# Supplementary material for: Characterization of alternative mRNA splicing in cultured cell populations representing progressive stages of human fetal kidney development
Source: Sci Rep. 2022 Nov 15;12:19548. doi: 10.1038/s41598-022-24147-z (PMC9666651; doi:10.1038/s41598-022-24147-z)
Supplement: Supplementary file 3 — Supplementary Table S1. [file 41598_2022_24147_MOESM3_ESM.xlsx]

## Sheet: normalized_count
	WT11	WT14	WT37	hFK1	hFK2	hFK3
A1BG	134.229	153.947	8.68866	44.0445	13.1666	11.2966
A1BG-AS1	22.8102	14.5625	2.89622	12.8463	8.46425	4.84138
A1CF	3.50926	3.12054	1.44811	0	0	1.61379
A2M	2958.31	29.125	2199.68	15917.5	23.5118	7.26207
A2M-AS1	1.75463	53.0492	0	12.8463	7.52378	6.45518
A2ML1	3.50926	1.04018	2.89622	1.83519	0.940472	1.61379
A2MP1	0	1.04018	0	0.917593	0	0
A3GALT2	3.50926	11.442	15.9292	3.67037	0.940472	3.22759
A4GALT	74.5718	66.5715	101.368	683.607	737.33	676.987
A4GNT	3.50926	1.04018	0	2.75278	3.76189	1.61379
AA06	0	0	0	0	0	0
AAAS	982.593	1620.6	1381.5	1197.46	1423.87	1320.08
AACS	1209.82	987.131	670.475	1787.47	2540.21	2754.75
AACSP1	0	22.884	4.34433	0	0.940472	0
AADAC	0	0	4.34433	14.6815	0	0
AADACL2	0	0	0	0	0	0
AADACL2-AS1	0	0	1.44811	0	0	0
AADACL3	0	0	0	0	0.940472	1.61379
AADACL4	0	0	0	0	0	0
AADACP1	4.38657	0	4.34433	5.50556	0	0
AADAT	226.347	384.867	237.49	436.774	386.534	345.352
AAED1	327.238	214.277	576.348	289.042	284.023	294.517
AAGAB	2109.94	2884.42	742.88	1843.45	2254.31	2323.06
AAK1	2211.71	1031.86	795.012	1332.35	1498.17	1352.36
AAMDC	357.944	185.152	199.839	247.75	223.832	221.897
AAMP	3733.85	2729.43	3534.84	2488.51	2932.39	2975.84
AANAT	2.63194	3.12054	0	4.58797	4.70236	5.64828
AAR2	1591.45	1116.11	1789.86	1079.09	1082.48	1002.97
AARD	40.3565	47.8483	75.3017	3.67037	0.940472	0
AARS	1916.93	1659.09	2524.06	4387.01	4580.1	4898.67
AARS2	761.509	855.028	848.592	754.262	827.615	732.663
AARSD1	1.75463	1.04018	0	0	0	0
AASDH	132.475	178.911	305.551	324.828	282.142	311.462
AASDHPPT	732.558	827.983	599.517	1113.96	1406.01	1433.05
AASS	205.292	806.14	9160.74	701.041	379.01	357.455
AATBC	22.8102	10.4018	39.099	6.42315	4.70236	3.22759
AATF	2692.48	1322.07	2719.55	1894.83	2531.75	2808.81
AATK	77.2037	176.831	49.2357	15.5991	14.1071	12.9104
AATK-AS1	1.75463	0	1.44811	0	0	0
ABALON	41.2338	50.9688	7.24055	157.826	234.178	195.269
ABAT	123.701	1705.9	527.112	296.383	105.333	118.614
ABCA1	1184.37	1209.73	12114.9	1744.34	734.509	664.076
ABCA10	366.718	40.567	376.509	13.7639	2.82142	2.42069
ABCA11P	252.667	529.452	137.57	102.77	122.261	159.766
ABCA12	2.63194	19.7634	1.44811	364.285	441.081	594.683
ABCA13	18.4236	13.5223	0	112.864	136.368	115.386
ABCA17P	28.0741	13.5223	0	5.50556	1.88094	0.806897
ABCA2	1386.16	3659.35	1365.57	1119.46	892.508	630.187
ABCA3	310.569	475.362	653.097	1595.69	2520.46	1254.73
ABCA4	55.2708	16.6429	15.9292	19.2695	5.64283	3.22759
ABCA5	274.6	640.751	511.183	152.32	145.773	114.579
ABCA6	46.4977	7.28126	961.545	68.8195	0.940472	2.42069
ABCA7	151.775	352.621	36.2027	465.22	651.747	698.773
ABCA8	54.3935	0	2735.48	18.3519	0	0.806897
ABCA9	388.65	34.3259	1062.91	66.0667	1.88094	0
ABCA9-AS1	1.75463	0	0	0	0	0
ABCB1	34.2153	15.6027	1330.81	241.327	222.892	128.297
ABCB10	789.583	518.01	208.528	501.006	776.83	847.242
ABCB11	0.877315	0	0	0	0	0
ABCB4	116.683	277.728	5.79244	101.853	61.1307	8.06897
ABCB5	0	0	1.44811	0.917593	0	0
ABCB6	506.211	675.077	744.328	426.681	389.355	460.738
ABCB7	539.549	557.537	642.961	502.841	468.355	533.359
ABCB8	1007.16	484.724	598.069	857.032	919.782	921.477
ABCB9	343.03	199.715	208.528	269.772	323.522	252.559
ABCC1	1814.29	1629.96	2020.11	2615.14	3269.08	3156.58
ABCC10	1016.81	888.314	359.131	824.916	719.461	657.621
ABCC11	0.877315	10.4018	8.68866	0.917593	0	0
ABCC12	0	0	0	5.50556	1.88094	4.03449
ABCC13	0	0	0	0	0	0
ABCC2	26.3194	27.0447	7.24055	23.8574	12.2261	11.2966
ABCC3	657.986	102.978	34.7546	499.171	517.26	488.173
ABCC4	2874.08	1189.97	796.46	3240.94	5359.75	4757.47
ABCC5	1790.6	2828.25	454.706	1288.3	1382.49	1683.99
ABCC5-AS1	0	0	1.44811	0.917593	0	0.806897
ABCC6	28.9514	183.072	2.89622	57.8084	62.0712	45.1862
ABCC6P1	17.5463	56.1697	0	17.4343	9.40472	5.64828
ABCC6P2	7.01852	46.8081	0	14.6815	7.52378	5.64828
ABCC8	4.38657	233	4.34433	0.917593	0	0
ABCC9	269.336	530.492	870.314	330.334	224.773	234.807
ABCD1	518.493	342.219	388.093	318.405	301.892	237.228
ABCD2	8.77315	2.08036	14.4811	0.917593	0	0
ABCD3	2008.17	965.287	1446.66	1304.82	1560.24	1662.21
ABCD4	462.345	771.814	935.479	1305.74	1181.23	1071.56
ABCE1	2754.77	1026.66	1314.88	3281.31	4324.29	5069.73
ABCF1	4769.96	3169.43	7045.05	3043.66	3540.88	3746.42
ABCF2	4076	2224.95	1901.37	1985.67	2648.37	2740.22
ABCF3	1480.91	2686.79	1944.81	1014.86	1017.59	1072.37
ABCG1	31.5833	504.487	3348.03	13.7639	8.46425	1.61379
ABCG2	35.0926	24.9643	88.3347	32.1158	8.46425	9.68277
ABCG4	78.081	63.451	41.9952	21.1046	3.76189	2.42069
ABCG5	0	11.442	7.24055	2.75278	0.940472	2.42069
ABCG8	0.877315	6.24108	0	0	0	0
ABHD1	14.9144	37.4465	1.44811	1.83519	1.88094	0
ABHD10	839.59	1153.56	285.278	467.973	477.76	548.69
ABHD11	617.63	601.224	393.886	1064.41	1683.44	1993.84
ABHD11-AS1	3.50926	14.5625	5.79244	5.50556	6.5833	11.2966
ABHD12	2901.28	1019.38	2366.21	1568.17	1833.92	1938.17
ABHD12B	5.26389	4.16072	8.68866	9.17593	7.52378	8.87587
ABHD13	1259.82	878.952	809.493	617.54	760.842	742.345
ABHD14A	115.806	296.451	57.9244	71.5723	71.4759	45.1862
ABHD14A-ACY1	0	0	0	0	0	0
ABHD14B	353.558	844.626	703.781	679.937	718.521	750.414
ABHD15	383.387	291.25	1442.32	363.367	398.76	363.104
ABHD16A	1310.71	1815.11	999.196	959.803	852.068	768.973
ABHD16B	9.65046	46.8081	234.594	41.2917	33.857	30.6621
ABHD17A	564.113	403.59	784.875	501.924	432.617	413.938
ABHD17B	582.537	744.769	1870.96	422.093	437.319	387.311
ABHD17C	618.507	773.894	463.395	356.944	521.962	639.869
ABHD2	6365.8	3019.64	1668.22	6227.71	6071.69	5983.14
ABHD3	1981.85	537.773	2044.73	816.658	955.52	1073.98
ABHD4	1887.98	815.501	152.052	1102.03	895.329	768.973
ABHD5	1390.54	622.028	1353.98	779.037	1205.69	1398.35
ABHD6	312.324	226.759	68.0612	132.133	136.368	125.876
ABHD8	492.174	348.46	306.999	262.432	258.63	237.228
ABI1	1752	968.408	2234.43	2104.96	2492.25	2803.16
ABI2	2652.12	4694.33	2920.84	2098.54	1978.75	1658.98
ABI3	1.75463	1.04018	11.5849	43.1269	6.5833	0
ABI3BP	21.0556	15.6027	1524.86	159.661	3.76189	8.87587
ABL1	4619.94	4543.51	7989.22	4129.17	4726.81	3737.55
ABL2	4083.02	670.916	1401.77	3114.31	3243.69	3111.4
ABLIM1	3034.63	3825.78	1537.89	2778.47	4184.16	3451.91
ABLIM2	199.15	390.068	220.113	8.25834	0	1.61379
ABLIM3	328.993	12.4822	5.79244	590.013	840.782	693.932
ABO	66.6759	94.6564	0	132.133	172.106	169.448
ABR	2066.95	1843.2	2641.35	6632.36	8799.06	7107.96
ABRA	0.877315	0	1.44811	4.58797	0	1.61379
ABRACL	1580.04	499.286	69.5093	1703.97	1989.1	2299.66
ABT1	950.132	1261.74	645.857	582.672	653.628	693.125
ABTB1	391.282	513.849	451.81	679.019	591.557	450.249
ABTB2	526.389	846.707	4576.03	1365.38	1911.04	1722.73
ACAA1	1213.33	968.408	1103.46	936.863	1115.4	1221.64
ACAA2	1873.94	1446.89	62.2687	2293.98	2772.51	2732.15
ACACA	2144.16	1375.12	925.342	5173.39	6888.02	7256.43
ACACB	398.301	964.247	892.036	154.156	126.023	101.669
ACAD10	336.012	719.805	1138.21	518.44	568.986	458.318
ACAD11	27.1968	46.8081	110.056	66.0667	29.1546	40.3449
ACAD8	288.637	335.978	485.117	424.846	399.701	405.869
ACAD9	1475.64	1089.07	799.357	1060.74	1196.28	1245.04
ACADL	0	0	0	8.25834	8.46425	8.06897
ACADM	1166.83	1374.08	564.763	969.896	993.138	1119.97
ACADS	136.861	243.402	23.1698	335.839	375.248	333.249
ACADSB	524.634	568.979	566.211	411.082	483.403	489.787
ACADVL	2817.06	2105.32	14817.1	7592.17	9821.35	10703.5
ACAN	50.0069	266.286	37.6509	548.721	0.940472	0.806897
ACAP1	4.38657	38.4867	85.4385	22.9398	36.6784	33.0828
ACAP2	4511.15	2751.28	3640.55	1412.18	1529.21	1513.74
ACAP3	994.875	855.028	1989.7	898.324	801.282	701.194
ACAT1	983.47	448.318	595.173	1156.17	1465.26	1445.15
ACAT2	586.924	1069.31	406.919	3199.65	3806.09	4731.64
ACBD3	2259.96	1289.82	4342.88	1855.37	1452.09	1599.27
ACBD4	42.1111	74.893	236.042	193.612	236.058	208.986
ACBD5	1081.73	787.416	170.877	1508.52	1801.94	1650.1
ACBD6	1469.5	1120.27	848.592	862.538	923.543	910.987
ACBD7	291.269	509.688	88.3347	87.1714	90.2853	71.0069
ACCS	0.877315	0	236.042	122.958	126.964	129.91
ACCSL	0	0	0	1.83519	0	0
ACD	317.588	454.559	1125.18	560.65	690.306	738.311
ACE	41.2338	28.0849	94.1271	46.7973	68.6545	83.9173
ACE2	0	3.12054	28.9622	3.67037	9.40472	8.87587
ACER1	0	4.16072	0	0	0	0
ACER2	52.6389	21.8438	53.5801	100.018	167.404	139.593
ACER3	701.852	349.501	492.357	995.589	1433.28	1440.31
ACHE	109.664	231.96	1097.67	116.534	39.4998	21.7862
ACIN1	4924.37	5818.77	8707.48	5318.37	5477.31	5498.2
ACKR1	0	0	8.68866	0	0	0
ACKR2	1.75463	5.2009	0	27.5278	35.7379	91.1794
ACKR3	144.757	2296.72	256.315	41.2917	0	0
ACKR4	5.26389	13.5223	7.24055	16.5167	0.940472	4.03449
ACLY	8402.92	5036.55	4812.07	13922.6	17121.3	17144.1
ACMSD	1.75463	1.04018	4.34433	9.17593	11.2857	9.68277
ACO1	2273.12	968.408	1183.11	2626.15	2934.27	3352.66
ACO2	1196.66	1224.29	2183.75	1591.11	1765.27	1697.71
ACOT1	71.0625	62.4108	66.613	142.227	66.7735	61.3242
ACOT11	162.303	86.335	17.3773	33.951	37.6189	51.6414
ACOT12	0.877315	1.04018	1.44811	0.917593	0	0
ACOT13	988.734	766.613	237.49	522.111	473.057	513.993
ACOT2	138.616	161.228	156.396	296.383	233.237	238.842
ACOT4	39.4792	54.0894	20.2735	29.363	34.7975	52.4483
ACOT6	0.877315	1.04018	0	0.917593	3.76189	2.42069
ACOT7	4089.16	1589.4	2679	2022.38	2728.31	2791.86
ACOT8	454.449	327.657	227.353	291.795	247.344	240.455
ACOT9	1444.94	430.635	540.145	1752.6	1912.92	2089.86
ACOX1	1151.04	887.274	2450.2	1132.31	1247.07	1252.3
ACOX2	83.3449	117.54	383.749	64.2315	11.2857	8.87587
ACOX3	503.579	301.652	286.726	437.692	377.129	323.566
ACOXL	2.63194	11.442	13.033	26.6102	46.0831	68.5863
ACP1	3566.28	2834.49	1152.7	1901.25	2047.41	2486.86
ACP2	747.472	932.001	899.276	845.103	968.686	814.159
ACP5	112.296	98.8171	10.1368	200.953	161.761	142.821
ACP6	353.558	353.661	24.6179	391.812	384.653	382.469
ACPP	79.8356	33.2858	39.099	196.365	49.845	51.6414
ACPT	8.77315	15.6027	17.3773	5.50556	6.5833	5.64828
ACR	0.877315	12.4822	15.9292	0.917593	0	1.61379
ACRBP	4.38657	44.7277	41.9952	4.58797	6.5833	3.22759
ACRC	58.7801	21.8438	39.099	45.8797	27.2737	23.4
ACRV1	3.50926	8.32144	8.68866	4.58797	7.52378	8.06897
ACSBG1	7.89583	65.5314	4.34433	8.25834	1.88094	5.64828
ACSBG2	14.037	29.125	10.1368	4.58797	5.64283	2.42069
ACSF2	612.366	896.635	469.188	460.632	419.451	669.725
ACSF3	244.771	466.001	335.961	355.109	404.403	392.152
ACSL1	799.234	104.018	8637.97	2260.95	3182.56	3773.05
ACSL3	3037.26	2886.5	4820.76	4956.84	5750.05	6754.54
ACSL4	3672.44	835.265	1508.93	4489.78	6224.04	6892.52
ACSL5	294.778	46.8081	120.193	100.935	122.261	183.166
ACSL6	35.9699	11.442	2.89622	0	2.82142	0
ACSM1	0.877315	23.9241	0	14.6815	6.5833	13.7173
ACSM2A	0	0	0	0	0	0
ACSM2B	0	1.04018	0	0	0.940472	0
ACSM3	14.9144	176.831	13.033	88.089	77.1187	108.931
ACSM4	0.877315	0	1.44811	0	0	0
ACSM5	0.877315	1.04018	0	1.83519	3.76189	0
ACSM6	0	0	0	0.917593	0	0
ACSS1	601.838	890.394	192.599	232.151	167.404	122.648
ACSS2	951.887	977.769	1578.44	1978.33	1657.11	1755
ACSS3	0	0	57.9244	263.349	86.5234	76.6552
ACTA1	3.50926	15.6027	17.3773	0	0	1.61379
ACTA2	142.125	161.228	188.254	1536.97	126.964	74.2345
ACTA2-AS1	4.38657	9.36162	0	2.75278	0.940472	0.806897
ACTB	87674.5	57609.3	46530.7	114448	167519	176395
ACTBL2	182.481	0	0	126.628	80.8806	59.7104
ACTC1	23.6875	16.6429	0	6.42315	0	0.806897
ACTG1	100174	104839	109906	130774	173998	186794
ACTG1P17	4.38657	10.4018	4.34433	3.67037	5.64283	3.22759
ACTG1P20	19.3009	62.4108	228.801	41.2917	24.4523	27.4345
ACTG1P4	0.877315	4.16072	1.44811	0	4.70236	1.61379
ACTG2	0.877315	13.5223	8.68866	96.3473	0.940472	0.806897
ACTL10	1.75463	8.32144	1.44811	18.3519	15.0476	15.331
ACTL6A	2914.44	4055.66	661.786	2057.24	2629.56	3108.17
ACTL6B	0.877315	11.442	0	0	0	0
ACTL7A	0	0	0	0	0	0
ACTL7B	0	2.08036	1.44811	1.83519	0	0.806897
ACTL8	21.9329	6.24108	0	0	0	0.806897
ACTL9	0	0	0	0	0	0
ACTN1	5819.23	1299.19	9435.88	22773.7	30564.4	29826.1
ACTN1-AS1	0.877315	0	2.89622	1.83519	3.76189	1.61379
ACTN2	58.7801	60.3305	789.22	17.4343	15.0476	2.42069
ACTN3	9.65046	45.7679	7.24055	0	0	0
ACTN4	32506.3	6926.56	8856.64	28233.4	43122.5	43310.2
ACTR10	1201.04	803.019	1204.83	1686.54	1702.25	1787.28
ACTR1A	6748.31	3390.99	3329.2	6030.42	6198.65	5920.2
ACTR1B	1094.01	2807.45	923.894	1667.27	1706.02	1683.19
ACTR2	10481.3	7589.15	6239.9	12990.4	15340	16613.2
ACTR3	11647.2	2482.91	2273.53	11968.2	14395.8	16140.4
ACTR3B	320.22	485.764	395.334	154.156	150.476	163.8
ACTR3BP2	0	0	0	0	0	0
ACTR3BP5	0	0	0	0	0	0
ACTR3C	35.9699	5.2009	1.44811	64.2315	78.0592	67.7794
ACTR5	396.546	529.452	379.405	215.634	214.428	237.228
ACTR6	751.859	502.407	450.362	534.957	474.938	578.545
ACTR8	508.843	622.028	367.82	886.395	896.27	904.532
ACTRT1	0.877315	0	0	0	0	0
ACTRT2	0	0	1.44811	0	0	0
ACTRT3	124.579	85.2948	62.2687	75.2427	82.7615	79.8828
ACVR1	647.458	549.215	1478.52	1569.08	1098.47	864.994
ACVR1B	977.329	1112.99	1781.17	1300.23	1704.14	1330.57
ACVR1C	3.50926	1.04018	21.7216	13.7639	18.8094	17.7517
ACVR2A	127.211	289.17	732.744	235.821	187.154	182.359
ACVR2B	382.509	1833.84	354.787	387.224	514.438	450.249
ACVR2B-AS1	24.5648	156.027	37.6509	13.7639	13.1666	9.68277
ACVRL1	105.278	88.4153	150.603	244.08	31.0356	14.5241
ACY1	0	0	0	0	0	0.806897
ACY3	0	0	1.44811	0.917593	0	0
ACYP1	136.861	122.741	108.608	226.646	315.058	358.262
ACYP2	115.806	188.273	69.5093	76.1602	57.3688	62.1311
ADA	292.146	539.854	70.9574	287.207	157.059	161.379
ADAD1	0	3.12054	0	0	0	0
ADAD2	0	1.04018	0	0	0	0.806897
ADAL	135.984	194.514	150.603	222.058	202.201	213.828
ADAM10	5531.47	2288.4	2217.06	6486.47	7808.74	8348.96
ADAM11	1182.62	1180.6	198.391	19.2695	20.6904	15.331
ADAM12	3081.13	131.063	49.2357	1542.47	535.129	268.697
ADAM15	2459.99	1515.54	4244.41	3254.7	4733.4	5276.3
ADAM17	1666.02	605.385	1571.2	1975.58	2072.8	1974.48
ADAM18	0	0	0	0.917593	0	0.806897
ADAM19	1021.19	477.443	221.561	2669.28	636.7	613.242
ADAM1A	144.757	298.532	107.16	77.9954	70.5354	69.3932
ADAM2	0	0	0	0	0	0
ADAM20	0	4.16072	1.44811	0	0	0.806897
ADAM20P1	7.89583	7.28126	2.89622	2.75278	1.88094	0
ADAM21	28.9514	9.36162	0	5.50556	2.82142	3.22759
ADAM21P1	7.89583	1.04018	0	1.83519	0	0.806897
ADAM22	167.567	266.286	2180.85	94.5121	47.0236	29.0483
ADAM23	284.25	175.79	83.9904	155.073	12.2261	9.68277
ADAM28	15.7917	92.576	57.9244	20.1871	5.64283	2.42069
ADAM29	0	0	0	0	0	0
ADAM30	0	0	0	0	0	0
ADAM32	14.9144	66.5715	20.2735	15.5991	12.2261	8.06897
ADAM33	64.044	406.71	124.537	28.4454	0.940472	0
ADAM3A	0	1.04018	0	0	0	0
ADAM5	0	0	1.44811	0	0	0
ADAM6	0	0	0	0	0	0
ADAM7	0.877315	0	0	0	0	0
ADAM8	74.5718	123.781	321.48	282.619	458.01	636.642
ADAM9	7765.11	1562.35	2031.7	12335.2	16005.9	20427.4
ADAMDEC1	3.50926	0	0	0.917593	0	0
ADAMTS1	2765.3	1233.65	11457.4	13013.3	15518.7	16060.5
ADAMTS10	69.3079	499.286	2383.59	285.372	28.2142	4.03449
ADAMTS12	277.231	100.897	56.4763	2026.96	124.142	26.6276
ADAMTS13	23.6875	260.045	518.423	114.699	78.0592	47.6069
ADAMTS14	70.1852	36.4063	92.679	946.956	189.035	212.214
ADAMTS15	57.9028	325.576	2351.73	313.817	351.737	165.414
ADAMTS16	13.1597	18.7232	5.79244	79.8306	8.46425	3.22759
ADAMTS17	15.7917	194.514	2631.22	14.6815	27.2737	76.6552
ADAMTS18	10.5278	22.884	11.5849	49.55	23.5118	16.9448
ADAMTS19	7.89583	218.438	705.229	12.8463	13.1666	12.1035
ADAMTS19-AS1	0	13.5223	43.4433	0	0	0
ADAMTS2	672.9	231.96	6493.32	670.761	3.76189	0.806897
ADAMTS20	55.2708	105.058	7.24055	3.67037	0	2.42069
ADAMTS3	145.634	113.38	183.91	573.496	805.044	586.614
ADAMTS4	33.338	67.6117	244.731	334.922	6.5833	0.806897
ADAMTS5	667.637	568.979	735.64	1404.84	1293.15	284.835
ADAMTS6	209.678	151.866	34.7546	509.264	278.38	348.58
ADAMTS7	378.123	1028.74	3223.49	1024.03	473.057	243.683
ADAMTS7P1	0	0	0	0	0.940472	0
ADAMTS8	3.50926	9.36162	112.953	0.917593	0.940472	1.61379
ADAMTS9	287.759	312.054	5327.6	3745.62	6394.27	9239.78
ADAMTS9-AS1	3.50926	4.16072	27.5141	45.8797	26.3332	29.8552
ADAMTS9-AS2	2.63194	3.12054	91.2309	90.8417	50.7855	46.8
ADAMTSL1	497.437	67.6117	44.8914	986.413	232.297	89.5656
ADAMTSL2	57.9028	202.835	14.4811	66.0667	0.940472	0
ADAMTSL3	78.081	52.009	56.4763	155.991	342.332	371.98
ADAMTSL4	70.1852	89.4555	725.503	175.26	345.153	428.462
ADAMTSL4-AS1	1.75463	0	66.613	1.83519	2.82142	2.42069
ADAMTSL5	46.4977	5.2009	1.44811	75.2427	91.2258	78.269
ADAP1	138.616	47.8483	348.994	177.096	325.403	637.449
ADAP2	220.206	22.884	34.7546	101.853	105.333	126.683
ADAR	9255.67	5945.67	7460.66	8740.08	10076.2	9950.66
ADARB1	859.768	631.389	1277.23	245.915	234.178	188.007
ADARB2	0	4.16072	5.79244	2.75278	0	0
ADARB2-AS1	5.26389	2.08036	0	0	0	0
ADAT1	264.949	387.987	359.131	761.602	843.603	925.511
ADAT2	199.15	444.157	130.33	220.222	236.999	262.242
ADAT3	14.037	11.442	26.066	27.5278	28.2142	16.9448
ADCK1	112.296	90.4957	181.014	145.897	169.285	142.821
ADCK2	840.468	702.122	360.579	575.331	713.818	731.856
ADCK3	387.773	734.367	269.348	245.915	229.475	227.545
ADCK4	295.655	804.059	839.904	726.734	632.938	562.407
ADCK5	170.199	309.974	463.395	226.646	212.547	229.966
ADCY1	1308.95	926.801	4006.92	91.7593	82.7615	80.6897
ADCY10	7.01852	5.2009	10.1368	4.58797	0.940472	2.42069
ADCY10P1	50.0069	37.4465	257.764	62.3963	54.5474	46.8
ADCY2	154.407	228.84	1372.81	4.58797	0.940472	0
ADCY3	1834.47	1370.96	2965.73	893.736	1320.42	1385.44
ADCY4	7.01852	119.621	85.4385	55.9732	24.4523	29.8552
ADCY5	195.641	639.711	2167.82	313.817	449.546	515.607
ADCY6	2372.26	1322.07	1178.76	3023.47	3475.04	3363.15
ADCY7	448.308	326.617	228.801	905.665	1278.1	1285.39
ADCY8	0	1.04018	0	2.75278	0	0
ADCY9	479.014	313.094	1226.55	465.22	407.224	387.311
ADCYAP1	194.764	17.6831	0	0.917593	0.940472	0
ADCYAP1R1	8.77315	90.4957	877.554	14.6815	0.940472	0
ADD1	3495.22	8409.86	6294.93	6379.11	7226.59	6817.47
ADD2	532.53	754.131	179.566	177.096	157.059	47.6069
ADD3	5094.57	5253.95	2880.29	3852.06	2928.63	2989.55
ADD3-AS1	10.5278	86.335	10.1368	4.58797	2.82142	2.42069
ADGB	13.1597	22.884	0	0	0	0
ADGRA1	0	5.2009	125.986	0	0	0
ADGRA1-AS1	0	0	0	0	0	0
ADGRA2	1151.04	2022.11	13506.5	2327.93	21.6309	10.4897
ADGRA3	1785.34	2264.47	3682.54	2356.38	2543.98	2555.44
ADGRB1	20.1782	690.68	15880	9.17593	9.40472	1.61379
ADGRB2	344.785	894.555	2247.47	445.033	43.2617	18.5586
ADGRB3	0	0	1.44811	45.8797	79.9401	27.4345
ADGRD1	14.9144	175.79	196.943	1.83519	0.940472	0
ADGRE1	3.50926	1.04018	8.68866	0	0	0
ADGRE2	6.1412	1.04018	18.8254	200.035	6.5833	20.1724
ADGRE3	0	0	0	0	0	0
ADGRE4P	6.1412	0	7.24055	0	0	0
ADGRE5	2026.6	928.881	595.173	1154.33	1369.33	987.642
ADGRF1	2.63194	32.2456	2.89622	1982.92	3218.3	5129.45
ADGRF2	0.877315	0	0	13.7639	6.5833	6.45518
ADGRF3	27.1968	70.7323	23.1698	25.6926	20.6904	35.5035
ADGRF4	10.5278	1.04018	2.89622	99.1001	117.559	208.179
ADGRF5	3.50926	15.6027	256.315	453.291	3.76189	1.61379
ADGRG1	782.565	718.765	372.164	6747.98	10352.7	8687.05
ADGRG2	932.586	4203.37	53.5801	61.4788	22.5713	22.5931
ADGRG3	0	9.36162	2.89622	5.50556	3.76189	3.22759
ADGRG4	0.877315	0	0	0	0	1.61379
ADGRG5	0	0	4.34433	14.6815	33.857	56.4828
ADGRG6	607.102	56.1697	33.3065	2388.5	4039.33	4288.66
ADGRG7	0	0	973.13	0	0	1.61379
ADGRL1	1893.25	2689.91	4965.57	779.037	716.64	665.69
ADGRL2	3419.77	2175.02	4038.78	2135.24	1694.73	1098.19
ADGRL3	2.63194	4.16072	3869.35	46.7973	25.3927	3.22759
ADGRL3-AS1	0	0	14.4811	0	0	0
ADGRL4	0.877315	0	173.773	788.213	631.057	243.683
ADGRV1	179.85	407.751	202.735	83.501	101.571	73.4276
ADH1A	0	1.04018	2.89622	0	0.940472	0
ADH1B	0	0	49.2357	0	0	0
ADH1C	0	3.12054	17.3773	7.34075	3.76189	7.26207
ADH4	0	0	1.44811	0	0.940472	0
ADH5	2973.22	2506.83	1413.36	4272.31	4677.91	5009.22
ADH6	2.63194	30.1652	36.2027	15.5991	8.46425	12.9104
ADH7	0	0	0	0	0	0
ADHFE1	19.3009	133.143	114.401	72.4899	47.0236	41.1518
ADI1	2128.37	1281.5	1159.94	921.264	919.782	1057.04
ADIG	0	0	0	0	0	0
ADIPOQ	0	1.04018	1.44811	0	0	0
ADIPOQ-AS1	0	1.04018	0	0	0	0
ADIPOR1	3756.66	2414.26	2902.01	2302.24	2784.74	3049.26
ADIPOR2	3613.66	2857.38	5307.32	2739.93	3456.23	3627
ADIRF	7.89583	17.6831	4.34433	65.1491	62.0712	98.4415
ADK	1592.33	499.286	218.665	1035.05	1441.74	2045.48
ADM	1369.49	74.893	2602.25	1276.37	1548.96	1696.1
ADM2	81.5903	226.759	251.971	470.725	346.094	303.393
ADM5	56.1481	139.384	136.122	39.4565	78.0592	77.4621
ADNP	3378.54	4553.91	5731.62	3230.85	3679.13	3703.66
ADNP-AS1	22.8102	44.7277	117.297	33.0334	30.0951	17.7517
ADNP2	1098.4	1065.14	2484.96	1490.17	1969.35	1742.09
ADO	1301.06	830.064	557.522	818.493	783.413	762.518
ADORA1	1308.95	247.563	10.1368	468.89	577.45	514.8
ADORA2A	0.877315	4.16072	7.24055	0	0	0
ADORA2A-AS1	5.26389	8.32144	21.7216	5.50556	1.88094	0
ADORA2B	220.206	44.7277	24.6179	193.612	288.725	339.704
ADORA3	0	0	1.44811	0	0	0
ADPGK	2495.08	1894.17	1908.61	1363.54	1388.14	1599.27
ADPGK-AS1	1.75463	11.442	7.24055	4.58797	0	0.806897
ADPRH	226.347	126.902	11.5849	184.436	255.808	232.386
ADPRHL1	71.0625	1055.78	78.1979	6.42315	8.46425	10.4897
ADPRHL2	500.947	624.108	737.088	1048.81	1168.07	1231.33
ADPRM	107.91	59.2903	178.117	146.815	126.023	125.069
ADRA1A	0	3.12054	0	0	0	0.806897
ADRA1B	57.9028	13.5223	36.2027	306.476	482.462	542.235
ADRA1D	29.8287	2.08036	23.1698	29.363	0	0.806897
ADRA2A	34.2153	6.24108	2256.15	1.83519	0.940472	0
ADRA2B	28.0741	88.4153	20.2735	7.34075	4.70236	2.42069
ADRA2C	62.2894	57.2099	485.117	51.3852	0.940472	0
ADRB1	7.89583	6.24108	250.523	2.75278	0	1.61379
ADRB2	71.9398	9.36162	60.8206	111.946	173.987	162.186
ADRB3	1.75463	3.12054	1.44811	0.917593	0	0.806897
ADRBK1	829.062	1039.14	1883.99	1837.94	2632.38	2932.26
ADRBK2	166.69	100.897	608.206	214.717	160.821	131.524
ADRM1	5112.99	2088.68	4600.64	3046.41	3110.14	3053.3
ADSL	1815.16	1869.2	1788.42	1956.31	2337.07	2281.1
ADSS	1566.01	1151.48	887.691	1631.48	2277.82	2794.28
ADSSL1	29.8287	137.304	72.4055	35.7861	24.4523	19.3655
ADTRP	6.1412	1.04018	1.44811	25.6926	24.4523	38.7311
AEBP1	2179.25	4602.8	6093.65	4571.45	3816.44	2742.64
AEBP2	911.53	994.412	1590.02	648.738	672.437	630.187
AEN	2223.12	857.108	1565.41	1696.63	1979.69	1807.45
AES	4962.97	4112.87	5950.28	5803.78	6486.44	5928.27
AFAP1	4727.85	1977.38	2815.13	3715.34	2323.91	2252.05
AFAP1-AS1	10.5278	17.6831	141.915	17.4343	4.70236	0.806897
AFAP1L1	516.738	795.738	182.462	861.62	1264.93	1395.93
AFAP1L2	185.113	228.84	279.485	1057.07	1112.58	1807.45
AFF1	1543.2	567.938	5133.55	2668.36	3286.95	3284.07
AFF2	157.917	165.389	2224.3	113.782	45.1427	11.2966
AFF3	1307.2	1549.87	1369.91	235.821	20.6904	4.84138
AFF4	5670.96	2656.62	18721.2	6389.2	6887.08	6761.8
AFG3L1P	345.662	606.425	689.3	430.351	415.689	474.456
AFG3L2	2105.56	1641.4	2777.47	1449.8	1911.98	2094.7
AFM	0	0	0	0	0	0
AFMID	281.618	358.862	262.108	347.768	280.261	284.028
AFP	4.38657	0	0	5.50556	13.1666	4.84138
AFTPH	735.19	728.126	1658.09	1135.06	1285.63	1393.51
AGA	253.544	228.84	451.81	608.364	606.604	622.925
AGAP1	1692.34	872.711	4593.4	1504.85	1918.56	1787.28
AGAP1-IT1	3.50926	8.32144	11.5849	5.50556	5.64283	6.45518
AGAP11	11.4051	36.4063	14.4811	13.7639	6.5833	3.22759
AGAP2	5.26389	49.9286	241.834	119.287	3.76189	3.22759
AGAP2-AS1	1.75463	1.04018	0	4.58797	4.70236	2.42069
AGAP3	1813.41	1729.82	6544.01	1750.77	1874.36	1714.66
AGAP4	103.523	147.706	224.457	148.65	96.8686	127.49
AGAP5	81.5903	135.223	143.363	102.77	71.4759	66.1656
AGAP6	391.282	535.693	525.664	302.806	196.559	222.704
AGAP7P	30.706	113.38	63.7168	25.6926	12.2261	20.1724
AGAP9	12.2824	23.9241	27.5141	16.5167	9.40472	6.45518
AGBL1	0	10.4018	0	0	0	0
AGBL1-AS1	0	0	0	0	0	0
AGBL2	8.77315	53.0492	62.2687	29.363	16.9285	19.3655
AGBL3	27.1968	127.942	33.3065	28.4454	26.3332	21.7862
AGBL4	7.89583	17.6831	8.68866	0.917593	0	0
AGBL4-IT1	0	0	0	0	0	0
AGBL5	817.657	2710.71	570.555	835.01	858.651	752.835
AGBL5-AS1	0	1.04018	0	0	0	0.806897
AGER	71.9398	444.157	130.33	119.287	103.452	122.648
AGFG1	2600.36	1539.47	2828.16	2971.17	3832.42	3763.37
AGFG2	300.042	195.554	557.522	292.712	361.141	402.642
AGGF1	1208.06	1125.47	719.711	1039.63	1107.88	1158.7
AGK	1321.24	1058.9	641.513	858.867	896.27	1065.1
AGL	872.051	889.354	215.768	903.829	1146.44	1203.08
AGMAT	84.2222	60.3305	1.44811	44.9621	54.5474	73.4276
AGMO	0	6.24108	1.44811	2.75278	0.940472	1.61379
AGO1	564.113	1011.06	409.815	1034.13	1206.63	1245.04
AGO2	788.706	557.537	2180.85	1036.88	1216.97	1213.57
AGO3	114.051	176.831	522.768	246.833	245.463	247.717
AGO4	309.692	841.506	525.664	1044.22	951.758	909.373
AGPAT1	1738.84	1910.81	1843.44	1729.66	2132.05	1825.2
AGPAT2	876.437	932.001	655.994	1018.53	1062.73	1043.32
AGPAT3	1768.67	1298.14	797.908	2774.8	3624.58	3551.96
AGPAT4	496.56	1539.47	1443.77	1322.25	971.508	710.876
AGPAT4-IT1	21.0556	26.0045	83.9904	33.0334	5.64283	8.06897
AGPAT5	1858.15	1428.17	986.163	964.391	1317.6	1451.61
AGPAT6	4930.51	2728.39	1442.32	3363.9	3836.19	3775.47
AGPAT9	368.472	35.3661	243.282	625.799	980.912	1095.77
AGPS	3071.48	801.979	257.764	2129.73	3030.2	3175.14
AGR2	0.877315	3.12054	1.44811	391.812	505.974	1282.97
AGR3	0	4.16072	1.44811	0	0	0.806897
AGRN	2527.54	1801.59	7029.12	16680.9	23331.2	17954.3
AGRP	0	1.04018	0	0.917593	0.940472	0
AGT	102.646	14.5625	36.2027	85.3362	42.3212	20.9793
AGTPBP1	1444.94	1496.82	1154.14	720.311	932.008	988.449
AGTR1	0	0	178.117	35.7861	1.88094	0
AGTR2	0	1.04018	4419.63	4.58797	0	0
AGTRAP	1083.48	608.505	309.895	719.393	710.997	602.752
AGXT	0	0	4.34433	0	0	0
AGXT2	0	0	0	0.917593	0.940472	0
AHCTF1	3949.67	2494.35	5201.61	2126.98	2559.02	3027.48
AHCTF1P1	2.63194	3.12054	13.033	6.42315	12.2261	12.1035
AHCY	7810.73	6929.68	4250.2	5211.01	7757.01	8351.39
AHCYL1	4548.88	3225.6	3866.45	5672.56	6080.15	6681.92
AHCYL2	791.338	589.782	1139.66	629.469	652.688	537.394
AHDC1	205.292	719.805	4823.65	806.565	933.889	845.628
AHI1	829.062	1024.58	1012.23	658.832	458.95	437.338
AHNAK	23666.4	3692.64	86016.3	51585.3	60737.6	61917.3
AHNAK2	863.278	98.8171	525.664	2636.25	2291.93	1157.09
AHR	1.75463	1.04018	7443.28	2446.3	2783.8	2781.37
AHRR	42.9884	50.9688	115.849	325.746	29.1546	12.9104
AHSA1	2841.62	1365.76	8149.96	2489.43	2815.77	3141.25
AHSA2	493.928	2043.95	1054.22	866.208	608.485	659.235
AHSG	0.877315	9.36162	0	0.917593	0	1.61379
AHSP	0	1.04018	0	0	0	0
AICDA	1.75463	2.08036	0	2.75278	7.52378	1.61379
AIDA	4200.58	2044.99	1003.54	3797.92	4702.36	4989.85
AIF1	1.75463	6.24108	44.8914	0	0	0
AIF1L	937.85	2931.23	1937.57	5306.44	11046.8	12891
AIFM1	1599.34	1380.32	312.792	1303.9	1367.45	1341.06
AIFM2	947.5	230.92	509.735	463.385	571.807	566.442
AIFM3	30.706	94.6564	14.4811	11.0111	7.52378	6.45518
AIG1	452.694	450.398	94.1271	1030.46	1516.04	1577.48
AIM1	1290.53	9.36162	62.2687	1169.93	2667.18	4420.99
AIM1L	12.2824	22.884	0	48.6324	82.7615	184.779
AIM2	0	0	0	3.67037	0	0
AIMP1	894.861	638.671	970.234	1294.72	1502.87	1749.35
AIMP2	418.479	291.25	86.8866	343.18	446.724	494.628
AIP	671.146	507.608	1975.22	860.703	821.973	818.194
AIPL1	0	0	0	0	0	0
AIRE	0	0	0	7.34075	1.88094	0
AIRN	0.877315	1.04018	2.89622	0	0	0
AJAP1	76.3264	108.179	2981.66	63.3139	101.571	162.186
AJUBA	3545.23	879.992	909.413	2171.94	2712.32	2582.07
AK1	972.942	1338.71	238.938	828.587	761.782	744.766
AK2	2670.55	3407.63	1675.46	3156.52	3642.45	4167.62
AK3	1918.69	1848.4	1956.4	1947.13	2122.65	2037.42
AK4	1034.35	1484.34	3088.82	923.099	1589.4	1555.7
AK5	1771.3	14.5625	27.5141	257.844	430.736	264.662
AK6	837.836	378.626	540.145	403.741	446.724	499.469
AK7	11.4051	15.6027	1.44811	184.436	183.392	161.379
AK8	22.8102	73.8528	15.9292	18.3519	9.40472	10.4897
AK9	101.769	174.75	76.7498	121.122	101.571	98.4415
AKAP1	1803.76	1678.85	1700.08	1100.19	1654.29	1755
AKAP10	421.111	256.925	505.39	834.092	798.461	807.704
AKAP11	2683.71	1558.19	647.305	2219.66	1985.34	2017.24
AKAP12	13035.1	3694.72	9233.15	31521.2	32716.2	27882.3
AKAP13	2676.69	2675.34	5738.86	4617.33	4123.97	3610.86
AKAP14	0	9.36162	0	0	0	0
AKAP17A	0	0	0	0	0	0
AKAP2	0	0	0	0.917593	0	0
AKAP3	35.9699	34.3259	28.9622	33.951	27.2737	44.3793
AKAP4	0	0	0	0	0	0
AKAP5	117.56	84.2546	43.4433	234.904	252.987	196.883
AKAP6	47.375	16.6429	28.9622	63.3139	68.6545	43.5724
AKAP7	119.315	217.398	134.674	151.403	171.166	189.621
AKAP8	1222.1	1052.66	2554.47	1247.93	1323.24	1285.39
AKAP8L	1786.21	3091.42	2734.03	1761.78	1487.83	1311.21
AKAP9	1413.35	1331.43	1814.48	1989.34	1926.09	2189.92
AKIP1	830.817	268.366	124.537	373.46	350.796	427.655
AKIRIN1	3179.39	3844.51	7756.08	2637.16	2576.89	2416.66
AKIRIN2	1082.61	847.747	1658.09	892.818	1046.75	1008.62
AKNA	646.581	720.845	700.885	1434.2	1914.8	2045.48
AKNAD1	1.75463	4.16072	10.1368	6.42315	1.88094	0
AKR1A1	2423.14	4079.59	2263.4	2217.82	2449.93	2370.66
AKR1B1	5447.25	2403.86	1038.29	5064.2	6470.45	5306.16
AKR1B10	55.2708	2.08036	8.68866	7.34075	1.88094	3.22759
AKR1B15	2.63194	2.08036	0	0	0	0.806897
AKR1C1	463.222	138.344	17.3773	177.096	97.8091	36.3104
AKR1C2	189.5	96.7368	10.1368	118.37	63.9521	21.7862
AKR1C3	353.558	172.67	60.8206	118.37	96.8686	37.1173
AKR1C4	1.75463	1.04018	0	0	0	0
AKR1C6P	0.877315	0	0	0	0.940472	0
AKR1C8P	0.877315	0	0	0	0	0
AKR1D1	0	1.04018	0	1.83519	10.3452	12.9104
AKR1E2	13.1597	37.4465	17.3773	36.7037	33.857	36.3104
AKR7A2	1124.72	1257.58	1035.4	1024.95	1181.23	1102.22
AKR7A2P1	4.38657	17.6831	98.4715	10.0935	13.1666	4.03449
AKR7A3	20.1782	73.8528	46.3395	16.5167	7.52378	6.45518
AKR7L	18.4236	85.2948	41.9952	7.34075	2.82142	8.06897
AKT1	3299.58	2569.25	9579.25	5524.83	7178.62	6874.76
AKT1S1	1660.76	954.885	957.201	1213.98	1258.35	1126.43
AKT2	3242.56	2476.67	4787.45	3330.86	4003.59	3702.04
AKT3	1895.88	761.412	97.0234	1949.89	1854.61	1925.26
AKTIP	270.213	374.465	306.999	585.425	615.069	744.766
ALAD	1083.48	918.479	797.908	721.228	497.51	476.876
ALAS1	3046.04	1461.45	1853.58	1418.6	1584.7	1891.37
ALAS2	0	4.16072	8.68866	0	0.940472	0.806897
ALB	1.75463	9.36162	17.3773	0	0.940472	0
ALCAM	5726.23	200.755	4154.63	12021.4	18947.7	20647.7
ALDH16A1	333.38	459.76	545.937	535.875	699.711	590.649
ALDH18A1	3989.15	3242.24	1592.92	3206.99	3215.47	3262.29
ALDH1A1	1.75463	32.2456	195.495	325.746	353.617	331.635
ALDH1A2	255.299	273.567	2.89622	1171.77	1911.98	2057.59
ALDH1A3	369.35	953.845	12676.8	724.899	779.651	1363.66
ALDH1B1	1719.54	718.765	62.2687	2033.39	3225.82	3399.46
ALDH1L1	11.4051	90.4957	1.44811	11.0111	12.2261	18.5586
ALDH1L1-AS1	0	3.12054	0	0	0	0
ALDH1L1-AS2	0.877315	6.24108	0	1.83519	0	0
ALDH1L2	97.3819	27.0447	1.44811	700.124	85.583	95.2139
ALDH2	1289.65	1535.31	1888.34	1153.41	1041.1	904.532
ALDH3A1	1.75463	5.2009	0	0.917593	1.88094	0
ALDH3A2	1035.23	834.225	446.018	643.233	763.663	615.663
ALDH3B1	71.9398	15.6027	11.5849	105.523	92.1663	91.1794
ALDH3B2	0	1.04018	1.44811	5.50556	5.64283	11.2966
ALDH4A1	334.257	415.032	299.759	597.353	941.412	721.366
ALDH5A1	612.366	1349.11	98.4715	184.436	167.404	137.979
ALDH6A1	77.2037	95.6966	246.179	217.47	264.273	269.504
ALDH7A1	1422.13	1597.72	1194.69	2211.4	2519.52	2679.71
ALDH8A1	9.65046	16.6429	14.4811	13.7639	7.52378	10.4897
ALDH9A1	1676.55	1755.82	2360.42	1621.39	1962.77	2248.02
ALDOA	14409.9	19157	19356.9	22538.8	27737.3	30284.5
ALDOB	7.89583	6.24108	1.44811	2.75278	0	0.806897
ALDOC	355.312	1099.47	24.6179	671.678	527.605	627.766
ALG1	263.194	327.657	143.363	400.988	428.855	419.587
ALG10	100.014	123.781	68.0612	117.452	177.749	206.566
ALG10B	246.525	486.804	189.702	284.454	381.832	425.235
ALG11	325.484	214.277	137.57	163.332	185.273	217.862
ALG12	383.387	476.403	690.748	660.667	579.331	655.2
ALG13	510.597	516.97	2057.76	761.602	847.365	909.373
ALG14	364.963	283.969	147.707	178.013	171.166	180.745
ALG1L	2.63194	17.6831	28.9622	4.58797	3.76189	4.84138
ALG1L2	1.75463	4.16072	1.44811	2.75278	0.940472	0.806897
ALG1L9P	7.01852	20.8036	8.68866	11.9287	6.5833	11.2966
ALG2	1453.71	774.934	1271.44	942.368	785.294	759.29
ALG3	1193.15	1331.43	201.287	754.262	930.127	936.001
ALG5	965.046	950.725	453.258	643.233	612.247	713.297
ALG6	360.576	398.389	348.994	336.757	418.51	422.007
ALG8	474.627	403.59	390.99	899.241	1129.51	1093.35
ALG9	729.049	575.22	525.664	768.026	789.056	857.732
ALK	14.9144	14.5625	0	11.9287	19.7499	22.5931
ALKBH1	221.083	187.232	218.665	211.046	261.451	263.855
ALKBH2	209.678	513.849	411.263	274.36	268.975	298.552
ALKBH3	586.924	601.224	328.721	378.048	399.701	451.056
ALKBH3-AS1	3.50926	8.32144	11.5849	7.34075	3.76189	6.45518
ALKBH4	228.102	211.157	120.193	178.931	173.987	132.331
ALKBH5	1197.53	1482.26	5331.94	2002.19	2121.7	1943.01
ALKBH6	286.005	286.05	279.485	200.035	205.963	219.476
ALKBH7	176.34	220.518	509.735	303.723	287.784	238.842
ALKBH8	235.998	186.192	97.0234	410.164	292.487	345.352
ALLC	3.50926	15.6027	0	0	0	0
ALMS1	1161.56	897.676	1061.46	880.89	797.52	739.118
ALMS1-IT1	12.2824	26.0045	62.2687	19.2695	5.64283	11.2966
ALMS1P	7.01852	4.16072	8.68866	0.917593	0	0
ALOX12	21.0556	31.2054	62.2687	33.951	14.1071	18.5586
ALOX12-AS1	4.38657	7.28126	17.3773	3.67037	1.88094	4.03449
ALOX12B	0.877315	10.4018	1.44811	2.75278	1.88094	2.42069
ALOX12P2	1.75463	17.6831	28.9622	42.2093	32.9165	64.5518
ALOX15	0	1.04018	7.24055	0	0.940472	2.42069
ALOX15B	0	1.04018	1.44811	4.58797	3.76189	5.64828
ALOX15P1	0	4.16072	0	6.42315	2.82142	8.87587
ALOX5	27.1968	167.469	27.5141	169.755	140.13	145.241
ALOX5AP	42.9884	13.5223	17.3773	11.0111	18.8094	14.5241
ALOXE3	13.1597	3.12054	28.9622	11.0111	19.7499	20.1724
ALPI	0	1.04018	2.89622	0	0	0
ALPK1	127.211	110.259	586.484	403.741	290.606	300.166
ALPK2	392.16	50.9688	18.8254	856.115	386.534	267.89
ALPK3	2880.22	1120.27	75.3017	3329.03	4241.53	4501.68
ALPL	81.5903	143.545	66.613	77.9954	65.833	53.2552
ALPP	0.877315	0	8.68866	0	0	0
ALPPL2	0	2.08036	1.44811	0	0	0
ALS2	2034.49	904.957	1419.15	2003.11	2180.95	2073.73
ALS2CL	123.701	68.6519	41.9952	652.409	993.138	1334.61
ALS2CR11	64.9213	122.741	56.4763	11.0111	7.52378	6.45518
ALS2CR12	24.5648	2.08036	13.033	10.0935	3.76189	0.806897
ALX1	0	2.08036	0	26.6102	2.82142	0.806897
ALX3	70.1852	124.822	139.019	65.1491	48.9045	36.3104
ALX4	1.75463	1.04018	802.253	2.75278	0	0.806897
ALYREF	2614.4	2143.81	3746.26	1541.56	2044.59	2248.82
AMACR	5.26389	10.4018	2.89622	21.1046	24.4523	12.1035
AMBN	0	1.04018	10.1368	27.5278	0.940472	0
AMBP	2.63194	13.5223	1.44811	2.75278	0.940472	1.61379
AMBRA1	1353.7	1006.89	1563.96	1049.73	1232.96	1044.93
AMD1	4874.36	2762.72	10807.2	3741.95	4720.23	5181.89
AMDHD1	21.0556	13.5223	0	2.75278	0.940472	0
AMDHD2	158.794	166.429	461.947	244.08	280.261	226.738
AMELX	0	0	0	0	0	0
AMELY	0	0	1.44811	0	0	0
AMER1	310.569	637.63	447.466	225.728	257.689	241.262
AMER2	23.6875	321.416	172.325	12.8463	1.88094	0
AMER3	2.63194	10.4018	0	0	0	0
AMFR	1887.98	2390.33	5127.76	2344.45	2704.8	2406.17
AMH	21.0556	26.0045	706.678	9.17593	6.5833	3.22759
AMHR2	1.75463	21.8438	5.79244	0	0	0.806897
AMICA1	0.877315	0	27.5141	0	0	0.806897
AMIGO1	282.495	312.054	65.1649	62.3963	86.5234	71.0069
AMIGO2	7914.26	32.2456	53.5801	5952.43	6988.65	5892.77
AMIGO3	188.623	265.246	1630.57	72.4899	91.2258	71.0069
AMMECR1	993.998	453.519	286.726	1381.9	1902.57	1860.7
AMMECR1L	1460.73	1089.07	3937.41	1834.27	1728.59	1692.87
AMN	0	4.16072	1.44811	2.75278	3.76189	2.42069
AMN1	76.3264	186.192	315.688	193.612	160.821	150.083
AMOT	241.262	988.171	989.059	1258.02	2291.93	2211.71
AMOTL1	1953.78	1929.53	5746.1	4574.2	5584.52	5718.48
AMOTL2	4688.37	2091.8	12342.2	6680.08	8414.4	8684.63
AMPD1	2.63194	1.04018	2.89622	0	0	0
AMPD2	2080.99	3214.16	1510.38	2713.32	2436.76	1984.97
AMPD3	771.16	288.13	20.2735	508.347	352.677	393.766
AMPH	239.507	395.268	2457.44	52.3028	0	4.84138
AMT	37.7245	289.17	402.575	103.688	98.7496	119.421
AMTN	0	0	21.7216	9.17593	0	0
AMY1A	0	0	0	0	0	0
AMY1B	0	0	0	0	0	0
AMY1C	0	0	0	0	0	0
AMY2A	0	0	4.34433	0.917593	0	0
AMY2B	21.9329	243.402	417.056	112.864	71.4759	75.0414
AMZ1	15.7917	4.16072	18.8254	31.1982	65.833	59.7104
AMZ2	1393.18	1311.67	792.116	984.578	1148.32	1144.18
AMZ2P1	164.935	269.407	324.377	88.089	60.1902	48.4138
ANAPC1	2584.57	1784.95	1193.24	2008.61	2826.12	3296.17
ANAPC10	209.678	153.947	143.363	219.305	227.594	292.097
ANAPC11	1108.05	1090.11	1099.12	1037.8	1062.73	1186.95
ANAPC13	1299.3	1902.49	847.144	1269.03	1604.45	1575.87
ANAPC15	57.9028	49.9286	41.9952	113.782	133.547	158.959
ANAPC16	1537.06	2098.04	1117.94	1589.27	1753.98	2060.01
ANAPC1P1	0.877315	3.12054	0	0.917593	0	1.61379
ANAPC2	886.965	1160.84	1443.77	623.046	774.949	684.249
ANAPC4	720.275	1481.22	731.295	726.734	692.187	768.166
ANAPC5	3643.49	3678.08	4315.37	2992.27	2908.88	3081.54
ANAPC7	2184.51	1690.29	697.989	1366.3	1535.79	1651.72
ANG	14.037	10.4018	2.89622	24.775	13.1666	15.331
ANGEL1	335.134	386.947	382.301	525.781	541.712	483.331
ANGEL2	836.081	856.068	803.701	530.369	593.438	629.38
ANGPT1	453.572	16.6429	37.6509	49.55	2.82142	1.61379
ANGPT2	7.89583	39.5268	482.221	251.421	8.46425	4.03449
ANGPT4	0.877315	4.16072	1.44811	0	0	0
ANGPTL1	2.63194	119.621	5.79244	17.4343	1.88094	1.61379
ANGPTL2	2381.03	864.39	317.136	371.625	107.214	38.7311
ANGPTL3	0	3.12054	17.3773	4.58797	0.940472	0.806897
ANGPTL4	1766.03	250.683	266.452	136.721	53.6069	33.8897
ANGPTL5	0	0	50.6838	0	0.940472	0
ANGPTL6	0.877315	12.4822	0	2.75278	0	1.61379
ANGPTL7	1.75463	0	0	0	0.940472	0.806897
ANHX	0	0	0	0	0	0
ANK1	188.623	76.9733	14.4811	151.403	136.368	45.1862
ANK2	467.609	345.34	755.913	505.594	372.427	184.779
ANK3	418.479	476.403	209.976	489.077	438.26	431.69
ANKAR	39.4792	71.7724	69.5093	34.8685	36.6784	38.7311
ANKDD1A	212.31	554.416	191.15	87.1714	30.0951	36.3104
ANKDD1B	9.65046	7.28126	7.24055	39.4565	31.976	33.0828
ANKEF1	278.109	279.808	13.033	188.107	292.487	347.773
ANKFN1	0.877315	7.28126	5.79244	0	0.940472	0.806897
ANKFY1	1018.56	852.948	2063.56	2089.36	2458.39	2614.35
ANKH	856.259	926.801	2192.44	1428.69	271.796	237.228
ANKHD1	99.1366	111.299	246.179	64.2315	64.8926	57.2897
ANKHD1-EIF4EBP3	1.75463	2.08036	15.9292	1.83519	0	0
ANKIB1	2374.01	1421.93	1170.07	2726.17	2753.7	2676.48
ANKK1	0.877315	5.2009	0	1.83519	3.76189	1.61379
ANKLE1	141.248	239.241	99.9196	88.089	101.571	117.807
ANKLE2	5538.49	2763.76	6633.79	4546.68	4773.84	4980.17
ANKMY1	166.69	373.425	276.589	82.5834	88.4044	72.6207
ANKMY2	464.977	411.911	718.262	545.05	430.736	403.449
ANKRA2	259.685	433.755	348.994	378.048	283.082	318.724
ANKRD1	6364.92	35.3661	2.89622	1096.52	910.377	1264.41
ANKRD10	3665.42	3715.52	3763.64	2505.95	1899.75	1520.19
ANKRD11	2402.09	1878.57	8800.16	4779.74	5272.29	5216.59
ANKRD12	1020.32	759.332	2222.85	1139.65	1075.9	1132.08
ANKRD13A	2269.61	1097.39	676.267	1914.1	1902.57	2119.72
ANKRD13B	332.502	741.648	208.528	225.728	333.868	323.566
ANKRD13C	895.738	694.84	741.432	915.758	1013.83	1170.81
ANKRD13D	395.669	425.434	616.895	940.533	893.448	885.973
ANKRD16	133.352	233	204.183	125.71	105.333	97.6346
ANKRD17	2017.82	1576.91	4250.2	4179.64	4829.32	4716.31
ANKRD18A	42.1111	29.125	60.8206	175.26	218.19	173.483
ANKRD18B	68.4306	89.4555	8.68866	122.958	162.702	228.352
ANKRD18DP	17.5463	114.42	251.971	0.917593	2.82142	0.806897
ANKRD19P	21.0556	46.8081	4593.4	10.0935	5.64283	6.45518
ANKRD2	7.89583	3.12054	18.8254	22.9398	67.714	102.476
ANKRD20A1	0	0	0	0	0	0
ANKRD20A11P	0	0	0	0	0	0
ANKRD20A12P	7.01852	6.24108	86.8866	8.25834	3.76189	4.84138
ANKRD20A19P	0	22.884	18.8254	0.917593	0.940472	1.61379
ANKRD20A2	0	0	0	0	0	0
ANKRD20A3	0	0	0	0.917593	0	0.806897
ANKRD20A4	3.50926	5.2009	8.68866	6.42315	9.40472	8.87587
ANKRD20A5P	8.77315	2.08036	0	11.0111	6.5833	12.1035
ANKRD20A8P	0	1.04018	7.24055	7.34075	5.64283	8.06897
ANKRD20A9P	145.634	199.715	282.381	192.695	126.023	112.966
ANKRD22	29.8287	9.36162	0	20.1871	35.7379	106.51
ANKRD23	71.0625	133.143	81.0941	66.9843	60.1902	55.6759
ANKRD24	9.65046	13.5223	18.8254	7.34075	1.88094	2.42069
ANKRD26	413.215	507.608	629.928	430.351	419.451	441.373
ANKRD26P1	0.877315	5.2009	0	0	0	0.806897
ANKRD26P3	14.037	50.9688	7.24055	0	0	0
ANKRD27	1492.31	841.506	905.069	870.796	984.674	1137.72
ANKRD28	3243.43	1139	1241.03	2064.59	2940.86	3011.34
ANKRD29	287.759	154.987	4.34433	99.1001	96.8686	32.2759
ANKRD30A	0	0	1.44811	0	0	0
ANKRD30B	7.89583	3.12054	0	0.917593	0	0
ANKRD30BL	0	23.9241	0	0	1.88094	0.806897
ANKRD30BP2	3.50926	11.442	0	0.917593	2.82142	11.2966
ANKRD30BP3	0	1.04018	1.44811	0	0	0
ANKRD31	9.65046	28.0849	0	4.58797	3.76189	17.7517
ANKRD32	440.412	530.492	250.523	177.096	199.38	273.538
ANKRD33	0	1.04018	0	2.75278	0	0
ANKRD33B	391.282	50.9688	2757.2	506.512	855.83	841.594
ANKRD34A	64.044	80.0939	66.613	41.2917	5.64283	2.42069
ANKRD34B	7.89583	35.3661	53.5801	231.234	334.808	357.455
ANKRD34C	1.75463	4.16072	0	0	0	0
ANKRD34C-AS1	0	0	0	0	0	0
ANKRD35	26.3194	50.9688	0	35.7861	24.4523	17.7517
ANKRD36	95.6273	116.5	393.886	281.701	150.476	192.848
ANKRD36B	78.081	162.268	356.235	216.552	170.225	150.89
ANKRD36BP1	186.868	141.465	344.65	221.14	330.106	330.021
ANKRD36BP2	10.5278	23.9241	0	0.917593	3.76189	0.806897
ANKRD36C	100.014	131.063	99.9196	246.833	128.845	145.241
ANKRD37	10.5278	64.4912	50.6838	43.1269	54.5474	56.4828
ANKRD39	376.368	203.875	144.811	194.53	281.201	288.869
ANKRD40	2630.19	1331.43	1120.84	1505.77	2061.51	2037.42
ANKRD42	215.819	166.429	2122.93	518.44	440.141	431.69
ANKRD44	227.225	254.844	638.616	300.053	220.07	199.304
ANKRD44-IT1	0	0	5.79244	0.917593	0	0
ANKRD45	117.56	203.875	0	33.0334	28.2142	10.4897
ANKRD46	208.801	745.809	107.16	205.541	275.558	258.207
ANKRD49	178.095	178.911	250.523	270.69	196.559	236.421
ANKRD50	572.009	428.554	2605.15	1582.85	1743.64	1612.18
ANKRD52	4800.67	2180.22	1634.92	5785.43	8831.97	8012.49
ANKRD53	45.6204	90.4957	44.8914	18.3519	9.40472	5.64828
ANKRD54	451.817	683.398	1849.24	545.968	490.926	511.573
ANKRD55	4.38657	3.12054	23.1698	0.917593	0.940472	0
ANKRD6	407.074	574.179	68.0612	294.547	253.927	261.435
ANKRD60	0	0	0	0	0	0
ANKRD61	17.5463	26.0045	13.033	27.5278	20.6904	21.7862
ANKRD62	16.669	5.2009	13.033	0	0	0
ANKRD62P1-PARP4P3	14.037	19.7634	85.4385	0.917593	0	1.61379
ANKRD63	0	0	0	0	0	0
ANKRD65	96.5046	169.549	8.68866	61.4788	40.4403	54.0621
ANKRD66	0	1.04018	0	0	0	0
ANKRD7	24.5648	44.7277	18.8254	9.17593	15.0476	13.7173
ANKRD9	85.9768	56.1697	121.641	158.744	155.178	163.8
ANKS1A	1086.12	1021.46	1267.1	1284.63	1663.69	1609.76
ANKS1B	12.2824	26.0045	272.245	3.67037	0.940472	0.806897
ANKS3	205.292	338.059	440.225	425.763	366.784	293.711
ANKS4B	0	0	2.89622	0.917593	0.940472	0
ANKS6	1510.74	1650.77	764.602	1327.76	1814.17	1903.47
ANKUB1	0	0	0	0.917593	0	0.806897
ANKZF1	593.065	1291.9	651.649	1067.16	1012.89	1084.47
ANLN	7980.06	1716.3	667.579	5229.36	12051.2	13973.8
ANO1	51.7616	54.0894	37.6509	2990.44	15.988	16.1379
ANO1-AS2	2.63194	1.04018	0	1.83519	0	0
ANO10	844.854	409.831	348.994	1391.07	1909.16	1955.92
ANO2	38.6019	148.746	15.9292	3.67037	6.5833	2.42069
ANO3	0	8.32144	11.5849	0.917593	0	0
ANO4	150.898	63.451	17.3773	94.5121	7.52378	4.84138
ANO5	2.63194	1.04018	11.5849	110.111	166.464	121.841
ANO6	5506.03	2622.29	4829.45	4621	5145.32	5295.67
ANO7	38.6019	74.893	21.7216	57.8084	87.4639	75.8483
ANO8	537.794	848.787	770.394	563.402	498.45	476.876
ANO9	70.1852	332.858	2.89622	606.529	1105.05	1218.41
ANOS1	320.22	61.3706	2012.87	362.449	336.689	355.035
ANP32A	3619.8	6328.46	2958.49	2898.68	3394.16	3643.95
ANP32A-IT1	4.38657	8.32144	14.4811	9.17593	8.46425	1.61379
ANP32AP1	0	0	0	0	0	0
ANP32B	5570.07	7202.21	4368.95	3682.3	5427.46	6263.94
ANP32C	0	0	0	0	0	0
ANP32D	0	1.04018	0	0	0	0
ANP32E	3650.51	3478.36	1440.87	2946.39	4607.37	4723.58
ANPEP	793.093	792.617	99.9196	1129.56	989.377	1138.53
ANTXR1	4533.96	3920.44	3794.05	2493.1	944.234	437.338
ANTXR2	1315.09	289.17	438.777	3701.57	2366.23	2179.43
ANTXRL	0	2.08036	0	0	0	0
ANTXRLP1	0	0	0	0	0	0
ANXA1	7775.64	65.5314	21253.9	10385.3	11826.4	14842.1
ANXA10	8.77315	0	0	9.17593	0	0
ANXA11	2668.79	1685.09	1474.18	5551.44	8010.94	9506.86
ANXA13	3.50926	9.36162	0	8.25834	3.76189	3.22759
ANXA2	88883.4	5054.24	13063.4	59237.1	69209.3	85685.2
ANXA2P1	2.63194	0	2.89622	1.83519	6.5833	2.42069
ANXA2P2	46.4977	1.04018	15.9292	34.8685	28.2142	48.4138
ANXA2P3	0.877315	0	4.34433	0	0	0
ANXA2R	0.877315	10.4018	4.34433	28.4454	31.0356	33.0828
ANXA3	758	60.3305	7.24055	5493.63	8762.38	12303.6
ANXA4	2219.61	1183.73	263.556	3158.36	4330.87	3640.72
ANXA5	9839.09	2029.39	13589.1	16057	13550.3	12024.4
ANXA6	10421.6	5034.47	9128.88	6313.96	2504.48	1291.84
ANXA7	4068.11	1976.34	1293.16	4010.8	4847.19	5791.1
ANXA8	0	1.04018	0	0	1.88094	3.22759
ANXA8L1	0	0	0	2.75278	4.70236	6.45518
ANXA9	80.713	143.545	69.5093	132.133	125.083	131.524
AOAH	7.89583	1.04018	41.9952	10.0935	3.76189	8.06897
AOAH-IT1	0	0	0	0	0	0.806897
AOC1	0	6.24108	0	8.25834	42.3212	55.6759
AOC2	100.891	99.8573	139.019	29.363	20.6904	16.1379
AOC3	50.0069	69.6921	192.599	13.7639	9.40472	5.64828
AOC4P	0	0	5.79244	0	0	0
AOX1	437.78	192.433	1.44811	87.1714	110.976	122.648
AOX2P	0	0	0	0.917593	0	2.42069
AP1AR	303.551	218.438	456.155	623.963	683.723	722.98
AP1B1	2382.79	2346.65	1820.27	3175.79	4750.32	5400.56
AP1B1P1	0	0	0	0	0	0
AP1G1	1844.12	1872.32	4525.34	3301.5	4208.61	4428.25
AP1G2	366.718	766.613	385.197	836.845	1160.54	1257.95
AP1M1	2545.09	1504.1	1319.23	1767.28	2085.03	1709.01
AP1M2	363.208	34.3259	2.89622	694.618	1449.27	2783.8
AP1S1	2371.38	1212.85	498.15	1948.97	2269.36	2669.22
AP1S2	2363.49	1452.09	725.503	1134.15	1201.92	923.897
AP1S3	304.428	87.3751	173.773	859.785	1646.77	1839.73
AP2A1	2955.67	2581.73	3039.58	2645.42	2939.92	2639.36
AP2A2	2350.33	2038.75	2860.02	2580.27	3166.57	2664.37
AP2B1	17333.1	6351.34	4208.21	14334.6	20478.8	20439.5
AP2M1	15897.8	14514.7	6378.92	10567.9	10613.2	10538.1
AP2S1	2088.01	1358.48	1495.9	2098.54	2287.23	2537.69
AP3B1	2560.88	1913.93	1230.89	2151.76	2317.32	2314.99
AP3B2	199.15	259.005	17.3773	15.5991	19.7499	11.2966
AP3D1	7345.76	3837.22	4735.32	5689.08	7387.41	7344.38
AP3M1	2701.25	2251.99	1420.6	1738.84	2319.2	2454.58
AP3M2	1049.27	1184.77	191.15	705.629	487.164	545.462
AP3S1	2317.87	1638.28	1154.14	1393.82	1239.54	1370.92
AP3S2	3.50926	16.6429	1.44811	7.34075	3.76189	6.45518
AP4B1	306.183	276.688	503.942	255.091	222.892	267.89
AP4B1-AS1	2.63194	6.24108	8.68866	8.25834	5.64283	1.61379
AP4E1	1022.07	756.211	152.052	611.117	762.723	829.49
AP4M1	361.454	410.871	320.032	502.841	435.439	421.2
AP4S1	52.6389	72.8126	186.806	166.084	165.523	154.117
AP5B1	450.062	277.728	343.202	1417.68	1647.71	1468.55
AP5M1	633.421	268.366	548.834	862.538	985.615	952.946
AP5S1	291.269	244.442	194.047	296.383	344.213	275.152
AP5Z1	1450.2	574.179	1280.13	903.829	790.937	700.387
APAF1	606.225	447.277	1122.29	1017.61	1205.69	1105.45
APBA1	260.562	80.0939	647.305	278.031	19.7499	8.87587
APBA2	1330.01	1633.08	560.418	563.402	491.867	361.49
APBA3	291.269	251.724	251.971	282.619	210.666	174.29
APBB1	1003.65	1693.41	1002.09	1163.51	905.675	561.6
APBB1IP	31.5833	4.16072	4.34433	44.0445	53.6069	67.7794
APBB2	794.847	1543.63	3892.52	2260.95	1588.46	1513.74
APBB3	169.322	430.635	876.106	223.893	156.118	153.31
APC	1431.78	1038.1	428.64	1203.88	1091.89	1068.33
APC2	120.192	134.183	648.753	57.8084	33.857	20.1724
APCDD1	127.211	538.813	6115.37	177.096	1.88094	0.806897
APCDD1L	56.1481	2.08036	10.1368	596.436	54.5474	58.0966
APCDD1L-AS1	3.50926	2.08036	1.44811	29.363	5.64283	2.42069
APCS	0	0	0	0	0	0
APEH	2492.45	2688.87	1310.54	3608.89	5119.93	5184.31
APELA	0	3.12054	0	0	0	0
APEX1	4076.88	6145.38	4538.38	4110.82	4563.17	4622.71
APEX2	779.056	514.889	172.325	599.188	795.639	841.594
APH1A	4463.78	4329.23	5137.89	3876.83	5349.4	5428
APH1B	217.574	572.099	99.9196	208.294	110.976	83.1104
API5	6193.84	2132.37	2072.25	3741.95	4712.71	5149.62
APIP	592.187	475.362	265.004	291.795	334.808	413.938
APITD1	45.6204	39.5268	11.5849	26.6102	27.2737	35.5035
APITD1-CORT	0	0	0	0	0	0
APLF	125.456	186.192	5.79244	179.848	164.583	146.048
APLN	128.965	170.59	82.5423	16.5167	6.5833	20.1724
APLNR	0	4.16072	55.0282	4.58797	0	0
APLP1	736.944	975.689	56.4763	185.354	19.7499	4.84138
APLP2	12958.8	7094.03	31522.5	21306.5	29797.9	27367.5
APMAP	5981.53	3746.73	2665.97	3279.48	3729.91	3328.45
APOA1	0.877315	4.16072	4.34433	4.58797	0	0
APOA1-AS	0.877315	4.16072	21.7216	0	0.940472	0
APOA1BP	1568.64	1555.07	890.587	1015.78	1274.34	1366.88
APOA2	1.75463	0	1.44811	0	0	0
APOA4	0	1.04018	0	0	0	0
APOA5	0	0	0	0	0	0
APOB	2.63194	141.465	0	0	0	0
APOBEC1	0	0	0	0	0	0.806897
APOBEC2	1.75463	6.24108	2.89622	5.50556	4.70236	2.42069
APOBEC3A	0	2.08036	1.44811	0.917593	0	0
APOBEC3A_B	0	0	0	0	0	0
APOBEC3B	450.062	198.674	57.9244	306.476	440.141	518.835
APOBEC3B-AS1	0.877315	1.04018	0	0.917593	0	0
APOBEC3C	384.264	253.804	146.259	552.391	502.212	469.614
APOBEC3D	8.77315	26.0045	94.1271	5.50556	11.2857	2.42069
APOBEC3F	75.4491	170.59	57.9244	155.073	121.321	116.193
APOBEC3G	91.2407	135.223	56.4763	111.946	40.4403	42.7655
APOBEC3H	1.75463	3.12054	1.44811	0	0	1.61379
APOBEC4	0	0	0	0	0	0
APOBR	2.63194	4.16072	24.6179	1.83519	2.82142	3.22759
APOC1	24.5648	122.741	30.4103	83.501	56.4283	85.5311
APOC1P1	0	6.24108	0	0	0	0
APOC2	0	0	0	0	0	0
APOC3	0	0	2.89622	0	0	0
APOC4	0	0	0	0	0	0
APOC4-APOC2	0	0	0	0	0	0
APOD	1.75463	16.6429	131.778	7.34075	0	0
APOE	148.266	281.889	1359.78	183.519	164.583	161.379
APOF	0	2.08036	0	0	0	0
APOH	0	0	0	0	0	0
APOL1	30.706	4.16072	165.085	233.069	232.297	328.407
APOL2	464.1	373.425	498.15	782.707	770.247	883.552
APOL3	67.5532	3.12054	63.7168	61.4788	47.9641	63.7449
APOL4	0.877315	8.32144	1288.82	2.75278	0	0
APOL5	0	0	0	0.917593	0	1.61379
APOL6	345.662	20.8036	150.603	591.848	648.926	773.007
APOLD1	156.162	234.041	338.858	139.474	157.999	156.538
APOM	21.0556	49.9286	50.6838	23.8574	24.4523	20.9793
APOO	486.91	415.032	172.325	330.334	326.344	373.593
APOOL	633.421	412.952	406.919	556.062	673.378	699.58
APOOP5	0	0	0	0	0	0
APOPT1	602.715	323.496	288.174	623.046	673.378	672.952
APP	18946.5	21001.2	45527.1	34948.4	41929.1	38869
APPBP2	1650.23	1183.73	1388.74	1258.94	1258.35	1047.35
APPL1	1067.69	1123.39	2148.99	1508.52	2075.62	2155.22
APPL2	1292.28	1405.28	728.399	1615.88	1510.4	1386.25
APRT	603.593	865.43	1501.69	1649.83	1863.08	1849.41
APTR	132.475	201.795	136.122	122.04	112.857	142.014
APTX	898.37	799.899	648.753	761.602	851.127	906.145
AQP1	201.782	87.3751	1141.11	267.937	35.7379	12.9104
AQP10	0	1.04018	0	0	0	0
AQP11	33.338	45.7679	21.7216	28.4454	26.3332	20.1724
AQP12A	0	4.16072	1.44811	0	0	0
AQP12B	1.75463	1.04018	0	0	0	0
AQP2	0	5.2009	1.44811	0	0	0
AQP3	122.824	282.929	120.193	105.523	42.3212	34.6966
AQP4	1.75463	29.125	1.44811	39.4565	54.5474	41.9587
AQP4-AS1	0	0	0	6.42315	3.76189	4.03449
AQP5	57.0255	136.264	1.44811	5.50556	8.46425	4.03449
AQP6	5.26389	26.0045	2.89622	0.917593	0.940472	0
AQP7	4.38657	14.5625	0	3.67037	0.940472	0
AQP7P1	0.877315	5.2009	0	11.9287	10.3452	7.26207
AQP7P3	0.877315	0	1.44811	11.9287	17.869	12.1035
AQP8	0	5.2009	8.68866	0	0	0
AQP9	7.89583	0	121.641	0	0.940472	1.61379
AQR	2051.16	1665.33	1535	1334.18	1763.38	1930.9
AR	346.539	34.3259	1333.71	158.744	3.76189	0
ARAF	1320.36	1277.34	1356.88	1335.1	1525.45	1463.71
ARAP1	972.065	1250.3	2500.89	2653.68	3034.9	2826.56
ARAP2	3.50926	0	428.64	705.629	999.722	1303.14
ARAP3	786.951	943.443	149.155	1477.33	782.473	751.221
ARC	85.0995	712.523	3779.57	56.8908	29.1546	15.331
ARCN1	3961.08	2105.32	5153.82	6306.62	6822.18	7270.14
AREG	0.877315	0	5.79244	77.0778	89.3448	180.745
AREL1	1389.67	952.805	1388.74	2347.2	2786.62	2806.39
ARF1	13290.4	8460.83	15015.4	10068.8	11465.3	12307.6
ARF3	8123.06	5327.8	6150.12	6807.63	9120.7	8737.89
ARF4	6763.22	4500.86	12474	8632.72	7630.05	7895.49
ARF5	2162.58	4096.23	2266.29	2573.85	3063.12	3075.09
ARF6	1909.91	909.117	3327.76	3977.77	6259.78	6772.29
ARFGAP1	2835.48	2469.39	4661.47	3002.37	2661.54	2327.09
ARFGAP2	1578.29	2683.66	3017.86	2023.29	2538.33	2627.26
ARFGAP3	1414.23	1110.91	4043.12	2880.33	3026.44	3209.03
ARFGEF1	2173.11	1750.62	1632.02	2872.98	4187.92	4739.71
ARFGEF2	2644.23	1350.15	1702.98	2292.15	2740.54	2962.93
ARFGEF3	715.012	231.96	41.9952	1014.86	1924.21	2107.62
ARFIP1	555.34	337.018	486.565	1133.23	1295.97	1403.19
ARFIP2	1869.56	1908.73	2396.62	1306.65	1186.88	1303.14
ARFRP1	405.319	390.068	454.706	787.295	697.83	657.621
ARG1	1.75463	10.4018	10.1368	1.83519	4.70236	2.42069
ARG2	200.905	526.331	5137.89	832.257	953.639	1178.88
ARGFX	0	0	0	0	0	0
ARGFXP2	3.50926	1.04018	2.89622	1.83519	0	0.806897
ARGLU1	2846.01	6557.3	5035.08	2527.05	1905.4	1964.79
ARHGAP1	2176.62	1333.51	1511.83	2826.19	3013.27	2904.83
ARHGAP10	521.125	292.291	1175.87	642.315	784.354	808.511
ARHGAP11A	3607.52	1588.36	298.311	1835.19	4047.79	4161.17
ARHGAP11B	116.683	108.179	28.9622	77.0778	138.249	154.117
ARHGAP12	1024.7	733.327	1614.64	1195.62	1362.74	1303.95
ARHGAP15	0	0	4.34433	0	0	0
ARHGAP17	761.509	1322.07	3584.07	1581.01	2071.86	2248.02
ARHGAP18	941.359	191.393	338.858	1953.56	3450.59	4403.24
ARHGAP19	524.634	571.059	567.659	442.28	644.223	663.269
ARHGAP19-SLIT1	0	1.04018	1.44811	0	0	0
ARHGAP20	18.4236	15.6027	1756.56	57.8084	2.82142	0.806897
ARHGAP21	3196.06	1599.8	13489.1	4011.72	4128.67	4589.63
ARHGAP22	152.653	86.335	56.4763	604.694	616.95	435.724
ARHGAP23	3005.68	561.697	1563.96	2596.79	3485.39	3417.21
ARHGAP24	181.604	39.5268	415.607	962.555	878.401	881.939
ARHGAP25	16.669	153.947	49.2357	378.966	2.82142	2.42069
ARHGAP26	294.778	191.393	1772.49	895.571	1203.8	919.056
ARHGAP26-AS1	0	0	1.44811	0	0	0.806897
ARHGAP26-IT1	0	0	0	0	0.940472	0
ARHGAP27	152.653	230.92	418.504	775.366	1247.07	1443.54
ARHGAP28	128.088	311.014	101.368	127.545	31.976	22.5931
ARHGAP29	4390.96	124.822	954.304	14764.1	21628	24789.5
ARHGAP30	6.1412	44.7277	63.7168	17.4343	21.6309	38.7311
ARHGAP31	1348.43	277.728	902.172	1541.56	516.319	338.09
ARHGAP31-AS1	13.1597	36.4063	13.033	7.34075	3.76189	8.06897
ARHGAP32	323.729	360.943	2235.88	950.627	847.365	917.442
ARHGAP33	222.838	583.541	706.678	274.36	505.033	371.173
ARHGAP35	2821.44	1700.69	1940.47	3231.76	4105.16	3847.29
ARHGAP36	3.50926	3.12054	0	2.75278	1.88094	0
ARHGAP39	192.132	345.34	745.777	311.064	331.046	264.662
ARHGAP4	127.211	347.42	150.603	236.739	419.451	381.662
ARHGAP40	1.75463	4.16072	1.44811	134.886	214.428	400.221
ARHGAP42	236.875	88.4153	1187.45	683.607	637.64	650.359
ARHGAP44	195.641	164.348	278.037	261.514	325.403	421.2
ARHGAP5	3194.3	836.305	3568.14	3705.24	4334.64	4614.64
ARHGAP5-AS1	268.458	42.6474	36.2027	126.628	99.69	137.173
ARHGAP6	38.6019	149.786	43.4433	172.508	300.011	158.959
ARHGAP8	0	0	0	6.42315	4.70236	7.26207
ARHGAP9	14.9144	39.5268	43.4433	19.2695	0	0.806897
ARHGDIA	9880.32	4465.49	10485.8	7591.25	11718.3	11282
ARHGDIB	200.905	62.4108	1314.88	557.897	537.95	1042.51
ARHGDIG	25.4421	12.4822	11.5849	3.67037	1.88094	0.806897
ARHGEF1	1849.38	1288.78	2596.46	2744.52	3239.93	3254.22
ARHGEF10	1726.56	1252.38	1086.08	1590.19	1801.94	1856.67
ARHGEF10L	566.745	475.362	816.734	1327.76	1458.67	1314.44
ARHGEF11	2471.4	1723.58	2023.01	1579.18	1724.83	1522.61
ARHGEF12	3228.52	1497.86	7146.42	6777.34	7395.87	6598
ARHGEF15	0	52.009	27.5141	14.6815	9.40472	9.68277
ARHGEF16	115.806	246.523	23.1698	804.729	1065.55	1095.77
ARHGEF17	890.475	625.148	5724.38	2727.09	2069.98	1801.8
ARHGEF18	1925.71	1024.58	976.026	1938.87	2844.93	2716.02
ARHGEF19	328.116	498.246	95.5752	272.525	220.07	295.324
ARHGEF2	2029.23	2529.72	3456.64	2717.91	2419.83	2273.03
ARHGEF25	379.877	894.555	1566.85	437.692	85.583	43.5724
ARHGEF26	176.34	136.264	1943.36	107.358	168.344	166.221
ARHGEF26-AS1	0	2.08036	5.79244	1.83519	0	1.61379
ARHGEF28	2515.26	563.778	228.801	3221.67	4300.78	3830.34
ARHGEF3	375.491	295.411	72.4055	737.745	704.414	721.366
ARHGEF3-AS1	0	0	0	0	0	0
ARHGEF33	1.75463	5.2009	8.68866	14.6815	9.40472	11.2966
ARHGEF34P	38.6019	53.0492	0	139.474	155.178	211.407
ARHGEF35	78.9583	102.978	1.44811	375.296	667.735	748.801
ARHGEF37	83.3449	115.46	311.344	271.608	302.832	378.435
ARHGEF38	0	0	5.79244	120.205	177.749	215.442
ARHGEF38-IT1	0	0	0	0.917593	0.940472	0
ARHGEF39	162.303	189.313	56.4763	104.606	206.904	207.373
ARHGEF4	351.803	463.92	115.849	162.414	180.571	211.407
ARHGEF40	1852.01	3346.26	7638.78	3914.45	2908.88	1725.15
ARHGEF5	164.058	212.197	1.44811	610.2	922.603	1086.89
ARHGEF6	218.451	136.264	412.711	187.189	38.5594	14.5241
ARHGEF7	2169.6	1947.22	5035.08	1792.98	1613.85	1724.34
ARHGEF7-AS1	1.75463	2.08036	0	0	0	0
ARHGEF7-AS2	0.877315	8.32144	5.79244	0.917593	0.940472	0
ARHGEF9	552.708	811.341	1262.75	717.558	592.497	535.78
ARHGEF9-IT1	0	2.08036	0	0	0	0
ARID1A	1559.87	2988.44	6568.63	3886.01	5208.33	5035.85
ARID1B	2172.23	1654.93	3905.55	2341.7	2532.69	2283.52
ARID2	1147.53	1998.19	2586.32	1009.35	1026.05	961.821
ARID3A	321.975	359.902	586.484	612.952	1059.91	1226.48
ARID3B	940.481	2376.81	4636.85	936.863	1418.23	1691.26
ARID3C	5.26389	7.28126	24.6179	2.75278	1.88094	0.806897
ARID4A	286.882	304.773	1484.31	711.135	506.914	497.049
ARID4B	1206.31	1213.89	4620.92	1516.78	1342.05	1307.98
ARID5A	821.167	537.773	8344.01	723.064	531.367	422.814
ARID5B	2585.45	471.202	1019.47	2509.62	2267.48	1834.88
ARIH1	2467.89	2865.7	9212.87	1915.02	2042.71	1932.52
ARIH2	3326.78	2942.67	3673.85	2403.18	2647.43	2670.83
ARIH2OS	21.0556	66.5715	88.3347	22.0222	13.1666	15.331
ARL1	2443.32	1614.36	1090.43	2120.56	1885.65	2055.97
ARL10	155.285	144.585	34.7546	307.394	237.939	234
ARL11	0.877315	3.12054	1.44811	4.58797	8.46425	20.9793
ARL13A	4.38657	3.12054	2.89622	1.83519	1.88094	4.03449
ARL13B	662.373	479.523	1245.37	468.89	389.355	388.118
ARL14	92.9954	0	5.79244	21.1046	23.5118	33.0828
ARL14EP	848.363	518.01	419.952	470.725	483.403	463.159
ARL14EPL	6.1412	0	1.44811	2.75278	0.940472	1.61379
ARL15	226.347	228.84	606.758	253.256	236.999	221.897
ARL16	786.951	1077.63	915.205	874.466	853.949	932.773
ARL17A	185.991	306.853	204.183	100.935	97.8091	103.283
ARL17B	0	0	0	0	0	0
ARL2	306.183	401.51	141.915	479.901	534.188	528.518
ARL2-SNX15	0	0	0	1.83519	0.940472	1.61379
ARL2BP	1130.86	1833.84	722.607	1312.16	1398.48	1305.56
ARL3	973.819	1958.66	737.088	1163.51	1030.76	1044.93
ARL4A	501.824	533.612	845.696	1225.9	810.687	660.042
ARL4C	3932.12	271.487	2406.76	11466.2	15794.3	13384
ARL4D	157.039	206.996	634.272	165.167	202.201	158.152
ARL5A	1139.63	716.684	777.635	1136.9	1241.42	1353.97
ARL5B	1175.6	1124.43	2612.39	1243.34	1341.11	1480.66
ARL5C	0	0	0	0.917593	0	0.806897
ARL6	145.634	157.067	69.5093	103.688	111.916	84.7242
ARL6IP1	5949.95	4361.48	7143.53	8313.4	13417.7	11661.3
ARL6IP4	2958.31	3331.7	1982.46	2823.43	3048.07	3142.86
ARL6IP5	2454.73	1327.27	1020.92	3852.97	3781.64	3723.83
ARL6IP6	279.863	430.635	348.994	738.663	991.257	1008.62
ARL8A	1445.81	1109.87	2360.42	1150.66	1362.74	1275.7
ARL8B	4949.81	1780.79	2070.8	2252.69	2421.72	2459.42
ARL9	57.0255	63.451	1.44811	20.1871	9.40472	6.45518
ARMC1	1591.45	1383.44	545.937	1078.17	1295.97	1313.63
ARMC10	1204.55	1015.22	725.503	1048.81	1232.96	1136.92
ARMC12	19.3009	30.1652	5.79244	5.50556	1.88094	1.61379
ARMC2	57.0255	188.273	86.8866	59.6436	47.9641	48.4138
ARMC2-AS1	0.877315	4.16072	7.24055	0	0	0.806897
ARMC3	13.1597	92.576	0	6.42315	6.5833	9.68277
ARMC4	237.752	85.2948	76.7498	43.1269	46.0831	29.8552
ARMC5	157.039	263.166	1445.21	408.329	313.177	270.311
ARMC6	1997.65	1284.62	721.159	1093.77	1348.64	1312.01
ARMC7	346.539	428.554	68.0612	302.806	363.963	441.373
ARMC8	1165.07	1629.96	1656.64	951.544	1084.36	1122.39
ARMC9	2492.45	1402.16	170.877	1212.14	824.794	689.09
ARMCX1	1049.27	793.657	364.924	527.616	383.713	292.904
ARMCX2	2009.05	1030.82	1432.18	1582.85	911.317	734.276
ARMCX3	2728.45	2016.91	3508.77	1871.89	1426.7	1331.38
ARMCX4	697.465	762.452	987.611	379.884	268.035	240.455
ARMCX5	358.822	339.099	291.07	278.948	219.13	281.607
ARMCX5-GPRASP2	16.669	24.9643	39.099	15.5991	15.0476	12.9104
ARMCX6	882.579	706.282	425.744	787.295	537.01	564.021
ARMS2	0.877315	1.04018	2.89622	0.917593	1.88094	0
ARMT1	1208.06	666.756	238.938	1690.21	2200.7	2323.06
ARNT	1132.61	1365.76	1304.75	1414.01	1224.49	1043.32
ARNT2	1508.98	1409.44	163.636	1491.09	1834.86	1282.97
ARNTL	291.269	133.143	1391.63	334.004	236.999	213.021
ARNTL2	1619.52	357.822	154.948	1523.2	2439.58	3145.29
ARNTL2-AS1	0	0	1.44811	0.917593	1.88094	0.806897
ARPC1A	5752.55	2605.65	2251.81	3654.77	3832.42	4528.31
ARPC1B	4703.28	889.354	1172.97	4562.27	5119.93	5078.61
ARPC2	11226.1	4922.13	4144.49	10926.7	11560.3	13109.7
ARPC3	5830.63	2772.08	3475.46	6468.12	6618.1	8777.43
ARPC4	2760.03	1563.39	1290.27	2532.56	3055.59	3159.81
ARPC4-TTLL3	0	0	0	0	0	0
ARPC5	5664.82	2318.56	1181.66	4741.2	4340.28	4616.26
ARPC5L	1792.35	1592.52	1474.18	1002.93	1277.16	1546.82
ARPIN	511.475	658.434	432.985	752.427	883.103	789.145
ARPP19	6108.74	5363.17	5001.77	6214.86	8975.86	9463.29
ARPP21	15.7917	5.2009	128.882	13.7639	6.5833	0.806897
ARR3	17.5463	75.9332	13.033	21.1046	15.0476	8.87587
ARRB1	391.282	399.429	838.456	1035.05	1015.71	812.545
ARRB2	443.921	639.711	606.758	389.977	529.486	618.083
ARRDC1	360.576	434.795	495.254	770.778	1004.42	1178.07
ARRDC1-AS1	139.493	292.291	108.608	210.129	207.844	223.511
ARRDC2	811.516	495.126	234.594	301.888	231.356	225.931
ARRDC3	1737.96	1221.17	4082.22	2343.53	3002.93	2940.33
ARRDC3-AS1	7.01852	86.335	40.5471	22.9398	19.7499	30.6621
ARRDC4	235.998	992.332	181.014	577.166	563.343	623.731
ARRDC5	0	2.08036	0	0	0	0
ARSA	71.0625	187.232	298.311	743.251	849.246	729.435
ARSB	1154.55	599.144	366.372	923.099	1136.09	853.697
ARSD	418.479	507.608	304.103	1014.86	1207.57	1249.88
ARSE	201.782	30.1652	43.4433	150.485	127.904	110.545
ARSF	0	0	1.44811	1.83519	0	0
ARSG	82.4676	165.389	55.0282	57.8084	42.3212	48.4138
ARSH	0	0	0	0	0	0.806897
ARSI	248.28	27.0447	8.68866	253.256	151.416	120.228
ARSJ	632.544	50.9688	199.839	1182.78	1744.58	1643.65
ARSK	254.421	161.228	14.4811	265.184	334.808	317.111
ART1	0.877315	0	0	0	0	0
ART3	0.877315	4.16072	1.44811	0.917593	0	0.806897
ART4	0	0	0	0	0	0
ART5	29.8287	64.4912	2.89622	3.67037	2.82142	1.61379
ARTN	9.65046	20.8036	21.7216	33.951	45.1427	83.1104
ARV1	270.213	306.853	209.976	211.046	234.178	279.993
ARVCF	226.347	616.827	1345.29	1025.87	1108.82	906.952
ARX	0	0	5.79244	0	0	0
AS3MT	0	0	0	0	0	0
ASAH1	3469.78	1640.36	602.414	2193.97	2476.26	2737.8
ASAH2	28.0741	20.8036	0	16.5167	13.1666	14.5241
ASAH2B	27.1968	13.5223	18.8254	26.6102	20.6904	17.7517
ASAP1	5845.55	3060.21	1258.41	2399.51	2866.56	2933.07
ASAP1-IT1	0	0	0	0	0.940472	0
ASAP1-IT2	0.877315	5.2009	4.34433	2.75278	1.88094	0
ASAP2	1804.64	873.751	3054.06	3673.13	5100.18	5475.6
ASAP3	829.94	1844.24	490.909	839.598	440.141	324.373
ASB1	1427.39	850.867	1154.14	1078.17	1327.95	1311.21
ASB10	0	1.04018	1.44811	0	0	0
ASB11	0	0	4.34433	0	0	0
ASB12	14.037	6.24108	2.89622	3.67037	5.64283	1.61379
ASB13	469.363	885.193	81.0941	398.236	359.26	330.828
ASB14	7.89583	34.3259	41.9952	31.1982	21.6309	17.7517
ASB15	0	0	0	0	0	0
ASB16	50.8843	61.3706	21.7216	24.775	17.869	28.2414
ASB16-AS1	134.229	213.237	118.745	109.194	85.583	117
ASB17	0	0	0	0	0	0
ASB18	0	5.2009	0	0	0.940472	0.806897
ASB2	25.4421	7.28126	1.44811	12.8463	22.5713	6.45518
ASB3	15.7917	33.2858	17.3773	15.5991	27.2737	8.06897
ASB4	165.812	3.12054	0	0.917593	0	0
ASB5	9.65046	1.04018	0	1.83519	0	0
ASB6	1058.92	757.251	2327.11	811.153	790.937	767.359
ASB7	493.051	601.224	285.278	527.616	603.783	616.469
ASB8	547.444	437.916	427.192	419.34	395.939	391.345
ASB9	164.058	187.232	182.462	147.733	188.094	227.545
ASB9P1	0	2.08036	0	0	0	0
ASCC1	595.697	829.024	582.14	810.235	890.627	990.87
ASCC2	1114.19	1056.82	1532.1	1548.9	1809.47	1841.34
ASCC3	2040.63	843.586	799.357	2371.06	2813.89	2945.98
ASCL1	0	0	1.44811	0	0	0.806897
ASCL2	5.26389	2.08036	424.296	0	0.940472	0
ASCL3	0	3.12054	0	0	0	0.806897
ASCL4	0	0	0	0	0	0
ASCL5	3.50926	6.24108	0	2.75278	2.82142	0.806897
ASF1A	867.664	422.313	576.348	572.578	568.045	598.718
ASF1B	1193.15	1299.19	236.042	809.317	1805.71	1891.37
ASGR1	7.89583	44.7277	115.849	71.5723	42.3212	25.0138
ASGR2	0	0	8.68866	0.917593	0	0
ASH1L	2138.89	1610.2	2907.8	1975.58	1864.96	1789.7
ASH1L-AS1	28.0741	83.2144	39.099	32.1158	22.5713	24.2069
ASH2L	1518.63	1505.14	984.715	1176.35	1339.23	1314.44
ASIC1	324.606	1225.33	786.324	159.661	95.9281	67.7794
ASIC2	7.89583	21.8438	528.56	18.3519	31.976	23.4
ASIC3	74.5718	79.0537	81.0941	18.3519	8.46425	6.45518
ASIC4	10.5278	11.442	30.4103	0.917593	0	0
ASIC5	0	0	0	0	0	0
ASIP	1.75463	5.2009	5.79244	0	0	0
ASL	605.347	497.206	574.9	1022.2	1294.09	1575.87
ASMT	0	0	0	0	0	0
ASMTL	0	0	0	0	0	0
ASMTL-AS1	0	0	0	0	0	0
ASNA1	3453.99	2447.54	1730.49	1827.85	1989.1	2025.31
ASNS	969.433	1070.35	2007.08	1636.99	1246.13	1550.05
ASNSD1	1620.4	1330.39	590.829	990.083	968.686	1027.18
ASPA	0	0	10.1368	6.42315	0	0
ASPDH	3.50926	14.5625	27.5141	1.83519	0.940472	0
ASPG	0.877315	0	0	0.917593	0	0.806897
ASPH	9225.84	1951.38	1223.65	9213.55	12529.9	17107
ASPHD1	154.407	73.8528	2.89622	364.285	359.26	349.386
ASPHD2	206.169	220.518	298.311	467.973	587.795	453.476
ASPM	3749.64	741.648	331.617	1694.79	3249.33	2893.53
ASPN	0	34.3259	26.066	4.58797	1.88094	0
ASPRV1	5.26389	43.6876	26.066	7.34075	2.82142	7.26207
ASPSCR1	618.507	678.197	716.814	364.285	383.713	323.566
ASRGL1	434.271	852.948	73.8536	289.959	431.677	353.421
ASS1	410.583	777.015	256.315	186.271	77.1187	69.3932
ASTE1	187.745	285.009	98.4715	135.804	94.9877	98.4415
ASTL	11.4051	5.2009	11.5849	0	0	0
ASTN1	140.37	1042.26	17.3773	89.0066	15.988	2.42069
ASTN2	249.157	179.951	3870.8	144.98	139.19	70.2001
ASTN2-AS1	0	1.04018	1.44811	0	0	0
ASUN	973.819	699.001	372.164	692.783	702.533	739.925
ASXL1	3125.87	3240.16	13746.9	3477.68	4240.59	3764.98
ASXL2	1568.64	781.175	653.097	1276.37	1709.78	1724.34
ASXL3	10.5278	149.786	7.24055	47.7149	18.8094	27.4345
ASZ1	0	1.04018	0	0	0	0
ATAD1	1662.51	1426.09	967.337	1596.61	1747.4	1868.77
ATAD2	4147.07	2326.88	2677.55	2046.23	3570.97	4602.54
ATAD2B	373.736	641.791	1194.69	422.093	404.403	355.035
ATAD3A	1584.43	840.466	874.658	1341.52	1651.47	1633.16
ATAD3B	1215.08	657.394	1514.72	902.912	1139.85	1244.24
ATAD3C	34.2153	116.5	53.5801	19.2695	20.6904	35.5035
ATAD5	452.694	555.456	490.909	359.697	507.855	597.104
ATAT1	275.477	967.368	815.286	431.269	279.32	266.276
ATCAY	517.616	236.121	2.89622	24.775	0.940472	0
ATE1	1176.48	847.747	402.575	1024.03	1321.36	1233.75
ATE1-AS1	23.6875	9.36162	20.2735	1.83519	0.940472	2.42069
ATF1	820.289	476.403	984.715	581.754	510.676	585
ATF2	1418.62	1349.11	2279.32	1598.45	1653.35	1392.7
ATF3	410.583	3302.57	21882.4	7171.91	5202.69	5089.91
ATF4	7269.43	8234.07	28490.1	12008.5	12392.6	13796.3
ATF5	2473.15	1012.1	1323.57	764.355	832.318	796.407
ATF6	3231.15	1922.25	2399.52	2016.87	2638.96	2530.43
ATF6B	1857.28	1399.04	2093.97	2222.41	2640.85	2487.66
ATF7	847.486	1112.99	1705.87	1161.67	1224.49	961.015
ATF7IP	2595.1	2221.82	1811.59	1508.52	1899.75	1646.88
ATF7IP2	101.769	94.6564	331.617	71.5723	69.5949	75.0414
ATG10	129.843	167.469	127.434	219.305	256.749	231.579
ATG101	1617.77	870.631	3769.43	1086.43	1036.4	1087.7
ATG12	1977.47	1757.9	797.908	1074.5	982.793	1033.64
ATG13	2257.33	1814.07	2541.43	2021.46	2018.25	1853.44
ATG14	326.361	552.336	1300.4	669.843	497.51	409.904
ATG16L1	1406.34	672.997	528.56	1403.92	1930.79	2219.77
ATG16L2	57.0255	145.625	133.226	419.34	494.688	476.876
ATG2A	389.528	413.992	876.106	925.852	1081.54	915.021
ATG2B	581.66	476.403	1743.52	1554.4	1276.22	1086.08
ATG3	2182.76	1170.2	651.649	902.912	1002.54	1218.41
ATG4A	355.312	156.027	169.429	228.481	226.654	251.752
ATG4B	1706.38	1588.36	2555.91	1471.82	1430.46	1383.83
ATG4C	359.699	329.737	179.566	264.267	253.927	255.786
ATG4D	476.382	503.447	644.409	313.817	346.094	367.138
ATG5	2091.52	847.747	603.862	1060.74	1173.71	1404
ATG7	733.435	357.822	418.504	784.542	915.079	940.035
ATG9A	2975.85	2333.12	2222.85	2260.95	2505.42	2247.21
ATG9B	21.0556	85.2948	4.34433	31.1982	21.6309	35.5035
ATHL1	118.437	716.684	446.018	597.353	665.854	781.883
ATIC	3809.3	2370.57	625.583	2639.92	3412.03	3787.58
ATL1	436.903	187.232	167.981	265.184	177.749	122.648
ATL2	2602.12	1643.48	3143.85	1547.06	2051.17	2305.31
ATL3	1216.84	476.403	682.06	1781.97	2591.94	2703.91
ATM	690.447	739.568	1565.41	1681.03	1500.99	1142.57
ATMIN	1134.37	1366.8	1653.74	1898.5	1958.06	1943.82
ATN1	3877.73	6322.22	14049.6	4563.19	6140.34	5704.76
ATOH1	0	0	0	0	0	0
ATOH7	4.38657	70.7323	2.89622	2.75278	3.76189	2.42069
ATOH8	646.581	268.366	1685.6	54.138	1.88094	0
ATOX1	1226.49	553.376	454.706	768.943	638.58	781.883
ATP10A	69.3079	17.6831	52.1319	685.442	565.224	354.228
ATP10B	0.877315	0	0	10.0935	6.5833	6.45518
ATP10D	1116.82	243.402	1430.73	1331.43	1223.55	1116.75
ATP11A	2679.32	1829.68	2104.1	4919.22	9326.66	10613.1
ATP11A-AS1	0.877315	2.08036	2.89622	0	0.940472	1.61379
ATP11AUN	0	1.04018	0	0	0	0
ATP11B	2148.54	2155.25	3316.17	1923.28	1955.24	2068.88
ATP11C	942.236	559.617	2222.85	968.061	1027.94	1077.21
ATP12A	5.26389	21.8438	0	1.83519	0.940472	4.84138
ATP13A1	2115.21	2354.97	1566.85	1515.86	1792.54	1675.93
ATP13A2	1683.57	1052.66	498.15	1815	2352.12	2206.06
ATP13A3	9751.35	5136.41	4043.12	4884.35	6144.1	6761.8
ATP13A4	3.50926	16.6429	0	5.50556	0.940472	3.22759
ATP13A4-AS1	0	0	0	0	0	0
ATP13A5	4.38657	14.5625	1.44811	0	0.940472	0.806897
ATP13A5-AS1	3.50926	6.24108	0	0	0	0.806897
ATP1A1	10791	4839.96	19080.3	16240.5	20687.6	19394.6
ATP1A1-AS1	31.5833	84.2546	79.646	40.3741	29.1546	33.0828
ATP1A2	56.1481	255.884	763.154	0.917593	0	0
ATP1A3	222.838	18.7232	276.589	11.0111	2.82142	6.45518
ATP1A4	5.26389	1.04018	4.34433	0	0	0
ATP1B1	1339.66	654.273	5779.41	2998.7	4165.35	4870.43
ATP1B2	65.7986	251.724	1029.61	34.8685	0.940472	1.61379
ATP1B3	4548	2058.52	8506.2	3424.46	3235.22	3280.04
ATP1B4	0	0	0	0	0	0
ATP2A1	20.1782	180.991	114.401	20.1871	17.869	11.2966
ATP2A1-AS1	7.01852	13.5223	2.89622	12.8463	14.1071	13.7173
ATP2A2	11947.3	7330.15	23203.1	9342.02	11048.7	11648.4
ATP2A3	37.7245	22.884	62.2687	111.946	19.7499	7.26207
ATP2B1	4559.4	2102.2	10396	2896.84	1406.95	1386.25
ATP2B2	14.037	59.2903	14.4811	4.58797	0	0
ATP2B2-IT2	0	0	0	0	0	0
ATP2B3	11.4051	194.514	43.4433	2.75278	0	0
ATP2B4	3516.28	2069.96	3928.72	6505.74	6179.84	5832.25
ATP2C1	4942.79	4394.76	2809.33	4913.71	7115.61	8336.86
ATP2C2	7.89583	15.6027	0	144.98	293.427	825.456
ATP4A	6.1412	34.3259	0	0	0	0
ATP4B	0.877315	38.4867	1.44811	0	0	0.806897
ATP5A1	14444.1	13108.4	11166.4	10988.2	12401.1	13070.1
ATP5B	21807.4	14125.6	18383.8	14824.6	17331	18466.6
ATP5C1	5900.82	3927.72	2577.64	4006.21	4106.1	4974.52
ATP5D	393.037	729.166	796.46	723.064	844.544	723.787
ATP5E	1.75463	1.04018	1.44811	0	1.88094	0
ATP5EP2	0	0	0	0	0	0
ATP5F1	4989.29	4049.42	3111.99	3378.58	3413.91	4016.73
ATP5G1	1385.28	1065.14	563.315	1031.37	1277.16	1550.86
ATP5G2	3703.15	6220.28	7192.76	3722.68	3411.09	3106.55
ATP5G3	6783.4	3673.92	3458.09	3796.08	4313.95	5002.76
ATP5H	2980.24	2111.57	1804.34	2187.54	2128.29	2585.3
ATP5I	1941.5	3505.41	1242.48	1283.71	1210.39	1632.35
ATP5J	1158.93	1693.41	1075.95	1290.14	1270.58	1516.97
ATP5J2	728.171	669.876	269.348	494.583	448.605	657.621
ATP5J2-PTCD1	0	0	0	0	0	0
ATP5L	2383.66	1720.46	4674.5	2765.63	2795.08	3696.4
ATP5L2	0	0	0	0.917593	0	0
ATP5O	2187.15	4359.4	4350.12	2586.7	2584.42	2920.16
ATP5S	99.1366	147.706	185.358	148.65	174.928	213.828
ATP5SL	1421.25	1238.85	1087.53	1291.05	1510.4	1494.37
ATP6AP1	3374.15	2948.91	2765.89	3402.44	3521.13	3418.02
ATP6AP1L	57.9028	185.152	130.33	60.5612	53.6069	67.7794
ATP6AP2	3303.97	2196.86	2938.21	3163.86	2568.43	2653.88
ATP6V0A1	1516	1297.1	2134.51	1614.96	1959.94	1859.9
ATP6V0A2	1380.89	891.434	706.678	942.368	1027	968.277
ATP6V0A4	84.2222	1.04018	0	43.1269	70.5354	73.4276
ATP6V0B	4655.91	2526.6	2935.32	1851.7	1787.84	2053.55
ATP6V0C	1568.64	1470.81	4487.69	2322.43	2879.73	2898.37
ATP6V0CP3	0.877315	3.12054	0	0	0	0.806897
ATP6V0D1	2188.9	1576.91	4109.74	2193.05	2462.16	2437.64
ATP6V0D2	7.01852	0	0	24.775	7.52378	9.68277
ATP6V0E1	6516.69	1328.31	1219.31	2584.86	2543.04	2850.77
ATP6V0E2	962.414	1016.26	123.089	566.155	727.925	778.656
ATP6V0E2-AS1	104.4	57.2099	18.8254	16.5167	18.8094	26.6276
ATP6V1A	4620.82	2005.47	335.961	1927.86	2401.02	2332.74
ATP6V1B1	18.4236	294.371	406.919	7.34075	6.5833	7.26207
ATP6V1B1-AS1	20.1782	18.7232	4.34433	6.42315	6.5833	6.45518
ATP6V1B2	7093.97	3140.3	1135.32	4756.8	6347.25	7291.93
ATP6V1C1	5357.76	1559.23	531.456	1781.05	2058.69	2287.55
ATP6V1C2	82.4676	52.009	198.391	67.9019	27.2737	23.4
ATP6V1D	2030.11	469.121	1298.95	2223.33	2576.89	2779.76
ATP6V1E1	4268.14	1777.67	1487.21	2914.28	3136.47	3726.25
ATP6V1E2	35.9699	61.3706	26.066	36.7037	52.6664	49.2207
ATP6V1F	3292.56	2089.72	1010.78	1596.61	1746.46	1828.43
ATP6V1G1	4388.33	4417.65	2561.71	2724.33	2562.79	2957.28
ATP6V1G2	4.38657	22.884	52.1319	28.4454	19.7499	4.03449
ATP6V1G2-DDX39B	0	0	0	0	0	0
ATP6V1G3	0	0	0	1.83519	0	0.806897
ATP6V1H	2092.4	1211.81	787.772	1475.49	1743.64	1788.08
ATP7A	671.146	393.188	527.112	500.088	318.82	256.593
ATP7B	552.708	662.595	322.928	733.157	956.46	802.056
ATP8A1	62.2894	372.385	561.867	593.683	821.032	652.78
ATP8A2	297.41	249.643	5.79244	147.733	300.951	282.414
ATP8B1	1112.44	164.348	572.003	1732.42	1746.46	2447.32
ATP8B2	2118.72	1166.04	2399.52	1885.65	1012.89	686.669
ATP8B3	87.7315	61.3706	72.4055	159.661	204.082	39.538
ATP8B4	27.1968	3.12054	1.44811	19.2695	0	4.03449
ATP8B5P	6.1412	3.12054	1.44811	6.42315	0.940472	1.61379
ATP9A	1848.5	2248.87	3184.39	3752.04	2371.87	1951.08
ATP9B	314.079	425.434	700.885	416.587	475.879	471.228
ATPAF1	989.611	879.992	333.065	747.839	981.853	971.504
ATPAF2	110.542	112.339	241.834	300.053	294.368	315.497
ATPIF1	843.977	1274.22	632.824	1347.94	1372.15	1688.03
ATR	1254.56	814.461	466.291	984.578	1147.38	1224.06
ATRAID	929.954	1592.52	1171.52	1435.12	1387.2	1436.28
ATRIP	321.097	221.558	189.702	308.311	381.832	417.166
ATRN	2484.56	1791.19	1322.12	2335.28	2344.6	2199.6
ATRNL1	671.146	352.621	841.352	274.36	247.344	90.3725
ATRX	2309.97	2658.7	4783.11	2963.83	2799.79	2512.68
ATXN1	274.6	120.661	2193.89	1241.5	946.115	795.601
ATXN10	2034.49	3218.32	2871.6	3831.87	4910.2	4694.53
ATXN1L	1112.44	1428.17	5831.54	2125.15	2374.69	2328.71
ATXN2	1298.43	1539.47	1443.77	1209.39	1295.97	1260.37
ATXN2L	2533.69	3950.6	7462.11	4442.99	5642.83	5275.49
ATXN3	157.039	188.273	354.787	417.505	393.117	403.449
ATXN3L	0	0	0	0	0	0
ATXN7	498.315	448.318	2757.2	928.604	937.651	963.435
ATXN7L1	192.132	170.59	170.877	201.871	188.094	191.235
ATXN7L2	391.282	743.729	929.686	256.009	217.249	144.435
ATXN7L3	2428.41	2549.48	3960.58	2582.11	2780.04	2739.42
ATXN7L3B	2682.83	5822.93	4416.73	2996.86	3029.26	2918.55
ATXN8OS	0	0	0	0	0	0
AUH	257.053	304.773	97.0234	314.735	250.166	229.966
AUNIP	150.021	203.875	31.8584	144.98	262.392	351.807
AUP1	2475.78	2911.46	3025.1	2496.77	2341.78	2631.29
AURKA	3880.36	728.126	62.2687	1148.83	2459.33	2476.37
AURKAIP1	1799.37	1459.37	1259.86	1413.09	1642.06	1805.03
AURKAPS1	20.1782	58.2501	28.9622	40.3741	20.6904	25.0138
AURKB	1429.15	832.144	146.259	979.99	1927.97	2164.91
AURKC	17.5463	37.4465	23.1698	8.25834	3.76189	7.26207
AUTS2	846.609	1417.77	7310.06	858.867	1272.46	1136.11
AVEN	808.007	430.635	57.9244	315.652	330.106	343.738
AVIL	213.187	104.018	457.603	64.2315	31.976	27.4345
AVL9	1797.62	1334.55	761.706	1815	2067.16	2174.59
AVP	0	1.04018	0	0	0	0
AVPI1	511.475	125.862	1006.44	206.459	251.106	296.131
AVPR1A	4.38657	7.28126	39.099	10.0935	12.2261	7.26207
AVPR1B	0	7.28126	0	0	0	0.806897
AVPR2	2.63194	10.4018	4.34433	0	7.52378	5.64828
AWAT1	0.877315	1.04018	0	0	0	0
AWAT2	0	0	2.89622	0	0	0
AXDND1	7.01852	8.32144	1.44811	5.50556	6.5833	1.61379
AXIN1	618.507	586.662	1765.25	1341.52	1567.77	1409.65
AXIN2	148.266	408.791	3317.62	276.196	125.083	19.3655
AXL	10619.9	627.229	91.2309	8392.31	17930.1	17736.4
AZGP1	0	3.12054	0	0	0	0
AZGP1P1	0	1.04018	0	0	0	0
AZI2	1221.22	1084.91	2425.58	1029.54	898.151	923.09
AZIN1	8182.72	4546.63	15089.3	4820.12	7198.37	8093.18
AZIN1-AS1	6.1412	31.2054	44.8914	23.8574	11.2857	30.6621
AZIN2	93.8727	186.192	163.636	279.866	45.1427	17.7517
AZU1	0	0	17.3773	0	0	0
B2M	41692.6	12529	16764.8	13166.5	6433.77	7505.76
B3GALNT1	2256.45	2635.82	7.24055	451.456	504.093	490.593
B3GALNT2	1141.39	1324.15	2702.17	826.752	1058.03	1069.14
B3GALT1	6.1412	6.24108	430.089	16.5167	17.869	4.03449
B3GALT2	31.5833	20.8036	2.89622	23.8574	0.940472	0
B3GALT4	11.4051	21.8438	21.7216	110.111	103.452	117.807
B3GALT5	49.1296	14.5625	0	517.523	803.163	881.939
B3GALT5-AS1	41.2338	12.4822	0	149.568	187.154	145.241
B3GALT6	878.192	727.086	189.702	542.298	594.378	526.097
B3GAT1	274.6	287.09	69.5093	33.0334	14.1071	3.22759
B3GAT2	0	1.04018	11.5849	0	0	0
B3GAT3	1917.81	1425.05	1304.75	1179.11	1102.23	982.801
B3GLCT	1304.57	948.644	1093.32	458.797	451.427	388.118
B3GNT2	572.009	204.916	1763.8	824.916	920.722	831.104
B3GNT3	5.26389	17.6831	0	310.147	577.45	916.635
B3GNT4	16.669	20.8036	50.6838	24.775	41.3808	31.469
B3GNT5	1013.3	1125.47	1172.97	1044.22	1262.11	1303.95
B3GNT6	0.877315	0	2.89622	0	0.940472	0
B3GNT7	164.935	643.872	14.4811	286.289	438.26	382.469
B3GNT8	11.4051	15.6027	0	62.3963	53.6069	55.6759
B3GNT9	125.456	59.2903	243.282	155.073	28.2142	33.8897
B3GNTL1	207.924	99.8573	146.259	126.628	107.214	123.455
B4GALNT1	1165.07	193.474	902.172	93.5945	10.3452	13.7173
B4GALNT2	0.877315	1.04018	0	30.2806	58.3093	32.2759
B4GALNT3	437.78	1193.09	1371.36	802.894	1334.53	1324.93
B4GALNT4	789.583	2003.39	386.645	621.211	499.391	380.855
B4GALT1	3438.2	1430.25	4140.15	3700.65	5353.17	5218.2
B4GALT1-AS1	12.2824	7.28126	4.34433	15.5991	9.40472	7.26207
B4GALT2	1506.35	1891.05	1361.22	1477.33	1789.72	1700.94
B4GALT3	1687.95	1250.3	1060.02	1146.99	1227.32	1328.15
B4GALT4	944.868	822.783	541.593	700.124	883.103	1125.62
B4GALT4-AS1	0	0	5.79244	0.917593	0	2.42069
B4GALT5	3831.23	1953.46	3727.43	4339.3	6052.88	6008.96
B4GALT6	806.252	372.385	141.915	518.44	658.33	605.173
B4GALT7	443.921	277.728	574.9	582.672	568.045	564.021
B4GAT1	278.986	549.215	574.9	507.429	437.319	326.793
B9D1	71.0625	203.875	172.325	250.503	294.368	250.138
B9D2	115.806	148.746	237.49	95.4297	63.9521	61.3242
BAALC	208.801	119.621	8.68866	141.309	1.88094	0
BAALC-AS1	13.1597	13.5223	0	5.50556	0.940472	4.03449
BAALC-AS2	0	3.12054	0	0	0.940472	0
BAAT	14.037	10.4018	4.34433	3.67037	1.88094	4.84138
BABAM1	2247.68	2055.4	1584.23	2015.03	2184.72	2299.66
BACE1	722.03	809.26	1239.58	1507.61	1271.52	896.463
BACE1-AS	7.89583	9.36162	7.24055	8.25834	16.9285	8.87587
BACE2	1451.96	1464.57	1055.67	2041.65	3072.52	3238.08
BACH1	1024.7	1408.4	3710.06	2838.12	1929.85	2056.78
BACH1-IT2	0	0	13.033	1.83519	3.76189	1.61379
BACH2	293.023	612.666	1729.04	422.093	239.82	145.241
BAD	393.037	252.764	690.748	559.732	552.998	457.511
BAG1	1909.04	1540.51	1035.4	945.121	891.567	957.787
BAG2	1402.83	323.496	800.805	800.141	773.068	738.311
BAG3	2498.59	1448.97	20089.6	1490.17	1502.87	1527.46
BAG4	606.225	460.8	382.301	356.944	383.713	389.731
BAG5	1033.48	694.84	1863.72	1934.29	2386.92	2522.36
BAG6	5711.32	5972.71	5640.39	6690.17	8025.99	7613.88
BAGE	0	0	0	0	0	0
BAGE2	0	0	0	0	0	0
BAGE3	0	0	0	0	0	0
BAGE4	0	0	0	0	0	0
BAGE5	0	0	0	0	0	0
BAHCC1	696.588	1711.1	6997.27	875.384	896.27	612.435
BAHD1	672.9	1201.41	5360.9	931.357	1196.28	1121.59
BAIAP2	974.697	1057.86	4877.23	925.852	1273.4	1546.82
BAIAP2-AS1	475.505	1021.46	498.15	843.268	931.067	841.594
BAIAP2L1	1051.02	503.447	69.5093	1510.36	2381.28	2826.56
BAIAP2L2	9.65046	41.6072	44.8914	184.436	228.535	174.29
BAIAP3	66.6759	375.505	1327.92	44.9621	51.726	36.3104
BAK1	1060.67	722.925	596.621	1017.61	1037.34	972.311
BAMBI	655.354	975.689	1970.88	532.204	260.511	288.062
BANCR	2.63194	0	4.34433	0	0	0
BANF1	1763.4	1713.18	2454.55	3144.59	3761.89	4323.35
BANF2	0	0	1.44811	0	0	0
BANK1	24.5648	0	1.44811	30.2806	15.988	18.5586
BANP	247.403	227.799	191.15	274.36	292.487	298.552
BAP1	3427.67	2940.59	3749.16	2635.33	3192.9	2888.69
BARD1	569.377	426.474	700.885	383.554	665.854	735.89
BARHL1	0	1.04018	0	0	0	0
BARHL2	0.877315	0	2.89622	0	0	0
BARX1	497.437	261.085	88.3347	0	0.940472	0.806897
BARX2	90.3634	154.987	4.34433	20.1871	31.976	29.8552
BASP1	561.481	212.197	6115.37	2298.57	2199.76	1490.34
BASP1P1	0	1.04018	0	0	0	0
BATF	0	0	0	0	0	0
BATF2	31.5833	34.3259	0	53.2204	51.726	60.5173
BATF3	68.4306	18.7232	233.146	37.6213	7.52378	17.7517
BAX	1557.23	1168.12	1178.76	2403.18	2760.29	2582.88
BAZ1A	1473.89	827.983	9844.25	2582.11	3013.27	3330.06
BAZ1B	6435.1	3999.49	2450.2	4157.62	5366.33	5390.88
BAZ2A	3797.02	4442.61	2972.97	4901.78	5793.31	5511.11
BAZ2B	886.088	1031.86	1343.85	1292.89	972.448	944.07
BBC3	57.9028	96.7368	1520.52	476.231	276.499	209.793
BBIP1	320.22	281.889	291.07	296.383	211.606	231.579
BBOX1	3.50926	4.16072	2.89622	3.67037	0	0
BBOX1-AS1	35.9699	19.7634	2.89622	3.67037	0.940472	0
BBS1	200.028	600.184	1510.38	680.854	566.164	459.124
BBS10	377.245	470.161	133.226	339.51	390.296	430.883
BBS12	59.6574	30.1652	2.89622	162.414	110.976	93.6001
BBS2	404.442	861.269	595.173	829.504	752.378	772.201
BBS4	366.718	876.872	854.385	460.632	317.88	270.311
BBS5	618.507	412.952	666.13	192.695	163.642	146.048
BBS7	471.995	322.456	209.976	714.805	698.771	714.911
BBS9	448.308	406.71	356.235	386.307	210.666	156.538
BBX	2203.81	2051.24	3055.51	2692.22	2866.56	2725.7
BCAM	419.356	3929.8	1561.06	1625.06	2460.27	2413.43
BCAN	20.1782	22.884	10.1368	33.951	23.5118	22.5931
BCAP29	1662.51	1048.5	283.83	1562.66	1599.74	1717.88
BCAP31	6488.62	3541.81	2411.1	4580.63	5856.32	6102.56
BCAR1	1158.93	376.545	1400.32	3286.82	3343.38	2491.7
BCAR3	1683.57	1019.38	246.179	2394	3712.98	4097.42
BCAR4	0	0	2.89622	0	0	0
BCAS1	0.877315	1.04018	5.79244	28.4454	30.0951	34.6966
BCAS2	1395.81	1267.98	1521.96	846.021	945.174	1144.18
BCAS3	354.435	775.974	228.801	365.202	296.249	242.069
BCAS4	188.623	115.46	136.122	205.541	244.523	217.055
BCAT1	1135.25	928.881	41.9952	1461.73	425.093	501.083
BCAT2	557.095	603.305	322.928	634.975	697.83	666.497
BCCIP	2203.81	2234.31	999.196	1223.15	1468.08	1740.48
BCDIN3D	43.8657	145.625	27.5141	55.0556	27.2737	37.9242
BCDIN3D-AS1	8.77315	10.4018	7.24055	7.34075	10.3452	2.42069
BCHE	192.132	1125.47	684.956	107.358	94.9877	19.3655
BCKDHA	181.604	1144.2	488.013	621.211	605.664	544.656
BCKDHB	295.655	629.309	388.093	463.385	670.557	695.545
BCKDK	486.032	664.675	702.333	1336.02	1357.1	1341.06
BCL10	743.963	421.273	673.371	1405.75	2102.9	2231.07
BCL11A	108.787	432.715	169.429	78.913	101.571	75.0414
BCL11B	21.9329	26.0045	409.815	27.5278	15.988	14.5241
BCL2	292.146	534.653	503.942	207.376	299.07	168.642
BCL2A1	0	2.08036	70.9574	51.3852	3.76189	12.1035
BCL2L1	1649.35	800.939	450.362	5683.57	9310.67	8935.58
BCL2L10	38.6019	29.125	21.7216	3.67037	6.5833	4.03449
BCL2L11	740.454	1390.72	5895.25	841.433	889.687	781.883
BCL2L12	803.62	808.22	2024.46	582.672	677.14	730.242
BCL2L13	1171.22	921.6	789.22	1619.55	1875.3	1855.06
BCL2L14	1.75463	2.08036	0	1.83519	0.940472	0.806897
BCL2L15	10.5278	5.2009	5.79244	19.2695	11.2857	21.7862
BCL2L2	1102.78	1115.07	773.291	1150.66	1199.1	1408.84
BCL2L2-PABPN1	0	0	0	0	0	0
BCL3	364.086	339.099	299.759	522.111	371.486	213.021
BCL6	1013.3	287.09	4056.16	1254.35	643.283	475.262
BCL6B	0.877315	6.24108	167.981	50.4676	5.64283	3.22759
BCL7A	464.1	2441.3	4345.78	809.317	1228.26	1152.25
BCL7B	1756.38	1298.14	1750.76	1196.54	1458.67	1420.14
BCL7C	157.917	150.826	166.533	196.365	227.594	191.235
BCL9	1120.33	2290.48	1427.84	2114.14	3014.21	2505.42
BCL9L	1274.74	502.407	4190.83	3284.07	4666.62	4713.89
BCLAF1	5551.65	6250.44	14055.4	7312.3	7423.15	7427.49
BCO1	3.50926	26.0045	4.34433	62.3963	58.3093	40.3449
BCO2	14.037	151.866	34.7546	19.2695	5.64283	5.64828
BCOR	1086.12	1784.95	17413.5	1199.29	1626.08	1452.41
BCORL1	667.637	1084.91	5585.36	660.667	791.877	695.545
BCORP1	0	0	2.89622	0	0	0
BCR	911.53	1788.07	3420.44	2579.35	3396.98	3128.34
BCRP2	7.89583	35.3661	30.4103	66.9843	89.3448	58.9035
BCRP3	15.7917	16.6429	13.033	26.6102	19.7499	15.331
BCS1L	557.972	573.139	483.669	470.725	519.141	631.8
BCYRN1	28.9514	130.023	89.7828	10.0935	12.2261	25.8207
BDH1	341.275	598.104	27.5141	345.933	536.069	705.228
BDH2	479.014	870.631	1275.78	1181.86	912.258	848.856
BDKRB1	11.4051	3.12054	2.89622	250.503	13.1666	3.22759
BDKRB2	204.414	59.2903	37.6509	1312.16	173.987	100.055
BDNF	1581.8	101.938	383.749	252.338	368.665	439.759
BDNF-AS	22.8102	42.6474	57.9244	29.363	18.8094	17.7517
BDP1	1890.61	1322.07	3372.65	1824.18	1937.37	2085.02
BEAN1	16.669	12.4822	191.15	364.285	715.699	732.663
BEAN1-AS1	1.75463	0	7.24055	9.17593	18.8094	20.1724
BECN1	1112.44	1111.95	981.818	1187.37	1196.28	1320.08
BECN2	0	0	0	0	0	0
BEGAIN	14.037	14.5625	50.6838	21.1046	6.5833	4.84138
BEND2	0	1.04018	0	0	0	0
BEND3	281.618	299.572	598.069	279.866	480.581	515.607
BEND3P3	314.956	201.795	204.183	268.855	234.178	288.062
BEND4	79.8356	241.322	892.036	11.0111	0	0.806897
BEND5	71.0625	295.411	392.438	86.2538	56.4283	35.5035
BEND6	190.377	18.7232	15.9292	125.71	78.0592	51.6414
BEND7	400.056	419.193	215.768	435.857	577.45	473.649
BEST1	32.4606	35.3661	65.1649	28.4454	7.52378	5.64828
BEST2	0.877315	2.08036	4.34433	0	0	0
BEST3	17.5463	1.04018	1.44811	20.1871	42.3212	29.0483
BEST4	1.75463	17.6831	2.89622	26.6102	37.6189	33.8897
BET1	832.572	577.3	156.396	649.656	519.141	560.794
BET1L	1882.72	1434.41	1393.08	1592.02	1469.02	1562.96
BEX1	658.863	2204.14	2.89622	22.0222	18.8094	10.4897
BEX2	461.468	992.332	4.34433	254.173	205.963	190.428
BEX4	1081.73	2150.05	88.3347	1168.1	1074.96	929.546
BEX5	38.6019	119.621	4.34433	33.951	32.9165	20.1724
BFAR	1275.62	1017.3	1041.19	2059.08	2515.76	2521.55
BFSP1	128.965	108.179	27.5141	110.111	83.702	69.3932
BFSP2	0	3.12054	0	0	0	0
BGLAP	1.75463	13.5223	11.5849	2.75278	0.940472	2.42069
BGLT3	0	0	0	0	0	0
BGN	63.1667	581.461	2521.16	11436	52.6664	8.87587
BHLHA15	5.26389	10.4018	0	4.58797	0.940472	5.64828
BHLHA9	0	0	0	0	0	0
BHLHB9	295.655	412.952	211.424	160.579	128.845	117
BHLHE22	0.877315	0	8.68866	0	0	0
BHLHE23	0	0	107.16	0	0	0
BHLHE40	2838.11	2576.53	6457.12	16095.5	13452.5	13024.1
BHLHE40-AS1	5.26389	6.24108	21.7216	17.4343	13.1666	16.1379
BHLHE41	281.618	70.7323	763.154	288.124	131.666	150.083
BHMG1	0	2.08036	0	0.917593	0	0
BHMT	0	3.12054	5.79244	9.17593	16.9285	31.469
BHMT2	0	1.04018	5.79244	101.853	101.571	89.5656
BICC1	1064.18	118.581	1726.15	6927.83	11633.6	10922.2
BICD1	577.273	333.898	251.971	1052.48	1267.76	1267.64
BICD2	2173.99	1687.17	1581.34	2217.82	2270.3	2415.04
BID	1109.8	813.421	254.867	679.937	682.783	857.732
BIK	28.9514	19.7634	273.693	67.9019	69.5949	78.269
BIN1	2000.28	2132.37	2460.34	2483.01	3284.13	3404.3
BIN2	2.63194	2.08036	13.033	0	0	0
BIN3	790.461	960.086	1514.72	1070.83	1034.52	1066.72
BIN3-IT1	7.01852	2.08036	11.5849	3.67037	3.76189	3.22759
BIRC2	2890.75	597.063	2082.38	3230.85	3229.58	3007.31
BIRC3	1420.37	17.6831	70.9574	1388.32	1270.58	1057.84
BIRC5	3557.51	1904.57	411.263	1406.67	2628.62	2386.8
BIRC6	3493.47	2268.63	2616.73	4070.44	4166.29	4204.74
BIRC6-AS2	0	3.12054	0	0	0	0.806897
BIRC7	58.7801	24.9643	0	19.2695	14.1071	8.87587
BIRC8	0	0	0	0	0	0
BISPR	51.7616	243.402	11.5849	13.7639	18.8094	14.5241
BIVM	607.102	662.595	189.702	531.287	704.414	681.828
BIVM-ERCC5	0	0	0	0	0	0
BLACAT1	21.9329	164.348	2.89622	157.826	138.249	171.869
BLACE	0	0	0	0	0	0
BLCAP	1432.66	1374.08	448.914	1016.69	936.71	1199.86
BLID	0.877315	0	0	1.83519	0	0.806897
BLK	0.877315	4.16072	1.44811	0	0	0
BLM	866.787	757.251	204.183	434.022	853.008	987.642
BLMH	2073.09	2535.96	1883.99	1169.93	1246.13	1367.69
BLNK	6.1412	39.5268	89.7828	71.5723	41.3808	47.6069
BLOC1S1	61.412	92.576	57.9244	68.8195	67.714	78.269
BLOC1S1-RDH5	0	0	0	0	0	0
BLOC1S2	1504.59	813.421	1603.06	1067.16	947.055	949.718
BLOC1S3	517.616	199.715	154.948	231.234	263.332	277.573
BLOC1S4	280.741	441.036	225.905	290.877	247.344	259.014
BLOC1S5	0	0	0	0	0	0
BLOC1S5-TXNDC5	0	0	0	0	0	0
BLOC1S6	2860.05	1713.18	2234.43	2207.73	2345.54	2443.28
BLVRA	1363.35	1125.47	128.882	1110.29	1184.05	1136.92
BLVRB	480.769	286.05	110.056	611.117	489.986	515.607
BLZF1	651.845	252.764	606.758	727.652	849.246	1187.75
BMF	255.299	1134.84	603.862	2616.06	1393.78	733.47
BMI1	7.89583	14.5625	37.6509	5.50556	7.52378	3.22759
BMP1	2434.55	2201.02	2193.89	3641.01	2497.89	1918.8
BMP10	0	1.04018	0	0	0	0
BMP15	0	0	0	0	0	0
BMP2	314.956	33.2858	2463.23	2304.08	3202.31	2080.18
BMP2K	540.426	240.282	928.238	640.48	825.734	774.621
BMP3	0	2.08036	31.8584	24.775	22.5713	21.7862
BMP4	333.38	1013.14	1552.37	147.733	94.0472	100.862
BMP5	0	0	15.9292	13.7639	5.64283	4.03449
BMP6	55.2708	53.0492	2986	63.3139	64.8926	62.938
BMP7	579.028	1024.58	2438.62	100.018	16.9285	3.22759
BMP7-AS1	1.75463	0	1.44811	0	0	0
BMP8A	29.8287	30.1652	1004.99	256.009	23.5118	29.8552
BMP8B	50.0069	72.8126	128.882	75.2427	76.1782	56.4828
BMPER	327.238	670.916	60.8206	22.9398	15.0476	4.03449
BMPR1A	1546.71	1585.23	2526.95	1325	1304.43	1202.28
BMPR1B	43.8657	19.7634	183.91	202.788	268.975	227.545
BMPR1B-AS1	0	0	0	0	0	0
BMPR2	2602.12	1870.24	4910.54	3894.27	3535.23	2991.97
BMS1	4290.07	2589.01	2642.8	2524.3	2674.7	2841.89
BMS1P17	0	0	0	0	0	0
BMS1P18	0	0	0	0	0	0
BMS1P20	460.59	836.305	425.744	614.788	695.949	812.545
BMS1P21	5.26389	18.7232	0	6.42315	2.82142	4.84138
BMS1P4	90.3634	119.621	130.33	148.65	88.4044	119.421
BMS1P5	29.8287	45.7679	108.608	61.4788	40.4403	29.8552
BMS1P6	0	0	4.34433	0.917593	1.88094	0
BMX	0.877315	4.16072	11.5849	0	0	0
BNC1	214.065	125.862	208.528	1040.55	1647.71	2031.77
BNC2	1084.36	99.8573	266.452	760.685	548.295	396.186
BNIP1	427.252	246.523	404.023	292.712	285.903	329.214
BNIP2	1733.57	1394.88	2745.62	1708.56	1755.86	1767.91
BNIP3	2115.21	1525.94	1155.59	1523.2	1524.51	1675.12
BNIP3L	2535.44	5002.23	3918.58	3589.63	3083.81	2989.55
BNIPL	13.1597	21.8438	1.44811	3.67037	11.2857	7.26207
BOC	1893.25	7592.28	1588.58	346.85	93.1067	37.1173
BOD1	1891.49	1426.09	1148.35	912.088	679.021	660.042
BOD1L1	2610.01	2545.32	4128.56	2680.29	2930.51	3187.24
BOD1L2	0	0	0	0	0	0
BOK	881.701	190.353	978.922	1596.61	1750.22	1695.29
BOK-AS1	0.877315	0	0	0	0.940472	0
BOLA1	74.5718	117.54	92.679	161.496	134.487	137.173
BOLA2	0	0	0	0	0	0
BOLA2B	0	0	0	0	0	0
BOLA3	498.315	144.585	104.264	328.498	332.927	489.787
BOLA3-AS1	102.646	138.344	33.3065	144.98	173.047	151.697
BOLL	1.75463	1.04018	0	0	0	0
BOP1	1933.6	1103.63	1032.5	1176.35	1515.1	1605.73
BORA	856.259	288.13	69.5093	223.893	390.296	339.704
BPESC1	0	0	0	0	0	0
BPGM	589.556	551.296	713.918	816.658	606.604	702.001
BPHL	139.493	300.612	143.363	360.614	364.903	404.255
BPI	0	0	2.89622	3.67037	0	0
BPIFA1	0	0	0	0	0	0
BPIFA2	0.877315	1.04018	0	0	0	0
BPIFA3	0	0	0	0	0	0
BPIFA4P	0	0	0	0	0	0
BPIFB1	0	0	0	0.917593	0.940472	0.806897
BPIFB2	0	1.04018	0	0	0	0
BPIFB3	0	0	0	0	0	0
BPIFB4	0	1.04018	0	0	0	0
BPIFB6	0	0	0	0	0	0
BPIFC	0.877315	0	0	0	0	0
BPNT1	998.384	757.251	485.117	945.121	1018.53	1143.37
BPTF	2282.77	2806.41	4131.46	2537.15	2867.5	3062.98
BPY2	0	0	0	0	0	0
BPY2B	0	0	0	0	0	0
BPY2C	0	0	0	0	0	0
BRAF	269.336	287.09	667.579	262.432	285.903	270.311
BRAP	1126.47	920.559	837.007	686.36	778.711	730.242
BRAT1	1040.5	988.171	1084.63	774.449	823.853	669.725
BRCA1	1540.56	648.032	262.108	878.137	1606.33	1889.75
BRCA2	715.889	522.17	178.117	355.109	716.64	693.932
BRCAT107	0	0	0	0	0	0
BRCAT54	42.1111	64.4912	17.3773	18.3519	30.0951	5.64828
BRCC3	712.38	611.626	209.976	834.092	1147.38	1353.17
BRD1	536.917	795.738	3865	919.429	924.484	920.67
BRD2	8625.76	9204.55	16502.7	6699.35	7205.9	7386.34
BRD3	791.338	1770.39	1217.86	1098.36	1192.52	1124.81
BRD4	1882.72	2018.99	6617.86	2226.08	3116.72	2781.37
BRD7	1386.16	1959.7	1159.94	1969.16	2659.65	2827.37
BRD7P3	0	0	15.9292	0.917593	0	0
BRD8	1972.2	1706.94	2645.7	1597.53	1736.11	1493.57
BRD9	1670.41	1261.74	1847.79	1297.48	1491.59	1486.3
BRDT	0.877315	1.04018	1.44811	1.83519	0	0.806897
BRDTP1	0	0	0	0	0	0
BRE	718.521	982.97	541.593	794.636	1021.35	973.925
BRE-AS1	9.65046	8.32144	21.7216	1.83519	4.70236	6.45518
BREA2	15.7917	9.36162	7.24055	9.17593	9.40472	10.4897
BRF1	408.829	492.005	2124.38	620.293	685.604	654.394
BRF2	715.012	678.197	304.103	355.109	313.177	330.828
BRI3	3314.5	1393.84	823.974	1342.44	1448.33	1458.06
BRI3BP	169.322	57.2099	49.2357	104.606	202.201	267.083
BRICD5	21.0556	191.393	98.4715	54.138	52.6664	58.0966
BRINP1	230.734	1387.6	1088.98	122.04	176.809	288.869
BRINP2	14.037	142.505	4.34433	4.58797	4.70236	2.42069
BRINP3	0	0	0	4.58797	1.88094	3.22759
BRIP1	808.884	641.791	162.188	647.821	1101.29	1315.24
BRIX1	1953.78	1162.92	1055.67	994.671	1200.98	1606.53
BRK1	4263.75	3874.67	3101.85	3600.64	4031.8	4110.33
BRMS1	1457.22	686.519	1197.59	1245.17	1394.72	1385.44
BRMS1L	214.942	187.232	528.56	317.487	315.058	313.883
BROX	1624.79	944.484	586.484	1140.57	1371.21	1480.66
BRPF1	1236.14	1137.96	2836.85	834.092	922.603	972.311
BRPF3	2261.72	2424.66	3857.76	1714.06	1740.81	1634.77
BRS3	0	0	0	0	0	0
BRSK1	221.961	447.277	886.243	442.28	340.451	238.842
BRSK2	229.856	241.322	515.527	15.5991	9.40472	8.87587
BRWD1	860.646	2289.44	3262.59	1229.58	958.341	944.877
BRWD1-AS1	0.877315	2.08036	2.89622	0	0	0.806897
BRWD1-IT2	1.75463	12.4822	4.34433	0.917593	1.88094	3.22759
BRWD3	633.421	783.256	1940.47	723.064	788.116	811.739
BSCL2	14.9144	29.125	37.6509	19.2695	25.3927	21.7862
BSDC1	1334.4	1680.93	2888.98	2528.89	2452.75	2157.64
BSG	12282.4	12634	14220.4	13119.7	15551.6	14570.9
BSN	67.5532	99.8573	75.3017	17.4343	4.70236	8.06897
BSN-AS2	2.63194	3.12054	0	0.917593	0	1.61379
BSND	0	2.08036	0	0.917593	0.940472	0
BSPH1	0	0	0	0	0	0
BSPRY	3.50926	31.2054	0	334.922	820.092	1485.5
BST1	30.706	39.5268	21.7216	178.013	200.321	240.455
BST2	1787.09	5210.26	105.712	449.621	279.32	204.145
BSX	0	0	0	0	0	0
BTAF1	2438.06	2017.95	11470.5	2155.43	1731.41	1866.35
BTBD1	3546.11	2994.68	1585.68	2179.28	2191.3	2035.8
BTBD10	1079.1	778.055	450.362	1402.08	1691.91	1854.25
BTBD11	947.5	2486.03	2854.22	588.177	697.83	614.856
BTBD16	2.63194	6.24108	2.89622	16.5167	19.7499	14.5241
BTBD17	0	32.2456	1.44811	0	0	0
BTBD18	7.89583	10.4018	4.34433	2.75278	0.940472	0.806897
BTBD19	66.6759	95.6966	460.499	199.118	116.619	105.704
BTBD2	1321.24	2603.57	2819.47	1481	1562.12	1241.01
BTBD3	2474.91	3112.22	3300.24	1528.71	1833.92	1780.82
BTBD6	743.963	590.822	1630.57	962.555	1155.84	1272.48
BTBD7	760.632	415.032	1225.1	2527.05	3961.27	4413.73
BTBD8	24.5648	12.4822	18.8254	20.1871	22.5713	29.8552
BTBD9	479.014	384.867	396.782	553.309	448.605	421.2
BTC	30.706	11.442	0	35.7861	54.5474	71.0069
BTD	224.593	99.8573	137.57	268.855	263.332	247.717
BTF3	15820.6	14226.5	15535.3	9331.92	10446.8	12518.2
BTF3L4	2861.8	2689.91	1992.6	2077.43	2496.01	2640.17
BTF3P11	0	0	0	0	0	0
BTG1	1242.28	1549.87	5214.64	3367.57	3393.22	2923.39
BTG2	480.769	6415.83	16134.8	1472.74	1063.67	761.711
BTG3	1903.77	1070.35	4846.82	1435.12	1541.43	1679.96
BTG4	0.877315	0	0	2.75278	0	0
BTK	8.77315	39.5268	4.34433	0	0.940472	1.61379
BTLA	6.1412	4.16072	1.44811	1.83519	0.940472	0
BTN1A1	0	7.28126	1.44811	2.75278	0	0
BTN2A1	1821.31	971.528	877.554	1245.17	1037.34	924.704
BTN2A2	918.549	518.01	489.461	835.01	585.914	453.476
BTN2A3P	98.2593	90.4957	68.0612	108.276	47.9641	33.8897
BTN3A1	379	475.362	755.913	456.044	283.082	292.904
BTN3A2	584.292	424.394	485.117	780.872	439.2	447.021
BTN3A3	206.169	116.5	745.777	307.394	82.7615	84.7242
BTNL10	0	2.08036	0	0	0	0
BTNL2	0	11.442	0	0	0.940472	1.61379
BTNL3	0	2.08036	0	0	0	0
BTNL8	38.6019	6.24108	0	1.83519	0	0
BTNL9	57.0255	271.487	49.2357	10.0935	0	0
BTRC	857.137	760.372	518.423	611.117	649.866	625.345
BUB1	4442.72	1096.35	280.933	2054.49	4043.09	3814.2
BUB1B	1734.45	1117.15	498.15	1686.54	2755.58	2650.66
BUB3	4770.84	2399.7	2754.3	2686.71	3842.77	3856.97
BUD13	479.014	478.483	905.069	604.694	737.33	742.345
BUD31	1330.89	1131.72	1659.53	788.213	684.664	814.159
BVES	711.502	287.09	44.8914	127.545	130.726	83.1104
BVES-AS1	18.4236	15.6027	0	0.917593	3.76189	0
BYSL	1360.72	942.403	894.932	724.899	920.722	1016.69
BZRAP1	457.081	1563.39	14.4811	308.311	356.439	229.966
BZRAP1-AS1	7.89583	17.6831	0	4.58797	0.940472	2.42069
BZW1	14816.1	11360.8	14824.3	15103.6	19316.4	21476.4
BZW2	1944.13	1616.44	2041.83	1966.4	2084.09	2207.67
C10orf10	730.803	242.362	457.603	649.656	499.391	325.18
C10orf105	2.63194	6.24108	230.249	0	0	0.806897
C10orf107	1.75463	39.5268	5.79244	12.8463	3.76189	0.806897
C10orf11	139.493	85.2948	18.8254	93.5945	111.916	86.338
C10orf111	4.38657	39.5268	18.8254	6.42315	6.5833	7.26207
C10orf113	0	2.08036	4.34433	0	0	0
C10orf12	172.831	72.8126	88.3347	256.926	257.689	273.538
C10orf120	0	0	0	0	0	0
C10orf126	0	0	0	1.83519	2.82142	1.61379
C10orf128	42.9884	97.7769	30.4103	7.34075	10.3452	8.06897
C10orf131	9.65046	12.4822	2.89622	3.67037	3.76189	2.42069
C10orf142	0.877315	4.16072	11.5849	1.83519	0	0
C10orf2	907.143	626.188	577.796	489.995	631.057	642.29
C10orf25	126.333	149.786	40.5471	37.6213	37.6189	31.469
C10orf32	516.738	629.309	684.956	241.327	157.999	175.904
C10orf32-ASMT	0	0	0	0	0	0
C10orf35	457.081	519.05	5.79244	271.608	286.844	320.338
C10orf53	0	0	0	0	0	0
C10orf54	114.051	28.0849	328.721	254.173	229.475	234
C10orf55	15.7917	17.6831	0	50.4676	94.0472	119.421
C10orf62	0	1.04018	0	4.58797	4.70236	1.61379
C10orf67	71.9398	40.567	0	33.0334	43.2617	31.469
C10orf71	38.6019	39.5268	1.44811	0	0	0
C10orf71-AS1	0.877315	2.08036	0	0	0	0
C10orf76	842.222	659.474	828.319	825.834	963.043	956.98
C10orf82	7.89583	75.9332	41.9952	21.1046	43.2617	67.7794
C10orf88	423.743	290.21	105.712	322.993	281.201	259.821
C10orf90	19.3009	3.12054	0	1.83519	0	0
C10orf91	0.877315	2.08036	0	1.83519	3.76189	4.03449
C10orf95	0	3.12054	0	0	4.70236	1.61379
C10orf99	0	0	0	0.917593	0.940472	0.806897
C11orf1	64.9213	205.956	298.311	169.755	189.035	200.11
C11orf16	2.63194	6.24108	5.79244	7.34075	10.3452	16.1379
C11orf21	0	2.08036	5.79244	0	0.940472	0
C11orf24	859.768	301.652	680.612	1228.66	1129.51	1075.59
C11orf30	369.35	397.349	732.744	775.366	673.378	675.373
C11orf31	2063.44	1464.57	1362.67	943.286	728.866	828.683
C11orf39	0	0	0	0	0	0
C11orf40	0	0	0	0	0	0
C11orf42	9.65046	7.28126	5.79244	2.75278	0.940472	2.42069
C11orf44	0	0	0	0.917593	0.940472	0
C11orf45	31.5833	24.9643	7.24055	65.1491	96.8686	96.8277
C11orf49	826.431	1174.36	1051.33	787.295	787.175	715.718
C11orf52	0	0	0	0	0	0
C11orf53	0	0	0	0	0	0
C11orf54	158.794	307.893	404.023	458.797	463.653	404.255
C11orf57	635.176	556.496	951.408	936.863	880.282	819.001
C11orf58	6591.27	4162.8	4231.38	4409.95	4558.47	4972.91
C11orf63	112.296	91.5359	17.3773	171.59	139.19	115.386
C11orf65	5.26389	4.16072	10.1368	11.0111	7.52378	8.87587
C11orf68	328.116	247.563	557.522	866.208	846.425	722.173
C11orf70	25.4421	54.0894	11.5849	60.5612	26.3332	31.469
C11orf71	37.7245	201.795	121.641	60.5612	41.3808	49.2207
C11orf72	138.616	209.076	199.839	115.617	115.678	91.1794
C11orf73	401.81	478.483	628.48	608.364	641.402	652.78
C11orf74	271.09	453.519	276.589	208.294	163.642	157.345
C11orf80	126.333	138.344	99.9196	470.725	624.473	573.704
C11orf84	1046.64	873.751	2553.02	1044.22	1137.03	998.132
C11orf85	0	0	1.44811	1.83519	0.940472	4.84138
C11orf86	1.75463	0	0	0	0	0
C11orf87	0.877315	7.28126	68.0612	22.9398	0	0
C11orf88	7.89583	1.04018	0	0.917593	0	0
C11orf91	6.1412	2.08036	26.066	17.4343	15.988	13.7173
C11orf94	2.63194	7.28126	11.5849	0.917593	2.82142	4.03449
C11orf95	481.646	812.381	2332.9	1050.64	918.841	660.042
C11orf96	16.669	20.8036	4492.04	1019.45	19.7499	8.06897
C11orf97	0	0	0	0	0.940472	0
C11orf98	7.89583	1.04018	2.89622	0.917593	1.88094	0.806897
C12orf10	851.873	1134.84	1018.02	830.422	780.592	758.483
C12orf29	828.185	283.969	241.834	497.336	531.367	627.766
C12orf4	946.623	419.193	450.362	463.385	605.664	613.242
[truncated: 24,365 more rows]

## Sheet: original_count
	WT11	WT14	WT37	hFK1	hFK2	hFK3
A1BG	153	148	6	48	14	14
A1BG-AS1	26	14	2	14	9	6
A1CF	4	3	1	0	0	2
A2M	3372	28	1519	17347	25	9
A2M-AS1	2	51	0	14	8	8
A2ML1	4	1	2	2	1	2
A2MP1	0	1	0	1	0	0
A3GALT2	4	11	11	4	1	4
A4GALT	85	64	70	745	784	839
A4GNT	4	1	0	3	4	2
AA06	0	0	0	0	0	0
AAAS	1120	1558	954	1305	1514	1636
AACS	1379	949	463	1948	2701	3414
AACSP1	0	22	3	0	1	0
AADAC	0	0	3	16	0	0
AADACL2	0	0	0	0	0	0
AADACL2-AS1	0	0	1	0	0	0
AADACL3	0	0	0	0	1	2
AADACL4	0	0	0	0	0	0
AADACP1	5	0	3	6	0	0
AADAT	258	370	164	476	411	428
AAED1	373	206	398	315	302	365
AAGAB	2405	2773	513	2009	2397	2879
AAK1	2521	992	549	1452	1593	1676
AAMDC	408	178	138	270	238	275
AAMP	4256	2624	2441	2712	3118	3688
AANAT	3	3	0	5	5	7
AAR2	1814	1073	1236	1176	1151	1243
AARD	46	46	52	4	1	0
AARS	2185	1595	1743	4781	4870	6071
AARS2	868	822	586	822	880	908
AARSD1	2	1	0	0	0	0
AASDH	151	172	211	354	300	386
AASDHPPT	835	796	414	1214	1495	1776
AASS	234	775	6326	764	403	443
AATBC	26	10	27	7	5	4
AATF	3069	1271	1878	2065	2692	3481
AATK	88	170	34	17	15	16
AATK-AS1	2	0	1	0	0	0
ABALON	47	49	5	172	249	242
ABAT	141	1640	364	323	112	147
ABCA1	1350	1163	8366	1901	781	823
ABCA10	418	39	260	15	3	3
ABCA11P	288	509	95	112	130	198
ABCA12	3	19	1	397	469	737
ABCA13	21	13	0	123	145	143
ABCA17P	32	13	0	6	2	1
ABCA2	1580	3518	943	1220	949	781
ABCA3	354	457	451	1739	2680	1555
ABCA4	63	16	11	21	6	4
ABCA5	313	616	353	166	155	142
ABCA6	53	7	664	75	1	3
ABCA7	173	339	25	507	693	866
ABCA8	62	0	1889	20	0	1
ABCA9	443	33	734	72	2	0
ABCA9-AS1	2	0	0	0	0	0
ABCB1	39	15	919	263	237	159
ABCB10	900	498	144	546	826	1050
ABCB11	1	0	0	0	0	0
ABCB4	133	267	4	111	65	10
ABCB5	0	0	1	1	0	0
ABCB6	577	649	514	465	414	571
ABCB7	615	536	444	548	498	661
ABCB8	1148	466	413	934	978	1142
ABCB9	391	192	144	294	344	313
ABCC1	2068	1567	1395	2850	3476	3912
ABCC10	1159	854	248	899	765	815
ABCC11	1	10	6	1	0	0
ABCC12	0	0	0	6	2	5
ABCC13	0	0	0	0	0	0
ABCC2	30	26	5	26	13	14
ABCC3	750	99	24	544	550	605
ABCC4	3276	1144	550	3532	5699	5896
ABCC5	2041	2719	314	1404	1470	2087
ABCC5-AS1	0	0	1	1	0	1
ABCC6	33	176	2	63	66	56
ABCC6P1	20	54	0	19	10	7
ABCC6P2	8	45	0	16	8	7
ABCC8	5	224	3	1	0	0
ABCC9	307	510	601	360	239	291
ABCD1	591	329	268	347	321	294
ABCD2	10	2	10	1	0	0
ABCD3	2289	928	999	1422	1659	2060
ABCD4	527	742	646	1423	1256	1328
ABCE1	3140	987	908	3576	4598	6283
ABCF1	5437	3047	4865	3317	3765	4643
ABCF2	4646	2139	1313	2164	2816	3396
ABCF3	1688	2583	1343	1106	1082	1329
ABCG1	36	485	2312	15	9	2
ABCG2	40	24	61	35	9	12
ABCG4	89	61	29	23	4	3
ABCG5	0	11	5	3	1	3
ABCG8	1	6	0	0	0	0
ABHD1	17	36	1	2	2	0
ABHD10	957	1109	197	510	508	680
ABHD11	704	578	272	1160	1790	2471
ABHD11-AS1	4	14	4	6	7	14
ABHD12	3307	980	1634	1709	1950	2402
ABHD12B	6	4	6	10	8	11
ABHD13	1436	845	559	673	809	920
ABHD14A	132	285	40	78	76	56
ABHD14A-ACY1	0	0	0	0	0	0
ABHD14B	403	812	486	741	764	930
ABHD15	437	280	996	396	424	450
ABHD16A	1494	1745	690	1046	906	953
ABHD16B	11	45	162	45	36	38
ABHD17A	643	388	542	547	460	513
ABHD17B	664	716	1292	460	465	480
ABHD17C	705	744	320	389	555	793
ABHD2	7256	2903	1152	6787	6456	7415
ABHD3	2259	517	1412	890	1016	1331
ABHD4	2152	784	105	1201	952	953
ABHD5	1585	598	935	849	1282	1733
ABHD6	356	218	47	144	145	156
ABHD8	561	335	212	286	275	294
ABI1	1997	931	1543	2294	2650	3474
ABI2	3023	4513	2017	2287	2104	2056
ABI3	2	1	8	47	7	0
ABI3BP	24	15	1053	174	4	11
ABL1	5266	4368	5517	4500	5026	4632
ABL2	4654	645	968	3394	3449	3856
ABLIM1	3459	3678	1062	3028	4449	4278
ABLIM2	227	375	152	9	0	2
ABLIM3	375	12	4	643	894	860
ABO	76	91	0	144	183	210
ABR	2356	1772	1824	7228	9356	8809
ABRA	1	0	1	5	0	2
ABRACL	1801	480	48	1857	2115	2850
ABT1	1083	1213	446	635	695	859
ABTB1	446	494	312	740	629	558
ABTB2	600	814	3160	1488	2032	2135
ACAA1	1383	931	762	1021	1186	1514
ACAA2	2136	1391	43	2500	2948	3386
ACACA	2444	1322	639	5638	7324	8993
ACACB	454	927	616	168	134	126
ACAD10	383	692	786	565	605	568
ACAD11	31	45	76	72	31	50
ACAD8	329	323	335	463	425	503
ACAD9	1682	1047	552	1156	1272	1543
ACADL	0	0	0	9	9	10
ACADM	1330	1321	390	1057	1056	1388
ACADS	156	234	16	366	399	413
ACADSB	598	547	391	448	514	607
ACADVL	3211	2024	10232	8274	10443	13265
ACAN	57	256	26	598	1	1
ACAP1	5	37	59	25	39	41
ACAP2	5142	2645	2514	1539	1626	1876
ACAP3	1134	822	1374	979	852	869
ACAT1	1121	431	411	1260	1558	1791
ACAT2	669	1028	281	3487	4047	5864
ACBD3	2576	1240	2999	2022	1544	1982
ACBD4	48	72	163	211	251	259
ACBD5	1233	757	118	1644	1916	2045
ACBD6	1675	1077	586	940	982	1129
ACBD7	332	490	61	95	96	88
ACCS	1	0	163	134	135	161
ACCSL	0	0	0	2	0	0
ACD	362	437	777	611	734	915
ACE	47	27	65	51	73	104
ACE2	0	3	20	4	10	11
ACER1	0	4	0	0	0	0
ACER2	60	21	37	109	178	173
ACER3	800	336	340	1085	1524	1785
ACHE	125	223	758	127	42	27
ACIN1	5613	5594	6013	5796	5824	6814
ACKR1	0	0	6	0	0	0
ACKR2	2	5	0	30	38	113
ACKR3	165	2208	177	45	0	0
ACKR4	6	13	5	18	1	5
ACLY	9578	4842	3323	15173	18205	21247
ACMSD	2	1	3	10	12	12
ACO1	2591	931	817	2862	3120	4155
ACO2	1364	1177	1508	1734	1877	2104
ACOT1	81	60	46	155	71	76
ACOT11	185	83	12	37	40	64
ACOT12	1	1	1	1	0	0
ACOT13	1127	737	164	569	503	637
ACOT2	158	155	108	323	248	296
ACOT4	45	52	14	32	37	65
ACOT6	1	1	0	1	4	3
ACOT7	4661	1528	1850	2204	2901	3460
ACOT8	518	315	157	318	263	298
ACOT9	1647	414	373	1910	2034	2590
ACOX1	1312	853	1692	1234	1326	1552
ACOX2	95	113	265	70	12	11
ACOX3	574	290	198	477	401	401
ACOXL	3	11	9	29	49	85
ACP1	4065	2725	796	2072	2177	3082
ACP2	852	896	621	921	1030	1009
ACP5	128	95	7	219	172	177
ACP6	403	340	17	427	409	474
ACPP	91	32	27	214	53	64
ACPT	10	15	12	6	7	7
ACR	1	12	11	1	0	2
ACRBP	5	43	29	5	7	4
ACRC	67	21	27	50	29	29
ACRV1	4	8	6	5	8	10
ACSBG1	9	63	3	9	2	7
ACSBG2	16	28	7	5	6	3
ACSF2	698	862	324	502	446	830
ACSF3	279	448	232	387	430	486
ACSL1	911	100	5965	2464	3384	4676
ACSL3	3462	2775	3329	5402	6114	8371
ACSL4	4186	803	1042	4893	6618	8542
ACSL5	336	45	83	110	130	227
ACSL6	41	11	2	0	3	0
ACSM1	1	23	0	16	7	17
ACSM2A	0	0	0	0	0	0
ACSM2B	0	1	0	0	1	0
ACSM3	17	170	9	96	82	135
ACSM4	1	0	1	0	0	0
ACSM5	1	1	0	2	4	0
ACSM6	0	0	0	1	0	0
ACSS1	686	856	133	253	178	152
ACSS2	1085	940	1090	2156	1762	2175
ACSS3	0	0	40	287	92	95
ACTA1	4	15	12	0	0	2
ACTA2	162	155	130	1675	135	92
ACTA2-AS1	5	9	0	3	1	1
ACTB	99935	55384	32132	124726	178122	218609
ACTBL2	208	0	0	138	86	74
ACTC1	27	16	0	7	0	1
ACTG1	114183	100789	75896	142519	185011	231497
ACTG1P17	5	10	3	4	6	4
ACTG1P20	22	60	158	45	26	34
ACTG1P4	1	4	1	0	5	2
ACTG2	1	13	6	105	1	1
ACTL10	2	8	1	20	16	19
ACTL6A	3322	3899	457	2242	2796	3852
ACTL6B	1	11	0	0	0	0
ACTL7A	0	0	0	0	0	0
ACTL7B	0	2	1	2	0	1
ACTL8	25	6	0	0	0	1
ACTL9	0	0	0	0	0	0
ACTN1	6633	1249	6516	24819	32499	36964
ACTN1-AS1	1	0	2	2	4	2
ACTN2	67	58	545	19	16	3
ACTN3	11	44	5	0	0	0
ACTN4	37052	6659	6116	30769	45852	53675
ACTR10	1369	772	832	1838	1810	2215
ACTR1A	7692	3260	2299	6572	6591	7337
ACTR1B	1247	2699	638	1817	1814	2086
ACTR2	11947	7296	4309	14157	16311	20589
ACTR3	13276	2387	1570	13043	15307	20003
ACTR3B	365	467	273	168	160	203
ACTR3BP2	0	0	0	0	0	0
ACTR3BP5	0	0	0	0	0	0
ACTR3C	41	5	1	70	83	84
ACTR5	452	509	262	235	228	294
ACTR6	857	483	311	583	505	717
ACTR8	580	598	254	966	953	1121
ACTRT1	1	0	0	0	0	0
ACTRT2	0	0	1	0	0	0
ACTRT3	142	82	43	82	88	99
ACVR1	738	528	1021	1710	1168	1072
ACVR1B	1114	1070	1230	1417	1812	1649
ACVR1C	4	1	15	15	20	22
ACVR2A	145	278	506	257	199	226
ACVR2B	436	1763	245	422	547	558
ACVR2B-AS1	28	150	26	15	14	12
ACVRL1	120	85	104	266	33	18
ACY1	0	0	0	0	0	1
ACY3	0	0	1	1	0	0
ACYP1	156	118	75	247	335	444
ACYP2	132	181	48	83	61	77
ADA	333	519	49	313	167	200
ADAD1	0	3	0	0	0	0
ADAD2	0	1	0	0	0	1
ADAL	155	187	104	242	215	265
ADAM10	6305	2200	1531	7069	8303	10347
ADAM11	1348	1135	137	21	22	19
ADAM12	3512	126	34	1681	569	333
ADAM15	2804	1457	2931	3547	5033	6539
ADAM17	1899	582	1085	2153	2204	2447
ADAM18	0	0	0	1	0	1
ADAM19	1164	459	153	2909	677	760
ADAM1A	165	287	74	85	75	86
ADAM2	0	0	0	0	0	0
ADAM20	0	4	1	0	0	1
ADAM20P1	9	7	2	3	2	0
ADAM21	33	9	0	6	3	4
ADAM21P1	9	1	0	2	0	1
ADAM22	191	256	1506	103	50	36
ADAM23	324	169	58	169	13	12
ADAM28	18	89	40	22	6	3
ADAM29	0	0	0	0	0	0
ADAM30	0	0	0	0	0	0
ADAM32	17	64	14	17	13	10
ADAM33	73	391	86	31	1	0
ADAM3A	0	1	0	0	0	0
ADAM5	0	0	1	0	0	0
ADAM6	0	0	0	0	0	0
ADAM7	1	0	0	0	0	0
ADAM8	85	119	222	308	487	789
ADAM9	8851	1502	1403	13443	17019	25316
ADAMDEC1	4	0	0	1	0	0
ADAMTS1	3152	1186	7912	14182	16501	19904
ADAMTS10	79	480	1646	311	30	5
ADAMTS12	316	97	39	2209	132	33
ADAMTS13	27	250	358	125	83	59
ADAMTS14	80	35	64	1032	201	263
ADAMTS15	66	313	1624	342	374	205
ADAMTS16	15	18	4	87	9	4
ADAMTS17	18	187	1817	16	29	95
ADAMTS18	12	22	8	54	25	21
ADAMTS19	9	210	487	14	14	15
ADAMTS19-AS1	0	13	30	0	0	0
ADAMTS2	767	223	4484	731	4	1
ADAMTS20	63	101	5	4	0	3
ADAMTS3	166	109	127	625	856	727
ADAMTS4	38	65	169	365	7	1
ADAMTS5	761	547	508	1531	1375	353
ADAMTS6	239	146	24	555	296	432
ADAMTS7	431	989	2226	1116	503	302
ADAMTS7P1	0	0	0	0	1	0
ADAMTS8	4	9	78	1	1	2
ADAMTS9	328	300	3679	4082	6799	11451
ADAMTS9-AS1	4	4	19	50	28	37
ADAMTS9-AS2	3	3	63	99	54	58
ADAMTSL1	567	65	31	1075	247	111
ADAMTSL2	66	195	10	72	1	0
ADAMTSL3	89	50	39	170	364	461
ADAMTSL4	80	86	501	191	367	531
ADAMTSL4-AS1	2	0	46	2	3	3
ADAMTSL5	53	5	1	82	97	97
ADAP1	158	46	241	193	346	790
ADAP2	251	22	24	111	112	157
ADAR	10550	5716	5152	9525	10714	12332
ADARB1	980	607	882	268	249	233
ADARB2	0	4	4	3	0	0
ADARB2-AS1	6	2	0	0	0	0
ADAT1	302	373	248	830	897	1147
ADAT2	227	427	90	240	252	325
ADAT3	16	11	18	30	30	21
ADCK1	128	87	125	159	180	177
ADCK2	958	675	249	627	759	907
ADCK3	442	706	186	268	244	282
ADCK4	337	773	580	792	673	697
ADCK5	194	298	320	247	226	285
ADCY1	1492	891	2767	100	88	100
ADCY10	8	5	7	5	1	3
ADCY10P1	57	36	178	68	58	58
ADCY2	176	220	948	5	1	0
ADCY3	2091	1318	2048	974	1404	1717
ADCY4	8	115	59	61	26	37
ADCY5	223	615	1497	342	478	639
ADCY6	2704	1271	814	3295	3695	4168
ADCY7	511	314	158	987	1359	1593
ADCY8	0	1	0	3	0	0
ADCY9	546	301	847	507	433	480
ADCYAP1	222	17	0	1	1	0
ADCYAP1R1	10	87	606	16	1	0
ADD1	3984	8085	4347	6952	7684	8449
ADD2	607	725	124	193	167	59
ADD3	5807	5051	1989	4198	3114	3705
ADD3-AS1	12	83	7	5	3	3
ADGB	15	22	0	0	0	0
ADGRA1	0	5	87	0	0	0
ADGRA1-AS1	0	0	0	0	0	0
ADGRA2	1312	1944	9327	2537	23	13
ADGRA3	2035	2177	2543	2568	2705	3167
ADGRB1	23	664	10966	10	10	2
ADGRB2	393	860	1552	485	46	23
ADGRB3	0	0	1	50	85	34
ADGRD1	17	169	136	2	1	0
ADGRE1	4	1	6	0	0	0
ADGRE2	7	1	13	218	7	25
ADGRE3	0	0	0	0	0	0
ADGRE4P	7	0	5	0	0	0
ADGRE5	2310	893	411	1258	1456	1224
ADGRF1	3	31	2	2161	3422	6357
ADGRF2	1	0	0	15	7	8
ADGRF3	31	68	16	28	22	44
ADGRF4	12	1	2	108	125	258
ADGRF5	4	15	177	494	4	2
ADGRG1	892	691	257	7354	11008	10766
ADGRG2	1063	4041	37	67	24	28
ADGRG3	0	9	2	6	4	4
ADGRG4	1	0	0	0	0	2
ADGRG5	0	0	3	16	36	70
ADGRG6	692	54	23	2603	4295	5315
ADGRG7	0	0	672	0	0	2
ADGRL1	2158	2586	3429	849	762	825
ADGRL2	3898	2091	2789	2327	1802	1361
ADGRL3	3	4	2672	51	27	4
ADGRL3-AS1	0	0	10	0	0	0
ADGRL4	1	0	120	859	671	302
ADGRV1	205	392	140	91	108	91
ADH1A	0	1	2	0	1	0
ADH1B	0	0	34	0	0	0
ADH1C	0	3	12	8	4	9
ADH4	0	0	1	0	1	0
ADH5	3389	2410	976	4656	4974	6208
ADH6	3	29	25	17	9	16
ADH7	0	0	0	0	0	0
ADHFE1	22	128	79	79	50	51
ADI1	2426	1232	801	1004	978	1310
ADIG	0	0	0	0	0	0
ADIPOQ	0	1	1	0	0	0
ADIPOQ-AS1	0	1	0	0	0	0
ADIPOR1	4282	2321	2004	2509	2961	3779
ADIPOR2	4119	2747	3665	2986	3675	4495
ADIRF	9	17	3	71	66	122
ADK	1815	480	151	1128	1533	2535
ADM	1561	72	1797	1391	1647	2102
ADM2	93	218	174	513	368	376
ADM5	64	134	94	43	83	96
ADNP	3851	4378	3958	3521	3912	4590
ADNP-AS1	26	43	81	36	32	22
ADNP2	1252	1024	1716	1624	2094	2159
ADO	1483	798	385	892	833	945
ADORA1	1492	238	7	511	614	638
ADORA2A	1	4	5	0	0	0
ADORA2A-AS1	6	8	15	6	2	0
ADORA2B	251	43	17	211	307	421
ADORA3	0	0	1	0	0	0
ADPGK	2844	1821	1318	1486	1476	1982
ADPGK-AS1	2	11	5	5	0	1
ADPRH	258	122	8	201	272	288
ADPRHL1	81	1015	54	7	9	13
ADPRHL2	571	600	509	1143	1242	1526
ADPRM	123	57	123	160	134	155
ADRA1A	0	3	0	0	0	1
ADRA1B	66	13	25	334	513	672
ADRA1D	34	2	16	32	0	1
ADRA2A	39	6	1558	2	1	0
ADRA2B	32	85	14	8	5	3
ADRA2C	71	55	335	56	1	0
ADRB1	9	6	173	3	0	2
ADRB2	82	9	42	122	185	201
ADRB3	2	3	1	1	0	1
ADRBK1	945	999	1301	2003	2799	3634
ADRBK2	190	97	420	234	171	163
ADRM1	5828	2008	3177	3320	3307	3784
ADSL	2069	1797	1235	2132	2485	2827
ADSS	1785	1107	613	1778	2422	3463
ADSSL1	34	132	50	39	26	24
ADTRP	7	1	1	28	26	48
AEBP1	2484	4425	4208	4982	4058	3399
AEBP2	1039	956	1098	707	715	781
AEN	2534	824	1081	1849	2105	2240
AES	5657	3954	4109	6325	6897	7347
AFAP1	5389	1901	1944	4049	2471	2791
AFAP1-AS1	12	17	98	19	5	1
AFAP1L1	589	765	126	939	1345	1730
AFAP1L2	211	220	193	1152	1183	2240
AFF1	1759	546	3545	2908	3495	4070
AFF2	180	159	1536	124	48	14
AFF3	1490	1490	946	257	22	6
AFF4	6464	2554	12928	6963	7323	8380
AFG3L1P	394	583	476	469	442	588
AFG3L2	2400	1578	1918	1580	2033	2596
AFM	0	0	0	0	0	0
AFMID	321	345	181	379	298	352
AFP	5	0	0	6	14	6
AFTPH	838	700	1145	1237	1367	1727
AGA	289	220	312	663	645	772
AGAP1	1929	839	3172	1640	2040	2215
AGAP1-IT1	4	8	8	6	6	8
AGAP11	13	35	10	15	7	4
AGAP2	6	48	167	130	4	4
AGAP2-AS1	2	1	0	5	5	3
AGAP3	2067	1663	4519	1908	1993	2125
AGAP4	118	142	155	162	103	158
AGAP5	93	130	99	112	76	82
AGAP6	446	515	363	330	209	276
AGAP7P	35	109	44	28	13	25
AGAP9	14	23	19	18	10	8
AGBL1	0	10	0	0	0	0
AGBL1-AS1	0	0	0	0	0	0
AGBL2	10	51	43	32	18	24
AGBL3	31	123	23	31	28	27
AGBL4	9	17	6	1	0	0
AGBL4-IT1	0	0	0	0	0	0
AGBL5	932	2606	394	910	913	933
AGBL5-AS1	0	1	0	0	0	1
AGER	82	427	90	130	110	152
AGFG1	2964	1480	1953	3238	4075	4664
AGFG2	342	188	385	319	384	499
AGGF1	1377	1082	497	1133	1178	1436
AGK	1506	1018	443	936	953	1320
AGL	994	855	149	985	1219	1491
AGMAT	96	58	1	49	58	91
AGMO	0	6	1	3	1	2
AGO1	643	972	283	1127	1283	1543
AGO2	899	536	1506	1130	1294	1504
AGO3	130	170	361	269	261	307
AGO4	353	809	363	1138	1012	1127
AGPAT1	1982	1837	1273	1885	2267	2262
AGPAT2	999	896	453	1110	1130	1293
AGPAT3	2016	1248	551	3024	3854	4402
AGPAT4	566	1480	997	1441	1033	881
AGPAT4-IT1	24	25	58	36	6	10
AGPAT5	2118	1373	681	1051	1401	1799
AGPAT6	5620	2623	996	3666	4079	4679
AGPAT9	420	34	168	682	1043	1358
AGPS	3501	771	178	2321	3222	3935
AGR2	1	3	1	427	538	1590
AGR3	0	4	1	0	0	1
AGRN	2881	1732	4854	18179	24808	22251
AGRP	0	1	0	1	1	0
AGT	117	14	25	93	45	26
AGTPBP1	1647	1439	797	785	991	1225
AGTR1	0	0	123	39	2	0
AGTR2	0	1	3052	5	0	0
AGTRAP	1235	585	214	784	756	747
AGXT	0	0	3	0	0	0
AGXT2	0	0	0	1	1	0
AHCTF1	4502	2398	3592	2318	2721	3752
AHCTF1P1	3	3	9	7	13	15
AHCY	8903	6662	2935	5679	8248	10350
AHCYL1	5185	3101	2670	6182	6465	8281
AHCYL2	902	567	787	686	694	666
AHDC1	234	692	3331	879	993	1048
AHI1	945	985	699	718	488	542
AHNAK	26976	3550	59399	56218	64582	76735
AHNAK2	984	95	363	2873	2437	1434
AHR	2	1	5140	2666	2960	3447
AHRR	49	49	80	355	31	16
AHSA1	3239	1313	5628	2713	2994	3893
AHSA2	563	1965	728	944	647	817
AHSG	1	9	0	1	0	2
AHSP	0	1	0	0	0	0
AICDA	2	2	0	3	8	2
AIDA	4788	1966	693	4139	5000	6184
AIF1	2	6	31	0	0	0
AIF1L	1069	2818	1338	5783	11746	15976
AIFM1	1823	1327	216	1421	1454	1662
AIFM2	1080	222	352	505	608	702
AIFM3	35	91	10	12	8	8
AIG1	516	433	65	1123	1612	1955
AIM1	1471	9	43	1275	2836	5479
AIM1L	14	22	0	53	88	229
AIM2	0	0	0	4	0	0
AIMP1	1020	614	670	1411	1598	2168
AIMP2	477	280	60	374	475	613
AIP	765	488	1364	938	874	1014
AIPL1	0	0	0	0	0	0
AIRE	0	0	0	8	2	0
AIRN	1	1	2	0	0	0
AJAP1	87	104	2059	69	108	201
AJUBA	4041	846	628	2367	2884	3200
AK1	1109	1287	165	903	810	923
AK2	3044	3276	1157	3440	3873	5165
AK3	2187	1777	1351	2122	2257	2525
AK4	1179	1427	2133	1006	1690	1928
AK5	2019	14	19	281	458	328
AK6	955	364	373	440	475	619
AK7	13	15	1	201	195	200
AK8	26	71	11	20	10	13
AK9	116	168	53	132	108	122
AKAP1	2056	1614	1174	1199	1759	2175
AKAP10	480	247	349	909	849	1001
AKAP11	3059	1498	447	2419	2111	2500
AKAP12	14858	3552	6376	34352	34787	34555
AKAP13	3051	2572	3963	5032	4385	4475
AKAP14	0	9	0	0	0	0
AKAP17A	0	0	0	0	0	0
AKAP2	0	0	0	1	0	0
AKAP3	41	33	20	37	29	55
AKAP4	0	0	0	0	0	0
AKAP5	134	81	30	256	269	244
AKAP6	54	16	20	69	73	54
AKAP7	136	209	93	165	182	235
AKAP8	1393	1012	1764	1360	1407	1593
AKAP8L	2036	2972	1888	1920	1582	1625
AKAP9	1611	1280	1253	2168	2048	2714
AKIP1	947	258	86	407	373	530
AKIRIN1	3624	3696	5356	2874	2740	2995
AKIRIN2	1234	815	1145	973	1113	1250
AKNA	737	693	484	1563	2036	2535
AKNAD1	2	4	7	7	2	0
AKR1A1	2762	3922	1563	2417	2605	2938
AKR1B1	6209	2311	717	5519	6880	6576
AKR1B10	63	2	6	8	2	4
AKR1B15	3	2	0	0	0	1
AKR1C1	528	133	12	193	104	45
AKR1C2	216	93	7	129	68	27
AKR1C3	403	166	42	129	103	46
AKR1C4	2	1	0	0	0	0
AKR1C6P	1	0	0	0	1	0
AKR1C8P	1	0	0	0	0	0
AKR1D1	0	1	0	2	11	16
AKR1E2	15	36	12	40	36	45
AKR7A2	1282	1209	715	1117	1256	1366
AKR7A2P1	5	17	68	11	14	5
AKR7A3	23	71	32	18	8	8
AKR7L	21	82	29	8	3	10
AKT1	3761	2470	6615	6021	7633	8520
AKT1S1	1893	918	661	1323	1338	1396
AKT2	3696	2381	3306	3630	4257	4588
AKT3	2161	732	67	2125	1972	2386
AKTIP	308	360	212	638	654	923
ALAD	1235	883	551	786	529	591
ALAS1	3472	1405	1280	1546	1685	2344
ALAS2	0	4	6	0	1	1
ALB	2	9	12	0	1	0
ALCAM	6527	193	2869	13101	20147	25589
ALDH16A1	380	442	377	584	744	732
ALDH18A1	4547	3117	1100	3495	3419	4043
ALDH1A1	2	31	135	355	376	411
ALDH1A2	291	263	2	1277	2033	2550
ALDH1A3	421	917	8754	790	829	1690
ALDH1B1	1960	691	43	2216	3430	4213
ALDH1L1	13	87	1	12	13	23
ALDH1L1-AS1	0	3	0	0	0	0
ALDH1L1-AS2	1	6	0	2	0	0
ALDH1L2	111	26	1	763	91	118
ALDH2	1470	1476	1304	1257	1107	1121
ALDH3A1	2	5	0	1	2	0
ALDH3A2	1180	802	308	701	812	763
ALDH3B1	82	15	8	115	98	113
ALDH3B2	0	1	1	6	6	14
ALDH4A1	381	399	207	651	1001	894
ALDH5A1	698	1297	68	201	178	171
ALDH6A1	88	92	170	237	281	334
ALDH7A1	1621	1536	825	2410	2679	3321
ALDH8A1	11	16	10	15	8	13
ALDH9A1	1911	1688	1630	1767	2087	2786
ALDOA	16425	18417	13367	24563	29493	37532
ALDOB	9	6	1	3	0	1
ALDOC	405	1057	17	732	561	778
ALG1	300	315	99	437	456	520
ALG10	114	119	47	128	189	256
ALG10B	281	468	131	310	406	527
ALG11	371	206	95	178	197	270
ALG12	437	458	477	720	616	812
ALG13	582	497	1421	830	901	1127
ALG14	416	273	102	194	182	224
ALG1L	3	17	20	5	4	6
ALG1L2	2	4	1	3	1	1
ALG1L9P	8	20	6	13	7	14
ALG2	1657	745	878	1027	835	941
ALG3	1360	1280	139	822	989	1160
ALG5	1100	914	313	701	651	884
ALG6	411	383	241	367	445	523
ALG8	541	388	270	980	1201	1355
ALG9	831	553	363	837	839	1063
ALK	17	14	0	13	21	28
ALKBH1	252	180	151	230	278	327
ALKBH2	239	494	284	299	286	370
ALKBH3	669	578	227	412	425	559
ALKBH3-AS1	4	8	8	8	4	8
ALKBH4	260	203	83	195	185	164
ALKBH5	1365	1425	3682	2182	2256	2408
ALKBH6	326	275	193	218	219	272
ALKBH7	201	212	352	331	306	296
ALKBH8	269	179	67	447	311	428
ALLC	4	15	0	0	0	0
ALMS1	1324	863	733	960	848	916
ALMS1-IT1	14	25	43	21	6	14
ALMS1P	8	4	6	1	0	0
ALOX12	24	30	43	37	15	23
ALOX12-AS1	5	7	12	4	2	5
ALOX12B	1	10	1	3	2	3
ALOX12P2	2	17	20	46	35	80
ALOX15	0	1	5	0	1	3
ALOX15B	0	1	1	5	4	7
ALOX15P1	0	4	0	7	3	11
ALOX5	31	161	19	185	149	180
ALOX5AP	49	13	12	12	20	18
ALOXE3	15	3	20	12	21	25
ALPI	0	1	2	0	0	0
ALPK1	145	106	405	440	309	372
ALPK2	447	49	13	933	411	332
ALPK3	3283	1077	52	3628	4510	5579
ALPL	93	138	46	85	70	66
ALPP	1	0	6	0	0	0
ALPPL2	0	2	1	0	0	0
ALS2	2319	870	980	2183	2319	2570
ALS2CL	141	66	29	711	1056	1654
ALS2CR11	74	118	39	12	8	8
ALS2CR12	28	2	9	11	4	1
ALX1	0	2	0	29	3	1
ALX3	80	120	96	71	52	45
ALX4	2	1	554	3	0	1
ALYREF	2980	2061	2587	1680	2174	2787
AMACR	6	10	2	23	26	15
AMBN	0	1	7	30	1	0
AMBP	3	13	1	3	1	2
AMBRA1	1543	968	1080	1144	1311	1295
AMD1	5556	2656	7463	4078	5019	6422
AMDHD1	24	13	0	3	1	0
AMDHD2	181	160	319	266	298	281
AMELX	0	0	0	0	0	0
AMELY	0	0	1	0	0	0
AMER1	354	613	309	246	274	299
AMER2	27	309	119	14	2	0
AMER3	3	10	0	0	0	0
AMFR	2152	2298	3541	2555	2876	2982
AMH	24	25	488	10	7	4
AMHR2	2	21	4	0	0	1
AMICA1	1	0	19	0	0	1
AMIGO1	322	300	45	68	92	88
AMIGO2	9021	31	37	6487	7431	7303
AMIGO3	215	255	1126	79	97	88
AMMECR1	1133	436	198	1506	2023	2306
AMMECR1L	1665	1047	2719	1999	1838	2098
AMN	0	4	1	3	4	3
AMN1	87	179	218	211	171	186
AMOT	275	950	683	1371	2437	2741
AMOTL1	2227	1855	3968	4985	5938	7087
AMOTL2	5344	2011	8523	7280	8947	10763
AMPD1	3	1	2	0	0	0
AMPD2	2372	3090	1043	2957	2591	2460
AMPD3	879	277	14	554	375	488
AMPH	273	380	1697	57	0	6
AMT	43	278	278	113	105	148
AMTN	0	0	15	10	0	0
AMY1A	0	0	0	0	0	0
AMY1B	0	0	0	0	0	0
AMY1C	0	0	0	0	0	0
AMY2A	0	0	3	1	0	0
AMY2B	25	234	288	123	76	93
AMZ1	18	4	13	34	70	74
AMZ2	1588	1261	547	1073	1221	1418
AMZ2P1	188	259	224	96	64	60
ANAPC1	2946	1716	824	2189	3005	4085
ANAPC10	239	148	99	239	242	362
ANAPC11	1263	1048	759	1131	1130	1471
ANAPC13	1481	1829	585	1383	1706	1953
ANAPC15	66	48	29	124	142	197
ANAPC16	1752	2017	772	1732	1865	2553
ANAPC1P1	1	3	0	1	0	2
ANAPC2	1011	1116	997	679	824	848
ANAPC4	821	1424	505	792	736	952
ANAPC5	4153	3536	2980	3261	3093	3819
ANAPC7	2490	1625	482	1489	1633	2047
ANG	16	10	2	27	14	19
ANGEL1	382	372	264	573	576	599
ANGEL2	953	823	555	578	631	780
ANGPT1	517	16	26	54	3	2
ANGPT2	9	38	333	274	9	5
ANGPT4	1	4	1	0	0	0
ANGPTL1	3	115	4	19	2	2
ANGPTL2	2714	831	219	405	114	48
ANGPTL3	0	3	12	5	1	1
ANGPTL4	2013	241	184	149	57	42
ANGPTL5	0	0	35	0	1	0
ANGPTL6	1	12	0	3	0	2
ANGPTL7	2	0	0	0	1	1
ANHX	0	0	0	0	0	0
ANK1	215	74	10	165	145	56
ANK2	533	332	522	551	396	229
ANK3	477	458	145	533	466	535
ANKAR	45	69	48	38	39	48
ANKDD1A	242	533	132	95	32	45
ANKDD1B	11	7	5	43	34	41
ANKEF1	317	269	9	205	311	431
ANKFN1	1	7	4	0	1	1
ANKFY1	1161	820	1425	2277	2614	3240
ANKH	976	891	1514	1557	289	294
ANKHD1	113	107	170	70	69	71
ANKHD1-EIF4EBP3	2	2	11	2	0	0
ANKIB1	2706	1367	808	2971	2928	3317
ANKK1	1	5	0	2	4	2
ANKLE1	161	230	69	96	108	146
ANKLE2	6313	2657	4581	4955	5076	6172
ANKMY1	190	359	191	90	94	90
ANKMY2	530	396	496	594	458	500
ANKRA2	296	417	241	412	301	395
ANKRD1	7255	34	2	1195	968	1567
ANKRD10	4178	3572	2599	2731	2020	1884
ANKRD11	2738	1806	6077	5209	5606	6465
ANKRD12	1163	730	1535	1242	1144	1403
ANKRD13A	2587	1055	467	2086	2023	2627
ANKRD13B	379	713	144	246	355	401
ANKRD13C	1021	668	512	998	1078	1451
ANKRD13D	451	409	426	1025	950	1098
ANKRD16	152	224	141	137	112	121
ANKRD17	2300	1516	2935	4555	5135	5845
ANKRD18A	48	28	42	191	232	215
ANKRD18B	78	86	6	134	173	283
ANKRD18DP	20	110	174	1	3	1
ANKRD19P	24	45	3172	11	6	8
ANKRD2	9	3	13	25	72	127
ANKRD20A1	0	0	0	0	0	0
ANKRD20A11P	0	0	0	0	0	0
ANKRD20A12P	8	6	60	9	4	6
ANKRD20A19P	0	22	13	1	1	2
ANKRD20A2	0	0	0	0	0	0
ANKRD20A3	0	0	0	1	0	1
ANKRD20A4	4	5	6	7	10	11
ANKRD20A5P	10	2	0	12	7	15
ANKRD20A8P	0	1	5	8	6	10
ANKRD20A9P	166	192	195	210	134	140
ANKRD22	34	9	0	22	38	132
ANKRD23	81	128	56	73	64	69
ANKRD24	11	13	13	8	2	3
ANKRD26	471	488	435	469	446	547
ANKRD26P1	1	5	0	0	0	1
ANKRD26P3	16	49	5	0	0	0
ANKRD27	1701	809	625	949	1047	1410
ANKRD28	3697	1095	857	2250	3127	3732
ANKRD29	328	149	3	108	103	40
ANKRD30A	0	0	1	0	0	0
ANKRD30B	9	3	0	1	0	0
ANKRD30BL	0	23	0	0	2	1
ANKRD30BP2	4	11	0	1	3	14
ANKRD30BP3	0	1	1	0	0	0
ANKRD31	11	27	0	5	4	22
ANKRD32	502	510	173	193	212	339
ANKRD33	0	1	0	3	0	0
ANKRD33B	446	49	1904	552	910	1043
ANKRD34A	73	77	46	45	6	3
ANKRD34B	9	34	37	252	356	443
ANKRD34C	2	4	0	0	0	0
ANKRD34C-AS1	0	0	0	0	0	0
ANKRD35	30	49	0	39	26	22
ANKRD36	109	112	272	307	160	239
ANKRD36B	89	156	246	236	181	187
ANKRD36BP1	213	136	238	241	351	409
ANKRD36BP2	12	23	0	1	4	1
ANKRD36C	114	126	69	269	137	180
ANKRD37	12	62	35	47	58	70
ANKRD39	429	196	100	212	299	358
ANKRD40	2998	1280	774	1641	2192	2525
ANKRD42	246	160	1466	565	468	535
ANKRD44	259	245	441	327	234	247
ANKRD44-IT1	0	0	4	1	0	0
ANKRD45	134	196	0	36	30	13
ANKRD46	238	717	74	224	293	320
ANKRD49	203	172	173	295	209	293
ANKRD50	652	412	1799	1725	1854	1998
ANKRD52	5472	2096	1129	6305	9391	9930
ANKRD53	52	87	31	20	10	7
ANKRD54	515	657	1277	595	522	634
ANKRD55	5	3	16	1	1	0
ANKRD6	464	552	47	321	270	324
ANKRD60	0	0	0	0	0	0
ANKRD61	20	25	9	30	22	27
ANKRD62	19	5	9	0	0	0
ANKRD62P1-PARP4P3	16	19	59	1	0	2
ANKRD63	0	0	0	0	0	0
ANKRD65	110	163	6	67	43	67
ANKRD66	0	1	0	0	0	0
ANKRD7	28	43	13	10	16	17
ANKRD9	98	54	84	173	165	203
ANKS1A	1238	982	875	1400	1769	1995
ANKS1B	14	25	188	4	1	1
ANKS3	234	325	304	464	390	364
ANKS4B	0	0	2	1	1	0
ANKS6	1722	1587	528	1447	1929	2359
ANKUB1	0	0	0	1	0	1
ANKZF1	676	1242	450	1163	1077	1344
ANLN	9096	1650	461	5699	12814	17318
ANO1	59	52	26	3259	17	20
ANO1-AS2	3	1	0	2	0	0
ANO10	963	394	241	1516	2030	2424
ANO2	44	143	11	4	7	3
ANO3	0	8	8	1	0	0
ANO4	172	61	12	103	8	6
ANO5	3	1	8	120	177	151
ANO6	6276	2521	3335	5036	5471	6563
ANO7	44	72	15	63	93	94
ANO8	613	816	532	614	530	591
ANO9	80	320	2	661	1175	1510
ANOS1	365	59	1390	395	358	440
ANP32A	4126	6084	2043	3159	3609	4516
ANP32A-IT1	5	8	10	10	9	2
ANP32AP1	0	0	0	0	0	0
ANP32B	6349	6924	3017	4013	5771	7763
ANP32C	0	0	0	0	0	0
ANP32D	0	1	0	0	0	0
ANP32E	4161	3344	995	3211	4899	5854
ANPEP	904	762	69	1231	1052	1411
ANTXR1	5168	3769	2620	2717	1004	542
ANTXR2	1499	278	303	4034	2516	2701
ANTXRL	0	2	0	0	0	0
ANTXRLP1	0	0	0	0	0	0
ANXA1	8863	63	14677	11318	12575	18394
ANXA10	10	0	0	10	0	0
ANXA11	3042	1620	1018	6050	8518	11782
ANXA13	4	9	0	9	4	4
ANXA2	101313	4859	9021	64557	73590	106191
ANXA2P1	3	0	2	2	7	3
ANXA2P2	53	1	11	38	30	60
ANXA2P3	1	0	3	0	0	0
ANXA2R	1	10	3	31	33	41
ANXA3	864	58	5	5987	9317	15248
ANXA4	2530	1138	182	3442	4605	4512
ANXA5	11215	1951	9384	17499	14408	14902
ANXA6	11879	4840	6304	6881	2663	1601
ANXA7	4637	1900	893	4371	5154	7177
ANXA8	0	1	0	0	2	4
ANXA8L1	0	0	0	3	5	8
ANXA9	92	138	48	144	133	163
AOAH	9	1	29	11	4	10
AOAH-IT1	0	0	0	0	0	1
AOC1	0	6	0	9	45	69
AOC2	115	96	96	32	22	20
AOC3	57	67	133	15	10	7
AOC4P	0	0	4	0	0	0
AOX1	499	185	1	95	118	152
AOX2P	0	0	0	1	0	3
AP1AR	346	210	315	680	727	896
AP1B1	2716	2256	1257	3461	5051	6693
AP1B1P1	0	0	0	0	0	0
AP1G1	2102	1800	3125	3598	4475	5488
AP1G2	418	737	266	912	1234	1559
AP1M1	2901	1446	911	1926	2217	2118
AP1M2	414	33	2	757	1541	3450
AP1S1	2703	1166	344	2124	2413	3308
AP1S2	2694	1396	501	1236	1278	1145
AP1S3	347	84	120	937	1751	2280
AP2A1	3369	2482	2099	2883	3126	3271
AP2A2	2679	1960	1975	2812	3367	3302
AP2B1	19757	6106	2906	15622	21775	25331
AP2M1	18121	13954	4405	11517	11285	13060
AP2S1	2380	1306	1033	2287	2432	3145
AP3B1	2919	1840	850	2345	2464	2869
AP3B2	227	249	12	17	21	14
AP3D1	8373	3689	3270	6200	7855	9102
AP3M1	3079	2165	981	1895	2466	3042
AP3M2	1196	1139	132	769	518	676
AP3S1	2642	1575	797	1519	1318	1699
AP3S2	4	16	1	8	4	8
AP4B1	349	266	348	278	237	332
AP4B1-AS1	3	6	6	9	6	2
AP4E1	1165	727	105	666	811	1028
AP4M1	412	395	221	548	463	522
AP4S1	60	70	129	181	176	191
AP5B1	513	267	237	1545	1752	1820
AP5M1	722	258	379	940	1048	1181
AP5S1	332	235	134	323	366	341
AP5Z1	1653	552	884	985	841	868
APAF1	691	430	775	1109	1282	1370
APBA1	297	77	447	303	21	11
APBA2	1516	1570	387	614	523	448
APBA3	332	242	174	308	224	216
APBB1	1144	1628	692	1268	963	696
APBB1IP	36	4	3	48	57	84
APBB2	906	1484	2688	2464	1689	1876
APBB3	193	414	605	244	166	190
APC	1632	998	296	1312	1161	1324
APC2	137	129	448	63	36	25
APCDD1	145	518	4223	193	2	1
APCDD1L	64	2	7	650	58	72
APCDD1L-AS1	4	2	1	32	6	3
APCS	0	0	0	0	0	0
APEH	2841	2585	905	3933	5444	6425
APELA	0	3	0	0	0	0
APEX1	4647	5908	3134	4480	4852	5729
APEX2	888	495	119	653	846	1043
APH1A	5088	4162	3548	4225	5688	6727
APH1B	248	550	69	227	118	103
API5	7060	2050	1431	4078	5011	6382
APIP	675	457	183	318	356	513
APITD1	52	38	8	29	29	44
APITD1-CORT	0	0	0	0	0	0
APLF	143	179	4	196	175	181
APLN	147	164	57	18	7	25
APLNR	0	4	38	5	0	0
APLP1	840	938	39	202	21	6
APLP2	14771	6820	21768	23220	31684	33917
APMAP	6818	3602	1841	3574	3966	4125
APOA1	1	4	3	5	0	0
APOA1-AS	1	4	15	0	1	0
APOA1BP	1788	1495	615	1107	1355	1694
APOA2	2	0	1	0	0	0
APOA4	0	1	0	0	0	0
APOA5	0	0	0	0	0	0
APOB	3	136	0	0	0	0
APOBEC1	0	0	0	0	0	1
APOBEC2	2	6	2	6	5	3
APOBEC3A	0	2	1	1	0	0
APOBEC3A_B	0	0	0	0	0	0
APOBEC3B	513	191	40	334	468	643
APOBEC3B-AS1	1	1	0	1	0	0
APOBEC3C	438	244	101	602	534	582
APOBEC3D	10	25	65	6	12	3
APOBEC3F	86	164	40	169	129	144
APOBEC3G	104	130	39	122	43	53
APOBEC3H	2	3	1	0	0	2
APOBEC4	0	0	0	0	0	0
APOBR	3	4	17	2	3	4
APOC1	28	118	21	91	60	106
APOC1P1	0	6	0	0	0	0
APOC2	0	0	0	0	0	0
APOC3	0	0	2	0	0	0
APOC4	0	0	0	0	0	0
APOC4-APOC2	0	0	0	0	0	0
APOD	2	16	91	8	0	0
APOE	169	271	939	200	175	200
APOF	0	2	0	0	0	0
APOH	0	0	0	0	0	0
APOL1	35	4	114	254	247	407
APOL2	529	359	344	853	819	1095
APOL3	77	3	44	67	51	79
APOL4	1	8	890	3	0	0
APOL5	0	0	0	1	0	2
APOL6	394	20	104	645	690	958
APOLD1	178	225	234	152	168	194
APOM	24	48	35	26	26	26
APOO	555	399	119	360	347	463
APOOL	722	397	281	606	716	867
APOOP5	0	0	0	0	0	0
APOPT1	687	311	199	679	716	834
APP	21596	20190	31439	38087	44583	48171
APPBP2	1881	1138	959	1372	1338	1298
APPL1	1217	1080	1484	1644	2207	2671
APPL2	1473	1351	503	1761	1606	1718
APRT	688	832	1037	1798	1981	2292
APTR	151	194	94	133	120	176
APTX	1024	769	448	830	905	1123
AQP1	230	84	788	292	38	16
AQP10	0	1	0	0	0	0
AQP11	38	44	15	31	28	25
AQP12A	0	4	1	0	0	0
AQP12B	2	1	0	0	0	0
AQP2	0	5	1	0	0	0
AQP3	140	272	83	115	45	43
AQP4	2	28	1	43	58	52
AQP4-AS1	0	0	0	7	4	5
AQP5	65	131	1	6	9	5
AQP6	6	25	2	1	1	0
AQP7	5	14	0	4	1	0
AQP7P1	1	5	0	13	11	9
AQP7P3	1	0	1	13	19	15
AQP8	0	5	6	0	0	0
AQP9	9	0	84	0	1	2
AQR	2338	1601	1060	1454	1875	2393
AR	395	33	921	173	4	0
ARAF	1505	1228	937	1455	1622	1814
ARAP1	1108	1202	1727	2892	3227	3503
ARAP2	4	0	296	769	1063	1615
ARAP3	897	907	103	1610	832	931
ARC	97	685	2610	62	31	19
ARCN1	4515	2024	3559	6873	7254	9010
AREG	1	0	4	84	95	224
AREL1	1584	916	959	2558	2963	3478
ARF1	15149	8134	10369	10973	12191	15253
ARF3	9259	5122	4247	7419	9698	10829
ARF4	7709	4327	8614	9408	8113	9785
ARF5	2465	3938	1565	2805	3257	3811
ARF6	2177	874	2298	4335	6656	8393
ARFGAP1	3232	2374	3219	3272	2830	2884
ARFGAP2	1799	2580	2084	2205	2699	3256
ARFGAP3	1612	1068	2792	3139	3218	3977
ARFGEF1	2477	1683	1127	3131	4453	5874
ARFGEF2	3014	1298	1176	2498	2914	3672
ARFGEF3	815	223	29	1106	2046	2612
ARFIP1	633	324	336	1235	1378	1739
ARFIP2	2131	1835	1655	1424	1262	1615
ARFRP1	462	375	314	858	742	815
ARG1	2	10	7	2	5	3
ARG2	229	506	3548	907	1014	1461
ARGFX	0	0	0	0	0	0
ARGFXP2	4	1	2	2	0	1
ARGLU1	3244	6304	3477	2754	2026	2435
ARHGAP1	2481	1282	1044	3080	3204	3600
ARHGAP10	594	281	812	700	834	1002
ARHGAP11A	4112	1527	206	2000	4304	5157
ARHGAP11B	133	104	20	84	147	191
ARHGAP12	1168	705	1115	1303	1449	1616
ARHGAP15	0	0	3	0	0	0
ARHGAP17	868	1271	2475	1723	2203	2786
ARHGAP18	1073	184	234	2129	3669	5457
ARHGAP19	598	549	392	482	685	822
ARHGAP19-SLIT1	0	1	1	0	0	0
ARHGAP20	21	15	1213	63	3	1
ARHGAP21	3643	1538	9315	4372	4390	5688
ARHGAP22	174	83	39	659	656	540
ARHGAP23	3426	540	1080	2830	3706	4235
ARHGAP24	207	38	287	1049	934	1093
ARHGAP25	19	148	34	413	3	3
ARHGAP26	336	184	1224	976	1280	1139
ARHGAP26-AS1	0	0	1	0	0	1
ARHGAP26-IT1	0	0	0	0	1	0
ARHGAP27	174	222	289	845	1326	1789
ARHGAP28	146	299	70	139	34	28
ARHGAP29	5005	120	659	16090	22997	30722
ARHGAP30	7	43	44	19	23	48
ARHGAP31	1537	267	623	1680	549	419
ARHGAP31-AS1	15	35	9	8	4	10
ARHGAP32	369	347	1544	1036	901	1137
ARHGAP33	254	561	488	299	537	460
ARHGAP35	3216	1635	1340	3522	4365	4768
ARHGAP36	4	3	0	3	2	0
ARHGAP39	219	332	515	339	352	328
ARHGAP4	145	334	104	258	446	473
ARHGAP40	2	4	1	147	228	496
ARHGAP42	270	85	820	745	678	806
ARHGAP44	223	158	192	285	346	522
ARHGAP5	3641	804	2464	4038	4609	5719
ARHGAP5-AS1	306	41	25	138	106	170
ARHGAP6	44	144	30	188	319	197
ARHGAP8	0	0	0	7	5	9
ARHGAP9	17	38	30	21	0	1
ARHGDIA	11262	4293	7241	8273	12460	13982
ARHGDIB	229	60	908	608	572	1292
ARHGDIG	29	12	8	4	2	1
ARHGEF1	2108	1239	1793	2991	3445	4033
ARHGEF10	1968	1204	750	1733	1916	2301
ARHGEF10L	646	457	564	1447	1551	1629
ARHGEF11	2817	1657	1397	1721	1834	1887
ARHGEF12	3680	1440	4935	7386	7864	8177
ARHGEF15	0	50	19	16	10	12
ARHGEF16	132	237	16	877	1133	1358
ARHGEF17	1015	601	3953	2972	2201	2233
ARHGEF18	2195	985	674	2113	3025	3366
ARHGEF19	374	479	66	297	234	366
ARHGEF2	2313	2432	2387	2962	2573	2817
ARHGEF25	433	860	1082	477	91	54
ARHGEF26	201	131	1342	117	179	206
ARHGEF26-AS1	0	2	4	2	0	2
ARHGEF28	2867	542	158	3511	4573	4747
ARHGEF3	428	284	50	804	749	894
ARHGEF3-AS1	0	0	0	0	0	0
ARHGEF33	2	5	6	16	10	14
ARHGEF34P	44	51	0	152	165	262
ARHGEF35	90	99	1	409	710	928
ARHGEF37	95	111	215	296	322	469
ARHGEF38	0	0	4	131	189	267
ARHGEF38-IT1	0	0	0	1	1	0
ARHGEF39	185	182	39	114	220	257
ARHGEF4	401	446	80	177	192	262
ARHGEF40	2111	3217	5275	4266	3093	2138
ARHGEF5	187	204	1	665	981	1347
ARHGEF6	249	131	285	204	41	18
ARHGEF7	2473	1872	3477	1954	1716	2137
ARHGEF7-AS1	2	2	0	0	0	0
ARHGEF7-AS2	1	8	4	1	1	0
ARHGEF9	630	780	872	782	630	664
ARHGEF9-IT1	0	2	0	0	0	0
ARID1A	1778	2873	4536	4235	5538	6241
ARID1B	2476	1591	2697	2552	2693	2830
ARID2	1308	1921	1786	1100	1091	1192
ARID3A	367	346	405	668	1127	1520
ARID3B	1072	2285	3202	1021	1508	2096
ARID3C	6	7	17	3	2	1
ARID4A	327	293	1025	775	539	616
ARID4B	1375	1167	3191	1653	1427	1621
ARID5A	936	517	5762	788	565	524
ARID5B	2947	453	704	2735	2411	2274
ARIH1	2813	2755	6362	2087	2172	2395
ARIH2	3792	2829	2537	2619	2815	3310
ARIH2OS	24	64	61	24	14	19
ARL1	2785	1552	753	2311	2005	2548
ARL10	177	139	24	335	253	290
ARL11	1	3	1	5	9	26
ARL13A	5	3	2	2	2	5
ARL13B	755	461	860	511	414	481
ARL14	106	0	4	23	25	41
ARL14EP	967	498	290	513	514	574
ARL14EPL	7	0	1	3	1	2
ARL15	258	220	419	276	252	275
ARL16	897	1036	632	953	908	1156
ARL17A	212	295	141	110	104	128
ARL17B	0	0	0	0	0	0
ARL2	349	386	98	523	568	655
ARL2-SNX15	0	0	0	2	1	2
ARL2BP	1289	1763	499	1430	1487	1618
ARL3	1110	1883	509	1268	1096	1295
ARL4A	572	513	584	1336	862	818
ARL4C	4482	261	1662	12496	16794	16587
ARL4D	179	199	438	180	215	196
ARL5A	1299	689	537	1239	1320	1678
ARL5B	1340	1081	1804	1355	1426	1835
ARL5C	0	0	0	1	0	1
ARL6	166	151	48	113	119	105
ARL6IP1	6782	4193	4933	9060	14267	14452
ARL6IP4	3372	3203	1369	3077	3241	3895
ARL6IP5	2798	1276	705	4199	4021	4615
ARL6IP6	319	414	241	805	1054	1250
ARL8A	1648	1067	1630	1254	1449	1581
ARL8B	5642	1712	1430	2455	2575	3048
ARL9	65	61	1	22	10	8
ARMC1	1814	1330	377	1175	1378	1628
ARMC10	1373	976	501	1143	1311	1409
ARMC12	22	29	4	6	2	2
ARMC2	65	181	60	65	51	60
ARMC2-AS1	1	4	5	0	0	1
ARMC3	15	89	0	7	7	12
ARMC4	271	82	53	47	49	37
ARMC5	179	253	998	445	333	335
ARMC6	2277	1235	498	1192	1434	1626
ARMC7	395	412	47	330	387	547
ARMC8	1328	1567	1144	1037	1153	1391
ARMC9	2841	1348	118	1321	877	854
ARMCX1	1196	763	252	575	408	363
ARMCX2	2290	991	989	1725	969	910
ARMCX3	3110	1939	2423	2040	1517	1650
ARMCX4	795	733	682	414	285	298
ARMCX5	409	326	201	304	233	349
ARMCX5-GPRASP2	19	24	27	17	16	16
ARMCX6	1006	679	294	858	571	699
ARMS2	1	1	2	1	2	0
ARMT1	1377	641	165	1842	2340	2879
ARNT	1291	1313	901	1541	1302	1293
ARNT2	1720	1355	113	1625	1951	1590
ARNTL	332	128	961	364	252	264
ARNTL2	1846	344	107	1660	2594	3898
ARNTL2-AS1	0	0	1	1	2	1
ARPC1A	6557	2505	1555	3983	4075	5612
ARPC1B	5361	855	810	4972	5444	6294
ARPC2	12796	4732	2862	11908	12292	16247
ARPC3	6646	2665	2400	7049	7037	10878
ARPC4	3146	1503	891	2760	3249	3916
ARPC4-TTLL3	0	0	0	0	0	0
ARPC5	6457	2229	816	5167	4615	5721
ARPC5L	2043	1531	1018	1093	1358	1917
ARPIN	583	633	299	820	939	978
ARPP19	6963	5156	3454	6773	9544	11728
ARPP21	18	5	89	15	7	1
ARR3	20	73	9	23	16	11
ARRB1	446	384	579	1128	1080	1007
ARRB2	506	615	419	425	563	766
ARRDC1	411	418	342	840	1068	1460
ARRDC1-AS1	159	281	75	229	221	277
ARRDC2	925	476	162	329	246	280
ARRDC3	1981	1174	2819	2554	3193	3644
ARRDC3-AS1	8	83	28	25	21	38
ARRDC4	269	954	125	629	599	773
ARRDC5	0	2	0	0	0	0
ARSA	81	180	206	810	903	904
ARSB	1316	576	253	1006	1208	1058
ARSD	477	488	210	1106	1284	1549
ARSE	230	29	30	164	136	137
ARSF	0	0	1	2	0	0
ARSG	94	159	38	63	45	60
ARSH	0	0	0	0	0	1
ARSI	283	26	6	276	161	149
ARSJ	721	49	138	1289	1855	2037
ARSK	290	155	10	289	356	393
ART1	1	0	0	0	0	0
ART3	1	4	1	1	0	1
ART4	0	0	0	0	0	0
ART5	34	62	2	4	3	2
ARTN	11	20	15	37	48	103
ARV1	308	295	145	230	249	347
ARVCF	258	593	929	1118	1179	1124
ARX	0	0	4	0	0	0
AS3MT	0	0	0	0	0	0
ASAH1	3955	1577	416	2391	2633	3393
ASAH2	32	20	0	18	14	18
ASAH2B	31	13	13	29	22	22
ASAP1	6663	2942	869	2615	3048	3635
ASAP1-IT1	0	0	0	0	1	0
ASAP1-IT2	1	5	3	3	2	0
ASAP2	2057	840	2109	4003	5423	6786
ASAP3	946	1773	339	915	468	402
ASB1	1627	818	797	1175	1412	1625
ASB10	0	1	1	0	0	0
ASB11	0	0	3	0	0	0
ASB12	16	6	2	4	6	2
ASB13	535	851	56	434	382	410
ASB14	9	33	29	34	23	22
ASB15	0	0	0	0	0	0
ASB16	58	59	15	27	19	35
ASB16-AS1	153	205	82	119	91	145
ASB17	0	0	0	0	0	0
ASB18	0	5	0	0	1	1
ASB2	29	7	1	14	24	8
ASB3	18	32	12	17	29	10
ASB4	189	3	0	1	0	0
ASB5	11	1	0	2	0	0
ASB6	1207	728	1607	884	841	951
ASB7	562	578	197	575	642	764
ASB8	624	421	295	457	421	485
ASB9	187	180	126	161	200	282
ASB9P1	0	2	0	0	0	0
ASCC1	679	797	402	883	947	1228
ASCC2	1270	1016	1058	1688	1924	2282
ASCC3	2326	811	552	2584	2992	3651
ASCL1	0	0	1	0	0	1
ASCL2	6	2	293	0	1	0
ASCL3	0	3	0	0	0	1
ASCL4	0	0	0	0	0	0
ASCL5	4	6	0	3	3	1
ASF1A	989	406	398	624	604	742
ASF1B	1360	1249	163	882	1920	2344
ASGR1	9	43	80	78	45	31
ASGR2	0	0	6	1	0	0
ASH1L	2438	1548	2008	2153	1983	2218
ASH1L-AS1	32	80	27	35	24	30
ASH2L	1731	1447	680	1282	1424	1629
ASIC1	370	1178	543	174	102	84
ASIC2	9	21	365	20	34	29
ASIC3	85	76	56	20	9	8
ASIC4	12	11	21	1	0	0
ASIC5	0	0	0	0	0	0
ASIP	2	5	4	0	0	0
ASL	690	478	397	1114	1376	1953
ASMT	0	0	0	0	0	0
ASMTL	0	0	0	0	0	0
ASMTL-AS1	0	0	0	0	0	0
ASNA1	3937	2353	1195	1992	2115	2510
ASNS	1105	1029	1386	1784	1325	1921
ASNSD1	1847	1279	408	1079	1030	1273
ASPA	0	0	7	7	0	0
ASPDH	4	14	19	2	1	0
ASPG	1	0	0	1	0	1
ASPH	10516	1876	845	10041	13323	21201
ASPHD1	176	71	2	397	382	433
ASPHD2	235	212	206	510	625	562
ASPM	4274	713	229	1847	3455	3586
ASPN	0	33	18	5	2	0
ASPRV1	6	42	18	8	3	9
ASPSCR1	705	652	495	397	408	401
ASRGL1	495	820	51	316	459	438
ASS1	468	747	177	203	82	86
ASTE1	214	274	68	148	101	122
ASTL	13	5	8	0	0	0
ASTN1	160	1002	12	97	17	3
ASTN2	284	173	2673	158	148	87
ASTN2-AS1	0	1	1	0	0	0
ASUN	1110	672	257	755	747	917
ASXL1	3563	3115	9493	3790	4509	4666
ASXL2	1788	751	451	1391	1818	2137
ASXL3	12	144	5	52	20	34
ASZ1	0	1	0	0	0	0
ATAD1	1895	1371	668	1740	1858	2316
ATAD2	4727	2237	1849	2230	3797	5704
ATAD2B	426	617	825	460	430	440
ATAD3A	1806	808	604	1462	1756	2024
ATAD3B	1385	632	1046	984	1212	1542
ATAD3C	39	112	37	21	22	44
ATAD5	516	534	339	392	540	740
ATAT1	314	930	563	470	297	330
ATCAY	590	227	2	27	1	0
ATE1	1341	815	278	1116	1405	1529
ATE1-AS1	27	9	14	2	1	3
ATF1	935	458	680	634	543	725
ATF2	1617	1297	1574	1742	1758	1726
ATF3	468	3175	15111	7816	5532	6308
ATF4	8286	7916	19674	13087	13177	17098
ATF5	2819	973	914	833	885	987
ATF6	3683	1848	1657	2198	2806	3136
ATF6B	2117	1345	1446	2422	2808	3083
ATF7	966	1070	1178	1266	1302	1191
ATF7IP	2958	2136	1251	1644	2020	2041
ATF7IP2	116	91	229	78	74	93
ATG10	148	161	88	239	273	287
ATG101	1844	837	2603	1184	1102	1348
ATG12	2254	1690	551	1171	1045	1281
ATG13	2573	1744	1755	2203	2146	2297
ATG14	372	531	898	730	529	508
ATG16L1	1603	647	365	1530	2053	2751
ATG16L2	65	140	92	457	526	591
ATG2A	444	398	605	1009	1150	1134
ATG2B	663	458	1204	1694	1357	1346
ATG3	2488	1125	450	984	1066	1510
ATG4A	405	150	117	249	241	312
ATG4B	1945	1527	1765	1604	1521	1715
ATG4C	410	317	124	288	270	317
ATG4D	543	484	445	342	368	455
ATG5	2384	815	417	1156	1248	1740
ATG7	836	344	289	855	973	1165
ATG9A	3392	2243	1535	2464	2664	2785
ATG9B	24	82	3	34	23	44
ATHL1	135	689	308	651	708	969
ATIC	4342	2279	432	2877	3628	4694
ATL1	498	180	116	289	189	152
ATL2	2966	1580	2171	1686	2181	2857
ATL3	1387	458	471	1942	2756	3351
ATM	787	711	1081	1832	1596	1416
ATMIN	1293	1314	1142	2069	2082	2409
ATN1	4420	6078	9702	4973	6529	7070
ATOH1	0	0	0	0	0	0
ATOH7	5	68	2	3	4	3
ATOH8	737	258	1164	59	2	0
ATOX1	1398	532	314	838	679	969
ATP10A	79	17	36	747	601	439
ATP10B	1	0	0	11	7	8
ATP10D	1273	234	988	1451	1301	1384
ATP11A	3054	1759	1453	5361	9917	13153
ATP11A-AS1	1	2	2	0	1	2
ATP11AUN	0	1	0	0	0	0
ATP11B	2449	2072	2290	2096	2079	2564
ATP11C	1074	538	1535	1055	1093	1335
ATP12A	6	21	0	2	1	6
ATP13A1	2411	2264	1082	1652	1906	2077
ATP13A2	1919	1012	344	1978	2501	2734
ATP13A3	11115	4938	2792	5323	6533	8380
ATP13A4	4	16	0	6	1	4
ATP13A4-AS1	0	0	0	0	0	0
ATP13A5	5	14	1	0	1	1
ATP13A5-AS1	4	6	0	0	0	1
ATP1A1	12300	4653	13176	17699	21997	24036
ATP1A1-AS1	36	81	55	44	31	41
ATP1A2	64	246	527	1	0	0
ATP1A3	254	18	191	12	3	8
ATP1A4	6	1	3	0	0	0
ATP1B1	1527	629	3991	3268	4429	6036
ATP1B2	75	242	711	38	1	2
ATP1B3	5184	1979	5874	3732	3440	4065
ATP1B4	0	0	0	0	0	0
ATP2A1	23	174	79	22	19	14
ATP2A1-AS1	8	13	2	14	15	17
ATP2A2	13618	7047	16023	10181	11748	14436
ATP2A3	43	22	43	122	21	9
ATP2B1	5197	2021	7179	3157	1496	1718
ATP2B2	16	57	10	5	0	0
ATP2B2-IT2	0	0	0	0	0	0
ATP2B3	13	187	30	3	0	0
ATP2B4	4008	1990	2713	7090	6571	7228
ATP2C1	5634	4225	1940	5355	7566	10332
ATP2C2	9	15	0	158	312	1023
ATP4A	7	33	0	0	0	0
ATP4B	1	37	1	0	0	1
ATP5A1	16464	12602	7711	11975	13186	16198
ATP5B	24857	13580	12695	16156	18428	22886
ATP5C1	6726	3776	1780	4366	4366	6165
ATP5D	448	701	550	788	898	897
ATP5E	2	1	1	0	2	0
ATP5EP2	0	0	0	0	0	0
ATP5F1	5687	3893	2149	3682	3630	4978
ATP5G1	1579	1024	389	1124	1358	1922
ATP5G2	4221	5980	4967	4057	3627	3850
ATP5G3	7732	3532	2388	4137	4587	6200
ATP5H	3397	2030	1246	2384	2263	3204
ATP5I	2213	3370	858	1399	1287	2023
ATP5J	1321	1628	743	1406	1351	1880
ATP5J2	830	644	186	539	477	815
ATP5J2-PTCD1	0	0	0	0	0	0
ATP5L	2717	1654	3228	3014	2972	4581
ATP5L2	0	0	0	1	0	0
ATP5O	2493	4191	3004	2819	2748	3619
ATP5S	113	142	128	162	186	265
ATP5SL	1620	1191	751	1407	1606	1852
ATP6AP1	3846	2835	1910	3708	3744	4236
ATP6AP1L	66	178	90	66	57	84
ATP6AP2	3766	2112	2029	3448	2731	3289
ATP6V0A1	1728	1247	1474	1760	2084	2305
ATP6V0A2	1574	857	488	1027	1092	1200
ATP6V0A4	96	1	0	47	75	91
ATP6V0B	5307	2429	2027	2018	1901	2545
ATP6V0C	1788	1414	3099	2531	3062	3592
ATP6V0CP3	1	3	0	0	0	1
ATP6V0D1	2495	1516	2838	2390	2618	3021
ATP6V0D2	8	0	0	27	8	12
ATP6V0E1	7428	1277	842	2817	2704	3533
ATP6V0E2	1097	977	85	617	774	965
ATP6V0E2-AS1	119	55	13	18	20	33
ATP6V1A	5267	1928	232	2101	2553	2891
ATP6V1B1	21	283	281	8	7	9
ATP6V1B1-AS1	23	18	3	7	7	8
ATP6V1B2	8086	3019	784	5184	6749	9037
ATP6V1C1	6107	1499	367	1941	2189	2835
ATP6V1C2	94	50	137	74	29	29
ATP6V1D	2314	451	897	2423	2740	3445
ATP6V1E1	4865	1709	1027	3176	3335	4618
ATP6V1E2	41	59	18	40	56	61
ATP6V1F	3753	2009	698	1740	1857	2266
ATP6V1G1	5002	4247	1769	2969	2725	3665
ATP6V1G2	5	22	36	31	21	5
ATP6V1G2-DDX39B	0	0	0	0	0	0
ATP6V1G3	0	0	0	2	0	1
ATP6V1H	2385	1165	544	1608	1854	2216
ATP7A	765	378	364	545	339	318
ATP7B	630	637	223	799	1017	994
ATP8A1	71	358	388	647	873	809
ATP8A2	339	240	4	161	320	350
ATP8B1	1268	158	395	1888	1857	3033
ATP8B2	2415	1121	1657	2055	1077	851
ATP8B3	100	59	50	174	217	49
ATP8B4	31	3	1	21	0	5
ATP8B5P	7	3	1	7	1	2
ATP9A	2107	2162	2199	4089	2522	2418
ATP9B	358	409	484	454	506	584
ATPAF1	1128	846	230	815	1044	1204
ATPAF2	126	108	167	327	313	391
ATPIF1	962	1225	437	1469	1459	2092
ATR	1430	783	322	1073	1220	1517
ATRAID	1060	1531	809	1564	1475	1780
ATRIP	366	213	131	336	406	517
ATRN	2832	1722	913	2545	2493	2726
ATRNL1	765	339	581	299	263	112
ATRX	2633	2556	3303	3230	2977	3114
ATXN1	313	116	1515	1353	1006	986
ATXN10	2319	3094	1983	4176	5221	5818
ATXN1L	1268	1373	4027	2316	2525	2886
ATXN2	1480	1480	997	1318	1378	1562
ATXN2L	2888	3798	5153	4842	6000	6538
ATXN3	179	181	245	455	418	500
ATXN3L	0	0	0	0	0	0
ATXN7	568	431	1904	1012	997	1194
ATXN7L1	219	164	118	220	200	237
ATXN7L2	446	715	642	279	231	179
ATXN7L3	2768	2451	2735	2814	2956	3395
ATXN7L3B	3058	5598	3050	3266	3221	3617
ATXN8OS	0	0	0	0	0	0
AUH	293	293	67	343	266	285
AUNIP	171	196	22	158	279	436
AUP1	2822	2799	2089	2721	2490	3261
AURKA	4423	700	43	1252	2615	3069
AURKAIP1	2051	1403	870	1540	1746	2237
AURKAPS1	23	56	20	44	22	31
AURKB	1629	800	101	1068	2050	2683
AURKC	20	36	16	9	4	9
AUTS2	965	1363	5048	936	1353	1408
AVEN	921	414	40	344	351	426
AVIL	243	100	316	70	34	34
AVL9	2049	1283	526	1978	2198	2695
AVP	0	1	0	0	0	0
AVPI1	583	121	695	225	267	367
AVPR1A	5	7	27	11	13	9
AVPR1B	0	7	0	0	0	1
AVPR2	3	10	3	0	8	7
AWAT1	1	1	0	0	0	0
AWAT2	0	0	2	0	0	0
AXDND1	8	8	1	6	7	2
AXIN1	705	564	1219	1462	1667	1747
AXIN2	169	393	2291	301	133	24
AXL	12105	603	63	9146	19065	21981
AZGP1	0	3	0	0	0	0
AZGP1P1	0	1	0	0	0	0
AZI2	1392	1043	1675	1122	955	1144
AZIN1	9327	4371	10420	5253	7654	10030
AZIN1-AS1	7	30	31	26	12	38
AZIN2	107	179	113	305	48	22
AZU1	0	0	12	0	0	0
B2M	47523	12045	11577	14349	6841	9302
B3GALNT1	2572	2534	5	492	536	608
B3GALNT2	1301	1273	1866	901	1125	1325
B3GALT1	7	6	297	18	19	5
B3GALT2	36	20	2	26	1	0
B3GALT4	13	21	15	120	110	146
B3GALT5	56	14	0	564	854	1093
B3GALT5-AS1	47	12	0	163	199	180
B3GALT6	1001	699	131	591	632	652
B3GAT1	313	276	48	36	15	4
B3GAT2	0	1	8	0	0	0
B3GAT3	2186	1370	901	1285	1172	1218
B3GLCT	1487	912	755	500	480	481
B3GNT2	652	197	1218	899	979	1030
B3GNT3	6	17	0	338	614	1136
B3GNT4	19	20	35	27	44	39
B3GNT5	1155	1082	810	1138	1342	1616
B3GNT6	1	0	2	0	1	0
B3GNT7	188	619	10	312	466	474
B3GNT8	13	15	0	68	57	69
B3GNT9	143	57	168	169	30	42
B3GNTL1	237	96	101	138	114	153
B4GALNT1	1328	186	623	102	11	17
B4GALNT2	1	1	0	33	62	40
B4GALNT3	499	1147	947	875	1419	1642
B4GALNT4	900	1926	267	677	531	472
B4GALT1	3919	1375	2859	4033	5692	6467
B4GALT1-AS1	14	7	3	17	10	9
B4GALT2	1717	1818	940	1610	1903	2108
B4GALT3	1924	1202	732	1250	1305	1646
B4GALT4	1077	791	374	763	939	1395
B4GALT4-AS1	0	0	4	1	0	3
B4GALT5	4367	1878	2574	4729	6436	7447
B4GALT6	919	358	98	565	700	750
B4GALT7	506	267	397	635	604	699
B4GAT1	318	528	397	553	465	405
B9D1	81	196	119	273	313	310
B9D2	132	143	164	104	68	76
BAALC	238	115	6	154	2	0
BAALC-AS1	15	13	0	6	1	5
BAALC-AS2	0	3	0	0	1	0
BAAT	16	10	3	4	2	6
BABAM1	2562	1976	1094	2196	2323	2850
BACE1	823	778	856	1643	1352	1111
BACE1-AS	9	9	5	9	18	11
BACE2	1655	1408	729	2225	3267	4013
BACH1	1168	1354	2562	3093	2052	2549
BACH1-IT2	0	0	9	2	4	2
BACH2	334	589	1194	460	255	180
BAD	448	243	477	610	588	567
BAG1	2176	1481	715	1030	948	1187
BAG2	1599	311	553	872	822	915
BAG3	2848	1393	13873	1624	1598	1893
BAG4	691	443	264	389	408	483
BAG5	1178	668	1287	2108	2538	3126
BAG6	6510	5742	3895	7291	8534	9436
BAGE	0	0	0	0	0	0
BAGE2	0	0	0	0	0	0
BAGE3	0	0	0	0	0	0
BAGE4	0	0	0	0	0	0
BAGE5	0	0	0	0	0	0
BAHCC1	794	1645	4832	954	953	759
BAHD1	767	1155	3702	1015	1272	1390
BAIAP2	1111	1017	3368	1009	1354	1917
BAIAP2-AS1	542	982	344	919	990	1043
BAIAP2L1	1198	484	48	1646	2532	3503
BAIAP2L2	11	40	31	201	243	216
BAIAP3	76	361	917	49	55	45
BAK1	1209	695	412	1109	1103	1205
BAMBI	747	938	1361	580	277	357
BANCR	3	0	3	0	0	0
BANF1	2010	1647	1695	3427	4000	5358
BANF2	0	0	1	0	0	0
BANK1	28	0	1	33	17	23
BANP	282	219	132	299	311	370
BAP1	3907	2827	2589	2872	3395	3580
BARD1	649	410	484	418	708	912
BARHL1	0	1	0	0	0	0
BARHL2	1	0	2	0	0	0
BARX1	567	251	61	0	1	1
BARX2	103	149	3	22	34	37
BASP1	640	204	4223	2505	2339	1847
BASP1P1	0	1	0	0	0	0
BATF	0	0	0	0	0	0
BATF2	36	33	0	58	55	75
BATF3	78	18	161	41	8	22
BAX	1775	1123	814	2619	2935	3201
BAZ1A	1680	796	6798	2814	3204	4127
BAZ1B	7335	3845	1692	4531	5706	6681
BAZ2A	4328	4271	2053	5342	6160	6830
BAZ2B	1010	992	928	1409	1034	1170
BBC3	66	93	1050	519	294	260
BBIP1	365	271	201	323	225	287
BBOX1	4	4	2	4	0	0
BBOX1-AS1	41	19	2	4	1	0
BBS1	228	577	1043	742	602	569
BBS10	430	452	92	370	415	534
BBS12	68	29	2	177	118	116
BBS2	461	828	411	904	800	957
BBS4	418	843	590	502	338	335
BBS5	705	397	460	210	174	181
BBS7	538	310	145	779	743	886
BBS9	511	391	246	421	224	194
BBX	2512	1972	2110	2934	3048	3378
BCAM	478	3778	1078	1771	2616	2991
BCAN	23	22	7	37	25	28
BCAP29	1895	1008	196	1703	1701	2129
BCAP31	7396	3405	1665	4992	6227	7563
BCAR1	1321	362	967	3582	3555	3088
BCAR3	1919	980	170	2609	3948	5078
BCAR4	0	0	2	0	0	0
BCAS1	1	1	4	31	32	43
BCAS2	1591	1219	1051	922	1005	1418
BCAS3	404	746	158	398	315	300
BCAS4	215	111	94	224	260	269
BCAT1	1294	893	29	1593	452	621
BCAT2	635	580	223	692	742	826
BCCIP	2512	2148	690	1333	1561	2157
BCDIN3D	50	140	19	60	29	47
BCDIN3D-AS1	10	10	5	8	11	3
BCHE	219	1082	473	117	101	24
BCKDHA	207	1100	337	677	644	675
BCKDHB	337	605	268	505	713	862
BCKDK	554	639	485	1456	1443	1662
BCL10	848	405	465	1532	2236	2765
BCL11A	124	416	117	86	108	93
BCL11B	25	25	283	30	17	18
BCL2	333	514	348	226	318	209
BCL2A1	0	2	49	56	4	15
BCL2L1	1880	770	311	6194	9900	11074
BCL2L10	44	28	15	4	7	5
BCL2L11	844	1337	4071	917	946	969
BCL2L12	916	777	1398	635	720	905
BCL2L13	1335	886	545	1765	1994	2299
BCL2L14	2	2	0	2	1	1
BCL2L15	12	5	4	21	12	27
BCL2L2	1257	1072	534	1254	1275	1746
BCL2L2-PABPN1	0	0	0	0	0	0
BCL3	415	326	207	569	395	264
BCL6	1155	276	2801	1367	684	589
BCL6B	1	6	116	55	6	4
BCL7A	529	2347	3001	882	1306	1428
BCL7B	2002	1248	1209	1304	1551	1760
BCL7C	180	145	115	214	242	237
BCL9	1277	2202	986	2304	3205	3105
BCL9L	1453	483	2894	3579	4962	5842
BCLAF1	6328	6009	9706	7969	7893	9205
BCO1	4	25	3	68	62	50
BCO2	16	146	24	21	6	7
BCOR	1238	1716	12025	1307	1729	1800
BCORL1	761	1043	3857	720	842	862
BCORP1	0	0	2	0	0	0
BCR	1039	1719	2362	2811	3612	3877
BCRP2	9	34	21	73	95	73
BCRP3	18	16	9	29	21	19
BCS1L	636	551	334	513	552	783
BCYRN1	33	125	62	11	13	32
BDH1	389	575	19	377	570	874
BDH2	546	837	881	1288	970	1052
BDKRB1	13	3	2	273	14	4
BDKRB2	233	57	26	1430	185	124
BDNF	1803	98	265	275	392	545
BDNF-AS	26	41	40	32	20	22
BDP1	2155	1271	2329	1988	2060	2584
BEAN1	19	12	132	397	761	908
BEAN1-AS1	2	0	5	10	20	25
BECN1	1268	1069	678	1294	1272	1636
BECN2	0	0	0	0	0	0
BEGAIN	16	14	35	23	7	6
BEND2	0	1	0	0	0	0
BEND3	321	288	413	305	511	639
BEND3P3	359	194	141	293	249	357
BEND4	91	232	616	12	0	1
BEND5	81	284	271	94	60	44
BEND6	217	18	11	137	83	64
BEND7	456	403	149	475	614	587
BEST1	37	34	45	31	8	7
BEST2	1	2	3	0	0	0
BEST3	20	1	1	22	45	36
BEST4	2	17	2	29	40	42
BET1	949	555	108	708	552	695
BET1L	2146	1379	962	1735	1562	1937
BEX1	751	2119	2	24	20	13
BEX2	526	954	3	277	219	236
BEX4	1233	2067	61	1273	1143	1152
BEX5	44	115	3	37	35	25
BFAR	1454	978	719	2244	2675	3125
BFSP1	147	104	19	120	89	86
BFSP2	0	3	0	0	0	0
BGLAP	2	13	8	3	1	3
BGLT3	0	0	0	0	0	0
BGN	72	559	1741	12463	56	11
BHLHA15	6	10	0	5	1	7
BHLHA9	0	0	0	0	0	0
BHLHB9	337	397	146	175	137	145
BHLHE22	1	0	6	0	0	0
BHLHE23	0	0	74	0	0	0
BHLHE40	3235	2477	4459	17541	14304	16141
BHLHE40-AS1	6	6	15	19	14	20
BHLHE41	321	68	527	314	140	186
BHMG1	0	2	0	1	0	0
BHMT	0	3	4	10	18	39
BHMT2	0	1	4	111	108	111
BICC1	1213	114	1192	7550	12370	13536
BICD1	658	321	174	1147	1348	1571
BICD2	2478	1622	1092	2417	2414	2993
BID	1265	782	176	741	726	1063
BIK	33	19	189	74	74	97
BIN1	2280	2050	1699	2706	3492	4219
BIN2	3	2	9	0	0	0
BIN3	901	923	1046	1167	1100	1322
BIN3-IT1	8	2	8	4	4	4
BIRC2	3295	574	1438	3521	3434	3727
BIRC3	1619	17	49	1513	1351	1311
BIRC5	4055	1831	284	1533	2795	2958
BIRC6	3982	2181	1807	4436	4430	5211
BIRC6-AS2	0	3	0	0	0	1
BIRC7	67	24	0	21	15	11
BIRC8	0	0	0	0	0	0
BISPR	59	234	8	15	20	18
BIVM	692	637	131	579	749	845
BIVM-ERCC5	0	0	0	0	0	0
BLACAT1	25	158	2	172	147	213
BLACE	0	0	0	0	0	0
BLCAP	1633	1321	310	1108	996	1487
BLID	1	0	0	2	0	1
BLK	1	4	1	0	0	0
BLM	988	728	141	473	907	1224
BLMH	2363	2438	1301	1275	1325	1695
BLNK	7	38	62	78	44	59
BLOC1S1	70	89	40	75	72	97
BLOC1S1-RDH5	0	0	0	0	0	0
BLOC1S2	1715	782	1107	1163	1007	1177
BLOC1S3	590	192	107	252	280	344
BLOC1S4	320	424	156	317	263	321
BLOC1S5	0	0	0	0	0	0
BLOC1S5-TXNDC5	0	0	0	0	0	0
BLOC1S6	3260	1647	1543	2406	2494	3028
BLVRA	1554	1082	89	1210	1259	1409
BLVRB	548	275	76	666	521	639
BLZF1	743	243	419	793	903	1472
BMF	291	1091	417	2851	1482	909
BMI1	9	14	26	6	8	4
BMP1	2775	2116	1515	3968	2656	2378
BMP10	0	1	0	0	0	0
BMP15	0	0	0	0	0	0
BMP2	359	32	1701	2511	3405	2578
BMP2K	616	231	641	698	878	960
BMP3	0	2	22	27	24	27
BMP4	380	974	1072	161	100	125
BMP5	0	0	11	15	6	5
BMP6	63	51	2062	69	69	78
BMP7	660	985	1684	109	18	4
BMP7-AS1	2	0	1	0	0	0
BMP8A	34	29	694	279	25	37
BMP8B	57	70	89	82	81	70
BMPER	373	645	42	25	16	5
BMPR1A	1763	1524	1745	1444	1387	1490
BMPR1B	50	19	127	221	286	282
BMPR1B-AS1	0	0	0	0	0	0
BMPR2	2966	1798	3391	4244	3759	3708
BMS1	4890	2489	1825	2751	2844	3522
BMS1P17	0	0	0	0	0	0
BMS1P18	0	0	0	0	0	0
BMS1P20	525	804	294	670	740	1007
BMS1P21	6	18	0	7	3	6
BMS1P4	103	115	90	162	94	148
BMS1P5	34	44	75	67	43	37
BMS1P6	0	0	3	1	2	0
BMX	1	4	8	0	0	0
BNC1	244	121	144	1134	1752	2518
BNC2	1236	96	184	829	583	491
BNIP1	487	237	279	319	304	408
BNIP2	1976	1341	1896	1862	1867	2191
BNIP3	2411	1467	798	1660	1621	2076
BNIP3L	2890	4809	2706	3912	3279	3705
BNIPL	15	21	1	4	12	9
BOC	2158	7299	1097	378	99	46
BOD1	2156	1371	793	994	722	818
BOD1L1	2975	2447	2851	2921	3116	3950
BOD1L2	0	0	0	0	0	0
BOK	1005	183	676	1740	1861	2101
BOK-AS1	1	0	0	0	1	0
BOLA1	85	113	64	176	143	170
BOLA2	0	0	0	0	0	0
BOLA2B	0	0	0	0	0	0
BOLA3	568	139	72	358	354	607
BOLA3-AS1	117	133	23	158	184	188
BOLL	2	1	0	0	0	0
BOP1	2204	1061	713	1282	1611	1990
BORA	976	277	48	244	415	421
BPESC1	0	0	0	0	0	0
BPGM	672	530	493	890	645	870
BPHL	159	289	99	393	388	501
BPI	0	0	2	4	0	0
BPIFA1	0	0	0	0	0	0
BPIFA2	1	1	0	0	0	0
BPIFA3	0	0	0	0	0	0
BPIFA4P	0	0	0	0	0	0
BPIFB1	0	0	0	1	1	1
BPIFB2	0	1	0	0	0	0
BPIFB3	0	0	0	0	0	0
BPIFB4	0	1	0	0	0	0
BPIFB6	0	0	0	0	0	0
BPIFC	1	0	0	0	0	0
BPNT1	1138	728	335	1030	1083	1417
BPTF	2602	2698	2853	2765	3049	3796
BPY2	0	0	0	0	0	0
BPY2B	0	0	0	0	0	0
BPY2C	0	0	0	0	0	0
BRAF	307	276	461	286	304	335
BRAP	1284	885	578	748	828	905
BRAT1	1186	950	749	844	876	830
BRCA1	1756	623	181	957	1708	2342
BRCA2	816	502	123	387	762	860
BRCAT107	0	0	0	0	0	0
BRCAT54	48	62	12	20	32	7
BRCC3	812	588	145	909	1220	1677
BRD1	612	765	2669	1002	983	1141
BRD2	9832	8849	11396	7301	7662	9154
BRD3	902	1702	841	1197	1268	1394
BRD4	2146	1941	4570	2426	3314	3447
BRD7	1580	1884	801	2146	2828	3504
BRD7P3	0	0	11	1	0	0
BRD8	2248	1641	1827	1741	1846	1851
BRD9	1904	1213	1276	1414	1586	1842
BRDT	1	1	1	2	0	1
BRDTP1	0	0	0	0	0	0
BRE	819	945	374	866	1086	1207
BRE-AS1	11	8	15	2	5	8
BREA2	18	9	5	10	10	13
BRF1	466	473	1467	676	729	811
BRF2	815	652	210	387	333	410
BRI3	3778	1340	569	1463	1540	1807
BRI3BP	193	55	34	114	215	331
BRICD5	24	184	68	59	56	72
BRINP1	263	1334	752	133	188	358
BRINP2	16	137	3	5	5	3
BRINP3	0	0	0	5	2	4
BRIP1	922	617	112	706	1171	1630
BRIX1	2227	1118	729	1084	1277	1991
BRK1	4860	3725	2142	3924	4287	5094
BRMS1	1661	660	827	1357	1483	1717
BRMS1L	245	180	365	346	335	389
BROX	1852	908	405	1243	1458	1835
BRPF1	1409	1094	1959	909	981	1205
BRPF3	2578	2331	2664	1868	1851	2026
BRS3	0	0	0	0	0	0
BRSK1	253	430	612	482	362	296
BRSK2	262	232	356	17	10	11
BRWD1	981	2201	2253	1340	1019	1171
BRWD1-AS1	1	2	2	0	0	1
BRWD1-IT2	2	12	3	1	2	4
BRWD3	722	753	1340	788	838	1006
BSCL2	17	28	26	21	27	27
BSDC1	1521	1616	1995	2756	2608	2674
BSG	14000	12146	9820	14298	16536	18058
BSN	77	96	52	19	5	10
BSN-AS2	3	3	0	1	0	2
BSND	0	2	0	1	1	0
BSPH1	0	0	0	0	0	0
BSPRY	4	30	0	365	872	1841
BST1	35	38	15	194	213	298
BST2	2037	5009	73	490	297	253
BSX	0	0	0	0	0	0
BTAF1	2779	1940	7921	2349	1841	2313
BTBD1	4042	2879	1095	2375	2330	2523
BTBD10	1230	748	311	1528	1799	2298
BTBD11	1080	2390	1971	641	742	762
BTBD16	3	6	2	18	21	18
BTBD17	0	31	1	0	0	0
BTBD18	9	10	3	3	1	1
BTBD19	76	92	318	217	124	131
BTBD2	1506	2503	1947	1614	1661	1538
BTBD3	2821	2992	2279	1666	1950	2207
BTBD6	848	568	1126	1049	1229	1577
BTBD7	867	399	846	2754	4212	5470
BTBD8	28	12	13	22	24	37
BTBD9	546	370	274	603	477	522
BTC	35	11	0	39	58	88
BTD	256	96	95	293	280	307
BTF3	18033	13677	10728	10170	11108	15514
BTF3L4	3262	2586	1376	2264	2654	3272
BTF3P11	0	0	0	0	0	0
BTG1	1416	1490	3601	3670	3608	3623
BTG2	548	6168	11142	1605	1131	944
BTG3	2170	1029	3347	1564	1639	2082
BTG4	1	0	0	3	0	0
BTK	10	38	3	0	1	2
BTLA	7	4	1	2	1	0
BTN1A1	0	7	1	3	0	0
BTN2A1	2076	934	606	1357	1103	1146
BTN2A2	1047	498	338	910	623	562
BTN2A3P	112	87	47	118	51	42
BTN3A1	432	457	522	497	301	363
BTN3A2	666	408	335	851	467	554
BTN3A3	235	112	515	335	88	105
BTNL10	0	2	0	0	0	0
BTNL2	0	11	0	0	1	2
BTNL3	0	2	0	0	0	0
BTNL8	44	6	0	2	0	0
BTNL9	65	261	34	11	0	0
BTRC	977	731	358	666	691	775
BUB1	5064	1054	194	2239	4299	4727
BUB1B	1977	1074	344	1838	2930	3285
BUB3	5438	2307	1902	2928	4086	4780
BUD13	546	460	625	659	784	920
BUD31	1517	1088	1146	859	728	1009
BVES	811	276	31	139	139	103
BVES-AS1	21	15	0	1	4	0
BYSL	1551	906	618	790	979	1260
BZRAP1	521	1503	10	336	379	285
BZRAP1-AS1	9	17	0	5	1	3
BZW1	16888	10922	10237	16460	20539	26616
BZW2	2216	1554	1410	2143	2216	2736
C10orf10	833	233	316	708	531	403
C10orf105	3	6	159	0	0	1
C10orf107	2	38	4	14	4	1
C10orf11	159	82	13	102	119	107
C10orf111	5	38	13	7	7	9
C10orf113	0	2	3	0	0	0
C10orf12	197	70	61	280	274	339
C10orf120	0	0	0	0	0	0
C10orf126	0	0	0	2	3	2
C10orf128	49	94	21	8	11	10
C10orf131	11	12	2	4	4	3
C10orf142	1	4	8	2	0	0
C10orf2	1034	602	399	534	671	796
C10orf25	144	144	28	41	40	39
C10orf32	589	605	473	263	168	218
C10orf32-ASMT	0	0	0	0	0	0
C10orf35	521	499	4	296	305	397
C10orf53	0	0	0	0	0	0
C10orf54	130	27	227	277	244	290
C10orf55	18	17	0	55	100	148
C10orf62	0	1	0	5	5	2
C10orf67	82	39	0	36	46	39
C10orf71	44	38	1	0	0	0
C10orf71-AS1	1	2	0	0	0	0
C10orf76	960	634	572	900	1024	1186
C10orf82	9	73	29	23	46	84
C10orf88	483	279	73	352	299	322
C10orf90	22	3	0	2	0	0
C10orf91	1	2	0	2	4	5
C10orf95	0	3	0	0	5	2
C10orf99	0	0	0	1	1	1
C11orf1	74	198	206	185	201	248
C11orf16	3	6	4	8	11	20
C11orf21	0	2	4	0	1	0
C11orf24	980	290	470	1339	1201	1333
C11orf30	421	382	506	845	716	837
C11orf31	2352	1408	941	1028	775	1027
C11orf39	0	0	0	0	0	0
C11orf40	0	0	0	0	0	0
C11orf42	11	7	4	3	1	3
C11orf44	0	0	0	1	1	0
C11orf45	36	24	5	71	103	120
C11orf49	942	1129	726	858	837	887
C11orf52	0	0	0	0	0	0
C11orf53	0	0	0	0	0	0
C11orf54	181	296	279	500	493	501
C11orf57	724	535	657	1021	936	1015
C11orf58	7513	4002	2922	4806	4847	6163
C11orf63	128	88	12	187	148	143
C11orf65	6	4	7	12	8	11
C11orf68	374	238	385	944	900	895
C11orf70	29	52	8	66	28	39
C11orf71	43	194	84	66	44	61
C11orf72	158	201	138	126	123	113
C11orf73	458	460	434	663	682	809
C11orf74	309	436	191	227	174	195
C11orf80	144	133	69	513	664	711
C11orf84	1193	840	1763	1138	1209	1237
C11orf85	0	0	1	2	1	6
C11orf86	2	0	0	0	0	0
C11orf87	1	7	47	25	0	0
C11orf88	9	1	0	1	0	0
C11orf91	7	2	18	19	17	17
C11orf94	3	7	8	1	3	5
C11orf95	549	781	1611	1145	977	818
C11orf96	19	20	3102	1111	21	10
C11orf97	0	0	0	0	1	0
C11orf98	9	1	2	1	2	1
C12orf10	971	1091	703	905	830	940
C12orf29	944	273	167	542	565	778
C12orf4	1079	403	311	505	644	760
[truncated: 24,365 more rows]
