# Supplementary material for: Characterization of alternative mRNA splicing in cultured cell populations representing progressive stages of human fetal kidney development
Source: Sci Rep. 2022 Nov 15;12:19548. doi: 10.1038/s41598-022-24147-z (PMC9666651; doi:10.1038/s41598-022-24147-z)
Supplement: Supplementary file 4 — Supplementary Table S2. [file 41598_2022_24147_MOESM4_ESM.xlsx]

## Sheet: Genes elevated x2 in hFK3
	WT11	WT14	WT37	hFK1	hFK2	hFK3
MIR200A	0	0	0	0	12.2261	12.1035
DPCR1	4.38657	2.08036	0	1.83519	23.5118	35.5035
AKR1D1	0	1.04018	0	1.83519	10.3452	12.9104
GBP6	0.877315	5.2009	0	1.83519	11.2857	12.9104
SCNN1G	2.63194	4.16072	1.44811	11.9287	51.726	83.9173
TMEM236	1.75463	3.12054	1.44811	1.83519	3.76189	12.9104
AOC1	0	6.24108	0	8.25834	42.3212	55.6759
MIR106B	2.63194	0	5.79244	1.83519	11.2857	12.1035
LIX1	0	1.04018	5.79244	100.935	425.093	659.235
TMEM30B	0	15.6027	1.44811	197.283	525.724	1203.08
LOC388282	0	1.04018	0	3.67037	13.1666	21.7862
ATP2C2	7.89583	15.6027	0	144.98	293.427	825.456
LOC554223	0	0	0	4.58797	7.52378	25.8207
TMPRSS13	5.26389	6.24108	1.44811	101.853	193.737	553.531
ANKRD22	29.8287	9.36162	0	20.1871	35.7379	106.51
S100A14	5.26389	16.6429	7.24055	565.238	1130.45	2946.79
PROM2	13.1597	45.7679	21.7216	557.897	1179.35	2891.11
GRHL2	0	3.12054	0	274.36	564.283	1408.84
CASC19	2.63194	0	0	12.8463	26.3332	64.5518
KRT81	3.50926	2.08036	1.44811	237.657	473.998	1185.33
FGFBP1	0	2.08036	0	1233.25	2568.43	5936.34
CNGB1	0	2.08036	0	6.42315	16.9285	30.6621
GJB5	0	0	0	2.75278	11.2857	12.9104
OVOL2	6.1412	0	2.89622	17.4343	51.726	81.4966
MACC1	0	1.04018	10.1368	1478.24	3705.46	6787.62
ARL11	0.877315	3.12054	1.44811	4.58797	8.46425	20.9793
CDH1	4.38657	185.152	7.24055	3491.44	8722.88	15707.1
ANKRD2	7.89583	3.12054	18.8254	22.9398	67.714	102.476
BSPRY	3.50926	31.2054	0	334.922	820.092	1485.5
PADI2	19.3009	197.634	43.4433	203.706	559.581	902.918
SFTA2	0	0	0	22.9398	31.976	101.669
RAB25	3.50926	13.5223	30.4103	575.331	1385.32	2545.76
SIRPG	4.38657	0	0	2.75278	12.2261	12.1035
TMEM61	1.75463	5.2009	0	4.58797	13.1666	20.1724
GALNT3	11.4051	39.5268	30.4103	1307.57	2778.15	5736.23
NLRP3	30.706	16.6429	128.882	123.875	342.332	541.428
CDA	20.1782	21.8438	7.24055	44.9621	75.2378	195.269
C1orf210	0	2.08036	0	69.7371	173.047	297.745
TMEM125	0.877315	1.04018	1.44811	108.276	222.892	459.931
TMPRSS4	1.75463	1.04018	8.68866	1495.68	2842.11	6319.62
MYO3B	0	37.4465	2.89622	78.913	125.083	333.249
TMC5	5.26389	13.5223	4.34433	33.951	58.3093	142.821
HNRNPA1P33	0.877315	3.12054	2.89622	7.34075	9.40472	30.6621
SLC14A2	3.50926	3.12054	2.89622	10.0935	22.5713	41.9587
MARVELD3	12.2824	67.6117	18.8254	143.145	280.261	592.263
PLA2G4F	0	2.08036	1.44811	42.2093	93.1067	174.29
FLJ41941	0.877315	2.08036	0	2.75278	1.88094	11.2966
CST6	0	7.28126	0	86.2538	118.499	346.966
DEFB1	1.75463	9.36162	4.34433	27.5278	36.6784	110.545
AP1M2	363.208	34.3259	2.89622	694.618	1449.27	2783.8
MIR205HG	0	1.04018	0	44.9621	84.6425	178.324
MLLT4-AS1	2.63194	10.4018	8.68866	9.17593	16.9285	36.3104
EHF	14.9144	46.8081	1.44811	1457.14	2876.9	5752.37
SNORA16A	13.1597	12.4822	15.9292	18.3519	38.5594	71.8138
CLDN7	11.4051	65.5314	1.44811	1999.44	4291.37	7805.12
MST1R	7.89583	11.442	14.4811	411.999	909.436	1603.3
UPK1B	6.1412	42.6474	1.44811	463.385	834.199	1791.31
ADGRG5	0	0	4.34433	14.6815	33.857	56.4828
ESRP1	10.5278	171.63	2.89622	1054.31	2613.57	4032.87
AIM1L	12.2824	22.884	0	48.6324	82.7615	184.779
ERVMER34-1	131.597	163.308	7.24055	184.436	466.474	700.387
AIM1	1290.53	9.36162	62.2687	1169.93	2667.18	4420.99
KLK5	0.877315	10.4018	0	36.7037	59.2497	137.173
VWA2	9.65046	50.9688	13.033	125.71	240.761	468.807
KRT86	0.877315	8.32144	1.44811	15.5991	36.6784	58.0966
HLA-G	1.75463	14.5625	1.44811	22.0222	33.857	81.4966
ZBED2	43.8657	14.5625	0	341.345	864.294	1258.76
LOC100128770	0	2.08036	7.24055	10.0935	20.6904	37.1173
IL1RL2	5.26389	2.08036	1.44811	21.1046	40.4403	77.4621
KRT7	38.6019	16.6429	14.4811	8737.32	16576.8	31979.8
VGLL1	0	0	0	55.0556	64.8926	200.917
PVRL4	0.877315	1.04018	5.79244	285.372	530.426	1011.85
TSPAN1	24.5648	16.6429	4.34433	1893.91	3236.16	6698.05
RAB17	0.877315	5.2009	23.1698	91.7593	167.404	321.952
GATA3	0	1.04018	33.3065	200.953	310.356	704.421
LAMA3	1669.53	262.125	179.566	5432.15	10775	18948.4
PRSS16	0	1.04018	0	65.1491	115.678	226.738
MROH6	45.6204	180.991	130.33	133.969	221.011	461.545
ENTPD2	4.38657	8.32144	14.4811	19.2695	40.4403	66.1656
BHMT	0	3.12054	5.79244	9.17593	16.9285	31.469
ELFN2	171.076	2.08036	94.1271	273.443	645.164	921.477
GPR87	0.877315	0	0	184.436	287.784	619.697
ZMYND15	7.89583	10.4018	26.066	50.4676	82.7615	169.448
LINC01127	0	1.04018	0	10.0935	12.2261	33.8897
PAK6	22.8102	101.938	83.9904	232.151	535.129	778.656
VAV1	0	8.32144	18.8254	14.6815	55.4878	49.2207
C6orf99	8.77315	9.36162	0	8.25834	20.6904	27.4345
WISP3	2.63194	13.5223	0	11.9287	26.3332	39.538
ACKR2	1.75463	5.2009	0	27.5278	35.7379	91.1794
DAPP1	3.50926	10.4018	4.34433	491.83	963.043	1621.86
KRTAP2-3	76.3264	0	0	523.946	894.389	1726.76
ST14	7.01852	247.563	28.9622	2887.67	5909.93	9502.83
THRIL	350.926	133.143	36.2027	272.525	691.247	895.656
SNORA44	10.5278	8.32144	17.3773	17.4343	33.857	57.2897
KRTCAP3	14.037	84.2546	69.5093	74.3251	138.249	243.683
AGR2	0.877315	3.12054	1.44811	391.812	505.974	1282.97
EPHA1	4.38657	56.1697	60.8206	367.955	745.794	1199.86
MFSD6L	0	0	2.89622	9.17593	17.869	29.8552
RP1	0	0	2.89622	9.17593	31.0356	29.8552
IL1R2	7.01852	7.28126	57.9244	89.9241	204.082	291.29
OVOL1	1.75463	41.6072	149.155	253.256	461.772	819.808
PLD5	22.8102	8.32144	0	105.523	278.38	341.317
PRSS22	0	12.4822	0	536.792	959.281	1725.95
CXCL16	475.505	211.157	167.981	1239.67	2724.55	3957.02
PP14571	3.50926	16.6429	30.4103	54.138	61.1307	172.676
C6orf15	1.75463	0	0	14.6815	26.3332	46.8
C6orf223	10.5278	3.12054	5.79244	194.53	438.26	616.469
MAL2	141.248	1529.06	269.348	5584.47	10873.7	17609.7
FOXA1	1.75463	0	36.2027	143.145	250.166	451.056
LY75	2.63194	0	0	71.5723	169.285	225.124
MUC20	36.8472	601.224	236.042	409.247	567.105	1282.97
SYT16	19.3009	10.4018	5.79244	61.4788	139.19	192.042
STYK1	78.081	16.6429	1.44811	117.452	227.594	365.524
C4orf19	35.9699	139.384	49.2357	108.276	172.106	334.862
C6orf132	59.6574	138.344	8.68866	684.525	1323.24	2107.62
FAM172BP	19.3009	1.04018	0	14.6815	50.7855	45.1862
UCA1	17.5463	2.08036	0	123.875	278.38	380.855
TACSTD2	8.77315	19.7634	14.4811	4910.04	8310.01	15045.4
MFI2	390.405	188.273	21.7216	340.427	617.89	1041.7
CGN	139.493	470.161	2804.99	2001.27	4312.06	6122.74
KLK7	7.01852	30.1652	0	90.8417	124.142	277.573
ITGB4	80.713	218.438	21.7216	1883.82	4439.03	5755.6
CAPN13	1.75463	7.28126	0	13.7639	37.6189	41.9587
RAB19	5.26389	2.08036	0	13.7639	28.2142	41.9587
PRRG2	4.38657	21.8438	14.4811	61.4788	129.785	187.2
GJB3	15.7917	1.04018	0	690.03	1421.05	2097.93
TM4SF18	0.877315	0	52.1319	59.6436	122.261	180.745
PRRG4	168.444	19.7634	97.0234	265.184	544.533	802.863
PKP3	6.1412	19.7634	0	347.768	606.604	1052.19
SLC44A4	7.89583	104.018	66.613	969.896	1683.44	2922.58
SLC27A2	50.0069	36.4063	4.34433	146.815	252.046	441.373
SLC52A3	0	0	0	11.0111	21.6309	33.0828
TMEM40	8.77315	1.04018	0	44.0445	56.4283	132.331
GPRC5A	1300.18	55.1296	596.621	5504.64	10198.5	16514.8
GRHL3	2.63194	5.2009	0	270.69	468.355	811.739
KLK10	0.877315	9.36162	0	158.744	196.559	475.262
MYEOV	9.65046	4.16072	1.44811	173.425	259.57	518.835
HORMAD2-AS1	0	0	0	4.58797	10.3452	13.7173
VTCN1	0	13.5223	5.79244	256.926	330.106	766.552
ARHGAP40	1.75463	4.16072	1.44811	134.886	214.428	400.221
CASC8	2.63194	8.32144	0	24.775	48.9045	73.4276
PDCD1LG2	37.7245	1.04018	11.5849	40.3741	78.0592	119.421
B3GNT3	5.26389	17.6831	0	310.147	577.45	916.635
C1orf116	9.65046	3.12054	11.5849	1290.14	2555.26	3800.49
TMEM213	1.75463	2.08036	0	8.25834	10.3452	24.2069
KDF1	3.50926	27.0447	1.44811	160.579	293.427	468
GSG1	0.877315	1.04018	1.44811	11.9287	38.5594	34.6966
GPR160	34.2153	76.9733	11.5849	315.652	597.2	916.635
LNPEP	426.375	109.219	266.452	761.602	1779.37	2201.22
C8orf34-AS1	0.877315	2.08036	0	10.0935	11.2857	29.0483
GJB4	1.75463	1.04018	0	63.3139	136.368	181.552
RBBP8NL	0	3.12054	0	3.67037	3.76189	10.4897
CCDC64	191.255	159.148	99.9196	257.844	567.105	735.083
THRB	118.437	147.706	2.89622	565.238	1133.27	1611.37
PPBP	0	0	0	19.2695	23.5118	54.869
FAM83H-AS1	14.037	128.982	2.89622	92.6769	157.999	263.048
SFN	9.65046	5.2009	26.066	4873.34	10253	13823.8
LINC00707	21.0556	0	7.24055	24.775	39.4998	70.2001
KLK6	174.586	449.358	1.44811	1264.44	1831.1	3573.75
C2orf54	0	4.16072	1.44811	30.2806	47.0236	85.5311
LOC100506178	70.1852	13.5223	0	274.36	543.593	774.621
LINC01111	0	0	0	22.9398	77.1187	64.5518
HS3ST1	12.2824	65.5314	10.1368	184.436	320.701	518.835
MYO16	20.1782	52.009	1.44811	66.9843	155.178	188.007
PRR15L	0.877315	1.04018	0	19.2695	42.3212	54.0621
PDZK1	22.8102	31.2054	23.1698	73.4075	143.892	204.952
LOC100996579	0.877315	4.16072	0	5.50556	6.5833	15.331
PRRG1	598.329	110.259	372.164	1351.62	2408.55	3748.04
TCN1	2.63194	0	0	75.2427	107.214	208.179
CDH3	103.523	371.344	143.363	7070.97	14422.1	19549.5
ITGB8	270.213	370.304	949.96	5180.73	11585.7	14322.4
WNT7A	0.877315	6.24108	36.2027	854.279	1796.3	2360.17
MUC1	56.1481	108.179	50.6838	679.937	1276.22	1872.81
LAMC2	116.683	100.897	31.8584	31134.9	60256	85553.7
CDS1	114.051	187.232	955.752	768.026	1364.62	2106
CTAGE4	2.63194	6.24108	0	8.25834	15.0476	22.5931
HLA-DOB	9.65046	5.2009	10.1368	8.25834	12.2261	22.5931
ESRP2	30.706	27.0447	4.34433	813.905	1574.35	2218.16
TC2N	12.2824	65.5314	15.9292	327.581	622.592	889.201
FHDC1	43.8657	18.7232	89.7828	287.207	596.259	777.042
PKP1	8.77315	50.9688	7.24055	47.7149	56.4283	128.297
CNKSR1	5.26389	127.942	98.4715	206.459	395.939	554.338
MYH14	929.954	852.948	1.44811	1107.54	1745.52	2973.42
SCNN1A	9.65046	49.9286	2.89622	1386.48	2407.61	3703.66
CCAT1	4.38657	1.04018	0	268.855	489.045	717.332
SLC44A2	1621.28	1960.74	2774.58	3427.21	4929.01	9142.14
MPZL2	33.338	253.804	11.5849	395.483	584.974	1054.61
TFAP2A	0	0	758.809	769.861	1425.76	2051.94
KRT8	1652.86	5396.45	34.7546	33494	55508.5	88825.7
PLCXD3	0	1.04018	1.44811	116.534	176.809	309.042
F2RL1	396.546	43.6876	4739.66	6693.84	12829.9	17714.6
TMEM51-AS1	7.01852	12.4822	56.4763	111.029	165.523	293.711
CR2	4.38657	8.32144	0	9.17593	10.3452	24.2069
KCTD4	5.26389	1.04018	5.79244	5.50556	18.8094	14.5241
LOC401134	0	0	1.44811	4.58797	2.82142	12.1035
LOC729966	0	1.04018	2.89622	5.50556	6.5833	14.5241
SCARNA22	3.50926	3.12054	0	5.50556	12.2261	14.5241
KRT18	6345.62	4213.77	60.8206	20095.3	30821.1	52646
IRF6	31.5833	82.1742	8.68866	1711.31	3035.84	4462.14
LAMB3	165.812	16.6429	23.1698	3919.96	6822.18	10215.3
FAM83F	0.877315	1.04018	0	75.2427	146.714	196.076
EPCAM	293.9	2285.28	8.68866	5246.8	9692.5	13620.4
CXCL1	110.542	73.8528	124.537	6019.41	10206.9	15605.4
ADGRF1	2.63194	32.2456	2.89622	1982.92	3218.3	5129.45
PTAFR	7.01852	11.442	24.6179	780.872	1398.48	2018.86
ACOXL	2.63194	11.442	13.033	26.6102	46.0831	68.5863
TGFA	74.5718	234.041	21.7216	1670.02	3285.07	4298.34
CBLC	0	24.9643	0	203.706	322.582	523.676
PRSS8	2.63194	390.068	2.89622	1246.09	2317.32	3194.51
GPR15	0	0	0	20.1871	34.7975	51.6414
MYO5C	321.097	925.76	53.5801	985.495	1905.4	2504.61
NSUN5P2	2.63194	2.08036	8.68866	8.25834	14.1071	20.9793
CXCL5	128.965	58.2501	1.44811	3903.44	7596.19	9870.77
LOC100131626	0	0	4.34433	7.34075	15.988	18.5586
MT1G	10.5278	13.5223	1.44811	33.0334	46.0831	83.1104
NBEAL2	808.007	1075.55	312.792	2244.43	4027.1	5643.44
KPNA7	0.877315	0	1.44811	6.42315	9.40472	16.1379
DCAF12L1	0	0	0	155.991	319.76	389.731
RGL3	42.1111	247.563	8.68866	399.153	582.152	994.904
RGS18	0	0	2.89622	11.0111	21.6309	27.4345
PGBD5	1022.95	137.304	1248.27	1478.24	2617.33	3674.61
PROM1	2726.69	1340.79	37.6509	3808.01	8367.38	9461.68
SPINT1	464.1	913.278	40.5471	4197.07	8341.99	10427.5
FA2H	7.01852	14.5625	13.033	258.761	532.307	641.483
TCAM1P	0.877315	0	1.44811	4.58797	4.70236	11.2966
PKP2	216.697	482.644	563.315	681.772	1382.49	1672.7
LOC100130899	0.877315	4.16072	0	46.7973	94.9877	114.579
ARTN	9.65046	20.8036	21.7216	33.951	45.1427	83.1104
CLDN16	50.8843	2.08036	7.24055	2417.86	5855.38	5908.91
C8orf34	9.65046	3.12054	2.89622	24.775	29.1546	60.5173
ELOVL7	182.481	109.219	166.533	745.086	1416.35	1817.13
FBP1	7.01852	22.884	4.34433	32.1158	46.0831	78.269
LAD1	68.4306	146.665	1.44811	2589.45	4750.32	6298.64
COBL	89.4861	35.3661	8.68866	501.006	1137.03	1218.41
AIF1L	937.85	2931.23	1937.57	5306.44	11046.8	12891
CD274	238.63	13.5223	18.8254	557.897	952.698	1351.55
WFDC2	191.255	1066.18	4.34433	1991.18	2946.5	4817.18
RNF183	0	7.28126	0	11.0111	12.2261	26.6276
L1CAM	3436.44	384.867	60.8206	5766.16	13336.8	13941.6
EVPL	10.5278	38.4867	18.8254	1172.68	2304.16	2828.98
RNF223	0	1.04018	0	21.1046	31.976	50.8345
TMEM45B	2.63194	43.6876	7.24055	144.98	217.249	348.58
DEPDC1B	528.144	532.572	110.056	816.658	1853.67	1955.11
KRT80	1920.44	35.3661	27.5141	2839.03	5744.4	6794.88
HERC6	193.887	54.0894	23.1698	332.169	556.759	793.18
TPD52	1054.53	1259.66	1015.12	1165.34	2090.67	2782.18
CWH43	0	0	0	12.8463	17.869	30.6621
LOC401585	7.01852	0	0	6.42315	10.3452	15.331
ADAMTSL3	78.081	52.009	56.4763	155.991	342.332	371.98
CPNE4	10.5278	14.5625	1.44811	31.1982	52.6664	74.2345
LINC01559	0	1.04018	0	78.913	109.095	187.2
F3	424.62	165.389	711.022	3062.93	4422.1	7258.85
C10orf55	15.7917	17.6831	0	50.4676	94.0472	119.421
LOC100132111	1.75463	2.08036	7.24055	29.363	60.1902	69.3932
LRG1	12.2824	10.4018	13.033	14.6815	22.5713	34.6966
MIR614	59.6574	1.04018	40.5471	201.871	319.76	476.876
FRMD6-AS1	12.2824	7.28126	15.9292	20.1871	26.3332	47.6069
INPP4B	343.03	38.4867	414.159	406.494	653.628	958.594
EDN1	21.9329	4.16072	69.5093	902.912	1518.86	2126.98
FOXE1	108.787	85.2948	4.34433	139.474	361.141	328.407
CLDN6	1.75463	9.36162	28.9622	6565.38	13930.3	15440
AREG	0.877315	0	5.79244	77.0778	89.3448	180.745
SAA1	21.0556	2.08036	1.44811	115.617	141.071	271.117
SRD5A2	4.38657	5.2009	0	13.7639	20.6904	32.2759
OCLN	188.623	358.862	208.528	1101.11	2021.07	2579.65
DNAJC6	286.882	70.7323	241.834	300.971	673.378	703.614
TTC22	0	0	0	33.951	48.9045	79.0759
HCG4	3.50926	15.6027	0	28.4454	50.7855	66.1656
SFTA1P	0	0	0	12.8463	16.9285	29.8552
KCNS1	76.3264	69.6921	7.24055	340.427	743.913	790.759
FERMT1	409.706	91.5359	1.44811	1589.27	3252.15	3673.8
DPP4	56.1481	15.6027	13.033	7008.58	12014.5	16187.2
RASAL1	3.50926	16.6429	2.89622	100.018	191.856	230.773
KRT34	3.50926	0	0	26.6102	38.5594	61.3242
SNORD17	28.9514	17.6831	18.8254	35.7861	62.0712	82.3035
FRMPD4	5.26389	1.04018	0	13.7639	36.6784	31.469
LOC401010	0	0	1.44811	4.58797	4.70236	10.4897
PTER	1.75463	5.2009	0	258.761	477.76	591.456
TSPAN15	426.375	716.684	196.943	669.843	1169.01	1529.07
CCL28	0	1.04018	2.89622	120.205	201.261	273.538
MAP7	249.157	93.6162	33.3065	840.516	1439.86	1912.35
RCC1	1165.95	1382.4	861.625	1904.92	3158.1	4329.81
LINC01186	5.26389	0	0	22.0222	29.1546	50.0276
PLS1	416.725	355.742	11.5849	1377.31	2656.83	3128.34
FAM83H	548.322	171.63	24.6179	1097.44	2100.07	2490.08
F11R	740.454	1386.56	85.4385	3570.36	6404.61	8078.65
TNFRSF21	1694.97	516.97	2902.01	3591.46	5848.8	8119.81
NCMAP	7.01852	33.2858	1.44811	289.959	641.402	655.2
ARHGAP18	941.359	191.393	338.858	1953.56	3450.59	4403.24
SLPI	88.6088	36.4063	1.44811	94.5121	91.2258	213.021
PLAU	9561.85	515.929	202.735	26081.7	53582.5	58558.1
RAB42	17.5463	22.884	2.89622	86.2538	164.583	193.655
EPGN	0.877315	0	1.44811	18.3519	20.6904	41.1518
ANXA3	758	60.3305	7.24055	5493.63	8762.38	12303.6
CREG2	1.75463	1.04018	2.89622	10.0935	20.6904	22.5931
LINC00958	379	123.781	8.68866	345.933	566.164	773.007
TMEM62	486.032	384.867	37.6509	560.65	868.996	1250.69
CPM	942.236	156.027	30.4103	1380.98	2346.48	3078.31
KRT23	24.5648	2.08036	1.44811	230.316	281.201	513.187
ELMO3	64.044	136.264	170.877	291.795	446.724	649.552
DMC1	2.63194	6.24108	0	74.3251	115.678	165.414
WWC1	2713.53	738.528	111.504	4509.97	9427.29	10033
SH3D21	49.1296	194.514	82.5423	240.409	372.427	532.552
PKMYT1	316.711	236.121	257.764	512.935	1095.65	1136.11
NIPAL1	50.8843	9.36162	20.2735	320.24	554.878	709.263
PSG4	42.9884	1.04018	0	53.2204	109.095	117.807
SEMA3E	3.50926	10.4018	24.6179	30.2806	66.7735	66.9725
KCNK6	180.727	39.5268	13.033	393.648	584.033	865.801
RBM47	381.632	139.384	11.5849	2158.18	3908.6	4746.17
DIAPH1	5781.5	3316.09	2306.84	6024	11635.5	13247.6
BEAN1-AS1	1.75463	0	7.24055	9.17593	18.8094	20.1724
C11orf16	2.63194	6.24108	5.79244	7.34075	10.3452	16.1379
MYO5B	920.303	879.992	13.033	3685.05	5897.7	8081.88
ZNF185	1006.28	739.568	72.4055	1525.96	2677.52	3345.4
DGCR11	13.1597	26.0045	33.3065	106.441	215.368	233.193
GCNT1	102.646	196.594	393.886	823.081	1558.36	1796.96
OR7E14P	9.65046	18.7232	0	57.8084	89.3448	125.876
LYPD6	157.039	94.6564	117.297	214.717	363.963	467.193
MST1L	17.5463	65.5314	4.34433	369.79	387.474	804.476
M1AP	11.4051	8.32144	0	31.1982	56.4283	67.7794
IGFBP3	1990.63	1556.11	5628.8	5978.12	6892.72	12987
DSG2	1900.26	1886.89	114.401	6797.53	11869.7	14721
FOXA2	0.877315	3.12054	1.44811	11.9287	13.1666	25.8207
LMTK3	35.9699	34.3259	1.44811	133.969	228.535	289.676
C15orf52	185.991	154.987	17.3773	1995.77	3493.85	4314.48
PRSS1	0	2.08036	0	10.0935	8.46425	21.7862
ATP11A	2679.32	1829.68	2104.1	4919.22	9326.66	10613.1
OR2A4	1.75463	14.5625	0	36.7037	79.9401	79.0759
C4orf36	9.65046	0	14.4811	16.5167	24.4523	35.5035
IL1RL1	7.01852	1.04018	13.033	78.913	94.0472	169.448
CCNI2	7.89583	14.5625	8.68866	14.6815	13.1666	31.469
S100A5	8.77315	6.24108	2.89622	14.6815	33.857	31.469
MPZL3	158.794	117.54	43.4433	270.69	463.653	580.159
AP1S3	304.428	87.3751	173.773	859.785	1646.77	1839.73
TMEM27	5.26389	21.8438	14.4811	113.782	159.88	242.876
KCNJ1	0	1.04018	10.1368	30.2806	41.3808	64.5518
SCEL	9.65046	0	0	1044.22	1255.53	2222.19
KRT17	9.65046	24.9643	198.391	339.51	326.344	721.366
FBXO27	149.144	58.2501	0	211.964	343.272	450.249
MISP	44.7431	67.6117	2.89622	1713.15	2986.94	3634.26
FAM3C	3779.47	1176.44	1488.66	5574.38	8978.69	11805.7
RNF182	148.266	146.665	291.07	712.052	1516.04	1507.28
SH3YL1	274.6	288.13	525.664	579.001	837.961	1223.26
CTAGE15	4.38657	7.28126	0	9.17593	16.9285	19.3655
LCA10	6.1412	3.12054	1.44811	18.3519	34.7975	38.7311
TMEM265	117.56	288.13	186.806	576.249	828.556	1215.99
SDR42E1	0	0	5.79244	237.657	432.617	500.276
SOWAHB	8.77315	65.5314	1.44811	238.574	322.582	501.89
ADGRF4	10.5278	1.04018	2.89622	99.1001	117.559	208.179
NUDT16P1	0	13.5223	0	61.4788	97.8091	129.104
TNFRSF11A	8.77315	7.28126	33.3065	85.3362	192.797	179.131
MBP	632.544	209.076	141.915	954.297	1626.08	2002.72
CDSN	27.1968	0	1.44811	55.0556	92.1663	115.386
C15orf48	0	1.04018	7.24055	153.238	169.285	321.145
DMKN	155.285	196.594	1.44811	1283.71	1945.84	2684.55
PKIB	1306.32	23.9241	11.5849	1493.84	2460.27	3123.5
TMEM51	328.116	197.634	981.818	1218.56	2089.73	2537.69
P2RY2	42.1111	32.2456	1.44811	92.6769	123.202	192.848
ZNF165	70.1852	86.335	30.4103	233.069	410.986	484.945
ARFGEF3	715.012	231.96	41.9952	1014.86	1924.21	2107.62
FRK	17.5463	26.0045	26.066	268.855	438.26	557.566
MT1E	121.069	44.7277	59.3725	1359.87	2117	2815.26
RAET1L	3.50926	0	4.34433	44.0445	73.3568	91.1794
GPD2	557.972	203.875	582.14	1052.48	1674.04	2177.01
LOC101927811	6.1412	18.7232	11.5849	33.951	27.2737	70.2001
MAPK13	611.488	448.318	52.1319	1607.62	2428.3	3309.89
ITGA6	1835.34	519.05	2855.67	5865.26	10578.4	12073.6
ERBB3	159.671	837.345	128.882	1327.76	1971.23	2732.15
ALDH3B2	0	1.04018	1.44811	5.50556	5.64283	11.2966
C1QL3	0.877315	5.2009	0	16.5167	38.5594	33.8897
NXNL2	19.3009	18.7232	2.89622	22.0222	38.5594	45.1862
LOC100422737	0.877315	0	0	206.459	278.38	422.814
ALS2CL	123.701	68.6519	41.9952	652.409	993.138	1334.61
RAPGEF3	294.778	165.389	88.3347	1387.4	2256.19	2832.21
NCEH1	951.887	219.478	306.999	4029.15	7341.32	8224.7
GJB1	0	1.04018	0	45.8797	83.702	93.6001
SLC2A12	251.789	186.192	63.7168	359.697	443.903	733.47
PRPS2	860.646	610.586	1356.88	1426.86	2581.6	2906.44
UNC13D	50.8843	83.2144	117.297	222.058	383.713	451.056
MUC4	11.4051	22.884	5.79244	140.392	193.737	284.835
EPPK1	41.2338	50.9688	33.3065	329.416	555.819	666.497
SPINT2	688.692	1898.33	21.7216	7577.49	12727.4	15281
CAST	5048.07	1568.59	3116.33	5724.86	8751.09	11520.9
LOC100506985	27.1968	30.1652	5.79244	54.138	84.6425	108.931
ILDR1	7.01852	28.0849	0	153.238	297.189	308.235
BEAN1	16.669	12.4822	191.15	364.285	715.699	732.663
DNAJC5B	0	3.12054	0	6.42315	15.988	12.9104
SLC26A2	1089.62	610.586	110.056	1737.92	3784.46	3493.06
ANO9	70.1852	332.858	2.89622	606.529	1105.05	1218.41
CYR61	8043.22	3322.34	15545.5	22637.9	35180.2	45473.5
SYBU	42.1111	40.567	5.79244	178.013	316.939	357.455
FAM160A1	44.7431	26.0045	72.4055	211.046	386.534	423.621
SNCG	38.6019	73.8528	14.4811	81.6658	104.392	163.8
SH2D3A	28.0741	35.3661	8.68866	567.99	863.353	1137.72
ARID3A	321.975	359.902	586.484	612.952	1059.91	1226.48

## Sheet: toppgene results
Category	ID	Name	Source	p-value	q-value Bonferroni	q-value FDR B&H	q-value FDR B&Y	Hit Count in Query List	Hit Count in Genome	Hit in Query List
GO: Molecular Function	GO:0003810	protein-glutamine gamma-glutamyltransferase activity		6.047e-13	4.493e-10	4.493e-10	3.23e-09	19	125	CDSN,EVPL,KRT80,PKP1,PKP2,KLK5,KRT23,PRSS8,ST14,KRT7,KRT8,KRT17,KRT18,DSG2,KRT34,KRT81,KRT86,DMKN,PKP3
GO: Molecular Function	GO:0016755	transferase activity, transferring amino-acyl groups		2.176e-12	1.617e-09	8.084e-10	5.811e-09	19	134	CDSN,EVPL,KRT80,PKP1,PKP2,KLK5,KRT23,PRSS8,ST14,KRT7,KRT8,KRT17,KRT18,DSG2,KRT34,KRT81,KRT86,DMKN,PKP3
GO: Molecular Function	GO:0050839	cell adhesion molecule binding		5.101e-08	3.79e-05	1.263e-05	9.082e-05	29	525	EVPL,CGN,PKP1,PKP2,CLDN7,CCN1,ARHGAP18,ITGA6,PAK6,ITGB4,ITGB8,CCN6,PROM1,F11R,NECTIN4,SFN,KRT18,DSG2,L1CAM,LAD1,CAST,LAMA3,GPRC5A,PKP3,TACSTD2,CDH1,EPCAM,CDH3,SLC14A2
GO: Molecular Function	GO:0017171	serine hydrolase activity		2.301e-07	0.000171	3.419e-05	0.0002458	20	292	TMPRSS13,PRSS16,F3,WFDC2,PLAU,NCEH1,KLK5,TMPRSS4,SPINT2,SLPI,PRSS1,KLK7,PRSS8,KLK6,KLK10,SPINT1,PRSS22,ST14,DPP4,MST1L
GO: Molecular Function	GO:0016825	hydrolase activity, acting on acid phosphorus-nitrogen bonds		2.301e-07	0.000171	3.419e-05	0.0002458	20	292	TMPRSS13,PRSS16,F3,WFDC2,PLAU,NCEH1,KLK5,TMPRSS4,SPINT2,SLPI,PRSS1,KLK7,PRSS8,KLK6,KLK10,SPINT1,PRSS22,ST14,DPP4,MST1L
GO: Molecular Function	GO:0008236	serine-type peptidase activity		7.76e-07	0.0005766	9.61e-05	0.0006908	19	287	TMPRSS13,PRSS16,F3,WFDC2,PLAU,KLK5,TMPRSS4,SPINT2,SLPI,PRSS1,KLK7,PRSS8,KLK6,KLK10,SPINT1,PRSS22,ST14,DPP4,MST1L
GO: Molecular Function	GO:0004252	serine-type endopeptidase activity		1.05e-06	0.0007804	0.0001115	0.0008015	18	265	TMPRSS13,F3,WFDC2,PLAU,KLK5,TMPRSS4,SPINT2,SLPI,PRSS1,KLK7,PRSS8,KLK6,KLK10,SPINT1,PRSS22,ST14,DPP4,MST1L
GO: Molecular Function	GO:0045296	cadherin binding		8.524e-06	0.006333	0.0007916	0.005691	19	338	EVPL,CGN,PKP1,PKP2,ARHGAP18,ITGA6,PAK6,PROM1,F11R,SFN,KRT18,LAD1,CAST,GPRC5A,PKP3,TACSTD2,CDH1,EPCAM,CDH3
GO: Molecular Function	GO:0019215	intermediate filament binding		1.12e-05	0.008321	0.0008344	0.005998	5	18	EVPL,PKP1,PKP2,FAM83H,EPPK1
GO: Molecular Function	GO:0019838	growth factor binding		1.123e-05	0.008344	0.0008344	0.005998	14	199	ERBB3,CBLC,EPGN,IGFBP3,CCN1,ITGA6,IL1RL2,ITGB4,CCN6,IL1R2,FGFBP1,GPRC5A,TGFA,IL1RL1
GO: Molecular Function	GO:0016746	transferase activity, transferring acyl groups		3.593e-05	0.02669	0.002427	0.01745	20	408	CDSN,EVPL,KRT80,ELOVL7,PKP1,PKP2,KLK5,KRT23,PRSS8,ST14,KRT7,KRT8,KRT17,KRT18,DSG2,KRT34,KRT81,KRT86,DMKN,PKP3
GO: Molecular Function	GO:0005520	insulin-like growth factor binding		0.0001113	0.0827	0.006891	0.04954	5	28	IGFBP3,CCN1,ITGA6,ITGB4,CCN6
GO: Molecular Function	GO:0038132	neuregulin binding		0.0001753	0.1303	0.01002	0.07203	3	7	ERBB3,ITGA6,ITGB4
GO: Molecular Function	GO:0042379	chemokine receptor binding		0.0002373	0.1763	0.01259	0.09052	7	71	S100A14,CCL28,CXCL5,PPBP,DEFB1,CXCL16,CXCL1
GO: Molecular Function	GO:0004908	interleukin-1 receptor activity		0.0002769	0.2057	0.01372	0.09859	3	8	IL1RL2,IL1R2,IL1RL1
GO: Molecular Function	GO:0098641	cadherin binding involved in cell-cell adhesion		0.0003547	0.2635	0.01647	0.1184	4	20	KRT18,PKP3,TACSTD2,EPCAM
GO: Molecular Function	GO:0005154	epidermal growth factor receptor binding		0.0003808	0.2829	0.01664	0.1196	5	36	CBLC,AGR2,EPGN,AREG,TGFA
GO: Molecular Function	GO:0098632	cell-cell adhesion mediator activity		0.0004221	0.3136	0.01742	0.1252	6	56	PKP2,KRT18,DSG2,PKP3,TACSTD2,EPCAM
GO: Molecular Function	GO:0019911	structural constituent of myelin sheath		0.0005781	0.4295	0.02261	0.1625	3	10	MBP,NCMAP,MAL2
GO: Molecular Function	GO:0098631	cell adhesion mediator activity		0.0009417	0.6997	0.03488	0.2507	6	65	PKP2,KRT18,DSG2,PKP3,TACSTD2,EPCAM
GO: Molecular Function	GO:0045294	alpha-catenin binding		0.001033	0.7673	0.03488	0.2507	3	12	PKP2,PKP3,CDH1
GO: Molecular Function	GO:0031994	insulin-like growth factor I binding		0.001033	0.7673	0.03488	0.2507	3	12	IGFBP3,ITGA6,ITGB4
GO: Molecular Function	GO:0001608	G protein-coupled nucleotide receptor activity		0.001325	0.9846	0.04103	0.2949	3	13	GPR87,PTAFR,P2RY2
GO: Molecular Function	GO:0045028	G protein-coupled purinergic nucleotide receptor activity		0.001325	0.9846	0.04103	0.2949	3	13	GPR87,PTAFR,P2RY2
GO: Molecular Function	GO:0004714	transmembrane receptor protein tyrosine kinase activity		0.001559	1	0.04634	0.3331	7	97	ERBB3,CBLC,EPGN,MST1R,GPRC5A,TGFA,EPHA1
GO: Molecular Function	GO:0008009	chemokine activity		0.001754	1	0.04904	0.3526	5	50	CCL28,CXCL5,PPBP,CXCL16,CXCL1
GO: Molecular Function	GO:0033765	steroid dehydrogenase activity, acting on the CH-CH group of donors		0.001782	1	0.04904	0.3526	2	4	SRD5A2,AKR1D1
GO: Biological Process	GO:0008544	epidermis development		1.486e-16	6.463e-13	6.463e-13	5.788e-12	41	514	CDSN,EVPL,GRHL2,KRT80,OVOL2,MYO3B,PKP1,PKP2,KLK5,FOXE1,FA2H,FERMT1,KRT23,CST6,GRHL3,KLK7,PRSS8,ESRP1,IRF6,SCEL,ST14,KRTAP2-3,GJB5,KDF1,SFN,KRT7,KRT8,KRT17,KRT18,DSG2,KRT34,KRT81,KRT86,LAMA3,LAMB3,LAMC2,SLC44A4,TFAP2A,OVOL1,PKP3,CDH3
GO: Biological Process	GO:0043588	skin development		2.197e-15	9.558e-12	4.779e-12	4.28e-11	37	452	CDSN,TMPRSS13,EVPL,GRHL2,KRT80,OVOL2,PKP1,PKP2,KLK5,FOXE1,FA2H,WNT7A,FERMT1,KRT23,GRHL3,PRSS8,ITGA6,IRF6,SCEL,ITGB4,ST14,KRTAP2-3,GJB3,KDF1,SFN,KRT7,KRT8,KRT17,KRT18,DSG2,KRT34,KRT81,KRT86,TFAP2A,OVOL1,PKP3,CDH3
GO: Biological Process	GO:0030855	epithelial cell differentiation		1.219e-14	5.302e-11	1.767e-11	1.583e-10	51	880	CDSN,EVPL,FOXA1,FOXA2,PTER,F2RL1,GRHL2,KRT80,OVOL2,RAPGEF3,UPK1B,MYO3B,CGN,PKP1,PKP2,KLK5,FA2H,WNT7A,AGR2,KRT23,SPINT2,PRSS8,EPPK1,ESRP1,GATA3,IRF6,SCEL,ST14,KRTAP2-3,PROM1,F11R,EHF,KDF1,SFN,KRT7,KRT8,RAB25,KRT17,KRT18,DSG2,KRT34,KRT81,KRT86,MAP7,SLC44A4,TFAP2A,OVOL1,THRB,PKP3,CDH1,CDH3
GO: Biological Process	GO:1903575	cornified envelope assembly		8.749e-14	3.806e-10	8.421e-11	7.542e-10	19	116	CDSN,EVPL,KRT80,PKP1,PKP2,KLK5,KRT23,PRSS8,ST14,KRT7,KRT8,KRT17,KRT18,DSG2,KRT34,KRT81,KRT86,DMKN,PKP3
GO: Biological Process	GO:0060429	epithelium development		9.68e-14	4.211e-10	8.421e-11	7.542e-10	67	1483	CDSN,EVPL,FOXA1,FOXA2,PTER,F2RL1,GRHL2,KRT80,OVOL2,ESRP2,RAPGEF3,UPK1B,MYO3B,CGN,SCNN1G,PKP1,PKP2,KLK5,FOXE1,FA2H,WNT7A,AGR2,FERMT1,AREG,KRT23,SPINT2,CCN1,GRHL3,SEMA3E,PRSS8,EPPK1,SPINT1,ESRP1,GATA3,IRF6,SCEL,ST14,KRTAP2-3,PROM1,F11R,ATP2C2,EHF,COBL,KDF1,SFN,KRT7,KRT8,RAB25,KRT17,KRT18,DSG2,KRT34,KRT81,KRT86,LAMA3,MAP7,SLC44A4,TFAP2A,EDN1,OVOL1,THRB,PKP3,MST1L,TACSTD2,CDH1,EPCAM,CDH3
GO: Biological Process	GO:0009913	epidermal cell differentiation		1.551e-13	6.749e-10	1.125e-10	1.007e-09	32	388	CDSN,EVPL,GRHL2,KRT80,OVOL2,MYO3B,PKP1,PKP2,KLK5,FA2H,KRT23,PRSS8,ESRP1,IRF6,SCEL,ST14,KRTAP2-3,KDF1,SFN,KRT7,KRT8,KRT17,KRT18,DSG2,KRT34,KRT81,KRT86,SLC44A4,TFAP2A,OVOL1,PKP3,CDH3
GO: Biological Process	GO:0070268	cornification		5.583e-13	2.428e-09	3.469e-10	3.107e-09	18	112	CDSN,EVPL,KRT80,PKP1,PKP2,KLK5,KRT23,PRSS8,ST14,KRT7,KRT8,KRT17,KRT18,DSG2,KRT34,KRT81,KRT86,PKP3
GO: Biological Process	GO:0030216	keratinocyte differentiation		6.307e-12	2.744e-08	3.43e-09	3.071e-08	27	317	CDSN,EVPL,GRHL2,KRT80,OVOL2,PKP1,PKP2,KLK5,KRT23,PRSS8,IRF6,SCEL,ST14,KRTAP2-3,KDF1,SFN,KRT7,KRT8,KRT17,KRT18,DSG2,KRT34,KRT81,KRT86,TFAP2A,PKP3,CDH3
GO: Biological Process	GO:0071709	membrane assembly		7.805e-12	3.395e-08	3.773e-09	3.378e-08	19	148	CDSN,EVPL,KRT80,PKP1,PKP2,KLK5,KRT23,PRSS8,ST14,KRT7,KRT8,KRT17,KRT18,DSG2,KRT34,KRT81,KRT86,DMKN,PKP3
GO: Biological Process	GO:0044091	membrane biogenesis		1.786e-11	7.768e-08	7.768e-09	6.957e-08	19	155	CDSN,EVPL,KRT80,PKP1,PKP2,KLK5,KRT23,PRSS8,ST14,KRT7,KRT8,KRT17,KRT18,DSG2,KRT34,KRT81,KRT86,DMKN,PKP3
GO: Biological Process	GO:0031424	keratinization		3.02e-10	1.314e-06	1.194e-07	1.07e-06	21	226	CDSN,EVPL,KRT80,PKP1,PKP2,KLK5,KRT23,PRSS8,ST14,KRTAP2-3,SFN,KRT7,KRT8,KRT17,KRT18,DSG2,KRT34,KRT81,KRT86,PKP3,CDH3
GO: Biological Process	GO:0007009	plasma membrane organization		3.854e-10	1.677e-06	1.397e-07	1.251e-06	21	229	CDSN,EVPL,KRT80,PKP1,PKP2,KLK5,FA2H,KRT23,ANO9,PRSS8,ST14,KRT7,KRT8,KRT17,KRT18,DSG2,KRT34,KRT81,KRT86,DMKN,PKP3
GO: Biological Process	GO:0007155	cell adhesion		3.096e-09	1.347e-05	1.036e-06	9.278e-06	58	1509	CDSN,ERBB3,MBP,HLA-G,FOXA1,FOXA2,GRHL2,SIRPG,SAA1,MELTF,CCL28,PKP1,PKP2,PLAU,VAV1,ANXA3,AGR2,FERMT1,CLDN7,SPINT2,CCN1,CLDN16,CD274,MUC1,MUC4,SEMA3E,PDCD1LG2,GATA3,ITGA6,UNC13D,GCNT1,PTAFR,IL1RL2,TNFRSF21,ITGB4,ITGB8,CCN6,F11R,MPZL3,NECTIN4,VWA2,DPP4,KRT18,DSG2,L1CAM,VTCN1,LAMA3,LAMB3,LAMC2,CLDN6,NLRP3,PKP3,MPZL2,TACSTD2,CDH1,EPCAM,CDH3,EPHA1
GO: Biological Process	GO:0022610	biological adhesion		3.668e-09	1.596e-05	1.096e-06	9.814e-06	58	1516	CDSN,ERBB3,MBP,HLA-G,FOXA1,FOXA2,GRHL2,SIRPG,SAA1,MELTF,CCL28,PKP1,PKP2,PLAU,VAV1,ANXA3,AGR2,FERMT1,CLDN7,SPINT2,CCN1,CLDN16,CD274,MUC1,MUC4,SEMA3E,PDCD1LG2,GATA3,ITGA6,UNC13D,GCNT1,PTAFR,IL1RL2,TNFRSF21,ITGB4,ITGB8,CCN6,F11R,MPZL3,NECTIN4,VWA2,DPP4,KRT18,DSG2,L1CAM,VTCN1,LAMA3,LAMB3,LAMC2,CLDN6,NLRP3,PKP3,MPZL2,TACSTD2,CDH1,EPCAM,CDH3,EPHA1
GO: Biological Process	GO:0048870	cell motility		4.031e-09	1.753e-05	1.096e-06	9.814e-06	68	1932	ERBB3,S100A14,F2RL1,F3,OVOL2,SIRPG,SAA1,CCL28,RAPGEF3,SCNN1G,PKP2,PLAU,ACKR2,CXCL5,VAV1,FOXE1,ANXA3,WNT7A,FERMT1,CLDN7,PPBP,FAM83H,MISP,SPINT2,IGFBP3,CCN1,MIR200A,CD274,ARHGAP18,DEPDC1B,SEMA3E,EPPK1,GATA3,ITGA6,TNFRSF11A,GCNT1,PAK6,PTAFR,ITGB4,ST14,ITGB8,DEFB1,F11R,DIAPH1,MARVELD3,WWC1,FGFBP1,DPP4,GPR15,RAB25,L1CAM,LAMA3,LAMB3,LAMC2,CXCL16,ARTN,CXCL1,TFAP2A,EDN1,TSPAN1,ELMO3,P2RY2,MST1L,TACSTD2,C…
GO: Biological Process	GO:0051674	localization of cell		4.031e-09	1.753e-05	1.096e-06	9.814e-06	68	1932	ERBB3,S100A14,F2RL1,F3,OVOL2,SIRPG,SAA1,CCL28,RAPGEF3,SCNN1G,PKP2,PLAU,ACKR2,CXCL5,VAV1,FOXE1,ANXA3,WNT7A,FERMT1,CLDN7,PPBP,FAM83H,MISP,SPINT2,IGFBP3,CCN1,MIR200A,CD274,ARHGAP18,DEPDC1B,SEMA3E,EPPK1,GATA3,ITGA6,TNFRSF11A,GCNT1,PAK6,PTAFR,ITGB4,ST14,ITGB8,DEFB1,F11R,DIAPH1,MARVELD3,WWC1,FGFBP1,DPP4,GPR15,RAB25,L1CAM,LAMA3,LAMB3,LAMC2,CXCL16,ARTN,CXCL1,TFAP2A,EDN1,TSPAN1,ELMO3,P2RY2,MST1L,TACSTD2,C…
GO: Biological Process	GO:0016477	cell migration		8.482e-09	3.69e-05	2.17e-06	1.944e-05	63	1757	S100A14,F2RL1,F3,OVOL2,SIRPG,SAA1,CCL28,RAPGEF3,SCNN1G,PKP2,PLAU,ACKR2,CXCL5,VAV1,FOXE1,ANXA3,WNT7A,FERMT1,PPBP,FAM83H,MISP,IGFBP3,CCN1,MIR200A,CD274,DEPDC1B,SEMA3E,EPPK1,GATA3,ITGA6,TNFRSF11A,GCNT1,PAK6,PTAFR,ITGB4,ST14,ITGB8,F11R,DIAPH1,MARVELD3,WWC1,FGFBP1,DPP4,GPR15,RAB25,L1CAM,LAMA3,LAMB3,LAMC2,CXCL16,ARTN,CXCL1,TFAP2A,EDN1,TSPAN1,ELMO3,P2RY2,MST1L,TACSTD2,CDH1,PADI2,EPCAM,EPHA1
GO: Biological Process	GO:0030155	regulation of cell adhesion		1.551e-08	6.748e-05	3.749e-06	3.357e-05	37	777	CDSN,ERBB3,MBP,HLA-G,FOXA1,FOXA2,SIRPG,SAA1,MELTF,CCL28,PLAU,VAV1,AGR2,FERMT1,CLDN7,SPINT2,CCN1,CD274,MUC1,MUC4,SEMA3E,PDCD1LG2,GATA3,ITGA6,UNC13D,PTAFR,IL1RL2,TNFRSF21,DPP4,L1CAM,VTCN1,LAMA3,NLRP3,TACSTD2,CDH1,EPCAM,EPHA1
GO: Biological Process	GO:0098609	cell-cell adhesion		1.059e-07	0.0004605	2.424e-05	0.000217	39	911	CDSN,MBP,HLA-G,FOXA1,FOXA2,SIRPG,CCL28,PKP1,PKP2,VAV1,ANXA3,CLDN7,SPINT2,CCN1,CLDN16,CD274,MUC4,PDCD1LG2,GATA3,ITGA6,GCNT1,PTAFR,IL1RL2,TNFRSF21,NECTIN4,DPP4,KRT18,DSG2,L1CAM,VTCN1,LAMA3,CLDN6,NLRP3,PKP3,MPZL2,TACSTD2,CDH1,EPCAM,CDH3
GO: Biological Process	GO:0034330	cell junction organization		3.517e-07	0.00153	7.65e-05	0.000685	20	309	F2RL1,GRHL2,CGN,PKP1,PKP2,OCLN,ITGA6,ITGB4,GJB1,F11R,NECTIN4,MARVELD3,DSG2,LAMA3,LAMB3,LAMC2,CLDN6,PKP3,CDH1,CDH3
GO: Biological Process	GO:0031581	hemidesmosome assembly		9.695e-07	0.004218	0.0002008	0.001799	5	12	ITGA6,ITGB4,LAMA3,LAMB3,LAMC2
GO: Biological Process	GO:0045216	cell-cell junction organization		1.256e-06	0.005465	0.0002457	0.0022	14	170	F2RL1,GRHL2,CGN,PKP1,PKP2,OCLN,GJB1,F11R,MARVELD3,DSG2,CLDN6,PKP3,CDH1,CDH3
GO: Biological Process	GO:0043616	keratinocyte proliferation		1.299e-06	0.005651	0.0002457	0.0022	8	48	OVOL2,FERMT1,AREG,EPPK1,IRF6,KDF1,SFN,CDH3
GO: Biological Process	GO:0002064	epithelial cell development		2.22e-06	0.009656	0.0004023	0.003603	17	259	CDSN,FOXA1,F2RL1,GRHL2,RAPGEF3,MYO3B,CGN,WNT7A,SPINT2,ST14,F11R,KDF1,SFN,RAB25,MAP7,TFAP2A,CDH1
GO: Biological Process	GO:0022407	regulation of cell-cell adhesion		2.866e-06	0.01247	0.0004987	0.004466	23	450	CDSN,MBP,HLA-G,FOXA1,FOXA2,SIRPG,CCL28,VAV1,SPINT2,CD274,MUC4,PDCD1LG2,GATA3,ITGA6,PTAFR,IL1RL2,TNFRSF21,DPP4,L1CAM,VTCN1,NLRP3,CDH1,EPCAM
GO: Biological Process	GO:0050891	multicellular organismal water homeostasis		4.313e-06	0.01876	0.0007156	0.006409	9	74	TMPRSS13,SCNN1A,SCNN1G,FA2H,GRHL3,MYO5B,KDF1,SFN,CDH1
GO: Biological Process	GO:0060671	epithelial cell differentiation involved in embryonic placenta development		4.892e-06	0.02128	0.0007156	0.006409	3	3	GRHL2,SPINT2,ST14
GO: Biological Process	GO:0060672	epithelial cell morphogenesis involved in placental branching		4.892e-06	0.02128	0.0007156	0.006409	3	3	GRHL2,SPINT2,ST14
GO: Biological Process	GO:0045785	positive regulation of cell adhesion		4.932e-06	0.02145	0.0007156	0.006409	23	465	HLA-G,FOXA1,FOXA2,SIRPG,SAA1,CCL28,VAV1,AGR2,FERMT1,CCN1,CD274,PDCD1LG2,GATA3,ITGA6,UNC13D,PTAFR,IL1RL2,DPP4,L1CAM,VTCN1,NLRP3,CDH1,EPHA1
GO: Biological Process	GO:0060713	labyrinthine layer morphogenesis		4.935e-06	0.02147	0.0007156	0.006409	6	27	GRHL2,SPINT2,CCN1,SPINT1,ST14,GJB5
GO: Biological Process	GO:0050673	epithelial cell proliferation		5.101e-06	0.02219	0.0007158	0.00641	24	500	F3,LRG1,OVOL2,ESRP2,PLAU,WNT7A,FERMT1,EPGN,AREG,IGFBP3,EPPK1,ESRP1,GATA3,IRF6,EHF,MARVELD3,KDF1,SFN,FGFBP1,TGFA,MST1L,TACSTD2,CDH1,CDH3
GO: Biological Process	GO:2000145	regulation of cell motility		6.865e-06	0.02986	0.0009332	0.008357	40	1120	ERBB3,S100A14,F2RL1,F3,CCL28,RAPGEF3,PKP2,PLAU,ANXA3,WNT7A,CLDN7,FAM83H,SPINT2,IGFBP3,CCN1,MIR200A,CD274,ARHGAP18,SEMA3E,EPPK1,GATA3,ITGA6,PTAFR,DEFB1,DIAPH1,MARVELD3,FGFBP1,RAB25,LAMA3,LAMC2,CXCL16,TFAP2A,EDN1,P2RY2,MST1L,TACSTD2,CDH1,PADI2,EPCAM,EPHA1
GO: Biological Process	GO:0034329	cell junction assembly		7.449e-06	0.0324	0.0009819	0.008793	16	254	GRHL2,CGN,PKP1,PKP2,OCLN,ITGA6,ITGB4,GJB1,F11R,MARVELD3,LAMA3,LAMB3,LAMC2,PKP3,CDH1,CDH3
GO: Biological Process	GO:0033561	regulation of water loss via skin		9.485e-06	0.04126	0.001214	0.01087	6	30	TMPRSS13,FA2H,GRHL3,KDF1,SFN,CDH1
GO: Biological Process	GO:0042127	regulation of cell population proliferation		9.874e-06	0.04295	0.001227	0.01099	58	1921	ERBB3,HLA-G,STYK1,F3,LRG1,OVOL2,SIRPG,ESRP2,MELTF,PKP2,PLAU,CXCL5,FA2H,WNT7A,FERMT1,CLDN7,EPGN,AREG,MST1R,FRK,SPINT2,IGFBP3,CCN1,CD274,MYO16,PDCD1LG2,EPPK1,SPINT1,ESRP1,GATA3,IRF6,TNFRSF11A,PTAFR,TNFRSF21,CCN6,ANKRD2,MARVELD3,KDF1,SFN,FGFBP1,DPP4,RAB25,VTCN1,LAMC2,CXCL1,TFAP2A,EDN1,TGFA,OVOL1,THRB,IL1RL1,MST1L,TACSTD2,CDH1,EPCAM,CDH3,EPHA1,TPD52
GO: Biological Process	GO:0030104	water homeostasis		1.016e-05	0.04419	0.001227	0.01099	9	82	TMPRSS13,SCNN1A,SCNN1G,FA2H,GRHL3,MYO5B,KDF1,SFN,CDH1
GO: Biological Process	GO:0007162	negative regulation of cell adhesion		1.147e-05	0.04987	0.001348	0.01207	18	324	CDSN,ERBB3,MBP,HLA-G,MELTF,CCL28,CLDN7,SPINT2,CD274,MUC1,MUC4,SEMA3E,PDCD1LG2,TNFRSF21,VTCN1,TACSTD2,CDH1,EPCAM
GO: Biological Process	GO:0035295	tube development		1.272e-05	0.05534	0.001456	0.01304	43	1276	HLA-G,FOXA1,FOXA2,GRHL2,F3,LRG1,OVOL2,ESRP2,RAPGEF3,PLAU,ADGRF4,FOXE1,ANXA3,WNT7A,AGR2,EPGN,MIR106B,AREG,SPINT2,CCN1,GRHL3,SEMA3E,SPINT1,ESRP1,GATA3,ITGA6,ITGB4,ST14,ITGB8,CCN6,PROM1,GJB1,GJB5,COBL,FGFBP1,TFAP2A,EDN1,TGFA,THRB,TACSTD2,CDH1,EPCAM,EPHA1
GO: Biological Process	GO:0040017	positive regulation of locomotion		1.379e-05	0.06	0.00153	0.0137	28	677	S100A14,F2RL1,F3,RAPGEF3,PLAU,ANXA3,WNT7A,CLDN7,FAM83H,CCN1,MIR200A,CD274,SEMA3E,GATA3,ITGA6,PTAFR,DEFB1,DIAPH1,FGFBP1,RAB25,LAMC2,CXCL16,ARTN,TFAP2A,EDN1,P2RY2,EPCAM,EPHA1
GO: Biological Process	GO:0060669	embryonic placenta morphogenesis		1.407e-05	0.0612	0.00153	0.0137	6	32	GRHL2,SPINT2,CCN1,SPINT1,ST14,GJB5
GO: Biological Process	GO:0007043	cell-cell junction assembly		1.448e-05	0.06298	0.001536	0.01376	11	131	GRHL2,CGN,PKP1,PKP2,OCLN,GJB1,F11R,MARVELD3,PKP3,CDH1,CDH3
GO: Biological Process	GO:2000147	positive regulation of cell motility		1.552e-05	0.06751	0.001605	0.01437	27	644	S100A14,F2RL1,F3,RAPGEF3,PLAU,ANXA3,WNT7A,CLDN7,FAM83H,CCN1,MIR200A,CD274,SEMA3E,GATA3,ITGA6,PTAFR,DEFB1,DIAPH1,FGFBP1,RAB25,LAMC2,CXCL16,TFAP2A,EDN1,P2RY2,EPCAM,EPHA1
GO: Biological Process	GO:0040012	regulation of locomotion		1.586e-05	0.06901	0.001605	0.01437	41	1203	ERBB3,S100A14,F2RL1,F3,CCL28,RAPGEF3,PKP2,PLAU,ANXA3,WNT7A,CLDN7,FAM83H,SPINT2,IGFBP3,CCN1,MIR200A,CD274,ARHGAP18,SEMA3E,EPPK1,GATA3,ITGA6,PTAFR,DEFB1,DIAPH1,MARVELD3,FGFBP1,RAB25,LAMA3,LAMC2,CXCL16,ARTN,TFAP2A,EDN1,P2RY2,MST1L,TACSTD2,CDH1,PADI2,EPCAM,EPHA1
GO: Biological Process	GO:0030198	extracellular matrix organization		1.7e-05	0.07394	0.001681	0.01505	20	399	MELTF,KLK5,FERMT1,SPINT2,CCN1,C6orf15,PRSS1,KLK7,SPINT1,ITGA6,ITGB4,ITGB8,F11R,MPZL3,DPP4,LAMA3,LAMB3,LAMC2,TFAP2A,CDH1
GO: Biological Process	GO:0051270	regulation of cellular component movement		2.155e-05	0.09375	0.002056	0.01841	41	1219	ERBB3,S100A14,F2RL1,F3,CCL28,RAPGEF3,PKP2,PLAU,ANXA3,WNT7A,CLDN7,FAM83H,SPINT2,IGFBP3,CCN1,MIR200A,CD274,ARHGAP18,SEMA3E,EPPK1,GATA3,ITGA6,PTAFR,DEFB1,DIAPH1,MARVELD3,FGFBP1,RAB25,DSG2,LAMA3,LAMC2,CXCL16,TFAP2A,EDN1,P2RY2,MST1L,TACSTD2,CDH1,PADI2,EPCAM,EPHA1
GO: Biological Process	GO:0045682	regulation of epidermis development		2.174e-05	0.09459	0.002056	0.01841	9	90	CDSN,GRHL2,OVOL2,FERMT1,ESRP1,KDF1,SFN,KRT17,CDH3
GO: Biological Process	GO:0033627	cell adhesion mediated by integrin		2.612e-05	0.1136	0.002418	0.02165	8	71	PLAU,FERMT1,MUC1,ITGA6,ITGB4,ITGB8,DPP4,L1CAM
GO: Biological Process	GO:0045683	negative regulation of epidermis development		2.804e-05	0.122	0.002485	0.02225	5	22	CDSN,GRHL2,OVOL2,FERMT1,CDH3
GO: Biological Process	GO:0048729	tissue morphogenesis		2.813e-05	0.1223	0.002485	0.02225	32	861	MBP,FOXA1,FOXA2,GRHL2,OVOL2,ESRP2,SCNN1G,PKP2,FOXE1,WNT7A,AREG,SPINT2,CCN1,GRHL3,SEMA3E,SPINT1,ESRP1,GATA3,GCNT1,ITGB4,ST14,COBL,KDF1,VWA2,KRT17,LAMA3,LAMB3,ARTN,TFAP2A,EDN1,TACSTD2,CDH1
GO: Biological Process	GO:0010837	regulation of keratinocyte proliferation		2.856e-05	0.1242	0.002485	0.02225	6	36	OVOL2,AREG,EPPK1,KDF1,SFN,CDH3
GO: Biological Process	GO:0051272	positive regulation of cellular component movement		2.943e-05	0.128	0.00251	0.02248	27	668	S100A14,F2RL1,F3,RAPGEF3,PLAU,ANXA3,WNT7A,CLDN7,FAM83H,CCN1,MIR200A,CD274,SEMA3E,GATA3,ITGA6,PTAFR,DEFB1,DIAPH1,FGFBP1,RAB25,LAMC2,CXCL16,TFAP2A,EDN1,P2RY2,EPCAM,EPHA1
GO: Biological Process	GO:0045104	intermediate filament cytoskeleton organization		3.782e-05	0.1645	0.003131	0.02804	7	55	EVPL,PKP1,PKP2,FAM83H,EPPK1,KRT17,KRT18
GO: Biological Process	GO:0022409	positive regulation of cell-cell adhesion		3.815e-05	0.166	0.003131	0.02804	16	290	HLA-G,FOXA1,FOXA2,SIRPG,VAV1,CD274,PDCD1LG2,GATA3,ITGA6,PTAFR,IL1RL2,DPP4,L1CAM,VTCN1,NLRP3,CDH1
GO: Biological Process	GO:0045103	intermediate filament-based process		4.26e-05	0.1853	0.003432	0.03073	7	56	EVPL,PKP1,PKP2,FAM83H,EPPK1,KRT17,KRT18
GO: Biological Process	GO:0050900	leukocyte migration		4.437e-05	0.193	0.003509	0.03142	23	534	S100A14,F2RL1,SIRPG,SAA1,CCL28,CXCL5,VAV1,PPBP,GATA3,ITGA6,TNFRSF11A,GCNT1,PTAFR,F11R,GPR15,L1CAM,CXCL16,ARTN,CXCL1,EDN1,MST1L,PADI2,EPCAM
GO: Biological Process	GO:0060670	branching involved in labyrinthine layer morphogenesis		5.112e-05	0.2224	0.003971	0.03556	4	13	GRHL2,SPINT2,SPINT1,ST14
GO: Biological Process	GO:0060711	labyrinthine layer development		5.365e-05	0.2334	0.004042	0.0362	7	58	GRHL2,OVOL2,SPINT2,CCN1,SPINT1,ST14,GJB5
GO: Biological Process	GO:0050678	regulation of epithelial cell proliferation		5.389e-05	0.2344	0.004042	0.0362	20	433	F3,LRG1,OVOL2,ESRP2,PLAU,WNT7A,EPGN,AREG,EPPK1,ESRP1,GATA3,MARVELD3,KDF1,SFN,FGFBP1,TGFA,MST1L,TACSTD2,CDH1,CDH3
GO: Biological Process	GO:0061436	establishment of skin barrier		6.626e-05	0.2882	0.004885	0.04375	5	26	TMPRSS13,FA2H,GRHL3,KDF1,SFN
GO: Biological Process	GO:0010256	endomembrane system organization		6.867e-05	0.2987	0.004979	0.04459	24	587	CDSN,EVPL,ALS2CL,KRT80,PKP1,PKP2,KLK5,FA2H,KRT23,FHDC1,ANO9,PRSS8,ST14,NBEAL2,KRT7,KRT8,KRT17,KRT18,DSG2,KRT34,KRT81,KRT86,DMKN,PKP3
GO: Biological Process	GO:0046903	secretion		8.228e-05	0.3579	0.005811	0.05204	53	1835	ERBB3,AOC1,CLTRN,MBP,FOXA2,F2RL1,LRG1,SAA1,RAPGEF3,PKP1,FAM3C,PLAU,PLA2G4F,ANXA3,WNT7A,AGR2,FERMT1,SYBU,PPBP,FRK,IGFBP3,SLPI,CD274,SNCG,MYO5B,GATA3,UNC13D,TNFRSF11A,PTAFR,TNFRSF21,IL1R2,NBEAL2,DIAPH1,ATP11A,CTAGE4,SLC27A2,DPP4,RAB25,TCN1,VTCN1,SLC44A2,SLC44A4,CXCL1,EDN1,NLRP3,SYT16,P2RY2,CTAGE15,ILDR1,CDA,IL1RL1,PADI2,TPD52
GO: Biological Process	GO:0070830	bicellular tight junction assembly		8.282e-05	0.3603	0.005811	0.05204	7	62	GRHL2,CGN,PKP2,OCLN,F11R,MARVELD3,CDH1
GO: Biological Process	GO:0120192	tight junction assembly		9.184e-05	0.3995	0.006341	0.05679	7	63	GRHL2,CGN,PKP2,OCLN,F11R,MARVELD3,CDH1
GO: Biological Process	GO:0003334	keratinocyte development		9.5e-05	0.4133	0.006457	0.05783	4	15	CDSN,KDF1,SFN,TFAP2A
GO: Biological Process	GO:0035239	tube morphogenesis		9.734e-05	0.4234	0.006515	0.05834	35	1045	HLA-G,FOXA1,FOXA2,GRHL2,F3,LRG1,OVOL2,ESRP2,RAPGEF3,PLAU,ADGRF4,ANXA3,WNT7A,AGR2,EPGN,MIR106B,AREG,SPINT2,CCN1,GRHL3,SEMA3E,SPINT1,ESRP1,GATA3,ST14,ITGB8,CCN6,COBL,FGFBP1,TFAP2A,EDN1,TGFA,TACSTD2,CDH1,EPHA1
GO: Biological Process	GO:0002009	morphogenesis of an epithelium		0.0001026	0.4462	0.006743	0.06038	25	641	FOXA1,FOXA2,GRHL2,OVOL2,ESRP2,SCNN1G,FOXE1,WNT7A,AREG,SPINT2,CCN1,GRHL3,SEMA3E,SPINT1,ESRP1,GATA3,ST14,COBL,KDF1,KRT17,LAMA3,TFAP2A,EDN1,TACSTD2,CDH1
GO: Biological Process	GO:0003382	epithelial cell morphogenesis		0.0001051	0.4571	0.006743	0.06038	6	45	GRHL2,CGN,SPINT2,ST14,RAB25,CDH1
GO: Biological Process	GO:0031589	cell-substrate adhesion		0.0001054	0.4585	0.006743	0.06038	18	384	MELTF,CCL28,PLAU,AGR2,FERMT1,CCN1,MUC4,SEMA3E,ITGA6,UNC13D,ITGB4,ITGB8,VWA2,L1CAM,LAMB3,LAMC2,TACSTD2,EPHA1
GO: Biological Process	GO:0060706	cell differentiation involved in embryonic placenta development		0.0001358	0.5907	0.008561	0.07666	5	30	GRHL2,SPINT2,ST14,GJB5,KRT8
GO: Biological Process	GO:0061138	morphogenesis of a branching epithelium		0.0001396	0.6072	0.008674	0.07767	13	227	FOXA1,FOXA2,GRHL2,ESRP2,AREG,SPINT2,SEMA3E,SPINT1,ESRP1,ST14,EDN1,TACSTD2,CDH1
GO: Biological Process	GO:0030335	positive regulation of cell migration		0.0001468	0.6386	0.008995	0.08055	24	617	S100A14,F2RL1,F3,RAPGEF3,PLAU,ANXA3,WNT7A,FAM83H,CCN1,MIR200A,CD274,SEMA3E,GATA3,ITGA6,PTAFR,DIAPH1,FGFBP1,RAB25,LAMC2,CXCL16,TFAP2A,EDN1,P2RY2,EPHA1
GO: Biological Process	GO:0120193	tight junction organization		0.0001497	0.6513	0.009045	0.081	7	68	GRHL2,CGN,PKP2,OCLN,F11R,MARVELD3,CDH1
GO: Biological Process	GO:0045110	intermediate filament bundle assembly		0.00016	0.6959	0.009534	0.08538	3	7	PKP1,PKP2,EPPK1
GO: Biological Process	GO:0043062	extracellular structure organization		0.0001818	0.7907	0.01069	0.09569	21	511	MELTF,NCEH1,KLK5,FERMT1,SPINT2,CCN1,C6orf15,PRSS1,KLK7,SPINT1,ITGA6,ITGB4,ITGB8,F11R,MPZL3,DPP4,LAMA3,LAMB3,LAMC2,TFAP2A,CDH1
GO: Biological Process	GO:0022408	negative regulation of cell-cell adhesion		0.0001955	0.8506	0.01134	0.1016	12	204	CDSN,MBP,HLA-G,CCL28,SPINT2,CD274,MUC4,PDCD1LG2,TNFRSF21,VTCN1,CDH1,EPCAM
GO: Biological Process	GO:0042059	negative regulation of epidermal growth factor receptor signaling pathway		0.0002134	0.9282	0.01198	0.1072	6	51	CBLC,EPGN,AREG,GPRC5A,TFAP2A,TGFA
GO: Biological Process	GO:0010810	regulation of cell-substrate adhesion		0.0002135	0.9285	0.01198	0.1072	13	237	MELTF,CCL28,PLAU,AGR2,FERMT1,CCN1,MUC4,SEMA3E,ITGA6,UNC13D,L1CAM,TACSTD2,EPHA1
GO: Biological Process	GO:0043297	apical junction assembly		0.0002147	0.9341	0.01198	0.1072	7	72	GRHL2,CGN,PKP2,OCLN,F11R,MARVELD3,CDH1
GO: Biological Process	GO:0030334	regulation of cell migration		0.0002393	1	0.01318	0.118	34	1052	S100A14,F2RL1,F3,CCL28,RAPGEF3,PKP2,PLAU,ANXA3,WNT7A,FAM83H,IGFBP3,CCN1,MIR200A,CD274,SEMA3E,EPPK1,GATA3,ITGA6,PTAFR,DIAPH1,MARVELD3,FGFBP1,RAB25,LAMA3,LAMC2,CXCL16,TFAP2A,EDN1,P2RY2,MST1L,TACSTD2,CDH1,PADI2,EPHA1
GO: Biological Process	GO:0032940	secretion by cell		0.0002484	1	0.01344	0.1203	48	1683	AOC1,CLTRN,MBP,FOXA2,F2RL1,LRG1,SAA1,RAPGEF3,PKP1,FAM3C,PLAU,ANXA3,WNT7A,FERMT1,SYBU,PPBP,FRK,IGFBP3,SLPI,CD274,SNCG,MYO5B,GATA3,UNC13D,PTAFR,TNFRSF21,IL1R2,NBEAL2,DIAPH1,ATP11A,CTAGE4,SLC27A2,DPP4,RAB25,TCN1,VTCN1,SLC44A2,SLC44A4,CXCL1,EDN1,NLRP3,SYT16,P2RY2,CTAGE15,ILDR1,CDA,IL1RL1,PADI2
GO: Biological Process	GO:0060487	lung epithelial cell differentiation		0.0002508	1	0.01344	0.1203	5	34	FOXA1,FOXA2,GRHL2,AGR2,THRB
GO: Biological Process	GO:0140352	export from cell		0.0002534	1	0.01344	0.1203	49	1731	AOC1,CLTRN,PDZK1,MBP,FOXA2,F2RL1,LRG1,SAA1,RAPGEF3,PKP1,FAM3C,PLAU,ANXA3,WNT7A,FERMT1,SYBU,PPBP,FRK,IGFBP3,SLPI,CD274,SNCG,MYO5B,GATA3,UNC13D,PTAFR,TNFRSF21,IL1R2,NBEAL2,DIAPH1,ATP11A,CTAGE4,SLC27A2,DPP4,RAB25,TCN1,VTCN1,SLC44A2,SLC44A4,CXCL1,EDN1,NLRP3,SYT16,P2RY2,CTAGE15,ILDR1,CDA,IL1RL1,PADI2
GO: Biological Process	GO:0048646	anatomical structure formation involved in morphogenesis		0.0002564	1	0.01344	0.1203	41	1365	MBP,HLA-G,FOXA1,FOXA2,GRHL2,F3,LRG1,OVOL2,RAPGEF3,PLAU,KLK5,ANXA3,WNT7A,EPGN,NCMAP,MIR106B,SPINT2,CCN1,GRHL3,SEMA3E,SPINT1,GATA3,ITGA6,UNC13D,ITGB4,ST14,ITGB8,CCN6,PROM1,NBEAL2,COBL,FGFBP1,KRT8,LAMA3,LAMB3,SLC44A4,TFAP2A,EDN1,TGFA,CDH1,EPHA1
GO: Biological Process	GO:0060479	lung cell differentiation		0.0002886	1	0.01488	0.1332	5	35	FOXA1,FOXA2,GRHL2,AGR2,THRB
GO: Biological Process	GO:0048817	negative regulation of hair follicle maturation		0.0002907	1	0.01488	0.1332	2	2	FERMT1,CDH3
GO: Biological Process	GO:0001763	morphogenesis of a branching structure		0.0003064	1	0.0155	0.1388	13	246	FOXA1,FOXA2,GRHL2,ESRP2,AREG,SPINT2,SEMA3E,SPINT1,ESRP1,ST14,EDN1,TACSTD2,CDH1
GO: Biological Process	GO:0001890	placenta development		0.000327	1	0.01635	0.1464	11	185	GRHL2,OVOL2,SPINT2,CCN1,SPINT1,ST14,ITGB8,GJB3,GJB5,KRT8,CDH1
GO: Biological Process	GO:1901185	negative regulation of ERBB signaling pathway		0.0003584	1	0.01772	0.1587	6	56	CBLC,EPGN,AREG,GPRC5A,TFAP2A,TGFA
GO: Biological Process	GO:0042119	neutrophil activation		0.0003844	1	0.01858	0.1664	20	502	AOC1,F2RL1,LRG1,PKP1,PLAU,ANXA3,PPBP,FRK,SLPI,UNC13D,PTAFR,NBEAL2,DIAPH1,ATP11A,SLC27A2,TCN1,SLC44A2,CXCL1,CDA,PADI2
GO: Biological Process	GO:2000647	negative regulation of stem cell proliferation		0.0003844	1	0.01858	0.1664	4	21	OVOL2,FERMT1,KDF1,OVOL1
GO: Biological Process	GO:0002446	neutrophil mediated immunity		0.0004251	1	0.02032	0.182	20	506	AOC1,F2RL1,LRG1,PKP1,PLAU,ANXA3,PPBP,FRK,SLPI,UNC13D,PTAFR,NBEAL2,DIAPH1,ATP11A,SLC27A2,TCN1,SLC44A2,CXCL1,CDA,PADI2
GO: Biological Process	GO:0036230	granulocyte activation		0.0004469	1	0.02113	0.1892	20	508	AOC1,F2RL1,LRG1,PKP1,PLAU,ANXA3,PPBP,FRK,SLPI,UNC13D,PTAFR,NBEAL2,DIAPH1,ATP11A,SLC27A2,TCN1,SLC44A2,CXCL1,CDA,PADI2
GO: Biological Process	GO:0050878	regulation of body fluid levels		0.000461	1	0.02134	0.1911	21	548	TMPRSS13,FOXA2,F2RL1,F3,SAA1,SCNN1A,SCNN1G,PLAU,VAV1,FA2H,AGR2,GRHL3,MYO5B,GATA3,NBEAL2,KDF1,SFN,EDN1,P2RY2,ENTPD2,CDH1
GO: Biological Process	GO:0032674	regulation of interleukin-5 production		0.0004636	1	0.02134	0.1911	4	22	GATA3,TNFRSF21,NLRP3,IL1RL1
GO: Biological Process	GO:0060562	epithelial tube morphogenesis		0.0004661	1	0.02134	0.1911	17	397	FOXA1,FOXA2,GRHL2,OVOL2,ESRP2,AREG,SPINT2,GRHL3,SEMA3E,SPINT1,ESRP1,GATA3,ST14,COBL,TFAP2A,EDN1,TACSTD2
GO: Biological Process	GO:0001892	embryonic placenta development		0.000473	1	0.02143	0.1919	8	107	GRHL2,OVOL2,SPINT2,CCN1,SPINT1,ST14,GJB5,KRT8
GO: Biological Process	GO:0045617	negative regulation of keratinocyte differentiation		0.0005282	1	0.02344	0.2099	3	10	CDSN,GRHL2,OVOL2
GO: Biological Process	GO:0002934	desmosome organization		0.0005282	1	0.02344	0.2099	3	10	PKP2,DSG2,PKP3
GO: Biological Process	GO:0032634	interleukin-5 production		0.0005538	1	0.02433	0.2179	4	23	GATA3,TNFRSF21,NLRP3,IL1RL1
GO: Biological Process	GO:0016266	O-glycan processing		0.000571	1	0.02484	0.2224	6	61	B3GNT3,MUC20,MUC1,MUC4,GALNT3,GCNT1
GO: Biological Process	GO:0050679	positive regulation of epithelial cell proliferation		0.0006265	1	0.02698	0.2416	12	232	F3,LRG1,ESRP2,WNT7A,EPGN,AREG,EPPK1,ESRP1,FGFBP1,TGFA,MST1L,CDH3
GO: Biological Process	GO:0043312	neutrophil degranulation		0.0007054	1	0.03008	0.2694	19	488	AOC1,LRG1,PKP1,PLAU,ANXA3,PPBP,FRK,SLPI,UNC13D,PTAFR,NBEAL2,DIAPH1,ATP11A,SLC27A2,TCN1,SLC44A2,CXCL1,CDA,PADI2
GO: Biological Process	GO:0010944	negative regulation of transcription by competitive promoter binding		0.0007171	1	0.03029	0.2712	3	11	OVOL2,MUC1,TFAP2A
GO: Biological Process	GO:0045604	regulation of epidermal cell differentiation		0.000739	1	0.03091	0.2768	6	64	CDSN,GRHL2,OVOL2,ESRP1,KDF1,SFN
GO: Biological Process	GO:0002283	neutrophil activation involved in immune response		0.0007588	1	0.03143	0.2815	19	491	AOC1,LRG1,PKP1,PLAU,ANXA3,PPBP,FRK,SLPI,UNC13D,PTAFR,NBEAL2,DIAPH1,ATP11A,SLC27A2,TCN1,SLC44A2,CXCL1,CDA,PADI2
GO: Biological Process	GO:0006935	chemotaxis		0.0008471	1	0.03383	0.303	24	697	S100A14,F2RL1,F3,SAA1,CCL28,PLAU,ACKR2,CXCL5,VAV1,PPBP,CCN1,SEMA3E,GATA3,TNFRSF11A,PTAFR,DEFB1,L1CAM,CXCL16,ARTN,CXCL1,EDN1,MST1L,PADI2,EPHA1
GO: Biological Process	GO:0010482	regulation of epidermal cell division		0.0008476	1	0.03383	0.303	2	3	KDF1,SFN
GO: Biological Process	GO:0010481	epidermal cell division		0.0008476	1	0.03383	0.303	2	3	KDF1,SFN
GO: Biological Process	GO:0044331	cell-cell adhesion mediated by cadherin		0.0008526	1	0.03383	0.303	5	44	FOXA1,FOXA2,CDH1,EPCAM,CDH3
GO: Biological Process	GO:0014020	primary neural tube formation		0.0008555	1	0.03383	0.303	8	117	GRHL2,OVOL2,SPINT2,GRHL3,SPINT1,ST14,COBL,TFAP2A
GO: Biological Process	GO:0042330	taxis		0.0008985	1	0.03521	0.3153	24	700	S100A14,F2RL1,F3,SAA1,CCL28,PLAU,ACKR2,CXCL5,VAV1,PPBP,CCN1,SEMA3E,GATA3,TNFRSF11A,PTAFR,DEFB1,L1CAM,CXCL16,ARTN,CXCL1,EDN1,MST1L,PADI2,EPHA1
GO: Biological Process	GO:0030595	leukocyte chemotaxis		0.000939	1	0.03647	0.3266	12	243	S100A14,F2RL1,SAA1,CXCL5,VAV1,PPBP,TNFRSF11A,CXCL16,CXCL1,EDN1,MST1L,PADI2
GO: Biological Process	GO:0042058	regulation of epidermal growth factor receptor signaling pathway		0.0009578	1	0.03687	0.3302	7	92	CBLC,AGR2,EPGN,AREG,GPRC5A,TFAP2A,TGFA
GO: Biological Process	GO:0035148	tube formation		0.0009789	1	0.03735	0.3345	10	179	GRHL2,OVOL2,SPINT2,GRHL3,SPINT1,GATA3,ST14,COBL,TFAP2A,CDH1
GO: Biological Process	GO:0045109	intermediate filament organization		0.001041	1	0.03936	0.3525	4	27	PKP1,PKP2,EPPK1,KRT17
GO: Biological Process	GO:0016331	morphogenesis of embryonic epithelium		0.001065	1	0.03994	0.3577	10	181	GRHL2,OVOL2,SPINT2,GRHL3,SPINT1,GATA3,ST14,COBL,KDF1,TFAP2A
GO: Biological Process	GO:0043299	leukocyte degranulation		0.001088	1	0.04044	0.3622	20	546	AOC1,F2RL1,LRG1,PKP1,PLAU,ANXA3,PPBP,FRK,SLPI,UNC13D,PTAFR,NBEAL2,DIAPH1,ATP11A,SLC27A2,TCN1,SLC44A2,CXCL1,CDA,PADI2
GO: Biological Process	GO:0032754	positive regulation of interleukin-5 production		0.001212	1	0.04358	0.3902	3	13	GATA3,NLRP3,IL1RL1
GO: Biological Process	GO:0035589	G protein-coupled purinergic nucleotide receptor signaling pathway		0.001212	1	0.04358	0.3902	3	13	GPR87,PTAFR,P2RY2
GO: Biological Process	GO:0032308	positive regulation of prostaglandin secretion		0.001212	1	0.04358	0.3902	3	13	TNFRSF11A,EDN1,P2RY2
GO: Biological Process	GO:1900426	positive regulation of defense response to bacterium		0.001212	1	0.04358	0.3902	3	13	F2RL1,KLK5,KLK7
GO: Biological Process	GO:0001838	embryonic epithelial tube formation		0.001269	1	0.04525	0.4052	9	154	GRHL2,OVOL2,SPINT2,GRHL3,SPINT1,GATA3,ST14,COBL,TFAP2A
GO: Biological Process	GO:0007176	regulation of epidermal growth factor-activated receptor activity		0.001371	1	0.04804	0.4302	4	29	CBLC,EPGN,GPRC5A,TGFA
GO: Biological Process	GO:0071711	basement membrane organization		0.001371	1	0.04804	0.4302	4	29	FERMT1,SPINT2,LAMB3,TFAP2A
GO: Biological Process	GO:0002275	myeloid cell activation involved in immune response		0.00138	1	0.04804	0.4302	20	557	AOC1,F2RL1,LRG1,PKP1,PLAU,ANXA3,PPBP,FRK,SLPI,UNC13D,PTAFR,NBEAL2,DIAPH1,ATP11A,SLC27A2,TCN1,SLC44A2,CXCL1,CDA,PADI2
GO: Cellular Component	GO:0005911	cell-cell junction		3.885e-11	1.892e-08	1.892e-08	1.28e-07	33	506	CNKSR1,CDSN,AOC1,EVPL,GRHL2,CGN,PKP1,PKP2,VAV1,CLDN7,CLDN16,OCLN,EPPK1,GJB4,ITGA6,GJB1,GJB3,GJB5,F11R,NECTIN4,MARVELD3,DPP4,KRT8,KRT18,DSG2,LAMA3,CLDN6,PKP3,ILDR1,TACSTD2,CDH1,EPCAM,CDH3
GO: Cellular Component	GO:0030054	cell junction		3.621e-07	0.0001763	8.817e-05	0.0005966	49	1352	CNKSR1,CDSN,AOC1,S100A14,EVPL,FOXA2,GRHL2,CGN,PKP1,PKP2,PLAU,VAV1,FERMT1,CLDN7,MISP,CLDN16,OCLN,LYPD6,EPPK1,GJB4,ZNF185,ITGA6,IRF6,AIF1L,PAK6,ITGB4,ITGB8,GJB1,GJB3,GJB5,F11R,NECTIN4,MARVELD3,KDF1,DPP4,KRT8,KRT18,DSG2,L1CAM,LAMA3,CLDN6,TSPAN1,PKP3,ILDR1,TACSTD2,CDH1,EPCAM,CDH3,C4orf19
GO: Cellular Component	GO:0045177	apical part of cell		1.447e-06	0.0007046	0.0001666	0.001127	24	465	ERBB3,PDZK1,PROM2,RAPGEF3,UPK1B,SCNN1A,SCNN1G,MUC20,OCLN,MUC1,MUC4,MYO5B,SLC52A3,PROM1,DPP4,RAB17,DSG2,SLC26A2,SLC44A4,MAL2,P2RY2,CDH1,EPCAM,SLC14A2
GO: Cellular Component	GO:0043296	apical junction complex		1.447e-06	0.0007049	0.0001666	0.001127	13	148	AOC1,CGN,CLDN7,CLDN16,OCLN,EPPK1,F11R,NECTIN4,MARVELD3,CLDN6,TACSTD2,CDH1,EPCAM
GO: Cellular Component	GO:0016324	apical plasma membrane		1.71e-06	0.0008328	0.0001666	0.001127	21	373	ERBB3,PDZK1,PROM2,UPK1B,SCNN1A,SCNN1G,MUC20,OCLN,MUC1,MUC4,SLC52A3,PROM1,DPP4,RAB17,DSG2,SLC26A2,SLC44A4,MAL2,P2RY2,EPCAM,SLC14A2
GO: Cellular Component	GO:0070160	tight junction		2.774e-06	0.001351	0.0002101	0.001422	12	133	AOC1,CGN,CLDN7,CLDN16,OCLN,EPPK1,F11R,MARVELD3,CLDN6,ILDR1,TACSTD2,EPCAM
GO: Cellular Component	GO:0030057	desmosome		3.02e-06	0.001471	0.0002101	0.001422	6	25	CDSN,EVPL,PKP1,PKP2,DSG2,PKP3
GO: Cellular Component	GO:0099513	polymeric cytoskeletal fiber		4.923e-06	0.002398	0.0002781	0.001882	45	1312	CLTRN,PDZK1,HLA-G,EVPL,FOXA1,KRT80,SAA1,PROM2,RAPGEF3,MYO3B,CGN,SCNN1A,PKP1,PKP2,ACKR2,PLS1,MUC20,SYBU,FAM83H,KRT23,MST1R,MISP,FHDC1,MUC4,EPPK1,MYO5B,ITGA6,AIF1L,DEFB1,KRTAP2-3,PROM1,DIAPH1,COBL,KRT7,KRT8,KRT17,KRT18,SLC26A2,KRT34,KRT81,KRT86,MAP7,MYH14,RP1,AURKB
GO: Cellular Component	GO:0005882	intermediate filament		5.196e-06	0.002531	0.0002781	0.001882	15	219	EVPL,KRT80,PKP1,PKP2,FAM83H,KRT23,EPPK1,KRTAP2-3,KRT7,KRT8,KRT17,KRT18,KRT34,KRT81,KRT86
GO: Cellular Component	GO:0031528	microvillus membrane		6.155e-06	0.002998	0.0002781	0.001882	6	28	PDZK1,PROM2,MUC20,MUC4,PROM1,SLC26A2
GO: Cellular Component	GO:0031253	cell projection membrane		6.281e-06	0.003059	0.0002781	0.001882	20	373	CLTRN,PDZK1,HLA-G,SH3YL1,PROM2,RAPGEF3,SCNN1A,PLA2G4F,CNGB1,MUC20,FERMT1,MUC4,AIF1L,PROM1,DIAPH1,WWC1,DPP4,RAB25,SLC26A2,ENTPD2
GO: Cellular Component	GO:0016323	basolateral plasma membrane		9.418e-06	0.004587	0.0003693	0.002499	16	259	ERBB3,PROM2,RAPGEF3,MUC20,CLDN7,EPPK1,ITGA6,ITGB4,ST14,RAB17,MAP7,TGFA,P2RY2,TACSTD2,CDH1,EPCAM
GO: Cellular Component	GO:0005923	bicellular tight junction		9.906e-06	0.004824	0.0003693	0.002499	11	126	AOC1,CGN,CLDN7,CLDN16,OCLN,EPPK1,F11R,MARVELD3,CLDN6,TACSTD2,EPCAM
GO: Cellular Component	GO:0016328	lateral plasma membrane		1.062e-05	0.00517	0.0003693	0.002499	8	63	ERBB3,CLDN7,OCLN,GJB1,DSG2,TACSTD2,CDH1,EPCAM
GO: Cellular Component	GO:0009986	cell surface		1.538e-05	0.00749	0.0004883	0.003304	37	1036	TSPAN15,MBP,HLA-G,F3,MELTF,PROM2,SCNN1A,SCNN1G,PLAU,ACKR2,WNT7A,CPM,CR2,AREG,MST1R,CD274,RAET1L,OCLN,MUC1,PDCD1LG2,ITGA6,TNFRSF11A,ITGB4,ITGB8,PROM1,FGFBP1,DPP4,DSG2,L1CAM,VTCN1,TGFA,ENTPD2,IL1RL1,LY75,CDH1,EPCAM,CDH3
GO: Cellular Component	GO:0001533	cornified envelope		1.686e-05	0.008211	0.0004883	0.003304	8	67	CDSN,EVPL,PKP1,PKP2,CST6,SCEL,DSG2,PKP3
GO: Cellular Component	GO:0005902	microvillus		1.705e-05	0.008302	0.0004883	0.003304	14	213	CLTRN,PDZK1,FOXA1,PROM2,RAPGEF3,CGN,PLS1,MUC20,MUC4,MYO5B,PROM1,DIAPH1,SLC26A2,MYH14
GO: Cellular Component	GO:0005610	laminin-5 complex		1.893e-05	0.009218	0.0005121	0.003465	3	4	LAMA3,LAMB3,LAMC2
GO: Cellular Component	GO:0045178	basal part of cell		2.335e-05	0.01137	0.0005876	0.003976	8	70	ERBB3,RAPGEF3,MUC20,EPPK1,ITGA6,ITGB4,EDN1,TACSTD2
GO: Cellular Component	GO:0030056	hemidesmosome		2.413e-05	0.01175	0.0005876	0.003976	4	11	EPPK1,ITGA6,ITGB4,LAMA3
GO: Cellular Component	GO:0016327	apicolateral plasma membrane		2.79e-05	0.01359	0.000647	0.004378	5	22	CLDN7,OCLN,EPPK1,KRT8,CLDN6
GO: Cellular Component	GO:0045111	intermediate filament cytoskeleton		3.31e-05	0.01612	0.0007328	0.004958	15	256	EVPL,KRT80,PKP1,PKP2,FAM83H,KRT23,EPPK1,KRTAP2-3,KRT7,KRT8,KRT17,KRT18,KRT34,KRT81,KRT86
GO: Cellular Component	GO:0045095	keratin filament		3.937e-05	0.01917	0.0008336	0.005641	9	97	KRT80,FAM83H,EPPK1,KRTAP2-3,KRT7,KRT8,KRT18,KRT81,KRT86
GO: Cellular Component	GO:0005884	actin filament		7.662e-05	0.03732	0.001555	0.01052	22	517	CLTRN,PDZK1,HLA-G,FOXA1,PROM2,RAPGEF3,MYO3B,CGN,ACKR2,PLS1,MUC20,MST1R,MISP,MUC4,MYO5B,ITGA6,AIF1L,PROM1,DIAPH1,COBL,SLC26A2,MYH14
GO: Cellular Component	GO:0099512	supramolecular fiber		8.817e-05	0.04294	0.001702	0.01152	46	1521	CLTRN,PDZK1,HLA-G,EVPL,FOXA1,KRT80,SAA1,PROM2,RAPGEF3,MYO3B,CGN,SCNN1A,PKP1,PKP2,ACKR2,PLS1,MUC20,SYBU,FAM83H,KRT23,MST1R,MISP,FHDC1,MUC4,EPPK1,MYO5B,ITGA6,AIF1L,DEFB1,KRTAP2-3,PROM1,ANKRD2,DIAPH1,COBL,KRT7,KRT8,KRT17,KRT18,SLC26A2,KRT34,KRT81,KRT86,MAP7,MYH14,RP1,AURKB
GO: Cellular Component	GO:0042581	specific granule		9.088e-05	0.04426	0.001702	0.01152	11	160	AOC1,LRG1,PLAU,ANXA3,FRK,SLPI,ATP11A,SLC27A2,TCN1,SLC44A2,CXCL1
GO: Cellular Component	GO:0099081	supramolecular polymer		9.816e-05	0.0478	0.00176	0.01191	46	1528	CLTRN,PDZK1,HLA-G,EVPL,FOXA1,KRT80,SAA1,PROM2,RAPGEF3,MYO3B,CGN,SCNN1A,PKP1,PKP2,ACKR2,PLS1,MUC20,SYBU,FAM83H,KRT23,MST1R,MISP,FHDC1,MUC4,EPPK1,MYO5B,ITGA6,AIF1L,DEFB1,KRTAP2-3,PROM1,ANKRD2,DIAPH1,COBL,KRT7,KRT8,KRT17,KRT18,SLC26A2,KRT34,KRT81,KRT86,MAP7,MYH14,RP1,AURKB
GO: Cellular Component	GO:0099080	supramolecular complex		0.0001012	0.04929	0.00176	0.01191	46	1530	CLTRN,PDZK1,HLA-G,EVPL,FOXA1,KRT80,SAA1,PROM2,RAPGEF3,MYO3B,CGN,SCNN1A,PKP1,PKP2,ACKR2,PLS1,MUC20,SYBU,FAM83H,KRT23,MST1R,MISP,FHDC1,MUC4,EPPK1,MYO5B,ITGA6,AIF1L,DEFB1,KRTAP2-3,PROM1,ANKRD2,DIAPH1,COBL,KRT7,KRT8,KRT17,KRT18,SLC26A2,KRT34,KRT81,KRT86,MAP7,MYH14,RP1,AURKB
GO: Cellular Component	GO:0070820	tertiary granule		0.0001133	0.05518	0.001903	0.01288	11	164	LRG1,PKP1,PLAU,PPBP,PTAFR,NBEAL2,DIAPH1,ATP11A,TCN1,CXCL1,CDA
GO: Cellular Component	GO:0009925	basal plasma membrane		0.0001185	0.05769	0.001923	0.01301	6	46	ERBB3,RAPGEF3,MUC20,ITGA6,ITGB4,TACSTD2
GO: Cellular Component	GO:0098858	actin-based cell projection		0.000148	0.07208	0.002325	0.01573	17	360	CLTRN,PDZK1,HLA-G,FOXA1,PROM2,RAPGEF3,MYO3B,CGN,PLS1,MUC20,MUC4,MYO5B,ITGA6,PROM1,DIAPH1,SLC26A2,MYH14
GO: Cellular Component	GO:0032432	actin filament bundle		0.000175	0.08523	0.002663	0.01802	15	297	CLTRN,PDZK1,FOXA1,PROM2,RAPGEF3,CGN,PLS1,MUC20,MST1R,MUC4,MYO5B,PROM1,DIAPH1,SLC26A2,MYH14
GO: Cellular Component	GO:0071914	prominosome		0.00029	0.1412	0.00428	0.02896	2	2	PROM2,PROM1
GO: Cellular Component	GO:0015629	actin cytoskeleton		0.000313	0.1524	0.004483	0.03034	28	813	CLTRN,PDZK1,HLA-G,FOXA1,PROM2,RAPGEF3,MYO3B,CGN,SCNN1A,ACKR2,PLS1,MUC20,MST1R,MISP,MUC4,MYO16,MYO5B,ZNF185,ITGA6,AIF1L,MYO5C,PROM1,DIAPH1,COBL,SLC26A2,LAD1,MYH14,CDH1
GO: Cellular Component	GO:0005913	cell-cell adherens junction		0.0003325	0.1619	0.004627	0.03131	9	128	PKP1,PKP2,ITGA6,NECTIN4,KRT18,LAMA3,PKP3,CDH1,CDH3
GO: Cellular Component	GO:0005922	connexin complex		0.0003828	0.1864	0.005179	0.03504	4	21	GJB4,GJB1,GJB3,GJB5
GO: Cellular Component	GO:0030141	secretory granule		0.000539	0.2625	0.007016	0.04748	29	884	AOC1,LRG1,SCNN1A,PKP1,FAM3C,PLAU,KLK5,ANXA3,TMPRSS4,PPBP,FRK,IGFBP3,SLPI,KLK7,KLK6,KLK10,UNC13D,PTAFR,MYO5C,NBEAL2,DIAPH1,ATP11A,SLC27A2,TCN1,SLC44A2,CXCL1,EDN1,CDA,PADI2
GO: Cellular Component	GO:0005903	brush border		0.0005475	0.2666	0.007016	0.04748	9	137	CLTRN,PDZK1,RAPGEF3,CGN,PLS1,MYO5B,PROM1,DIAPH1,MYH14
GO: Cellular Component	GO:0035580	specific granule lumen		0.0006199	0.3019	0.007741	0.05238	6	62	AOC1,LRG1,FRK,SLPI,TCN1,CXCL1
GO: Cellular Component	GO:0005604	basement membrane		0.0006759	0.3292	0.008229	0.05568	8	113	ITGA6,ITGB4,VWA2,LAD1,LAMA3,LAMB3,LAMC2,ENTPD2
GO: Cellular Component	GO:0043256	laminin complex		0.0007148	0.3481	0.00849	0.05745	3	11	LAMA3,LAMB3,LAMC2
GO: Cellular Component	GO:0070161	anchoring junction		0.0008443	0.4112	0.00979	0.06624	21	575	CDSN,EVPL,PKP1,PKP2,PLAU,FERMT1,MISP,ZNF185,ITGA6,AIF1L,ITGB4,ITGB8,NECTIN4,DPP4,KRT18,DSG2,L1CAM,LAMA3,PKP3,CDH1,CDH3
GO: Cellular Component	GO:0016459	myosin complex		0.001014	0.4939	0.01149	0.07772	6	68	MYO3B,CGN,MYO16,MYO5B,MYO5C,MYH14
GO: Cellular Component	GO:0031012	extracellular matrix		0.001374	0.6692	0.01521	0.1029	21	598	F3,ELFN2,ANXA3,WNT7A,CCN1,C6orf15,SLPI,MUC1,MUC4,PRSS1,ITGA6,ITGB4,CCN6,VWA2,L1CAM,LAD1,LAMA3,LAMB3,LAMC2,ENTPD2,IL1RL1
GO: Cellular Component	GO:0055037	recycling endosome		0.001407	0.6851	0.01522	0.103	10	188	HLA-G,ACKR2,CD274,MYO5B,UNC13D,OR2A4,ATP11A,RAB25,RAB17,C1orf210
GO: Cellular Component	GO:1990124	messenger ribonucleoprotein complex		0.001519	0.7395	0.01608	0.1088	3	14	PKP1,PKP2,PKP3
GO: Cellular Component	GO:0097209	epidermal lamellar body		0.001672	0.8143	0.01697	0.1148	2	4	KLK5,KLK7
GO: Cellular Component	GO:1990357	terminal web		0.001672	0.8143	0.01697	0.1148	2	4	PLS1,COBL
GO: Cellular Component	GO:0098862	cluster of actin-based cell projections		0.002221	1	0.02208	0.1494	10	200	CLTRN,PDZK1,RAPGEF3,MYO3B,CGN,PLS1,MYO5B,PROM1,DIAPH1,MYH14
GO: Cellular Component	GO:1904724	tertiary granule lumen		0.002337	1	0.02276	0.154	5	55	LRG1,PPBP,TCN1,CXCL1,CDA
GO: Cellular Component	GO:0033093	Weibel-Palade body		0.002756	1	0.02555	0.1729	2	5	UNC13D,EDN1
GO: Cellular Component	GO:0033106	cis-Golgi network membrane		0.002756	1	0.02555	0.1729	2	5	HLA-G,RNF183
GO: Cellular Component	GO:0005921	gap junction		0.00278	1	0.02555	0.1729	4	35	GJB4,GJB1,GJB3,GJB5
GO: Cellular Component	GO:0031226	intrinsic component of plasma membrane		0.002839	1	0.0256	0.1732	46	1790	TSPAN15,ADGRG5,ERBB3,B3GNT3,F2RL1,F3,MELTF,PROM2,UPK1B,SCNN1A,SCNN1G,KCNK6,ACKR2,EPGN,NCMAP,MST1R,MUC1,SLC2A12,MUC4,SEMA3E,PRRG1,PRRG2,PRSS8,GJB4,PRSS22,ITGA6,PTAFR,IL1RL2,TNFRSF21,ITGB4,ST14,ITGB8,SLC52A3,PROM1,KCNJ1,KCNS1,GPR15,SLC26A2,GPRC5A,TSPAN1,P2RY2,LNPEP,TMC5,LY75,SLC14A2,EPHA1
GO: Cellular Component	GO:0062023	collagen-containing extracellular matrix		0.003096	1	0.02741	0.1855	17	474	F3,ANXA3,CCN1,C6orf15,SLPI,MUC1,MUC4,PRSS1,ITGA6,ITGB4,VWA2,L1CAM,LAD1,LAMA3,LAMB3,LAMC2,ENTPD2
GO: Cellular Component	GO:0043218	compact myelin		0.003238	1	0.02816	0.1905	3	18	MBP,NCMAP,CDH1
GO: Cellular Component	GO:0099503	secretory vesicle		0.005004	1	0.04275	0.2893	30	1074	AOC1,LRG1,SCNN1A,PKP1,FAM3C,PLAU,KLK5,ANXA3,TMPRSS4,PPBP,FRK,IGFBP3,SLPI,KLK7,KLK6,KLK10,UNC13D,PTAFR,MYO5C,NBEAL2,DIAPH1,ATP11A,SLC27A2,TCN1,SLC44A2,CXCL1,EDN1,MAL2,CDA,PADI2
Human Phenotype	HP:0003340	Abnormal dermatological laboratory findings		1.598e-08	4.354e-05	2.177e-05	0.0001848	5	6	ITGA6,ITGB4,LAMA3,LAMB3,LAMC2
Human Phenotype	HP:0003341	Junctional split		1.598e-08	4.354e-05	2.177e-05	0.0001848	5	6	ITGA6,ITGB4,LAMA3,LAMB3,LAMC2
Human Phenotype	HP:0001597	Abnormality of the nail		2.193e-07	0.0005976	0.0001992	0.001691	23	356	CDSN,GRHL2,PKP1,AP1S3,WNT7A,FERMT1,GJB4,ITGA6,IRF6,ITGB4,GJB3,NECTIN4,KDF1,KRT17,KRT81,KRT86,CAST,LAMA3,LAMB3,LAMC2,TFAP2A,CDH1,CDH3
Human Phenotype	HP:0006089	Palmar hyperhidrosis		3.201e-07	0.0008721	0.000218	0.001851	5	9	ITGB4,KRT17,LAMA3,LAMB3,LAMC2
Human Phenotype	HP:0200097	Oral mucosal blisters		1.919e-06	0.00523	0.001046	0.008878	5	12	ITGA6,ITGB4,LAMA3,LAMB3,LAMC2
Human Phenotype	HP:0001798	Anonychia		2.417e-06	0.006585	0.001098	0.009315	8	46	GRHL2,WNT7A,ITGA6,ITGB4,KRT17,LAMA3,LAMB3,LAMC2
Human Phenotype	HP:0001602	Laryngeal stenosis		3.07e-06	0.008366	0.001195	0.01014	5	13	FERMT1,SLC26A2,LAMA3,LAMB3,LAMC2
Human Phenotype	HP:0006297	Hypoplasia of dental enamel		3.994e-06	0.01088	0.001335	0.01133	9	65	GRHL2,GALNT3,ITGA6,ITGB4,NECTIN4,LAMA3,LAMB3,LAMC2,DCAF12L1
Human Phenotype	HP:0000962	Hyperkeratosis		4.752e-06	0.01295	0.001335	0.01133	17	247	GRHL2,PKP1,AP1S3,FERMT1,GJB4,ITGB4,GJB3,NECTIN4,KRT17,DSG2,KRT81,KRT86,CAST,LAMA3,LAMB3,LAMC2,CDH3
Human Phenotype	HP:0001030	Fragile skin		4.9e-06	0.01335	0.001335	0.01133	7	36	PKP1,FERMT1,ITGA6,ITGB4,LAMA3,LAMB3,LAMC2
Human Phenotype	HP:0001035	Abnormality of keratinization		6.24e-06	0.017	0.001546	0.01312	17	252	GRHL2,PKP1,AP1S3,FERMT1,GJB4,ITGB4,GJB3,NECTIN4,KRT17,DSG2,KRT81,KRT86,CAST,LAMA3,LAMB3,LAMC2,CDH3
Human Phenotype	HP:0008404	Nail dystrophy		9.307e-06	0.02536	0.002113	0.01794	12	133	GRHL2,AP1S3,FERMT1,ITGA6,ITGB4,KDF1,KRT17,KRT81,KRT86,LAMA3,LAMB3,LAMC2
Human Phenotype	HP:0001056	Milia		1.072e-05	0.0292	0.002246	0.01907	6	27	FERMT1,ITGA6,ITGB4,LAMA3,LAMB3,LAMC2
Human Phenotype	HP:0001802	Absent toenail		1.386e-05	0.03778	0.002699	0.0229	5	17	WNT7A,ITGB4,LAMA3,LAMB3,LAMC2
Human Phenotype	HP:0001596	Alopecia		2.514e-05	0.06851	0.004398	0.03733	9	81	CDSN,AP1S3,ITGB4,NECTIN4,KRT81,KRT86,LAMA3,LAMB3,LAMC2
Human Phenotype	HP:0002164	Nail dysplasia		2.854e-05	0.07778	0.004398	0.03733	14	199	GRHL2,AP1S3,WNT7A,FERMT1,ITGA6,ITGB4,KDF1,KRT17,KRT81,KRT86,LAMA3,LAMB3,LAMC2,TFAP2A
Human Phenotype	HP:0100269	Paramedian lip pit		2.946e-05	0.08027	0.004398	0.03733	3	4	GRHL3,IRF6,TFAP2A
Human Phenotype	HP:0000196	Lower lip pit		2.946e-05	0.08027	0.004398	0.03733	3	4	GRHL3,IRF6,TFAP2A
Human Phenotype	HP:0000685	Hypoplasia of teeth		3.066e-05	0.08356	0.004398	0.03733	9	83	GRHL2,GALNT3,ITGA6,ITGB4,NECTIN4,LAMA3,LAMB3,LAMC2,DCAF12L1
Human Phenotype	HP:0000987	Atypical scarring of skin		4.14e-05	0.1128	0.005395	0.04579	11	130	CNGB1,FERMT1,ITGA6,ITGB4,PROM1,LAMA3,LAMB3,LAMC2,TFAP2A,DCAF12L1,RP1
Human Phenotype	HP:0001806	Onycholysis		4.282e-05	0.1167	0.005395	0.04579	5	21	CDSN,AP1S3,LAMA3,LAMB3,LAMC2
Human Phenotype	HP:0001057	Aplasia cutis congenita		4.355e-05	0.1187	0.005395	0.04579	6	34	ITGA6,ITGB4,LAMA3,LAMB3,LAMC2,TFAP2A
Human Phenotype	HP:0005984	Elevated maternal serum alpha-fetoprotein		7.258e-05	0.1978	0.008599	0.07298	3	5	ITGA6,ITGB4,DCAF12L1
Human Phenotype	HP:0000982	Palmoplantar keratoderma		8.209e-05	0.2237	0.009321	0.07911	11	140	PKP1,FERMT1,GJB4,ITGB4,GJB3,KRT17,DSG2,CAST,LAMA3,LAMB3,LAMC2
Human Phenotype	HP:0010296	Ankyloglossia		8.911e-05	0.2428	0.009713	0.08244	4	13	FERMT1,LAMA3,LAMB3,LAMC2
Human Phenotype	HP:0008066	Abnormal blistering of the skin		0.0001005	0.274	0.01054	0.08943	10	119	AP1S3,FERMT1,GJB4,ITGA6,ITGB4,GJB3,KRT17,LAMA3,LAMB3,LAMC2
Human Phenotype	HP:0200037	Skin vesicle		0.000105	0.2862	0.0106	0.08997	5	25	PKP1,ITGB4,LAMA3,LAMB3,LAMC2
Human Phenotype	HP:0001944	Dehydration		0.0001151	0.3136	0.0112	0.09507	12	171	SCNN1A,SCNN1G,MUC4,MYO5B,ITGB4,KCNJ1,LAMA3,LAMB3,LAMC2,NLRP3,THRB,DCAF12L1
Human Phenotype	HP:0004552	Scarring alopecia of scalp		0.0001229	0.3348	0.01155	0.098	4	14	ITGB4,LAMA3,LAMB3,LAMC2
Human Phenotype	HP:0007383	Congenital localized absence of skin		0.0001431	0.3899	0.01258	0.1067	3	6	LAMA3,LAMB3,LAMC2
Human Phenotype	HP:0006511	Laryngeal stridor		0.0001431	0.3899	0.01258	0.1067	3	6	LAMA3,LAMB3,LAMC2
Human Phenotype	HP:0008386	Aplasia/Hypoplasia of the nails		0.0001532	0.4174	0.01277	0.1084	11	150	GRHL2,WNT7A,ITGA6,ITGB4,NECTIN4,KRT17,LAMA3,LAMB3,LAMC2,TFAP2A,CDH1
Human Phenotype	HP:0006739	Squamous cell carcinoma of the skin		0.0001547	0.4215	0.01277	0.1084	5	27	AP1S3,LAMA3,LAMB3,LAMC2,SLC45A2
Human Phenotype	HP:0011368	Epidermal thickening		0.0002037	0.5551	0.01597	0.1355	19	396	GRHL2,PKP1,AP1S3,FERMT1,GJB4,ITGB4,ST14,GJB3,NECTIN4,KRT17,DSG2,KRT81,KRT86,CAST,LAMA3,LAMB3,LAMC2,NLRP3,CDH3
Human Phenotype	HP:0000682	Abnormality of dental enamel		0.0002051	0.5589	0.01597	0.1355	11	155	GRHL2,FERMT1,FAM83H,GALNT3,ITGA6,ITGB4,NECTIN4,LAMA3,LAMB3,LAMC2,DCAF12L1
Human Phenotype	HP:0006483	Abnormal number of teeth		0.0002395	0.6526	0.01813	0.1539	14	242	GRHL2,GRHL3,IRF6,ITGB4,KDF1,KRT17,LAMA3,LAMB3,LAMC2,TFAP2A,TGFA,DCAF12L1,CDH1,CDH3
Human Phenotype	HP:0004057	Mitten deformity		0.0002468	0.6725	0.01818	0.1543	3	7	LAMA3,LAMB3,LAMC2
Human Phenotype	HP:0001075	Atrophic scars		0.0002606	0.71	0.01868	0.1586	5	30	ITGA6,ITGB4,LAMA3,LAMB3,LAMC2
Human Phenotype	HP:0200041	Skin erosion		0.0002791	0.7607	0.01902	0.1614	4	17	ITGB4,LAMA3,LAMB3,LAMC2
Human Phenotype	HP:0100825	Cheilitis		0.0002791	0.7607	0.01902	0.1614	4	17	AP1S3,FERMT1,CAST,DCAF12L1
Human Phenotype	HP:0002293	Alopecia of scalp		0.0003059	0.8334	0.02033	0.1725	5	31	CDSN,ITGB4,LAMA3,LAMB3,LAMC2
Human Phenotype	HP:0100360	Contractures of the joints of the upper limbs		0.0003626	0.9881	0.02353	0.1997	13	222	WNT7A,FERMT1,ITGB4,CCN6,SLC26A2,L1CAM,LAMA3,LAMB3,LAMC2,TFAP2A,NLRP3,DCAF12L1,CDH3
Human Phenotype	HP:0008148	Impaired epinephrine-induced platelet aggregation		0.000394	1	0.0244	0.2071	2	2	PLAU,C10orf55
Human Phenotype	HP:0008513	Bilateral conductive hearing impairment		0.000394	1	0.0244	0.2071	2	2	TNFRSF11A,EDN1
Human Phenotype	HP:0000190	Abnormal oral frenulum morphology		0.000549	1	0.02934	0.2491	5	35	FERMT1,IRF6,LAMA3,LAMB3,LAMC2
Human Phenotype	HP:0200020	Corneal erosion		0.0005498	1	0.02934	0.2491	6	53	FERMT1,SPINT2,ITGB4,LAMA3,LAMB3,LAMC2
Human Phenotype	HP:0008366	Contractures involving the joints of the feet		0.0005593	1	0.02934	0.2491	11	174	FERMT1,ITGB4,CCN6,GJB1,SLC26A2,L1CAM,LAMA3,LAMB3,LAMC2,NLRP3,DCAF12L1
Human Phenotype	HP:0001072	Thickened skin		0.000564	1	0.02934	0.2491	20	464	GRHL2,PKP1,AP1S3,FERMT1,GJB4,ITGB4,ST14,GJB3,NECTIN4,KRT17,DSG2,KRT81,KRT86,CAST,LAMA3,LAMB3,LAMC2,NLRP3,SLC45A2,CDH3
Human Phenotype	HP:0000841	Hyperactive renin-angiotensin system		0.0005755	1	0.02934	0.2491	3	9	SCNN1A,SCNN1G,KCNJ1
Human Phenotype	HP:0012227	Urethral stricture		0.0005755	1	0.02934	0.2491	3	9	FERMT1,ITGA6,ITGB4
Human Phenotype	HP:0007556	Plantar hyperkeratosis		0.0006087	1	0.02934	0.2491	6	54	FERMT1,ITGB4,KRT17,LAMA3,LAMB3,LAMC2
Human Phenotype	HP:0009804	Reduced number of teeth		0.0006236	1	0.02934	0.2491	12	205	GRHL2,GRHL3,IRF6,ITGB4,LAMA3,LAMB3,LAMC2,TFAP2A,TGFA,DCAF12L1,CDH1,CDH3
Human Phenotype	HP:3000050	Abnormality of odontoid tissue		0.0006464	1	0.02934	0.2491	11	177	GRHL2,FERMT1,FAM83H,GALNT3,ITGA6,ITGB4,NECTIN4,LAMA3,LAMB3,LAMC2,DCAF12L1
Human Phenotype	HP:0001817	Absent fingernail		0.0006607	1	0.02934	0.2491	4	21	ITGB4,LAMA3,LAMB3,LAMC2
Human Phenotype	HP:0005651	Flexion contracture of finger		0.0006676	1	0.02934	0.2491	10	150	FERMT1,ITGB4,CCN6,SLC26A2,L1CAM,LAMA3,LAMB3,LAMC2,NLRP3,DCAF12L1
Human Phenotype	HP:0001220	Interphalangeal joint contracture of finger		0.0006676	1	0.02934	0.2491	10	150	FERMT1,ITGB4,CCN6,SLC26A2,L1CAM,LAMA3,LAMB3,LAMC2,NLRP3,DCAF12L1
Human Phenotype	HP:0012785	Flexion contracture of finger		0.0006676	1	0.02934	0.2491	10	150	FERMT1,ITGB4,CCN6,SLC26A2,L1CAM,LAMA3,LAMB3,LAMC2,NLRP3,DCAF12L1
Human Phenotype	HP:0100490	Camptodactyly of finger		0.0006676	1	0.02934	0.2491	10	150	FERMT1,ITGB4,CCN6,SLC26A2,L1CAM,LAMA3,LAMB3,LAMC2,NLRP3,DCAF12L1
Human Phenotype	HP:0001836	Camptodactyly of toe		0.0006676	1	0.02934	0.2491	10	150	FERMT1,ITGB4,CCN6,SLC26A2,L1CAM,LAMA3,LAMB3,LAMC2,NLRP3,DCAF12L1
Human Phenotype	HP:0010563	Camptodactyly (hands)		0.0006676	1	0.02934	0.2491	10	150	FERMT1,ITGB4,CCN6,SLC26A2,L1CAM,LAMA3,LAMB3,LAMC2,NLRP3,DCAF12L1
Human Phenotype	HP:0100492	Joint contractures involving the joints of the feet		0.0006676	1	0.02934	0.2491	10	150	FERMT1,ITGB4,CCN6,SLC26A2,L1CAM,LAMA3,LAMB3,LAMC2,NLRP3,DCAF12L1
Human Phenotype	HP:0005830	Flexion contracture of toe		0.0006676	1	0.02934	0.2491	10	150	FERMT1,ITGB4,CCN6,SLC26A2,L1CAM,LAMA3,LAMB3,LAMC2,NLRP3,DCAF12L1
Human Phenotype	HP:0025424	Abnormal larynx physiology		0.0008104	1	0.03388	0.2876	3	10	LAMA3,LAMB3,LAMC2
Human Phenotype	HP:0002232	Patchy alopecia		0.0008104	1	0.03388	0.2876	3	10	NECTIN4,KRT81,KRT86
Human Phenotype	HP:0002041	Intractable diarrhea		0.0008104	1	0.03388	0.2876	3	10	ITGA6,ITGB4,EPCAM
Human Phenotype	HP:0001372	Joint contractures		0.0008206	1	0.03388	0.2876	10	154	FERMT1,ITGB4,CCN6,SLC26A2,L1CAM,LAMA3,LAMB3,LAMC2,NLRP3,DCAF12L1
Human Phenotype	HP:0009473	Joint contracture of the hand		0.0008946	1	0.03632	0.3083	11	184	FERMT1,ITGB4,CCN6,SLC26A2,L1CAM,LAMA3,LAMB3,LAMC2,NLRP3,DCAF12L1,CDH3
Human Phenotype	HP:0000668	Hypodontia		0.0009064	1	0.03632	0.3083	9	129	GRHL2,GRHL3,IRF6,ITGB4,LAMA3,LAMB3,LAMC2,TGFA,CDH1
Human Phenotype	HP:0001808	Fragile nails		0.0009484	1	0.03745	0.3179	4	23	ITGB4,LAMA3,LAMB3,LAMC2
Human Phenotype	HP:0006261	Abnormal phalangeal joint morphology of the hand		0.001001	1	0.03898	0.3309	10	158	FERMT1,ITGB4,CCN6,SLC26A2,L1CAM,LAMA3,LAMB3,LAMC2,NLRP3,DCAF12L1
Human Phenotype	HP:0025423	Abnormal larynx morphology		0.001103	1	0.04156	0.3528	10	160	FOXE1,FERMT1,SEMA3E,SLC52A3,KRT17,SLC26A2,LAMA3,LAMB3,LAMC2,EDN1
Human Phenotype	HP:0011061	Abnormality of dental structure		0.001132	1	0.04156	0.3528	15	315	GRHL2,FERMT1,FAM83H,MUC4,GALNT3,ITGA6,ITGB4,NECTIN4,KRT17,LAMA3,LAMB3,LAMC2,DCAF12L1,CDH1,CDH3
Human Phenotype	HP:0000367	Conductive deafness		0.001144	1	0.04156	0.3528	2	3	TNFRSF11A,EDN1
Human Phenotype	HP:0004399	Congenital pyloric atresia		0.001144	1	0.04156	0.3528	2	3	ITGA6,ITGB4
Human Phenotype	HP:0010477	Aplasia of the bladder		0.001144	1	0.04156	0.3528	2	3	ITGA6,ITGB4
Human Phenotype	HP:0011121	Abnormality of skin morphology		0.001286	1	0.04505	0.3824	51	1836	CDSN,ARL11,GRHL2,PKP1,PLAU,CNGB1,AP1S3,FERMT1,CR2,SPINT2,GRHL3,OCLN,MUC4,SEMA3E,PRSS1,C10orf55,MYO5B,GJB4,AKR1D1,GATA3,ITGA6,UNC13D,IRF6,ITGB4,ST14,PROM1,GJB3,NBEAL2,NECTIN4,KDF1,KRT8,KRT17,KRT18,DSG2,SLC26A2,KRT81,KRT86,CAST,LAMA3,LAMB3,LAMC2,TFAP2A,EDN1,NLRP3,THRB,DCAF12L1,SLC45A2,RP1,LY75,CDH1,CDH3
Human Phenotype	HP:0011354	Generalized abnormality of skin		0.001286	1	0.04505	0.3824	51	1836	CDSN,ARL11,GRHL2,PKP1,PLAU,CNGB1,AP1S3,FERMT1,CR2,SPINT2,GRHL3,OCLN,MUC4,SEMA3E,PRSS1,C10orf55,MYO5B,GJB4,AKR1D1,GATA3,ITGA6,UNC13D,IRF6,ITGB4,ST14,PROM1,GJB3,NBEAL2,NECTIN4,KDF1,KRT8,KRT17,KRT18,DSG2,SLC26A2,KRT81,KRT86,CAST,LAMA3,LAMB3,LAMC2,TFAP2A,EDN1,NLRP3,THRB,DCAF12L1,SLC45A2,RP1,LY75,CDH1,CDH3
Human Phenotype	HP:0003121	Limb joint contracture		0.00129	1	0.04505	0.3824	14	286	WNT7A,FERMT1,ITGB4,CCN6,GJB1,SLC26A2,L1CAM,LAMA3,LAMB3,LAMC2,TFAP2A,NLRP3,DCAF12L1,CDH3
Human Phenotype	HP:0000670	Carious teeth		0.001333	1	0.04598	0.3903	10	164	FERMT1,MUC4,ITGB4,KRT17,LAMA3,LAMB3,LAMC2,DCAF12L1,CDH1,CDH3
Mouse Phenotype	MP:0009931	abnormal skin appearance		6.84e-10	2.351e-06	1.674e-06	1.459e-05	35	549	CDSN,F3,ESRP2,SCNN1G,PKP1,FA2H,WNT7A,CLDN7,AREG,FAM83H,CST6,GRHL3,LYPD6,PRSS8,SPINT1,MYO5B,ESRP1,GATA3,ITGA6,IRF6,ITGB4,ST14,MPZL3,KCNJ1,KDF1,SFN,ARID3A,LAMA3,LAMB3,LAMC2,CLDN6,NLRP3,TGFA,PKP3,CDH1
Mouse Phenotype	MP:0005501	abnormal skin physiology		9.738e-10	3.347e-06	1.674e-06	1.459e-05	28	370	CDSN,TMPRSS13,ESRP2,PKP1,ACKR2,FERMT1,AREG,CST6,GRHL3,PRSS8,EPPK1,ESRP1,GATA3,IRF6,ITGB4,ST14,MPZL3,DIAPH1,KDF1,SFN,LAMA3,LAMC2,NLRP3,TGFA,OVOL1,PKP3,TACSTD2,CDH1
Mouse Phenotype	MP:0002060	abnormal skin morphology		2.638e-09	9.067e-06	3.022e-06	2.635e-05	51	1083	CDSN,TMPRSS13,EVPL,FOXA2,F2RL1,F3,ESRP2,SCNN1G,PKP1,PLAU,FA2H,WNT7A,FERMT1,CLDN7,AREG,FAM83H,CST6,GRHL3,LYPD6,PRSS8,GALNT3,SPINT1,MYO5B,ESRP1,GATA3,ITGA6,IRF6,AIF1L,IL1RL2,ITGB4,ST14,GJB3,MPZL3,KCNJ1,DIAPH1,KDF1,SFN,ARID3A,LAMA3,LAMB3,LAMC2,TFAP2A,CLDN6,NLRP3,TGFA,OVOL1,PKP3,SLC45A2,TACSTD2,CDH1,AURKB
Mouse Phenotype	MP:0001216	abnormal epidermal layer morphology		2.13e-08	7.321e-05	1.83e-05	0.0001596	26	372	CDSN,TMPRSS13,EVPL,F2RL1,ESRP2,PKP1,FA2H,FERMT1,CST6,GRHL3,PRSS8,SPINT1,ESRP1,GATA3,ITGA6,IRF6,ITGB4,ST14,GJB3,MPZL3,KDF1,SFN,LAMA3,LAMC2,PKP3,CDH1
Mouse Phenotype	MP:0002098	abnormal vibrissa morphology		3.659e-08	0.0001258	2.515e-05	0.0002193	15	129	TMPRSS13,F2RL1,PKP1,AREG,PRSS8,SPINT1,GATA3,IRF6,ST14,SLC52A3,MPZL3,KRT17,CLDN6,TGFA,OVOL1
Mouse Phenotype	MP:0002796	impaired skin barrier function		4.907e-08	0.0001686	2.811e-05	0.0002451	13	96	CDSN,TMPRSS13,ESRP2,PKP1,GRHL3,PRSS8,ESRP1,GATA3,ST14,KDF1,SFN,OVOL1,CDH1
Mouse Phenotype	MP:0001240	abnormal epidermis stratum corneum morphology		6.053e-08	0.000208	2.972e-05	0.0002591	17	174	CDSN,TMPRSS13,EVPL,F2RL1,PKP1,CST6,GRHL3,PRSS8,SPINT1,GATA3,IRF6,ST14,MPZL3,KDF1,SFN,LAMC2,PKP3
Mouse Phenotype	MP:0001236	abnormal epidermis stratum spinosum morphology		4.626e-07	0.00159	0.0001988	0.001733	11	80	CDSN,F2RL1,GRHL3,IRF6,ITGB4,ST14,MPZL3,SFN,LAMC2,PKP3,CDH1
Mouse Phenotype	MP:0030605	abnormal corneocyte morphology		2.423e-06	0.00833	0.0009255	0.00807	6	21	EVPL,PKP1,GRHL3,PRSS8,SPINT1,ST14
Mouse Phenotype	MP:0003809	abnormal hair shaft morphology		2.95e-06	0.01014	0.001014	0.00884	11	96	CDSN,FOXE1,FA2H,PRSS8,GATA3,ST14,MPZL3,KRT17,TGFA,OVOL1,PKP3
Mouse Phenotype	MP:0010678	abnormal skin adnexa morphology		4.39e-06	0.01509	0.001372	0.01196	45	1140	CDSN,ERBB3,TMPRSS13,FOXA1,F2RL1,ESRP2,PROM2,PKP1,FOXE1,FA2H,SDR42E1,AREG,FAM83H,IGFBP3,CST6,MUC1,TMEM30B,PRSS8,SPINT1,ESRP1,GATA3,IRF6,TNFRSF11A,ITGB4,ST14,SLC52A3,CCN6,MPZL3,DIAPH1,SFN,KRT17,DSG2,L1CAM,CAST,LAMA3,TFAP2A,CLDN6,NLRP3,TGFA,OVOL1,PKP3,SLC45A2,MPZL2,CDH1,CDH3
Mouse Phenotype	MP:0000377	abnormal hair follicle morphology		6.691e-06	0.023	0.001916	0.01671	17	243	CDSN,ESRP2,FOXE1,FA2H,CST6,PRSS8,ESRP1,GATA3,IRF6,ST14,MPZL3,SFN,KRT17,LAMA3,TGFA,PKP3,CDH1
Mouse Phenotype	MP:0001211	wrinkled skin		8.274e-06	0.02844	0.002187	0.01907	7	38	CLDN7,PRSS8,SPINT1,MYO5B,GATA3,ST14,KCNJ1
Mouse Phenotype	MP:0000462	abnormal digestive system morphology		1.015e-05	0.03488	0.002491	0.02172	45	1177	ERBB3,FOXA1,FOXA2,OVOL2,ESRP2,CGN,PLAU,PLS1,VAV1,FOXE1,AGR2,FERMT1,AREG,GRHL3,OCLN,GALNT3,SPINT1,MYO5B,ESRP1,GATA3,ITGA6,IRF6,GCNT1,ITGB4,ST14,ITGB8,PROM1,KDF1,PGBD5,SFN,KRT8,RAB25,KRT17,AP1M2,LAMA3,LAMB3,LAMC2,TFAP2A,EDN1,NLRP3,TGFA,THRB,ILDR1,CDH1,EPCAM
Mouse Phenotype	MP:0001233	abnormal epidermis suprabasal layer morphology		1.498e-05	0.05148	0.003432	0.02993	6	28	PKP1,IRF6,ITGB4,SFN,LAMA3,CDH1
Mouse Phenotype	MP:0005381	digestive/alimentary phenotype		2.876e-05	0.09885	0.006178	0.05387	51	1461	ERBB3,FOXA1,FOXA2,OVOL2,ESRP2,CGN,SCNN1A,SCNN1G,PLAU,PLS1,VAV1,FOXE1,AGR2,FERMT1,AREG,GRHL3,OCLN,MUC1,MUC4,GALNT3,SPINT1,MYO5B,ESRP1,GATA3,ITGA6,IRF6,GCNT1,ITGB4,ST14,ITGB8,PROM1,KDF1,PGBD5,SFN,KRT8,GPR15,RAB25,KRT17,DSG2,AP1M2,LAMA3,LAMB3,LAMC2,TFAP2A,EDN1,NLRP3,TGFA,THRB,ILDR1,CDH1,EPCAM
Mouse Phenotype	MP:0030572	abnormal pilosebaceous unit morphology		3.323e-05	0.1142	0.006409	0.05588	18	303	CDSN,ESRP2,FOXE1,FA2H,CST6,PRSS8,ESRP1,GATA3,IRF6,ST14,MPZL3,SFN,KRT17,LAMA3,TGFA,OVOL1,PKP3,CDH1
Mouse Phenotype	MP:0001429	dehydration		3.356e-05	0.1154	0.006409	0.05588	10	102	F2RL1,PKP1,FERMT1,CLDN7,PRSS8,MYO5B,ITGB4,ST14,KCNJ1,DIAPH1
Mouse Phenotype	MP:0001208	blistering		4.053e-05	0.1393	0.007332	0.06394	6	33	ITGA6,ITGB4,LAMA3,LAMB3,LAMC2,CDH1
Mouse Phenotype	MP:0011160	dermal-epidermal separation		4.481e-05	0.154	0.0077	0.06715	4	11	ITGB4,LAMA3,LAMB3,LAMC2
Mouse Phenotype	MP:0001196	shiny skin		4.841e-05	0.1664	0.007923	0.06909	6	34	ESRP2,ESRP1,IRF6,ST14,SFN,CDH1
Mouse Phenotype	MP:0001241	absent epidermis stratum corneum		6.617e-05	0.2274	0.01034	0.09014	4	12	CDSN,IRF6,KDF1,SFN
Mouse Phenotype	MP:0009504	abnormal mammary gland epithelium morphology		8.48e-05	0.2915	0.01267	0.1105	9	92	ERBB3,FOXA1,AREG,GATA3,CCN6,SFN,TGFA,CDH1,CDH3
Mouse Phenotype	MP:0003051	curly tail		9.434e-05	0.3243	0.01351	0.1178	8	73	F2RL1,GRHL2,SPINT2,GRHL3,PRSS8,SPINT1,IRF6,ST14
Mouse Phenotype	MP:0014201	abnormal intestinal epithelium physiology		0.000101	0.3471	0.01375	0.1199	10	116	SCNN1A,SCNN1G,PLS1,AGR2,SPINT1,ITGB4,ST14,AP1M2,CDH1,EPCAM
Mouse Phenotype	MP:0009582	abnormal keratinocyte proliferation		0.000104	0.3574	0.01375	0.1199	8	74	PKP1,FERMT1,CST6,GRHL3,IRF6,KDF1,PKP3,TACSTD2
Mouse Phenotype	MP:0003453	abnormal keratinocyte physiology		0.0001251	0.4299	0.01413	0.1232	10	119	PKP1,FERMT1,CST6,GRHL3,EPPK1,IRF6,ITGB4,KDF1,PKP3,TACSTD2
Mouse Phenotype	MP:0011159	abnormal epidermal-dermal junction morphology		0.0001297	0.4457	0.01413	0.1232	4	14	ITGB4,LAMA3,LAMB3,LAMC2
Mouse Phenotype	MP:0003812	abnormal hair medulla		0.0001297	0.4457	0.01413	0.1232	4	14	PRSS8,KRT17,TGFA,PKP3
Mouse Phenotype	MP:0000379	decreased hair follicle number		0.000138	0.4743	0.01413	0.1232	8	77	ESRP2,PRSS8,ESRP1,IRF6,ST14,MPZL3,SFN,CDH1
Mouse Phenotype	MP:0001274	curly vibrissae		0.0001382	0.475	0.01413	0.1232	5	26	AREG,PRSS8,GATA3,CLDN6,TGFA
Mouse Phenotype	MP:0001231	abnormal epidermis stratum basale morphology		0.0001408	0.484	0.01413	0.1232	7	58	GRHL3,GATA3,IRF6,ITGB4,SFN,LAMA3,CDH1
Mouse Phenotype	MP:0000579	abnormal nail morphology		0.0001442	0.4955	0.01413	0.1232	6	41	PROM2,ITGB4,KRT17,L1CAM,CAST,LAMA3
Mouse Phenotype	MP:0009474	thick epidermis stratum spinosum		0.000148	0.5087	0.01413	0.1232	3	6	GRHL3,IRF6,SFN
Mouse Phenotype	MP:0012532	abnormal surface ectoderm morphology		0.000148	0.5087	0.01413	0.1232	3	6	OVOL2,GRHL3,IRF6
Mouse Phenotype	MP:0009893	cleft primary palate		0.000148	0.5087	0.01413	0.1232	3	6	ESRP2,ESRP1,TFAP2A
Mouse Phenotype	MP:0001219	thick epidermis		0.0001646	0.5659	0.01457	0.1271	10	123	CST6,GRHL3,GATA3,IRF6,ST14,GJB3,KDF1,SFN,PKP3,CDH1
Mouse Phenotype	MP:0001192	scaly skin		0.0001654	0.5684	0.01457	0.1271	8	79	CDSN,FAM83H,CST6,GRHL3,LYPD6,GATA3,ST14,NLRP3
Mouse Phenotype	MP:0009503	abnormal mammary gland duct morphology		0.0001654	0.5684	0.01457	0.1271	8	79	ERBB3,FOXA1,AREG,CCN6,SFN,TGFA,CDH1,CDH3
Mouse Phenotype	MP:0013558	abnormal exocrine gland morphology		0.00024	0.8248	0.02062	0.1798	33	874	CDSN,ERBB3,FOXA1,FOXA2,F2RL1,ESRP2,PLAU,FA2H,WNT7A,AGR2,AREG,CST6,OCLN,MUC1,TMEM30B,SPINT1,SRD5A2,ESRP1,GATA3,TNFRSF11A,ST14,CCN6,MPZL3,ATP2C2,PGBD5,SFN,AP1M2,EDN1,TGFA,LNPEP,CDH1,EPCAM,CDH3
Mouse Phenotype	MP:0000477	abnormal intestine morphology		0.0002851	0.9799	0.0239	0.2084	23	523	ERBB3,CGN,PLAU,PLS1,VAV1,AGR2,FERMT1,AREG,GRHL3,SPINT1,MYO5B,ITGA6,GCNT1,ST14,SFN,KRT8,RAB25,AP1M2,NLRP3,TGFA,THRB,ILDR1,EPCAM
Mouse Phenotype	MP:0009675	orthokeratosis		0.0002942	1	0.02408	0.21	4	17	CST6,PRSS8,MPZL3,LAMC2
Mouse Phenotype	MP:0001190	reddish skin		0.0003118	1	0.02492	0.2173	6	47	PRSS8,SPINT1,ST14,LAMC2,NLRP3,PKP3
Mouse Phenotype	MP:0000764	abnormal tongue epithelium morphology		0.0003293	1	0.02572	0.2243	5	31	ITGB4,ST14,KDF1,KRT17,LAMB3
Mouse Phenotype	MP:0001222	epidermal hyperplasia		0.0003565	1	0.02723	0.2374	9	111	CDSN,CST6,GRHL3,GATA3,GJB3,MPZL3,SFN,LAMC2,PKP3
Mouse Phenotype	MP:0001191	abnormal skin condition		0.0003701	1	0.02765	0.2411	15	274	CDSN,FOXA2,ESRP2,PKP1,CST6,LYPD6,ESRP1,GATA3,ITGA6,ITGB4,KCNJ1,DIAPH1,LAMA3,OVOL1,CDH1
Mouse Phenotype	MP:0001284	absent vibrissae		0.0003929	1	0.02873	0.2505	6	49	PKP1,PRSS8,SPINT1,IRF6,ST14,KRT17
Mouse Phenotype	MP:0001874	acanthosis		0.0004392	1	0.03116	0.2717	6	50	CDSN,F2RL1,ST14,MPZL3,LAMC2,PKP3
Mouse Phenotype	MP:0000488	abnormal intestinal epithelium morphology		0.0004442	1	0.03116	0.2717	14	249	CGN,PLS1,VAV1,AGR2,AREG,SPINT1,MYO5B,GCNT1,ST14,KRT8,AP1M2,TGFA,ILDR1,EPCAM
Mouse Phenotype	MP:0013716	hypolactation		0.0004645	1	0.03193	0.2784	4	19	ERBB3,AREG,TGFA,CDH1
Mouse Phenotype	MP:0002038	increased carcinoma incidence		0.0005426	1	0.0353	0.3078	16	315	FOXA1,FOXA2,F2RL1,F3,PLAU,GRHL3,BHMT,CCN6,PROM1,SFN,RAB25,GPRC5A,THRB,TACSTD2,CDH1,AURKB
Mouse Phenotype	MP:0009583	increased keratinocyte proliferation		0.0005444	1	0.0353	0.3078	6	52	CST6,GRHL3,IRF6,KDF1,PKP3,TACSTD2
Mouse Phenotype	MP:0009611	epidermis stratum spinosum hyperplasia		0.0005444	1	0.0353	0.3078	6	52	CDSN,F2RL1,ST14,MPZL3,LAMC2,PKP3
Mouse Phenotype	MP:0002073	abnormal hair growth		0.0005812	1	0.03586	0.3127	16	317	CDSN,FOXE1,FA2H,AREG,FAM83H,CST6,PRSS8,GATA3,ST14,MPZL3,DIAPH1,SFN,KRT17,NLRP3,TGFA,PKP3
Mouse Phenotype	MP:0000383	abnormal hair follicle orientation		0.0005899	1	0.03586	0.3127	5	35	FOXE1,GATA3,LAMA3,TGFA,PKP3
Mouse Phenotype	MP:0009884	palatal shelf fusion with tongue or mandible		0.0005947	1	0.03586	0.3127	3	9	IRF6,KDF1,SFN
Mouse Phenotype	MP:0013549	abnormal primary palate morphology		0.0005947	1	0.03586	0.3127	3	9	ESRP2,ESRP1,TFAP2A
Mouse Phenotype	MP:0001218	thin epidermis		0.0006683	1	0.03935	0.3431	6	54	ESRP2,FERMT1,SPINT1,ESRP1,ST14,SFN
Mouse Phenotype	MP:0013545	cleft hard palate		0.0006755	1	0.03935	0.3431	8	97	ESRP2,FOXE1,ESRP1,IRF6,ITGB8,KDF1,SFN,TFAP2A
Mouse Phenotype	MP:0008700	decreased interleukin-4 secretion		0.0006993	1	0.04006	0.3493	7	75	VAV1,CD274,PDCD1LG2,GATA3,VTCN1,CXCL16,IL1RL1
Mouse Phenotype	MP:0008566	increased interferon-gamma secretion		0.0007566	1	0.04221	0.368	9	123	MBP,MST1R,CD274,PDCD1LG2,GATA3,TNFRSF21,GPR15,VTCN1,NLRP3
Mouse Phenotype	MP:0003054	spina bifida		0.0007737	1	0.04221	0.368	8	99	F2RL1,GRHL2,OVOL2,SPINT2,GRHL3,PRSS8,SPINT1,ST14
Mouse Phenotype	MP:0000416	sparse hair		0.0007737	1	0.04221	0.368	8	99	FOXE1,FA2H,FAM83H,CST6,PRSS8,GATA3,SFN,PKP3
Mouse Phenotype	MP:0030570	abnormal piliary canal morphology		0.0008372	1	0.0436	0.3801	3	10	FA2H,ST14,MPZL3
Mouse Phenotype	MP:0000919	cranioschisis		0.0008372	1	0.0436	0.3801	3	10	GRHL2,GRHL3,TFAP2A
Mouse Phenotype	MP:0003848	brittle hair		0.0008372	1	0.0436	0.3801	3	10	MPZL3,KRT17,PKP3
Mouse Phenotype	MP:0010155	abnormal intestine physiology		0.0009539	1	0.04894	0.4267	16	332	ERBB3,SCNN1A,SCNN1G,PLS1,AGR2,FERMT1,MUC4,SPINT1,ITGB4,ST14,GPR15,DSG2,AP1M2,NLRP3,CDH1,EPCAM
Mouse Phenotype	MP:0001209	spontaneous skin ulceration		0.0009811	1	0.04959	0.4324	5	39	CDSN,AREG,MPZL3,LAMC2,TGFA
Domain	IPR001314	Peptidase_S1A	InterPro	7.838e-07	0.001185	0.0004628	0.003655	12	113	TMPRSS13,PLAU,KLK5,TMPRSS4,PRSS1,KLK7,PRSS8,KLK6,KLK10,PRSS22,ST14,MST1L
Domain	PS50240	TRYPSIN_DOM	PROSITE	9.476e-07	0.001433	0.0004628	0.003655	12	115	TMPRSS13,PLAU,KLK5,TMPRSS4,PRSS1,KLK7,PRSS8,KLK6,KLK10,PRSS22,ST14,MST1L
Domain	SM00020	Tryp_SPc	SMART	1.141e-06	0.001725	0.0004628	0.003655	12	117	TMPRSS13,PLAU,KLK5,TMPRSS4,PRSS1,KLK7,PRSS8,KLK6,KLK10,PRSS22,ST14,MST1L
Domain	IPR001254	Trypsin_dom	InterPro	1.636e-06	0.002473	0.0004628	0.003655	12	121	TMPRSS13,PLAU,KLK5,TMPRSS4,PRSS1,KLK7,PRSS8,KLK6,KLK10,PRSS22,ST14,MST1L
Domain	PF00089	Trypsin	Pfam	1.636e-06	0.002473	0.0004628	0.003655	12	121	TMPRSS13,PLAU,KLK5,TMPRSS4,PRSS1,KLK7,PRSS8,KLK6,KLK10,PRSS22,ST14,MST1L
Domain	IPR009003	Peptidase_S1_PA	InterPro	1.948e-06	0.002945	0.0004628	0.003655	12	123	TMPRSS13,PLAU,KLK5,TMPRSS4,PRSS1,KLK7,PRSS8,KLK6,KLK10,PRSS22,ST14,MST1L
Domain	IPR018114	TRYPSIN_HIS	InterPro	2.142e-06	0.003239	0.0004628	0.003655	11	103	TMPRSS13,PLAU,KLK5,TMPRSS4,PRSS1,KLK7,PRSS8,KLK6,KLK10,PRSS22,ST14
Domain	PS00135	TRYPSIN_SER	PROSITE	2.848e-06	0.004307	0.000525	0.004147	11	106	TMPRSS13,PLAU,KLK5,TMPRSS4,PRSS1,KLK7,PRSS8,KLK6,KLK10,PRSS22,ST14
Domain	PS00134	TRYPSIN_HIS	PROSITE	3.125e-06	0.004725	0.000525	0.004147	11	107	TMPRSS13,PLAU,KLK5,TMPRSS4,PRSS1,KLK7,PRSS8,KLK6,KLK10,PRSS22,ST14
Domain	IPR033116	TRYPSIN_SER	InterPro	4.35e-06	0.006577	0.0006577	0.005195	10	90	TMPRSS13,PLAU,KLK5,TMPRSS4,PRSS1,KLK7,PRSS8,KLK6,PRSS22,ST14
Domain	PS00226	IF	PROSITE	4.934e-06	0.007461	0.0006782	0.005357	9	72	KRT80,KRT23,KRT7,KRT8,KRT17,KRT18,KRT34,KRT81,KRT86
Domain	PF00038	Filament	Pfam	5.541e-06	0.008379	0.0006982	0.005515	9	73	KRT80,KRT23,KRT7,KRT8,KRT17,KRT18,KRT34,KRT81,KRT86
Domain	IPR001664	IF	InterPro	7.762e-06	0.01174	0.0009028	0.007131	9	76	KRT80,KRT23,KRT7,KRT8,KRT17,KRT18,KRT34,KRT81,KRT86
Domain	IPR018039	Intermediate_filament_CS	InterPro	1.483e-05	0.02242	0.001601	0.01265	8	63	KRT23,KRT7,KRT8,KRT17,KRT18,KRT34,KRT81,KRT86
Domain	SM01391	Filament	SMART	3.602e-05	0.05447	0.003631	0.02868	8	71	KRT80,KRT23,KRT7,KRT8,KRT17,KRT18,KRT81,KRT86
Domain	IPR003054	Keratin_II	InterPro	8.212e-05	0.1242	0.007761	0.0613	5	26	KRT80,KRT7,KRT8,KRT81,KRT86
Domain	IPR004074	IL-1_rcpt_I/II-typ	InterPro	0.000106	0.1603	0.009429	0.07448	3	6	IL1RL2,IL1R2,IL1RL1
Domain	IPR001089	Chemokine_CXC	InterPro	0.0001489	0.2252	0.01251	0.09881	4	16	CXCL5,PPBP,CXCL16,CXCL1
Domain	IPR015497	EGF_rcpt_ligand	InterPro	0.0001831	0.2768	0.01383	0.1092	3	7	EPGN,AREG,TGFA
Domain	IPR028435	Plakophilin/d_Catenin	InterPro	0.0001831	0.2768	0.01383	0.1092	3	7	PKP1,PKP2,PKP3
Domain	PS00471	SMALL_CYTOKINES_CXC	PROSITE	0.000192	0.2904	0.01383	0.1092	4	17	CXCL5,PPBP,CXCL16,CXCL1
Domain	PS00407	CONNEXINS_1	PROSITE	0.0003041	0.4598	0.01619	0.1279	4	19	GJB4,GJB1,GJB3,GJB5
Domain	IPR008795	Prominin	InterPro	0.0003188	0.482	0.01619	0.1279	2	2	PROM2,PROM1
Domain	IPR002271	Connexin303	InterPro	0.0003188	0.482	0.01619	0.1279	2	2	GJB4,GJB5
Domain	IPR002270	Connexin311	InterPro	0.0003188	0.482	0.01619	0.1279	2	2	GJB4,GJB5
Domain	IPR027755	TF_Ovo-like	InterPro	0.0003188	0.482	0.01619	0.1279	2	2	OVOL2,OVOL1
Domain	PF05478	Prominin	Pfam	0.0003188	0.482	0.01619	0.1279	2	2	PROM2,PROM1
Domain	IPR017990	Connexin_CS	InterPro	0.0003749	0.5668	0.01619	0.1279	4	20	GJB4,GJB1,GJB3,GJB5
Domain	SM00037	CNX	SMART	0.0003749	0.5668	0.01619	0.1279	4	20	GJB4,GJB1,GJB3,GJB5
Domain	IPR013092	Connexin_N	InterPro	0.0003749	0.5668	0.01619	0.1279	4	20	GJB4,GJB1,GJB3,GJB5
Domain	IPR000500	Connexin	InterPro	0.0003749	0.5668	0.01619	0.1279	4	20	GJB4,GJB1,GJB3,GJB5
Domain	PF00029	Connexin	Pfam	0.0003749	0.5668	0.01619	0.1279	4	20	GJB4,GJB1,GJB3,GJB5
Domain	PS00408	CONNEXINS_2	PROSITE	0.0003749	0.5668	0.01619	0.1279	4	20	GJB4,GJB1,GJB3,GJB5
Domain	IPR019570	Connexin_CCC	InterPro	0.0003749	0.5668	0.01619	0.1279	4	20	GJB4,GJB1,GJB3,GJB5
Domain	SM01089	Connexin_CCC	SMART	0.0003749	0.5668	0.01619	0.1279	4	20	GJB4,GJB1,GJB3,GJB5
Domain	IPR001609	Myosin_head_motor_dom	InterPro	0.0005266	0.7962	0.02041	0.1612	5	38	MYO3B,MYO16,MYO5B,MYO5C,MYH14
Domain	PF00063	Myosin_head	Pfam	0.0005266	0.7962	0.02041	0.1612	5	38	MYO3B,MYO16,MYO5B,MYO5C,MYH14
Domain	PS51456	MYOSIN_MOTOR	PROSITE	0.0005266	0.7962	0.02041	0.1612	5	38	MYO3B,MYO16,MYO5B,MYO5C,MYH14
Domain	SM00242	MYSc	SMART	0.0005266	0.7962	0.02041	0.1612	5	38	MYO3B,MYO16,MYO5B,MYO5C,MYH14
Domain	IPR032444	Keratin_2_head	InterPro	0.0007775	1	0.02867	0.2265	4	24	KRT7,KRT8,KRT81,KRT86
Domain	PF16208	Keratin_2_head	Pfam	0.0007775	1	0.02867	0.2265	4	24	KRT7,KRT8,KRT81,KRT86
Domain	IPR017891	Insulin_GF-bd_Cys-rich_CS	InterPro	0.0008187	1	0.02879	0.2274	3	11	IGFBP3,CCN1,CCN6
Domain	IPR015621	IL-1_rcpt_fam	InterPro	0.0008187	1	0.02879	0.2274	3	11	IL1RL2,IL1R2,IL1RL1
Domain	PF09354	HNF_C	Pfam	0.0009284	1	0.02987	0.2359	2	3	FOXA1,FOXA2
Domain	PF08430	Forkhead_N	Pfam	0.0009284	1	0.02987	0.2359	2	3	FOXA1,FOXA2
Domain	IPR018533	Forkhead_box_C	InterPro	0.0009284	1	0.02987	0.2359	2	3	FOXA1,FOXA2
Domain	IPR013638	Fork-head_N	InterPro	0.0009284	1	0.02987	0.2359	2	3	FOXA1,FOXA2
Domain	IPR002957	Keratin_I	InterPro	0.001045	1	0.03194	0.2523	5	44	KRT23,KRT8,KRT17,KRT18,KRT34
Domain	PS00222	IGFBP_N_1	PROSITE	0.001077	1	0.03194	0.2523	3	12	IGFBP3,CCN1,CCN6
Domain	4.10.740.10	-	Gene3D	0.001077	1	0.03194	0.2523	3	12	PRRG4,PRRG1,PRRG2
Domain	IPR017857	Coagulation_fac_subgr_Gla_dom	InterPro	0.001077	1	0.03194	0.2523	3	12	PRRG4,PRRG1,PRRG2
Domain	IPR018048	Chemokine_CXC_CS	InterPro	0.001382	1	0.03967	0.3134	3	13	CXCL5,PPBP,CXCL1
Domain	PS50231	RICIN_B_LECTIN	PROSITE	0.001417	1	0.03967	0.3134	4	28	CRYBG1,GALNT3,CRYBG2,LY75
Domain	SM00458	RICIN	SMART	0.001417	1	0.03967	0.3134	4	28	CRYBG1,GALNT3,CRYBG2,LY75
Domain	PF00594	Gla	Pfam	0.001736	1	0.04375	0.3456	3	14	PRRG4,PRRG1,PRRG2
Domain	PS00011	GLA_1	PROSITE	0.001736	1	0.04375	0.3456	3	14	PRRG4,PRRG1,PRRG2
Domain	SM00069	GLA	SMART	0.001736	1	0.04375	0.3456	3	14	PRRG4,PRRG1,PRRG2
Domain	IPR033899	CXC_Chemokine_domain	InterPro	0.001736	1	0.04375	0.3456	3	14	CXCL5,PPBP,CXCL1
Domain	PS50998	GLA_2	PROSITE	0.001736	1	0.04375	0.3456	3	14	PRRG4,PRRG1,PRRG2
Domain	IPR000294	GLA_domain	InterPro	0.001736	1	0.04375	0.3456	3	14	PRRG4,PRRG1,PRRG2
Domain	IPR008078	GPCR_2_Ig-hepta-like_rcpt	InterPro	0.001835	1	0.04498	0.3553	2	4	ADGRF4,ADGRF1
Domain	IPR000772	Ricin_B_lectin	InterPro	0.001844	1	0.04498	0.3553	4	30	CRYBG1,GALNT3,CRYBG2,LY75
Pathway	1457790	Keratinization	BioSystems: REACTOME	5.996e-09	5.702e-06	5.702e-06	4.24e-05	19	214	CDSN,EVPL,KRT80,PKP1,PKP2,KLK5,KRT23,PRSS8,ST14,KRTAP2-3,KRT7,KRT8,KRT17,KRT18,DSG2,KRT34,KRT81,KRT86,PKP3
Pathway	83069	Cell adhesion molecules (CAMs)	BioSystems: KEGG	3.308e-08	3.146e-05	1.341e-05	9.974e-05	15	145	HLA-DOB,HLA-G,CLDN7,CLDN16,CD274,OCLN,PDCD1LG2,ITGA6,ITGB8,F11R,L1CAM,VTCN1,CLDN6,CDH1,CDH3
Pathway	1270232	Cell junction organization	BioSystems: REACTOME	4.232e-08	4.024e-05	1.341e-05	9.974e-05	12	89	CLDN7,CLDN16,ITGA6,ITGB4,F11R,NECTIN4,LAMA3,LAMB3,LAMC2,CLDN6,CDH1,CDH3
Pathway	1270231	Cell-Cell communication	BioSystems: REACTOME	8.488e-08	8.072e-05	2.018e-05	0.00015	14	134	SIRPG,CLDN7,CLDN16,MAPK13,ITGA6,ITGB4,F11R,NECTIN4,LAMA3,LAMB3,LAMC2,CLDN6,CDH1,CDH3
Pathway	1270240	Type I hemidesmosome assembly	BioSystems: REACTOME	6.517e-07	0.0006198	0.000124	0.0009217	5	11	ITGA6,ITGB4,LAMA3,LAMB3,LAMC2
Pathway	1457791	Formation of the cornified envelope	BioSystems: REACTOME	3.671e-06	0.003491	0.0005818	0.004326	9	71	CDSN,EVPL,PKP1,PKP2,KLK5,PRSS8,ST14,DSG2,PKP3
Pathway	138008	a6b1 and a6b4 Integrin signaling	BioSystems: Pathway Interaction Database	1.338e-05	0.01273	0.001818	0.01352	6	31	ERBB3,MST1R,ITGA6,ITGB4,SFN,CDH1
Pathway	1270290	Apoptotic cleavage of cell adhesion proteins	BioSystems: REACTOME	2.691e-05	0.02559	0.003199	0.02379	4	11	PKP1,OCLN,DSG2,CDH1
Pathway	1383034	Signaling by MST1	BioSystems: REACTOME	5.09e-05	0.0484	0.005378	0.03999	3	5	MST1R,SPINT2,SPINT1
Pathway	1270253	Laminin interactions	BioSystems: REACTOME	6.141e-05	0.0584	0.00584	0.04342	5	25	ITGA6,ITGB4,LAMA3,LAMB3,LAMC2
Pathway	M5889	Ensemble of genes encoding extracellular matrix and extracellular matrix-associated proteins	MSigDB C2 BIOCARTA (v6.0)	9.259e-05	0.08805	0.007664	0.05698	35	1028	S100A14,ELFN2,LRG1,S100A5,CCL28,PLAU,CXCL5,MUC20,SFTA2,ANXA3,WNT7A,EPGN,PPBP,AREG,IGFBP3,CCN1,SLPI,CST6,MUC1,MUC4,SEMA3E,PRSS1,ST14,CCN6,VWA2,FGFBP1,C1QL3,LAMA3,LAMB3,LAMC2,ARTN,ADAMTSL3,CXCL1,TGFA,MST1L
Pathway	1270233	Cell-cell junction organization	BioSystems: REACTOME	9.671e-05	0.09197	0.007664	0.05698	7	62	CLDN7,CLDN16,F11R,NECTIN4,CLDN6,CDH1,CDH3
Pathway	M5885	Ensemble of genes encoding ECM-associated proteins including ECM-affilaited proteins, ECM regulators and secreted factors	MSigDB C2 BIOCARTA (v6.0)	0.0002828	0.269	0.01924	0.1431	27	753	S100A14,ELFN2,S100A5,CCL28,PLAU,CXCL5,MUC20,SFTA2,ANXA3,WNT7A,EPGN,PPBP,AREG,SLPI,CST6,MUC1,MUC4,SEMA3E,PRSS1,ST14,FGFBP1,C1QL3,ARTN,ADAMTSL3,CXCL1,TGFA,MST1L
Pathway	1269886	Gap junction assembly	BioSystems: REACTOME	0.0002833	0.2694	0.01924	0.1431	4	19	GJB4,GJB1,GJB3,GJB5
Pathway	1270248	Anchoring fibril formation	BioSystems: REACTOME	0.000406	0.3861	0.02574	0.1914	3	9	LAMA3,LAMB3,LAMC2
Pathway	1270257	Degradation of the extracellular matrix	BioSystems: REACTOME	0.0007535	0.7165	0.04478	0.333	8	112	CAPN13,PRSS1,KLK7,CAST,LAMA3,LAMB3,LAMC2,CDH1
Pathway	83083	Leukocyte transendothelial migration	BioSystems: KEGG	0.0008466	0.8051	0.04736	0.3521	8	114	RAPGEF3,VAV1,CLDN7,CLDN16,OCLN,MAPK13,F11R,CLDN6
Pathway	138065	FOXA transcription factor networks	BioSystems: Pathway Interaction Database	0.0008969	0.853	0.04739	0.3523	2	3	FOXA1,FOXA2
Pubmed	23376485	Proteomic analysis of podocyte exosome-enriched fraction from normal human urine.	Pubmed	3.211e-16	1.139e-11	1.139e-11	1.259e-10	59	1744	TSPAN15,CDSN,AOC1,CLTRN,PDZK1,S100A14,CBLC,EVPL,PTER,F3,LRG1,MELTF,FBP1,WFDC2,PROM2,UPK1B,PKP1,FAM3C,PLAU,PLS1,ANXA3,CPM,FRK,IGFBP3,SLPI,CST6,MUC1,PDCD1LG2,PRPS2,PRSS1,PRSS8,SPINT1,PSG4,AKR1D1,AIF1L,ST14,ITGB8,BHMT,DEFB1,PROM1,F11R,NECTIN4,SLC27A2,DPP4,RAB25,KRT34,KRT86,SLC44A2,GPRC5A,SLC44A4,SH3D21,TSPAN1,MAL2,THRB,MYH14,DMKN,TACSTD2,CDH1,EPCAM
Pubmed	17328885	Prospective isolation and global gene expression analysis of definitive and visceral endoderm.	Pubmed	6.498e-15	2.305e-10	1.152e-10	1.274e-09	11	31	TMPRSS13,TMEM30B,PRSS8,SPINT1,ESRP1,ST14,DPP4,KRT7,DSG2,EPCAM,SOWAHB
Pubmed	25468996	E-cadherin interactome complexity and robustness resolved by quantitative proteomics.	Pubmed	2.973e-14	1.055e-09	3.515e-10	3.886e-09	31	565	ERBB3,EVPL,ELFN2,PROM2,CGN,PKP2,CRYBG1,C1orf116,MACC1,FERMT1,FAM83H,ARHGAP18,OCLN,ZNF185,ITGA6,PAK6,SCEL,F11R,NECTIN4,KDF1,SFN,KRT18,DSG2,TMEM51,LAD1,CAST,GPRC5A,C6orf132,PKP3,CDH1,TPD52
Pubmed	22952456	Reduced prostasin (CAP1/PRSS8) activity eliminates HAI-1 and HAI-2 deficiency-associated developmental defects by preventing matriptase activation.	Pubmed	7.795e-14	2.765e-09	6.912e-10	7.64e-09	7	8	F2RL1,SCNN1A,SCNN1G,SPINT2,PRSS8,SPINT1,ST14
Pubmed	28604778	p63 exerts spatio-temporal control of palatal epithelial cell fate to prevent cleft palate.	Pubmed	1.093e-12	3.878e-08	7.609e-09	8.411e-08	9	24	PKP1,FERMT1,ITGB4,NECTIN4,KRT17,LAMB3,PKP3,CDH1,CDH3
Pubmed	30639242	The Functional Proximal Proteome of Oncogenic Ras Includes mTORC2.	Pubmed	1.287e-12	4.565e-08	7.609e-09	8.411e-08	29	569	PDZK1,MBP,FAM83F,PROM2,PKP2,C1orf116,FERMT1,PRR15L,MROH6,OCLN,MAPK13,DEPDC1B,ITGA6,PAK6,ST14,PROM1,F11R,NBEAL2,COBL,ATP11A,KDF1,DSG2,SLC26A2,TMEM51,GPRC5A,LNPEP,MPZL2,TACSTD2,EPHA1
Pubmed	19056867	Large-scale proteomics and phosphoproteomics of urinary exosomes.	Pubmed	2.177e-11	7.72e-07	1.103e-07	1.219e-06	37	1017	RAB19,CLTRN,PDZK1,S100A14,EVPL,PTER,MELTF,FBP1,PROM2,RAPGEF3,UPK1B,PLS1,C1orf116,ANXA3,FRK,SNCG,MUC1,PRSS8,MYO5B,IRF6,AIF1L,SCEL,ITGB8,PROM1,SLC27A2,SFN,DPP4,RAB25,RAB17,SLC44A2,GPRC5A,SLC44A4,TSPAN1,MAL2,MYH14,PADI2,EPCAM
Pubmed	17145811	Gene expression profiling separates chromophobe renal cell carcinoma from oncocytoma and identifies vesicular transport and cell junction proteins as differentially expressed genes.	Pubmed	1.011e-10	3.585e-06	3.585e-07	3.963e-06	5	5	PROM2,PRSS8,ESRP1,AP1M2,MAL2
Pubmed	16870608	Laminin 5 regulates polycystic kidney cell proliferation and cyst formation.	Pubmed	1.011e-10	3.585e-06	3.585e-07	3.963e-06	5	5	ITGA6,ITGB4,LAMA3,LAMB3,LAMC2
Pubmed	9271670	IAP insertion in the murine LamB3 gene results in junctional epidermolysis bullosa.	Pubmed	1.011e-10	3.585e-06	3.585e-07	3.963e-06	5	5	ITGA6,ITGB4,LAMA3,LAMB3,LAMC2
Pubmed	29617460	Loss of HAI-2 in mice with decreased prostasin activity leads to an early-onset intestinal failure resembling congenital tufting enteropathy.	Pubmed	2.016e-10	7.149e-06	6.499e-07	7.184e-06	6	10	CLDN7,SPINT2,OCLN,PRSS8,CDH1,EPCAM
Pubmed	23533145	In-depth proteomic analyses of exosomes isolated from expressed prostatic secretions in urine.	Pubmed	3.402e-10	1.207e-05	9.667e-07	1.069e-05	36	1069	AOC1,LRG1,SAA1,MELTF,FBP1,WFDC2,PROM2,FAM3C,PLAU,ANXA3,CPM,FRK,CST6,MUC1,MUC4,PRSS8,SPINT1,MYO5C,BHMT,DEFB1,PROM1,NECTIN4,SFN,DPP4,KRT7,KRT8,SLC26A2,SLC44A2,LAMA3,GPRC5A,SLC44A4,TSPAN1,ENTPD2,CPNE4,TMC5,CDH1
Pubmed	19199708	Proteomic analysis of human parotid gland exosomes by multidimensional protein identification technology (MudPIT).	Pubmed	3.543e-10	1.257e-05	9.667e-07	1.069e-05	22	416	S100A14,EVPL,SAA1,MELTF,CCL28,PROM2,SLPI,MUC1,MUC4,PRSS8,GBP6,ITGB4,PROM1,F11R,VWA2,DPP4,KRT8,KRT17,KRT18,DSG2,GPRC5A,TACSTD2
Pubmed	22274697	?Np63 knockout mice reveal its indispensable role as a master regulator of epithelial development and differentiation.	Pubmed	4.681e-10	1.66e-05	1.186e-06	1.311e-05	8	30	PKP2,GATA3,ITGA6,ITGB4,KRT8,DSG2,TFAP2A,CDH1
Pubmed	25617501	Epiplakin attenuates experimental mouse liver injury by chaperoning keratin reorganization.	Pubmed	5.955e-10	2.112e-05	1.408e-06	1.556e-05	5	6	OCLN,EPPK1,KRT8,KRT18,CDH1
Pubmed	18554416	Identification of transcripts with enriched expression in the developing and adult pancreas.	Pubmed	1.379e-09	4.891e-05	3.057e-06	3.379e-05	25	577	TSPAN15,CBLC,FOXA1,FOXA2,LRG1,CGN,ANXA3,FERMT1,CPM,MISP,SPINT2,CCN1,GCNT1,DNAJC6,ST14,F11R,EHF,MARVELD3,GPD2,KRT18,SLC26A2,CDA,CDH1,EPCAM,SLC14A2
Pubmed	20301304	Junctional Epidermolysis Bullosa	Pubmed	2.067e-09	7.331e-05	4.312e-06	4.767e-05	5	7	ITGA6,ITGB4,LAMA3,LAMB3,LAMC2
Pubmed	27576135	Mass spectrometry-based proteomics revealed Glypican-1 as a novel ADAM17 substrate.	Pubmed	2.416e-09	8.568e-05	4.76e-06	5.261e-05	12	116	S100A14,PLAU,ITGB4,SFN,FGFBP1,DSG2,LAMA3,LAMB3,LAMC2,TACSTD2,CDH1,CDH3
Pubmed	25758223	A Grhl2-dependent gene network controls trophoblast branching morphogenesis.	Pubmed	4.042e-09	0.0001434	7.546e-06	8.341e-05	7	25	GRHL2,PROM2,SPINT1,ITGA6,LAD1,TFAP2A,CDH1
Pubmed	9864371	Desmoplakin is required early in development for assembly of desmosomes and cytoskeletal linkage.	Pubmed	5.466e-09	0.0001939	9.262e-06	0.0001024	5	8	PKP2,KRT8,KRT18,DSG2,CDH1
Pubmed	26644517	A keratin scaffold regulates epidermal barrier formation, mitochondrial lipid composition, and activity.	Pubmed	5.484e-09	0.0001945	9.262e-06	0.0001024	7	26	SLPI,ITGB4,KRT8,KRT17,KRT18,DSG2,CDH1
Pubmed	20237496	New genetic associations detected in a host response study to hepatitis B vaccine.	Pubmed	7.5e-09	0.000266	1.209e-05	0.0001337	29	825	HLA-DOB,F2RL1,F3,SAA1,CCL28,ACKR2,ALDH3B2,VAV1,PPBP,CR2,AREG,CCN1,RAET1L,MUC1,GBP6,GATA3,AIF1L,TNFRSF11A,PTAFR,IL1RL2,TNFRSF21,ITGB8,DEFB1,F11R,IL1R2,CXCL1,NLRP3,IL1RL1,LY75
Pubmed	17207965	hORFeome v3.1: a resource of human open reading frames representing over 10,000 human genes.	Pubmed	7.848e-09	0.0002783	1.21e-05	0.0001338	44	1677	TSPAN15,S100A14,B3GNT3,PTER,LRG1,KRT80,SIRPG,SH3YL1,ANKRD22,CCL28,WFDC2,UPK1B,TMEM61,ANXA3,PRR15L,TMPRSS4,SDR42E1,MT1E,CLDN16,FBXO27,DNAJC5B,MUCL3,PRRG1,PRSS22,SLC52A3,DEFB1,GJB3,GJB5,IL1R2,MARVELD3,TM4SF18,CTAGE4,HS3ST1,GPR15,RAB25,KRT86,AP1M2,CXCL16,TSPAN1,DMKN,SLC45A2,CDA,C1orf210,MPZL2
Pubmed	24962579	The protease inhibitor HAI-2, but not HAI-1, regulates matriptase activation and shedding through prostasin.	Pubmed	1.016e-08	0.0003604	1.335e-05	0.0001475	4	4	SPINT2,PRSS8,SPINT1,ST14
Pubmed	27385010	Delineation of proteolytic and non-proteolytic functions of the membrane-anchored serine protease prostasin.	Pubmed	1.016e-08	0.0003604	1.335e-05	0.0001475	4	4	SPINT2,PRSS8,SPINT1,ST14
Pubmed	22673183	Invasive breast cancer induces laminin-332 upregulation and integrin ?4 neoexpression in myofibroblasts to confer an anoikis-resistant phenotype during tissue remodeling.	Pubmed	1.016e-08	0.0003604	1.335e-05	0.0001475	4	4	ITGB4,LAMA3,LAMB3,LAMC2
Pubmed	29438412	Tissue distribution and subcellular localizations determine in vivo functional relationship among prostasin, matriptase, HAI-1, and HAI-2 in human skin.	Pubmed	1.016e-08	0.0003604	1.335e-05	0.0001475	4	4	SPINT2,PRSS8,SPINT1,ST14
Pubmed	16831889	New consensus nomenclature for mammalian keratins.	Pubmed	1.212e-08	0.0004297	1.492e-05	0.0001649	9	62	KRT80,KRT23,KRT7,KRT8,KRT17,KRT18,KRT34,KRT81,KRT86
Pubmed	12482924	Analysis of the interactions between BP180, BP230, plectin and the integrin alpha6beta4 important for hemidesmosome assembly.	Pubmed	1.22e-08	0.0004326	1.492e-05	0.0001649	5	9	ITGA6,ITGB4,LAMA3,LAMB3,LAMC2
Pubmed	18166659	Mice deficient in involucrin, envoplakin, and periplakin have a defective epidermal barrier.	Pubmed	1.665e-08	0.0005904	1.968e-05	0.0002175	6	18	CDSN,EVPL,OCLN,ITGA6,DSG2,CDH1
Pubmed	19592578	Regulation of cell surface protease matriptase by HAI2 is essential for placental development, neural tube closure and embryonic survival in mice.	Pubmed	2.412e-08	0.0008555	2.6e-05	0.0002874	6	19	TMPRSS4,SPINT2,KLK7,PRSS8,SPINT1,ST14
Pubmed	10852826	Interaction of plakophilins with desmoplakin and intermediate filament proteins: an in vitro analysis.	Pubmed	2.419e-08	0.0008581	2.6e-05	0.0002874	5	10	PKP1,PKP2,KRT8,KRT18,PKP3
Pubmed	28363736	Systems biology of facial development: contributions of ectoderm and mesenchyme.	Pubmed	2.419e-08	0.0008581	2.6e-05	0.0002874	5	10	FERMT1,ESRP1,CLDN6,MPZL2,TPD52
Pubmed	16341674	Transcriptome analysis of human gastric cancer.	Pubmed	2.637e-08	0.0009353	2.751e-05	0.0003041	27	770	ERBB3,F3,ANKRD22,RBM47,PRR15L,CLDN7,MT1G,TMEM45B,FHDC1,KLK6,KLK10,EPPK1,SPINT1,ZBED2,ST14,GJB3,EHF,MARVELD3,GPD2,KRT8,TCN1,TSPAN1,DMC1,KRTCAP3,MYEOV,C1orf210,TACSTD2
Pubmed	12975309	The secreted protein discovery initiative (SPDI), a large-scale effort to identify novel human secreted and transmembrane proteins: a bioinformatics assessment.	Pubmed	2.98e-08	0.001057	3.02e-05	0.0003338	31	987	TSPAN15,ADGRG5,CLTRN,B3GNT3,PROM2,KLK5,MUC20,SFTA2,AGR2,TMPRSS4,EPGN,C6orf15,GSG1,LYPD6,SPINT1,PRSS22,AIF1L,TNFRSF21,CCN6,F11R,MPZL3,NBEAL2,ATP2C2,SH2D3A,VTCN1,CXCL16,SLC44A4,CLDN6,DMKN,MPZL2,TMC5
Pubmed	21377456	Grainyhead-like 2 regulates neural tube closure and adhesion molecule expression during neural fold fusion.	Pubmed	3.417e-08	0.001212	3.275e-05	0.000362	6	20	GRHL2,ESRP1,RAB25,TFAP2A,CDH1,EPCAM
Pubmed	20152175	Local protease signaling contributes to neural tube closure in the mouse embryo.	Pubmed	3.417e-08	0.001212	3.275e-05	0.000362	6	20	F2RL1,SPINT2,GRHL3,PRSS8,SPINT1,ST14
Pubmed	16757171	Current insights into the formation and breakdown of hemidesmosomes.	Pubmed	4.399e-08	0.00156	3.9e-05	0.0004311	5	11	ITGA6,ITGB4,LAMA3,LAMB3,LAMC2
Pubmed	10811835	The tetraspan molecule CD151, a novel constituent of hemidesmosomes, associates with the integrin alpha6beta4 and may regulate the spatial organization of hemidesmosomes.	Pubmed	4.399e-08	0.00156	3.9e-05	0.0004311	5	11	ITGA6,ITGB4,LAMA3,LAMB3,LAMC2
Pubmed	8707838	Beta4 integrin is required for hemidesmosome formation, cell adhesion and cell survival.	Pubmed	4.399e-08	0.00156	3.9e-05	0.0004311	5	11	ITGA6,ITGB4,LAMA3,LAMB3,LAMC2
Pubmed	18824566	AP-2 factors act in concert with Notch to orchestrate terminal differentiation in skin epidermis.	Pubmed	4.743e-08	0.001682	4.103e-05	0.0004535	6	21	GATA3,ITGB4,KRT8,KRT18,TFAP2A,CDH1
Pubmed	20572855	Developmental changes in cellular and extracellular structural macromolecules in the secondary palate and in the nasal cavity of the mouse.	Pubmed	1.205e-07	0.004275	0.0001018	0.001125	5	13	FOXA1,FOXA2,KRT8,KRT17,KRT18
Pubmed	20859650	E-cadherin and plakoglobin recruit plakophilin3 to the cell border to initiate desmosome assembly.	Pubmed	1.485e-07	0.005266	0.0001206	0.001333	4	6	PKP2,DSG2,PKP3,CDH1
Pubmed	24043783	Actin-related protein2/3 complex regulates tight junctions and terminal differentiation to promote epidermal barrier formation.	Pubmed	1.496e-07	0.005307	0.0001206	0.001333	6	25	EPGN,AREG,CCN1,ITGB4,TGFA,CDH1
Pubmed	22967998	Placental PPAR? regulates spatiotemporally diverse genes and a unique metabolic network.	Pubmed	1.571e-07	0.00557	0.0001238	0.001368	11	137	CDS1,PDZK1,ALS2CL,TMEM125,NCMAP,ARHGAP18,MUC1,ZNF185,IRF6,ANKRD2,TACSTD2
Pubmed	23108156	p63 control of desmosome gene expression and adhesion is compromised in AEC syndrome.	Pubmed	1.859e-07	0.006595	0.0001434	0.001585	5	14	PKP1,DSG2,PKP3,CDH1,CDH3
Pubmed	11669375	Cell-matrix interactions and cell-cell junctions during epithelial histo-morphogenesis in the developing mouse incisor.	Pubmed	3.437e-07	0.01219	0.0002438	0.002695	4	7	ITGA6,DSG2,LAMC2,CDH1
Pubmed	21347296	Evidence for mesenchymal-epithelial transition associated with mouse hepatic stem cell differentiation.	Pubmed	3.437e-07	0.01219	0.0002438	0.002695	4	7	KRT7,KRT8,KRT18,CDH1
Pubmed	10637308	The N terminus of the transmembrane protein BP180 interacts with the N-terminal domain of BP230, thereby mediating keratin cytoskeleton anchorage to the cell surface at the site of the hemidesmosome.	Pubmed	3.437e-07	0.01219	0.0002438	0.002695	4	7	ITGA6,ITGB4,LAMB3,LAMC2
Pubmed	20301481	Dystrophic Epidermolysis Bullosa	Pubmed	3.437e-07	0.01219	0.0002438	0.002695	4	7	ITGB4,LAMA3,LAMB3,LAMC2
Pubmed	20978075	The transcription factor grainyhead-like 2 regulates the molecular composition of the epithelial apical junctional complex.	Pubmed	3.99e-07	0.01415	0.000267	0.002951	5	16	FOXA2,GRHL2,GRHL3,OCLN,CDH1
Pubmed	16418220	Desmocollin 3 is required for pre-implantation development of the mouse embryo.	Pubmed	3.99e-07	0.01415	0.000267	0.002951	5	16	PKP1,KRT8,DSG2,PKP3,CDH1
Pubmed	17601529	Laminin alpha5 is necessary for submandibular gland epithelial morphogenesis and influences FGFR expression through beta1 integrin signaling.	Pubmed	3.99e-07	0.01415	0.000267	0.002951	5	16	ITGA6,KRT8,LAMA3,LAMB3,LAMC2
Pubmed	15342556	Sequence comparison of human and mouse genes reveals a homologous block structure in the promoter regions.	Pubmed	4.105e-07	0.01456	0.0002696	0.00298	34	1292	TSPAN15,EVPL,CGN,ADGRF4,ALDH3B2,RBM47,PLS1,MUC20,TMPRSS4,MST1R,PKIB,SNCG,PRSS1,KLK6,EPPK1,BSPRY,GPR87,GCNT1,DNAJC6,INPP4B,MARVELD3,RAB25,RAB17,KRT17,TCN1,DSG2,TMEM51,LAMB3,C4orf36,THRB,DMKN,EPCAM,C4orf19,AURKB
Pubmed	26903501	Grainyhead-like 2 downstream targets act to suppress epithelial-to-mesenchymal transition during neural tube closure.	Pubmed	5.606e-07	0.01988	0.0003615	0.003996	5	17	GRHL2,FERMT1,GRHL3,ESRP1,LAMC2
Pubmed	26288816	Fate Specification of Neural Plate Border by Canonical Wnt Signaling and Grhl3 is Crucial for Neural Tube Closure.	Pubmed	8.743e-07	0.03101	0.0004176	0.004616	6	33	GRHL2,GRHL3,KRT8,KRT17,TFAP2A,CDH1
Pubmed	20696767	Regulation of the matriptase-prostasin cell surface proteolytic cascade by hepatocyte growth factor activator inhibitor-1 during epidermal differentiation.	Pubmed	1.019e-06	0.03613	0.0004176	0.004616	3	3	PRSS8,SPINT1,ST14
Pubmed	8113417	Herlitz junctional epidermolysis bullosa keratinocytes display heterogeneous defects of nicein/kalinin gene expression.	Pubmed	1.019e-06	0.03613	0.0004176	0.004616	3	3	LAMA3,LAMB3,LAMC2
Pubmed	21947748	Expression of Plakophilins (PKP1, PKP2, and PKP3) in breast cancers.	Pubmed	1.019e-06	0.03613	0.0004176	0.004616	3	3	PKP1,PKP2,PKP3
Pubmed	16524950	Activation of epithelial sodium channels by mouse channel activating proteases (mCAP) expressed in Xenopus oocytes requires catalytic activity of mCAP3 and mCAP2 but not mCAP1.	Pubmed	1.019e-06	0.03613	0.0004176	0.004616	3	3	TMPRSS4,PRSS8,ST14
Pubmed	12149280	Synergistic activation of ENaC by three membrane-bound channel-activating serine proteases (mCAP1, mCAP2, and mCAP3) and serum- and glucocorticoid-regulated kinase (Sgk1) in Xenopus Oocytes.	Pubmed	1.019e-06	0.03613	0.0004176	0.004616	3	3	TMPRSS4,PRSS8,ST14
Pubmed	15854126	Quantitative analysis of laminin 5 gene expression in human keratinocytes.	Pubmed	1.019e-06	0.03613	0.0004176	0.004616	3	3	LAMA3,LAMB3,LAMC2
Pubmed	15149852	Fibroblasts contribute to the deposition of laminin 5 in the extracellular matrix.	Pubmed	1.019e-06	0.03613	0.0004176	0.004616	3	3	LAMA3,LAMB3,LAMC2
Pubmed	20695903	Interaction of integrin alpha(6)beta(4) with ErbB3 and implication in heregulin-induced ErbB3/ErbB2-mediated DNA synthesis.	Pubmed	1.019e-06	0.03613	0.0004176	0.004616	3	3	ERBB3,ITGA6,ITGB4
Pubmed	27933721	Shared molecular networks in orofacial and neural tube development.	Pubmed	1.019e-06	0.03613	0.0004176	0.004616	3	3	GRHL3,IRF6,TFAP2A
Pubmed	8833897	Passive transfer of anti-laminin 5 antibodies induces subepidermal blisters in neonatal mice.	Pubmed	1.019e-06	0.03613	0.0004176	0.004616	3	3	LAMA3,LAMB3,LAMC2
Pubmed	10374265	Plakophilin 3--a novel cell-type-specific desmosomal plaque protein.	Pubmed	1.019e-06	0.03613	0.0004176	0.004616	3	3	PKP1,PKP2,PKP3
Pubmed	10853832	Differential expression of laminin-5 subunits during incisor and molar development in the mouse.	Pubmed	1.019e-06	0.03613	0.0004176	0.004616	3	3	LAMA3,LAMB3,LAMC2
Pubmed	16165127	Laminin-5 suppresses chondrogenic differentiation of murine teratocarcinoma cell line ATDC5.	Pubmed	1.019e-06	0.03613	0.0004176	0.004616	3	3	LAMA3,LAMB3,LAMC2
Pubmed	15373767	Laminin-5 mutational analysis in an Italian cohort of patients with junctional epidermolysis bullosa.	Pubmed	1.019e-06	0.03613	0.0004176	0.004616	3	3	LAMA3,LAMB3,LAMC2
Pubmed	8012114	Assignment of mouse nicein genes to chromosomes 1 and 18.	Pubmed	1.019e-06	0.03613	0.0004176	0.004616	3	3	LAMA3,LAMB3,LAMC2
Pubmed	10651091	Localization of laminin-5, HD1/plectin, and BP230 in the submandibular glands of developing and adult mice.	Pubmed	1.019e-06	0.03613	0.0004176	0.004616	3	3	LAMA3,LAMB3,LAMC2
Pubmed	7527618	Protein and mRNA expression of simple epithelial keratins in normal, dysplastic, and malignant oral epithelia.	Pubmed	1.019e-06	0.03613	0.0004176	0.004616	3	3	KRT7,KRT8,KRT18
Pubmed	14516671	Expression profiles of the connexin genes, Gjb1 and Gjb3, in the developing mouse cochlea.	Pubmed	1.019e-06	0.03613	0.0004176	0.004616	3	3	GJB1,GJB3,GJB5
Pubmed	18603785	Expression and chain assembly of human laminin-332 in an insect cell-free translation system.	Pubmed	1.019e-06	0.03613	0.0004176	0.004616	3	3	LAMA3,LAMB3,LAMC2
Pubmed	22563463	Polymerized laminin-332 matrix supports rapid and tight adhesion of keratinocytes, suppressing cell migration.	Pubmed	1.019e-06	0.03613	0.0004176	0.004616	3	3	LAMA3,LAMB3,LAMC2
Pubmed	28710277	Phosphorylation of the type II transmembrane serine protease, TMPRSS13, in hepatocyte growth factor activator inhibitor-1 and -2-mediated cell-surface localization.	Pubmed	1.019e-06	0.03613	0.0004176	0.004616	3	3	TMPRSS13,SPINT2,SPINT1
Pubmed	27375110	Genotype, Clinical Course, and Therapeutic Decision Making in 76 Infants with Severe Generalized Junctional Epidermolysis Bullosa.	Pubmed	1.019e-06	0.03613	0.0004176	0.004616	3	3	LAMA3,LAMB3,LAMC2
Pubmed	17482449	Laminin-332 (Laminin-5) is the major motility ligand for B cell chronic lymphocytic leukemia.	Pubmed	1.019e-06	0.03613	0.0004176	0.004616	3	3	LAMA3,LAMB3,LAMC2
Pubmed	17137774	Laminin-5 activates extracellular matrix production and osteogenic gene focusing in human mesenchymal stem cells.	Pubmed	1.019e-06	0.03613	0.0004176	0.004616	3	3	LAMA3,LAMB3,LAMC2
Pubmed	19019843	Cell discohesion and multifocality of carcinoma in situ of the bladder: new insight from the adhesion molecule profile (e-cadherin, Ep-CAM, and MUC1).	Pubmed	1.019e-06	0.03613	0.0004176	0.004616	3	3	MUC1,CDH1,EPCAM
Pubmed	16537560	Synthetic D-amino acid peptide inhibits tumor cell motility on laminin-5.	Pubmed	1.019e-06	0.03613	0.0004176	0.004616	3	3	LAMA3,LAMB3,LAMC2
Pubmed	28094766	Matriptase-mediated cleavage of EpCAM destabilizes claudins and dysregulates intestinal epithelial homeostasis.	Pubmed	1.019e-06	0.03613	0.0004176	0.004616	3	3	CLDN7,ST14,EPCAM
Pubmed	18713750	Potent inhibition and global co-localization implicate the transmembrane Kunitz-type serine protease inhibitor hepatocyte growth factor activator inhibitor-2 in the regulation of epithelial matriptase activity.	Pubmed	1.019e-06	0.03613	0.0004176	0.004616	3	3	SPINT2,SPINT1,ST14
Pubmed	22102857	Kallikreins 5, 6 and 10 differentially alter pathophysiology and overall survival in an ovarian cancer xenograft model.	Pubmed	1.019e-06	0.03613	0.0004176	0.004616	3	3	KLK5,KLK6,KLK10
Pubmed	16179086	Uncoordinated production of Laminin-5 chains in airways epithelium of allergic asthmatics.	Pubmed	1.019e-06	0.03613	0.0004176	0.004616	3	3	LAMA3,LAMB3,LAMC2
Pubmed	24371086	ILK modulates epithelial polarity and matrix formation in hair follicles.	Pubmed	1.036e-06	0.03675	0.0004176	0.004616	5	19	GATA3,ITGA6,PROM1,CDH1,CDH3
Pubmed	19841136	Keratins regulate protein biosynthesis through localization of GLUT1 and -3 upstream of AMP kinase and Raptor.	Pubmed	1.036e-06	0.03675	0.0004176	0.004616	5	19	OCLN,KRT7,KRT8,KRT18,CDH1
Pubmed	27856617	PDGFR? regulates craniofacial development through homodimers and functional heterodimers with PDGFR?.	Pubmed	1.37e-06	0.04859	0.000546	0.006035	5	20	ITGA6,ITGB4,LAMA3,LAMB3,LAMC2
Pubmed	18353970	Deficiency of zonula occludens-1 causes embryonic lethal phenotype associated with defected yolk sac angiogenesis and apoptosis of embryonic cells.	Pubmed	1.783e-06	0.06325	0.0007028	0.007769	5	21	CGN,OCLN,F11R,CLDN6,CDH1
Pubmed	20826529	Disorganized epithelial polarity and excess trophectoderm cell fate in preimplantation embryos lacking E-cadherin.	Pubmed	2.013e-06	0.07141	0.0007679	0.008488	4	10	F11R,CLDN6,CDH1,CDH3
Pubmed	27317810	LGN plays distinct roles in oral epithelial stratification, filiform papilla morphogenesis and hair follicle development.	Pubmed	2.013e-06	0.07141	0.0007679	0.008488	4	10	ITGB4,KRT8,CDH1,CDH3
Pubmed	19558318	Association between kallikrein-related peptidases (KLKs) and macroscopic indicators of semen analysis: their relation to sperm motility.	Pubmed	2.013e-06	0.07141	0.0007679	0.008488	4	10	KLK5,KLK7,KLK6,KLK10
Pubmed	21464233	Runx1 modulates adult hair follicle stem cell emergence and maintenance from distinct embryonic skin compartments.	Pubmed	2.901e-06	0.1029	0.001094	0.0121	5	23	GATA3,ITGA6,ITGB4,KRT17,CDH1
Pubmed	24075906	Forward genetics identifies Kdf1/1810019J16Rik as an essential regulator of the proliferation-differentiation decision in epidermal progenitor cells.	Pubmed	3.139e-06	0.1113	0.001113	0.01231	4	11	ITGB4,KDF1,SFN,CDH1
Pubmed	19032382	Antigen expression of human eccrine sweat glands.	Pubmed	3.139e-06	0.1113	0.001113	0.01231	4	11	MUC1,KRT7,KRT8,KRT18
Pubmed	12802069	Interaction of the bullous pemphigoid antigen 1 (BP230) and desmoplakin with intermediate filaments is mediated by distinct sequences within their COOH terminus.	Pubmed	3.139e-06	0.1113	0.001113	0.01231	4	11	ITGA6,ITGB4,LAMB3,LAMC2
Pubmed	8631157	Multiple members of the connexin gene family participate in preimplantation development of the mouse.	Pubmed	3.139e-06	0.1113	0.001113	0.01231	4	11	GJB4,GJB1,GJB3,GJB5
Pubmed	16428450	Phenotypic analysis of mice lacking the Tmprss2-encoded protease.	Pubmed	3.139e-06	0.1113	0.001113	0.01231	4	11	TMPRSS13,F2RL1,TMPRSS4,ST14
Pubmed	15255617	mRNA expression pattern of multiple members of connexin gene family in normal and abnormal fetal gonads in mouse.	Pubmed	3.139e-06	0.1113	0.001113	0.01231	4	11	GJB4,GJB1,GJB3,GJB5
Pubmed	15340161	Signal peptide prediction based on analysis of experimentally verified cleavage sites.	Pubmed	3.26e-06	0.1156	0.001145	0.01265	13	264	SFTA2,AGR2,EPGN,PPBP,SPINT2,IGFBP3,PDCD1LG2,LYPD6,SPINT1,F11R,MPZL3,CXCL1,IL1RL1
Pubmed	20562862	A mouse knockout library for secreted and transmembrane proteins.	Pubmed	3.669e-06	0.1301	0.001173	0.01297	16	400	ADGRG5,CLTRN,PROM2,MUC20,TMPRSS4,EPGN,C6orf15,LYPD6,PRSS22,NBEAL2,VTCN1,CXCL16,SLC44A4,CLDN6,DMKN,MPZL2
Pubmed	19560453	The kallikrein family of proteins as urinary biomarkers for the detection of prostate cancer.	Pubmed	4.003e-06	0.142	0.001173	0.01297	3	4	KLK5,KLK6,KLK10
Pubmed	23977053	FRAP analysis reveals stabilization of adhesion structures in the epidermis compared to cultured keratinocytes.	Pubmed	4.003e-06	0.142	0.001173	0.01297	3	4	OCLN,ITGB4,CDH1
Pubmed	16728390	Expression of type XXIII collagen mRNA and protein.	Pubmed	4.003e-06	0.142	0.001173	0.01297	3	4	LAMA3,LAMB3,LAMC2
Pubmed	18270579	Induction of ErbB-3 expression by alpha6beta4 integrin contributes to tamoxifen resistance in ERbeta1-negative breast carcinomas.	Pubmed	4.003e-06	0.142	0.001173	0.01297	3	4	ERBB3,ITGA6,ITGB4
Pubmed	28365586	ENaC and ROMK activity are inhibited in the DCT2/CNT of TgWnk4(PHAII) mice.	Pubmed	4.003e-06	0.142	0.001173	0.01297	3	4	SCNN1A,SCNN1G,KCNJ1
Pubmed	1833184	A novel IL-1 receptor, cloned from B cells by mammalian expression, is expressed in many cell types.	Pubmed	4.003e-06	0.142	0.001173	0.01297	3	4	IL1RL2,IL1R2,IL1RL1
Pubmed	20398190	Significant high expression of cytokeratins 7, 8, 18, 19 in pulmonary large cell neuroendocrine carcinomas, compared to small cell lung carcinomas.	Pubmed	4.003e-06	0.142	0.001173	0.01297	3	4	KRT7,KRT8,KRT18
Pubmed	25788534	A Grainyhead-Like 2/Ovo-Like 2 Pathway Regulates Renal Epithelial Barrier Function and Lumen Expansion.	Pubmed	4.003e-06	0.142	0.001173	0.01297	3	4	GRHL2,OVOL2,RAB25
Pubmed	20048076	ErbB3 binding protein 1 represses metastasis-promoting gene anterior gradient protein 2 in prostate cancer.	Pubmed	4.003e-06	0.142	0.001173	0.01297	3	4	FOXA1,FOXA2,AGR2
Pubmed	19085836	Multiple kallikrein (KLK 5, 7, 8, and 10) expression in squamous cell carcinoma of the oral cavity.	Pubmed	4.003e-06	0.142	0.001173	0.01297	3	4	KLK5,KLK7,KLK10
Pubmed	19940114	Bisecting GlcNAc residues on laminin-332 down-regulate galectin-3-dependent keratinocyte motility.	Pubmed	4.003e-06	0.142	0.001173	0.01297	3	4	LAMA3,LAMB3,LAMC2
Pubmed	17381423	Epithelial sodium channel (ENaC) is multi-ubiquitinated at the cell surface.	Pubmed	4.003e-06	0.142	0.001173	0.01297	3	4	SCNN1A,SCNN1G,AP1M2
Pubmed	15140227	Degradation of corneodesmosome proteins by two serine proteases of the kallikrein family, SCTE/KLK5/hK5 and SCCE/KLK7/hK7.	Pubmed	4.003e-06	0.142	0.001173	0.01297	3	4	CDSN,KLK5,KLK7
Pubmed	10806203	Bone morphogenetic protein 1 is an extracellular processing enzyme of the laminin 5 gamma 2 chain.	Pubmed	4.003e-06	0.142	0.001173	0.01297	3	4	LAMA3,LAMB3,LAMC2
Pubmed	20046825	Abnormal placental development and early embryonic lethality in EpCAM-null mice.	Pubmed	4.003e-06	0.142	0.001173	0.01297	3	4	CDH1,EPCAM,CDH3
Pubmed	9630597	Protein-protein interactions between keratin polypeptides expressed in the yeast two-hybrid system.	Pubmed	4.003e-06	0.142	0.001173	0.01297	3	4	KRT8,KRT17,KRT18
Pubmed	22357920	Na delivery and ENaC mediate flow regulation of collecting duct endothelin-1 production.	Pubmed	4.003e-06	0.142	0.001173	0.01297	3	4	SCNN1A,SCNN1G,EDN1
Pubmed	21034821	Type XVII collagen (BP180) can function as a cell-matrix adhesion molecule via binding to laminin 332.	Pubmed	4.003e-06	0.142	0.001173	0.01297	3	4	LAMA3,LAMB3,LAMC2
Pubmed	8081888	Developmental expression of nicein adhesion protein (laminin-5) subunits suggests multiple morphogenic roles.	Pubmed	4.003e-06	0.142	0.001173	0.01297	3	4	LAMA3,LAMB3,LAMC2
Pubmed	20930145	Ets1 blocks terminal differentiation of keratinocytes and induces expression of matrix metalloproteases and innate immune mediators.	Pubmed	4.505e-06	0.1598	0.00131	0.01448	5	25	ITGB4,GJB5,TGFA,CDH1,CDH3
Pubmed	29317263	Keratinocyte-Specific Ablation of RIPK4 Allows Epidermal Cornification but Impairs Skin Barrier Formation.	Pubmed	4.671e-06	0.1657	0.001325	0.01465	4	12	PKP1,CLDN7,KRT17,CDH1
Pubmed	22819673	EpCAM contributes to formation of functional tight junction in the intestinal epithelium by recruiting claudin proteins.	Pubmed	4.671e-06	0.1657	0.001325	0.01465	4	12	CLDN7,OCLN,CDH1,EPCAM
Pubmed	12707304	Defining desmosomal plakophilin-3 interactions.	Pubmed	4.671e-06	0.1657	0.001325	0.01465	4	12	KRT18,DSG2,PKP3,CDH1
Pubmed	22114352	A new role for the architecture of microvillar actin bundles in apical retention of membrane proteins.	Pubmed	5.076e-06	0.18	0.001429	0.01579	6	44	CGN,PLS1,MYO5B,DIAPH1,COBL,MYH14
Pubmed	18593557	Hair follicle stem cells are specified and function in early skin morphogenesis.	Pubmed	5.532e-06	0.1962	0.001545	0.01708	5	26	GATA3,ITGB4,KRT17,CDH1,CDH3
Pubmed	17192395	Comparative gene expression profiling of in vitro differentiated megakaryocytes and erythroblasts identifies novel activatory and inhibitory platelet membrane proteins.	Pubmed	6.205e-06	0.2201	0.001719	0.01901	7	69	TSPAN15,PPBP,ITGA6,PTAFR,KRT17,EPCAM,TMEM40
Pubmed	28935707	The eutheria-specific miR-290 cluster modulates placental growth and maternal-fetal transport.	Pubmed	6.693e-06	0.2374	0.001798	0.01988	4	13	CCN1,KRT8,CDH1,EPCAM
Pubmed	27551807	Defects in Stratum Corneum Desquamation Are the Predominant Effect of Impaired ABCA12 Function in a Novel Mouse Model of Harlequin Ichthyosis.	Pubmed	6.693e-06	0.2374	0.001798	0.01988	4	13	CDSN,KLK5,KLK7,DSG2
Pubmed	21512138	An EGFR-ERK-SOX9 signaling cascade links urothelial development and regeneration to cancer.	Pubmed	6.693e-06	0.2374	0.001798	0.01988	4	13	ERBB3,EPGN,AREG,TGFA
Pubmed	21703447	Residual embryonic cells as precursors of a Barrett's-like metaplasia.	Pubmed	6.693e-06	0.2374	0.001798	0.01988	4	13	AGR2,MUC4,KRT7,KRT8
Pubmed	16710414	The DNA sequence and biological annotation of human chromosome 1.	Pubmed	7.371e-06	0.2614	0.001966	0.02173	27	1032	PDZK1,S100A14,F3,S100A5,CGN,TMEM61,NCMAP,GRHL3,TMEM51-AS1,GJB4,RAB42,IRF6,DNAJC6,GJB3,GJB5,F11R,TTC22,SFN,CRYBG2,TMEM51,LAMB3,LAMC2,ARTN,NLRP3,RGS18,CDA,PADI2
Pubmed	20503287	Interleukin-9 polymorphism in infants with respiratory syncytial virus infection: an opposite effect in boys and girls.	Pubmed	7.909e-06	0.2805	0.002093	0.02314	11	204	CCL28,CXCL5,PPBP,MUC1,MUC4,GATA3,IL1R2,CXCL16,CXCL1,EDN1,CDH1
Pubmed	27807348	mTORC1 and mTORC2 regulate skin morphogenesis and epidermal barrier formation.	Pubmed	8.129e-06	0.2883	0.002136	0.02361	5	28	ITGB4,KRT8,KRT18,CDH1,CDH3
Pubmed	21905163	A high-resolution molecular atlas of the fetal mouse lower urogenital tract.	Pubmed	8.257e-06	0.2928	0.002144	0.0237	7	72	GRHL2,UPK1B,WNT7A,SRD5A2,ITGA6,KRT7,CDH1
Pubmed	19258923	Genetic susceptibility to respiratory syncytial virus bronchiolitis in preterm children is associated with airway remodeling genes and innate immune genes.	Pubmed	8.284e-06	0.2938	0.002144	0.0237	11	205	CCL28,CXCL5,PPBP,MUC1,MUC4,GATA3,IL1R2,CXCL16,CXCL1,EDN1,CDH1
Pubmed	17703412	Genetic susceptibility to respiratory syncytial virus bronchiolitis is predominantly associated with innate immune genes.	Pubmed	9.079e-06	0.322	0.002333	0.02579	11	207	CCL28,CXCL5,PPBP,MUC1,MUC4,GATA3,IL1R2,CXCL16,CXCL1,EDN1,CDH1
Pubmed	12919677	The MSP receptor regulates alpha6beta4 and alpha3beta1 integrins via 14-3-3 proteins in keratinocyte migration.	Pubmed	9.296e-06	0.3297	0.002364	0.02613	4	14	MST1R,ITGA6,ITGB4,SFN
Pubmed	16574660	Clathrin-mediated endocytosis of the epithelial sodium channel. Role of epsin.	Pubmed	9.933e-06	0.3523	0.002364	0.02613	3	5	SCNN1A,SCNN1G,AP1M2
Pubmed	14612440	Recombinant human laminin-5 domains. Effects of heterotrimerization, proteolytic processing, and N-glycosylation on alpha3beta1 integrin binding.	Pubmed	9.933e-06	0.3523	0.002364	0.02613	3	5	LAMA3,LAMB3,LAMC2
Pubmed	28817352	ARHGAP29 Mutation Is Associated with Abnormal Oral Epithelial Adhesions.	Pubmed	9.933e-06	0.3523	0.002364	0.02613	3	5	IRF6,KRT17,CDH1
Pubmed	11062258	Cytokeratins 8 and 19 in the mouse placental development.	Pubmed	9.933e-06	0.3523	0.002364	0.02613	3	5	KRT7,KRT8,KRT18
Pubmed	10343098	Physical mapping of the CXC chemokine locus on human chromosome 4.	Pubmed	9.933e-06	0.3523	0.002364	0.02613	3	5	CXCL5,PPBP,CXCL1
Pubmed	29229980	Molecular cloning of novel transcripts of human kallikrein-related peptidases 5, 6, 7, 8 and 9 (KLK5 - KLK9), using Next-generation sequencing.	Pubmed	9.933e-06	0.3523	0.002364	0.02613	3	5	KLK5,KLK7,KLK6
Pubmed	19838218	The Ron receptor tyrosine kinase positively regulates angiogenic chemokine production in prostate cancer cells.	Pubmed	9.933e-06	0.3523	0.002364	0.02613	3	5	CXCL5,MST1R,CXCL1
Pubmed	11013209	Targeted deletion of keratins 18 and 19 leads to trophoblast fragility and early embryonic lethality.	Pubmed	9.933e-06	0.3523	0.002364	0.02613	3	5	KRT7,KRT8,KRT18
Pubmed	22209340	Immunohistochemical expression profile of ?-catenin, E-cadherin, P-cadherin, laminin-5?2 chain, and SMAD4 in colorectal serrated adenocarcinoma.	Pubmed	9.933e-06	0.3523	0.002364	0.02613	3	5	LAMC2,CDH1,CDH3
Pubmed	10191101	Interleukin-1 receptor cluster: gene organization of IL1R2, IL1R1, IL1RL2 (IL-1Rrp2), IL1RL1 (T1/ST2), and IL18R1 (IL-1Rrp) on human chromosome 2q.	Pubmed	9.933e-06	0.3523	0.002364	0.02613	3	5	IL1RL2,IL1R2,IL1RL1
Pubmed	20628624	Evaluation of candidate stromal epithelial cross-talk genes identifies association between risk of serous ovarian cancer and TERT, a cancer susceptibility "hot-spot".	Pubmed	1.061e-05	0.3762	0.002508	0.02772	10	172	ERBB3,PLAU,AREG,IGFBP3,CCN1,ITGA6,GJB1,DPP4,CXCL1,EPCAM
Pubmed	16800723	Proceedings of the 1st International Symposium on Kallikreins, Lausanne, Switzerland, September 1-3 , 2005.	Pubmed	1.258e-05	0.446	0.002878	0.03181	4	15	KLK5,KLK7,KLK6,KLK10
Pubmed	17021047	Suppression of C/EBPalpha expression in periportal hepatoblasts may stimulate biliary cell differentiation through increased Hnf6 and Hnf1b expression.	Pubmed	1.258e-05	0.446	0.002878	0.03181	4	15	ITGB4,KRT8,KRT18,CDH1
Pubmed	30189017	Overexpression of Grainyhead-like 3 causes spina bifida and interacts genetically with mutant alleles of Grhl2 and Vangl2 in mice.	Pubmed	1.258e-05	0.446	0.002878	0.03181	4	15	FOXA2,GRHL2,GRHL3,CDH1
Pubmed	25133425	Periderm prevents pathological epithelial adhesions during embryogenesis.	Pubmed	1.258e-05	0.446	0.002878	0.03181	4	15	IRF6,SFN,KRT17,CDH1
Pubmed	16800724	A comprehensive nomenclature for serine proteases with homology to tissue kallikreins.	Pubmed	1.258e-05	0.446	0.002878	0.03181	4	15	KLK5,KLK7,KLK6,KLK10
Pubmed	26184908	Uterine RAC1 via Pak1-ERM signaling directs normal luminal epithelial integrity conducive to on-time embryo implantation in mice.	Pubmed	1.612e-05	0.5716	0.003641	0.04024	5	32	CLDN7,AREG,OCLN,MUC1,CDH1
Pubmed	12577067	A proteomics strategy to elucidate functional protein-protein interactions applied to EGF signaling.	Pubmed	1.612e-05	0.5716	0.003641	0.04024	5	32	EPPK1,KRT7,KRT8,KRT17,KRT18
Pubmed	18224708	Cell autonomous roles for AP-2alpha in lens vesicle separation and maintenance of the lens epithelial cell phenotype.	Pubmed	1.664e-05	0.59	0.003642	0.04026	4	16	L1CAM,TFAP2A,CDH1,CDH3
Pubmed	23974039	MicroRNA-205 controls neonatal expansion of skin stem cells by modulating the PI(3)K pathway.	Pubmed	1.664e-05	0.59	0.003642	0.04026	4	16	FRK,ITGB4,CDH1,CDH3
Pubmed	11054574	Sequencing and expression analysis of the serine protease gene cluster located in chromosome 19q13 region.	Pubmed	1.664e-05	0.59	0.003642	0.04026	4	16	KLK5,KLK7,KLK6,KLK10
Pubmed	20424135	Blood biomarker levels to aid discovery of cancer-related single-nucleotide polymorphisms: kallikreins and prostate cancer.	Pubmed	1.664e-05	0.59	0.003642	0.04026	4	16	KLK5,KLK7,KLK6,KLK10
Pubmed	12533516	Sonic hedgehog-dependent activation of Gli2 is essential for embryonic hair follicle development.	Pubmed	1.664e-05	0.59	0.003642	0.04026	4	16	KRT17,LAMA3,LAMB3,LAMC2
Pubmed	9506922	Expression and localization of laminin-5 subunits in the mouse incisor.	Pubmed	1.972e-05	0.6993	0.004019	0.04442	3	6	LAMA3,LAMB3,LAMC2
Pubmed	30485810	Esrp1-Regulated Splicing of Arhgef11 Isoforms Is Required for Epithelial Tight Junction Integrity.	Pubmed	1.972e-05	0.6993	0.004019	0.04442	3	6	ESRP2,OCLN,ESRP1
Pubmed	19828736	Myosin IXa regulates epithelial differentiation and its deficiency results in hydrocephalus.	Pubmed	1.972e-05	0.6993	0.004019	0.04442	3	6	OCLN,F11R,CDH1
Pubmed	9786956	Onset of keratin 17 expression coincides with the definition of major epithelial lineages during skin development.	Pubmed	1.972e-05	0.6993	0.004019	0.04442	3	6	KRT8,KRT17,KRT18
Pubmed	16983341	Matriptase inhibition by hepatocyte growth factor activator inhibitor-1 is essential for placental development.	Pubmed	1.972e-05	0.6993	0.004019	0.04442	3	6	SPINT1,ST14,CDH1
Pubmed	16941024	Inhibition of prostasin-induced ENaC activities by PN-1 and regulation of PN-1 expression by TGF-beta1 and aldosterone.	Pubmed	1.972e-05	0.6993	0.004019	0.04442	3	6	SCNN1A,SCNN1G,PRSS8
Pubmed	10623655	Quantitative analysis of cell allocation during liver development, using the spf(ash)-heterozygous female mouse.	Pubmed	1.972e-05	0.6993	0.004019	0.04442	3	6	OCLN,GJB1,CDH1
Pubmed	20682778	Direct binding of the EGF-like domain of neuregulin-1 to integrins ({alpha}v{beta}3 and {alpha}6{beta}4) is involved in neuregulin-1/ErbB signaling.	Pubmed	1.972e-05	0.6993	0.004019	0.04442	3	6	ERBB3,ITGA6,ITGB4
Pubmed	15671067	Characterization of human epiplakin: RNAi-mediated epiplakin depletion leads to the disruption of keratin and vimentin IF networks.	Pubmed	1.972e-05	0.6993	0.004019	0.04442	3	6	EPPK1,KRT8,KRT18
Pubmed	9022052	Epidermal growth factor system is a physiological regulator of development of the mouse fetal submandibular gland and regulates expression of the alpha6-integrin subunit.	Pubmed	1.972e-05	0.6993	0.004019	0.04442	3	6	ITGA6,ITGB4,TGFA
Pubmed	22194864	TROP2 expressed in the trunk of the ureteric duct regulates branching morphogenesis during kidney development.	Pubmed	1.972e-05	0.6993	0.004019	0.04442	3	6	CLDN7,TACSTD2,EPCAM
Pubmed	23611113	Interaction of Necl-4/CADM4 with ErbB3 and integrin ?6 ?4 and inhibition of ErbB2/ErbB3 signaling and hemidesmosome disassembly.	Pubmed	1.972e-05	0.6993	0.004019	0.04442	3	6	ERBB3,ITGA6,ITGB4
Pubmed	11781569	Desmoplakin is essential in epidermal sheet formation.	Pubmed	2.158e-05	0.7654	0.0043	0.04753	4	17	PKP1,ITGB4,PKP3,CDH1
Pubmed	28898113	Interferon Regulatory Factor 6 Is Necessary for Salivary Glands and Pancreas Development.	Pubmed	2.158e-05	0.7654	0.0043	0.04753	4	17	MUC4,IRF6,KRT7,TFAP2A
Pubmed	15466892	The novel mouse connexin39 gene is expressed in developing striated muscle fibers.	Pubmed	2.158e-05	0.7654	0.0043	0.04753	4	17	GJB4,GJB1,GJB3,GJB5
Pubmed	29899403	FGF signalling controls the specification of hair placode-derived SOX9 positive progenitors to Merkel cells.	Pubmed	2.158e-05	0.7654	0.0043	0.04753	4	17	ITGB4,KRT8,EPCAM,CDH3
Pubmed	14681012	An update on connexin genes and their nomenclature in mouse and man.	Pubmed	2.753e-05	0.9763	0.005424	0.05995	4	18	GJB4,GJB1,GJB3,GJB5
Pubmed	15081111	An expression atlas of connexin genes in the mouse.	Pubmed	2.753e-05	0.9763	0.005424	0.05995	4	18	GJB4,GJB1,GJB3,GJB5
Pubmed	20672350	Genetic variants in COL2A1, COL11A2, and IRF6 contribute risk to nonsyndromic cleft palate.	Pubmed	2.919e-05	1	0.00568	0.06278	5	36	FOXE1,IRF6,EDN1,TGFA,CDH1
Pubmed	11125038	Database resources of the National Center for Biotechnology Information.	Pubmed	3.326e-05	1	0.00568	0.06278	34	1588	STYK1,ALS2CL,KRT80,ESRP2,TMEM62,NCEH1,PRRG4,ADGRF4,ACKR2,TMEM125,CWH43,FERMT1,SYBU,GPR160,MISP,PRSS8,MYO5B,PRSS22,SLC52A3,COBL,MARVELD3,ADGRF1,RAB17,LAD1,SLC44A2,RNF183,TSPAN1,ARFGEF3,M1AP,CDA,C1orf210,LY75,C4orf19,TMEM40
Pubmed	23266329	Kruppel-like factor 5 controls villus formation and initiation of cytodifferentiation in the embryonic intestinal epithelium.	Pubmed	3.347e-05	1	0.00568	0.06278	5	37	FOXA1,GRHL3,KRT8,OVOL1,CDH1
Pubmed	24594601	Long-range interaction and correlation between MYC enhancer and oncogenic long noncoding RNA CARLo-5.	Pubmed	3.425e-05	1	0.00568	0.06278	3	7	CCAT1,CASC19,CASC8
Pubmed	18832587	Defect of hepatocyte growth factor activator inhibitor type 1/serine protease inhibitor, Kunitz type 1 (Hai-1/Spint1) leads to ichthyosis-like condition and abnormal hair development in mice.	Pubmed	3.425e-05	1	0.00568	0.06278	3	7	PRSS8,SPINT1,ST14
Pubmed	20818615	Immunohistochemical localization of cytokeratins in the junctional region of ectoderm and endoderm.	Pubmed	3.425e-05	1	0.00568	0.06278	3	7	KRT7,KRT17,KRT18
Pubmed	15302884	The cAMP-Epac-Rap1 pathway regulates cell spreading and cell adhesion to laminin-5 through the alpha3beta1 integrin but not the alpha6beta4 integrin.	Pubmed	3.425e-05	1	0.00568	0.06278	3	7	RAPGEF3,ITGA6,ITGB4
Pubmed	17535849	A unique and specific interaction between alphaT-catenin and plakophilin-2 in the area composita, the mixed-type junctional structure of cardiac intercalated discs.	Pubmed	3.425e-05	1	0.00568	0.06278	3	7	PKP1,PKP2,PKP3
Pubmed	20086175	Smad signaling is required to maintain epigenetic silencing during breast cancer progression.	Pubmed	3.425e-05	1	0.00568	0.06278	3	7	CGN,KLK10,CDH1
Pubmed	11197537	Immunohistochemical analysis of development of desmin-positive hepatic stellate cells in mouse liver.	Pubmed	3.425e-05	1	0.00568	0.06278	3	7	KRT8,KRT18,CDH1
Pubmed	12176733	Endogenous and exogenous glucocorticoid regulation of ENaC mRNA expression in developing kidney and lung.	Pubmed	3.425e-05	1	0.00568	0.06278	3	7	SCNN1A,SCNN1G,KRT18
Pubmed	19420345	Role of the immune modulator programmed cell death-1 during development and apoptosis of mouse retinal ganglion cells.	Pubmed	3.425e-05	1	0.00568	0.06278	3	7	CD274,PDCD1LG2,TFAP2A
Pubmed	19494835	The epidermal differentiation-associated Grainyhead gene Get1/Grhl3 also regulates urothelial differentiation.	Pubmed	3.459e-05	1	0.00568	0.06278	4	19	UPK1B,AGR2,GRHL3,KRT18
Pubmed	24735878	Transcriptional mechanisms link epithelial plasticity to adhesion and differentiation of epidermal progenitor cells.	Pubmed	3.459e-05	1	0.00568	0.06278	4	19	OVOL2,GATA3,OVOL1,CDH1
Pubmed	22155109	Probiotic bacteria induce maturation of intestinal claudin 3 expression and barrier function.	Pubmed	3.459e-05	1	0.00568	0.06278	4	19	CLDN7,CLDN16,OCLN,F11R
Pubmed	16510873	Cdc42 controls progenitor cell differentiation and beta-catenin turnover in skin.	Pubmed	3.823e-05	1	0.00568	0.06278	5	38	OCLN,ITGA6,KRT34,LAMC2,CDH1
Pubmed	22911573	Laminin and integrin expression in the ventral ectodermal ridge of the mouse embryo: implications for regulation of BMP signalling.	Pubmed	4.29e-05	1	0.00568	0.06278	4	20	ITGA6,LAMA3,LAMB3,LAMC2
Pubmed	15775979	E-cadherin is essential for in vivo epidermal barrier function by regulating tight junctions.	Pubmed	4.29e-05	1	0.00568	0.06278	4	20	OCLN,DSG2,CDH1,CDH3
Pubmed	10737800	Shotgun sequencing of the human transcriptome with ORF expressed sequence tags.	Pubmed	4.852e-05	1	0.00568	0.06278	17	548	CBLC,B3GNT3,CAPN13,MELTF,CRYBG1,ALDH3B2,MUC20,KRT23,PSG4,OR2A4,EHF,VWA2,FAM160A1,SH3D21,ARFGEF3,DMC1,THRB
Pubmed	26265072	Deletion of the tyrosine phosphatase Shp2 in Sertoli cells causes infertility in mice.	Pubmed	5.257e-05	1	0.00568	0.06278	4	21	PLAU,F11R,CDH1,EPCAM
Pubmed	17330888	Transcriptional profiling of developing mouse epidermis reveals novel patterns of coordinated gene expression.	Pubmed	5.439e-05	1	0.00568	0.06278	3	8	KRT8,KRT18,DMKN
Pubmed	8702798	The CXC chemokines growth-regulated oncogene (GRO) alpha, GRObeta, GROgamma, neutrophil-activating peptide-2, and epithelial cell-derived neutrophil-activating peptide-78 are potent agonists for the type B, but not the type A, human interleukin-8 receptor.	Pubmed	5.439e-05	1	0.00568	0.06278	3	8	CXCL5,PPBP,CXCL1
Pubmed	17507647	Myosin Vb interacts with Rab8a on a tubular network containing EHD1 and EHD3.	Pubmed	5.439e-05	1	0.00568	0.06278	3	8	MYO5B,MYO5C,RAB25
Pubmed	20424327	Cooperation between the transcription factors p63 and IRF6 is essential to prevent cleft palate in mice.	Pubmed	5.439e-05	1	0.00568	0.06278	3	8	IRF6,KRT17,CDH1
Pubmed	20534694	Foxa1 and Foxa2 maintain the metabolic and secretory features of the mature beta-cell.	Pubmed	5.439e-05	1	0.00568	0.06278	3	8	FOXA1,FOXA2,CDH1
Pubmed	24825892	Rhbdf2 mutations increase its protein stability and drive EGFR hyperactivation through enhanced secretion of amphiregulin.	Pubmed	5.439e-05	1	0.00568	0.06278	3	8	EPGN,AREG,TGFA
Pubmed	22946046	Cingulin is dispensable for epithelial barrier function and tight junction structure, and plays a role in the control of claudin-2 expression and response to duodenal mucosa injury.	Pubmed	5.439e-05	1	0.00568	0.06278	3	8	CGN,CLDN7,OCLN
Pubmed	25078604	Regulation of feto-maternal barrier by matriptase- and PAR-2-mediated signaling is required for placental morphogenesis and mouse embryonic survival.	Pubmed	5.439e-05	1	0.00568	0.06278	3	8	F2RL1,PRSS8,ST14
Pubmed	9489770	Expression and localization of laminin-5 subunits during mouse tooth development.	Pubmed	5.439e-05	1	0.00568	0.06278	3	8	LAMA3,LAMB3,LAMC2
Pubmed	19720144	Wnt signaling maintains the notochord fate for progenitor cells and supports the posterior extension of the notochord.	Pubmed	5.439e-05	1	0.00568	0.06278	3	8	FOXA1,FOXA2,CDH1
Pubmed	25430793	A novel RIPK4-IRF6 connection is required to prevent epithelial fusions characteristic for popliteal pterygium syndromes.	Pubmed	5.439e-05	1	0.00568	0.06278	3	8	GRHL3,KRT17,CDH1
Pubmed	16180309	Type II keratins precede type I keratins during early embryonic development.	Pubmed	5.439e-05	1	0.00568	0.06278	3	8	KRT7,KRT8,KRT18
Pubmed	25225333	Plakophilins 1 and 3 bind to FXR1 and thereby influence the mRNA stability of desmosomal proteins.	Pubmed	5.439e-05	1	0.00568	0.06278	3	8	PKP1,PKP2,PKP3
Pubmed	17174946	Hepatocyte growth factor activator inhibitor-1 (HAI-1) is essential for the integrity of basement membranes in the developing placental labyrinth.	Pubmed	5.439e-05	1	0.00568	0.06278	3	8	PRSS8,SPINT1,ST14
Pubmed	12435584	Novel human G protein-coupled receptors with long N-terminals containing GPS domains and Ser/Thr-rich regions.	Pubmed	5.439e-05	1	0.00568	0.06278	3	8	ADGRG5,ADGRF4,ADGRF1
Pubmed	17130295	Distinct subdomain organization and molecular composition of a tight junction with adherens junction features.	Pubmed	5.439e-05	1	0.00568	0.06278	3	8	OCLN,CLDN6,CDH1
Pubmed	27184845	PDK1 Is a Regulator of Epidermal Differentiation that Activates and Organizes Asymmetric Cell Division.	Pubmed	6.374e-05	1	0.00568	0.06278	4	22	SFN,TFAP2A,OVOL1,CDH1
Pubmed	24658140	The mammalian-membrane two-hybrid assay (MaMTH) for probing membrane-protein interactions in human cells.	Pubmed	6.377e-05	1	0.00568	0.06278	8	133	ERBB3,VAV1,FRK,MUC1,SFN,SH2D3A,TGFA,CDH1
Pubmed	16998848	Transcription profile in mouse four-cell, morula, and blastocyst: Genes implicated in compaction and blastocoel formation.	Pubmed	7.655e-05	1	0.00568	0.06278	4	23	CLDN7,KRT8,KRT18,CDH1
Pubmed	23817569	A genome-wide association meta-analysis of self-reported allergy identifies shared and allergy-specific susceptibility loci.	Pubmed	7.872e-05	1	0.00568	0.06278	5	44	FOXA1,GATA3,IL1RL2,IL1RL1,TPD52
Pubmed	26256211	An Integrated Transcriptome Atlas of Embryonic Hair Follicle Progenitors, Their Niche, and the Developing Skin.	Pubmed	8.097e-05	1	0.00568	0.06278	3	9	ITGB4,CDH1,CDH3
Pubmed	20089884	Milk secretion and ejection are impaired in the mammary gland of mice harboring a Cx43 mutant while expression and localization of tight and adherens junction proteins remain unchanged.	Pubmed	8.097e-05	1	0.00568	0.06278	3	9	OCLN,GJB1,CDH1
Pubmed	29181608	Immunolocalization patterns of cytokeratins during salivary acinar cell development in mice.	Pubmed	8.097e-05	1	0.00568	0.06278	3	9	KRT7,KRT8,KRT18
Pubmed	11790773	Protein binding and functional characterization of plakophilin 2. Evidence for its diverse roles in desmosomes and beta -catenin signaling.	Pubmed	8.097e-05	1	0.00568	0.06278	3	9	PKP1,PKP2,DSG2
Pubmed	17116754	Lipid defect underlies selective skin barrier impairment of an epidermal-specific deletion of Gata-3.	Pubmed	8.097e-05	1	0.00568	0.06278	3	9	SLPI,GATA3,ITGA6
Pubmed	20353565	Allelic variants of IL1R1 gene associate with severe hand osteoarthritis.	Pubmed	8.097e-05	1	0.00568	0.06278	3	9	IL1RL2,IL1R2,IL1RL1
Pubmed	20533405	Ectoderm, endoderm, and the evolution of heterodont dentitions.	Pubmed	8.097e-05	1	0.00568	0.06278	3	9	FOXA2,ESRP1,CLDN6
Pubmed	23816618	beta-Catenin protects the epidermis from mechanical stresses.	Pubmed	8.097e-05	1	0.00568	0.06278	3	9	OCLN,ITGB4,CDH1
Pubmed	22497843	Neighbor of Punc E 11: expression pattern of the new hepatic stem/progenitor cell marker during murine liver development.	Pubmed	8.097e-05	1	0.00568	0.06278	3	9	DPP4,CDH1,EPCAM
Pubmed	23924630	Notch signaling represses p63 expression in the developing surface ectoderm.	Pubmed	8.097e-05	1	0.00568	0.06278	3	9	ITGA6,KRT18,CDH1
Pubmed	19581412	Quantitative proteomics identifies a Dab2/integrin module regulating cell migration.	Pubmed	8.784e-05	1	0.00568	0.06278	5	45	F3,CPM,MST1R,DSG2,L1CAM
Pubmed	18809908	New insights into cadherin function in epidermal sheet formation and maintenance of tissue integrity.	Pubmed	9.114e-05	1	0.00568	0.06278	4	24	OCLN,ITGB4,CDH1,CDH3
Pubmed	21803035	Kruppel-like factor 5 is required for formation and differentiation of the bladder urothelium.	Pubmed	9.114e-05	1	0.00568	0.06278	4	24	FOXA1,UPK1B,GRHL3,OVOL1
Pubmed	22275141	Dynamic distribution of claudin proteins in pancreatic epithelia undergoing morphogenesis or neoplastic transformation.	Pubmed	9.114e-05	1	0.00568	0.06278	4	24	CLDN7,CLDN16,CLDN6,CDH1
Pubmed	24667918	Differential effects of Tat proteins derived from HIV-1 subtypes B and recombinant CRF02_AG on human brain microvascular endothelial cells: implications for blood-brain barrier dysfunction.	Pubmed	9.609e-05	1	0.00568	0.06278	7	105	TC2N,CPM,SEMA3E,DPP4,LAMB3,CXCL1,LY75
Pubmed	22931925	Interferon regulatory factor 6 promotes differentiation of the periderm by activating expression of Grainyhead-like 3.	Pubmed	0.0001018	1	0.00568	0.06278	2	2	GRHL3,IRF6
Pubmed	29118397	The Kunitz Domain I of Hepatocyte Growth Factor Activator Inhibitor-2 Inhibits Matriptase Activity and Invasive Ability of Human Prostate Cancer Cells.	Pubmed	0.0001018	1	0.00568	0.06278	2	2	SPINT2,ST14
Pubmed	16517716	Differential role of programmed death-ligand 1 [corrected] and programmed death-ligand 2 [corrected] in regulating the susceptibility and chronic progression of experimental autoimmune encephalomyelitis.	Pubmed	0.0001018	1	0.00568	0.06278	2	2	CD274,PDCD1LG2
Pubmed	28256068	Correlation between Trop2 and amphiregulin coexpression and overall survival in gastric cancer.	Pubmed	0.0001018	1	0.00568	0.06278	2	2	AREG,TACSTD2
Pubmed	24023032	Human epididymis protein 4 and secretory leukocyte protease inhibitor in vaginal fluid: relation to vaginal components and bacterial composition.	Pubmed	0.0001018	1	0.00568	0.06278	2	2	WFDC2,SLPI
Pubmed	15194479	Bacterial heat shock protein 60 may increase epithelial cell migration through activation of MAP kinases and inhibition of alpha6beta4 integrin expression.	Pubmed	0.0001018	1	0.00568	0.06278	2	2	ITGA6,ITGB4
Pubmed	27404344	Ablation of the epithelial-specific splicing factor Esrp1 results in ureteric branching defects and reduced nephron number.	Pubmed	0.0001018	1	0.00568	0.06278	2	2	ESRP2,ESRP1
Pubmed	21478111	The expression of B7-H1 and B7-H4 molecules on immature myeloid and lymphoid dendritic cells in cord blood of healthy neonates.	Pubmed	0.0001018	1	0.00568	0.06278	2	2	CD274,VTCN1
Pubmed	29263152	MUC1-C Induces PD-L1 and Immune Evasion in Triple-Negative Breast Cancer.	Pubmed	0.0001018	1	0.00568	0.06278	2	2	CD274,MUC1
Pubmed	28777458	Increased expression of PD-L1 and PD-L2 in dermal fibroblasts from alopecia areata mice.	Pubmed	0.0001018	1	0.00568	0.06278	2	2	CD274,PDCD1LG2
Pubmed	23341946	Understanding the role of keratins 8 and 18 in neoplastic potential of breast cancer derived cell lines.	Pubmed	0.0001018	1	0.00568	0.06278	2	2	KRT8,KRT18
Pubmed	23347132	Protease-activated receptor-2 signalling by tissue factor on dendritic cells suppresses antigen-specific CD4+ T-cell priming.	Pubmed	0.0001018	1	0.00568	0.06278	2	2	F2RL1,F3
Pubmed	21220329	Absence of keratin 8 confers a paradoxical microflora-dependent resistance to apoptosis in the colon.	Pubmed	0.0001018	1	0.00568	0.06278	2	2	ITGB4,KRT8
Pubmed	28347289	DNA alterations in Cd133+ and Cd133- tumour cells enriched from intra-operative human colon tumour biopsies.	Pubmed	0.0001018	1	0.00568	0.06278	2	2	PROM1,EPCAM
Pubmed	21667229	Cleavage of endogenous ?ENaC and elevated abundance of ?ENaC are associated with increased Na? transport in response to apical fluid volume expansion in human H441 airway epithelial cells.	Pubmed	0.0001018	1	0.00568	0.06278	2	2	SCNN1A,SCNN1G
Pubmed	20716618	ST14 gene variant and decreased matriptase protein expression predict poor breast cancer survival.	Pubmed	0.0001018	1	0.00568	0.06278	2	2	SPINT1,ST14
Pubmed	30348714	Radiological Features of Programmed Cell Death-Ligand 2-positive Lung Adenocarcinoma: A Single-institution Retrospective Study.	Pubmed	0.0001018	1	0.00568	0.06278	2	2	CD274,PDCD1LG2
Pubmed	26283356	Transcription factors FOXA1 and FOXA2 maintain dopaminergic neuronal properties and control feeding behavior in adult mice.	Pubmed	0.0001018	1	0.00568	0.06278	2	2	FOXA1,FOXA2
Pubmed	15542431	Integrin beta4 signaling promotes tumor angiogenesis.	Pubmed	0.0001018	1	0.00568	0.06278	2	2	ITGA6,ITGB4
Pubmed	25477184	Kallikrein family proteases KLK6 and KLK7 are potential early detection and diagnostic biomarkers for serous and papillary serous ovarian cancer subtypes.	Pubmed	0.0001018	1	0.00568	0.06278	2	2	KLK7,KLK6
Pubmed	28570665	PD-L1/PD-L2-expressing B-1 cells inhibit alloreactive T cells in mice.	Pubmed	0.0001018	1	0.00568	0.06278	2	2	CD274,PDCD1LG2
Pubmed	11756432	Regulation of the epithelial sodium channel by serine proteases in human airways.	Pubmed	0.0001018	1	0.00568	0.06278	2	2	SCNN1A,PRSS8
Pubmed	25662388	Clinicopathological analysis of PD-L1 and PD-L2 expression in pulmonary squamous cell carcinoma: Comparison with tumor-infiltrating T cells and the status of oncogenic drivers.	Pubmed	0.0001018	1	0.00568	0.06278	2	2	CD274,PDCD1LG2
Pubmed	16358363	PD-L1 and PD-L2 have distinct roles in regulating host immunity to cutaneous leishmaniasis.	Pubmed	0.0001018	1	0.00568	0.06278	2	2	CD274,PDCD1LG2
Pubmed	21159247	[Expressions of Cyr61 and WISP-3 in non-small cell lung cancer and its clinical significance].	Pubmed	0.0001018	1	0.00568	0.06278	2	2	CCN1,CCN6
Pubmed	9256434	Primary structure and tissue distribution of two novel proline-rich gamma-carboxyglutamic acid proteins.	Pubmed	0.0001018	1	0.00568	0.06278	2	2	PRRG1,PRRG2
Pubmed	15838910	Antibodies against cytokeratin 8/18 in a patient with de novo autoimmune hepatitis after living-donor liver transplantation.	Pubmed	0.0001018	1	0.00568	0.06278	2	2	KRT8,KRT18
Pubmed	15837746	Clinical significance of programmed death-1 ligand-1 and programmed death-1 ligand-2 expression in human esophageal cancer.	Pubmed	0.0001018	1	0.00568	0.06278	2	2	CD274,PDCD1LG2
Pubmed	24735600	Associations of epithelial sodium channel genes with blood pressure changes and hypertension incidence: the GenSalt study.	Pubmed	0.0001018	1	0.00568	0.06278	2	2	SCNN1A,SCNN1G
Pubmed	23673661	A matriptase-prostasin reciprocal zymogen activation complex with unique features: prostasin as a non-enzymatic co-factor for matriptase activation.	Pubmed	0.0001018	1	0.00568	0.06278	2	2	PRSS8,ST14
Pubmed	20503388	Temporal changes in expression of FoxA1 and Wnt7A in isolated adult human alveolar epithelial cells enhanced by heparin.	Pubmed	0.0001018	1	0.00568	0.06278	2	2	FOXA1,WNT7A
Pubmed	12441652	Foxa (HNF3) up-regulates vitronectin expression during retinoic acid-induced differentiation in mouse neuroblastoma Neuro2a cells.	Pubmed	0.0001018	1	0.00568	0.06278	2	2	FOXA1,FOXA2
Pubmed	17484876	Potentiation of oxyntic atrophy-induced gastric metaplasia in amphiregulin-deficient mice.	Pubmed	0.0001018	1	0.00568	0.06278	2	2	AREG,TGFA
Pubmed	14556659	Ubiquitin-immunoreactive degradation products of cytokeratin 8/18 correlate with aggressive breast cancer.	Pubmed	0.0001018	1	0.00568	0.06278	2	2	KRT8,KRT18
Pubmed	15454572	Disruption of the cingulin gene does not prevent tight junction formation but alters gene expression.	Pubmed	0.0001018	1	0.00568	0.06278	2	2	CGN,CLDN6
Pubmed	23940636	TGFA and IRF6 contribute to the risk of nonsyndromic cleft lip with or without cleft palate in northeast China.	Pubmed	0.0001018	1	0.00568	0.06278	2	2	IRF6,TGFA
Pubmed	23045288	Human osteosarcoma CD49f(-)CD133(+) cells: impaired in osteogenic fate while gain of tumorigenicity.	Pubmed	0.0001018	1	0.00568	0.06278	2	2	ITGA6,PROM1
Pubmed	26837418	Grhl3 induces human epithelial tumor cell migration and invasion via downregulation of E-cadherin.	Pubmed	0.0001018	1	0.00568	0.06278	2	2	GRHL3,CDH1
Pubmed	10877843	Interaction of junctional adhesion molecule with the tight junction components ZO-1, cingulin, and occludin.	Pubmed	0.0001018	1	0.00568	0.06278	2	2	CGN,F11R
Pubmed	22705055	Mutations of the serine protease CAP1/Prss8 lead to reduced embryonic viability, skin defects, and decreased ENaC activity.	Pubmed	0.0001018	1	0.00568	0.06278	2	2	SCNN1A,PRSS8
Pubmed	22672593	The role of tissue factor and protease-activated receptor 2 in endometriosis.	Pubmed	0.0001018	1	0.00568	0.06278	2	2	F2RL1,F3
Pubmed	18825752	PD-1 ligands expressed on myeloid-derived APC in the CNS regulate T-cell responses in EAE.	Pubmed	0.0001018	1	0.00568	0.06278	2	2	CD274,PDCD1LG2
Pubmed	17056474	IGFBP-3 and IGFBP-10 (CYR61) up-regulation during the development of Barrett's oesophagus and associated oesophageal adenocarcinoma: potential biomarkers of disease risk.	Pubmed	0.0001018	1	0.00568	0.06278	2	2	IGFBP3,CCN1
Pubmed	26464193	Clinicopathologic Analysis of PD-L1 and PD-L2 Expression in Renal Cell Carcinoma: Association with Oncogenic Proteins Status.	Pubmed	0.0001018	1	0.00568	0.06278	2	2	CD274,PDCD1LG2
Pubmed	24480829	Colon-specific deletion of epithelial sodium channel causes sodium loss and aldosterone resistance.	Pubmed	0.0001018	1	0.00568	0.06278	2	2	SCNN1A,PRSS8
Pubmed	27447090	Magneto-nanosensor platform for probing low-affinity protein-protein interactions and identification of a low-affinity PD-L1/PD-L2 interaction.	Pubmed	0.0001018	1	0.00568	0.06278	2	2	CD274,PDCD1LG2
Pubmed	28938408	Pioneer Factors FOXA1 and FOXA2 Assist Selective Glucocorticoid Receptor Signaling in Human Endometrial Cells.	Pubmed	0.0001018	1	0.00568	0.06278	2	2	FOXA1,FOXA2
Pubmed	17049212	Strain-dependent perinatal lethality of Ovol1-deficient mice and identification of Ovol2 as a downstream target of Ovol1 in skin epidermis.	Pubmed	0.0001018	1	0.00568	0.06278	2	2	OVOL2,OVOL1
Pubmed	19453546	Parallel underexpression of kallikrein 5 and kallikrein 7 mRNA in breast malignancies.	Pubmed	0.0001018	1	0.00568	0.06278	2	2	KLK5,KLK7
Pubmed	29401296	Changes in keratin 8/18 expression in human granulosa cell lineage are associated to cell death/survival events: potential implications for the maintenance of the ovarian reserve.	Pubmed	0.0001018	1	0.00568	0.06278	2	2	KRT8,KRT18
Pubmed	25476527	Hematopoietic tissue factor-protease-activated receptor 2 signaling promotes hepatic inflammation and contributes to pathways of gluconeogenesis and steatosis in obese mice.	Pubmed	0.0001018	1	0.00568	0.06278	2	2	F2RL1,F3
Pubmed	21993886	TMPRSS4-dependent activation of the epithelial sodium channel requires cleavage of the ?-subunit distal to the furin cleavage site.	Pubmed	0.0001018	1	0.00568	0.06278	2	2	SCNN1G,TMPRSS4
Pubmed	25836733	Negative regulation of hepatitis B virus replication by forkhead box protein A in human hepatoma cells.	Pubmed	0.0001018	1	0.00568	0.06278	2	2	FOXA1,FOXA2
Pubmed	26890743	Meta-Analysis of Transcriptome Data Related to Hippocampus Biopsies and iPSC-Derived Neuronal Cells from Alzheimer's Disease Patients Reveals an Association with FOXA1 and FOXA2 Gene Regulatory Networks.	Pubmed	0.0001018	1	0.00568	0.06278	2	2	FOXA1,FOXA2
Pubmed	18974120	A key tyrosine (Y1494) in the beta4 integrin regulates multiple signaling pathways important for tumor development and progression.	Pubmed	0.0001018	1	0.00568	0.06278	2	2	ITGA6,ITGB4
Pubmed	11923318	Cancer-associated cleavage of cytokeratin 8/18 heterotypic complexes exposes a neoepitope in human adenocarcinomas.	Pubmed	0.0001018	1	0.00568	0.06278	2	2	KRT8,KRT18
Pubmed	23873930	Cellular localization and characterization of cytosolic binding partners for Gla domain-containing proteins PRRG4 and PRRG2.	Pubmed	0.0001018	1	0.00568	0.06278	2	2	PRRG4,PRRG2
Pubmed	25253890	Structural and energetic determinants of adhesive binding specificity in type I cadherins.	Pubmed	0.0001018	1	0.00568	0.06278	2	2	CDH1,CDH3
Pubmed	17623668	Junctional adhesion molecule-A is critical for the formation of pseudocanaliculi and modulates E-cadherin expression in hepatic cells.	Pubmed	0.0001018	1	0.00568	0.06278	2	2	F11R,CDH1
Pubmed	10824123	Genomic structure and chromosomal localization of the human hepatocyte growth factor activator inhibitor type 1 and 2 genes.	Pubmed	0.0001018	1	0.00568	0.06278	2	2	SPINT2,SPINT1
Pubmed	27375112	Antagonistic Regulation of Intercellular Cohesion by Plakophilins 1 and 3.	Pubmed	0.0001018	1	0.00568	0.06278	2	2	PKP1,PKP3
Pubmed	22677743	Increased expression of CK8 and CK18 in leukoplakia, oral submucous fibrosis, and oral squamous cell carcinoma: an immunohistochemistry study.	Pubmed	0.0001018	1	0.00568	0.06278	2	2	KRT8,KRT18
Pubmed	22449798	Genetic background effects of keratin 8 and 18 in a DDC-induced hepatotoxicity and Mallory-Denk body formation mouse model.	Pubmed	0.0001018	1	0.00568	0.06278	2	2	KRT8,KRT18
Pubmed	19535514	Polarized epithelial cells secrete matriptase as a consequence of zymogen activation and HAI-1-mediated inhibition.	Pubmed	0.0001018	1	0.00568	0.06278	2	2	SPINT1,ST14
Pubmed	9665406	A variable monilethrix phenotype associated with a novel mutation, Glu402Lys, in the helix termination motif of the type II hair keratin hHb1.	Pubmed	0.0001018	1	0.00568	0.06278	2	2	KRT81,KRT86
Pubmed	11518730	Ron-mediated cytoplasmic signaling is dispensable for viability but is required to limit inflammatory responses.	Pubmed	0.0001018	1	0.00568	0.06278	2	2	FOXA1,MST1R
Pubmed	20347503	Foxa1 and Foxa2 regulate bile duct development in mice.	Pubmed	0.0001018	1	0.00568	0.06278	2	2	FOXA1,FOXA2
Pubmed	27922761	?6?4 Integrin Regulates the Collective Migration of Epithelial Cells.	Pubmed	0.0001018	1	0.00568	0.06278	2	2	ITGA6,ITGB4
Pubmed	17924994	Striking dichotomy of PD-L1 and PD-L2 pathways in regulating alloreactive CD4(+) and CD8(+) T cells in vivo.	Pubmed	0.0001018	1	0.00568	0.06278	2	2	CD274,PDCD1LG2
Pubmed	26913631	Genetic Basis for PD-L1 Expression in Squamous Cell Carcinomas of the Cervix and Vulva.	Pubmed	0.0001018	1	0.00568	0.06278	2	2	CD274,PDCD1LG2
Pubmed	30864556	Over-Expression of Immunosuppressive Molecules, PD-L1 and PD-L2, in Ulcerative Colitis Patients.	Pubmed	0.0001018	1	0.00568	0.06278	2	2	CD274,PDCD1LG2
Pubmed	24434139	TMPRSS4 induces cancer cell invasion through pro-uPA processing.	Pubmed	0.0001018	1	0.00568	0.06278	2	2	PLAU,TMPRSS4
Pubmed	21898507	Persistent elevation of hepatocyte growth factor activator inhibitors in cholangiopathies affects liver fibrosis and differentiation.	Pubmed	0.0001018	1	0.00568	0.06278	2	2	SPINT2,SPINT1
Pubmed	19793956	Prostasin-dependent activation of epithelial Na+ channels by low plasmin concentrations.	Pubmed	0.0001018	1	0.00568	0.06278	2	2	SCNN1A,PRSS8
Pubmed	19549328	Expression of FOXA1 and GATA-3 in breast cancer: the prognostic significance in hormone receptor-negative tumours.	Pubmed	0.0001018	1	0.00568	0.06278	2	2	FOXA1,GATA3
Pubmed	27763564	?6?4 Integrin Genetic Variations (A380T and R1281W) and Breast Cancer Risk in an Argentinian Population.	Pubmed	0.0001018	1	0.00568	0.06278	2	2	ITGA6,ITGB4
Pubmed	26873447	Activation of the OVOL1-OVOL2 Axis in the Hair Bulb and in Pilomatricoma.	Pubmed	0.0001018	1	0.00568	0.06278	2	2	OVOL2,OVOL1
Pubmed	29112015	PD-L1 and PD-L2 Are Differentially Expressed by Macrophages or Tumor Cells in Primary Cutaneous Diffuse Large B-Cell Lymphoma, Leg Type.	Pubmed	0.0001018	1	0.00568	0.06278	2	2	CD274,PDCD1LG2
Pubmed	19829082	The epithelial splicing factors ESRP1 and ESRP2 positively and negatively regulate diverse types of alternative splicing events.	Pubmed	0.0001018	1	0.00568	0.06278	2	2	ESRP2,ESRP1
Pubmed	25482402	miR-200a suppresses cell growth and migration by targeting MACC1 and predicts prognosis in hepatocellular carcinoma.	Pubmed	0.0001018	1	0.00568	0.06278	2	2	MACC1,MIR200A
Pubmed	20675388	Zmynd15 encodes a histone deacetylase-dependent transcriptional repressor essential for spermiogenesis and male fertility.	Pubmed	0.0001018	1	0.00568	0.06278	2	2	ZMYND15,CXCL16
Pubmed	19230855	Amphiregulin-deficient mice develop spasmolytic polypeptide expressing metaplasia and intestinal metaplasia.	Pubmed	0.0001018	1	0.00568	0.06278	2	2	AREG,TGFA
Pubmed	19236510	Differentiation markers in pancreatic head adenocarcinomas: MUC1 and MUC4 expression indicates poor prognosis in pancreatobiliary differentiated tumours.	Pubmed	0.0001018	1	0.00568	0.06278	2	2	MUC1,MUC4
Pubmed	9402962	A new mutation in the type II hair cortex keratin hHb1 involved in the inherited hair disorder monilethrix.	Pubmed	0.0001018	1	0.00568	0.06278	2	2	KRT81,KRT86
Pubmed	26299056	[Cadherins E and P expression in the molecular types of breast cancer].	Pubmed	0.0001018	1	0.00568	0.06278	2	2	CDH1,CDH3
Pubmed	10373425	Purification and characterization of a complex containing matriptase and a Kunitz-type serine protease inhibitor from human milk.	Pubmed	0.0001018	1	0.00568	0.06278	2	2	SPINT1,ST14
Pubmed	1385605	Developmentally regulated expression of the beta 4 integrin on immature mouse thymocytes.	Pubmed	0.0001018	1	0.00568	0.06278	2	2	ITGA6,ITGB4
Pubmed	17237436	Serum amyloid A induces monocyte tissue factor.	Pubmed	0.0001018	1	0.00568	0.06278	2	2	F3,SAA1
Pubmed	10831593	Cellular localization of membrane-type serine protease 1 and identification of protease-activated receptor-2 and single-chain urokinase-type plasminogen activator as substrates.	Pubmed	0.0001018	1	0.00568	0.06278	2	2	F2RL1,ST14
Pubmed	20348237	Desmosomal plakophilins in the prostate and prostatic adenocarcinomas: implications for diagnosis and tumor progression.	Pubmed	0.0001018	1	0.00568	0.06278	2	2	PKP1,PKP3
Pubmed	27283771	Aberrant methylation of MUC1 and MUC4 promoters are potential prognostic biomarkers for pancreatic ductal adenocarcinomas.	Pubmed	0.0001018	1	0.00568	0.06278	2	2	MUC1,MUC4
Pubmed	28475172	Keratins regulate colonic epithelial cell differentiation through the Notch1 signalling pathway.	Pubmed	0.0001018	1	0.00568	0.06278	2	2	KRT8,KRT18
Pubmed	27050074	Clinical significance of PD-L1 and PD-L2 copy number gains in non-small-cell lung cancer.	Pubmed	0.0001018	1	0.00568	0.06278	2	2	CD274,PDCD1LG2
Pubmed	24915158	Intestinal cell barrier function in vitro is severely compromised by keratin 8 and 18 mutations identified in patients with inflammatory bowel disease.	Pubmed	0.0001018	1	0.00568	0.06278	2	2	KRT8,KRT18
Pubmed	28052400	Programmed death-1 ligands 1 and 2 expression in cutaneous squamous cell carcinoma and their relationship with tumour- infiltrating dendritic cells.	Pubmed	0.0001018	1	0.00568	0.06278	2	2	CD274,PDCD1LG2
Pubmed	11859273	mRNA expression of EGF receptor ligands in atrophic gastritis before and after Helicobacter pylori eradication.	Pubmed	0.0001018	1	0.00568	0.06278	2	2	AREG,TGFA
Pubmed	14972646	Altered kallikrein 7 and 10 concentrations in cerebrospinal fluid of patients with Alzheimer's disease and frontotemporal dementia.	Pubmed	0.0001018	1	0.00568	0.06278	2	2	KLK7,KLK10
Pubmed	28652657	Association of keratin 8/18 variants with non-alcoholic fatty liver disease and insulin resistance in Chinese patients: A case-control study.	Pubmed	0.0001018	1	0.00568	0.06278	2	2	KRT8,KRT18
Pubmed	28329679	Mammalian Diaphanous 1 Mediates a Pathway for E-cadherin to Stabilize Epithelial Barriers through Junctional Contractility.	Pubmed	0.0001018	1	0.00568	0.06278	2	2	DIAPH1,CDH1
Pubmed	30104397	Soluble PD-1 ligands regulate T-cell function in Waldenstrom macroglobulinemia.	Pubmed	0.0001018	1	0.00568	0.06278	2	2	CD274,PDCD1LG2
Pubmed	22464766	Epidermal ?6?4 integrin stimulates the influx of immunosuppressive cells during skin tumor promotion.	Pubmed	0.0001018	1	0.00568	0.06278	2	2	ITGA6,ITGB4
Pubmed	26684320	Genetic analysis of Italian patients with congenital tufting enteropathy.	Pubmed	0.0001018	1	0.00568	0.06278	2	2	SPINT2,EPCAM
Pubmed	24497532	Genomic rearrangements involving programmed death ligands are recurrent in primary mediastinal large B-cell lymphoma.	Pubmed	0.0001018	1	0.00568	0.06278	2	2	CD274,PDCD1LG2
Pubmed	8619966	Differential spatiotemporal expression of E- and P-cadherin during mouse tooth development.	Pubmed	0.0001018	1	0.00568	0.06278	2	2	CDH1,CDH3
Pubmed	12617848	Expression profiles of the connexin genes, Gjb1 and Gjb3, in the developing mouse cochlea.	Pubmed	0.0001018	1	0.00568	0.06278	2	2	GJB1,GJB3
Pubmed	30061015	Foxa1 and Foxa2 in thymic epithelial cells (TEC) regulate medullary TEC and regulatory T-cell maturation.	Pubmed	0.0001018	1	0.00568	0.06278	2	2	FOXA1,FOXA2
Pubmed	15494378	Contribution of JAM-1 to epithelial differentiation and tight-junction biogenesis in the mouse preimplantation embryo.	Pubmed	0.0001018	1	0.00568	0.06278	2	2	F11R,CDH1
Pubmed	20711167	An ESRP-regulated splicing programme is abrogated during the epithelial-mesenchymal transition.	Pubmed	0.0001018	1	0.00568	0.06278	2	2	ESRP2,ESRP1
Pubmed	20028514	Identification of MarvelD3 as a tight junction-associated transmembrane protein of the occludin family.	Pubmed	0.0001018	1	0.00568	0.06278	2	2	OCLN,MARVELD3
Pubmed	17981575	Zymogen activation, inhibition, and ectodomain shedding of matriptase.	Pubmed	0.0001018	1	0.00568	0.06278	2	2	SPINT1,ST14
Pubmed	24061641	Prognostic value of EpCAM/MUC1 mRNA-positive cells in non-small cell lung cancer patients.	Pubmed	0.0001018	1	0.00568	0.06278	2	2	MUC1,EPCAM
Pubmed	25171777	Endothelial connexin 32 regulates tissue factor expression induced by inflammatory stimulation and direct cell-cell interaction with activated cells.	Pubmed	0.0001018	1	0.00568	0.06278	2	2	F3,GJB1
Pubmed	19825937	Keratins modulate the shape and function of hepatocyte mitochondria: a mechanism for protection from apoptosis.	Pubmed	0.0001018	1	0.00568	0.06278	2	2	KRT8,KRT18
Pubmed	23443661	Crystal structures of matriptase in complex with its inhibitor hepatocyte growth factor activator inhibitor-1.	Pubmed	0.0001018	1	0.00568	0.06278	2	2	SPINT1,ST14
Pubmed	25649006	Evaluation of human tissue kallikrein-related peptidases 6 and 10 expression in early gastroesophageal adenocarcinoma.	Pubmed	0.0001018	1	0.00568	0.06278	2	2	KLK6,KLK10
Pubmed	18801625	Bioinformatics approach to mRNA markers discovery for detection of circulating tumor cells in patients with gastrointestinal cancer.	Pubmed	0.0001018	1	0.00568	0.06278	2	2	AGR2,PKP3
Pubmed	23978400	TMPRSS4 upregulates uPA gene expression through JNK signaling activation to induce cancer cell invasion.	Pubmed	0.0001018	1	0.00568	0.06278	2	2	PLAU,TMPRSS4
Pubmed	23873101	T-cell infiltration and expressions of T lymphocyte co-inhibitory B7-H1 and B7-H4 molecules among colorectal cancer patients in northeast China's Heilongjiang province.	Pubmed	0.0001018	1	0.00568	0.06278	2	2	CD274,VTCN1
Pubmed	17331567	Tissue factor and urokinase-type plasminogen activator system are related to the presence of cardiovascular disease in hemodialysis patients.	Pubmed	0.0001018	1	0.00568	0.06278	2	2	F3,PLAU
Pubmed	16818723	A disease- and phosphorylation-related nonmechanical function for keratin 8.	Pubmed	0.0001018	1	0.00568	0.06278	2	2	KRT8,KRT18
Pubmed	19242518	Role of matriptase and proteinase-activated receptor-2 in nonmelanoma skin cancer.	Pubmed	0.0001018	1	0.00568	0.06278	2	2	F2RL1,ST14
Pubmed	17471493	Co-localization of the channel activating protease prostasin/(CAP1/PRSS8) with its candidate activator, matriptase.	Pubmed	0.0001018	1	0.00568	0.06278	2	2	PRSS8,ST14
Pubmed	28562687	The four-transmembrane protein MAL2 and tumor protein D52 (TPD52) are highly expressed in colorectal cancer and correlated with poor prognosis.	Pubmed	0.0001018	1	0.00568	0.06278	2	2	MAL2,TPD52
Pubmed	26057535	Keratin 34betaE12/keratin7 expression is a prognostic factor of cancer-specific and overall survival in patients with early stage non-small cell lung cancer.	Pubmed	0.0001018	1	0.00568	0.06278	2	2	KRT7,KRT34
Pubmed	21624334	Estrogen regulates the expression and activity of epithelial sodium channel in mouse osteoblasts.	Pubmed	0.0001018	1	0.00568	0.06278	2	2	SCNN1A,SCNN1G
Pubmed	26329973	Programmed death-1 ligand 1 and 2 are highly expressed in pleomorphic carcinomas of the lung: Comparison of sarcomatous and carcinomatous areas.	Pubmed	0.0001018	1	0.00568	0.06278	2	2	CD274,PDCD1LG2
Pubmed	15731010	Keratinocytes display normal proliferation, survival and differentiation in conditional beta4-integrin knockout mice.	Pubmed	0.0001018	1	0.00568	0.06278	2	2	ITGA6,ITGB4
Pubmed	25209858	Prostasin interacts with the epithelial Na+ channel and facilitates cleavage of the ?-subunit by a second protease.	Pubmed	0.0001018	1	0.00568	0.06278	2	2	SCNN1G,PRSS8
Pubmed	16103126	Identification of hepatocyte growth factor activator inhibitor-1B as a potential physiological inhibitor of prostasin.	Pubmed	0.0001018	1	0.00568	0.06278	2	2	PRSS8,SPINT1
Pubmed	19246484	Insights into the mechanical properties of epithelial cells: the effects of shear stress on the assembly and remodeling of keratin intermediate filaments.	Pubmed	0.0001018	1	0.00568	0.06278	2	2	KRT8,KRT18
Pubmed	10049781	Hepatocyte growth factor activator inhibitor type 2 lacking the first Kunitz-type serine proteinase inhibitor domain is a predominant product in mouse but not in human.	Pubmed	0.0001018	1	0.00568	0.06278	2	2	SPINT2,SPINT1
Pubmed	19138983	Curcumin inhibition of integrin (alpha6beta4)-dependent breast cancer cell motility and invasion.	Pubmed	0.0001018	1	0.00568	0.06278	2	2	ITGA6,ITGB4
Pubmed	16820046	The ratio of Matriptase/HAI-1 mRNA is higher in colorectal cancer adenomas and carcinomas than corresponding tissue from control individuals.	Pubmed	0.0001018	1	0.00568	0.06278	2	2	SPINT1,ST14
Pubmed	16407190	Sodium and epithelial sodium channels participate in the regulation of the capacitation-associated hyperpolarization in mouse sperm.	Pubmed	0.0001018	1	0.00568	0.06278	2	2	SCNN1A,SCNN1G
Pubmed	24671420	Myelin basic protein cleaves cell adhesion molecule L1 and promotes neuritogenesis and cell survival.	Pubmed	0.0001018	1	0.00568	0.06278	2	2	MBP,L1CAM
Pubmed	25739168	Expression of NLRP3 inflammasome, cytokines and vascular mediators in the skin of systemic sclerosis patients.	Pubmed	0.0001018	1	0.00568	0.06278	2	2	EDN1,NLRP3
Pubmed	24415069	Impact of GATA-3 and FOXA1 expression in patients with hormone receptor-positive/HER2-negative breast cancer.	Pubmed	0.0001018	1	0.00568	0.06278	2	2	FOXA1,GATA3
Pubmed	18163887	Tissue-specific promoter utilisation of the kallikrein-related peptidase genes, KLK5 and KLK7, and cellular localisation of the encoded proteins suggest roles in exocrine pancreatic function.	Pubmed	0.0001018	1	0.00568	0.06278	2	2	KLK5,KLK7
Pubmed	21678412	Strong expression association between matriptase and its substrate prostasin in breast cancer.	Pubmed	0.0001018	1	0.00568	0.06278	2	2	PRSS8,ST14
Pubmed	26599163	PDL-1/PDL-2 blockade in mice dendritic cells by RNAi techniques to induce antitumor immunity.	Pubmed	0.0001018	1	0.00568	0.06278	2	2	CD274,PDCD1LG2
Pubmed	22354987	Genome-wide determination of a broad ESRP-regulated posttranscriptional network by high-throughput sequencing.	Pubmed	0.0001018	1	0.00568	0.06278	2	2	ESRP2,ESRP1
Pubmed	16959886	Disulfide isomerization switches tissue factor from coagulation to cell signaling.	Pubmed	0.0001018	1	0.00568	0.06278	2	2	F2RL1,F3
Pubmed	12792776	Protease-activated receptor-2 expression and the role of trypsin in cell proliferation in human pancreatic cancers.	Pubmed	0.0001018	1	0.00568	0.06278	2	2	F2RL1,PRSS1
Pubmed	22582115	Activity and inhibition of prostasin and matriptase on apical and basolateral surfaces of human airway epithelial cells.	Pubmed	0.0001018	1	0.00568	0.06278	2	2	PRSS8,ST14
Pubmed	7743137	Similarities in structure and expression between mouse P-cadherin, chicken B-cadherin and frog XB/U-cadherin.	Pubmed	0.0001018	1	0.00568	0.06278	2	2	CDH1,CDH3
Pubmed	19845941	Cytokeratin 8 ectoplasmic domain binds urokinase-type plasminogen activator to breast tumor cells and modulates their adhesion, growth and invasiveness.	Pubmed	0.0001018	1	0.00568	0.06278	2	2	PLAU,KRT8
Pubmed	24930437	Keratins 8 and 18 are type II acute-phase responsive genes overexpressed in human liver disease.	Pubmed	0.0001018	1	0.00568	0.06278	2	2	KRT8,KRT18
Pubmed	27542259	Elevated CXCL1 increases hepatocellular carcinoma aggressiveness and is inhibited by miRNA-200a.	Pubmed	0.0001018	1	0.00568	0.06278	2	2	MIR200A,CXCL1
Pubmed	22067141	Human brain endothelial cells endeavor to immunoregulate CD8 T cells via PD-1 ligand expression in multiple sclerosis.	Pubmed	0.0001018	1	0.00568	0.06278	2	2	CD274,PDCD1LG2
Pubmed	27069084	PD-L1 and PD-L2 Genetic Alterations Define Classical Hodgkin Lymphoma and Predict Outcome.	Pubmed	0.0001018	1	0.00568	0.06278	2	2	CD274,PDCD1LG2
Pubmed	22493440	?6?4 integrin, a master regulator of expression of integrins in human keratinocytes.	Pubmed	0.0001018	1	0.00568	0.06278	2	2	ITGA6,ITGB4
Pubmed	17638868	Transforming growth factor alpha dependent cancer progression is modulated by Muc1.	Pubmed	0.0001018	1	0.00568	0.06278	2	2	MUC1,TGFA
Pubmed	23555047	Lack of PD-L1 expression by iNKT cells improves the course of influenza A infection.	Pubmed	0.0001018	1	0.00568	0.06278	2	2	CD274,PDCD1LG2
Pubmed	24671186	Altered expression of transmembrane mucins, MUC1 and MUC4, in bladder cancer: pathological implications in diagnosis.	Pubmed	0.0001018	1	0.00568	0.06278	2	2	MUC1,MUC4
Pubmed	17389401	Coordinate expression and functional profiling identify an extracellular proteolytic signaling pathway.	Pubmed	0.0001018	1	0.00568	0.06278	2	2	SPINT1,ST14
Pubmed	29999492	E-cadherin binds to desmoglein to facilitate desmosome assembly.	Pubmed	0.0001018	1	0.00568	0.06278	2	2	DSG2,CDH1
Pubmed	29061851	Hormonal vitamin D up-regulates tissue-specific PD-L1 and PD-L2 surface glycoprotein expression in humans but not mice.	Pubmed	0.0001018	1	0.00568	0.06278	2	2	CD274,PDCD1LG2
Pubmed	28301587	The duplication mutation of Quebec platelet disorder dysregulates PLAU, but not C10orf55, selectively increasing production of normal PLAU transcripts by megakaryocytes but not granulocytes.	Pubmed	0.0001018	1	0.00568	0.06278	2	2	PLAU,C10orf55
Pubmed	23593389	G protein-coupled receptor 87 (GPR87) promotes the growth and metastasis of CD133? cancer stem-like cells in hepatocellular carcinoma.	Pubmed	0.0001018	1	0.00568	0.06278	2	2	GPR87,PROM1
Pubmed	29107298	KLK5 induces shedding of DPP4 from circulatory Th17 cells in type 2 diabetes.	Pubmed	0.0001018	1	0.00568	0.06278	2	2	KLK5,DPP4
Pubmed	19880163	Tissue factor-induced thrombin generation in the fasting and postprandial state among elderly survivors of myocardial infarction.	Pubmed	0.0001018	1	0.00568	0.06278	2	2	F2RL1,F3
Pubmed	12538684	Blockade of programmed death-1 ligands on dendritic cells enhances T cell activation and cytokine production.	Pubmed	0.0001018	1	0.00568	0.06278	2	2	CD274,PDCD1LG2
Pubmed	26561856	Claudin-6 and Occludin Natural Variants Found in a Patient Highly Exposed but Not Infected with Hepatitis C Virus (HCV) Do Not Confer HCV Resistance In Vitro.	Pubmed	0.0001018	1	0.00568	0.06278	2	2	OCLN,CLDN6
Pubmed	8875079	Expression of the beta 4 integrin subunit in the mouse heart during embryonic development: retinoic acid advances beta 4 expression.	Pubmed	0.0001018	1	0.00568	0.06278	2	2	ITGA6,ITGB4
Pubmed	26541326	Prognostic significance of PD-L1 and PD-L2 in breast cancer.	Pubmed	0.0001018	1	0.00568	0.06278	2	2	CD274,PDCD1LG2
Pubmed	20659422	Ectopic coexpression of keratin 8 and 18 promotes invasion of transformed keratinocytes and is induced in patients with cutaneous squamous cell carcinoma.	Pubmed	0.0001018	1	0.00568	0.06278	2	2	KRT8,KRT18
Pubmed	18813126	Protein expression of matriptase and its cognate inhibitor HAI-1 in human prostate cancer: a tissue microarray and automated quantitative analysis.	Pubmed	0.0001018	1	0.00568	0.06278	2	2	SPINT1,ST14
Pubmed	28494868	Interferon Receptor Signaling Pathways Regulating PD-L1 and PD-L2 Expression.	Pubmed	0.0001018	1	0.00568	0.06278	2	2	CD274,PDCD1LG2
Pubmed	26600538	Expression profile of the GA733 gene family in colorectal cancer: correlation with clinicopathological parameters.	Pubmed	0.0001018	1	0.00568	0.06278	2	2	TACSTD2,EPCAM
Pubmed	21123732	Increased matriptase zymogen activation in inflammatory skin disorders.	Pubmed	0.0001018	1	0.00568	0.06278	2	2	SPINT1,ST14
Pubmed	30056265	The soluble nectin-4 ecto-domain promotes breast cancer induced angiogenesis via endothelial Integrin-?4.	Pubmed	0.0001018	1	0.00568	0.06278	2	2	ITGB4,NECTIN4
Pubmed	21388972	Curcumin inhibition of the functional interaction between integrin ?6?4 and the epidermal growth factor receptor.	Pubmed	0.0001018	1	0.00568	0.06278	2	2	ITGA6,ITGB4
Pubmed	15897748	Expression of membrane-bound mucins (MUC1 and MUC4) and secreted mucins (MUC2, MUC5AC, MUC5B, MUC6 and MUC7) in mucoepidermoid carcinomas of salivary glands.	Pubmed	0.0001018	1	0.00568	0.06278	2	2	MUC1,MUC4
Pubmed	25772935	Meta-analysis of 65,734 individuals identifies TSPAN15 and SLC44A2 as two susceptibility loci for venous thromboembolism.	Pubmed	0.0001018	1	0.00568	0.06278	2	2	TSPAN15,SLC44A2
Pubmed	25945837	Insulin-like growth factor binding protein-3 inhibits cell adhesion via suppression of integrin ?4 expression.	Pubmed	0.0001018	1	0.00568	0.06278	2	2	IGFBP3,ITGB4
Pubmed	22019885	Tissue factor-protease-activated receptor 2 signaling promotes diet-induced obesity and adipose inflammation.	Pubmed	0.0001018	1	0.00568	0.06278	2	2	F2RL1,F3
Pubmed	23888941	The biphasic expression pattern of miR-200a and E-cadherin in epithelial ovarian cancer and its correlation with clinicopathological features.	Pubmed	0.0001018	1	0.00568	0.06278	2	2	MIR200A,CDH1
Pubmed	18981175	Paracrine regulation of the epithelial Na+ channel in the mammalian collecting duct by purinergic P2Y2 receptor tone.	Pubmed	0.0001018	1	0.00568	0.06278	2	2	SCNN1G,P2RY2
Pubmed	25143390	Epithelial splicing regulatory proteins 1 (ESRP1) and 2 (ESRP2) suppress cancer cell motility via different mechanisms.	Pubmed	0.0001018	1	0.00568	0.06278	2	2	ESRP2,ESRP1
Pubmed	23874518	Desmoglein-2-integrin Beta-8 interaction regulates actin assembly in endothelial cells: deregulation in systemic sclerosis.	Pubmed	0.0001018	1	0.00568	0.06278	2	2	ITGB8,DSG2
Pubmed	12429829	Dynamics of the alpha6beta4 integrin in keratinocytes.	Pubmed	0.0001018	1	0.00568	0.06278	2	2	ITGA6,ITGB4
Pubmed	23277553	Cadherin-based intercellular adhesions organize epithelial cell-matrix traction forces.	Pubmed	0.0001018	1	0.00568	0.06278	2	2	CDH1,CDH3
Pubmed	23810565	Platelet-derived nucleotides promote tumor-cell transendothelial migration and metastasis via P2Y2 receptor.	Pubmed	0.0001018	1	0.00568	0.06278	2	2	UNC13D,P2RY2
Pubmed	2070796	Molecular cloning of the human alpha 6 integrin subunit. Alternative splicing of alpha 6 mRNA and chromosomal localization of the alpha 6 and beta 4 genes.	Pubmed	0.0001018	1	0.00568	0.06278	2	2	ITGA6,ITGB4
Pubmed	2806126	Expression and role of E- and P-cadherin adhesion molecules in embryonic histogenesis. II. Skin morphogenesis.	Pubmed	0.0001018	1	0.00568	0.06278	2	2	CDH1,CDH3
Pubmed	26081148	Myelin Basic Protein Cleaves Cell Adhesion Molecule L1 and Improves Regeneration After Injury.	Pubmed	0.0001018	1	0.00568	0.06278	2	2	MBP,L1CAM
Pubmed	12388748	Formation of Mallory body-like inclusions and cell death induced by deregulated expression of keratin 18.	Pubmed	0.0001018	1	0.00568	0.06278	2	2	KRT8,KRT18
Pubmed	2475502	Analysis of the tumor-associated antigen TSP-180. Identity with alpha 6-beta 4 in the integrin superfamily.	Pubmed	0.0001018	1	0.00568	0.06278	2	2	ITGA6,ITGB4
Pubmed	17412283	Expression of programmed-death receptor ligands 1 and 2 may contribute to the poor stimulatory potential of murine immature dendritic cells.	Pubmed	0.0001018	1	0.00568	0.06278	2	2	CD274,PDCD1LG2
Pubmed	25736868	Keratin 17 is co-expressed with 14-3-3 sigma in oral carcinoma in situ and squamous cell carcinoma and modulates cell proliferation and size but not cell migration.	Pubmed	0.0001018	1	0.00568	0.06278	2	2	SFN,KRT17
Pubmed	21781454	Reciprocal altered expression of E-cadherin and P-cadherin in mucous membrane pemphigoid.	Pubmed	0.0001018	1	0.00568	0.06278	2	2	CDH1,CDH3
Pubmed	2911574	Sequence investigation of the major gastrointestinal tumor-associated antigen gene family, GA733.	Pubmed	0.0001018	1	0.00568	0.06278	2	2	TACSTD2,EPCAM
Pubmed	26424759	The Association Between PD-L1 Expression and the Clinical Outcomes to Vascular Endothelial Growth Factor-Targeted Therapy in Patients With Metastatic Clear Cell Renal Cell Carcinoma.	Pubmed	0.0001018	1	0.00568	0.06278	2	2	CD274,PDCD1LG2
Pubmed	17874118	Differential expression of Prominin-1 (CD133) and Prominin-2 in major cephalic exocrine glands of adult mice.	Pubmed	0.0001018	1	0.00568	0.06278	2	2	PROM2,PROM1
Pubmed	19157508	Prognostic significance of paired epithelial cell adhesion molecule and E-cadherin in ovarian serous carcinoma.	Pubmed	0.0001018	1	0.00568	0.06278	2	2	CDH1,EPCAM
Pubmed	15529338	Global proteomic approach unmasks involvement of keratins 8 and 18 in the delivery of cystic fibrosis transmembrane conductance regulator (CFTR)/deltaF508-CFTR to the plasma membrane.	Pubmed	0.0001018	1	0.00568	0.06278	2	2	KRT8,KRT18
Pubmed	21969027	Lethal junctional epidermolysis bullosa with pyloric atresia due to compound heterozygosity for two novel mutations in the integrin ?4 gene.	Pubmed	0.0001018	1	0.00568	0.06278	2	2	ITGA6,ITGB4
Pubmed	16054130	The cell-cell adhesion molecule EpCAM interacts directly with the tight junction protein claudin-7.	Pubmed	0.0001018	1	0.00568	0.06278	2	2	CLDN7,EPCAM
Pubmed	26286715	Prevalence of genetic variants of keratins 8 and 18 in patients with drug-induced liver injury.	Pubmed	0.0001018	1	0.00568	0.06278	2	2	KRT8,KRT18
Pubmed	12021924	Mucoepidermoid carcinoma of the thyroid: a tumour histotype characterised by P-cadherin neoexpression and marked abnormalities of E-cadherin/catenins complex.	Pubmed	0.0001018	1	0.00568	0.06278	2	2	CDH1,CDH3
Pubmed	23152882	MUC4 and MUC1 expression in adenocarcinoma of the stomach correlates with vessel invasion and lymph node metastasis: an immunohistochemical study of early gastric cancer.	Pubmed	0.0001018	1	0.00568	0.06278	2	2	MUC1,MUC4
Pubmed	21531894	Endothelin-1 signaling promotes fibrosis in vitro in a bronchopulmonary dysplasia model by activating the extrinsic coagulation cascade.	Pubmed	0.0001018	1	0.00568	0.06278	2	2	F3,EDN1
Pubmed	3539943	A novel cadherin cell adhesion molecule: its expression patterns associated with implantation and organogenesis of mouse embryos.	Pubmed	0.0001018	1	0.00568	0.06278	2	2	CDH1,CDH3
Pubmed	15567715	Immunohistochemical localization of Foxa1 and Foxa2 in mouse embryos and adult tissues.	Pubmed	0.0001018	1	0.00568	0.06278	2	2	FOXA1,FOXA2
Pubmed	26527523	GATA-3 and FOXA1 expression is useful to differentiate breast carcinoma from other carcinomas.	Pubmed	0.0001018	1	0.00568	0.06278	2	2	FOXA1,GATA3
Pubmed	2454862	Sequence analysis of murine cytokeratin endo A (no. 8) cDNA. Evidence for mRNA species initiated upstream of the normal 5' end in PCC4 cells.	Pubmed	0.0001018	1	0.00568	0.06278	2	2	KRT8,KRT18
Pubmed	23862017	Predisposition to apoptosis in keratin 8-null liver is related to inactivation of NF-?B and SAPKs but not decreased c-Flip.	Pubmed	0.0001018	1	0.00568	0.06278	2	2	KRT8,KRT18
Pubmed	16353247	Serum hepatocyte growth factor activator inhibitor type I (HAI-I) and type 2 (HAI-2) in prostate cancer.	Pubmed	0.0001018	1	0.00568	0.06278	2	2	SPINT2,ST14
Pubmed	26095609	ANXA3/JNK Signaling Promotes Self-Renewal and Tumor Growth, and Its Blockade Provides a Therapeutic Target for Hepatocellular Carcinoma.	Pubmed	0.0001018	1	0.00568	0.06278	2	2	ANXA3,PROM1
Pubmed	21307196	The role of LAT in increased CD8+ T cell exhaustion in trigeminal ganglia of mice latently infected with herpes simplex virus 1.	Pubmed	0.0001018	1	0.00568	0.06278	2	2	CD274,PDCD1LG2
Pubmed	16297190	Clinical and genetic heterogeneity of erythrokeratoderma variabilis.	Pubmed	0.0001018	1	0.00568	0.06278	2	2	GJB4,GJB3
Pubmed	11290548	Matriptase and HAI-1 are expressed by normal and malignant epithelial cells in vitro and in vivo.	Pubmed	0.0001018	1	0.00568	0.06278	2	2	SPINT1,ST14
Pubmed	18395095	Keratin mutation predisposes to mouse liver fibrosis and unmasks differential effects of the carbon tetrachloride and thioacetamide models.	Pubmed	0.0001018	1	0.00568	0.06278	2	2	KRT8,KRT18
Pubmed	9260895	Differential induction of HNF-3 transcription factors during neuronal differentiation.	Pubmed	0.0001018	1	0.00568	0.06278	2	2	FOXA1,FOXA2
Pubmed	21728842	MUC1 and MUC4: switching the emphasis from large to small.	Pubmed	0.0001018	1	0.00568	0.06278	2	2	MUC1,MUC4
Pubmed	22119253	Up-regulation of plakophilin-2 and Down-regulation of plakophilin-3 are correlated with invasiveness in bladder cancer.	Pubmed	0.0001018	1	0.00568	0.06278	2	2	PKP2,PKP3
Pubmed	27268263	Comprehensive characterization of programmed death ligand structural rearrangements in B-cell non-Hodgkin lymphomas.	Pubmed	0.0001018	1	0.00568	0.06278	2	2	CD274,PDCD1LG2
Pubmed	22031598	Mechanisms for the control of matriptase activity in the absence of sufficient HAI-1.	Pubmed	0.0001018	1	0.00568	0.06278	2	2	SPINT1,ST14
Pubmed	27456947	Overexpression of PD-L1 and PD-L2 Is Associated with Poor Prognosis in Patients with Hepatocellular Carcinoma.	Pubmed	0.0001018	1	0.00568	0.06278	2	2	CD274,PDCD1LG2
Pubmed	28885228	Genetic and Transcriptomic Bases of Intestinal Epithelial Barrier Dysfunction in Inflammatory Bowel Disease.	Pubmed	0.0001018	1	0.00568	0.06278	2	2	MUC1,MUC4
Pubmed	2434381	Cytokeratin expression in simple epithelia. III. Detection of mRNAs encoding human cytokeratins nos. 8 and 18 in normal and tumor cells by hybridization with cDNA sequences in vitro and in situ.	Pubmed	0.0001018	1	0.00568	0.06278	2	2	KRT8,KRT18
Pubmed	8382772	Retroposition in a family of carcinoma-associated antigen genes.	Pubmed	0.0001018	1	0.00568	0.06278	2	2	TACSTD2,EPCAM
Pubmed	23938385	MiR-200a enhances the migrations of A549 and SK-MES-1 cells by regulating the expression of TSPAN1.	Pubmed	0.0001018	1	0.00568	0.06278	2	2	MIR200A,TSPAN1
Pubmed	27131739	Effect of adipocyte-secreted factors on EpCAM+/CD133+ hepatic stem cell population.	Pubmed	0.0001018	1	0.00568	0.06278	2	2	PROM1,EPCAM
Pubmed	9682977	Expression of E- and P-cadherin during tooth morphogenesis and cytodifferentiation of ameloblasts.	Pubmed	0.0001018	1	0.00568	0.06278	2	2	CDH1,CDH3
Pubmed	21652710	The P2Y(2) nucleotide receptor mediates tissue factor expression in human coronary artery endothelial cells.	Pubmed	0.0001018	1	0.00568	0.06278	2	2	F3,P2RY2
Pubmed	11810295	Laminin 5 mutations in junctional epidermolysis bullosa: molecular basis of Herlitz vs. non-Herlitz phenotypes.	Pubmed	0.0001018	1	0.00568	0.06278	2	2	LAMA3,LAMC2
Pubmed	17597384	Polymorphisms of genes for programmed cell death 1 ligands in patients with rheumatoid arthritis.	Pubmed	0.0001018	1	0.00568	0.06278	2	2	CD274,PDCD1LG2
Pubmed	20035116	Cytokeratin 8/18 is a useful immunohistochemical marker for hepatocellular proliferative lesions in mice.	Pubmed	0.0001018	1	0.00568	0.06278	2	2	KRT8,KRT18
Pubmed	29122656	Programmed death-1 ligands PD-L1 and PD-L2 show distinctive and restricted patterns of expression in lymphoma subtypes.	Pubmed	0.0001018	1	0.00568	0.06278	2	2	CD274,PDCD1LG2
Pubmed	29442045	MiR-200a promotes epithelial-mesenchymal transition of endometrial cancer cells by negatively regulating FOXA2 expression.	Pubmed	0.0001018	1	0.00568	0.06278	2	2	FOXA2,MIR200A
Pubmed	19724910	Blockade of B7-H1 or B7-DC induces an anti-tumor effect in a mouse pancreatic cancer model.	Pubmed	0.0001018	1	0.00568	0.06278	2	2	CD274,PDCD1LG2
Pubmed	27356668	Decreasing the ratio of matriptase/HAI?1 by downregulation of matriptase as a potential adjuvant therapy in ovarian cancer.	Pubmed	0.0001018	1	0.00568	0.06278	2	2	SPINT1,ST14
Pubmed	23496044	Phenotypic spectrum of epidermolysis bullosa associated with ?6?4 integrin mutations.	Pubmed	0.0001018	1	0.00568	0.06278	2	2	ITGA6,ITGB4
Pubmed	22898004	Laminin-5 is a biomarker of invasiveness in cervical adenocarcinoma.	Pubmed	0.0001018	1	0.00568	0.06278	2	2	LAMB3,LAMC2
Pubmed	21514161	Amphiregulin exosomes increase cancer cell invasion.	Pubmed	0.0001018	1	0.00568	0.06278	2	2	EPGN,AREG
Pubmed	22184114	AGR2 gene function requires a unique endoplasmic reticulum localization motif.	Pubmed	0.0001018	1	0.00568	0.06278	2	2	AGR2,AREG
Pubmed	15007080	Epithelial sodium channels are activated by furin-dependent proteolysis.	Pubmed	0.0001018	1	0.00568	0.06278	2	2	SCNN1A,SCNN1G
Pubmed	24467768	Co-expression of HER3 and MUC1 is associated with a favourable prognosis in patients with bladder cancer.	Pubmed	0.0001018	1	0.00568	0.06278	2	2	ERBB3,MUC1
Pubmed	25398255	Clinical interpretation of genetic variants in arrhythmogenic right ventricular cardiomyopathy.	Pubmed	0.0001018	1	0.00568	0.06278	2	2	PKP2,DSG2
Pubmed	20198321	Tumor-derived trypsin enhances proliferation of intrahepatic cholangiocarcinoma cells by activating protease-activated receptor-2.	Pubmed	0.0001018	1	0.00568	0.06278	2	2	F2RL1,PRSS1
Pubmed	27599511	Deimination of the myelin basic protein decelerates its proteasome-mediated metabolism.	Pubmed	0.0001018	1	0.00568	0.06278	2	2	MBP,PADI2
Pubmed	24418536	HPV16 infection of HaCaTs is dependent on ?4 integrin, and ?6 integrin processing.	Pubmed	0.0001018	1	0.00568	0.06278	2	2	ITGA6,ITGB4
Pubmed	19724856	Effect of CD133/prominin-1 antisense oligodeoxynucleotide on in vitro growth characteristics of Huh-7 human hepatocarcinoma cells and U251 human glioma cells.	Pubmed	0.0001018	1	0.00568	0.06278	2	2	PROM2,PROM1
Pubmed	25153389	Prognostic significance of human tissue kallikrein-related peptidases 6 and 10 in gastric cancer.	Pubmed	0.0001018	1	0.00568	0.06278	2	2	KLK6,KLK10
Pubmed	27923832	ESE3 Inhibits Pancreatic Cancer Metastasis by Upregulating E-Cadherin.	Pubmed	0.0001018	1	0.00568	0.06278	2	2	EHF,CDH1
Pubmed	16258729	Mobilization and activation of a signaling competent alpha6beta4integrin underlies its contribution to carcinoma progression.	Pubmed	0.0001018	1	0.00568	0.06278	2	2	ITGA6,ITGB4
Pubmed	9010770	Differential expression of laminin-5/ladsin subunits in human tissues and cancer cell lines and their induction by tumor promoter and growth factors.	Pubmed	0.0001018	1	0.00568	0.06278	2	2	LAMA3,LAMC2
Pubmed	28468590	UBC(®) Rapid Test for detection of carcinoma in situ for bladder cancer.	Pubmed	0.0001018	1	0.00568	0.06278	2	2	KRT8,KRT18
Pubmed	11406276	Mouse hepatocyte growth factor activator inhibitor type 1 (HAI-1) and type 2 (HAI-2)/placental bikunin genes and their promoters.	Pubmed	0.0001018	1	0.00568	0.06278	2	2	SPINT2,SPINT1
Pubmed	25550831	Overexpression of EpCAM and Trop2 in pituitary adenomas.	Pubmed	0.0001018	1	0.00568	0.06278	2	2	TACSTD2,EPCAM
Pubmed	25786220	Differential subcellular localization renders HAI-2 a matriptase inhibitor in breast cancer cells but not in mammary epithelial cells.	Pubmed	0.0001018	1	0.00568	0.06278	2	2	SPINT2,ST14
Pubmed	19339686	Nucleosome-binding affinity as a primary determinant of the nuclear mobility of the pioneer transcription factor FoxA.	Pubmed	0.0001018	1	0.00568	0.06278	2	2	FOXA1,FOXA2
Pubmed	30357491	Inhibitory functions of PD-L1 and PD-L2 in the regulation of anti-tumor immunity in murine tumor microenvironment.	Pubmed	0.0001018	1	0.00568	0.06278	2	2	CD274,PDCD1LG2
Pubmed	28928085	PDZ domain containing protein 1 (PDZK1), a modulator of membrane proteins, is regulated by the nuclear receptor THR?.	Pubmed	0.0001018	1	0.00568	0.06278	2	2	PDZK1,THRB
Pubmed	21868565	Evaluation of kallikrein-related peptidase 5 expression and its significance for breast cancer patients: association with kallikrein-related peptidase 7 expression.	Pubmed	0.0001018	1	0.00568	0.06278	2	2	KLK5,KLK7
Pubmed	20715109	The role of hepatocyte growth factor activator inhibitor (HAI)-1 and HAI-2 in endometrial cancer.	Pubmed	0.0001018	1	0.00568	0.06278	2	2	SPINT2,SPINT1
Pubmed	21148558	Transport via the transcytotic pathway makes prostasin available as a substrate for matriptase.	Pubmed	0.0001018	1	0.00568	0.06278	2	2	PRSS8,ST14
Pubmed	18976018	Expression of the serine protease kallikrein 7 and its inhibitor antileukoprotease is decreased in prostate cancer.	Pubmed	0.0001018	1	0.00568	0.06278	2	2	SLPI,KLK7
Pubmed	20156840	Perisomatic GABAergic innervation in prefrontal cortex is regulated by ankyrin interaction with the L1 cell adhesion molecule.	Pubmed	0.0001018	1	0.00568	0.06278	2	2	L1CAM,CDH1
Pubmed	15149885	Activation of PAF receptor by oxidised LDL in human monocytes stimulates chemokine releases but not urokinase-type plasminogen activator expression.	Pubmed	0.0001018	1	0.00568	0.06278	2	2	PLAU,PTAFR
Pubmed	20538000	Keratin variants predispose to acute liver failure and adverse outcome: race and ethnic associations.	Pubmed	0.0001018	1	0.00568	0.06278	2	2	KRT8,KRT18
Pubmed	16794252	Initiation of plasminogen activation on the surface of monocytes expressing the type II transmembrane serine protease matriptase.	Pubmed	0.0001018	1	0.00568	0.06278	2	2	PLAU,ST14
Pubmed	26022646	The Co-Expression of Kallikrein 5 and Kallikrein 7 Associates with Poor Survival in Non-HPV Oral Squamous-Cell Carcinoma.	Pubmed	0.0001018	1	0.00568	0.06278	2	2	KLK5,KLK7
Pubmed	21345334	Aberrant up-regulation of LAMB3 and LAMC2 by promoter demethylation in gastric cancer.	Pubmed	0.0001018	1	0.00568	0.06278	2	2	LAMB3,LAMC2
Pubmed	25100862	Delineation of a FOXA1/ER?/AGR2 regulatory loop that is dysregulated in endocrine therapy-resistant breast cancer.	Pubmed	0.0001018	1	0.00568	0.06278	2	2	FOXA1,AGR2
Pubmed	20729549	O-GlcNAcylation determines the solubility, filament organization, and stability of keratins 8 and 18.	Pubmed	0.0001018	1	0.00568	0.06278	2	2	KRT8,KRT18
Pubmed	14583444	Molecular interaction of connexin 30.3 and connexin 31 suggests a dominant-negative mechanism associated with erythrokeratodermia variabilis.	Pubmed	0.0001018	1	0.00568	0.06278	2	2	GJB4,GJB3
Pubmed	24030385	Host programmed death ligand 1 is dominant over programmed death ligand 2 expression in regulating graft-versus-host disease lethality.	Pubmed	0.0001018	1	0.00568	0.06278	2	2	CD274,PDCD1LG2
Pubmed	3428270	Isolation of placental cadherin cDNA: identification of a novel gene family of cell-cell adhesion molecules.	Pubmed	0.0001018	1	0.00568	0.06278	2	2	CDH1,CDH3
Pubmed	23413953	Polymorphisms in Kallikrein7 and 10 genes and oral cancer risks in Taiwan betel quid chewers and smokers.	Pubmed	0.0001018	1	0.00568	0.06278	2	2	KLK7,KLK10
Pubmed	26115884	Single nucleotide polymorphisms of the EpCAM-coding gene TACSTD1 in patients with ovarian cancer and their potential translational aspects.	Pubmed	0.0001018	1	0.00568	0.06278	2	2	TACSTD2,EPCAM
Pubmed	11278323	Cloning and biological activity of epigen, a novel member of the epidermal growth factor superfamily.	Pubmed	0.0001018	1	0.00568	0.06278	2	2	EPGN,TGFA
Pubmed	2542022	A novel integrin (alpha E beta 4) from human epithelial cells suggests a fourth family of integrin adhesion receptors.	Pubmed	0.0001018	1	0.00568	0.06278	2	2	ITGA6,ITGB4
Pubmed	22783993	From prediction to experimental validation: desmoglein 2 is a functionally relevant substrate of matriptase in epithelial cells and their reciprocal relationship is important for cell adhesion.	Pubmed	0.0001018	1	0.00568	0.06278	2	2	ST14,DSG2
Pubmed	19614771	Immunophenotypic features of MELF pattern invasion in endometrial adenocarcinoma: evidence for epithelial-mesenchymal transition.	Pubmed	0.0001018	1	0.00568	0.06278	2	2	KRT7,CDH1
Pubmed	27401076	Dual Roles for Epithelial Splicing Regulatory Proteins 1 (ESRP1) and 2 (ESRP2) in Cancer Progression.	Pubmed	0.0001018	1	0.00568	0.06278	2	2	ESRP2,ESRP1
Pubmed	18560860	Effect of RNA interference of tight junction-related molecules on intercellular barrier function in cultured human keratinocytes.	Pubmed	0.0001018	1	0.00568	0.06278	2	2	CLDN7,OCLN
Pubmed	19737569	Foxa1 and Foxa2 control the differentiation of goblet and enteroendocrine L- and D-cells in mice.	Pubmed	0.0001018	1	0.00568	0.06278	2	2	FOXA1,FOXA2
Pubmed	26399787	Absence of keratin 8 or 18 promotes antimitochondrial autoantibody formation in aging male mice.	Pubmed	0.0001018	1	0.00568	0.06278	2	2	KRT8,KRT18
Pubmed	19755983	Cytokeratins 18 and 8 are poor prognostic markers in patients with squamous cell carcinoma of the oesophagus.	Pubmed	0.0001018	1	0.00568	0.06278	2	2	KRT8,KRT18
Pubmed	16467259	Foxa1 and Foxa2 interact with the androgen receptor to regulate prostate and epididymal genes differentially.	Pubmed	0.0001018	1	0.00568	0.06278	2	2	FOXA1,FOXA2
Pubmed	10545227	Regulation of E- and P-cadherin expression correlated with melanocyte migration and diversification.	Pubmed	0.0001018	1	0.00568	0.06278	2	2	CDH1,CDH3
Pubmed	17332247	Regulation of macrophage procoagulant responses by the tissue factor cytoplasmic domain in endotoxemia.	Pubmed	0.0001018	1	0.00568	0.06278	2	2	F2RL1,F3
Pubmed	21950330	Mutation analysis of GJB3 and GJB4 in Chinese patients with erythrokeratodermia variabilis.	Pubmed	0.0001018	1	0.00568	0.06278	2	2	GJB4,GJB3
Pubmed	19927353	Increased soluble serum markers caspase-cleaved cytokeratin-18, histones, and ST2 indicate apoptotic turnover and chronic immune response in COPD.	Pubmed	0.0001018	1	0.00568	0.06278	2	2	KRT18,IL1RL1
Pubmed	25053455	B7-H1 and B7-H4 expression in colorectal carcinoma: correlation with tumor FOXP3(+) regulatory T-cell infiltration.	Pubmed	0.0001018	1	0.00568	0.06278	2	2	CD274,VTCN1
Pubmed	2806125	Expression and role of E- and P-cadherin adhesion molecules in embryonic histogenesis. I. Lung epithelial morphogenesis.	Pubmed	0.0001018	1	0.00568	0.06278	2	2	CDH1,CDH3
Pubmed	11251584	Alpha 6 beta 4 integrin abnormalities in junctional epidermolysis bullosa with pyloric atresia.	Pubmed	0.0001018	1	0.00568	0.06278	2	2	ITGA6,ITGB4
Pubmed	22853896	Properties of intermediate filament networks assembled from keratin 8 and 18 in the presence of Mg²+.	Pubmed	0.0001018	1	0.00568	0.06278	2	2	KRT8,KRT18
Pubmed	9415422	Keratin 8 and 18 expression in mesenchymal progenitor cells of regenerating limbs is associated with cell proliferation and differentiation.	Pubmed	0.0001018	1	0.00568	0.06278	2	2	KRT8,KRT18
Pubmed	22412904	Non-coding keratin variants associate with liver fibrosis progression in patients with hemochromatosis.	Pubmed	0.0001018	1	0.00568	0.06278	2	2	KRT8,KRT18
Pubmed	11732007	Disturbances in hepatic cell-cycle regulation in mice with assembly-deficient keratins 8/18.	Pubmed	0.0001018	1	0.00568	0.06278	2	2	KRT8,KRT18
Pubmed	18836445	Disruption of an AP-2alpha binding site in an IRF6 enhancer is associated with cleft lip.	Pubmed	0.0001018	1	0.00568	0.06278	2	2	IRF6,TFAP2A
Pubmed	24567356	MarvelD3 couples tight junctions to the MEKK1-JNK pathway to regulate cell behavior and survival.	Pubmed	0.0001018	1	0.00568	0.06278	2	2	OCLN,MARVELD3
Pubmed	19175940	Mucin 1 (MUC1) is a novel partner for MAL2 in breast carcinoma cells.	Pubmed	0.0001018	1	0.00568	0.06278	2	2	MUC1,MAL2
Pubmed	29958799	The TWIK2 Potassium Efflux Channel in Macrophages Mediates NLRP3 Inflammasome-Induced Inflammation.	Pubmed	0.0001018	1	0.00568	0.06278	2	2	KCNK6,NLRP3
Pubmed	26035354	Novel HER3/MUC4 oncogenic signaling aggravates the tumorigenic phenotypes of pancreatic cancer cells.	Pubmed	0.0001018	1	0.00568	0.06278	2	2	ERBB3,MUC4
Pubmed	17940061	Mammalian diaphanous-related formin Dia1 controls the organization of E-cadherin-mediated cell-cell junctions.	Pubmed	0.0001018	1	0.00568	0.06278	2	2	DIAPH1,CDH1
Pubmed	12395314	Deletion of the Ron receptor tyrosine kinase domain in mice provides protection from endotoxin-induced acute liver failure.	Pubmed	0.0001018	1	0.00568	0.06278	2	2	FOXA1,MST1R
Pubmed	23443662	Prostasin is required for matriptase activation in intestinal epithelial cells to regulate closure of the paracellular pathway.	Pubmed	0.0001018	1	0.00568	0.06278	2	2	PRSS8,ST14
Pubmed	11858185	Neurohormonal activation does not explain elevated tissue factor expression in heart failure.	Pubmed	0.0001018	1	0.00568	0.06278	2	2	F3,EDN1
Pubmed	28043890	Integrin alpha6 maintains the structural integrity of the kidney collecting system.	Pubmed	0.0001018	1	0.00568	0.06278	2	2	ITGA6,ITGB4
Pubmed	30006753	Differential expression of E-cadherin and P-cadherin in pT3 prostate cancer: correlation with clinical and pathological features.	Pubmed	0.0001018	1	0.00568	0.06278	2	2	CDH1,CDH3
Pubmed	28077416	Platelet secretion is crucial to prevent bleeding in the ischemic brain but not in the inflamed skin or lung in mice.	Pubmed	0.0001018	1	0.00568	0.06278	2	2	UNC13D,NBEAL2
Pubmed	16143128	Keratins as susceptibility genes for end-stage liver disease.	Pubmed	0.0001018	1	0.00568	0.06278	2	2	KRT8,KRT18
Pubmed	23860190	Diagnostic usefulness of MUC1 and MUC4 for distinguishing between metastatic adenocarcinoma cells and reactive mesothelial cells in effusion cell blocks.	Pubmed	0.0001018	1	0.00568	0.06278	2	2	MUC1,MUC4
Pubmed	25555911	Proteolytic regulation of epithelial sodium channels by urokinase plasminogen activator: cutting edge and cleavage sites.	Pubmed	0.0001018	1	0.00568	0.06278	2	2	SCNN1G,PLAU
Pubmed	28561677	Immunotherapy for Esophageal and Gastric Cancer.	Pubmed	0.0001018	1	0.00568	0.06278	2	2	CD274,PDCD1LG2
Pubmed	25842366	Hepatocyte growth factor activator inhibitor type 1 maintains the assembly of keratin into desmosomes in keratinocytes by regulating protease-activated receptor 2-dependent p38 signaling.	Pubmed	0.0001018	1	0.00568	0.06278	2	2	F2RL1,SPINT1
Pubmed	16917960	Contribution of the PD-1 ligands/PD-1 signaling pathway to dendritic cell-mediated CD4+ T cell activation.	Pubmed	0.0001018	1	0.00568	0.06278	2	2	CD274,PDCD1LG2
Pubmed	20189993	GATA3 inhibits breast cancer metastasis through the reversal of epithelial-mesenchymal transition.	Pubmed	0.0001018	1	0.00568	0.06278	2	2	GATA3,CDH1
Pubmed	9205497	A recurrent laminin 5 mutation in British patients with lethal (Herlitz) junctional epidermolysis bullosa: evidence for a mutational hotspot rather than propagation of an ancestral allele.	Pubmed	0.0001018	1	0.00568	0.06278	2	2	LAMA3,LAMB3
Pubmed	14517202	Compartmentalization of integrin alpha6beta4 signaling in lipid rafts.	Pubmed	0.0001018	1	0.00568	0.06278	2	2	ITGA6,ITGB4
Pubmed	17078870	GATA3 protein as a MUC1 transcriptional regulator in breast cancer cells.	Pubmed	0.0001018	1	0.00568	0.06278	2	2	MUC1,GATA3
Pubmed	18402552	Hepatocyte growth factor activator inhibitor-1 has a complex subcellular itinerary.	Pubmed	0.0001018	1	0.00568	0.06278	2	2	SPINT1,ST14
Pubmed	26133691	Programmed death-ligand 1, 2 expressions are decreased in the psoriatic epidermis.	Pubmed	0.0001018	1	0.00568	0.06278	2	2	CD274,PDCD1LG2
Pubmed	20064929	P2Y2 nucleotide receptors mediate metalloprotease-dependent phosphorylation of epidermal growth factor receptor and ErbB3 in human salivary gland cells.	Pubmed	0.0001018	1	0.00568	0.06278	2	2	ERBB3,P2RY2
Pubmed	30761875	Do PD-1 and PD-L2 expressions have prognostic impact in hematologic malignancies?	Pubmed	0.0001018	1	0.00568	0.06278	2	2	CD274,PDCD1LG2
Pubmed	26752545	Expression of Programmed Cell Death 1 Ligands (PD-L1 and PD-L2) in Histiocytic and Dendritic Cell Disorders.	Pubmed	0.0001018	1	0.00568	0.06278	2	2	CD274,PDCD1LG2
Pubmed	19795460	Evidence for tissue factor phosphorylation and its correlation with protease-activated receptor expression and the prognosis of primary breast cancer.	Pubmed	0.0001018	1	0.00568	0.06278	2	2	F2RL1,F3
Pubmed	17621592	Transcription factor AP-2alpha represses both the mucin MUC4 expression and pancreatic cancer cell proliferation.	Pubmed	0.0001018	1	0.00568	0.06278	2	2	MUC4,TFAP2A
Pubmed	19091121	Desmoglein 2 is a substrate of kallikrein 7 in pancreatic cancer.	Pubmed	0.0001018	1	0.00568	0.06278	2	2	KLK7,DSG2
Pubmed	20160041	Loss of FOXA1/2 is essential for the epithelial-to-mesenchymal transition in pancreatic cancer.	Pubmed	0.0001018	1	0.00568	0.06278	2	2	FOXA1,FOXA2
Pubmed	24698420	MUC expression in adenosquamous carcinoma of the head and neck regions of Japanese patients: immunohistochemical analysis.	Pubmed	0.0001018	1	0.00568	0.06278	2	2	MUC1,MUC4
Pubmed	7781895	Expression and functional role of E- and P-cadherins in mouse mammary ductal morphogenesis and growth.	Pubmed	0.0001018	1	0.00568	0.06278	2	2	CDH1,CDH3
Pubmed	21775436	Atomic force microscopy reveals the architecture of the epithelial sodium channel (ENaC).	Pubmed	0.0001018	1	0.00568	0.06278	2	2	SCNN1A,SCNN1G
Pubmed	26731648	Improving the Prediction of Prostate Cancer Overall Survival by Supplementing Readily Available Clinical Data with Gene Expression Levels of IGFBP3 and F3 in Formalin-Fixed Paraffin Embedded Core Needle Biopsy Material.	Pubmed	0.0001018	1	0.00568	0.06278	2	2	F3,IGFBP3
Pubmed	8332913	Interleukin-1 type II receptor: a decoy target for IL-1 that is regulated by IL-4.	Pubmed	0.0001018	1	0.00568	0.06278	2	2	IL1RL2,IL1R2
Pubmed	21683068	Single-nucleotide polymorphisms (SNPs) of the IRF6 and TFAP2A in non-syndromic cleft lip with or without cleft palate (NSCLP) in a northern Chinese population.	Pubmed	0.0001018	1	0.00568	0.06278	2	2	IRF6,TFAP2A
Pubmed	26366614	Identification of Bile Duct Paucity in Alagille Syndrome: Using CK7 and EMA Immunohistochemistry as a Reliable Panel for Accurate Diagnosis.	Pubmed	0.0001018	1	0.00568	0.06278	2	2	MUC1,KRT7
Pubmed	10581193	Induction of tight junctions in human connexin 32 (hCx32)-transfected mouse hepatocytes: connexin 32 interacts with occludin.	Pubmed	0.0001018	1	0.00568	0.06278	2	2	OCLN,GJB1
Pubmed	16606670	Tissue expression of PD-L1 mediates peripheral T cell tolerance.	Pubmed	0.0001018	1	0.00568	0.06278	2	2	CD274,PDCD1LG2
Pubmed	2793940	Molecular cloning of a human Ca2+-dependent cell-cell adhesion molecule homologous to mouse placental cadherin: its low expression in human placental tissues.	Pubmed	0.0001018	1	0.00568	0.06278	2	2	CDH1,CDH3
Pubmed	24124604	Stratifin (14-3-3 ?) limits plakophilin-3 exchange with the desmosomal plaque.	Pubmed	0.0001018	1	0.00568	0.06278	2	2	SFN,PKP3
Pubmed	15363037	Laminin 5 beta3 and gamma2 chains are frequently coexpressed in cancer cells.	Pubmed	0.0001018	1	0.00568	0.06278	2	2	LAMB3,LAMC2
Pubmed	15194421	Keratin 8/18 breakdown and reorganization during apoptosis.	Pubmed	0.0001018	1	0.00568	0.06278	2	2	KRT8,KRT18
Pubmed	22265403	Foxa1 and Foxa2 are essential for sexual dimorphism in liver cancer.	Pubmed	0.0001018	1	0.00568	0.06278	2	2	FOXA1,FOXA2
Pubmed	16714334	PAR2 activation interrupts E-cadherin adhesion and compromises the airway epithelial barrier: protective effect of beta-agonists.	Pubmed	0.0001018	1	0.00568	0.06278	2	2	F2RL1,CDH1
Pubmed	23415882	Anodized-hydrothermally treated titanium with a nanotopographic surface structure regulates integrin-?6?4 and laminin-5 gene expression in adherent murine gingival epithelial cells.	Pubmed	0.0001018	1	0.00568	0.06278	2	2	ITGA6,LAMA3
Pubmed	22879989	FOXA1 promotes tumor progression in prostate cancer via the insulin-like growth factor binding protein 3 pathway.	Pubmed	0.0001018	1	0.00568	0.06278	2	2	FOXA1,IGFBP3
Pubmed	28235042	Hepatic deficiency of the pioneer transcription factor FoxA restricts hepatitis B virus biosynthesis by the developmental regulation of viral DNA methylation.	Pubmed	0.0001018	1	0.00568	0.06278	2	2	FOXA1,FOXA2
Pubmed	12724528	Keratin 8 and 18 mutations are risk factors for developing liver disease of multiple etiologies.	Pubmed	0.0001018	1	0.00568	0.06278	2	2	KRT8,KRT18
Pubmed	16301644	Programmed death-1 (PD-1):PD-ligand 1 interactions inhibit TCR-mediated positive selection of thymocytes.	Pubmed	0.0001018	1	0.00568	0.06278	2	2	CD274,PDCD1LG2
Pubmed	20861457	Cooperation of tissue factor cytoplasmic domain and PAR2 signaling in breast cancer development.	Pubmed	0.0001018	1	0.00568	0.06278	2	2	F2RL1,F3
Pubmed	25211022	Identification of a regulatory variant that binds FOXA1 and FOXA2 at the CDC123/CAMK1D type 2 diabetes GWAS locus.	Pubmed	0.0001018	1	0.00568	0.06278	2	2	FOXA1,FOXA2
Pubmed	27417584	p38? MAPK: A Novel Regulator of NLRP3 Inflammasome Activation With Increased Expression in Coronary Atherogenesis.	Pubmed	0.0001018	1	0.00568	0.06278	2	2	MAPK13,NLRP3
Pubmed	19556010	Pravastatin prevents miscarriages in antiphospholipid antibody-treated mice.	Pubmed	0.0001018	1	0.00568	0.06278	2	2	F2RL1,F3
Pubmed	11306819	Assignment of TACSTD1 (alias TROP1, M4S1) to human chromosome 2p21 and refinement of mapping of TACSTD2 (alias TROP2, M1S1) to human chromosome 1p32 by in situ hybridization.	Pubmed	0.0001018	1	0.00568	0.06278	2	2	TACSTD2,EPCAM
Pubmed	20722638	Role of PD-L1 and PD-L2 in allergic diseases and asthma.	Pubmed	0.0001018	1	0.00568	0.06278	2	2	CD274,PDCD1LG2
Pubmed	26166362	Expression and activity analysis of a new fusion protein targeting ovarian cancer cells.	Pubmed	0.0001018	1	0.00568	0.06278	2	2	PLAU,SPINT1
Pubmed	21219832	[Expression and clinical relevance of uPA and ET-1 in non-small cell lung cancer].	Pubmed	0.0001018	1	0.00568	0.06278	2	2	PLAU,EDN1
Pubmed	2471065	Posttranslational regulation of keratins: degradation of mouse and human keratins 18 and 8.	Pubmed	0.0001018	1	0.00568	0.06278	2	2	KRT8,KRT18
Pubmed	19148468	Expression of hepatocyte growth factor activator inhibitors (HAI-1 and HAI-2) in ovarian cancer.	Pubmed	0.0001018	1	0.00568	0.06278	2	2	SPINT2,SPINT1
Pubmed	28288138	MUC1-C integrates PD-L1 induction with repression of immune effectors in non-small-cell lung cancer.	Pubmed	0.0001018	1	0.00568	0.06278	2	2	CD274,MUC1
Pubmed	18432282	Injury-induced expression of cytokeratins 8 and 18 by vascular smooth muscle cells requires concurrent activation of cytoskeletal and growth factor receptors.	Pubmed	0.0001018	1	0.00568	0.06278	2	2	KRT8,KRT18
Pubmed	26872154	Low Vitamin-D Levels Combined with PKP3-SIGIRR-TMEM16J Host Variants Is Associated with Tuberculosis and Death in HIV-Infected and -Exposed Infants.	Pubmed	0.0001018	1	0.00568	0.06278	2	2	ANO9,PKP3
Pubmed	18025191	Programmed death 1 ligand (PD-L) 1 and PD-L2 limit autoimmune kidney disease: distinct roles.	Pubmed	0.0001018	1	0.00568	0.06278	2	2	CD274,PDCD1LG2
Pubmed	14747469	Inhibition of tumor invasion by genomic down-regulation of matriptase through suppression of activation of receptor-bound pro-urokinase.	Pubmed	0.0001018	1	0.00568	0.06278	2	2	PLAU,ST14
Pubmed	14644829	Urokinase-type plasminogen activator and insulin-like growth factor-binding protein 3 mRNA expression in endometriotic lesions and eutopic endometrium: implications for the pathophysiology of endometriosis.	Pubmed	0.0001018	1	0.00568	0.06278	2	2	PLAU,IGFBP3
Pubmed	17954264	Cytokeratin KRT8/18 expression differentiates distinct subtypes of grade 3 invasive ductal carcinoma of the breast.	Pubmed	0.0001018	1	0.00568	0.06278	2	2	KRT8,KRT18
Pubmed	19729380	Human decidual stromal cells suppress cytokine secretion by allogenic CD4+ T cells via PD-1 ligand interactions.	Pubmed	0.0001018	1	0.00568	0.06278	2	2	CD274,PDCD1LG2
Pubmed	14756564	Conformational changes in the rod domain of human keratin 8 following heterotypic association with keratin 18 and its implication for filament stability.	Pubmed	0.0001018	1	0.00568	0.06278	2	2	KRT8,KRT18
Pubmed	15766562	KLK5 and KLK7, two members of the human tissue kallikrein family, are differentially expressed in lung cancer.	Pubmed	0.0001018	1	0.00568	0.06278	2	2	KLK5,KLK7
Pubmed	26883974	Relationship of endothelin-1 and NLRP3 inflammasome activation in HT22 hippocampal cells in diabetes.	Pubmed	0.0001018	1	0.00568	0.06278	2	2	EDN1,NLRP3
Pubmed	27107458	Elevated integrin ?6?4 expression is associated with venous invasion and decreased overall survival in non-small cell lung cancer.	Pubmed	0.0001018	1	0.00568	0.06278	2	2	ITGA6,ITGB4
Pubmed	17940283	Autosomal ichthyosis with hypotrichosis syndrome displays low matriptase proteolytic activity and is phenocopied in ST14 hypomorphic mice.	Pubmed	0.0001018	1	0.00568	0.06278	2	2	PRSS8,ST14
Pubmed	21245842	PAR2 absence completely rescues inflammation and ichthyosis caused by altered CAP1/Prss8 expression in mouse skin.	Pubmed	0.0001018	1	0.00568	0.06278	2	2	F2RL1,GRHL3
Pubmed	16236366	Co-inhibitory role of T-cell-associated B7-H1 and B7-DC in the T-cell immune response.	Pubmed	0.0001018	1	0.00568	0.06278	2	2	CD274,PDCD1LG2
Pubmed	10964684	Differential expression of the LAMB3 and LAMC2 genes between small cell and non-small cell lung carcinomas.	Pubmed	0.0001018	1	0.00568	0.06278	2	2	LAMB3,LAMC2
Pubmed	21548936	An association study on contrasting cystic fibrosis endophenotypes recognizes KRT8 but not KRT18 as a modifier of cystic fibrosis disease severity and CFTR mediated residual chloride secretion.	Pubmed	0.0001018	1	0.00568	0.06278	2	2	KRT8,KRT18
Pubmed	18378285	Induction of B7-H1 and B7-DC expression on airway epithelial cells by the Toll-like receptor 3 agonist double-stranded RNA and human rhinovirus infection: In vivo and in vitro studies.	Pubmed	0.0001018	1	0.00568	0.06278	2	2	CD274,PDCD1LG2
Pubmed	15489654	The use of cytokeratin 7 and EMA in differentiating ovarian yolk sac tumors from endometrioid and clear cell carcinomas.	Pubmed	0.0001018	1	0.00568	0.06278	2	2	MUC1,KRT7
Pubmed	29053414	PERK-Phosphorylated eIF2? Pathway Suppresses Tumor Metastasis Through Downregulating Expression of Programmed Death Ligand 1 and CXCL5 in Triple-Negative Breast Cancer.	Pubmed	0.0001018	1	0.00568	0.06278	2	2	CXCL5,CD274
Pubmed	15492784	Expression of human kallikrein 7 (hK7/SCCE) and its inhibitor antileukoprotease (ALP/SLPI) in uterine endocervical glands and in cervical adenocarcinomas.	Pubmed	0.0001018	1	0.00568	0.06278	2	2	SLPI,KLK7
Pubmed	17883595	Elevated tissue factor procoagulant activity in CD133-positive cancer cells.	Pubmed	0.0001018	1	0.00568	0.06278	2	2	F3,PROM1
Pubmed	26673820	Possible prediction of the response of esophageal squamous cell carcinoma to neoadjuvant chemotherapy based on gene expression profiling.	Pubmed	0.0001018	1	0.00568	0.06278	2	2	MUC20,MUC4
Pubmed	19958818	Inhibition of tissue factor/protease-activated receptor-2 signaling limits proliferation, migration and invasion of malignant glioma cells.	Pubmed	0.0001018	1	0.00568	0.06278	2	2	F2RL1,F3
Pubmed	26176038	Prognostic Value of the Stem Cell Markers Epcam and CD133 Expression Of Gallbladder Adenocarcinoma.	Pubmed	0.0001018	1	0.00568	0.06278	2	2	PROM1,EPCAM
Pubmed	16710422	A keratin cytoskeletal protein regulates protein synthesis and epithelial cell growth.	Pubmed	0.0001018	1	0.00568	0.06278	2	2	SFN,KRT17
Pubmed	28347512	Characterization of immune regulatory molecules B7-H4 and PD-L1 in low and high grade endometrial tumors.	Pubmed	0.0001018	1	0.00568	0.06278	2	2	CD274,VTCN1
Pubmed	19741598	PD-L1 and PD-L2 modulate airway inflammation and iNKT-cell-dependent airway hyperreactivity in opposing directions.	Pubmed	0.0001018	1	0.00568	0.06278	2	2	CD274,PDCD1LG2
Pubmed	18854834	Co-expression of KLK6 and KLK10 as prognostic factors for survival in pancreatic ductal adenocarcinoma.	Pubmed	0.0001018	1	0.00568	0.06278	2	2	KLK6,KLK10
Pubmed	20846453	MAL2 and tumor protein D52 (TPD52) are frequently overexpressed in ovarian carcinoma, but differentially associated with histological subtype and patient outcome.	Pubmed	0.0001018	1	0.00568	0.06278	2	2	MAL2,TPD52
Pubmed	29788741	FOXA1 and CK7 expression in esophageal squamous cell carcinoma and its prognostic significance.	Pubmed	0.0001018	1	0.00568	0.06278	2	2	FOXA1,KRT7
Pubmed	25652130	Enhancer cooperativity as a novel mechanism underlying the transcriptional regulation of E-cadherin during mesenchymal to epithelial transition.	Pubmed	0.0001018	1	0.00568	0.06278	2	2	GRHL3,CDH1
Pubmed	12738725	Differential splicing of KLK5 and KLK7 in epithelial ovarian cancer produces novel variants with potential as cancer biomarkers.	Pubmed	0.0001018	1	0.00568	0.06278	2	2	KLK5,KLK7
Pubmed	1512260	Two gap junction genes, connexin 31.1 and 30.3, are closely linked on mouse chromosome 4 and preferentially expressed in skin.	Pubmed	0.0001018	1	0.00568	0.06278	2	2	GJB4,GJB5
Pubmed	19383890	A decreased ratio of laminin-332 beta3 to gamma2 subunit mRNA is associated with poor prognosis in colon cancer.	Pubmed	0.0001018	1	0.00568	0.06278	2	2	LAMB3,LAMC2
Pubmed	17109118	Prominin-2 is a cholesterol-binding protein associated with apical and basolateral plasmalemmal protrusions in polarized epithelial cells and released into urine.	Pubmed	0.0001018	1	0.00568	0.06278	2	2	PROM2,PROM1
Pubmed	1705144	Embryonic simple epithelial keratins 8 and 18: chromosomal location emphasizes difference from other keratin pairs.	Pubmed	0.0001018	1	0.00568	0.06278	2	2	KRT8,KRT18
Pubmed	30466404	Novel role of O-glycosyltransferases GALNT3 and B3GNT3 in the self-renewal of pancreatic cancer stem cells.	Pubmed	0.0001018	1	0.00568	0.06278	2	2	B3GNT3,GALNT3
Pubmed	22874102	Quantitative DNA methylation analysis of genes coding for kallikrein-related peptidases 6 and 10 as biomarkers for prostate cancer.	Pubmed	0.0001018	1	0.00568	0.06278	2	2	KLK6,KLK10
Pubmed	25882495	Absence of keratins 8 and 18 in rodent epithelial cell lines associates with keratin gene mutation and DNA methylation: Cell line selective effects on cell invasion.	Pubmed	0.0001018	1	0.00568	0.06278	2	2	KRT8,KRT18
Pubmed	7775432	Structural requirement for cell adhesion to kalinin (laminin-5).	Pubmed	0.0001018	1	0.00568	0.06278	2	2	LAMA3,LAMB3
Pubmed	1976638	Epithelial integrin alpha 6 beta 4: complete primary structure of alpha 6 and variant forms of beta 4.	Pubmed	0.0001018	1	0.00568	0.06278	2	2	ITGA6,ITGB4
Pubmed	30391969	PKP2 and DSG2 genetic variations in Latvian arrhythmogenic right ventricular dysplasia/cardiomyopathy registry patients.	Pubmed	0.0001018	1	0.00568	0.06278	2	2	PKP2,DSG2
Pubmed	24658839	Mapping the immunosuppressive environment in uterine tumors: implications for immunotherapy.	Pubmed	0.0001018	1	0.00568	0.06278	2	2	CD274,VTCN1
Pubmed	19389929	Loss of matriptase suppression underlies spint1 mutation-associated ichthyosis and postnatal lethality.	Pubmed	0.0001018	1	0.00568	0.06278	2	2	SPINT1,ST14
Pubmed	16273651	Expression of serine protease SNC19/matriptase and its inhibitor hepatocyte growth factor activator inhibitor type 1 in normal and malignant tissues of gastrointestinal tract.	Pubmed	0.0001018	1	0.00568	0.06278	2	2	SPINT1,ST14
Pubmed	26618866	?F508 CFTR interactome remodelling promotes rescue of cystic fibrosis.	Pubmed	0.0001019	1	0.00568	0.06278	18	640	KRT80,NCEH1,ANXA3,KRT23,EPPK1,ITGB4,IL1R2,SFN,KRT7,KRT18,CAST,LAMB3,GPRC5A,MYH14,CDH1,EPCAM,CDH3,TMEM40
Pubmed	17388661	Exquisite sensitivity of TP53 mutant and basal breast cancers to a dose-dense epirubicin-cyclophosphamide regimen.	Pubmed	0.0001076	1	0.005984	0.06614	4	25	PROM1,SFN,KRT7,KRT17
Pubmed	17170699	ERp57 is essential for efficient folding of glycoproteins sharing common structural domains.	Pubmed	0.0001076	1	0.005984	0.06614	4	25	MELTF,ITGA6,LAMB3,LAMC2
Pubmed	24663677	Airway uric acid is a sensor of inhaled protease allergens and initiates type 2 immune responses in respiratory mucosa.	Pubmed	0.0001148	1	0.006245	0.06903	3	10	F2RL1,NLRP3,IL1RL1
Pubmed	9034910	Distribution of the ten known laminin chains in the pathways and targets of developing sensory axons.	Pubmed	0.0001148	1	0.006245	0.06903	3	10	LAMA3,LAMB3,LAMC2
Pubmed	15895417	Cx31 and Cx43 double-deficient mice reveal independent functions in murine placental and skin development.	Pubmed	0.0001148	1	0.006245	0.06903	3	10	ITGA6,GJB3,GJB5
Pubmed	19523148	Analysis of gene polymorphisms associated with K ion circulation in the inner ear of patients susceptible and resistant to noise-induced hearing loss.	Pubmed	0.0001148	1	0.006245	0.06903	3	10	GJB4,GJB1,GJB3
Pubmed	20375010	Claudin association with CD81 defines hepatitis C virus entry.	Pubmed	0.0001148	1	0.006245	0.06903	3	10	CLDN7,OCLN,CLDN6
Pubmed	25666037	Differences in Kallikrein-related peptidase mRNA sequences and KLK6 enzyme activity between mouse strains.	Pubmed	0.0001148	1	0.006245	0.06903	3	10	KLK5,KLK7,KLK10
Pubmed	15987773	Forkhead box A1 regulates prostate ductal morphogenesis and promotes epithelial cell maturation.	Pubmed	0.0001148	1	0.006245	0.06903	3	10	FOXA1,FOXA2,KRT8
Pubmed	9712518	Genetic patterning of the posterior neuropore region of curly tail mouse embryos: deficiency of Wnt5a expression.	Pubmed	0.0001148	1	0.006245	0.06903	3	10	FOXA1,FOXA2,GRHL3
Pubmed	25601450	Ontogeny of the mouse vocal fold epithelium.	Pubmed	0.0001148	1	0.006245	0.06903	3	10	FOXA2,KRT8,KRT18
Pubmed	12399393	Hague (Hag). A new mouse hair mutation with an unstable semidominant allele.	Pubmed	0.0001148	1	0.006245	0.06903	3	10	KRT7,KRT8,KRT18
Pubmed	8702723	The epidermal growth factor receptor couples transforming growth factor-alpha, heparin-binding epidermal growth factor-like factor, and amphiregulin to Neu, ErbB-3, and ErbB-4.	Pubmed	0.0001148	1	0.006245	0.06903	3	10	ERBB3,AREG,TGFA
Pubmed	20544801	Association between genetic variants of reported candidate genes or regions and risk of cleft lip with or without cleft palate in the polish population.	Pubmed	0.0001148	1	0.006245	0.06903	3	10	FOXE1,IRF6,TGFA
Pubmed	19439425	Integration of IRF6 and Jagged2 signalling is essential for controlling palatal adhesion and fusion competence.	Pubmed	0.0001148	1	0.006245	0.06903	3	10	IRF6,KRT17,CDH1
Pubmed	15192120	Human tissue kallikreins: physiologic roles and applications in cancer.	Pubmed	0.0001148	1	0.006245	0.06903	3	10	KLK5,KLK7,KLK10
Pubmed	20634891	Maternal genes and facial clefts in offspring: a comprehensive search for genetic associations in two population-based cleft studies from Scandinavia.	Pubmed	0.000151	1	0.008202	0.09066	12	331	PKP1,FOXE1,IRF6,BHMT,FGFBP1,KRT18,SLC26A2,TFAP2A,EDN1,TGFA,THRB,CDH1
Pubmed	25315821	Evidence for new homotypic and heterotypic interactions between transmembrane helices of proteins involved in receptor tyrosine kinase and neuropilin signaling.	Pubmed	0.0001567	1	0.008369	0.09251	3	11	ERBB3,MUC4,L1CAM
Pubmed	23684652	Genetic dissection of sodium and potassium transport along the aldosterone-sensitive distal nephron: importance in the control of blood pressure and hypertension.	Pubmed	0.0001567	1	0.008369	0.09251	3	11	SCNN1A,SCNN1G,KCNJ1
Pubmed	28643456	IRF6 expression in basal epithelium partially rescues Irf6 knockout mice.	Pubmed	0.0001567	1	0.008369	0.09251	3	11	GRHL3,IRF6,KRT17
Pubmed	21127502	?Np63 is an ectodermal gatekeeper of epidermal morphogenesis.	Pubmed	0.0001567	1	0.008369	0.09251	3	11	ITGB4,KRT8,KRT18
Pubmed	21524702	Regional differences in the expression of laminin isoforms during mouse neural tube development.	Pubmed	0.0001567	1	0.008369	0.09251	3	11	LAMA3,LAMB3,LAMC2
Pubmed	16085486	Sox9 is essential for outer root sheath differentiation and the formation of the hair stem cell compartment.	Pubmed	0.0001567	1	0.008369	0.09251	3	11	FOXE1,GATA3,KRT17
Pubmed	30567998	PRC1 preserves epidermal tissue integrity independently of PRC2.	Pubmed	0.0001567	1	0.008369	0.09251	3	11	ITGA6,ITGB4,CDH1
Pubmed	10208738	Developmental competence of the gut endoderm: genetic potentiation by GATA and HNF3/fork head proteins.	Pubmed	0.0001567	1	0.008369	0.09251	3	11	FOXA1,FOXA2,GATA3
Pubmed	28769044	Intercellular Genetic Interaction Between Irf6 and Twist1 during Craniofacial Development.	Pubmed	0.0001567	1	0.008369	0.09251	3	11	GRHL3,IRF6,EDN1
Pubmed	26395490	Revising the embryonic origin of thyroid C cells in mice and humans.	Pubmed	0.0001567	1	0.008369	0.09251	3	11	FOXA1,FOXA2,CDH1
Pubmed	23993789	Retinoid signaling in progenitors controls specification and regeneration of the urothelium.	Pubmed	0.0001567	1	0.008369	0.09251	3	11	FOXA2,UPK1B,KRT18
Pubmed	21947380	Pancreatic islet and progenitor cell surface markers with cell sorting potential.	Pubmed	0.0001595	1	0.008505	0.09401	6	80	CLTRN,PROM2,MUC1,PROM1,DPP4,CDH1
Pubmed	25912685	A conserved MST1/2-YAP axis mediates Hippo signaling during lung growth.	Pubmed	0.0001701	1	0.009033	0.09984	4	28	FOXA2,CCN1,LAMC2,CDH1
Pubmed	23103586	BMP-binding protein twisted gastrulation is required in mammary gland epithelium for normal ductal elongation and myoepithelial compartmentalization.	Pubmed	0.0001701	1	0.009033	0.09984	4	28	AREG,GATA3,KRT18,CDH1
Pubmed	28049832	Forkhead box a2 (FOXA2) is essential for uterine function and fertility.	Pubmed	0.0001701	1	0.009033	0.09984	4	28	FOXA2,WNT7A,MUC1,KRT8
Pubmed	18038450	Stabilization of beta-catenin affects mouse embryonic liver growth and hepatoblast fate.	Pubmed	0.0001958	1	0.01029	0.1137	4	29	ITGB4,KRT7,KRT18,CDH1
Pubmed	10433923	Synergistic activities of alpha3 and alpha6 integrins are required during apical ectodermal ridge formation and organogenesis in the mouse.	Pubmed	0.0002074	1	0.01029	0.1137	3	12	ITGA6,ITGB4,CDH1
Pubmed	14673151	Assessment of splice variant-specific functions of desmocollin 1 in the skin.	Pubmed	0.0002074	1	0.01029	0.1137	3	12	PKP1,DSG2,PKP3
Pubmed	12843252	Expression of laminin receptors in schwann cell differentiation: evidence for distinct roles.	Pubmed	0.0002074	1	0.01029	0.1137	3	12	MBP,ITGA6,ITGB4
Pubmed	14610062	Defining BMP functions in the hair follicle by conditional ablation of BMP receptor IA.	Pubmed	0.0002074	1	0.01029	0.1137	3	12	GATA3,ITGB4,CDH1
Pubmed	9396756	Distribution and function of laminins in the neuromuscular system of developing, adult, and mutant mice.	Pubmed	0.0002074	1	0.01029	0.1137	3	12	LAMA3,LAMB3,LAMC2
Pubmed	24524909	Defining the molecular pathologies in cloaca malformation: similarities between mouse and human.	Pubmed	0.0002074	1	0.01029	0.1137	3	12	FOXA2,KRT7,KRT8
Pubmed	9264260	Localization of basement membrane-associated protein isoforms during development of the ocular surface of mouse eye.	Pubmed	0.0002074	1	0.01029	0.1137	3	12	LAMA3,LAMB3,LAMC2
Pubmed	23471965	Neurogenin3 cooperates with Foxa2 to autoactivate its own expression.	Pubmed	0.0002074	1	0.01029	0.1137	3	12	FOXA1,FOXA2,MUC1
Pubmed	10601346	Direct binding of three tight junction-associated MAGUKs, ZO-1, ZO-2, and ZO-3, with the COOH termini of claudins.	Pubmed	0.0002074	1	0.01029	0.1137	3	12	CLDN7,OCLN,CLDN6
Pubmed	10090148	Alpha9 and beta8 integrin expression correlates with the merger of the developing mouse eyelids.	Pubmed	0.0002074	1	0.01029	0.1137	3	12	ITGA6,ITGB4,ITGB8
Pubmed	24992712	Identification of potential bladder progenitor cells in the trigone.	Pubmed	0.0002074	1	0.01029	0.1137	3	12	PROM1,KRT7,TACSTD2
Pubmed	21469133	Ontogeny of thymic cortical epithelial cells expressing the thymoproteasome subunit ?5t.	Pubmed	0.0002074	1	0.01029	0.1137	3	12	KRT8,LY75,EPCAM
Pubmed	15716349	Ovol1 regulates meiotic pachytene progression during spermatogenesis by repressing Id2 expression.	Pubmed	0.0002074	1	0.01029	0.1137	3	12	OVOL2,PROM1,OVOL1
Pubmed	16502470	Human colostrum: identification of minor proteins in the aqueous phase by proteomics.	Pubmed	0.0002396	1	0.01029	0.1137	8	161	LRG1,MUC1,MUC4,PRSS8,KLK6,SPINT1,PROM1,TCN1
Pubmed	26243870	Yap and Taz are required for Ret-dependent urinary tract morphogenesis.	Pubmed	0.0002553	1	0.01029	0.1137	4	31	PRSS8,GATA3,MAL2,CDH1
Pubmed	30452456	FOXO1 regulates uterine epithelial integrity and progesterone receptor expression critical for embryo implantation.	Pubmed	0.0002676	1	0.01029	0.1137	3	13	FOXA2,MUC1,CDH1
Pubmed	15203212	Taxon-specific evolution of glandular kallikrein genes and identification of a progenitor of prostate-specific antigen.	Pubmed	0.0002676	1	0.01029	0.1137	3	13	KLK5,KLK7,KLK10
Pubmed	28095415	KLK5 and KLK7 Ablation Fully Rescues Lethality of Netherton Syndrome-Like Phenotype.	Pubmed	0.0002676	1	0.01029	0.1137	3	13	CDSN,KLK5,KLK7
Pubmed	15797384	Perp is a p63-regulated gene essential for epithelial integrity.	Pubmed	0.0002676	1	0.01029	0.1137	3	13	PKP1,PKP3,CDH1
Pubmed	25864709	Pan-cancer transcriptome analysis reveals long noncoding RNAs with conserved function.	Pubmed	0.0002676	1	0.01029	0.1137	3	13	CCAT1,UCA1,FAM83H-AS1
Pubmed	24952961	A high-resolution spatiotemporal atlas of gene expression of the developing mouse brain.	Pubmed	0.000276	1	0.01029	0.1137	35	1848	CDS1,ERBB3,MBP,STYK1,LMTK3,FOXA1,FOXA2,GRHL2,SCNN1A,PKP2,FAM3C,AREG,MST1R,SPINT2,IGFBP3,CCN1,SNCG,SEMA3E,GATA3,ITGB8,INPP4B,PROM1,EHF,NECTIN4,FGFBP1,L1CAM,LAMA3,LAMB3,ARTN,TFAP2A,TGFA,THRB,CDH1,CDH3,EPHA1
Pubmed	8895530	A pancreatic cancer-specific expression profile.	Pubmed	0.0002895	1	0.01029	0.1137	4	32	PLAU,SPINT2,KRT7,KRT8
Pubmed	23154389	Regulation of endodermal differentiation of human embryonic stem cells through integrin-ECM interactions.	Pubmed	0.0002895	1	0.01029	0.1137	4	32	ITGA6,ITGB4,LAMA3,LAMB3
Pubmed	25972099	Desmocollin-2 alone forms functional desmosomal plaques, with the plaque formation requiring the juxtamembrane region and plakophilins.	Pubmed	0.0003004	1	0.01029	0.1137	2	3	PKP2,PKP3
Pubmed	17363687	Role of protease activated receptor 1 and 2 signaling in hypoxia-induced angiogenesis.	Pubmed	0.0003004	1	0.01029	0.1137	2	3	F2RL1,F3
Pubmed	20682852	siRNA silencing of PD-L1 and PD-L2 on dendritic cells augments expansion and function of minor histocompatibility antigen-specific CD8+ T cells.	Pubmed	0.0003004	1	0.01029	0.1137	2	3	CD274,PDCD1LG2
Pubmed	19701966	Overexpression of beta3/gamma2 chains of laminin-5 and MMP7 in biliary cancer.	Pubmed	0.0003004	1	0.01029	0.1137	2	3	LAMB3,LAMC2
Pubmed	28968839	Polymorphisms in genes related to epithelial-mesenchymal transition and risk of non-small cell lung cancer.	Pubmed	0.0003004	1	0.01029	0.1137	2	3	ADGRF1,CDH1
Pubmed	20453843	PD-1 regulates germinal center B cell survival and the formation and affinity of long-lived plasma cells.	Pubmed	0.0003004	1	0.01029	0.1137	2	3	CD274,PDCD1LG2
Pubmed	8955792	Sex-dependent expression of placental (P)-cadherin during mouse gonadogenesis.	Pubmed	0.0003004	1	0.01029	0.1137	2	3	CDH1,CDH3
Pubmed	11917136	Keratin binding to 14-3-3 proteins modulates keratin filaments and hepatocyte mitotic progression.	Pubmed	0.0003004	1	0.01029	0.1137	2	3	SFN,KRT18
Pubmed	17392506	Role of PD-1 and its ligand, B7-H1, in early fate decisions of CD8 T cells.	Pubmed	0.0003004	1	0.01029	0.1137	2	3	CD274,PDCD1LG2
Pubmed	26908601	Genome-wide association analysis of self-reported events in 6135 individuals and 252 827 controls identifies 8 loci associated with thrombosis.	Pubmed	0.0003004	1	0.01029	0.1137	2	3	SLC44A2,AP1M2
Pubmed	18198997	Butyrate enemas upregulate Muc genes expression but decrease adherent mucus thickness in mice colon.	Pubmed	0.0003004	1	0.01029	0.1137	2	3	MUC1,MUC4
Pubmed	19585610	Keratin variants are overrepresented in primary biliary cirrhosis and associate with disease severity.	Pubmed	0.0003004	1	0.01029	0.1137	2	3	KRT8,KRT18
Pubmed	11171957	Identification of two novel transmembrane gamma-carboxyglutamic acid proteins expressed broadly in fetal and adult tissues.	Pubmed	0.0003004	1	0.01029	0.1137	2	3	PRRG4,PRRG2
Pubmed	30475207	FoxA1 and FoxA2 drive gastric differentiation and suppress squamous identity in NKX2-1-negative lung cancer.	Pubmed	0.0003004	1	0.01029	0.1137	2	3	FOXA1,FOXA2
Pubmed	14696124	Association of kallikrein expression in nipple aspirate fluid with breast cancer risk.	Pubmed	0.0003004	1	0.01029	0.1137	2	3	KLK6,KLK10
Pubmed	28539467	B7-H3 Expression in NSCLC and Its Association with B7-H4, PD-L1 and Tumor-Infiltrating Lymphocytes.	Pubmed	0.0003004	1	0.01029	0.1137	2	3	CD274,VTCN1
Pubmed	20031616	Desmoglein-2 and desmocollin-2 mutations in dutch arrhythmogenic right ventricular dysplasia/cardiomypathy patients: results from a multicenter study.	Pubmed	0.0003004	1	0.01029	0.1137	2	3	PKP2,DSG2
Pubmed	17616709	Positive cross-regulatory loop ties GATA-3 to estrogen receptor alpha expression in breast cancer.	Pubmed	0.0003004	1	0.01029	0.1137	2	3	FOXA1,GATA3
Pubmed	25825984	Amphiregulin enhances alpha6beta1 integrin expression and cell motility in human chondrosarcoma cells through Ras/Raf/MEK/ERK/AP-1 pathway.	Pubmed	0.0003004	1	0.01029	0.1137	2	3	AREG,ITGA6
Pubmed	27557490	Clinical significance of putative markers of cancer stem cells in gastric cancer: A retrospective cohort study.	Pubmed	0.0003004	1	0.01029	0.1137	2	3	PROM1,EPCAM
Pubmed	12444166	Programmed death-1 targeting can promote allograft survival.	Pubmed	0.0003004	1	0.01029	0.1137	2	3	CD274,PDCD1LG2
Pubmed	19703993	Downregulated microRNA-200a in meningiomas promotes tumor growth by reducing E-cadherin and activating the Wnt/beta-catenin signaling pathway.	Pubmed	0.0003004	1	0.01029	0.1137	2	3	MIR200A,CDH1
Pubmed	27734462	MicroRNA 200a inhibits erythroid differentiation by targeting PDCD4 and THRB.	Pubmed	0.0003004	1	0.01029	0.1137	2	3	MIR200A,THRB
Pubmed	27045898	FoxA and LIPG endothelial lipase control the uptake of extracellular lipids for breast cancer growth.	Pubmed	0.0003004	1	0.01029	0.1137	2	3	FOXA1,FOXA2
Pubmed	25900089	Assessment of epithelial sodium channel variants in nonwhite cystic fibrosis patients with non-diagnostic CFTR genotypes.	Pubmed	0.0003004	1	0.01029	0.1137	2	3	SCNN1A,SCNN1G
Pubmed	17456594	The macrophage-stimulating protein pathway promotes metastasis in a mouse model for breast cancer and predicts poor prognosis in humans.	Pubmed	0.0003004	1	0.01029	0.1137	2	3	MST1R,ST14
Pubmed	30401746	Regulation of Connexin32 by ephrin receptors and T-cell protein-tyrosine phosphatase.	Pubmed	0.0003004	1	0.01029	0.1137	2	3	GJB1,EPHA1
Pubmed	26231762	Prognostic significance of multiple kallikreins in high-grade astrocytoma.	Pubmed	0.0003004	1	0.01029	0.1137	2	3	KLK7,KLK6
Pubmed	25010141	CD133 expression correlates with membrane beta-catenin and E-cadherin loss from human hair follicle placodes during morphogenesis.	Pubmed	0.0003004	1	0.01029	0.1137	2	3	PROM1,CDH1
Pubmed	10711425	The tetraspanin CD9 associates with the integrin alpha6beta4 in cultured human epidermal keratinocytes and is involved in cell motility.	Pubmed	0.0003004	1	0.01029	0.1137	2	3	ITGA6,ITGB4
Pubmed	18596851	Arrhythmogenic right ventricular dysplasia.	Pubmed	0.0003004	1	0.01029	0.1137	2	3	PKP2,DSG2
Pubmed	20400443	Desmosomal gene analysis in arrhythmogenic right ventricular dysplasia/cardiomyopathy: spectrum of mutations and clinical impact in practice.	Pubmed	0.0003004	1	0.01029	0.1137	2	3	PKP2,DSG2
Pubmed	11878758	Asymmetrical morphogenesis and medio-lateral positioning of molars during mouse development.	Pubmed	0.0003004	1	0.01029	0.1137	2	3	DSG2,CDH1
Pubmed	23164509	Keratin 8/18 regulation of glucose metabolism in normal versus cancerous hepatic cells through differential modulation of hexokinase status and insulin signaling.	Pubmed	0.0003004	1	0.01029	0.1137	2	3	KRT8,KRT18
Pubmed	28926098	Distinct mechanisms of regulation of the ITGA6 and ITGB4 genes by RUNX1 in myeloid cells.	Pubmed	0.0003004	1	0.01029	0.1137	2	3	ITGA6,ITGB4
Pubmed	17224907	Loss of AP-2alpha results in deregulation of E-cadherin and MMP-9 and an increase in tumorigenicity of colon cancer cells in vivo.	Pubmed	0.0003004	1	0.01029	0.1137	2	3	TFAP2A,CDH1
Pubmed	27911856	Splicing factor ratio as an index of epithelial-mesenchymal transition and tumor aggressiveness in breast cancer.	Pubmed	0.0003004	1	0.01029	0.1137	2	3	ESRP2,ESRP1
Pubmed	22118498	Cleavage of hepatocyte growth factor activator inhibitor-1 by membrane-type MMP-1 activates matriptase.	Pubmed	0.0003004	1	0.01029	0.1137	2	3	SPINT1,ST14
Pubmed	30142277	FoxO1 and FoxA1/2 form a complex on DNA and cooperate to open chromatin at insulin-regulated genes.	Pubmed	0.0003004	1	0.01029	0.1137	2	3	FOXA1,FOXA2
Pubmed	22067325	Forkhead box A1 (FOXA1) and A2 (FOXA2) oppositely regulate human type 1 iodothyronine deiodinase gene in liver.	Pubmed	0.0003004	1	0.01029	0.1137	2	3	FOXA1,FOXA2
Pubmed	8081870	Variants of the alpha 6 beta 1 laminin receptor in early murine development: distribution, molecular cloning and chromosomal localization of the mouse integrin alpha 6 subunit.	Pubmed	0.0003004	1	0.01029	0.1137	2	3	ITGA6,ITGB4
Pubmed	27223886	Expression of E-, P- and N-Cadherin and Its Clinical Significance in Cervical Squamous Cell Carcinoma and Precancerous Lesions.	Pubmed	0.0003004	1	0.01029	0.1137	2	3	CDH1,CDH3
Pubmed	17314405	The short arm of laminin gamma2 chain of laminin-5 (laminin-332) binds syndecan-1 and regulates cellular adhesion and migration by suppressing phosphorylation of integrin beta4 chain.	Pubmed	0.0003004	1	0.01029	0.1137	2	3	ITGB4,LAMC2
Pubmed	19632987	Recognition versus adaptive up-regulation and degradation of CC chemokines by the chemokine decoy receptor D6 are determined by their N-terminal sequence.	Pubmed	0.0003004	1	0.01029	0.1137	2	3	ACKR2,DPP4
Pubmed	14576054	Role of tissue factor and protease-activated receptors in a mouse model of endotoxemia.	Pubmed	0.0003004	1	0.01029	0.1137	2	3	F2RL1,F3
Pubmed	15316072	Globular domains 4/5 of the laminin alpha3 chain mediate deposition of precursor laminin 5.	Pubmed	0.0003004	1	0.01029	0.1137	2	3	ITGB4,LAMA3
Pubmed	29187368	N-linked glycans are required on epithelial Na	Pubmed	0.0003004	1	0.01029	0.1137	2	3	SCNN1A,SCNN1G
Pubmed	24031027	PD-1 blockage delays murine squamous cell carcinoma development.	Pubmed	0.0003004	1	0.01029	0.1137	2	3	CD274,PDCD1LG2
Pubmed	26721911	Dipeptidyl Peptidase 4 Inhibition Alleviates Shortage of Circulating Glucagon-Like Peptide-1 in Heart Failure and Mitigates Myocardial Remodeling and Apoptosis via the Exchange Protein Directly Activated by Cyclic AMP 1/Ras-Related Protein 1 Axis.	Pubmed	0.0003004	1	0.01029	0.1137	2	3	RAPGEF3,DPP4
Pubmed	20631633	Histopathologic features of the tumor budding in adenocarcinoma of the lung: tumor budding as an index to predict the potential aggressiveness.	Pubmed	0.0003004	1	0.01029	0.1137	2	3	LAMC2,CDH1
Pubmed	21605334	Statins prevent tissue factor induction by protease-activated receptors 1 and 2 in human umbilical vein endothelial cells in vitro.	Pubmed	0.0003004	1	0.01029	0.1137	2	3	F2RL1,F3
Pubmed	28467728	The PF4/PPBP/CXCL5 Gene Cluster Is Associated with Periodontitis.	Pubmed	0.0003004	1	0.01029	0.1137	2	3	CXCL5,PPBP
Pubmed	14515261	Preferential contribution of B7-H1 to programmed death-1-mediated regulation of hapten-specific allergic inflammatory responses.	Pubmed	0.0003004	1	0.01029	0.1137	2	3	CD274,PDCD1LG2
Pubmed	22514625	Epcam, CD44, and CD49f distinguish sphere-forming human prostate basal cells from a subpopulation with predominant tubule initiation capability.	Pubmed	0.0003004	1	0.01029	0.1137	2	3	ITGA6,EPCAM
Pubmed	23326490	The cancer stem cell marker CD133 interacts with plakoglobin and controls desmoglein-2 protein levels.	Pubmed	0.0003004	1	0.01029	0.1137	2	3	PROM1,DSG2
Pubmed	30547804	LINC01296/miR-26a/GALNT3 axis contributes to colorectal cancer progression by regulating O-glycosylated MUC1 via PI3K/AKT pathway.	Pubmed	0.0003004	1	0.01029	0.1137	2	3	MUC1,GALNT3
Pubmed	20651236	Tumor-associated calcium signal transducer 2 is required for the proper subcellular localization of claudin 1 and 7: implications in the pathogenesis of gelatinous drop-like corneal dystrophy.	Pubmed	0.0003004	1	0.01029	0.1137	2	3	CLDN7,TACSTD2
Pubmed	28754154	Prognostic value of programmed death-1, programmed death-ligand 1, programmed death-ligand 2 expression, and CD8(+) T cell density in primary tumors and metastatic lymph nodes from patients with stage T1-4N+M0 gastric adenocarcinoma.	Pubmed	0.0003004	1	0.01029	0.1137	2	3	CD274,PDCD1LG2
Pubmed	23218889	Expression of the epithelial sodium channel sensitive to amiloride (ENaC) in normal and preeclamptic human placenta.	Pubmed	0.0003004	1	0.01029	0.1137	2	3	SCNN1A,SCNN1G
Pubmed	25557232	Novel KRT83 and KRT86 mutations associated with monilethrix.	Pubmed	0.0003004	1	0.01029	0.1137	2	3	KRT81,KRT86
Pubmed	23449973	Keratin 8 and 18 loss in epithelial cancer cells increases collective cell migration and cisplatin sensitivity through claudin1 up-regulation.	Pubmed	0.0003004	1	0.01029	0.1137	2	3	KRT8,KRT18
Pubmed	22895698	Intrahepatic expression of programmed death-1 and its ligands in patients with HBV-related acute-on-chronic liver failure.	Pubmed	0.0003004	1	0.01029	0.1137	2	3	CD274,PDCD1LG2
Pubmed	19118981	Dichotomous effect of ultraviolet B on the expression of corneodesmosomal enzymes in human epidermal keratinocytes.	Pubmed	0.0003004	1	0.01029	0.1137	2	3	KLK5,KLK7
Pubmed	17311651	Expression of PD-1, PD-L1, and PD-L2 in the liver in autoimmune liver diseases.	Pubmed	0.0003004	1	0.01029	0.1137	2	3	CD274,PDCD1LG2
Pubmed	9632747	RB and c-Myc activate expression of the E-cadherin gene in epithelial cells through interaction with transcription factor AP-2.	Pubmed	0.0003004	1	0.01029	0.1137	2	3	TFAP2A,CDH1
Pubmed	28302645	PD-L1 on tumor cells is sufficient for immune evasion in immunogenic tumors and inhibits CD8 T cell cytotoxicity.	Pubmed	0.0003004	1	0.01029	0.1137	2	3	CD274,PDCD1LG2
Pubmed	21791547	Effects of genetic polymorphisms of programmed cell death 1 and its ligands on the development of ankylosing spondylitis.	Pubmed	0.0003004	1	0.01029	0.1137	2	3	CD274,PDCD1LG2
Pubmed	20680316	The association with age, human tissue kallikreins 6 and 10 and hemostatic markers for survival outcome from epithelial ovarian cancer.	Pubmed	0.0003004	1	0.01029	0.1137	2	3	KLK6,KLK10
Pubmed	23107341	Immunomodulatory molecules are released from the first trimester and term placenta via exosomes.	Pubmed	0.0003004	1	0.01029	0.1137	2	3	HLA-G,CD274
Pubmed	27903760	Interactions between intersubunit transmembrane domains regulate the chaperone-dependent degradation of an oligomeric membrane protein.	Pubmed	0.0003004	1	0.01029	0.1137	2	3	SCNN1A,SCNN1G
Pubmed	18641123	Crystal structure of the complex between programmed death-1 (PD-1) and its ligand PD-L2.	Pubmed	0.0003004	1	0.01029	0.1137	2	3	CD274,PDCD1LG2
Pubmed	15596218	Overexpression of epithelial sodium channels in epithelium of human urinary bladder with outlet obstruction.	Pubmed	0.0003004	1	0.01029	0.1137	2	3	SCNN1A,SCNN1G
Pubmed	28546465	Quantitative Mass Spectrometry Analysis of PD-L1 Protein Expression,	Pubmed	0.0003004	1	0.01029	0.1137	2	3	CD274,PDCD1LG2
Pubmed	23499737	Parathyroid hormone-related protein regulates integrin ?6 and ?4 levels via transcriptional and post-translational pathways.	Pubmed	0.0003004	1	0.01029	0.1137	2	3	ITGA6,ITGB4
Pubmed	24339992	Structural insights into the globular tails of the human type v myosins Myo5a, Myo5b, And Myo5c.	Pubmed	0.0003004	1	0.01029	0.1137	2	3	MYO5B,MYO5C
Pubmed	29803118	Expression profile and cellular localizations of mucin proteins, CK7, and cytoplasmic p27 in Barrett's esophagus and esophageal adenocarcinoma.	Pubmed	0.0003004	1	0.01029	0.1137	2	3	MUC1,KRT7
Pubmed	15096495	Fluorescence resonance energy transfer analysis of subunit stoichiometry of the epithelial Na+ channel.	Pubmed	0.0003004	1	0.01029	0.1137	2	3	SCNN1A,SCNN1G
Pubmed	9990093	Salt restriction induces pseudohypoaldosteronism type 1 in mice expressing low levels of the beta-subunit of the amiloride-sensitive epithelial sodium channel.	Pubmed	0.0003004	1	0.01029	0.1137	2	3	SCNN1A,SCNN1G
Pubmed	26043977	Programmed death 1 and its ligands do not limit experimental foreign antigen-induced immune complex glomerulonephritis.	Pubmed	0.0003004	1	0.01029	0.1137	2	3	CD274,PDCD1LG2
Pubmed	20007324	Stem-like cancer cells are inducible by increasing genomic instability in cancer cells.	Pubmed	0.0003004	1	0.01029	0.1137	2	3	CDH1,AURKB
Pubmed	12126948	Systematic analysis of E-, N- and P-cadherin expression in mouse eye development.	Pubmed	0.0003004	1	0.01029	0.1137	2	3	CDH1,CDH3
Pubmed	19561078	Knockdown of ASIC1 and epithelial sodium channel subunits inhibits glioblastoma whole cell current and cell migration.	Pubmed	0.0003004	1	0.01029	0.1137	2	3	SCNN1A,SCNN1G
Pubmed	8187630	Postimplantation expression patterns indicate a role for the mouse forkhead/HNF-3 alpha, beta and gamma genes in determination of the definitive endoderm, chordamesoderm and neuroectoderm.	Pubmed	0.0003004	1	0.01029	0.1137	2	3	FOXA1,FOXA2
Pubmed	20388709	Engineering of substrate selectivity for tissue factor.factor VIIa complex signaling through protease-activated receptor 2.	Pubmed	0.0003004	1	0.01029	0.1137	2	3	F2RL1,F3
Pubmed	19184677	Zonula occludens-1, occludin, and E-cadherin protein expression in biliary tract cancers.	Pubmed	0.0003004	1	0.01029	0.1137	2	3	OCLN,CDH1
Pubmed	19288496	MUC4 involvement in ErbB2/ErbB3 phosphorylation and signaling in response to airway cell mechanical injury.	Pubmed	0.0003004	1	0.01029	0.1137	2	3	ERBB3,MUC4
Pubmed	18983479	Mitochondrial reactive oxygen species: a common pathway for PAR1- and PAR2-mediated tissue factor induction in human endothelial cells.	Pubmed	0.0003004	1	0.01029	0.1137	2	3	F2RL1,F3
Pubmed	19415718	Protein or amino acid deprivation differentially regulates the hepatic forkhead box protein A (FOXA) genes through an activating transcription factor-4-independent pathway.	Pubmed	0.0003004	1	0.01029	0.1137	2	3	FOXA1,FOXA2
Pubmed	12719480	Molecular modeling and functional mapping of B7-H1 and B7-DC uncouple costimulatory function from PD-1 interaction.	Pubmed	0.0003004	1	0.01029	0.1137	2	3	CD274,PDCD1LG2
Pubmed	22737237	Molecular phylogeny of OVOL genes illustrates a conserved C2H2 zinc finger domain coupled by hypervariable unstructured regions.	Pubmed	0.0003004	1	0.01029	0.1137	2	3	OVOL2,OVOL1
Pubmed	12421930	Expression of programmed death 1 ligands by murine T cells and APC.	Pubmed	0.0003004	1	0.01029	0.1137	2	3	CD274,PDCD1LG2
Pubmed	28488345	Patterns of PD-1, PD-L1, and PD-L2 expression in pediatric solid tumors.	Pubmed	0.0003004	1	0.01029	0.1137	2	3	CD274,PDCD1LG2
Pubmed	24406080	PD-1/PD-Ls pathways between CD4(+) T cells and pleural mesothelial cells in human tuberculous pleurisy.	Pubmed	0.0003004	1	0.01029	0.1137	2	3	CD274,PDCD1LG2
Pubmed	28339425	Potential role of the OVOL1-OVOL2 axis and c-Myc in the progression of cutaneous squamous cell carcinoma.	Pubmed	0.0003004	1	0.01029	0.1137	2	3	OVOL2,OVOL1
Pubmed	24846290	Serum amyloid A induces NLRP-3-mediated IL-1? secretion in neutrophils.	Pubmed	0.0003004	1	0.01029	0.1137	2	3	SAA1,NLRP3
Pubmed	22389315	P-cadherin is coexpressed with CD44 and CD49f and mediates stem cell properties in basal-like breast cancer.	Pubmed	0.0003004	1	0.01029	0.1137	2	3	ITGA6,CDH3
Pubmed	29358325	Mapping allosteric linkage to channel gating by extracellular domains in the human epithelial sodium channel.	Pubmed	0.0003004	1	0.01029	0.1137	2	3	SCNN1A,SCNN1G
Pubmed	12671049	CCR10 expression is a common feature of circulating and mucosal epithelial tissue IgA Ab-secreting cells.	Pubmed	0.0003004	1	0.01029	0.1137	2	3	CCL28,ACKR2
Pubmed	1698797	The alpha 6 beta 1 (VLA-6) and alpha 6 beta 4 protein complexes: tissue distribution and biochemical properties.	Pubmed	0.0003004	1	0.01029	0.1137	2	3	ITGA6,ITGB4
Pubmed	24469043	Non-hematopoietic PAR-2 is essential for matriptase-driven pre-malignant progression and potentiation of ras-mediated squamous cell carcinogenesis.	Pubmed	0.0003004	1	0.01029	0.1137	2	3	F2RL1,ST14
Pubmed	12060406	Expression of T-cadherin in Basal keratinocytes of skin.	Pubmed	0.0003004	1	0.01029	0.1137	2	3	CDH1,CDH3
Pubmed	8898719	Cloning of a cDNA encoding a novel interleukin-1 receptor related protein (IL 1R-rp2).	Pubmed	0.0003004	1	0.01029	0.1137	2	3	IL1RL2,IL1R2
Pubmed	27291930	Connexins, E-cadherin, Claudin-7 and ?-catenin transiently form junctional nexuses during the post-natal mammary gland development.	Pubmed	0.0003004	1	0.01029	0.1137	2	3	CLDN7,CDH1
Pubmed	18971471	Conditional deletion of the Itgb4 integrin gene in Schwann cells leads to delayed peripheral nerve regeneration.	Pubmed	0.0003004	1	0.01029	0.1137	2	3	ITGA6,ITGB4
Pubmed	12770839	Multiple epithelial Na+ channel domains participate in subunit assembly.	Pubmed	0.0003004	1	0.01029	0.1137	2	3	SCNN1A,SCNN1G
Pubmed	8248124	Hepatocyte nuclear factor 3/fork head or "winged helix" proteins: a family of transcription factors of diverse biologic function.	Pubmed	0.0003004	1	0.01029	0.1137	2	3	FOXA1,FOXA2
Pubmed	20204300	The prognostic value of cadherin switch in bladder cancer.	Pubmed	0.0003004	1	0.01029	0.1137	2	3	CDH1,CDH3
Pubmed	24270737	Expression of PD-L1, PD-L2, PD-1 and CTLA4 in myelodysplastic syndromes is enhanced by treatment with hypomethylating agents.	Pubmed	0.0003004	1	0.01029	0.1137	2	3	CD274,PDCD1LG2
Pubmed	23884246	Plakophilin 2 affects cell migration by modulating focal adhesion dynamics and integrin protein expression.	Pubmed	0.0003004	1	0.01029	0.1137	2	3	PKP2,ITGB4
Pubmed	23617461	Role of ?4 integrin in HER-3-negative, K-RAS wild-type metastatic colorectal tumors receiving cetuximab.	Pubmed	0.0003004	1	0.01029	0.1137	2	3	ERBB3,ITGB4
Pubmed	12549979	The identification and characterization of human Sister-of-Mammalian Grainyhead (SOM) expands the grainyhead-like family of developmental transcription factors.	Pubmed	0.0003004	1	0.01029	0.1137	2	3	GRHL2,GRHL3
Pubmed	17764657	Down-regulation of MUC1 in cancer cells inhibits cell migration by promoting E-cadherin/catenin complex formation.	Pubmed	0.0003004	1	0.01029	0.1137	2	3	MUC1,CDH1
Pubmed	24643912	Growth and survival of lung cancer cells: regulation by kallikrein-related peptidase 6 via activation of proteinase-activated receptor 2 and the epidermal growth factor receptor.	Pubmed	0.0003004	1	0.01029	0.1137	2	3	F2RL1,KLK6
Pubmed	16098041	Endothelin-1 induces CXCL1 and CXCL8 secretion in human melanoma cells.	Pubmed	0.0003004	1	0.01029	0.1137	2	3	CXCL1,EDN1
Pubmed	26141860	Microenvironment-Modulated Metastatic CD133+/CXCR4+/EpCAM- Lung Cancer-Initiating Cells Sustain Tumor Dissemination and Correlate with Poor Prognosis.	Pubmed	0.0003004	1	0.01029	0.1137	2	3	PROM1,EPCAM
Pubmed	19234176	PD-1/PD-L blockade prevents anergy induction and enhances the anti-tumor activities of glycolipid-activated invariant NKT cells.	Pubmed	0.0003004	1	0.01029	0.1137	2	3	CD274,PDCD1LG2
Pubmed	17592322	Regulation of membrane-associated mucins in the human corneal epithelial cells by dexamethasone.	Pubmed	0.0003004	1	0.01029	0.1137	2	3	MUC1,MUC4
Pubmed	22581387	Clinical significance of amphiregulin and epidermal growth factor in colostrum.	Pubmed	0.0003004	1	0.01029	0.1137	2	3	AREG,TGFA
Pubmed	21357717	Regulation of Trypanosoma cruzi-induced myocarditis by programmed death cell receptor 1.	Pubmed	0.0003004	1	0.01029	0.1137	2	3	CD274,PDCD1LG2
Pubmed	22868917	MicroRNA-200a and -200b mediated hepatocellular carcinoma cell migration through the epithelial to mesenchymal transition markers.	Pubmed	0.0003004	1	0.01029	0.1137	2	3	MIR200A,CDH1
Pubmed	28154962	Expression of Desmoglein 2, Desmocollin 3 and Plakophilin 2 in Placenta and Bone Marrow-Derived Mesenchymal Stromal Cells.	Pubmed	0.0003004	1	0.01029	0.1137	2	3	PKP2,DSG2
Pubmed	17034788	CYP2E1 induced by ethanol causes oxidative stress, proteasome inhibition and cytokeratin aggresome (Mallory body-like) formation.	Pubmed	0.0003004	1	0.01029	0.1137	2	3	KRT8,KRT18
Pubmed	24920554	Co-expression of CD133, CD44v6 and human tissue factor is associated with metastasis and poor prognosis in pancreatic carcinoma.	Pubmed	0.0003004	1	0.01029	0.1137	2	3	F3,PROM1
Pubmed	26929406	Loss of Interdependent Binding by the FoxO1 and FoxA1/A2 Forkhead Transcription Factors Culminates in Perturbation of Active Chromatin Marks and Binding of Transcriptional Regulators at Insulin-sensitive Genes.	Pubmed	0.0003004	1	0.01029	0.1137	2	3	FOXA1,FOXA2
Pubmed	17261850	Type I gamma phosphatidylinositol phosphate kinase modulates adherens junction and E-cadherin trafficking via a direct interaction with mu 1B adaptin.	Pubmed	0.0003004	1	0.01029	0.1137	2	3	AP1M2,CDH1
Pubmed	21072847	Expression of mucin (MUC) genes in mucoepidermoid carcinoma.	Pubmed	0.0003004	1	0.01029	0.1137	2	3	MUC1,MUC4
Pubmed	21826669	Identification of Endothelin-1 and NR4A2 as CD133-regulated genes in colon cancer cells.	Pubmed	0.0003004	1	0.01029	0.1137	2	3	PROM1,EDN1
Pubmed	24857367	Increased expression levels of E-cadherin, cytokeratin 18 and 19 observed in preeclampsia were not correlated with disease severity.	Pubmed	0.0003004	1	0.01029	0.1137	2	3	KRT18,CDH1
Pubmed	23065128	Tissue factor signals airway epithelial basal cell survival via coagulation and protease-activated receptor isoforms 1 and 2.	Pubmed	0.0003004	1	0.01029	0.1137	2	3	F2RL1,F3
Pubmed	10333730	Cadherins and tissue formation: integrating adhesion and signaling.	Pubmed	0.0003004	1	0.01029	0.1137	2	3	CDH1,CDH3
Pubmed	9716656	Cloning and tissue expression of the mouse ortholog of AIM1, a betagamma-crystallin superfamily member.	Pubmed	0.0003004	1	0.01029	0.1137	2	3	CRYBG1,CRYBG2
Pubmed	23990477	Parkin induces upregulation of 40S ribosomal protein SA and posttranslational modification of cytokeratins 8 and 18 in human cervical cancer cells.	Pubmed	0.0003004	1	0.01029	0.1137	2	3	KRT8,KRT18
Pubmed	18990692	Extracellular protons regulate human ENaC by modulating Na+ self-inhibition.	Pubmed	0.0003004	1	0.01029	0.1137	2	3	SCNN1A,SCNN1G
Pubmed	25327561	Feedback activation of STAT3 mediates trastuzumab resistance via upregulation of MUC1 and MUC4 expression.	Pubmed	0.0003004	1	0.01029	0.1137	2	3	MUC1,MUC4
Pubmed	25783528	Antagomir-1290 suppresses CD133? cells in non-small cell lung cancer by targeting fyn-related Src family tyrosine kinase.	Pubmed	0.0003004	1	0.01029	0.1137	2	3	FRK,PROM1
Pubmed	15161909	The Met receptor and alpha 6 beta 4 integrin can function independently to promote carcinoma invasion.	Pubmed	0.0003004	1	0.01029	0.1137	2	3	ITGA6,ITGB4
Pubmed	11468158	Localization of distal regulatory domains in the megakaryocyte-specific platelet basic protein/platelet factor 4 gene locus.	Pubmed	0.0003004	1	0.01029	0.1137	2	3	CXCL5,PPBP
Pubmed	19497561	Altered availability of PD-1/PD ligands is associated with the failure to control autoimmunity in NOD mice.	Pubmed	0.0003004	1	0.01029	0.1137	2	3	CD274,PDCD1LG2
Pubmed	23053434	Microbial products alter the expression of membrane-associated mucin and antimicrobial peptides in a three-dimensional human endocervical epithelial cell model.	Pubmed	0.0003004	1	0.01029	0.1137	2	3	MUC1,MUC4
Pubmed	12875969	Co-expression of p16(INK4A) and laminin 5 gamma2 by microinvasive and superficial squamous cell carcinomas in vivo and by migrating wound and senescent keratinocytes in culture.	Pubmed	0.0003004	1	0.01029	0.1137	2	3	LAMB3,LAMC2
Pubmed	24304137	uPAR, IL-33, and ST2 values as a predictor of subclinical chorioamnionitis in preterm premature rupture of membranes.	Pubmed	0.0003004	1	0.01029	0.1137	2	3	PLAU,IL1RL1
Pubmed	28447181	SGLT-2 Inhibition with Dapagliflozin Reduces the Activation of the Nlrp3/ASC Inflammasome and Attenuates the Development of Diabetic Cardiomyopathy in Mice with Type 2 Diabetes. Further Augmentation of the Effects with Saxagliptin, a DPP4 Inhibitor.	Pubmed	0.0003004	1	0.01029	0.1137	2	3	DPP4,NLRP3
Pubmed	20874001	Claudin-6, 7, or 9 overexpression in the human gastric adenocarcinoma cell line AGS increases its invasiveness, migration, and proliferation rate.	Pubmed	0.0003004	1	0.01029	0.1137	2	3	CLDN7,CLDN6
Pubmed	24802759	Histone demethylase jumonji AT-rich interactive domain 1B (JARID1B) controls mammary gland development by regulating key developmental and lineage specification genes.	Pubmed	0.0003004	1	0.01029	0.1137	2	3	FOXA1,GATA3
Pubmed	24532425	Autocrine activation of canonical BMP signaling regulates PD-L1 and PD-L2 expression in human dendritic cells.	Pubmed	0.0003004	1	0.01029	0.1137	2	3	CD274,PDCD1LG2
Pubmed	26522722	The Arkadia-ESRP2 axis suppresses tumor progression: analyses in clear-cell renal cell carcinoma.	Pubmed	0.0003004	1	0.01029	0.1137	2	3	ESRP2,ESRP1
Pubmed	12668723	Regulation of tight junctions during the epithelium-mesenchyme transition: direct repression of the gene expression of claudins/occludin by Snail.	Pubmed	0.0003004	1	0.01029	0.1137	2	3	OCLN,CDH1
Pubmed	25666625	Epidermal growth factor receptor (EGFR) signaling requires a specific endoplasmic reticulum thioredoxin for the post-translational control of receptor presentation to the cell surface.	Pubmed	0.0003004	1	0.01029	0.1137	2	3	AGR2,AREG
Pubmed	8580362	Chemokine and chemokine receptor mRNA expression in human platelets.	Pubmed	0.0003004	1	0.01029	0.1137	2	3	CXCL5,PPBP
Pubmed	22207244	Epithelial sodium channels (ENaC) are uniformly distributed on motile cilia in the oviduct and the respiratory airways.	Pubmed	0.0003004	1	0.01029	0.1137	2	3	SCNN1A,SCNN1G
Pubmed	25371209	MUC1 protein induces urokinase-type plasminogen activator (uPA) by forming a complex with NF-?B p65 transcription factor and binding to the uPA promoter, leading to enhanced invasiveness of cancer cells.	Pubmed	0.0003004	1	0.01029	0.1137	2	3	PLAU,MUC1
Pubmed	9843209	Mutations in the human connexin gene GJB3 cause erythrokeratodermia variabilis.	Pubmed	0.0003004	1	0.01029	0.1137	2	3	GJB3,GJB5
Pubmed	16880330	Targeted disruption of the scavenger receptor and chemokine CXCL16 accelerates atherosclerosis.	Pubmed	0.0003004	1	0.01029	0.1137	2	3	ZMYND15,CXCL16
Pubmed	18330089	The significance of beta-catenin, E-cadherin, and P-cadherin expressions in neoplastic progression of colorectal mucosa: an immunohistochemical study.	Pubmed	0.0003004	1	0.01029	0.1137	2	3	CDH1,CDH3
Pubmed	10600708	Molecular mechanisms of liver development and differentiation.	Pubmed	0.0003004	1	0.01029	0.1137	2	3	FOXA1,FOXA2
Pubmed	12161284	Differential expression of PD-L1 and PD-L2, ligands for an inhibitory receptor PD-1, in the cells of lymphohematopoietic tissues.	Pubmed	0.0003004	1	0.01029	0.1137	2	3	CD274,PDCD1LG2
Pubmed	30117167	The regulators of G protein signaling RGS16 and RGS18 inhibit protease-activated receptor 2/Gi/o signaling through distinct interactions with G? in live cells.	Pubmed	0.0003004	1	0.01029	0.1137	2	3	F2RL1,RGS18
Pubmed	22407318	Tissue factor and PAR1 promote microbiota-induced intestinal vascular remodelling.	Pubmed	0.0003004	1	0.01029	0.1137	2	3	F2RL1,F3
Pubmed	22995187	Use of an in vivo animal model for assessing the role of integrin ?(6)?(4) and syndecan-1 in early steps in papillomavirus infection.	Pubmed	0.0003004	1	0.01029	0.1137	2	3	ITGA6,ITGB4
Pubmed	20301336	Epidermolysis Bullosa with Pyloric Atresia	Pubmed	0.0003004	1	0.01029	0.1137	2	3	ITGA6,ITGB4
Pubmed	9337411	Galanin receptor 1 gene (Galnr1) is tightly linked to the myelin basic protein gene on chromosome 18 in mouse.	Pubmed	0.0003004	1	0.01029	0.1137	2	3	MBP,MYO5B
Pubmed	9409741	Association of glucose-regulated protein (grp78) with human keratin 8.	Pubmed	0.0003004	1	0.01029	0.1137	2	3	KRT8,KRT18
Pubmed	27533014	Programmed Death-1 Ligand 2-Mediated Regulation of the PD-L1 to PD-1 Axis Is Essential for Establishing CD4(+) T Cell Immunity.	Pubmed	0.0003004	1	0.01029	0.1137	2	3	CD274,PDCD1LG2
Pubmed	15166222	Differential current decay profiles of epithelial sodium channel subunit combinations in polarized renal epithelial cells.	Pubmed	0.0003004	1	0.01029	0.1137	2	3	SCNN1A,SCNN1G
Pubmed	21880726	Interaction of nectin-like molecule 2 with integrin alpha6beta4 and inhibition of disassembly of integrin alpha6beta4 from hemidesmosomes.	Pubmed	0.0003004	1	0.01029	0.1137	2	3	ITGA6,ITGB4
Pubmed	23682078	Identification of putative immunologic targets for colon cancer prevention based on conserved gene upregulation from preinvasive to malignant lesions.	Pubmed	0.0003004	1	0.01029	0.1137	2	3	KRT23,CDH3
Pubmed	17699601	Dual Role of alpha6beta4 integrin in epidermal tumor growth: tumor-suppressive versus tumor-promoting function.	Pubmed	0.0003004	1	0.01029	0.1137	2	3	ITGA6,ITGB4
Pubmed	25559464	Expression and distribution of epithelial sodium channel in nasal polyp and nasal mucosa.	Pubmed	0.0003004	1	0.01029	0.1137	2	3	SCNN1A,SCNN1G
Pubmed	8986818	Cell surface expression of the epithelial Na channel and a mutant causing Liddle syndrome: a quantitative approach.	Pubmed	0.0003004	1	0.01029	0.1137	2	3	SCNN1A,SCNN1G
Pubmed	7556444	Sequence data and chromosomal localization of human type I and type II hair keratin genes.	Pubmed	0.0003004	1	0.01029	0.1137	2	3	KRT81,KRT86
Pubmed	17522058	Functional role of extracellular loop cysteine residues of the epithelial Na+ channel in Na+ self-inhibition.	Pubmed	0.0003004	1	0.01029	0.1137	2	3	SCNN1A,SCNN1G
Pubmed	26317899	Genomic amplification of 9p24.1 targeting JAK2, PD-L1, and PD-L2 is enriched in high-risk triple negative breast cancer.	Pubmed	0.0003004	1	0.01029	0.1137	2	3	CD274,PDCD1LG2
Pubmed	25349132	PD-1, PD-L1, PD-L2 expression in the chordoma microenvironment.	Pubmed	0.0003004	1	0.01029	0.1137	2	3	CD274,PDCD1LG2
Pubmed	20661763	Intrahepatic levels of PD-1/PD-L correlate with liver inflammation in chronic hepatitis B.	Pubmed	0.0003004	1	0.01029	0.1137	2	3	CD274,PDCD1LG2
Pubmed	26628486	Apoptosis in Early Salivary Gland Duct Morphogenesis and Lumen Formation.	Pubmed	0.0003004	1	0.01029	0.1137	2	3	KRT7,CDH1
Pubmed	14724428	Programmed death-1-programmed death-L1 interaction is essential for induction of regulatory cells by intratracheal delivery of alloantigen.	Pubmed	0.0003004	1	0.01029	0.1137	2	3	CD274,PDCD1LG2
Pubmed	20106988	Inhibition of lung fluid clearance and epithelial Na+ channels by chlorine, hypochlorous acid, and chloramines.	Pubmed	0.0003004	1	0.01029	0.1137	2	3	SCNN1A,SCNN1G
Pubmed	24097982	Structural insights into functional overlapping and differentiation among myosin V motors.	Pubmed	0.0003004	1	0.01029	0.1137	2	3	MYO5B,MYO5C
Pubmed	20090765	Kallikrein expression and cathelicidin processing are independently controlled in keratinocytes by calcium, vitamin D(3), and retinoic acid.	Pubmed	0.0003004	1	0.01029	0.1137	2	3	KLK5,KLK7
Pubmed	9500991	Direct interaction between the intracellular domains of bullous pemphigoid antigen 2 (BP180) and beta 4 integrin, hemidesmosomal components of basal keratinocytes.	Pubmed	0.0003004	1	0.01029	0.1137	2	3	ITGA6,ITGB4
Pubmed	19882246	BRCA1 transcriptionally regulates genes associated with the basal-like phenotype in breast cancer.	Pubmed	0.0003004	1	0.01029	0.1137	2	3	KRT17,CDH3
Pubmed	17513453	The role of alpha-, beta-, and gamma-ENaC subunits in distal lung epithelial fluid absorption induced by pulmonary edema fluid.	Pubmed	0.0003004	1	0.01029	0.1137	2	3	SCNN1A,SCNN1G
Pubmed	26911253	Molecular manipulation of keratin 8/18 intermediate filaments: modulators of FAS-mediated death signaling in human ovarian granulosa tumor cells.	Pubmed	0.0003004	1	0.01029	0.1137	2	3	KRT8,KRT18
Pubmed	25087486	Functional assessment of potential splice site variants in arrhythmogenic right ventricular dysplasia/cardiomyopathy.	Pubmed	0.0003004	1	0.01029	0.1137	2	3	PKP2,DSG2
Pubmed	26658897	PAR2-SMAD3 in microvascular endothelial cells is indispensable for vascular stability via tissue factor signaling.	Pubmed	0.0003004	1	0.01029	0.1137	2	3	F2RL1,F3
Pubmed	10404817	Polymorphisms of amiloride-sensitive sodium channel subunits in five sporadic cases of pseudohypoaldosteronism: do they have pathologic potential?	Pubmed	0.0003004	1	0.01029	0.1137	2	3	SCNN1A,SCNN1G
Pubmed	26769854	Allele-specific recognition by LILRB3 and LILRA6 of a cytokeratin 8-associated ligand on necrotic glandular epithelial cells.	Pubmed	0.0003004	1	0.01029	0.1137	2	3	KRT8,KRT18
Pubmed	12499048	Transforming growth factor-beta-inducible gene-h3 (beta(ig)-h3) promotes cell adhesion of human astrocytoma cells in vitro: implication of alpha6beta4 integrin.	Pubmed	0.0003004	1	0.01029	0.1137	2	3	ITGA6,ITGB4
Pubmed	23678955	Progressive symmetrical erythrokeratoderma: report of two Chinese families and evaluation for mutations in the loricrin, connexin 30.3 and connexin 31 genes.	Pubmed	0.0003004	1	0.01029	0.1137	2	3	GJB4,GJB3
Pubmed	23446997	Aberrant expression of mucin core proteins and o-linked glycans associated with progression of pancreatic cancer.	Pubmed	0.0003004	1	0.01029	0.1137	2	3	MUC1,MUC4
Pubmed	19960275	Distribution and expression pattern of claudins 6, 7, and 9 in diffuse- and intestinal-type gastric adenocarcinomas.	Pubmed	0.0003004	1	0.01029	0.1137	2	3	CLDN7,CLDN6
Pubmed	25232867	Epiplakin deficiency aggravates murine caerulein-induced acute pancreatitis and favors the formation of acinar keratin granules.	Pubmed	0.0003004	1	0.01029	0.1137	2	3	EPPK1,KRT8
Pubmed	16980306	Evidence for a matriptase-prostasin proteolytic cascade regulating terminal epidermal differentiation.	Pubmed	0.0003004	1	0.01029	0.1137	2	3	PRSS8,ST14
Pubmed	15675955	LEKTI is localized in lamellar granules, separated from KLK5 and KLK7, and is secreted in the extracellular spaces of the superficial stratum granulosum.	Pubmed	0.0003004	1	0.01029	0.1137	2	3	KLK5,KLK7
Pubmed	20008522	PD-L1 regulates the development, maintenance, and function of induced regulatory T cells.	Pubmed	0.0003004	1	0.01029	0.1137	2	3	CD274,PDCD1LG2
Pubmed	27440266	Differential Expression and Significance of PD-L1, IDO-1, and B7-H4 in Human Lung Cancer.	Pubmed	0.0003004	1	0.01029	0.1137	2	3	CD274,VTCN1
Pubmed	19242489	Structural basis of the interaction between integrin alpha6beta4 and plectin at the hemidesmosomes.	Pubmed	0.0003004	1	0.01029	0.1137	2	3	ITGA6,ITGB4
Pubmed	18325497	Amphiregulin is much more abundantly expressed than transforming growth factor-alpha and epidermal growth factor in human follicular fluid obtained from patients undergoing in vitro fertilization-embryo transfer.	Pubmed	0.0003004	1	0.01029	0.1137	2	3	AREG,TGFA
Pubmed	21876620	Immunostaining of PD-1/PD-Ls in liver tissues of patients with hepatitis and hepatocellular carcinoma.	Pubmed	0.0003004	1	0.01029	0.1137	2	3	CD274,PDCD1LG2
Pubmed	17362876	EVA regulates thymic stromal organisation and early thymocyte development.	Pubmed	0.0003004	1	0.01029	0.1137	2	3	KRT8,MPZL2
Pubmed	19158091	Novel determinants of epithelial sodium channel gating within extracellular thumb domains.	Pubmed	0.0003004	1	0.01029	0.1137	2	3	SCNN1A,SCNN1G
Pubmed	19419944	Alkaline phosphatase, cytokeratin 7, cytokeratin 8 in the diagnosis of primary lung adenocarcinoma from 148 pleura fluids specimens.	Pubmed	0.0003004	1	0.01029	0.1137	2	3	KRT7,KRT8
Pubmed	16990608	Tissue factor deficiency and PAR-1 deficiency are protective against renal ischemia reperfusion injury.	Pubmed	0.0003004	1	0.01029	0.1137	2	3	F2RL1,F3
Pubmed	25348003	Metastasis is regulated via microRNA-200/ZEB1 axis control of tumour cell PD-L1 expression and intratumoral immunosuppression.	Pubmed	0.0003004	1	0.01029	0.1137	2	3	MIR200A,CD274
Pubmed	8589728	Early death due to defective neonatal lung liquid clearance in alpha-ENaC-deficient mice.	Pubmed	0.0003004	1	0.01029	0.1137	2	3	SCNN1A,SCNN1G
Pubmed	18397460	Disturbed expression of E-cadherin, beta-catenin and tight junction proteins in colon carcinoma is unrelated to growth pattern and genetic polymorphisms.	Pubmed	0.0003004	1	0.01029	0.1137	2	3	OCLN,CDH1
Pubmed	10409305	Cloning and functional expression of the mouse epithelial sodium channel.	Pubmed	0.0003004	1	0.01029	0.1137	2	3	SCNN1A,SCNN1G
Pubmed	11013244	Hepatocyte growth factor activator inhibitor type 1 is a specific cell surface binding protein of hepatocyte growth factor activator (HGFA) and regulates HGFA activity in the pericellular microenvironment.	Pubmed	0.0003004	1	0.01029	0.1137	2	3	SPINT2,SPINT1
Pubmed	29757959	Association of Genetic Variation in the Epithelial Sodium Channel Gene with Urinary Sodium Excretion and Blood Pressure.	Pubmed	0.0003004	1	0.01029	0.1137	2	3	SCNN1A,SCNN1G
Pubmed	24714692	Diagnosis of pancreatic neoplasms using a novel method of DNA methylation analysis of mucin expression in pancreatic juice.	Pubmed	0.0003004	1	0.01029	0.1137	2	3	MUC1,MUC4
Pubmed	29739947	Essential Role of Linx/Islr2 in the Development of the Forebrain Anterior Commissure.	Pubmed	0.0003004	1	0.01029	0.1137	2	3	L1CAM,CDH1
Pubmed	18203952	PD-1-PD-1 ligand interaction contributes to immunosuppressive microenvironment of Hodgkin lymphoma.	Pubmed	0.0003004	1	0.01029	0.1137	2	3	CD274,PDCD1LG2
Pubmed	9013328	Integrin alpha 6B beta 1 is involved in kidney tubulogenesis in vitro.	Pubmed	0.0003004	1	0.01029	0.1137	2	3	ITGA6,ITGB4
Pubmed	10331984	Targeted inactivation of the EGF and amphiregulin genes reveals distinct roles for EGF receptor ligands in mouse mammary gland development.	Pubmed	0.0003004	1	0.01029	0.1137	2	3	AREG,TGFA
Pubmed	22927233	Epithelial permeability alterations in an in vitro air-liquid interface model of allergic fungal rhinosinusitis.	Pubmed	0.0003004	1	0.01029	0.1137	2	3	OCLN,F11R
Pubmed	28714958	Roles of Grainyhead-like transcription factors in cancer.	Pubmed	0.0003004	1	0.01029	0.1137	2	3	GRHL2,GRHL3
Pubmed	27835572	Sprouty2 inhibits amphiregulin-induced down-regulation of E-cadherin and cell invasion in human ovarian cancer cells.	Pubmed	0.0003004	1	0.01029	0.1137	2	3	AREG,CDH1
Pubmed	27036044	Dysregulation of junctional adhesion molecule-A via p63/GATA-3 in head and neck squamous cell carcinoma.	Pubmed	0.0003004	1	0.01029	0.1137	2	3	GATA3,F11R
Pubmed	12107247	Novel mutations responsible for autosomal recessive multisystem pseudohypoaldosteronism and sequence variants in epithelial sodium channel alpha-, beta-, and gamma-subunit genes.	Pubmed	0.0003004	1	0.01029	0.1137	2	3	SCNN1A,SCNN1G
Pubmed	11389095	Protein kinase Cdelta-mediated phosphorylation of alpha6beta4 is associated with reduced integrin localization to the hemidesmosome and decreased keratinocyte attachment.	Pubmed	0.0003004	1	0.01029	0.1137	2	3	ITGA6,ITGB4
Pubmed	20729552	ZEB1 coordinately regulates laminin-332 and {beta}4 integrin expression altering the invasive phenotype of prostate cancer cells.	Pubmed	0.0003004	1	0.01029	0.1137	2	3	ITGB4,LAMC2
Pubmed	18665318	Epithelial sodium channel in a human trophoblast cell line (BeWo).	Pubmed	0.0003004	1	0.01029	0.1137	2	3	SCNN1A,SCNN1G
Pubmed	23209569	mTrop1/Epcam knockout mice develop congenital tufting enteropathy through dysregulation of intestinal E-cadherin/?-catenin.	Pubmed	0.0003004	1	0.01029	0.1137	2	3	CDH1,EPCAM
Pubmed	24727741	Coexpression of EpCAM, CD44 variant isoforms and claudin-7 in anaplastic thyroid carcinoma.	Pubmed	0.0003004	1	0.01029	0.1137	2	3	CLDN7,EPCAM
Pubmed	1666038	The diversity of connexin genes encoding gap junctional proteins.	Pubmed	0.0003004	1	0.01029	0.1137	2	3	GJB4,GJB3
Pubmed	11204270	Cell lineage analysis during liver development using the spf(ash)-heterozygous mouse.	Pubmed	0.0003004	1	0.01029	0.1137	2	3	KRT8,KRT18
Pubmed	24568471	Effects of tissue factor, PAR-2 and MMP-9 expression on human breast cancer cell line MCF-7 invasion.	Pubmed	0.0003004	1	0.01029	0.1137	2	3	F2RL1,F3
Pubmed	9808631	The ovo gene required for cuticle formation and oogenesis in flies is involved in hair formation and spermatogenesis in mice.	Pubmed	0.0003004	1	0.01029	0.1137	2	3	OVOL2,OVOL1
Pubmed	23070965	A complex of ?6 integrin and E-cadherin drives liver metastasis of colorectal cancer cells through hepatic angiopoietin-like 6.	Pubmed	0.0003004	1	0.01029	0.1137	2	3	ITGA6,CDH1
Pubmed	28866095	Differential expression of MUC4, GPR110 and IL2RA defines two groups of CRLF2-rearranged acute lymphoblastic leukemia patients with distinct secondary lesions.	Pubmed	0.0003004	1	0.01029	0.1137	2	3	MUC4,ADGRF1
Pubmed	21628462	Kallikrein-related peptidase 12 hydrolyzes matricellular proteins of the CCN family and modifies interactions of CCN1 and CCN5 with growth factors.	Pubmed	0.0003004	1	0.01029	0.1137	2	3	CCN1,CCN6
Pubmed	11809527	Alteration of integrin expression relates to malignant progression of human papillomavirus-immortalized esophageal keratinocytes.	Pubmed	0.0003004	1	0.01029	0.1137	2	3	ITGA6,ITGB4
Pubmed	27881869	Netrin-1-Induced Stem Cell Bioactivity Contributes to the Regeneration of Injured Tissues via the Lipid Raft-Dependent Integrin ?6?4 Signaling Pathway.	Pubmed	0.0003004	1	0.01029	0.1137	2	3	ITGA6,ITGB4
Pubmed	9119385	Assignment of the human genes for hepatocyte nuclear factor 3-alpha, -beta, and -gamma (HNF3A, HNF3B, HNF3G) to 14q12-q13, 20p11, and 19q13.2-q13.4.	Pubmed	0.0003004	1	0.01029	0.1137	2	3	FOXA1,FOXA2
Pubmed	12576470	Asymmetric organization of the pore region of the epithelial sodium channel.	Pubmed	0.0003004	1	0.01029	0.1137	2	3	SCNN1A,SCNN1G
Pubmed	9045658	Hepatocyte growth factor activator inhibitor, a novel Kunitz-type serine protease inhibitor.	Pubmed	0.0003004	1	0.01029	0.1137	2	3	SPINT2,SPINT1
Pubmed	12826661	Identification of a novel integrin alpha 6 beta 1 binding site in the angiogenic inducer CCN1 (CYR61).	Pubmed	0.0003004	1	0.01029	0.1137	2	3	CCN1,ITGA6
Pubmed	20841351	Core2 O-glycan structure is essential for the cell surface expression of sucrase isomaltase and dipeptidyl peptidase-IV during intestinal cell differentiation.	Pubmed	0.0003004	1	0.01029	0.1137	2	3	GCNT1,DPP4
Pubmed	18322304	Association of an A/C single nucleotide polymorphism in programmed cell death-ligand 1 gene with Graves' disease in Japanese patients.	Pubmed	0.0003004	1	0.01029	0.1137	2	3	CD274,PDCD1LG2
Pubmed	12893276	Differential binding properties of B7-H1 and B7-DC to programmed death-1.	Pubmed	0.0003004	1	0.01029	0.1137	2	3	CD274,PDCD1LG2
Pubmed	10409621	Interaction of syntaxins with the amiloride-sensitive epithelial sodium channel.	Pubmed	0.0003004	1	0.01029	0.1137	2	3	SCNN1A,SCNN1G
Pubmed	30628684	Insulin ameliorates pulmonary edema through the upregulation of epithelial sodium channel via the PI3K/SGK1 pathway in mice with lipopolysaccharide?induced lung injury.	Pubmed	0.0003004	1	0.01029	0.1137	2	3	SCNN1A,SCNN1G
Pubmed	19124484	Coexpression of alpha6beta4 integrin and guanine nucleotide exchange factor Net1 identifies node-positive breast cancer patients at high risk for distant metastasis.	Pubmed	0.0003004	1	0.01029	0.1137	2	3	ITGA6,ITGB4
Pubmed	17581194	PAR-2 activation regulates IL-8 and GRO-alpha synthesis by NF-kappaB, but not RANTES, IL-6, eotaxin or TARC expression in nasal epithelium.	Pubmed	0.0003004	1	0.01029	0.1137	2	3	F2RL1,CXCL1
Pubmed	20544851	In the hypoxic central nervous system, endothelial cell proliferation is followed by astrocyte activation, proliferation, and increased expression of the alpha 6 beta 4 integrin and dystroglycan.	Pubmed	0.0003004	1	0.01029	0.1137	2	3	ITGA6,ITGB4
Pubmed	22351760	Cross-talk between integrin ?6?4 and insulin-like growth factor-1 receptor (IGF1R) through direct ?6?4 binding to IGF1 and subsequent ?6?4-IGF1-IGF1R ternary complex formation in anchorage-independent conditions.	Pubmed	0.0003004	1	0.01029	0.1137	2	3	ITGA6,ITGB4
Pubmed	26069269	Recent discoveries concerning the involvement of transcription factors from the Grainyhead-like family in cancer.	Pubmed	0.0003004	1	0.01029	0.1137	2	3	GRHL2,GRHL3
Pubmed	22223854	Common polymorphisms in the PKP3-SIGIRR-TMEM16J gene region are associated with susceptibility to tuberculosis.	Pubmed	0.0003004	1	0.01029	0.1137	2	3	ANO9,PKP3
Pubmed	23144453	Role of the wrist domain in the response of the epithelial sodium channel to external stimuli.	Pubmed	0.0003004	1	0.01029	0.1137	2	3	SCNN1A,SCNN1G
Pubmed	17766193	Upregulated expression of ENaC in human CF nasal epithelium.	Pubmed	0.0003004	1	0.01029	0.1137	2	3	SCNN1A,SCNN1G
Pubmed	26280121	Tumor necrosis factor-? confers cardioprotection through ectopic expression of keratins K8 and K18.	Pubmed	0.0003004	1	0.01029	0.1137	2	3	KRT8,KRT18
Pubmed	23568966	Tissue-specific expression of occludin, zona occludens-1, and junction adhesion molecule A in the duodenum, ileum, colon, kidney, liver, lung, brain, and skeletal muscle of C57BL mice.	Pubmed	0.0003004	1	0.01029	0.1137	2	3	OCLN,F11R
Pubmed	23029012	Interaction between IRF6 and TGFA genes contribute to the risk of nonsyndromic cleft lip/palate.	Pubmed	0.0003004	1	0.01029	0.1137	2	3	IRF6,TGFA
Pubmed	17136123	No evidence of association between genetic variants of the PDCD1 ligands and SLE.	Pubmed	0.0003004	1	0.01029	0.1137	2	3	CD274,PDCD1LG2
Pubmed	7669058	Adhesive hierarchy involving the cell adhesion molecules L1, CD24, and alpha 6 integrin in murine neuroblastoma N2A cells.	Pubmed	0.0003004	1	0.01029	0.1137	2	3	ITGA6,L1CAM
Pubmed	15914781	Vascular ENaC proteins are required for renal myogenic constriction.	Pubmed	0.0003004	1	0.01029	0.1137	2	3	SCNN1A,SCNN1G
Pubmed	11861761	Integrin-mediated functional polarization of Caco-2 cells through E-cadherin--actin complexes.	Pubmed	0.0003004	1	0.01029	0.1137	2	3	ITGA6,CDH1
Pubmed	8034310	The HNF-3 gene family of transcription factors in mice: gene structure, cDNA sequence, and mRNA distribution.	Pubmed	0.0003004	1	0.01029	0.1137	2	3	FOXA1,FOXA2
Pubmed	26823019	Interplay between Solo and keratin filaments is crucial for mechanical force-induced stress fiber reinforcement.	Pubmed	0.0003004	1	0.01029	0.1137	2	3	KRT8,KRT18
Pubmed	18941637	Contrasting expression of keratins in mouse and human embryonic stem cells.	Pubmed	0.0003004	1	0.01029	0.1137	2	3	KRT8,KRT18
Pubmed	20977675	TMPRSS13, a type II transmembrane serine protease, is inhibited by hepatocyte growth factor activator inhibitor type 1 and activates pro-hepatocyte growth factor.	Pubmed	0.0003004	1	0.01029	0.1137	2	3	TMPRSS13,SPINT1
Pubmed	28282036	Heterarchy of transcription factors driving basal and luminal cell phenotypes in human urothelium.	Pubmed	0.0003004	1	0.01029	0.1137	2	3	FOXA1,GATA3
Pubmed	24939955	Expression of the transmembrane mucins, MUC1, MUC4 and MUC16, in normal endometrium and in endometriosis.	Pubmed	0.0003004	1	0.01029	0.1137	2	3	MUC1,MUC4
Pubmed	21878914	Cellular reprogramming by the conjoint action of ER?, FOXA1, and GATA3 to a ligand-inducible growth state.	Pubmed	0.0003004	1	0.01029	0.1137	2	3	FOXA1,GATA3
Pubmed	26551672	Genetic fine mapping and genomic annotation defines causal mechanisms at type 2 diabetes susceptibility loci.	Pubmed	0.0003004	1	0.01029	0.1137	2	3	FOXA1,FOXA2
Pubmed	27837027	Association of PD-1/PD-L axis expression with cytolytic activity, mutational load, and prognosis in melanoma and other solid tumors.	Pubmed	0.0003004	1	0.01029	0.1137	2	3	CD274,PDCD1LG2
Pubmed	21198793	Evidence for the absence of mutations at GJB3, GJB4 and LOR in progressive symmetrical erythrokeratodermia.	Pubmed	0.0003004	1	0.01029	0.1137	2	3	GJB4,GJB3
Pubmed	24488011	E-Cadherin and EpCAM expression by NSCLC tumour cells associate with normal fibroblast activation through a pathway initiated by integrin ?v?6 and maintained through TGF? signalling.	Pubmed	0.0003004	1	0.01029	0.1137	2	3	CDH1,EPCAM
Pubmed	20445553	PD-1 on immature and PD-1 ligands on migratory human Langerhans cells regulate antigen-presenting cell activity.	Pubmed	0.0003004	1	0.01029	0.1137	2	3	CD274,PDCD1LG2
Pubmed	14997319	Subcellular localization of beta-catenin and cadherin expression in the cap-stage enamel organ of the mouse molar.	Pubmed	0.0003004	1	0.01029	0.1137	2	3	CDH1,CDH3
Pubmed	9931457	Exon-I is involved in positive as well as negative regulation of human angiotensinogen gene expression.	Pubmed	0.0003004	1	0.01029	0.1137	2	3	FOXA1,FOXA2
Pubmed	29358704	MSK1 regulates luminal cell differentiation and metastatic dormancy in ER	Pubmed	0.0003004	1	0.01029	0.1137	2	3	FOXA1,GATA3
Pubmed	21562341	Common variants in epithelial sodium channel genes contribute to salt sensitivity of blood pressure: The GenSalt study.	Pubmed	0.0003004	1	0.01029	0.1137	2	3	SCNN1A,SCNN1G
Pubmed	19763606	Anionic phospholipids differentially regulate the epithelial sodium channel (ENaC) by interacting with alpha, beta, and gamma ENaC subunits.	Pubmed	0.0003004	1	0.01029	0.1137	2	3	SCNN1A,SCNN1G
Pubmed	29021227	Physiological regulation of the epithelial Na	Pubmed	0.0003004	1	0.01029	0.1137	2	3	SCNN1A,SCNN1G
Pubmed	17016562	VSIG4, a B7 family-related protein, is a negative regulator of T cell activation.	Pubmed	0.0003004	1	0.01029	0.1137	2	3	CD274,PDCD1LG2
Pubmed	18566376	Programmed death (PD)-1:PD-ligand 1/PD-ligand 2 pathway inhibits T cell effector functions during human tuberculosis.	Pubmed	0.0003004	1	0.01029	0.1137	2	3	CD274,PDCD1LG2
Pubmed	21358552	Profile of adipose tissue gene expression in premenopausal and postmenopausal women: site-specific differences.	Pubmed	0.0003004	1	0.01029	0.1137	2	3	MT1E,KRT7
Pubmed	18336786	Forkhead box transcription factors Foxa1 and Foxa2 are important regulators of Muc2 mucin expression in intestinal epithelial cells.	Pubmed	0.0003004	1	0.01029	0.1137	2	3	FOXA1,FOXA2
Pubmed	19781375	Expression of programmed death 1 and its ligands in the liver of autoimmune hepatitis C57BL/6 mice.	Pubmed	0.0003004	1	0.01029	0.1137	2	3	CD274,PDCD1LG2
Pubmed	2649503	Association of the VLA alpha 6 subunit with a novel protein. A possible alternative to the common VLA beta 1 subunit on certain cell lines.	Pubmed	0.0003004	1	0.01029	0.1137	2	3	ITGA6,ITGB4
Pubmed	14576356	Keratin-8 null mice have different gallbladder and liver susceptibility to lithogenic diet-induced injury.	Pubmed	0.0003004	1	0.01029	0.1137	2	3	KRT8,KRT18
Pubmed	20813869	Purinergic inhibition of ENaC produces aldosterone escape.	Pubmed	0.0003004	1	0.01029	0.1137	2	3	SCNN1A,P2RY2
Pubmed	9019243	Developmental expression of laminin-5 and HD1 in the intestine: epithelial to mesenchymal shift for the laminin gamma-2 chain subunit deposition.	Pubmed	0.0003004	1	0.01029	0.1137	2	3	LAMA3,LAMB3
Pubmed	27079884	Intracellular Trafficking, Localization, and Mobilization of Platelet-Borne Thiol Isomerases.	Pubmed	0.0003004	1	0.01029	0.1137	2	3	UNC13D,NBEAL2
Pubmed	16965770	PTH-related protein upregulates integrin alpha6beta4 expression and activates Akt in breast cancer cells.	Pubmed	0.0003004	1	0.01029	0.1137	2	3	ITGA6,ITGB4
Pubmed	12897071	A region directly following the second transmembrane domain in gamma ENaC is required for normal channel gating.	Pubmed	0.0003004	1	0.01029	0.1137	2	3	SCNN1A,SCNN1G
Pubmed	21454516	The human adenocarcinoma-associated gene, AGR2, induces expression of amphiregulin through Hippo pathway co-activator YAP1 activation.	Pubmed	0.0003004	1	0.01029	0.1137	2	3	AGR2,AREG
Pubmed	25248927	Zonula occludens-1, occludin and E-cadherin expression and organization in salivary glands with Sjצgren's syndrome.	Pubmed	0.0003004	1	0.01029	0.1137	2	3	OCLN,CDH1
Pubmed	19073166	miR-17 family miRNAs are expressed during early mammalian development and regulate stem cell differentiation.	Pubmed	0.0003004	1	0.01029	0.1137	2	3	KRT8,KRT18
Pubmed	19436110	Foxa1 and Foxa2 regulate bile duct development in mice.	Pubmed	0.0003004	1	0.01029	0.1137	2	3	FOXA1,FOXA2
Pubmed	16831572	Spatial and temporal expression of the Grainyhead-like transcription factor family during murine development.	Pubmed	0.0003004	1	0.01029	0.1137	2	3	GRHL2,GRHL3
Pubmed	19739236	Chronically inflamed livers up-regulate expression of inhibitory B7 family members.	Pubmed	0.0003004	1	0.01029	0.1137	2	3	CD274,PDCD1LG2
Pubmed	15959514	The initiation of liver development is dependent on Foxa transcription factors.	Pubmed	0.0003004	1	0.01029	0.1137	2	3	FOXA1,FOXA2
Pubmed	27609582	[Increased expressions of programmed death 1 (PD-1) and its ligands in peripheral CD3(+) T cells and CD19(+) B cells in patients with hepatocellular carcinoma].	Pubmed	0.0003004	1	0.01029	0.1137	2	3	CD274,PDCD1LG2
Pubmed	18349119	Keratin overexpression levels correlate with the extent of spontaneous pancreatic injury.	Pubmed	0.0003004	1	0.01029	0.1137	2	3	KRT8,KRT18
Pubmed	1672118	Hepatocyte nuclear factor 3 alpha belongs to a gene family in mammals that is homologous to the Drosophila homeotic gene fork head.	Pubmed	0.0003004	1	0.01029	0.1137	2	3	FOXA1,FOXA2
Pubmed	25231464	Serum amyloid A induces interleukin-1? secretion from keratinocytes via the NACHT, LRR and PYD domains-containing protein 3 inflammasome.	Pubmed	0.0003004	1	0.01029	0.1137	2	3	SAA1,NLRP3
Pubmed	23261431	The transcription factor Snail enhanced the degradation of E-cadherin and desmoglein 2 in oral squamous cell carcinoma cells.	Pubmed	0.0003004	1	0.01029	0.1137	2	3	DSG2,CDH1
Pubmed	22088470	Genomics of hepatitis B virus-related hepatocellular carcinoma and adjacent noncancerous tissues with cDNA microarray.	Pubmed	0.0003004	1	0.01029	0.1137	2	3	ST14,TSPAN1
Pubmed	18811692	Clinical significance of pretreatment serum amphiregulin and transforming growth factor-alpha, and an epidermal growth factor receptor somatic mutation in patients with advanced non-squamous, non-small cell lung cancer.	Pubmed	0.0003004	1	0.01029	0.1137	2	3	AREG,TGFA
Pubmed	9605512	Beta receptor isoforms are not essential for thyroid hormone-dependent acceleration of PCP-2 and myelin basic protein gene expression in the developing brains of neonatal mice.	Pubmed	0.0003004	1	0.01029	0.1137	2	3	MBP,THRB
Pubmed	19282868	The Pirh2-keratin 8/18 interaction modulates the cellular distribution of mitochondria and UV-induced apoptosis.	Pubmed	0.0003004	1	0.01029	0.1137	2	3	KRT8,KRT18
Pubmed	16688528	Chromosome 2 locus Nidd5 has a potent effect on adiposity in the TSOD mouse.	Pubmed	0.0003004	1	0.01029	0.1137	2	3	GPD2,DPP4
Pubmed	23388330	[PD-L1/PD-L2 on human placenta-derived mesenchymal stem cells inhibits the IL-17 secretion of peripheral blood T cells].	Pubmed	0.0003004	1	0.01029	0.1137	2	3	CD274,PDCD1LG2
Pubmed	19261198	FOXA1 in breast cancer.	Pubmed	0.0003004	1	0.01029	0.1137	2	3	FOXA1,GATA3
Pubmed	20043065	Forkhead box A1 transcriptional pathway in KRT7-expressing esophageal squamous cell carcinomas with extensive lymph node metastasis.	Pubmed	0.0003004	1	0.01029	0.1137	2	3	FOXA1,KRT7
Pubmed	27921410	Downregulation of Immunosuppressive Molecules, PD-1 and PD-L1 but not PD-L2, in the Patients with Multiple Sclerosis.	Pubmed	0.0003004	1	0.01029	0.1137	2	3	CD274,PDCD1LG2
Pubmed	20668551	p120ctn and P-cadherin but not E-cadherin regulate cell motility and invasion of DU145 prostate cancer cells.	Pubmed	0.0003004	1	0.01029	0.1137	2	3	CDH1,CDH3
Pubmed	22531681	Relationships between immunophenotype, Ki-67 index, microvascular density, Ep-CAM/P-cadherin, and MMP-2 expression in early-stage invasive ductal breast cancer.	Pubmed	0.0003004	1	0.01029	0.1137	2	3	EPCAM,CDH3
Pubmed	27008704	Stability of the hybrid epithelial/mesenchymal phenotype.	Pubmed	0.0003004	1	0.01029	0.1137	2	3	GRHL2,MIR200A
Pubmed	26567849	Comprehensive functional characterization of cancer-testis antigens defines obligate participation in multiple hallmarks of cancer.	Pubmed	0.0003004	1	0.01029	0.1137	2	3	ZNF165,RNF183
Pubmed	20504903	Interleukin-6 stimulates epithelial sodium channels in mouse cortical collecting duct cells.	Pubmed	0.0003004	1	0.01029	0.1137	2	3	SCNN1A,SCNN1G
Pubmed	19462466	Mutations in the amiloride-sensitive epithelial sodium channel in patients with cystic fibrosis-like disease.	Pubmed	0.0003004	1	0.01029	0.1137	2	3	SCNN1A,SCNN1G
Pubmed	21795523	Matriptase is inhibited by extravascular antithrombin in epithelial cells but not in most carcinoma cells.	Pubmed	0.0003004	1	0.01029	0.1137	2	3	SPINT1,ST14
Pubmed	19144862	Regulation of ENaC-mediated sodium transport by glucocorticoids in Reissner's membrane epithelium.	Pubmed	0.0003004	1	0.01029	0.1137	2	3	SCNN1A,SCNN1G
Pubmed	16266293	Bile-salt-stimulated lipase and mucins from milk of 'secretor' mothers inhibit the binding of Norwalk virus capsids to their carbohydrate ligands.	Pubmed	0.0003004	1	0.01029	0.1137	2	3	MUC1,MUC4
Pubmed	25404361	Both PD-1 ligands protect the kidney from ischemia reperfusion injury.	Pubmed	0.0003004	1	0.01029	0.1137	2	3	CD274,PDCD1LG2
Pubmed	16885167	Proteinase-activated receptors, targets for kallikrein signaling.	Pubmed	0.0003004	1	0.01029	0.1137	2	3	KLK5,KLK6
Pubmed	11438495	Growth retardation, duodenal lesions, and aberrant ileum architecture in triple null mice lacking EGF, amphiregulin, and TGF-alpha.	Pubmed	0.0003004	1	0.01029	0.1137	2	3	AREG,TGFA
Pubmed	27924948	FOXA1, GATA3 and PPAR? Cooperate to Drive Luminal Subtype in Bladder Cancer: A Molecular Analysis of Established Human Cell Lines.	Pubmed	0.0003004	1	0.01029	0.1137	2	3	FOXA1,GATA3
Pubmed	19300301	Functional and molecular expression of epithelial sodium channels in cultured human endolymphatic sac epithelial cells.	Pubmed	0.0003004	1	0.01029	0.1137	2	3	SCNN1A,SCNN1G
Pubmed	17234207	The development of cardiac fibrosis in low tissue factor mice is gender-dependent and is associated with differential regulation of urokinase plasminogen activator.	Pubmed	0.0003004	1	0.01029	0.1137	2	3	F3,PLAU
Pubmed	27483328	Functional Consequences of Differential O-glycosylation of MUC1, MUC4, and MUC16 (Downstream Effects on Signaling).	Pubmed	0.0003004	1	0.01029	0.1137	2	3	MUC1,MUC4
Pubmed	19419971	Plectin isoform-dependent regulation of keratin-integrin alpha6beta4 anchorage via Ca2+/calmodulin.	Pubmed	0.0003004	1	0.01029	0.1137	2	3	ITGA6,ITGB4
Pubmed	11964482	Optical projection tomography as a tool for 3D microscopy and gene expression studies.	Pubmed	0.0003004	1	0.01029	0.1137	2	3	FOXA2,CDH1
Pubmed	16973199	Superficial cell differentiation during embryonic and postnatal development of mouse urothelium.	Pubmed	0.0003004	1	0.01029	0.1137	2	3	KRT7,KRT18
Pubmed	17182110	PD-1/PD-L1, but not PD-1/PD-L2, interactions regulate the severity of experimental autoimmune encephalomyelitis.	Pubmed	0.0003004	1	0.01029	0.1137	2	3	CD274,PDCD1LG2
Pubmed	23029554	The epithelial sodium channel (ENaC) establishes a trafficking vesicle pool responsible for its regulation.	Pubmed	0.0003004	1	0.01029	0.1137	2	3	SCNN1A,SCNN1G
Pubmed	18212277	Critical role of donor tissue expression of programmed death ligand-1 in regulating cardiac allograft rejection and vasculopathy.	Pubmed	0.0003004	1	0.01029	0.1137	2	3	CD274,PDCD1LG2
Pubmed	19586553	Integrin alpha6Bbeta4 inhibits colon cancer cell proliferation and c-Myc activity.	Pubmed	0.0003004	1	0.01029	0.1137	2	3	ITGA6,ITGB4
Pubmed	9725262	Expression and functional activity of the IL-8 receptor type CXCR1 and CXCR2 on human mast cells.	Pubmed	0.0003004	1	0.01029	0.1137	2	3	PPBP,CXCL1
Pubmed	17203303	PD-1 gene haplotype is associated with the development of type 1 diabetes mellitus in Japanese children.	Pubmed	0.0003004	1	0.01029	0.1137	2	3	CD274,PDCD1LG2
Pubmed	28817220	KLK14 interactions with HAI-1 and HAI-2 serine protease inhibitors: A molecular dynamics and relative free-energy calculations study.	Pubmed	0.0003004	1	0.01029	0.1137	2	3	SPINT2,SPINT1
Pubmed	27517321	Increased expression of EHF contributes to thyroid tumorigenesis through transcriptionally regulating HER2 and HER3.	Pubmed	0.0003004	1	0.01029	0.1137	2	3	ERBB3,EHF
Pubmed	21686228	H1 and PAR2 receptors enhance delivery of immune-competent cells and molecules by interrupting E-cadherin adhesion in epithelia.	Pubmed	0.0003004	1	0.01029	0.1137	2	3	F2RL1,CDH1
Pubmed	10899756	The human HNF-3 genes: cloning, partial sequence and mutation screening in patients with impaired glucose homeostasis.	Pubmed	0.0003004	1	0.01029	0.1137	2	3	FOXA1,FOXA2
Pubmed	19002587	Switch in Fas-activated death signaling pathway as result of keratin 8/18-intermediate filament loss.	Pubmed	0.0003004	1	0.01029	0.1137	2	3	KRT8,KRT18
Pubmed	26646320	Epigenetic regulation of ZEB1-RAB25/ESRP1 axis plays a critical role in phenylbutyrate treatment-resistant breast cancer.	Pubmed	0.0003004	1	0.01029	0.1137	2	3	ESRP1,RAB25
Pubmed	12876281	Regulation of the epithelial Na+ channel by cytosolic ATP.	Pubmed	0.0003004	1	0.01029	0.1137	2	3	SCNN1A,SCNN1G
Pubmed	9989793	NC1 domain of type VII collagen binds to the beta3 chain of laminin 5 via a unique subdomain within the fibronectin-like repeats.	Pubmed	0.0003004	1	0.01029	0.1137	2	3	LAMB3,LAMC2
Pubmed	18036402	DNA methylation patterns of the CDH1, RARB, and SFN genes in choroid plexus tumors.	Pubmed	0.0003004	1	0.01029	0.1137	2	3	SFN,CDH1
Pubmed	17199078	Epithelial Na+ channels are fully activated by furin- and prostasin-dependent release of an inhibitory peptide from the gamma-subunit.	Pubmed	0.0003004	1	0.01029	0.1137	2	3	SCNN1A,SCNN1G
Pubmed	28636799	Transcriptional mechanisms coordinating tight junction assembly during epithelial differentiation.	Pubmed	0.0003004	1	0.01029	0.1137	2	3	GRHL2,CDH1
Pubmed	16083285	Global phosphoproteome of HT-29 human colon adenocarcinoma cells.	Pubmed	0.0003208	1	0.01097	0.1213	5	59	CGN,MISP,EPPK1,KRT8,LAD1
Pubmed	27414999	Polycomb-Mediated Repression and Sonic Hedgehog Signaling Interact to Regulate Merkel Cell Specification during Skin Development.	Pubmed	0.0003268	1	0.01116	0.1233	4	33	WNT7A,KRT8,KRT18,CDH1
Pubmed	16452166	Links between alpha-catenin, NF-kappaB, and squamous cell carcinoma in skin.	Pubmed	0.0003268	1	0.01116	0.1233	4	33	EPGN,AREG,ITGB4,CDH1
Pubmed	8022818	Identification and overlapping expression of multiple unconventional myosin genes in vertebrate cell types.	Pubmed	0.000338	1	0.01139	0.126	3	14	MYO5B,MYO5C,MYH14
Pubmed	23308088	Fibroblast growth factor receptor-mediated activation of AKT-?-catenin-CBP pathway regulates survival and proliferation of murine hepatoblasts and hepatic tumor initiating stem cells.	Pubmed	0.000338	1	0.01139	0.126	3	14	ITGA6,PROM1,CDH1
Pubmed	22144916	The RNA-methyltransferase Misu (NSun2) poises epidermal stem cells to differentiate.	Pubmed	0.000338	1	0.01139	0.126	3	14	GATA3,ITGA6,CDH3
Pubmed	19786578	Epidermal progenitors give rise to Merkel cells during embryonic development and adult homeostasis.	Pubmed	0.000338	1	0.01139	0.126	3	14	ITGB4,KRT8,CDH3
Pubmed	18849982	Planar polarization in embryonic epidermis orchestrates global asymmetric morphogenesis of hair follicles.	Pubmed	0.000338	1	0.01139	0.126	3	14	ITGB4,CDH1,CDH3
Pubmed	16892178	Differentiation of human embryonic stem cells into hepatocytes in 2D and 3D culture systems in vitro.	Pubmed	0.000338	1	0.01139	0.126	3	14	FOXA2,KRT8,KRT18
Pubmed	29490983	The histone acetyltransferase inhibitor Nir regulates epidermis development.	Pubmed	0.000338	1	0.01139	0.126	3	14	GATA3,KRT8,CDH1
Pubmed	15895400	Basement membrane composition in the early mouse embryo day 7.	Pubmed	0.000338	1	0.01139	0.126	3	14	LAMA3,LAMB3,LAMC2
Pubmed	15366020	Expression patterns of claudin family of tight junction membrane proteins in developing mouse submandibular gland.	Pubmed	0.000338	1	0.01139	0.126	3	14	CLDN7,OCLN,CLDN6
Pubmed	26765568	NuMA-microtubule interactions are critical for spindle orientation and the morphogenesis of diverse epidermal structures.	Pubmed	0.000338	1	0.01139	0.126	3	14	GATA3,ITGB4,CDH3
Pubmed	29361518	The IgCAM CLMP regulates expression of Connexin43 and Connexin45 in intestinal and ureteral smooth muscle contraction in mice.	Pubmed	0.000338	1	0.01139	0.126	3	14	OCLN,GJB1,KRT8
Pubmed	22588720	The Stat6-regulated KRAB domain zinc finger protein Zfp157 regulates the balance of lineages in mammary glands and compensates for loss of Gata-3.	Pubmed	0.000338	1	0.01139	0.126	3	14	GATA3,KRT18,CDH1
Pubmed	9670011	Cell cycle and adhesion defects in mice carrying a targeted deletion of the integrin beta4 cytoplasmic domain.	Pubmed	0.000338	1	0.01139	0.126	3	14	ITGA6,ITGB4,LAMC2
Pubmed	12665801	Exploring proteomes and analyzing protein processing by mass spectrometric identification of sorted N-terminal peptides.	Pubmed	0.0003537	1	0.01191	0.1317	10	262	CGN,CXCL5,ANXA3,PPBP,EPPK1,F11R,DIAPH1,RGS18,IL1RL1,TMEM40
Pubmed	15778465	Targeted proteomic analysis of 14-3-3 sigma, a p53 effector commonly silenced in cancer.	Pubmed	0.0003626	1	0.0122	0.1349	6	93	CGN,PKP2,SFN,LAD1,SH2D3A,PKP3
Pubmed	27653694	Sterile Inflammation Enhances ECM Degradation in Integrin ?1 KO Embryonic Skin.	Pubmed	0.0003674	1	0.01235	0.1365	4	34	LAMA3,LAMB3,CXCL16,CDH1
Pubmed	8125298	Oligo-capping: a simple method to replace the cap structure of eukaryotic mRNAs with oligoribonucleotides.	Pubmed	0.0003926	1	0.01319	0.1457	35	1884	CNKSR1,B3GNT3,TMEM62,FBP1,WFDC2,UPK1B,KCNK6,KLK5,VAV1,AGR2,FERMT1,CLDN7,C11orf16,CR2,KRT23,CCN1,SNCG,MAPK13,SCEL,PROM1,HERC6,ADGRF1,SLC27A2,KRT7,KRT8,RAB17,KRT18,SH2D3A,VTCN1,AP1M2,SLC44A4,PKP3,CDH3,C4orf19,TPD52
Pubmed	29249464	YAP/TAZ-Dependent Reprogramming of Colonic Epithelium Links ECM Remodeling to Tissue Regeneration.	Pubmed	0.0004193	1	0.014	0.1548	3	15	TACSTD2,CDH1,EPCAM
Pubmed	18692037	Smad4-dependent desmoglein-4 expression contributes to hair follicle integrity.	Pubmed	0.0004193	1	0.014	0.1548	3	15	GATA3,DSG2,CDH1
Pubmed	19141476	Dynamic regulation of Pdx1 enhancers by Foxa1 and Foxa2 is essential for pancreas development.	Pubmed	0.0004193	1	0.014	0.1548	3	15	FOXA1,FOXA2,CDH1
Pubmed	27019864	Loss of MYO5B in mice recapitulates Microvillus Inclusion Disease and reveals an apical trafficking pathway distinct to neonatal duodenum.	Pubmed	0.0004193	1	0.014	0.1548	3	15	MYO5B,DPP4,CDH1
Pubmed	24590292	Disrupting hedgehog and WNT signaling interactions promotes cleft lip pathogenesis.	Pubmed	0.0004193	1	0.014	0.1548	3	15	IRF6,TFAP2A,CDH1
Pubmed	28077488	Id2 controls specification of Lgr5(+) intestinal stem cell progenitors during gut development.	Pubmed	0.0004193	1	0.014	0.1548	3	15	PROM1,TACSTD2,EPCAM
Pubmed	16319116	Identification of multipotent progenitors in the embryonic mouse kidney by a novel colony-forming assay.	Pubmed	0.0004594	1	0.01533	0.1694	4	36	SCNN1G,KCNJ1,CDH1,CDH3
Pubmed	22304920	PKC? promotes oncogenic functions of ATF2 in the nucleus while blocking its apoptotic function at mitochondria.	Pubmed	0.0004727	1	0.01574	0.174	7	136	ANXA3,ITGB4,SFN,KRT7,KRT8,KRT18,TACSTD2
Pubmed	25402006	In silico prediction of physical protein interactions and characterization of interactome orphans.	Pubmed	0.0004727	1	0.01574	0.174	7	136	VAV1,FRK,MUC1,SFN,SH2D3A,TGFA,CDH1
Pubmed	27760309	Lsd1 Ablation Triggers Metabolic Reprogramming of Brown Adipose Tissue.	Pubmed	0.000511	1	0.01668	0.1844	4	37	ELOVL7,FBP1,SLC2A12,SLC27A2
Pubmed	25770130	The thymic cortical epithelium determines the TCR repertoire of IL-17-producing ??T cells.	Pubmed	0.0005123	1	0.01668	0.1844	3	16	KRT8,LY75,EPCAM
Pubmed	16809539	Lhx2 maintains stem cell character in hair follicles.	Pubmed	0.0005123	1	0.01668	0.1844	3	16	ITGB4,CDH1,CDH3
Pubmed	23389444	NFIB is a governor of epithelial-melanocyte stem cell behaviour in a shared niche.	Pubmed	0.0005123	1	0.01668	0.1844	3	16	EDN1,CDH1,CDH3
Pubmed	30194919	Lung morphogenesis is orchestrated through Grainyhead-like 2 (Grhl2) transcriptional programs.	Pubmed	0.0005123	1	0.01668	0.1844	3	16	GRHL2,GRHL3,CDH1
Pubmed	15630473	A signaling pathway involving TGF-beta2 and snail in hair follicle morphogenesis.	Pubmed	0.0005123	1	0.01668	0.1844	3	16	ITGB4,CDH1,CDH3
Pubmed	25166858	Sp6 and Sp8 transcription factors control AER formation and dorsal-ventral patterning in limb development.	Pubmed	0.0005123	1	0.01668	0.1844	3	16	WNT7A,TFAP2A,CDH1
Pubmed	21067603	Laminin-511 and integrin beta-1 in hair follicle development and basal cell carcinoma formation.	Pubmed	0.0005123	1	0.01668	0.1844	3	16	ITGA6,ITGB4,PROM1
Pubmed	27626380	High-throughput discovery of novel developmental phenotypes.	Pubmed	0.0005365	1	0.01668	0.1844	31	1623	RAB19,S100A14,F2RL1,ELFN2,PROM2,CGN,CRYBG1,ANXA3,PRR15L,EPGN,AREG,BICDL1,IGFBP3,PLD5,DNAJC5B,LYPD6,GJB4,AIF1L,BHMT,IL1R2,HERC6,KRT7,KRT8,ARID3A,KRT17,CAST,LAMB3,RNF183,ELMO3,OVOL1,PADI2
Pubmed	27068110	Thyroid follicle development requires Smad1/5- and endothelial cell-dependent basement membrane assembly.	Pubmed	0.0005666	1	0.01668	0.1844	4	38	LAMA3,LAMB3,LAMC2,CDH1
Pubmed	11296228	Embryonic lethality and fetal liver apoptosis in mice lacking the c-raf-1 gene.	Pubmed	0.0005969	1	0.01668	0.1844	2	4	KRT8,KRT18
Pubmed	29315582	A dual role for Integrin ?6?4 in modulating hereditary neuropathy with liability to pressure palsies.	Pubmed	0.0005969	1	0.01668	0.1844	2	4	ITGA6,ITGB4
Pubmed	18802482	Neutrophil activation by the tissue factor/Factor VIIa/PAR2 axis mediates fetal death in a mouse model of antiphospholipid syndrome.	Pubmed	0.0005969	1	0.01668	0.1844	2	4	F2RL1,F3
Pubmed	9701458	Renal expression of fibrinolytic genes and tissue factor in a murine model of renal disease as a function of age.	Pubmed	0.0005969	1	0.01668	0.1844	2	4	F3,PLAU
Pubmed	10801807	Structural requirement of carboxyl-terminal globular domains of laminin alpha 3 chain for promotion of rapid cell adhesion and migration by laminin-5.	Pubmed	0.0005969	1	0.01668	0.1844	2	4	LAMA3,LAMC2
Pubmed	22049212	Integrin ?6?4 cooperates with LPA signaling to stimulate Rac through AKAP-Lbc-mediated RhoA activation.	Pubmed	0.0005969	1	0.01668	0.1844	2	4	ITGA6,ITGB4
Pubmed	29884220	Cytokeratin 5/6 and cytokeratin 8/18 expression in triple negative breast cancers: clinicopathologic significance in South-Asian population.	Pubmed	0.0005969	1	0.01668	0.1844	2	4	KRT8,KRT18
Pubmed	26993035	Counterregulation between thymic stromal lymphopoietin- and IL-23-driven immune axes shapes skin inflammation in mice with epidermal barrier defects.	Pubmed	0.0005969	1	0.01668	0.1844	2	4	CDSN,F2RL1
Pubmed	15086023	Anatomical studies of the mouse genital tubercle.	Pubmed	0.0005969	1	0.01668	0.1844	2	4	KRT7,CDH1
Pubmed	14996668	ENaC subunit-subunit interactions and inhibition by syntaxin 1A.	Pubmed	0.0005969	1	0.01668	0.1844	2	4	SCNN1A,SCNN1G
Pubmed	24503032	DNA methylation of E-cadherin is a priming mechanism for prostate development.	Pubmed	0.0005969	1	0.01668	0.1844	2	4	ITGA6,CDH1
Pubmed	10747083	Keratin-dependent, epithelial resistance to tumor necrosis factor-induced apoptosis.	Pubmed	0.0005969	1	0.01668	0.1844	2	4	KRT8,KRT18
Pubmed	10366625	Abnormalities in neuronal process extension, hippocampal development, and the ventricular system of L1 knockout mice.	Pubmed	0.0005969	1	0.01668	0.1844	2	4	MBP,L1CAM
Pubmed	23558339	Regulation of ENaC in mice lacking renal insulin receptors in the collecting duct.	Pubmed	0.0005969	1	0.01668	0.1844	2	4	SCNN1A,SCNN1G
Pubmed	28327103	Morphological and phenotypical features of ovarian metastases in breast cancer patients.	Pubmed	0.0005969	1	0.01668	0.1844	2	4	CDH1,EPCAM
Pubmed	11336507	Epithelial development and differentiation in the mammary gland is not dependent on alpha 3 or alpha 6 integrin subunits.	Pubmed	0.0005969	1	0.01668	0.1844	2	4	ITGA6,ITGB4
Pubmed	18843039	The AP-2 adaptor beta2 appendage scaffolds alternate cargo endocytosis.	Pubmed	0.0005969	1	0.01668	0.1844	2	4	AP1M2,TFAP2A
Pubmed	11969252	Ectopic expression of AP-2alpha transcription factor in the lens disrupts fiber cell differentiation.	Pubmed	0.0005969	1	0.01668	0.1844	2	4	TFAP2A,CDH1
Pubmed	11408590	Myosin vb is associated with plasma membrane recycling systems.	Pubmed	0.0005969	1	0.01668	0.1844	2	4	MYO5B,RAB25
Pubmed	11359767	Multiple WW domains, but not the C2 domain, are required for inhibition of the epithelial Na+ channel by human Nedd4.	Pubmed	0.0005969	1	0.01668	0.1844	2	4	SCNN1A,SCNN1G
Pubmed	8227214	Expression of E- or P-cadherin is not sufficient to modify the morphology and the tumorigenic behavior of murine spindle carcinoma cells. Possible involvement of plakoglobin.	Pubmed	0.0005969	1	0.01668	0.1844	2	4	CDH1,CDH3
Pubmed	22130902	Effect of EpCAM, CD44, CD133 and CD166 expression on patient survival in tumours of the ampulla of Vater.	Pubmed	0.0005969	1	0.01668	0.1844	2	4	PROM1,EPCAM
Pubmed	27641064	N-Glycosylation of integrin ?5 acts as a switch for EGFR-mediated complex formation of integrin ?5?1 to ?6?4.	Pubmed	0.0005969	1	0.01668	0.1844	2	4	ITGA6,ITGB4
Pubmed	26172508	MicroRNA-375 Suppresses Extracellular Matrix Degradation and Invadopodial Activity in Head and Neck Squamous Cell Carcinoma.	Pubmed	0.0005969	1	0.01668	0.1844	2	4	KLK6,KLK10
Pubmed	8834471	Integrin subunit expression associated with epithelial-mesenchymal interactions during murine tooth development.	Pubmed	0.0005969	1	0.01668	0.1844	2	4	ITGA6,ITGB4
Pubmed	22951069	Cell type-specific binding patterns reveal that TCF7L2 can be tethered to the genome by association with GATA3.	Pubmed	0.0005969	1	0.01668	0.1844	2	4	FOXA2,GATA3
Pubmed	22495305	An RNA interference screen uncovers a new molecule in stem cell self-renewal and long-term regeneration.	Pubmed	0.0005969	1	0.01668	0.1844	2	4	ITGB4,CDH3
Pubmed	17203182	Induction of alpha2-antiplasmin inhibits E-cadherin processing mediated by the plasminogen activator/plasmin system, leading to suppression of progression of oral squamous cell carcinoma via upregulation of cell-cell adhesion.	Pubmed	0.0005969	1	0.01668	0.1844	2	4	PLAU,CDH1
Pubmed	20855525	SHP2 mediates the localized activation of Fyn downstream of the ?6?4 integrin to promote carcinoma invasion.	Pubmed	0.0005969	1	0.01668	0.1844	2	4	ITGA6,ITGB4
Pubmed	12421939	CD19 signaling pathways play a major role for murine AIDS induction and progression.	Pubmed	0.0005969	1	0.01668	0.1844	2	4	VAV1,CR2
Pubmed	18632414	Arrhythmogenic right ventricular dysplasia: clinical characteristics and identification of novel desmosome gene mutations.	Pubmed	0.0005969	1	0.01668	0.1844	2	4	PKP2,DSG2
Pubmed	17938288	Endothelial programmed death-1 ligand 1 (PD-L1) regulates CD8+ T-cell mediated injury in the heart.	Pubmed	0.0005969	1	0.01668	0.1844	2	4	CD274,PDCD1LG2
Pubmed	28216140	Expression profiles of cancer stem cell markers: CD133, CD44, Musashi-1 and EpCAM in the cardiac mucosa-Barrett's esophagus-early esophageal adenocarcinoma-advanced esophageal adenocarcinoma sequence.	Pubmed	0.0005969	1	0.01668	0.1844	2	4	PROM1,EPCAM
Pubmed	12743035	TACE cleavage of proamphiregulin regulates GPCR-induced proliferation and motility of cancer cells.	Pubmed	0.0005969	1	0.01668	0.1844	2	4	AREG,TGFA
Pubmed	19017867	Genetic analysis of Rwandan patients with cystic fibrosis-like symptoms: identification of novel cystic fibrosis transmembrane conductance regulator and epithelial sodium channel gene variants.	Pubmed	0.0005969	1	0.01668	0.1844	2	4	SCNN1A,SCNN1G
Pubmed	29675597	Upregulated epithelial junction expression represents a novel parameter of the epithelial radiation response to fractionated irradiation in oral mucosa.	Pubmed	0.0005969	1	0.01668	0.1844	2	4	OCLN,CDH1
Pubmed	8838570	CD9 of mouse brain is implicated in neurite outgrowth and cell migration in vitro and is associated with the alpha 6/beta 1 integrin and the neural adhesion molecule L1.	Pubmed	0.0005969	1	0.01668	0.1844	2	4	ITGA6,L1CAM
Pubmed	15231714	The mouse homeobox gene Not is required for caudal notochord development and affected by the truncate mutation.	Pubmed	0.0005969	1	0.01668	0.1844	2	4	FOXA2,COBL
Pubmed	15992795	Conversion of columnar to stratified squamous epithelium in the developing mouse oesophagus.	Pubmed	0.0005969	1	0.01668	0.1844	2	4	KRT8,KRT18
Pubmed	22696678	Grainyhead-like 2 regulates epithelial morphogenesis by establishing functional tight junctions through the organization of a molecular network among claudin3, claudin4, and Rab25.	Pubmed	0.0005969	1	0.01668	0.1844	2	4	GRHL2,RAB25
Pubmed	22815787	L1CAM binds ErbB receptors through Ig-like domains coupling cell adhesion and neuregulin signalling.	Pubmed	0.0005969	1	0.01668	0.1844	2	4	ERBB3,L1CAM
Pubmed	22917688	Expression of laminin-5 and integrins in actinic cheilitis and superficially invasive squamous cell carcinomas of the lip.	Pubmed	0.0005969	1	0.01668	0.1844	2	4	ITGB4,LAMC2
Pubmed	17961533	Characterization of connexin31.1-deficient mice reveals impaired placental development.	Pubmed	0.0005969	1	0.01668	0.1844	2	4	GJB3,GJB5
Pubmed	9015265	Developmental defects in mouse embryos lacking N-cadherin.	Pubmed	0.0005969	1	0.01668	0.1844	2	4	CDH1,CDH3
Pubmed	11549320	Identification of MAL2, a novel member of the mal proteolipid family, though interactions with TPD52-like proteins in the yeast two-hybrid system.	Pubmed	0.0005969	1	0.01668	0.1844	2	4	MAL2,TPD52
Pubmed	19342693	A protective role for C5a in the development of allergic asthma associated with altered levels of B7-H1 and B7-DC on plasmacytoid dendritic cells.	Pubmed	0.0005969	1	0.01668	0.1844	2	4	CD274,PDCD1LG2
Pubmed	27294527	Programmed death ligand-1 expression on donor T cells drives graft-versus-host disease lethality.	Pubmed	0.0005969	1	0.01668	0.1844	2	4	CD274,PDCD1LG2
Pubmed	27564404	An IL-27/Stat3 axis induces expression of programmed cell death 1 ligands (PD-L1/2) on infiltrating macrophages in lymphoma.	Pubmed	0.0005969	1	0.01668	0.1844	2	4	CD274,PDCD1LG2
Pubmed	28514748	A transcriptional complex composed of ER(?), GATA3, FOXA1 and ELL3 regulates IL-20 expression in breast cancer cells.	Pubmed	0.0005969	1	0.01668	0.1844	2	4	FOXA1,GATA3
Pubmed	8573717	Expression patterns of laminin receptor splice variants alpha 6A beta 1 and alpha 6B beta 1 suggest different roles in mouse development.	Pubmed	0.0005969	1	0.01668	0.1844	2	4	ITGA6,ITGB4
Pubmed	23066977	The expressions of co-stimulatory molecules are altered on putative antigen-presenting cells in cord blood.	Pubmed	0.0005969	1	0.01668	0.1844	2	4	CD274,VTCN1
Pubmed	28295003	[Epithelial cadherins and associated molecules in invasive lobular breast cancer].	Pubmed	0.0005969	1	0.01668	0.1844	2	4	CDH1,CDH3
Pubmed	15261163	Altered cyclic expression of epithelial Na+ channel subunits and cystic fibrosis transmembrane conductance regulator in mouse endometrium by a low sodium diet.	Pubmed	0.0005969	1	0.01668	0.1844	2	4	SCNN1A,SCNN1G
Pubmed	23856093	VAV1 represses E-cadherin expression through the transactivation of Snail and Slug: a potential mechanism for aberrant epithelial to mesenchymal transition in human epithelial ovarian cancer.	Pubmed	0.0005969	1	0.01668	0.1844	2	4	VAV1,CDH1
Pubmed	15368451	Keratin 8 and 18 hyperphosphorylation is a marker of progression of human liver disease.	Pubmed	0.0005969	1	0.01668	0.1844	2	4	KRT8,KRT18
Pubmed	26631725	Purinergic P2Y2 Receptor Control of Tissue Factor Transcription in Human Coronary Artery Endothelial Cells: NEW AP-1 TRANSCRIPTION FACTOR SITE AND NEGATIVE REGULATOR.	Pubmed	0.0005969	1	0.01668	0.1844	2	4	F3,P2RY2
Pubmed	12424229	The role of individual Nedd4-2 (KIAA0439) WW domains in binding and regulating epithelial sodium channels.	Pubmed	0.0005969	1	0.01668	0.1844	2	4	SCNN1A,SCNN1G
Pubmed	6188955	Complete amino acid sequence of a mouse epidermal keratin subunit and implications for the structure of intermediate filaments.	Pubmed	0.0005969	1	0.01668	0.1844	2	4	KRT17,KRT18
Pubmed	11224527	PD-L2 is a second ligand for PD-1 and inhibits T cell activation.	Pubmed	0.0005969	1	0.01668	0.1844	2	4	CD274,PDCD1LG2
Pubmed	17579117	A complex of EpCAM, claudin-7, CD44 variant isoforms, and tetraspanins promotes colorectal cancer progression.	Pubmed	0.0005969	1	0.01668	0.1844	2	4	CLDN7,EPCAM
Pubmed	24451200	Tissue-specific pioneer factors associate with androgen receptor cistromes and transcription programs.	Pubmed	0.0005969	1	0.01668	0.1844	2	4	FOXA1,TFAP2A
Pubmed	15370542	Evaluation of the ARMD1 locus on 1q25-31 in patients with age-related maculopathy: genetic variation in laminin genes and in exon 104 of HEMICENTIN-1.	Pubmed	0.0005969	1	0.01668	0.1844	2	4	LAMB3,LAMC2
Pubmed	10460003	Cadherin and catenin expression in normal human bronchial epithelium and non-small cell lung cancer.	Pubmed	0.0005969	1	0.01668	0.1844	2	4	CDH1,CDH3
Pubmed	24764155	Nodal metastasis and survival in oral cancer: Association with protein expression of SLPI, not with LCN2, TACSTD2, or THBS2.	Pubmed	0.0005969	1	0.01668	0.1844	2	4	SLPI,TACSTD2
Pubmed	16423824	Delta-subunit confers novel biophysical features to alpha beta gamma-human epithelial sodium channel (ENaC) via a physical interaction.	Pubmed	0.0005969	1	0.01668	0.1844	2	4	SCNN1A,SCNN1G
Pubmed	23327593	An analysis of cyclin D1, cytokeratin 5/6 and cytokeratin 8/18 expression in breast papillomas and papillary carcinomas.	Pubmed	0.0005969	1	0.01668	0.1844	2	4	KRT8,KRT18
Pubmed	17434346	CFTR stabilizes ENaC at the plasma membrane.	Pubmed	0.0005969	1	0.01668	0.1844	2	4	SCNN1A,SCNN1G
Pubmed	10381631	The fate of E- and P-cadherin during the early stages of apoptosis.	Pubmed	0.0005969	1	0.01668	0.1844	2	4	CDH1,CDH3
Pubmed	24549642	Differential expression of progesterone receptor, FOXA1, GATA3, and p53 between pre- and postmenopausal women with estrogen receptor-positive breast cancer.	Pubmed	0.0005969	1	0.01668	0.1844	2	4	FOXA1,GATA3
Pubmed	20453031	Aldosterone and vasopressin affect {alpha}- and {gamma}-ENaC mRNA translation.	Pubmed	0.0005969	1	0.01668	0.1844	2	4	SCNN1A,SCNN1G
Pubmed	17384202	Tissue factor trafficking in fibroblasts: involvement of protease-activated receptor-mediated cell signaling.	Pubmed	0.0005969	1	0.01668	0.1844	2	4	F2RL1,F3
Pubmed	19567485	Modulation of expression of innate immunity markers CXCL5/ENA-78 and CCL20/MIP3alpha by protease-activated receptors (PARs) in human gingival epithelial cells.	Pubmed	0.0005969	1	0.01668	0.1844	2	4	F2RL1,CXCL5
Pubmed	30602786	Brain regulatory T cells suppress astrogliosis and potentiate neurological recovery.	Pubmed	0.0005969	1	0.01668	0.1844	2	4	AREG,IL1RL1
Pubmed	20501593	FOXA1 is an essential determinant of ERalpha expression and mammary ductal morphogenesis.	Pubmed	0.0005969	1	0.01668	0.1844	2	4	FOXA1,GATA3
Pubmed	11684709	EGF-R signaling through Fyn kinase disrupts the function of integrin alpha6beta4 at hemidesmosomes: role in epithelial cell migration and carcinoma invasion.	Pubmed	0.0005969	1	0.01668	0.1844	2	4	ITGA6,ITGB4
Pubmed	9819408	Interaction of glycogen synthase kinase 3beta with the DF3/MUC1 carcinoma-associated antigen and beta-catenin.	Pubmed	0.0005969	1	0.01668	0.1844	2	4	MUC1,CDH1
Pubmed	22837050	Characterization and functional study of a cluster of four highly conserved orphan adhesion-GPCR in mouse.	Pubmed	0.0005969	1	0.01668	0.1844	2	4	ADGRF4,ADGRF1
Pubmed	19008234	Alternative splicing in class V myosins determines association with Rab10.	Pubmed	0.0005969	1	0.01668	0.1844	2	4	MYO5B,MYO5C
Pubmed	20726858	Amphiregulin regulates the activation of ERK and Akt through epidermal growth factor receptor and HER3 signals involved in the progression of pancreatic cancer.	Pubmed	0.0005969	1	0.01668	0.1844	2	4	ERBB3,AREG
Pubmed	21997487	Regulation of alveolar epithelial Na+ channels by ERK1/2 in chlorine-breathing mice.	Pubmed	0.0005969	1	0.01668	0.1844	2	4	SCNN1A,SCNN1G
Pubmed	28126340	A cancer/testis antigen, NY-SAR-35, induces EpCAM, CD44, and CD133, and activates ERK in HEK293 cells.	Pubmed	0.0005969	1	0.01668	0.1844	2	4	PROM1,EPCAM
Pubmed	10677542	An electric lobe suppressor for a yeast choline transport mutation belongs to a new family of transporter-like proteins.	Pubmed	0.0005969	1	0.01668	0.1844	2	4	SLC44A2,SLC44A4
Pubmed	26138305	Serum levels of ET-1, M30, and angiopoietins-1 and -2 in HELLP syndrome and preeclampsia compared to controls.	Pubmed	0.0005969	1	0.01668	0.1844	2	4	KRT18,EDN1
Pubmed	20551211	Increased metallothionein gene expression, zinc, and zinc-dependent resistance to apoptosis in circulating monocytes during HIV viremia.	Pubmed	0.0005969	1	0.01668	0.1844	2	4	MT1E,MT1G
Pubmed	16628198	Corneodesmosomal cadherins are preferential targets of stratum corneum trypsin- and chymotrypsin-like hyperactivity in Netherton syndrome.	Pubmed	0.0005969	1	0.01668	0.1844	2	4	KLK5,KLK7
Pubmed	22647633	Differential effects of extracellular ATP on chloride transport in cortical collecting duct cells.	Pubmed	0.0005969	1	0.01668	0.1844	2	4	SCNN1A,SCNN1G
Pubmed	21647207	Mucin expression pattern in pancreatic diseases: findings from EUS-guided fine-needle aspiration biopsies.	Pubmed	0.0005969	1	0.01668	0.1844	2	4	MUC1,MUC4
Pubmed	10809736	Dissection of protein linkage between keratins and pinin, a protein with dual location at desmosome-intermediate filament complex and in the nucleus.	Pubmed	0.0005969	1	0.01668	0.1844	2	4	KRT8,KRT18
Pubmed	22526458	Regulation of ENaC biogenesis by the stress response protein SERP1.	Pubmed	0.0005969	1	0.01668	0.1844	2	4	SCNN1A,SCNN1G
Pubmed	29997525	Epithelial Na	Pubmed	0.0005969	1	0.01668	0.1844	2	4	SCNN1A,SCNN1G
Pubmed	15869604	Tissue factor enhances protease-activated receptor-2-mediated factor VIIa cell proliferative properties.	Pubmed	0.0005969	1	0.01668	0.1844	2	4	F2RL1,F3
Pubmed	18802961	Hepatitis C virus envelope components alter localization of hepatocyte tight junction-associated proteins and promote occludin retention in the endoplasmic reticulum.	Pubmed	0.0005969	1	0.01668	0.1844	2	4	CLDN7,OCLN
Pubmed	19285943	ESRP1 and ESRP2 are epithelial cell-type-specific regulators of FGFR2 splicing.	Pubmed	0.0005969	1	0.01668	0.1844	2	4	ESRP2,ESRP1
Pubmed	26887977	GRHL2-miR-200-ZEB1 maintains the epithelial status of ovarian cancer through transcriptional regulation and histone modification.	Pubmed	0.0005969	1	0.01668	0.1844	2	4	GRHL2,MIR200A
Pubmed	22493497	Regulation of epithelial sodium channel trafficking by proprotein convertase subtilisin/kexin type 9 (PCSK9).	Pubmed	0.0005969	1	0.01668	0.1844	2	4	SCNN1A,SCNN1G
Pubmed	12060405	Molecular architecture of tight junctions of periderm differs from that of the maculae occludentes of epidermis.	Pubmed	0.0005969	1	0.01668	0.1844	2	4	OCLN,CLDN6
Pubmed	10642508	Human Nedd4 interacts with the human epithelial Na+ channel: WW3 but not WW1 binds to Na+-channel subunits.	Pubmed	0.0005969	1	0.01668	0.1844	2	4	SCNN1A,SCNN1G
Pubmed	21307123	Second transmembrane domain modulates epithelial sodium channel gating in response to shear stress.	Pubmed	0.0005969	1	0.01668	0.1844	2	4	SCNN1A,SCNN1G
Pubmed	22992952	Maternal Cdx2 is dispensable for mouse development.	Pubmed	0.0005969	1	0.01668	0.1844	2	4	KRT8,CDH1
Pubmed	22035541	Platelet-derived growth factor-C (PDGF-C) activation by serine proteases: implications for breast cancer progression.	Pubmed	0.0005969	1	0.01668	0.1844	2	4	PLAU,ST14
Pubmed	12393794	The transmembrane serine protease (TMPRSS3) mutated in deafness DFNB8/10 activates the epithelial sodium channel (ENaC) in vitro.	Pubmed	0.0005969	1	0.01668	0.1844	2	4	SCNN1A,SCNN1G
Pubmed	12876068	Alternate promoters and variable splicing lead to hNedd4-2 isoforms with a C2 domain and varying number of WW domains.	Pubmed	0.0005969	1	0.01668	0.1844	2	4	SCNN1A,SCNN1G
Pubmed	20519934	SPLUNC1 expression reduces surface levels of the epithelial sodium channel (ENaC) in Xenopus laevis oocytes.	Pubmed	0.0005969	1	0.01668	0.1844	2	4	SCNN1A,SCNN1G
Pubmed	24970044	Developmental lung expression and transcriptional regulation of claudin-6 by TTF-1, Gata-6, and FoxA2.	Pubmed	0.0005969	1	0.01668	0.1844	2	4	FOXA2,CLDN6
Pubmed	29031421	TLR2 activation induced by H. pylori LPS promotes the differential expression of claudin-4, -6, -7 and -9 via either STAT3 and ERK1/2 in AGS cells.	Pubmed	0.0005969	1	0.01668	0.1844	2	4	CLDN7,CLDN6
Pubmed	9511742	Mouse annexin III cDNA, genetic mapping and evolution.	Pubmed	0.0005969	1	0.01668	0.1844	2	4	ANXA3,AREG
Pubmed	14715240	Differential regulation of alpha6beta4 integrin by PKC isoforms in murine skin keratinocytes.	Pubmed	0.0005969	1	0.01668	0.1844	2	4	ITGA6,ITGB4
Pubmed	21994122	CD133(+) liver tumor-initiating cells promote tumor angiogenesis, growth, and self-renewal through neurotensin/interleukin-8/CXCL1 signaling.	Pubmed	0.0005969	1	0.01668	0.1844	2	4	PROM1,CXCL1
Pubmed	26462837	TGF-?1 pathway affects the protein expression of many signaling pathways, markers of liver cancer stem cells, cytokeratins, and TERT in liver cancer HepG2 cells.	Pubmed	0.0005969	1	0.01668	0.1844	2	4	KRT8,KRT18
Pubmed	25387952	p63-dependent and independent mechanisms of nectin-1 and nectin-4 regulation in the epidermis.	Pubmed	0.0005969	1	0.01668	0.1844	2	4	IRF6,NECTIN4
Pubmed	17470200	Transcriptional program induced by factor VIIa-tissue factor, PAR1 and PAR2 in MDA-MB-231 cells.	Pubmed	0.0005969	1	0.01668	0.1844	2	4	F2RL1,F3
Pubmed	12509444	Association between hepatocyte nuclear factor 6 (HNF-6) and FoxA2 DNA binding domains stimulates FoxA2 transcriptional activity but inhibits HNF-6 DNA binding.	Pubmed	0.0005969	1	0.01668	0.1844	2	4	FOXA1,FOXA2
Pubmed	17853943	Proatherogenic immune responses are regulated by the PD-1/PD-L pathway in mice.	Pubmed	0.0005969	1	0.01668	0.1844	2	4	CD274,PDCD1LG2
Pubmed	29353288	Quercetin Inhibits Breast Cancer Stem Cells via Downregulation of Aldehyde Dehydrogenase 1A1 (ALDH1A1), Chemokine Receptor Type 4 (CXCR4), Mucin 1 (MUC1), and Epithelial Cell Adhesion Molecule (EpCAM).	Pubmed	0.0005969	1	0.01668	0.1844	2	4	MUC1,EPCAM
Pubmed	25972159	MicroRNA-155-deficient dendritic cells cause less severe GVHD through reduced migration and defective inflammasome activation.	Pubmed	0.0005969	1	0.01668	0.1844	2	4	NLRP3,P2RY2
Pubmed	16336275	Human airway trypsin-like protease induces amphiregulin release through a mechanism involving protease-activated receptor-2-mediated ERK activation and TNF alpha-converting enzyme activity in airway epithelial cells.	Pubmed	0.0005969	1	0.01668	0.1844	2	4	F2RL1,AREG
Pubmed	22037216	TGF-? drives epithelial-mesenchymal transition through ?EF1-mediated downregulation of ESRP.	Pubmed	0.0005969	1	0.01668	0.1844	2	4	ESRP2,ESRP1
Pubmed	21701069	Integrin ?6?4 identifies an adult distal lung epithelial population with regenerative potential in mice.	Pubmed	0.0005969	1	0.01668	0.1844	2	4	ITGA6,ITGB4
Pubmed	27304995	In Vitro Assembly Kinetics of Cytoplasmic Intermediate Filaments: A Correlative Monte Carlo Simulation Study.	Pubmed	0.0005969	1	0.01668	0.1844	2	4	KRT8,KRT18
Pubmed	17962811	Tight junctions in thyroid carcinogenesis: diverse expression of claudin-1, claudin-4, claudin-7 and occludin in thyroid neoplasms.	Pubmed	0.0005969	1	0.01668	0.1844	2	4	CLDN7,OCLN
Pubmed	18577580	eIF3k regulates apoptosis in epithelial cells by releasing caspase 3 from keratin-containing inclusions.	Pubmed	0.0005969	1	0.01668	0.1844	2	4	KRT8,KRT18
Pubmed	24021877	DEC-205-mediated antigen targeting to steady-state dendritic cells induces deletion of diabetogenic CD8? T cells independently of PD-1 and PD-L1.	Pubmed	0.0005969	1	0.01668	0.1844	2	4	CD274,LY75
Pubmed	20215590	Arrhythmogenic right ventricular dysplasia/cardiomyopathy diagnostic task force criteria: impact of new task force criteria.	Pubmed	0.0005969	1	0.01668	0.1844	2	4	PKP2,DSG2
Pubmed	16449191	AP-2alpha: a regulator of EGF receptor signaling and proliferation in skin epidermis.	Pubmed	0.0005969	1	0.01668	0.1844	2	4	MELTF,TFAP2A
Pubmed	11802777	A single WW domain is the predominant mediator of the interaction between the human ubiquitin-protein ligase Nedd4 and the human epithelial sodium channel.	Pubmed	0.0005969	1	0.01668	0.1844	2	4	SCNN1A,SCNN1G
Pubmed	15579904	Integrin alpha6beta4-erbB2 complex inhibits haptotaxis by up-regulating E-cadherin cell-cell junctions in keratinocytes.	Pubmed	0.0005969	1	0.01668	0.1844	2	4	ITGA6,ITGB4
Pubmed	23533995	Sex-associated expression of co-stimulatory molecules CD80, CD86, and accessory molecules, PDL-1, PDL-2 and MHC-II, in F480+ macrophages during murine cysticercosis.	Pubmed	0.0005969	1	0.01668	0.1844	2	4	CD274,PDCD1LG2
Pubmed	16630545	Rab27a regulates epithelial sodium channel (ENaC) activity through synaptotagmin-like protein (SLP-5) and Munc13-4 effector mechanism.	Pubmed	0.0005969	1	0.01668	0.1844	2	4	SCNN1G,UNC13D
Pubmed	26381405	Integrin ?6?4 Promotes Autocrine Epidermal Growth Factor Receptor (EGFR) Signaling to Stimulate Migration and Invasion toward Hepatocyte Growth Factor (HGF).	Pubmed	0.0005969	1	0.01668	0.1844	2	4	ITGA6,ITGB4
Pubmed	21149639	G protein-coupled estrogen receptor 1/G protein-coupled receptor 30 localizes in the plasma membrane and traffics intracellularly on cytokeratin intermediate filaments.	Pubmed	0.0005969	1	0.01668	0.1844	2	4	KRT7,KRT8
Pubmed	18814027	Endothelial cell-laminin interaction: modulation of LDH expression involves alpha6beta4 integrin-FAK-p38MAPK pathway.	Pubmed	0.0005969	1	0.01668	0.1844	2	4	ITGA6,ITGB4
Pubmed	16620967	Expression of tumor protein D52-like genes in childhood leukemia at diagnosis: clinical and sample considerations.	Pubmed	0.0005969	1	0.01668	0.1844	2	4	MAL2,TPD52
Pubmed	18321996	Inhibition of CCN6 (Wnt-1-induced signaling protein 3) down-regulates E-cadherin in the breast epithelium through induction of snail and ZEB1.	Pubmed	0.0005969	1	0.01668	0.1844	2	4	CCN6,CDH1
Pubmed	25531332	NCOA3-mediated upregulation of mucin expression via transcriptional and post-translational changes during the development of pancreatic cancer.	Pubmed	0.0005969	1	0.01668	0.1844	2	4	MUC1,MUC4
Pubmed	28953925	PD-1 and CTLA-4 up regulation on donor T cells is insufficient to prevent GvHD in allo-HSCT recipients.	Pubmed	0.0005969	1	0.01668	0.1844	2	4	CD274,PDCD1LG2
Pubmed	18268348	The PD-1/PD-L costimulatory pathway critically affects host resistance to the pathogenic fungus Histoplasma capsulatum.	Pubmed	0.0005969	1	0.01668	0.1844	2	4	CD274,PDCD1LG2
Pubmed	21741862	Common variation in Kallikrein genes KLK5, KLK6, KLK12, and KLK13 and risk of prostate cancer and tumor aggressiveness.	Pubmed	0.0005969	1	0.01668	0.1844	2	4	KLK5,KLK6
Pubmed	18035521	Multifaceted transcriptional regulation of the murine intestinal mucus layer by endogenous microbiota.	Pubmed	0.0005969	1	0.01668	0.1844	2	4	MUC1,MUC4
Pubmed	27693698	Identification of a new sweat gland progenitor population in mice and the role of their niche in tissue development.	Pubmed	0.0005969	1	0.01668	0.1844	2	4	KRT8,KRT18
Pubmed	12189238	UV-induction of keratinocyte endothelin-1 downregulates E-cadherin in melanocytes and melanoma cells.	Pubmed	0.0005969	1	0.01668	0.1844	2	4	EDN1,CDH1
Pubmed	10985345	Analysis of the L1-deficient mouse phenotype reveals cross-talk between Sema3A and L1 signaling pathways in axonal guidance.	Pubmed	0.0005969	1	0.01668	0.1844	2	4	SEMA3E,L1CAM
Pubmed	8119276	Induction by zinc of specific metallothionein isoforms in human monocytes.	Pubmed	0.0005969	1	0.01668	0.1844	2	4	MT1E,MT1G
Pubmed	9457912	Characterization and chromosomal localization of human hair-specific keratin genes and comparative expression during the hair growth cycle.	Pubmed	0.0005969	1	0.01668	0.1844	2	4	KRT81,KRT86
Pubmed	11518516	Involvement of heparin-binding EGF-like growth factor and its processing by metalloproteinases in early epithelial morphogenesis of the submandibular gland.	Pubmed	0.0005969	1	0.01668	0.1844	2	4	AREG,TGFA
Pubmed	28219950	Nutritional modulation of mouse and human liver bud growth through a branched-chain amino acid metabolism.	Pubmed	0.0005969	1	0.01668	0.1844	2	4	KRT8,KRT18
Pubmed	24854630	Increased expression of GCNT1 is associated with altered O-glycosylation of PSA, PAP, and MUC1 in human prostate cancers.	Pubmed	0.0005969	1	0.01668	0.1844	2	4	MUC1,GCNT1
Pubmed	24045095	Dysregulation of the epigenome in triple-negative breast cancers: basal-like and claudin-low breast cancers express aberrant DNA hypermethylation.	Pubmed	0.0005969	1	0.01668	0.1844	2	4	MUC1,CDH1
Pubmed	26658322	The ratio of FoxA1 to FoxA2 in lung adenocarcinoma is regulated by LncRNA HOTAIR and chromatin remodeling factor LSH.	Pubmed	0.0005969	1	0.01668	0.1844	2	4	FOXA1,FOXA2
Pubmed	19876067	Treasure or artifact: a decade of p63 research speaks for itself.	Pubmed	0.0005969	1	0.01668	0.1844	2	4	KRT8,KRT18
Pubmed	12562778	Syntaxin 1A regulates ENaC via domain-specific interactions.	Pubmed	0.0005969	1	0.01668	0.1844	2	4	SCNN1A,SCNN1G
Pubmed	25281925	The expression of p21 is upregulated by forkhead box A1/2 in p53-null H1299 cells.	Pubmed	0.0005969	1	0.01668	0.1844	2	4	FOXA1,FOXA2
Pubmed	23180380	P-cadherin functional role is dependent on E-cadherin cellular context: a proof of concept using the breast cancer model.	Pubmed	0.0005969	1	0.01668	0.1844	2	4	CDH1,CDH3
Pubmed	21918182	Collecting duct-specific endothelin B receptor knockout increases ENaC activity.	Pubmed	0.0005969	1	0.01668	0.1844	2	4	SCNN1A,EDN1
Pubmed	18383037	Notch signaling is necessary for GATA3 function in the initiation of T cell development.	Pubmed	0.0005969	1	0.01668	0.1844	2	4	GATA3,CDH1
Pubmed	26847082	Establishment and characterization of a metastasis model of human gastric cancer in nude mice.	Pubmed	0.0005969	1	0.01668	0.1844	2	4	KRT8,CDH1
Pubmed	26772908	Epithelial sodium channel (ENaC) family: Phylogeny, structure-function, tissue distribution, and associated inherited diseases.	Pubmed	0.0005969	1	0.01668	0.1844	2	4	SCNN1A,SCNN1G
Pubmed	1322820	Molecular cloning of mouse connexins26 and -32: similar genomic organization but distinct promoter sequences of two gap junction genes.	Pubmed	0.0005969	1	0.01668	0.1844	2	4	GJB1,GJB3
Pubmed	7621877	Alpha 6 integrins participate in pro-T cell homing to the thymus.	Pubmed	0.0005969	1	0.01668	0.1844	2	4	ITGA6,ITGB4
Pubmed	12169098	Tyrosine phosphorylation and dissociation of occludin-ZO-1 and E-cadherin-beta-catenin complexes from the cytoskeleton by oxidative stress.	Pubmed	0.0005969	1	0.01668	0.1844	2	4	OCLN,CDH1
Pubmed	29283424	Integrated MicroRNA-mRNA Analysis Reveals miR-204 Inhibits Cell Proliferation in Gastric Cancer by Targeting CKS1B, CXCL1 and GPRC5A.	Pubmed	0.0005969	1	0.01668	0.1844	2	4	GPRC5A,CXCL1
Pubmed	23264685	Adenylyl cyclase VI mediates vasopressin-stimulated ENaC activity.	Pubmed	0.0005969	1	0.01668	0.1844	2	4	SCNN1A,SCNN1G
Pubmed	19901964	Extracellular cleavage and shedding of P-cadherin: a mechanism underlying the invasive behaviour of breast cancer cells.	Pubmed	0.0005969	1	0.01668	0.1844	2	4	CDH1,CDH3
Pubmed	17158887	A potential role for multiple tissue kallikrein serine proteases in epidermal desquamation.	Pubmed	0.0005969	1	0.01668	0.1844	2	4	KLK5,KLK6
Pubmed	16463024	The TNFalpha receptor TNFRSF1A and genes encoding the amiloride-sensitive sodium channel ENaC as modulators in cystic fibrosis.	Pubmed	0.0005969	1	0.01668	0.1844	2	4	SCNN1A,SCNN1G
Pubmed	20015050	Pericellular activation of hepatocyte growth factor by the transmembrane serine proteases matriptase and hepsin, but not by the membrane-associated protease uPA.	Pubmed	0.0005969	1	0.01668	0.1844	2	4	PLAU,ST14
Pubmed	7556090	Signal transduction by the alpha 6 beta 4 integrin: distinct beta 4 subunit sites mediate recruitment of Shc/Grb2 and association with the cytoskeleton of hemidesmosomes.	Pubmed	0.0005969	1	0.01668	0.1844	2	4	ITGA6,ITGB4
Pubmed	23660954	AP-2? suppresses invasion in BeWo cells by repression of matrix metalloproteinase-2 and -9 and up-regulation of E-cadherin.	Pubmed	0.0005969	1	0.01668	0.1844	2	4	TFAP2A,CDH1
Pubmed	15500294	Influence of retinoic acid on adhesion complexes in human hepatoma cells: a clue to its antiproliferative effects.	Pubmed	0.0005969	1	0.01668	0.1844	2	4	OCLN,CDH1
Pubmed	17991319	[Expression and clinical significance of Mucin and E-cadherin in colorectal tumors].	Pubmed	0.0005969	1	0.01668	0.1844	2	4	MUC1,CDH1
Pubmed	25198130	Integrative genomic analysis identifies that SERPINA6-rs1998056 regulated by FOXA/ER? is associated with female hepatocellular carcinoma.	Pubmed	0.0005969	1	0.01668	0.1844	2	4	FOXA1,FOXA2
Pubmed	10095777	Isolation of the CXC chemokines ENA-78, GRO alpha and GRO gamma from tumor cells and leukocytes reveals NH2-terminal heterogeneity. Functional comparison of different natural isoforms.	Pubmed	0.0005969	1	0.01668	0.1844	2	4	CXCL5,CXCL1
Pubmed	21798735	SMAD3 is essential for transforming growth factor-?1-induced urokinase type plasminogen activator expression and migration in transformed keratinocytes.	Pubmed	0.0005969	1	0.01668	0.1844	2	4	PLAU,CDH1
Pubmed	21763783	Identification of a conserved cis-acting region driving expression of mouse Eomesodermin to the primitive streak, node, and definitive endoderm.	Pubmed	0.0005969	1	0.01668	0.1844	2	4	FOXA2,CDH1
Pubmed	21705376	Quantitative expression study of four cytokeratins and p63 in squamous cell carcinoma of the tongue: suitability for sentinel node navigation surgery using one-step nucleic acid amplification.	Pubmed	0.0005969	1	0.01668	0.1844	2	4	KRT8,KRT18
Pubmed	30581279	Epac1 deacetylates HMGB1 through increased IGFBP-3 and SIRT1 levels in the retinal vasculature.	Pubmed	0.0005969	1	0.01668	0.1844	2	4	RAPGEF3,IGFBP3
Pubmed	18817772	Tight junction protein ZO-2 expression and relative function of ZO-1 and ZO-2 during mouse blastocyst formation.	Pubmed	0.0005969	1	0.01668	0.1844	2	4	OCLN,CDH1
Pubmed	17012259	Kallikrein-mediated proteolysis regulates the antimicrobial effects of cathelicidins in skin.	Pubmed	0.0005969	1	0.01668	0.1844	2	4	KLK5,KLK7
Pubmed	26910849	Spatiotemporal analysis of putative notochordal cell markers reveals CD24 and keratins 8, 18, and 19 as notochord-specific markers during early human intervertebral disc development.	Pubmed	0.0005969	1	0.01668	0.1844	2	4	KRT8,KRT18
Pubmed	15797458	Keratins of the human hair follicle.	Pubmed	0.0005969	1	0.01668	0.1844	2	4	KRT81,KRT86
Pubmed	22374202	Effects of rhinovirus infection on the expression and function of cystic fibrosis transmembrane conductance regulator and epithelial sodium channel in human nasal mucosa.	Pubmed	0.0005969	1	0.01668	0.1844	2	4	SCNN1A,SCNN1G
Pubmed	23417675	Structure and interactions of the human programmed cell death 1 receptor.	Pubmed	0.0005969	1	0.01668	0.1844	2	4	CD274,PDCD1LG2
Pubmed	20118984	Cadherin switching and activation of p120 catenin signaling are mediators of gonadotropin-releasing hormone to promote tumor cell migration and invasion in ovarian cancer.	Pubmed	0.0005969	1	0.01668	0.1844	2	4	CDH1,CDH3
Pubmed	27176648	Platelet-activating factor receptor activation promotes prostate cancer cell growth, invasion and metastasis via ERK1/2 pathway.	Pubmed	0.0005969	1	0.01668	0.1844	2	4	PTAFR,CDH1
Pubmed	21149441	The endothelial protein C receptor supports tissue factor ternary coagulation initiation complex signaling through protease-activated receptors.	Pubmed	0.0005969	1	0.01668	0.1844	2	4	F2RL1,F3
Pubmed	25869072	Transforming growth factor-? induces human ovarian cancer cell invasion by down-regulating E-cadherin in a Snail-independent manner.	Pubmed	0.0005969	1	0.01668	0.1844	2	4	AREG,CDH1
Pubmed	23297398	Ubiquitin-specific peptidase 8 (USP8) regulates endosomal trafficking of the epithelial Na+ channel.	Pubmed	0.0005969	1	0.01668	0.1844	2	4	SCNN1A,SCNN1G
Pubmed	26980034	Expression and prognostic roles of PIK3CA, JAK2, PD-L1, and PD-L2 in Epstein-Barr virus-associated gastric carcinoma.	Pubmed	0.0005969	1	0.01668	0.1844	2	4	CD274,PDCD1LG2
Pubmed	23381389	Downregulated microRNA-200a promotes EMT and tumor growth through the wnt/?-catenin pathway by targeting the E-cadherin repressors ZEB1/ZEB2 in gastric adenocarcinoma.	Pubmed	0.0005969	1	0.01668	0.1844	2	4	MIR200A,CDH1
Pubmed	9660880	Hemidesmosome formation is initiated by the beta4 integrin subunit, requires complex formation of beta4 and HD1/plectin, and involves a direct interaction between beta4 and the bullous pemphigoid antigen 180.	Pubmed	0.0005969	1	0.01668	0.1844	2	4	ITGA6,ITGB4
Pubmed	27783871	Foxc2(CreERT2) knock-in mice mark stage-specific Foxc2-expressing cells during mouse organogenesis.	Pubmed	0.0005969	1	0.01668	0.1844	2	4	FOXE1,TFAP2A
Pubmed	10212229	All three WW domains of murine Nedd4 are involved in the regulation of epithelial sodium channels by intracellular Na+.	Pubmed	0.0005969	1	0.01668	0.1844	2	4	SCNN1A,SCNN1G
Pubmed	22125641	Tumour tissue microenvironment can inhibit dendritic cell maturation in colorectal cancer.	Pubmed	0.0005969	1	0.01668	0.1844	2	4	CXCL5,CXCL1
Pubmed	24124190	Identification of the SPLUNC1 ENaC-inhibitory domain yields novel strategies to treat sodium hyperabsorption in cystic fibrosis airway epithelial cultures.	Pubmed	0.0005969	1	0.01668	0.1844	2	4	SCNN1A,SCNN1G
Pubmed	16690615	The mucin Muc4 potentiates neuregulin signaling by increasing the cell-surface populations of ErbB2 and ErbB3.	Pubmed	0.0005969	1	0.01668	0.1844	2	4	ERBB3,MUC4
Pubmed	18480174	Biology of claudins.	Pubmed	0.0006174	1	0.01716	0.1897	3	17	CLDN7,CLDN16,CLDN6
Pubmed	25312643	Mice without macroH2A histone variants.	Pubmed	0.0006174	1	0.01716	0.1897	3	17	KRT23,ATP11A,HERC6
Pubmed	26994968	Dissecting the Roles of Polycomb Repressive Complex 2 Subunits in the Control of Skin Development.	Pubmed	0.0006174	1	0.01716	0.1897	3	17	ITGB4,KRT18,CDH1
Pubmed	23823474	Pancreas-specific Cre driver lines and considerations for their prudent use.	Pubmed	0.0006174	1	0.01716	0.1897	3	17	FOXA2,MUC1,CLDN6
Pubmed	18799149	The tumor necrosis factor family receptors RANK and CD40 cooperatively establish the thymic medullary microenvironment and self-tolerance.	Pubmed	0.0006174	1	0.01716	0.1897	3	17	TNFRSF11A,KRT8,EPCAM
Pubmed	21082674	Comprehensive analysis of low-abundance proteins in human urinary exosomes using peptide ligand library technology, peptide OFFGEL fractionation and nanoHPLC-chip-MS/MS.	Pubmed	0.0006174	1	0.01716	0.1897	3	17	AOC1,BHMT,PROM1
Pubmed	19717565	p63 Suppresses non-epidermal lineage markers in a bone morphogenetic protein-dependent manner via repression of Smad7.	Pubmed	0.0006174	1	0.01716	0.1897	3	17	CLDN7,KRT8,CDH1
Pubmed	14574404	The DNA sequence and analysis of human chromosome 6.	Pubmed	0.0006329	1	0.01758	0.1943	16	621	PRSS16,CRYBG1,ADGRF4,C6orf99,C6orf15,PKIB,ARHGAP18,MAPK13,ZNF165,TNFRSF21,CCN6,OR2A4,ADGRF1,MAP7,SLC44A4,EDN1
Pubmed	11044609	Large-scale screen for genes controlling mammalian embryogenesis, using high-throughput gene expression analysis in mouse embryos.	Pubmed	0.0006646	1	0.01845	0.2039	7	144	ANXA3,WNT7A,MYO5B,KRT8,KRT18,LAD1,CLDN6
Pubmed	17199044	Abnormal hair development and apparent follicular transformation to mammary gland in the absence of hedgehog signaling.	Pubmed	0.0006905	1	0.01915	0.2117	4	40	FOXE1,KRT8,KRT17,CDH1
Pubmed	30061411	In vivo replacement of damaged bladder urothelium by Wolffian duct epithelial cells.	Pubmed	0.0007354	1	0.02028	0.2242	3	18	FOXA1,KRT17,CDH1
Pubmed	24012369	Architectural niche organization by LHX2 is linked to hair follicle stem cell function.	Pubmed	0.0007354	1	0.02028	0.2242	3	18	ITGB4,CDH1,CDH3
Pubmed	9169421	Identification of novel human WW domain-containing proteins by cloning of ligand targets.	Pubmed	0.0007354	1	0.02028	0.2242	3	18	SCNN1A,SCNN1G,TFAP2A
Pubmed	18834073	Mucin gene expression in human laryngeal epithelia: effect of laryngopharyngeal reflux.	Pubmed	0.0007354	1	0.02028	0.2242	3	18	MUC20,MUC1,MUC4
Pubmed	19022256	Pancreatic inactivation of c-Myc decreases acinar mass and transdifferentiates acinar cells into adipocytes in mice.	Pubmed	0.0007354	1	0.02028	0.2242	3	18	MUC1,GJB1,CDH1
Pubmed	11311202	Amplification of extracellular matrix and oncogenes in tat-transfected human salivary gland cell lines with expression of laminin, fibronectin, collagens I, III, IV, c-myc and p53.	Pubmed	0.0007354	1	0.02028	0.2242	3	18	LAMA3,LAMB3,LAMC2
Pubmed	20572854	MTHFR and MSX1 contribute to the risk of nonsyndromic cleft lip/palate.	Pubmed	0.0007354	1	0.02028	0.2242	3	18	FOXE1,IRF6,EDN1
Pubmed	16712791	Identification of intrahepatic cholangiocarcinoma related genes by comparison with normal liver tissues using expressed sequence tags.	Pubmed	0.0007442	1	0.02051	0.2267	14	510	MBP,RBM47,EPGN,PPBP,ARHGAP18,PRRG1,MIR205HG,AKR1D1,GJB1,MAP7,CXCL1,KRTCAP3,MYEOV,TPD52
Pubmed	20637190	O-fucosylation of thrombospondin type 1 repeats restricts epithelial to mesenchymal transition (EMT) and maintains epiblast pluripotency during mouse gastrulation.	Pubmed	0.0008061	1	0.0222	0.2453	5	72	FOXA2,CCN1,CCN6,ADAMTSL3,CDH1
Pubmed	16319112	Pax 2/8-regulated Gata 3 expression is necessary for morphogenesis and guidance of the nephric duct in the developing kidney.	Pubmed	0.0008668	1	0.02306	0.2548	3	19	GATA3,ITGA6,CDH1
Pubmed	24198274	Keratin 79 identifies a novel population of migratory epithelial cells that initiates hair canal morphogenesis and regeneration.	Pubmed	0.0008668	1	0.02306	0.2548	3	19	CST6,KRT17,CDH3
Pubmed	16949565	The Grainyhead-like epithelial transactivator Get-1/Grhl3 regulates epidermal terminal differentiation and interacts functionally with LMO4.	Pubmed	0.0008668	1	0.02306	0.2548	3	19	GRHL3,OCLN,PKP3
Pubmed	18358466	Cited2 is required for fetal lung maturation.	Pubmed	0.0008668	1	0.02306	0.2548	3	19	FOXA1,FOXA2,KRT18
Pubmed	22529374	Mind bomb 1 is required for pancreatic ?-cell formation.	Pubmed	0.0008668	1	0.02306	0.2548	3	19	FOXA2,MUC1,CDH1
Pubmed	18757743	Transcriptome-based systematic identification of extracellular matrix proteins.	Pubmed	0.000913	1	0.02306	0.2548	5	74	CCN1,C6orf15,LAMA3,LAMB3,LAMC2
Pubmed	15951569	Time-resolved mass spectrometry of tyrosine phosphorylation sites in the epidermal growth factor receptor signaling network reveals dynamic modules.	Pubmed	0.0009702	1	0.02306	0.2548	5	75	FRK,ITGB4,GPRC5A,PKP3,EPHA1
Pubmed	16416336	Stimulation of the epithelial sodium channel (ENaC) by the serum- and glucocorticoid-inducible kinase (Sgk) involves the PY motifs of the channel but is independent of sodium feedback inhibition.	Pubmed	0.0009881	1	0.02306	0.2548	2	5	SCNN1A,SCNN1G
Pubmed	17599412	Modulation of Aire regulates the expression of tissue-restricted antigens.	Pubmed	0.0009881	1	0.02306	0.2548	2	5	KRT8,EPCAM
Pubmed	17967898	The deubiquitinating enzyme UCH-L3 regulates the apical membrane recycling of the epithelial sodium channel.	Pubmed	0.0009881	1	0.02306	0.2548	2	5	SCNN1A,SCNN1G
Pubmed	18172007	Early embryonic lethality of mice lacking ZO-2, but Not ZO-3, reveals critical and nonredundant roles for individual zonula occludens proteins in mammalian development.	Pubmed	0.0009881	1	0.02306	0.2548	2	5	PROM1,CDH1
Pubmed	23712942	Foxa2-venus fusion reporter mouse line allows live-cell analysis of endoderm-derived organ formation.	Pubmed	0.0009881	1	0.02306	0.2548	2	5	FOXA2,CDH1
Pubmed	10962009	Activation of hepatocyte growth factor and urokinase/plasminogen activator by matriptase, an epithelial membrane serine protease.	Pubmed	0.0009881	1	0.02306	0.2548	2	5	PLAU,ST14
Pubmed	15314064	Raf-1 activation disrupts its binding to keratins during cell stress.	Pubmed	0.0009881	1	0.02306	0.2548	2	5	KRT8,KRT18
Pubmed	25472585	Association between polymorphisms of microRNA-binding sites in integrin genes and gastric cancer in Chinese Han population.	Pubmed	0.0009881	1	0.02306	0.2548	2	5	ITGA6,ITGB4
Pubmed	15282307	Keratins modulate c-Flip/extracellular signal-regulated kinase 1 and 2 antiapoptotic signaling in simple epithelial cells.	Pubmed	0.0009881	1	0.02306	0.2548	2	5	KRT8,KRT18
Pubmed	17058067	Aberrant intestinal expression and allelic variants of mucin genes associated with inflammatory bowel disease.	Pubmed	0.0009881	1	0.02306	0.2548	2	5	MUC20,MUC4
Pubmed	26354024	Systematic stereoscopic analyses for cloacal development: The origin of anorectal malformations.	Pubmed	0.0009881	1	0.02306	0.2548	2	5	FOXA2,CDH1
Pubmed	27569535	IL-1R1-MyD88 axis elicits papain-induced lung inflammation.	Pubmed	0.0009881	1	0.02306	0.2548	2	5	IL1RL2,IL1RL1
Pubmed	17220277	Physical and functional interactions between homeodomain NKX2.1 and winged helix/forkhead FOXA1 in lung epithelial cells.	Pubmed	0.0009881	1	0.02306	0.2548	2	5	FOXA1,FOXA2
Pubmed	15579137	Myelination triggers local loss of axonal CNR/protocadherin alpha family protein expression.	Pubmed	0.0009881	1	0.02306	0.2548	2	5	MBP,L1CAM
Pubmed	29361536	FGF2-dependent mesenchyme and laminin-111 are niche factors in salivary gland organoids.	Pubmed	0.0009881	1	0.02306	0.2548	2	5	KRT7,EPCAM
Pubmed	16651389	Differential expression and subcellular localization of claudin-7, -8, -12, -13, and -15 along the mouse intestine.	Pubmed	0.0009881	1	0.02306	0.2548	2	5	CLDN7,OCLN
Pubmed	30046112	New mitochondrial DNA synthesis enables NLRP3 inflammasome activation.	Pubmed	0.0009881	1	0.02306	0.2548	2	5	TNFRSF11A,NLRP3
Pubmed	17460608	Genetic variation in the renal sodium transporters NKCC2, NCC, and ENaC in relation to the effects of loop diuretic drugs.	Pubmed	0.0009881	1	0.02306	0.2548	2	5	SCNN1A,SCNN1G
Pubmed	24508233	Toll-like receptor and inflammasome signals converge to amplify the innate bactericidal capacity of T helper 1 cells.	Pubmed	0.0009881	1	0.02306	0.2548	2	5	NLRP3,IL1RL1
Pubmed	10910767	Amino-terminal domain of classic cadherins determines the specificity of the adhesive interactions.	Pubmed	0.0009881	1	0.02306	0.2548	2	5	CDH1,CDH3
Pubmed	19193855	Discovery of a functional protein complex of netrin-4, laminin gamma1 chain, and integrin alpha6beta1 in mouse neural stem cells.	Pubmed	0.0009881	1	0.02306	0.2548	2	5	ITGA6,ITGB4
Pubmed	16581764	Multiple functions of the integrin alpha6beta4 in epidermal homeostasis and tumorigenesis.	Pubmed	0.0009881	1	0.02306	0.2548	2	5	ITGA6,ITGB4
Pubmed	19911255	Hepsin activates prostasin and cleaves the extracellular domain of the epidermal growth factor receptor.	Pubmed	0.0009881	1	0.02306	0.2548	2	5	PRSS8,ST14
Pubmed	16844684	AMP-activated kinase inhibits the epithelial Na+ channel through functional regulation of the ubiquitin ligase Nedd4-2.	Pubmed	0.0009881	1	0.02306	0.2548	2	5	SCNN1A,SCNN1G
Pubmed	10934043	alpha3beta1 and alpha6beta4 integrin receptors for laminin-5 are not essential for epidermal morphogenesis and homeostasis during skin development.	Pubmed	0.0009881	1	0.02306	0.2548	2	5	ITGA6,ITGB4
Pubmed	26037503	Microtubule-associated protein 6 mediates neuronal connectivity through Semaphorin 3E-dependent signalling for axonal growth.	Pubmed	0.0009881	1	0.02306	0.2548	2	5	SEMA3E,L1CAM
Pubmed	9207191	Novel homologues of CSBP/p38 MAP kinase: activation, substrate specificity and sensitivity to inhibition by pyridinyl imidazoles.	Pubmed	0.0009881	1	0.02306	0.2548	2	5	MBP,MAPK13
Pubmed	17022986	L5, the most electronegative subfraction of plasma LDL, induces endothelial vascular cell adhesion molecule 1 and CXC chemokines, which mediate mononuclear leukocyte adhesion.	Pubmed	0.0009881	1	0.02306	0.2548	2	5	CXCL5,CXCL1
Pubmed	9151677	alpha3beta1 Integrin is required for normal development of the epidermal basement membrane.	Pubmed	0.0009881	1	0.02306	0.2548	2	5	ITGA6,ITGB4
Pubmed	19053060	Expression of distinct splice variants of the stem cell marker prominin-1 (CD133) in glial cells.	Pubmed	0.0009881	1	0.02306	0.2548	2	5	PROM1,L1CAM
Pubmed	16504015	Interleukin-1alpha enhances the aggressive behavior of pancreatic cancer cells by regulating the alpha6beta1-integrin and urokinase plasminogen activator receptor expression.	Pubmed	0.0009881	1	0.02306	0.2548	2	5	PLAU,ITGA6
Pubmed	12167593	Ubiquitin-protein ligase WWP2 binds to and downregulates the epithelial Na(+) channel.	Pubmed	0.0009881	1	0.02306	0.2548	2	5	SCNN1A,SCNN1G
Pubmed	28490634	Inflammatory cytokines down-regulate the barrier-protective prostasin-matriptase proteolytic cascade early in experimental colitis.	Pubmed	0.0009881	1	0.02306	0.2548	2	5	PRSS8,ST14
Pubmed	23594824	WNK4 inhibition of ENaC is independent of Nedd4-2-mediated ENaC ubiquitination.	Pubmed	0.0009881	1	0.02306	0.2548	2	5	SCNN1A,SCNN1G
Pubmed	26077908	Dysplastic spondylolysis is caused by mutations in the diastrophic dysplasia sulfate transporter gene.	Pubmed	0.0009881	1	0.02306	0.2548	2	5	FOXA2,SLC26A2
Pubmed	20654612	Regional neural tube closure defined by the Grainy head-like transcription factors.	Pubmed	0.0009881	1	0.02306	0.2548	2	5	GRHL2,GRHL3
Pubmed	19918884	Sinusoid development and morphogenesis may be stimulated by VEGF-Flk-1 signaling during fetal mouse liver development.	Pubmed	0.0009881	1	0.02306	0.2548	2	5	KRT8,KRT18
Pubmed	7583004	Gradient of integrin alpha 6A distribution in the myocardium during early heart development.	Pubmed	0.0009881	1	0.02306	0.2548	2	5	ITGA6,ITGB4
Pubmed	12364323	Pro-angiogenic activities of CYR61 (CCN1) mediated through integrins alphavbeta3 and alpha6beta1 in human umbilical vein endothelial cells.	Pubmed	0.0009881	1	0.02306	0.2548	2	5	CCN1,ITGA6
Pubmed	20864495	Wide spectrum of desmosomal mutations in Danish patients with arrhythmogenic right ventricular cardiomyopathy.	Pubmed	0.0009881	1	0.02306	0.2548	2	5	PKP2,DSG2
Pubmed	15715662	Molecular characterization of the family of choline transporter-like proteins and their splice variants.	Pubmed	0.0009881	1	0.02306	0.2548	2	5	SLC44A2,SLC44A4
Pubmed	19863551	Role of genetic testing in arrhythmogenic right ventricular cardiomyopathy/dysplasia.	Pubmed	0.0009881	1	0.02306	0.2548	2	5	PKP2,DSG2
Pubmed	20164257	Tight junction-associated MARVEL proteins marveld3, tricellulin, and occludin have distinct but overlapping functions.	Pubmed	0.0009881	1	0.02306	0.2548	2	5	OCLN,MARVELD3
Pubmed	7687569	The modular architecture of a new family of growth regulators related to connective tissue growth factor.	Pubmed	0.0009881	1	0.02306	0.2548	2	5	CCN1,CCN6
Pubmed	9224674	A potential role of R-cadherin in striated muscle formation.	Pubmed	0.0009881	1	0.02306	0.2548	2	5	KRT8,CDH1
Pubmed	16436605	Peripheral myelin protein 22 is in complex with alpha6beta4 integrin, and its absence alters the Schwann cell basal lamina.	Pubmed	0.0009881	1	0.02306	0.2548	2	5	ITGA6,ITGB4
Pubmed	19757438	B7-1/2, but not PD-L1/2 molecules, are required on IL-10-treated tolerogenic DC and DC-derived exosomes for in vivo function.	Pubmed	0.0009881	1	0.02306	0.2548	2	5	CD274,PDCD1LG2
Pubmed	20427473	Dot1a contains three nuclear localization signals and regulates the epithelial Na+ channel (ENaC) at multiple levels.	Pubmed	0.0009881	1	0.02306	0.2548	2	5	SCNN1A,SCNN1G
Pubmed	10508865	Endothelial claudin: claudin-5/TMVCF constitutes tight junction strands in endothelial cells.	Pubmed	0.0009881	1	0.02306	0.2548	2	5	OCLN,CLDN6
Pubmed	21521737	Nephric duct insertion is a crucial step in urinary tract maturation that is regulated by a Gata3-Raldh2-Ret molecular network in mice.	Pubmed	0.0009881	1	0.02306	0.2548	2	5	GATA3,CDH1
Pubmed	25043027	The alarmin IL-33 promotes regulatory T-cell function in the intestine.	Pubmed	0.0009881	1	0.02306	0.2548	2	5	GATA3,IL1RL1
Pubmed	9449663	Differential expression and function of cadherin-6 during renal epithelium development.	Pubmed	0.0009881	1	0.02306	0.2548	2	5	CDH1,CDH3
Pubmed	20800085	SRD5A2 is associated with increased cortisol metabolism in schizophrenia spectrum disorders.	Pubmed	0.0009881	1	0.02306	0.2548	2	5	SRD5A2,AKR1D1
Pubmed	27562932	The opposing roles of laminin-binding integrins in cancer.	Pubmed	0.0009881	1	0.02306	0.2548	2	5	ITGA6,ITGB4
Pubmed	11581269	Polycystin-1 interacts with intermediate filaments.	Pubmed	0.0009881	1	0.02306	0.2548	2	5	KRT8,KRT18
Pubmed	16475027	MUC1, MUC2, MUC4, MUC5AC and MUC6 expression in the progression of prostate cancer.	Pubmed	0.0009881	1	0.02306	0.2548	2	5	MUC1,MUC4
Pubmed	11025210	Differentiation of the epithelial apical junctional complex during mouse preimplantation development: a role for rab13 in the early maturation of the tight junction.	Pubmed	0.0009881	1	0.02306	0.2548	2	5	CGN,OCLN
Pubmed	19661441	Alteration of tight junction proteins is an early event in psoriasis: putative involvement of proinflammatory cytokines.	Pubmed	0.0009881	1	0.02306	0.2548	2	5	CLDN7,OCLN
Pubmed	12939402	Heregulin targets gamma-catenin to the nucleolus by a mechanism dependent on the DF3/MUC1 oncoprotein.	Pubmed	0.0009881	1	0.02306	0.2548	2	5	ERBB3,MUC1
Pubmed	21813777	Physiologic control of IDO competence in splenic dendritic cells.	Pubmed	0.0009881	1	0.02306	0.2548	2	5	CD274,PDCD1LG2
Pubmed	20103531	A putative role for microRNA-205 in mammary epithelial cell progenitors.	Pubmed	0.0009881	1	0.02306	0.2548	2	5	ITGA6,CDH1
Pubmed	11684708	Keratin attenuates tumor necrosis factor-induced cytotoxicity through association with TRADD.	Pubmed	0.0009881	1	0.02306	0.2548	2	5	KRT8,KRT18
Pubmed	11062147	Polymorphism of human mucin genes in chest disease: possible significance of MUC2.	Pubmed	0.0009881	1	0.02306	0.2548	2	5	MUC1,MUC4
Pubmed	10547352	Partial rescue of epithelial phenotype in integrin beta4 null mice by a keratin-5 promoter driven human integrin beta4 transgene.	Pubmed	0.0009881	1	0.02306	0.2548	2	5	ITGA6,ITGB4
Pubmed	7881126	Expression of epidermal growth factor family gene members in early mouse development.	Pubmed	0.0009881	1	0.02306	0.2548	2	5	AREG,TGFA
Pubmed	29590636	Vangl2 disruption alters the biomechanics of late spinal neurulation leading to spina bifida in mouse embryos.	Pubmed	0.0009881	1	0.02306	0.2548	2	5	GRHL3,CDH1
Pubmed	18195351	Identification of Plet-1 as a specific marker of early thymic epithelial progenitor cells.	Pubmed	0.0009881	1	0.02306	0.2548	2	5	CLDN7,ITGA6
Pubmed	22796440	Reduced expression of epidermal growth factor receptor, E-cadherin, and occludin in the skin of flaky tail mice is due to filaggrin and loricrin deficiencies.	Pubmed	0.0009881	1	0.02306	0.2548	2	5	OCLN,CDH1
Pubmed	19359370	Regulation of epithelial sodium channels by cGMP/PKGII.	Pubmed	0.0009881	1	0.02306	0.2548	2	5	SCNN1A,SCNN1G
Pubmed	22781308	Molecular insights into arrhythmogenic right ventricular cardiomyopathy caused by plakophilin-2 missense mutations.	Pubmed	0.0009881	1	0.02306	0.2548	2	5	PKP2,DSG2
Pubmed	9615388	Localization of antigens associated with adherens junctions, desmosomes, and hemidesmosomes during murine molar morphogenesis.	Pubmed	0.0009881	1	0.02306	0.2548	2	5	DSG2,CDH1
Pubmed	23297192	Role of the inflammasome in defense against venoms.	Pubmed	0.0009881	1	0.02306	0.2548	2	5	IL1R2,NLRP3
Pubmed	25053811	Adaptor protein DOK3 promotes plasma cell differentiation by regulating the expression of programmed cell death 1 ligands.	Pubmed	0.0009881	1	0.02306	0.2548	2	5	CD274,PDCD1LG2
Pubmed	22322668	Immune suppression in premalignant respiratory papillomas: enriched functional CD4+Foxp3+ regulatory T cells and PD-1/PD-L1/L2 expression.	Pubmed	0.0009881	1	0.02306	0.2548	2	5	CD274,PDCD1LG2
Pubmed	24442140	Beyond E-cadherin: roles of other cadherin superfamily members in cancer.	Pubmed	0.0009881	1	0.02306	0.2548	2	5	CDH1,CDH3
Pubmed	15111333	Genetic deletion of sonic hedgehog causes hemiagenesis and ectopic development of the thyroid in mouse.	Pubmed	0.0009881	1	0.02306	0.2548	2	5	FOXE1,CDH1
Pubmed	9560222	A cytoplasmic protein, bystin, interacts with trophinin, tastin, and cytokeratin and may be involved in trophinin-mediated cell adhesion between trophoblast and endometrial epithelial cells.	Pubmed	0.0009881	1	0.02306	0.2548	2	5	KRT8,KRT18
Pubmed	19213785	Chronological expression of Ciliated Bronchial Epithelium 1 during pulmonary development.	Pubmed	0.0009881	1	0.02306	0.2548	2	5	FOXA1,FOXA2
Pubmed	15737987	A hepatocyte nuclear factor-3 site in the fibrinogen beta promoter is important for interleukin 6-induced expression, and its activity is influenced by the adjacent -148C/T polymorphism.	Pubmed	0.0009881	1	0.02306	0.2548	2	5	FOXA1,FOXA2
Pubmed	17525275	Differential ErbB1 signaling in squamous cell versus basal cell carcinoma of the skin.	Pubmed	0.0009881	1	0.02306	0.2548	2	5	AREG,TGFA
Pubmed	9032290	Hepatocyte nuclear factor 3/fork head homolog 11 is expressed in proliferating epithelial and mesenchymal cells of embryonic and adult tissues.	Pubmed	0.0009881	1	0.02306	0.2548	2	5	FOXA1,FOXA2
Pubmed	15328345	cAMP and serum and glucocorticoid-inducible kinase (SGK) regulate the epithelial Na(+) channel through convergent phosphorylation of Nedd4-2.	Pubmed	0.0009881	1	0.02306	0.2548	2	5	SCNN1A,SCNN1G
Pubmed	18550469	Expression of occludin and claudins 1, 3, 4, and 7 in urothelial carcinoma of the upper urinary tract.	Pubmed	0.0009881	1	0.02306	0.2548	2	5	CLDN7,OCLN
Pubmed	20606680	Prognostic impact of the expression of putative cancer stem cell markers CD133, CD166, CD44s, EpCAM, and ALDH1 in colorectal cancer.	Pubmed	0.0009881	1	0.02306	0.2548	2	5	PROM1,EPCAM
Pubmed	12937339	WNT7a induces E-cadherin in lung cancer cells.	Pubmed	0.0009881	1	0.02306	0.2548	2	5	WNT7A,CDH1
Pubmed	17435047	Abnormal development of urogenital organs in Dlgh1-deficient mice.	Pubmed	0.0009881	1	0.02306	0.2548	2	5	OCLN,CDH1
Pubmed	22121118	The Sox17-mCherry fusion mouse line allows visualization of endoderm and vascular endothelial development.	Pubmed	0.0009881	1	0.02306	0.2548	2	5	FOXA2,CDH1
Pubmed	24360809	Dominant mutations in GRHL3 cause Van der Woude Syndrome and disrupt oral periderm development.	Pubmed	0.0009881	1	0.02306	0.2548	2	5	GRHL3,IRF6
Pubmed	9295285	Substrate specificities of three members of the human UDP-N-acetyl-alpha-D-galactosamine:Polypeptide N-acetylgalactosaminyltransferase family, GalNAc-T1, -T2, and -T3.	Pubmed	0.0009881	1	0.02306	0.2548	2	5	MUC1,GALNT3
Pubmed	10201522	Structure and function of hemidesmosomes: more than simple adhesion complexes.	Pubmed	0.0009881	1	0.02306	0.2548	2	5	ITGA6,ITGB4
Pubmed	27422101	Keratin impact on PKC?- and ASMase-mediated regulation of hepatocyte lipid raft size - implication for FasR-associated apoptosis.	Pubmed	0.0009881	1	0.02306	0.2548	2	5	KRT8,KRT18
Pubmed	23136403	Mutations in the area composita protein ?T-catenin are associated with arrhythmogenic right ventricular cardiomyopathy.	Pubmed	0.0009881	1	0.02306	0.2548	2	5	PKP2,PKP3
Pubmed	26036346	Micro-RNAs miR-29a and miR-330-5p function as tumor suppressors by targeting the MUC1 mucin in pancreatic cancer cells.	Pubmed	0.0009881	1	0.02306	0.2548	2	5	MUC1,MUC4
Pubmed	29093447	E-cadherin integrates mechanotransduction and EGFR signaling to control junctional tissue polarization and tight junction positioning.	Pubmed	0.0009881	1	0.02306	0.2548	2	5	OCLN,CDH1
Pubmed	25006807	Cell-cell adhesions and cell contractility are upregulated upon desmosome disruption.	Pubmed	0.0009881	1	0.02306	0.2548	2	5	ITGB4,MYH14
Pubmed	7750649	Cloning and expression analysis of a novel mesodermally expressed cadherin.	Pubmed	0.0009881	1	0.02306	0.2548	2	5	CDH1,CDH3
Pubmed	21478478	Ubiquitin-specific protease 2-45 (Usp2-45) binds to epithelial Na+ channel (ENaC)-ubiquitylating enzyme Nedd4-2.	Pubmed	0.0009881	1	0.02306	0.2548	2	5	SCNN1A,SCNN1G
Pubmed	9721216	Chromosomal mapping of human armadillo genes belonging to the p120(ctn)/plakophilin subfamily.	Pubmed	0.0009881	1	0.02306	0.2548	2	5	PKP1,PKP2
Pubmed	27585590	Precommitment low-level Neurog3 expression defines a long-lived mitotic endocrine-biased progenitor pool that drives production of endocrine-committed cells.	Pubmed	0.0009881	1	0.02306	0.2548	2	5	MUC1,CDH1
Pubmed	27060708	Usefulness of immunocytochemistry using a Breast Marker antibody cocktail targeting P63/cytokeratin7/18/cytokeratin5/14 for fine needle aspiration of the breast: a retrospective cohort study of 139 cases.	Pubmed	0.0009881	1	0.02306	0.2548	2	5	KRT7,KRT18
Pubmed	19364818	Fas-mediated apoptosis is regulated by the extracellular matrix protein CCN1 (CYR61) in vitro and in vivo.	Pubmed	0.0009881	1	0.02306	0.2548	2	5	CCN1,ITGA6
Pubmed	10700187	Mice mutant for Egfr and Shp2 have defective cardiac semilunar valvulogenesis.	Pubmed	0.0009881	1	0.02306	0.2548	2	5	AREG,TGFA
Pubmed	20109457	Akt isoforms regulate intermediate filament protein levels in epithelial carcinoma cells.	Pubmed	0.0009881	1	0.02306	0.2548	2	5	KRT8,KRT18
Pubmed	18443236	Common variants in genes underlying monogenic hypertension and hypotension and blood pressure in the general population.	Pubmed	0.0009881	1	0.02306	0.2548	2	5	SCNN1G,KCNJ1
Pubmed	11891657	Differential expression of alpha 3 and alpha 6 integrins in the developing mouse inner ear.	Pubmed	0.0009881	1	0.02306	0.2548	2	5	ITGA6,ITGB4
Pubmed	20031617	Comprehensive desmosome mutation analysis in north americans with arrhythmogenic right ventricular dysplasia/cardiomyopathy.	Pubmed	0.0009881	1	0.02306	0.2548	2	5	PKP2,DSG2
Pubmed	17991872	TF/FVIIa transactivate PDGFRbeta to regulate PDGF-BB-induced chemotaxis in different cell types: involvement of Src and PLC.	Pubmed	0.0009881	1	0.02306	0.2548	2	5	F2RL1,F3
Pubmed	12235123	DEDD regulates degradation of intermediate filaments during apoptosis.	Pubmed	0.0009881	1	0.02306	0.2548	2	5	KRT8,KRT18
Pubmed	1886768	Genomic organization and chromosomal mapping of the mouse P-cadherin gene.	Pubmed	0.0009881	1	0.02306	0.2548	2	5	CDH1,CDH3
Pubmed	15007064	Keratins modulate colonocyte electrolyte transport via protein mistargeting.	Pubmed	0.0009881	1	0.02306	0.2548	2	5	SCNN1G,KRT8
Pubmed	25277046	Targeted mass spectrometry analysis of the proteins IGF1, IGF2, IBP2, IBP3 and A2GL by blood protein precipitation.	Pubmed	0.0009881	1	0.02306	0.2548	2	5	LRG1,IGFBP3
Pubmed	23233200	During embryogenesis, esrp1 expression is restricted to a subset of epithelial cells and is associated with splicing of a number of developmentally important genes.	Pubmed	0.0009881	1	0.02306	0.2548	2	5	ESRP2,ESRP1
Pubmed	17467685	Cellular mechanisms of Mllerian duct formation in the mouse.	Pubmed	0.0009881	1	0.02306	0.2548	2	5	KRT8,CDH1
Pubmed	18701608	Deubiquitylation regulates activation and proteolytic cleavage of ENaC.	Pubmed	0.0009881	1	0.02306	0.2548	2	5	SCNN1A,SCNN1G
Pubmed	20587542	PD-L1 and PD-L2 differ in their molecular mechanisms of interaction with PD-1.	Pubmed	0.0009881	1	0.02306	0.2548	2	5	CD274,PDCD1LG2
Pubmed	9810706	Patterns of keratins 8, 18 and 19 during gonadal differentiation in the mouse: sex- and time-dependent expression of keratin 19.	Pubmed	0.0009881	1	0.02306	0.2548	2	5	KRT8,KRT18
Pubmed	26033091	Transcription factors SOX4 and SOX9 cooperatively control development of bile ducts.	Pubmed	0.001012	1	0.02306	0.2548	3	20	CCN1,MUC1,CDH1
Pubmed	21093383	Hdac1 and Hdac2 act redundantly to control p63 and p53 functions in epidermal progenitor cells.	Pubmed	0.001012	1	0.02306	0.2548	3	20	GATA3,SFN,KRT18
Pubmed	18478268	Hepatoblast-like cells enriched from mouse embryonic stem cells in medium without glucose, pyruvate, arginine, and tyrosine.	Pubmed	0.001012	1	0.02306	0.2548	3	20	FOXA2,KRT8,KRT18
Pubmed	15339983	Identifying the molecular phenotype of renal progenitor cells.	Pubmed	0.001012	1	0.02306	0.2548	3	20	SPINT2,GATA3,CLDN6
Pubmed	15172686	Identification of kidney mesenchymal genes by a combination of microarray analysis and Sall1-GFP knockin mice.	Pubmed	0.001082	1	0.02306	0.2548	4	45	CLTRN,FBP1,CPM,CLDN6
Pubmed	12819125	Targeting a complex transcriptome: the construction of the mouse full-length cDNA encyclopedia.	Pubmed	0.001133	1	0.02306	0.2548	9	253	CDSN,GCNT1,SCEL,DNAJC6,BHMT,KDF1,CAST,TMC5,TMEM40
Pubmed	12475568	Tight junction proteins.	Pubmed	0.001172	1	0.02306	0.2548	3	21	CLDN7,CLDN16,CLDN6
Pubmed	11283726	Multifunctional strands in tight junctions.	Pubmed	0.001172	1	0.02306	0.2548	3	21	CLDN7,CLDN16,CLDN6
Pubmed	12231346	Claudin-based barrier in simple and stratified cellular sheets.	Pubmed	0.001172	1	0.02306	0.2548	3	21	CLDN7,CLDN16,CLDN6
Pubmed	15326289	Identification and proteomic profiling of exosomes in human urine.	Pubmed	0.001172	1	0.02306	0.2548	3	21	SCNN1A,SCNN1G,MUC1
Pubmed	10690502	Tight junctions of the blood-brain barrier.	Pubmed	0.001172	1	0.02306	0.2548	3	21	CLDN7,CLDN16,CLDN6
Pubmed	29330353	Afadin and RhoA control pancreatic endocrine mass via lumen morphogenesis.	Pubmed	0.001172	1	0.02306	0.2548	3	21	OCLN,MUC1,CDH1
Pubmed	11247307	The roles of claudin superfamily proteins in paracellular transport.	Pubmed	0.001172	1	0.02306	0.2548	3	21	CLDN7,CLDN16,CLDN6
Pubmed	25523391	p120 Catenin is required for normal tubulogenesis but not epithelial integrity in developing mouse pancreas.	Pubmed	0.001172	1	0.02306	0.2548	3	21	MUC1,ITGA6,CDH1
Pubmed	18492766	Wdnm1-like, a new adipokine with a role in MMP-2 activation.	Pubmed	0.001172	1	0.02306	0.2548	3	21	LRG1,ITGA6,LAMB3
Pubmed	19562671	Wnt antagonist SFRP3 inhibits the differentiation of mouse hepatic progenitor cells.	Pubmed	0.001176	1	0.02306	0.2548	4	46	FOXA1,FOXA2,WNT7A,KRT18
Pubmed	19190083	Characterization of exosome-like vesicles released from human tracheobronchial ciliated epithelium: a possible role in innate defense.	Pubmed	0.001176	1	0.02306	0.2548	4	46	MUC1,MUC4,PROM1,TSPAN1
Pubmed	18978678	Candidate gene/loci studies in cleft lip/palate and dental anomalies finds novel susceptibility genes for clefts.	Pubmed	0.001226	1	0.02306	0.2548	5	79	FBP1,FOXE1,SLC2A12,IRF6,TGFA
Pubmed	25249463	Involvement of Wnt, Eda and Shh at defined stages of sweat gland development.	Pubmed	0.001347	1	0.02306	0.2548	3	22	FOXA1,WNT7A,KRT8
Pubmed	17079689	Canonical notch signaling functions as a commitment switch in the epidermal lineage.	Pubmed	0.001347	1	0.02306	0.2548	3	22	GATA3,ITGA6,ITGB4
Pubmed	22844512	Identification of novel markers of mouse fetal ovary development.	Pubmed	0.001347	1	0.02306	0.2548	3	22	LYPD6,M1AP,CDH1
Pubmed	19737349	Retinoic acid signalling induces the differentiation of mouse fetal liver-derived hepatic progenitor cells.	Pubmed	0.001347	1	0.02306	0.2548	3	22	FOXA1,FOXA2,KRT18
Pubmed	2138612	A novel fibronectin receptor with an unexpected subunit composition (alpha v beta 1).	Pubmed	0.001472	1	0.02306	0.2548	2	6	ITGA6,ITGB4
Pubmed	15456865	Epiregulin is not essential for development of intestinal tumors but is required for protection from intestinal damage.	Pubmed	0.001472	1	0.02306	0.2548	2	6	AREG,TGFA
Pubmed	9742403	Essential role of alpha 6 integrins in cortical and retinal lamination.	Pubmed	0.001472	1	0.02306	0.2548	2	6	ITGA6,ITGB4
Pubmed	10671376	Integrin binding specificity of laminin-10/11: laminin-10/11 are recognized by alpha 3 beta 1, alpha 6 beta 1 and alpha 6 beta 4 integrins.	Pubmed	0.001472	1	0.02306	0.2548	2	6	ITGA6,ITGB4
Pubmed	15668394	Laminin alpha1 globular domains 4-5 induce fetal development but are not vital for embryonic basement membrane assembly.	Pubmed	0.001472	1	0.02306	0.2548	2	6	ITGA6,KRT8
Pubmed	10675891	The new human kallikrein gene family: implications in carcinogenesis.	Pubmed	0.001472	1	0.02306	0.2548	2	6	KLK5,KLK10
Pubmed	18381283	Foxa2 activity increases plasma high density lipoprotein levels by regulating apolipoprotein M.	Pubmed	0.001472	1	0.02306	0.2548	2	6	FOXA1,FOXA2
Pubmed	18639284	Identification of novel epigenetic markers for clear cell renal cell carcinoma.	Pubmed	0.001472	1	0.02306	0.2548	2	6	MT1G,TFAP2A
Pubmed	18550570	Polymorphisms in predicted microRNA-binding sites in integrin genes and breast cancer: ITGB4 as prognostic marker.	Pubmed	0.001472	1	0.02306	0.2548	2	6	ITGA6,ITGB4
Pubmed	29045902	Epidermal Growth Factor Receptor Expression Licenses Type-2 Helper T Cells to Function in a T Cell Receptor-Independent Fashion.	Pubmed	0.001472	1	0.02306	0.2548	2	6	AREG,IL1RL1
Pubmed	21625939	Involvement of ERK1/2/NF-?B signal transduction pathway in TF/FVIIa/PAR2-induced proliferation and migration of colon cancer cell SW620.	Pubmed	0.001472	1	0.02306	0.2548	2	6	F2RL1,F3
Pubmed	29449453	Conserved and Divergent Features of Human and Mouse Kidney Organogenesis.	Pubmed	0.001472	1	0.02306	0.2548	2	6	KRT8,CDH1
Pubmed	16827180	Metallothionein 1 isoform gene expression induced by cadmium in human peripheral blood lymphocytes.	Pubmed	0.001472	1	0.02306	0.2548	2	6	MT1E,MT1G
Pubmed	11884516	Association of the tetraspanin CD151 with the laminin-binding integrins alpha3beta1, alpha6beta1, alpha6beta4 and alpha7beta1 in cells in culture and in vivo.	Pubmed	0.001472	1	0.02306	0.2548	2	6	ITGA6,ITGB4
Pubmed	26498181	Emerging role of CCN family proteins in tumorigenesis and cancer metastasis (Review).	Pubmed	0.001472	1	0.02306	0.2548	2	6	CCN1,CCN6
Pubmed	28732181	IRF6 and SPRY4 Signaling Interact in Periderm Development.	Pubmed	0.001472	1	0.02306	0.2548	2	6	GRHL3,IRF6
Pubmed	10751663	Connexin expression in the retina.	Pubmed	0.001472	1	0.02306	0.2548	2	6	GJB1,GJB3
Pubmed	28873464	Direct integrin binding to insulin-like growth factor-2 through the C-domain is required for insulin-like growth factor receptor type 1 (IGF1R) signaling.	Pubmed	0.001472	1	0.02306	0.2548	2	6	ITGA6,ITGB4
Pubmed	1374067	PKC epsilon-related kinase associates with and phosphorylates cytokeratin 8 and 18.	Pubmed	0.001472	1	0.02306	0.2548	2	6	KRT8,KRT18
Pubmed	28226240	Position- and Hippo signaling-dependent plasticity during lineage segregation in the early mouse embryo.	Pubmed	0.001472	1	0.02306	0.2548	2	6	KRT8,KRT18
Pubmed	15389796	Expression of Foxa transcription factors in the developing and adult murine prostate.	Pubmed	0.001472	1	0.02306	0.2548	2	6	FOXA1,FOXA2
Pubmed	20651370	Insulin-like growth factors II exon 9 and E-cadherin-Pml I but not myeloperoxidase promoter-463, urokinase-ApaL I nor xeroderma pigmentosum polymorphisms are associated with higher susceptibility to leiomyoma.	Pubmed	0.001472	1	0.02306	0.2548	2	6	PLAU,CDH1
Pubmed	18163429	Genetic polymorphisms in CYP17, CYP3A4, CYP19A1, SRD5A2, IGF-1, and IGFBP-3 and prostate cancer risk in African-American men: the Flint Men's Health Study.	Pubmed	0.001472	1	0.02306	0.2548	2	6	IGFBP3,SRD5A2
Pubmed	27207655	Selected single-nucleotide polymorphisms in FOXE1, SERPINA5, FTO, EVPL, TICAM1 and SCARB1 are associated with papillary and follicular thyroid cancer risk: replication study in a German population.	Pubmed	0.001472	1	0.02306	0.2548	2	6	EVPL,FOXE1
Pubmed	17715136	Akt mediates the effect of insulin on epithelial sodium channels by inhibiting Nedd4-2.	Pubmed	0.001472	1	0.02306	0.2548	2	6	SCNN1A,SCNN1G
Pubmed	1332989	Expression of connexins in the developing olfactory system of the mouse.	Pubmed	0.001472	1	0.02306	0.2548	2	6	GJB1,L1CAM
Pubmed	10748198	Transducin-like enhancer of split proteins, the human homologs of Drosophila groucho, interact with hepatic nuclear factor 3beta.	Pubmed	0.001472	1	0.02306	0.2548	2	6	FOXA2,FOXE1
Pubmed	26201991	Myo5b knockout mice as a model of microvillus inclusion disease.	Pubmed	0.001472	1	0.02306	0.2548	2	6	MYO5B,CDH1
Pubmed	10719184	Sequence and expression of seven new tetraspans.	Pubmed	0.001472	1	0.02306	0.2548	2	6	TSPAN15,TSPAN1
Pubmed	8201022	Expression of the tight junction protein ZO-1 in the olfactory system: presence of ZO-1 on olfactory sensory neurons and glial cells.	Pubmed	0.001472	1	0.02306	0.2548	2	6	MBP,L1CAM
Pubmed	10954706	Identification of Mrj, a DnaJ/Hsp40 family protein, as a keratin 8/18 filament regulatory protein.	Pubmed	0.001472	1	0.02306	0.2548	2	6	KRT8,KRT18
Pubmed	12161443	Snail induction of epithelial to mesenchymal transition in tumor cells is accompanied by MUC1 repression and ZEB1 expression.	Pubmed	0.001472	1	0.02306	0.2548	2	6	MUC1,CDH1
Pubmed	25490145	DYRK1A BAC transgenic mouse: a new model of thyroid dysgenesis in Down syndrome.	Pubmed	0.001472	1	0.02306	0.2548	2	6	FOXE1,CDH1
Pubmed	26989172	Trop2 marks transient gastric fetal epithelium and adult regenerating cells after epithelial damage.	Pubmed	0.001472	1	0.02306	0.2548	2	6	TACSTD2,EPCAM
Pubmed	22117221	The histone methyltransferase Setd8 acts in concert with c-Myc and is required to maintain skin.	Pubmed	0.001472	1	0.02306	0.2548	2	6	ITGA6,KRT8
Pubmed	15539431	The zinc finger-containing transcription factor Gata-4 is expressed in the developing endocrine pancreas and activates glucagon gene expression.	Pubmed	0.001472	1	0.02306	0.2548	2	6	FOXA1,FOXA2
Pubmed	19234065	Foxa2 regulates polarity and epithelialization in the endoderm germ layer of the mouse embryo.	Pubmed	0.001472	1	0.02306	0.2548	2	6	FOXA2,CDH1
Pubmed	17690169	Coxsackievirus and adenovirus receptor is up-regulated in migratory germ cells during passage of the blood-testis barrier.	Pubmed	0.001472	1	0.02306	0.2548	2	6	OCLN,F11R
Pubmed	12963375	Alternative splicing as a mechanism for regulating 14-3-3 binding: interactions between hD53 (TPD52L1) and 14-3-3 proteins.	Pubmed	0.001472	1	0.02306	0.2548	2	6	MAL2,TPD52
Pubmed	1427864	The gene for the cell adhesion molecule M-cadherin maps to mouse chromosome 8 and human chromosome 16q24.1-qter and is near the E-cadherin (uvomorulin) locus in both species.	Pubmed	0.001472	1	0.02306	0.2548	2	6	CDH1,CDH3
Pubmed	29037931	Distinct populations of embryonic epithelial progenitors generate Lgr5	Pubmed	0.001472	1	0.02306	0.2548	2	6	FOXA2,EPCAM
Pubmed	12366696	Unique role for the periplakin tail in intermediate filament association: specific binding to keratin 8 and vimentin.	Pubmed	0.001472	1	0.02306	0.2548	2	6	EVPL,KRT8
Pubmed	18687805	Thrombin receptor and RhoA mediate cell proliferation through integrins and cysteine-rich protein 61.	Pubmed	0.001472	1	0.02306	0.2548	2	6	CCN1,ITGA6
Pubmed	17848177	Tissue factor induction by protease-activated receptor 1 requires intact caveolin-enriched membrane microdomains in human endothelial cells.	Pubmed	0.001472	1	0.02306	0.2548	2	6	F2RL1,F3
Pubmed	19551141	Analysis of germline variants in CDH1, IGFBP3, MMP1, MMP3, STK15 and VEGF in familial and sporadic renal cell carcinoma.	Pubmed	0.001472	1	0.02306	0.2548	2	6	IGFBP3,CDH1
Pubmed	7898049	Mouse kalinin B1 (laminin beta 3 chain): cloning and tissue distribution.	Pubmed	0.001472	1	0.02306	0.2548	2	6	LAMB3,LAMC2
Pubmed	18485343	Grainyhead-like factor Get1/Grhl3 regulates formation of the epidermal leading edge during eyelid closure.	Pubmed	0.001472	1	0.02306	0.2548	2	6	GRHL3,TGFA
Pubmed	14602071	Recognition of the neural chemoattractant Netrin-1 by integrins alpha6beta4 and alpha3beta1 regulates epithelial cell adhesion and migration.	Pubmed	0.001472	1	0.02306	0.2548	2	6	ITGA6,ITGB4
Pubmed	8375339	Differential expression of multiple fork head related genes during gastrulation and axial pattern formation in the mouse embryo.	Pubmed	0.001472	1	0.02306	0.2548	2	6	FOXA1,FOXA2
Pubmed	21864586	RA-GEF-1 (Rapgef2) is essential for proper development of the midline commissures.	Pubmed	0.001472	1	0.02306	0.2548	2	6	MBP,L1CAM
Pubmed	24091622	Tumour-suppressive microRNA-29s inhibit cancer cell migration and invasion by targeting laminin-integrin signalling in head and neck squamous cell carcinoma.	Pubmed	0.001472	1	0.02306	0.2548	2	6	ITGA6,LAMC2
Pubmed	11694877	Cardiac malformations, adrenal agenesis, neural crest defects and exencephaly in mice lacking Cited2, a new Tfap2 co-activator.	Pubmed	0.001472	1	0.02306	0.2548	2	6	ERBB3,TFAP2A
Pubmed	11788583	Keratin 8 phosphorylation by p38 kinase regulates cellular keratin filament reorganization: modulation by a keratin 1-like disease causing mutation.	Pubmed	0.001472	1	0.02306	0.2548	2	6	KRT8,KRT18
Pubmed	28437001	Tumour-associated changes in intestinal epithelial cells cause local accumulation of KLRG1(+) GATA3(+) regulatory T cells in mice.	Pubmed	0.001472	1	0.02306	0.2548	2	6	GATA3,CDH1
Pubmed	16007225	Adhesion signaling by a novel mitotic substrate of src kinases.	Pubmed	0.001472	1	0.02306	0.2548	2	6	ST14,CDH3
Pubmed	26916731	Inhibition of Platelet GPVI Protects Against Myocardial Ischemia-Reperfusion Injury.	Pubmed	0.001472	1	0.02306	0.2548	2	6	UNC13D,NBEAL2
Pubmed	20593197	Prospective variants screening of connexin genes in children with hearing impairment: genotype/phenotype correlation.	Pubmed	0.001472	1	0.02306	0.2548	2	6	GJB4,GJB3
Pubmed	11278868	Transgenic MUC1 interacts with epidermal growth factor receptor and correlates with mitogen-activated protein kinase activation in the mouse mammary gland.	Pubmed	0.001472	1	0.02306	0.2548	2	6	ERBB3,MUC1
Pubmed	28320842	STAT3 Controls the Long-Term Survival and Phenotype of Repair Schwann Cells during Nerve Regeneration.	Pubmed	0.001472	1	0.02306	0.2548	2	6	MBP,L1CAM
Pubmed	22510200	Induced Mist1 expression promotes remodeling of mouse pancreatic acinar cells.	Pubmed	0.001472	1	0.02306	0.2548	2	6	GJB1,CDH1
Pubmed	22972683	Nonmuscle myosin II regulation of lung epithelial morphology.	Pubmed	0.001472	1	0.02306	0.2548	2	6	MYH14,CDH1
Pubmed	20707712	A genome-wide association study of self-rated health.	Pubmed	0.001472	1	0.02306	0.2548	2	6	PROM1,SYT16
Pubmed	26341257	Coagulation factor V mediates inhibition of tissue factor signaling by activated protein C in mice.	Pubmed	0.001472	1	0.02306	0.2548	2	6	F2RL1,F3
Pubmed	9226036	Changing patterns of cell adhesion molecules during mouse pelage hair follicle development. 1. Follicle morphogenesis in wild-type mice.	Pubmed	0.001472	1	0.02306	0.2548	2	6	CDH1,CDH3
Pubmed	25294940	Partial interchangeability of Fz3 and Fz6 in tissue polarity signaling for epithelial orientation and axon growth and guidance.	Pubmed	0.001472	1	0.02306	0.2548	2	6	KRT8,KRT17
Pubmed	15822942	Human plasma proteome analysis by multidimensional chromatography prefractionation and linear ion trap mass spectrometry identification.	Pubmed	0.001472	1	0.02306	0.2548	2	6	KRT8,KRT18
Pubmed	30126902	ROCK-nmMyoII, Notch and	Pubmed	0.001472	1	0.02306	0.2548	2	6	MUC1,CDH1
Pubmed	20574047	Crucial roles of B7-H1 and B7-DC expressed on mesenteric lymph node dendritic cells in the generation of antigen-specific CD4+Foxp3+ regulatory T cells in the establishment of oral tolerance.	Pubmed	0.001472	1	0.02306	0.2548	2	6	CD274,PDCD1LG2
Pubmed	18036336	Structure and function of claudins.	Pubmed	0.001538	1	0.02306	0.2548	3	23	CLDN7,CLDN16,CLDN6
Pubmed	22766025	E-cadherin is required for intestinal morphogenesis in the mouse.	Pubmed	0.001538	1	0.02306	0.2548	3	23	MUC1,MUC4,CDH1
Pubmed	19706201	The claudins.	Pubmed	0.001538	1	0.02306	0.2548	3	23	CLDN7,CLDN16,CLDN6
Pubmed	23271346	BRCA1 deficiency in skin epidermis leads to selective loss of hair follicle stem cells and their progeny.	Pubmed	0.001538	1	0.02306	0.2548	3	23	GATA3,ITGB4,CDH3
Pubmed	11597144	Physical mapping of the mouse tilted locus identifies an association between human deafness loci DFNA6/14 and vestibular system development.	Pubmed	0.001538	1	0.02306	0.2548	3	23	PROM1,HS3ST1,FGFBP1
Pubmed	24945404	Phenotypic dissection of bone mineral density reveals skeletal site specificity and facilitates the identification of novel loci in the genetic regulation of bone mass attainment.	Pubmed	0.001538	1	0.02306	0.2548	3	23	FAM3C,GALNT3,TNFRSF11A
Pubmed	23251661	Novel genetic loci identified for the pathophysiology of childhood obesity in the Hispanic population.	Pubmed	0.00171	1	0.02306	0.2548	18	815	ERBB3,FBP1,MYO3B,PKP2,NCEH1,ACKR2,FOXE1,TMEM45B,PLD5,FHDC1,MYO16,TMEM30B,PAK6,C8orf34,EHF,CRYBG2,RAB17,TGFA
Pubmed	21982860	A secreted protein microarray platform for extracellular protein interaction discovery.	Pubmed	0.001731	1	0.02306	0.2548	4	51	CD274,MPZL3,NECTIN4,MPZL2
Pubmed	17882221	Generation of functional multipotent adult stem cells from GPR125+ germline progenitors.	Pubmed	0.001744	1	0.02306	0.2548	3	24	FOXA2,ITGA6,EPCAM
Pubmed	19165927	Pathological responses to oncogenic Hedgehog signaling in skin are dependent on canonical Wnt/beta3-catenin signaling.	Pubmed	0.001744	1	0.02306	0.2548	3	24	KRT17,CDH1,CDH3
Pubmed	21510876	Recent acquisition of imprinting at the rodent Sfmbt2 locus correlates with insertion of a large block of miRNAs.	Pubmed	0.001744	1	0.02306	0.2548	3	24	PTER,GATA3,C1QL3
Pubmed	24164893	Crumbs3 is essential for proper epithelial development and viability.	Pubmed	0.001744	1	0.02306	0.2548	3	24	OCLN,MUC1,CDH1
Pubmed	21982646	A conserved Pbx-Wnt-p63-Irf6 regulatory module controls face morphogenesis by promoting epithelial apoptosis.	Pubmed	0.001744	1	0.02306	0.2548	3	24	IRF6,TFAP2A,CDH1
Pubmed	17130451	Klf4 and corticosteroids activate an overlapping set of transcriptional targets to accelerate in utero epidermal barrier acquisition.	Pubmed	0.001744	1	0.02306	0.2548	3	24	CDSN,UPK1B,KLK7
Pubmed	11739647	Complexes of tetraspanins with integrins: more than meets the eye.	Pubmed	0.001744	1	0.02306	0.2548	3	24	TSPAN15,UPK1B,TSPAN1
Pubmed	18635606	Crucial role of vHNF1 in vertebrate hepatic specification.	Pubmed	0.001744	1	0.02306	0.2548	3	24	FOXA1,FOXA2,CDH1
Pubmed	30188892	FGF-induced Pea3 transcription factors program the genetic landscape for cell fate determination.	Pubmed	0.001744	1	0.02306	0.2548	3	24	SFN,KRT7,CDH1
Pubmed	21323541	Risk HLA-DQA1 and PLA(2)R1 alleles in idiopathic membranous nephropathy.	Pubmed	0.001744	1	0.02306	0.2548	3	24	C6orf15,MUCL3,LY75
Pubmed	19180518	Associations of 25 structural, degradative, and inflammatory candidate genes with lumbar disc desiccation, bulging, and height narrowing.	Pubmed	0.001968	1	0.02306	0.2548	3	25	IL1RL2,IL1R2,IL1RL1
Pubmed	16091223	HIV accessory proteins and surviving the host cell.	Pubmed	0.001968	1	0.02306	0.2548	3	25	HLA-DOB,HLA-G,VAV1
Pubmed	25313862	Onecut1 and Onecut2 play critical roles in the development of the mouse retina.	Pubmed	0.001968	1	0.02306	0.2548	3	25	SNCG,TFAP2A,THRB
Pubmed	25588837	Loss of LKB1 leads to impaired epithelial integrity and cell extrusion in the early mouse embryo.	Pubmed	0.001968	1	0.02306	0.2548	3	25	FOXA2,OCLN,CDH1
Pubmed	16212417	Biosensor-based micro-affinity purification for the proteomic analysis of protein complexes.	Pubmed	0.001968	1	0.02306	0.2548	3	25	KRT8,KRT18,CDH1
Pubmed	28793255	?E-Catenin Is a Positive Regulator of Pancreatic Islet Cell Lineage Differentiation.	Pubmed	0.001968	1	0.02306	0.2548	3	25	CLDN7,PKP3,CDH1
Pubmed	21041656	MyD88 signaling in nonhematopoietic cells protects mice against induced colitis by regulating specific EGF receptor ligands.	Pubmed	0.002048	1	0.02306	0.2548	2	7	AREG,TGFA
Pubmed	15485910	Essential role for mitochondrial thioredoxin reductase in hematopoiesis, heart development, and heart function.	Pubmed	0.002048	1	0.02306	0.2548	2	7	KRT8,KRT18
Pubmed	7546735	Pax3: a paired domain gene as a regulator in PNS myelination.	Pubmed	0.002048	1	0.02306	0.2548	2	7	MBP,L1CAM
Pubmed	7921537	A new nomenclature for the laminins.	Pubmed	0.002048	1	0.02306	0.2548	2	7	LAMA3,LAMC2
Pubmed	19160489	The adaptor protein of the anaphase promoting complex Cdh1 is essential in maintaining replicative lifespan and in learning and memory.	Pubmed	0.002048	1	0.02306	0.2548	2	7	CDH1,AURKB
Pubmed	11839813	Genetic dissection of cadherin function during nephrogenesis.	Pubmed	0.002048	1	0.02306	0.2548	2	7	CDH1,CDH3
Pubmed	13679391	A high endothelial venule-expressing promiscuous chemokine receptor DARC can bind inflammatory, but not lymphoid, chemokines and is dispensable for lymphocyte homing under physiological conditions.	Pubmed	0.002048	1	0.02306	0.2548	2	7	CXCL5,CXCL1
Pubmed	20377894	Exocrine-to-endocrine differentiation is detectable only prior to birth in the uninjured mouse pancreas.	Pubmed	0.002048	1	0.02306	0.2548	2	7	MUC1,CDH1
Pubmed	28607062	Biomechanical coupling facilitates spinal neural tube closure in mouse embryos.	Pubmed	0.002048	1	0.02306	0.2548	2	7	GRHL3,CDH1
Pubmed	7958446	Members of the HNF-3/forkhead family of transcription factors exhibit distinct cellular expression patterns in lung and regulate the surfactant protein B promoter.	Pubmed	0.002048	1	0.02306	0.2548	2	7	FOXA1,FOXA2
Pubmed	27114066	Regulation of cell protrusions by small GTPases during fusion of the neural folds.	Pubmed	0.002048	1	0.02306	0.2548	2	7	GRHL3,CDH1
Pubmed	24859262	Elf5 counteracts precocious trophoblast differentiation by maintaining Sox2 and 3 and inhibiting Hand1 expression.	Pubmed	0.002048	1	0.02306	0.2548	2	7	CCN1,KRT7
Pubmed	12573256	Curly bare (cub), a new mouse mutation on chromosome 11 causing skin and hair abnormalities, and a modifier gene (mcub) on chromosome 5.	Pubmed	0.002048	1	0.02306	0.2548	2	7	EPGN,AREG
Pubmed	16505993	Preferential expression of connexin37 and connexin40 in the endothelium of the portal veins during mouse liver development.	Pubmed	0.002048	1	0.02306	0.2548	2	7	ITGA6,CDH1
Pubmed	27907249	Grainyhead-like 3 (Grhl3) deficiency in brain leads to altered locomotor activity and decreased anxiety-like behaviors in aged mice.	Pubmed	0.002048	1	0.02306	0.2548	2	7	GRHL2,GRHL3
Pubmed	11767049	Localization of extracellular matrix receptors in ICGN mice, a strain of mice with hereditary nephrotic syndrome.	Pubmed	0.002048	1	0.02306	0.2548	2	7	ITGA6,RP1
Pubmed	27934886	Foxa1 is essential for development and functional integrity of the subthalamic nucleus.	Pubmed	0.002048	1	0.02306	0.2548	2	7	FOXA1,FOXA2
Pubmed	9226037	Changing patterns of cell adhesion molecules during mouse pelage hair follicle development. 2. Follicle morphogenesis in the hair mutants, Tabby and downy.	Pubmed	0.002048	1	0.02306	0.2548	2	7	CDH1,CDH3
Pubmed	15479741	Requirement of plakophilin 2 for heart morphogenesis and cardiac junction formation.	Pubmed	0.002048	1	0.02306	0.2548	2	7	PKP2,DSG2
Pubmed	10969073	Tissue-specific expression patterns and fine mapping of the human kallikrein (KLK) locus on proximal 19q13.4.	Pubmed	0.002048	1	0.02306	0.2548	2	7	KLK5,KLK10
Pubmed	9004048	Laminins promote the locomotion of skeletal myoblasts via the alpha 7 integrin receptor.	Pubmed	0.002048	1	0.02306	0.2548	2	7	LAMA3,LAMB3
Pubmed	20679233	Nonmuscle myosin II isoform and domain specificity during early mouse development.	Pubmed	0.002048	1	0.02306	0.2548	2	7	MYH14,CDH1
Pubmed	9187087	Cell-junctional and cytoskeletal organization in mouse blastocysts lacking E-cadherin.	Pubmed	0.002048	1	0.02306	0.2548	2	7	OCLN,CDH1
Pubmed	28882883	Cytoprotective activated protein C averts Nlrp3 inflammasome-induced ischemia-reperfusion injury via mTORC1 inhibition.	Pubmed	0.002048	1	0.02306	0.2548	2	7	F2RL1,NLRP3
Pubmed	25038041	p120-catenin-dependent junctional recruitment of Shroom3 is required for apical constriction during lens pit morphogenesis.	Pubmed	0.002048	1	0.02306	0.2548	2	7	TFAP2A,CDH1
Pubmed	8834803	Expression of the gap junction proteins connexin31 and connexin43 correlates with communication compartments in extraembryonic tissues and in the gastrulating mouse embryo, respectively.	Pubmed	0.002048	1	0.02306	0.2548	2	7	GJB1,GJB3
Pubmed	21262862	Over-expression of Grhl2 causes spina bifida in the Axial defects mutant mouse.	Pubmed	0.002048	1	0.02306	0.2548	2	7	GRHL2,GRHL3
Pubmed	22238593	A genome-wide association search for type 2 diabetes genes in African Americans.	Pubmed	0.002048	1	0.02306	0.2548	2	7	F3,TMEM45B
Pubmed	9441679	Early postnatal lethality in Hoxa-5 mutant mice is attributable to respiratory tract defects.	Pubmed	0.002048	1	0.02306	0.2548	2	7	FOXA1,FOXA2
Pubmed	23345421	Mesothelial cells give rise to hepatic stellate cells and myofibroblasts via mesothelial-mesenchymal transition in liver injury.	Pubmed	0.002048	1	0.02306	0.2548	2	7	KRT8,CDH1
Pubmed	7477375	Multiple essential functions of neuregulin in development.	Pubmed	0.002048	1	0.02306	0.2548	2	7	ERBB3,TFAP2A
Pubmed	23741519	Endolymphatic Na? and K? concentrations during cochlear growth and enlargement in mice lacking Slc26a4/pendrin.	Pubmed	0.002048	1	0.02306	0.2548	2	7	SCNN1A,SCNN1G
Pubmed	21768400	Graft-versus-leukemia (GVL) against mouse blast-crisis chronic myelogenous leukemia (BC-CML) and chronic-phase chronic myelogenous leukemia (CP-CML): shared mechanisms of T cell killing, but programmed death ligands render CP-CML and not BC-CML GVL resistant.	Pubmed	0.002048	1	0.02306	0.2548	2	7	CD274,PDCD1LG2
Pubmed	16214823	Stage-specific regulation of respiratory epithelial cell differentiation by Foxa1.	Pubmed	0.002048	1	0.02306	0.2548	2	7	FOXA1,FOXA2
Pubmed	15485926	FoxA proteins regulate H19 endoderm enhancer E1 and exhibit developmental changes in enhancer binding in vivo.	Pubmed	0.002048	1	0.02306	0.2548	2	7	FOXA1,FOXA2
Pubmed	25733582	EPCR-dependent PAR2 activation by the blood coagulation initiation complex regulates LPS-triggered interferon responses in mice.	Pubmed	0.002048	1	0.02306	0.2548	2	7	F2RL1,F3
Pubmed	10820279	Differential ability of exogenous chemotactic agents to disrupt transendothelial migration of flowing neutrophils.	Pubmed	0.002048	1	0.02306	0.2548	2	7	CXCL5,CXCL1
Pubmed	18830900	Molecular mechanisms of cleft lip formation in CL/Fr mice.	Pubmed	0.002048	1	0.02306	0.2548	2	7	CLDN6,CDH1
[truncated: 31,736 more rows]

## Sheet: Selected events
Category	ID	Name	Source	p-value	q-value Bonferroni	-log10(q_value Bonferroni)	q-value FDR B&H	q-value FDR B&Y	Hit Count in Query List	Hit Count in Genome	Hit in Query List
GO: Biological Process	GO:0030855	Epithelial cell differentiation		1.219e-14	5.302e-11	10.2756	1.767e-11	1.583e-10	51	880	CDSN,EVPL,FOXA1,FOXA2,PTER,F2RL1,GRHL2,KRT80,OVOL2,RAPGEF3,UPK1B,MYO3B,CGN,PKP1,PKP2,KLK5,FA2H,WNT7A,AGR2,KRT23,SPINT2,PRSS8,EPPK1,ESRP1,GATA3,IRF6,SCEL,ST14,KRTAP2-3,PROM1,F11R,EHF,KDF1,SFN,KRT7,KRT8,RAB25,KRT17,KRT18,DSG2,KRT34,KRT81,KRT86,MAP7,SLC44A4,TFAP2A,OVOL1,THRB,PKP3,CDH1,CDH3
GO: Biological Process	GO:0060429	Epithelium development		9.68e-14	4.211e-10	9.37561	8.421e-11	7.542e-10	67	1483	CDSN,EVPL,FOXA1,FOXA2,PTER,F2RL1,GRHL2,KRT80,OVOL2,ESRP2,RAPGEF3,UPK1B,MYO3B,CGN,SCNN1G,PKP1,PKP2,KLK5,FOXE1,FA2H,WNT7A,AGR2,FERMT1,AREG,KRT23,SPINT2,CCN1,GRHL3,SEMA3E,PRSS8,EPPK1,SPINT1,ESRP1,GATA3,IRF6,SCEL,ST14,KRTAP2-3,PROM1,F11R,ATP2C2,EHF,COBL,KDF1,SFN,KRT7,KRT8,RAB25,KRT17,KRT18,DSG2,KRT34,KRT81,KRT86,LAMA3,MAP7,SLC44A4,TFAP2A,EDN1,OVOL1,THRB,PKP3,MST1L,TACSTD2,CDH1,EPCAM,CDH3
GO: Cellular Component	GO:0005911	Cell-cell junction		3.885e-11	1.892e-08	7.72308	1.892e-08	1.28e-07	33	506	CNKSR1,CDSN,AOC1,EVPL,GRHL2,CGN,PKP1,PKP2,VAV1,CLDN7,CLDN16,OCLN,EPPK1,GJB4,ITGA6,GJB1,GJB3,GJB5,F11R,NECTIN4,MARVELD3,DPP4,KRT8,KRT18,DSG2,LAMA3,CLDN6,PKP3,ILDR1,TACSTD2,CDH1,EPCAM,CDH3
GO: Biological Process	GO:0007155	Cell adhesion		3.096e-09	1.347e-05	4.87063	1.036e-06	9.278e-06	58	1509	CDSN,ERBB3,MBP,HLA-G,FOXA1,FOXA2,GRHL2,SIRPG,SAA1,MELTF,CCL28,PKP1,PKP2,PLAU,VAV1,ANXA3,AGR2,FERMT1,CLDN7,SPINT2,CCN1,CLDN16,CD274,MUC1,MUC4,SEMA3E,PDCD1LG2,GATA3,ITGA6,UNC13D,GCNT1,PTAFR,IL1RL2,TNFRSF21,ITGB4,ITGB8,CCN6,F11R,MPZL3,NECTIN4,VWA2,DPP4,KRT18,DSG2,L1CAM,VTCN1,LAMA3,LAMB3,LAMC2,CLDN6,NLRP3,PKP3,MPZL2,TACSTD2,CDH1,EPCAM,CDH3,EPHA1
Pathway	83069	Cell adhesion molecules (CAMs)	BioSystems: KEGG	3.308e-08	3.146e-05	4.50224	1.341e-05	9.974e-05	15	145	HLA-DOB,HLA-G,CLDN7,CLDN16,CD274,OCLN,PDCD1LG2,ITGA6,ITGB8,F11R,L1CAM,VTCN1,CLDN6,CDH1,CDH3
GO: Molecular Function	GO:0050839	Cell adhesion molecule binding		5.101e-08	3.79e-05	4.42136	1.263e-05	9.082e-05	29	525	EVPL,CGN,PKP1,PKP2,CLDN7,CCN1,ARHGAP18,ITGA6,PAK6,ITGB4,ITGB8,CCN6,PROM1,F11R,NECTIN4,SFN,KRT18,DSG2,L1CAM,LAD1,CAST,LAMA3,GPRC5A,PKP3,TACSTD2,CDH1,EPCAM,CDH3,SLC14A2
Pathway	1270232	Cell junction organization	BioSystems: REACTOME	4.232e-08	4.024e-05	4.39534	1.341e-05	9.974e-05	12	89	CLDN7,CLDN16,ITGA6,ITGB4,F11R,NECTIN4,LAMA3,LAMB3,LAMC2,CLDN6,CDH1,CDH3
GO: Cellular Component	GO:0030054	Cell junction		3.621e-07	0.0001763	3.75375	8.817e-05	0.0005966	49	1352	CNKSR1,CDSN,AOC1,S100A14,EVPL,FOXA2,GRHL2,CGN,PKP1,PKP2,PLAU,VAV1,FERMT1,CLDN7,MISP,CLDN16,OCLN,LYPD6,EPPK1,GJB4,ZNF185,ITGA6,IRF6,AIF1L,PAK6,ITGB4,ITGB8,GJB1,GJB3,GJB5,F11R,NECTIN4,MARVELD3,KDF1,DPP4,KRT8,KRT18,DSG2,L1CAM,LAMA3,CLDN6,TSPAN1,PKP3,ILDR1,TACSTD2,CDH1,EPCAM,CDH3,C4orf19
Interaction	int:CDH1	CDH1 interactions		5.371e-08	0.0002753	3.56019	0.0002753	0.00251	33	656	ERBB3,EVPL,ELFN2,PROM2,CGN,PKP2,CRYBG1,C1orf116,MACC1,FERMT1,FAM83H,ARHGAP18,OCLN,ZNF185,ITGA6,PAK6,SCEL,F11R,NECTIN4,KDF1,SFN,KRT8,KRT18,DSG2,TMEM51,LAD1,CAST,GPRC5A,C6orf132,PKP3,CDH1,CDH3,TPD52
GO: Biological Process	GO:0098609	Cell-cell adhesion		1.059e-07	0.0004605	3.33677	2.424e-05	0.000217	39	911	CDSN,MBP,HLA-G,FOXA1,FOXA2,SIRPG,CCL28,PKP1,PKP2,VAV1,ANXA3,CLDN7,SPINT2,CCN1,CLDN16,CD274,MUC4,PDCD1LG2,GATA3,ITGA6,GCNT1,PTAFR,IL1RL2,TNFRSF21,NECTIN4,DPP4,KRT18,DSG2,L1CAM,VTCN1,LAMA3,CLDN6,NLRP3,PKP3,MPZL2,TACSTD2,CDH1,EPCAM,CDH3
GO: Cellular Component	GO:0045177	Apical part of cell		1.447e-06	0.0007046	3.15206	0.0001666	0.001127	24	465	ERBB3,PDZK1,PROM2,RAPGEF3,UPK1B,SCNN1A,SCNN1G,MUC20,OCLN,MUC1,MUC4,MYO5B,SLC52A3,PROM1,DPP4,RAB17,DSG2,SLC26A2,SLC44A4,MAL2,P2RY2,CDH1,EPCAM,SLC14A2
GO: Cellular Component	GO:0043296	Apical junction complex		1.447e-06	0.0007049	3.15187	0.0001666	0.001127	13	148	AOC1,CGN,CLDN7,CLDN16,OCLN,EPPK1,F11R,NECTIN4,MARVELD3,CLDN6,TACSTD2,CDH1,EPCAM
GO: Cellular Component	GO:0016324	Apical plasma membrane		1.71e-06	0.0008328	3.07946	0.0001666	0.001127	21	373	ERBB3,PDZK1,PROM2,UPK1B,SCNN1A,SCNN1G,MUC20,OCLN,MUC1,MUC4,SLC52A3,PROM1,DPP4,RAB17,DSG2,SLC26A2,SLC44A4,MAL2,P2RY2,EPCAM,SLC14A2
GO: Cellular Component	GO:0070160	Tight junction		2.774e-06	0.001351	2.86934	0.0002101	0.001422	12	133	AOC1,CGN,CLDN7,CLDN16,OCLN,EPPK1,F11R,MARVELD3,CLDN6,ILDR1,TACSTD2,EPCAM
GO: Biological Process	GO:0034330	Cell junction organization		3.517e-07	0.00153	2.81531	7.65e-05	0.000685	20	309	F2RL1,GRHL2,CGN,PKP1,PKP2,OCLN,ITGA6,ITGB4,GJB1,F11R,NECTIN4,MARVELD3,DSG2,LAMA3,LAMB3,LAMC2,CLDN6,PKP3,CDH1,CDH3
GO: Biological Process	GO:0045216	Cell-cell junction organization		1.256e-06	0.005465	2.26241	0.0002457	0.0022	14	170	F2RL1,GRHL2,CGN,PKP1,PKP2,OCLN,GJB1,F11R,MARVELD3,DSG2,CLDN6,PKP3,CDH1,CDH3
GO: Molecular Function	GO:0045296	Cadherin binding		8.524e-06	0.006333	2.19839	0.0007916	0.005691	19	338	EVPL,CGN,PKP1,PKP2,ARHGAP18,ITGA6,PAK6,PROM1,F11R,SFN,KRT18,LAD1,CAST,GPRC5A,PKP3,TACSTD2,CDH1,EPCAM,CDH3
GO: Biological Process	GO:0002064	Epithelial cell development		2.22e-06	0.009656	2.0152	0.0004023	0.003603	17	259	CDSN,FOXA1,F2RL1,GRHL2,RAPGEF3,MYO3B,CGN,WNT7A,SPINT2,ST14,F11R,KDF1,SFN,RAB25,MAP7,TFAP2A,CDH1
GO: Biological Process	GO:0022407	Regulation of cell-cell adhesion		2.866e-06	0.01247	1.90413	0.0004987	0.004466	23	450	CDSN,MBP,HLA-G,FOXA1,FOXA2,SIRPG,CCL28,VAV1,SPINT2,CD274,MUC4,PDCD1LG2,GATA3,ITGA6,PTAFR,IL1RL2,TNFRSF21,DPP4,L1CAM,VTCN1,NLRP3,CDH1,EPCAM
Coexpression Atlas	gudmap_developingKidney_e15.5_early proxim tubul_1000	DevelopingKidney_e15.5_early proxim tubul_emap-28005_top-relative-expression-ranked_1000	Gudmap Mouse MOE430.2	4.666e-16	1.647e-12	11.7833	9.518e-15	8.324e-14	50	785	CDS1,ERBB3,AOC1,CLTRN,PDZK1,FOXA2,PTER,ELOVL7,FBP1,WFDC2,RAPGEF3,PKP2,NCEH1,TMEM125,RBM47,PRR15L,CLDN7,MISP,TMEM45B,OCLN,PRRG2,PRSS8,GALNT3,SPINT1,MYO5B,MFSD6L,GCNT1,DNAJC6,TNFRSF21,ST14,SLC52A3,GJB1,NBEAL2,WWC1,SLC27A2,DPP4,KRT8,RAB17,C1QL3,TMEM51,LAMB3,SLC44A4,CLDN6,ELMO3,OVOL1,ENTPD2,CDA,C1orf210,SOWAHB,C4orf19
Coexpression Atlas	gudmap_developingKidney_e15.5_early proxim tubul_1000_k2	DevelopingKidney_e15.5_early proxim tubul_emap-28005_k-means-cluster#2_top-relative-expression-ranked_1000	Gudmap Mouse MOE430.2	3.905e-21	1.378e-17	16.8608	1.22e-19	1.067e-18	22	79	CDS1,ERBB3,ELOVL7,WFDC2,PKP2,CLDN7,OCLN,PRSS8,GALNT3,SPINT1,MFSD6L,TNFRSF21,ST14,GJB1,WWC1,KRT8,RAB17,TMEM51,CLDN6,ELMO3,OVOL1,C4orf19
Coexpression Atlas	gudmap_developingKidney_e15.5_early proxim tubul_500	DevelopingKidney_e15.5_early proxim tubul_emap-28005_top-relative-expression-ranked_500	Gudmap Mouse MOE430.2	1.464e-08	5.165e-05	4.28693	1.435e-07	1.255e-06	25	393	CLTRN,PDZK1,PTER,ELOVL7,FBP1,TMEM125,RBM47,CLDN7,MISP,TMEM45B,PRSS8,GCNT1,DNAJC6,SLC52A3,SLC27A2,DPP4,KRT8,RAB17,C1QL3,SLC44A4,CLDN6,OVOL1,ENTPD2,C1orf210,C4orf19
Coexpression Atlas	gudmap_developingKidney_e15.5_Proximal Tubules_1000	DevelopingKidney_e15.5_Proximal Tubules_emap-28005_top-relative-expression-ranked_1000	Gudmap Mouse MOE430.2	7.229e-09	2.551e-05	4.59329	7.329e-08	6.41e-07	37	759	CDS1,ERBB3,CLTRN,PDZK1,PTER,ELOVL7,ESRP2,FBP1,PKP2,PLAU,NCEH1,TMEM125,RBM47,PLS1,GPR160,TMEM45B,OCLN,ANO9,PRSS8,GALNT3,SPINT1,MYO5B,GCNT1,DNAJC6,SLC52A3,GJB1,NBEAL2,WWC1,SLC27A2,DPP4,RAB17,C1QL3,MAP7,SLC44A4,OVOL1,C1orf210,C4orf19
