# Supplementary material for: Characterization of alternative mRNA splicing in cultured cell populations representing progressive stages of human fetal kidney development
Source: Sci Rep. 2022 Nov 15;12:19548. doi: 10.1038/s41598-022-24147-z (PMC9666651; doi:10.1038/s41598-022-24147-z)
Supplement: Supplementary file 9 — Supplementary Table S7. [file 41598_2022_24147_MOESM9_ESM.xlsx]

## Sheet: hFK1__hFK3
ID	GeneID	geneSymbol	chr	strand	riExonStart_0base	riExonEnd	upstreamES	upstreamEE	downstreamES	downstreamEE	ID_1	IC_SAMPLE_1	SC_SAMPLE_1	IC_SAMPLE_2	SC_SAMPLE_2	IncFormLen	SkipFormLen	PValue	FDR	IncLevel_hFK1	IncLevel_hFK3	IncLevelDifference
168	HMGN3	HMGN3	chr6	-	79910961	79912106	79910961	79911443	79911992	79912106	168	253	177	91	267	674	125	0	0	0.21	0.059	0.151
173	SRSF1	SRSF1	chr17	-	56078279	56083334	56078279	56082961	56083161	56083334	173	106	677	37	1336	325	125	0	0	0.057	0.011	0.046
298	SRSF2	SRSF2	chr17	-	74730196	74732546	74730196	74731240	74732235	74732546	298	706	996	586	1838	1120	125	0	0	0.073	0.034	0.039
455	LUC7L3	LUC7L3	chr17	+	48827861	48830072	48827861	48828055	48829560	48830072	455	1588	153	932	252	1630	125	0	0	0.443	0.221	0.222
169	HMGN3	HMGN3	chr6	-	79910961	79912106	79910961	79911443	79912033	79912106	169	343	217	183	317	715	125	8.88178e-16	1.15818e-13	0.217	0.092	0.125
172	SRSF1	SRSF1	chr17	-	56078279	56083334	56078279	56081362	56082283	56083334	172	3689	93	7233	53	1046	125	2.93321e-13	3.18742e-11	0.826	0.942	-0.116
570	CTNNB1	CTNNB1	chr3	+	41280624	41281939	41280624	41280845	41281309	41281939	570	2086	282	1660	381	589	125	4.21698e-10	3.92782e-08	0.611	0.48	0.131
533	NXF1	NXF1	chr11	-	62566010	62567958	62566010	62566047	62567848	62567958	533	911	147	889	251	1926	125	7.01174e-07	5.71457e-05	0.287	0.187	0.1
662	BCAM	BCAM	chr19	+	45322838	45324079	45322838	45322983	45323961	45324079	662	319	53	744	44	1103	125	1.74596e-06	0.000126485	0.406	0.657	-0.251
158	BSDC1	BSDC1	chr1	-	32830233	32834151	32830233	32832255	32834047	32834151	158	108	161	58	210	1917	125	3.45598e-06	0.000187775	0.042	0.018	0.024
273	ABHD11	ABHD11	chr7	-	73151550	73152065	73151550	73151721	73151891	73152065	273	88	107	114	322	295	125	3.35544e-06	0.000187775	0.258	0.13	0.128
597	QKI	QKI	chr6	+	163984451	163999628	163984451	163984751	163986977	163999628	597	207	33	172	78	2351	125	3.26659e-06	0.000187775	0.25	0.105	0.145
260	FNBP1L	FNBP1L	chr1	+	94016503	94020218	94016503	94016662	94017965	94020218	260	877	138	1729	158	1428	125	1.37589e-05	0.00069006	0.357	0.489	-0.132
591	XBP1	XBP1	chr22	-	29192034	29192180	29192034	29192111	29192137	29192180	591	183	73	227	35	151	125	2.01573e-05	0.000938755	0.675	0.843	-0.168
137	APH1A	APH1A	chr1	-	150237798	150239056	150237798	150238594	150238932	150239056	137	1449	272	2349	301	463	125	2.50867e-05	0.00109044	0.59	0.678	-0.088
159	ELP5	ELP5	chr17	+	7161906	7163259	7161906	7162002	7162889	7163259	159	189	11	249	0	1012	125	6.2178e-05	0.00238471	0.68	1	-0.32
199	JUP	JUP	chr17	-	39910858	39912147	39910858	39911684	39911981	39912147	199	1147	472	2858	898	422	125	6.11362e-05	0.00238471	0.419	0.485	-0.066
628	SLC25A3	SLC25A3	chr12	+	98987402	98987913	98987402	98987518	98987752	98987913	628	149	371	117	507	359	125	8.48773e-05	0.00307444	0.123	0.074	0.049
1026	ORC2	ORC2	chr2	-	201778017	201778715	201778017	201778136	201778653	201778715	1026	33	84	8	91	642	125	0.00011366	0.00390035	0.071	0.017	0.054
27	BICD2	BICD2	chr9	-	95473644	95477745	95473644	95475743	95477534	95477745	27	312	102	546	97	1916	125	0.000128047	0.00417432	0.166	0.269	-0.103
927	LRTOMT	LRTOMT	chr11	+	71805993	71807938	71805993	71806142	71806424	71807938	927	19	20	2	26	407	125	0.000162216	0.00503642	0.226	0.023	0.203
305	CREBZF	CREBZF	chr11	-	85368607	85376182	85368607	85373501	85374567	85376182	305	245	79	288	43	1191	125	0.000175424	0.00519893	0.246	0.413	-0.167
795	EDEM2	EDEM2	chr20	-	33734627	33735161	33734627	33734738	33734954	33735161	795	5	61	30	67	341	125	0.000199076	0.00564336	0.029	0.141	-0.112
451	MRPS21	MRPS21	chr1	+	150266261	150266869	150266261	150266318	150266754	150266869	451	620	190	648	295	561	125	0.000254553	0.00691536	0.421	0.329	0.092
568	CDCA8	CDCA8	chr1	+	38158072	38158456	38158072	38158250	38158347	38158456	568	124	8	212	49	222	125	0.000361686	0.00943276	0.897	0.709	0.188
170	AUP1	AUP1	chr2	-	74755877	74756409	74755877	74756062	74756258	74756409	170	121	399	87	498	321	125	0.000382811	0.00959972	0.106	0.064	0.042
395	EGR2	EGR2	chr10	-	64575620	64576126	64575620	64575829	64576012	64576126	395	128	2	8	4	308	125	0.000409328	0.00988451	0.963	0.448	0.515
659	C11orf24	C11orf24	chr11	-	68028802	68030386	68028802	68029193	68030198	68030386	659	1402	31	1306	62	1130	125	0.000446248	0.0103912	0.833	0.7	0.133
57	TAF1C	TAF1C	chr16	-	84214933	84215269	84214933	84215069	84215197	84215269	57	62	34	103	19	253	125	0.000774369	0.01741	0.474	0.728	-0.254
987	UXT	UXT	chrX	-	47518228	47518579	47518228	47518335	47518513	47518579	987	79	105	50	139	303	125	0.000830799	0.018056	0.237	0.129	0.108
762	BTBD3	BTBD3	chr20	+	11898512	11899249	11898512	11898659	11898981	11899249	762	35	9	33	35	447	125	0.000912245	0.0191866	0.521	0.209	0.312
338	NDUFB4	NDUFB4	chr3	+	120319957	120321258	120319957	120320104	120321054	120321258	338	54	535	22	735	1075	125	0.00112263	0.0228735	0.012	0.003	0.009
771	TCEB2	TCEB2	chr16	-	2821414	2822103	2821414	2821605	2821994	2822103	771	503	1	514	12	514	125	0.0014734	0.0291109	0.992	0.912	0.08
855	ARHGAP33	ARHGAP33	chr19	+	36278069	36279724	36278069	36278461	36278545	36279724	855	6	14	24	8	209	125	0.00167428	0.0321068	0.204	0.642	-0.438
819	GLIDR	GLIDR	chr9	-	41952705	41954633	41952705	41953779	41954503	41954633	819	41	7	17	15	849	125	0.00192924	0.0351467	0.463	0.143	0.32
915	NF2	NF2	chr22	+	30079008	30079904	30079008	30079053	30079689	30079904	915	20	1	10	9	761	125	0.00194061	0.0351467	0.767	0.154	0.613
529	FN1	FN1	chr2	-	216236631	216237098	216236631	216236738	216236831	216237098	529	7082	13398	1915	3988	218	125	0.00233048	0.0410669	0.233	0.216	0.017
765	MFSD11	MFSD11	chr17	+	74733582	74734530	74733582	74734247	74734363	74734530	765	36	11	20	24	241	125	0.00242724	0.0416464	0.629	0.302	0.327
1034	RELL2	RELL2	chr5	+	141016516	141017976	141016516	141017308	141017736	141017976	1034	26	2	15	11	553	125	0.00260391	0.0424437	0.746	0.236	0.51
730	PSMD11	PSMD11	chr17	+	30807506	30810337	30807506	30807649	30807770	30810337	730	79	353	81	610	246	125	0.00254989	0.0424437	0.102	0.063	0.039
200	CTPS1	CTPS1	chr1	+	41474330	41474562	41474330	41474386	41474465	41474562	200	13	235	8	563	204	125	0.00293828	0.0467258	0.033	0.009	0.024
149	CUTA	CUTA	chr6	-	33385257	33386065	33385257	33385472	33385863	33386065	149	546	143	540	203	516	125	0.00372268	0.0564463	0.481	0.392	0.089
196	ACTG1	ACTG1	chr17	-	79476996	79477859	79476996	79477355	79477504	79477859	196	39725	323	68565	447	274	125	0.00368005	0.0564463	0.982	0.986	-0.004
151	TREX1	TREX1	chr3	+	48506918	48509044	48506918	48507708	48508028	48509044	151	26	21	18	46	445	125	0.00409487	0.05933	0.258	0.099	0.159
51	METTL17	METTL17	chr14	+	21464685	21465194	21464685	21464870	21464943	21465194	51	133	85	130	141	198	125	0.00408826	0.05933	0.497	0.368	0.129
346	RPL17	RPL17	chr18	-	47017901	47018203	47017901	47017954	47018105	47018203	346	795	98	972	175	276	125	0.00462001	0.0654836	0.786	0.716	0.07
782	ZNF131	ZNF131	chr5	+	43161350	43162033	43161350	43161715	43161810	43162033	782	25	4	62	0	220	125	0.00506596	0.0660601	0.78	1	-0.22
879	HRAS	HRAS	chr11	-	532241	532755	532241	532522	532630	532755	879	37	311	35	591	233	125	0.00500986	0.0660601	0.06	0.031	0.029
968	NFATC4	NFATC4	chr14	+	24845499	24848811	24845499	24846084	24846843	24848811	968	211	63	115	15	884	125	0.00501892	0.0660601	0.321	0.52	-0.199
989	ITGB6	ITGB6	chr2	-	161056513	161056824	161056513	161056589	161056696	161056824	989	401	12	798	6	232	125	0.00480754	0.0660601	0.947	0.986	-0.039
108	CLK1	CLK1	chr2	-	201724402	201726189	201724402	201724469	201725960	201726189	108	733	160	420	133	1616	125	0.00524432	0.0670451	0.262	0.196	0.066
48	HNRNPM	HNRNPM	chr19	+	8530207	8530399	8530207	8530246	8530363	8530399	48	745	514	1050	888	242	125	0.00548661	0.0674957	0.428	0.379	0.049
831	FZD6	FZD6	chr8	+	104312183	104312512	104312183	104312312	104312427	104312512	831	192	0	326	11	240	125	0.00547289	0.0674957	1	0.939	0.061
239	KDM2B	KDM2B	chr12	-	121866899	121868272	121866899	121867966	121868144	121868272	239	236	11	271	2	303	125	0.00565174	0.0682395	0.898	0.982	-0.084
592	CDK17	CDK17	chr12	-	96672038	96674663	96672038	96674057	96674585	96674663	592	192	94	167	131	653	125	0.00596709	0.0707371	0.281	0.196	0.085
6	DNHD1	DNHD1	chr11	+	6518814	6520191	6518814	6518897	6519000	6520191	6	25	1	7	5	228	125	0.00651436	0.0758457	0.932	0.434	0.498
370	ZNRD1	ZNRD1	chr6	+	30029016	30029446	30029016	30029166	30029291	30029446	370	62	1	63	10	250	125	0.0070055	0.0801331	0.969	0.759	0.21
625	PHPT1	PHPT1	chr9	+	139744464	139745012	139744464	139744589	139744957	139745012	625	87	5	84	18	493	125	0.00779838	0.0876646	0.815	0.542	0.273
155	RUSC1	RUSC1	chr1	+	155294892	155295281	155294892	155294969	155295106	155295281	155	18	136	7	169	262	125	0.00828003	0.0876925	0.059	0.019	0.04
552	PML	PML	chr15	+	74326818	74328735	74326818	74326871	74327512	74328735	552	147	24	189	61	766	125	0.00847335	0.0876925	0.5	0.336	0.164
674	SEC14L1	SEC14L1	chr17	+	75209999	75213181	75209999	75210101	75212630	75213181	674	2456	18	3224	8	2654	125	0.00825655	0.0876925	0.865	0.95	-0.085
850	PIGO	PIGO	chr9	-	35091236	35092764	35091236	35091288	35092539	35092764	850	537	10	1036	46	1376	125	0.00810316	0.0876925	0.83	0.672	0.158
983	SMARCC2	SMARCC2	chr12	-	56558086	56558515	56558086	56558152	56558431	56558515	983	182	16	361	11	404	125	0.00839617	0.0876925	0.779	0.91	-0.131
308	LPPR3	LPPR3	chr19	-	814433	814749	814433	814607	814691	814749	308	0	10	2	0	209	125	0.00955953	0.0971864	0	1	-1
590	NAP1L1	NAP1L1	chr12	-	76439162	76442244	76439162	76441498	76442172	76442244	590	1452	492	2153	609	799	125	0.00968883	0.0971864	0.316	0.356	-0.04
967	HPN	HPN	chr19	+	35532625	35533426	35532625	35532776	35533356	35533426	967	8	0	2	4	705	125	0.0102328	0.101088	1	0.081	0.919
419	DDAH2	DDAH2	chr6	-	31696641	31698042	31696641	31697002	31697827	31698042	419	134	194	159	153	950	125	0.0105566	0.10273	0.083	0.12	-0.037
888	CTNS	CTNS	chr17	+	3563529	3566397	3563529	3563644	3563910	3566397	888	125	4	112	14	391	125	0.0119352	0.114438	0.909	0.719	0.19
53	FKTN	FKTN	chr9	+	108397331	108403399	108397331	108397429	108402381	108403399	53	961	4	1562	0	5077	125	0.0124178	0.115165	0.855	1	-0.145
58	TAF1C	TAF1C	chr16	-	84215351	84215664	84215351	84215469	84215547	84215664	58	28	39	46	27	203	125	0.0124974	0.115165	0.307	0.512	-0.205
807	STAG3L5P-PVRIG2P-PILRB	STAG3L5P-PVRIG2P-PILRB	chr7	+	99950186	99950537	99950186	99950290	99950383	99950537	807	135	4	134	15	218	125	0.0125409	0.115165	0.951	0.837	0.114
949	JRKL	JRKL	chr11	+	96123157	96126727	96123157	96123237	96123646	96126727	949	59	2	91	16	534	125	0.0132064	0.119592	0.874	0.571	0.303
732	GMPR2	GMPR2	chr14	+	24707451	24708447	24707451	24707611	24707794	24708447	732	39	145	32	227	308	125	0.0135815	0.121303	0.098	0.054	0.044
613	RPL31	RPL31	chr2	+	101622420	101622885	101622420	101622533	101622811	101622885	613	140	2151	137	2866	403	125	0.0144309	0.127148	0.02	0.015	0.005
596	QKI	QKI	chr6	+	163984451	163999628	163984451	163984751	163985698	163999628	596	75	11	50	20	1072	125	0.0152265	0.132369	0.443	0.226	0.217
599	TGOLN2	TGOLN2	chr2	-	85553630	85554808	85553630	85553927	85554101	85554808	599	652	80	986	81	299	125	0.0159726	0.137028	0.773	0.836	-0.063
329	ATP5D	ATP5D	chr19	+	1244313	1244824	1244313	1244439	1244735	1244824	329	245	213	332	212	421	125	0.016514	0.139833	0.255	0.317	-0.062
14	EEF1B2	EEF1B2	chr2	+	207024317	207024783	207024317	207024408	207024682	207024783	14	1185	155	1911	190	399	125	0.0172932	0.140236	0.705	0.759	-0.054
163	DKC1	DKC1	chrX	+	154002876	154003548	154002876	154002980	154003469	154003548	163	23	220	19	394	614	125	0.0173374	0.140236	0.021	0.01	0.011
446	FAM3A	FAM3A	chrX	-	153744083	153744566	153744083	153744136	153744233	153744566	446	34	63	40	35	222	125	0.0170544	0.140236	0.233	0.392	-0.159
806	HES4	HES4	chr1	-	935071	935552	935071	935167	935245	935552	806	77	55	35	49	203	125	0.017422	0.140236	0.463	0.305	0.158
962	FAM96B	FAM96B	chr16	-	66967889	66968326	66967889	66967967	66968123	66968326	962	66	488	52	611	281	125	0.0178527	0.14195	0.057	0.036	0.021
973	DNAJB2	DNAJB2	chr2	+	220149353	220151622	220149353	220149557	220150708	220151622	973	443	138	366	157	1276	125	0.0192184	0.150969	0.239	0.186	0.053
937	GCDH	GCDH	chr19	+	13002300	13002788	13002300	13002336	13002644	13002788	937	15	44	6	57	433	125	0.0202815	0.157423	0.09	0.029	0.061
399	ACAA1	ACAA1	chr3	-	38167652	38168191	38167652	38167832	38168000	38168191	399	44	129	44	225	293	125	0.0213846	0.162125	0.127	0.077	0.05
430	CCPG1	CCPG1	chr15	-	55647420	55653142	55647420	55648607	55651736	55653142	430	784	40	396	9	3254	125	0.0211496	0.162125	0.43	0.628	-0.198
963	RBM19	RBM19	chr12	-	114259858	114261126	114259858	114260451	114261013	114261126	963	105	27	148	18	687	125	0.0229068	0.171669	0.414	0.599	-0.185
527	SNX21	SNX21	chr20	+	44469277	44471914	44469277	44469419	44470671	44471914	527	582	0	450	4	1377	125	0.0235364	0.174383	1	0.911	0.089
441	C1QTNF6	C1QTNF6	chr22	-	37576205	37578775	37576205	37576907	37578191	37578775	441	1110	13	856	22	1409	125	0.0240806	0.17641	0.883	0.775	0.108
147	CUTA	CUTA	chr6	-	33385257	33386065	33385257	33385593	33385735	33386065	147	201	5	217	0	267	125	0.0254599	0.182416	0.95	1	-0.05
787	ATXN2L	ATXN2L	chr16	+	28847253	28848558	28847253	28847497	28848071	28848558	787	471	16	496	6	699	125	0.025298	0.182416	0.84	0.937	-0.097
526	GOLGA8A	GOLGA8A	chr15	-	34678825	34680153	34678825	34678942	34680033	34680153	526	175	5	151	0	1216	125	0.0278583	0.195307	0.783	1	-0.217
851	CCNG1	CCNG1	chr5	+	162864576	162864810	162864576	162864665	162864765	162864810	851	594	9	718	2	225	125	0.0277599	0.195307	0.973	0.995	-0.022
629	ULK3	ULK3	chr15	-	75132574	75132982	75132574	75132657	75132838	75132982	629	41	19	38	38	306	125	0.0321426	0.222946	0.469	0.29	0.179
789	ATXN2L	ATXN2L	chr16	+	28847253	28848558	28847253	28847443	28848048	28848558	789	458	54	449	79	730	125	0.0331927	0.226948	0.592	0.493	0.099
98	AKR1A1	AKR1A1	chr1	+	46016454	46016827	46016454	46016548	46016637	46016827	98	112	36	202	37	214	125	0.0334156	0.226948	0.645	0.761	-0.116
639	DCAF7	DCAF7	chr17	+	61666361	61671642	61666361	61666599	61671564	61671642	639	5494	17	7952	11	5090	125	0.0363855	0.244571	0.888	0.947	-0.059
33	RANGRF	RANGRF	chr17	+	8192820	8193409	8192820	8192906	8193130	8193409	33	239	75	292	130	349	125	0.0380479	0.253135	0.533	0.446	0.087
605	PRKD2	PRKD2	chr19	-	47219387	47220384	47219387	47219792	47220071	47220384	605	172	16	197	35	404	125	0.0390515	0.254616	0.769	0.635	0.134
885	LINC00623	LINC00623	chr1	-	144298163	144301536	144298163	144300755	144301349	144301536	885	23	0	12	3	719	125	0.0390456	0.254616	1	0.41	0.59
339	TMEM9	TMEM9	chr1	-	201122985	201123683	201122985	201123087	201123275	201123683	339	25	13	15	21	313	125	0.0397701	0.256734	0.434	0.222	0.212
510	ZBTB7B	ZBTB7B	chr1	+	154975105	154975419	154975105	154975162	154975318	154975419	510	5	10	12	5	281	125	0.0403356	0.257831	0.182	0.516	-0.334
675	RABGGTA	RABGGTA	chr14	-	24740318	24740833	24740318	24740375	24740692	24740833	675	47	30	50	59	442	125	0.0421669	0.266921	0.307	0.193	0.114
817	PCID2	PCID2	chr13	-	113831852	113832601	113831852	113832322	113832487	113832601	817	247	24	258	43	290	125	0.043463	0.27248	0.816	0.721	0.095
410	CCDC107	CCDC107	chr9	+	35660742	35661500	35660742	35660855	35660936	35661500	410	198	95	344	119	206	125	0.0473359	0.29116	0.558	0.637	-0.079
464	VAMP1	VAMP1	chr12	-	6571403	6574107	6571403	6572008	6574055	6574107	464	333	6	181	0	2172	125	0.0470067	0.29116	0.762	1	-0.238
816	TMEM138	TMEM138	chr11	+	61131723	61131990	61131723	61131787	61131904	61131990	816	178	8	172	18	242	125	0.0479053	0.291909	0.92	0.832	0.088
696	PLEKHG5	PLEKHG5	chr1	-	6527884	6528646	6527884	6527958	6528158	6528646	696	181	10	186	3	325	125	0.049194	0.296986	0.874	0.96	-0.086
658	CD24	CD24	chrY	-	21152525	21154962	21152525	21154526	21154703	21154962	658	4764	166	9307	390	302	125	0.0498722	0.298318	0.922	0.908	0.014
941	ADARB1	ADARB1	chr21	+	46641932	46646478	46641932	46642022	46645461	46646478	941	124	1	89	5	3564	125	0.0515573	0.305594	0.813	0.384	0.429
240	B9D1	B9D1	chr17	-	19246482	19247170	19246482	19246774	19247102	19247170	240	16	46	10	68	453	125	0.0526255	0.309116	0.088	0.039	0.049
734	CCDC125	CCDC125	chr5	-	68616063	68616407	68616063	68616172	68616291	68616407	734	63	0	74	4	244	125	0.0544553	0.317008	1	0.905	0.095
132	PTPRO	PTPRO	chr12	+	15747870	15751265	15747870	15747991	15749023	15751265	132	8	2	0	2	1157	125	0.0567952	0.327703	0.302	0	0.302
736	SNHG7	SNHG7	chr9	-	139619045	139619562	139619045	139619391	139619506	139619562	736	382	32	441	57	240	125	0.0590107	0.3375	0.861	0.801	0.06
636	ARMCX6	ARMCX6	chrX	-	100870107	100871756	100870107	100870750	100871661	100871756	636	420	145	285	129	1036	125	0.0600086	0.340223	0.259	0.21	0.049
752	C21orf58	C21orf58	chr21	-	47721043	47722068	47721043	47721627	47721910	47722068	752	26	2	62	0	408	125	0.0607247	0.341315	0.799	1	-0.201
216	DDIT3	DDIT3	chr12	-	57911051	57911536	57911051	57911378	57911488	57911536	216	122	14	46	12	235	125	0.0628048	0.344107	0.823	0.671	0.152
553	CIZ1	CIZ1	chr9	-	130940987	130941694	130940987	130941183	130941351	130941694	553	442	79	482	116	293	125	0.0625649	0.344107	0.705	0.639	0.066
911	U2AF1L4	U2AF1L4	chr19	-	36234970	36235322	36234970	36235046	36235223	36235322	911	35	46	19	48	302	125	0.0627052	0.344107	0.24	0.141	0.099
106	P3H1	P3H1	chr1	-	43212005	43213083	43212005	43212523	43212942	43213083	106	57	242	21	51	544	125	0.0680942	0.344576	0.051	0.086	-0.035
116	TMEM159	TMEM159	chr16	+	21172298	21172599	21172298	21172329	21172405	21172599	116	56	0	48	3	201	125	0.065111	0.344576	1	0.909	0.091
217	DDIT3	DDIT3	chr12	-	57911051	57911536	57911051	57911325	57911488	57911536	217	150	0	61	2	288	125	0.0673645	0.344576	1	0.93	0.07
266	HYAL1	HYAL1	chr3	-	50339487	50341032	50339487	50340411	50340896	50341032	266	9	2	25	0	610	125	0.064757	0.344576	0.48	1	-0.52
381	NGRN	NGRN	chr15	+	90808894	90809630	90808894	90809108	90809519	90809630	381	1181	23	1380	43	536	125	0.0687038	0.344576	0.923	0.882	0.041
563	NOMO2	NOMO2	chr16	-	18511181	18511825	18511181	18511366	18511697	18511825	563	4	2	1	6	456	125	0.0675204	0.344576	0.354	0.044	0.31
567	C10orf32	C10orf32	chr10	+	104622629	104624718	104622629	104622689	104623486	104624718	567	251	1	207	5	922	125	0.0658596	0.344576	0.971	0.849	0.122
601	PPCDC	PPCDC	chr15	+	75335609	75335877	75335609	75335732	75335828	75335877	601	10	2	24	0	221	125	0.0684975	0.344576	0.739	1	-0.261
653	FLAD1	FLAD1	chr1	+	154955769	154956542	154955769	154955873	154956317	154956542	653	83	27	98	53	569	125	0.0676122	0.344576	0.403	0.289	0.114
783	ZNF131	ZNF131	chr5	+	43161350	43162033	43161350	43161708	43161810	43162033	783	28	37	66	49	227	125	0.0668436	0.344576	0.294	0.426	-0.132
784	SLC11A2	SLC11A2	chr12	-	51373565	51375586	51373565	51373841	51375421	51375586	784	753	9	619	2	1705	125	0.0677998	0.344576	0.86	0.958	-0.098
612	NSUN5	NSUN5	chr7	-	72716512	72717737	72716512	72717521	72717596	72717737	612	35	7	39	19	200	125	0.0702774	0.349778	0.758	0.562	0.196
810	ZBTB21	ZBTB21	chr21	-	43406939	43414217	43406939	43411998	43412601	43414217	810	175	4	115	8	728	125	0.070969	0.350544	0.883	0.712	0.171
1016	HCG18	HCG18	chr6	-	30255173	30262741	30255173	30260376	30262247	30262741	1016	256	70	271	102	1996	125	0.0724468	0.355153	0.186	0.143	0.043
607	CELF2	CELF2	chr10	+	11370888	11374605	11370888	11371060	11372418	11374605	607	34	71	45	153	1483	125	0.0737518	0.358852	0.039	0.024	0.015
130	C2orf49	C2orf49	chr2	+	105959304	105959680	105959304	105959431	105959557	105959680	130	129	10	127	20	251	125	0.0775048	0.362008	0.865	0.76	0.105
133	ATPIF1	ATPIF1	chr1	+	28562871	28564616	28562871	28562963	28564271	28564616	133	399	20	567	46	1433	125	0.0753633	0.362008	0.635	0.518	0.117
167	TRHDE-AS1	TRHDE-AS1	chr12	-	72665602	72667289	72665602	72665942	72666544	72667289	167	35	7	41	2	727	125	0.0771946	0.362008	0.462	0.779	-0.317
220	JRK	JRK	chr8	-	143738873	143740356	143738873	143739494	143740233	143740356	220	77	0	110	4	864	125	0.0793975	0.362008	1	0.799	0.201
574	RELA	RELA	chr11	-	65421066	65422471	65421066	65421980	65422289	65422471	574	873	28	916	17	434	125	0.0762291	0.362008	0.9	0.939	-0.039
709	C18orf21	C18orf21	chr18	+	33552587	33552870	33552587	33552768	33552847	33552870	709	30	62	12	49	204	125	0.0783086	0.362008	0.229	0.13	0.099
769	TULP3	TULP3	chr12	+	3048476	3050306	3048476	3048590	3049695	3050306	769	939	0	1033	4	1230	125	0.0781137	0.362008	1	0.963	0.037
790	ATXN2L	ATXN2L	chr16	+	28847253	28848558	28847253	28847497	28848048	28848558	790	415	6	417	14	676	125	0.0788646	0.362008	0.927	0.846	0.081
839	STRADA	STRADA	chr17	-	61780191	61781942	61780191	61781111	61781700	61781942	839	67	0	63	3	714	125	0.077274	0.362008	1	0.786	0.214
234	ACADVL	ACADVL	chr17	+	7123149	7123516	7123149	7123365	7123440	7123516	234	6	6	4	0	200	125	0.0817514	0.370152	0.385	1	-0.615
630	AMZ2	AMZ2	chr17	+	66244144	66244846	66244144	66244199	66244780	66244846	630	229	0	336	4	706	125	0.0829169	0.37284	1	0.937	0.063
436	ZNF767P	ZNF767P	chr7	-	149244244	149246465	149244244	149244867	149246283	149246465	436	200	1	133	4	1541	125	0.0851686	0.380342	0.942	0.73	0.212
631	AMZ2	AMZ2	chr17	+	66244144	66244846	66244144	66244199	66244784	66244846	631	234	0	349	4	710	125	0.0857653	0.380401	1	0.939	0.061
206	HNRNPLL	HNRNPLL	chr2	-	38829579	38830178	38829579	38829742	38829998	38830178	206	35	9	25	15	381	125	0.0892198	0.384578	0.561	0.354	0.207
304	CREBZF	CREBZF	chr11	-	85368607	85373501	85368607	85371641	85373432	85373501	304	759	17	560	22	1916	125	0.0874302	0.384578	0.744	0.624	0.12
580	SRSF8	SRSF8	chr11	+	94800040	94804387	94800040	94801346	94801817	94804387	580	452	41	639	39	596	125	0.0895569	0.384578	0.698	0.775	-0.077
632	AMZ2	AMZ2	chr17	+	66244144	66244846	66244144	66244227	66244780	66244846	632	229	5	336	17	678	125	0.0880939	0.384578	0.894	0.785	0.109
646	CCDC120	CCDC120	chrX	+	48924711	48927510	48924711	48925626	48926079	48927510	646	179	2	435	0	578	125	0.0896561	0.384578	0.951	1	-0.049
775	REC8	REC8	chr14	+	24641233	24641817	24641233	24641574	24641675	24641817	775	111	163	271	310	226	125	0.0929453	0.396081	0.274	0.326	-0.052
1038	IL32	IL32	chr16	+	3117377	3117614	3117377	3117416	3117554	3117614	1038	156	1208	81	799	263	125	0.0937156	0.39677	0.058	0.046	0.012
128	PPCS	PPCS	chr1	+	42922164	42923021	42922164	42922299	42922917	42923021	128	194	25	209	42	743	125	0.100161	0.402492	0.566	0.456	0.11
180	TRIM5	TRIM5	chr11	-	5684424	5686912	5684424	5686625	5686885	5686912	180	10	70	8	128	385	125	0.0996019	0.402492	0.044	0.02	0.024
183	ACBD4	ACBD4	chr17	+	43213013	43213599	43213013	43213320	43213474	43213599	183	10	14	7	26	279	125	0.1037	0.402492	0.242	0.108	0.134
201	DHRS12	DHRS12	chr13	-	52342128	52343429	52342128	52342432	52343291	52343429	201	30	6	14	8	984	125	0.102118	0.402492	0.388	0.182	0.206
204	SUMO1	SUMO1	chr2	-	203070902	203072044	203070902	203071526	203071975	203072044	204	3541	29	4640	24	574	125	0.0994766	0.402492	0.964	0.977	-0.013
213	LOC171391	LOC171391	chr11	+	783529	784284	783529	783671	784023	784284	213	30	9	29	19	477	125	0.103903	0.402492	0.466	0.286	0.18
229	ARSA	ARSA	chr22	-	51065983	51066601	51065983	51066220	51066373	51066601	229	95	5	84	11	278	125	0.0974888	0.402492	0.895	0.774	0.121
310	INVS	INVS	chr9	+	103054607	103055325	103054607	103054718	103055228	103055325	310	128	3	133	9	635	125	0.103901	0.402492	0.894	0.744	0.15
343	TMEM9	TMEM9	chr1	-	201122985	201123683	201122985	201123087	201123572	201123683	343	27	146	16	150	610	125	0.100765	0.402492	0.037	0.021	0.016
411	ZNF226	ZNF226	chr19	+	44669740	44669960	44669740	44669766	44669909	44669960	411	10	2	18	0	268	125	0.103428	0.402492	0.7	1	-0.3
486	PDCD2	PDCD2	chr6	-	170890834	170892276	170890834	170891353	170892144	170892276	486	230	37	244	57	916	125	0.104327	0.402492	0.459	0.369	0.09
496	PJA1	PJA1	chrX	-	68380580	68383309	68380580	68382224	68382788	68383309	496	677	3	716	9	689	125	0.101802	0.402492	0.976	0.935	0.041
548	HOXA1	HOXA1	chr7	-	27134879	27135625	27134879	27134974	27135177	27135625	548	19	7	40	5	328	125	0.102799	0.402492	0.508	0.753	-0.245
87	BCL2L11	BCL2L11	chr2	+	111881309	111881716	111881309	111881446	111881626	111881716	87	82	19	52	22	305	125	0.0971491	0.402492	0.639	0.492	0.147
928	PTGES2	PTGES2	chr9	-	130887522	130887720	130887522	130887562	130887654	130887720	928	156	7	202	3	217	125	0.103334	0.402492	0.928	0.975	-0.047
254	TMEM205	TMEM205	chr19	-	11456195	11456981	11456195	11456304	11456802	11456981	254	186	279	166	310	623	125	0.106164	0.403268	0.118	0.097	0.021
401	ZNF582-AS1	ZNF582-AS1	chr19	+	56909645	56910539	56909645	56909752	56910262	56910539	401	0	4	4	5	635	125	0.106368	0.403268	0	0.136	-0.136
452	SSSCA1	SSSCA1	chr11	+	65337929	65338226	65337929	65337981	65338074	65338226	452	31	68	25	91	218	125	0.106946	0.403268	0.207	0.136	0.071
483	DUSP18	DUSP18	chr22	-	31057444	31060067	31057444	31059715	31059825	31060067	483	38	0	25	2	235	125	0.107536	0.403268	1	0.869	0.131
958	CDK5RAP3	CDK5RAP3	chr17	+	46052879	46053379	46052879	46053019	46053234	46053379	958	297	182	384	191	340	125	0.107621	0.403268	0.375	0.425	-0.05
299	NFKBIB	NFKBIB	chr19	+	39398038	39399534	39398038	39398299	39399370	39399534	299	566	65	629	53	1196	125	0.110848	0.412989	0.476	0.554	-0.078
706	STX16	STX16	chr20	+	57226308	57227143	57226308	57226490	57227128	57227143	706	904	0	1205	5	763	125	0.111582	0.413362	1	0.975	0.025
1004	CD59	CD59	chr11	-	33743924	33744273	33743924	33744009	33744116	33744273	1004	17	0	2	1	232	125	0.113139	0.415476	1	0.519	0.481
611	NSUN5	NSUN5	chr7	-	72716512	72717737	72716512	72717526	72717596	72717737	611	23	105	26	195	195	125	0.114725	0.415476	0.123	0.079	0.044
829	RPL13	RPL13	chr16	+	89627985	89628159	89627985	89628006	89628147	89628159	829	15140	217	17995	298	266	125	0.115339	0.415476	0.97	0.966	0.004
904	C14orf132	C14orf132	chr14	+	96552847	96560308	96552847	96553099	96559858	96560308	904	2368	4	1262	0	6884	125	0.113573	0.415476	0.915	1	-0.085
986	GLYCTK	GLYCTK	chr3	+	52326275	52327208	52326275	52326585	52327061	52327208	986	125	7	128	15	601	125	0.114657	0.415476	0.788	0.64	0.148
233	MRPL35	MRPL35	chr2	+	86437602	86440477	86437602	86437736	86439548	86440477	233	831	0	1394	4	1937	125	0.116707	0.418095	1	0.957	0.043
1019	LRRC75A-AS1	LRRC75A-AS1	chr17	+	16342300	16342728	16342300	16342343	16342640	16342728	1019	34	2	48	0	422	125	0.119224	0.418833	0.834	1	-0.166
1023	ARFRP1	ARFRP1	chr20	-	62329994	62332054	62329994	62331882	62331953	62332054	1023	17	108	26	97	196	125	0.119013	0.418833	0.091	0.146	-0.055
209	MRPS12	MRPS12	chr19	+	39421593	39421983	39421593	39421811	39421915	39421983	209	6	33	27	70	229	125	0.120125	0.418833	0.09	0.174	-0.084
337	MYADM	MYADM	chr19	+	54372644	54373092	54372644	54372852	54373007	54373092	337	72	0	93	3	280	125	0.119719	0.418833	1	0.933	0.067
785	EPHB2	EPHB2	chr1	+	23239954	23247993	23239954	23240057	23240150	23247993	785	288	2	416	9	218	125	0.117847	0.418833	0.988	0.964	0.024
493	PLCD1	PLCD1	chr3	-	38051394	38051766	38051394	38051544	38051621	38051766	493	17	57	8	55	202	125	0.121588	0.421678	0.156	0.083	0.073
703	RAB29	RAB29	chr1	-	205743960	205744610	205743960	205744214	205744400	205744610	703	12	0	20	4	311	125	0.124157	0.428307	1	0.668	0.332
748	CIART	CIART	chr1	+	150254942	150256043	150254942	150255028	150255923	150256043	748	77	4	86	11	1020	125	0.126919	0.435531	0.702	0.489	0.213
575	USP39	USP39	chr2	+	85875883	85876407	85875883	85875976	85876139	85876407	575	283	15	461	39	288	125	0.128032	0.437052	0.891	0.837	0.054
103	RECQL	RECQL	chr12	-	21654103	21654603	21654103	21654149	21654346	21654603	103	119	35	104	19	322	125	0.128894	0.437702	0.569	0.68	-0.111
250	RAB24	RAB24	chr5	-	176730172	176730745	176730172	176730321	176730407	176730745	250	69	8	16	0	211	125	0.135283	0.454663	0.836	1	-0.164
863	OXLD1	OXLD1	chr17	-	79632065	79633667	79632065	79632614	79633306	79633667	863	220	2	290	0	817	125	0.135257	0.454663	0.944	1	-0.056
12	VCPKMT	VCPKMT	chr14	-	50582797	50583297	50582797	50582897	50583004	50583297	12	5	6	1	7	232	125	0.14109	0.466958	0.31	0.071	0.239
150	VEPH1	VEPH1	chr3	-	157177409	157178144	157177409	157177715	157177969	157178144	150	20	7	7	7	379	125	0.140693	0.466958	0.485	0.248	0.237
818	PCID2	PCID2	chr13	-	113831852	113832601	113831852	113832290	113832487	113832601	818	269	20	278	32	322	125	0.140457	0.466958	0.839	0.771	0.068
856	SNHG8	SNHG8	chr4	+	119199916	119200292	119199916	119199947	119200098	119200292	856	120	6	169	17	276	125	0.142677	0.469824	0.901	0.818	0.083
692	PSME1	PSME1	chr14	+	24607682	24608176	24607682	24607769	24607944	24608176	692	30	886	29	1289	300	125	0.14512	0.473186	0.014	0.009	0.005
867	ZBTB10	ZBTB10	chr8	+	81430637	81430814	81430637	81430673	81430745	81430814	867	50	2	61	0	197	125	0.145682	0.473186	0.941	1	-0.059
974	PSMD13	PSMD13	chr11	+	244040	244216	244040	244075	244160	244216	974	16	312	13	443	210	125	0.146332	0.473186	0.03	0.017	0.013
996	FXYD5	FXYD5	chr19	+	35645671	35646514	35645671	35645772	35646453	35646514	996	43	45	44	70	806	125	0.146601	0.473186	0.129	0.089	0.04
480	ABLIM3	ABLIM3	chr5	+	148521045	148521671	148521045	148521217	148521571	148521671	480	28	33	18	37	479	125	0.150665	0.48391	0.181	0.113	0.068
31	ZFP36L1	ZFP36L1	chr14	-	69254371	69257209	69254371	69255526	69256243	69257209	31	7798	137	7079	103	842	125	0.152972	0.486527	0.894	0.911	-0.017
545	PARG	PARG	chr10	-	51026320	51027540	51026320	51027112	51027323	51027540	545	109	7	155	4	336	125	0.152905	0.486527	0.853	0.935	-0.082
922	TAOK2	TAOK2	chr16	+	29997585	29999726	29997585	29997825	29998164	29999726	922	161	2	209	0	464	125	0.154547	0.489149	0.956	1	-0.044
431	CIRBP	CIRBP	chr19	+	1271979	1273171	1271979	1272050	1272425	1273171	431	131	693	127	815	500	125	0.157681	0.489316	0.045	0.037	0.008
673	TMEM41B	TMEM41B	chr11	-	9302200	9305140	9302200	9302588	9304917	9305140	673	1267	16	2106	16	2454	125	0.158352	0.489316	0.801	0.87	-0.069
693	PSME1	PSME1	chr14	+	24607682	24608176	24607682	24607777	24607944	24608176	693	26	18	26	32	292	125	0.157734	0.489316	0.382	0.258	0.124
821	NAPEPLD	NAPEPLD	chr7	-	102740022	102744001	102740022	102743569	102743870	102744001	821	46	2	50	0	426	125	0.157916	0.489316	0.871	1	-0.129
995	GSTK1	GSTK1	chr7	+	142962084	142962389	142962084	142962185	142962353	142962389	995	144	348	182	530	293	125	0.157894	0.489316	0.15	0.128	0.022
197	KIF18B	KIF18B	chr17	-	43002078	43003867	43002078	43003554	43003781	43003867	197	116	5	271	23	352	125	0.161978	0.492466	0.892	0.807	0.085
467	RND3	RND3	chr2	-	151343781	151344209	151343781	151343969	151344062	151344209	467	79	121	92	185	218	125	0.160128	0.492466	0.272	0.222	0.05
678	PPP1CC	PPP1CC	chr12	-	111157612	111158970	111157612	111158009	111158909	111158970	678	3211	17	4252	34	1025	125	0.162393	0.492466	0.958	0.938	0.02
767	SS18L1	SS18L1	chr20	+	60754237	60757566	60754237	60754412	60755224	60757566	767	229	4	249	1	937	125	0.161043	0.492466	0.884	0.971	-0.087
664	METTL5	METTL5	chr2	-	170680998	170681441	170680998	170681150	170681377	170681441	664	24	53	18	66	352	125	0.163356	0.493094	0.139	0.088	0.051
124	DMAP1	DMAP1	chr1	+	44679124	44679530	44679124	44679199	44679380	44679530	124	65	18	67	30	306	125	0.164442	0.494083	0.596	0.477	0.119
306	CREBZF	CREBZF	chr11	-	85374567	85376182	85374567	85374645	85374858	85376182	306	196	48	158	53	338	125	0.166004	0.49649	0.602	0.524	0.078
292	GNRH1	GNRH1	chr8	-	25280705	25282556	25280705	25280847	25281716	25282556	292	22	2	26	0	994	125	0.167628	0.499058	0.58	1	-0.42
131	ID1	ID1	chr20	+	30193085	30194317	30193085	30193616	30193855	30194317	131	328	562	75	102	364	125	0.170314	0.501304	0.167	0.202	-0.035
393	AMT	AMT	chr3	-	49454210	49455151	49454210	49454800	49455047	49455151	393	45	0	45	2	372	125	0.172283	0.501304	1	0.883	0.117
695	MAST4	MAST4	chr5	+	66300447	66300913	66300447	66300519	66300779	66300913	695	31	0	52	3	385	125	0.172871	0.501304	1	0.849	0.151
82	ITPRIPL2	ITPRIPL2	chr16	+	19125253	19132952	19125253	19125446	19125962	19132952	82	58	5	48	1	641	125	0.172996	0.501304	0.693	0.903	-0.21
830	ACBD5	ACBD5	chr10	-	27529247	27529808	27529247	27529413	27529602	27529808	830	42	36	43	56	314	125	0.171571	0.501304	0.317	0.234	0.083
943	ZNF154	ZNF154	chr19	-	58207642	58212513	58207642	58209209	58212355	58212513	943	139	8	66	1	3271	125	0.169578	0.501304	0.399	0.716	-0.317
15	EEF1B2	EEF1B2	chr2	+	207024317	207024783	207024317	207024408	207024636	207024783	15	222	29	327	59	353	125	0.18094	0.517425	0.731	0.662	0.069
246	TRMT2A	TRMT2A	chr22	-	20104405	20104818	20104405	20104495	20104619	20104818	246	25	4	23	9	249	125	0.180722	0.517425	0.758	0.562	0.196
800	GATAD1	GATAD1	chr7	+	92085685	92089381	92085685	92086213	92086675	92089381	800	274	0	234	2	587	125	0.180739	0.517425	1	0.961	0.039
1024	TOR2A	TOR2A	chr9	-	130493802	130495839	130493802	130494557	130495663	130495839	1024	41	5	33	9	1231	125	0.185963	0.529159	0.454	0.271	0.183
620	ZNF248	ZNF248	chr10	-	38117692	38122044	38117692	38120240	38121952	38122044	620	152	24	124	12	1837	125	0.186667	0.529159	0.301	0.413	-0.112
371	ZNRD1	ZNRD1	chr6	+	30029016	30029446	30029016	30029190	30029291	30029446	371	61	4	62	1	226	125	0.189556	0.53043	0.894	0.972	-0.078
663	METTL5	METTL5	chr2	-	170680998	170681441	170680998	170681150	170681291	170681441	663	24	79	17	89	266	125	0.189492	0.53043	0.125	0.082	0.043
944	SLC35F5	SLC35F5	chr2	-	114470368	114472772	114470368	114472618	114472734	114472772	944	345	4	606	2	241	125	0.189142	0.53043	0.978	0.994	-0.016
320	STYX	STYX	chr14	+	53196882	53197249	53196882	53196928	53197176	53197249	320	47	0	89	3	373	125	0.190412	0.530551	1	0.909	0.091
178	LOC730101	LOC730101	chr6	+	52531186	52533951	52531186	52531316	52531546	52533951	178	12	7	6	9	355	125	0.193098	0.531292	0.376	0.19	0.186
421	GAREML	GAREML	chr2	+	26410099	26412532	26410099	26410184	26410583	26412532	421	86	2	75	0	524	125	0.193715	0.531292	0.911	1	-0.089
650	OGG1	OGG1	chr3	+	9798450	9799089	9798450	9798500	9798744	9799089	650	47	29	74	30	369	125	0.193818	0.531292	0.354	0.455	-0.101
935	ZNF438	ZNF438	chr10	-	31137459	31139296	31137459	31138372	31139150	31139296	935	85	3	124	1	903	125	0.193938	0.531292	0.797	0.945	-0.148
389	IRX2	IRX2	chr5	-	2746278	2747730	2746278	2746900	2747654	2747730	389	195	2	168	0	879	125	0.195645	0.533725	0.933	1	-0.067
397	NSUN5P1	NSUN5P1	chr7	+	75045553	75046071	75045553	75045694	75045764	75046071	397	93	11	113	7	195	125	0.19959	0.539968	0.844	0.912	-0.068
969	NFATC4	NFATC4	chr14	+	24845499	24848811	24845499	24845760	24846843	24848811	969	403	11	204	10	1208	125	0.199449	0.539968	0.791	0.679	0.112
312	KIAA0141	KIAA0141	chr5	+	141318085	141321612	141318085	141318325	141319118	141321612	312	355	12	328	18	918	125	0.203058	0.542598	0.801	0.713	0.088
39	GAA	GAA	chr17	+	78075354	78075689	78075354	78075424	78075609	78075689	39	0	2	2	1	310	125	0.201502	0.542598	0	0.446	-0.446
43	MRPL52	MRPL52	chr14	+	23299091	23299319	23299091	23299157	23299258	23299319	43	45	18	48	11	226	125	0.202759	0.542598	0.58	0.707	-0.127
1018	LRRC75A-AS1	LRRC75A-AS1	chr17	+	16342300	16342728	16342300	16342374	16342640	16342728	1018	34	225	48	234	391	125	0.210193	0.546752	0.046	0.062	-0.016
380	MSH2	MSH2	chr2	+	47630205	47630541	47630205	47630314	47630498	47630541	380	105	0	194	3	309	125	0.210483	0.546752	1	0.963	0.037
489	STX10	STX10	chr19	-	13254871	13255485	13254871	13255300	13255390	13255485	489	19	217	15	270	215	125	0.205804	0.546752	0.048	0.031	0.017
49	SLC30A7	SLC30A7	chr1	+	101440365	101447311	101440365	101440458	101440774	101447311	49	100	22	95	31	441	125	0.209941	0.546752	0.563	0.465	0.098
565	PRSS23	PRSS23	chr11	+	86518672	86522273	86518672	86518829	86518925	86522273	565	1520	60	3222	103	221	125	0.210317	0.546752	0.935	0.947	-0.012
691	MOGS	MOGS	chr2	-	74692022	74692537	74692022	74692114	74692440	74692537	691	45	5	43	10	451	125	0.209652	0.546752	0.714	0.544	0.17
710	COASY	COASY	chr17	+	40714091	40715340	40714091	40714237	40714629	40715340	710	612	5	927	3	517	125	0.206354	0.546752	0.967	0.987	-0.02
731	DHRS4-AS1	DHRS4-AS1	chr14	-	24422982	24423406	24422982	24423242	24423333	24423406	731	8	4	14	2	216	125	0.212026	0.54708	0.536	0.802	-0.266
833	KCNK7	KCNK7	chr11	-	65360325	65361345	65360325	65360681	65360946	65361345	833	2	2	3	0	390	125	0.212287	0.54708	0.243	1	-0.757
619	ZNF248	ZNF248	chr10	-	38145223	38146564	38145223	38145265	38146112	38146564	619	31	2	13	3	972	125	0.214655	0.551005	0.666	0.358	0.308
921	SYTL3	SYTL3	chr6	+	159083781	159084410	159083781	159083844	159084236	159084410	921	20	2	18	0	517	125	0.215972	0.552212	0.707	1	-0.293
282	DYRK1B	DYRK1B	chr19	-	40317311	40317627	40317311	40317507	40317591	40317627	282	7	0	2	1	209	125	0.22289	0.567673	1	0.545	0.455
1030	ARHGDIA	ARHGDIA	chr17	-	79825594	79826951	79825594	79826460	79826864	79826951	1030	4394	28	7940	37	529	125	0.224103	0.568543	0.974	0.981	-0.007
134	ATPIF1	ATPIF1	chr1	+	28562871	28564616	28562871	28562963	28564347	28564616	134	441	876	642	1401	1509	125	0.226157	0.570793	0.04	0.037	0.003
392	CANT1	CANT1	chr17	-	76993073	76994045	76993073	76993726	76993921	76994045	392	181	79	290	155	320	125	0.226741	0.570793	0.472	0.422	0.05
37	TMEM231	TMEM231	chr16	-	75589701	75590184	75589701	75589871	75589968	75590184	37	0	22	1	9	222	125	0.231244	0.579888	0	0.059	-0.059
30	JKAMP	JKAMP	chr14	+	59951160	59951834	59951160	59951311	59951707	59951834	30	23	1	24	4	521	125	0.234662	0.583968	0.847	0.59	0.257
459	TTI2	TTI2	chr8	-	33369484	33370703	33369484	33370230	33370599	33370703	459	18	15	28	13	494	125	0.234061	0.583968	0.233	0.353	-0.12
65	C15orf48	C15orf48	chr15	+	45722726	45723030	45722726	45722853	45722967	45723030	65	11	76	14	162	239	125	0.236011	0.585091	0.07	0.043	0.027
982	PTTG1	PTTG1	chr5	+	159848916	159849410	159848916	159849162	159849308	159849410	982	57	11	60	19	271	125	0.241439	0.596281	0.705	0.593	0.112
1056	ZNF12	ZNF12	chr7	-	6728063	6732334	6728063	6732118	6732232	6732334	1056	63	2	44	0	239	125	0.243859	0.599986	0.943	1	-0.057
840	SLC25A1	SLC25A1	chr22	-	19165645	19166018	19165645	19165753	19165899	19166018	840	4	6	2	10	271	125	0.24506	0.600673	0.235	0.084	0.151
479	FAM195B	FAM195B	chr17	-	79780236	79781187	79780236	79780783	79781084	79781187	479	1077	78	947	83	426	125	0.246551	0.602065	0.802	0.77	0.032
737	AMACR	AMACR	chr5	-	33987090	33989607	33987090	33988466	33989215	33989607	737	457	4	389	1	874	125	0.24803	0.603415	0.942	0.982	-0.04
660	ZWINT	ZWINT	chr10	-	58117198	58118220	58117198	58117946	58118137	58118220	660	78	251	215	581	316	125	0.252023	0.608589	0.109	0.128	-0.019
740	NECAB3	NECAB3	chr20	-	32247302	32247538	32247302	32247356	32247458	32247538	740	6	24	10	20	227	125	0.251846	0.608589	0.121	0.216	-0.095
811	PYCR1	PYCR1	chr17	-	79890261	79891252	79890261	79890839	79891182	79891252	811	1102	7	1200	13	468	125	0.254442	0.612162	0.977	0.961	0.016
251	RAB24	RAB24	chr5	-	176729128	176729497	176729128	176729179	176729397	176729497	251	50	71	31	61	343	125	0.258758	0.620257	0.204	0.156	0.048
93	THYN1	THYN1	chr11	-	134122733	134123260	134122733	134122810	134123192	134123260	93	84	41	90	32	507	125	0.260822	0.622914	0.336	0.409	-0.073
101	SPRTN	SPRTN	chr1	+	231487049	231490773	231487049	231487317	231488355	231490773	101	37	37	38	54	1163	125	0.266868	0.628958	0.097	0.07	0.027
622	UBE2V1	UBE2V1	chr20	-	48732021	48732496	48732021	48732158	48732235	48732496	622	17	0	9	1	202	125	0.265252	0.628958	1	0.848	0.152
712	MICAL2	MICAL2	chr11	+	12281341	12285337	12281341	12281444	12284026	12285337	712	8085	29	5944	15	2707	125	0.267211	0.628958	0.928	0.948	-0.02
83	ZNF282	ZNF282	chr7	+	148920903	148923339	148920903	148921082	148921339	148923339	83	36	0	56	2	382	125	0.265449	0.628958	1	0.902	0.098
1054	MIR22HG	MIR22HG	chr17	-	1614797	1617308	1614797	1616189	1616996	1617308	1054	806	5	588	7	932	125	0.271657	0.636617	0.956	0.918	0.038
5	CYP3A5	CYP3A5	chr7	-	99260438	99261718	99260438	99260505	99261590	99261718	5	18	0	8	1	1210	125	0.273394	0.636617	1	0.452	0.548
600	ENOSF1	ENOSF1	chr18	-	670323	674406	670323	673076	674160	674406	600	1550	26	2413	30	1209	125	0.272667	0.636617	0.86	0.893	-0.033
311	WTAP	WTAP	chr6	+	160169222	160170453	160169222	160169401	160169621	160170453	311	646	29	805	47	345	125	0.277177	0.642887	0.89	0.861	0.029
952	PHF8	PHF8	chrX	-	53963112	53965679	53963112	53964492	53965594	53965679	952	363	11	413	19	1227	125	0.278058	0.642887	0.771	0.689	0.082
569	CTNNB1	CTNNB1	chr3	+	41280624	41281939	41280624	41280845	41281150	41281939	569	1141	369	871	310	430	125	0.285657	0.658121	0.473	0.45	0.023
1027	ZNF281	ZNF281	chr1	-	200374074	200378851	200374074	200378580	200378688	200378851	1027	15	0	9	1	233	125	0.292743	0.669439	1	0.828	0.172
487	TNFSF13	TNFSF13	chr17	+	7464040	7464925	7464040	7464134	7464315	7464925	487	104	2	133	6	306	125	0.292153	0.669439	0.955	0.901	0.054
805	MEX3D	MEX3D	chr19	-	1554667	1556922	1554667	1555388	1555575	1556922	805	95	2	145	7	312	125	0.293649	0.669439	0.95	0.892	0.058
409	C11orf49	C11orf49	chr11	+	47182677	47183798	47182677	47182741	47183014	47183798	409	30	69	48	82	398	125	0.2978	0.676536	0.12	0.155	-0.035
268	NCDN	NCDN	chr1	+	36023392	36023824	36023392	36023484	36023756	36023824	268	34	34	9	15	397	125	0.29888	0.676631	0.239	0.159	0.08
71	POU5F1	POU5F1	chr6	-	31133703	31134947	31133703	31133824	31134310	31134947	71	24	2	15	0	611	125	0.299978	0.676655	0.711	1	-0.289
90	BOLA3-AS1	BOLA3-AS1	chr2	+	74375107	74375605	74375107	74375350	74375476	74375605	90	27	6	45	5	251	125	0.300966	0.676655	0.691	0.818	-0.127
288	VAMP4	VAMP4	chr1	-	171669295	171673674	171669295	171671224	171673526	171673674	288	272	19	273	13	2427	125	0.302022	0.676696	0.424	0.52	-0.096
511	CASP1	CASP1	chr11	-	104896236	104897083	104896236	104896327	104896952	104897083	511	0	1	1	0	750	125	0.304882	0.680458	0	1	-1
716	DLL3	DLL3	chr19	+	39998469	39999121	39998469	39998554	39998891	39999121	716	18	21	12	23	462	125	0.305789	0.680458	0.188	0.124	0.064
146	CUTA	CUTA	chr6	-	33385257	33386065	33385257	33385472	33385645	33386065	146	525	192	523	169	298	125	0.313126	0.681104	0.534	0.565	-0.031
17	SRSF10	SRSF10	chr1	-	24290836	24297929	24290836	24294213	24297827	24297929	17	3044	24	2825	16	3739	125	0.307268	0.681104	0.809	0.855	-0.046
500	ULK2	ULK2	chr17	-	19674142	19679720	19674142	19674380	19679621	19679720	500	415	12	553	23	5366	125	0.312775	0.681104	0.446	0.359	0.087
540	MED23	MED23	chr6	-	131907877	131908986	131907877	131908077	131908848	131908986	540	290	2	241	4	896	125	0.314436	0.681104	0.953	0.894	0.059
582	TP73-AS1	TP73-AS1	chr1	-	3652547	3656951	3652547	3655077	3656796	3656951	582	370	16	451	27	1844	125	0.313574	0.681104	0.611	0.531	0.08
651	OGG1	OGG1	chr3	+	9798450	9799089	9798450	9798500	9798727	9799089	651	46	9	70	8	352	125	0.312186	0.681104	0.645	0.757	-0.112
753	INTS6	INTS6	chr13	-	52026550	52027275	52026550	52026636	52027128	52027275	753	72	0	54	1	617	125	0.312684	0.681104	1	0.916	0.084
754	CCDC28B	CCDC28B	chr1	+	32670198	32670991	32670198	32670221	32670794	32670991	754	35	92	14	53	698	125	0.311711	0.681104	0.064	0.045	0.019
450	LOC100129917	LOC100129917	chr4	-	773936	775636	773936	774476	775559	775636	450	34	0	22	1	1208	125	0.316611	0.681289	1	0.695	0.305
624	PHPT1	PHPT1	chr9	+	139744464	139745012	139744464	139744589	139744954	139745012	624	87	3	84	6	490	125	0.316376	0.681289	0.881	0.781	0.1
702	RAB29	RAB29	chr1	-	205743960	205744610	205743960	205744214	205744501	205744610	702	18	6	30	5	412	125	0.320009	0.686336	0.476	0.645	-0.169
86	PDE4D	PDE4D	chr5	-	58334685	58335339	58334685	58334798	58334884	58335339	86	17	5	2	2	211	125	0.324294	0.690412	0.668	0.372	0.296
925	SLC41A3	SLC41A3	chr3	-	125725199	125726068	125725199	125725407	125725956	125726068	925	671	29	790	26	674	125	0.325086	0.690412	0.811	0.849	-0.038
965	NGDN	NGDN	chr14	+	23946711	23947402	23946711	23946769	23947215	23947402	965	25	120	22	145	571	125	0.323119	0.690412	0.044	0.032	0.012
1001	LINC-PINT	LINC-PINT	chr7	-	130628918	130630594	130628918	130629648	130630478	130630594	1001	34	2	19	0	955	125	0.32665	0.691086	0.69	1	-0.31
332	SPIN2B	SPIN2B	chrX	-	57146114	57147064	57146114	57146534	57146837	57147064	332	57	5	43	7	428	125	0.327524	0.691086	0.769	0.642	0.127
26	ALDH4A1	ALDH4A1	chr1	-	19197923	19199451	19197923	19198284	19199297	19199451	26	491	1	690	4	1138	125	0.331504	0.694986	0.982	0.95	0.032
929	ZSWIM7	ZSWIM7	chr17	-	15879874	15881477	15879874	15881227	15881357	15881477	929	139	42	133	31	255	125	0.331157	0.694986	0.619	0.678	-0.059
939	TTLL3	TTLL3	chr3	+	9876364	9878040	9876364	9876591	9876777	9878040	939	138	10	48	6	311	125	0.333898	0.69776	0.847	0.763	0.084
876	TSTD1	TSTD1	chr1	-	161007421	161007865	161007421	161007616	161007702	161007865	876	8	181	20	300	211	125	0.335357	0.698572	0.026	0.038	-0.012
221	JRK	JRK	chr8	-	143738873	143746087	143738873	143740356	143745894	143746087	221	574	5	704	3	5663	125	0.336612	0.698952	0.717	0.838	-0.121
1049	MIEF1	MIEF1	chr22	+	39909521	39914139	39909521	39910229	39911234	39914139	1049	773	1	1105	4	1130	125	0.339025	0.698956	0.988	0.968	0.02
290	SETMAR	SETMAR	chr3	+	4354581	4355445	4354581	4354913	4355330	4355445	290	49	5	94	5	542	125	0.338059	0.698956	0.693	0.813	-0.12
956	SYNM	SYNM	chr15	+	99669571	99675800	99669571	99672018	99672954	99675800	956	61	2	31	0	1061	125	0.33983	0.698956	0.782	1	-0.218
36	PAK6	PAK6	chr15	+	40568127	40569688	40568127	40568306	40569316	40569688	36	156	0	550	3	1135	125	0.342097	0.701407	1	0.953	0.047
793	UBXN1	UBXN1	chr11	-	62443969	62444477	62443969	62444111	62444284	62444477	793	10	299	15	301	298	125	0.344162	0.703428	0.014	0.02	-0.006
29	EFHC1	EFHC1	chr6	+	52317485	52319085	52317485	52317635	52318892	52319085	29	218	32	124	24	1382	125	0.351364	0.711457	0.381	0.318	0.063
445	FAM3A	FAM3A	chrX	-	153744083	153744566	153744083	153744136	153744292	153744566	445	61	1	62	3	281	125	0.350182	0.711457	0.964	0.902	0.062
936	THUMPD1	THUMPD1	chr16	-	20744985	20748608	20744985	20747680	20748181	20748608	936	155	35	209	37	626	125	0.350562	0.711457	0.469	0.53	-0.061
794	CMTM4	CMTM4	chr16	-	66648652	66656125	66648652	66651261	66655964	66656125	794	2608	4	5107	4	4828	125	0.356002	0.718616	0.944	0.971	-0.027
1010	BAIAP2	BAIAP2	chr17	+	79089569	79091232	79089569	79089617	79090029	79091232	1010	162	0	312	2	537	125	0.363794	0.727587	1	0.973	0.027
104	SLC33A1	SLC33A1	chr3	-	155544300	155546166	155544300	155544608	155545970	155546166	104	516	5	557	9	1487	125	0.363206	0.727587	0.897	0.839	0.058
74	POU5F1	POU5F1	chr6	-	31133347	31134947	31133347	31133478	31133703	31134947	74	7	10	6	4	350	125	0.363179	0.727587	0.2	0.349	-0.149
424	RPRD1A	RPRD1A	chr18	-	33569786	33573263	33569786	33570558	33573064	33573263	424	1663	6	2313	13	2631	125	0.367632	0.730305	0.929	0.894	0.035
587	HCFC1R1	HCFC1R1	chr16	-	3073847	3074287	3073847	3074133	3074212	3074287	587	51	1	71	0	204	125	0.369633	0.730305	0.969	1	-0.031
593	KCNC4	KCNC4	chr1	+	110774842	110776674	110774842	110775219	110775532	110776674	593	108	4	210	4	438	125	0.368933	0.730305	0.885	0.937	-0.052
755	NOP14	NOP14	chr4	-	2939663	2940657	2939663	2939915	2940538	2940657	755	292	0	494	2	748	125	0.36642	0.730305	1	0.976	0.024
208	MCM7	MCM7	chr7	-	99696645	99697026	99696645	99696826	99696901	99697026	208	108	652	191	1297	200	125	0.371022	0.730835	0.094	0.084	0.01
719	SIMC1	SIMC1	chr5	+	175772185	175772994	175772185	175772569	175772704	175772994	719	30	1	30	0	260	125	0.374027	0.733035	0.935	1	-0.065
848	CRB3	CRB3	chr19	+	6466476	6467230	6466476	6466620	6466961	6467230	848	384	52	783	124	466	125	0.374388	0.733035	0.665	0.629	0.036
248	KAT5	KAT5	chr11	+	65479472	65479916	65479472	65479750	65479849	65479916	248	9	13	14	12	224	125	0.383145	0.73407	0.279	0.394	-0.115
261	SHROOM4	SHROOM4	chrX	-	50334642	50339964	50334642	50335144	50338697	50339964	261	457	1	430	0	3678	125	0.382766	0.73407	0.94	1	-0.06
264	PIN1	PIN1	chr19	+	9959765	9960365	9959765	9959877	9960208	9960365	264	531	18	679	17	456	125	0.38183	0.73407	0.89	0.916	-0.026
456	DNAJC4	DNAJC4	chr11	+	64001365	64001753	64001365	64001452	64001544	64001753	456	59	89	35	41	217	125	0.3782	0.73407	0.276	0.33	-0.054
457	CBS	CBS	chr21	-	44473300	44474093	44473300	44473757	44473971	44474093	457	448	31	760	64	339	125	0.386175	0.73407	0.842	0.814	0.028
54	GALNT16	GALNT16	chr14	+	69818747	69821190	69818747	69818887	69820048	69821190	54	18	1	21	0	1286	125	0.384045	0.73407	0.636	1	-0.364
697	NUP43	NUP43	chr6	-	150045451	150048334	150045451	150045829	150047464	150048334	697	501	1	849	0	1760	125	0.385453	0.73407	0.973	1	-0.027
721	R3HCC1	R3HCC1	chr8	+	23147378	23147982	23147378	23147438	23147564	23147982	721	171	3	154	1	251	125	0.385165	0.73407	0.966	0.987	-0.021
747	CIART	CIART	chr1	+	150254942	150256043	150254942	150255028	150255871	150256043	747	63	8	78	6	968	125	0.384948	0.73407	0.504	0.627	-0.123
988	MYLK-AS1	MYLK-AS1	chr3	+	123304359	123304648	123304359	123304400	123304493	123304648	988	1	2	1	0	218	125	0.385265	0.73407	0.223	1	-0.777
637	VASH2	VASH2	chr1	+	213124680	213125160	213124680	213124734	213124930	213125160	637	1	1	2	0	321	125	0.38805	0.73549	0.28	1	-0.72
566	ARL13B	ARL13B	chr3	+	93772030	93774522	93772030	93772144	93772300	93774522	566	74	0	67	1	281	125	0.390382	0.736446	1	0.968	0.032
957	CDK5RAP3	CDK5RAP3	chr17	+	46058802	46059152	46058802	46058825	46058952	46059152	957	538	10	652	8	252	125	0.390813	0.736446	0.964	0.976	-0.012
1028	APOL3	APOL3	chr22	-	36545093	36545419	36545093	36545190	36545306	36545419	1028	2	3	1	0	241	125	0.396695	0.739007	0.257	1	-0.743
307	NDUFS2	NDUFS2	chr1	+	161183653	161184184	161183653	161183711	161183945	161184184	307	16	358	2	472	359	125	0.394752	0.739007	0.015	0.001	0.014
325	GCH1	GCH1	chr14	-	55308723	55310861	55308723	55309772	55310718	55310861	325	231	1	366	4	1071	125	0.398973	0.739007	0.964	0.914	0.05
460	MSTO1	MSTO1	chr1	+	155579960	155580351	155579960	155580123	155580215	155580351	460	11	1	11	0	217	125	0.397013	0.739007	0.864	1	-0.136
554	PPP2R2B	PPP2R2B	chr5	-	146257564	146258348	146257564	146257758	146258153	146258348	554	4	3	10	3	520	125	0.398036	0.739007	0.243	0.445	-0.202
751	CDKN1C	CDKN1C	chr11	-	2905899	2906995	2905899	2906696	2906863	2906995	751	17	56	2	13	292	125	0.394194	0.739007	0.115	0.062	0.053
1035	UNC119	UNC119	chr17	-	26873724	26874867	26873724	26874427	26874694	26874867	1035	84	115	86	139	392	125	0.406019	0.740896	0.189	0.165	0.024
207	HUS1	HUS1	chr7	-	48002884	48005035	48002884	48004229	48004896	48005035	207	55	20	85	23	792	125	0.406608	0.740896	0.303	0.368	-0.065
241	TSSC4	TSSC4	chr11	+	2423840	2425108	2423840	2423882	2424074	2425108	241	341	14	381	21	317	125	0.405965	0.740896	0.906	0.877	0.029
555	CDCA4	CDCA4	chr14	-	105475909	105478272	105475909	105476970	105477496	105478272	555	530	1	1096	5	651	125	0.40481	0.740896	0.99	0.977	0.013
857	TRIM52-AS1	TRIM52-AS1	chr5	+	180690628	180691567	180690628	180690790	180691052	180691567	857	84	0	88	1	387	125	0.406811	0.740896	1	0.966	0.034
908	RNF103	RNF103	chr2	-	86849783	86851000	86849783	86849950	86850938	86851000	908	106	3	94	1	1113	125	0.403911	0.740896	0.799	0.913	-0.114
433	PPIL2	PPIL2	chr22	+	22049682	22052202	22049682	22049785	22051035	22052202	433	351	30	466	32	1375	125	0.410943	0.746337	0.515	0.57	-0.055
19	TP53I3	TP53I3	chr2	-	24307058	24308085	24307058	24307201	24307600	24308085	19	109	59	98	64	524	125	0.412922	0.747165	0.306	0.268	0.038
391	SF3B1	SF3B1	chr2	-	198283520	198285266	198283520	198283675	198285151	198285266	391	1668	6	642	4	1601	125	0.413691	0.747165	0.956	0.926	0.03
100	NUDT16	NUDT16	chr3	+	131102005	131107674	131102005	131102116	131102187	131107674	100	163	2	274	1	196	125	0.418137	0.748239	0.981	0.994	-0.013
249	STON2	STON2	chr14	-	81726993	81737216	81726993	81728275	81737013	81737216	249	392	0	450	1	8863	125	0.416927	0.748239	1	0.864	0.136
812	NIPBL	NIPBL	chr5	+	37063891	37065921	37063891	37064080	37064628	37065921	812	104	30	102	37	673	125	0.420024	0.748239	0.392	0.339	0.053
815	SNRNP27	SNRNP27	chr2	+	70131385	70132368	70131385	70131557	70131643	70132368	815	138	11	165	9	211	125	0.418751	0.748239	0.881	0.916	-0.035
858	TRIM52-AS1	TRIM52-AS1	chr5	+	180690628	180691567	180690628	180690767	180691052	180691567	858	95	8	96	5	410	125	0.419361	0.748239	0.784	0.854	-0.07
192	LARP1B	LARP1B	chr4	+	129028293	129030059	129028293	129028468	129029037	129030059	192	18	45	38	72	694	125	0.423336	0.752084	0.067	0.087	-0.02
820	GLIDR	GLIDR	chr9	-	41954503	41955177	41954503	41954633	41954748	41955177	820	6	17	6	29	240	125	0.424836	0.752699	0.155	0.097	0.058
1040	H2AFJ	H2AFJ	chr12	+	14927269	14930936	14927269	14927910	14928224	14930936	1040	94	1	76	0	439	125	0.431041	0.761622	0.964	1	-0.036
1009	WDR89	WDR89	chr14	-	64108016	64108641	64108016	64108125	64108521	64108641	1009	2	0	7	3	521	125	0.440617	0.771252	1	0.359	0.641
335	IL17RC	IL17RC	chr3	+	9965564	9965975	9965564	9965704	9965915	9965975	335	21	117	14	104	336	125	0.441222	0.771252	0.063	0.048	0.015
448	ZKSCAN1	ZKSCAN1	chr7	+	99621041	99621555	99621041	99621084	99621174	99621555	448	114	0	70	1	215	125	0.438514	0.771252	1	0.976	0.024
847	RANBP6	RANBP6	chr9	-	6011018	6015640	6011018	6014356	6015412	6015640	847	471	1	581	3	1181	125	0.440408	0.771252	0.98	0.953	0.027
236	SPNS1	SPNS1	chr16	+	28986095	28986713	28986095	28986421	28986508	28986713	236	55	10	58	7	212	125	0.443362	0.77292	0.764	0.83	-0.066
47	ARFGAP1	ARFGAP1	chr20	+	61915466	61916274	61915466	61915864	61916217	61916274	47	167	0	151	1	478	125	0.445394	0.774391	1	0.975	0.025
649	SHISA5	SHISA5	chr3	-	48509196	48510972	48509196	48510585	48510759	48510972	649	17	489	10	393	299	125	0.450809	0.781721	0.014	0.011	0.003
1006	RPL28	RPL28	chr19	+	55899297	55903451	55899297	55899416	55902921	55903451	1006	734	52	614	37	3630	125	0.467032	0.78693	0.327	0.364	-0.037
1051	SLC10A3	SLC10A3	chrX	-	153718645	153719029	153718645	153718697	153718932	153719029	1051	6	11	10	11	360	125	0.457181	0.78693	0.159	0.24	-0.081
1052	SLC10A3	SLC10A3	chrX	-	153715644	153717421	153715644	153716835	153716922	153717421	1052	171	12	194	18	212	125	0.473657	0.78693	0.894	0.864	0.03
118	TRMT2B	TRMT2B	chrX	-	100306239	100306722	100306239	100306355	100306632	100306722	118	27	1	34	3	402	125	0.474379	0.78693	0.894	0.779	0.115
13	SLC35C2	SLC35C2	chr20	-	44987025	44987402	44987025	44987197	44987329	44987402	13	331	4	308	2	257	125	0.480185	0.78693	0.976	0.987	-0.011
222	JPH3	JPH3	chr16	+	87730185	87731761	87730185	87730408	87731445	87731761	222	11	2	4	0	1162	125	0.468993	0.78693	0.372	1	-0.628
228	MYBBP1A	MYBBP1A	chr17	-	4442190	4443262	4442190	4442270	4442733	4443262	228	411	2	678	6	588	125	0.463406	0.78693	0.978	0.96	0.018
300	CCDC88A	CCDC88A	chr2	-	55522732	55523192	55522732	55522863	55523085	55523192	300	184	7	95	2	347	125	0.463813	0.78693	0.904	0.945	-0.041
302	C14orf93	C14orf93	chr14	-	23456109	23456843	23456109	23456608	23456728	23456843	302	29	2	36	1	245	125	0.484415	0.78693	0.881	0.948	-0.067
314	IDH3G	IDH3G	chrX	-	153051220	153051727	153051220	153051428	153051666	153051727	314	50	246	65	275	363	125	0.472098	0.78693	0.065	0.075	-0.01
407	BRWD1	BRWD1	chr21	-	40557403	40569341	40557403	40559343	40568423	40569341	407	786	1	530	0	9205	125	0.469021	0.78693	0.914	1	-0.086
435	RPRD2	RPRD2	chr1	+	150443036	150449041	150443036	150444218	150444358	150449041	435	121	8	294	14	265	125	0.482141	0.78693	0.877	0.908	-0.031
514	TMED4	TMED4	chr7	-	44621321	44621894	44621321	44621422	44621652	44621894	514	27	1	34	3	355	125	0.473689	0.78693	0.905	0.8	0.105
518	TUBB	TUBB	chr6	+	30691116	30693203	30691116	30691205	30691811	30693203	518	43392	442	65804	702	731	125	0.466767	0.78693	0.944	0.941	0.003
52	FRMD5	FRMD5	chr15	-	44162958	44166660	44162958	44166137	44166316	44166660	52	87	5	117	4	304	125	0.458351	0.78693	0.877	0.923	-0.046
55	THEMIS2	THEMIS2	chr1	+	28208481	28209554	28208481	28208636	28209023	28209554	55	222	0	451	2	512	125	0.485193	0.78693	1	0.982	0.018
644	PAPD4	PAPD4	chr5	+	78908242	78908898	78908242	78908592	78908833	78908898	644	195	9	256	16	366	125	0.480199	0.78693	0.881	0.845	0.036
701	PIANP	PIANP	chr12	-	6802956	6804817	6802956	6804223	6804595	6804817	701	28	9	2	0	497	125	0.483905	0.78693	0.439	1	-0.561
707	OXSM	OXSM	chr3	+	25832480	25833488	25832480	25833187	25833436	25833488	707	75	0	102	1	374	125	0.472255	0.78693	1	0.972	0.028
735	PDHB	PDHB	chr3	-	58416383	58416669	58416383	58416515	58416569	58416669	735	498	5	656	3	179	125	0.462974	0.78693	0.986	0.993	-0.007
742	FPGT	FPGT	chr1	+	74670074	74674386	74670074	74670140	74670902	74674386	742	101	0	152	1	887	125	0.46345	0.78693	1	0.955	0.045
866	SKIL	SKIL	chr3	+	170077486	170079217	170077486	170077664	170078155	170079217	866	439	3	341	1	616	125	0.464096	0.78693	0.967	0.986	-0.019
906	C5orf24	C5orf24	chr5	+	134190587	134195425	134190587	134191017	134193046	134195425	906	2221	35	2141	40	2154	125	0.468526	0.78693	0.786	0.756	0.03
912	KLK5	KLK5	chr19	-	51456002	51456344	51456002	51456070	51456205	51456344	912	4	0	19	3	260	125	0.479475	0.78693	1	0.753	0.247
914	NEIL2	NEIL2	chr8	+	11627171	11627844	11627171	11627300	11627682	11627844	914	22	1	17	2	507	125	0.481102	0.78693	0.844	0.677	0.167
959	CDK5RAP3	CDK5RAP3	chr17	+	46051765	46052703	46051765	46051814	46052524	46052703	959	499	207	736	329	835	125	0.483558	0.78693	0.265	0.251	0.014
111	TRMT112	TRMT112	chr11	-	64083963	64084619	64083963	64084440	64084529	64084619	111	65	1190	75	1555	214	125	0.487547	0.788787	0.031	0.027	0.004
18	TMEM136	TMEM136	chr11	+	120200685	120204388	120200685	120200758	120201115	120204388	18	130	26	71	18	482	125	0.492654	0.790343	0.565	0.506	0.059
218	DDIT3	DDIT3	chr12	-	57911051	57911536	57911051	57911302	57911488	57911536	218	158	4	68	3	311	125	0.492544	0.790343	0.941	0.901	0.04
458	TTI2	TTI2	chr8	-	33369484	33370703	33369484	33370230	33370477	33370703	458	17	0	27	1	372	125	0.494356	0.790343	1	0.901	0.099
579	MRFAP1	MRFAP1	chr4	+	6641817	6642985	6641817	6642886	6642958	6642985	579	1241	40	1253	47	197	125	0.494571	0.790343	0.952	0.944	0.008
808	ZFAND2B	ZFAND2B	chr2	+	220071505	220071764	220071505	220071567	220071691	220071764	808	23	6	17	7	249	125	0.489855	0.790343	0.658	0.549	0.109
349	TRIM14	TRIM14	chr9	-	100846634	100850287	100846634	100846748	100849723	100850287	349	383	0	657	1	3100	125	0.496495	0.791478	1	0.964	0.036
148	CUTA	CUTA	chr6	-	33385257	33386065	33385257	33385472	33385735	33386065	148	533	205	523	217	388	125	0.513093	0.805866	0.456	0.437	0.019
215	DDIT3	DDIT3	chr12	-	57911051	57911536	57911051	57911221	57911488	57911536	215	225	92	122	57	392	125	0.514172	0.805866	0.438	0.406	0.032
59	MRPL30	MRPL30	chr2	+	99812035	99816020	99812035	99812219	99813616	99816020	59	803	9	1215	10	1522	125	0.510813	0.805866	0.88	0.909	-0.029
633	AMZ2	AMZ2	chr17	+	66244144	66244846	66244144	66244298	66244780	66244846	633	229	1	336	0	607	125	0.509861	0.805866	0.979	1	-0.021
774	ZNF385B	ZNF385B	chr2	-	180306710	180308195	180306710	180306904	180307950	180308195	774	53	1	32	0	1171	125	0.510641	0.805866	0.85	1	-0.15
859	EFS	EFS	chr14	-	23828525	23829248	23828525	23828903	23829131	23829248	859	123	3	17	1	353	125	0.50883	0.805866	0.936	0.858	0.078
985	GLYCTK	GLYCTK	chr3	+	52326275	52329272	52326275	52327208	52327322	52329272	985	43	7	57	13	239	125	0.513788	0.805866	0.763	0.696	0.067
252	PDCD6	PDCD6	chr5	+	271735	271936	271735	271805	271890	271936	252	31	2	36	1	210	125	0.516712	0.806258	0.902	0.955	-0.053
257	SCAF8	SCAF8	chr6	+	155054511	155055064	155054511	155054637	155054980	155055064	257	9	1	6	0	468	125	0.516895	0.806258	0.706	1	-0.294
801	PLK2	PLK2	chr5	-	57755516	57755966	57755516	57755582	57755624	57755966	801	573	11	502	7	167	125	0.518872	0.80741	0.975	0.982	-0.007
263	ZCCHC18	ZCCHC18	chrX	+	103358124	103360538	103358124	103358264	103359942	103360538	263	48	16	14	3	1803	125	0.522085	0.810475	0.172	0.244	-0.072
1033	LRSAM1	LRSAM1	chr9	+	130213764	130214363	130213764	130213948	130214207	130214363	1033	29	23	37	37	384	125	0.527107	0.81425	0.291	0.246	0.045
462	VAMP1	VAMP1	chr12	-	6571403	6574107	6571403	6573652	6574055	6574107	462	63	1	33	0	528	125	0.528263	0.81425	0.937	1	-0.063
8	DNPH1	DNPH1	chr6	-	43193366	43193881	43193366	43193619	43193770	43193881	8	62	328	80	376	276	125	0.528164	0.81425	0.079	0.088	-0.009
164	DKC1	DKC1	chrX	+	154002876	154003548	154002876	154002965	154003469	154003548	164	24	2	19	3	629	125	0.529927	0.814888	0.705	0.557	0.148
41	MRPL52	MRPL52	chr14	+	23299091	23299319	23299091	23299149	23299261	23299319	41	51	80	51	68	237	125	0.531359	0.815168	0.252	0.283	-0.031
107	P3H1	P3H1	chr1	-	43212005	43213083	43212005	43212523	43212923	43213083	107	45	48	17	14	525	125	0.536386	0.819428	0.182	0.224	-0.042
127	PPCS	PPCS	chr1	+	42922164	42923021	42922164	42922395	42922917	42923021	127	191	2	209	1	647	125	0.53665	0.819428	0.949	0.976	-0.027
185	CSF1	CSF1	chr1	+	110465787	110466812	110465787	110466333	110466681	110466812	185	366	2	100	0	473	125	0.539646	0.822078	0.98	1	-0.02
1036	EIF6	EIF6	chr20	-	33871978	33872295	33871978	33872064	33872183	33872295	1036	58	1532	74	2190	244	125	0.545861	0.824517	0.019	0.017	0.002
1053	MIR22HG	MIR22HG	chr17	-	1614797	1617308	1614797	1615693	1616996	1617308	1053	1329	28	926	23	1428	125	0.567308	0.824517	0.806	0.779	0.027
123	DMAP1	DMAP1	chr1	+	44679124	44679530	44679124	44679199	44679420	44679530	123	97	1	91	2	346	125	0.553314	0.824517	0.972	0.943	0.029
141	C7orf26	C7orf26	chr7	+	6639459	6639987	6639459	6639523	6639757	6639987	141	254	1	265	0	359	125	0.549454	0.824517	0.989	1	-0.011
160	ELP5	ELP5	chr17	+	7155519	7155915	7155519	7155656	7155744	7155915	160	67	4	80	3	213	125	0.562002	0.824517	0.908	0.94	-0.032
301	C14orf93	C14orf93	chr14	-	23467635	23468611	23467635	23467950	23468262	23468611	301	58	1	54	2	437	125	0.555284	0.824517	0.943	0.885	0.058
315	NT5C3B	NT5C3B	chr17	-	39992110	39992523	39992110	39992209	39992433	39992523	315	20	11	13	10	349	125	0.562061	0.824517	0.394	0.318	0.076
403	DFFA	DFFA	chr1	-	10520602	10523266	10520602	10521759	10523114	10523266	403	359	78	617	122	1480	125	0.558576	0.824517	0.28	0.299	-0.019
476	LINC01481	LINC01481	chr12	-	70636845	70637140	70636845	70636984	70637091	70637140	476	37	2	8	0	232	125	0.563385	0.824517	0.909	1	-0.091
498	CCNT2	CCNT2	chr2	+	135710799	135716915	135710799	135711949	135712050	135716915	498	95	40	83	41	226	125	0.554754	0.824517	0.568	0.528	0.04
604	PRKD2	PRKD2	chr19	-	47219387	47220384	47219387	47219792	47220207	47220384	604	219	9	261	8	540	125	0.559275	0.824517	0.849	0.883	-0.034
609	UFM1	UFM1	chr13	+	38934177	38937144	38934177	38934213	38934847	38937144	609	199	4	130	4	759	125	0.564283	0.824517	0.891	0.843	0.048
641	ZNHIT6	ZNHIT6	chr1	-	86173311	86174116	86173311	86173619	86173736	86174116	641	197	3	401	9	242	125	0.567804	0.824517	0.971	0.958	0.013
64	PHYKPL	PHYKPL	chr5	-	177658669	177659823	177658669	177658867	177659492	177659823	64	48	1	24	0	750	125	0.550916	0.824517	0.889	1	-0.111
704	POFUT2	POFUT2	chr21	-	46683842	46687628	46683842	46685550	46687504	46687628	704	112	97	71	70	2079	125	0.559516	0.824517	0.065	0.057	0.008
749	PQLC2	PQLC2	chr1	+	19638739	19639383	19638739	19638852	19639222	19639383	749	13	5	10	6	495	125	0.561518	0.824517	0.396	0.296	0.1
777	SLC39A7	SLC39A7	chr6	+	33168602	33169433	33168602	33168715	33169018	33169433	777	918	100	933	93	428	125	0.560382	0.824517	0.728	0.746	-0.018
802	AEBP2	AEBP2	chr12	+	19671020	19675173	19671020	19671047	19671608	19675173	802	106	18	95	20	686	125	0.548484	0.824517	0.518	0.464	0.054
845	MYEOV	MYEOV	chr11	+	69062867	69064754	69062867	69062962	69063058	69064754	845	21	10	82	30	221	125	0.557871	0.824517	0.543	0.607	-0.064
89	RECQL5	RECQL5	chr17	-	73645793	73647345	73645793	73646798	73647265	73647345	89	10	3	10	5	592	125	0.567389	0.824517	0.413	0.297	0.116
92	THYN1	THYN1	chr11	-	134122733	134123260	134122733	134122810	134123120	134123260	92	83	91	87	84	435	125	0.558224	0.824517	0.208	0.229	-0.021
342	TMEM9	TMEM9	chr1	-	201122985	201123683	201122985	201123087	201123576	201123683	342	27	3	16	3	614	125	0.573513	0.830956	0.647	0.521	0.126
444	PIP4K2C	PIP4K2C	chr12	+	57995308	57997211	57995308	57995419	57995708	57997211	444	502	4	1089	6	414	125	0.580565	0.837385	0.974	0.982	-0.008
586	CDC16	CDC16	chr13	+	115037658	115038150	115037658	115037956	115038038	115038150	586	198	49	204	57	207	125	0.581802	0.837385	0.709	0.684	0.025
761	PHF6	PHF6	chrX	+	133559230	133562822	133559230	133559360	133559690	133562822	761	80	65	87	62	455	125	0.580728	0.837385	0.253	0.278	-0.025
497	BET1L	BET1L	chr11	-	202923	205667	202923	205469	205610	205667	497	25	146	22	153	266	125	0.583405	0.837841	0.074	0.063	0.011
227	PDK1	PDK1	chr2	+	173460556	173463862	173460556	173460751	173462340	173463862	227	337	7	515	8	1714	125	0.586258	0.839036	0.778	0.824	-0.046
938	TTLL3	TTLL3	chr3	+	9851643	9852393	9851643	9852078	9852304	9852393	938	17	2	9	2	351	125	0.588097	0.839036	0.752	0.616	0.136
96	MTF2	MTF2	chr1	+	93575786	93575985	93575786	93575803	93575883	93575985	96	54	5	92	6	205	125	0.587137	0.839036	0.868	0.903	-0.035
275	THTPA	THTPA	chr14	+	24025190	24026513	24025190	24025552	24025951	24026513	275	74	4	77	6	524	125	0.591699	0.840496	0.815	0.754	0.061
508	GOSR2	GOSR2	chr17	+	45015964	45018733	45015964	45016070	45017920	45018733	508	1161	3	1296	5	1975	125	0.590964	0.840496	0.961	0.943	0.018
998	HS3ST3B1	HS3ST3B1	chr17	+	14248344	14252721	14248344	14249019	14251318	14252721	998	281	7	15	0	2424	125	0.594051	0.842002	0.674	1	-0.326
1046	AGER	AGER	chr6	-	32151657	32152099	32151657	32151764	32151947	32152099	1046	10	1	27	5	308	125	0.61008	0.847329	0.802	0.687	0.115
109	CPT1B	CPT1B	chr22	-	51007289	51007850	51007289	51007510	51007764	51007850	109	1	4	4	8	379	125	0.611913	0.847329	0.076	0.142	-0.066
289	PER3	PER3	chr1	+	7889896	7890221	7889896	7890011	7890065	7890221	289	6	8	5	10	179	125	0.612574	0.847329	0.344	0.259	0.085
316	TMEM106A	TMEM106A	chr17	+	41365039	41365271	41365039	41365064	41365208	41365271	316	22	3	14	1	269	125	0.610884	0.847329	0.773	0.867	-0.094
394	EGR2	EGR2	chr10	-	64575620	64576126	64575620	64575729	64575829	64576126	394	114	5	8	0	225	125	0.601443	0.847329	0.927	1	-0.073
509	ZBTB7B	ZBTB7B	chr1	+	154975105	154975419	154975105	154975145	154975318	154975419	509	5	1	12	1	298	125	0.613846	0.847329	0.677	0.834	-0.157
525	ELMOD3	ELMOD3	chr2	+	85617260	85618875	85617260	85617388	85617882	85618875	525	32	38	23	33	619	125	0.606446	0.847329	0.145	0.123	0.022
589	HCFC1R1	HCFC1R1	chr16	-	3073233	3073531	3073233	3073362	3073474	3073531	589	58	134	68	175	237	125	0.614704	0.847329	0.186	0.17	0.016
617	CKAP2L	CKAP2L	chr2	-	113513553	113514791	113513553	113513711	113514469	113514791	617	473	2	1161	3	883	125	0.604624	0.847329	0.971	0.982	-0.011
720	R3HCC1	R3HCC1	chr8	+	23147378	23147982	23147378	23147732	23147847	23147982	720	257	2	290	1	240	125	0.60696	0.847329	0.985	0.993	-0.008
770	STX4	STX4	chr16	+	31045546	31045857	31045546	31045646	31045782	31045857	770	25	178	32	196	261	125	0.604069	0.847329	0.063	0.073	-0.01
828	TP53	TP53	chr17	-	7579699	7579940	7579699	7579721	7579838	7579940	828	5	200	4	266	242	125	0.606884	0.847329	0.013	0.008	0.005
886	CSTF3	CSTF3	chr11	-	33162976	33163532	33162976	33163308	33163430	33163532	886	24	250	29	351	247	125	0.609488	0.847329	0.046	0.04	0.006
882	EARS2	EARS2	chr16	-	23533333	23535775	23533333	23534738	23534831	23535775	882	80	2	194	3	218	125	0.616388	0.847858	0.958	0.974	-0.016
42	MRPL52	MRPL52	chr14	+	23299091	23299319	23299091	23299149	23299258	23299319	42	45	144	48	173	234	125	0.618121	0.848452	0.143	0.129	0.014
791	VPS28	VPS28	chr8	-	145648983	145649515	145648983	145649305	145649423	145649515	791	53	305	49	314	243	125	0.620324	0.849688	0.082	0.074	0.008
482	BCKDK	BCKDK	chr16	+	31123189	31124112	31123189	31123348	31123441	31124112	482	129	131	133	124	218	125	0.629771	0.860818	0.361	0.381	-0.02
334	SF1	SF1	chr11	-	64532075	64533627	64532075	64532990	64533422	64533627	334	615	3	870	6	557	125	0.633422	0.86248	0.979	0.97	0.009
899	RUFY1	RUFY1	chr5	+	178986692	178987199	178986692	178986836	178987025	178987199	899	44	7	28	6	314	125	0.633632	0.86248	0.714	0.65	0.064
842	TNFRSF10B	TNFRSF10B	chr8	-	22885843	22886115	22885843	22885954	22886041	22886115	842	554	538	508	473	212	125	0.636171	0.864132	0.378	0.388	-0.01
11	ABL2	ABL2	chr1	-	179068461	179078576	179068461	179078033	179078342	179078576	11	135	25	150	24	434	125	0.640005	0.865733	0.609	0.643	-0.034
434	TMEM147	TMEM147	chr19	+	36036501	36036859	36036501	36036718	36036789	36036859	434	13	375	14	488	196	125	0.639466	0.865733	0.022	0.018	0.004
648	GTPBP3	GTPBP3	chr19	+	17449762	17450075	17449762	17449835	17449931	17450075	648	11	51	12	69	221	125	0.642212	0.866919	0.109	0.09	0.019
195	ARL6IP4	ARL6IP4	chr12	+	123467015	123467460	123467015	123467085	123467166	123467460	195	54	851	70	1010	206	125	0.647819	0.869691	0.037	0.04	-0.003
427	SAA1	SAA1	chr11	+	18287807	18287990	18287807	18287843	18287929	18287990	427	2	0	5	1	211	125	0.646839	0.869691	1	0.748	0.252
594	CXCL12	CXCL12	chr10	-	44872509	44874171	44872509	44873353	44874084	44874171	594	132	4	10	0	856	125	0.650934	0.869691	0.828	1	-0.172
654	NAPA	NAPA	chr19	-	47990890	47991646	47990890	47991147	47991491	47991646	654	869	35	1051	47	469	125	0.649587	0.869691	0.869	0.856	0.013
862	OXLD1	OXLD1	chr17	-	79632065	79633667	79632065	79632614	79633175	79633667	862	185	8	234	8	686	125	0.650861	0.869691	0.808	0.842	-0.034
32	RANGRF	RANGRF	chr17	+	8192575	8193409	8192575	8192732	8192820	8193409	32	21	151	21	175	213	125	0.657729	0.876475	0.075	0.066	0.009
99	PSMG3-AS1	PSMG3-AS1	chr7	+	1624019	1629261	1624019	1625253	1627456	1629261	99	63	1	21	0	2328	125	0.6587	0.876475	0.772	1	-0.228
202	VIPAS39	VIPAS39	chr14	-	77923437	77923983	77923437	77923708	77923837	77923983	202	4	1	4	2	254	125	0.662778	0.877673	0.663	0.496	0.167
244	NR2C2AP	NR2C2AP	chr19	-	19312219	19312850	19312219	19312372	19312739	19312850	244	472	8	730	15	492	125	0.668028	0.877673	0.937	0.925	0.012
602	NSD1	NSD1	chr5	+	176562087	176563031	176562087	176562201	176562941	176563031	602	163	44	253	62	865	125	0.665487	0.877673	0.349	0.371	-0.022
61	PELP1	PELP1	chr17	-	4574985	4576440	4574985	4575177	4575408	4576440	61	464	8	717	10	356	125	0.663684	0.877673	0.953	0.962	-0.009
665	OTUB1	OTUB1	chr11	+	63764001	63764413	63764001	63764120	63764328	63764413	665	94	564	135	760	333	125	0.67037	0.877673	0.059	0.063	-0.004
679	RASSF7	RASSF7	chr11	+	563188	564025	563188	563317	563557	564025	679	343	20	530	35	365	125	0.669629	0.877673	0.855	0.838	0.017
854	GLG1	GLG1	chr16	-	74481325	74487232	74481325	74486029	74487068	74487232	854	2529	22	2525	25	1164	125	0.664031	0.877673	0.925	0.916	0.009
887	MDK	MDK	chr11	+	46403260	46403683	46403260	46403435	46403606	46403683	887	36	13	18	5	296	125	0.6686	0.877673	0.539	0.603	-0.064
327	LINC00869	LINC00869	chr1	-	144300467	144301536	144300467	144300752	144301349	144301536	327	23	8	12	3	722	125	0.673357	0.879817	0.332	0.409	-0.077
1007	ATG3	ATG3	chr3	-	112251353	112253184	112251353	112251627	112253115	112253184	1007	40	157	63	273	1613	125	0.678682	0.880922	0.019	0.018	0.001
1037	EIF6	EIF6	chr20	-	33872183	33872520	33872183	33872295	33872499	33872520	1037	198	2	272	4	329	125	0.6766	0.880922	0.974	0.963	0.011
350	CD274	CD274	chr9	+	5462833	5463121	5462833	5462968	5463074	5463121	350	89	2	286	9	231	125	0.679607	0.880922	0.96	0.945	0.015
537	DIS3L2	DIS3L2	chr2	+	233200482	233201908	233200482	233200584	233201178	233201908	537	52	48	62	51	719	125	0.67904	0.880922	0.158	0.174	-0.016
181	BCKDHB	BCKDHB	chr6	+	81053380	81055987	81053380	81053529	81055691	81055987	181	303	29	511	54	2287	125	0.682529	0.882954	0.363	0.341	0.022
121	FIGNL1	FIGNL1	chr7	-	50511826	50514995	50511826	50514714	50514829	50514995	121	53	4	138	8	240	125	0.684003	0.883108	0.873	0.9	-0.027
902	MED22	MED22	chr9	-	136207750	136211188	136207750	136208544	136210979	136211188	902	1668	4	2228	4	2560	125	0.690308	0.889488	0.953	0.965	-0.012
535	SLC5A6	SLC5A6	chr2	-	27425680	27426213	27425680	27425748	27426100	27426213	535	14	108	31	208	477	125	0.692886	0.891048	0.033	0.038	-0.005
376	ZNRD1	ZNRD1	chr6	+	30029016	30029446	30029016	30029175	30029291	30029446	376	61	36	63	33	241	125	0.694486	0.891348	0.468	0.498	-0.03
1055	GPX8	GPX8	chr5	+	54455945	54456224	54455945	54456071	54456157	54456224	1055	464	63	367	46	211	125	0.701274	0.89172	0.814	0.825	-0.011
341	TMEM9	TMEM9	chr1	-	201122985	201123683	201122985	201123087	201123489	201123683	341	27	5	16	4	527	125	0.699416	0.89172	0.562	0.487	0.075
463	VAMP1	VAMP1	chr12	-	6571403	6574107	6571403	6572135	6574055	6574107	463	313	1	174	1	2045	125	0.701772	0.89172	0.95	0.914	0.036
494	ATP2A2	ATP2A2	chr12	+	110784005	110788897	110784005	110784126	110788096	110788897	494	5780	13	7749	15	4095	125	0.697282	0.89172	0.931	0.94	-0.009
561	TMEM175	TMEM175	chr4	+	941903	942403	941903	941942	942198	942403	561	13	2	13	3	381	125	0.70218	0.89172	0.681	0.587	0.094
671	TK2	TK2	chr16	-	66582880	66584315	66582880	66582912	66583840	66584315	671	39	7	29	4	1053	125	0.702982	0.89172	0.398	0.463	-0.065
313	MED8	MED8	chr1	-	43849578	43850777	43849578	43850223	43850716	43850777	313	581	7	715	7	618	125	0.705272	0.892888	0.944	0.954	-0.01
295	PQBP1	PQBP1	chrX	+	48755538	48755859	48755538	48755629	48755774	48755859	295	23	1	28	2	270	125	0.713555	0.901624	0.914	0.866	0.048
34	RANGRF	RANGRF	chr17	+	8192575	8193409	8192575	8192732	8193130	8193409	34	236	9	281	9	523	125	0.720587	0.906993	0.862	0.882	-0.02
524	HSH2D	HSH2D	chr19	+	16263361	16264018	16263361	16263451	16263852	16264018	524	6	1	11	3	526	125	0.719302	0.906993	0.588	0.466	0.122
408	C11orf49	C11orf49	chr11	+	47182677	47183798	47182677	47182741	47182996	47183798	408	26	9	45	13	380	125	0.723462	0.908858	0.487	0.532	-0.045
621	UBE2V1	UBE2V1	chr20	-	48713019	48713357	48713019	48713071	48713208	48713357	621	10	2	14	4	262	125	0.726463	0.910872	0.705	0.625	0.08
113	NISCH	NISCH	chr3	+	52514199	52515926	52514199	52514311	52514894	52515926	113	133	35	100	29	708	125	0.735361	0.918218	0.402	0.378	0.024
190	ERCC2	ERCC2	chr19	-	45873390	45873845	45873390	45873490	45873793	45873845	190	3	20	3	27	428	125	0.737955	0.918218	0.042	0.031	0.011
2	DERL3	DERL3	chr22	-	24176689	24179341	24176689	24179149	24179250	24179341	2	21	13	12	6	226	125	0.733954	0.918218	0.472	0.525	-0.053
864	OXLD1	OXLD1	chr17	-	79632065	79633667	79632065	79632614	79633547	79633667	864	226	1	291	2	1058	125	0.736608	0.918218	0.964	0.945	0.019
225	TSNAXIP1	TSNAXIP1	chr16	+	67859569	67859979	67859569	67859739	67859819	67859979	225	7	2	2	1	205	125	0.741029	0.918538	0.681	0.549	0.132
733	GMPR2	GMPR2	chr14	+	24702077	24702546	24702077	24702183	24702424	24702546	733	88	24	110	27	366	125	0.740951	0.918538	0.556	0.582	-0.026
226	ENG	ENG	chr9	-	130577290	130578332	130577290	130578085	130578221	130578332	226	8	84	2	16	261	125	0.746403	0.923444	0.044	0.056	-0.012
746	CIART	CIART	chr1	+	150254942	150256043	150254942	150255028	150255617	150256043	746	34	1	56	1	714	125	0.750986	0.927354	0.856	0.907	-0.051
1039	IL32	IL32	chr16	+	3118990	3119668	3118990	3119110	3119281	3119668	1039	3203	31	2163	19	296	125	0.75428	0.927907	0.978	0.98	-0.002
584	ZNF621	ZNF621	chr3	+	40573520	40581285	40573520	40573697	40579776	40581285	584	1431	7	1385	8	6204	125	0.753754	0.927907	0.805	0.777	0.028
253	TMEM205	TMEM205	chr19	-	11456195	11456981	11456195	11456304	11456683	11456981	253	155	8	160	7	504	125	0.760003	0.931432	0.828	0.85	-0.022
336	QSOX1	QSOX1	chr1	+	180165396	180167169	180165396	180165734	180166467	180167169	336	1854	113	2087	122	858	125	0.759142	0.931432	0.705	0.714	-0.009
1008	BDNF	BDNF	chr11	-	27676441	27681196	27676441	27680132	27680366	27681196	1008	2	2	6	4	359	125	0.761478	0.931489	0.258	0.343	-0.085
179	TRIM5	TRIM5	chr11	-	5684424	5686912	5684424	5685403	5686885	5686912	179	784	6	772	7	1607	125	0.76674	0.934658	0.91	0.896	0.014
727	HSPBP1	HSPBP1	chr19	-	55791402	55791751	55791402	55791476	55791585	55791751	727	10	1	30	2	234	125	0.766935	0.934658	0.842	0.889	-0.047
129	PPCS	PPCS	chr1	+	42922164	42923021	42922164	42922744	42922917	42923021	129	6	143	6	170	298	125	0.778939	0.938758	0.017	0.015	0.002
321	ZNF714	ZNF714	chr19	+	21299612	21307883	21299612	21301688	21307763	21307883	321	314	4	524	8	6200	125	0.774581	0.938758	0.613	0.569	0.044
680	PRRT2	PRRT2	chr16	+	29824310	29827202	29824310	29825254	29825653	29827202	680	28	11	6	3	524	125	0.77686	0.938758	0.378	0.323	0.055
684	SNHG10	SNHG10	chr14	-	95999248	96001209	95999248	95999398	96000029	96001209	684	39	29	34	28	756	125	0.776417	0.938758	0.182	0.167	0.015
759	PRX	PRX	chr19	-	40899670	40904723	40899670	40903877	40904526	40904723	759	9	1	12	2	774	125	0.778726	0.938758	0.592	0.492	0.1
997	USP20	USP20	chr9	+	132642391	132644117	132642391	132642568	132642745	132644117	997	28	33	15	20	302	125	0.777881	0.938758	0.26	0.237	0.023
333	MAP7D1	MAP7D1	chr1	+	36641799	36642182	36641799	36641922	36642018	36642182	333	49	3	52	4	221	125	0.780968	0.939467	0.902	0.88	0.022
277	STIL	STIL	chr1	-	47765576	47765824	47765576	47765640	47765781	47765824	277	42	5	108	15	266	125	0.784852	0.9424	0.798	0.772	0.026
194	WRAP53	WRAP53	chr17	+	7591666	7592397	7591666	7591879	7591965	7592397	194	26	24	65	55	211	125	0.799806	0.947565	0.391	0.412	-0.021
219	DDIT3	DDIT3	chr12	-	57911051	57911536	57911051	57911207	57911488	57911536	219	246	33	138	17	406	125	0.790983	0.947565	0.697	0.714	-0.017
352	MIER1	MIER1	chr1	+	67450254	67454302	67450254	67450335	67452085	67454302	352	845	3	1041	3	1875	125	0.805139	0.947565	0.949	0.959	-0.01
447	FAM127B	FAM127B	chrX	-	134184962	134186221	134184962	134185398	134185946	134186221	447	947	92	1061	107	673	125	0.804636	0.947565	0.657	0.648	0.009
539	URM1	URM1	chr9	+	131151539	131154295	131151539	131151588	131151944	131154295	539	13	292	18	364	481	125	0.797008	0.947565	0.011	0.013	-0.002
608	MAP3K12	MAP3K12	chr12	-	53880730	53881212	53880730	53880939	53881038	53881212	608	75	18	41	11	224	125	0.7981	0.947565	0.699	0.675	0.024
626	OTUD5	OTUD5	chrX	-	48779302	48780572	48779302	48780187	48780413	48780572	626	744	56	771	61	351	125	0.798383	0.947565	0.826	0.818	0.008
758	LSS	LSS	chr21	-	47648347	47648738	47648347	47648513	47648645	47648738	758	2	4	3	8	257	125	0.803838	0.947565	0.196	0.154	0.042
788	ATXN2L	ATXN2L	chr16	+	28847253	28848558	28847253	28847443	28848071	28848558	788	514	31	528	34	753	125	0.800486	0.947565	0.734	0.721	0.013
838	ARHGEF4	ARHGEF4	chr2	+	131802941	131804826	131802941	131803019	131803610	131804826	838	7	5	8	7	716	125	0.801449	0.947565	0.196	0.166	0.03
940	ADARB1	ADARB1	chr21	+	46641932	46646478	46641932	46643492	46645461	46646478	940	78	1	52	1	2094	125	0.799618	0.947565	0.823	0.756	0.067
112	C2CD5	C2CD5	chr12	-	22696994	22697480	22696994	22697113	22697253	22697480	112	6	44	8	51	265	125	0.814593	0.95439	0.06	0.069	-0.009
85	CHPF2	CHPF2	chr7	+	150929574	150931360	150929574	150929900	150931171	150931360	85	1798	6	1566	6	1396	125	0.816794	0.95439	0.964	0.959	0.005
942	ZNF154	ZNF154	chr19	-	58207642	58214156	58207642	58212513	58212605	58214156	942	1	6	1	4	217	125	0.813777	0.95439	0.088	0.126	-0.038
977	TYMP	TYMP	chr22	-	50967924	50968514	50967924	50968148	50968332	50968514	977	8	19	2	6	309	125	0.816146	0.95439	0.146	0.119	0.027
388	DNAJB12	DNAJB12	chr10	-	74092587	74095689	74092587	74094375	74095537	74095689	388	301	62	433	93	1287	125	0.818466	0.954634	0.32	0.311	0.009
398	NSUN5P1	NSUN5P1	chr7	+	75044869	75045469	75044869	75045056	75045258	75045469	398	69	5	126	8	327	125	0.825122	0.957926	0.841	0.858	-0.017
405	SCRN2	SCRN2	chr17	-	45915046	45915816	45915046	45915368	45915635	45915816	405	89	74	116	92	392	125	0.825016	0.957926	0.277	0.287	-0.01
947	BAD	BAD	chr11	-	64051653	64052176	64051653	64051848	64052102	64052176	947	22	96	22	89	379	125	0.825697	0.957926	0.07	0.075	-0.005
825	ANO1	ANO1	chr11	+	70033843	70035652	70033843	70034203	70035174	70035652	825	1168	1	6	0	1096	125	0.828085	0.95899	0.993	1	-0.007
161	MAPK11	MAPK11	chr22	-	50702141	50703456	50702141	50702306	50703223	50703456	161	324	4	195	2	1042	125	0.842281	0.965034	0.907	0.921	-0.014
191	DET1	DET1	chr15	-	89073853	89074946	89073853	89074704	89074843	89074946	191	23	4	30	6	264	125	0.848942	0.965034	0.731	0.703	0.028
24	PTPMT1	PTPMT1	chr11	+	47586981	47587538	47586981	47587348	47587457	47587538	24	34	97	40	108	234	125	0.84259	0.965034	0.158	0.165	-0.007
296	NEK1	NEK1	chr4	-	170533170	170533778	170533170	170533294	170533372	170533778	296	10	15	20	27	203	125	0.839419	0.965034	0.291	0.313	-0.022
309	AMBRA1	AMBRA1	chr11	-	46563494	46564948	46563494	46564531	46564801	46564948	309	45	29	48	29	395	125	0.849456	0.965034	0.329	0.344	-0.015
453	CHAC1	CHAC1	chr15	+	41247570	41248717	41247570	41247612	41247747	41248717	453	53	1	80	2	260	125	0.83675	0.965034	0.962	0.951	0.011
495	TCF3	TCF3	chr19	-	1609288	1611848	1609288	1611368	1611702	1611848	495	833	166	945	184	459	125	0.845864	0.965034	0.577	0.583	-0.006
578	MRFAP1	MRFAP1	chr4	+	6641817	6642985	6641817	6642435	6642554	6642985	578	1241	52	1633	71	244	125	0.849585	0.965034	0.924	0.922	0.002
683	POLR3H	POLR3H	chr22	-	41939994	41940493	41939994	41940125	41940431	41940493	683	85	1	63	1	431	125	0.844371	0.965034	0.961	0.948	0.013
907	DUSP22	DUSP22	chr6	+	348768	351355	348768	348841	350821	351355	907	730	46	663	40	2105	125	0.847138	0.965034	0.485	0.496	-0.011
955	RABL2A	RABL2A	chr2	+	114399607	114400975	114399607	114399722	114400766	114400975	955	132	1	98	1	1169	125	0.846433	0.965034	0.934	0.913	0.021
97	CLDN19	CLDN19	chr1	-	43198763	43201701	43198763	43200805	43201548	43201701	97	173	3	203	3	868	125	0.851506	0.965534	0.893	0.907	-0.014
326	LINC00869	LINC00869	chr1	-	144300467	144301536	144300467	144300755	144301189	144301536	326	23	5	11	2	559	125	0.853577	0.966201	0.507	0.552	-0.045
3	DERL3	DERL3	chr22	-	24176689	24179341	24176689	24177119	24179250	24179341	3	166	10	122	8	2256	125	0.865801	0.967368	0.479	0.458	0.021
528	NFKB2	NFKB2	chr10	+	104155352	104155737	104155352	104155553	104155644	104155737	528	16	60	26	104	216	125	0.857817	0.967368	0.134	0.126	0.008
534	SLC5A6	SLC5A6	chr2	-	27422454	27423447	27422454	27422705	27422972	27423447	534	384	2	679	3	392	125	0.861495	0.967368	0.984	0.986	-0.002
56	AP1G2	AP1G2	chr14	-	24035024	24035369	24035024	24035101	24035272	24035369	56	93	128	128	182	296	125	0.85773	0.967368	0.235	0.229	0.006
638	NKIRAS2	NKIRAS2	chr17	+	40174416	40174658	40174416	40174490	40174587	40174658	638	258	3	298	3	222	125	0.867961	0.967368	0.98	0.982	-0.002
766	MFSD11	MFSD11	chr17	+	74733582	74734530	74733582	74733965	74734363	74734530	766	41	2	26	1	523	125	0.865945	0.967368	0.83	0.861	-0.031
792	C15orf41	C15orf41	chr15	+	37100524	37102461	37100524	37100690	37101104	37102461	792	129	11	230	21	539	125	0.863627	0.967368	0.731	0.718	0.013
837	HDAC8	HDAC8	chrX	-	71787431	71787880	71787431	71787646	71787738	71787880	837	2	4	5	12	217	125	0.860602	0.967368	0.224	0.194	0.03
841	ARMCX4	ARMCX4	chrX	+	100786630	100790975	100786630	100786999	100788070	100790975	841	8	3	2	1	1196	125	0.867608	0.967368	0.218	0.173	0.045
809	ZFAND2B	ZFAND2B	chr2	+	220071505	220071764	220071505	220071567	220071688	220071764	809	22	1	17	1	246	125	0.870657	0.968717	0.918	0.896	0.022
919	EFEMP2	EFEMP2	chr11	-	65633911	65634550	65633911	65634183	65634315	65634550	919	257	98	106	39	257	125	0.873961	0.970736	0.561	0.569	-0.008
454	BIRC3	BIRC3	chr11	+	102192567	102196093	102192567	102192631	102195191	102196093	454	904	4	767	3	2685	125	0.87843	0.970739	0.913	0.922	-0.009
485	GMPPB	GMPPB	chr3	-	49758908	49759580	49758908	49759316	49759397	49759580	485	5	118	10	258	206	125	0.875893	0.970739	0.025	0.023	0.002
846	RANBP6	RANBP6	chr9	-	6011018	6015640	6011018	6014356	6015471	6015640	846	503	9	625	12	1240	125	0.877755	0.970739	0.849	0.84	0.009
120	KAT8	KAT8	chr16	+	31142066	31142714	31142066	31142221	31142515	31142714	120	41	91	31	66	419	125	0.887262	0.97884	0.118	0.123	-0.005
961	FAM96B	FAM96B	chr16	-	66967889	66968326	66967889	66968069	66968159	66968326	961	135	5	148	5	215	125	0.890342	0.980579	0.94	0.945	-0.005
7	AKAP8L	AKAP8L	chr19	-	15514285	15514526	15514285	15514366	15514468	15514526	7	326	40	260	33	227	125	0.894213	0.983182	0.818	0.813	0.005
581	TP73-AS1	TP73-AS1	chr1	-	3652547	3656951	3652547	3654418	3656796	3656951	581	594	9	701	10	2503	125	0.898463	0.984534	0.767	0.778	-0.011
615	MTMR11	MTMR11	chr1	-	149900542	149901209	149900542	149900793	149901046	149901209	615	163	4	73	2	378	125	0.89823	0.984534	0.931	0.923	0.008
243	CDK2AP2	CDK2AP2	chr11	-	67275062	67275658	67275062	67275160	67275330	67275658	243	54	22	64	25	295	125	0.905013	0.98839	0.51	0.52	-0.01
513	TMED4	TMED4	chr7	-	44621321	44621894	44621321	44621422	44621645	44621894	513	12	225	20	356	348	125	0.903646	0.98839	0.019	0.02	-0.001
46	C11orf98	C11orf98	chr11	-	62432320	62432688	62432320	62432445	62432602	62432688	46	13	232	21	391	282	125	0.914468	0.995329	0.024	0.023	0.001
512	TSEN34	TSEN34	chr19	+	54697029	54698394	54697029	54697173	54697476	54698394	512	1154	4	1537	3	428	125	0.916581	0.995329	0.988	0.993	-0.005
647	DCTN1	DCTN1	chr2	-	74593370	74593747	74593370	74593502	74593585	74593747	647	3	302	7	363	208	125	0.916548	0.995329	0.006	0.011	-0.005
763	HLTF	HLTF	chr3	-	148747903	148750159	148747903	148749150	148749987	148750159	763	334	14	397	16	962	125	0.917868	0.995329	0.756	0.763	-0.007
971	TWF1	TWF1	chr12	-	44199633	44200178	44199633	44199688	44200023	44200178	971	7	1	12	2	460	125	0.919	0.995329	0.655	0.62	0.035
351	MIER1	MIER1	chr1	+	67450254	67454302	67450254	67450275	67452085	67454302	351	845	3	1041	4	1935	125	0.923893	0.995667	0.948	0.944	0.004
551	NAPB	NAPB	chr20	-	23355155	23358123	23355155	23356289	23356709	23358123	551	132	1	114	1	545	125	0.923733	0.995667	0.968	0.963	0.005
803	MROH7-TTC4	MROH7-TTC4	chr1	+	55197158	55197373	55197158	55197222	55197327	55197373	803	120	2	163	3	230	125	0.923553	0.995667	0.97	0.967	0.003
297	IP6K2	IP6K2	chr3	-	48730883	48732854	48730883	48731673	48732522	48732854	297	319	90	223	64	974	125	0.929059	0.996267	0.313	0.309	0.004
559	ATP6V0B	ATP6V0B	chr1	+	44442697	44443972	44442697	44442888	44443652	44443972	559	58	540	79	753	889	125	0.926675	0.996267	0.015	0.015	0
798	UHRF1	UHRF1	chr19	+	4910378	4911050	4910378	4910506	4910887	4911050	798	19	8	18	8	506	125	0.930562	0.996267	0.37	0.357	0.013
994	SMOX	SMOX	chr20	+	4162735	4163495	4162735	4162970	4163129	4163495	994	404	34	474	39	284	125	0.928682	0.996267	0.839	0.843	-0.004
1005	RPL28	RPL28	chr19	+	55899297	55903451	55899297	55899416	55899610	55903451	1005	35	4229	45	4723	319	125	1	1	0.003	0.004	-0.001
1029	ARHGDIA	ARHGDIA	chr17	-	79827205	79827501	79827205	79827282	79827417	79827501	1029	8	919	11	1354	260	125	1	1	0.004	0.004	0
1031	ARHGDIA	ARHGDIA	chr17	-	79825594	79826951	79825594	79826819	79826931	79826951	1031	2933	11	5548	14	237	125	1	1	0.993	0.995	-0.002
10	FAM96A	FAM96A	chr15	-	64364757	64367736	64364757	64365227	64367690	64367736	10	30	373	33	471	2588	125	1	1	0.004	0.003	0.001
153	TRO	TRO	chrX	+	54955035	54957464	54955035	54955143	54957173	54957464	153	1071	29	188	5	2155	125	0.975354	1	0.682	0.686	-0.004
154	RUSC1	RUSC1	chr1	+	155294892	155295281	155294892	155294969	155295205	155295281	154	152	7	127	6	361	125	0.965218	1	0.883	0.88	0.003
156	TRAPPC11	TRAPPC11	chr4	+	184629559	184629727	184629559	184629569	184629688	184629727	156	80	1	149	2	244	125	0.968862	1	0.976	0.974	0.002
162	DKC1	DKC1	chrX	+	153993173	153993805	153993173	153993241	153993718	153993805	162	4	171	5	310	602	125	1	1	0.005	0.003	0.002
165	DKC1	DKC1	chrX	+	153994490	153995336	153994490	153994675	153995271	153995336	165	6	204	5	442	721	125	1	1	0.005	0.002	0.003
189	SKP1	SKP1	chr5	-	133492081	133494286	133492081	133493459	133494145	133494286	189	8	1798	3	2137	811	125	1	1	0.001	0	0.001
198	ATP5G3	ATP5G3	chr2	-	176040985	176043978	176040985	176043130	176043784	176043978	198	72	1819	66	2736	779	125	1	1	0.006	0.004	0.002
230	ARSA	ARSA	chr22	-	51065983	51066601	51065983	51066220	51066418	51066601	230	125	3	120	3	323	125	0.963296	1	0.942	0.939	0.003
255	NLRP2	NLRP2	chr19	+	55481366	55481663	55481366	55481521	55481590	55481663	255	47	1	95	2	194	125	0.985129	1	0.968	0.968	0
28	SERF2	SERF2	chr15	+	44085907	44088287	44085907	44086134	44086571	44088287	28	2679	10	2851	11	562	125	0.951648	1	0.983	0.983	0
344	FILIP1L	FILIP1L	chr3	-	99567138	99569914	99567138	99569271	99569776	99569914	344	752	1	560	0	630	125	1	1	0.993	1	-0.007
379	SNHG21	SNHG21	chr15	+	83425655	83425958	83425655	83425691	83425797	83425958	379	24	1	24	1	231	125	1	1	0.929	0.929	0
396	GPX1	GPX1	chr3	-	49394608	49395791	49394608	49395180	49395459	49395791	396	27	1139	9	1194	404	125	1	1	0.007	0.002	0.005
425	COCH	COCH	chr14	+	31343740	31344178	31343740	31343797	31344121	31344178	425	15	7	11	5	449	125	0.97118	1	0.374	0.38	-0.006
466	THAP7	THAP7	chr22	-	21356120	21356404	21356120	21356200	21356374	21356404	466	4	2	2	1	299	125	0.999243	1	0.455	0.455	0
488	TNFSF13	TNFSF13	chr17	+	7461608	7462614	7461608	7461692	7462384	7462614	488	176	5	245	7	817	125	0.995343	1	0.843	0.843	0
530	SH3GLB2	SH3GLB2	chr9	-	131770071	131771070	131770071	131770429	131770962	131771070	530	1222	2	1639	2	658	125	1	1	0.991	0.994	-0.003
538	URM1	URM1	chr9	+	131150094	131154295	131150094	131150176	131151539	131154295	538	31	367	30	471	1488	125	1	1	0.007	0.005	0.002
557	TRIM13	TRIM13	chr13	+	50571142	50571899	50571142	50571267	50571802	50571899	557	49	19	50	20	660	125	0.936076	1	0.328	0.321	0.007
558	TRIM13	TRIM13	chr13	+	50571142	50571899	50571142	50571352	50571802	50571899	558	44	14	45	14	575	125	0.960022	1	0.406	0.411	-0.005
577	ATF3	ATF3	chr1	+	212788359	212788603	212788359	212788402	212788489	212788603	577	1082	0	785	1	212	125	1	1	1	0.998	0.002
618	POMGNT1	POMGNT1	chr1	-	46654352	46655029	46654352	46654652	46654913	46655029	618	566	7	823	10	386	125	0.974056	1	0.963	0.964	-0.001
634	AMZ2	AMZ2	chr17	+	66244144	66244846	66244144	66244227	66244784	66244846	634	234	2	349	3	682	125	1	1	0.955	0.955	0
645	PAPD4	PAPD4	chr5	+	78908242	78908898	78908242	78908558	78908833	78908898	645	214	13	277	17	400	125	0.981152	1	0.837	0.836	0.001
655	MAF	MAF	chr16	-	79627744	79634622	79627744	79628450	79632681	79634622	655	311	17	88	5	4356	125	0.945501	1	0.344	0.336	0.008
694	LMNA	LMNA	chr1	+	156108870	156109880	156108870	156108893	156109560	156109880	694	2397	3	3029	1	792	125	1	1	0.992	0.998	-0.006
705	STX16	STX16	chr20	+	57226308	57227194	57226308	57226470	57227128	57227194	705	931	0	1265	2	783	125	1	1	1	0.99	0.01
713	MICAL2	MICAL2	chr11	+	12284026	12285337	12284026	12284084	12285106	12285337	713	3724	4	2789	2	1147	125	1	1	0.99	0.993	-0.003
717	ZNF747	ZNF747	chr16	-	30545517	30546291	30545517	30545631	30545771	30546291	717	10	3	14	4	265	125	0.957266	1	0.611	0.623	-0.012
718	PRRC1	PRRC1	chr5	+	126887398	126890780	126887398	126887570	126889488	126890780	718	1530	0	1834	1	2043	125	1	1	1	0.991	0.009
757	SETD4	SETD4	chr21	-	37406838	37408549	37406838	37408258	37408382	37408549	757	9	33	9	33	249	125	1	1	0.12	0.12	0
822	DAZAP2	DAZAP2	chr12	+	51634654	51634900	51634654	51634713	51634779	51634900	822	1387	12	1920	17	191	125	0.969495	1	0.987	0.987	0
826	C19orf12	C19orf12	chr19	-	30189792	30193884	30189792	30193699	30193754	30193884	826	93	1	103	1	180	125	0.948881	1	0.985	0.986	-0.001
861	OXLD1	OXLD1	chr17	-	79632065	79633667	79632065	79632614	79633179	79633667	861	186	3	234	4	690	125	0.945051	1	0.918	0.914	0.004
905	MCL1	MCL1	chr1	-	150551318	150552214	150551318	150551439	150551898	150552214	905	2238	2	1853	2	584	125	1	1	0.996	0.995	0.001
918	NDUFA2	NDUFA2	chr5	-	140026840	140027370	140026840	140026947	140027067	140027370	918	5	428	1	517	245	125	1	1	0.006	0.001	0.005
91	RPL41	RPL41	chr12	+	56510373	56510583	56510373	56510443	56510558	56510583	91	715	6741	1168	10962	240	125	0.959942	1	0.052	0.053	-0.001
920	CD164	CD164	chr6	-	109687716	109690220	109687716	109689528	109690124	109690220	920	3566	2	4821	2	721	125	1	1	0.997	0.998	-0.001
980	ST3GAL1	ST3GAL1	chr8	-	134487961	134488843	134487961	134488317	134488520	134488843	980	117	43	138	50	328	125	0.954743	1	0.509	0.513	-0.004

## Sheet: hFK1__hFK2
ID	GeneID	geneSymbol	chr	strand	riExonStart_0base	riExonEnd	upstreamES	upstreamEE	downstreamES	downstreamEE	ID_1	IC_SAMPLE_1	SC_SAMPLE_1	IC_SAMPLE_2	SC_SAMPLE_2	IncFormLen	SkipFormLen	PValue	FDR	IncLevel_hFK1	IncLevel_hFK2	IncLevelDifference
298	SRSF2	SRSF2	chr17	-	74730196	74732546	74730196	74731240	74732235	74732546	298	706	996	480	1411	1120	125	0	0	0.073	0.037	0.036
455	LUC7L3	LUC7L3	chr17	+	48827861	48830072	48827861	48828055	48829560	48830072	455	1588	153	780	183	1630	125	4.87388e-14	1.57914e-11	0.443	0.246	0.197
168	HMGN3	HMGN3	chr6	-	79910961	79912106	79910961	79911443	79911992	79912106	168	253	177	99	191	674	125	6.55282e-11	1.41541e-08	0.21	0.088	0.122
597	QKI	QKI	chr6	+	163984451	163999628	163984451	163984751	163986977	163999628	597	207	33	125	85	2351	125	9.62842e-11	1.5598e-08	0.25	0.073	0.177
173	SRSF1	SRSF1	chr17	-	56078279	56083334	56078279	56082961	56083161	56083334	173	106	677	64	987	325	125	7.1335e-08	9.24502e-06	0.057	0.024	0.033
169	HMGN3	HMGN3	chr6	-	79910961	79912106	79910961	79911443	79912033	79912106	169	343	217	174	221	715	125	1.54157e-07	1.6649e-05	0.217	0.121	0.096
172	SRSF1	SRSF1	chr17	-	56078279	56083334	56078279	56081362	56082283	56083334	172	3689	93	5631	67	1046	125	2.96579e-06	0.000274547	0.826	0.909	-0.083
153	TRO	TRO	chrX	+	54955035	54957464	54955035	54955143	54957173	54957464	153	1071	29	488	0	2155	125	1.03687e-05	0.000839861	0.682	1	-0.318
431	CIRBP	CIRBP	chr19	+	1271979	1273171	1271979	1272050	1272425	1273171	431	131	693	73	740	500	125	2.23153e-05	0.0016067	0.045	0.024	0.021
973	DNAJB2	DNAJB2	chr2	+	220149353	220151622	220149353	220149557	220150708	220151622	973	443	138	329	180	1276	125	2.69986e-05	0.00174951	0.239	0.152	0.087
91	RPL41	RPL41	chr12	+	56510373	56510583	56510373	56510443	56510558	56510583	91	715	6741	838	6301	240	125	2.98906e-05	0.00176083	0.052	0.065	-0.013
204	SUMO1	SUMO1	chr2	-	203070902	203072044	203070902	203071526	203071975	203072044	204	3541	29	3769	6	574	125	3.93962e-05	0.0021274	0.964	0.993	-0.029
158	BSDC1	BSDC1	chr1	-	32830233	32834151	32830233	32832255	32834047	32834151	158	108	161	52	168	1917	125	0.000103776	0.00480336	0.042	0.02	0.022
771	TCEB2	TCEB2	chr16	-	2821414	2822103	2821414	2821605	2821994	2822103	771	503	1	500	16	514	125	9.82475e-05	0.00480336	0.992	0.884	0.108
159	ELP5	ELP5	chr17	+	7161906	7163259	7161906	7162002	7162889	7163259	159	189	11	219	0	1012	125	0.000135361	0.00561783	0.68	1	-0.32
29	EFHC1	EFHC1	chr6	+	52317485	52319085	52317485	52317635	52318892	52319085	29	218	32	92	38	1382	125	0.000138712	0.00561783	0.381	0.18	0.201
137	APH1A	APH1A	chr1	-	150237798	150239056	150237798	150238594	150238932	150239056	137	1449	272	2103	280	463	125	0.000191142	0.00688112	0.59	0.67	-0.08
734	CCDC125	CCDC125	chr5	-	68616063	68616407	68616063	68616172	68616291	68616407	734	63	0	76	14	244	125	0.000190981	0.00688112	1	0.736	0.264
254	TMEM205	TMEM205	chr19	-	11456195	11456981	11456195	11456304	11456802	11456981	254	186	279	138	339	623	125	0.000359295	0.0122539	0.118	0.076	0.042
170	AUP1	AUP1	chr2	-	74755877	74756409	74755877	74756062	74756258	74756409	170	121	399	64	380	321	125	0.000472147	0.0148289	0.106	0.062	0.044
706	STX16	STX16	chr20	+	57226308	57227143	57226308	57226490	57227128	57227143	706	904	0	875	11	763	125	0.000480567	0.0148289	1	0.929	0.071
273	ABHD11	ABHD11	chr7	-	73151550	73152065	73151550	73151721	73151891	73152065	273	88	107	96	224	295	125	0.000563417	0.0165952	0.258	0.154	0.104
33	RANGRF	RANGRF	chr17	+	8192820	8193409	8192820	8192906	8193130	8193409	33	239	75	241	134	349	125	0.000727602	0.0204994	0.533	0.392	0.141
570	CTNNB1	CTNNB1	chr3	+	41280624	41281939	41280624	41280845	41281309	41281939	570	2086	282	1639	297	589	125	0.00108233	0.0292229	0.611	0.539	0.072
995	GSTK1	GSTK1	chr7	+	142962084	142962389	142962084	142962185	142962353	142962389	995	144	348	104	403	293	125	0.00138932	0.0360111	0.15	0.099	0.051
600	ENOSF1	ENOSF1	chr18	-	670323	674406	670323	673076	674160	674406	600	1550	26	2328	14	1209	125	0.00161537	0.0402599	0.86	0.945	-0.085
27	BICD2	BICD2	chr9	-	95473644	95477745	95473644	95475743	95477534	95477745	27	312	102	388	75	1916	125	0.00194068	0.0465764	0.166	0.252	-0.086
599	TGOLN2	TGOLN2	chr2	-	85553630	85554808	85553630	85553927	85554101	85554808	599	652	80	882	63	299	125	0.00210695	0.047696	0.773	0.854	-0.081
806	HES4	HES4	chr1	-	935071	935552	935071	935167	935245	935552	806	77	55	41	66	203	125	0.00213454	0.047696	0.463	0.277	0.186
709	C18orf21	C18orf21	chr18	+	33552587	33552870	33552587	33552768	33552847	33552870	709	30	62	11	72	204	125	0.00234555	0.0506638	0.229	0.086	0.143
664	METTL5	METTL5	chr2	-	170680998	170681441	170680998	170681150	170681377	170681441	664	24	53	7	58	352	125	0.00290728	0.0588724	0.139	0.041	0.098
968	NFATC4	NFATC4	chr14	+	24845499	24848811	24845499	24846084	24846843	24848811	968	211	63	109	13	884	125	0.00285638	0.0588724	0.321	0.542	-0.221
250	RAB24	RAB24	chr5	-	176730172	176730745	176730172	176730321	176730407	176730745	250	69	8	23	12	211	125	0.00371171	0.0715181	0.836	0.532	0.304
486	PDCD2	PDCD2	chr6	-	170890834	170892276	170890834	170891353	170892144	170892276	486	230	37	152	49	916	125	0.00397323	0.0715181	0.459	0.297	0.162
590	NAP1L1	NAP1L1	chr12	-	76439162	76442244	76439162	76441498	76442172	76442244	590	1452	492	1980	546	799	125	0.00390151	0.0715181	0.316	0.362	-0.046
982	PTTG1	PTTG1	chr5	+	159848916	159849410	159848916	159849162	159849308	159849410	982	57	11	40	25	271	125	0.00396191	0.0715181	0.705	0.425	0.28
9	TBXA2R	TBXA2R	chr19	-	3594503	3595931	3594503	3595074	3595734	3595931	9	56	0	10	3	785	125	0.00430103	0.0753262	1	0.347	0.653
325	GCH1	GCH1	chr14	-	55308723	55310861	55308723	55309772	55310718	55310861	325	231	1	255	11	1071	125	0.00457681	0.0780466	0.964	0.73	0.234
989	ITGB6	ITGB6	chr2	-	161056513	161056824	161056513	161056589	161056696	161056824	989	401	12	706	5	232	125	0.00481054	0.079929	0.947	0.987	-0.04
14	EEF1B2	EEF1B2	chr2	+	207024317	207024783	207024317	207024408	207024682	207024783	14	1185	155	1241	113	399	125	0.00526079	0.0829933	0.705	0.775	-0.07
336	QSOX1	QSOX1	chr1	+	180165396	180167169	180165396	180165734	180166467	180167169	336	1854	113	1831	73	858	125	0.00539573	0.0829933	0.705	0.785	-0.08
611	NSUN5	NSUN5	chr7	-	72716512	72717737	72716512	72717526	72717596	72717737	611	23	105	13	163	195	125	0.00541471	0.0829933	0.123	0.049	0.074
850	PIGO	PIGO	chr9	-	35091236	35092764	35091236	35091288	35092539	35092764	850	537	10	802	38	1376	125	0.00550727	0.0829933	0.83	0.657	0.173
915	NF2	NF2	chr22	+	30079008	30079904	30079008	30079053	30079689	30079904	915	20	1	16	10	761	125	0.00571557	0.0841748	0.767	0.208	0.559
887	MDK	MDK	chr11	+	46403260	46403683	46403260	46403435	46403606	46403683	887	36	13	4	9	296	125	0.00643641	0.0926843	0.539	0.158	0.381
732	GMPR2	GMPR2	chr14	+	24707451	24708447	24707451	24707611	24707794	24708447	732	39	145	30	228	308	125	0.00698332	0.0983737	0.098	0.051	0.047
208	MCM7	MCM7	chr7	-	99696645	99697026	99696645	99696826	99696901	99697026	208	108	652	128	1125	200	125	0.00774924	0.103456	0.094	0.066	0.028
563	NOMO2	NOMO2	chr16	-	18511181	18511825	18511181	18511366	18511697	18511825	563	4	2	0	8	456	125	0.00770335	0.103456	0.354	0	0.354
716	DLL3	DLL3	chr19	+	39998469	39999121	39998469	39998554	39998891	39999121	716	18	21	2	16	462	125	0.00782303	0.103456	0.188	0.033	0.155
121	FIGNL1	FIGNL1	chr7	-	50511826	50514995	50511826	50514714	50514829	50514995	121	53	4	107	0	240	125	0.00843413	0.109306	0.873	1	-0.127
195	ARL6IP4	ARL6IP4	chr12	+	123467015	123467460	123467015	123467085	123467166	123467460	195	54	851	28	816	206	125	0.00871974	0.109467	0.037	0.02	0.017
580	SRSF8	SRSF8	chr11	+	94800040	94804387	94800040	94801346	94801817	94804387	580	452	41	542	25	596	125	0.00895331	0.109467	0.698	0.82	-0.122
701	PIANP	PIANP	chr12	-	6802956	6804817	6802956	6804223	6804595	6804817	701	28	9	20	0	497	125	0.00894742	0.109467	0.439	1	-0.561
762	BTBD3	BTBD3	chr20	+	11898512	11899249	11898512	11898659	11898981	11899249	762	35	9	24	21	447	125	0.0092964	0.111362	0.521	0.242	0.279
819	GLIDR	GLIDR	chr9	-	41952705	41954633	41952705	41953779	41954503	41954633	819	41	7	25	16	849	125	0.00945198	0.111362	0.463	0.187	0.276
399	ACAA1	ACAA1	chr3	-	38167652	38168191	38167652	38167832	38168000	38168191	399	44	129	29	168	293	125	0.0101356	0.11441	0.127	0.069	0.058
450	LOC100129917	LOC100129917	chr4	-	773936	775636	773936	774476	775559	775636	450	34	0	30	6	1208	125	0.0102404	0.11441	1	0.341	0.659
554	PPP2R2B	PPP2R2B	chr5	-	146257564	146258348	146257564	146257758	146258153	146258348	554	4	3	19	0	520	125	0.0102321	0.11441	0.243	1	-0.757
264	PIN1	PIN1	chr19	+	9959765	9960365	9959765	9959877	9960208	9960365	264	531	18	678	8	456	125	0.0107441	0.118003	0.89	0.959	-0.069
830	ACBD5	ACBD5	chr10	-	27529247	27529808	27529247	27529413	27529602	27529808	830	42	36	60	22	314	125	0.0114801	0.123985	0.317	0.521	-0.204
233	MRPL35	MRPL35	chr2	+	86437602	86440477	86437602	86437736	86439548	86440477	233	831	0	900	6	1937	125	0.0122632	0.127851	1	0.906	0.094
552	PML	PML	chr15	+	74326818	74328735	74326818	74326871	74327512	74328735	552	147	24	160	51	766	125	0.0126273	0.127851	0.5	0.339	0.161
559	ATP6V0B	ATP6V0B	chr1	+	44442697	44443972	44442697	44442888	44443652	44443972	559	58	540	29	532	889	125	0.012604	0.127851	0.015	0.008	0.007
798	UHRF1	UHRF1	chr19	+	4910378	4911050	4910378	4910506	4910887	4911050	798	19	8	15	0	506	125	0.0125428	0.127851	0.37	1	-0.63
795	EDEM2	EDEM2	chr20	-	33734627	33735161	33734627	33734738	33734954	33735161	795	5	61	18	63	341	125	0.0133118	0.132708	0.029	0.095	-0.066
653	FLAD1	FLAD1	chr1	+	154955769	154956542	154955769	154955873	154956317	154956542	653	83	27	71	47	569	125	0.0139242	0.13671	0.403	0.249	0.154
11	ABL2	ABL2	chr1	-	179068461	179078576	179068461	179078033	179078342	179078576	11	135	25	146	11	434	125	0.0154255	0.14919	0.609	0.793	-0.184
591	XBP1	XBP1	chr22	-	29192034	29192180	29192034	29192111	29192137	29192180	591	183	73	164	38	151	125	0.015755	0.150136	0.675	0.781	-0.106
1054	MIR22HG	MIR22HG	chr17	-	1614797	1617308	1614797	1616189	1616996	1617308	1054	806	5	562	12	932	125	0.0159985	0.150247	0.956	0.863	0.093
200	CTPS1	CTPS1	chr1	+	41474330	41474562	41474330	41474386	41474465	41474562	200	13	235	8	428	204	125	0.0166456	0.154091	0.033	0.011	0.022
419	DDAH2	DDAH2	chr6	-	31696641	31698042	31696641	31697002	31697827	31698042	419	134	194	171	171	950	125	0.0178762	0.163152	0.083	0.116	-0.033
306	CREBZF	CREBZF	chr11	-	85374567	85376182	85374567	85374645	85374858	85376182	306	196	48	82	37	338	125	0.018167	0.163503	0.602	0.45	0.152
217	DDIT3	DDIT3	chr12	-	57911051	57911536	57911051	57911325	57911488	57911536	217	150	0	63	3	288	125	0.0193083	0.171394	1	0.901	0.099
82	ITPRIPL2	ITPRIPL2	chr16	+	19125253	19132952	19125253	19125446	19125962	19132952	82	58	5	60	0	641	125	0.0201023	0.176031	0.693	1	-0.307
260	FNBP1L	FNBP1L	chr1	+	94016503	94020218	94016503	94016662	94017965	94020218	260	877	138	1275	150	1428	125	0.0215315	0.18307	0.357	0.427	-0.07
770	STX4	STX4	chr16	+	31045546	31045857	31045546	31045646	31045782	31045857	770	25	178	10	169	261	125	0.0217537	0.18307	0.063	0.028	0.035
885	LINC00623	LINC00623	chr1	-	144298163	144301536	144298163	144300755	144301349	144301536	885	23	0	14	4	719	125	0.0213504	0.18307	1	0.378	0.622
53	FKTN	FKTN	chr9	+	108397331	108403399	108397331	108397429	108402381	108403399	53	961	4	1203	0	5077	125	0.0227853	0.188006	0.855	1	-0.145
618	POMGNT1	POMGNT1	chr1	-	46654352	46655029	46654352	46654652	46654913	46655029	618	566	7	673	1	386	125	0.0232106	0.188006	0.963	0.995	-0.032
974	PSMD13	PSMD13	chr11	+	244040	244216	244040	244075	244160	244216	974	16	312	7	375	210	125	0.0230839	0.188006	0.03	0.011	0.019
625	PHPT1	PHPT1	chr9	+	139744464	139745012	139744464	139744589	139744957	139745012	625	87	5	55	11	493	125	0.024504	0.193641	0.815	0.559	0.256
702	RAB29	RAB29	chr1	-	205743960	205744610	205743960	205744214	205744501	205744610	702	18	6	28	1	412	125	0.0244888	0.193641	0.476	0.895	-0.419
789	ATXN2L	ATXN2L	chr16	+	28847253	28848558	28847253	28847443	28848048	28848558	789	458	54	453	81	730	125	0.0258794	0.202046	0.592	0.489	0.103
131	ID1	ID1	chr20	+	30193085	30194317	30193085	30193616	30193855	30194317	131	328	562	158	204	364	125	0.0263581	0.203334	0.167	0.21	-0.043
879	HRAS	HRAS	chr11	-	532241	532755	532241	532522	532630	532755	879	37	311	29	432	233	125	0.0274118	0.208975	0.06	0.035	0.025
851	CCNG1	CCNG1	chr5	+	162864576	162864810	162864576	162864665	162864765	162864810	851	594	9	714	2	225	125	0.0281197	0.211879	0.973	0.995	-0.022
1038	IL32	IL32	chr16	+	3117377	3117614	3117377	3117416	3117554	3117614	1038	156	1208	82	866	263	125	0.0299619	0.21904	0.058	0.043	0.015
816	TMEM138	TMEM138	chr11	+	61131723	61131990	61131723	61131787	61131904	61131990	816	178	8	159	18	242	125	0.0304222	0.21904	0.92	0.82	0.1
842	TNFRSF10B	TNFRSF10B	chr8	-	22885843	22886115	22885843	22885954	22886041	22886115	842	554	538	456	536	212	125	0.0301628	0.21904	0.378	0.334	0.044
949	JRKL	JRKL	chr11	+	96123157	96126727	96123157	96123237	96123646	96126727	949	59	2	46	8	534	125	0.030403	0.21904	0.874	0.574	0.3
596	QKI	QKI	chr6	+	163984451	163999628	163984451	163984751	163985698	163999628	596	75	11	39	15	1072	125	0.0308285	0.219526	0.443	0.233	0.21
397	NSUN5P1	NSUN5P1	chr7	+	75045553	75046071	75045553	75045694	75045764	75046071	397	93	11	63	18	195	125	0.0332014	0.233853	0.844	0.692	0.152
526	GOLGA8A	GOLGA8A	chr15	-	34678825	34680153	34678825	34678942	34680033	34680153	526	175	5	137	0	1216	125	0.0350377	0.244133	0.783	1	-0.217
149	CUTA	CUTA	chr6	-	33385257	33386065	33385257	33385472	33385863	33386065	149	546	143	526	180	516	125	0.0361688	0.249334	0.481	0.414	0.067
305	CREBZF	CREBZF	chr11	-	85368607	85376182	85368607	85373501	85374567	85376182	305	245	79	214	45	1191	125	0.0394364	0.268601	0.246	0.333	-0.087
43	MRPL52	MRPL52	chr14	+	23299091	23299319	23299091	23299157	23299258	23299319	43	45	18	27	3	226	125	0.0397927	0.268601	0.58	0.833	-0.253
663	METTL5	METTL5	chr2	-	170680998	170681441	170680998	170681150	170681291	170681441	663	24	79	7	57	266	125	0.04212	0.281379	0.125	0.055	0.07
568	CDCA8	CDCA8	chr1	+	38158072	38158456	38158072	38158250	38158347	38158456	568	124	8	256	36	222	125	0.0428858	0.283571	0.897	0.8	0.097
213	LOC171391	LOC171391	chr11	+	783529	784284	783529	783671	784023	784284	213	30	9	16	14	477	125	0.0434518	0.284412	0.466	0.23	0.236
251	RAB24	RAB24	chr5	-	176729128	176729497	176729128	176729179	176729397	176729497	251	50	71	21	56	343	125	0.0441774	0.286269	0.204	0.12	0.084
480	ABLIM3	ABLIM3	chr5	+	148521045	148521671	148521045	148521217	148521571	148521671	480	28	33	15	39	479	125	0.0459549	0.291949	0.181	0.091	0.09
57	TAF1C	TAF1C	chr16	-	84214933	84215269	84214933	84215069	84215197	84215269	57	62	34	88	26	253	125	0.0457731	0.291949	0.474	0.626	-0.152
341	TMEM9	TMEM9	chr1	-	201122985	201123683	201122985	201123087	201123489	201123683	341	27	5	21	0	527	125	0.0469826	0.292737	0.562	1	-0.438
886	CSTF3	CSTF3	chr11	-	33162976	33163532	33162976	33163308	33163430	33163532	886	24	250	13	272	247	125	0.0467435	0.292737	0.046	0.024	0.022
848	CRB3	CRB3	chr19	+	6466476	6467230	6466476	6466620	6466961	6467230	848	384	52	610	55	466	125	0.0480345	0.296442	0.665	0.748	-0.083
31	ZFP36L1	ZFP36L1	chr14	-	69254371	69257209	69254371	69255526	69256243	69257209	31	7798	137	7217	160	842	125	0.0485091	0.296546	0.894	0.87	0.024
678	PPP1CC	PPP1CC	chr12	-	111157612	111158970	111157612	111158009	111158909	111158970	678	3211	17	3889	36	1025	125	0.0536513	0.324916	0.958	0.929	0.029
268	NCDN	NCDN	chr1	+	36023392	36023824	36023392	36023484	36023756	36023824	268	34	34	37	18	397	125	0.0551899	0.328101	0.239	0.393	-0.154
925	SLC41A3	SLC41A3	chr3	-	125725199	125726068	125725199	125725407	125725956	125726068	925	671	29	674	16	674	125	0.0547945	0.328101	0.811	0.887	-0.076
299	NFKBIB	NFKBIB	chr19	+	39398038	39399534	39398038	39398299	39399370	39399534	299	566	65	565	44	1196	125	0.0560594	0.330241	0.476	0.573	-0.097
478	SLC46A3	SLC46A3	chr13	-	29274217	29275718	29274217	29275093	29275637	29275718	478	41	0	30	3	669	125	0.0567258	0.331156	1	0.651	0.349
584	ZNF621	ZNF621	chr3	+	40573520	40581285	40573520	40573697	40579776	40581285	584	1431	7	1165	1	6204	125	0.0585596	0.332865	0.805	0.959	-0.154
829	RPL13	RPL13	chr16	+	89627985	89628159	89627985	89628006	89628147	89628159	829	15140	217	14875	175	266	125	0.0577094	0.332865	0.97	0.976	-0.006
928	PTGES2	PTGES2	chr9	-	130887522	130887720	130887522	130887562	130887654	130887720	928	156	7	185	2	217	125	0.0584604	0.332865	0.928	0.982	-0.054
1016	HCG18	HCG18	chr6	-	30255173	30262741	30255173	30260376	30262247	30262741	1016	256	70	220	85	1996	125	0.0632182	0.333117	0.186	0.139	0.047
151	TREX1	TREX1	chr3	+	48506918	48509044	48506918	48507708	48508028	48509044	151	26	21	14	26	445	125	0.0602876	0.333117	0.258	0.131	0.127
216	DDIT3	DDIT3	chr12	-	57911051	57911536	57911051	57911378	57911488	57911536	216	122	14	51	13	235	125	0.062921	0.333117	0.823	0.676	0.147
269	SEPT4	SEPT4	chr17	-	56598103	56598521	56598103	56598203	56598358	56598521	269	0	2	3	0	280	125	0.0626173	0.333117	0	1	-1
48	HNRNPM	HNRNPM	chr19	+	8530207	8530399	8530207	8530246	8530363	8530399	48	745	514	857	683	242	125	0.061527	0.333117	0.428	0.393	0.035
497	BET1L	BET1L	chr11	-	202923	205667	202923	205469	205610	205667	497	25	146	12	138	266	125	0.0632306	0.333117	0.074	0.039	0.035
839	STRADA	STRADA	chr17	-	61780191	61781942	61780191	61781111	61781700	61781942	839	67	0	55	3	714	125	0.0627677	0.333117	1	0.762	0.238
939	TTLL3	TTLL3	chr3	+	9876364	9878040	9876364	9876591	9876777	9878040	939	138	10	73	1	311	125	0.0629629	0.333117	0.847	0.967	-0.12
994	SMOX	SMOX	chr20	+	4162735	4163495	4162735	4162970	4163129	4163495	994	404	34	494	25	284	125	0.0611012	0.333117	0.839	0.897	-0.058
586	CDC16	CDC16	chr13	+	115037658	115038150	115037658	115037956	115038038	115038150	586	198	49	238	38	207	125	0.0642071	0.335534	0.709	0.791	-0.082
161	MAPK11	MAPK11	chr22	-	50702141	50703456	50702141	50702306	50703223	50703456	161	324	4	242	0	1042	125	0.0660578	0.339726	0.907	1	-0.093
240	B9D1	B9D1	chr17	-	19246482	19247170	19246482	19246774	19247102	19247170	240	16	46	9	60	453	125	0.0657131	0.339726	0.088	0.04	0.048
333	MAP7D1	MAP7D1	chr1	+	36641799	36642182	36641799	36641922	36642018	36642182	333	49	3	54	0	221	125	0.070371	0.344434	0.902	1	-0.098
339	TMEM9	TMEM9	chr1	-	201122985	201123683	201122985	201123087	201123275	201123683	339	25	13	21	25	313	125	0.0676779	0.344434	0.434	0.251	0.183
410	CCDC107	CCDC107	chr9	+	35660742	35661500	35660742	35660855	35660936	35661500	410	198	95	231	80	206	125	0.0706941	0.344434	0.558	0.637	-0.079
430	CCPG1	CCPG1	chr15	-	55647420	55653142	55647420	55648607	55651736	55653142	430	784	40	451	13	3254	125	0.0691969	0.344434	0.43	0.571	-0.141
451	MRPS21	MRPS21	chr1	+	150266261	150266869	150266261	150266318	150266754	150266869	451	620	190	510	194	561	125	0.0684902	0.344434	0.421	0.369	0.052
493	PLCD1	PLCD1	chr3	-	38051394	38051766	38051394	38051544	38051621	38051766	493	17	57	3	31	202	125	0.0701213	0.344434	0.156	0.057	0.099
876	TSTD1	TSTD1	chr1	-	161007421	161007865	161007421	161007616	161007702	161007865	876	8	181	3	229	211	125	0.0703352	0.344434	0.026	0.008	0.018
615	MTMR11	MTMR11	chr1	-	149900542	149901209	149900542	149900793	149901046	149901209	615	163	4	125	9	378	125	0.0717511	0.346976	0.931	0.821	0.11
783	ZNF131	ZNF131	chr5	+	43161350	43162033	43161350	43161708	43161810	43162033	783	28	37	53	39	227	125	0.0749303	0.359666	0.294	0.428	-0.134
346	RPL17	RPL17	chr18	-	47017901	47018203	47017901	47017954	47018105	47018203	346	795	98	560	91	276	125	0.0776378	0.369922	0.786	0.736	0.05
134	ATPIF1	ATPIF1	chr1	+	28562871	28564616	28562871	28562963	28564347	28564616	134	441	876	403	929	1509	125	0.0800847	0.378795	0.04	0.035	0.005
965	NGDN	NGDN	chr14	+	23946711	23947402	23946711	23946769	23947215	23947402	965	25	120	15	132	571	125	0.0821327	0.385667	0.044	0.024	0.02
759	PRX	PRX	chr19	-	40899670	40904723	40899670	40903877	40904526	40904723	759	9	1	6	5	774	125	0.0843363	0.393165	0.592	0.162	0.43
89	RECQL5	RECQL5	chr17	-	73645793	73647345	73645793	73646798	73647265	73647345	89	10	3	4	6	592	125	0.0853675	0.39513	0.413	0.123	0.29
59	MRPL30	MRPL30	chr2	+	99812035	99816020	99812035	99812219	99813616	99816020	59	803	9	977	4	1522	125	0.0860741	0.395575	0.88	0.953	-0.073
229	ARSA	ARSA	chr22	-	51065983	51066601	51065983	51066220	51066373	51066601	229	95	5	82	11	278	125	0.0888984	0.397907	0.895	0.77	0.125
230	ARSA	ARSA	chr22	-	51065983	51066601	51065983	51066220	51066418	51066601	230	125	3	124	0	323	125	0.0903112	0.397907	0.942	1	-0.058
489	STX10	STX10	chr19	-	13254871	13255485	13254871	13255300	13255390	13255485	489	19	217	10	225	215	125	0.0876777	0.397907	0.048	0.025	0.023
532	PRAME	PRAME	chr22	-	22899231	22900000	22899231	22899350	22899964	22900000	532	2	0	0	2	739	125	0.0890097	0.397907	1	0	1
707	OXSM	OXSM	chr3	+	25832480	25833488	25832480	25833187	25833436	25833488	707	75	0	81	3	374	125	0.089749	0.397907	1	0.9	0.1
85	CHPF2	CHPF2	chr7	+	150929574	150931360	150929574	150929900	150931171	150931360	85	1798	6	1504	1	1396	125	0.0908799	0.397907	0.964	0.993	-0.029
899	RUFY1	RUFY1	chr5	+	178986692	178987199	178986692	178986836	178987025	178987199	899	44	7	33	1	314	125	0.0890553	0.397907	0.714	0.929	-0.215
83	ZNF282	ZNF282	chr7	+	148920903	148923339	148920903	148921082	148921339	148923339	83	36	0	39	3	382	125	0.0977937	0.422469	1	0.81	0.19
840	SLC25A1	SLC25A1	chr22	-	19165645	19166018	19165645	19165753	19165899	19166018	840	4	6	0	5	271	125	0.097386	0.422469	0.235	0	0.235
601	PPCDC	PPCDC	chr15	+	75335609	75335877	75335609	75335732	75335828	75335877	601	10	2	18	0	221	125	0.101381	0.435064	0.739	1	-0.261
927	LRTOMT	LRTOMT	chr11	+	71805993	71807938	71805993	71806142	71806424	71807938	927	19	20	7	18	407	125	0.102664	0.437675	0.226	0.107	0.119
147	CUTA	CUTA	chr6	-	33385257	33386065	33385257	33385593	33385735	33386065	147	201	5	197	1	267	125	0.107846	0.449099	0.95	0.989	-0.039
209	MRPS12	MRPS12	chr19	+	39421593	39421983	39421593	39421811	39421915	39421983	209	6	33	15	35	229	125	0.107937	0.449099	0.09	0.19	-0.1
624	PHPT1	PHPT1	chr9	+	139744464	139745012	139744464	139744589	139744954	139745012	624	87	3	54	6	490	125	0.106669	0.449099	0.881	0.697	0.184
638	NKIRAS2	NKIRAS2	chr17	+	40174416	40174658	40174416	40174490	40174587	40174658	638	258	3	276	9	222	125	0.108116	0.449099	0.98	0.945	0.035
1036	EIF6	EIF6	chr20	-	33871978	33872295	33871978	33872064	33872183	33872295	1036	58	1532	51	1849	244	125	0.111414	0.450843	0.019	0.014	0.005
266	HYAL1	HYAL1	chr3	-	50339487	50341032	50339487	50340411	50340896	50341032	266	9	2	3	4	610	125	0.112015	0.450843	0.48	0.133	0.347
420	UBL7	UBL7	chr15	-	74753008	74753529	74753008	74753119	74753377	74753529	420	8	0	15	5	383	125	0.111752	0.450843	1	0.495	0.505
679	RASSF7	RASSF7	chr11	+	563188	564025	563188	563317	563557	564025	679	343	20	344	32	365	125	0.111695	0.450843	0.855	0.786	0.069
733	GMPR2	GMPR2	chr14	+	24702077	24702546	24702077	24702183	24702424	24702546	733	88	24	71	32	366	125	0.110472	0.450843	0.556	0.431	0.125
408	C11orf49	C11orf49	chr11	+	47182677	47183798	47182677	47182741	47182996	47183798	408	26	9	44	6	380	125	0.114259	0.451464	0.487	0.707	-0.22
692	PSME1	PSME1	chr14	+	24607682	24608176	24607682	24607769	24607944	24608176	692	30	886	17	898	300	125	0.113612	0.451464	0.014	0.008	0.006
790	ATXN2L	ATXN2L	chr16	+	28847253	28848558	28847253	28847497	28848048	28848558	790	415	6	415	13	676	125	0.113359	0.451464	0.927	0.855	0.072
128	PPCS	PPCS	chr1	+	42922164	42923021	42922164	42922299	42922917	42923021	128	194	25	175	35	743	125	0.119065	0.459251	0.566	0.457	0.109
2	DERL3	DERL3	chr22	-	24176689	24179341	24176689	24179149	24179250	24179341	2	21	13	6	10	226	125	0.118128	0.459251	0.472	0.249	0.223
630	AMZ2	AMZ2	chr17	+	66244144	66244846	66244144	66244199	66244780	66244846	630	229	0	284	3	706	125	0.117269	0.459251	1	0.944	0.056
674	SEC14L1	SEC14L1	chr17	+	75209999	75213181	75209999	75210101	75212630	75213181	674	2456	18	3135	13	2654	125	0.118772	0.459251	0.865	0.919	-0.054
391	SF3B1	SF3B1	chr2	-	198283520	198285266	198283520	198283675	198285151	198285266	391	1668	6	658	6	1601	125	0.119858	0.459575	0.956	0.895	0.061
548	HOXA1	HOXA1	chr7	-	27134879	27135625	27134879	27134974	27135177	27135625	548	19	7	38	5	328	125	0.120825	0.460555	0.508	0.743	-0.235
253	TMEM205	TMEM205	chr19	-	11456195	11456981	11456195	11456304	11456683	11456981	253	155	8	123	2	504	125	0.124539	0.471273	0.828	0.938	-0.11
782	ZNF131	ZNF131	chr5	+	43161350	43162033	43161350	43161715	43161810	43162033	782	25	4	50	2	220	125	0.125091	0.471273	0.78	0.934	-0.154
574	RELA	RELA	chr11	-	65421066	65422471	65421066	65421980	65422289	65422471	574	873	28	974	20	434	125	0.132324	0.49564	0.9	0.933	-0.033
146	CUTA	CUTA	chr6	-	33385257	33386065	33385257	33385472	33385645	33386065	146	525	192	495	150	298	125	0.135344	0.504038	0.534	0.581	-0.047
307	NDUFS2	NDUFS2	chr1	+	161183653	161184184	161183653	161183711	161183945	161184184	307	16	358	4	408	359	125	0.139467	0.516427	0.015	0.003	0.012
398	NSUN5P1	NSUN5P1	chr7	+	75044869	75045469	75044869	75045056	75045258	75045469	398	69	5	110	17	327	125	0.141518	0.517552	0.841	0.712	0.129
655	MAF	MAF	chr16	-	79627744	79634622	79627744	79628450	79632681	79634622	655	311	17	190	5	4356	125	0.142167	0.517552	0.344	0.522	-0.178
801	PLK2	PLK2	chr5	-	57755516	57755966	57755516	57755582	57755624	57755966	801	573	11	481	4	167	125	0.140974	0.517552	0.975	0.989	-0.014
609	UFM1	UFM1	chr13	+	38934177	38937144	38934177	38934213	38934847	38937144	609	199	4	92	0	759	125	0.143535	0.519613	0.891	1	-0.109
800	GATAD1	GATAD1	chr7	+	92085685	92089381	92085685	92086213	92086675	92089381	800	274	0	199	2	587	125	0.145383	0.523379	1	0.955	0.045
602	NSD1	NSD1	chr5	+	176562087	176563031	176562087	176562201	176562941	176563031	602	163	44	206	39	865	125	0.14724	0.526615	0.349	0.433	-0.084
641	ZNHIT6	ZNHIT6	chr1	-	86173311	86174116	86173311	86173619	86173736	86174116	641	197	3	375	1	242	125	0.148054	0.526615	0.971	0.995	-0.024
92	THYN1	THYN1	chr11	-	134122733	134123260	134122733	134122810	134123120	134123260	92	83	91	89	71	435	125	0.149523	0.526615	0.208	0.265	-0.057
997	USP20	USP20	chr9	+	132642391	132644117	132642391	132642568	132642745	132644117	997	28	33	31	21	302	125	0.149533	0.526615	0.26	0.379	-0.119
308	LPPR3	LPPR3	chr19	-	814433	814749	814433	814607	814691	814749	308	0	10	1	2	209	125	0.150757	0.528056	0	0.23	-0.23
321	ZNF714	ZNF714	chr19	+	21299612	21307883	21299612	21301688	21307763	21307883	321	314	4	421	12	6200	125	0.153259	0.528255	0.613	0.414	0.199
51	METTL17	METTL17	chr14	+	21464685	21465194	21464685	21464870	21464943	21465194	51	133	85	121	102	198	125	0.153209	0.528255	0.497	0.428	0.069
742	FPGT	FPGT	chr1	+	74670074	74674386	74670074	74670140	74670902	74674386	742	101	0	91	2	887	125	0.152596	0.528255	1	0.865	0.135
335	IL17RC	IL17RC	chr3	+	9965564	9965975	9965564	9965704	9965915	9965975	335	21	117	10	99	336	125	0.154387	0.528731	0.063	0.036	0.027
632	AMZ2	AMZ2	chr17	+	66244144	66244846	66244144	66244227	66244780	66244846	632	229	5	284	13	678	125	0.155029	0.528731	0.894	0.801	0.093
226	ENG	ENG	chr9	-	130577290	130578332	130577290	130578085	130578221	130578332	226	8	84	0	18	261	125	0.15783	0.535466	0.044	0	0.044
310	INVS	INVS	chr9	+	103054607	103055325	103054607	103054718	103055228	103055325	310	128	3	134	8	635	125	0.16382	0.55082	0.894	0.767	0.127
496	PJA1	PJA1	chrX	-	68380580	68383309	68380580	68382224	68382788	68383309	496	677	3	618	7	689	125	0.164906	0.55082	0.976	0.941	0.035
969	NFATC4	NFATC4	chr14	+	24845499	24848811	24845499	24845760	24846843	24848811	969	403	11	194	10	1208	125	0.164436	0.55082	0.791	0.667	0.124
389	IRX2	IRX2	chr5	-	2746278	2747730	2746278	2746900	2747654	2747730	389	195	2	195	0	879	125	0.168961	0.554233	0.933	1	-0.067
421	GAREML	GAREML	chr2	+	26410099	26412532	26410099	26410184	26410583	26412532	421	86	2	86	0	524	125	0.167298	0.554233	0.911	1	-0.089
581	TP73-AS1	TP73-AS1	chr1	-	3652547	3656951	3652547	3654418	3656796	3656951	581	594	9	595	4	2503	125	0.171168	0.554233	0.767	0.881	-0.114
608	MAP3K12	MAP3K12	chr12	-	53880730	53881212	53880730	53880939	53881038	53881212	608	75	18	62	8	224	125	0.171915	0.554233	0.699	0.812	-0.113
788	ATXN2L	ATXN2L	chr16	+	28847253	28848558	28847253	28847497	28848071	28848558	788	471	16	471	9	699	125	0.169299	0.554233	0.84	0.903	-0.063
866	SKIL	SKIL	chr3	+	170077486	170079217	170077486	170077664	170078155	170079217	866	439	3	327	0	616	125	0.170274	0.554233	0.967	1	-0.033
944	SLC35F5	SLC35F5	chr2	-	114470368	114472772	114470368	114472618	114472734	114472772	944	345	4	510	0	241	125	0.169637	0.554233	0.978	1	-0.022
865	OXLD1	OXLD1	chr17	-	79632065	79633667	79632065	79632614	79633193	79633667	865	187	0	187	2	704	125	0.174593	0.560079	1	0.943	0.057
730	PSMD11	PSMD11	chr17	+	30807506	30810337	30807506	30807649	30807770	30810337	730	79	353	78	442	246	125	0.177186	0.5656	0.102	0.082	0.02
111	TRMT112	TRMT112	chr11	-	64083963	64084619	64083963	64084440	64084529	64084619	111	65	1190	51	1209	214	125	0.182665	0.579716	0.031	0.024	0.007
71	POU5F1	POU5F1	chr6	-	31133703	31134947	31133703	31133824	31134310	31134947	71	24	2	25	0	611	125	0.183398	0.579716	0.711	1	-0.289
12	VCPKMT	VCPKMT	chr14	-	50582797	50583297	50582797	50582897	50583004	50583297	12	5	6	3	12	232	125	0.18523	0.57985	0.31	0.119	0.191
380	MSH2	MSH2	chr2	+	47630205	47630541	47630205	47630314	47630498	47630541	380	105	0	176	3	309	125	0.185035	0.57985	1	0.96	0.04
996	FXYD5	FXYD5	chr19	+	35645671	35646514	35645671	35645772	35646453	35646514	996	43	45	33	52	806	125	0.186408	0.580732	0.129	0.09	0.039
118	TRMT2B	TRMT2B	chrX	-	100306239	100306722	100306239	100306355	100306632	100306722	118	27	1	17	3	402	125	0.189882	0.582385	0.894	0.638	0.256
403	DFFA	DFFA	chr1	-	10520602	10523266	10520602	10521759	10523114	10523266	403	359	78	540	94	1480	125	0.18923	0.582385	0.28	0.327	-0.047
467	RND3	RND3	chr2	-	151343781	151344209	151343781	151343969	151344062	151344209	467	79	121	57	116	218	125	0.191599	0.582385	0.272	0.22	0.052
567	C10orf32	C10orf32	chr10	+	104622629	104624718	104622629	104622689	104623486	104624718	567	251	1	175	3	922	125	0.193059	0.582385	0.971	0.888	0.083
639	DCAF7	DCAF7	chr17	+	61666361	61671642	61666361	61666599	61671564	61671642	639	5494	17	8178	16	5090	125	0.193229	0.582385	0.888	0.926	-0.038
86	PDE4D	PDE4D	chr5	-	58334685	58335339	58334685	58334798	58334884	58335339	86	17	5	6	0	211	125	0.191789	0.582385	0.668	1	-0.332
941	ADARB1	ADARB1	chr21	+	46641932	46646478	46641932	46642022	46645461	46646478	941	124	1	121	4	3564	125	0.191647	0.582385	0.813	0.515	0.298
113	NISCH	NISCH	chr3	+	52514199	52515926	52514199	52514311	52514894	52515926	113	133	35	128	23	708	125	0.197038	0.584491	0.402	0.496	-0.094
127	PPCS	PPCS	chr1	+	42922164	42923021	42922164	42922395	42922917	42923021	127	191	2	172	0	647	125	0.196773	0.584491	0.949	1	-0.051
381	NGRN	NGRN	chr15	+	90808894	90809630	90808894	90809108	90809519	90809630	381	1181	23	1189	33	536	125	0.197213	0.584491	0.923	0.894	0.029
434	TMEM147	TMEM147	chr19	+	36036501	36036859	36036501	36036718	36036789	36036859	434	13	375	9	459	196	125	0.197536	0.584491	0.022	0.012	0.01
1050	SALL2	SALL2	chr14	-	21989230	21993788	21989230	21990378	21993470	21993788	1050	1087	0	1161	2	3217	125	0.202236	0.589251	1	0.958	0.042
252	PDCD6	PDCD6	chr5	+	271735	271936	271735	271805	271890	271936	252	31	2	19	4	210	125	0.201378	0.589251	0.902	0.739	0.163
636	ARMCX6	ARMCX6	chrX	-	100870107	100871756	100870107	100870750	100871661	100871756	636	420	145	243	102	1036	125	0.202782	0.589251	0.259	0.223	0.036
787	ATXN2L	ATXN2L	chr16	+	28847253	28848558	28847253	28847443	28848071	28848558	787	514	31	509	42	753	125	0.200944	0.589251	0.734	0.668	0.066
1006	RPL28	RPL28	chr19	+	55899297	55903451	55899297	55899416	55902921	55903451	1006	734	52	639	34	3630	125	0.206387	0.594393	0.327	0.393	-0.066
558	TRIM13	TRIM13	chr13	+	50571142	50571899	50571142	50571352	50571802	50571899	558	44	14	42	7	575	125	0.205648	0.594393	0.406	0.566	-0.16
334	SF1	SF1	chr11	-	64532075	64533627	64532075	64532990	64533422	64533627	334	615	3	928	10	557	125	0.212539	0.606718	0.979	0.954	0.025
409	C11orf49	C11orf49	chr11	+	47182677	47183798	47182677	47182741	47183014	47183798	409	30	69	45	72	398	125	0.211949	0.606718	0.12	0.164	-0.044
263	ZCCHC18	ZCCHC18	chrX	+	103358124	103360538	103358124	103358264	103359942	103360538	263	48	16	12	8	1803	125	0.21499	0.610401	0.172	0.094	0.078
766	MFSD11	MFSD11	chr17	+	74733582	74734530	74733582	74733965	74734363	74734530	766	41	2	44	6	523	125	0.216596	0.610401	0.83	0.637	0.193
987	UXT	UXT	chrX	-	47518228	47518579	47518228	47518335	47518513	47518579	987	79	105	46	82	303	125	0.216655	0.610401	0.237	0.188	0.049
190	ERCC2	ERCC2	chr19	-	45873390	45873845	45873390	45873490	45873793	45873845	190	3	20	9	25	428	125	0.22495	0.613727	0.042	0.095	-0.053
19	TP53I3	TP53I3	chr2	-	24307058	24308085	24307058	24307201	24307600	24308085	19	109	59	61	45	524	125	0.227306	0.613727	0.306	0.244	0.062
314	IDH3G	IDH3G	chrX	-	153051220	153051727	153051220	153051428	153051666	153051727	314	50	246	62	236	363	125	0.226107	0.613727	0.065	0.083	-0.018
425	COCH	COCH	chr14	+	31343740	31344178	31343740	31343797	31344121	31344178	425	15	7	12	12	449	125	0.220995	0.613727	0.374	0.218	0.156
436	ZNF767P	ZNF767P	chr7	-	149244244	149246465	149244244	149244867	149246283	149246465	436	200	1	152	3	1541	125	0.227025	0.613727	0.942	0.804	0.138
4	CYP3A5	CYP3A5	chr7	-	99273737	99274199	99273737	99273831	99273939	99274199	4	0	1	2	0	233	125	0.224808	0.613727	0	1	-1
751	CDKN1C	CDKN1C	chr11	-	2905899	2906995	2905899	2906696	2906863	2906995	751	17	56	4	27	292	125	0.223437	0.613727	0.115	0.06	0.055
767	SS18L1	SS18L1	chr20	+	60754237	60757566	60754237	60754412	60755224	60757566	767	229	4	208	1	937	125	0.225401	0.613727	0.884	0.965	-0.081
845	MYEOV	MYEOV	chr11	+	69062867	69064754	69062867	69062962	69063058	69064754	845	21	10	27	23	221	125	0.226455	0.613727	0.543	0.399	0.144
935	ZNF438	ZNF438	chr10	-	31137459	31139296	31137459	31138372	31139150	31139296	935	85	3	114	1	903	125	0.222666	0.613727	0.797	0.94	-0.143
607	CELF2	CELF2	chr10	+	11370888	11374605	11370888	11371060	11372418	11374605	607	34	71	48	139	1483	125	0.228301	0.613854	0.039	0.028	0.011
320	STYX	STYX	chr14	+	53196882	53197249	53196882	53196928	53197176	53197249	320	47	0	64	2	373	125	0.231414	0.614397	1	0.915	0.085
498	CCNT2	CCNT2	chr2	+	135710799	135716915	135710799	135711949	135712050	135716915	498	95	40	72	42	226	125	0.231247	0.614397	0.568	0.487	0.081
528	NFKB2	NFKB2	chr10	+	104155352	104155737	104155352	104155553	104155644	104155737	528	16	60	29	71	216	125	0.233243	0.614397	0.134	0.191	-0.057
626	OTUD5	OTUD5	chrX	-	48779302	48780572	48779302	48780187	48780413	48780572	626	744	56	719	42	351	125	0.229775	0.614397	0.826	0.859	-0.033
906	C5orf24	C5orf24	chr5	+	134190587	134195425	134190587	134191017	134193046	134195425	906	2221	35	2125	44	2154	125	0.233204	0.614397	0.786	0.737	0.049
129	PPCS	PPCS	chr1	+	42922164	42923021	42922164	42922744	42922917	42923021	129	6	143	2	152	298	125	0.242166	0.635319	0.017	0.005	0.012
315	NT5C3B	NT5C3B	chr17	-	39992110	39992523	39992110	39992209	39992433	39992523	315	20	11	19	5	349	125	0.244206	0.638086	0.394	0.576	-0.182
104	SLC33A1	SLC33A1	chr3	-	155544300	155546166	155544300	155544608	155545970	155546166	104	516	5	547	10	1487	125	0.245904	0.63835	0.897	0.821	0.076
50	C3orf35	C3orf35	chr3	+	37458509	37459865	37458509	37458633	37458743	37459865	50	10	0	4	1	235	125	0.247262	0.63835	1	0.68	0.32
913	SDK1	SDK1	chr7	+	4304755	4308631	4304755	4304880	4308309	4308631	913	132	0	180	2	3554	125	0.246549	0.63835	1	0.76	0.24
1026	ORC2	ORC2	chr2	-	201778017	201778715	201778017	201778136	201778653	201778715	1026	33	84	17	64	642	125	0.252508	0.639151	0.071	0.049	0.022
220	JRK	JRK	chr8	-	143738873	143740356	143738873	143739494	143740233	143740356	220	77	0	115	2	864	125	0.254441	0.639151	1	0.893	0.107
26	ALDH4A1	ALDH4A1	chr1	-	19197923	19199451	19197923	19198284	19199297	19199451	26	491	1	770	5	1138	125	0.258553	0.639151	0.982	0.944	0.038
329	ATP5D	ATP5D	chr19	+	1244313	1244824	1244313	1244439	1244735	1244824	329	245	213	302	227	421	125	0.259408	0.639151	0.255	0.283	-0.028
479	FAM195B	FAM195B	chr17	-	79780236	79781187	79780236	79780783	79781084	79781187	479	1077	78	950	56	426	125	0.255288	0.639151	0.802	0.833	-0.031
61	PELP1	PELP1	chr17	-	4574985	4576440	4574985	4575177	4575408	4576440	61	464	8	555	5	356	125	0.258406	0.639151	0.953	0.975	-0.022
696	PLEKHG5	PLEKHG5	chr1	-	6527884	6528646	6527884	6527958	6528158	6528646	696	181	10	171	5	325	125	0.250876	0.639151	0.874	0.929	-0.055
737	AMACR	AMACR	chr5	-	33987090	33989607	33987090	33988466	33989215	33989607	737	457	4	387	1	874	125	0.250246	0.639151	0.942	0.982	-0.04
752	C21orf58	C21orf58	chr21	-	47721043	47722068	47721043	47721627	47721910	47722068	752	26	2	56	1	408	125	0.257454	0.639151	0.799	0.945	-0.146
757	SETD4	SETD4	chr21	-	37406838	37408549	37406838	37408258	37408382	37408549	757	9	33	11	22	249	125	0.256478	0.639151	0.12	0.201	-0.081
831	FZD6	FZD6	chr8	+	104312183	104312512	104312183	104312312	104312427	104312512	831	192	0	254	3	240	125	0.252312	0.639151	1	0.978	0.022
959	CDK5RAP3	CDK5RAP3	chr17	+	46051765	46052703	46051765	46051814	46052524	46052703	959	499	207	555	262	835	125	0.248564	0.639151	0.265	0.241	0.024
65	C15orf48	C15orf48	chr15	+	45722726	45723030	45722726	45722853	45722967	45723030	65	11	76	18	78	239	125	0.262018	0.643136	0.07	0.108	-0.038
236	SPNS1	SPNS1	chr16	+	28986095	28986713	28986095	28986421	28986508	28986713	236	55	10	61	6	212	125	0.265629	0.648398	0.764	0.857	-0.093
446	FAM3A	FAM3A	chrX	-	153744083	153744566	153744083	153744136	153744233	153744566	446	34	63	42	56	222	125	0.267177	0.648398	0.233	0.297	-0.064
533	NXF1	NXF1	chr11	-	62566010	62567958	62566010	62566047	62567848	62567958	533	911	147	825	153	1926	125	0.268165	0.648398	0.287	0.259	0.028
943	ZNF154	ZNF154	chr19	-	58207642	58212513	58207642	58209209	58212355	58212513	943	139	8	43	5	3271	125	0.266394	0.648398	0.399	0.247	0.152
304	CREBZF	CREBZF	chr11	-	85368607	85373501	85368607	85371641	85373432	85373501	304	759	17	511	7	1916	125	0.271221	0.653351	0.744	0.826	-0.082
351	MIER1	MIER1	chr1	+	67450254	67454302	67450254	67450275	67452085	67454302	351	845	3	962	1	1935	125	0.273743	0.654558	0.948	0.984	-0.036
785	EPHB2	EPHB2	chr1	+	23239954	23247993	23239954	23240057	23240150	23247993	785	288	2	430	7	218	125	0.273051	0.654558	0.988	0.972	0.016
524	HSH2D	HSH2D	chr19	+	16263361	16264018	16263361	16263451	16263852	16264018	524	6	1	4	3	526	125	0.278411	0.663273	0.588	0.241	0.347
248	KAT5	KAT5	chr11	+	65479472	65479916	65479472	65479750	65479849	65479916	248	9	13	10	7	224	125	0.280849	0.666631	0.279	0.444	-0.165
463	VAMP1	VAMP1	chr12	-	6571403	6574107	6571403	6572135	6574055	6574107	463	313	1	163	2	2045	125	0.286751	0.674208	0.95	0.833	0.117
956	SYNM	SYNM	chr15	+	99669571	99675800	99669571	99672018	99672954	99675800	956	61	2	38	0	1061	125	0.287163	0.674208	0.782	1	-0.218
96	MTF2	MTF2	chr1	+	93575786	93575985	93575786	93575803	93575883	93575985	96	54	5	92	4	205	125	0.285196	0.674208	0.868	0.933	-0.065
277	STIL	STIL	chr1	-	47765576	47765824	47765576	47765640	47765781	47765824	277	42	5	81	17	266	125	0.290409	0.674499	0.798	0.691	0.107
575	USP39	USP39	chr2	+	85875883	85876407	85875883	85875976	85876139	85876407	575	283	15	416	31	288	125	0.29016	0.674499	0.891	0.853	0.038
617	CKAP2L	CKAP2L	chr2	-	113513553	113514791	113513553	113513711	113514469	113514791	617	473	2	887	1	883	125	0.288691	0.674499	0.971	0.992	-0.021
297	IP6K2	IP6K2	chr3	-	48730883	48732854	48730883	48731673	48732522	48732854	297	319	90	223	76	974	125	0.293282	0.676323	0.313	0.274	0.039
582	TP73-AS1	TP73-AS1	chr1	-	3652547	3656951	3652547	3655077	3656796	3656951	582	370	16	339	21	1844	125	0.293266	0.676323	0.611	0.523	0.088
123	DMAP1	DMAP1	chr1	+	44679124	44679530	44679124	44679199	44679420	44679530	123	97	1	88	3	346	125	0.294701	0.677186	0.972	0.914	0.058
327	LINC00869	LINC00869	chr1	-	144300467	144301536	144300467	144300752	144301349	144301536	327	23	8	14	2	722	125	0.297445	0.678677	0.332	0.548	-0.216
673	TMEM41B	TMEM41B	chr11	-	9302200	9305140	9302200	9302588	9304917	9305140	673	1267	16	1632	14	2454	125	0.297422	0.678677	0.801	0.856	-0.055
103	RECQL	RECQL	chr12	-	21654103	21654603	21654103	21654149	21654346	21654603	103	119	35	59	24	322	125	0.300895	0.679373	0.569	0.488	0.081
164	DKC1	DKC1	chrX	+	154002876	154003548	154002876	154002965	154003469	154003548	164	24	2	18	4	629	125	0.300575	0.679373	0.705	0.472	0.233
958	CDK5RAP3	CDK5RAP3	chr17	+	46052879	46053379	46052879	46053019	46053234	46053379	958	297	182	250	132	340	125	0.299008	0.679373	0.375	0.41	-0.035
292	GNRH1	GNRH1	chr8	-	25280705	25282556	25280705	25280847	25281716	25282556	292	22	2	14	0	994	125	0.304819	0.685842	0.58	1	-0.42
1055	GPX8	GPX8	chr5	+	54455945	54456224	54455945	54456071	54456157	54456224	1055	464	63	289	31	211	125	0.308279	0.687306	0.814	0.847	-0.033
152	TREX1	TREX1	chr3	+	48506918	48509044	48506918	48507568	48508066	48509044	152	38	0	26	1	623	125	0.309595	0.687306	1	0.839	0.161
239	KDM2B	KDM2B	chr12	-	121866899	121868272	121866899	121867966	121868144	121868272	239	236	11	217	6	303	125	0.310773	0.687306	0.898	0.937	-0.039
257	SCAF8	SCAF8	chr6	+	155054511	155055064	155054511	155054637	155054980	155055064	257	9	1	15	0	468	125	0.30784	0.687306	0.706	1	-0.294
648	GTPBP3	GTPBP3	chr19	+	17449762	17450075	17449762	17449835	17449931	17450075	648	11	51	8	62	221	125	0.309851	0.687306	0.109	0.068	0.041
311	WTAP	WTAP	chr6	+	160169222	160170453	160169222	160169401	160169621	160170453	311	646	29	655	38	345	125	0.311965	0.687595	0.89	0.862	0.028
36	PAK6	PAK6	chr15	+	40568127	40569688	40568127	40568306	40569316	40569688	36	156	0	307	2	1135	125	0.313822	0.689345	1	0.944	0.056
1007	ATG3	ATG3	chr3	-	112251353	112253184	112251353	112251627	112253115	112253184	1007	40	157	33	169	1613	125	0.317333	0.694702	0.019	0.015	0.004
163	DKC1	DKC1	chrX	+	154002876	154003548	154002876	154002980	154003469	154003548	163	23	220	18	240	614	125	0.319985	0.694924	0.021	0.015	0.006
547	ZNF74	ZNF74	chr22	+	20748404	20748952	20748404	20748624	20748852	20748952	547	21	0	15	1	353	125	0.321789	0.694924	1	0.842	0.158
863	OXLD1	OXLD1	chr17	-	79632065	79633667	79632065	79632614	79633306	79633667	863	220	2	241	5	817	125	0.322796	0.694924	0.944	0.881	0.063
902	MED22	MED22	chr9	-	136207750	136211188	136207750	136208544	136210979	136211188	902	1668	4	1964	2	2560	125	0.322314	0.694924	0.953	0.98	-0.027
919	EFEMP2	EFEMP2	chr11	-	65633911	65634550	65633911	65634183	65634315	65634550	919	257	98	202	64	257	125	0.320713	0.694924	0.561	0.606	-0.045
620	ZNF248	ZNF248	chr10	-	38117692	38122044	38117692	38120240	38121952	38122044	620	152	24	118	13	1837	125	0.32391	0.695013	0.301	0.382	-0.081
215	DDIT3	DDIT3	chr12	-	57911051	57911536	57911051	57911221	57911488	57911536	215	225	92	116	58	392	125	0.325571	0.696271	0.438	0.389	0.049
1037	EIF6	EIF6	chr20	-	33872183	33872520	33872183	33872295	33872499	33872520	1037	198	2	274	6	329	125	0.337058	0.701901	0.974	0.946	0.028
228	MYBBP1A	MYBBP1A	chr17	-	4442190	4443262	4442190	4442270	4442733	4443262	228	411	2	675	7	588	125	0.333676	0.701901	0.978	0.953	0.025
393	AMT	AMT	chr3	-	49454210	49455151	49454210	49454800	49455047	49455151	393	45	0	39	1	372	125	0.342048	0.701901	1	0.929	0.071
424	RPRD1A	RPRD1A	chr18	-	33569786	33573263	33569786	33570558	33573064	33573263	424	1663	6	2072	4	2631	125	0.337288	0.701901	0.929	0.961	-0.032
453	CHAC1	CHAC1	chr15	+	41247570	41248717	41247570	41247612	41247747	41248717	453	53	1	71	0	260	125	0.342883	0.701901	0.962	1	-0.038
459	TTI2	TTI2	chr8	-	33369484	33370703	33369484	33370230	33370599	33370703	459	18	15	13	6	494	125	0.333899	0.701901	0.233	0.354	-0.121
46	C11orf98	C11orf98	chr11	-	62432320	62432688	62432320	62432445	62432602	62432688	46	13	232	20	251	282	125	0.342011	0.701901	0.024	0.034	-0.01
55	THEMIS2	THEMIS2	chr1	+	28208481	28209554	28208481	28208636	28209023	28209554	55	222	0	333	2	512	125	0.344451	0.701901	1	0.976	0.024
753	INTS6	INTS6	chr13	-	52026550	52027275	52026550	52026636	52027128	52027275	753	72	0	61	1	617	125	0.336767	0.701901	1	0.925	0.075
754	CCDC28B	CCDC28B	chr1	+	32670198	32670991	32670198	32670221	32670794	32670991	754	35	92	24	46	698	125	0.329859	0.701901	0.064	0.085	-0.021
763	HLTF	HLTF	chr3	-	148747903	148750159	148747903	148749150	148749987	148750159	763	334	14	395	23	962	125	0.343832	0.701901	0.756	0.691	0.065
861	OXLD1	OXLD1	chr17	-	79632065	79633667	79632065	79632614	79633179	79633667	861	186	3	184	1	690	125	0.341132	0.701901	0.918	0.971	-0.053
929	ZSWIM7	ZSWIM7	chr17	-	15879874	15881477	15879874	15881227	15881357	15881477	929	139	42	109	25	255	125	0.331141	0.701901	0.619	0.681	-0.062
940	ADARB1	ADARB1	chr21	+	46641932	46646478	46641932	46643492	46645461	46646478	940	78	1	76	3	2094	125	0.339435	0.701901	0.823	0.602	0.221
942	ZNF154	ZNF154	chr19	-	58207642	58214156	58207642	58212513	58212605	58214156	942	1	6	3	5	217	125	0.344429	0.701901	0.088	0.257	-0.169
802	AEBP2	AEBP2	chr12	+	19671020	19675173	19671020	19671047	19671608	19675173	802	106	18	103	12	686	125	0.346001	0.702849	0.518	0.61	-0.092
210	TMEM67	TMEM67	chr8	+	94767071	94767365	94767071	94767137	94767247	94767365	210	24	0	21	1	235	125	0.349742	0.708227	1	0.918	0.082
846	RANBP6	RANBP6	chr9	-	6011018	6015640	6011018	6014356	6015471	6015640	846	503	9	552	6	1240	125	0.350839	0.708235	0.849	0.903	-0.054
255	NLRP2	NLRP2	chr19	+	55481366	55481663	55481366	55481521	55481590	55481663	255	47	1	72	0	194	125	0.353836	0.710734	0.968	1	-0.032
338	NDUFB4	NDUFB4	chr3	+	120319957	120321258	120319957	120320104	120321054	120321258	338	54	535	34	504	1075	125	0.35427	0.710734	0.012	0.008	0.004
108	CLK1	CLK1	chr2	-	201724402	201726189	201724402	201724469	201725960	201726189	108	733	160	402	100	1616	125	0.361164	0.715702	0.262	0.237	0.025
124	DMAP1	DMAP1	chr1	+	44679124	44679530	44679124	44679199	44679380	44679530	124	65	18	60	23	306	125	0.373241	0.715702	0.596	0.516	0.08
196	ACTG1	ACTG1	chr17	-	79476996	79477859	79476996	79477355	79477504	79477859	196	39725	323	52316	395	274	125	0.366796	0.715702	0.982	0.984	-0.002
199	JUP	JUP	chr17	-	39910858	39912147	39910858	39911684	39911981	39912147	199	1147	472	1795	695	422	125	0.39209	0.715702	0.419	0.433	-0.014
249	STON2	STON2	chr14	-	81726993	81737216	81726993	81728275	81737013	81737216	249	392	0	384	1	8863	125	0.383057	0.715702	1	0.844	0.156
28	SERF2	SERF2	chr15	+	44085907	44088287	44085907	44086134	44086571	44088287	28	2679	10	2196	5	562	125	0.370098	0.715702	0.983	0.99	-0.007
296	NEK1	NEK1	chr4	-	170533170	170533778	170533170	170533294	170533372	170533778	296	10	15	19	18	203	125	0.38917	0.715702	0.291	0.394	-0.103
312	KIAA0141	KIAA0141	chr5	+	141318085	141321612	141318085	141318325	141319118	141321612	312	355	12	290	14	918	125	0.379465	0.715702	0.801	0.738	0.063
350	CD274	CD274	chr9	+	5462833	5463121	5462833	5462968	5463074	5463121	350	89	2	128	6	231	125	0.368535	0.715702	0.96	0.92	0.04
433	PPIL2	PPIL2	chr22	+	22049682	22052202	22049682	22049785	22051035	22052202	433	351	30	362	24	1375	125	0.373362	0.715702	0.515	0.578	-0.063
514	TMED4	TMED4	chr7	-	44621321	44621894	44621321	44621422	44621652	44621894	514	27	1	16	2	355	125	0.359508	0.715702	0.905	0.738	0.167
540	MED23	MED23	chr6	-	131907877	131908986	131907877	131908077	131908848	131908986	540	290	2	193	3	896	125	0.387632	0.715702	0.953	0.9	0.053
553	CIZ1	CIZ1	chr9	-	130940987	130941694	130940987	130941183	130941351	130941694	553	442	79	465	71	293	125	0.37451	0.715702	0.705	0.736	-0.031
587	HCFC1R1	HCFC1R1	chr16	-	3073847	3074287	3073847	3074133	3074212	3074287	587	51	1	62	0	204	125	0.385421	0.715702	0.969	1	-0.031
594	CXCL12	CXCL12	chr10	-	44872509	44874171	44872509	44873353	44874084	44874171	594	132	4	26	0	856	125	0.375822	0.715702	0.828	1	-0.172
637	VASH2	VASH2	chr1	+	213124680	213125160	213124680	213124734	213124930	213125160	637	1	1	2	0	321	125	0.38805	0.715702	0.28	1	-0.72
650	OGG1	OGG1	chr3	+	9798450	9799089	9798450	9798500	9798744	9799089	650	47	29	53	24	369	125	0.368329	0.715702	0.354	0.428	-0.074
651	OGG1	OGG1	chr3	+	9798450	9799089	9798450	9798500	9798727	9799089	651	46	9	51	6	352	125	0.374886	0.715702	0.645	0.751	-0.106
654	NAPA	NAPA	chr19	-	47990890	47991646	47990890	47991147	47991491	47991646	654	869	35	959	47	469	125	0.3916	0.715702	0.869	0.845	0.024
660	ZWINT	ZWINT	chr10	-	58117198	58118220	58117198	58117946	58118137	58118220	660	78	251	140	390	316	125	0.378555	0.715702	0.109	0.124	-0.015
680	PRRT2	PRRT2	chr16	+	29824310	29827202	29824310	29825254	29825653	29827202	680	28	11	11	2	524	125	0.360113	0.715702	0.378	0.567	-0.189
684	SNHG10	SNHG10	chr14	-	95999248	96001209	95999248	95999398	96000029	96001209	684	39	29	20	21	756	125	0.391221	0.715702	0.182	0.136	0.046
746	CIART	CIART	chr1	+	150254942	150256043	150254942	150255028	150255617	150256043	746	34	1	36	3	714	125	0.385143	0.715702	0.856	0.678	0.178
748	CIART	CIART	chr1	+	150254942	150256043	150254942	150255028	150255923	150256043	748	77	4	84	2	1020	125	0.384943	0.715702	0.702	0.837	-0.135
777	SLC39A7	SLC39A7	chr6	+	33168602	33169433	33168602	33168715	33169018	33169433	777	918	100	743	93	428	125	0.364455	0.715702	0.728	0.7	0.028
808	ZFAND2B	ZFAND2B	chr2	+	220071505	220071764	220071505	220071567	220071691	220071764	808	23	6	15	7	249	125	0.383404	0.715702	0.658	0.518	0.14
818	PCID2	PCID2	chr13	-	113831852	113832601	113831852	113832290	113832487	113832601	818	269	20	257	14	322	125	0.388751	0.715702	0.839	0.877	-0.038
828	TP53	TP53	chr17	-	7579699	7579940	7579699	7579721	7579838	7579940	828	5	200	11	273	242	125	0.384521	0.715702	0.013	0.02	-0.007
855	ARHGAP33	ARHGAP33	chr19	+	36278069	36279724	36278069	36278461	36278545	36279724	855	6	14	10	13	209	125	0.374313	0.715702	0.204	0.315	-0.111
864	OXLD1	OXLD1	chr17	-	79632065	79633667	79632065	79632614	79633547	79633667	864	226	1	248	0	1058	125	0.376337	0.715702	0.964	1	-0.036
962	FAM96B	FAM96B	chr16	-	66967889	66968326	66967889	66967967	66968123	66968326	962	66	488	49	432	281	125	0.383789	0.715702	0.057	0.048	0.009
993	TCF7	TCF7	chr5	+	133451297	133451724	133451297	133451365	133451599	133451724	993	0	1	2	1	359	125	0.375888	0.715702	0	0.411	-0.411
1053	MIR22HG	MIR22HG	chr17	-	1614797	1617308	1614797	1615693	1616996	1617308	1053	1329	28	878	14	1428	125	0.397751	0.716458	0.806	0.846	-0.04
15	EEF1B2	EEF1B2	chr2	+	207024317	207024783	207024317	207024408	207024636	207024783	15	222	29	244	25	353	125	0.402455	0.716458	0.731	0.776	-0.045
302	C14orf93	C14orf93	chr14	-	23456109	23456843	23456109	23456608	23456728	23456843	302	29	2	43	1	245	125	0.398829	0.716458	0.881	0.956	-0.075
407	BRWD1	BRWD1	chr21	-	40557403	40569341	40557403	40559343	40568423	40569341	407	786	1	534	2	9205	125	0.397415	0.716458	0.914	0.784	0.13
613	RPL31	RPL31	chr2	+	101622420	101622885	101622420	101622533	101622811	101622885	613	140	2151	116	1997	403	125	0.402072	0.716458	0.02	0.018	0.002
671	TK2	TK2	chr16	-	66582880	66584315	66582880	66582912	66583840	66584315	671	39	7	35	10	1053	125	0.401012	0.716458	0.398	0.294	0.104
774	ZNF385B	ZNF385B	chr2	-	180306710	180308195	180306710	180306904	180307950	180308195	774	53	1	51	0	1171	125	0.398218	0.716458	0.85	1	-0.15
841	ARMCX4	ARMCX4	chrX	+	100786630	100790975	100786630	100786999	100788070	100790975	841	8	3	8	1	1196	125	0.401092	0.716458	0.218	0.455	-0.237
859	EFS	EFS	chr14	-	23828525	23829248	23828525	23828903	23829131	23829248	859	123	3	29	0	353	125	0.400135	0.716458	0.936	1	-0.064
191	DET1	DET1	chr15	-	89073853	89074946	89073853	89074704	89074843	89074946	191	23	4	25	2	264	125	0.407342	0.719231	0.731	0.855	-0.124
54	GALNT16	GALNT16	chr14	+	69818747	69821190	69818747	69818887	69820048	69821190	54	18	1	19	0	1286	125	0.40658	0.719231	0.636	1	-0.364
569	CTNNB1	CTNNB1	chr3	+	41280624	41281939	41280624	41280845	41281150	41281939	569	1141	369	898	269	430	125	0.406094	0.719231	0.473	0.492	-0.019
202	VIPAS39	VIPAS39	chr14	-	77923437	77923983	77923437	77923708	77923837	77923983	202	4	1	2	2	254	125	0.40863	0.719544	0.663	0.33	0.333
201	DHRS12	DHRS12	chr13	-	52342128	52343429	52342128	52342432	52343291	52343429	201	30	6	31	10	984	125	0.413257	0.72572	0.388	0.283	0.105
30	JKAMP	JKAMP	chr14	+	59951160	59951834	59951160	59951311	59951707	59951834	30	23	1	20	0	521	125	0.426267	0.734237	0.847	1	-0.153
34	RANGRF	RANGRF	chr17	+	8192575	8193409	8192575	8192732	8193130	8193409	34	236	9	238	13	523	125	0.420988	0.734237	0.862	0.814	0.048
456	DNAJC4	DNAJC4	chr11	+	64001365	64001753	64001365	64001452	64001544	64001753	456	59	89	35	42	217	125	0.423685	0.734237	0.276	0.324	-0.048
483	DUSP18	DUSP18	chr22	-	31057444	31060067	31057444	31059715	31059825	31060067	483	38	0	46	1	235	125	0.422633	0.734237	1	0.961	0.039
508	GOSR2	GOSR2	chr17	+	45015964	45018733	45015964	45016070	45017920	45018733	508	1161	3	1076	5	1975	125	0.427172	0.734237	0.961	0.932	0.029
628	SLC25A3	SLC25A3	chr12	+	98987402	98987913	98987402	98987518	98987752	98987913	628	149	371	152	422	359	125	0.426239	0.734237	0.123	0.111	0.012
793	UBXN1	UBXN1	chr11	-	62443969	62444477	62443969	62444111	62444284	62444477	793	10	299	14	297	298	125	0.424707	0.734237	0.014	0.019	-0.005
922	TAOK2	TAOK2	chr16	+	29997585	29999726	29997585	29997825	29998164	29999726	922	161	2	220	1	464	125	0.421876	0.734237	0.956	0.983	-0.027
290	SETMAR	SETMAR	chr3	+	4354581	4355445	4354581	4354913	4355330	4355445	290	49	5	69	4	542	125	0.430367	0.737771	0.693	0.799	-0.106
462	VAMP1	VAMP1	chr12	-	6571403	6574107	6571403	6573652	6574055	6574107	462	63	1	48	0	528	125	0.435699	0.740194	0.937	1	-0.063
510	ZBTB7B	ZBTB7B	chr1	+	154975105	154975419	154975105	154975162	154975318	154975419	510	5	10	4	15	281	125	0.437411	0.740194	0.182	0.106	0.076
56	AP1G2	AP1G2	chr14	-	24035024	24035369	24035024	24035101	24035272	24035369	56	93	128	107	170	296	125	0.437678	0.740194	0.235	0.21	0.025
731	DHRS4-AS1	DHRS4-AS1	chr14	-	24422982	24423406	24422982	24423242	24423333	24423406	731	8	4	9	2	216	125	0.436688	0.740194	0.536	0.723	-0.187
822	DAZAP2	DAZAP2	chr12	+	51634654	51634900	51634654	51634713	51634779	51634900	822	1387	12	1530	9	191	125	0.43515	0.740194	0.987	0.991	-0.004
862	OXLD1	OXLD1	chr17	-	79632065	79633667	79632065	79632614	79633175	79633667	862	185	8	182	5	686	125	0.438634	0.740194	0.808	0.869	-0.061
803	MROH7-TTC4	MROH7-TTC4	chr1	+	55197158	55197373	55197158	55197222	55197327	55197373	803	120	2	156	1	230	125	0.445789	0.750315	0.97	0.988	-0.018
1001	LINC-PINT	LINC-PINT	chr7	-	130628918	130630594	130628918	130629648	130630478	130630594	1001	34	2	12	0	955	125	0.45116	0.75543	0.69	1	-0.31
185	CSF1	CSF1	chr1	+	110465787	110466812	110465787	110466333	110466681	110466812	185	366	2	166	0	473	125	0.450788	0.75543	0.98	1	-0.02
1010	BAIAP2	BAIAP2	chr17	+	79089569	79091232	79089569	79089617	79090029	79091232	1010	162	0	167	1	537	125	0.455013	0.75641	1	0.975	0.025
156	TRAPPC11	TRAPPC11	chr4	+	184629559	184629727	184629559	184629569	184629688	184629727	156	80	1	87	0	244	125	0.458229	0.75641	0.976	1	-0.024
379	SNHG21	SNHG21	chr15	+	83425655	83425958	83425655	83425691	83425797	83425958	379	24	1	18	2	231	125	0.458749	0.75641	0.929	0.83	0.099
482	BCKDK	BCKDK	chr16	+	31123189	31124112	31123189	31123348	31123441	31124112	482	129	131	119	138	218	125	0.4536	0.75641	0.361	0.331	0.03
593	KCNC4	KCNC4	chr1	+	110774842	110776674	110774842	110775219	110775532	110776674	593	108	4	135	8	438	125	0.455952	0.75641	0.885	0.828	0.057
740	NECAB3	NECAB3	chr20	-	32247302	32247538	32247302	32247356	32247458	32247538	740	6	24	8	20	227	125	0.456602	0.75641	0.121	0.181	-0.06
282	DYRK1B	DYRK1B	chr19	-	40317311	40317627	40317311	40317507	40317591	40317627	282	7	0	9	1	209	125	0.463585	0.760352	1	0.843	0.157
370	ZNRD1	ZNRD1	chr6	+	30029016	30029446	30029016	30029166	30029291	30029446	370	62	1	45	0	250	125	0.46463	0.760352	0.969	1	-0.031
644	PAPD4	PAPD4	chr5	+	78908242	78908898	78908242	78908592	78908833	78908898	644	195	9	203	13	366	125	0.465488	0.760352	0.881	0.842	0.039
971	TWF1	TWF1	chr12	-	44199633	44200178	44199633	44199688	44200023	44200178	971	7	1	6	0	460	125	0.465833	0.760352	0.655	1	-0.345
234	ACADVL	ACADVL	chr17	+	7123149	7123516	7123149	7123365	7123440	7123516	234	6	6	6	3	200	125	0.469986	0.762054	0.385	0.556	-0.171
337	MYADM	MYADM	chr19	+	54372644	54373092	54372644	54372852	54373007	54373092	337	72	0	86	1	280	125	0.471774	0.762054	1	0.975	0.025
683	POLR3H	POLR3H	chr22	-	41939994	41940493	41939994	41940125	41940431	41940493	683	85	1	55	0	431	125	0.472756	0.762054	0.961	1	-0.039
809	ZFAND2B	ZFAND2B	chr2	+	220071505	220071764	220071505	220071567	220071688	220071764	809	22	1	15	0	246	125	0.472238	0.762054	0.918	1	-0.082
911	U2AF1L4	U2AF1L4	chr19	-	36234970	36235322	36234970	36235046	36235223	36235322	911	35	46	25	42	302	125	0.471456	0.762054	0.24	0.198	0.042
921	SYTL3	SYTL3	chr6	+	159083781	159084410	159083781	159083844	159084236	159084410	921	20	2	26	1	517	125	0.475036	0.76383	0.707	0.863	-0.156
388	DNAJB12	DNAJB12	chr10	-	74092587	74095689	74092587	74094375	74095537	74095689	388	301	62	384	69	1287	125	0.478261	0.764798	0.32	0.351	-0.031
404	LINC01534	LINC01534	chr19	-	37176340	37176917	37176340	37176413	37176738	37176917	404	5	0	6	1	450	125	0.478196	0.764798	1	0.625	0.375
665	OTUB1	OTUB1	chr11	+	63764001	63764413	63764001	63764120	63764328	63764413	665	94	564	95	638	333	125	0.479533	0.764798	0.059	0.053	0.006
93	THYN1	THYN1	chr11	-	134122733	134123260	134122733	134122810	134123192	134123260	93	84	41	92	37	507	125	0.48036	0.764798	0.336	0.38	-0.044
1040	H2AFJ	H2AFJ	chr12	+	14927269	14930936	14927269	14927910	14928224	14930936	1040	94	1	59	0	439	125	0.482257	0.765137	0.964	1	-0.036
1048	C12orf74	C12orf74	chr12	+	93100246	93102325	93100246	93100914	93101425	93102325	1048	2	0	2	1	636	125	0.488391	0.765137	1	0.282	0.718
107	P3H1	P3H1	chr1	-	43212005	43213083	43212005	43212523	43212923	43213083	107	45	48	13	10	525	125	0.487786	0.765137	0.182	0.236	-0.054
392	CANT1	CANT1	chr17	-	76993073	76994045	76993073	76993726	76993921	76994045	392	181	79	224	86	320	125	0.491199	0.765137	0.472	0.504	-0.032
464	VAMP1	VAMP1	chr12	-	6571403	6574107	6571403	6572008	6574055	6574107	464	333	6	178	5	2172	125	0.484256	0.765137	0.762	0.672	0.09
646	CCDC120	CCDC120	chrX	+	48924711	48927510	48924711	48925626	48926079	48927510	646	179	2	371	2	578	125	0.487065	0.765137	0.951	0.976	-0.025
74	POU5F1	POU5F1	chr6	-	31133347	31134947	31133347	31133478	31133703	31134947	74	7	10	6	14	350	125	0.490779	0.765137	0.2	0.133	0.067
986	GLYCTK	GLYCTK	chr3	+	52326275	52327208	52326275	52326585	52327061	52327208	986	125	7	98	8	601	125	0.48946	0.765137	0.788	0.718	0.07
988	MYLK-AS1	MYLK-AS1	chr3	+	123304359	123304648	123304359	123304400	123304493	123304648	988	1	2	2	1	218	125	0.490038	0.765137	0.223	0.534	-0.311
854	GLG1	GLG1	chr16	-	74481325	74487232	74481325	74486029	74487068	74487232	854	2529	22	2575	18	1164	125	0.497357	0.772872	0.925	0.939	-0.014
476	LINC01481	LINC01481	chr12	-	70636845	70637140	70636845	70636984	70637091	70637140	476	37	2	10	0	232	125	0.501678	0.777721	0.909	1	-0.091
1023	ARFRP1	ARFRP1	chr20	-	62329994	62332054	62329994	62331882	62331953	62332054	1023	17	108	20	100	196	125	0.507645	0.780928	0.091	0.113	-0.022
133	ATPIF1	ATPIF1	chr1	+	28562871	28564616	28562871	28562963	28564271	28564616	133	399	20	372	23	1433	125	0.50766	0.780928	0.635	0.585	0.05
49	SLC30A7	SLC30A7	chr1	+	101440365	101447311	101440365	101440458	101440774	101447311	49	100	22	87	15	441	125	0.508228	0.780928	0.563	0.622	-0.059
525	ELMOD3	ELMOD3	chr2	+	85617260	85618875	85617260	85617388	85617882	85618875	525	32	38	14	22	619	125	0.508567	0.780928	0.145	0.114	0.031
141	C7orf26	C7orf26	chr7	+	6639459	6639987	6639459	6639523	6639757	6639987	141	254	1	288	0	359	125	0.512884	0.782845	0.989	1	-0.011
218	DDIT3	DDIT3	chr12	-	57911051	57911536	57911051	57911302	57911488	57911536	218	158	4	70	3	311	125	0.514648	0.782845	0.941	0.904	0.037
261	SHROOM4	SHROOM4	chrX	-	50334642	50339964	50334642	50335144	50338697	50339964	261	457	1	396	2	3678	125	0.512454	0.782845	0.94	0.871	0.069
710	COASY	COASY	chr17	+	40714091	40715340	40714091	40714237	40714629	40715340	710	612	5	766	4	517	125	0.514502	0.782845	0.967	0.979	-0.012
17	SRSF10	SRSF10	chr1	-	24290836	24297929	24290836	24294213	24297827	24297929	17	3044	24	2408	23	3739	125	0.516852	0.783655	0.809	0.778	0.031
411	ZNF226	ZNF226	chr19	+	44669740	44669960	44669740	44669766	44669909	44669960	411	10	2	3	0	268	125	0.518809	0.783655	0.7	1	-0.3
41	MRPL52	MRPL52	chr14	+	23299091	23299319	23299091	23299149	23299261	23299319	41	51	80	29	55	237	125	0.517767	0.783655	0.252	0.218	0.034
192	LARP1B	LARP1B	chr4	+	129028293	129030059	129028293	129028468	129029037	129030059	192	18	45	28	88	694	125	0.522582	0.787519	0.067	0.054	0.013
35	GOLGA8B	GOLGA8B	chr15	-	34825046	34826374	34825046	34825163	34826254	34826374	35	2	7	0	2	1216	125	0.524011	0.78784	0.029	0	0.029
985	GLYCTK	GLYCTK	chr3	+	52326275	52329272	52326275	52327208	52327322	52329272	985	43	7	46	5	239	125	0.525331	0.787997	0.763	0.828	-0.065
534	SLC5A6	SLC5A6	chr2	-	27422454	27423447	27422454	27422705	27422972	27423447	534	384	2	577	1	392	125	0.527031	0.788721	0.984	0.995	-0.011
675	RABGGTA	RABGGTA	chr14	-	24740318	24740833	24740318	24740375	24740692	24740833	675	47	30	50	39	442	125	0.529907	0.791198	0.307	0.266	0.041
847	RANBP6	RANBP6	chr9	-	6011018	6015640	6011018	6014356	6015412	6015640	847	471	1	518	0	1181	125	0.531951	0.792423	0.98	1	-0.02
578	MRFAP1	MRFAP1	chr4	+	6641817	6642985	6641817	6642435	6642554	6642985	578	1241	52	1376	65	244	125	0.533329	0.792654	0.924	0.916	0.008
394	EGR2	EGR2	chr10	-	64575620	64576126	64575620	64575729	64575829	64576126	394	114	5	10	0	225	125	0.537194	0.796572	0.927	1	-0.073
120	KAT8	KAT8	chr16	+	31142066	31142714	31142066	31142221	31142515	31142714	120	41	91	41	77	419	125	0.539371	0.797974	0.118	0.137	-0.019
1024	TOR2A	TOR2A	chr9	-	130493802	130495839	130493802	130494557	130495663	130495839	1024	41	5	21	4	1231	125	0.557472	0.798172	0.454	0.348	0.106
1028	APOL3	APOL3	chr22	-	36545093	36545419	36545093	36545190	36545306	36545419	1028	2	3	0	1	241	125	0.5522	0.798172	0.257	0	0.257
109	CPT1B	CPT1B	chr22	-	51007289	51007850	51007289	51007510	51007764	51007850	109	1	4	4	7	379	125	0.543139	0.798172	0.076	0.159	-0.083
176	BCDIN3D-AS1	BCDIN3D-AS1	chr12	+	50232204	50234937	50232204	50232423	50233909	50234937	176	37	0	73	1	1611	125	0.552537	0.798172	1	0.85	0.15
24	PTPMT1	PTPMT1	chr11	+	47586981	47587538	47586981	47587348	47587457	47587538	24	34	97	32	77	234	125	0.560315	0.798172	0.158	0.182	-0.024
289	PER3	PER3	chr1	+	7889896	7890221	7889896	7890011	7890065	7890221	289	6	8	2	5	179	125	0.550318	0.798172	0.344	0.218	0.126
422	ZNF280B	ZNF280B	chr22	-	22838770	22843791	22838770	22840320	22841202	22843791	422	34	0	70	1	1007	125	0.555555	0.798172	1	0.897	0.103
435	RPRD2	RPRD2	chr1	+	150443036	150449041	150443036	150444218	150444358	150449041	435	121	8	223	11	265	125	0.547909	0.798172	0.877	0.905	-0.028
47	ARFGAP1	ARFGAP1	chr20	+	61915466	61916274	61915466	61915864	61916217	61916274	47	167	0	193	1	478	125	0.545645	0.798172	1	0.981	0.019
487	TNFSF13	TNFSF13	chr17	+	7464040	7464925	7464040	7464134	7464315	7464925	487	104	2	123	4	306	125	0.556946	0.798172	0.955	0.926	0.029
509	ZBTB7B	ZBTB7B	chr1	+	154975105	154975419	154975105	154975145	154975318	154975419	509	5	1	4	2	298	125	0.554736	0.798172	0.677	0.456	0.221
579	MRFAP1	MRFAP1	chr4	+	6641817	6642985	6641817	6642886	6642958	6642985	579	1241	40	1221	45	197	125	0.55099	0.798172	0.952	0.945	0.007
817	PCID2	PCID2	chr13	-	113831852	113832601	113831852	113832322	113832487	113832601	817	247	24	233	27	290	125	0.553878	0.798172	0.816	0.788	0.028
914	NEIL2	NEIL2	chr8	+	11627171	11627844	11627171	11627300	11627682	11627844	914	22	1	11	0	507	125	0.561677	0.798172	0.844	1	-0.156
947	BAD	BAD	chr11	-	64051653	64052176	64051653	64051848	64052102	64052176	947	22	96	26	93	379	125	0.544275	0.798172	0.07	0.084	-0.014
951	CNR1	CNR1	chr6	-	88849584	88855056	88849584	88854832	88854931	88855056	951	18	0	40	1	224	125	0.561526	0.798172	1	0.957	0.043
963	RBM19	RBM19	chr12	-	114259858	114261126	114259858	114260451	114261013	114261126	963	105	27	126	27	687	125	0.550679	0.798172	0.414	0.459	-0.045
99	PSMG3-AS1	PSMG3-AS1	chr7	+	1624019	1629261	1624019	1625253	1627456	1629261	99	63	1	32	0	2328	125	0.561341	0.798172	0.772	1	-0.228
32	RANGRF	RANGRF	chr17	+	8192575	8193409	8192575	8192732	8192820	8193409	32	21	151	18	158	213	125	0.563137	0.798497	0.075	0.063	0.012
805	MEX3D	MEX3D	chr19	-	1554667	1556922	1554667	1555388	1555575	1556922	805	95	2	99	1	312	125	0.565188	0.799654	0.95	0.975	-0.025
1030	ARHGDIA	ARHGDIA	chr17	-	79825594	79826951	79825594	79826460	79826864	79826951	1030	4394	28	6734	37	529	125	0.567871	0.801272	0.974	0.977	-0.003
352	MIER1	MIER1	chr1	+	67450254	67454302	67450254	67450335	67452085	67454302	352	845	3	962	2	1875	125	0.568804	0.801272	0.949	0.97	-0.021
448	ZKSCAN1	ZKSCAN1	chr7	+	99621041	99621555	99621041	99621084	99621174	99621555	448	114	0	91	1	215	125	0.57421	0.807133	1	0.981	0.019
244	NR2C2AP	NR2C2AP	chr19	-	19312219	19312850	19312219	19312372	19312739	19312850	244	472	8	546	12	492	125	0.577343	0.80978	0.937	0.92	0.017
3	DERL3	DERL3	chr22	-	24176689	24179341	24176689	24177119	24179250	24179341	3	166	10	87	7	2256	125	0.582584	0.81225	0.479	0.408	0.071
837	HDAC8	HDAC8	chrX	-	71787431	71787880	71787431	71787646	71787738	71787880	837	2	4	2	8	217	125	0.582864	0.81225	0.224	0.126	0.098
961	FAM96B	FAM96B	chr16	-	66967889	66968326	66967889	66968069	66968159	66968326	961	135	5	123	3	215	125	0.580382	0.81225	0.94	0.96	-0.02
555	CDCA4	CDCA4	chr14	-	105475909	105478272	105475909	105476970	105477496	105478272	555	530	1	839	3	651	125	0.589072	0.819138	0.99	0.982	0.008
794	CMTM4	CMTM4	chr16	-	66648652	66656125	66648652	66651261	66655964	66656125	794	2608	4	3246	7	4828	125	0.592703	0.822423	0.944	0.923	0.021
207	HUS1	HUS1	chr7	-	48002884	48005035	48002884	48004229	48004896	48005035	207	55	20	64	28	792	125	0.59566	0.824761	0.303	0.265	0.038
221	JRK	JRK	chr8	-	143738873	143746087	143738873	143740356	143745894	143746087	221	574	5	662	4	5663	125	0.597417	0.825429	0.717	0.785	-0.068
112	C2CD5	C2CD5	chr12	-	22696994	22697480	22696994	22697113	22697253	22697480	112	6	44	4	42	265	125	0.605719	0.835119	0.06	0.043	0.017
545	PARG	PARG	chr10	-	51026320	51027540	51026320	51027112	51027323	51027540	545	109	7	145	7	336	125	0.610471	0.839883	0.853	0.885	-0.032
712	MICAL2	MICAL2	chr11	+	12281341	12285337	12281341	12281444	12284026	12285337	712	8085	29	4917	15	2707	125	0.615396	0.844865	0.928	0.938	-0.01
309	AMBRA1	AMBRA1	chr11	-	46563494	46564948	46563494	46564531	46564801	46564948	309	45	29	53	29	395	125	0.625727	0.846494	0.329	0.366	-0.037
447	FAM127B	FAM127B	chrX	-	134184962	134186221	134184962	134185398	134185946	134186221	447	947	92	1011	91	673	125	0.62422	0.846494	0.657	0.674	-0.017
64	PHYKPL	PHYKPL	chr5	-	177658669	177659823	177658669	177658867	177659492	177659823	64	48	1	18	0	750	125	0.620452	0.846494	0.889	1	-0.111
6	DNHD1	DNHD1	chr11	+	6518814	6520191	6518814	6518897	6519000	6520191	6	25	1	9	0	228	125	0.625212	0.846494	0.932	1	-0.068
856	SNHG8	SNHG8	chr4	+	119199916	119200292	119199916	119199947	119200098	119200292	856	120	6	105	7	276	125	0.621883	0.846494	0.901	0.872	0.029
858	TRIM52-AS1	TRIM52-AS1	chr5	+	180690628	180691567	180690628	180690767	180691052	180691567	858	95	8	73	8	410	125	0.622189	0.846494	0.784	0.736	0.048
952	PHF8	PHF8	chrX	-	53963112	53965679	53963112	53964492	53965594	53965679	952	363	11	348	13	1227	125	0.619968	0.846494	0.771	0.732	0.039
227	PDK1	PDK1	chr2	+	173460556	173463862	173460556	173460751	173462340	173463862	227	337	7	377	10	1714	125	0.629057	0.849226	0.778	0.733	0.045
792	C15orf41	C15orf41	chr15	+	37100524	37102461	37100524	37100690	37101104	37102461	792	129	11	118	8	539	125	0.639351	0.859542	0.731	0.774	-0.043
97	CLDN19	CLDN19	chr1	-	43198763	43201701	43198763	43200805	43201548	43201701	97	173	3	289	7	868	125	0.638405	0.859542	0.893	0.856	0.037
807	STAG3L5P-PVRIG2P-PILRB	STAG3L5P-PVRIG2P-PILRB	chr7	+	99950186	99950537	99950186	99950290	99950383	99950537	807	135	4	122	5	218	125	0.642322	0.861748	0.951	0.933	0.018
401	ZNF582-AS1	ZNF582-AS1	chr19	+	56909645	56910539	56909645	56909752	56910262	56910539	401	0	4	1	10	635	125	0.645861	0.864707	0	0.019	-0.019
179	TRIM5	TRIM5	chr11	-	5684424	5686912	5684424	5685403	5686885	5686912	179	784	6	703	4	1607	125	0.654166	0.87043	0.91	0.932	-0.022
241	TSSC4	TSSC4	chr11	+	2423840	2425108	2423840	2423882	2424074	2425108	241	341	14	393	19	317	125	0.653833	0.87043	0.906	0.891	0.015
42	MRPL52	MRPL52	chr14	+	23299091	23299319	23299091	23299149	23299258	23299319	42	45	144	27	98	234	125	0.652398	0.87043	0.143	0.128	0.015
160	ELP5	ELP5	chr17	+	7155519	7155915	7155519	7155656	7155744	7155915	160	67	4	48	4	213	125	0.658172	0.872179	0.908	0.876	0.032
452	SSSCA1	SSSCA1	chr11	+	65337929	65338226	65337929	65337981	65338074	65338226	452	31	68	22	56	218	125	0.657903	0.872179	0.207	0.184	0.023
100	NUDT16	NUDT16	chr3	+	131102005	131107674	131102005	131102116	131102187	131107674	100	163	2	161	3	196	125	0.66064	0.872707	0.981	0.972	0.009
288	VAMP4	VAMP4	chr1	-	171669295	171673674	171669295	171671224	171673526	171673674	288	272	19	260	21	2427	125	0.661614	0.872707	0.424	0.389	0.035
539	URM1	URM1	chr9	+	131151539	131154295	131151539	131151588	131151944	131154295	539	13	292	9	284	481	125	0.663645	0.872707	0.011	0.008	0.003
727	HSPBP1	HSPBP1	chr19	-	55791402	55791751	55791402	55791476	55791585	55791751	727	10	1	17	3	234	125	0.664273	0.872707	0.842	0.752	0.09
882	EARS2	EARS2	chr16	-	23533333	23535775	23533333	23534738	23534831	23535775	882	80	2	137	5	218	125	0.665304	0.872707	0.958	0.94	0.018
1018	LRRC75A-AS1	LRRC75A-AS1	chr17	+	16342300	16342728	16342300	16342374	16342640	16342728	1018	34	225	36	213	391	125	0.670661	0.877957	0.046	0.051	-0.005
520	TUBB	TUBB	chr6	+	30691116	30693203	30691116	30691205	30691811	30693203	520	43392	442	56206	589	731	125	0.675217	0.880364	0.944	0.942	0.002
761	PHF6	PHF6	chrX	+	133559230	133562822	133559230	133559360	133559690	133562822	761	80	65	78	70	455	125	0.674359	0.880364	0.253	0.234	0.019
1033	LRSAM1	LRSAM1	chr9	+	130213764	130214363	130213764	130213948	130214207	130214363	1033	29	23	37	25	384	125	0.678309	0.882238	0.291	0.325	-0.034
721	R3HCC1	R3HCC1	chr8	+	23147378	23147982	23147378	23147438	23147564	23147982	721	171	3	169	2	251	125	0.679377	0.882238	0.966	0.977	-0.011
7	AKAP8L	AKAP8L	chr19	-	15514285	15514526	15514285	15514366	15514468	15514526	7	326	40	228	31	227	125	0.689593	0.893712	0.818	0.802	0.016
405	SCRN2	SCRN2	chr17	-	45915046	45915816	45915046	45915368	45915635	45915816	405	89	74	87	79	392	125	0.692963	0.896288	0.277	0.26	0.017
1008	BDNF	BDNF	chr11	-	27676441	27681196	27676441	27680132	27680366	27681196	1008	2	2	2	1	359	125	0.702797	0.897057	0.258	0.411	-0.153
1019	LRRC75A-AS1	LRRC75A-AS1	chr17	+	16342300	16342728	16342300	16342343	16342640	16342728	1019	34	2	36	3	422	125	0.726361	0.897057	0.834	0.78	0.054
101	SPRTN	SPRTN	chr1	+	231487049	231490773	231487049	231487317	231488355	231490773	101	37	37	38	43	1163	125	0.704887	0.897057	0.097	0.087	0.01
1034	RELL2	RELL2	chr5	+	141016516	141017976	141016516	141017308	141017736	141017976	1034	26	2	21	1	553	125	0.726783	0.897057	0.746	0.826	-0.08
1051	SLC10A3	SLC10A3	chrX	-	153718645	153719029	153718645	153718697	153718932	153719029	1051	6	11	4	10	360	125	0.701926	0.897057	0.159	0.122	0.037
130	C2orf49	C2orf49	chr2	+	105959304	105959680	105959304	105959431	105959557	105959680	130	129	10	75	7	251	125	0.722481	0.897057	0.865	0.842	0.023
18	TMEM136	TMEM136	chr11	+	120200685	120204388	120200685	120200758	120201115	120204388	18	130	26	125	28	482	125	0.7083	0.897057	0.565	0.537	0.028
225	TSNAXIP1	TSNAXIP1	chr16	+	67859569	67859979	67859569	67859739	67859819	67859979	225	7	2	1	0	205	125	0.717039	0.897057	0.681	1	-0.319
313	MED8	MED8	chr1	-	43849578	43850777	43849578	43850223	43850716	43850777	313	581	7	471	7	618	125	0.702164	0.897057	0.944	0.932	0.012
332	SPIN2B	SPIN2B	chrX	-	57146114	57147064	57146114	57146534	57146837	57147064	332	57	5	32	2	428	125	0.707342	0.897057	0.769	0.824	-0.055
395	EGR2	EGR2	chr10	-	64575620	64576126	64575620	64575829	64576012	64576126	395	128	2	15	0	308	125	0.702659	0.897057	0.963	1	-0.037
441	C1QTNF6	C1QTNF6	chr22	-	37576205	37578775	37576205	37576907	37578191	37578775	441	1110	13	808	11	1409	125	0.719043	0.897057	0.883	0.867	0.016
513	TMED4	TMED4	chr7	-	44621321	44621894	44621321	44621422	44621645	44621894	513	12	225	11	242	348	125	0.720211	0.897057	0.019	0.016	0.003
565	PRSS23	PRSS23	chr11	+	86518672	86522273	86518672	86518829	86518925	86522273	565	1520	60	2452	91	221	125	0.723392	0.897057	0.935	0.938	-0.003
605	PRKD2	PRKD2	chr19	-	47219387	47220384	47219387	47219792	47220071	47220384	605	172	16	162	13	404	125	0.70799	0.897057	0.769	0.794	-0.025
662	BCAM	BCAM	chr19	+	45322838	45324079	45322838	45322983	45323961	45324079	662	319	53	542	84	1103	125	0.716122	0.897057	0.406	0.422	-0.016
717	ZNF747	ZNF747	chr16	-	30545517	30546291	30545517	30545631	30545771	30546291	717	10	3	7	3	265	125	0.726668	0.897057	0.611	0.524	0.087
719	SIMC1	SIMC1	chr5	+	175772185	175772994	175772185	175772569	175772704	175772994	719	30	1	37	2	260	125	0.717999	0.897057	0.935	0.899	0.036
720	R3HCC1	R3HCC1	chr8	+	23147378	23147982	23147378	23147732	23147847	23147982	720	257	2	237	0	240	125	0.697146	0.897057	0.985	1	-0.015
755	NOP14	NOP14	chr4	-	2939663	2940657	2939663	2939915	2940538	2940657	755	292	0	407	1	748	125	0.723126	0.897057	1	0.986	0.014
775	REC8	REC8	chr14	+	24641233	24641817	24641233	24641574	24641675	24641817	775	111	163	186	257	226	125	0.699869	0.897057	0.274	0.286	-0.012
904	C14orf132	C14orf132	chr14	+	96552847	96560308	96552847	96553099	96559858	96560308	904	2368	4	1625	2	6884	125	0.725627	0.897057	0.915	0.937	-0.022
936	THUMPD1	THUMPD1	chr16	-	20744985	20748608	20744985	20747680	20748181	20748608	936	155	35	213	44	626	125	0.724509	0.897057	0.469	0.492	-0.023
983	SMARCC2	SMARCC2	chr12	-	56558086	56558515	56558086	56558152	56558431	56558515	983	182	16	221	17	404	125	0.716058	0.897057	0.779	0.801	-0.022
106	P3H1	P3H1	chr1	-	43212005	43213083	43212005	43212523	43212942	43213083	106	57	242	22	103	544	125	0.73246	0.897229	0.051	0.047	0.004
343	TMEM9	TMEM9	chr1	-	201122985	201123683	201122985	201123087	201123572	201123683	343	27	146	21	127	610	125	0.73112	0.897229	0.037	0.033	0.004
371	ZNRD1	ZNRD1	chr6	+	30029016	30029446	30029016	30029190	30029291	30029446	371	61	4	42	2	226	125	0.730712	0.897229	0.894	0.921	-0.027
747	CIART	CIART	chr1	+	150254942	150256043	150254942	150255028	150255871	150256043	747	63	8	59	9	968	125	0.729459	0.897229	0.504	0.458	0.046
167	TRHDE-AS1	TRHDE-AS1	chr12	-	72665602	72667289	72665602	72665942	72666544	72667289	167	35	7	33	8	727	125	0.743021	0.9038	0.462	0.415	0.047
183	ACBD4	ACBD4	chr17	+	43213013	43213599	43213013	43213320	43213474	43213599	183	10	14	10	17	279	125	0.741325	0.9038	0.242	0.209	0.033
535	SLC5A6	SLC5A6	chr2	-	27425680	27426213	27425680	27425748	27426100	27426213	535	14	108	24	164	477	125	0.743709	0.9038	0.033	0.037	-0.004
604	PRKD2	PRKD2	chr19	-	47219387	47220384	47219387	47219792	47220207	47220384	604	219	9	230	11	540	125	0.745637	0.9038	0.849	0.829	0.02
693	PSME1	PSME1	chr14	+	24607682	24608176	24607682	24607777	24607944	24608176	693	26	18	16	13	292	125	0.746193	0.9038	0.382	0.345	0.037
980	ST3GAL1	ST3GAL1	chr8	-	134487961	134488843	134487961	134488317	134488520	134488843	980	117	43	77	31	328	125	0.745491	0.9038	0.509	0.486	0.023
1039	IL32	IL32	chr16	+	3118990	3119668	3118990	3119110	3119281	3119668	1039	3203	31	1946	17	296	125	0.749021	0.904618	0.978	0.98	-0.002
784	SLC11A2	SLC11A2	chr12	-	51373565	51375586	51373565	51373841	51375421	51375586	784	753	9	720	10	1705	125	0.749661	0.904618	0.86	0.841	0.019
821	NAPEPLD	NAPEPLD	chr7	-	102740022	102744001	102740022	102743569	102743870	102744001	821	46	2	69	4	426	125	0.757662	0.912575	0.871	0.835	0.036
694	LMNA	LMNA	chr1	+	156108870	156109880	156108870	156108893	156109560	156109880	694	2397	3	2718	5	792	125	0.762464	0.916654	0.992	0.988	0.004
592	CDK17	CDK17	chr12	-	96672038	96674663	96672038	96674057	96674585	96674663	592	192	94	182	94	653	125	0.76755	0.916806	0.281	0.27	0.011
697	NUP43	NUP43	chr6	-	150045451	150048334	150045451	150045829	150047464	150048334	697	501	1	783	1	1760	125	0.766243	0.916806	0.973	0.982	-0.009
888	CTNS	CTNS	chr17	+	3563529	3566397	3563529	3563644	3563910	3566397	888	125	4	127	5	391	125	0.76825	0.916806	0.909	0.89	0.019
998	HS3ST3B1	HS3ST3B1	chr17	+	14248344	14252721	14248344	14249019	14251318	14252721	998	281	7	62	2	2424	125	0.764658	0.916806	0.674	0.615	0.059
1052	SLC10A3	SLC10A3	chrX	-	153715644	153717421	153715644	153716835	153716922	153717421	1052	171	12	178	11	212	125	0.772109	0.918261	0.894	0.905	-0.011
222	JPH3	JPH3	chr16	+	87730185	87731761	87730185	87730408	87731445	87731761	222	11	2	1	0	1162	125	0.772303	0.918261	0.372	1	-0.628
301	C14orf93	C14orf93	chr14	-	23467635	23468611	23467635	23467950	23468262	23468611	301	58	1	79	2	437	125	0.773914	0.918491	0.943	0.919	0.024
243	CDK2AP2	CDK2AP2	chr11	-	67275062	67275658	67275062	67275160	67275330	67275658	243	54	22	81	30	295	125	0.776482	0.919854	0.51	0.534	-0.024
13	SLC35C2	SLC35C2	chr20	-	44987025	44987402	44987025	44987197	44987329	44987402	13	331	4	272	4	257	125	0.789799	0.928838	0.976	0.971	0.005
460	MSTO1	MSTO1	chr1	+	155579960	155580351	155579960	155580123	155580215	155580351	460	11	1	7	1	217	125	0.787115	0.928838	0.864	0.801	0.063
645	PAPD4	PAPD4	chr5	+	78908242	78908898	78908242	78908558	78908833	78908898	645	214	13	221	12	400	125	0.78868	0.928838	0.837	0.852	-0.015
811	PYCR1	PYCR1	chr17	-	79890261	79891252	79890261	79890839	79891182	79891252	811	1102	7	949	7	468	125	0.788049	0.928838	0.977	0.973	0.004
494	ATP2A2	ATP2A2	chr12	+	110784005	110788897	110784005	110784126	110788096	110788897	494	5780	13	6410	13	4095	125	0.79663	0.931798	0.931	0.938	-0.007
537	DIS3L2	DIS3L2	chr2	+	233200482	233201908	233200482	233200584	233201178	233201908	537	52	48	56	48	719	125	0.794795	0.931798	0.158	0.169	-0.011
736	SNHG7	SNHG7	chr9	-	139619045	139619562	139619045	139619391	139619506	139619562	736	382	32	368	33	240	125	0.795499	0.931798	0.861	0.853	0.008
180	TRIM5	TRIM5	chr11	-	5684424	5686912	5684424	5686625	5686885	5686912	180	10	70	16	100	385	125	0.80025	0.934346	0.044	0.049	-0.005
485	GMPPB	GMPPB	chr3	-	49758908	49759580	49758908	49759316	49759397	49759580	485	5	118	8	162	206	125	0.802142	0.934871	0.025	0.029	-0.004
1046	AGER	AGER	chr6	-	32151657	32152099	32151657	32151764	32151947	32152099	1046	10	1	15	1	308	125	0.805216	0.936768	0.802	0.859	-0.057
812	NIPBL	NIPBL	chr5	+	37063891	37065921	37063891	37064080	37064628	37065921	812	104	30	86	23	673	125	0.811182	0.942017	0.392	0.41	-0.018
197	KIF18B	KIF18B	chr17	-	43002078	43003867	43002078	43003554	43003781	43003867	197	116	5	244	12	352	125	0.815536	0.943403	0.892	0.878	0.014
457	CBS	CBS	chr21	-	44473300	44474093	44473300	44473757	44473971	44474093	457	448	31	567	37	339	125	0.818426	0.943403	0.842	0.85	-0.008
589	HCFC1R1	HCFC1R1	chr16	-	3073233	3073531	3073233	3073362	3073474	3073531	589	58	134	66	145	237	125	0.819016	0.943403	0.186	0.194	-0.008
612	NSUN5	NSUN5	chr7	-	72716512	72717737	72716512	72717521	72717596	72717737	612	35	7	35	8	200	125	0.819654	0.943403	0.758	0.732	0.026
765	MFSD11	MFSD11	chr17	+	74733582	74734530	74733582	74734247	74734363	74734530	765	36	11	41	14	241	125	0.814196	0.943403	0.629	0.603	0.026
300	CCDC88A	CCDC88A	chr2	-	55522732	55523192	55522732	55522863	55523085	55523192	300	184	7	187	8	347	125	0.828431	0.95013	0.904	0.894	0.01
825	ANO1	ANO1	chr11	+	70033843	70035652	70033843	70034203	70035174	70035652	825	1168	1	6	0	1096	125	0.828085	0.95013	0.993	1	-0.007
206	HNRNPLL	HNRNPLL	chr2	-	38829579	38830178	38829579	38829742	38829998	38830178	206	35	9	39	9	381	125	0.840904	0.962731	0.561	0.587	-0.026
1035	UNC119	UNC119	chr17	-	26873724	26874867	26873724	26874427	26874694	26874867	1035	84	115	80	114	392	125	0.84779	0.965498	0.189	0.183	0.006
52	FRMD5	FRMD5	chr15	-	44162958	44166660	44162958	44166137	44166316	44166660	52	87	5	80	4	304	125	0.845529	0.965498	0.877	0.892	-0.015
634	AMZ2	AMZ2	chr17	+	66244144	66244846	66244144	66244227	66244784	66244846	634	234	2	291	3	682	125	0.847694	0.965498	0.955	0.947	0.008
246	TRMT2A	TRMT2A	chr22	-	20104405	20104818	20104405	20104495	20104619	20104818	246	25	4	16	3	249	125	0.853996	0.967533	0.758	0.728	0.03
826	C19orf12	C19orf12	chr19	-	30189792	30193884	30189792	30193699	30193754	30193884	826	93	1	123	1	180	125	0.854057	0.967533	0.985	0.988	-0.003
957	CDK5RAP3	CDK5RAP3	chr17	+	46058802	46059152	46058802	46058825	46058952	46059152	957	538	10	587	10	252	125	0.852936	0.967533	0.964	0.967	-0.003
977	TYMP	TYMP	chr22	-	50967924	50968514	50967924	50968148	50968332	50968514	977	8	19	2	4	309	125	0.856434	0.968533	0.146	0.168	-0.022
295	PQBP1	PQBP1	chrX	+	48755538	48755859	48755538	48755629	48755774	48755859	295	23	1	30	1	270	125	0.865051	0.969541	0.914	0.933	-0.019
445	FAM3A	FAM3A	chrX	-	153744083	153744566	153744083	153744136	153744292	153744566	445	61	1	79	1	281	125	0.865078	0.969541	0.964	0.972	-0.008
551	NAPB	NAPB	chr20	-	23355155	23358123	23355155	23356289	23356709	23358123	551	132	1	102	1	545	125	0.865207	0.969541	0.968	0.959	0.009
659	C11orf24	C11orf24	chr11	-	68028802	68030386	68028802	68029193	68030198	68030386	659	1402	31	1209	28	1130	125	0.863012	0.969541	0.833	0.827	0.006
704	POFUT2	POFUT2	chr21	-	46683842	46687628	46683842	46685550	46687504	46687628	704	112	97	71	64	2079	125	0.863973	0.969541	0.065	0.063	0.002
735	PDHB	PDHB	chr3	-	58416383	58416669	58416383	58416515	58416569	58416669	735	498	5	559	5	179	125	0.866303	0.969541	0.986	0.987	-0.001
178	LOC730101	LOC730101	chr6	+	52531186	52533951	52531186	52531316	52531546	52533951	178	12	7	4	2	355	125	0.881386	0.976304	0.376	0.413	-0.037
219	DDIT3	DDIT3	chr12	-	57911051	57911536	57911051	57911207	57911488	57911536	219	246	33	128	18	406	125	0.881367	0.976304	0.697	0.686	0.011
342	TMEM9	TMEM9	chr1	-	201122985	201123683	201122985	201123087	201123576	201123683	342	27	3	21	2	614	125	0.881254	0.976304	0.647	0.681	-0.034
512	TSEN34	TSEN34	chr19	+	54697029	54698394	54697029	54697173	54697476	54698394	512	1154	4	1301	4	428	125	0.877072	0.976304	0.988	0.99	-0.002
621	UBE2V1	UBE2V1	chr20	-	48713019	48713357	48713019	48713071	48713208	48713357	621	10	2	12	2	262	125	0.87675	0.976304	0.705	0.741	-0.036
658	CD24	CD24	chrY	-	21152525	21154962	21152525	21154526	21154703	21154962	658	4764	166	6949	238	302	125	0.877454	0.976304	0.922	0.924	-0.002
1049	MIEF1	MIEF1	chr22	+	39909521	39914139	39909521	39910229	39911234	39914139	1049	773	1	958	1	1130	125	0.890517	0.976898	0.988	0.991	-0.003
275	THTPA	THTPA	chr14	+	24025190	24026513	24025190	24025552	24025951	24026513	275	74	4	82	4	524	125	0.891411	0.976898	0.815	0.83	-0.015
316	TMEM106A	TMEM106A	chr17	+	41365039	41365271	41365039	41365064	41365208	41365271	316	22	3	17	2	269	125	0.888027	0.976898	0.773	0.798	-0.025
529	FN1	FN1	chr2	-	216236631	216237098	216236631	216236738	216236831	216237098	529	7082	13398	1909	3594	218	125	0.892475	0.976898	0.233	0.233	0
633	AMZ2	AMZ2	chr17	+	66244144	66244846	66244144	66244298	66244780	66244846	633	229	1	284	1	607	125	0.887325	0.976898	0.979	0.983	-0.004
649	SHISA5	SHISA5	chr3	-	48509196	48510972	48509196	48510585	48510759	48510972	649	17	489	16	487	299	125	0.89004	0.976898	0.014	0.014	0
938	TTLL3	TTLL3	chr3	+	9851643	9852393	9851643	9852078	9852304	9852393	938	17	2	7	1	351	125	0.889622	0.976898	0.752	0.714	0.038
150	VEPH1	VEPH1	chr3	-	157177409	157178144	157177409	157177715	157177969	157178144	150	20	7	5	2	379	125	0.896507	0.979657	0.485	0.452	0.033
376	ZNRD1	ZNRD1	chr6	+	30029016	30029446	30029016	30029175	30029291	30029446	376	61	36	44	27	241	125	0.905601	0.981879	0.468	0.458	0.01
444	PIP4K2C	PIP4K2C	chr12	+	57995308	57997211	57995308	57995419	57995708	57997211	444	502	4	807	7	414	125	0.902867	0.981879	0.974	0.972	0.002
530	SH3GLB2	SH3GLB2	chr9	-	131770071	131771070	131770071	131770429	131770962	131771070	530	1222	2	1454	3	658	125	0.904207	0.981879	0.991	0.989	0.002
58	TAF1C	TAF1C	chr16	-	84215351	84215664	84215351	84215469	84215547	84215664	58	28	39	30	40	203	125	0.901569	0.981879	0.307	0.316	-0.009
838	ARHGEF4	ARHGEF4	chr2	+	131802941	131804826	131802941	131803019	131803610	131804826	838	7	5	5	4	716	125	0.906117	0.981879	0.196	0.179	0.017
454	BIRC3	BIRC3	chr11	+	102192567	102196093	102192567	102192631	102195191	102196093	454	904	4	839	4	2685	125	0.919296	0.994497	0.913	0.907	0.006
1005	RPL28	RPL28	chr19	+	55899297	55903451	55899297	55899416	55899610	55903451	1005	35	4229	30	4144	319	125	1	1	0.003	0.003	0
1029	ARHGDIA	ARHGDIA	chr17	-	79827205	79827501	79827205	79827282	79827417	79827501	1029	8	919	16	1364	260	125	1	1	0.004	0.006	-0.002
1031	ARHGDIA	ARHGDIA	chr17	-	79825594	79826951	79825594	79826819	79826931	79826951	1031	2933	11	4696	7	237	125	1	1	0.993	0.997	-0.004
1056	ZNF12	ZNF12	chr7	-	6728063	6732334	6728063	6732118	6732232	6732334	1056	63	2	32	1	239	125	1	1	0.943	0.944	-0.001
10	FAM96A	FAM96A	chr15	-	64364757	64367736	64364757	64365227	64367690	64367736	10	30	373	18	327	2588	125	1	1	0.004	0.003	0.001
148	CUTA	CUTA	chr6	-	33385257	33386065	33385257	33385472	33385735	33386065	148	533	205	503	194	388	125	0.98395	1	0.456	0.455	0.001
154	RUSC1	RUSC1	chr1	+	155294892	155295281	155294892	155294969	155295205	155295281	154	152	7	169	8	361	125	0.961289	1	0.883	0.88	0.003
155	RUSC1	RUSC1	chr1	+	155294892	155295281	155294892	155294969	155295106	155295281	155	18	136	24	187	262	125	0.929575	1	0.059	0.058	0.001
162	DKC1	DKC1	chrX	+	153993173	153993805	153993173	153993241	153993718	153993805	162	4	171	9	242	602	125	1	1	0.005	0.008	-0.003
165	DKC1	DKC1	chrX	+	153994490	153995336	153994490	153994675	153995271	153995336	165	6	204	7	311	721	125	1	1	0.005	0.004	0.001
181	BCKDHB	BCKDHB	chr6	+	81053380	81055987	81053380	81053529	81055691	81055987	181	303	29	433	42	2287	125	0.959052	1	0.363	0.36	0.003
189	SKP1	SKP1	chr5	-	133492081	133494286	133492081	133493459	133494145	133494286	189	8	1798	11	1531	811	125	1	1	0.001	0.001	0
194	WRAP53	WRAP53	chr17	+	7591666	7592397	7591666	7591879	7591965	7592397	194	26	24	60	55	211	125	0.98551	1	0.391	0.393	-0.002
198	ATP5G3	ATP5G3	chr2	-	176040985	176043978	176040985	176043130	176043784	176043978	198	72	1819	72	2083	779	125	1	1	0.006	0.006	0
326	LINC00869	LINC00869	chr1	-	144300467	144301536	144300467	144300755	144301189	144301536	326	23	5	14	3	559	125	0.986921	1	0.507	0.511	-0.004
344	FILIP1L	FILIP1L	chr3	-	99567138	99569914	99567138	99569271	99569776	99569914	344	752	1	637	1	630	125	1	1	0.993	0.992	0.001
396	GPX1	GPX1	chr3	-	49394608	49395791	49394608	49395180	49395459	49395791	396	27	1139	9	1119	404	125	1	1	0.007	0.002	0.005
466	THAP7	THAP7	chr22	-	21356120	21356404	21356120	21356200	21356374	21356404	466	4	2	2	1	299	125	0.999243	1	0.455	0.455	0
488	TNFSF13	TNFSF13	chr17	+	7461608	7462614	7461608	7461692	7462384	7462614	488	176	5	256	7	817	125	0.948884	1	0.843	0.848	-0.005
495	TCF3	TCF3	chr19	-	1609288	1611848	1609288	1611368	1611702	1611848	495	833	166	888	178	459	125	0.963296	1	0.577	0.576	0.001
500	ULK2	ULK2	chr17	-	19674142	19679720	19674142	19674380	19679621	19679720	500	415	12	495	14	5366	125	0.957235	1	0.446	0.452	-0.006
538	URM1	URM1	chr9	+	131150094	131154295	131150094	131150176	131151539	131154295	538	31	367	20	387	1488	125	1	1	0.007	0.004	0.003
557	TRIM13	TRIM13	chr13	+	50571142	50571899	50571142	50571267	50571802	50571899	557	49	19	47	18	660	125	0.9756	1	0.328	0.331	-0.003
561	TMEM175	TMEM175	chr4	+	941903	942403	941903	941942	942198	942403	561	13	2	14	2	381	125	0.949213	1	0.681	0.697	-0.016
562	HSDL1	HSDL1	chr16	-	84163590	84164036	84163590	84163776	84163941	84164036	562	187	0	157	1	290	125	0.988446	1	1	0.985	0.015
619	ZNF248	ZNF248	chr10	-	38145223	38146564	38145223	38145265	38146112	38146564	619	31	2	17	1	972	125	0.950791	1	0.666	0.686	-0.02
629	ULK3	ULK3	chr15	-	75132574	75132982	75132574	75132657	75132838	75132982	629	41	19	46	21	306	125	0.969992	1	0.469	0.472	-0.003
647	DCTN1	DCTN1	chr2	-	74593370	74593747	74593370	74593502	74593585	74593747	647	3	302	5	362	208	125	1	1	0.006	0.008	-0.002
657	CD24	CD24	chrY	-	21152525	21154800	21152525	21154527	21154701	21154800	657	4764	0	6949	2	299	125	1	1	1	0.999	0.001
691	MOGS	MOGS	chr2	-	74692022	74692537	74692022	74692114	74692440	74692537	691	45	5	44	5	451	125	0.974513	1	0.714	0.709	0.005
705	STX16	STX16	chr20	+	57226308	57227194	57226308	57226470	57227128	57227194	705	931	0	918	1	783	125	1	1	1	0.993	0.007
713	MICAL2	MICAL2	chr11	+	12284026	12285337	12284026	12284084	12285106	12285337	713	3724	4	2403	2	1147	125	1	1	0.99	0.992	-0.002
749	PQLC2	PQLC2	chr1	+	19638739	19639383	19638739	19638852	19639222	19639383	749	13	5	18	7	495	125	0.98755	1	0.396	0.394	0.002
791	VPS28	VPS28	chr8	-	145648983	145649515	145648983	145649305	145649423	145649515	791	53	305	44	251	243	125	0.972768	1	0.082	0.083	-0.001
810	ZBTB21	ZBTB21	chr21	-	43406939	43414217	43406939	43411998	43412601	43414217	810	175	4	128	3	728	125	0.973604	1	0.883	0.88	0.003
815	SNRNP27	SNRNP27	chr2	+	70131385	70132368	70131385	70131557	70131643	70132368	815	138	11	160	13	211	125	0.966998	1	0.881	0.879	0.002
820	GLIDR	GLIDR	chr9	-	41954503	41955177	41954503	41954633	41954748	41955177	820	6	17	6	18	240	125	0.934445	1	0.155	0.148	0.007
867	ZBTB10	ZBTB10	chr8	+	81430637	81430814	81430637	81430673	81430745	81430814	867	50	2	70	3	197	125	0.948552	1	0.941	0.937	0.004
87	BCL2L11	BCL2L11	chr2	+	111881309	111881716	111881309	111881446	111881626	111881716	87	82	19	68	16	305	125	0.96852	1	0.639	0.635	0.004
8	DNPH1	DNPH1	chr6	-	43193366	43193881	43193366	43193619	43193770	43193881	8	62	328	62	332	276	125	0.956341	1	0.079	0.078	0.001
905	MCL1	MCL1	chr1	-	150551318	150552214	150551318	150551439	150551898	150552214	905	2238	2	1580	3	584	125	1	1	0.996	0.991	0.005
907	DUSP22	DUSP22	chr6	+	348768	351355	348768	348841	350821	351355	907	730	46	670	43	2105	125	0.934967	1	0.485	0.481	0.004
908	RNF103	RNF103	chr2	-	86849783	86851000	86849783	86849950	86850938	86851000	908	106	3	69	2	1113	125	0.978177	1	0.799	0.795	0.004
90	BOLA3-AS1	BOLA3-AS1	chr2	+	74375107	74375605	74375107	74375350	74375476	74375605	90	27	6	33	7	251	125	0.941302	1	0.691	0.701	-0.01
918	NDUFA2	NDUFA2	chr5	-	140026840	140027370	140026840	140026947	140027067	140027370	918	5	428	2	365	245	125	1	1	0.006	0.003	0.003
920	CD164	CD164	chr6	-	109687716	109690220	109687716	109689528	109690124	109690220	920	3566	2	3867	2	721	125	1	1	0.997	0.997	0
937	GCDH	GCDH	chr19	+	13002300	13002788	13002300	13002336	13002644	13002788	937	15	44	13	38	433	125	0.995215	1	0.09	0.09	0
955	RABL2A	RABL2A	chr2	+	114399607	114400975	114399607	114399722	114400766	114400975	955	132	1	135	1	1169	125	0.989178	1	0.934	0.935	-0.001
98	AKR1A1	AKR1A1	chr1	+	46016454	46016827	46016454	46016548	46016637	46016827	98	112	36	153	50	214	125	0.949411	1	0.645	0.641	0.004

## Sheet: WT11__hFK3
ID	GeneID	geneSymbol	chr	strand	riExonStart_0base	riExonEnd	upstreamES	upstreamEE	downstreamES	downstreamEE	ID_1	IC_SAMPLE_1	SC_SAMPLE_1	IC_SAMPLE_2	SC_SAMPLE_2	IncFormLen	SkipFormLen	PValue	FDR	IncLevel_WT11	IncLevel_hFK3	IncLevelDifference
1007	ATG3	ATG3	chr3	-	112251353	112253184	112251353	112251627	112253115	112253184	1007	449	419	63	273	1613	125	0	0	0.077	0.018	0.059
146	CUTA	CUTA	chr6	-	33385257	33386065	33385257	33385472	33385645	33386065	146	1433	121	523	169	298	125	0	0	0.832	0.565	0.267
173	SRSF1	SRSF1	chr17	-	56078279	56083334	56078279	56082961	56083161	56083334	173	200	973	37	1336	325	125	0	0	0.073	0.011	0.062
215	DDIT3	DDIT3	chr12	-	57911051	57911536	57911051	57911221	57911488	57911536	215	159	398	122	57	392	125	0	0	0.113	0.406	-0.293
298	SRSF2	SRSF2	chr17	-	74730196	74732546	74730196	74731240	74732235	74732546	298	1088	1433	586	1838	1120	125	0	0	0.078	0.034	0.044
431	CIRBP	CIRBP	chr19	+	1271979	1273171	1271979	1272050	1272425	1273171	431	151	219	127	815	500	125	0	0	0.147	0.037	0.11
455	LUC7L3	LUC7L3	chr17	+	48827861	48830072	48827861	48828055	48829560	48830072	455	2541	304	932	252	1630	125	0	0	0.391	0.221	0.17
529	FN1	FN1	chr2	-	216236631	216237098	216236631	216236738	216236831	216237098	529	1203	1397	1915	3988	218	125	0	0	0.331	0.216	0.115
628	SLC25A3	SLC25A3	chr12	+	98987402	98987913	98987402	98987518	98987752	98987913	628	348	326	117	507	359	125	0	0	0.271	0.074	0.197
667	MICA	MICA	chr6	+	31380101	31380237	31380101	31380157	31380161	31380237	667	133	9	0	51	129	125	0	0	0.935	0	0.935
842	TNFRSF10B	TNFRSF10B	chr8	-	22885843	22886115	22885843	22885954	22886041	22886115	842	574	203	508	473	212	125	0	0	0.625	0.388	0.237
91	RPL41	RPL41	chr12	+	56510373	56510583	56510373	56510443	56510558	56510583	91	1946	5961	1168	10962	240	125	0	0	0.145	0.053	0.092
962	FAM96B	FAM96B	chr16	-	66967889	66968326	66967889	66967967	66968123	66968326	962	138	376	52	611	281	125	0	0	0.14	0.036	0.104
973	DNAJB2	DNAJB2	chr2	+	220149353	220151622	220149353	220149557	220150708	220151622	973	1435	179	366	157	1276	125	0	0	0.44	0.186	0.254
346	RPL17	RPL17	chr18	-	47017901	47018203	47017901	47017954	47018105	47018203	346	1511	93	972	175	276	125	3.33067e-16	1.39e-14	0.88	0.716	0.164
158	BSDC1	BSDC1	chr1	-	32830233	32834151	32830233	32832255	32834047	32834151	158	136	105	58	210	1917	125	4.44089e-16	1.7375e-14	0.078	0.018	0.06
149	CUTA	CUTA	chr6	-	33385257	33386065	33385257	33385472	33385863	33386065	149	1465	227	540	203	516	125	8.88178e-16	3.27059e-14	0.61	0.392	0.218
134	ATPIF1	ATPIF1	chr1	+	28562871	28564616	28562871	28562963	28564347	28564616	134	471	544	642	1401	1509	125	9.99201e-16	3.475e-14	0.067	0.037	0.03
1036	EIF6	EIF6	chr20	-	33871978	33872295	33871978	33872064	33872183	33872295	1036	145	1386	74	2190	244	125	2.33147e-15	7.68157e-14	0.051	0.017	0.034
273	ABHD11	ABHD11	chr7	-	73151550	73152065	73151550	73151721	73151891	73152065	273	92	57	114	322	295	125	1.27676e-14	3.99625e-13	0.406	0.13	0.276
297	IP6K2	IP6K2	chr3	-	48730883	48732854	48730883	48731673	48732522	48732854	297	393	16	223	64	974	125	6.31717e-14	1.88312e-12	0.759	0.309	0.45
987	UXT	UXT	chrX	-	47518228	47518579	47518228	47518335	47518513	47518579	987	179	120	50	139	303	125	3.06977e-13	8.73488e-12	0.381	0.129	0.252
133	ATPIF1	ATPIF1	chr1	+	28562871	28564616	28562871	28562963	28564271	28564616	133	448	0	567	46	1433	125	2.58982e-12	7.04881e-11	1	0.518	0.482
108	CLK1	CLK1	chr2	-	201724402	201726189	201724402	201724469	201725960	201726189	108	547	55	420	133	1616	125	4.76874e-12	1.24385e-10	0.435	0.196	0.239
528	NFKB2	NFKB2	chr10	+	104155352	104155737	104155352	104155553	104155644	104155737	528	34	11	26	104	216	125	3.32495e-11	8.32568e-10	0.641	0.126	0.515
172	SRSF1	SRSF1	chr17	-	56078279	56083334	56078279	56081362	56082283	56083334	172	5890	119	7233	53	1046	125	1.85148e-10	4.32336e-09	0.855	0.942	-0.087
42	MRPL52	MRPL52	chr14	+	23299091	23299319	23299091	23299149	23299258	23299319	42	84	73	48	173	234	125	1.86471e-10	4.32336e-09	0.381	0.129	0.252
538	URM1	URM1	chr9	+	131150094	131154295	131150094	131150176	131151539	131154295	538	84	281	30	471	1488	125	3.55108e-10	7.9392e-09	0.024	0.005	0.019
762	BTBD3	BTBD3	chr20	+	11898512	11899249	11898512	11898659	11898981	11899249	762	138	18	33	35	447	125	5.05777e-10	1.09178e-08	0.682	0.209	0.473
170	AUP1	AUP1	chr2	-	74755877	74756409	74755877	74756062	74756258	74756409	170	130	284	87	498	321	125	6.08653e-10	1.27006e-08	0.151	0.064	0.087
148	CUTA	CUTA	chr6	-	33385257	33386065	33385257	33385472	33385735	33386065	148	1444	318	523	217	388	125	8.18877e-10	1.6536e-08	0.594	0.437	0.157
597	QKI	QKI	chr6	+	163984451	163999628	163984451	163984751	163986977	163999628	597	169	15	172	78	2351	125	1.65338e-09	3.23442e-08	0.375	0.105	0.27
433	PPIL2	PPIL2	chr22	+	22049682	22052202	22049682	22049785	22051035	22052202	433	400	0	466	32	1375	125	2.01398e-09	3.82047e-08	1	0.57	0.43
307	NDUFS2	NDUFS2	chr1	+	161183653	161184184	161183653	161183711	161183945	161184184	307	36	333	2	472	359	125	1.33301e-08	2.45431e-07	0.036	0.001	0.035
27	BICD2	BICD2	chr9	-	95473644	95477745	95473644	95475743	95477534	95477745	27	179	83	546	97	1916	125	4.16036e-08	7.4411e-07	0.123	0.269	-0.146
782	ZNF131	ZNF131	chr5	+	43161350	43162033	43161350	43161715	43161810	43162033	782	36	19	62	0	220	125	4.28276e-08	7.44724e-07	0.518	1	-0.482
451	MRPS21	MRPS21	chr1	+	150266261	150266869	150266261	150266318	150266754	150266869	451	791	203	648	295	561	125	4.57176e-08	7.73492e-07	0.465	0.329	0.136
626	OTUD5	OTUD5	chrX	-	48779302	48780572	48779302	48780187	48780413	48780572	626	1017	22	771	61	351	125	4.70363e-08	7.74861e-07	0.943	0.818	0.125
569	CTNNB1	CTNNB1	chr3	+	41280624	41281939	41280624	41280845	41281150	41281939	569	1548	338	871	310	430	125	5.21554e-08	8.37161e-07	0.571	0.45	0.121
830	ACBD5	ACBD5	chr10	-	27529247	27529808	27529247	27529413	27529602	27529808	830	74	17	43	56	314	125	5.67678e-08	8.88416e-07	0.634	0.234	0.4
46	C11orf98	C11orf98	chr11	-	62432320	62432688	62432320	62432445	62432602	62432688	46	68	341	21	391	282	125	6.27489e-08	9.58069e-07	0.081	0.023	0.058
1038	IL32	IL32	chr16	+	3117377	3117614	3117377	3117416	3117554	3117614	1038	63	227	81	799	263	125	1.00772e-07	1.50199e-06	0.117	0.046	0.071
673	TMEM41B	TMEM41B	chr11	-	9302200	9305140	9302200	9302588	9304917	9305140	673	882	32	2106	16	2454	125	1.71698e-07	2.49961e-06	0.584	0.87	-0.286
48	HNRNPM	HNRNPM	chr19	+	8530207	8530399	8530207	8530246	8530363	8530399	48	1063	632	1050	888	242	125	1.9788e-07	2.81529e-06	0.465	0.379	0.086
599	TGOLN2	TGOLN2	chr2	-	85553630	85554808	85553630	85553927	85554101	85554808	599	1105	32	986	81	299	125	2.85687e-07	3.97422e-06	0.935	0.836	0.099
31	ZFP36L1	ZFP36L1	chr14	-	69254371	69257209	69254371	69255526	69256243	69257209	31	3097	12	7079	103	842	125	3.67556e-07	5.00195e-06	0.975	0.911	0.064
314	IDH3G	IDH3G	chrX	-	153051220	153051727	153051220	153051428	153051666	153051727	314	115	200	65	275	363	125	6.14446e-07	8.18389e-06	0.165	0.075	0.09
539	URM1	URM1	chr9	+	131151539	131154295	131151539	131151588	131151944	131154295	539	46	238	18	364	481	125	7.47403e-07	9.74738e-06	0.048	0.013	0.035
568	CDCA8	CDCA8	chr1	+	38158072	38158456	38158072	38158250	38158347	38158456	568	301	18	212	49	222	125	8.01352e-07	1.02377e-05	0.904	0.709	0.195
15	EEF1B2	EEF1B2	chr2	+	207024317	207024783	207024317	207024408	207024636	207024783	15	842	57	327	59	353	125	9.05058e-07	1.13313e-05	0.84	0.662	0.178
590	NAP1L1	NAP1L1	chr12	-	76439162	76442244	76439162	76441498	76442172	76442244	590	2133	812	2153	609	799	125	1.43082e-06	1.75626e-05	0.291	0.356	-0.065
169	HMGN3	HMGN3	chr6	-	79910961	79912106	79910961	79911443	79912033	79912106	169	330	321	183	317	715	125	1.83334e-06	2.20706e-05	0.152	0.092	0.06
254	TMEM205	TMEM205	chr19	-	11456195	11456981	11456195	11456304	11456802	11456981	254	272	277	166	310	623	125	2.15491e-06	2.54523e-05	0.165	0.097	0.068
199	JUP	JUP	chr17	-	39910858	39912147	39910858	39911684	39911981	39912147	199	326	52	2858	898	422	125	2.59676e-06	2.92664e-05	0.65	0.485	0.165
208	MCM7	MCM7	chr7	-	99696645	99697026	99696645	99696826	99696901	99697026	208	84	1071	191	1297	200	125	2.55132e-06	2.92664e-05	0.047	0.084	-0.037
663	METTL5	METTL5	chr2	-	170680998	170681441	170680998	170681150	170681291	170681441	663	60	77	17	89	266	125	2.61808e-06	2.92664e-05	0.268	0.082	0.186
904	C14orf132	C14orf132	chr14	+	96552847	96560308	96552847	96553099	96559858	96560308	904	810	13	1262	0	6884	125	3.0859e-06	3.38907e-05	0.531	1	-0.469
410	CCDC107	CCDC107	chr9	+	35660742	35661500	35660742	35660855	35660936	35661500	410	228	30	344	119	206	125	3.90764e-06	4.21755e-05	0.822	0.637	0.185
784	SLC11A2	SLC11A2	chr12	-	51373565	51375586	51373565	51373841	51375421	51375586	784	438	19	619	2	1705	125	4.12763e-06	4.37948e-05	0.628	0.958	-0.33
592	CDK17	CDK17	chr12	-	96672038	96674663	96672038	96674057	96674585	96674663	592	177	59	167	131	653	125	4.76756e-06	4.97415e-05	0.365	0.196	0.169
216	DDIT3	DDIT3	chr12	-	57911051	57911536	57911051	57911378	57911488	57911536	216	85	0	46	12	235	125	4.87589e-06	5.00378e-05	1	0.671	0.329
829	RPL13	RPL13	chr16	+	89627985	89628159	89627985	89628006	89628147	89628159	829	7860	74	17995	298	266	125	6.11679e-06	6.17599e-05	0.98	0.966	0.014
399	ACAA1	ACAA1	chr3	-	38167652	38168191	38167652	38167832	38168000	38168191	399	65	122	44	225	293	125	7.20911e-06	7.16334e-05	0.185	0.077	0.108
219	DDIT3	DDIT3	chr12	-	57911051	57911536	57911051	57911207	57911488	57911536	219	203	82	138	17	406	125	9.13432e-06	8.9345e-05	0.433	0.714	-0.281
730	PSMD11	PSMD11	chr17	+	30807506	30810337	30807506	30807649	30807770	30810337	730	173	699	81	610	246	125	1.29465e-05	0.000124685	0.112	0.063	0.049
664	METTL5	METTL5	chr2	-	170680998	170681441	170680998	170681150	170681377	170681441	664	60	59	18	66	352	125	2.27406e-05	0.000215691	0.265	0.088	0.177
1033	LRSAM1	LRSAM1	chr9	+	130213764	130214363	130213764	130213948	130214207	130214363	1033	43	7	37	37	384	125	2.55677e-05	0.000238886	0.667	0.246	0.421
553	CIZ1	CIZ1	chr9	-	130940987	130941694	130940987	130941183	130941351	130941694	553	944	127	482	116	293	125	3.86955e-05	0.000356226	0.76	0.639	0.121
24	PTPMT1	PTPMT1	chr11	+	47586981	47587538	47586981	47587348	47587457	47587538	24	64	61	40	108	234	125	4.31595e-05	0.000391563	0.359	0.165	0.194
370	ZNRD1	ZNRD1	chr6	+	30029016	30029446	30029016	30029166	30029291	30029446	370	189	2	63	10	250	125	5.15643e-05	0.000461132	0.979	0.759	0.22
639	DCAF7	DCAF7	chr17	+	61666361	61671642	61666361	61666599	61671564	61671642	639	6511	33	7952	11	5090	125	6.05399e-05	0.000526361	0.829	0.947	-0.118
927	LRTOMT	LRTOMT	chr11	+	71805993	71807938	71805993	71806142	71806424	71807938	927	9	4	2	26	407	125	6.02637e-05	0.000526361	0.409	0.023	0.386
570	CTNNB1	CTNNB1	chr3	+	41280624	41281939	41280624	41280845	41281309	41281939	570	2846	484	1660	381	589	125	7.36006e-05	0.00063115	0.555	0.48	0.075
497	BET1L	BET1L	chr11	-	202923	205667	202923	205469	205610	205667	497	55	132	22	153	266	125	7.81615e-05	0.000661204	0.164	0.063	0.101
381	NGRN	NGRN	chr15	+	90808894	90809630	90808894	90809108	90809519	90809630	381	1784	20	1380	43	536	125	0.000102822	0.000858218	0.954	0.882	0.072
336	QSOX1	QSOX1	chr1	+	180165396	180167169	180165396	180165734	180166467	180167169	336	1957	182	2087	122	858	125	0.000112718	0.000928439	0.61	0.714	-0.104
791	VPS28	VPS28	chr8	-	145648983	145649515	145648983	145649305	145649423	145649515	791	48	127	49	314	243	125	0.000128791	0.00104706	0.163	0.074	0.089
200	CTPS1	CTPS1	chr1	+	41474330	41474562	41474330	41474386	41474465	41474562	200	22	343	8	563	204	125	0.000130565	0.00104787	0.038	0.009	0.029
124	DMAP1	DMAP1	chr1	+	44679124	44679530	44679124	44679199	44679380	44679530	124	134	17	67	30	306	125	0.000155083	0.00119855	0.763	0.477	0.286
41	MRPL52	MRPL52	chr14	+	23299091	23299319	23299091	23299149	23299261	23299319	41	88	44	51	68	237	125	0.000154375	0.00119855	0.513	0.283	0.23
959	CDK5RAP3	CDK5RAP3	chr17	+	46051765	46052703	46051765	46051814	46052524	46052703	959	379	105	736	329	835	125	0.000153615	0.00119855	0.351	0.251	0.1
952	PHF8	PHF8	chrX	-	53963112	53965679	53963112	53964492	53965594	53965679	952	452	3	413	19	1227	125	0.000218225	0.00166596	0.939	0.689	0.25
552	PML	PML	chr15	+	74326818	74328735	74326818	74326871	74327512	74328735	552	116	12	189	61	766	125	0.0002648	0.00199716	0.612	0.336	0.276
882	EARS2	EARS2	chr16	-	23533333	23535775	23533333	23534738	23534831	23535775	882	71	10	194	3	218	125	0.000323477	0.00241067	0.803	0.974	-0.171
856	SNHG8	SNHG8	chr4	+	119199916	119200292	119199916	119199947	119200098	119200292	856	96	0	169	17	276	125	0.000328298	0.00241782	1	0.818	0.182
154	RUSC1	RUSC1	chr1	+	155294892	155295281	155294892	155294969	155295106	155295281	154	18	90	7	169	262	125	0.000344422	0.00250708	0.087	0.019	0.068
479	FAM195B	FAM195B	chr17	-	79780236	79781187	79780236	79780783	79781084	79781187	479	1215	57	947	83	426	125	0.000386095	0.00277811	0.862	0.77	0.092
430	CCPG1	CCPG1	chr15	-	55647420	55653142	55647420	55648607	55651736	55653142	430	2132	139	396	9	3254	125	0.000494119	0.00351498	0.371	0.628	-0.257
209	MRPS12	MRPS12	chr19	+	39421593	39421983	39421593	39421811	39421915	39421983	209	96	102	27	70	229	125	0.000655176	0.00460832	0.339	0.174	0.165
268	NCDN	NCDN	chr1	+	36023392	36023824	36023392	36023484	36023756	36023824	268	40	11	9	15	397	125	0.000736426	0.00512225	0.534	0.159	0.375
907	DUSP22	DUSP22	chr6	+	348768	351355	348768	348841	350821	351355	907	919	23	663	40	2105	125	0.000785144	0.0054011	0.704	0.496	0.208
494	ATP2A2	ATP2A2	chr12	+	110784005	110788897	110784005	110784126	110788096	110788897	494	7890	2	7749	15	4095	125	0.000873889	0.00594625	0.992	0.94	0.052
788	ATXN2L	ATXN2L	chr16	+	28847253	28848558	28847253	28847443	28848071	28848558	788	545	12	528	34	753	125	0.000890186	0.005992	0.883	0.721	0.162
195	ARL6IP4	ARL6IP4	chr12	+	123467015	123467460	123467015	123467085	123467166	123467460	195	97	819	70	1010	206	125	0.00103178	0.00686852	0.067	0.04	0.027
675	RABGGTA	RABGGTA	chr14	-	24740318	24740833	24740318	24740375	24740692	24740833	675	29	9	50	59	442	125	0.00104235	0.00686852	0.477	0.193	0.284
636	ARMCX6	ARMCX6	chrX	-	100870107	100871756	100870107	100870750	100871661	100871756	636	496	141	285	129	1036	125	0.00118128	0.00770291	0.298	0.21	0.088
818	PCID2	PCID2	chr13	-	113831852	113832601	113831852	113832290	113832487	113832601	818	374	16	278	32	322	125	0.0013134	0.00847619	0.901	0.771	0.13
376	ZNRD1	ZNRD1	chr6	+	30029016	30029446	30029016	30029175	30029291	30029446	376	188	40	63	33	241	125	0.00133858	0.00855052	0.709	0.498	0.211
7	AKAP8L	AKAP8L	chr19	-	15514285	15514526	15514285	15514366	15514468	15514526	7	352	17	260	33	227	125	0.00138773	0.00877494	0.919	0.813	0.106
405	SCRN2	SCRN2	chr17	-	45915046	45915816	45915046	45915368	45915635	45915816	405	44	12	116	92	392	125	0.00150313	0.00940957	0.539	0.287	0.252
732	GMPR2	GMPR2	chr14	+	24707451	24708447	24707451	24707611	24707794	24708447	732	32	93	32	227	308	125	0.00154643	0.0095848	0.123	0.054	0.069
777	SLC39A7	SLC39A7	chr6	+	33168602	33169433	33168602	33168715	33169018	33169433	777	1457	89	933	93	428	125	0.00156819	0.0096244	0.827	0.746	0.081
765	MFSD11	MFSD11	chr17	+	74733582	74734530	74733582	74734247	74734363	74734530	765	42	13	20	24	241	125	0.00175479	0.010665	0.626	0.302	0.324
747	CIART	CIART	chr1	+	150254942	150256043	150254942	150255028	150255871	150256043	747	37	14	78	6	968	125	0.00183756	0.0110607	0.254	0.627	-0.373
447	FAM127B	FAM127B	chrX	-	134184962	134186221	134184962	134185398	134185946	134186221	447	625	100	1061	107	673	125	0.00195647	0.0116643	0.537	0.648	-0.111
480	ABLIM3	ABLIM3	chr5	+	148521045	148521671	148521045	148521217	148521571	148521671	480	22	11	18	37	479	125	0.00210011	0.0122866	0.343	0.113	0.23
983	SMARCC2	SMARCC2	chr12	-	56558086	56558515	56558086	56558152	56558431	56558515	983	252	0	361	11	404	125	0.00209434	0.0122866	1	0.91	0.09
190	ERCC2	ERCC2	chr19	-	45873390	45873845	45873390	45873490	45873793	45873845	190	23	34	3	27	428	125	0.00220278	0.0127679	0.165	0.031	0.134
580	SRSF8	SRSF8	chr11	+	94800040	94804387	94800040	94801346	94801817	94804387	580	119	19	639	39	596	125	0.00229658	0.0131895	0.568	0.775	-0.207
1053	MIR22HG	MIR22HG	chr17	-	1614797	1617308	1614797	1615693	1616996	1617308	1053	866	6	926	23	1428	125	0.00245767	0.0139864	0.927	0.779	0.148
789	ATXN2L	ATXN2L	chr16	+	28847253	28848558	28847253	28847443	28848048	28848558	789	505	50	449	79	730	125	0.00251982	0.0142109	0.634	0.493	0.141
947	BAD	BAD	chr11	-	64051653	64052176	64051653	64051848	64052102	64052176	947	42	68	22	89	379	125	0.0026209	0.0146489	0.169	0.075	0.094
244	NR2C2AP	NR2C2AP	chr19	-	19312219	19312850	19312219	19312372	19312739	19312850	244	480	1	730	15	492	125	0.00273797	0.0151679	0.992	0.925	0.067
104	SLC33A1	SLC33A1	chr3	-	155544300	155546166	155544300	155544608	155545970	155546166	104	898	40	557	9	1487	125	0.00314522	0.0171254	0.654	0.839	-0.185
120	KAT8	KAT8	chr16	+	31142066	31142714	31142066	31142221	31142515	31142714	120	6	48	31	66	419	125	0.00314605	0.0171254	0.036	0.123	-0.087
612	NSUN5	NSUN5	chr7	-	72716512	72717737	72716512	72717521	72717596	72717737	612	57	7	39	19	200	125	0.00340108	0.0183541	0.836	0.562	0.274
994	SMOX	SMOX	chr20	+	4162735	4163495	4162735	4162970	4163129	4163495	994	184	4	474	39	284	125	0.0036104	0.0193172	0.953	0.843	0.11
1052	SLC10A3	SLC10A3	chrX	-	153715644	153717421	153715644	153716835	153716922	153717421	1052	211	5	194	18	212	125	0.00404119	0.0214389	0.961	0.864	0.097
1034	RELL2	RELL2	chr5	+	141016516	141017976	141016516	141017308	141017736	141017976	1034	39	5	15	11	553	125	0.00412711	0.0217107	0.638	0.236	0.402
452	SSSCA1	SSSCA1	chr11	+	65337929	65338226	65337929	65337981	65338074	65338226	452	24	32	25	91	218	125	0.004644	0.0242262	0.301	0.136	0.165
733	GMPR2	GMPR2	chr14	+	24702077	24702546	24702077	24702183	24702424	24702546	733	57	3	110	27	366	125	0.00482925	0.0249844	0.866	0.582	0.284
253	TMEM205	TMEM205	chr19	-	11456195	11456981	11456195	11456304	11456683	11456981	253	223	30	160	7	504	125	0.00498801	0.0255646	0.648	0.85	-0.202
783	ZNF131	ZNF131	chr5	+	43161350	43162033	43161350	43161708	43161810	43162033	783	36	59	66	49	227	125	0.00502308	0.0255646	0.251	0.426	-0.175
181	BCKDHB	BCKDHB	chr6	+	81053380	81055987	81053380	81053529	81055691	81055987	181	236	10	511	54	2287	125	0.0050959	0.0257261	0.563	0.341	0.222
879	HRAS	HRAS	chr11	-	532241	532755	532241	532522	532630	532755	879	60	551	35	591	233	125	0.00528593	0.0264719	0.055	0.031	0.024
795	EDEM2	EDEM2	chr20	-	33734627	33735161	33734627	33734738	33734954	33735161	795	4	37	30	67	341	125	0.00569566	0.0282975	0.038	0.141	-0.103
846	RANBP6	RANBP6	chr9	-	6011018	6015640	6011018	6014356	6015471	6015640	846	779	3	625	12	1240	125	0.00587484	0.0289579	0.963	0.84	0.123
398	NSUN5P1	NSUN5P1	chr7	+	75044869	75045469	75044869	75045056	75045258	75045469	398	45	11	126	8	327	125	0.00730139	0.035588	0.61	0.858	-0.248
649	SHISA5	SHISA5	chr3	-	48509196	48510972	48509196	48510585	48510759	48510972	649	19	262	10	393	299	125	0.00733362	0.035588	0.029	0.011	0.018
545	PARG	PARG	chr10	-	51026320	51027540	51026320	51027112	51027323	51027540	545	117	13	155	4	336	125	0.00740202	0.0356436	0.77	0.935	-0.165
312	KIAA0141	KIAA0141	chr5	+	141318085	141321612	141318085	141318325	141319118	141321612	312	322	5	328	18	918	125	0.00770219	0.0368059	0.898	0.713	0.185
56	AP1G2	AP1G2	chr14	-	24035024	24035369	24035024	24035101	24035272	24035369	56	60	47	128	182	296	125	0.00840258	0.0398486	0.35	0.229	0.121
749	PQLC2	PQLC2	chr1	+	19638739	19639383	19638739	19638852	19639222	19639383	749	32	2	10	6	495	125	0.00869913	0.0409448	0.802	0.296	0.506
641	ZNHIT6	ZNHIT6	chr1	-	86173311	86174116	86173311	86173619	86173736	86174116	641	311	0	401	9	242	125	0.00902974	0.0421837	1	0.958	0.042
858	TRIM52-AS1	TRIM52-AS1	chr5	+	180690628	180691567	180690628	180690767	180691052	180691567	858	163	28	96	5	410	125	0.0091329	0.0423496	0.64	0.854	-0.214
29	EFHC1	EFHC1	chr6	+	52317485	52319085	52317485	52317635	52318892	52319085	29	60	27	124	24	1382	125	0.00920163	0.0423546	0.167	0.318	-0.151
712	MICAL2	MICAL2	chr11	+	12281341	12285337	12281341	12281444	12284026	12285337	712	4490	26	5944	15	2707	125	0.00932921	0.0426283	0.889	0.948	-0.059
32	RANGRF	RANGRF	chr17	+	8192575	8193409	8192575	8192732	8192820	8193409	32	29	108	21	175	213	125	0.00960679	0.0435786	0.136	0.066	0.07
1029	ARHGDIA	ARHGDIA	chr17	-	79827205	79827501	79827205	79827282	79827417	79827501	1029	22	1028	11	1354	260	125	0.00992685	0.0447065	0.01	0.004	0.006
239	KDM2B	KDM2B	chr12	-	121866899	121868272	121866899	121867966	121868144	121868272	239	235	10	271	2	303	125	0.0102813	0.0459719	0.906	0.982	-0.076
996	FXYD5	FXYD5	chr19	+	35645671	35646514	35645671	35645772	35646453	35646514	996	75	62	44	70	806	125	0.0109409	0.0485743	0.158	0.089	0.069
92	THYN1	THYN1	chr11	-	134122733	134123260	134122733	134122810	134123120	134123260	92	99	54	87	84	435	125	0.0121308	0.053478	0.345	0.229	0.116
899	RUFY1	RUFY1	chr5	+	178986692	178987199	178986692	178986836	178987025	178987199	899	88	3	28	6	314	125	0.0124826	0.0546441	0.921	0.65	0.271
299	NFKBIB	NFKBIB	chr19	+	39398038	39399534	39398038	39398299	39399370	39399534	299	848	42	629	53	1196	125	0.0126832	0.0548678	0.678	0.554	0.124
34	RANGRF	RANGRF	chr17	+	8192575	8193409	8192575	8192732	8193130	8193409	34	203	18	281	9	523	125	0.0127966	0.0548678	0.729	0.882	-0.153
831	FZD6	FZD6	chr8	+	104312183	104312512	104312183	104312312	104312427	104312512	831	147	0	326	11	240	125	0.0127479	0.0548678	1	0.939	0.061
915	NF2	NF2	chr22	+	30079008	30079904	30079008	30079053	30079689	30079904	915	8	0	10	9	761	125	0.0132352	0.056362	1	0.154	0.846
315	NT5C3B	NT5C3B	chr17	-	39992110	39992523	39992110	39992209	39992433	39992523	315	27	4	13	10	349	125	0.0137136	0.0568525	0.707	0.318	0.389
403	DFFA	DFFA	chr1	-	10520602	10523266	10520602	10521759	10523114	10523266	403	414	117	617	122	1480	125	0.0136717	0.0568525	0.23	0.299	-0.069
489	STX10	STX10	chr19	-	13254871	13255485	13254871	13255300	13255390	13255485	489	28	225	15	270	215	125	0.013577	0.0568525	0.067	0.031	0.036
8	DNPH1	DNPH1	chr6	-	43193366	43193881	43193366	43193619	43193770	43193881	8	66	194	80	376	276	125	0.0135474	0.0568525	0.134	0.088	0.046
854	GLG1	GLG1	chr16	-	74481325	74487232	74481325	74486029	74487068	74487232	854	1008	21	2525	25	1164	125	0.0151528	0.0624055	0.838	0.916	-0.078
128	PPCS	PPCS	chr1	+	42922164	42923021	42922164	42922299	42922917	42923021	128	165	16	209	42	743	125	0.0161503	0.0658018	0.634	0.456	0.178
736	SNHG7	SNHG7	chr9	-	139619045	139619562	139619045	139619391	139619506	139619562	736	811	66	441	57	240	125	0.0161877	0.0658018	0.865	0.801	0.064
708	OXSM	OXSM	chr3	+	25832480	25833488	25832480	25832806	25833260	25833488	708	149	5	156	0	579	125	0.0166641	0.0673015	0.865	1	-0.135
771	TCEB2	TCEB2	chr16	-	2821414	2822103	2821414	2821605	2821994	2822103	771	629	4	514	12	514	125	0.0168505	0.0676181	0.975	0.912	0.063
767	SS18L1	SS18L1	chr20	+	60754237	60757566	60754237	60754412	60755224	60757566	767	291	9	249	1	937	125	0.0174327	0.0695089	0.812	0.971	-0.159
937	GCDH	GCDH	chr19	+	13002300	13002788	13002300	13002336	13002644	13002788	937	10	25	6	57	433	125	0.0183465	0.0726891	0.104	0.029	0.075
620	ZNF248	ZNF248	chr10	-	38117692	38122044	38117692	38120240	38121952	38122044	620	135	30	124	12	1837	125	0.0186241	0.073325	0.234	0.413	-0.179
196	ACTG1	ACTG1	chr17	-	79476996	79477859	79476996	79477355	79477504	79477859	196	33546	264	68565	447	274	125	0.0208293	0.0805648	0.983	0.986	-0.003
527	SNX21	SNX21	chr20	+	44469277	44471914	44469277	44469419	44470671	44471914	527	616	0	450	4	1377	125	0.0209777	0.0805648	1	0.911	0.089
819	GLIDR	GLIDR	chr9	-	41952705	41954633	41952705	41953779	41954503	41954633	819	39	11	17	15	849	125	0.020926	0.0805648	0.343	0.143	0.2
96	MTF2	MTF2	chr1	+	93575786	93575985	93575786	93575803	93575883	93575985	96	71	0	92	6	205	125	0.0209747	0.0805648	1	0.903	0.097
608	MAP3K12	MAP3K12	chr12	-	53880730	53881212	53880730	53880939	53881038	53881212	608	68	5	41	11	224	125	0.021316	0.0813646	0.884	0.675	0.209
194	WRAP53	WRAP53	chr17	+	7591666	7592397	7591666	7591879	7591965	7592397	194	10	22	65	55	211	125	0.0216728	0.0822251	0.212	0.412	-0.2
339	TMEM9	TMEM9	chr1	-	201122985	201123683	201122985	201123087	201123275	201123683	339	16	6	15	21	313	125	0.0225889	0.0851848	0.516	0.222	0.294
206	HNRNPLL	HNRNPLL	chr2	-	38829579	38830178	38829579	38829742	38829998	38830178	206	34	6	25	15	381	125	0.0234477	0.0878936	0.65	0.354	0.296
112	C2CD5	C2CD5	chr12	-	22696994	22697480	22696994	22697113	22697253	22697480	112	11	21	8	51	265	125	0.0242579	0.0903897	0.198	0.069	0.129
596	QKI	QKI	chr6	+	163984451	163999628	163984451	163984751	163985698	163999628	596	60	9	50	20	1072	125	0.024751	0.0916813	0.437	0.226	0.211
919	EFEMP2	EFEMP2	chr11	-	65633911	65634550	65633911	65634183	65634315	65634550	919	44	6	106	39	257	125	0.0255877	0.0942229	0.781	0.569	0.212
510	ZBTB7B	ZBTB7B	chr1	+	154975105	154975419	154975105	154975162	154975318	154975419	510	5	11	12	5	281	125	0.0273859	0.100255	0.168	0.516	-0.348
806	HES4	HES4	chr1	-	935071	935552	935071	935167	935245	935552	806	4	19	35	49	203	125	0.0284769	0.103043	0.115	0.305	-0.19
808	ZFAND2B	ZFAND2B	chr2	+	220071505	220071764	220071505	220071567	220071691	220071764	808	29	2	17	7	249	125	0.028454	0.103043	0.879	0.549	0.33
600	ENOSF1	ENOSF1	chr18	-	670323	674406	670323	673076	674160	674406	600	1989	12	2413	30	1209	125	0.029131	0.104805	0.945	0.893	0.052
425	COCH	COCH	chr14	+	31343740	31344178	31343740	31343797	31344121	31344178	425	40	3	11	5	449	125	0.0293423	0.104962	0.788	0.38	0.408
746	CIART	CIART	chr1	+	150254942	150256043	150254942	150255028	150255617	150256043	746	13	3	56	1	714	125	0.0296168	0.105342	0.431	0.907	-0.476
961	FAM96B	FAM96B	chr16	-	66967889	66968326	66967889	66968069	66968159	66968326	961	125	13	148	5	215	125	0.0301119	0.106497	0.848	0.945	-0.097
906	C5orf24	C5orf24	chr5	+	134190587	134195425	134190587	134191017	134193046	134195425	906	2217	24	2141	40	2154	125	0.0338447	0.119027	0.843	0.756	0.087
93	THYN1	THYN1	chr11	-	134122733	134123260	134122733	134122810	134123192	134123260	93	101	18	90	32	507	125	0.0340962	0.119241	0.58	0.409	0.171
332	SPIN2B	SPIN2B	chrX	-	57146114	57147064	57146114	57146534	57146837	57147064	332	63	2	43	7	428	125	0.0350909	0.122038	0.902	0.642	0.26
304	CREBZF	CREBZF	chr11	-	85368607	85373501	85368607	85371641	85373432	85373501	304	815	16	560	22	1916	125	0.0373805	0.128857	0.769	0.624	0.145
935	ZNF438	ZNF438	chr10	-	31137459	31139296	31137459	31138372	31139150	31139296	935	104	6	124	1	903	125	0.0374631	0.128857	0.706	0.945	-0.239
704	POFUT2	POFUT2	chr21	-	46683842	46687628	46683842	46685550	46687504	46687628	704	80	125	71	70	2079	125	0.0381347	0.13045	0.037	0.057	-0.02
886	CSTF3	CSTF3	chr11	-	33162976	33163532	33162976	33163308	33163430	33163532	886	31	213	29	351	247	125	0.0394032	0.134056	0.069	0.04	0.029
965	NGDN	NGDN	chr14	+	23946711	23947402	23946711	23946769	23947215	23947402	965	17	226	22	145	571	125	0.0400575	0.135546	0.016	0.032	-0.016
308	LPPR3	LPPR3	chr19	-	814433	814749	814433	814607	814691	814749	308	0	4	2	0	209	125	0.0403893	0.135714	0	1	-1
980	ST3GAL1	ST3GAL1	chr8	-	134487961	134488843	134487961	134488317	134488520	134488843	980	40	27	138	50	328	125	0.0405408	0.135714	0.361	0.513	-0.152
720	R3HCC1	R3HCC1	chr8	+	23147378	23147982	23147378	23147732	23147847	23147982	720	429	9	290	1	240	125	0.0412488	0.13735	0.961	0.993	-0.032
790	ATXN2L	ATXN2L	chr16	+	28847253	28848558	28847253	28847497	28848048	28848558	790	471	6	417	14	676	125	0.0420954	0.139427	0.936	0.846	0.09
713	MICAL2	MICAL2	chr11	+	12284026	12285337	12284026	12284084	12285106	12285337	713	2071	7	2789	2	1147	125	0.0432873	0.141135	0.97	0.993	-0.023
734	CCDC125	CCDC125	chr5	-	68616063	68616407	68616063	68616172	68616291	68616407	734	48	9	74	4	244	125	0.0432335	0.141135	0.732	0.905	-0.173
850	PIGO	PIGO	chr9	-	35091236	35092764	35091236	35091288	35092539	35092764	850	270	5	1036	46	1376	125	0.0431738	0.141135	0.831	0.672	0.159
630	AMZ2	AMZ2	chr17	+	66244144	66244846	66244144	66244199	66244780	66244846	630	340	0	336	4	706	125	0.0438966	0.14238	1	0.937	0.063
929	ZSWIM7	ZSWIM7	chr17	-	15879874	15881477	15879874	15881227	15881357	15881477	929	43	20	133	31	255	125	0.0444875	0.143552	0.513	0.678	-0.165
236	SPNS1	SPNS1	chr16	+	28986095	28986713	28986095	28986421	28986508	28986713	236	27	0	58	7	212	125	0.0473631	0.152048	1	0.83	0.17
532	PRAME	PRAME	chr22	-	22899231	22900000	22899231	22899350	22899964	22900000	532	2	9	2	0	739	125	0.0483812	0.154523	0.036	1	-0.964
151	TREX1	TREX1	chr3	+	48506918	48509044	48506918	48507708	48508028	48509044	151	45	59	18	46	445	125	0.0487803	0.154691	0.176	0.099	0.077
621	UBE2V1	UBE2V1	chr20	-	48713019	48713357	48713019	48713071	48713208	48713357	621	15	0	14	4	262	125	0.0489278	0.154691	1	0.625	0.375
90	BOLA3-AS1	BOLA3-AS1	chr2	+	74375107	74375605	74375107	74375350	74375476	74375605	90	31	0	45	5	251	125	0.0500227	0.157358	1	0.818	0.182
43	MRPL52	MRPL52	chr14	+	23299091	23299319	23299091	23299157	23299258	23299319	43	84	7	48	11	226	125	0.0504149	0.157799	0.869	0.707	0.162
1056	ZNF12	ZNF12	chr7	-	6728063	6732334	6728063	6732118	6732232	6732334	1056	119	8	44	0	239	125	0.0507892	0.158179	0.886	1	-0.114
611	NSUN5	NSUN5	chr7	-	72716512	72717737	72716512	72717526	72717596	72717737	611	35	152	26	195	195	125	0.0515132	0.15964	0.129	0.079	0.05
457	CBS	CBS	chr21	-	44473300	44474093	44473300	44473757	44473971	44474093	457	79	2	760	64	339	125	0.0529159	0.162379	0.936	0.814	0.122
558	TRIM13	TRIM13	chr13	+	50571142	50571899	50571142	50571352	50571802	50571899	558	23	17	45	14	575	125	0.0526591	0.162379	0.227	0.411	-0.184
109	CPT1B	CPT1B	chr22	-	51007289	51007850	51007289	51007510	51007764	51007850	109	5	1	4	8	379	125	0.0559638	0.170894	0.623	0.142	0.481
341	TMEM9	TMEM9	chr1	-	201122985	201123683	201122985	201123087	201123489	201123683	341	16	0	16	4	527	125	0.0570837	0.173468	1	0.487	0.513
963	RBM19	RBM19	chr12	-	114259858	114261126	114259858	114260451	114261013	114261126	963	207	44	148	18	687	125	0.0579075	0.175121	0.461	0.599	-0.138
604	PRKD2	PRKD2	chr19	-	47219387	47220384	47219387	47219792	47220207	47220384	604	89	0	261	8	540	125	0.0583064	0.17548	1	0.883	0.117
111	TRMT112	TRMT112	chr11	-	64083963	64084619	64083963	64084440	64084529	64084619	111	61	899	75	1555	214	125	0.0586711	0.175733	0.038	0.027	0.011
798	UHRF1	UHRF1	chr19	+	4910378	4911050	4910378	4910506	4910887	4911050	798	21	2	18	8	506	125	0.0589724	0.175794	0.722	0.357	0.365
582	TP73-AS1	TP73-AS1	chr1	-	3652547	3656951	3652547	3655077	3656796	3656951	582	590	20	451	27	1844	125	0.0594452	0.175951	0.667	0.531	0.136
691	MOGS	MOGS	chr2	-	74692022	74692537	74692022	74692114	74692440	74692537	691	25	1	43	10	451	125	0.0595871	0.175951	0.874	0.544	0.33
464	VAMP1	VAMP1	chr12	-	6571403	6574107	6571403	6572008	6574055	6574107	464	375	6	181	0	2172	125	0.0599894	0.176307	0.782	1	-0.218
968	NFATC4	NFATC4	chr14	+	24845499	24848811	24845499	24846084	24846843	24848811	968	99	25	115	15	884	125	0.0609613	0.178326	0.359	0.52	-0.161
684	SNHG10	SNHG10	chr14	-	95999248	96001209	95999248	95999398	96000029	96001209	684	16	28	34	28	756	125	0.0621683	0.180173	0.086	0.167	-0.081
914	NEIL2	NEIL2	chr8	+	11627171	11627844	11627171	11627300	11627682	11627844	914	43	0	17	2	507	125	0.062079	0.180173	1	0.677	0.323
49	SLC30A7	SLC30A7	chr1	+	101440365	101447311	101440365	101440458	101440774	101447311	49	92	16	95	31	441	125	0.0625807	0.180532	0.62	0.465	0.155
296	NEK1	NEK1	chr4	-	170533170	170533778	170533170	170533294	170533372	170533778	296	17	9	20	27	203	125	0.0650629	0.186832	0.538	0.313	0.225
19	TP53I3	TP53I3	chr2	-	24307058	24308085	24307058	24307201	24307600	24308085	19	42	45	98	64	524	125	0.0660978	0.188937	0.182	0.268	-0.086
435	RPRD2	RPRD2	chr1	+	150443036	150449041	150443036	150444218	150444358	150449041	435	130	13	294	14	265	125	0.0691067	0.196537	0.825	0.908	-0.083
775	REC8	REC8	chr14	+	24641233	24641817	24641233	24641574	24641675	24641817	775	37	26	271	310	226	125	0.0693845	0.196537	0.44	0.326	0.114
162	DKC1	DKC1	chrX	+	154002876	154003548	154002876	154002980	154003469	154003548	162	35	427	19	394	614	125	0.0709231	0.198431	0.016	0.01	0.006
395	EGR2	EGR2	chr10	-	64575620	64576126	64575620	64575829	64576012	64576126	395	8	0	8	4	308	125	0.071236	0.198431	1	0.448	0.552
671	TK2	TK2	chr16	-	66582880	66584315	66582880	66582912	66583840	66584315	671	14	7	29	4	1053	125	0.0713212	0.198431	0.192	0.463	-0.271
717	ZNF747	ZNF747	chr16	-	30545517	30546291	30545517	30545631	30545771	30546291	717	1	3	14	4	265	125	0.0704445	0.198431	0.136	0.623	-0.487
751	CDKN1C	CDKN1C	chr11	-	2905899	2906995	2905899	2906696	2906863	2906995	751	4	4	2	13	292	125	0.0748945	0.206537	0.3	0.062	0.238
815	SNRNP27	SNRNP27	chr2	+	70131385	70132368	70131385	70131557	70131643	70132368	815	239	26	165	9	211	125	0.0747572	0.206537	0.845	0.916	-0.071
436	ZNF767P	ZNF767P	chr7	-	149244244	149246465	149244244	149244867	149246283	149246465	436	312	2	133	4	1541	125	0.0767419	0.210704	0.927	0.73	0.197
1046	AGER	AGER	chr6	-	32151657	32152099	32151657	32151764	32151947	32152099	1046	16	0	27	5	308	125	0.0774722	0.211731	1	0.687	0.313
59	MRPL30	MRPL30	chr2	+	99812035	99816020	99812035	99812219	99813616	99816020	59	1880	29	1215	10	1522	125	0.0777926	0.211731	0.842	0.909	-0.067
624	PHPT1	PHPT1	chr9	+	139744464	139745012	139744464	139744589	139744954	139745012	624	77	1	84	6	490	125	0.0786035	0.213012	0.952	0.781	0.171
309	AMBRA1	AMBRA1	chr11	-	46563494	46564948	46563494	46564531	46564801	46564948	309	47	49	48	29	395	125	0.0802788	0.216614	0.233	0.344	-0.111
862	OXLD1	OXLD1	chr17	-	79632065	79633667	79632065	79632614	79633175	79633667	862	155	12	234	8	686	125	0.0813189	0.218479	0.702	0.842	-0.14
1026	ORC2	ORC2	chr2	-	201778017	201778715	201778017	201778136	201778653	201778715	1026	17	89	8	91	642	125	0.0824647	0.219672	0.036	0.017	0.019
33	RANGRF	RANGRF	chr17	+	8192820	8193409	8192820	8192906	8193130	8193409	33	193	63	292	130	349	125	0.0822831	0.219672	0.523	0.446	0.077
409	C11orf49	C11orf49	chr11	+	47182677	47183798	47182677	47182741	47183014	47183798	409	56	61	48	82	398	125	0.0836463	0.221875	0.224	0.155	0.069
660	ZWINT	ZWINT	chr10	-	58117198	58118220	58117198	58117946	58118137	58118220	660	173	573	215	581	316	125	0.0855741	0.226031	0.107	0.128	-0.021
561	TMEM175	TMEM175	chr4	+	941903	942403	941903	941942	942198	942403	561	15	0	13	3	381	125	0.0862788	0.226935	1	0.587	0.413
554	PPP2R2B	PPP2R2B	chr5	-	146257564	146258348	146257564	146257758	146258153	146258348	554	1	3	10	3	520	125	0.0872717	0.228586	0.074	0.445	-0.371
241	TSSC4	TSSC4	chr11	+	2423840	2425108	2423840	2423882	2424074	2425108	241	601	19	381	21	317	125	0.0882119	0.230086	0.926	0.877	0.049
180	TRIM5	TRIM5	chr11	-	5684424	5686912	5684424	5686625	5686885	5686912	180	10	68	8	128	385	125	0.0885808	0.23009	0.046	0.02	0.026
1009	WDR89	WDR89	chr14	-	64108016	64108641	64108016	64108125	64108521	64108641	1009	9	0	7	3	521	125	0.090015	0.232849	1	0.359	0.641
217	DDIT3	DDIT3	chr12	-	57911051	57911536	57911051	57911325	57911488	57911536	217	112	0	61	2	288	125	0.0905836	0.233355	1	0.93	0.07
589	HCFC1R1	HCFC1R1	chr16	-	3073233	3073531	3073233	3073362	3073474	3073531	589	14	19	68	175	237	125	0.100181	0.255973	0.28	0.17	0.11
942	ZNF154	ZNF154	chr19	-	58207642	58214156	58207642	58212513	58212605	58214156	942	2	0	1	4	217	125	0.10002	0.255973	1	0.126	0.874
334	SF1	SF1	chr11	-	64532075	64533627	64532075	64532990	64533422	64533627	334	417	0	870	6	557	125	0.101781	0.259003	1	0.97	0.03
197	KIF18B	KIF18B	chr17	-	43002078	43003867	43002078	43003554	43003781	43003867	197	342	17	271	23	352	125	0.105364	0.267035	0.877	0.807	0.07
997	USP20	USP20	chr9	+	132642391	132644117	132642391	132642568	132642745	132644117	997	23	14	15	20	302	125	0.105928	0.267382	0.405	0.237	0.168
602	NSD1	NSD1	chr5	+	176562087	176563031	176562087	176562201	176562941	176563031	602	159	26	253	62	865	125	0.107941	0.27137	0.469	0.371	0.098
969	NFATC4	NFATC4	chr14	+	24845499	24848811	24845499	24845760	24846843	24848811	969	170	3	204	10	1208	125	0.108716	0.272224	0.854	0.679	0.175
103	RECQL	RECQL	chr12	-	21654103	21654603	21654103	21654149	21654346	21654603	103	309	34	104	19	322	125	0.109165	0.272261	0.779	0.68	0.099
557	TRIM13	TRIM13	chr13	+	50571142	50571899	50571142	50571267	50571802	50571899	557	28	21	50	20	660	125	0.111858	0.277869	0.202	0.321	-0.119
863	OXLD1	OXLD1	chr17	-	79632065	79633667	79632065	79632614	79633306	79633667	863	192	2	290	0	817	125	0.112998	0.279591	0.936	1	-0.064
888	CTNS	CTNS	chr17	+	3563529	3566397	3563529	3563644	3563910	3566397	888	118	7	112	14	391	125	0.117449	0.289462	0.843	0.719	0.124
817	PCID2	PCID2	chr13	-	113831852	113832601	113831852	113832322	113832487	113832601	817	362	42	258	43	290	125	0.120331	0.295402	0.788	0.721	0.067
424	RPRD1A	RPRD1A	chr18	-	33569786	33573263	33569786	33570558	33573064	33573263	424	2848	8	2313	13	2631	125	0.121232	0.296449	0.944	0.894	0.05
380	MSH2	MSH2	chr2	+	47630205	47630541	47630205	47630314	47630498	47630541	380	189	0	194	3	309	125	0.122111	0.297439	1	0.963	0.037
159	ELP5	ELP5	chr17	+	7161906	7163259	7161906	7162002	7162889	7163259	159	189	2	249	0	1012	125	0.123574	0.299834	0.921	1	-0.079
264	PIN1	PIN1	chr19	+	9959765	9960365	9959765	9959877	9960208	9960365	264	730	10	679	17	456	125	0.130672	0.315832	0.952	0.916	0.036
306	CREBZF	CREBZF	chr11	-	85374567	85376182	85374567	85374645	85374858	85376182	306	186	44	158	53	338	125	0.131513	0.316642	0.61	0.524	0.086
153	TRO	TRO	chrX	+	54955035	54957464	54955035	54955143	54957173	54957464	153	595	6	188	5	2155	125	0.133285	0.318798	0.852	0.686	0.166
495	TCF3	TCF3	chr19	-	1609288	1611848	1609288	1611368	1611702	1611848	495	917	211	945	184	459	125	0.133427	0.318798	0.542	0.583	-0.041
441	C1QTNF6	C1QTNF6	chr22	-	37576205	37578775	37576205	37576907	37578191	37578775	441	64	0	856	22	1409	125	0.139289	0.331539	1	0.775	0.225
593	KCNC4	KCNC4	chr1	+	110774842	110776674	110774842	110775219	110775532	110776674	593	23	2	210	4	438	125	0.140549	0.333271	0.766	0.937	-0.171
467	RND3	RND3	chr2	-	151343781	151344209	151343781	151343969	151344062	151344209	467	33	45	92	185	218	125	0.142916	0.336336	0.296	0.222	0.074
559	ATP6V0B	ATP6V0B	chr1	+	44442697	44443972	44442697	44442888	44443652	44443972	559	194	1498	79	753	889	125	0.142546	0.336336	0.018	0.015	0.003
1008	BDNF	BDNF	chr11	-	27676441	27681196	27676441	27680132	27680366	27681196	1008	9	1	6	4	359	125	0.14515	0.337785	0.758	0.343	0.415
540	MED23	MED23	chr6	-	131907877	131908986	131907877	131908077	131908848	131908986	540	276	1	241	4	896	125	0.144773	0.337785	0.975	0.894	0.081
724	STEAP2	STEAP2	chr7	+	89861650	89866992	89861650	89861798	89866204	89866992	724	430	3	292	0	4531	125	0.144427	0.337785	0.798	1	-0.202
651	OGG1	OGG1	chr3	+	9798450	9799089	9798450	9798500	9798727	9799089	651	70	3	70	8	352	125	0.150405	0.347303	0.892	0.757	0.135
693	PSME1	PSME1	chr14	+	24607682	24608176	24607682	24607777	24607944	24608176	693	7	3	26	32	292	125	0.150602	0.347303	0.5	0.258	0.242
957	CDK5RAP3	CDK5RAP3	chr17	+	46058802	46059152	46058802	46058825	46058952	46059152	957	263	7	652	8	252	125	0.150905	0.347303	0.949	0.976	-0.027
709	C18orf21	C18orf21	chr18	+	33552587	33552870	33552587	33552768	33552847	33552870	709	24	55	12	49	204	125	0.151944	0.348414	0.211	0.13	0.081
1018	LRRC75A-AS1	LRRC75A-AS1	chr17	+	16342300	16342728	16342300	16342374	16342640	16342728	1018	40	272	48	234	391	125	0.153761	0.350462	0.045	0.062	-0.017
74	POU5F1	POU5F1	chr6	-	31133347	31134947	31133347	31133478	31133703	31134947	74	4	0	6	4	350	125	0.153957	0.350462	1	0.349	0.651
659	C11orf24	C11orf24	chr11	-	68028802	68030386	68028802	68029193	68030198	68030386	659	948	33	1306	62	1130	125	0.154734	0.350955	0.761	0.7	0.061
928	PTGES2	PTGES2	chr9	-	130887522	130887720	130887522	130887562	130887654	130887720	928	179	7	202	3	217	125	0.155315	0.351001	0.936	0.975	-0.039
939	TTLL3	TTLL3	chr3	+	9876364	9878040	9876364	9876591	9876777	9878040	939	51	2	48	6	311	125	0.156088	0.351478	0.911	0.763	0.148
629	ULK3	ULK3	chr15	-	75132574	75132982	75132574	75132657	75132838	75132982	629	59	38	38	38	306	125	0.158005	0.354519	0.388	0.29	0.098
352	MIER1	MIER1	chr1	+	67450254	67454302	67450254	67450335	67452085	67454302	352	691	0	1041	3	1875	125	0.163282	0.361181	1	0.959	0.041
420	UBL7	UBL7	chr15	-	74753008	74753529	74753008	74753119	74753377	74753529	420	27	3	18	0	383	125	0.162974	0.361181	0.746	1	-0.254
508	GOSR2	GOSR2	chr17	+	45015964	45018733	45015964	45016070	45017920	45018733	508	2510	19	1296	5	1975	125	0.162698	0.361181	0.893	0.943	-0.05
735	PDHB	PDHB	chr3	-	58416383	58416669	58416383	58416515	58416569	58416669	735	251	4	656	3	179	125	0.162001	0.361181	0.978	0.993	-0.015
421	GAREML	GAREML	chr2	+	26410099	26412532	26410099	26410184	26410583	26412532	421	236	5	75	0	524	125	0.165234	0.364212	0.918	1	-0.082
514	TMED4	TMED4	chr7	-	44621321	44621894	44621321	44621422	44621652	44621894	514	29	7	34	3	355	125	0.169609	0.372205	0.593	0.8	-0.207
537	DIS3L2	DIS3L2	chr2	+	233200482	233201908	233200482	233200584	233201178	233201908	537	32	40	62	51	719	125	0.170049	0.372205	0.122	0.174	-0.052
252	PDCD6	PDCD6	chr5	+	271735	271936	271735	271805	271890	271936	252	12	2	36	1	210	125	0.172887	0.377099	0.781	0.955	-0.174
1064	ADGRF3	ADGRF3	chr2	-	26531040	26532449	26531040	26531975	26532393	26532449	1064	7	0	5	2	543	125	0.174448	0.378097	1	0.365	0.635
277	STIL	STIL	chr1	-	47765576	47765824	47765576	47765640	47765781	47765824	277	118	9	108	15	266	125	0.174553	0.378097	0.86	0.772	0.088
1039	IL32	IL32	chr16	+	3118990	3119668	3118990	3119110	3119281	3119668	1039	753	3	2163	19	296	125	0.176052	0.379662	0.991	0.98	0.011
456	DNAJC4	DNAJC4	chr11	+	64001365	64001753	64001365	64001452	64001544	64001753	456	21	14	35	41	217	125	0.176488	0.379662	0.464	0.33	0.134
1049	MIEF1	MIEF1	chr22	+	39909521	39914139	39909521	39910229	39911234	39914139	1049	522	0	1105	4	1130	125	0.180031	0.383515	1	0.968	0.032
121	FIGNL1	FIGNL1	chr7	-	50511826	50514995	50511826	50514714	50514829	50514995	121	127	3	138	8	240	125	0.180117	0.383515	0.957	0.9	0.057
487	TNFSF13	TNFSF13	chr17	+	7464040	7464925	7464040	7464134	7464315	7464925	487	33	0	133	6	306	125	0.179918	0.383515	1	0.901	0.099
295	PQBP1	PQBP1	chrX	+	48755538	48755859	48755538	48755629	48755774	48755859	295	27	0	28	2	270	125	0.184204	0.390887	1	0.866	0.134
263	ZCCHC18	ZCCHC18	chrX	+	103358124	103360538	103358124	103358264	103359942	103360538	263	61	4	14	3	1803	125	0.187539	0.396167	0.514	0.244	0.27
98	AKR1A1	AKR1A1	chr1	+	46016454	46016827	46016454	46016548	46016637	46016827	98	154	19	202	37	214	125	0.187958	0.396167	0.826	0.761	0.065
434	TMEM147	TMEM147	chr19	+	36036501	36036859	36036501	36036718	36036789	36036859	434	21	461	14	488	196	125	0.189654	0.397069	0.028	0.018	0.01
816	TMEM138	TMEM138	chr11	+	61131723	61131990	61131723	61131787	61131904	61131990	816	163	10	172	18	242	125	0.189523	0.397069	0.894	0.832	0.062
575	USP39	USP39	chr2	+	85875883	85876407	85875883	85875976	85876139	85876407	575	837	53	461	39	288	125	0.190978	0.397921	0.873	0.837	0.036
631	AMZ2	AMZ2	chr17	+	66244144	66244846	66244144	66244199	66244784	66244846	631	343	1	349	4	710	125	0.191927	0.397921	0.984	0.939	0.045
859	EFS	EFS	chr14	-	23828525	23829248	23828525	23828903	23829131	23829248	859	152	1	17	1	353	125	0.191968	0.397921	0.982	0.858	0.124
1001	LINC-PINT	LINC-PINT	chr7	-	130628918	130630594	130628918	130629648	130630478	130630594	1001	60	5	19	0	955	125	0.19411	0.39885	0.611	1	-0.389
101	SPRTN	SPRTN	chr1	+	231487049	231490773	231487049	231487317	231488355	231490773	101	58	57	38	54	1163	125	0.193626	0.39885	0.099	0.07	0.029
337	MYADM	MYADM	chr19	+	54372644	54373092	54372644	54372852	54373007	54373092	337	48	0	93	3	280	125	0.194328	0.39885	1	0.933	0.067
533	NXF1	NXF1	chr11	-	62566010	62567958	62566010	62566047	62567848	62567958	533	708	229	889	251	1926	125	0.195622	0.399927	0.167	0.187	-0.02
887	MDK	MDK	chr11	+	46403260	46403683	46403260	46403435	46403606	46403683	887	68	8	18	5	296	125	0.19613	0.399927	0.782	0.603	0.179
500	ULK2	ULK2	chr17	-	19674142	19679720	19674142	19674380	19679621	19679720	500	357	9	553	23	5366	125	0.201029	0.408586	0.48	0.359	0.121
792	C15orf41	C15orf41	chr15	+	37100524	37102461	37100524	37100690	37101104	37102461	792	241	14	230	21	539	125	0.205664	0.416653	0.8	0.718	0.082
225	TSNAXIP1	TSNAXIP1	chr16	+	67859569	67859979	67859569	67859739	67859819	67859979	225	0	2	2	1	205	125	0.208544	0.421125	0	0.549	-0.549
727	HSPBP1	HSPBP1	chr19	-	55791402	55791751	55791402	55791476	55791585	55791751	727	25	0	30	2	234	125	0.211399	0.425517	1	0.889	0.111
11	ABL2	ABL2	chr1	-	179068461	179078576	179068461	179078033	179078342	179078576	11	129	30	150	24	434	125	0.213258	0.427883	0.553	0.643	-0.09
333	MAP7D1	MAP7D1	chr1	+	36641799	36642182	36641799	36641922	36642018	36642182	333	18	0	52	4	221	125	0.218477	0.427956	1	0.88	0.12
644	PAPD4	PAPD4	chr5	+	78908242	78908898	78908242	78908558	78908833	78908898	644	361	14	277	17	400	125	0.217328	0.427956	0.89	0.836	0.054
702	RAB29	RAB29	chr1	-	205743960	205744610	205743960	205744214	205744501	205744610	702	71	5	30	5	412	125	0.21612	0.427956	0.812	0.645	0.167
805	MEX3D	MEX3D	chr19	-	1554667	1556922	1554667	1555388	1555575	1556922	805	145	3	145	7	312	125	0.218763	0.427956	0.951	0.892	0.059
807	STAG3L5P-PVRIG2P-PILRB	STAG3L5P-PVRIG2P-PILRB	chr7	+	99950186	99950537	99950186	99950290	99950383	99950537	807	112	7	134	15	218	125	0.215683	0.427956	0.902	0.837	0.065
812	NIPBL	NIPBL	chr5	+	37063891	37065921	37063891	37064080	37064628	37065921	812	55	29	102	37	673	125	0.216418	0.427956	0.26	0.339	-0.079
87	BCL2L11	BCL2L11	chr2	+	111881309	111881716	111881309	111881446	111881626	111881716	87	37	9	52	22	305	125	0.217635	0.427956	0.628	0.492	0.136
974	PSMD13	PSMD13	chr11	+	244040	244216	244040	244075	244160	244216	974	0	82	13	443	210	125	0.215004	0.427956	0	0.017	-0.017
753	INTS6	INTS6	chr13	-	52026550	52027275	52026550	52026636	52027128	52027275	753	112	0	54	1	617	125	0.230176	0.4461	1	0.916	0.084
810	ZBTB21	ZBTB21	chr21	-	43406939	43414217	43406939	43411998	43412601	43414217	810	73	2	115	8	728	125	0.229605	0.4461	0.862	0.712	0.15
811	PYCR1	PYCR1	chr17	-	79890261	79891252	79890261	79890839	79891182	79891252	811	997	6	1200	13	468	125	0.229585	0.4461	0.978	0.961	0.017
204	SUMO1	SUMO1	chr2	-	203070902	203072044	203070902	203071526	203071975	203072044	204	4823	17	4640	24	574	125	0.231901	0.446678	0.984	0.977	0.007
463	VAMP1	VAMP1	chr12	-	6571403	6574107	6571403	6572135	6574055	6574107	463	354	0	174	1	2045	125	0.231757	0.446678	1	0.914	0.086
458	TTI2	TTI2	chr8	-	33369484	33370703	33369484	33370230	33370477	33370703	458	11	2	27	1	372	125	0.236047	0.451882	0.649	0.901	-0.252
55	THEMIS2	THEMIS2	chr1	+	28208481	28209554	28208481	28208636	28209023	28209554	55	39	1	451	2	512	125	0.235825	0.451882	0.905	0.982	-0.077
692	PSME1	PSME1	chr14	+	24607682	24608176	24607682	24607769	24607944	24608176	692	11	306	29	1289	300	125	0.241741	0.461371	0.015	0.009	0.006
864	OXLD1	OXLD1	chr17	-	79632065	79633667	79632065	79632614	79633547	79633667	864	198	0	291	2	1058	125	0.247168	0.470295	1	0.945	0.055
202	VIPAS39	VIPAS39	chr14	-	77923437	77923983	77923437	77923708	77923837	77923983	202	4	0	4	2	254	125	0.250169	0.470757	1	0.496	0.504
230	ARSA	ARSA	chr22	-	51065983	51066601	51065983	51066220	51066418	51066601	230	7	1	120	3	323	125	0.250419	0.470757	0.73	0.939	-0.209
282	DYRK1B	DYRK1B	chr19	-	40317311	40317627	40317311	40317507	40317591	40317627	282	6	0	2	1	209	125	0.248994	0.470757	1	0.545	0.455
445	FAM3A	FAM3A	chrX	-	153744083	153744566	153744083	153744136	153744292	153744566	445	26	0	62	3	281	125	0.24912	0.470757	1	0.902	0.098
1010	BAIAP2	BAIAP2	chr17	+	79089569	79091232	79089569	79089617	79090029	79091232	1010	160	3	312	2	537	125	0.252051	0.472407	0.925	0.973	-0.048
755	NOP14	NOP14	chr4	-	2939663	2940657	2939663	2939915	2940538	2940657	755	368	4	494	2	748	125	0.253444	0.4736	0.939	0.976	-0.037
949	JRKL	JRKL	chr11	+	96123157	96126727	96123157	96123237	96123646	96126727	949	46	13	91	16	534	125	0.262887	0.489783	0.453	0.571	-0.118
679	RASSF7	RASSF7	chr11	+	563188	564025	563188	563317	563557	564025	679	187	8	530	35	365	125	0.267205	0.496351	0.889	0.838	0.051
1016	HCG18	HCG18	chr6	-	30255173	30262741	30255173	30260376	30262247	30262741	1016	321	101	271	102	1996	125	0.274047	0.504683	0.166	0.143	0.023
509	ZBTB7B	ZBTB7B	chr1	+	154975105	154975419	154975105	154975145	154975318	154975419	509	5	2	12	1	298	125	0.274109	0.504683	0.512	0.834	-0.322
57	TAF1C	TAF1C	chr16	-	84214933	84215269	84214933	84215069	84215197	84215269	57	37	11	103	19	253	125	0.273992	0.504683	0.624	0.728	-0.104
168	HMGN3	HMGN3	chr6	-	79910961	79912106	79910961	79911443	79911992	79912106	168	178	443	91	267	674	125	0.277579	0.506159	0.069	0.059	0.01
565	PRSS23	PRSS23	chr11	+	86518672	86522273	86518672	86518829	86518925	86522273	565	526	22	3222	103	221	125	0.277142	0.506159	0.931	0.947	-0.016
803	MROH7-TTC4	MROH7-TTC4	chr1	+	55197158	55197373	55197158	55197222	55197327	55197373	803	185	1	163	3	230	125	0.276095	0.506159	0.99	0.967	0.023
809	ZFAND2B	ZFAND2B	chr2	+	220071505	220071764	220071505	220071567	220071688	220071764	809	28	0	17	1	246	125	0.278145	0.506159	1	0.896	0.104
1027	ZNF281	ZNF281	chr1	-	200374074	200378851	200374074	200378580	200378688	200378851	1027	16	0	9	1	233	125	0.279852	0.507532	1	0.828	0.172
837	HDAC8	HDAC8	chrX	-	71787431	71787880	71787431	71787646	71787738	71787880	837	6	6	5	12	217	125	0.280521	0.507532	0.365	0.194	0.171
841	ARMCX4	ARMCX4	chrX	+	100786630	100790975	100786630	100786999	100788070	100790975	841	4	9	2	1	1196	125	0.282322	0.509319	0.044	0.173	-0.129
478	SLC46A3	SLC46A3	chr13	-	29274217	29275718	29274217	29275093	29275637	29275718	478	193	4	50	0	669	125	0.285434	0.513453	0.9	1	-0.1
696	PLEKHG5	PLEKHG5	chr1	-	6527884	6528646	6527884	6527958	6528158	6528646	696	67	0	186	3	325	125	0.289719	0.519669	1	0.96	0.04
246	TRMT2A	TRMT2A	chr22	-	20104405	20104818	20104405	20104495	20104619	20104818	246	8	1	23	9	249	125	0.300024	0.523539	0.801	0.562	0.239
248	KAT5	KAT5	chr11	+	65479472	65479916	65479472	65479750	65479849	65479916	248	8	3	14	12	224	125	0.298376	0.523539	0.598	0.394	0.204
379	SNHG21	SNHG21	chr15	+	83425655	83425958	83425655	83425691	83425797	83425958	379	35	0	24	1	231	125	0.295598	0.523539	1	0.929	0.071
531	PRAME	PRAME	chr22	-	22899231	22900000	22899231	22899329	22899964	22900000	531	2	2	2	0	760	125	0.295686	0.523539	0.141	1	-0.859
579	MRFAP1	MRFAP1	chr4	+	6641817	6642985	6641817	6642886	6642958	6642985	579	1639	75	1253	47	197	125	0.297292	0.523539	0.933	0.944	-0.011
650	OGG1	OGG1	chr3	+	9798450	9799089	9798450	9798500	9798744	9799089	650	73	21	74	30	369	125	0.299328	0.523539	0.541	0.455	0.086
766	MFSD11	MFSD11	chr17	+	74733582	74734530	74733582	74733965	74734363	74734530	766	42	5	26	1	523	125	0.30024	0.523539	0.668	0.861	-0.193
941	ADARB1	ADARB1	chr21	+	46641932	46646478	46641932	46642022	46645461	46646478	941	486	15	89	5	3564	125	0.293006	0.523539	0.532	0.384	0.148
955	RABL2A	RABL2A	chr2	+	114399607	114400975	114399607	114399722	114400766	114400975	955	126	4	98	1	1169	125	0.299741	0.523539	0.771	0.913	-0.142
995	GSTK1	GSTK1	chr7	+	142962084	142962389	142962084	142962185	142962353	142962389	995	154	392	182	530	293	125	0.297571	0.523539	0.144	0.128	0.016
205	CSK	CSK	chr15	+	75074424	75075061	75074424	75074489	75075008	75075061	205	39	2	23	0	644	125	0.302953	0.526801	0.791	1	-0.209
683	POLR3H	POLR3H	chr22	-	41939994	41940493	41939994	41940125	41940431	41940493	683	90	0	63	1	431	125	0.305244	0.529316	1	0.948	0.052
163	DKC1	DKC1	chrX	+	154002876	154003548	154002876	154002965	154003469	154003548	163	35	2	19	3	629	125	0.311807	0.53585	0.777	0.557	0.22
250	RAB24	RAB24	chr5	-	176730172	176730745	176730172	176730321	176730407	176730745	250	48	3	16	0	211	125	0.312643	0.53585	0.905	1	-0.095
551	NAPB	NAPB	chr20	-	23355155	23358123	23355155	23356289	23356709	23358123	551	198	0	114	1	545	125	0.313293	0.53585	1	0.963	0.037
826	C19orf12	C19orf12	chr19	-	30189792	30193884	30189792	30193699	30193754	30193884	826	138	4	103	1	180	125	0.310963	0.53585	0.96	0.986	-0.026
857	TRIM52-AS1	TRIM52-AS1	chr5	+	180690628	180691567	180690628	180690790	180691052	180691567	857	152	5	88	1	387	125	0.312247	0.53585	0.908	0.966	-0.058
496	PJA1	PJA1	chrX	-	68380580	68383309	68380580	68382224	68382788	68383309	496	459	3	716	9	689	125	0.318601	0.543445	0.965	0.935	0.03
759	PRX	PRX	chr19	-	40899670	40904723	40899670	40903877	40904526	40904723	759	6	3	12	2	774	125	0.321173	0.546343	0.244	0.492	-0.248
100	NUDT16	NUDT16	chr3	+	131102005	131107674	131102005	131102116	131102187	131107674	100	137	2	274	1	196	125	0.325649	0.549604	0.978	0.994	-0.016
221	JRK	JRK	chr8	-	143738873	143746087	143738873	143740356	143745894	143746087	221	723	1	704	3	5663	125	0.325724	0.549604	0.941	0.838	0.103
394	EGR2	EGR2	chr10	-	64575620	64576126	64575620	64575729	64575829	64576126	394	14	2	8	0	225	125	0.324231	0.549604	0.795	1	-0.205
822	DAZAP2	DAZAP2	chr12	+	51634654	51634900	51634654	51634713	51634779	51634900	822	1782	5	1920	17	191	125	0.326716	0.549796	0.996	0.987	0.009
705	STX16	STX16	chr20	+	57226308	57227194	57226308	57226470	57227128	57227194	705	454	2	1265	2	783	125	0.33002	0.553867	0.973	0.99	-0.017
1019	LRRC75A-AS1	LRRC75A-AS1	chr17	+	16342300	16342728	16342300	16342343	16342640	16342728	1019	40	1	48	0	422	125	0.334945	0.556356	0.922	1	-0.078
227	PDK1	PDK1	chr2	+	173460556	173463862	173460556	173460751	173462340	173463862	227	313	8	515	8	1714	125	0.334709	0.556356	0.74	0.824	-0.084
28	SERF2	SERF2	chr15	+	44085907	44088287	44085907	44086134	44086571	44088287	28	2909	7	2851	11	562	125	0.335058	0.556356	0.989	0.983	0.006
85	CHPF2	CHPF2	chr7	+	150929574	150931360	150929574	150929900	150931171	150931360	85	2370	5	1566	6	1396	125	0.332853	0.556356	0.977	0.959	0.018
921	SYTL3	SYTL3	chr6	+	159083781	159084410	159083781	159083844	159084236	159084410	921	79	4	18	0	517	125	0.336209	0.55679	0.827	1	-0.173
335	IL17RC	IL17RC	chr3	+	9965564	9965975	9965564	9965704	9965915	9965975	335	4	52	14	104	336	125	0.337457	0.557383	0.028	0.048	-0.02
118	TRMT2B	TRMT2B	chrX	-	100306239	100306722	100306239	100306355	100306632	100306722	118	11	0	34	3	402	125	0.339901	0.559942	1	0.779	0.221
279	ZNF135	ZNF135	chr19	+	58578108	58581110	58578108	58578935	58579775	58581110	279	102	1	117	0	965	125	0.341148	0.560522	0.93	1	-0.07
13	SLC35C2	SLC35C2	chr20	-	44987025	44987402	44987025	44987197	44987329	44987402	13	270	4	308	2	257	125	0.343094	0.562243	0.97	0.987	-0.017
107	P3H1	P3H1	chr1	-	43212005	43213083	43212005	43212523	43212923	43213083	107	74	41	17	14	525	125	0.344092	0.562406	0.301	0.224	0.077
1040	H2AFJ	H2AFJ	chr12	+	14927269	14930936	14927269	14927910	14928224	14930936	1040	68	1	76	0	439	125	0.35154	0.562605	0.951	1	-0.049
329	ATP5D	ATP5D	chr19	+	1244313	1244824	1244313	1244439	1244735	1244824	329	174	96	332	212	421	125	0.345232	0.562605	0.35	0.317	0.033
349	TRIM14	TRIM14	chr9	-	100846634	100850287	100846634	100846748	100849723	100850287	349	862	0	657	1	3100	125	0.348359	0.562605	1	0.964	0.036
393	AMT	AMT	chr3	-	49454210	49455151	49454210	49454800	49455047	49455151	393	21	0	45	2	372	125	0.352302	0.562605	1	0.883	0.117
520	TUBB	TUBB	chr6	+	30691116	30693203	30691116	30691205	30691811	30693203	520	44136	444	65804	702	731	125	0.350193	0.562605	0.944	0.941	0.003
525	ELMOD3	ELMOD3	chr2	+	85617260	85618875	85617260	85617388	85617882	85618875	525	31	62	23	33	619	125	0.346298	0.562605	0.092	0.123	-0.031
83	ZNF282	ZNF282	chr7	+	148920903	148923339	148920903	148921082	148921339	148923339	83	34	3	56	2	382	125	0.352297	0.562605	0.788	0.902	-0.114
956	SYNM	SYNM	chr15	+	99669571	99675800	99669571	99672018	99672954	99675800	956	502	13	31	0	1061	125	0.348043	0.562605	0.82	1	-0.18
958	CDK5RAP3	CDK5RAP3	chr17	+	46052879	46053379	46052879	46053019	46053234	46053379	958	174	100	384	191	340	125	0.350304	0.562605	0.39	0.425	-0.035
351	MIER1	MIER1	chr1	+	67450254	67454302	67450254	67450275	67452085	67454302	351	691	5	1041	4	1935	125	0.355768	0.566694	0.899	0.944	-0.045
178	LOC730101	LOC730101	chr6	+	52531186	52533951	52531186	52531316	52531546	52533951	178	28	24	6	9	355	125	0.358158	0.569053	0.291	0.19	0.101
695	MAST4	MAST4	chr5	+	66300447	66300913	66300447	66300519	66300779	66300913	695	15	0	52	3	385	125	0.36067	0.571593	1	0.849	0.151
160	ELP5	ELP5	chr17	+	7155519	7155915	7155519	7155656	7155744	7155915	160	76	1	80	3	213	125	0.363117	0.574018	0.978	0.94	0.038
861	OXLD1	OXLD1	chr17	-	79632065	79633667	79632065	79632614	79633179	79633667	861	157	5	234	4	690	125	0.3696	0.582794	0.85	0.914	-0.064
512	TSEN34	TSEN34	chr19	+	54697029	54698394	54697029	54697173	54697476	54698394	512	1101	5	1537	3	428	125	0.375514	0.586213	0.985	0.993	-0.008
619	ZNF248	ZNF248	chr10	-	38145223	38146564	38145223	38145265	38146112	38146564	619	10	5	13	3	972	125	0.37481	0.586213	0.205	0.358	-0.153
666	EDRF1	EDRF1	chr10	+	127451869	127452712	127451869	127452093	127452609	127452712	666	322	2	144	0	641	125	0.374183	0.586213	0.969	1	-0.031
794	CMTM4	CMTM4	chr16	-	66648652	66656125	66648652	66651261	66655964	66656125	794	1110	2	5107	4	4828	125	0.372733	0.586213	0.935	0.971	-0.036
757	SETD4	SETD4	chr21	-	37406838	37408549	37406838	37408258	37408382	37408549	757	5	10	9	33	249	125	0.37769	0.588145	0.201	0.12	0.081
674	SEC14L1	SEC14L1	chr17	+	75209999	75213181	75209999	75210101	75212630	75213181	674	5887	21	3224	8	2654	125	0.379352	0.58889	0.93	0.95	-0.02
742	FPGT	FPGT	chr1	+	74670074	74674386	74670074	74670140	74670902	74674386	742	149	0	152	1	887	125	0.38005	0.58889	1	0.955	0.045
584	ZNF621	ZNF621	chr3	+	40573520	40581285	40573520	40573697	40579776	40581285	584	2167	8	1385	8	6204	125	0.381401	0.589524	0.845	0.777	0.068
1023	ARFRP1	ARFRP1	chr20	-	62329994	62332054	62329994	62331882	62331953	62332054	1023	11	58	26	97	196	125	0.382859	0.589984	0.108	0.146	-0.038
191	DET1	DET1	chr15	-	89073853	89074946	89073853	89074704	89074843	89074946	191	37	4	30	6	264	125	0.383584	0.589984	0.814	0.703	0.111
37	TMEM231	TMEM231	chr16	-	75589701	75590184	75589701	75589871	75589968	75590184	37	3	9	1	9	222	125	0.389321	0.59734	0.158	0.059	0.099
613	RPL31	RPL31	chr2	+	101622420	101622885	101622420	101622533	101622811	101622885	613	140	2618	137	2866	403	125	0.391563	0.599312	0.016	0.015	0.001
460	MSTO1	MSTO1	chr1	+	155579960	155580351	155579960	155580123	155580215	155580351	460	27	2	11	0	217	125	0.393843	0.599869	0.886	1	-0.114
925	SLC41A3	SLC41A3	chr3	-	125725199	125726068	125725199	125725407	125725956	125726068	925	1116	29	790	26	674	125	0.393426	0.599869	0.877	0.849	0.028
678	PPP1CC	PPP1CC	chr12	-	111157612	111158970	111157612	111158009	111158909	111158970	678	5822	38	4252	34	1025	125	0.397938	0.604634	0.949	0.938	0.011
318	FOXO4	FOXO4	chrX	+	70315998	70316831	70315998	70316549	70316714	70316831	318	32	1	28	0	290	125	0.405869	0.615192	0.932	1	-0.068
131	ID1	ID1	chr20	+	30193085	30194317	30193085	30193616	30193855	30194317	131	222	348	75	102	364	125	0.419045	0.630583	0.18	0.202	-0.022
740	NECAB3	NECAB3	chr20	-	32247302	32247538	32247302	32247356	32247458	32247538	740	27	37	10	20	227	125	0.419045	0.630583	0.287	0.216	0.071
938	TTLL3	TTLL3	chr3	+	9851643	9852393	9851643	9852078	9852304	9852393	938	4	0	9	2	351	125	0.418377	0.630583	1	0.616	0.384
116	TMEM159	TMEM159	chr16	+	21172298	21172599	21172298	21172329	21172405	21172599	116	11	0	48	3	201	125	0.420367	0.631054	1	0.909	0.091
186	ANKMY1	ANKMY1	chr2	-	241463301	241463798	241463301	241463426	241463720	241463798	186	58	1	46	0	419	125	0.423857	0.633256	0.945	1	-0.055
801	PLK2	PLK2	chr5	-	57755516	57755966	57755516	57755582	57755624	57755966	801	220	5	502	7	167	125	0.423279	0.633256	0.971	0.982	-0.011
156	TRAPPC11	TRAPPC11	chr4	+	184629559	184629727	184629559	184629569	184629688	184629727	156	59	0	149	2	244	125	0.425819	0.634674	1	0.974	0.026
821	NAPEPLD	NAPEPLD	chr7	-	102740022	102744001	102740022	102743569	102743870	102744001	821	65	1	50	0	426	125	0.430252	0.639757	0.95	1	-0.05
572	LAT	LAT	chr16	+	28997860	28998035	28997860	28997890	28997977	28998035	572	3	12	0	3	212	125	0.431307	0.639805	0.128	0	0.128
453	CHAC1	CHAC1	chr15	+	41247570	41248717	41247570	41247612	41247747	41248717	453	26	0	80	2	260	125	0.435561	0.643069	1	0.951	0.049
625	PHPT1	PHPT1	chr9	+	139744464	139745012	139744464	139744589	139744957	139745012	625	77	12	84	18	493	125	0.434964	0.643069	0.619	0.542	0.077
703	RAB29	RAB29	chr1	-	205743960	205744610	205743960	205744214	205744400	205744610	703	45	5	20	4	311	125	0.437277	0.644084	0.783	0.668	0.115
839	STRADA	STRADA	chr17	-	61780191	61781942	61780191	61781111	61781700	61781942	839	88	2	63	3	714	125	0.442131	0.649705	0.885	0.786	0.099
493	PLCD1	PLCD1	chr3	-	38051394	38051766	38051394	38051544	38051621	38051766	493	8	36	8	55	202	125	0.44412	0.651099	0.121	0.083	0.038
53	FKTN	FKTN	chr9	+	108397331	108403399	108397331	108397429	108402381	108403399	53	1561	1	1562	0	5077	125	0.448062	0.655342	0.975	1	-0.025
1024	TOR2A	TOR2A	chr9	-	130493802	130495839	130493802	130494557	130495663	130495839	1024	104	20	33	9	1231	125	0.451364	0.657102	0.346	0.271	0.075
228	MYBBP1A	MYBBP1A	chr17	-	4442190	4443262	4442190	4442270	4442733	4443262	228	250	1	678	6	588	125	0.450835	0.657102	0.982	0.96	0.022
243	CDK2AP2	CDK2AP2	chr11	-	67275062	67275658	67275062	67275160	67275330	67275658	243	29	8	64	25	295	125	0.454669	0.660377	0.606	0.52	0.086
1055	GPX8	GPX8	chr5	+	54455945	54456224	54455945	54456071	54456157	54456224	1055	469	50	367	46	211	125	0.457026	0.661766	0.847	0.825	0.022
567	C10orf32	C10orf32	chr10	+	104622629	104624718	104622629	104622689	104623486	104624718	567	511	18	207	5	922	125	0.457739	0.661766	0.794	0.849	-0.055
632	AMZ2	AMZ2	chr17	+	66244144	66244846	66244144	66244227	66244780	66244846	632	340	13	336	17	678	125	0.460229	0.663833	0.828	0.785	0.043
511	CASP1	CASP1	chr11	-	104896236	104897083	104896236	104896327	104896952	104897083	511	2	2	1	0	750	125	0.466682	0.671593	0.143	1	-0.857
152	TREX1	TREX1	chr3	+	48506918	48509044	48506918	48507568	48508066	48509044	152	61	1	41	0	623	125	0.46978	0.674501	0.924	1	-0.076
578	MRFAP1	MRFAP1	chr4	+	6641817	6642985	6641817	6642435	6642554	6642985	578	1797	69	1633	71	244	125	0.477008	0.682907	0.93	0.922	0.008
634	AMZ2	AMZ2	chr17	+	66244144	66244846	66244144	66244227	66244784	66244846	634	343	5	349	3	682	125	0.477817	0.682907	0.926	0.955	-0.029
127	PPCS	PPCS	chr1	+	42922164	42923021	42922164	42922395	42922917	42923021	127	165	0	209	1	647	125	0.48908	0.693697	1	0.976	0.024
320	STYX	STYX	chr14	+	53196882	53197249	53196882	53196928	53197176	53197249	320	16	0	89	3	373	125	0.486748	0.693697	1	0.909	0.091
47	ARFGAP1	ARFGAP1	chr20	+	61915466	61916274	61915466	61915864	61916217	61916274	47	115	0	151	1	478	125	0.489799	0.693697	1	0.975	0.025
655	MAF	MAF	chr16	-	79627744	79634622	79627744	79628450	79632681	79634622	655	165	6	88	5	4356	125	0.489628	0.693697	0.441	0.336	0.105
513	TMED4	TMED4	chr7	-	44621321	44621894	44621321	44621422	44621645	44621894	513	15	209	20	356	348	125	0.498382	0.70426	0.025	0.02	0.005
6	DNHD1	DNHD1	chr11	+	6518814	6520191	6518814	6518897	6519000	6520191	6	10	4	7	5	228	125	0.506727	0.714439	0.578	0.434	0.144
150	VEPH1	VEPH1	chr3	-	157177409	157178144	157177409	157177715	157177969	157178144	150	7	4	7	7	379	125	0.513529	0.719557	0.366	0.248	0.118
171	RAD54L	RAD54L	chr1	+	46713366	46714080	46713366	46713418	46714015	46714080	171	274	1	405	0	722	125	0.513911	0.719557	0.979	1	-0.021
211	EPM2A	EPM2A	chr6	-	145946439	145948829	145946439	145946860	145948623	145948829	211	270	1	148	0	1888	125	0.512275	0.719557	0.947	1	-0.053
985	GLYCTK	GLYCTK	chr3	+	52326275	52329272	52326275	52327208	52327322	52329272	985	9	1	57	13	239	125	0.514954	0.719557	0.825	0.696	0.129
137	APH1A	APH1A	chr1	-	150237798	150239056	150237798	150238594	150238932	150239056	137	1988	240	2349	301	463	125	0.519129	0.723775	0.691	0.678	0.013
936	THUMPD1	THUMPD1	chr16	-	20744985	20748608	20744985	20747680	20748181	20748608	936	111	16	209	37	626	125	0.523003	0.727555	0.581	0.53	0.051
986	GLYCTK	GLYCTK	chr3	+	52326275	52327208	52326275	52326585	52327061	52327208	986	28	2	128	15	601	125	0.524578	0.728128	0.744	0.64	0.104
82	ITPRIPL2	ITPRIPL2	chr16	+	19125253	19132952	19125253	19125446	19125962	19132952	82	26	0	48	1	641	125	0.528468	0.731905	1	0.903	0.097
645	PAPD4	PAPD4	chr5	+	78908242	78908898	78908242	78908592	78908833	78908898	645	325	25	256	16	366	125	0.532853	0.736349	0.816	0.845	-0.029
1006	RPL28	RPL28	chr19	+	55899297	55903451	55899297	55899416	55902921	55903451	1006	935	49	614	37	3630	125	0.537181	0.737446	0.397	0.364	0.033
129	PPCS	PPCS	chr1	+	42922164	42923021	42922164	42922744	42922917	42923021	129	8	160	6	170	298	125	0.536725	0.737446	0.021	0.015	0.006
54	GALNT16	GALNT16	chr14	+	69818747	69821190	69818747	69818887	69820048	69821190	54	37	1	21	0	1286	125	0.535426	0.737446	0.782	1	-0.218
482	BCKDK	BCKDK	chr16	+	31123189	31124112	31123189	31123348	31123441	31124112	482	59	63	133	124	218	125	0.540622	0.738929	0.349	0.381	-0.032
719	SIMC1	SIMC1	chr5	+	175772185	175772994	175772185	175772569	175772704	175772994	719	61	1	30	0	260	125	0.539724	0.738929	0.967	1	-0.033
201	DHRS12	DHRS12	chr13	-	52342128	52343429	52342128	52342432	52343291	52343429	201	8	7	14	8	984	125	0.545025	0.743323	0.127	0.182	-0.055
763	HLTF	HLTF	chr3	-	148747903	148750159	148747903	148749150	148749987	148750159	763	903	30	397	16	962	125	0.546642	0.743908	0.796	0.763	0.033
391	SF3B1	SF3B1	chr2	-	198283520	198285266	198283520	198283675	198285151	198285266	391	531	5	642	4	1601	125	0.548283	0.744523	0.892	0.926	-0.034
454	BIRC3	BIRC3	chr11	+	102192567	102196093	102192567	102192631	102195191	102196093	454	896	2	767	3	2685	125	0.550907	0.746468	0.954	0.922	0.032
123	DMAP1	DMAP1	chr1	+	44679124	44679530	44679124	44679199	44679420	44679530	123	169	2	91	2	346	125	0.556366	0.752236	0.968	0.943	0.025
1051	SLC10A3	SLC10A3	chrX	-	153718645	153719029	153718645	153718697	153718932	153719029	1051	2	4	10	11	360	125	0.560397	0.75444	0.148	0.24	-0.092
459	TTI2	TTI2	chr8	-	33369484	33370703	33369484	33370230	33370599	33370703	459	14	9	28	13	494	125	0.560406	0.75444	0.282	0.353	-0.071
638	NKIRAS2	NKIRAS2	chr17	+	40174416	40174658	40174416	40174490	40174587	40174658	638	253	4	298	3	222	125	0.566488	0.759361	0.973	0.982	-0.009
838	ARHGEF4	ARHGEF4	chr2	+	131802941	131804826	131802941	131803019	131803610	131804826	838	20	12	8	7	716	125	0.565563	0.759361	0.225	0.166	0.059
617	CKAP2L	CKAP2L	chr2	-	113513553	113514791	113513553	113513711	113514469	113514791	617	757	1	1161	3	883	125	0.568997	0.761094	0.991	0.982	0.009
167	TRHDE-AS1	TRHDE-AS1	chr12	-	72665602	72667289	72665602	72665942	72666544	72667289	167	9	0	41	2	727	125	0.572822	0.76133	1	0.779	0.221
911	U2AF1L4	U2AF1L4	chr19	-	36234970	36235322	36234970	36235046	36235223	36235322	911	16	32	19	48	302	125	0.572496	0.76133	0.171	0.141	0.03
971	TWF1	TWF1	chr12	-	44199633	44200178	44199633	44199688	44200023	44200178	971	6	2	12	2	460	125	0.572671	0.76133	0.449	0.62	-0.171
555	CDCA4	CDCA4	chr14	-	105475909	105478272	105475909	105476970	105477496	105478272	555	404	1	1096	5	651	125	0.581489	0.771212	0.987	0.977	0.01
548	HOXA1	HOXA1	chr7	-	27134879	27135625	27134879	27134974	27135177	27135625	548	37	3	40	5	328	125	0.582791	0.771304	0.825	0.753	0.072
185	CSF1	CSF1	chr1	+	110465787	110466812	110465787	110466333	110466681	110466812	185	872	4	100	0	473	125	0.592206	0.777421	0.983	1	-0.017
229	ARSA	ARSA	chr22	-	51065983	51066601	51065983	51066220	51066373	51066601	229	3	0	84	11	278	125	0.593622	0.777421	1	0.774	0.226
535	SLC5A6	SLC5A6	chr2	-	27425680	27426213	27425680	27425748	27426100	27426213	535	17	136	31	208	477	125	0.591453	0.777421	0.032	0.038	-0.006
731	DHRS4-AS1	DHRS4-AS1	chr14	-	24422982	24423406	24422982	24423242	24423333	24423406	731	3	0	14	2	216	125	0.593325	0.777421	1	0.802	0.198
940	ADARB1	ADARB1	chr21	+	46641932	46646478	46641932	46643492	46645461	46646478	940	233	8	52	1	2094	125	0.592749	0.777421	0.635	0.756	-0.121
562	HSDL1	HSDL1	chr16	-	84163590	84164036	84163590	84163776	84163941	84164036	562	125	1	169	0	290	125	0.598079	0.781623	0.982	1	-0.018
622	UBE2V1	UBE2V1	chr20	-	48732021	48732496	48732021	48732158	48732235	48732496	622	4	0	9	1	202	125	0.599804	0.782245	1	0.848	0.152
761	PHF6	PHF6	chrX	+	133559230	133562822	133559230	133559360	133559690	133562822	761	126	80	87	62	455	125	0.601639	0.783006	0.302	0.278	0.024
737	AMACR	AMACR	chr5	-	33987090	33989607	33987090	33988466	33989215	33989607	737	252	0	389	1	874	125	0.603295	0.783532	1	0.982	0.018
255	NLRP2	NLRP2	chr19	+	55481366	55481663	55481366	55481521	55481590	55481663	255	24	1	95	2	194	125	0.609916	0.78832	0.939	0.968	-0.029
486	PDCD2	PDCD2	chr6	-	170890834	170892276	170890834	170891353	170892144	170892276	486	452	96	244	57	916	125	0.610797	0.78832	0.391	0.369	0.022
488	TNFSF13	TNFSF13	chr17	+	7461608	7462614	7461608	7461692	7462384	7462614	488	12	0	245	7	817	125	0.612019	0.78832	1	0.843	0.157
618	POMGNT1	POMGNT1	chr1	-	46654352	46655029	46654352	46654652	46654913	46655029	618	720	11	823	10	386	125	0.609127	0.78832	0.955	0.964	-0.009
5	CYP3A5	CYP3A5	chr7	-	99260438	99261718	99260438	99260505	99261590	99261718	5	19	1	8	1	1210	125	0.61752	0.793773	0.662	0.452	0.21
12	VCPKMT	VCPKMT	chr14	-	50582797	50583297	50582797	50582897	50583004	50583297	12	2	7	1	7	232	125	0.629569	0.805951	0.133	0.071	0.062
680	PRRT2	PRRT2	chr16	+	29824310	29827202	29824310	29825254	29825653	29827202	680	4	1	6	3	524	125	0.628681	0.805951	0.488	0.323	0.165
240	B9D1	B9D1	chr17	-	19246482	19247170	19246482	19246774	19247102	19247170	240	2	9	10	68	453	125	0.636463	0.813114	0.058	0.039	0.019
2	DERL3	DERL3	chr22	-	24176689	24179341	24176689	24179149	24179250	24179341	2	9	3	12	6	226	125	0.641558	0.814635	0.624	0.525	0.099
647	DCTN1	DCTN1	chr2	-	74593370	74593747	74593370	74593502	74593585	74593747	647	10	407	7	363	208	125	0.639821	0.814635	0.015	0.011	0.004
787	ATXN2L	ATXN2L	chr16	+	28847253	28848558	28847253	28847497	28848071	28848558	787	511	8	496	6	699	125	0.641176	0.814635	0.92	0.937	-0.017
845	MYEOV	MYEOV	chr11	+	69062867	69064754	69062867	69062962	69063058	69064754	845	1	0	82	30	221	125	0.649116	0.822564	1	0.607	0.393
563	NOMO2	NOMO2	chr16	-	18511181	18511825	18511181	18511366	18511697	18511825	563	0	2	1	6	456	125	0.656238	0.82991	0	0.044	-0.044
534	SLC5A6	SLC5A6	chr2	-	27422454	27423447	27422454	27422705	27422972	27423447	534	642	4	679	3	392	125	0.664338	0.838458	0.981	0.986	-0.005
30	JKAMP	JKAMP	chr14	+	59951160	59951834	59951160	59951311	59951707	59951834	30	17	4	24	4	521	125	0.671279	0.843817	0.505	0.59	-0.085
654	NAPA	NAPA	chr19	-	47990890	47991646	47990890	47991147	47991491	47991646	654	1438	59	1051	47	469	125	0.670066	0.843817	0.867	0.856	0.011
192	LARP1B	LARP1B	chr4	+	129028293	129030059	129028293	129028468	129029037	129030059	192	12	27	38	72	694	125	0.675318	0.844828	0.074	0.087	-0.013
26	ALDH4A1	ALDH4A1	chr1	-	19197923	19199451	19197923	19198284	19199297	19199451	26	281	1	690	4	1138	125	0.676132	0.844828	0.969	0.95	0.019
290	SETMAR	SETMAR	chr3	+	4354581	4355445	4354581	4354913	4355330	4355445	290	117	8	94	5	542	125	0.675242	0.844828	0.771	0.813	-0.042
977	TYMP	TYMP	chr22	-	50967924	50968514	50967924	50968148	50968332	50968514	977	0	1	2	6	309	125	0.678739	0.846396	0	0.119	-0.119
233	MRPL35	MRPL35	chr2	+	86437602	86440477	86437602	86437736	86439548	86440477	233	1600	6	1394	4	1937	125	0.686201	0.847955	0.945	0.957	-0.012
419	DDAH2	DDAH2	chr6	-	31696641	31698042	31696641	31697002	31697827	31698042	419	58	61	159	153	950	125	0.685922	0.847955	0.111	0.12	-0.009
58	TAF1C	TAF1C	chr16	-	84215351	84215664	84215351	84215469	84215547	84215664	58	17	12	46	27	203	125	0.686763	0.847955	0.466	0.512	-0.046
605	PRKD2	PRKD2	chr19	-	47219387	47220384	47219387	47219792	47220071	47220384	605	66	10	197	35	404	125	0.682243	0.847955	0.671	0.635	0.036
665	OTUB1	OTUB1	chr11	+	63764001	63764413	63764001	63764120	63764328	63764413	665	54	327	135	760	333	125	0.683535	0.847955	0.058	0.063	-0.005
301	C14orf93	C14orf93	chr14	-	23467635	23468611	23467635	23467950	23468262	23468611	301	35	2	54	2	437	125	0.688789	0.848784	0.833	0.885	-0.052
1054	MIR22HG	MIR22HG	chr17	-	1614797	1617308	1614797	1616189	1616996	1617308	1054	532	5	588	7	932	125	0.694322	0.851303	0.935	0.918	0.017
653	FLAD1	FLAD1	chr1	+	154955769	154956542	154955769	154955873	154956317	154956542	653	89	53	98	53	569	125	0.694913	0.851303	0.269	0.289	-0.02
876	TSTD1	TSTD1	chr1	-	161007421	161007865	161007421	161007616	161007702	161007865	876	2	22	20	300	211	125	0.692374	0.851303	0.051	0.038	0.013
61	PELP1	PELP1	chr17	-	4574985	4576440	4574985	4575177	4575408	4576440	61	280	3	717	10	356	125	0.699501	0.855249	0.97	0.962	0.008
218	DDIT3	DDIT3	chr12	-	57911051	57911536	57911051	57911302	57911488	57911536	218	120	7	68	3	311	125	0.701045	0.855467	0.873	0.901	-0.028
106	P3H1	P3H1	chr1	-	43212005	43213083	43212005	43212523	43212942	43213083	106	88	238	21	51	544	125	0.710315	0.858742	0.078	0.086	-0.008
161	MAPK11	MAPK11	chr22	-	50702141	50703456	50702141	50702306	50703223	50703456	161	286	2	195	2	1042	125	0.715083	0.858742	0.945	0.921	0.024
388	DNAJB12	DNAJB12	chr10	-	74092587	74095689	74092587	74094375	74095537	74095689	388	475	96	433	93	1287	125	0.706493	0.858742	0.325	0.311	0.014
400	ZNF582-AS1	ZNF582-AS1	chr19	+	56905044	56905810	56905044	56905422	56905585	56905810	400	2	7	0	1	288	125	0.708431	0.858742	0.11	0	0.11
530	SH3GLB2	SH3GLB2	chr9	-	131770071	131771070	131770071	131770429	131770962	131771070	530	926	2	1639	2	658	125	0.715025	0.858742	0.989	0.994	-0.005
566	ARL13B	ARL13B	chr3	+	93772030	93774522	93772030	93772144	93772300	93774522	566	118	1	67	1	281	125	0.708174	0.858742	0.981	0.968	0.013
793	UBXN1	UBXN1	chr11	-	62443969	62444477	62443969	62444111	62444284	62444477	793	15	261	15	301	298	125	0.713967	0.858742	0.024	0.02	0.004
800	GATAD1	GATAD1	chr7	+	92085685	92089381	92085685	92086213	92086675	92089381	800	342	2	234	2	587	125	0.716075	0.858742	0.973	0.961	0.012
944	SLC35F5	SLC35F5	chr2	-	114470368	114472772	114470368	114472618	114472734	114472772	944	146	1	606	2	241	125	0.713917	0.858742	0.987	0.994	-0.007
820	GLIDR	GLIDR	chr9	-	41954503	41955177	41954503	41954633	41954748	41955177	820	8	31	6	29	240	125	0.718717	0.860261	0.118	0.097	0.021
3	DERL3	DERL3	chr22	-	24176689	24179341	24176689	24177119	24179250	24179341	3	41	2	122	8	2256	125	0.721055	0.861413	0.532	0.458	0.074
754	CCDC28B	CCDC28B	chr1	+	32670198	32670991	32670198	32670221	32670794	32670991	754	10	32	14	53	698	125	0.725303	0.864838	0.053	0.045	0.008
769	TULP3	TULP3	chr12	+	3048476	3050306	3048476	3048590	3049695	3050306	769	1020	3	1033	4	1230	125	0.728029	0.866438	0.972	0.963	0.009
485	GMPPB	GMPPB	chr3	-	49758908	49759580	49758908	49759316	49759397	49759580	485	4	128	10	258	206	125	0.731665	0.869113	0.019	0.023	-0.004
313	MED8	MED8	chr1	-	43849578	43850777	43849578	43850223	43850716	43850777	313	857	7	715	7	618	125	0.741752	0.879426	0.961	0.954	0.007
147	CUTA	CUTA	chr6	-	33385257	33386065	33385257	33385593	33385735	33386065	147	504	3	217	0	267	125	0.743591	0.879939	0.987	1	-0.013
51	METTL17	METTL17	chr14	+	21464685	21465194	21464685	21464870	21464943	21465194	51	137	157	130	141	198	125	0.746634	0.880213	0.355	0.368	-0.013
84	SPAG6	SPAG6	chr10	+	22634373	22634747	22634373	22634565	22634651	22634747	84	2	19	0	2	211	125	0.745656	0.880213	0.059	0	0.059
1030	ARHGDIA	ARHGDIA	chr17	-	79825594	79826951	79825594	79826460	79826864	79826951	1030	6525	28	7940	37	529	125	0.76005	0.889277	0.982	0.981	0.001
18	TMEM136	TMEM136	chr11	+	120200685	120204388	120200685	120200758	120201115	120204388	18	71	16	71	18	482	125	0.761426	0.889277	0.535	0.506	0.029
446	FAM3A	FAM3A	chrX	-	153744083	153744566	153744083	153744136	153744233	153744566	446	17	13	40	35	222	125	0.759774	0.889277	0.424	0.392	0.032
483	DUSP18	DUSP18	chr22	-	31057444	31060067	31057444	31059715	31059825	31060067	483	19	1	25	2	235	125	0.760258	0.889277	0.91	0.869	0.041
855	ARHGAP33	ARHGAP33	chr19	+	36278069	36279724	36278069	36278461	36278545	36279724	855	15	4	24	8	209	125	0.757075	0.889277	0.692	0.642	0.05
902	MED22	MED22	chr9	-	136207750	136211188	136207750	136208544	136210979	136211188	902	1794	4	2228	4	2560	125	0.766104	0.893075	0.956	0.965	-0.009
249	STON2	STON2	chr14	-	81726993	81737216	81726993	81728275	81737013	81737216	249	83	0	450	1	8863	125	0.772892	0.899313	1	0.864	0.136
251	RAB24	RAB24	chr5	-	176729128	176729497	176729128	176729179	176729397	176729497	251	42	76	31	61	343	125	0.778122	0.902045	0.168	0.156	0.012
325	GCH1	GCH1	chr14	-	55308723	55310861	55308723	55309772	55310718	55310861	325	66	1	366	4	1071	125	0.778013	0.902045	0.885	0.914	-0.029
179	TRIM5	TRIM5	chr11	-	5684424	5686912	5684424	5685403	5686885	5686912	179	528	4	772	7	1607	125	0.78232	0.904025	0.911	0.896	0.015
844	SBSN	SBSN	chr19	-	36017545	36019253	36017545	36017779	36018808	36019253	844	23	2	2	0	1154	125	0.782719	0.904025	0.555	1	-0.445
89	RECQL5	RECQL5	chr17	-	73645793	73647345	73645793	73646798	73647265	73647345	89	8	5	10	5	592	125	0.787844	0.90827	0.253	0.297	-0.044
716	DLL3	DLL3	chr19	+	39998469	39999121	39998469	39998554	39998891	39999121	716	38	81	12	23	462	125	0.793704	0.913343	0.113	0.124	-0.011
130	C2orf49	C2orf49	chr2	+	105959304	105959680	105959304	105959431	105959557	105959680	130	132	19	127	20	251	125	0.796458	0.914718	0.776	0.76	0.016
326	LINC00869	LINC00869	chr1	-	144300467	144301536	144300467	144300755	144301189	144301536	326	17	4	11	2	559	125	0.797821	0.914718	0.487	0.552	-0.065
17	SRSF10	SRSF10	chr1	-	24290836	24297929	24290836	24294213	24297827	24297929	17	3662	19	2825	16	3739	125	0.799511	0.91498	0.866	0.855	0.011
444	PIP4K2C	PIP4K2C	chr12	+	57995308	57997211	57995308	57995419	57995708	57997211	444	657	3	1089	6	414	125	0.804389	0.918882	0.985	0.982	0.003
213	LOC171391	LOC171391	chr11	+	783529	784284	783529	783671	784023	784284	213	25	18	29	19	477	125	0.828674	0.937396	0.267	0.286	-0.019
311	WTAP	WTAP	chr6	+	160169222	160170453	160169222	160169401	160169621	160170453	311	737	41	805	47	345	125	0.829581	0.937396	0.867	0.861	0.006
721	R3HCC1	R3HCC1	chr8	+	23147378	23147982	23147378	23147438	23147564	23147982	721	215	1	154	1	251	125	0.827014	0.937396	0.991	0.987	0.004
748	CIART	CIART	chr1	+	150254942	150256043	150254942	150255028	150255923	150256043	748	56	8	86	11	1020	125	0.827877	0.937396	0.462	0.489	-0.027
785	EPHB2	EPHB2	chr1	+	23239954	23247993	23239954	23240057	23240150	23247993	785	204	5	416	9	218	125	0.827303	0.937396	0.959	0.964	-0.005
866	SKIL	SKIL	chr3	+	170077486	170079217	170077486	170077664	170078155	170079217	866	331	0	341	1	616	125	0.82565	0.937396	1	0.986	0.014
1037	EIF6	EIF6	chr20	-	33872183	33872520	33872183	33872295	33872499	33872520	1037	176	3	272	4	329	125	0.851056	0.953061	0.957	0.963	-0.006
327	LINC00869	LINC00869	chr1	-	144300467	144301536	144300467	144300752	144301349	144301536	327	17	5	12	3	722	125	0.849646	0.953061	0.371	0.409	-0.038
408	C11orf49	C11orf49	chr11	+	47182677	47183798	47182677	47182741	47182996	47183798	408	51	16	45	13	380	125	0.849206	0.953061	0.512	0.532	-0.02
710	COASY	COASY	chr17	+	40714091	40715340	40714091	40714237	40714629	40715340	710	400	1	927	3	517	125	0.845457	0.953061	0.99	0.987	0.003
885	LINC00623	LINC00623	chr1	-	144298163	144301536	144298163	144300755	144301349	144301536	885	17	5	12	3	719	125	0.849657	0.953061	0.372	0.41	-0.038
397	NSUN5P1	NSUN5P1	chr7	+	75045553	75046071	75045553	75045694	75045764	75046071	397	38	2	113	7	195	125	0.856639	0.9576	0.924	0.912	0.012
310	INVS	INVS	chr9	+	103054607	103055325	103054607	103054718	103055228	103055325	310	108	8	133	9	635	125	0.860199	0.958158	0.727	0.744	-0.017
574	RELA	RELA	chr11	-	65421066	65422471	65421066	65421980	65422289	65422471	574	450	9	916	17	434	125	0.858993	0.958158	0.935	0.939	-0.004
275	THTPA	THTPA	chr14	+	24025190	24026513	24025190	24025552	24025951	24026513	275	44	3	77	6	524	125	0.862915	0.959476	0.778	0.754	0.024
321	ZNF714	ZNF714	chr19	+	21299612	21307883	21299612	21301688	21307763	21307883	321	572	8	524	8	6200	125	0.865121	0.960223	0.59	0.569	0.021
155	RUSC1	RUSC1	chr1	+	155294892	155295281	155294892	155294969	155295205	155295281	155	76	4	127	6	361	125	0.871964	0.965888	0.868	0.88	-0.012
302	C14orf93	C14orf93	chr14	-	23456109	23456843	23456109	23456608	23456728	23456843	302	46	1	36	1	245	125	0.873311	0.965888	0.959	0.948	0.011
1035	UNC119	UNC119	chr17	-	26873724	26874867	26873724	26874427	26874694	26874867	1035	122	192	86	139	392	125	0.885896	0.972649	0.168	0.165	0.003
14	EEF1B2	EEF1B2	chr2	+	207024317	207024783	207024317	207024408	207024682	207024783	14	2462	241	1911	190	399	125	0.882487	0.972649	0.762	0.759	0.003
450	LOC100129917	LOC100129917	chr4	-	773936	775636	773936	774476	775559	775636	450	73	4	22	1	1208	125	0.88443	0.972649	0.654	0.695	-0.041
706	STX16	STX16	chr20	+	57226308	57227143	57226308	57226490	57227128	57227143	706	430	2	1205	5	763	125	0.888747	0.972649	0.972	0.975	-0.003
707	OXSM	OXSM	chr3	+	25832480	25833488	25832480	25833187	25833436	25833488	707	127	1	102	1	374	125	0.885313	0.972649	0.977	0.972	0.005
982	PTTG1	PTTG1	chr5	+	159848916	159849410	159848916	159849162	159849308	159849410	982	83	25	60	19	271	125	0.887547	0.972649	0.605	0.593	0.012
392	CANT1	CANT1	chr17	-	76993073	76994045	76993073	76993726	76993921	76994045	392	254	133	290	155	320	125	0.890633	0.973012	0.427	0.422	0.005
289	PER3	PER3	chr1	+	7889896	7890221	7889896	7890011	7890065	7890221	289	11	20	5	10	179	125	0.892472	0.973324	0.277	0.259	0.018
648	GTPBP3	GTPBP3	chr19	+	17449762	17450075	17449762	17449835	17449931	17450075	648	7	43	12	69	221	125	0.903581	0.983725	0.084	0.09	-0.006
305	CREBZF	CREBZF	chr11	-	85368607	85376182	85368607	85373501	85374567	85376182	305	412	60	288	43	1191	125	0.909397	0.984918	0.419	0.413	0.006
498	CCNT2	CCNT2	chr2	+	135710799	135716915	135710799	135711949	135712050	135716915	498	35	18	83	41	226	125	0.909315	0.984918	0.518	0.528	-0.01
770	STX4	STX4	chr16	+	31045546	31045857	31045546	31045646	31045782	31045857	770	23	146	32	196	261	125	0.908882	0.984918	0.07	0.073	-0.003
802	AEBP2	AEBP2	chr12	+	19671020	19675173	19671020	19671047	19671608	19675173	802	128	26	95	20	686	125	0.914626	0.98887	0.473	0.464	0.009
343	TMEM9	TMEM9	chr1	-	201122985	201123683	201122985	201123087	201123572	201123683	343	16	144	16	150	610	125	0.922998	0.988991	0.022	0.021	0.001
36	PAK6	PAK6	chr15	+	40568127	40569688	40568127	40568306	40569316	40569688	36	13	0	550	3	1135	125	0.921256	0.988991	1	0.953	0.047
581	TP73-AS1	TP73-AS1	chr1	-	3652547	3656951	3652547	3654418	3656796	3656951	581	940	14	701	10	2503	125	0.920596	0.988991	0.77	0.778	-0.008
591	XBP1	XBP1	chr22	-	29192034	29192180	29192034	29192111	29192137	29192180	591	94	15	227	35	151	125	0.917574	0.988991	0.838	0.843	-0.005
615	MTMR11	MTMR11	chr1	-	149900542	149901209	149900542	149900793	149901046	149901209	615	42	1	73	2	378	125	0.924217	0.988991	0.933	0.923	0.01
943	ZNF154	ZNF154	chr19	-	58207642	58212513	58207642	58209209	58212355	58212513	943	4	0	66	1	3271	125	0.923088	0.988991	1	0.716	0.284
662	BCAM	BCAM	chr19	+	45322838	45324079	45322838	45322983	45323961	45324079	662	123	7	744	44	1103	125	0.930866	0.994407	0.666	0.657	0.009
113	NISCH	NISCH	chr3	+	52514199	52515926	52514199	52514311	52514894	52515926	113	120	34	100	29	708	125	0.937114	0.996082	0.384	0.378	0.006
183	ACBD4	ACBD4	chr17	+	43213013	43213599	43213013	43213320	43213474	43213599	183	2	7	7	26	279	125	0.940432	0.996082	0.113	0.108	0.005
260	FNBP1L	FNBP1L	chr1	+	94016503	94020218	94016503	94016662	94017965	94020218	260	388	36	1729	158	1428	125	0.939164	0.996082	0.485	0.489	-0.004
288	VAMP4	VAMP4	chr1	-	171669295	171673674	171669295	171671224	171673526	171673674	288	324	15	273	13	2427	125	0.943573	0.996082	0.527	0.52	0.007
401	ZNF582-AS1	ZNF582-AS1	chr19	+	56909645	56910539	56909645	56909752	56910262	56910539	401	6	8	4	5	635	125	0.939896	0.996082	0.129	0.136	-0.007
86	PDE4D	PDE4D	chr5	-	58334685	58335339	58334685	58334798	58334884	58335339	86	23	21	2	2	211	125	0.94096	0.996082	0.394	0.372	0.022
908	RNF103	RNF103	chr2	-	86849783	86851000	86849783	86849950	86850938	86851000	908	105	1	94	1	1113	125	0.943184	0.996082	0.922	0.913	0.009
1005	RPL28	RPL28	chr19	+	55899297	55903451	55899297	55899416	55899610	55903451	1005	49	4218	45	4723	319	125	1	1	0.005	0.004	0.001
1031	ARHGDIA	ARHGDIA	chr17	-	79825594	79826951	79825594	79826819	79826931	79826951	1031	4578	9	5548	14	237	125	1	1	0.996	0.995	0.001
10	FAM96A	FAM96A	chr15	-	64364757	64367736	64364757	64365227	64367690	64367736	10	116	743	33	471	2588	125	1	1	0.007	0.003	0.004
164	DKC1	DKC1	chrX	+	153993173	153993805	153993173	153993241	153993718	153993805	164	15	356	5	310	602	125	1	1	0.009	0.003	0.006
165	DKC1	DKC1	chrX	+	153994490	153995336	153994490	153994675	153995271	153995336	165	0	504	5	442	721	125	1	1	0	0.002	-0.002
189	SKP1	SKP1	chr5	-	133492081	133494286	133492081	133493459	133494145	133494286	189	27	3916	3	2137	811	125	1	1	0.001	0	0.001
198	ATP5G3	ATP5G3	chr2	-	176040985	176043978	176040985	176043130	176043784	176043978	198	168	3437	66	2736	779	125	1	1	0.008	0.004	0.004
207	HUS1	HUS1	chr7	-	48002884	48005035	48002884	48004229	48004896	48005035	207	67	18	85	23	792	125	0.984713	1	0.37	0.368	0.002
220	JRK	JRK	chr8	-	143738873	143740356	143738873	143739494	143740233	143740356	220	107	4	110	4	864	125	0.970987	1	0.795	0.799	-0.004
226	ENG	ENG	chr9	-	130577290	130578332	130577290	130578085	130578221	130578332	226	1	8	2	16	261	125	0.988683	1	0.056	0.056	0
300	CCDC88A	CCDC88A	chr2	-	55522732	55523192	55522732	55522863	55523085	55523192	300	269	6	95	2	347	125	0.957109	1	0.942	0.945	-0.003
338	NDUFB4	NDUFB4	chr3	+	120319957	120321258	120319957	120320104	120321054	120321258	338	55	920	22	735	1075	125	1	1	0.007	0.003	0.004
342	TMEM9	TMEM9	chr1	-	201122985	201123683	201122985	201123087	201123576	201123683	342	16	3	16	3	614	125	1	1	0.521	0.521	0
350	CD274	CD274	chr9	+	5462833	5463121	5462833	5462968	5463074	5463121	350	34	1	286	9	231	125	0.973264	1	0.948	0.945	0.003
371	ZNRD1	ZNRD1	chr6	+	30029016	30029446	30029016	30029190	30029291	30029446	371	184	3	62	1	226	125	0.989478	1	0.971	0.972	-0.001
396	GPX1	GPX1	chr3	-	49394608	49395791	49394608	49395180	49395459	49395791	396	26	1928	9	1194	404	125	1	1	0.004	0.002	0.002
39	GAA	GAA	chr17	+	78075354	78075689	78075354	78075424	78075609	78075689	39	2	1	2	1	310	125	1	1	0.446	0.446	0
448	ZKSCAN1	ZKSCAN1	chr7	+	99621041	99621555	99621041	99621084	99621174	99621555	448	73	1	70	1	215	125	0.980079	1	0.977	0.976	0.001
52	FRMD5	FRMD5	chr15	-	44162958	44166660	44162958	44166137	44166316	44166660	52	264	9	117	4	304	125	0.992718	1	0.923	0.923	0
577	ATF3	ATF3	chr1	+	212788359	212788603	212788359	212788402	212788489	212788603	577	56	0	785	1	212	125	1	1	1	0.998	0.002
586	CDC16	CDC16	chr13	+	115037658	115038150	115037658	115037956	115038038	115038150	586	386	107	204	57	207	125	0.967373	1	0.685	0.684	0.001
609	UFM1	UFM1	chr13	+	38934177	38937144	38934177	38934213	38934847	38937144	609	194	6	130	4	759	125	0.997214	1	0.842	0.843	-0.001
658	CD24	CD24	chrY	-	21152525	21154962	21152525	21154526	21154703	21154962	658	332	14	9307	390	302	125	0.979553	1	0.908	0.908	0
694	LMNA	LMNA	chr1	+	156108870	156109880	156108870	156108893	156109560	156109880	694	1280	0	3029	1	792	125	1	1	1	0.998	0.002
701	PIANP	PIANP	chr12	-	6802956	6804817	6802956	6804223	6804595	6804817	701	69	1	2	0	497	125	0.994412	1	0.946	1	-0.054
718	PRRC1	PRRC1	chr5	+	126887398	126890780	126887398	126887570	126889488	126890780	718	1436	0	1834	1	2043	125	1	1	1	0.991	0.009
828	TP53	TP53	chr17	-	7579699	7579940	7579699	7579721	7579838	7579940	828	0	17	4	266	242	125	1	1	0	0.008	-0.008
847	RANBP6	RANBP6	chr9	-	6011018	6015640	6011018	6014356	6015412	6015640	847	735	4	581	3	1181	125	0.951307	1	0.951	0.953	-0.002
851	CCNG1	CCNG1	chr5	+	162864576	162864810	162864576	162864665	162864765	162864810	851	436	2	718	2	225	125	1	1	0.992	0.995	-0.003
905	MCL1	MCL1	chr1	-	150551318	150552214	150551318	150551439	150551898	150552214	905	848	0	1853	2	584	125	1	1	1	0.995	0.005
918	NDUFA2	NDUFA2	chr5	-	140026840	140027370	140026840	140026947	140027067	140027370	918	9	863	1	517	245	125	1	1	0.005	0.001	0.004
920	CD164	CD164	chr6	-	109687716	109690220	109687716	109689528	109690124	109690220	920	4961	8	4821	2	721	125	1	1	0.991	0.998	-0.007
95	SEPT3	SEPT3	chr22	+	42390624	42394225	42390624	42390718	42392905	42394225	95	1280	5	11	0	2312	125	0.973827	1	0.933	1	-0.067

## Sheet: WT14__hFK3
ID	GeneID	geneSymbol	chr	strand	riExonStart_0base	riExonEnd	upstreamES	upstreamEE	downstreamES	downstreamEE	ID_1	IC_SAMPLE_1	SC_SAMPLE_1	IC_SAMPLE_2	SC_SAMPLE_2	IncFormLen	SkipFormLen	PValue	FDR	IncLevel_WT14	IncLevel_hFK3	IncLevelDifference
1009	ATG3	ATG3	chr3	-	112251353	112253184	112251353	112251627	112253115	112253184	1009	261	173	63	273	1613	125	0	0	0.105	0.018	0.087
108	CLK1	CLK1	chr2	-	201724402	201726189	201724402	201724469	201725960	201726189	108	1016	35	420	133	1616	125	0	0	0.692	0.196	0.496
131	ID1	ID1	chr20	+	30193085	30194317	30193085	30193616	30193855	30194317	131	1422	265	75	102	364	125	0	0	0.648	0.202	0.446
134	ATPIF1	ATPIF1	chr1	+	28562871	28564616	28562871	28562963	28564347	28564616	134	647	753	642	1401	1509	125	0	0	0.066	0.037	0.029
158	BSDC1	BSDC1	chr1	-	32830233	32834151	32830233	32832255	32834047	32834151	158	196	96	58	210	1917	125	0	0	0.117	0.018	0.099
169	HMGN3	HMGN3	chr6	-	79910961	79912106	79910961	79911443	79912033	79912106	169	486	242	183	317	715	125	0	0	0.26	0.092	0.168
172	SRSF1	SRSF1	chr17	-	56078279	56083334	56078279	56081362	56082283	56083334	172	3825	197	7233	53	1046	125	0	0	0.699	0.942	-0.243
173	SRSF1	SRSF1	chr17	-	56078279	56083334	56078279	56082961	56083161	56083334	173	220	675	37	1336	325	125	0	0	0.111	0.011	0.1
254	TMEM205	TMEM205	chr19	-	11456195	11456981	11456195	11456304	11456802	11456981	254	915	453	166	310	623	125	0	0	0.288	0.097	0.191
298	SRSF2	SRSF2	chr17	-	74730196	74732546	74730196	74731240	74732235	74732546	298	1476	1029	586	1838	1120	125	0	0	0.138	0.034	0.104
307	NDUFS2	NDUFS2	chr1	+	161183653	161184184	161183653	161183711	161183945	161184184	307	111	259	2	472	359	125	0	0	0.13	0.001	0.129
338	NDUFB4	NDUFB4	chr3	+	120319957	120321258	120319957	120320104	120321054	120321258	338	271	719	22	735	1075	125	0	0	0.042	0.003	0.039
431	CIRBP	CIRBP	chr19	+	1271979	1273171	1271979	1272050	1272425	1273171	431	453	1073	127	815	500	125	0	0	0.095	0.037	0.058
451	MRPS21	MRPS21	chr1	+	150266261	150266869	150266261	150266318	150266754	150266869	451	1232	174	648	295	561	125	0	0	0.612	0.329	0.283
455	LUC7L3	LUC7L3	chr17	+	48827861	48830072	48827861	48828055	48829560	48830072	455	5029	196	932	252	1630	125	0	0	0.663	0.221	0.442
538	URM1	URM1	chr9	+	131150094	131154295	131150094	131150176	131151539	131154295	538	273	662	30	471	1488	125	0	0	0.033	0.005	0.028
570	CTNNB1	CTNNB1	chr3	+	41280624	41281939	41280624	41280845	41281309	41281939	570	3322	126	1660	381	589	125	0	0	0.848	0.48	0.368
591	XBP1	XBP1	chr22	-	29192034	29192180	29192034	29192111	29192137	29192180	591	46	92	227	35	151	125	0	0	0.293	0.843	-0.55
673	TMEM41B	TMEM41B	chr11	-	9302200	9305140	9302200	9302588	9304917	9305140	673	905	81	2106	16	2454	125	0	0	0.363	0.87	-0.507
399	ACAA1	ACAA1	chr3	-	38167652	38168191	38167652	38167832	38168000	38168191	399	106	99	44	225	293	125	2.22045e-16	7.17204e-15	0.314	0.077	0.237
887	CSTF3	CSTF3	chr11	-	33162976	33163532	33162976	33163308	33163430	33163532	887	115	290	29	351	247	125	1.15463e-14	3.55187e-13	0.167	0.04	0.127
967	NGDN	NGDN	chr14	+	23946711	23947402	23946711	23946769	23947215	23947402	967	134	156	22	145	571	125	7.9492e-14	2.33417e-12	0.158	0.032	0.126
667	MICA	MICA	chr6	+	31380101	31380237	31380101	31380157	31380161	31380237	667	20	7	0	51	129	125	2.77112e-13	7.78322e-12	0.735	0	0.735
1028	ORC2	ORC2	chr2	-	201778017	201778715	201778017	201778136	201778653	201778715	1028	58	52	8	91	642	125	4.85167e-13	1.30591e-11	0.178	0.017	0.161
569	CTNNB1	CTNNB1	chr3	+	41280624	41281939	41280624	41280845	41281150	41281939	569	1983	375	871	310	430	125	5.54556e-13	1.43297e-11	0.606	0.45	0.156
405	SCRN2	SCRN2	chr17	-	45915046	45915816	45915046	45915368	45915635	45915816	405	165	23	116	92	392	125	7.45071e-13	1.77969e-11	0.696	0.287	0.409
559	ATP6V0B	ATP6V0B	chr1	+	44442697	44443972	44442697	44442888	44443652	44443972	559	200	711	79	753	889	125	7.62057e-13	1.77969e-11	0.038	0.015	0.023
649	SHISA5	SHISA5	chr3	-	48509196	48510972	48509196	48510585	48510759	48510972	649	35	125	10	393	299	125	7.71383e-13	1.77969e-11	0.105	0.011	0.094
539	URM1	URM1	chr9	+	131151539	131154295	131151539	131151588	131151944	131154295	539	130	556	18	364	481	125	4.64739e-12	1.03525e-10	0.057	0.013	0.044
545	PARG	PARG	chr10	-	51026320	51027540	51026320	51027112	51027323	51027540	545	81	36	155	4	336	125	1.48781e-11	3.20375e-10	0.456	0.935	-0.479
251	RAB24	RAB24	chr5	-	176729128	176729497	176729128	176729179	176729397	176729497	251	92	24	31	61	343	125	2.07263e-11	4.18412e-10	0.583	0.156	0.427
32	RANGRF	RANGRF	chr17	+	8192575	8193409	8192575	8192732	8192820	8193409	32	60	82	21	175	213	125	2.0563e-11	4.18412e-10	0.3	0.066	0.234
31	ZFP36L1	ZFP36L1	chr14	-	69254371	69257209	69254371	69255526	69256243	69257209	31	4675	14	7079	103	842	125	3.57181e-11	6.99209e-10	0.98	0.911	0.069
27	BICD2	BICD2	chr9	-	95473644	95477745	95473644	95475743	95477534	95477745	27	580	26	546	97	1916	125	4.82273e-11	9.16319e-10	0.593	0.269	0.324
163	DKC1	DKC1	chrX	+	154002876	154003548	154002876	154002980	154003469	154003548	163	67	272	19	394	614	125	5.09629e-11	9.4063e-10	0.048	0.01	0.038
766	MFSD11	MFSD11	chr17	+	74733582	74734530	74733582	74734247	74734363	74734530	766	78	3	20	24	241	125	6.77234e-11	1.21526e-09	0.931	0.302	0.629
297	IP6K2	IP6K2	chr3	-	48730883	48732854	48730883	48731673	48732522	48732854	297	697	58	223	64	974	125	5.50699e-10	9.61491e-09	0.607	0.309	0.298
133	ATPIF1	ATPIF1	chr1	+	28562871	28564616	28562871	28562963	28564271	28564616	133	596	5	567	46	1433	125	7.57097e-10	1.28707e-08	0.912	0.518	0.394
346	RPL17	RPL17	chr18	-	47017901	47018203	47017901	47017954	47018105	47018203	346	1078	85	972	175	276	125	1.16213e-09	1.92496e-08	0.852	0.716	0.136
209	MRPS12	MRPS12	chr19	+	39421593	39421983	39421593	39421811	39421915	39421983	209	43	12	27	70	229	125	1.44887e-09	2.33992e-08	0.662	0.174	0.488
665	OTUB1	OTUB1	chr11	+	63764001	63764413	63764001	63764120	63764328	63764413	665	119	280	135	760	333	125	2.04788e-09	3.22666e-08	0.138	0.063	0.075
592	CDK17	CDK17	chr12	-	96672038	96674663	96672038	96674057	96674585	96674663	592	119	23	167	131	653	125	3.45688e-09	5.31702e-08	0.498	0.196	0.302
170	AUP1	AUP1	chr2	-	74755877	74756409	74755877	74756062	74756258	74756409	170	112	246	87	498	321	125	3.54824e-09	5.33062e-08	0.151	0.064	0.087
597	QKI	QKI	chr6	+	163984451	163999628	163984451	163984751	163986977	163999628	597	125	9	172	78	2351	125	5.04663e-09	7.40937e-08	0.425	0.105	0.32
961	CDK5RAP3	CDK5RAP3	chr17	+	46051765	46052703	46051765	46051814	46052524	46052703	961	668	159	736	329	835	125	6.59495e-09	9.46742e-08	0.386	0.251	0.135
794	UBXN1	UBXN1	chr11	-	62443969	62444477	62443969	62444111	62444284	62444477	794	66	286	15	301	298	125	1.02285e-08	1.43644e-07	0.088	0.02	0.068
843	TNFRSF10B	TNFRSF10B	chr8	-	22885843	22886115	22885843	22885954	22886041	22886115	843	200	83	508	473	212	125	1.10627e-08	1.52053e-07	0.587	0.388	0.199
489	STX10	STX10	chr19	-	13254871	13255485	13254871	13255300	13255390	13255485	489	54	200	15	270	215	125	1.73463e-08	2.33452e-07	0.136	0.031	0.105
997	GSTK1	GSTK1	chr7	+	142962084	142962389	142962084	142962185	142962353	142962389	997	134	174	182	530	293	125	2.19507e-08	2.89391e-07	0.247	0.128	0.119
199	JUP	JUP	chr17	-	39910858	39912147	39910858	39911684	39911981	39912147	199	314	175	2858	898	422	125	3.95291e-08	5.10716e-07	0.347	0.485	-0.138
636	ARMCX6	ARMCX6	chrX	-	100870107	100871756	100870107	100870750	100871661	100871756	636	363	66	285	129	1036	125	4.99784e-08	6.3306e-07	0.399	0.21	0.189
335	IL17RC	IL17RC	chr3	+	9965564	9965975	9965564	9965704	9965915	9965975	335	41	51	14	104	336	125	8.31315e-08	1.01326e-06	0.23	0.048	0.182
42	MRPL52	MRPL52	chr14	+	23299091	23299319	23299091	23299149	23299258	23299319	42	24	11	48	173	234	125	8.26124e-08	1.01326e-06	0.538	0.129	0.409
528	NFKB2	NFKB2	chr10	+	104155352	104155737	104155352	104155553	104155644	104155737	528	11	0	26	104	216	125	9.02614e-08	1.07979e-06	1	0.126	0.874
629	ULK3	ULK3	chr15	-	75132574	75132982	75132574	75132657	75132838	75132982	629	120	22	38	38	306	125	1.05188e-07	1.23528e-06	0.69	0.29	0.4
908	DUSP22	DUSP22	chr6	+	348768	351355	348768	348841	350821	351355	908	639	5	663	40	2105	125	1.07084e-07	1.23528e-06	0.884	0.496	0.388
91	RPL41	RPL41	chr12	+	56510373	56510583	56510373	56510443	56510558	56510583	91	1191	8864	1168	10962	240	125	1.31479e-07	1.49009e-06	0.065	0.053	0.012
149	CUTA	CUTA	chr6	-	33385257	33386065	33385257	33385472	33385863	33386065	149	664	130	540	203	516	125	1.89849e-07	2.11452e-06	0.553	0.392	0.161
239	KDM2B	KDM2B	chr12	-	121866899	121868272	121866899	121867966	121868144	121868272	239	1737	144	271	2	303	125	2.35102e-07	2.53528e-06	0.833	0.982	-0.149
260	FNBP1L	FNBP1L	chr1	+	94016503	94020218	94016503	94016662	94017965	94020218	260	323	69	1729	158	1428	125	2.35475e-07	2.53528e-06	0.291	0.489	-0.198
314	IDH3G	IDH3G	chrX	-	153051220	153051727	153051220	153051428	153051666	153051727	314	90	142	65	275	363	125	2.56969e-07	2.72134e-06	0.179	0.075	0.104
964	FAM96B	FAM96B	chr16	-	66967889	66968326	66967889	66967967	66968123	66968326	964	66	284	52	611	281	125	4.51564e-07	4.70501e-06	0.094	0.036	0.058
273	ABHD11	ABHD11	chr7	-	73151550	73152065	73151550	73151721	73151891	73152065	273	57	55	114	322	295	125	1.02059e-06	1.04651e-05	0.305	0.13	0.175
33	RANGRF	RANGRF	chr17	+	8192820	8193409	8192820	8192906	8193130	8193409	33	250	45	292	130	349	125	1.1998e-06	1.19242e-05	0.666	0.446	0.22
343	TMEM9	TMEM9	chr1	-	201122985	201123683	201122985	201123087	201123572	201123683	343	70	172	16	150	610	125	1.18579e-06	1.19242e-05	0.077	0.021	0.056
304	CREBZF	CREBZF	chr11	-	85368607	85373501	85368607	85371641	85373432	85373501	304	921	4	560	22	1916	125	1.43353e-06	1.40312e-05	0.938	0.624	0.314
820	GLIDR	GLIDR	chr9	-	41952705	41954633	41952705	41953779	41954503	41954633	820	61	3	17	15	849	125	1.58578e-06	1.52898e-05	0.75	0.143	0.607
975	DNAJB2	DNAJB2	chr2	+	220149353	220151622	220149353	220149557	220150708	220151622	975	321	63	366	157	1276	125	1.67471e-06	1.59098e-05	0.333	0.186	0.147
626	OTUD5	OTUD5	chrX	-	48779302	48780572	48779302	48780187	48780413	48780572	626	705	16	771	61	351	125	1.76307e-06	1.65064e-05	0.94	0.818	0.122
10	FAM96A	FAM96A	chr15	-	64364757	64367736	64364757	64365227	64367690	64367736	10	120	331	33	471	2588	125	2.48874e-06	2.29675e-05	0.017	0.003	0.014
430	CCPG1	CCPG1	chr15	-	55647420	55653142	55647420	55648607	55651736	55653142	430	413	44	396	9	3254	125	2.68201e-06	2.44025e-05	0.265	0.628	-0.363
8	DNPH1	DNPH1	chr6	-	43193366	43193881	43193366	43193619	43193770	43193881	8	123	270	80	376	276	125	2.94559e-06	2.64285e-05	0.171	0.088	0.083
309	AMBRA1	AMBRA1	chr11	-	46563494	46564948	46563494	46564531	46564801	46564948	309	14	47	48	29	395	125	3.08117e-06	2.72662e-05	0.086	0.344	-0.258
208	MCM7	MCM7	chr7	-	99696645	99697026	99696645	99696826	99696901	99697026	208	202	824	191	1297	200	125	4.17658e-06	3.64604e-05	0.133	0.084	0.049
419	DDAH2	DDAH2	chr6	-	31696641	31698042	31696641	31697002	31697827	31698042	419	90	188	159	153	950	125	4.8906e-06	4.21244e-05	0.059	0.12	-0.061
628	SLC25A3	SLC25A3	chr12	+	98987402	98987913	98987402	98987518	98987752	98987913	628	129	286	117	507	359	125	5.78863e-06	4.92033e-05	0.136	0.074	0.062
339	TMEM9	TMEM9	chr1	-	201122985	201123683	201122985	201123087	201123275	201123683	339	69	13	15	21	313	125	5.97587e-06	5.01352e-05	0.679	0.222	0.457
533	NXF1	NXF1	chr11	-	62566010	62567958	62566010	62566047	62567848	62567958	533	1035	180	889	251	1926	125	6.38036e-06	5.28425e-05	0.272	0.187	0.085
1038	EIF6	EIF6	chr20	-	33871978	33872295	33871978	33872064	33872183	33872295	1038	43	503	74	2190	244	125	8.82018e-06	7.21245e-05	0.042	0.017	0.025
605	PRKD2	PRKD2	chr19	-	47219387	47220384	47219387	47219792	47220071	47220384	605	207	7	197	35	404	125	9.99528e-06	8.07119e-05	0.901	0.635	0.266
589	HCFC1R1	HCFC1R1	chr16	-	3073233	3073531	3073233	3073362	3073474	3073531	589	45	36	68	175	237	125	1.02336e-05	8.16159e-05	0.397	0.17	0.227
821	GLIDR	GLIDR	chr9	-	41954503	41955177	41954503	41954633	41954748	41955177	821	29	15	6	29	240	125	1.1318e-05	8.91636e-05	0.502	0.097	0.405
240	B9D1	B9D1	chr17	-	19246482	19247170	19246482	19246774	19247102	19247170	240	27	31	10	68	453	125	1.31843e-05	0.000102615	0.194	0.039	0.155
312	KIAA0141	KIAA0141	chr5	+	141318085	141321612	141318085	141318325	141319118	141321612	312	443	2	328	18	918	125	1.43437e-05	0.000109012	0.968	0.713	0.255
410	CCDC107	CCDC107	chr9	+	35660742	35661500	35660742	35660855	35660936	35661500	410	267	40	344	119	206	125	1.43199e-05	0.000109012	0.802	0.637	0.165
51	METTL17	METTL17	chr14	+	21464685	21465194	21464685	21464870	21464943	21465194	51	240	129	130	141	198	125	1.63689e-05	0.000122957	0.54	0.368	0.172
819	PCID2	PCID2	chr13	-	113831852	113832601	113831852	113832290	113832487	113832601	819	516	16	278	32	322	125	1.75841e-05	0.000130567	0.926	0.771	0.155
529	FN1	FN1	chr2	-	216236631	216237098	216236631	216236738	216236831	216237098	529	230	323	1915	3988	218	125	1.77907e-05	0.0001306	0.29	0.216	0.074
998	FXYD5	FXYD5	chr19	+	35645671	35646514	35645671	35645772	35646453	35646514	998	29	8	44	70	806	125	2.07628e-05	0.000150705	0.36	0.089	0.271
168	HMGN3	HMGN3	chr6	-	79910961	79912106	79910961	79911443	79911992	79912106	168	316	515	91	267	674	125	2.12034e-05	0.000152193	0.102	0.059	0.043
381	NGRN	NGRN	chr15	+	90808894	90809630	90808894	90809108	90809519	90809630	381	1381	12	1380	43	536	125	2.19905e-05	0.000156108	0.964	0.882	0.082
537	DIS3L2	DIS3L2	chr2	+	233200482	233201908	233200482	233200584	233201178	233201908	537	93	22	62	51	719	125	2.40592e-05	0.000168937	0.424	0.174	0.25
329	ATP5D	ATP5D	chr19	+	1244313	1244824	1244313	1244439	1244735	1244824	329	197	219	332	212	421	125	2.51458e-05	0.000174668	0.211	0.317	-0.106
497	BET1L	BET1L	chr11	-	202923	205667	202923	205469	205610	205667	497	42	88	22	153	266	125	3.26429e-05	0.000224333	0.183	0.063	0.12
180	TRIM5	TRIM5	chr11	-	5684424	5686912	5684424	5686625	5686885	5686912	180	16	41	8	128	385	125	5.95115e-05	0.000404678	0.112	0.02	0.092
409	C11orf49	C11orf49	chr11	+	47182677	47183798	47182677	47182741	47183014	47183798	409	118	82	48	82	398	125	8.86063e-05	0.000596246	0.311	0.155	0.156
580	SRSF8	SRSF8	chr11	+	94800040	94804387	94800040	94801346	94801817	94804387	580	105	21	639	39	596	125	0.000129927	0.000865285	0.512	0.775	-0.263
128	PPCS	PPCS	chr1	+	42922164	42923021	42922164	42922299	42922917	42923021	128	121	5	209	42	743	125	0.000145441	0.000958721	0.803	0.456	0.347
737	SNHG7	SNHG7	chr9	-	139619045	139619562	139619045	139619391	139619506	139619562	737	707	41	441	57	240	125	0.000162968	0.00106341	0.9	0.801	0.099
552	PML	PML	chr15	+	74326818	74328735	74326818	74326871	74327512	74328735	552	113	11	189	61	766	125	0.000176314	0.00113899	0.626	0.336	0.29
196	ACTG1	ACTG1	chr17	-	79476996	79477859	79476996	79477355	79477504	79477859	196	30172	266	68565	447	274	125	0.000179484	0.00114799	0.981	0.986	-0.005
56	AP1G2	AP1G2	chr14	-	24035024	24035369	24035024	24035101	24035272	24035369	56	73	46	128	182	296	125	0.000200151	0.00126763	0.401	0.229	0.172
705	POFUT2	POFUT2	chr21	-	46683842	46687628	46683842	46685550	46687504	46687628	705	143	61	71	70	2079	125	0.000221802	0.00138512	0.124	0.057	0.067
778	SLC39A7	SLC39A7	chr6	+	33168602	33169433	33168602	33168715	33169018	33169433	778	562	25	933	93	428	125	0.000222991	0.00138512	0.868	0.746	0.122
792	VPS28	VPS28	chr8	-	145648983	145649515	145648983	145649305	145649423	145649515	792	35	527	49	314	243	125	0.000225315	0.00138623	0.033	0.074	-0.041
717	DLL3	DLL3	chr19	+	39998469	39999121	39998469	39998554	39998891	39999121	717	121	58	12	23	462	125	0.000292436	0.0017822	0.361	0.124	0.237
306	CREBZF	CREBZF	chr11	-	85374567	85376182	85374567	85374645	85374858	85376182	306	196	26	158	53	338	125	0.000298519	0.00180228	0.736	0.524	0.212
618	POMGNT1	POMGNT1	chr1	-	46654352	46655029	46654352	46654652	46654913	46655029	618	418	20	823	10	386	125	0.000310631	0.00185803	0.871	0.964	-0.093
195	ARL6IP4	ARL6IP4	chr12	+	123467015	123467460	123467015	123467085	123467166	123467460	195	89	707	70	1010	206	125	0.000355339	0.00210595	0.071	0.04	0.031
553	CIZ1	CIZ1	chr9	-	130940987	130941694	130940987	130941183	130941351	130941694	553	762	109	482	116	293	125	0.000367386	0.00215756	0.749	0.639	0.11
388	DNAJB12	DNAJB12	chr10	-	74092587	74095689	74092587	74094375	74095537	74095689	388	273	27	433	93	1287	125	0.000467636	0.00272155	0.495	0.311	0.184
46	C11orf98	C11orf98	chr11	-	62432320	62432688	62432320	62432445	62432602	62432688	46	25	157	21	391	282	125	0.000537446	0.00304847	0.066	0.023	0.043
485	GMPPB	GMPPB	chr3	-	49758908	49759580	49758908	49759316	49759397	49759580	485	9	38	10	258	206	125	0.000537355	0.00304847	0.126	0.023	0.103
49	SLC30A7	SLC30A7	chr1	+	101440365	101447311	101440365	101440458	101440774	101447311	49	65	4	95	31	441	125	0.000537966	0.00304847	0.822	0.465	0.357
29	EFHC1	EFHC1	chr6	+	52317485	52319085	52317485	52317635	52318892	52319085	29	79	41	124	24	1382	125	0.000702174	0.00391039	0.148	0.318	-0.17
783	ZNF131	ZNF131	chr5	+	43161350	43162033	43161350	43161715	43161810	43162033	783	27	6	62	0	220	125	0.000698481	0.00391039	0.719	1	-0.281
611	NSUN5	NSUN5	chr7	-	72716512	72717737	72716512	72717526	72717596	72717737	611	30	82	26	195	195	125	0.000781383	0.0043143	0.19	0.079	0.111
612	NSUN5	NSUN5	chr7	-	72716512	72717737	72716512	72717521	72717596	72717737	612	43	3	39	19	200	125	0.000788309	0.00431566	0.9	0.562	0.338
162	DKC1	DKC1	chrX	+	153993173	153993805	153993173	153993241	153993718	153993805	162	20	167	5	310	602	125	0.000829788	0.00450456	0.024	0.003	0.021
244	NR2C2AP	NR2C2AP	chr19	-	19312219	19312850	19312219	19312372	19312739	19312850	244	577	1	730	15	492	125	0.000943972	0.00508172	0.993	0.925	0.068
129	PPCS	PPCS	chr1	+	42922164	42923021	42922164	42922744	42922917	42923021	129	13	74	6	170	298	125	0.00119195	0.00631146	0.069	0.015	0.054
830	RPL13	RPL13	chr16	+	89627985	89628159	89627985	89628006	89628147	89628159	830	17336	371	17995	298	266	125	0.00119063	0.00631146	0.956	0.966	-0.01
488	TNFSF13	TNFSF13	chr17	+	7461608	7462614	7461608	7461692	7462384	7462614	488	44	8	245	7	817	125	0.00124222	0.00652419	0.457	0.843	-0.386
486	PDCD2	PDCD2	chr6	-	170890834	170892276	170890834	170891353	170892144	170892276	486	500	61	244	57	916	125	0.00132219	0.00688816	0.528	0.369	0.159
41	MRPL52	MRPL52	chr14	+	23299091	23299319	23299091	23299149	23299261	23299319	41	25	9	51	68	237	125	0.00155629	0.00803505	0.594	0.283	0.311
596	QKI	QKI	chr6	+	163984451	163999628	163984451	163984751	163985698	163999628	596	53	4	50	20	1072	125	0.00156721	0.00803505	0.607	0.226	0.381
692	PSME1	PSME1	chr14	+	24607682	24608176	24607682	24607769	24607944	24608176	692	18	285	29	1289	300	125	0.0017011	0.00865286	0.026	0.009	0.017
747	CIART	CIART	chr1	+	150254942	150256043	150254942	150255028	150255617	150256043	747	53	12	56	1	714	125	0.00183773	0.00927478	0.436	0.907	-0.471
500	ULK2	ULK2	chr17	-	19674142	19679720	19674142	19674380	19679621	19679720	500	412	4	553	23	5366	125	0.00240294	0.0120333	0.706	0.359	0.347
124	DMAP1	DMAP1	chr1	+	44679124	44679530	44679124	44679199	44679380	44679530	124	143	25	67	30	306	125	0.00242647	0.0120391	0.7	0.477	0.223
19	TP53I3	TP53I3	chr2	-	24307058	24308085	24307058	24307201	24307600	24308085	19	43	9	98	64	524	125	0.00244137	0.0120391	0.533	0.268	0.265
738	AMACR	AMACR	chr5	-	33987090	33989607	33987090	33988466	33989215	33989607	738	298	9	389	1	874	125	0.00273056	0.0133632	0.826	0.982	-0.156
982	ST3GAL1	ST3GAL1	chr8	-	134487961	134488843	134487961	134488317	134488520	134488843	982	9	13	138	50	328	125	0.00314423	0.015272	0.209	0.513	-0.304
1025	ARFRP1	ARFRP1	chr20	-	62329994	62332054	62329994	62331882	62331953	62332054	1025	1	36	26	97	196	125	0.00326084	0.0155308	0.017	0.146	-0.129
107	P3H1	P3H1	chr1	-	43212005	43213083	43212005	43212523	43212923	43213083	107	106	24	17	14	525	125	0.00326963	0.0155308	0.513	0.224	0.289
308	LPPR3	LPPR3	chr19	-	814433	814749	814433	814607	814691	814749	308	0	19	2	0	209	125	0.00324065	0.0155308	0	1	-1
407	BRWD1	BRWD1	chr21	-	40557403	40569341	40557403	40559343	40568423	40569341	407	1179	14	530	0	9205	125	0.00342846	0.0161663	0.533	1	-0.467
648	GTPBP3	GTPBP3	chr19	+	17449762	17450075	17449762	17449835	17449931	17450075	648	30	58	12	69	221	125	0.00360201	0.0168616	0.226	0.09	0.136
495	TCF3	TCF3	chr19	-	1609288	1611848	1609288	1611368	1611702	1611848	495	921	125	945	184	459	125	0.0036813	0.0169102	0.667	0.583	0.084
654	NAPA	NAPA	chr19	-	47990890	47991646	47990890	47991147	47991491	47991646	654	721	58	1051	47	469	125	0.00369092	0.0169102	0.768	0.856	-0.088
851	PIGO	PIGO	chr9	-	35091236	35092764	35091236	35091288	35092539	35092764	851	203	21	1036	46	1376	125	0.00366476	0.0169102	0.468	0.672	-0.204
201	DHRS12	DHRS12	chr13	-	52342128	52343429	52342128	52342432	52343291	52343429	201	42	3	14	8	984	125	0.00386995	0.0176056	0.64	0.182	0.458
137	APH1A	APH1A	chr1	-	150237798	150239056	150237798	150238594	150238932	150239056	137	1401	235	2349	301	463	125	0.00419068	0.0189313	0.617	0.678	-0.061
659	C11orf24	C11orf24	chr11	-	68028802	68030386	68028802	68029193	68030198	68030386	659	265	26	1306	62	1130	125	0.00463422	0.0207896	0.53	0.7	-0.17
582	TP73-AS1	TP73-AS1	chr1	-	3652547	3656951	3652547	3655077	3656796	3656951	582	390	47	451	27	1844	125	0.00473341	0.0210882	0.36	0.531	-0.171
395	EGR2	EGR2	chr10	-	64575620	64576126	64575620	64575829	64576012	64576126	395	25	0	8	4	308	125	0.00500858	0.0221612	1	0.448	0.552
24	PTPMT1	PTPMT1	chr11	+	47586981	47587538	47586981	47587348	47587457	47587538	24	39	48	40	108	234	125	0.00586992	0.0256214	0.303	0.165	0.138
857	SNHG8	SNHG8	chr4	+	119199916	119200292	119199916	119199947	119200098	119200292	857	54	0	169	17	276	125	0.00583277	0.0256214	1	0.818	0.182
929	LRTOMT	LRTOMT	chr11	+	71805993	71807938	71805993	71806142	71806424	71807938	929	9	14	2	26	407	125	0.00596588	0.0258655	0.165	0.023	0.142
693	PSME1	PSME1	chr14	+	24607682	24608176	24607682	24607777	24607944	24608176	693	18	5	26	32	292	125	0.00618284	0.0266274	0.606	0.258	0.348
305	CREBZF	CREBZF	chr11	-	85368607	85376182	85368607	85373501	85374567	85376182	305	583	47	288	43	1191	125	0.0063981	0.027372	0.566	0.413	0.153
1039	EIF6	EIF6	chr20	-	33872183	33872520	33872183	33872295	33872499	33872520	1039	30	4	272	4	329	125	0.00644288	0.0273823	0.74	0.963	-0.223
785	SLC11A2	SLC11A2	chr12	-	51373565	51375586	51373565	51373841	51375421	51375586	785	363	8	619	2	1705	125	0.00694765	0.0293345	0.769	0.958	-0.189
311	WTAP	WTAP	chr6	+	160169222	160170453	160169222	160169401	160169621	160170453	311	486	50	805	47	345	125	0.00768072	0.0322191	0.779	0.861	-0.082
181	BCKDHB	BCKDHB	chr6	+	81053380	81055987	81053380	81053529	81055691	81055987	181	423	23	511	54	2287	125	0.00801471	0.0333682	0.501	0.341	0.16
762	PHF6	PHF6	chrX	+	133559230	133562822	133559230	133559360	133559690	133562822	762	90	32	87	62	455	125	0.00805795	0.0333682	0.436	0.278	0.158
178	LOC730101	LOC730101	chr6	+	52531186	52533951	52531186	52531316	52531546	52533951	178	61	19	6	9	355	125	0.00844177	0.0347349	0.531	0.19	0.341
89	RECQL5	RECQL5	chr17	-	73645793	73647345	73645793	73646798	73647265	73647345	89	0	5	10	5	592	125	0.00904159	0.0369675	0	0.297	-0.297
675	RABGGTA	RABGGTA	chr14	-	24740318	24740833	24740318	24740375	24740692	24740833	675	18	6	50	59	442	125	0.00938264	0.0379316	0.459	0.193	0.266
880	HRAS	HRAS	chr11	-	532241	532755	532241	532522	532630	532755	880	7	322	35	591	233	125	0.00939483	0.0379316	0.012	0.031	-0.019
1018	HCG18	HCG18	chr6	-	30255173	30262741	30255173	30260376	30262247	30262741	1018	157	93	271	102	1996	125	0.00990899	0.0397514	0.096	0.143	-0.047
43	MRPL52	MRPL52	chr14	+	23299091	23299319	23299091	23299157	23299258	23299319	43	24	0	48	11	226	125	0.0100301	0.0397514	1	0.707	0.293
776	REC8	REC8	chr14	+	24641233	24641817	24641233	24641574	24641675	24641817	776	80	139	271	310	226	125	0.0100172	0.0397514	0.241	0.326	-0.085
444	PIP4K2C	PIP4K2C	chr12	+	57995308	57997211	57995308	57995419	57995708	57997211	444	350	8	1089	6	414	125	0.0101788	0.0400944	0.93	0.982	-0.052
1036	RELL2	RELL2	chr5	+	141016516	141017976	141016516	141017308	141017736	141017976	1036	24	3	15	11	553	125	0.0108392	0.042437	0.644	0.236	0.408
856	ARHGAP33	ARHGAP33	chr19	+	36278069	36279724	36278069	36278461	36278545	36279724	856	17	21	24	8	209	125	0.0110019	0.0428147	0.326	0.642	-0.316
558	TRIM13	TRIM13	chr13	+	50571142	50571899	50571142	50571352	50571802	50571899	558	78	7	45	14	575	125	0.011511	0.0445275	0.708	0.411	0.297
408	C11orf49	C11orf49	chr11	+	47182677	47183798	47182677	47182741	47182996	47183798	408	111	10	45	13	380	125	0.0116584	0.0448293	0.785	0.532	0.253
535	SLC5A6	SLC5A6	chr2	-	27425680	27426213	27425680	27425748	27426100	27426213	535	36	122	31	208	477	125	0.0118754	0.0453935	0.072	0.038	0.034
663	METTL5	METTL5	chr2	-	170680998	170681441	170680998	170681150	170681291	170681441	663	20	40	17	89	266	125	0.0120176	0.0453998	0.19	0.082	0.108
949	BAD	BAD	chr11	-	64051653	64052176	64051653	64051848	64052102	64052176	949	14	19	22	89	379	125	0.0119697	0.0453998	0.196	0.075	0.121
600	ENOSF1	ENOSF1	chr18	-	670323	674406	670323	673076	674160	674406	600	2060	11	2413	30	1209	125	0.0124547	0.0467777	0.951	0.893	0.058
883	EARS2	EARS2	chr16	-	23533333	23535775	23533333	23534738	23534831	23535775	883	84	7	194	3	218	125	0.0128933	0.0481448	0.873	0.974	-0.101
493	PLCD1	PLCD1	chr3	-	38051394	38051766	38051394	38051544	38051621	38051766	493	20	45	8	55	202	125	0.0133336	0.0492201	0.216	0.083	0.133
647	DCTN1	DCTN1	chr2	-	74593370	74593747	74593370	74593502	74593585	74593747	647	17	298	7	363	208	125	0.0132581	0.0492201	0.033	0.011	0.022
1037	UNC119	UNC119	chr17	-	26873724	26874867	26873724	26874427	26874694	26874867	1037	213	228	86	139	392	125	0.013428	0.0492869	0.23	0.165	0.065
447	FAM127B	FAM127B	chrX	-	134184962	134186221	134184962	134185398	134185946	134186221	447	779	112	1061	107	673	125	0.0135758	0.0495477	0.564	0.648	-0.084
151	TREX1	TREX1	chr3	+	48506918	48509044	48506918	48507708	48508028	48509044	151	21	19	18	46	445	125	0.0137015	0.0497255	0.237	0.099	0.138
803	AEBP2	AEBP2	chr12	+	19671020	19675173	19671020	19671047	19671608	19675173	803	166	14	95	20	686	125	0.0138996	0.050163	0.684	0.464	0.22
905	C14orf132	C14orf132	chr14	+	96552847	96560308	96552847	96553099	96559858	96560308	905	1141	5	1262	0	6884	125	0.0140115	0.0502857	0.806	1	-0.194
227	PDK1	PDK1	chr2	+	173460556	173463862	173460556	173460751	173462340	173463862	227	707	28	515	8	1714	125	0.0141033	0.0503354	0.648	0.824	-0.176
758	SETD4	SETD4	chr21	-	37406838	37408549	37406838	37408258	37408382	37408549	758	18	20	9	33	249	125	0.0152196	0.0540211	0.311	0.12	0.191
694	LMNA	LMNA	chr1	+	156108870	156109880	156108870	156108893	156109560	156109880	694	535	4	3029	1	792	125	0.0154401	0.0542998	0.955	0.998	-0.043
6	DNHD1	DNHD1	chr11	+	6518814	6520191	6518814	6518897	6519000	6520191	6	11	0	7	5	228	125	0.0154662	0.0542998	1	0.434	0.566
183	ACBD4	ACBD4	chr17	+	43213013	43213599	43213013	43213320	43213474	43213599	183	5	2	7	26	279	125	0.0158797	0.0554502	0.528	0.108	0.42
452	SSSCA1	SSSCA1	chr11	+	65337929	65338226	65337929	65337981	65338074	65338226	452	15	20	25	91	218	125	0.0164201	0.0570288	0.301	0.136	0.165
1020	LRRC75A-AS1	LRRC75A-AS1	chr17	+	16342300	16342728	16342300	16342374	16342640	16342728	1020	32	278	48	234	391	125	0.0178599	0.0616978	0.035	0.062	-0.027
639	DCAF7	DCAF7	chr17	+	61666361	61671642	61666361	61666599	61671564	61671642	639	5338	18	7952	11	5090	125	0.0186539	0.0640979	0.879	0.947	-0.068
433	PPIL2	PPIL2	chr22	+	22049682	22052202	22049682	22049785	22051035	22052202	433	404	13	466	32	1375	125	0.0198379	0.0678058	0.739	0.57	0.169
441	C1QTNF6	C1QTNF6	chr22	-	37576205	37578775	37576205	37576907	37578191	37578775	441	490	4	856	22	1409	125	0.0201576	0.0683375	0.916	0.775	0.141
939	GCDH	GCDH	chr19	+	13002300	13002788	13002300	13002336	13002644	13002788	939	7	15	6	57	433	125	0.020205	0.0683375	0.119	0.029	0.09
760	PRX	PRX	chr19	-	40899670	40904723	40899670	40903877	40904526	40904723	760	6	8	12	2	774	125	0.0205252	0.0690587	0.108	0.492	-0.384
146	CUTA	CUTA	chr6	-	33385257	33386065	33385257	33385472	33385645	33386065	146	645	156	523	169	298	125	0.021406	0.0716492	0.634	0.565	0.069
960	CDK5RAP3	CDK5RAP3	chr17	+	46052879	46053379	46052879	46053019	46053234	46053379	960	374	137	384	191	340	125	0.0218166	0.0726471	0.501	0.425	0.076
2	DERL3	DERL3	chr22	-	24176689	24179341	24176689	24179149	24179250	24179341	2	36	3	12	6	226	125	0.0220753	0.0731316	0.869	0.525	0.344
951	JRKL	JRKL	chr11	+	96123157	96126727	96123157	96123237	96123646	96126727	951	23	0	91	16	534	125	0.0224874	0.0741166	1	0.571	0.429
190	ERCC2	ERCC2	chr19	-	45873390	45873845	45873390	45873490	45873793	45873845	190	12	24	3	27	428	125	0.0228573	0.0745749	0.127	0.031	0.096
900	RUFY1	RUFY1	chr5	+	178986692	178987199	178986692	178986836	178987025	178987199	900	42	1	28	6	314	125	0.0227859	0.0745749	0.944	0.65	0.294
540	MED23	MED23	chr6	-	131907877	131908986	131907877	131908077	131908848	131908986	540	308	0	241	4	896	125	0.0230125	0.0747039	1	0.894	0.106
772	TCEB2	TCEB2	chr16	-	2821414	2822103	2821414	2821605	2821994	2822103	772	419	22	514	12	514	125	0.0238523	0.0770429	0.822	0.912	-0.09
18	TMEM136	TMEM136	chr11	+	120200685	120204388	120200685	120200758	120201115	120204388	18	70	6	71	18	482	125	0.0242103	0.0778101	0.752	0.506	0.246
159	ELP5	ELP5	chr17	+	7161906	7163259	7161906	7162002	7162889	7163259	159	204	4	249	0	1012	125	0.0246068	0.0779775	0.863	1	-0.137
907	C5orf24	C5orf24	chr5	+	134190587	134195425	134190587	134191017	134193046	134195425	907	1053	9	2141	40	2154	125	0.0244346	0.0779775	0.872	0.756	0.116
912	U2AF1L4	U2AF1L4	chr19	-	36234970	36235322	36234970	36235046	36235223	36235322	912	27	29	19	48	302	125	0.0246245	0.0779775	0.278	0.141	0.137
93	THYN1	THYN1	chr11	-	134122733	134123260	134122733	134122810	134123192	134123260	93	119	21	90	32	507	125	0.0251046	0.0791102	0.583	0.409	0.174
557	TRIM13	TRIM13	chr13	+	50571142	50571899	50571142	50571267	50571802	50571899	557	84	14	50	20	660	125	0.0257072	0.0806159	0.532	0.321	0.211
111	TRMT112	TRMT112	chr11	-	64083963	64084619	64083963	64084440	64084529	64084619	111	57	784	75	1555	214	125	0.0262425	0.0818968	0.041	0.027	0.014
342	TMEM9	TMEM9	chr1	-	201122985	201123683	201122985	201123087	201123576	201123683	342	70	1	16	3	614	125	0.0266695	0.0824331	0.934	0.521	0.413
396	GPX1	GPX1	chr3	-	49394608	49395791	49394608	49395180	49395459	49395791	396	30	476	9	1194	404	125	0.0266554	0.0824331	0.019	0.002	0.017
1054	SLC10A3	SLC10A3	chrX	-	153715644	153717421	153715644	153716835	153716922	153717421	1054	65	1	194	18	212	125	0.0299516	0.0921367	0.975	0.864	0.111
313	MED8	MED8	chr1	-	43849578	43850777	43849578	43850223	43850716	43850777	313	440	0	715	7	618	125	0.0307043	0.0940046	1	0.954	0.046
370	ZNRD1	ZNRD1	chr6	+	30029016	30029446	30029016	30029166	30029291	30029446	370	236	14	63	10	250	125	0.0316491	0.0964401	0.894	0.759	0.135
59	MRPL30	MRPL30	chr2	+	99812035	99816020	99812035	99812219	99813616	99816020	59	946	18	1215	10	1522	125	0.0318989	0.096745	0.812	0.909	-0.097
770	TULP3	TULP3	chr12	+	3048476	3050306	3048476	3048590	3049695	3050306	770	765	10	1033	4	1230	125	0.0322946	0.097034	0.886	0.963	-0.077
92	THYN1	THYN1	chr11	-	134122733	134123260	134122733	134122810	134123120	134123260	92	118	72	87	84	435	125	0.0321836	0.097034	0.32	0.229	0.091
621	UBE2V1	UBE2V1	chr20	-	48713019	48713357	48713019	48713071	48713208	48713357	621	18	0	14	4	262	125	0.0334156	0.0999374	1	0.625	0.375
132	PTPRO	PTPRO	chr12	+	15747870	15751265	15747870	15747991	15749023	15751265	132	8	1	0	2	1157	125	0.0339179	0.100972	0.464	0	0.464
664	METTL5	METTL5	chr2	-	170680998	170681441	170680998	170681150	170681377	170681441	664	20	32	18	66	352	125	0.0345124	0.102271	0.182	0.088	0.094
784	ZNF131	ZNF131	chr5	+	43161350	43162033	43161350	43161708	43161810	43162033	784	28	40	66	49	227	125	0.0350819	0.103484	0.278	0.426	-0.148
1032	ARHGDIA	ARHGDIA	chr17	-	79825594	79826951	79825594	79826460	79826864	79826951	1032	2618	22	7940	37	529	125	0.0357543	0.104988	0.966	0.981	-0.015
3	DERL3	DERL3	chr22	-	24176689	24179341	24176689	24177119	24179250	24179341	3	372	8	122	8	2256	125	0.0364004	0.106401	0.72	0.458	0.262
613	RPL31	RPL31	chr2	+	101622420	101622885	101622420	101622533	101622811	101622885	613	230	3806	137	2866	403	125	0.037779	0.109933	0.018	0.015	0.003
749	CIART	CIART	chr1	+	150254942	150256043	150254942	150255028	150255923	150256043	749	138	6	86	11	1020	125	0.0386904	0.112081	0.738	0.489	0.249
277	STIL	STIL	chr1	-	47765576	47765824	47765576	47765640	47765781	47765824	277	23	0	108	15	266	125	0.0399244	0.115139	1	0.772	0.228
1026	TOR2A	TOR2A	chr9	-	130493802	130495839	130493802	130494557	130495663	130495839	1026	115	11	33	9	1231	125	0.0409654	0.117096	0.515	0.271	0.244
709	OXSM	OXSM	chr3	+	25832480	25833488	25832480	25832806	25833260	25833488	709	105	3	156	0	579	125	0.04087	0.117096	0.883	1	-0.117
220	JRK	JRK	chr8	-	143738873	143740356	143738873	143739494	143740233	143740356	220	222	1	110	4	864	125	0.0414282	0.117897	0.97	0.799	0.171
807	HES4	HES4	chr1	-	935071	935552	935071	935167	935245	935552	807	10	4	35	49	203	125	0.0422515	0.119713	0.606	0.305	0.301
121	FIGNL1	FIGNL1	chr7	-	50511826	50514995	50511826	50514714	50514829	50514995	121	54	0	138	8	240	125	0.0442635	0.124865	1	0.9	0.1
11	ABL2	ABL2	chr1	-	179068461	179078576	179068461	179078033	179078342	179078576	11	19	0	150	24	434	125	0.0446314	0.125356	1	0.643	0.357
653	FLAD1	FLAD1	chr1	+	154955769	154956542	154955769	154955873	154956317	154956542	653	122	40	98	53	569	125	0.0450908	0.125605	0.401	0.289	0.112
988	GLYCTK	GLYCTK	chr3	+	52326275	52327208	52326275	52326585	52327061	52327208	988	67	2	128	15	601	125	0.045109	0.125605	0.874	0.64	0.234
12	VCPKMT	VCPKMT	chr14	-	50582797	50583297	50582797	50582897	50583004	50583297	12	2	0	1	7	232	125	0.0463885	0.126979	1	0.071	0.929
425	COCH	COCH	chr14	+	31343740	31344178	31343740	31343797	31344121	31344178	425	10	0	11	5	449	125	0.0461823	0.126979	1	0.38	0.62
479	FAM195B	FAM195B	chr17	-	79780236	79781187	79780236	79780783	79781084	79781187	479	782	94	947	83	426	125	0.0462993	0.126979	0.709	0.77	-0.061
809	ZFAND2B	ZFAND2B	chr2	+	220071505	220071764	220071505	220071567	220071691	220071764	809	39	4	17	7	249	125	0.0459245	0.126979	0.83	0.549	0.281
841	SLC25A1	SLC25A1	chr22	-	19165645	19166018	19165645	19165753	19165899	19166018	841	2	0	2	10	271	125	0.0473471	0.129056	1	0.084	0.916
1004	C1QTNF9B	C1QTNF9B	chr13	-	24465237	24466200	24465237	24465650	24466164	24466200	1004	20	5	16	0	639	125	0.0491015	0.133275	0.439	1	-0.561
527	SNX21	SNX21	chr20	+	44469277	44471914	44469277	44469419	44470671	44471914	527	394	0	450	4	1377	125	0.0498959	0.134865	1	0.911	0.089
376	ZNRD1	ZNRD1	chr6	+	30029016	30029446	30029016	30029175	30029291	30029446	376	234	74	63	33	241	125	0.0501192	0.134904	0.621	0.498	0.123
113	NISCH	NISCH	chr3	+	52514199	52515926	52514199	52514311	52514894	52515926	113	134	21	100	29	708	125	0.0513853	0.137246	0.53	0.378	0.152
923	TAOK2	TAOK2	chr16	+	29997585	29999726	29997585	29997825	29998164	29999726	923	75	2	209	0	464	125	0.051414	0.137246	0.91	1	-0.09
771	STX4	STX4	chr16	+	31045546	31045857	31045546	31045646	31045782	31045857	771	18	57	32	196	261	125	0.0523055	0.139051	0.131	0.073	0.058
34	RANGRF	RANGRF	chr17	+	8192575	8193409	8192575	8192732	8193130	8193409	34	288	20	281	9	523	125	0.0532238	0.140912	0.775	0.882	-0.107
587	HCFC1R1	HCFC1R1	chr16	-	3073847	3074287	3073847	3074133	3074212	3074287	587	28	2	71	0	204	125	0.0564708	0.148899	0.896	1	-0.104
54	GALNT16	GALNT16	chr14	+	69818747	69821190	69818747	69818887	69820048	69821190	54	45	7	21	0	1286	125	0.0569417	0.14953	0.385	1	-0.615
588	HCFC1R1	HCFC1R1	chr16	-	3073847	3074287	3073847	3073969	3074181	3074287	588	25	2	61	0	337	125	0.0578785	0.151374	0.823	1	-0.177
101	SPRTN	SPRTN	chr1	+	231487049	231490773	231487049	231487317	231488355	231490773	101	18	49	38	54	1163	125	0.0601443	0.156666	0.038	0.07	-0.032
817	TMEM138	TMEM138	chr11	+	61131723	61131990	61131723	61131787	61131904	61131990	817	48	1	172	18	242	125	0.0605216	0.156749	0.961	0.832	0.129
834	KCNK7	KCNK7	chr11	-	65360325	65361345	65360325	65360681	65360946	65361345	834	0	2	3	0	390	125	0.0606615	0.156749	0	1	-1
861	OXLD1	OXLD1	chr17	-	79632065	79633667	79632065	79632614	79633184	79633667	861	301	4	238	0	695	125	0.0638873	0.164427	0.931	1	-0.069
253	TMEM205	TMEM205	chr19	-	11456195	11456981	11456195	11456304	11456683	11456981	253	749	66	160	7	504	125	0.0645538	0.165483	0.738	0.85	-0.112
250	RAB24	RAB24	chr5	-	176730172	176730745	176730172	176730321	176730407	176730745	250	12	3	16	0	211	125	0.0656962	0.167746	0.703	1	-0.297
769	FXYD3	FXYD3	chr19	+	35613668	35613858	35613668	35613743	35613821	35613858	769	2	5	0	13	203	125	0.0668588	0.170042	0.198	0	0.198
604	PRKD2	PRKD2	chr19	-	47219387	47220384	47219387	47219792	47220207	47220384	604	249	2	261	8	540	125	0.0681459	0.172636	0.966	0.883	0.083
567	C10orf32	C10orf32	chr10	+	104622629	104624718	104622629	104622689	104623486	104624718	567	475	3	207	5	922	125	0.0695392	0.175478	0.955	0.849	0.106
806	MEX3D	MEX3D	chr19	-	1554667	1556922	1554667	1555388	1555575	1556922	806	53	0	145	7	312	125	0.0708748	0.178152	1	0.892	0.108
246	TRMT2A	TRMT2A	chr22	-	20104405	20104818	20104405	20104495	20104619	20104818	246	15	1	23	9	249	125	0.0727306	0.182108	0.883	0.562	0.321
703	RAB29	RAB29	chr1	-	205743960	205744610	205743960	205744214	205744501	205744610	703	18	0	30	5	412	125	0.0755423	0.188418	1	0.645	0.355
36	PAK6	PAK6	chr15	+	40568127	40569688	40568127	40568306	40569316	40569688	36	54	2	550	3	1135	125	0.0767734	0.190752	0.748	0.953	-0.205
707	STX16	STX16	chr20	+	57226308	57227143	57226308	57226490	57227128	57227143	707	483	6	1205	5	763	125	0.0778581	0.191241	0.93	0.975	-0.045
763	BTBD3	BTBD3	chr20	+	11898512	11899249	11898512	11898659	11898981	11899249	763	85	53	33	35	447	125	0.0777238	0.191241	0.31	0.209	0.101
941	TTLL3	TTLL3	chr3	+	9851643	9852393	9851643	9852078	9852304	9852393	941	21	0	9	2	351	125	0.077365	0.191241	1	0.616	0.384
840	STRADA	STRADA	chr17	-	61780191	61781942	61780191	61781111	61781700	61781942	840	149	1	63	3	714	125	0.0802879	0.196462	0.963	0.786	0.177
403	DFFA	DFFA	chr1	-	10520602	10523266	10520602	10521759	10523114	10523266	403	251	67	617	122	1480	125	0.0807874	0.196584	0.24	0.299	-0.059
877	TSTD1	TSTD1	chr1	-	161007421	161007865	161007421	161007616	161007702	161007865	877	10	71	20	300	211	125	0.0809462	0.196584	0.077	0.038	0.039
969	HPN	HPN	chr19	+	35532625	35533426	35532625	35532776	35533356	35533426	969	8	2	2	4	705	125	0.081724	0.197729	0.415	0.081	0.334
275	THTPA	THTPA	chr14	+	24025190	24026513	24025190	24025552	24025951	24026513	275	69	1	77	6	524	125	0.0844093	0.203464	0.943	0.754	0.189
202	VIPAS39	VIPAS39	chr14	-	77923437	77923983	77923437	77923708	77923837	77923983	202	10	0	4	2	254	125	0.0884783	0.21248	1	0.496	0.504
165	DKC1	DKC1	chrX	+	153994490	153995336	153994490	153994675	153995271	153995336	165	23	219	5	442	721	125	0.0902111	0.215838	0.018	0.002	0.016
14	EEF1B2	EEF1B2	chr2	+	207024317	207024783	207024317	207024408	207024682	207024783	14	1469	176	1911	190	399	125	0.0922637	0.219749	0.723	0.759	-0.036
268	NCDN	NCDN	chr1	+	36023392	36023824	36023392	36023484	36023756	36023824	268	11	6	9	15	397	125	0.0928662	0.219749	0.366	0.159	0.207
424	RPRD1A	RPRD1A	chr18	-	33569786	33573263	33569786	33570558	33573064	33573263	424	1621	17	2313	13	2631	125	0.0927603	0.219749	0.819	0.894	-0.075
494	ATP2A2	ATP2A2	chr12	+	110784005	110788897	110784005	110784126	110788096	110788897	494	4118	3	7749	15	4095	125	0.0945236	0.222416	0.977	0.94	0.037
641	ZNHIT6	ZNHIT6	chr1	-	86173311	86174116	86173311	86173619	86173736	86174116	641	103	0	401	9	242	125	0.0952328	0.222416	1	0.958	0.042
674	SEC14L1	SEC14L1	chr17	+	75209999	75213181	75209999	75210101	75212630	75213181	674	3628	18	3224	8	2654	125	0.0953703	0.222416	0.905	0.95	-0.045
965	RBM19	RBM19	chr12	-	114259858	114261126	114259858	114260451	114261013	114261126	965	107	23	148	18	687	125	0.0949433	0.222416	0.458	0.599	-0.141
756	NOP14	NOP14	chr4	-	2939663	2940657	2939663	2939915	2940538	2940657	756	406	6	494	2	748	125	0.095808	0.222633	0.919	0.976	-0.057
815	TDRP	TDRP	chr8	-	439789	442744	439789	441670	442458	442744	815	489	3	521	0	913	125	0.0978304	0.226518	0.957	1	-0.043
748	CIART	CIART	chr1	+	150254942	150256043	150254942	150255028	150255871	150256043	748	113	19	78	6	968	125	0.100312	0.231433	0.434	0.627	-0.193
153	TRO	TRO	chrX	+	54955035	54957464	54955035	54955143	54957173	54957464	153	1602	86	188	5	2155	125	0.101271	0.232022	0.519	0.686	-0.167
671	TK2	TK2	chr16	-	66582880	66584315	66582880	66582912	66583840	66584315	671	85	3	29	4	1053	125	0.101285	0.232022	0.771	0.463	0.308
910	AVPR2	AVPR2	chrX	+	153170985	153172620	153170985	153171870	153171976	153172620	910	0	2	2	0	231	125	0.103456	0.236157	0	1	-1
216	DDIT3	DDIT3	chr12	-	57911051	57911536	57911051	57911378	57911488	57911536	216	96	12	46	12	235	125	0.105607	0.240219	0.81	0.671	0.139
109	CPT1B	CPT1B	chr22	-	51007289	51007850	51007289	51007510	51007764	51007850	109	38	26	4	8	379	125	0.106421	0.24122	0.325	0.142	0.183
741	NECAB3	NECAB3	chr20	-	32247302	32247538	32247302	32247356	32247458	32247538	741	8	39	10	20	227	125	0.108516	0.24511	0.101	0.216	-0.115
922	SYTL3	SYTL3	chr6	+	159083781	159084410	159083781	159083844	159084236	159084410	922	10	2	18	0	517	125	0.11048	0.248675	0.547	1	-0.453
1021	LRRC75A-AS1	LRRC75A-AS1	chr17	+	16342300	16342728	16342300	16342343	16342640	16342728	1021	32	2	48	0	422	125	0.111291	0.249631	0.826	1	-0.174
39	GAA	GAA	chr17	+	78075354	78075689	78075354	78075424	78075609	78075689	39	18	0	2	1	310	125	0.112778	0.252092	1	0.446	0.554
1035	LRSAM1	LRSAM1	chr9	+	130213764	130214363	130213764	130213948	130214207	130214363	1035	25	13	37	37	384	125	0.113326	0.252443	0.385	0.246	0.139
862	OXLD1	OXLD1	chr17	-	79632065	79633667	79632065	79632614	79633179	79633667	862	300	1	234	4	690	125	0.113797	0.25262	0.982	0.914	0.068
963	FAM96B	FAM96B	chr16	-	66967889	66968326	66967889	66968069	66968159	66968326	963	65	6	148	5	215	125	0.114983	0.25438	0.863	0.945	-0.082
864	OXLD1	OXLD1	chr17	-	79632065	79633667	79632065	79632614	79633306	79633667	864	352	3	290	0	817	125	0.116816	0.257554	0.947	1	-0.053
970	NFATC4	NFATC4	chr14	+	24845499	24848811	24845499	24846084	24846843	24848811	970	201	43	115	15	884	125	0.117337	0.257822	0.398	0.52	-0.122
434	TMEM147	TMEM147	chr19	+	36036501	36036859	36036501	36036718	36036789	36036859	434	3	295	14	488	196	125	0.118228	0.2589	0.006	0.018	-0.012
393	AMT	AMT	chr3	-	49454210	49455151	49454210	49454800	49455047	49455151	393	71	10	45	2	372	125	0.123059	0.268567	0.705	0.883	-0.178
863	OXLD1	OXLD1	chr17	-	79632065	79633667	79632065	79632614	79633175	79633667	863	299	4	234	8	686	125	0.124216	0.270181	0.932	0.842	0.09
106	P3H1	P3H1	chr1	-	43212005	43213083	43212005	43212523	43212942	43213083	106	110	173	21	51	544	125	0.12629	0.273771	0.127	0.086	0.041
710	C18orf21	C18orf21	chr18	+	33552587	33552870	33552587	33552768	33552847	33552870	710	18	38	12	49	204	125	0.126931	0.274238	0.225	0.13	0.095
799	UHRF1	UHRF1	chr19	+	4910378	4911050	4910378	4910506	4910887	4911050	799	2	4	18	8	506	125	0.128726	0.277189	0.11	0.357	-0.247
735	CCDC125	CCDC125	chr5	-	68616063	68616407	68616063	68616172	68616291	68616407	735	48	7	74	4	244	125	0.12951	0.277952	0.778	0.905	-0.127
213	LOC171391	LOC171391	chr11	+	783529	784284	783529	783671	784023	784284	213	26	8	29	19	477	125	0.130016	0.278001	0.46	0.286	0.174
336	QSOX1	QSOX1	chr1	+	180165396	180167169	180165396	180165734	180166467	180167169	336	1061	78	2087	122	858	125	0.130394	0.278001	0.665	0.714	-0.049
599	TGOLN2	TGOLN2	chr2	-	85553630	85554808	85553630	85553927	85554101	85554808	599	324	18	986	81	299	125	0.134187	0.285147	0.883	0.836	0.047
252	PDCD6	PDCD6	chr5	+	271735	271936	271735	271805	271890	271936	252	10	2	36	1	210	125	0.136699	0.288586	0.749	0.955	-0.206
713	MICAL2	MICAL2	chr11	+	12281341	12285337	12281341	12281444	12284026	12285337	713	202	2	5944	15	2707	125	0.136351	0.288586	0.823	0.948	-0.125
568	CDCA8	CDCA8	chr1	+	38158072	38158456	38158072	38158250	38158347	38158456	568	68	9	212	49	222	125	0.138325	0.291069	0.81	0.709	0.101
321	ZNF714	ZNF714	chr19	+	21299612	21307883	21299612	21301688	21307763	21307883	321	523	3	524	8	6200	125	0.139363	0.2923	0.779	0.569	0.21
263	ZCCHC18	ZCCHC18	chrX	+	103358124	103360538	103358124	103358264	103359942	103360538	263	212	14	14	3	1803	125	0.140734	0.294221	0.512	0.244	0.268
865	OXLD1	OXLD1	chr17	-	79632065	79633667	79632065	79632614	79633547	79633667	865	352	0	291	2	1058	125	0.147406	0.307174	1	0.945	0.055
327	LINC00869	LINC00869	chr1	-	144300467	144301536	144300467	144300752	144301349	144301536	327	23	1	12	3	722	125	0.149281	0.310082	0.799	0.409	0.39
204	SUMO1	SUMO1	chr2	-	203070902	203072044	203070902	203071526	203071975	203072044	204	4114	13	4640	24	574	125	0.151808	0.312463	0.986	0.977	0.009
652	FLAD1	FLAD1	chr1	+	154965188	154965587	154965188	154965262	154965377	154965587	652	5	123	0	158	240	125	0.151878	0.312463	0.021	0	0.021
750	PQLC2	PQLC2	chr1	+	19638739	19639383	19638739	19638852	19639222	19639383	750	4	0	10	6	495	125	0.151445	0.312463	1	0.296	0.704
421	GAREML	GAREML	chr2	+	26410099	26412532	26410099	26410184	26410583	26412532	421	275	6	75	0	524	125	0.153173	0.312595	0.916	1	-0.084
525	ELMOD3	ELMOD3	chr2	+	85617260	85618875	85617260	85617388	85617882	85618875	525	49	43	23	33	619	125	0.153394	0.312595	0.187	0.123	0.064
655	MAF	MAF	chr16	-	79627744	79634622	79627744	79628450	79632681	79634622	655	194	4	88	5	4356	125	0.152878	0.312595	0.582	0.336	0.246
341	TMEM9	TMEM9	chr1	-	201122985	201123683	201122985	201123087	201123489	201123683	341	70	6	16	4	527	125	0.157135	0.319211	0.735	0.487	0.248
585	LOC100499484-C9ORF174	LOC100499484-C9ORF174	chr9	+	100124477	100124723	100124477	100124533	100124644	100124723	585	11	15	2	0	236	125	0.158446	0.320485	0.28	1	-0.72
848	RANBP6	RANBP6	chr9	-	6011018	6015640	6011018	6014356	6015412	6015640	848	378	0	581	3	1181	125	0.159218	0.320485	1	0.953	0.047
931	ZSWIM7	ZSWIM7	chr17	-	15879874	15881477	15879874	15881227	15881357	15881477	931	38	15	133	31	255	125	0.15925	0.320485	0.554	0.678	-0.124
30	JKAMP	JKAMP	chr14	+	59951160	59951834	59951160	59951311	59951707	59951834	30	12	0	24	4	521	125	0.160882	0.322763	1	0.59	0.41
150	VEPH1	VEPH1	chr3	-	157177409	157178144	157177409	157177715	157177969	157178144	150	19	7	7	7	379	125	0.16247	0.324754	0.472	0.248	0.224
764	HLTF	HLTF	chr3	-	148747903	148750159	148747903	148749150	148749987	148750159	764	585	36	397	16	962	125	0.162879	0.324754	0.679	0.763	-0.084
299	NFKBIB	NFKBIB	chr19	+	39398038	39399534	39398038	39398299	39399370	39399534	299	283	16	629	53	1196	125	0.165587	0.329136	0.649	0.554	0.095
548	HOXA1	HOXA1	chr7	-	27134879	27135625	27134879	27134974	27135177	27135625	548	170	9	40	5	328	125	0.167315	0.331551	0.878	0.753	0.125
721	R3HCC1	R3HCC1	chr8	+	23147378	23147982	23147378	23147732	23147847	23147982	721	523	7	290	1	240	125	0.169227	0.334314	0.975	0.993	-0.018
1057	GPX8	GPX8	chr5	+	54455945	54456224	54455945	54456071	54456157	54456224	1057	161	13	367	46	211	125	0.170633	0.336064	0.88	0.825	0.055
1041	IL32	IL32	chr16	+	3118990	3119668	3118990	3119110	3119281	3119668	1041	69	2	2163	19	296	125	0.177567	0.348657	0.936	0.98	-0.044
789	ATXN2L	ATXN2L	chr16	+	28847253	28848558	28847253	28847443	28848071	28848558	789	639	29	528	34	753	125	0.179431	0.349133	0.785	0.721	0.064
790	ATXN2L	ATXN2L	chr16	+	28847253	28848558	28847253	28847443	28848048	28848558	790	586	82	449	79	730	125	0.179308	0.349133	0.55	0.493	0.057
818	PCID2	PCID2	chr13	-	113831852	113832601	113831852	113832322	113832487	113832601	818	474	59	258	43	290	125	0.179232	0.349133	0.776	0.721	0.055
147	CUTA	CUTA	chr6	-	33385257	33386065	33385257	33385593	33385735	33386065	147	237	3	217	0	267	125	0.182553	0.354142	0.974	1	-0.026
292	GNRH1	GNRH1	chr8	-	25280705	25282556	25280705	25280847	25281716	25282556	292	43	3	26	0	994	125	0.184767	0.356296	0.643	1	-0.357
634	AMZ2	AMZ2	chr17	+	66244144	66244846	66244144	66244227	66244784	66244846	634	274	6	349	3	682	125	0.184555	0.356296	0.893	0.955	-0.062
889	CTNS	CTNS	chr17	+	3563529	3566397	3563529	3563644	3563910	3566397	889	28	1	112	14	391	125	0.186375	0.358328	0.9	0.719	0.181
351	MIER1	MIER1	chr1	+	67450254	67454302	67450254	67450275	67452085	67454302	351	389	0	1041	4	1935	125	0.187999	0.360378	1	0.944	0.056
579	MRFAP1	MRFAP1	chr4	+	6641817	6642985	6641817	6642886	6642958	6642985	579	1539	74	1253	47	197	125	0.192833	0.368156	0.93	0.944	-0.014
791	ATXN2L	ATXN2L	chr16	+	28847253	28848558	28847253	28847497	28848048	28848558	791	559	11	417	14	676	125	0.193196	0.368156	0.904	0.846	0.058
463	VAMP1	VAMP1	chr12	-	6571403	6574107	6571403	6572135	6574055	6574107	463	449	0	174	1	2045	125	0.196934	0.373078	1	0.914	0.086
684	SNHG10	SNHG10	chr14	-	95999248	96001209	95999248	95999398	96000029	96001209	684	36	46	34	28	756	125	0.196636	0.373078	0.115	0.167	-0.052
228	MYBBP1A	MYBBP1A	chr17	-	4442190	4443262	4442190	4442270	4442733	4443262	228	162	0	678	6	588	125	0.197523	0.373099	1	0.96	0.04
17	SRSF10	SRSF10	chr1	-	24290836	24297929	24290836	24294213	24297827	24297929	17	4474	16	2825	16	3739	125	0.2001	0.37577	0.903	0.855	0.048
678	PPP1CC	PPP1CC	chr12	-	111157612	111158970	111157612	111158009	111158909	111158970	678	7891	47	4252	34	1025	125	0.200053	0.37577	0.953	0.938	0.015
578	MRFAP1	MRFAP1	chr4	+	6641817	6642985	6641817	6642435	6642554	6642985	578	2062	72	1633	71	244	125	0.202588	0.379339	0.936	0.922	0.014
243	CDK2AP2	CDK2AP2	chr11	-	67275062	67275658	67275062	67275160	67275330	67275658	243	13	2	64	25	295	125	0.219964	0.409501	0.734	0.52	0.214
984	PTTG1	PTTG1	chr5	+	159848916	159849410	159848916	159849162	159849308	159849410	984	87	41	60	19	271	125	0.219564	0.409501	0.495	0.593	-0.098
574	RELA	RELA	chr11	-	65421066	65422471	65421066	65421980	65422289	65422471	574	210	7	916	17	434	125	0.221373	0.410939	0.896	0.939	-0.043
810	ZFAND2B	ZFAND2B	chr2	+	220071505	220071764	220071505	220071567	220071688	220071764	810	38	0	17	1	246	125	0.222059	0.411032	1	0.896	0.104
7	AKAP8L	AKAP8L	chr19	-	15514285	15514526	15514285	15514366	15514468	15514526	7	395	66	260	33	227	125	0.225274	0.415792	0.767	0.813	-0.046
823	DAZAP2	DAZAP2	chr12	+	51634654	51634900	51634654	51634713	51634779	51634900	823	845	12	1920	17	191	125	0.227757	0.419177	0.979	0.987	-0.008
811	ZBTB21	ZBTB21	chr21	-	43406939	43414217	43406939	43411998	43412601	43414217	811	73	2	115	8	728	125	0.229605	0.421378	0.862	0.712	0.15
337	MYADM	MYADM	chr19	+	54372644	54373092	54372644	54372852	54373007	54373092	337	118	1	93	3	280	125	0.235804	0.431529	0.981	0.933	0.048
295	PQBP1	PQBP1	chrX	+	48755538	48755859	48755538	48755629	48755774	48755859	295	21	0	28	2	270	125	0.238529	0.434627	1	0.866	0.134
518	TUBB	TUBB	chr6	+	30691116	30693203	30691116	30691205	30691811	30693203	518	32880	379	65804	702	731	125	0.239516	0.434627	0.937	0.941	-0.004
793	C15orf41	C15orf41	chr15	+	37100524	37102461	37100524	37100690	37101104	37102461	793	204	12	230	21	539	125	0.238977	0.434627	0.798	0.718	0.08
754	INTS6	INTS6	chr13	-	52026550	52027275	52026550	52026636	52027128	52027275	754	105	0	54	1	617	125	0.240632	0.43543	1	0.916	0.084
155	RUSC1	RUSC1	chr1	+	155294892	155295281	155294892	155294969	155295106	155295281	155	0	48	7	169	262	125	0.242317	0.437253	0	0.019	-0.019
1066	ADGRF3	ADGRF3	chr2	-	26531040	26532449	26531040	26531975	26532393	26532449	1066	5	0	5	2	543	125	0.243778	0.438664	1	0.365	0.635
959	CDK5RAP3	CDK5RAP3	chr17	+	46058802	46059152	46058802	46058825	46058952	46059152	959	734	15	652	8	252	125	0.245118	0.43985	0.96	0.976	-0.016
379	SNHG21	SNHG21	chr15	+	83425655	83425958	83425655	83425691	83425797	83425958	379	46	0	24	1	231	125	0.24781	0.441006	1	0.929	0.071
866	OXLD1	OXLD1	chr17	-	79632065	79633667	79632065	79632614	79633193	79633667	866	303	2	239	0	704	125	0.247653	0.441006	0.964	1	-0.036
921	CD164	CD164	chr6	-	109687716	109690220	109687716	109689528	109690124	109690220	921	2414	6	4821	2	721	125	0.246524	0.441006	0.986	0.998	-0.012
607	CELF2	CELF2	chr10	+	11370888	11374605	11370888	11371060	11372418	11374605	607	0	5	45	153	1483	125	0.255537	0.451978	0	0.024	-0.024
973	TWF1	TWF1	chr12	-	44199633	44200178	44199633	44199688	44200023	44200178	973	5	3	12	2	460	125	0.255491	0.451978	0.312	0.62	-0.308
989	UXT	UXT	chrX	-	47518228	47518579	47518228	47518335	47518513	47518579	989	43	90	50	139	303	125	0.256075	0.451978	0.165	0.129	0.036
164	DKC1	DKC1	chrX	+	154002876	154003548	154002876	154002965	154003469	154003548	164	67	4	19	3	629	125	0.264569	0.461868	0.769	0.557	0.212
211	EPM2A	EPM2A	chr6	-	145946439	145948829	145946439	145946860	145948623	145948829	211	230	2	148	0	1888	125	0.264027	0.461868	0.884	1	-0.116
398	NSUN5P1	NSUN5P1	chr7	+	75044869	75045469	75044869	75045056	75045258	75045469	398	90	10	126	8	327	125	0.26314	0.461868	0.775	0.858	-0.083
562	HSDL1	HSDL1	chr16	-	84163590	84164036	84163590	84163776	84163941	84164036	562	168	2	169	0	290	125	0.262828	0.461868	0.973	1	-0.027
622	UBE2V1	UBE2V1	chr20	-	48732021	48732496	48732021	48732158	48732235	48732496	622	17	0	9	1	202	125	0.265252	0.461868	1	0.848	0.152
731	PSMD11	PSMD11	chr17	+	30807506	30810337	30807506	30807649	30807770	30810337	731	54	329	81	610	246	125	0.267411	0.464374	0.077	0.063	0.014
161	MAPK11	MAPK11	chr22	-	50702141	50703456	50702141	50702306	50703223	50703456	161	634	2	195	2	1042	125	0.269376	0.465285	0.974	0.921	0.053
838	HDAC8	HDAC8	chrX	-	71787431	71787880	71787431	71787646	71787738	71787880	838	1	0	5	12	217	125	0.269196	0.465285	1	0.194	0.806
985	SMARCC2	SMARCC2	chr12	-	56558086	56558515	56558086	56558152	56558431	56558515	985	199	10	361	11	404	125	0.270937	0.466734	0.86	0.91	-0.05
482	BCKDK	BCKDK	chr16	+	31123189	31124112	31123189	31123348	31123441	31124112	482	50	60	133	124	218	125	0.271906	0.467157	0.323	0.381	-0.058
572	LAT	LAT	chr16	+	28997860	28998035	28997860	28997890	28997977	28998035	572	7	16	0	3	212	125	0.273018	0.467824	0.205	0	0.205
510	ZBTB7B	ZBTB7B	chr1	+	154975105	154975419	154975105	154975162	154975318	154975419	510	0	1	12	5	281	125	0.276873	0.473174	0	0.516	-0.516
126	PPCS	PPCS	chr1	+	42922164	42923021	42922164	42922254	42922917	42923021	126	121	1	209	0	788	125	0.27851	0.474716	0.95	1	-0.05
28	SERF2	SERF2	chr15	+	44085907	44088287	44085907	44086134	44086571	44088287	28	2340	14	2851	11	562	125	0.283052	0.481189	0.974	0.983	-0.009
631	AMZ2	AMZ2	chr17	+	66244144	66244846	66244144	66244199	66244784	66244846	631	274	1	349	4	710	125	0.284896	0.483052	0.98	0.939	0.041
927	SLC41A3	SLC41A3	chr3	-	125725199	125726068	125725199	125725407	125725956	125726068	927	1145	49	790	26	674	125	0.285943	0.483558	0.813	0.849	-0.036
57	TAF1C	TAF1C	chr16	-	84214933	84215269	84214933	84215069	84215197	84215269	57	120	15	103	19	253	125	0.297105	0.501123	0.798	0.728	0.07
555	CDCA4	CDCA4	chr14	-	105475909	105478272	105475909	105476970	105477496	105478272	555	268	0	1096	5	651	125	0.30331	0.508931	1	0.977	0.023
608	MAP3K12	MAP3K12	chr12	-	53880730	53881212	53880730	53880939	53881038	53881212	608	78	13	41	11	224	125	0.303079	0.508931	0.77	0.675	0.095
914	SDK1	SDK1	chr7	+	4304755	4308631	4304755	4304880	4308309	4308631	914	162	2	94	0	3554	125	0.305788	0.51176	0.74	1	-0.26
326	LINC00869	LINC00869	chr1	-	144300467	144301536	144300467	144300755	144301189	144301536	326	22	1	11	2	559	125	0.308597	0.512477	0.831	0.552	0.279
886	LINC00623	LINC00623	chr1	-	144298163	144301536	144298163	144300755	144301349	144301536	886	23	2	12	3	719	125	0.308296	0.512477	0.667	0.41	0.257
938	THUMPD1	THUMPD1	chr16	-	20744985	20748608	20744985	20747680	20748181	20748608	938	104	13	209	37	626	125	0.307277	0.512477	0.615	0.53	0.085
61	PELP1	PELP1	chr17	-	4574985	4576440	4574985	4575177	4575408	4576440	61	450	10	717	10	356	125	0.309579	0.512789	0.94	0.962	-0.022
334	SF1	SF1	chr11	-	64532075	64533627	64532075	64532990	64533422	64533627	334	650	2	870	6	557	125	0.312369	0.515785	0.986	0.97	0.016
679	RASSF7	RASSF7	chr11	+	563188	564025	563188	563317	563557	564025	679	82	3	530	35	365	125	0.312984	0.515785	0.903	0.838	0.065
1008	RPL28	RPL28	chr19	+	55899297	55903451	55899297	55899416	55902921	55903451	1008	760	57	614	37	3630	125	0.315092	0.517937	0.315	0.364	-0.049
695	MAST4	MAST4	chr5	+	66300447	66300913	66300447	66300519	66300779	66300913	695	12	2	52	3	385	125	0.320789	0.525964	0.661	0.849	-0.188
279	ZNF135	ZNF135	chr19	+	58578108	58581110	58578108	58578935	58579775	58581110	279	94	1	117	0	965	125	0.32466	0.530963	0.924	1	-0.076
718	ZNF747	ZNF747	chr16	-	30545517	30546291	30545517	30545631	30545771	30546291	718	2	2	14	4	265	125	0.326292	0.532285	0.321	0.623	-0.302
466	THAP7	THAP7	chr22	-	21356120	21356404	21356120	21356200	21356374	21356404	466	4	0	2	1	299	125	0.334047	0.543563	1	0.455	0.545
457	CBS	CBS	chr21	-	44473300	44474093	44473300	44473757	44473971	44474093	457	485	33	760	64	339	125	0.336272	0.544441	0.844	0.814	0.03
832	FZD6	FZD6	chr8	+	104312183	104312512	104312183	104312312	104312427	104312512	832	165	3	326	11	240	125	0.336206	0.544441	0.966	0.939	0.027
191	DET1	DET1	chr15	-	89073853	89074946	89073853	89074704	89074843	89074946	191	47	5	30	6	264	125	0.343298	0.554079	0.817	0.703	0.114
420	UBL7	UBL7	chr15	-	74753008	74753529	74753008	74753119	74753377	74753529	420	14	1	18	0	383	125	0.343985	0.554079	0.82	1	-0.18
868	ZBTB10	ZBTB10	chr8	+	81430637	81430814	81430637	81430673	81430745	81430814	868	43	1	61	0	197	125	0.344798	0.554079	0.965	1	-0.035
255	NLRP2	NLRP2	chr19	+	55481366	55481663	55481366	55481521	55481590	55481663	255	48	0	95	2	194	125	0.348143	0.558065	1	0.968	0.032
104	SLC33A1	SLC33A1	chr3	-	155544300	155546166	155544300	155544608	155545970	155546166	104	490	12	557	9	1487	125	0.354358	0.566623	0.774	0.839	-0.065
249	STON2	STON2	chr14	-	81726993	81737216	81726993	81728275	81737013	81737216	249	97	1	450	1	8863	125	0.361247	0.571975	0.578	0.864	-0.286
37	TMEM231	TMEM231	chr16	-	75589701	75590184	75589701	75589871	75589968	75590184	37	0	10	1	9	222	125	0.360458	0.571975	0	0.059	-0.059
436	ZNF767P	ZNF767P	chr7	-	149244244	149246465	149244244	149244867	149246283	149246465	436	542	9	133	4	1541	125	0.358698	0.571975	0.83	0.73	0.1
96	MTF2	MTF2	chr1	+	93575786	93575985	93575786	93575803	93575883	93575985	96	65	2	92	6	205	125	0.361246	0.571975	0.952	0.903	0.049
551	NAPB	NAPB	chr20	-	23355155	23358123	23355155	23356289	23356709	23358123	551	132	0	114	1	545	125	0.366188	0.574169	1	0.963	0.037
554	PPP2R2B	PPP2R2B	chr5	-	146257564	146258348	146257564	146257758	146258153	146258348	554	2	2	10	3	520	125	0.365487	0.574169	0.194	0.445	-0.251
855	GLG1	GLG1	chr16	-	74481325	74487232	74481325	74486029	74487068	74487232	855	1532	20	2525	25	1164	125	0.366063	0.574169	0.892	0.916	-0.024
987	GLYCTK	GLYCTK	chr3	+	52326275	52329272	52326275	52327208	52327322	52329272	987	18	2	57	13	239	125	0.363877	0.574169	0.825	0.696	0.129
1000	HS3ST3B1	HS3ST3B1	chr17	+	14248344	14252721	14248344	14249019	14251318	14252721	1000	30	2	15	0	2424	125	0.367559	0.574479	0.436	1	-0.564
513	TMED4	TMED4	chr7	-	44621321	44621894	44621321	44621422	44621645	44621894	513	16	207	20	356	348	125	0.368164	0.574479	0.027	0.02	0.007
795	CMTM4	CMTM4	chr16	-	66648652	66656125	66648652	66651261	66655964	66656125	795	1038	0	5107	4	4828	125	0.369643	0.575396	1	0.971	0.029
315	NT5C3B	NT5C3B	chr17	-	39992110	39992523	39992110	39992209	39992433	39992523	315	6	2	13	10	349	125	0.371204	0.576437	0.518	0.318	0.2
401	ZNF582-AS1	ZNF582-AS1	chr19	+	56909645	56910539	56909645	56909752	56910262	56910539	401	9	5	4	5	635	125	0.373196	0.578141	0.262	0.136	0.126
711	COASY	COASY	chr17	+	40714091	40715340	40714091	40714237	40714629	40715340	711	262	2	927	3	517	125	0.378071	0.584291	0.969	0.987	-0.018
867	SKIL	SKIL	chr3	+	170077486	170079217	170077486	170077664	170078155	170079217	867	525	4	341	1	616	125	0.379802	0.585566	0.964	0.986	-0.022
26	ALDH4A1	ALDH4A1	chr1	-	19197923	19199451	19197923	19198284	19199297	19199451	26	364	4	690	4	1138	125	0.382043	0.587059	0.909	0.95	-0.041
458	TTI2	TTI2	chr8	-	33369484	33370703	33369484	33370230	33370477	33370703	458	27	0	27	1	372	125	0.382588	0.587059	1	0.901	0.099
219	DDIT3	DDIT3	chr12	-	57911051	57911536	57911051	57911207	57911488	57911536	219	229	37	138	17	406	125	0.384085	0.587959	0.656	0.714	-0.058
176	BCDIN3D-AS1	BCDIN3D-AS1	chr12	+	50232204	50234937	50232204	50232423	50233909	50234937	176	51	1	53	0	1611	125	0.387947	0.592468	0.798	1	-0.202
5	CYP3A5	CYP3A5	chr7	-	99260438	99261718	99260438	99260505	99261590	99261718	5	36	1	8	1	1210	125	0.39236	0.597794	0.788	0.452	0.336
625	PHPT1	PHPT1	chr9	+	139744464	139745012	139744464	139744589	139744957	139745012	625	97	15	84	18	493	125	0.395514	0.600202	0.621	0.542	0.079
99	PSMG3-AS1	PSMG3-AS1	chr7	+	1624019	1629261	1624019	1625253	1627456	1629261	99	48	2	21	0	2328	125	0.395799	0.600202	0.563	1	-0.437
534	SLC5A6	SLC5A6	chr2	-	27422454	27423447	27422454	27422705	27422972	27423447	534	605	5	679	3	392	125	0.39704	0.600674	0.975	0.986	-0.011
422	ZNF280B	ZNF280B	chr22	-	22838770	22843791	22838770	22840320	22841202	22843791	422	61	1	57	0	1007	125	0.398955	0.602161	0.883	1	-0.117
464	VAMP1	VAMP1	chr12	-	6571403	6574107	6571403	6572008	6574055	6574107	464	491	2	181	0	2172	125	0.401002	0.603839	0.934	1	-0.066
943	ADARB1	ADARB1	chr21	+	46641932	46646478	46641932	46642022	46645461	46646478	943	265	9	89	5	3564	125	0.403505	0.60479	0.508	0.384	0.124
98	AKR1A1	AKR1A1	chr1	+	46016454	46016827	46016454	46016548	46016637	46016827	98	256	38	202	37	214	125	0.402745	0.60479	0.797	0.761	0.036
1055	MIR22HG	MIR22HG	chr17	-	1614797	1617308	1614797	1615693	1616996	1617308	1055	90	1	926	23	1428	125	0.407213	0.606128	0.887	0.779	0.108
689	STK19	STK19	chr6	+	31939645	31940288	31939645	31939993	31940078	31940288	689	6	3	2	0	210	125	0.4069	0.606128	0.543	1	-0.457
691	MOGS	MOGS	chr2	-	74692022	74692537	74692022	74692114	74692440	74692537	691	17	2	43	10	451	125	0.407017	0.606128	0.702	0.544	0.158
831	ACBD5	ACBD5	chr10	-	27529247	27529808	27529247	27529413	27529602	27529808	831	20	19	43	56	314	125	0.409227	0.607726	0.295	0.234	0.061
1056	MIR22HG	MIR22HG	chr17	-	1614797	1617308	1614797	1616189	1616996	1617308	1056	53	0	588	7	932	125	0.41724	0.612108	1	0.918	0.082
233	MRPL35	MRPL35	chr2	+	86437602	86440477	86437602	86437736	86439548	86440477	233	846	1	1394	4	1937	125	0.417783	0.612108	0.982	0.957	0.025
532	PRAME	PRAME	chr22	-	22899231	22900000	22899231	22899350	22899964	22900000	532	43	17	2	0	739	125	0.417833	0.612108	0.3	1	-0.7
566	ARL13B	ARL13B	chr3	+	93772030	93774522	93772030	93772144	93772300	93774522	566	62	0	67	1	281	125	0.417822	0.612108	1	0.968	0.032
733	GMPR2	GMPR2	chr14	+	24707451	24708447	24707451	24707611	24707794	24708447	733	11	57	32	227	308	125	0.418811	0.612108	0.073	0.054	0.019
768	SS18L1	SS18L1	chr20	+	60754237	60757566	60754237	60754412	60755224	60757566	768	251	0	249	1	937	125	0.418627	0.612108	1	0.971	0.029
786	EPHB2	EPHB2	chr1	+	23239954	23247993	23239954	23240057	23240150	23247993	786	29	0	416	9	218	125	0.413309	0.612108	1	0.964	0.036
958	SYNM	SYNM	chr15	+	99669571	99675800	99669571	99672018	99672954	99675800	958	84	2	31	0	1061	125	0.420402	0.613047	0.832	1	-0.168
83	ZNF282	ZNF282	chr7	+	148920903	148923339	148920903	148921082	148921339	148923339	83	20	0	56	2	382	125	0.421597	0.613405	1	0.902	0.098
1052	SALL2	SALL2	chr14	-	21989230	21993788	21989230	21990378	21993470	21993788	1052	5265	5	725	0	3217	125	0.430094	0.624361	0.976	1	-0.024
248	KAT5	KAT5	chr11	+	65479472	65479916	65479472	65479750	65479849	65479916	248	10	5	14	12	224	125	0.435126	0.626945	0.527	0.394	0.133
478	SLC46A3	SLC46A3	chr13	-	29274217	29275718	29274217	29275093	29275637	29275718	478	65	1	50	0	669	125	0.436727	0.626945	0.924	1	-0.076
563	NOMO2	NOMO2	chr16	-	18511181	18511825	18511181	18511366	18511697	18511825	563	0	5	1	6	456	125	0.435475	0.626945	0	0.044	-0.044
839	ARHGEF4	ARHGEF4	chr2	+	131802941	131804826	131802941	131803019	131803610	131804826	839	28	15	8	7	716	125	0.436305	0.626945	0.246	0.166	0.08
916	NF2	NF2	chr22	+	30079008	30079904	30079008	30079053	30079689	30079904	916	1	0	10	9	761	125	0.433071	0.626945	1	0.154	0.846
435	RPRD2	RPRD2	chr1	+	150443036	150449041	150443036	150444218	150444358	150449041	435	68	5	294	14	265	125	0.438021	0.62741	0.865	0.908	-0.043
47	ARFGAP1	ARFGAP1	chr20	+	61915466	61916274	61915466	61915864	61916217	61916274	47	177	0	151	1	478	125	0.44033	0.627933	1	0.975	0.025
743	FPGT	FPGT	chr1	+	74670074	74674386	74670074	74670140	74670902	74674386	743	112	0	152	1	887	125	0.439814	0.627933	1	0.955	0.045
120	KAT8	KAT8	chr16	+	31142066	31142714	31142066	31142221	31142515	31142714	120	32	86	31	66	419	125	0.442215	0.628939	0.1	0.123	-0.023
846	MYEOV	MYEOV	chr11	+	69062867	69064754	69062867	69062962	69063058	69064754	846	2	0	82	30	221	125	0.442983	0.628939	1	0.607	0.393
1053	SLC10A3	SLC10A3	chrX	-	153718645	153719029	153718645	153718697	153718932	153719029	1053	0	1	10	11	360	125	0.449789	0.635807	0	0.24	-0.24
380	MSH2	MSH2	chr2	+	47630205	47630541	47630205	47630314	47630498	47630541	380	155	1	194	3	309	125	0.449783	0.635807	0.984	0.963	0.021
708	OXSM	OXSM	chr3	+	25832480	25833488	25832480	25833187	25833436	25833488	708	85	0	102	1	374	125	0.451806	0.637264	1	0.972	0.028
448	ZKSCAN1	ZKSCAN1	chr7	+	99621041	99621555	99621041	99621084	99621174	99621555	448	54	2	70	1	215	125	0.453065	0.637269	0.94	0.976	-0.036
660	ZWINT	ZWINT	chr10	-	58117198	58118220	58117198	58117946	58118137	58118220	660	126	308	215	581	316	125	0.453783	0.637269	0.139	0.128	0.011
609	UFM1	UFM1	chr13	+	38934177	38937144	38934177	38934213	38934847	38937144	609	176	3	130	4	759	125	0.456515	0.639715	0.906	0.843	0.063
483	DUSP18	DUSP18	chr22	-	31057444	31060067	31057444	31059715	31059825	31060067	483	8	0	25	2	235	125	0.46507	0.650293	1	0.869	0.131
123	DMAP1	DMAP1	chr1	+	44679124	44679530	44679124	44679199	44679420	44679530	123	195	2	91	2	346	125	0.469951	0.655698	0.972	0.943	0.029
349	TRIM14	TRIM14	chr9	-	100846634	100850287	100846634	100846748	100849723	100850287	349	426	0	657	1	3100	125	0.47354	0.659281	1	0.964	0.036
156	TRAPPC11	TRAPPC11	chr4	+	184629559	184629727	184629559	184629569	184629688	184629727	156	46	0	149	2	244	125	0.477884	0.662474	1	0.974	0.026
85	CHPF2	CHPF2	chr7	+	150929574	150931360	150929574	150929900	150931171	150931360	85	554	1	1566	6	1396	125	0.477031	0.662474	0.98	0.959	0.021
241	TSSC4	TSSC4	chr11	+	2423840	2425108	2423840	2423882	2424074	2425108	241	413	18	381	21	317	125	0.479199	0.662874	0.9	0.877	0.023
1051	MIEF1	MIEF1	chr22	+	39909521	39914139	39909521	39910229	39911234	39914139	1051	597	1	1105	4	1130	125	0.487756	0.664748	0.985	0.968	0.017
696	PLEKHG5	PLEKHG5	chr1	-	6527884	6528646	6527884	6527958	6528158	6528646	696	140	1	186	3	325	125	0.484288	0.664748	0.982	0.96	0.022
720	SIMC1	SIMC1	chr5	+	175772185	175772994	175772185	175772569	175772704	175772994	720	49	1	30	0	260	125	0.485483	0.664748	0.959	1	-0.041
732	DHRS4-AS1	DHRS4-AS1	chr14	-	24422982	24423406	24422982	24423242	24423333	24423406	732	10	3	14	2	216	125	0.48354	0.664748	0.659	0.802	-0.143
801	GATAD1	GATAD1	chr7	+	92085685	92089381	92085685	92086213	92086675	92089381	801	325	5	234	2	587	125	0.48698	0.664748	0.933	0.961	-0.028
802	PLK2	PLK2	chr5	-	57755516	57755966	57755516	57755582	57755624	57755966	802	31	1	502	7	167	125	0.486327	0.664748	0.959	0.982	-0.023
942	ADARB1	ADARB1	chr21	+	46641932	46646478	46641932	46643492	46645461	46646478	942	172	7	52	1	2094	125	0.483063	0.664748	0.595	0.756	-0.161
697	TTC14	TTC14	chr3	+	180325435	180328918	180325435	180325553	180327417	180328918	697	1067	3	175	0	1989	125	0.497373	0.676427	0.957	1	-0.043
296	NEK1	NEK1	chr4	-	170533170	170533778	170533170	170533294	170533372	170533778	296	2	5	20	27	203	125	0.502071	0.677114	0.198	0.313	-0.115
467	RND3	RND3	chr2	-	151343781	151344209	151343781	151343969	151344062	151344209	467	2	7	92	185	218	125	0.500763	0.677114	0.141	0.222	-0.081
498	CCNT2	CCNT2	chr2	+	135710799	135716915	135710799	135711949	135712050	135716915	498	32	20	83	41	226	125	0.499091	0.677114	0.469	0.528	-0.059
946	SLC35F5	SLC35F5	chr2	-	114470368	114472772	114470368	114472618	114472734	114472772	946	83	1	606	2	241	125	0.501298	0.677114	0.977	0.994	-0.017
859	TRIM52-AS1	TRIM52-AS1	chr5	+	180690628	180691567	180690628	180690767	180691052	180691567	859	309	11	96	5	410	125	0.504996	0.679641	0.895	0.854	0.041
453	CHAC1	CHAC1	chr15	+	41247570	41248717	41247570	41247612	41247747	41248717	453	20	0	80	2	260	125	0.509204	0.683879	1	0.951	0.049
160	ELP5	ELP5	chr17	+	7155519	7155915	7155519	7155656	7155744	7155915	160	28	2	80	3	213	125	0.516538	0.686591	0.891	0.94	-0.049
206	HNRNPLL	HNRNPLL	chr2	-	38829579	38830178	38829579	38829742	38829998	38830178	206	40	18	25	15	381	125	0.513644	0.686591	0.422	0.354	0.068
230	ARSA	ARSA	chr22	-	51065983	51066601	51065983	51066220	51066418	51066601	230	19	0	120	3	323	125	0.516141	0.686591	1	0.939	0.061
301	C14orf93	C14orf93	chr14	-	23467635	23468611	23467635	23467950	23468262	23468611	301	108	2	54	2	437	125	0.516457	0.686591	0.939	0.885	0.054
84	SPAG6	SPAG6	chr10	+	22634373	22634747	22634373	22634565	22634651	22634747	84	8	29	0	2	211	125	0.512845	0.686591	0.14	0	0.14
290	SETMAR	SETMAR	chr3	+	4354581	4355445	4354581	4354913	4355330	4355445	290	118	4	94	5	542	125	0.521182	0.687647	0.872	0.813	0.059
429	CCPG1	CCPG1	chr15	-	55651736	55653142	55651736	55651888	55653037	55653142	429	1233	2	1057	0	1274	125	0.527719	0.687647	0.984	1	-0.016
530	SH3GLB2	SH3GLB2	chr9	-	131770071	131771070	131770071	131770429	131770962	131771070	530	1484	4	1639	2	658	125	0.523227	0.687647	0.986	0.994	-0.008
561	TMEM175	TMEM175	chr4	+	941903	942403	941903	941942	942198	942403	561	71	10	13	3	381	125	0.52294	0.687647	0.7	0.587	0.113
565	PRSS23	PRSS23	chr11	+	86518672	86522273	86518672	86518829	86518925	86522273	565	15	1	3222	103	221	125	0.525845	0.687647	0.895	0.947	-0.052
581	TP73-AS1	TP73-AS1	chr1	-	3652547	3656951	3652547	3654418	3656796	3656951	581	761	8	701	10	2503	125	0.527977	0.687647	0.826	0.778	0.048
635	AMZ2	AMZ2	chr17	+	66244144	66244846	66244144	66244211	66244784	66244846	635	274	1	349	0	698	125	0.525982	0.687647	0.98	1	-0.02
651	OGG1	OGG1	chr3	+	9798450	9799089	9798450	9798500	9798727	9799089	651	36	6	70	8	352	125	0.526459	0.687647	0.681	0.757	-0.076
680	PRRT2	PRRT2	chr16	+	29824310	29827202	29824310	29825254	29825653	29827202	680	61	49	6	3	524	125	0.518409	0.687647	0.229	0.323	-0.094
683	POLR3H	POLR3H	chr22	-	41939994	41940493	41939994	41940125	41940431	41940493	683	33	0	63	1	431	125	0.52517	0.687647	1	0.948	0.052
850	SAMD8	SAMD8	chr10	+	76935823	76941881	76935823	76935974	76936145	76941881	850	1	16	0	55	296	125	0.529159	0.6878	0.026	0	0.026
192	LARP1B	LARP1B	chr4	+	129028293	129030059	129028293	129028468	129029037	129030059	192	21	32	38	72	694	125	0.531402	0.689329	0.106	0.087	0.019
127	PPCS	PPCS	chr1	+	42922164	42923021	42922164	42922395	42922917	42923021	127	121	0	209	1	647	125	0.535588	0.690599	1	0.976	0.024
194	WRAP53	WRAP53	chr17	+	7591666	7592397	7591666	7591879	7591965	7592397	194	10	6	65	55	211	125	0.535169	0.690599	0.497	0.412	0.085
854	PLIN2	PLIN2	chr9	-	19126111	19126446	19126111	19126307	19126394	19126446	854	6	258	0	140	212	125	0.53452	0.690599	0.014	0	0.014
812	PYCR1	PYCR1	chr17	-	79890261	79891252	79890261	79890839	79891182	79891252	812	866	7	1200	13	468	125	0.538677	0.693198	0.971	0.961	0.01
179	TRIM5	TRIM5	chr11	-	5684424	5686912	5684424	5685403	5686885	5686912	179	362	2	772	7	1607	125	0.539778	0.693234	0.934	0.896	0.038
225	TSNAXIP1	TSNAXIP1	chr16	+	67859569	67859979	67859569	67859739	67859819	67859979	225	16	3	2	1	205	125	0.542383	0.695197	0.765	0.549	0.216
288	VAMP4	VAMP4	chr1	-	171669295	171673674	171669295	171671224	171673526	171673674	288	273	10	273	13	2427	125	0.545879	0.69679	0.584	0.52	0.064
352	MIER1	MIER1	chr1	+	67450254	67454302	67450254	67450335	67452085	67454302	352	389	2	1041	3	1875	125	0.546861	0.69679	0.928	0.959	-0.031
524	HSH2D	HSH2D	chr19	+	16263361	16264018	16263361	16263451	16263852	16264018	524	2	0	11	3	526	125	0.545827	0.69679	1	0.466	0.534
332	SPIN2B	SPIN2B	chrX	-	57146114	57147064	57146114	57146534	57146837	57147064	332	35	8	43	7	428	125	0.557878	0.708838	0.561	0.642	-0.081
804	MROH7-TTC4	MROH7-TTC4	chr1	+	55197158	55197373	55197158	55197222	55197327	55197373	804	99	3	163	3	230	125	0.558512	0.708838	0.947	0.967	-0.02
650	OGG1	OGG1	chr3	+	9798450	9799089	9798450	9798500	9798744	9799089	650	36	18	74	30	369	125	0.567396	0.718701	0.404	0.455	-0.051
221	JRK	JRK	chr8	-	143738873	143746087	143738873	143740356	143745894	143746087	221	1141	3	704	3	5663	125	0.570357	0.71963	0.894	0.838	0.056
320	STYX	STYX	chr14	+	53196882	53197249	53196882	53196928	53197176	53197249	320	12	0	89	3	373	125	0.569337	0.71963	1	0.909	0.091
118	TRMT2B	TRMT2B	chrX	-	100306239	100306722	100306239	100306355	100306632	100306722	118	5	1	34	3	402	125	0.572618	0.721075	0.609	0.779	-0.17
229	ARSA	ARSA	chr22	-	51065983	51066601	51065983	51066220	51066373	51066601	229	14	1	84	11	278	125	0.582271	0.730382	0.863	0.774	0.089
586	CDC16	CDC16	chr13	+	115037658	115038150	115037658	115037956	115038038	115038150	586	306	95	204	57	207	125	0.582061	0.730382	0.66	0.684	-0.024
215	DDIT3	DDIT3	chr12	-	57911051	57911536	57911051	57911221	57911488	57911536	215	213	89	122	57	392	125	0.587678	0.732896	0.433	0.406	0.027
632	AMZ2	AMZ2	chr17	+	66244144	66244846	66244144	66244227	66244780	66244846	632	270	11	336	17	678	125	0.587255	0.732896	0.819	0.785	0.034
920	EFEMP2	EFEMP2	chr11	-	65633911	65634550	65633911	65634183	65634315	65634550	920	86	27	106	39	257	125	0.586298	0.732896	0.608	0.569	0.039
909	RNF103	RNF103	chr2	-	86849783	86851000	86849783	86849950	86850938	86851000	909	40	1	94	1	1113	125	0.590584	0.735101	0.818	0.913	-0.095
633	AMZ2	AMZ2	chr17	+	66244144	66244846	66244144	66244298	66244780	66244846	633	270	1	336	0	607	125	0.612024	0.759628	0.982	1	-0.018
996	SMOX	SMOX	chr20	+	4162735	4163495	4162735	4162970	4163129	4163495	996	78	5	474	39	284	125	0.612641	0.759628	0.873	0.843	0.03
915	NEIL2	NEIL2	chr8	+	11627171	11627844	11627171	11627300	11627682	11627844	915	17	1	17	2	507	125	0.614026	0.759886	0.807	0.677	0.13
617	CKAP2L	CKAP2L	chr2	-	113513553	113514791	113513553	113513711	113514469	113514791	617	150	0	1161	3	883	125	0.618197	0.763585	1	0.982	0.018
1010	BDNF	BDNF	chr11	-	27676441	27681196	27676441	27680132	27680366	27681196	1010	3	1	6	4	359	125	0.62855	0.772776	0.511	0.343	0.168
200	CTPS1	CTPS1	chr1	+	41474330	41474562	41474330	41474386	41474465	41474562	200	4	187	8	563	204	125	0.629226	0.772776	0.013	0.009	0.004
971	NFATC4	NFATC4	chr14	+	24845499	24848811	24845499	24845760	24846843	24848811	971	352	14	204	10	1208	125	0.627984	0.772776	0.722	0.679	0.043
584	ZNF621	ZNF621	chr3	+	40573520	40581285	40573520	40573697	40579776	40581285	584	1138	5	1385	8	6204	125	0.638188	0.782295	0.821	0.777	0.044
328	NIPSNAP3B	NIPSNAP3B	chr9	+	107535277	107540045	107535277	107535457	107539408	107540045	328	363	9	12	0	4076	125	0.6497	0.793746	0.553	1	-0.447
531	PRAME	PRAME	chr22	-	22899231	22900000	22899231	22899329	22899964	22900000	531	43	7	2	0	760	125	0.649987	0.793746	0.503	1	-0.497
446	FAM3A	FAM3A	chrX	-	153744083	153744566	153744083	153744136	153744233	153744566	446	10	11	40	35	222	125	0.65164	0.794263	0.339	0.392	-0.053
849	CRB3	CRB3	chr19	+	6466476	6467230	6466476	6466620	6466961	6467230	849	2	0	783	124	466	125	0.653646	0.795208	1	0.629	0.371
1003	LINC-PINT	LINC-PINT	chr7	-	130628918	130630594	130628918	130629648	130630478	130630594	1003	61	1	19	0	955	125	0.66293	0.804987	0.889	1	-0.111
514	TMED4	TMED4	chr7	-	44621321	44621894	44621321	44621422	44621652	44621894	514	23	3	34	3	355	125	0.665128	0.80614	0.73	0.8	-0.07
310	INVS	INVS	chr9	+	103054607	103055325	103054607	103054718	103055228	103055325	310	120	10	133	9	635	125	0.667628	0.806146	0.703	0.744	-0.041
842	ARMCX4	ARMCX4	chrX	+	100786630	100790975	100786630	100786999	100788070	100790975	842	50	13	2	1	1196	125	0.667577	0.806146	0.287	0.173	0.114
645	PAPD4	PAPD4	chr5	+	78908242	78908898	78908242	78908558	78908833	78908898	645	139	7	277	17	400	125	0.672228	0.810185	0.861	0.836	0.025
217	DDIT3	DDIT3	chr12	-	57911051	57911536	57911051	57911325	57911488	57911536	217	137	3	61	2	288	125	0.674496	0.810649	0.952	0.93	0.022
445	FAM3A	FAM3A	chrX	-	153744083	153744566	153744083	153744136	153744292	153744566	445	12	1	62	3	281	125	0.675123	0.810649	0.842	0.902	-0.06
1048	AGER	AGER	chr6	-	32151657	32152099	32151657	32151764	32151947	32152099	1048	63	9	27	5	308	125	0.67653	0.810832	0.74	0.687	0.053
979	TYMP	TYMP	chr22	-	50967924	50968514	50967924	50968148	50968332	50968514	979	0	1	2	6	309	125	0.678739	0.811973	0	0.119	-0.119
662	BCAM	BCAM	chr19	+	45322838	45324079	45322838	45322983	45323961	45324079	662	396	26	744	44	1103	125	0.685396	0.817001	0.633	0.657	-0.024
90	BOLA3-AS1	BOLA3-AS1	chr2	+	74375107	74375605	74375107	74375350	74375476	74375605	90	26	2	45	5	251	125	0.685472	0.817001	0.866	0.818	0.048
508	GOSR2	GOSR2	chr17	+	45015964	45018733	45015964	45016070	45017920	45018733	508	1000	5	1296	5	1975	125	0.689268	0.820014	0.927	0.943	-0.016
858	TRIM52-AS1	TRIM52-AS1	chr5	+	180690628	180691567	180690628	180690790	180691052	180691567	858	278	5	88	1	387	125	0.690809	0.820336	0.947	0.966	-0.019
925	TBC1D20	TBC1D20	chr20	-	416120	419485	416120	416614	419193	419485	925	1570	1	1988	0	2704	125	0.698663	0.82814	0.986	1	-0.014
590	NAP1L1	NAP1L1	chr12	-	76439162	76442244	76439162	76441498	76442172	76442244	590	1936	562	2153	609	799	125	0.701066	0.829467	0.35	0.356	-0.006
1012	BAIAP2	BAIAP2	chr17	+	79089569	79091232	79089569	79089617	79090029	79091232	1012	210	2	312	2	537	125	0.704459	0.830653	0.961	0.973	-0.012
15	EEF1B2	EEF1B2	chr2	+	207024317	207024783	207024317	207024408	207024636	207024783	15	350	68	327	59	353	125	0.705065	0.830653	0.646	0.662	-0.016
20	SULT1A1	SULT1A1	chr16	-	28620028	28620649	28620028	28620180	28620379	28620649	20	28	1	7	0	324	125	0.71107	0.830653	0.915	1	-0.085
218	DDIT3	DDIT3	chr12	-	57911051	57911536	57911051	57911302	57911488	57911536	218	151	5	68	3	311	125	0.707497	0.830653	0.924	0.901	0.023
226	ENG	ENG	chr9	-	130577290	130578332	130577290	130578085	130578221	130578332	226	0	2	2	16	261	125	0.708939	0.830653	0	0.056	-0.056
860	EFS	EFS	chr14	-	23828525	23829248	23828525	23828903	23829131	23829248	860	285	11	17	1	353	125	0.709513	0.830653	0.902	0.858	0.044
937	ZNF438	ZNF438	chr10	-	31137459	31139296	31137459	31138372	31139150	31139296	937	70	1	124	1	903	125	0.710789	0.830653	0.906	0.945	-0.039
167	TRHDE-AS1	TRHDE-AS1	chr12	-	72665602	72667289	72665602	72665942	72666544	72667289	167	5	0	41	2	727	125	0.716133	0.833553	1	0.779	0.221
197	KIF18B	KIF18B	chr17	-	43002078	43003867	43002078	43003554	43003781	43003867	197	175	13	271	23	352	125	0.715241	0.833553	0.827	0.807	0.02
602	NSD1	NSD1	chr5	+	176562087	176563031	176562087	176562201	176562941	176563031	602	62	17	253	62	865	125	0.721534	0.836418	0.345	0.371	-0.026
906	MCL1	MCL1	chr1	-	150551318	150552214	150551318	150551439	150551898	150552214	906	567	2	1853	2	584	125	0.722478	0.836418	0.984	0.995	-0.011
990	MYLK-AS1	MYLK-AS1	chr3	+	123304359	123304648	123304359	123304400	123304493	123304648	990	15	4	1	0	218	125	0.721554	0.836418	0.683	1	-0.317
264	PIN1	PIN1	chr19	+	9959765	9960365	9959765	9959877	9960208	9960365	264	637	14	679	17	456	125	0.725775	0.838645	0.926	0.916	0.01
300	CCDC88A	CCDC88A	chr2	-	55522732	55523192	55522732	55522863	55523085	55523192	300	321	9	95	2	347	125	0.728037	0.838645	0.928	0.945	-0.017
48	HNRNPM	HNRNPM	chr19	+	8530207	8530399	8530207	8530246	8530363	8530399	48	680	590	1050	888	242	125	0.728297	0.838645	0.373	0.379	-0.006
734	GMPR2	GMPR2	chr14	+	24702077	24702546	24702077	24702183	24702424	24702546	734	39	11	110	27	366	125	0.735323	0.845229	0.548	0.582	-0.034
325	GCH1	GCH1	chr14	-	55308723	55310861	55308723	55309772	55310718	55310861	325	62	1	366	4	1071	125	0.741399	0.8507	0.879	0.914	-0.035
112	C2CD5	C2CD5	chr12	-	22696994	22697480	22696994	22697113	22697253	22697480	112	3	15	8	51	265	125	0.744803	0.85158	0.086	0.069	0.017
957	RABL2A	RABL2A	chr2	+	114399607	114400975	114399607	114399722	114400766	114400975	957	541	8	98	1	1169	125	0.744273	0.85158	0.879	0.913	-0.034
289	PER3	PER3	chr1	+	7889896	7890221	7889896	7890011	7890065	7890221	289	13	32	5	10	179	125	0.749808	0.855574	0.221	0.259	-0.038
666	EDRF1	EDRF1	chr10	+	127451869	127452712	127451869	127452093	127452609	127452712	666	369	1	144	0	641	125	0.750945	0.855574	0.986	1	-0.014
827	C19orf12	C19orf12	chr19	-	30189792	30193884	30189792	30193699	30193754	30193884	827	62	0	103	1	180	125	0.753496	0.856969	1	0.986	0.014
397	NSUN5P1	NSUN5P1	chr7	+	75045553	75046071	75045553	75045694	75045764	75046071	397	116	6	113	7	195	125	0.758031	0.860611	0.925	0.912	0.013
940	TTLL3	TTLL3	chr3	+	9876364	9878040	9876364	9876591	9876777	9878040	940	204	22	48	6	311	125	0.765076	0.867086	0.788	0.763	0.025
945	ZNF154	ZNF154	chr19	-	58207642	58212513	58207642	58209209	58212355	58212513	945	12	0	66	1	3271	125	0.780513	0.883032	1	0.716	0.284
13	SLC35C2	SLC35C2	chr20	-	44987025	44987402	44987025	44987197	44987329	44987402	13	231	2	308	2	257	125	0.784355	0.885828	0.983	0.987	-0.004
496	PJA1	PJA1	chrX	-	68380580	68383309	68380580	68382224	68382788	68383309	496	485	7	716	9	689	125	0.788932	0.889442	0.926	0.935	-0.009
154	RUSC1	RUSC1	chr1	+	155294892	155295281	155294892	155294969	155295205	155295281	154	29	1	127	6	361	125	0.794035	0.890533	0.909	0.88	0.029
620	ZNF248	ZNF248	chr10	-	38117692	38122044	38117692	38120240	38121952	38122044	620	244	26	124	12	1837	125	0.793821	0.890533	0.39	0.413	-0.023
999	USP20	USP20	chr9	+	132642391	132644117	132642391	132642568	132642745	132644117	999	55	66	15	20	302	125	0.791308	0.890533	0.256	0.237	0.019
722	R3HCC1	R3HCC1	chr8	+	23147378	23147982	23147378	23147438	23147564	23147982	722	275	1	154	1	251	125	0.797384	0.892738	0.993	0.987	0.006
116	TMEM159	TMEM159	chr16	+	21172298	21172599	21172298	21172329	21172405	21172599	116	25	2	48	3	201	125	0.800426	0.894283	0.886	0.909	-0.023
130	C2orf49	C2orf49	chr2	+	105959304	105959680	105959304	105959431	105959557	105959680	130	63	11	127	20	251	125	0.801532	0.894283	0.74	0.76	-0.02
755	CCDC28B	CCDC28B	chr1	+	32670198	32670991	32670198	32670221	32670794	32670991	755	19	65	14	53	698	125	0.805623	0.897298	0.05	0.045	0.005
333	MAP7D1	MAP7D1	chr1	+	36641799	36642182	36641799	36641922	36642018	36642182	333	2	0	52	4	221	125	0.807317	0.897636	1	0.88	0.12
847	RANBP6	RANBP6	chr9	-	6011018	6015640	6011018	6014356	6015471	6015640	847	410	7	625	12	1240	125	0.811679	0.900936	0.855	0.84	0.015
644	PAPD4	PAPD4	chr5	+	78908242	78908898	78908242	78908592	78908833	78908898	644	125	7	256	16	366	125	0.819405	0.906396	0.859	0.845	0.014
796	EDEM2	EDEM2	chr20	-	33734627	33735161	33734627	33734738	33734954	33735161	796	3	8	30	67	341	125	0.818215	0.906396	0.121	0.141	-0.02
593	KCNC4	KCNC4	chr1	+	110774842	110776674	110774842	110775219	110775532	110776674	593	7	0	210	4	438	125	0.823658	0.909544	1	0.937	0.063
1040	IL32	IL32	chr16	+	3117377	3117614	3117377	3117416	3117554	3117614	1040	1	8	81	799	263	125	0.831218	0.916326	0.056	0.046	0.01
813	NIPBL	NIPBL	chr5	+	37063891	37065921	37063891	37064080	37064628	37065921	813	105	36	102	37	673	125	0.838108	0.920779	0.351	0.339	0.012
87	BCL2L11	BCL2L11	chr2	+	111881309	111881716	111881309	111881446	111881626	111881716	87	36	14	52	22	305	125	0.837774	0.920779	0.513	0.492	0.021
638	NKIRAS2	NKIRAS2	chr17	+	40174416	40174658	40174416	40174490	40174587	40174658	638	242	2	298	3	222	125	0.84198	0.923462	0.986	0.982	0.004
371	ZNRD1	ZNRD1	chr6	+	30029016	30029446	30029016	30029190	30029291	30029446	371	231	3	62	1	226	125	0.847591	0.92804	0.977	0.972	0.005
575	USP39	USP39	chr2	+	85875883	85876407	85875883	85875976	85876139	85876407	575	493	40	461	39	288	125	0.861237	0.941386	0.843	0.837	0.006
236	SPNS1	SPNS1	chr16	+	28986095	28986713	28986095	28986421	28986508	28986713	236	22	3	58	7	212	125	0.868465	0.947683	0.812	0.83	-0.018
459	TTI2	TTI2	chr8	-	33369484	33370703	33369484	33370230	33370599	33370703	459	28	14	28	13	494	125	0.877091	0.952271	0.336	0.353	-0.017
752	CDKN1C	CDKN1C	chr11	-	2905899	2906995	2905899	2906696	2906863	2906995	752	4	30	2	13	292	125	0.875956	0.952271	0.054	0.062	-0.008
888	MDK	MDK	chr11	+	46403260	46403683	46403260	46403435	46403606	46403683	888	110	28	18	5	296	125	0.875208	0.952271	0.624	0.603	0.021
615	MTMR11	MTMR11	chr1	-	149900542	149901209	149900542	149900793	149901046	149901209	615	45	1	73	2	378	125	0.881648	0.955612	0.937	0.923	0.014
103	RECQL	RECQL	chr12	-	21654103	21654603	21654103	21654149	21654346	21654603	103	64	11	104	19	322	125	0.885032	0.956071	0.693	0.68	0.013
282	DYRK1B	DYRK1B	chr19	-	40317311	40317627	40317311	40317507	40317591	40317627	282	8	5	2	1	209	125	0.883771	0.956071	0.489	0.545	-0.056
788	ATXN2L	ATXN2L	chr16	+	28847253	28848558	28847253	28847497	28848071	28848558	788	612	8	496	6	699	125	0.891855	0.961464	0.932	0.937	-0.005
95	SEPT3	SEPT3	chr22	+	42390624	42394225	42390624	42390718	42392905	42394225	95	1549	12	11	0	2312	125	0.893	0.961464	0.875	1	-0.125
302	C14orf93	C14orf93	chr14	-	23456109	23456843	23456109	23456608	23456728	23456843	302	90	3	36	1	245	125	0.894994	0.962007	0.939	0.948	-0.009
728	HSPBP1	HSPBP1	chr19	-	55791402	55791751	55791402	55791476	55791585	55791751	728	18	1	30	2	234	125	0.900402	0.96485	0.906	0.889	0.017
82	ITPRIPL2	ITPRIPL2	chr16	+	19125253	19132952	19125253	19125446	19125962	19132952	82	4	0	48	1	641	125	0.900626	0.96485	1	0.903	0.097
207	HUS1	HUS1	chr7	-	48002884	48005035	48002884	48004229	48004896	48005035	207	35	10	85	23	792	125	0.902689	0.965458	0.356	0.368	-0.012
808	STAG3L5P-PVRIG2P-PILRB	STAG3L5P-PVRIG2P-PILRB	chr7	+	99950186	99950537	99950186	99950290	99950383	99950537	808	102	12	134	15	218	125	0.904789	0.966105	0.83	0.837	-0.007
392	CANT1	CANT1	chr17	-	76993073	76994045	76993073	76993726	76993921	76994045	392	92	48	290	155	320	125	0.907236	0.96712	0.428	0.422	0.006
976	PSMD13	PSMD13	chr11	+	244040	244216	244040	244075	244160	244216	976	1	31	13	443	210	125	0.911091	0.969629	0.019	0.017	0.002
487	TNFSF13	TNFSF13	chr17	+	7464040	7464925	7464040	7464134	7464315	7464925	487	20	1	133	6	306	125	0.9152	0.9724	0.891	0.901	-0.01
816	SNRNP27	SNRNP27	chr2	+	70131385	70132368	70131385	70131557	70131643	70132368	816	227	13	165	9	211	125	0.91766	0.973412	0.912	0.916	-0.004
391	SF3B1	SF3B1	chr2	-	198283520	198285266	198283520	198283675	198285151	198285266	391	521	3	642	4	1601	125	0.923826	0.978347	0.931	0.926	0.005
658	CD24	CD24	chrY	-	21152525	21154962	21152525	21154526	21154703	21154962	658	232	10	9307	390	302	125	0.927734	0.979275	0.906	0.908	-0.002
704	RAB29	RAB29	chr1	-	205743960	205744610	205743960	205744214	205744400	205744610	704	11	2	20	4	311	125	0.927115	0.979275	0.689	0.668	0.021
1011	WDR89	WDR89	chr14	-	64108016	64108641	64108016	64108125	64108521	64108641	1011	2	1	7	3	521	125	0.929438	0.979323	0.324	0.359	-0.035
702	PIANP	PIANP	chr12	-	6802956	6804817	6802956	6804223	6804595	6804817	702	310	10	2	0	497	125	0.930811	0.979323	0.886	1	-0.114
630	AMZ2	AMZ2	chr17	+	66244144	66244846	66244144	66244199	66244780	66244846	630	270	3	336	4	706	125	0.934284	0.979785	0.941	0.937	0.004
930	PTGES2	PTGES2	chr9	-	130887522	130887720	130887522	130887562	130887654	130887720	930	147	2	202	3	217	125	0.934039	0.979785	0.977	0.975	0.002
767	MFSD11	MFSD11	chr17	+	74733582	74734530	74733582	74733965	74734363	74734530	767	84	3	26	1	523	125	0.942946	0.987266	0.87	0.861	0.009
148	CUTA	CUTA	chr6	-	33385257	33386065	33385257	33385472	33385735	33386065	148	647	270	523	217	388	125	0.960646	0.997713	0.436	0.437	-0.001
456	DNAJC4	DNAJC4	chr11	+	64001365	64001753	64001365	64001452	64001544	64001753	456	33	38	35	41	217	125	0.960024	0.997713	0.333	0.33	0.003
55	THEMIS2	THEMIS2	chr1	+	28208481	28209554	28208481	28208636	28209023	28209554	55	12	0	451	2	512	125	0.959078	0.997713	1	0.982	0.018
903	MED22	MED22	chr9	-	136207750	136211188	136207750	136208544	136210979	136211188	903	1749	3	2228	4	2560	125	0.959157	0.997713	0.966	0.965	0.001
954	PHF8	PHF8	chrX	-	53963112	53965679	53963112	53964492	53965594	53965679	954	684	32	413	19	1227	125	0.957076	0.997713	0.685	0.689	-0.004
1007	RPL28	RPL28	chr19	+	55899297	55903451	55899297	55899416	55899610	55903451	1007	48	3199	45	4723	319	125	1	1	0.006	0.004	0.002
100	NUDT16	NUDT16	chr3	+	131102005	131107674	131102005	131102116	131102187	131107674	100	139	0	274	1	196	125	1	1	1	0.994	0.006
1031	ARHGDIA	ARHGDIA	chr17	-	79827205	79827501	79827205	79827282	79827417	79827501	1031	6	376	11	1354	260	125	1	1	0.008	0.004	0.004
1033	ARHGDIA	ARHGDIA	chr17	-	79825594	79826951	79825594	79826819	79826931	79826951	1033	1812	8	5548	14	237	125	1	1	0.992	0.995	-0.003
189	SKP1	SKP1	chr5	-	133492081	133494286	133492081	133493459	133494145	133494286	189	37	2648	3	2137	811	125	1	1	0.002	0	0.002
198	ATP5G3	ATP5G3	chr2	-	176040985	176043978	176040985	176043130	176043784	176043978	198	86	1515	66	2736	779	125	1	1	0.009	0.004	0.005
450	LOC100129917	LOC100129917	chr4	-	773936	775636	773936	774476	775559	775636	450	109	5	22	1	1208	125	0.998561	1	0.693	0.695	-0.002
454	BIRC3	BIRC3	chr11	+	102192567	102196093	102192567	102192631	102195191	102196093	454	4	0	767	3	2685	125	0.967131	1	1	0.922	0.078
512	TSEN34	TSEN34	chr19	+	54697029	54698394	54697029	54697173	54697476	54698394	512	838	2	1537	3	428	125	1	1	0.992	0.993	-0.001
52	FRMD5	FRMD5	chr15	-	44162958	44166660	44162958	44166137	44166316	44166660	52	31	1	117	4	304	125	0.977249	1	0.927	0.923	0.004
577	ATF3	ATF3	chr1	+	212788359	212788603	212788359	212788402	212788489	212788603	577	330	0	785	1	212	125	1	1	1	0.998	0.002
58	TAF1C	TAF1C	chr16	-	84215351	84215664	84215351	84215469	84215547	84215664	58	51	30	46	27	203	125	0.995825	1	0.511	0.512	-0.001
594	CXCL12	CXCL12	chr10	-	44872509	44874171	44872509	44873353	44874084	44874171	594	1830	7	10	0	856	125	0.992517	1	0.974	1	-0.026
619	ZNF248	ZNF248	chr10	-	38145223	38146564	38145223	38145265	38146112	38146564	619	48	11	13	3	972	125	0.996102	1	0.359	0.358	0.001
624	PHPT1	PHPT1	chr9	+	139744464	139745012	139744464	139744589	139744954	139745012	624	97	7	84	6	490	125	0.98756	1	0.779	0.781	-0.002
706	STX16	STX16	chr20	+	57226308	57227194	57226308	57226470	57227128	57227194	706	504	0	1265	2	783	125	1	1	1	0.99	0.01
714	MICAL2	MICAL2	chr11	+	12284026	12285337	12284026	12284084	12285106	12285337	714	109	0	2789	2	1147	125	1	1	1	0.993	0.007
719	PRRC1	PRRC1	chr5	+	126887398	126890780	126887398	126887570	126889488	126890780	719	735	0	1834	1	2043	125	1	1	1	0.991	0.009
736	PDHB	PDHB	chr3	-	58416383	58416669	58416383	58416515	58416569	58416669	736	310	1	656	3	179	125	1	1	0.995	0.993	0.002
829	TP53	TP53	chr17	-	7579699	7579940	7579699	7579721	7579838	7579940	829	0	51	4	266	242	125	1	1	0	0.008	-0.008
852	CCNG1	CCNG1	chr5	+	162864576	162864810	162864576	162864665	162864765	162864810	852	201	1	718	2	225	125	1	1	0.991	0.995	-0.004
86	PDE4D	PDE4D	chr5	-	58334685	58335339	58334685	58334798	58334884	58335339	86	4	4	2	2	211	125	0.997813	1	0.372	0.372	0
919	NDUFA2	NDUFA2	chr5	-	140026840	140027370	140026840	140026947	140027067	140027370	919	11	553	1	517	245	125	1	1	0.01	0.001	0.009
986	PAQR6	PAQR6	chr1	-	156215572	156216041	156215572	156215778	156215913	156216041	986	12	6	2	1	260	125	0.99984	1	0.49	0.49	0

## Sheet: WT37__hFK3
ID	GeneID	geneSymbol	chr	strand	riExonStart_0base	riExonEnd	upstreamES	upstreamEE	downstreamES	downstreamEE	ID_1	IC_SAMPLE_1	SC_SAMPLE_1	IC_SAMPLE_2	SC_SAMPLE_2	IncFormLen	SkipFormLen	PValue	FDR	IncLevel_WT37	IncLevel_hFK3	IncLevelDifference
1037	EIF6	EIF6	chr20	-	33871978	33872295	33871978	33872064	33872183	33872295	1037	54	245	74	2190	244	125	0	0	0.101	0.017	0.084
108	CLK1	CLK1	chr2	-	201724402	201726189	201724402	201724469	201725960	201726189	108	2067	66	420	133	1616	125	0	0	0.708	0.196	0.512
111	TRMT112	TRMT112	chr11	-	64083963	64084619	64083963	64084440	64084529	64084619	111	129	713	75	1555	214	125	0	0	0.096	0.027	0.069
158	BSDC1	BSDC1	chr1	-	32830233	32834151	32830233	32832255	32834047	32834151	158	207	127	58	210	1917	125	0	0	0.096	0.018	0.078
162	DKC1	DKC1	chrX	+	153993173	153993805	153993173	153993241	153993718	153993805	162	69	59	5	310	602	125	0	0	0.195	0.003	0.192
170	AUP1	AUP1	chr2	-	74755877	74756409	74755877	74756062	74756258	74756409	170	186	195	87	498	321	125	0	0	0.271	0.064	0.207
172	SRSF1	SRSF1	chr17	-	56078279	56083334	56078279	56081362	56082283	56083334	172	2889	191	7233	53	1046	125	0	0	0.644	0.942	-0.298
173	SRSF1	SRSF1	chr17	-	56078279	56083334	56078279	56082961	56083161	56083334	173	370	488	37	1336	325	125	0	0	0.226	0.011	0.215
208	MCM7	MCM7	chr7	-	99696645	99697026	99696645	99696826	99696901	99697026	208	177	337	191	1297	200	125	0	0	0.247	0.084	0.163
254	TMEM205	TMEM205	chr19	-	11456195	11456981	11456195	11456304	11456802	11456981	254	305	121	166	310	623	125	0	0	0.336	0.097	0.239
260	FNBP1L	FNBP1L	chr1	+	94016503	94020218	94016503	94016662	94017965	94020218	260	217	121	1729	158	1428	125	0	0	0.136	0.489	-0.353
298	SRSF2	SRSF2	chr17	-	74730196	74732546	74730196	74731240	74732235	74732546	298	4747	1335	586	1838	1120	125	0	0	0.284	0.034	0.25
399	ACAA1	ACAA1	chr3	-	38167652	38168191	38167652	38167832	38168000	38168191	399	95	63	44	225	293	125	0	0	0.391	0.077	0.314
455	LUC7L3	LUC7L3	chr17	+	48827861	48830072	48827861	48828055	48829560	48830072	455	3036	48	932	252	1630	125	0	0	0.829	0.221	0.608
48	HNRNPM	HNRNPM	chr19	+	8530207	8530399	8530207	8530246	8530363	8530399	48	817	194	1050	888	242	125	0	0	0.685	0.379	0.306
529	FN1	FN1	chr2	-	216236631	216237098	216236631	216236738	216236831	216237098	529	1069	462	1915	3988	218	125	0	0	0.57	0.216	0.354
533	NXF1	NXF1	chr11	-	62566010	62567958	62566010	62566047	62567848	62567958	533	8219	366	889	251	1926	125	0	0	0.593	0.187	0.406
538	URM1	URM1	chr9	+	131150094	131154295	131150094	131150176	131151539	131154295	538	194	223	30	471	1488	125	0	0	0.068	0.005	0.063
539	URM1	URM1	chr9	+	131151539	131154295	131151539	131151588	131151944	131154295	539	122	178	18	364	481	125	0	0	0.151	0.013	0.138
559	ATP6V0B	ATP6V0B	chr1	+	44442697	44443972	44442697	44442888	44443652	44443972	559	351	452	79	753	889	125	0	0	0.098	0.015	0.083
589	HCFC1R1	HCFC1R1	chr16	-	3073233	3073531	3073233	3073362	3073474	3073531	589	327	34	68	175	237	125	0	0	0.835	0.17	0.665
590	NAP1L1	NAP1L1	chr12	-	76439162	76442244	76439162	76441498	76442172	76442244	590	1629	852	2153	609	799	125	0	0	0.23	0.356	-0.126
628	SLC25A3	SLC25A3	chr12	+	98987402	98987913	98987402	98987518	98987752	98987913	628	197	250	117	507	359	125	0	0	0.215	0.074	0.141
665	OTUB1	OTUB1	chr11	+	63764001	63764413	63764001	63764120	63764328	63764413	665	262	312	135	760	333	125	0	0	0.24	0.063	0.177
880	HRAS	HRAS	chr11	-	532241	532755	532241	532522	532630	532755	880	82	194	35	591	233	125	0	0	0.185	0.031	0.154
959	CDK5RAP3	CDK5RAP3	chr17	+	46052879	46053379	46052879	46053019	46053234	46053379	959	828	129	384	191	340	125	0	0	0.702	0.425	0.277
960	CDK5RAP3	CDK5RAP3	chr17	+	46051765	46052703	46051765	46051814	46052524	46052703	960	1430	122	736	329	835	125	0	0	0.637	0.251	0.386
919	NDUFA2	NDUFA2	chr5	-	140026840	140027370	140026840	140026947	140027067	140027370	919	33	186	1	517	245	125	4.996e-15	1.13124e-13	0.083	0.001	0.082
165	DKC1	DKC1	chrX	+	153994490	153995336	153994490	153994675	153995271	153995336	165	36	99	5	442	721	125	7.77156e-15	1.69902e-13	0.059	0.002	0.057
1027	ORC2	ORC2	chr2	-	201778017	201778715	201778017	201778136	201778653	201778715	1027	41	23	8	91	642	125	1.40998e-14	2.97976e-13	0.258	0.017	0.241
591	XBP1	XBP1	chr22	-	29192034	29192180	29192034	29192111	29192137	29192180	591	472	284	227	35	151	125	1.76525e-14	3.61023e-13	0.579	0.843	-0.264
56	AP1G2	AP1G2	chr14	-	24035024	24035369	24035024	24035101	24035272	24035369	56	64	8	128	182	296	125	2.43139e-14	4.81719e-13	0.772	0.229	0.543
1030	ARHGDIA	ARHGDIA	chr17	-	79827205	79827501	79827205	79827282	79827417	79827501	1030	57	671	11	1354	260	125	2.9754e-14	5.71637e-13	0.039	0.004	0.035
966	NGDN	NGDN	chr14	+	23946711	23947402	23946711	23946769	23947215	23947402	966	143	165	22	145	571	125	3.29736e-14	6.14861e-13	0.159	0.032	0.127
626	OTUD5	OTUD5	chrX	-	48779302	48780572	48779302	48780187	48780413	48780572	626	976	8	771	61	351	125	4.50751e-14	8.16502e-13	0.978	0.818	0.16
297	IP6K2	IP6K2	chr3	-	48730883	48732854	48730883	48731673	48732522	48732854	297	827	51	223	64	974	125	5.40679e-14	9.52195e-13	0.675	0.309	0.366
307	NDUFS2	NDUFS2	chr1	+	161183653	161184184	161183653	161183711	161183945	161184184	307	36	209	2	472	359	125	8.30114e-13	1.42241e-11	0.057	0.001	0.056
497	BET1L	BET1L	chr11	-	202923	205667	202923	205469	205610	205667	497	53	49	22	153	266	125	2.06368e-12	3.44309e-11	0.337	0.063	0.274
794	UBXN1	UBXN1	chr11	-	62443969	62444477	62443969	62444111	62444284	62444477	794	78	263	15	301	298	125	4.34952e-12	7.07076e-11	0.111	0.02	0.091
597	QKI	QKI	chr6	+	163984451	163999628	163984451	163984751	163986977	163999628	597	933	129	172	78	2351	125	4.65539e-12	7.37879e-11	0.278	0.105	0.173
629	ULK3	ULK3	chr15	-	75132574	75132982	75132574	75132657	75132838	75132982	629	74	3	38	38	306	125	1.35717e-11	2.09865e-10	0.91	0.29	0.62
163	DKC1	DKC1	chrX	+	154002876	154003548	154002876	154002980	154003469	154003548	163	34	91	19	394	614	125	1.63748e-11	2.47181e-10	0.071	0.01	0.061
198	ATP5G3	ATP5G3	chr2	-	176040985	176043978	176040985	176043130	176043784	176043978	198	74	1032	66	2736	779	125	2.78026e-11	4.09927e-10	0.011	0.004	0.007
545	PARG	PARG	chr10	-	51026320	51027540	51026320	51027112	51027323	51027540	545	11	14	155	4	336	125	2.90439e-11	4.18496e-10	0.226	0.935	-0.709
396	GPX1	GPX1	chr3	-	49394608	49395791	49394608	49395180	49395459	49395791	396	55	565	9	1194	404	125	4.21861e-11	5.94356e-10	0.029	0.002	0.027
662	BCAM	BCAM	chr19	+	45322838	45324079	45322838	45322983	45323961	45324079	662	85	30	744	44	1103	125	2.42467e-10	3.34183e-09	0.243	0.657	-0.414
570	CTNNB1	CTNNB1	chr3	+	41280624	41281939	41280624	41280845	41281309	41281939	570	2855	400	1660	381	589	125	3.00735e-10	4.05672e-09	0.602	0.48	0.122
771	STX4	STX4	chr16	+	31045546	31045857	31045546	31045646	31045782	31045857	771	43	47	32	196	261	125	9.1411e-10	1.20739e-08	0.305	0.073	0.232
495	TCF3	TCF3	chr19	-	1609288	1611848	1609288	1611368	1611702	1611848	495	940	79	945	184	459	125	9.92466e-10	1.28413e-08	0.764	0.583	0.181
485	GMPPB	GMPPB	chr3	-	49758908	49759580	49758908	49759316	49759397	49759580	485	36	119	10	258	206	125	1.13859e-09	1.44373e-08	0.155	0.023	0.132
673	TMEM41B	TMEM41B	chr11	-	9302200	9305140	9302200	9302588	9304917	9305140	673	1134	45	2106	16	2454	125	1.23191e-09	1.53143e-08	0.562	0.87	-0.308
46	C11orf98	C11orf98	chr11	-	62432320	62432688	62432320	62432445	62432602	62432688	46	25	62	21	391	282	125	1.72005e-09	2.09714e-08	0.152	0.023	0.129
304	CREBZF	CREBZF	chr11	-	85368607	85373501	85368607	85371641	85373432	85373501	304	1496	4	560	22	1916	125	1.91386e-09	2.28941e-08	0.961	0.624	0.337
553	CIZ1	CIZ1	chr9	-	130940987	130941694	130940987	130941183	130941351	130941694	553	338	24	482	116	293	125	1.28301e-08	1.50634e-07	0.857	0.639	0.218
154	RUSC1	RUSC1	chr1	+	155294892	155295281	155294892	155294969	155295106	155295281	154	22	49	7	169	262	125	2.11179e-08	2.43432e-07	0.176	0.019	0.157
1039	IL32	IL32	chr16	+	3117377	3117614	3117377	3117416	3117554	3117614	1039	18	23	81	799	263	125	2.35634e-08	2.66772e-07	0.271	0.046	0.225
31	ZFP36L1	ZFP36L1	chr14	-	69254371	69257209	69254371	69255526	69256243	69257209	31	3675	15	7079	103	842	125	1.24835e-07	1.38852e-06	0.973	0.911	0.062
14	EEF1B2	EEF1B2	chr2	+	207024317	207024783	207024317	207024408	207024682	207024783	14	1333	63	1911	190	399	125	1.99019e-07	2.17548e-06	0.869	0.759	0.11
403	DFFA	DFFA	chr1	-	10520602	10523266	10520602	10521759	10523114	10523266	403	44	33	617	122	1480	125	3.80261e-07	4.08619e-06	0.101	0.299	-0.198
963	FAM96B	FAM96B	chr16	-	66967889	66968326	66967889	66967967	66968123	66968326	963	45	170	52	611	281	125	6.01007e-07	6.35064e-06	0.105	0.036	0.069
843	TNFRSF10B	TNFRSF10B	chr8	-	22885843	22886115	22885843	22885954	22886041	22886115	843	92	31	508	473	212	125	8.05138e-07	8.36816e-06	0.636	0.388	0.248
974	DNAJB2	DNAJB2	chr2	+	220149353	220151622	220149353	220149557	220150708	220151622	974	482	102	366	157	1276	125	8.60362e-07	8.7979e-06	0.316	0.186	0.13
457	CBS	CBS	chr21	-	44473300	44474093	44473300	44473757	44473971	44474093	457	506	10	760	64	339	125	1.20852e-06	1.21619e-05	0.949	0.814	0.135
98	AKR1A1	AKR1A1	chr1	+	46016454	46016827	46016454	46016548	46016637	46016827	98	63	42	202	37	214	125	1.50914e-06	1.495e-05	0.467	0.761	-0.294
343	TMEM9	TMEM9	chr1	-	201122985	201123683	201122985	201123087	201123572	201123683	343	30	56	16	150	610	125	1.85721e-06	1.80237e-05	0.099	0.021	0.078
659	C11orf24	C11orf24	chr11	-	68028802	68030386	68028802	68029193	68030198	68030386	659	505	3	1306	62	1130	125	1.87628e-06	1.80237e-05	0.949	0.7	0.249
405	SCRN2	SCRN2	chr17	-	45915046	45915816	45915046	45915368	45915635	45915816	405	48	6	116	92	392	125	1.95006e-06	1.84528e-05	0.718	0.287	0.431
196	ACTG1	ACTG1	chr17	-	79476996	79477859	79476996	79477355	79477504	79477859	196	21075	208	68565	447	274	125	2.42192e-06	2.25809e-05	0.979	0.986	-0.007
195	ARL6IP4	ARL6IP4	chr12	+	123467015	123467460	123467015	123467085	123467166	123467460	195	60	355	70	1010	206	125	2.96796e-06	2.72708e-05	0.093	0.04	0.053
733	GMPR2	GMPR2	chr14	+	24707451	24708447	24707451	24707611	24707794	24708447	733	44	92	32	227	308	125	3.11834e-06	2.82433e-05	0.163	0.054	0.109
128	PPCS	PPCS	chr1	+	42922164	42923021	42922164	42922299	42922917	42923021	128	57	40	209	42	743	125	3.41763e-06	3.0518e-05	0.193	0.456	-0.263
388	DNAJB12	DNAJB12	chr10	-	74092587	74095689	74092587	74094375	74095537	74095689	388	310	24	433	93	1287	125	5.92875e-06	5.19553e-05	0.556	0.311	0.245
649	SHISA5	SHISA5	chr3	-	48509196	48510972	48509196	48510585	48510759	48510972	649	16	94	10	393	299	125	5.98223e-06	5.19553e-05	0.066	0.011	0.055
489	STX10	STX10	chr19	-	13254871	13255485	13254871	13255300	13255390	13255485	489	23	84	15	270	215	125	6.33057e-06	5.42376e-05	0.137	0.031	0.106
180	TRIM5	TRIM5	chr11	-	5684424	5686912	5684424	5686625	5686885	5686912	180	10	12	8	128	385	125	6.53949e-06	5.52805e-05	0.213	0.02	0.193
200	CTPS1	CTPS1	chr1	+	41474330	41474562	41474330	41474386	41474465	41474562	200	9	54	8	563	204	125	7.12823e-06	5.86922e-05	0.093	0.009	0.084
311	WTAP	WTAP	chr6	+	160169222	160170453	160169222	160169401	160169621	160170453	311	858	110	805	47	345	125	7.05431e-06	5.86922e-05	0.739	0.861	-0.122
338	NDUFB4	NDUFB4	chr3	+	120319957	120321258	120319957	120320104	120321054	120321258	338	43	201	22	735	1075	125	9.2039e-06	7.48112e-05	0.024	0.003	0.021
636	ARMCX6	ARMCX6	chrX	-	100870107	100871756	100870107	100870750	100871661	100871756	636	178	33	285	129	1036	125	1.7168e-05	0.000137779	0.394	0.21	0.184
273	ABHD11	ABHD11	chr7	-	73151550	73152065	73151550	73151721	73151891	73152065	273	30	24	114	322	295	125	2.15028e-05	0.00017041	0.346	0.13	0.216
49	SLC30A7	SLC30A7	chr1	+	101440365	101447311	101440365	101440458	101440774	101447311	49	86	4	95	31	441	125	2.85732e-05	0.000223647	0.859	0.465	0.394
395	EGR2	EGR2	chr10	-	64575620	64576126	64575620	64575829	64576012	64576126	395	472	5	8	4	308	125	2.93751e-05	0.000227119	0.975	0.448	0.527
600	ENOSF1	ENOSF1	chr18	-	670323	674406	670323	673076	674160	674406	600	465	21	2413	30	1209	125	3.00261e-05	0.000229356	0.696	0.893	-0.197
764	HLTF	HLTF	chr3	-	148747903	148750159	148747903	148749150	148749987	148750159	764	111	20	397	16	962	125	3.06491e-05	0.000231328	0.419	0.763	-0.344
1019	LRRC75A-AS1	LRRC75A-AS1	chr17	+	16342300	16342728	16342300	16342374	16342640	16342728	1019	49	590	48	234	391	125	4.21734e-05	0.000314564	0.026	0.062	-0.036
912	U2AF1L4	U2AF1L4	chr19	-	36234970	36235322	36234970	36235046	36235223	36235322	912	75	52	19	48	302	125	4.31849e-05	0.000318363	0.374	0.141	0.233
134	ATPIF1	ATPIF1	chr1	+	28562871	28564616	28562871	28562963	28564347	28564616	134	166	229	642	1401	1509	125	5.98094e-05	0.000435852	0.057	0.037	0.02
678	PPP1CC	PPP1CC	chr12	-	111157612	111158970	111157612	111158009	111158909	111158970	678	1883	39	4252	34	1025	125	6.78382e-05	0.000488743	0.855	0.938	-0.083
452	SSSCA1	SSSCA1	chr11	+	65337929	65338226	65337929	65337981	65338074	65338226	452	56	67	25	91	218	125	8.50746e-05	0.000606037	0.324	0.136	0.188
928	LRTOMT	LRTOMT	chr11	+	71805993	71807938	71805993	71806142	71806424	71807938	928	16	14	2	26	407	125	9.46152e-05	0.000666512	0.26	0.023	0.237
113	NISCH	NISCH	chr3	+	52514199	52515926	52514199	52514311	52514894	52515926	113	252	22	100	29	708	125	9.58029e-05	0.000667462	0.669	0.378	0.291
731	PSMD11	PSMD11	chr17	+	30807506	30810337	30807506	30807649	30807770	30810337	731	55	192	81	610	246	125	0.000103413	0.000712648	0.127	0.063	0.064
714	MICAL2	MICAL2	chr11	+	12284026	12285337	12284026	12284084	12285106	12285337	714	276	5	2789	2	1147	125	0.00010684	0.00072835	0.857	0.993	-0.136
306	CREBZF	CREBZF	chr11	-	85374567	85376182	85374567	85374645	85374858	85376182	306	384	56	158	53	338	125	0.000117184	0.000790368	0.717	0.524	0.193
851	PIGO	PIGO	chr9	-	35091236	35092764	35091236	35091288	35092539	35092764	851	206	26	1036	46	1376	125	0.000127394	0.00085019	0.419	0.672	-0.253
528	NFKB2	NFKB2	chr10	+	104155352	104155737	104155352	104155553	104155644	104155737	528	36	44	26	104	216	125	0.000144224	0.00095248	0.321	0.126	0.195
755	CCDC28B	CCDC28B	chr1	+	32670198	32670991	32670198	32670221	32670794	32670991	755	37	35	14	53	698	125	0.000177101	0.00115754	0.159	0.045	0.114
807	HES4	HES4	chr1	-	935071	935552	935071	935167	935245	935552	807	243	136	35	49	203	125	0.000181532	0.0011744	0.524	0.305	0.219
887	CSTF3	CSTF3	chr11	-	33162976	33163532	33162976	33163308	33163430	33163532	887	21	75	29	351	247	125	0.000189883	0.00121602	0.124	0.04	0.084
129	PPCS	PPCS	chr1	+	42922164	42923021	42922164	42922744	42922917	42923021	129	10	37	6	170	298	125	0.000202472	0.00127097	0.102	0.015	0.087
705	POFUT2	POFUT2	chr21	-	46683842	46687628	46683842	46685550	46687504	46687628	705	322	153	71	70	2079	125	0.000200553	0.00127097	0.112	0.057	0.055
537	DIS3L2	DIS3L2	chr2	+	233200482	233201908	233200482	233200584	233201178	233201908	537	78	21	62	51	719	125	0.000224495	0.00139539	0.392	0.174	0.218
1031	ARHGDIA	ARHGDIA	chr17	-	79825594	79826951	79825594	79826460	79826864	79826951	1031	3895	42	7940	37	529	125	0.00024716	0.00152135	0.956	0.981	-0.025
535	SLC5A6	SLC5A6	chr2	-	27425680	27426213	27425680	27425748	27426100	27426213	535	13	18	31	208	477	125	0.000271456	0.00165483	0.159	0.038	0.121
766	MFSD11	MFSD11	chr17	+	74733582	74734530	74733582	74734247	74734363	74734530	766	40	9	20	24	241	125	0.000283794	0.00171357	0.697	0.302	0.395
969	NFATC4	NFATC4	chr14	+	24845499	24848811	24845499	24846084	24846843	24848811	969	610	205	115	15	884	125	0.00029039	0.00173686	0.296	0.52	-0.224
883	EARS2	EARS2	chr16	-	23533333	23535775	23533333	23534738	23534831	23535775	883	40	7	194	3	218	125	0.000451762	0.0026768	0.766	0.974	-0.208
808	STAG3L5P-PVRIG2P-PILRB	STAG3L5P-PVRIG2P-PILRB	chr7	+	99950186	99950537	99950186	99950290	99950383	99950537	808	84	0	134	15	218	125	0.000483649	0.0028392	1	0.837	0.163
239	KDM2B	KDM2B	chr12	-	121866899	121868272	121866899	121867966	121868144	121868272	239	694	35	271	2	303	125	0.000576089	0.00335083	0.891	0.982	-0.091
596	QKI	QKI	chr6	+	163984451	163999628	163984451	163984751	163985698	163999628	596	310	40	50	20	1072	125	0.000603891	0.00348061	0.475	0.226	0.249
346	RPL17	RPL17	chr18	-	47017901	47018203	47017901	47017954	47018105	47018203	346	933	108	972	175	276	125	0.000653384	0.00373194	0.796	0.716	0.08
65	C15orf48	C15orf48	chr15	+	45722726	45723030	45722726	45722853	45722967	45723030	65	3	0	14	162	239	125	0.000661986	0.00374732	1	0.043	0.957
251	RAB24	RAB24	chr5	-	176729128	176729497	176729128	176729179	176729397	176729497	251	78	60	31	61	343	125	0.000676622	0.00379627	0.321	0.156	0.165
486	PDCD2	PDCD2	chr6	-	170890834	170892276	170890834	170891353	170892144	170892276	486	187	17	244	57	916	125	0.000701146	0.00389936	0.6	0.369	0.231
857	SNHG8	SNHG8	chr4	+	119199916	119200292	119199916	119199947	119200098	119200292	857	215	4	169	17	276	125	0.000828809	0.00456926	0.961	0.818	0.143
613	RPL31	RPL31	chr2	+	101622420	101622885	101622420	101622533	101622811	101622885	613	263	3842	137	2866	403	125	0.00092408	0.00505057	0.021	0.015	0.006
684	SNHG10	SNHG10	chr14	-	95999248	96001209	95999248	95999398	96000029	96001209	684	75	19	34	28	756	125	0.00105693	0.00572731	0.395	0.167	0.228
694	LMNA	LMNA	chr1	+	156108870	156109880	156108870	156108893	156109560	156109880	694	17978	69	3029	1	792	125	0.00143168	0.00769226	0.976	0.998	-0.022
525	ELMOD3	ELMOD3	chr2	+	85617260	85618875	85617260	85617388	85617882	85618875	525	32	12	23	33	619	125	0.00157283	0.0082411	0.35	0.123	0.227
604	PRKD2	PRKD2	chr19	-	47219387	47220384	47219387	47219792	47220071	47220384	604	182	11	197	35	404	125	0.00157088	0.0082411	0.837	0.635	0.202
91	RPL41	RPL41	chr12	+	56510373	56510583	56510373	56510443	56510558	56510583	91	1273	10417	1168	10962	240	125	0.00156399	0.0082411	0.06	0.053	0.007
580	SRSF8	SRSF8	chr11	+	94800040	94804387	94800040	94801346	94801817	94804387	580	233	32	639	39	596	125	0.001594	0.00828356	0.604	0.775	-0.171
1053	SLC10A3	SLC10A3	chrX	-	153715644	153717421	153715644	153716835	153716922	153717421	1053	236	5	194	18	212	125	0.00173449	0.00894035	0.965	0.864	0.101
315	NT5C3B	NT5C3B	chr17	-	39992110	39992523	39992110	39992209	39992433	39992523	315	14	0	13	10	349	125	0.00214851	0.0109352	1	0.318	0.682
776	REC8	REC8	chr14	+	24641233	24641817	24641233	24641574	24641675	24641817	776	34	15	271	310	226	125	0.00215599	0.0109352	0.556	0.326	0.23
192	LARP1B	LARP1B	chr4	+	129028293	129030059	129028293	129028468	129029037	129030059	192	221	214	38	72	694	125	0.00221329	0.0111367	0.157	0.087	0.07
1036	UNC119	UNC119	chr17	-	26873724	26874867	26873724	26874427	26874694	26874867	1036	67	54	86	139	392	125	0.00229932	0.0113698	0.283	0.165	0.118
169	HMGN3	HMGN3	chr6	-	79910961	79912106	79910961	79911443	79912033	79912106	169	156	174	183	317	715	125	0.00231342	0.0113698	0.136	0.092	0.044
227	PDK1	PDK1	chr2	+	173460556	173463862	173460556	173460751	173462340	173463862	227	448	23	515	8	1714	125	0.00229103	0.0113698	0.587	0.824	-0.237
433	PPIL2	PPIL2	chr22	+	22049682	22052202	22049682	22049785	22051035	22052202	433	388	9	466	32	1375	125	0.00240911	0.0116593	0.797	0.57	0.227
435	RPRD2	RPRD2	chr1	+	150443036	150449041	150443036	150444218	150444358	150449041	435	67	12	294	14	265	125	0.00239083	0.0116593	0.725	0.908	-0.183
479	FAM195B	FAM195B	chr17	-	79780236	79781187	79780236	79780783	79781084	79781187	479	768	37	947	83	426	125	0.00258435	0.0124127	0.859	0.77	0.089
266	HYAL1	HYAL1	chr3	-	50339487	50341032	50339487	50340411	50340896	50341032	266	0	2	25	0	610	125	0.0029655	0.0141363	0	1	-1
33	RANGRF	RANGRF	chr17	+	8192820	8193409	8192820	8192906	8193130	8193409	33	106	23	292	130	349	125	0.00308022	0.0145736	0.623	0.446	0.177
137	APH1A	APH1A	chr1	-	150237798	150239056	150237798	150238594	150238932	150239056	137	1178	202	2349	301	463	125	0.00316315	0.0148157	0.612	0.678	-0.066
59	MRPL30	MRPL30	chr2	+	99812035	99816020	99812035	99812219	99813616	99816020	59	300	10	1215	10	1522	125	0.00317813	0.0148157	0.711	0.909	-0.198
861	OXLD1	OXLD1	chr17	-	79632065	79633667	79632065	79632614	79633184	79633667	861	48	3	238	0	695	125	0.00332878	0.0154047	0.742	1	-0.258
420	UBL7	UBL7	chr15	-	74753008	74753529	74753008	74753119	74753377	74753529	420	4	4	18	0	383	125	0.0033886	0.0155679	0.246	1	-0.754
376	ZNRD1	ZNRD1	chr6	+	30029016	30029446	30029016	30029175	30029291	30029446	376	106	22	63	33	241	125	0.00345147	0.0157427	0.714	0.498	0.216
783	ZNF131	ZNF131	chr5	+	43161350	43162033	43161350	43161715	43161810	43162033	783	56	7	62	0	220	125	0.003729	0.0168871	0.82	1	-0.18
734	GMPR2	GMPR2	chr14	+	24702077	24702546	24702077	24702183	24702424	24702546	734	34	23	110	27	366	125	0.00379842	0.0170794	0.335	0.582	-0.247
644	PAPD4	PAPD4	chr5	+	78908242	78908898	78908242	78908592	78908833	78908898	644	147	1	256	16	366	125	0.00427998	0.0191092	0.98	0.845	0.135
241	TSSC4	TSSC4	chr11	+	2423840	2425108	2423840	2423882	2424074	2425108	241	647	13	381	21	317	125	0.00445133	0.019714	0.952	0.877	0.075
784	ZNF131	ZNF131	chr5	+	43161350	43162033	43161350	43161708	43161810	43162033	784	57	87	66	49	227	125	0.00447764	0.019714	0.265	0.426	-0.161
607	CELF2	CELF2	chr10	+	11370888	11374605	11370888	11371060	11372418	11374605	607	53	91	45	153	1483	125	0.0049014	0.0214309	0.047	0.024	0.023
639	DCAF7	DCAF7	chr17	+	61666361	61671642	61666361	61666599	61671564	61671642	639	1406	8	7952	11	5090	125	0.00511111	0.0221948	0.812	0.947	-0.135
758	SETD4	SETD4	chr21	-	37406838	37408549	37406838	37408258	37408382	37408549	758	17	15	9	33	249	125	0.00523207	0.0225655	0.363	0.12	0.243
679	RASSF7	RASSF7	chr11	+	563188	564025	563188	563317	563557	564025	679	76	0	530	35	365	125	0.00549674	0.0235468	1	0.838	0.162
401	ZNF582-AS1	ZNF582-AS1	chr19	+	56909645	56910539	56909645	56909752	56910262	56910539	401	0	17	4	5	635	125	0.00557042	0.0237023	0	0.136	-0.136
996	GSTK1	GSTK1	chr7	+	142962084	142962389	142962084	142962185	142962353	142962389	996	64	113	182	530	293	125	0.00583377	0.0246574	0.195	0.128	0.067
763	BTBD3	BTBD3	chr20	+	11898512	11899249	11898512	11898659	11898981	11899249	763	75	33	33	35	447	125	0.0060454	0.0253827	0.389	0.209	0.18
618	POMGNT1	POMGNT1	chr1	-	46654352	46655029	46654352	46654652	46654913	46655029	618	193	9	823	10	386	125	0.00621341	0.0259165	0.874	0.964	-0.09
621	UBE2V1	UBE2V1	chr20	-	48713019	48713357	48713019	48713071	48713208	48713357	621	35	0	14	4	262	125	0.00644099	0.0266901	1	0.625	0.375
28	SERF2	SERF2	chr15	+	44085907	44088287	44085907	44086134	44086571	44088287	28	1547	17	2851	11	562	125	0.00665541	0.0273995	0.953	0.983	-0.03
168	HMGN3	HMGN3	chr6	-	79910961	79912106	79910961	79911443	79911992	79912106	168	98	179	91	267	674	125	0.00685102	0.0280229	0.092	0.059	0.033
513	TMED4	TMED4	chr7	-	44621321	44621894	44621321	44621422	44621645	44621894	513	32	258	20	356	348	125	0.00706849	0.0287271	0.043	0.02	0.023
741	NECAB3	NECAB3	chr20	-	32247302	32247538	32247302	32247356	32247458	32247538	741	63	40	10	20	227	125	0.00772067	0.0311778	0.464	0.216	0.248
159	ELP5	ELP5	chr17	+	7161906	7163259	7161906	7162002	7162889	7163259	159	238	6	249	0	1012	125	0.00787675	0.0316067	0.83	1	-0.17
592	CDK17	CDK17	chr12	-	96672038	96674663	96672038	96674057	96674585	96674663	592	323	171	167	131	653	125	0.00912732	0.0363945	0.266	0.196	0.07
411	ZNF226	ZNF226	chr19	+	44669740	44669960	44669740	44669766	44669909	44669960	411	7	4	18	0	268	125	0.00920506	0.0364751	0.449	1	-0.551
624	PHPT1	PHPT1	chr9	+	139744464	139745012	139744464	139744589	139744954	139745012	624	86	0	84	6	490	125	0.00930977	0.0366608	1	0.781	0.219
998	USP20	USP20	chr9	+	132642391	132644117	132642391	132642568	132642745	132644117	998	63	29	15	20	302	125	0.00950936	0.0372156	0.473	0.237	0.236
213	LOC171391	LOC171391	chr11	+	783529	784284	783529	783671	784023	784284	213	27	4	29	19	477	125	0.00968823	0.0376831	0.639	0.286	0.353
569	CTNNB1	CTNNB1	chr3	+	41280624	41281939	41280624	41280845	41281150	41281939	569	1402	616	871	310	430	125	0.0099282	0.038381	0.398	0.45	-0.052
482	BCKDK	BCKDK	chr16	+	31123189	31124112	31123189	31123348	31123441	31124112	482	23	44	133	124	218	125	0.0109598	0.0421123	0.231	0.381	-0.15
310	INVS	INVS	chr9	+	103054607	103055325	103054607	103054718	103055228	103055325	310	75	0	133	9	635	125	0.0115781	0.0442201	1	0.744	0.256
131	ID1	ID1	chr20	+	30193085	30194317	30193085	30193616	30193855	30194317	131	242	211	75	102	364	125	0.0128918	0.048651	0.283	0.202	0.081
978	TYMP	TYMP	chr22	-	50967924	50968514	50967924	50968148	50968332	50968514	978	31	11	2	6	309	125	0.012855	0.048651	0.533	0.119	0.414
760	PRX	PRX	chr19	-	40899670	40904723	40899670	40903877	40904526	40904723	760	13	15	12	2	774	125	0.0136421	0.0511779	0.123	0.492	-0.369
148	CUTA	CUTA	chr6	-	33385257	33386065	33385257	33385472	33385735	33386065	148	218	127	523	217	388	125	0.0144829	0.0540126	0.356	0.437	-0.081
749	CIART	CIART	chr1	+	150254942	150256043	150254942	150255028	150255923	150256043	749	37	0	86	11	1020	125	0.0155257	0.0575631	1	0.489	0.511
648	GTPBP3	GTPBP3	chr19	+	17449762	17450075	17449762	17449835	17449931	17450075	648	7	9	12	69	221	125	0.0156895	0.0578322	0.306	0.09	0.216
149	CUTA	CUTA	chr6	-	33385257	33386065	33385257	33385472	33385863	33386065	149	236	124	540	203	516	125	0.0161776	0.0592868	0.316	0.392	-0.076
647	DCTN1	DCTN1	chr2	-	74593370	74593747	74593370	74593502	74593585	74593747	647	9	134	7	363	208	125	0.0168365	0.0613467	0.039	0.011	0.028
850	SAMD8	SAMD8	chr10	+	76935823	76941881	76935823	76935974	76936145	76941881	850	13	136	0	55	296	125	0.0170416	0.0617394	0.039	0	0.039
57	TAF1C	TAF1C	chr16	-	84214933	84215269	84214933	84215069	84215197	84215269	57	119	8	103	19	253	125	0.0187241	0.0674493	0.88	0.728	0.152
201	DHRS12	DHRS12	chr13	-	52342128	52343429	52342128	52342432	52343291	52343429	201	35	4	14	8	984	125	0.0191073	0.0684408	0.526	0.182	0.344
671	TK2	TK2	chr16	-	66582880	66584315	66582880	66582912	66583840	66584315	671	45	0	29	4	1053	125	0.0199509	0.0710611	1	0.463	0.537
18	TMEM136	TMEM136	chr11	+	120200685	120204388	120200685	120200758	120201115	120204388	18	128	13	71	18	482	125	0.0203841	0.0717975	0.719	0.506	0.213
567	C10orf32	C10orf32	chr10	+	104622629	104624718	104622629	104622689	104623486	104624718	567	379	1	207	5	922	125	0.0203432	0.0717975	0.981	0.849	0.132
654	NAPA	NAPA	chr19	-	47990890	47991646	47990890	47991147	47991491	47991646	654	1346	36	1051	47	469	125	0.0223658	0.0783422	0.909	0.856	0.053
107	P3H1	P3H1	chr1	-	43212005	43213083	43212005	43212523	43212923	43213083	107	78	24	17	14	525	125	0.0253463	0.0861708	0.436	0.224	0.212
243	CDK2AP2	CDK2AP2	chr11	-	67275062	67275658	67275062	67275160	67275330	67275658	243	68	11	64	25	295	125	0.0254574	0.0861708	0.724	0.52	0.204
261	SHROOM4	SHROOM4	chrX	-	50334642	50339964	50334642	50335144	50338697	50339964	261	97	2	430	0	3678	125	0.02523	0.0861708	0.622	1	-0.378
430	CCPG1	CCPG1	chr15	-	55647420	55653142	55647420	55648607	55651736	55653142	430	89	7	396	9	3254	125	0.0252885	0.0861708	0.328	0.628	-0.3
500	ULK2	ULK2	chr17	-	19674142	19679720	19674142	19674380	19679621	19679720	500	291	4	553	23	5366	125	0.0255522	0.0861708	0.629	0.359	0.27
557	TRIM13	TRIM13	chr13	+	50571142	50571899	50571142	50571267	50571802	50571899	557	45	6	50	20	660	125	0.0248032	0.0861708	0.587	0.321	0.266
675	RABGGTA	RABGGTA	chr14	-	24740318	24740833	24740318	24740375	24740692	24740833	675	29	15	50	59	442	125	0.0250008	0.0861708	0.353	0.193	0.16
711	COASY	COASY	chr17	+	40714091	40715340	40714091	40714237	40714629	40715340	711	209	4	927	3	517	125	0.0261046	0.0875679	0.927	0.987	-0.06
333	MAP7D1	MAP7D1	chr1	+	36641799	36642182	36641799	36641922	36642018	36642182	333	63	0	52	4	221	125	0.0270854	0.0900868	1	0.88	0.12
663	METTL5	METTL5	chr2	-	170680998	170681441	170680998	170681150	170681291	170681441	663	9	15	17	89	266	125	0.0271397	0.0900868	0.22	0.082	0.138
803	AEBP2	AEBP2	chr12	+	19671020	19675173	19671020	19671047	19671608	19675173	803	186	18	95	20	686	125	0.0276078	0.0911632	0.653	0.464	0.189
840	STRADA	STRADA	chr17	-	61780191	61781942	61780191	61781111	61781700	61781942	840	116	0	63	3	714	125	0.0284846	0.0935713	1	0.786	0.214
194	WRAP53	WRAP53	chr17	+	7591666	7592397	7591666	7591879	7591965	7592397	194	17	31	65	55	211	125	0.028737	0.0939136	0.245	0.412	-0.167
768	SS18L1	SS18L1	chr20	+	60754237	60757566	60754237	60754412	60755224	60757566	768	1238	28	249	1	937	125	0.0296425	0.0963762	0.855	0.971	-0.116
692	PSME1	PSME1	chr14	+	24607682	24608176	24607682	24607769	24607944	24608176	692	14	286	29	1289	300	125	0.0301453	0.0970157	0.02	0.009	0.011
968	HPN	HPN	chr19	+	35532625	35533426	35532625	35532776	35533356	35533426	968	5	0	2	4	705	125	0.030096	0.0970157	1	0.081	0.919
926	SLC41A3	SLC41A3	chr3	-	125725199	125726068	125725199	125725407	125725956	125726068	926	562	8	790	26	674	125	0.0306474	0.0981337	0.929	0.849	0.08
250	RAB24	RAB24	chr5	-	176730172	176730745	176730172	176730321	176730407	176730745	250	65	15	16	0	211	125	0.0308853	0.0983984	0.72	1	-0.28
819	PCID2	PCID2	chr13	-	113831852	113832601	113831852	113832290	113832487	113832601	819	145	7	278	32	322	125	0.0312982	0.0992154	0.889	0.771	0.118
938	GCDH	GCDH	chr19	+	13002300	13002788	13002300	13002336	13002644	13002788	938	7	17	6	57	433	125	0.0314805	0.0992968	0.106	0.029	0.077
339	TMEM9	TMEM9	chr1	-	201122985	201123683	201122985	201123087	201123275	201123683	339	26	13	15	21	313	125	0.0317769	0.0997355	0.444	0.222	0.222
785	SLC11A2	SLC11A2	chr12	-	51373565	51375586	51373565	51373841	51375421	51375586	785	49	2	619	2	1705	125	0.0328944	0.102734	0.642	0.958	-0.316
829	TP53	TP53	chr17	-	7579699	7579940	7579699	7579721	7579838	7579940	829	7	120	4	266	242	125	0.0365673	0.113645	0.029	0.008	0.021
12	VCPKMT	VCPKMT	chr14	-	50582797	50583297	50582797	50582897	50583004	50583297	12	22	20	1	7	232	125	0.0375555	0.116147	0.372	0.071	0.301
645	PAPD4	PAPD4	chr5	+	78908242	78908898	78908242	78908558	78908833	78908898	645	161	3	277	17	400	125	0.0377473	0.116174	0.944	0.836	0.108
164	DKC1	DKC1	chrX	+	154002876	154003548	154002876	154002965	154003469	154003548	164	34	0	19	3	629	125	0.038318	0.116394	1	0.557	0.443
27	BICD2	BICD2	chr9	-	95473644	95477745	95473644	95475743	95477534	95477745	27	272	31	546	97	1916	125	0.0382051	0.116394	0.364	0.269	0.095
308	LPPR3	LPPR3	chr19	-	814433	814749	814433	814607	814691	814749	308	1	8	2	0	209	125	0.0385531	0.116394	0.07	1	-0.93
791	ATXN2L	ATXN2L	chr16	+	28847253	28848558	28847253	28847497	28848048	28848558	791	595	8	417	14	676	125	0.0384467	0.116394	0.932	0.846	0.086
1057	ZNF12	ZNF12	chr7	-	6728063	6732334	6728063	6732118	6732232	6732334	1057	44	4	44	0	239	125	0.0409462	0.123033	0.852	1	-0.148
1034	LRSAM1	LRSAM1	chr9	+	130213764	130214363	130213764	130213948	130214207	130214363	1034	7	1	37	37	384	125	0.0416146	0.123867	0.695	0.246	0.449
1035	RELL2	RELL2	chr5	+	141016516	141017976	141016516	141017308	141017736	141017976	1035	6	0	15	11	553	125	0.0415239	0.123867	1	0.236	0.764
190	ERCC2	ERCC2	chr19	-	45873390	45873845	45873390	45873490	45873793	45873845	190	6	11	3	27	428	125	0.0428062	0.126477	0.137	0.031	0.106
821	GLIDR	GLIDR	chr9	-	41954503	41955177	41954503	41954633	41954748	41955177	821	4	3	6	29	240	125	0.0428906	0.126477	0.41	0.097	0.313
407	BRWD1	BRWD1	chr21	-	40557403	40569341	40557403	40559343	40568423	40569341	407	1148	7	530	0	9205	125	0.0450019	0.132089	0.69	1	-0.31
841	SLC25A1	SLC25A1	chr22	-	19165645	19166018	19165645	19165753	19165899	19166018	841	2	0	2	10	271	125	0.0473471	0.138332	1	0.084	0.916
54	GALNT16	GALNT16	chr14	+	69818747	69821190	69818747	69818887	69820048	69821190	54	161	23	21	0	1286	125	0.0477675	0.13892	0.405	1	-0.595
916	NF2	NF2	chr22	+	30079008	30079904	30079008	30079053	30079689	30079904	916	5	0	10	9	761	125	0.0483573	0.139993	1	0.154	0.846
770	TULP3	TULP3	chr12	+	3048476	3050306	3048476	3048590	3049695	3050306	770	740	9	1033	4	1230	125	0.0500879	0.144344	0.893	0.963	-0.07
812	PYCR1	PYCR1	chr17	-	79890261	79891252	79890261	79890839	79891182	79891252	812	101	4	1200	13	468	125	0.0508439	0.14586	0.871	0.961	-0.09
92	THYN1	THYN1	chr11	-	134122733	134123260	134122733	134122810	134123120	134123260	92	41	22	87	84	435	125	0.052684	0.150458	0.349	0.229	0.12
155	RUSC1	RUSC1	chr1	+	155294892	155295281	155294892	155294969	155295205	155295281	155	64	0	127	6	361	125	0.0536301	0.152473	1	0.88	0.12
713	MICAL2	MICAL2	chr11	+	12281341	12285337	12281341	12281444	12284026	12285337	713	650	5	5944	15	2707	125	0.0548481	0.15524	0.857	0.948	-0.091
709	OXSM	OXSM	chr3	+	25832480	25833488	25832480	25832806	25833260	25833488	709	11	1	156	0	579	125	0.0554383	0.156213	0.704	1	-0.296
664	METTL5	METTL5	chr2	-	170680998	170681441	170680998	170681150	170681377	170681441	664	9	12	18	66	352	125	0.0563075	0.15796	0.21	0.088	0.122
868	ZBTB10	ZBTB10	chr8	+	81430637	81430814	81430637	81430673	81430745	81430814	868	122	6	61	0	197	125	0.0574741	0.160522	0.928	1	-0.072
312	KIAA0141	KIAA0141	chr5	+	141318085	141321612	141318085	141318325	141319118	141321612	312	478	13	328	18	918	125	0.058781	0.163452	0.834	0.713	0.121
11	ABL2	ABL2	chr1	-	179068461	179078576	179068461	179078033	179078342	179078576	11	44	2	150	24	434	125	0.0595994	0.165004	0.864	0.643	0.221
34	RANGRF	RANGRF	chr17	+	8192575	8193409	8192575	8192732	8193130	8193409	34	110	9	281	9	523	125	0.0602079	0.165965	0.745	0.882	-0.137
718	ZNF747	ZNF747	chr16	-	30545517	30546291	30545517	30545631	30545771	30546291	718	0	2	14	4	265	125	0.0605676	0.166233	0	0.623	-0.623
52	FRMD5	FRMD5	chr15	-	44162958	44166660	44162958	44166137	44166316	44166660	52	7	2	117	4	304	125	0.0613582	0.167677	0.59	0.923	-0.333
424	RPRD1A	RPRD1A	chr18	-	33569786	33573263	33569786	33570558	33573064	33573263	424	485	7	2313	13	2631	125	0.0626217	0.170395	0.767	0.894	-0.127
408	C11orf49	C11orf49	chr11	+	47182677	47183798	47182677	47182741	47182996	47183798	408	55	6	45	13	380	125	0.0642844	0.174172	0.751	0.532	0.219
263	ZCCHC18	ZCCHC18	chrX	+	103358124	103360538	103358124	103358264	103359942	103360538	263	62	2	14	3	1803	125	0.0651071	0.175651	0.682	0.244	0.438
950	JRKL	JRKL	chr11	+	96123157	96126727	96123157	96123237	96123646	96126727	950	41	2	91	16	534	125	0.0661817	0.177793	0.828	0.571	0.257
586	CDC16	CDC16	chr13	+	115037658	115038150	115037658	115037956	115038038	115038150	586	55	26	204	57	207	125	0.0671622	0.179666	0.561	0.684	-0.123
658	CD24	CD24	chrY	-	21152525	21154962	21152525	21154526	21154703	21154962	658	715	20	9307	390	302	125	0.067812	0.180642	0.937	0.908	0.029
1052	SLC10A3	SLC10A3	chrX	-	153718645	153719029	153718645	153718697	153718932	153719029	1052	0	4	10	11	360	125	0.0687556	0.182389	0	0.24	-0.24
337	MYADM	MYADM	chr19	+	54372644	54373092	54372644	54372852	54373007	54373092	337	226	1	93	3	280	125	0.0707233	0.186599	0.99	0.933	0.057
752	CDKN1C	CDKN1C	chr11	-	2905899	2906995	2905899	2906696	2906863	2906995	752	181	339	2	13	292	125	0.070931	0.186599	0.186	0.062	0.124
772	TCEB2	TCEB2	chr16	-	2821414	2822103	2821414	2821605	2821994	2822103	772	382	3	514	12	514	125	0.0712446	0.186649	0.969	0.912	0.057
945	SLC35F5	SLC35F5	chr2	-	114470368	114472772	114470368	114472618	114472734	114472772	945	72	2	606	2	241	125	0.0723932	0.188878	0.949	0.994	-0.045
264	PIN1	PIN1	chr19	+	9959765	9960365	9959765	9959877	9960208	9960365	264	336	3	679	17	456	125	0.0734408	0.190826	0.968	0.916	0.052
651	OGG1	OGG1	chr3	+	9798450	9799089	9798450	9798500	9798727	9799089	651	23	0	70	8	352	125	0.0740216	0.19155	1	0.757	0.243
43	MRPL52	MRPL52	chr14	+	23299091	23299319	23299091	23299157	23299258	23299319	43	8	6	48	11	226	125	0.0756032	0.194847	0.424	0.707	-0.283
813	NIPBL	NIPBL	chr5	+	37063891	37065921	37063891	37064080	37064628	37065921	813	52	32	102	37	673	125	0.0764109	0.196132	0.232	0.339	-0.107
867	SKIL	SKIL	chr3	+	170077486	170079217	170077486	170077664	170078155	170079217	867	966	13	341	1	616	125	0.0791714	0.202398	0.938	0.986	-0.048
252	PDCD6	PDCD6	chr5	+	271735	271936	271735	271805	271890	271936	252	14	3	36	1	210	125	0.0795194	0.202471	0.735	0.955	-0.22
335	IL17RC	IL17RC	chr3	+	9965564	9965975	9965564	9965704	9965915	9965975	335	19	72	14	104	336	125	0.0803342	0.203728	0.089	0.048	0.041
908	DUSP22	DUSP22	chr6	+	348768	351355	348768	348841	350821	351355	908	205	6	663	40	2105	125	0.0823813	0.208087	0.67	0.496	0.174
748	CIART	CIART	chr1	+	150254942	150256043	150254942	150255028	150255871	150256043	748	34	0	78	6	968	125	0.0832888	0.209544	1	0.627	0.373
907	C5orf24	C5orf24	chr5	+	134190587	134195425	134190587	134191017	134193046	134195425	907	964	10	2141	40	2154	125	0.0840223	0.210554	0.848	0.756	0.092
737	SNHG7	SNHG7	chr9	-	139619045	139619562	139619045	139619391	139619506	139619562	737	490	44	441	57	240	125	0.0846468	0.211284	0.853	0.801	0.052
480	ABLIM3	ABLIM3	chr5	+	148521045	148521671	148521045	148521217	148521571	148521671	480	2	0	18	37	479	125	0.0874063	0.216467	1	0.113	0.887
609	UFM1	UFM1	chr13	+	38934177	38937144	38934177	38934213	38934847	38937144	609	287	2	130	4	759	125	0.087142	0.216467	0.959	0.843	0.116
392	CANT1	CANT1	chr17	-	76993073	76994045	76993073	76993726	76993921	76994045	392	95	35	290	155	320	125	0.0890921	0.219784	0.515	0.422	0.093
605	PRKD2	PRKD2	chr19	-	47219387	47220384	47219387	47219792	47220207	47220384	605	227	2	261	8	540	125	0.091794	0.223732	0.963	0.883	0.08
625	PHPT1	PHPT1	chr9	+	139744464	139745012	139744464	139744589	139744957	139745012	625	87	9	84	18	493	125	0.0916855	0.223732	0.71	0.542	0.168
698	NUP43	NUP43	chr6	-	150045451	150048334	150045451	150045829	150047464	150048334	698	104	1	849	0	1760	125	0.0921043	0.223732	0.881	1	-0.119
944	ZNF154	ZNF154	chr19	-	58207642	58212513	58207642	58209209	58212355	58212513	944	369	24	66	1	3271	125	0.0911025	0.223732	0.37	0.716	-0.346
370	ZNRD1	ZNRD1	chr6	+	30029016	30029446	30029016	30029166	30029291	30029446	370	106	7	63	10	250	125	0.0925811	0.224032	0.883	0.759	0.124
674	SEC14L1	SEC14L1	chr17	+	75209999	75213181	75209999	75210101	75212630	75213181	674	1799	10	3224	8	2654	125	0.0929595	0.224092	0.894	0.95	-0.056
320	STYX	STYX	chr14	+	53196882	53197249	53196882	53196928	53197176	53197249	320	19	3	89	3	373	125	0.0946715	0.227355	0.68	0.909	-0.229
852	CCNG1	CCNG1	chr5	+	162864576	162864810	162864576	162864665	162864765	162864810	852	267	4	718	2	225	125	0.0974746	0.233203	0.974	0.995	-0.021
948	BAD	BAD	chr11	-	64051653	64052176	64051653	64051848	64052102	64052176	948	10	79	22	89	379	125	0.0990911	0.236179	0.04	0.075	-0.035
[truncated: 368 more rows]
