# Supplementary material for: Characterization of alternative mRNA splicing in cultured cell populations representing progressive stages of human fetal kidney development
Source: Sci Rep. 2022 Nov 15;12:19548. doi: 10.1038/s41598-022-24147-z (PMC9666651; doi:10.1038/s41598-022-24147-z)
Supplement: Supplementary file 10 — Supplementary Table S8. [file 41598_2022_24147_MOESM10_ESM.xlsx]

## Sheet: Sheet1
Gene_ID	Chromosome	Gene_symbol	Start	End	Strand	Gene_or_transcript_ID	Exon_number	Counts_WT37	Counts_WT14	Counts_WT11	Counts_hFK1	Counts_hFK2	Counts_hFK3
chr1_DDX11L1+	chr1	DDX11L1	11874	12227	+	NR_046018	1	0	0	0	0	0	0
chr1_DDX11L1+	chr1	DDX11L1	12613	12721	+	NR_046018	2	0	0	0	0	0	0
chr1_DDX11L1+	chr1	DDX11L1	13221	14409	+	NR_046018	3	0	0	0	0	0	0
chr1_WASH7P-	chr1	WASH7P	14362	14829	-	NR_024540	1	252	627	335	226	252	251
chr1_WASH7P-	chr1	WASH7P	14970	15038	-	NR_024540	2	73	120	54	48	45	40
chr1_WASH7P-	chr1	WASH7P	15796	15947	-	NR_024540	3	17	30	10	19	11	7
chr1_WASH7P-	chr1	WASH7P	16607	16765	-	NR_024540	4	9	24	13	11	6	6
chr1_WASH7P-	chr1	WASH7P	16858	17055	-	NR_024540	5	255	373	198	199	183	207
chr1_WASH7P-	chr1	WASH7P	17233	17368	-	NR_024540	6	197	271	154	157	147	152
chr1_WASH7P-	chr1	WASH7P	17606	17742	-	NR_024540	7	83	61	51	50	38	48
chr1_WASH7P-	chr1	WASH7P	17915	18061	-	NR_024540	8	75	37	23	34	27	31
chr1_WASH7P-	chr1	WASH7P	18268	18366	-	NR_024540	9	41	25	21	17	15	18
chr1_WASH7P-	chr1	WASH7P	24738	24891	-	NR_024540	10	55	25	17	17	12	14
chr1_WASH7P-	chr1	WASH7P	29321	29370	-	NR_024540	11	29	9	1	8	4	6
chr1_MIR6859-1-+chr1_MIR6859-3-+chr1_MIR6859-2-+chr1_MIR6859-4-	chr1	MIR6859	17369	17436	-	NR_107063_2+NR_106918_2+NR_107062_1+NR_128720_2	1	10	16	12	4	3	7
chr1_MIR1302-10++chr1_MIR1302-11++chr1_MIR1302-2++chr1_MIR1302-9+	chr1	MIR1302	30366	30503	+	NR_036051_3+NR_036267_2+NR_036266+NR_036268	1	0	0	0	0	0	0
chr1_FAM138A-+chr1_FAM138F-	chr1	FAM138A	34611	35174	-	NR_026820+NR_026818	1	0	0	0	0	0	0
chr1_FAM138A-+chr1_FAM138F-	chr1	FAM138A	35277	35481	-	NR_026820+NR_026818	2	0	0	0	0	0	0
chr1_FAM138A-+chr1_FAM138F-	chr1	FAM138A	35721	36081	-	NR_026820+NR_026818	3	0	0	0	0	0	0
chr1_OR4F5+	chr1	OR4F5	69091	70008	+	NM_001005484	1	0	0	0	0	0	0
chr1_LOC729737-	chr1	LOC729737	134773	139696	-	NR_039983	1	9	709	150	447	582	500
chr1_LOC729737-	chr1	LOC729737	139790	139847	-	NR_039983	2	4	55	15	18	30	31
chr1_LOC729737-	chr1	LOC729737	140075	140566	-	NR_039983	3	48	246	37	72	122	122
chr1_LOC100132287++chr1_LOC100132062++chr1_LOC100133331+	chr1	LOC100132287	323892	324060	+	NR_028325+NR_028322+NR_028327_1	1	0	0	0	0	0	0
chr1_LOC100132287++chr1_LOC100132062++chr1_LOC100133331+	chr1	LOC100132287	324288	324345	+	NR_028325+NR_028322+NR_028327_1	2	0	0	0	0	0	0
chr1_LOC100132287++chr1_LOC100132062++chr1_LOC100133331+	chr1	LOC100132287	324439	326938	+	NR_028325+NR_028322+NR_028327_1	3	10	3	8	1	0	0
chr1_LOC100132287++chr1_LOC100132062++chr1_LOC100133331+	chr1	LOC100132287	326939	327035	+	NR_028322+NR_028325	4	0	0	0	0	0	0
chr1_LOC100132287++chr1_LOC100132062++chr1_LOC100133331+	chr1	LOC100132287	327036	328581	+	NR_028327_1+NR_028322+NR_028325	5	0	0	0	0	0	0
chr1_OR4F16++chr1_OR4F3++chr1_OR4F29+	chr1	OR4F16	367659	368597	+	NM_001005277+NM_001005224_2+NM_001005221	1	0	0	0	0	0	0
chr1_LOC101928626-	chr1	LOC101928626	562760	563203	-	NR_125957	1	0	0	0	0	0	0
chr1_LOC101928626-	chr1	LOC101928626	563341	563603	-	NR_125957	2	0	0	0	0	0	0
chr1_LOC101928626-	chr1	LOC101928626	564299	564389	-	NR_125957	3	0	0	0	0	0	0
chr1_MIR6723-	chr1	MIR6723	567705	567793	-	NR_106781	1	8	50	2	25	10	8
chr1_OR4F29-+chr1_OR4F16-+chr1_OR4F3-	chr1	OR4F29	621096	622034	-	NM_001005224+NM_001005277_1+NM_001005221_1	1	0	0	0	0	0	0
chr1_LOC100133331-	chr1	LOC100133331	661139	665184	-	NR_028327_2	1	187	283	132	131	152	166
chr1_LOC100133331-	chr1	LOC100133331	665278	665335	-	NR_028327_2	2	19	15	6	5	11	5
chr1_LOC100133331-	chr1	LOC100133331	665563	665731	-	NR_028327_2	3	2	5	0	0	0	0
chr1_LOC100288069-	chr1	LOC100288069	700245	700627	-	NR_033908	1	23	130	47	72	90	79
chr1_LOC100288069-	chr1	LOC100288069	701709	701767	-	NR_033908	2	11	87	31	42	61	56
chr1_LOC100288069-	chr1	LOC100288069	703928	703993	-	NR_033908	3	25	108	75	62	76	81
chr1_LOC100288069-	chr1	LOC100288069	704877	705092	-	NR_033908	4	77	173	90	77	92	123
chr1_LOC100288069-	chr1	LOC100288069	708356	708487	-	NR_033908	5	42	100	20	33	34	55
chr1_LOC100288069-	chr1	LOC100288069	709551	709660	-	NR_033908	6	11	37	4	9	12	16
chr1_LOC100288069-	chr1	LOC100288069	713664	714068	-	NR_033908	7	19	41	7	20	28	27
chr1_FAM87B+	chr1	FAM87B	752751	753582	+	NR_103536	1	4	6	11	5	4	13
chr1_FAM87B+	chr1	FAM87B	754103	755214	+	NR_103536	2	9	7	0	5	0	2
chr1_LINC00115-	chr1	LINC00115	761586	762902	-	NR_024321	1	76	214	85	66	42	74
chr1_LINC01128+	chr1	LINC01128	762971	763155	+	NR_047524+NR_047526+NR_047519+NR_047521+NR_047523	1	104	25	51	31	35	54
chr1_LINC01128+	chr1	LINC01128	763178	763229	+	NR_047525	2	0	0	0	1	0	2
chr1_LINC01128+	chr1	LINC01128	764383	764484	+	NR_047519+NR_047524+NR_047525+NR_047526+NR_047521+NR_047523	3	161	41	79	65	48	99
chr1_LINC01128+	chr1	LINC01128	776580	778984	+	NR_047526	4	526	101	194	188	160	286
chr1_LINC01128+	chr1	LINC01128	783034	783186	+	NR_047519	5	144	39	52	35	23	40
chr1_LINC01128+	chr1	LINC01128	787307	787490	+	NR_047525+NR_047519+NR_047521+NR_047523	6	165	42	102	71	45	85
chr1_LINC01128+	chr1	LINC01128	788051	788146	+	NR_047524+NR_047525+NR_047519+NR_047521	7	114	30	73	50	43	53
chr1_LINC01128+	chr1	LINC01128	788771	794826	+	NR_047524+NR_047525+NR_047519+NR_047521+NR_047523	8	2073	529	1050	542	458	588
chr1_FAM41C-	chr1	FAM41C	803451	804055	-	NR_027055	1	41	77	37	93	56	84
chr1_FAM41C-	chr1	FAM41C	809492	810535	-	NR_027055	2	0	1	1	0	1	2
chr1_FAM41C-	chr1	FAM41C	812126	812182	-	NR_027055	3	0	0	0	0	0	0
chr1_LOC100130417-	chr1	LOC100130417	852198	853100	-	NR_122045+NR_026874	1	240	126	99	73	12	4
chr1_LOC100130417-	chr1	LOC100130417	853402	853495	-	NR_122045+NR_026874	2	76	30	36	22	6	0
chr1_LOC100130417-	chr1	LOC100130417	853496	853555	-	NR_026874	3	56	13	27	8	6	0
chr1_LOC100130417-	chr1	LOC100130417	854205	854295	-	NR_122045+NR_026874	4	98	16	27	17	5	4
chr1_LOC100130417-	chr1	LOC100130417	854715	855072	-	NR_122045+NR_026874	5	106	7	27	23	0	0
chr1_SAMD11+	chr1	SAMD11	861121	861180	+	NM_152486	1	22	1	8	0	0	0
chr1_SAMD11+	chr1	SAMD11	861302	861393	+	NM_152486	2	424	60	251	47	3	3
chr1_SAMD11+	chr1	SAMD11	865535	865716	+	NM_152486	3	838	143	412	66	2	4
chr1_SAMD11+	chr1	SAMD11	866419	866469	+	NM_152486	4	570	102	287	41	1	1
chr1_SAMD11+	chr1	SAMD11	871152	871276	+	NM_152486	5	824	120	348	65	1	0
chr1_SAMD11+	chr1	SAMD11	874420	874509	+	NM_152486	6	495	57	178	42	3	0
chr1_SAMD11+	chr1	SAMD11	874655	874840	+	NM_152486	7	498	64	214	44	4	2
chr1_SAMD11+	chr1	SAMD11	876524	876686	+	NM_152486	8	275	32	106	30	1	2
chr1_SAMD11+	chr1	SAMD11	877516	877631	+	NM_152486	9	225	4	48	34	2	0
chr1_SAMD11+	chr1	SAMD11	877790	877868	+	NM_152486	10	177	4	36	27	1	0
chr1_SAMD11+	chr1	SAMD11	877939	878438	+	NM_152486	11	790	81	259	85	8	5
chr1_SAMD11+	chr1	SAMD11	878633	878757	+	NM_152486	12	857	166	413	94	7	4
chr1_SAMD11+	chr1	SAMD11	879078	879188	+	NM_152486	13	851	122	376	83	14	3
chr1_SAMD11+	chr1	SAMD11	879288	879961	+	NM_152486	14	999	94	431	103	12	4
chr1_NOC2L-	chr1	NOC2L	879583	880180	-	NM_015658	1	303	297	755	463	560	572
chr1_NOC2L-	chr1	NOC2L	880437	880526	-	NM_015658	2	400	508	1232	656	855	975
chr1_NOC2L-	chr1	NOC2L	880898	881033	-	NM_015658	3	548	784	1868	867	1182	1466
chr1_NOC2L-	chr1	NOC2L	881553	881666	-	NM_015658	4	398	590	1365	700	835	1067
chr1_NOC2L-	chr1	NOC2L	881782	881925	-	NM_015658	5	403	638	1320	709	809	1058
chr1_NOC2L-	chr1	NOC2L	883511	883612	-	NM_015658	6	328	512	1107	537	699	931
chr1_NOC2L-	chr1	NOC2L	883870	883983	-	NM_015658	7	378	534	1221	633	860	1078
chr1_NOC2L-	chr1	NOC2L	886507	886618	-	NM_015658	8	384	503	1270	603	848	1066
chr1_NOC2L-	chr1	NOC2L	887380	887519	-	NM_015658	9	342	427	1191	516	635	912
chr1_NOC2L-	chr1	NOC2L	887792	887980	-	NM_015658	10	356	500	1307	601	764	1013
chr1_NOC2L-	chr1	NOC2L	888555	888668	-	NM_015658	11	266	361	998	410	626	757
chr1_NOC2L-	chr1	NOC2L	889162	889272	-	NM_015658	12	281	341	939	406	600	689
chr1_NOC2L-	chr1	NOC2L	889384	889462	-	NM_015658	13	247	346	859	424	547	654
chr1_NOC2L-	chr1	NOC2L	891303	891393	-	NM_015658	14	261	379	1042	492	625	872
chr1_NOC2L-	chr1	NOC2L	891475	891595	-	NM_015658	15	324	452	1350	594	855	1098
chr1_NOC2L-	chr1	NOC2L	892274	892405	-	NM_015658	16	337	489	1400	703	929	1154
chr1_NOC2L-	chr1	NOC2L	892479	892653	-	NM_015658	17	327	383	1094	706	809	1014
chr1_NOC2L-	chr1	NOC2L	894309	894461	-	NM_015658	18	166	181	487	350	384	460
chr1_NOC2L-	chr1	NOC2L	894595	894679	-	NM_015658	19	33	74	148	87	92	135
chr1_KLHL17+	chr1	KLHL17	895967	896180	+	NM_198317	1	0	0	0	0	0	0
chr1_KLHL17+	chr1	KLHL17	896673	896932	+	NM_198317	2	76	28	51	62	58	43
chr1_KLHL17+	chr1	KLHL17	897009	897130	+	NM_198317	3	114	71	108	71	57	76
chr1_KLHL17+	chr1	KLHL17	897206	897427	+	NM_198317	4	181	118	171	98	91	124
chr1_KLHL17+	chr1	KLHL17	897735	897851	+	NM_198317	5	127	75	122	76	84	102
chr1_KLHL17+	chr1	KLHL17	898084	898297	+	NM_198317	6	105	49	90	69	54	72
chr1_KLHL17+	chr1	KLHL17	898489	898633	+	NM_198317	7	56	25	39	31	39	28
chr1_KLHL17+	chr1	KLHL17	898717	898884	+	NM_198317	8	117	100	156	80	116	91
chr1_KLHL17+	chr1	KLHL17	899300	899388	+	NM_198317	9	133	94	130	57	83	104
chr1_KLHL17+	chr1	KLHL17	899487	899560	+	NM_198317	10	90	53	78	39	59	67
chr1_KLHL17+	chr1	KLHL17	899729	899910	+	NM_198317	11	128	85	93	67	88	87
chr1_KLHL17+	chr1	KLHL17	900343	901099	+	NM_198317	12	338	291	358	272	302	281
chr1_PLEKHN1+	chr1	PLEKHN1	901877	901994	+	NM_001160184+NM_032129	1	0	0	2	8	15	27
chr1_PLEKHN1+	chr1	PLEKHN1	902084	902183	+	NM_001160184+NM_032129	2	0	0	3	36	51	55
chr1_PLEKHN1+	chr1	PLEKHN1	905657	905803	+	NM_001160184+NM_032129	3	0	0	13	80	114	138
chr1_PLEKHN1+	chr1	PLEKHN1	905901	905981	+	NM_001160184+NM_032129	4	0	0	15	63	103	158
chr1_PLEKHN1+	chr1	PLEKHN1	906066	906138	+	NM_001160184+NM_032129	5	1	0	10	45	99	127
chr1_PLEKHN1+	chr1	PLEKHN1	906259	906386	+	NM_001160184+NM_032129	6	1	0	9	27	35	65
chr1_PLEKHN1+	chr1	PLEKHN1	906457	906492	+	NM_001160184	7	0	0	2	15	16	21
chr1_PLEKHN1+	chr1	PLEKHN1	906493	906588	+	NM_001160184+NM_032129	8	0	0	6	40	51	73
chr1_PLEKHN1+	chr1	PLEKHN1	906704	906784	+	NM_001160184+NM_032129	9	0	2	6	55	72	129
chr1_PLEKHN1+	chr1	PLEKHN1	907455	907530	+	NM_001160184+NM_032129	10	0	2	4	73	83	172
chr1_PLEKHN1+	chr1	PLEKHN1	907668	907804	+	NM_001160184+NM_032129	11	5	1	6	85	84	163
chr1_PLEKHN1+	chr1	PLEKHN1	908241	908390	+	NM_001160184+NM_032129	12	6	0	7	70	112	125
chr1_PLEKHN1+	chr1	PLEKHN1	908566	908706	+	NM_032129	13	1	2	3	84	100	118
chr1_PLEKHN1+	chr1	PLEKHN1	908880	909020	+	NM_001160184+NM_032129	14	2	2	5	96	125	228
chr1_PLEKHN1+	chr1	PLEKHN1	909213	909431	+	NM_001160184+NM_032129	15	1	0	8	132	183	331
chr1_PLEKHN1+	chr1	PLEKHN1	909696	909744	+	NM_001160184+NM_032129	16	2	0	3	66	85	163
chr1_PLEKHN1+	chr1	PLEKHN1	909822	910484	+	NM_001160184+NM_032129	17	5	4	9	167	242	420
chr1_PERM1-	chr1	PERM1	910579	911649	-	NM_001291366+NM_001291367	1	19	4	14	205	305	430
chr1_PERM1-	chr1	PERM1	911879	912004	-	NM_001291366+NM_001291367	2	2	2	0	2	0	0
chr1_PERM1-	chr1	PERM1	914261	916037	-	NM_001291366+NM_001291367	3	4	2	0	1	0	0
chr1_PERM1-	chr1	PERM1	916038	916427	-	NM_001291366	4	4	0	0	2	0	0
chr1_PERM1-	chr1	PERM1	916517	916553	-	NM_001291367	5	0	0	0	0	0	0
chr1_PERM1-	chr1	PERM1	917445	917497	-	NM_001291366+NM_001291367	6	1	0	0	0	0	0
chr1_HES4-	chr1	HES4	934342	934343	-	NM_021170	1	18	0	0	5	4	2
chr1_HES4-	chr1	HES4	934344	934812	-	NM_021170+NM_001142467	2	280	0	7	58	52	39
chr1_HES4-	chr1	HES4	934906	934993	-	NM_021170+NM_001142467	3	1430	29	65	354	282	309
chr1_HES4-	chr1	HES4	935072	935167	-	NM_021170+NM_001142467	4	1626	49	76	424	317	346
chr1_HES4-	chr1	HES4	935168	935245	-	NM_001142467	5	432	13	14	118	62	65
chr1_HES4-	chr1	HES4	935246	935552	-	NM_021170+NM_001142467	6	234	5	21	67	75	59
chr1_ISG15+	chr1	ISG15	948847	948956	+	NM_005101	1	242	100	133	158	98	129
chr1_ISG15+	chr1	ISG15	949364	949919	+	NM_005101	2	1086	374	469	575	379	392
chr1_AGRN+	chr1	AGRN	955503	955753	+	NM_198576+NM_001305275	1	136	47	94	523	825	881
chr1_AGRN+	chr1	AGRN	957581	957842	+	NM_198576+NM_001305275	2	570	251	426	2575	3882	4102
chr1_AGRN+	chr1	AGRN	970657	970704	+	NM_198576+NM_001305275	3	119	56	79	587	872	905
chr1_AGRN+	chr1	AGRN	976045	976260	+	NM_198576+NM_001305275	4	72	33	54	383	511	504
chr1_AGRN+	chr1	AGRN	976553	976777	+	NM_198576+NM_001305275	5	7	0	14	50	79	47
chr1_AGRN+	chr1	AGRN	976858	977082	+	NM_198576+NM_001305275	6	146	23	78	632	752	474
chr1_AGRN+	chr1	AGRN	977336	977542	+	NM_198576+NM_001305275	7	232	33	143	1096	1327	974
chr1_AGRN+	chr1	AGRN	978619	978837	+	NM_198576+NM_001305275	8	247	59	140	1134	1468	1216
chr1_AGRN+	chr1	AGRN	978918	979112	+	NM_198576+NM_001305275	9	321	76	158	1230	1650	1388
chr1_AGRN+	chr1	AGRN	979203	979403	+	NM_198576+NM_001305275	10	377	74	193	1463	1989	1578
chr1_AGRN+	chr1	AGRN	979489	979637	+	NM_198576+NM_001305275	11	324	121	218	1556	1976	1729
chr1_AGRN+	chr1	AGRN	979714	979819	+	NM_198576+NM_001305275	12	224	102	180	1177	1401	1280
chr1_AGRN+	chr1	AGRN	980541	980657	+	NM_198576+NM_001305275	13	163	31	116	873	966	704
chr1_AGRN+	chr1	AGRN	980739	980903	+	NM_198576+NM_001305275	14	417	150	280	1748	2422	2153
chr1_AGRN+	chr1	AGRN	981113	981256	+	NM_198576+NM_001305275	15	513	160	268	1723	2463	2250
chr1_AGRN+	chr1	AGRN	981344	981468	+	NM_198576+NM_001305275	16	361	94	199	1256	1727	1616
chr1_AGRN+	chr1	AGRN	981540	981645	+	NM_198576+NM_001305275	17	332	108	221	1276	1873	1782
chr1_AGRN+	chr1	AGRN	981777	982115	+	NM_198576+NM_001305275	18	446	106	285	1838	2407	1985
chr1_AGRN+	chr1	AGRN	982200	982337	+	NM_198576+NM_001305275	19	339	117	224	1223	1798	1595
chr1_AGRN+	chr1	AGRN	982707	982834	+	NM_198576+NM_001305275	20	434	192	305	1739	2702	2403
chr1_AGRN+	chr1	AGRN	982953	983067	+	NM_198576+NM_001305275	21	370	138	259	1481	2191	1932
chr1_AGRN+	chr1	AGRN	983156	983275	+	NM_198576+NM_001305275	22	254	73	153	963	1181	1057
chr1_AGRN+	chr1	AGRN	983392	983745	+	NM_198576+NM_001305275	23	241	34	102	1183	1270	917
chr1_AGRN+	chr1	AGRN	984247	984439	+	NM_198576+NM_001305275	24	265	62	116	1299	1591	1228
chr1_AGRN+	chr1	AGRN	984616	984831	+	NM_198576+NM_001305275	25	264	59	120	1162	1475	1102
chr1_AGRN+	chr1	AGRN	984946	985175	+	NM_198576+NM_001305275	26	178	25	77	824	894	627
chr1_AGRN+	chr1	AGRN	985283	985417	+	NM_198576+NM_001305275	27	230	52	125	1036	1344	1025
chr1_AGRN+	chr1	AGRN	985613	985709	+	NM_198576+NM_001305275	28	310	109	194	1209	1717	1455
chr1_AGRN+	chr1	AGRN	985807	985971	+	NM_198576+NM_001305275	29	604	173	313	1574	2313	2058
chr1_AGRN+	chr1	AGRN	986106	986217	+	NM_198576+NM_001305275	30	416	79	202	1092	1550	1308
chr1_AGRN+	chr1	AGRN	986622	986632	+	NM_001305275	31	2	0	0	1	0	3
chr1_AGRN+	chr1	AGRN	986633	986749	+	NM_001305275+NM_198576	32	364	61	156	1184	1470	1189
chr1_AGRN+	chr1	AGRN	986833	987025	+	NM_198576+NM_001305275	33	634	212	372	2376	3176	2761
chr1_AGRN+	chr1	AGRN	987108	987195	+	NM_198576+NM_001305275	34	768	343	490	2722	4003	3811
chr1_AGRN+	chr1	AGRN	987373	987396	+	NM_001305275	35	18	2	8	27	70	82
chr1_AGRN+	chr1	AGRN	988841	988873	+	NM_001305275	36	30	11	23	31	50	90
chr1_AGRN+	chr1	AGRN	989133	989357	+	NM_198576+NM_001305275	37	1177	508	692	3678	5534	5172
chr1_AGRN+	chr1	AGRN	989828	989931	+	NM_198576+NM_001305275	38	418	122	245	1283	1783	1433
chr1_AGRN+	chr1	AGRN	990204	991499	+	NM_198576+NM_001305275	39	2320	1177	1412	8623	11630	11096
chr1_RNF223-	chr1	RNF223	1007126	1007955	-	NM_001205252	1	0	0	0	24	39	53
chr1_RNF223-	chr1	RNF223	1009396	1009687	-	NM_001205252	2	0	1	0	23	26	58
chr1_C1orf159-	chr1	C1orf159	1017198	1018367	-	NM_017891	1	228	343	315	448	512	626
chr1_C1orf159-	chr1	C1orf159	1019733	1019763	-	NM_017891	2	15	48	52	62	69	98
chr1_C1orf159-	chr1	C1orf159	1019861	1019886	-	NM_017891	3	21	39	45	71	64	89
chr1_C1orf159-	chr1	C1orf159	1021258	1021392	-	NM_017891	4	36	55	66	114	104	153
chr1_C1orf159-	chr1	C1orf159	1022519	1022584	-	NM_017891	5	27	40	43	83	82	101
chr1_C1orf159-	chr1	C1orf159	1022882	1022977	-	NM_017891	6	23	33	54	70	78	99
chr1_C1orf159-	chr1	C1orf159	1025733	1025808	-	NM_017891	7	27	32	53	58	88	98
chr1_C1orf159-	chr1	C1orf159	1026852	1026945	-	NM_017891	8	39	38	49	69	86	120
chr1_C1orf159-	chr1	C1orf159	1027371	1027483	-	NM_017891	9	35	24	36	53	64	83
chr1_C1orf159-	chr1	C1orf159	1051440	1051736	-	NM_017891	10	6	4	6	9	12	12
chr1_LINC01342+	chr1	LINC01342	1072397	1072490	+	NR_038869	1	0	0	0	0	0	0
chr1_LINC01342+	chr1	LINC01342	1076205	1076412	+	NR_038869	2	0	0	0	0	0	0
chr1_LINC01342+	chr1	LINC01342	1078119	1079434	+	NR_038869	3	0	0	0	0	2	4
chr1_MIR200B+	chr1	MIR200B	1102484	1102578	+	NR_029639	1	0	0	0	4	6	5
chr1_MIR200A+	chr1	MIR200A	1103243	1103332	+	NR_029834	1	0	0	0	0	24	29
chr1_MIR429+	chr1	MIR429	1104385	1104467	+	NR_029957	1	0	0	0	17	18	19
chr1_TTLL10+	chr1	TTLL10	1109286	1109306	+	NM_001130045	1	0	5	0	0	0	0
chr1_TTLL10+	chr1	TTLL10	1109665	1109701	+	NM_001130045	2	0	4	0	0	0	0
chr1_TTLL10+	chr1	TTLL10	1109804	1109869	+	NM_001130045	3	0	7	0	0	0	0
chr1_TTLL10+	chr1	TTLL10	1114569	1114713	+	NM_001130045	4	0	2	0	0	2	0
chr1_TTLL10+	chr1	TTLL10	1115037	1115076	+	NM_001130045	5	0	2	0	0	0	0
chr1_TTLL10+	chr1	TTLL10	1115077	1115117	+	NM_153254+NM_001130045	6	0	0	0	0	0	0
chr1_TTLL10+	chr1	TTLL10	1115118	1115233	+	NM_153254	7	0	0	0	0	0	0
chr1_TTLL10+	chr1	TTLL10	1115414	1115720	+	NM_153254+NM_001130045	8	0	8	0	0	1	2
chr1_TTLL10+	chr1	TTLL10	1115863	1115981	+	NM_153254+NM_001130045	9	0	6	0	0	1	0
chr1_TTLL10+	chr1	TTLL10	1116111	1116240	+	NM_153254+NM_001130045	10	0	4	0	0	1	0
chr1_TTLL10+	chr1	TTLL10	1117121	1117195	+	NM_153254+NM_001130045	11	0	5	0	0	0	0
chr1_TTLL10+	chr1	TTLL10	1117741	1117826	+	NM_153254+NM_001130045	12	0	7	0	1	0	0
chr1_TTLL10+	chr1	TTLL10	1118256	1118427	+	NM_153254+NM_001130045	13	0	12	0	2	1	2
chr1_TTLL10+	chr1	TTLL10	1119300	1119471	+	NM_153254+NM_001130045	14	0	27	0	1	2	2
chr1_TTLL10+	chr1	TTLL10	1120349	1120489	+	NM_153254+NM_001130045	15	0	32	0	0	1	2
chr1_TTLL10+	chr1	TTLL10	1120490	1121243	+	NM_153254	16	0	6	0	2	2	3
chr1_TTLL10+	chr1	TTLL10	1131980	1132096	+	NM_001130045	17	0	22	2	0	0	0
chr1_TTLL10+	chr1	TTLL10	1132473	1132566	+	NM_001130045	18	0	11	0	0	0	0
chr1_TTLL10+	chr1	TTLL10	1132818	1133313	+	NM_001130045	19	0	0	0	0	0	0
chr1_TNFRSF18-	chr1	TNFRSF18	1138888	1139340	-	NM_148901+NM_004195+NM_148902	1	16	74	82	42	11	6
chr1_TNFRSF18-	chr1	TNFRSF18	1139341	1139348	-	NM_004195+NM_148902	2	10	31	48	14	7	2
chr1_TNFRSF18-	chr1	TNFRSF18	1139414	1139434	-	NM_004195	3	8	29	39	9	7	2
chr1_TNFRSF18-	chr1	TNFRSF18	1139435	1139616	-	NM_004195+NM_148902	4	9	59	86	14	11	6
chr1_TNFRSF18-	chr1	TNFRSF18	1139779	1139866	-	NM_148901+NM_004195+NM_148902	5	0	82	65	12	8	6
chr1_TNFRSF18-	chr1	TNFRSF18	1140750	1140872	-	NM_148901+NM_004195+NM_148902	6	4	106	77	10	10	9
chr1_TNFRSF18-	chr1	TNFRSF18	1141765	1142089	-	NM_148901+NM_004195+NM_148902	7	4	35	27	6	4	2
chr1_TNFRSF4-	chr1	TNFRSF4	1146706	1147005	-	NM_003327	1	15	34	4	14	2	0
chr1_TNFRSF4-	chr1	TNFRSF4	1147084	1147212	-	NM_003327	2	17	27	2	16	0	0
chr1_TNFRSF4-	chr1	TNFRSF4	1147322	1147518	-	NM_003327	3	20	66	11	32	2	0
chr1_TNFRSF4-	chr1	TNFRSF4	1148018	1148084	-	NM_003327	4	19	56	7	24	2	0
chr1_TNFRSF4-	chr1	TNFRSF4	1148372	1148473	-	NM_003327	5	13	67	5	18	1	0
chr1_TNFRSF4-	chr1	TNFRSF4	1149043	1149165	-	NM_003327	6	9	38	0	12	0	0
chr1_TNFRSF4-	chr1	TNFRSF4	1149363	1149548	-	NM_003327	7	4	7	1	2	0	0
chr1_SDF4-	chr1	SDF4	1152288	1153068	-	NM_016547+NM_016176	1	895	826	1704	1277	1182	1264
chr1_SDF4-	chr1	SDF4	1153069	1153184	-	NM_016547	2	55	27	35	36	40	60
chr1_SDF4-	chr1	SDF4	1153838	1154013	-	NM_016547+NM_016176	3	1332	1251	2693	1768	1858	1938
chr1_SDF4-	chr1	SDF4	1154149	1154307	-	NM_016547+NM_016176	4	1303	1349	2592	1710	1795	1849
chr1_SDF4-	chr1	SDF4	1158624	1158737	-	NM_016547+NM_016176	5	1067	1124	2124	1400	1386	1532
chr1_SDF4-	chr1	SDF4	1159212	1159348	-	NM_016547+NM_016176	6	1237	1201	2268	1446	1475	1680
chr1_SDF4-	chr1	SDF4	1163848	1164326	-	NM_016547+NM_016176	7	1954	1447	3365	2447	2370	2477
chr1_SDF4-	chr1	SDF4	1167272	1167447	-	NM_016547+NM_016176	8	345	177	550	451	435	362
chr1_B3GALT6+	chr1	B3GALT6	1167629	1170420	+	NM_080605	1	251	1358	1945	1151	1238	1266
chr1_FAM132A-	chr1	FAM132A	1177826	1178026	-	NM_001014980	1	4	16	12	8	0	0
chr1_FAM132A-	chr1	FAM132A	1178215	1178293	-	NM_001014980	2	7	40	13	12	4	0
chr1_FAM132A-	chr1	FAM132A	1178442	1178532	-	NM_001014980	3	2	41	3	9	2	2
chr1_FAM132A-	chr1	FAM132A	1178824	1178932	-	NM_001014980	4	0	28	0	6	1	2
chr1_FAM132A-	chr1	FAM132A	1179334	1179485	-	NM_001014980	5	4	14	4	2	0	2
chr1_FAM132A-	chr1	FAM132A	1179571	1179655	-	NM_001014980	6	5	25	8	2	3	0
chr1_FAM132A-	chr1	FAM132A	1179761	1179877	-	NM_001014980	7	2	30	8	3	4	0
chr1_FAM132A-	chr1	FAM132A	1181894	1182102	-	NM_001014980	8	0	7	2	1	0	0
chr1_UBE2J2-	chr1	UBE2J2	1189292	1190867	-	NM_058167+NM_194458+NM_194315+NM_194457	1	705	966	1634	1330	1437	1619
chr1_UBE2J2-	chr1	UBE2J2	1191425	1191505	-	NM_058167+NM_194458+NM_194315+NM_194457	2	193	377	489	467	518	661
chr1_UBE2J2-	chr1	UBE2J2	1192372	1192510	-	NM_058167+NM_194458+NM_194315+NM_194457	3	289	491	704	613	767	921
chr1_UBE2J2-	chr1	UBE2J2	1192588	1192690	-	NM_058167+NM_194458+NM_194315+NM_194457	4	249	388	609	477	621	717
chr1_UBE2J2-	chr1	UBE2J2	1198726	1198766	-	NM_058167+NM_194458+NM_194315+NM_194457	5	152	244	440	343	408	484
chr1_UBE2J2-	chr1	UBE2J2	1200163	1200210	-	NM_194315	6	4	5	8	2	3	7
chr1_UBE2J2-	chr1	UBE2J2	1203113	1203241	-	NM_194458	7	8	23	19	12	20	18
chr1_UBE2J2-	chr1	UBE2J2	1203242	1203372	-	NM_194458+NM_194315+NM_058167	8	109	207	400	307	342	403
chr1_UBE2J2-	chr1	UBE2J2	1209046	1209234	-	NM_058167+NM_194458+NM_194315+NM_194457	9	32	29	39	58	51	54
chr1_SCNN1D+	chr1	SCNN1D	1215816	1216046	+	NR_037668+NM_001130413	1	12	35	22	12	5	7
chr1_SCNN1D+	chr1	SCNN1D	1216606	1216677	+	NR_037668+NM_001130413	2	4	7	2	3	2	4
chr1_SCNN1D+	chr1	SCNN1D	1216791	1216990	+	NR_037668+NM_001130413	3	7	17	4	0	3	2
chr1_SCNN1D+	chr1	SCNN1D	1217622	1217695	+	NR_037668+NM_001130413	4	15	33	16	12	5	6
chr1_SCNN1D+	chr1	SCNN1D	1219358	1219470	+	NR_037668+NM_001130413	5	29	39	15	16	6	4
chr1_SCNN1D+	chr1	SCNN1D	1220951	1221044	+	NM_001130413	6	15	26	7	2	0	0
chr1_SCNN1D+	chr1	SCNN1D	1221306	1221658	+	NR_037668+NM_001130413	7	43	39	18	18	7	4
chr1_SCNN1D+	chr1	SCNN1D	1222148	1222355	+	NR_037668+NM_001130413	8	36	31	19	7	10	4
chr1_SCNN1D+	chr1	SCNN1D	1222489	1222679	+	NR_037668+NM_001130413	9	37	41	16	8	11	3
chr1_SCNN1D+	chr1	SCNN1D	1222888	1222976	+	NR_037668+NM_001130413	10	25	28	12	6	9	1
chr1_SCNN1D+	chr1	SCNN1D	1223053	1223216	+	NR_037668+NM_001130413	11	27	22	7	6	9	2
chr1_SCNN1D+	chr1	SCNN1D	1223319	1223417	+	NR_037668+NM_001130413	12	12	21	5	9	4	0
chr1_SCNN1D+	chr1	SCNN1D	1225651	1225768	+	NR_037668+NM_001130413	13	20	35	7	17	4	5
chr1_SCNN1D+	chr1	SCNN1D	1225857	1225935	+	NR_037668+NM_001130413	14	27	37	9	12	7	7
chr1_SCNN1D+	chr1	SCNN1D	1226017	1226074	+	NR_037668+NM_001130413	15	23	43	10	8	7	3
chr1_SCNN1D+	chr1	SCNN1D	1226275	1226333	+	NR_037668+NM_001130413	16	28	38	11	6	5	2
chr1_SCNN1D+	chr1	SCNN1D	1226445	1226520	+	NR_037668+NM_001130413	17	27	50	13	5	3	1
chr1_SCNN1D+	chr1	SCNN1D	1226634	1227409	+	NR_037668+NM_001130413	18	78	105	39	20	6	7
chr1_ACAP3-	chr1	ACAP3	1227764	1229088	-	NM_030649	1	681	589	577	505	378	388
chr1_ACAP3-	chr1	ACAP3	1229203	1229313	-	NM_030649	2	14	0	14	9	14	11
chr1_ACAP3-	chr1	ACAP3	1229470	1229579	-	NM_030649	3	31	18	22	16	20	16
chr1_ACAP3-	chr1	ACAP3	1229782	1230008	-	NM_030649	4	104	52	64	56	60	54
chr1_ACAP3-	chr1	ACAP3	1230098	1230196	-	NM_030649	5	246	90	121	133	90	95
chr1_ACAP3-	chr1	ACAP3	1230827	1230934	-	NM_030649	6	322	96	169	164	134	112
chr1_ACAP3-	chr1	ACAP3	1231116	1231318	-	NM_030649	7	269	156	213	217	172	163
chr1_ACAP3-	chr1	ACAP3	1231395	1231489	-	NM_030649	8	200	159	180	160	160	161
chr1_ACAP3-	chr1	ACAP3	1231591	1231660	-	NM_030649	9	172	114	143	124	132	120
chr1_ACAP3-	chr1	ACAP3	1231805	1232013	-	NM_030649	10	275	110	200	151	162	146
chr1_ACAP3-	chr1	ACAP3	1233202	1233313	-	NM_030649	11	311	139	233	172	199	191
chr1_ACAP3-	chr1	ACAP3	1233393	1233493	-	NM_030649	12	226	139	209	173	203	197
chr1_ACAP3-	chr1	ACAP3	1233750	1233801	-	NM_030649	13	159	115	137	126	140	129
chr1_ACAP3-	chr1	ACAP3	1233947	1234059	-	NM_030649	14	179	146	234	170	153	171
chr1_ACAP3-	chr1	ACAP3	1234725	1234736	-	NM_030649	15	125	86	149	120	86	94
chr1_ACAP3-	chr1	ACAP3	1235211	1235285	-	NM_030649	16	139	107	205	184	136	133
chr1_ACAP3-	chr1	ACAP3	1235353	1235448	-	NM_030649	17	182	130	243	195	150	159
chr1_ACAP3-	chr1	ACAP3	1235538	1235582	-	NM_030649	18	159	105	192	146	116	160
chr1_ACAP3-	chr1	ACAP3	1235889	1236072	-	NM_030649	19	295	145	287	213	183	218
chr1_ACAP3-	chr1	ACAP3	1237368	1237426	-	NM_030649	20	142	90	138	116	113	125
chr1_ACAP3-	chr1	ACAP3	1238302	1238355	-	NM_030649	21	168	100	149	137	124	132
chr1_ACAP3-	chr1	ACAP3	1238542	1238661	-	NM_030649	22	212	110	203	160	137	142
chr1_ACAP3-	chr1	ACAP3	1239466	1239523	-	NM_030649	23	113	54	116	84	85	62
chr1_ACAP3-	chr1	ACAP3	1243149	1243269	-	NM_030649	24	26	22	41	21	26	14
chr1_MIR6726-	chr1	MIR6726	1231490	1231550	-	NR_106784	1	0	0	0	0	0	0
chr1_PUSL1+	chr1	PUSL1	1243994	1244100	+	NM_153339	1	12	3	11	27	20	19
chr1_PUSL1+	chr1	PUSL1	1244295	1244352	+	NM_153339	2	16	3	9	21	27	24
chr1_PUSL1+	chr1	PUSL1	1244466	1244653	+	NM_153339	3	21	5	38	29	58	47
chr1_PUSL1+	chr1	PUSL1	1244834	1244983	+	NM_153339	4	60	29	108	92	127	158
chr1_PUSL1+	chr1	PUSL1	1245061	1245231	+	NM_153339	5	88	47	157	154	158	235
chr1_PUSL1+	chr1	PUSL1	1246014	1246068	+	NM_153339	6	78	58	170	101	142	215
chr1_PUSL1+	chr1	PUSL1	1246289	1246451	+	NM_153339	7	144	155	396	270	349	474
chr1_PUSL1+	chr1	PUSL1	1246710	1247057	+	NM_153339	8	109	124	313	221	268	362
chr1_CPSF3L-	chr1	CPSF3L	1246965	1247304	-	NM_001256460+NM_001256462+NM_017871+NM_001256463+NM_001256456	1	490	711	318	337	437	485
chr1_CPSF3L-	chr1	CPSF3L	1247398	1247527	-	NM_001256460+NM_001256462+NM_017871+NM_001256463+NM_001256456	2	501	658	263	301	395	428
chr1_CPSF3L-	chr1	CPSF3L	1247606	1247748	-	NM_001256460+NM_001256462+NM_017871+NM_001256463+NM_001256456	3	540	576	277	321	421	484
chr1_CPSF3L-	chr1	CPSF3L	1247820	1247881	-	NM_001256460+NM_001256462+NM_017871+NM_001256463+NM_001256456	4	383	380	226	272	323	408
chr1_CPSF3L-	chr1	CPSF3L	1247973	1248080	-	NM_001256460+NM_001256462+NM_017871+NM_001256463+NM_001256456	5	483	516	319	349	433	563
chr1_CPSF3L-	chr1	CPSF3L	1248167	1248329	-	NM_001256460+NM_001256462+NM_017871+NM_001256463+NM_001256456	6	671	705	484	524	659	776
chr1_CPSF3L-	chr1	CPSF3L	1248415	1248504	-	NM_001256460+NM_001256462+NM_017871+NM_001256463+NM_001256456	7	606	591	383	460	567	642
chr1_CPSF3L-	chr1	CPSF3L	1248889	1248972	-	NM_001256460+NM_001256462+NM_017871+NM_001256463+NM_001256456	8	600	623	435	508	573	704
chr1_CPSF3L-	chr1	CPSF3L	1249112	1249301	-	NM_001256460+NM_001256462+NM_017871+NM_001256463+NM_001256456	9	757	897	533	706	801	878
chr1_CPSF3L-	chr1	CPSF3L	1249681	1249745	-	NM_001256460+NM_001256462+NM_017871+NM_001256463+NM_001256456	10	377	458	275	332	429	441
chr1_CPSF3L-	chr1	CPSF3L	1250204	1250342	-	NM_001256460+NM_001256462+NM_017871+NM_001256463+NM_001256456	11	576	558	375	411	553	632
chr1_CPSF3L-	chr1	CPSF3L	1250784	1250818	-	NM_001256460+NM_001256462+NM_017871+NM_001256463+NM_001256456	12	349	305	230	254	314	413
chr1_CPSF3L-	chr1	CPSF3L	1250900	1250994	-	NM_001256460+NM_001256462+NM_017871+NM_001256463+NM_001256456	13	407	413	331	418	464	572
chr1_CPSF3L-	chr1	CPSF3L	1250995	1250998	-	NM_001256460+NM_017871+NM_001256463+NM_001256456	14	195	255	197	269	275	315
chr1_CPSF3L-	chr1	CPSF3L	1254676	1254904	-	NM_001256460+NM_017871+NM_001256456	15	722	817	793	838	991	1175
chr1_CPSF3L-	chr1	CPSF3L	1255836	1255909	-	NM_001256460+NM_017871+NM_001256456	16	431	408	453	427	553	685
chr1_CPSF3L-	chr1	CPSF3L	1256376	1256473	-	NM_001256460+NM_017871+NM_001256463+NM_001256456	17	312	291	338	326	391	501
chr1_CPSF3L-	chr1	CPSF3L	1257288	1257364	-	NM_001256456	18	6	1	2	1	3	4
chr1_CPSF3L-	chr1	CPSF3L	1258272	1258556	-	NM_001256456	19	16	2	2	2	12	6
chr1_CPSF3L-	chr1	CPSF3L	1258557	1258560	-	NM_001256462+NM_001256456	20	5	3	1	0	7	1
chr1_CPSF3L-	chr1	CPSF3L	1258561	1258667	-	NM_001256460+NM_001256462+NM_001256456	21	15	4	4	2	14	2
chr1_CPSF3L-	chr1	CPSF3L	1259961	1260067	-	NM_001256460+NM_001256462+NM_017871+NM_001256463+NM_001256456	22	119	90	124	127	119	152
chr1_MIR6727-	chr1	MIR6727	1247882	1247946	-	NR_106785	1	0	0	0	0	0	0
chr1_CPTP+	chr1	CPTP	1260143	1260482	+	NM_001029885	1	21	37	92	92	108	143
chr1_CPTP+	chr1	CPTP	1262216	1262412	+	NM_001029885	2	28	78	263	224	309	402
chr1_CPTP+	chr1	CPTP	1262621	1264276	+	NM_001029885	3	125	271	916	896	1137	1278
chr1_TAS1R3+	chr1	TAS1R3	1266726	1266916	+	NM_152228	1	1	3	0	2	1	4
chr1_TAS1R3+	chr1	TAS1R3	1267018	1267318	+	NM_152228	2	1	0	4	0	2	0
chr1_TAS1R3+	chr1	TAS1R3	1267404	1268186	+	NM_152228	3	9	3	0	0	3	2
chr1_TAS1R3+	chr1	TAS1R3	1268301	1268504	+	NM_152228	4	5	0	2	2	2	0
chr1_TAS1R3+	chr1	TAS1R3	1268639	1268759	+	NM_152228	5	4	0	0	2	0	0
chr1_TAS1R3+	chr1	TAS1R3	1268886	1269844	+	NM_152228	6	8	4	1	9	6	11
chr1_DVL1-	chr1	DVL1	1270658	1271895	-	NM_004421	1	1357	813	1072	1533	1869	2175
chr1_DVL1-	chr1	DVL1	1273357	1273563	-	NM_004421	2	477	265	479	668	756	1044
chr1_DVL1-	chr1	DVL1	1273649	1273816	-	NM_004421	3	541	379	500	719	818	1068
chr1_DVL1-	chr1	DVL1	1273902	1274033	-	NM_004421	4	348	229	300	435	536	650
chr1_DVL1-	chr1	DVL1	1274742	1274819	-	NM_004421	5	140	46	110	193	217	233
chr1_DVL1-	chr1	DVL1	1274962	1275029	-	NM_004421	6	113	45	102	164	226	241
chr1_DVL1-	chr1	DVL1	1275116	1275192	-	NM_004421	7	216	83	190	252	380	409
chr1_DVL1-	chr1	DVL1	1275418	1275557	-	NM_004421	8	397	202	355	479	677	801
chr1_DVL1-	chr1	DVL1	1275627	1275696	-	NM_004421	9	320	211	302	400	532	663
chr1_DVL1-	chr1	DVL1	1275790	1275883	-	NM_004421	10	346	217	290	411	483	671
chr1_DVL1-	chr1	DVL1	1277047	1277185	-	NM_004421	11	252	116	156	296	271	389
chr1_DVL1-	chr1	DVL1	1277433	1277536	-	NM_004421	12	177	45	128	249	230	246
chr1_DVL1-	chr1	DVL1	1277743	1277864	-	NM_004421	13	280	129	252	437	481	549
chr1_DVL1-	chr1	DVL1	1278069	1278138	-	NM_004421	14	238	147	250	391	472	600
chr1_DVL1-	chr1	DVL1	1284276	1284492	-	NM_004421	15	201	127	199	339	402	560
chr1_MIR6808-	chr1	MIR6808	1275030	1275088	-	NR_106866	1	0	0	0	0	0	0
chr1_MXRA8-	chr1	MXRA8	1288069	1288712	-	NM_001282584+NM_001282585+NM_001282582+NM_032348+NM_001282583	1	3921	2502	2013	2370	931	603
chr1_MXRA8-	chr1	MXRA8	1288713	1289009	-	NM_001282584+NM_001282582+NM_032348+NM_001282583	2	1977	860	834	1070	424	264
chr1_MXRA8-	chr1	MXRA8	1289228	1289308	-	NM_001282584+NM_001282585+NM_001282582+NM_001282583+NM_032348	3	1097	626	594	616	265	172
chr1_MXRA8-	chr1	MXRA8	1289309	1289326	-	NM_001282585	4	26	12	13	15	5	1
chr1_MXRA8-	chr1	MXRA8	1289410	1289486	-	NM_001282584+NM_001282585+NM_001282582+NM_032348+NM_001282583	5	1215	639	665	673	304	198
chr1_MXRA8-	chr1	MXRA8	1289573	1289612	-	NM_001282584+NM_001282585+NM_001282582+NM_032348+NM_001282583	6	898	454	453	516	220	139
chr1_MXRA8-	chr1	MXRA8	1289734	1289889	-	NM_001282584+NM_001282585+NM_001282582+NM_032348+NM_001282583	7	839	323	396	465	193	118
chr1_MXRA8-	chr1	MXRA8	1290062	1290532	-	NM_001282584+NM_001282585+NM_001282582+NM_032348+NM_001282583	8	381	98	115	209	60	52
chr1_MXRA8-	chr1	MXRA8	1290624	1290725	-	NM_001282584+NM_001282585+NM_001282582+NM_032348+NM_001282583	9	216	41	73	100	43	18
chr1_MXRA8-	chr1	MXRA8	1290830	1291132	-	NM_001282585+NM_001282582+NM_032348+NM_001282583	10	350	99	125	169	62	27
chr1_MXRA8-	chr1	MXRA8	1292061	1292084	-	NM_001282584+NM_001282585+NM_001282582+NM_032348+NM_001282583	11	257	78	110	127	38	16
chr1_MXRA8-	chr1	MXRA8	1293836	1293927	-	NM_001282584+NM_001282585+NM_001282582+NM_032348	12	242	83	112	126	38	15
chr1_MXRA8-	chr1	MXRA8	1293928	1294174	-	NM_001282584+NM_032348	13	16	16	9	11	6	1
chr1_MXRA8-	chr1	MXRA8	1296622	1297157	-	NM_001282583	14	40	61	6	6	6	11
chr1_MXRA8-	chr1	MXRA8	1298897	1298921	-	NM_001282582	15	0	1	0	0	0	0
chr1_AURKAIP1-	chr1	AURKAIP1	1309110	1309110	-	NM_001127229+NM_017900	1	4	2	1	4	1	1
chr1_AURKAIP1-	chr1	AURKAIP1	1309111	1309282	-	NM_001127230+NM_001127229+NM_017900	2	500	1012	1454	999	1163	1616
chr1_AURKAIP1-	chr1	AURKAIP1	1309380	1309825	-	NM_001127230+NM_001127229+NM_017900	3	1527	2483	3624	2743	3128	4066
chr1_AURKAIP1-	chr1	AURKAIP1	1310085	1310170	-	NM_001127230+NM_001127229+NM_017900	4	105	58	206	227	192	167
chr1_AURKAIP1-	chr1	AURKAIP1	1310377	1310454	-	NM_001127229	5	9	6	28	42	36	31
chr1_AURKAIP1-	chr1	AURKAIP1	1310455	1310533	-	NM_001127230+NM_001127229	6	0	1	0	3	5	1
chr1_AURKAIP1-	chr1	AURKAIP1	1310534	1310562	-	NM_001127230+NM_001127229+NM_017900	7	37	12	62	92	83	73
chr1_AURKAIP1-	chr1	AURKAIP1	1310563	1310580	-	NM_001127229+NM_017900	8	17	8	18	33	32	30
chr1_AURKAIP1-	chr1	AURKAIP1	1310581	1310818	-	NM_017900	9	9	9	13	19	34	29
chr1_CCNL2-	chr1	CCNL2	1321091	1322962	-	NM_030937	1	6054	7087	1970	2807	2048	2419
chr1_CCNL2-	chr1	CCNL2	1323157	1323249	-	NM_030937	2	1417	1563	550	630	410	530
chr1_CCNL2-	chr1	CCNL2	1323334	1323445	-	NM_030937	3	1680	1790	670	755	493	607
chr1_CCNL2-	chr1	CCNL2	1325610	1325751	-	NM_030937	4	1793	1995	684	886	610	724
chr1_CCNL2-	chr1	CCNL2	1325839	1325943	-	NM_030937	5	1485	1751	552	781	571	638
chr1_CCNL2-	chr1	CCNL2	1326146	1326245	-	NM_030937	6	1310	1510	486	698	467	539
chr1_CCNL2-	chr1	CCNL2	1327668	1328183	-	NM_001039577	7	1996	1789	822	1104	916	1117
chr1_CCNL2-	chr1	CCNL2	1328776	1328840	-	NM_001039577+NM_030937	8	867	693	365	500	372	456
chr1_CCNL2-	chr1	CCNL2	1330774	1330894	-	NM_001039577+NM_030937	9	1048	766	431	623	489	549
chr1_CCNL2-	chr1	CCNL2	1333613	1333722	-	NM_001039577+NM_030937	10	1186	819	440	650	545	556
chr1_CCNL2-	chr1	CCNL2	1333977	1334051	-	NM_001039577+NM_030937	11	853	468	302	477	380	388
chr1_CCNL2-	chr1	CCNL2	1334399	1334718	-	NM_001039577+NM_030937	12	691	290	191	391	268	240
chr1_LOC148413+	chr1	LOC148413	1334910	1335069	+	NR_015434	1	11	26	20	46	38	60
chr1_LOC148413+	chr1	LOC148413	1335538	1335683	+	NR_015434	2	24	133	61	116	119	150
chr1_LOC148413+	chr1	LOC148413	1335985	1337426	+	NR_015434	3	203	557	452	590	545	708
chr1_MRPL20-	chr1	MRPL20	1337276	1337636	-	NM_017971	1	735	1216	1782	1143	1182	1771
chr1_MRPL20-	chr1	MRPL20	1341189	1341266	-	NM_017971	2	712	1093	1660	1050	1154	1558
chr1_MRPL20-	chr1	MRPL20	1342289	1342399	-	NM_017971	3	779	1146	1845	1177	1340	1767
chr1_MRPL20-	chr1	MRPL20	1342511	1342693	-	NM_017971	4	462	537	956	651	767	964
chr1_ANKRD65-	chr1	ANKRD65	1353800	1354929	-	NM_001243536+NM_001243535+NM_001145210	1	10	269	193	114	80	124
chr1_ANKRD65-	chr1	ANKRD65	1355432	1355972	-	NM_001145210	2	0	2	0	4	2	1
chr1_ANKRD65-	chr1	ANKRD65	1356177	1356195	-	NM_001243535+NM_001145210	3	0	0	1	4	4	1
chr1_ANKRD65-	chr1	ANKRD65	1356196	1356385	-	NM_001243536+NM_001243535+NM_001145210	4	0	17	11	15	9	6
chr1_ANKRD65-	chr1	ANKRD65	1356513	1356824	-	NM_001243536+NM_001243535+NM_001145210	5	2	35	21	5	4	6
chr1_TMEM88B+	chr1	TMEM88B	1361508	1361765	+	NM_001146685	1	1	2	1	0	0	2
chr1_TMEM88B+	chr1	TMEM88B	1362934	1363167	+	NM_001146685	2	0	0	0	0	0	0
chr1_LOC102724312-	chr1	LOC102724312	1365537	1366042	-	NR_125996+NR_125994+NR_125995	1	3	9	0	7	8	7
chr1_LOC102724312-	chr1	LOC102724312	1366043	1366334	-	NR_125994	2	2	6	0	8	2	3
chr1_LOC102724312-	chr1	LOC102724312	1369558	1369567	-	NR_125994+NR_125995	3	0	0	0	4	3	0
chr1_LOC102724312-	chr1	LOC102724312	1369568	1369953	-	NR_125996+NR_125994+NR_125995	4	0	3	2	9	5	2
chr1_VWA1+	chr1	VWA1	1370903	1371201	+	NM_199121+NM_022834	1	5	4	6	15	21	38
chr1_VWA1+	chr1	VWA1	1372307	1372701	+	NM_022834	2	307	168	335	508	574	850
chr1_VWA1+	chr1	VWA1	1372702	1372864	+	NM_199121+NM_022834	3	332	169	294	488	557	837
chr1_VWA1+	chr1	VWA1	1374461	1378262	+	NM_199121+NM_022834	4	1105	550	1081	1700	1705	2618
chr1_ATAD3C+	chr1	ATAD3C	1385069	1386138	+	NM_001039211	1	11	27	21	3	2	4
chr1_ATAD3C+	chr1	ATAD3C	1387426	1387502	+	NM_001039211	2	10	7	2	2	2	4
chr1_ATAD3C+	chr1	ATAD3C	1387745	1387814	+	NM_001039211	3	10	8	2	1	1	3
chr1_ATAD3C+	chr1	ATAD3C	1389725	1389880	+	NM_001039211	4	7	6	3	0	0	1
chr1_ATAD3C+	chr1	ATAD3C	1390840	1390899	+	NM_001039211	5	3	5	3	0	0	0
chr1_ATAD3C+	chr1	ATAD3C	1391171	1391296	+	NM_001039211	6	5	12	42	0	4	2
chr1_ATAD3C+	chr1	ATAD3C	1391605	1391729	+	NM_001039211	7	4	19	81	0	6	2
chr1_ATAD3C+	chr1	ATAD3C	1392509	1392560	+	NM_001039211	8	6	16	37	0	2	1
chr1_ATAD3C+	chr1	ATAD3C	1394541	1394611	+	NM_001039211	9	5	12	4	0	2	0
chr1_ATAD3C+	chr1	ATAD3C	1396130	1396297	+	NM_001039211	10	2	5	2	3	0	2
chr1_ATAD3C+	chr1	ATAD3C	1397980	1398088	+	NM_001039211	11	4	18	8	14	11	15
chr1_ATAD3C+	chr1	ATAD3C	1403764	1405538	+	NM_001039211	12	31	128	41	28	35	57
chr1_ATAD3B+	chr1	ATAD3B	1407164	1407469	+	NM_031921	1	13	2	24	26	37	27
chr1_ATAD3B+	chr1	ATAD3B	1412654	1412730	+	NM_031921	2	30	13	77	56	65	64
chr1_ATAD3B+	chr1	ATAD3B	1414024	1414125	+	NM_031921	3	22	18	81	62	76	74
chr1_ATAD3B+	chr1	ATAD3B	1414429	1414488	+	NM_031921	4	28	14	45	33	40	52
chr1_ATAD3B+	chr1	ATAD3B	1416247	1416316	+	NM_031921	5	68	37	145	87	98	138
chr1_ATAD3B+	chr1	ATAD3B	1417518	1417683	+	NM_031921	6	235	128	387	247	318	418
chr1_ATAD3B+	chr1	ATAD3B	1417925	1417994	+	NM_031921	7	198	115	265	203	254	313
chr1_ATAD3B+	chr1	ATAD3B	1420396	1420551	+	NM_031921	8	221	95	282	241	294	320
chr1_ATAD3B+	chr1	ATAD3B	1421162	1421218	+	NM_031921	9	164	49	166	133	187	220
chr1_ATAD3B+	chr1	ATAD3B	1421490	1421615	+	NM_031921	10	259	92	300	200	253	391
chr1_ATAD3B+	chr1	ATAD3B	1421924	1422048	+	NM_031921	11	296	128	308	244	322	443
chr1_ATAD3B+	chr1	ATAD3B	1423243	1423294	+	NM_031921	12	203	110	199	188	265	301
chr1_ATAD3B+	chr1	ATAD3B	1424584	1424654	+	NM_031921	13	238	133	354	244	337	417
chr1_ATAD3B+	chr1	ATAD3B	1425637	1425804	+	NM_031921	14	358	224	585	357	499	627
chr1_ATAD3B+	chr1	ATAD3B	1425943	1426051	+	NM_031921	15	375	208	524	337	418	576
chr1_ATAD3B+	chr1	ATAD3B	1430865	1431582	+	NM_031921	16	789	627	1125	778	899	1180
chr1_ATAD3A+	chr1	ATAD3A	1447523	1447853	+	NM_001170535+NM_018188	1	9	20	56	47	58	87
chr1_ATAD3A+	chr1	ATAD3A	1447910	1448070	+	NM_001170536	2	2	2	11	2	7	6
chr1_ATAD3A+	chr1	ATAD3A	1451392	1451468	+	NM_001170536+NM_001170535+NM_018188	3	26	73	173	124	145	195
chr1_ATAD3A+	chr1	ATAD3A	1452547	1452690	+	NM_018188	4	98	39	55	47	45	68
chr1_ATAD3A+	chr1	ATAD3A	1452691	1452792	+	NM_001170536+NM_001170535+NM_018188	5	126	125	227	182	188	265
chr1_ATAD3A+	chr1	ATAD3A	1453096	1453155	+	NM_001170536+NM_001170535+NM_018188	6	38	38	62	45	59	77
chr1_ATAD3A+	chr1	ATAD3A	1454301	1454370	+	NM_001170536+NM_001170535+NM_018188	7	46	31	125	89	134	118
chr1_ATAD3A+	chr1	ATAD3A	1455521	1455686	+	NM_001170536+NM_001170535+NM_018188	8	80	145	194	296	233	231
chr1_ATAD3A+	chr1	ATAD3A	1455928	1455997	+	NM_001170536+NM_001170535+NM_018188	9	50	172	191	281	169	210
chr1_ATAD3A+	chr1	ATAD3A	1458124	1458279	+	NM_001170536+NM_001170535+NM_018188	10	102	157	346	371	369	409
chr1_ATAD3A+	chr1	ATAD3A	1458891	1458947	+	NM_001170536+NM_001170535+NM_018188	11	87	83	293	258	336	365
chr1_ATAD3A+	chr1	ATAD3A	1459219	1459344	+	NM_001170536+NM_001170535+NM_018188	12	104	141	466	405	465	606
chr1_ATAD3A+	chr1	ATAD3A	1459653	1459777	+	NM_001170536+NM_001170535+NM_018188	13	124	189	584	422	548	673
chr1_ATAD3A+	chr1	ATAD3A	1460620	1460671	+	NM_001170536+NM_001170535+NM_018188	14	125	194	508	300	462	533
chr1_ATAD3A+	chr1	ATAD3A	1461841	1461911	+	NM_001170536+NM_001170535+NM_018188	15	166	277	705	435	653	787
chr1_ATAD3A+	chr1	ATAD3A	1463075	1463242	+	NM_001170536+NM_001170535+NM_018188	16	192	353	856	520	787	953
chr1_ATAD3A+	chr1	ATAD3A	1464603	1464711	+	NM_001170536+NM_001170535+NM_018188	17	147	205	558	391	541	603
chr1_ATAD3A+	chr1	ATAD3A	1469306	1470067	+	NM_001170536+NM_001170535+NM_018188	18	444	598	1233	1024	1237	1316
chr1_TMEM240-	chr1	TMEM240	1470158	1470887	-	NM_001114748	1	31	24	9	22	10	1
chr1_TMEM240-	chr1	TMEM240	1470969	1471177	-	NM_001114748	2	65	81	7	22	8	0
chr1_TMEM240-	chr1	TMEM240	1475064	1475170	-	NM_001114748	3	62	76	3	25	4	5
chr1_TMEM240-	chr1	TMEM240	1475670	1475740	-	NM_001114748	4	16	18	2	13	1	2
chr1_SSU72-	chr1	SSU72	1477053	1477547	-	NM_014188	1	1164	1059	3076	1715	1754	2445
chr1_SSU72-	chr1	SSU72	1479249	1479367	-	NM_014188	2	1014	734	2440	1360	1377	1842
chr1_SSU72-	chr1	SSU72	1480243	1480382	-	NM_014188	3	995	752	2444	1432	1401	1919
chr1_SSU72-	chr1	SSU72	1500153	1500296	-	NM_014188	4	738	757	1628	1030	1078	1345
chr1_SSU72-	chr1	SSU72	1509858	1510262	-	NM_014188	5	229	214	462	358	360	383
chr1_C1orf233-	chr1	C1orf233	1533388	1535476	-	NM_001242659	1	160	1706	1047	241	223	205
chr1_MIB2+	chr1	MIB2	1550795	1551013	+	NM_001170688+NM_001170686+NM_001170687+NR_033183+NM_080875	1	25	3	18	21	7	8
chr1_MIB2+	chr1	MIB2	1551245	1551480	+	NM_001170689	2	8	0	0	16	2	0
chr1_MIB2+	chr1	MIB2	1551888	1551994	+	NM_001170687+NM_080875+NM_001170689+NM_001170688+NM_001170686+NR_033183	3	33	12	22	38	6	11
chr1_MIB2+	chr1	MIB2	1558769	1558810	+	NM_001170688+NM_001170686+NR_033183+NM_080875	4	3	0	4	4	0	1
chr1_MIB2+	chr1	MIB2	1558811	1558862	+	NM_001170687+NM_001170686+NM_001170689+NM_001170688+NM_080875+NR_033183	5	7	3	18	9	0	2
chr1_MIB2+	chr1	MIB2	1558863	1559079	+	NM_001170689+NM_001170688+NM_001170686+NM_001170687+NM_080875	6	35	22	26	16	10	4
chr1_MIB2+	chr1	MIB2	1559154	1559325	+	NM_001170687+NM_080875+NM_001170689+NM_001170688+NM_001170686+NR_033183	7	169	86	157	96	28	24
chr1_MIB2+	chr1	MIB2	1560175	1560281	+	NM_001170687+NM_080875+NM_001170689+NM_001170688+NM_001170686+NR_033183	8	193	148	163	111	47	40
chr1_MIB2+	chr1	MIB2	1560371	1560565	+	NM_080875+NM_001170687+NR_033183+NM_001170686	9	280	233	198	119	85	62
chr1_MIB2+	chr1	MIB2	1560666	1560808	+	NM_001170687+NM_080875+NM_001170689+NM_001170688+NM_001170686+NR_033183	10	228	122	124	80	71	40
chr1_MIB2+	chr1	MIB2	1560926	1560937	+	NM_001170689+NM_001170688+NM_001170687+NR_033183+NM_080875	11	121	47	58	33	27	20
chr1_MIB2+	chr1	MIB2	1560938	1561033	+	NM_001170687+NM_080875+NM_001170689+NM_001170688+NM_001170686+NR_033183	12	194	85	93	60	39	32
chr1_MIB2+	chr1	MIB2	1562030	1562134	+	NM_001170687+NM_080875+NM_001170689+NM_001170688+NM_001170686+NR_033183	13	205	75	97	74	35	36
chr1_MIB2+	chr1	MIB2	1562217	1562379	+	NM_001170687+NM_080875+NM_001170689+NM_001170688+NM_001170686+NR_033183	14	235	69	180	85	53	52
chr1_MIB2+	chr1	MIB2	1562454	1562587	+	NM_001170687+NM_080875+NM_001170689+NM_001170688+NM_001170686+NR_033183	15	211	75	191	78	62	61
chr1_MIB2+	chr1	MIB2	1562676	1562824	+	NM_001170687+NM_080875+NM_001170689+NM_001170688+NM_001170686+NR_033183	16	175	78	118	69	61	35
chr1_MIB2+	chr1	MIB2	1563053	1563209	+	NM_001170687+NM_080875+NM_001170689+NM_001170688+NM_001170686+NR_033183	17	117	41	69	50	32	26
chr1_MIB2+	chr1	MIB2	1563399	1563559	+	NM_001170687+NM_080875+NM_001170689+NM_001170688+NM_001170686+NR_033183	18	220	113	144	91	58	68
chr1_MIB2+	chr1	MIB2	1563653	1563779	+	NM_001170687+NM_080875+NM_001170689+NM_001170688+NM_001170686+NR_033183	19	229	109	150	108	55	53
chr1_MIB2+	chr1	MIB2	1563869	1564102	+	NM_001170687+NM_080875+NM_001170689+NM_001170688+NM_001170686+NR_033183	20	166	53	90	79	44	30
chr1_MIB2+	chr1	MIB2	1564513	1564691	+	NM_001170687+NM_080875+NM_001170689+NM_001170688+NM_001170686+NR_033183	21	3	0	1	2	2	0
chr1_MIB2+	chr1	MIB2	1564765	1564946	+	NM_001170688+NM_001170686+NM_001170687+NR_033183+NM_080875	22	29	10	18	14	0	4
chr1_MIB2+	chr1	MIB2	1565019	1565084	+	NM_001170687+NM_080875+NM_001170689+NM_001170688+NM_001170686+NR_033183	23	33	13	18	14	0	2
chr1_MIB2+	chr1	MIB2	1565672	1565990	+	NM_001170687+NM_080875+NM_001170689+NM_001170688+NM_001170686+NR_033183	24	24	10	13	12	0	3
chr1_MMP23A++chr1_MMP23B+	chr1	MMP23A	1567560	1567753	+	NM_006983	1	0	4	0	0	0	0
chr1_MMP23A++chr1_MMP23B+	chr1	MMP23A	1568159	1568161	+	NR_002946	2	0	2	0	0	0	0
chr1_MMP23A++chr1_MMP23B+	chr1	MMP23A	1568162	1568292	+	NM_006983+NR_002946	3	4	27	4	1	0	0
chr1_MMP23A++chr1_MMP23B+	chr1	MMP23A	1568360	1568499	+	NM_006983	4	8	64	14	7	1	2
chr1_MMP23A++chr1_MMP23B+	chr1	MMP23A	1568567	1568734	+	NM_006983+NR_002946	5	6	42	11	7	2	2
chr1_MMP23A++chr1_MMP23B+	chr1	MMP23A	1569127	1569291	+	NM_006983+NR_002946	6	0	0	0	2	0	2
chr1_MMP23A++chr1_MMP23B+	chr1	MMP23A	1569368	1569478	+	NM_006983+NR_002946	7	0	0	0	1	0	0
chr1_MMP23A++chr1_MMP23B+	chr1	MMP23A	1569581	1569707	+	NM_006983+NR_002946	8	0	21	0	0	0	0
chr1_MMP23A++chr1_MMP23B+	chr1	MMP23A	1569827	1570027	+	NM_006983+NR_002946	9	0	16	0	0	0	2
chr1_MMP23A++chr1_MMP23B+	chr1	MMP23A	1570028	1570030	+	NM_006983	10	0	6	0	0	0	2
chr1_MMP23A++chr1_MMP23B+	chr1	MMP23A	1631378	1631511	+	NR_002946_1	11	1	2	0	0	0	0
chr1_MMP23A++chr1_MMP23B+	chr1	MMP23A	1631786	1631953	+	NR_002946_1	12	0	0	0	0	0	0
chr1_MMP23A++chr1_MMP23B+	chr1	MMP23A	1632346	1632510	+	NR_002946_1	13	0	0	0	0	0	2
chr1_MMP23A++chr1_MMP23B+	chr1	MMP23A	1632587	1632697	+	NR_002946_1	14	0	0	0	1	0	0
chr1_MMP23A++chr1_MMP23B+	chr1	MMP23A	1632800	1632926	+	NR_002946_1	15	0	1	0	0	0	0
chr1_MMP23A++chr1_MMP23B+	chr1	MMP23A	1633047	1633247	+	NR_002946_1	16	6	14	2	0	0	0
chr1_CDK11A-+chr1_CDK11B-	chr1	CDK11A	1570603	1571218	-	NM_001291345+NM_001787+NM_033489+NM_033487+NM_033486+NM_033490	1	351	272	204	154	168	192
chr1_CDK11A-+chr1_CDK11B-	chr1	CDK11A	1571299	1571488	-	NM_001291345+NM_001787+NM_033489+NM_033487+NM_033486+NM_033490	2	152	158	141	137	129	179
chr1_CDK11A-+chr1_CDK11B-	chr1	CDK11A	1571695	1571843	-	NM_001291345+NM_001787+NM_033489+NM_033487+NM_033486+NM_033490	3	541	464	396	379	402	461
chr1_CDK11A-+chr1_CDK11B-	chr1	CDK11A	1572044	1572160	-	NM_001291345+NM_001787+NM_033489+NM_033487+NM_033486+NM_033490	4	609	453	414	373	410	444
chr1_CDK11A-+chr1_CDK11B-	chr1	CDK11A	1572259	1572366	-	NM_001291345+NM_001787+NM_033489+NM_033487+NM_033486+NM_033490	5	519	418	420	323	379	444
chr1_CDK11A-+chr1_CDK11B-	chr1	CDK11A	1572443	1572564	-	NM_001291345+NM_001787+NM_033489+NM_033487+NM_033486+NM_033490	6	535	473	497	395	486	494
chr1_CDK11A-+chr1_CDK11B-	chr1	CDK11A	1572770	1572875	-	NM_001291345+NM_001787+NM_033489+NM_033487+NM_033486+NM_033490	7	541	427	502	405	487	535
chr1_CDK11A-+chr1_CDK11B-	chr1	CDK11A	1573124	1573245	-	NM_001291345+NM_001787+NM_033489+NM_033487+NM_033486+NM_033490	8	515	353	427	308	419	491
chr1_CDK11A-+chr1_CDK11B-	chr1	CDK11A	1573862	1573952	-	NM_001291345+NM_001787+NM_033489+NM_033487+NM_033486+NM_033490	9	420	230	353	239	268	381
chr1_CDK11A-+chr1_CDK11B-	chr1	CDK11A	1575638	1575813	-	NM_001291345+NM_001787+NM_033489+NM_033487+NM_033486+NM_033490	10	425	218	342	215	252	354
chr1_CDK11A-+chr1_CDK11B-	chr1	CDK11A	1576409	1576474	-	NM_001291345+NM_001787+NM_033489+NM_033487+NM_033486+NM_033490	11	79	66	58	38	40	61
chr1_CDK11A-+chr1_CDK11B-	chr1	CDK11A	1577023	1577181	-	NM_001291345+NM_001787+NM_033489+NM_033487+NM_033486+NM_033490	12	39	45	33	27	27	30
chr1_CDK11A-+chr1_CDK11B-	chr1	CDK11A	1577267	1577362	-	NM_001291345+NM_001787+NM_033489+NM_033487+NM_033486+NM_033490	13	47	5	17	15	21	18
chr1_CDK11A-+chr1_CDK11B-	chr1	CDK11A	1577708	1577746	-	NM_001787	14	26	3	10	10	7	13
chr1_CDK11A-+chr1_CDK11B-	chr1	CDK11A	1577747	1577869	-	NM_001291345+NM_033486+NM_001787+NM_033490+NM_033489	15	71	13	37	23	19	19
chr1_CDK11A-+chr1_CDK11B-	chr1	CDK11A	1634170	1634438	-	NM_024011+NM_033529	16	0	2	0	0	2	2
chr1_CDK11A-+chr1_CDK11B-	chr1	CDK11A	1634519	1634708	-	NM_024011+NM_033529	17	92	72	51	61	40	62
chr1_CDK11A-+chr1_CDK11B-	chr1	CDK11A	1634915	1635063	-	NM_024011+NM_033529	18	325	223	148	172	158	218
chr1_CDK11A-+chr1_CDK11B-	chr1	CDK11A	1635263	1635379	-	NM_024011+NM_033529	19	356	263	174	199	184	269
chr1_CDK11A-+chr1_CDK11B-	chr1	CDK11A	1635478	1635585	-	NM_024011+NM_033529	20	109	97	120	112	108	137
chr1_CDK11A-+chr1_CDK11B-	chr1	CDK11A	1635662	1635783	-	NM_024011+NM_033529	21	238	158	137	72	82	85
chr1_CDK11A-+chr1_CDK11B-	chr1	CDK11A	1635989	1636094	-	NM_024011+NM_033529	22	246	134	98	71	67	110
chr1_CDK11A-+chr1_CDK11B-	chr1	CDK11A	1636343	1636464	-	NM_024011+NM_033529	23	288	158	128	111	71	134
chr1_CDK11A-+chr1_CDK11B-	chr1	CDK11A	1637081	1637171	-	NM_024011+NM_033529	24	209	106	92	102	91	113
chr1_CDK11A-+chr1_CDK11B-	chr1	CDK11A	1638848	1639023	-	NM_024011+NM_033529	25	223	128	110	99	114	126
chr1_CDK11A-+chr1_CDK11B-	chr1	CDK11A	1639619	1639684	-	NM_024011+NM_033529	26	44	45	30	24	24	26
chr1_CDK11A-+chr1_CDK11B-	chr1	CDK11A	1640233	1640391	-	NM_024011+NM_033529	27	7	23	2	4	4	5
chr1_CDK11A-+chr1_CDK11B-	chr1	CDK11A	1640477	1640572	-	NM_024011+NM_033529	28	3	4	1	1	2	0
chr1_CDK11A-+chr1_CDK11B-	chr1	CDK11A	1640957	1641079	-	NM_024011+NM_033529	29	1	1	1	2	5	1
chr1_CDK11A-+chr1_CDK11B-	chr1	CDK11A	1643703	1643839	-	NM_001291345+NM_001787+NM_024011+NM_033489+NM_033486+NM_033529	30	352	209	253	248	294	377
chr1_CDK11A-+chr1_CDK11B-	chr1	CDK11A	1647785	1647917	-	NM_001291345+NM_001787+NM_024011+NM_033489+NM_033487+NM_033486+NM_033490+NM_033529	31	571	320	391	357	394	516
chr1_CDK11A-+chr1_CDK11B-	chr1	CDK11A	1650767	1650796	-	NM_001787+NM_024011+NM_033489+NM_033487+NM_033486+NM_033490	32	105	62	60	53	52	62
chr1_CDK11A-+chr1_CDK11B-	chr1	CDK11A	1650797	1650894	-	NM_001291345+NM_001787+NM_024011+NM_033489+NM_033487+NM_033486+NM_033490+NM_033529	33	360	236	266	282	269	330
chr1_CDK11A-+chr1_CDK11B-	chr1	CDK11A	1653035	1653150	-	NM_001291345+NM_001787+NM_024011+NM_033489+NM_033487+NM_033486+NM_033490+NM_033529	34	510	348	426	429	397	516
chr1_CDK11A-+chr1_CDK11B-	chr1	CDK11A	1654027	1654073	-	NM_033489	35	88	58	36	33	25	54
chr1_CDK11A-+chr1_CDK11B-	chr1	CDK11A	1654147	1654270	-	NM_001291345+NM_001787+NM_024011+NM_033489+NM_033487+NM_033486+NM_033490+NM_033529	36	373	256	305	277	243	356
chr1_CDK11A-+chr1_CDK11B-	chr1	CDK11A	1654271	1654271	-	NM_001291345+NM_001787+NM_033489+NM_033487+NM_033486+NM_033490	37	3	2	1	3	1	0
chr1_CDK11A-+chr1_CDK11B-	chr1	CDK11A	1655697	1655705	-	NM_024011+NM_033529	38	105	57	51	45	32	64
chr1_CDK11A-+chr1_CDK11B-	chr1	CDK11A	1655706	1655791	-	NM_001291345+NM_001787+NM_024011+NM_033489+NM_033487+NM_033486+NM_033490+NM_033529	39	91	59	45	35	27	57
chr1_CDK11A-+chr1_CDK11B-	chr1	CDK11A	1655792	1655859	-	NM_001291345+NM_001787+NM_033489+NM_033487+NM_033486+NM_033490	40	19	19	11	9	5	7
chr1_SLC35E2B-	chr1	SLC35E2B	1592939	1597458	-	NM_001290264+NM_001110781	1	2924	2531	1958	3109	2912	2875
chr1_SLC35E2B-	chr1	SLC35E2B	1599766	1599911	-	NM_001290264+NM_001110781	2	229	221	138	324	293	256
chr1_SLC35E2B-	chr1	SLC35E2B	1601103	1601175	-	NM_001290264+NM_001110781	3	125	122	91	191	201	139
chr1_SLC35E2B-	chr1	SLC35E2B	1601537	1601590	-	NM_001290264+NM_001110781	4	81	104	100	190	198	130
chr1_SLC35E2B-	chr1	SLC35E2B	1602948	1603068	-	NM_001290264+NM_001110781	5	159	158	150	322	295	221
chr1_SLC35E2B-	chr1	SLC35E2B	1606902	1607029	-	NM_001290264+NM_001110781	6	157	144	135	305	267	226
chr1_SLC35E2B-	chr1	SLC35E2B	1607503	1607638	-	NM_001290264+NM_001110781	7	57	69	53	197	208	176
chr1_SLC35E2B-	chr1	SLC35E2B	1607817	1608285	-	NM_001290264+NM_001110781	8	43	31	36	143	122	109
chr1_SLC35E2B-	chr1	SLC35E2B	1622415	1622832	-	NM_001290264	9	18	16	28	34	43	31
chr1_SLC35E2B-	chr1	SLC35E2B	1623888	1624243	-	NM_001290264+NM_001110781	10	22	18	18	52	22	34
chr1_SLC35E2-	chr1	SLC35E2	1656277	1656861	-	NM_001199787	1	9	44	31	39	20	24
chr1_SLC35E2-	chr1	SLC35E2	1658824	1663962	-	NM_182838	2	529	1882	906	1653	1623	1629
chr1_SLC35E2-	chr1	SLC35E2	1666129	1666274	-	NM_182838+NM_001199787	3	40	61	25	49	37	38
chr1_SLC35E2-	chr1	SLC35E2	1669760	1669887	-	NM_182838+NM_001199787	4	58	76	63	44	50	52
chr1_SLC35E2-	chr1	SLC35E2	1670361	1670496	-	NM_182838+NM_001199787	5	83	112	81	38	38	36
chr1_SLC35E2-	chr1	SLC35E2	1670675	1671143	-	NM_182838+NM_001199787	6	42	72	37	22	19	21
chr1_SLC35E2-	chr1	SLC35E2	1675690	1676107	-	NM_001199787	7	18	65	11	8	4	16
chr1_SLC35E2-	chr1	SLC35E2	1677163	1677438	-	NM_182838+NM_001199787	8	10	8	0	8	4	3
chr1_NADK-	chr1	NADK	1682671	1684499	-	NM_001198993+NM_023018+NM_001198995+NM_001198994	1	582	2035	1962	2180	2427	3015
chr1_NADK-	chr1	NADK	1685006	1685088	-	NM_001198993+NM_023018+NM_001198995+NM_001198994	2	82	276	320	281	390	432
chr1_NADK-	chr1	NADK	1685490	1685647	-	NM_001198993+NM_023018+NM_001198995+NM_001198994	3	48	170	186	207	285	285
chr1_NADK-	chr1	NADK	1685723	1685822	-	NM_001198993+NM_023018+NM_001198995+NM_001198994	4	59	174	272	221	237	308
chr1_NADK-	chr1	NADK	1685983	1686137	-	NM_001198993+NM_023018+NM_001198995+NM_001198994	5	97	361	393	386	427	564
chr1_NADK-	chr1	NADK	1686813	1686915	-	NM_001198993+NM_023018+NM_001198995+NM_001198994	6	60	263	256	348	334	440
chr1_NADK-	chr1	NADK	1687697	1687782	-	NM_001198993+NM_023018+NM_001198995+NM_001198994	7	64	206	288	294	338	432
chr1_NADK-	chr1	NADK	1687942	1688047	-	NM_001198993+NM_001198994+NM_001198995+NM_023018	8	51	210	347	305	339	467
chr1_NADK-	chr1	NADK	1688048	1688096	-	NM_001198994	9	9	28	13	13	8	18
chr1_NADK-	chr1	NADK	1688546	1688619	-	NM_001198994	10	4	2	4	0	0	2
chr1_NADK-	chr1	NADK	1688620	1688749	-	NM_001198993+NM_023018+NM_001198995+NM_001198994	11	56	257	376	363	410	532
chr1_NADK-	chr1	NADK	1689804	1690081	-	NM_001198995	12	5	1	14	5	3	5
chr1_NADK-	chr1	NADK	1690540	1690682	-	NM_001198994	13	1	2	4	2	1	1
chr1_NADK-	chr1	NADK	1691173	1691341	-	NM_001198994	14	4	8	1	0	4	2
chr1_NADK-	chr1	NADK	1693391	1693474	-	NM_001198993+NM_023018+NM_001198994	15	57	226	291	288	311	403
chr1_NADK-	chr1	NADK	1696667	1696885	-	NM_001198993+NM_023018+NM_001198994	16	40	202	249	264	270	362
chr1_NADK-	chr1	NADK	1709728	1709909	-	NM_023018	17	2	23	28	28	29	41
chr1_NADK-	chr1	NADK	1710185	1710297	-	NM_001198993	18	0	1	2	0	1	0
chr1_NADK-	chr1	NADK	1711344	1711508	-	NM_001198994	19	0	3	1	0	2	0
chr1_GNB1-	chr1	GNB1	1716724	1718492	-	NM_001282539+NM_001282538+NM_002074	1	12382	11875	21372	19447	23536	26745
chr1_GNB1-	chr1	GNB1	1718761	1718876	-	NM_001282539+NM_001282538+NM_002074	2	2774	2287	4662	4393	5326	6302
chr1_GNB1-	chr1	GNB1	1720492	1720708	-	NM_001282539+NM_001282538+NM_002074	3	3550	2928	5867	5527	6740	7965
chr1_GNB1-	chr1	GNB1	1721834	1722035	-	NM_001282539+NM_001282538+NM_002074	4	3503	2877	6444	5662	6868	7980
chr1_GNB1-	chr1	GNB1	1724684	1724750	-	NM_001282539+NM_001282538+NM_002074	5	1796	1411	3311	2835	3397	3873
chr1_GNB1-	chr1	GNB1	1735858	1736020	-	NM_001282539+NM_001282538+NM_002074	6	2703	2153	4824	4360	5386	6061
chr1_GNB1-	chr1	GNB1	1737914	1737977	-	NM_001282539+NM_001282538+NM_002074	7	1747	1401	3022	2975	3526	4023
chr1_GNB1-	chr1	GNB1	1747195	1747301	-	NM_001282539+NM_002074	8	2365	1871	4041	3978	4609	5443
chr1_GNB1-	chr1	GNB1	1749276	1749314	-	NM_001282539+NM_002074	9	1531	1236	2762	2756	3097	3850
chr1_GNB1-	chr1	GNB1	1756836	1756938	-	NM_001282539+NM_001282538+NM_002074	10	1597	1280	2838	2838	3199	4017
chr1_GNB1-	chr1	GNB1	1770629	1770677	-	NM_001282538+NM_002074	11	544	426	969	962	1069	1303
chr1_GNB1-	chr1	GNB1	1822259	1822556	-	NM_001282539+NM_001282538+NM_002074	12	232	181	359	393	435	507
chr1_CALML6+	chr1	CALML6	1846266	1846746	+	NM_138705	1	3	5	2	2	2	0
chr1_CALML6+	chr1	CALML6	1847124	1847174	+	NM_138705	2	0	3	0	5	0	0
chr1_CALML6+	chr1	CALML6	1847880	1848054	+	NM_138705	3	0	4	4	6	0	0
chr1_CALML6+	chr1	CALML6	1848191	1848335	+	NM_138705	4	4	2	0	0	0	0
chr1_CALML6+	chr1	CALML6	1848413	1848513	+	NM_138705	5	4	0	1	0	0	2
chr1_CALML6+	chr1	CALML6	1848586	1848733	+	NM_138705	6	0	0	2	0	0	2
chr1_TMEM52-	chr1	TMEM52	1849029	1849601	-	NM_178545	1	15	135	128	38	60	69
chr1_TMEM52-	chr1	TMEM52	1849692	1849870	-	NM_178545	2	4	49	53	13	12	25
chr1_TMEM52-	chr1	TMEM52	1850332	1850373	-	NM_178545	3	0	1	3	0	0	0
chr1_TMEM52-	chr1	TMEM52	1850484	1850527	-	NM_178545	4	0	5	0	0	4	0
chr1_TMEM52-	chr1	TMEM52	1850621	1850740	-	NM_178545	5	0	0	0	0	0	0
chr1_CFAP74-	chr1	CFAP74	1853390	1853827	-	NM_001304360	1	0	12	0	0	0	0
chr1_CFAP74-	chr1	CFAP74	1854028	1854162	-	NM_001304360	2	0	5	0	0	0	0
chr1_CFAP74-	chr1	CFAP74	1854424	1854584	-	NM_001304360	3	0	0	0	0	0	0
chr1_CFAP74-	chr1	CFAP74	1854806	1854938	-	NM_001304360	4	0	0	0	0	0	0
chr1_CFAP74-	chr1	CFAP74	1855214	1855368	-	NM_001304360	5	0	0	0	0	0	0
chr1_CFAP74-	chr1	CFAP74	1855830	1855959	-	NM_001304360	6	0	1	0	0	0	0
chr1_CFAP74-	chr1	CFAP74	1857222	1857377	-	NM_001304360	7	0	9	0	0	0	0
chr1_CFAP74-	chr1	CFAP74	1857667	1857786	-	NM_001304360	8	0	13	0	0	0	0
chr1_CFAP74-	chr1	CFAP74	1857896	1857951	-	NM_001304360	9	0	5	0	0	0	0
chr1_CFAP74-	chr1	CFAP74	1858091	1858200	-	NM_001304360	10	0	3	0	0	0	0
chr1_CFAP74-	chr1	CFAP74	1858333	1858467	-	NM_001304360	11	0	0	0	0	0	0
chr1_CFAP74-	chr1	CFAP74	1859046	1859185	-	NM_001304360	12	0	0	0	0	0	0
chr1_CFAP74-	chr1	CFAP74	1860223	1860321	-	NM_001304360	13	0	3	0	0	0	0
chr1_CFAP74-	chr1	CFAP74	1861499	1861775	-	NM_001304360	14	0	6	0	0	0	0
chr1_CFAP74-	chr1	CFAP74	1870294	1870427	-	NM_001304360	15	1	4	0	0	0	0
chr1_CFAP74-	chr1	CFAP74	1871033	1871206	-	NM_001304360	16	0	4	0	0	0	0
chr1_CFAP74-	chr1	CFAP74	1871755	1871842	-	NM_001304360	17	0	3	0	0	0	0
chr1_CFAP74-	chr1	CFAP74	1873467	1873595	-	NM_001304360	18	0	1	0	0	0	0
chr1_CFAP74-	chr1	CFAP74	1875770	1875891	-	NM_001304360	19	0	0	0	0	0	0
chr1_CFAP74-	chr1	CFAP74	1877756	1877878	-	NM_001304360	20	0	1	0	0	0	0
chr1_CFAP74-	chr1	CFAP74	1878429	1878493	-	NM_001304360	21	0	1	0	0	0	0
chr1_CFAP74-	chr1	CFAP74	1887130	1887289	-	NM_001304360	22	0	2	0	0	0	0
chr1_CFAP74-	chr1	CFAP74	1888059	1888223	-	NM_001304360	23	0	1	0	0	0	0
chr1_CFAP74-	chr1	CFAP74	1890559	1890648	-	NM_001304360	24	0	1	0	0	0	0
chr1_CFAP74-	chr1	CFAP74	1891403	1891469	-	NM_001304360	25	0	1	0	0	0	0
chr1_CFAP74-	chr1	CFAP74	1895188	1895306	-	NM_001304360	26	0	1	2	0	0	0
chr1_CFAP74-	chr1	CFAP74	1896327	1896500	-	NM_001304360	27	0	6	2	0	0	0
chr1_CFAP74-	chr1	CFAP74	1897810	1897965	-	NM_001304360	28	0	7	0	0	0	0
chr1_CFAP74-	chr1	CFAP74	1900074	1900272	-	NM_001304360	29	0	3	0	0	0	0
chr1_CFAP74-	chr1	CFAP74	1902098	1902255	-	NM_001304360	30	0	0	0	0	0	0
chr1_CFAP74-	chr1	CFAP74	1903419	1903521	-	NM_001304360	31	0	0	0	0	0	0
chr1_CFAP74-	chr1	CFAP74	1904376	1904486	-	NM_001304360	32	0	0	0	0	0	0
chr1_CFAP74-	chr1	CFAP74	1905464	1905637	-	NM_001304360	33	0	0	0	0	0	0
chr1_CFAP74-	chr1	CFAP74	1916825	1916929	-	NM_001304360	34	0	5	2	0	0	0
chr1_CFAP74-	chr1	CFAP74	1918376	1918474	-	NM_001304360	35	0	7	6	0	0	0
chr1_CFAP74-	chr1	CFAP74	1919951	1920094	-	NM_001304360	36	0	7	6	0	0	0
chr1_CFAP74-	chr1	CFAP74	1920328	1920412	-	NM_001304360	37	0	5	2	0	0	0
chr1_CFAP74-	chr1	CFAP74	1922329	1922414	-	NM_001304360	38	0	3	2	0	0	0
chr1_CFAP74-	chr1	CFAP74	1935140	1935276	-	NM_001304360	39	0	1	2	0	0	0
chr1_GABRD+	chr1	GABRD	1950768	1950930	+	NM_000815	1	30	0	2	0	0	0
chr1_GABRD+	chr1	GABRD	1956381	1956493	+	NM_000815	2	100	0	2	0	0	0
chr1_GABRD+	chr1	GABRD	1956773	1956840	+	NM_000815	3	129	0	0	0	0	0
chr1_GABRD+	chr1	GABRD	1956957	1957177	+	NM_000815	4	283	0	0	2	0	0
chr1_GABRD+	chr1	GABRD	1959016	1959098	+	NM_000815	5	200	0	0	0	0	0
chr1_GABRD+	chr1	GABRD	1959594	1959731	+	NM_000815	6	201	1	0	0	0	0
chr1_GABRD+	chr1	GABRD	1960550	1960705	+	NM_000815	7	221	2	0	2	0	0
chr1_GABRD+	chr1	GABRD	1960990	1961201	+	NM_000815	8	314	0	1	2	0	0
chr1_GABRD+	chr1	GABRD	1961422	1962192	+	NM_000815	9	446	1	0	2	0	0
chr1_PRKCZ+	chr1	PRKCZ	1981909	1982140	+	NM_002744	1	0	15	18	23	27	28
chr1_PRKCZ+	chr1	PRKCZ	1986880	1987001	+	NM_002744	2	0	77	88	89	111	93
chr1_PRKCZ+	chr1	PRKCZ	1987923	1988012	+	NM_002744	3	0	102	123	105	146	111
chr1_PRKCZ+	chr1	PRKCZ	1990980	1991030	+	NM_002744	4	1	103	99	111	128	137
chr1_PRKCZ+	chr1	PRKCZ	2005086	2005368	+	NM_001033581	5	0	23	28	11	2	0
chr1_PRKCZ+	chr1	PRKCZ	2005425	2005714	+	NM_001242874	6	0	0	0	0	0	0
chr1_PRKCZ+	chr1	PRKCZ	2036155	2036334	+	NM_001033582	7	0	0	2	0	0	0
chr1_PRKCZ+	chr1	PRKCZ	2066701	2066786	+	NM_002744+NM_001242874+NM_001033581+NM_001033582	8	3	141	145	129	150	189
chr1_PRKCZ+	chr1	PRKCZ	2075649	2075780	+	NM_002744+NM_001242874+NM_001033581+NM_001033582	9	5	181	201	155	228	255
chr1_PRKCZ+	chr1	PRKCZ	2077466	2077547	+	NM_002744+NM_001242874+NM_001033581+NM_001033582	10	6	163	203	164	270	259
chr1_PRKCZ+	chr1	PRKCZ	2080311	2080363	+	NM_002744+NM_001242874+NM_001033581+NM_001033582	11	3	154	193	143	222	261
chr1_PRKCZ+	chr1	PRKCZ	2082229	2082417	+	NM_002744+NM_001242874+NM_001033581+NM_001033582	12	15	274	409	295	382	416
chr1_PRKCZ+	chr1	PRKCZ	2087434	2087531	+	NM_002744+NM_001242874+NM_001033581+NM_001033582	13	15	230	324	245	284	300
chr1_PRKCZ+	chr1	PRKCZ	2100957	2101043	+	NM_002744+NM_001242874+NM_001033581+NM_001033582	14	13	255	312	235	284	303
chr1_PRKCZ+	chr1	PRKCZ	2103494	2103629	+	NM_002744+NM_001242874+NM_001033581+NM_001033582	15	11	266	319	253	312	316
chr1_PRKCZ+	chr1	PRKCZ	2103740	2103827	+	NM_002744+NM_001242874+NM_001033581+NM_001033582	16	4	187	196	173	203	204
chr1_PRKCZ+	chr1	PRKCZ	2105336	2105455	+	NM_002744+NM_001242874+NM_001033581+NM_001033582	17	6	196	226	186	226	224
chr1_PRKCZ+	chr1	PRKCZ	2106193	2106272	+	NM_002744+NM_001242874+NM_001033581+NM_001033582	18	4	123	158	132	165	181
chr1_PRKCZ+	chr1	PRKCZ	2106663	2106752	+	NM_002744+NM_001242874+NM_001033581+NM_001033582	19	2	65	91	74	89	96
chr1_PRKCZ+	chr1	PRKCZ	2116022	2116137	+	NM_002744+NM_001242874+NM_001033581+NM_001033582	20	0	0	0	0	0	0
chr1_PRKCZ+	chr1	PRKCZ	2116361	2116834	+	NM_002744+NM_001242874+NM_001033581+NM_001033582	21	0	0	0	0	0	0
chr1_FAAP20-	chr1	FAAP20	2115899	2116952	-	NM_001282671+NM_001282672+NM_001282673+NM_001146310+NM_001256945	1	39	32	52	47	35	24
chr1_FAAP20-	chr1	FAAP20	2117443	2117688	-	NM_001282671+NM_001282672	2	11	18	28	19	8	9
chr1_FAAP20-	chr1	FAAP20	2118277	2118645	-	NM_001282671+NM_001282672	3	15	41	80	18	6	12
chr1_FAAP20-	chr1	FAAP20	2120988	2121151	-	NM_001282670+NM_001256947+NR_046427+NM_182533	4	48	70	110	100	120	74
chr1_FAAP20-	chr1	FAAP20	2121152	2121220	-	NM_001256947+NM_001282670+NM_001282671+NM_001282672+NM_182533+NR_046427	5	82	109	169	167	158	116
chr1_FAAP20-	chr1	FAAP20	2123334	2124085	-	NM_001256946	6	45	87	78	97	110	120
chr1_FAAP20-	chr1	FAAP20	2124086	2124283	-	NR_046427+NM_001256946	7	16	39	25	46	41	40
chr1_FAAP20-	chr1	FAAP20	2124284	2124414	-	NM_001282671+NM_001256946+NR_046427	8	15	67	47	45	55	72
chr1_FAAP20-	chr1	FAAP20	2125078	2125349	-	NM_001146310+NM_001256947+NM_001256946+NM_001256945+NM_001282670+NM_001282671+NM_001282672+NM_001282673+NM_182533+NR_046427	9	190	299	516	527	454	426
chr1_FAAP20-	chr1	FAAP20	2125437	2125572	-	NM_001256946+NM_001282670+NM_001282671+NM_001282672+NM_001282673+NM_182533	10	109	202	380	304	268	275
chr1_FAAP20-	chr1	FAAP20	2126127	2126214	-	NM_001256947+NM_001256946+NM_001256945+NM_001282671+NM_001282672+NM_001282673+NM_182533+NR_046427	11	0	7	14	13	7	2
chr1_FAAP20-	chr1	FAAP20	2129446	2129581	-	NM_001282670+NM_001146310	12	2	9	17	10	4	4
chr1_FAAP20-	chr1	FAAP20	2130193	2132488	-	NM_001282670	13	8	11	23	15	6	10
chr1_FAAP20-	chr1	FAAP20	2132489	2132664	-	NM_001282670+NM_001146310	14	2	4	10	1	4	0
chr1_FAAP20-	chr1	FAAP20	2134875	2135002	-	NM_001146310	15	0	4	2	0	3	0
chr1_FAAP20-	chr1	FAAP20	2135003	2135069	-	NM_001282670+NM_001146310	16	2	4	6	0	2	0
chr1_FAAP20-	chr1	FAAP20	2137744	2137863	-	NM_001146310	17	0	4	8	4	1	2
chr1_FAAP20-	chr1	FAAP20	2137954	2138106	-	NM_001146310	18	0	5	6	0	0	0
chr1_FAAP20-	chr1	FAAP20	2138995	2139172	-	NM_001146310	19	0	5	2	0	4	6
chr1_FAAP20-	chr1	FAAP20	2143811	2143897	-	NM_001282670	20	5	11	14	3	0	4
chr1_FAAP20-	chr1	FAAP20	2143988	2144159	-	NM_001282670	21	0	1	3	6	0	0
chr1_SKI+	chr1	SKI	2160134	2161174	+	NM_003036	1	1973	262	417	320	417	401
chr1_SKI+	chr1	SKI	2234417	2234542	+	NM_003036	2	1104	161	271	202	263	285
chr1_SKI+	chr1	SKI	2234724	2234839	+	NM_003036	3	1115	145	211	186	242	269
chr1_SKI+	chr1	SKI	2235279	2235541	+	NM_003036	4	1064	109	178	201	226	224
chr1_SKI+	chr1	SKI	2235732	2236024	+	NM_003036	5	1306	173	281	226	266	254
chr1_SKI+	chr1	SKI	2237459	2237689	+	NM_003036	6	1088	142	217	174	199	194
chr1_SKI+	chr1	SKI	2238016	2241652	+	NM_003036	7	13380	2139	3235	2359	2853	2810
chr1_MORN1-	chr1	MORN1	2252692	2253018	-	NM_024848	1	35	2	1	2	6	0
chr1_MORN1-	chr1	MORN1	2255536	2255582	-	NM_024848	2	24	6	1	1	0	0
chr1_MORN1-	chr1	MORN1	2267908	2267987	-	NM_024848	3	38	11	3	1	1	0
chr1_MORN1-	chr1	MORN1	2268156	2268289	-	NM_024848	4	57	19	4	5	2	0
chr1_MORN1-	chr1	MORN1	2286614	2286903	-	NM_001301060	5	13	8	4	6	4	4
chr1_MORN1-	chr1	MORN1	2288871	2289037	-	NM_024848+NM_001301060	6	65	32	7	6	3	8
chr1_MORN1-	chr1	MORN1	2290031	2290154	-	NM_024848+NM_001301060	7	68	33	17	3	2	7
chr1_MORN1-	chr1	MORN1	2303920	2304030	-	NM_024848+NM_001301060	8	71	42	20	11	8	7
chr1_MORN1-	chr1	MORN1	2305900	2305996	-	NM_024848+NM_001301060	9	44	28	11	8	8	4
chr1_MORN1-	chr1	MORN1	2306293	2310419	-	NR_125361	10	37	38	35	68	59	29
chr1_MORN1-	chr1	MORN1	2310548	2310666	-	NR_125361	11	1	1	1	5	1	0
chr1_MORN1-	chr1	MORN1	2316417	2316504	-	NM_024848+NR_125361+NM_001301060	12	63	32	9	20	10	11
chr1_MORN1-	chr1	MORN1	2317246	2317336	-	NM_024848+NR_125361+NM_001301060	13	71	56	30	39	13	27
chr1_MORN1-	chr1	MORN1	2318858	2318968	-	NM_024848+NR_125361+NM_001301060	14	78	68	37	40	18	46
chr1_MORN1-	chr1	MORN1	2319678	2319776	-	NM_024848+NR_125361+NM_001301060	15	61	52	23	40	23	41
chr1_MORN1-	chr1	MORN1	2321364	2321435	-	NM_024848+NM_001301060	16	18	13	7	17	10	18
chr1_MORN1-	chr1	MORN1	2322897	2323190	-	NM_024848+NR_125361+NM_001301060	17	15	1	4	6	3	8
chr1_LOC100129534-	chr1	LOC100129534	2281853	2284100	-	NR_024489	1	157	78	101	37	38	38
chr1_RER1+	chr1	RER1	2323214	2323397	+	NM_007033	1	69	79	163	187	189	205
chr1_RER1+	chr1	RER1	2327223	2327310	+	NM_007033	2	270	422	824	638	710	949
chr1_RER1+	chr1	RER1	2328555	2328659	+	NM_007033	3	359	567	1204	976	1048	1434
chr1_RER1+	chr1	RER1	2330854	2330953	+	NM_007033	4	369	545	1282	1111	1170	1509
chr1_RER1+	chr1	RER1	2332296	2332374	+	NM_007033	5	419	563	1367	1153	1278	1599
chr1_RER1+	chr1	RER1	2333646	2333781	+	NM_007033	6	622	792	1947	1548	1778	2218
chr1_RER1+	chr1	RER1	2334474	2336885	+	NM_007033	7	1166	1845	3872	2874	3106	3690
chr1_PEX10-	chr1	PEX10	2336241	2337273	-	NM_002617+NM_153818	1	108	162	281	292	355	426
chr1_PEX10-	chr1	PEX10	2337923	2338058	-	NM_002617+NM_153818	2	74	105	162	188	226	277
chr1_PEX10-	chr1	PEX10	2338159	2338334	-	NM_002617+NM_153818	3	81	121	163	233	270	321
chr1_PEX10-	chr1	PEX10	2338335	2338394	-	NM_153818	4	1	3	12	2	8	20
chr1_PEX10-	chr1	PEX10	2339891	2340297	-	NM_002617+NM_153818	5	85	107	141	209	250	289
chr1_PEX10-	chr1	PEX10	2341810	2341890	-	NM_002617+NM_153818	6	33	41	46	74	81	88
chr1_PEX10-	chr1	PEX10	2343830	2344010	-	NM_002617+NM_153818	7	14	5	13	14	15	18
chr1_PLCH2+	chr1	PLCH2	2398898	2399101	+	NM_001303012	1	2	0	0	0	0	0
chr1_PLCH2+	chr1	PLCH2	2407754	2408151	+	NM_014638+NM_001303013	2	0	0	0	0	0	0
chr1_PLCH2+	chr1	PLCH2	2408152	2409143	+	NM_001303013	3	0	0	0	0	0	0
chr1_PLCH2+	chr1	PLCH2	2409915	2410061	+	NM_014638+NM_001303012+NM_001303013	4	2	0	0	4	4	4
chr1_PLCH2+	chr1	PLCH2	2411173	2411416	+	NM_014638+NM_001303012+NM_001303013	5	0	0	0	2	8	5
chr1_PLCH2+	chr1	PLCH2	2411622	2411751	+	NM_014638+NM_001303012+NM_001303013	6	1	0	0	0	5	2
chr1_PLCH2+	chr1	PLCH2	2415887	2416057	+	NM_014638+NM_001303012+NM_001303013	7	2	0	0	1	10	3
chr1_PLCH2+	chr1	PLCH2	2418346	2418439	+	NM_014638+NM_001303012+NM_001303013	8	1	0	0	3	8	2
chr1_PLCH2+	chr1	PLCH2	2418612	2418815	+	NM_014638+NM_001303012+NM_001303013	9	0	0	0	2	6	2
chr1_PLCH2+	chr1	PLCH2	2419037	2419157	+	NM_014638+NM_001303012+NM_001303013	10	0	0	0	0	5	2
chr1_PLCH2+	chr1	PLCH2	2420646	2420817	+	NM_014638+NM_001303012+NM_001303013	11	0	0	0	0	8	2
chr1_PLCH2+	chr1	PLCH2	2421199	2421306	+	NM_014638+NM_001303012+NM_001303013	12	0	0	0	0	5	0
chr1_PLCH2+	chr1	PLCH2	2422631	2422774	+	NM_014638+NM_001303012+NM_001303013	13	0	0	0	0	5	2
chr1_PLCH2+	chr1	PLCH2	2426295	2426387	+	NM_014638+NM_001303012+NM_001303013	14	0	0	0	0	8	4
chr1_PLCH2+	chr1	PLCH2	2426927	2427009	+	NM_014638+NM_001303012+NM_001303013	15	0	0	0	0	8	1
chr1_PLCH2+	chr1	PLCH2	2428046	2428143	+	NM_014638+NM_001303012+NM_001303013	16	2	0	0	0	10	0
chr1_PLCH2+	chr1	PLCH2	2428267	2428449	+	NM_014638+NM_001303012+NM_001303013	17	2	0	0	2	10	1
chr1_PLCH2+	chr1	PLCH2	2428941	2429048	+	NM_014638+NM_001303012+NM_001303013	18	2	0	0	1	6	0
chr1_PLCH2+	chr1	PLCH2	2429962	2430086	+	NM_014638+NM_001303012+NM_001303013	19	1	0	0	0	7	2
chr1_PLCH2+	chr1	PLCH2	2430183	2430267	+	NM_014638+NM_001303012+NM_001303013	20	0	0	0	0	9	1
chr1_PLCH2+	chr1	PLCH2	2430523	2430669	+	NM_014638+NM_001303012+NM_001303013	21	0	0	0	0	9	1
chr1_PLCH2+	chr1	PLCH2	2431080	2431159	+	NM_014638+NM_001303012+NM_001303013	22	0	0	0	2	4	0
chr1_PLCH2+	chr1	PLCH2	2433551	2433848	+	NM_014638+NM_001303012+NM_001303013	23	2	0	0	2	2	2
chr1_PLCH2+	chr1	PLCH2	2433849	2434349	+	NM_001303012	24	0	0	0	0	2	0
chr1_PLCH2+	chr1	PLCH2	2435056	2435360	+	NM_001303012	25	0	0	0	2	0	0
chr1_PLCH2+	chr1	PLCH2	2435361	2435383	+	NM_014638+NM_001303012	26	0	0	0	1	0	0
chr1_PLCH2+	chr1	PLCH2	2435384	2436969	+	NM_014638+NM_001303012+NM_001303013	27	0	2	2	10	9	2
chr1_PANK4-	chr1	PANK4	2439970	2440499	-	NM_018216	1	152	115	216	209	226	211
chr1_PANK4-	chr1	PANK4	2441301	2441369	-	NM_018216	2	69	56	73	86	79	86
chr1_PANK4-	chr1	PANK4	2441496	2441596	-	NM_018216	3	111	111	161	157	124	161
chr1_PANK4-	chr1	PANK4	2442117	2442221	-	NM_018216	4	106	126	183	167	141	184
chr1_PANK4-	chr1	PANK4	2442777	2442826	-	NM_018216	5	71	103	132	124	99	134
chr1_PANK4-	chr1	PANK4	2443067	2443122	-	NM_018216	6	71	99	135	95	107	115
chr1_PANK4-	chr1	PANK4	2444327	2444478	-	NM_018216	7	111	124	223	147	147	153
chr1_PANK4-	chr1	PANK4	2445441	2445528	-	NM_018216	8	125	88	202	150	148	183
chr1_PANK4-	chr1	PANK4	2445793	2445905	-	NM_018216	9	147	108	234	162	178	212
chr1_PANK4-	chr1	PANK4	2447001	2447156	-	NM_018216	10	127	91	166	151	166	156
chr1_PANK4-	chr1	PANK4	2449603	2449703	-	NM_018216	11	71	43	85	107	93	127
chr1_PANK4-	chr1	PANK4	2449955	2450036	-	NM_018216	12	72	83	104	123	125	152
chr1_PANK4-	chr1	PANK4	2450582	2450763	-	NM_018216	13	148	116	168	174	195	189
chr1_PANK4-	chr1	PANK4	2451240	2451393	-	NM_018216	14	109	76	129	119	141	145
chr1_PANK4-	chr1	PANK4	2451761	2451853	-	NM_018216	15	93	86	152	126	143	212
chr1_PANK4-	chr1	PANK4	2452162	2452345	-	NM_018216	16	151	131	296	239	260	340
chr1_PANK4-	chr1	PANK4	2452540	2452754	-	NM_018216	17	180	144	352	308	280	380
chr1_PANK4-	chr1	PANK4	2453157	2453239	-	NM_018216	18	104	108	233	211	185	258
chr1_PANK4-	chr1	PANK4	2457903	2458067	-	NM_018216	19	82	63	147	145	137	180
chr1_HES5-	chr1	HES5	2460184	2461188	-	NM_001010926	1	8	2	0	28	0	8
chr1_HES5-	chr1	HES5	2461285	2461450	-	NM_001010926	2	0	0	0	5	2	4
chr1_HES5-	chr1	HES5	2461550	2461684	-	NM_001010926	3	0	0	0	3	2	0
chr1_LOC115110-	chr1	LOC115110	2481359	2481713	-	NR_037844	1	0	3	1	0	0	0
chr1_LOC115110-	chr1	LOC115110	2482012	2482170	-	NR_037844	2	0	0	0	0	0	0
chr1_LOC115110-	chr1	LOC115110	2482431	2484142	-	NR_037844	3	13	2	2	2	0	0
chr1_LOC115110-	chr1	LOC115110	2485065	2485253	-	NR_037844	4	0	0	0	0	0	0
chr1_LOC115110-	chr1	LOC115110	2485540	2485735	-	NR_037844	5	0	0	0	1	0	0
chr1_LOC115110-	chr1	LOC115110	2486163	2488135	-	NR_037844	6	11	0	0	2	2	0
chr1_LOC115110-	chr1	LOC115110	2488416	2488450	-	NR_037844	7	0	0	0	0	0	0
chr1_TNFRSF14+	chr1	TNFRSF14	2487804	2488172	+	NM_003820+NM_001297605	1	1	4	3	5	7	0
chr1_TNFRSF14+	chr1	TNFRSF14	2489165	2489273	+	NM_003820+NM_001297605	2	9	16	8	14	16	7
chr1_TNFRSF14+	chr1	TNFRSF14	2489782	2489907	+	NM_003820+NM_001297605	3	19	32	9	22	18	9
chr1_TNFRSF14+	chr1	TNFRSF14	2491262	2491417	+	NM_003820+NM_001297605	4	14	14	17	14	18	11
chr1_TNFRSF14+	chr1	TNFRSF14	2492063	2492153	+	NM_003820+NM_001297605	5	17	14	18	12	13	15
chr1_TNFRSF14+	chr1	TNFRSF14	2493112	2493254	+	NM_003820	6	24	29	24	22	22	21
chr1_TNFRSF14+	chr1	TNFRSF14	2494304	2494335	+	NM_003820+NM_001297605	7	12	19	20	16	11	9
chr1_TNFRSF14+	chr1	TNFRSF14	2494587	2497061	+	NM_003820+NM_001297605	8	80	101	52	65	37	30
chr1_LOC100996583+	chr1	LOC100996583	2497974	2498044	+	NR_121638	1	0	0	0	0	1	0
chr1_LOC100996583+	chr1	LOC100996583	2512999	2513089	+	NR_121638	2	0	3	0	0	0	2
chr1_LOC100996583+	chr1	LOC100996583	2514809	2514934	+	NR_121638	3	0	7	3	0	0	2
chr1_LOC100996583+	chr1	LOC100996583	2515564	2515973	+	NR_121638	4	0	7	4	3	2	0
chr1_FAM213B+	chr1	FAM213B	2517899	2518030	+	NR_036638+NR_036637	1	0	0	0	0	0	0
chr1_FAM213B+	chr1	FAM213B	2518189	2518387	+	NM_001195741+NM_001195740+NM_001195738+NM_152371+NM_001195736+NM_001195737	2	8	0	11	10	23	11
chr1_FAM213B+	chr1	FAM213B	2518530	2518734	+	NR_036637+NR_036638+NM_001195740+NM_001195741+NM_001195738+NM_152371+NM_001195736+NM_001195737	3	48	66	162	140	184	131
chr1_FAM213B+	chr1	FAM213B	2519180	2519231	+	NR_036637+NR_036638+NM_001195740+NM_001195741+NM_001195738+NM_152371+NM_001195736+NM_001195737	4	64	111	213	165	239	220
chr1_FAM213B+	chr1	FAM213B	2519775	2519828	+	NM_001195736	5	4	4	5	2	2	9
chr1_FAM213B+	chr1	FAM213B	2519829	2519892	+	NR_036637+NR_036638+NM_001195740+NM_001195741+NM_001195738+NM_152371+NM_001195736+NM_001195737	6	73	156	239	178	287	255
chr1_FAM213B+	chr1	FAM213B	2519969	2519988	+	NM_001195737	7	10	5	8	9	19	15
chr1_FAM213B+	chr1	FAM213B	2519989	2520064	+	NR_036637+NR_036638+NM_001195738+NM_152371+NM_001195736+NM_001195737	8	72	186	220	190	276	276
chr1_FAM213B+	chr1	FAM213B	2520361	2520392	+	NM_152371+NM_001195736+NR_036637	9	28	79	97	73	111	100
chr1_FAM213B+	chr1	FAM213B	2520393	2520395	+	NR_036637+NR_036638+NM_001195740+NM_001195738+NM_152371+NM_001195736+NM_001195737	10	42	125	138	115	157	144
chr1_FAM213B+	chr1	FAM213B	2520396	2520479	+	NR_036637+NR_036638+NM_001195740+NM_001195741+NM_001195738+NM_152371+NM_001195736+NM_001195737	11	63	192	219	172	238	244
chr1_FAM213B+	chr1	FAM213B	2520849	2522908	+	NR_036637+NR_036638+NM_001195740+NM_001195741+NM_001195738+NM_152371+NM_001195736+NM_001195737	12	331	1459	1772	1453	1779	1963
chr1_MMEL1-	chr1	MMEL1	2522081	2522528	-	NM_033467	1	0	0	0	0	0	0
chr1_MMEL1-	chr1	MMEL1	2522996	2523072	-	NM_033467	2	0	4	5	0	0	0
chr1_MMEL1-	chr1	MMEL1	2523371	2523466	-	NM_033467	3	0	16	4	0	2	1
chr1_MMEL1-	chr1	MMEL1	2524094	2524159	-	NM_033467	4	1	12	6	0	2	1
chr1_MMEL1-	chr1	MMEL1	2524272	2524405	-	NM_033467	5	1	10	2	1	0	1
chr1_MMEL1-	chr1	MMEL1	2525253	2525372	-	NM_033467	6	1	4	0	2	1	0
chr1_MMEL1-	chr1	MMEL1	2525824	2525882	-	NM_033467	7	1	1	0	2	0	0
chr1_MMEL1-	chr1	MMEL1	2526229	2526332	-	NM_033467	8	3	0	0	0	0	0
chr1_MMEL1-	chr1	MMEL1	2526715	2526798	-	NM_033467	9	2	0	0	0	0	0
chr1_MMEL1-	chr1	MMEL1	2527448	2527546	-	NM_033467	10	1	0	0	0	0	0
chr1_MMEL1-	chr1	MMEL1	2528000	2528128	-	NM_033467	11	0	0	0	0	0	0
chr1_MMEL1-	chr1	MMEL1	2529646	2529739	-	NM_033467	12	0	0	0	0	0	0
chr1_MMEL1-	chr1	MMEL1	2530093	2530229	-	NM_033467	13	0	0	0	0	0	0
chr1_MMEL1-	chr1	MMEL1	2535323	2535412	-	NM_033467	14	0	0	0	2	0	0
chr1_MMEL1-	chr1	MMEL1	2535586	2535720	-	NM_033467	15	0	0	0	2	0	0
chr1_MMEL1-	chr1	MMEL1	2536997	2537062	-	NM_033467	16	0	0	0	0	0	0
chr1_MMEL1-	chr1	MMEL1	2537687	2537805	-	NM_033467	17	0	0	0	0	0	0
chr1_MMEL1-	chr1	MMEL1	2538413	2538508	-	NM_033467	18	0	0	0	0	0	0
chr1_MMEL1-	chr1	MMEL1	2540778	2540858	-	NM_033467	19	0	0	0	0	0	0
chr1_MMEL1-	chr1	MMEL1	2541109	2541270	-	NM_033467	20	0	0	0	0	0	0
chr1_MMEL1-	chr1	MMEL1	2542720	2542779	-	NM_033467	21	0	0	0	0	0	0
chr1_MMEL1-	chr1	MMEL1	2543566	2543643	-	NM_033467	22	0	0	0	0	0	0
chr1_MMEL1-	chr1	MMEL1	2560770	2560960	-	NM_033467	23	0	0	0	0	0	0
chr1_MMEL1-	chr1	MMEL1	2564305	2564481	-	NM_033467	24	0	0	0	0	0	0
chr1_TTC34-	chr1	TTC34	2572807	2573334	-	NM_001242672	1	0	5	0	2	0	0
chr1_TTC34-	chr1	TTC34	2575703	2575917	-	NM_001242672	2	0	0	0	0	0	0
chr1_TTC34-	chr1	TTC34	2576732	2577002	-	NM_001242672	3	0	0	0	0	0	0
chr1_TTC34-	chr1	TTC34	2700154	2700320	-	NM_001242672	4	0	0	0	0	0	0
chr1_TTC34-	chr1	TTC34	2702384	2702588	-	NM_001242672	5	0	0	0	0	0	0
chr1_TTC34-	chr1	TTC34	2704046	2704271	-	NM_001242672	6	0	0	0	0	0	0
chr1_TTC34-	chr1	TTC34	2706068	2706230	-	NM_001242672	7	0	0	0	0	0	0
chr1_ACTRT2+	chr1	ACTRT2	2938046	2939467	+	NM_080431	1	2	0	0	0	0	0
chr1_LINC00982-	chr1	LINC00982	2976181	2976301	-	NR_015440	1	48	0	0	0	0	0
chr1_LINC00982-	chr1	LINC00982	2976794	2976847	-	NR_015440	2	94	0	0	1	0	0
chr1_LINC00982-	chr1	LINC00982	2977065	2977168	-	NR_015440	3	104	0	0	1	0	0
chr1_LINC00982-	chr1	LINC00982	2977671	2980619	-	NR_015440	4	621	0	0	4	0	0
chr1_LINC00982-	chr1	LINC00982	2980636	2980775	-	NR_024371	5	102	0	0	0	0	0
chr1_LINC00982-	chr1	LINC00982	2980776	2980866	-	NR_024371+NR_015440	6	148	0	2	0	0	0
chr1_LINC00982-	chr1	LINC00982	2983901	2984289	-	NR_024371+NR_015440	7	190	0	2	0	0	0
chr1_PRDM16+	chr1	PRDM16	2985742	2985860	+	NM_199454+NM_022114	1	87	0	0	0	0	0
chr1_PRDM16+	chr1	PRDM16	3102689	3103038	+	NM_199454+NM_022114	2	274	0	0	2	0	0
chr1_PRDM16+	chr1	PRDM16	3160651	3160701	+	NM_199454+NM_022114	3	123	0	0	1	0	0
chr1_PRDM16+	chr1	PRDM16	3301716	3301850	+	NM_199454+NM_022114	4	161	0	0	2	0	0
chr1_PRDM16+	chr1	PRDM16	3313055	3313157	+	NM_199454+NM_022114	5	112	0	0	0	0	0
chr1_PRDM16+	chr1	PRDM16	3319355	3319562	+	NM_199454+NM_022114	6	159	0	0	0	0	0
chr1_PRDM16+	chr1	PRDM16	3321303	3321450	+	NM_199454+NM_022114	7	122	0	0	0	0	0
chr1_PRDM16+	chr1	PRDM16	3322059	3322212	+	NM_199454+NM_022114	8	81	0	0	0	0	0
chr1_PRDM16+	chr1	PRDM16	3327948	3329364	+	NM_199454+NM_022114	9	640	0	2	2	0	0
chr1_PRDM16+	chr1	PRDM16	3331124	3331211	+	NM_199454+NM_022114	10	116	0	4	0	0	0
chr1_PRDM16+	chr1	PRDM16	3334392	3334561	+	NM_199454+NM_022114	11	177	0	4	0	0	0
chr1_PRDM16+	chr1	PRDM16	3335231	3335308	+	NM_199454+NM_022114	12	119	0	0	0	0	1
chr1_PRDM16+	chr1	PRDM16	3342145	3342314	+	NM_199454+NM_022114	13	214	0	0	0	0	2
chr1_PRDM16+	chr1	PRDM16	3342615	3342789	+	NM_199454+NM_022114	14	217	0	0	0	0	1
chr1_PRDM16+	chr1	PRDM16	3347436	3347672	+	NM_199454+NM_022114	15	252	0	0	2	2	1
chr1_PRDM16+	chr1	PRDM16	3348530	3348704	+	NM_199454+NM_022114	16	125	1	1	2	3	0
chr1_PRDM16+	chr1	PRDM16	3350241	3350297	+	NM_022114	17	105	0	2	0	2	0
chr1_PRDM16+	chr1	PRDM16	3350298	3355185	+	NM_022114+NM_199454	18	2290	0	1	9	12	7
chr1_MIR4251+	chr1	MIR4251	3044539	3044599	+	NR_036215	1	0	0	0	0	0	0
chr1_ARHGEF16+	chr1	ARHGEF16	3371147	3371375	+	NM_014448	1	0	2	0	5	7	3
chr1_ARHGEF16+	chr1	ARHGEF16	3379630	3380236	+	NM_014448	2	3	57	33	359	422	493
chr1_ARHGEF16+	chr1	ARHGEF16	3382712	3382757	+	NM_014448	3	1	31	15	122	174	244
chr1_ARHGEF16+	chr1	ARHGEF16	3383732	3383901	+	NM_014448	4	4	55	33	195	272	375
chr1_ARHGEF16+	chr1	ARHGEF16	3385444	3385500	+	NM_014448	5	2	38	25	122	161	192
chr1_ARHGEF16+	chr1	ARHGEF16	3385997	3386157	+	NM_014448	6	2	57	36	224	265	319
chr1_ARHGEF16+	chr1	ARHGEF16	3389642	3389794	+	NM_014448	7	2	47	32	248	269	336
chr1_ARHGEF16+	chr1	ARHGEF16	3389957	3390086	+	NM_014448	8	2	51	26	196	258	357
chr1_ARHGEF16+	chr1	ARHGEF16	3391272	3391346	+	NM_014448	9	2	46	19	151	216	292
chr1_ARHGEF16+	chr1	ARHGEF16	3392534	3392626	+	NM_014448	10	2	56	25	163	246	322
chr1_ARHGEF16+	chr1	ARHGEF16	3394439	3394590	+	NM_014448	11	2	48	30	205	328	384
chr1_ARHGEF16+	chr1	ARHGEF16	3394988	3395176	+	NM_014448	12	3	58	33	219	318	330
chr1_ARHGEF16+	chr1	ARHGEF16	3396081	3396154	+	NM_014448	13	6	39	24	149	190	193
chr1_ARHGEF16+	chr1	ARHGEF16	3396376	3396477	+	NM_014448	14	5	57	32	158	188	220
chr1_ARHGEF16+	chr1	ARHGEF16	3397012	3397677	+	NM_014448	15	7	133	67	327	424	509
chr1_MEGF6-	chr1	MEGF6	3404506	3407153	-	NM_001409	1	1351	726	306	301	447	376
chr1_MEGF6-	chr1	MEGF6	3407476	3407523	-	NM_001409	2	245	45	23	40	57	38
chr1_MEGF6-	chr1	MEGF6	3409203	3409331	-	NM_001409	3	279	81	16	59	66	51
chr1_MEGF6-	chr1	MEGF6	3410335	3410463	-	NM_001409	4	209	102	31	59	67	61
chr1_MEGF6-	chr1	MEGF6	3410560	3410688	-	NM_001409	5	161	62	12	33	58	50
chr1_MEGF6-	chr1	MEGF6	3410935	3411063	-	NM_001409	6	64	9	2	11	27	15
chr1_MEGF6-	chr1	MEGF6	3411177	3411305	-	NM_001409	7	18	1	3	8	5	8
chr1_MEGF6-	chr1	MEGF6	3412454	3412582	-	NM_001409	8	22	4	1	11	6	0
chr1_MEGF6-	chr1	MEGF6	3413219	3413347	-	NM_001409	9	61	12	3	20	15	7
chr1_MEGF6-	chr1	MEGF6	3413552	3413683	-	NM_001409	10	56	15	2	11	3	4
chr1_MEGF6-	chr1	MEGF6	3413797	3413925	-	NM_001409	11	42	11	3	11	9	8
chr1_MEGF6-	chr1	MEGF6	3414935	3415063	-	NM_001409	12	54	11	1	12	7	5
chr1_MEGF6-	chr1	MEGF6	3415262	3415390	-	NM_001409	13	69	17	2	19	15	21
chr1_MEGF6-	chr1	MEGF6	3415702	3415830	-	NM_001409	14	68	20	5	7	17	31
chr1_MEGF6-	chr1	MEGF6	3416152	3416280	-	NM_001409	15	42	1	4	13	10	14
chr1_MEGF6-	chr1	MEGF6	3416360	3416488	-	NM_001409	16	78	10	5	13	14	21
chr1_MEGF6-	chr1	MEGF6	3417197	3417328	-	NM_001409	17	142	44	11	23	40	38
chr1_MEGF6-	chr1	MEGF6	3417530	3417658	-	NM_001409	18	155	58	10	27	46	27
chr1_MEGF6-	chr1	MEGF6	3417741	3417872	-	NM_001409	19	103	27	6	16	35	16
chr1_MEGF6-	chr1	MEGF6	3418360	3418485	-	NM_001409	20	85	15	10	17	24	21
chr1_MEGF6-	chr1	MEGF6	3421772	3421906	-	NM_001409	21	151	39	18	34	40	36
chr1_MEGF6-	chr1	MEGF6	3421986	3422120	-	NM_001409	22	117	28	13	34	40	32
chr1_MEGF6-	chr1	MEGF6	3422672	3422800	-	NM_001409	23	121	33	7	26	27	33
chr1_MEGF6-	chr1	MEGF6	3424359	3424487	-	NM_001409	24	178	64	13	37	52	45
chr1_MEGF6-	chr1	MEGF6	3425122	3425253	-	NM_001409	25	189	76	31	37	66	56
chr1_MEGF6-	chr1	MEGF6	3425639	3425809	-	NM_001409	26	185	57	33	48	52	63
chr1_MEGF6-	chr1	MEGF6	3426434	3426556	-	NM_001409	27	74	9	5	19	14	27
chr1_MEGF6-	chr1	MEGF6	3427347	3427466	-	NM_001409	28	93	24	13	26	31	24
chr1_MEGF6-	chr1	MEGF6	3428114	3428251	-	NM_001409	29	177	40	13	40	48	50
chr1_MEGF6-	chr1	MEGF6	3428570	3428692	-	NM_001409	30	181	35	13	48	44	56
chr1_MEGF6-	chr1	MEGF6	3431114	3431236	-	NM_001409	31	168	25	18	38	41	56
chr1_MEGF6-	chr1	MEGF6	3431966	3432091	-	NM_001409	32	183	38	22	30	46	51
chr1_MEGF6-	chr1	MEGF6	3440688	3440810	-	NM_001409	33	119	37	19	22	45	33
chr1_MEGF6-	chr1	MEGF6	3496389	3496493	-	NM_001409	34	122	28	2	0	10	9
chr1_MEGF6-	chr1	MEGF6	3511902	3512011	-	NM_001409	35	104	21	3	0	5	5
chr1_MEGF6-	chr1	MEGF6	3519030	3519164	-	NM_001409	36	43	6	1	0	3	0
chr1_MEGF6-	chr1	MEGF6	3527702	3528059	-	NM_001409	37	4	0	0	0	0	0
chr1_MIR551A-	chr1	MIR551A	3477260	3477354	-	NR_030277	1	0	0	0	0	0	0
chr1_TPRG1L+	chr1	TPRG1L	3541556	3541837	+	NM_182752	1	70	19	63	48	43	35
chr1_TPRG1L+	chr1	TPRG1L	3541988	3542079	+	NM_182752	2	123	88	136	98	80	91
chr1_TPRG1L+	chr1	TPRG1L	3542277	3542453	+	NM_182752	3	183	198	342	190	197	255
chr1_TPRG1L+	chr1	TPRG1L	3544064	3544217	+	NM_182752	4	196	248	430	287	265	357
chr1_TPRG1L+	chr1	TPRG1L	3544973	3546694	+	NM_182752	5	1095	1382	2106	1323	1276	1517
chr1_WRAP73-	chr1	WRAP73	3547331	3547681	-	NM_017818	1	76	212	297	159	185	258
chr1_WRAP73-	chr1	WRAP73	3548030	3548221	-	NM_017818	2	80	126	207	161	177	168
chr1_WRAP73-	chr1	WRAP73	3548777	3548902	-	NM_017818	3	64	95	222	173	175	189
chr1_WRAP73-	chr1	WRAP73	3549962	3550067	-	NM_017818	4	45	66	177	140	117	166
chr1_WRAP73-	chr1	WRAP73	3551561	3551638	-	NM_017818	5	36	94	167	111	116	153
chr1_WRAP73-	chr1	WRAP73	3551724	3551858	-	NM_017818	6	53	163	226	127	147	227
chr1_WRAP73-	chr1	WRAP73	3552508	3552594	-	NM_017818	7	34	122	250	141	162	222
chr1_WRAP73-	chr1	WRAP73	3553559	3553662	-	NM_017818	8	44	117	282	152	173	218
chr1_WRAP73-	chr1	WRAP73	3555314	3555386	-	NM_017818	9	42	89	244	134	131	139
chr1_WRAP73-	chr1	WRAP73	3563230	3563346	-	NM_017818	10	56	110	249	167	177	176
chr1_WRAP73-	chr1	WRAP73	3563972	3564124	-	NM_017818	11	56	136	290	199	222	230
chr1_WRAP73-	chr1	WRAP73	3566495	3566671	-	NM_017818	12	20	53	117	82	99	90
chr1_TP73+	chr1	TP73	3569129	3569205	+	NM_001204188+NM_001204184+NM_005427+NM_001204186+NM_001204187+NM_001204185	1	0	1	4	0	0	0
chr1_TP73+	chr1	TP73	3598897	3598994	+	NM_001204188+NM_001204184+NM_005427+NM_001204186+NM_001204187+NM_001204185	2	2	3	10	0	0	3
chr1_TP73+	chr1	TP73	3599624	3599744	+	NM_001204188+NM_001204184+NM_005427+NM_001204186+NM_001204187+NM_001204185	3	4	6	21	0	0	4
chr1_TP73+	chr1	TP73	3607236	3607508	+	NM_001126242+NM_001204189+NM_001126240+NM_001126241+NM_001204191+NM_001204190	4	0	0	2	0	0	0
chr1_TP73+	chr1	TP73	3614610	3614715	+	NM_001204192	5	0	0	0	0	0	0
chr1_TP73+	chr1	TP73	3624113	3624355	+	NM_001126242+NM_001204189+NM_001126240+NM_001126241+NM_001204184+NM_005427+NM_001204186+NM_001204187+NM_001204192+NM_001204191+NM_001204190+NM_001204185+NM_001204188	6	3	8	31	0	2	1
chr1_TP73+	chr1	TP73	3638585	3638771	+	NM_001126242+NM_001204189+NM_001126240+NM_001126241+NM_001204184+NM_005427+NM_001204186+NM_001204187+NM_001204192+NM_001204191+NM_001204190+NM_001204185+NM_001204188	7	2	27	28	0	2	9
chr1_TP73+	chr1	TP73	3639918	3640033	+	NM_001126242+NM_001204189+NM_001126240+NM_001126241+NM_001204184+NM_005427+NM_001204186+NM_001204187+NM_001204192+NM_001204191+NM_001204190+NM_001204185+NM_001204188	8	2	27	38	2	0	10
chr1_TP73+	chr1	TP73	3643679	3643788	+	NM_001126242+NM_001204189+NM_001126240+NM_001126241+NM_001204184+NM_005427+NM_001204186+NM_001204187+NM_001204192+NM_001204191+NM_001204190+NM_001204185+NM_001204188	9	2	10	35	2	0	7
chr1_TP73+	chr1	TP73	3644192	3644334	+	NM_001126242+NM_001204189+NM_001126240+NM_001126241+NM_001204184+NM_005427+NM_001204186+NM_001204187+NM_001204192+NM_001204191+NM_001204190+NM_001204185+NM_001204188	10	1	4	17	0	0	3
chr1_TP73+	chr1	TP73	3644693	3644781	+	NM_001126242+NM_001204189+NM_001126240+NM_001126241+NM_001204184+NM_005427+NM_001204186+NM_001204187+NM_001204192+NM_001204191+NM_001204190+NM_001204185+NM_001204188	11	2	7	15	0	2	0
chr1_TP73+	chr1	TP73	3645891	3646012	+	NM_001126242+NM_001204189+NM_001126240+NM_001126241+NM_001204184+NM_005427+NM_001204186+NM_001204187+NM_001204192+NM_001204191+NM_001204190+NM_001204185+NM_001204188	12	2	12	35	0	2	0
chr1_TP73+	chr1	TP73	3646564	3646712	+	NM_001204184+NM_005427+NM_001204192+NM_001126240+NM_001126241	13	7	14	25	2	0	2
chr1_TP73+	chr1	TP73	3647491	3647629	+	NM_001126242+NM_001126240+NM_001126241+NM_001204184+NM_005427+NM_001204187+NM_001204192+NM_001204190+NM_001204185	14	6	12	17	2	0	4
chr1_TP73+	chr1	TP73	3648027	3648120	+	NM_001204188+NM_001126240+NM_001204185+NM_001204192+NM_001204191+NM_005427+NM_001126242	15	0	5	19	2	0	3
chr1_TP73+	chr1	TP73	3649311	3652765	+	NM_001126242+NM_001204189+NM_001126240+NM_001126241+NM_001204184+NM_005427+NM_001204186+NM_001204187+NM_001204192+NM_001204191+NM_001204190+NM_001204185+NM_001204188	16	34	240	256	19	7	15
chr1_TP73-AS1-	chr1	TP73	3652548	3654418	-	NR_033709+NR_033708+NR_033710+NR_033711+NR_033712	1	268	574	495	324	344	396
chr1_TP73-AS1-	chr1	TP73	3654419	3655077	-	NR_033709+NR_033710+NR_033711	2	261	491	447	279	324	335
chr1_TP73-AS1-	chr1	TP73	3655078	3655899	-	NR_033710+NR_033711	3	105	231	326	244	192	235
chr1_TP73-AS1-	chr1	TP73	3655900	3655935	-	NR_033711	4	4	13	45	22	15	22
chr1_TP73-AS1-	chr1	TP73	3655936	3655971	-	NR_033710+NR_033711	5	22	39	100	62	41	56
chr1_TP73-AS1-	chr1	TP73	3655972	3656399	-	NR_033711	6	79	130	249	107	112	189
chr1_TP73-AS1-	chr1	TP73	3656400	3656796	-	NR_033710+NR_033711	7	138	170	303	165	148	208
chr1_TP73-AS1-	chr1	TP73	3656797	3656951	-	NR_033709+NR_033708+NR_033710+NR_033711+NR_033712	8	169	220	244	164	163	203
chr1_TP73-AS1-	chr1	TP73	3659368	3659475	-	NR_033709+NR_033708+NR_033710+NR_033711+NR_033712	9	113	166	229	132	125	163
chr1_TP73-AS1-	chr1	TP73	3659476	3659521	-	NR_033708	10	28	59	67	36	33	35
chr1_TP73-AS1-	chr1	TP73	3659625	3659754	-	NR_033709+NR_033708+NR_033710+NR_033711+NR_033712	11	102	179	235	123	110	140
chr1_TP73-AS1-	chr1	TP73	3662171	3662745	-	NR_033709+NR_033708+NR_033710+NR_033711+NR_033712	12	295	454	590	340	377	412
chr1_TP73-AS1-	chr1	TP73	3662746	3662850	-	NR_033709+NR_033708+NR_033710+NR_033711	13	65	114	149	92	96	96
chr1_TP73-AS1-	chr1	TP73	3662851	3663335	-	NR_033709+NR_033708+NR_033710+NR_033711+NR_033712	14	177	225	302	222	236	260
chr1_TP73-AS1-	chr1	TP73	3663336	3663937	-	NR_033709+NR_033708+NR_033710+NR_033711	15	97	57	120	107	90	87
chr1_CCDC27+	chr1	CCDC27	3668965	3669363	+	NM_152492	1	0	1	0	0	0	0
chr1_CCDC27+	chr1	CCDC27	3670682	3670805	+	NM_152492	2	0	0	0	0	0	0
chr1_CCDC27+	chr1	CCDC27	3672021	3672131	+	NM_152492	3	0	0	0	0	0	0
chr1_CCDC27+	chr1	CCDC27	3673297	3673454	+	NM_152492	4	0	0	0	0	0	0
chr1_CCDC27+	chr1	CCDC27	3677845	3677994	+	NM_152492	5	0	0	0	0	0	0
chr1_CCDC27+	chr1	CCDC27	3679184	3679276	+	NM_152492	6	0	0	0	0	0	0
chr1_CCDC27+	chr1	CCDC27	3679672	3680038	+	NM_152492	7	0	4	0	0	0	0
chr1_CCDC27+	chr1	CCDC27	3680270	3680400	+	NM_152492	8	0	0	0	0	0	0
chr1_CCDC27+	chr1	CCDC27	3683099	3683176	+	NM_152492	9	0	0	0	3	0	0
chr1_CCDC27+	chr1	CCDC27	3683797	3684009	+	NM_152492	10	0	6	1	0	0	0
chr1_CCDC27+	chr1	CCDC27	3686347	3686451	+	NM_152492	11	0	9	0	0	0	2
chr1_CCDC27+	chr1	CCDC27	3687965	3688209	+	NM_152492	12	2	3	3	1	0	0
chr1_SMIM1+	chr1	SMIM1	3689325	3689350	+	NM_001288583	1	0	0	0	0	0	0
chr1_SMIM1+	chr1	SMIM1	3689351	3689352	+	NM_001163724+NM_001288583	2	0	0	0	0	0	0
chr1_SMIM1+	chr1	SMIM1	3689353	3689405	+	NM_001163724	3	0	0	0	0	0	0
chr1_SMIM1+	chr1	SMIM1	3689627	3689745	+	NM_001163724+NM_001288583	4	0	3	4	16	13	7
chr1_SMIM1+	chr1	SMIM1	3691863	3692047	+	NM_001163724+NM_001288583	5	2	21	18	36	28	23
chr1_SMIM1+	chr1	SMIM1	3692359	3692546	+	NM_001163724+NM_001288583	6	2	19	7	21	9	14
chr1_LRRC47-	chr1	LRRC47	3696784	3697900	-	NM_020710	1	834	1635	2518	1423	1587	1823
chr1_LRRC47-	chr1	LRRC47	3698076	3698165	-	NM_020710	2	181	334	552	345	400	427
chr1_LRRC47-	chr1	LRRC47	3699225	3699327	-	NM_020710	3	208	356	532	324	365	408
chr1_LRRC47-	chr1	LRRC47	3700560	3700675	-	NM_020710	4	232	328	522	330	317	376
chr1_LRRC47-	chr1	LRRC47	3701651	3701767	-	NM_020710	5	232	317	526	325	284	344
chr1_LRRC47-	chr1	LRRC47	3703413	3703874	-	NM_020710	6	512	665	1315	694	771	787
chr1_LRRC47-	chr1	LRRC47	3712426	3713068	-	NM_020710	7	157	183	390	235	265	215
chr1_CEP104-	chr1	CEP104	3728645	3732081	-	NM_014704	1	164	421	1051	592	654	682
chr1_CEP104-	chr1	CEP104	3732844	3732934	-	NM_014704	2	23	73	222	122	142	139
chr1_CEP104-	chr1	CEP104	3739738	3739805	-	NM_014704	3	25	74	240	125	138	190
chr1_CEP104-	chr1	CEP104	3739988	3740126	-	NM_014704	4	42	118	345	170	206	282
chr1_CEP104-	chr1	CEP104	3742322	3742430	-	NM_014704	5	24	66	237	122	130	206
chr1_CEP104-	chr1	CEP104	3742934	3743000	-	NM_014704	6	21	30	161	85	80	138
chr1_CEP104-	chr1	CEP104	3743272	3743308	-	NM_014704	7	20	37	144	100	91	138
chr1_CEP104-	chr1	CEP104	3745830	3745937	-	NM_014704	8	35	69	217	167	162	190
chr1_CEP104-	chr1	CEP104	3746355	3746561	-	NM_014704	9	48	103	252	218	204	237
chr1_CEP104-	chr1	CEP104	3747610	3747786	-	NM_014704	10	28	75	233	146	162	184
chr1_CEP104-	chr1	CEP104	3750426	3750599	-	NM_014704	11	24	65	222	120	159	148
chr1_CEP104-	chr1	CEP104	3751489	3751656	-	NM_014704	12	16	69	222	156	180	198
chr1_CEP104-	chr1	CEP104	3753059	3753256	-	NM_014704	13	35	97	266	193	209	267
chr1_CEP104-	chr1	CEP104	3753856	3754083	-	NM_014704	14	52	119	358	206	238	318
chr1_CEP104-	chr1	CEP104	3755528	3755683	-	NM_014704	15	33	95	281	167	201	222
chr1_CEP104-	chr1	CEP104	3756172	3756340	-	NM_014704	16	25	96	246	210	201	245
chr1_CEP104-	chr1	CEP104	3761471	3761547	-	NM_014704	17	13	58	201	147	122	171
chr1_CEP104-	chr1	CEP104	3761853	3761915	-	NM_014704	18	11	38	192	108	97	129
chr1_CEP104-	chr1	CEP104	3764039	3764177	-	NM_014704	19	29	66	247	147	143	183
chr1_CEP104-	chr1	CEP104	3765172	3765345	-	NM_014704	20	38	58	192	153	145	166
chr1_CEP104-	chr1	CEP104	3768859	3768985	-	NM_014704	21	16	33	79	68	62	73
chr1_CEP104-	chr1	CEP104	3773453	3773797	-	NM_014704	22	2	7	20	16	16	20
chr1_DFFB+	chr1	DFFB	3773831	3774281	+	NM_004402+NM_001282669+NR_104222	1	10	22	36	25	19	18
chr1_DFFB+	chr1	DFFB	3775282	3775408	+	NM_004402+NM_001282669+NR_104222	2	9	22	26	28	35	36
chr1_DFFB+	chr1	DFFB	3775409	3775430	+	NM_001282669+NR_104222	3	2	3	3	3	4	6
chr1_DFFB+	chr1	DFFB	3782326	3782375	+	NM_001282669	4	2	5	12	1	3	0
chr1_DFFB+	chr1	DFFB	3782376	3782564	+	NM_004402+NM_001282669+NR_104222	5	18	55	43	39	54	48
chr1_DFFB+	chr1	DFFB	3782848	3782962	+	NR_104222	6	6	4	7	11	8	2
chr1_DFFB+	chr1	DFFB	3784538	3784617	+	NM_004402+NM_001282669+NR_104222	7	17	48	52	25	21	29
chr1_DFFB+	chr1	DFFB	3786169	3786339	+	NM_004402+NM_001282669+NR_104222	8	16	55	94	37	14	42
chr1_DFFB+	chr1	DFFB	3789036	3789136	+	NM_004402+NM_001282669+NR_104222	9	13	39	78	40	19	38
chr1_DFFB+	chr1	DFFB	3800071	3801993	+	NM_004402+NM_001282669+NR_104222	10	87	269	408	247	261	356
chr1_C1orf174-	chr1	C1orf174	3805697	3806637	-	NM_207356	1	215	854	1112	560	657	819
chr1_C1orf174-	chr1	C1orf174	3807133	3807621	-	NM_207356	2	179	666	1041	568	605	771
chr1_C1orf174-	chr1	C1orf174	3809447	3809560	-	NM_207356	3	46	167	294	179	158	193
chr1_C1orf174-	chr1	C1orf174	3816736	3816857	-	NM_207356	4	27	62	117	60	51	52
chr1_LINC01134+	chr1	LINC01134	3816968	3817195	+	NR_024455	1	2	0	8	2	0	0
chr1_LINC01134+	chr1	LINC01134	3820529	3820600	+	NR_024455	2	0	0	3	0	0	0
chr1_LINC01134+	chr1	LINC01134	3830256	3830854	+	NR_024455	3	0	0	3	0	1	0
chr1_LINC01134+	chr1	LINC01134	3830959	3832011	+	NR_024455	4	0	4	2	2	2	0
chr1_LINC01346+	chr1	LINC01346	4000672	4000758	+	NR_040065	1	0	0	0	0	0	0
chr1_LINC01346+	chr1	LINC01346	4001054	4001203	+	NR_040065	2	0	0	0	0	0	0
chr1_LINC01346+	chr1	LINC01346	4012313	4012643	+	NR_040065	3	0	0	0	0	0	0
chr1_LOC284661+	chr1	LOC284661	4472111	4472692	+	NR_027088	1	0	0	0	0	0	0
chr1_LOC284661+	chr1	LOC284661	4475613	4475647	+	NR_027088	2	0	0	0	0	0	0
chr1_LOC284661+	chr1	LOC284661	4476372	4476608	+	NR_027088	3	0	0	0	0	0	0
chr1_LOC284661+	chr1	LOC284661	4482820	4483247	+	NR_027088	4	0	0	0	0	0	0
chr1_LOC284661+	chr1	LOC284661	4483408	4483508	+	NR_027088	5	0	0	0	0	0	0
chr1_LOC284661+	chr1	LOC284661	4484054	4484744	+	NR_027088	6	0	0	0	0	0	0
chr1_AJAP1+	chr1	AJAP1	4715105	4715514	+	NM_018836+NM_001042478	1	52	4	4	2	2	2
chr1_AJAP1+	chr1	AJAP1	4771960	4772759	+	NM_018836+NM_001042478	2	1077	45	43	39	45	84
chr1_AJAP1+	chr1	AJAP1	4829913	4830000	+	NM_018836+NM_001042478	3	592	21	30	26	47	62
chr1_AJAP1+	chr1	AJAP1	4832340	4832585	+	NM_018836+NM_001042478	4	1084	54	37	30	66	126
chr1_AJAP1+	chr1	AJAP1	4834487	4834618	+	NM_018836+NM_001042478	5	703	32	19	19	28	93
chr1_AJAP1+	chr1	AJAP1	4837461	4837854	+	NM_001042478	6	287	2	20	4	8	35
chr1_AJAP1+	chr1	AJAP1	4842605	4843851	+	NM_018836	7	1541	99	69	66	91	148
chr1_MIR4417+	chr1	MIR4417	5624131	5624203	+	NR_039612	1	0	0	0	0	0	0
chr1_MIR4689-	chr1	MIR4689	5922732	5922801	-	NR_039838	1	2	0	2	0	0	0
chr1_NPHP4-	chr1	NPHP4	5922868	5923465	-	NM_001291593+NR_111987+NM_015102+NM_001291594	1	175	390	195	99	59	116
chr1_NPHP4-	chr1	NPHP4	5923950	5924093	-	NM_001291593+NR_111987+NM_015102+NM_001291594	2	72	191	96	65	48	48
chr1_NPHP4-	chr1	NPHP4	5924398	5924577	-	NM_001291593+NR_111987+NM_015102+NM_001291594	3	74	161	96	54	50	46
chr1_NPHP4-	chr1	NPHP4	5925162	5925333	-	NM_001291593+NR_111987+NM_015102+NM_001291594	4	57	104	84	30	43	34
chr1_NPHP4-	chr1	NPHP4	5926433	5926518	-	NM_001291593+NR_111987+NM_015102+NM_001291594	5	62	96	63	29	44	33
chr1_NPHP4-	chr1	NPHP4	5927090	5927175	-	NM_001291593+NR_111987+NM_015102+NM_001291594	6	61	108	66	34	48	45
chr1_NPHP4-	chr1	NPHP4	5927800	5927956	-	NM_001291593+NR_111987+NM_015102+NM_001291594	7	67	127	99	48	56	38
chr1_NPHP4-	chr1	NPHP4	5933312	5933395	-	NM_001291593+NR_111987+NM_015102+NM_001291594	8	35	96	62	22	39	25
chr1_NPHP4-	chr1	NPHP4	5934531	5934717	-	NM_001291593+NR_111987+NM_015102+NM_001291594	9	60	102	79	30	46	37
chr1_NPHP4-	chr1	NPHP4	5934934	5935160	-	NM_001291593+NR_111987+NM_015102+NM_001291594	10	52	56	53	23	44	25
chr1_NPHP4-	chr1	NPHP4	5936014	5936138	-	NR_111987	11	1	0	0	0	0	0
chr1_NPHP4-	chr1	NPHP4	5936446	5936583	-	NR_111987	12	0	0	2	0	0	0
chr1_NPHP4-	chr1	NPHP4	5937153	5937358	-	NM_001291593+NR_111987+NM_015102+NM_001291594	13	46	57	46	33	53	27
chr1_NPHP4-	chr1	NPHP4	5939406	5939692	-	NR_111987	14	6	13	2	1	0	1
chr1_NPHP4-	chr1	NPHP4	5940174	5940299	-	NM_001291593+NR_111987+NM_015102+NM_001291594	15	43	83	50	42	52	37
chr1_NPHP4-	chr1	NPHP4	5947346	5947526	-	NM_001291593+NR_111987+NM_015102+NM_001291594	16	65	118	74	56	37	48
chr1_NPHP4-	chr1	NPHP4	5950928	5951088	-	NM_001291593+NR_111987+NM_015102+NM_001291594	17	53	107	89	29	34	44
chr1_NPHP4-	chr1	NPHP4	5964677	5964864	-	NM_001291593+NR_111987+NM_015102+NM_001291594	18	44	72	90	34	31	35
chr1_NPHP4-	chr1	NPHP4	5965352	5965543	-	NM_001291593+NR_111987+NM_015102+NM_001291594	19	51	91	114	45	37	39
chr1_NPHP4-	chr1	NPHP4	5965692	5965840	-	NM_001291593+NR_111987+NM_015102+NM_001291594	20	60	89	94	44	34	46
chr1_NPHP4-	chr1	NPHP4	5965841	5965843	-	NM_001291594+NM_015102	21	11	21	22	3	6	17
chr1_NPHP4-	chr1	NPHP4	5967175	5967282	-	NR_111987+NM_015102	22	37	69	55	23	26	36
chr1_NPHP4-	chr1	NPHP4	5969212	5969273	-	NR_111987+NM_015102	23	22	42	40	22	28	17
chr1_NPHP4-	chr1	NPHP4	5987709	5987847	-	NM_001291593+NR_111987+NM_015102+NM_001291594	24	41	79	58	38	40	34
chr1_NPHP4-	chr1	NPHP4	5993207	5993389	-	NM_001291593+NR_111987+NM_015102+NM_001291594	25	49	104	89	49	57	65
chr1_NPHP4-	chr1	NPHP4	6007164	6007290	-	NM_001291593+NR_111987+NM_015102+NM_001291594	26	48	93	69	38	54	34
chr1_NPHP4-	chr1	NPHP4	6008130	6008311	-	NM_001291593+NR_111987+NM_015102+NM_001291594	27	39	88	60	40	43	41
chr1_NPHP4-	chr1	NPHP4	6012760	6012896	-	NR_111987+NM_015102+NM_001291594	28	24	57	68	27	23	47
chr1_NPHP4-	chr1	NPHP4	6021854	6022009	-	NM_001291593+NR_111987+NM_015102+NM_001291594	29	56	101	85	54	33	54
chr1_NPHP4-	chr1	NPHP4	6027359	6027423	-	NM_001291593+NR_111987+NM_015102+NM_001291594	30	43	79	53	34	27	28
chr1_NPHP4-	chr1	NPHP4	6029147	6029319	-	NM_001291593+NR_111987+NM_015102+NM_001291594	31	51	118	89	47	42	49
chr1_NPHP4-	chr1	NPHP4	6038330	6038473	-	NM_001291593+NR_111987+NM_015102	32	36	74	71	38	30	34
chr1_NPHP4-	chr1	NPHP4	6046215	6046387	-	NM_001291593+NR_111987+NM_015102	33	25	36	41	27	22	16
chr1_NPHP4-	chr1	NPHP4	6052304	6052533	-	NM_001291593+NR_111987+NM_015102+NM_001291594	34	1	4	3	5	2	2
chr1_KCNAB2+	chr1	KCNAB2	6052358	6052848	+	NM_001199861	1	22	22	29	3	3	0
chr1_KCNAB2+	chr1	KCNAB2	6086073	6086505	+	NM_172130+NM_003636	2	1	0	0	0	0	0
chr1_KCNAB2+	chr1	KCNAB2	6094348	6094854	+	NM_001199860	3	0	4	0	0	0	0
chr1_KCNAB2+	chr1	KCNAB2	6100577	6100705	+	NM_003636+NM_001199860+NM_172130+NM_001199861	4	33	37	43	9	4	0
chr1_KCNAB2+	chr1	KCNAB2	6101891	6101932	+	NM_001199860+NM_001199861+NM_003636	5	6	9	13	6	2	0
chr1_KCNAB2+	chr1	KCNAB2	6105981	6106173	+	NM_001199862	6	0	0	0	0	0	0
chr1_KCNAB2+	chr1	KCNAB2	6106174	6106243	+	NM_001199862+NM_001199863	7	0	0	0	0	0	0
chr1_KCNAB2+	chr1	KCNAB2	6111571	6111814	+	NM_001199862	8	0	0	4	0	0	0
chr1_KCNAB2+	chr1	KCNAB2	6132815	6132858	+	NM_172130+NM_003636+NM_001199860+NM_001199861+NM_001199862+NM_001199863	9	23	28	26	8	4	0
chr1_KCNAB2+	chr1	KCNAB2	6133793	6133830	+	NM_172130+NM_003636+NM_001199860+NM_001199861+NM_001199862+NM_001199863	10	23	24	27	9	5	0
chr1_KCNAB2+	chr1	KCNAB2	6142255	6142334	+	NM_172130+NM_003636+NM_001199860+NM_001199861+NM_001199862+NM_001199863	11	24	38	40	11	5	0
chr1_KCNAB2+	chr1	KCNAB2	6145264	6145308	+	NM_172130+NM_003636+NM_001199860+NM_001199861+NM_001199862+NM_001199863	12	19	36	30	11	1	1
chr1_KCNAB2+	chr1	KCNAB2	6147527	6147571	+	NM_172130+NM_003636+NM_001199860+NM_001199861+NM_001199862+NM_001199863	13	18	40	39	10	0	2
chr1_KCNAB2+	chr1	KCNAB2	6149068	6149111	+	NM_172130+NM_003636+NM_001199860+NM_001199861+NM_001199862+NM_001199863	14	18	36	47	11	1	3
chr1_KCNAB2+	chr1	KCNAB2	6150449	6150535	+	NM_172130+NM_003636+NM_001199860+NM_001199861+NM_001199862+NM_001199863	15	21	41	55	14	5	5
chr1_KCNAB2+	chr1	KCNAB2	6151323	6151367	+	NM_001199862	16	0	1	2	0	0	0
chr1_KCNAB2+	chr1	KCNAB2	6154460	6154545	+	NM_172130+NM_003636+NM_001199860+NM_001199861+NM_001199862+NM_001199863	17	20	53	50	10	8	4
chr1_KCNAB2+	chr1	KCNAB2	6155383	6155503	+	NM_172130+NM_003636+NM_001199860+NM_001199861+NM_001199862+NM_001199863	18	36	50	45	21	8	1
chr1_KCNAB2+	chr1	KCNAB2	6155590	6155684	+	NM_172130+NM_003636+NM_001199860+NM_001199861+NM_001199862+NM_001199863	19	34	40	32	15	4	1
chr1_KCNAB2+	chr1	KCNAB2	6156696	6156816	+	NM_172130+NM_003636+NM_001199860+NM_001199861+NM_001199862+NM_001199863	20	30	28	24	6	2	1
chr1_KCNAB2+	chr1	KCNAB2	6157329	6157417	+	NM_172130+NM_003636+NM_001199860+NM_001199861+NM_001199862+NM_001199863	21	27	24	17	9	1	0
chr1_KCNAB2+	chr1	KCNAB2	6158545	6161253	+	NM_172130+NM_003636+NM_001199860+NM_001199861+NM_001199862+NM_001199863	22	384	681	489	150	34	22
chr1_CHD5-	chr1	CHD5	6161847	6165487	-	NM_015557	1	73	28	6	0	0	0
chr1_CHD5-	chr1	CHD5	6166294	6166347	-	NM_015557	2	2	2	0	0	0	0
chr1_CHD5-	chr1	CHD5	6166455	6166569	-	NM_015557	3	2	2	0	0	0	0
chr1_CHD5-	chr1	CHD5	6166676	6166839	-	NM_015557	4	2	0	1	0	0	0
chr1_CHD5-	chr1	CHD5	6169855	6170050	-	NM_015557	5	11	0	4	0	0	0
chr1_CHD5-	chr1	CHD5	6170454	6170586	-	NM_015557	6	13	2	1	0	0	0
chr1_CHD5-	chr1	CHD5	6171835	6171943	-	NM_015557	7	8	2	0	0	0	0
chr1_CHD5-	chr1	CHD5	6172200	6172337	-	NM_015557	8	4	1	0	2	0	0
chr1_CHD5-	chr1	CHD5	6172969	6173058	-	NM_015557	9	2	2	0	2	0	0
chr1_CHD5-	chr1	CHD5	6181165	6181297	-	NM_015557	10	8	4	5	2	0	2
chr1_CHD5-	chr1	CHD5	6181554	6181633	-	NM_015557	11	7	1	9	0	0	0
chr1_CHD5-	chr1	CHD5	6184008	6184167	-	NM_015557	12	7	0	5	0	0	0
chr1_CHD5-	chr1	CHD5	6184577	6184721	-	NM_015557	13	3	2	0	0	0	0
chr1_CHD5-	chr1	CHD5	6185160	6185293	-	NM_015557	14	11	2	1	0	0	0
chr1_CHD5-	chr1	CHD5	6185584	6185672	-	NM_015557	15	12	0	1	2	0	0
chr1_CHD5-	chr1	CHD5	6185826	6185918	-	NM_015557	16	8	2	0	2	0	0
chr1_CHD5-	chr1	CHD5	6186632	6186806	-	NM_015557	17	7	2	3	0	0	0
chr1_CHD5-	chr1	CHD5	6188106	6188278	-	NM_015557	18	4	0	0	0	0	0
chr1_CHD5-	chr1	CHD5	6188559	6188669	-	NM_015557	19	6	2	2	0	0	0
chr1_CHD5-	chr1	CHD5	6188898	6189129	-	NM_015557	20	9	2	2	0	0	0
chr1_CHD5-	chr1	CHD5	6190264	6190388	-	NM_015557	21	6	0	1	0	0	0
chr1_CHD5-	chr1	CHD5	6191691	6191808	-	NM_015557	22	4	2	0	0	0	0
chr1_CHD5-	chr1	CHD5	6194188	6194319	-	NM_015557	23	4	0	0	1	0	0
chr1_CHD5-	chr1	CHD5	6194778	6194919	-	NM_015557	24	5	0	0	1	0	0
chr1_CHD5-	chr1	CHD5	6195290	6195463	-	NM_015557	25	5	2	0	0	0	0
chr1_CHD5-	chr1	CHD5	6196577	6196698	-	NM_015557	26	5	1	2	0	0	0
chr1_CHD5-	chr1	CHD5	6196788	6196925	-	NM_015557	27	15	0	2	0	0	0
chr1_CHD5-	chr1	CHD5	6202188	6202388	-	NM_015557	28	19	0	0	0	0	0
chr1_CHD5-	chr1	CHD5	6202474	6202665	-	NM_015557	29	12	0	0	0	0	0
chr1_CHD5-	chr1	CHD5	6203883	6203991	-	NM_015557	30	7	0	0	0	0	0
chr1_CHD5-	chr1	CHD5	6204084	6204215	-	NM_015557	31	8	1	0	0	0	0
chr1_CHD5-	chr1	CHD5	6206272	6206483	-	NM_015557	32	11	2	0	0	0	0
chr1_CHD5-	chr1	CHD5	6206725	6206931	-	NM_015557	33	13	0	2	0	0	0
chr1_CHD5-	chr1	CHD5	6208914	6209135	-	NM_015557	34	11	0	4	0	0	0
chr1_CHD5-	chr1	CHD5	6209306	6209472	-	NM_015557	35	5	0	1	0	0	0
chr1_CHD5-	chr1	CHD5	6211092	6211215	-	NM_015557	36	3	0	2	2	0	0
chr1_CHD5-	chr1	CHD5	6212472	6212596	-	NM_015557	37	6	0	1	2	0	0
chr1_CHD5-	chr1	CHD5	6214720	6214958	-	NM_015557	38	6	0	0	0	0	0
chr1_CHD5-	chr1	CHD5	6215659	6215777	-	NM_015557	39	4	0	0	0	0	0
chr1_CHD5-	chr1	CHD5	6219396	6219575	-	NM_015557	40	12	0	0	0	0	0
chr1_CHD5-	chr1	CHD5	6228210	6228337	-	NM_015557	41	8	0	0	0	0	0
chr1_CHD5-	chr1	CHD5	6240005	6240194	-	NM_015557	42	0	0	0	0	0	0
chr1_RPL22-	chr1	RPL22	6245080	6246876	-	NM_000983	1	20934	18040	16033	10405	11779	15547
chr1_RPL22-	chr1	RPL22	6252990	6253114	-	NM_000983	2	17572	15886	19850	11683	12915	18264
chr1_RPL22-	chr1	RPL22	6257712	6257816	-	NM_000983	3	12432	11211	14731	8479	9403	13361
chr1_RPL22-	chr1	RPL22	6259622	6259679	-	NM_000983	4	3350	3026	3673	2265	2453	3401
chr1_LOC102724450-	chr1	LOC102724450	6264900	6265042	-	NR_125997	1	0	8	2	5	9	6
chr1_LOC102724450-	chr1	LOC102724450	6265266	6265473	-	NR_125997	2	0	14	1	13	26	17
chr1_LOC102724450-	chr1	LOC102724450	6265814	6265840	-	NR_125997	3	0	0	1	19	8	4
chr1_RNF207+	chr1	RNF207	6266189	6266362	+	NM_207396	1	0	3	6	34	18	14
chr1_RNF207+	chr1	RNF207	6266596	6266786	+	NM_207396	2	0	4	6	47	13	16
chr1_RNF207+	chr1	RNF207	6267439	6267571	+	NM_207396	3	0	1	5	24	13	6
chr1_RNF207+	chr1	RNF207	6268941	6269085	+	NM_207396	4	0	9	12	40	22	25
chr1_RNF207+	chr1	RNF207	6269175	6269256	+	NM_207396	5	2	17	14	57	27	38
chr1_RNF207+	chr1	RNF207	6269328	6269403	+	NM_207396	6	0	13	8	44	22	26
chr1_RNF207+	chr1	RNF207	6269474	6269599	+	NM_207396	7	0	10	6	46	32	22
chr1_RNF207+	chr1	RNF207	6269984	6270030	+	NM_207396	8	0	16	19	52	41	27
chr1_RNF207+	chr1	RNF207	6270283	6270355	+	NM_207396	9	0	21	28	82	61	47
chr1_RNF207+	chr1	RNF207	6270430	6270498	+	NM_207396	10	0	24	34	112	68	57
chr1_RNF207+	chr1	RNF207	6270930	6270998	+	NM_207396	11	3	27	16	92	36	52
chr1_RNF207+	chr1	RNF207	6271081	6271178	+	NM_207396	12	0	19	12	83	29	58
chr1_RNF207+	chr1	RNF207	6271927	6272113	+	NM_207396	13	2	47	34	141	84	92
chr1_RNF207+	chr1	RNF207	6272291	6272476	+	NM_207396	14	4	77	50	246	134	123
chr1_RNF207+	chr1	RNF207	6272742	6272793	+	NM_207396	15	1	47	38	144	70	66
chr1_RNF207+	chr1	RNF207	6273126	6273243	+	NM_207396	16	2	67	47	171	115	89
chr1_RNF207+	chr1	RNF207	6278349	6278429	+	NM_207396	17	0	44	47	116	93	80
chr1_RNF207+	chr1	RNF207	6279296	6281359	+	NM_207396	18	12	403	203	1001	635	525
chr1_ICMT-	chr1	ICMT	6281253	6285322	-	NM_012405	1	1042	5158	12347	6843	9609	11661
chr1_ICMT-	chr1	ICMT	6291962	6292179	-	NM_012405	2	132	666	1670	912	1229	1648
chr1_ICMT-	chr1	ICMT	6293534	6293703	-	NM_012405	3	100	498	1289	744	1019	1208
chr1_ICMT-	chr1	ICMT	6294946	6295034	-	NM_012405	4	63	242	724	406	570	641
chr1_ICMT-	chr1	ICMT	6295777	6296044	-	NM_012405	5	19	85	218	125	180	213
chr1_LINC00337+	chr1	LINC00337	6296300	6296396	+	NR_103534	1	0	3	0	0	3	2
chr1_LINC00337+	chr1	LINC00337	6297026	6297210	+	NR_103534	2	2	2	0	0	6	2
chr1_LINC00337+	chr1	LINC00337	6297305	6297405	+	NR_103534	3	3	2	3	0	3	2
chr1_LINC00337+	chr1	LINC00337	6297874	6297908	+	NR_103534	4	0	3	3	0	2	1
chr1_LINC00337+	chr1	LINC00337	6298281	6299502	+	NR_103534	5	2	21	7	14	23	20
chr1_HES3+	chr1	HES3	6304252	6304301	+	NM_001024598	1	0	0	0	0	0	0
chr1_HES3+	chr1	HES3	6304411	6304506	+	NM_001024598	2	2	0	0	0	0	0
chr1_HES3+	chr1	HES3	6304608	6304689	+	NM_001024598	3	0	0	0	0	0	0
chr1_HES3+	chr1	HES3	6305170	6305638	+	NM_001024598	4	0	0	0	0	0	0
chr1_GPR153-	chr1	GPR153	6307406	6310063	-	NM_207370	1	6365	852	529	665	352	266
chr1_GPR153-	chr1	GPR153	6310500	6310684	-	NM_207370	2	674	71	46	73	48	32
chr1_GPR153-	chr1	GPR153	6311398	6311590	-	NM_207370	3	642	59	39	70	33	22
chr1_GPR153-	chr1	GPR153	6313778	6314207	-	NM_207370	4	1065	98	74	112	59	52
chr1_GPR153-	chr1	GPR153	6314610	6315074	-	NM_207370	5	1345	127	109	141	73	62
chr1_GPR153-	chr1	GPR153	6320885	6321035	-	NM_207370	6	75	5	3	5	4	0
chr1_ACOT7-	chr1	ACOT7	6324332	6324755	-	NM_007274+NM_181865+NM_181864+NM_181866	1	1334	1128	3242	1522	2016	2390
chr1_ACOT7-	chr1	ACOT7	6341162	6341346	-	NM_007274+NM_181865+NM_181864+NM_181866	2	997	906	2387	1146	1603	1860
chr1_ACOT7-	chr1	ACOT7	6354924	6355040	-	NM_007274+NM_181865+NM_181864+NM_181866	3	676	613	1828	884	1164	1486
chr1_ACOT7-	chr1	ACOT7	6378552	6378638	-	NM_007274+NM_181865+NM_181864+NM_181866	4	660	516	1690	819	968	1233
chr1_ACOT7-	chr1	ACOT7	6387359	6387473	-	NM_007274+NM_181865+NM_181864+NM_181866	5	746	625	2045	928	1207	1441
chr1_ACOT7-	chr1	ACOT7	6393537	6393628	-	NM_007274+NM_181865+NM_181864+NM_181866	6	653	555	1887	821	1138	1351
chr1_ACOT7-	chr1	ACOT7	6399493	6399649	-	NM_007274+NM_181865+NM_181864+NM_181866	7	696	492	1727	819	1039	1274
chr1_ACOT7-	chr1	ACOT7	6409809	6409926	-	NM_007274+NM_181865+NM_181864+NM_181866	8	386	242	866	472	579	606
chr1_ACOT7-	chr1	ACOT7	6418886	6419004	-	NM_181866	9	5	0	0	8	1	0
chr1_ACOT7-	chr1	ACOT7	6420630	6420764	-	NM_181865	10	0	0	0	0	0	0
chr1_ACOT7-	chr1	ACOT7	6445554	6445883	-	NM_181864	11	9	50	121	39	40	37
chr1_ACOT7-	chr1	ACOT7	6453317	6453826	-	NM_007274	12	131	89	288	184	260	233
chr1_HES2-	chr1	HES2	6475294	6479213	-	NM_019089	1	92	2	12	104	100	122
chr1_HES2-	chr1	HES2	6479301	6479400	-	NM_019089	2	0	0	0	0	0	4
chr1_HES2-	chr1	HES2	6479667	6479762	-	NM_019089	3	0	0	0	0	0	5
chr1_HES2-	chr1	HES2	6479836	6479979	-	NM_019089	4	0	0	0	0	0	3
chr1_ESPN+	chr1	ESPN	6484848	6485309	+	NM_031475	1	31	0	0	0	0	0
chr1_ESPN+	chr1	ESPN	6488286	6488479	+	NM_031475	2	169	0	2	0	0	2
chr1_ESPN+	chr1	ESPN	6500314	6500500	+	NM_031475	3	98	0	1	0	0	2
chr1_ESPN+	chr1	ESPN	6500686	6500868	+	NM_031475	4	52	2	0	0	2	0
chr1_ESPN+	chr1	ESPN	6500994	6501125	+	NM_031475	5	117	8	1	0	2	0
chr1_ESPN+	chr1	ESPN	6504541	6504742	+	NM_031475	6	354	10	7	2	0	0
chr1_ESPN+	chr1	ESPN	6505724	6505995	+	NM_031475	7	222	2	5	0	0	0
chr1_ESPN+	chr1	ESPN	6508701	6509151	+	NM_031475	8	107	7	2	0	0	0
chr1_ESPN+	chr1	ESPN	6511663	6511808	+	NM_031475	9	276	59	2	0	0	0
chr1_ESPN+	chr1	ESPN	6511893	6512156	+	NM_031475	10	576	113	4	0	4	0
chr1_ESPN+	chr1	ESPN	6517244	6517323	+	NM_031475	11	259	58	3	0	1	0
chr1_ESPN+	chr1	ESPN	6517421	6517432	+	NM_031475	12	199	47	3	0	0	0
chr1_ESPN+	chr1	ESPN	6520059	6521004	+	NM_031475	13	670	191	12	2	3	2
chr1_MIR4252-	chr1	MIR4252	6489894	6489956	-	NR_036218	1	0	0	0	0	0	0
chr1_PLEKHG5-+chr1_TNFRSF25-	chr1	PLEKHG5	6521214	6521822	-	NM_148970+NM_003790+NM_148967+NM_148966+NM_148965	1	45	134	34	71	62	38
chr1_PLEKHG5-+chr1_TNFRSF25-	chr1	PLEKHG5	6522054	6522234	-	NM_148970+NM_003790+NM_148967+NM_148966+NM_148965	2	51	164	70	88	80	90
chr1_PLEKHG5-+chr1_TNFRSF25-	chr1	PLEKHG5	6522689	6522723	-	NM_148967+NM_003790+NM_148970+NM_148966+NM_148965	3	34	117	45	51	45	71
chr1_PLEKHG5-+chr1_TNFRSF25-	chr1	PLEKHG5	6522724	6522726	-	NM_003790+NM_148967+NM_148965	4	28	89	28	37	18	34
chr1_PLEKHG5-+chr1_TNFRSF25-	chr1	PLEKHG5	6522923	6523030	-	NM_003790+NM_148967+NM_148965	5	57	166	69	76	50	60
chr1_PLEKHG5-+chr1_TNFRSF25-	chr1	PLEKHG5	6523125	6523131	-	NM_148965	6	18	37	19	11	13	9
chr1_PLEKHG5-+chr1_TNFRSF25-	chr1	PLEKHG5	6523132	6523187	-	NM_003790+NM_148967+NM_148966+NM_148965	7	36	109	42	43	51	44
chr1_PLEKHG5-+chr1_TNFRSF25-	chr1	PLEKHG5	6523188	6523207	-	NM_148965	8	18	57	22	21	29	17
chr1_PLEKHG5-+chr1_TNFRSF25-	chr1	PLEKHG5	6524171	6524434	-	NM_001039664	9	30	67	26	40	40	51
chr1_PLEKHG5-+chr1_TNFRSF25-	chr1	PLEKHG5	6524435	6524513	-	NM_003790+NM_148967+NM_148966+NM_148965+NM_001039664	10	57	113	38	48	46	66
chr1_PLEKHG5-+chr1_TNFRSF25-	chr1	PLEKHG5	6524612	6524779	-	NM_003790+NM_148967+NM_148966+NM_148965+NM_001039664	11	67	184	63	92	84	74
chr1_PLEKHG5-+chr1_TNFRSF25-	chr1	PLEKHG5	6525148	6525282	-	NM_003790+NM_148966+NM_148965+NM_001039664	12	42	109	52	63	64	39
chr1_PLEKHG5-+chr1_TNFRSF25-	chr1	PLEKHG5	6525500	6525620	-	NM_148970+NM_001039664+NM_003790+NM_148967+NM_148966+NM_148965	13	24	26	24	20	20	19
chr1_PLEKHG5-+chr1_TNFRSF25-	chr1	PLEKHG5	6526129	6526151	-	NM_148970+NM_001039664+NM_003790+NM_148967+NM_148966+NM_148965	14	0	0	1	1	0	1
chr1_PLEKHG5-+chr1_TNFRSF25-	chr1	PLEKHG5	6526152	6526255	-	NM_001042665+NM_001042664+NM_020631+NM_001042663+NM_001265592+NM_001265593+NM_001265594+NM_001039664+NM_003790+NM_148967+NM_198681+NM_148970+NM_148966+NM_148965	15	0	0	1	0	0	1
chr1_PLEKHG5-+chr1_TNFRSF25-	chr1	PLEKHG5	6526256	6527632	-	NM_001042665+NM_001042664+NM_020631+NM_001042663+NM_001265592+NM_001265593+NM_001265594+NM_198681	16	211	621	327	490	477	478
chr1_PLEKHG5-+chr1_TNFRSF25-	chr1	PLEKHG5	6527885	6527958	-	NM_001042665+NM_001042664+NM_020631+NM_001042663+NM_001265592+NM_001265593+NM_001265594+NM_198681	17	52	143	53	154	142	187
chr1_PLEKHG5-+chr1_TNFRSF25-	chr1	PLEKHG5	6527959	6528158	-	NM_001042665+NM_001042664+NM_020631+NM_001042663+NM_001265592+NM_001265593+NM_198681	18	66	146	74	196	187	193
chr1_PLEKHG5-+chr1_TNFRSF25-	chr1	PLEKHG5	6528159	6528646	-	NM_001042665+NM_001042664+NM_020631+NM_001042663+NM_001265592+NM_001265593+NM_001265594+NM_198681	19	133	326	152	448	419	340
chr1_PLEKHG5-+chr1_TNFRSF25-	chr1	PLEKHG5	6529102	6529301	-	NM_001042665+NM_001042664+NM_020631+NM_001042663+NM_001265592+NM_001265593+NM_001265594+NM_198681	20	74	135	67	173	196	172
chr1_PLEKHG5-+chr1_TNFRSF25-	chr1	PLEKHG5	6529395	6529510	-	NM_001042665+NM_001042664+NM_020631+NM_001042663+NM_001265592+NM_001265593+NM_001265594+NM_198681	21	55	134	74	176	195	185
chr1_PLEKHG5-+chr1_TNFRSF25-	chr1	PLEKHG5	6529604	6529736	-	NM_001042665+NM_001042664+NM_020631+NM_001042663+NM_001265592+NM_001265593+NM_001265594+NM_198681	22	49	174	95	199	178	212
chr1_PLEKHG5-+chr1_TNFRSF25-	chr1	PLEKHG5	6530296	6530415	-	NM_001042665+NM_001042664+NM_020631+NM_001042663+NM_001265592+NM_001265593+NM_001265594+NM_198681	23	40	130	76	162	105	145
chr1_PLEKHG5-+chr1_TNFRSF25-	chr1	PLEKHG5	6530566	6530703	-	NM_001042665+NM_001042664+NM_020631+NM_001042663+NM_001265592+NM_001265593+NM_001265594+NM_198681	24	22	51	39	89	68	82
chr1_PLEKHG5-+chr1_TNFRSF25-	chr1	PLEKHG5	6530795	6530944	-	NM_001042665+NM_001042664+NM_020631+NM_001042663+NM_001265592+NM_001265593+NM_001265594+NM_198681	25	27	135	49	104	140	90
chr1_PLEKHG5-+chr1_TNFRSF25-	chr1	PLEKHG5	6531050	6531160	-	NM_001042665+NM_001042664+NM_020631+NM_001042663+NM_001265592+NM_001265593+NM_001265594+NM_198681	26	37	139	53	107	134	97
chr1_PLEKHG5-+chr1_TNFRSF25-	chr1	PLEKHG5	6531548	6531697	-	NM_001042665+NM_001042664+NM_020631+NM_001042663+NM_001265592+NM_001265593+NM_001265594+NM_198681	27	47	97	47	120	128	100
chr1_PLEKHG5-+chr1_TNFRSF25-	chr1	PLEKHG5	6531818	6531868	-	NM_001042665+NM_001042664+NM_020631+NM_001042663+NM_001265592+NM_001265593+NM_001265594+NM_198681	28	44	80	39	109	122	91
chr1_PLEKHG5-+chr1_TNFRSF25-	chr1	PLEKHG5	6532587	6532682	-	NM_001042665+NM_001042664+NM_020631+NM_001042663+NM_001265592+NM_001265593+NM_001265594+NM_198681	29	61	129	58	149	174	141
chr1_PLEKHG5-+chr1_TNFRSF25-	chr1	PLEKHG5	6533046	6533234	-	NM_001042665+NM_001042664+NM_020631+NM_001042663+NM_001265592+NM_001265593+NM_001265594+NM_198681	30	67	180	66	208	224	157
chr1_PLEKHG5-+chr1_TNFRSF25-	chr1	PLEKHG5	6533311	6533514	-	NM_001042665+NM_001042664+NM_020631+NM_001042663+NM_001265592+NM_001265593+NM_001265594+NM_198681	31	37	67	45	189	130	83
chr1_PLEKHG5-+chr1_TNFRSF25-	chr1	PLEKHG5	6534073	6534224	-	NM_001042665+NM_001042664+NM_020631+NM_001042663+NM_001265592+NM_001265593+NM_001265594+NM_198681	32	24	41	23	102	86	66
chr1_PLEKHG5-+chr1_TNFRSF25-	chr1	PLEKHG5	6534511	6534647	-	NM_001042665+NM_001042664+NM_020631+NM_001042663+NM_001265592+NM_001265593+NM_001265594+NM_198681	33	56	140	69	172	184	161
chr1_PLEKHG5-+chr1_TNFRSF25-	chr1	PLEKHG5	6535107	6535198	-	NM_001042665+NM_001042664+NM_020631+NM_001042663+NM_001265592+NM_001265593+NM_001265594+NM_198681	34	60	146	87	178	189	211
chr1_PLEKHG5-+chr1_TNFRSF25-	chr1	PLEKHG5	6535522	6535582	-	NM_001042665+NM_001042664+NM_020631+NM_001042663+NM_001265592+NM_001265593+NM_001265594+NM_198681	35	50	97	79	132	161	194
chr1_PLEKHG5-+chr1_TNFRSF25-	chr1	PLEKHG5	6535991	6536096	-	NM_001042665+NM_001042664+NM_020631+NM_001042663+NM_001265592+NM_001265593+NM_001265594+NM_198681	36	45	75	71	146	181	172
chr1_PLEKHG5-+chr1_TNFRSF25-	chr1	PLEKHG5	6537589	6537718	-	NM_001042665+NM_001042664+NM_020631+NM_001042663+NM_001265592+NM_001265593+NM_001265594+NM_198681	37	35	55	41	128	167	102
chr1_PLEKHG5-+chr1_TNFRSF25-	chr1	PLEKHG5	6545384	6545529	-	NM_001265593	38	0	4	0	4	3	2
chr1_PLEKHG5-+chr1_TNFRSF25-	chr1	PLEKHG5	6545896	6546014	-	NM_001042665	39	0	0	0	12	15	3
chr1_PLEKHG5-+chr1_TNFRSF25-	chr1	PLEKHG5	6550505	6550640	-	NM_001042664+NM_001265594	40	0	8	5	15	20	20
chr1_PLEKHG5-+chr1_TNFRSF25-	chr1	PLEKHG5	6550641	6550654	-	NM_001265594	41	0	0	0	0	2	1
chr1_PLEKHG5-+chr1_TNFRSF25-	chr1	PLEKHG5	6551697	6551761	-	NM_020631	42	0	0	1	7	2	0
chr1_PLEKHG5-+chr1_TNFRSF25-	chr1	PLEKHG5	6556553	6556629	-	NM_001265592+NM_198681+NM_001042663	43	17	11	5	14	25	13
chr1_PLEKHG5-+chr1_TNFRSF25-	chr1	PLEKHG5	6557019	6557156	-	NM_001265592	44	0	1	0	0	0	0
chr1_PLEKHG5-+chr1_TNFRSF25-	chr1	PLEKHG5	6557380	6557484	-	NM_001042663	45	0	0	0	2	2	3
chr1_PLEKHG5-+chr1_TNFRSF25-	chr1	PLEKHG5	6579505	6580121	-	NM_198681	46	47	2	0	0	0	0
chr1_NOL9-	chr1	NOL9	6581407	6586063	-	NM_024654	1	652	828	1048	524	575	514
chr1_NOL9-	chr1	NOL9	6586756	6586889	-	NM_024654	2	70	59	127	71	64	83
chr1_NOL9-	chr1	NOL9	6589054	6589231	-	NM_024654	3	84	76	116	85	85	104
chr1_NOL9-	chr1	NOL9	6592028	6592139	-	NM_024654	4	60	40	69	63	52	71
chr1_NOL9-	chr1	NOL9	6592523	6592820	-	NM_024654	5	72	71	149	103	83	98
chr1_NOL9-	chr1	NOL9	6593340	6593501	-	NM_024654	6	23	37	101	62	79	83
chr1_NOL9-	chr1	NOL9	6601890	6601987	-	NM_024654	7	22	18	56	34	66	67
chr1_NOL9-	chr1	NOL9	6604886	6604982	-	NM_024654	8	34	19	73	33	79	79
chr1_NOL9-	chr1	NOL9	6605105	6605240	-	NM_024654	9	49	28	84	48	95	101
chr1_NOL9-	chr1	NOL9	6609631	6609758	-	NM_024654	10	58	55	113	75	95	119
chr1_NOL9-	chr1	NOL9	6610456	6610675	-	NM_024654	11	62	49	101	70	73	110
chr1_NOL9-	chr1	NOL9	6614167	6614658	-	NM_024654	12	7	4	14	9	16	10
chr1_TAS1R1+	chr1	TAS1R1	6615338	6615624	+	NM_177540+NM_138697	1	0	2	0	0	0	0
chr1_TAS1R1+	chr1	TAS1R1	6630969	6631275	+	NM_177540+NM_138697	2	4	0	0	0	0	0
chr1_TAS1R1+	chr1	TAS1R1	6634691	6635452	+	NM_138697	3	15	1	0	0	0	0
chr1_TAS1R1+	chr1	TAS1R1	6636475	6636687	+	NM_177540+NM_138697	4	0	4	0	0	0	2
chr1_TAS1R1+	chr1	TAS1R1	6637010	6637130	+	NM_177540+NM_138697	5	0	0	0	0	0	0
chr1_TAS1R1+	chr1	TAS1R1	6638713	6639817	+	NM_177540+NM_138697	6	7	12	0	4	2	0
chr1_ZBTB48+	chr1	ZBTB48	6640051	6640109	+	NM_001278647+NM_001278648+NM_005341	1	7	12	15	6	12	12
chr1_ZBTB48+	chr1	ZBTB48	6640110	6640130	+	NM_001278648+NM_005341	2	7	9	15	11	9	11
chr1_ZBTB48+	chr1	ZBTB48	6640131	6640196	+	NM_005341	3	13	22	9	8	3	4
chr1_ZBTB48+	chr1	ZBTB48	6640601	6641359	+	NM_001278647+NM_001278648+NM_005341	4	226	264	238	211	163	192
chr1_ZBTB48+	chr1	ZBTB48	6642118	6642359	+	NM_001278647+NM_001278648+NM_005341	5	58	74	92	73	69	94
chr1_ZBTB48+	chr1	ZBTB48	6645979	6646090	+	NM_001278647+NM_001278648+NM_005341	6	47	108	66	63	56	48
chr1_ZBTB48+	chr1	ZBTB48	6646755	6646847	+	NM_001278647+NM_001278648+NM_005341	7	56	120	71	79	62	53
chr1_ZBTB48+	chr1	ZBTB48	6647265	6647351	+	NM_001278647+NM_001278648+NM_005341	8	73	140	67	93	60	57
chr1_ZBTB48+	chr1	ZBTB48	6647538	6647692	+	NM_001278647+NM_001278648+NM_005341	9	120	181	88	95	70	82
chr1_ZBTB48+	chr1	ZBTB48	6648120	6648256	+	NM_001278647+NM_001278648+NM_005341	10	104	153	87	78	54	73
chr1_ZBTB48+	chr1	ZBTB48	6648338	6648502	+	NM_001278647+NM_001278648+NM_005341	11	135	170	105	108	67	70
chr1_ZBTB48+	chr1	ZBTB48	6648816	6648904	+	NM_001278647+NM_001278648+NM_005341	12	94	149	89	73	62	51
chr1_ZBTB48+	chr1	ZBTB48	6648976	6649340	+	NM_001278647+NM_001278648+NM_005341	13	113	210	87	89	88	45
chr1_KLHL21-	chr1	KLHL21	6650784	6653718	-	NM_014851	1	8189	854	8350	2751	3238	3776
chr1_KLHL21-	chr1	KLHL21	6655545	6655617	-	NM_014851	2	522	38	476	169	224	238
chr1_KLHL21-	chr1	KLHL21	6659107	6659512	-	NM_014851	3	1439	97	1152	427	470	559
chr1_KLHL21-	chr1	KLHL21	6661857	6662958	-	NM_014851	4	544	27	396	159	186	185
chr1_PHF13+	chr1	PHF13	6673756	6674165	+	NM_153812	1	180	37	50	35	23	41
chr1_PHF13+	chr1	PHF13	6676817	6676918	+	NM_153812	2	346	83	116	77	62	89
chr1_PHF13+	chr1	PHF13	6679863	6680397	+	NM_153812	3	1665	446	539	337	307	366
chr1_PHF13+	chr1	PHF13	6681471	6684093	+	NM_153812	4	7188	1956	2353	1262	1370	1536
chr1_THAP3+	chr1	THAP3	6684925	6685014	+	NM_001195753	1	4	0	3	0	0	0
chr1_THAP3+	chr1	THAP3	6685210	6685352	+	NM_001195752+NM_001195753+NM_138350	2	10	39	72	67	45	38
chr1_THAP3+	chr1	THAP3	6688559	6688751	+	NM_001195752+NM_001195753+NM_138350	3	48	118	204	169	123	128
chr1_THAP3+	chr1	THAP3	6690348	6690350	+	NM_001195753+NM_138350	4	23	41	85	48	45	43
chr1_THAP3+	chr1	THAP3	6690351	6690413	+	NM_001195752+NM_001195753+NM_138350	5	29	61	152	81	69	80
chr1_THAP3+	chr1	THAP3	6692430	6692450	+	NM_138350	6	0	4	1	1	3	0
chr1_THAP3+	chr1	THAP3	6692451	6692555	+	NM_001195752+NM_001195753+NM_138350	7	33	70	153	114	79	95
chr1_THAP3+	chr1	THAP3	6692856	6693642	+	NM_001195752+NM_001195753	8	138	282	521	406	342	326
chr1_THAP3+	chr1	THAP3	6694080	6695646	+	NM_138350	9	0	2	4	3	2	0
chr1_DNAJC11-	chr1	DNAJC11	6694228	6695760	-	NM_018198	1	52	206	332	215	307	323
chr1_DNAJC11-	chr1	DNAJC11	6696177	6696306	-	NM_018198	2	126	419	672	412	615	658
chr1_DNAJC11-	chr1	DNAJC11	6697258	6697400	-	NM_018198	3	157	452	714	456	702	702
chr1_DNAJC11-	chr1	DNAJC11	6697507	6697564	-	NM_018198	4	115	313	509	334	497	472
chr1_DNAJC11-	chr1	DNAJC11	6698355	6698424	-	NM_018198	5	114	284	498	341	432	515
chr1_DNAJC11-	chr1	DNAJC11	6699962	6700117	-	NM_018198	6	147	368	681	517	604	763
chr1_DNAJC11-	chr1	DNAJC11	6704618	6704734	-	NM_018198	7	123	356	639	446	568	677
chr1_DNAJC11-	chr1	DNAJC11	6705101	6705186	-	NM_018198	8	122	347	651	411	537	600
chr1_DNAJC11-	chr1	DNAJC11	6705849	6706038	-	NM_018198	9	184	509	904	538	703	906
chr1_DNAJC11-	chr1	DNAJC11	6711589	6711662	-	NM_018198	10	86	251	417	263	377	538
chr1_DNAJC11-	chr1	DNAJC11	6712889	6713011	-	NM_018198	11	91	270	475	306	439	581
chr1_DNAJC11-	chr1	DNAJC11	6713971	6714099	-	NM_018198	12	94	277	532	321	410	552
chr1_DNAJC11-	chr1	DNAJC11	6727769	6727870	-	NM_018198	13	84	246	490	308	362	526
chr1_DNAJC11-	chr1	DNAJC11	6738454	6738527	-	NM_018198	14	92	261	460	335	429	579
chr1_DNAJC11-	chr1	DNAJC11	6740968	6741097	-	NM_018198	15	120	317	545	414	589	670
chr1_DNAJC11-	chr1	DNAJC11	6761789	6761966	-	NM_018198	16	52	130	230	180	276	250
chr1_LOC100505887+	chr1	LOC100505887	6784805	6784910	+	NR_104620	1	0	0	0	0	0	0
chr1_LOC100505887+	chr1	LOC100505887	6787587	6787672	+	NR_104621	2	0	0	0	0	0	0
chr1_LOC100505887+	chr1	LOC100505887	6789780	6790072	+	NR_104621+NR_104620	3	0	1	0	0	0	0
chr1_CAMTA1+	chr1	CAMTA1	6845384	6845635	+	NR_038934+NM_001195563+NM_015215+NM_001242701	1	171	399	273	236	240	264
chr1_CAMTA1+	chr1	CAMTA1	6880241	6880310	+	NM_001242701+NM_001195563+NM_015215	2	243	522	434	351	419	487
chr1_CAMTA1+	chr1	CAMTA1	6885152	6885270	+	NR_038934+NM_001195563+NM_015215+NM_001242701	3	494	1137	882	630	651	842
chr1_CAMTA1+	chr1	CAMTA1	6931817	6931900	+	NR_038934+NM_001195563	4	425	962	800	513	540	691
chr1_CAMTA1+	chr1	CAMTA1	6931901	6932107	+	NM_001195563	5	195	329	273	253	297	330
chr1_CAMTA1+	chr1	CAMTA1	6947714	6948261	+	NM_001242701+NR_038934	6	260	949	786	189	173	274
chr1_CAMTA1+	chr1	CAMTA1	7151364	7151431	+	NM_015215	7	1	8	5	4	4	2
chr1_CAMTA1+	chr1	CAMTA1	7309551	7309686	+	NM_015215	8	4	13	3	4	4	2
chr1_CAMTA1+	chr1	CAMTA1	7527890	7527961	+	NM_015215	9	0	1	0	0	0	0
chr1_CAMTA1+	chr1	CAMTA1	7700460	7700613	+	NM_015215	10	0	0	0	0	0	0
chr1_CAMTA1+	chr1	CAMTA1	7721786	7721926	+	NM_015215	11	0	1	0	0	0	0
chr1_CAMTA1+	chr1	CAMTA1	7723413	7725259	+	NM_015215	12	6	19	0	3	0	5
chr1_CAMTA1+	chr1	CAMTA1	7730971	7731097	+	NM_015215	13	0	3	0	0	0	0
chr1_CAMTA1+	chr1	CAMTA1	7737659	7737793	+	NM_015215	14	11	4	1	1	0	0
chr1_CAMTA1+	chr1	CAMTA1	7792508	7792659	+	NM_015215	15	244	7	15	17	25	13
chr1_CAMTA1+	chr1	CAMTA1	7796404	7796600	+	NM_015215	16	508	18	23	30	33	40
chr1_CAMTA1+	chr1	CAMTA1	7796991	7797069	+	NM_015215	17	428	13	19	32	40	43
chr1_CAMTA1+	chr1	CAMTA1	7797315	7797630	+	NM_015215	18	755	27	44	61	93	102
chr1_CAMTA1+	chr1	CAMTA1	7798019	7798542	+	NM_015215	19	991	37	88	85	84	129
chr1_CAMTA1+	chr1	CAMTA1	7804895	7805082	+	NM_015215	20	536	20	59	40	57	81
chr1_CAMTA1+	chr1	CAMTA1	7805905	7806151	+	NM_015215	21	521	27	46	41	60	58
chr1_CAMTA1+	chr1	CAMTA1	7807770	7807841	+	NM_015215	22	223	13	20	13	20	21
chr1_CAMTA1+	chr1	CAMTA1	7811259	7811452	+	NM_015215	23	399	18	35	32	29	34
chr1_CAMTA1+	chr1	CAMTA1	7812519	7812593	+	NM_015215	24	285	11	24	25	21	24
chr1_CAMTA1+	chr1	CAMTA1	7815698	7815728	+	NM_015215	25	25	2	0	1	1	1
chr1_CAMTA1+	chr1	CAMTA1	7826519	7829766	+	NM_015215	26	4291	243	330	296	343	406
chr1_VAMP3+	chr1	VAMP3	7831329	7831445	+	NM_004781	1	158	271	442	410	515	592
chr1_VAMP3+	chr1	VAMP3	7833502	7833571	+	NM_004781	2	319	479	805	747	887	1108
chr1_VAMP3+	chr1	VAMP3	7837220	7837378	+	NM_004781	3	476	765	1148	1171	1294	1631
chr1_VAMP3+	chr1	VAMP3	7838178	7838229	+	NM_004781	4	227	454	611	620	690	811
chr1_VAMP3+	chr1	VAMP3	7839686	7841492	+	NM_004781	5	2029	4372	6145	5740	6175	7589
chr1_PER3+	chr1	PER3	7844489	7844528	+	NM_001289864+NM_016831+NM_001289861+NM_001289862+NM_001289863	1	1	0	0	0	0	1
chr1_PER3+	chr1	PER3	7844714	7845065	+	NM_001289864+NM_016831+NM_001289861+NM_001289862+NM_001289863	2	17	29	29	20	18	18
chr1_PER3+	chr1	PER3	7845501	7845646	+	NM_001289864+NM_016831+NM_001289861+NM_001289862+NM_001289863	3	21	50	50	23	22	41
chr1_PER3+	chr1	PER3	7846781	7846896	+	NM_001289864+NM_016831+NM_001289861+NM_001289862+NM_001289863	4	19	61	46	20	20	42
chr1_PER3+	chr1	PER3	7848105	7848306	+	NM_001289864+NM_016831+NM_001289861+NM_001289862+NM_001289863	5	31	81	49	35	29	67
chr1_PER3+	chr1	PER3	7854017	7854019	+	NM_001289861+NM_001289862+NM_001289863	6	8	21	16	9	15	21
chr1_PER3+	chr1	PER3	7854020	7854068	+	NM_001289864+NM_016831+NM_001289861+NM_001289862+NM_001289863	7	20	38	32	17	25	37
chr1_PER3+	chr1	PER3	7858521	7858584	+	NM_001289864	8	0	2	1	3	3	0
chr1_PER3+	chr1	PER3	7858585	7858733	+	NM_001289864+NM_016831+NM_001289861+NM_001289862+NM_001289863	9	24	56	47	32	43	59
chr1_PER3+	chr1	PER3	7861173	7861251	+	NM_001289864+NM_016831+NM_001289861+NM_001289862+NM_001289863	10	13	43	40	31	32	44
chr1_PER3+	chr1	PER3	7863107	7863213	+	NM_001289864+NM_016831+NM_001289861+NM_001289862+NM_001289863	11	14	53	45	24	27	29
chr1_PER3+	chr1	PER3	7863752	7863908	+	NM_001289864+NM_016831+NM_001289861+NM_001289862+NM_001289863	12	19	65	56	26	28	43
chr1_PER3+	chr1	PER3	7868953	7869058	+	NM_001289864+NM_016831+NM_001289861+NM_001289862+NM_001289863	13	18	37	46	25	20	35
chr1_PER3+	chr1	PER3	7869953	7870081	+	NM_001289864+NM_016831+NM_001289861+NM_001289862+NM_001289863	14	16	40	62	19	39	35
chr1_PER3+	chr1	PER3	7870498	7870627	+	NM_001289864+NM_016831+NM_001289861+NM_001289862+NM_001289863	15	9	51	60	17	47	46
chr1_PER3+	chr1	PER3	7870628	7870648	+	NM_001289864+NM_001289861+NM_001289862	16	3	26	17	8	11	12
chr1_PER3+	chr1	PER3	7879345	7879480	+	NM_001289864+NM_016831+NM_001289861+NM_001289862+NM_001289863	17	12	48	46	12	28	38
chr1_PER3+	chr1	PER3	7880175	7880299	+	NM_001289864+NM_016831+NM_001289861+NM_001289862+NM_001289863	18	26	70	57	22	25	50
chr1_PER3+	chr1	PER3	7880527	7880700	+	NM_001289864+NM_016831+NM_001289861+NM_001289862+NM_001289863	19	35	82	74	37	31	81
chr1_PER3+	chr1	PER3	7886540	7886770	+	NM_001289864+NM_016831+NM_001289861+NM_001289862+NM_001289863	20	28	59	58	30	31	56
chr1_PER3+	chr1	PER3	7887178	7887875	+	NM_001289864+NM_016831+NM_001289861+NM_001289862+NM_001289863	21	74	140	167	62	79	106
chr1_PER3+	chr1	PER3	7889894	7889896	+	NM_001289862	22	3	18	14	4	3	19
chr1_PER3+	chr1	PER3	7889897	7890011	+	NM_001289864+NM_016831+NM_001289861+NM_001289862+NM_001289863	23	15	69	53	21	16	41
chr1_PER3+	chr1	PER3	7890012	7890065	+	NM_001289864+NM_016831+NM_001289862	24	0	15	11	6	2	5
chr1_PER3+	chr1	PER3	7890066	7890221	+	NM_001289864+NM_016831+NM_001289861+NM_001289862+NM_001289863	25	18	93	58	30	20	40
chr1_PER3+	chr1	PER3	7895822	7896005	+	NM_001289864+NM_016831+NM_001289861+NM_001289862+NM_001289863	26	19	75	43	35	21	42
chr1_PER3+	chr1	PER3	7897059	7897209	+	NM_001289864+NM_016831+NM_001289861+NM_001289862+NM_001289863	27	20	68	50	34	24	31
chr1_PER3+	chr1	PER3	7902732	7905240	+	NM_001289864+NM_016831+NM_001289861+NM_001289862+NM_001289863	28	160	639	478	196	207	292
chr1_UTS2-	chr1	UTS2	7907672	7907942	-	NM_006786+NM_021995	1	0	0	0	0	0	0
chr1_UTS2-	chr1	UTS2	7909700	7909743	-	NM_006786+NM_021995	2	0	0	0	0	0	0
chr1_UTS2-	chr1	UTS2	7910872	7910982	-	NM_006786+NM_021995	3	0	0	0	0	0	0
chr1_UTS2-	chr1	UTS2	7912961	7912983	-	NM_006786+NM_021995	4	0	0	0	0	0	0
chr1_UTS2-	chr1	UTS2	7912984	7913104	-	NM_006786	5	0	0	0	0	0	0
chr1_UTS2-	chr1	UTS2	7913367	7913551	-	NM_021995	6	0	0	0	0	0	0
chr1_TNFRSF9-	chr1	TNFRSF9	7975931	7980983	-	NM_001561	1	23	12	229	144	51	21
chr1_TNFRSF9-	chr1	TNFRSF9	7993222	7993356	-	NM_001561	2	4	2	18	18	11	4
chr1_TNFRSF9-	chr1	TNFRSF9	7995073	7995203	-	NM_001561	3	3	2	26	15	7	2
chr1_TNFRSF9-	chr1	TNFRSF9	7997750	7997816	-	NM_001561	4	6	2	31	15	3	4
chr1_TNFRSF9-	chr1	TNFRSF9	7998253	7998390	-	NM_001561	5	7	2	46	20	6	11
chr1_TNFRSF9-	chr1	TNFRSF9	7998781	7998888	-	NM_001561	6	5	0	31	19	5	13
chr1_TNFRSF9-	chr1	TNFRSF9	7999955	8000138	-	NM_001561	7	4	0	42	19	10	15
chr1_TNFRSF9-	chr1	TNFRSF9	8000844	8000993	-	NM_001561	8	1	0	12	1	3	4
chr1_TNFRSF9-	chr1	TNFRSF9	8003199	8003225	-	NM_001561	9	0	0	0	0	0	0
chr1_PARK7+	chr1	PARK7	8021714	8021795	+	NM_007262+NM_001123377	1	216	369	514	385	472	639
chr1_PARK7+	chr1	PARK7	8021796	8021853	+	NM_007262	2	234	304	483	392	426	488
chr1_PARK7+	chr1	PARK7	8022823	8022935	+	NM_007262+NM_001123377	3	1130	1974	2883	2105	2302	3090
chr1_PARK7+	chr1	PARK7	8025384	8025485	+	NM_007262+NM_001123377	4	1678	2971	4322	3076	3321	4758
chr1_PARK7+	chr1	PARK7	8029405	8029464	+	NM_007262+NM_001123377	5	1450	2515	3794	2600	2793	4123
chr1_PARK7+	chr1	PARK7	8030954	8031023	+	NM_007262+NM_001123377	6	1474	2538	3830	2716	2965	4240
chr1_PARK7+	chr1	PARK7	8037712	8037798	+	NM_007262+NM_001123377	7	1405	2607	3726	2727	2830	4073
chr1_PARK7+	chr1	PARK7	8044954	8045342	+	NM_007262+NM_001123377	8	2040	4012	5145	3809	4057	5431
chr1_ERRFI1-	chr1	ERRFI1	8071779	8074456	-	NM_018948	1	25575	2201	4459	17636	9799	12345
chr1_ERRFI1-	chr1	ERRFI1	8075368	8075444	-	NM_018948	2	1196	99	246	909	513	609
chr1_ERRFI1-	chr1	ERRFI1	8075555	8075752	-	NM_018948	3	1579	126	266	1205	585	788
chr1_ERRFI1-	chr1	ERRFI1	8086218	8086393	-	NM_018948	4	206	16	36	146	54	94
chr1_LOC102724539+	chr1	LOC102724539	8268732	8268933	+	NR_125998	1	0	2	0	0	0	1
chr1_LOC102724539+	chr1	LOC102724539	8270547	8270655	+	NR_125998	2	0	0	0	0	0	1
chr1_LOC102724539+	chr1	LOC102724539	8274685	8274738	+	NR_125998	3	0	0	0	0	0	0
chr1_LOC102724539+	chr1	LOC102724539	8275139	8275268	+	NR_125998	4	0	0	0	0	1	0
chr1_SLC45A1+	chr1	SLC45A1	8378145	8378246	+	NM_001080397	1	1	2	4	4	2	1
chr1_SLC45A1+	chr1	SLC45A1	8384366	8384786	+	NM_001080397	2	10	21	10	29	6	4
chr1_SLC45A1+	chr1	SLC45A1	8385358	8385450	+	NM_001080397	3	0	8	8	18	2	2
chr1_SLC45A1+	chr1	SLC45A1	8385878	8386102	+	NM_001080397	4	7	36	13	37	12	12
chr1_SLC45A1+	chr1	SLC45A1	8390269	8390996	+	NM_001080397	5	16	41	27	54	10	1
chr1_SLC45A1+	chr1	SLC45A1	8395497	8395650	+	NM_001080397	6	10	22	14	19	4	2
chr1_SLC45A1+	chr1	SLC45A1	8397876	8398052	+	NM_001080397	7	14	36	16	25	7	1
chr1_SLC45A1+	chr1	SLC45A1	8399553	8399758	+	NM_001080397	8	18	28	14	39	4	2
chr1_SLC45A1+	chr1	SLC45A1	8403807	8404227	+	NM_001080397	9	17	17	18	42	6	4
chr1_RERE-	chr1	RERE	8412464	8415180	-	NM_001042682+NM_001042681+NM_012102	1	2280	4590	4793	2969	2862	2784
chr1_RERE-	chr1	RERE	8415479	8415659	-	NM_001042682+NM_001042681+NM_012102	2	202	271	409	250	302	201
chr1_RERE-	chr1	RERE	8416160	8416306	-	NM_001042682+NM_001042681+NM_012102	3	244	291	479	291	275	248
chr1_RERE-	chr1	RERE	8418256	8418976	-	NM_001042682+NM_001042681+NM_012102	4	762	750	1173	817	678	709
chr1_RERE-	chr1	RERE	8419824	8420046	-	NM_001042682+NM_001042681+NM_012102	5	222	307	463	267	258	245
chr1_RERE-	chr1	RERE	8420172	8421550	-	NM_001042682+NM_001042681+NM_012102	6	709	736	1140	882	749	707
chr1_RERE-	chr1	RERE	8421823	8421936	-	NM_001042682+NM_001042681+NM_012102	7	220	322	471	269	279	289
chr1_RERE-	chr1	RERE	8422743	8422904	-	NM_001042682+NM_001042681+NM_012102	8	229	375	518	352	340	348
chr1_RERE-	chr1	RERE	8424116	8424315	-	NM_001042682+NM_001042681+NM_012102	9	259	411	558	383	342	370
chr1_RERE-	chr1	RERE	8424806	8424898	-	NM_001042682+NM_001042681+NM_012102	10	166	240	392	239	216	250
chr1_RERE-	chr1	RERE	8425872	8426034	-	NM_001042682+NM_001042681+NM_012102	11	171	232	416	276	252	235
chr1_RERE-	chr1	RERE	8482787	8482867	-	NM_001042682+NM_001042681+NM_012102	12	109	129	207	159	132	138
chr1_RERE-	chr1	RERE	8483621	8483747	-	NM_001042682	13	10	4	9	17	2	2
chr1_RERE-	chr1	RERE	8525985	8526083	-	NM_001042681+NM_012102	14	89	168	187	110	131	168
chr1_RERE-	chr1	RERE	8555123	8555222	-	NM_001042681+NM_012102	15	117	206	235	149	161	209
chr1_RERE-	chr1	RERE	8557465	8557589	-	NM_001042681+NM_012102	16	127	227	238	149	173	197
chr1_RERE-	chr1	RERE	8568686	8568734	-	NM_001042681+NM_012102	17	79	172	158	99	130	126
chr1_RERE-	chr1	RERE	8601273	8601377	-	NM_001042681+NM_012102	18	65	175	182	129	164	144
chr1_RERE-	chr1	RERE	8616534	8616630	-	NM_001042681+NM_012102	19	68	150	194	147	155	146
chr1_RERE-	chr1	RERE	8617477	8617582	-	NM_001042681+NM_012102	20	69	149	194	149	150	162
chr1_RERE-	chr1	RERE	8674620	8674745	-	NM_001042681+NM_012102	21	77	84	154	126	161	159
chr1_RERE-	chr1	RERE	8684369	8684439	-	NM_001042681+NM_012102	22	84	163	197	117	171	176
chr1_RERE-	chr1	RERE	8716032	8716500	-	NM_001042681+NM_012102	23	208	416	489	272	329	416
chr1_RERE-	chr1	RERE	8852463	8852647	-	NM_012102	24	0	3	0	8	7	5
chr1_RERE-	chr1	RERE	8877219	8877699	-	NM_001042681+NM_012102	25	17	24	8	20	20	29
chr1_LOC102724552+	chr1	LOC102724552	8484705	8484761	+	NR_125999	1	1	0	0	0	0	0
chr1_LOC102724552+	chr1	LOC102724552	8488542	8488648	+	NR_125999	2	0	2	0	0	1	0
chr1_LOC102724552+	chr1	LOC102724552	8489887	8490032	+	NR_125999	3	2	2	0	0	2	0
chr1_LOC102724552+	chr1	LOC102724552	8494693	8495076	+	NR_125999	4	3	0	0	0	4	0
chr1_ENO1-	chr1	ENO1	8921059	8921488	-	NM_001201483+NM_001428	1	4962	17726	38164	26867	34738	42119
chr1_ENO1-	chr1	ENO1	8922946	8923004	-	NM_001201483+NM_001428	2	2602	9107	21425	14118	18652	22904
chr1_ENO1-	chr1	ENO1	8923294	8923402	-	NM_001201483+NM_001428	3	3475	12297	29979	19323	26204	32110
chr1_ENO1-	chr1	ENO1	8923950	8924151	-	NM_001201483+NM_001428	4	4841	16723	43626	27792	37804	47161
chr1_ENO1-	chr1	ENO1	8925344	8925541	-	NM_001201483+NM_001428	5	4111	13399	35604	23345	31810	40399
chr1_ENO1-	chr1	ENO1	8926338	8926560	-	NM_001201483+NM_001428	6	3801	12761	35544	24009	33014	42717
chr1_ENO1-	chr1	ENO1	8927176	8927309	-	NM_001201483+NM_001428	7	2765	9408	25660	17552	24027	31280
chr1_ENO1-	chr1	ENO1	8928047	8928116	-	NM_001201483+NM_001428	8	2008	7170	20570	13719	18731	24932
chr1_ENO1-	chr1	ENO1	8930511	8930569	-	NM_001201483+NM_001428	9	1812	6472	18390	12407	17200	22944
chr1_ENO1-	chr1	ENO1	8930570	8931635	-	NM_001201483	10	523	436	546	260	191	268
chr1_ENO1-	chr1	ENO1	8931950	8932045	-	NM_001428	11	2561	8500	23799	16378	22815	29222
chr1_ENO1-	chr1	ENO1	8934883	8934976	-	NM_001428	12	2542	8188	22830	15667	22054	27737
chr1_ENO1-	chr1	ENO1	8938639	8939151	-	NM_001428	13	1420	4771	13309	8957	12589	16146
chr1_MIR6728-	chr1	MIR6728	8926561	8926649	-	NR_106786	1	2	2	3	1	1	0
chr1_ENO1-AS1+	chr1	ENO1	8938894	8939019	+	NR_038351	1	0	0	0	0	0	0
chr1_ENO1-AS1+	chr1	ENO1	8939624	8939943	+	NR_038351	2	1	6	1	5	3	4
chr1_CA6+	chr1	CA6	9005893	9006024	+	NM_001215+NM_001270502+NM_001270501+NM_001270500	1	0	0	2	0	0	0
chr1_CA6+	chr1	CA6	9009322	9009501	+	NM_001215+NM_001270500	2	0	0	2	0	0	0
chr1_CA6+	chr1	CA6	9017196	9017344	+	NM_001215+NM_001270501+NM_001270500	3	0	2	0	0	0	0
chr1_CA6+	chr1	CA6	9018969	9019061	+	NM_001215+NM_001270502+NM_001270501+NM_001270500	4	0	1	0	0	0	0
chr1_CA6+	chr1	CA6	9022646	9022715	+	NM_001215+NM_001270502+NM_001270501+NM_001270500	5	0	0	0	0	0	0
chr1_CA6+	chr1	CA6	9027718	9027875	+	NM_001215+NM_001270502+NM_001270501+NM_001270500	6	0	1	0	0	0	0
chr1_CA6+	chr1	CA6	9030926	9031040	+	NM_001215+NM_001270502+NM_001270501+NM_001270500	7	0	2	0	0	0	0
chr1_CA6+	chr1	CA6	9034406	9034503	+	NM_001270500	8	0	0	0	0	0	0
chr1_CA6+	chr1	CA6	9034681	9035148	+	NM_001215+NM_001270502+NM_001270501	9	0	1	2	0	0	0
chr1_SLC2A7-	chr1	SLC2A7	9063359	9063577	-	NM_207420	1	4	8	2	0	0	0
chr1_SLC2A7-	chr1	SLC2A7	9064811	9064938	-	NM_207420	2	4	1	0	0	0	0
chr1_SLC2A7-	chr1	SLC2A7	9067369	9067444	-	NM_207420	3	0	0	0	0	0	0
chr1_SLC2A7-	chr1	SLC2A7	9070202	9070303	-	NM_207420	4	0	0	0	0	0	0
chr1_SLC2A7-	chr1	SLC2A7	9073584	9073694	-	NM_207420	5	0	0	0	0	0	0
chr1_SLC2A7-	chr1	SLC2A7	9074740	9074927	-	NM_207420	6	0	4	2	0	0	0
chr1_SLC2A7-	chr1	SLC2A7	9075176	9075301	-	NM_207420	7	0	0	1	0	0	0
chr1_SLC2A7-	chr1	SLC2A7	9078282	9078434	-	NM_207420	8	0	9	2	0	0	0
chr1_SLC2A7-	chr1	SLC2A7	9079268	9079392	-	NM_207420	9	0	0	0	0	0	0
chr1_SLC2A7-	chr1	SLC2A7	9082977	9083137	-	NM_207420	10	0	0	0	0	0	0
chr1_SLC2A7-	chr1	SLC2A7	9085035	9085133	-	NM_207420	11	0	0	0	0	0	0
chr1_SLC2A7-	chr1	SLC2A7	9086354	9086404	-	NM_207420	12	0	0	0	0	0	0
chr1_SLC2A5-	chr1	SLC2A5	9097005	9097848	-	NM_003039	1	4	16	2	6	0	0
chr1_SLC2A5-	chr1	SLC2A5	9097956	9098083	-	NM_003039	2	1	2	0	0	0	1
chr1_SLC2A5-	chr1	SLC2A5	9098490	9098565	-	NM_003039	3	1	2	0	0	0	2
chr1_SLC2A5-	chr1	SLC2A5	9098887	9098988	-	NM_003039	4	2	0	1	0	0	2
chr1_SLC2A5-	chr1	SLC2A5	9099611	9099721	-	NM_003039	5	2	2	3	0	0	0
chr1_SLC2A5-	chr1	SLC2A5	9099859	9100046	-	NM_003039	6	1	0	2	1	1	0
chr1_SLC2A5-	chr1	SLC2A5	9100123	9100248	-	NM_003039	7	1	0	0	1	2	0
chr1_SLC2A5-	chr1	SLC2A5	9101427	9101843	-	NM_001135585	8	2	0	0	0	0	0
chr1_SLC2A5-	chr1	SLC2A5	9101844	9101996	-	NM_003039+NM_001135585	9	3	0	0	1	1	0
chr1_SLC2A5-	chr1	SLC2A5	9107669	9107793	-	NM_003039+NM_001135585	10	1	2	0	2	0	0
chr1_SLC2A5-	chr1	SLC2A5	9117507	9117667	-	NM_003039+NM_001135585	11	0	4	2	1	0	2
chr1_SLC2A5-	chr1	SLC2A5	9118211	9118309	-	NM_003039+NM_001135585	12	2	2	2	0	0	2
chr1_SLC2A5-	chr1	SLC2A5	9129563	9129887	-	NM_003039+NM_001135585	13	0	0	0	0	0	2
chr1_GPR157-	chr1	GPR157	9164476	9164693	-	NM_024980	1	0	11	56	32	8	28
chr1_GPR157-	chr1	GPR157	9165545	9165739	-	NM_024980	2	0	0	17	6	5	3
chr1_GPR157-	chr1	GPR157	9171335	9171548	-	NM_024980	3	1	12	49	22	12	18
chr1_GPR157-	chr1	GPR157	9188704	9189229	-	NM_024980	4	1	4	9	10	4	10
chr1_MIR34A-	chr1	MIR34A	9211727	9211836	-	NR_029610	1	0	0	6	11	3	2
chr1_H6PD+	chr1	H6PD	9294863	9295125	+	NM_004285	1	3	1	0	6	2	2
chr1_H6PD+	chr1	H6PD	9299903	9300077	+	NM_001282587	2	4	4	23	53	3	4
chr1_H6PD+	chr1	H6PD	9304984	9305620	+	NM_004285+NM_001282587	3	162	223	226	598	271	323
chr1_H6PD+	chr1	H6PD	9307025	9307142	+	NM_004285+NM_001282587	4	45	72	69	209	98	101
chr1_H6PD+	chr1	H6PD	9322118	9322387	+	NM_004285+NM_001282587	5	74	112	110	314	139	128
chr1_H6PD+	chr1	H6PD	9323568	9331394	+	NM_004285+NM_001282587	6	1929	3653	3011	6250	2888	2614
chr1_SPSB1+	chr1	SPSB1	9352941	9353130	+	NM_025106	1	121	4	19	38	16	17
chr1_SPSB1+	chr1	SPSB1	9415802	9416644	+	NM_025106	2	4531	145	738	1619	969	798
chr1_SPSB1+	chr1	SPSB1	9427507	9429590	+	NM_025106	3	7210	361	1261	2514	1348	1195
chr1_LOC100506022-	chr1	LOC100506022	9485153	9487440	-	NR_104623+NR_104622	1	20	18	20	41	17	8
chr1_LOC100506022-	chr1	LOC100506022	9488901	9488975	-	NR_104623	2	0	3	0	2	0	0
chr1_LOC100506022-	chr1	LOC100506022	9488981	9489055	-	NR_104622	3	0	0	0	0	0	0
chr1_SLC25A33+	chr1	SLC25A33	9599528	9599806	+	NM_032315	1	115	47	42	12	26	27
chr1_SLC25A33+	chr1	SLC25A33	9613684	9613863	+	NM_032315	2	945	343	435	183	220	254
chr1_SLC25A33+	chr1	SLC25A33	9627342	9627419	+	NM_032315	3	849	286	421	186	192	228
chr1_SLC25A33+	chr1	SLC25A33	9630316	9630416	+	NM_032315	4	863	260	421	162	164	199
chr1_SLC25A33+	chr1	SLC25A33	9633404	9633470	+	NM_032315	5	817	239	345	145	151	217
chr1_SLC25A33+	chr1	SLC25A33	9640012	9640292	+	NM_032315	6	1608	513	765	322	312	410
chr1_SLC25A33+	chr1	SLC25A33	9642357	9642831	+	NM_032315	7	1403	488	615	320	282	341
chr1_TMEM201+	chr1	TMEM201	9648932	9649101	+	NM_001130924+NM_001010866	1	16	16	27	12	15	15
chr1_TMEM201+	chr1	TMEM201	9655948	9656068	+	NM_001130924+NM_001010866	2	103	61	131	41	64	79
chr1_TMEM201+	chr1	TMEM201	9656917	9657111	+	NM_001130924+NM_001010866	3	224	100	255	95	128	143
chr1_TMEM201+	chr1	TMEM201	9658507	9658683	+	NM_001130924+NM_001010866	4	269	131	231	112	138	159
chr1_TMEM201+	chr1	TMEM201	9661163	9661512	+	NM_001130924+NM_001010866	5	364	137	281	127	233	231
chr1_TMEM201+	chr1	TMEM201	9662127	9662330	+	NM_001130924+NM_001010866	6	230	118	198	86	148	119
chr1_TMEM201+	chr1	TMEM201	9662331	9665020	+	NM_001010866	7	1280	760	1941	733	1058	1099
chr1_TMEM201+	chr1	TMEM201	9667615	9667847	+	NM_001130924	8	188	143	110	56	92	78
chr1_TMEM201+	chr1	TMEM201	9669898	9669969	+	NM_001130924	9	40	54	36	18	32	39
chr1_TMEM201+	chr1	TMEM201	9670564	9670863	+	NM_001130924	10	112	96	69	49	68	71
chr1_TMEM201+	chr1	TMEM201	9671811	9671948	+	NM_001130924	11	84	61	49	35	43	34
chr1_TMEM201+	chr1	TMEM201	9673044	9674935	+	NM_001130924	12	784	710	568	256	338	376
chr1_PIK3CD+	chr1	PIK3CD	9711790	9711860	+	NM_005026	1	2	0	6	4	3	5
chr1_PIK3CD+	chr1	PIK3CD	9751525	9751629	+	NM_005026	2	21	9	94	119	152	128
chr1_PIK3CD+	chr1	PIK3CD	9770482	9770654	+	NM_005026	3	30	25	169	218	286	251
chr1_PIK3CD+	chr1	PIK3CD	9775599	9775827	+	NM_005026	4	39	26	131	216	241	232
chr1_PIK3CD+	chr1	PIK3CD	9775907	9776136	+	NM_005026	5	28	13	64	161	163	145
chr1_PIK3CD+	chr1	PIK3CD	9776498	9776677	+	NM_005026	6	26	27	111	177	198	158
chr1_PIK3CD+	chr1	PIK3CD	9777017	9777166	+	NM_005026	7	28	38	132	205	258	212
chr1_PIK3CD+	chr1	PIK3CD	9777595	9777684	+	NM_005026	8	24	29	95	168	200	200
chr1_PIK3CD+	chr1	PIK3CD	9778752	9778973	+	NM_005026	9	36	82	201	324	294	345
chr1_PIK3CD+	chr1	PIK3CD	9779979	9780075	+	NM_005026	10	23	44	158	205	180	205
chr1_PIK3CD+	chr1	PIK3CD	9780170	9780300	+	NM_005026	11	19	25	107	155	161	181
chr1_PIK3CD+	chr1	PIK3CD	9780669	9780719	+	NM_005026	12	12	19	50	123	118	112
chr1_PIK3CD+	chr1	PIK3CD	9780800	9780967	+	NM_005026	13	31	50	98	225	219	199
chr1_PIK3CD+	chr1	PIK3CD	9781185	9781306	+	NM_005026	14	28	35	107	164	213	159
chr1_PIK3CD+	chr1	PIK3CD	9781502	9781645	+	NM_005026	15	25	45	102	172	244	154
chr1_PIK3CD+	chr1	PIK3CD	9781819	9781918	+	NM_005026	16	25	31	77	136	189	161
chr1_PIK3CD+	chr1	PIK3CD	9782033	9782211	+	NM_005026	17	41	59	156	235	292	296
chr1_PIK3CD+	chr1	PIK3CD	9782302	9782414	+	NM_005026	18	27	46	132	163	206	188
chr1_PIK3CD+	chr1	PIK3CD	9782586	9782664	+	NM_005026	19	20	31	81	113	157	112
chr1_PIK3CD+	chr1	PIK3CD	9783183	9783350	+	NM_005026	20	43	74	152	234	326	249
chr1_PIK3CD+	chr1	PIK3CD	9784027	9784150	+	NM_005026	21	35	45	124	204	266	238
chr1_PIK3CD+	chr1	PIK3CD	9784334	9784479	+	NM_005026	22	32	39	154	241	255	238
chr1_PIK3CD+	chr1	PIK3CD	9784862	9784994	+	NM_005026	23	47	55	177	300	225	263
chr1_PIK3CD+	chr1	PIK3CD	9786967	9789172	+	NM_005026	24	250	479	1091	1782	1830	1672
chr1_PIK3CD-AS1-	chr1	PIK3CD	9712668	9714101	-	NR_027045	1	0	0	2	0	0	0
chr1_PIK3CD-AS1-	chr1	PIK3CD	9714256	9714644	-	NR_027045	2	0	0	0	0	0	0
chr1_PIK3CD-AS2-	chr1	PIK3CD	9732484	9732777	-	NR_126366+NR_126367	1	3	92	12	6	0	0
chr1_PIK3CD-AS2-	chr1	PIK3CD	9740770	9740902	-	NR_126366	2	4	41	7	3	2	1
chr1_PIK3CD-AS2-	chr1	PIK3CD	9740903	9741193	-	NR_126368+NR_126366	3	36	146	46	18	26	15
chr1_PIK3CD-AS2-	chr1	PIK3CD	9747393	9747632	-	NR_126368+NR_126366+NR_126367	4	29	145	50	22	15	13
chr1_CLSTN1-	chr1	CLSTN1	9789079	9790763	-	NM_001302883+NM_001009566+NM_014944	1	3930	5243	4866	5622	7653	8426
chr1_CLSTN1-	chr1	CLSTN1	9791264	9791448	-	NM_001302883+NM_001009566+NM_014944	2	1081	1358	1476	1566	2283	2709
chr1_CLSTN1-	chr1	CLSTN1	9791819	9791954	-	NM_001302883+NM_001009566+NM_014944	3	863	1188	1181	1163	1813	2172
chr1_CLSTN1-	chr1	CLSTN1	9793459	9793604	-	NM_001302883+NM_001009566+NM_014944	4	871	1232	1238	1261	1855	2258
chr1_CLSTN1-	chr1	CLSTN1	9794030	9794200	-	NM_001302883+NM_001009566+NM_014944	5	975	1340	1450	1461	2199	2456
chr1_CLSTN1-	chr1	CLSTN1	9795006	9795232	-	NM_001302883+NM_001009566+NM_014944	6	1172	1537	1804	1818	2644	2902
chr1_CLSTN1-	chr1	CLSTN1	9795525	9795673	-	NM_001302883+NM_001009566+NM_014944	7	856	1032	1294	1211	1793	2047
chr1_CLSTN1-	chr1	CLSTN1	9795943	9796100	-	NM_001302883+NM_001009566+NM_014944	8	786	976	1228	1223	1819	2036
chr1_CLSTN1-	chr1	CLSTN1	9797556	9797612	-	NM_001009566+NM_014944	9	424	498	593	615	705	489
chr1_CLSTN1-	chr1	CLSTN1	9801152	9801314	-	NM_001302883+NM_001009566+NM_014944	10	690	940	1152	1289	1961	2102
chr1_CLSTN1-	chr1	CLSTN1	9803942	9804063	-	NM_001302883+NM_001009566+NM_014944	11	554	724	813	950	1459	1666
chr1_CLSTN1-	chr1	CLSTN1	9804453	9804701	-	NM_001302883+NM_001009566+NM_014944	12	911	1028	1201	1429	1977	2340
chr1_CLSTN1-	chr1	CLSTN1	9809519	9809704	-	NM_001302883+NM_001009566+NM_014944	13	697	803	1169	1258	1707	1963
chr1_CLSTN1-	chr1	CLSTN1	9809822	9809971	-	NM_001302883+NM_001009566+NM_014944	14	549	721	1035	1106	1561	1817
chr1_CLSTN1-	chr1	CLSTN1	9811531	9811739	-	NM_001302883+NM_001009566+NM_014944	15	728	963	1197	1392	1976	2265
chr1_CLSTN1-	chr1	CLSTN1	9815172	9815367	-	NM_001302883+NM_001009566+NM_014944	16	679	827	1094	1198	1758	2094
chr1_CLSTN1-	chr1	CLSTN1	9816539	9816568	-	NM_001302883+NM_001009566	17	171	52	134	106	57	28
chr1_CLSTN1-	chr1	CLSTN1	9833330	9833452	-	NM_001302883+NM_001009566+NM_014944	18	237	287	362	493	635	791
chr1_CLSTN1-	chr1	CLSTN1	9883701	9884584	-	NM_001302883+NM_001009566+NM_014944	19	39	38	51	57	70	61
chr1_CTNNBIP1-	chr1	CTNNBIP1	9908334	9910834	-	NM_001012329+NM_020248	1	1143	3281	898	1700	2094	2435
chr1_CTNNBIP1-	chr1	CTNNBIP1	9931245	9931335	-	NM_001012329+NM_020248	2	187	390	208	350	409	585
chr1_CTNNBIP1-	chr1	CTNNBIP1	9932027	9932146	-	NM_001012329+NM_020248	3	135	308	166	277	362	496
chr1_CTNNBIP1-	chr1	CTNNBIP1	9937963	9938047	-	NM_001012329+NM_020248	4	43	112	64	107	176	192
chr1_CTNNBIP1-	chr1	CTNNBIP1	9943763	9943796	-	NM_020248	5	0	3	8	8	8	16
chr1_CTNNBIP1-	chr1	CTNNBIP1	9970153	9970316	-	NM_001012329+NM_020248	6	11	8	6	12	20	18
chr1_LZIC-	chr1	LZIC	9989776	9990515	-	NM_032368	1	238	220	413	384	391	540
chr1_LZIC-	chr1	LZIC	9991949	9992030	-	NM_032368	2	94	103	169	180	190	238
chr1_LZIC-	chr1	LZIC	9992861	9992956	-	NM_032368	3	105	142	193	199	210	281
chr1_LZIC-	chr1	LZIC	9994820	9994918	-	NM_032368	4	110	142	208	232	252	299
chr1_LZIC-	chr1	LZIC	9995550	9995685	-	NM_032368	5	138	128	248	273	299	352
chr1_LZIC-	chr1	LZIC	9996577	9996685	-	NM_032368	6	142	103	203	237	250	337
chr1_LZIC-	chr1	LZIC	10002682	10002826	-	NM_032368	7	132	128	247	189	251	331
chr1_NMNAT1+	chr1	NMNAT1	10002981	10003083	+	NM_001297778	1	6	6	31	31	16	13
chr1_NMNAT1+	chr1	NMNAT1	10003486	10003573	+	NM_001297779+NM_022787	2	6	19	12	22	18	20
chr1_NMNAT1+	chr1	NMNAT1	10032076	10032246	+	NM_001297779+NM_001297778+NM_022787	3	26	61	60	107	78	87
chr1_NMNAT1+	chr1	NMNAT1	10035650	10035833	+	NM_001297779+NM_001297778+NM_022787	4	33	54	69	125	89	105
chr1_NMNAT1+	chr1	NMNAT1	10041089	10041228	+	NM_001297779+NM_001297778+NM_022787	5	14	38	48	93	52	89
chr1_NMNAT1+	chr1	NMNAT1	10041314	10041824	+	NM_001297779	6	4	10	7	14	15	8
chr1_NMNAT1+	chr1	NMNAT1	10042359	10045556	+	NM_001297778+NM_022787	7	86	189	246	434	351	386
chr1_MIR5697+	chr1	MIR5697	10027439	10027516	+	NR_049882	1	0	0	0	0	0	2
chr1_RBP7+	chr1	RBP7	10057255	10057389	+	NM_052960	1	7	152	181	69	105	130
chr1_RBP7+	chr1	RBP7	10067628	10067806	+	NM_052960	2	18	369	434	150	222	315
chr1_RBP7+	chr1	RBP7	10068231	10068332	+	NM_052960	3	16	290	329	88	129	196
chr1_RBP7+	chr1	RBP7	10075840	10076078	+	NM_052960	4	15	250	251	69	126	150
chr1_UBE4B+	chr1	UBE4B	10093041	10093752	+	NM_001105562+NM_006048	1	196	263	439	434	490	605
chr1_UBE4B+	chr1	UBE4B	10132086	10132272	+	NM_001105562+NM_006048	2	134	171	296	290	286	387
chr1_UBE4B+	chr1	UBE4B	10155519	10155654	+	NM_001105562+NM_006048	3	138	168	306	246	309	443
chr1_UBE4B+	chr1	UBE4B	10161166	10161253	+	NM_001105562+NM_006048	4	103	167	229	170	257	337
chr1_UBE4B+	chr1	UBE4B	10163006	10163150	+	NM_001105562+NM_006048	5	89	189	252	207	272	327
chr1_UBE4B+	chr1	UBE4B	10165574	10165802	+	NM_001105562+NM_006048	6	105	194	303	309	367	393
chr1_UBE4B+	chr1	UBE4B	10166255	10166641	+	NM_001105562	7	49	4	10	9	8	16
chr1_UBE4B+	chr1	UBE4B	10177517	10177658	+	NM_001105562+NM_006048	8	82	132	194	193	235	265
chr1_UBE4B+	chr1	UBE4B	10179571	10179671	+	NM_001105562+NM_006048	9	61	108	190	132	196	238
chr1_UBE4B+	chr1	UBE4B	10182020	10182134	+	NM_001105562+NM_006048	10	78	130	241	194	253	274
chr1_UBE4B+	chr1	UBE4B	10186852	10186935	+	NM_001105562+NM_006048	11	79	132	219	232	259	283
chr1_UBE4B+	chr1	UBE4B	10189450	10189506	+	NM_001105562+NM_006048	12	71	103	164	173	192	206
chr1_UBE4B+	chr1	UBE4B	10190558	10190674	+	NM_001105562+NM_006048	13	96	136	224	220	251	281
chr1_UBE4B+	chr1	UBE4B	10190773	10190871	+	NM_001105562+NM_006048	14	72	114	179	177	212	221
chr1_UBE4B+	chr1	UBE4B	10192427	10192540	+	NM_001105562+NM_006048	15	84	114	183	163	220	183
chr1_UBE4B+	chr1	UBE4B	10195046	10195244	+	NM_001105562+NM_006048	16	141	212	350	283	373	409
chr1_UBE4B+	chr1	UBE4B	10197125	10197263	+	NM_001105562+NM_006048	17	84	170	258	230	257	342
chr1_UBE4B+	chr1	UBE4B	10204998	10205097	+	NM_001105562+NM_006048	18	51	107	181	172	177	237
chr1_UBE4B+	chr1	UBE4B	10207021	10207148	+	NM_001105562+NM_006048	19	66	118	206	186	217	243
chr1_UBE4B+	chr1	UBE4B	10209242	10209340	+	NM_001105562+NM_006048	20	68	108	169	164	194	176
chr1_UBE4B+	chr1	UBE4B	10211384	10211619	+	NM_001105562+NM_006048	21	145	191	300	261	304	354
chr1_UBE4B+	chr1	UBE4B	10218414	10218540	+	NM_001105562+NM_006048	22	108	175	248	159	283	310
chr1_UBE4B+	chr1	UBE4B	10221200	10221344	+	NM_001105562+NM_006048	23	131	213	284	218	304	324
chr1_UBE4B+	chr1	UBE4B	10228194	10228328	+	NM_001105562+NM_006048	24	147	225	333	271	285	350
chr1_UBE4B+	chr1	UBE4B	10231196	10231387	+	NM_001105562+NM_006048	25	166	236	420	321	372	424
chr1_UBE4B+	chr1	UBE4B	10238702	10238876	+	NM_001105562+NM_006048	26	148	264	300	278	289	386
chr1_UBE4B+	chr1	UBE4B	10239474	10239620	+	NM_001105562+NM_006048	27	166	287	332	315	301	408
chr1_UBE4B+	chr1	UBE4B	10239953	10241296	+	NM_001105562+NM_006048	28	528	1075	1066	1036	1125	1202
chr1_KIF1B+	chr1	KIF1B	10270764	10270936	+	NM_183416+NM_015074	1	38	6	10	12	6	18
chr1_KIF1B+	chr1	KIF1B	10292308	10292492	+	NM_183416+NM_015074	2	333	71	141	125	113	168
chr1_KIF1B+	chr1	KIF1B	10316305	10316381	+	NM_183416+NM_015074	3	424	76	207	169	171	236
chr1_KIF1B+	chr1	KIF1B	10318551	10318730	+	NM_183416+NM_015074	4	653	106	300	256	270	316
chr1_KIF1B+	chr1	KIF1B	10321963	10322028	+	NM_183416+NM_015074	5	279	52	147	116	126	146
chr1_KIF1B+	chr1	KIF1B	10327438	10327616	+	NM_183416+NM_015074	6	560	108	280	255	183	266
chr1_KIF1B+	chr1	KIF1B	10328210	10328321	+	NM_183416+NM_015074	7	564	130	221	222	165	292
chr1_KIF1B+	chr1	KIF1B	10331560	10331637	+	NM_183416+NM_015074	8	405	93	172	169	137	242
chr1_KIF1B+	chr1	KIF1B	10332299	10332364	+	NM_183416+NM_015074	9	279	66	140	119	104	155
chr1_KIF1B+	chr1	KIF1B	10335486	10335561	+	NM_183416+NM_015074	10	261	65	155	113	94	120
chr1_KIF1B+	chr1	KIF1B	10336379	10336457	+	NM_183416+NM_015074	11	456	106	203	161	155	178
chr1_KIF1B+	chr1	KIF1B	10338044	10338186	+	NM_183416+NM_015074	12	616	136	255	201	195	234
chr1_KIF1B+	chr1	KIF1B	10342458	10342591	+	NM_183416+NM_015074	13	616	131	253	206	207	254
chr1_KIF1B+	chr1	KIF1B	10351140	10351219	+	NM_183416+NM_015074	14	498	110	218	175	167	198
chr1_KIF1B+	chr1	KIF1B	10352105	10352180	+	NM_183416+NM_015074	15	427	81	193	151	143	159
chr1_KIF1B+	chr1	KIF1B	10355144	10355223	+	NM_183416+NM_015074	16	352	72	156	132	132	148
chr1_KIF1B+	chr1	KIF1B	10355718	10355824	+	NM_183416+NM_015074	17	436	85	168	186	143	172
chr1_KIF1B+	chr1	KIF1B	10356640	10356723	+	NM_183416+NM_015074	18	492	100	212	203	176	208
chr1_KIF1B+	chr1	KIF1B	10356955	10357135	+	NM_183416+NM_015074	19	736	151	298	244	241	276
chr1_KIF1B+	chr1	KIF1B	10357232	10357304	+	NM_183416+NM_015074	20	400	93	200	165	147	177
chr1_KIF1B+	chr1	KIF1B	10363221	10368655	+	NM_183416	21	8740	1231	2999	2167	1687	1826
chr1_KIF1B+	chr1	KIF1B	10380101	10380194	+	NM_015074	22	61	65	74	87	90	95
chr1_KIF1B+	chr1	KIF1B	10381767	10381915	+	NM_015074	23	68	63	75	99	102	111
chr1_KIF1B+	chr1	KIF1B	10383942	10384120	+	NM_015074	24	91	61	105	148	133	149
chr1_KIF1B+	chr1	KIF1B	10384816	10384953	+	NM_015074	25	68	56	103	135	108	141
chr1_KIF1B+	chr1	KIF1B	10386169	10386417	+	NM_015074	26	37	19	10	3	12	14
chr1_KIF1B+	chr1	KIF1B	10394578	10394696	+	NM_015074	27	56	63	95	98	89	106
chr1_KIF1B+	chr1	KIF1B	10396715	10396800	+	NM_015074	28	45	46	75	88	77	89
chr1_KIF1B+	chr1	KIF1B	10397132	10397261	+	NM_015074	29	63	52	66	93	89	118
chr1_KIF1B+	chr1	KIF1B	10397429	10397591	+	NM_015074	30	84	79	86	84	115	131
chr1_KIF1B+	chr1	KIF1B	10399827	10399917	+	NM_015074	31	51	54	62	74	86	88
chr1_KIF1B+	chr1	KIF1B	10402108	10402226	+	NM_015074	32	52	60	64	88	87	94
chr1_KIF1B+	chr1	KIF1B	10403290	10403345	+	NM_015074	33	41	49	59	77	72	81
chr1_KIF1B+	chr1	KIF1B	10405903	10406011	+	NM_015074	34	48	59	87	107	95	124
chr1_KIF1B+	chr1	KIF1B	10407819	10407885	+	NM_015074	35	44	45	79	82	73	103
chr1_KIF1B+	chr1	KIF1B	10408707	10408791	+	NM_015074	36	44	47	73	76	83	107
chr1_KIF1B+	chr1	KIF1B	10412689	10412794	+	NM_015074	37	40	55	77	72	101	94
chr1_KIF1B+	chr1	KIF1B	10420987	10421101	+	NM_015074	38	38	57	72	69	93	75
chr1_KIF1B+	chr1	KIF1B	10421750	10421883	+	NM_015074	39	66	99	107	125	140	144
chr1_KIF1B+	chr1	KIF1B	10423341	10423402	+	NM_015074	40	59	86	93	110	108	129
chr1_KIF1B+	chr1	KIF1B	10425158	10425303	+	NM_015074	41	90	93	123	143	123	147
chr1_KIF1B+	chr1	KIF1B	10425467	10425706	+	NM_015074	42	128	143	168	170	190	176
chr1_KIF1B+	chr1	KIF1B	10428525	10428596	+	NM_015074	43	80	76	78	69	78	79
chr1_KIF1B+	chr1	KIF1B	10431199	10431320	+	NM_015074	44	87	84	88	91	116	111
chr1_KIF1B+	chr1	KIF1B	10434374	10434523	+	NM_015074	45	84	87	116	108	140	137
chr1_KIF1B+	chr1	KIF1B	10434912	10435104	+	NM_015074	46	82	96	106	124	120	140
chr1_KIF1B+	chr1	KIF1B	10435313	10435431	+	NM_015074	47	68	74	75	80	106	116
chr1_KIF1B+	chr1	KIF1B	10436603	10441661	+	NM_015074	48	1568	1905	1761	1833	1888	2180
chr1_RNU6-2+	chr1	RNU6	10359024	10359128	+	NR_125730	1	4	2	2	0	0	0
chr1_PGD+	chr1	PGD	10459049	10459174	+	NM_001304451+NM_002631	1	269	449	666	609	649	763
chr1_PGD+	chr1	PGD	10459175	10459182	+	NM_002631+NM_001304451+NM_001304452	2	312	535	776	717	755	911
chr1_PGD+	chr1	PGD	10459183	10459387	+	NM_001304452	3	2	0	0	0	0	1
chr1_PGD+	chr1	PGD	10459686	10459761	+	NM_002631+NM_001304451+NM_001304452	4	620	1068	1566	1500	1640	1904
chr1_PGD+	chr1	PGD	10460450	10460629	+	NM_002631+NM_001304451+NM_001304452	5	1093	2063	3048	2901	3162	3611
chr1_PGD+	chr1	PGD	10463128	10463193	+	NM_002631+NM_001304452	6	570	1016	1675	1538	1653	1930
chr1_PGD+	chr1	PGD	10464218	10464336	+	NM_002631+NM_001304451+NM_001304452	7	916	1560	2625	2253	2359	2829
chr1_PGD+	chr1	PGD	10468128	10468197	+	NM_002631+NM_001304451+NM_001304452	8	767	1315	2338	1856	1930	2290
chr1_PGD+	chr1	PGD	10471475	10471609	+	NM_002631+NM_001304451+NM_001304452	9	862	1564	2734	2161	2296	2621
chr1_PGD+	chr1	PGD	10473119	10473308	+	NM_002631+NM_001304451+NM_001304452	10	883	1801	2583	2368	2465	2893
chr1_PGD+	chr1	PGD	10477044	10477174	+	NM_002631+NM_001304451+NM_001304452	11	795	1619	2302	2249	2231	2613
chr1_PGD+	chr1	PGD	10477433	10477566	+	NM_002631+NM_001304451+NM_001304452	12	693	1477	2076	2036	2018	2391
chr1_PGD+	chr1	PGD	10478883	10478982	+	NM_002631+NM_001304451+NM_001304452	13	566	1125	1601	1395	1440	1665
chr1_PGD+	chr1	PGD	10479474	10479596	+	NM_002631+NM_001304451+NM_001304452	14	804	1565	2194	1791	1859	2185
chr1_PGD+	chr1	PGD	10479687	10480568	+	NM_002631+NM_001304451+NM_001304452	15	1932	3791	5139	4387	4488	5128
chr1_CORT++chr1_APITD1-CORT++chr1_APITD1+	chr1	CORT	10490159	10490625	+	NM_198544+NM_199006+NM_199294+NM_001270517	1	9	118	96	41	44	62
chr1_CORT++chr1_APITD1-CORT++chr1_APITD1+	chr1	CORT	10490804	10491458	+	NR_036462+NM_001243768+NR_037187	2	53	297	295	199	207	230
chr1_CORT++chr1_APITD1-CORT++chr1_APITD1+	chr1	CORT	10493899	10494022	+	NM_198544+NM_199006+NM_199294+NR_036462+NM_001270517	3	27	251	350	178	167	252
chr1_CORT++chr1_APITD1-CORT++chr1_APITD1+	chr1	CORT	10494714	10494747	+	NM_198544+NR_036462+NM_001270517+NM_001243768+NM_199294+NM_199006	4	24	187	304	133	137	214
chr1_CORT++chr1_APITD1-CORT++chr1_APITD1+	chr1	CORT	10500404	10500470	+	NM_198544+NR_036462+NM_001270517+NM_001243768+NM_199294+NR_037187	5	39	273	421	173	204	299
chr1_CORT++chr1_APITD1-CORT++chr1_APITD1+	chr1	CORT	10502322	10502498	+	NM_199294+NR_036462+NM_001270517	6	54	375	513	199	277	368
chr1_CORT++chr1_APITD1-CORT++chr1_APITD1+	chr1	CORT	10502499	10502872	+	NR_036462+NM_199294	7	38	216	287	117	153	213
chr1_CORT++chr1_APITD1-CORT++chr1_APITD1+	chr1	CORT	10509776	10510379	+	NM_001302	8	4	27	16	5	6	4
chr1_CORT++chr1_APITD1-CORT++chr1_APITD1+	chr1	CORT	10511434	10512060	+	NM_198544+NM_001270517+NM_001243768+NM_199006+NR_037187+NM_001302	9	23	120	52	19	30	33
chr1_DFFA-	chr1	DFFA	10520603	10521759	-	NM_213566+NM_004401	1	162	503	957	599	746	966
chr1_DFFA-	chr1	DFFA	10521760	10523114	-	NM_213566	2	53	290	467	392	586	688
chr1_DFFA-	chr1	DFFA	10523115	10523266	-	NM_213566+NM_004401	3	89	308	517	415	471	714
chr1_DFFA-	chr1	DFFA	10523488	10523677	-	NM_213566+NM_004401	4	104	378	642	465	555	847
chr1_DFFA-	chr1	DFFA	10527247	10527389	-	NM_213566+NM_004401	5	87	332	534	424	552	654
chr1_DFFA-	chr1	DFFA	10529234	10529395	-	NM_213566+NM_004401	6	79	297	516	477	610	648
chr1_DFFA-	chr1	DFFA	10532380	10532613	-	NM_213566+NM_004401	7	50	176	270	302	338	357
chr1_PEX14+	chr1	PEX14	10535003	10535059	+	NM_004565	1	42	55	61	65	86	85
chr1_PEX14+	chr1	PEX14	10555331	10555378	+	NM_004565	2	55	91	97	112	156	140
chr1_PEX14+	chr1	PEX14	10596270	10596354	+	NM_004565	3	83	130	148	186	266	246
chr1_PEX14+	chr1	PEX14	10659295	10659423	+	NM_004565	4	82	128	189	239	324	257
chr1_PEX14+	chr1	PEX14	10678389	10678474	+	NM_004565	5	92	147	226	250	293	275
chr1_PEX14+	chr1	PEX14	10683076	10683178	+	NM_004565	6	90	160	256	261	267	295
chr1_PEX14+	chr1	PEX14	10684397	10684494	+	NM_004565	7	72	149	189	210	238	253
chr1_PEX14+	chr1	PEX14	10687329	10687420	+	NM_004565	8	77	149	163	218	270	286
chr1_PEX14+	chr1	PEX14	10689588	10690815	+	NM_004565	9	365	595	715	848	935	1060
chr1_CASZ1-	chr1	CASZ1	10696666	10700116	-	NM_001079843	1	356	58	28	137	151	128
chr1_CASZ1-	chr1	CASZ1	10702916	10703057	-	NM_001079843	2	52	8	7	17	22	20
chr1_CASZ1-	chr1	CASZ1	10703217	10703368	-	NM_001079843	3	44	8	2	14	20	18
chr1_CASZ1-	chr1	CASZ1	10704974	10705145	-	NM_001079843	4	69	13	1	16	28	20
chr1_CASZ1-	chr1	CASZ1	10706185	10706383	-	NM_001079843	5	77	13	8	28	30	37
chr1_CASZ1-	chr1	CASZ1	10707263	10707857	-	NM_017766	6	45	15	13	33	77	84
chr1_CASZ1-	chr1	CASZ1	10707858	10708196	-	NM_001079843+NM_017766	7	108	14	38	69	77	71
chr1_CASZ1-	chr1	CASZ1	10709127	10709249	-	NM_001079843+NM_017766	8	51	8	31	28	50	55
chr1_CASZ1-	chr1	CASZ1	10709340	10709494	-	NM_001079843+NM_017766	9	41	7	20	31	49	57
chr1_CASZ1-	chr1	CASZ1	10710749	10710812	-	NM_001079843+NM_017766	10	35	0	16	31	27	29
chr1_CASZ1-	chr1	CASZ1	10710998	10711133	-	NM_001079843+NM_017766	11	46	2	20	50	37	42
chr1_CASZ1-	chr1	CASZ1	10713434	10714275	-	NM_001079843+NM_017766	12	162	7	60	165	184	193
chr1_CASZ1-	chr1	CASZ1	10714476	10714648	-	NM_001079843+NM_017766	13	75	7	18	62	103	137
chr1_CASZ1-	chr1	CASZ1	10715706	10715870	-	NM_001079843+NM_017766	14	48	8	23	48	85	120
chr1_CASZ1-	chr1	CASZ1	10716703	10716793	-	NM_001079843+NM_017766	15	48	4	15	36	55	82
chr1_CASZ1-	chr1	CASZ1	10718565	10718633	-	NM_001079843+NM_017766	16	45	1	14	39	40	55
chr1_CASZ1-	chr1	CASZ1	10719759	10720593	-	NM_001079843+NM_017766	17	120	8	42	142	154	176
chr1_CASZ1-	chr1	CASZ1	10725140	10725628	-	NM_001079843+NM_017766	18	77	2	15	70	73	91
chr1_CASZ1-	chr1	CASZ1	10753931	10753969	-	NM_001079843+NM_017766	19	25	1	4	13	34	27
chr1_CASZ1-	chr1	CASZ1	10765549	10765601	-	NM_001079843+NM_017766	20	24	0	10	2	6	3
chr1_CASZ1-	chr1	CASZ1	10820758	10820914	-	NM_001079843+NM_017766	21	36	0	11	4	12	4
chr1_CASZ1-	chr1	CASZ1	10856621	10856733	-	NM_001079843+NM_017766	22	14	0	1	1	6	1
chr1_C1orf127-	chr1	C1orf127	11006530	11006798	-	NM_001170754	1	0	3	2	0	0	0
chr1_C1orf127-	chr1	C1orf127	11007700	11008901	-	NM_001170754	2	0	5	13	0	0	0
chr1_C1orf127-	chr1	C1orf127	11009681	11009871	-	NM_001170754	3	1	2	3	0	0	0
chr1_C1orf127-	chr1	C1orf127	11014076	11014199	-	NM_001170754	4	0	2	0	0	0	0
chr1_C1orf127-	chr1	C1orf127	11015047	11015243	-	NM_001170754	5	0	0	0	0	0	0
chr1_C1orf127-	chr1	C1orf127	11017080	11017164	-	NM_001170754	6	0	0	4	0	0	0
chr1_C1orf127-	chr1	C1orf127	11017673	11017810	-	NM_001170754	7	0	0	0	0	0	0
chr1_C1orf127-	chr1	C1orf127	11018771	11018809	-	NM_001170754	8	0	0	0	0	0	0
chr1_C1orf127-	chr1	C1orf127	11024185	11024328	-	NM_001170754	9	0	1	0	0	0	0
chr1_C1orf127-	chr1	C1orf127	11026415	11026539	-	NM_001170754	10	0	2	0	0	0	0
chr1_C1orf127-	chr1	C1orf127	11030027	11030146	-	NM_001170754	11	0	1	0	0	0	0
chr1_C1orf127-	chr1	C1orf127	11036213	11036313	-	NM_001170754	12	0	0	0	0	0	0
chr1_C1orf127-	chr1	C1orf127	11042069	11042094	-	NM_001170754	13	0	0	0	0	0	0
chr1_TARDBP+	chr1	TARDBP	11072679	11072800	+	NM_007375	1	307	336	399	282	377	428
chr1_TARDBP+	chr1	TARDBP	11073773	11074022	+	NM_007375	2	1206	1271	1696	1199	1497	1748
chr1_TARDBP+	chr1	TARDBP	11076901	11077064	+	NM_007375	3	1146	1186	1734	1213	1437	1894
chr1_TARDBP+	chr1	TARDBP	11078790	11078930	+	NM_007375	4	1304	1344	1940	1271	1589	2068
chr1_TARDBP+	chr1	TARDBP	11080486	11080656	+	NM_007375	5	1563	1640	2103	1512	1852	2259
chr1_TARDBP+	chr1	TARDBP	11082181	11085549	+	NM_007375	6	9106	9513	11310	7769	9249	11059
chr1_MASP2-	chr1	MASP2	11086580	11087705	-	NM_006610	1	317	340	104	137	115	105
chr1_MASP2-	chr1	MASP2	11090233	11090307	-	NM_006610	2	159	308	65	75	50	42
chr1_MASP2-	chr1	MASP2	11090805	11090939	-	NM_006610	3	2	2	5	0	0	0
chr1_MASP2-	chr1	MASP2	11094885	11094963	-	NM_006610	4	0	0	0	0	0	0
chr1_MASP2-	chr1	MASP2	11097750	11097868	-	NM_006610	5	0	0	1	0	0	0
chr1_MASP2-	chr1	MASP2	11102932	11103079	-	NM_006610	6	0	0	1	0	0	0
chr1_MASP2-	chr1	MASP2	11103396	11103592	-	NM_006610	7	0	0	2	0	0	0
chr1_MASP2-	chr1	MASP2	11104855	11105010	-	NM_139208	8	0	2	0	0	0	0
chr1_MASP2-	chr1	MASP2	11105465	11105596	-	NM_006610+NM_139208	9	0	7	1	0	0	0
chr1_MASP2-	chr1	MASP2	11106613	11106790	-	NM_006610+NM_139208	10	0	1	4	0	0	2
chr1_MASP2-	chr1	MASP2	11106948	11107176	-	NM_006610+NM_139208	11	0	2	2	0	0	0
chr1_MASP2-	chr1	MASP2	11107260	11107296	-	NM_006610+NM_139208	12	0	0	0	0	0	0
chr1_SRM-	chr1	SRM	11114649	11114942	-	NM_003132	1	153	515	1265	631	631	859
chr1_SRM-	chr1	SRM	11115019	11115141	-	NM_003132	2	183	823	1810	723	849	1164
chr1_SRM-	chr1	SRM	11115838	11115983	-	NM_003132	3	194	1083	2649	974	1287	1672
chr1_SRM-	chr1	SRM	11116068	11116151	-	NM_003132	4	178	931	2282	785	1094	1430
chr1_SRM-	chr1	SRM	11116661	11116814	-	NM_003132	5	232	1091	2864	1035	1370	1792
chr1_SRM-	chr1	SRM	11118857	11118949	-	NM_003132	6	187	835	2319	884	1159	1522
chr1_SRM-	chr1	SRM	11119282	11119402	-	NM_003132	7	166	689	1899	749	1026	1306
chr1_SRM-	chr1	SRM	11119834	11120091	-	NM_003132	8	59	214	554	231	350	421
chr1_EXOSC10-	chr1	EXOSC10	11126670	11126805	-	NM_001001998+NM_002685	1	178	270	287	216	266	358
chr1_EXOSC10-	chr1	EXOSC10	11128065	11128141	-	NM_001001998+NM_002685	2	374	538	584	518	575	791
chr1_EXOSC10-	chr1	EXOSC10	11128702	11128763	-	NM_001001998+NM_002685	3	384	576	623	560	650	881
chr1_EXOSC10-	chr1	EXOSC10	11129616	11129787	-	NM_001001998+NM_002685	4	641	1049	1032	869	1006	1456
chr1_EXOSC10-	chr1	EXOSC10	11130957	11131030	-	NM_001001998+NM_002685	5	379	597	606	510	615	863
chr1_EXOSC10-	chr1	EXOSC10	11132144	11132228	-	NM_001001998+NM_002685	6	344	543	600	528	607	818
chr1_EXOSC10-	chr1	EXOSC10	11133991	11134065	-	NM_001001998	7	316	409	495	445	536	700
chr1_EXOSC10-	chr1	EXOSC10	11134288	11134383	-	NM_001001998+NM_002685	8	389	470	574	528	566	739
chr1_EXOSC10-	chr1	EXOSC10	11136899	11137005	-	NM_001001998+NM_002685	9	378	544	601	530	577	801
chr1_EXOSC10-	chr1	EXOSC10	11137422	11137500	-	NM_001001998+NM_002685	10	334	416	520	447	533	642
chr1_EXOSC10-	chr1	EXOSC10	11137658	11137708	-	NM_001001998+NM_002685	11	247	355	419	412	484	504
chr1_EXOSC10-	chr1	EXOSC10	11139768	11139879	-	NM_001001998+NM_002685	12	355	437	595	601	671	752
chr1_EXOSC10-	chr1	EXOSC10	11140556	11140606	-	NM_001001998+NM_002685	13	227	287	450	388	452	584
chr1_EXOSC10-	chr1	EXOSC10	11140821	11140969	-	NM_001001998+NM_002685	14	405	435	657	532	625	872
chr1_EXOSC10-	chr1	EXOSC10	11141139	11141295	-	NM_001001998+NM_002685	15	346	405	583	483	564	820
chr1_EXOSC10-	chr1	EXOSC10	11142745	11142935	-	NM_001001998+NM_002685	16	372	462	733	564	735	992
chr1_EXOSC10-	chr1	EXOSC10	11147505	11147648	-	NM_001001998+NM_002685	17	381	454	777	619	723	930
chr1_EXOSC10-	chr1	EXOSC10	11147857	11147967	-	NM_001001998+NM_002685	18	390	395	712	575	660	862
chr1_EXOSC10-	chr1	EXOSC10	11148180	11148255	-	NM_001001998+NM_002685	19	333	291	495	429	522	634
chr1_EXOSC10-	chr1	EXOSC10	11150611	11150725	-	NM_001001998+NM_002685	20	342	331	576	496	631	761
chr1_EXOSC10-	chr1	EXOSC10	11151071	11151236	-	NM_001001998+NM_002685	21	363	442	754	693	824	1046
chr1_EXOSC10-	chr1	EXOSC10	11151550	11151654	-	NM_001001998+NM_002685	22	255	337	589	506	535	756
chr1_EXOSC10-	chr1	EXOSC10	11155815	11155938	-	NM_001001998+NM_002685	23	324	400	662	546	630	835
chr1_EXOSC10-	chr1	EXOSC10	11158077	11158213	-	NM_001001998+NM_002685	24	407	406	595	536	637	833
chr1_EXOSC10-	chr1	EXOSC10	11159778	11159967	-	NM_001001998+NM_002685	25	205	167	243	238	269	357
chr1_MTOR-	chr1	MTOR	11166588	11167557	-	NM_004958	1	267	700	834	775	915	1049
chr1_MTOR-	chr1	MTOR	11168238	11168343	-	NM_004958	2	65	148	187	192	251	263
chr1_MTOR-	chr1	MTOR	11169347	11169427	-	NM_004958	3	59	126	179	174	206	229
chr1_MTOR-	chr1	MTOR	11169706	11169786	-	NM_004958	4	55	145	189	204	213	277
chr1_MTOR-	chr1	MTOR	11172909	11172974	-	NM_004958	5	64	156	208	212	188	266
chr1_MTOR-	chr1	MTOR	11174375	11174510	-	NM_004958	6	114	209	272	279	233	330
chr1_MTOR-	chr1	MTOR	11174870	11174944	-	NM_004958	7	75	122	193	177	146	208
chr1_MTOR-	chr1	MTOR	11175453	11175525	-	NM_004958	8	44	116	223	181	181	222
chr1_MTOR-	chr1	MTOR	11177061	11177143	-	NM_004958	9	27	121	184	158	177	199
chr1_MTOR-	chr1	MTOR	11181303	11181425	-	NM_004958	10	49	154	213	212	215	292
chr1_MTOR-	chr1	MTOR	11182036	11182183	-	NM_004958	11	84	170	255	245	274	380
chr1_MTOR-	chr1	MTOR	11184555	11184690	-	NM_004958	12	118	173	262	232	302	361
chr1_MTOR-	chr1	MTOR	11186679	11186853	-	NM_004958	13	110	182	283	244	340	381
chr1_MTOR-	chr1	MTOR	11187067	11187201	-	NM_004958	14	53	123	220	156	269	339
chr1_MTOR-	chr1	MTOR	11187681	11187863	-	NM_004958	15	68	142	278	190	341	363
chr1_MTOR-	chr1	MTOR	11188061	11188183	-	NM_004958	16	62	123	211	180	265	298
chr1_MTOR-	chr1	MTOR	11188511	11188609	-	NM_004958	17	36	108	175	151	206	266
chr1_MTOR-	chr1	MTOR	11188912	11189008	-	NM_004958	18	30	88	142	138	173	248
chr1_MTOR-	chr1	MTOR	11189795	11189895	-	NM_004958	19	32	75	162	170	192	228
chr1_MTOR-	chr1	MTOR	11190586	11190834	-	NM_004958	20	62	87	204	258	233	289
chr1_MTOR-	chr1	MTOR	11193137	11193254	-	NM_004958	21	47	104	128	156	161	202
chr1_MTOR-	chr1	MTOR	11194408	11194523	-	NM_004958	22	45	108	174	137	203	199
chr1_MTOR-	chr1	MTOR	11199361	11199492	-	NM_004958	23	34	83	188	130	188	176
chr1_MTOR-	chr1	MTOR	11199590	11199715	-	NM_004958	24	21	40	93	68	87	102
chr1_MTOR-	chr1	MTOR	11204705	11204812	-	NM_004958	25	4	11	12	8	16	25
chr1_MTOR-	chr1	MTOR	11205025	11205102	-	NM_004958	26	7	22	69	52	33	76
chr1_MTOR-	chr1	MTOR	11206733	11206848	-	NM_004958	27	16	48	120	116	100	183
chr1_MTOR-	chr1	MTOR	11210183	11210283	-	NM_004958	28	27	48	85	101	142	171
chr1_MTOR-	chr1	MTOR	11217209	11217348	-	NM_004958	29	51	65	95	154	192	197
chr1_MTOR-	chr1	MTOR	11227499	11227574	-	NM_004958	30	32	56	87	113	122	147
chr1_MTOR-	chr1	MTOR	11259315	11259460	-	NM_004958	31	43	93	159	153	206	208
chr1_MTOR-	chr1	MTOR	11259598	11259760	-	NM_004958	32	57	97	211	195	252	291
chr1_MTOR-	chr1	MTOR	11264618	11264760	-	NM_004958	33	47	83	159	148	158	214
chr1_MTOR-	chr1	MTOR	11269369	11269515	-	NM_004958	34	41	85	158	128	190	236
chr1_MTOR-	chr1	MTOR	11270871	11270963	-	NM_004958	35	22	76	137	93	177	210
chr1_MTOR-	chr1	MTOR	11272369	11272531	-	NM_004958	36	44	130	171	188	244	287
chr1_MTOR-	chr1	MTOR	11272853	11272965	-	NM_004958	37	33	100	138	158	183	243
chr1_MTOR-	chr1	MTOR	11273456	11273623	-	NM_004958	38	29	88	151	167	196	248
chr1_MTOR-	chr1	MTOR	11276205	11276291	-	NM_004958	39	38	71	134	129	163	166
chr1_MTOR-	chr1	MTOR	11288725	11288975	-	NM_004958	40	82	144	305	288	376	424
chr1_MTOR-	chr1	MTOR	11290982	11291111	-	NM_004958	41	39	99	182	167	227	265
chr1_MTOR-	chr1	MTOR	11291357	11291491	-	NM_004958	42	32	96	161	152	183	201
chr1_MTOR-	chr1	MTOR	11292493	11292585	-	NM_004958	43	22	58	106	126	166	180
chr1_MTOR-	chr1	MTOR	11293455	11293544	-	NM_004958	44	23	58	89	122	191	180
chr1_MTOR-	chr1	MTOR	11294200	11294322	-	NM_004958	45	34	47	108	150	168	191
chr1_MTOR-	chr1	MTOR	11297900	11298105	-	NM_004958	46	59	82	175	201	256	245
chr1_MTOR-	chr1	MTOR	11298459	11298674	-	NM_004958	47	58	95	166	166	242	211
chr1_MTOR-	chr1	MTOR	11300360	11300604	-	NM_004958	48	46	76	183	197	241	216
chr1_MTOR-	chr1	MTOR	11301610	11301738	-	NM_004958	49	30	56	101	136	133	157
chr1_MTOR-	chr1	MTOR	11303171	11303357	-	NM_004958	50	33	76	164	202	170	268
chr1_MTOR-	chr1	MTOR	11307682	11307790	-	NM_004958	51	30	72	138	170	165	202
chr1_MTOR-	chr1	MTOR	11307876	11308151	-	NM_004958	52	72	143	269	320	303	430
chr1_MTOR-	chr1	MTOR	11313896	11314030	-	NM_004958	53	51	90	198	207	219	312
chr1_MTOR-	chr1	MTOR	11316049	11316249	-	NM_004958	54	62	105	156	168	220	266
chr1_MTOR-	chr1	MTOR	11316990	11317222	-	NM_004958	55	51	76	208	185	251	262
chr1_MTOR-	chr1	MTOR	11318542	11318650	-	NM_004958	56	27	53	116	118	141	169
chr1_MTOR-	chr1	MTOR	11319305	11319480	-	NM_004958	57	19	51	95	129	114	155
chr1_MTOR-	chr1	MTOR	11322502	11322608	-	NM_004958	58	2	3	13	27	18	20
chr1_MTOR-AS1+	chr1	MTOR	11203955	11204044	+	NR_046600	1	0	0	0	1	0	0
chr1_MTOR-AS1+	chr1	MTOR	11204724	11204943	+	NR_046600	2	0	0	0	0	0	0
chr1_MTOR-AS1+	chr1	MTOR	11205210	11205336	+	NR_046600	3	0	0	0	0	0	0
chr1_MTOR-AS1+	chr1	MTOR	11209327	11209595	+	NR_046600	4	0	0	1	0	2	0
chr1_ANGPTL7+	chr1	ANGPTL7	11249346	11250012	+	NM_021146	1	0	0	2	0	2	2
chr1_ANGPTL7+	chr1	ANGPTL7	11252327	11252427	+	NM_021146	2	0	0	0	0	0	2
chr1_ANGPTL7+	chr1	ANGPTL7	11253637	11253831	+	NM_021146	3	0	0	2	0	0	2
chr1_ANGPTL7+	chr1	ANGPTL7	11254518	11254716	+	NM_021146	4	0	0	0	0	0	0
chr1_ANGPTL7+	chr1	ANGPTL7	11254911	11256038	+	NM_021146	5	0	0	0	0	0	0
chr1_UBIAD1+	chr1	UBIAD1	11333255	11334117	+	NM_013319	1	100	232	545	282	351	399
chr1_UBIAD1+	chr1	UBIAD1	11345701	11348491	+	NM_013319	2	286	806	1651	733	942	1201
chr1_PTCHD2+	chr1	PTCHD2	11539295	11539429	+	NM_020780	1	11	1	1	0	0	0
chr1_PTCHD2+	chr1	PTCHD2	11561047	11562145	+	NM_020780	2	95	30	18	2	2	0
chr1_PTCHD2+	chr1	PTCHD2	11562735	11562954	+	NM_020780	3	27	24	13	0	4	2
chr1_PTCHD2+	chr1	PTCHD2	11574447	11574583	+	NM_020780	4	29	14	14	0	1	2
chr1_PTCHD2+	chr1	PTCHD2	11575426	11575560	+	NM_020780	5	27	18	11	0	2	1
chr1_PTCHD2+	chr1	PTCHD2	11576058	11576218	+	NM_020780	6	31	18	13	0	1	4
chr1_PTCHD2+	chr1	PTCHD2	11577520	11577659	+	NM_020780	7	38	17	9	3	0	3
chr1_PTCHD2+	chr1	PTCHD2	11579412	11579560	+	NM_020780	8	34	12	2	2	0	1
chr1_PTCHD2+	chr1	PTCHD2	11579776	11579937	+	NM_020780	9	28	13	4	1	0	0
chr1_PTCHD2+	chr1	PTCHD2	11580744	11580905	+	NM_020780	10	37	14	6	2	0	0
chr1_PTCHD2+	chr1	PTCHD2	11583999	11584112	+	NM_020780	11	31	13	4	1	0	0
chr1_PTCHD2+	chr1	PTCHD2	11585233	11585369	+	NM_020780	12	34	11	0	1	1	0
chr1_PTCHD2+	chr1	PTCHD2	11586708	11586892	+	NM_020780	13	41	12	0	2	3	0
chr1_PTCHD2+	chr1	PTCHD2	11589613	11589743	+	NM_020780	14	46	16	9	2	3	2
chr1_PTCHD2+	chr1	PTCHD2	11589844	11590016	+	NM_020780	15	57	21	12	4	1	2
chr1_PTCHD2+	chr1	PTCHD2	11590964	11591090	+	NM_020780	16	32	13	5	3	0	0
chr1_PTCHD2+	chr1	PTCHD2	11591622	11591767	+	NM_020780	17	27	5	6	2	0	0
chr1_PTCHD2+	chr1	PTCHD2	11594438	11594597	+	NM_020780	18	38	10	2	4	0	0
chr1_PTCHD2+	chr1	PTCHD2	11595068	11595181	+	NM_020780	19	31	9	0	4	0	0
chr1_PTCHD2+	chr1	PTCHD2	11595535	11595701	+	NM_020780	20	26	10	0	1	0	0
chr1_PTCHD2+	chr1	PTCHD2	11596381	11597640	+	NM_020780	21	155	85	12	8	2	0
chr1_LOC101929181+	chr1	LOC101929181	11669588	11670170	+	NR_104624	1	0	2	0	0	0	0
chr1_LOC101929181+	chr1	LOC101929181	11671900	11672035	+	NR_104624	2	0	0	0	0	0	0
chr1_LOC101929181+	chr1	LOC101929181	11672847	11673411	+	NR_104624	3	0	2	0	0	0	0
chr1_FBXO2-	chr1	FBXO2	11708418	11708885	-	NM_012168	1	9	210	155	345	362	407
chr1_FBXO2-	chr1	FBXO2	11709144	11709282	-	NM_012168	2	3	95	85	173	157	186
chr1_FBXO2-	chr1	FBXO2	11709836	11709931	-	NM_012168	3	1	97	77	168	143	163
chr1_FBXO2-	chr1	FBXO2	11710002	11710131	-	NM_012168	4	6	89	60	157	141	168
chr1_FBXO2-	chr1	FBXO2	11710523	11710891	-	NM_012168	5	6	36	28	64	66	82
chr1_FBXO2-	chr1	FBXO2	11714376	11714888	-	NM_012168	6	0	1	9	7	14	13
chr1_FBXO44+	chr1	FBXO44	11714432	11714638	+	NM_183412+NM_001304791	1	0	0	0	0	0	0
chr1_FBXO44+	chr1	FBXO44	11714914	11715009	+	NM_183413+NM_033182+NM_001014765+NM_001304790+NR_130909	2	23	4	30	10	16	16
chr1_FBXO44+	chr1	FBXO44	11715385	11715726	+	NM_001014765	3	19	17	12	20	17	36
chr1_FBXO44+	chr1	FBXO44	11715727	11715756	+	NM_001014765+NM_001304790	4	7	6	8	9	7	16
chr1_FBXO44+	chr1	FBXO44	11715863	11715996	+	NM_001014765+NM_001304790+NM_001304791+NM_033182+NM_183412+NM_183413	5	120	41	120	78	72	98
chr1_FBXO44+	chr1	FBXO44	11715997	11716157	+	NM_001014765+NM_001304790+NM_001304791+NM_033182+NM_183412+NM_183413+NR_130909	6	225	87	235	154	147	183
chr1_FBXO44+	chr1	FBXO44	11718324	11718421	+	NM_033182+NM_001304790+NM_001304791+NM_001014765+NM_183412+NM_183413+NR_130909	7	180	79	201	129	121	144
chr1_FBXO44+	chr1	FBXO44	11718422	11718450	+	NM_033182+NM_001304791+NM_001014765	8	55	39	34	47	42	44
chr1_FBXO44+	chr1	FBXO44	11718590	11718685	+	NM_033182+NM_001304791+NM_001014765	9	93	52	64	64	58	58
chr1_FBXO44+	chr1	FBXO44	11718793	11718928	+	NM_033182+NM_001304790+NM_001304791+NM_001014765+NM_183412+NM_183413+NR_130909	10	226	140	228	137	166	139
chr1_FBXO44+	chr1	FBXO44	11721187	11723384	+	NM_033182+NM_001304790+NM_001304791+NM_001014765+NM_183412+NM_183413+NR_130909	11	840	569	1000	583	574	626
chr1_FBXO6+	chr1	FBXO6	11724150	11724312	+	NM_018438	1	9	6	23	12	12	20
chr1_FBXO6+	chr1	FBXO6	11728713	11729001	+	NM_018438	2	38	34	111	80	72	115
chr1_FBXO6+	chr1	FBXO6	11731323	11731449	+	NM_018438	3	15	27	72	71	76	86
chr1_FBXO6+	chr1	FBXO6	11731985	11732080	+	NM_018438	4	24	26	75	59	60	78
chr1_FBXO6+	chr1	FBXO6	11733334	11733469	+	NM_018438	5	15	44	118	80	71	111
chr1_FBXO6+	chr1	FBXO6	11733672	11734409	+	NM_018438	6	52	60	218	163	123	228
chr1_MAD2L2-	chr1	MAD2L2	11734537	11734873	-	NM_001127325+NM_006341	1	729	1120	1242	439	467	466
chr1_MAD2L2-	chr1	MAD2L2	11735139	11735231	-	NM_001127325+NM_006341	2	523	1024	1233	412	439	453
chr1_MAD2L2-	chr1	MAD2L2	11735715	11735788	-	NM_001127325+NM_006341	3	540	1045	1304	473	469	501
chr1_MAD2L2-	chr1	MAD2L2	11736103	11736197	-	NM_001127325+NM_006341	4	669	1217	1397	472	502	558
chr1_MAD2L2-	chr1	MAD2L2	11736905	11737005	-	NM_001127325+NM_006341	5	661	1225	1419	446	490	509
chr1_MAD2L2-	chr1	MAD2L2	11737600	11737671	-	NM_001127325+NM_006341	6	587	1015	1207	366	365	418
chr1_MAD2L2-	chr1	MAD2L2	11740410	11740528	-	NM_001127325+NM_006341	7	642	1015	1310	402	397	487
chr1_MAD2L2-	chr1	MAD2L2	11740619	11740670	-	NM_001127325+NM_006341	8	299	394	581	180	175	231
chr1_MAD2L2-	chr1	MAD2L2	11741096	11741271	-	NM_006341	9	61	89	123	43	45	58
chr1_MAD2L2-	chr1	MAD2L2	11751470	11751678	-	NM_001127325	10	4	33	8	3	4	7
chr1_DRAXIN+	chr1	DRAXIN	11751781	11751910	+	NM_198545	1	2	0	1	0	0	0
chr1_DRAXIN+	chr1	DRAXIN	11766306	11766766	+	NM_198545	2	21	18	15	2	0	0
chr1_DRAXIN+	chr1	DRAXIN	11769332	11769522	+	NM_198545	3	21	25	21	7	4	0
chr1_DRAXIN+	chr1	DRAXIN	11771908	11772022	+	NM_198545	4	31	19	20	9	0	0
chr1_DRAXIN+	chr1	DRAXIN	11772397	11772486	+	NM_198545	5	25	19	21	6	0	0
chr1_DRAXIN+	chr1	DRAXIN	11775176	11775265	+	NM_198545	6	18	18	19	6	0	0
chr1_DRAXIN+	chr1	DRAXIN	11779641	11780336	+	NM_198545	7	78	58	58	14	4	0
chr1_AGTRAP+	chr1	AGTRAP	11796142	11796292	+	NM_001040194+NM_001040195+NM_020350+NM_001040197+NM_001040196	1	44	98	205	170	137	139
chr1_AGTRAP+	chr1	AGTRAP	11805860	11805894	+	NM_001040194+NM_020350+NM_001040197+NM_001040196	2	57	143	315	222	196	209
chr1_AGTRAP+	chr1	AGTRAP	11806184	11806280	+	NM_001040197+NM_001040196	3	19	45	26	55	57	62
chr1_AGTRAP+	chr1	AGTRAP	11807497	11807602	+	NM_001040194+NM_001040195+NM_020350+NM_001040197+NM_001040196	4	99	275	618	375	357	423
chr1_AGTRAP+	chr1	AGTRAP	11808472	11808646	+	NM_001040194+NM_001040195+NM_020350+NM_001040197+NM_001040196	5	149	345	784	484	472	477
chr1_AGTRAP+	chr1	AGTRAP	11808647	11808667	+	NM_020350+NM_001040197	6	62	133	278	184	176	153
chr1_AGTRAP+	chr1	AGTRAP	11810134	11810828	+	NM_001040194+NM_001040195+NM_020350+NM_001040197+NM_001040196	7	262	737	1582	983	985	898
chr1_C1orf167+	chr1	C1orf167	11822250	11822362	+	NM_001010881	1	0	0	0	0	0	0
chr1_C1orf167+	chr1	C1orf167	11824388	11824527	+	NM_001010881	2	0	0	0	0	0	0
chr1_C1orf167+	chr1	C1orf167	11825914	11827142	+	NM_001010881	3	0	0	0	0	0	0
chr1_C1orf167+	chr1	C1orf167	11827278	11827321	+	NM_001010881	4	0	0	0	0	0	0
chr1_C1orf167+	chr1	C1orf167	11828134	11828332	+	NM_001010881	5	0	0	0	0	0	0
chr1_C1orf167+	chr1	C1orf167	11829030	11829184	+	NM_001010881	6	0	0	0	0	0	0
chr1_C1orf167+	chr1	C1orf167	11831581	11831693	+	NM_001010881	7	0	1	0	0	0	0
chr1_C1orf167+	chr1	C1orf167	11832139	11832316	+	NM_001010881	8	0	0	0	0	0	0
chr1_C1orf167+	chr1	C1orf167	11835492	11835667	+	NM_001010881	9	0	0	0	0	0	0
chr1_C1orf167+	chr1	C1orf167	11836521	11836695	+	NM_001010881	10	0	0	0	0	0	0
chr1_C1orf167+	chr1	C1orf167	11838717	11838873	+	NM_001010881	11	0	0	0	0	0	0
chr1_C1orf167+	chr1	C1orf167	11838983	11839137	+	NM_001010881	12	0	0	0	0	0	0
chr1_C1orf167+	chr1	C1orf167	11839859	11840067	+	NM_001010881	13	0	2	0	0	0	0
chr1_C1orf167+	chr1	C1orf167	11842246	11842390	+	NM_001010881	14	0	2	0	0	0	0
chr1_C1orf167+	chr1	C1orf167	11844231	11844650	+	NM_001010881	15	0	0	0	1	0	0
chr1_C1orf167+	chr1	C1orf167	11845205	11845346	+	NM_001010881	16	0	0	0	0	0	0
chr1_C1orf167+	chr1	C1orf167	11847445	11847550	+	NM_001010881	17	0	0	0	0	0	0
chr1_C1orf167+	chr1	C1orf167	11847930	11848104	+	NM_001010881	18	0	0	0	0	0	0
chr1_C1orf167+	chr1	C1orf167	11848206	11848435	+	NM_001010881	19	0	0	0	0	0	0
chr1_C1orf167+	chr1	C1orf167	11848709	11848803	+	NM_001010881	20	0	0	0	0	0	0
chr1_C1orf167+	chr1	C1orf167	11849327	11849642	+	NM_001010881	21	0	0	0	0	0	0
chr1_LOC102724659-	chr1	LOC102724659	11837134	11838341	-	NR_126000	1	0	0	0	0	0	0
chr1_LOC102724659-	chr1	LOC102724659	11838702	11838864	-	NR_126000	2	0	0	0	0	0	0
[truncated: 254,031+ more rows]
