# Supplementary material for: Characterization of alternative mRNA splicing in cultured cell populations representing progressive stages of human fetal kidney development
Source: Sci Rep. 2022 Nov 15;12:19548. doi: 10.1038/s41598-022-24147-z (PMC9666651; doi:10.1038/s41598-022-24147-z)
Supplement: Supplementary file 11 — Supplementary Table S9. [file 41598_2022_24147_MOESM11_ESM.xlsx]

## Sheet: SE, 36 manually chosen exons
GeneID	chr	strand	exonStart_0base	exonEnd	upstreamES	upstreamEE	downstreamES	downstreamEE	IncLevel_WT37	IncLevel_WT14	IncLevel_WT11	IncLevel_hFK1	IncLevel_hFK2	IncLevel_hFK3
ACOT9	chrX	-	23752457	23752484	23751288	23751334	23754035	23754133	0.872	0.622	0.927	0.584	0.416	0.301
ADD3	chr10	+	111892062	111892158	111890120	111890244	111893083	111895323	0.227	0.743	0.1	0.336	0.478	0.638
AP1B1	chr22	-	29725700	29725709	29723668	29724884	29726366	29726521	0.338	0.242	0.396	0.271	0.113	0.042
ARHGEF11	chr1	-	156908209	156908305	156907040	156907288	156909339	156909702	1	0.755	0.974	0.563	0.154	0.061
CCDC50	chr3	+	191092850	191093378	191087707	191087825	191097947	191098063	0.05	0.026	0.016	0.074	0.092	0.205
CD44	chr11	+	35219667	35219793	35211381	35211612	35236398	35236461	0.006	0	0.011	0.052	0.109	0.521
CD44	chr11	+	35229651	35229753	35211381	35211612	35236398	35236461	0.004	0	0.005	0.196	0.368	0.756
CD44	chr11	+	35231511	35231601	35211381	35211612	35236398	35236461	0	0	0	0.022	0.044	0.213
CD44	chr11	+	35232792	35232996	35211381	35211612	35236398	35236461	0.035	0.275	0.106	0.295	0.484	0.858
CLSTN1	chr1	-	9797555	9797612	9795942	9796100	9801151	9801314	0.988	0.808	0.783	0.731	0.558	0.359
CLSTN1	chr1	-	9816538	9816568	9815171	9815367	9833329	9833452	0.649	0.17	0.34	0.202	0.082	0.029
CTNND1	chr11	+	57558856	57559145	57529233	57529518	57561481	57561553	0.964	0.724	0.651	0.509	0.258	0.093
CTNND1	chr11	+	57558856	57559145	57529233	57529518	57563048	57563201	1	0.827	0.792	0.749	0.39	0.194
CTNND1	chr11	+	57558856	57559145	57529233	57529591	57561481	57561553	0.963	0.949	0.919	0.743	0.48	0.245
CTNND1	chr11	+	57558965	57559145	57529233	57529518	57561481	57561553	0.962	0.693	0.605	0.478	0.252	0.097
CTNND1	chr11	+	57558965	57559145	57529233	57529518	57563048	57563201	1	0.706	0.678	0.621	0.287	0.15
DNM1	chr9	+	131010202	131010214	131009653	131009765	131010861	131011032	1	0.803	0.956	0.963	0.934	0.444
ENAH	chr1	-	225692692	225692755	225688693	225688772	225695652	225695719	0.085	0.148	0.025	0.222	0.641	0.828
INF2	chr14	+	105181620	105181677	105180539	105181193	105185131	105185947	0.131	0.089	0.51	0.548	0.796	0.96
MYL6	chr12	+	56554409	56554454	56554026	56554104	56555170	56555366	0.797	0.528	0.468	0.354	0.211	0.186
NFYA	chr6	+	41048549	41048636	41046767	41046903	41051784	41051931	0.797	0.285	0.53	0.324	0.135	0.041
NUMB	chr14	-	73745988	73746132	73741917	73744001	73749066	73749213	0.012	0.383	0.157	0.325	0.463	0.621
PLEKHA1	chr10	+	124187791	124187936	124186457	124186547	124189139	124191871	0.907	0.325	0.536	0.251	0.207	0.046
PLOD2	chr3	-	145795648	145795711	145794568	145794682	145796902	145797044	0.935	0.533	0.728	0.697	0.414	0.308
RAC1	chr7	+	6438292	6438349	6431554	6431672	6439756	6439819	0.013	0.018	0.029	0.119	0.194	0.233
RAI14	chr5	+	34813678	34813765	34812284	34812313	34814687	34814774	0.207	0.637	0.604	0.428	0.591	0.781
RPS24	chr10	+	79799961	79799983	79796951	79797062	79800372	79800473	0.997	0.905	0.551	0.455	0.403	0.208
SCRIB	chr8	-	144889721	144889784	144889093	144889183	144890778	144891195	0.731	0.596	0.765	0.689	0.469	0.262
SEC31A	chr4	-	83782783	83782861	83778841	83778917	83783686	83783725	0.803	0.924	0.965	0.697	0.378	0.337
SEC31A	chr4	-	83782783	83782861	83778841	83778917	83784470	83784545	0.448	0.579	0.447	0.24	0.089	0.054
SLK	chr10	+	105770573	105770666	105767934	105768114	105777917	105778047	0.019	0.023	0.006	0.377	0.58	0.875
SPAG9	chr17	-	49053223	49053262	49052131	49052308	49054468	49054582	0.522	0.236	0.522	0.582	0.324	0.25
SPTAN1	chr9	+	131355261	131355321	131353755	131353904	131356453	131356652	0.098	0.125	0.429	0.484	0.694	0.922
TBC1D23	chr3	+	100030676	100030721	100029246	100029386	100034942	100035031	0.759	0.688	0.826	0.863	0.623	0.458
USO1	chr4	+	76716488	76716509	76714842	76715054	76720774	76720885	0	0.016	0.038	0.128	0.276	0.501
VPS29	chr12	-	110937339	110937351	110933816	110934008	110939853	110939945	0.541	0.431	0.518	0.235	0.096	0.037

## Sheet: Toppgene GO enrichment results
Category	ID	Selected	Name	Source	p-value	q-value Bonferroni	q-value FDR B&H	q-value FDR B&Y	Hit Count in Query List	Hit Count in Genome	Hit in Query List
GO: Molecular Function	GO:0045296	1	cadherin binding		4.808e-06	0.0008751	0.0008751	0.005062	6	338	NUMB,SLK,SCRIB,CTNND1,USO1,SPTAN1
GO: Molecular Function	GO:0050839	1	cell adhesion molecule binding		5.797e-05	0.01055	0.005275	0.03051	6	525	NUMB,SLK,SCRIB,CTNND1,USO1,SPTAN1
GO: Molecular Function	GO:0019901		protein kinase binding		8.806e-05	0.01603	0.005342	0.0309	7	832	CD44,SPAG9,CTNND1,DNM1,AP1B1,RAC1,ADD3
GO: Molecular Function	GO:0019900		kinase binding		0.0001718	0.03127	0.007817	0.04521	7	926	CD44,SPAG9,CTNND1,DNM1,AP1B1,RAC1,ADD3
GO: Molecular Function	GO:0008092		cytoskeletal protein binding		0.000396	0.07208	0.01442	0.08338	7	1061	SPAG9,DNM1,CLSTN1,INF2,SPTAN1,ADD3,ENAH
GO: Molecular Function	GO:0030507		spectrin binding		0.0009591	0.1745	0.02909	0.1683	2	34	SPTAN1,ADD3
GO: Molecular Function	GO:0042988		X11-like protein binding		0.001353	0.2462	0.03518	0.2035	1	1	CLSTN1
GO: Molecular Function	GO:0019894		kinesin binding		0.002149	0.3911	0.04889	0.2828	2	51	SPAG9,CLSTN1
GO: Biological Process	GO:0099072		regulation of postsynaptic membrane neurotransmitter receptor levels		1.643e-07	0.000234	0.000234	0.001834	5	96	NUMB,SCRIB,CTNND1,DNM1,CLSTN1
GO: Biological Process	GO:0099637		neurotransmitter receptor transport		1.444e-06	0.002056	0.001028	0.008057	4	63	NUMB,SCRIB,DNM1,CLSTN1
GO: Biological Process	GO:0050690		regulation of defense response to virus by virus		8.508e-06	0.01212	0.00268	0.02101	3	30	SCRIB,AP1B1,RAC1
GO: Biological Process	GO:0098884		postsynaptic neurotransmitter receptor internalization		9.411e-06	0.0134	0.00268	0.02101	3	31	NUMB,SCRIB,DNM1
GO: Biological Process	GO:0140239		postsynaptic endocytosis		9.411e-06	0.0134	0.00268	0.02101	3	31	NUMB,SCRIB,DNM1
GO: Biological Process	GO:0099590		neurotransmitter receptor internalization		1.755e-05	0.02499	0.004166	0.03265	3	38	NUMB,SCRIB,DNM1
GO: Biological Process	GO:0034332		adherens junction organization		4.535e-05	0.06457	0.009225	0.07231	4	150	NUMB,SLK,CTNND1,RAC1
GO: Biological Process	GO:0030029		actin filament-based process		8.4e-05	0.1196	0.01495	0.1172	7	829	MYL6,ARHGEF11,INF2,SPTAN1,RAC1,ADD3,ENAH
GO: Biological Process	GO:0002009		morphogenesis of an epithelium		0.0001694	0.2413	0.02677	0.2099	6	641	CD44,NUMB,SCRIB,CTNND1,RAC1,ENAH
GO: Biological Process	GO:0008154		actin polymerization or depolymerization		0.0002064	0.2939	0.02677	0.2099	4	222	SPTAN1,RAC1,ADD3,ENAH
GO: Biological Process	GO:0042147		retrograde transport, endosome to Golgi		0.000249	0.3546	0.02677	0.2099	3	92	SPAG9,TBC1D23,VPS29
GO: Biological Process	GO:0016197		endosomal transport		0.0002779	0.3957	0.02677	0.2099	4	240	SPAG9,SCRIB,TBC1D23,VPS29
GO: Biological Process	GO:0030100		regulation of endocytosis		0.0002823	0.402	0.02677	0.2099	4	241	NUMB,SCRIB,DNM1,RAC1
GO: Biological Process	GO:0030036		actin cytoskeleton organization		0.0003105	0.4422	0.02677	0.2099	6	717	ARHGEF11,INF2,SPTAN1,RAC1,ADD3,ENAH
GO: Biological Process	GO:0097435		supramolecular fiber organization		0.0003345	0.4763	0.02677	0.2099	6	727	SLK,PLOD2,SPTAN1,RAC1,ADD3,ENAH
GO: Biological Process	GO:0098876		vesicle-mediated transport to the plasma membrane		0.0003572	0.5087	0.02677	0.2099	3	104	SCRIB,CLSTN1,VPS29
GO: Biological Process	GO:0098969		neurotransmitter receptor transport to postsynaptic membrane		0.0003576	0.5092	0.02677	0.2099	2	21	SCRIB,CLSTN1
GO: Biological Process	GO:1903540		establishment of protein localization to postsynaptic membrane		0.000393	0.5597	0.02677	0.2099	2	22	SCRIB,CLSTN1
GO: Biological Process	GO:0002093		auditory receptor cell morphogenesis		0.000393	0.5597	0.02677	0.2099	2	22	SCRIB,RAC1
GO: Biological Process	GO:0098877		neurotransmitter receptor transport to plasma membrane		0.000393	0.5597	0.02677	0.2099	2	22	SCRIB,CLSTN1
GO: Biological Process	GO:0099003		vesicle-mediated transport in synapse		0.0004047	0.5763	0.02677	0.2099	4	265	NUMB,SCRIB,DNM1,CLSTN1
GO: Biological Process	GO:0099149		regulation of postsynaptic neurotransmitter receptor internalization		0.0004301	0.6124	0.02677	0.2099	2	23	NUMB,SCRIB
GO: Biological Process	GO:0051668		localization within membrane		0.0004324	0.6157	0.02677	0.2099	3	111	SEC31A,SCRIB,RAC1
GO: Biological Process	GO:0060117		auditory receptor cell development		0.0005947	0.8469	0.03353	0.2628	2	27	SCRIB,RAC1
GO: Biological Process	GO:0048259		regulation of receptor-mediated endocytosis		0.0005976	0.8509	0.03353	0.2628	3	124	NUMB,SCRIB,RAC1
GO: Biological Process	GO:0031175		neuron projection development		0.0006308	0.8983	0.03353	0.2628	7	1151	CD44,NUMB,SCRIB,TBC1D23,SPTAN1,RAC1,ENAH
GO: Biological Process	GO:0034330		cell junction organization		0.000721	1	0.03353	0.2628	4	309	NUMB,SLK,CTNND1,RAC1
GO: Biological Process	GO:0031623		receptor internalization		0.0007488	1	0.03353	0.2628	3	134	NUMB,SCRIB,DNM1
GO: Biological Process	GO:1990126		retrograde transport, endosome to plasma membrane		0.0007853	1	0.03353	0.2628	2	31	SCRIB,VPS29
GO: Biological Process	GO:0006900		vesicle budding from membrane		0.0007901	1	0.03353	0.2628	6	855	NUMB,SEC31A,SCRIB,DNM1,USO1,RAC1
GO: Biological Process	GO:0030182		neuron differentiation		0.0008037	1	0.03353	0.2628	8	1579	CD44,NUMB,SPAG9,SCRIB,TBC1D23,SPTAN1,RAC1,ENAH
GO: Biological Process	GO:0048729		tissue morphogenesis		0.0008195	1	0.03353	0.2628	6	861	CD44,NUMB,SCRIB,CTNND1,RAC1,ENAH
GO: Biological Process	GO:0051650		establishment of vesicle localization		0.000928	1	0.03353	0.2628	5	580	SEC31A,SCRIB,TBC1D23,DNM1,USO1
GO: Biological Process	GO:0060322		head development		0.000946	1	0.03353	0.2628	6	885	NUMB,PLEKHA1,SCRIB,CTNND1,TBC1D23,RAC1
GO: Biological Process	GO:0051648		vesicle localization		0.001072	1	0.03353	0.2628	5	599	SEC31A,SCRIB,TBC1D23,DNM1,USO1
GO: Biological Process	GO:0044403		symbiotic process		0.0011	1	0.03353	0.2628	6	911	RPS24,SCRIB,CTNND1,AP1B1,VPS29,RAC1
GO: Biological Process	GO:0001738		morphogenesis of a polarized epithelium		0.00112	1	0.03353	0.2628	3	154	NUMB,CTNND1,RAC1
GO: Biological Process	GO:0022612		gland morphogenesis		0.001141	1	0.03353	0.2628	3	155	CD44,SCRIB,CTNND1
GO: Biological Process	GO:1990778		protein localization to cell periphery		0.001271	1	0.03353	0.2628	4	360	NUMB,SCRIB,CLSTN1,RAC1
GO: Biological Process	GO:0048666		neuron development		0.001285	1	0.03353	0.2628	7	1298	CD44,NUMB,SCRIB,TBC1D23,SPTAN1,RAC1,ENAH
GO: Biological Process	GO:0051640		organelle localization		0.001322	1	0.03353	0.2628	6	944	SPAG9,SEC31A,SCRIB,TBC1D23,DNM1,USO1
GO: Biological Process	GO:0039562		suppression by virus of host STAT activity		0.001342	1	0.03353	0.2628	1	1	SCRIB
GO: Biological Process	GO:0039563		suppression by virus of host STAT1 activity		0.001342	1	0.03353	0.2628	1	1	SCRIB
GO: Biological Process	GO:0039503		suppression by virus of host innate immune response		0.001342	1	0.03353	0.2628	1	1	SCRIB
GO: Biological Process	GO:0039502		suppression by virus of host type I interferon-mediated signaling pathway		0.001342	1	0.03353	0.2628	1	1	SCRIB
GO: Biological Process	GO:0075111		suppression by symbiont of host receptor-mediated signal transduction		0.001342	1	0.03353	0.2628	1	1	SCRIB
GO: Biological Process	GO:0075528		modulation by virus of host immune response		0.001342	1	0.03353	0.2628	1	1	SCRIB
GO: Biological Process	GO:0044414		suppression of host defenses by symbiont		0.001342	1	0.03353	0.2628	1	1	SCRIB
GO: Biological Process	GO:0075109		modulation by symbiont of host receptor-mediated signal transduction		0.001342	1	0.03353	0.2628	1	1	SCRIB
GO: Biological Process	GO:0052562		suppression by symbiont of host immune response		0.001342	1	0.03353	0.2628	1	1	SCRIB
GO: Biological Process	GO:0052029		suppression by symbiont of host signal transduction pathway		0.001342	1	0.03353	0.2628	1	1	SCRIB
GO: Biological Process	GO:0039514		suppression by virus of host JAK-STAT cascade		0.001342	1	0.03353	0.2628	1	1	SCRIB
GO: Biological Process	GO:0075112		modulation by symbiont of host transmembrane receptor-mediated signal transduction		0.001342	1	0.03353	0.2628	1	1	SCRIB
GO: Biological Process	GO:0039564		suppression by virus of host STAT2 activity		0.001342	1	0.03353	0.2628	1	1	SCRIB
GO: Biological Process	GO:0075114		suppression by symbiont of host transmembrane receptor-mediated signal transduction		0.001342	1	0.03353	0.2628	1	1	SCRIB
GO: Biological Process	GO:0052170		suppression by symbiont of host innate immune response		0.001342	1	0.03353	0.2628	1	1	SCRIB
GO: Biological Process	GO:0052167		modulation by symbiont of host innate immune response		0.001342	1	0.03353	0.2628	1	1	SCRIB
GO: Biological Process	GO:0016482		cytosolic transport		0.00139	1	0.03412	0.2674	3	166	SPAG9,TBC1D23,VPS29
GO: Biological Process	GO:0044419		interspecies interaction between organisms		0.001441	1	0.03478	0.2727	6	960	RPS24,SCRIB,CTNND1,AP1B1,VPS29,RAC1
GO: Biological Process	GO:0030833		regulation of actin filament polymerization		0.001538	1	0.03586	0.2811	3	172	SPTAN1,RAC1,ADD3
GO: Biological Process	GO:0033674		positive regulation of kinase activity		0.001552	1	0.03586	0.2811	5	651	CD44,SPAG9,SLK,CTNND1,RAC1
GO: Biological Process	GO:0051693		actin filament capping		0.001581	1	0.03586	0.2811	2	44	SPTAN1,ADD3
GO: Biological Process	GO:0048699		generation of neurons		0.001587	1	0.03586	0.2811	8	1752	CD44,NUMB,SPAG9,SCRIB,TBC1D23,SPTAN1,RAC1,ENAH
GO: Biological Process	GO:0003382		epithelial cell morphogenesis		0.001653	1	0.03677	0.2882	2	45	SCRIB,RAC1
GO: Biological Process	GO:0006898		receptor-mediated endocytosis		0.001706	1	0.03737	0.293	4	390	NUMB,SCRIB,DNM1,RAC1
GO: Biological Process	GO:0016050		vesicle organization		0.001783	1	0.03847	0.3016	8	1784	CD44,NUMB,SEC31A,SCRIB,DNM1,USO1,SPTAN1,RAC1
GO: Biological Process	GO:0120036		plasma membrane bounded cell projection organization		0.001822	1	0.03872	0.3035	8	1790	CD44,NUMB,PLEKHA1,SCRIB,TBC1D23,SPTAN1,RAC1,ENAH
GO: Biological Process	GO:0042491		inner ear auditory receptor cell differentiation		0.001878	1	0.03924	0.3076	2	48	SCRIB,RAC1
GO: Biological Process	GO:0072657		protein localization to membrane		0.001954	1	0.03924	0.3076	5	686	NUMB,RPS24,SCRIB,CLSTN1,RAC1
GO: Biological Process	GO:0030835		negative regulation of actin filament depolymerization		0.001957	1	0.03924	0.3076	2	49	SPTAN1,ADD3
GO: Biological Process	GO:1902743		regulation of lamellipodium organization		0.001957	1	0.03924	0.3076	2	49	CD44,RAC1
GO: Biological Process	GO:0048667		cell morphogenesis involved in neuron differentiation		0.001992	1	0.03939	0.3088	5	689	NUMB,SCRIB,SPTAN1,RAC1,ENAH
GO: Biological Process	GO:0008064		regulation of actin polymerization or depolymerization		0.002044	1	0.03967	0.311	3	190	SPTAN1,RAC1,ADD3
GO: Biological Process	GO:0030030		cell projection organization		0.002084	1	0.03967	0.311	8	1828	CD44,NUMB,PLEKHA1,SCRIB,TBC1D23,SPTAN1,RAC1,ENAH
GO: Biological Process	GO:0030832		regulation of actin filament length		0.002137	1	0.03967	0.311	3	193	SPTAN1,RAC1,ADD3
GO: Biological Process	GO:0030041		actin filament polymerization		0.002137	1	0.03967	0.311	3	193	SPTAN1,RAC1,ADD3
GO: Biological Process	GO:0044087		regulation of cellular component biogenesis		0.002168	1	0.03967	0.311	6	1040	NUMB,SLK,CLSTN1,SPTAN1,RAC1,ADD3
GO: Biological Process	GO:0032535		regulation of cellular component size		0.002196	1	0.03967	0.311	4	418	INF2,SPTAN1,RAC1,ADD3
GO: Biological Process	GO:0007015		actin filament organization		0.002373	1	0.03967	0.311	4	427	SPTAN1,RAC1,ADD3,ENAH
GO: Biological Process	GO:0022008		neurogenesis		0.002384	1	0.03967	0.311	8	1867	CD44,NUMB,SPAG9,SCRIB,TBC1D23,SPTAN1,RAC1,ENAH
GO: Biological Process	GO:0051347		positive regulation of transferase activity		0.002578	1	0.03967	0.311	5	731	CD44,SPAG9,SLK,CTNND1,RAC1
GO: Biological Process	GO:0060119		inner ear receptor cell development		0.002638	1	0.03967	0.311	2	57	SCRIB,RAC1
GO: Biological Process	GO:0031529		ruffle organization		0.002638	1	0.03967	0.311	2	57	PLEKHA1,RAC1
GO: Biological Process	GO:0035315		hair cell differentiation		0.002638	1	0.03967	0.311	2	57	SCRIB,RAC1
GO: Biological Process	GO:0048211		Golgi vesicle docking		0.002679	1	0.03967	0.311	1	2	USO1
GO: Biological Process	GO:0052055		modulation by symbiont of host molecular function		0.002679	1	0.03967	0.311	1	2	SCRIB
GO: Biological Process	GO:0052027		modulation by symbiont of host signal transduction pathway		0.002679	1	0.03967	0.311	1	2	SCRIB
GO: Biological Process	GO:0039507		suppression by virus of host molecular function		0.002679	1	0.03967	0.311	1	2	SCRIB
GO: Biological Process	GO:0052031		modulation by symbiont of host defense response		0.002679	1	0.03967	0.311	1	2	SCRIB
GO: Biological Process	GO:0060690		epithelial cell differentiation involved in salivary gland development		0.002679	1	0.03967	0.311	1	2	CTNND1
GO: Biological Process	GO:0039506		modulation by virus of host molecular function		0.002679	1	0.03967	0.311	1	2	SCRIB
GO: Biological Process	GO:0030862		positive regulation of polarized epithelial cell differentiation		0.002679	1	0.03967	0.311	1	2	NUMB
GO: Biological Process	GO:0032707		negative regulation of interleukin-23 production		0.002679	1	0.03967	0.311	1	2	RAC1
GO: Biological Process	GO:0052553		modulation by symbiont of host immune response		0.002679	1	0.03967	0.311	1	2	SCRIB
GO: Biological Process	GO:0098968		neurotransmitter receptor transport postsynaptic membrane to endosome		0.002679	1	0.03967	0.311	1	2	SCRIB
GO: Biological Process	GO:0052056		negative regulation by symbiont of host molecular function		0.002679	1	0.03967	0.311	1	2	SCRIB
GO: Biological Process	GO:0030834		regulation of actin filament depolymerization		0.00273	1	0.03967	0.311	2	58	SPTAN1,ADD3
GO: Biological Process	GO:0051932		synaptic transmission, GABAergic		0.00273	1	0.03967	0.311	2	58	DNM1,RAC1
GO: Biological Process	GO:1903539		protein localization to postsynaptic membrane		0.002823	1	0.04061	0.3183	2	59	SCRIB,CLSTN1
GO: Biological Process	GO:0120039		plasma membrane bounded cell projection morphogenesis		0.003016	1	0.04295	0.3366	5	758	CD44,NUMB,SPTAN1,RAC1,ENAH
GO: Biological Process	GO:0006888		endoplasmic reticulum to Golgi vesicle-mediated transport		0.003097	1	0.04295	0.3366	3	220	SEC31A,USO1,SPTAN1
GO: Biological Process	GO:0048858		cell projection morphogenesis		0.003103	1	0.04295	0.3366	5	763	CD44,NUMB,SPTAN1,RAC1,ENAH
GO: Biological Process	GO:0030042		actin filament depolymerization		0.003113	1	0.04295	0.3366	2	62	SPTAN1,ADD3
GO: Biological Process	GO:0043112		receptor metabolic process		0.003136	1	0.04295	0.3366	3	221	NUMB,SCRIB,DNM1
GO: Biological Process	GO:0051893		regulation of focal adhesion assembly		0.003212	1	0.04315	0.3383	2	63	SLK,RAC1
GO: Biological Process	GO:0090109		regulation of cell-substrate junction assembly		0.003212	1	0.04315	0.3383	2	63	SLK,RAC1
GO: Biological Process	GO:0032990		cell part morphogenesis		0.003468	1	0.04452	0.349	5	783	CD44,NUMB,SPTAN1,RAC1,ENAH
GO: Biological Process	GO:0048208		COPII vesicle coating		0.003519	1	0.04452	0.349	2	66	SEC31A,USO1
GO: Biological Process	GO:0048207		vesicle targeting, rough ER to cis-Golgi		0.003519	1	0.04452	0.349	2	66	SEC31A,USO1
GO: Biological Process	GO:0140238		presynaptic endocytosis		0.003625	1	0.04452	0.349	2	67	SCRIB,DNM1
GO: Biological Process	GO:0030837		negative regulation of actin filament polymerization		0.003625	1	0.04452	0.349	2	67	SPTAN1,ADD3
GO: Biological Process	GO:0048488		synaptic vesicle endocytosis		0.003625	1	0.04452	0.349	2	67	SCRIB,DNM1
GO: Biological Process	GO:0032271		regulation of protein polymerization		0.003639	1	0.04452	0.349	3	233	SPTAN1,RAC1,ADD3
GO: Biological Process	GO:0051656		establishment of organelle localization		0.003885	1	0.04452	0.349	5	804	SEC31A,SCRIB,TBC1D23,DNM1,USO1
GO: Biological Process	GO:1903391		regulation of adherens junction organization		0.003949	1	0.04452	0.349	2	70	SLK,RAC1
GO: Biological Process	GO:0006901		vesicle coating		0.003949	1	0.04452	0.349	2	70	SEC31A,USO1
GO: Biological Process	GO:0030860		regulation of polarized epithelial cell differentiation		0.004015	1	0.04452	0.349	1	3	NUMB
GO: Biological Process	GO:1900625		positive regulation of monocyte aggregation		0.004015	1	0.04452	0.349	1	3	CD44
GO: Biological Process	GO:0020012		mitigation of host immune response		0.004015	1	0.04452	0.349	1	3	SCRIB
GO: Biological Process	GO:0021849		neuroblast division in subventricular zone		0.004015	1	0.04452	0.349	1	3	NUMB
GO: Biological Process	GO:1900623		regulation of monocyte aggregation		0.004015	1	0.04452	0.349	1	3	CD44
GO: Biological Process	GO:0046947		hydroxylysine biosynthetic process		0.004015	1	0.04452	0.349	1	3	PLOD2
GO: Biological Process	GO:0046946		hydroxylysine metabolic process		0.004015	1	0.04452	0.349	1	3	PLOD2
GO: Biological Process	GO:0030683		mitigation of host immune response by virus		0.004015	1	0.04452	0.349	1	3	SCRIB
GO: Biological Process	GO:0030682		mitigation of host defenses by symbiont		0.004015	1	0.04452	0.349	1	3	SCRIB
GO: Biological Process	GO:0007160		cell-matrix adhesion		0.004047	1	0.04452	0.349	3	242	CD44,SLK,RAC1
GO: Biological Process	GO:0000902		cell morphogenesis		0.004059	1	0.04452	0.349	6	1179	CD44,NUMB,SCRIB,SPTAN1,RAC1,ENAH
GO: Biological Process	GO:0002066		columnar/cuboidal epithelial cell development		0.00406	1	0.04452	0.349	2	71	SCRIB,RAC1
GO: Biological Process	GO:0097120		receptor localization to synapse		0.00406	1	0.04452	0.349	2	71	SCRIB,CLSTN1
GO: Biological Process	GO:0006903		vesicle targeting		0.004064	1	0.04452	0.349	4	496	SEC31A,SCRIB,TBC1D23,USO1
GO: Biological Process	GO:0090114		COPII-coated vesicle budding		0.004173	1	0.04536	0.3556	2	72	SEC31A,USO1
GO: Biological Process	GO:0060563		neuroepithelial cell differentiation		0.004287	1	0.04625	0.3625	2	73	SCRIB,RAC1
GO: Biological Process	GO:0002090		regulation of receptor internalization		0.004402	1	0.04679	0.3668	2	74	NUMB,SCRIB
GO: Biological Process	GO:0043085		positive regulation of catalytic activity		0.004403	1	0.04679	0.3668	7	1611	CD44,SPAG9,SLK,SCRIB,CTNND1,ARHGEF11,RAC1
GO: Biological Process	GO:0007420		brain development		0.004449	1	0.04693	0.3678	5	830	NUMB,SCRIB,CTNND1,TBC1D23,RAC1
GO: Biological Process	GO:0034329		cell junction assembly		0.004632	1	0.0485	0.3802	3	254	SLK,CTNND1,RAC1
GO: Cellular Component	GO:0031252	1	cell leading edge		1.365e-06	0.0003467	0.0003467	0.00212	7	449	CD44,PLEKHA1,SLK,SCRIB,CTNND1,RAC1,ENAH
GO: Cellular Component	GO:0030054	1	cell junction		4.342e-06	0.001103	0.0003549	0.002171	10	1352	CD44,NUMB,RAI14,SCRIB,CTNND1,CLSTN1,SPTAN1,RAC1,ADD3,ENAH
GO: Cellular Component	GO:0005912	1	adherens junction		5.877e-06	0.001493	0.0003549	0.002171	7	560	CD44,NUMB,SCRIB,CTNND1,SPTAN1,RAC1,ENAH
GO: Cellular Component	GO:0030027	1	lamellipodium		6.154e-06	0.001563	0.0003549	0.002171	5	204	CD44,SCRIB,CTNND1,RAC1,ENAH
GO: Cellular Component	GO:0070161	1	anchoring junction		6.987e-06	0.001775	0.0003549	0.002171	7	575	CD44,NUMB,SCRIB,CTNND1,SPTAN1,RAC1,ENAH
GO: Cellular Component	GO:0014069		postsynaptic density		1.553e-05	0.003944	0.0005635	0.003446	6	426	NUMB,SCRIB,CTNND1,DNM1,CLSTN1,ADD3
GO: Cellular Component	GO:0032279		asymmetric synapse		1.553e-05	0.003944	0.0005635	0.003446	6	426	NUMB,SCRIB,CTNND1,DNM1,CLSTN1,ADD3
GO: Cellular Component	GO:0098984		neuron to neuron synapse		2.17e-05	0.005511	0.0006842	0.004185	6	452	NUMB,SCRIB,CTNND1,DNM1,CLSTN1,ADD3
GO: Cellular Component	GO:0099572		postsynaptic specialization		2.424e-05	0.006158	0.0006842	0.004185	6	461	NUMB,SCRIB,CTNND1,DNM1,CLSTN1,ADD3
GO: Cellular Component	GO:0098978		glutamatergic synapse		4.316e-05	0.01096	0.001096	0.006706	6	511	NUMB,SCRIB,CTNND1,DNM1,CLSTN1,RAC1
GO: Cellular Component	GO:0098794		postsynapse		7.118e-05	0.01808	0.001644	0.01005	7	825	NUMB,SCRIB,CTNND1,DNM1,CLSTN1,RAC1,ADD3
GO: Cellular Component	GO:0098858	1	actin-based cell projection		9.359e-05	0.02377	0.001981	0.01212	5	360	CD44,MYL6,RAC1,ADD3,ENAH
GO: Cellular Component	GO:0019897		extrinsic component of plasma membrane		0.0001024	0.02601	0.002001	0.01224	4	189	NUMB,SCRIB,CTNND1,RAC1
GO: Cellular Component	GO:0098805		whole membrane		0.0002706	0.06874	0.00462	0.02826	9	1760	CD44,SPAG9,SEC31A,AP1B1,CLSTN1,USO1,VPS29,RAC1,ADD3
GO: Cellular Component	GO:0043197		dendritic spine		0.0002728	0.06929	0.00462	0.02826	4	244	CTNND1,DNM1,CLSTN1,RAC1
GO: Cellular Component	GO:0044309		neuron spine		0.0002947	0.07485	0.004678	0.02861	4	249	CTNND1,DNM1,CLSTN1,RAC1
GO: Cellular Component	GO:0030117		membrane coat		0.0003851	0.09782	0.005434	0.03324	3	109	SEC31A,DNM1,AP1B1
GO: Cellular Component	GO:0048475		coated membrane		0.0003851	0.09782	0.005434	0.03324	3	109	SEC31A,DNM1,AP1B1
GO: Cellular Component	GO:0045202		synapse		0.0004557	0.1158	0.00582	0.0356	8	1482	NUMB,SCRIB,CTNND1,DNM1,CLSTN1,RAC1,ADD3,ENAH
GO: Cellular Component	GO:0005884		actin filament		0.0005008	0.1272	0.00582	0.0356	5	517	CD44,MYL6,RAC1,ADD3,ENAH
GO: Cellular Component	GO:0015629		actin cytoskeleton		0.0005412	0.1375	0.00582	0.0356	6	813	CD44,MYL6,SPTAN1,RAC1,ADD3,ENAH
GO: Cellular Component	GO:0099512		supramolecular fiber		0.0005427	0.1379	0.00582	0.0356	8	1521	CD44,CCDC50,MYL6,DNM1,SPTAN1,RAC1,ADD3,ENAH
GO: Cellular Component	GO:0099081		supramolecular polymer		0.0005597	0.1422	0.00582	0.0356	8	1528	CD44,CCDC50,MYL6,DNM1,SPTAN1,RAC1,ADD3,ENAH
GO: Cellular Component	GO:0099080		supramolecular complex		0.0005646	0.1434	0.00582	0.0356	8	1530	CD44,CCDC50,MYL6,DNM1,SPTAN1,RAC1,ADD3,ENAH
GO: Cellular Component	GO:0032432		actin filament bundle		0.0005737	0.1457	0.00582	0.0356	4	297	CD44,MYL6,ADD3,ENAH
GO: Cellular Component	GO:0030135		coated vesicle		0.0005957	0.1513	0.00582	0.0356	4	300	NUMB,SEC31A,AP1B1,USO1
GO: Cellular Component	GO:0019898		extrinsic component of membrane		0.0008896	0.226	0.008225	0.05031	4	334	NUMB,SCRIB,CTNND1,RAC1
GO: Cellular Component	GO:0005794		Golgi apparatus		0.0009067	0.2303	0.008225	0.05031	8	1643	CD44,SEC31A,TBC1D23,DNM1,AP1B1,CLSTN1,USO1,RAC1
GO: Cellular Component	GO:0005938		cell cortex		0.001175	0.2984	0.01021	0.06247	4	360	RAI14,CTNND1,SPTAN1,ADD3
GO: Cellular Component	GO:0099513		polymeric cytoskeletal fiber		0.001206	0.3064	0.01021	0.06247	7	1312	CD44,CCDC50,MYL6,DNM1,RAC1,ADD3,ENAH
GO: Cellular Component	GO:0098791		Golgi subcompartment		0.001592	0.4043	0.01304	0.07978	4	391	TBC1D23,AP1B1,USO1,RAC1
GO: Cellular Component	GO:0030662		coated vesicle membrane		0.001782	0.4527	0.01377	0.08425	3	185	SEC31A,AP1B1,USO1
GO: Cellular Component	GO:0099568		cytoplasmic region		0.00179	0.4546	0.01377	0.08425	5	687	RAI14,CTNND1,SPTAN1,RAC1,ADD3
GO: Cellular Component	GO:0005925		focal adhesion		0.00191	0.4853	0.01396	0.08541	4	411	CD44,NUMB,RAC1,ENAH
GO: Cellular Component	GO:0031256		leading edge membrane		0.001952	0.4959	0.01396	0.08541	3	191	CD44,PLEKHA1,RAC1
GO: Cellular Component	GO:0031984		organelle subcompartment		0.001979	0.5027	0.01396	0.08541	4	415	TBC1D23,AP1B1,USO1,RAC1
GO: Cellular Component	GO:0030055		cell-substrate junction		0.002085	0.5297	0.01432	0.08756	4	421	CD44,NUMB,RAC1,ENAH
GO: Cellular Component	GO:0098862		cluster of actin-based cell projections		0.002226	0.5653	0.01488	0.09099	3	200	MYL6,RAC1,ADD3
GO: Cellular Component	GO:0030118		clathrin coat		0.002618	0.6649	0.01522	0.09308	2	58	DNM1,AP1B1
GO: Cellular Component	GO:0099065		integral component of spine apparatus membrane		0.002622	0.6659	0.01522	0.09308	1	2	CLSTN1
GO: Cellular Component	GO:0035692		macrophage migration inhibitory factor receptor complex		0.002622	0.6659	0.01522	0.09308	1	2	CD44
GO: Cellular Component	GO:0098952		intrinsic component of spine apparatus membrane		0.002622	0.6659	0.01522	0.09308	1	2	CLSTN1
GO: Cellular Component	GO:0098897		spine apparatus membrane		0.002622	0.6659	0.01522	0.09308	1	2	CLSTN1
GO: Cellular Component	GO:0005902		microvillus		0.002661	0.6758	0.01522	0.09308	3	213	CD44,MYL6,ADD3
GO: Cellular Component	GO:0043209		myelin sheath		0.002696	0.6848	0.01522	0.09308	3	214	SCRIB,DNM1,SPTAN1
GO: Cellular Component	GO:0000139		Golgi membrane		0.002942	0.7473	0.01613	0.09866	5	770	SEC31A,AP1B1,CLSTN1,USO1,RAC1
GO: Cellular Component	GO:0012507		ER to Golgi transport vesicle membrane		0.002985	0.7582	0.01613	0.09866	2	62	SEC31A,USO1
GO: Cellular Component	GO:0030659		cytoplasmic vesicle membrane		0.003468	0.881	0.01835	0.1123	5	800	CD44,SEC31A,AP1B1,USO1,RAC1
GO: Cellular Component	GO:0012506		vesicle membrane		0.003896	0.9895	0.01933	0.1182	5	822	CD44,SEC31A,AP1B1,USO1,RAC1
GO: Cellular Component	GO:0098844		postsynaptic endocytic zone membrane		0.00393	0.9983	0.01933	0.1182	1	3	DNM1
GO: Cellular Component	GO:0034750		Scrib-APC-beta-catenin complex		0.00393	0.9983	0.01933	0.1182	1	3	SCRIB
GO: Cellular Component	GO:0048471		perinuclear region of cytoplasm		0.003957	1	0.01933	0.1182	5	825	SPAG9,SLK,SEC31A,INF2,USO1
GO: Cellular Component	GO:0005911		cell-cell junction		0.004043	1	0.01937	0.1185	4	506	SCRIB,CTNND1,SPTAN1,ADD3
GO: Cellular Component	GO:0016323		basolateral plasma membrane		0.004607	1	0.02167	0.1326	3	259	CD44,NUMB,SCRIB
GO: Cellular Component	GO:0005802		trans-Golgi network		0.004808	1	0.0222	0.1358	3	263	TBC1D23,AP1B1,RAC1
GO: Cellular Component	GO:0030906		retromer, cargo-selective complex		0.005237	1	0.02334	0.1427	1	4	VPS29
GO: Cellular Component	GO:0016602		CCAAT-binding factor complex		0.005237	1	0.02334	0.1427	1	4	NFYA
GO: Cellular Component	GO:0044291		cell-cell contact zone		0.005787	1	0.02491	0.1524	2	87	SCRIB,SPTAN1
GO: Cellular Component	GO:0044304		main axon		0.005787	1	0.02491	0.1524	2	87	DNM1,SPTAN1
GO: Cellular Component	GO:0098796		membrane protein complex		0.006435	1	0.02724	0.1666	6	1324	SEC31A,SCRIB,CTNND1,DNM1,AP1B1,VPS29
GO: Cellular Component	GO:0030134		COPII-coated ER to Golgi transport vesicle		0.006586	1	0.02742	0.1677	2	93	SEC31A,USO1
GO: Cellular Component	GO:0098839		postsynaptic density membrane		0.007003	1	0.02869	0.1755	2	96	SCRIB,CLSTN1
GO: Cellular Component	GO:0005768		endosome		0.007359	1	0.02967	0.1815	5	956	NUMB,SEC31A,CLSTN1,VPS29,RAC1
GO: Cellular Component	GO:0032587		ruffle membrane		0.007725	1	0.03019	0.1847	2	101	PLEKHA1,RAC1
GO: Cellular Component	GO:0099147		extrinsic component of postsynaptic density membrane		0.007845	1	0.03019	0.1847	1	6	SCRIB
GO: Cellular Component	GO:0097444		spine apparatus		0.007845	1	0.03019	0.1847	1	6	CLSTN1
GO: Cellular Component	GO:0030660		Golgi-associated vesicle membrane		0.01008	1	0.03821	0.2337	2	116	SEC31A,USO1
GO: Cellular Component	GO:0008091		spectrin		0.01045	1	0.03846	0.2352	1	8	SPTAN1
GO: Cellular Component	GO:0005915		zonula adherens		0.01045	1	0.03846	0.2352	1	8	CTNND1
GO: Cellular Component	GO:0098843		postsynaptic endocytic zone		0.01175	1	0.04068	0.2488	1	9	DNM1
GO: Cellular Component	GO:0035748		myelin sheath abaxonal region		0.01175	1	0.04068	0.2488	1	9	SCRIB
GO: Cellular Component	GO:0098892		extrinsic component of postsynaptic specialization membrane		0.01175	1	0.04068	0.2488	1	9	SCRIB
GO: Cellular Component	GO:0098835		presynaptic endocytic zone membrane		0.01175	1	0.04068	0.2488	1	9	DNM1
GO: Cellular Component	GO:0099503		secretory vesicle		0.01185	1	0.04068	0.2488	5	1074	CD44,SPAG9,DNM1,SPTAN1,RAC1
GO: Cellular Component	GO:0031253		cell projection membrane		0.01251	1	0.0418	0.2557	3	373	CD44,PLEKHA1,RAC1
GO: Cellular Component	GO:0016324		apical plasma membrane		0.01251	1	0.0418	0.2557	3	373	CD44,NUMB,SCRIB
GO: Cellular Component	GO:0005769		early endosome		0.01296	1	0.04276	0.2616	3	378	NUMB,VPS29,RAC1
GO: Cellular Component	GO:0001650		fibrillar center		0.01346	1	0.04384	0.2681	2	135	RAI14,USO1
GO: Cellular Component	GO:0099634		postsynaptic specialization membrane		0.01365	1	0.04389	0.2685	2	136	SCRIB,CLSTN1
GO: Cellular Component	GO:0005903		brush border		0.01384	1	0.04395	0.2688	2	137	MYL6,ADD3
GO: Cellular Component	GO:0016461		unconventional myosin complex		0.01434	1	0.04496	0.275	1	11	MYL6
GO: Cellular Component	GO:0045211		postsynaptic membrane		0.01558	1	0.04784	0.2926	3	405	SCRIB,DNM1,CLSTN1
GO: Cellular Component	GO:0098684		photoreceptor ribbon synapse		0.01563	1	0.04784	0.2926	1	12	DNM1
GO: Cellular Component	GO:0071203		WASH complex		0.01692	1	0.0483	0.2954	1	13	TBC1D23
GO: Cellular Component	GO:0032437		cuticular plate		0.01692	1	0.0483	0.2954	1	13	SPTAN1
GO: Cellular Component	GO:0005916		fascia adherens		0.01692	1	0.0483	0.2954	1	13	SPTAN1
GO: Cellular Component	GO:0098833		presynaptic endocytic zone		0.01692	1	0.0483	0.2954	1	13	DNM1
GO: Cellular Component	GO:0060091		kinocilium		0.01692	1	0.0483	0.2954	1	13	RAC1
GO: Cellular Component	GO:0097732		9+2 non-motile cilium		0.01692	1	0.0483	0.2954	1	13	RAC1
GO: Cellular Component	GO:0030425		dendrite		0.01787	1	0.04987	0.305	4	779	CTNND1,DNM1,CLSTN1,RAC1
GO: Cellular Component	GO:0097447		dendritic tree		0.01787	1	0.04987	0.305	4	779	CTNND1,DNM1,CLSTN1,RAC1
Domain	SM00185		ARM	SMART	2.545e-05	0.006235	0.005082	0.0309	3	40	CTNND1,AP1B1,USO1
Domain	IPR000225		Armadillo	InterPro	4.149e-05	0.01016	0.005082	0.0309	3	47	CTNND1,AP1B1,USO1
Domain	2.30.29.30		-	Gene3D	0.0002133	0.05226	0.0104	0.06323	5	391	NUMB,PLEKHA1,DNM1,ARHGEF11,ENAH
Domain	IPR011993		PH_dom-like	InterPro	0.0003205	0.07852	0.0104	0.06323	5	427	NUMB,PLEKHA1,DNM1,ARHGEF11,ENAH
Domain	IPR016024		ARM-type_fold	InterPro	0.001345	0.3294	0.0104	0.06323	4	340	CTNND1,AP1B1,INF2,USO1
Domain	IPR001976		Ribosomal_S24e	InterPro	0.001443	0.3536	0.0104	0.06323	1	1	RPS24
Domain	IPR027741		DNM1	InterPro	0.001443	0.3536	0.0104	0.06323	1	1	DNM1
Domain	IPR006953		Vesicle_Uso1_P115_head	InterPro	0.001443	0.3536	0.0104	0.06323	1	1	USO1
Domain	IPR006955		Uso1_p115_C	InterPro	0.001443	0.3536	0.0104	0.06323	1	1	USO1
Domain	PS50151		UVR	PROSITE	0.001443	0.3536	0.0104	0.06323	1	1	SLK
Domain	IPR032919		PDZ-RhoGEF	InterPro	0.001443	0.3536	0.0104	0.06323	1	1	ARHGEF11
Domain	SM00521		CBF	SMART	0.001443	0.3536	0.0104	0.06323	1	1	NFYA
Domain	IPR028439		Catenin_d1	InterPro	0.001443	0.3536	0.0104	0.06323	1	1	CTNND1
Domain	IPR018098		Ribosomal_S24e_CS	InterPro	0.001443	0.3536	0.0104	0.06323	1	1	RPS24
Domain	PF02045		CBFB_NFYA	Pfam	0.001443	0.3536	0.0104	0.06323	1	1	NFYA
Domain	PF15295		CCDC50_N	Pfam	0.001443	0.3536	0.0104	0.06323	1	1	CCDC50
Domain	IPR024654		Calcineurin-like_PHP_lpxH	InterPro	0.001443	0.3536	0.0104	0.06323	1	1	VPS29
Domain	IPR027649		Inf2	InterPro	0.001443	0.3536	0.0104	0.06323	1	1	INF2
Domain	PS00686		NFYA_HAP2_1	PROSITE	0.001443	0.3536	0.0104	0.06323	1	1	NFYA
Domain	PF04869		Uso1_p115_head	Pfam	0.001443	0.3536	0.0104	0.06323	1	1	USO1
Domain	PF04871		Uso1_p115_C	Pfam	0.001443	0.3536	0.0104	0.06323	1	1	USO1
Domain	IPR001289		NFYA	InterPro	0.001443	0.3536	0.0104	0.06323	1	1	NFYA
Domain	IPR018362		CCAAT-binding_factor_CS	InterPro	0.001443	0.3536	0.0104	0.06323	1	1	NFYA
Domain	IPR029311		CCDC50_N	InterPro	0.001443	0.3536	0.0104	0.06323	1	1	CCDC50
Domain	PS00529		RIBOSOMAL_S24E	PROSITE	0.001443	0.3536	0.0104	0.06323	1	1	RPS24
Domain	IPR001943		UVR_dom	InterPro	0.001443	0.3536	0.0104	0.06323	1	1	SLK
Domain	PD006052		Ribosomal_S24e	ProDom	0.001443	0.3536	0.0104	0.06323	1	1	RPS24
Domain	IPR024095		Vesicle_P115-like	InterPro	0.001443	0.3536	0.0104	0.06323	1	1	USO1
Domain	PF12850		Metallophos_2	Pfam	0.001443	0.3536	0.0104	0.06323	1	1	VPS29
Domain	IPR001231		CD44_antigen	InterPro	0.001443	0.3536	0.0104	0.06323	1	1	CD44
Domain	IPR027772		ADD3	InterPro	0.001443	0.3536	0.0104	0.06323	1	1	ADD3
Domain	PS51152		NFYA_HAP2_2	PROSITE	0.001443	0.3536	0.0104	0.06323	1	1	NFYA
Domain	PF01282		Ribosomal_S24e	Pfam	0.001443	0.3536	0.0104	0.06323	1	1	RPS24
Domain	IPR000979		Phosphodiesterase_MJ0936/Vps29	InterPro	0.001443	0.3536	0.0104	0.06323	1	1	VPS29
Domain	PS50176		ARM_REPEAT	PROSITE	0.001508	0.3695	0.01056	0.0642	2	40	CTNND1,USO1
Domain	IPR022165		PKK	InterPro	0.00288	0.7057	0.01604	0.09752	1	2	SLK
Domain	2.60.40.1150		-	Gene3D	0.00288	0.7057	0.01604	0.09752	1	2	AP1B1
Domain	PF12474		PKK	Pfam	0.00288	0.7057	0.01604	0.09752	1	2	SLK
Domain	IPR032486		JIP_LZII	InterPro	0.00288	0.7057	0.01604	0.09752	1	2	SPAG9
Domain	IPR016698		Numb/numb-like	InterPro	0.00288	0.7057	0.01604	0.09752	1	2	NUMB
Domain	IPR010449		Numb_domain	InterPro	0.00288	0.7057	0.01604	0.09752	1	2	NUMB
Domain	PF06311		NumbF	Pfam	0.00288	0.7057	0.01604	0.09752	1	2	NUMB
Domain	PF16471		JIP_LZII	Pfam	0.00288	0.7057	0.01604	0.09752	1	2	SPAG9
Domain	IPR013037		Clathrin_b-adaptin_app_Ig-like	InterPro	0.00288	0.7057	0.01604	0.09752	1	2	AP1B1
Domain	IPR001006		Procol_lys_dOase	InterPro	0.004317	1	0.01923	0.1169	1	3	PLOD2
Domain	PF09066		B2-adapt-app_C	Pfam	0.004317	1	0.01923	0.1169	1	3	AP1B1
Domain	PF08776		VASP_tetra	Pfam	0.004317	1	0.01923	0.1169	1	3	ENAH
Domain	IPR016342		AP_complex_bsu_1_2_4	InterPro	0.004317	1	0.01923	0.1169	1	3	AP1B1
Domain	IPR014885		VASP_tetra	InterPro	0.004317	1	0.01923	0.1169	1	3	ENAH
Domain	IPR015212		RGS-like_dom	InterPro	0.004317	1	0.01923	0.1169	1	3	ARHGEF11
Domain	PF12931		Sec16_C	Pfam	0.004317	1	0.01923	0.1169	1	3	SEC31A
Domain	PF09128		RGS-like	Pfam	0.004317	1	0.01923	0.1169	1	3	ARHGEF11
Domain	IPR026914		Calsyntenin	InterPro	0.004317	1	0.01923	0.1169	1	3	CLSTN1
Domain	PS01325		LYS_HYDROXYLASE	PROSITE	0.004317	1	0.01923	0.1169	1	3	PLOD2
Domain	IPR024298		ACE1_Sec16_Sec31	InterPro	0.004317	1	0.01923	0.1169	1	3	SEC31A
Domain	IPR033120		HOTDOG_ACOT	InterPro	0.005753	1	0.02135	0.1298	1	4	ACOT9
Domain	IPR015151		B-adaptin_app_sub_C	InterPro	0.005753	1	0.02135	0.1298	1	4	AP1B1
Domain	IPR001303		Aldolase_II/adducin_N	InterPro	0.005753	1	0.02135	0.1298	1	4	ADD3
Domain	PF09744		Jnk-SapK_ap_N	Pfam	0.005753	1	0.02135	0.1298	1	4	SPAG9
Domain	IPR012678		Ribosomal_L23/L15e_core_dom	InterPro	0.005753	1	0.02135	0.1298	1	4	RPS24
Domain	3.40.225.10		-	Gene3D	0.005753	1	0.02135	0.1298	1	4	ADD3
Domain	SM01020		B2-adapt-app_C	SMART	0.005753	1	0.02135	0.1298	1	4	AP1B1
Domain	PS51770		HOTDOG_ACOT	PROSITE	0.005753	1	0.02135	0.1298	1	4	ACOT9
Domain	PF00596		Aldolase_II	Pfam	0.005753	1	0.02135	0.1298	1	4	ADD3
Domain	IPR019143		JNK/Rab-associated_protein-1_N	InterPro	0.005753	1	0.02135	0.1298	1	4	SPAG9
Domain	SM01007		Aldolase_II	SMART	0.005753	1	0.02135	0.1298	1	4	ADD3
Domain	PS51777		RH2	PROSITE	0.007186	1	0.02513	0.1528	1	5	SPAG9
Domain	IPR026739		AP_beta	InterPro	0.007186	1	0.02513	0.1528	1	5	AP1B1
Domain	PS51776		RH1	PROSITE	0.007186	1	0.02513	0.1528	1	5	SPAG9
Domain	SM00233		PH	SMART	0.007337	1	0.02513	0.1528	3	279	PLEKHA1,DNM1,ARHGEF11
Domain	PS50003		PH_DOMAIN	PROSITE	0.007409	1	0.02513	0.1528	3	280	PLEKHA1,DNM1,ARHGEF11
Domain	IPR001849		PH_domain	InterPro	0.007482	1	0.02513	0.1528	3	281	PLEKHA1,DNM1,ARHGEF11
Domain	IPR019762		Dynamin_GTPase_CS	InterPro	0.008617	1	0.02513	0.1528	1	6	DNM1
Domain	PF01031		Dynamin_M	Pfam	0.008617	1	0.02513	0.1528	1	6	DNM1
Domain	IPR020850		GED_dom	InterPro	0.008617	1	0.02513	0.1528	1	6	DNM1
Domain	3.30.310.10		-	Gene3D	0.008617	1	0.02513	0.1528	1	6	AP1B1
Domain	IPR000375		Dynamin_central	InterPro	0.008617	1	0.02513	0.1528	1	6	DNM1
Domain	IPR014837		EF-hand_Ca_insen	InterPro	0.008617	1	0.02513	0.1528	1	6	SPTAN1
Domain	PF02212		GED	Pfam	0.008617	1	0.02513	0.1528	1	6	DNM1
Domain	IPR003130		GED	InterPro	0.008617	1	0.02513	0.1528	1	6	DNM1
Domain	IPR012295		Beta2_adaptin/TBP_C_dom	InterPro	0.008617	1	0.02513	0.1528	1	6	AP1B1
Domain	SM00302		GED	SMART	0.008617	1	0.02513	0.1528	1	6	DNM1
Domain	PS51388		GED	PROSITE	0.008617	1	0.02513	0.1528	1	6	DNM1
Domain	PF08726		EFhand_Ca_insen	Pfam	0.008617	1	0.02513	0.1528	1	6	SPTAN1
Domain	IPR006683		Thioestr_dom	InterPro	0.01005	1	0.02766	0.1682	1	7	ACOT9
Domain	PF03061		4HBT	Pfam	0.01005	1	0.02766	0.1682	1	7	ACOT9
Domain	SM00053		DYNc	SMART	0.01005	1	0.02766	0.1682	1	7	DNM1
Domain	PS00410		G_DYNAMIN_1	PROSITE	0.01005	1	0.02766	0.1682	1	7	DNM1
Domain	IPR028435		Plakophilin/d_Catenin	InterPro	0.01005	1	0.02766	0.1682	1	7	CTNND1
Domain	IPR009028		Coatomer/calthrin_app_sub_C	InterPro	0.01147	1	0.03123	0.1899	1	8	AP1B1
Domain	SM01140		Drf_GBD	SMART	0.0129	1	0.03192	0.1941	1	9	INF2
Domain	IPR010472		FH3_dom	InterPro	0.0129	1	0.03192	0.1941	1	9	INF2
Domain	SM01139		Drf_FH3	SMART	0.0129	1	0.03192	0.1941	1	9	INF2
Domain	PF06371		Drf_GBD	Pfam	0.0129	1	0.03192	0.1941	1	9	INF2
Domain	PF02883		Alpha_adaptinC2	Pfam	0.0129	1	0.03192	0.1941	1	9	AP1B1
Domain	IPR010473		GTPase-bd	InterPro	0.0129	1	0.03192	0.1941	1	9	INF2
Domain	IPR008152		Clathrin_a/b/g-adaptin_app_Ig	InterPro	0.0129	1	0.03192	0.1941	1	9	AP1B1
Domain	SM00809		Alpha_adaptinC2	SMART	0.0129	1	0.03192	0.1941	1	9	AP1B1
Domain	PF06367		Drf_FH3	Pfam	0.0129	1	0.03192	0.1941	1	9	INF2
Domain	IPR029069		HotDog_dom	InterPro	0.01432	1	0.03474	0.2112	1	10	ACOT9
Domain	3.10.129.10		-	Gene3D	0.01432	1	0.03474	0.2112	1	10	ACOT9
Domain	PF00568		WH1	Pfam	0.01574	1	0.03639	0.2213	1	11	ENAH
Domain	SM00461		WH1	SMART	0.01574	1	0.03639	0.2213	1	11	ENAH
Domain	IPR000697		WH1/EVH1_dom	InterPro	0.01574	1	0.03639	0.2213	1	11	ENAH
Domain	PS51232		GBD_FH3	PROSITE	0.01574	1	0.03639	0.2213	1	11	INF2
Domain	IPR014768		GBD/FH3_dom	InterPro	0.01574	1	0.03639	0.2213	1	11	INF2
Domain	IPR013041		Coatomer/clathrin_app_Ig-like	InterPro	0.01716	1	0.03857	0.2345	1	12	AP1B1
Domain	IPR013805		GrpE_coiled_coil	InterPro	0.01716	1	0.03857	0.2345	1	12	RAI14
Domain	PF00595		PDZ	Pfam	0.01745	1	0.03857	0.2345	2	141	SCRIB,ARHGEF11
Domain	SM00445		LINK	SMART	0.01858	1	0.03857	0.2345	1	13	CD44
Domain	PF00193		Xlink	Pfam	0.01858	1	0.03857	0.2345	1	13	CD44
Domain	IPR000156		Ran_bind_dom	InterPro	0.01858	1	0.03857	0.2345	1	13	ENAH
Domain	PF13405		EF-hand_6	Pfam	0.01858	1	0.03857	0.2345	1	13	MYL6
Domain	PS50963		LINK_2	PROSITE	0.01858	1	0.03857	0.2345	1	13	CD44
Domain	SM00160		RanBD	SMART	0.01858	1	0.03857	0.2345	1	13	ENAH
Domain	IPR000538		Link_dom	InterPro	0.01858	1	0.03857	0.2345	1	13	CD44
Domain	PS50229		WH1	PROSITE	0.01858	1	0.03857	0.2345	1	13	ENAH
Domain	PS01241		LINK_1	PROSITE	0.01858	1	0.03857	0.2345	1	13	CD44
Domain	SM00228		PDZ	SMART	0.01912	1	0.03857	0.2345	2	148	SCRIB,ARHGEF11
Domain	2.30.42.10		-	Gene3D	0.01961	1	0.03857	0.2345	2	150	SCRIB,ARHGEF11
Domain	PS50106		PDZ	PROSITE	0.01985	1	0.03857	0.2345	2	151	SCRIB,ARHGEF11
Domain	PS51718		G_DYNAMIN_2	PROSITE	0.02	1	0.03857	0.2345	1	14	DNM1
Domain	SM00246		WH2	SMART	0.02	1	0.03857	0.2345	1	14	INF2
Domain	IPR030381		G_DYNAMIN_dom	InterPro	0.02	1	0.03857	0.2345	1	14	DNM1
Domain	IPR001478		PDZ	InterPro	0.0201	1	0.03857	0.2345	2	152	SCRIB,ARHGEF11
Domain	PF00036		EF-hand_1	Pfam	0.0201	1	0.03857	0.2345	2	152	MYL6,SPTAN1
Domain	PF01602		Adaptin_N	Pfam	0.02141	1	0.03857	0.2345	1	15	AP1B1
Domain	PF02181		FH2	Pfam	0.02141	1	0.03857	0.2345	1	15	INF2
Domain	PF00350		Dynamin_N	Pfam	0.02141	1	0.03857	0.2345	1	15	DNM1
Domain	PS51444		FH2	PROSITE	0.02141	1	0.03857	0.2345	1	15	INF2
Domain	IPR013315		Spectrin_alpha_SH3	InterPro	0.02141	1	0.03857	0.2345	1	15	SPTAN1
Domain	IPR015425		FH2_Formin	InterPro	0.02141	1	0.03857	0.2345	1	15	INF2
Domain	IPR001401		Dynamin_GTPase	InterPro	0.02141	1	0.03857	0.2345	1	15	DNM1
Domain	IPR022812		Dynamin_SF	InterPro	0.02141	1	0.03857	0.2345	1	15	DNM1
Domain	IPR002553		Clathrin/coatomer_adapt-like_N	InterPro	0.02141	1	0.03857	0.2345	1	15	AP1B1
Domain	SM00498		FH2	SMART	0.02141	1	0.03857	0.2345	1	15	INF2
Domain	SM00054		EFh	SMART	0.02161	1	0.03864	0.235	2	158	MYL6,SPTAN1
Domain	PF02205		WH2	Pfam	0.02282	1	0.03993	0.2428	1	16	INF2
Domain	SM00702		P4Hc	SMART	0.02282	1	0.03993	0.2428	1	16	PLOD2
Domain	IPR006620		Pro_4_hyd_alph	InterPro	0.02282	1	0.03993	0.2428	1	16	PLOD2
Domain	PF03171		2OG-FeII_Oxy	Pfam	0.02704	1	0.04699	0.2857	1	19	PLOD2
Domain	PS51420		RHO	PROSITE	0.02845	1	0.04908	0.2984	1	20	RAC1
Pathway	1270307		Sema4D induced cell migration and growth-cone collapse	BioSystems: REACTOME	9.463e-06	0.004098	0.002738	0.01821	3	24	MYL6,ARHGEF11,RAC1
Pathway	1270305		Sema4D in semaphorin signaling	BioSystems: REACTOME	1.363e-05	0.005901	0.002738	0.01821	3	27	MYL6,ARHGEF11,RAC1
Pathway	138005	1	E-cadherin signaling in the nascent adherens junction	BioSystems: Pathway Interaction Database	2.525e-05	0.01093	0.002738	0.01821	3	33	CTNND1,RAC1,ENAH
Pathway	1270323		L1CAM interactions	BioSystems: REACTOME	2.773e-05	0.01201	0.002738	0.01821	4	102	NUMB,DNM1,SPTAN1,RAC1
Pathway	1270303		Axon guidance	BioSystems: REACTOME	3.162e-05	0.01369	0.002738	0.01821	7	554	NUMB,MYL6,DNM1,ARHGEF11,SPTAN1,RAC1,ENAH
Pathway	1270304		Semaphorin interactions	BioSystems: REACTOME	0.0002228	0.09647	0.01608	0.1069	3	68	MYL6,ARHGEF11,RAC1
Pathway	1270302		Developmental Biology	BioSystems: REACTOME	0.0003328	0.1441	0.01917	0.1275	8	1081	NUMB,SPAG9,MYL6,DNM1,ARHGEF11,SPTAN1,RAC1,ENAH
Pathway	1269514		RHO GTPases activate CIT	BioSystems: REACTOME	0.0003989	0.1727	0.01917	0.1275	2	17	MYL6,RAC1
Pathway	M13143		uCalpain and friends in Cell spread	MSigDB C2 BIOCARTA (v6.0)	0.0004483	0.1941	0.01917	0.1275	2	18	SPTAN1,RAC1
Pathway	137927		Arf1 pathway	BioSystems: Pathway Interaction Database	0.0004483	0.1941	0.01917	0.1275	2	18	USO1,RAC1
Pathway	138002		E-cadherin signaling in keratinocytes	BioSystems: Pathway Interaction Database	0.0005005	0.2167	0.01917	0.1275	2	19	CTNND1,RAC1
Pathway	1269877		Membrane Trafficking	BioSystems: REACTOME	0.0005314	0.2301	0.01917	0.1275	6	614	SEC31A,DNM1,AP1B1,USO1,SPTAN1,RAC1
Pathway	1270330		EPH-Ephrin signaling	BioSystems: REACTOME	0.0005966	0.2583	0.01985	0.132	3	95	MYL6,DNM1,RAC1
Pathway	137971		Paxillin-independent events mediated by a4b1 and a4b7	BioSystems: Pathway Interaction Database	0.000674	0.2918	0.01985	0.132	2	22	CD44,RAC1
Pathway	1269511		RHO GTPases activate PAKs	BioSystems: REACTOME	0.0007374	0.3193	0.01985	0.132	2	23	MYL6,RAC1
Pathway	1269200		MHC class II antigen presentation	BioSystems: REACTOME	0.0007554	0.3271	0.01985	0.132	3	103	SEC31A,DNM1,AP1B1
Pathway	1269876		Vesicle-mediated transport	BioSystems: REACTOME	0.0007794	0.3375	0.01985	0.132	6	660	SEC31A,DNM1,AP1B1,USO1,SPTAN1,RAC1
Pathway	138052		Ephrin B reverse signaling	BioSystems: Pathway Interaction Database	0.001019	0.4411	0.02424	0.1612	2	27	DNM1,RAC1
Pathway	1269100		The role of Nef in HIV-1 replication and disease pathogenesis	BioSystems: REACTOME	0.001176	0.5091	0.02424	0.1612	2	29	AP1B1,RAC1
Pathway	1270324		Recycling pathway of L1	BioSystems: REACTOME	0.001176	0.5091	0.02424	0.1612	2	29	NUMB,DNM1
Pathway	1269484		VEGFR2 mediated vascular permeability	BioSystems: REACTOME	0.001176	0.5091	0.02424	0.1612	2	29	CTNND1,RAC1
Pathway	137960		Osteopontin-mediated events	BioSystems: Pathway Interaction Database	0.001432	0.62	0.02592	0.1724	2	32	CD44,RAC1
Pathway	138047		EPHB forward signaling	BioSystems: Pathway Interaction Database	0.001523	0.6592	0.02592	0.1724	2	33	DNM1,RAC1
Pathway	137919		N-cadherin signaling events	BioSystems: Pathway Interaction Database	0.001523	0.6592	0.02592	0.1724	2	33	CTNND1,RAC1
Pathway	1270318		Signaling by Robo receptor	BioSystems: REACTOME	0.001523	0.6592	0.02592	0.1724	2	33	RAC1,ENAH
Pathway	1270231		Cell-Cell communication	BioSystems: REACTOME	0.001616	0.6999	0.02592	0.1724	3	134	CTNND1,SPTAN1,RAC1
Pathway	1268726		ER to Golgi Anterograde Transport	BioSystems: REACTOME	0.001616	0.6999	0.02592	0.1724	3	134	SEC31A,USO1,SPTAN1
Pathway	142239		acyl-CoA hydrolysis	BioSystems: BIOCYC	0.00177	0.7664	0.02643	0.1757	1	1	ACOT9
Pathway	142173		serine biosynthesis (phosphorylated route)	BioSystems: BIOCYC	0.00177	0.7664	0.02643	0.1757	1	1	VPS29
Pathway	137918		Stabilization and expansion of the E-cadherin adherens junction	BioSystems: Pathway Interaction Database	0.002232	0.9666	0.03222	0.2142	2	40	CTNND1,ENAH
Pathway	138022		Class I PI3K signaling events	BioSystems: Pathway Interaction Database	0.002344	1	0.03275	0.2177	2	41	PLEKHA1,RAC1
Pathway	137954		Arf6 trafficking events	BioSystems: Pathway Interaction Database	0.002696	1	0.03648	0.2426	2	44	SPAG9,CTNND1
Pathway	138060		Thromboxane A2 receptor signaling	BioSystems: Pathway Interaction Database	0.002818	1	0.03698	0.2459	2	45	DNM1,RAC1
Pathway	1268725		Transport to the Golgi and subsequent modification	BioSystems: REACTOME	0.002925	1	0.03725	0.2477	3	165	SEC31A,USO1,SPTAN1
Pathway	83071		Tight junction	BioSystems: KEGG	0.003183	1	0.0385	0.256	3	170	SCRIB,MYL6,RAC1
Pathway	1270334		EPH-ephrin mediated repulsion of cells	BioSystems: REACTOME	0.003201	1	0.0385	0.256	2	48	DNM1,RAC1
Pathway	PW:0000341		altered Notch signaling involving the macromolecules modifying the main players	Pathway Ontology	0.003531	1	0.04132	0.2748	1	2	NUMB
Pathway	169348		Signaling events mediated by focal adhesion kinase	BioSystems: Pathway Interaction Database	0.004035	1	0.04598	0.3057	2	54	ARHGEF11,RAC1
Pathway	137977		Neurotrophic factor-mediated Trk receptor signaling	BioSystems: Pathway Interaction Database	0.004333	1	0.04811	0.3199	2	56	DNM1,RAC1
Pathway	1269056		Infectious disease	BioSystems: REACTOME	0.004555	1	0.04901	0.3259	4	393	RPS24,CTNND1,AP1B1,RAC1
Pathway	169345		Notch signaling pathway	BioSystems: Pathway Interaction Database	0.004641	1	0.04901	0.3259	2	58	NUMB,DNM1
Pubmed	26371508	1	The splicing regulators Esrp1 and Esrp2 direct an epithelial splicing program essential for mammalian development.	Pubmed	6.813e-13	3.874e-09	3.874e-09	3.573e-08	6	47	CD44,NUMB,PLEKHA1,SCRIB,ARHGEF11,ENAH
Pubmed	29107558	1	ESRP1 Mutations Cause Hearing Loss due to Defects in Alternative Splicing that Disrupt Cochlear Development.	Pubmed	9.479e-11	5.39e-07	2.044e-07	1.885e-06	5	42	CD44,SCRIB,CTNND1,ARHGEF11,ENAH
Pubmed	25468996	1	E-cadherin interactome complexity and robustness resolved by quantitative proteomics.	Pubmed	1.079e-10	6.133e-07	2.044e-07	1.885e-06	9	565	NUMB,PLEKHA1,RAI14,SLK,SCRIB,CTNND1,USO1,SPTAN1,ADD3
Pubmed	17081983		Global, in vivo, and site-specific phosphorylation dynamics in signaling networks.	Pubmed	1.635e-10	9.294e-07	2.324e-07	2.143e-06	12	1546	CD44,NUMB,CCDC50,SPAG9,SLK,SCRIB,CTNND1,ARHGEF11,USO1,SPTAN1,ADD3,ENAH
Pubmed	28671696		Spatiotemporal profile of postsynaptic interactomes integrates components of complex brain disorders.	Pubmed	3.6e-10	2.047e-06	4.094e-07	3.776e-06	10	928	SLK,SEC31A,SCRIB,CTNND1,DNM1,AP1B1,ARHGEF11,SPTAN1,RAC1,ENAH
Pubmed	24457600		The central role of EED in the orchestration of polycomb group complexes.	Pubmed	5.178e-10	2.944e-06	4.907e-07	4.525e-06	12	1710	NUMB,RAI14,RPS24,SEC31A,CTNND1,MYL6,USO1,PLOD2,VPS29,SPTAN1,RAC1,ADD3
Pubmed	26638075		A Dynamic Protein Interaction Landscape of the Human Centrosome-Cilium Interface.	Pubmed	1.052e-09	5.984e-06	8.549e-07	7.885e-06	12	1820	NUMB,PLEKHA1,RAI14,SEC31A,SCRIB,CTNND1,AP1B1,USO1,PLOD2,ACOT9,ADD3,ENAH
Pubmed	22863883		A high-throughput approach for measuring temporal changes in the interactome.	Pubmed	1.581e-09	8.988e-06	1.124e-06	1.036e-05	11	1455	CD44,SPAG9,SLK,RPS24,MYL6,DNM1,AP1B1,PLOD2,VPS29,SPTAN1,ENAH
Pubmed	23299472	1	Transcriptomic analysis of PNN- and ESRP1-regulated alternative pre-mRNA splicing in human corneal epithelial cells.	Pubmed	1.068e-08	6.072e-05	6.747e-06	6.223e-05	3	7	CD44,CTNND1,ENAH
Pubmed	28515276		Assembly of the U5 snRNP component PRPF8 is controlled by the HSP90/R2TP chaperones.	Pubmed	2.036e-08	0.0001158	1.158e-05	0.0001068	10	1415	SLK,RPS24,SEC31A,CTNND1,MYL6,AP1B1,USO1,ACOT9,SPTAN1,ENAH
Pubmed	27880917		Phenotypic and Interaction Profiling of the Human Phosphatases Identifies Diverse Mitotic Regulators.	Pubmed	2.35e-08	0.0001336	1.215e-05	0.000112	9	1048	CD44,NUMB,PLEKHA1,RAI14,SPAG9,SCRIB,CTNND1,SPTAN1,ENAH
Pubmed	25921289		Temporal proteomics of NGF-TrkA signaling identifies an inhibitory role for the E3 ligase Cbl-b in neuroblastoma cell differentiation.	Pubmed	2.836e-08	0.0001613	1.344e-05	0.0001239	11	1922	SPAG9,SLK,SEC31A,SCRIB,CTNND1,DNM1,AP1B1,ARHGEF11,USO1,SPTAN1,ENAH
Pubmed	30890647		Nuclear actin interactome analysis links actin to KAT14 histone acetyl transferase and mRNA splicing.	Pubmed	4.534e-08	0.0002578	1.983e-05	0.0001829	7	506	RAI14,RPS24,MYL6,INF2,SPTAN1,ADD3,ENAH
Pubmed	27684187		Genetic and Proteomic Interrogation of Lower Confidence Candidate Genes Reveals Signaling Networks in ?-Catenin-Active Cancers.	Pubmed	1.037e-07	0.0005898	4.213e-05	0.0003885	9	1247	RAI14,RPS24,CTNND1,MYL6,INF2,USO1,ACOT9,SPTAN1,RAC1
Pubmed	10862698		Proteomic analysis of NMDA receptor-adhesion protein signaling complexes.	Pubmed	3.05e-07	0.001734	0.0001156	0.001066	4	81	CTNND1,DNM1,SPTAN1,RAC1
Pubmed	14623895	1	Engagement of CD44 promotes Rac activation and CD44 cleavage during tumor cell migration.	Pubmed	4.72e-07	0.002684	0.0001579	0.001456	2	2	CD44,RAC1
Pubmed	16455948		CD44 is a phagocytic receptor.	Pubmed	4.72e-07	0.002684	0.0001579	0.001456	2	2	CD44,RAC1
Pubmed	27507650		Long-term potentiation modulates synaptic phosphorylation networks and reshapes the structure of the postsynaptic interactome.	Pubmed	7e-07	0.00398	0.0002211	0.002039	5	244	SLK,CTNND1,DNM1,SPTAN1,RAC1
Pubmed	28581483		Blocking an N-terminal acetylation-dependent protein interaction inhibits an E3 ligase.	Pubmed	1.02e-06	0.005797	0.0002872	0.002649	6	495	SPAG9,SEC31A,MYL6,USO1,SPTAN1,RAC1
Pubmed	19208628		The insulin receptor substrate of 53 kDa (IRSp53) limits hippocampal synaptic plasticity.	Pubmed	1.104e-06	0.006275	0.0002872	0.002649	3	29	CTNND1,SPTAN1,ENAH
Pubmed	21775625		Numb controls E-cadherin endocytosis through p120 catenin with aPKC.	Pubmed	1.414e-06	0.008043	0.0002872	0.002649	2	3	NUMB,CTNND1
Pubmed	21056892		HIV-1 infects macrophages by exploiting an endocytic route dependent on dynamin, Rac1 and Pak1.	Pubmed	1.414e-06	0.008043	0.0002872	0.002649	2	3	DNM1,RAC1
Pubmed	19277120		Human Mena associates with Rac1 small GTPase in glioblastoma cell lines.	Pubmed	1.414e-06	0.008043	0.0002872	0.002649	2	3	RAC1,ENAH
Pubmed	26324182	1	p120-catenin participates in the progress of gastric cancer through regulating the Rac1 and Pak1 signaling pathway.	Pubmed	1.414e-06	0.008043	0.0002872	0.002649	2	3	CTNND1,RAC1
Pubmed	23937664		Mena/VASP and ?II-Spectrin complexes regulate cytoplasmic actin networks in cardiomyocytes and protect from conduction abnormalities and dilated cardiomyopathy.	Pubmed	1.414e-06	0.008043	0.0002872	0.002649	2	3	SPTAN1,ENAH
Pubmed	16390331		Epidermal growth factor-regulated activation of Rac GTPase enhances CD44 cleavage by metalloproteinase disintegrin ADAM10.	Pubmed	1.414e-06	0.008043	0.0002872	0.002649	2	3	CD44,RAC1
Pubmed	19162367		Abnormal expression of p120-catenin, E-cadherin, and small GTPases is significantly associated with malignant phenotype of human lung cancer.	Pubmed	1.414e-06	0.008043	0.0002872	0.002649	2	3	CTNND1,RAC1
Pubmed	23978243		Regulation of pre-fusion events: recruitment of M-cadherin to microrafts organized at fusion-competent sites of myogenic cells.	Pubmed	1.414e-06	0.008043	0.0002872	0.002649	2	3	CTNND1,RAC1
Pubmed	28718761		The human cytoplasmic dynein interactome reveals novel activators of motility.	Pubmed	1.522e-06	0.008653	0.0002984	0.002752	7	853	CCDC50,MYL6,TBC1D23,ARHGEF11,ACOT9,VPS29,ENAH
Pubmed	30442766		LZTR1 is a regulator of RAS ubiquitination and signaling.	Pubmed	1.854e-06	0.01054	0.0003513	0.00324	4	127	NUMB,SCRIB,SPTAN1,ADD3
Pubmed	30639242		The Functional Proximal Proteome of Oncogenic Ras Includes mTORC2.	Pubmed	2.281e-06	0.01297	0.0004183	0.003858	6	569	CD44,NUMB,PLEKHA1,SCRIB,CTNND1,ADD3
Pubmed	17620599		Functional specialization of beta-arrestin interactions revealed by proteomic analysis.	Pubmed	2.526e-06	0.01436	0.0004346	0.004008	5	317	CTNND1,MYL6,DNM1,ARHGEF11,SPTAN1
Pubmed	20467437		Direct interaction between hnRNP-M and CDC5L/PLRG1 proteins affects alternative splice site choice.	Pubmed	2.597e-06	0.01477	0.0004346	0.004008	6	582	SCRIB,CTNND1,AP1B1,USO1,SPTAN1,ENAH
Pubmed	20595387		HER2/ErbB2-induced breast cancer cell migration and invasion require p120 catenin activation of Rac1 and Cdc42.	Pubmed	2.828e-06	0.01608	0.0004346	0.004008	2	4	CTNND1,RAC1
Pubmed	11696321		Cdc42 induces filopodia by promoting the formation of an IRSp53:Mena complex.	Pubmed	2.828e-06	0.01608	0.0004346	0.004008	2	4	RAC1,ENAH
Pubmed	10931822		The calcineurin-binding protein cain is a negative regulator of synaptic vesicle endocytosis.	Pubmed	2.828e-06	0.01608	0.0004346	0.004008	2	4	DNM1,AP1B1
Pubmed	25031323		Dynamin1 is a novel target for IRSp53 protein and works with mammalian enabled (Mena) protein and Eps8 to regulate filopodial dynamics.	Pubmed	2.828e-06	0.01608	0.0004346	0.004008	2	4	DNM1,ENAH
Pubmed	31678930		Proteomic Analysis Reveals a Role for RSK in p120-catenin Phosphorylation and Melanoma Cell-Cell Adhesion.	Pubmed	4.642e-06	0.0264	0.0006697	0.006176	4	160	SCRIB,CTNND1,INF2,ADD3
Pubmed	15123640		Hyaluronan-CD44 interaction with Rac1-dependent protein kinase N-gamma promotes phospholipase Cgamma1 activation, Ca(2+) signaling, and cortactin-cytoskeleton function leading to keratinocyte adhesion and differentiation.	Pubmed	4.711e-06	0.02679	0.0006697	0.006176	2	5	CD44,RAC1
Pubmed	16336193		Spectrin interacts with EVL (Enabled/vasodilator-stimulated phosphoprotein-like protein), a protein involved in actin polymerization.	Pubmed	4.711e-06	0.02679	0.0006697	0.006176	2	5	SPTAN1,ENAH
Pubmed	30562941		Proteomic Analysis of the Spinophilin Interactome in Rodent Striatum Following Psychostimulant Sensitization.	Pubmed	6.664e-06	0.03789	0.0009128	0.008419	5	387	MYL6,DNM1,AP1B1,SPTAN1,RAC1
Pubmed	20067994		Vang-like protein 2 and Rac1 interact to regulate adherens junctions.	Pubmed	7.063e-06	0.04016	0.0009128	0.008419	2	6	CTNND1,RAC1
Pubmed	19858206		Vav and Rac activation in B cell antigen receptor endocytosis involves Vav recruitment to the adapter protein LAB.	Pubmed	7.063e-06	0.04016	0.0009128	0.008419	2	6	DNM1,RAC1
Pubmed	16319076		Mouse profilin 2 regulates endocytosis and competes with SH3 ligand binding to dynamin 1.	Pubmed	7.063e-06	0.04016	0.0009128	0.008419	2	6	DNM1,ENAH
Pubmed	21319273		An important role for CDK2 in G1 to S checkpoint activation and DNA damage response in human embryonic stem cells.	Pubmed	7.54e-06	0.04287	0.0009367	0.00864	5	397	RPS24,MYL6,AP1B1,SPTAN1,RAC1
Pubmed	28378742		Fancd2 in vivo interaction network reveals a non-canonical role in mitochondrial function.	Pubmed	7.578e-06	0.04309	0.0009367	0.00864	8	1553	RPS24,SEC31A,CTNND1,MYL6,DNM1,USO1,SPTAN1,RAC1
Pubmed	21900206		A directed protein interaction network for investigating intracellular signal transduction.	Pubmed	9.267e-06	0.05269	0.001121	0.01034	7	1123	SPAG9,SEC31A,DNM1,INF2,VPS29,SPTAN1,RAC1
Pubmed	9280305		Clathrin interacts specifically with amphiphysin and is displaced by dynamin.	Pubmed	9.884e-06	0.0562	0.001124	0.01037	2	7	DNM1,AP1B1
Pubmed	21752934		Kif3a regulates planar polarization of auditory hair cells through both ciliary and non-ciliary mechanisms.	Pubmed	9.884e-06	0.0562	0.001124	0.01037	2	7	SPTAN1,RAC1
Pubmed	17702746		CD44 regulates hepatocyte growth factor-mediated vascular integrity. Role of c-Met, Tiam1/Rac1, dynamin 2, and cortactin.	Pubmed	9.884e-06	0.0562	0.001124	0.01037	2	7	CD44,RAC1
Pubmed	29540532		Mapping the mammalian ribosome quality control complex interactome using proximity labeling approaches.	Pubmed	1.165e-05	0.06625	0.001299	0.01198	4	202	SPAG9,SEC31A,CTNND1,USO1
Pubmed	12429846		Clint: a novel clathrin-binding ENTH-domain protein at the Golgi.	Pubmed	1.693e-05	0.09626	0.001851	0.01707	2	9	DNM1,AP1B1
Pubmed	20936779		A human MAP kinase interactome.	Pubmed	1.996e-05	0.1135	0.00211	0.01946	5	486	NFYA,SEC31A,ARHGEF11,SPTAN1,RAC1
Pubmed	22623428		Proteomic analysis of ?4?1 integrin adhesion complexes reveals ?-subunit-dependent protein recruitment.	Pubmed	2.096e-05	0.1192	0.00211	0.01946	5	491	RPS24,SEC31A,SCRIB,MYL6,RAC1
Pubmed	28378594		Expanding the Interactome of TES by Exploiting TES Modules with Different Subcellular Localizations.	Pubmed	2.11e-05	0.12	0.00211	0.01946	4	235	CCDC50,MYL6,SPTAN1,ENAH
Pubmed	23746204		Protein partners of dynamin-1 in the retina.	Pubmed	2.115e-05	0.1203	0.00211	0.01946	2	10	DNM1,SPTAN1
Pubmed	12730235		Direct interaction of Rnd1 with Plexin-B1 regulates PDZ-RhoGEF-mediated Rho activation by Plexin-B1 and induces cell contraction in COS-7 cells.	Pubmed	2.115e-05	0.1203	0.00211	0.01946	2	10	ARHGEF11,RAC1
Pubmed	26831064		CHK2-BRCA1 tumor-suppressor axis restrains oncogenic Aurora-A kinase to ensure proper mitotic microtubule assembly.	Pubmed	2.158e-05	0.1227	0.002116	0.01951	5	494	SPAG9,RPS24,SEC31A,USO1,SPTAN1
Pubmed	25609649		Proteomic analyses reveal distinct chromatin-associated and soluble transcription factor complexes.	Pubmed	2.285e-05	0.1299	0.002202	0.02031	6	853	NFYA,SPAG9,SCRIB,CTNND1,USO1,PLOD2
Pubmed	14657280		Lamellipodium extension and cadherin adhesion: two cell responses to cadherin activation relying on distinct signalling pathways.	Pubmed	2.584e-05	0.1469	0.002449	0.02259	2	11	CTNND1,RAC1
Pubmed	29467282		Proteomic profiling of VCP substrates links VCP to K6-linked ubiquitylation and c-Myc function.	Pubmed	3.08e-05	0.1751	0.002528	0.02332	7	1353	RAI14,RPS24,SEC31A,SCRIB,CTNND1,INF2,SPTAN1
Pubmed	12123608		Plexin-B1 directly interacts with PDZ-RhoGEF/LARG to regulate RhoA and growth cone morphology.	Pubmed	3.1e-05	0.1763	0.002528	0.02332	2	12	ARHGEF11,RAC1
Pubmed	28706196		Synaptic GAP and GEF Complexes Cluster Proteins Essential for GTP Signaling.	Pubmed	3.473e-05	0.1975	0.002528	0.02332	4	267	DNM1,AP1B1,SPTAN1,ENAH
Pubmed	20458337		MHC class II-associated proteins in B-cell exosomes and potential functional implications for exosome biogenesis.	Pubmed	4.094e-05	0.2328	0.002528	0.02332	5	565	CD44,SCRIB,MYL6,SPTAN1,RAC1
Pubmed	21423176		Analysis of the myosin-II-responsive focal adhesion proteome reveals a role for ?-Pix in negative regulation of focal adhesion maturation.	Pubmed	4.477e-05	0.2545	0.002528	0.02332	4	285	CD44,NUMB,RAC1,ENAH
Pubmed	21307259		LRRK2 controls synaptic vesicle storage and mobilization within the recycling pool.	Pubmed	4.925e-05	0.28	0.002528	0.02332	2	15	DNM1,AP1B1
Pubmed	9463375		In mouse brain profilin I and profilin II associate with regulators of the endocytic pathway and actin assembly.	Pubmed	6.374e-05	0.3624	0.002528	0.02332	2	17	DNM1,RAC1
Pubmed	14506234		Tuba, a novel protein containing bin/amphiphysin/Rvs and Dbl homology domains, links dynamin to regulation of the actin cytoskeleton.	Pubmed	6.374e-05	0.3624	0.002528	0.02332	2	17	DNM1,ENAH
Pubmed	26673895		A deep proteomics perspective on CRM1-mediated nuclear export and nucleocytoplasmic partitioning.	Pubmed	6.82e-05	0.3878	0.002528	0.02332	6	1038	NUMB,SEC31A,CTNND1,AP1B1,ADD3,ENAH
Pubmed	26514267		Protein interactome mining defines melatonin MT1 receptors as integral component of presynaptic protein complexes of neurons.	Pubmed	6.845e-05	0.3892	0.002528	0.02332	4	318	CTNND1,DNM1,AP1B1,RAC1
Pubmed	25281560		Proximity biotinylation and affinity purification are complementary approaches for the interactome mapping of chromatin-associated protein complexes.	Pubmed	7.166e-05	0.4075	0.002528	0.02332	5	636	RAI14,SPAG9,SLK,SCRIB,SPTAN1
Pubmed	23211419		Identification and selected reaction monitoring (SRM) quantification of endocytosis factors associated with Numb.	Pubmed	7.167e-05	0.4075	0.002528	0.02332	2	18	NUMB,AP1B1
Pubmed	25139745		Scrib:Rac1 interactions are required for the morphogenesis of the ventricular myocardium.	Pubmed	7.167e-05	0.4075	0.002528	0.02332	2	18	SCRIB,RAC1
Pubmed	23398456		The P-body component USP52/PAN2 is a novel regulator of HIF1A mRNA stability.	Pubmed	7.715e-05	0.4387	0.002528	0.02332	4	328	RAI14,RPS24,MYL6,SPTAN1
Pubmed	27377895		A neomorphic cancer cell-specific role of MAGE-A4 in trans-lesion synthesis.	Pubmed	7.733e-05	0.4397	0.002528	0.02332	3	118	CD44,CTNND1,SPTAN1
Pubmed	27405641		?E-catenin inhibits YAP/TAZ activity to regulate signalling centre formation during tooth development.	Pubmed	8.007e-05	0.4553	0.002528	0.02332	2	19	SCRIB,CTNND1
Pubmed	18723693		Targeted deletion of alpha-adducin results in absent beta- and gamma-adducin, compensated hemolytic anemia, and lethal hydrocephalus in mice.	Pubmed	8.893e-05	0.5057	0.002528	0.02332	2	20	SPTAN1,ADD3
Pubmed	15775979		E-cadherin is essential for in vivo epidermal barrier function by regulating tight junctions.	Pubmed	8.893e-05	0.5057	0.002528	0.02332	2	20	CTNND1,RAC1
Pubmed	25521757		Vangl2-regulated polarisation of second heart field-derived cells is required for outflow tract lengthening during cardiac development.	Pubmed	8.893e-05	0.5057	0.002528	0.02332	2	20	SCRIB,MYL6
Pubmed	19726564		CASK deletion in intestinal epithelia causes mislocalization of LIN7C and the DLG1/Scrib polarity complex without affecting cell polarity.	Pubmed	8.893e-05	0.5057	0.002528	0.02332	2	20	SCRIB,SPTAN1
Pubmed	12421765		Protein-protein interactions between large proteins: two-hybrid screening using a functionally classified library composed of long cDNAs.	Pubmed	0.0001031	0.5861	0.002528	0.02332	3	130	SLK,ARHGEF11,CLSTN1
Pubmed	20016102		The small GTPase Rac1 regulates auditory hair cell morphogenesis.	Pubmed	0.000108	0.6142	0.002528	0.02332	2	22	SPTAN1,RAC1
Pubmed	21946561		NYAP: a phosphoprotein family that links PI3K to WAVE1 signalling in neurons.	Pubmed	0.000108	0.6142	0.002528	0.02332	2	22	ACOT9,RAC1
Pubmed	30344098		Ubiquitin-Independent Disassembly by a p97 AAA-ATPase Complex Drives PP1 Holoenzyme Formation.	Pubmed	0.0001116	0.6347	0.002528	0.02332	4	361	RAI14,RPS24,SCRIB,MYL6
Pubmed	19738201		Proteomic analysis of integrin-associated complexes identifies RCC2 as a dual regulator of Rac1 and Arf6.	Pubmed	0.0001178	0.6696	0.002528	0.02332	5	707	RPS24,SEC31A,SCRIB,MYL6,RAC1
Pubmed	20360068		Systematic analysis of human protein complexes identifies chromosome segregation proteins.	Pubmed	0.0001181	0.6714	0.002528	0.02332	6	1147	RAI14,SPAG9,SCRIB,INF2,PLOD2,ACOT9
Pubmed	16800626		Endogenously nitrated proteins in mouse brain: links to neurodegenerative disease.	Pubmed	0.0001183	0.6724	0.002528	0.02332	2	23	DNM1,AP1B1
Pubmed	21145461		Dynamics of cullin-RING ubiquitin ligase network revealed by systematic quantitative proteomics.	Pubmed	0.0001281	0.7285	0.002528	0.02332	7	1696	RPS24,SEC31A,SCRIB,CTNND1,MYL6,AP1B1,SPTAN1
Pubmed	18809908		New insights into cadherin function in epidermal sheet formation and maintenance of tissue integrity.	Pubmed	0.000129	0.7333	0.002528	0.02332	2	24	SCRIB,CTNND1
Pubmed	26595272		FGF signalling regulates bone growth through autophagy.	Pubmed	0.0001517	0.8627	0.002528	0.02332	2	26	SEC31A,USO1
Pubmed	18685082		Arf GTPase-activating protein ASAP1 interacts with Rab11 effector FIP3 and regulates pericentrosomal localization of transferrin receptor-positive recycling endosome.	Pubmed	0.0001638	0.9313	0.002528	0.02332	2	27	RAI14,DNM1
Pubmed	19199708		Proteomic analysis of human parotid gland exosomes by multidimensional protein identification technology (MudPIT).	Pubmed	0.0001922	1	0.002528	0.02332	4	416	CD44,SLK,CTNND1,PLOD2
Pubmed	20083228		Genome-wide analysis of chromosomal alterations in patients with esophageal squamous cell carcinoma exposed to tobacco and betel quid from high-risk area in India.	Pubmed	0.0002027	1	0.002528	0.02332	2	30	CD44,ENAH
Pubmed	20534673		N-cadherin can structurally substitute for E-cadherin during intestinal development but leads to polyp formation.	Pubmed	0.0002027	1	0.002528	0.02332	2	30	CD44,CTNND1
Pubmed	17215244		Purification and identification of G protein-coupled receptor protein complexes under native conditions.	Pubmed	0.0002166	1	0.002528	0.02332	2	31	CTNND1,RAC1
Pubmed	30575818		Loss of ER retention motif of AGR2 can impact mTORC signaling and promote cancer metastasis.	Pubmed	0.0002179	1	0.002528	0.02332	5	807	RPS24,MYL6,AP1B1,ACOT9,SPTAN1
Pubmed	17353931		Large-scale mapping of human protein-protein interactions by mass spectrometry.	Pubmed	0.0002181	1	0.002528	0.02332	6	1284	RAI14,SPAG9,MYL6,USO1,PLOD2,RAC1
Pubmed	24952961		A high-resolution spatiotemporal atlas of gene expression of the developing mouse brain.	Pubmed	0.0002186	1	0.002528	0.02332	7	1849	CD44,NFYA,NUMB,CTNND1,CLSTN1,RAC1,ENAH
Pubmed	27114546		HIV-1 Vpr degrades the HLTF DNA translocase in T cells and macrophages.	Pubmed	0.000231	1	0.002528	0.02332	2	32	MYL6,SPTAN1
Pubmed	17500595		Huntingtin interacting proteins are genetic modifiers of neurodegeneration.	Pubmed	0.0002519	1	0.002528	0.02332	3	176	DNM1,SPTAN1,RAC1
Pubmed	27173435		An organelle-specific protein landscape identifies novel diseases and molecular mechanisms.	Pubmed	0.0002542	1	0.002528	0.02332	6	1321	NUMB,RAI14,SPAG9,MYL6,RAC1,ENAH
Pubmed	29229926		Cell cycle-dependent phosphorylation regulates RECQL4 pathway choice and ubiquitination in DNA double-strand break repair.	Pubmed	0.000269	1	0.002528	0.02332	6	1335	RPS24,CTNND1,MYL6,AP1B1,PLOD2,VPS29
Pubmed	11756498		Activation of Rac GTPase by p75 is necessary for c-jun N-terminal kinase-mediated apoptosis.	Pubmed	0.0003265	1	0.002528	0.02332	2	38	ARHGEF11,RAC1
Pubmed	22802532		Ptbp2 represses adult-specific splicing to regulate the generation of neuronal precursors in the embryonic brain.	Pubmed	0.000344	1	0.002528	0.02332	2	39	NUMB,DNM1
Pubmed	15146195		Time-controlled transcardiac perfusion cross-linking for the study of protein interactions in complex tissues.	Pubmed	0.0003803	1	0.002528	0.02332	2	41	DNM1,CLSTN1
Pubmed	12376548		NRAGE, a p75 neurotrophin receptor-interacting protein, induces caspase activation and cell death through a JNK-dependent mitochondrial pathway.	Pubmed	0.0004185	1	0.002528	0.02332	2	43	ARHGEF11,RAC1
Pubmed	20876399		A QUICK screen for Lrrk2 interaction partners--leucine-rich repeat kinase 2 is involved in actin cytoskeleton dynamics.	Pubmed	0.0004185	1	0.002528	0.02332	2	43	RAI14,MYL6
Pubmed	26217791		Quantitative analysis of PPT1 interactome in human neuroblastoma cells.	Pubmed	0.0004223	1	0.002528	0.02332	3	210	CTNND1,MYL6,SPTAN1
Pubmed	15840001		Characterization of an exchangeable gene trap using pU-17 carrying a stop codon-beta geo cassette.	Pubmed	0.0004223	1	0.002528	0.02332	4	512	RAI14,SEC31A,CTNND1,ENAH
Pubmed	10512203		Exchangeable gene trap using the Cre/mutated lox system.	Pubmed	0.0004286	1	0.002528	0.02332	4	514	RAI14,SEC31A,CTNND1,ENAH
Pubmed	11252894		Three ways to make a vesicle.	Pubmed	0.0004382	1	0.002528	0.02332	2	44	SEC31A,AP1B1
Pubmed	22114352		A new role for the architecture of microvillar actin bundles in apical retention of membrane proteins.	Pubmed	0.0004382	1	0.002528	0.02332	2	44	MYL6,ADD3
Pubmed	31519766		BioID performed on Golgi enriched fractions identify C10orf76 as aGBF1 Binding Protein essential for Golgi maintenance and secretion.	Pubmed	0.0004585	1	0.002528	0.02332	3	216	SLK,CTNND1,USO1
Pubmed	29212245		RBR-type E3 ubiquitin ligase RNF144A targets PARP1 for ubiquitin-dependent degradation and regulates PARP inhibitor sensitivity in breast cancer cells.	Pubmed	0.0005001	1	0.002528	0.02332	2	47	SCRIB,CTNND1
Pubmed	10737800		Shotgun sequencing of the human transcriptome with ORF expressed sequence tags.	Pubmed	0.0005452	1	0.002528	0.02332	4	548	CD44,SEC31A,MYL6,AP1B1
Pubmed	30258100		USP45 and Spindly are part of the same complex implicated in cell migration.	Pubmed	0.0005859	1	0.002528	0.02332	3	235	CCDC50,CLSTN1,SPTAN1
Pubmed	18448421		A generic approach for the purification of signaling complexes that specifically interact with the carboxyl-terminal domain of G protein-coupled receptors.	Pubmed	0.0006121	1	0.002528	0.02332	2	52	CTNND1,DNM1
Pubmed	23246001		SGTA recognizes a noncanonical ubiquitin-like domain in the Bag6-Ubl4A-Trc35 complex to promote endoplasmic reticulum-associated degradation.	Pubmed	0.0006153	1	0.002528	0.02332	3	239	RPS24,PLOD2,SPTAN1
Pubmed	14595844		Subtractive hybridisation screen identifies sexually dimorphic gene expression in the embryonic mouse gonad.	Pubmed	0.00066	1	0.002528	0.02332	2	54	AP1B1,ENAH
Pubmed	21182205		Identification of proteins associated with ligand-activated estrogen receptor ? in human breast cancer cell nuclei by tandem affinity purification and nano LC-MS/MS.	Pubmed	0.0006612	1	0.002528	0.02332	3	245	RPS24,MYL6,SPTAN1
Pubmed	11727257		Expression of CD44 standard and isoforms V3 and V6 in uterine smooth muscle tumors: a possible diagnostic tool for the diagnosis of leiomyosarcoma.	Pubmed	0.0007004	1	0.002528	0.02332	1	1	CD44
Pubmed	26621455		The expression of CD44v6 in colon: from normal to malignant.	Pubmed	0.0007004	1	0.002528	0.02332	1	1	CD44
Pubmed	15261375		[hScrib: a potential novel tumor suppressor].	Pubmed	0.0007004	1	0.002528	0.02332	1	1	SCRIB
Pubmed	27398445		Molecular Imaging of CD44-Overexpressing Gastric Cancer in Mice Using T2 MR Imaging.	Pubmed	0.0007004	1	0.002528	0.02332	1	1	CD44
Pubmed	29186109		Absence of specific alternatively spliced exon of CD44 in macrophages prevents colitis.	Pubmed	0.0007004	1	0.002528	0.02332	1	1	CD44
Pubmed	14534711		Evaluation of CD44 variant 6 expression and clinicopathological factors in pulmonary metastases from colon carcinoma.	Pubmed	0.0007004	1	0.002528	0.02332	1	1	CD44
Pubmed	29508064		Single nucleotide polymorphisms within Adducin 3 and Adducin 3 antisense RNA1 genes are associated with biliary atresia in Thai infants.	Pubmed	0.0007004	1	0.002528	0.02332	1	1	ADD3
Pubmed	26184508		Lentivirus-mediated silencing of USO1 inhibits cell proliferation and migration of human colon cancer cells.	Pubmed	0.0007004	1	0.002528	0.02332	1	1	USO1
Pubmed	29107110		Nimbolide reduces CD44 positive cell population and induces mitochondrial apoptosis in pancreatic cancer cells.	Pubmed	0.0007004	1	0.002528	0.02332	1	1	CD44
Pubmed	28600322		Rac1 switching at the right time and location is essential for Fc? receptor-mediated phagosome formation.	Pubmed	0.0007004	1	0.002528	0.02332	1	1	RAC1
Pubmed	19339747		Involvement of hyaluronan and its receptor CD44 with choroidal neovascularization.	Pubmed	0.0007004	1	0.002528	0.02332	1	1	CD44
Pubmed	17910478		Pockets of short-range transient order and restricted topological heterogeneity in the guanidine-denatured state ensemble of GED of dynamin.	Pubmed	0.0007004	1	0.002528	0.02332	1	1	DNM1
Pubmed	16415170		H2 complex controls CD4/CD8 ratio, recurrent responsiveness to repeated stimulations, and resistance to activation-induced apoptosis during T cell response to mycobacterial antigens.	Pubmed	0.0007004	1	0.002528	0.02332	1	1	CD44
Pubmed	23559092		Small interfering RNA targeting Rac1 sensitizes colon cancer to dihydroartemisinin-induced cell cycle arrest and inhibited cell migration by suppressing NF?B activity.	Pubmed	0.0007004	1	0.002528	0.02332	1	1	RAC1
Pubmed	25986488		Protective role of p120-catenin in maintaining the integrity of adherens and tight junctions in ventilator-induced lung injury.	Pubmed	0.0007004	1	0.002528	0.02332	1	1	CTNND1
Pubmed	17170701		The dynamin middle domain is critical for tetramerization and higher-order self-assembly.	Pubmed	0.0007004	1	0.002528	0.02332	1	1	DNM1
Pubmed	22634473		CD44 expression in astrocytes and microglia is associated with ALS progression in a mouse model.	Pubmed	0.0007004	1	0.002528	0.02332	1	1	CD44
Pubmed	28276699		p120-catenin in canonical Wnt signaling.	Pubmed	0.0007004	1	0.002528	0.02332	1	1	CTNND1
Pubmed	21781463		[Modulatory effect of Rac1 protein on epidermal stem cells migration during wound healing].	Pubmed	0.0007004	1	0.002528	0.02332	1	1	RAC1
Pubmed	20484635		Rac1 regulates neuronal polarization through the WAVE complex.	Pubmed	0.0007004	1	0.002528	0.02332	1	1	RAC1
Pubmed	22706708		?-Adducin promotes process outgrowth and secretory protein exit from the Golgi apparatus.	Pubmed	0.0007004	1	0.002528	0.02332	1	1	ADD3
Pubmed	27482895		Nomogram Incorporating CD44v6 and Clinicopathological Factors to Predict Lymph Node Metastasis for Early Gastric Cancer.	Pubmed	0.0007004	1	0.002528	0.02332	1	1	CD44
Pubmed	9396767		Induction of apoptosis of metastatic mammary carcinoma cells in vivo by disruption of tumor cell surface CD44 function.	Pubmed	0.0007004	1	0.002528	0.02332	1	1	CD44
Pubmed	16636662		CD44 ligation induces caspase-independent cell death via a novel calpain/AIF pathway in human erythroleukemia cells.	Pubmed	0.0007004	1	0.002528	0.02332	1	1	CD44
Pubmed	27342250		Ligand binding to anti-cancer target CD44 investigated by molecular simulations.	Pubmed	0.0007004	1	0.002528	0.02332	1	1	CD44
Pubmed	22072554		NF-Y is necessary for hematopoietic stem cell proliferation and survival.	Pubmed	0.0007004	1	0.002528	0.02332	1	1	NFYA
Pubmed	8989516		Common pattern of CD44 isoforms is expressed in morphogenetically active epithelia.	Pubmed	0.0007004	1	0.002528	0.02332	1	1	CD44
Pubmed	15170282		Overexpression of Rac-1 small GTPase binding protein in oral squamous cell carcinoma.	Pubmed	0.0007004	1	0.002528	0.02332	1	1	RAC1
Pubmed	12761036		Upregulation of the Rac1/JNK signaling pathway in primary human schwannoma cells.	Pubmed	0.0007004	1	0.002528	0.02332	1	1	RAC1
Pubmed	22163037		Tyrosine phosphorylation of Rac1: a role in regulation of cell spreading.	Pubmed	0.0007004	1	0.002528	0.02332	1	1	RAC1
Pubmed	22788972		CD44 rs13347 C>T polymorphism predicts breast cancer risk and prognosis in Chinese populations.	Pubmed	0.0007004	1	0.002528	0.02332	1	1	CD44
Pubmed	24740566		SPAG9 is overexpressed in human prostate cancer and promotes cancer cell proliferation.	Pubmed	0.0007004	1	0.002528	0.02332	1	1	SPAG9
Pubmed	19284555		delta-Catenin promotes prostate cancer cell growth and progression by altering cell cycle and survival gene profiles.	Pubmed	0.0007004	1	0.002528	0.02332	1	1	CTNND1
Pubmed	19100702		CD44 mediates successful interstitial navigation by killer T cells and enables efficient antitumor immunity.	Pubmed	0.0007004	1	0.002528	0.02332	1	1	CD44
Pubmed	19351437		CCAAT/enhancer-binding protein beta: its role in breast cancer and associations with receptor tyrosine kinases.	Pubmed	0.0007004	1	0.002528	0.02332	1	1	NFYA
Pubmed	22243243		Epithelial-specific knockout of the Rac1 gene leads to enamel defects.	Pubmed	0.0007004	1	0.002528	0.02332	1	1	RAC1
Pubmed	25408361		Bone marrow stromal cells protect acute myeloid leukemia cells from anti-CD44 therapy partly through regulating PI3K/Akt-p27(Kip1) axis.	Pubmed	0.0007004	1	0.002528	0.02332	1	1	CD44
Pubmed	24157443		CD44 mediated hyaluronan adhesion of Toxoplasma gondii-infected leukocytes.	Pubmed	0.0007004	1	0.002528	0.02332	1	1	CD44
Pubmed	26252284		Meta-Analysis of Prognostic and Clinical Significance of CD44v6 in Esophageal Cancer.	Pubmed	0.0007004	1	0.002528	0.02332	1	1	CD44
Pubmed	30097225		The implication of Numb-induced Notch signaling in endothelial-mesenchymal transition of diabetic nephropathy.	Pubmed	0.0007004	1	0.002528	0.02332	1	1	NUMB
Pubmed	25823654		Up-regulation of CD44 in the development of metastasis, recurrence and drug resistance of ovarian cancer.	Pubmed	0.0007004	1	0.002528	0.02332	1	1	CD44
Pubmed	16953301		Preparation of monoclonal antibodies against human ventricular myosin light chain 1 (HVMLC1) for functional studies.	Pubmed	0.0007004	1	0.002528	0.02332	1	1	MYL6
Pubmed	25595128		Cocaine activates Rac1 to control structural and behavioral plasticity in caudate putamen.	Pubmed	0.0007004	1	0.002528	0.02332	1	1	RAC1
Pubmed	29321661		Differential recruitment of CD44 isoforms by ErbB ligands reveals an involvement of CD44 in breast cancer.	Pubmed	0.0007004	1	0.002528	0.02332	1	1	CD44
Pubmed	25973387		Nuclear Factor-Y is an adipogenic factor that regulates leptin gene expression.	Pubmed	0.0007004	1	0.002528	0.02332	1	1	NFYA
Pubmed	19628969		The simultaneous induction of tumorigenesis and Cre-loxP recombination in mice.	Pubmed	0.0007004	1	0.002528	0.02332	1	1	RAC1
Pubmed	29434202		Rac1 is a novel therapeutic target in mantle cell lymphoma.	Pubmed	0.0007004	1	0.002528	0.02332	1	1	RAC1
Pubmed	22843930		Decreased immunoexpression of standard form of CD44 is an independent favourable predictor of nodal metastasis in colorectal carcinoma.	Pubmed	0.0007004	1	0.002528	0.02332	1	1	CD44
Pubmed	22969033		The short isoform of NF-YA belongs to the embryonic stem cell transcription factor circuitry.	Pubmed	0.0007004	1	0.002528	0.02332	1	1	NFYA
Pubmed	21998196		Splice variant-specific cellular function of the formin INF2 in maintenance of Golgi architecture.	Pubmed	0.0007004	1	0.002528	0.02332	1	1	INF2
Pubmed	21179550		Synergistic effect of hyaluronate fragments in retinaldehyde-induced skin hyperplasia which is a Cd44-dependent phenomenon.	Pubmed	0.0007004	1	0.002528	0.02332	1	1	CD44
Pubmed	11466334		CD44 is the physiological trigger of Fas up-regulation on rheumatoid synovial cells.	Pubmed	0.0007004	1	0.002528	0.02332	1	1	CD44
Pubmed	15361838		Recombinant CD44-HABD is a novel and potent direct angiogenesis inhibitor enforcing endothelial cell-specific growth inhibition independently of hyaluronic acid binding.	Pubmed	0.0007004	1	0.002528	0.02332	1	1	CD44
Pubmed	19350388		CD44 is overexpressed in basal-like breast cancers but is not a driver of 11p13 amplification.	Pubmed	0.0007004	1	0.002528	0.02332	1	1	CD44
Pubmed	25693083		Expression of stem cell marker CD44 in prostate cancer biopsies predicts cancer grade in radical prostatectomy specimens.	Pubmed	0.0007004	1	0.002528	0.02332	1	1	CD44
Pubmed	22275433		A function for Rac1 in the terminal differentiation and pigmentation of hair.	Pubmed	0.0007004	1	0.002528	0.02332	1	1	RAC1
Pubmed	24072884		RAC1: an emerging therapeutic option for targeting cancer angiogenesis and metastasis.	Pubmed	0.0007004	1	0.002528	0.02332	1	1	RAC1
Pubmed	27220534		Negative pressure induces p120-catenin-dependent adherens junction disassembly in keratinocytes during wound healing.	Pubmed	0.0007004	1	0.002528	0.02332	1	1	CTNND1
Pubmed	23184573		Low-Rac1 activity downregulates MC3T3-E1 osteoblastic cell motility on a nanoscale topography prepared on polystyrene substrates in vitro.	Pubmed	0.0007004	1	0.002528	0.02332	1	1	RAC1
Pubmed	15027125		Human Mena protein, a serex-defined antigen overexpressed in breast cancer eliciting both humoral and CD8+ T-cell immune response.	Pubmed	0.0007004	1	0.002528	0.02332	1	1	ENAH
Pubmed	24156023		Absent/weak CD44 intensity and positive human papillomavirus (HPV) status in oropharyngeal squamous cell carcinoma indicates a very high survival.	Pubmed	0.0007004	1	0.002528	0.02332	1	1	CD44
Pubmed	7908632		Adhesion molecules utilized in binding of intraepithelial lymphocytes to human enterocytes.	Pubmed	0.0007004	1	0.002528	0.02332	1	1	CD44
Pubmed	27181206		RAC1 GTPase promotes the survival of breast cancer cells in response to hyper-fractionated radiation treatment.	Pubmed	0.0007004	1	0.002528	0.02332	1	1	RAC1
Pubmed	14660598		p120 catenin associates with microtubules: inverse relationship between microtubule binding and Rho GTPase regulation.	Pubmed	0.0007004	1	0.002528	0.02332	1	1	CTNND1
Pubmed	14710229		Analysis of the expression and localisation of a LAP protein, human scribble, in the normal and neoplastic epithelium of uterine cervix.	Pubmed	0.0007004	1	0.002528	0.02332	1	1	SCRIB
Pubmed	26218733		Temporal lobe epilepsy patients with severe hippocampal neuron loss but normal hippocampal volume: Extracellular matrix molecules are important for the maintenance of hippocampal volume.	Pubmed	0.0007004	1	0.002528	0.02332	1	1	CD44
Pubmed	26882440		CD44 variant 9 is a potential biomarker of tumor initiating cells predicting survival outcome in hepatitis C virus-positive patients with resected hepatocellular carcinoma.	Pubmed	0.0007004	1	0.002528	0.02332	1	1	CD44
Pubmed	25416624		Stretch-stimulated glucose transport in skeletal muscle is regulated by Rac1.	Pubmed	0.0007004	1	0.002528	0.02332	1	1	RAC1
Pubmed	16530165		Identification of novel splice variants of the human CD44 gene.	Pubmed	0.0007004	1	0.002528	0.02332	1	1	CD44
Pubmed	17293874		Structures of the Cd44-hyaluronan complex provide insight into a fundamental carbohydrate-protein interaction.	Pubmed	0.0007004	1	0.002528	0.02332	1	1	CD44
Pubmed	19759375		PYK2/PDZ-RhoGEF links Ca2+ signaling to RhoA.	Pubmed	0.0007004	1	0.002528	0.02332	1	1	ARHGEF11
Pubmed	7987321		Characterization of a new member of the human beta-adaptin gene family from chromosome 22q12, a candidate meningioma gene.	Pubmed	0.0007004	1	0.002528	0.02332	1	1	AP1B1
Pubmed	14981907		Differential expression of CD44 variant isoforms by cell lines and tissue specimens of transitional cell carcinomas.	Pubmed	0.0007004	1	0.002528	0.02332	1	1	CD44
Pubmed	20971508		Cyclopamine induces eosinophilic differentiation and upregulates CD44 expression in myeloid leukemia cells.	Pubmed	0.0007004	1	0.002528	0.02332	1	1	CD44
Pubmed	28154169		CD44 Transmembrane Receptor and Hyaluronan Regulate Adult Hippocampal Neural Stem Cell Quiescence and Differentiation.	Pubmed	0.0007004	1	0.002528	0.02332	1	1	CD44
Pubmed	28751447		Numb	Pubmed	0.0007004	1	0.002528	0.02332	1	1	NUMB
Pubmed	25310386		SPAG9 expression is increased in human prostate cancer and promotes cell motility, invasion and angiogenesis in vitro.	Pubmed	0.0007004	1	0.002528	0.02332	1	1	SPAG9
Pubmed	21372752		Evidence for a functional genetic polymorphism of the Rho-GTPase Rac1. Implication in azathioprine response?	Pubmed	0.0007004	1	0.002528	0.02332	1	1	RAC1
Pubmed	1734871		The complex CD44 transcriptional unit; alternative splicing of three internal exons generates the epithelial form of CD44.	Pubmed	0.0007004	1	0.002528	0.02332	1	1	CD44
Pubmed	26869223		The CD44s splice isoform is a central mediator for invadopodia activity.	Pubmed	0.0007004	1	0.002528	0.02332	1	1	CD44
Pubmed	22621373		CD44 enhances invasion of basal-like breast cancer cells by upregulating serine protease and collagen-degrading enzymatic expression and activity.	Pubmed	0.0007004	1	0.002528	0.02332	1	1	CD44
Pubmed	19004834		Biomolecular characterization of CD44-fibrin(ogen) binding: distinct molecular requirements mediate binding of standard and variant isoforms of CD44 to immobilized fibrin(ogen).	Pubmed	0.0007004	1	0.002528	0.02332	1	1	CD44
Pubmed	18230666		Mutation of ribosomal protein RPS24 in Diamond-Blackfan anemia results in a ribosome biogenesis disorder.	Pubmed	0.0007004	1	0.002528	0.02332	1	1	RPS24
Pubmed	19563775		Overexpression of Rac1 in leukemia patients and its role in leukemia cell migration and growth.	Pubmed	0.0007004	1	0.002528	0.02332	1	1	RAC1
Pubmed	18644982		Increased Rac1b expression sustains colorectal tumor cell survival.	Pubmed	0.0007004	1	0.002528	0.02332	1	1	RAC1
Pubmed	20382854		Identification of CD44 as a senescence-induced cell adhesion gene responsible for the enhanced monocyte recruitment to senescent endothelial cells.	Pubmed	0.0007004	1	0.002528	0.02332	1	1	CD44
Pubmed	23657011		Reciprocal regulation of PKA and Rac signaling.	Pubmed	0.0007004	1	0.002528	0.02332	1	1	RAC1
Pubmed	26264115		Genetic variants of numb gene were associated with elevated total cholesterol level and low density lipoprotein cholesterol level in Chinese subjects, in Xinjiang, China.	Pubmed	0.0007004	1	0.002528	0.02332	1	1	NUMB
Pubmed	15126101		CD44 negatively regulates apoptosis in murine colonic epithelium via the mitochondrial pathway.	Pubmed	0.0007004	1	0.002528	0.02332	1	1	CD44
Pubmed	19026611		Cyclic stretch induced miR-146a upregulation delays C2C12 myogenic differentiation through inhibition of Numb.	Pubmed	0.0007004	1	0.002528	0.02332	1	1	NUMB
Pubmed	26999446		Aggravation of Allergic Airway Inflammation by Cigarette Smoke in Mice Is CD44-Dependent.	Pubmed	0.0007004	1	0.002528	0.02332	1	1	CD44
Pubmed	28035370		Induced overexpression of CD44 associated with resistance to apoptosis on DNA damage response in human head and neck squamous cell carcinoma cells.	Pubmed	0.0007004	1	0.002528	0.02332	1	1	CD44
Pubmed	11728333		The GTPase Rac-1 controls cell fate in the thymus by diverting thymocytes from positive to negative selection.	Pubmed	0.0007004	1	0.002528	0.02332	1	1	RAC1
Pubmed	24305499		Increased levels of plasma p3-alc?35, a major fragment of Alcadein? by ?-secretase cleavage, in Alzheimer's disease.	Pubmed	0.0007004	1	0.002528	0.02332	1	1	CLSTN1
Pubmed	21649540		Activation of CD44, a receptor for extracellular matrix components, protects chronic lymphocytic leukemia cells from spontaneous and drug induced apoptosis through MCL-1.	Pubmed	0.0007004	1	0.002528	0.02332	1	1	CD44
Pubmed	28062002		CD44 enhances macrophage phagocytosis and plays a protective role in Streptococcus equi subsp. zooepidemicus infection.	Pubmed	0.0007004	1	0.002528	0.02332	1	1	CD44
Pubmed	21957977		CD44 isoforms are heterogeneously expressed in breast cancer and correlate with tumor subtypes and cancer stem cell markers.	Pubmed	0.0007004	1	0.002528	0.02332	1	1	CD44
Pubmed	27350175		Mice with mutant Inf2 show impaired podocyte and slit diaphragm integrity in response to protamine-induced kidney injury.	Pubmed	0.0007004	1	0.002528	0.02332	1	1	INF2
Pubmed	7535522		CD44 isoforms during differentiation and development.	Pubmed	0.0007004	1	0.002528	0.02332	1	1	CD44
Pubmed	26946078		Rac1 GTPase Promotes Interaction of Hematopoietic Stem/Progenitor Cell with Niche and Participates in Leukemia Initiation and Maintenance in Mouse.	Pubmed	0.0007004	1	0.002528	0.02332	1	1	RAC1
Pubmed	21124918		Non-small cell lung cancer cells expressing CD44 are enriched for stem cell-like properties.	Pubmed	0.0007004	1	0.002528	0.02332	1	1	CD44
Pubmed	26617909		Genetic association between CD44 polymorphisms and chronic hepatitis B virus infection in a Chinese Han population.	Pubmed	0.0007004	1	0.002528	0.02332	1	1	CD44
Pubmed	2466575		A lymphocyte molecule implicated in lymph node homing is a member of the cartilage link protein family.	Pubmed	0.0007004	1	0.002528	0.02332	1	1	CD44
Pubmed	27345162		Human Diversity in a Cell Surface Receptor that Inhibits Autophagy.	Pubmed	0.0007004	1	0.002528	0.02332	1	1	CD44
Pubmed	28545113		Rac1 is dispensable for oocyte maturation and female fertility in vivo.	Pubmed	0.0007004	1	0.002528	0.02332	1	1	RAC1
Pubmed	8812422		Structure of the promoter and genomic organization of the human beta'-adaptin gene (BAM22) from chromosome 22q12.	Pubmed	0.0007004	1	0.002528	0.02332	1	1	AP1B1
Pubmed	23505504		CD44 plays a critical role in regulating diet-induced adipose inflammation, hepatic steatosis, and insulin resistance.	Pubmed	0.0007004	1	0.002528	0.02332	1	1	CD44
Pubmed	21105049		Germline polymorphisms in genes involved in the CD44 signaling pathway are associated with clinical outcome in localized gastric adenocarcinoma.	Pubmed	0.0007004	1	0.002528	0.02332	1	1	CD44
Pubmed	31892565		Characterization of CD44-positive Cancer Stem-like Cells in COLO 201 Cells.	Pubmed	0.0007004	1	0.002528	0.02332	1	1	CD44
Pubmed	11463356		Ca(2+)/calmodulin-dependent protein kinase mediates the phosphorylation of CD44 required for cell migration on hyaluronan.	Pubmed	0.0007004	1	0.002528	0.02332	1	1	CD44
Pubmed	21486681		Characterization and role of NUMB in the human extravillous trophopblast.	Pubmed	0.0007004	1	0.002528	0.02332	1	1	NUMB
Pubmed	12361975		Asymmetric Numb distribution is critical for asymmetric cell division of mouse cerebral cortical stem cells and neuroblasts.	Pubmed	0.0007004	1	0.002528	0.02332	1	1	NUMB
Pubmed	24410905		Significance of CD44 expression in head and neck cancer: a systemic review and meta-analysis.	Pubmed	0.0007004	1	0.002528	0.02332	1	1	CD44
Pubmed	21356354		Sperm-associated antigen 9 is a novel biomarker for colorectal cancer and is involved in tumor growth and tumorigenicity.	Pubmed	0.0007004	1	0.002528	0.02332	1	1	SPAG9
Pubmed	21874648		CD44 is critical for airway accumulation of antigen-specific Th2, but not Th1, cells induced by antigen challenge in mice.	Pubmed	0.0007004	1	0.002528	0.02332	1	1	CD44
Pubmed	20837928		Preoperative atorvastatin treatment in CABG patients rapidly improves vein graft redox state by inhibition of Rac1 and NADPH-oxidase activity.	Pubmed	0.0007004	1	0.002528	0.02332	1	1	RAC1
Pubmed	8647458		The gene encoding human ribosomal protein S24 and tissue-specific expression of differentially spliced mRNAs.	Pubmed	0.0007004	1	0.002528	0.02332	1	1	RPS24
Pubmed	19959811		Tumor suppressor scribble regulates assembly of tight junctions in the intestinal epithelium.	Pubmed	0.0007004	1	0.002528	0.02332	1	1	SCRIB
Pubmed	23664487		CD44 standard form expression is correlated with high-grade and advanced-stage ovarian carcinoma but not prognosis.	Pubmed	0.0007004	1	0.002528	0.02332	1	1	CD44
Pubmed	10402491		Association study of a polymorphism of nonerythroid alpha-spectrin gene with schizophrenia.	Pubmed	0.0007004	1	0.002528	0.02332	1	1	SPTAN1
Pubmed	19787231		CD44 expression during tumor progression of follicular lymphoma.	Pubmed	0.0007004	1	0.002528	0.02332	1	1	CD44
Pubmed	28933693		Structural inhibition of dynamin-mediated membrane fission by endophilin.	Pubmed	0.0007004	1	0.002528	0.02332	1	1	DNM1
Pubmed	21216252		Mechanism of binding site conformational switching in the CD44-hyaluronan protein-carbohydrate binding interaction.	Pubmed	0.0007004	1	0.002528	0.02332	1	1	CD44
Pubmed	12881513		Identification of PLOD2 as telopeptide lysyl hydroxylase, an important enzyme in fibrosis.	Pubmed	0.0007004	1	0.002528	0.02332	1	1	PLOD2
Pubmed	23069856		Osteoarthritis-related fibrosis is associated with both elevated pyridinoline cross-link formation and lysyl hydroxylase 2b expression.	Pubmed	0.0007004	1	0.002528	0.02332	1	1	PLOD2
Pubmed	28823707		Homozygous Truncating Variants in TBC1D23 Cause Pontocerebellar Hypoplasia and Alter Cortical Development.	Pubmed	0.0007004	1	0.002528	0.02332	1	1	TBC1D23
Pubmed	12077354		Vesicle tethering complexes in membrane traffic.	Pubmed	0.0007004	1	0.002528	0.02332	1	1	USO1
Pubmed	19382192		CD44 deficiency improves healing tendon mechanics and increases matrix and cytokine expression in a mouse patellar tendon injury model.	Pubmed	0.0007004	1	0.002528	0.02332	1	1	CD44
Pubmed	15470041		Rac1 mediates collapse of microvilli on chemokine-activated T lymphocytes.	Pubmed	0.0007004	1	0.002528	0.02332	1	1	RAC1
Pubmed	20372815		Small Rho GTPase Rac1 determines human epidermal stem cell fate in vitro.	Pubmed	0.0007004	1	0.002528	0.02332	1	1	RAC1
Pubmed	1334250		p120, a novel substrate of protein tyrosine kinase receptors and of p60v-src, is related to cadherin-binding factors beta-catenin, plakoglobin and armadillo.	Pubmed	0.0007004	1	0.002528	0.02332	1	1	CTNND1
Pubmed	23481397		N-cadherin regulates spatially polarized signals through distinct p120ctn and ?-catenin-dependent signalling pathways.	Pubmed	0.0007004	1	0.002528	0.02332	1	1	CTNND1
Pubmed	27790713		Emerging roles of RAC1 in treating lung cancer patients.	Pubmed	0.0007004	1	0.002528	0.02332	1	1	RAC1
Pubmed	25961924		hMENA(11a) contributes to HER3-mediated resistance to PI3K inhibitors in HER2-overexpressing breast cancer cells.	Pubmed	0.0007004	1	0.002528	0.02332	1	1	ENAH
Pubmed	30754655		Epithelial-To-Mesenchymal Transition Markers and CD44 Isoforms Are Differently Expressed in 2D and 3D Cell Cultures of Prostate Cancer Cells.	Pubmed	0.0007004	1	0.002528	0.02332	1	1	CD44
Pubmed	25656929		Overlap of CD44 expression between prostatic small cell carcinoma and acinar adenocarcinoma.	Pubmed	0.0007004	1	0.002528	0.02332	1	1	CD44
Pubmed	18440141		Non-syndromic mental retardation is not expressed in RAC1 gene polymorphisms.	Pubmed	0.0007004	1	0.002528	0.02332	1	1	RAC1
Pubmed	21134286		Rac1-mediated signaling plays a central role in secretion-dependent platelet aggregation in human blood stimulated by atherosclerotic plaque.	Pubmed	0.0007004	1	0.002528	0.02332	1	1	RAC1
Pubmed	21554891		Loss of p120 catenin upregulates transcription of pro-inflammatory adhesion molecules in human endothelial cells.	Pubmed	0.0007004	1	0.002528	0.02332	1	1	CTNND1
Pubmed	19542428		Role of CD44 in the differentiation of Th1 and Th2 cells: CD44-deficiency enhances the development of Th2 effectors in response to sheep RBC and chicken ovalbumin.	Pubmed	0.0007004	1	0.002528	0.02332	1	1	CD44
Pubmed	27623383		Rac1 Controls Both the Secretory Function of the Mammary Gland and Its Remodeling for Successive Gestations.	Pubmed	0.0007004	1	0.002528	0.02332	1	1	RAC1
Pubmed	21357442		Identification of CD44 as a surface biomarker for drug resistance by surface proteome signature technology.	Pubmed	0.0007004	1	0.002528	0.02332	1	1	CD44
Pubmed	12574162		The requirement for polyamines for intestinal epithelial cell migration is mediated through Rac1.	Pubmed	0.0007004	1	0.002528	0.02332	1	1	RAC1
Pubmed	24104524		Replication of a GWAS signal in a Caucasian population implicates ADD3 in susceptibility to biliary atresia.	Pubmed	0.0007004	1	0.002528	0.02332	1	1	ADD3
Pubmed	8990187		Memory B lymphocytes migrate to bone marrow in humans.	Pubmed	0.0007004	1	0.002528	0.02332	1	1	RAC1
Pubmed	21603603		The Rho-family GTPase Rac1 regulates integrin localization in Drosophila immunosurveillance cells.	Pubmed	0.0007004	1	0.002528	0.02332	1	1	RAC1
Pubmed	17766170		Differential expression of Rac1 identifies its target genes and its contribution to progression of colorectal cancer.	Pubmed	0.0007004	1	0.002528	0.02332	1	1	RAC1
Pubmed	12883706		Rho regulates the hepatocyte growth factor/scatter factor-stimulated cell motility of human oral squamous cell carcinoma cells.	Pubmed	0.0007004	1	0.002528	0.02332	1	1	RAC1
Pubmed	18450824		Molecular mechanism of systemic delivery of neural precursor cells to the brain: assembly of brain endothelial apical cups and control of transmigration by CD44.	Pubmed	0.0007004	1	0.002528	0.02332	1	1	CD44
Pubmed	22522400		Rac1 is essential in cocaine-induced structural plasticity of nucleus accumbens neurons.	Pubmed	0.0007004	1	0.002528	0.02332	1	1	RAC1
Pubmed	11168586		Ankycorbin: a novel actin cytoskeleton-associated protein.	Pubmed	0.0007004	1	0.002528	0.02332	1	1	RAI14
Pubmed	17878342		B cell antigen receptor-induced Rac1 activation and Rac1-dependent spreading are impaired in transitional immature B cells due to levels of membrane cholesterol.	Pubmed	0.0007004	1	0.002528	0.02332	1	1	RAC1
Pubmed	29397573		Mutations in the PH Domain of DNM1 are associated with a nonepileptic phenotype characterized by developmental delay and neurobehavioral abnormalities.	Pubmed	0.0007004	1	0.002528	0.02332	1	1	DNM1
Pubmed	15901765		Protection against renal ischemia reperfusion injury by CD44 disruption.	Pubmed	0.0007004	1	0.002528	0.02332	1	1	CD44
Pubmed	12832452		CD44v7 interferes with activation-induced cell death by up-regulation of anti-apoptotic gene expression.	Pubmed	0.0007004	1	0.002528	0.02332	1	1	CD44
Pubmed	30504723		Targeting CD44 by CRISPR-Cas9 in Multi-Drug Resistant Osteosarcoma Cells.	Pubmed	0.0007004	1	0.002528	0.02332	1	1	CD44
Pubmed	22331027		Ymer acts as a multifunctional regulator in nuclear factor-?B and Fas signaling pathways.	Pubmed	0.0007004	1	0.002528	0.02332	1	1	CCDC50
Pubmed	2056274		Molecular cloning of CD44R1 and CD44R2, two novel isoforms of the human CD44 lymphocyte "homing" receptor expressed by hemopoietic cells.	Pubmed	0.0007004	1	0.002528	0.02332	1	1	CD44
Pubmed	17940137		Multisite and bidirectional exonic splicing enhancer in CD44 alternative exon v3.	Pubmed	0.0007004	1	0.002528	0.02332	1	1	CD44
Pubmed	19217883		Knockdown of alphaII spectrin in normal human cells by siRNA leads to chromosomal instability and decreased DNA interstrand cross-link repair.	Pubmed	0.0007004	1	0.002528	0.02332	1	1	SPTAN1
Pubmed	15816636		CD44v6 as a prognostic factor in cervical carcinoma FIGO stage IB.	Pubmed	0.0007004	1	0.002528	0.02332	1	1	CD44
Pubmed	1840675		Nucleotide sequences of a cDNA clone encoding mouse ribosomal protein S24.	Pubmed	0.0007004	1	0.002528	0.02332	1	1	RPS24
Pubmed	18245172		An essential role for Rac1 in endothelial cell function and vascular development.	Pubmed	0.0007004	1	0.002528	0.02332	1	1	RAC1
Pubmed	29800726		Cellular fluorescein hyperfluorescence is dynamin-dependent and increased by Tetronic 1107 treatment.	Pubmed	0.0007004	1	0.002528	0.02332	1	1	DNM1
Pubmed	28279775		Procollagen-Lysine, 2-Oxoglutarate 5-Dioxygenase 2 Expression in Brain Arteriovenous Malformations and its Association with Brain Arteriovenous Malformation Size.	Pubmed	0.0007004	1	0.002528	0.02332	1	1	PLOD2
Pubmed	16969488		Comparison of CD44 expression in primary tumours and metastases of colorectal cancer.	Pubmed	0.0007004	1	0.002528	0.02332	1	1	CD44
Pubmed	16959808		Immunogenicity study of recombinant human sperm-associated antigen 9 in bonnet macaque (Macaca radiata).	Pubmed	0.0007004	1	0.002528	0.02332	1	1	SPAG9
Pubmed	26416034		CD44 single nucleotide polymorphism and isoform switching may predict gastric cancer recurrence.	Pubmed	0.0007004	1	0.002528	0.02332	1	1	CD44
Pubmed	22947857		Distinct kinetic and molecular requirements govern CD44 binding to hyaluronan versus fibrin(ogen).	Pubmed	0.0007004	1	0.002528	0.02332	1	1	CD44
Pubmed	25339657		CD44 variant isoforms expressed by breast cancer cells are functional E-selectin ligands under flow conditions.	Pubmed	0.0007004	1	0.002528	0.02332	1	1	CD44
Pubmed	12483295		A novel locus for autosomal dominant nonsyndromic hearing loss (DFNA44) maps to chromosome 3q28-29.	Pubmed	0.0007004	1	0.002528	0.02332	1	1	CCDC50
Pubmed	26169039		Impaired Development of Early Endometriotic Lesions in CD44 Knockout Mice.	Pubmed	0.0007004	1	0.002528	0.02332	1	1	CD44
Pubmed	12508241		Hypermethylation-mediated regulation of CD44 gene expression in human neuroblastoma.	Pubmed	0.0007004	1	0.002528	0.02332	1	1	CD44
Pubmed	15231023		Lysyl hydroxylase-2b directs collagen cross-linking pathways in MC3T3-E1 cells.	Pubmed	0.0007004	1	0.002528	0.02332	1	1	PLOD2
Pubmed	15955452		Elevated formation of pyridinoline cross-links by profibrotic cytokines is associated with enhanced lysyl hydroxylase 2b levels.	Pubmed	0.0007004	1	0.002528	0.02332	1	1	PLOD2
Pubmed	30582228		cd44 deletion suppresses atypia in the precancerous mouse testis.	Pubmed	0.0007004	1	0.002528	0.02332	1	1	CD44
Pubmed	26097613		P120 catenin attenuates lipopolysaccharide-induced blood-brain barrier dysfunction and inflammatory responses in human brain microvascular endothelial cells.	Pubmed	0.0007004	1	0.002528	0.02332	1	1	CTNND1
Pubmed	23449937		Hyaluronan initiates chondrogenesis mainly via CD44 in human adipose-derived stem cells.	Pubmed	0.0007004	1	0.002528	0.02332	1	1	CD44
Pubmed	23706919		Is expression of p120ctn in oral squamous cell carcinomas a prognostic factor?	Pubmed	0.0007004	1	0.002528	0.02332	1	1	CTNND1
Pubmed	17428196		Normal levels of Rac1 are important for dendritic but not axonal development in hippocampal neurons.	Pubmed	0.0007004	1	0.002528	0.02332	1	1	RAC1
Pubmed	15963788		A network of PDZ-containing proteins regulates T cell polarity and morphology during migration and immunological synapse formation.	Pubmed	0.0007004	1	0.002528	0.02332	1	1	SCRIB
Pubmed	16990606		Rho GTPase Rac1 is critical for neutrophil migration into the lung.	Pubmed	0.0007004	1	0.002528	0.02332	1	1	RAC1
Pubmed	23900529		Rac regulates collagen-induced HSP27 phosphorylation via p44/p42 MAP kinase in human platelets.	Pubmed	0.0007004	1	0.002528	0.02332	1	1	RAC1
Pubmed	23950142		Immunosuppressive drug azathioprine reduces aneurysm progression through inhibition of Rac1 and c-Jun-terminal-N-kinase in endothelial cells.	Pubmed	0.0007004	1	0.002528	0.02332	1	1	RAC1
Pubmed	15962382		Expression of CD44v6 gene in normal human peripheral blood.	Pubmed	0.0007004	1	0.002528	0.02332	1	1	CD44
Pubmed	29315518		Hyaluronan-binding by CD44 reduces the memory potential of activated murine CD8 T cells.	Pubmed	0.0007004	1	0.002528	0.02332	1	1	CD44
Pubmed	31226944		Lack of the hyaluronan receptor CD44 affects the course of bacterial otitis media and reduces leukocyte recruitment to the middle ear.	Pubmed	0.0007004	1	0.002528	0.02332	1	1	CD44
Pubmed	16806700		Immunofluorescence analysis of the expression of Norpeg (Rai14) in retinal Mller and ganglion cells.	Pubmed	0.0007004	1	0.002528	0.02332	1	1	RAI14
Pubmed	24628852		Expression and activity of Rac1 is negatively affected in the dehydroepiandrosterone induced polycystic ovary of mouse.	Pubmed	0.0007004	1	0.002528	0.02332	1	1	RAC1
Pubmed	26242484		TAPP1 inhibits the differentiation of oligodendrocyte precursor cells via suppressing the Mek/Erk pathway.	Pubmed	0.0007004	1	0.002528	0.02332	1	1	PLEKHA1
Pubmed	19059208		Inhibition of NF-kappaB signaling via tyrosine phosphorylation of Ymer.	Pubmed	0.0007004	1	0.002528	0.02332	1	1	CCDC50
Pubmed	22455121		[Numb expression in colon cancer and its significance].	Pubmed	0.0007004	1	0.002528	0.02332	1	1	NUMB
Pubmed	29941663		Ligation of the CD44 Glycoform HCELL on Culture-Expanded Human Monocyte-Derived Dendritic Cells Programs Transendothelial Migration.	Pubmed	0.0007004	1	0.002528	0.02332	1	1	CD44
Pubmed	19488035		Identification of CD44v6(+)/CD24- breast carcinoma cells in primary human tumors by quantum dot-conjugated antibodies.	Pubmed	0.0007004	1	0.002528	0.02332	1	1	CD44
Pubmed	22098155		PLOD2 induced under hypoxia is a novel prognostic factor for hepatocellular carcinoma after curative resection.	Pubmed	0.0007004	1	0.002528	0.02332	1	1	PLOD2
Pubmed	18227732		Expression of CD44s, CD44v6, and hyaluronan across the spectrum of normal-hyperplasia-carcinoma in breast.	Pubmed	0.0007004	1	0.002528	0.02332	1	1	CD44
Pubmed	28533273		Akt Signaling Is Sustained by a CD44 Splice Isoform-Mediated Positive Feedback Loop.	Pubmed	0.0007004	1	0.002528	0.02332	1	1	CD44
Pubmed	3476205		A multiplicity of CCAAT box-binding proteins.	Pubmed	0.0007004	1	0.002528	0.02332	1	1	NFYA
Pubmed	26517627		Clinicopathological characterisation of duodenal adenocarcinoma with high CD44 variant 9 expression.	Pubmed	0.0007004	1	0.002528	0.02332	1	1	CD44
Pubmed	8649806		Expression of CD44 splice variants in normal respiratory epithelium and bronchial carcinomas: no evidence for altered CD44 splicing in metastasis.	Pubmed	0.0007004	1	0.002528	0.02332	1	1	CD44
Pubmed	23079871		MicroRNA let-7e is associated with the pathogenesis of experimental autoimmune encephalomyelitis.	Pubmed	0.0007004	1	0.002528	0.02332	1	1	CD44
Pubmed	23921379		Actin monomers activate inverted formin 2 by competing with its autoinhibitory interaction.	Pubmed	0.0007004	1	0.002528	0.02332	1	1	INF2
Pubmed	26732297		Direct non transcriptional role of NF-Y in DNA replication.	Pubmed	0.0007004	1	0.002528	0.02332	1	1	NFYA
Pubmed	30083817		Diverging impact of cell fate determinants Scrib and Llgl1 on adhesion and migration of hematopoietic stem cells.	Pubmed	0.0007004	1	0.002528	0.02332	1	1	SCRIB
Pubmed	15619667		Hyaluronan increases RANKL expression in bone marrow stromal cells through CD44.	Pubmed	0.0007004	1	0.002528	0.02332	1	1	CD44
Pubmed	16166750		Pre-transplant plasma and cellular levels of CD44 correlate with acute renal allograft rejection.	Pubmed	0.0007004	1	0.002528	0.02332	1	1	CD44
Pubmed	24990559		Challenging the roles of CD44 and lipolysis stimulated lipoprotein receptor in conveying Clostridium perfringens iota toxin cytotoxicity in breast cancer.	Pubmed	0.0007004	1	0.002528	0.02332	1	1	CD44
Pubmed	23423567		Rac1 signaling is required for insulin-stimulated glucose uptake and is dysregulated in insulin-resistant murine and human skeletal muscle.	Pubmed	0.0007004	1	0.002528	0.02332	1	1	RAC1
Pubmed	8653709		Identification of murine p120 isoforms and heterogeneous expression of p120cas isoforms in human tumor cell lines.	Pubmed	0.0007004	1	0.002528	0.02332	1	1	CTNND1
Pubmed	22530004		Role of the CCAAT-binding protein NFY in SCA17 pathogenesis.	Pubmed	0.0007004	1	0.002528	0.02332	1	1	NFYA
Pubmed	16940151		Mechanistic insights into targeting T cell membrane proteinase to promote islet beta-cell rejuvenation in type 1 diabetes.	Pubmed	0.0007004	1	0.002528	0.02332	1	1	CD44
Pubmed	20151151		Altered expression of p120catenin predicts poor outcome in invasive breast cancer.	Pubmed	0.0007004	1	0.002528	0.02332	1	1	CTNND1
Pubmed	30697954		Up-regulation of Rac1 in the bronchial smooth muscle of murine experimental asthma.	Pubmed	0.0007004	1	0.002528	0.02332	1	1	RAC1
Pubmed	12911725		CD44 expression in papillary serous endometrial carcinoma.	Pubmed	0.0007004	1	0.002528	0.02332	1	1	CD44
Pubmed	22895075		CD44 ligation with A3D8 antibody induces apoptosis in acute myeloid leukemia cells through binding to CD44s and clustering lipid rafts.	Pubmed	0.0007004	1	0.002528	0.02332	1	1	CD44
Pubmed	30485589		Upregulated microRNA-193a-3p is responsible for cisplatin resistance in CD44(+) gastric cancer cells.	Pubmed	0.0007004	1	0.002528	0.02332	1	1	CD44
Pubmed	16085055		Regulation of the release and function of tumor cell-derived soluble CD44.	Pubmed	0.0007004	1	0.002528	0.02332	1	1	CD44
Pubmed	18757435		Chondroitin sulfate E fragments enhance CD44 cleavage and CD44-dependent motility in tumor cells.	Pubmed	0.0007004	1	0.002528	0.02332	1	1	CD44
Pubmed	22061968		Rac1b regulates NT3-stimulated Mek-Erk signaling, directing marrow-isolated adult multilineage inducible (MIAMI) cells toward an early neuronal phenotype.	Pubmed	0.0007004	1	0.002528	0.02332	1	1	RAC1
Pubmed	21559396		Rac1 deletion causes thymic atrophy.	Pubmed	0.0007004	1	0.002528	0.02332	1	1	RAC1
Pubmed	28402890		Cholesterol Regulates Monocyte Rolling through CD44 Distribution.	Pubmed	0.0007004	1	0.002528	0.02332	1	1	CD44
Pubmed	19154401		Ablation of p120-catenin enhances invasion and metastasis of human lung cancer cells.	Pubmed	0.0007004	1	0.002528	0.02332	1	1	CTNND1
Pubmed	25909162		Cleaved CD44 intracellular domain supports activation of stemness factors and promotes tumorigenesis of breast cancer.	Pubmed	0.0007004	1	0.002528	0.02332	1	1	CD44
Pubmed	23416703		Epigenetic regulation of RAC1 induces synaptic remodeling in stress disorders and depression.	Pubmed	0.0007004	1	0.002528	0.02332	1	1	RAC1
Pubmed	19339465		Temporal dynamics of neuronal activation by Channelrhodopsin-2 and TRPA1 determine behavioral output in Drosophila larvae.	Pubmed	0.0007004	1	0.002528	0.02332	1	1	CTNND1
Pubmed	24629926		RAC1 single nucleotide polymorphisms in Crohn's disease.	Pubmed	0.0007004	1	0.002528	0.02332	1	1	RAC1
Pubmed	26355696		CD44 sensitivity of platelet activation, membrane scrambling and adhesion under high arterial shear rates.	Pubmed	0.0007004	1	0.002528	0.02332	1	1	CD44
Pubmed	25585795		Rac1 is correlated with aggressiveness and a potential therapeutic target for gastric cancer.	Pubmed	0.0007004	1	0.002528	0.02332	1	1	RAC1
Pubmed	17945212		Suppression of human colon cancer tumors in nude mice by siRNA CD44 gene therapy.	Pubmed	0.0007004	1	0.002528	0.02332	1	1	CD44
Pubmed	21335464		Mammalian enabled (Mena) is a critical regulator of cardiac function.	Pubmed	0.0007004	1	0.002528	0.02332	1	1	ENAH
Pubmed	16061657		CD44 attenuates metastatic invasion during breast cancer progression.	Pubmed	0.0007004	1	0.002528	0.02332	1	1	CD44
Pubmed	14996945		Rac1-deficient macrophages exhibit defects in cell spreading and membrane ruffling but not migration.	Pubmed	0.0007004	1	0.002528	0.02332	1	1	RAC1
Pubmed	24330581		Down regulation of SPAG9 reduces growth and invasive potential of triple-negative breast cancer cells: possible implications in targeted therapy.	Pubmed	0.0007004	1	0.002528	0.02332	1	1	SPAG9
Pubmed	23864032		Acyl-CoA thioesterase 9 (ACOT9) in mouse may provide a novel link between fatty acid and amino acid metabolism in mitochondria.	Pubmed	0.0007004	1	0.002528	0.02332	1	1	ACOT9
Pubmed	29187370		Ste20-like kinase, SLK, a novel mediator of podocyte integrity.	Pubmed	0.0007004	1	0.002528	0.02332	1	1	SLK
Pubmed	19726546		Rac1 promotes TGF-beta-stimulated mesangial cell type I collagen expression through a PI3K/Akt-dependent mechanism.	Pubmed	0.0007004	1	0.002528	0.02332	1	1	RAC1
Pubmed	27573351		Overexpression of CD44 is associated with the occurrence and migration of non-small cell lung cancer.	Pubmed	0.0007004	1	0.002528	0.02332	1	1	CD44
Pubmed	8464707		Splicing choice from ten variant exons establishes CD44 variability.	Pubmed	0.0007004	1	0.002528	0.02332	1	1	CD44
Pubmed	30935014		CD44 Promotes Migration and Invasion of Docetaxel-Resistant Prostate Cancer Cells Likely via Induction of Hippo-Yap Signaling.	Pubmed	0.0007004	1	0.002528	0.02332	1	1	CD44
Pubmed	15788412		Crystal structure of human vacuolar protein sorting protein 29 reveals a phosphodiesterase/nuclease-like fold and two protein-protein interaction sites.	Pubmed	0.0007004	1	0.002528	0.02332	1	1	VPS29
Pubmed	16521128		Rac/Rho pathway regulates actin depolymerization induced by aminoglycoside antibiotics.	Pubmed	0.0007004	1	0.002528	0.02332	1	1	RAC1
Pubmed	9739079		The IQGAP-related protein DGAP1 interacts with Rac and is involved in the modulation of the F-actin cytoskeleton and control of cell motility.	Pubmed	0.0007004	1	0.002528	0.02332	1	1	RAC1
Pubmed	29802692		Association of Two CD44 Polymorphisms with Clinical Outcomes of Gastric Cancer Patients	Pubmed	0.0007004	1	0.002528	0.02332	1	1	CD44
Pubmed	23681900		CD44/cellular prion protein interact in multidrug resistant breast cancer cells and correlate with responses to neoadjuvant chemotherapy in breast cancer patients.	Pubmed	0.0007004	1	0.002528	0.02332	1	1	CD44
Pubmed	16120645		p120-Catenin regulates clathrin-dependent endocytosis of VE-cadherin.	Pubmed	0.0007004	1	0.002528	0.02332	1	1	CTNND1
Pubmed	26530337		CD44 deficiency inhibits unloading-induced cortical bone loss through downregulation of osteoclast activity.	Pubmed	0.0007004	1	0.002528	0.02332	1	1	CD44
Pubmed	22068886		Glycoengineering of HCELL, the human bone marrow homing receptor: sweetly programming cell migration.	Pubmed	0.0007004	1	0.002528	0.02332	1	1	CD44
Pubmed	14527723		Identification and characterization of C3orf6, a new conserved human gene mapping to chromosome 3q28.	Pubmed	0.0007004	1	0.002528	0.02332	1	1	CCDC50
Pubmed	24832177		Expression profile of standard and variants forms of CD44 related to prostate cancer behavior.	Pubmed	0.0007004	1	0.002528	0.02332	1	1	CD44
Pubmed	24491153		Increased CD44s and decreased CD44v6 RNA expression are associated with better survival in myxofibrosarcoma patients: a pilot study.	Pubmed	0.0007004	1	0.002528	0.02332	1	1	CD44
Pubmed	22659034		CD44 as a novel target for treatment of staphylococcal enterotoxin B-induced acute inflammatory lung injury.	Pubmed	0.0007004	1	0.002528	0.02332	1	1	CD44
Pubmed	29177700		Novel Mutations in PLOD2 Cause Rare Bruck Syndrome.	Pubmed	0.0007004	1	0.002528	0.02332	1	1	PLOD2
Pubmed	22857010		Activity-dependent phosphorylation of dynamin 1 at serine 857.	Pubmed	0.0007004	1	0.002528	0.02332	1	1	DNM1
Pubmed	24487980		Polymorphisms in the RAC1 gene are associated with hypertension risk factors in a Chilean pediatric population.	Pubmed	0.0007004	1	0.002528	0.02332	1	1	RAC1
Pubmed	18231709		R1467H variant in the rho guanine nucleotide exchange factor 11 (ARHGEF11) is associated with impaired glucose tolerance and type 2 diabetes in German Caucasians.	Pubmed	0.0007004	1	0.002528	0.02332	1	1	ARHGEF11
Pubmed	25762343		CD44 Isoform Status Predicts Response to Treatment with Anti-CD44 Antibody in Cancer Patients.	Pubmed	0.0007004	1	0.002528	0.02332	1	1	CD44
Pubmed	16407205		Tumor cells enhance their own CD44 cleavage and motility by generating hyaluronan fragments.	Pubmed	0.0007004	1	0.002528	0.02332	1	1	CD44
Pubmed	29377347		Tunicamycin inhibits cell proliferation and migration in hepatocellular carcinoma through suppression of CD44s and the ERK1/2 pathway.	Pubmed	0.0007004	1	0.002528	0.02332	1	1	CD44
Pubmed	17301832		Epidermal deletion of Rac1 causes stem cell depletion, irrespective of whether deletion occurs during embryogenesis or adulthood.	Pubmed	0.0007004	1	0.002528	0.02332	1	1	RAC1
Pubmed	21549346		Aberrant overexpression of the cell polarity module scribble in human cancer.	Pubmed	0.0007004	1	0.002528	0.02332	1	1	SCRIB
Pubmed	9774455		Modification of the E-cadherin-catenin complex in mitotic Madin-Darby canine kidney epithelial cells.	Pubmed	0.0007004	1	0.002528	0.02332	1	1	CTNND1
Pubmed	16155095		Myocardial subproteomic analysis of a constitutively active Rac1-expressing transgenic mouse with lethal myocardial hypertrophy.	Pubmed	0.0007004	1	0.002528	0.02332	1	1	RAC1
Pubmed	29217616		Interactome Mapping Uncovers a General Role for Numb in Protein Kinase Regulation.	Pubmed	0.0007004	1	0.002528	0.02332	1	1	NUMB
Pubmed	23778530		CD44 variant 9 expression in primary early gastric cancer as a predictive marker for recurrence.	Pubmed	0.0007004	1	0.002528	0.02332	1	1	CD44
Pubmed	24276281		CD44 is prognostic for overall survival in the NCI randomized trial on breast conservation with 25 year follow-up.	Pubmed	0.0007004	1	0.002528	0.02332	1	1	CD44
Pubmed	30681176		Downregulated Rac1 promotes apoptosis and inhibits the clearance of apoptotic cells in airway epithelial cells, which may be associated with airway hyper-responsiveness in asthma.	Pubmed	0.0007004	1	0.002528	0.02332	1	1	RAC1
Pubmed	15618140		Role of CD44 and its v7 isoform in staphylococcal enterotoxin B-induced toxic shock: CD44 deficiency on hepatic mononuclear cells leads to reduced activation-induced apoptosis that results in increased liver damage.	Pubmed	0.0007004	1	0.002528	0.02332	1	1	CD44
Pubmed	9786945		The membrane transport factor TAP/p115 cycles between the Golgi and earlier secretory compartments and contains distinct domains required for its localization and function.	Pubmed	0.0007004	1	0.002528	0.02332	1	1	USO1
Pubmed	23468987		Overexpression of CD44 in neural precursor cells improves trans-endothelial migration and facilitates their invasion of perivascular tissues in vivo.	Pubmed	0.0007004	1	0.002528	0.02332	1	1	CD44
Pubmed	21331451		Clinical significance of intraperitoneal CD44 mRNA levels of magnetically separated CD45-negative EpCAM-positive cells for peritoneal recurrence and prognosis in stage II and III gastric cancer patients.	Pubmed	0.0007004	1	0.002528	0.02332	1	1	CD44
Pubmed	29269293		Activation of macrophages by a laccase-polymerized polyphenol is dependent on phosphorylation of Rac1.	Pubmed	0.0007004	1	0.002528	0.02332	1	1	RAC1
Pubmed	28823706		Homozygous Mutations in TBC1D23 Lead to a Non-degenerative Form of Pontocerebellar Hypoplasia.	Pubmed	0.0007004	1	0.002528	0.02332	1	1	TBC1D23
Pubmed	9374396		Hyaluronan is a prerequisite for ductal branching morphogenesis.	Pubmed	0.0007004	1	0.002528	0.02332	1	1	CD44
Pubmed	27599396		Clinical significance of CD44 variant 9 expression as a prognostic indicator in bladder cancer.	Pubmed	0.0007004	1	0.002528	0.02332	1	1	CD44
Pubmed	27185948		Tissue-specific dynamin-1 deletion at the calyx of Held decreases short-term depression through a mechanism distinct from vesicle resupply.	Pubmed	0.0007004	1	0.002528	0.02332	1	1	DNM1
Pubmed	24708709		CD44v/CD44s expression patterns are associated with the survival of pancreatic carcinoma patients.	Pubmed	0.0007004	1	0.002528	0.02332	1	1	CD44
Pubmed	17267448		New functions for a vertebrate Rho guanine nucleotide exchange factor in ciliated epithelia.	Pubmed	0.0007004	1	0.002528	0.02332	1	1	ARHGEF11
Pubmed	22580124		8-Hydroxy-2-deoxyguanosine prevents plaque formation and inhibits vascular smooth muscle cell activation through Rac1 inactivation.	Pubmed	0.0007004	1	0.002528	0.02332	1	1	RAC1
Pubmed	27490763		CD44 Immunoexpression is Unfavorable Predictor in Ovarian Serous Cancer.	Pubmed	0.0007004	1	0.002528	0.02332	1	1	CD44
Pubmed	25773174		p120-catenin expressed in alveolar type II cells is essential for the regulation of lung innate immune response.	Pubmed	0.0007004	1	0.002528	0.02332	1	1	CTNND1
Pubmed	23342032		Demonstration of a melanoma-specific CD44 alternative splicing pattern that remains qualitatively stable, but shows quantitative changes during tumour progression.	Pubmed	0.0007004	1	0.002528	0.02332	1	1	CD44
Pubmed	25779358		CD44 Variant 9 Serves as a Poor Prognostic Marker in Early Gastric Cancer, But Not in Advanced Gastric Cancer.	Pubmed	0.0007004	1	0.002528	0.02332	1	1	CD44
Pubmed	30167909		ASO Author Reflections: Hypoxia-Induced PLOD2 Is a Key Regulator in Epithelial-Mesenchymal Transition and Chemoresistance in Biliary Tract Cancer.	Pubmed	0.0007004	1	0.002528	0.02332	1	1	PLOD2
Pubmed	26248063		CD44 Influences Fibroblast Behaviors Via Modulation of Cell-Cell and Cell-Matrix Interactions, Affecting Survivin and Hippo Pathways.	Pubmed	0.0007004	1	0.002528	0.02332	1	1	CD44
Pubmed	21789714		Examining the role of Rac1 in tumor angiogenesis and growth: a clinically relevant RNAi-mediated approach.	Pubmed	0.0007004	1	0.002528	0.02332	1	1	RAC1
Pubmed	23705820		Membrane interaction of disease-related dynorphin A variants.	Pubmed	0.0007004	1	0.002528	0.02332	1	1	DNM1
Pubmed	9054364		Cloning and characterization of a novel human lysyl hydroxylase isoform highly expressed in pancreas and muscle.	Pubmed	0.0007004	1	0.002528	0.02332	1	1	PLOD2
Pubmed	26597578		Inhibition of Tumor Growth and Metastasis in Pancreatic Cancer Models by Interference With CD44v6 Signaling.	Pubmed	0.0007004	1	0.002528	0.02332	1	1	CD44
Pubmed	18094716		Re-expression of DNA methylation-silenced CD44 gene in a resistant NB4 cell line: rescue of CD44-dependent cell death by cAMP.	Pubmed	0.0007004	1	0.002528	0.02332	1	1	CD44
Pubmed	26293216		Overexpression of SPAG9 in human gastric cancer is correlated with poor prognosis.	Pubmed	0.0007004	1	0.002528	0.02332	1	1	SPAG9
Pubmed	23429587		Myocardial Rac1 exhibits partial involvement in thyroxin-induced cardiomyocyte hypertrophy and its inhibition is not sufficient to improve cardiac dysfunction or contractile abnormalities in mouse papillary muscles.	Pubmed	0.0007004	1	0.002528	0.02332	1	1	RAC1
Pubmed	25129125		CD44 expression in curettage and postoperative specimens of endometrial cancer.	Pubmed	0.0007004	1	0.002528	0.02332	1	1	CD44
Pubmed	8906423		Expression of multiple CD44 isoforms in the apical ectodermal ridge of the embryonic mouse limb.	Pubmed	0.0007004	1	0.002528	0.02332	1	1	CD44
Pubmed	18261726		Small GTPase protein Rac-1 is activated with maturation and regulates cell morphology and function in chondrocytes.	Pubmed	0.0007004	1	0.002528	0.02332	1	1	RAC1
Pubmed	24468288		Expression profile of CD44s, CD44v6, and CD44v10 in localized prostate cancer: effect on prognostic outcomes following radical prostatectomy.	Pubmed	0.0007004	1	0.002528	0.02332	1	1	CD44
Pubmed	12524240		Constitutive activation of rac1 results in mitochondrial oxidative stress and induces premature endothelial cell senescence.	Pubmed	0.0007004	1	0.002528	0.02332	1	1	RAC1
Pubmed	23803609		Cytotoxic necrotizing factor-Y boosts Yersinia effector translocation by activating Rac protein.	Pubmed	0.0007004	1	0.002528	0.02332	1	1	RAC1
Pubmed	26261555		Expression of CD44 in pancreatic cancer and its significance.	Pubmed	0.0007004	1	0.002528	0.02332	1	1	CD44
Pubmed	10581174		Genomic organization of the human gamma adducin gene.	Pubmed	0.0007004	1	0.002528	0.02332	1	1	ADD3
Pubmed	18513328		hScrib, a human homologue of Drosophila neoplastic tumor suppressor, is a novel death substrate targeted by caspase during the process of apoptosis.	Pubmed	0.0007004	1	0.002528	0.02332	1	1	SCRIB
Pubmed	17272751		CD44 regulates vascular gene expression in a proatherogenic environment.	Pubmed	0.0007004	1	0.002528	0.02332	1	1	CD44
Pubmed	27425849		Quantification of Rac1 and Rac1b in serum of non small cell lung cancer by label free real time assay.	Pubmed	0.0007004	1	0.002528	0.02332	1	1	RAC1
Pubmed	28410212		Hypoxia-induced PLOD2 promotes proliferation, migration and invasion via PI3K/Akt signaling in glioma.	Pubmed	0.0007004	1	0.002528	0.02332	1	1	PLOD2
Pubmed	21832148		Chronic UVR causes increased immunostaining of CD44 and accumulation of hyaluronan in mouse epidermis.	Pubmed	0.0007004	1	0.002528	0.02332	1	1	CD44
Pubmed	27803159		Lysyl Hydroxylase 2 Is Secreted by Tumor Cells and Can Modify Collagen in the Extracellular Space.	Pubmed	0.0007004	1	0.002528	0.02332	1	1	PLOD2
Pubmed	8702806		A new alternatively spliced exon between v9 and v10 provides a molecular basis for synthesis of soluble CD44.	Pubmed	0.0007004	1	0.002528	0.02332	1	1	CD44
Pubmed	8308025		Differential expression and regulation of multiple dynamins.	Pubmed	0.0007004	1	0.002528	0.02332	1	1	DNM1
Pubmed	31484924		Protein prenylation restrains innate immunity by inhibiting Rac1 effector interactions.	Pubmed	0.0007004	1	0.002528	0.02332	1	1	RAC1
Pubmed	18159125		Involvement of p120 carboxy-terminal domain in cadherin trafficking.	Pubmed	0.0007004	1	0.002528	0.02332	1	1	CTNND1
Pubmed	12730955		Malignant peripheral nerve sheath tumor cell invasion is facilitated by Src and aberrant CD44 expression.	Pubmed	0.0007004	1	0.002528	0.02332	1	1	CD44
Pubmed	26921500		NF-YA splice variants have different roles on muscle differentiation.	Pubmed	0.0007004	1	0.002528	0.02332	1	1	NFYA
Pubmed	12671892		Up-regulation, nuclear import, and tumor growth stimulation of the adhesion protein p120 in pancreatic cancer.	Pubmed	0.0007004	1	0.002528	0.02332	1	1	CTNND1
Pubmed	22349509		Vitreous-induced cytoskeletal rearrangements via the Rac1 GTPase-dependent signaling pathway in human retinal pigment epithelial cells.	Pubmed	0.0007004	1	0.002528	0.02332	1	1	RAC1
Pubmed	25120740		Prognostic value of CD44 expression in non-small cell lung cancer: a systematic review.	Pubmed	0.0007004	1	0.002528	0.02332	1	1	CD44
Pubmed	28531799		Numb had anti-tumor effects in prostatic cancer.	Pubmed	0.0007004	1	0.002528	0.02332	1	1	NUMB
Pubmed	20374021		Expression of CD44V6 in parotid pleomorphic adenoma and carcinoma ex pleomorphic adenoma.	Pubmed	0.0007004	1	0.002528	0.02332	1	1	CD44
Pubmed	19955829		Rac1 contributes to actin organization in glomerular podocytes.	Pubmed	0.0007004	1	0.002528	0.02332	1	1	RAC1
Pubmed	24430179		Rac1 mediates laminar shear stress-induced vascular endothelial cell migration.	Pubmed	0.0007004	1	0.002528	0.02332	1	1	RAC1
Pubmed	24069351		Hyaluronan-CD44 interaction promotes growth of decidual stromal cells in human first-trimester pregnancy.	Pubmed	0.0007004	1	0.002528	0.02332	1	1	CD44
Pubmed	21617876		CD44 as a stem cell marker in head and neck squamous cell carcinoma.	Pubmed	0.0007004	1	0.002528	0.02332	1	1	CD44
Pubmed	26987843		Genkwadaphnin promotes leukocyte migration by increasing CD44 expression via PKD1/NF-?B signaling pathway.	Pubmed	0.0007004	1	0.002528	0.02332	1	1	CD44
Pubmed	9143509		Assignment of the dynamin-1 gene (DNM1) to human chromosome 9q34 by fluorescence in situ hybridization and somatic cell hybrid analysis.	Pubmed	0.0007004	1	0.002528	0.02332	1	1	DNM1
Pubmed	2471973		Structural homology between lymphocyte receptors for high endothelium and class III extracellular matrix receptor.	Pubmed	0.0007004	1	0.002528	0.02332	1	1	CD44
Pubmed	26429859		HDAC inhibitor AR-42 decreases CD44 expression and sensitizes myeloma cells to lenalidomide.	Pubmed	0.0007004	1	0.002528	0.02332	1	1	CD44
Pubmed	1469058		Molecular isoforms of murine CD44 and evidence that the membrane proximal domain is not critical for hyaluronate recognition.	Pubmed	0.0007004	1	0.002528	0.02332	1	1	CD44
Pubmed	22293754		Modulation of glucose metabolism by CD44 contributes to antioxidant status and drug resistance in cancer cells.	Pubmed	0.0007004	1	0.002528	0.02332	1	1	CD44
Pubmed	29022874		Uncoupling of dynamin polymerization and GTPase activity revealed by the conformation-specific nanobody dynab.	Pubmed	0.0007004	1	0.002528	0.02332	1	1	DNM1
Pubmed	22285817		The CCAAT box-binding transcription factor NF-Y regulates basal expression of human proteasome genes.	Pubmed	0.0007004	1	0.002528	0.02332	1	1	NFYA
Pubmed	25294252		CD44 deficiency leads to decreased proinflammatory cytokine production in lung induced by PCV2 in mice.	Pubmed	0.0007004	1	0.002528	0.02332	1	1	CD44
Pubmed	21481789		Deletion of p120-catenin results in a tumor microenvironment with inflammation and cancer that establishes it as a tumor suppressor gene.	Pubmed	0.0007004	1	0.002528	0.02332	1	1	CTNND1
Pubmed	17383158		Expression of extra trinucleotide in CD44 variant of rheumatoid arthritis patients allows generation of disease-specific monoclonal antibody.	Pubmed	0.0007004	1	0.002528	0.02332	1	1	CD44
Pubmed	17855372		The PDZ domain-binding motif of the human T cell leukemia virus type 1 tax protein induces mislocalization of the tumor suppressor hScrib in T cells.	Pubmed	0.0007004	1	0.002528	0.02332	1	1	SCRIB
Pubmed	10871853		Rac1 in human breast cancer: overexpression, mutation analysis, and characterization of a new isoform, Rac1b.	Pubmed	0.0007004	1	0.002528	0.02332	1	1	RAC1
Pubmed	20974992		Neutrophil migration across intestinal epithelium: evidence for a role of CD44 in regulating detachment of migrating cells from the luminal surface.	Pubmed	0.0007004	1	0.002528	0.02332	1	1	CD44
Pubmed	1281868		The core protein of epican, a heparan sulfate proteoglycan on keratinocytes, is an alternative form of CD44.	Pubmed	0.0007004	1	0.002528	0.02332	1	1	CD44
Pubmed	29992954		Targeting CD44v6 for fluorescence-guided surgery in head and neck squamous cell carcinoma.	Pubmed	0.0007004	1	0.002528	0.02332	1	1	CD44
Pubmed	17507906		Exogenous mesenchymal stem cells localize to the kidney by means of CD44 following acute tubular injury.	Pubmed	0.0007004	1	0.002528	0.02332	1	1	CD44
Pubmed	20718664		Anti-CD44 monoclonal antibody inhibits heart transplant rejection mediated by alloantigen-primed CD4(+) memory T cells in nude mice.	Pubmed	0.0007004	1	0.002528	0.02332	1	1	CD44
Pubmed	12488494		Involvement of CD44 in leukocyte trafficking at the blood-retinal barrier.	Pubmed	0.0007004	1	0.002528	0.02332	1	1	CD44
Pubmed	16328957		Rac1 GTPase regulates osteoclast differentiation through TRANCE-induced NF-kappa B activation.	Pubmed	0.0007004	1	0.002528	0.02332	1	1	RAC1
Pubmed	14575316		Proteomic analysis of Rac1 transgenic mice displaying dilated cardiomyopathy reveals an increase in creatine kinase M-chain protein abundance.	Pubmed	0.0007004	1	0.002528	0.02332	1	1	RAC1
Pubmed	17663742		Genetic and pharmacologic evidence that Rac1 GTPase is involved in regulation of platelet secretion and aggregation.	Pubmed	0.0007004	1	0.002528	0.02332	1	1	RAC1
Pubmed	25319871		Human Rho guanine nucleotide exchange factor 11 gene is associated with schizophrenia in a Japanese population.	Pubmed	0.0007004	1	0.002528	0.02332	1	1	ARHGEF11
Pubmed	29685956		The intragenic epistatic association of	Pubmed	0.0007004	1	0.002528	0.02332	1	1	ADD3
Pubmed	23586025		Viability reduction and Rac1 gene downregulation of heterogeneous ex-vivo glioma acute slice infected by the oncolytic Newcastle disease virus strain V4UPM.	Pubmed	0.0007004	1	0.002528	0.02332	1	1	RAC1
Pubmed	27655714		Aberrant expression of JNK-associated leucine-zipper protein, JLP, promotes accelerated growth of ovarian cancer.	Pubmed	0.0007004	1	0.002528	0.02332	1	1	SPAG9
Pubmed	23519127		Rac1 modulates acute and subacute genotoxin-induced hepatic stress responses, fibrosis and liver aging.	Pubmed	0.0007004	1	0.002528	0.02332	1	1	RAC1
Pubmed	25711649		Soluble CD44 concentration in the serum and peritoneal fluid samples of patients with different stages of endometriosis.	Pubmed	0.0007004	1	0.002528	0.02332	1	1	CD44
Pubmed	28576970		Low-intensity pulsed ultrasound promotes cell motility through vinculin-controlled Rac1 GTPase activity.	Pubmed	0.0007004	1	0.002528	0.02332	1	1	RAC1
Pubmed	12874273		The C-terminal domain of Rac1 contains two motifs that control targeting and signaling specificity.	Pubmed	0.0007004	1	0.002528	0.02332	1	1	RAC1
Pubmed	29534578		Ste20-like kinase is upregulated in glioma and induces glioma invasion.	Pubmed	0.0007004	1	0.002528	0.02332	1	1	SLK
Pubmed	31341151		CD44v8-10 and CD44s Are Age-dependently Expressed in Primary Cultured Papillary Thyroid Carcinoma Cells and Are Associated with Cell Proliferation.	Pubmed	0.0007004	1	0.002528	0.02332	1	1	CD44
Pubmed	29682524		PanCD44 Immunohistochemical Evaluation in Prostatectomies from Patients with Adenocarcinoma.	Pubmed	0.0007004	1	0.002528	0.02332	1	1	CD44
Pubmed	21551360		CD44 Reciprocally regulates the differentiation of encephalitogenic Th1/Th17 and Th2/regulatory T cells through epigenetic modulation involving DNA methylation of cytokine gene promoters, thereby controlling the development of experimental autoimmune encephalomyelitis.	Pubmed	0.0007004	1	0.002528	0.02332	1	1	CD44
Pubmed	19901064		CD44 deficiency is associated with enhanced Escherichia coli-induced proinflammatory cytokine and chemokine release by peritoneal macrophages.	Pubmed	0.0007004	1	0.002528	0.02332	1	1	CD44
Pubmed	7916306		A century of homeosis, a decade of homeoboxes.	Pubmed	0.0007004	1	0.002528	0.02332	1	1	CD44
Pubmed	1916820		The generation of a library of PCR-analyzed microsatellite variants for genetic mapping of the mouse genome.	Pubmed	0.0007004	1	0.002528	0.02332	1	1	CD44
Pubmed	12750406		A role for CD44 in an antigen-induced murine model of pulmonary eosinophilia.	Pubmed	0.0007004	1	0.002528	0.02332	1	1	CD44
Pubmed	28960571		Neuronal Rho GTPase Rac1 elimination confers neuroprotection in a mouse model of permanent ischemic stroke.	Pubmed	0.0007004	1	0.002528	0.02332	1	1	RAC1
Pubmed	24174593		De novo INF2 mutations expand the genetic spectrum of hereditary neuropathy with glomerulopathy.	Pubmed	0.0007004	1	0.002528	0.02332	1	1	INF2
Pubmed	11839564		Proteolytic cleavage of the CD44 adhesion molecule in multiple human tumors.	Pubmed	0.0007004	1	0.002528	0.02332	1	1	CD44
Pubmed	8871928		Expression of the CD44 cell adhesion molecule in urinary bladder transitional cell carcinoma.	Pubmed	0.0007004	1	0.002528	0.02332	1	1	CD44
Pubmed	28982889		CD44 Expression Is a Prognostic Factor in Patients with Intrahepatic Cholangiocarcinoma After Surgical Resection.	Pubmed	0.0007004	1	0.002528	0.02332	1	1	CD44
Pubmed	17622308		The GTPase Rac regulates the proliferation and invasion of fibroblast-like synoviocytes from rheumatoid arthritis patients.	Pubmed	0.0007004	1	0.002528	0.02332	1	1	RAC1
Pubmed	23213470		Calsyntenin-1 shelters APP from proteolytic processing during anterograde axonal transport.	Pubmed	0.0007004	1	0.002528	0.02332	1	1	CLSTN1
Pubmed	12371152		The role of CD44 in the development and prognosis of head and neck squamous cell carcinomas.	Pubmed	0.0007004	1	0.002528	0.02332	1	1	CD44
Pubmed	16219515		Expression of CD44 mRNA induced by interleukin-1beta in human cultured uterine cervical fibroblasts.	Pubmed	0.0007004	1	0.002528	0.02332	1	1	CD44
Pubmed	18042258		Tick-borne encephalitis virus NS5 associates with membrane protein scribble and impairs interferon-stimulated JAK-STAT signalling.	Pubmed	0.0007004	1	0.002528	0.02332	1	1	SCRIB
Pubmed	25641589		HCELL Expression on Murine MSC Licenses Pancreatotropism and Confers Durable Reversal of Autoimmune Diabetes in NOD Mice.	Pubmed	0.0007004	1	0.002528	0.02332	1	1	CD44
Pubmed	21551236		Anti-inflammatory protein TSG-6 secreted by activated MSCs attenuates zymosan-induced mouse peritonitis by decreasing TLR2/NF-?B signaling in resident macrophages.	Pubmed	0.0007004	1	0.002528	0.02332	1	1	CD44
Pubmed	18940795		The polybasic region of Rac1 modulates bacterial uptake independently of self-association and membrane targeting.	Pubmed	0.0007004	1	0.002528	0.02332	1	1	RAC1
Pubmed	19641378		The enabled homolog gene polymorphisms are associated with susceptibility and progression of childhood IgA nephropathy.	Pubmed	0.0007004	1	0.002528	0.02332	1	1	ENAH
Pubmed	23565227		Silencing of CD44 gene expression in human 143-B osteosarcoma cells promotes metastasis of intratibial tumors in SCID mice.	Pubmed	0.0007004	1	0.002528	0.02332	1	1	CD44
Pubmed	9487125		DdLIM is a cytoskeleton-associated protein involved in the protrusion of lamellipodia in Dictyostelium.	Pubmed	0.0007004	1	0.002528	0.02332	1	1	RAC1
Pubmed	7508842		CD44: a multitude of isoforms with diverse functions.	Pubmed	0.0007004	1	0.002528	0.02332	1	1	CD44
Pubmed	18922895		Sperm-associated antigen 9 is associated with tumor growth, migration, and invasion in renal cell carcinoma.	Pubmed	0.0007004	1	0.002528	0.02332	1	1	SPAG9
Pubmed	31628096		Novel mouse model of encephalocele: post-neurulation origin and relationship to open neural tube defects.	Pubmed	0.0007004	1	0.002528	0.02332	1	1	RAC1
Pubmed	26494575		Immunohistochemical analyses of CD44 variant isoforms in invasive micropapillary carcinoma of the breast: comparison with a concurrent conventional invasive carcinoma of no special type component.	Pubmed	0.0007004	1	0.002528	0.02332	1	1	CD44
Pubmed	31027363		RAC1 Takes the Lead in Solid Tumors.	Pubmed	0.0007004	1	0.002528	0.02332	1	1	RAC1
Pubmed	11685227		Molecular basis for Rac1 recognition by guanine nucleotide exchange factors.	Pubmed	0.0007004	1	0.002528	0.02332	1	1	RAC1
Pubmed	10030666		Rac1 is required for the formation of three germ layers during gastrulation.	Pubmed	0.0007004	1	0.002528	0.02332	1	1	RAC1
Pubmed	17851761		Extracellular matrix, Rac1 signaling, and estrogen-induced proliferation in MCF-7 breast cancer cells.	Pubmed	0.0007004	1	0.002528	0.02332	1	1	RAC1
Pubmed	17516109		Significance of CD44 expression in gastrointestinal stromal tumors in relation to disease progression and survival.	Pubmed	0.0007004	1	0.002528	0.02332	1	1	CD44
Pubmed	23169460		CD44 enhances tumor formation and lung metastasis in experimental osteosarcoma and is an additional predictor for poor patient outcome.	Pubmed	0.0007004	1	0.002528	0.02332	1	1	CD44
Pubmed	23129656		Splicing program of human MENA produces a previously undescribed isoform associated with invasive, mesenchymal-like breast tumors.	Pubmed	0.0007004	1	0.002528	0.02332	1	1	ENAH
Pubmed	9572733		Role of Rac1 and oxygen radicals in collagenase-1 expression induced by cell shape change.	Pubmed	0.0007004	1	0.002528	0.02332	1	1	RAC1
Pubmed	27283965		CD44 SNPrs187115: A Novel Biomarker Signature that Predicts Survival in Resectable Pancreatic Ductal Adenocarcinoma.	Pubmed	0.0007004	1	0.002528	0.02332	1	1	CD44
Pubmed	26832214		The Role of CD44 in Glucose Metabolism in Prostatic Small Cell Neuroendocrine Carcinoma.	Pubmed	0.0007004	1	0.002528	0.02332	1	1	CD44
Pubmed	17287471		Variants in ARHGEF11, a candidate gene for the linkage to type 2 diabetes on chromosome 1q, are nominally associated with insulin resistance and type 2 diabetes in Pima Indians.	Pubmed	0.0007004	1	0.002528	0.02332	1	1	ARHGEF11
Pubmed	19473989		Invasion of endothelial cells by tissue-invasive M3 type group A streptococci requires Src kinase and activation of Rac1 by a phosphatidylinositol 3-kinase-independent mechanism.	Pubmed	0.0007004	1	0.002528	0.02332	1	1	RAC1
Pubmed	9580567		Hyaluronan-dependent cell migration can be blocked by a CD44 cytoplasmic domain peptide containing a phosphoserine at position 325.	Pubmed	0.0007004	1	0.002528	0.02332	1	1	CD44
Pubmed	22583808		Regulation of adherens junctions by Rho GTPases and p120-catenin.	Pubmed	0.0007004	1	0.002528	0.02332	1	1	CTNND1
Pubmed	17615554		The inhibition of the expression of the small Rho GTPase Rac1 induces differentiation with no effect on cell proliferation in growing human adult keratinocytes.	Pubmed	0.0007004	1	0.002528	0.02332	1	1	RAC1
Pubmed	24094954		Novel exomphalos genetic mouse model: the importance of accurate phenotypic classification.	Pubmed	0.0007004	1	0.002528	0.02332	1	1	SCRIB
Pubmed	12025816		Numb modifies neuronal vulnerability to amyloid beta-peptide in an isoform-specific manner by a mechanism involving altered calcium homeostasis: implications for neuronal death in Alzheimer's disease.	Pubmed	0.0007004	1	0.002528	0.02332	1	1	NUMB
Pubmed	23334333		Redox regulation in stem-like cancer cells by CD44 variant isoforms.	Pubmed	0.0007004	1	0.002528	0.02332	1	1	CD44
Pubmed	7954789		Crystal structure at 2.2 A resolution of the pleckstrin homology domain from human dynamin.	Pubmed	0.0007004	1	0.002528	0.02332	1	1	DNM1
Pubmed	19214666		Role of CD44 in CTL-induced acute liver injury in hepatitis B virus transgenic mice.	Pubmed	0.0007004	1	0.002528	0.02332	1	1	CD44
Pubmed	18077444		Hyaluronan-CD44-ERK1/2 regulate human aortic smooth muscle cell motility during aging.	Pubmed	0.0007004	1	0.002528	0.02332	1	1	CD44
Pubmed	25171475		Changes of cytoskeleton and cell cycle in Lovo cells via deletion of Rac1.	Pubmed	0.0007004	1	0.002528	0.02332	1	1	RAC1
Pubmed	21484349		Mena invasive (Mena(INV)) and Mena11a isoforms play distinct roles in breast cancer cell cohesion and association with TMEM.	Pubmed	0.0007004	1	0.002528	0.02332	1	1	ENAH
Pubmed	18431504		NF-Y dependent epigenetic modifications discriminate between proliferating and postmitotic tissue.	Pubmed	0.0007004	1	0.002528	0.02332	1	1	NFYA
Pubmed	22048598		Quantitative assessment of expression of cell adhesion molecule (CD44) splice variants: CD44 standard (CD44s) and v5, v6 isoforms in oral leukoplakias: an immunohistochemical study.	Pubmed	0.0007004	1	0.002528	0.02332	1	1	CD44
Pubmed	25056432		Rho GTPase Rac1: molecular switch within the galectin network and for N-glycan ?2,6-sialylation/O-glycan core 1 sialylation in colon cancer in vitro.	Pubmed	0.0007004	1	0.002528	0.02332	1	1	RAC1
Pubmed	22936985		Rac-induced left ventricular dilation in thyroxin-treated ZmRacD transgenic mice: role of cardiomyocyte apoptosis and myocardial fibrosis.	Pubmed	0.0007004	1	0.002528	0.02332	1	1	RAC1
Pubmed	27562784		Expression of cell polarity protein scribble differently affects prognosis in primary tumor and lymph node metastasis of breast cancer patients.	Pubmed	0.0007004	1	0.002528	0.02332	1	1	SCRIB
Pubmed	28215344		Rac1 Regulates the Proliferation, Adhesion, Migration, and Differentiation of MDPC-23 Cells.	Pubmed	0.0007004	1	0.002528	0.02332	1	1	RAC1
Pubmed	22472896		Mena, a new available marker in tumors of salivary glands?	Pubmed	0.0007004	1	0.002528	0.02332	1	1	ENAH
Pubmed	23951087		Targeting Rac1 signaling inhibits streptococcal M1 protein-induced CXC chemokine formation, neutrophil infiltration and lung injury.	Pubmed	0.0007004	1	0.002528	0.02332	1	1	RAC1
Pubmed	23836506		Mutations in ? adducin are associated with inherited cerebral palsy.	Pubmed	0.0007004	1	0.002528	0.02332	1	1	ADD3
Pubmed	16648839		GTP-dependent twisting of dynamin implicates constriction and tension in membrane fission.	Pubmed	0.0007004	1	0.002528	0.02332	1	1	DNM1
Pubmed	12928429		Hyaluronan recognition mode of CD44 revealed by cross-saturation and chemical shift perturbation experiments.	Pubmed	0.0007004	1	0.002528	0.02332	1	1	CD44
Pubmed	16208414		CD44 ligation induces apoptosis via caspase- and serine protease-dependent pathways in acute promyelocytic leukemia cells.	Pubmed	0.0007004	1	0.002528	0.02332	1	1	CD44
Pubmed	18980968		CD44 is of functional importance for colorectal cancer stem cells.	Pubmed	0.0007004	1	0.002528	0.02332	1	1	CD44
Pubmed	19469887		The role of CD44 in cutaneous inflammation.	Pubmed	0.0007004	1	0.002528	0.02332	1	1	CD44
Pubmed	12893251		Fanconi anemia cell lines deficient in alphaII spectrin express normal levels of alphaII spectrin mRNA.	Pubmed	0.0007004	1	0.002528	0.02332	1	1	SPTAN1
Pubmed	11792412		High serum soluble CD44 is correlated with a poor outcome of aggressive non-Hodgkin's lymphoma.	Pubmed	0.0007004	1	0.002528	0.02332	1	1	CD44
Pubmed	23734197		Rac1 selective activation improves retina ganglion cell survival and regeneration.	Pubmed	0.0007004	1	0.002528	0.02332	1	1	RAC1
Pubmed	15009704		Fibroblast invasive migration into fibronectin/fibrin gels requires a previously uncharacterized dermatan sulfate-CD44 proteoglycan.	Pubmed	0.0007004	1	0.002528	0.02332	1	1	CD44
Pubmed	25693631		p120-Catenin modulating nuclear factor-?B activation is partially RhoA/ROCKdependent in scratch injury.	Pubmed	0.0007004	1	0.002528	0.02332	1	1	CTNND1
Pubmed	22969228		Lack of CD44 variant 6 expression in rectal cancer invasive front associates with early recurrence.	Pubmed	0.0007004	1	0.002528	0.02332	1	1	CD44
Pubmed	21473743		Invasive behavior of ulcerative colitis-associated carcinoma is related to reduced expression of CD44 extracellular domain: comparison with sporadic colon carcinoma.	Pubmed	0.0007004	1	0.002528	0.02332	1	1	CD44
Pubmed	23160198		HIV-1 infection-induced apoptotic microparticles inhibit human DCs via CD44.	Pubmed	0.0007004	1	0.002528	0.02332	1	1	CD44
Pubmed	22656320		Progressive diffuse brain atrophy in West syndrome with marked hypomyelination due to SPTAN1 gene mutation.	Pubmed	0.0007004	1	0.002528	0.02332	1	1	SPTAN1
Pubmed	16724877		UVA and UVB decrease the expression of CD44 and hyaluronate in mouse epidermis, which is counteracted by topical retinoids.	Pubmed	0.0007004	1	0.002528	0.02332	1	1	CD44
Pubmed	27784127		CD44 as a Potential Screening Marker for Preliminary Differentiation Between Congenital Dyserythropoietic Anemia Type II and Hereditary Spherocytosis.	Pubmed	0.0007004	1	0.002528	0.02332	1	1	CD44
Pubmed	11038180		Gag3p, an outer membrane protein required for fission of mitochondrial tubules.	Pubmed	0.0007004	1	0.002528	0.02332	1	1	DNM1
Pubmed	20346677		Tiam1-Rac signaling counteracts Eg5 during bipolar spindle assembly to facilitate chromosome congression.	Pubmed	0.0007004	1	0.002528	0.02332	1	1	RAC1
Pubmed	18753140		Structural basis for CD44 recognition by ERM proteins.	Pubmed	0.0007004	1	0.002528	0.02332	1	1	CD44
Pubmed	11062023		Small GTPase Rac1: structure, localization, and expression of the human gene.	Pubmed	0.0007004	1	0.002528	0.02332	1	1	RAC1
Pubmed	30548380		Novel variants in SPTAN1 without epilepsy: An expansion of the phenotype.	Pubmed	0.0007004	1	0.002528	0.02332	1	1	SPTAN1
Pubmed	26621583		CD44 is functionally crucial for driving lung cancer stem cells metastasis through Wnt/?-catenin-FoxM1-Twist signaling.	Pubmed	0.0007004	1	0.002528	0.02332	1	1	CD44
Pubmed	19200980		Menstrual endometrial cells from women with endometriosis demonstrate increased adherence to peritoneal cells and increased expression of CD44 splice variants.	Pubmed	0.0007004	1	0.002528	0.02332	1	1	CD44
Pubmed	29486856		ARHGEF11 affecting the placental insulin signaling pathway in fetal macrosomia of normal glucose tolerance pregnant women.	Pubmed	0.0007004	1	0.002528	0.02332	1	1	ARHGEF11
Pubmed	24194636		sCD44 overexpression increases intraocular pressure and aqueous outflow resistance.	Pubmed	0.0007004	1	0.002528	0.02332	1	1	CD44
Pubmed	20843027		Combinatorial selection of DNA thioaptamers targeted to the HA binding domain of human CD44.	Pubmed	0.0007004	1	0.002528	0.02332	1	1	CD44
Pubmed	16002044		Chondroitin sulfate addition to CD44H negatively regulates hyaluronan binding.	Pubmed	0.0007004	1	0.002528	0.02332	1	1	CD44
Pubmed	18392843		cAMP induced Rac 1-mediated cytoskeletal reorganization in microvascular endothelium.	Pubmed	0.0007004	1	0.002528	0.02332	1	1	RAC1
Pubmed	28277539		Epidermal Rac1 regulates the DNA damage response and protects from UV-light-induced keratinocyte apoptosis and skin carcinogenesis.	Pubmed	0.0007004	1	0.002528	0.02332	1	1	RAC1
Pubmed	18032823		Expression of p120-catenin isoforms correlates with genomic and transcriptional phenotype of breast cancer cell lines.	Pubmed	0.0007004	1	0.002528	0.02332	1	1	CTNND1
Pubmed	22790200		Melanoblasts on the move: Rac1 sets the pace.	Pubmed	0.0007004	1	0.002528	0.02332	1	1	RAC1
Pubmed	28483380		Rac1 activation in podocytes induces the spectrum of nephrotic syndrome.	Pubmed	0.0007004	1	0.002528	0.02332	1	1	RAC1
Pubmed	21819617		Prognostic significance of CD44s expression in resected non-small cell lung cancer.	Pubmed	0.0007004	1	0.002528	0.02332	1	1	CD44
Pubmed	7607240		Cloning, expression and characterization of two putative calcium-binding sites in human non-erythroid alpha-spectrin.	Pubmed	0.0007004	1	0.002528	0.02332	1	1	SPTAN1
Pubmed	24892632		Design of novel multifunctional targeting nano-carrier drug delivery system based on CD44 receptor and tumor microenvironment pH condition.	Pubmed	0.0007004	1	0.002528	0.02332	1	1	CD44
Pubmed	18281530		Nuclear factor-Y and Epstein Barr virus in nasopharyngeal cancer.	Pubmed	0.0007004	1	0.002528	0.02332	1	1	NFYA
Pubmed	29050398		Delineating SPTAN1 associated phenotypes: from isolated epilepsy to encephalopathy with progressive brain atrophy.	Pubmed	0.0007004	1	0.002528	0.02332	1	1	SPTAN1
Pubmed	19344753		Numb-mediated neurite outgrowth is isoform-dependent, and requires activation of voltage-dependent calcium channels.	Pubmed	0.0007004	1	0.002528	0.02332	1	1	NUMB
Pubmed	9480848		Cloning of a novel human testis mRNA specifically expressed in testicular haploid germ cells, having unique palindromic sequences and encoding a leucine zipper dimerization motif.	Pubmed	0.0007004	1	0.002528	0.02332	1	1	SPAG9
Pubmed	17581168		Two missense mutations in the CD44 gene encode two new antigens of the Indian blood group system.	Pubmed	0.0007004	1	0.002528	0.02332	1	1	CD44
Pubmed	29059161		Plk1 phosphorylation of Numb leads to impaired DNA damage response.	Pubmed	0.0007004	1	0.002528	0.02332	1	1	NUMB
Pubmed	30061108		A NUMB-EFA6B-ARF6 recycling route controls apically restricted cell protrusions and mesenchymal motility.	Pubmed	0.0007004	1	0.002528	0.02332	1	1	NUMB
Pubmed	25165188		Novel INF2 mutations in an Italian cohort of patients with focal segmental glomerulosclerosis, renal failure and Charcot-Marie-Tooth neuropathy.	Pubmed	0.0007004	1	0.002528	0.02332	1	1	INF2
Pubmed	16868940		A novel region of amplification at 11p12-13 in gastric cancer, revealed by representational difference analysis, is associated with overexpression of CD44v6, especially in early-onset gastric carcinomas.	Pubmed	0.0007004	1	0.002528	0.02332	1	1	CD44
Pubmed	17868934		Rac1-dependent transcriptional up-regulation of p27Kip1 by homophilic cell-cell contact in vascular endothelial cells.	Pubmed	0.0007004	1	0.002528	0.02332	1	1	RAC1
Pubmed	23333375		Hyaluronan oligosaccharides perturb lymphocyte slow rolling on brain vascular endothelial cells: implications for inflammatory demyelinating disease.	Pubmed	0.0007004	1	0.002528	0.02332	1	1	CD44
Pubmed	25957131		Cooperation of distinct Rac-dependent pathways to stabilise E-cadherin adhesion.	Pubmed	0.0007004	1	0.002528	0.02332	1	1	RAC1
Pubmed	14736526		Rac1 gene mutations in human brain tumours.	Pubmed	0.0007004	1	0.002528	0.02332	1	1	RAC1
Pubmed	23238743		High CD44s expression is associated with the EMT expression profile and intrahepatic dissemination of hepatocellular carcinoma after local ablation therapy.	Pubmed	0.0007004	1	0.002528	0.02332	1	1	CD44
Pubmed	8635643		Expression of a specific subset of CD44 variant transcripts in NOD pancreatic islets.	Pubmed	0.0007004	1	0.002528	0.02332	1	1	CD44
Pubmed	22905193		Characterization and functional analysis of the calmodulin-binding domain of Rac1 GTPase.	Pubmed	0.0007004	1	0.002528	0.02332	1	1	RAC1
Pubmed	30579254		INF2 regulates oxidative stress-induced apoptosis in epidermal HaCaT cells by modulating the HIF1 signaling pathway.	Pubmed	0.0007004	1	0.002528	0.02332	1	1	INF2
Pubmed	26423339		Screening and Identification of a Phage Display Derived Peptide That Specifically Binds to the CD44 Protein Region Encoded by Variable Exons.	Pubmed	0.0007004	1	0.002528	0.02332	1	1	CD44
Pubmed	7804326		Regulation of nonmuscle myosin light chain 3 gene expression in response to exogenous MLC3nm mRNA.	Pubmed	0.0007004	1	0.002528	0.02332	1	1	MYL6
Pubmed	17043654		The tumour-suppressor Scribble dictates cell polarity during directed epithelial migration: regulation of Rho GTPase recruitment to the leading edge.	Pubmed	0.0007004	1	0.002528	0.02332	1	1	SCRIB
Pubmed	15703194		FMRP interferes with the Rac1 pathway and controls actin cytoskeleton dynamics in murine fibroblasts.	Pubmed	0.0007004	1	0.002528	0.02332	1	1	RAC1
Pubmed	18086913		PDZRhoGEF and myosin II localize RhoA activity to the back of polarizing neutrophil-like cells.	Pubmed	0.0007004	1	0.002528	0.02332	1	1	ARHGEF11
Pubmed	26124273		Assembly and turnover of short actin filaments by the formin INF2 and profilin.	Pubmed	0.0007004	1	0.002528	0.02332	1	1	INF2
Pubmed	10468633		Distinct human NUMB isoforms regulate differentiation vs. proliferation in the neuronal lineage.	Pubmed	0.0007004	1	0.002528	0.02332	1	1	NUMB
Pubmed	20306693		Study of soluble CD44 and its expression by mononuclear cells in children with acute lymphoblastic leukemia: its relation to prognostic factors.	Pubmed	0.0007004	1	0.002528	0.02332	1	1	CD44
Pubmed	14634057		The spreading of B lymphocytes induced by CD44 cross-linking requires actin, tubulin, and vimentin rearrangements.	Pubmed	0.0007004	1	0.002528	0.02332	1	1	CD44
Pubmed	27233035		NADPH Oxidase Contributes to Photoreceptor Degeneration in Constitutively Active RAC1 Mice.	Pubmed	0.0007004	1	0.002528	0.02332	1	1	RAC1
Pubmed	19434087		Shedding light on proteolytic cleavage of CD44: the responsible sheddase and functional significance of shedding.	Pubmed	0.0007004	1	0.002528	0.02332	1	1	CD44
Pubmed	26299339		Rac1 contributes to cerebral ischemia reperfusion-induced injury in mice by regulation of Notch2.	Pubmed	0.0007004	1	0.002528	0.02332	1	1	RAC1
Pubmed	14736916		Gene replacement reveals that p115/SNARE interactions are essential for Golgi biogenesis.	Pubmed	0.0007004	1	0.002528	0.02332	1	1	USO1
Pubmed	10393933		Nuclear localization of the p120(ctn) Armadillo-like catenin is counteracted by a nuclear export signal and by E-cadherin expression.	Pubmed	0.0007004	1	0.002528	0.02332	1	1	CTNND1
Pubmed	20856229		De novo expression of CD44 variants in sporadic and hereditary gastric cancer.	Pubmed	0.0007004	1	0.002528	0.02332	1	1	CD44
Pubmed	18193058		Ex vivo glycan engineering of CD44 programs human multipotent mesenchymal stromal cell trafficking to bone.	Pubmed	0.0007004	1	0.002528	0.02332	1	1	CD44
Pubmed	25659584		A role for Rac1 activity in malignant progression of sebaceous skin tumors.	Pubmed	0.0007004	1	0.002528	0.02332	1	1	RAC1
Pubmed	12446661		c-Src binds alpha II spectrin's Src homology 3 (SH3) domain and blocks calpain susceptibility by phosphorylating Tyr1176.	Pubmed	0.0007004	1	0.002528	0.02332	1	1	SPTAN1
Pubmed	16837553		Dynamic regulation of mammalian numb by G protein-coupled receptors and protein kinase C activation: Structural determinants of numb association with the cortical membrane.	Pubmed	0.0007004	1	0.002528	0.02332	1	1	NUMB
Pubmed	2111175		Identification of the calmodulin binding domain of alpha-fodrin and implications for folding.	Pubmed	0.0007004	1	0.002528	0.02332	1	1	SPTAN1
Pubmed	1717145		CD44 splice variants confer metastatic behavior in rats: homologous sequences are expressed in human tumor cell lines.	Pubmed	0.0007004	1	0.002528	0.02332	1	1	CD44
Pubmed	15833838		Overexpressed P-cadherin/CDH3 promotes motility of pancreatic cancer cells by interacting with p120ctn and activating rho-family GTPases.	Pubmed	0.0007004	1	0.002528	0.02332	1	1	CTNND1
Pubmed	11436981		Molecular cloning and sequencing of myosin light chains in human megakaryoblastic leukemia cells.	Pubmed	0.0007004	1	0.002528	0.02332	1	1	MYL6
Pubmed	12883358		CD44s adhesive function spontaneous and PMA-inducible CD44 cleavage are regulated at post-translational level in cells of melanocytic lineage.	Pubmed	0.0007004	1	0.002528	0.02332	1	1	CD44
Pubmed	10900204		Functions of a rho-specific guanine nucleotide exchange factor in neurite retraction. Possible role of a proline-rich motif of KIAA0380 in localization.	Pubmed	0.0007004	1	0.002528	0.02332	1	1	ARHGEF11
Pubmed	10933060		Identification and characterization of CD44RC, a novel alternatively spliced soluble CD44 isoform that can potentiate the hyaluronan binding activity of cell surface CD44.	Pubmed	0.0007004	1	0.002528	0.02332	1	1	CD44
Pubmed	17846873		Alteration of the expression of CD44 [corrected] isoforms in oral epithelia and saliva from patients with oral lichen planus.	Pubmed	0.0007004	1	0.002528	0.02332	1	1	CD44
Pubmed	21347385		Rac1 targeting suppresses human non-small cell lung adenocarcinoma cancer stem cell activity.	Pubmed	0.0007004	1	0.002528	0.02332	1	1	RAC1
Pubmed	28934903		Reduced RAC1 activity inhibits cell proliferation and induces apoptosis in neurofibromatosis type 2(NF2)-associated schwannoma.	Pubmed	0.0007004	1	0.002528	0.02332	1	1	RAC1
Pubmed	17848579		Dynamin is functionally coupled to insulin granule exocytosis.	Pubmed	0.0007004	1	0.002528	0.02332	1	1	DNM1
Pubmed	23800986		CD44variant exon 9 plays an important role in colon cancer initiating cells.	Pubmed	0.0007004	1	0.002528	0.02332	1	1	CD44
Pubmed	16809345		Inhibition of platelet-derived growth factor-BB-induced receptor activation and fibroblast migration by hyaluronan activation of CD44.	Pubmed	0.0007004	1	0.002528	0.02332	1	1	CD44
Pubmed	26823744		CD44v6 down-regulation is an independent prognostic factor for poor outcome of colorectal carcinoma.	Pubmed	0.0007004	1	0.002528	0.02332	1	1	CD44
Pubmed	10338211		Structure of the enabled/VASP homology 1 domain-peptide complex: a key component in the spatial control of actin assembly.	Pubmed	0.0007004	1	0.002528	0.02332	1	1	ENAH
Pubmed	20837694		CD44 expression predicts local recurrence after radiotherapy in larynx cancer.	Pubmed	0.0007004	1	0.002528	0.02332	1	1	CD44
Pubmed	23653213		Regulation of asymmetric cell division and polarity by Scribble is not required for humoral immunity.	Pubmed	0.0007004	1	0.002528	0.02332	1	1	SCRIB
Pubmed	10415067		Evidence for the involvement of CD44 in endothelial cell injury and induction of vascular leak syndrome by IL-2.	Pubmed	0.0007004	1	0.002528	0.02332	1	1	CD44
Pubmed	11042120		Characterization of the mouse dynamin I gene promoter and identification of sequences that direct expression in neuronal cells.	Pubmed	0.0007004	1	0.002528	0.02332	1	1	DNM1
Pubmed	26112005		Menacalc, a quantitative method of metastasis assessment, as a prognostic marker for axillary node-negative breast cancer.	Pubmed	0.0007004	1	0.002528	0.02332	1	1	ENAH
Pubmed	27442895		Rac1 in human diseases: The therapeutic potential of targeting Rac1 signaling regulatory mechanisms.	Pubmed	0.0007004	1	0.002528	0.02332	1	1	RAC1
Pubmed	15271660		cAMP protects endothelial barrier functions by preventing Rac-1 inhibition.	Pubmed	0.0007004	1	0.002528	0.02332	1	1	RAC1
Pubmed	11759056		Expression of CD44S and CD44v5 is more common in stage III than in stage I serous ovarian carcinomas.	Pubmed	0.0007004	1	0.002528	0.02332	1	1	CD44
Pubmed	22654106		Primary mesenchymal stem and progenitor cells from bone marrow lack expression of CD44 protein.	Pubmed	0.0007004	1	0.002528	0.02332	1	1	CD44
Pubmed	25315346		Rac1 signaling is critical to cardiomyocyte polarity and embryonic heart development.	Pubmed	0.0007004	1	0.002528	0.02332	1	1	RAC1
Pubmed	21962517		A pseudoatomic model of the dynamin polymer identifies a hydrolysis-dependent powerstroke.	Pubmed	0.0007004	1	0.002528	0.02332	1	1	DNM1
Pubmed	22726066		CD44 in human glioma correlates with histopathological grade and cell migration.	Pubmed	0.0007004	1	0.002528	0.02332	1	1	CD44
Pubmed	16729964		Cell density-dependent nuclear/cytoplasmic localization of NORPEG (RAI14) protein.	Pubmed	0.0007004	1	0.002528	0.02332	1	1	RAI14
Pubmed	2466576		A human lymphocyte homing receptor, the hermes antigen, is related to cartilage proteoglycan core and link proteins.	Pubmed	0.0007004	1	0.002528	0.02332	1	1	CD44
Pubmed	15314609		Temporal analysis of phosphotyrosine-dependent signaling networks by quantitative proteomics.	Pubmed	0.0007004	1	0.002528	0.02332	1	1	CCDC50
Pubmed	26540347		Knock out CD44 in reprogrammed liver cancer cell C3A increases CSCs stemness and promotes differentiation.	Pubmed	0.0007004	1	0.002528	0.02332	1	1	CD44
Pubmed	12801931		Hyaluronan oligosaccharides induce CD44 cleavage and promote cell migration in CD44-expressing tumor cells.	Pubmed	0.0007004	1	0.002528	0.02332	1	1	CD44
Pubmed	23118219		The high and low molecular weight forms of hyaluronan have distinct effects on CD44 clustering.	Pubmed	0.0007004	1	0.002528	0.02332	1	1	CD44
Pubmed	15817154		Expression of Rac1b stimulates NF-kappaB-mediated cell survival and G1/S progression.	Pubmed	0.0007004	1	0.002528	0.02332	1	1	RAC1
Pubmed	2926814		Cloning and deletion mutagenesis using direct protein-protein interaction on an expression vector. Identification of the calmodulin binding domain of alpha-fodrin.	Pubmed	0.0007004	1	0.002528	0.02332	1	1	SPTAN1
Pubmed	3691949		Structure and evolution of a non-erythroid spectrin, human alpha-fodrin.	Pubmed	0.0007004	1	0.002528	0.02332	1	1	SPTAN1
Pubmed	19776347		Membrane insertion of the pleckstrin homology domain variable loop 1 is critical for dynamin-catalyzed vesicle scission.	Pubmed	0.0007004	1	0.002528	0.02332	1	1	DNM1
Pubmed	15522875		Monoallelic expression and asynchronous replication of p120 catenin in mouse and human cells.	Pubmed	0.0007004	1	0.002528	0.02332	1	1	CTNND1
Pubmed	16651530		Requirement of Rac1 in the development of cardiac hypertrophy.	Pubmed	0.0007004	1	0.002528	0.02332	1	1	RAC1
Pubmed	22312129		Spatiotemporal inhibition of innate immunity signaling by the Tbc1d23 RAB-GAP.	Pubmed	0.0007004	1	0.002528	0.02332	1	1	TBC1D23
Pubmed	15194790		Actin cytoskeletal reorganizations and coreceptor-mediated activation of rac during human immunodeficiency virus-induced cell fusion.	Pubmed	0.0007004	1	0.002528	0.02332	1	1	RAC1
Pubmed	22961558		Novel INF2 mutation p. L77P in a family with glomerulopathy and Charcot-Marie-Tooth neuropathy.	Pubmed	0.0007004	1	0.002528	0.02332	1	1	INF2
Pubmed	22986496		INF2 promotes the formation of detyrosinated microtubules necessary for centrosome reorientation in T cells.	Pubmed	0.0007004	1	0.002528	0.02332	1	1	INF2
Pubmed	11207560		CD44 binds to the Shigella IpaB protein and participates in bacterial invasion of epithelial cells.	Pubmed	0.0007004	1	0.002528	0.02332	1	1	CD44
Pubmed	21493336		Distinct epigenetic profiling in head and neck squamous cell carcinoma stem cells.	Pubmed	0.0007004	1	0.002528	0.02332	1	1	CD44
Pubmed	21841162		12/15-Lipoxygenase gene knockout severely impairs ischemia-induced angiogenesis due to lack of Rac1 farnesylation.	Pubmed	0.0007004	1	0.002528	0.02332	1	1	RAC1
Pubmed	18501711		Co-regulation of constitutive nitric oxide synthases and NADPH oxidase by the small GTPase Rac.	Pubmed	0.0007004	1	0.002528	0.02332	1	1	RAC1
Pubmed	11042181		Molecular characterization and developmental expression of NORPEG, a novel gene induced by retinoic acid.	Pubmed	0.0007004	1	0.002528	0.02332	1	1	RAI14
Pubmed	16356479		Small interference RNA-mediated knockdown of sperm associated antigen 9 having structural homology with c-Jun N-terminal kinase-interacting protein.	Pubmed	0.0007004	1	0.002528	0.02332	1	1	SPAG9
Pubmed	22340048		[Biological significance of relationship between nuclear localization of Rac1 and progression of gastric carcinoma].	Pubmed	0.0007004	1	0.002528	0.02332	1	1	RAC1
Pubmed	26873877		Rac1 regulates bacterial toxin-induced thrombin generation.	Pubmed	0.0007004	1	0.002528	0.02332	1	1	RAC1
Pubmed	16965391		Human homolog of Drosophila tumor suppressor Scribble negatively regulates cell-cycle progression from G1 to S phase by localizing at the basolateral membrane in epithelial cells.	Pubmed	0.0007004	1	0.002528	0.02332	1	1	SCRIB
Pubmed	25483103		A switch from CD44? cell to EMT cell drives the metastasis of prostate cancer.	Pubmed	0.0007004	1	0.002528	0.02332	1	1	CD44
Pubmed	2000400		A cDNA encoding a human CCAAT-binding protein cloned by functional complementation in yeast.	Pubmed	0.0007004	1	0.002528	0.02332	1	1	NFYA
Pubmed	17092488		Beta-adaptin: key molecule for microglial scavenger receptor function under oxidative stress.	Pubmed	0.0007004	1	0.002528	0.02332	1	1	AP1B1
Pubmed	20463891		Rac1 is required for epithelial stem cell function during dermal and oral mucosal wound healing but not for tissue homeostasis in mice.	Pubmed	0.0007004	1	0.002528	0.02332	1	1	RAC1
Pubmed	20023659		Mutations in the formin gene INF2 cause focal segmental glomerulosclerosis.	Pubmed	0.0007004	1	0.002528	0.02332	1	1	INF2
Pubmed	15262989		Dynamin GTPase domain mutants that differentially affect GTP binding, GTP hydrolysis, and clathrin-mediated endocytosis.	Pubmed	0.0007004	1	0.002528	0.02332	1	1	DNM1
Pubmed	26841219		Association of RAC1 Gene Polymorphisms with Primary End-Stage Renal Disease in Chinese Renal Recipients.	Pubmed	0.0007004	1	0.002528	0.02332	1	1	RAC1
Pubmed	28507278		Regulation of CD44v6 expression in gastric carcinoma by the IL-6/STAT3 signaling pathway and its clinical significance.	Pubmed	0.0007004	1	0.002528	0.02332	1	1	CD44
Pubmed	18372518		CD44 expression in metastatic and non-metastatic non-small cell lung cancers.	Pubmed	0.0007004	1	0.002528	0.02332	1	1	CD44
Pubmed	10625438		Brain and muscle express a unique alternative transcript of alphaII spectrin.	Pubmed	0.0007004	1	0.002528	0.02332	1	1	SPTAN1
Pubmed	22415308		Divergent roles of CD44 and carcinoembryonic antigen in colon cancer metastasis.	Pubmed	0.0007004	1	0.002528	0.02332	1	1	CD44
Pubmed	16982892		Rac1 negatively regulates lipopolysaccharide-induced IL-23 p19 expression in human macrophages and dendritic cells and NF-kappaB p65 trans activation plays a novel role.	Pubmed	0.0007004	1	0.002528	0.02332	1	1	RAC1
Pubmed	22258530		Identification of a novel in-frame de novo mutation in SPTAN1 in intellectual disability and pontocerebellar atrophy.	Pubmed	0.0007004	1	0.002528	0.02332	1	1	SPTAN1
Pubmed	7528778		Defective phosphorylation and hyaluronate binding of CD44 with point mutations in the cytoplasmic domain.	Pubmed	0.0007004	1	0.002528	0.02332	1	1	CD44
Pubmed	23711689		Clinical significance and biological roles of SPAG9 overexpression in non-small cell lung cancer.	Pubmed	0.0007004	1	0.002528	0.02332	1	1	SPAG9
Pubmed	16306150		The role of the hyaluronan receptor CD44 in mesenchymal stem cell migration in the extracellular matrix.	Pubmed	0.0007004	1	0.002528	0.02332	1	1	CD44
Pubmed	19786978		Thymocyte expansion and maturation: crosstalk of CD44v6 on thymocytes and panCD44 on stroma cells.	Pubmed	0.0007004	1	0.002528	0.02332	1	1	CD44
Pubmed	29038240		?II Spectrin Forms a Periodic Cytoskeleton at the Axon Initial Segment and Is Required for Nervous System Function.	Pubmed	0.0007004	1	0.002528	0.02332	1	1	SPTAN1
Pubmed	23803658		CD44 is associated with the aggressive phenotype of nasopharyngeal carcinoma through redox regulation.	Pubmed	0.0007004	1	0.002528	0.02332	1	1	CD44
Pubmed	16698790		Genetic deletion of Rac1 GTPase reveals its critical role in actin stress fiber formation and focal adhesion complex assembly.	Pubmed	0.0007004	1	0.002528	0.02332	1	1	RAC1
Pubmed	26546504		The role of CD44 in fetal and adult hematopoietic stem cell regulation.	Pubmed	0.0007004	1	0.002528	0.02332	1	1	CD44
Pubmed	29184125		Stiffness-dependent motility and proliferation uncoupled by deletion of CD44.	Pubmed	0.0007004	1	0.002528	0.02332	1	1	CD44
Pubmed	28671041		High expression of Rac1 is correlated with partial reversed cell polarity and poor prognosis in invasive ductal carcinoma of the breast.	Pubmed	0.0007004	1	0.002528	0.02332	1	1	RAC1
Pubmed	26189059		CD44 enhances tumor aggressiveness by promoting tumor cell plasticity.	Pubmed	0.0007004	1	0.002528	0.02332	1	1	CD44
Pubmed	3336352		Comparison of nonerythroid alpha-spectrin genes reveals strict homology among diverse species.	Pubmed	0.0007004	1	0.002528	0.02332	1	1	SPTAN1
Pubmed	26219349		RAC1 regulate tumor necrosis factor-?-mediated impaired osteogenic differentiation of dental pulp stem cells.	Pubmed	0.0007004	1	0.002528	0.02332	1	1	RAC1
Pubmed	22192912		Hyaluronan in part mediates IL-1beta-induced inflammation in mouse chondrocytes by up-regulating CD44 receptors.	Pubmed	0.0007004	1	0.002528	0.02332	1	1	CD44
Pubmed	28065656		APT2 Inhibition Restores Scribble Localization and S-Palmitoylation in Snail-Transformed Cells.	Pubmed	0.0007004	1	0.002528	0.02332	1	1	SCRIB
Pubmed	25430696		The Expression of RAC1 and Mineralocorticoid Pathway-Dependent Genes are Associated With Different Responses to Salt Intake.	Pubmed	0.0007004	1	0.002528	0.02332	1	1	RAC1
Pubmed	20142144		Atomic force microscopy imaging of supramolecular organization of hyaluronan and its receptor CD44.	Pubmed	0.0007004	1	0.002528	0.02332	1	1	CD44
Pubmed	27267855		CD44 Expression Level and Isoform Contributes to Pancreatic Cancer Cell Plasticity, Invasiveness, and Response to Therapy.	Pubmed	0.0007004	1	0.002528	0.02332	1	1	CD44
Pubmed	29990854		Downregulation of miR-218-5p promotes invasion of oral squamous cell carcinoma cells via activation of CD44-ROCK signaling.	Pubmed	0.0007004	1	0.002528	0.02332	1	1	CD44
Pubmed	31296853		NF-Y controls fidelity of transcription initiation at gene promoters through maintenance of the nucleosome-depleted region.	Pubmed	0.0007004	1	0.002528	0.02332	1	1	NFYA
Pubmed	27619521		CD44 Deficiency Is Associated with Increased Susceptibility to Stress-Induced Anxiety-like Behavior in Mice.	Pubmed	0.0007004	1	0.002528	0.02332	1	1	CD44
Pubmed	25734361		Interdomain interface-mediated target recognition by the Scribble PDZ34 supramodule.	Pubmed	0.0007004	1	0.002528	0.02332	1	1	SCRIB
Pubmed	17904119		Rac1 activity regulates proliferation of aggressive metastatic melanoma.	Pubmed	0.0007004	1	0.002528	0.02332	1	1	RAC1
Pubmed	23884413		Intracellular domain fragment of CD44 alters CD44 function in chondrocytes.	Pubmed	0.0007004	1	0.002528	0.02332	1	1	CD44
Pubmed	27525945		Prognostic role of the cancer stem cell marker CD44 in ovarian cancer: a meta-analysis.	Pubmed	0.0007004	1	0.002528	0.02332	1	1	CD44
Pubmed	23461363		P66Shc-rac1 pathway-mediated ROS production and cell migration is downregulated by ascorbic acid.	Pubmed	0.0007004	1	0.002528	0.02332	1	1	RAC1
Pubmed	16951224		Rac activation is associated with hepatocellular carcinoma metastasis by up-regulation of vascular endothelial growth factor expression.	Pubmed	0.0007004	1	0.002528	0.02332	1	1	RAC1
Pubmed	16504370		Expression of CD44 adhesion molecules on human placentae.	Pubmed	0.0007004	1	0.002528	0.02332	1	1	CD44
Pubmed	29749029		Rac1 muscle knockout exacerbates the detrimental effect of high-fat diet on insulin-stimulated muscle glucose uptake independently of Akt.	Pubmed	0.0007004	1	0.002528	0.02332	1	1	RAC1
Pubmed	12511867		CD44: from adhesion molecules to signalling regulators.	Pubmed	0.0007004	1	0.002528	0.02332	1	1	CD44
Pubmed	22865853		Hyaluronan anchored to activated CD44 on central nervous system vascular endothelial cells promotes lymphocyte extravasation in experimental autoimmune encephalomyelitis.	Pubmed	0.0007004	1	0.002528	0.02332	1	1	CD44
Pubmed	18591655		Spatiotemporal activation of Rac1 for engulfment of apoptotic cells.	Pubmed	0.0007004	1	0.002528	0.02332	1	1	RAC1
Pubmed	15287745		Mnb/Dyrk1A phosphorylation regulates the interaction of dynamin 1 with SH3 domain-containing proteins.	Pubmed	0.0007004	1	0.002528	0.02332	1	1	DNM1
Pubmed	20939435		hScrib, a human homolog of Drosophila neoplastic tumor suppressor, is involved in the progress of endometrial cancer.	Pubmed	0.0007004	1	0.002528	0.02332	1	1	SCRIB
Pubmed	15293231		CD44 overexpression by oligodendrocytes: a novel mouse model of inflammation-independent demyelination and dysmyelination.	Pubmed	0.0007004	1	0.002528	0.02332	1	1	CD44
Pubmed	28403901		CD44 and its ligand hyaluronan as potential biomarkers in malignant pleural mesothelioma: evidence and perspectives.	Pubmed	0.0007004	1	0.002528	0.02332	1	1	CD44
Pubmed	1840487		The multispecific cell adhesion molecule CD44 is represented in reticulocyte cDNA.	Pubmed	0.0007004	1	0.002528	0.02332	1	1	CD44
Pubmed	7561098		Diverse VH and V kappa genes encode antibodies to Pseudomonas aeruginosa LPS.	Pubmed	0.0007004	1	0.002528	0.02332	1	1	RAC1
Pubmed	21953074		CD44 is a biomarker associated with human prostate cancer radiation sensitivity.	Pubmed	0.0007004	1	0.002528	0.02332	1	1	CD44
Pubmed	31063759		Enhanced Dendritic Actin Network Formation in Extended Lamellipodia Drives Proliferation in Growth-Challenged Rac1	Pubmed	0.0007004	1	0.002528	0.02332	1	1	RAC1
Pubmed	22113496		Constitutive overexpression of the oncogene Rac1 in the airway of recurrent respiratory papillomatosis patients is a targetable host-susceptibility factor.	Pubmed	0.0007004	1	0.002528	0.02332	1	1	RAC1
Pubmed	2007624		Human keratinocytes express a new CD44 core protein (CD44E) as a heparan-sulfate intrinsic membrane proteoglycan with additional exons.	Pubmed	0.0007004	1	0.002528	0.02332	1	1	CD44
Pubmed	11762953		Increased resistance to collagen-induced arthritis in CD44-deficient DBA/1 mice.	Pubmed	0.0007004	1	0.002528	0.02332	1	1	CD44
Pubmed	12909589		Inflammatory cytokines can enhance CD44-mediated airway epithelial cell adhesion independently of CD44 expression.	Pubmed	0.0007004	1	0.002528	0.02332	1	1	CD44
Pubmed	24971320		CD44 gene polymorphisms on hepatocellular carcinoma susceptibility and clinicopathologic features.	Pubmed	0.0007004	1	0.002528	0.02332	1	1	CD44
Pubmed	23874203		Mycobacterium tuberculosis nucleoside diphosphate kinase inactivates small GTPases leading to evasion of innate immunity.	Pubmed	0.0007004	1	0.002528	0.02332	1	1	RAC1
Pubmed	28550248		CD44 Splice Variants as Potential Players in Alzheimer's Disease Pathology.	Pubmed	0.0007004	1	0.002528	0.02332	1	1	CD44
Pubmed	17565754		The contributions of microtubule stability and dynamic instability to adenovirus nuclear localization efficiency.	Pubmed	0.0007004	1	0.002528	0.02332	1	1	RAC1
Pubmed	26356590		Association of CD44 Gene Polymorphism with Survival of NSCLC and Risk of Bone Metastasis.	Pubmed	0.0007004	1	0.002528	0.02332	1	1	CD44
Pubmed	18955544		CD44 promotes progenitor homing into the thymus and T cell maturation.	Pubmed	0.0007004	1	0.002528	0.02332	1	1	CD44
Pubmed	28497484		CD44 variant isoform 9 emerges in response to injury and contributes to the regeneration of the gastric epithelium.	Pubmed	0.0007004	1	0.002528	0.02332	1	1	CD44
Pubmed	31354004		Inhibitory effect of Tanshinone IIA on inverted formin-2 protects HaCaT cells against oxidative injury via regulating mitochondrial stress.	Pubmed	0.0007004	1	0.002528	0.02332	1	1	INF2
Pubmed	23624653		Overexpression of Numb suppresses tumor cell growth and enhances sensitivity to cisplatin in epithelioid malignant pleural mesothelioma.	Pubmed	0.0007004	1	0.002528	0.02332	1	1	NUMB
Pubmed	7516819		Surface protein expression and messenger RNA-splicing analysis of CD44 in uterine cervical cancer and normal cervical epithelium.	Pubmed	0.0007004	1	0.002528	0.02332	1	1	CD44
Pubmed	17503326		A mutation in CCDC50, a gene encoding an effector of epidermal growth factor-mediated cell signaling, causes progressive hearing loss.	Pubmed	0.0007004	1	0.002528	0.02332	1	1	CCDC50
Pubmed	12117911		Proteasomal degradation of cytotoxic necrotizing factor 1-activated rac.	Pubmed	0.0007004	1	0.002528	0.02332	1	1	RAC1
Pubmed	27888602		A Glycovariant of Human CD44 is Characteristically Expressed on Human Mesenchymal Stem Cells.	Pubmed	0.0007004	1	0.002528	0.02332	1	1	CD44
Pubmed	15619673		Overexpression of lysyl hydroxylase-2b leads to defective collagen fibrillogenesis and matrix mineralization.	Pubmed	0.0007004	1	0.002528	0.02332	1	1	PLOD2
Pubmed	19944684		The multiple functions of Numb.	Pubmed	0.0007004	1	0.002528	0.02332	1	1	NUMB
Pubmed	19955840		Expression of CD44s in incidental prostate cancer is more strongly associated with Gleason scores on subsequent radical prostatectomies than conventional prognostic parameters.	Pubmed	0.0007004	1	0.002528	0.02332	1	1	CD44
Pubmed	22842228		Exome sequencing identifies recurrent somatic RAC1 mutations in melanoma.	Pubmed	0.0007004	1	0.002528	0.02332	1	1	RAC1
Pubmed	21731740		Tumor initiating cells in esophageal squamous cell carcinomas express high levels of CD44.	Pubmed	0.0007004	1	0.002528	0.02332	1	1	CD44
Pubmed	22187985		INF2 mutations in Charcot-Marie-Tooth disease with glomerulopathy.	Pubmed	0.0007004	1	0.002528	0.02332	1	1	INF2
Pubmed	15052621		Ste20-like kinase SLK displays myofiber type specificity and is involved in C2C12 myoblast differentiation.	Pubmed	0.0007004	1	0.002528	0.02332	1	1	SLK
Pubmed	2503523		Adducin: Ca++-dependent association with sites of cell-cell contact.	Pubmed	0.0007004	1	0.002528	0.02332	1	1	ADD3
Pubmed	17334398		Requirement of Rac1 distinguishes follicular from interfollicular epithelial stem cells.	Pubmed	0.0007004	1	0.002528	0.02332	1	1	RAC1
Pubmed	16861229		Cell migration and signaling specificity is determined by the phosphatidylserine recognition motif of Rac1.	Pubmed	0.0007004	1	0.002528	0.02332	1	1	RAC1
Pubmed	23774808		Localization, not important in all tumor-suppressing properties: a lesson learnt from scribble.	Pubmed	0.0007004	1	0.002528	0.02332	1	1	SCRIB
Pubmed	30208520		Pharmacological inhibition of Rac1 exerts a protective role in ischemia/reperfusion-induced renal fibrosis.	Pubmed	0.0007004	1	0.002528	0.02332	1	1	RAC1
Pubmed	18160820		Adhesion of human hematopoietic progenitor cells to mesenchymal stromal cells involves CD44.	Pubmed	0.0007004	1	0.002528	0.02332	1	1	CD44
Pubmed	29748526		Association of Single-Nucleotide Polymorphisms of CD44 Gene with Susceptibility to Breast Cancer in Chinese Women.	Pubmed	0.0007004	1	0.002528	0.02332	1	1	CD44
Pubmed	19580891		Effects of a synonymous variant in exon 9 of the CD44 gene on pre-mRNA splicing in a family with osteoporosis.	Pubmed	0.0007004	1	0.002528	0.02332	1	1	CD44
Pubmed	27553603		Intratumoral heterogeneity of CD44v6 in rectal cancer.	Pubmed	0.0007004	1	0.002528	0.02332	1	1	CD44
Pubmed	25757157		Functional Significance of Nuclear ? Spectrin.	Pubmed	0.0007004	1	0.002528	0.02332	1	1	SPTAN1
Pubmed	16716260		Murine leukemia virus particles activate Rac1 in HeLa cells.	Pubmed	0.0007004	1	0.002528	0.02332	1	1	RAC1
Pubmed	10725224		Accumulation of profilin II at the surface of Listeria is concomitant with the onset of motility and correlates with bacterial speed.	Pubmed	0.0007004	1	0.002528	0.02332	1	1	ENAH
Pubmed	14684465		Expression of ARHGEF11 mRNA in schizophrenic thalamus.	Pubmed	0.0007004	1	0.002528	0.02332	1	1	ARHGEF11
Pubmed	23284172		RAC1P29S is a spontaneously activating cancer-associated GTPase.	Pubmed	0.0007004	1	0.002528	0.02332	1	1	RAC1
Pubmed	22615875		MENA is a transcriptional target of the Wnt/beta-catenin pathway.	Pubmed	0.0007004	1	0.002528	0.02332	1	1	ENAH
Pubmed	29450424		CD44v6 increases gastric cancer malignant phenotype by modulating adipose stromal cell-mediated ECM remodeling.	Pubmed	0.0007004	1	0.002528	0.02332	1	1	CD44
Pubmed	18395288		Critical role of CD44 in hepatotoxin-mediated liver injury.	Pubmed	0.0007004	1	0.002528	0.02332	1	1	CD44
Pubmed	22203681		Regulation of the Ste20-like kinase, SLK: involvement of activation segment phosphorylation.	Pubmed	0.0007004	1	0.002528	0.02332	1	1	SLK
Pubmed	17369523		Evidence that Rho guanine nucleotide exchange factor 11 (ARHGEF11) on 1q21 is a type 2 diabetes susceptibility gene in the Old Order Amish.	Pubmed	0.0007004	1	0.002528	0.02332	1	1	ARHGEF11
Pubmed	29971631		CD44v9 as a poor prognostic factor of triple-negative breast cancer treated with neoadjuvant chemotherapy.	Pubmed	0.0007004	1	0.002528	0.02332	1	1	CD44
Pubmed	26479317		A high-throughput platform for real-time analysis of membrane fission reactions reveals dynamin function.	Pubmed	0.0007004	1	0.002528	0.02332	1	1	DNM1
Pubmed	19787202		Frequent expression of the high molecular, 673-bp CD44v3,v8-10 variant in colorectal adenomas and carcinomas.	Pubmed	0.0007004	1	0.002528	0.02332	1	1	CD44
Pubmed	17849363		Estimation of prognostic value of CD44 expression in neuroblastic tumours in children.	Pubmed	0.0007004	1	0.002528	0.02332	1	1	CD44
Pubmed	21258034		Mutations in INF2 are a major cause of autosomal dominant focal segmental glomerulosclerosis.	Pubmed	0.0007004	1	0.002528	0.02332	1	1	INF2
Pubmed	18826971		The scaffold protein c-Jun NH2-terminal kinase-associated leucine zipper protein regulates cell migration through interaction with the G protein G(alpha 13).	Pubmed	0.0007004	1	0.002528	0.02332	1	1	SPAG9
Pubmed	27146732		P120ctn may participate in epithelial-mesenchymal transition in OSCC.	Pubmed	0.0007004	1	0.002528	0.02332	1	1	CTNND1
Pubmed	30662326		Complete Disaggregation of MCF-7-derived Breast Tumour Spheroids with Very Low Concentrations of ?-Mangostin Loaded in CD44 Thioaptamer-tagged Nanoparticles.	Pubmed	0.0007004	1	0.002528	0.02332	1	1	CD44
Pubmed	25756534		Transcription factor NF-Y inhibits cell growth and decreases SOX2 expression in human embryonal carcinoma cell line NT2/D1.	Pubmed	0.0007004	1	0.002528	0.02332	1	1	NFYA
Pubmed	15231571		The small GTPase Rac1 links the Kaposi sarcoma-associated herpesvirus vGPCR to cytokine secretion and paracrine neoplasia.	Pubmed	0.0007004	1	0.002528	0.02332	1	1	RAC1
Pubmed	17194753		Specific phosphorylation of p120-catenin regulatory domain differently modulates its binding to RhoA.	Pubmed	0.0007004	1	0.002528	0.02332	1	1	CTNND1
Pubmed	11163217		Modulation of host signaling by a bacterial mimic: structure of the Salmonella effector SptP bound to Rac1.	Pubmed	0.0007004	1	0.002528	0.02332	1	1	RAC1
Pubmed	20079666		CD44 regulates survival and memory development in Th1 cells.	Pubmed	0.0007004	1	0.002528	0.02332	1	1	CD44
Pubmed	25785604		Altered localization of p120 catenin in the cytoplasm rather than the membrane correlates with poor prognosis in esophageal squamous cell carcinoma.	Pubmed	0.0007004	1	0.002528	0.02332	1	1	CTNND1
Pubmed	12474536		Expression of CD44 protein in renal cell carcinomas: association with p53 expression.	Pubmed	0.0007004	1	0.002528	0.02332	1	1	CD44
Pubmed	2144893		Molecular cloning of the microtubule-associated mechanochemical enzyme dynamin reveals homology with a new family of GTP-binding proteins.	Pubmed	0.0007004	1	0.002528	0.02332	1	1	DNM1
Pubmed	25843690		Role of region-distinctive expression of Rac1 in regulating fibronectin arrangement during palatal shelf elevation.	Pubmed	0.0007004	1	0.002528	0.02332	1	1	RAC1
Pubmed	19150613		P120-catenin isoforms 1A and 3A differently affect invasion and proliferation of lung cancer cells.	Pubmed	0.0007004	1	0.002528	0.02332	1	1	CTNND1
Pubmed	27299748		Rho GTPases: RAC1 polymorphisms affected platinum-based chemotherapy toxicity in lung cancer patients.	Pubmed	0.0007004	1	0.002528	0.02332	1	1	RAC1
Pubmed	26435502		Podocyte-specific deletion of Rac1 leads to aggravation of renal injury in STZ-induced diabetic mice.	Pubmed	0.0007004	1	0.002528	0.02332	1	1	RAC1
Pubmed	19434313		The immunohistochemical aspects of protein Mena in cervical lesions.	Pubmed	0.0007004	1	0.002528	0.02332	1	1	ENAH
Pubmed	30798450		The Significance of CD44 Variant 9 in Resected Lung Adenocarcinoma: Correlation with Pathological Early-Stage and EGFR Mutation.	Pubmed	0.0007004	1	0.002528	0.02332	1	1	CD44
Pubmed	25896148		Augmented Rac1 Expression and Activity are Associated with Oxidative Stress and Decline of ? Cell Function in Obesity.	Pubmed	0.0007004	1	0.002528	0.02332	1	1	RAC1
Pubmed	18388297		CD44 mobilization in allogeneic dendritic cell-T cell immunological synapse plays a key role in T cell activation.	Pubmed	0.0007004	1	0.002528	0.02332	1	1	CD44
Pubmed	21108830		Mena deficiency delays tumor progression and decreases metastasis in polyoma middle-T transgenic mouse mammary tumors.	Pubmed	0.0007004	1	0.002528	0.02332	1	1	ENAH
Pubmed	29792915		The CD44-HA axis and inflammation in atherosclerosis: A temporal perspective.	Pubmed	0.0007004	1	0.002528	0.02332	1	1	CD44
Pubmed	23545410		Rac1 signaling regulates sepsis-induced pathologic inflammation in the lung via attenuation of Mac-1 expression and CXC chemokine formation.	Pubmed	0.0007004	1	0.002528	0.02332	1	1	RAC1
Pubmed	12466136		CD44 deficiency leads to enhanced neutrophil migration and lung injury in Escherichia coli pneumonia in mice.	Pubmed	0.0007004	1	0.002528	0.02332	1	1	CD44
Pubmed	24801907		Overexpression of SPAG9 correlates with poor prognosis and tumor progression in hepatocellular carcinoma.	Pubmed	0.0007004	1	0.002528	0.02332	1	1	SPAG9
Pubmed	27694890		An interaction between Scribble and the NADPH oxidase complex controls M1 macrophage polarization and function.	Pubmed	0.0007004	1	0.002528	0.02332	1	1	SCRIB
Pubmed	26376988		The polarity protein Scrib mediates epidermal development and exerts a tumor suppressive function during skin carcinogenesis.	Pubmed	0.0007004	1	0.002528	0.02332	1	1	SCRIB
Pubmed	26662954		Effect of CD44 gene polymorphisms on risk of transitional cell carcinoma of the urinary bladder in Taiwan.	Pubmed	0.0007004	1	0.002528	0.02332	1	1	CD44
Pubmed	20463290		CD44 is protective during hyperoxia-induced lung injury.	Pubmed	0.0007004	1	0.002528	0.02332	1	1	CD44
Pubmed	24010665		CD44 receptor unfolding enhances binding by freeing basic amino acids to contact carbohydrate ligand.	Pubmed	0.0007004	1	0.002528	0.02332	1	1	CD44
Pubmed	1694723		CD44 is the principal cell surface receptor for hyaluronate.	Pubmed	0.0007004	1	0.002528	0.02332	1	1	CD44
Pubmed	18179751		Prognostic implications of NUMB immunoreactivity in salivary gland carcinomas.	Pubmed	0.0007004	1	0.002528	0.02332	1	1	NUMB
Pubmed	1512287		A novel 115-kD peripheral membrane protein is required for intercisternal transport in the Golgi stack.	Pubmed	0.0007004	1	0.002528	0.02332	1	1	USO1
Pubmed	15806148		Junctional recruitment of mammalian Scribble relies on E-cadherin engagement.	Pubmed	0.0007004	1	0.002528	0.02332	1	1	SCRIB
Pubmed	16533770		The cytoskeleton regulatory protein hMena (ENAH) is overexpressed in human benign breast lesions with high risk of transformation and human epidermal growth factor receptor-2-positive/hormonal receptor-negative tumors.	Pubmed	0.0007004	1	0.002528	0.02332	1	1	ENAH
Pubmed	27699663		Impact of point mutation P29S in RAC1 on tumorigenesis.	Pubmed	0.0007004	1	0.002528	0.02332	1	1	RAC1
Pubmed	25285724		Association between single nucleotide polymorphisms in the ADD3 gene and susceptibility to biliary atresia.	Pubmed	0.0007004	1	0.002528	0.02332	1	1	ADD3
Pubmed	28543188		CD44 deletion leading to attenuation of experimental autoimmune encephalomyelitis results from alterations in gut microbiome in mice.	Pubmed	0.0007004	1	0.002528	0.02332	1	1	CD44
Pubmed	25582385		Expression of CD44 and CD35 during normal and myelodysplastic erythropoiesis.	Pubmed	0.0007004	1	0.002528	0.02332	1	1	CD44
Pubmed	1905006		The murine rac1 gene: cDNA cloning, tissue distribution and regulated expression of rac1 mRNA by disassembly of actin microfilaments.	Pubmed	0.0007004	1	0.002528	0.02332	1	1	RAC1
Pubmed	30250066		Enah overexpression is correlated with poor survival and aggressive phenotype in gastric cancer.	Pubmed	0.0007004	1	0.002528	0.02332	1	1	ENAH
Pubmed	27769530		Inactivation of p120 catenin in mice disturbs intrahepatic bile duct development and aggravates liver carcinogenesis.	Pubmed	0.0007004	1	0.002528	0.02332	1	1	CTNND1
Pubmed	23416161		CD44 deficiency contributes to enhanced experimental autoimmune encephalomyelitis: a role in immune cells and vascular cells of the blood-brain barrier.	Pubmed	0.0007004	1	0.002528	0.02332	1	1	CD44
Pubmed	21684284		Single nucleotide polymorphisms that increase expression of the guanosine triphosphatase RAC1 are associated with ulcerative colitis.	Pubmed	0.0007004	1	0.002528	0.02332	1	1	RAC1
Pubmed	29276101		CD44 is required for the pathogenesis of experimental crescentic glomerulonephritis and collapsing focal segmental glomerulosclerosis.	Pubmed	0.0007004	1	0.002528	0.02332	1	1	CD44
Pubmed	18513329		Hyaluronan-CD44 pathway regulates orientation of mitotic spindle in normal epithelial cells.	Pubmed	0.0007004	1	0.002528	0.02332	1	1	CD44
Pubmed	19009655		Expression of cell adhesion molecule CD44 in gastric adenocarcinoma and its prognostic importance.	Pubmed	0.0007004	1	0.002528	0.02332	1	1	CD44
Pubmed	11900468		Developmental changes in Notch1 and numb expression mediated by local cell-cell interactions underlie progressively increasing delta sensitivity in neural crest stem cells.	Pubmed	0.0007004	1	0.002528	0.02332	1	1	NUMB
Pubmed	27352556		SPAG9 promotes endometrial carcinoma cell invasion through regulation of genes related to the epithelial-mesenchymal transition.	Pubmed	0.0007004	1	0.002528	0.02332	1	1	SPAG9
Pubmed	12630566		The role of caspase cascade on the development of primary Sjצgren's syndrome.	Pubmed	0.0007004	1	0.002528	0.02332	1	1	SPTAN1
Pubmed	24962319		CD44-mediated adhesion to hyaluronic acid contributes to mechanosensing and invasive motility.	Pubmed	0.0007004	1	0.002528	0.02332	1	1	CD44
Pubmed	1643658		The small GTP-binding protein rac regulates growth factor-induced membrane ruffling.	Pubmed	0.0007004	1	0.002528	0.02332	1	1	RAC1
Pubmed	15783086		Expression of CD44v6 correlates with cell proliferation and cellular atypia in urothelial carcinoma cell lines 5637 and HT1197.	Pubmed	0.0007004	1	0.002528	0.02332	1	1	CD44
Pubmed	20178130		Induction of CD44 cleavage in articular chondrocytes.	Pubmed	0.0007004	1	0.002528	0.02332	1	1	CD44
Pubmed	9271685		Localization of the gene encoding a novel isoform of lysyl hydroxylase.	Pubmed	0.0007004	1	0.002528	0.02332	1	1	PLOD2
Pubmed	25596560		Reversibly crosslinked hyaluronic acid nanoparticles for active targeting and intelligent delivery of doxorubicin to drug resistant CD44+ human breast tumor xenografts.	Pubmed	0.0007004	1	0.002528	0.02332	1	1	CD44
Pubmed	17611662		Inhibition of malignant activities of nasopharyngeal carcinoma cells with high expression of CD44 by siRNA.	Pubmed	0.0007004	1	0.002528	0.02332	1	1	CD44
Pubmed	14992719		Structure of the regulatory hyaluronan binding domain in the inflammatory leukocyte homing receptor CD44.	Pubmed	0.0007004	1	0.002528	0.02332	1	1	CD44
Pubmed	12134088		Critical roles of phosphorylation and actin binding motifs, but not the central proline-rich region, for Ena/vasodilator-stimulated phosphoprotein (VASP) function during cell migration.	Pubmed	0.0007004	1	0.002528	0.02332	1	1	ENAH
Pubmed	24717295		Opposite role of CD44-standard and CD44-variant-3 in tubular injury and development of renal fibrosis during chronic obstructive nephropathy.	Pubmed	0.0007004	1	0.002528	0.02332	1	1	CD44
Pubmed	20496083		Hypoxia increases Sca-1/CD44 co-expression in murine mesenchymal stem cells and enhances their adipogenic differentiation potential.	Pubmed	0.0007004	1	0.002528	0.02332	1	1	CD44
Pubmed	22142809		Rac1b increases with progressive tau pathology within cholinergic nucleus basalis neurons in Alzheimer's disease.	Pubmed	0.0007004	1	0.002528	0.02332	1	1	RAC1
Pubmed	12842543		Prognostic significance of CD44v5 expression in human thymic epithelial neoplasms.	Pubmed	0.0007004	1	0.002528	0.02332	1	1	CD44
Pubmed	12857864		A dual role of the GTPase Rac in cardiac differentiation of stem cells.	Pubmed	0.0007004	1	0.002528	0.02332	1	1	RAC1
Pubmed	17276347		Rac activity is polarized and regulates meiotic spindle stability and anchoring in mammalian oocytes.	Pubmed	0.0007004	1	0.002528	0.02332	1	1	RAC1
Pubmed	14676629		Role of CD44 and hyaluronic acid (HA) in activation of alloreactive and antigen-specific T cells by bone marrow-derived dendritic cells.	Pubmed	0.0007004	1	0.002528	0.02332	1	1	CD44
Pubmed	19541401		Inactivation of Numb and Numblike in spermatogonial stem cells by cell-permeant Cre recombinase.	Pubmed	0.0007004	1	0.002528	0.02332	1	1	NUMB
Pubmed	22706704		Role of CD44 expression in non-tumor tissue on intrahepatic recurrence of hepatocellular carcinoma.	Pubmed	0.0007004	1	0.002528	0.02332	1	1	CD44
Pubmed	15360127		Not just a plasma membrane protein: in cardiac muscle cells alpha-II spectrin also shows a close association with myofibrils.	Pubmed	0.0007004	1	0.002528	0.02332	1	1	SPTAN1
Pubmed	23151220		Characteristics of CD44 alternative splice pattern in the course of human colorectal adenocarcinoma progression.	Pubmed	0.0007004	1	0.002528	0.02332	1	1	CD44
Pubmed	26067913		Pro-Tumorigenic Phosphorylation of p120 Catenin in Renal and Breast Cancer.	Pubmed	0.0007004	1	0.002528	0.02332	1	1	CTNND1
Pubmed	15509527		Enhanced expression of CD44 variants in human atheroma and abdominal aortic aneurysm: possible role for a feedback loop in endothelial cells.	Pubmed	0.0007004	1	0.002528	0.02332	1	1	CD44
Pubmed	29684048		CD44-mediated hyaluronan binding marks proliferating hematopoietic progenitor cells and promotes bone marrow engraftment.	Pubmed	0.0007004	1	0.002528	0.02332	1	1	CD44
Pubmed	25268088		Two polymorphisms of CD44 3'UTR weaken the binding of miRNAs and associate with naso-pharyngeal carcinoma in a Chinese population.	Pubmed	0.0007004	1	0.002528	0.02332	1	1	CD44
Pubmed	23631848		Calcium dysregulation in ventricular myocytes from mice expressing constitutively active Rac1.	Pubmed	0.0007004	1	0.002528	0.02332	1	1	RAC1
Pubmed	17064663		Enhanced intrinsic migration of aggressive breast cancer cells by inhibition of Rac1 GTPase.	Pubmed	0.0007004	1	0.002528	0.02332	1	1	RAC1
Pubmed	18661220		Human T-cell leukemia virus type 1 Tax induces an aberrant clustering of the tumor suppressor Scribble through the PDZ domain-binding motif dependent and independent interaction.	Pubmed	0.0007004	1	0.002528	0.02332	1	1	SCRIB
Pubmed	18396641		[Expression and clinical significance of CD44v6 and sCD44v6 in gastric carcinoma].	Pubmed	0.0007004	1	0.002528	0.02332	1	1	CD44
Pubmed	12904302		Targeted deletion of CD44v7 exon leads to decreased endothelial cell injury but not tumor cell killing mediated by interleukin-2-activated cytolytic lymphocytes.	Pubmed	0.0007004	1	0.002528	0.02332	1	1	CD44
Pubmed	22781349		[Role of Rac1 in the SDF-1-induced migration and invasion of human glioma cell line U251].	Pubmed	0.0007004	1	0.002528	0.02332	1	1	RAC1
Pubmed	21457935		Ultrastructural analysis reveals cAMP-dependent enhancement of microvascular endothelial barrier functions via Rac1-mediated reorganization of intercellular junctions.	Pubmed	0.0007004	1	0.002528	0.02332	1	1	RAC1
Pubmed	22879592		Mutations to the formin homology 2 domain of INF2 protein have unexpected effects on actin polymerization and severing.	Pubmed	0.0007004	1	0.002528	0.02332	1	1	INF2
Pubmed	22552741		CD44 enhances the epithelial-mesenchymal transition in association with colon cancer invasion.	Pubmed	0.0007004	1	0.002528	0.02332	1	1	CD44
Pubmed	10926769		Role of hyaluronan and CD44 in in vitro branching morphogenesis of ureteric bud cells.	Pubmed	0.0007004	1	0.002528	0.02332	1	1	CD44
Pubmed	20936341		No association of polymorphisms in the cell polarity gene SCRIB with breast cancer risk.	Pubmed	0.0007004	1	0.002528	0.02332	1	1	SCRIB
Pubmed	29067996		The survival of fetal and bone marrow monocyte-derived alveolar macrophages is promoted by CD44 and its interaction with hyaluronan.	Pubmed	0.0007004	1	0.002528	0.02332	1	1	CD44
Pubmed	26062780		Overexpression of ?-catenin is associated with a malignant phenotype and poor prognosis in colorectal cancer.	Pubmed	0.0007004	1	0.002528	0.02332	1	1	CTNND1
Pubmed	7699015		Epican, a heparan/chondroitin sulfate proteoglycan form of CD44, mediates cell-cell adhesion.	Pubmed	0.0007004	1	0.002528	0.02332	1	1	CD44
Pubmed	16294277		Regulation of osteoclast apoptosis and motility by small GTPase binding protein Rac1.	Pubmed	0.0007004	1	0.002528	0.02332	1	1	RAC1
Pubmed	22559040		CD44s and CD44v6 in diagnosis and prognosis of human bladder cancer.	Pubmed	0.0007004	1	0.002528	0.02332	1	1	CD44
Pubmed	25403733		Comprehensive identification of phosphorylation sites on the Numb endocytic adaptor protein.	Pubmed	0.0007004	1	0.002528	0.02332	1	1	NUMB
Pubmed	28489325		Reducing Macro- and Microheterogeneity of N-Glycans Enables the Crystal Structure of the Lectin and EGF-Like Domains of Human L-Selectin To Be Solved at 1.9?ֵ Resolution.	Pubmed	0.0007004	1	0.002528	0.02332	1	1	CD44
Pubmed	12452061		[Study of CD44v6 protein expression in intraductal papilloma and its malignant transformation of breast].	Pubmed	0.0007004	1	0.002528	0.02332	1	1	CD44
Pubmed	25625545		Promotion of mesenchymal-to-epithelial transition by Rac1 inhibition with small molecules accelerates hepatic differentiation of mesenchymal stromal cells.	Pubmed	0.0007004	1	0.002528	0.02332	1	1	RAC1
Pubmed	17389689		Impaired epidermal wound healing in vivo upon inhibition or deletion of Rac1.	Pubmed	0.0007004	1	0.002528	0.02332	1	1	RAC1
Pubmed	21424816		Neuroblastoma cells negative for CD44 possess tumor-initiating properties.	Pubmed	0.0007004	1	0.002528	0.02332	1	1	CD44
Pubmed	17463283		A selective activity-dependent requirement for dynamin 1 in synaptic vesicle endocytosis.	Pubmed	0.0007004	1	0.002528	0.02332	1	1	DNM1
Pubmed	21804359		Implications of single nucleotide polymorphisms in CD44 exon 2 for risk of breast cancer.	Pubmed	0.0007004	1	0.002528	0.02332	1	1	CD44
Pubmed	14614016		CD44 expression indicates favorable prognosis in epithelial ovarian cancer.	Pubmed	0.0007004	1	0.002528	0.02332	1	1	CD44
Pubmed	15781582		CD44 is a determinant of inflammatory bone loss.	Pubmed	0.0007004	1	0.002528	0.02332	1	1	CD44
Pubmed	3526554		A yeast gene that is essential for release from glucose repression encodes a protein kinase.	Pubmed	0.0007004	1	0.002528	0.02332	1	1	SLK
Pubmed	2210388		A cDNA encoding human ribosomal protein S24.	Pubmed	0.0007004	1	0.002528	0.02332	1	1	RPS24
Pubmed	25447401		Targeting CD44 augments the efficacy of Tregs in autoimmune diabetes.	Pubmed	0.0007004	1	0.002528	0.02332	1	1	CD44
Pubmed	19828605		Role of nuclear factor Y in stress-induced activation of the herpes simplex virus type 1 ICP0 promoter.	Pubmed	0.0007004	1	0.002528	0.02332	1	1	NFYA
Pubmed	26093522		HPV-16 E6/E7 promotes cell migration and invasion in cervical cancer via regulating cadherin switch in vitro and in vivo.	Pubmed	0.0007004	1	0.002528	0.02332	1	1	CTNND1
Pubmed	28423580		Procollagen-lysine 2-oxoglutarate 5-dioxygenase 2 promotes hypoxia-induced glioma migration and invasion.	Pubmed	0.0007004	1	0.002528	0.02332	1	1	PLOD2
Pubmed	20698358		Epidermal growth factor receptor gene promoter methylation in primary colorectal tumors and corresponding metastatic sites: a new perspective for an "old" therapeutic target.	Pubmed	0.0007004	1	0.002528	0.02332	1	1	CD44
Pubmed	29155102		Targeting of Rac1 prevents bronchoconstriction and airway hyperresponsiveness.	Pubmed	0.0007004	1	0.002528	0.02332	1	1	RAC1
Pubmed	21076938		Inhibition of tumor cell migration and invasion through knockdown of Rac1 expression in medulloblastoma cells.	Pubmed	0.0007004	1	0.002528	0.02332	1	1	RAC1
Pubmed	25941386		Mechanical stimulation induces formin-dependent assembly of a perinuclear actin rim.	Pubmed	0.0007004	1	0.002528	0.02332	1	1	INF2
Pubmed	1922057		Expression of CD44 is repressed in neuroblastoma cells.	Pubmed	0.0007004	1	0.002528	0.02332	1	1	CD44
Pubmed	29106581		The CD44 standard isoform contributes to radioresistance of pancreatic cancer cells.	Pubmed	0.0007004	1	0.002528	0.02332	1	1	CD44
Pubmed	21611205		Adenoma formation following limited ablation of p120-catenin in the mouse intestine.	Pubmed	0.0007004	1	0.002528	0.02332	1	1	CTNND1
Pubmed	25888636		CD44 increases the efficiency of distant metastasis of breast cancer.	Pubmed	0.0007004	1	0.002528	0.02332	1	1	CD44
Pubmed	8505366		CD44 expression on murine tissues.	Pubmed	0.0007004	1	0.002528	0.02332	1	1	CD44
Pubmed	2266139		Purification and molecular cloning of the "A" chain of a rat heteromeric CCAAT-binding protein. Sequence identity with the yeast HAP3 transcription factor.	Pubmed	0.0007004	1	0.002528	0.02332	1	1	NFYA
Pubmed	18595142		Reduced expression of P120 catenin in cholangiocarcinoma correlated with tumor clinicopathologic parameters.	Pubmed	0.0007004	1	0.002528	0.02332	1	1	CTNND1
Pubmed	16192640		Analysis of in vivo role of alpha-fodrin autoantigen in primary Sjogren's syndrome.	Pubmed	0.0007004	1	0.002528	0.02332	1	1	SPTAN1
Pubmed	7850421		Three-dimensional solution structure of the pleckstrin homology domain from dynamin.	Pubmed	0.0007004	1	0.002528	0.02332	1	1	DNM1
Pubmed	25937513		CD44S-hyaluronan interactions protect cells resulting from EMT against anoikis.	Pubmed	0.0007004	1	0.002528	0.02332	1	1	CD44
Pubmed	23760915		Effect of Rac1 downregulation mediated by shRNA on the biological behaviour of human cervical cancer cells.	Pubmed	0.0007004	1	0.002528	0.02332	1	1	RAC1
Pubmed	26123023		A hemi-fission intermediate links two mechanistically distinct stages of membrane fission.	Pubmed	0.0007004	1	0.002528	0.02332	1	1	DNM1
Pubmed	30381405		Dynamin 1 Restrains Vesicular Release to a Subquantal Mode In Mammalian Adrenal Chromaffin Cells.	Pubmed	0.0007004	1	0.002528	0.02332	1	1	DNM1
Pubmed	19028683		Nuclear import is required for the pro-apoptotic function of the Golgi protein p115.	Pubmed	0.0007004	1	0.002528	0.02332	1	1	USO1
Pubmed	24349057		Sperm associated antigen 9 plays an important role in bladder transitional cell carcinoma.	Pubmed	0.0007004	1	0.002528	0.02332	1	1	SPAG9
Pubmed	18930028		E-Cadherin negatively modulates delta-catenin-induced morphological changes and RhoA activity reduction by competing with p190RhoGEF for delta-catenin.	Pubmed	0.0007004	1	0.002528	0.02332	1	1	CTNND1
Pubmed	19865048		Prognostic significance of immunohistochemical Rac1 expression in survival in early operable non-small cell lung cancer.	Pubmed	0.0007004	1	0.002528	0.02332	1	1	RAC1
Pubmed	24938713		Smooth muscle specific Rac1 deficiency induces hypertension by preventing p116RIP3-dependent RhoA inhibition.	Pubmed	0.0007004	1	0.002528	0.02332	1	1	RAC1
Pubmed	12606638		Rac1 and superoxide are required for the expression of cell adhesion molecules induced by tumor necrosis factor-alpha in endothelial cells.	Pubmed	0.0007004	1	0.002528	0.02332	1	1	RAC1
Pubmed	23924974		Dissecting the roles of Rac1 activation and deactivation in macropinocytosis using microscopic photo-manipulation.	Pubmed	0.0007004	1	0.002528	0.02332	1	1	RAC1
Pubmed	26897523		CD44-mediated monocyte transmigration across Cryptococcus neoformans-infected brain microvascular endothelial cells is enhanced by HIV-1 gp41-I90 ectodomain.	Pubmed	0.0007004	1	0.002528	0.02332	1	1	CD44
Pubmed	22562153		The dual PH domain protein Opy1 functions as a sensor and modulator of PtdIns(4,5)P? synthesis.	Pubmed	0.0007004	1	0.002528	0.02332	1	1	PLEKHA1
Pubmed	18289679		Hyaluronic acid targets CD44 and inhibits FcepsilonRI signaling involving PKCdelta, Rac1, ROS, and MAPK to exert anti-allergic effect.	Pubmed	0.0007004	1	0.002528	0.02332	1	1	CD44
Pubmed	23283480		Expression of CD44 in articular cartilage is associated with disease severity in knee osteoarthritis.	Pubmed	0.0007004	1	0.002528	0.02332	1	1	CD44
Pubmed	18987626		Detection of genetic association and a functional polymorphism of dynamin 1 gene with nicotine dependence in European and African Americans.	Pubmed	0.0007004	1	0.002528	0.02332	1	1	DNM1
Pubmed	20663864		Transportin regulates nuclear import of CD44.	Pubmed	0.0007004	1	0.002528	0.02332	1	1	CD44
Pubmed	8893809		Cloning, expression and chromosome mapping of adducin-like 70 (ADDL), a human cDNA highly homologous to human erythrocyte adducin.	Pubmed	0.0007004	1	0.002528	0.02332	1	1	ADD3
Pubmed	25427623		Denbinobin, a phenanthrene from Dendrobium nobile, impairs prostate cancer migration by inhibiting Rac1 activity.	Pubmed	0.0007004	1	0.002528	0.02332	1	1	RAC1
Pubmed	12908752		Oligodendroglioma: CD44 as a possible prognostic opportunity.	Pubmed	0.0007004	1	0.002528	0.02332	1	1	CD44
Pubmed	22152097		Differentiation of breast cancer stem cells by knockdown of CD44: promising differentiation therapy.	Pubmed	0.0007004	1	0.002528	0.02332	1	1	CD44
Pubmed	23143465		CD44 expression in intraoral salivary ductal papillomas and oral papillary squamous cell carcinoma.	Pubmed	0.0007004	1	0.002528	0.02332	1	1	CD44
Pubmed	25169209		Brain metastasis is predetermined in early stages of cutaneous melanoma by CD44v6 expression through epigenetic regulation of the spliceosome.	Pubmed	0.0007004	1	0.002528	0.02332	1	1	CD44
Pubmed	22770970		Oropharyngeal malignant epithelial cell, lymphocyte and macrophage CD44 surface receptors for hyaluronate are expressed in sustained EBV infection: immunohistochemical data and EBV DNA tissue indices.	Pubmed	0.0007004	1	0.002528	0.02332	1	1	CD44
Pubmed	29187638		Numb prevents a complete epithelial-mesenchymal transition by modulating Notch signalling.	Pubmed	0.0007004	1	0.002528	0.02332	1	1	NUMB
Pubmed	27435854		Growth arrest of lung carcinoma cells (A549) by polyacrylate-anchored peroxovanadate by activating Rac1-NADPH oxidase signalling axis.	Pubmed	0.0007004	1	0.002528	0.02332	1	1	RAC1
Pubmed	18632982		p120-catenin is a key component of the cadherin-gamma-secretase supercomplex.	Pubmed	0.0007004	1	0.002528	0.02332	1	1	CTNND1
Pubmed	23504212		CD44 regulates vascular endothelial barrier integrity via a PECAM-1 dependent mechanism.	Pubmed	0.0007004	1	0.002528	0.02332	1	1	CD44
Pubmed	29337302		Critical roles of ?II spectrin in brain development and epileptic encephalopathy.	Pubmed	0.0007004	1	0.002528	0.02332	1	1	SPTAN1
Pubmed	10944110		Dynamin mediates caveolar sequestration of muscarinic cholinergic receptors and alteration in NO signaling.	Pubmed	0.0007004	1	0.002528	0.02332	1	1	DNM1
Pubmed	15867228		CD44 expression is associated with increased survival in node-negative invasive breast carcinoma.	Pubmed	0.0007004	1	0.002528	0.02332	1	1	CD44
Pubmed	12198492		Imaging actin and dynamin recruitment during invagination of single clathrin-coated pits.	Pubmed	0.0007004	1	0.002528	0.02332	1	1	DNM1
Pubmed	12105417		The epithelial-specific adaptor AP1B mediates post-endocytic recycling to the basolateral membrane.	Pubmed	0.0007004	1	0.002528	0.02332	1	1	AP1B1
Pubmed	12540844		Role of the extracellular and cytoplasmic domains of CD44 in the rolling interaction of lymphoid cells with hyaluronan under physiologic flow.	Pubmed	0.0007004	1	0.002528	0.02332	1	1	CD44
Pubmed	24486840		Dynamin protein in stroke and vascular dementia.	Pubmed	0.0007004	1	0.002528	0.02332	1	1	DNM1
Pubmed	30126379		Mutational screening of inverted formin 2 in adult-onset focal segmental glomerulosclerosis or minimal change patients from the Czech Republic.	Pubmed	0.0007004	1	0.002528	0.02332	1	1	INF2
Pubmed	21189299		Immature T-cell clustering and efficient differentiation require the polarity protein Scribble.	Pubmed	0.0007004	1	0.002528	0.02332	1	1	SCRIB
Pubmed	12499846		RAC1-dependent regulation of cholinergically induced lamellar protrusive activity is independent of MAPKinase and attenuated by active p-JNK.	Pubmed	0.0007004	1	0.002528	0.02332	1	1	RAC1
Pubmed	23274900		Rac1 is a novel regulator of contraction-stimulated glucose uptake in skeletal muscle.	Pubmed	0.0007004	1	0.002528	0.02332	1	1	RAC1
Pubmed	12579564		Distribution patterns of the membrane glycoprotein CD44 during the foreign-body reaction to a degradable biomaterial in rats and mice.	Pubmed	0.0007004	1	0.002528	0.02332	1	1	CD44
Pubmed	23956979		The possible role of Mena protein and its splicing-derived variants in embryogenesis, carcinogenesis, and tumor invasion: a systematic review of the literature.	Pubmed	0.0007004	1	0.002528	0.02332	1	1	ENAH
Pubmed	12097413		Prevention and induction of autoimmune exocrinopathy is dependent on pathogenic autoantigen cleavage in murine Sjצgren's syndrome.	Pubmed	0.0007004	1	0.002528	0.02332	1	1	SPTAN1
Pubmed	26762850		Clinical relevance of CD44 surface expression in advanced stage serous epithelial ovarian cancer: a prospective study.	Pubmed	0.0007004	1	0.002528	0.02332	1	1	CD44
Pubmed	23768762		CD44 and SSEA-4 positive cells in an oral cancer cell line HSC-4 possess cancer stem-like cell characteristics.	Pubmed	0.0007004	1	0.002528	0.02332	1	1	CD44
Pubmed	15013310		Tubular CD44 expression in renal allograft biopsies.	Pubmed	0.0007004	1	0.002528	0.02332	1	1	CD44
Pubmed	26518722		Targeting CD44 expressing cancer cells with anti-CD44 monoclonal antibody improves cellular uptake and antitumor efficacy of liposomal doxorubicin.	Pubmed	0.0007004	1	0.002528	0.02332	1	1	CD44
Pubmed	29152770		Cytoplasmic localization of the cell polarity factor scribble supports liver tumor formation and tumor cell invasiveness.	Pubmed	0.0007004	1	0.002528	0.02332	1	1	SCRIB
Pubmed	15585887		Role of CD44 and hyaluronan in neutrophil recruitment.	Pubmed	0.0007004	1	0.002528	0.02332	1	1	CD44
Pubmed	26849305		A miR-34a-Numb Feedforward Loop Triggered by Inflammation Regulates Asymmetric Stem Cell Division in Intestine and Colon Cancer.	Pubmed	0.0007004	1	0.002528	0.02332	1	1	NUMB
Pubmed	15388231		Oxidant driven signaling pathways during diabetes: role of Rac1 and modulation of protein kinase activity in mouse urinary bladder.	Pubmed	0.0007004	1	0.002528	0.02332	1	1	RAC1
Pubmed	24726313		Detection of bladder cancer by measuring CD44v6 expression in urine with real-time quantitative reverse transcription polymerase chain reaction.	Pubmed	0.0007004	1	0.002528	0.02332	1	1	CD44
Pubmed	12814363		Perturbation of CD44 function affects chiasmatic routing of retinal axons in brain slice preparations of the mouse retinofugal pathway.	Pubmed	0.0007004	1	0.002528	0.02332	1	1	CD44
Pubmed	18838676		Implantation of the human embryo requires Rac1-dependent endometrial stromal cell migration.	Pubmed	0.0007004	1	0.002528	0.02332	1	1	RAC1
Pubmed	19429708		Antitumorigenesis of antioxidants in a transgenic Rac1 model of Kaposi's sarcoma.	Pubmed	0.0007004	1	0.002528	0.02332	1	1	RAC1
Pubmed	21278343		Innate immune function of the adherens junction protein p120-catenin in endothelial response to endotoxin.	Pubmed	0.0007004	1	0.002528	0.02332	1	1	CTNND1
Pubmed	27109360		NF-YA promotes invasion and angiogenesis by upregulating EZH2-STAT3 signaling in human melanoma cells.	Pubmed	0.0007004	1	0.002528	0.02332	1	1	NFYA
Pubmed	27555664		Elevated fasting and postprandial C-terminal telopeptide after Roux-en-Y gastric bypass.	Pubmed	0.0007004	1	0.002528	0.02332	1	1	PLOD2
Pubmed	21939656		NUMB does not impair growth and differentiation status of experimental gliomas.	Pubmed	0.0007004	1	0.002528	0.02332	1	1	NUMB
Pubmed	8275706		Localization of the human alpha-fodrin gene (SPTAN1) to 9q33-->q34 by fluorescence in situ hybridization.	Pubmed	0.0007004	1	0.002528	0.02332	1	1	SPTAN1
Pubmed	28968740		Activity-Dependent Neuroplasticity Induced by an Enriched Environment Reverses Cognitive Deficits in Scribble Deficient Mouse.	Pubmed	0.0007004	1	0.002528	0.02332	1	1	SCRIB
Pubmed	23919665		Rac1-mediated effects of HMG-CoA reductase inhibitors (statins) in cardiovascular disease.	Pubmed	0.0007004	1	0.002528	0.02332	1	1	RAC1
Pubmed	15023889		CD44 regulates arteriogenesis in mice and is differentially expressed in patients with poor and good collateralization.	Pubmed	0.0007004	1	0.002528	0.02332	1	1	CD44
Pubmed	15303276		Inhibition of endothelial cell proliferation by targeting Rac1 GTPase with small interference RNA in tumor cells.	Pubmed	0.0007004	1	0.002528	0.02332	1	1	RAC1
Pubmed	12183839		CD44-mediated hematopoietic progenitor cell adhesion and its complex role in myelopoiesis.	Pubmed	0.0007004	1	0.002528	0.02332	1	1	CD44
Pubmed	6693138		The Ly-25.1 specificity: definition with a monoclonal antibody.	Pubmed	0.0007004	1	0.002528	0.02332	1	1	CD44
Pubmed	24300972		CD44s signals the acquisition of the mesenchymal phenotype required for anchorage-independent cell survival in hepatocellular carcinoma.	Pubmed	0.0007004	1	0.002528	0.02332	1	1	CD44
Pubmed	16938290		Domain requirements for an endocytosis-independent, isoform-specific function of dynamin-2.	Pubmed	0.0007004	1	0.002528	0.02332	1	1	DNM1
Pubmed	9794764		TNF-alpha induction of CD44-mediated leukocyte adhesion by sulfation.	Pubmed	0.0007004	1	0.002528	0.02332	1	1	CD44
Pubmed	21830016		Serum CD44 levels and overall survival in patients with HER2-positive breast cancer.	Pubmed	0.0007004	1	0.002528	0.02332	1	1	CD44
Pubmed	27222313		Inhibition of Rac1 reduces store overload-induced calcium release and protects against ventricular arrhythmia.	Pubmed	0.0007004	1	0.002528	0.02332	1	1	RAC1
Pubmed	17186470		Ribosomal protein S24 gene is mutated in Diamond-Blackfan anemia.	Pubmed	0.0007004	1	0.002528	0.02332	1	1	RPS24
Pubmed	21210224		Association of ARHGEF11 R1467H polymorphism with risk for type 2 diabetes mellitus and insulin resistance in Chinese population.	Pubmed	0.0007004	1	0.002528	0.02332	1	1	ARHGEF11
Pubmed	17446529		CD44 regulates macrophage recruitment to the lung in lipopolysaccharide-induced airway disease.	Pubmed	0.0007004	1	0.002528	0.02332	1	1	CD44
Pubmed	21038613		[Selective role of dynamin1 in synaptic vesicle endocytosis].	Pubmed	0.0007004	1	0.002528	0.02332	1	1	DNM1
Pubmed	16982802		p120 catenin is essential for mesenchymal cadherin-mediated regulation of cell motility and invasiveness.	Pubmed	0.0007004	1	0.002528	0.02332	1	1	CTNND1
Pubmed	25571897		Clinical significance of CD44s, CD44v3 and CD44v6 in breast cancer.	Pubmed	0.0007004	1	0.002528	0.02332	1	1	CD44
Pubmed	18212061		The histone-like NF-Y is a bifunctional transcription factor.	Pubmed	0.0007004	1	0.002528	0.02332	1	1	NFYA
Pubmed	17330818		A role for CD44 in T cell development and function during direct competition between CD44+ and CD44- cells.	Pubmed	0.0007004	1	0.002528	0.02332	1	1	CD44
Pubmed	8101525		Mutations in human dynamin block an intermediate stage in coated vesicle formation.	Pubmed	0.0007004	1	0.002528	0.02332	1	1	DNM1
Pubmed	29030990		Novel nanohydrogel of hyaluronic acid loaded with quercetin alone and in combination with temozolomide as new therapeutic tool, CD44 targeted based, of glioblastoma multiforme.	Pubmed	0.0007004	1	0.002528	0.02332	1	1	CD44
Pubmed	11095749		A distinct glycoform of CD44 is an L-selectin ligand on human hematopoietic cells.	Pubmed	0.0007004	1	0.002528	0.02332	1	1	CD44
Pubmed	26250934		CD44 variant 6 is correlated with peritoneal dissemination and poor prognosis in patients with advanced epithelial ovarian cancer.	Pubmed	0.0007004	1	0.002528	0.02332	1	1	CD44
Pubmed	19563418		Serum soluble CD44v6 levels in patients with oral and maxillofacial malignancy.	Pubmed	0.0007004	1	0.002528	0.02332	1	1	CD44
Pubmed	17085435		Ligand-induced structural changes of the CD44 hyaluronan-binding domain revealed by NMR.	Pubmed	0.0007004	1	0.002528	0.02332	1	1	CD44
Pubmed	3038643		cDNA cloning, sequencing and chromosome mapping of a non-erythroid spectrin, human alpha-fodrin.	Pubmed	0.0007004	1	0.002528	0.02332	1	1	SPTAN1
Pubmed	19082477		Aberrant expression of human ortholog of mammalian enabled (hMena) in human colorectal carcinomas: implications for its role in tumor progression.	Pubmed	0.0007004	1	0.002528	0.02332	1	1	ENAH
Pubmed	29934525		Secondary lymphoid organ fibroblastic reticular cells mediate trans-infection of HIV-1 via CD44-hyaluronan interactions.	Pubmed	0.0007004	1	0.002528	0.02332	1	1	CD44
Pubmed	21615663		The FbaB-type fibronectin-binding protein of Streptococcus pyogenes promotes specific invasion into endothelial cells.	Pubmed	0.0007004	1	0.002528	0.02332	1	1	RAC1
Pubmed	15641486		CD44s expression in resectable colorectal carcinomas and surrounding mucosa.	Pubmed	0.0007004	1	0.002528	0.02332	1	1	CD44
Pubmed	16935280		p120 serine and threonine phosphorylation is controlled by multiple ligand-receptor pathways but not cadherin ligation.	Pubmed	0.0007004	1	0.002528	0.02332	1	1	CTNND1
Pubmed	27294528		RAC1 activation drives pathologic interactions between the epidermis and immune cells.	Pubmed	0.0007004	1	0.002528	0.02332	1	1	RAC1
Pubmed	26756618		Evaluation of the CD44 isoform v-6 (sCD44var, v6) in the saliva of patients with laryngeal carcinoma and its prognostic role.	Pubmed	0.0007004	1	0.002528	0.02332	1	1	CD44
Pubmed	2784763		Mouse strain variation in Ly-24 (Pgp-1) expression by peripheral T cells and thymocytes: implications for T cell differentiation.	Pubmed	0.0007004	1	0.002528	0.02332	1	1	CD44
Pubmed	22022400		Entry pathways of herpes simplex virus type 1 into human keratinocytes are dynamin- and cholesterol-dependent.	Pubmed	0.0007004	1	0.002528	0.02332	1	1	DNM1
Pubmed	26383224		Reduced INF2 expression in nephrotic syndrome is possibly related to clinical severity of steroid resistance in children.	Pubmed	0.0007004	1	0.002528	0.02332	1	1	INF2
Pubmed	24966372		Calsyntenin-1 regulates targeting of dendritic NMDA receptors and dendritic spine maturation in CA1 hippocampal pyramidal cells during postnatal development.	Pubmed	0.0007004	1	0.002528	0.02332	1	1	CLSTN1
Pubmed	20522592		Deficiency of rac1 blocks NADPH oxidase activation, inhibits endoplasmic reticulum stress, and reduces myocardial remodeling in a mouse model of type 1 diabetes.	Pubmed	0.0007004	1	0.002528	0.02332	1	1	RAC1
Pubmed	16243562		Role of Rac1 in Escherichia coli K1 invasion of human brain microvascular endothelial cells.	Pubmed	0.0007004	1	0.002528	0.02332	1	1	RAC1
Pubmed	15905615		The expression of rac1 pseudogene in human tissues and in human brain tumors.	Pubmed	0.0007004	1	0.002528	0.02332	1	1	RAC1
Pubmed	25556150		Rac1 promotes diethylnitrosamine (DEN)-induced formation of liver tumors.	Pubmed	0.0007004	1	0.002528	0.02332	1	1	RAC1
Pubmed	15313120		Expression of CD44v3 protein in human endothelial cells in vitro and in tumoral microvessels in vivo.	Pubmed	0.0007004	1	0.002528	0.02332	1	1	CD44
Pubmed	25053293		A mesenchymal-like phenotype and expression of CD44 predict lack of apoptotic response to sorafenib in liver tumor cells.	Pubmed	0.0007004	1	0.002528	0.02332	1	1	CD44
Pubmed	19366733		INF2 is an endoplasmic reticulum-associated formin protein.	Pubmed	0.0007004	1	0.002528	0.02332	1	1	INF2
Pubmed	16236704		The Ste20-like kinase SLK is required for cell cycle progression through G2.	Pubmed	0.0007004	1	0.002528	0.02332	1	1	SLK
Pubmed	14610055		A core function for p120-catenin in cadherin turnover.	Pubmed	0.0007004	1	0.002528	0.02332	1	1	CTNND1
Pubmed	21536679		The Golgi protein p115 associates with gamma-tubulin and plays a role in Golgi structure and mitosis progression.	Pubmed	0.0007004	1	0.002528	0.02332	1	1	USO1
Pubmed	11513726		Crystal structure of the phosphatidylinositol 3,4-bisphosphate-binding pleckstrin homology (PH) domain of tandem PH-domain-containing protein 1 (TAPP1): molecular basis of lipid specificity.	Pubmed	0.0007004	1	0.002528	0.02332	1	1	PLEKHA1
Pubmed	17919613		High soluble CD44 concentration in peritoneal fluid in endometriosis.	Pubmed	0.0007004	1	0.002528	0.02332	1	1	CD44
Pubmed	25345393		Rac-1 as a new therapeutic target in cerebro- and cardio-vascular diseases.	Pubmed	0.0007004	1	0.002528	0.02332	1	1	RAC1
Pubmed	12826680		The CD44 alternative v9 exon contains a splicing enhancer responsive to the SR proteins 9G8, ASF/SF2, and SRp20.	Pubmed	0.0007004	1	0.002528	0.02332	1	1	CD44
Pubmed	12207337		Trafficking of CD44-deficient murine lymphocytes under normal and inflammatory conditions.	Pubmed	0.0007004	1	0.002528	0.02332	1	1	CD44
Pubmed	21109691		Cytogenetically complex SEC31A-ALK fusions are recurrent in ALK-positive large B-cell lymphomas.	Pubmed	0.0007004	1	0.002528	0.02332	1	1	SEC31A
Pubmed	23098472		Prognostic significance of CD44v6/v7 in acute promyelocytic leukemia.	Pubmed	0.0007004	1	0.002528	0.02332	1	1	CD44
Pubmed	7529574		Expression of two isoforms of CD44 in human endometrium.	Pubmed	0.0007004	1	0.002528	0.02332	1	1	CD44
Pubmed	14506233		Tumor-related alternatively spliced Rac1b is not regulated by Rho-GDP dissociation inhibitors and exhibits selective downstream signaling.	Pubmed	0.0007004	1	0.002528	0.02332	1	1	RAC1
Pubmed	20574435		CD44-deficient mice do not exhibit impairment of epidermal Langerhans cell migration to lymph nodes after epicutaneous sensitization with protein.	Pubmed	0.0007004	1	0.002528	0.02332	1	1	CD44
Pubmed	22971274		Quantitative assessment of invasive mena isoforms (Menacalc) as an independent prognostic marker in breast cancer.	Pubmed	0.0007004	1	0.002528	0.02332	1	1	ENAH
Pubmed	28095111		Increased Numb protein expression predicts poor clinical outcomes in esophageal squamous cell carcinoma patients.	Pubmed	0.0007004	1	0.002528	0.02332	1	1	NUMB
Pubmed	16818491		INF2 Is a WASP homology 2 motif-containing formin that severs actin filaments and accelerates both polymerization and depolymerization.	Pubmed	0.0007004	1	0.002528	0.02332	1	1	INF2
Pubmed	16419149		Endothelial adhesion of synchronized gastric tumor cells changes during cell cycle transit and correlates with the expression level of CD44 splice variants.	Pubmed	0.0007004	1	0.002528	0.02332	1	1	CD44
Pubmed	12437588		CD44 deficiency in mice protects brain from cerebral ischemia injury.	Pubmed	0.0007004	1	0.002528	0.02332	1	1	CD44
Pubmed	23014460		Mutations in the INF2 gene account for a significant proportion of familial but not sporadic focal and segmental glomerulosclerosis.	Pubmed	0.0007004	1	0.002528	0.02332	1	1	INF2
Pubmed	11740562		Group A Streptococcus tissue invasion by CD44-mediated cell signalling.	Pubmed	0.0007004	1	0.002528	0.02332	1	1	CD44
Pubmed	30296497		NF-YA enters cells through cell penetrating peptides.	Pubmed	0.0007004	1	0.002528	0.02332	1	1	NFYA
Pubmed	19823586		Rac inhibition reverses the phenotype of fibrotic fibroblasts.	Pubmed	0.0007004	1	0.002528	0.02332	1	1	RAC1
Pubmed	9700157		A membrane coat complex essential for endosome-to-Golgi retrograde transport in yeast.	Pubmed	0.0007004	1	0.002528	0.02332	1	1	VPS29
Pubmed	20862276		Targeted p120-catenin ablation disrupts dental enamel development.	Pubmed	0.0007004	1	0.002528	0.02332	1	1	CTNND1
Pubmed	19947555		[Expression and location of SPAG9 in human ejaculated spermatozoa].	Pubmed	0.0007004	1	0.002528	0.02332	1	1	SPAG9
Pubmed	16534869		P120ctn overexpression enhances beta-catenin-E-cadherin binding and down regulates expression of survivin and cyclin D1 in BEL-7404 hepatoma cells.	Pubmed	0.0007004	1	0.002528	0.02332	1	1	CTNND1
Pubmed	19460155		On the mechanism of autoinhibition of the RhoA-specific nucleotide exchange factor PDZRhoGEF.	Pubmed	0.0007004	1	0.002528	0.02332	1	1	ARHGEF11
Pubmed	27682597		p120-Catenin Is Required for Dietary Calcium Suppression of Oral Carcinogenesis in Mice.	Pubmed	0.0007004	1	0.002528	0.02332	1	1	CTNND1
Pubmed	22449225		CD44 expression in plexiform lesions of idiopathic pulmonary arterial hypertension.	Pubmed	0.0007004	1	0.002528	0.02332	1	1	CD44
Pubmed	20920234		Epigenetic regulation of CD44 in Hodgkin and non-Hodgkin lymphoma.	Pubmed	0.0007004	1	0.002528	0.02332	1	1	CD44
Pubmed	27506937		Deletion of epidermal Rac1 inhibits HPV-8 induced skin papilloma formation and facilitates HPV-8- and UV-light induced skin carcinogenesis.	Pubmed	0.0007004	1	0.002528	0.02332	1	1	RAC1
Pubmed	30474922		CD44v9 is associated with epithelial-mesenchymal transition and poor outcomes in esophageal squamous cell carcinoma.	Pubmed	0.0007004	1	0.002528	0.02332	1	1	CD44
Pubmed	26747179		Upregulation of CD44v6 contributes to acquired chemoresistance via the modulation of autophagy in colon cancer SW480 cells.	Pubmed	0.0007004	1	0.002528	0.02332	1	1	CD44
Pubmed	23838935		Mesenchymal CD44 expression contributes to the acquisition of an activated fibroblast phenotype via TWIST activation in the tumor microenvironment.	Pubmed	0.0007004	1	0.002528	0.02332	1	1	CD44
Pubmed	30142697		Epithelial-mesenchymal transition is activated in CD44-positive malignant ascites tumor cells of gastrointestinal cancer.	Pubmed	0.0007004	1	0.002528	0.02332	1	1	CD44
Pubmed	21215700		OPN promotes survival of activated T cells by up-regulating CD44 in patients with oral lichen planus.	Pubmed	0.0007004	1	0.002528	0.02332	1	1	CD44
Pubmed	7523494		Characterization of soluble CD44 in the circulation of mice. Levels are affected by immune activity and tumor growth.	Pubmed	0.0007004	1	0.002528	0.02332	1	1	CD44
Pubmed	28464387		P120-Catenin Mediates Intermittent Cyclic Mechanical Tension-Induced Inflammation in Chondrocytes.	Pubmed	0.0007004	1	0.002528	0.02332	1	1	CTNND1
Pubmed	27545604		Mechanical stress loading induces CD44 cleavage in human chondrocytic HCS-2/8 cells.	Pubmed	0.0007004	1	0.002528	0.02332	1	1	CD44
Pubmed	15004222		An assembly-incompetent mutant establishes a requirement for dynamin self-assembly in clathrin-mediated endocytosis in vivo.	Pubmed	0.0007004	1	0.002528	0.02332	1	1	DNM1
Pubmed	24662921		Mislocalization of the cell polarity protein scribble promotes mammary tumorigenesis and is associated with basal breast cancer.	Pubmed	0.0007004	1	0.002528	0.02332	1	1	SCRIB
Pubmed	9136928		Selective suppression of CD44 in keratinocytes of mice bearing an antisense CD44 transgene driven by a tissue-specific promoter disrupts hyaluronate metabolism in the skin and impairs keratinocyte proliferation.	Pubmed	0.0007004	1	0.002528	0.02332	1	1	CD44
Pubmed	15060067		Targeting Rac1 by the Yersinia effector protein YopE inhibits caspase-1-mediated maturation and release of interleukin-1beta.	Pubmed	0.0007004	1	0.002528	0.02332	1	1	RAC1
Pubmed	29907768		hMENA isoforms impact NSCLC patient outcome through fibronectin/?1 integrin axis.	Pubmed	0.0007004	1	0.002528	0.02332	1	1	ENAH
Pubmed	15979508		Golgins and GTPases, giving identity and structure to the Golgi apparatus.	Pubmed	0.0007004	1	0.002528	0.02332	1	1	USO1
Pubmed	24788963		Sperm?associated antigen 9 promotes astrocytoma cell invasion through the upregulation of podocalyxin.	Pubmed	0.0007004	1	0.002528	0.02332	1	1	SPAG9
Pubmed	14960575		Signaling through the leukocyte integrin LFA-1 in T cells induces a transient activation of Rac-1 that is regulated by Vav and PI3K/Akt-1.	Pubmed	0.0007004	1	0.002528	0.02332	1	1	RAC1
Pubmed	29894820		CD44-dependent inflammation, fibrogenesis, and collagenolysis regulates extracellular matrix remodeling and tensile strength during cutaneous wound healing.	Pubmed	0.0007004	1	0.002528	0.02332	1	1	CD44
Pubmed	21336985		c-Crk proto-oncogene contributes to transcriptional repression of p120-catenin in non-small cell lung cancer cells.	Pubmed	0.0007004	1	0.002528	0.02332	1	1	CTNND1
Pubmed	30997702		Exosome-transmitted p120-catenin suppresses hepatocellular carcinoma progression via STAT3 pathways.	Pubmed	0.0007004	1	0.002528	0.02332	1	1	CTNND1
Pubmed	7510702		Ligand binding specificity of alternatively spliced CD44 isoforms. Recognition and binding of hyaluronan by CD44R1.	Pubmed	0.0007004	1	0.002528	0.02332	1	1	CD44
Pubmed	16170364		Activation of Rac by cadherin through the c-Src-Rap1-phosphatidylinositol 3-kinase-Vav2 pathway.	Pubmed	0.0007004	1	0.002528	0.02332	1	1	RAC1
Pubmed	22272243		Anti-tumor effect against human cancer xenografts by a fully human monoclonal antibody to a variant 8-epitope of CD44R1 expressed on cancer stem cells.	Pubmed	0.0007004	1	0.002528	0.02332	1	1	CD44
Pubmed	10557099		From receptors to stress-activated MAP kinases.	Pubmed	0.0007004	1	0.002528	0.02332	1	1	SPAG9
Pubmed	18852874		CD44s and CD44v6 expression in head and neck epithelia.	Pubmed	0.0007004	1	0.002528	0.02332	1	1	CD44
Pubmed	28323124		CD44 is a key player in non-alcoholic steatohepatitis.	Pubmed	0.0007004	1	0.002528	0.02332	1	1	CD44
Pubmed	23891977		Numb regulates acinar cell dedifferentiation and survival during pancreatic damage and acinar-to-ductal metaplasia.	Pubmed	0.0007004	1	0.002528	0.02332	1	1	NUMB
Pubmed	12198147		Initial steps of Shigella infection depend on the cholesterol/sphingolipid raft-mediated CD44-IpaB interaction.	Pubmed	0.0007004	1	0.002528	0.02332	1	1	CD44
Pubmed	29923340		p120-catenin is required for regulating epidermal proliferation, differentiation, and barrier function.	Pubmed	0.0007004	1	0.002528	0.02332	1	1	CTNND1
Pubmed	10779525		Stimulation of NFkappa B activity by multiple signaling pathways requires PAK1.	Pubmed	0.0007004	1	0.002528	0.02332	1	1	RAC1
Pubmed	18382658		FAK/src-family dependent activation of the Ste20-like kinase SLK is required for microtubule-dependent focal adhesion turnover and cell migration.	Pubmed	0.0007004	1	0.002528	0.02332	1	1	SLK
Pubmed	9531542		A splice variant of CD44 expressed in the apical ectodermal ridge presents fibroblast growth factors to limb mesenchyme and is required for limb outgrowth.	Pubmed	0.0007004	1	0.002528	0.02332	1	1	CD44
Pubmed	7511928		CD44 isoform expression mediated by alternative splicing: tissue-specific regulation in mice.	Pubmed	0.0007004	1	0.002528	0.02332	1	1	CD44
Pubmed	11724896		Tissue distribution and cell type-specific expression of p120ctn isoforms.	Pubmed	0.0007004	1	0.002528	0.02332	1	1	CTNND1
Pubmed	24188721		Rac1-mediated indentation of resting neurons promotes the chain migration of new neurons in the rostral migratory stream of post-natal mouse brain.	Pubmed	0.0007004	1	0.002528	0.02332	1	1	RAC1
Pubmed	29142021		INF2-mediated actin polymerization at the ER stimulates mitochondrial calcium uptake, inner membrane constriction, and division.	Pubmed	0.0007004	1	0.002528	0.02332	1	1	INF2
Pubmed	11242086		GTPase activity of dynamin and resulting conformation change are essential for endocytosis.	Pubmed	0.0007004	1	0.002528	0.02332	1	1	DNM1
Pubmed	28460446		The cell polarity protein Scrib functions as a tumor suppressor in liver cancer.	Pubmed	0.0007004	1	0.002528	0.02332	1	1	SCRIB
Pubmed	11135665		How the Pseudomonas aeruginosa ExoS toxin downregulates Rac.	Pubmed	0.0007004	1	0.002528	0.02332	1	1	RAC1
Pubmed	20889563		Podocyte injury and albuminuria in mice with podocyte-specific overexpression of the Ste20-like kinase, SLK.	Pubmed	0.0007004	1	0.002528	0.02332	1	1	SLK
Pubmed	20416163		[Effect of CD44 gene silence on multi-drug resistance reversal and biologic activity in K562/A02 cells].	Pubmed	0.0007004	1	0.002528	0.02332	1	1	CD44
Pubmed	19100415		Endothelial function and novel adhesion molecule CD44 in kidney allograft recipients.	Pubmed	0.0007004	1	0.002528	0.02332	1	1	CD44
Pubmed	30630946		High Rac1 activity is functionally translated into cytosolic structures with unique nanoscale cytoskeletal architecture.	Pubmed	0.0007004	1	0.002528	0.02332	1	1	RAC1
Pubmed	28667181		DNM1 encephalopathy: A new disease of vesicle fission.	Pubmed	0.0007004	1	0.002528	0.02332	1	1	DNM1
Pubmed	23253699		Rac1+ cells distributed in accordance with CD 133+ cells in glioblastomas and the elevated invasiveness of CD 133+ glioma cells with higher Rac1 activity.	Pubmed	0.0007004	1	0.002528	0.02332	1	1	RAC1
Pubmed	23412604		Ras-related C3 botulinum toxin substrate 1 (RAC1) regulates glucose-stimulated insulin secretion via modulation of F-actin.	Pubmed	0.0007004	1	0.002528	0.02332	1	1	RAC1
Pubmed	21468542		p120-catenin isoform 3 regulates subcellular localization of Kaiso and promotes invasion in lung cancer cells via a phosphorylation-dependent mechanism.	Pubmed	0.0007004	1	0.002528	0.02332	1	1	CTNND1
Pubmed	25879033		Regulating Rac in the nervous system: molecular function and disease implication of Rac GEFs and GAPs.	Pubmed	0.0007004	1	0.002528	0.02332	1	1	RAC1
Pubmed	30909497		CD44s Assembles Hyaluronan Coat on Filopodia and Extracellular Vesicles and Induces Tumorigenicity of MKN74 Gastric Carcinoma Cells.	Pubmed	0.0007004	1	0.002528	0.02332	1	1	CD44
Pubmed	21993315		CD44 activation enhances acute monoblastic leukemia cell survival via Mcl-1 upregulation.	Pubmed	0.0007004	1	0.002528	0.02332	1	1	CD44
Pubmed	25169522		Prognostic value of CD44 variant exon 6 expression in non-small cell lung cancer: a meta-analysis.	Pubmed	0.0007004	1	0.002528	0.02332	1	1	CD44
Pubmed	18250322		Cell- and stimulus-dependent heterogeneity of synaptic vesicle endocytic recycling mechanisms revealed by studies of dynamin 1-null neurons.	Pubmed	0.0007004	1	0.002528	0.02332	1	1	DNM1
Pubmed	19360323		Butyrate-induced alterations of phosphoinositide metabolism, protein kinase C activity and reduced CD44 variant expression in HT-29 colon cancer cells.	Pubmed	0.0007004	1	0.002528	0.02332	1	1	CD44
Pubmed	9033596		The crystal structure of human rac1, a member of the rho-family complexed with a GTP analogue.	Pubmed	0.0007004	1	0.002528	0.02332	1	1	RAC1
Pubmed	28923838		Syngeneic Mouse Models of Oral Cancer Are Effectively Targeted by Anti-CD44-Based NIR-PIT.	Pubmed	0.0007004	1	0.002528	0.02332	1	1	CD44
Pubmed	29078376		Mib1 contributes to persistent directional cell migration by regulating the Ctnnd1-Rac1 pathway.	Pubmed	0.0007004	1	0.002528	0.02332	1	1	CTNND1
Pubmed	21258793		CD44 in hematological neoplasias.	Pubmed	0.0007004	1	0.002528	0.02332	1	1	CD44
Pubmed	25033008		Immunohistochemical expression of sperm-associated antigen 9 in nonmelanoma skin cancer.	Pubmed	0.0007004	1	0.002528	0.02332	1	1	SPAG9
Pubmed	11470431		Structure of the RGS-like domain from PDZ-RhoGEF: linking heterotrimeric g protein-coupled signaling to Rho GTPases.	Pubmed	0.0007004	1	0.002528	0.02332	1	1	ARHGEF11
Pubmed	18067889		Lamellipodia nucleation by filopodia depends on integrin occupancy and downstream Rac1 signaling.	Pubmed	0.0007004	1	0.002528	0.02332	1	1	RAC1
Pubmed	16707128		Differentiation of monocyte-derived dendritic cells is associated with upregulation and activation of Rac-1 small GTPase.	Pubmed	0.0007004	1	0.002528	0.02332	1	1	RAC1
Pubmed	23696027		SPAG9 is overexpressed in human astrocytoma and promotes cell proliferation and invasion.	Pubmed	0.0007004	1	0.002528	0.02332	1	1	SPAG9
Pubmed	12226094		Proteinase-mediated release of epithelial cell-associated CD44. Extracellular CD44 complexes with components of cellular matrices.	Pubmed	0.0007004	1	0.002528	0.02332	1	1	CD44
Pubmed	21279958		Expression of CD44s and CD44v6 in lung cancer and their correlation with prognostic factors.	Pubmed	0.0007004	1	0.002528	0.02332	1	1	CD44
Pubmed	21276692		Low molecular weight (LMW) heparin inhibits injury-induced femoral artery remodeling in mouse via upregulating CD44 expression.	Pubmed	0.0007004	1	0.002528	0.02332	1	1	CD44
Pubmed	2454887		The Ina and Inb blood group antigens are located on a glycoprotein of 80,000 MW (the CDw44 glycoprotein) whose expression is influenced by the In(Lu) gene.	Pubmed	0.0007004	1	0.002528	0.02332	1	1	CD44
Pubmed	21866090		Inverted formin 2 mutations with variable expression in patients with sporadic and hereditary focal and segmental glomerulosclerosis.	Pubmed	0.0007004	1	0.002528	0.02332	1	1	INF2
Pubmed	22024057		Significance of CD44s and CD44v6 expression in pancreaticobiliary maljunction.	Pubmed	0.0007004	1	0.002528	0.02332	1	1	CD44
Pubmed	19952968		CD44v6 expression in intraductal papillary mucinous neoplasms of the pancreas.	Pubmed	0.0007004	1	0.002528	0.02332	1	1	CD44
Pubmed	19912362		Systematic assessment of the prognostic impact of membranous CD44v6 protein expression in colorectal cancer.	Pubmed	0.0007004	1	0.002528	0.02332	1	1	CD44
Pubmed	29505822		An autoregulatory loop controls the expression of the transcription factor NF-Y.	Pubmed	0.0007004	1	0.002528	0.02332	1	1	NFYA
Pubmed	15597151		CD44 and hyaluronic acid regulate in vivo iNOS expression and metalloproteinase activity in murine air-pouch inflammation.	Pubmed	0.0007004	1	0.002528	0.02332	1	1	CD44
Pubmed	26708679		CD44 promotes chemoresistance in T-ALL by increased drug efflux.	Pubmed	0.0007004	1	0.002528	0.02332	1	1	CD44
Pubmed	12702150		CD44 variant isoform v10 is expressed on tumor-infiltrating lymphocytes and mediates hyaluronan-independent heterotypic cell-cell adhesion to melanoma cells.	Pubmed	0.0007004	1	0.002528	0.02332	1	1	CD44
Pubmed	16754687		Dual regulation of Rho and Rac by p120 catenin controls adipocyte plasma membrane trafficking.	Pubmed	0.0007004	1	0.002528	0.02332	1	1	CTNND1
Pubmed	15638368		Glycoprotein CD44 variant 4 expression in tumour epithelial cells of patients with colorectal cancer.	Pubmed	0.0007004	1	0.002528	0.02332	1	1	CD44
Pubmed	29476448		Ras-Related C3 Botulinum Toxin Substrate 1 Promotes Axonal Regeneration after Stroke in Mice.	Pubmed	0.0007004	1	0.002528	0.02332	1	1	RAC1
Pubmed	29410444		Pro-metastatic collagen lysyl hydroxylase dimer assemblies stabilized by Fe	Pubmed	0.0007004	1	0.002528	0.02332	1	1	PLOD2
Pubmed	12485845		Antagonistic signaling pathways regulate alternative splicing of CD44 in T cells.	Pubmed	0.0007004	1	0.002528	0.02332	1	1	CD44
Pubmed	24960658		Molecular typing for the Indian blood group associated 252G>C single nucleotide polymorphism in a selected cohort of Australian blood donors.	Pubmed	0.0007004	1	0.002528	0.02332	1	1	CD44
Pubmed	24980814		The tumor suppressive role of NUMB isoform 1 in esophageal squamous cell carcinoma.	Pubmed	0.0007004	1	0.002528	0.02332	1	1	NUMB
Pubmed	18985426		Identification of invasion specific splice variants of the cytoskeletal protein Mena present in mammary tumor cells during invasion in vivo.	Pubmed	0.0007004	1	0.002528	0.02332	1	1	ENAH
Pubmed	26934841		Cancer testis antigen SPAG9 is a promising marker for the diagnosis and treatment of lung cancer.	Pubmed	0.0007004	1	0.002528	0.02332	1	1	SPAG9
Pubmed	8509359		The identification of a new alternative exon with highly restricted tissue expression in transcripts encoding the mouse Pgp-1 (CD44) homing receptor. Comparison of all 10 variable exons between mouse, human, and rat.	Pubmed	0.0007004	1	0.002528	0.02332	1	1	CD44
Pubmed	15578568		Effect of CD44 deficiency on in vitro and in vivo osteoclast formation.	Pubmed	0.0007004	1	0.002528	0.02332	1	1	CD44
Pubmed	25116630		Terminal sialic acids on CD44 N-glycans can block hyaluronan binding by forming competing intramolecular contacts with arginine sidechains.	Pubmed	0.0007004	1	0.002528	0.02332	1	1	CD44
Pubmed	20565797		Identification and expression analysis of splice variants of mouse enabled homologue during development and in adult tissues.	Pubmed	0.0007004	1	0.002528	0.02332	1	1	ENAH
Pubmed	7068174		Biochemical characterization and cellular distribution of a polymorphic, murine cell-surface glycoprotein expressed on lymphoid tissues.	Pubmed	0.0007004	1	0.002528	0.02332	1	1	CD44
Pubmed	26415596		The association of cholesterol absorption gene Numb polymorphism with Coronary Artery Disease among Han Chinese and Uighur Chinese in Xinjiang, China.	Pubmed	0.0007004	1	0.002528	0.02332	1	1	NUMB
Pubmed	31455288		PLOD2 contributes to drug resistance in laryngeal cancer by promoting cancer stem cell-like characteristics.	Pubmed	0.0007004	1	0.002528	0.02332	1	1	PLOD2
Pubmed	20702615		The ESEV PDZ-binding motif of the avian influenza A virus NS1 protein protects infected cells from apoptosis by directly targeting Scribble.	Pubmed	0.0007004	1	0.002528	0.02332	1	1	SCRIB
Pubmed	9310473		CD44 regulates hematopoietic progenitor distribution, granuloma formation, and tumorigenicity.	Pubmed	0.0007004	1	0.002528	0.02332	1	1	CD44
Pubmed	21238585		CD44-mediated elongated T cell spreading requires Pyk2 activation by Src family kinases, extracellular calcium, phospholipase C and phosphatidylinositol-3 kinase.	Pubmed	0.0007004	1	0.002528	0.02332	1	1	CD44
Pubmed	8012656		Localization and abundance of fodrin during keratinocyte differentiation.	Pubmed	0.0007004	1	0.002528	0.02332	1	1	SPTAN1
Pubmed	2682651		Isolation of mouse CD44 cDNA: structural features are distinct from the primate cDNA.	Pubmed	0.0007004	1	0.002528	0.02332	1	1	CD44
Pubmed	27179074		Scribble is required for pregnancy-induced alveologenesis in the adult mammary gland.	Pubmed	0.0007004	1	0.002528	0.02332	1	1	SCRIB
Pubmed	2681416		Molecular cloning and expression of Pgp-1. The mouse homolog of the human H-CAM (Hermes) lymphocyte homing receptor.	Pubmed	0.0007004	1	0.002528	0.02332	1	1	CD44
Pubmed	24699672		CD44 gene polymorphisms and environmental factors on oral cancer susceptibility in Taiwan.	Pubmed	0.0007004	1	0.002528	0.02332	1	1	CD44
Pubmed	18250474		CD44 is critically involved in infarct healing by regulating the inflammatory and fibrotic response.	Pubmed	0.0007004	1	0.002528	0.02332	1	1	CD44
Pubmed	12198773		Differential expression of CD44(S) and variant isoforms v3, v10 in three-dimensional cultures of mouse melanoma cell lines.	Pubmed	0.0007004	1	0.002528	0.02332	1	1	CD44
Pubmed	27837431		Obesity-induced endoplasmic reticulum stress suppresses nuclear factor-Y expression.	Pubmed	0.0007004	1	0.002528	0.02332	1	1	NFYA
Pubmed	8352881		Novel variants of CD44 arising from alternative splicing: changes in the CD44 alternative splicing pattern of MCF-7 breast carcinoma cells treated with hyaluronidase.	Pubmed	0.0007004	1	0.002528	0.02332	1	1	CD44
Pubmed	19077409		Increased expression of CD44s in conventional renal cell carcinomas with renal vein or vena cava thrombosis. a retrospective evaluation of the expression of CD44s by immunohistochemical analysis in conventional RCC patients and in conventional RCC patients with renal vein or vena cava thrombosis.	Pubmed	0.0007004	1	0.002528	0.02332	1	1	CD44
Pubmed	1588318		Isolation and identification of hepatitis E virus in Xinjiang, China.	Pubmed	0.0007004	1	0.002528	0.02332	1	1	RPS24
Pubmed	25991673		Endothelial Rac1 is essential for hematogenous metastasis to the lung.	Pubmed	0.0007004	1	0.002528	0.02332	1	1	RAC1
Pubmed	21257905		Enforced hematopoietic cell E- and L-selectin ligand (HCELL) expression primes transendothelial migration of human mesenchymal stem cells.	Pubmed	0.0007004	1	0.002528	0.02332	1	1	CD44
Pubmed	15638386		Molecule CD44 variant 10 expression in lymphocytes infiltrating tumour tissues and epithelial cells in patients with colorectal cancer.	Pubmed	0.0007004	1	0.002528	0.02332	1	1	CD44
Pubmed	23813956		Scribble regulates an EMT polarity pathway through modulation of MAPK-ERK signaling to mediate junction formation.	Pubmed	0.0007004	1	0.002528	0.02332	1	1	SCRIB
Pubmed	19618964		The amino acid motif L/IIxxFE defines a novel actin-binding sequence in PDZ-RhoGEF.	Pubmed	0.0007004	1	0.002528	0.02332	1	1	ARHGEF11
Pubmed	23039365		Overexpression of CD44 accompanies acquired tamoxifen resistance in MCF7 cells and augments their sensitivity to the stromal factors, heregulin and hyaluronan.	Pubmed	0.0007004	1	0.002528	0.02332	1	1	CD44
Pubmed	21087933		Low cholesterol triggers membrane microdomain-dependent CD44 shedding and suppresses tumor cell migration.	Pubmed	0.0007004	1	0.002528	0.02332	1	1	CD44
Pubmed	22421922		Rac1 is a possible link between obesity and oxidative stress in Chinese overweight adolescents.	Pubmed	0.0007004	1	0.002528	0.02332	1	1	RAC1
Pubmed	29932987		Hepatic Rac1 GTPase contributes to liver-mediated basal immune homeostasis and LPS-induced endotoxemia.	Pubmed	0.0007004	1	0.002528	0.02332	1	1	RAC1
Pubmed	27738347		Common polymorphisms in CD44 gene and susceptibility to cancer: A systematic review and meta-analysis of 45 studies.	Pubmed	0.0007004	1	0.002528	0.02332	1	1	CD44
Pubmed	27815484		The Prognostic Value of CD44 Expression in Epithelial-Mesenchymal Transition: Preliminary Data from Patients with Gastric and Esophageal Cancer.	Pubmed	0.0007004	1	0.002528	0.02332	1	1	CD44
Pubmed	27193094		Overexpression of CTNND1 in hepatocellular carcinoma promotes carcinous characters through activation of Wnt/?-catenin signaling.	Pubmed	0.0007004	1	0.002528	0.02332	1	1	CTNND1
Pubmed	25273174		?-catenin promotes the malignant phenotype in breast cancer.	Pubmed	0.0007004	1	0.002528	0.02332	1	1	CTNND1
Pubmed	22120634		p120-catenin modulates airway epithelial cell migration induced by cigarette smoke.	Pubmed	0.0007004	1	0.002528	0.02332	1	1	CTNND1
Pubmed	23847988		[Case report; A case of familial focal segmental glomerulosclerosis with a mutation in the formin INF2].	Pubmed	0.0007004	1	0.002528	0.02332	1	1	INF2
Pubmed	26944313		NUMB inactivation confers resistance to imatinib in chronic myeloid leukemia cells.	Pubmed	0.0007004	1	0.002528	0.02332	1	1	NUMB
Pubmed	21414312		Inhibition of hypoxia-induced retinal neovascularization in mice with short hairpin RNA targeting Rac1, possibly via blockading redox signaling.	Pubmed	0.0007004	1	0.002528	0.02332	1	1	RAC1
Pubmed	24750242		RAC1 inhibition as a therapeutic target for gefitinib-resistant non-small-cell lung cancer.	Pubmed	0.0007004	1	0.002528	0.02332	1	1	RAC1
Pubmed	14678971		The B subunit of the CCAAT box binding transcription factor complex (CBF/NF-Y) is essential for early mouse development and cell proliferation.	Pubmed	0.0007004	1	0.002528	0.02332	1	1	NFYA
Pubmed	24680978		Polymorphism of CD44 influences the efficacy of CD34(+) cells mobilization in patients with hematological malignancies.	Pubmed	0.0007004	1	0.002528	0.02332	1	1	CD44
Pubmed	26477567		Phosphorylation and isoform use in p120-catenin during development and tumorigenesis.	Pubmed	0.0007004	1	0.002528	0.02332	1	1	CTNND1
Pubmed	23669401		Thiopurine effectiveness in patients with Crohn's disease: a study of genetic and clinical predictive factors.	Pubmed	0.0007004	1	0.002528	0.02332	1	1	RAC1
Pubmed	27428426		Decreased Usage of Specific Scrib Exons Defines a More Malignant Phenotype of Breast Cancer With Worsened Survival.	Pubmed	0.0007004	1	0.002528	0.02332	1	1	SCRIB
Pubmed	25885881		Rac1 Polymorphisms and Thiopurine Efficacy in Children With Inflammatory Bowel Disease.	Pubmed	0.0007004	1	0.002528	0.02332	1	1	RAC1
Pubmed	27623380		Rac-ing from Epithelial Secretor to Eater.	Pubmed	0.0007004	1	0.002528	0.02332	1	1	RAC1
Pubmed	18362172		Interaction of CD44 and hyaluronan is the dominant mechanism for neutrophil sequestration in inflamed liver sinusoids.	Pubmed	0.0007004	1	0.002528	0.02332	1	1	CD44
Pubmed	20803156		Variable renal phenotype in a family with an INF2 mutation.	Pubmed	0.0007004	1	0.002528	0.02332	1	1	INF2
Pubmed	30348713		CD44 Predicts Early Recurrence in Pancreatic Cancer Patients Undergoing Radical Surgery.	Pubmed	0.0007004	1	0.002528	0.02332	1	1	CD44
Pubmed	17090688		Rac1-mediated Bcl-2 induction is critical in antigen-induced CD4 single-positive differentiation of a CD4+CD8+ immature thymocyte line.	Pubmed	0.0007004	1	0.002528	0.02332	1	1	RAC1
Pubmed	28886345		RAC1 Missense Mutations in Developmental Disorders with Diverse Phenotypes.	Pubmed	0.0007004	1	0.002528	0.02332	1	1	RAC1
Pubmed	15070674		CD44 and hyaluronic acid cooperate with SDF-1 in the trafficking of human CD34+ stem/progenitor cells to bone marrow.	Pubmed	0.0007004	1	0.002528	0.02332	1	1	CD44
Pubmed	1991450		The hematopoietic and epithelial forms of CD44 are distinct polypeptides with different adhesion potentials for hyaluronate-bearing cells.	Pubmed	0.0007004	1	0.002528	0.02332	1	1	CD44
Pubmed	21294926		Enhancive effects of Lewis y antigen on CD44-mediated adhesion and spreading of human ovarian cancer cell line RMG-I.	Pubmed	0.0007004	1	0.002528	0.02332	1	1	CD44
Pubmed	21827751		CD44 and HCELL: preventing hematogenous metastasis at step 1.	Pubmed	0.0007004	1	0.002528	0.02332	1	1	CD44
Pubmed	25429076		Invasive breast carcinoma cells from patients exhibit MenaINV- and macrophage-dependent transendothelial migration.	Pubmed	0.0007004	1	0.002528	0.02332	1	1	ENAH
Pubmed	17657222		The multi-functional cellular adhesion molecule CD44 is regulated by the 8;21 chromosomal translocation.	Pubmed	0.0007004	1	0.002528	0.02332	1	1	CD44
Pubmed	10597294		Cloning of a novel human Rac1b splice variant with increased expression in colorectal tumors.	Pubmed	0.0007004	1	0.002528	0.02332	1	1	RAC1
Pubmed	24618343		CD44v8-10 is a cancer-specific marker for gastric cancer stem cells.	Pubmed	0.0007004	1	0.002528	0.02332	1	1	CD44
Pubmed	24508121		Cigarette smoke-induced alveolar epithelial-mesenchymal transition is mediated by Rac1 activation.	Pubmed	0.0007004	1	0.002528	0.02332	1	1	RAC1
Pubmed	11862392		Lack of a consistent relationship between demethylation of the CD44 promoter and CD44 expression.	Pubmed	0.0007004	1	0.002528	0.02332	1	1	CD44
Pubmed	22125838		[The relationship between CD44 and immune escape in gastric carcinoma].	Pubmed	0.0007004	1	0.002528	0.02332	1	1	CD44
Pubmed	31515790		[Analysis of a pedigree with autosomal dominant intermediate Charcot-Marie-Tooth disease type E and nephropathy].	Pubmed	0.0007004	1	0.002528	0.02332	1	1	INF2
Pubmed	10378887		CD44 isoforms in normal and leukemic hematopoiesis.	Pubmed	0.0007004	1	0.002528	0.02332	1	1	CD44
Pubmed	27221318		Calsyntenin-1 mediates hepatitis C virus replication.	Pubmed	0.0007004	1	0.002528	0.02332	1	1	CLSTN1
Pubmed	12820426		Expression of E-cadherin, beta-catenin, CD44s and CD44v6 in gastric adenocarcinoma: relationship with lymph node metastasis.	Pubmed	0.0007004	1	0.002528	0.02332	1	1	CD44
Pubmed	28030817		CD44v6 overexpression related to metastasis and poor prognosis of colorectal cancer: A meta-analysis.	Pubmed	0.0007004	1	0.002528	0.02332	1	1	CD44
Pubmed	26039629		Novel mutations in the inverted formin 2 gene of Chinese families contribute to focal segmental glomerulosclerosis.	Pubmed	0.0007004	1	0.002528	0.02332	1	1	INF2
Pubmed	25447529		CD44 variant, but not standard CD44 isoforms, mediate disassembly of endothelial VE-cadherin junction on metastatic melanoma cells.	Pubmed	0.0007004	1	0.002528	0.02332	1	1	CD44
Pubmed	22242150		CD44 expression in oro-pharyngeal carcinoma tissues and cell lines.	Pubmed	0.0007004	1	0.002528	0.02332	1	1	CD44
Pubmed	27748415		The alternatively-included 11a sequence modifies the effects of Mena on actin cytoskeletal organization and cell behavior.	Pubmed	0.0007004	1	0.002528	0.02332	1	1	ENAH
Pubmed	25975956		Relevance of ?Gal-?GalNAc-containing glycans and the enzymes involved in their synthesis for invasion and survival in breast cancer patients.	Pubmed	0.0007004	1	0.002528	0.02332	1	1	CD44
Pubmed	25064733		Evaluation of soluble CD44 protein marker to distinguish the premalignant and malignant carcinoma cases in cervical cancer patients.	Pubmed	0.0007004	1	0.002528	0.02332	1	1	CD44
Pubmed	22494620		RAC1 GTPase plays an important role in ?-irradiation induced G2/M checkpoint activation.	Pubmed	0.0007004	1	0.002528	0.02332	1	1	RAC1
Pubmed	19820019		Sperm-associated antigen 9: a novel diagnostic marker for thyroid cancer.	Pubmed	0.0007004	1	0.002528	0.02332	1	1	SPAG9
Pubmed	25461272		Impacts of CD44 knockdown in cancer cells on tumor and host metabolic systems revealed by quantitative imaging mass spectrometry.	Pubmed	0.0007004	1	0.002528	0.02332	1	1	CD44
Pubmed	16557236		Hyaluronan-CD44 interaction stimulates keratinocyte differentiation, lamellar body formation/secretion, and permeability barrier homeostasis.	Pubmed	0.0007004	1	0.002528	0.02332	1	1	CD44
Pubmed	29571051		Substrate stiffness modulates the multipotency of human neural crest derived ectomesenchymal stem cells via CD44 mediated PDGFR signaling.	Pubmed	0.0007004	1	0.002528	0.02332	1	1	CD44
Pubmed	25480416		Overexpression of Numb suppresses growth, migration, and invasion of human clear cell renal cell carcinoma cells.	Pubmed	0.0007004	1	0.002528	0.02332	1	1	NUMB
Pubmed	18438684		Increased soluble CD44 concentrations are associated with larger tumor size and lymph node metastasis in breast cancer patients.	Pubmed	0.0007004	1	0.002528	0.02332	1	1	CD44
Pubmed	22499789		Expression-based genome-wide association study links the receptor CD44 in adipose tissue with type 2 diabetes.	Pubmed	0.0007004	1	0.002528	0.02332	1	1	CD44
Pubmed	26818812		SLK/LOSK kinase regulates cell motility independently of microtubule organization and Golgi polarization.	Pubmed	0.0007004	1	0.002528	0.02332	1	1	SLK
Pubmed	15694128		Tissue-specific expression and regulation of the alternatively-spliced forms of lysyl hydroxylase 2 (LH2) in human kidney cells and skin fibroblasts.	Pubmed	0.0007004	1	0.002528	0.02332	1	1	PLOD2
Pubmed	26639196		The homing receptor CD44 is involved in the progression of precancerous gastric lesions in patients infected with Helicobacter pylori and in development of mucous metaplasia in mice.	Pubmed	0.0007004	1	0.002528	0.02332	1	1	CD44
Pubmed	12635659		CD44H is expressed by cells of the oligodendrocyte lineage and by oligodendrogliomas in humans.	Pubmed	0.0007004	1	0.002528	0.02332	1	1	CD44
Pubmed	26302298		Crystal structure of the dynamin tetramer.	Pubmed	0.0007004	1	0.002528	0.02332	1	1	DNM1
Pubmed	14662895		A novel protein highly expressed in testis is overexpressed in systemic sclerosis fibroblasts and targeted by autoantibodies.	Pubmed	0.0007004	1	0.002528	0.02332	1	1	SPAG9
Pubmed	7874505		Brain alpha erythroid spectrin: identification, compartmentalization, and beta spectrin associations.	Pubmed	0.0007004	1	0.002528	0.02332	1	1	SPTAN1
Pubmed	23908769		Dynamin phosphorylation controls optimization of endocytosis for brief action potential bursts.	Pubmed	0.0007004	1	0.002528	0.02332	1	1	DNM1
Pubmed	20935625		Direct dynamin-actin interactions regulate the actin cytoskeleton.	Pubmed	0.0007004	1	0.002528	0.02332	1	1	DNM1
Pubmed	29654694		High Expression of Retinoic Acid Induced 14 (RAI14) in Gastric Cancer and Its Prognostic Value.	Pubmed	0.0007004	1	0.002528	0.02332	1	1	RAI14
Pubmed	18978357		AlphaII-spectrin is critical for cell adhesion and cell cycle.	Pubmed	0.0007004	1	0.002528	0.02332	1	1	SPTAN1
Pubmed	18234849		The dual role of CD44 as a functional P-selectin ligand and fibrin receptor in colon carcinoma cell adhesion.	Pubmed	0.0007004	1	0.002528	0.02332	1	1	CD44
Pubmed	21670198		Mena invasive (MenaINV) promotes multicellular streaming motility and transendothelial migration in a mouse model of breast cancer.	Pubmed	0.0007004	1	0.002528	0.02332	1	1	ENAH
Pubmed	24186075		Association of genetic variants of cancer stem cell gene CD44 haplotypes with gallbladder cancer susceptibility in North Indian population.	Pubmed	0.0007004	1	0.002528	0.02332	1	1	CD44
Pubmed	16785522		CD44 differentially activates mouse NK T cells and conventional T cells.	Pubmed	0.0007004	1	0.002528	0.02332	1	1	CD44
Pubmed	12439723		Butyrate down-regulates CD44 transcription and liver colonisation in a highly metastatic human colon carcinoma cell line.	Pubmed	0.0007004	1	0.002528	0.02332	1	1	CD44
Pubmed	2722814		The alkali light chains of human smooth and nonmuscle myosins are encoded by a single gene. Tissue-specific expression by alternative splicing pathways.	Pubmed	0.0007004	1	0.002528	0.02332	1	1	MYL6
Pubmed	18574703		Ablation of the scaffold protein JLP causes reduced fertility in male mice.	Pubmed	0.0007004	1	0.002528	0.02332	1	1	SPAG9
Pubmed	24848679		Rac1-dependent lamellipodial motility in prostate cancer PC-3 cells revealed by optogenetic control of Rac1 activity.	Pubmed	0.0007004	1	0.002528	0.02332	1	1	RAC1
Pubmed	23430616		Inactivation of nuclear factor-Y inhibits vascular smooth muscle cell proliferation and neointima formation.	Pubmed	0.0007004	1	0.002528	0.02332	1	1	NFYA
Pubmed	7513650		Immunocytochemical localization of CD44 in the mouse retina.	Pubmed	0.0007004	1	0.002528	0.02332	1	1	CD44
Pubmed	19598259		CD44-positive cells are responsible for gemcitabine resistance in pancreatic cancer cells.	Pubmed	0.0007004	1	0.002528	0.02332	1	1	CD44
Pubmed	25737167		CD44 as a potential diagnostic tumor marker.	Pubmed	0.0007004	1	0.002528	0.02332	1	1	CD44
Pubmed	30409306		Crosstalk between Raf-MEK-ERK and PI3K-Akt-GSK3? signaling networks promotes chemoresistance, invasion/migration and stemness via expression of CD44 variants (v4 and v6) in oral cancer.	Pubmed	0.0007004	1	0.002528	0.02332	1	1	CD44
Pubmed	28630074		The Enterohemorrhagic Escherichia coli Effector EspW Triggers Actin Remodeling in a Rac1-Dependent Manner.	Pubmed	0.0007004	1	0.002528	0.02332	1	1	RAC1
Pubmed	25886575		Induction of tumor initiation is dependent on CD44s in c-Met? hepatocellular carcinoma.	Pubmed	0.0007004	1	0.002528	0.02332	1	1	CD44
Pubmed	30018080		CD44 is a RAS/STAT5-regulated invasion receptor that triggers disease expansion in advanced mastocytosis.	Pubmed	0.0007004	1	0.002528	0.02332	1	1	CD44
Pubmed	28677740		Isoform switch of CD44 induces different chemotactic and tumorigenic ability in gallbladder cancer.	Pubmed	0.0007004	1	0.002528	0.02332	1	1	CD44
Pubmed	19415765		Identification of gastric cancer stem cells using the cell surface marker CD44.	Pubmed	0.0007004	1	0.002528	0.02332	1	1	CD44
Pubmed	7591309		CD44 expression patterns in breast and colon tumors: a PCR-based study of splice variants.	Pubmed	0.0007004	1	0.002528	0.02332	1	1	CD44
Pubmed	23872314		Numb modulates the paracellular permeability of intestinal epithelial cells through regulating apical junctional complex assembly and myosin light chain phosphorylation.	Pubmed	0.0007004	1	0.002528	0.02332	1	1	NUMB
Pubmed	24122205		Characterization of CD44 variant expression in head and neck squamous cell carcinomas.	Pubmed	0.0007004	1	0.002528	0.02332	1	1	CD44
Pubmed	22865879		The liberation of CD44 intracellular domain modulates adenoviral vector transgene expression.	Pubmed	0.0007004	1	0.002528	0.02332	1	1	CD44
Pubmed	23185021		Synthetic spatially graded Rac activation drives cell polarization and movement.	Pubmed	0.0007004	1	0.002528	0.02332	1	1	RAC1
Pubmed	23521651		INF2 mutations in Charcot-Marie-Tooth disease complicated with focal segmental glomerulosclerosis.	Pubmed	0.0007004	1	0.002528	0.02332	1	1	INF2
Pubmed	27387989		70-kDa Heat Shock Protein Downregulates Dynamin in Experimental Stroke: A New Therapeutic Target?	Pubmed	0.0007004	1	0.002528	0.02332	1	1	DNM1
Pubmed	16998484		Targeting of CD44 eradicates human acute myeloid leukemic stem cells.	Pubmed	0.0007004	1	0.002528	0.02332	1	1	CD44
Pubmed	20530438		Unique SNP in CD44 intron 1 and its role in breast cancer development.	Pubmed	0.0007004	1	0.002528	0.02332	1	1	CD44
Pubmed	26680363		Characterization of the expression of the pro-metastatic Mena(INV) isoform during breast tumor progression.	Pubmed	0.0007004	1	0.002528	0.02332	1	1	ENAH
Pubmed	23793749		Mechanistic insights into mutually exclusive splicing in dynamin 1.	Pubmed	0.0007004	1	0.002528	0.02332	1	1	DNM1
Pubmed	17708612		Effects of body-resistance strengthening and tumor-suppressing granules on immune adhesion function of red blood cells and expression of metastasis protein CD44 in tumor cells of patients with esophageal carcinoma.	Pubmed	0.0007004	1	0.002528	0.02332	1	1	CD44
Pubmed	22321833		Heparin/heparan sulfate/CD44-v3 enhances cell migration in term placenta-derived immortalized human trophoblast cells.	Pubmed	0.0007004	1	0.002528	0.02332	1	1	CD44
Pubmed	22646320		Cryptococcus neoformans phospholipase B1 activates host cell Rac1 for traversal across the blood-brain barrier.	Pubmed	0.0007004	1	0.002528	0.02332	1	1	RAC1
Pubmed	25079357		Agonist-induced platelet procoagulant activity requires shear and a Rac1-dependent signaling mechanism.	Pubmed	0.0007004	1	0.002528	0.02332	1	1	RAC1
Pubmed	24478459		Alternate pleckstrin homology domain orientations regulate dynamin-catalyzed membrane fission.	Pubmed	0.0007004	1	0.002528	0.02332	1	1	DNM1
Pubmed	30069048		Cryo-EM of the dynamin polymer assembled on lipid membrane.	Pubmed	0.0007004	1	0.002528	0.02332	1	1	DNM1
Pubmed	24619956		Autocrine fibroblast growth factor 18 signaling mediates Wnt-dependent stimulation of CD44-positive human colorectal adenoma cells.	Pubmed	0.0007004	1	0.002528	0.02332	1	1	CD44
Pubmed	30994039		Arhgef1 Plays a Vital Role in Platelet Function and Thrombogenesis.	Pubmed	0.0007004	1	0.002528	0.02332	1	1	ARHGEF11
Pubmed	25369610		There is no change in soluble leucocyte selectin concentrations in whole blood after 48 hours of storage at 4 °C.	Pubmed	0.0007004	1	0.002528	0.02332	1	1	CD44
Pubmed	21439300		A model of localised Rac1 activation in endothelial cells due to fluid flow.	Pubmed	0.0007004	1	0.002528	0.02332	1	1	RAC1
Pubmed	25640224		Rac1 nucleocytoplasmic shuttling drives nuclear shape changes and tumor invasion.	Pubmed	0.0007004	1	0.002528	0.02332	1	1	RAC1
Pubmed	19278959		Rac1 is a critical mediator of endothelium-derived neurotrophic activity.	Pubmed	0.0007004	1	0.002528	0.02332	1	1	RAC1
Pubmed	14742719		Identification of a novel sequence in PDZ-RhoGEF that mediates interaction with the actin cytoskeleton.	Pubmed	0.0007004	1	0.002528	0.02332	1	1	ARHGEF11
Pubmed	24520900		The scaffold protein JLP plays a key role in regulating ultraviolet B-induced apoptosis in mice.	Pubmed	0.0007004	1	0.002528	0.02332	1	1	SPAG9
Pubmed	24651551		Transgenic expression of constitutively active RAC1 disrupts mouse rod morphogenesis.	Pubmed	0.0007004	1	0.002528	0.02332	1	1	RAC1
Pubmed	17115888		Hypertension caused by transgenic overexpression of Rac1.	Pubmed	0.0007004	1	0.002528	0.02332	1	1	RAC1
Pubmed	23027656		Rac1 signalling mediates doxorubicin-induced cardiotoxicity through both reactive oxygen species-dependent and -independent pathways.	Pubmed	0.0007004	1	0.002528	0.02332	1	1	RAC1
Pubmed	24397969		Antibody against CD44s inhibits pancreatic tumor initiation and postradiation recurrence in mice.	Pubmed	0.0007004	1	0.002528	0.02332	1	1	CD44
Pubmed	12492499		Altered expression of the catenin p120 in human cancer: implications for tumor progression.	Pubmed	0.0007004	1	0.002528	0.02332	1	1	CTNND1
Pubmed	12909359		Three CCAAT-boxes and a single cell cycle genes homology region (CHR) are the major regulating sites for transcription from the human cyclin B2 promoter.	Pubmed	0.0007004	1	0.002528	0.02332	1	1	NFYA
Pubmed	25289457		Redox regulation of Rac1 by thiol oxidation.	Pubmed	0.0007004	1	0.002528	0.02332	1	1	RAC1
Pubmed	20203103		Activation of Rac1 is closely related to androgen-independent cell proliferation of prostate cancer cells both in vitro and in vivo.	Pubmed	0.0007004	1	0.002528	0.02332	1	1	RAC1
Pubmed	21242959		The role of CD44 in the acute and resolution phase of the host response during pneumococcal pneumonia.	Pubmed	0.0007004	1	0.002528	0.02332	1	1	CD44
Pubmed	18384513		Characterization of Numb expression in astrocytomas.	Pubmed	0.0007004	1	0.002528	0.02332	1	1	NUMB
Pubmed	16906571		CD44 regulates myoblast migration and differentiation.	Pubmed	0.0007004	1	0.002528	0.02332	1	1	CD44
Pubmed	25194445		The prognostic value of CD44 expression in gastric cancer: a meta-analysis.	Pubmed	0.0007004	1	0.002528	0.02332	1	1	CD44
Pubmed	16110356		Expression of a novel alternative transcript of the novel retinal pigment epithelial cell gene NORPEG in human testes.	Pubmed	0.0007004	1	0.002528	0.02332	1	1	RAI14
Pubmed	26811325		Tumor Cell-Driven Extracellular Matrix Remodeling Drives Haptotaxis during Metastatic Progression.	Pubmed	0.0007004	1	0.002528	0.02332	1	1	ENAH
Pubmed	24786604		Rac1 as a potential therapeutic target for chemo-radioresistant head and neck squamous cell carcinomas (HNSCC).	Pubmed	0.0007004	1	0.002528	0.02332	1	1	RAC1
Pubmed	27302072		Human NUMB6 Induces Epithelial-Mesenchymal Transition and Enhances Breast Cancer Cells Migration and Invasion.	Pubmed	0.0007004	1	0.002528	0.02332	1	1	NUMB
Pubmed	20599710		Role of p120-catenin in the morphological changes of endothelial cells exposed to fluid shear stress.	Pubmed	0.0007004	1	0.002528	0.02332	1	1	CTNND1
Pubmed	25758356		Rac1 GTPase-deficient HeLa cells present reduced DNA repair, proliferation, and survival under UV or gamma irradiation.	Pubmed	0.0007004	1	0.002528	0.02332	1	1	RAC1
Pubmed	20179179		Rac1 targeting suppresses p53 deficiency-mediated lymphomagenesis.	Pubmed	0.0007004	1	0.002528	0.02332	1	1	RAC1
Pubmed	16494957		Characterization of human Enah gene.	Pubmed	0.0007004	1	0.002528	0.02332	1	1	ENAH
Pubmed	21393860		CD44 splice isoform switching in human and mouse epithelium is essential for epithelial-mesenchymal transition and breast cancer progression.	Pubmed	0.0007004	1	0.002528	0.02332	1	1	CD44
Pubmed	30692202		CD44 splice isoform switching determines breast cancer stem cell state.	Pubmed	0.0007004	1	0.002528	0.02332	1	1	CD44
Pubmed	14676216		A novel interaction between kinesin and p120 modulates p120 localization and function.	Pubmed	0.0007004	1	0.002528	0.02332	1	1	CTNND1
Pubmed	24026656		Expression of Rac-1 related to tumor depth, lymph node metastasis and patient prognosis in esophageal squamous cell carcinoma.	Pubmed	0.0007004	1	0.002528	0.02332	1	1	RAC1
Pubmed	27178239		Regulation of CD44 expression and focal adhesion by Golgi phosphatidylinositol 4-phosphate in breast cancer.	Pubmed	0.0007004	1	0.002528	0.02332	1	1	CD44
Pubmed	21098636		Shared molecular mechanisms regulate multiple catenin proteins: canonical Wnt signals and components modulate p120-catenin isoform-1 and additional p120 subfamily members.	Pubmed	0.0007004	1	0.002528	0.02332	1	1	CTNND1
Pubmed	27521214		Quantitative assessment of CD44 genetic variants and cancer susceptibility in Asians: a meta-analysis.	Pubmed	0.0007004	1	0.002528	0.02332	1	1	CD44
Pubmed	23589310		The hyaluronic acid receptor CD44 coordinates normal and metaplastic gastric epithelial progenitor cell proliferation.	Pubmed	0.0007004	1	0.002528	0.02332	1	1	CD44
Pubmed	29777999		Targeted delivery of CD44s-siRNA by ScFv overcomes de novo resistance to cetuximab in triple negative breast cancer.	Pubmed	0.0007004	1	0.002528	0.02332	1	1	CD44
Pubmed	19762917		Missense mutations that cause Bruck syndrome affect enzymatic activity, folding, and oligomerization of lysyl hydroxylase 2.	Pubmed	0.0007004	1	0.002528	0.02332	1	1	PLOD2
Pubmed	18815286		CD44-specific antibody treatment and CD44 deficiency exert distinct effects on leukocyte recruitment in experimental arthritis.	Pubmed	0.0007004	1	0.002528	0.02332	1	1	CD44
Pubmed	25043693		Clinical and pathological associations of the activating RAC1 P29S mutation in primary cutaneous melanoma.	Pubmed	0.0007004	1	0.002528	0.02332	1	1	RAC1
Pubmed	22804494		Primary cardiac sarcomas may develop from resident or bone marrow-derived mesenchymal stem cells: use of immunohistochemistry including CD44 and octamer binding protein 3/4.	Pubmed	0.0007004	1	0.002528	0.02332	1	1	CD44
Pubmed	27041567		Regulation of Numb isoform expression by activated ERK signaling.	Pubmed	0.0007004	1	0.002528	0.02332	1	1	NUMB
Pubmed	17233629		First step of the cell-penetrating peptide mechanism involves Rac1 GTPase-dependent actin-network remodelling.	Pubmed	0.0007004	1	0.002528	0.02332	1	1	RAC1
Pubmed	11269867		Identification and isolation of differentially expressed genes in osmotically stressed human oral keratinocytes.	Pubmed	0.0007004	1	0.002528	0.02332	1	1	SEC31A
Pubmed	19167378		Role of CD44s and CD44v6 on human breast cancer cell adhesion, migration, and invasion.	Pubmed	0.0007004	1	0.002528	0.02332	1	1	CD44
Pubmed	21376257		Identification of cancer stem-like CD44+ cells in human nasopharyngeal carcinoma cell line.	Pubmed	0.0007004	1	0.002528	0.02332	1	1	CD44
Pubmed	12115574		Expression analysis of delta-catenin and prostate-specific membrane antigen: their potential as diagnostic markers for prostate cancer.	Pubmed	0.0007004	1	0.002528	0.02332	1	1	CTNND1
Pubmed	9180900		CD44v10 expression in the mouse and functional activity in delayed type hypersensitivity.	Pubmed	0.0007004	1	0.002528	0.02332	1	1	CD44
Pubmed	19351367		Expression of standard CD44 in human colorectal carcinoma: association with prognosis.	Pubmed	0.0007004	1	0.002528	0.02332	1	1	CD44
Pubmed	17584295		p120-catenin regulates microtubule dynamics and cell migration in a cadherin-independent manner.	Pubmed	0.0007004	1	0.002528	0.02332	1	1	CTNND1
Pubmed	24770339		Numb promotes cell proliferation and correlates with poor prognosis in hepatocellular carcinoma.	Pubmed	0.0007004	1	0.002528	0.02332	1	1	NUMB
Pubmed	22571980		Potential utility of soluble p3-alcadein ? plasma levels as a biomarker for sporadic Alzheimer's disease.	Pubmed	0.0007004	1	0.002528	0.02332	1	1	CLSTN1
Pubmed	12714503		RANTES (CCL5) uses the proteoglycan CD44 as an auxiliary receptor to mediate cellular activation signals and HIV-1 enhancement.	Pubmed	0.0007004	1	0.002528	0.02332	1	1	CD44
Pubmed	25219362		CD44 is required for spatial memory retention and sensorimotor functions.	Pubmed	0.0007004	1	0.002528	0.02332	1	1	CD44
Pubmed	16865239		NUMB is a break of WNT-Notch signaling cycle.	Pubmed	0.0007004	1	0.002528	0.02332	1	1	NUMB
Pubmed	23002207		Induction of the stem-like cell regulator CD44 by Rho kinase inhibition contributes to the maintenance of colon cancer-initiating cells.	Pubmed	0.0007004	1	0.002528	0.02332	1	1	CD44
Pubmed	23665041		Activated human hepatic stellate cells induce myeloid derived suppressor cells from peripheral blood monocytes in a CD44-dependent fashion.	Pubmed	0.0007004	1	0.002528	0.02332	1	1	CD44
Pubmed	23790635		Selective matrix (hyaluronan) interaction with CD44 and RhoGTPase signaling promotes keratinocyte functions and overcomes age-related epidermal dysfunction.	Pubmed	0.0007004	1	0.002528	0.02332	1	1	CD44
Pubmed	28415047		PLOD2 in cancer research.	Pubmed	0.0007004	1	0.002528	0.02332	1	1	PLOD2
Pubmed	20493457		Dominant-negative mutations in alpha-II spectrin cause West syndrome with severe cerebral hypomyelination, spastic quadriplegia, and developmental delay.	Pubmed	0.0007004	1	0.002528	0.02332	1	1	SPTAN1
Pubmed	26058814		Alternative splicing of the cell fate determinant Numb in hepatocellular carcinoma.	Pubmed	0.0007004	1	0.002528	0.02332	1	1	NUMB
Pubmed	26287771		Prognostic value of CD44 expression in renal cell carcinoma: a systematic review and meta-analysis.	Pubmed	0.0007004	1	0.002528	0.02332	1	1	CD44
Pubmed	20971762		p120 regulates endothelial permeability independently of its NH2 terminus and Rho binding.	Pubmed	0.0007004	1	0.002528	0.02332	1	1	CTNND1
Pubmed	16081537		NF-Ya activates multiple hematopoietic stem cell (HSC) regulatory genes and promotes HSC self-renewal.	Pubmed	0.0007004	1	0.002528	0.02332	1	1	NFYA
Pubmed	11389551		alpha-, beta-, gamma-catenin, and p120(CTN) expression during the terminal differentiation and fusion of human mononucleate cytotrophoblasts in vitro and in vivo.	Pubmed	0.0007004	1	0.002528	0.02332	1	1	CTNND1
Pubmed	21629666		VPS29 is not an active metallo-phosphatase but is a rigid scaffold required for retromer interaction with accessory proteins.	Pubmed	0.0007004	1	0.002528	0.02332	1	1	VPS29
Pubmed	22146769		Expression and clinical significance of sperm-associated antigen 9 in patients with endometrial carcinoma.	Pubmed	0.0007004	1	0.002528	0.02332	1	1	SPAG9
Pubmed	1465456		Genomic structure of DNA encoding the lymphocyte homing receptor CD44 reveals at least 12 alternatively spliced exons.	Pubmed	0.0007004	1	0.002528	0.02332	1	1	CD44
Pubmed	12168806		CD44: functional relevance to inflammation and malignancy.	Pubmed	0.0007004	1	0.002528	0.02332	1	1	CD44
Pubmed	17082640		Urothelial CD44 facilitates Escherichia coli infection of the murine urinary tract.	Pubmed	0.0007004	1	0.002528	0.02332	1	1	CD44
Pubmed	20353726		Numb regulates meiotic spindle organisation in mouse oocytes.	Pubmed	0.0007004	1	0.002528	0.02332	1	1	NUMB
Pubmed	26025397		Importance of CD44 on umbilical cord mesenchymal stem cells for expansion of hematopoietic cells.	Pubmed	0.0007004	1	0.002528	0.02332	1	1	CD44
Pubmed	17604276		Oxidative stress-mediated mesangial cell proliferation requires RAC-1/reactive oxygen species production and beta4 integrin expression.	Pubmed	0.0007004	1	0.002528	0.02332	1	1	RAC1
Pubmed	27889771		CD44 and CD44v6 are Correlated with Gastric Cancer Progression and Poor Patient Prognosis: Evidence from 42 Studies.	Pubmed	0.0007004	1	0.002528	0.02332	1	1	CD44
Pubmed	14625275		Alternative splicing of Rac1 generates Rac1b, a self-activating GTPase.	Pubmed	0.0007004	1	0.002528	0.02332	1	1	RAC1
Pubmed	23940692		CD44 gene polymorphisms in breast cancer risk and prognosis: a study in North Indian population.	Pubmed	0.0007004	1	0.002528	0.02332	1	1	CD44
Pubmed	17135256		Selectin ligand expression regulates the initial vascular interactions of colon carcinoma cells: the roles of CD44v and alternative sialofucosylated selectin ligands.	Pubmed	0.0007004	1	0.002528	0.02332	1	1	CD44
Pubmed	9312002		A novel proline-rich motif present in ActA of Listeria monocytogenes and cytoskeletal proteins is the ligand for the EVH1 domain, a protein module present in the Ena/VASP family.	Pubmed	0.0007004	1	0.002528	0.02332	1	1	ENAH
Pubmed	22689593		Mutations in PLOD2 cause autosomal-recessive connective tissue disorders within the Bruck syndrome--osteogenesis imperfecta phenotypic spectrum.	Pubmed	0.0007004	1	0.002528	0.02332	1	1	PLOD2
Pubmed	19666604		A possible effector role for the pleckstrin homology (PH) domain of dynamin.	Pubmed	0.0007004	1	0.002528	0.02332	1	1	DNM1
Pubmed	23456597		Exploring the multifactorial nature of autism through computational systems biology: calcium and the Rho GTPase RAC1 under the spotlight.	Pubmed	0.0007004	1	0.002528	0.02332	1	1	RAC1
Pubmed	16195325		The intracellular domain of CD44 promotes the fusion of macrophages.	Pubmed	0.0007004	1	0.002528	0.02332	1	1	CD44
Pubmed	15614286		Smooth muscle cell expression of a constitutive active form of human Rac 1 accelerates cutaneous wound repair.	Pubmed	0.0007004	1	0.002528	0.02332	1	1	RAC1
Pubmed	19468255		Symmetric division and expression of its regulatory gene Numb in human cervical squamous carcinoma cells.	Pubmed	0.0007004	1	0.002528	0.02332	1	1	NUMB
Pubmed	29074188		The high-risk HPV E6 target scribble (hScrib) is required for HPV E6 expression in cervical tumour-derived cell lines.	Pubmed	0.0007004	1	0.002528	0.02332	1	1	SCRIB
Pubmed	16469707		p120-catenin mediates inflammatory responses in the skin.	Pubmed	0.0007004	1	0.002528	0.02332	1	1	CTNND1
Pubmed	16497973		Use of CD44 by CD4+ Th1 and Th2 lymphocytes to roll and adhere.	Pubmed	0.0007004	1	0.002528	0.02332	1	1	CD44
Pubmed	30387013		CD44 Variant 6 Expression and Tumor Budding in the Medullary Invasion Front of Mandibular Gingival Squamous Cell Carcinoma Are Predictive Factors for Cervical Lymph Node Metastasis.	Pubmed	0.0007004	1	0.002528	0.02332	1	1	CD44
Pubmed	28828705		Glucotoxicity promotes aberrant activation and mislocalization of Ras-related C3 botulinum toxin substrate 1 [Rac1] and metabolic dysfunction in pancreatic islet ?-cells: reversal of such metabolic defects by metformin.	Pubmed	0.0007004	1	0.002528	0.02332	1	1	RAC1
Pubmed	26889750		Changes in dermal matrix in the absence of Rac1 in keratinocytes.	Pubmed	0.0007004	1	0.002528	0.02332	1	1	RAC1
Pubmed	7499241		Increased expression of CD44 in bovine articular chondrocytes by catabolic cellular mediators.	Pubmed	0.0007004	1	0.002528	0.02332	1	1	CD44
Pubmed	25681441		Lysosomal degradation of CD44 mediates ceramide nanoliposome-induced anoikis and diminished extravasation in metastatic carcinoma cells.	Pubmed	0.0007004	1	0.002528	0.02332	1	1	CD44
Pubmed	23922697		Mutations in planar cell polarity gene SCRIB are associated with spina bifida.	Pubmed	0.0007004	1	0.002528	0.02332	1	1	SCRIB
Pubmed	25585684		Rac1 expression in epithelial ovarian cancer: effect on cell EMT and clinical outcome.	Pubmed	0.0007004	1	0.002528	0.02332	1	1	RAC1
Pubmed	15523625		Heterogeneous basis of the type VIB form of Ehlers-Danlos syndrome (EDS VIB) that is unrelated to decreased collagen lysyl hydroxylation.	Pubmed	0.0007004	1	0.002528	0.02332	1	1	PLOD2
Pubmed	27285860		Rac1 in Muscle Is Dispensable for Improved Insulin Action After Exercise in Mice.	Pubmed	0.0007004	1	0.002528	0.02332	1	1	RAC1
Pubmed	20056122		CD44 and hyaluronan promote invasive growth of B35 neuroblastoma cells into the brain.	Pubmed	0.0007004	1	0.002528	0.02332	1	1	CD44
Pubmed	23341328		Rac1 recruitment to the archipelago structure of the focal adhesion through the fluid membrane as revealed by single-molecule analysis.	Pubmed	0.0007004	1	0.002528	0.02332	1	1	RAC1
Pubmed	16943436		Rac1 is crucial for hair follicle integrity but is not essential for maintenance of the epidermis.	Pubmed	0.0007004	1	0.002528	0.02332	1	1	RAC1
Pubmed	24216610		Akt and Rac1 signaling are jointly required for insulin-stimulated glucose uptake in skeletal muscle and downregulated in insulin resistance.	Pubmed	0.0007004	1	0.002528	0.02332	1	1	RAC1
Pubmed	22307465		A novel CD44v6 targeting antibody fragment with improved tumor-to-blood ratio.	Pubmed	0.0007004	1	0.002528	0.02332	1	1	CD44
Pubmed	15605406		CD44 promotes resistance to apoptosis in murine colonic epithelium.	Pubmed	0.0007004	1	0.002528	0.02332	1	1	CD44
Pubmed	22734830		Sequencing of NUMB transcripts in chronic myeloid leukemia detects two single nucleotide polymorphisms.	Pubmed	0.0007004	1	0.002528	0.02332	1	1	NUMB
Pubmed	22970203		Serine-71 phosphorylation of Rac1 modulates downstream signaling.	Pubmed	0.0007004	1	0.002528	0.02332	1	1	RAC1
Pubmed	25330230		In amnio MRI of mouse embryos.	Pubmed	0.0007004	1	0.002528	0.02332	1	1	SCRIB
Pubmed	25809603		Cell membrane CD44v6 levels in squamous cell carcinoma of the lung: association with high cellular proliferation and high concentrations of EGFR and CD44v5.	Pubmed	0.0007004	1	0.002528	0.02332	1	1	CD44
Pubmed	18433991		RAC1 activity and intracellular ROS modulate the migratory potential of MCF-7 cells through a NADPH oxidase and NFkappaB-dependent mechanism.	Pubmed	0.0007004	1	0.002528	0.02332	1	1	RAC1
Pubmed	20011051		The immunogenic SigA enterotoxin of Shigella flexneri 2a binds to HEp-2 cells and induces fodrin redistribution in intoxicated epithelial cells.	Pubmed	0.0007004	1	0.002528	0.02332	1	1	SPTAN1
Pubmed	15850775		Novel intermediate of Rac GTPase activation by guanine nucleotide exchange factor.	Pubmed	0.0007004	1	0.002528	0.02332	1	1	RAC1
Pubmed	21404019		Regulation of Rac1 and Cdc42 activation in thrombin- and collagen-stimulated CHRF-288-11 cells.	Pubmed	0.0007004	1	0.002528	0.02332	1	1	RAC1
Pubmed	23236484		CD44 Promotes intoxication by the clostridial iota-family toxins.	Pubmed	0.0007004	1	0.002528	0.02332	1	1	CD44
Pubmed	25658601		CD44 plays a functional role in Helicobacter pylori-induced epithelial cell proliferation.	Pubmed	0.0007004	1	0.002528	0.02332	1	1	CD44
Pubmed	8242701		Localization of spectrin isoforms in the adult mouse heart.	Pubmed	0.0007004	1	0.002528	0.02332	1	1	SPTAN1
Pubmed	16325770		Glycated albumin and cross-linking of CD44 induce scavenger receptor expression and uptake of oxidized LDL in human monocytes.	Pubmed	0.0007004	1	0.002528	0.02332	1	1	CD44
Pubmed	27176078		CD44 variant-dependent redox status regulation in liver fluke-associated cholangiocarcinoma: A target for cholangiocarcinoma treatment.	Pubmed	0.0007004	1	0.002528	0.02332	1	1	CD44
Pubmed	20663884		Analysis of CD44-hyaluronan interactions in an artificial membrane system: insights into the distinct binding properties of high and low molecular weight hyaluronan.	Pubmed	0.0007004	1	0.002528	0.02332	1	1	CD44
Pubmed	21460182		A new role for the dynamin GTPase in the regulation of fusion pore expansion.	Pubmed	0.0007004	1	0.002528	0.02332	1	1	DNM1
Pubmed	29309034		Inverted formin 2 regulates intracellular trafficking, placentation, and pregnancy outcome.	Pubmed	0.0007004	1	0.002528	0.02332	1	1	INF2
Pubmed	8599448		Differential expression of CD44 in malignant cutaneous epithelial neoplasms.	Pubmed	0.0007004	1	0.002528	0.02332	1	1	CD44
Pubmed	21258150		Evidence for altered Numb isoform levels in Alzheimer's disease patients and a triple transgenic mouse model.	Pubmed	0.0007004	1	0.002528	0.02332	1	1	NUMB
Pubmed	21356346		Role of hyaluronan-mediated CD44 signaling in head and neck squamous cell carcinoma progression and chemoresistance.	Pubmed	0.0007004	1	0.002528	0.02332	1	1	CD44
Pubmed	28720501		Numb positively regulates autophagic flux via regulating lysosomal function.	Pubmed	0.0007004	1	0.002528	0.02332	1	1	NUMB
Pubmed	1496383		Participation in normal immune responses of a metastasis-inducing splice variant of CD44.	Pubmed	0.0007004	1	0.002528	0.02332	1	1	CD44
Pubmed	7744773		Phosphoinositide 3-kinase inhibition spares actin assembly in activating platelets but reverses platelet aggregation.	Pubmed	0.0007004	1	0.002528	0.02332	1	1	RAC1
Pubmed	12411303		CD44-stimulated human B cells express transcripts specifically involved in immunomodulation and inflammation as analyzed by DNA microarrays.	Pubmed	0.0007004	1	0.002528	0.02332	1	1	CD44
Pubmed	15017146		1H, 13C and 15N backbone resonance assignments of the hyaluronan-binding domain of CD44.	Pubmed	0.0007004	1	0.002528	0.02332	1	1	CD44
Pubmed	25084221		Rac1 signaling regulates neutrophil-dependent tissue damage in experimental colitis.	Pubmed	0.0007004	1	0.002528	0.02332	1	1	RAC1
Pubmed	29229305		Expression and shedding of CD44 in the endometrium of women with endometriosis and modulating effects of vitamin D: A randomized exploratory trial.	Pubmed	0.0007004	1	0.002528	0.02332	1	1	CD44
Pubmed	26617787		RAC1 overexpression promotes the proliferation, migration and epithelial-mesenchymal transition of lens epithelial cells.	Pubmed	0.0007004	1	0.002528	0.02332	1	1	RAC1
Pubmed	29178448		Expanding the Clinical Spectrum of Phenotypes Caused by Pathogenic Variants in PLOD2.	Pubmed	0.0007004	1	0.002528	0.02332	1	1	PLOD2
Pubmed	10701773		Lack of collagen type specificity for lysyl hydroxylase isoforms.	Pubmed	0.0007004	1	0.002528	0.02332	1	1	PLOD2
Pubmed	26624007		Can CD44 Be a Mediator of Cell Destruction? The Challenge of Type 1 Diabetes.	Pubmed	0.0007004	1	0.002528	0.02332	1	1	CD44
Pubmed	29445738		Expression of Cancer Stem Cell Marker CD44 and Its Polymorphisms in Patients with Chronic Gastritis, Precancerous Gastric Lesion, and Gastric Cancer: A Cross-Sectional Multicenter Study in Thailand.	Pubmed	0.0007004	1	0.002528	0.02332	1	1	CD44
Pubmed	22461563		p120-catenin is essential for terminal end bud function and mammary morphogenesis.	Pubmed	0.0007004	1	0.002528	0.02332	1	1	CTNND1
Pubmed	28521278		Scaffold protein JLP mediates TCR-initiated CD4(+)T cell activation and CD154 expression.	Pubmed	0.0007004	1	0.002528	0.02332	1	1	SPAG9
Pubmed	24358134		Ras and Rac1, frequently mutated in melanomas, are activated by superoxide anion, modulate Dnmt1 level and are causally related to melanocyte malignant transformation.	Pubmed	0.0007004	1	0.002528	0.02332	1	1	RAC1
Pubmed	28465231		Rac1 regulates sepsis-induced formation of platelet-derived microparticles and thrombin generation.	Pubmed	0.0007004	1	0.002528	0.02332	1	1	RAC1
Pubmed	16256943		Depletion of vesicle-tethering factor p115 causes mini-stacked Golgi fragments with delayed protein transport.	Pubmed	0.0007004	1	0.002528	0.02332	1	1	USO1
Pubmed	11840273		CD44 variant isoforms are involved in plasma cell adhesion to bone marrow stromal cells.	Pubmed	0.0007004	1	0.002528	0.02332	1	1	CD44
Pubmed	26079799		CD44 is a direct target of miR-199a-3p and contributes to aggressive progression in osteosarcoma.	Pubmed	0.0007004	1	0.002528	0.02332	1	1	CD44
Pubmed	18287541		Ste20-related protein kinase LOSK (SLK) controls microtubule radial array in interphase.	Pubmed	0.0007004	1	0.002528	0.02332	1	1	SLK
Pubmed	23337888		Constitutive RAC activation is not sufficient to initiate melanocyte neoplasia but accelerates malignant progression.	Pubmed	0.0007004	1	0.002528	0.02332	1	1	RAC1
Pubmed	8636151		A blood group-related polymorphism of CD44 abolishes a hyaluronan-binding consensus sequence without preventing hyaluronan binding.	Pubmed	0.0007004	1	0.002528	0.02332	1	1	CD44
Pubmed	7634088		Crystal structure of the pleckstrin homology domain from dynamin.	Pubmed	0.0007004	1	0.002528	0.02332	1	1	DNM1
Pubmed	26631164		Sperm-associated antigen 9 overexpression correlates with poor prognosis and insensitive to Taxol treatment in breast cancer.	Pubmed	0.0007004	1	0.002528	0.02332	1	1	SPAG9
Pubmed	17382558		P120 catenin is required for thickening of Schwann cell myelin.	Pubmed	0.0007004	1	0.002528	0.02332	1	1	CTNND1
Pubmed	29548483		Relevance of small GTPase Rac1 pathway in drug and radio-resistance mechanisms: Opportunities in cancer therapeutics.	Pubmed	0.0007004	1	0.002528	0.02332	1	1	RAC1
Pubmed	25009257		Calsyntenin-1 regulates axon branching and endosomal trafficking during sensory neuron development in vivo.	Pubmed	0.0007004	1	0.002528	0.02332	1	1	CLSTN1
Pubmed	20969572		Identification of CD44 as a cell surface marker for Mller glia precursor cells.	Pubmed	0.0007004	1	0.002528	0.02332	1	1	CD44
Pubmed	24607406		CD44v6 is a marker of constitutive and reprogrammed cancer stem cells driving colon cancer metastasis.	Pubmed	0.0007004	1	0.002528	0.02332	1	1	CD44
Pubmed	19795205		Numb protein expression correlates with a basal-like phenotype and cancer stem cell markers in primary breast cancer.	Pubmed	0.0007004	1	0.002528	0.02332	1	1	NUMB
Pubmed	18612220		Expression of CD44 is associated with a metastatic pattern of human neuroblastoma cells in a SCID mouse xenograft model.	Pubmed	0.0007004	1	0.002528	0.02332	1	1	CD44
Pubmed	21036915		The Rac1/JNK pathway is critical for EGFR-dependent barrier formation in human airway epithelial cells.	Pubmed	0.0007004	1	0.002528	0.02332	1	1	RAC1
Pubmed	15523624		Phenotypic and molecular characterization of Bruck syndrome (osteogenesis imperfecta with contractures of the large joints) caused by a recessive mutation in PLOD2.	Pubmed	0.0007004	1	0.002528	0.02332	1	1	PLOD2
Pubmed	20126549		Armadillo motifs involved in vesicular transport.	Pubmed	0.0007004	1	0.002528	0.02332	1	1	USO1
Pubmed	20070306		Reactive oxygen species induced by Streptococcus pyogenes invasion trigger apoptotic cell death in infected epithelial cells.	Pubmed	0.0007004	1	0.002528	0.02332	1	1	RAC1
Pubmed	11342603		CD44-deficient mice exhibit enhanced hepatitis after concanavalin A injection: evidence for involvement of CD44 in activation-induced cell death.	Pubmed	0.0007004	1	0.002528	0.02332	1	1	CD44
Pubmed	23197717		Rac1 controls Schwann cell myelination through cAMP and NF2/merlin.	Pubmed	0.0007004	1	0.002528	0.02332	1	1	RAC1
Pubmed	22637644		The non-coding 3' UTR of CD44 induces metastasis by regulating extracellular matrix functions.	Pubmed	0.0007004	1	0.002528	0.02332	1	1	CD44
Pubmed	21901391		Role of CD44 in lymphokine-activated killer cell-mediated killing of melanoma.	Pubmed	0.0007004	1	0.002528	0.02332	1	1	CD44
Pubmed	25081533		Hyaluronan-CD44 interaction promotes oncogenic signaling, microRNA functions, chemoresistance, and radiation resistance in cancer stem cells leading to tumor progression.	Pubmed	0.0007004	1	0.002528	0.02332	1	1	CD44
Pubmed	26611353		De novo DNM1 mutations in two cases of epileptic encephalopathy.	Pubmed	0.0007004	1	0.002528	0.02332	1	1	DNM1
Pubmed	16508311		Distinct functions of human numb isoforms revealed by misexpression in the neural stem cell lineage in the Drosophila larval brain.	Pubmed	0.0007004	1	0.002528	0.02332	1	1	NUMB
Pubmed	26271988		[Preparation and application of polyclonal antibody against Ras-related C3 botulinum toxin substrate 1].	Pubmed	0.0007004	1	0.002528	0.02332	1	1	RAC1
Pubmed	11992408		Tumor targeting properties of monoclonal antibodies with different affinity for target antigen CD44V6 in nude mice bearing head-and-neck cancer xenografts.	Pubmed	0.0007004	1	0.002528	0.02332	1	1	CD44
Pubmed	27959393		CD44-shRNA recombinant adenovirus inhibits cell proliferation, invasion, and migration, and promotes apoptosis in HCT116 colon cancer cells.	Pubmed	0.0007004	1	0.002528	0.02332	1	1	CD44
Pubmed	27253518		CD44 Splice Variant v8-10 as a Marker of Serous Ovarian Cancer Prognosis.	Pubmed	0.0007004	1	0.002528	0.02332	1	1	CD44
Pubmed	22972620		Prognostic value of CD44 expression in penile squamous cell carcinoma: a pilot study.	Pubmed	0.0007004	1	0.002528	0.02332	1	1	CD44
Pubmed	26898451		USO1 promotes tumor progression via activating Erk pathway in multiple myeloma cells.	Pubmed	0.0007004	1	0.002528	0.02332	1	1	USO1
Pubmed	24643165		Dynamin 1 is required for memory formation.	Pubmed	0.0007004	1	0.002528	0.02332	1	1	DNM1
Pubmed	23467367		Stabilization of actin bundles by a dynamin 1/cortactin ring complex is necessary for growth cone filopodia.	Pubmed	0.0007004	1	0.002528	0.02332	1	1	DNM1
Pubmed	28450292		CD44 Promotes Inflammation and Extracellular Matrix Production During Arteriovenous Fistula Maturation.	Pubmed	0.0007004	1	0.002528	0.02332	1	1	CD44
Pubmed	8640758		Restricted patterns of CD44 variant exon expression in human papillary thyroid carcinoma.	Pubmed	0.0007004	1	0.002528	0.02332	1	1	CD44
Pubmed	18165265		A critical role for Rac1 in tumor progression of human colorectal adenocarcinoma cells.	Pubmed	0.0007004	1	0.002528	0.02332	1	1	RAC1
Pubmed	26750138		The Role of Lymphocyte to Monocyte Ratio, Microvessel Density and HiGH CD44 Tumor Cell Expression in Non Hodgkin Lymphomas.	Pubmed	0.0007004	1	0.002528	0.02332	1	1	CD44
Pubmed	22072421		Role of CD44 in the organization of keratinocyte pericellular hyaluronan.	Pubmed	0.0007004	1	0.002528	0.02332	1	1	CD44
Pubmed	22505844		A feedback loop between dynamin and actin recruitment during clathrin-mediated endocytosis.	Pubmed	0.0007004	1	0.002528	0.02332	1	1	DNM1
Pubmed	17374614		A mutant alphaII-spectrin designed to resist calpain and caspase cleavage questions the functional importance of this process in vivo.	Pubmed	0.0007004	1	0.002528	0.02332	1	1	SPTAN1
Pubmed	10821761		Rac1 mutations produce aberrant epithelial differentiation in the developing and adult mouse small intestine.	Pubmed	0.0007004	1	0.002528	0.02332	1	1	RAC1
Pubmed	22519702		SP-1 regulation of MMP-9 expression requires Ser586 in the PEST domain.	Pubmed	0.0007004	1	0.002528	0.02332	1	1	RAC1
Pubmed	21927000		Crystal structure of nucleotide-free dynamin.	Pubmed	0.0007004	1	0.002528	0.02332	1	1	DNM1
Pubmed	25301071		CD44 functions in Wnt signaling by regulating LRP6 localization and activation.	Pubmed	0.0007004	1	0.002528	0.02332	1	1	CD44
Pubmed	27458252		Ablation of CD44 induces glycolysis-to-oxidative phosphorylation transition via modulation of the c-Src-Akt-LKB1-AMPK? pathway.	Pubmed	0.0007004	1	0.002528	0.02332	1	1	CD44
Pubmed	10528194		CD44-deficient mice develop normally with changes in subpopulations and recirculation of lymphocyte subsets.	Pubmed	0.0007004	1	0.002528	0.02332	1	1	CD44
Pubmed	17334396		p120-catenin is required for the collective invasion of squamous cell carcinoma cells via a phosphorylation-independent mechanism.	Pubmed	0.0007004	1	0.002528	0.02332	1	1	CTNND1
Pubmed	14525786		CD44: a new means to inhibit acute myeloid leukemia cell proliferation via p27Kip1.	Pubmed	0.0007004	1	0.002528	0.02332	1	1	CD44
Pubmed	29948221		An integrated transcriptomic and epigenomic analysis identifies CD44 gene as a potential biomarker for weight loss within an energy-restricted program.	Pubmed	0.0007004	1	0.002528	0.02332	1	1	CD44
Pubmed	30514346		Hypermethylation of DMTN promotes the metastasis of colorectal cancer cells by regulating the actin cytoskeleton through Rac1 signaling activation.	Pubmed	0.0007004	1	0.002528	0.02332	1	1	RAC1
Pubmed	25576211		CD44-SLC1A2 fusion transcripts in primary colorectal cancer.	Pubmed	0.0007004	1	0.002528	0.02332	1	1	CD44
Pubmed	23872602		Common genetic variants regulating ADD3 gene expression alter biliary atresia risk.	Pubmed	0.0007004	1	0.002528	0.02332	1	1	ADD3
Pubmed	31205951		Effects of Genetic Variants of Nuclear Receptor Y on the Risk of Type 2 Diabetes Mellitus.	Pubmed	0.0007004	1	0.002528	0.02332	1	1	NFYA
Pubmed	28694503		CD44v8-10 as a potential theranostic biomarker for targeting disseminated cancer cells in advanced gastric cancer.	Pubmed	0.0007004	1	0.002528	0.02332	1	1	CD44
Pubmed	17911438		CD44 involvement in autoimmune inflammations: the lesson to be learned from CD44-targeting by antibody or from knockout mice.	Pubmed	0.0007004	1	0.002528	0.02332	1	1	CD44
Pubmed	27869202		Suppression of Rac1 Signaling by Influenza A Virus NS1 Facilitates Viral Replication.	Pubmed	0.0007004	1	0.002528	0.02332	1	1	RAC1
Pubmed	28412192		Association analysis of RAC1 single nucleotide polymorphisms with ulcerative colitis.	Pubmed	0.0007004	1	0.002528	0.02332	1	1	RAC1
Pubmed	24739401		The addition of rituximab to CHOP therapy alters the prognostic significance of CD44 expression.	Pubmed	0.0007004	1	0.002528	0.02332	1	1	CD44
Pubmed	18602475		Regulation of AMPA receptor trafficking by delta-catenin.	Pubmed	0.0007004	1	0.002528	0.02332	1	1	CTNND1
Pubmed	15066263		Critical role of Ena/VASP proteins for filopodia formation in neurons and in function downstream of netrin-1.	Pubmed	0.0007004	1	0.002528	0.02332	1	1	ENAH
Pubmed	14610056		Cellular levels of p120 catenin function as a set point for cadherin expression levels in microvascular endothelial cells.	Pubmed	0.0007004	1	0.002528	0.02332	1	1	CTNND1
Pubmed	23883608		Polymorphisms of CD44 gene and nasopharyngeal carcinoma susceptibility in a Chinese population.	Pubmed	0.0007004	1	0.002528	0.02332	1	1	CD44
Pubmed	9616361		Forms and functions of CD44.	Pubmed	0.0007004	1	0.002528	0.02332	1	1	CD44
Pubmed	19497305		Inhibitory effect of estrogen on Rac1-expression in monocytes.	Pubmed	0.0007004	1	0.002528	0.02332	1	1	RAC1
Pubmed	31222373		Isorhapontigenin (ISO) inhibits stem cell-like properties and invasion of bladder cancer cell by attenuating CD44 expression.	Pubmed	0.0007004	1	0.002528	0.02332	1	1	CD44
Pubmed	29328918		Transmembrane Pickets Connect Cyto- and Pericellular Skeletons Forming Barriers to Receptor Engagement.	Pubmed	0.0007004	1	0.002528	0.02332	1	1	CD44
Pubmed	21704033		The small GTPase Rac1 is involved in the maintenance of stemness and malignancies in glioma stem-like cells.	Pubmed	0.0007004	1	0.002528	0.02332	1	1	RAC1
Pubmed	25850653		Alternative CD44 splicing identifies epithelial prostate cancer cells from the mesenchymal counterparts.	Pubmed	0.0007004	1	0.002528	0.02332	1	1	CD44
Pubmed	27974406		Thrombotic Microangiopathy in Inverted Formin 2-Mediated Renal Disease.	Pubmed	0.0007004	1	0.002528	0.02332	1	1	INF2
Pubmed	27310305		Numb Gene Enhances Radiation Sensitivity of Nonsmall Cell Lung Cancer Stem Cells.	Pubmed	0.0007004	1	0.002528	0.02332	1	1	NUMB
Pubmed	22971997		A novel mutation, outside of the candidate region for diagnosis, in the inverted formin 2 gene can cause focal segmental glomerulosclerosis.	Pubmed	0.0007004	1	0.002528	0.02332	1	1	INF2
Pubmed	18835619		CD44 expression is a feature of prostatic small cell carcinoma and distinguishes it from its mimickers.	Pubmed	0.0007004	1	0.002528	0.02332	1	1	CD44
Pubmed	20138665		Sperm associated antigen 9 expression and humoral response in chronic myeloid leukemia.	Pubmed	0.0007004	1	0.002528	0.02332	1	1	SPAG9
Pubmed	27152953		Proteomic analysis of Rac1 signaling regulation by guanine nucleotide exchange factors.	Pubmed	0.0007004	1	0.002528	0.02332	1	1	RAC1
Pubmed	18981124		Hyaluronan induces cell death in activated T cells through CD44.	Pubmed	0.0007004	1	0.002528	0.02332	1	1	CD44
Pubmed	21618131		Significance of serum glycoprotein profiles in spontaneous tolerance after liver allograft transplantation.	Pubmed	0.0007004	1	0.002528	0.02332	1	1	CD44
Pubmed	23445749		Immunohistochemical expression of CD44s in human neuroblastic tumors: Moroccan experience and highlights on current data.	Pubmed	0.0007004	1	0.002528	0.02332	1	1	CD44
Pubmed	15736104		Expression levels and functional aspects of the hyaluronan receptor CD44. Effects of insulin, glucose, IGF-I, or growth hormone on human arterial smooth muscle cells.	Pubmed	0.0007004	1	0.002528	0.02332	1	1	CD44
Pubmed	27565611		CTNND1 755 T>G Promoter Polymorphism and Risk of Pancreatic Carcinoma in Chinese.	Pubmed	0.0007004	1	0.002528	0.02332	1	1	CTNND1
Pubmed	31471337		Downregulation of CD44v6 Enhances Chemosensitivity by Promoting Apoptosis and Inhibiting Autophagy in Colorectal Cancer HT29 Cells.	Pubmed	0.0007004	1	0.002528	0.02332	1	1	CD44
Pubmed	27758876		Exosomes Promote Ovarian Cancer Cell Invasion through Transfer of CD44 to Peritoneal Mesothelial Cells.	Pubmed	0.0007004	1	0.002528	0.02332	1	1	CD44
Pubmed	30698144		RAC1 expression and role in IL-1? production and oxidative stress generation in familial Mediterranean fever (FMF) patients.	Pubmed	0.0007004	1	0.002528	0.02332	1	1	RAC1
Pubmed	20408766		?II-spectrin breakdown products (SBDPs): diagnosis and outcome in severe traumatic brain injury patients.	Pubmed	0.0007004	1	0.002528	0.02332	1	1	SPTAN1
Pubmed	29497040		Podocyte-specific Rac1 deficiency ameliorates podocyte damage and proteinuria in STZ-induced diabetic nephropathy in mice.	Pubmed	0.0007004	1	0.002528	0.02332	1	1	RAC1
Pubmed	18446193		An NF-Y-dependent switch of positive and negative histone methyl marks on CCAAT promoters.	Pubmed	0.0007004	1	0.002528	0.02332	1	1	NFYA
Pubmed	24376813		CD44-deficiency attenuates the immunologic responses to LPS and delays the onset of endotoxic shock-induced renal inflammation and dysfunction.	Pubmed	0.0007004	1	0.002528	0.02332	1	1	CD44
Pubmed	29410394		Silencing Ras-Related C3 Botulinum Toxin Substrate 1 Inhibits Growth and Migration of Hypopharyngeal Squamous Cell Carcinoma via the P38 Mitogen-Activated Protein Kinase Signaling Pathway.	Pubmed	0.0007004	1	0.002528	0.02332	1	1	RAC1
Pubmed	22525501		[Relationship between CD44 expression or glycosylation and hepatocellular carcinoma metastasis].	Pubmed	0.0007004	1	0.002528	0.02332	1	1	CD44
Pubmed	26149657		RPS24 knockdown inhibits colorectal cancer cell migration and proliferation in vitro.	Pubmed	0.0007004	1	0.002528	0.02332	1	1	RPS24
Pubmed	18576327		Role of Rac1 in a bleomycin-induced scleroderma model using fibroblast-specific Rac1-knockout mice.	Pubmed	0.0007004	1	0.002528	0.02332	1	1	RAC1
Pubmed	28373475		Cancer Stem Cell Gene Variants in CD44 Predict Outcome in Stage II and Stage III Colon Cancer Patients.	Pubmed	0.0007004	1	0.002528	0.02332	1	1	CD44
Pubmed	25550556		Cancer stem cell marker in circulating tumor cells: expression of CD44 variant exon 9 is strongly correlated to treatment refractoriness, recurrence and prognosis of human colorectal cancer.	Pubmed	0.0007004	1	0.002528	0.02332	1	1	CD44
Pubmed	30540779		Gamma secretase dependent release of the CD44 cytoplasmic tail upregulates IFI16 in cd44-/- tumor cells, MEFs and macrophages.	Pubmed	0.0007004	1	0.002528	0.02332	1	1	CD44
Pubmed	29168172		Extracellular adenosine-induced Rac1 activation in pulmonary endothelium: Molecular mechanisms and barrier-protective role.	Pubmed	0.0007004	1	0.002528	0.02332	1	1	RAC1
Pubmed	14504094		CD44-hyaluronic acid interactions mediate shear-resistant binding of lymphocytes to dermal endothelium in acute cutaneous GVHD.	Pubmed	0.0007004	1	0.002528	0.02332	1	1	CD44
Pubmed	1420303		Identification of a developmentally regulated gene in the mouse central nervous system which encodes a novel proline rich protein.	Pubmed	0.0007004	1	0.002528	0.02332	1	1	ENAH
Pubmed	28298340		Pre-clinical validation of a selective anti-cancer stem cell therapy for Numb-deficient human breast cancers.	Pubmed	0.0007004	1	0.002528	0.02332	1	1	NUMB
Pubmed	20660256		The planar polarity protein Scribble1 is essential for neuronal plasticity and brain function.	Pubmed	0.0007004	1	0.002528	0.02332	1	1	SCRIB
Pubmed	17253625		A switch in numb isoforms is a critical step in cortical development.	Pubmed	0.0007004	1	0.002528	0.02332	1	1	NUMB
Pubmed	20690924		Clostridium botulinum C2 toxin is internalized by clathrin- and Rho-dependent mechanisms.	Pubmed	0.0007004	1	0.002528	0.02332	1	1	DNM1
Pubmed	18086571		Rac1 GTPase is activated by hepatitis B virus replication--involvement of HBX.	Pubmed	0.0007004	1	0.002528	0.02332	1	1	RAC1
Pubmed	22307908		Vascular endothelial growth factor enhances macrophage clearance of apoptotic cells.	Pubmed	0.0007004	1	0.002528	0.02332	1	1	RAC1
Pubmed	7557500		Cell adhesion molecules CD11a and CD18 in blood monocytes in old age and the consequences for immunological dysfunction. Preliminary results.	Pubmed	0.0007004	1	0.002528	0.02332	1	1	CD44
Pubmed	8148709		Non-invasive detection of malignancy by identification of unusual CD44 gene activity in exfoliated cancer cells.	Pubmed	0.0007004	1	0.002528	0.02332	1	1	CD44
Pubmed	9271666		Characterization of the mouse beta-prime adaptin gene; cDNA sequence, genomic structure, and chromosomal localization.	Pubmed	0.0007004	1	0.002528	0.02332	1	1	AP1B1
Pubmed	30853440		p120ctn-Mediated Organ Patterning Precedes and Determines Pancreatic Progenitor Fate.	Pubmed	0.0007004	1	0.002528	0.02332	1	1	CTNND1
Pubmed	19937401		The Relationships Between Loss of Standard CD44 Expression and Lymph Node, Liver Metastasis in T3 Colorectal Carcinoma.	Pubmed	0.0007004	1	0.002528	0.02332	1	1	CD44
Pubmed	21170032		Loss of the RhoGAP SRGP-1 promotes the clearance of dead and injured cells in Caenorhabditis elegans.	Pubmed	0.0007004	1	0.002528	0.02332	1	1	RAC1
Pubmed	10372558		Tissue specificity of a new splice form of the human lysyl hydroxylase 2 gene.	Pubmed	0.0007004	1	0.002528	0.02332	1	1	PLOD2
Pubmed	18415803		Variant CD44 expression by human fibroblasts.	Pubmed	0.0007004	1	0.002528	0.02332	1	1	CD44
Pubmed	21749678		The role of a new CD44st in increasing the invasion capability of the human breast cancer cell line MCF-7.	Pubmed	0.0007004	1	0.002528	0.02332	1	1	CD44
Pubmed	9808774		Identification and initial characterization of mSLK, a murine member of the STE20 family of kinases.	Pubmed	0.0007004	1	0.002528	0.02332	1	1	SLK
Pubmed	17509663		Human scribble accumulates in colorectal neoplasia in association with an altered distribution of beta-catenin.	Pubmed	0.0007004	1	0.002528	0.02332	1	1	SCRIB
Pubmed	28620808		Expression of CD44 variant 6 and its prognostic value in benign and malignant endometrial tissue.	Pubmed	0.0007004	1	0.002528	0.02332	1	1	CD44
Pubmed	24038513		Functional polymorphisms in the CD44 gene and acute myeloid leukemia cancer risk in a Chinese population.	Pubmed	0.0007004	1	0.002528	0.02332	1	1	CD44
Pubmed	23726757		The role of ?2-integrins and CD44 in intrahepatic leukocyte sequestration.	Pubmed	0.0007004	1	0.002528	0.02332	1	1	CD44
Pubmed	16077255		Sperm associated antigen 9 (SPAG9): a new member of c-Jun NH2 -terminal kinase (JNK) interacting protein exclusively expressed in testis.	Pubmed	0.0007004	1	0.002528	0.02332	1	1	SPAG9
Pubmed	19607883		Differential effect of molecular size HA in mouse chondrocytes stimulated with PMA.	Pubmed	0.0007004	1	0.002528	0.02332	1	1	CD44
Pubmed	20843796		Internalization of aggrecan G1 domain neoepitope ITEGE in chondrocytes requires CD44.	Pubmed	0.0007004	1	0.002528	0.02332	1	1	CD44
Pubmed	23404221		CD44v6 expression is related to mesenchymal phenotype and poor prognosis in patients with colorectal cancer.	Pubmed	0.0007004	1	0.002528	0.02332	1	1	CD44
Pubmed	20484816		p120-catenin is essential for maintenance of barrier function and intestinal homeostasis in mice.	Pubmed	0.0007004	1	0.002528	0.02332	1	1	CTNND1
Pubmed	22212489		Proximal giant neurofilamentous axonopathy in mice genetically engineered to resist calpain and caspase cleavage of ?-II spectrin.	Pubmed	0.0007004	1	0.002528	0.02332	1	1	SPTAN1
Pubmed	8354694		Activated mouse astrocytes and T cells express similar CD44 variants. Role of CD44 in astrocyte/T cell binding.	Pubmed	0.0007004	1	0.002528	0.02332	1	1	CD44
Pubmed	20403620		Absent CD44v6 expression is an independent predictor of poor urothelial bladder cancer outcome.	Pubmed	0.0007004	1	0.002528	0.02332	1	1	CD44
Pubmed	12060392		Transient CD44 variant isoform expression and reduction in CD4(+)/CD25(+) regulatory T cells in C3H/HeJ mice with alopecia areata.	Pubmed	0.0007004	1	0.002528	0.02332	1	1	CD44
Pubmed	1537855		Multiple variants of the human lymphocyte homing receptor CD44 generated by insertions at a single site in the extracellular domain.	Pubmed	0.0007004	1	0.002528	0.02332	1	1	CD44
Pubmed	12972514		Increased neutrophil influx but no impairment of protective immunity to tuberculosis in mice lacking the CD44 molecule.	Pubmed	0.0007004	1	0.002528	0.02332	1	1	CD44
Pubmed	12010794		CD44 variant-specific antibodies trigger hemopoiesis by selective release of cytokines from bone marrow macrophages.	Pubmed	0.0007004	1	0.002528	0.02332	1	1	CD44
Pubmed	25081532		CD44 is a multidomain signaling platform that integrates extracellular matrix cues with growth factor and cytokine signals.	Pubmed	0.0007004	1	0.002528	0.02332	1	1	CD44
Pubmed	28414310		Autophagy supports generation of cells with high CD44 expression via modulation of oxidative stress and Parkin-mediated mitochondrial clearance.	Pubmed	0.0007004	1	0.002528	0.02332	1	1	CD44
Pubmed	24406795		Extensive CD44-dependent hyaluronan coats on human bone marrow-derived mesenchymal stem cells produced by hyaluronan synthases HAS1, HAS2 and HAS3.	Pubmed	0.0007004	1	0.002528	0.02332	1	1	CD44
Pubmed	23633482		Cancer stem-like cell marker CD44 promotes bone metastases by enhancing tumorigenicity, cell motility, and hyaluronan production.	Pubmed	0.0007004	1	0.002528	0.02332	1	1	CD44
Pubmed	21086040		No association of polymorphisms in the cell polarity gene SCRIB with breast cancer risk in German population.	Pubmed	0.0007004	1	0.002528	0.02332	1	1	SCRIB
Pubmed	26659814		SH3 Domains Differentially Stimulate Distinct Dynamin I Assembly Modes and G Domain Activity.	Pubmed	0.0007004	1	0.002528	0.02332	1	1	DNM1
Pubmed	7528188		Stimulation of T cells via CD44 requires leukocyte-function-associated antigen interactions and interleukin-2 production.	Pubmed	0.0007004	1	0.002528	0.02332	1	1	CD44
Pubmed	28461325		Role of Rac1 Pathway in Epithelial-to-Mesenchymal Transition and Cancer Stem-like Cell Phenotypes in Gastric Adenocarcinoma.	Pubmed	0.0007004	1	0.002528	0.02332	1	1	RAC1
Pubmed	30106137		Gene regulatory network construction identified NFYA as a diffuse subtype-specific prognostic factor in gastric cancer.	Pubmed	0.0007004	1	0.002528	0.02332	1	1	NFYA
Pubmed	26165304		Numb downregulation suppresses cell growth and is associated with a poor prognosis of human hepatocellular carcinoma.	Pubmed	0.0007004	1	0.002528	0.02332	1	1	NUMB
Pubmed	29374695		Low Expression of CD44 Is an Independent Factor of Poor Prognosis in Ovarian Mucinous Carcinoma.	Pubmed	0.0007004	1	0.002528	0.02332	1	1	CD44
Pubmed	14516684		Expression of gamma-adducin is associated with regions of morphogenetic cell movement in the chick embryo.	Pubmed	0.0007004	1	0.002528	0.02332	1	1	ADD3
Pubmed	24715151		Doxorubicin induces drug resistance and expression of the novel CD44st via NF-?B in human breast cancer MCF-7 cells.	Pubmed	0.0007004	1	0.002528	0.02332	1	1	CD44
Pubmed	25015829		Differential role for p120-catenin in regulation of TLR4 signaling in macrophages.	Pubmed	0.0007004	1	0.002528	0.02332	1	1	CTNND1
Pubmed	29244882		?II-spectrin in T cells is involved in the regulation of cell-cell contact leading to immunological synapse formation?	Pubmed	0.0007004	1	0.002528	0.02332	1	1	SPTAN1
Pubmed	15466701		Formin' new ideas about actin filament generation.	Pubmed	0.0007004	1	0.002528	0.02332	1	1	INF2
Pubmed	26724540		Targeting CD44 receptor-positive lung tumors using polysaccharide-based nanocarriers: Influence of nanoparticle size and administration route.	Pubmed	0.0007004	1	0.002528	0.02332	1	1	CD44
Pubmed	20530794		The endocytic adaptor Numb regulates thymus size by modulating pre-TCR signaling during asymmetric division.	Pubmed	0.0007004	1	0.002528	0.02332	1	1	NUMB
Pubmed	23841055		Expression and function of NUMB in odontogenesis.	Pubmed	0.0007004	1	0.002528	0.02332	1	1	NUMB
Pubmed	22270319		The interaction between CD44 on tumour cells and hyaluronan under physiologic flow conditions: implications for metastasis formation.	Pubmed	0.0007004	1	0.002528	0.02332	1	1	CD44
Pubmed	26722124		Rac1 Signaling Is Required for Anterior Second Heart Field Cellular Organization and Cardiac Outflow Tract Development.	Pubmed	0.0007004	1	0.002528	0.02332	1	1	RAC1
Pubmed	23666869		Stimulation of fibrotic processes by the infrapatellar fat pad in cultured synoviocytes from patients with osteoarthritis: a possible role for prostaglandin f2?.	Pubmed	0.0007004	1	0.002528	0.02332	1	1	PLOD2
Pubmed	18397995		Fibroblast migration is mediated by CD44-dependent TGF beta activation.	Pubmed	0.0007004	1	0.002528	0.02332	1	1	CD44
Pubmed	14534719		CD44 variant exon 6 expressions in colon cancer assessed by quantitative analysis using real time reverse transcriptase-polymerase chain reaction.	Pubmed	0.0007004	1	0.002528	0.02332	1	1	CD44
Pubmed	17627000		Soluble CD44 is a potential marker for the early detection of head and neck cancer.	Pubmed	0.0007004	1	0.002528	0.02332	1	1	CD44
Pubmed	23837451		CD44 as a molecular marker to screen cancer stem cells in hypopharyngeal cancer.	Pubmed	0.0007004	1	0.002528	0.02332	1	1	CD44
Pubmed	19429871		Unraveling a novel Rac1-mediated signaling pathway that regulates cofilin dephosphorylation and secretion in thrombin-stimulated platelets.	Pubmed	0.0007004	1	0.002528	0.02332	1	1	RAC1
Pubmed	26918621		Infiltration of tumor-associated macrophages is involved in CD44 expression in clear cell renal cell carcinoma.	Pubmed	0.0007004	1	0.002528	0.02332	1	1	CD44
Pubmed	24709425		Lung-derived factors mediate breast cancer cell migration through CD44 receptor-ligand interactions in a novel ex vivo system for analysis of organ-specific soluble proteins.	Pubmed	0.0007004	1	0.002528	0.02332	1	1	CD44
Pubmed	15589118		Decreased expression of lysyl hydroxylase 2 (LH2) in skin fibroblasts from three Ehlers-Danlos patients does not result from mutations in either the coding or proximal promoter region of the LH2 gene.	Pubmed	0.0007004	1	0.002528	0.02332	1	1	PLOD2
Pubmed	27748822		Reduction of dynamin 1 in the hippocampus of aged mice is associated with the decline in hippocampal?dependent memory.	Pubmed	0.0007004	1	0.002528	0.02332	1	1	DNM1
Pubmed	25109497		Relative expression of hMena11a and hMenaINV splice isoforms is a useful biomarker in development and progression of human breast carcinoma.	Pubmed	0.0007004	1	0.002528	0.02332	1	1	ENAH
Pubmed	24045216		Constitutive activation of Rac1 in pancreatic ? cells facilitates F-actin depolymerization but exerts no influence on the increase of pancreatic ? cell mass and facilitation of insulin secretion.	Pubmed	0.0007004	1	0.002528	0.02332	1	1	RAC1
Pubmed	26512886		The Rho-guanine nucleotide exchange factor PDZ-RhoGEF governs susceptibility to diet-induced obesity and type 2 diabetes.	Pubmed	0.0007004	1	0.002528	0.02332	1	1	ARHGEF11
Pubmed	14681682		hScrib is a functional homologue of the Drosophila tumour suppressor Scribble.	Pubmed	0.0007004	1	0.002528	0.02332	1	1	SCRIB
Pubmed	23549458		CD44v6 expression in human skin keratinocytes as a possible mechanism for carcinogenesis associated with chronic arsenic exposure.	Pubmed	0.0007004	1	0.002528	0.02332	1	1	CD44
Pubmed	11179417		Division of mitochondria requires a novel DMN1-interacting protein, Net2p.	Pubmed	0.0007004	1	0.002528	0.02332	1	1	DNM1
Pubmed	19480078		Rac GTPases are involved in development, survival and homeostasis of T cells.	Pubmed	0.0007004	1	0.002528	0.02332	1	1	RAC1
Pubmed	19247479		Unusual armadillo fold in the human general vesicular transport factor p115.	Pubmed	0.0007004	1	0.002528	0.02332	1	1	USO1
Pubmed	29093024		Phosphorylation of multiple sites within an acidic region of Alcadein ? is required for kinesin-1 association and Golgi exit of Alcadein ? cargo.	Pubmed	0.0007004	1	0.002528	0.02332	1	1	CLSTN1
Pubmed	20357818		HGF-promoted motility in primary human melanocytes depends on CD44v6 regulated via NF-kappa B, Egr-1, and C/EBP-beta.	Pubmed	0.0007004	1	0.002528	0.02332	1	1	CD44
Pubmed	16234326		Chemotaxis towards hyaluronan is dependent on CD44 expression and modulated by cell type variation in CD44-hyaluronan binding.	Pubmed	0.0007004	1	0.002528	0.02332	1	1	CD44
Pubmed	20428113		G domain dimerization controls dynamin's assembly-stimulated GTPase activity.	Pubmed	0.0007004	1	0.002528	0.02332	1	1	DNM1
Pubmed	27189938		Thiopurine Prodrugs Mediate Immunosuppressive Effects by Interfering with Rac1 Protein Function.	Pubmed	0.0007004	1	0.002528	0.02332	1	1	RAC1
Pubmed	9058761		Differential expression of CD44 splice variants in the normal human central nervous system.	Pubmed	0.0007004	1	0.002528	0.02332	1	1	CD44
Pubmed	29467485		The cell fate determinant Scribble is required for maintenance of hematopoietic stem cell function.	Pubmed	0.0007004	1	0.002528	0.02332	1	1	SCRIB
Pubmed	24429392		CD44 expression is predictive of poor prognosis in pharyngolaryngeal cancer: systematic review and meta-analysis.	Pubmed	0.0007004	1	0.002528	0.02332	1	1	CD44
Pubmed	12407110		Identification of sequence motifs responsible for the adhesive interaction between exon v10-containing CD44 isoforms.	Pubmed	0.0007004	1	0.002528	0.02332	1	1	CD44
Pubmed	29352038		Microenvironment-induced CD44v6 promotes early disease progression in chronic lymphocytic leukemia.	Pubmed	0.0007004	1	0.002528	0.02332	1	1	CD44
Pubmed	24958772		SLK-dependent activation of ERMs controls LGN-NuMA localization and spindle orientation.	Pubmed	0.0007004	1	0.002528	0.02332	1	1	SLK
Pubmed	30105440		Hypoxia-Induced PLOD2 is a Key Regulator in Epithelial-Mesenchymal Transition and Chemoresistance in Biliary Tract Cancer.	Pubmed	0.0007004	1	0.002528	0.02332	1	1	PLOD2
Pubmed	24939893		A FAK-Cas-Rac-lamellipodin signaling module transduces extracellular matrix stiffness into mechanosensitive cell cycling.	Pubmed	0.0007004	1	0.002528	0.02332	1	1	RAC1
Pubmed	23832697		Cardiac overexpression of Mammalian enabled (Mena) exacerbates heart failure in mice.	Pubmed	0.0007004	1	0.002528	0.02332	1	1	ENAH
Pubmed	21557937		Numb modulates intestinal epithelial cells toward goblet cell phenotype by inhibiting the Notch signaling pathway.	Pubmed	0.0007004	1	0.002528	0.02332	1	1	NUMB
Pubmed	18492483		Dynamin I plays dual roles in the activity-dependent shift in exocytic mode in mouse adrenal chromaffin cells.	Pubmed	0.0007004	1	0.002528	0.02332	1	1	DNM1
Pubmed	27315218		HCV NS4B targets Scribble for proteasome-mediated degradation to facilitate cell transformation.	Pubmed	0.0007004	1	0.002528	0.02332	1	1	SCRIB
Pubmed	29683068		CD44 overexpression related to lymph node metastasis and poor prognosis of pancreatic cancer.	Pubmed	0.0007004	1	0.002528	0.02332	1	1	CD44
Pubmed	24683008		Expression of cytoskeleton regulatory protein Mena in human hepatocellular carcinoma and its prognostic significance.	Pubmed	0.0007004	1	0.002528	0.02332	1	1	ENAH
Pubmed	26010608		Functional Genetic Variations at the microRNA Binding-Site in the CD44 Gene Are Associated with Risk of Colorectal Cancer in Chinese Populations.	Pubmed	0.0007004	1	0.002528	0.02332	1	1	CD44
Pubmed	18214619		Prognostic significance of CD44s expression in biliary tract cancers.	Pubmed	0.0007004	1	0.002528	0.02332	1	1	CD44
Pubmed	18350162		CD44v4 is a major E-selectin ligand that mediates breast cancer cell transendothelial migration.	Pubmed	0.0007004	1	0.002528	0.02332	1	1	CD44
Pubmed	18804988		Altered monocyte CD44 expression in peripheral arterial disease is corrected by fish oil supplementation.	Pubmed	0.0007004	1	0.002528	0.02332	1	1	CD44
Pubmed	11261780		Importance of CD44v7 isoforms for homing and seeding of hematopoietic progenitor cells.	Pubmed	0.0007004	1	0.002528	0.02332	1	1	CD44
Pubmed	16816384		Involvement of endothelial CD44 during in vivo angiogenesis.	Pubmed	0.0007004	1	0.002528	0.02332	1	1	CD44
Pubmed	15325800		CD44 is dispensable for B lymphopoiesis.	Pubmed	0.0007004	1	0.002528	0.02332	1	1	CD44
Pubmed	18987309		Selective saturation of slow endocytosis at a giant glutamatergic central synapse lacking dynamin 1.	Pubmed	0.0007004	1	0.002528	0.02332	1	1	DNM1
Pubmed	23073801		Effect of p120 catenin silencing on biological behaviors of PANC-1 cells.	Pubmed	0.0007004	1	0.002528	0.02332	1	1	CTNND1
Pubmed	25184276		NF-?B affects proliferation and invasiveness of breast cancer cells by regulating CD44 expression.	Pubmed	0.0007004	1	0.002528	0.02332	1	1	CD44
Pubmed	17945213		Soluble CD44 secretion contributes to the acquisition of aggressive tumor phenotype in human colon cancer cells.	Pubmed	0.0007004	1	0.002528	0.02332	1	1	CD44
Pubmed	28000766		Associations of five polymorphisms in the CD44 gene with cancer susceptibility in Asians.	Pubmed	0.0007004	1	0.002528	0.02332	1	1	CD44
Pubmed	24629820		Bile acids permeabilize the blood brain barrier after bile duct ligation in rats via Rac1-dependent mechanisms.	Pubmed	0.0007004	1	0.002528	0.02332	1	1	RAC1
Pubmed	9653641		Molecular cloning of the human p120ctn catenin gene (CTNND1): expression of multiple alternatively spliced isoforms.	Pubmed	0.0007004	1	0.002528	0.02332	1	1	CTNND1
Pubmed	23807227		Inhibition of Rac1 promotes BMP-2-induced osteoblastic differentiation.	Pubmed	0.0007004	1	0.002528	0.02332	1	1	RAC1
Pubmed	15843382		Hyaluronan fragments induce endothelial cell differentiation in a CD44- and CXCL1/GRO1-dependent manner.	Pubmed	0.0007004	1	0.002528	0.02332	1	1	CD44
Pubmed	24460345		Sperm-associated antigen 9 is a promising marker for early diagnosis of endometrial cancer.	Pubmed	0.0007004	1	0.002528	0.02332	1	1	SPAG9
Pubmed	25335738		Clinical significance of putative cancer stem cell marker CD44 in different histological subtypes of lung cancer.	Pubmed	0.0007004	1	0.002528	0.02332	1	1	CD44
Pubmed	9027498		Mapping of the human ribosomal small subunit protein gene RPS24 to the chromosome 10q22-q23 boundary.	Pubmed	0.0007004	1	0.002528	0.02332	1	1	RPS24
Pubmed	11907069		Transgenic expression of numb inhibits notch signaling in immature thymocytes but does not alter T cell fate specification.	Pubmed	0.0007004	1	0.002528	0.02332	1	1	NUMB
Pubmed	23752202		CD44 variant isoforms control experimental autoimmune encephalomyelitis by affecting the lifespan of the pathogenic T cells.	Pubmed	0.0007004	1	0.002528	0.02332	1	1	CD44
Pubmed	17277154		CD44 is a negative regulator of acute pulmonary inflammation and lipopolysaccharide-TLR signaling in mouse macrophages.	Pubmed	0.0007004	1	0.002528	0.02332	1	1	CD44
Pubmed	10699464		Molecular cloning and characterization of a novel human STE20-like kinase, hSLK.	Pubmed	0.0007004	1	0.002528	0.02332	1	1	SLK
Pubmed	21833756		Silencing of CD44 by siRNA suppressed invasion, migration and adhesion to matrix, but not secretion of MMPs, of cholangiocarcinoma cells.	Pubmed	0.0007004	1	0.002528	0.02332	1	1	CD44
Pubmed	20864681		CD44 deficiency is associated with increased bacterial clearance but enhanced lung inflammation during Gram-negative pneumonia.	Pubmed	0.0007004	1	0.002528	0.02332	1	1	CD44
Pubmed	2307671		Generation of diversity in nonerythroid spectrins. Multiple polypeptides are predicted by sequence analysis of cDNAs encompassing the coding region of human nonerythroid alpha-spectrin.	Pubmed	0.0007004	1	0.002528	0.02332	1	1	SPTAN1
Pubmed	30375477		Molecular weight of surface immobilized hyaluronic acid influences CD44-mediated binding of gastric cancer cells.	Pubmed	0.0007004	1	0.002528	0.02332	1	1	CD44
Pubmed	2403559		The cDNA sequence of mouse Pgp-1 and homology to human CD44 cell surface antigen and proteoglycan core/link proteins.	Pubmed	0.0007004	1	0.002528	0.02332	1	1	CD44
Pubmed	19684199		Modulation of reactive oxygen species by Rac1 or catalase prevents asbestos-induced pulmonary fibrosis.	Pubmed	0.0007004	1	0.002528	0.02332	1	1	RAC1
Pubmed	19345948		CD44-deficiency on hematopoietic cells limits T-cell number but does not protect against atherogenesis in LDL receptor-deficient mice.	Pubmed	0.0007004	1	0.002528	0.02332	1	1	CD44
Pubmed	24512624		A novel mechanism of regulating breast cancer cell migration via palmitoylation-dependent alterations in the lipid raft affiliation of CD44.	Pubmed	0.0007004	1	0.002528	0.02332	1	1	CD44
Pubmed	25971596		CD44 expression contributes to trastuzumab resistance in HER2-positive breast cancer cells.	Pubmed	0.0007004	1	0.002528	0.02332	1	1	CD44
Pubmed	22723836		Age-related intraneuronal elevation of ?II-spectrin breakdown product SBDP120 in rodent forebrain accelerates in 3׳Tg-AD mice.	Pubmed	0.0007004	1	0.002528	0.02332	1	1	SPTAN1
Pubmed	12392713		Transcription factor NF-Y regulates differentiation of CaCo-2 cells.	Pubmed	0.0007004	1	0.002528	0.02332	1	1	NFYA
Pubmed	12151406		Association of the Ste20-like kinase (SLK) with the microtubule. Role in Rac1-mediated regulation of actin dynamics during cell adhesion and spreading.	Pubmed	0.0007004	1	0.002528	0.02332	1	1	SLK
Pubmed	31529191		CD44 splice variant (CD44v3) promotes progression of urothelial carcinoma of bladder through Akt/ERK/STAT3 pathways: novel therapeutic approach.	Pubmed	0.0007004	1	0.002528	0.02332	1	1	CD44
Pubmed	20706999		Cytoskeletal scaffolding proteins interact with Lynch-Syndrome associated mismatch repair protein MLH1.	Pubmed	0.0007097	1	0.00256	0.02362	2	56	MYL6,SPTAN1
Pubmed	24189400		Perturbation of the mutated EGFR interactome identifies vulnerabilities and resistance mechanisms.	Pubmed	0.0007508	1	0.002696	0.02487	3	256	NUMB,CTNND1,AP1B1
Pubmed	24144296		Nine loci for ocular axial length identified through genome-wide association studies, including shared loci with refractive error.	Pubmed	0.0007611	1	0.002696	0.02487	2	58	TBC1D23,SPTAN1
Pubmed	15761153		High-throughput mapping of a dynamic signaling network in mammalian cells.	Pubmed	0.0007679	1	0.002696	0.02487	3	258	SCRIB,ARHGEF11,RAC1
Pubmed	12787561		Ten years on: mediation of cell death by the common neurotrophin receptor p75(NTR).	Pubmed	0.0008143	1	0.002696	0.02487	2	60	ARHGEF11,RAC1
Pubmed	19380743		Charting the molecular network of the drug target Bcr-Abl.	Pubmed	0.0008388	1	0.002696	0.02487	3	266	DNM1,AP1B1,SPTAN1
[truncated: 5,168 more rows]
