# Supplementary material for: Characterization of alternative mRNA splicing in cultured cell populations representing progressive stages of human fetal kidney development
Source: Sci Rep. 2022 Nov 15;12:19548. doi: 10.1038/s41598-022-24147-z (PMC9666651; doi:10.1038/s41598-022-24147-z)
Supplement: Supplementary file 12 — Supplementary Table S10. [file 41598_2022_24147_MOESM12_ESM.xlsx]

## Sheet: 2019.04.02 Motifs from rMAPS
Ensembl Gene ID	RBP	Binding Motif	Species	Domains
ENSG00000115875	9G8/SRSF7	[AT]GGAC[AG]A	Homo_sapiens	RRM
	SRSF7				Tomer addition - name of gene above
ENSG00000148584	A1CF	[AT]TAATT[AG]	Homo_sapiens	RRM
ENSG00000131503	ANKHD1	AGACG[AT][AT]	Homo_sapiens	KH
ENSG00000101489	BRUNOL4	[GT]GTGT[GT][GT]	Homo_sapiens	RRM
	CELF4				Tomer addition - name of gene above
ENSG00000161082	BRUNOL5	TGTGT[GT][GT]	Homo_sapiens	RRM
	CELF5				Tomer addition - name of gene above
ENSG00000140488	BRUNOL6	TGTG[AGT][GT]G	Homo_sapiens	RRM
	CELF6				Tomer addition - name of gene above
ENSG00000080802	CNOT4	GACAGA	Homo_sapiens	RRM
ENSG00000137449	CPEB2	C[ACT]TTTTT	Homo_sapiens	RRM
ENSG00000113742	CPEB4	TTTTTT	Homo_sapiens	RRM
ENSG00000071626	DAZAP1	TAG[GT][AT][AT][AG]	Homo_sapiens	RRM
ENSG00000120658	ENOX1	[ACT][AG][GT]ACAG	Homo_sapiens	RRM
ENSG00000104413	ESRP1	TGGTGG	Homo_sapiens	RRM
ENSG00000103067	ESRP2	TGGG[AG]A[AGT]	Homo_sapiens	RRM
ENSG00000102081	FMR1	[GT]GACA[AG]G	Homo_sapiens	KH
ENSG00000089280	FUS	CGCGC	Homo_sapiens	RRM
ENSG00000114416	FXR1	A[CT]GAC[AG]	Homo_sapiens	KH
ENSG00000129245	FXR2	[AGT]GAC[AG][AG][AG]	Homo_sapiens	KH
ENSG00000138757	G3BP2	AGGAT[AGT][AG]	Homo_sapiens	RRM
ENSG00000135486	HNRNPA1	[AGT]TAGGG[AT]	Homo_sapiens	RRM
ENSG00000229887	HNRNPA1L2	[AGT]TAGGG[AT]	Homo_sapiens	RRM
	??				Tomer addition - didn’t find in mouse
ENSG00000122566	HNRNPA2B1	[AGT]TAGGG[AT]	Homo_sapiens	RRM
ENSG00000092199	HNRNPC	[ACT]TTTTT[GT]	Homo_sapiens	RRM
ENSG00000179172	HNRNPCL1	[ACT]TTTTT[GT]	Homo_sapiens	RRM
	??				Tomer addition - didn’t find in mouse
ENSG00000126945	HNRNPH2	GGGAGGG	Homo_sapiens	RRM
ENSG00000165119	HNRNPK	CCA[AT][AC]CC	Homo_sapiens	KH
ENSG00000104824	HNRNPL	A[AC]A[CT]A[AC]A	Homo_sapiens	RRM
ENSG00000104824	HNRNPL	ACAC[AG]A[ACG]	Homo_sapiens	RRM
ENSG00000143889	HNRPLL	[AG]CA[ACT]ACA	Homo_sapiens	RRM
	HNRNPLL				Tomer addition - name of gene above
ENSG00000066044	HuR	TT[AGT]TTTT	Homo_sapiens	RRM
ENSG00000066044	HuR	TT[AT]GTTT	Homo_sapiens	RRM
ENSG00000066044	HuR	TTT[AG][GT]TT	Homo_sapiens	RRM
ENSG00000066044	HuR	TT[GT][AG]TTT	Homo_sapiens	RRM
ENSG00000066044	HuR	TTTTTT[GT]	Homo_sapiens	RRM
	ELAVL1				Tomer addition - name of gene above
ENSG00000073792	IGF2BP2	[ACG][AC]A[ACT][AT]CA	Homo_sapiens	KH,RRM
ENSG00000136231	IGF2BP3	A[AC]A[ACT][AT]CA	Homo_sapiens	KH,RRM
ENSG00000121774	KHDRBS1	ATAAAA[ACG]	Homo_sapiens	KH
ENSG00000112232	KHDRBS2	[AG]ATAAA[AC]	Homo_sapiens	KH
ENSG00000131773	KHDRBS3	ATAAA[ACG]	Homo_sapiens	KH
ENSG00000131914	LIN28A	[ACT]GGAG[AT]A	Homo_sapiens	CSD,Znf
ENSG00000131914	LIN28A	[CT]GGAGG[AG]	Homo_sapiens	CSD
ENSG00000015479	MATR3	[AC]ATCTT[AG]	Homo_sapiens	RRM
ENSG00000152601	MBNL1	GCTTGC	Homo_sapiens	Znf
ENSG00000135097	MSI1	TAGT[AT][AG]G	Homo_sapiens	RRM
ENSG00000135097	MSI1	TAG[GT][AT][AG]G	Homo_sapiens	RRM
ENSG00000070756	PABPC1	A[AG]AAAA[AC]	Homo_sapiens	RRM
ENSG00000151846	PABPC3	[AG]AAAAC[AC]	Homo_sapiens	RRM
	??				Tomer addition - didn’t find in mouse
ENSG00000090621	PABPC4	AAAAAA[AG]	Homo_sapiens	RRM
ENSG00000174740	PABPC5	AGAAA[AGT]T	Homo_sapiens	RRM
ENSG00000100836	PABPN1	A[AG]AAGA	Homo_sapiens	RRM
ENSG00000169564	PCBP1	CC[AT][AT][ACT]CC	Homo_sapiens	KH
ENSG00000197111	PCBP2	CC[CT][CT]CC[ACT]	Homo_sapiens	KH
ENSG00000148840	PPRC1	[GC][GC]GCGC[GC]	Homo_sapiens	RRM
ENSG00000011304	PTB/PTBP1	CTCT[CT][CT]	Homo_sapiens	RRM
	PTBP1				Tomer addition - name of gene above
ENSG00000011304	PTBP1	[ACT][CT]TTT[CT]T	Homo_sapiens	RRM
ENSG00000112531	QKI	ACTAAC[ACG]	Homo_sapiens	KH
	QK				Tomer addition - name of gene above
ENSG00000125970	RALY	TTTTTT[CGT]	Homo_sapiens	RRM
ENSG00000078328	RBFOX1	[AT]GCATG[AC]	Homo_sapiens	RRM
	RBFOX2				Tomer addition - probably same motif as RBFOX1
ENSG00000112183	RBM24	[AT]G[AT]GTG[AGT]	Homo_sapiens	RRM
ENSG00000106344	RBM28	G[AT]GTAG[AGT]	Homo_sapiens	RRM
ENSG00000102317	RBM3	[AG]A[AGT]AC[GT]A	Homo_sapiens	RRM
ENSG00000173933	RBM4	GCGCG[GC][GC]	Homo_sapiens	RRM,Znf
ENSG00000173933	RBM4	GCGCG[GC]G	Homo_sapiens	RRM,Znf
ENSG00000089682	RBM41	[AT]TAC[AT]T[GT]	Homo_sapiens	RRM
ENSG00000126254	RBM42	AACTA[AC]G	Homo_sapiens	RRM
ENSG00000155636	RBM45	GACGA[AC][ACG]	Homo_sapiens	RRM
ENSG00000151962	RBM46	[AG]AT[GC]A[AT][AGT]	Homo_sapiens	RRM
ENSG00000163694	RBM47	GATGA[AT]	Homo_sapiens	RRM
ENSG00000003756	RBM5	GA[AG]GG[AT][AG]	Homo_sapiens	Znf
ENSG00000003756	RBM5	[GC]AAGG[AG]G	Homo_sapiens	RRM
ENSG00000004534	RBM6	[ACT]ATCCA[AG]	Homo_sapiens	RRM
ENSG00000131795	RBM8A	[AG][CT]GCGC[CGT]	Homo_sapiens	RRM
ENSG00000153250	RBMS1	[GT]ATATA[GC]	Homo_sapiens	RRM
ENSG00000144642	RBMS3	[AC]TATA[GT][AC]	Homo_sapiens	RRM
ENSG00000144642	RBMS3	[ACT]ATATA	Homo_sapiens	RRM
ENSG00000020577	SAMD4A	GC[GT]GG[ACT][AC]	Homo_sapiens	SAM
	??				Tomer addition - didn’t find in mouse
ENSG00000075856	SART3	A[AG]AAAA[AC]	Homo_sapiens	RRM
ENSG00000136450	SF2/ASF	[AG]GAAGAAC	Homo_sapiens	RRM
	SRSF1				Tomer addition - name of gene above
ENSG00000116560	SFPQ	[GT]T[AG][AG]T[GT][GT]	Homo_sapiens	RRM
ENSG00000104852	SNRNP70	[AG][AT]TCAAG	Homo_sapiens	RRM
ENSG00000077312	SNRPA	[AT]TGCAC[AG]	Homo_sapiens	RRM
ENSG00000112081	SRp20/SRSF3	[AT]C[AT][AT]C	Homo_sapiens	RRM
ENSG00000112081	SRp20/SRSF3	CTC[GT]TC[CT]	Homo_sapiens	RRM
	SRSF3				Tomer addition - name of gene above
ENSG00000100650	SRp40/SRSF5	[CT][AG]C[AG][GT][AC]	Homo_sapiens	RRM
	SRSF5				Tomer addition - name of gene above
ENSG00000124193	SRp55/SRSF6	[CT][CT][AT]C[AT][GC]G	Homo_sapiens	RRM
	SRSF6				Tomer addition - name of gene above
ENSG00000136450	SRSF1	G[AG]AGGA	Homo_sapiens	RRM
ENSG00000136450	SRSF1	GGAGGA	Homo_sapiens	RRM
ENSG00000136450	SRSF1	GGA[GC]G[AG][ACG]	Homo_sapiens	RRM
ENSG00000136450	SRSF1	AGGA[GC][AC]	Homo_sapiens	RRM
ENSG00000136450	SRSF1	GG[AG]GGA[ACG]	Homo_sapiens	RRM
ENSG00000188529	SRSF10	AGAGA[ACG][AC]	Homo_sapiens	RRM
ENSG00000188529	SRSF10	A[AG]AG[AG][AG][AG]	Homo_sapiens	RRM
ENSG00000188529	SRSF10	AGAGA[AG][AG]	Homo_sapiens	RRM
ENSG00000188529	SRSF10	AGAGA[ACG][ACG]	Homo_sapiens	RRM
ENSG00000161547	SRSF2	GGAG[AT][AGT]	Homo_sapiens	RRM
ENSG00000115875	SRSF7	ACGACG	Homo_sapiens	RRM,Znf
ENSG00000111786	SRSF9	[GT]G[AG][AT]G[GC][AC]	Homo_sapiens	RRM
ENSG00000111786	SRSF9	A[GT]GA[ACG][AC][AG]	Homo_sapiens	RRM
ENSG00000120948	TARDBP	GAATG[AGT]	Homo_sapiens	RRM
ENSG00000116001	TIA1	TTTTT[CGT][GT]	Homo_sapiens	RRM
ENSG00000116001	TIA1	[AT]TTTTT[CGT]	Homo_sapiens	RRM
ENSG00000136527	Tra2-beta	GAAAGAA	Homo_sapiens	RRM
	TRA2B				Tomer addition - name of gene above
ENSG00000149016	TUT1	[AC][AG]ATACT	Homo_sapiens	RRM,Znf
ENSG00000063244	U2AF2	TTTTT[CT]C	Homo_sapiens	RRM
ENSG00000065978	YBX1	AACATC	Homo_sapiens	CSD
ENSG00000065978	YBX1	AACATC[AGT]	Homo_sapiens	CSD
ENSG00000006047	YBX2	AACA[AT]C[AGT]	Homo_sapiens	CSD
ENSG00000135482	ZC3H10	[GC][GC]AGCG[AC]	Homo_sapiens	Znf
ENSG00000100722	ZC3H14	TTT[AGT]TTT	Homo_sapiens	Znf
ENSG00000139168	ZCRB1	G[AG][ACT]TTAA	Homo_sapiens	RRM
ENSG00000075292	ZNF638	[CGT]GTT[GC][GT]T	Homo_sapiens	RRM
	??				Tomer addition - didn’t find in mouse
ENSMUSG00000028790	KHDRBS1	TAAAA[ACG][ACG]	Mus_musculus	KH
ENSMUSG00000051695	PCBP1	C[CT]TTCC	Mus_musculus	KH
ENSMUSG00000001120	PCBP3	TTT[CT]CC	Mus_musculus	KH
ENSMUSG00000027510	RBM38	[GT][GT]GTGT[GT]	Mus_musculus	RRM

## Sheet: UGG-enriched motifs
RBP Motif			RBP	Source
additional.motif.1	TGGTGG		ESRP1	rMAPS Dittmar KA, Jiang P, Park JW, Amirikian K, Wan J, Shen S, et al. Genome-Wide Determination of a Broad ESRP-Regulated Posttranscriptional Network by High-Throughput Sequencing. Mol Cell Biol. 2012;32: 1468–1482. doi:10.1128/MCB.06536-11
additional.motif.2	GGTGGG		ESRP1	Dittmar KA, Jiang P, Park JW, Amirikian K, Wan J, Shen S, et al. Genome-Wide Determination of a Broad ESRP-Regulated Posttranscriptional Network by High-Throughput Sequencing. Mol Cell Biol. 2012;32: 1468–1482. doi:10.1128/MCB.06536-11
additional.motif.3	GTGGTG		ESRP1	Bebee TW, Park JW, Sheridan KI, Warzecha CC, Cieply BW, Rohacek AM, et al. The splicing regulators Esrp1 and Esrp2 direct an epithelial splicing program essential for mammalian development. Elife. 2015;4: 1–27. doi:10.7554/eLife.08954 Dittmar KA, Jiang P, Park JW, Amirikian K, Wan J, Shen S, et al. Genome-Wide Determination of a Broad ESRP-Regulated Posttranscriptional Network by High-Throughput …
additional.motif.4	GTGGGG		ESRP1	Dittmar KA, Jiang P, Park JW, Amirikian K, Wan J, Shen S, et al. Genome-Wide Determination of a Broad ESRP-Regulated Posttranscriptional Network by High-Throughput Sequencing. Mol Cell Biol. 2012;32: 1468–1482. doi:10.1128/MCB.06536-11
additional.motif.5	GTGTGG		ESRP1	Dittmar KA, Jiang P, Park JW, Amirikian K, Wan J, Shen S, et al. Genome-Wide Determination of a Broad ESRP-Regulated Posttranscriptional Network by High-Throughput Sequencing. Mol Cell Biol. 2012;32: 1468–1482. doi:10.1128/MCB.06536-11
additional.motif.6	GGTGTG		ESRP1	Dittmar KA, Jiang P, Park JW, Amirikian K, Wan J, Shen S, et al. Genome-Wide Determination of a Broad ESRP-Regulated Posttranscriptional Network by High-Throughput Sequencing. Mol Cell Biol. 2012;32: 1468–1482. doi:10.1128/MCB.06536-11
additional.motif.7	TGTGGG		ESRP1	Dittmar KA, Jiang P, Park JW, Amirikian K, Wan J, Shen S, et al. Genome-Wide Determination of a Broad ESRP-Regulated Posttranscriptional Network by High-Throughput Sequencing. Mol Cell Biol. 2012;32: 1468–1482. doi:10.1128/MCB.06536-11
additional.motif.8	GGTGGT		ESRP1	Bebee TW, Park JW, Sheridan KI, Warzecha CC, Cieply BW, Rohacek AM, et al. The splicing regulators Esrp1 and Esrp2 direct an epithelial splicing program essential for mammalian development. Elife. 2015;4: 1–27. doi:10.7554/eLife.08954 Dittmar KA, Jiang P, Park JW, Amirikian K, Wan J, Shen S, et al. Genome-Wide Determination of a Broad ESRP-Regulated Posttranscriptional Network by High-Throughput …
additional.motif.9	GTGGGT		ESRP1	Dittmar KA, Jiang P, Park JW, Amirikian K, Wan J, Shen S, et al. Genome-Wide Determination of a Broad ESRP-Regulated Posttranscriptional Network by High-Throughput Sequencing. Mol Cell Biol. 2012;32: 1468–1482. doi:10.1128/MCB.06536-11
additional.motif.10	TGGGGT		ESRP1	Dittmar KA, Jiang P, Park JW, Amirikian K, Wan J, Shen S, et al. Genome-Wide Determination of a Broad ESRP-Regulated Posttranscriptional Network by High-Throughput Sequencing. Mol Cell Biol. 2012;32: 1468–1482. doi:10.1128/MCB.06536-11
additional.motif.11	GGGGGT		ESRP1	Dittmar KA, Jiang P, Park JW, Amirikian K, Wan J, Shen S, et al. Genome-Wide Determination of a Broad ESRP-Regulated Posttranscriptional Network by High-Throughput Sequencing. Mol Cell Biol. 2012;32: 1468–1482. doi:10.1128/MCB.06536-11
additional.motif.12	TGGGGG		ESRP1	Dittmar KA, Jiang P, Park JW, Amirikian K, Wan J, Shen S, et al. Genome-Wide Determination of a Broad ESRP-Regulated Posttranscriptional Network by High-Throughput Sequencing. Mol Cell Biol. 2012;32: 1468–1482. doi:10.1128/MCB.06536-11
additional.motif.13	TGGG[AG]A[AGT]		ESRP2	rMAPS
additional.motif.14	TGGTG		ESRP2	Bhate A, Parker DJ, Bebee TW, Ahn J, Arif W, Rashan EH, et al. ESRP2 controls an adult splicing programme in hepatocytes to support postnatal liver maturation. Nat Commun. Nature Publishing Group; 2015;6: 8768. doi:10.1038/ncomms9768 Bangru S, Arif W, Seimetz J, Bhate A, Chen J, Rashan EH, et al. Alternative splicing rewires Hippo signaling pathway in hepatocytes to promote liver regeneration. Na…
additional.motif.15	TTGGG		ESRP2	Bhate A, Parker DJ, Bebee TW, Ahn J, Arif W, Rashan EH, et al. ESRP2 controls an adult splicing programme in hepatocytes to support postnatal liver maturation. Nat Commun. Nature Publishing Group; 2015;6: 8768. doi:10.1038/ncomms9768 Bangru S, Arif W, Seimetz J, Bhate A, Chen J, Rashan EH, et al. Alternative splicing rewires Hippo signaling pathway in hepatocytes to promote liver regeneration. Na…

## Sheet: UGG-enriched motifs (+8mers)
RBP Motif			RBP	Source
additional.motif.1	TGGTGG		ESRP1	rMAPS Dittmar KA, Jiang P, Park JW, Amirikian K, Wan J, Shen S, et al. Genome-Wide Determination of a Broad ESRP-Regulated Posttranscriptional Network by High-Throughput Sequencing. Mol Cell Biol. 2012;32: 1468–1482. doi:10.1128/MCB.06536-11
additional.motif.2	GGTGGG		ESRP1	Dittmar KA, Jiang P, Park JW, Amirikian K, Wan J, Shen S, et al. Genome-Wide Determination of a Broad ESRP-Regulated Posttranscriptional Network by High-Throughput Sequencing. Mol Cell Biol. 2012;32: 1468–1482. doi:10.1128/MCB.06536-11
additional.motif.3	GTGGTG		ESRP1	Bebee TW, Park JW, Sheridan KI, Warzecha CC, Cieply BW, Rohacek AM, et al. The splicing regulators Esrp1 and Esrp2 direct an epithelial splicing program essential for mammalian development. Elife. 2015;4: 1–27. doi:10.7554/eLife.08954 Dittmar KA, Jiang P, Park JW, Amirikian K, Wan J, Shen S, et al. Genome-Wide Determination of a Broad ESRP-Regulated Posttranscriptional Network by High-Throughput …
additional.motif.4	GTGGGG		ESRP1	Dittmar KA, Jiang P, Park JW, Amirikian K, Wan J, Shen S, et al. Genome-Wide Determination of a Broad ESRP-Regulated Posttranscriptional Network by High-Throughput Sequencing. Mol Cell Biol. 2012;32: 1468–1482. doi:10.1128/MCB.06536-11
additional.motif.5	GTGTGG		ESRP1	Dittmar KA, Jiang P, Park JW, Amirikian K, Wan J, Shen S, et al. Genome-Wide Determination of a Broad ESRP-Regulated Posttranscriptional Network by High-Throughput Sequencing. Mol Cell Biol. 2012;32: 1468–1482. doi:10.1128/MCB.06536-11
additional.motif.6	GGTGTG		ESRP1	Dittmar KA, Jiang P, Park JW, Amirikian K, Wan J, Shen S, et al. Genome-Wide Determination of a Broad ESRP-Regulated Posttranscriptional Network by High-Throughput Sequencing. Mol Cell Biol. 2012;32: 1468–1482. doi:10.1128/MCB.06536-11
additional.motif.7	TGTGGG		ESRP1	Dittmar KA, Jiang P, Park JW, Amirikian K, Wan J, Shen S, et al. Genome-Wide Determination of a Broad ESRP-Regulated Posttranscriptional Network by High-Throughput Sequencing. Mol Cell Biol. 2012;32: 1468–1482. doi:10.1128/MCB.06536-11
additional.motif.8	GGTGGT		ESRP1	Bebee TW, Park JW, Sheridan KI, Warzecha CC, Cieply BW, Rohacek AM, et al. The splicing regulators Esrp1 and Esrp2 direct an epithelial splicing program essential for mammalian development. Elife. 2015;4: 1–27. doi:10.7554/eLife.08954 Dittmar KA, Jiang P, Park JW, Amirikian K, Wan J, Shen S, et al. Genome-Wide Determination of a Broad ESRP-Regulated Posttranscriptional Network by High-Throughput …
additional.motif.9	GTGGGT		ESRP1	Dittmar KA, Jiang P, Park JW, Amirikian K, Wan J, Shen S, et al. Genome-Wide Determination of a Broad ESRP-Regulated Posttranscriptional Network by High-Throughput Sequencing. Mol Cell Biol. 2012;32: 1468–1482. doi:10.1128/MCB.06536-11
additional.motif.10	TGGGGT		ESRP1	Dittmar KA, Jiang P, Park JW, Amirikian K, Wan J, Shen S, et al. Genome-Wide Determination of a Broad ESRP-Regulated Posttranscriptional Network by High-Throughput Sequencing. Mol Cell Biol. 2012;32: 1468–1482. doi:10.1128/MCB.06536-11
additional.motif.11	GGGGGT		ESRP1	Dittmar KA, Jiang P, Park JW, Amirikian K, Wan J, Shen S, et al. Genome-Wide Determination of a Broad ESRP-Regulated Posttranscriptional Network by High-Throughput Sequencing. Mol Cell Biol. 2012;32: 1468–1482. doi:10.1128/MCB.06536-11
additional.motif.12	TGGGGG		ESRP1	Dittmar KA, Jiang P, Park JW, Amirikian K, Wan J, Shen S, et al. Genome-Wide Determination of a Broad ESRP-Regulated Posttranscriptional Network by High-Throughput Sequencing. Mol Cell Biol. 2012;32: 1468–1482. doi:10.1128/MCB.06536-11
additional.motif.13	GGTGGTGG		ESRP1	Dittmar KA, Jiang P, Park JW, Amirikian K, Wan J, Shen S, et al. Genome-Wide Determination of a Broad ESRP-Regulated Posttranscriptional Network by High-Throughput Sequencing. Mol Cell Biol. 2012;32: 1468–1482. doi:10.1128/MCB.06536-11
additional.motif.14	GTGGTGGG		ESRP1	Dittmar KA, Jiang P, Park JW, Amirikian K, Wan J, Shen S, et al. Genome-Wide Determination of a Broad ESRP-Regulated Posttranscriptional Network by High-Throughput Sequencing. Mol Cell Biol. 2012;32: 1468–1482. doi:10.1128/MCB.06536-12
additional.motif.15	GGTGTGGG		ESRP1	Dittmar KA, Jiang P, Park JW, Amirikian K, Wan J, Shen S, et al. Genome-Wide Determination of a Broad ESRP-Regulated Posttranscriptional Network by High-Throughput Sequencing. Mol Cell Biol. 2012;32: 1468–1482. doi:10.1128/MCB.06536-13
additional.motif.16	GGGTGTGG		ESRP1	Dittmar KA, Jiang P, Park JW, Amirikian K, Wan J, Shen S, et al. Genome-Wide Determination of a Broad ESRP-Regulated Posttranscriptional Network by High-Throughput Sequencing. Mol Cell Biol. 2012;32: 1468–1482. doi:10.1128/MCB.06536-14
additional.motif.17	TGGTGGTG		ESRP1	Dittmar KA, Jiang P, Park JW, Amirikian K, Wan J, Shen S, et al. Genome-Wide Determination of a Broad ESRP-Regulated Posttranscriptional Network by High-Throughput Sequencing. Mol Cell Biol. 2012;32: 1468–1482. doi:10.1128/MCB.06536-15
additional.motif.18	GGTGTTGG		ESRP1	Dittmar KA, Jiang P, Park JW, Amirikian K, Wan J, Shen S, et al. Genome-Wide Determination of a Broad ESRP-Regulated Posttranscriptional Network by High-Throughput Sequencing. Mol Cell Biol. 2012;32: 1468–1482. doi:10.1128/MCB.06536-16
additional.motif.19	TGGTGGGG		ESRP1	Dittmar KA, Jiang P, Park JW, Amirikian K, Wan J, Shen S, et al. Genome-Wide Determination of a Broad ESRP-Regulated Posttranscriptional Network by High-Throughput Sequencing. Mol Cell Biol. 2012;32: 1468–1482. doi:10.1128/MCB.06536-17
additional.motif.20	GGTGGGGG		ESRP1	Dittmar KA, Jiang P, Park JW, Amirikian K, Wan J, Shen S, et al. Genome-Wide Determination of a Broad ESRP-Regulated Posttranscriptional Network by High-Throughput Sequencing. Mol Cell Biol. 2012;32: 1468–1482. doi:10.1128/MCB.06536-18
additional.motif.21	GTGTGGGG		ESRP1	Dittmar KA, Jiang P, Park JW, Amirikian K, Wan J, Shen S, et al. Genome-Wide Determination of a Broad ESRP-Regulated Posttranscriptional Network by High-Throughput Sequencing. Mol Cell Biol. 2012;32: 1468–1482. doi:10.1128/MCB.06536-19
additional.motif.22	GGTGGAGG		ESRP1	Dittmar KA, Jiang P, Park JW, Amirikian K, Wan J, Shen S, et al. Genome-Wide Determination of a Broad ESRP-Regulated Posttranscriptional Network by High-Throughput Sequencing. Mol Cell Biol. 2012;32: 1468–1482. doi:10.1128/MCB.06536-20
additional.motif.23	TGGTGGGT		ESRP1	Dittmar KA, Jiang P, Park JW, Amirikian K, Wan J, Shen S, et al. Genome-Wide Determination of a Broad ESRP-Regulated Posttranscriptional Network by High-Throughput Sequencing. Mol Cell Biol. 2012;32: 1468–1482. doi:10.1128/MCB.06536-21
additional.motif.24	GGGAGTGG		ESRP1	Dittmar KA, Jiang P, Park JW, Amirikian K, Wan J, Shen S, et al. Genome-Wide Determination of a Broad ESRP-Regulated Posttranscriptional Network by High-Throughput Sequencing. Mol Cell Biol. 2012;32: 1468–1482. doi:10.1128/MCB.06536-22
additional.motif.25	TGGG[AG]A[AGT]		ESRP2	rMAPS
additional.motif.26	TGGTG		ESRP2	Bhate A, Parker DJ, Bebee TW, Ahn J, Arif W, Rashan EH, et al. ESRP2 controls an adult splicing programme in hepatocytes to support postnatal liver maturation. Nat Commun. Nature Publishing Group; 2015;6: 8768. doi:10.1038/ncomms9768 Bangru S, Arif W, Seimetz J, Bhate A, Chen J, Rashan EH, et al. Alternative splicing rewires Hippo signaling pathway in hepatocytes to promote liver regeneration. Na…
additional.motif.27	TTGGG		ESRP2	Bhate A, Parker DJ, Bebee TW, Ahn J, Arif W, Rashan EH, et al. ESRP2 controls an adult splicing programme in hepatocytes to support postnatal liver maturation. Nat Commun. Nature Publishing Group; 2015;6: 8768. doi:10.1038/ncomms9768 Bangru S, Arif W, Seimetz J, Bhate A, Chen J, Rashan EH, et al. Alternative splicing rewires Hippo signaling pathway in hepatocytes to promote liver regeneration. Na…
