# Supplementary material for: Characterization of alternative mRNA splicing in cultured cell populations representing progressive stages of human fetal kidney development
Source: Sci Rep. 2022 Nov 15;12:19548. doi: 10.1038/s41598-022-24147-z (PMC9666651; doi:10.1038/s41598-022-24147-z)
Supplement: Supplementary file 13 — Supplementary Information 13. [file 41598_2022_24147_MOESM13_ESM.zip]

Archive with 116 entries (96 files):
- _Program/Data/
- _Program/Data/count_res/
- _Program/Data/count_res/1_WT11
- _Program/Data/count_res/2_WT14
- _Program/Data/count_res/3_WT37
- _Program/Data/count_res/NPS1
- _Program/Data/count_res/NPS2
- _Program/Data/count_res/NPS3
- _Program/Data/DESeq_res/
- _Program/Data/DESeq_res/normalized_count.csv
- _Program/Data/DESeq_res/normalized_count.xlsx
- _Program/Data/DESeq_res/original_count.csv
- _Program/Data/DESeq_res/original_count.xlsx
- _Program/Data/DEXSeq/
- _Program/Data/DEXSeq/DEXSeq_res/
- _Program/Data/DEXSeq/DEXSeq_res/DEXSeq.sh
- _Program/Data/DEXSeq/DEXSeq_res/sample_33__W014_WT14
- _Program/Data/DEXSeq/DEXSeq_res/sample_34__W037_WT37
- _Program/Data/DEXSeq/DEXSeq_res/Sample_34-NPS1_hFK1
- _Program/Data/DEXSeq/DEXSeq_res/Sample_35-NPS2_hFK2
- _Program/Data/DEXSeq/DEXSeq_res/sample_I18-W011_UT_WT11
- _Program/Data/DEXSeq/DEXSeq_res/Sample_I36-NPS3_hFK3
- _Program/Data/DEXSeq/Ref/
- _Program/Data/DEXSeq/Ref/genes.gff
- _Program/Data/DEXSeq/Ref/genes.gtf
- _Program/Data/DEXSeq/Ref/genes_gff.xlsx
- _Program/Data/rMATS/
- _Program/Data/rMATS/NPS1-NPS2/
- _Program/Data/rMATS/NPS1-NPS2/MATS_output/
- _Program/Data/rMATS/NPS1-NPS2/MATS_output/A3SS.MATS.JunctionCountOnly.txt
- _Program/Data/rMATS/NPS1-NPS2/MATS_output/A3SS.MATS.ReadsOnTargetAndJunctionCounts.txt
- _Program/Data/rMATS/NPS1-NPS2/MATS_output/A5SS.MATS.JunctionCountOnly.txt
- _Program/Data/rMATS/NPS1-NPS2/MATS_output/A5SS.MATS.ReadsOnTargetAndJunctionCounts.txt
- _Program/Data/rMATS/NPS1-NPS2/MATS_output/MXE.MATS.JunctionCountOnly.txt
- _Program/Data/rMATS/NPS1-NPS2/MATS_output/MXE.MATS.ReadsOnTargetAndJunctionCounts.txt
- _Program/Data/rMATS/NPS1-NPS2/MATS_output/RI.MATS.JunctionCountOnly.txt
- _Program/Data/rMATS/NPS1-NPS2/MATS_output/RI.MATS.ReadsOnTargetAndJunctionCounts.txt
- _Program/Data/rMATS/NPS1-NPS2/MATS_output/SE.MATS.JunctionCountOnly.txt
- _Program/Data/rMATS/NPS1-NPS2/MATS_output/SE.MATS.ReadsOnTargetAndJunctionCounts.txt
- _Program/Data/rMATS/NPS1-NPS3/
- _Program/Data/rMATS/NPS1-NPS3/MATS_output/
- _Program/Data/rMATS/NPS1-NPS3/MATS_output/A3SS.MATS.JunctionCountOnly.txt
- _Program/Data/rMATS/NPS1-NPS3/MATS_output/A3SS.MATS.ReadsOnTargetAndJunctionCounts.txt
- _Program/Data/rMATS/NPS1-NPS3/MATS_output/A5SS.MATS.JunctionCountOnly.txt
- _Program/Data/rMATS/NPS1-NPS3/MATS_output/A5SS.MATS.ReadsOnTargetAndJunctionCounts.txt
- _Program/Data/rMATS/NPS1-NPS3/MATS_output/MXE.MATS.JunctionCountOnly.txt
- _Program/Data/rMATS/NPS1-NPS3/MATS_output/MXE.MATS.ReadsOnTargetAndJunctionCounts.txt
- _Program/Data/rMATS/NPS1-NPS3/MATS_output/RI.MATS.JunctionCountOnly.txt
- _Program/Data/rMATS/NPS1-NPS3/MATS_output/RI.MATS.ReadsOnTargetAndJunctionCounts.txt
- _Program/Data/rMATS/NPS1-NPS3/MATS_output/SE.MATS.JunctionCountOnly.txt
- _Program/Data/rMATS/NPS1-NPS3/MATS_output/SE.MATS.ReadsOnTargetAndJunctionCounts.txt
- _Program/Data/rMATS/SE.MATS.ReadsOnTargetAndJunctionCounts_NPS1-NPS2.xlsx
- _Program/Data/rMATS/SE.MATS.ReadsOnTargetAndJunctionCounts_NPS1-NPS3.xlsx
- _Program/Data/rMATS/SE.MATS.ReadsOnTargetAndJunctionCounts_W011-NPS3.xlsx
- _Program/Data/rMATS/SE.MATS.ReadsOnTargetAndJunctionCounts_W014-NPS3.xlsx
- _Program/Data/rMATS/SE.MATS.ReadsOnTargetAndJunctionCounts_W037-NPS3.xlsx
- _Program/Data/rMATS/SE.MATS.ReadsOnTargetAndJunctionCounts_WT-NPS3.xlsx
- _Program/Data/rMATS/W011-NPS3/
- _Program/Data/rMATS/W011-NPS3/MATS_output/
- _Program/Data/rMATS/W011-NPS3/MATS_output/A3SS.MATS.JunctionCountOnly.txt
- _Program/Data/rMATS/W011-NPS3/MATS_output/A3SS.MATS.ReadsOnTargetAndJunctionCounts.txt
- _Program/Data/rMATS/W011-NPS3/MATS_output/A5SS.MATS.JunctionCountOnly.txt
- _Program/Data/rMATS/W011-NPS3/MATS_output/A5SS.MATS.ReadsOnTargetAndJunctionCounts.txt
- _Program/Data/rMATS/W011-NPS3/MATS_output/MXE.MATS.JunctionCountOnly.txt
- _Program/Data/rMATS/W011-NPS3/MATS_output/MXE.MATS.ReadsOnTargetAndJunctionCounts.txt
- _Program/Data/rMATS/W011-NPS3/MATS_output/RI.MATS.JunctionCountOnly.txt
- _Program/Data/rMATS/W011-NPS3/MATS_output/RI.MATS.ReadsOnTargetAndJunctionCounts.txt
- _Program/Data/rMATS/W011-NPS3/MATS_output/SE.MATS.JunctionCountOnly.txt
- _Program/Data/rMATS/W011-NPS3/MATS_output/SE.MATS.ReadsOnTargetAndJunctionCounts.txt
- _Program/Data/rMATS/W014-NPS3/
- _Program/Data/rMATS/W014-NPS3/MATS_output/
- _Program/Data/rMATS/W014-NPS3/MATS_output/A3SS.MATS.JunctionCountOnly.txt
- _Program/Data/rMATS/W014-NPS3/MATS_output/A3SS.MATS.ReadsOnTargetAndJunctionCounts.txt
- _Program/Data/rMATS/W014-NPS3/MATS_output/A5SS.MATS.JunctionCountOnly.txt
- _Program/Data/rMATS/W014-NPS3/MATS_output/A5SS.MATS.ReadsOnTargetAndJunctionCounts.txt
- _Program/Data/rMATS/W014-NPS3/MATS_output/MXE.MATS.JunctionCountOnly.txt
- _Program/Data/rMATS/W014-NPS3/MATS_output/MXE.MATS.ReadsOnTargetAndJunctionCounts.txt
- _Program/Data/rMATS/W014-NPS3/MATS_output/RI.MATS.JunctionCountOnly.txt
- _Program/Data/rMATS/W014-NPS3/MATS_output/RI.MATS.ReadsOnTargetAndJunctionCounts.txt
- _Program/Data/rMATS/W014-NPS3/MATS_output/SE.MATS.JunctionCountOnly.txt
- _Program/Data/rMATS/W014-NPS3/MATS_output/SE.MATS.ReadsOnTargetAndJunctionCounts.txt
- _Program/Data/rMATS/W037-NPS3/
- _Program/Data/rMATS/W037-NPS3/MATS_output/
- _Program/Data/rMATS/W037-NPS3/MATS_output/A3SS.MATS.JunctionCountOnly.txt
- _Program/Data/rMATS/W037-NPS3/MATS_output/A3SS.MATS.ReadsOnTargetAndJunctionCounts.txt
- _Program/Data/rMATS/W037-NPS3/MATS_output/A5SS.MATS.JunctionCountOnly.txt
- _Program/Data/rMATS/W037-NPS3/MATS_output/A5SS.MATS.ReadsOnTargetAndJunctionCounts.txt
- _Program/Data/rMATS/W037-NPS3/MATS_output/MXE.MATS.JunctionCountOnly.txt
- _Program/Data/rMATS/W037-NPS3/MATS_output/MXE.MATS.ReadsOnTargetAndJunctionCounts.txt
- _Program/Data/rMATS/W037-NPS3/MATS_output/RI.MATS.JunctionCountOnly.txt
- _Program/Data/rMATS/W037-NPS3/MATS_output/RI.MATS.ReadsOnTargetAndJunctionCounts.txt
- _Program/Data/rMATS/W037-NPS3/MATS_output/SE.MATS.JunctionCountOnly.txt
- _Program/Data/rMATS/W037-NPS3/MATS_output/SE.MATS.ReadsOnTargetAndJunctionCounts.txt
- _Program/Data/splicing_regulators/
- _Program/Data/splicing_regulators/RBPs and motifs from rMAPS + UGG-enriched motifs.xlsx
- _Program/Data/Venn_Yang/
- _Program/Data/Venn_Yang/MCB.00019-16_zmb999101235sd1 - Table S1 - EMT and ESRP.xlsx
- _Program/Data/Venn_Yang/MCB.00019-16_zmb999101235sd4 - Table S4 - RBM47.xlsx
- _Program/Data/Venn_Yang/MCB.00019-16_zmb999101235sd5 - Table S5 - QKI.xlsx
- _Program/Data/Venn_Yang/Ref to Yang et al manuscript.txt
- _Program/Fig. 2A 2C - PCA_expression.R
- _Program/Fig. 2B - heatmap_expression.m
- _Program/Fig. 2D and S1 - Expression GO enrichment analysis + Venn diagram.R
- _Program/Fig. 3A and 3B and SXX Table S3-S9 - rMATS_splicing_analysis A3SS.m
- _Program/Fig. 3A and 3B and SXX Table S3-S9 - rMATS_splicing_analysis A5SS.m
- _Program/Fig. 3A and 3B and SXX Table S3-S9 - rMATS_splicing_analysis DEXSEQ.m
- _Program/Fig. 3A and 3B and SXX Table S3-S9 - rMATS_splicing_analysis MANUAL.m
- _Program/Fig. 3A and 3B and SXX Table S3-S9 - rMATS_splicing_analysis MXE.m
- _Program/Fig. 3A and 3B and SXX Table S3-S9 - rMATS_splicing_analysis RI.m
- _Program/Fig. 3A and 3B and SXX Table S3-S9 - rMATS_splicing_analysis SE.m
- _Program/Fig. 3C - PCA_splicing.R
- _Program/Fig. 4A - splicing regulators.m
- _Program/Fig. 4B and S5 and S6 - splicing_regulators.R
- _Program/Fig. S3 - correlation between expression and splicing.R
- _Program/Fig. S4 - Venn comparison to Yang et al.R
- _Program/Figs/
