# Supplementary material for: Characterization of alternative mRNA splicing in cultured cell populations representing progressive stages of human fetal kidney development
Source: Sci Rep. 2022 Nov 15;12:19548. doi: 10.1038/s41598-022-24147-z (PMC9666651; doi:10.1038/s41598-022-24147-z)
Supplement: Supplementary file 13 — Supplementary Information 13. [file 41598_2022_24147_MOESM13_ESM.zip › _Program/Data/count_res/1_WT11]

A1BG	153
A1BG-AS1	26
A1CF	4
A2M	3372
A2M-AS1	2
A2ML1	4
A2MP1	0
A3GALT2	4
A4GALT	85
A4GNT	4
AA06	0
AAAS	1120
AACS	1379
AACSP1	0
AADAC	0
AADACL2	0
AADACL2-AS1	0
AADACL3	0
AADACL4	0
AADACP1	5
AADAT	258
AAED1	373
AAGAB	2405
AAK1	2521
AAMDC	408
AAMP	4256
AANAT	3
AAR2	1814
AARD	46
AARS	2185
AARS2	868
AARSD1	2
AASDH	151
AASDHPPT	835
AASS	234
AATBC	26
AATF	3069
AATK	88
AATK-AS1	2
ABALON	47
ABAT	141
ABCA1	1350
ABCA10	418
ABCA11P	288
ABCA12	3
ABCA13	21
ABCA17P	32
ABCA2	1580
ABCA3	354
ABCA4	63
ABCA5	313
ABCA6	53
ABCA7	173
ABCA8	62
ABCA9	443
ABCA9-AS1	2
ABCB1	39
ABCB10	900
ABCB11	1
ABCB4	133
ABCB5	0
ABCB6	577
ABCB7	615
ABCB8	1148
ABCB9	391
ABCC1	2068
ABCC10	1159
ABCC11	1
ABCC12	0
ABCC13	0
ABCC2	30
ABCC3	750
ABCC4	3276
ABCC5	2041
ABCC5-AS1	0
ABCC6	33
ABCC6P1	20
ABCC6P2	8
ABCC8	5
ABCC9	307
ABCD1	591
ABCD2	10
ABCD3	2289
ABCD4	527
ABCE1	3140
ABCF1	5437
ABCF2	4646
ABCF3	1688
ABCG1	36
ABCG2	40
ABCG4	89
ABCG5	0
ABCG8	1
ABHD1	17
ABHD10	957
ABHD11	704
ABHD11-AS1	4
ABHD12	3307
ABHD12B	6
ABHD13	1436
ABHD14A	132
ABHD14A-ACY1	0
ABHD14B	403
ABHD15	437
ABHD16A	1494
ABHD16B	11
ABHD17A	643
ABHD17B	664
ABHD17C	705
ABHD2	7256
ABHD3	2259
ABHD4	2152
ABHD5	1585
ABHD6	356
ABHD8	561
ABI1	1997
ABI2	3023
ABI3	2
ABI3BP	24
ABL1	5266
ABL2	4654
ABLIM1	3459
ABLIM2	227
ABLIM3	375
ABO	76
ABR	2356
ABRA	1
ABRACL	1801
ABT1	1083
ABTB1	446
ABTB2	600
ACAA1	1383
ACAA2	2136
ACACA	2444
ACACB	454
ACAD10	383
ACAD11	31
ACAD8	329
ACAD9	1682
ACADL	0
ACADM	1330
ACADS	156
ACADSB	598
ACADVL	3211
ACAN	57
ACAP1	5
ACAP2	5142
ACAP3	1134
ACAT1	1121
ACAT2	669
ACBD3	2576
ACBD4	48
ACBD5	1233
ACBD6	1675
ACBD7	332
ACCS	1
ACCSL	0
ACD	362
ACE	47
ACE2	0
ACER1	0
ACER2	60
ACER3	800
ACHE	125
ACIN1	5613
ACKR1	0
ACKR2	2
ACKR3	165
ACKR4	6
ACLY	9578
ACMSD	2
ACO1	2591
ACO2	1364
ACOT1	81
ACOT11	185
ACOT12	1
ACOT13	1127
ACOT2	158
ACOT4	45
ACOT6	1
ACOT7	4661
ACOT8	518
ACOT9	1647
ACOX1	1312
ACOX2	95
ACOX3	574
ACOXL	3
ACP1	4065
ACP2	852
ACP5	128
ACP6	403
ACPP	91
ACPT	10
ACR	1
ACRBP	5
ACRC	67
ACRV1	4
ACSBG1	9
ACSBG2	16
ACSF2	698
ACSF3	279
ACSL1	911
ACSL3	3462
ACSL4	4186
ACSL5	336
ACSL6	41
ACSM1	1
ACSM2A	0
ACSM2B	0
ACSM3	17
ACSM4	1
ACSM5	1
ACSM6	0
ACSS1	686
ACSS2	1085
ACSS3	0
ACTA1	4
ACTA2	162
ACTA2-AS1	5
ACTB	99935
ACTBL2	208
ACTC1	27
ACTG1	114183
ACTG1P17	5
ACTG1P20	22
ACTG1P4	1
ACTG2	1
ACTL10	2
ACTL6A	3322
ACTL6B	1
ACTL7A	0
ACTL7B	0
ACTL8	25
ACTL9	0
ACTN1	6633
ACTN1-AS1	1
ACTN2	67
ACTN3	11
ACTN4	37052
ACTR10	1369
ACTR1A	7692
ACTR1B	1247
ACTR2	11947
ACTR3	13276
ACTR3B	365
ACTR3BP2	0
ACTR3BP5	0
ACTR3C	41
ACTR5	452
ACTR6	857
ACTR8	580
ACTRT1	1
ACTRT2	0
ACTRT3	142
ACVR1	738
ACVR1B	1114
ACVR1C	4
ACVR2A	145
ACVR2B	436
ACVR2B-AS1	28
ACVRL1	120
ACY1	0
ACY3	0
ACYP1	156
ACYP2	132
ADA	333
ADAD1	0
ADAD2	0
ADAL	155
ADAM10	6305
ADAM11	1348
ADAM12	3512
ADAM15	2804
ADAM17	1899
ADAM18	0
ADAM19	1164
ADAM1A	165
ADAM2	0
ADAM20	0
ADAM20P1	9
ADAM21	33
ADAM21P1	9
ADAM22	191
ADAM23	324
ADAM28	18
ADAM29	0
ADAM30	0
ADAM32	17
ADAM33	73
ADAM3A	0
ADAM5	0
ADAM6	0
ADAM7	1
ADAM8	85
ADAM9	8851
ADAMDEC1	4
ADAMTS1	3152
ADAMTS10	79
ADAMTS12	316
ADAMTS13	27
ADAMTS14	80
ADAMTS15	66
ADAMTS16	15
ADAMTS17	18
ADAMTS18	12
ADAMTS19	9
ADAMTS19-AS1	0
ADAMTS2	767
ADAMTS20	63
ADAMTS3	166
ADAMTS4	38
ADAMTS5	761
ADAMTS6	239
ADAMTS7	431
ADAMTS7P1	0
ADAMTS8	4
ADAMTS9	328
ADAMTS9-AS1	4
ADAMTS9-AS2	3
ADAMTSL1	567
ADAMTSL2	66
ADAMTSL3	89
ADAMTSL4	80
ADAMTSL4-AS1	2
ADAMTSL5	53
ADAP1	158
ADAP2	251
ADAR	10550
ADARB1	980
ADARB2	0
ADARB2-AS1	6
ADAT1	302
ADAT2	227
ADAT3	16
ADCK1	128
ADCK2	958
ADCK3	442
ADCK4	337
ADCK5	194
ADCY1	1492
ADCY10	8
ADCY10P1	57
ADCY2	176
ADCY3	2091
ADCY4	8
ADCY5	223
ADCY6	2704
ADCY7	511
ADCY8	0
ADCY9	546
ADCYAP1	222
ADCYAP1R1	10
ADD1	3984
ADD2	607
ADD3	5807
ADD3-AS1	12
ADGB	15
ADGRA1	0
ADGRA1-AS1	0
ADGRA2	1312
ADGRA3	2035
ADGRB1	23
ADGRB2	393
ADGRB3	0
ADGRD1	17
ADGRE1	4
ADGRE2	7
ADGRE3	0
ADGRE4P	7
ADGRE5	2310
ADGRF1	3
ADGRF2	1
ADGRF3	31
ADGRF4	12
ADGRF5	4
ADGRG1	892
ADGRG2	1063
ADGRG3	0
ADGRG4	1
ADGRG5	0
ADGRG6	692
ADGRG7	0
ADGRL1	2158
ADGRL2	3898
ADGRL3	3
ADGRL3-AS1	0
ADGRL4	1
ADGRV1	205
ADH1A	0
ADH1B	0
ADH1C	0
ADH4	0
ADH5	3389
ADH6	3
ADH7	0
ADHFE1	22
ADI1	2426
ADIG	0
ADIPOQ	0
ADIPOQ-AS1	0
ADIPOR1	4282
ADIPOR2	4119
ADIRF	9
ADK	1815
ADM	1561
ADM2	93
ADM5	64
ADNP	3851
ADNP-AS1	26
ADNP2	1252
ADO	1483
ADORA1	1492
ADORA2A	1
ADORA2A-AS1	6
ADORA2B	251
ADORA3	0
ADPGK	2844
ADPGK-AS1	2
ADPRH	258
ADPRHL1	81
ADPRHL2	571
ADPRM	123
ADRA1A	0
ADRA1B	66
ADRA1D	34
ADRA2A	39
ADRA2B	32
ADRA2C	71
ADRB1	9
ADRB2	82
ADRB3	2
ADRBK1	945
ADRBK2	190
ADRM1	5828
ADSL	2069
ADSS	1785
ADSSL1	34
ADTRP	7
AEBP1	2484
AEBP2	1039
AEN	2534
AES	5657
AFAP1	5389
AFAP1-AS1	12
AFAP1L1	589
AFAP1L2	211
AFF1	1759
AFF2	180
AFF3	1490
AFF4	6464
AFG3L1P	394
AFG3L2	2400
AFM	0
AFMID	321
AFP	5
AFTPH	838
AGA	289
AGAP1	1929
AGAP1-IT1	4
AGAP11	13
AGAP2	6
AGAP2-AS1	2
AGAP3	2067
AGAP4	118
AGAP5	93
AGAP6	446
AGAP7P	35
AGAP9	14
AGBL1	0
AGBL1-AS1	0
AGBL2	10
AGBL3	31
AGBL4	9
AGBL4-IT1	0
AGBL5	932
AGBL5-AS1	0
AGER	82
AGFG1	2964
AGFG2	342
AGGF1	1377
AGK	1506
AGL	994
AGMAT	96
AGMO	0
AGO1	643
AGO2	899
AGO3	130
AGO4	353
AGPAT1	1982
AGPAT2	999
AGPAT3	2016
AGPAT4	566
AGPAT4-IT1	24
AGPAT5	2118
AGPAT6	5620
AGPAT9	420
AGPS	3501
AGR2	1
AGR3	0
AGRN	2881
AGRP	0
AGT	117
AGTPBP1	1647
AGTR1	0
AGTR2	0
AGTRAP	1235
AGXT	0
AGXT2	0
AHCTF1	4502
AHCTF1P1	3
AHCY	8903
AHCYL1	5185
AHCYL2	902
AHDC1	234
AHI1	945
AHNAK	26976
AHNAK2	984
AHR	2
AHRR	49
AHSA1	3239
AHSA2	563
AHSG	1
AHSP	0
AICDA	2
AIDA	4788
AIF1	2
AIF1L	1069
AIFM1	1823
AIFM2	1080
AIFM3	35
AIG1	516
AIM1	1471
AIM1L	14
AIM2	0
AIMP1	1020
AIMP2	477
AIP	765
AIPL1	0
AIRE	0
AIRN	1
AJAP1	87
AJUBA	4041
AK1	1109
AK2	3044
AK3	2187
AK4	1179
AK5	2019
AK6	955
AK7	13
AK8	26
AK9	116
AKAP1	2056
AKAP10	480
AKAP11	3059
AKAP12	14858
AKAP13	3051
AKAP14	0
AKAP17A	0
AKAP2	0
AKAP3	41
AKAP4	0
AKAP5	134
AKAP6	54
AKAP7	136
AKAP8	1393
AKAP8L	2036
AKAP9	1611
AKIP1	947
AKIRIN1	3624
AKIRIN2	1234
AKNA	737
AKNAD1	2
AKR1A1	2762
AKR1B1	6209
AKR1B10	63
AKR1B15	3
AKR1C1	528
AKR1C2	216
AKR1C3	403
AKR1C4	2
AKR1C6P	1
AKR1C8P	1
AKR1D1	0
AKR1E2	15
AKR7A2	1282
AKR7A2P1	5
AKR7A3	23
AKR7L	21
AKT1	3761
AKT1S1	1893
AKT2	3696
AKT3	2161
AKTIP	308
ALAD	1235
ALAS1	3472
ALAS2	0
ALB	2
ALCAM	6527
ALDH16A1	380
ALDH18A1	4547
ALDH1A1	2
ALDH1A2	291
ALDH1A3	421
ALDH1B1	1960
ALDH1L1	13
ALDH1L1-AS1	0
ALDH1L1-AS2	1
ALDH1L2	111
ALDH2	1470
ALDH3A1	2
ALDH3A2	1180
ALDH3B1	82
ALDH3B2	0
ALDH4A1	381
ALDH5A1	698
ALDH6A1	88
ALDH7A1	1621
ALDH8A1	11
ALDH9A1	1911
ALDOA	16425
ALDOB	9
ALDOC	405
ALG1	300
ALG10	114
ALG10B	281
ALG11	371
ALG12	437
ALG13	582
ALG14	416
ALG1L	3
ALG1L2	2
ALG1L9P	8
ALG2	1657
ALG3	1360
ALG5	1100
ALG6	411
ALG8	541
ALG9	831
ALK	17
ALKBH1	252
ALKBH2	239
ALKBH3	669
ALKBH3-AS1	4
ALKBH4	260
ALKBH5	1365
ALKBH6	326
ALKBH7	201
ALKBH8	269
ALLC	4
ALMS1	1324
ALMS1-IT1	14
ALMS1P	8
ALOX12	24
ALOX12-AS1	5
ALOX12B	1
ALOX12P2	2
ALOX15	0
ALOX15B	0
ALOX15P1	0
ALOX5	31
ALOX5AP	49
ALOXE3	15
ALPI	0
ALPK1	145
ALPK2	447
ALPK3	3283
ALPL	93
ALPP	1
ALPPL2	0
ALS2	2319
ALS2CL	141
ALS2CR11	74
ALS2CR12	28
ALX1	0
ALX3	80
ALX4	2
ALYREF	2980
AMACR	6
AMBN	0
AMBP	3
AMBRA1	1543
AMD1	5556
AMDHD1	24
AMDHD2	181
AMELX	0
AMELY	0
AMER1	354
AMER2	27
AMER3	3
AMFR	2152
AMH	24
AMHR2	2
AMICA1	1
AMIGO1	322
AMIGO2	9021
AMIGO3	215
AMMECR1	1133
AMMECR1L	1665
AMN	0
AMN1	87
AMOT	275
AMOTL1	2227
AMOTL2	5344
AMPD1	3
AMPD2	2372
AMPD3	879
AMPH	273
AMT	43
AMTN	0
AMY1A	0
AMY1B	0
AMY1C	0
AMY2A	0
AMY2B	25
AMZ1	18
AMZ2	1588
AMZ2P1	188
ANAPC1	2946
ANAPC10	239
ANAPC11	1263
ANAPC13	1481
ANAPC15	66
ANAPC16	1752
ANAPC1P1	1
ANAPC2	1011
ANAPC4	821
ANAPC5	4153
ANAPC7	2490
ANG	16
ANGEL1	382
ANGEL2	953
ANGPT1	517
ANGPT2	9
ANGPT4	1
ANGPTL1	3
ANGPTL2	2714
ANGPTL3	0
ANGPTL4	2013
ANGPTL5	0
ANGPTL6	1
ANGPTL7	2
ANHX	0
ANK1	215
ANK2	533
ANK3	477
ANKAR	45
ANKDD1A	242
ANKDD1B	11
ANKEF1	317
ANKFN1	1
ANKFY1	1161
ANKH	976
ANKHD1	113
ANKHD1-EIF4EBP3	2
ANKIB1	2706
ANKK1	1
ANKLE1	161
ANKLE2	6313
ANKMY1	190
ANKMY2	530
ANKRA2	296
ANKRD1	7255
ANKRD10	4178
ANKRD11	2738
ANKRD12	1163
ANKRD13A	2587
ANKRD13B	379
ANKRD13C	1021
ANKRD13D	451
ANKRD16	152
ANKRD17	2300
ANKRD18A	48
ANKRD18B	78
ANKRD18DP	20
ANKRD19P	24
ANKRD2	9
ANKRD20A1	0
ANKRD20A11P	0
ANKRD20A12P	8
ANKRD20A19P	0
ANKRD20A2	0
ANKRD20A3	0
ANKRD20A4	4
ANKRD20A5P	10
ANKRD20A8P	0
ANKRD20A9P	166
ANKRD22	34
ANKRD23	81
ANKRD24	11
ANKRD26	471
ANKRD26P1	1
ANKRD26P3	16
ANKRD27	1701
ANKRD28	3697
ANKRD29	328
ANKRD30A	0
ANKRD30B	9
ANKRD30BL	0
ANKRD30BP2	4
ANKRD30BP3	0
ANKRD31	11
ANKRD32	502
ANKRD33	0
ANKRD33B	446
ANKRD34A	73
ANKRD34B	9
ANKRD34C	2
ANKRD34C-AS1	0
ANKRD35	30
ANKRD36	109
ANKRD36B	89
ANKRD36BP1	213
ANKRD36BP2	12
ANKRD36C	114
ANKRD37	12
ANKRD39	429
ANKRD40	2998
ANKRD42	246
ANKRD44	259
ANKRD44-IT1	0
ANKRD45	134
ANKRD46	238
ANKRD49	203
ANKRD50	652
ANKRD52	5472
ANKRD53	52
ANKRD54	515
ANKRD55	5
ANKRD6	464
ANKRD60	0
ANKRD61	20
ANKRD62	19
ANKRD62P1-PARP4P3	16
ANKRD63	0
ANKRD65	110
ANKRD66	0
ANKRD7	28
ANKRD9	98
ANKS1A	1238
ANKS1B	14
ANKS3	234
ANKS4B	0
ANKS6	1722
ANKUB1	0
ANKZF1	676
ANLN	9096
ANO1	59
ANO1-AS2	3
ANO10	963
ANO2	44
ANO3	0
ANO4	172
ANO5	3
ANO6	6276
ANO7	44
ANO8	613
ANO9	80
ANOS1	365
ANP32A	4126
ANP32A-IT1	5
ANP32AP1	0
ANP32B	6349
ANP32C	0
ANP32D	0
ANP32E	4161
ANPEP	904
ANTXR1	5168
ANTXR2	1499
ANTXRL	0
ANTXRLP1	0
ANXA1	8863
ANXA10	10
ANXA11	3042
ANXA13	4
ANXA2	101313
ANXA2P1	3
ANXA2P2	53
ANXA2P3	1
ANXA2R	1
ANXA3	864
ANXA4	2530
ANXA5	11215
ANXA6	11879
ANXA7	4637
ANXA8	0
ANXA8L1	0
ANXA9	92
AOAH	9
AOAH-IT1	0
AOC1	0
AOC2	115
AOC3	57
AOC4P	0
AOX1	499
AOX2P	0
AP1AR	346
AP1B1	2716
AP1B1P1	0
AP1G1	2102
AP1G2	418
AP1M1	2901
AP1M2	414
AP1S1	2703
AP1S2	2694
AP1S3	347
AP2A1	3369
AP2A2	2679
AP2B1	19757
AP2M1	18121
AP2S1	2380
AP3B1	2919
AP3B2	227
AP3D1	8373
AP3M1	3079
AP3M2	1196
AP3S1	2642
AP3S2	4
AP4B1	349
AP4B1-AS1	3
AP4E1	1165
AP4M1	412
AP4S1	60
AP5B1	513
AP5M1	722
AP5S1	332
AP5Z1	1653
APAF1	691
APBA1	297
APBA2	1516
APBA3	332
APBB1	1144
APBB1IP	36
APBB2	906
APBB3	193
APC	1632
APC2	137
APCDD1	145
APCDD1L	64
APCDD1L-AS1	4
APCS	0
APEH	2841
APELA	0
APEX1	4647
APEX2	888
APH1A	5088
APH1B	248
API5	7060
APIP	675
APITD1	52
APITD1-CORT	0
APLF	143
APLN	147
APLNR	0
APLP1	840
APLP2	14771
APMAP	6818
APOA1	1
APOA1-AS	1
APOA1BP	1788
APOA2	2
APOA4	0
APOA5	0
APOB	3
APOBEC1	0
APOBEC2	2
APOBEC3A	0
APOBEC3A_B	0
APOBEC3B	513
APOBEC3B-AS1	1
APOBEC3C	438
APOBEC3D	10
APOBEC3F	86
APOBEC3G	104
APOBEC3H	2
APOBEC4	0
APOBR	3
APOC1	28
APOC1P1	0
APOC2	0
APOC3	0
APOC4	0
APOC4-APOC2	0
APOD	2
APOE	169
APOF	0
APOH	0
APOL1	35
APOL2	529
APOL3	77
APOL4	1
APOL5	0
APOL6	394
APOLD1	178
APOM	24
APOO	555
APOOL	722
APOOP5	0
APOPT1	687
APP	21596
APPBP2	1881
APPL1	1217
APPL2	1473
APRT	688
APTR	151
APTX	1024
AQP1	230
AQP10	0
AQP11	38
AQP12A	0
AQP12B	2
AQP2	0
AQP3	140
AQP4	2
AQP4-AS1	0
AQP5	65
AQP6	6
AQP7	5
AQP7P1	1
AQP7P3	1
AQP8	0
AQP9	9
AQR	2338
AR	395
ARAF	1505
ARAP1	1108
ARAP2	4
ARAP3	897
ARC	97
ARCN1	4515
AREG	1
AREL1	1584
ARF1	15149
ARF3	9259
ARF4	7709
ARF5	2465
ARF6	2177
ARFGAP1	3232
ARFGAP2	1799
ARFGAP3	1612
ARFGEF1	2477
ARFGEF2	3014
ARFGEF3	815
ARFIP1	633
ARFIP2	2131
ARFRP1	462
ARG1	2
ARG2	229
ARGFX	0
ARGFXP2	4
ARGLU1	3244
ARHGAP1	2481
ARHGAP10	594
ARHGAP11A	4112
ARHGAP11B	133
ARHGAP12	1168
ARHGAP15	0
ARHGAP17	868
ARHGAP18	1073
ARHGAP19	598
ARHGAP19-SLIT1	0
ARHGAP20	21
ARHGAP21	3643
ARHGAP22	174
ARHGAP23	3426
ARHGAP24	207
ARHGAP25	19
ARHGAP26	336
ARHGAP26-AS1	0
ARHGAP26-IT1	0
ARHGAP27	174
ARHGAP28	146
ARHGAP29	5005
ARHGAP30	7
ARHGAP31	1537
ARHGAP31-AS1	15
ARHGAP32	369
ARHGAP33	254
ARHGAP35	3216
ARHGAP36	4
ARHGAP39	219
ARHGAP4	145
ARHGAP40	2
ARHGAP42	270
ARHGAP44	223
ARHGAP5	3641
ARHGAP5-AS1	306
ARHGAP6	44
ARHGAP8	0
ARHGAP9	17
ARHGDIA	11262
ARHGDIB	229
ARHGDIG	29
ARHGEF1	2108
ARHGEF10	1968
ARHGEF10L	646
ARHGEF11	2817
ARHGEF12	3680
ARHGEF15	0
ARHGEF16	132
ARHGEF17	1015
ARHGEF18	2195
ARHGEF19	374
ARHGEF2	2313
ARHGEF25	433
ARHGEF26	201
ARHGEF26-AS1	0
ARHGEF28	2867
ARHGEF3	428
ARHGEF3-AS1	0
ARHGEF33	2
ARHGEF34P	44
ARHGEF35	90
ARHGEF37	95
ARHGEF38	0
ARHGEF38-IT1	0
ARHGEF39	185
ARHGEF4	401
ARHGEF40	2111
ARHGEF5	187
ARHGEF6	249
ARHGEF7	2473
ARHGEF7-AS1	2
ARHGEF7-AS2	1
ARHGEF9	630
ARHGEF9-IT1	0
ARID1A	1778
ARID1B	2476
ARID2	1308
ARID3A	367
ARID3B	1072
ARID3C	6
ARID4A	327
ARID4B	1375
ARID5A	936
ARID5B	2947
ARIH1	2813
ARIH2	3792
ARIH2OS	24
ARL1	2785
ARL10	177
ARL11	1
ARL13A	5
ARL13B	755
ARL14	106
ARL14EP	967
ARL14EPL	7
ARL15	258
ARL16	897
ARL17A	212
ARL17B	0
ARL2	349
ARL2-SNX15	0
ARL2BP	1289
ARL3	1110
ARL4A	572
ARL4C	4482
ARL4D	179
ARL5A	1299
ARL5B	1340
ARL5C	0
ARL6	166
ARL6IP1	6782
ARL6IP4	3372
ARL6IP5	2798
ARL6IP6	319
ARL8A	1648
ARL8B	5642
ARL9	65
ARMC1	1814
ARMC10	1373
ARMC12	22
ARMC2	65
ARMC2-AS1	1
ARMC3	15
ARMC4	271
ARMC5	179
ARMC6	2277
ARMC7	395
ARMC8	1328
ARMC9	2841
ARMCX1	1196
ARMCX2	2290
ARMCX3	3110
ARMCX4	795
ARMCX5	409
ARMCX5-GPRASP2	19
ARMCX6	1006
ARMS2	1
ARMT1	1377
ARNT	1291
ARNT2	1720
ARNTL	332
ARNTL2	1846
ARNTL2-AS1	0
ARPC1A	6557
ARPC1B	5361
ARPC2	12796
ARPC3	6646
ARPC4	3146
ARPC4-TTLL3	0
ARPC5	6457
ARPC5L	2043
ARPIN	583
ARPP19	6963
ARPP21	18
ARR3	20
ARRB1	446
ARRB2	506
ARRDC1	411
ARRDC1-AS1	159
ARRDC2	925
ARRDC3	1981
ARRDC3-AS1	8
ARRDC4	269
ARRDC5	0
ARSA	81
ARSB	1316
ARSD	477
ARSE	230
ARSF	0
ARSG	94
ARSH	0
ARSI	283
ARSJ	721
ARSK	290
ART1	1
ART3	1
ART4	0
ART5	34
ARTN	11
ARV1	308
ARVCF	258
ARX	0
AS3MT	0
ASAH1	3955
ASAH2	32
ASAH2B	31
ASAP1	6663
ASAP1-IT1	0
ASAP1-IT2	1
ASAP2	2057
ASAP3	946
ASB1	1627
ASB10	0
ASB11	0
ASB12	16
ASB13	535
ASB14	9
ASB15	0
ASB16	58
ASB16-AS1	153
ASB17	0
ASB18	0
ASB2	29
ASB3	18
ASB4	189
ASB5	11
ASB6	1207
ASB7	562
ASB8	624
ASB9	187
ASB9P1	0
ASCC1	679
ASCC2	1270
ASCC3	2326
ASCL1	0
ASCL2	6
ASCL3	0
ASCL4	0
ASCL5	4
ASF1A	989
ASF1B	1360
ASGR1	9
ASGR2	0
ASH1L	2438
ASH1L-AS1	32
ASH2L	1731
ASIC1	370
ASIC2	9
ASIC3	85
ASIC4	12
ASIC5	0
ASIP	2
ASL	690
ASMT	0
ASMTL	0
ASMTL-AS1	0
ASNA1	3937
ASNS	1105
ASNSD1	1847
ASPA	0
ASPDH	4
ASPG	1
ASPH	10516
ASPHD1	176
ASPHD2	235
ASPM	4274
ASPN	0
ASPRV1	6
ASPSCR1	705
ASRGL1	495
ASS1	468
ASTE1	214
ASTL	13
ASTN1	160
ASTN2	284
ASTN2-AS1	0
ASUN	1110
ASXL1	3563
ASXL2	1788
ASXL3	12
ASZ1	0
ATAD1	1895
ATAD2	4727
ATAD2B	426
ATAD3A	1806
ATAD3B	1385
ATAD3C	39
ATAD5	516
ATAT1	314
ATCAY	590
ATE1	1341
ATE1-AS1	27
ATF1	935
ATF2	1617
ATF3	468
ATF4	8286
ATF5	2819
ATF6	3683
ATF6B	2117
ATF7	966
ATF7IP	2958
ATF7IP2	116
ATG10	148
ATG101	1844
ATG12	2254
ATG13	2573
ATG14	372
ATG16L1	1603
ATG16L2	65
ATG2A	444
ATG2B	663
ATG3	2488
ATG4A	405
ATG4B	1945
ATG4C	410
ATG4D	543
ATG5	2384
ATG7	836
ATG9A	3392
ATG9B	24
ATHL1	135
ATIC	4342
ATL1	498
ATL2	2966
ATL3	1387
ATM	787
ATMIN	1293
ATN1	4420
ATOH1	0
ATOH7	5
ATOH8	737
ATOX1	1398
ATP10A	79
ATP10B	1
ATP10D	1273
ATP11A	3054
ATP11A-AS1	1
ATP11AUN	0
ATP11B	2449
ATP11C	1074
ATP12A	6
ATP13A1	2411
ATP13A2	1919
ATP13A3	11115
ATP13A4	4
ATP13A4-AS1	0
ATP13A5	5
ATP13A5-AS1	4
ATP1A1	12300
ATP1A1-AS1	36
ATP1A2	64
ATP1A3	254
ATP1A4	6
ATP1B1	1527
ATP1B2	75
ATP1B3	5184
ATP1B4	0
ATP2A1	23
ATP2A1-AS1	8
ATP2A2	13618
ATP2A3	43
ATP2B1	5197
ATP2B2	16
ATP2B2-IT2	0
ATP2B3	13
ATP2B4	4008
ATP2C1	5634
ATP2C2	9
ATP4A	7
ATP4B	1
ATP5A1	16464
ATP5B	24857
ATP5C1	6726
ATP5D	448
ATP5E	2
ATP5EP2	0
ATP5F1	5687
ATP5G1	1579
ATP5G2	4221
ATP5G3	7732
ATP5H	3397
ATP5I	2213
ATP5J	1321
ATP5J2	830
ATP5J2-PTCD1	0
ATP5L	2717
ATP5L2	0
ATP5O	2493
ATP5S	113
ATP5SL	1620
ATP6AP1	3846
ATP6AP1L	66
ATP6AP2	3766
ATP6V0A1	1728
ATP6V0A2	1574
ATP6V0A4	96
ATP6V0B	5307
ATP6V0C	1788
ATP6V0CP3	1
ATP6V0D1	2495
ATP6V0D2	8
ATP6V0E1	7428
ATP6V0E2	1097
ATP6V0E2-AS1	119
ATP6V1A	5267
ATP6V1B1	21
ATP6V1B1-AS1	23
ATP6V1B2	8086
ATP6V1C1	6107
ATP6V1C2	94
ATP6V1D	2314
ATP6V1E1	4865
ATP6V1E2	41
ATP6V1F	3753
ATP6V1G1	5002
ATP6V1G2	5
ATP6V1G2-DDX39B	0
ATP6V1G3	0
ATP6V1H	2385
ATP7A	765
ATP7B	630
ATP8A1	71
ATP8A2	339
ATP8B1	1268
ATP8B2	2415
ATP8B3	100
ATP8B4	31
ATP8B5P	7
ATP9A	2107
ATP9B	358
ATPAF1	1128
ATPAF2	126
ATPIF1	962
ATR	1430
ATRAID	1060
ATRIP	366
ATRN	2832
ATRNL1	765
ATRX	2633
ATXN1	313
ATXN10	2319
ATXN1L	1268
ATXN2	1480
ATXN2L	2888
ATXN3	179
ATXN3L	0
ATXN7	568
ATXN7L1	219
ATXN7L2	446
ATXN7L3	2768
ATXN7L3B	3058
ATXN8OS	0
AUH	293
AUNIP	171
AUP1	2822
AURKA	4423
AURKAIP1	2051
AURKAPS1	23
AURKB	1629
AURKC	20
AUTS2	965
AVEN	921
AVIL	243
AVL9	2049
AVP	0
AVPI1	583
AVPR1A	5
AVPR1B	0
AVPR2	3
AWAT1	1
AWAT2	0
AXDND1	8
AXIN1	705
AXIN2	169
AXL	12105
AZGP1	0
AZGP1P1	0
AZI2	1392
AZIN1	9327
AZIN1-AS1	7
AZIN2	107
AZU1	0
B2M	47523
B3GALNT1	2572
B3GALNT2	1301
B3GALT1	7
B3GALT2	36
B3GALT4	13
B3GALT5	56
B3GALT5-AS1	47
B3GALT6	1001
B3GAT1	313
B3GAT2	0
B3GAT3	2186
B3GLCT	1487
B3GNT2	652
B3GNT3	6
B3GNT4	19
B3GNT5	1155
B3GNT6	1
B3GNT7	188
B3GNT8	13
B3GNT9	143
B3GNTL1	237
B4GALNT1	1328
B4GALNT2	1
B4GALNT3	499
B4GALNT4	900
B4GALT1	3919
B4GALT1-AS1	14
B4GALT2	1717
B4GALT3	1924
B4GALT4	1077
B4GALT4-AS1	0
B4GALT5	4367
B4GALT6	919
B4GALT7	506
B4GAT1	318
B9D1	81
B9D2	132
BAALC	238
BAALC-AS1	15
BAALC-AS2	0
BAAT	16
BABAM1	2562
BACE1	823
BACE1-AS	9
BACE2	1655
BACH1	1168
BACH1-IT2	0
BACH2	334
BAD	448
BAG1	2176
BAG2	1599
BAG3	2848
BAG4	691
BAG5	1178
BAG6	6510
BAGE	0
BAGE2	0
BAGE3	0
BAGE4	0
BAGE5	0
BAHCC1	794
BAHD1	767
BAIAP2	1111
BAIAP2-AS1	542
BAIAP2L1	1198
BAIAP2L2	11
BAIAP3	76
BAK1	1209
BAMBI	747
BANCR	3
BANF1	2010
BANF2	0
BANK1	28
BANP	282
BAP1	3907
BARD1	649
BARHL1	0
BARHL2	1
BARX1	567
BARX2	103
BASP1	640
BASP1P1	0
BATF	0
BATF2	36
BATF3	78
BAX	1775
BAZ1A	1680
BAZ1B	7335
BAZ2A	4328
BAZ2B	1010
BBC3	66
BBIP1	365
BBOX1	4
BBOX1-AS1	41
BBS1	228
BBS10	430
BBS12	68
BBS2	461
BBS4	418
BBS5	705
BBS7	538
BBS9	511
BBX	2512
BCAM	478
BCAN	23
BCAP29	1895
BCAP31	7396
BCAR1	1321
BCAR3	1919
BCAR4	0
BCAS1	1
BCAS2	1591
BCAS3	404
BCAS4	215
BCAT1	1294
BCAT2	635
BCCIP	2512
BCDIN3D	50
BCDIN3D-AS1	10
BCHE	219
BCKDHA	207
BCKDHB	337
BCKDK	554
BCL10	848
BCL11A	124
BCL11B	25
BCL2	333
BCL2A1	0
BCL2L1	1880
BCL2L10	44
BCL2L11	844
BCL2L12	916
BCL2L13	1335
BCL2L14	2
BCL2L15	12
BCL2L2	1257
BCL2L2-PABPN1	0
BCL3	415
BCL6	1155
BCL6B	1
BCL7A	529
BCL7B	2002
BCL7C	180
BCL9	1277
BCL9L	1453
BCLAF1	6328
BCO1	4
BCO2	16
BCOR	1238
BCORL1	761
BCORP1	0
BCR	1039
BCRP2	9
BCRP3	18
BCS1L	636
BCYRN1	33
BDH1	389
BDH2	546
BDKRB1	13
BDKRB2	233
BDNF	1803
BDNF-AS	26
BDP1	2155
BEAN1	19
BEAN1-AS1	2
BECN1	1268
BECN2	0
BEGAIN	16
BEND2	0
BEND3	321
BEND3P3	359
BEND4	91
BEND5	81
BEND6	217
BEND7	456
BEST1	37
BEST2	1
BEST3	20
BEST4	2
BET1	949
BET1L	2146
BEX1	751
BEX2	526
BEX4	1233
BEX5	44
BFAR	1454
BFSP1	147
BFSP2	0
BGLAP	2
BGLT3	0
BGN	72
BHLHA15	6
BHLHA9	0
BHLHB9	337
BHLHE22	1
BHLHE23	0
BHLHE40	3235
BHLHE40-AS1	6
BHLHE41	321
BHMG1	0
BHMT	0
BHMT2	0
BICC1	1213
BICD1	658
BICD2	2478
BID	1265
BIK	33
BIN1	2280
BIN2	3
BIN3	901
BIN3-IT1	8
BIRC2	3295
BIRC3	1619
BIRC5	4055
BIRC6	3982
BIRC6-AS2	0
BIRC7	67
BIRC8	0
BISPR	59
BIVM	692
BIVM-ERCC5	0
BLACAT1	25
BLACE	0
BLCAP	1633
BLID	1
BLK	1
BLM	988
BLMH	2363
BLNK	7
BLOC1S1	70
BLOC1S1-RDH5	0
BLOC1S2	1715
BLOC1S3	590
BLOC1S4	320
BLOC1S5	0
BLOC1S5-TXNDC5	0
BLOC1S6	3260
BLVRA	1554
BLVRB	548
BLZF1	743
BMF	291
BMI1	9
BMP1	2775
BMP10	0
BMP15	0
BMP2	359
BMP2K	616
BMP3	0
BMP4	380
BMP5	0
BMP6	63
BMP7	660
BMP7-AS1	2
BMP8A	34
BMP8B	57
BMPER	373
BMPR1A	1763
BMPR1B	50
BMPR1B-AS1	0
BMPR2	2966
BMS1	4890
BMS1P17	0
BMS1P18	0
BMS1P20	525
BMS1P21	6
BMS1P4	103
BMS1P5	34
BMS1P6	0
BMX	1
BNC1	244
BNC2	1236
BNIP1	487
BNIP2	1976
BNIP3	2411
BNIP3L	2890
BNIPL	15
BOC	2158
BOD1	2156
BOD1L1	2975
BOD1L2	0
BOK	1005
BOK-AS1	1
BOLA1	85
BOLA2	0
BOLA2B	0
BOLA3	568
BOLA3-AS1	117
BOLL	2
BOP1	2204
BORA	976
BPESC1	0
BPGM	672
BPHL	159
BPI	0
BPIFA1	0
BPIFA2	1
BPIFA3	0
BPIFA4P	0
BPIFB1	0
BPIFB2	0
BPIFB3	0
BPIFB4	0
BPIFB6	0
BPIFC	1
BPNT1	1138
BPTF	2602
BPY2	0
BPY2B	0
BPY2C	0
BRAF	307
BRAP	1284
BRAT1	1186
BRCA1	1756
BRCA2	816
BRCAT107	0
BRCAT54	48
BRCC3	812
BRD1	612
BRD2	9832
BRD3	902
BRD4	2146
BRD7	1580
BRD7P3	0
BRD8	2248
BRD9	1904
BRDT	1
BRDTP1	0
BRE	819
BRE-AS1	11
BREA2	18
BRF1	466
BRF2	815
BRI3	3778
BRI3BP	193
BRICD5	24
BRINP1	263
BRINP2	16
BRINP3	0
BRIP1	922
BRIX1	2227
BRK1	4860
BRMS1	1661
BRMS1L	245
BROX	1852
BRPF1	1409
BRPF3	2578
BRS3	0
BRSK1	253
BRSK2	262
BRWD1	981
BRWD1-AS1	1
BRWD1-IT2	2
BRWD3	722
BSCL2	17
BSDC1	1521
BSG	14000
BSN	77
BSN-AS2	3
BSND	0
BSPH1	0
BSPRY	4
BST1	35
BST2	2037
BSX	0
BTAF1	2779
BTBD1	4042
BTBD10	1230
BTBD11	1080
BTBD16	3
BTBD17	0
BTBD18	9
BTBD19	76
BTBD2	1506
BTBD3	2821
BTBD6	848
BTBD7	867
BTBD8	28
BTBD9	546
BTC	35
BTD	256
BTF3	18033
BTF3L4	3262
BTF3P11	0
BTG1	1416
BTG2	548
BTG3	2170
BTG4	1
BTK	10
BTLA	7
BTN1A1	0
BTN2A1	2076
BTN2A2	1047
BTN2A3P	112
BTN3A1	432
BTN3A2	666
BTN3A3	235
BTNL10	0
BTNL2	0
BTNL3	0
BTNL8	44
BTNL9	65
BTRC	977
BUB1	5064
BUB1B	1977
BUB3	5438
BUD13	546
BUD31	1517
BVES	811
BVES-AS1	21
BYSL	1551
BZRAP1	521
BZRAP1-AS1	9
BZW1	16888
BZW2	2216
C10orf10	833
C10orf105	3
C10orf107	2
C10orf11	159
C10orf111	5
C10orf113	0
C10orf12	197
C10orf120	0
C10orf126	0
C10orf128	49
C10orf131	11
C10orf142	1
C10orf2	1034
C10orf25	144
C10orf32	589
C10orf32-ASMT	0
C10orf35	521
C10orf53	0
C10orf54	130
C10orf55	18
C10orf62	0
C10orf67	82
C10orf71	44
C10orf71-AS1	1
C10orf76	960
C10orf82	9
C10orf88	483
C10orf90	22
C10orf91	1
C10orf95	0
C10orf99	0
C11orf1	74
C11orf16	3
C11orf21	0
C11orf24	980
C11orf30	421
C11orf31	2352
C11orf39	0
C11orf40	0
C11orf42	11
C11orf44	0
C11orf45	36
C11orf49	942
C11orf52	0
C11orf53	0
C11orf54	181
C11orf57	724
C11orf58	7513
C11orf63	128
C11orf65	6
C11orf68	374
C11orf70	29
C11orf71	43
C11orf72	158
C11orf73	458
C11orf74	309
C11orf80	144
C11orf84	1193
C11orf85	0
C11orf86	2
C11orf87	1
C11orf88	9
C11orf91	7
C11orf94	3
C11orf95	549
C11orf96	19
C11orf97	0
C11orf98	9
C12orf10	971
C12orf29	944
C12orf4	1079
C12orf40	1
[truncated: 24,369 more rows]
