# Supplementary material for: Characterization of alternative mRNA splicing in cultured cell populations representing progressive stages of human fetal kidney development
Source: Sci Rep. 2022 Nov 15;12:19548. doi: 10.1038/s41598-022-24147-z (PMC9666651; doi:10.1038/s41598-022-24147-z)
Supplement: Supplementary file 13 — Supplementary Information 13. [file 41598_2022_24147_MOESM13_ESM.zip › _Program/Data/count_res/2_WT14]

A1BG	148
A1BG-AS1	14
A1CF	3
A2M	28
A2M-AS1	51
A2ML1	1
A2MP1	1
A3GALT2	11
A4GALT	64
A4GNT	1
AA06	0
AAAS	1558
AACS	949
AACSP1	22
AADAC	0
AADACL2	0
AADACL2-AS1	0
AADACL3	0
AADACL4	0
AADACP1	0
AADAT	370
AAED1	206
AAGAB	2773
AAK1	992
AAMDC	178
AAMP	2624
AANAT	3
AAR2	1073
AARD	46
AARS	1595
AARS2	822
AARSD1	1
AASDH	172
AASDHPPT	796
AASS	775
AATBC	10
AATF	1271
AATK	170
AATK-AS1	0
ABALON	49
ABAT	1640
ABCA1	1163
ABCA10	39
ABCA11P	509
ABCA12	19
ABCA13	13
ABCA17P	13
ABCA2	3518
ABCA3	457
ABCA4	16
ABCA5	616
ABCA6	7
ABCA7	339
ABCA8	0
ABCA9	33
ABCA9-AS1	0
ABCB1	15
ABCB10	498
ABCB11	0
ABCB4	267
ABCB5	0
ABCB6	649
ABCB7	536
ABCB8	466
ABCB9	192
ABCC1	1567
ABCC10	854
ABCC11	10
ABCC12	0
ABCC13	0
ABCC2	26
ABCC3	99
ABCC4	1144
ABCC5	2719
ABCC5-AS1	0
ABCC6	176
ABCC6P1	54
ABCC6P2	45
ABCC8	224
ABCC9	510
ABCD1	329
ABCD2	2
ABCD3	928
ABCD4	742
ABCE1	987
ABCF1	3047
ABCF2	2139
ABCF3	2583
ABCG1	485
ABCG2	24
ABCG4	61
ABCG5	11
ABCG8	6
ABHD1	36
ABHD10	1109
ABHD11	578
ABHD11-AS1	14
ABHD12	980
ABHD12B	4
ABHD13	845
ABHD14A	285
ABHD14A-ACY1	0
ABHD14B	812
ABHD15	280
ABHD16A	1745
ABHD16B	45
ABHD17A	388
ABHD17B	716
ABHD17C	744
ABHD2	2903
ABHD3	517
ABHD4	784
ABHD5	598
ABHD6	218
ABHD8	335
ABI1	931
ABI2	4513
ABI3	1
ABI3BP	15
ABL1	4368
ABL2	645
ABLIM1	3678
ABLIM2	375
ABLIM3	12
ABO	91
ABR	1772
ABRA	0
ABRACL	480
ABT1	1213
ABTB1	494
ABTB2	814
ACAA1	931
ACAA2	1391
ACACA	1322
ACACB	927
ACAD10	692
ACAD11	45
ACAD8	323
ACAD9	1047
ACADL	0
ACADM	1321
ACADS	234
ACADSB	547
ACADVL	2024
ACAN	256
ACAP1	37
ACAP2	2645
ACAP3	822
ACAT1	431
ACAT2	1028
ACBD3	1240
ACBD4	72
ACBD5	757
ACBD6	1077
ACBD7	490
ACCS	0
ACCSL	0
ACD	437
ACE	27
ACE2	3
ACER1	4
ACER2	21
ACER3	336
ACHE	223
ACIN1	5594
ACKR1	0
ACKR2	5
ACKR3	2208
ACKR4	13
ACLY	4842
ACMSD	1
ACO1	931
ACO2	1177
ACOT1	60
ACOT11	83
ACOT12	1
ACOT13	737
ACOT2	155
ACOT4	52
ACOT6	1
ACOT7	1528
ACOT8	315
ACOT9	414
ACOX1	853
ACOX2	113
ACOX3	290
ACOXL	11
ACP1	2725
ACP2	896
ACP5	95
ACP6	340
ACPP	32
ACPT	15
ACR	12
ACRBP	43
ACRC	21
ACRV1	8
ACSBG1	63
ACSBG2	28
ACSF2	862
ACSF3	448
ACSL1	100
ACSL3	2775
ACSL4	803
ACSL5	45
ACSL6	11
ACSM1	23
ACSM2A	0
ACSM2B	1
ACSM3	170
ACSM4	0
ACSM5	1
ACSM6	0
ACSS1	856
ACSS2	940
ACSS3	0
ACTA1	15
ACTA2	155
ACTA2-AS1	9
ACTB	55384
ACTBL2	0
ACTC1	16
ACTG1	100789
ACTG1P17	10
ACTG1P20	60
ACTG1P4	4
ACTG2	13
ACTL10	8
ACTL6A	3899
ACTL6B	11
ACTL7A	0
ACTL7B	2
ACTL8	6
ACTL9	0
ACTN1	1249
ACTN1-AS1	0
ACTN2	58
ACTN3	44
ACTN4	6659
ACTR10	772
ACTR1A	3260
ACTR1B	2699
ACTR2	7296
ACTR3	2387
ACTR3B	467
ACTR3BP2	0
ACTR3BP5	0
ACTR3C	5
ACTR5	509
ACTR6	483
ACTR8	598
ACTRT1	0
ACTRT2	0
ACTRT3	82
ACVR1	528
ACVR1B	1070
ACVR1C	1
ACVR2A	278
ACVR2B	1763
ACVR2B-AS1	150
ACVRL1	85
ACY1	0
ACY3	0
ACYP1	118
ACYP2	181
ADA	519
ADAD1	3
ADAD2	1
ADAL	187
ADAM10	2200
ADAM11	1135
ADAM12	126
ADAM15	1457
ADAM17	582
ADAM18	0
ADAM19	459
ADAM1A	287
ADAM2	0
ADAM20	4
ADAM20P1	7
ADAM21	9
ADAM21P1	1
ADAM22	256
ADAM23	169
ADAM28	89
ADAM29	0
ADAM30	0
ADAM32	64
ADAM33	391
ADAM3A	1
ADAM5	0
ADAM6	0
ADAM7	0
ADAM8	119
ADAM9	1502
ADAMDEC1	0
ADAMTS1	1186
ADAMTS10	480
ADAMTS12	97
ADAMTS13	250
ADAMTS14	35
ADAMTS15	313
ADAMTS16	18
ADAMTS17	187
ADAMTS18	22
ADAMTS19	210
ADAMTS19-AS1	13
ADAMTS2	223
ADAMTS20	101
ADAMTS3	109
ADAMTS4	65
ADAMTS5	547
ADAMTS6	146
ADAMTS7	989
ADAMTS7P1	0
ADAMTS8	9
ADAMTS9	300
ADAMTS9-AS1	4
ADAMTS9-AS2	3
ADAMTSL1	65
ADAMTSL2	195
ADAMTSL3	50
ADAMTSL4	86
ADAMTSL4-AS1	0
ADAMTSL5	5
ADAP1	46
ADAP2	22
ADAR	5716
ADARB1	607
ADARB2	4
ADARB2-AS1	2
ADAT1	373
ADAT2	427
ADAT3	11
ADCK1	87
ADCK2	675
ADCK3	706
ADCK4	773
ADCK5	298
ADCY1	891
ADCY10	5
ADCY10P1	36
ADCY2	220
ADCY3	1318
ADCY4	115
ADCY5	615
ADCY6	1271
ADCY7	314
ADCY8	1
ADCY9	301
ADCYAP1	17
ADCYAP1R1	87
ADD1	8085
ADD2	725
ADD3	5051
ADD3-AS1	83
ADGB	22
ADGRA1	5
ADGRA1-AS1	0
ADGRA2	1944
ADGRA3	2177
ADGRB1	664
ADGRB2	860
ADGRB3	0
ADGRD1	169
ADGRE1	1
ADGRE2	1
ADGRE3	0
ADGRE4P	0
ADGRE5	893
ADGRF1	31
ADGRF2	0
ADGRF3	68
ADGRF4	1
ADGRF5	15
ADGRG1	691
ADGRG2	4041
ADGRG3	9
ADGRG4	0
ADGRG5	0
ADGRG6	54
ADGRG7	0
ADGRL1	2586
ADGRL2	2091
ADGRL3	4
ADGRL3-AS1	0
ADGRL4	0
ADGRV1	392
ADH1A	1
ADH1B	0
ADH1C	3
ADH4	0
ADH5	2410
ADH6	29
ADH7	0
ADHFE1	128
ADI1	1232
ADIG	0
ADIPOQ	1
ADIPOQ-AS1	1
ADIPOR1	2321
ADIPOR2	2747
ADIRF	17
ADK	480
ADM	72
ADM2	218
ADM5	134
ADNP	4378
ADNP-AS1	43
ADNP2	1024
ADO	798
ADORA1	238
ADORA2A	4
ADORA2A-AS1	8
ADORA2B	43
ADORA3	0
ADPGK	1821
ADPGK-AS1	11
ADPRH	122
ADPRHL1	1015
ADPRHL2	600
ADPRM	57
ADRA1A	3
ADRA1B	13
ADRA1D	2
ADRA2A	6
ADRA2B	85
ADRA2C	55
ADRB1	6
ADRB2	9
ADRB3	3
ADRBK1	999
ADRBK2	97
ADRM1	2008
ADSL	1797
ADSS	1107
ADSSL1	132
ADTRP	1
AEBP1	4425
AEBP2	956
AEN	824
AES	3954
AFAP1	1901
AFAP1-AS1	17
AFAP1L1	765
AFAP1L2	220
AFF1	546
AFF2	159
AFF3	1490
AFF4	2554
AFG3L1P	583
AFG3L2	1578
AFM	0
AFMID	345
AFP	0
AFTPH	700
AGA	220
AGAP1	839
AGAP1-IT1	8
AGAP11	35
AGAP2	48
AGAP2-AS1	1
AGAP3	1663
AGAP4	142
AGAP5	130
AGAP6	515
AGAP7P	109
AGAP9	23
AGBL1	10
AGBL1-AS1	0
AGBL2	51
AGBL3	123
AGBL4	17
AGBL4-IT1	0
AGBL5	2606
AGBL5-AS1	1
AGER	427
AGFG1	1480
AGFG2	188
AGGF1	1082
AGK	1018
AGL	855
AGMAT	58
AGMO	6
AGO1	972
AGO2	536
AGO3	170
AGO4	809
AGPAT1	1837
AGPAT2	896
AGPAT3	1248
AGPAT4	1480
AGPAT4-IT1	25
AGPAT5	1373
AGPAT6	2623
AGPAT9	34
AGPS	771
AGR2	3
AGR3	4
AGRN	1732
AGRP	1
AGT	14
AGTPBP1	1439
AGTR1	0
AGTR2	1
AGTRAP	585
AGXT	0
AGXT2	0
AHCTF1	2398
AHCTF1P1	3
AHCY	6662
AHCYL1	3101
AHCYL2	567
AHDC1	692
AHI1	985
AHNAK	3550
AHNAK2	95
AHR	1
AHRR	49
AHSA1	1313
AHSA2	1965
AHSG	9
AHSP	1
AICDA	2
AIDA	1966
AIF1	6
AIF1L	2818
AIFM1	1327
AIFM2	222
AIFM3	91
AIG1	433
AIM1	9
AIM1L	22
AIM2	0
AIMP1	614
AIMP2	280
AIP	488
AIPL1	0
AIRE	0
AIRN	1
AJAP1	104
AJUBA	846
AK1	1287
AK2	3276
AK3	1777
AK4	1427
AK5	14
AK6	364
AK7	15
AK8	71
AK9	168
AKAP1	1614
AKAP10	247
AKAP11	1498
AKAP12	3552
AKAP13	2572
AKAP14	9
AKAP17A	0
AKAP2	0
AKAP3	33
AKAP4	0
AKAP5	81
AKAP6	16
AKAP7	209
AKAP8	1012
AKAP8L	2972
AKAP9	1280
AKIP1	258
AKIRIN1	3696
AKIRIN2	815
AKNA	693
AKNAD1	4
AKR1A1	3922
AKR1B1	2311
AKR1B10	2
AKR1B15	2
AKR1C1	133
AKR1C2	93
AKR1C3	166
AKR1C4	1
AKR1C6P	0
AKR1C8P	0
AKR1D1	1
AKR1E2	36
AKR7A2	1209
AKR7A2P1	17
AKR7A3	71
AKR7L	82
AKT1	2470
AKT1S1	918
AKT2	2381
AKT3	732
AKTIP	360
ALAD	883
ALAS1	1405
ALAS2	4
ALB	9
ALCAM	193
ALDH16A1	442
ALDH18A1	3117
ALDH1A1	31
ALDH1A2	263
ALDH1A3	917
ALDH1B1	691
ALDH1L1	87
ALDH1L1-AS1	3
ALDH1L1-AS2	6
ALDH1L2	26
ALDH2	1476
ALDH3A1	5
ALDH3A2	802
ALDH3B1	15
ALDH3B2	1
ALDH4A1	399
ALDH5A1	1297
ALDH6A1	92
ALDH7A1	1536
ALDH8A1	16
ALDH9A1	1688
ALDOA	18417
ALDOB	6
ALDOC	1057
ALG1	315
ALG10	119
ALG10B	468
ALG11	206
ALG12	458
ALG13	497
ALG14	273
ALG1L	17
ALG1L2	4
ALG1L9P	20
ALG2	745
ALG3	1280
ALG5	914
ALG6	383
ALG8	388
ALG9	553
ALK	14
ALKBH1	180
ALKBH2	494
ALKBH3	578
ALKBH3-AS1	8
ALKBH4	203
ALKBH5	1425
ALKBH6	275
ALKBH7	212
ALKBH8	179
ALLC	15
ALMS1	863
ALMS1-IT1	25
ALMS1P	4
ALOX12	30
ALOX12-AS1	7
ALOX12B	10
ALOX12P2	17
ALOX15	1
ALOX15B	1
ALOX15P1	4
ALOX5	161
ALOX5AP	13
ALOXE3	3
ALPI	1
ALPK1	106
ALPK2	49
ALPK3	1077
ALPL	138
ALPP	0
ALPPL2	2
ALS2	870
ALS2CL	66
ALS2CR11	118
ALS2CR12	2
ALX1	2
ALX3	120
ALX4	1
ALYREF	2061
AMACR	10
AMBN	1
AMBP	13
AMBRA1	968
AMD1	2656
AMDHD1	13
AMDHD2	160
AMELX	0
AMELY	0
AMER1	613
AMER2	309
AMER3	10
AMFR	2298
AMH	25
AMHR2	21
AMICA1	0
AMIGO1	300
AMIGO2	31
AMIGO3	255
AMMECR1	436
AMMECR1L	1047
AMN	4
AMN1	179
AMOT	950
AMOTL1	1855
AMOTL2	2011
AMPD1	1
AMPD2	3090
AMPD3	277
AMPH	380
AMT	278
AMTN	0
AMY1A	0
AMY1B	0
AMY1C	0
AMY2A	0
AMY2B	234
AMZ1	4
AMZ2	1261
AMZ2P1	259
ANAPC1	1716
ANAPC10	148
ANAPC11	1048
ANAPC13	1829
ANAPC15	48
ANAPC16	2017
ANAPC1P1	3
ANAPC2	1116
ANAPC4	1424
ANAPC5	3536
ANAPC7	1625
ANG	10
ANGEL1	372
ANGEL2	823
ANGPT1	16
ANGPT2	38
ANGPT4	4
ANGPTL1	115
ANGPTL2	831
ANGPTL3	3
ANGPTL4	241
ANGPTL5	0
ANGPTL6	12
ANGPTL7	0
ANHX	0
ANK1	74
ANK2	332
ANK3	458
ANKAR	69
ANKDD1A	533
ANKDD1B	7
ANKEF1	269
ANKFN1	7
ANKFY1	820
ANKH	891
ANKHD1	107
ANKHD1-EIF4EBP3	2
ANKIB1	1367
ANKK1	5
ANKLE1	230
ANKLE2	2657
ANKMY1	359
ANKMY2	396
ANKRA2	417
ANKRD1	34
ANKRD10	3572
ANKRD11	1806
ANKRD12	730
ANKRD13A	1055
ANKRD13B	713
ANKRD13C	668
ANKRD13D	409
ANKRD16	224
ANKRD17	1516
ANKRD18A	28
ANKRD18B	86
ANKRD18DP	110
ANKRD19P	45
ANKRD2	3
ANKRD20A1	0
ANKRD20A11P	0
ANKRD20A12P	6
ANKRD20A19P	22
ANKRD20A2	0
ANKRD20A3	0
ANKRD20A4	5
ANKRD20A5P	2
ANKRD20A8P	1
ANKRD20A9P	192
ANKRD22	9
ANKRD23	128
ANKRD24	13
ANKRD26	488
ANKRD26P1	5
ANKRD26P3	49
ANKRD27	809
ANKRD28	1095
ANKRD29	149
ANKRD30A	0
ANKRD30B	3
ANKRD30BL	23
ANKRD30BP2	11
ANKRD30BP3	1
ANKRD31	27
ANKRD32	510
ANKRD33	1
ANKRD33B	49
ANKRD34A	77
ANKRD34B	34
ANKRD34C	4
ANKRD34C-AS1	0
ANKRD35	49
ANKRD36	112
ANKRD36B	156
ANKRD36BP1	136
ANKRD36BP2	23
ANKRD36C	126
ANKRD37	62
ANKRD39	196
ANKRD40	1280
ANKRD42	160
ANKRD44	245
ANKRD44-IT1	0
ANKRD45	196
ANKRD46	717
ANKRD49	172
ANKRD50	412
ANKRD52	2096
ANKRD53	87
ANKRD54	657
ANKRD55	3
ANKRD6	552
ANKRD60	0
ANKRD61	25
ANKRD62	5
ANKRD62P1-PARP4P3	19
ANKRD63	0
ANKRD65	163
ANKRD66	1
ANKRD7	43
ANKRD9	54
ANKS1A	982
ANKS1B	25
ANKS3	325
ANKS4B	0
ANKS6	1587
ANKUB1	0
ANKZF1	1242
ANLN	1650
ANO1	52
ANO1-AS2	1
ANO10	394
ANO2	143
ANO3	8
ANO4	61
ANO5	1
ANO6	2521
ANO7	72
ANO8	816
ANO9	320
ANOS1	59
ANP32A	6084
ANP32A-IT1	8
ANP32AP1	0
ANP32B	6924
ANP32C	0
ANP32D	1
ANP32E	3344
ANPEP	762
ANTXR1	3769
ANTXR2	278
ANTXRL	2
ANTXRLP1	0
ANXA1	63
ANXA10	0
ANXA11	1620
ANXA13	9
ANXA2	4859
ANXA2P1	0
ANXA2P2	1
ANXA2P3	0
ANXA2R	10
ANXA3	58
ANXA4	1138
ANXA5	1951
ANXA6	4840
ANXA7	1900
ANXA8	1
ANXA8L1	0
ANXA9	138
AOAH	1
AOAH-IT1	0
AOC1	6
AOC2	96
AOC3	67
AOC4P	0
AOX1	185
AOX2P	0
AP1AR	210
AP1B1	2256
AP1B1P1	0
AP1G1	1800
AP1G2	737
AP1M1	1446
AP1M2	33
AP1S1	1166
AP1S2	1396
AP1S3	84
AP2A1	2482
AP2A2	1960
AP2B1	6106
AP2M1	13954
AP2S1	1306
AP3B1	1840
AP3B2	249
AP3D1	3689
AP3M1	2165
AP3M2	1139
AP3S1	1575
AP3S2	16
AP4B1	266
AP4B1-AS1	6
AP4E1	727
AP4M1	395
AP4S1	70
AP5B1	267
AP5M1	258
AP5S1	235
AP5Z1	552
APAF1	430
APBA1	77
APBA2	1570
APBA3	242
APBB1	1628
APBB1IP	4
APBB2	1484
APBB3	414
APC	998
APC2	129
APCDD1	518
APCDD1L	2
APCDD1L-AS1	2
APCS	0
APEH	2585
APELA	3
APEX1	5908
APEX2	495
APH1A	4162
APH1B	550
API5	2050
APIP	457
APITD1	38
APITD1-CORT	0
APLF	179
APLN	164
APLNR	4
APLP1	938
APLP2	6820
APMAP	3602
APOA1	4
APOA1-AS	4
APOA1BP	1495
APOA2	0
APOA4	1
APOA5	0
APOB	136
APOBEC1	0
APOBEC2	6
APOBEC3A	2
APOBEC3A_B	0
APOBEC3B	191
APOBEC3B-AS1	1
APOBEC3C	244
APOBEC3D	25
APOBEC3F	164
APOBEC3G	130
APOBEC3H	3
APOBEC4	0
APOBR	4
APOC1	118
APOC1P1	6
APOC2	0
APOC3	0
APOC4	0
APOC4-APOC2	0
APOD	16
APOE	271
APOF	2
APOH	0
APOL1	4
APOL2	359
APOL3	3
APOL4	8
APOL5	0
APOL6	20
APOLD1	225
APOM	48
APOO	399
APOOL	397
APOOP5	0
APOPT1	311
APP	20190
APPBP2	1138
APPL1	1080
APPL2	1351
APRT	832
APTR	194
APTX	769
AQP1	84
AQP10	1
AQP11	44
AQP12A	4
AQP12B	1
AQP2	5
AQP3	272
AQP4	28
AQP4-AS1	0
AQP5	131
AQP6	25
AQP7	14
AQP7P1	5
AQP7P3	0
AQP8	5
AQP9	0
AQR	1601
AR	33
ARAF	1228
ARAP1	1202
ARAP2	0
ARAP3	907
ARC	685
ARCN1	2024
AREG	0
AREL1	916
ARF1	8134
ARF3	5122
ARF4	4327
ARF5	3938
ARF6	874
ARFGAP1	2374
ARFGAP2	2580
ARFGAP3	1068
ARFGEF1	1683
ARFGEF2	1298
ARFGEF3	223
ARFIP1	324
ARFIP2	1835
ARFRP1	375
ARG1	10
ARG2	506
ARGFX	0
ARGFXP2	1
ARGLU1	6304
ARHGAP1	1282
ARHGAP10	281
ARHGAP11A	1527
ARHGAP11B	104
ARHGAP12	705
ARHGAP15	0
ARHGAP17	1271
ARHGAP18	184
ARHGAP19	549
ARHGAP19-SLIT1	1
ARHGAP20	15
ARHGAP21	1538
ARHGAP22	83
ARHGAP23	540
ARHGAP24	38
ARHGAP25	148
ARHGAP26	184
ARHGAP26-AS1	0
ARHGAP26-IT1	0
ARHGAP27	222
ARHGAP28	299
ARHGAP29	120
ARHGAP30	43
ARHGAP31	267
ARHGAP31-AS1	35
ARHGAP32	347
ARHGAP33	561
ARHGAP35	1635
ARHGAP36	3
ARHGAP39	332
ARHGAP4	334
ARHGAP40	4
ARHGAP42	85
ARHGAP44	158
ARHGAP5	804
ARHGAP5-AS1	41
ARHGAP6	144
ARHGAP8	0
ARHGAP9	38
ARHGDIA	4293
ARHGDIB	60
ARHGDIG	12
ARHGEF1	1239
ARHGEF10	1204
ARHGEF10L	457
ARHGEF11	1657
ARHGEF12	1440
ARHGEF15	50
ARHGEF16	237
ARHGEF17	601
ARHGEF18	985
ARHGEF19	479
ARHGEF2	2432
ARHGEF25	860
ARHGEF26	131
ARHGEF26-AS1	2
ARHGEF28	542
ARHGEF3	284
ARHGEF3-AS1	0
ARHGEF33	5
ARHGEF34P	51
ARHGEF35	99
ARHGEF37	111
ARHGEF38	0
ARHGEF38-IT1	0
ARHGEF39	182
ARHGEF4	446
ARHGEF40	3217
ARHGEF5	204
ARHGEF6	131
ARHGEF7	1872
ARHGEF7-AS1	2
ARHGEF7-AS2	8
ARHGEF9	780
ARHGEF9-IT1	2
ARID1A	2873
ARID1B	1591
ARID2	1921
ARID3A	346
ARID3B	2285
ARID3C	7
ARID4A	293
ARID4B	1167
ARID5A	517
ARID5B	453
ARIH1	2755
ARIH2	2829
ARIH2OS	64
ARL1	1552
ARL10	139
ARL11	3
ARL13A	3
ARL13B	461
ARL14	0
ARL14EP	498
ARL14EPL	0
ARL15	220
ARL16	1036
ARL17A	295
ARL17B	0
ARL2	386
ARL2-SNX15	0
ARL2BP	1763
ARL3	1883
ARL4A	513
ARL4C	261
ARL4D	199
ARL5A	689
ARL5B	1081
ARL5C	0
ARL6	151
ARL6IP1	4193
ARL6IP4	3203
ARL6IP5	1276
ARL6IP6	414
ARL8A	1067
ARL8B	1712
ARL9	61
ARMC1	1330
ARMC10	976
ARMC12	29
ARMC2	181
ARMC2-AS1	4
ARMC3	89
ARMC4	82
ARMC5	253
ARMC6	1235
ARMC7	412
ARMC8	1567
ARMC9	1348
ARMCX1	763
ARMCX2	991
ARMCX3	1939
ARMCX4	733
ARMCX5	326
ARMCX5-GPRASP2	24
ARMCX6	679
ARMS2	1
ARMT1	641
ARNT	1313
ARNT2	1355
ARNTL	128
ARNTL2	344
ARNTL2-AS1	0
ARPC1A	2505
ARPC1B	855
ARPC2	4732
ARPC3	2665
ARPC4	1503
ARPC4-TTLL3	0
ARPC5	2229
ARPC5L	1531
ARPIN	633
ARPP19	5156
ARPP21	5
ARR3	73
ARRB1	384
ARRB2	615
ARRDC1	418
ARRDC1-AS1	281
ARRDC2	476
ARRDC3	1174
ARRDC3-AS1	83
ARRDC4	954
ARRDC5	2
ARSA	180
ARSB	576
ARSD	488
ARSE	29
ARSF	0
ARSG	159
ARSH	0
ARSI	26
ARSJ	49
ARSK	155
ART1	0
ART3	4
ART4	0
ART5	62
ARTN	20
ARV1	295
ARVCF	593
ARX	0
AS3MT	0
ASAH1	1577
ASAH2	20
ASAH2B	13
ASAP1	2942
ASAP1-IT1	0
ASAP1-IT2	5
ASAP2	840
ASAP3	1773
ASB1	818
ASB10	1
ASB11	0
ASB12	6
ASB13	851
ASB14	33
ASB15	0
ASB16	59
ASB16-AS1	205
ASB17	0
ASB18	5
ASB2	7
ASB3	32
ASB4	3
ASB5	1
ASB6	728
ASB7	578
ASB8	421
ASB9	180
ASB9P1	2
ASCC1	797
ASCC2	1016
ASCC3	811
ASCL1	0
ASCL2	2
ASCL3	3
ASCL4	0
ASCL5	6
ASF1A	406
ASF1B	1249
ASGR1	43
ASGR2	0
ASH1L	1548
ASH1L-AS1	80
ASH2L	1447
ASIC1	1178
ASIC2	21
ASIC3	76
ASIC4	11
ASIC5	0
ASIP	5
ASL	478
ASMT	0
ASMTL	0
ASMTL-AS1	0
ASNA1	2353
ASNS	1029
ASNSD1	1279
ASPA	0
ASPDH	14
ASPG	0
ASPH	1876
ASPHD1	71
ASPHD2	212
ASPM	713
ASPN	33
ASPRV1	42
ASPSCR1	652
ASRGL1	820
ASS1	747
ASTE1	274
ASTL	5
ASTN1	1002
ASTN2	173
ASTN2-AS1	1
ASUN	672
ASXL1	3115
ASXL2	751
ASXL3	144
ASZ1	1
ATAD1	1371
ATAD2	2237
ATAD2B	617
ATAD3A	808
ATAD3B	632
ATAD3C	112
ATAD5	534
ATAT1	930
ATCAY	227
ATE1	815
ATE1-AS1	9
ATF1	458
ATF2	1297
ATF3	3175
ATF4	7916
ATF5	973
ATF6	1848
ATF6B	1345
ATF7	1070
ATF7IP	2136
ATF7IP2	91
ATG10	161
ATG101	837
ATG12	1690
ATG13	1744
ATG14	531
ATG16L1	647
ATG16L2	140
ATG2A	398
ATG2B	458
ATG3	1125
ATG4A	150
ATG4B	1527
ATG4C	317
ATG4D	484
ATG5	815
ATG7	344
ATG9A	2243
ATG9B	82
ATHL1	689
ATIC	2279
ATL1	180
ATL2	1580
ATL3	458
ATM	711
ATMIN	1314
ATN1	6078
ATOH1	0
ATOH7	68
ATOH8	258
ATOX1	532
ATP10A	17
ATP10B	0
ATP10D	234
ATP11A	1759
ATP11A-AS1	2
ATP11AUN	1
ATP11B	2072
ATP11C	538
ATP12A	21
ATP13A1	2264
ATP13A2	1012
ATP13A3	4938
ATP13A4	16
ATP13A4-AS1	0
ATP13A5	14
ATP13A5-AS1	6
ATP1A1	4653
ATP1A1-AS1	81
ATP1A2	246
ATP1A3	18
ATP1A4	1
ATP1B1	629
ATP1B2	242
ATP1B3	1979
ATP1B4	0
ATP2A1	174
ATP2A1-AS1	13
ATP2A2	7047
ATP2A3	22
ATP2B1	2021
ATP2B2	57
ATP2B2-IT2	0
ATP2B3	187
ATP2B4	1990
ATP2C1	4225
ATP2C2	15
ATP4A	33
ATP4B	37
ATP5A1	12602
ATP5B	13580
ATP5C1	3776
ATP5D	701
ATP5E	1
ATP5EP2	0
ATP5F1	3893
ATP5G1	1024
ATP5G2	5980
ATP5G3	3532
ATP5H	2030
ATP5I	3370
ATP5J	1628
ATP5J2	644
ATP5J2-PTCD1	0
ATP5L	1654
ATP5L2	0
ATP5O	4191
ATP5S	142
ATP5SL	1191
ATP6AP1	2835
ATP6AP1L	178
ATP6AP2	2112
ATP6V0A1	1247
ATP6V0A2	857
ATP6V0A4	1
ATP6V0B	2429
ATP6V0C	1414
ATP6V0CP3	3
ATP6V0D1	1516
ATP6V0D2	0
ATP6V0E1	1277
ATP6V0E2	977
ATP6V0E2-AS1	55
ATP6V1A	1928
ATP6V1B1	283
ATP6V1B1-AS1	18
ATP6V1B2	3019
ATP6V1C1	1499
ATP6V1C2	50
ATP6V1D	451
ATP6V1E1	1709
ATP6V1E2	59
ATP6V1F	2009
ATP6V1G1	4247
ATP6V1G2	22
ATP6V1G2-DDX39B	0
ATP6V1G3	0
ATP6V1H	1165
ATP7A	378
ATP7B	637
ATP8A1	358
ATP8A2	240
ATP8B1	158
ATP8B2	1121
ATP8B3	59
ATP8B4	3
ATP8B5P	3
ATP9A	2162
ATP9B	409
ATPAF1	846
ATPAF2	108
ATPIF1	1225
ATR	783
ATRAID	1531
ATRIP	213
ATRN	1722
ATRNL1	339
ATRX	2556
ATXN1	116
ATXN10	3094
ATXN1L	1373
ATXN2	1480
ATXN2L	3798
ATXN3	181
ATXN3L	0
ATXN7	431
ATXN7L1	164
ATXN7L2	715
ATXN7L3	2451
ATXN7L3B	5598
ATXN8OS	0
AUH	293
AUNIP	196
AUP1	2799
AURKA	700
AURKAIP1	1403
AURKAPS1	56
AURKB	800
AURKC	36
AUTS2	1363
AVEN	414
AVIL	100
AVL9	1283
AVP	1
AVPI1	121
AVPR1A	7
AVPR1B	7
AVPR2	10
AWAT1	1
AWAT2	0
AXDND1	8
AXIN1	564
AXIN2	393
AXL	603
AZGP1	3
AZGP1P1	1
AZI2	1043
AZIN1	4371
AZIN1-AS1	30
AZIN2	179
AZU1	0
B2M	12045
B3GALNT1	2534
B3GALNT2	1273
B3GALT1	6
B3GALT2	20
B3GALT4	21
B3GALT5	14
B3GALT5-AS1	12
B3GALT6	699
B3GAT1	276
B3GAT2	1
B3GAT3	1370
B3GLCT	912
B3GNT2	197
B3GNT3	17
B3GNT4	20
B3GNT5	1082
B3GNT6	0
B3GNT7	619
B3GNT8	15
B3GNT9	57
B3GNTL1	96
B4GALNT1	186
B4GALNT2	1
B4GALNT3	1147
B4GALNT4	1926
B4GALT1	1375
B4GALT1-AS1	7
B4GALT2	1818
B4GALT3	1202
B4GALT4	791
B4GALT4-AS1	0
B4GALT5	1878
B4GALT6	358
B4GALT7	267
B4GAT1	528
B9D1	196
B9D2	143
BAALC	115
BAALC-AS1	13
BAALC-AS2	3
BAAT	10
BABAM1	1976
BACE1	778
BACE1-AS	9
BACE2	1408
BACH1	1354
BACH1-IT2	0
BACH2	589
BAD	243
BAG1	1481
BAG2	311
BAG3	1393
BAG4	443
BAG5	668
BAG6	5742
BAGE	0
BAGE2	0
BAGE3	0
BAGE4	0
BAGE5	0
BAHCC1	1645
BAHD1	1155
BAIAP2	1017
BAIAP2-AS1	982
BAIAP2L1	484
BAIAP2L2	40
BAIAP3	361
BAK1	695
BAMBI	938
BANCR	0
BANF1	1647
BANF2	0
BANK1	0
BANP	219
BAP1	2827
BARD1	410
BARHL1	1
BARHL2	0
BARX1	251
BARX2	149
BASP1	204
BASP1P1	1
BATF	0
BATF2	33
BATF3	18
BAX	1123
BAZ1A	796
BAZ1B	3845
BAZ2A	4271
BAZ2B	992
BBC3	93
BBIP1	271
BBOX1	4
BBOX1-AS1	19
BBS1	577
BBS10	452
BBS12	29
BBS2	828
BBS4	843
BBS5	397
BBS7	310
BBS9	391
BBX	1972
BCAM	3778
BCAN	22
BCAP29	1008
BCAP31	3405
BCAR1	362
BCAR3	980
BCAR4	0
BCAS1	1
BCAS2	1219
BCAS3	746
BCAS4	111
BCAT1	893
BCAT2	580
BCCIP	2148
BCDIN3D	140
BCDIN3D-AS1	10
BCHE	1082
BCKDHA	1100
BCKDHB	605
BCKDK	639
BCL10	405
BCL11A	416
BCL11B	25
BCL2	514
BCL2A1	2
BCL2L1	770
BCL2L10	28
BCL2L11	1337
BCL2L12	777
BCL2L13	886
BCL2L14	2
BCL2L15	5
BCL2L2	1072
BCL2L2-PABPN1	0
BCL3	326
BCL6	276
BCL6B	6
BCL7A	2347
BCL7B	1248
BCL7C	145
BCL9	2202
BCL9L	483
BCLAF1	6009
BCO1	25
BCO2	146
BCOR	1716
BCORL1	1043
BCORP1	0
BCR	1719
BCRP2	34
BCRP3	16
BCS1L	551
BCYRN1	125
BDH1	575
BDH2	837
BDKRB1	3
BDKRB2	57
BDNF	98
BDNF-AS	41
BDP1	1271
BEAN1	12
BEAN1-AS1	0
BECN1	1069
BECN2	0
BEGAIN	14
BEND2	1
BEND3	288
BEND3P3	194
BEND4	232
BEND5	284
BEND6	18
BEND7	403
BEST1	34
BEST2	2
BEST3	1
BEST4	17
BET1	555
BET1L	1379
BEX1	2119
BEX2	954
BEX4	2067
BEX5	115
BFAR	978
BFSP1	104
BFSP2	3
BGLAP	13
BGLT3	0
BGN	559
BHLHA15	10
BHLHA9	0
BHLHB9	397
BHLHE22	0
BHLHE23	0
BHLHE40	2477
BHLHE40-AS1	6
BHLHE41	68
BHMG1	2
BHMT	3
BHMT2	1
BICC1	114
BICD1	321
BICD2	1622
BID	782
BIK	19
BIN1	2050
BIN2	2
BIN3	923
BIN3-IT1	2
BIRC2	574
BIRC3	17
BIRC5	1831
BIRC6	2181
BIRC6-AS2	3
BIRC7	24
BIRC8	0
BISPR	234
BIVM	637
BIVM-ERCC5	0
BLACAT1	158
BLACE	0
BLCAP	1321
BLID	0
BLK	4
BLM	728
BLMH	2438
BLNK	38
BLOC1S1	89
BLOC1S1-RDH5	0
BLOC1S2	782
BLOC1S3	192
BLOC1S4	424
BLOC1S5	0
BLOC1S5-TXNDC5	0
BLOC1S6	1647
BLVRA	1082
BLVRB	275
BLZF1	243
BMF	1091
BMI1	14
BMP1	2116
BMP10	1
BMP15	0
BMP2	32
BMP2K	231
BMP3	2
BMP4	974
BMP5	0
BMP6	51
BMP7	985
BMP7-AS1	0
BMP8A	29
BMP8B	70
BMPER	645
BMPR1A	1524
BMPR1B	19
BMPR1B-AS1	0
BMPR2	1798
BMS1	2489
BMS1P17	0
BMS1P18	0
BMS1P20	804
BMS1P21	18
BMS1P4	115
BMS1P5	44
BMS1P6	0
BMX	4
BNC1	121
BNC2	96
BNIP1	237
BNIP2	1341
BNIP3	1467
BNIP3L	4809
BNIPL	21
BOC	7299
BOD1	1371
BOD1L1	2447
BOD1L2	0
BOK	183
BOK-AS1	0
BOLA1	113
BOLA2	0
BOLA2B	0
BOLA3	139
BOLA3-AS1	133
BOLL	1
BOP1	1061
BORA	277
BPESC1	0
BPGM	530
BPHL	289
BPI	0
BPIFA1	0
BPIFA2	1
BPIFA3	0
BPIFA4P	0
BPIFB1	0
BPIFB2	1
BPIFB3	0
BPIFB4	1
BPIFB6	0
BPIFC	0
BPNT1	728
BPTF	2698
BPY2	0
BPY2B	0
BPY2C	0
BRAF	276
BRAP	885
BRAT1	950
BRCA1	623
BRCA2	502
BRCAT107	0
BRCAT54	62
BRCC3	588
BRD1	765
BRD2	8849
BRD3	1702
BRD4	1941
BRD7	1884
BRD7P3	0
BRD8	1641
BRD9	1213
BRDT	1
BRDTP1	0
BRE	945
BRE-AS1	8
BREA2	9
BRF1	473
BRF2	652
BRI3	1340
BRI3BP	55
BRICD5	184
BRINP1	1334
BRINP2	137
BRINP3	0
BRIP1	617
BRIX1	1118
BRK1	3725
BRMS1	660
BRMS1L	180
BROX	908
BRPF1	1094
BRPF3	2331
BRS3	0
BRSK1	430
BRSK2	232
BRWD1	2201
BRWD1-AS1	2
BRWD1-IT2	12
BRWD3	753
BSCL2	28
BSDC1	1616
BSG	12146
BSN	96
BSN-AS2	3
BSND	2
BSPH1	0
BSPRY	30
BST1	38
BST2	5009
BSX	0
BTAF1	1940
BTBD1	2879
BTBD10	748
BTBD11	2390
BTBD16	6
BTBD17	31
BTBD18	10
BTBD19	92
BTBD2	2503
BTBD3	2992
BTBD6	568
BTBD7	399
BTBD8	12
BTBD9	370
BTC	11
BTD	96
BTF3	13677
BTF3L4	2586
BTF3P11	0
BTG1	1490
BTG2	6168
BTG3	1029
BTG4	0
BTK	38
BTLA	4
BTN1A1	7
BTN2A1	934
BTN2A2	498
BTN2A3P	87
BTN3A1	457
BTN3A2	408
BTN3A3	112
BTNL10	2
BTNL2	11
BTNL3	2
BTNL8	6
BTNL9	261
BTRC	731
BUB1	1054
BUB1B	1074
BUB3	2307
BUD13	460
BUD31	1088
BVES	276
BVES-AS1	15
BYSL	906
BZRAP1	1503
BZRAP1-AS1	17
BZW1	10922
BZW2	1554
C10orf10	233
C10orf105	6
C10orf107	38
C10orf11	82
C10orf111	38
C10orf113	2
C10orf12	70
C10orf120	0
C10orf126	0
C10orf128	94
C10orf131	12
C10orf142	4
C10orf2	602
C10orf25	144
C10orf32	605
C10orf32-ASMT	0
C10orf35	499
C10orf53	0
C10orf54	27
C10orf55	17
C10orf62	1
C10orf67	39
C10orf71	38
C10orf71-AS1	2
C10orf76	634
C10orf82	73
C10orf88	279
C10orf90	3
C10orf91	2
C10orf95	3
C10orf99	0
C11orf1	198
C11orf16	6
C11orf21	2
C11orf24	290
C11orf30	382
C11orf31	1408
C11orf39	0
C11orf40	0
C11orf42	7
C11orf44	0
C11orf45	24
C11orf49	1129
C11orf52	0
C11orf53	0
C11orf54	296
C11orf57	535
C11orf58	4002
C11orf63	88
C11orf65	4
C11orf68	238
C11orf70	52
C11orf71	194
C11orf72	201
C11orf73	460
C11orf74	436
C11orf80	133
C11orf84	840
C11orf85	0
C11orf86	0
C11orf87	7
C11orf88	1
C11orf91	2
C11orf94	7
C11orf95	781
C11orf96	20
C11orf97	0
C11orf98	1
C12orf10	1091
C12orf29	273
C12orf4	403
C12orf40	0
[truncated: 24,369 more rows]
