# Supplementary material for: Characterization of alternative mRNA splicing in cultured cell populations representing progressive stages of human fetal kidney development
Source: Sci Rep. 2022 Nov 15;12:19548. doi: 10.1038/s41598-022-24147-z (PMC9666651; doi:10.1038/s41598-022-24147-z)
Supplement: Supplementary file 13 — Supplementary Information 13. [file 41598_2022_24147_MOESM13_ESM.zip › _Program/Data/count_res/3_WT37]

A1BG	6
A1BG-AS1	2
A1CF	1
A2M	1519
A2M-AS1	0
A2ML1	2
A2MP1	0
A3GALT2	11
A4GALT	70
A4GNT	0
AA06	0
AAAS	954
AACS	463
AACSP1	3
AADAC	3
AADACL2	0
AADACL2-AS1	1
AADACL3	0
AADACL4	0
AADACP1	3
AADAT	164
AAED1	398
AAGAB	513
AAK1	549
AAMDC	138
AAMP	2441
AANAT	0
AAR2	1236
AARD	52
AARS	1743
AARS2	586
AARSD1	0
AASDH	211
AASDHPPT	414
AASS	6326
AATBC	27
AATF	1878
AATK	34
AATK-AS1	1
ABALON	5
ABAT	364
ABCA1	8366
ABCA10	260
ABCA11P	95
ABCA12	1
ABCA13	0
ABCA17P	0
ABCA2	943
ABCA3	451
ABCA4	11
ABCA5	353
ABCA6	664
ABCA7	25
ABCA8	1889
ABCA9	734
ABCA9-AS1	0
ABCB1	919
ABCB10	144
ABCB11	0
ABCB4	4
ABCB5	1
ABCB6	514
ABCB7	444
ABCB8	413
ABCB9	144
ABCC1	1395
ABCC10	248
ABCC11	6
ABCC12	0
ABCC13	0
ABCC2	5
ABCC3	24
ABCC4	550
ABCC5	314
ABCC5-AS1	1
ABCC6	2
ABCC6P1	0
ABCC6P2	0
ABCC8	3
ABCC9	601
ABCD1	268
ABCD2	10
ABCD3	999
ABCD4	646
ABCE1	908
ABCF1	4865
ABCF2	1313
ABCF3	1343
ABCG1	2312
ABCG2	61
ABCG4	29
ABCG5	5
ABCG8	0
ABHD1	1
ABHD10	197
ABHD11	272
ABHD11-AS1	4
ABHD12	1634
ABHD12B	6
ABHD13	559
ABHD14A	40
ABHD14A-ACY1	0
ABHD14B	486
ABHD15	996
ABHD16A	690
ABHD16B	162
ABHD17A	542
ABHD17B	1292
ABHD17C	320
ABHD2	1152
ABHD3	1412
ABHD4	105
ABHD5	935
ABHD6	47
ABHD8	212
ABI1	1543
ABI2	2017
ABI3	8
ABI3BP	1053
ABL1	5517
ABL2	968
ABLIM1	1062
ABLIM2	152
ABLIM3	4
ABO	0
ABR	1824
ABRA	1
ABRACL	48
ABT1	446
ABTB1	312
ABTB2	3160
ACAA1	762
ACAA2	43
ACACA	639
ACACB	616
ACAD10	786
ACAD11	76
ACAD8	335
ACAD9	552
ACADL	0
ACADM	390
ACADS	16
ACADSB	391
ACADVL	10232
ACAN	26
ACAP1	59
ACAP2	2514
ACAP3	1374
ACAT1	411
ACAT2	281
ACBD3	2999
ACBD4	163
ACBD5	118
ACBD6	586
ACBD7	61
ACCS	163
ACCSL	0
ACD	777
ACE	65
ACE2	20
ACER1	0
ACER2	37
ACER3	340
ACHE	758
ACIN1	6013
ACKR1	6
ACKR2	0
ACKR3	177
ACKR4	5
ACLY	3323
ACMSD	3
ACO1	817
ACO2	1508
ACOT1	46
ACOT11	12
ACOT12	1
ACOT13	164
ACOT2	108
ACOT4	14
ACOT6	0
ACOT7	1850
ACOT8	157
ACOT9	373
ACOX1	1692
ACOX2	265
ACOX3	198
ACOXL	9
ACP1	796
ACP2	621
ACP5	7
ACP6	17
ACPP	27
ACPT	12
ACR	11
ACRBP	29
ACRC	27
ACRV1	6
ACSBG1	3
ACSBG2	7
ACSF2	324
ACSF3	232
ACSL1	5965
ACSL3	3329
ACSL4	1042
ACSL5	83
ACSL6	2
ACSM1	0
ACSM2A	0
ACSM2B	0
ACSM3	9
ACSM4	1
ACSM5	0
ACSM6	0
ACSS1	133
ACSS2	1090
ACSS3	40
ACTA1	12
ACTA2	130
ACTA2-AS1	0
ACTB	32132
ACTBL2	0
ACTC1	0
ACTG1	75896
ACTG1P17	3
ACTG1P20	158
ACTG1P4	1
ACTG2	6
ACTL10	1
ACTL6A	457
ACTL6B	0
ACTL7A	0
ACTL7B	1
ACTL8	0
ACTL9	0
ACTN1	6516
ACTN1-AS1	2
ACTN2	545
ACTN3	5
ACTN4	6116
ACTR10	832
ACTR1A	2299
ACTR1B	638
ACTR2	4309
ACTR3	1570
ACTR3B	273
ACTR3BP2	0
ACTR3BP5	0
ACTR3C	1
ACTR5	262
ACTR6	311
ACTR8	254
ACTRT1	0
ACTRT2	1
ACTRT3	43
ACVR1	1021
ACVR1B	1230
ACVR1C	15
ACVR2A	506
ACVR2B	245
ACVR2B-AS1	26
ACVRL1	104
ACY1	0
ACY3	1
ACYP1	75
ACYP2	48
ADA	49
ADAD1	0
ADAD2	0
ADAL	104
ADAM10	1531
ADAM11	137
ADAM12	34
ADAM15	2931
ADAM17	1085
ADAM18	0
ADAM19	153
ADAM1A	74
ADAM2	0
ADAM20	1
ADAM20P1	2
ADAM21	0
ADAM21P1	0
ADAM22	1506
ADAM23	58
ADAM28	40
ADAM29	0
ADAM30	0
ADAM32	14
ADAM33	86
ADAM3A	0
ADAM5	1
ADAM6	0
ADAM7	0
ADAM8	222
ADAM9	1403
ADAMDEC1	0
ADAMTS1	7912
ADAMTS10	1646
ADAMTS12	39
ADAMTS13	358
ADAMTS14	64
ADAMTS15	1624
ADAMTS16	4
ADAMTS17	1817
ADAMTS18	8
ADAMTS19	487
ADAMTS19-AS1	30
ADAMTS2	4484
ADAMTS20	5
ADAMTS3	127
ADAMTS4	169
ADAMTS5	508
ADAMTS6	24
ADAMTS7	2226
ADAMTS7P1	0
ADAMTS8	78
ADAMTS9	3679
ADAMTS9-AS1	19
ADAMTS9-AS2	63
ADAMTSL1	31
ADAMTSL2	10
ADAMTSL3	39
ADAMTSL4	501
ADAMTSL4-AS1	46
ADAMTSL5	1
ADAP1	241
ADAP2	24
ADAR	5152
ADARB1	882
ADARB2	4
ADARB2-AS1	0
ADAT1	248
ADAT2	90
ADAT3	18
ADCK1	125
ADCK2	249
ADCK3	186
ADCK4	580
ADCK5	320
ADCY1	2767
ADCY10	7
ADCY10P1	178
ADCY2	948
ADCY3	2048
ADCY4	59
ADCY5	1497
ADCY6	814
ADCY7	158
ADCY8	0
ADCY9	847
ADCYAP1	0
ADCYAP1R1	606
ADD1	4347
ADD2	124
ADD3	1989
ADD3-AS1	7
ADGB	0
ADGRA1	87
ADGRA1-AS1	0
ADGRA2	9327
ADGRA3	2543
ADGRB1	10966
ADGRB2	1552
ADGRB3	1
ADGRD1	136
ADGRE1	6
ADGRE2	13
ADGRE3	0
ADGRE4P	5
ADGRE5	411
ADGRF1	2
ADGRF2	0
ADGRF3	16
ADGRF4	2
ADGRF5	177
ADGRG1	257
ADGRG2	37
ADGRG3	2
ADGRG4	0
ADGRG5	3
ADGRG6	23
ADGRG7	672
ADGRL1	3429
ADGRL2	2789
ADGRL3	2672
ADGRL3-AS1	10
ADGRL4	120
ADGRV1	140
ADH1A	2
ADH1B	34
ADH1C	12
ADH4	1
ADH5	976
ADH6	25
ADH7	0
ADHFE1	79
ADI1	801
ADIG	0
ADIPOQ	1
ADIPOQ-AS1	0
ADIPOR1	2004
ADIPOR2	3665
ADIRF	3
ADK	151
ADM	1797
ADM2	174
ADM5	94
ADNP	3958
ADNP-AS1	81
ADNP2	1716
ADO	385
ADORA1	7
ADORA2A	5
ADORA2A-AS1	15
ADORA2B	17
ADORA3	1
ADPGK	1318
ADPGK-AS1	5
ADPRH	8
ADPRHL1	54
ADPRHL2	509
ADPRM	123
ADRA1A	0
ADRA1B	25
ADRA1D	16
ADRA2A	1558
ADRA2B	14
ADRA2C	335
ADRB1	173
ADRB2	42
ADRB3	1
ADRBK1	1301
ADRBK2	420
ADRM1	3177
ADSL	1235
ADSS	613
ADSSL1	50
ADTRP	1
AEBP1	4208
AEBP2	1098
AEN	1081
AES	4109
AFAP1	1944
AFAP1-AS1	98
AFAP1L1	126
AFAP1L2	193
AFF1	3545
AFF2	1536
AFF3	946
AFF4	12928
AFG3L1P	476
AFG3L2	1918
AFM	0
AFMID	181
AFP	0
AFTPH	1145
AGA	312
AGAP1	3172
AGAP1-IT1	8
AGAP11	10
AGAP2	167
AGAP2-AS1	0
AGAP3	4519
AGAP4	155
AGAP5	99
AGAP6	363
AGAP7P	44
AGAP9	19
AGBL1	0
AGBL1-AS1	0
AGBL2	43
AGBL3	23
AGBL4	6
AGBL4-IT1	0
AGBL5	394
AGBL5-AS1	0
AGER	90
AGFG1	1953
AGFG2	385
AGGF1	497
AGK	443
AGL	149
AGMAT	1
AGMO	1
AGO1	283
AGO2	1506
AGO3	361
AGO4	363
AGPAT1	1273
AGPAT2	453
AGPAT3	551
AGPAT4	997
AGPAT4-IT1	58
AGPAT5	681
AGPAT6	996
AGPAT9	168
AGPS	178
AGR2	1
AGR3	1
AGRN	4854
AGRP	0
AGT	25
AGTPBP1	797
AGTR1	123
AGTR2	3052
AGTRAP	214
AGXT	3
AGXT2	0
AHCTF1	3592
AHCTF1P1	9
AHCY	2935
AHCYL1	2670
AHCYL2	787
AHDC1	3331
AHI1	699
AHNAK	59399
AHNAK2	363
AHR	5140
AHRR	80
AHSA1	5628
AHSA2	728
AHSG	0
AHSP	0
AICDA	0
AIDA	693
AIF1	31
AIF1L	1338
AIFM1	216
AIFM2	352
AIFM3	10
AIG1	65
AIM1	43
AIM1L	0
AIM2	0
AIMP1	670
AIMP2	60
AIP	1364
AIPL1	0
AIRE	0
AIRN	2
AJAP1	2059
AJUBA	628
AK1	165
AK2	1157
AK3	1351
AK4	2133
AK5	19
AK6	373
AK7	1
AK8	11
AK9	53
AKAP1	1174
AKAP10	349
AKAP11	447
AKAP12	6376
AKAP13	3963
AKAP14	0
AKAP17A	0
AKAP2	0
AKAP3	20
AKAP4	0
AKAP5	30
AKAP6	20
AKAP7	93
AKAP8	1764
AKAP8L	1888
AKAP9	1253
AKIP1	86
AKIRIN1	5356
AKIRIN2	1145
AKNA	484
AKNAD1	7
AKR1A1	1563
AKR1B1	717
AKR1B10	6
AKR1B15	0
AKR1C1	12
AKR1C2	7
AKR1C3	42
AKR1C4	0
AKR1C6P	0
AKR1C8P	0
AKR1D1	0
AKR1E2	12
AKR7A2	715
AKR7A2P1	68
AKR7A3	32
AKR7L	29
AKT1	6615
AKT1S1	661
AKT2	3306
AKT3	67
AKTIP	212
ALAD	551
ALAS1	1280
ALAS2	6
ALB	12
ALCAM	2869
ALDH16A1	377
ALDH18A1	1100
ALDH1A1	135
ALDH1A2	2
ALDH1A3	8754
ALDH1B1	43
ALDH1L1	1
ALDH1L1-AS1	0
ALDH1L1-AS2	0
ALDH1L2	1
ALDH2	1304
ALDH3A1	0
ALDH3A2	308
ALDH3B1	8
ALDH3B2	1
ALDH4A1	207
ALDH5A1	68
ALDH6A1	170
ALDH7A1	825
ALDH8A1	10
ALDH9A1	1630
ALDOA	13367
ALDOB	1
ALDOC	17
ALG1	99
ALG10	47
ALG10B	131
ALG11	95
ALG12	477
ALG13	1421
ALG14	102
ALG1L	20
ALG1L2	1
ALG1L9P	6
ALG2	878
ALG3	139
ALG5	313
ALG6	241
ALG8	270
ALG9	363
ALK	0
ALKBH1	151
ALKBH2	284
ALKBH3	227
ALKBH3-AS1	8
ALKBH4	83
ALKBH5	3682
ALKBH6	193
ALKBH7	352
ALKBH8	67
ALLC	0
ALMS1	733
ALMS1-IT1	43
ALMS1P	6
ALOX12	43
ALOX12-AS1	12
ALOX12B	1
ALOX12P2	20
ALOX15	5
ALOX15B	1
ALOX15P1	0
ALOX5	19
ALOX5AP	12
ALOXE3	20
ALPI	2
ALPK1	405
ALPK2	13
ALPK3	52
ALPL	46
ALPP	6
ALPPL2	1
ALS2	980
ALS2CL	29
ALS2CR11	39
ALS2CR12	9
ALX1	0
ALX3	96
ALX4	554
ALYREF	2587
AMACR	2
AMBN	7
AMBP	1
AMBRA1	1080
AMD1	7463
AMDHD1	0
AMDHD2	319
AMELX	0
AMELY	1
AMER1	309
AMER2	119
AMER3	0
AMFR	3541
AMH	488
AMHR2	4
AMICA1	19
AMIGO1	45
AMIGO2	37
AMIGO3	1126
AMMECR1	198
AMMECR1L	2719
AMN	1
AMN1	218
AMOT	683
AMOTL1	3968
AMOTL2	8523
AMPD1	2
AMPD2	1043
AMPD3	14
AMPH	1697
AMT	278
AMTN	15
AMY1A	0
AMY1B	0
AMY1C	0
AMY2A	3
AMY2B	288
AMZ1	13
AMZ2	547
AMZ2P1	224
ANAPC1	824
ANAPC10	99
ANAPC11	759
ANAPC13	585
ANAPC15	29
ANAPC16	772
ANAPC1P1	0
ANAPC2	997
ANAPC4	505
ANAPC5	2980
ANAPC7	482
ANG	2
ANGEL1	264
ANGEL2	555
ANGPT1	26
ANGPT2	333
ANGPT4	1
ANGPTL1	4
ANGPTL2	219
ANGPTL3	12
ANGPTL4	184
ANGPTL5	35
ANGPTL6	0
ANGPTL7	0
ANHX	0
ANK1	10
ANK2	522
ANK3	145
ANKAR	48
ANKDD1A	132
ANKDD1B	5
ANKEF1	9
ANKFN1	4
ANKFY1	1425
ANKH	1514
ANKHD1	170
ANKHD1-EIF4EBP3	11
ANKIB1	808
ANKK1	0
ANKLE1	69
ANKLE2	4581
ANKMY1	191
ANKMY2	496
ANKRA2	241
ANKRD1	2
ANKRD10	2599
ANKRD11	6077
ANKRD12	1535
ANKRD13A	467
ANKRD13B	144
ANKRD13C	512
ANKRD13D	426
ANKRD16	141
ANKRD17	2935
ANKRD18A	42
ANKRD18B	6
ANKRD18DP	174
ANKRD19P	3172
ANKRD2	13
ANKRD20A1	0
ANKRD20A11P	0
ANKRD20A12P	60
ANKRD20A19P	13
ANKRD20A2	0
ANKRD20A3	0
ANKRD20A4	6
ANKRD20A5P	0
ANKRD20A8P	5
ANKRD20A9P	195
ANKRD22	0
ANKRD23	56
ANKRD24	13
ANKRD26	435
ANKRD26P1	0
ANKRD26P3	5
ANKRD27	625
ANKRD28	857
ANKRD29	3
ANKRD30A	1
ANKRD30B	0
ANKRD30BL	0
ANKRD30BP2	0
ANKRD30BP3	1
ANKRD31	0
ANKRD32	173
ANKRD33	0
ANKRD33B	1904
ANKRD34A	46
ANKRD34B	37
ANKRD34C	0
ANKRD34C-AS1	0
ANKRD35	0
ANKRD36	272
ANKRD36B	246
ANKRD36BP1	238
ANKRD36BP2	0
ANKRD36C	69
ANKRD37	35
ANKRD39	100
ANKRD40	774
ANKRD42	1466
ANKRD44	441
ANKRD44-IT1	4
ANKRD45	0
ANKRD46	74
ANKRD49	173
ANKRD50	1799
ANKRD52	1129
ANKRD53	31
ANKRD54	1277
ANKRD55	16
ANKRD6	47
ANKRD60	0
ANKRD61	9
ANKRD62	9
ANKRD62P1-PARP4P3	59
ANKRD63	0
ANKRD65	6
ANKRD66	0
ANKRD7	13
ANKRD9	84
ANKS1A	875
ANKS1B	188
ANKS3	304
ANKS4B	2
ANKS6	528
ANKUB1	0
ANKZF1	450
ANLN	461
ANO1	26
ANO1-AS2	0
ANO10	241
ANO2	11
ANO3	8
ANO4	12
ANO5	8
ANO6	3335
ANO7	15
ANO8	532
ANO9	2
ANOS1	1390
ANP32A	2043
ANP32A-IT1	10
ANP32AP1	0
ANP32B	3017
ANP32C	0
ANP32D	0
ANP32E	995
ANPEP	69
ANTXR1	2620
ANTXR2	303
ANTXRL	0
ANTXRLP1	0
ANXA1	14677
ANXA10	0
ANXA11	1018
ANXA13	0
ANXA2	9021
ANXA2P1	2
ANXA2P2	11
ANXA2P3	3
ANXA2R	3
ANXA3	5
ANXA4	182
ANXA5	9384
ANXA6	6304
ANXA7	893
ANXA8	0
ANXA8L1	0
ANXA9	48
AOAH	29
AOAH-IT1	0
AOC1	0
AOC2	96
AOC3	133
AOC4P	4
AOX1	1
AOX2P	0
AP1AR	315
AP1B1	1257
AP1B1P1	0
AP1G1	3125
AP1G2	266
AP1M1	911
AP1M2	2
AP1S1	344
AP1S2	501
AP1S3	120
AP2A1	2099
AP2A2	1975
AP2B1	2906
AP2M1	4405
AP2S1	1033
AP3B1	850
AP3B2	12
AP3D1	3270
AP3M1	981
AP3M2	132
AP3S1	797
AP3S2	1
AP4B1	348
AP4B1-AS1	6
AP4E1	105
AP4M1	221
AP4S1	129
AP5B1	237
AP5M1	379
AP5S1	134
AP5Z1	884
APAF1	775
APBA1	447
APBA2	387
APBA3	174
APBB1	692
APBB1IP	3
APBB2	2688
APBB3	605
APC	296
APC2	448
APCDD1	4223
APCDD1L	7
APCDD1L-AS1	1
APCS	0
APEH	905
APELA	0
APEX1	3134
APEX2	119
APH1A	3548
APH1B	69
API5	1431
APIP	183
APITD1	8
APITD1-CORT	0
APLF	4
APLN	57
APLNR	38
APLP1	39
APLP2	21768
APMAP	1841
APOA1	3
APOA1-AS	15
APOA1BP	615
APOA2	1
APOA4	0
APOA5	0
APOB	0
APOBEC1	0
APOBEC2	2
APOBEC3A	1
APOBEC3A_B	0
APOBEC3B	40
APOBEC3B-AS1	0
APOBEC3C	101
APOBEC3D	65
APOBEC3F	40
APOBEC3G	39
APOBEC3H	1
APOBEC4	0
APOBR	17
APOC1	21
APOC1P1	0
APOC2	0
APOC3	2
APOC4	0
APOC4-APOC2	0
APOD	91
APOE	939
APOF	0
APOH	0
APOL1	114
APOL2	344
APOL3	44
APOL4	890
APOL5	0
APOL6	104
APOLD1	234
APOM	35
APOO	119
APOOL	281
APOOP5	0
APOPT1	199
APP	31439
APPBP2	959
APPL1	1484
APPL2	503
APRT	1037
APTR	94
APTX	448
AQP1	788
AQP10	0
AQP11	15
AQP12A	1
AQP12B	0
AQP2	1
AQP3	83
AQP4	1
AQP4-AS1	0
AQP5	1
AQP6	2
AQP7	0
AQP7P1	0
AQP7P3	1
AQP8	6
AQP9	84
AQR	1060
AR	921
ARAF	937
ARAP1	1727
ARAP2	296
ARAP3	103
ARC	2610
ARCN1	3559
AREG	4
AREL1	959
ARF1	10369
ARF3	4247
ARF4	8614
ARF5	1565
ARF6	2298
ARFGAP1	3219
ARFGAP2	2084
ARFGAP3	2792
ARFGEF1	1127
ARFGEF2	1176
ARFGEF3	29
ARFIP1	336
ARFIP2	1655
ARFRP1	314
ARG1	7
ARG2	3548
ARGFX	0
ARGFXP2	2
ARGLU1	3477
ARHGAP1	1044
ARHGAP10	812
ARHGAP11A	206
ARHGAP11B	20
ARHGAP12	1115
ARHGAP15	3
ARHGAP17	2475
ARHGAP18	234
ARHGAP19	392
ARHGAP19-SLIT1	1
ARHGAP20	1213
ARHGAP21	9315
ARHGAP22	39
ARHGAP23	1080
ARHGAP24	287
ARHGAP25	34
ARHGAP26	1224
ARHGAP26-AS1	1
ARHGAP26-IT1	0
ARHGAP27	289
ARHGAP28	70
ARHGAP29	659
ARHGAP30	44
ARHGAP31	623
ARHGAP31-AS1	9
ARHGAP32	1544
ARHGAP33	488
ARHGAP35	1340
ARHGAP36	0
ARHGAP39	515
ARHGAP4	104
ARHGAP40	1
ARHGAP42	820
ARHGAP44	192
ARHGAP5	2464
ARHGAP5-AS1	25
ARHGAP6	30
ARHGAP8	0
ARHGAP9	30
ARHGDIA	7241
ARHGDIB	908
ARHGDIG	8
ARHGEF1	1793
ARHGEF10	750
ARHGEF10L	564
ARHGEF11	1397
ARHGEF12	4935
ARHGEF15	19
ARHGEF16	16
ARHGEF17	3953
ARHGEF18	674
ARHGEF19	66
ARHGEF2	2387
ARHGEF25	1082
ARHGEF26	1342
ARHGEF26-AS1	4
ARHGEF28	158
ARHGEF3	50
ARHGEF3-AS1	0
ARHGEF33	6
ARHGEF34P	0
ARHGEF35	1
ARHGEF37	215
ARHGEF38	4
ARHGEF38-IT1	0
ARHGEF39	39
ARHGEF4	80
ARHGEF40	5275
ARHGEF5	1
ARHGEF6	285
ARHGEF7	3477
ARHGEF7-AS1	0
ARHGEF7-AS2	4
ARHGEF9	872
ARHGEF9-IT1	0
ARID1A	4536
ARID1B	2697
ARID2	1786
ARID3A	405
ARID3B	3202
ARID3C	17
ARID4A	1025
ARID4B	3191
ARID5A	5762
ARID5B	704
ARIH1	6362
ARIH2	2537
ARIH2OS	61
ARL1	753
ARL10	24
ARL11	1
ARL13A	2
ARL13B	860
ARL14	4
ARL14EP	290
ARL14EPL	1
ARL15	419
ARL16	632
ARL17A	141
ARL17B	0
ARL2	98
ARL2-SNX15	0
ARL2BP	499
ARL3	509
ARL4A	584
ARL4C	1662
ARL4D	438
ARL5A	537
ARL5B	1804
ARL5C	0
ARL6	48
ARL6IP1	4933
ARL6IP4	1369
ARL6IP5	705
ARL6IP6	241
ARL8A	1630
ARL8B	1430
ARL9	1
ARMC1	377
ARMC10	501
ARMC12	4
ARMC2	60
ARMC2-AS1	5
ARMC3	0
ARMC4	53
ARMC5	998
ARMC6	498
ARMC7	47
ARMC8	1144
ARMC9	118
ARMCX1	252
ARMCX2	989
ARMCX3	2423
ARMCX4	682
ARMCX5	201
ARMCX5-GPRASP2	27
ARMCX6	294
ARMS2	2
ARMT1	165
ARNT	901
ARNT2	113
ARNTL	961
ARNTL2	107
ARNTL2-AS1	1
ARPC1A	1555
ARPC1B	810
ARPC2	2862
ARPC3	2400
ARPC4	891
ARPC4-TTLL3	0
ARPC5	816
ARPC5L	1018
ARPIN	299
ARPP19	3454
ARPP21	89
ARR3	9
ARRB1	579
ARRB2	419
ARRDC1	342
ARRDC1-AS1	75
ARRDC2	162
ARRDC3	2819
ARRDC3-AS1	28
ARRDC4	125
ARRDC5	0
ARSA	206
ARSB	253
ARSD	210
ARSE	30
ARSF	1
ARSG	38
ARSH	0
ARSI	6
ARSJ	138
ARSK	10
ART1	0
ART3	1
ART4	0
ART5	2
ARTN	15
ARV1	145
ARVCF	929
ARX	4
AS3MT	0
ASAH1	416
ASAH2	0
ASAH2B	13
ASAP1	869
ASAP1-IT1	0
ASAP1-IT2	3
ASAP2	2109
ASAP3	339
ASB1	797
ASB10	1
ASB11	3
ASB12	2
ASB13	56
ASB14	29
ASB15	0
ASB16	15
ASB16-AS1	82
ASB17	0
ASB18	0
ASB2	1
ASB3	12
ASB4	0
ASB5	0
ASB6	1607
ASB7	197
ASB8	295
ASB9	126
ASB9P1	0
ASCC1	402
ASCC2	1058
ASCC3	552
ASCL1	1
ASCL2	293
ASCL3	0
ASCL4	0
ASCL5	0
ASF1A	398
ASF1B	163
ASGR1	80
ASGR2	6
ASH1L	2008
ASH1L-AS1	27
ASH2L	680
ASIC1	543
ASIC2	365
ASIC3	56
ASIC4	21
ASIC5	0
ASIP	4
ASL	397
ASMT	0
ASMTL	0
ASMTL-AS1	0
ASNA1	1195
ASNS	1386
ASNSD1	408
ASPA	7
ASPDH	19
ASPG	0
ASPH	845
ASPHD1	2
ASPHD2	206
ASPM	229
ASPN	18
ASPRV1	18
ASPSCR1	495
ASRGL1	51
ASS1	177
ASTE1	68
ASTL	8
ASTN1	12
ASTN2	2673
ASTN2-AS1	1
ASUN	257
ASXL1	9493
ASXL2	451
ASXL3	5
ASZ1	0
ATAD1	668
ATAD2	1849
ATAD2B	825
ATAD3A	604
ATAD3B	1046
ATAD3C	37
ATAD5	339
ATAT1	563
ATCAY	2
ATE1	278
ATE1-AS1	14
ATF1	680
ATF2	1574
ATF3	15111
ATF4	19674
ATF5	914
ATF6	1657
ATF6B	1446
ATF7	1178
ATF7IP	1251
ATF7IP2	229
ATG10	88
ATG101	2603
ATG12	551
ATG13	1755
ATG14	898
ATG16L1	365
ATG16L2	92
ATG2A	605
ATG2B	1204
ATG3	450
ATG4A	117
ATG4B	1765
ATG4C	124
ATG4D	445
ATG5	417
ATG7	289
ATG9A	1535
ATG9B	3
ATHL1	308
ATIC	432
ATL1	116
ATL2	2171
ATL3	471
ATM	1081
ATMIN	1142
ATN1	9702
ATOH1	0
ATOH7	2
ATOH8	1164
ATOX1	314
ATP10A	36
ATP10B	0
ATP10D	988
ATP11A	1453
ATP11A-AS1	2
ATP11AUN	0
ATP11B	2290
ATP11C	1535
ATP12A	0
ATP13A1	1082
ATP13A2	344
ATP13A3	2792
ATP13A4	0
ATP13A4-AS1	0
ATP13A5	1
ATP13A5-AS1	0
ATP1A1	13176
ATP1A1-AS1	55
ATP1A2	527
ATP1A3	191
ATP1A4	3
ATP1B1	3991
ATP1B2	711
ATP1B3	5874
ATP1B4	0
ATP2A1	79
ATP2A1-AS1	2
ATP2A2	16023
ATP2A3	43
ATP2B1	7179
ATP2B2	10
ATP2B2-IT2	0
ATP2B3	30
ATP2B4	2713
ATP2C1	1940
ATP2C2	0
ATP4A	0
ATP4B	1
ATP5A1	7711
ATP5B	12695
ATP5C1	1780
ATP5D	550
ATP5E	1
ATP5EP2	0
ATP5F1	2149
ATP5G1	389
ATP5G2	4967
ATP5G3	2388
ATP5H	1246
ATP5I	858
ATP5J	743
ATP5J2	186
ATP5J2-PTCD1	0
ATP5L	3228
ATP5L2	0
ATP5O	3004
ATP5S	128
ATP5SL	751
ATP6AP1	1910
ATP6AP1L	90
ATP6AP2	2029
ATP6V0A1	1474
ATP6V0A2	488
ATP6V0A4	0
ATP6V0B	2027
ATP6V0C	3099
ATP6V0CP3	0
ATP6V0D1	2838
ATP6V0D2	0
ATP6V0E1	842
ATP6V0E2	85
ATP6V0E2-AS1	13
ATP6V1A	232
ATP6V1B1	281
ATP6V1B1-AS1	3
ATP6V1B2	784
ATP6V1C1	367
ATP6V1C2	137
ATP6V1D	897
ATP6V1E1	1027
ATP6V1E2	18
ATP6V1F	698
ATP6V1G1	1769
ATP6V1G2	36
ATP6V1G2-DDX39B	0
ATP6V1G3	0
ATP6V1H	544
ATP7A	364
ATP7B	223
ATP8A1	388
ATP8A2	4
ATP8B1	395
ATP8B2	1657
ATP8B3	50
ATP8B4	1
ATP8B5P	1
ATP9A	2199
ATP9B	484
ATPAF1	230
ATPAF2	167
ATPIF1	437
ATR	322
ATRAID	809
ATRIP	131
ATRN	913
ATRNL1	581
ATRX	3303
ATXN1	1515
ATXN10	1983
ATXN1L	4027
ATXN2	997
ATXN2L	5153
ATXN3	245
ATXN3L	0
ATXN7	1904
ATXN7L1	118
ATXN7L2	642
ATXN7L3	2735
ATXN7L3B	3050
ATXN8OS	0
AUH	67
AUNIP	22
AUP1	2089
AURKA	43
AURKAIP1	870
AURKAPS1	20
AURKB	101
AURKC	16
AUTS2	5048
AVEN	40
AVIL	316
AVL9	526
AVP	0
AVPI1	695
AVPR1A	27
AVPR1B	0
AVPR2	3
AWAT1	0
AWAT2	2
AXDND1	1
AXIN1	1219
AXIN2	2291
AXL	63
AZGP1	0
AZGP1P1	0
AZI2	1675
AZIN1	10420
AZIN1-AS1	31
AZIN2	113
AZU1	12
B2M	11577
B3GALNT1	5
B3GALNT2	1866
B3GALT1	297
B3GALT2	2
B3GALT4	15
B3GALT5	0
B3GALT5-AS1	0
B3GALT6	131
B3GAT1	48
B3GAT2	8
B3GAT3	901
B3GLCT	755
B3GNT2	1218
B3GNT3	0
B3GNT4	35
B3GNT5	810
B3GNT6	2
B3GNT7	10
B3GNT8	0
B3GNT9	168
B3GNTL1	101
B4GALNT1	623
B4GALNT2	0
B4GALNT3	947
B4GALNT4	267
B4GALT1	2859
B4GALT1-AS1	3
B4GALT2	940
B4GALT3	732
B4GALT4	374
B4GALT4-AS1	4
B4GALT5	2574
B4GALT6	98
B4GALT7	397
B4GAT1	397
B9D1	119
B9D2	164
BAALC	6
BAALC-AS1	0
BAALC-AS2	0
BAAT	3
BABAM1	1094
BACE1	856
BACE1-AS	5
BACE2	729
BACH1	2562
BACH1-IT2	9
BACH2	1194
BAD	477
BAG1	715
BAG2	553
BAG3	13873
BAG4	264
BAG5	1287
BAG6	3895
BAGE	0
BAGE2	0
BAGE3	0
BAGE4	0
BAGE5	0
BAHCC1	4832
BAHD1	3702
BAIAP2	3368
BAIAP2-AS1	344
BAIAP2L1	48
BAIAP2L2	31
BAIAP3	917
BAK1	412
BAMBI	1361
BANCR	3
BANF1	1695
BANF2	1
BANK1	1
BANP	132
BAP1	2589
BARD1	484
BARHL1	0
BARHL2	2
BARX1	61
BARX2	3
BASP1	4223
BASP1P1	0
BATF	0
BATF2	0
BATF3	161
BAX	814
BAZ1A	6798
BAZ1B	1692
BAZ2A	2053
BAZ2B	928
BBC3	1050
BBIP1	201
BBOX1	2
BBOX1-AS1	2
BBS1	1043
BBS10	92
BBS12	2
BBS2	411
BBS4	590
BBS5	460
BBS7	145
BBS9	246
BBX	2110
BCAM	1078
BCAN	7
BCAP29	196
BCAP31	1665
BCAR1	967
BCAR3	170
BCAR4	2
BCAS1	4
BCAS2	1051
BCAS3	158
BCAS4	94
BCAT1	29
BCAT2	223
BCCIP	690
BCDIN3D	19
BCDIN3D-AS1	5
BCHE	473
BCKDHA	337
BCKDHB	268
BCKDK	485
BCL10	465
BCL11A	117
BCL11B	283
BCL2	348
BCL2A1	49
BCL2L1	311
BCL2L10	15
BCL2L11	4071
BCL2L12	1398
BCL2L13	545
BCL2L14	0
BCL2L15	4
BCL2L2	534
BCL2L2-PABPN1	0
BCL3	207
BCL6	2801
BCL6B	116
BCL7A	3001
BCL7B	1209
BCL7C	115
BCL9	986
BCL9L	2894
BCLAF1	9706
BCO1	3
BCO2	24
BCOR	12025
BCORL1	3857
BCORP1	2
BCR	2362
BCRP2	21
BCRP3	9
BCS1L	334
BCYRN1	62
BDH1	19
BDH2	881
BDKRB1	2
BDKRB2	26
BDNF	265
BDNF-AS	40
BDP1	2329
BEAN1	132
BEAN1-AS1	5
BECN1	678
BECN2	0
BEGAIN	35
BEND2	0
BEND3	413
BEND3P3	141
BEND4	616
BEND5	271
BEND6	11
BEND7	149
BEST1	45
BEST2	3
BEST3	1
BEST4	2
BET1	108
BET1L	962
BEX1	2
BEX2	3
BEX4	61
BEX5	3
BFAR	719
BFSP1	19
BFSP2	0
BGLAP	8
BGLT3	0
BGN	1741
BHLHA15	0
BHLHA9	0
BHLHB9	146
BHLHE22	6
BHLHE23	74
BHLHE40	4459
BHLHE40-AS1	15
BHLHE41	527
BHMG1	0
BHMT	4
BHMT2	4
BICC1	1192
BICD1	174
BICD2	1092
BID	176
BIK	189
BIN1	1699
BIN2	9
BIN3	1046
BIN3-IT1	8
BIRC2	1438
BIRC3	49
BIRC5	284
BIRC6	1807
BIRC6-AS2	0
BIRC7	0
BIRC8	0
BISPR	8
BIVM	131
BIVM-ERCC5	0
BLACAT1	2
BLACE	0
BLCAP	310
BLID	0
BLK	1
BLM	141
BLMH	1301
BLNK	62
BLOC1S1	40
BLOC1S1-RDH5	0
BLOC1S2	1107
BLOC1S3	107
BLOC1S4	156
BLOC1S5	0
BLOC1S5-TXNDC5	0
BLOC1S6	1543
BLVRA	89
BLVRB	76
BLZF1	419
BMF	417
BMI1	26
BMP1	1515
BMP10	0
BMP15	0
BMP2	1701
BMP2K	641
BMP3	22
BMP4	1072
BMP5	11
BMP6	2062
BMP7	1684
BMP7-AS1	1
BMP8A	694
BMP8B	89
BMPER	42
BMPR1A	1745
BMPR1B	127
BMPR1B-AS1	0
BMPR2	3391
BMS1	1825
BMS1P17	0
BMS1P18	0
BMS1P20	294
BMS1P21	0
BMS1P4	90
BMS1P5	75
BMS1P6	3
BMX	8
BNC1	144
BNC2	184
BNIP1	279
BNIP2	1896
BNIP3	798
BNIP3L	2706
BNIPL	1
BOC	1097
BOD1	793
BOD1L1	2851
BOD1L2	0
BOK	676
BOK-AS1	0
BOLA1	64
BOLA2	0
BOLA2B	0
BOLA3	72
BOLA3-AS1	23
BOLL	0
BOP1	713
BORA	48
BPESC1	0
BPGM	493
BPHL	99
BPI	2
BPIFA1	0
BPIFA2	0
BPIFA3	0
BPIFA4P	0
BPIFB1	0
BPIFB2	0
BPIFB3	0
BPIFB4	0
BPIFB6	0
BPIFC	0
BPNT1	335
BPTF	2853
BPY2	0
BPY2B	0
BPY2C	0
BRAF	461
BRAP	578
BRAT1	749
BRCA1	181
BRCA2	123
BRCAT107	0
BRCAT54	12
BRCC3	145
BRD1	2669
BRD2	11396
BRD3	841
BRD4	4570
BRD7	801
BRD7P3	11
BRD8	1827
BRD9	1276
BRDT	1
BRDTP1	0
BRE	374
BRE-AS1	15
BREA2	5
BRF1	1467
BRF2	210
BRI3	569
BRI3BP	34
BRICD5	68
BRINP1	752
BRINP2	3
BRINP3	0
BRIP1	112
BRIX1	729
BRK1	2142
BRMS1	827
BRMS1L	365
BROX	405
BRPF1	1959
BRPF3	2664
BRS3	0
BRSK1	612
BRSK2	356
BRWD1	2253
BRWD1-AS1	2
BRWD1-IT2	3
BRWD3	1340
BSCL2	26
BSDC1	1995
BSG	9820
BSN	52
BSN-AS2	0
BSND	0
BSPH1	0
BSPRY	0
BST1	15
BST2	73
BSX	0
BTAF1	7921
BTBD1	1095
BTBD10	311
BTBD11	1971
BTBD16	2
BTBD17	1
BTBD18	3
BTBD19	318
BTBD2	1947
BTBD3	2279
BTBD6	1126
BTBD7	846
BTBD8	13
BTBD9	274
BTC	0
BTD	95
BTF3	10728
BTF3L4	1376
BTF3P11	0
BTG1	3601
BTG2	11142
BTG3	3347
BTG4	0
BTK	3
BTLA	1
BTN1A1	1
BTN2A1	606
BTN2A2	338
BTN2A3P	47
BTN3A1	522
BTN3A2	335
BTN3A3	515
BTNL10	0
BTNL2	0
BTNL3	0
BTNL8	0
BTNL9	34
BTRC	358
BUB1	194
BUB1B	344
BUB3	1902
BUD13	625
BUD31	1146
BVES	31
BVES-AS1	0
BYSL	618
BZRAP1	10
BZRAP1-AS1	0
BZW1	10237
BZW2	1410
C10orf10	316
C10orf105	159
C10orf107	4
C10orf11	13
C10orf111	13
C10orf113	3
C10orf12	61
C10orf120	0
C10orf126	0
C10orf128	21
C10orf131	2
C10orf142	8
C10orf2	399
C10orf25	28
C10orf32	473
C10orf32-ASMT	0
C10orf35	4
C10orf53	0
C10orf54	227
C10orf55	0
C10orf62	0
C10orf67	0
C10orf71	1
C10orf71-AS1	0
C10orf76	572
C10orf82	29
C10orf88	73
C10orf90	0
C10orf91	0
C10orf95	0
C10orf99	0
C11orf1	206
C11orf16	4
C11orf21	4
C11orf24	470
C11orf30	506
C11orf31	941
C11orf39	0
C11orf40	0
C11orf42	4
C11orf44	0
C11orf45	5
C11orf49	726
C11orf52	0
C11orf53	0
C11orf54	279
C11orf57	657
C11orf58	2922
C11orf63	12
C11orf65	7
C11orf68	385
C11orf70	8
C11orf71	84
C11orf72	138
C11orf73	434
C11orf74	191
C11orf80	69
C11orf84	1763
C11orf85	1
C11orf86	0
C11orf87	47
C11orf88	0
C11orf91	18
C11orf94	8
C11orf95	1611
C11orf96	3102
C11orf97	0
C11orf98	2
C12orf10	703
C12orf29	167
C12orf4	311
C12orf40	0
[truncated: 24,369 more rows]
