# Supplementary material for: Characterization of alternative mRNA splicing in cultured cell populations representing progressive stages of human fetal kidney development
Source: Sci Rep. 2022 Nov 15;12:19548. doi: 10.1038/s41598-022-24147-z (PMC9666651; doi:10.1038/s41598-022-24147-z)
Supplement: Supplementary file 13 — Supplementary Information 13. [file 41598_2022_24147_MOESM13_ESM.zip › _Program/Data/count_res/NPS1]

A1BG	48
A1BG-AS1	14
A1CF	0
A2M	17347
A2M-AS1	14
A2ML1	2
A2MP1	1
A3GALT2	4
A4GALT	745
A4GNT	3
AA06	0
AAAS	1305
AACS	1948
AACSP1	0
AADAC	16
AADACL2	0
AADACL2-AS1	0
AADACL3	0
AADACL4	0
AADACP1	6
AADAT	476
AAED1	315
AAGAB	2009
AAK1	1452
AAMDC	270
AAMP	2712
AANAT	5
AAR2	1176
AARD	4
AARS	4781
AARS2	822
AARSD1	0
AASDH	354
AASDHPPT	1214
AASS	764
AATBC	7
AATF	2065
AATK	17
AATK-AS1	0
ABALON	172
ABAT	323
ABCA1	1901
ABCA10	15
ABCA11P	112
ABCA12	397
ABCA13	123
ABCA17P	6
ABCA2	1220
ABCA3	1739
ABCA4	21
ABCA5	166
ABCA6	75
ABCA7	507
ABCA8	20
ABCA9	72
ABCA9-AS1	0
ABCB1	263
ABCB10	546
ABCB11	0
ABCB4	111
ABCB5	1
ABCB6	465
ABCB7	548
ABCB8	934
ABCB9	294
ABCC1	2850
ABCC10	899
ABCC11	1
ABCC12	6
ABCC13	0
ABCC2	26
ABCC3	544
ABCC4	3532
ABCC5	1404
ABCC5-AS1	1
ABCC6	63
ABCC6P1	19
ABCC6P2	16
ABCC8	1
ABCC9	360
ABCD1	347
ABCD2	1
ABCD3	1422
ABCD4	1423
ABCE1	3576
ABCF1	3317
ABCF2	2164
ABCF3	1106
ABCG1	15
ABCG2	35
ABCG4	23
ABCG5	3
ABCG8	0
ABHD1	2
ABHD10	510
ABHD11	1160
ABHD11-AS1	6
ABHD12	1709
ABHD12B	10
ABHD13	673
ABHD14A	78
ABHD14A-ACY1	0
ABHD14B	741
ABHD15	396
ABHD16A	1046
ABHD16B	45
ABHD17A	547
ABHD17B	460
ABHD17C	389
ABHD2	6787
ABHD3	890
ABHD4	1201
ABHD5	849
ABHD6	144
ABHD8	286
ABI1	2294
ABI2	2287
ABI3	47
ABI3BP	174
ABL1	4500
ABL2	3394
ABLIM1	3028
ABLIM2	9
ABLIM3	643
ABO	144
ABR	7228
ABRA	5
ABRACL	1857
ABT1	635
ABTB1	740
ABTB2	1488
ACAA1	1021
ACAA2	2500
ACACA	5638
ACACB	168
ACAD10	565
ACAD11	72
ACAD8	463
ACAD9	1156
ACADL	9
ACADM	1057
ACADS	366
ACADSB	448
ACADVL	8274
ACAN	598
ACAP1	25
ACAP2	1539
ACAP3	979
ACAT1	1260
ACAT2	3487
ACBD3	2022
ACBD4	211
ACBD5	1644
ACBD6	940
ACBD7	95
ACCS	134
ACCSL	2
ACD	611
ACE	51
ACE2	4
ACER1	0
ACER2	109
ACER3	1085
ACHE	127
ACIN1	5796
ACKR1	0
ACKR2	30
ACKR3	45
ACKR4	18
ACLY	15173
ACMSD	10
ACO1	2862
ACO2	1734
ACOT1	155
ACOT11	37
ACOT12	1
ACOT13	569
ACOT2	323
ACOT4	32
ACOT6	1
ACOT7	2204
ACOT8	318
ACOT9	1910
ACOX1	1234
ACOX2	70
ACOX3	477
ACOXL	29
ACP1	2072
ACP2	921
ACP5	219
ACP6	427
ACPP	214
ACPT	6
ACR	1
ACRBP	5
ACRC	50
ACRV1	5
ACSBG1	9
ACSBG2	5
ACSF2	502
ACSF3	387
ACSL1	2464
ACSL3	5402
ACSL4	4893
ACSL5	110
ACSL6	0
ACSM1	16
ACSM2A	0
ACSM2B	0
ACSM3	96
ACSM4	0
ACSM5	2
ACSM6	1
ACSS1	253
ACSS2	2156
ACSS3	287
ACTA1	0
ACTA2	1675
ACTA2-AS1	3
ACTB	124726
ACTBL2	138
ACTC1	7
ACTG1	142519
ACTG1P17	4
ACTG1P20	45
ACTG1P4	0
ACTG2	105
ACTL10	20
ACTL6A	2242
ACTL6B	0
ACTL7A	0
ACTL7B	2
ACTL8	0
ACTL9	0
ACTN1	24819
ACTN1-AS1	2
ACTN2	19
ACTN3	0
ACTN4	30769
ACTR10	1838
ACTR1A	6572
ACTR1B	1817
ACTR2	14157
ACTR3	13043
ACTR3B	168
ACTR3BP2	0
ACTR3BP5	0
ACTR3C	70
ACTR5	235
ACTR6	583
ACTR8	966
ACTRT1	0
ACTRT2	0
ACTRT3	82
ACVR1	1710
ACVR1B	1417
ACVR1C	15
ACVR2A	257
ACVR2B	422
ACVR2B-AS1	15
ACVRL1	266
ACY1	0
ACY3	1
ACYP1	247
ACYP2	83
ADA	313
ADAD1	0
ADAD2	0
ADAL	242
ADAM10	7069
ADAM11	21
ADAM12	1681
ADAM15	3547
ADAM17	2153
ADAM18	1
ADAM19	2909
ADAM1A	85
ADAM2	0
ADAM20	0
ADAM20P1	3
ADAM21	6
ADAM21P1	2
ADAM22	103
ADAM23	169
ADAM28	22
ADAM29	0
ADAM30	0
ADAM32	17
ADAM33	31
ADAM3A	0
ADAM5	0
ADAM6	0
ADAM7	0
ADAM8	308
ADAM9	13443
ADAMDEC1	1
ADAMTS1	14182
ADAMTS10	311
ADAMTS12	2209
ADAMTS13	125
ADAMTS14	1032
ADAMTS15	342
ADAMTS16	87
ADAMTS17	16
ADAMTS18	54
ADAMTS19	14
ADAMTS19-AS1	0
ADAMTS2	731
ADAMTS20	4
ADAMTS3	625
ADAMTS4	365
ADAMTS5	1531
ADAMTS6	555
ADAMTS7	1116
ADAMTS7P1	0
ADAMTS8	1
ADAMTS9	4082
ADAMTS9-AS1	50
ADAMTS9-AS2	99
ADAMTSL1	1075
ADAMTSL2	72
ADAMTSL3	170
ADAMTSL4	191
ADAMTSL4-AS1	2
ADAMTSL5	82
ADAP1	193
ADAP2	111
ADAR	9525
ADARB1	268
ADARB2	3
ADARB2-AS1	0
ADAT1	830
ADAT2	240
ADAT3	30
ADCK1	159
ADCK2	627
ADCK3	268
ADCK4	792
ADCK5	247
ADCY1	100
ADCY10	5
ADCY10P1	68
ADCY2	5
ADCY3	974
ADCY4	61
ADCY5	342
ADCY6	3295
ADCY7	987
ADCY8	3
ADCY9	507
ADCYAP1	1
ADCYAP1R1	16
ADD1	6952
ADD2	193
ADD3	4198
ADD3-AS1	5
ADGB	0
ADGRA1	0
ADGRA1-AS1	0
ADGRA2	2537
ADGRA3	2568
ADGRB1	10
ADGRB2	485
ADGRB3	50
ADGRD1	2
ADGRE1	0
ADGRE2	218
ADGRE3	0
ADGRE4P	0
ADGRE5	1258
ADGRF1	2161
ADGRF2	15
ADGRF3	28
ADGRF4	108
ADGRF5	494
ADGRG1	7354
ADGRG2	67
ADGRG3	6
ADGRG4	0
ADGRG5	16
ADGRG6	2603
ADGRG7	0
ADGRL1	849
ADGRL2	2327
ADGRL3	51
ADGRL3-AS1	0
ADGRL4	859
ADGRV1	91
ADH1A	0
ADH1B	0
ADH1C	8
ADH4	0
ADH5	4656
ADH6	17
ADH7	0
ADHFE1	79
ADI1	1004
ADIG	0
ADIPOQ	0
ADIPOQ-AS1	0
ADIPOR1	2509
ADIPOR2	2986
ADIRF	71
ADK	1128
ADM	1391
ADM2	513
ADM5	43
ADNP	3521
ADNP-AS1	36
ADNP2	1624
ADO	892
ADORA1	511
ADORA2A	0
ADORA2A-AS1	6
ADORA2B	211
ADORA3	0
ADPGK	1486
ADPGK-AS1	5
ADPRH	201
ADPRHL1	7
ADPRHL2	1143
ADPRM	160
ADRA1A	0
ADRA1B	334
ADRA1D	32
ADRA2A	2
ADRA2B	8
ADRA2C	56
ADRB1	3
ADRB2	122
ADRB3	1
ADRBK1	2003
ADRBK2	234
ADRM1	3320
ADSL	2132
ADSS	1778
ADSSL1	39
ADTRP	28
AEBP1	4982
AEBP2	707
AEN	1849
AES	6325
AFAP1	4049
AFAP1-AS1	19
AFAP1L1	939
AFAP1L2	1152
AFF1	2908
AFF2	124
AFF3	257
AFF4	6963
AFG3L1P	469
AFG3L2	1580
AFM	0
AFMID	379
AFP	6
AFTPH	1237
AGA	663
AGAP1	1640
AGAP1-IT1	6
AGAP11	15
AGAP2	130
AGAP2-AS1	5
AGAP3	1908
AGAP4	162
AGAP5	112
AGAP6	330
AGAP7P	28
AGAP9	18
AGBL1	0
AGBL1-AS1	0
AGBL2	32
AGBL3	31
AGBL4	1
AGBL4-IT1	0
AGBL5	910
AGBL5-AS1	0
AGER	130
AGFG1	3238
AGFG2	319
AGGF1	1133
AGK	936
AGL	985
AGMAT	49
AGMO	3
AGO1	1127
AGO2	1130
AGO3	269
AGO4	1138
AGPAT1	1885
AGPAT2	1110
AGPAT3	3024
AGPAT4	1441
AGPAT4-IT1	36
AGPAT5	1051
AGPAT6	3666
AGPAT9	682
AGPS	2321
AGR2	427
AGR3	0
AGRN	18179
AGRP	1
AGT	93
AGTPBP1	785
AGTR1	39
AGTR2	5
AGTRAP	784
AGXT	0
AGXT2	1
AHCTF1	2318
AHCTF1P1	7
AHCY	5679
AHCYL1	6182
AHCYL2	686
AHDC1	879
AHI1	718
AHNAK	56218
AHNAK2	2873
AHR	2666
AHRR	355
AHSA1	2713
AHSA2	944
AHSG	1
AHSP	0
AICDA	3
AIDA	4139
AIF1	0
AIF1L	5783
AIFM1	1421
AIFM2	505
AIFM3	12
AIG1	1123
AIM1	1275
AIM1L	53
AIM2	4
AIMP1	1411
AIMP2	374
AIP	938
AIPL1	0
AIRE	8
AIRN	0
AJAP1	69
AJUBA	2367
AK1	903
AK2	3440
AK3	2122
AK4	1006
AK5	281
AK6	440
AK7	201
AK8	20
AK9	132
AKAP1	1199
AKAP10	909
AKAP11	2419
AKAP12	34352
AKAP13	5032
AKAP14	0
AKAP17A	0
AKAP2	1
AKAP3	37
AKAP4	0
AKAP5	256
AKAP6	69
AKAP7	165
AKAP8	1360
AKAP8L	1920
AKAP9	2168
AKIP1	407
AKIRIN1	2874
AKIRIN2	973
AKNA	1563
AKNAD1	7
AKR1A1	2417
AKR1B1	5519
AKR1B10	8
AKR1B15	0
AKR1C1	193
AKR1C2	129
AKR1C3	129
AKR1C4	0
AKR1C6P	0
AKR1C8P	0
AKR1D1	2
AKR1E2	40
AKR7A2	1117
AKR7A2P1	11
AKR7A3	18
AKR7L	8
AKT1	6021
AKT1S1	1323
AKT2	3630
AKT3	2125
AKTIP	638
ALAD	786
ALAS1	1546
ALAS2	0
ALB	0
ALCAM	13101
ALDH16A1	584
ALDH18A1	3495
ALDH1A1	355
ALDH1A2	1277
ALDH1A3	790
ALDH1B1	2216
ALDH1L1	12
ALDH1L1-AS1	0
ALDH1L1-AS2	2
ALDH1L2	763
ALDH2	1257
ALDH3A1	1
ALDH3A2	701
ALDH3B1	115
ALDH3B2	6
ALDH4A1	651
ALDH5A1	201
ALDH6A1	237
ALDH7A1	2410
ALDH8A1	15
ALDH9A1	1767
ALDOA	24563
ALDOB	3
ALDOC	732
ALG1	437
ALG10	128
ALG10B	310
ALG11	178
ALG12	720
ALG13	830
ALG14	194
ALG1L	5
ALG1L2	3
ALG1L9P	13
ALG2	1027
ALG3	822
ALG5	701
ALG6	367
ALG8	980
ALG9	837
ALK	13
ALKBH1	230
ALKBH2	299
ALKBH3	412
ALKBH3-AS1	8
ALKBH4	195
ALKBH5	2182
ALKBH6	218
ALKBH7	331
ALKBH8	447
ALLC	0
ALMS1	960
ALMS1-IT1	21
ALMS1P	1
ALOX12	37
ALOX12-AS1	4
ALOX12B	3
ALOX12P2	46
ALOX15	0
ALOX15B	5
ALOX15P1	7
ALOX5	185
ALOX5AP	12
ALOXE3	12
ALPI	0
ALPK1	440
ALPK2	933
ALPK3	3628
ALPL	85
ALPP	0
ALPPL2	0
ALS2	2183
ALS2CL	711
ALS2CR11	12
ALS2CR12	11
ALX1	29
ALX3	71
ALX4	3
ALYREF	1680
AMACR	23
AMBN	30
AMBP	3
AMBRA1	1144
AMD1	4078
AMDHD1	3
AMDHD2	266
AMELX	0
AMELY	0
AMER1	246
AMER2	14
AMER3	0
AMFR	2555
AMH	10
AMHR2	0
AMICA1	0
AMIGO1	68
AMIGO2	6487
AMIGO3	79
AMMECR1	1506
AMMECR1L	1999
AMN	3
AMN1	211
AMOT	1371
AMOTL1	4985
AMOTL2	7280
AMPD1	0
AMPD2	2957
AMPD3	554
AMPH	57
AMT	113
AMTN	10
AMY1A	0
AMY1B	0
AMY1C	0
AMY2A	1
AMY2B	123
AMZ1	34
AMZ2	1073
AMZ2P1	96
ANAPC1	2189
ANAPC10	239
ANAPC11	1131
ANAPC13	1383
ANAPC15	124
ANAPC16	1732
ANAPC1P1	1
ANAPC2	679
ANAPC4	792
ANAPC5	3261
ANAPC7	1489
ANG	27
ANGEL1	573
ANGEL2	578
ANGPT1	54
ANGPT2	274
ANGPT4	0
ANGPTL1	19
ANGPTL2	405
ANGPTL3	5
ANGPTL4	149
ANGPTL5	0
ANGPTL6	3
ANGPTL7	0
ANHX	0
ANK1	165
ANK2	551
ANK3	533
ANKAR	38
ANKDD1A	95
ANKDD1B	43
ANKEF1	205
ANKFN1	0
ANKFY1	2277
ANKH	1557
ANKHD1	70
ANKHD1-EIF4EBP3	2
ANKIB1	2971
ANKK1	2
ANKLE1	96
ANKLE2	4955
ANKMY1	90
ANKMY2	594
ANKRA2	412
ANKRD1	1195
ANKRD10	2731
ANKRD11	5209
ANKRD12	1242
ANKRD13A	2086
ANKRD13B	246
ANKRD13C	998
ANKRD13D	1025
ANKRD16	137
ANKRD17	4555
ANKRD18A	191
ANKRD18B	134
ANKRD18DP	1
ANKRD19P	11
ANKRD2	25
ANKRD20A1	0
ANKRD20A11P	0
ANKRD20A12P	9
ANKRD20A19P	1
ANKRD20A2	0
ANKRD20A3	1
ANKRD20A4	7
ANKRD20A5P	12
ANKRD20A8P	8
ANKRD20A9P	210
ANKRD22	22
ANKRD23	73
ANKRD24	8
ANKRD26	469
ANKRD26P1	0
ANKRD26P3	0
ANKRD27	949
ANKRD28	2250
ANKRD29	108
ANKRD30A	0
ANKRD30B	1
ANKRD30BL	0
ANKRD30BP2	1
ANKRD30BP3	0
ANKRD31	5
ANKRD32	193
ANKRD33	3
ANKRD33B	552
ANKRD34A	45
ANKRD34B	252
ANKRD34C	0
ANKRD34C-AS1	0
ANKRD35	39
ANKRD36	307
ANKRD36B	236
ANKRD36BP1	241
ANKRD36BP2	1
ANKRD36C	269
ANKRD37	47
ANKRD39	212
ANKRD40	1641
ANKRD42	565
ANKRD44	327
ANKRD44-IT1	1
ANKRD45	36
ANKRD46	224
ANKRD49	295
ANKRD50	1725
ANKRD52	6305
ANKRD53	20
ANKRD54	595
ANKRD55	1
ANKRD6	321
ANKRD60	0
ANKRD61	30
ANKRD62	0
ANKRD62P1-PARP4P3	1
ANKRD63	0
ANKRD65	67
ANKRD66	0
ANKRD7	10
ANKRD9	173
ANKS1A	1400
ANKS1B	4
ANKS3	464
ANKS4B	1
ANKS6	1447
ANKUB1	1
ANKZF1	1163
ANLN	5699
ANO1	3259
ANO1-AS2	2
ANO10	1516
ANO2	4
ANO3	1
ANO4	103
ANO5	120
ANO6	5036
ANO7	63
ANO8	614
ANO9	661
ANOS1	395
ANP32A	3159
ANP32A-IT1	10
ANP32AP1	0
ANP32B	4013
ANP32C	0
ANP32D	0
ANP32E	3211
ANPEP	1231
ANTXR1	2717
ANTXR2	4034
ANTXRL	0
ANTXRLP1	0
ANXA1	11318
ANXA10	10
ANXA11	6050
ANXA13	9
ANXA2	64557
ANXA2P1	2
ANXA2P2	38
ANXA2P3	0
ANXA2R	31
ANXA3	5987
ANXA4	3442
ANXA5	17499
ANXA6	6881
ANXA7	4371
ANXA8	0
ANXA8L1	3
ANXA9	144
AOAH	11
AOAH-IT1	0
AOC1	9
AOC2	32
AOC3	15
AOC4P	0
AOX1	95
AOX2P	1
AP1AR	680
AP1B1	3461
AP1B1P1	0
AP1G1	3598
AP1G2	912
AP1M1	1926
AP1M2	757
AP1S1	2124
AP1S2	1236
AP1S3	937
AP2A1	2883
AP2A2	2812
AP2B1	15622
AP2M1	11517
AP2S1	2287
AP3B1	2345
AP3B2	17
AP3D1	6200
AP3M1	1895
AP3M2	769
AP3S1	1519
AP3S2	8
AP4B1	278
AP4B1-AS1	9
AP4E1	666
AP4M1	548
AP4S1	181
AP5B1	1545
AP5M1	940
AP5S1	323
AP5Z1	985
APAF1	1109
APBA1	303
APBA2	614
APBA3	308
APBB1	1268
APBB1IP	48
APBB2	2464
APBB3	244
APC	1312
APC2	63
APCDD1	193
APCDD1L	650
APCDD1L-AS1	32
APCS	0
APEH	3933
APELA	0
APEX1	4480
APEX2	653
APH1A	4225
APH1B	227
API5	4078
APIP	318
APITD1	29
APITD1-CORT	0
APLF	196
APLN	18
APLNR	5
APLP1	202
APLP2	23220
APMAP	3574
APOA1	5
APOA1-AS	0
APOA1BP	1107
APOA2	0
APOA4	0
APOA5	0
APOB	0
APOBEC1	0
APOBEC2	6
APOBEC3A	1
APOBEC3A_B	0
APOBEC3B	334
APOBEC3B-AS1	1
APOBEC3C	602
APOBEC3D	6
APOBEC3F	169
APOBEC3G	122
APOBEC3H	0
APOBEC4	0
APOBR	2
APOC1	91
APOC1P1	0
APOC2	0
APOC3	0
APOC4	0
APOC4-APOC2	0
APOD	8
APOE	200
APOF	0
APOH	0
APOL1	254
APOL2	853
APOL3	67
APOL4	3
APOL5	1
APOL6	645
APOLD1	152
APOM	26
APOO	360
APOOL	606
APOOP5	0
APOPT1	679
APP	38087
APPBP2	1372
APPL1	1644
APPL2	1761
APRT	1798
APTR	133
APTX	830
AQP1	292
AQP10	0
AQP11	31
AQP12A	0
AQP12B	0
AQP2	0
AQP3	115
AQP4	43
AQP4-AS1	7
AQP5	6
AQP6	1
AQP7	4
AQP7P1	13
AQP7P3	13
AQP8	0
AQP9	0
AQR	1454
AR	173
ARAF	1455
ARAP1	2892
ARAP2	769
ARAP3	1610
ARC	62
ARCN1	6873
AREG	84
AREL1	2558
ARF1	10973
ARF3	7419
ARF4	9408
ARF5	2805
ARF6	4335
ARFGAP1	3272
ARFGAP2	2205
ARFGAP3	3139
ARFGEF1	3131
ARFGEF2	2498
ARFGEF3	1106
ARFIP1	1235
ARFIP2	1424
ARFRP1	858
ARG1	2
ARG2	907
ARGFX	0
ARGFXP2	2
ARGLU1	2754
ARHGAP1	3080
ARHGAP10	700
ARHGAP11A	2000
ARHGAP11B	84
ARHGAP12	1303
ARHGAP15	0
ARHGAP17	1723
ARHGAP18	2129
ARHGAP19	482
ARHGAP19-SLIT1	0
ARHGAP20	63
ARHGAP21	4372
ARHGAP22	659
ARHGAP23	2830
ARHGAP24	1049
ARHGAP25	413
ARHGAP26	976
ARHGAP26-AS1	0
ARHGAP26-IT1	0
ARHGAP27	845
ARHGAP28	139
ARHGAP29	16090
ARHGAP30	19
ARHGAP31	1680
ARHGAP31-AS1	8
ARHGAP32	1036
ARHGAP33	299
ARHGAP35	3522
ARHGAP36	3
ARHGAP39	339
ARHGAP4	258
ARHGAP40	147
ARHGAP42	745
ARHGAP44	285
ARHGAP5	4038
ARHGAP5-AS1	138
ARHGAP6	188
ARHGAP8	7
ARHGAP9	21
ARHGDIA	8273
ARHGDIB	608
ARHGDIG	4
ARHGEF1	2991
ARHGEF10	1733
ARHGEF10L	1447
ARHGEF11	1721
ARHGEF12	7386
ARHGEF15	16
ARHGEF16	877
ARHGEF17	2972
ARHGEF18	2113
ARHGEF19	297
ARHGEF2	2962
ARHGEF25	477
ARHGEF26	117
ARHGEF26-AS1	2
ARHGEF28	3511
ARHGEF3	804
ARHGEF3-AS1	0
ARHGEF33	16
ARHGEF34P	152
ARHGEF35	409
ARHGEF37	296
ARHGEF38	131
ARHGEF38-IT1	1
ARHGEF39	114
ARHGEF4	177
ARHGEF40	4266
ARHGEF5	665
ARHGEF6	204
ARHGEF7	1954
ARHGEF7-AS1	0
ARHGEF7-AS2	1
ARHGEF9	782
ARHGEF9-IT1	0
ARID1A	4235
ARID1B	2552
ARID2	1100
ARID3A	668
ARID3B	1021
ARID3C	3
ARID4A	775
ARID4B	1653
ARID5A	788
ARID5B	2735
ARIH1	2087
ARIH2	2619
ARIH2OS	24
ARL1	2311
ARL10	335
ARL11	5
ARL13A	2
ARL13B	511
ARL14	23
ARL14EP	513
ARL14EPL	3
ARL15	276
ARL16	953
ARL17A	110
ARL17B	0
ARL2	523
ARL2-SNX15	2
ARL2BP	1430
ARL3	1268
ARL4A	1336
ARL4C	12496
ARL4D	180
ARL5A	1239
ARL5B	1355
ARL5C	1
ARL6	113
ARL6IP1	9060
ARL6IP4	3077
ARL6IP5	4199
ARL6IP6	805
ARL8A	1254
ARL8B	2455
ARL9	22
ARMC1	1175
ARMC10	1143
ARMC12	6
ARMC2	65
ARMC2-AS1	0
ARMC3	7
ARMC4	47
ARMC5	445
ARMC6	1192
ARMC7	330
ARMC8	1037
ARMC9	1321
ARMCX1	575
ARMCX2	1725
ARMCX3	2040
ARMCX4	414
ARMCX5	304
ARMCX5-GPRASP2	17
ARMCX6	858
ARMS2	1
ARMT1	1842
ARNT	1541
ARNT2	1625
ARNTL	364
ARNTL2	1660
ARNTL2-AS1	1
ARPC1A	3983
ARPC1B	4972
ARPC2	11908
ARPC3	7049
ARPC4	2760
ARPC4-TTLL3	0
ARPC5	5167
ARPC5L	1093
ARPIN	820
ARPP19	6773
ARPP21	15
ARR3	23
ARRB1	1128
ARRB2	425
ARRDC1	840
ARRDC1-AS1	229
ARRDC2	329
ARRDC3	2554
ARRDC3-AS1	25
ARRDC4	629
ARRDC5	0
ARSA	810
ARSB	1006
ARSD	1106
ARSE	164
ARSF	2
ARSG	63
ARSH	0
ARSI	276
ARSJ	1289
ARSK	289
ART1	0
ART3	1
ART4	0
ART5	4
ARTN	37
ARV1	230
ARVCF	1118
ARX	0
AS3MT	0
ASAH1	2391
ASAH2	18
ASAH2B	29
ASAP1	2615
ASAP1-IT1	0
ASAP1-IT2	3
ASAP2	4003
ASAP3	915
ASB1	1175
ASB10	0
ASB11	0
ASB12	4
ASB13	434
ASB14	34
ASB15	0
ASB16	27
ASB16-AS1	119
ASB17	0
ASB18	0
ASB2	14
ASB3	17
ASB4	1
ASB5	2
ASB6	884
ASB7	575
ASB8	457
ASB9	161
ASB9P1	0
ASCC1	883
ASCC2	1688
ASCC3	2584
ASCL1	0
ASCL2	0
ASCL3	0
ASCL4	0
ASCL5	3
ASF1A	624
ASF1B	882
ASGR1	78
ASGR2	1
ASH1L	2153
ASH1L-AS1	35
ASH2L	1282
ASIC1	174
ASIC2	20
ASIC3	20
ASIC4	1
ASIC5	0
ASIP	0
ASL	1114
ASMT	0
ASMTL	0
ASMTL-AS1	0
ASNA1	1992
ASNS	1784
ASNSD1	1079
ASPA	7
ASPDH	2
ASPG	1
ASPH	10041
ASPHD1	397
ASPHD2	510
ASPM	1847
ASPN	5
ASPRV1	8
ASPSCR1	397
ASRGL1	316
ASS1	203
ASTE1	148
ASTL	0
ASTN1	97
ASTN2	158
ASTN2-AS1	0
ASUN	755
ASXL1	3790
ASXL2	1391
ASXL3	52
ASZ1	0
ATAD1	1740
ATAD2	2230
ATAD2B	460
ATAD3A	1462
ATAD3B	984
ATAD3C	21
ATAD5	392
ATAT1	470
ATCAY	27
ATE1	1116
ATE1-AS1	2
ATF1	634
ATF2	1742
ATF3	7816
ATF4	13087
ATF5	833
ATF6	2198
ATF6B	2422
ATF7	1266
ATF7IP	1644
ATF7IP2	78
ATG10	239
ATG101	1184
ATG12	1171
ATG13	2203
ATG14	730
ATG16L1	1530
ATG16L2	457
ATG2A	1009
ATG2B	1694
ATG3	984
ATG4A	249
ATG4B	1604
ATG4C	288
ATG4D	342
ATG5	1156
ATG7	855
ATG9A	2464
ATG9B	34
ATHL1	651
ATIC	2877
ATL1	289
ATL2	1686
ATL3	1942
ATM	1832
ATMIN	2069
ATN1	4973
ATOH1	0
ATOH7	3
ATOH8	59
ATOX1	838
ATP10A	747
ATP10B	11
ATP10D	1451
ATP11A	5361
ATP11A-AS1	0
ATP11AUN	0
ATP11B	2096
ATP11C	1055
ATP12A	2
ATP13A1	1652
ATP13A2	1978
ATP13A3	5323
ATP13A4	6
ATP13A4-AS1	0
ATP13A5	0
ATP13A5-AS1	0
ATP1A1	17699
ATP1A1-AS1	44
ATP1A2	1
ATP1A3	12
ATP1A4	0
ATP1B1	3268
ATP1B2	38
ATP1B3	3732
ATP1B4	0
ATP2A1	22
ATP2A1-AS1	14
ATP2A2	10181
ATP2A3	122
ATP2B1	3157
ATP2B2	5
ATP2B2-IT2	0
ATP2B3	3
ATP2B4	7090
ATP2C1	5355
ATP2C2	158
ATP4A	0
ATP4B	0
ATP5A1	11975
ATP5B	16156
ATP5C1	4366
ATP5D	788
ATP5E	0
ATP5EP2	0
ATP5F1	3682
ATP5G1	1124
ATP5G2	4057
ATP5G3	4137
ATP5H	2384
ATP5I	1399
ATP5J	1406
ATP5J2	539
ATP5J2-PTCD1	0
ATP5L	3014
ATP5L2	1
ATP5O	2819
ATP5S	162
ATP5SL	1407
ATP6AP1	3708
ATP6AP1L	66
ATP6AP2	3448
ATP6V0A1	1760
ATP6V0A2	1027
ATP6V0A4	47
ATP6V0B	2018
ATP6V0C	2531
ATP6V0CP3	0
ATP6V0D1	2390
ATP6V0D2	27
ATP6V0E1	2817
ATP6V0E2	617
ATP6V0E2-AS1	18
ATP6V1A	2101
ATP6V1B1	8
ATP6V1B1-AS1	7
ATP6V1B2	5184
ATP6V1C1	1941
ATP6V1C2	74
ATP6V1D	2423
ATP6V1E1	3176
ATP6V1E2	40
ATP6V1F	1740
ATP6V1G1	2969
ATP6V1G2	31
ATP6V1G2-DDX39B	0
ATP6V1G3	2
ATP6V1H	1608
ATP7A	545
ATP7B	799
ATP8A1	647
ATP8A2	161
ATP8B1	1888
ATP8B2	2055
ATP8B3	174
ATP8B4	21
ATP8B5P	7
ATP9A	4089
ATP9B	454
ATPAF1	815
ATPAF2	327
ATPIF1	1469
ATR	1073
ATRAID	1564
ATRIP	336
ATRN	2545
ATRNL1	299
ATRX	3230
ATXN1	1353
ATXN10	4176
ATXN1L	2316
ATXN2	1318
ATXN2L	4842
ATXN3	455
ATXN3L	0
ATXN7	1012
ATXN7L1	220
ATXN7L2	279
ATXN7L3	2814
ATXN7L3B	3266
ATXN8OS	0
AUH	343
AUNIP	158
AUP1	2721
AURKA	1252
AURKAIP1	1540
AURKAPS1	44
AURKB	1068
AURKC	9
AUTS2	936
AVEN	344
AVIL	70
AVL9	1978
AVP	0
AVPI1	225
AVPR1A	11
AVPR1B	0
AVPR2	0
AWAT1	0
AWAT2	0
AXDND1	6
AXIN1	1462
AXIN2	301
AXL	9146
AZGP1	0
AZGP1P1	0
AZI2	1122
AZIN1	5253
AZIN1-AS1	26
AZIN2	305
AZU1	0
B2M	14349
B3GALNT1	492
B3GALNT2	901
B3GALT1	18
B3GALT2	26
B3GALT4	120
B3GALT5	564
B3GALT5-AS1	163
B3GALT6	591
B3GAT1	36
B3GAT2	0
B3GAT3	1285
B3GLCT	500
B3GNT2	899
B3GNT3	338
B3GNT4	27
B3GNT5	1138
B3GNT6	0
B3GNT7	312
B3GNT8	68
B3GNT9	169
B3GNTL1	138
B4GALNT1	102
B4GALNT2	33
B4GALNT3	875
B4GALNT4	677
B4GALT1	4033
B4GALT1-AS1	17
B4GALT2	1610
B4GALT3	1250
B4GALT4	763
B4GALT4-AS1	1
B4GALT5	4729
B4GALT6	565
B4GALT7	635
B4GAT1	553
B9D1	273
B9D2	104
BAALC	154
BAALC-AS1	6
BAALC-AS2	0
BAAT	4
BABAM1	2196
BACE1	1643
BACE1-AS	9
BACE2	2225
BACH1	3093
BACH1-IT2	2
BACH2	460
BAD	610
BAG1	1030
BAG2	872
BAG3	1624
BAG4	389
BAG5	2108
BAG6	7291
BAGE	0
BAGE2	0
BAGE3	0
BAGE4	0
BAGE5	0
BAHCC1	954
BAHD1	1015
BAIAP2	1009
BAIAP2-AS1	919
BAIAP2L1	1646
BAIAP2L2	201
BAIAP3	49
BAK1	1109
BAMBI	580
BANCR	0
BANF1	3427
BANF2	0
BANK1	33
BANP	299
BAP1	2872
BARD1	418
BARHL1	0
BARHL2	0
BARX1	0
BARX2	22
BASP1	2505
BASP1P1	0
BATF	0
BATF2	58
BATF3	41
BAX	2619
BAZ1A	2814
BAZ1B	4531
BAZ2A	5342
BAZ2B	1409
BBC3	519
BBIP1	323
BBOX1	4
BBOX1-AS1	4
BBS1	742
BBS10	370
BBS12	177
BBS2	904
BBS4	502
BBS5	210
BBS7	779
BBS9	421
BBX	2934
BCAM	1771
BCAN	37
BCAP29	1703
BCAP31	4992
BCAR1	3582
BCAR3	2609
BCAR4	0
BCAS1	31
BCAS2	922
BCAS3	398
BCAS4	224
BCAT1	1593
BCAT2	692
BCCIP	1333
BCDIN3D	60
BCDIN3D-AS1	8
BCHE	117
BCKDHA	677
BCKDHB	505
BCKDK	1456
BCL10	1532
BCL11A	86
BCL11B	30
BCL2	226
BCL2A1	56
BCL2L1	6194
BCL2L10	4
BCL2L11	917
BCL2L12	635
BCL2L13	1765
BCL2L14	2
BCL2L15	21
BCL2L2	1254
BCL2L2-PABPN1	0
BCL3	569
BCL6	1367
BCL6B	55
BCL7A	882
BCL7B	1304
BCL7C	214
BCL9	2304
BCL9L	3579
BCLAF1	7969
BCO1	68
BCO2	21
BCOR	1307
BCORL1	720
BCORP1	0
BCR	2811
BCRP2	73
BCRP3	29
BCS1L	513
BCYRN1	11
BDH1	377
BDH2	1288
BDKRB1	273
BDKRB2	1430
BDNF	275
BDNF-AS	32
BDP1	1988
BEAN1	397
BEAN1-AS1	10
BECN1	1294
BECN2	0
BEGAIN	23
BEND2	0
BEND3	305
BEND3P3	293
BEND4	12
BEND5	94
BEND6	137
BEND7	475
BEST1	31
BEST2	0
BEST3	22
BEST4	29
BET1	708
BET1L	1735
BEX1	24
BEX2	277
BEX4	1273
BEX5	37
BFAR	2244
BFSP1	120
BFSP2	0
BGLAP	3
BGLT3	0
BGN	12463
BHLHA15	5
BHLHA9	0
BHLHB9	175
BHLHE22	0
BHLHE23	0
BHLHE40	17541
BHLHE40-AS1	19
BHLHE41	314
BHMG1	1
BHMT	10
BHMT2	111
BICC1	7550
BICD1	1147
BICD2	2417
BID	741
BIK	74
BIN1	2706
BIN2	0
BIN3	1167
BIN3-IT1	4
BIRC2	3521
BIRC3	1513
BIRC5	1533
BIRC6	4436
BIRC6-AS2	0
BIRC7	21
BIRC8	0
BISPR	15
BIVM	579
BIVM-ERCC5	0
BLACAT1	172
BLACE	0
BLCAP	1108
BLID	2
BLK	0
BLM	473
BLMH	1275
BLNK	78
BLOC1S1	75
BLOC1S1-RDH5	0
BLOC1S2	1163
BLOC1S3	252
BLOC1S4	317
BLOC1S5	0
BLOC1S5-TXNDC5	0
BLOC1S6	2406
BLVRA	1210
BLVRB	666
BLZF1	793
BMF	2851
BMI1	6
BMP1	3968
BMP10	0
BMP15	0
BMP2	2511
BMP2K	698
BMP3	27
BMP4	161
BMP5	15
BMP6	69
BMP7	109
BMP7-AS1	0
BMP8A	279
BMP8B	82
BMPER	25
BMPR1A	1444
BMPR1B	221
BMPR1B-AS1	0
BMPR2	4244
BMS1	2751
BMS1P17	0
BMS1P18	0
BMS1P20	670
BMS1P21	7
BMS1P4	162
BMS1P5	67
BMS1P6	1
BMX	0
BNC1	1134
BNC2	829
BNIP1	319
BNIP2	1862
BNIP3	1660
BNIP3L	3912
BNIPL	4
BOC	378
BOD1	994
BOD1L1	2921
BOD1L2	0
BOK	1740
BOK-AS1	0
BOLA1	176
BOLA2	0
BOLA2B	0
BOLA3	358
BOLA3-AS1	158
BOLL	0
BOP1	1282
BORA	244
BPESC1	0
BPGM	890
BPHL	393
BPI	4
BPIFA1	0
BPIFA2	0
BPIFA3	0
BPIFA4P	0
BPIFB1	1
BPIFB2	0
BPIFB3	0
BPIFB4	0
BPIFB6	0
BPIFC	0
BPNT1	1030
BPTF	2765
BPY2	0
BPY2B	0
BPY2C	0
BRAF	286
BRAP	748
BRAT1	844
BRCA1	957
BRCA2	387
BRCAT107	0
BRCAT54	20
BRCC3	909
BRD1	1002
BRD2	7301
BRD3	1197
BRD4	2426
BRD7	2146
BRD7P3	1
BRD8	1741
BRD9	1414
BRDT	2
BRDTP1	0
BRE	866
BRE-AS1	2
BREA2	10
BRF1	676
BRF2	387
BRI3	1463
BRI3BP	114
BRICD5	59
BRINP1	133
BRINP2	5
BRINP3	5
BRIP1	706
BRIX1	1084
BRK1	3924
BRMS1	1357
BRMS1L	346
BROX	1243
BRPF1	909
BRPF3	1868
BRS3	0
BRSK1	482
BRSK2	17
BRWD1	1340
BRWD1-AS1	0
BRWD1-IT2	1
BRWD3	788
BSCL2	21
BSDC1	2756
BSG	14298
BSN	19
BSN-AS2	1
BSND	1
BSPH1	0
BSPRY	365
BST1	194
BST2	490
BSX	0
BTAF1	2349
BTBD1	2375
BTBD10	1528
BTBD11	641
BTBD16	18
BTBD17	0
BTBD18	3
BTBD19	217
BTBD2	1614
BTBD3	1666
BTBD6	1049
BTBD7	2754
BTBD8	22
BTBD9	603
BTC	39
BTD	293
BTF3	10170
BTF3L4	2264
BTF3P11	0
BTG1	3670
BTG2	1605
BTG3	1564
BTG4	3
BTK	0
BTLA	2
BTN1A1	3
BTN2A1	1357
BTN2A2	910
BTN2A3P	118
BTN3A1	497
BTN3A2	851
BTN3A3	335
BTNL10	0
BTNL2	0
BTNL3	0
BTNL8	2
BTNL9	11
BTRC	666
BUB1	2239
BUB1B	1838
BUB3	2928
BUD13	659
BUD31	859
BVES	139
BVES-AS1	1
BYSL	790
BZRAP1	336
BZRAP1-AS1	5
BZW1	16460
BZW2	2143
C10orf10	708
C10orf105	0
C10orf107	14
C10orf11	102
C10orf111	7
C10orf113	0
C10orf12	280
C10orf120	0
C10orf126	2
C10orf128	8
C10orf131	4
C10orf142	2
C10orf2	534
C10orf25	41
C10orf32	263
C10orf32-ASMT	0
C10orf35	296
C10orf53	0
C10orf54	277
C10orf55	55
C10orf62	5
C10orf67	36
C10orf71	0
C10orf71-AS1	0
C10orf76	900
C10orf82	23
C10orf88	352
C10orf90	2
C10orf91	2
C10orf95	0
C10orf99	1
C11orf1	185
C11orf16	8
C11orf21	0
C11orf24	1339
C11orf30	845
C11orf31	1028
C11orf39	0
C11orf40	0
C11orf42	3
C11orf44	1
C11orf45	71
C11orf49	858
C11orf52	0
C11orf53	0
C11orf54	500
C11orf57	1021
C11orf58	4806
C11orf63	187
C11orf65	12
C11orf68	944
C11orf70	66
C11orf71	66
C11orf72	126
C11orf73	663
C11orf74	227
C11orf80	513
C11orf84	1138
C11orf85	2
C11orf86	0
C11orf87	25
C11orf88	1
C11orf91	19
C11orf94	1
C11orf95	1145
C11orf96	1111
C11orf97	0
C11orf98	1
C12orf10	905
C12orf29	542
C12orf4	505
C12orf40	0
[truncated: 24,369 more rows]
