# Supplementary material for: Characterization of alternative mRNA splicing in cultured cell populations representing progressive stages of human fetal kidney development
Source: Sci Rep. 2022 Nov 15;12:19548. doi: 10.1038/s41598-022-24147-z (PMC9666651; doi:10.1038/s41598-022-24147-z)
Supplement: Supplementary file 13 — Supplementary Information 13. [file 41598_2022_24147_MOESM13_ESM.zip › _Program/Data/count_res/NPS2]

A1BG	14
A1BG-AS1	9
A1CF	0
A2M	25
A2M-AS1	8
A2ML1	1
A2MP1	0
A3GALT2	1
A4GALT	784
A4GNT	4
AA06	0
AAAS	1514
AACS	2701
AACSP1	1
AADAC	0
AADACL2	0
AADACL2-AS1	0
AADACL3	1
AADACL4	0
AADACP1	0
AADAT	411
AAED1	302
AAGAB	2397
AAK1	1593
AAMDC	238
AAMP	3118
AANAT	5
AAR2	1151
AARD	1
AARS	4870
AARS2	880
AARSD1	0
AASDH	300
AASDHPPT	1495
AASS	403
AATBC	5
AATF	2692
AATK	15
AATK-AS1	0
ABALON	249
ABAT	112
ABCA1	781
ABCA10	3
ABCA11P	130
ABCA12	469
ABCA13	145
ABCA17P	2
ABCA2	949
ABCA3	2680
ABCA4	6
ABCA5	155
ABCA6	1
ABCA7	693
ABCA8	0
ABCA9	2
ABCA9-AS1	0
ABCB1	237
ABCB10	826
ABCB11	0
ABCB4	65
ABCB5	0
ABCB6	414
ABCB7	498
ABCB8	978
ABCB9	344
ABCC1	3476
ABCC10	765
ABCC11	0
ABCC12	2
ABCC13	0
ABCC2	13
ABCC3	550
ABCC4	5699
ABCC5	1470
ABCC5-AS1	0
ABCC6	66
ABCC6P1	10
ABCC6P2	8
ABCC8	0
ABCC9	239
ABCD1	321
ABCD2	0
ABCD3	1659
ABCD4	1256
ABCE1	4598
ABCF1	3765
ABCF2	2816
ABCF3	1082
ABCG1	9
ABCG2	9
ABCG4	4
ABCG5	1
ABCG8	0
ABHD1	2
ABHD10	508
ABHD11	1790
ABHD11-AS1	7
ABHD12	1950
ABHD12B	8
ABHD13	809
ABHD14A	76
ABHD14A-ACY1	0
ABHD14B	764
ABHD15	424
ABHD16A	906
ABHD16B	36
ABHD17A	460
ABHD17B	465
ABHD17C	555
ABHD2	6456
ABHD3	1016
ABHD4	952
ABHD5	1282
ABHD6	145
ABHD8	275
ABI1	2650
ABI2	2104
ABI3	7
ABI3BP	4
ABL1	5026
ABL2	3449
ABLIM1	4449
ABLIM2	0
ABLIM3	894
ABO	183
ABR	9356
ABRA	0
ABRACL	2115
ABT1	695
ABTB1	629
ABTB2	2032
ACAA1	1186
ACAA2	2948
ACACA	7324
ACACB	134
ACAD10	605
ACAD11	31
ACAD8	425
ACAD9	1272
ACADL	9
ACADM	1056
ACADS	399
ACADSB	514
ACADVL	10443
ACAN	1
ACAP1	39
ACAP2	1626
ACAP3	852
ACAT1	1558
ACAT2	4047
ACBD3	1544
ACBD4	251
ACBD5	1916
ACBD6	982
ACBD7	96
ACCS	135
ACCSL	0
ACD	734
ACE	73
ACE2	10
ACER1	0
ACER2	178
ACER3	1524
ACHE	42
ACIN1	5824
ACKR1	0
ACKR2	38
ACKR3	0
ACKR4	1
ACLY	18205
ACMSD	12
ACO1	3120
ACO2	1877
ACOT1	71
ACOT11	40
ACOT12	0
ACOT13	503
ACOT2	248
ACOT4	37
ACOT6	4
ACOT7	2901
ACOT8	263
ACOT9	2034
ACOX1	1326
ACOX2	12
ACOX3	401
ACOXL	49
ACP1	2177
ACP2	1030
ACP5	172
ACP6	409
ACPP	53
ACPT	7
ACR	0
ACRBP	7
ACRC	29
ACRV1	8
ACSBG1	2
ACSBG2	6
ACSF2	446
ACSF3	430
ACSL1	3384
ACSL3	6114
ACSL4	6618
ACSL5	130
ACSL6	3
ACSM1	7
ACSM2A	0
ACSM2B	1
ACSM3	82
ACSM4	0
ACSM5	4
ACSM6	0
ACSS1	178
ACSS2	1762
ACSS3	92
ACTA1	0
ACTA2	135
ACTA2-AS1	1
ACTB	178122
ACTBL2	86
ACTC1	0
ACTG1	185011
ACTG1P17	6
ACTG1P20	26
ACTG1P4	5
ACTG2	1
ACTL10	16
ACTL6A	2796
ACTL6B	0
ACTL7A	0
ACTL7B	0
ACTL8	0
ACTL9	0
ACTN1	32499
ACTN1-AS1	4
ACTN2	16
ACTN3	0
ACTN4	45852
ACTR10	1810
ACTR1A	6591
ACTR1B	1814
ACTR2	16311
ACTR3	15307
ACTR3B	160
ACTR3BP2	0
ACTR3BP5	0
ACTR3C	83
ACTR5	228
ACTR6	505
ACTR8	953
ACTRT1	0
ACTRT2	0
ACTRT3	88
ACVR1	1168
ACVR1B	1812
ACVR1C	20
ACVR2A	199
ACVR2B	547
ACVR2B-AS1	14
ACVRL1	33
ACY1	0
ACY3	0
ACYP1	335
ACYP2	61
ADA	167
ADAD1	0
ADAD2	0
ADAL	215
ADAM10	8303
ADAM11	22
ADAM12	569
ADAM15	5033
ADAM17	2204
ADAM18	0
ADAM19	677
ADAM1A	75
ADAM2	0
ADAM20	0
ADAM20P1	2
ADAM21	3
ADAM21P1	0
ADAM22	50
ADAM23	13
ADAM28	6
ADAM29	0
ADAM30	0
ADAM32	13
ADAM33	1
ADAM3A	0
ADAM5	0
ADAM6	0
ADAM7	0
ADAM8	487
ADAM9	17019
ADAMDEC1	0
ADAMTS1	16501
ADAMTS10	30
ADAMTS12	132
ADAMTS13	83
ADAMTS14	201
ADAMTS15	374
ADAMTS16	9
ADAMTS17	29
ADAMTS18	25
ADAMTS19	14
ADAMTS19-AS1	0
ADAMTS2	4
ADAMTS20	0
ADAMTS3	856
ADAMTS4	7
ADAMTS5	1375
ADAMTS6	296
ADAMTS7	503
ADAMTS7P1	1
ADAMTS8	1
ADAMTS9	6799
ADAMTS9-AS1	28
ADAMTS9-AS2	54
ADAMTSL1	247
ADAMTSL2	1
ADAMTSL3	364
ADAMTSL4	367
ADAMTSL4-AS1	3
ADAMTSL5	97
ADAP1	346
ADAP2	112
ADAR	10714
ADARB1	249
ADARB2	0
ADARB2-AS1	0
ADAT1	897
ADAT2	252
ADAT3	30
ADCK1	180
ADCK2	759
ADCK3	244
ADCK4	673
ADCK5	226
ADCY1	88
ADCY10	1
ADCY10P1	58
ADCY2	1
ADCY3	1404
ADCY4	26
ADCY5	478
ADCY6	3695
ADCY7	1359
ADCY8	0
ADCY9	433
ADCYAP1	1
ADCYAP1R1	1
ADD1	7684
ADD2	167
ADD3	3114
ADD3-AS1	3
ADGB	0
ADGRA1	0
ADGRA1-AS1	0
ADGRA2	23
ADGRA3	2705
ADGRB1	10
ADGRB2	46
ADGRB3	85
ADGRD1	1
ADGRE1	0
ADGRE2	7
ADGRE3	0
ADGRE4P	0
ADGRE5	1456
ADGRF1	3422
ADGRF2	7
ADGRF3	22
ADGRF4	125
ADGRF5	4
ADGRG1	11008
ADGRG2	24
ADGRG3	4
ADGRG4	0
ADGRG5	36
ADGRG6	4295
ADGRG7	0
ADGRL1	762
ADGRL2	1802
ADGRL3	27
ADGRL3-AS1	0
ADGRL4	671
ADGRV1	108
ADH1A	1
ADH1B	0
ADH1C	4
ADH4	1
ADH5	4974
ADH6	9
ADH7	0
ADHFE1	50
ADI1	978
ADIG	0
ADIPOQ	0
ADIPOQ-AS1	0
ADIPOR1	2961
ADIPOR2	3675
ADIRF	66
ADK	1533
ADM	1647
ADM2	368
ADM5	83
ADNP	3912
ADNP-AS1	32
ADNP2	2094
ADO	833
ADORA1	614
ADORA2A	0
ADORA2A-AS1	2
ADORA2B	307
ADORA3	0
ADPGK	1476
ADPGK-AS1	0
ADPRH	272
ADPRHL1	9
ADPRHL2	1242
ADPRM	134
ADRA1A	0
ADRA1B	513
ADRA1D	0
ADRA2A	1
ADRA2B	5
ADRA2C	1
ADRB1	0
ADRB2	185
ADRB3	0
ADRBK1	2799
ADRBK2	171
ADRM1	3307
ADSL	2485
ADSS	2422
ADSSL1	26
ADTRP	26
AEBP1	4058
AEBP2	715
AEN	2105
AES	6897
AFAP1	2471
AFAP1-AS1	5
AFAP1L1	1345
AFAP1L2	1183
AFF1	3495
AFF2	48
AFF3	22
AFF4	7323
AFG3L1P	442
AFG3L2	2033
AFM	0
AFMID	298
AFP	14
AFTPH	1367
AGA	645
AGAP1	2040
AGAP1-IT1	6
AGAP11	7
AGAP2	4
AGAP2-AS1	5
AGAP3	1993
AGAP4	103
AGAP5	76
AGAP6	209
AGAP7P	13
AGAP9	10
AGBL1	0
AGBL1-AS1	0
AGBL2	18
AGBL3	28
AGBL4	0
AGBL4-IT1	0
AGBL5	913
AGBL5-AS1	0
AGER	110
AGFG1	4075
AGFG2	384
AGGF1	1178
AGK	953
AGL	1219
AGMAT	58
AGMO	1
AGO1	1283
AGO2	1294
AGO3	261
AGO4	1012
AGPAT1	2267
AGPAT2	1130
AGPAT3	3854
AGPAT4	1033
AGPAT4-IT1	6
AGPAT5	1401
AGPAT6	4079
AGPAT9	1043
AGPS	3222
AGR2	538
AGR3	0
AGRN	24808
AGRP	1
AGT	45
AGTPBP1	991
AGTR1	2
AGTR2	0
AGTRAP	756
AGXT	0
AGXT2	1
AHCTF1	2721
AHCTF1P1	13
AHCY	8248
AHCYL1	6465
AHCYL2	694
AHDC1	993
AHI1	488
AHNAK	64582
AHNAK2	2437
AHR	2960
AHRR	31
AHSA1	2994
AHSA2	647
AHSG	0
AHSP	0
AICDA	8
AIDA	5000
AIF1	0
AIF1L	11746
AIFM1	1454
AIFM2	608
AIFM3	8
AIG1	1612
AIM1	2836
AIM1L	88
AIM2	0
AIMP1	1598
AIMP2	475
AIP	874
AIPL1	0
AIRE	2
AIRN	0
AJAP1	108
AJUBA	2884
AK1	810
AK2	3873
AK3	2257
AK4	1690
AK5	458
AK6	475
AK7	195
AK8	10
AK9	108
AKAP1	1759
AKAP10	849
AKAP11	2111
AKAP12	34787
AKAP13	4385
AKAP14	0
AKAP17A	0
AKAP2	0
AKAP3	29
AKAP4	0
AKAP5	269
AKAP6	73
AKAP7	182
AKAP8	1407
AKAP8L	1582
AKAP9	2048
AKIP1	373
AKIRIN1	2740
AKIRIN2	1113
AKNA	2036
AKNAD1	2
AKR1A1	2605
AKR1B1	6880
AKR1B10	2
AKR1B15	0
AKR1C1	104
AKR1C2	68
AKR1C3	103
AKR1C4	0
AKR1C6P	1
AKR1C8P	0
AKR1D1	11
AKR1E2	36
AKR7A2	1256
AKR7A2P1	14
AKR7A3	8
AKR7L	3
AKT1	7633
AKT1S1	1338
AKT2	4257
AKT3	1972
AKTIP	654
ALAD	529
ALAS1	1685
ALAS2	1
ALB	1
ALCAM	20147
ALDH16A1	744
ALDH18A1	3419
ALDH1A1	376
ALDH1A2	2033
ALDH1A3	829
ALDH1B1	3430
ALDH1L1	13
ALDH1L1-AS1	0
ALDH1L1-AS2	0
ALDH1L2	91
ALDH2	1107
ALDH3A1	2
ALDH3A2	812
ALDH3B1	98
ALDH3B2	6
ALDH4A1	1001
ALDH5A1	178
ALDH6A1	281
ALDH7A1	2679
ALDH8A1	8
ALDH9A1	2087
ALDOA	29493
ALDOB	0
ALDOC	561
ALG1	456
ALG10	189
ALG10B	406
ALG11	197
ALG12	616
ALG13	901
ALG14	182
ALG1L	4
ALG1L2	1
ALG1L9P	7
ALG2	835
ALG3	989
ALG5	651
ALG6	445
ALG8	1201
ALG9	839
ALK	21
ALKBH1	278
ALKBH2	286
ALKBH3	425
ALKBH3-AS1	4
ALKBH4	185
ALKBH5	2256
ALKBH6	219
ALKBH7	306
ALKBH8	311
ALLC	0
ALMS1	848
ALMS1-IT1	6
ALMS1P	0
ALOX12	15
ALOX12-AS1	2
ALOX12B	2
ALOX12P2	35
ALOX15	1
ALOX15B	4
ALOX15P1	3
ALOX5	149
ALOX5AP	20
ALOXE3	21
ALPI	0
ALPK1	309
ALPK2	411
ALPK3	4510
ALPL	70
ALPP	0
ALPPL2	0
ALS2	2319
ALS2CL	1056
ALS2CR11	8
ALS2CR12	4
ALX1	3
ALX3	52
ALX4	0
ALYREF	2174
AMACR	26
AMBN	1
AMBP	1
AMBRA1	1311
AMD1	5019
AMDHD1	1
AMDHD2	298
AMELX	0
AMELY	0
AMER1	274
AMER2	2
AMER3	0
AMFR	2876
AMH	7
AMHR2	0
AMICA1	0
AMIGO1	92
AMIGO2	7431
AMIGO3	97
AMMECR1	2023
AMMECR1L	1838
AMN	4
AMN1	171
AMOT	2437
AMOTL1	5938
AMOTL2	8947
AMPD1	0
AMPD2	2591
AMPD3	375
AMPH	0
AMT	105
AMTN	0
AMY1A	0
AMY1B	0
AMY1C	0
AMY2A	0
AMY2B	76
AMZ1	70
AMZ2	1221
AMZ2P1	64
ANAPC1	3005
ANAPC10	242
ANAPC11	1130
ANAPC13	1706
ANAPC15	142
ANAPC16	1865
ANAPC1P1	0
ANAPC2	824
ANAPC4	736
ANAPC5	3093
ANAPC7	1633
ANG	14
ANGEL1	576
ANGEL2	631
ANGPT1	3
ANGPT2	9
ANGPT4	0
ANGPTL1	2
ANGPTL2	114
ANGPTL3	1
ANGPTL4	57
ANGPTL5	1
ANGPTL6	0
ANGPTL7	1
ANHX	0
ANK1	145
ANK2	396
ANK3	466
ANKAR	39
ANKDD1A	32
ANKDD1B	34
ANKEF1	311
ANKFN1	1
ANKFY1	2614
ANKH	289
ANKHD1	69
ANKHD1-EIF4EBP3	0
ANKIB1	2928
ANKK1	4
ANKLE1	108
ANKLE2	5076
ANKMY1	94
ANKMY2	458
ANKRA2	301
ANKRD1	968
ANKRD10	2020
ANKRD11	5606
ANKRD12	1144
ANKRD13A	2023
ANKRD13B	355
ANKRD13C	1078
ANKRD13D	950
ANKRD16	112
ANKRD17	5135
ANKRD18A	232
ANKRD18B	173
ANKRD18DP	3
ANKRD19P	6
ANKRD2	72
ANKRD20A1	0
ANKRD20A11P	0
ANKRD20A12P	4
ANKRD20A19P	1
ANKRD20A2	0
ANKRD20A3	0
ANKRD20A4	10
ANKRD20A5P	7
ANKRD20A8P	6
ANKRD20A9P	134
ANKRD22	38
ANKRD23	64
ANKRD24	2
ANKRD26	446
ANKRD26P1	0
ANKRD26P3	0
ANKRD27	1047
ANKRD28	3127
ANKRD29	103
ANKRD30A	0
ANKRD30B	0
ANKRD30BL	2
ANKRD30BP2	3
ANKRD30BP3	0
ANKRD31	4
ANKRD32	212
ANKRD33	0
ANKRD33B	910
ANKRD34A	6
ANKRD34B	356
ANKRD34C	0
ANKRD34C-AS1	0
ANKRD35	26
ANKRD36	160
ANKRD36B	181
ANKRD36BP1	351
ANKRD36BP2	4
ANKRD36C	137
ANKRD37	58
ANKRD39	299
ANKRD40	2192
ANKRD42	468
ANKRD44	234
ANKRD44-IT1	0
ANKRD45	30
ANKRD46	293
ANKRD49	209
ANKRD50	1854
ANKRD52	9391
ANKRD53	10
ANKRD54	522
ANKRD55	1
ANKRD6	270
ANKRD60	0
ANKRD61	22
ANKRD62	0
ANKRD62P1-PARP4P3	0
ANKRD63	0
ANKRD65	43
ANKRD66	0
ANKRD7	16
ANKRD9	165
ANKS1A	1769
ANKS1B	1
ANKS3	390
ANKS4B	1
ANKS6	1929
ANKUB1	0
ANKZF1	1077
ANLN	12814
ANO1	17
ANO1-AS2	0
ANO10	2030
ANO2	7
ANO3	0
ANO4	8
ANO5	177
ANO6	5471
ANO7	93
ANO8	530
ANO9	1175
ANOS1	358
ANP32A	3609
ANP32A-IT1	9
ANP32AP1	0
ANP32B	5771
ANP32C	0
ANP32D	0
ANP32E	4899
ANPEP	1052
ANTXR1	1004
ANTXR2	2516
ANTXRL	0
ANTXRLP1	0
ANXA1	12575
ANXA10	0
ANXA11	8518
ANXA13	4
ANXA2	73590
ANXA2P1	7
ANXA2P2	30
ANXA2P3	0
ANXA2R	33
ANXA3	9317
ANXA4	4605
ANXA5	14408
ANXA6	2663
ANXA7	5154
ANXA8	2
ANXA8L1	5
ANXA9	133
AOAH	4
AOAH-IT1	0
AOC1	45
AOC2	22
AOC3	10
AOC4P	0
AOX1	118
AOX2P	0
AP1AR	727
AP1B1	5051
AP1B1P1	0
AP1G1	4475
AP1G2	1234
AP1M1	2217
AP1M2	1541
AP1S1	2413
AP1S2	1278
AP1S3	1751
AP2A1	3126
AP2A2	3367
AP2B1	21775
AP2M1	11285
AP2S1	2432
AP3B1	2464
AP3B2	21
AP3D1	7855
AP3M1	2466
AP3M2	518
AP3S1	1318
AP3S2	4
AP4B1	237
AP4B1-AS1	6
AP4E1	811
AP4M1	463
AP4S1	176
AP5B1	1752
AP5M1	1048
AP5S1	366
AP5Z1	841
APAF1	1282
APBA1	21
APBA2	523
APBA3	224
APBB1	963
APBB1IP	57
APBB2	1689
APBB3	166
APC	1161
APC2	36
APCDD1	2
APCDD1L	58
APCDD1L-AS1	6
APCS	0
APEH	5444
APELA	0
APEX1	4852
APEX2	846
APH1A	5688
APH1B	118
API5	5011
APIP	356
APITD1	29
APITD1-CORT	0
APLF	175
APLN	7
APLNR	0
APLP1	21
APLP2	31684
APMAP	3966
APOA1	0
APOA1-AS	1
APOA1BP	1355
APOA2	0
APOA4	0
APOA5	0
APOB	0
APOBEC1	0
APOBEC2	5
APOBEC3A	0
APOBEC3A_B	0
APOBEC3B	468
APOBEC3B-AS1	0
APOBEC3C	534
APOBEC3D	12
APOBEC3F	129
APOBEC3G	43
APOBEC3H	0
APOBEC4	0
APOBR	3
APOC1	60
APOC1P1	0
APOC2	0
APOC3	0
APOC4	0
APOC4-APOC2	0
APOD	0
APOE	175
APOF	0
APOH	0
APOL1	247
APOL2	819
APOL3	51
APOL4	0
APOL5	0
APOL6	690
APOLD1	168
APOM	26
APOO	347
APOOL	716
APOOP5	0
APOPT1	716
APP	44583
APPBP2	1338
APPL1	2207
APPL2	1606
APRT	1981
APTR	120
APTX	905
AQP1	38
AQP10	0
AQP11	28
AQP12A	0
AQP12B	0
AQP2	0
AQP3	45
AQP4	58
AQP4-AS1	4
AQP5	9
AQP6	1
AQP7	1
AQP7P1	11
AQP7P3	19
AQP8	0
AQP9	1
AQR	1875
AR	4
ARAF	1622
ARAP1	3227
ARAP2	1063
ARAP3	832
ARC	31
ARCN1	7254
AREG	95
AREL1	2963
ARF1	12191
ARF3	9698
ARF4	8113
ARF5	3257
ARF6	6656
ARFGAP1	2830
ARFGAP2	2699
ARFGAP3	3218
ARFGEF1	4453
ARFGEF2	2914
ARFGEF3	2046
ARFIP1	1378
ARFIP2	1262
ARFRP1	742
ARG1	5
ARG2	1014
ARGFX	0
ARGFXP2	0
ARGLU1	2026
ARHGAP1	3204
ARHGAP10	834
ARHGAP11A	4304
ARHGAP11B	147
ARHGAP12	1449
ARHGAP15	0
ARHGAP17	2203
ARHGAP18	3669
ARHGAP19	685
ARHGAP19-SLIT1	0
ARHGAP20	3
ARHGAP21	4390
ARHGAP22	656
ARHGAP23	3706
ARHGAP24	934
ARHGAP25	3
ARHGAP26	1280
ARHGAP26-AS1	0
ARHGAP26-IT1	1
ARHGAP27	1326
ARHGAP28	34
ARHGAP29	22997
ARHGAP30	23
ARHGAP31	549
ARHGAP31-AS1	4
ARHGAP32	901
ARHGAP33	537
ARHGAP35	4365
ARHGAP36	2
ARHGAP39	352
ARHGAP4	446
ARHGAP40	228
ARHGAP42	678
ARHGAP44	346
ARHGAP5	4609
ARHGAP5-AS1	106
ARHGAP6	319
ARHGAP8	5
ARHGAP9	0
ARHGDIA	12460
ARHGDIB	572
ARHGDIG	2
ARHGEF1	3445
ARHGEF10	1916
ARHGEF10L	1551
ARHGEF11	1834
ARHGEF12	7864
ARHGEF15	10
ARHGEF16	1133
ARHGEF17	2201
ARHGEF18	3025
ARHGEF19	234
ARHGEF2	2573
ARHGEF25	91
ARHGEF26	179
ARHGEF26-AS1	0
ARHGEF28	4573
ARHGEF3	749
ARHGEF3-AS1	0
ARHGEF33	10
ARHGEF34P	165
ARHGEF35	710
ARHGEF37	322
ARHGEF38	189
ARHGEF38-IT1	1
ARHGEF39	220
ARHGEF4	192
ARHGEF40	3093
ARHGEF5	981
ARHGEF6	41
ARHGEF7	1716
ARHGEF7-AS1	0
ARHGEF7-AS2	1
ARHGEF9	630
ARHGEF9-IT1	0
ARID1A	5538
ARID1B	2693
ARID2	1091
ARID3A	1127
ARID3B	1508
ARID3C	2
ARID4A	539
ARID4B	1427
ARID5A	565
ARID5B	2411
ARIH1	2172
ARIH2	2815
ARIH2OS	14
ARL1	2005
ARL10	253
ARL11	9
ARL13A	2
ARL13B	414
ARL14	25
ARL14EP	514
ARL14EPL	1
ARL15	252
ARL16	908
ARL17A	104
ARL17B	0
ARL2	568
ARL2-SNX15	1
ARL2BP	1487
ARL3	1096
ARL4A	862
ARL4C	16794
ARL4D	215
ARL5A	1320
ARL5B	1426
ARL5C	0
ARL6	119
ARL6IP1	14267
ARL6IP4	3241
ARL6IP5	4021
ARL6IP6	1054
ARL8A	1449
ARL8B	2575
ARL9	10
ARMC1	1378
ARMC10	1311
ARMC12	2
ARMC2	51
ARMC2-AS1	0
ARMC3	7
ARMC4	49
ARMC5	333
ARMC6	1434
ARMC7	387
ARMC8	1153
ARMC9	877
ARMCX1	408
ARMCX2	969
ARMCX3	1517
ARMCX4	285
ARMCX5	233
ARMCX5-GPRASP2	16
ARMCX6	571
ARMS2	2
ARMT1	2340
ARNT	1302
ARNT2	1951
ARNTL	252
ARNTL2	2594
ARNTL2-AS1	2
ARPC1A	4075
ARPC1B	5444
ARPC2	12292
ARPC3	7037
ARPC4	3249
ARPC4-TTLL3	0
ARPC5	4615
ARPC5L	1358
ARPIN	939
ARPP19	9544
ARPP21	7
ARR3	16
ARRB1	1080
ARRB2	563
ARRDC1	1068
ARRDC1-AS1	221
ARRDC2	246
ARRDC3	3193
ARRDC3-AS1	21
ARRDC4	599
ARRDC5	0
ARSA	903
ARSB	1208
ARSD	1284
ARSE	136
ARSF	0
ARSG	45
ARSH	0
ARSI	161
ARSJ	1855
ARSK	356
ART1	0
ART3	0
ART4	0
ART5	3
ARTN	48
ARV1	249
ARVCF	1179
ARX	0
AS3MT	0
ASAH1	2633
ASAH2	14
ASAH2B	22
ASAP1	3048
ASAP1-IT1	1
ASAP1-IT2	2
ASAP2	5423
ASAP3	468
ASB1	1412
ASB10	0
ASB11	0
ASB12	6
ASB13	382
ASB14	23
ASB15	0
ASB16	19
ASB16-AS1	91
ASB17	0
ASB18	1
ASB2	24
ASB3	29
ASB4	0
ASB5	0
ASB6	841
ASB7	642
ASB8	421
ASB9	200
ASB9P1	0
ASCC1	947
ASCC2	1924
ASCC3	2992
ASCL1	0
ASCL2	1
ASCL3	0
ASCL4	0
ASCL5	3
ASF1A	604
ASF1B	1920
ASGR1	45
ASGR2	0
ASH1L	1983
ASH1L-AS1	24
ASH2L	1424
ASIC1	102
ASIC2	34
ASIC3	9
ASIC4	0
ASIC5	0
ASIP	0
ASL	1376
ASMT	0
ASMTL	0
ASMTL-AS1	0
ASNA1	2115
ASNS	1325
ASNSD1	1030
ASPA	0
ASPDH	1
ASPG	0
ASPH	13323
ASPHD1	382
ASPHD2	625
ASPM	3455
ASPN	2
ASPRV1	3
ASPSCR1	408
ASRGL1	459
ASS1	82
ASTE1	101
ASTL	0
ASTN1	17
ASTN2	148
ASTN2-AS1	0
ASUN	747
ASXL1	4509
ASXL2	1818
ASXL3	20
ASZ1	0
ATAD1	1858
ATAD2	3797
ATAD2B	430
ATAD3A	1756
ATAD3B	1212
ATAD3C	22
ATAD5	540
ATAT1	297
ATCAY	1
ATE1	1405
ATE1-AS1	1
ATF1	543
ATF2	1758
ATF3	5532
ATF4	13177
ATF5	885
ATF6	2806
ATF6B	2808
ATF7	1302
ATF7IP	2020
ATF7IP2	74
ATG10	273
ATG101	1102
ATG12	1045
ATG13	2146
ATG14	529
ATG16L1	2053
ATG16L2	526
ATG2A	1150
ATG2B	1357
ATG3	1066
ATG4A	241
ATG4B	1521
ATG4C	270
ATG4D	368
ATG5	1248
ATG7	973
ATG9A	2664
ATG9B	23
ATHL1	708
ATIC	3628
ATL1	189
ATL2	2181
ATL3	2756
ATM	1596
ATMIN	2082
ATN1	6529
ATOH1	0
ATOH7	4
ATOH8	2
ATOX1	679
ATP10A	601
ATP10B	7
ATP10D	1301
ATP11A	9917
ATP11A-AS1	1
ATP11AUN	0
ATP11B	2079
ATP11C	1093
ATP12A	1
ATP13A1	1906
ATP13A2	2501
ATP13A3	6533
ATP13A4	1
ATP13A4-AS1	0
ATP13A5	1
ATP13A5-AS1	0
ATP1A1	21997
ATP1A1-AS1	31
ATP1A2	0
ATP1A3	3
ATP1A4	0
ATP1B1	4429
ATP1B2	1
ATP1B3	3440
ATP1B4	0
ATP2A1	19
ATP2A1-AS1	15
ATP2A2	11748
ATP2A3	21
ATP2B1	1496
ATP2B2	0
ATP2B2-IT2	0
ATP2B3	0
ATP2B4	6571
ATP2C1	7566
ATP2C2	312
ATP4A	0
ATP4B	0
ATP5A1	13186
ATP5B	18428
ATP5C1	4366
ATP5D	898
ATP5E	2
ATP5EP2	0
ATP5F1	3630
ATP5G1	1358
ATP5G2	3627
ATP5G3	4587
ATP5H	2263
ATP5I	1287
ATP5J	1351
ATP5J2	477
ATP5J2-PTCD1	0
ATP5L	2972
ATP5L2	0
ATP5O	2748
ATP5S	186
ATP5SL	1606
ATP6AP1	3744
ATP6AP1L	57
ATP6AP2	2731
ATP6V0A1	2084
ATP6V0A2	1092
ATP6V0A4	75
ATP6V0B	1901
ATP6V0C	3062
ATP6V0CP3	0
ATP6V0D1	2618
ATP6V0D2	8
ATP6V0E1	2704
ATP6V0E2	774
ATP6V0E2-AS1	20
ATP6V1A	2553
ATP6V1B1	7
ATP6V1B1-AS1	7
ATP6V1B2	6749
ATP6V1C1	2189
ATP6V1C2	29
ATP6V1D	2740
ATP6V1E1	3335
ATP6V1E2	56
ATP6V1F	1857
ATP6V1G1	2725
ATP6V1G2	21
ATP6V1G2-DDX39B	0
ATP6V1G3	0
ATP6V1H	1854
ATP7A	339
ATP7B	1017
ATP8A1	873
ATP8A2	320
ATP8B1	1857
ATP8B2	1077
ATP8B3	217
ATP8B4	0
ATP8B5P	1
ATP9A	2522
ATP9B	506
ATPAF1	1044
ATPAF2	313
ATPIF1	1459
ATR	1220
ATRAID	1475
ATRIP	406
ATRN	2493
ATRNL1	263
ATRX	2977
ATXN1	1006
ATXN10	5221
ATXN1L	2525
ATXN2	1378
ATXN2L	6000
ATXN3	418
ATXN3L	0
ATXN7	997
ATXN7L1	200
ATXN7L2	231
ATXN7L3	2956
ATXN7L3B	3221
ATXN8OS	0
AUH	266
AUNIP	279
AUP1	2490
AURKA	2615
AURKAIP1	1746
AURKAPS1	22
AURKB	2050
AURKC	4
AUTS2	1353
AVEN	351
AVIL	34
AVL9	2198
AVP	0
AVPI1	267
AVPR1A	13
AVPR1B	0
AVPR2	8
AWAT1	0
AWAT2	0
AXDND1	7
AXIN1	1667
AXIN2	133
AXL	19065
AZGP1	0
AZGP1P1	0
AZI2	955
AZIN1	7654
AZIN1-AS1	12
AZIN2	48
AZU1	0
B2M	6841
B3GALNT1	536
B3GALNT2	1125
B3GALT1	19
B3GALT2	1
B3GALT4	110
B3GALT5	854
B3GALT5-AS1	199
B3GALT6	632
B3GAT1	15
B3GAT2	0
B3GAT3	1172
B3GLCT	480
B3GNT2	979
B3GNT3	614
B3GNT4	44
B3GNT5	1342
B3GNT6	1
B3GNT7	466
B3GNT8	57
B3GNT9	30
B3GNTL1	114
B4GALNT1	11
B4GALNT2	62
B4GALNT3	1419
B4GALNT4	531
B4GALT1	5692
B4GALT1-AS1	10
B4GALT2	1903
B4GALT3	1305
B4GALT4	939
B4GALT4-AS1	0
B4GALT5	6436
B4GALT6	700
B4GALT7	604
B4GAT1	465
B9D1	313
B9D2	68
BAALC	2
BAALC-AS1	1
BAALC-AS2	1
BAAT	2
BABAM1	2323
BACE1	1352
BACE1-AS	18
BACE2	3267
BACH1	2052
BACH1-IT2	4
BACH2	255
BAD	588
BAG1	948
BAG2	822
BAG3	1598
BAG4	408
BAG5	2538
BAG6	8534
BAGE	0
BAGE2	0
BAGE3	0
BAGE4	0
BAGE5	0
BAHCC1	953
BAHD1	1272
BAIAP2	1354
BAIAP2-AS1	990
BAIAP2L1	2532
BAIAP2L2	243
BAIAP3	55
BAK1	1103
BAMBI	277
BANCR	0
BANF1	4000
BANF2	0
BANK1	17
BANP	311
BAP1	3395
BARD1	708
BARHL1	0
BARHL2	0
BARX1	1
BARX2	34
BASP1	2339
BASP1P1	0
BATF	0
BATF2	55
BATF3	8
BAX	2935
BAZ1A	3204
BAZ1B	5706
BAZ2A	6160
BAZ2B	1034
BBC3	294
BBIP1	225
BBOX1	0
BBOX1-AS1	1
BBS1	602
BBS10	415
BBS12	118
BBS2	800
BBS4	338
BBS5	174
BBS7	743
BBS9	224
BBX	3048
BCAM	2616
BCAN	25
BCAP29	1701
BCAP31	6227
BCAR1	3555
BCAR3	3948
BCAR4	0
BCAS1	32
BCAS2	1005
BCAS3	315
BCAS4	260
BCAT1	452
BCAT2	742
BCCIP	1561
BCDIN3D	29
BCDIN3D-AS1	11
BCHE	101
BCKDHA	644
BCKDHB	713
BCKDK	1443
BCL10	2236
BCL11A	108
BCL11B	17
BCL2	318
BCL2A1	4
BCL2L1	9900
BCL2L10	7
BCL2L11	946
BCL2L12	720
BCL2L13	1994
BCL2L14	1
BCL2L15	12
BCL2L2	1275
BCL2L2-PABPN1	0
BCL3	395
BCL6	684
BCL6B	6
BCL7A	1306
BCL7B	1551
BCL7C	242
BCL9	3205
BCL9L	4962
BCLAF1	7893
BCO1	62
BCO2	6
BCOR	1729
BCORL1	842
BCORP1	0
BCR	3612
BCRP2	95
BCRP3	21
BCS1L	552
BCYRN1	13
BDH1	570
BDH2	970
BDKRB1	14
BDKRB2	185
BDNF	392
BDNF-AS	20
BDP1	2060
BEAN1	761
BEAN1-AS1	20
BECN1	1272
BECN2	0
BEGAIN	7
BEND2	0
BEND3	511
BEND3P3	249
BEND4	0
BEND5	60
BEND6	83
BEND7	614
BEST1	8
BEST2	0
BEST3	45
BEST4	40
BET1	552
BET1L	1562
BEX1	20
BEX2	219
BEX4	1143
BEX5	35
BFAR	2675
BFSP1	89
BFSP2	0
BGLAP	1
BGLT3	0
BGN	56
BHLHA15	1
BHLHA9	0
BHLHB9	137
BHLHE22	0
BHLHE23	0
BHLHE40	14304
BHLHE40-AS1	14
BHLHE41	140
BHMG1	0
BHMT	18
BHMT2	108
BICC1	12370
BICD1	1348
BICD2	2414
BID	726
BIK	74
BIN1	3492
BIN2	0
BIN3	1100
BIN3-IT1	4
BIRC2	3434
BIRC3	1351
BIRC5	2795
BIRC6	4430
BIRC6-AS2	0
BIRC7	15
BIRC8	0
BISPR	20
BIVM	749
BIVM-ERCC5	0
BLACAT1	147
BLACE	0
BLCAP	996
BLID	0
BLK	0
BLM	907
BLMH	1325
BLNK	44
BLOC1S1	72
BLOC1S1-RDH5	0
BLOC1S2	1007
BLOC1S3	280
BLOC1S4	263
BLOC1S5	0
BLOC1S5-TXNDC5	0
BLOC1S6	2494
BLVRA	1259
BLVRB	521
BLZF1	903
BMF	1482
BMI1	8
BMP1	2656
BMP10	0
BMP15	0
BMP2	3405
BMP2K	878
BMP3	24
BMP4	100
BMP5	6
BMP6	69
BMP7	18
BMP7-AS1	0
BMP8A	25
BMP8B	81
BMPER	16
BMPR1A	1387
BMPR1B	286
BMPR1B-AS1	0
BMPR2	3759
BMS1	2844
BMS1P17	0
BMS1P18	0
BMS1P20	740
BMS1P21	3
BMS1P4	94
BMS1P5	43
BMS1P6	2
BMX	0
BNC1	1752
BNC2	583
BNIP1	304
BNIP2	1867
BNIP3	1621
BNIP3L	3279
BNIPL	12
BOC	99
BOD1	722
BOD1L1	3116
BOD1L2	0
BOK	1861
BOK-AS1	1
BOLA1	143
BOLA2	0
BOLA2B	0
BOLA3	354
BOLA3-AS1	184
BOLL	0
BOP1	1611
BORA	415
BPESC1	0
BPGM	645
BPHL	388
BPI	0
BPIFA1	0
BPIFA2	0
BPIFA3	0
BPIFA4P	0
BPIFB1	1
BPIFB2	0
BPIFB3	0
BPIFB4	0
BPIFB6	0
BPIFC	0
BPNT1	1083
BPTF	3049
BPY2	0
BPY2B	0
BPY2C	0
BRAF	304
BRAP	828
BRAT1	876
BRCA1	1708
BRCA2	762
BRCAT107	0
BRCAT54	32
BRCC3	1220
BRD1	983
BRD2	7662
BRD3	1268
BRD4	3314
BRD7	2828
BRD7P3	0
BRD8	1846
BRD9	1586
BRDT	0
BRDTP1	0
BRE	1086
BRE-AS1	5
BREA2	10
BRF1	729
BRF2	333
BRI3	1540
BRI3BP	215
BRICD5	56
BRINP1	188
BRINP2	5
BRINP3	2
BRIP1	1171
BRIX1	1277
BRK1	4287
BRMS1	1483
BRMS1L	335
BROX	1458
BRPF1	981
BRPF3	1851
BRS3	0
BRSK1	362
BRSK2	10
BRWD1	1019
BRWD1-AS1	0
BRWD1-IT2	2
BRWD3	838
BSCL2	27
BSDC1	2608
BSG	16536
BSN	5
BSN-AS2	0
BSND	1
BSPH1	0
BSPRY	872
BST1	213
BST2	297
BSX	0
BTAF1	1841
BTBD1	2330
BTBD10	1799
BTBD11	742
BTBD16	21
BTBD17	0
BTBD18	1
BTBD19	124
BTBD2	1661
BTBD3	1950
BTBD6	1229
BTBD7	4212
BTBD8	24
BTBD9	477
BTC	58
BTD	280
BTF3	11108
BTF3L4	2654
BTF3P11	0
BTG1	3608
BTG2	1131
BTG3	1639
BTG4	0
BTK	1
BTLA	1
BTN1A1	0
BTN2A1	1103
BTN2A2	623
BTN2A3P	51
BTN3A1	301
BTN3A2	467
BTN3A3	88
BTNL10	0
BTNL2	1
BTNL3	0
BTNL8	0
BTNL9	0
BTRC	691
BUB1	4299
BUB1B	2930
BUB3	4086
BUD13	784
BUD31	728
BVES	139
BVES-AS1	4
BYSL	979
BZRAP1	379
BZRAP1-AS1	1
BZW1	20539
BZW2	2216
C10orf10	531
C10orf105	0
C10orf107	4
C10orf11	119
C10orf111	7
C10orf113	0
C10orf12	274
C10orf120	0
C10orf126	3
C10orf128	11
C10orf131	4
C10orf142	0
C10orf2	671
C10orf25	40
C10orf32	168
C10orf32-ASMT	0
C10orf35	305
C10orf53	0
C10orf54	244
C10orf55	100
C10orf62	5
C10orf67	46
C10orf71	0
C10orf71-AS1	0
C10orf76	1024
C10orf82	46
C10orf88	299
C10orf90	0
C10orf91	4
C10orf95	5
C10orf99	1
C11orf1	201
C11orf16	11
C11orf21	1
C11orf24	1201
C11orf30	716
C11orf31	775
C11orf39	0
C11orf40	0
C11orf42	1
C11orf44	1
C11orf45	103
C11orf49	837
C11orf52	0
C11orf53	0
C11orf54	493
C11orf57	936
C11orf58	4847
C11orf63	148
C11orf65	8
C11orf68	900
C11orf70	28
C11orf71	44
C11orf72	123
C11orf73	682
C11orf74	174
C11orf80	664
C11orf84	1209
C11orf85	1
C11orf86	0
C11orf87	0
C11orf88	0
C11orf91	17
C11orf94	3
C11orf95	977
C11orf96	21
C11orf97	1
C11orf98	2
C12orf10	830
C12orf29	565
C12orf4	644
C12orf40	0
[truncated: 24,369 more rows]
