# Supplementary material for: Characterization of alternative mRNA splicing in cultured cell populations representing progressive stages of human fetal kidney development
Source: Sci Rep. 2022 Nov 15;12:19548. doi: 10.1038/s41598-022-24147-z (PMC9666651; doi:10.1038/s41598-022-24147-z)
Supplement: Supplementary file 13 — Supplementary Information 13. [file 41598_2022_24147_MOESM13_ESM.zip › _Program/Data/count_res/NPS3]

A1BG	14
A1BG-AS1	6
A1CF	2
A2M	9
A2M-AS1	8
A2ML1	2
A2MP1	0
A3GALT2	4
A4GALT	839
A4GNT	2
AA06	0
AAAS	1636
AACS	3414
AACSP1	0
AADAC	0
AADACL2	0
AADACL2-AS1	0
AADACL3	2
AADACL4	0
AADACP1	0
AADAT	428
AAED1	365
AAGAB	2879
AAK1	1676
AAMDC	275
AAMP	3688
AANAT	7
AAR2	1243
AARD	0
AARS	6071
AARS2	908
AARSD1	0
AASDH	386
AASDHPPT	1776
AASS	443
AATBC	4
AATF	3481
AATK	16
AATK-AS1	0
ABALON	242
ABAT	147
ABCA1	823
ABCA10	3
ABCA11P	198
ABCA12	737
ABCA13	143
ABCA17P	1
ABCA2	781
ABCA3	1555
ABCA4	4
ABCA5	142
ABCA6	3
ABCA7	866
ABCA8	1
ABCA9	0
ABCA9-AS1	0
ABCB1	159
ABCB10	1050
ABCB11	0
ABCB4	10
ABCB5	0
ABCB6	571
ABCB7	661
ABCB8	1142
ABCB9	313
ABCC1	3912
ABCC10	815
ABCC11	0
ABCC12	5
ABCC13	0
ABCC2	14
ABCC3	605
ABCC4	5896
ABCC5	2087
ABCC5-AS1	1
ABCC6	56
ABCC6P1	7
ABCC6P2	7
ABCC8	0
ABCC9	291
ABCD1	294
ABCD2	0
ABCD3	2060
ABCD4	1328
ABCE1	6283
ABCF1	4643
ABCF2	3396
ABCF3	1329
ABCG1	2
ABCG2	12
ABCG4	3
ABCG5	3
ABCG8	0
ABHD1	0
ABHD10	680
ABHD11	2471
ABHD11-AS1	14
ABHD12	2402
ABHD12B	11
ABHD13	920
ABHD14A	56
ABHD14A-ACY1	0
ABHD14B	930
ABHD15	450
ABHD16A	953
ABHD16B	38
ABHD17A	513
ABHD17B	480
ABHD17C	793
ABHD2	7415
ABHD3	1331
ABHD4	953
ABHD5	1733
ABHD6	156
ABHD8	294
ABI1	3474
ABI2	2056
ABI3	0
ABI3BP	11
ABL1	4632
ABL2	3856
ABLIM1	4278
ABLIM2	2
ABLIM3	860
ABO	210
ABR	8809
ABRA	2
ABRACL	2850
ABT1	859
ABTB1	558
ABTB2	2135
ACAA1	1514
ACAA2	3386
ACACA	8993
ACACB	126
ACAD10	568
ACAD11	50
ACAD8	503
ACAD9	1543
ACADL	10
ACADM	1388
ACADS	413
ACADSB	607
ACADVL	13265
ACAN	1
ACAP1	41
ACAP2	1876
ACAP3	869
ACAT1	1791
ACAT2	5864
ACBD3	1982
ACBD4	259
ACBD5	2045
ACBD6	1129
ACBD7	88
ACCS	161
ACCSL	0
ACD	915
ACE	104
ACE2	11
ACER1	0
ACER2	173
ACER3	1785
ACHE	27
ACIN1	6814
ACKR1	0
ACKR2	113
ACKR3	0
ACKR4	5
ACLY	21247
ACMSD	12
ACO1	4155
ACO2	2104
ACOT1	76
ACOT11	64
ACOT12	0
ACOT13	637
ACOT2	296
ACOT4	65
ACOT6	3
ACOT7	3460
ACOT8	298
ACOT9	2590
ACOX1	1552
ACOX2	11
ACOX3	401
ACOXL	85
ACP1	3082
ACP2	1009
ACP5	177
ACP6	474
ACPP	64
ACPT	7
ACR	2
ACRBP	4
ACRC	29
ACRV1	10
ACSBG1	7
ACSBG2	3
ACSF2	830
ACSF3	486
ACSL1	4676
ACSL3	8371
ACSL4	8542
ACSL5	227
ACSL6	0
ACSM1	17
ACSM2A	0
ACSM2B	0
ACSM3	135
ACSM4	0
ACSM5	0
ACSM6	0
ACSS1	152
ACSS2	2175
ACSS3	95
ACTA1	2
ACTA2	92
ACTA2-AS1	1
ACTB	218609
ACTBL2	74
ACTC1	1
ACTG1	231497
ACTG1P17	4
ACTG1P20	34
ACTG1P4	2
ACTG2	1
ACTL10	19
ACTL6A	3852
ACTL6B	0
ACTL7A	0
ACTL7B	1
ACTL8	1
ACTL9	0
ACTN1	36964
ACTN1-AS1	2
ACTN2	3
ACTN3	0
ACTN4	53675
ACTR10	2215
ACTR1A	7337
ACTR1B	2086
ACTR2	20589
ACTR3	20003
ACTR3B	203
ACTR3BP2	0
ACTR3BP5	0
ACTR3C	84
ACTR5	294
ACTR6	717
ACTR8	1121
ACTRT1	0
ACTRT2	0
ACTRT3	99
ACVR1	1072
ACVR1B	1649
ACVR1C	22
ACVR2A	226
ACVR2B	558
ACVR2B-AS1	12
ACVRL1	18
ACY1	1
ACY3	0
ACYP1	444
ACYP2	77
ADA	200
ADAD1	0
ADAD2	1
ADAL	265
ADAM10	10347
ADAM11	19
ADAM12	333
ADAM15	6539
ADAM17	2447
ADAM18	1
ADAM19	760
ADAM1A	86
ADAM2	0
ADAM20	1
ADAM20P1	0
ADAM21	4
ADAM21P1	1
ADAM22	36
ADAM23	12
ADAM28	3
ADAM29	0
ADAM30	0
ADAM32	10
ADAM33	0
ADAM3A	0
ADAM5	0
ADAM6	0
ADAM7	0
ADAM8	789
ADAM9	25316
ADAMDEC1	0
ADAMTS1	19904
ADAMTS10	5
ADAMTS12	33
ADAMTS13	59
ADAMTS14	263
ADAMTS15	205
ADAMTS16	4
ADAMTS17	95
ADAMTS18	21
ADAMTS19	15
ADAMTS19-AS1	0
ADAMTS2	1
ADAMTS20	3
ADAMTS3	727
ADAMTS4	1
ADAMTS5	353
ADAMTS6	432
ADAMTS7	302
ADAMTS7P1	0
ADAMTS8	2
ADAMTS9	11451
ADAMTS9-AS1	37
ADAMTS9-AS2	58
ADAMTSL1	111
ADAMTSL2	0
ADAMTSL3	461
ADAMTSL4	531
ADAMTSL4-AS1	3
ADAMTSL5	97
ADAP1	790
ADAP2	157
ADAR	12332
ADARB1	233
ADARB2	0
ADARB2-AS1	0
ADAT1	1147
ADAT2	325
ADAT3	21
ADCK1	177
ADCK2	907
ADCK3	282
ADCK4	697
ADCK5	285
ADCY1	100
ADCY10	3
ADCY10P1	58
ADCY2	0
ADCY3	1717
ADCY4	37
ADCY5	639
ADCY6	4168
ADCY7	1593
ADCY8	0
ADCY9	480
ADCYAP1	0
ADCYAP1R1	0
ADD1	8449
ADD2	59
ADD3	3705
ADD3-AS1	3
ADGB	0
ADGRA1	0
ADGRA1-AS1	0
ADGRA2	13
ADGRA3	3167
ADGRB1	2
ADGRB2	23
ADGRB3	34
ADGRD1	0
ADGRE1	0
ADGRE2	25
ADGRE3	0
ADGRE4P	0
ADGRE5	1224
ADGRF1	6357
ADGRF2	8
ADGRF3	44
ADGRF4	258
ADGRF5	2
ADGRG1	10766
ADGRG2	28
ADGRG3	4
ADGRG4	2
ADGRG5	70
ADGRG6	5315
ADGRG7	2
ADGRL1	825
ADGRL2	1361
ADGRL3	4
ADGRL3-AS1	0
ADGRL4	302
ADGRV1	91
ADH1A	0
ADH1B	0
ADH1C	9
ADH4	0
ADH5	6208
ADH6	16
ADH7	0
ADHFE1	51
ADI1	1310
ADIG	0
ADIPOQ	0
ADIPOQ-AS1	0
ADIPOR1	3779
ADIPOR2	4495
ADIRF	122
ADK	2535
ADM	2102
ADM2	376
ADM5	96
ADNP	4590
ADNP-AS1	22
ADNP2	2159
ADO	945
ADORA1	638
ADORA2A	0
ADORA2A-AS1	0
ADORA2B	421
ADORA3	0
ADPGK	1982
ADPGK-AS1	1
ADPRH	288
ADPRHL1	13
ADPRHL2	1526
ADPRM	155
ADRA1A	1
ADRA1B	672
ADRA1D	1
ADRA2A	0
ADRA2B	3
ADRA2C	0
ADRB1	2
ADRB2	201
ADRB3	1
ADRBK1	3634
ADRBK2	163
ADRM1	3784
ADSL	2827
ADSS	3463
ADSSL1	24
ADTRP	48
AEBP1	3399
AEBP2	781
AEN	2240
AES	7347
AFAP1	2791
AFAP1-AS1	1
AFAP1L1	1730
AFAP1L2	2240
AFF1	4070
AFF2	14
AFF3	6
AFF4	8380
AFG3L1P	588
AFG3L2	2596
AFM	0
AFMID	352
AFP	6
AFTPH	1727
AGA	772
AGAP1	2215
AGAP1-IT1	8
AGAP11	4
AGAP2	4
AGAP2-AS1	3
AGAP3	2125
AGAP4	158
AGAP5	82
AGAP6	276
AGAP7P	25
AGAP9	8
AGBL1	0
AGBL1-AS1	0
AGBL2	24
AGBL3	27
AGBL4	0
AGBL4-IT1	0
AGBL5	933
AGBL5-AS1	1
AGER	152
AGFG1	4664
AGFG2	499
AGGF1	1436
AGK	1320
AGL	1491
AGMAT	91
AGMO	2
AGO1	1543
AGO2	1504
AGO3	307
AGO4	1127
AGPAT1	2262
AGPAT2	1293
AGPAT3	4402
AGPAT4	881
AGPAT4-IT1	10
AGPAT5	1799
AGPAT6	4679
AGPAT9	1358
AGPS	3935
AGR2	1590
AGR3	1
AGRN	22251
AGRP	0
AGT	26
AGTPBP1	1225
AGTR1	0
AGTR2	0
AGTRAP	747
AGXT	0
AGXT2	0
AHCTF1	3752
AHCTF1P1	15
AHCY	10350
AHCYL1	8281
AHCYL2	666
AHDC1	1048
AHI1	542
AHNAK	76735
AHNAK2	1434
AHR	3447
AHRR	16
AHSA1	3893
AHSA2	817
AHSG	2
AHSP	0
AICDA	2
AIDA	6184
AIF1	0
AIF1L	15976
AIFM1	1662
AIFM2	702
AIFM3	8
AIG1	1955
AIM1	5479
AIM1L	229
AIM2	0
AIMP1	2168
AIMP2	613
AIP	1014
AIPL1	0
AIRE	0
AIRN	0
AJAP1	201
AJUBA	3200
AK1	923
AK2	5165
AK3	2525
AK4	1928
AK5	328
AK6	619
AK7	200
AK8	13
AK9	122
AKAP1	2175
AKAP10	1001
AKAP11	2500
AKAP12	34555
AKAP13	4475
AKAP14	0
AKAP17A	0
AKAP2	0
AKAP3	55
AKAP4	0
AKAP5	244
AKAP6	54
AKAP7	235
AKAP8	1593
AKAP8L	1625
AKAP9	2714
AKIP1	530
AKIRIN1	2995
AKIRIN2	1250
AKNA	2535
AKNAD1	0
AKR1A1	2938
AKR1B1	6576
AKR1B10	4
AKR1B15	1
AKR1C1	45
AKR1C2	27
AKR1C3	46
AKR1C4	0
AKR1C6P	0
AKR1C8P	0
AKR1D1	16
AKR1E2	45
AKR7A2	1366
AKR7A2P1	5
AKR7A3	8
AKR7L	10
AKT1	8520
AKT1S1	1396
AKT2	4588
AKT3	2386
AKTIP	923
ALAD	591
ALAS1	2344
ALAS2	1
ALB	0
ALCAM	25589
ALDH16A1	732
ALDH18A1	4043
ALDH1A1	411
ALDH1A2	2550
ALDH1A3	1690
ALDH1B1	4213
ALDH1L1	23
ALDH1L1-AS1	0
ALDH1L1-AS2	0
ALDH1L2	118
ALDH2	1121
ALDH3A1	0
ALDH3A2	763
ALDH3B1	113
ALDH3B2	14
ALDH4A1	894
ALDH5A1	171
ALDH6A1	334
ALDH7A1	3321
ALDH8A1	13
ALDH9A1	2786
ALDOA	37532
ALDOB	1
ALDOC	778
ALG1	520
ALG10	256
ALG10B	527
ALG11	270
ALG12	812
ALG13	1127
ALG14	224
ALG1L	6
ALG1L2	1
ALG1L9P	14
ALG2	941
ALG3	1160
ALG5	884
ALG6	523
ALG8	1355
ALG9	1063
ALK	28
ALKBH1	327
ALKBH2	370
ALKBH3	559
ALKBH3-AS1	8
ALKBH4	164
ALKBH5	2408
ALKBH6	272
ALKBH7	296
ALKBH8	428
ALLC	0
ALMS1	916
ALMS1-IT1	14
ALMS1P	0
ALOX12	23
ALOX12-AS1	5
ALOX12B	3
ALOX12P2	80
ALOX15	3
ALOX15B	7
ALOX15P1	11
ALOX5	180
ALOX5AP	18
ALOXE3	25
ALPI	0
ALPK1	372
ALPK2	332
ALPK3	5579
ALPL	66
ALPP	0
ALPPL2	0
ALS2	2570
ALS2CL	1654
ALS2CR11	8
ALS2CR12	1
ALX1	1
ALX3	45
ALX4	1
ALYREF	2787
AMACR	15
AMBN	0
AMBP	2
AMBRA1	1295
AMD1	6422
AMDHD1	0
AMDHD2	281
AMELX	0
AMELY	0
AMER1	299
AMER2	0
AMER3	0
AMFR	2982
AMH	4
AMHR2	1
AMICA1	1
AMIGO1	88
AMIGO2	7303
AMIGO3	88
AMMECR1	2306
AMMECR1L	2098
AMN	3
AMN1	186
AMOT	2741
AMOTL1	7087
AMOTL2	10763
AMPD1	0
AMPD2	2460
AMPD3	488
AMPH	6
AMT	148
AMTN	0
AMY1A	0
AMY1B	0
AMY1C	0
AMY2A	0
AMY2B	93
AMZ1	74
AMZ2	1418
AMZ2P1	60
ANAPC1	4085
ANAPC10	362
ANAPC11	1471
ANAPC13	1953
ANAPC15	197
ANAPC16	2553
ANAPC1P1	2
ANAPC2	848
ANAPC4	952
ANAPC5	3819
ANAPC7	2047
ANG	19
ANGEL1	599
ANGEL2	780
ANGPT1	2
ANGPT2	5
ANGPT4	0
ANGPTL1	2
ANGPTL2	48
ANGPTL3	1
ANGPTL4	42
ANGPTL5	0
ANGPTL6	2
ANGPTL7	1
ANHX	0
ANK1	56
ANK2	229
ANK3	535
ANKAR	48
ANKDD1A	45
ANKDD1B	41
ANKEF1	431
ANKFN1	1
ANKFY1	3240
ANKH	294
ANKHD1	71
ANKHD1-EIF4EBP3	0
ANKIB1	3317
ANKK1	2
ANKLE1	146
ANKLE2	6172
ANKMY1	90
ANKMY2	500
ANKRA2	395
ANKRD1	1567
ANKRD10	1884
ANKRD11	6465
ANKRD12	1403
ANKRD13A	2627
ANKRD13B	401
ANKRD13C	1451
ANKRD13D	1098
ANKRD16	121
ANKRD17	5845
ANKRD18A	215
ANKRD18B	283
ANKRD18DP	1
ANKRD19P	8
ANKRD2	127
ANKRD20A1	0
ANKRD20A11P	0
ANKRD20A12P	6
ANKRD20A19P	2
ANKRD20A2	0
ANKRD20A3	1
ANKRD20A4	11
ANKRD20A5P	15
ANKRD20A8P	10
ANKRD20A9P	140
ANKRD22	132
ANKRD23	69
ANKRD24	3
ANKRD26	547
ANKRD26P1	1
ANKRD26P3	0
ANKRD27	1410
ANKRD28	3732
ANKRD29	40
ANKRD30A	0
ANKRD30B	0
ANKRD30BL	1
ANKRD30BP2	14
ANKRD30BP3	0
ANKRD31	22
ANKRD32	339
ANKRD33	0
ANKRD33B	1043
ANKRD34A	3
ANKRD34B	443
ANKRD34C	0
ANKRD34C-AS1	0
ANKRD35	22
ANKRD36	239
ANKRD36B	187
ANKRD36BP1	409
ANKRD36BP2	1
ANKRD36C	180
ANKRD37	70
ANKRD39	358
ANKRD40	2525
ANKRD42	535
ANKRD44	247
ANKRD44-IT1	0
ANKRD45	13
ANKRD46	320
ANKRD49	293
ANKRD50	1998
ANKRD52	9930
ANKRD53	7
ANKRD54	634
ANKRD55	0
ANKRD6	324
ANKRD60	0
ANKRD61	27
ANKRD62	0
ANKRD62P1-PARP4P3	2
ANKRD63	0
ANKRD65	67
ANKRD66	0
ANKRD7	17
ANKRD9	203
ANKS1A	1995
ANKS1B	1
ANKS3	364
ANKS4B	0
ANKS6	2359
ANKUB1	1
ANKZF1	1344
ANLN	17318
ANO1	20
ANO1-AS2	0
ANO10	2424
ANO2	3
ANO3	0
ANO4	6
ANO5	151
ANO6	6563
ANO7	94
ANO8	591
ANO9	1510
ANOS1	440
ANP32A	4516
ANP32A-IT1	2
ANP32AP1	0
ANP32B	7763
ANP32C	0
ANP32D	0
ANP32E	5854
ANPEP	1411
ANTXR1	542
ANTXR2	2701
ANTXRL	0
ANTXRLP1	0
ANXA1	18394
ANXA10	0
ANXA11	11782
ANXA13	4
ANXA2	106191
ANXA2P1	3
ANXA2P2	60
ANXA2P3	0
ANXA2R	41
ANXA3	15248
ANXA4	4512
ANXA5	14902
ANXA6	1601
ANXA7	7177
ANXA8	4
ANXA8L1	8
ANXA9	163
AOAH	10
AOAH-IT1	1
AOC1	69
AOC2	20
AOC3	7
AOC4P	0
AOX1	152
AOX2P	3
AP1AR	896
AP1B1	6693
AP1B1P1	0
AP1G1	5488
AP1G2	1559
AP1M1	2118
AP1M2	3450
AP1S1	3308
AP1S2	1145
AP1S3	2280
AP2A1	3271
AP2A2	3302
AP2B1	25331
AP2M1	13060
AP2S1	3145
AP3B1	2869
AP3B2	14
AP3D1	9102
AP3M1	3042
AP3M2	676
AP3S1	1699
AP3S2	8
AP4B1	332
AP4B1-AS1	2
AP4E1	1028
AP4M1	522
AP4S1	191
AP5B1	1820
AP5M1	1181
AP5S1	341
AP5Z1	868
APAF1	1370
APBA1	11
APBA2	448
APBA3	216
APBB1	696
APBB1IP	84
APBB2	1876
APBB3	190
APC	1324
APC2	25
APCDD1	1
APCDD1L	72
APCDD1L-AS1	3
APCS	0
APEH	6425
APELA	0
APEX1	5729
APEX2	1043
APH1A	6727
APH1B	103
API5	6382
APIP	513
APITD1	44
APITD1-CORT	0
APLF	181
APLN	25
APLNR	0
APLP1	6
APLP2	33917
APMAP	4125
APOA1	0
APOA1-AS	0
APOA1BP	1694
APOA2	0
APOA4	0
APOA5	0
APOB	0
APOBEC1	1
APOBEC2	3
APOBEC3A	0
APOBEC3A_B	0
APOBEC3B	643
APOBEC3B-AS1	0
APOBEC3C	582
APOBEC3D	3
APOBEC3F	144
APOBEC3G	53
APOBEC3H	2
APOBEC4	0
APOBR	4
APOC1	106
APOC1P1	0
APOC2	0
APOC3	0
APOC4	0
APOC4-APOC2	0
APOD	0
APOE	200
APOF	0
APOH	0
APOL1	407
APOL2	1095
APOL3	79
APOL4	0
APOL5	2
APOL6	958
APOLD1	194
APOM	26
APOO	463
APOOL	867
APOOP5	0
APOPT1	834
APP	48171
APPBP2	1298
APPL1	2671
APPL2	1718
APRT	2292
APTR	176
APTX	1123
AQP1	16
AQP10	0
AQP11	25
AQP12A	0
AQP12B	0
AQP2	0
AQP3	43
AQP4	52
AQP4-AS1	5
AQP5	5
AQP6	0
AQP7	0
AQP7P1	9
AQP7P3	15
AQP8	0
AQP9	2
AQR	2393
AR	0
ARAF	1814
ARAP1	3503
ARAP2	1615
ARAP3	931
ARC	19
ARCN1	9010
AREG	224
AREL1	3478
ARF1	15253
ARF3	10829
ARF4	9785
ARF5	3811
ARF6	8393
ARFGAP1	2884
ARFGAP2	3256
ARFGAP3	3977
ARFGEF1	5874
ARFGEF2	3672
ARFGEF3	2612
ARFIP1	1739
ARFIP2	1615
ARFRP1	815
ARG1	3
ARG2	1461
ARGFX	0
ARGFXP2	1
ARGLU1	2435
ARHGAP1	3600
ARHGAP10	1002
ARHGAP11A	5157
ARHGAP11B	191
ARHGAP12	1616
ARHGAP15	0
ARHGAP17	2786
ARHGAP18	5457
ARHGAP19	822
ARHGAP19-SLIT1	0
ARHGAP20	1
ARHGAP21	5688
ARHGAP22	540
ARHGAP23	4235
ARHGAP24	1093
ARHGAP25	3
ARHGAP26	1139
ARHGAP26-AS1	1
ARHGAP26-IT1	0
ARHGAP27	1789
ARHGAP28	28
ARHGAP29	30722
ARHGAP30	48
ARHGAP31	419
ARHGAP31-AS1	10
ARHGAP32	1137
ARHGAP33	460
ARHGAP35	4768
ARHGAP36	0
ARHGAP39	328
ARHGAP4	473
ARHGAP40	496
ARHGAP42	806
ARHGAP44	522
ARHGAP5	5719
ARHGAP5-AS1	170
ARHGAP6	197
ARHGAP8	9
ARHGAP9	1
ARHGDIA	13982
ARHGDIB	1292
ARHGDIG	1
ARHGEF1	4033
ARHGEF10	2301
ARHGEF10L	1629
ARHGEF11	1887
ARHGEF12	8177
ARHGEF15	12
ARHGEF16	1358
ARHGEF17	2233
ARHGEF18	3366
ARHGEF19	366
ARHGEF2	2817
ARHGEF25	54
ARHGEF26	206
ARHGEF26-AS1	2
ARHGEF28	4747
ARHGEF3	894
ARHGEF3-AS1	0
ARHGEF33	14
ARHGEF34P	262
ARHGEF35	928
ARHGEF37	469
ARHGEF38	267
ARHGEF38-IT1	0
ARHGEF39	257
ARHGEF4	262
ARHGEF40	2138
ARHGEF5	1347
ARHGEF6	18
ARHGEF7	2137
ARHGEF7-AS1	0
ARHGEF7-AS2	0
ARHGEF9	664
ARHGEF9-IT1	0
ARID1A	6241
ARID1B	2830
ARID2	1192
ARID3A	1520
ARID3B	2096
ARID3C	1
ARID4A	616
ARID4B	1621
ARID5A	524
ARID5B	2274
ARIH1	2395
ARIH2	3310
ARIH2OS	19
ARL1	2548
ARL10	290
ARL11	26
ARL13A	5
ARL13B	481
ARL14	41
ARL14EP	574
ARL14EPL	2
ARL15	275
ARL16	1156
ARL17A	128
ARL17B	0
ARL2	655
ARL2-SNX15	2
ARL2BP	1618
ARL3	1295
ARL4A	818
ARL4C	16587
ARL4D	196
ARL5A	1678
ARL5B	1835
ARL5C	1
ARL6	105
ARL6IP1	14452
ARL6IP4	3895
ARL6IP5	4615
ARL6IP6	1250
ARL8A	1581
ARL8B	3048
ARL9	8
ARMC1	1628
ARMC10	1409
ARMC12	2
ARMC2	60
ARMC2-AS1	1
ARMC3	12
ARMC4	37
ARMC5	335
ARMC6	1626
ARMC7	547
ARMC8	1391
ARMC9	854
ARMCX1	363
ARMCX2	910
ARMCX3	1650
ARMCX4	298
ARMCX5	349
ARMCX5-GPRASP2	16
ARMCX6	699
ARMS2	0
ARMT1	2879
ARNT	1293
ARNT2	1590
ARNTL	264
ARNTL2	3898
ARNTL2-AS1	1
ARPC1A	5612
ARPC1B	6294
ARPC2	16247
ARPC3	10878
ARPC4	3916
ARPC4-TTLL3	0
ARPC5	5721
ARPC5L	1917
ARPIN	978
ARPP19	11728
ARPP21	1
ARR3	11
ARRB1	1007
ARRB2	766
ARRDC1	1460
ARRDC1-AS1	277
ARRDC2	280
ARRDC3	3644
ARRDC3-AS1	38
ARRDC4	773
ARRDC5	0
ARSA	904
ARSB	1058
ARSD	1549
ARSE	137
ARSF	0
ARSG	60
ARSH	1
ARSI	149
ARSJ	2037
ARSK	393
ART1	0
ART3	1
ART4	0
ART5	2
ARTN	103
ARV1	347
ARVCF	1124
ARX	0
AS3MT	0
ASAH1	3393
ASAH2	18
ASAH2B	22
ASAP1	3635
ASAP1-IT1	0
ASAP1-IT2	0
ASAP2	6786
ASAP3	402
ASB1	1625
ASB10	0
ASB11	0
ASB12	2
ASB13	410
ASB14	22
ASB15	0
ASB16	35
ASB16-AS1	145
ASB17	0
ASB18	1
ASB2	8
ASB3	10
ASB4	0
ASB5	0
ASB6	951
ASB7	764
ASB8	485
ASB9	282
ASB9P1	0
ASCC1	1228
ASCC2	2282
ASCC3	3651
ASCL1	1
ASCL2	0
ASCL3	1
ASCL4	0
ASCL5	1
ASF1A	742
ASF1B	2344
ASGR1	31
ASGR2	0
ASH1L	2218
ASH1L-AS1	30
ASH2L	1629
ASIC1	84
ASIC2	29
ASIC3	8
ASIC4	0
ASIC5	0
ASIP	0
ASL	1953
ASMT	0
ASMTL	0
ASMTL-AS1	0
ASNA1	2510
ASNS	1921
ASNSD1	1273
ASPA	0
ASPDH	0
ASPG	1
ASPH	21201
ASPHD1	433
ASPHD2	562
ASPM	3586
ASPN	0
ASPRV1	9
ASPSCR1	401
ASRGL1	438
ASS1	86
ASTE1	122
ASTL	0
ASTN1	3
ASTN2	87
ASTN2-AS1	0
ASUN	917
ASXL1	4666
ASXL2	2137
ASXL3	34
ASZ1	0
ATAD1	2316
ATAD2	5704
ATAD2B	440
ATAD3A	2024
ATAD3B	1542
ATAD3C	44
ATAD5	740
ATAT1	330
ATCAY	0
ATE1	1529
ATE1-AS1	3
ATF1	725
ATF2	1726
ATF3	6308
ATF4	17098
ATF5	987
ATF6	3136
ATF6B	3083
ATF7	1191
ATF7IP	2041
ATF7IP2	93
ATG10	287
ATG101	1348
ATG12	1281
ATG13	2297
ATG14	508
ATG16L1	2751
ATG16L2	591
ATG2A	1134
ATG2B	1346
ATG3	1510
ATG4A	312
ATG4B	1715
ATG4C	317
ATG4D	455
ATG5	1740
ATG7	1165
ATG9A	2785
ATG9B	44
ATHL1	969
ATIC	4694
ATL1	152
ATL2	2857
ATL3	3351
ATM	1416
ATMIN	2409
ATN1	7070
ATOH1	0
ATOH7	3
ATOH8	0
ATOX1	969
ATP10A	439
ATP10B	8
ATP10D	1384
ATP11A	13153
ATP11A-AS1	2
ATP11AUN	0
ATP11B	2564
ATP11C	1335
ATP12A	6
ATP13A1	2077
ATP13A2	2734
ATP13A3	8380
ATP13A4	4
ATP13A4-AS1	0
ATP13A5	1
ATP13A5-AS1	1
ATP1A1	24036
ATP1A1-AS1	41
ATP1A2	0
ATP1A3	8
ATP1A4	0
ATP1B1	6036
ATP1B2	2
ATP1B3	4065
ATP1B4	0
ATP2A1	14
ATP2A1-AS1	17
ATP2A2	14436
ATP2A3	9
ATP2B1	1718
ATP2B2	0
ATP2B2-IT2	0
ATP2B3	0
ATP2B4	7228
ATP2C1	10332
ATP2C2	1023
ATP4A	0
ATP4B	1
ATP5A1	16198
ATP5B	22886
ATP5C1	6165
ATP5D	897
ATP5E	0
ATP5EP2	0
ATP5F1	4978
ATP5G1	1922
ATP5G2	3850
ATP5G3	6200
ATP5H	3204
ATP5I	2023
ATP5J	1880
ATP5J2	815
ATP5J2-PTCD1	0
ATP5L	4581
ATP5L2	0
ATP5O	3619
ATP5S	265
ATP5SL	1852
ATP6AP1	4236
ATP6AP1L	84
ATP6AP2	3289
ATP6V0A1	2305
ATP6V0A2	1200
ATP6V0A4	91
ATP6V0B	2545
ATP6V0C	3592
ATP6V0CP3	1
ATP6V0D1	3021
ATP6V0D2	12
ATP6V0E1	3533
ATP6V0E2	965
ATP6V0E2-AS1	33
ATP6V1A	2891
ATP6V1B1	9
ATP6V1B1-AS1	8
ATP6V1B2	9037
ATP6V1C1	2835
ATP6V1C2	29
ATP6V1D	3445
ATP6V1E1	4618
ATP6V1E2	61
ATP6V1F	2266
ATP6V1G1	3665
ATP6V1G2	5
ATP6V1G2-DDX39B	0
ATP6V1G3	1
ATP6V1H	2216
ATP7A	318
ATP7B	994
ATP8A1	809
ATP8A2	350
ATP8B1	3033
ATP8B2	851
ATP8B3	49
ATP8B4	5
ATP8B5P	2
ATP9A	2418
ATP9B	584
ATPAF1	1204
ATPAF2	391
ATPIF1	2092
ATR	1517
ATRAID	1780
ATRIP	517
ATRN	2726
ATRNL1	112
ATRX	3114
ATXN1	986
ATXN10	5818
ATXN1L	2886
ATXN2	1562
ATXN2L	6538
ATXN3	500
ATXN3L	0
ATXN7	1194
ATXN7L1	237
ATXN7L2	179
ATXN7L3	3395
ATXN7L3B	3617
ATXN8OS	0
AUH	285
AUNIP	436
AUP1	3261
AURKA	3069
AURKAIP1	2237
AURKAPS1	31
AURKB	2683
AURKC	9
AUTS2	1408
AVEN	426
AVIL	34
AVL9	2695
AVP	0
AVPI1	367
AVPR1A	9
AVPR1B	1
AVPR2	7
AWAT1	0
AWAT2	0
AXDND1	2
AXIN1	1747
AXIN2	24
AXL	21981
AZGP1	0
AZGP1P1	0
AZI2	1144
AZIN1	10030
AZIN1-AS1	38
AZIN2	22
AZU1	0
B2M	9302
B3GALNT1	608
B3GALNT2	1325
B3GALT1	5
B3GALT2	0
B3GALT4	146
B3GALT5	1093
B3GALT5-AS1	180
B3GALT6	652
B3GAT1	4
B3GAT2	0
B3GAT3	1218
B3GLCT	481
B3GNT2	1030
B3GNT3	1136
B3GNT4	39
B3GNT5	1616
B3GNT6	0
B3GNT7	474
B3GNT8	69
B3GNT9	42
B3GNTL1	153
B4GALNT1	17
B4GALNT2	40
B4GALNT3	1642
B4GALNT4	472
B4GALT1	6467
B4GALT1-AS1	9
B4GALT2	2108
B4GALT3	1646
B4GALT4	1395
B4GALT4-AS1	3
B4GALT5	7447
B4GALT6	750
B4GALT7	699
B4GAT1	405
B9D1	310
B9D2	76
BAALC	0
BAALC-AS1	5
BAALC-AS2	0
BAAT	6
BABAM1	2850
BACE1	1111
BACE1-AS	11
BACE2	4013
BACH1	2549
BACH1-IT2	2
BACH2	180
BAD	567
BAG1	1187
BAG2	915
BAG3	1893
BAG4	483
BAG5	3126
BAG6	9436
BAGE	0
BAGE2	0
BAGE3	0
BAGE4	0
BAGE5	0
BAHCC1	759
BAHD1	1390
BAIAP2	1917
BAIAP2-AS1	1043
BAIAP2L1	3503
BAIAP2L2	216
BAIAP3	45
BAK1	1205
BAMBI	357
BANCR	0
BANF1	5358
BANF2	0
BANK1	23
BANP	370
BAP1	3580
BARD1	912
BARHL1	0
BARHL2	0
BARX1	1
BARX2	37
BASP1	1847
BASP1P1	0
BATF	0
BATF2	75
BATF3	22
BAX	3201
BAZ1A	4127
BAZ1B	6681
BAZ2A	6830
BAZ2B	1170
BBC3	260
BBIP1	287
BBOX1	0
BBOX1-AS1	0
BBS1	569
BBS10	534
BBS12	116
BBS2	957
BBS4	335
BBS5	181
BBS7	886
BBS9	194
BBX	3378
BCAM	2991
BCAN	28
BCAP29	2129
BCAP31	7563
BCAR1	3088
BCAR3	5078
BCAR4	0
BCAS1	43
BCAS2	1418
BCAS3	300
BCAS4	269
BCAT1	621
BCAT2	826
BCCIP	2157
BCDIN3D	47
BCDIN3D-AS1	3
BCHE	24
BCKDHA	675
BCKDHB	862
BCKDK	1662
BCL10	2765
BCL11A	93
BCL11B	18
BCL2	209
BCL2A1	15
BCL2L1	11074
BCL2L10	5
BCL2L11	969
BCL2L12	905
BCL2L13	2299
BCL2L14	1
BCL2L15	27
BCL2L2	1746
BCL2L2-PABPN1	0
BCL3	264
BCL6	589
BCL6B	4
BCL7A	1428
BCL7B	1760
BCL7C	237
BCL9	3105
BCL9L	5842
BCLAF1	9205
BCO1	50
BCO2	7
BCOR	1800
BCORL1	862
BCORP1	0
BCR	3877
BCRP2	73
BCRP3	19
BCS1L	783
BCYRN1	32
BDH1	874
BDH2	1052
BDKRB1	4
BDKRB2	124
BDNF	545
BDNF-AS	22
BDP1	2584
BEAN1	908
BEAN1-AS1	25
BECN1	1636
BECN2	0
BEGAIN	6
BEND2	0
BEND3	639
BEND3P3	357
BEND4	1
BEND5	44
BEND6	64
BEND7	587
BEST1	7
BEST2	0
BEST3	36
BEST4	42
BET1	695
BET1L	1937
BEX1	13
BEX2	236
BEX4	1152
BEX5	25
BFAR	3125
BFSP1	86
BFSP2	0
BGLAP	3
BGLT3	0
BGN	11
BHLHA15	7
BHLHA9	0
BHLHB9	145
BHLHE22	0
BHLHE23	0
BHLHE40	16141
BHLHE40-AS1	20
BHLHE41	186
BHMG1	0
BHMT	39
BHMT2	111
BICC1	13536
BICD1	1571
BICD2	2993
BID	1063
BIK	97
BIN1	4219
BIN2	0
BIN3	1322
BIN3-IT1	4
BIRC2	3727
BIRC3	1311
BIRC5	2958
BIRC6	5211
BIRC6-AS2	1
BIRC7	11
BIRC8	0
BISPR	18
BIVM	845
BIVM-ERCC5	0
BLACAT1	213
BLACE	0
BLCAP	1487
BLID	1
BLK	0
BLM	1224
BLMH	1695
BLNK	59
BLOC1S1	97
BLOC1S1-RDH5	0
BLOC1S2	1177
BLOC1S3	344
BLOC1S4	321
BLOC1S5	0
BLOC1S5-TXNDC5	0
BLOC1S6	3028
BLVRA	1409
BLVRB	639
BLZF1	1472
BMF	909
BMI1	4
BMP1	2378
BMP10	0
BMP15	0
BMP2	2578
BMP2K	960
BMP3	27
BMP4	125
BMP5	5
BMP6	78
BMP7	4
BMP7-AS1	0
BMP8A	37
BMP8B	70
BMPER	5
BMPR1A	1490
BMPR1B	282
BMPR1B-AS1	0
BMPR2	3708
BMS1	3522
BMS1P17	0
BMS1P18	0
BMS1P20	1007
BMS1P21	6
BMS1P4	148
BMS1P5	37
BMS1P6	0
BMX	0
BNC1	2518
BNC2	491
BNIP1	408
BNIP2	2191
BNIP3	2076
BNIP3L	3705
BNIPL	9
BOC	46
BOD1	818
BOD1L1	3950
BOD1L2	0
BOK	2101
BOK-AS1	0
BOLA1	170
BOLA2	0
BOLA2B	0
BOLA3	607
BOLA3-AS1	188
BOLL	0
BOP1	1990
BORA	421
BPESC1	0
BPGM	870
BPHL	501
BPI	0
BPIFA1	0
BPIFA2	0
BPIFA3	0
BPIFA4P	0
BPIFB1	1
BPIFB2	0
BPIFB3	0
BPIFB4	0
BPIFB6	0
BPIFC	0
BPNT1	1417
BPTF	3796
BPY2	0
BPY2B	0
BPY2C	0
BRAF	335
BRAP	905
BRAT1	830
BRCA1	2342
BRCA2	860
BRCAT107	0
BRCAT54	7
BRCC3	1677
BRD1	1141
BRD2	9154
BRD3	1394
BRD4	3447
BRD7	3504
BRD7P3	0
BRD8	1851
BRD9	1842
BRDT	1
BRDTP1	0
BRE	1207
BRE-AS1	8
BREA2	13
BRF1	811
BRF2	410
BRI3	1807
BRI3BP	331
BRICD5	72
BRINP1	358
BRINP2	3
BRINP3	4
BRIP1	1630
BRIX1	1991
BRK1	5094
BRMS1	1717
BRMS1L	389
BROX	1835
BRPF1	1205
BRPF3	2026
BRS3	0
BRSK1	296
BRSK2	11
BRWD1	1171
BRWD1-AS1	1
BRWD1-IT2	4
BRWD3	1006
BSCL2	27
BSDC1	2674
BSG	18058
BSN	10
BSN-AS2	2
BSND	0
BSPH1	0
BSPRY	1841
BST1	298
BST2	253
BSX	0
BTAF1	2313
BTBD1	2523
BTBD10	2298
BTBD11	762
BTBD16	18
BTBD17	0
BTBD18	1
BTBD19	131
BTBD2	1538
BTBD3	2207
BTBD6	1577
BTBD7	5470
BTBD8	37
BTBD9	522
BTC	88
BTD	307
BTF3	15514
BTF3L4	3272
BTF3P11	0
BTG1	3623
BTG2	944
BTG3	2082
BTG4	0
BTK	2
BTLA	0
BTN1A1	0
BTN2A1	1146
BTN2A2	562
BTN2A3P	42
BTN3A1	363
BTN3A2	554
BTN3A3	105
BTNL10	0
BTNL2	2
BTNL3	0
BTNL8	0
BTNL9	0
BTRC	775
BUB1	4727
BUB1B	3285
BUB3	4780
BUD13	920
BUD31	1009
BVES	103
BVES-AS1	0
BYSL	1260
BZRAP1	285
BZRAP1-AS1	3
BZW1	26616
BZW2	2736
C10orf10	403
C10orf105	1
C10orf107	1
C10orf11	107
C10orf111	9
C10orf113	0
C10orf12	339
C10orf120	0
C10orf126	2
C10orf128	10
C10orf131	3
C10orf142	0
C10orf2	796
C10orf25	39
C10orf32	218
C10orf32-ASMT	0
C10orf35	397
C10orf53	0
C10orf54	290
C10orf55	148
C10orf62	2
C10orf67	39
C10orf71	0
C10orf71-AS1	0
C10orf76	1186
C10orf82	84
C10orf88	322
C10orf90	0
C10orf91	5
C10orf95	2
C10orf99	1
C11orf1	248
C11orf16	20
C11orf21	0
C11orf24	1333
C11orf30	837
C11orf31	1027
C11orf39	0
C11orf40	0
C11orf42	3
C11orf44	0
C11orf45	120
C11orf49	887
C11orf52	0
C11orf53	0
C11orf54	501
C11orf57	1015
C11orf58	6163
C11orf63	143
C11orf65	11
C11orf68	895
C11orf70	39
C11orf71	61
C11orf72	113
C11orf73	809
C11orf74	195
C11orf80	711
C11orf84	1237
C11orf85	6
C11orf86	0
C11orf87	0
C11orf88	0
C11orf91	17
C11orf94	5
C11orf95	818
C11orf96	10
C11orf97	0
C11orf98	1
C12orf10	940
C12orf29	778
C12orf4	760
C12orf40	1
[truncated: 24,369 more rows]
