# Supplementary material for: Characterization of alternative mRNA splicing in cultured cell populations representing progressive stages of human fetal kidney development
Source: Sci Rep. 2022 Nov 15;12:19548. doi: 10.1038/s41598-022-24147-z (PMC9666651; doi:10.1038/s41598-022-24147-z)
Supplement: Supplementary file 13 — Supplementary Information 13. [file 41598_2022_24147_MOESM13_ESM.zip › _Program/Data/DESeq_res/normalized_count.csv]

	WT11	WT14	WT37	hFK1	hFK2	hFK3
A1BG	134.22916377203	153.946670473316	8.68865829661273	44.044480698248	13.1666078620754	11.2965600694157
A1BG-AS1	22.8101846932862	14.562522882611	2.89621943220424	12.8463068703223	8.4642479113342	4.84138288689246
A1CF	3.5092591835825	3.12054061770235	1.44810971610212	0	0	1.61379429563082
A2M	2958.30549176004	29.1250457652219	2199.67865875912	15917.4918056772	23.5117997537061	7.26207433033869
A2M-AS1	1.75462959179125	53.04919050094	0	12.8463068703223	7.52377592118596	6.45517718252328
A2ML1	3.5092591835825	1.04018020590078	2.89621943220424	1.83518669576033	0.940471990148245	1.61379429563082
A2MP1	0	1.04018020590078	0	0.917593347880166	0	0
A3GALT2	3.5092591835825	11.4419822649086	15.9292068771233	3.67037339152066	0.940471990148245	3.22758859126164
A4GALT	74.571757651128	66.5715331776502	101.367680127149	683.607044170724	737.330040276224	676.986707017129
A4GNT	3.5092591835825	1.04018020590078	0	2.7527800436405	3.76188796059298	1.61379429563082
AA06	0	0	0	0	0	0
AAAS	982.592571403099	1620.60076079342	1381.49666916142	1197.45931898362	1423.87459308444	1320.08373382601
AACS	1209.81710354007	987.131015399844	670.474798555282	1787.47184167056	2540.21484539041	2754.74686264181
AACSP1	0	22.8839645298172	4.34432914830636	0	0.940471990148245	0
AADAC	0	0	4.34432914830636	14.6814935660827	0	0
AADACL2	0	0	0	0	0	0
AADACL2-AS1	0	0	1.44810971610212	0	0	0
AADACL3	0	0	0	0	0.940471990148245	1.61379429563082
AADACL4	0	0	0	0	0	0
AADACP1	4.38657397947812	0	4.34432914830636	5.505560087281	0	0
AADAT	226.347217341071	384.86667618329	237.489993440748	436.774433590959	386.533987950929	345.351979264995
AAED1	327.238418869068	214.277122415561	576.347667008644	289.041904582252	284.02254102477	294.517458952625
AAGAB	2109.94208412898	2884.41971096287	742.880284360388	1843.44503589125	2254.31136038534	2323.05688856056
AAK1	2211.71060045287	1031.85876425358	795.012234140065	1332.345541122	1498.17188030615	1352.35961973863
AAMDC	357.944436725415	185.152076650339	199.839140822093	247.750203927645	223.832333655282	221.896715649238
AAMP	3733.85177133178	2729.43286028366	3534.83581700528	2488.51315945101	2932.39166528223	2975.83668114323
AANAT	2.63194438768687	3.12054061770235	0	4.58796673940083	4.70235995074122	5.64828003470787
AAR2	1591.44903975466	1116.11336093154	1789.86360910222	1079.08977710708	1082.48326066063	1002.97315473455
AARD	40.3564806111987	47.848289471436	75.3017052373103	3.67037339152066	0.940471990148245	0
AARS	1916.93282903194	1659.08742841175	2524.055235166	4387.01379621507	4580.09859202195	4898.67258438735
AARS2	761.509242837402	855.028129250444	848.592293635843	754.261731957497	827.615351330455	732.662610216392
AARSD1	1.75462959179125	1.04018020590078	0	0	0	0
AASDH	132.474534180239	178.910995414935	305.551150097548	324.828045149579	282.141597044473	311.462299056748
AASDHPPT	732.557854572846	827.983443897024	599.517422466278	1113.95832432652	1406.00562527163	1433.04933452017
AASS	205.291662239576	806.139659573107	9160.74206406202	701.041317780447	379.010212029743	357.455436482227
AATBC	22.8101846932862	10.4018020590078	39.0989623347573	6.42315343516116	4.70235995074122	3.22758859126164
AATF	2692.47910860367	1322.0690416999	2719.55004683978	1894.83026337254	2531.75059747907	2808.80897154544
AATK	77.2037020388149	176.830635003133	49.2357303474721	15.5990869139628	14.1070798522237	12.9103543650466
AATK-AS1	1.75462959179125	0	1.44810971610212	0	0	0
ABALON	41.2337954070943	50.9688300891384	7.24054858051061	157.826055835389	234.177525546913	195.269109771329
ABAT	123.701386221283	1705.89553767729	527.111936661172	296.382651365294	105.332862896603	118.613880728865
ABCA1	1184.37497445909	1209.72957946261	12114.8858849103	1744.3449543202	734.508624305779	664.076352652082
ABCA10	366.717584684371	40.5670280301306	376.508526186552	13.7639002182025	2.82141597044473	2.42069144344623
ABCA11P	252.66666121794	529.451724803499	137.570423029702	102.770454962579	122.261358719272	159.765635267451
ABCA12	2.63194438768687	19.7634239121149	1.44810971610212	364.284559108426	441.081363379527	594.683197939957
ABCA13	18.4236107138081	13.5223426767102	0	112.86398178926	136.368438571495	115.386292137604
ABCA17P	28.07407346866	13.5223426767102	0	5.505560087281	1.88094398029649	0.80689714781541
ABCA2	1386.15737751509	3659.35396435896	1365.5674622843	1119.4638844138	892.507918650684	630.186672443835
ABCA3	310.569437747051	475.362354096658	653.097481962057	1595.69483196361	2520.4649335973	1254.72506485296
ABCA4	55.2708321414243	16.6428832944125	15.9292068771233	19.2694603054835	5.64283194088947	3.22758859126164
ABCA5	274.59953111533	640.751006834883	511.182729784049	152.320495748108	145.773158472978	114.579394989788
ABCA6	46.4976841824681	7.28126144130549	961.544851491809	68.8195010910125	0.940471990148245	2.42069144344623
ABCA7	151.775459689943	352.621089800366	36.202742902553	465.219827375244	651.747089172734	698.772930008145
ABCA8	54.3935173455287	0	2735.47925371691	18.3518669576033	0	0.80689714781541
ABCA9	388.650454581761	34.3259467947259	1062.91253161896	66.066721047372	1.88094398029649	0
ABCA9-AS1	1.75462959179125	0	0	0	0	0
ABCB1	34.2152770399293	15.6027030885118	1330.81282909785	241.327050492484	222.891861665134	128.29664650265
ABCB10	789.583316306062	518.00974253859	208.527799118706	501.005967942571	776.82986386245	847.24200520618
ABCB11	0.877314795895624	0	0	0	0	0
ABCB4	116.682867854118	277.728114975509	5.79243886440849	101.852861614698	61.1306793596359	8.0689714781541
ABCB5	0	0	1.44810971610212	0.917593347880166	0	0
ABCB6	506.210637231775	675.076953629609	744.32839407649	426.680906764277	389.355403921373	460.738271402599
ABCB7	539.548599475809	557.53659036282	642.960713949342	502.841154638331	468.355051093826	533.359014705986
ABCB8	1007.15738568818	484.723975949765	598.069312750176	857.032186920075	919.781606364983	921.476542805198
ABCB9	343.030085195189	199.71459953295	208.527799118706	269.772444276769	323.522364610996	252.558807266223
ABCC1	1814.28699791215	1629.96238264653	2020.11305396246	2615.14104145847	3269.0806377553	3156.58164225388
ABCC10	1016.80784844303	888.313895839269	359.131209593326	824.916419744269	719.461072463407	657.621175469559
ABCC11	0.877314795895624	10.4018020590078	8.68865829661273	0.917593347880166	0	0
ABCC12	0	0	0	5.505560087281	1.88094398029649	4.03448573907705
ABCC13	0	0	0	0	0	0
ABCC2	26.3194438768687	27.0446853534204	7.24054858051061	23.8574270448843	12.2261358719272	11.2965600694157
ABCC3	657.986096921718	102.977840384178	34.7546331864509	499.17078124681	517.259594581535	488.172774428323
ABCC4	2874.08327135406	1189.9661555505	796.460343856167	3240.93970471275	5359.74987185485	4757.46558351966
ABCC5	1790.59949842297	2828.24997984423	454.706450856066	1288.30106042375	1382.49382551792	1683.99434749076
ABCC5-AS1	0	0	1.44810971610212	0.917593347880166	0	0.80689714781541
ABCC6	28.9513882645556	183.071716238538	2.89621943220424	57.8083809164505	62.0711513497842	45.1862402776629
ABCC6P1	17.5462959179125	56.1697311186423	0	17.4342736097232	9.40471990148245	5.64828003470787
ABCC6P2	7.01851836716499	46.8081092655353	0	14.6814935660827	7.52377592118596	5.64828003470787
ABCC8	4.38657397947812	233.000366121776	4.34432914830636	0.917593347880166	0	0
ABCC9	269.335642339957	530.4919050094	870.313939377375	330.33360523686	224.77280564543	234.807070014284
ABCD1	518.493044374314	342.219287741358	388.093403915369	318.404891714418	301.891508837587	237.22776145773
ABCD2	8.77314795895624	2.08036041180157	14.4810971610212	0.917593347880166	0	0
ABCD3	2008.17356780508	965.287231075927	1446.66160638602	1304.8177406856	1560.24303165594	1662.20812449974
ABCD4	462.344897436994	771.813712778382	935.47887660197	1305.73533403348	1181.2328196262	1071.55941229886
ABCE1	2754.76845911226	1026.65786322407	1314.88362222073	3281.31381201947	4324.29021070163	5069.73477972422
ABCF1	4769.96054528451	3169.42908737969	7045.05376883682	3043.65713491851	3540.87704290814	3746.42345730695
ABCF2	4076.00454173107	2224.94546042178	1901.36805724209	1985.67200481268	2648.36912425746	2740.22271398113
ABCF3	1480.90737547181	2686.78547184172	1944.81134872515	1014.85824275546	1017.5906933404	1072.36630944668
ABCG1	31.5833326522425	504.48739986188	3348.02966362811	13.7639002182025	8.4642479113342	1.61379429563082
ABCG2	35.092591835825	24.9643249416188	88.3346926822294	32.1157671758058	8.4642479113342	9.68276577378492
ABCG4	78.0810168347105	63.4509925599478	41.9951817669615	21.1046470012438	3.76188796059298	2.42069144344623
ABCG5	0	11.4419822649086	7.24054858051061	2.7527800436405	0.940471990148245	2.42069144344623
ABCG8	0.877314795895624	6.2410812354047	0	0	0	0
ABHD1	14.9143515302256	37.4464874124282	1.44810971610212	1.83518669576033	1.88094398029649	0
ABHD10	839.590259672112	1153.55984834397	285.277614072118	467.972607418885	477.759770995308	548.690060514479
ABHD11	617.629616310519	601.224159010653	393.885842779777	1064.40828354099	1683.44486236536	1993.84285225188
ABHD11-AS1	3.5092591835825	14.562522882611	5.79243886440849	5.505560087281	6.58330393103771	11.2965600694157
ABHD12	2901.28003002683	1019.37660178277	2366.21127611087	1568.1670315272	1833.92038078908	1938.16694905261
ABHD12B	5.26388877537374	4.16072082360313	8.68865829661273	9.17593347880166	7.52377592118596	8.87586862596951
ABHD13	1259.82404690612	878.952273986162	809.493331301086	617.540323123352	760.84184002993	742.345375990177
ABHD14A	115.805553058222	296.451358681723	57.9243886440849	71.572281134653	71.4758712512666	45.1862402776629
ABHD14A-ACY1	0	0	0	0	0	0
ABHD14B	353.557862745936	844.626327191436	703.781322025631	679.936670779203	718.520600473259	750.414347468331
ABHD15	383.386565806388	291.250457652219	1442.31727723771	363.366965760546	398.760123822856	363.103716516934
ABHD16A	1310.70830506806	1815.11445929687	999.195704110464	959.802641882654	852.06762307431	768.972981868086
ABHD16B	9.65046275485186	46.8081092655353	234.593774008544	41.2917006546075	33.8569916453368	30.6620916169856
ABHD17A	564.113413760886	403.589919889504	784.87546612735	501.923561290451	432.617115468193	413.938236829305
ABHD17B	582.537024474694	744.769027424961	1870.95775320394	422.092940024876	437.319475418934	387.310630951397
ABHD17C	618.506931106415	773.894073190183	463.395109152679	356.943812325385	521.961954532276	639.86943821762
ABHD2	6365.79615901865	3019.64313772998	1668.22239294964	6227.70605206269	6071.68716839707	5983.14235105126
ABHD3	1981.85412392821	537.773166450705	2044.7309191362	816.658079613348	955.519541990617	1073.98010374231
ABHD4	1887.98144076738	815.501281426214	152.051520190723	1102.02961080408	895.329334621129	768.972981868086
ABHD5	1390.54395149456	622.027763128669	1353.98258455548	779.036752350261	1205.68509137005	1398.35275716411
ABHD6	312.324067338842	226.759284886371	68.0611566567997	132.133442094744	136.368438571495	125.875955059204
ABHD8	492.173600497445	348.460368976763	306.99925981365	262.431697493727	258.629797290767	237.22776145773
ABI1	1751.99764740356	968.40777169363	2234.43329194557	2104.9591400371	2492.25077389285	2803.16069151073
ABI2	2652.12262799247	4694.33326923024	2920.83729737798	2098.53598660194	1978.75306727191	1658.98053590848
ABI3	1.75462959179125	1.04018020590078	11.584877728817	43.1268873503678	6.58330393103771	0
ABI3BP	21.055555101495	15.6027030885118	1524.85953105553	159.661242531149	3.76188796059298	8.87586862596951
ABL1	4619.93971518636	4543.50713937462	7989.2213037354	4129.17006546075	4726.81222248508	3737.54758868098
ABL2	4083.02306009823	670.916232806005	1401.77020518685	3114.31182270528	3243.6878940213	3111.39540197622
ABLIM1	3034.63187900296	3825.78279730308	1537.89251850045	2778.47265738114	4184.15988416954	3451.90599835432
ABLIM2	199.150458668307	390.067577212794	220.112676847522	8.25834013092149	0	1.61379429563082
ABLIM3	328.993048460859	12.4821624708094	5.79243886440849	590.012522686947	840.781959192531	693.931547121252
ABO	66.6759244880674	94.6563987369713	0	132.133442094744	172.106374197129	169.448401041236
ABR	2066.95365913009	1843.19932485619	2641.35212217027	6632.36471847784	8799.05593982698	7107.95697510594
ABRA	0.877314795895624	0	1.44810971610212	4.58796673940083	0	1.61379429563082
ABRACL	1580.04394740802	499.286498832376	69.5092663729018	1703.97084701347	1989.09825916354	2299.65687127392
ABT1	950.131923954961	1261.73858975765	645.856933381546	582.671775903905	653.62803315303	693.124649973437
ABTB1	391.282398969448	513.849021714987	451.810231423862	679.019077431323	591.556881803246	450.248608480999
ABTB2	526.388877537374	846.706687603238	4576.0267028827	1365.37890164569	1911.03908398123	1722.7254105859
ACAA1	1213.32636272365	968.40777169363	1103.45960366982	936.86280818565	1115.39978031582	1221.64228179253
ACAA2	1873.94440403305	1446.89066640799	62.2687177923912	2293.98336970042	2772.51142695703	2732.15374250298
ACACA	2144.15736116891	1375.11823220084	925.342108589256	5173.39129534838	6888.01685584574	7256.42605030398
ACACB	398.300917336613	964.247050870026	892.035585118907	154.155682443868	126.023246679865	101.669040624742
ACAD10	336.011566828024	719.804702483342	1138.21423685627	518.440241552294	568.985554039688	458.317579959153
ACAD11	27.1967586727643	46.8081092655353	110.056338423761	66.066721047372	29.1546316945956	40.3448573907705
ACAD8	288.63656784966	335.978206505953	485.116754894211	424.845720068517	399.700595813004	405.869265351151
ACAD9	1475.64348669644	1089.06867557812	799.356563288371	1060.73791014947	1196.28037146857	1245.04229907918
ACADL	0	0	0	8.25834013092149	8.4642479113342	8.0689714781541
ACADM	1166.82867854118	1374.07805199494	564.762789279827	969.896168709336	993.138421596546	1119.97324116779
ACADS	136.861108159717	243.402168180783	23.1697554576339	335.839165324141	375.24832406915	333.248522047764
ACADSB	524.634247945583	568.978572627729	566.210898995929	411.081819850314	483.402602936198	489.786568723954
ACADVL	2817.05780962085	2105.32473674319	14817.0586151569	7592.16736036049	9821.34899311812	10703.4906657714
ACAN	50.0069433660506	266.286132710601	37.6508526186552	548.720822032339	0.940471990148245	0.80689714781541
ACAP1	4.38657397947812	38.486667618329	85.4384732500252	22.9398336970042	36.6784076157815	33.0827830604318
ACAP2	4511.1526804953	2751.27664460757	3640.54782628073	1412.17616238758	1529.20745598105	1513.73904930171
ACAP3	994.874978545638	855.028129250444	1989.70274992431	898.323887574683	801.282135606305	701.193621451591
ACAT1	983.469886198994	448.317668743238	595.173093317972	1156.16761832901	1465.25536065097	1445.1527917374
ACAT2	586.923598454172	1069.30525166601	406.918830224696	3199.64800405814	3806.09014412995	4731.64487478956
ACBD3	2259.96291422713	1289.82345531697	4342.88103859026	1855.3737494137	1452.08875278889	1599.27014697014
ACBD4	42.1111102029899	74.8929748248564	236.041883724646	193.612196402715	236.058469527209	208.986361284191
ACBD5	1081.7291433393	787.416415866893	170.87694650005	1508.52346391499	1801.94433312404	1650.10466728251
ACBD6	1469.50228312517	1120.27408175514	848.592293635843	862.537747007356	923.543494325576	910.986879883598
ACBD7	291.268512237347	509.688300891384	88.3346926822294	87.1713680486158	90.2853110542315	71.0069490077561
ACCS	0.877314795895624	0	236.041883724646	122.957508615942	126.963718670013	129.910440798281
ACCSL	0	0	0	1.83518669576033	0	0
ACD	317.587956114216	454.558749978642	1125.18124941135	560.649535554781	690.306440768812	738.3108902511
ACE	41.2337954070943	28.0848655593212	94.1271315466379	46.7972607418885	68.6544552808219	83.9173033728026
ACE2	0	3.12054061770235	28.9621943220424	3.67037339152066	9.40471990148245	8.87586862596951
ACER1	0	4.16072082360313	0	0	0	0
ACER2	52.6388877537374	21.8437843239165	53.5800594957785	100.017674918938	167.404014246388	139.593206572066
ACER3	701.851836716499	349.500549182663	492.357303474721	995.58878244998	1433.27931298592	1440.31140885051
ACHE	109.664349486953	231.960185915875	1097.66716480541	116.534355180781	39.4998235862263	21.7862229910161
ACIN1	4924.36794936214	5818.76807180898	8707.48372292206	5318.37104431344	5477.30887062338	5498.1971652142
ACKR1	0	0	8.68865829661273	0	0	0
ACKR2	1.75462959179125	5.20090102950392	0	27.527800436405	35.7379356256333	91.1793777031413
ACKR3	144.756941322778	2296.71789462893	256.315419750076	41.2917006546075	0	0
ACKR4	5.26388877537374	13.5223426767102	7.24054858051061	16.516680261843	0.940471990148245	4.03448573907705
ACLY	8402.92111508829	5036.55255697159	4812.06858660735	13922.6438673858	17121.2925806488	17144.143699634
ACMSD	1.75462959179125	1.04018020590078	4.34432914830636	9.17593347880166	11.2856638817789	9.68276577378492
ACO1	2273.12263616556	968.40777169363	1183.10563805543	2626.15216163304	2934.27260926252	3352.65764917303
ACO2	1196.65738160163	1224.29210234522	2183.749451882	1591.10686522421	1765.26592550826	1697.71159900362
ACOT1	71.0624984675455	62.410812354047	66.6130469406976	142.226968921426	66.7735113005254	61.3241832339711
ACOT11	162.30323724069	86.334957089765	17.3773165932255	33.9509538715661	37.6188796059298	51.6414174601862
ACOT12	0.877314795895624	1.04018020590078	1.44810971610212	0.917593347880166	0	0
ACOT13	988.733774974368	766.612811748878	237.489993440748	522.110614943815	473.057411044567	513.993483158416
ACOT2	138.615737751509	161.227931914621	156.395849339029	296.382651365294	233.237053556765	238.841555753361
ACOT4	39.4791658153031	54.0893707068407	20.2735360254297	29.3629871321653	34.7974636354851	52.4483146080016
ACOT6	0.877314795895624	1.04018020590078	0	0.917593347880166	3.76188796059298	2.42069144344623
ACOT7	4089.1642636695	1589.3953546164	2679.00297478892	2022.37573872789	2728.30924342006	2791.86413144132
ACOT8	454.449064273933	327.656764858747	227.353225428033	291.794684625893	247.344133408988	240.455350048992
ACOT9	1444.93746884009	430.634605242924	540.144924106091	1752.60329445112	1912.92002796153	2089.86361284191
ACOX1	1151.03701221506	887.273715633368	2450.20163964479	1132.31019128413	1247.06585893657	1252.30437340952
ACOX2	83.3449056100843	117.540363266789	383.749074767062	64.2315343516116	11.2856638817789	8.87586862596951
ACOX3	503.578692844088	301.652259711227	286.72572378822	437.692026938839	377.129268049446	323.565756273979
ACOXL	2.63194438768687	11.4419822649086	13.0329874449191	26.6102070885248	46.083127517264	68.5862575643098
ACP1	3566.28464531571	2834.49106107964	1152.69533401729	1901.2534168077	2047.40752255273	2486.85700956709
ACP2	747.472206103072	932.001464487102	899.276133699417	845.103473397633	968.686149852692	814.159222145748
ACP5	112.29629387464	98.8171195605744	10.1367680127149	200.952943185756	161.761182305498	142.820795163328
ACP6	353.557862745936	353.661270006266	24.6178651737361	391.812359544831	384.653043970632	382.469248064504
ACPP	79.8356464265018	33.2857665888251	39.0989623347573	196.364976446356	49.845015477857	51.6414174601862
ACPT	8.77314795895624	15.6027030885118	17.3773165932255	5.505560087281	6.58330393103771	5.64828003470787
ACR	0.877314795895624	12.4821624708094	15.9292068771233	0.917593347880166	0	1.61379429563082
ACRBP	4.38657397947812	44.7277488537337	41.9951817669615	4.58796673940083	6.58330393103771	3.22758859126164
ACRC	58.7800913250068	21.8437843239165	39.0989623347573	45.8796673940083	27.2736877142991	23.4000172866469
ACRV1	3.5092591835825	8.32144164720627	8.68865829661273	4.58796673940083	7.52377592118596	8.0689714781541
ACSBG1	7.89583316306062	65.5313529717494	4.34432914830636	8.25834013092149	1.88094398029649	5.64828003470787
ACSBG2	14.03703673433	29.1250457652219	10.1367680127149	4.58796673940083	5.64283194088947	2.42069144344623
ACSF2	612.365727535146	896.635337486475	469.187548017087	460.631860635843	419.450507606117	669.72463268679
ACSF3	244.770828054879	466.000732243551	335.961454135692	355.108625629624	404.402955763745	392.152013838289
ACSL1	799.233779060913	104.018020590078	8637.97445654915	2260.95000917673	3182.55721466166	3773.05106318486
ACSL3	3037.26382339065	2886.50007137467	4820.75724490396	4956.83926524866	5750.04574776637	6754.53602436279
ACSL4	3672.43973561908	835.264705338329	1508.93032417841	4489.78425117765	6224.04363080108	6892.51543663923
ACSL5	294.77777142093	46.8081092655353	120.193106436476	100.935268266818	122.261358719272	183.165652554098
ACSL6	35.9699066317206	11.4419822649086	2.89621943220424	0	2.82141597044473	0
ACSM1	0.877314795895624	23.924144735718	0	14.6814935660827	6.58330393103771	13.717251512862
ACSM2A	0	0	0	0	0	0
ACSM2B	0	1.04018020590078	0	0	0.940471990148245	0
ACSM3	14.9143515302256	176.830635003133	13.0329874449191	88.0889613964959	77.1187031921561	108.93111495508
ACSM4	0.877314795895624	0	1.44810971610212	0	0	0
ACSM5	0.877314795895624	1.04018020590078	0	1.83518669576033	3.76188796059298	0
ACSM6	0	0	0	0.917593347880166	0	0
ACSS1	601.837949984398	890.394256251071	192.598592241582	232.151117013682	167.404014246388	122.648366467942
ACSS2	951.886553546752	977.769393546737	1578.43959055131	1978.33125802964	1657.11164664121	1755.00129649852
ACSS3	0	0	57.9243886440849	263.349290841608	86.5234230936385	76.6552290424639
ACTA1	3.5092591835825	15.6027030885118	17.3773165932255	0	0	1.61379429563082
ACTA2	142.124996935091	161.227931914621	188.254263093276	1536.96885769928	126.963718670013	74.2345375990177
ACTA2-AS1	4.38657397947812	9.36162185310705	0	2.7527800436405	0.940471990148245	0.80689714781541
ACTB	87674.4541278292	57609.340523609	46530.6613977934	114447.747907702	167518.751829186	176394.978586779
ACTBL2	182.48147754629	0	0	126.627882007463	80.880591152749	59.7103889383403
ACTC1	23.6874994891818	16.6428832944125	0	6.42315343516116	0	0.80689714781541
ACTG1	100174.43533975	104838.722772534	109905.735013287	130774.486346533	173997.663369317	186794.269027824
ACTG1P17	4.38657397947812	10.4018020590078	4.34432914830636	3.67037339152066	5.64283194088947	3.22758859126164
ACTG1P20	19.3009255097037	62.410812354047	228.801335144135	41.2917006546075	24.4522717438544	27.4345030257239
ACTG1P4	0.877314795895624	4.16072082360313	1.44810971610212	0	4.70235995074122	1.61379429563082
ACTG2	0.877314795895624	13.5223426767102	8.68865829661273	96.3473015274174	0.940471990148245	0.80689714781541
ACTL10	1.75462959179125	8.32144164720627	1.44810971610212	18.3518669576033	15.0475518423719	15.3310458084928
ACTL6A	2914.43975196526	4055.66262280716	661.78614025867	2057.24428594733	2629.55968445449	3108.16781338496
ACTL6B	0.877314795895624	11.4419822649086	0	0	0	0
ACTL7A	0	0	0	0	0	0
ACTL7B	0	2.08036041180157	1.44810971610212	1.83518669576033	0	0.80689714781541
ACTL8	21.9328698973906	6.2410812354047	0	0	0	0.80689714781541
ACTL9	0	0	0	0	0	0
ACTN1	5819.22904117567	1299.18507717008	9435.88291012142	22773.7493010378	30564.3992078278	29826.1461718488
ACTN1-AS1	0.877314795895624	0	2.89621943220424	1.83518669576033	3.76188796059298	1.61379429563082
ACTN2	58.7800913250068	60.3304519422455	789.219795275656	17.4342736097232	15.0475518423719	2.42069144344623
ACTN3	9.65046275485186	45.7679290596345	7.24054858051061	0	0	0
ACTN4	32506.2678175247	6926.55999109332	8856.63902368057	28233.4297209248	43122.5216922773	43310.2044089921
ACTR10	1201.04395558111	803.019118955405	1204.82728379697	1686.53657340375	1702.25430216832	1787.27718241113
ACTR1A	6748.30541002914	3390.98747123655	3329.20423731878	6030.42348226845	6198.65088706708	5920.20437352166
ACTR1B	1094.01155048184	2807.44637572622	923.893998873154	1667.26711309826	1706.01619012892	1683.18745034294
ACTR2	10481.279866565	7589.15478225212	6239.90476668404	12990.3690259395	15340.038631308	16613.2053763715
ACTR3	11647.2312303103	2482.91015148517	2273.53225428033	11968.170036401	14395.8047531992	16140.3636477516
ACTR3B	320.219900501903	485.764156155666	395.333952495879	154.155682443868	150.475518423719	163.800121006528
ACTR3BP2	0	0	0	0	0	0
ACTR3BP5	0	0	0	0	0	0
ACTR3C	35.9699066317206	5.20090102950392	1.44810971610212	64.2315343516116	78.0591751823043	67.7793604164944
ACTR5	396.546287744822	529.451724803499	379.404745618756	215.634436751839	214.4276137538	237.22776145773
ACTR6	751.85878008255	502.407039450079	450.36212170776	534.956921814137	474.938355024864	578.545254983649
ACTR8	508.842581619462	622.027763128669	367.819867889939	886.39517405224	896.269806611277	904.531702701074
ACTRT1	0.877314795895624	0	0	0	0	0
ACTRT2	0	0	1.44810971610212	0	0	0
ACTRT3	124.578701017179	85.2947768838643	62.2687177923912	75.2426545261736	82.7615351330455	79.8828176337256
ACVR1	647.45831937097	549.215148715614	1478.52002014027	1569.08462487508	1098.47128449315	864.993742458119
ACVR1B	977.328682627725	1112.99282031384	1781.17495080561	1300.2297739462	1704.13524614862	1330.57339674761
ACVR1C	3.5092591835825	1.04018020590078	21.7216457415318	13.7639002182025	18.8094398029649	17.751737251939
ACVR2A	127.210645404865	289.170097240418	732.743516347673	235.821490405203	187.153926039501	182.358755406283
ACVR2B	382.509251010492	1833.83770300308	354.78688044502	387.22439280543	514.43817861109	450.248608480999
ACVR2B-AS1	24.5648142850775	156.027030885118	37.6508526186552	13.7639002182025	13.1666078620754	9.68276577378492
ACVRL1	105.277775507475	88.4153175015666	150.603410474621	244.079830536124	31.0355756748921	14.5241486606774
ACY1	0	0	0	0	0	0.80689714781541
ACY3	0	0	1.44810971610212	0.917593347880166	0	0
ACYP1	136.861108159717	122.741264296292	108.608228707659	226.645556926401	315.058116699662	358.262333630042
ACYP2	115.805553058222	188.272617268042	69.5092663729018	76.1602478740538	57.3687913990429	62.1310803817866
ADA	292.145827033243	539.853526862507	70.957376089004	287.206717886492	157.058822354757	161.379429563082
ADAD1	0	3.12054061770235	0	0	0	0
ADAD2	0	1.04018020590078	0	0	0	0.80689714781541
ADAL	135.983793363822	194.513698503447	150.603410474621	222.057590187	202.201477881873	213.827744171084
ADAM10	5531.46978812191	2288.39645298172	2217.05597535235	6486.46737616489	7808.73893420088	8348.96478844604
ADAM11	1182.6203448673	1180.60453369739	198.391031105991	19.2694603054835	20.6903837832614	15.3310458084928
ADAM12	3081.12956318543	131.062705943499	49.2357303474721	1542.47441778656	535.128562394351	268.696750222531
ADAM15	2459.99068769133	1515.54255999744	4244.40957789532	3254.70360493095	4733.39552641612	5276.30044956496
ADAM17	1666.02079740579	605.384879834256	1571.1990419708	1975.578477986	2072.80026628673	1974.47732070431
ADAM18	0	0	0	0.917593347880166	0	0.80689714781541
ADAM19	1021.19442242251	477.44271450846	221.560786563625	2669.2790489834	636.699537330362	613.241832339711
ADAM1A	144.756941322778	298.531719093525	107.160118991557	77.9954345698141	70.5353992611184	69.3931547121252
ADAM2	0	0	0	0	0	0
ADAM20	0	4.16072082360313	1.44810971610212	0	0	0.80689714781541
ADAM20P1	7.89583316306062	7.28126144130549	2.89621943220424	2.7527800436405	1.88094398029649	0
ADAM21	28.9513882645556	9.36162185310705	0	5.505560087281	2.82141597044473	3.22758859126164
ADAM21P1	7.89583316306062	1.04018020590078	0	1.83518669576033	0	0.80689714781541
ADAM22	167.567126016064	266.286132710601	2180.8532324498	94.5121148316571	47.0235995074122	29.0482973213548
ADAM23	284.249993870182	175.790454797232	83.990363533923	155.073275791748	12.2261358719272	9.68276577378492
ADAM28	15.7916663261212	92.5760383251697	57.9243886440849	20.1870536533637	5.64283194088947	2.42069144344623
ADAM29	0	0	0	0	0	0
ADAM30	0	0	0	0	0	0
ADAM32	14.9143515302256	66.5715331776502	20.2735360254297	15.5990869139628	12.2261358719272	8.0689714781541
ADAM33	64.0439801003806	406.710460507206	124.537435584782	28.4453937842851	0.940471990148245	0
ADAM3A	0	1.04018020590078	0	0	0	0
ADAM5	0	0	1.44810971610212	0	0	0
ADAM6	0	0	0	0	0	0
ADAM7	0.877314795895624	0	0	0	0	0
ADAM8	74.571757651128	123.781444502193	321.480356974671	282.618751147091	458.009859202195	636.641849626358
ADAM9	7765.11325847217	1562.35066926298	2031.69793169128	12335.2073755531	16005.892800333	20427.4081940949
ADAMDEC1	3.5092591835825	0	0	0.917593347880166	0	0
ADAMTS1	2765.29623666301	1233.65372419833	11457.4440738	13013.3088596365	15518.7283094362	16060.4808301179
ADAMTS10	69.3078688757543	499.286498832376	2383.58859270409	285.371531190732	28.2141597044473	4.03448573907705
ADAMTS12	277.231475503017	100.897479972376	56.4762789279827	2026.96370546729	124.142302699568	26.6276058779085
ADAMTS13	23.6874994891818	260.045051475196	518.423278364559	114.699168485021	78.0591751823043	47.6069317211092
ADAMTS14	70.1851836716499	36.4063072065274	92.6790218305358	946.956335012331	189.034870019797	212.213949875453
ADAMTS15	57.9027765291112	325.576404446945	2351.73017894985	313.816924975017	351.736524315444	165.413915302159
ADAMTS16	13.1597219384344	18.7232437062141	5.79243886440849	79.8306212655745	8.4642479113342	3.22758859126164
ADAMTS17	15.7916663261212	194.513698503447	2631.21535415755	14.6814935660827	27.2736877142991	76.6552290424639
ADAMTS18	10.5277775507475	22.8839645298172	11.584877728817	49.550040785529	23.5117997537061	16.9448401041236
ADAMTS19	7.89583316306062	218.437843239165	705.229431741733	12.8463068703223	13.1666078620754	12.1034572172311
ADAMTS19-AS1	0	13.5223426767102	43.4432914830636	0	0	0
ADAMTS2	672.900448451944	231.960185915875	6493.32396700191	670.760737300401	3.76188796059298	0.80689714781541
ADAMTS20	55.2708321414243	105.058200795979	7.24054858051061	3.67037339152066	0	2.42069144344623
ADAMTS3	145.634256118674	113.379642443185	183.909933944969	573.495842425104	805.044023566898	586.614226461803
ADAMTS4	33.3379622440337	67.6117133835509	244.730542021259	334.921571976261	6.58330393103771	0.80689714781541
ADAMTS5	667.63655967657	568.978572627729	735.639735779878	1404.83541560453	1293.14898645384	284.83469317884
ADAMTS6	209.678236219054	151.866310061514	34.7546331864509	509.264308073492	278.37970908388	348.579567856257
ADAMTS7	378.122677031014	1028.73822363588	3223.49222804332	1024.03417623427	473.057411044567	243.682938640254
ADAMTS7P1	0	0	0	0	0.940471990148245	0
ADAMTS8	3.5092591835825	9.36162185310705	112.952557855965	0.917593347880166	0.940471990148245	1.61379429563082
ADAMTS9	287.759253053765	312.054061770235	5327.59564553971	3745.61604604684	6394.26906101792	9239.77923963426
ADAMTS9-AS1	3.5092591835825	4.16072082360313	27.5140846059403	45.8796673940083	26.3332157241509	29.8551944691702
ADAMTS9-AS2	2.63194438768687	3.12054061770235	91.2309121144337	90.8417414401364	50.7854874680052	46.8000345732938
ADAMTSL1	497.437489272819	67.6117133835509	44.8914011991658	986.412848971179	232.296581566616	89.5655834075105
ADAMTSL2	57.9027765291112	202.835140150653	14.4810971610212	66.066721047372	0.940471990148245	0
ADAMTSL3	78.0810168347105	52.0090102950392	56.4762789279827	155.990869139628	342.331804413961	371.979585142904
ADAMTSL4	70.1851836716499	89.4554977074674	725.502967767163	175.260329445112	345.153220384406	428.462385489983
ADAMTSL4-AS1	1.75462959179125	0	66.6130469406976	1.83518669576033	2.82141597044473	2.42069144344623
ADAMTSL5	46.4976841824681	5.20090102950392	1.44810971610212	75.2426545261736	91.2257830443797	78.2690233380947
ADAP1	138.615737751509	47.848289471436	348.994441580611	177.095516140872	325.403308591293	637.448746774174
ADAP2	220.206013769802	22.8839645298172	34.7546331864509	101.852861614698	105.332862896603	126.682852207019
ADAR	9255.67109669883	5945.67005692888	7460.66125735813	8740.07663855858	10076.2169024483	9950.65562685963
ADARB1	859.768499977711	631.389384981776	1277.23276960207	245.915017231885	234.177525546913	188.00703544099
ADARB2	0	4.16072082360313	5.79243886440849	2.7527800436405	0	0
ADARB2-AS1	5.26388877537374	2.08036041180157	0	0	0	0
ADAT1	264.949068360478	387.987216800992	359.131209593326	761.602478740538	843.603375162976	925.511028544275
ADAT2	199.150458668307	444.156947919635	130.329874449191	220.22240349124	236.998941517358	262.241573040008
ADAT3	14.03703673433	11.4419822649086	26.0659748898382	27.527800436405	28.2141597044473	16.9448401041236
ADCK1	112.29629387464	90.4956779133682	181.013714512765	145.897342312946	169.284958226684	142.820795163328
ADCK2	840.467574468008	702.121638983029	360.579319309428	575.331029120864	713.818240522518	731.855713068577
ADCK3	387.773139785866	734.367225365953	269.348407194995	245.915017231885	229.475165596172	227.544995683946
ADCK4	295.655086216825	804.059299161306	839.903635339231	726.733931521092	632.937649369769	562.407312027341
ADCK5	170.199070403751	309.973701358434	463.395109152679	226.645556926401	212.546669773503	229.965687127392
ADCY1	1308.95367547627	926.800563457598	4006.91958445457	91.7593347880166	82.7615351330455	80.689714781541
ADCY10	7.01851836716499	5.20090102950392	10.1367680127149	4.58796673940083	0.940471990148245	2.42069144344623
ADCY10P1	50.0069433660506	37.4464874124282	257.763529466178	62.3963476558513	54.5473754285982	46.8000345732938
ADCY2	154.40740407763	228.839645298172	1372.80801086481	4.58796673940083	0.940471990148245	0
ADCY3	1834.46523821775	1370.95751137723	2965.72869857714	893.735920835282	1320.42267416814	1385.44240279906
ADCY4	7.01851836716499	119.62072367859	85.4384732500252	55.9731942206901	24.4522717438544	29.8551944691702
ADCY5	195.641199484724	639.710826628982	2167.82024500488	313.816924975017	449.545611290861	515.607277454047
ADCY6	2372.25920810177	1322.0690416999	1178.76130890713	3023.47008126515	3475.04400359776	3363.14731209463
ADCY7	448.307860702664	326.616584652846	228.801335144135	905.664634357724	1278.10143461146	1285.38715646995
ADCY8	0	1.04018020590078	0	2.7527800436405	0	0
ADCY9	479.013878559011	313.094241976136	1226.5489295385	465.219827375244	407.22437173419	387.310630951397
ADCYAP1	194.763884688829	17.6830635003133	0	0.917593347880166	0.940471990148245	0
ADCYAP1R1	8.77314795895624	90.4956779133682	877.554487957886	14.6814935660827	0.940471990148245	0
ADD1	3495.22214684817	8409.85696470783	6294.93293589592	6379.10895446291	7226.58677229911	6817.4740018924
ADD2	532.530081108644	754.130649278068	179.565604796663	177.095516140872	157.058822354757	47.6069317211092
ADD3	5094.56701976589	5253.95022000486	2880.29022532712	3852.05687440094	2928.62977732163	2989.55393265609
ADD3-AS1	10.5277775507475	86.334957089765	10.1367680127149	4.58796673940083	2.82141597044473	2.42069144344623
ADGB	13.1597219384344	22.8839645298172	0	0	0	0
ADGRA1	0	5.20090102950392	125.985545300885	0	0	0
ADGRA1-AS1	0	0	0	0	0	0
ADGRA2	1151.03701221506	2022.11032027112	13506.5193220845	2327.93432357198	21.6308557734096	10.4896629216003
ADGRA3	1785.33560964759	2264.47230824601	3682.54300804769	2356.37971735627	2543.976733351	2555.4432671314
ADGRB1	20.1782403055994	690.67965671812	15879.9711467759	9.17593347880166	9.40471990148245	1.61379429563082
ADGRB2	344.78471478698	894.554977074674	2247.46627939049	445.032773721881	43.2617115468193	18.5586343997544
ADGRB3	0	0	1.44810971610212	45.8796673940083	79.9401191626008	27.4345030257239
ADGRD1	14.9143515302256	175.790454797232	196.942921389889	1.83518669576033	0.940471990148245	0
ADGRE1	3.5092591835825	1.04018020590078	8.68865829661273	0	0	0
ADGRE2	6.14120357126937	1.04018020590078	18.8254263093276	200.035349837876	6.58330393103771	20.1724286953852
ADGRE3	0	0	0	0	0	0
ADGRE4P	6.14120357126937	0	7.24054858051061	0	0	0
ADGRE5	2026.59717851889	928.8809238694	595.173093317972	1154.33243163325	1369.32721765584	987.642108926061
ADGRF1	2.63194438768687	32.2455863829243	2.89621943220424	1982.91922476904	3218.29515028729	5129.44516866256
ADGRF2	0.877314795895624	0	0	13.7639002182025	6.58330393103771	6.45517718252328
ADGRF3	27.1967586727643	70.7322540012533	23.1697554576339	25.6926137406446	20.6903837832614	35.503474503878
ADGRF4	10.5277775507475	1.04018020590078	2.89621943220424	99.1000815710579	117.558998768531	208.179464136376
ADGRF5	3.5092591835825	15.6027030885118	256.315419750076	453.291113852802	3.76188796059298	1.61379429563082
ADGRG1	782.564797938897	718.764522277442	372.164197038245	6747.98148031074	10352.7156675519	8687.0546933807
ADGRG2	932.585628037048	4203.36821204507	53.5800594957785	61.4787543079711	22.5713277635579	22.5931201388315
ADGRG3	0	9.36162185310705	2.89621943220424	5.505560087281	3.76188796059298	3.22758859126164
ADGRG4	0.877314795895624	0	0	0	0	1.61379429563082
ADGRG5	0	0	4.34432914830636	14.6814935660827	33.8569916453368	56.4828003470787
ADGRG6	607.101838759772	56.1697311186423	33.3065234703488	2388.49548453207	4039.32719768671	4288.6583406389
ADGRG7	0	0	973.129729220626	0	0	1.61379429563082
ADGRL1	1893.24532954276	2689.90601245943	4965.56821651417	779.036752350261	716.639656492962	665.690146947713
ADGRL2	3419.77307440114	2175.01681053854	4038.77799820882	2135.23972051715	1694.73052624714	1098.18701817677
ADGRL3	2.63194438768687	4.16072082360313	3869.34916142487	46.7972607418885	25.3927437340026	3.22758859126164
ADGRL3-AS1	0	0	14.4810971610212	0	0	0
ADGRL4	0.877314795895624	0	173.773165932255	788.212685829063	631.056705389472	243.682938640254
ADGRV1	179.849533158603	407.750640713107	202.735360254297	83.5009946570951	101.57097493601	73.4276404512023
ADH1A	0	1.04018020590078	2.89621943220424	0	0.940471990148245	0
ADH1B	0	0	49.2357303474721	0	0	0
ADH1C	0	3.12054061770235	17.3773165932255	7.34074678304133	3.76188796059298	7.26207433033869
ADH4	0	0	1.44810971610212	0	0.940471990148245	0
ADH5	2973.21984329027	2506.83429622089	1413.35508291567	4272.31462773005	4677.90767899737	5009.21749363806
ADH6	2.63194438768687	30.1652259711227	36.202742902553	15.5990869139628	8.4642479113342	12.9103543650466
ADH7	0	0	0	0	0	0
ADHFE1	19.3009255097037	133.1430663553	114.400667572068	72.4898744825331	47.0235995074122	41.1517545385859
ADI1	2128.36569484278	1281.50201366977	1159.9358825978	921.263721271687	919.781606364983	1057.03526363819
ADIG	0	0	0	0	0	0
ADIPOQ	0	1.04018020590078	1.44810971610212	0	0	0
ADIPOQ-AS1	0	1.04018020590078	0	0	0	0
ADIPOR1	3756.66195602506	2414.25825789572	2902.01187106865	2302.24170983134	2784.73756282895	3049.26432159443
ADIPOR2	3613.65964429407	2857.37502560945	5307.32210951428	2739.93373677018	3456.2345637948	3627.00267943027
ADIRF	7.89583316306062	17.6830635003133	4.34432914830636	65.1491276994918	62.0711513497842	98.44145203348
ADK	1592.32635455056	499.286498832376	218.66456713142	1035.04529640883	1441.74356089726	2045.48426971206
ADM	1369.48839639307	74.8929748248564	2602.25315983551	1276.37234690131	1548.95736777416	1696.09780470799
ADM2	81.590276018293	226.759284886371	251.971090601769	470.725387462525	346.093692374554	303.393327578594
ADM5	56.1481469373199	139.384147590705	136.122313313599	39.4565139588471	78.0591751823043	77.4621261902793
ADNP	3378.53927899405	4553.90894143363	5731.6182563322	3230.84617788606	3679.12642545993	3703.65790847273
ADNP-AS1	22.8101846932862	44.7277488537337	117.296887004272	33.033360523686	30.0951036847438	17.751737251939
ADNP2	1098.39812446132	1065.1445308424	2484.95627283124	1490.17159695739	1969.34834737042	1742.09094213347
ADO	1301.05784231321	830.063804308825	557.522240699317	818.493266309108	783.413167793488	762.517804685562
ADORA1	1308.95367547627	247.562889004387	10.1367680127149	468.890200766765	577.449801951022	514.800380306231
ADORA2A	0.877314795895624	4.16072082360313	7.24054858051061	0	0	0
ADORA2A-AS1	5.26388877537374	8.32144164720627	21.7216457415318	5.505560087281	1.88094398029649	0
ADORA2B	220.206013769802	44.7277488537337	24.6178651737361	193.612196402715	288.724900975511	339.703699230287
ADORA3	0	0	1.44810971610212	0	0	0
ADPGK	2495.08327952715	1894.16815494533	1908.6086058226	1363.54371494993	1388.13665745881	1599.27014697014
ADPGK-AS1	1.75462959179125	11.4419822649086	7.24054858051061	4.58796673940083	0	0.80689714781541
ADPRH	226.347217341071	126.901985119896	11.584877728817	184.436262923913	255.808381320323	232.386378570838
ADPRHL1	71.0624984675455	1055.7829089893	78.1979246695146	6.42315343516116	8.4642479113342	10.4896629216003
ADPRHL2	500.946748456401	624.10812354047	737.08784549598	1048.80919662703	1168.06621176412	1231.32504756632
ADPRM	107.909719895162	59.2902717363447	178.117495080561	146.814935660827	126.023246679865	125.069057911389
ADRA1A	0	3.12054061770235	0	0	0	0.80689714781541
ADRA1B	57.9027765291112	13.5223426767102	36.202742902553	306.476178191975	482.46213094605	542.234883331955
ADRA1D	29.8287030604512	2.08036041180157	23.1697554576339	29.3629871321653	0	0.80689714781541
ADRA2A	34.2152770399293	6.2410812354047	2256.15493768711	1.83518669576033	0.940471990148245	0
ADRA2B	28.07407346866	88.4153175015666	20.2735360254297	7.34074678304133	4.70235995074122	2.42069144344623
ADRA2C	62.2893505085893	57.2099113245431	485.116754894211	51.3852274812893	0.940471990148245	0
ADRB1	7.89583316306062	6.2410812354047	250.522980885667	2.7527800436405	0	1.61379429563082
ADRB2	71.9398132634412	9.36162185310705	60.8206080762891	111.94638844138	173.987318177425	162.186326710897
ADRB3	1.75462959179125	3.12054061770235	1.44810971610212	0.917593347880166	0	0.80689714781541
ADRBK1	829.062482121365	1039.14002569488	1883.99074064886	1837.93947580397	2632.38110042494	2932.2642351612
ADRBK2	166.689811220169	100.897479972376	608.206080762891	214.716843403959	160.82071031535	131.524235093912
ADRM1	5112.9906304797	2088.68185344877	4600.64456805644	3046.40991496215	3110.14087142025	3053.29880733351
ADSL	1815.16431270805	1869.20383000371	1788.41549938612	1956.30901768051	2337.07289551839	2281.09823687416
ADSS	1566.00691067369	1151.47948793217	887.691255970601	1631.48097253094	2277.82316013905	2794.28482288476
ADSSL1	29.8287030604512	137.303787178903	72.4054858051061	35.7861405673265	24.4522717438544	19.3655315475698
ADTRP	6.14120357126937	1.04018020590078	1.44810971610212	25.6926137406446	24.4522717438544	38.7310630951397
AEBP1	2179.24995300473	4602.79741111097	6093.64568535773	4571.45005913899	3816.43533602158	2742.64340542458
AEBP2	911.530072935553	994.412276841149	1590.02446828013	648.738496951277	672.437472955995	630.186672443835
AEN	2223.11569279951	857.108489662246	1565.40660310639	1696.63010023043	1979.69353926206	1807.44961110652
AES	4962.96980038154	4112.8725341317	5950.28282346362	5803.77792534205	6486.43531605244	5928.27334499981
AFAP1	4727.84943508152	1977.38257141739	2815.12528810252	3715.33546556679	2323.90628765631	2252.04993955281
AFAP1-AS1	10.5277775507475	17.6830635003133	141.914752178008	17.4342736097232	4.70235995074122	0.80689714781541
AFAP1L1	516.738414782522	795.737857514099	182.461824228867	861.620153659476	1264.93482674939	1395.93206572066
AFAP1L2	185.113421933977	228.839645298172	279.485175207709	1057.06753675795	1112.57836434537	1807.44961110652
AFF1	1543.1967259804	567.938392421828	5133.54894358202	2668.36145563552	3286.94960556812	3284.07139160872
AFF2	157.916663261212	165.388652738225	2224.29652393286	113.781575137141	45.1426555271157	11.2965600694157
AFF3	1307.19904588448	1549.86850679217	1369.91179143261	235.821490405203	20.6903837832614	4.84138288689246
AFF4	5670.96284066931	2656.6202458706	18721.1624097682	6389.2024812896	6887.0763838556	6761.79809869313
AFG3L1P	345.662029582876	606.425060040157	689.30022486461	430.351280155798	415.688619645524	474.455522915461
AFG3L2	2105.5555101495	1641.40436491144	2777.47443548387	1449.79748965066	1911.97955597138	2094.7049957288
AFM	0	0	0	0	0	0
AFMID	281.618049482495	358.86217103577	262.107858614484	347.767878846583	280.260653064177	284.027796031024
AFP	4.38657397947812	0	0	5.505560087281	13.1666078620754	4.84138288689246
AFTPH	735.189798960533	728.126144130548	1658.08562493693	1135.06297132777	1285.62521053265	1393.51137427721
AGA	253.543976013835	228.839645298172	451.810231423862	608.36438964455	606.604433645618	622.924598113496
AGAP1	1692.34024128266	872.711192750758	4593.40401947593	1504.85309052347	1918.56285990242	1787.27718241113
AGAP1-IT1	3.5092591835825	8.32144164720627	11.584877728817	5.505560087281	5.64283194088947	6.45517718252328
AGAP11	11.4050923466431	36.4063072065274	14.4810971610212	13.7639002182025	6.58330393103771	3.22758859126164
AGAP2	5.26388877537374	49.9286498832376	241.834322589054	119.287135224422	3.76188796059298	3.22758859126164
AGAP2-AS1	1.75462959179125	1.04018020590078	0	4.58796673940083	4.70235995074122	2.42069144344623
AGAP3	1813.40968311625	1729.819682413	6544.00780706549	1750.76810775536	1874.36067636545	1714.65643910775
AGAP4	103.523145915684	147.705589237911	224.457005995829	148.650122356587	96.8686149852692	127.489749354835
AGAP5	81.590276018293	135.223426767102	143.36286189411	102.770454962579	71.4758712512666	66.1655661208636
AGAP6	391.282398969448	535.692806038904	525.66382694507	302.805804800455	196.558645940983	222.703612797053
AGAP7P	30.7060178563468	113.379642443185	63.7168275084933	25.6926137406446	12.2261358719272	20.1724286953852
AGAP9	12.2824071425387	23.924144735718	27.5140846059403	16.516680261843	9.40471990148245	6.45517718252328
AGBL1	0	10.4018020590078	0	0	0	0
AGBL1-AS1	0	0	0	0	0	0
AGBL2	8.77314795895624	53.04919050094	62.2687177923912	29.3629871321653	16.9284958226684	19.3655315475698
AGBL3	27.1967586727643	127.942165325796	33.3065234703488	28.4453937842851	26.3332157241509	21.7862229910161
AGBL4	7.89583316306062	17.6830635003133	8.68865829661273	0.917593347880166	0	0
AGBL4-IT1	0	0	0	0	0	0
AGBL5	817.657389774722	2710.70961657744	570.555228144236	835.009946570951	858.650927005347	752.835038911777
AGBL5-AS1	0	1.04018020590078	0	0	0	0.80689714781541
AGER	71.9398132634412	444.156947919635	130.329874449191	119.287135224422	103.451918916307	122.648366467942
AGFG1	2600.36105503463	1539.46670473316	2828.15827554744	2971.16726043598	3832.4233598541	3763.36829741107
AGFG2	300.041660196303	195.553878709347	557.522240699317	292.712277973773	361.141244216926	402.641676759889
AGGF1	1208.06247394827	1125.47498278465	719.710528902754	1039.63326314823	1107.87600439463	1158.70430426293
AGK	1321.23608261881	1058.903449607	641.51260423324	858.867373615836	896.269806611277	1065.10423511634
AGL	872.05090712025	889.35407604517	215.768347699216	903.829447661964	1146.43535599071	1203.08364739278
AGMAT	84.2222204059799	60.3304519422455	1.44810971610212	44.9620740461281	54.5473754285982	73.4276404512023
AGMO	0	6.2410812354047	1.44810971610212	2.7527800436405	0.940471990148245	1.61379429563082
AGO1	564.113413760886	1011.05516013556	409.8150496569	1034.12770306095	1206.6255633602	1245.04229907918
AGO2	788.706001510166	557.53659036282	2180.8532324498	1036.88048310459	1216.97075525183	1213.57331031438
AGO3	114.050923466431	176.830635003133	522.767607512866	246.832610579765	245.463189428692	247.717424379331
AGO4	309.692122951155	841.505786573734	525.66382694507	1044.22122988763	951.757654030024	909.373085587967
AGPAT1	1738.83792546513	1910.81103823974	1843.443668598	1729.66346075411	2132.05000166607	1825.20134835846
AGPAT2	876.437481099728	932.001464487102	655.993701394261	1018.52861614698	1062.73334886752	1043.31801212532
AGPAT3	1768.66662852558	1298.14489696418	797.908453572269	2774.80228398962	3624.57905003134	3551.96124468343
AGPAT4	496.560174476923	1539.46670473316	1443.76538695382	1322.25201429532	971.507565823137	710.876387225376
AGPAT4-IT1	21.055555101495	26.0045051475196	83.990363533923	33.033360523686	5.64283194088947	8.0689714781541
AGPAT5	1858.15273770693	1428.16742270178	986.162716665545	964.390608622055	1317.60125819769	1451.60796891992
AGPAT6	4930.50915293341	2728.39268007776	1442.31727723771	3363.89721332869	3836.18524781469	3775.4717546283
AGPAT9	368.472214276162	35.3661270006266	243.282432305156	625.798663254273	980.912285724619	1095.76632673333
AGPS	3071.47910043058	801.978938749504	257.763529466178	2129.73416042987	3030.20075225764	3175.14027665364
AGR2	0.877314795895624	3.12054061770235	1.44810971610212	391.812359544831	505.973930699756	1282.9664650265
AGR3	0	4.16072082360313	1.44810971610212	0	0	0.80689714781541
AGRN	2527.54392697529	1801.59211662016	7029.1245619597	16680.9294711135	23331.2291315977	17954.2684360407
AGRP	0	1.04018020590078	0	0.917593347880166	0.940471990148245	0
AGT	102.645831119788	14.562522882611	36.202742902553	85.3361813528554	42.321239556671	20.9793258432007
AGTPBP1	1444.93746884009	1496.81931629123	1154.14344373339	720.31077808593	932.007742236911	988.449006073877
AGTR1	0	0	178.117495080561	35.7861405673265	1.88094398029649	0
AGTR2	0	1.04018020590078	4419.63085354367	4.58796673940083	0	0
AGTRAP	1083.4837729311	608.505420451958	309.895479245854	719.39318473805	710.996824552073	602.752169418111
AGXT	0	0	4.34432914830636	0	0	0
AGXT2	0	0	0	0.917593347880166	0.940471990148245	0
AHCTF1	3949.6712111221	2494.35213375008	5201.61010023882	2126.98138038622	2559.02428519337	3027.47809860342
AHCTF1P1	2.63194438768687	3.12054061770235	13.0329874449191	6.42315343516116	12.2261358719272	12.1034572172311
AHCY	7810.73362785874	6929.68053171102	4250.20201675973	5211.01262261146	7757.01297474272	8351.38547988949
AHCYL1	4548.87721671881	3225.59881849833	3866.45294199266	5672.56207659519	6080.1514163084	6681.91528105941
AHCYL2	791.337945897853	589.782176745744	1139.66234657237	629.469036645794	652.687561162882	537.393500445063
AHDC1	205.291662239576	719.804702483342	4823.65346433617	806.564552786666	933.888686217207	845.628210910549
AHI1	829.062482121365	1024.57750281227	1012.22869155538	658.832023777959	458.950331192343	437.338254115952
AHNAK	23666.4439340804	3692.63973094778	86016.2690267499	51585.2628311272	60737.5620677539	61917.2526376155
AHNAK2	863.277759161294	98.8171195605744	525.66382694507	2636.24568845972	2291.93023999127	1157.0905099673
AHR	1.75462959179125	1.04018020590078	7443.2839407649	2446.30386544852	2783.7970908388	2781.37446851972
AHRR	42.9884249988856	50.9688300891384	115.84877728817	325.745638497459	29.1546316945956	12.9103543650466
AHSA1	2841.62262390593	1365.75661034773	8149.96148222274	2489.43075279889	2815.77313850384	3141.25059644539
AHSA2	493.928230089236	2043.95410459504	1054.22387332234	866.208120398877	608.485377625914	659.23496976519
AHSG	0.877314795895624	9.36162185310705	0	0.917593347880166	0	1.61379429563082
AHSP	0	1.04018020590078	0	0	0	0
AICDA	1.75462959179125	2.08036041180157	0	2.7527800436405	7.52377592118596	1.61379429563082
AIDA	4200.58324274825	2044.99428480094	1003.54003325877	3797.91886687601	4702.35995074122	4989.85196209049
AIF1	1.75462959179125	6.2410812354047	44.8914011991658	0	0	0
AIF1L	937.849516812422	2931.22782022841	1937.57080014464	5306.442330791	11046.7839962813	12890.988833499
AIFM1	1599.34487291772	1380.31913323034	312.791698678058	1303.90014733772	1367.44627367555	1341.06305966921
AIFM2	947.499979567274	230.920005709974	509.734620067947	463.384640679484	571.806970010133	566.441797766418
AIFM3	30.7060178563468	94.6563987369713	14.4810971610212	11.011120174562	7.52377592118596	6.45517718252328
AIG1	452.694434682142	450.398029155039	94.1271315466379	1030.45732966943	1516.04084811897	1577.48392397913
AIM1	1290.53006476246	9.36162185310705	62.2687177923912	1169.93151854721	2667.17856406042	4420.98947288063
AIM1L	12.2824071425387	22.8839645298172	0	48.6324474376488	82.7615351330455	184.779446849729
AIM2	0	0	0	3.67037339152066	0	0
AIMP1	894.861091813536	638.670646423081	970.233509788421	1294.72421385891	1502.8742402569	1749.35301646381
AIMP2	418.479157642213	291.250457652219	86.8865829661273	343.179912107182	446.724195320416	494.627951610846
AIP	671.145818860152	507.607940479582	1975.22165276329	860.702560311596	821.972519389566	818.193707884825
AIPL1	0	0	0	0	0	0
AIRE	0	0	0	7.34074678304133	1.88094398029649	0
AIRN	0.877314795895624	1.04018020590078	2.89621943220424	0	0	0
AJAP1	76.3263872429193	108.178741413681	2981.65790545427	63.3139410037315	101.57097493601	162.186326710897
AJUBA	3545.22909021422	879.992454192063	909.412901712132	2171.94345443235	2712.32121958754	2582.07087300931
AK1	972.942108648247	1338.71192499431	238.93810315685	828.58679313579	761.782312020078	744.766067433623
AK2	2670.54623870628	3407.63035453097	1675.46294153015	3156.52111670777	3642.44801784415	4167.62376846659
AK3	1918.68745862373	1848.40022588569	1956.39622645397	1947.13308420171	2122.64528176459	2037.41529823391
AK4	1034.35414436094	1484.33715382042	3088.81802444583	923.098907967447	1589.39766335053	1555.69770098811
AK5	1771.29857291326	14.562522882611	27.5140846059403	257.843730754327	430.736171487896	264.662264483454
AK6	837.835630080321	378.625594947885	540.144924106091	403.741073067273	446.724195320416	499.469334497739
AK7	11.4050923466431	15.6027030885118	1.44810971610212	184.436262923913	183.392038078908	161.379429563082
AK8	22.8101846932862	73.8527946189556	15.9292068771233	18.3518669576033	9.40471990148245	10.4896629216003
AK9	101.768516323892	174.750274591332	76.7498149534124	121.122321920182	101.57097493601	98.44145203348
AKAP1	1803.7592203614	1678.85085232386	1700.08080670389	1100.19442410832	1654.29023067076	1755.00129649852
AKAP10	421.111102029899	256.924510857494	505.39029091964	834.092353223071	798.46071963586	807.704044963225
AKAP11	2683.70596064471	1558.18994843937	647.305043097648	2219.65830852212	1985.33637120294	2017.24286953852
AKAP12	13035.1432374172	3694.72009135958	9233.14754986713	31521.1666863795	32716.199121287	27882.3309427615
AKAP13	2676.68744227755	2675.34348957682	5738.85880491271	4617.329726533	4123.96967680005	3610.86473647396
AKAP14	0	9.36162185310705	0	0	0	0
AKAP17A	0	0	0	0	0	0
AKAP2	0	0	0	0.917593347880166	0	0
AKAP3	35.9699066317206	34.3259467947259	28.9621943220424	33.9509538715661	27.2736877142991	44.3793431298475
AKAP4	0	0	0	0	0	0
AKAP5	117.560182650014	84.2545966779635	43.4432914830636	234.903897057323	252.986965349878	196.88290406696
AKAP6	47.3749989783637	16.6428832944125	28.9621943220424	63.3139410037315	68.6544552808219	43.5724459820321
AKAP7	119.314812241805	217.397663033264	134.674203597497	151.402902400227	171.165902206981	189.620829736621
AKAP8	1222.0995106826	1052.66236837159	2554.46553920414	1247.92695311703	1323.24409013858	1285.38715646995
AKAP8L	1786.21292444349	3091.41557193713	2734.03114400081	1761.77922792992	1487.82668841452	1311.20786520004
AKAP9	1413.35413618785	1331.430663553	1814.48147427596	1989.3423782042	1926.08663582361	2189.91885917102
AKIP1	830.817111713156	268.366493122402	124.537435584782	373.460492587228	350.796052325295	427.655488342167
AKIRIN1	3179.38882032574	3844.5060410093	7756.07563944296	2637.1632818076	2576.89325300619	2416.65695770715
AKIRIN2	1082.6064581352	847.746867809139	1658.08562493693	892.818327487402	1046.745325035	1008.62143476926
AKNA	646.581004575075	720.844882689243	700.885102593427	1434.1984027367	1914.80097194183	2045.48426971206
AKNAD1	1.75462959179125	4.16072082360313	10.1367680127149	6.42315343516116	1.88094398029649	0
AKR1A1	2423.14346626371	4079.58676754287	2263.39548626762	2217.82312182636	2449.92953433618	2370.66382028167
AKR1B1	5447.24756771593	2403.85645583671	1038.29466644522	5064.19768695064	6470.44729221992	5306.15564403413
AKR1B10	55.2708321414243	2.08036041180157	8.68865829661273	7.34074678304133	1.88094398029649	3.22758859126164
AKR1B15	2.63194438768687	2.08036041180157	0	0	0	0.80689714781541
AKR1C1	463.222212232889	138.343967384804	17.3773165932255	177.095516140872	97.8090869754175	36.3103716516934
AKR1C2	189.499995913455	96.7367591487729	10.1367680127149	118.369541876541	63.9520953300806	21.7862229910161
AKR1C3	353.557862745936	172.66991417953	60.8206080762891	118.369541876541	96.8686149852692	37.1172687995088
AKR1C4	1.75462959179125	1.04018020590078	0	0	0	0
AKR1C6P	0.877314795895624	0	0	0	0.940471990148245	0
AKR1C8P	0.877314795895624	0	0	0	0	0
AKR1D1	0	1.04018020590078	0	1.83518669576033	10.3451918916307	12.9103543650466
AKR1E2	13.1597219384344	37.4464874124282	17.3773165932255	36.7037339152066	33.8569916453368	36.3103716516934
AKR7A2	1124.71756833819	1257.57786893405	1035.39844701302	1024.95176958215	1181.2328196262	1102.22150391585
AKR7A2P1	4.38657397947812	17.6830635003133	98.4714606949443	10.0935268266818	13.1666078620754	4.03448573907705
AKR7A3	20.1782403055994	73.8527946189556	46.3395109152679	16.516680261843	7.52377592118596	6.45517718252328
AKR7L	18.4236107138081	85.2947768838643	41.9951817669615	7.34074678304133	2.82141597044473	8.0689714781541
AKT1	3299.58094736344	2569.24510857494	9579.24577201553	5524.82954758648	7178.62270080155	6874.76369938729
AKT1S1	1660.75690863042	954.885429016919	957.200522343502	1213.97599924546	1258.35152281835	1126.42841835031
AKT2	3242.55548563023	2476.66907024977	4787.45072143361	3330.863852805	4003.58926206108	3702.0441141771
AKT3	1895.87727393044	761.411910719374	97.0233509788421	1949.88586424535	1854.61076457234	1925.25659468757
AKTIP	270.212957135852	374.464874124282	306.99925981365	585.424555947546	615.068681556952	744.766067433623
ALAD	1083.4837729311	918.479121810392	797.908453572269	721.228371433811	497.509682788421	476.876214358907
ALAS1	3046.03697134961	1461.4531892906	1853.58043661072	1418.59931582274	1584.69530339979	1891.36691447932
ALAS2	0	4.16072082360313	8.68865829661273	0	0.940471990148245	0.80689714781541
ALB	1.75462959179125	9.36162185310705	17.3773165932255	0	0.940471990148245	0
ALCAM	5726.23367281074	200.754779738851	4154.62677549699	12021.3904505781	18947.6891855167	20647.6911154485
ALDH16A1	333.379622440337	459.759651008146	545.9373629705	535.874515162017	699.711160670294	590.64871220088
ALDH18A1	3989.1503769374	3242.24170179274	1592.92068771233	3206.98875084118	3215.47373431685	3262.2851686177
ALDH1A1	1.75462959179125	32.2455863829243	195.494811673786	325.745638497459	353.61746829574	331.634727752133
ALDH1A2	255.298605605627	273.567394151906	2.89621943220424	1171.76670524297	1911.97955597138	2057.5877269293
ALDH1A3	369.349529072058	953.845248811019	12676.752454758	724.898744825331	779.651279832895	1363.65617980804
ALDH1B1	1719.53699995542	718.764522277442	62.2687177923912	2033.38685890245	3225.81892620848	3399.45768374632
ALDH1L1	11.4050923466431	90.4956779133682	1.44810971610212	11.011120174562	12.2261358719272	18.5586343997544
ALDH1L1-AS1	0	3.12054061770235	0	0	0	0
ALDH1L1-AS2	0.877314795895624	6.2410812354047	0	1.83518669576033	0	0
ALDH1L2	97.3819423444143	27.0446853534204	1.44810971610212	700.123724432567	85.5829511034903	95.2138634422184
ALDH2	1289.65274996657	1535.30598390956	1888.33506979717	1153.41483828537	1041.10249309411	904.531702701074
ALDH3A1	1.75462959179125	5.20090102950392	0	0.917593347880166	1.88094398029649	0
ALDH3A2	1035.23145915684	834.224525132428	446.017792559453	643.232936863996	763.663256000375	615.662523783158
ALDH3B1	71.9398132634412	15.6027030885118	11.584877728817	105.523235006219	92.166255034528	91.1793777031413
ALDH3B2	0	1.04018020590078	1.44810971610212	5.505560087281	5.64283194088947	11.2965600694157
ALDH4A1	334.256937236233	415.031902154413	299.758711233139	597.353269469988	941.412462138393	721.366050146976
ALDH5A1	612.365727535146	1349.11372705332	98.4714606949443	184.436262923913	167.404014246388	137.979412276435
ALDH6A1	77.2037020388149	95.6965789428721	246.178651737361	217.469623447599	264.272629231657	269.503647370347
ALDH7A1	1422.12728414681	1597.7167962636	1194.69051578425	2211.3999683912	2519.52446160715	2679.70542789498
ALDH8A1	9.65046275485186	16.6428832944125	14.4810971610212	13.7639002182025	7.52377592118596	10.4896629216003
ALDH9A1	1676.54857495654	1755.82418756052	2360.41883724646	1621.38744570425	1962.76504343939	2248.01545381373
ALDOA	14409.8955225856	19156.9988520747	19356.8825751371	22538.8454039805	27737.3404054422	30284.463751808
ALDOB	7.89583316306062	6.2410812354047	1.44810971610212	2.7527800436405	0	0.80689714781541
ALDOC	355.312492337728	1099.47047763713	24.6178651737361	671.678330648282	527.604786473165	627.765981000389
ALG1	263.194438768687	327.656764858747	143.36286189411	400.988293023633	428.8552275076	419.586516864013
ALG10	100.013886732101	123.781444502193	68.0611566567997	117.451948528661	177.749206138018	206.565669840745
ALG10B	246.52545764667	486.804336361567	189.702372809378	284.453937842851	381.831628000187	425.234796898721
ALG11	325.483789277277	214.277122415561	137.570423029702	163.33161592267	185.272982059204	217.862229910161
ALG12	383.386565806388	476.402534302559	690.748334580712	660.66721047372	579.330745931319	655.200484026113
ALG13	510.597211211253	516.969562332689	2057.76390658111	761.602478740538	847.365263123569	909.373085587967
ALG14	364.96295509258	283.969196210914	147.707191042416	178.013109488752	171.165902206981	180.744961110652
ALG1L	2.63194438768687	17.6830635003133	28.9621943220424	4.58796673940083	3.76188796059298	4.84138288689246
ALG1L2	1.75462959179125	4.16072082360313	1.44810971610212	2.7527800436405	0.940471990148245	0.80689714781541
ALG1L9P	7.01851836716499	20.8036041180157	8.68865829661273	11.9287135224422	6.58330393103771	11.2965600694157
ALG2	1453.71061679905	774.934253396084	1271.44033073766	942.368368272931	785.294111773784	759.290216094301
ALG3	1193.14812241805	1331.430663553	201.287250538195	754.261731957497	930.126798256614	936.000691465875
ALG5	965.046275485186	950.724708193316	453.258341139964	643.232936863996	612.247265586507	713.297078668822
ALG6	360.576381113101	398.38901886	348.994441580611	336.756758672021	418.510035615969	422.007208307459
ALG8	474.627304579533	403.589919889504	390.989623347573	899.241480922563	1129.50686016804	1093.34563528988
ALG9	729.048595389263	575.219653863133	525.66382694507	768.025632175699	789.055999734377	857.731668127781
ALK	14.9143515302256	14.562522882611	0	11.9287135224422	19.7499117931131	22.5931201388315
ALKBH1	221.083328565697	187.232437062141	218.66456713142	211.046470012438	261.451213261212	263.855367335639
ALKBH2	209.678236219054	513.849021714987	411.263159373003	274.36041101617	268.974989182398	298.551944691702
ALKBH3	586.923598454172	601.224159010653	328.720905555182	378.048459326628	399.700595813004	451.055505628814
ALKBH3-AS1	3.5092591835825	8.32144164720627	11.584877728817	7.34074678304133	3.76188796059298	6.45517718252328
ALKBH4	228.101846932862	211.156581797859	120.193106436476	178.930702836632	173.987318177425	132.331132241727
ALKBH5	1197.53469639753	1482.25679340862	5331.93997468801	2002.18868507452	2121.70480977444	1943.00833193951
ALKBH6	286.004623461973	286.049556622715	279.485175207709	200.035349837876	205.963365842466	219.476024205791
ALKBH7	176.34027397502	220.518203650966	509.734620067947	303.723398148335	287.784428985363	238.841555753361
ALKBH8	235.997680095923	186.19225685624	97.0233509788421	410.164226502434	292.486788936104	345.351979264995
ALLC	3.5092591835825	15.6027030885118	0	0	0	0
ALMS1	1161.56478976581	897.675517692376	1061.46442190286	880.889613964959	797.520247645711	739.117787398915
ALMS1-IT1	12.2824071425387	26.0045051475196	62.2687177923912	19.2694603054835	5.64283194088947	11.2965600694157
ALMS1P	7.01851836716499	4.16072082360313	8.68865829661273	0.917593347880166	0	0
ALOX12	21.055555101495	31.2054061770235	62.2687177923912	33.9509538715661	14.1070798522237	18.5586343997544
ALOX12-AS1	4.38657397947812	7.28126144130549	17.3773165932255	3.67037339152066	1.88094398029649	4.03448573907705
ALOX12B	0.877314795895624	10.4018020590078	1.44810971610212	2.7527800436405	1.88094398029649	2.42069144344623
ALOX12P2	1.75462959179125	17.6830635003133	28.9621943220424	42.2092940024876	32.9165196551886	64.5517718252328
ALOX15	0	1.04018020590078	7.24054858051061	0	0.940471990148245	2.42069144344623
ALOX15B	0	1.04018020590078	1.44810971610212	4.58796673940083	3.76188796059298	5.64828003470787
ALOX15P1	0	4.16072082360313	0	6.42315343516116	2.82141597044473	8.87586862596951
ALOX5	27.1967586727643	167.469013150026	27.5140846059403	169.754769357831	140.130326532088	145.241486606774
ALOX5AP	42.9884249988856	13.5223426767102	17.3773165932255	11.011120174562	18.8094398029649	14.5241486606774
ALOXE3	13.1597219384344	3.12054061770235	28.9621943220424	11.011120174562	19.7499117931131	20.1724286953852
ALPI	0	1.04018020590078	2.89621943220424	0	0	0
ALPK1	127.210645404865	110.259101825483	586.484435021359	403.741073067273	290.605844955808	300.165738987332
ALPK2	392.159713765344	50.9688300891384	18.8254263093276	856.114593572195	386.533987950929	267.889853074716
ALPK3	2880.22447492533	1120.27408175514	75.3017052373103	3329.02866610924	4241.52867556858	4501.67918766217
ALPL	81.590276018293	143.544868414308	66.6130469406976	77.9954345698141	65.8330393103771	53.255211755817
ALPP	0.877314795895624	0	8.68865829661273	0	0	0
ALPPL2	0	2.08036041180157	1.44810971610212	0	0	0
ALS2	2034.49301168195	904.956779133682	1419.14752178008	2003.1062784224	2180.95454515378	2073.7256698856
ALS2CL	123.701386221283	68.6518935894517	41.9951817669615	652.408870342798	993.138421596546	1334.60788248669
ALS2CR11	64.9212948962762	122.741264296292	56.4762789279827	11.011120174562	7.52377592118596	6.45517718252328
ALS2CR12	24.5648142850775	2.08036041180157	13.0329874449191	10.0935268266818	3.76188796059298	0.80689714781541
ALX1	0	2.08036041180157	0	26.6102070885248	2.82141597044473	0.80689714781541
ALX3	70.1851836716499	124.821624708094	139.018532745804	65.1491276994918	48.9045434877087	36.3103716516934
ALX4	1.75462959179125	1.04018020590078	802.252782720575	2.7527800436405	0	0.80689714781541
ALYREF	2614.39809176896	2143.81140436152	3746.25983555619	1541.55682443868	2044.58610658228	2248.82235096155
AMACR	5.26388877537374	10.4018020590078	2.89621943220424	21.1046470012438	24.4522717438544	12.1034572172311
AMBN	0	1.04018020590078	10.1367680127149	27.527800436405	0.940471990148245	0
AMBP	2.63194438768687	13.5223426767102	1.44810971610212	2.7527800436405	0.940471990148245	1.61379429563082
AMBRA1	1353.69673006695	1006.89443931196	1563.95849339029	1049.72678997491	1232.95877908435	1044.93180642096
AMD1	4874.36100599609	2762.71862687248	10807.2428112701	3741.94567265532	4720.22891855404	5181.89348327056
AMDHD1	21.055555101495	13.5223426767102	0	2.7527800436405	0.940471990148245	0
AMDHD2	158.793978057108	166.428832944125	461.946999436577	244.079830536124	280.260653064177	226.73809853613
AMELX	0	0	0	0	0	0
AMELY	0	0	1.44810971610212	0	0	0
AMER1	310.569437747051	637.63046621718	447.465902275556	225.727963578521	257.689325300619	241.262247196808
AMER2	23.6874994891818	321.415683623342	172.325056216152	12.8463068703223	1.88094398029649	0
AMER3	2.63194438768687	10.4018020590078	0	0	0	0
AMFR	1887.98144076738	2390.33411316	5127.75650471761	2344.45100383382	2704.79744366635	2406.16729478555
AMH	21.055555101495	26.0045051475196	706.677541457835	9.17593347880166	6.58330393103771	3.22758859126164
AMHR2	1.75462959179125	21.8437843239165	5.79243886440849	0	0	0.80689714781541
AMICA1	0.877314795895624	0	27.5140846059403	0	0	0.80689714781541
AMIGO1	282.495364278391	312.054061770235	65.1649372245955	62.3963476558513	86.5234230936385	71.0069490077561
AMIGO2	7914.25677377442	32.2455863829243	53.5800594957785	5952.42804769864	6988.64735879161	5892.76987049594
AMIGO3	188.622681117559	265.2459525047	1630.57154033099	72.4898744825331	91.2257830443797	71.0069490077561
AMMECR1	993.997663749742	453.518569772742	286.72572378822	1381.89558190753	1902.5748360699	1860.70482286233
AMMECR1L	1460.72913516621	1089.06867557812	3937.41031808167	1834.26910241245	1728.58751789247	1692.87021611673
AMN	0	4.16072082360313	1.44810971610212	2.7527800436405	3.76188796059298	2.42069144344623
AMN1	76.3263872429193	186.19225685624	315.687918110263	193.612196402715	160.82071031535	150.082869493666
AMOT	241.261568871297	988.171195605744	989.058936097749	1258.02047994371	2291.93023999127	2211.70508216204
AMOTL1	1953.78005045955	1929.53428194595	5746.09935349322	4574.20283918263	5584.52267750028	5718.48008656781
AMOTL2	4688.37026926621	2091.80239406648	12342.2391103384	6680.07957256761	8414.40289585634	8684.63400193725
AMPD1	2.63194438768687	1.04018020590078	2.89621943220424	0	0	0
AMPD2	2080.99069586442	3214.15683623342	1510.37843389451	2713.32352968165	2436.7629264741	1984.96698362591
AMPD3	771.159705592253	288.129917034517	20.2735360254297	508.346714725612	352.676996305592	393.76580813392
AMPH	239.506939279505	395.268478242298	2457.4421882253	52.3028208291695	0	4.84138288689246
AMT	37.7245362235118	289.170097240418	402.57450107639	103.688048310459	98.7495589655657	119.420777876681
AMTN	0	0	21.7216457415318	9.17593347880166	0	0
AMY1A	0	0	0	0	0	0
AMY1B	0	0	0	0	0	0
AMY1C	0	0	0	0	0	0
AMY2A	0	0	4.34432914830636	0.917593347880166	0	0
AMY2B	21.9328698973906	243.402168180783	417.055598237411	112.86398178926	71.4758712512666	75.0414347468331
AMZ1	15.7916663261212	4.16072082360313	18.8254263093276	31.1981738279256	65.8330393103771	59.7103889383403
AMZ2	1393.17589588225	1311.66723964089	792.11601470786	984.577662275418	1148.31629997101	1144.18015560225
AMZ2P1	164.935181628377	269.406673328303	324.376576406875	88.0889613964959	60.1902073694877	48.4138288689246
ANAPC1	2584.56938870851	1784.94923332574	1193.24240606815	2008.61183850968	2826.11833039548	3296.17484882595
ANAPC10	209.678236219054	153.946670473316	143.36286189411	219.30481014336	227.594221615875	292.096767509178
ANAPC11	1108.04858721617	1090.10885578402	1099.11527452151	1037.79807645247	1062.73334886752	1186.94570443647
ANAPC13	1299.30321272142	1902.48959659253	847.144183919741	1269.03160011827	1604.44521519291	1575.8701296835
ANAPC15	57.9027765291112	49.9286498832376	41.9951817669615	113.781575137141	133.547022601051	158.958738119636
ANAPC16	1537.05552240913	2098.04347530188	1117.94070083084	1589.27167852845	1753.98026162648	2060.00841837274
ANAPC1P1	0.877314795895624	3.12054061770235	0	0.917593347880166	0	1.61379429563082
ANAPC2	886.965258650476	1160.84110978527	1443.76538695382	623.045883210633	774.948919882154	684.248781347467
ANAPC4	720.275447430307	1481.21661320272	731.295406631571	726.733931521092	692.187384749108	768.16608472027
ANAPC5	3643.48834735453	3678.07720806517	4315.36695398432	2992.27190743722	2908.87986552852	3081.54020750705
ANAPC7	2184.5138417801	1690.29283458877	697.988883161223	1366.29649499357	1535.79075991208	1651.71846157814
ANG	14.03703673433	10.4018020590078	2.89621943220424	24.7750203927645	13.1666078620754	15.3310458084928
ANGEL1	335.134252032128	386.947036595092	382.30096505096	525.780988335335	541.711866325389	483.33139154143
ANGEL2	836.08100048853	856.068309456345	803.700892436677	530.368955074736	593.437825783542	629.37977529602
ANGPT1	453.571749478038	16.6428832944125	37.6508526186552	49.550040785529	2.82141597044473	1.61379429563082
ANGPT2	7.89583316306062	39.5268478242298	482.220535462006	251.420577319166	8.4642479113342	4.03448573907705
ANGPT4	0.877314795895624	4.16072082360313	1.44810971610212	0	0	0
ANGPTL1	2.63194438768687	119.62072367859	5.79243886440849	17.4342736097232	1.88094398029649	1.61379429563082
ANGPTL2	2381.03235606072	864.389751103551	317.136027826365	371.625305891467	107.2138068769	38.7310630951397
ANGPTL3	0	3.12054061770235	17.3773165932255	4.58796673940083	0.940471990148245	0.80689714781541
ANGPTL4	1766.03468413789	250.683429622089	266.45218776279	136.721408834145	53.6069034384499	33.8896802082472
ANGPTL5	0	0	50.6838400635743	0	0.940471990148245	0
ANGPTL6	0.877314795895624	12.4821624708094	0	2.7527800436405	0	1.61379429563082
ANGPTL7	1.75462959179125	0	0	0	0.940471990148245	0.80689714781541
ANHX	0	0	0	0	0	0
ANK1	188.622681117559	76.973335236658	14.4810971610212	151.402902400227	136.368438571495	45.1862402776629
ANK2	467.608786212368	345.33982835906	755.913271805307	505.593934681972	372.426908098705	184.779446849729
ANK3	418.479157642213	476.402534302559	209.975908834808	489.077254420128	438.259947409082	431.689974081244
ANKAR	39.4791658153031	71.7724342071541	69.5092663729018	34.8685472194463	36.6784076157815	38.7310630951397
ANKDD1A	212.310180606741	554.416049745118	191.15048252548	87.1713680486158	30.0951036847438	36.3103716516934
ANKDD1B	9.65046275485186	7.28126144130549	7.24054858051061	39.4565139588471	31.9760476650403	33.0827830604318
ANKEF1	278.108790298913	279.808475387311	13.0329874449191	188.106636315434	292.486788936104	347.772670708442
ANKFN1	0.877314795895624	7.28126144130549	5.79243886440849	0	0.940471990148245	0.80689714781541
ANKFY1	1018.56247803482	852.947768838643	2063.55634544552	2089.36005312314	2458.39378224751	2614.34675892193
ANKH	856.259240794129	926.800563457598	2192.43811017861	1428.69284264942	271.796405152843	237.22776145773
ANKHD1	99.1365719362055	111.299282031384	246.178651737361	64.2315343516116	64.8925673202289	57.2896974948941
ANKHD1-EIF4EBP3	1.75462959179125	2.08036041180157	15.9292068771233	1.83518669576033	0	0
ANKIB1	2374.01383769356	1421.92634146637	1170.07265061051	2726.16983655197	2753.70198715406	2676.47783930371
ANKK1	0.877314795895624	5.20090102950392	0	1.83518669576033	3.76188796059298	1.61379429563082
ANKLE1	141.247682139195	239.24144735718	99.9195704110464	88.0889613964959	101.57097493601	117.80698358105
ANKLE2	5538.48830648907	2763.75880707838	6633.79060946382	4546.67503874622	4773.83582199249	4980.16919631671
ANKMY1	166.689811220169	373.424693918381	276.588955775505	82.5834013092149	88.404367073935	72.6207433033869
ANKMY2	464.976841824681	411.91136153671	718.262419186652	545.050448640819	430.736171487896	403.448573907705
ANKRA2	259.685179585105	433.755145860627	348.994441580611	378.048459326628	283.082069034622	318.724373387087
ANKRD1	6364.91884422275	35.3661270006266	2.89621943220424	1096.5240507168	910.376886463501	1264.40783062675
ANKRD10	3665.42121725192	3715.5236954776	3763.63715214941	2505.94743306073	1899.75342009945	1520.19422648423
ANKRD11	2402.08791116222	1878.56545185682	8800.16274475259	4779.74374910779	5272.28597677106	5216.59006062662
ANKRD12	1020.31710762661	759.331550307572	2222.84841421676	1139.65093806717	1075.89995672959	1132.07669838502
ANKRD13A	2269.61337698198	1097.39011722533	676.267237419691	1914.09972367803	1902.5748360699	2119.71880731108
ANKRD13B	332.502307644441	741.648486807259	208.527799118706	225.727963578521	333.867556502627	323.565756273979
ANKRD13C	895.738406609432	694.840377541723	741.432174644286	915.758161184406	1013.82880537981	1170.80776148016
ANKRD13D	395.668972948926	425.433704213421	616.894739059504	940.53318157717	893.448390640832	885.97306830132
ANKRD16	133.351848976135	233.000366121776	204.183469970399	125.710288659583	105.332862896603	97.6345548856646
ANKRD17	2017.82403055994	1576.91319214559	4250.20201675973	4179.63769959416	4829.32366941124	4716.31382898107
ANKRD18A	42.1111102029899	29.1250457652219	60.8206080762891	175.260329445112	218.189501714393	173.482886780313
ANKRD18B	68.4305540798587	89.4554977074674	8.68865829661273	122.957508615942	162.701654295646	228.351892831761
ANKRD18DP	17.5462959179125	114.419822649086	251.971090601769	0.917593347880166	2.82141597044473	0.80689714781541
ANKRD19P	21.055555101495	46.8081092655353	4593.40401947593	10.0935268266818	5.64283194088947	6.45517718252328
ANKRD2	7.89583316306062	3.12054061770235	18.8254263093276	22.9398336970042	67.7139832906736	102.475937772557
ANKRD20A1	0	0	0	0	0	0
ANKRD20A11P	0	0	0	0	0	0
ANKRD20A12P	7.01851836716499	6.2410812354047	86.8865829661273	8.25834013092149	3.76188796059298	4.84138288689246
ANKRD20A19P	0	22.8839645298172	18.8254263093276	0.917593347880166	0.940471990148245	1.61379429563082
ANKRD20A2	0	0	0	0	0	0
ANKRD20A3	0	0	0	0.917593347880166	0	0.80689714781541
ANKRD20A4	3.5092591835825	5.20090102950392	8.68865829661273	6.42315343516116	9.40471990148245	8.87586862596951
ANKRD20A5P	8.77314795895624	2.08036041180157	0	11.011120174562	6.58330393103771	12.1034572172311
ANKRD20A8P	0	1.04018020590078	7.24054858051061	7.34074678304133	5.64283194088947	8.0689714781541
ANKRD20A9P	145.634256118674	199.71459953295	282.381394639914	192.694603054835	126.023246679865	112.965600694157
ANKRD22	29.8287030604512	9.36162185310705	0	20.1870536533637	35.7379356256333	106.510423511634
ANKRD23	71.0624984675455	133.1430663553	81.0941441017188	66.9843143952521	60.1902073694877	55.6759031992633
ANKRD24	9.65046275485186	13.5223426767102	18.8254263093276	7.34074678304133	1.88094398029649	2.42069144344623
ANKRD26	413.215268866839	507.607940479582	629.927726504423	430.351280155798	419.450507606117	441.372739855029
ANKRD26P1	0.877314795895624	5.20090102950392	0	0	0	0.80689714781541
ANKRD26P3	14.03703673433	50.9688300891384	7.24054858051061	0	0	0
ANKRD27	1492.31246781846	841.505786573734	905.068572563826	870.796087138278	984.674173685212	1137.72497841973
ANKRD28	3243.43280042612	1138.99732546136	1241.03002669952	2064.58503273037	2940.85591319356	3011.34015564711
ANKRD29	287.759253053765	154.986850679217	4.34432914830636	99.1000815710579	96.8686149852692	32.2758859126164
ANKRD30A	0	0	1.44810971610212	0	0	0
ANKRD30B	7.89583316306062	3.12054061770235	0	0.917593347880166	0	0
ANKRD30BL	0	23.924144735718	0	0	1.88094398029649	0.80689714781541
ANKRD30BP2	3.5092591835825	11.4419822649086	0	0.917593347880166	2.82141597044473	11.2965600694157
ANKRD30BP3	0	1.04018020590078	1.44810971610212	0	0	0
ANKRD31	9.65046275485186	28.0848655593212	0	4.58796673940083	3.76188796059298	17.751737251939
ANKRD32	440.412027539603	530.4919050094	250.522980885667	177.095516140872	199.380061911428	273.538133109424
ANKRD33	0	1.04018020590078	0	2.7527800436405	0	0
ANKRD33B	391.282398969448	50.9688300891384	2757.20089945844	506.511528029852	855.829511034903	841.593725171472
ANKRD34A	64.0439801003806	80.0938758543603	66.6130469406976	41.2917006546075	5.64283194088947	2.42069144344623
ANKRD34B	7.89583316306062	35.3661270006266	53.5800594957785	231.233523665802	334.808028492775	357.455436482227
ANKRD34C	1.75462959179125	4.16072082360313	0	0	0	0
ANKRD34C-AS1	0	0	0	0	0	0
ANKRD35	26.3194438768687	50.9688300891384	0	35.7861405673265	24.4522717438544	17.751737251939
ANKRD36	95.627312752623	116.500183060888	393.885842779777	281.701157799211	150.475518423719	192.848418327883
ANKRD36B	78.0810168347105	162.268112120522	356.234990161122	216.552030099719	170.225430216832	150.889766641482
ANKRD36BP1	186.868051525768	141.464508002507	344.650112432305	221.13999683912	330.105668542034	330.020933456503
ANKRD36BP2	10.5277775507475	23.924144735718	0	0.917593347880166	3.76188796059298	0.80689714781541
ANKRD36C	100.013886732101	131.062705943499	99.9195704110464	246.832610579765	128.84466265031	145.241486606774
ANKRD37	10.5277775507475	64.4911727658486	50.6838400635743	43.1268873503678	54.5473754285982	56.4828003470787
ANKRD39	376.368047439223	203.875320356554	144.810971610212	194.529789750595	281.201125054325	288.869178917917
ANKRD40	2630.18975809508	1331.430663553	1120.83692026304	1505.77068387135	2061.51460240495	2037.41529823391
ANKRD42	215.819439790323	166.428832944125	2122.92884380571	518.440241552294	440.140891389379	431.689974081244
ANKRD44	227.224532136967	254.844150445692	638.616384801036	300.053024756814	220.070445694689	199.303595510406
ANKRD44-IT1	0	0	5.79243886440849	0.917593347880166	0	0
ANKRD45	117.560182650014	203.875320356554	0	33.033360523686	28.2141597044473	10.4896629216003
ANKRD46	208.800921423159	745.809207630862	107.160118991557	205.540909925157	275.558293113436	258.207087300931
ANKRD49	178.094903566812	178.910995414935	250.522980885667	270.690037624649	196.558645940983	236.420864309915
ANKRD50	572.009246923947	428.554244831123	2605.14937926772	1582.84852509329	1743.63506973485	1612.18050133519
ANKRD52	4800.66656314085	2180.21771156804	1634.9158694793	5785.42605838445	8831.97245948217	8012.48867780702
ANKRD53	45.6203693865724	90.4956779133682	44.8914011991658	18.3518669576033	9.40471990148245	5.64828003470787
ANKRD54	451.817119886246	683.398395276815	1849.23610746241	545.968041988699	490.926378857384	511.57279171497
ANKRD55	4.38657397947812	3.12054061770235	23.1697554576339	0.917593347880166	0.940471990148245	0
ANKRD6	407.07406529557	574.179473657233	68.0611566567997	294.547464669533	253.927437340026	261.434675892193
ANKRD60	0	0	0	0	0	0
ANKRD61	17.5462959179125	26.0045051475196	13.0329874449191	27.527800436405	20.6903837832614	21.7862229910161
ANKRD62	16.6689811220169	5.20090102950392	13.0329874449191	0	0	0
ANKRD62P1-PARP4P3	14.03703673433	19.7634239121149	85.4384732500252	0.917593347880166	0	1.61379429563082
ANKRD63	0	0	0	0	0	0
ANKRD65	96.5046275485186	169.549373561828	8.68865829661273	61.4787543079711	40.4402955763745	54.0621089036325
ANKRD66	0	1.04018020590078	0	0	0	0
ANKRD7	24.5648142850775	44.7277488537337	18.8254263093276	9.17593347880166	15.0475518423719	13.717251512862
ANKRD9	85.9768499977712	56.1697311186423	121.641216152578	158.743649183269	155.17787837446	163.800121006528
ANKS1A	1086.11571731878	1021.45696219457	1267.09600158936	1284.63068703223	1663.69495057225	1609.75980989174
ANKS1B	12.2824071425387	26.0045051475196	272.244626627199	3.67037339152066	0.940471990148245	0.80689714781541
ANKS3	205.291662239576	338.058566917755	440.225353695045	425.763313416397	366.784076157815	293.710561804809
ANKS4B	0	0	2.89621943220424	0.917593347880166	0.940471990148245	0
ANKS6	1510.73607853226	1650.76598676454	764.60193010192	1327.7575743826	1814.17046899596	1903.47037169655
ANKUB1	0	0	0	0.917593347880166	0	0.80689714781541
ANKZF1	593.064802025442	1291.90381572877	651.649372245955	1067.16106358463	1012.88833338966	1084.46976666391
ANLN	7980.0553834666	1716.29733973629	667.578579123078	5229.36448956907	12051.2080817596	13973.8448058673
ANO1	51.7615729578418	54.0893707068407	37.6508526186552	2990.43672074146	15.9880238325202	16.1379429563082
ANO1-AS2	2.63194438768687	1.04018020590078	0	1.83518669576033	0	0
ANO10	844.854148447486	409.831001124909	348.994441580611	1391.07151538633	1909.15814000094	1955.91868630455
ANO2	38.6018510194075	148.745769443812	15.9292068771233	3.67037339152066	6.58330393103771	2.42069144344623
ANO3	0	8.32144164720627	11.584877728817	0.917593347880166	0	0
ANO4	150.898144894047	63.4509925599478	17.3773165932255	94.5121148316571	7.52377592118596	4.84138288689246
ANO5	2.63194438768687	1.04018020590078	11.584877728817	110.11120174562	166.463542256239	121.841469320127
ANO6	5506.02765904094	2622.29429907588	4829.44590320058	4621.00009992452	5145.32225810105	5295.66598111253
ANO7	38.6018510194075	74.8929748248564	21.7216457415318	57.8083809164505	87.4638950837868	75.8483318946485
ANO8	537.793969884017	848.787048015039	770.394368966329	563.402315598422	498.45015477857	476.876214358907
ANO9	70.1851836716499	332.857665888251	2.89621943220424	606.52920294879	1105.05458842419	1218.41469320127
ANOS1	320.219900501903	61.3706321481462	2012.87250538195	362.449372412666	336.688972473072	355.03474503878
ANP32A	3619.80084786534	6328.45637270037	2958.48814999663	2898.67738595344	3394.16341244502	3643.94751953439
ANP32A-IT1	4.38657397947812	8.32144164720627	14.4810971610212	9.17593347880166	8.4642479113342	1.61379429563082
ANP32AP1	0	0	0	0	0	0
ANP32B	5570.07163914132	7202.20774565703	4368.9470134801	3682.30210504311	5427.46385514552	6263.94255849103
ANP32C	0	0	0	0	0	0
ANP32D	0	1.04018020590078	0	0	0	0
ANP32E	3650.50686572169	3478.36260853222	1440.86916752161	2946.39224004321	4607.37227973625	4723.57590331141
ANPEP	793.092575489644	792.617316896397	99.9195704110464	1129.55741124048	989.376533635953	1138.53187556754
ANTXR1	4533.96286518858	3920.43919604005	3794.04745618756	2493.10112619041	944.233878108838	437.338254115952
ANTXR2	1315.09487904754	289.170097240418	438.777243978943	3701.57156534859	2366.22752721298	2179.42919624942
ANTXRL	0	2.08036041180157	0	0	0	0
ANTXRLP1	0	0	0	0	0	0
ANXA1	7775.64103602291	65.5313529717494	21253.9063032308	10385.3215113077	11826.4352761142	14842.0661369166
ANXA10	8.77314795895624	0	0	9.17593347880166	0	0
ANXA11	2668.79160911449	1685.09193355927	1474.17569099196	5551.43975467501	8010.94041208275	9506.86219556116
ANXA13	3.5092591835825	9.36162185310705	0	8.25834013092149	3.76188796059298	3.22758859126164
ANXA2	88883.3939165733	5054.23562047191	13063.3977489572	59237.0737590999	69209.3337550093	85685.2150236662
ANXA2P1	2.63194438768687	0	2.89621943220424	1.83518669576033	6.58330393103771	2.42069144344623
ANXA2P2	46.4976841824681	1.04018020590078	15.9292068771233	34.8685472194463	28.2141597044473	48.4138288689246
ANXA2P3	0.877314795895624	0	4.34432914830636	0	0	0
ANXA2R	0.877314795895624	10.4018020590078	4.34432914830636	28.4453937842851	31.0355756748921	33.0827830604318
ANXA3	757.999983653819	60.3304519422455	7.24054858051061	5493.63137375855	8762.3775322112	12303.5677098894
ANXA4	2219.60643361593	1183.72507431509	263.555968330586	3158.35630340353	4330.87351463267	3640.71993094313
ANXA5	9839.08543596942	2029.39158171243	13589.0615759023	16056.965994555	13550.3204340559	12024.3812967452
ANXA6	10421.6224604441	5034.47219655979	9128.88365030777	6313.95982676342	2504.47690976478	1291.84233365247
ANXA7	4068.10870856801	1976.34239121149	1293.16197647919	4010.80052358421	4847.19263722405	5791.1008298712
ANXA8	0	1.04018020590078	0	0	1.88094398029649	3.22758859126164
ANXA8L1	0	0	0	2.7527800436405	4.70235995074122	6.45517718252328
ANXA9	80.7129612223974	143.544868414308	69.5092663729018	132.133442094744	125.082774689717	131.524235093912
AOAH	7.89583316306062	1.04018020590078	41.9951817669615	10.0935268266818	3.76188796059298	8.0689714781541
AOAH-IT1	0	0	0	0	0	0.80689714781541
AOC1	0	6.2410812354047	0	8.25834013092149	42.321239556671	55.6759031992633
AOC2	100.891201527997	99.8572997664752	139.018532745804	29.3629871321653	20.6903837832614	16.1379429563082
AOC3	50.0069433660506	69.6920737953525	192.598592241582	13.7639002182025	9.40471990148245	5.64828003470787
AOC4P	0	0	5.79243886440849	0	0	0
AOX1	437.780083151916	192.433338091645	1.44810971610212	87.1713680486158	110.975694837493	122.648366467942
AOX2P	0	0	0	0.917593347880166	0	2.42069144344623
AP1AR	303.550919379886	218.437843239165	456.154560572168	623.963476558513	683.723136837774	722.979844442607
AP1B1	2382.78698565251	2346.64654451217	1820.27391314037	3175.79057701325	4750.32402223878	5400.56261032854
AP1B1P1	0	0	0	0	0	0
AP1G1	1844.1157009726	1872.32437062141	4525.34286281913	3301.50086567284	4208.6121559134	4428.25154721097
AP1G2	366.717584684371	766.612811748878	385.197184483164	836.845133266712	1160.54243584293	1257.95265344422
AP1M1	2545.09022289321	1504.10057773253	1319.22795136903	1767.2847880172	2085.02640215866	1709.00815907304
AP1M2	363.208325500788	34.3259467947259	2.89621943220424	694.618164345286	1449.26733681845	2783.79515996316
AP1S1	2371.38189330587	1212.85012008031	498.14974233913	1948.96827089747	2269.35891222771	2669.21576497338
AP1S2	2363.48606014281	1452.09156743749	725.502967767163	1134.14537797989	1201.92320340946	923.897234248644
AP1S3	304.428234175782	87.3751372956658	173.773165932255	859.784966963716	1646.76645474958	1839.72549701913
AP2A1	2955.67354737236	2581.72727104575	3039.58229409835	2645.42162193852	2939.91544120341	2639.36057050421
AP2A2	2350.32633820438	2038.75320356554	2860.01668930169	2580.27249423903	3166.56919082914	2664.37438208648
AP2B1	17333.1084225098	6351.34033723018	4208.20683499276	14334.643280584	20478.777585478	20439.5116513121
AP2M1	15897.8214164246	14514.6745931395	6378.92329942985	10567.9225875359	10613.2264088229	10538.0767504693
AP2S1	2088.00921423158	1358.47534890642	1495.89733673349	2098.53598660194	2287.22788004053	2537.69152987946
AP3B1	2560.88188921933	1913.93157885744	1230.8932586868	2151.75640077899	2317.32298372528	2314.98791708241
AP3B2	199.150458668307	259.004871269295	17.3773165932255	15.5990869139628	19.7499117931131	11.2965600694157
AP3D1	7345.75678603406	3837.22477956799	4735.31877165394	5689.07875685703	7387.40748261446	7344.37783941586
AP3M1	2701.25225656263	2251.9901457752	1420.59563149618	1738.83939423291	2319.20392770557	2454.58112365448
AP3M2	1049.26849589117	1184.76525452099	191.15048252548	705.629284519848	487.164490896791	545.462471923217
AP3S1	2317.86569075624	1638.28382429373	1154.14344373339	1393.82429542997	1239.54208301539	1370.91825413838
AP3S2	3.5092591835825	16.6428832944125	1.44810971610212	7.34074678304133	3.76188796059298	6.45517718252328
AP4B1	306.182863767573	276.687934769608	503.942181203538	255.090950710686	222.891861665134	267.889853074716
AP4B1-AS1	2.63194438768687	6.2410812354047	8.68865829661273	8.25834013092149	5.64283194088947	1.61379429563082
AP4E1	1022.0717372184	756.21100968987	152.051520190723	611.117169688191	762.722784010227	829.490267954241
AP4M1	361.453695908997	410.87118133081	320.032247258569	502.841154638331	435.438531438637	421.200311159644
AP4S1	52.6388877537374	72.8126144130549	186.806153377174	166.08439596631	165.523070266091	154.117355232743
AP5B1	450.062490294455	277.728114975509	343.202002716203	1417.68172247486	1647.70692673972	1468.55280902405
AP5M1	633.421282636641	268.366493122402	548.833582402704	862.537747007356	985.614645675361	952.945531569999
AP5S1	291.268512237347	244.442348386684	194.046701957684	296.382651365294	344.212748394258	275.151927405055
AP5Z1	1450.20135761547	574.179473657233	1280.12898903428	903.829447661964	790.936943714674	700.386724303776
APAF1	606.224523963876	447.277488537337	1122.28502997914	1017.6110227991	1205.68509137005	1105.44909250711
APBA1	260.562494381	80.0938758543603	647.305043097648	278.03078440769	19.7499117931131	8.87586862596951
APBA2	1330.00923057777	1633.08292326423	560.418460131521	563.402315598422	491.866850847532	361.489922221304
APBA3	291.268512237347	251.72360982799	251.971090601769	282.618751147091	210.665725793207	174.289783928129
APBB1	1003.64812650459	1693.41337520648	1002.09192354267	1163.50836511205	905.67452651276	561.600414879525
APBB1IP	31.5833326522425	4.16072082360313	4.34432914830636	44.044480698248	53.6069034384499	67.7793604164944
APBB2	794.847205081435	1543.62742555676	3892.5189168825	2260.95000917673	1588.45719136039	1513.73904930171
APBB3	169.321755607855	430.634605242924	876.106378241784	223.892776882761	156.118350364609	153.310458084928
APC	1431.77774690166	1038.09984548898	428.640475966228	1203.88247241878	1091.88798056211	1068.3318237076
APC2	120.1921270377	134.183246561201	648.75315281375	57.8083809164505	33.8569916453368	20.1724286953852
APCDD1	127.210645404865	538.813346656606	6115.36733109926	177.095516140872	1.88094398029649	0.80689714781541
APCDD1L	56.1481469373199	2.08036041180157	10.1367680127149	596.435676122108	54.5473754285982	58.0965946427095
APCDD1L-AS1	3.5092591835825	2.08036041180157	1.44810971610212	29.3629871321653	5.64283194088947	2.42069144344623
APCS	0	0	0	0	0	0
APEH	2492.45133513947	2688.86583225353	1310.53929307242	3608.89463721269	5119.92951436704	5184.31417471401
APELA	0	3.12054061770235	0	0	0	0
APEX1	4076.88185652696	6145.38465646183	4538.37585026405	4110.81819850314	4563.17009619928	4622.71375983448
APEX2	779.055538755314	514.889201920888	172.325056216152	599.188456165748	795.639303665415	841.593725171472
APH1A	4463.77768151693	4329.23001695906	5137.89327273033	3876.8318947937	5349.40467996322	5427.99711335426
APH1B	217.574069382115	572.099113245431	99.9195704110464	208.293689968798	110.975694837493	83.1104062249872
API5	6193.84245902311	2132.36942209661	2072.24500374214	3741.94567265532	4712.70514263285	5149.61759735794
APIP	592.187487229546	475.362354096658	265.004078046688	291.794684625893	334.808028492775	413.938236829305
APITD1	45.6203693865724	39.5268478242298	11.584877728817	26.6102070885248	27.2736877142991	35.503474503878
APITD1-CORT	0	0	0	0	0	0
APLF	125.456015813074	186.19225685624	5.79243886440849	179.848296184513	164.582598275943	146.048383754589
APLN	128.965274996657	170.589553767729	82.5422538178209	16.516680261843	6.58330393103771	20.1724286953852
APLNR	0	4.16072082360313	55.0281692118806	4.58796673940083	0	0
APLP1	736.944428552324	975.689033134935	56.4762789279827	185.353856271794	19.7499117931131	4.84138288689246
APLP2	12958.8168501743	7094.02900424334	31522.452300111	21306.5175377775	29797.914535857	27367.5305624553
APMAP	5981.53227841636	3746.72910165462	2665.96998734401	3279.47862532371	3729.91191292794	3328.45073473857
APOA1	0.877314795895624	4.16072082360313	4.34432914830636	4.58796673940083	0	0
APOA1-AS	0.877314795895624	4.16072082360313	21.7216457415318	0	0.940471990148245	0
APOA1BP	1568.63885506138	1555.06940782167	890.587475402805	1015.77583610334	1274.33954665087	1366.8837683993
APOA2	1.75462959179125	0	1.44810971610212	0	0	0
APOA4	0	1.04018020590078	0	0	0	0
APOA5	0	0	0	0	0	0
APOB	2.63194438768687	141.464508002507	0	0	0	0
APOBEC1	0	0	0	0	0	0.80689714781541
APOBEC2	1.75462959179125	6.2410812354047	2.89621943220424	5.505560087281	4.70235995074122	2.42069144344623
APOBEC3A	0	2.08036041180157	1.44810971610212	0.917593347880166	0	0
APOBEC3A_B	0	0	0	0	0	0
APOBEC3B	450.062490294455	198.67441932705	57.9243886440849	306.476178191975	440.140891389379	518.834866045308
APOBEC3B-AS1	0.877314795895624	1.04018020590078	0	0.917593347880166	0	0
APOBEC3C	384.263880602283	253.803970239791	146.259081326314	552.39119542386	502.212042739163	469.614140028568
APOBEC3D	8.77314795895624	26.0045051475196	94.1271315466379	5.505560087281	11.2856638817789	2.42069144344623
APOBEC3F	75.4490724470237	170.589553767729	57.9243886440849	155.073275791748	121.320886729124	116.193189285419
APOBEC3G	91.2407387731449	135.223426767102	56.4762789279827	111.94638844138	40.4402955763745	42.7655488342167
APOBEC3H	1.75462959179125	3.12054061770235	1.44810971610212	0	0	1.61379429563082
APOBEC4	0	0	0	0	0	0
APOBR	2.63194438768687	4.16072082360313	24.6178651737361	1.83518669576033	2.82141597044473	3.22758859126164
APOC1	24.5648142850775	122.741264296292	30.4103040381446	83.5009946570951	56.4283194088947	85.5310976684334
APOC1P1	0	6.2410812354047	0	0	0	0
APOC2	0	0	0	0	0	0
APOC3	0	0	2.89621943220424	0	0	0
APOC4	0	0	0	0	0	0
APOC4-APOC2	0	0	0	0	0	0
APOD	1.75462959179125	16.6428832944125	131.777984165293	7.34074678304133	0	0
APOE	148.26620050636	281.888835799112	1359.77502341989	183.518669576033	164.582598275943	161.379429563082
APOF	0	2.08036041180157	0	0	0	0
APOH	0	0	0	0	0	0
APOL1	30.7060178563468	4.16072082360313	165.084507635642	233.068710361562	232.296581566616	328.407139160872
APOL2	464.099527028785	373.424693918381	498.14974233913	782.707125741782	770.246559931412	883.552376857874
APOL3	67.553239283963	3.12054061770235	63.7168275084933	61.4787543079711	47.9640714975605	63.7448746774174
APOL4	0.877314795895624	8.32144164720627	1288.81764733089	2.7527800436405	0	0
APOL5	0	0	0	0.917593347880166	0	1.61379429563082
APOL6	345.662029582876	20.8036041180157	150.603410474621	591.847709382707	648.925673202289	773.007467607163
APOLD1	156.162033669421	234.040546327676	338.857673567896	139.474188877785	157.999294344905	156.538046676189
APOM	21.055555101495	49.9286498832376	50.6838400635743	23.8574270448843	24.4522717438544	20.9793258432007
APOO	486.909711722071	415.031902154413	172.325056216152	330.33360523686	326.343780581441	373.593379438535
APOOL	633.421282636641	412.951541742611	406.918830224696	556.061568815381	673.377944946143	699.57982715596
APOOP5	0	0	0	0	0	0
APOPT1	602.715264780294	323.496044035144	288.173833504322	623.045883210633	673.377944946143	672.952221278052
APP	18946.4903321619	21001.2383571368	45527.1213645346	34948.3778407119	41929.0627367792	38869.0425074161
APPBP2	1650.22913107967	1183.72507431509	1388.73721774193	1258.93807329159	1258.35152281835	1047.3524978644
APPL1	1067.69210660497	1123.39462237285	2148.99481869555	1508.52346391499	2075.62168225718	2155.22228181496
APPL2	1292.28469435425	1405.28345817196	728.399187199367	1615.88188561697	1510.39801617808	1386.24929994687
APRT	603.592579576189	865.429931309452	1501.6897755979	1649.83283948854	1863.07501248367	1849.40826279292
APTR	132.474534180239	201.794959944752	136.122313313599	122.039915268062	112.856638817789	142.013898015512
APTX	898.370350997119	799.898578337703	648.75315281375	761.602478740538	851.127151084161	906.145496996705
AQP1	201.782403055994	87.3751372956658	1141.11045628847	267.937257581009	35.7379356256333	12.9103543650466
AQP10	0	1.04018020590078	0	0	0	0
AQP11	33.3379622440337	45.7679290596345	21.7216457415318	28.4453937842851	26.3332157241509	20.1724286953852
AQP12A	0	4.16072082360313	1.44810971610212	0	0	0
AQP12B	1.75462959179125	1.04018020590078	0	0	0	0
AQP2	0	5.20090102950392	1.44810971610212	0	0	0
AQP3	122.824071425387	282.929016005013	120.193106436476	105.523235006219	42.321239556671	34.6965773560626
AQP4	1.75462959179125	29.1250457652219	1.44810971610212	39.4565139588471	54.5473754285982	41.9586516864013
AQP4-AS1	0	0	0	6.42315343516116	3.76188796059298	4.03448573907705
AQP5	57.0254617332156	136.263606973003	1.44810971610212	5.505560087281	8.4642479113342	4.03448573907705
AQP6	5.26388877537374	26.0045051475196	2.89621943220424	0.917593347880166	0.940471990148245	0
AQP7	4.38657397947812	14.562522882611	0	3.67037339152066	0.940471990148245	0
AQP7P1	0.877314795895624	5.20090102950392	0	11.9287135224422	10.3451918916307	7.26207433033869
AQP7P3	0.877314795895624	0	1.44810971610212	11.9287135224422	17.8689678128166	12.1034572172311
AQP8	0	5.20090102950392	8.68865829661273	0	0	0
AQP9	7.89583316306062	0	121.641216152578	0	0.940471990148245	1.61379429563082
AQR	2051.16199280397	1665.32850964715	1534.99629906825	1334.18072781776	1763.38498152796	1930.90487472228
AR	346.539344378771	34.3259467947259	1333.70904853005	158.743649183269	3.76188796059298	0
ARAF	1320.35876782291	1277.34129284616	1356.87880398769	1335.09832116564	1525.44556802045	1463.71142613715
ARAP1	972.064793852351	1250.29660749274	2500.88547970836	2653.67996206944	3034.90311220839	2826.56070879738
ARAP2	3.5092591835825	0	428.640475966228	705.629284519848	999.721725527584	1303.13889372189
ARAP3	786.951371918375	943.443446752011	149.155300758519	1477.32529008707	782.47269580334	751.221244616146
ARC	85.0995352018755	712.523441042037	3779.56635902654	56.8907875685703	29.1546316945956	15.3310458084928
ARCN1	3961.07630346874	2105.32473674319	5153.82247960745	6306.61907998038	6822.18381653537	7270.14330181684
AREG	0.877314795895624	0	5.79243886440849	77.077841221934	89.3448390640832	180.744961110652
AREL1	1389.66663669867	952.805068605118	1388.73721774193	2347.20378387746	2786.61850680925	2806.38828010199
ARF1	13290.4418430228	8460.82579479697	15015.4496462629	10068.7518062891	11465.2940318973	12307.6021956284
ARF3	8123.05769519758	5327.80301462381	6150.12196428571	6807.62504792295	9120.69736045768	8737.88921369307
ARF4	6763.21976155936	4500.85975093269	12474.0170945037	8632.7182168566	7630.04925607271	7895.48859137378
ARF5	2162.58097188271	4096.22965083729	2266.29170569982	2573.84934080387	3063.11727191283	3075.08503032453
ARF6	1909.91431066477	909.117499957285	3327.75612760268	3977.76716306052	6259.78156642672	6772.28776161473
ARFGAP1	2835.48142033466	2469.38780880846	4661.46517613273	3002.3654342639	2661.53573211953	2327.09137429964
ARFGAP2	1578.28931781623	2683.66493122402	3017.86064835682	2023.29333207577	2538.33390141011	2627.25711328697
ARFGAP3	1414.23145098375	1110.91245990204	4043.12232735712	2880.32551899584	3026.43886429705	3209.02995686188
ARFGEF1	2173.10874943346	1750.62328653102	1632.01965004709	2872.9847722128	4187.92177213013	4739.71384626772
ARFGEF2	2644.22679482941	1350.15390725922	1702.97702613609	2292.14818300466	2740.53537929199	2962.92632677818
ARFGEF3	715.011558654934	231.960185915875	41.9951817669615	1014.85824275546	1924.20569184331	2107.61535009385
ARFIP1	555.34026580193	337.018386711854	486.564864610313	1133.22778463201	1295.97040242428	1403.194140051
ARFIP2	1869.55783005357	1908.73067782794	2396.62158014901	1306.65292738136	1186.87565156708	1303.13889372189
ARFRP1	405.319435703778	390.067577212794	454.706450856066	787.295092481182	697.830216689998	657.621175469559
ARG1	1.75462959179125	10.4018020590078	10.1367680127149	1.83518669576033	4.70235995074122	2.42069144344623
ARG2	200.905088260098	526.331184185796	5137.89327273033	832.257166527311	953.63859801032	1178.87673295831
ARGFX	0	0	0	0	0	0
ARGFXP2	3.5092591835825	1.04018020590078	2.89621943220424	1.83518669576033	0	0.80689714781541
ARGLU1	2846.0091978854	6557.29601799854	5035.07748288708	2527.05208006198	1905.39625204034	1964.79455493052
ARHGAP1	2176.61800861704	1333.5110239648	1511.82654361061	2826.18751147091	3013.27225643498	2904.82973213548
ARHGAP10	521.124988762001	292.29063785812	1175.86508947492	642.315343516116	784.353639783636	808.510942111041
ARHGAP11A	3607.51844072281	1588.3551744105	298.310601517037	1835.18669576033	4047.79144559805	4161.16859128407
ARHGAP11B	116.682867854118	108.178741413681	28.9621943220424	77.077841221934	138.249382551792	154.117355232743
ARHGAP12	1024.70368160609	733.327045160052	1614.64233345387	1195.62413228786	1362.74391372481	1303.9457908697
ARHGAP15	0	0	4.34432914830636	0	0	0
ARHGAP17	761.509242837402	1322.0690416999	3584.07154735275	1581.01333839753	2071.85979429658	2248.01545381373
ARHGAP18	941.358775996005	191.393157885744	338.857673567896	1953.55623763687	3450.59173185391	4403.23773562869
ARHGAP19	524.634247945583	571.05893303953	567.659008712032	442.27999367824	644.223313251548	663.269455504267
ARHGAP19-SLIT1	0	1.04018020590078	1.44810971610212	0	0	0
ARHGAP20	18.4236107138081	15.6027030885118	1756.55708563187	57.8083809164505	2.82141597044473	0.80689714781541
ARHGAP21	3196.05780144776	1599.79715667541	13489.1420054913	4011.71811693209	4128.67203675079	4589.63097677405
ARHGAP22	152.652774485839	86.334957089765	56.4762789279827	604.694016253029	616.949625537249	435.724459820321
ARHGAP23	3005.68049073841	561.697311186423	1563.95849339029	2596.78917450087	3485.3891954894	3417.20942099826
ARHGAP24	181.604162750394	39.5268478242298	415.607488521309	962.555421926294	878.400838798461	881.938582562243
ARHGAP25	16.6689811220169	153.946670473316	49.2357303474721	378.966052674509	2.82141597044473	2.42069144344623
ARHGAP26	294.77777142093	191.393157885744	1772.486292509	895.571107531042	1203.80414738975	919.055851361752
ARHGAP26-AS1	0	0	1.44810971610212	0	0	0.80689714781541
ARHGAP26-IT1	0	0	0	0	0.940471990148245	0
ARHGAP27	152.652774485839	230.920005709974	418.503707953513	775.36637895874	1247.06585893657	1443.53899744177
ARHGAP28	128.087960200761	311.013881564334	101.367680127149	127.545475355343	31.9760476650403	22.5931201388315
ARHGAP29	4390.9605534576	124.821624708094	954.304302911298	14764.0769673919	21628.0343574392	24789.494175185
ARHGAP30	6.14120357126937	44.7277488537337	63.7168275084933	17.4342736097232	21.6308557734096	38.7310630951397
ARHGAP31	1348.43284129157	277.728114975509	902.172353131622	1541.55682443868	516.319122591386	338.089904934657
ARHGAP31-AS1	13.1597219384344	36.4063072065274	13.0329874449191	7.34074678304133	3.76188796059298	8.0689714781541
ARHGAP32	323.729159685485	360.942531447572	2235.88140166168	950.626708403852	847.365263123569	917.442057066121
ARHGAP33	222.837958157488	583.54109551034	706.677541457835	274.36041101617	505.033458709607	371.172687995088
ARHGAP35	2821.44438360033	1700.69463664778	1940.46701957684	3231.76377123395	4105.16023699709	3847.28560078387
ARHGAP36	3.5092591835825	3.12054061770235	0	2.7527800436405	1.88094398029649	0
ARHGAP39	192.131940301142	345.33982835906	745.776503792593	311.064144931376	331.046140532182	264.662264483454
ARHGAP4	127.210645404865	347.420188770862	150.603410474621	236.739083753083	419.450507606117	381.662350916689
ARHGAP40	1.75462959179125	4.16072082360313	1.44810971610212	134.886222138384	214.4276137538	400.220985316443
ARHGAP42	236.874994891818	88.4153175015666	1187.44996720374	683.607044170724	637.64000932051	650.35910113922
ARHGAP44	195.641199484724	164.348472532324	278.037065491607	261.514104145847	325.403308591293	421.200311159644
ARHGAP5	3194.30317185597	836.30488554423	3568.14234047563	3705.24193874011	4334.63540259326	4614.64478835633
ARHGAP5-AS1	268.458327544061	42.6473884419321	36.202742902553	126.627882007463	99.6900309557139	137.17251512862
ARHGAP6	38.6018510194075	149.785949649713	43.4432914830636	172.507549401471	300.01056485729	158.958738119636
ARHGAP8	0	0	0	6.42315343516116	4.70235995074122	7.26207433033869
ARHGAP9	14.9143515302256	39.5268478242298	43.4432914830636	19.2694603054835	0	0.80689714781541
ARHGDIA	9880.31923137652	4465.49362393206	10485.7624542955	7591.24976701261	11718.2809972471	11282.0359207551
ARHGDIB	200.905088260098	62.410812354047	1314.88362222073	557.896755511141	537.949978364796	1042.51111497751
ARHGDIG	25.4421290809731	12.4821624708094	11.584877728817	3.67037339152066	1.88094398029649	0.80689714781541
ARHGEF1	1849.37958974798	1288.78327511107	2596.4607209711	2744.52170350958	3239.9260060607	3254.21619713955
ARHGEF10	1726.55551832259	1252.37696790454	1086.08228707659	1590.18927187633	1801.94433312404	1856.67033712326
ARHGEF10L	566.745358148573	475.362354096658	816.733879881597	1327.7575743826	1458.67205671993	1314.4354537913
ARHGEF11	2471.39578003797	1723.5786011776	2023.00927339466	1579.17815170177	1724.82562993188	1522.61491792768
ARHGEF12	3228.5184488959	1497.85949649713	7146.42144896397	6777.34446744291	7395.8717305258	6597.99797768661
ARHGEF15	0	52.0090102950392	27.5140846059403	14.6814935660827	9.40471990148245	9.68276577378492
ARHGEF16	115.805553058222	246.522708798486	23.1697554576339	804.729366090906	1065.55476483796	1095.76632673333
ARHGEF17	890.474517834058	625.148303746371	5724.37770775169	2727.08742989985	2069.97885031629	1801.80133107181
ARHGEF18	1925.70597699089	1024.57750281227	976.02594865283	1938.87474407079	2844.92777019844	2716.01579954667
ARHGEF19	328.115733664963	498.246318626475	95.57524126274	272.525224320409	220.070445694689	295.32435610044
ARHGEF2	2029.22912290658	2529.71826075071	3456.63789233576	2717.91149642105	2419.83443065143	2273.02926539601
ARHGEF25	379.877306622805	894.554977074674	1566.8547128225	437.692026938839	85.5829511034903	43.5724459820321
ARHGEF26	176.34027397502	136.263606973003	1943.36323900905	107.358421701979	168.344486236536	166.220812449974
ARHGEF26-AS1	0	2.08036041180157	5.79243886440849	1.83518669576033	0	1.61379429563082
ARHGEF28	2515.26151983275	563.777671598225	228.801335144135	3221.67024440726	4300.77841094792	3830.34076067975
ARHGEF3	375.490732643327	295.411178475823	72.4054858051061	737.745051695654	704.413520621035	721.366050146976
ARHGEF3-AS1	0	0	0	0	0	0
ARHGEF33	1.75462959179125	5.20090102950392	8.68865829661273	14.6814935660827	9.40471990148245	11.2965600694157
ARHGEF34P	38.6018510194075	53.04919050094	0	139.474188877785	155.17787837446	211.407052727637
ARHGEF35	78.9583316306062	102.977840384178	1.44810971610212	375.295679282988	667.735113005254	748.8005531727
ARHGEF37	83.3449056100843	115.460002854987	311.343588961956	271.607630972529	302.831980827735	378.434762325427
ARHGEF38	0	0	5.79243886440849	120.204728572302	177.749206138018	215.441538466714
ARHGEF38-IT1	0	0	0	0.917593347880166	0.940471990148245	0
ARHGEF39	162.30323724069	189.312797473943	56.4762789279827	104.605641658339	206.903837832614	207.37256698856
ARHGEF4	351.803233154145	463.920371831749	115.84877728817	162.414022574789	180.570622108463	211.407052727637
ARHGEF40	1852.01153413566	3346.25972238282	7638.77875243869	3914.45322205679	2908.87986552852	1725.14610202935
ARHGEF5	164.057866832482	212.19676200376	1.44810971610212	610.199576340311	922.603022335428	1086.89045810736
ARHGEF6	218.45138417801	136.263606973003	412.711269089105	187.189042967554	38.559351596078	14.5241486606774
ARHGEF7	2169.59949024988	1947.21734544627	5035.07748288708	1792.97740175784	1613.84993509439	1724.33920488153
ARHGEF7-AS1	1.75462959179125	2.08036041180157	0	0	0	0
ARHGEF7-AS2	0.877314795895624	8.32144164720627	5.79243886440849	0.917593347880166	0.940471990148245	0
ARHGEF9	552.708321414243	811.340560602611	1262.75167244105	717.55799804229	592.497353793394	535.779706149432
ARHGEF9-IT1	0	2.08036041180157	0	0	0	0
ARID1A	1559.86570710242	2988.43773155295	6568.62567223922	3886.0078282725	5208.33388144098	5035.84509951597
ARID1B	2172.23143463756	1654.92670758815	3905.55190432742	2341.69822379018	2532.69106946922	2283.51892831761
ARID2	1147.52775303148	1998.18617553541	2586.32395295839	1009.35268266818	1026.05494125174	961.821400195968
ARID3A	321.974530093694	359.902351241671	586.484435021359	612.952356383951	1059.91193289707	1226.48366467942
ARID3B	940.481461200109	2376.81177048329	4636.84731095899	936.86280818565	1418.23176114355	1691.2564218211
ARID3C	5.26388877537374	7.28126144130549	24.6178651737361	2.7527800436405	1.88094398029649	0.80689714781541
ARID4A	286.881938257869	304.77280032893	1484.31245900467	711.134844607129	506.914402689904	497.048643054292
ARID4B	1206.30784435648	1213.89030028621	4620.91810408187	1516.78180404591	1342.05352994155	1307.98027660878
ARID5A	821.166648958304	537.773166450705	8344.00818418042	723.063558129571	531.366674433758	422.814105455275
ARID5B	2585.4467035044	471.201633273055	1019.46924013589	2509.61780645225	2267.47796824742	1834.88411413224
ARIH1	2467.88652085439	2865.69646725666	9212.8740138417	1915.01731702591	2042.70516260199	1932.51866901791
ARIH2	3326.77770603621	2942.66980249332	3673.85434975108	2403.17697809815	2647.42865226731	2670.82955926901
ARIH2OS	21.055555101495	66.5715331776502	88.3346926822294	22.022240349124	13.1666078620754	15.3310458084928
ARL1	2443.32170656931	1614.35967955802	1090.4266162249	2120.55822695106	1885.64634024723	2055.97393263366
ARL10	155.284718873525	144.585048620209	34.7546331864509	307.393771539856	237.939413507506	234.000172866469
ARL11	0.877314795895624	3.12054061770235	1.44810971610212	4.58796673940083	8.4642479113342	20.9793258432007
ARL13A	4.38657397947812	3.12054061770235	2.89621943220424	1.83518669576033	1.88094398029649	4.03448573907705
ARL13B	662.372670901196	479.523074920261	1245.37435584782	468.890200766765	389.355403921373	388.117528099212
ARL14	92.9953683649361	0	5.79243886440849	21.1046470012438	23.5117997537061	33.0827830604318
ARL14EP	848.363407631068	518.00974253859	419.951817669615	470.725387462525	483.402602936198	463.158962846045
ARL14EPL	6.14120357126937	0	1.44810971610212	2.7527800436405	0.940471990148245	1.61379429563082
ARL15	226.347217341071	228.839645298172	606.757971046789	253.255764014926	236.998941517358	221.896715649238
ARL16	786.951371918375	1077.62669331321	915.205340576541	874.466460529798	853.948567054606	932.773102874614
ARL17A	185.990736729872	306.853160740731	204.183469970399	100.935268266818	97.8090869754175	103.282834920372
ARL17B	0	0	0	0	0	0
ARL2	306.182863767573	401.509559477702	141.914752178008	479.901320941327	534.188090404203	528.517631819093
ARL2-SNX15	0	0	0	1.83518669576033	0.940471990148245	1.61379429563082
ARL2BP	1130.85877190946	1833.83770300308	722.606748334959	1312.15848746864	1398.48184935044	1305.55958516533
ARL3	973.819423444143	1958.65932771118	737.08784549598	1163.50836511205	1030.75730120248	1044.93180642096
ARL4A	501.824063252297	533.612445627102	845.696074203639	1225.9047127679	810.686855507787	660.041866913005
ARL4C	3932.12491520419	271.487033740105	2406.75834816173	11466.2464751106	15794.2866025496	13384.0029908142
ARL4D	157.039348465317	206.995860974256	634.272055652729	165.16680261843	202.201477881873	158.15184097182
ARL5A	1139.63191986842	716.68416186564	777.634917546839	1136.89815802353	1241.42302699568	1353.97341403426
ARL5B	1175.60182650014	1124.43480257875	2612.38992784823	1243.33898637763	1341.1130579514	1480.65626624128
ARL5C	0	0	0	0.917593347880166	0	0.80689714781541
ARL6	145.634256118674	157.067211091018	69.5092663729018	103.688048310459	111.916166827641	84.724200520618
ARL6IP1	5949.94894576412	4361.47560334199	7143.52522953177	8313.3957317943	13417.713883445	11661.2775802283
ARL6IP4	2958.30549176004	3331.69719950021	1982.4622013438	2823.43473142727	3048.06972007046	3142.86439074102
ARL6IP5	2454.72679891596	1327.2699427294	1020.917349852	3852.97446774882	3781.63787238609	3723.83033716812
ARL6IP6	279.863419890704	430.634605242924	348.994441580611	738.662645043534	991.25747761625	1008.62143476926
ARL8A	1445.81478363599	1109.87227969614	2360.41883724646	1150.66205824173	1362.74391372481	1275.70439069616
ARL8B	4949.81007844311	1780.78851250214	2070.79689402603	2252.69166904581	2421.71537463173	2459.42250654137
ARL9	57.0254617332156	63.4509925599478	1.44810971610212	20.1870536533637	9.40471990148245	6.45517718252328
ARMC1	1591.44903975466	1383.43967384804	545.9373629705	1078.1721837592	1295.97040242428	1313.62855664349
ARMC10	1204.55321476469	1015.21588095916	725.502967767163	1048.80919662703	1232.95877908435	1136.91808127191
ARMC12	19.3009255097037	30.1652259711227	5.79243886440849	5.505560087281	1.88094398029649	1.61379429563082
ARMC2	57.0254617332156	188.272617268042	86.8865829661273	59.6435676122108	47.9640714975605	48.4138288689246
ARMC2-AS1	0.877314795895624	4.16072082360313	7.24054858051061	0	0	0.80689714781541
ARMC3	13.1597219384344	92.5760383251697	0	6.42315343516116	6.58330393103771	9.68276577378492
ARMC4	237.752309687714	85.2947768838643	76.7498149534124	43.1268873503678	46.083127517264	29.8551944691702
ARMC5	157.039348465317	263.165592092898	1445.21349666992	408.329039806674	313.177172719366	270.310544518162
ARMC6	1997.64579025434	1284.62255428747	721.158638618856	1093.77127067316	1348.63683387258	1312.01476234786
ARMC7	346.539344378771	428.554244831123	68.0611566567997	302.805804800455	363.962660187371	441.372739855029
ARMC8	1165.07404894939	1629.96238264653	1656.63751522083	951.544301751732	1084.36420464093	1122.39393261123
ARMC9	2492.45133513947	1402.16291755426	170.87694650005	1212.1408125497	824.793935360011	689.09016423436
ARMCX1	1049.26849589117	793.657497102298	364.923648457735	527.616175031096	383.712571980484	292.903664656994
ARMCX2	2009.05088260098	1030.81858404768	1432.180509225	1582.84852509329	911.317358453649	734.276404512023
ARMCX3	2728.44901523539	2016.90941924162	3508.76984211544	1871.89042967554	1426.69600905489	1331.38029389543
ARMCX4	697.465262737021	762.452090925274	987.610826381647	379.883646022389	268.03451719225	240.455350048992
ARMCX5	358.82175152131	339.098747123655	291.070052936526	278.948377755571	219.129973704541	281.607104587578
ARMCX5-GPRASP2	16.6689811220169	24.9643249416188	39.0989623347573	15.5990869139628	15.0475518423719	12.9103543650466
ARMCX6	882.578684670998	706.282359806632	425.744256534024	787.295092481182	537.009506374648	564.021106322971
ARMS2	0.877314795895624	1.04018020590078	2.89621943220424	0.917593347880166	1.88094398029649	0
ARMT1	1208.06247394827	666.755511982402	238.93810315685	1690.20694679527	2200.70445694689	2323.05688856056
ARNT	1132.61340150125	1365.75661034773	1304.74685420801	1414.01134908334	1224.49453117301	1043.31801212532
ARNT2	1508.98144894047	1409.44417899556	163.63639791954	1491.08919030527	1834.86085277923	1282.9664650265
ARNTL	291.268512237347	133.1430663553	1391.63343717414	334.00397862838	236.998941517358	213.020847023268
ARNTL2	1619.52311322332	357.82199082987	154.947739622927	1523.20495748108	2439.58434244455	3145.28508218447
ARNTL2-AS1	0	0	1.44810971610212	0.917593347880166	1.88094398029649	0.80689714781541
ARPC1A	5752.55311668761	2605.65141578146	2251.8106085388	3654.7743046067	3832.4233598541	4528.30679354008
ARPC1B	4703.28462079644	889.35407604517	1172.96887004272	4562.27412566019	5119.92951436704	5078.61064835019
ARPC2	11226.1201282804	4922.13273432251	4144.49000748427	10926.701586557	11560.2817029022	13109.657960557
ARPC3	5830.63413352232	2772.08024872559	3475.46331864509	6468.11550920729	6618.1013946732	8777.42717393603
ARPC4	2760.03234788763	1563.39084946888	1290.26575704699	2532.55764014926	3055.59349599165	3159.80923084514
ARPC4-TTLL3	0	0	0	0	0	0
ARPC5	5664.82163709804	2318.56167895285	1181.65752833933	4741.20482849682	4340.27823453415	4616.25858265196
ARPC5L	1792.35412801476	1592.5158952341	1474.17569099196	1002.92952923302	1277.16096262132	1546.82183236214
ARPIN	511.474526007149	658.434070335196	432.984805114534	752.426545261736	883.103198749202	789.145410563471
ARPP19	6108.74292382123	5363.16914162444	5001.77095941673	6214.85974519237	8975.86467397485	9463.28974957913
ARPP21	15.7916663261212	5.20090102950392	128.881764733089	13.7639002182025	6.58330393103771	0.80689714781541
ARR3	17.5462959179125	75.9331550307572	13.0329874449191	21.1046470012438	15.0475518423719	8.87586862596951
ARRB1	391.282398969448	399.429199065901	838.455525623128	1035.04529640883	1015.7097493601	812.545427850118
ARRB2	443.921286723186	639.710826628982	606.757971046789	389.977172849071	529.485730453462	618.083215226604
ARRDC1	360.576381113101	434.795326066528	495.253522906926	770.77841221934	1004.42408547833	1178.0698358105
ARRDC1-AS1	139.493052547404	292.29063785812	108.608228707659	210.128876664558	207.844309822762	223.510509944868
ARRDC2	811.516186203452	495.125778008773	234.593774008544	301.888211452575	231.356109576468	225.931201388315
ARRDC3	1737.96061066923	1221.17156172752	4082.22128969188	2343.53341048594	3002.92706454335	2940.33320663935
ARRDC3-AS1	7.01851836716499	86.334957089765	40.5470720508594	22.9398336970042	19.7499117931131	30.6620916169856
ARRDC4	235.997680095923	992.331916429348	181.013714512765	577.166215816624	563.342722098799	623.731495261312
ARRDC5	0	2.08036041180157	0	0	0	0
ARSA	71.0624984675455	187.232437062141	298.310601517037	743.250611782934	849.246207103865	729.43502162513
ARSB	1154.54627139864	599.143798598851	366.371758173837	923.098907967447	1136.09016409908	853.697182388703
ARSD	418.479157642213	507.607940479582	304.103040381446	1014.85824275546	1207.56603535035	1249.88368196607
ARSE	201.782403055994	30.1652259711227	43.4432914830636	150.485309052347	127.904190660161	110.544909250711
ARSF	0	0	1.44810971610212	1.83518669576033	0	0
ARSG	82.4675908141887	165.388652738225	55.0281692118806	57.8083809164505	42.321239556671	48.4138288689246
ARSH	0	0	0	0	0	0.80689714781541
ARSI	248.280087238462	27.0446853534204	8.68865829661273	253.255764014926	151.415990413867	120.227675024496
ARSJ	632.543967840745	50.9688300891384	199.839140822093	1182.77782541753	1744.57554172499	1643.64949009999
ARSK	254.421290809731	161.227931914621	14.4810971610212	265.184477537368	334.808028492775	317.110579091456
ART1	0.877314795895624	0	0	0	0	0
ART3	0.877314795895624	4.16072082360313	1.44810971610212	0.917593347880166	0	0.80689714781541
ART4	0	0	0	0	0	0
ART5	29.8287030604512	64.4911727658486	2.89621943220424	3.67037339152066	2.82141597044473	1.61379429563082
ARTN	9.65046275485186	20.8036041180157	21.7216457415318	33.9509538715661	45.1426555271157	83.1104062249872
ARV1	270.212957135852	306.853160740731	209.975908834808	211.046470012438	234.177525546913	279.993310291947
ARVCF	226.347217341071	616.826862099165	1345.29392625887	1025.86936293003	1108.81647638478	906.952394144521
ARX	0	0	5.79243886440849	0	0	0
AS3MT	0	0	0	0	0	0
ASAH1	3469.78001776719	1640.36418470554	602.413641898483	2193.96569478148	2476.26275006033	2737.80202253769
ASAH2	28.07407346866	20.8036041180157	0	16.516680261843	13.1666078620754	14.5241486606774
ASAH2B	27.1967586727643	13.5223426767102	18.8254263093276	26.6102070885248	20.6903837832614	17.751737251939
ASAP1	5845.54848505254	3060.21016576011	1258.40734329274	2399.50660470663	2866.55862597185	2933.07113230901
ASAP1-IT1	0	0	0	0	0.940471990148245	0
ASAP1-IT2	0.877314795895624	5.20090102950392	4.34432914830636	2.7527800436405	1.88094398029649	0
ASAP2	1804.6365351573	873.751372956658	3054.06339125937	3673.1261715643	5100.17960257393	5475.60404507537
ASAP3	829.93979691726	1844.23950506209	490.909193758619	839.597913310352	440.140891389379	324.372653421795
ASB1	1427.39117292218	850.867408426841	1154.14344373339	1078.1721837592	1327.94645008932	1311.20786520004
ASB10	0	1.04018020590078	1.44810971610212	0	0	0
ASB11	0	0	4.34432914830636	0	0	0
ASB12	14.03703673433	6.2410812354047	2.89621943220424	3.67037339152066	5.64283194088947	1.61379429563082
ASB13	469.363415804159	885.193355221567	81.0941441017188	398.235512979992	359.26030023663	330.827830604318
ASB14	7.89583316306062	34.3259467947259	41.9951817669615	31.1981738279256	21.6308557734096	17.751737251939
ASB15	0	0	0	0	0	0
ASB16	50.8842581619462	61.3706321481462	21.7216457415318	24.7750203927645	17.8689678128166	28.2414001735393
ASB16-AS1	134.22916377203	213.236942209661	118.744996720374	109.19360839774	85.5829511034903	117.000086433234
ASB17	0	0	0	0	0	0
ASB18	0	5.20090102950392	0	0	0.940471990148245	0.80689714781541
ASB2	25.4421290809731	7.28126144130549	1.44810971610212	12.8463068703223	22.5713277635579	6.45517718252328
ASB3	15.7916663261212	33.2857665888251	17.3773165932255	15.5990869139628	27.2736877142991	8.0689714781541
ASB4	165.812496424273	3.12054061770235	0	0.917593347880166	0	0
ASB5	9.65046275485186	1.04018020590078	0	1.83518669576033	0	0
ASB6	1058.91895864602	757.25118989577	2327.11231377611	811.152519526067	790.936943714674	767.359187572455
ASB7	493.050915293341	601.224159010653	285.277614072118	527.616175031096	603.783017675173	616.469420930973
ASB8	547.444432638869	437.91586668423	427.192366250126	419.340159981236	395.938707852411	391.345116690474
ASB9	164.057866832482	187.232437062141	182.461824228867	147.732529008707	188.094398029649	227.544995683946
ASB9P1	0	2.08036041180157	0	0	0	0
ASCC1	595.696746413129	829.023624102925	582.140105873053	810.234926178187	890.626974670388	990.869697517323
ASCC2	1114.18979078744	1056.8230891952	1532.10007963604	1548.89757122172	1809.46810904522	1841.33929131476
ASCC3	2040.63421525322	843.586146985535	799.356563288371	2371.06121092235	2813.89219452355	2945.98148667406
ASCL1	0	0	1.44810971610212	0	0	0.80689714781541
ASCL2	5.26388877537374	2.08036041180157	424.296146817922	0	0.940471990148245	0
ASCL3	0	3.12054061770235	0	0	0	0.80689714781541
ASCL4	0	0	0	0	0	0
ASCL5	3.5092591835825	6.2410812354047	0	2.7527800436405	2.82141597044473	0.80689714781541
ASF1A	867.664333140772	422.313163595718	576.347667008644	572.578249077224	568.04508204954	598.717683679034
ASF1B	1193.14812241805	1299.18507717008	236.041883724646	809.317332830306	1805.70622108463	1891.36691447932
ASGR1	7.89583316306062	44.7277488537337	115.84877728817	71.572281134653	42.321239556671	25.0138115822777
ASGR2	0	0	8.68865829661273	0.917593347880166	0	0
ASH1L	2138.89347239353	1610.19895873441	2907.80430993306	1975.578477986	1864.95595646397	1789.69787385458
ASH1L-AS1	28.07407346866	83.2144164720627	39.0989623347573	32.1157671758058	22.5713277635579	24.2069144344623
ASH2L	1518.63191169533	1505.14075793843	984.714606949443	1176.35467198237	1339.2321139711	1314.4354537913
ASIC1	324.606474481381	1225.33228255112	786.323575843452	159.661242531149	95.928142995121	67.7793604164944
ASIC2	7.89583316306062	21.8437843239165	528.560046377274	18.3518669576033	31.9760476650403	23.4000172866469
ASIC3	74.571757651128	79.0536956484596	81.0941441017188	18.3518669576033	8.4642479113342	6.45517718252328
ASIC4	10.5277775507475	11.4419822649086	30.4103040381446	0.917593347880166	0	0
ASIC5	0	0	0	0	0	0
ASIP	1.75462959179125	5.20090102950392	5.79243886440849	0	0	0
ASL	605.347209167981	497.206138420575	574.899557292542	1022.1989895385	1294.08945844398	1575.8701296835
ASMT	0	0	0	0	0	0
ASMTL	0	0	0	0	0	0
ASMTL-AS1	0	0	0	0	0	0
ASNA1	3453.98835144107	2447.54402448454	1730.49111074204	1827.84594897729	1989.09825916354	2025.31184101668
ASNS	969.432849464665	1070.34543187191	2007.08006651754	1636.98653261822	1246.12538694642	1550.0494209534
ASNSD1	1620.40042801922	1330.3904833471	590.828764169666	990.083222362699	968.686149852692	1027.18006916902
ASPA	0	0	10.1367680127149	6.42315343516116	0	0
ASPDH	3.5092591835825	14.562522882611	27.5140846059403	1.83518669576033	0.940471990148245	0
ASPG	0.877314795895624	0	0	0.917593347880166	0	0.80689714781541
ASPH	9225.84239363838	1951.37806626987	1223.65271010629	9213.55480606475	12529.9083247451	17107.0264308345
ASPHD1	154.40740407763	73.8527946189556	2.89621943220424	364.284559108426	359.26030023663	349.386465004072
ASPHD2	206.168977035472	220.518203650966	298.310601517037	467.972607418885	587.794993842653	453.47619707226
ASPM	3749.6434376579	741.648486807259	331.617124987386	1694.79491353467	3249.33072596219	2893.53317206606
ASPN	0	34.3259467947259	26.0659748898382	4.58796673940083	1.88094398029649	0
ASPRV1	5.26388877537374	43.6875686478329	26.0659748898382	7.34074678304133	2.82141597044473	7.26207433033869
ASPSCR1	618.506931106415	678.197494247311	716.81430947055	364.284559108426	383.712571980484	323.565756273979
ASRGL1	434.270823968334	852.947768838643	73.8535955212082	289.959497930132	431.676643478044	353.420950743149
ASS1	410.583324479152	777.014613807885	256.315419750076	186.271449619674	77.1187031921561	69.3931547121252
ASTE1	187.745366321664	285.009376416815	98.4714606949443	135.803815486265	94.9876710049727	98.44145203348
ASTL	11.4050923466431	5.20090102950392	11.584877728817	0	0	0
ASTN1	140.3703673433	1042.26056631259	17.3773165932255	89.0065547443761	15.9880238325202	2.42069144344623
ASTN2	249.157402034357	179.951175620836	3870.79727114097	144.979748965066	139.18985454194	70.2000518599406
ASTN2-AS1	0	1.04018020590078	1.44810971610212	0	0	0
ASUN	973.819423444143	699.001098365327	372.164197038245	692.782977649525	702.532576640739	739.924684546731
ASXL1	3125.87261777611	3240.16134138094	13746.9055349574	3477.67878846583	4240.58820357844	3764.9820917067
ASXL2	1568.63885506138	781.175334631488	653.097481962057	1276.37234690131	1709.77807808951	1724.33920488153
ASXL3	10.5277775507475	149.785949649713	7.24054858051061	47.7148540897686	18.8094398029649	27.4345030257239
ASZ1	0	1.04018020590078	0	0	0	0
ATAD1	1662.51153822221	1426.08706228997	967.337290356217	1596.61242531149	1747.39695769544	1868.77379434049
ATAD2	4147.06704019861	2326.88312060005	2677.55486507282	2046.23316577277	3570.97214659289	4602.5413311391
ATAD2B	373.736103051536	641.791187040783	1194.69051578425	422.092940024876	404.402955763745	355.03474503878
ATAD3A	1584.4305213875	840.465606367833	874.658268525681	1341.5214746008	1651.46881470032	1633.15982717839
ATAD3B	1215.08099231544	657.393890129295	1514.72276304282	902.911854314083	1139.85205205967	1244.23540193136
ATAD3C	34.2152770399293	116.500183060888	53.5800594957785	19.2694603054835	20.6903837832614	35.503474503878
ATAD5	452.694434682142	555.456229951018	490.909193758619	359.696592369025	507.854874680052	597.103889383403
ATAT1	275.476845911226	967.367591487729	815.285770165494	431.268873503678	279.320181074029	266.276058779085
ATCAY	517.615729578418	236.120906739478	2.89621943220424	24.7750203927645	0.940471990148245	0
ATE1	1176.47914129603	847.746867809139	402.57450107639	1024.03417623427	1321.36314615828	1233.74573900976
ATE1-AS1	23.6874994891818	9.36162185310705	20.2735360254297	1.83518669576033	0.940471990148245	2.42069144344623
ATF1	820.289334162408	476.402534302559	984.714606949443	581.754182556025	510.676290650497	585.000432166172
ATF2	1418.61802496322	1349.11372705332	2279.32469314474	1598.44761200725	1653.34975868061	1392.7044771294
ATF3	410.583324479152	3302.57215373499	21882.3859200192	7171.90960703138	5202.69104950009	5089.90720841961
ATF4	7269.43039879114	8234.0665099106	28490.1105545931	12008.5441437077	12392.5994141834	13796.3274333479
ATF5	2473.15040962976	1012.09534034146	1323.57228051734	764.355258784178	832.317711281197	796.407484893809
ATF6	3231.15039328358	1922.25302050465	2399.51779958122	2016.8701786406	2638.96440435597	2530.42945554913
ATF6B	1857.27542291104	1399.04237693655	2093.96664948367	2222.41108856576	2640.84534833627	2487.66390671491
ATF7	847.486092835173	1112.99282031384	1705.8732455683	1161.67317841629	1224.49453117301	961.014503048153
ATF7IP	2595.09716625926	2221.82491980407	1811.58525484375	1508.52346391499	1899.75342009945	1646.87707869125
ATF7IP2	101.768516323892	94.6563987369713	331.617124987386	71.572281134653	69.5949272709701	75.0414347468331
ATG10	129.842589792552	167.469013150026	127.433655016987	219.30481014336	256.748853310471	231.579481423023
ATG101	1617.76848363153	870.630832338956	3769.42959101382	1086.43052389012	1036.40013314337	1087.69735525517
ATG12	1977.46754994874	1757.90454797232	797.908453572269	1074.50181036767	982.793229704916	1033.63524635154
ATG13	2257.33096983944	1814.07427909097	2541.43255175922	2021.45814538001	2018.25289085813	1853.442748532
ATG14	326.361104073172	552.335689333316	1300.40252505971	669.843143952521	497.509682788421	409.903751090228
ATG16L1	1406.33561782069	672.996593217807	528.560046377274	1403.91782225665	1930.78899577435	2219.77405364019
ATG16L2	57.0254617332156	145.62522882611	133.226093881395	419.340159981236	494.688266817977	476.876214358907
ATG2A	389.527769377657	413.991721948512	876.106378241784	925.851688011088	1081.54278867048	915.021365622675
ATG2B	581.659709678799	476.402534302559	1743.52409818695	1554.403131309	1276.22049063117	1086.08356095954
ATG3	2182.75921218831	1170.20273163838	651.649372245955	902.911854314083	1002.54314149803	1218.41469320127
ATG4A	355.312492337728	156.027030885118	169.428836783948	228.480743622161	226.653749625727	251.751910118408
ATG4B	1706.37727801699	1588.3551744105	2555.91364892024	1471.81972999979	1430.45789701548	1383.82860850343
ATG4C	359.699066317206	329.737125270548	179.565604796663	264.266884189488	253.927437340026	255.786395857485
ATG4D	476.381934171324	503.447219655979	644.408823665444	313.816924975017	346.093692374554	367.138202256011
ATG5	2091.51847341517	847.746867809139	603.861751614585	1060.73791014947	1173.70904370501	1404.00103719881
ATG7	733.435169368742	357.82199082987	418.503707953513	784.542312437542	915.079246414242	940.035177204952
ATG9A	2975.85178767796	2333.12420183546	2222.84841421676	2260.95000917673	2505.41738175492	2247.20855666592
ATG9B	21.055555101495	85.2947768838643	4.34432914830636	31.1981738279256	21.6308557734096	35.503474503878
ATHL1	118.437497445909	716.68416186564	446.017792559453	597.353269469988	665.854169024957	781.883336233132
ATIC	3809.3008437788	2370.57068924789	625.583397356117	2639.91606185124	3412.03238025783	3787.57521184553
ATL1	436.902768356021	187.232437062141	167.980727067846	265.184477537368	177.749206138018	122.648366467942
ATL2	2602.11568462642	1643.48472532324	3143.84619365771	1547.06238452596	2051.16941051332	2305.30515130863
ATL3	1216.83562190723	476.402534302559	682.059676284099	1781.96628158328	2591.94080484856	2703.91234232944
ATM	690.446744369856	739.568126395457	1565.40660310639	1681.03101331646	1500.9932962766	1142.56636130662
ATMIN	1134.36803109304	1366.79679055363	1653.74129578862	1898.50063676406	1958.06268348865	1943.81522908732
ATN1	3877.73139785866	6322.21529146496	14049.5604656228	4563.19171900807	6140.34162367789	5704.76283505495
ATOH1	0	0	0	0	0	0
ATOH7	4.38657397947812	70.7322540012533	2.89621943220424	2.7527800436405	3.76188796059298	2.42069144344623
ATOH8	646.581004575075	268.366493122402	1685.59970954287	54.1380075249298	1.88094398029649	0
ATOX1	1226.48608466208	553.375869539217	454.706450856066	768.943225523579	638.580481310658	781.883336233132
ATP10A	69.3078688757543	17.6830635003133	52.1319497796764	685.442230866484	565.223666079095	354.227847890965
ATP10B	0.877314795895624	0	0	10.0935268266818	6.58330393103771	6.45517718252328
ATP10D	1116.82173517513	243.402168180783	1430.7323995089	1331.42794777412	1223.55405918287	1116.74565257653
ATP11A	2679.31938666524	1829.67698217948	2104.10341749638	4919.21793798557	9326.66072630014	10613.1181852161
ATP11A-AS1	0.877314795895624	2.08036041180157	2.89621943220424	0	0.940471990148245	1.61379429563082
ATP11AUN	0	1.04018020590078	0	0	0	0
ATP11B	2148.54393514838	2155.25338662642	3316.17124987386	1923.27565715683	1955.2412675182	2068.88428699871
ATP11C	942.2360907919	559.616950774622	2222.84841421676	968.060982013575	1027.93588523203	1077.20769233357
ATP12A	5.26388877537374	21.8437843239165	0	1.83518669576033	0.940471990148245	4.84138288689246
ATP13A1	2115.20597290435	2354.96798615937	1566.8547128225	1515.86421069803	1792.53961322255	1675.92537601261
ATP13A2	1683.5670933237	1052.66236837159	498.14974233913	1814.99964210697	2352.12044736076	2206.05680212733
ATP13A3	9751.35395637986	5136.40985673807	4043.12232735712	4884.34939076612	6144.10351163848	6761.79809869313
ATP13A4	3.5092591835825	16.6428832944125	0	5.505560087281	0.940471990148245	3.22758859126164
ATP13A4-AS1	0	0	0	0	0	0
ATP13A5	4.38657397947812	14.562522882611	1.44810971610212	0	0.940471990148245	0.80689714781541
ATP13A5-AS1	3.5092591835825	6.2410812354047	0	0	0	0.80689714781541
ATP1A1	10790.9719895162	4839.95849805635	19080.2936193616	16240.4846641311	20687.5623672909	19394.5798448912
ATP1A1-AS1	31.5833326522425	84.2545966779635	79.6460343856167	40.3741073067273	29.1546316945956	33.0827830604318
ATP1A2	56.1481469373199	255.884330651593	763.153820385818	0.917593347880166	0	0
ATP1A3	222.837958157488	18.7232437062141	276.588955775505	11.011120174562	2.82141597044473	6.45517718252328
ATP1A4	5.26388877537374	1.04018020590078	4.34432914830636	0	0	0
ATP1B1	1339.65969333262	654.273349511593	5779.40587696357	2998.69506087238	4165.35044436658	4870.43118421381
ATP1B2	65.7986096921718	251.72360982799	1029.60600814861	34.8685472194463	0.940471990148245	1.61379429563082
ATP1B3	4547.99990192291	2058.51662747765	8506.19647238386	3424.45837428878	3235.22364610996	3280.03690586964
ATP1B4	0	0	0	0	0	0
ATP2A1	20.1782403055994	180.991355826736	114.400667572068	20.1870536533637	17.8689678128166	11.2965600694157
ATP2A1-AS1	7.01851836716499	13.5223426767102	2.89621943220424	12.8463068703223	14.1070798522237	13.717251512862
ATP2A2	11947.2728905066	7330.14991098282	23203.0619811043	9342.01787476797	11048.6649402616	11648.3672258633
ATP2A3	37.7245362235118	22.8839645298172	62.2687177923912	111.94638844138	19.7499117931131	7.26207433033869
ATP2B1	4559.40499426956	2102.20419612548	10395.9796518971	2896.84219925768	1406.94609726177	1386.24929994687
ATP2B2	14.03703673433	59.2902717363447	14.4810971610212	4.58796673940083	0	0
ATP2B2-IT2	0	0	0	0	0	0
ATP2B3	11.4050923466431	194.513698503447	43.4432914830636	2.7527800436405	0	0
ATP2B4	3516.27770194966	2069.95860974256	3928.72165978506	6505.73683647038	6179.84144726412	5832.25258440978
ATP2C1	4942.79156007595	4394.76136993081	2809.33284923812	4913.71237789829	7115.61107746162	8336.86133122881
ATP2C2	7.89583316306062	15.6027030885118	0	144.979748965066	293.427260926252	825.455782215164
ATP4A	6.14120357126937	34.3259467947259	0	0	0	0
ATP4B	0.877314795895624	38.486667618329	1.44810971610212	0	0	0.80689714781541
ATP5A1	14444.1107996256	13108.3509547617	11166.3740208635	10988.180340865	12401.0636620948	13070.120000314
ATP5B	21807.4138815775	14125.6471961326	18383.7528459164	14824.638128352	17331.0178344519	18466.6481249035
ATP5C1	5900.81931719397	3927.72045748136	2577.63529466178	4006.21255684481	4106.10070898724	4974.520916282
ATP5D	393.03702856124	729.166324336449	796.460343856167	723.063558129571	844.543847153124	723.786741590423
ATP5E	1.75462959179125	1.04018020590078	1.44810971610212	0	1.88094398029649	0
ATP5EP2	0	0	0	0	0	0
ATP5F1	4989.28924425841	4049.42154157175	3111.98777990346	3378.57870689477	3413.91332423813	4016.73400182511
ATP5G1	1385.28006271919	1065.1445308424	563.314679563725	1031.37492301731	1277.16096262132	1550.85631810122
ATP5G2	3703.14575347543	6220.27763128669	7192.76095987924	3722.67621234983	3411.09190826768	3106.55401908933
ATP5G3	6783.39800186496	3673.91648724157	3458.08600205187	3796.08368018025	4313.94501881	5002.76231645554
ATP5H	2980.23836165743	2111.56581797859	1804.34470626324	2187.54254134632	2128.28811370548	2585.29846160057
ATP5I	1941.49764331702	3505.40729388564	1242.47813641562	1283.71309368435	1210.38745132079	1632.35293003057
ATP5J	1158.93284537812	1693.41337520648	1075.94551906388	1290.13624711951	1270.57765869028	1516.96663789297
ATP5J2	728.171280593368	669.876052600105	269.348407194995	494.58281450741	448.605139300713	657.621175469559
ATP5J2-PTCD1	0	0	0	0	0	0
ATP5L	2383.66430044841	1720.4580605599	4674.49816357765	2765.62635051082	2795.08275472058	3696.39583414239
ATP5L2	0	0	0	0.917593347880166	0	0
ATP5O	2187.14578616779	4359.39524293018	4350.12158717077	2586.69564767419	2584.41702892738	2920.16077794397
ATP5S	99.1365719362055	147.705589237911	185.358043661072	148.650122356587	174.927790167574	213.827744171084
ATP5SL	1421.24996935091	1238.85462522783	1087.53039679269	1291.05384046739	1510.39801617808	1494.37351775414
ATP6AP1	3374.15270501457	2948.91088372872	2765.88955775505	3402.43613393966	3521.12713111503	3418.01631814608
ATP6AP1L	57.9027765291112	185.152076650339	130.329874449191	60.561160960091	53.6069034384499	67.7793604164944
ATP6AP2	3303.96752134292	2196.86059486245	2938.2146139712	3163.86186349081	2568.42900509486	2653.88471916488
ATP6V0A1	1515.99996730764	1297.10471675828	2134.51372153453	1614.96429226909	1959.94362746894	1859.89792571452
ATP6V0A2	1380.89348873971	891.434436456972	706.677541457835	942.368368272931	1026.99541324188	968.276577378492
ATP6V0A4	84.2222204059799	1.04018020590078	0	43.1268873503678	70.5353992611184	73.4276404512023
ATP6V0B	4655.90962181808	2526.597720133	2935.318394539	1851.70337602218	1787.83725327181	2053.55324119022
ATP6V0C	1568.63885506138	1470.81481114371	4487.69201020047	2322.4287634847	2879.72523383393	2898.37455495295
ATP6V0CP3	0.877314795895624	3.12054061770235	0	0	0	0.80689714781541
ATP6V0D1	2188.90041575958	1576.91319214559	4109.73537429782	2193.0481014336	2462.1556702081	2437.63628355035
ATP6V0D2	7.01851836716499	0	0	24.7750203927645	7.52377592118596	9.68276577378492
ATP6V0E1	6516.69430391269	1328.3101229353	1219.30838095799	2584.86046097843	2543.03626136085	2850.76762323184
ATP6V0E2	962.414331097499	1016.25606116507	123.08932586868	566.155095642063	727.925320374741	778.65574764187
ATP6V0E2-AS1	104.400460711579	57.2099113245431	18.8254263093276	16.516680261843	18.8094398029649	26.6276058779085
ATP6V1A	4620.81702998225	2005.46743697671	335.961454135692	1927.86362389623	2401.02499084847	2332.73965433435
ATP6V1B1	18.4236107138081	294.370998269922	406.918830224696	7.34074678304133	6.58330393103771	7.26207433033869
ATP6V1B1-AS1	20.1782403055994	18.7232437062141	4.34432914830636	6.42315343516116	6.58330393103771	6.45517718252328
ATP6V1B2	7093.96743961202	3140.30404161447	1135.31801742406	4756.80391541078	6347.2454615105	7291.92952480786
ATP6V1C1	5357.76145853458	1559.23012864527	531.456265809479	1781.0486882354	2058.69318643451	2287.55341405669
ATP6V1C2	82.4675908141887	52.0090102950392	198.391031105991	67.9019077431323	27.2736877142991	23.4000172866469
ATP6V1D	2030.10643770247	469.121272861253	1298.9544153436	2223.32868191364	2576.89325300619	2779.76067422409
ATP6V1E1	4268.13648203221	1777.66797188444	1487.20867843688	2914.27647286741	3136.4740871444	3726.25102861156
ATP6V1E2	35.9699066317206	61.3706321481462	26.0659748898382	36.7037339152066	52.6664314483017	49.22072601674
ATP6V1F	3292.56242899628	2089.72203365467	1010.78058183928	1596.61242531149	1746.45648570529	1828.42893694972
ATP6V1G1	4388.32860906991	4417.64533446063	2561.70608778465	2724.33464985621	2562.78617315397	2957.27804674348
ATP6V1G2	4.38657397947812	22.8839645298172	52.1319497796764	28.4453937842851	19.7499117931131	4.03448573907705
ATP6V1G2-DDX39B	0	0	0	0	0	0
ATP6V1G3	0	0	0	1.83518669576033	0	0.80689714781541
ATP6V1H	2092.39578821106	1211.80993987441	787.771685559554	1475.49010339131	1743.63506973485	1788.08407955895
ATP7A	671.145818860152	393.188117830496	527.111936661172	500.08837459469	318.820004660255	256.5932930053
ATP7B	552.708321414243	662.594791158799	322.928466690773	733.157084956253	956.460013980765	802.055764928517
ATP8A1	62.2893505085893	372.384513712481	561.866569847623	593.682896078467	821.032047399418	652.779792582666
ATP8A2	297.409715808617	249.643249416188	5.79243886440849	147.732529008707	300.951036847438	282.414001735393
ATP8B1	1112.43516119565	164.348472532324	572.003337860338	1732.41624079775	1746.45648570529	2447.31904932414
ATP8B2	2118.71523208793	1166.04201081478	2399.51779958122	1885.65432989374	1012.88833338966	686.669472790914
ATP8B3	87.7314795895624	61.3706321481462	72.4054858051061	159.661242531149	204.082421862169	39.5379602429551
ATP8B4	27.1967586727643	3.12054061770235	1.44810971610212	19.2694603054835	0	4.03448573907705
ATP8B5P	6.14120357126937	3.12054061770235	1.44810971610212	6.42315343516116	0.940471990148245	1.61379429563082
ATP9A	1848.50227495208	2248.86960515749	3184.39326570857	3752.039199482	2371.87035915387	1951.07730341766
ATP9B	314.078696930633	425.433704213421	700.885102593427	416.587379937595	475.878827015012	471.227934324199
ATPAF1	989.611089770264	879.992454192063	333.065234703488	747.838578522335	981.852757714768	971.504165969753
ATPAF2	110.541664282849	112.339462237285	241.834322589054	300.053024756814	294.367732916401	315.496784795825
ATPIF1	843.97683365159	1274.22075222846	632.823945936627	1347.94462803596	1372.14863362629	1688.02883322984
ATR	1254.56015813074	814.461101220314	466.291328584883	984.577662275418	1147.37582798086	1224.06297323598
ATRAID	929.953683649361	1592.5158952341	1171.52076032662	1435.11599608458	1387.19618546866	1436.27692311143
ATRIP	321.097215297798	221.558383856867	189.702372809378	308.311364887736	381.831628000187	417.165825420567
ATRN	2484.55550197641	1791.19031456115	1322.12417080124	2335.27507035502	2344.59667143957	2199.60162494481
ATRNL1	671.145818860152	352.621089800366	841.351745055333	274.36041101617	247.344133408988	90.3724805553259
ATRX	2309.96985759318	2658.7006062824	4783.10639228531	2963.82651365294	2799.78511467132	2512.67771829719
ATXN1	274.59953111533	120.660903884491	2193.88621989471	1241.50379968186	946.114822089134	795.600587745994
ATXN10	2034.49301168195	3218.31755705702	2871.60156703051	3831.86982074757	4910.20426056399	4694.52760599005
ATXN1L	1112.43516119565	1428.16742270178	5831.53782674324	2125.14619369046	2374.69177512432	2328.70516859527
ATXN2	1298.42589792552	1539.46670473316	1443.76538695382	1209.38803250606	1295.97040242428	1260.37334488767
ATXN2L	2533.68513054656	3950.60442201118	7462.10936707423	4442.98699043576	5642.83194088947	5275.49355241715
ATXN3	157.039348465317	188.272617268042	354.78688044502	417.504973285476	393.117291881966	403.448573907705
ATXN3L	0	0	0	0	0	0
ATXN7	498.314804068714	448.317668743238	2757.20089945844	928.604468054728	937.6505741778	963.435194491599
ATXN7L1	192.131940301142	170.589553767729	170.87694650005	201.870536533637	188.094398029649	191.234624032252
ATXN7L2	391.282398969448	743.72884721906	929.686437737562	256.008544058566	217.249029724245	144.434589458958
ATXN7L3	2428.40735503909	2549.48168466282	3960.5800735393	2582.10768093479	2780.03520287821	2739.41581683332
ATXN7L3B	2682.82864584882	5822.92879263259	4416.73463411147	2996.85987417662	3029.2602802675	2918.54698364834
ATXN8OS	0	0	0	0	0	0
AUH	257.053235197418	304.77280032893	97.0233509788421	314.734518322897	250.165549379433	229.965687127392
AUNIP	150.020830098152	203.875320356554	31.8584137542467	144.979748965066	262.39168525136	351.807156447519
AUP1	2475.78235401745	2911.46439631629	3025.10119693733	2496.77149958193	2341.77525546913	2631.29159902605
AURKA	3880.36334224634	728.126144130548	62.2687177923912	1148.82687154597	2459.33425423766	2476.36734664549
AURKAIP1	1799.37264638192	1459.3728288788	1259.85545300885	1413.09375573546	1642.06409479884	1805.02891966307
AURKAPS1	20.1782403055994	58.2500915304439	28.9621943220424	40.3741073067273	20.6903837832614	25.0138115822777
AURKB	1429.14580251397	832.144164720627	146.259081326314	979.989695536017	1927.9675798039	2164.90504758874
AURKC	17.5462959179125	37.4464874124282	23.1697554576339	8.25834013092149	3.76188796059298	7.26207433033869
AUTS2	846.608778039277	1417.76562064277	7310.05784688351	858.867373615836	1272.45860267058	1136.1111841241
AVEN	808.00692701987	430.634605242924	57.9243886440849	315.652111670777	330.105668542034	343.738184969365
AVIL	213.187495402637	104.018020590078	457.60267028827	64.2315343516116	31.9760476650403	27.4345030257239
AVL9	1797.61801679013	1334.55120417071	761.705710669716	1814.99964210697	2067.15743434584	2174.58781336253
AVP	0	1.04018020590078	0	0	0	0
AVPI1	511.474526007149	125.861804913995	1006.43625269097	206.458503273037	251.106021369581	296.131253248255
AVPR1A	4.38657397947812	7.28126144130549	39.0989623347573	10.0935268266818	12.2261358719272	7.26207433033869
AVPR1B	0	7.28126144130549	0	0	0	0.80689714781541
AVPR2	2.63194438768687	10.4018020590078	4.34432914830636	0	7.52377592118596	5.64828003470787
AWAT1	0.877314795895624	1.04018020590078	0	0	0	0
AWAT2	0	0	2.89621943220424	0	0	0
AXDND1	7.01851836716499	8.32144164720627	1.44810971610212	5.505560087281	6.58330393103771	1.61379429563082
AXIN1	618.506931106415	586.661636128042	1765.24574392849	1341.5214746008	1567.76680757712	1409.64931723352
AXIN2	148.26620050636	408.790820919008	3317.61935958996	276.19559771193	125.082774689717	19.3655315475698
AXL	10619.8956043165	627.228664158172	91.2309121144337	8392.308759712	17930.0984921763	17736.4062061305
AZGP1	0	3.12054061770235	0	0	0	0
AZGP1P1	0	1.04018020590078	0	0	0	0
AZI2	1221.22219588671	1084.90795475452	2425.58377447105	1029.53973632155	898.150750591574	923.090337100829
AZIN1	8182.71510131848	4546.62767999233	15089.3032417841	4820.11785641451	7198.37261259467	8093.17839258856
AZIN1-AS1	6.14120357126937	31.2054061770235	44.8914011991658	23.8574270448843	11.2856638817789	30.6620916169856
AZIN2	93.8726831608318	186.19225685624	163.63639791954	279.865971103451	45.1426555271157	17.751737251939
AZU1	0	0	17.3773165932255	0	0	0
B2M	41692.6310453477	12528.9705800749	16764.7661833143	13166.5469487325	6433.76888460414	7505.75726897894
B3GALNT1	2256.45365504354	2635.81664175259	7.24054858051061	451.455927157042	504.092986719459	490.593465871769
B3GALNT2	1141.38654946021	1324.1494021117	2702.17273024656	826.75160644003	1058.03098891678	1069.13872085542
B3GALT1	6.14120357126937	6.2410812354047	430.08858568233	16.516680261843	17.8689678128166	4.03448573907705
B3GALT2	31.5833326522425	20.8036041180157	2.89621943220424	23.8574270448843	0.940471990148245	0
B3GALT4	11.4050923466431	21.8437843239165	21.7216457415318	110.11120174562	103.451918916307	117.80698358105
B3GALT5	49.1296285701549	14.562522882611	0	517.522648204414	803.163079586601	881.938582562243
B3GALT5-AS1	41.2337954070943	12.4821624708094	0	149.567715704467	187.153926039501	145.241486606774
B3GALT6	878.19211069152	727.085963924648	189.702372809378	542.297668597178	594.378297773691	526.096940375647
B3GAT1	274.59953111533	287.089736828616	69.5092663729018	33.033360523686	14.1070798522237	3.22758859126164
B3GAT2	0	1.04018020590078	11.584877728817	0	0	0
B3GAT3	1917.81014382783	1425.04688208407	1304.74685420801	1179.10745202601	1102.23317245374	982.800726039169
B3GLCT	1304.56710149679	948.644347781515	1093.3228356571	458.796673940083	451.426555271157	388.117528099212
B3GNT2	572.009246923947	204.915500562454	1763.79763421238	824.916419744269	920.722078355132	831.104062249872
B3GNT3	5.26388877537374	17.6830635003133	0	310.146551583496	577.449801951022	916.635159918305
B3GNT4	16.6689811220169	20.8036041180157	50.6838400635743	24.7750203927645	41.3807675665228	31.468988764801
B3GNT5	1013.29858925945	1125.47498278465	1172.96887004272	1044.22122988763	1262.11341077894	1303.9457908697
B3GNT6	0.877314795895624	0	2.89621943220424	0	0.940471990148245	0
B3GNT7	164.935181628377	643.871547452585	14.4810971610212	286.289124538612	438.259947409082	382.469248064504
B3GNT8	11.4050923466431	15.6027030885118	0	62.3963476558513	53.6069034384499	55.6759031992633
B3GNT9	125.456015813074	59.2902717363447	243.282432305156	155.073275791748	28.2141597044473	33.8896802082472
B3GNTL1	207.923606627263	99.8572997664752	146.259081326314	126.627882007463	107.2138068769	123.455263615758
B4GALNT1	1165.07404894939	193.473518297546	902.172353131622	93.5945214837769	10.3451918916307	13.717251512862
B4GALNT2	0.877314795895624	1.04018020590078	0	30.2805804800455	58.3092633891912	32.2758859126164
B4GALNT3	437.780083151916	1193.0866961682	1371.35990114871	802.894179395145	1334.52975402036	1324.9251167129
B4GALNT4	789.583316306062	2003.38707656491	386.645294199266	621.210696514872	499.390626768718	380.855453768873
B4GALT1	3438.19668511495	1430.24778311358	4140.14567833597	3700.65397200071	5353.16656792381	5218.20385492226
B4GALT1-AS1	12.2824071425387	7.28126144130549	4.34432914830636	15.5990869139628	9.40471990148245	7.26207433033869
B4GALT2	1506.34950455279	1891.04761432762	1361.22313313599	1477.32529008707	1789.71819725211	1700.93918759488
B4GALT3	1687.95366730318	1250.29660749274	1060.01631218675	1146.99168485021	1227.31594714346	1328.15270530416
B4GALT4	944.868035179587	822.78254286752	541.593033822193	700.123724432567	883.103198749202	1125.6215212025
B4GALT4-AS1	0	0	5.79243886440849	0.917593347880166	0	2.42069144344623
B4GALT5	3831.23371367619	1953.45842668167	3727.43440924686	4339.29894212531	6052.8777285941	6008.96305978136
B4GALT6	806.252297428078	372.384513712481	141.914752178008	518.440241552294	658.330393103771	605.172860861557
B4GALT7	443.921286723186	277.728114975509	574.899557292542	582.671775903905	568.04508204954	564.021106322971
B4GAT1	278.986105094808	549.215148715614	574.899557292542	507.429121377732	437.319475418934	326.793344865241
B9D1	71.0624984675455	203.875320356554	172.325056216152	250.502983971285	294.367732916401	250.138115822777
B9D2	115.805553058222	148.745769443812	237.489993440748	95.4297081795373	63.9520953300806	61.3241832339711
BAALC	208.800921423159	119.62072367859	8.68865829661273	141.309375573546	1.88094398029649	0
BAALC-AS1	13.1597219384344	13.5223426767102	0	5.505560087281	0.940471990148245	4.03448573907705
BAALC-AS2	0	3.12054061770235	0	0	0.940471990148245	0
BAAT	14.03703673433	10.4018020590078	4.34432914830636	3.67037339152066	1.88094398029649	4.84138288689246
BABAM1	2247.68050708459	2055.39608685995	1584.23202941572	2015.03499194484	2184.71643311437	2299.65687127392
BACE1	722.030077022099	809.26020019081	1239.58191698342	1507.60587056711	1271.51813068043	896.46273122292
BACE1-AS	7.89583316306062	9.36162185310705	7.24054858051061	8.25834013092149	16.9284958226684	8.87586862596951
BACE2	1451.95598720726	1464.5737299083	1055.67198303845	2041.64519903337	3072.52199181432	3238.07825418324
BACH1	1024.70368160609	1408.40399878966	3710.05709265364	2838.11622499335	1929.8485237842	2056.78082978148
BACH1-IT2	0	0	13.0329874449191	1.83518669576033	3.76188796059298	1.61379429563082
BACH2	293.023141829138	612.666141275562	1729.04300102593	422.092940024876	239.820357487802	145.241486606774
BAD	393.03702856124	252.76379003389	690.748334580712	559.731942206901	552.997530207168	457.510682811337
BAG1	1909.03699586888	1540.50688493906	1035.39844701302	945.121148316571	891.567446660536	957.786914456891
BAG2	1402.8263586371	323.496044035144	800.804673004473	800.141399351505	773.067975901857	738.3108902511
BAG3	2498.59253871074	1448.97102681979	20089.6260914847	1490.17159695739	1502.8742402569	1527.45630081457
BAG4	606.224523963876	460.799831214047	382.30096505096	356.943812325385	383.712571980484	389.731322394843
BAG5	1033.47682956504	694.840377541723	1863.71720462343	1934.28677733139	2386.91791099625	2522.36048407097
BAG6	5711.31932128051	5972.7147422823	5640.38734421776	6690.17309939429	8025.98796392512	7613.88148678621
BAGE	0	0	0	0	0	0
BAGE2	0	0	0	0	0	0
BAGE3	0	0	0	0	0	0
BAGE4	0	0	0	0	0	0
BAGE5	0	0	0	0	0	0
BAHCC1	696.587947941125	1711.09643870679	6997.26614820545	875.384053877678	896.269806611277	612.434935191896
BAHD1	672.900448451944	1201.40813781541	5360.90216901005	931.357248098369	1196.28037146857	1121.58703546342
BAIAP2	974.696738240038	1057.8632694011	4877.23352383195	925.851688011088	1273.39907466072	1546.82183236214
BAIAP2-AS1	475.504619375428	1021.45696219457	498.14974233913	843.268286701873	931.067270246762	841.593725171472
BAIAP2L1	1051.02312548296	503.447219655979	69.5092663729018	1510.35865061075	2381.27507905536	2826.56070879738
BAIAP2L2	9.65046275485186	41.6072082360313	44.8914011991658	184.436262923913	228.534693606023	174.289783928129
BAIAP3	66.6759244880674	375.505054330183	1327.91660966565	44.9620740461281	51.7259594581535	36.3103716516934
BAK1	1060.67358823781	722.925243101045	596.621203034074	1017.6110227991	1037.34060513351	972.311063117569
BAMBI	655.354152534031	975.689033134935	1970.87732361499	532.204141770496	260.510741271064	288.062281770101
BANCR	2.63194438768687	0	4.34432914830636	0	0	0
BANF1	1763.4027397502	1713.17679911859	2454.5459687931	3144.59240318533	3761.88796059298	4323.35491799497
BANF2	0	0	1.44810971610212	0	0	0
BANK1	24.5648142850775	0	1.44810971610212	30.2805804800455	15.9880238325202	18.5586343997544
BANP	247.402772442566	227.799465092272	191.15048252548	274.36041101617	292.486788936104	298.551944691702
BAP1	3427.6689075642	2940.58944208152	3749.15605498839	2635.32809511184	3192.90240655329	2888.69178917917
BARD1	569.37730253626	426.473884419321	700.885102593427	383.554019413909	665.854169024957	735.890198807654
BARHL1	0	1.04018020590078	0	0	0	0
BARHL2	0.877314795895624	0	2.89621943220424	0	0	0
BARX1	497.437489272819	261.085231681097	88.3346926822294	0	0.940471990148245	0.80689714781541
BARX2	90.3634239772493	154.986850679217	4.34432914830636	20.1870536533637	31.9760476650403	29.8551944691702
BASP1	561.481469373199	212.19676200376	6115.36733109926	2298.57133643982	2199.76398495674	1490.33903201506
BASP1P1	0	1.04018020590078	0	0	0	0
BATF	0	0	0	0	0	0
BATF2	31.5833326522425	34.3259467947259	0	53.2204141770496	51.7259594581535	60.5172860861557
BATF3	68.4305540798587	18.7232437062141	233.145664292442	37.6213272630868	7.52377592118596	17.751737251939
BAX	1557.23376271473	1168.12237122658	1178.76130890713	2403.17697809815	2760.2852910851	2582.87777015713
BAZ1A	1473.88885710465	827.983443897024	9844.24985006222	2582.10768093479	3013.27225643498	3330.0645290342
BAZ1B	6435.1040278944	3999.49289168851	2450.20163964479	4157.61545924503	5366.33317578588	5390.87984455475
BAZ2A	3797.01843663626	4442.60965940225	2972.96924715766	4901.78366437585	5793.30745931319	5511.10751957925
BAZ2B	886.08794385458	1031.85876425358	1343.84581654277	1292.88902716315	972.448037813285	944.069662944029
BBC3	57.9027765291112	96.7367591487729	1520.51520190723	476.230947549806	276.498765103584	209.793258432007
BBIP1	320.219900501903	281.888835799112	291.070052936526	296.382651365294	211.606197783355	231.579481423023
BBOX1	3.5092591835825	4.16072082360313	2.89621943220424	3.67037339152066	0	0
BBOX1-AS1	35.9699066317206	19.7634239121149	2.89621943220424	3.67037339152066	0.940471990148245	0
BBS1	200.027773464202	600.183978804752	1510.37843389451	680.854264127083	566.164138069243	459.124477106968
BBS10	377.245362235118	470.161453067154	133.226093881395	339.509538715661	390.295875911522	430.883076933429
BBS12	59.6574061209024	30.1652259711227	2.89621943220424	162.414022574789	110.975694837493	93.6000691465875
BBS2	404.442120907883	861.269210485849	595.173093317972	829.50438648367	752.377592118596	772.200570459347
BBS4	366.717584684371	876.871913574361	854.384732500252	460.631860635843	317.879532670107	270.310544518162
BBS5	618.506931106415	412.951541742611	666.130469406976	192.694603054835	163.642126285795	146.048383754589
BBS7	471.995360191846	322.455863829243	209.975908834808	714.805217998649	698.770688680146	714.910872964453
BBS9	448.307860702664	406.710460507206	356.234990161122	386.30679945755	210.665725793207	156.538046676189
BBX	2203.81476728981	2051.23536603635	3055.51150097548	2692.21888268041	2866.55862597185	2725.69856532045
BCAM	419.356472438108	3929.80081789316	1561.06227395809	1625.05781909577	2460.27472622781	2413.42936911589
BCAN	20.1782403055994	22.8839645298172	10.1367680127149	33.9509538715661	23.5117997537061	22.5931201388315
BCAP29	1662.51153822221	1048.50164754799	283.829504356016	1562.66147143992	1599.74285524216	1717.88402769901
BCAP31	6488.62023044403	3541.81360109217	2411.10267731003	4580.62599261779	5856.31908265312	6102.56312892794
BCAR1	1158.93284537812	376.545234536084	1400.32209547075	3286.81937210676	3343.37792497701	2491.69839245399
BCAR3	1683.5670933237	1019.37660178277	246.178651737361	2394.00104461935	3712.98341710527	4097.42371660665
BCAR4	0	0	2.89621943220424	0	0	0
BCAS1	0.877314795895624	1.04018020590078	5.79243886440849	28.4453937842851	30.0951036847438	34.6965773560626
BCAS2	1395.80784026994	1267.97967099306	1521.96331162333	846.021066745513	945.174350098986	1144.18015560225
BCAS3	354.435177541832	775.974433601985	228.801335144135	365.202152456306	296.248676896697	242.069144344623
BCAS4	188.622681117559	115.460002854987	136.122313313599	205.540909925157	244.522717438544	217.055332762345
BCAT1	1135.24534588894	928.8809238694	41.9951817669615	1461.7262031731	425.093339547007	501.083128793369
BCAT2	557.094895393721	603.304519422455	322.928466690773	634.974596733075	697.830216689998	666.497044095528
BCCIP	2203.81476728981	2234.30708227488	999.195704110464	1223.15193272426	1468.07677662141	1740.47714783784
BCDIN3D	43.8657397947812	145.62522882611	27.5140846059403	55.05560087281	27.2736877142991	37.9241659473243
BCDIN3D-AS1	8.77314795895624	10.4018020590078	7.24054858051061	7.34074678304133	10.3451918916307	2.42069144344623
BCHE	192.131940301142	1125.47498278465	684.955895716304	107.358421701979	94.9876710049727	19.3655315475698
BCKDHA	181.604162750394	1144.19822649086	488.012974326415	621.210696514872	605.66396165547	544.655574775402
BCKDHB	295.655086216825	629.309024569974	388.093403915369	463.384640679484	670.556528975698	695.545341416883
BCKDK	486.032396926176	664.675151570601	702.333212309529	1336.01591451352	1357.10108178392	1341.06305966921
BCL10	743.962946919489	421.272983389817	673.371017987487	1405.75300895241	2102.89536997148	2231.07061370961
BCL11A	108.787034691057	432.714965654726	169.428836783948	78.9130279176943	101.57097493601	75.0414347468331
BCL11B	21.9328698973906	26.0045051475196	409.8150496569	27.527800436405	15.9880238325202	14.5241486606774
BCL2	292.145827033243	534.652625833003	503.942181203538	207.376096620918	299.070092867142	168.641503893421
BCL2A1	0	2.08036041180157	70.957376089004	51.3852274812893	3.76188796059298	12.1034572172311
BCL2L1	1649.35181628377	800.938758543603	450.36212170776	5683.57319676975	9310.67270246762	8935.57901490785
BCL2L10	38.6018510194075	29.1250457652219	21.7216457415318	3.67037339152066	6.58330393103771	4.03448573907705
BCL2L11	740.453687735907	1390.72093528935	5895.25465425174	841.433100006112	889.68650268024	781.883336233132
BCL2L12	803.620353040392	808.220019984909	2024.45738311077	582.671775903905	677.139832906736	730.241918772946
BCL2L13	1171.21525252066	921.599662428094	789.219795275656	1619.55225900849	1875.3011483556	1855.05654282763
BCL2L14	1.75462959179125	2.08036041180157	0	1.83518669576033	0.940471990148245	0.80689714781541
BCL2L15	10.5277775507475	5.20090102950392	5.79243886440849	19.2694603054835	11.2856638817789	21.7862229910161
BCL2L2	1102.7846984408	1115.07318072564	773.290588398533	1150.66205824173	1199.10178743901	1408.84242008571
BCL2L2-PABPN1	0	0	0	0	0	0
BCL3	364.085640296684	339.098747123655	299.758711233139	522.110614943815	371.486436108557	213.020847023268
BCL6	1013.29858925945	287.089736828616	4056.15531480204	1254.35010655219	643.282841261399	475.262420063276
BCL6B	0.877314795895624	6.2410812354047	167.980727067846	50.4676341334091	5.64283194088947	3.22758859126164
BCL7A	464.099527028785	2441.30294324914	4345.77725802247	809.317332830306	1228.25641913361	1152.24912708041
BCL7B	1756.38422138304	1298.14489696418	1750.76464676746	1196.54172563574	1458.67205671993	1420.13898015512
BCL7C	157.916663261212	150.826129855614	166.532617351744	196.364976446356	227.594221615875	191.234624032252
BCL9	1120.33099435871	2290.47681339353	1427.83618007669	2114.1350735159	3014.21272842512	2505.41564396685
BCL9L	1274.73839843634	502.407039450079	4190.82951839954	3284.06659206311	4666.62201511559	4713.89313753762
BCLAF1	5551.64802842751	6250.44285725781	14055.3529044872	7312.30138925704	7423.1454182401	7427.48824564085
BCO1	3.5092591835825	26.0045051475196	4.34432914830636	62.3963476558513	58.3092633891912	40.3448573907705
BCO2	14.03703673433	151.866310061514	34.7546331864509	19.2694603054835	5.64283194088947	5.64828003470787
BCOR	1086.11571731878	1784.94923332574	17413.519336128	1199.29450567938	1626.07607096632	1452.41486606774
BCORL1	667.63655967657	1084.90795475452	5585.35917500588	660.66721047372	791.877415704822	695.545341416883
BCORP1	0	0	2.89621943220424	0	0	0
BCR	911.530072935553	1788.06977394345	3420.43514943321	2579.35490089115	3396.98482841546	3128.34024208034
BCRP2	7.89583316306062	35.3661270006266	30.4103040381446	66.9843143952521	89.3448390640832	58.9034917905249
BCRP3	15.7916663261212	16.6428832944125	13.0329874449191	26.6102070885248	19.7499117931131	15.3310458084928
BCS1L	557.972210189617	573.139293451332	483.668645178109	470.725387462525	519.140538561831	631.800466739466
BCYRN1	28.9513882645556	130.022525737598	89.7828023983315	10.0935268266818	12.2261358719272	25.8207087300931
BDH1	341.275455603398	598.103618392951	27.5140846059403	345.932692150823	536.0690343845	705.228107190668
BDH2	479.013878559011	870.630832338956	1275.78465988597	1181.86023206965	912.257830443797	848.855799501811
BDKRB1	11.4050923466431	3.12054061770235	2.89621943220424	250.502983971285	13.1666078620754	3.22758859126164
BDKRB2	204.41434744368	59.2902717363447	37.6508526186552	1312.15848746864	173.987318177425	100.055246329111
BDNF	1581.79857699981	101.937660178277	383.749074767062	252.338170667046	368.665020138112	439.758945559398
BDNF-AS	22.8101846932862	42.6473884419321	57.9243886440849	29.3629871321653	18.8094398029649	17.751737251939
BDP1	1890.61338515507	1322.0690416999	3372.64752880184	1824.17557558577	1937.37229970538	2085.02222995502
BEAN1	16.6689811220169	12.4821624708094	191.15048252548	364.284559108426	715.699184502814	732.662610216392
BEAN1-AS1	1.75462959179125	0	7.24054858051061	9.17593347880166	18.8094398029649	20.1724286953852
BECN1	1112.43516119565	1111.95264010794	981.818387517238	1187.36579215693	1196.28037146857	1320.08373382601
BECN2	0	0	0	0	0	0
BEGAIN	14.03703673433	14.562522882611	50.6838400635743	21.1046470012438	6.58330393103771	4.84138288689246
BEND2	0	1.04018020590078	0	0	0	0
BEND3	281.618049482495	299.571899299426	598.069312750176	279.865971103451	480.581186965753	515.607277454047
BEND3P3	314.956011726529	201.794959944752	204.183469970399	268.854850928889	234.177525546913	288.062281770101
BEND4	79.8356464265018	241.321807768982	892.035585118907	11.011120174562	0	0.80689714781541
BEND5	71.0624984675455	295.411178475823	392.437733063675	86.2537747007356	56.4283194088947	35.503474503878
BEND6	190.37731070935	18.7232437062141	15.9292068771233	125.710288659583	78.0591751823043	51.6414174601862
BEND7	400.055546928405	419.192622978016	215.768347699216	435.856840243079	577.449801951022	473.648625767646
BEST1	32.4606474481381	35.3661270006266	65.1649372245955	28.4453937842851	7.52377592118596	5.64828003470787
BEST2	0.877314795895624	2.08036041180157	4.34432914830636	0	0	0
BEST3	17.5462959179125	1.04018020590078	1.44810971610212	20.1870536533637	42.321239556671	29.0482973213548
BEST4	1.75462959179125	17.6830635003133	2.89621943220424	26.6102070885248	37.6188796059298	33.8896802082472
BET1	832.571741304947	577.300014274935	156.395849339029	649.656090299158	519.140538561831	560.79351773171
BET1L	1882.71755199201	1434.40850393718	1393.08154689024	1592.02445857209	1469.01724861156	1562.95977531845
BEX1	658.863411717614	2204.14185630376	2.89621943220424	22.022240349124	18.8094398029649	10.4896629216003
BEX2	461.467582641098	992.331916429348	4.34432914830636	254.173357362806	205.963365842466	190.427726884437
BEX4	1081.7291433393	2150.05248559692	88.3346926822294	1168.09633185145	1074.95948473944	929.545514283352
BEX5	38.6018510194075	119.62072367859	4.34432914830636	33.9509538715661	32.9165196551886	20.1724286953852
BFAR	1275.61571323224	1017.29624137097	1041.19088587743	2059.07947264309	2515.76257364655	2521.55358692316
BFSP1	128.965274996657	108.178741413681	27.5140846059403	110.11120174562	83.7020071231938	69.3931547121252
BFSP2	0	3.12054061770235	0	0	0	0
BGLAP	1.75462959179125	13.5223426767102	11.584877728817	2.7527800436405	0.940471990148245	2.42069144344623
BGLT3	0	0	0	0	0	0
BGN	63.1666653044849	581.460735098538	2521.15901573379	11435.9658946305	52.6664314483017	8.87586862596951
BHLHA15	5.26388877537374	10.4018020590078	0	4.58796673940083	0.940471990148245	5.64828003470787
BHLHA9	0	0	0	0	0	0
BHLHB9	295.655086216825	412.951541742611	211.42401855091	160.578835879029	128.84466265031	117.000086433234
BHLHE22	0.877314795895624	0	8.68865829661273	0	0	0
BHLHE23	0	0	107.160118991557	0	0	0
BHLHE40	2838.11336472234	2576.52637001624	6457.12122409936	16095.504915166	13452.5113470805	13024.1268628885
BHLHE40-AS1	5.26388877537374	6.2410812354047	21.7216457415318	17.4342736097232	13.1666078620754	16.1379429563082
BHLHE41	281.618049482495	70.7322540012533	763.153820385818	288.124311234372	131.666078620754	150.082869493666
BHMG1	0	2.08036041180157	0	0.917593347880166	0	0
BHMT	0	3.12054061770235	5.79243886440849	9.17593347880166	16.9284958226684	31.468988764801
BHMT2	0	1.04018020590078	5.79243886440849	101.852861614698	101.57097493601	89.5655834075105
BICC1	1064.18284742139	118.580543472689	1726.14678159373	6927.82977649525	11633.6385181338	10922.1597928294
BICD1	577.273135699321	333.897846094152	251.971090601769	1052.47957001855	1267.75624271983	1267.63541921801
BICD2	2173.98606422936	1687.17229397107	1581.33580998352	2217.82312182636	2270.29938421786	2415.04316341152
BID	1109.80321680796	813.420921014413	254.867310033973	679.936670779203	682.782664847626	857.731668127781
BIK	28.9513882645556	19.7634239121149	273.692736343301	67.9019077431323	69.5949272709701	78.2690233380947
BIN1	2000.27773464202	2132.36942209661	2460.3384076575	2483.00759936373	3284.12818959767	3404.29906663321
BIN2	2.63194438768687	2.08036041180157	13.0329874449191	0	0	0
BIN3	790.460631101957	960.086330046423	1514.72276304282	1070.83143697615	1034.51918916307	1066.71802941197
BIN3-IT1	7.01851836716499	2.08036041180157	11.584877728817	3.67037339152066	3.76188796059298	3.22758859126164
BIRC2	2890.75225247608	597.06343818705	2082.38177175485	3230.84617788606	3229.58081416907	3007.30566990803
BIRC3	1420.37265455502	17.6830635003133	70.957376089004	1388.31873534269	1270.57765869028	1057.842160786
BIRC5	3557.51149735676	1904.56995700433	411.263159373003	1406.67060230029	2628.61921246434	2386.80176323798
BIRC6	3493.46751725637	2268.63302906961	2616.73425699653	4070.44409119642	4166.29091635672	4204.7410372661
BIRC6-AS2	0	3.12054061770235	0	0	0	0.80689714781541
BIRC7	58.7800913250068	24.9643249416188	0	19.2694603054835	14.1070798522237	8.87586862596951
BIRC8	0	0	0	0	0	0
BISPR	51.7615729578418	243.402168180783	11.584877728817	13.7639002182025	18.8094398029649	14.5241486606774
BIVM	607.101838759772	662.594791158799	189.702372809378	531.286548422616	704.413520621035	681.828089904021
BIVM-ERCC5	0	0	0	0	0	0
BLACAT1	21.9328698973906	164.348472532324	2.89621943220424	157.826055835389	138.249382551792	171.869092484682
BLACE	0	0	0	0	0	0
BLCAP	1432.65506169755	1374.07805199494	448.914011991658	1016.69342945122	936.710102187652	1199.85605880151
BLID	0.877314795895624	0	0	1.83518669576033	0	0.80689714781541
BLK	0.877314795895624	4.16072082360313	1.44810971610212	0	0	0
BLM	866.787018344877	757.25118989577	204.183469970399	434.021653547319	853.008095064458	987.642108926061
BLMH	2073.09486270136	2535.95934198611	1883.99074064886	1169.93151854721	1246.12538694642	1367.69066554712
BLNK	6.14120357126937	39.5268478242298	89.7828023983315	71.572281134653	41.3807675665228	47.6069317211092
BLOC1S1	61.4120357126937	92.5760383251697	57.9243886440849	68.8195010910125	67.7139832906736	78.2690233380947
BLOC1S1-RDH5	0	0	0	0	0	0
BLOC1S2	1504.594874961	813.420921014413	1603.05745572505	1067.16106358463	947.055294079282	949.717942978737
BLOC1S3	517.615729578418	199.71459953295	154.947739622927	231.233523665802	263.332157241509	277.572618848501
BLOC1S4	280.7407346866	441.036407301932	225.905115711931	290.877091278013	247.344133408988	259.013984448747
BLOC1S5	0	0	0	0	0	0
BLOC1S5-TXNDC5	0	0	0	0	0	0
BLOC1S6	2860.04623461973	1713.17679911859	2234.43329194557	2207.72959499968	2345.53714342972	2443.28456358506
BLVRA	1363.3471928218	1125.47498278465	128.881764733089	1110.287950935	1184.05423559664	1136.91808127191
BLVRB	480.768508150802	286.049556622715	110.056338423761	611.117169688191	489.985906867235	515.607277454047
BLZF1	651.844893350449	252.76379003389	606.757971046789	727.651524868972	849.246207103865	1187.75260158428
BMF	255.298605605627	1134.83660463776	603.861751614585	2616.05863480635	1393.7794893997	733.469507364208
BMI1	7.89583316306062	14.562522882611	37.6508526186552	5.505560087281	7.52377592118596	3.22758859126164
BMP1	2434.54855861036	2201.02131568606	2193.88621989471	3641.0104043885	2497.89360583374	1918.80141750504
BMP10	0	1.04018020590078	0	0	0	0
BMP15	0	0	0	0	0	0
BMP2	314.956011726529	33.2857665888251	2463.23462708971	2304.0768965271	3202.30712645477	2080.18084706813
BMP2K	540.425914271704	240.281627563081	928.23832802146	640.480156820356	825.734407350159	774.621261902793
BMP3	0	2.08036041180157	31.8584137542467	24.7750203927645	22.5713277635579	21.7862229910161
BMP4	333.379622440337	1013.13552054736	1552.37361566147	147.732529008707	94.0471990148245	100.862143476926
BMP5	0	0	15.9292068771233	13.7639002182025	5.64283194088947	4.03448573907705
BMP6	55.2708321414243	53.04919050094	2986.00223460257	63.3139410037315	64.8925673202289	62.937977529602
BMP7	579.027765291112	1024.57750281227	2438.61676191597	100.017674918938	16.9284958226684	3.22758859126164
BMP7-AS1	1.75462959179125	0	1.44810971610212	0	0	0
BMP8A	29.8287030604512	30.1652259711227	1004.98814297487	256.008544058566	23.5117997537061	29.8551944691702
BMP8B	50.0069433660506	72.8126144130549	128.881764733089	75.2426545261736	76.1782312020078	56.4828003470787
BMPER	327.238418869068	670.916232806005	60.8206080762891	22.9398336970042	15.0475518423719	4.03448573907705
BMPR1A	1546.70598516399	1585.23463379279	2526.9514545982	1325.00479433896	1304.43465033562	1202.27675024496
BMPR1B	43.8657397947812	19.7634239121149	183.909933944969	202.788129881517	268.974989182398	227.544995683946
BMPR1B-AS1	0	0	0	0	0	0
BMPR2	2602.11568462642	1870.24401020961	4910.54004730229	3894.26616840342	3535.23421096725	2991.97462409954
BMS1	4290.0693519296	2589.00853248705	2642.80023188637	2524.29930001834	2674.70233998161	2841.89175460587
BMS1P17	0	0	0	0	0	0
BMS1P18	0	0	0	0	0	0
BMS1P20	460.590267845203	836.30488554423	425.744256534024	614.787543079711	695.949272709701	812.545427850118
BMS1P21	5.26388877537374	18.7232437062141	0	6.42315343516116	2.82141597044473	4.84138288689246
BMS1P4	90.3634239772493	119.62072367859	130.329874449191	148.650122356587	88.404367073935	119.420777876681
BMS1P5	29.8287030604512	45.7679290596345	108.608228707659	61.4787543079711	40.4402955763745	29.8551944691702
BMS1P6	0	0	4.34432914830636	0.917593347880166	1.88094398029649	0
BMX	0.877314795895624	4.16072082360313	11.584877728817	0	0	0
BNC1	214.064810198532	125.861804913995	208.527799118706	1040.55085649611	1647.70692673972	2031.7670181992
BNC2	1084.36108772699	99.8572997664752	266.45218776279	760.684885392658	548.295170256427	396.186499577366
BNIP1	427.252305601169	246.522708798486	404.022610792492	292.712277973773	285.903485005066	329.214036308687
BNIP2	1733.57403668975	1394.88165611295	2745.61602172962	1708.55881375287	1755.86120560677	1767.91165086356
BNIP3	2115.20597290435	1525.94436205645	1155.59155344949	1523.20495748108	1524.5050960303	1675.11847886479
BNIP3L	2535.43976013835	5002.22661017687	3918.58489177234	3589.62517690721	3083.80765569609	2989.55393265609
BNIPL	13.1597219384344	21.8437843239165	1.44810971610212	3.67037339152066	11.2856638817789	7.26207433033869
BOC	1893.24532954276	7592.27532286982	1588.57635856403	346.850285498703	93.1067270246762	37.1172687995088
BOD1	1891.49069995097	1426.08706228997	1148.35100486898	912.087787792885	679.020776887033	660.041866913005
BOD1L1	2610.01151778948	2545.32096383922	4128.56080060715	2680.29016915797	2930.51072130193	3187.24373387087
BOD1L2	0	0	0	0	0	0
BOK	881.701369875102	190.352977679843	978.922168085034	1596.61242531149	1750.21837366588	1695.29090756018
BOK-AS1	0.877314795895624	0	0	0	0.940471990148245	0
BOLA1	74.571757651128	117.540363266789	92.6790218305358	161.496429226909	134.487494591199	137.17251512862
BOLA2	0	0	0	0	0	0
BOLA2B	0	0	0	0	0	0
BOLA3	498.314804068714	144.585048620209	104.263899559353	328.498418541099	332.927084512479	489.786568723954
BOLA3-AS1	102.645831119788	138.343967384804	33.3065234703488	144.979748965066	173.046846187277	151.696663789297
BOLL	1.75462959179125	1.04018020590078	0	0	0	0
BOP1	1933.60181015396	1103.63119846073	1032.50222758081	1176.35467198237	1515.10037612882	1605.72532415267
BORA	856.259240794129	288.129917034517	69.5092663729018	223.892776882761	390.295875911522	339.703699230287
BPESC1	0	0	0	0	0	0
BPGM	589.555542841859	551.295509127415	713.918090038346	816.658079613348	606.604433645618	702.000518599407
BPHL	139.493052547404	300.612079505326	143.36286189411	360.614185716905	364.903132177519	404.25547105552
BPI	0	0	2.89621943220424	3.67037339152066	0	0
BPIFA1	0	0	0	0	0	0
BPIFA2	0.877314795895624	1.04018020590078	0	0	0	0
BPIFA3	0	0	0	0	0	0
BPIFA4P	0	0	0	0	0	0
BPIFB1	0	0	0	0.917593347880166	0.940471990148245	0.80689714781541
BPIFB2	0	1.04018020590078	0	0	0	0
BPIFB3	0	0	0	0	0	0
BPIFB4	0	1.04018020590078	0	0	0	0
BPIFB6	0	0	0	0	0	0
BPIFC	0.877314795895624	0	0	0	0	0
BPNT1	998.38423772922	757.25118989577	485.116754894211	945.121148316571	1018.53116533055	1143.37325845444
BPTF	2282.77309892041	2806.40619552031	4131.45702003935	2537.14560688866	2867.499097962	3062.9815731073
BPY2	0	0	0	0	0	0
BPY2B	0	0	0	0	0	0
BPY2C	0	0	0	0	0	0
BRAF	269.335642339957	287.089736828616	667.578579123078	262.431697493727	285.903485005066	270.310544518162
BRAP	1126.47219792998	920.559482222194	837.007415907026	686.359824214364	778.710807842747	730.241918772946
BRAT1	1040.49534793221	988.171195605744	1084.63417736049	774.44878561086	823.853463369862	669.72463268679
BRCA1	1540.56478159272	648.032268276188	262.107858614484	878.136833921319	1606.3261591732	1889.75312018369
BRCA2	715.888873450829	522.170463362193	178.117495080561	355.108625629624	716.639656492962	693.931547121252
BRCAT107	0	0	0	0	0	0
BRCAT54	42.1111102029899	64.4911727658486	17.3773165932255	18.3518669576033	30.0951036847438	5.64828003470787
BRCC3	712.379614267247	611.625961069661	209.975908834808	834.092353223071	1147.37582798086	1353.16651688644
BRD1	536.916655088122	795.737857514099	3865.00483227656	919.428534575926	924.483966315725	920.669645657382
BRD2	8625.75907324577	9204.55464201603	16502.6583246998	6699.34903287309	7205.89638851585	7386.33649110226
BRD3	791.337945897853	1770.38671044313	1217.86027124188	1098.35923741256	1192.51848350797	1124.81462405468
BRD4	1882.71755199201	2018.98977965342	6617.8614025867	2226.08146195728	3116.72417535128	2781.37446851972
BRD7	1386.15737751509	1959.69950791708	1159.9358825978	1969.15532455084	2659.65478813924	2827.3676059452
BRD7P3	0	0	15.9292068771233	0.917593347880166	0	0
BRD8	1972.20366117336	1706.93571788319	2645.69645131858	1597.53001865937	1736.11129381366	1493.56662060632
BRD9	1670.40737138527	1261.73858975765	1847.78799774631	1297.47699390255	1491.58857637512	1486.30454627598
BRDT	0.877314795895624	1.04018020590078	1.44810971610212	1.83518669576033	0	0.80689714781541
BRDTP1	0	0	0	0	0	0
BRE	718.520817838516	982.970294576241	541.593033822193	794.635839264224	1021.35258130099	973.9248574132
BRE-AS1	9.65046275485186	8.32144164720627	21.7216457415318	1.83518669576033	4.70235995074122	6.45517718252328
BREA2	15.7916663261212	9.36162185310705	7.24054858051061	9.17593347880166	9.40471990148245	10.4896629216003
BRF1	408.828694887361	492.005237391071	2124.37695352181	620.293103166992	685.60408081807	654.393586878297
BRF2	715.011558654934	678.197494247311	304.103040381446	355.108625629624	313.177172719366	330.827830604318
BRI3	3314.49529889367	1393.84147590705	823.974428462107	1342.43906794868	1448.3268648283	1458.06314610245
BRI3BP	169.321755607855	57.2099113245431	49.2357303474721	104.605641658339	202.201477881873	267.082955926901
BRICD5	21.055555101495	191.393157885744	98.4714606949443	54.1380075249298	52.6664314483017	58.0965946427095
BRINP1	230.733791320549	1387.60039467165	1088.9785065088	122.039915268062	176.80873414787	288.869178917917
BRINP2	14.03703673433	142.504688208407	4.34432914830636	4.58796673940083	4.70235995074122	2.42069144344623
BRINP3	0	0	0	4.58796673940083	1.88094398029649	3.22758859126164
BRIP1	808.884241815765	641.791187040783	162.188288203438	647.820903603397	1101.29270046359	1315.24235093912
BRIX1	1953.78005045955	1162.92147019708	1055.67198303845	994.6711891021	1200.98273141931	1606.53222130048
BRK1	4263.74990805273	3874.67126698042	3101.85101189074	3600.63629708177	4031.80342176553	4110.3340709717
BRMS1	1457.21987598263	686.518935894517	1197.58673521645	1245.17417307339	1394.71996138985	1385.44240279906
BRMS1L	214.942124994428	187.232437062141	528.560046377274	317.487298366537	315.058116699662	313.882990500194
BROX	1624.7870019987	944.483626957911	586.484435021359	1140.56853141505	1371.20816163614	1480.65626624128
BRPF1	1236.13654741693	1137.95714525546	2836.84693384406	834.092353223071	922.603022335428	972.311063117569
BRPF3	2261.71754381892	2424.66005995473	3857.76428369605	1714.06437384015	1740.8136537644	1634.77362147402
BRS3	0	0	0	0	0	0
BRSK1	221.960643361593	447.277488537337	886.243146254498	442.27999367824	340.450860433665	238.841555753361
BRSK2	229.856476524653	241.321807768982	515.527058932355	15.5990869139628	9.40471990148245	8.87586862596951
BRWD1	860.645814773607	2289.43663318762	3262.59119037808	1229.57508615942	958.340957961061	944.876560091845
BRWD1-AS1	0.877314795895624	2.08036041180157	2.89621943220424	0	0	0.80689714781541
BRWD1-IT2	1.75462959179125	12.4821624708094	4.34432914830636	0.917593347880166	1.88094398029649	3.22758859126164
BRWD3	633.421282636641	783.25569504329	1940.46701957684	723.063558129571	788.115527744229	811.738530702302
BSCL2	14.9143515302256	29.1250457652219	37.6508526186552	19.2694603054835	25.3927437340026	21.7862229910161
BSDC1	1334.39580455724	1680.93121273567	2888.97888362373	2528.88726675774	2452.75095030662	2157.64297325841
BSG	12282.4071425387	12634.0287808709	14220.4374121228	13119.7496879906	15551.6448290914	14570.9486952507
BSN	67.553239283963	99.8572997664752	75.3017052373103	17.4342736097232	4.70235995074122	8.0689714781541
BSN-AS2	2.63194438768687	3.12054061770235	0	0.917593347880166	0	1.61379429563082
BSND	0	2.08036041180157	0	0.917593347880166	0.940471990148245	0
BSPH1	0	0	0	0	0	0
BSPRY	3.5092591835825	31.2054061770235	0	334.921571976261	820.091575409269	1485.49764912817
BST1	30.7060178563468	39.5268478242298	21.7216457415318	178.013109488752	200.320533901576	240.455350048992
BST2	1787.09023923939	5210.26265135702	105.712009275455	449.620740461281	279.320181074029	204.144978397299
BSX	0	0	0	0	0	0
BTAF1	2438.05781779394	2017.94959944752	11470.4770612449	2155.42677417051	1731.40893386292	1866.35310289704
BTBD1	3546.10640501011	2994.67881278836	1585.68013913182	2179.28420121539	2191.29973704541	2035.80150393828
BTBD10	1079.09719895162	778.054794013786	450.36212170776	1402.08263556089	1691.90911027669	1854.24964567981
BTBD11	947.499979567274	2486.03069210287	2854.22425043728	588.177335991187	697.830216689998	614.855626635342
BTBD16	2.63194438768687	6.2410812354047	2.89621943220424	16.516680261843	19.7499117931131	14.5241486606774
BTBD17	0	32.2455863829243	1.44810971610212	0	0	0
BTBD18	7.89583316306062	10.4018020590078	4.34432914830636	2.7527800436405	0.940471990148245	0.80689714781541
BTBD19	66.6759244880674	95.6965789428721	460.498889720475	199.117756489996	116.618526778382	105.703526363819
BTBD2	1321.23608261881	2603.57105536966	2819.46961725083	1480.99566347859	1562.12397563623	1241.0078133401
BTBD3	2474.90503922156	3112.21917605514	3300.24204299674	1528.71051756836	1833.92038078908	1780.82200522861
BTBD6	743.962946919489	590.822356951645	1630.57154033099	962.555421926294	1155.84007589219	1272.4768021049
BTBD7	760.631928041506	415.031902154413	1225.10081982239	2527.05208006198	3961.26802250441	4413.72739855029
BTBD8	24.5648142850775	12.4821624708094	18.8254263093276	20.1870536533637	22.5713277635579	29.8551944691702
BTBD9	479.013878559011	384.86667618329	396.782062211981	553.30878877174	448.605139300713	421.200311159644
BTC	30.7060178563468	11.4419822649086	0	35.7861405673265	54.5473754285982	71.0069490077561
BTD	224.59258774928	99.8572997664752	137.570423029702	268.854850928889	263.332157241509	247.717424379331
BTF3	15820.6177143858	14226.544676105	15535.3210343436	9331.92434794129	10446.7628665667	12518.2023512083
BTF3L4	2861.80086421153	2689.90601245943	1992.59896935652	2077.4313396007	2496.01266185344	2640.16746765202
BTF3P11	0	0	0	0	0	0
BTG1	1242.2777509882	1549.86850679217	5214.64308768374	3367.56758672021	3393.22294045487	2923.38836653523
BTG2	480.768508150802	6415.83150999603	16134.8384568098	1472.73732334767	1063.67382085766	761.710907537747
BTG3	1903.7731070935	1070.34543187191	4846.8232197938	1435.11599608458	1541.43359185297	1679.95986175168
BTG4	0.877314795895624	0	0	2.7527800436405	0	0
BTK	8.77314795895624	39.5268478242298	4.34432914830636	0	0.940471990148245	1.61379429563082
BTLA	6.14120357126937	4.16072082360313	1.44810971610212	1.83518669576033	0.940471990148245	0
BTN1A1	0	7.28126144130549	1.44810971610212	2.7527800436405	0	0
BTN2A1	1821.30551627932	971.528312311332	877.554487957886	1245.17417307339	1037.34060513351	924.70413139646
BTN2A2	918.548591302718	518.00974253859	489.461084042517	835.009946570951	585.914049862356	453.47619707226
BTN2A3P	98.2592571403099	90.4956779133682	68.0611566567997	108.27601504986	47.9640714975605	33.8896802082472
BTN3A1	378.99999182691	475.362354096658	755.913271805307	456.043893896443	283.082069034622	292.903664656994
BTN3A2	584.291654066486	424.39352400752	485.116754894211	780.871939046021	439.20041939923	447.021019889737
BTN3A3	206.168977035472	116.500183060888	745.776503792593	307.393771539856	82.7615351330455	84.724200520618
BTNL10	0	2.08036041180157	0	0	0	0
BTNL2	0	11.4419822649086	0	0	0.940471990148245	1.61379429563082
BTNL3	0	2.08036041180157	0	0	0	0
BTNL8	38.6018510194075	6.2410812354047	0	1.83518669576033	0	0
BTNL9	57.0254617332156	271.487033740105	49.2357303474721	10.0935268266818	0	0
BTRC	857.136555590025	760.371730513473	518.423278364559	611.117169688191	649.866145192437	625.345289556943
BUB1	4442.72212641544	1096.34993701943	280.933284923812	2054.49150590369	4043.0890856473	3814.20281772344
BUB1B	1734.45135148565	1117.15354113744	498.14974233913	1686.53657340375	2755.58293113436	2650.65713057362
BUB3	4770.8378600804	2399.69573501311	2754.30468002624	2686.71332259313	3842.76855174573	3856.96836655766
BUD13	479.013878559011	478.48289471436	905.068572563826	604.694016253029	737.330040276224	742.345375990177
BUD31	1330.88654537366	1131.71606402005	1659.53373465303	788.212685829063	684.663608827922	814.159222145748
BVES	711.502299471351	287.089736828616	44.8914011991658	127.545475355343	130.725606630606	83.1104062249872
BVES-AS1	18.4236107138081	15.6027030885118	0	0.917593347880166	3.76188796059298	0
BYSL	1360.71524843411	942.40326654611	894.931804551111	724.898744825331	920.722078355132	1016.69040624742
BZRAP1	457.08100866162	1563.39084946888	14.4810971610212	308.311364887736	356.438884266185	229.965687127392
BZRAP1-AS1	7.89583316306062	17.6830635003133	0	4.58796673940083	0.940471990148245	2.42069144344623
BZW1	14816.0922730853	11360.8482088484	14824.2991637374	15103.5865061075	19316.3542056548	21476.3744862549
BZW2	1944.1295877047	1616.44003996982	2041.83469970399	1966.4025445072	2084.08593016851	2207.67059642296
C10orf10	730.803224981055	242.361987974883	457.60267028827	649.656090299158	499.390626768718	325.17955056961
C10orf105	2.63194438768687	6.2410812354047	230.249444860237	0	0	0.80689714781541
C10orf107	1.75462959179125	39.5268478242298	5.79243886440849	12.8463068703223	3.76188796059298	0.80689714781541
C10orf11	139.493052547404	85.2947768838643	18.8254263093276	93.5945214837769	111.916166827641	86.3379948162488
C10orf111	4.38657397947812	39.5268478242298	18.8254263093276	6.42315343516116	6.58330393103771	7.26207433033869
C10orf113	0	2.08036041180157	4.34432914830636	0	0	0
C10orf12	172.831014791438	72.8126144130549	88.3346926822294	256.926137406447	257.689325300619	273.538133109424
C10orf120	0	0	0	0	0	0
C10orf126	0	0	0	1.83518669576033	2.82141597044473	1.61379429563082
C10orf128	42.9884249988856	97.7769393546737	30.4103040381446	7.34074678304133	10.3451918916307	8.0689714781541
C10orf131	9.65046275485186	12.4821624708094	2.89621943220424	3.67037339152066	3.76188796059298	2.42069144344623
C10orf142	0.877314795895624	4.16072082360313	11.584877728817	1.83518669576033	0	0
C10orf2	907.143498956075	626.188483952272	577.795776724746	489.994847768009	631.056705389472	642.290129661066
C10orf25	126.33333060897	149.785949649713	40.5470720508594	37.6213272630868	37.6188796059298	31.468988764801
C10orf32	516.738414782522	629.309024569974	684.955895716304	241.327050492484	157.999294344905	175.903578223759
C10orf32-ASMT	0	0	0	0	0	0
C10orf35	457.08100866162	519.049922744491	5.79243886440849	271.607630972529	286.843956995215	320.338167682718
C10orf53	0	0	0	0	0	0
C10orf54	114.050923466431	28.0848655593212	328.720905555182	254.173357362806	229.475165596172	234.000172866469
C10orf55	15.7916663261212	17.6830635003133	0	50.4676341334091	94.0471990148245	119.420777876681
C10orf62	0	1.04018020590078	0	4.58796673940083	4.70235995074122	1.61379429563082
C10orf67	71.9398132634412	40.5670280301306	0	33.033360523686	43.2617115468193	31.468988764801
C10orf71	38.6018510194075	39.5268478242298	1.44810971610212	0	0	0
C10orf71-AS1	0.877314795895624	2.08036041180157	0	0	0	0
C10orf76	842.222204059799	659.474250541097	828.318757610414	825.834013092149	963.043317911803	956.980017309076
C10orf82	7.89583316306062	75.9331550307572	41.9951817669615	21.1046470012438	43.2617115468193	67.7793604164944
C10orf88	423.743046417586	290.210277446319	105.712009275455	322.992858453818	281.201125054325	259.820881596562
C10orf90	19.3009255097037	3.12054061770235	0	1.83518669576033	0	0
C10orf91	0.877314795895624	2.08036041180157	0	1.83518669576033	3.76188796059298	4.03448573907705
C10orf95	0	3.12054061770235	0	0	4.70235995074122	1.61379429563082
C10orf99	0	0	0	0.917593347880166	0.940471990148245	0.80689714781541
C11orf1	64.9212948962762	205.955680768355	298.310601517037	169.754769357831	189.034870019797	200.110492658222
C11orf16	2.63194438768687	6.2410812354047	5.79243886440849	7.34074678304133	10.3451918916307	16.1379429563082
C11orf21	0	2.08036041180157	5.79243886440849	0	0.940471990148245	0
C11orf24	859.768499977711	301.652259711227	680.611566567997	1228.65749281154	1129.50686016804	1075.59389803794
C11orf30	369.349529072058	397.348838654099	732.743516347673	775.36637895874	673.377944946143	675.372912721498
C11orf31	2063.44439994651	1464.5737299083	1362.6712428521	943.285961620811	728.86579236489	828.683370806426
C11orf39	0	0	0	0	0	0
C11orf40	0	0	0	0	0	0
C11orf42	9.65046275485186	7.28126144130549	5.79243886440849	2.7527800436405	0.940471990148245	2.42069144344623
C11orf44	0	0	0	0.917593347880166	0.940471990148245	0
C11orf45	31.5833326522425	24.9643249416188	7.24054858051061	65.1491276994918	96.8686149852692	96.8276577378492
C11orf49	826.430537733678	1174.36345246198	1051.32765389014	787.295092481182	787.175055754081	715.717770112268
C11orf52	0	0	0	0	0	0
C11orf53	0	0	0	0	0	0
C11orf54	158.793978057108	307.893340946632	404.022610792492	458.796673940083	463.652691143085	404.25547105552
C11orf57	635.175912228432	556.496410156919	951.408083479094	936.86280818565	880.281782778757	819.000605032641
C11orf58	6591.26606156382	4162.80118401494	4231.3765904504	4409.95362991208	4558.46773624854	4972.90712198637
C11orf63	112.29629387464	91.535858119269	17.3773165932255	171.589956053591	139.18985454194	115.386292137604
C11orf65	5.26388877537374	4.16072082360313	10.1367680127149	11.011120174562	7.52377592118596	8.87586862596951
C11orf68	328.115733664963	247.562889004387	557.522240699317	866.208120398877	846.42479113342	722.172947294792
C11orf70	25.4421290809731	54.0893707068407	11.584877728817	60.561160960091	26.3332157241509	31.468988764801
C11orf71	37.7245362235118	201.794959944752	121.641216152578	60.561160960091	41.3807675665228	49.22072601674
C11orf72	138.615737751509	209.076221386058	199.839140822093	115.616761832901	115.678054788234	91.1793777031413
C11orf73	401.810176520196	478.48289471436	628.479616788321	608.36438964455	641.401897281103	652.779792582666
C11orf74	271.090271931748	453.518569772742	276.588955775505	208.293689968798	163.642126285795	157.344943824005
C11orf80	126.33333060897	138.343967384804	99.9195704110464	470.725387462525	624.473401458435	573.703872096756
C11orf84	1046.63655150348	873.751372956658	2553.01742948804	1044.22122988763	1137.03063608923	998.131771847662
C11orf85	0	0	1.44810971610212	1.83518669576033	0.940471990148245	4.84138288689246
C11orf86	1.75462959179125	0	0	0	0	0
C11orf87	0.877314795895624	7.28126144130549	68.0611566567997	22.9398336970042	0	0
C11orf88	7.89583316306062	1.04018020590078	0	0.917593347880166	0	0
C11orf91	6.14120357126937	2.08036041180157	26.0659748898382	17.4342736097232	15.9880238325202	13.717251512862
C11orf94	2.63194438768687	7.28126144130549	11.584877728817	0.917593347880166	2.82141597044473	4.03448573907705
C11orf95	481.645822946698	812.380740808512	2332.90475264052	1050.64438332279	918.841134374835	660.041866913005
C11orf96	16.6689811220169	20.8036041180157	4492.03633934878	1019.44620949486	19.7499117931131	8.0689714781541
C11orf97	0	0	0	0	0.940471990148245	0
C11orf98	7.89583316306062	1.04018020590078	2.89621943220424	0.917593347880166	1.88094398029649	0.80689714781541
C12orf10	851.872666814651	1134.83660463776	1018.02113041979	830.42197983155	780.591751823043	758.483318946485
C12orf29	828.185167325469	283.969196210914	241.834322589054	497.33559455105	531.366674433758	627.765981000389
C12orf4	946.622664771378	419.192622978016	450.36212170776	463.384640679484	605.66396165547	613.241832339711
[truncated: 24,365 more rows]
