# Supplementary material for: Characterization of alternative mRNA splicing in cultured cell populations representing progressive stages of human fetal kidney development
Source: Sci Rep. 2022 Nov 15;12:19548. doi: 10.1038/s41598-022-24147-z (PMC9666651; doi:10.1038/s41598-022-24147-z)
Supplement: Supplementary file 13 — Supplementary Information 13. [file 41598_2022_24147_MOESM13_ESM.zip › _Program/Data/DESeq_res/original_count.xlsx]

## Sheet: original_count
	WT11	WT14	WT37	hFK1	hFK2	hFK3
A1BG	153	148	6	48	14	14
A1BG-AS1	26	14	2	14	9	6
A1CF	4	3	1	0	0	2
A2M	3372	28	1519	17347	25	9
A2M-AS1	2	51	0	14	8	8
A2ML1	4	1	2	2	1	2
A2MP1	0	1	0	1	0	0
A3GALT2	4	11	11	4	1	4
A4GALT	85	64	70	745	784	839
A4GNT	4	1	0	3	4	2
AA06	0	0	0	0	0	0
AAAS	1120	1558	954	1305	1514	1636
AACS	1379	949	463	1948	2701	3414
AACSP1	0	22	3	0	1	0
AADAC	0	0	3	16	0	0
AADACL2	0	0	0	0	0	0
AADACL2-AS1	0	0	1	0	0	0
AADACL3	0	0	0	0	1	2
AADACL4	0	0	0	0	0	0
AADACP1	5	0	3	6	0	0
AADAT	258	370	164	476	411	428
AAED1	373	206	398	315	302	365
AAGAB	2405	2773	513	2009	2397	2879
AAK1	2521	992	549	1452	1593	1676
AAMDC	408	178	138	270	238	275
AAMP	4256	2624	2441	2712	3118	3688
AANAT	3	3	0	5	5	7
AAR2	1814	1073	1236	1176	1151	1243
AARD	46	46	52	4	1	0
AARS	2185	1595	1743	4781	4870	6071
AARS2	868	822	586	822	880	908
AARSD1	2	1	0	0	0	0
AASDH	151	172	211	354	300	386
AASDHPPT	835	796	414	1214	1495	1776
AASS	234	775	6326	764	403	443
AATBC	26	10	27	7	5	4
AATF	3069	1271	1878	2065	2692	3481
AATK	88	170	34	17	15	16
AATK-AS1	2	0	1	0	0	0
ABALON	47	49	5	172	249	242
ABAT	141	1640	364	323	112	147
ABCA1	1350	1163	8366	1901	781	823
ABCA10	418	39	260	15	3	3
ABCA11P	288	509	95	112	130	198
ABCA12	3	19	1	397	469	737
ABCA13	21	13	0	123	145	143
ABCA17P	32	13	0	6	2	1
ABCA2	1580	3518	943	1220	949	781
ABCA3	354	457	451	1739	2680	1555
ABCA4	63	16	11	21	6	4
ABCA5	313	616	353	166	155	142
ABCA6	53	7	664	75	1	3
ABCA7	173	339	25	507	693	866
ABCA8	62	0	1889	20	0	1
ABCA9	443	33	734	72	2	0
ABCA9-AS1	2	0	0	0	0	0
ABCB1	39	15	919	263	237	159
ABCB10	900	498	144	546	826	1050
ABCB11	1	0	0	0	0	0
ABCB4	133	267	4	111	65	10
ABCB5	0	0	1	1	0	0
ABCB6	577	649	514	465	414	571
ABCB7	615	536	444	548	498	661
ABCB8	1148	466	413	934	978	1142
ABCB9	391	192	144	294	344	313
ABCC1	2068	1567	1395	2850	3476	3912
ABCC10	1159	854	248	899	765	815
ABCC11	1	10	6	1	0	0
ABCC12	0	0	0	6	2	5
ABCC13	0	0	0	0	0	0
ABCC2	30	26	5	26	13	14
ABCC3	750	99	24	544	550	605
ABCC4	3276	1144	550	3532	5699	5896
ABCC5	2041	2719	314	1404	1470	2087
ABCC5-AS1	0	0	1	1	0	1
ABCC6	33	176	2	63	66	56
ABCC6P1	20	54	0	19	10	7
ABCC6P2	8	45	0	16	8	7
ABCC8	5	224	3	1	0	0
ABCC9	307	510	601	360	239	291
ABCD1	591	329	268	347	321	294
ABCD2	10	2	10	1	0	0
ABCD3	2289	928	999	1422	1659	2060
ABCD4	527	742	646	1423	1256	1328
ABCE1	3140	987	908	3576	4598	6283
ABCF1	5437	3047	4865	3317	3765	4643
ABCF2	4646	2139	1313	2164	2816	3396
ABCF3	1688	2583	1343	1106	1082	1329
ABCG1	36	485	2312	15	9	2
ABCG2	40	24	61	35	9	12
ABCG4	89	61	29	23	4	3
ABCG5	0	11	5	3	1	3
ABCG8	1	6	0	0	0	0
ABHD1	17	36	1	2	2	0
ABHD10	957	1109	197	510	508	680
ABHD11	704	578	272	1160	1790	2471
ABHD11-AS1	4	14	4	6	7	14
ABHD12	3307	980	1634	1709	1950	2402
ABHD12B	6	4	6	10	8	11
ABHD13	1436	845	559	673	809	920
ABHD14A	132	285	40	78	76	56
ABHD14A-ACY1	0	0	0	0	0	0
ABHD14B	403	812	486	741	764	930
ABHD15	437	280	996	396	424	450
ABHD16A	1494	1745	690	1046	906	953
ABHD16B	11	45	162	45	36	38
ABHD17A	643	388	542	547	460	513
ABHD17B	664	716	1292	460	465	480
ABHD17C	705	744	320	389	555	793
ABHD2	7256	2903	1152	6787	6456	7415
ABHD3	2259	517	1412	890	1016	1331
ABHD4	2152	784	105	1201	952	953
ABHD5	1585	598	935	849	1282	1733
ABHD6	356	218	47	144	145	156
ABHD8	561	335	212	286	275	294
ABI1	1997	931	1543	2294	2650	3474
ABI2	3023	4513	2017	2287	2104	2056
ABI3	2	1	8	47	7	0
ABI3BP	24	15	1053	174	4	11
ABL1	5266	4368	5517	4500	5026	4632
ABL2	4654	645	968	3394	3449	3856
ABLIM1	3459	3678	1062	3028	4449	4278
ABLIM2	227	375	152	9	0	2
ABLIM3	375	12	4	643	894	860
ABO	76	91	0	144	183	210
ABR	2356	1772	1824	7228	9356	8809
ABRA	1	0	1	5	0	2
ABRACL	1801	480	48	1857	2115	2850
ABT1	1083	1213	446	635	695	859
ABTB1	446	494	312	740	629	558
ABTB2	600	814	3160	1488	2032	2135
ACAA1	1383	931	762	1021	1186	1514
ACAA2	2136	1391	43	2500	2948	3386
ACACA	2444	1322	639	5638	7324	8993
ACACB	454	927	616	168	134	126
ACAD10	383	692	786	565	605	568
ACAD11	31	45	76	72	31	50
ACAD8	329	323	335	463	425	503
ACAD9	1682	1047	552	1156	1272	1543
ACADL	0	0	0	9	9	10
ACADM	1330	1321	390	1057	1056	1388
ACADS	156	234	16	366	399	413
ACADSB	598	547	391	448	514	607
ACADVL	3211	2024	10232	8274	10443	13265
ACAN	57	256	26	598	1	1
ACAP1	5	37	59	25	39	41
ACAP2	5142	2645	2514	1539	1626	1876
ACAP3	1134	822	1374	979	852	869
ACAT1	1121	431	411	1260	1558	1791
ACAT2	669	1028	281	3487	4047	5864
ACBD3	2576	1240	2999	2022	1544	1982
ACBD4	48	72	163	211	251	259
ACBD5	1233	757	118	1644	1916	2045
ACBD6	1675	1077	586	940	982	1129
ACBD7	332	490	61	95	96	88
ACCS	1	0	163	134	135	161
ACCSL	0	0	0	2	0	0
ACD	362	437	777	611	734	915
ACE	47	27	65	51	73	104
ACE2	0	3	20	4	10	11
ACER1	0	4	0	0	0	0
ACER2	60	21	37	109	178	173
ACER3	800	336	340	1085	1524	1785
ACHE	125	223	758	127	42	27
ACIN1	5613	5594	6013	5796	5824	6814
ACKR1	0	0	6	0	0	0
ACKR2	2	5	0	30	38	113
ACKR3	165	2208	177	45	0	0
ACKR4	6	13	5	18	1	5
ACLY	9578	4842	3323	15173	18205	21247
ACMSD	2	1	3	10	12	12
ACO1	2591	931	817	2862	3120	4155
ACO2	1364	1177	1508	1734	1877	2104
ACOT1	81	60	46	155	71	76
ACOT11	185	83	12	37	40	64
ACOT12	1	1	1	1	0	0
ACOT13	1127	737	164	569	503	637
ACOT2	158	155	108	323	248	296
ACOT4	45	52	14	32	37	65
ACOT6	1	1	0	1	4	3
ACOT7	4661	1528	1850	2204	2901	3460
ACOT8	518	315	157	318	263	298
ACOT9	1647	414	373	1910	2034	2590
ACOX1	1312	853	1692	1234	1326	1552
ACOX2	95	113	265	70	12	11
ACOX3	574	290	198	477	401	401
ACOXL	3	11	9	29	49	85
ACP1	4065	2725	796	2072	2177	3082
ACP2	852	896	621	921	1030	1009
ACP5	128	95	7	219	172	177
ACP6	403	340	17	427	409	474
ACPP	91	32	27	214	53	64
ACPT	10	15	12	6	7	7
ACR	1	12	11	1	0	2
ACRBP	5	43	29	5	7	4
ACRC	67	21	27	50	29	29
ACRV1	4	8	6	5	8	10
ACSBG1	9	63	3	9	2	7
ACSBG2	16	28	7	5	6	3
ACSF2	698	862	324	502	446	830
ACSF3	279	448	232	387	430	486
ACSL1	911	100	5965	2464	3384	4676
ACSL3	3462	2775	3329	5402	6114	8371
ACSL4	4186	803	1042	4893	6618	8542
ACSL5	336	45	83	110	130	227
ACSL6	41	11	2	0	3	0
ACSM1	1	23	0	16	7	17
ACSM2A	0	0	0	0	0	0
ACSM2B	0	1	0	0	1	0
ACSM3	17	170	9	96	82	135
ACSM4	1	0	1	0	0	0
ACSM5	1	1	0	2	4	0
ACSM6	0	0	0	1	0	0
ACSS1	686	856	133	253	178	152
ACSS2	1085	940	1090	2156	1762	2175
ACSS3	0	0	40	287	92	95
ACTA1	4	15	12	0	0	2
ACTA2	162	155	130	1675	135	92
ACTA2-AS1	5	9	0	3	1	1
ACTB	99935	55384	32132	124726	178122	218609
ACTBL2	208	0	0	138	86	74
ACTC1	27	16	0	7	0	1
ACTG1	114183	100789	75896	142519	185011	231497
ACTG1P17	5	10	3	4	6	4
ACTG1P20	22	60	158	45	26	34
ACTG1P4	1	4	1	0	5	2
ACTG2	1	13	6	105	1	1
ACTL10	2	8	1	20	16	19
ACTL6A	3322	3899	457	2242	2796	3852
ACTL6B	1	11	0	0	0	0
ACTL7A	0	0	0	0	0	0
ACTL7B	0	2	1	2	0	1
ACTL8	25	6	0	0	0	1
ACTL9	0	0	0	0	0	0
ACTN1	6633	1249	6516	24819	32499	36964
ACTN1-AS1	1	0	2	2	4	2
ACTN2	67	58	545	19	16	3
ACTN3	11	44	5	0	0	0
ACTN4	37052	6659	6116	30769	45852	53675
ACTR10	1369	772	832	1838	1810	2215
ACTR1A	7692	3260	2299	6572	6591	7337
ACTR1B	1247	2699	638	1817	1814	2086
ACTR2	11947	7296	4309	14157	16311	20589
ACTR3	13276	2387	1570	13043	15307	20003
ACTR3B	365	467	273	168	160	203
ACTR3BP2	0	0	0	0	0	0
ACTR3BP5	0	0	0	0	0	0
ACTR3C	41	5	1	70	83	84
ACTR5	452	509	262	235	228	294
ACTR6	857	483	311	583	505	717
ACTR8	580	598	254	966	953	1121
ACTRT1	1	0	0	0	0	0
ACTRT2	0	0	1	0	0	0
ACTRT3	142	82	43	82	88	99
ACVR1	738	528	1021	1710	1168	1072
ACVR1B	1114	1070	1230	1417	1812	1649
ACVR1C	4	1	15	15	20	22
ACVR2A	145	278	506	257	199	226
ACVR2B	436	1763	245	422	547	558
ACVR2B-AS1	28	150	26	15	14	12
ACVRL1	120	85	104	266	33	18
ACY1	0	0	0	0	0	1
ACY3	0	0	1	1	0	0
ACYP1	156	118	75	247	335	444
ACYP2	132	181	48	83	61	77
ADA	333	519	49	313	167	200
ADAD1	0	3	0	0	0	0
ADAD2	0	1	0	0	0	1
ADAL	155	187	104	242	215	265
ADAM10	6305	2200	1531	7069	8303	10347
ADAM11	1348	1135	137	21	22	19
ADAM12	3512	126	34	1681	569	333
ADAM15	2804	1457	2931	3547	5033	6539
ADAM17	1899	582	1085	2153	2204	2447
ADAM18	0	0	0	1	0	1
ADAM19	1164	459	153	2909	677	760
ADAM1A	165	287	74	85	75	86
ADAM2	0	0	0	0	0	0
ADAM20	0	4	1	0	0	1
ADAM20P1	9	7	2	3	2	0
ADAM21	33	9	0	6	3	4
ADAM21P1	9	1	0	2	0	1
ADAM22	191	256	1506	103	50	36
ADAM23	324	169	58	169	13	12
ADAM28	18	89	40	22	6	3
ADAM29	0	0	0	0	0	0
ADAM30	0	0	0	0	0	0
ADAM32	17	64	14	17	13	10
ADAM33	73	391	86	31	1	0
ADAM3A	0	1	0	0	0	0
ADAM5	0	0	1	0	0	0
ADAM6	0	0	0	0	0	0
ADAM7	1	0	0	0	0	0
ADAM8	85	119	222	308	487	789
ADAM9	8851	1502	1403	13443	17019	25316
ADAMDEC1	4	0	0	1	0	0
ADAMTS1	3152	1186	7912	14182	16501	19904
ADAMTS10	79	480	1646	311	30	5
ADAMTS12	316	97	39	2209	132	33
ADAMTS13	27	250	358	125	83	59
ADAMTS14	80	35	64	1032	201	263
ADAMTS15	66	313	1624	342	374	205
ADAMTS16	15	18	4	87	9	4
ADAMTS17	18	187	1817	16	29	95
ADAMTS18	12	22	8	54	25	21
ADAMTS19	9	210	487	14	14	15
ADAMTS19-AS1	0	13	30	0	0	0
ADAMTS2	767	223	4484	731	4	1
ADAMTS20	63	101	5	4	0	3
ADAMTS3	166	109	127	625	856	727
ADAMTS4	38	65	169	365	7	1
ADAMTS5	761	547	508	1531	1375	353
ADAMTS6	239	146	24	555	296	432
ADAMTS7	431	989	2226	1116	503	302
ADAMTS7P1	0	0	0	0	1	0
ADAMTS8	4	9	78	1	1	2
ADAMTS9	328	300	3679	4082	6799	11451
ADAMTS9-AS1	4	4	19	50	28	37
ADAMTS9-AS2	3	3	63	99	54	58
ADAMTSL1	567	65	31	1075	247	111
ADAMTSL2	66	195	10	72	1	0
ADAMTSL3	89	50	39	170	364	461
ADAMTSL4	80	86	501	191	367	531
ADAMTSL4-AS1	2	0	46	2	3	3
ADAMTSL5	53	5	1	82	97	97
ADAP1	158	46	241	193	346	790
ADAP2	251	22	24	111	112	157
ADAR	10550	5716	5152	9525	10714	12332
ADARB1	980	607	882	268	249	233
ADARB2	0	4	4	3	0	0
ADARB2-AS1	6	2	0	0	0	0
ADAT1	302	373	248	830	897	1147
ADAT2	227	427	90	240	252	325
ADAT3	16	11	18	30	30	21
ADCK1	128	87	125	159	180	177
ADCK2	958	675	249	627	759	907
ADCK3	442	706	186	268	244	282
ADCK4	337	773	580	792	673	697
ADCK5	194	298	320	247	226	285
ADCY1	1492	891	2767	100	88	100
ADCY10	8	5	7	5	1	3
ADCY10P1	57	36	178	68	58	58
ADCY2	176	220	948	5	1	0
ADCY3	2091	1318	2048	974	1404	1717
ADCY4	8	115	59	61	26	37
ADCY5	223	615	1497	342	478	639
ADCY6	2704	1271	814	3295	3695	4168
ADCY7	511	314	158	987	1359	1593
ADCY8	0	1	0	3	0	0
ADCY9	546	301	847	507	433	480
ADCYAP1	222	17	0	1	1	0
ADCYAP1R1	10	87	606	16	1	0
ADD1	3984	8085	4347	6952	7684	8449
ADD2	607	725	124	193	167	59
ADD3	5807	5051	1989	4198	3114	3705
ADD3-AS1	12	83	7	5	3	3
ADGB	15	22	0	0	0	0
ADGRA1	0	5	87	0	0	0
ADGRA1-AS1	0	0	0	0	0	0
ADGRA2	1312	1944	9327	2537	23	13
ADGRA3	2035	2177	2543	2568	2705	3167
ADGRB1	23	664	10966	10	10	2
ADGRB2	393	860	1552	485	46	23
ADGRB3	0	0	1	50	85	34
ADGRD1	17	169	136	2	1	0
ADGRE1	4	1	6	0	0	0
ADGRE2	7	1	13	218	7	25
ADGRE3	0	0	0	0	0	0
ADGRE4P	7	0	5	0	0	0
ADGRE5	2310	893	411	1258	1456	1224
ADGRF1	3	31	2	2161	3422	6357
ADGRF2	1	0	0	15	7	8
ADGRF3	31	68	16	28	22	44
ADGRF4	12	1	2	108	125	258
ADGRF5	4	15	177	494	4	2
ADGRG1	892	691	257	7354	11008	10766
ADGRG2	1063	4041	37	67	24	28
ADGRG3	0	9	2	6	4	4
ADGRG4	1	0	0	0	0	2
ADGRG5	0	0	3	16	36	70
ADGRG6	692	54	23	2603	4295	5315
ADGRG7	0	0	672	0	0	2
ADGRL1	2158	2586	3429	849	762	825
ADGRL2	3898	2091	2789	2327	1802	1361
ADGRL3	3	4	2672	51	27	4
ADGRL3-AS1	0	0	10	0	0	0
ADGRL4	1	0	120	859	671	302
ADGRV1	205	392	140	91	108	91
ADH1A	0	1	2	0	1	0
ADH1B	0	0	34	0	0	0
ADH1C	0	3	12	8	4	9
ADH4	0	0	1	0	1	0
ADH5	3389	2410	976	4656	4974	6208
ADH6	3	29	25	17	9	16
ADH7	0	0	0	0	0	0
ADHFE1	22	128	79	79	50	51
ADI1	2426	1232	801	1004	978	1310
ADIG	0	0	0	0	0	0
ADIPOQ	0	1	1	0	0	0
ADIPOQ-AS1	0	1	0	0	0	0
ADIPOR1	4282	2321	2004	2509	2961	3779
ADIPOR2	4119	2747	3665	2986	3675	4495
ADIRF	9	17	3	71	66	122
ADK	1815	480	151	1128	1533	2535
ADM	1561	72	1797	1391	1647	2102
ADM2	93	218	174	513	368	376
ADM5	64	134	94	43	83	96
ADNP	3851	4378	3958	3521	3912	4590
ADNP-AS1	26	43	81	36	32	22
ADNP2	1252	1024	1716	1624	2094	2159
ADO	1483	798	385	892	833	945
ADORA1	1492	238	7	511	614	638
ADORA2A	1	4	5	0	0	0
ADORA2A-AS1	6	8	15	6	2	0
ADORA2B	251	43	17	211	307	421
ADORA3	0	0	1	0	0	0
ADPGK	2844	1821	1318	1486	1476	1982
ADPGK-AS1	2	11	5	5	0	1
ADPRH	258	122	8	201	272	288
ADPRHL1	81	1015	54	7	9	13
ADPRHL2	571	600	509	1143	1242	1526
ADPRM	123	57	123	160	134	155
ADRA1A	0	3	0	0	0	1
ADRA1B	66	13	25	334	513	672
ADRA1D	34	2	16	32	0	1
ADRA2A	39	6	1558	2	1	0
ADRA2B	32	85	14	8	5	3
ADRA2C	71	55	335	56	1	0
ADRB1	9	6	173	3	0	2
ADRB2	82	9	42	122	185	201
ADRB3	2	3	1	1	0	1
ADRBK1	945	999	1301	2003	2799	3634
ADRBK2	190	97	420	234	171	163
ADRM1	5828	2008	3177	3320	3307	3784
ADSL	2069	1797	1235	2132	2485	2827
ADSS	1785	1107	613	1778	2422	3463
ADSSL1	34	132	50	39	26	24
ADTRP	7	1	1	28	26	48
AEBP1	2484	4425	4208	4982	4058	3399
AEBP2	1039	956	1098	707	715	781
AEN	2534	824	1081	1849	2105	2240
AES	5657	3954	4109	6325	6897	7347
AFAP1	5389	1901	1944	4049	2471	2791
AFAP1-AS1	12	17	98	19	5	1
AFAP1L1	589	765	126	939	1345	1730
AFAP1L2	211	220	193	1152	1183	2240
AFF1	1759	546	3545	2908	3495	4070
AFF2	180	159	1536	124	48	14
AFF3	1490	1490	946	257	22	6
AFF4	6464	2554	12928	6963	7323	8380
AFG3L1P	394	583	476	469	442	588
AFG3L2	2400	1578	1918	1580	2033	2596
AFM	0	0	0	0	0	0
AFMID	321	345	181	379	298	352
AFP	5	0	0	6	14	6
AFTPH	838	700	1145	1237	1367	1727
AGA	289	220	312	663	645	772
AGAP1	1929	839	3172	1640	2040	2215
AGAP1-IT1	4	8	8	6	6	8
AGAP11	13	35	10	15	7	4
AGAP2	6	48	167	130	4	4
AGAP2-AS1	2	1	0	5	5	3
AGAP3	2067	1663	4519	1908	1993	2125
AGAP4	118	142	155	162	103	158
AGAP5	93	130	99	112	76	82
AGAP6	446	515	363	330	209	276
AGAP7P	35	109	44	28	13	25
AGAP9	14	23	19	18	10	8
AGBL1	0	10	0	0	0	0
AGBL1-AS1	0	0	0	0	0	0
AGBL2	10	51	43	32	18	24
AGBL3	31	123	23	31	28	27
AGBL4	9	17	6	1	0	0
AGBL4-IT1	0	0	0	0	0	0
AGBL5	932	2606	394	910	913	933
AGBL5-AS1	0	1	0	0	0	1
AGER	82	427	90	130	110	152
AGFG1	2964	1480	1953	3238	4075	4664
AGFG2	342	188	385	319	384	499
AGGF1	1377	1082	497	1133	1178	1436
AGK	1506	1018	443	936	953	1320
AGL	994	855	149	985	1219	1491
AGMAT	96	58	1	49	58	91
AGMO	0	6	1	3	1	2
AGO1	643	972	283	1127	1283	1543
AGO2	899	536	1506	1130	1294	1504
AGO3	130	170	361	269	261	307
AGO4	353	809	363	1138	1012	1127
AGPAT1	1982	1837	1273	1885	2267	2262
AGPAT2	999	896	453	1110	1130	1293
AGPAT3	2016	1248	551	3024	3854	4402
AGPAT4	566	1480	997	1441	1033	881
AGPAT4-IT1	24	25	58	36	6	10
AGPAT5	2118	1373	681	1051	1401	1799
AGPAT6	5620	2623	996	3666	4079	4679
AGPAT9	420	34	168	682	1043	1358
AGPS	3501	771	178	2321	3222	3935
AGR2	1	3	1	427	538	1590
AGR3	0	4	1	0	0	1
AGRN	2881	1732	4854	18179	24808	22251
AGRP	0	1	0	1	1	0
AGT	117	14	25	93	45	26
AGTPBP1	1647	1439	797	785	991	1225
AGTR1	0	0	123	39	2	0
AGTR2	0	1	3052	5	0	0
AGTRAP	1235	585	214	784	756	747
AGXT	0	0	3	0	0	0
AGXT2	0	0	0	1	1	0
AHCTF1	4502	2398	3592	2318	2721	3752
AHCTF1P1	3	3	9	7	13	15
AHCY	8903	6662	2935	5679	8248	10350
AHCYL1	5185	3101	2670	6182	6465	8281
AHCYL2	902	567	787	686	694	666
AHDC1	234	692	3331	879	993	1048
AHI1	945	985	699	718	488	542
AHNAK	26976	3550	59399	56218	64582	76735
AHNAK2	984	95	363	2873	2437	1434
AHR	2	1	5140	2666	2960	3447
AHRR	49	49	80	355	31	16
AHSA1	3239	1313	5628	2713	2994	3893
AHSA2	563	1965	728	944	647	817
AHSG	1	9	0	1	0	2
AHSP	0	1	0	0	0	0
AICDA	2	2	0	3	8	2
AIDA	4788	1966	693	4139	5000	6184
AIF1	2	6	31	0	0	0
AIF1L	1069	2818	1338	5783	11746	15976
AIFM1	1823	1327	216	1421	1454	1662
AIFM2	1080	222	352	505	608	702
AIFM3	35	91	10	12	8	8
AIG1	516	433	65	1123	1612	1955
AIM1	1471	9	43	1275	2836	5479
AIM1L	14	22	0	53	88	229
AIM2	0	0	0	4	0	0
AIMP1	1020	614	670	1411	1598	2168
AIMP2	477	280	60	374	475	613
AIP	765	488	1364	938	874	1014
AIPL1	0	0	0	0	0	0
AIRE	0	0	0	8	2	0
AIRN	1	1	2	0	0	0
AJAP1	87	104	2059	69	108	201
AJUBA	4041	846	628	2367	2884	3200
AK1	1109	1287	165	903	810	923
AK2	3044	3276	1157	3440	3873	5165
AK3	2187	1777	1351	2122	2257	2525
AK4	1179	1427	2133	1006	1690	1928
AK5	2019	14	19	281	458	328
AK6	955	364	373	440	475	619
AK7	13	15	1	201	195	200
AK8	26	71	11	20	10	13
AK9	116	168	53	132	108	122
AKAP1	2056	1614	1174	1199	1759	2175
AKAP10	480	247	349	909	849	1001
AKAP11	3059	1498	447	2419	2111	2500
AKAP12	14858	3552	6376	34352	34787	34555
AKAP13	3051	2572	3963	5032	4385	4475
AKAP14	0	9	0	0	0	0
AKAP17A	0	0	0	0	0	0
AKAP2	0	0	0	1	0	0
AKAP3	41	33	20	37	29	55
AKAP4	0	0	0	0	0	0
AKAP5	134	81	30	256	269	244
AKAP6	54	16	20	69	73	54
AKAP7	136	209	93	165	182	235
AKAP8	1393	1012	1764	1360	1407	1593
AKAP8L	2036	2972	1888	1920	1582	1625
AKAP9	1611	1280	1253	2168	2048	2714
AKIP1	947	258	86	407	373	530
AKIRIN1	3624	3696	5356	2874	2740	2995
AKIRIN2	1234	815	1145	973	1113	1250
AKNA	737	693	484	1563	2036	2535
AKNAD1	2	4	7	7	2	0
AKR1A1	2762	3922	1563	2417	2605	2938
AKR1B1	6209	2311	717	5519	6880	6576
AKR1B10	63	2	6	8	2	4
AKR1B15	3	2	0	0	0	1
AKR1C1	528	133	12	193	104	45
AKR1C2	216	93	7	129	68	27
AKR1C3	403	166	42	129	103	46
AKR1C4	2	1	0	0	0	0
AKR1C6P	1	0	0	0	1	0
AKR1C8P	1	0	0	0	0	0
AKR1D1	0	1	0	2	11	16
AKR1E2	15	36	12	40	36	45
AKR7A2	1282	1209	715	1117	1256	1366
AKR7A2P1	5	17	68	11	14	5
AKR7A3	23	71	32	18	8	8
AKR7L	21	82	29	8	3	10
AKT1	3761	2470	6615	6021	7633	8520
AKT1S1	1893	918	661	1323	1338	1396
AKT2	3696	2381	3306	3630	4257	4588
AKT3	2161	732	67	2125	1972	2386
AKTIP	308	360	212	638	654	923
ALAD	1235	883	551	786	529	591
ALAS1	3472	1405	1280	1546	1685	2344
ALAS2	0	4	6	0	1	1
ALB	2	9	12	0	1	0
ALCAM	6527	193	2869	13101	20147	25589
ALDH16A1	380	442	377	584	744	732
ALDH18A1	4547	3117	1100	3495	3419	4043
ALDH1A1	2	31	135	355	376	411
ALDH1A2	291	263	2	1277	2033	2550
ALDH1A3	421	917	8754	790	829	1690
ALDH1B1	1960	691	43	2216	3430	4213
ALDH1L1	13	87	1	12	13	23
ALDH1L1-AS1	0	3	0	0	0	0
ALDH1L1-AS2	1	6	0	2	0	0
ALDH1L2	111	26	1	763	91	118
ALDH2	1470	1476	1304	1257	1107	1121
ALDH3A1	2	5	0	1	2	0
ALDH3A2	1180	802	308	701	812	763
ALDH3B1	82	15	8	115	98	113
ALDH3B2	0	1	1	6	6	14
ALDH4A1	381	399	207	651	1001	894
ALDH5A1	698	1297	68	201	178	171
ALDH6A1	88	92	170	237	281	334
ALDH7A1	1621	1536	825	2410	2679	3321
ALDH8A1	11	16	10	15	8	13
ALDH9A1	1911	1688	1630	1767	2087	2786
ALDOA	16425	18417	13367	24563	29493	37532
ALDOB	9	6	1	3	0	1
ALDOC	405	1057	17	732	561	778
ALG1	300	315	99	437	456	520
ALG10	114	119	47	128	189	256
ALG10B	281	468	131	310	406	527
ALG11	371	206	95	178	197	270
ALG12	437	458	477	720	616	812
ALG13	582	497	1421	830	901	1127
ALG14	416	273	102	194	182	224
ALG1L	3	17	20	5	4	6
ALG1L2	2	4	1	3	1	1
ALG1L9P	8	20	6	13	7	14
ALG2	1657	745	878	1027	835	941
ALG3	1360	1280	139	822	989	1160
ALG5	1100	914	313	701	651	884
ALG6	411	383	241	367	445	523
ALG8	541	388	270	980	1201	1355
ALG9	831	553	363	837	839	1063
ALK	17	14	0	13	21	28
ALKBH1	252	180	151	230	278	327
ALKBH2	239	494	284	299	286	370
ALKBH3	669	578	227	412	425	559
ALKBH3-AS1	4	8	8	8	4	8
ALKBH4	260	203	83	195	185	164
ALKBH5	1365	1425	3682	2182	2256	2408
ALKBH6	326	275	193	218	219	272
ALKBH7	201	212	352	331	306	296
ALKBH8	269	179	67	447	311	428
ALLC	4	15	0	0	0	0
ALMS1	1324	863	733	960	848	916
ALMS1-IT1	14	25	43	21	6	14
ALMS1P	8	4	6	1	0	0
ALOX12	24	30	43	37	15	23
ALOX12-AS1	5	7	12	4	2	5
ALOX12B	1	10	1	3	2	3
ALOX12P2	2	17	20	46	35	80
ALOX15	0	1	5	0	1	3
ALOX15B	0	1	1	5	4	7
ALOX15P1	0	4	0	7	3	11
ALOX5	31	161	19	185	149	180
ALOX5AP	49	13	12	12	20	18
ALOXE3	15	3	20	12	21	25
ALPI	0	1	2	0	0	0
ALPK1	145	106	405	440	309	372
ALPK2	447	49	13	933	411	332
ALPK3	3283	1077	52	3628	4510	5579
ALPL	93	138	46	85	70	66
ALPP	1	0	6	0	0	0
ALPPL2	0	2	1	0	0	0
ALS2	2319	870	980	2183	2319	2570
ALS2CL	141	66	29	711	1056	1654
ALS2CR11	74	118	39	12	8	8
ALS2CR12	28	2	9	11	4	1
ALX1	0	2	0	29	3	1
ALX3	80	120	96	71	52	45
ALX4	2	1	554	3	0	1
ALYREF	2980	2061	2587	1680	2174	2787
AMACR	6	10	2	23	26	15
AMBN	0	1	7	30	1	0
AMBP	3	13	1	3	1	2
AMBRA1	1543	968	1080	1144	1311	1295
AMD1	5556	2656	7463	4078	5019	6422
AMDHD1	24	13	0	3	1	0
AMDHD2	181	160	319	266	298	281
AMELX	0	0	0	0	0	0
AMELY	0	0	1	0	0	0
AMER1	354	613	309	246	274	299
AMER2	27	309	119	14	2	0
AMER3	3	10	0	0	0	0
AMFR	2152	2298	3541	2555	2876	2982
AMH	24	25	488	10	7	4
AMHR2	2	21	4	0	0	1
AMICA1	1	0	19	0	0	1
AMIGO1	322	300	45	68	92	88
AMIGO2	9021	31	37	6487	7431	7303
AMIGO3	215	255	1126	79	97	88
AMMECR1	1133	436	198	1506	2023	2306
AMMECR1L	1665	1047	2719	1999	1838	2098
AMN	0	4	1	3	4	3
AMN1	87	179	218	211	171	186
AMOT	275	950	683	1371	2437	2741
AMOTL1	2227	1855	3968	4985	5938	7087
AMOTL2	5344	2011	8523	7280	8947	10763
AMPD1	3	1	2	0	0	0
AMPD2	2372	3090	1043	2957	2591	2460
AMPD3	879	277	14	554	375	488
AMPH	273	380	1697	57	0	6
AMT	43	278	278	113	105	148
AMTN	0	0	15	10	0	0
AMY1A	0	0	0	0	0	0
AMY1B	0	0	0	0	0	0
AMY1C	0	0	0	0	0	0
AMY2A	0	0	3	1	0	0
AMY2B	25	234	288	123	76	93
AMZ1	18	4	13	34	70	74
AMZ2	1588	1261	547	1073	1221	1418
AMZ2P1	188	259	224	96	64	60
ANAPC1	2946	1716	824	2189	3005	4085
ANAPC10	239	148	99	239	242	362
ANAPC11	1263	1048	759	1131	1130	1471
ANAPC13	1481	1829	585	1383	1706	1953
ANAPC15	66	48	29	124	142	197
ANAPC16	1752	2017	772	1732	1865	2553
ANAPC1P1	1	3	0	1	0	2
ANAPC2	1011	1116	997	679	824	848
ANAPC4	821	1424	505	792	736	952
ANAPC5	4153	3536	2980	3261	3093	3819
ANAPC7	2490	1625	482	1489	1633	2047
ANG	16	10	2	27	14	19
ANGEL1	382	372	264	573	576	599
ANGEL2	953	823	555	578	631	780
ANGPT1	517	16	26	54	3	2
ANGPT2	9	38	333	274	9	5
ANGPT4	1	4	1	0	0	0
ANGPTL1	3	115	4	19	2	2
ANGPTL2	2714	831	219	405	114	48
ANGPTL3	0	3	12	5	1	1
ANGPTL4	2013	241	184	149	57	42
ANGPTL5	0	0	35	0	1	0
ANGPTL6	1	12	0	3	0	2
ANGPTL7	2	0	0	0	1	1
ANHX	0	0	0	0	0	0
ANK1	215	74	10	165	145	56
ANK2	533	332	522	551	396	229
ANK3	477	458	145	533	466	535
ANKAR	45	69	48	38	39	48
ANKDD1A	242	533	132	95	32	45
ANKDD1B	11	7	5	43	34	41
ANKEF1	317	269	9	205	311	431
ANKFN1	1	7	4	0	1	1
ANKFY1	1161	820	1425	2277	2614	3240
ANKH	976	891	1514	1557	289	294
ANKHD1	113	107	170	70	69	71
ANKHD1-EIF4EBP3	2	2	11	2	0	0
ANKIB1	2706	1367	808	2971	2928	3317
ANKK1	1	5	0	2	4	2
ANKLE1	161	230	69	96	108	146
ANKLE2	6313	2657	4581	4955	5076	6172
ANKMY1	190	359	191	90	94	90
ANKMY2	530	396	496	594	458	500
ANKRA2	296	417	241	412	301	395
ANKRD1	7255	34	2	1195	968	1567
ANKRD10	4178	3572	2599	2731	2020	1884
ANKRD11	2738	1806	6077	5209	5606	6465
ANKRD12	1163	730	1535	1242	1144	1403
ANKRD13A	2587	1055	467	2086	2023	2627
ANKRD13B	379	713	144	246	355	401
ANKRD13C	1021	668	512	998	1078	1451
ANKRD13D	451	409	426	1025	950	1098
ANKRD16	152	224	141	137	112	121
ANKRD17	2300	1516	2935	4555	5135	5845
ANKRD18A	48	28	42	191	232	215
ANKRD18B	78	86	6	134	173	283
ANKRD18DP	20	110	174	1	3	1
ANKRD19P	24	45	3172	11	6	8
ANKRD2	9	3	13	25	72	127
ANKRD20A1	0	0	0	0	0	0
ANKRD20A11P	0	0	0	0	0	0
ANKRD20A12P	8	6	60	9	4	6
ANKRD20A19P	0	22	13	1	1	2
ANKRD20A2	0	0	0	0	0	0
ANKRD20A3	0	0	0	1	0	1
ANKRD20A4	4	5	6	7	10	11
ANKRD20A5P	10	2	0	12	7	15
ANKRD20A8P	0	1	5	8	6	10
ANKRD20A9P	166	192	195	210	134	140
ANKRD22	34	9	0	22	38	132
ANKRD23	81	128	56	73	64	69
ANKRD24	11	13	13	8	2	3
ANKRD26	471	488	435	469	446	547
ANKRD26P1	1	5	0	0	0	1
ANKRD26P3	16	49	5	0	0	0
ANKRD27	1701	809	625	949	1047	1410
ANKRD28	3697	1095	857	2250	3127	3732
ANKRD29	328	149	3	108	103	40
ANKRD30A	0	0	1	0	0	0
ANKRD30B	9	3	0	1	0	0
ANKRD30BL	0	23	0	0	2	1
ANKRD30BP2	4	11	0	1	3	14
ANKRD30BP3	0	1	1	0	0	0
ANKRD31	11	27	0	5	4	22
ANKRD32	502	510	173	193	212	339
ANKRD33	0	1	0	3	0	0
ANKRD33B	446	49	1904	552	910	1043
ANKRD34A	73	77	46	45	6	3
ANKRD34B	9	34	37	252	356	443
ANKRD34C	2	4	0	0	0	0
ANKRD34C-AS1	0	0	0	0	0	0
ANKRD35	30	49	0	39	26	22
ANKRD36	109	112	272	307	160	239
ANKRD36B	89	156	246	236	181	187
ANKRD36BP1	213	136	238	241	351	409
ANKRD36BP2	12	23	0	1	4	1
ANKRD36C	114	126	69	269	137	180
ANKRD37	12	62	35	47	58	70
ANKRD39	429	196	100	212	299	358
ANKRD40	2998	1280	774	1641	2192	2525
ANKRD42	246	160	1466	565	468	535
ANKRD44	259	245	441	327	234	247
ANKRD44-IT1	0	0	4	1	0	0
ANKRD45	134	196	0	36	30	13
ANKRD46	238	717	74	224	293	320
ANKRD49	203	172	173	295	209	293
ANKRD50	652	412	1799	1725	1854	1998
ANKRD52	5472	2096	1129	6305	9391	9930
ANKRD53	52	87	31	20	10	7
ANKRD54	515	657	1277	595	522	634
ANKRD55	5	3	16	1	1	0
ANKRD6	464	552	47	321	270	324
ANKRD60	0	0	0	0	0	0
ANKRD61	20	25	9	30	22	27
ANKRD62	19	5	9	0	0	0
ANKRD62P1-PARP4P3	16	19	59	1	0	2
ANKRD63	0	0	0	0	0	0
ANKRD65	110	163	6	67	43	67
ANKRD66	0	1	0	0	0	0
ANKRD7	28	43	13	10	16	17
ANKRD9	98	54	84	173	165	203
ANKS1A	1238	982	875	1400	1769	1995
ANKS1B	14	25	188	4	1	1
ANKS3	234	325	304	464	390	364
ANKS4B	0	0	2	1	1	0
ANKS6	1722	1587	528	1447	1929	2359
ANKUB1	0	0	0	1	0	1
ANKZF1	676	1242	450	1163	1077	1344
ANLN	9096	1650	461	5699	12814	17318
ANO1	59	52	26	3259	17	20
ANO1-AS2	3	1	0	2	0	0
ANO10	963	394	241	1516	2030	2424
ANO2	44	143	11	4	7	3
ANO3	0	8	8	1	0	0
ANO4	172	61	12	103	8	6
ANO5	3	1	8	120	177	151
ANO6	6276	2521	3335	5036	5471	6563
ANO7	44	72	15	63	93	94
ANO8	613	816	532	614	530	591
ANO9	80	320	2	661	1175	1510
ANOS1	365	59	1390	395	358	440
ANP32A	4126	6084	2043	3159	3609	4516
ANP32A-IT1	5	8	10	10	9	2
ANP32AP1	0	0	0	0	0	0
ANP32B	6349	6924	3017	4013	5771	7763
ANP32C	0	0	0	0	0	0
ANP32D	0	1	0	0	0	0
ANP32E	4161	3344	995	3211	4899	5854
ANPEP	904	762	69	1231	1052	1411
ANTXR1	5168	3769	2620	2717	1004	542
ANTXR2	1499	278	303	4034	2516	2701
ANTXRL	0	2	0	0	0	0
ANTXRLP1	0	0	0	0	0	0
ANXA1	8863	63	14677	11318	12575	18394
ANXA10	10	0	0	10	0	0
ANXA11	3042	1620	1018	6050	8518	11782
ANXA13	4	9	0	9	4	4
ANXA2	101313	4859	9021	64557	73590	106191
ANXA2P1	3	0	2	2	7	3
ANXA2P2	53	1	11	38	30	60
ANXA2P3	1	0	3	0	0	0
ANXA2R	1	10	3	31	33	41
ANXA3	864	58	5	5987	9317	15248
ANXA4	2530	1138	182	3442	4605	4512
ANXA5	11215	1951	9384	17499	14408	14902
ANXA6	11879	4840	6304	6881	2663	1601
ANXA7	4637	1900	893	4371	5154	7177
ANXA8	0	1	0	0	2	4
ANXA8L1	0	0	0	3	5	8
ANXA9	92	138	48	144	133	163
AOAH	9	1	29	11	4	10
AOAH-IT1	0	0	0	0	0	1
AOC1	0	6	0	9	45	69
AOC2	115	96	96	32	22	20
AOC3	57	67	133	15	10	7
AOC4P	0	0	4	0	0	0
AOX1	499	185	1	95	118	152
AOX2P	0	0	0	1	0	3
AP1AR	346	210	315	680	727	896
AP1B1	2716	2256	1257	3461	5051	6693
AP1B1P1	0	0	0	0	0	0
AP1G1	2102	1800	3125	3598	4475	5488
AP1G2	418	737	266	912	1234	1559
AP1M1	2901	1446	911	1926	2217	2118
AP1M2	414	33	2	757	1541	3450
AP1S1	2703	1166	344	2124	2413	3308
AP1S2	2694	1396	501	1236	1278	1145
AP1S3	347	84	120	937	1751	2280
AP2A1	3369	2482	2099	2883	3126	3271
AP2A2	2679	1960	1975	2812	3367	3302
AP2B1	19757	6106	2906	15622	21775	25331
AP2M1	18121	13954	4405	11517	11285	13060
AP2S1	2380	1306	1033	2287	2432	3145
AP3B1	2919	1840	850	2345	2464	2869
AP3B2	227	249	12	17	21	14
AP3D1	8373	3689	3270	6200	7855	9102
AP3M1	3079	2165	981	1895	2466	3042
AP3M2	1196	1139	132	769	518	676
AP3S1	2642	1575	797	1519	1318	1699
AP3S2	4	16	1	8	4	8
AP4B1	349	266	348	278	237	332
AP4B1-AS1	3	6	6	9	6	2
AP4E1	1165	727	105	666	811	1028
AP4M1	412	395	221	548	463	522
AP4S1	60	70	129	181	176	191
AP5B1	513	267	237	1545	1752	1820
AP5M1	722	258	379	940	1048	1181
AP5S1	332	235	134	323	366	341
AP5Z1	1653	552	884	985	841	868
APAF1	691	430	775	1109	1282	1370
APBA1	297	77	447	303	21	11
APBA2	1516	1570	387	614	523	448
APBA3	332	242	174	308	224	216
APBB1	1144	1628	692	1268	963	696
APBB1IP	36	4	3	48	57	84
APBB2	906	1484	2688	2464	1689	1876
APBB3	193	414	605	244	166	190
APC	1632	998	296	1312	1161	1324
APC2	137	129	448	63	36	25
APCDD1	145	518	4223	193	2	1
APCDD1L	64	2	7	650	58	72
APCDD1L-AS1	4	2	1	32	6	3
APCS	0	0	0	0	0	0
APEH	2841	2585	905	3933	5444	6425
APELA	0	3	0	0	0	0
APEX1	4647	5908	3134	4480	4852	5729
APEX2	888	495	119	653	846	1043
APH1A	5088	4162	3548	4225	5688	6727
APH1B	248	550	69	227	118	103
API5	7060	2050	1431	4078	5011	6382
APIP	675	457	183	318	356	513
APITD1	52	38	8	29	29	44
APITD1-CORT	0	0	0	0	0	0
APLF	143	179	4	196	175	181
APLN	147	164	57	18	7	25
APLNR	0	4	38	5	0	0
APLP1	840	938	39	202	21	6
APLP2	14771	6820	21768	23220	31684	33917
APMAP	6818	3602	1841	3574	3966	4125
APOA1	1	4	3	5	0	0
APOA1-AS	1	4	15	0	1	0
APOA1BP	1788	1495	615	1107	1355	1694
APOA2	2	0	1	0	0	0
APOA4	0	1	0	0	0	0
APOA5	0	0	0	0	0	0
APOB	3	136	0	0	0	0
APOBEC1	0	0	0	0	0	1
APOBEC2	2	6	2	6	5	3
APOBEC3A	0	2	1	1	0	0
APOBEC3A_B	0	0	0	0	0	0
APOBEC3B	513	191	40	334	468	643
APOBEC3B-AS1	1	1	0	1	0	0
APOBEC3C	438	244	101	602	534	582
APOBEC3D	10	25	65	6	12	3
APOBEC3F	86	164	40	169	129	144
APOBEC3G	104	130	39	122	43	53
APOBEC3H	2	3	1	0	0	2
APOBEC4	0	0	0	0	0	0
APOBR	3	4	17	2	3	4
APOC1	28	118	21	91	60	106
APOC1P1	0	6	0	0	0	0
APOC2	0	0	0	0	0	0
APOC3	0	0	2	0	0	0
APOC4	0	0	0	0	0	0
APOC4-APOC2	0	0	0	0	0	0
APOD	2	16	91	8	0	0
APOE	169	271	939	200	175	200
APOF	0	2	0	0	0	0
APOH	0	0	0	0	0	0
APOL1	35	4	114	254	247	407
APOL2	529	359	344	853	819	1095
APOL3	77	3	44	67	51	79
APOL4	1	8	890	3	0	0
APOL5	0	0	0	1	0	2
APOL6	394	20	104	645	690	958
APOLD1	178	225	234	152	168	194
APOM	24	48	35	26	26	26
APOO	555	399	119	360	347	463
APOOL	722	397	281	606	716	867
APOOP5	0	0	0	0	0	0
APOPT1	687	311	199	679	716	834
APP	21596	20190	31439	38087	44583	48171
APPBP2	1881	1138	959	1372	1338	1298
APPL1	1217	1080	1484	1644	2207	2671
APPL2	1473	1351	503	1761	1606	1718
APRT	688	832	1037	1798	1981	2292
APTR	151	194	94	133	120	176
APTX	1024	769	448	830	905	1123
AQP1	230	84	788	292	38	16
AQP10	0	1	0	0	0	0
AQP11	38	44	15	31	28	25
AQP12A	0	4	1	0	0	0
AQP12B	2	1	0	0	0	0
AQP2	0	5	1	0	0	0
AQP3	140	272	83	115	45	43
AQP4	2	28	1	43	58	52
AQP4-AS1	0	0	0	7	4	5
AQP5	65	131	1	6	9	5
AQP6	6	25	2	1	1	0
AQP7	5	14	0	4	1	0
AQP7P1	1	5	0	13	11	9
AQP7P3	1	0	1	13	19	15
AQP8	0	5	6	0	0	0
AQP9	9	0	84	0	1	2
AQR	2338	1601	1060	1454	1875	2393
AR	395	33	921	173	4	0
ARAF	1505	1228	937	1455	1622	1814
ARAP1	1108	1202	1727	2892	3227	3503
ARAP2	4	0	296	769	1063	1615
ARAP3	897	907	103	1610	832	931
ARC	97	685	2610	62	31	19
ARCN1	4515	2024	3559	6873	7254	9010
AREG	1	0	4	84	95	224
AREL1	1584	916	959	2558	2963	3478
ARF1	15149	8134	10369	10973	12191	15253
ARF3	9259	5122	4247	7419	9698	10829
ARF4	7709	4327	8614	9408	8113	9785
ARF5	2465	3938	1565	2805	3257	3811
ARF6	2177	874	2298	4335	6656	8393
ARFGAP1	3232	2374	3219	3272	2830	2884
ARFGAP2	1799	2580	2084	2205	2699	3256
ARFGAP3	1612	1068	2792	3139	3218	3977
ARFGEF1	2477	1683	1127	3131	4453	5874
ARFGEF2	3014	1298	1176	2498	2914	3672
ARFGEF3	815	223	29	1106	2046	2612
ARFIP1	633	324	336	1235	1378	1739
ARFIP2	2131	1835	1655	1424	1262	1615
ARFRP1	462	375	314	858	742	815
ARG1	2	10	7	2	5	3
ARG2	229	506	3548	907	1014	1461
ARGFX	0	0	0	0	0	0
ARGFXP2	4	1	2	2	0	1
ARGLU1	3244	6304	3477	2754	2026	2435
ARHGAP1	2481	1282	1044	3080	3204	3600
ARHGAP10	594	281	812	700	834	1002
ARHGAP11A	4112	1527	206	2000	4304	5157
ARHGAP11B	133	104	20	84	147	191
ARHGAP12	1168	705	1115	1303	1449	1616
ARHGAP15	0	0	3	0	0	0
ARHGAP17	868	1271	2475	1723	2203	2786
ARHGAP18	1073	184	234	2129	3669	5457
ARHGAP19	598	549	392	482	685	822
ARHGAP19-SLIT1	0	1	1	0	0	0
ARHGAP20	21	15	1213	63	3	1
ARHGAP21	3643	1538	9315	4372	4390	5688
ARHGAP22	174	83	39	659	656	540
ARHGAP23	3426	540	1080	2830	3706	4235
ARHGAP24	207	38	287	1049	934	1093
ARHGAP25	19	148	34	413	3	3
ARHGAP26	336	184	1224	976	1280	1139
ARHGAP26-AS1	0	0	1	0	0	1
ARHGAP26-IT1	0	0	0	0	1	0
ARHGAP27	174	222	289	845	1326	1789
ARHGAP28	146	299	70	139	34	28
ARHGAP29	5005	120	659	16090	22997	30722
ARHGAP30	7	43	44	19	23	48
ARHGAP31	1537	267	623	1680	549	419
ARHGAP31-AS1	15	35	9	8	4	10
ARHGAP32	369	347	1544	1036	901	1137
ARHGAP33	254	561	488	299	537	460
ARHGAP35	3216	1635	1340	3522	4365	4768
ARHGAP36	4	3	0	3	2	0
ARHGAP39	219	332	515	339	352	328
ARHGAP4	145	334	104	258	446	473
ARHGAP40	2	4	1	147	228	496
ARHGAP42	270	85	820	745	678	806
ARHGAP44	223	158	192	285	346	522
ARHGAP5	3641	804	2464	4038	4609	5719
ARHGAP5-AS1	306	41	25	138	106	170
ARHGAP6	44	144	30	188	319	197
ARHGAP8	0	0	0	7	5	9
ARHGAP9	17	38	30	21	0	1
ARHGDIA	11262	4293	7241	8273	12460	13982
ARHGDIB	229	60	908	608	572	1292
ARHGDIG	29	12	8	4	2	1
ARHGEF1	2108	1239	1793	2991	3445	4033
ARHGEF10	1968	1204	750	1733	1916	2301
ARHGEF10L	646	457	564	1447	1551	1629
ARHGEF11	2817	1657	1397	1721	1834	1887
ARHGEF12	3680	1440	4935	7386	7864	8177
ARHGEF15	0	50	19	16	10	12
ARHGEF16	132	237	16	877	1133	1358
ARHGEF17	1015	601	3953	2972	2201	2233
ARHGEF18	2195	985	674	2113	3025	3366
ARHGEF19	374	479	66	297	234	366
ARHGEF2	2313	2432	2387	2962	2573	2817
ARHGEF25	433	860	1082	477	91	54
ARHGEF26	201	131	1342	117	179	206
ARHGEF26-AS1	0	2	4	2	0	2
ARHGEF28	2867	542	158	3511	4573	4747
ARHGEF3	428	284	50	804	749	894
ARHGEF3-AS1	0	0	0	0	0	0
ARHGEF33	2	5	6	16	10	14
ARHGEF34P	44	51	0	152	165	262
ARHGEF35	90	99	1	409	710	928
ARHGEF37	95	111	215	296	322	469
ARHGEF38	0	0	4	131	189	267
ARHGEF38-IT1	0	0	0	1	1	0
ARHGEF39	185	182	39	114	220	257
ARHGEF4	401	446	80	177	192	262
ARHGEF40	2111	3217	5275	4266	3093	2138
ARHGEF5	187	204	1	665	981	1347
ARHGEF6	249	131	285	204	41	18
ARHGEF7	2473	1872	3477	1954	1716	2137
ARHGEF7-AS1	2	2	0	0	0	0
ARHGEF7-AS2	1	8	4	1	1	0
ARHGEF9	630	780	872	782	630	664
ARHGEF9-IT1	0	2	0	0	0	0
ARID1A	1778	2873	4536	4235	5538	6241
ARID1B	2476	1591	2697	2552	2693	2830
ARID2	1308	1921	1786	1100	1091	1192
ARID3A	367	346	405	668	1127	1520
ARID3B	1072	2285	3202	1021	1508	2096
ARID3C	6	7	17	3	2	1
ARID4A	327	293	1025	775	539	616
ARID4B	1375	1167	3191	1653	1427	1621
ARID5A	936	517	5762	788	565	524
ARID5B	2947	453	704	2735	2411	2274
ARIH1	2813	2755	6362	2087	2172	2395
ARIH2	3792	2829	2537	2619	2815	3310
ARIH2OS	24	64	61	24	14	19
ARL1	2785	1552	753	2311	2005	2548
ARL10	177	139	24	335	253	290
ARL11	1	3	1	5	9	26
ARL13A	5	3	2	2	2	5
ARL13B	755	461	860	511	414	481
ARL14	106	0	4	23	25	41
ARL14EP	967	498	290	513	514	574
ARL14EPL	7	0	1	3	1	2
ARL15	258	220	419	276	252	275
ARL16	897	1036	632	953	908	1156
ARL17A	212	295	141	110	104	128
ARL17B	0	0	0	0	0	0
ARL2	349	386	98	523	568	655
ARL2-SNX15	0	0	0	2	1	2
ARL2BP	1289	1763	499	1430	1487	1618
ARL3	1110	1883	509	1268	1096	1295
ARL4A	572	513	584	1336	862	818
ARL4C	4482	261	1662	12496	16794	16587
ARL4D	179	199	438	180	215	196
ARL5A	1299	689	537	1239	1320	1678
ARL5B	1340	1081	1804	1355	1426	1835
ARL5C	0	0	0	1	0	1
ARL6	166	151	48	113	119	105
ARL6IP1	6782	4193	4933	9060	14267	14452
ARL6IP4	3372	3203	1369	3077	3241	3895
ARL6IP5	2798	1276	705	4199	4021	4615
ARL6IP6	319	414	241	805	1054	1250
ARL8A	1648	1067	1630	1254	1449	1581
ARL8B	5642	1712	1430	2455	2575	3048
ARL9	65	61	1	22	10	8
ARMC1	1814	1330	377	1175	1378	1628
ARMC10	1373	976	501	1143	1311	1409
ARMC12	22	29	4	6	2	2
ARMC2	65	181	60	65	51	60
ARMC2-AS1	1	4	5	0	0	1
ARMC3	15	89	0	7	7	12
ARMC4	271	82	53	47	49	37
ARMC5	179	253	998	445	333	335
ARMC6	2277	1235	498	1192	1434	1626
ARMC7	395	412	47	330	387	547
ARMC8	1328	1567	1144	1037	1153	1391
ARMC9	2841	1348	118	1321	877	854
ARMCX1	1196	763	252	575	408	363
ARMCX2	2290	991	989	1725	969	910
ARMCX3	3110	1939	2423	2040	1517	1650
ARMCX4	795	733	682	414	285	298
ARMCX5	409	326	201	304	233	349
ARMCX5-GPRASP2	19	24	27	17	16	16
ARMCX6	1006	679	294	858	571	699
ARMS2	1	1	2	1	2	0
ARMT1	1377	641	165	1842	2340	2879
ARNT	1291	1313	901	1541	1302	1293
ARNT2	1720	1355	113	1625	1951	1590
ARNTL	332	128	961	364	252	264
ARNTL2	1846	344	107	1660	2594	3898
ARNTL2-AS1	0	0	1	1	2	1
ARPC1A	6557	2505	1555	3983	4075	5612
ARPC1B	5361	855	810	4972	5444	6294
ARPC2	12796	4732	2862	11908	12292	16247
ARPC3	6646	2665	2400	7049	7037	10878
ARPC4	3146	1503	891	2760	3249	3916
ARPC4-TTLL3	0	0	0	0	0	0
ARPC5	6457	2229	816	5167	4615	5721
ARPC5L	2043	1531	1018	1093	1358	1917
ARPIN	583	633	299	820	939	978
ARPP19	6963	5156	3454	6773	9544	11728
ARPP21	18	5	89	15	7	1
ARR3	20	73	9	23	16	11
ARRB1	446	384	579	1128	1080	1007
ARRB2	506	615	419	425	563	766
ARRDC1	411	418	342	840	1068	1460
ARRDC1-AS1	159	281	75	229	221	277
ARRDC2	925	476	162	329	246	280
ARRDC3	1981	1174	2819	2554	3193	3644
ARRDC3-AS1	8	83	28	25	21	38
ARRDC4	269	954	125	629	599	773
ARRDC5	0	2	0	0	0	0
ARSA	81	180	206	810	903	904
ARSB	1316	576	253	1006	1208	1058
ARSD	477	488	210	1106	1284	1549
ARSE	230	29	30	164	136	137
ARSF	0	0	1	2	0	0
ARSG	94	159	38	63	45	60
ARSH	0	0	0	0	0	1
ARSI	283	26	6	276	161	149
ARSJ	721	49	138	1289	1855	2037
ARSK	290	155	10	289	356	393
ART1	1	0	0	0	0	0
ART3	1	4	1	1	0	1
ART4	0	0	0	0	0	0
ART5	34	62	2	4	3	2
ARTN	11	20	15	37	48	103
ARV1	308	295	145	230	249	347
ARVCF	258	593	929	1118	1179	1124
ARX	0	0	4	0	0	0
AS3MT	0	0	0	0	0	0
ASAH1	3955	1577	416	2391	2633	3393
ASAH2	32	20	0	18	14	18
ASAH2B	31	13	13	29	22	22
ASAP1	6663	2942	869	2615	3048	3635
ASAP1-IT1	0	0	0	0	1	0
ASAP1-IT2	1	5	3	3	2	0
ASAP2	2057	840	2109	4003	5423	6786
ASAP3	946	1773	339	915	468	402
ASB1	1627	818	797	1175	1412	1625
ASB10	0	1	1	0	0	0
ASB11	0	0	3	0	0	0
ASB12	16	6	2	4	6	2
ASB13	535	851	56	434	382	410
ASB14	9	33	29	34	23	22
ASB15	0	0	0	0	0	0
ASB16	58	59	15	27	19	35
ASB16-AS1	153	205	82	119	91	145
ASB17	0	0	0	0	0	0
ASB18	0	5	0	0	1	1
ASB2	29	7	1	14	24	8
ASB3	18	32	12	17	29	10
ASB4	189	3	0	1	0	0
ASB5	11	1	0	2	0	0
ASB6	1207	728	1607	884	841	951
ASB7	562	578	197	575	642	764
ASB8	624	421	295	457	421	485
ASB9	187	180	126	161	200	282
ASB9P1	0	2	0	0	0	0
ASCC1	679	797	402	883	947	1228
ASCC2	1270	1016	1058	1688	1924	2282
ASCC3	2326	811	552	2584	2992	3651
ASCL1	0	0	1	0	0	1
ASCL2	6	2	293	0	1	0
ASCL3	0	3	0	0	0	1
ASCL4	0	0	0	0	0	0
ASCL5	4	6	0	3	3	1
ASF1A	989	406	398	624	604	742
ASF1B	1360	1249	163	882	1920	2344
ASGR1	9	43	80	78	45	31
ASGR2	0	0	6	1	0	0
ASH1L	2438	1548	2008	2153	1983	2218
ASH1L-AS1	32	80	27	35	24	30
ASH2L	1731	1447	680	1282	1424	1629
ASIC1	370	1178	543	174	102	84
ASIC2	9	21	365	20	34	29
ASIC3	85	76	56	20	9	8
ASIC4	12	11	21	1	0	0
ASIC5	0	0	0	0	0	0
ASIP	2	5	4	0	0	0
ASL	690	478	397	1114	1376	1953
ASMT	0	0	0	0	0	0
ASMTL	0	0	0	0	0	0
ASMTL-AS1	0	0	0	0	0	0
ASNA1	3937	2353	1195	1992	2115	2510
ASNS	1105	1029	1386	1784	1325	1921
ASNSD1	1847	1279	408	1079	1030	1273
ASPA	0	0	7	7	0	0
ASPDH	4	14	19	2	1	0
ASPG	1	0	0	1	0	1
ASPH	10516	1876	845	10041	13323	21201
ASPHD1	176	71	2	397	382	433
ASPHD2	235	212	206	510	625	562
ASPM	4274	713	229	1847	3455	3586
ASPN	0	33	18	5	2	0
ASPRV1	6	42	18	8	3	9
ASPSCR1	705	652	495	397	408	401
ASRGL1	495	820	51	316	459	438
ASS1	468	747	177	203	82	86
ASTE1	214	274	68	148	101	122
ASTL	13	5	8	0	0	0
ASTN1	160	1002	12	97	17	3
ASTN2	284	173	2673	158	148	87
ASTN2-AS1	0	1	1	0	0	0
ASUN	1110	672	257	755	747	917
ASXL1	3563	3115	9493	3790	4509	4666
ASXL2	1788	751	451	1391	1818	2137
ASXL3	12	144	5	52	20	34
ASZ1	0	1	0	0	0	0
ATAD1	1895	1371	668	1740	1858	2316
ATAD2	4727	2237	1849	2230	3797	5704
ATAD2B	426	617	825	460	430	440
ATAD3A	1806	808	604	1462	1756	2024
ATAD3B	1385	632	1046	984	1212	1542
ATAD3C	39	112	37	21	22	44
ATAD5	516	534	339	392	540	740
ATAT1	314	930	563	470	297	330
ATCAY	590	227	2	27	1	0
ATE1	1341	815	278	1116	1405	1529
ATE1-AS1	27	9	14	2	1	3
ATF1	935	458	680	634	543	725
ATF2	1617	1297	1574	1742	1758	1726
ATF3	468	3175	15111	7816	5532	6308
ATF4	8286	7916	19674	13087	13177	17098
ATF5	2819	973	914	833	885	987
ATF6	3683	1848	1657	2198	2806	3136
ATF6B	2117	1345	1446	2422	2808	3083
ATF7	966	1070	1178	1266	1302	1191
ATF7IP	2958	2136	1251	1644	2020	2041
ATF7IP2	116	91	229	78	74	93
ATG10	148	161	88	239	273	287
ATG101	1844	837	2603	1184	1102	1348
ATG12	2254	1690	551	1171	1045	1281
ATG13	2573	1744	1755	2203	2146	2297
ATG14	372	531	898	730	529	508
ATG16L1	1603	647	365	1530	2053	2751
ATG16L2	65	140	92	457	526	591
ATG2A	444	398	605	1009	1150	1134
ATG2B	663	458	1204	1694	1357	1346
ATG3	2488	1125	450	984	1066	1510
ATG4A	405	150	117	249	241	312
ATG4B	1945	1527	1765	1604	1521	1715
ATG4C	410	317	124	288	270	317
ATG4D	543	484	445	342	368	455
ATG5	2384	815	417	1156	1248	1740
ATG7	836	344	289	855	973	1165
ATG9A	3392	2243	1535	2464	2664	2785
ATG9B	24	82	3	34	23	44
ATHL1	135	689	308	651	708	969
ATIC	4342	2279	432	2877	3628	4694
ATL1	498	180	116	289	189	152
ATL2	2966	1580	2171	1686	2181	2857
ATL3	1387	458	471	1942	2756	3351
ATM	787	711	1081	1832	1596	1416
ATMIN	1293	1314	1142	2069	2082	2409
ATN1	4420	6078	9702	4973	6529	7070
ATOH1	0	0	0	0	0	0
ATOH7	5	68	2	3	4	3
ATOH8	737	258	1164	59	2	0
ATOX1	1398	532	314	838	679	969
ATP10A	79	17	36	747	601	439
ATP10B	1	0	0	11	7	8
ATP10D	1273	234	988	1451	1301	1384
ATP11A	3054	1759	1453	5361	9917	13153
ATP11A-AS1	1	2	2	0	1	2
ATP11AUN	0	1	0	0	0	0
ATP11B	2449	2072	2290	2096	2079	2564
ATP11C	1074	538	1535	1055	1093	1335
ATP12A	6	21	0	2	1	6
ATP13A1	2411	2264	1082	1652	1906	2077
ATP13A2	1919	1012	344	1978	2501	2734
ATP13A3	11115	4938	2792	5323	6533	8380
ATP13A4	4	16	0	6	1	4
ATP13A4-AS1	0	0	0	0	0	0
ATP13A5	5	14	1	0	1	1
ATP13A5-AS1	4	6	0	0	0	1
ATP1A1	12300	4653	13176	17699	21997	24036
ATP1A1-AS1	36	81	55	44	31	41
ATP1A2	64	246	527	1	0	0
ATP1A3	254	18	191	12	3	8
ATP1A4	6	1	3	0	0	0
ATP1B1	1527	629	3991	3268	4429	6036
ATP1B2	75	242	711	38	1	2
ATP1B3	5184	1979	5874	3732	3440	4065
ATP1B4	0	0	0	0	0	0
ATP2A1	23	174	79	22	19	14
ATP2A1-AS1	8	13	2	14	15	17
ATP2A2	13618	7047	16023	10181	11748	14436
ATP2A3	43	22	43	122	21	9
ATP2B1	5197	2021	7179	3157	1496	1718
ATP2B2	16	57	10	5	0	0
ATP2B2-IT2	0	0	0	0	0	0
ATP2B3	13	187	30	3	0	0
ATP2B4	4008	1990	2713	7090	6571	7228
ATP2C1	5634	4225	1940	5355	7566	10332
ATP2C2	9	15	0	158	312	1023
ATP4A	7	33	0	0	0	0
ATP4B	1	37	1	0	0	1
ATP5A1	16464	12602	7711	11975	13186	16198
ATP5B	24857	13580	12695	16156	18428	22886
ATP5C1	6726	3776	1780	4366	4366	6165
ATP5D	448	701	550	788	898	897
ATP5E	2	1	1	0	2	0
ATP5EP2	0	0	0	0	0	0
ATP5F1	5687	3893	2149	3682	3630	4978
ATP5G1	1579	1024	389	1124	1358	1922
ATP5G2	4221	5980	4967	4057	3627	3850
ATP5G3	7732	3532	2388	4137	4587	6200
ATP5H	3397	2030	1246	2384	2263	3204
ATP5I	2213	3370	858	1399	1287	2023
ATP5J	1321	1628	743	1406	1351	1880
ATP5J2	830	644	186	539	477	815
ATP5J2-PTCD1	0	0	0	0	0	0
ATP5L	2717	1654	3228	3014	2972	4581
ATP5L2	0	0	0	1	0	0
ATP5O	2493	4191	3004	2819	2748	3619
ATP5S	113	142	128	162	186	265
ATP5SL	1620	1191	751	1407	1606	1852
ATP6AP1	3846	2835	1910	3708	3744	4236
ATP6AP1L	66	178	90	66	57	84
ATP6AP2	3766	2112	2029	3448	2731	3289
ATP6V0A1	1728	1247	1474	1760	2084	2305
ATP6V0A2	1574	857	488	1027	1092	1200
ATP6V0A4	96	1	0	47	75	91
ATP6V0B	5307	2429	2027	2018	1901	2545
ATP6V0C	1788	1414	3099	2531	3062	3592
ATP6V0CP3	1	3	0	0	0	1
ATP6V0D1	2495	1516	2838	2390	2618	3021
ATP6V0D2	8	0	0	27	8	12
ATP6V0E1	7428	1277	842	2817	2704	3533
ATP6V0E2	1097	977	85	617	774	965
ATP6V0E2-AS1	119	55	13	18	20	33
ATP6V1A	5267	1928	232	2101	2553	2891
ATP6V1B1	21	283	281	8	7	9
ATP6V1B1-AS1	23	18	3	7	7	8
ATP6V1B2	8086	3019	784	5184	6749	9037
ATP6V1C1	6107	1499	367	1941	2189	2835
ATP6V1C2	94	50	137	74	29	29
ATP6V1D	2314	451	897	2423	2740	3445
ATP6V1E1	4865	1709	1027	3176	3335	4618
ATP6V1E2	41	59	18	40	56	61
ATP6V1F	3753	2009	698	1740	1857	2266
ATP6V1G1	5002	4247	1769	2969	2725	3665
ATP6V1G2	5	22	36	31	21	5
ATP6V1G2-DDX39B	0	0	0	0	0	0
ATP6V1G3	0	0	0	2	0	1
ATP6V1H	2385	1165	544	1608	1854	2216
ATP7A	765	378	364	545	339	318
ATP7B	630	637	223	799	1017	994
ATP8A1	71	358	388	647	873	809
ATP8A2	339	240	4	161	320	350
ATP8B1	1268	158	395	1888	1857	3033
ATP8B2	2415	1121	1657	2055	1077	851
ATP8B3	100	59	50	174	217	49
ATP8B4	31	3	1	21	0	5
ATP8B5P	7	3	1	7	1	2
ATP9A	2107	2162	2199	4089	2522	2418
ATP9B	358	409	484	454	506	584
ATPAF1	1128	846	230	815	1044	1204
ATPAF2	126	108	167	327	313	391
ATPIF1	962	1225	437	1469	1459	2092
ATR	1430	783	322	1073	1220	1517
ATRAID	1060	1531	809	1564	1475	1780
ATRIP	366	213	131	336	406	517
ATRN	2832	1722	913	2545	2493	2726
ATRNL1	765	339	581	299	263	112
ATRX	2633	2556	3303	3230	2977	3114
ATXN1	313	116	1515	1353	1006	986
ATXN10	2319	3094	1983	4176	5221	5818
ATXN1L	1268	1373	4027	2316	2525	2886
ATXN2	1480	1480	997	1318	1378	1562
ATXN2L	2888	3798	5153	4842	6000	6538
ATXN3	179	181	245	455	418	500
ATXN3L	0	0	0	0	0	0
ATXN7	568	431	1904	1012	997	1194
ATXN7L1	219	164	118	220	200	237
ATXN7L2	446	715	642	279	231	179
ATXN7L3	2768	2451	2735	2814	2956	3395
ATXN7L3B	3058	5598	3050	3266	3221	3617
ATXN8OS	0	0	0	0	0	0
AUH	293	293	67	343	266	285
AUNIP	171	196	22	158	279	436
AUP1	2822	2799	2089	2721	2490	3261
AURKA	4423	700	43	1252	2615	3069
AURKAIP1	2051	1403	870	1540	1746	2237
AURKAPS1	23	56	20	44	22	31
AURKB	1629	800	101	1068	2050	2683
AURKC	20	36	16	9	4	9
AUTS2	965	1363	5048	936	1353	1408
AVEN	921	414	40	344	351	426
AVIL	243	100	316	70	34	34
AVL9	2049	1283	526	1978	2198	2695
AVP	0	1	0	0	0	0
AVPI1	583	121	695	225	267	367
AVPR1A	5	7	27	11	13	9
AVPR1B	0	7	0	0	0	1
AVPR2	3	10	3	0	8	7
AWAT1	1	1	0	0	0	0
AWAT2	0	0	2	0	0	0
AXDND1	8	8	1	6	7	2
AXIN1	705	564	1219	1462	1667	1747
AXIN2	169	393	2291	301	133	24
AXL	12105	603	63	9146	19065	21981
AZGP1	0	3	0	0	0	0
AZGP1P1	0	1	0	0	0	0
AZI2	1392	1043	1675	1122	955	1144
AZIN1	9327	4371	10420	5253	7654	10030
AZIN1-AS1	7	30	31	26	12	38
AZIN2	107	179	113	305	48	22
AZU1	0	0	12	0	0	0
B2M	47523	12045	11577	14349	6841	9302
B3GALNT1	2572	2534	5	492	536	608
B3GALNT2	1301	1273	1866	901	1125	1325
B3GALT1	7	6	297	18	19	5
B3GALT2	36	20	2	26	1	0
B3GALT4	13	21	15	120	110	146
B3GALT5	56	14	0	564	854	1093
B3GALT5-AS1	47	12	0	163	199	180
B3GALT6	1001	699	131	591	632	652
B3GAT1	313	276	48	36	15	4
B3GAT2	0	1	8	0	0	0
B3GAT3	2186	1370	901	1285	1172	1218
B3GLCT	1487	912	755	500	480	481
B3GNT2	652	197	1218	899	979	1030
B3GNT3	6	17	0	338	614	1136
B3GNT4	19	20	35	27	44	39
B3GNT5	1155	1082	810	1138	1342	1616
B3GNT6	1	0	2	0	1	0
B3GNT7	188	619	10	312	466	474
B3GNT8	13	15	0	68	57	69
B3GNT9	143	57	168	169	30	42
B3GNTL1	237	96	101	138	114	153
B4GALNT1	1328	186	623	102	11	17
B4GALNT2	1	1	0	33	62	40
B4GALNT3	499	1147	947	875	1419	1642
B4GALNT4	900	1926	267	677	531	472
B4GALT1	3919	1375	2859	4033	5692	6467
B4GALT1-AS1	14	7	3	17	10	9
B4GALT2	1717	1818	940	1610	1903	2108
B4GALT3	1924	1202	732	1250	1305	1646
B4GALT4	1077	791	374	763	939	1395
B4GALT4-AS1	0	0	4	1	0	3
B4GALT5	4367	1878	2574	4729	6436	7447
B4GALT6	919	358	98	565	700	750
B4GALT7	506	267	397	635	604	699
B4GAT1	318	528	397	553	465	405
B9D1	81	196	119	273	313	310
B9D2	132	143	164	104	68	76
BAALC	238	115	6	154	2	0
BAALC-AS1	15	13	0	6	1	5
BAALC-AS2	0	3	0	0	1	0
BAAT	16	10	3	4	2	6
BABAM1	2562	1976	1094	2196	2323	2850
BACE1	823	778	856	1643	1352	1111
BACE1-AS	9	9	5	9	18	11
BACE2	1655	1408	729	2225	3267	4013
BACH1	1168	1354	2562	3093	2052	2549
BACH1-IT2	0	0	9	2	4	2
BACH2	334	589	1194	460	255	180
BAD	448	243	477	610	588	567
BAG1	2176	1481	715	1030	948	1187
BAG2	1599	311	553	872	822	915
BAG3	2848	1393	13873	1624	1598	1893
BAG4	691	443	264	389	408	483
BAG5	1178	668	1287	2108	2538	3126
BAG6	6510	5742	3895	7291	8534	9436
BAGE	0	0	0	0	0	0
BAGE2	0	0	0	0	0	0
BAGE3	0	0	0	0	0	0
BAGE4	0	0	0	0	0	0
BAGE5	0	0	0	0	0	0
BAHCC1	794	1645	4832	954	953	759
BAHD1	767	1155	3702	1015	1272	1390
BAIAP2	1111	1017	3368	1009	1354	1917
BAIAP2-AS1	542	982	344	919	990	1043
BAIAP2L1	1198	484	48	1646	2532	3503
BAIAP2L2	11	40	31	201	243	216
BAIAP3	76	361	917	49	55	45
BAK1	1209	695	412	1109	1103	1205
BAMBI	747	938	1361	580	277	357
BANCR	3	0	3	0	0	0
BANF1	2010	1647	1695	3427	4000	5358
BANF2	0	0	1	0	0	0
BANK1	28	0	1	33	17	23
BANP	282	219	132	299	311	370
BAP1	3907	2827	2589	2872	3395	3580
BARD1	649	410	484	418	708	912
BARHL1	0	1	0	0	0	0
BARHL2	1	0	2	0	0	0
BARX1	567	251	61	0	1	1
BARX2	103	149	3	22	34	37
BASP1	640	204	4223	2505	2339	1847
BASP1P1	0	1	0	0	0	0
BATF	0	0	0	0	0	0
BATF2	36	33	0	58	55	75
BATF3	78	18	161	41	8	22
BAX	1775	1123	814	2619	2935	3201
BAZ1A	1680	796	6798	2814	3204	4127
BAZ1B	7335	3845	1692	4531	5706	6681
BAZ2A	4328	4271	2053	5342	6160	6830
BAZ2B	1010	992	928	1409	1034	1170
BBC3	66	93	1050	519	294	260
BBIP1	365	271	201	323	225	287
BBOX1	4	4	2	4	0	0
BBOX1-AS1	41	19	2	4	1	0
BBS1	228	577	1043	742	602	569
BBS10	430	452	92	370	415	534
BBS12	68	29	2	177	118	116
BBS2	461	828	411	904	800	957
BBS4	418	843	590	502	338	335
BBS5	705	397	460	210	174	181
BBS7	538	310	145	779	743	886
BBS9	511	391	246	421	224	194
BBX	2512	1972	2110	2934	3048	3378
BCAM	478	3778	1078	1771	2616	2991
BCAN	23	22	7	37	25	28
BCAP29	1895	1008	196	1703	1701	2129
BCAP31	7396	3405	1665	4992	6227	7563
BCAR1	1321	362	967	3582	3555	3088
BCAR3	1919	980	170	2609	3948	5078
BCAR4	0	0	2	0	0	0
BCAS1	1	1	4	31	32	43
BCAS2	1591	1219	1051	922	1005	1418
BCAS3	404	746	158	398	315	300
BCAS4	215	111	94	224	260	269
BCAT1	1294	893	29	1593	452	621
BCAT2	635	580	223	692	742	826
BCCIP	2512	2148	690	1333	1561	2157
BCDIN3D	50	140	19	60	29	47
BCDIN3D-AS1	10	10	5	8	11	3
BCHE	219	1082	473	117	101	24
BCKDHA	207	1100	337	677	644	675
BCKDHB	337	605	268	505	713	862
BCKDK	554	639	485	1456	1443	1662
BCL10	848	405	465	1532	2236	2765
BCL11A	124	416	117	86	108	93
BCL11B	25	25	283	30	17	18
BCL2	333	514	348	226	318	209
BCL2A1	0	2	49	56	4	15
BCL2L1	1880	770	311	6194	9900	11074
BCL2L10	44	28	15	4	7	5
BCL2L11	844	1337	4071	917	946	969
BCL2L12	916	777	1398	635	720	905
BCL2L13	1335	886	545	1765	1994	2299
BCL2L14	2	2	0	2	1	1
BCL2L15	12	5	4	21	12	27
BCL2L2	1257	1072	534	1254	1275	1746
BCL2L2-PABPN1	0	0	0	0	0	0
BCL3	415	326	207	569	395	264
BCL6	1155	276	2801	1367	684	589
BCL6B	1	6	116	55	6	4
BCL7A	529	2347	3001	882	1306	1428
BCL7B	2002	1248	1209	1304	1551	1760
BCL7C	180	145	115	214	242	237
BCL9	1277	2202	986	2304	3205	3105
BCL9L	1453	483	2894	3579	4962	5842
BCLAF1	6328	6009	9706	7969	7893	9205
BCO1	4	25	3	68	62	50
BCO2	16	146	24	21	6	7
BCOR	1238	1716	12025	1307	1729	1800
BCORL1	761	1043	3857	720	842	862
BCORP1	0	0	2	0	0	0
BCR	1039	1719	2362	2811	3612	3877
BCRP2	9	34	21	73	95	73
BCRP3	18	16	9	29	21	19
BCS1L	636	551	334	513	552	783
BCYRN1	33	125	62	11	13	32
BDH1	389	575	19	377	570	874
BDH2	546	837	881	1288	970	1052
BDKRB1	13	3	2	273	14	4
BDKRB2	233	57	26	1430	185	124
BDNF	1803	98	265	275	392	545
BDNF-AS	26	41	40	32	20	22
BDP1	2155	1271	2329	1988	2060	2584
BEAN1	19	12	132	397	761	908
BEAN1-AS1	2	0	5	10	20	25
BECN1	1268	1069	678	1294	1272	1636
BECN2	0	0	0	0	0	0
BEGAIN	16	14	35	23	7	6
BEND2	0	1	0	0	0	0
BEND3	321	288	413	305	511	639
BEND3P3	359	194	141	293	249	357
BEND4	91	232	616	12	0	1
BEND5	81	284	271	94	60	44
BEND6	217	18	11	137	83	64
BEND7	456	403	149	475	614	587
BEST1	37	34	45	31	8	7
BEST2	1	2	3	0	0	0
BEST3	20	1	1	22	45	36
BEST4	2	17	2	29	40	42
BET1	949	555	108	708	552	695
BET1L	2146	1379	962	1735	1562	1937
BEX1	751	2119	2	24	20	13
BEX2	526	954	3	277	219	236
BEX4	1233	2067	61	1273	1143	1152
BEX5	44	115	3	37	35	25
BFAR	1454	978	719	2244	2675	3125
BFSP1	147	104	19	120	89	86
BFSP2	0	3	0	0	0	0
BGLAP	2	13	8	3	1	3
BGLT3	0	0	0	0	0	0
BGN	72	559	1741	12463	56	11
BHLHA15	6	10	0	5	1	7
BHLHA9	0	0	0	0	0	0
BHLHB9	337	397	146	175	137	145
BHLHE22	1	0	6	0	0	0
BHLHE23	0	0	74	0	0	0
BHLHE40	3235	2477	4459	17541	14304	16141
BHLHE40-AS1	6	6	15	19	14	20
BHLHE41	321	68	527	314	140	186
BHMG1	0	2	0	1	0	0
BHMT	0	3	4	10	18	39
BHMT2	0	1	4	111	108	111
BICC1	1213	114	1192	7550	12370	13536
BICD1	658	321	174	1147	1348	1571
BICD2	2478	1622	1092	2417	2414	2993
BID	1265	782	176	741	726	1063
BIK	33	19	189	74	74	97
BIN1	2280	2050	1699	2706	3492	4219
BIN2	3	2	9	0	0	0
BIN3	901	923	1046	1167	1100	1322
BIN3-IT1	8	2	8	4	4	4
BIRC2	3295	574	1438	3521	3434	3727
BIRC3	1619	17	49	1513	1351	1311
BIRC5	4055	1831	284	1533	2795	2958
BIRC6	3982	2181	1807	4436	4430	5211
BIRC6-AS2	0	3	0	0	0	1
BIRC7	67	24	0	21	15	11
BIRC8	0	0	0	0	0	0
BISPR	59	234	8	15	20	18
BIVM	692	637	131	579	749	845
BIVM-ERCC5	0	0	0	0	0	0
BLACAT1	25	158	2	172	147	213
BLACE	0	0	0	0	0	0
BLCAP	1633	1321	310	1108	996	1487
BLID	1	0	0	2	0	1
BLK	1	4	1	0	0	0
BLM	988	728	141	473	907	1224
BLMH	2363	2438	1301	1275	1325	1695
BLNK	7	38	62	78	44	59
BLOC1S1	70	89	40	75	72	97
BLOC1S1-RDH5	0	0	0	0	0	0
BLOC1S2	1715	782	1107	1163	1007	1177
BLOC1S3	590	192	107	252	280	344
BLOC1S4	320	424	156	317	263	321
BLOC1S5	0	0	0	0	0	0
BLOC1S5-TXNDC5	0	0	0	0	0	0
BLOC1S6	3260	1647	1543	2406	2494	3028
BLVRA	1554	1082	89	1210	1259	1409
BLVRB	548	275	76	666	521	639
BLZF1	743	243	419	793	903	1472
BMF	291	1091	417	2851	1482	909
BMI1	9	14	26	6	8	4
BMP1	2775	2116	1515	3968	2656	2378
BMP10	0	1	0	0	0	0
BMP15	0	0	0	0	0	0
BMP2	359	32	1701	2511	3405	2578
BMP2K	616	231	641	698	878	960
BMP3	0	2	22	27	24	27
BMP4	380	974	1072	161	100	125
BMP5	0	0	11	15	6	5
BMP6	63	51	2062	69	69	78
BMP7	660	985	1684	109	18	4
BMP7-AS1	2	0	1	0	0	0
BMP8A	34	29	694	279	25	37
BMP8B	57	70	89	82	81	70
BMPER	373	645	42	25	16	5
BMPR1A	1763	1524	1745	1444	1387	1490
BMPR1B	50	19	127	221	286	282
BMPR1B-AS1	0	0	0	0	0	0
BMPR2	2966	1798	3391	4244	3759	3708
BMS1	4890	2489	1825	2751	2844	3522
BMS1P17	0	0	0	0	0	0
BMS1P18	0	0	0	0	0	0
BMS1P20	525	804	294	670	740	1007
BMS1P21	6	18	0	7	3	6
BMS1P4	103	115	90	162	94	148
BMS1P5	34	44	75	67	43	37
BMS1P6	0	0	3	1	2	0
BMX	1	4	8	0	0	0
BNC1	244	121	144	1134	1752	2518
BNC2	1236	96	184	829	583	491
BNIP1	487	237	279	319	304	408
BNIP2	1976	1341	1896	1862	1867	2191
BNIP3	2411	1467	798	1660	1621	2076
BNIP3L	2890	4809	2706	3912	3279	3705
BNIPL	15	21	1	4	12	9
BOC	2158	7299	1097	378	99	46
BOD1	2156	1371	793	994	722	818
BOD1L1	2975	2447	2851	2921	3116	3950
BOD1L2	0	0	0	0	0	0
BOK	1005	183	676	1740	1861	2101
BOK-AS1	1	0	0	0	1	0
BOLA1	85	113	64	176	143	170
BOLA2	0	0	0	0	0	0
BOLA2B	0	0	0	0	0	0
BOLA3	568	139	72	358	354	607
BOLA3-AS1	117	133	23	158	184	188
BOLL	2	1	0	0	0	0
BOP1	2204	1061	713	1282	1611	1990
BORA	976	277	48	244	415	421
BPESC1	0	0	0	0	0	0
BPGM	672	530	493	890	645	870
BPHL	159	289	99	393	388	501
BPI	0	0	2	4	0	0
BPIFA1	0	0	0	0	0	0
BPIFA2	1	1	0	0	0	0
BPIFA3	0	0	0	0	0	0
BPIFA4P	0	0	0	0	0	0
BPIFB1	0	0	0	1	1	1
BPIFB2	0	1	0	0	0	0
BPIFB3	0	0	0	0	0	0
BPIFB4	0	1	0	0	0	0
BPIFB6	0	0	0	0	0	0
BPIFC	1	0	0	0	0	0
BPNT1	1138	728	335	1030	1083	1417
BPTF	2602	2698	2853	2765	3049	3796
BPY2	0	0	0	0	0	0
BPY2B	0	0	0	0	0	0
BPY2C	0	0	0	0	0	0
BRAF	307	276	461	286	304	335
BRAP	1284	885	578	748	828	905
BRAT1	1186	950	749	844	876	830
BRCA1	1756	623	181	957	1708	2342
BRCA2	816	502	123	387	762	860
BRCAT107	0	0	0	0	0	0
BRCAT54	48	62	12	20	32	7
BRCC3	812	588	145	909	1220	1677
BRD1	612	765	2669	1002	983	1141
BRD2	9832	8849	11396	7301	7662	9154
BRD3	902	1702	841	1197	1268	1394
BRD4	2146	1941	4570	2426	3314	3447
BRD7	1580	1884	801	2146	2828	3504
BRD7P3	0	0	11	1	0	0
BRD8	2248	1641	1827	1741	1846	1851
BRD9	1904	1213	1276	1414	1586	1842
BRDT	1	1	1	2	0	1
BRDTP1	0	0	0	0	0	0
BRE	819	945	374	866	1086	1207
BRE-AS1	11	8	15	2	5	8
BREA2	18	9	5	10	10	13
BRF1	466	473	1467	676	729	811
BRF2	815	652	210	387	333	410
BRI3	3778	1340	569	1463	1540	1807
BRI3BP	193	55	34	114	215	331
BRICD5	24	184	68	59	56	72
BRINP1	263	1334	752	133	188	358
BRINP2	16	137	3	5	5	3
BRINP3	0	0	0	5	2	4
BRIP1	922	617	112	706	1171	1630
BRIX1	2227	1118	729	1084	1277	1991
BRK1	4860	3725	2142	3924	4287	5094
BRMS1	1661	660	827	1357	1483	1717
BRMS1L	245	180	365	346	335	389
BROX	1852	908	405	1243	1458	1835
BRPF1	1409	1094	1959	909	981	1205
BRPF3	2578	2331	2664	1868	1851	2026
BRS3	0	0	0	0	0	0
BRSK1	253	430	612	482	362	296
BRSK2	262	232	356	17	10	11
BRWD1	981	2201	2253	1340	1019	1171
BRWD1-AS1	1	2	2	0	0	1
BRWD1-IT2	2	12	3	1	2	4
BRWD3	722	753	1340	788	838	1006
BSCL2	17	28	26	21	27	27
BSDC1	1521	1616	1995	2756	2608	2674
BSG	14000	12146	9820	14298	16536	18058
BSN	77	96	52	19	5	10
BSN-AS2	3	3	0	1	0	2
BSND	0	2	0	1	1	0
BSPH1	0	0	0	0	0	0
BSPRY	4	30	0	365	872	1841
BST1	35	38	15	194	213	298
BST2	2037	5009	73	490	297	253
BSX	0	0	0	0	0	0
BTAF1	2779	1940	7921	2349	1841	2313
BTBD1	4042	2879	1095	2375	2330	2523
BTBD10	1230	748	311	1528	1799	2298
BTBD11	1080	2390	1971	641	742	762
BTBD16	3	6	2	18	21	18
BTBD17	0	31	1	0	0	0
BTBD18	9	10	3	3	1	1
BTBD19	76	92	318	217	124	131
BTBD2	1506	2503	1947	1614	1661	1538
BTBD3	2821	2992	2279	1666	1950	2207
BTBD6	848	568	1126	1049	1229	1577
BTBD7	867	399	846	2754	4212	5470
BTBD8	28	12	13	22	24	37
BTBD9	546	370	274	603	477	522
BTC	35	11	0	39	58	88
BTD	256	96	95	293	280	307
BTF3	18033	13677	10728	10170	11108	15514
BTF3L4	3262	2586	1376	2264	2654	3272
BTF3P11	0	0	0	0	0	0
BTG1	1416	1490	3601	3670	3608	3623
BTG2	548	6168	11142	1605	1131	944
BTG3	2170	1029	3347	1564	1639	2082
BTG4	1	0	0	3	0	0
BTK	10	38	3	0	1	2
BTLA	7	4	1	2	1	0
BTN1A1	0	7	1	3	0	0
BTN2A1	2076	934	606	1357	1103	1146
BTN2A2	1047	498	338	910	623	562
BTN2A3P	112	87	47	118	51	42
BTN3A1	432	457	522	497	301	363
BTN3A2	666	408	335	851	467	554
BTN3A3	235	112	515	335	88	105
BTNL10	0	2	0	0	0	0
BTNL2	0	11	0	0	1	2
BTNL3	0	2	0	0	0	0
BTNL8	44	6	0	2	0	0
BTNL9	65	261	34	11	0	0
BTRC	977	731	358	666	691	775
BUB1	5064	1054	194	2239	4299	4727
BUB1B	1977	1074	344	1838	2930	3285
BUB3	5438	2307	1902	2928	4086	4780
BUD13	546	460	625	659	784	920
BUD31	1517	1088	1146	859	728	1009
BVES	811	276	31	139	139	103
BVES-AS1	21	15	0	1	4	0
BYSL	1551	906	618	790	979	1260
BZRAP1	521	1503	10	336	379	285
BZRAP1-AS1	9	17	0	5	1	3
BZW1	16888	10922	10237	16460	20539	26616
BZW2	2216	1554	1410	2143	2216	2736
C10orf10	833	233	316	708	531	403
C10orf105	3	6	159	0	0	1
C10orf107	2	38	4	14	4	1
C10orf11	159	82	13	102	119	107
C10orf111	5	38	13	7	7	9
C10orf113	0	2	3	0	0	0
C10orf12	197	70	61	280	274	339
C10orf120	0	0	0	0	0	0
C10orf126	0	0	0	2	3	2
C10orf128	49	94	21	8	11	10
C10orf131	11	12	2	4	4	3
C10orf142	1	4	8	2	0	0
C10orf2	1034	602	399	534	671	796
C10orf25	144	144	28	41	40	39
C10orf32	589	605	473	263	168	218
C10orf32-ASMT	0	0	0	0	0	0
C10orf35	521	499	4	296	305	397
C10orf53	0	0	0	0	0	0
C10orf54	130	27	227	277	244	290
C10orf55	18	17	0	55	100	148
C10orf62	0	1	0	5	5	2
C10orf67	82	39	0	36	46	39
C10orf71	44	38	1	0	0	0
C10orf71-AS1	1	2	0	0	0	0
C10orf76	960	634	572	900	1024	1186
C10orf82	9	73	29	23	46	84
C10orf88	483	279	73	352	299	322
C10orf90	22	3	0	2	0	0
C10orf91	1	2	0	2	4	5
C10orf95	0	3	0	0	5	2
C10orf99	0	0	0	1	1	1
C11orf1	74	198	206	185	201	248
C11orf16	3	6	4	8	11	20
C11orf21	0	2	4	0	1	0
C11orf24	980	290	470	1339	1201	1333
C11orf30	421	382	506	845	716	837
C11orf31	2352	1408	941	1028	775	1027
C11orf39	0	0	0	0	0	0
C11orf40	0	0	0	0	0	0
C11orf42	11	7	4	3	1	3
C11orf44	0	0	0	1	1	0
C11orf45	36	24	5	71	103	120
C11orf49	942	1129	726	858	837	887
C11orf52	0	0	0	0	0	0
C11orf53	0	0	0	0	0	0
C11orf54	181	296	279	500	493	501
C11orf57	724	535	657	1021	936	1015
C11orf58	7513	4002	2922	4806	4847	6163
C11orf63	128	88	12	187	148	143
C11orf65	6	4	7	12	8	11
C11orf68	374	238	385	944	900	895
C11orf70	29	52	8	66	28	39
C11orf71	43	194	84	66	44	61
C11orf72	158	201	138	126	123	113
C11orf73	458	460	434	663	682	809
C11orf74	309	436	191	227	174	195
C11orf80	144	133	69	513	664	711
C11orf84	1193	840	1763	1138	1209	1237
C11orf85	0	0	1	2	1	6
C11orf86	2	0	0	0	0	0
C11orf87	1	7	47	25	0	0
C11orf88	9	1	0	1	0	0
C11orf91	7	2	18	19	17	17
C11orf94	3	7	8	1	3	5
C11orf95	549	781	1611	1145	977	818
C11orf96	19	20	3102	1111	21	10
C11orf97	0	0	0	0	1	0
C11orf98	9	1	2	1	2	1
C12orf10	971	1091	703	905	830	940
C12orf29	944	273	167	542	565	778
C12orf4	1079	403	311	505	644	760
[truncated: 24,365 more rows]
