# Supplementary material for: Characterization of alternative mRNA splicing in cultured cell populations representing progressive stages of human fetal kidney development
Source: Sci Rep. 2022 Nov 15;12:19548. doi: 10.1038/s41598-022-24147-z (PMC9666651; doi:10.1038/s41598-022-24147-z)
Supplement: Supplementary file 13 — Supplementary Information 13. [file 41598_2022_24147_MOESM13_ESM.zip › _Program/Data/DEXSeq/DEXSeq_res/DEXSeq.sh]

# gtf to gff
# ùéðéúé àú ùåøä 56 áñ÷øéôè
python "/home/be/winebey/DEXSeq/dexseq_prepare_annotation.py" "/home/be/winebey/ref/hg19/genes.gtf" "/home/be/winebey/ref/hg19/genes.gff"

# count
python "/home/be/winebey/DEXSeq/dexseq_count.py" -s no -f bam "/home/be/winebey/ref/hg19/genes.gff" "/home/be/winebey/works/2016.02.22_RNAseq_bulk_hFK_WT/tophat_res/Sample_34-NPS1/accepted_hits.bam" "/home/be/winebey/works/2016.02.22_RNAseq_bulk_hFK_WT/DEXSeq/Sample_34-NPS1"

python "/home/be/winebey/DEXSeq/dexseq_count.py" -s no -f bam "/home/be/winebey/ref/hg19/genes.gff" "/home/be/winebey/works/2016.02.22_RNAseq_bulk_hFK_WT/tophat_res/Sample_35-NPS2/accepted_hits.bam" "/home/be/winebey/works/2016.02.22_RNAseq_bulk_hFK_WT/DEXSeq/Sample_35-NPS2"

python "/home/be/winebey/DEXSeq/dexseq_count.py" -s no -f bam "/home/be/winebey/ref/hg19/genes.gff" "/home/be/winebey/works/2016.02.22_RNAseq_bulk_hFK_WT/tophat_res/Sample_I36-NPS3/accepted_hits.bam" "/home/be/winebey/works/2016.02.22_RNAseq_bulk_hFK_WT/DEXSeq/Sample_I36-NPS3"


python "/home/be/winebey/DEXSeq/dexseq_count.py" -s no -f bam "/home/be/winebey/ref/hg19/genes.gff" "/home/be/winebey/works/2016.02.22_RNAseq_bulk_hFK_WT/tophat_res/sample_I18-W011_UT/accepted_hits.bam" "/home/be/winebey/works/2016.02.22_RNAseq_bulk_hFK_WT/DEXSeq/sample_I18-W011_UT"

python "/home/be/winebey/DEXSeq/dexseq_count.py" -s no -f bam "/home/be/winebey/ref/hg19/genes.gff" "/home/be/winebey/works/2016.02.22_RNAseq_bulk_hFK_WT/tophat_res/sample_33__W014/accepted_hits.bam" "/home/be/winebey/works/2016.02.22_RNAseq_bulk_hFK_WT/DEXSeq/sample_33__W014"

python "/home/be/winebey/DEXSeq/dexseq_count.py" -s no -f bam "/home/be/winebey/ref/hg19/genes.gff" "/home/be/winebey/works/2016.02.22_RNAseq_bulk_hFK_WT/tophat_res/sample_34__W037/accepted_hits.bam" "/home/be/winebey/works/2016.02.22_RNAseq_bulk_hFK_WT/DEXSeq/sample_34__W037"
