# Supplementary material for: Characterization of alternative mRNA splicing in cultured cell populations representing progressive stages of human fetal kidney development
Source: Sci Rep. 2022 Nov 15;12:19548. doi: 10.1038/s41598-022-24147-z (PMC9666651; doi:10.1038/s41598-022-24147-z)
Supplement: Supplementary file 13 — Supplementary Information 13. [file 41598_2022_24147_MOESM13_ESM.zip › _Program/Data/DEXSeq/DEXSeq_res/sample_33__W014_WT14]

_ambiguous	483841
_ambiguous_readpair_position	0
_empty	18157000
_lowaqual	0
_notaligned	0
chr10_A1CF-:001	4
chr10_A1CF-:002	2
chr10_A1CF-:003	2
chr10_A1CF-:004	0
chr10_A1CF-:005	0
chr10_A1CF-:006	0
chr10_A1CF-:007	0
chr10_A1CF-:008	0
chr10_A1CF-:009	0
chr10_A1CF-:010	0
chr10_A1CF-:011	0
chr10_A1CF-:012	0
chr10_A1CF-:013	0
chr10_A1CF-:014	0
chr10_A1CF-:015	0
chr10_A1CF-:016	0
chr10_ABCC2+:001	2
chr10_ABCC2+:002	3
chr10_ABCC2+:003	0
chr10_ABCC2+:004	0
chr10_ABCC2+:005	0
chr10_ABCC2+:006	0
chr10_ABCC2+:007	1
chr10_ABCC2+:008	2
chr10_ABCC2+:009	0
chr10_ABCC2+:010	2
chr10_ABCC2+:011	2
chr10_ABCC2+:012	1
chr10_ABCC2+:013	0
chr10_ABCC2+:014	1
chr10_ABCC2+:015	1
chr10_ABCC2+:016	2
chr10_ABCC2+:017	1
chr10_ABCC2+:018	0
chr10_ABCC2+:019	3
chr10_ABCC2+:020	3
chr10_ABCC2+:021	1
chr10_ABCC2+:022	0
chr10_ABCC2+:023	2
chr10_ABCC2+:024	2
chr10_ABCC2+:025	4
chr10_ABCC2+:026	7
chr10_ABCC2+:027	6
chr10_ABCC2+:028	5
chr10_ABCC2+:029	2
chr10_ABCC2+:030	4
chr10_ABCC2+:031	5
chr10_ABCC2+:032	16
chr10_ABI1-:001	834
chr10_ABI1-:002	280
chr10_ABI1-:003	194
chr10_ABI1-:004	237
chr10_ABI1-:005	56
chr10_ABI1-:006	4
chr10_ABI1-:007	181
chr10_ABI1-:008	179
chr10_ABI1-:009	147
chr10_ABI1-:010	28
chr10_ABI1-:011	193
chr10_ABI1-:012	196
chr10_ABI1-:013	0
chr10_ABI1-:014	158
chr10_ABLIM1-:001	5751
chr10_ABLIM1-:002	151
chr10_ABLIM1-:003	64
chr10_ABLIM1-:004	99
chr10_ABLIM1-:005	135
chr10_ABLIM1-:006	222
chr10_ABLIM1-:007	213
chr10_ABLIM1-:008	254
chr10_ABLIM1-:009	178
chr10_ABLIM1-:010	13
chr10_ABLIM1-:011	269
chr10_ABLIM1-:012	153
chr10_ABLIM1-:013	279
chr10_ABLIM1-:014	167
chr10_ABLIM1-:015	1
chr10_ABLIM1-:016	180
chr10_ABLIM1-:017	224
chr10_ABLIM1-:018	236
chr10_ABLIM1-:019	5
chr10_ABLIM1-:020	13
chr10_ABLIM1-:021	12
chr10_ABLIM1-:022	13
chr10_ABLIM1-:023	8
chr10_ABLIM1-:024	0
chr10_ABLIM1-:025	0
chr10_ACADSB+:001	18
chr10_ACADSB+:002	55
chr10_ACADSB+:003	40
chr10_ACADSB+:004	42
chr10_ACADSB+:005	51
chr10_ACADSB+:006	47
chr10_ACADSB+:007	37
chr10_ACADSB+:008	37
chr10_ACADSB+:009	47
chr10_ACADSB+:010	56
chr10_ACADSB+:011	854
chr10_ACBD5-:001	824
chr10_ACBD5-:002	107
chr10_ACBD5-:003	92
chr10_ACBD5-:004	129
chr10_ACBD5-:005	151
chr10_ACBD5-:006	94
chr10_ACBD5-:007	129
chr10_ACBD5-:008	104
chr10_ACBD5-:009	103
chr10_ACBD5-:010	72
chr10_ACBD5-:011	95
chr10_ACBD5-:012	113
chr10_ACBD5-:013	38
chr10_ACBD5-:014	21
chr10_ACBD5-:015	27
chr10_ACBD5-:016	1
chr10_ACBD7-:001	847
chr10_ACBD7-:002	47
chr10_ACBD7-:003	67
chr10_ACBD7-:004	36
chr10_ACSL5+:001	0
chr10_ACSL5+:002	0
chr10_ACSL5+:003	5
chr10_ACSL5+:004	16
chr10_ACSL5+:005	15
chr10_ACSL5+:006	11
chr10_ACSL5+:007	10
chr10_ACSL5+:008	5
chr10_ACSL5+:009	5
chr10_ACSL5+:010	2
chr10_ACSL5+:011	2
chr10_ACSL5+:012	3
chr10_ACSL5+:013	2
chr10_ACSL5+:014	8
chr10_ACSL5+:015	4
chr10_ACSL5+:016	0
chr10_ACSL5+:017	1
chr10_ACSL5+:018	4
chr10_ACSL5+:019	12
chr10_ACSL5+:020	12
chr10_ACSL5+:021	8
chr10_ACSL5+:022	6
chr10_ACSL5+:023	16
chr10_ACSM6+:001	0
chr10_ACSM6+:002	0
chr10_ACSM6+:003	0
chr10_ACSM6+:004	0
chr10_ACSM6+:005	0
chr10_ACSM6+:006	0
chr10_ACSM6+:007	0
chr10_ACSM6+:008	0
chr10_ACSM6+:009	0
chr10_ACSM6+:010	0
chr10_ACSM6+:011	0
chr10_ACTA2-:001	0
chr10_ACTA2-:002	18
chr10_ACTA2-:003	0
chr10_ACTA2-:004	96
chr10_ACTA2-:005	101
chr10_ACTA2-:006	109
chr10_ACTA2-:007	143
chr10_ACTA2-:008	122
chr10_ACTA2-:009	28
chr10_ACTA2-:010	12
chr10_ACTA2-AS1+:001	1
chr10_ACTA2-AS1+:002	2
chr10_ACTA2-AS1+:003	5
chr10_ACTA2-AS1+:004	2
chr10_ACTA2-AS1+:005	6
chr10_ACTR1A-:001	3786
chr10_ACTR1A-:002	468
chr10_ACTR1A-:003	507
chr10_ACTR1A-:004	831
chr10_ACTR1A-:005	650
chr10_ACTR1A-:006	887
chr10_ACTR1A-:007	635
chr10_ACTR1A-:008	604
chr10_ACTR1A-:009	517
chr10_ACTR1A-:010	447
chr10_ACTR1A-:011	312
chr10_ACTR3BP5+:001	0
chr10_ADAM12-:001	169
chr10_ADAM12-:002	7
chr10_ADAM12-:003	6
chr10_ADAM12-:004	2
chr10_ADAM12-:005	7
chr10_ADAM12-:006	0
chr10_ADAM12-:007	0
chr10_ADAM12-:008	8
chr10_ADAM12-:009	4
chr10_ADAM12-:010	5
chr10_ADAM12-:011	5
chr10_ADAM12-:012	9
chr10_ADAM12-:013	5
chr10_ADAM12-:014	7
chr10_ADAM12-:015	4
chr10_ADAM12-:016	7
chr10_ADAM12-:017	17
chr10_ADAM12-:018	10
chr10_ADAM12-:019	8
chr10_ADAM12-:020	11
chr10_ADAM12-:021	6
chr10_ADAM12-:022	0
chr10_ADAM12-:023	3
chr10_ADAM12-:024	8
chr10_ADAM12-:025	7
chr10_ADAM12-:026	2
chr10_ADAM8-:001	132
chr10_ADAM8-:002	14
chr10_ADAM8-:003	6
chr10_ADAM8-:004	2
chr10_ADAM8-:005	5
chr10_ADAM8-:006	12
chr10_ADAM8-:007	4
chr10_ADAM8-:008	4
chr10_ADAM8-:009	14
chr10_ADAM8-:010	16
chr10_ADAM8-:011	34
chr10_ADAM8-:012	19
chr10_ADAM8-:013	6
chr10_ADAM8-:014	9
chr10_ADAM8-:015	14
chr10_ADAM8-:016	17
chr10_ADAM8-:017	8
chr10_ADAM8-:018	4
chr10_ADAM8-:019	10
chr10_ADAM8-:020	9
chr10_ADAM8-:021	10
chr10_ADAM8-:022	7
chr10_ADAM8-:023	4
chr10_ADAM8-:024	3
chr10_ADAM8-:025	0
chr10_ADAMTS14+:001	0
chr10_ADAMTS14+:002	0
chr10_ADAMTS14+:003	2
chr10_ADAMTS14+:004	0
chr10_ADAMTS14+:005	0
chr10_ADAMTS14+:006	0
chr10_ADAMTS14+:007	0
chr10_ADAMTS14+:008	0
chr10_ADAMTS14+:009	0
chr10_ADAMTS14+:010	0
chr10_ADAMTS14+:011	0
chr10_ADAMTS14+:012	3
chr10_ADAMTS14+:013	5
chr10_ADAMTS14+:014	1
chr10_ADAMTS14+:015	0
chr10_ADAMTS14+:016	0
chr10_ADAMTS14+:017	3
chr10_ADAMTS14+:018	4
chr10_ADAMTS14+:019	4
chr10_ADAMTS14+:020	5
chr10_ADAMTS14+:021	4
chr10_ADAMTS14+:022	6
chr10_ADAMTS14+:023	45
chr10_ADARB2-:001	7
chr10_ADARB2-:002	0
chr10_ADARB2-:003	0
chr10_ADARB2-:004	0
chr10_ADARB2-:005	0
chr10_ADARB2-:006	0
chr10_ADARB2-:007	0
chr10_ADARB2-:008	0
chr10_ADARB2-:009	0
chr10_ADARB2-:010	0
chr10_ADARB2-AS1+:001	3
chr10_ADARB2-AS1+:002	0
chr10_ADD3+:001	36
chr10_ADD3+:002	14
chr10_ADD3+:003	649
chr10_ADD3+:004	699
chr10_ADD3+:005	538
chr10_ADD3+:006	377
chr10_ADD3+:007	638
chr10_ADD3+:008	642
chr10_ADD3+:009	480
chr10_ADD3+:010	731
chr10_ADD3+:011	1066
chr10_ADD3+:012	720
chr10_ADD3+:013	672
chr10_ADD3+:014	771
chr10_ADD3+:015	511
chr10_ADD3+:016	5207
chr10_ADD3-AS1-:001	126
chr10_ADD3-AS1-:002	30
chr10_ADD3-AS1-:003	24
chr10_ADD3-AS1-:004	0
chr10_ADD3-AS1-:005	0
chr10_ADGRA1+:001	0
chr10_ADGRA1+:002	1
chr10_ADGRA1+:003	1
chr10_ADGRA1+:004	1
chr10_ADGRA1+:005	0
chr10_ADGRA1+:006	1
chr10_ADGRA1+:007	0
chr10_ADGRA1+:008	7
chr10_ADGRA1-AS1-:001	0
chr10_ADGRA1-AS1-:002	0
chr10_ADGRA1-AS1-:003	0
chr10_ADK+:001	23
chr10_ADK+:002	34
chr10_ADK+:003	105
chr10_ADK+:004	119
chr10_ADK+:005	165
chr10_ADK+:006	248
chr10_ADK+:007	186
chr10_ADK+:008	207
chr10_ADK+:009	129
chr10_ADK+:010	205
chr10_ADK+:011	194
chr10_ADK+:012	247
chr10_ADO+:001	1556
chr10_ADRA2A+:001	12
chr10_ADRB1+:001	12
chr10_AFAP1L2-:001	147
chr10_AFAP1L2-:002	33
chr10_AFAP1L2-:003	17
chr10_AFAP1L2-:004	63
chr10_AFAP1L2-:005	53
chr10_AFAP1L2-:006	47
chr10_AFAP1L2-:007	61
chr10_AFAP1L2-:008	44
chr10_AFAP1L2-:009	33
chr10_AFAP1L2-:010	30
chr10_AFAP1L2-:011	16
chr10_AFAP1L2-:012	17
chr10_AFAP1L2-:013	17
chr10_AFAP1L2-:014	15
chr10_AFAP1L2-:015	11
chr10_AFAP1L2-:016	20
chr10_AFAP1L2-:017	0
chr10_AFAP1L2-:018	19
chr10_AFAP1L2-:019	18
chr10_AFAP1L2-:020	13
chr10_AFAP1L2-:021	0
chr10_AGAP11++chr10_ADIRF+:001	4
chr10_AGAP11++chr10_ADIRF+:002	4
chr10_AGAP11++chr10_ADIRF+:003	30
chr10_AGAP11++chr10_ADIRF+:004	11
chr10_AGAP11++chr10_ADIRF+:005	2
chr10_AGAP11++chr10_ADIRF+:006	0
chr10_AGAP11++chr10_ADIRF+:007	1
chr10_AGAP11++chr10_ADIRF+:008	7
chr10_AGAP11++chr10_ADIRF+:009	10
chr10_AGAP11++chr10_ADIRF+:010	2
chr10_AGAP11++chr10_ADIRF+:011	6
chr10_AGAP11++chr10_ADIRF+:012	6
chr10_AGAP11++chr10_ADIRF+:013	4
chr10_AGAP11++chr10_ADIRF+:014	2
chr10_AGAP11++chr10_ADIRF+:015	5
chr10_AGAP11++chr10_ADIRF+:016	46
chr10_AGAP4-:001	194
chr10_AGAP4-:002	24
chr10_AGAP4-:003	26
chr10_AGAP4-:004	37
chr10_AGAP4-:005	25
chr10_AGAP4-:006	33
chr10_AGAP4-:007	47
chr10_AGAP4-:008	52
chr10_AGAP4-:009	6
chr10_AGAP4-:010	11
chr10_AGAP4-:011	6
chr10_AGAP4-:012	24
chr10_AGAP5-:001	198
chr10_AGAP5-:002	5
chr10_AGAP5-:003	4
chr10_AGAP5-:004	22
chr10_AGAP5-:005	20
chr10_AGAP5-:006	24
chr10_AGAP5-:007	21
chr10_AGAP5-:008	35
chr10_AGAP6+:001	95
chr10_AGAP6+:002	63
chr10_AGAP6+:003	57
chr10_AGAP6+:004	35
chr10_AGAP6+:005	59
chr10_AGAP6+:006	44
chr10_AGAP6+:007	52
chr10_AGAP6+:008	837
chr10_AGAP7P-:001	204
chr10_AGAP7P-:002	17
chr10_AGAP7P-:003	21
chr10_AGAP7P-:004	21
chr10_AGAP7P-:005	18
chr10_AGAP7P-:006	10
chr10_AGAP7P-:007	9
chr10_AGAP9+:001	1
chr10_AGAP9+:002	1
chr10_AGAP9+:003	0
chr10_AGAP9+:004	0
chr10_AGAP9+:005	1
chr10_AGAP9+:006	5
chr10_AGAP9+:007	7
chr10_AGAP9+:008	43
chr10_AGAP9-:001	0
chr10_AGAP9-:002	0
chr10_AGAP9-:003	0
chr10_AGAP9-:004	0
chr10_AGAP9-:005	0
chr10_AGAP9-:006	0
chr10_AGAP9-:007	0
chr10_AGAP9-:008	0
chr10_AIFM2-:001	212
chr10_AIFM2-:002	79
chr10_AIFM2-:003	84
chr10_AIFM2-:004	57
chr10_AIFM2-:005	55
chr10_AIFM2-:006	56
chr10_AIFM2-:007	54
chr10_AIFM2-:008	40
chr10_AIFM2-:009	3
chr10_AIFM2-:010	4
chr10_AKR1C1+:001	26
chr10_AKR1C1+:002	49
chr10_AKR1C1+:003	51
chr10_AKR1C1+:004	55
chr10_AKR1C1+:005	66
chr10_AKR1C1+:006	77
chr10_AKR1C1+:007	84
chr10_AKR1C1+:008	22
chr10_AKR1C1+:009	33
chr10_AKR1C2-:001	42
chr10_AKR1C2-:002	7
chr10_AKR1C2-:003	29
chr10_AKR1C2-:004	35
chr10_AKR1C2-:005	48
chr10_AKR1C2-:006	28
chr10_AKR1C2-:007	13
chr10_AKR1C2-:008	26
chr10_AKR1C2-:009	43
chr10_AKR1C2-:010	23
chr10_AKR1C2-:011	0
chr10_AKR1C2-:012	0
chr10_AKR1C3+:001	0
chr10_AKR1C3+:002	31
chr10_AKR1C3+:003	58
chr10_AKR1C3+:004	57
chr10_AKR1C3+:005	0
chr10_AKR1C3+:006	54
chr10_AKR1C3+:007	83
chr10_AKR1C3+:008	102
chr10_AKR1C3+:009	120
chr10_AKR1C3+:010	71
chr10_AKR1C3+:011	51
chr10_AKR1C4+:001	0
chr10_AKR1C4+:002	0
chr10_AKR1C4+:003	2
chr10_AKR1C4+:004	0
chr10_AKR1C4+:005	0
chr10_AKR1C4+:006	0
chr10_AKR1C4+:007	0
chr10_AKR1C4+:008	0
chr10_AKR1C4+:009	0
chr10_AKR1C6P-:001	0
chr10_AKR1C6P-:002	0
chr10_AKR1C6P-:003	0
chr10_AKR1C6P-:004	0
chr10_AKR1C6P-:005	0
chr10_AKR1C6P-:006	0
chr10_AKR1C6P-:007	0
chr10_AKR1C6P-:008	0
chr10_AKR1C6P-:009	0
chr10_AKR1C6P-:010	0
chr10_AKR1C6P-:011	0
chr10_AKR1C8P-:001	0
chr10_AKR1C8P-:002	0
chr10_AKR1C8P-:003	0
chr10_AKR1C8P-:004	0
chr10_AKR1C8P-:005	0
chr10_AKR1C8P-:006	0
chr10_AKR1C8P-:007	0
chr10_AKR1C8P-:008	0
chr10_AKR1E2+:001	2
chr10_AKR1E2+:002	2
chr10_AKR1E2+:003	17
chr10_AKR1E2+:004	10
chr10_AKR1E2+:005	20
chr10_AKR1E2+:006	8
chr10_AKR1E2+:007	3
chr10_AKR1E2+:008	3
chr10_AKR1E2+:009	8
chr10_AKR1E2+:010	7
chr10_AKR1E2+:011	2
chr10_AKR1E2+:012	15
chr10_ALDH18A1-:001	2072
chr10_ALDH18A1-:002	558
chr10_ALDH18A1-:003	757
chr10_ALDH18A1-:004	544
chr10_ALDH18A1-:005	694
chr10_ALDH18A1-:006	516
chr10_ALDH18A1-:007	630
chr10_ALDH18A1-:008	352
chr10_ALDH18A1-:009	272
chr10_ALDH18A1-:010	459
chr10_ALDH18A1-:011	489
chr10_ALDH18A1-:012	346
chr10_ALDH18A1-:013	152
chr10_ALDH18A1-:014	416
chr10_ALDH18A1-:015	371
chr10_ALDH18A1-:016	407
chr10_ALDH18A1-:017	543
chr10_ALDH18A1-:018	302
chr10_ALDH18A1-:019	102
chr10_ALOX5+:001	9
chr10_ALOX5+:002	41
chr10_ALOX5+:003	38
chr10_ALOX5+:004	34
chr10_ALOX5+:005	29
chr10_ALOX5+:006	35
chr10_ALOX5+:007	45
chr10_ALOX5+:008	47
chr10_ALOX5+:009	25
chr10_ALOX5+:010	23
chr10_ALOX5+:011	30
chr10_ALOX5+:012	23
chr10_ALOX5+:013	19
chr10_ALOX5+:014	19
chr10_ALOX5+:015	99
chr10_ANAPC16+:001	0
chr10_ANAPC16+:002	63
chr10_ANAPC16+:003	150
chr10_ANAPC16+:004	818
chr10_ANAPC16+:005	800
chr10_ANAPC16+:006	3258
chr10_ANK3-:001	249
chr10_ANK3-:002	42
chr10_ANK3-:003	114
chr10_ANK3-:004	52
chr10_ANK3-:005	81
chr10_ANK3-:006	22
chr10_ANK3-:007	31
chr10_ANK3-:008	33
chr10_ANK3-:009	6
chr10_ANK3-:010	38
chr10_ANK3-:011	0
chr10_ANK3-:012	43
chr10_ANK3-:013	46
chr10_ANK3-:014	55
chr10_ANK3-:015	18
chr10_ANK3-:016	31
chr10_ANK3-:017	58
chr10_ANK3-:018	49
chr10_ANK3-:019	54
chr10_ANK3-:020	36
chr10_ANK3-:021	29
chr10_ANK3-:022	44
chr10_ANK3-:023	71
chr10_ANK3-:024	3
chr10_ANK3-:025	7
chr10_ANK3-:026	7
chr10_ANK3-:027	8
chr10_ANK3-:028	7
chr10_ANK3-:029	6
chr10_ANK3-:030	4
chr10_ANK3-:031	8
chr10_ANK3-:032	6
chr10_ANK3-:033	4
chr10_ANK3-:034	2
chr10_ANK3-:035	3
chr10_ANK3-:036	7
chr10_ANK3-:037	15
chr10_ANK3-:038	15
chr10_ANK3-:039	4
chr10_ANK3-:040	1
chr10_ANK3-:041	4
chr10_ANK3-:042	6
chr10_ANK3-:043	2
chr10_ANK3-:044	2
chr10_ANK3-:045	3
chr10_ANK3-:046	7
chr10_ANK3-:047	2
chr10_ANK3-:048	4
chr10_ANK3-:049	2
chr10_ANK3-:050	4
chr10_ANKRD1-:001	22
chr10_ANKRD1-:002	7
chr10_ANKRD1-:003	15
chr10_ANKRD1-:004	8
chr10_ANKRD1-:005	5
chr10_ANKRD1-:006	8
chr10_ANKRD1-:007	14
chr10_ANKRD1-:008	9
chr10_ANKRD1-:009	2
chr10_ANKRD16-:001	147
chr10_ANKRD16-:002	9
chr10_ANKRD16-:003	78
chr10_ANKRD16-:004	56
chr10_ANKRD16-:005	97
chr10_ANKRD16-:006	89
chr10_ANKRD16-:007	64
chr10_ANKRD16-:008	111
chr10_ANKRD16-:009	14
chr10_ANKRD2+:001	0
chr10_ANKRD2+:002	2
chr10_ANKRD2+:003	0
chr10_ANKRD2+:004	0
chr10_ANKRD2+:005	0
chr10_ANKRD2+:006	0
chr10_ANKRD2+:007	0
chr10_ANKRD2+:008	0
chr10_ANKRD2+:009	4
chr10_ANKRD22-:001	10
chr10_ANKRD22-:002	4
chr10_ANKRD22-:003	4
chr10_ANKRD22-:004	2
chr10_ANKRD22-:005	3
chr10_ANKRD22-:006	3
chr10_ANKRD26-:001	93
chr10_ANKRD26-:002	31
chr10_ANKRD26-:003	67
chr10_ANKRD26-:004	62
chr10_ANKRD26-:005	88
chr10_ANKRD26-:006	53
chr10_ANKRD26-:007	45
chr10_ANKRD26-:008	38
chr10_ANKRD26-:009	33
chr10_ANKRD26-:010	53
chr10_ANKRD26-:011	199
chr10_ANKRD26-:012	42
chr10_ANKRD26-:013	54
chr10_ANKRD26-:014	36
chr10_ANKRD26-:015	20
chr10_ANKRD26-:016	11
chr10_ANKRD26-:017	36
chr10_ANKRD26-:018	9
chr10_ANKRD26-:019	48
chr10_ANKRD26-:020	36
chr10_ANKRD26-:021	40
chr10_ANKRD26-:022	31
chr10_ANKRD26-:023	35
chr10_ANKRD26-:024	26
chr10_ANKRD26-:025	21
chr10_ANKRD26-:026	38
chr10_ANKRD26-:027	66
chr10_ANKRD26-:028	35
chr10_ANKRD26-:029	35
chr10_ANKRD26-:030	20
chr10_ANKRD26-:031	22
chr10_ANKRD26-:032	25
chr10_ANKRD26-:033	54
chr10_ANKRD26-:034	50
chr10_ANKRD26-:035	36
chr10_ANKRD30A+:001	0
chr10_ANKRD30A+:002	0
chr10_ANKRD30A+:003	0
chr10_ANKRD30A+:004	0
chr10_ANKRD30A+:005	0
chr10_ANKRD30A+:006	0
chr10_ANKRD30A+:007	0
chr10_ANKRD30A+:008	0
chr10_ANKRD30A+:009	0
chr10_ANKRD30A+:010	0
chr10_ANKRD30A+:011	0
chr10_ANKRD30A+:012	0
chr10_ANKRD30A+:013	0
chr10_ANKRD30A+:014	0
chr10_ANKRD30A+:015	0
chr10_ANKRD30A+:016	0
chr10_ANKRD30A+:017	0
chr10_ANKRD30A+:018	0
chr10_ANKRD30A+:019	0
chr10_ANKRD30A+:020	0
chr10_ANKRD30A+:021	0
chr10_ANKRD30A+:022	0
chr10_ANKRD30A+:023	0
chr10_ANKRD30A+:024	0
chr10_ANKRD30A+:025	0
chr10_ANKRD30A+:026	0
chr10_ANKRD30A+:027	0
chr10_ANKRD30A+:028	0
chr10_ANKRD30A+:029	0
chr10_ANKRD30A+:030	0
chr10_ANKRD30A+:031	0
chr10_ANKRD30A+:032	0
chr10_ANKRD30A+:033	0
chr10_ANKRD30A+:034	0
chr10_ANKRD30A+:035	0
chr10_ANKRD30A+:036	0
chr10_ANKRD30BP3+:001	0
chr10_ANKRD30BP3+:002	0
chr10_ANKRD30BP3+:003	0
chr10_ANKRD30BP3+:004	1
chr10_ANKRD30BP3+:005	0
chr10_ANKRD30BP3+:006	0
chr10_ANKRD30BP3+:007	0
chr10_ANKRD30BP3+:008	0
chr10_ANTXRL+:001	1
chr10_ANTXRL+:002	0
chr10_ANTXRL+:003	1
chr10_ANTXRL+:004	0
chr10_ANTXRL+:005	0
chr10_ANTXRL+:006	0
chr10_ANTXRL+:007	0
chr10_ANTXRL+:008	0
chr10_ANTXRL+:009	0
chr10_ANTXRL+:010	0
chr10_ANTXRL+:011	0
chr10_ANTXRL+:012	0
chr10_ANTXRL+:013	0
chr10_ANTXRL+:014	0
chr10_ANTXRL+:015	0
chr10_ANTXRL+:016	0
chr10_ANTXRL+:017	0
chr10_ANTXRLP1-:001	0
chr10_ANTXRLP1-:002	0
chr10_ANTXRLP1-:003	0
chr10_ANTXRLP1-:004	0
chr10_ANTXRLP1-:005	0
chr10_ANXA11-:001	816
chr10_ANXA11-:002	595
chr10_ANXA11-:003	423
chr10_ANXA11-:004	514
chr10_ANXA11-:005	517
chr10_ANXA11-:006	381
chr10_ANXA11-:007	397
chr10_ANXA11-:008	428
chr10_ANXA11-:009	478
chr10_ANXA11-:010	496
chr10_ANXA11-:011	343
chr10_ANXA11-:012	420
chr10_ANXA11-:013	248
chr10_ANXA11-:014	0
chr10_ANXA11-:015	205
chr10_ANXA11-:016	89
chr10_ANXA11-:017	4
chr10_ANXA11-:018	7
chr10_ANXA11-:019	0
chr10_ANXA11-:020	71
chr10_ANXA11-:021	0
chr10_ANXA11-:022	0
chr10_ANXA2P3+:001	0
chr10_ANXA7-:001	885
chr10_ANXA7-:002	510
chr10_ANXA7-:003	441
chr10_ANXA7-:004	796
chr10_ANXA7-:005	864
chr10_ANXA7-:006	602
chr10_ANXA7-:007	536
chr10_ANXA7-:008	511
chr10_ANXA7-:009	1
chr10_ANXA7-:010	393
chr10_ANXA7-:011	429
chr10_ANXA7-:012	565
chr10_ANXA7-:013	203
chr10_ANXA7-:014	97
chr10_ANXA8+:001	1
chr10_ANXA8+:002	1
chr10_ANXA8+:003	0
chr10_ANXA8+:004	0
chr10_ANXA8+:005	0
chr10_ANXA8+:006	0
chr10_ANXA8+:007	0
chr10_ANXA8+:008	0
chr10_ANXA8+:009	0
chr10_ANXA8+:010	0
chr10_ANXA8+:011	0
chr10_ANXA8+:012	0
chr10_ANXA8+:013	0
chr10_ANXA8-:001	0
chr10_ANXA8-:002	0
chr10_ANXA8-:003	0
chr10_ANXA8-:004	0
chr10_ANXA8-:005	0
chr10_ANXA8-:006	0
chr10_ANXA8-:007	0
chr10_ANXA8-:008	0
chr10_ANXA8-:009	0
chr10_ANXA8-:010	0
chr10_ANXA8-:011	0
chr10_ANXA8-:012	0
chr10_ANXA8-:013	0
chr10_ANXA8L1+:001	0
chr10_ANXA8L1+:002	0
chr10_ANXA8L1+:003	0
chr10_ANXA8L1+:004	0
chr10_ANXA8L1+:005	0
chr10_ANXA8L1+:006	0
chr10_ANXA8L1+:007	0
chr10_ANXA8L1+:008	0
chr10_ANXA8L1+:009	0
chr10_ANXA8L1+:010	0
chr10_ANXA8L1+:011	0
chr10_ANXA8L1+:012	0
chr10_ANXA8L1+:013	0
chr10_AP3M1-:001	2810
chr10_AP3M1-:002	381
chr10_AP3M1-:003	448
chr10_AP3M1-:004	369
chr10_AP3M1-:005	255
chr10_AP3M1-:006	271
chr10_AP3M1-:007	302
chr10_AP3M1-:008	384
chr10_AP3M1-:009	108
chr10_AP3M1-:010	114
chr10_APBB1IP+:001	0
chr10_APBB1IP+:002	0
chr10_APBB1IP+:003	0
chr10_APBB1IP+:004	0
chr10_APBB1IP+:005	2
chr10_APBB1IP+:006	1
chr10_APBB1IP+:007	3
chr10_APBB1IP+:008	1
chr10_APBB1IP+:009	0
chr10_APBB1IP+:010	0
chr10_APBB1IP+:011	1
chr10_APBB1IP+:012	2
chr10_APBB1IP+:013	3
chr10_APBB1IP+:014	2
chr10_APBB1IP+:015	0
chr10_ARHGAP12-:001	749
chr10_ARHGAP12-:002	70
chr10_ARHGAP12-:003	62
chr10_ARHGAP12-:004	50
chr10_ARHGAP12-:005	49
chr10_ARHGAP12-:006	53
chr10_ARHGAP12-:007	71
chr10_ARHGAP12-:008	56
chr10_ARHGAP12-:009	46
chr10_ARHGAP12-:010	44
chr10_ARHGAP12-:011	40
chr10_ARHGAP12-:012	7
chr10_ARHGAP12-:013	34
chr10_ARHGAP12-:014	68
chr10_ARHGAP12-:015	56
chr10_ARHGAP12-:016	59
chr10_ARHGAP12-:017	110
chr10_ARHGAP12-:018	176
chr10_ARHGAP12-:019	12
chr10_ARHGAP12-:020	5
chr10_ARHGAP21-:001	1663
chr10_ARHGAP21-:002	83
chr10_ARHGAP21-:003	128
chr10_ARHGAP21-:004	90
chr10_ARHGAP21-:005	122
chr10_ARHGAP21-:006	94
chr10_ARHGAP21-:007	84
chr10_ARHGAP21-:008	80
chr10_ARHGAP21-:009	113
chr10_ARHGAP21-:010	112
chr10_ARHGAP21-:011	98
chr10_ARHGAP21-:012	60
chr10_ARHGAP21-:013	119
chr10_ARHGAP21-:014	75
chr10_ARHGAP21-:015	47
chr10_ARHGAP21-:016	94
chr10_ARHGAP21-:017	125
chr10_ARHGAP21-:018	516
chr10_ARHGAP21-:019	3
chr10_ARHGAP21-:020	18
chr10_ARHGAP21-:021	34
chr10_ARHGAP21-:022	44
chr10_ARHGAP21-:023	35
chr10_ARHGAP21-:024	54
chr10_ARHGAP21-:025	77
chr10_ARHGAP21-:026	4
chr10_ARHGAP22-:001	79
chr10_ARHGAP22-:002	21
chr10_ARHGAP22-:003	22
chr10_ARHGAP22-:004	23
chr10_ARHGAP22-:005	21
chr10_ARHGAP22-:006	24
chr10_ARHGAP22-:007	29
chr10_ARHGAP22-:008	3
chr10_ARHGAP22-:009	10
chr10_ARHGAP22-:010	0
chr10_ARHGAP22-:011	0
chr10_ARHGAP22-:012	2
chr10_ARHGAP22-:013	0
chr10_ARHGAP22-:014	0
chr10_ARHGAP22-:015	0
chr10_ARHGAP22-:016	0
chr10_ARID5B+:001	2
chr10_ARID5B+:002	16
chr10_ARID5B+:003	13
chr10_ARID5B+:004	10
chr10_ARID5B+:005	11
chr10_ARID5B+:006	32
chr10_ARID5B+:007	48
chr10_ARID5B+:008	21
chr10_ARID5B+:009	24
chr10_ARID5B+:010	34
chr10_ARID5B+:011	762
chr10_ARL3-:001	1823
chr10_ARL3-:002	1336
chr10_ARL3-:003	652
chr10_ARL3-:004	970
chr10_ARL3-:005	877
chr10_ARL3-:006	215
chr10_ARL5B+:001	55
chr10_ARL5B+:002	103
chr10_ARL5B+:003	226
chr10_ARL5B+:004	176
chr10_ARL5B+:005	223
chr10_ARL5B+:006	1769
chr10_ARMC3+:001	4
chr10_ARMC3+:002	9
chr10_ARMC3+:003	15
chr10_ARMC3+:004	19
chr10_ARMC3+:005	18
chr10_ARMC3+:006	22
chr10_ARMC3+:007	12
chr10_ARMC3+:008	17
chr10_ARMC3+:009	12
chr10_ARMC3+:010	15
chr10_ARMC3+:011	8
chr10_ARMC3+:012	9
chr10_ARMC3+:013	6
chr10_ARMC3+:014	1
chr10_ARMC3+:015	2
chr10_ARMC3+:016	1
chr10_ARMC3+:017	9
chr10_ARMC3+:018	6
chr10_ARMC3+:019	14
chr10_ARMC3+:020	12
chr10_ARMC3+:021	29
chr10_ARMC4-:001	13
chr10_ARMC4-:002	0
chr10_ARMC4-:003	10
chr10_ARMC4-:004	15
chr10_ARMC4-:005	16
chr10_ARMC4-:006	25
chr10_ARMC4-:007	18
chr10_ARMC4-:008	13
chr10_ARMC4-:009	21
chr10_ARMC4-:010	10
chr10_ARMC4-:011	6
chr10_ARMC4-:012	13
chr10_ARMC4-:013	18
chr10_ARMC4-:014	15
chr10_ARMC4-:015	8
chr10_ARMC4-:016	0
chr10_ARMC4-:017	12
chr10_ARMC4-:018	11
chr10_ARMC4-:019	11
chr10_ARMC4-:020	11
chr10_ARMC4-:021	16
chr10_ARMC4-:022	2
chr10_ARMC4-:023	0
chr10_ARMS2+:001	0
chr10_ARMS2+:002	1
chr10_ASAH2-:001	3
chr10_ASAH2-:002	4
chr10_ASAH2-:003	12
chr10_ASAH2-:004	33
chr10_ASAH2-:005	15
chr10_ASAH2-:006	0
chr10_ASAH2-:007	0
chr10_ASAH2-:008	0
chr10_ASAH2-:009	0
chr10_ASAH2-:010	0
chr10_ASAH2-:011	0
chr10_ASAH2-:012	0
chr10_ASAH2-:013	1
chr10_ASAH2-:014	2
chr10_ASAH2-:015	1
chr10_ASAH2-:016	0
chr10_ASAH2-:017	0
chr10_ASAH2-:018	0
chr10_ASAH2-:019	0
chr10_ASAH2-:020	0
chr10_ASAH2B+:001	13
chr10_ASAH2B+:002	25
chr10_ASAH2B+:003	6
chr10_ASAH2B+:004	12
chr10_ASAH2B+:005	7
chr10_ASAH2B+:006	1
chr10_ASB13-:001	1368
chr10_ASB13-:002	196
chr10_ASB13-:003	3
chr10_ASB13-:004	144
chr10_ASB13-:005	95
chr10_ASB13-:006	17
chr10_ASB13-:007	1
chr10_ASCC1-:001	671
chr10_ASCC1-:002	7
chr10_ASCC1-:003	17
chr10_ASCC1-:004	158
chr10_ASCC1-:005	190
chr10_ASCC1-:006	176
chr10_ASCC1-:007	226
chr10_ASCC1-:008	257
chr10_ASCC1-:009	159
chr10_ASCC1-:010	0
chr10_ASCC1-:011	171
chr10_ASCC1-:012	233
chr10_ASCC1-:013	15
chr10_ASCC1-:014	92
chr10_ASCC1-:015	21
chr10_ATAD1-:001	1429
chr10_ATAD1-:002	247
chr10_ATAD1-:003	195
chr10_ATAD1-:004	243
chr10_ATAD1-:005	287
chr10_ATAD1-:006	380
chr10_ATAD1-:007	293
chr10_ATAD1-:008	320
chr10_ATAD1-:009	415
chr10_ATAD1-:010	92
chr10_ATE1-:001	1077
chr10_ATE1-:002	111
chr10_ATE1-:003	96
chr10_ATE1-:004	125
chr10_ATE1-:005	58
chr10_ATE1-:006	51
chr10_ATE1-:007	42
chr10_ATE1-:008	145
chr10_ATE1-:009	164
chr10_ATE1-:010	85
chr10_ATE1-:011	72
chr10_ATE1-:012	61
chr10_ATE1-:013	38
chr10_ATE1-:014	2
chr10_ATE1-AS1+:001	0
chr10_ATE1-AS1+:002	17
chr10_ATOH7-:001	135
chr10_ATP5C1+:001	780
chr10_ATP5C1+:002	955
chr10_ATP5C1+:003	1965
chr10_ATP5C1+:004	2572
chr10_ATP5C1+:005	1659
chr10_ATP5C1+:006	1418
chr10_ATP5C1+:007	2186
chr10_ATP5C1+:008	1663
chr10_ATP5C1+:009	897
chr10_ATP5C1+:010	990
chr10_ATRNL1+:001	4
chr10_ATRNL1+:002	21
chr10_ATRNL1+:003	3
chr10_ATRNL1+:004	27
chr10_ATRNL1+:005	27
chr10_ATRNL1+:006	32
chr10_ATRNL1+:007	1
chr10_ATRNL1+:008	63
chr10_ATRNL1+:009	70
chr10_ATRNL1+:010	41
chr10_ATRNL1+:011	62
chr10_ATRNL1+:012	4
chr10_ATRNL1+:013	23
chr10_ATRNL1+:014	18
chr10_ATRNL1+:015	21
chr10_ATRNL1+:016	30
chr10_ATRNL1+:017	22
chr10_ATRNL1+:018	18
chr10_ATRNL1+:019	11
chr10_ATRNL1+:020	21
chr10_ATRNL1+:021	28
chr10_ATRNL1+:022	29
chr10_ATRNL1+:023	13
chr10_ATRNL1+:024	28
chr10_ATRNL1+:025	22
chr10_ATRNL1+:026	29
chr10_ATRNL1+:027	16
chr10_ATRNL1+:028	25
chr10_ATRNL1+:029	21
chr10_ATRNL1+:030	27
chr10_ATRNL1+:031	18
chr10_ATRNL1+:032	13
chr10_ATRNL1+:033	232
chr10_AVPI1-:001	169
chr10_AVPI1-:002	62
chr10_AVPI1-:003	27
chr10_BAG3+:001	229
chr10_BAG3+:002	336
chr10_BAG3+:003	462
chr10_BAG3+:004	1891
chr10_BAMBI+:001	146
chr10_BAMBI+:002	658
chr10_BAMBI+:003	1300
chr10_BBIP1-:001	346
chr10_BBIP1-:002	219
chr10_BBIP1-:003	41
chr10_BBIP1-:004	189
chr10_BBIP1-:005	0
chr10_BBIP1-:006	111
chr10_BCCIP+:001	555
chr10_BCCIP+:002	632
chr10_BCCIP+:003	686
chr10_BCCIP+:004	648
chr10_BCCIP+:005	977
chr10_BCCIP+:006	1165
chr10_BCCIP+:007	383
chr10_BCCIP+:008	453
chr10_BCCIP+:009	1098
chr10_BCCIP+:010	415
chr10_BEND3P3+:001	349
chr10_BEND7-:001	3
chr10_BEND7-:002	235
chr10_BEND7-:003	82
chr10_BEND7-:004	18
chr10_BEND7-:005	100
chr10_BEND7-:006	158
chr10_BEND7-:007	171
chr10_BEND7-:008	88
chr10_BEND7-:009	43
chr10_BEND7-:010	158
chr10_BEND7-:011	6
chr10_BEND7-:012	1
chr10_BICC1+:001	2
chr10_BICC1+:002	4
chr10_BICC1+:003	5
chr10_BICC1+:004	6
chr10_BICC1+:005	7
chr10_BICC1+:006	2
chr10_BICC1+:007	1
chr10_BICC1+:008	14
chr10_BICC1+:009	8
chr10_BICC1+:010	18
chr10_BICC1+:011	14
chr10_BICC1+:012	8
chr10_BICC1+:013	9
chr10_BICC1+:014	10
chr10_BICC1+:015	20
chr10_BICC1+:016	14
chr10_BICC1+:017	17
chr10_BICC1+:018	16
chr10_BICC1+:019	23
chr10_BICC1+:020	11
chr10_BICC1+:021	101
chr10_BLNK-:001	16
chr10_BLNK-:002	17
chr10_BLNK-:003	11
chr10_BLNK-:004	6
chr10_BLNK-:005	4
chr10_BLNK-:006	15
chr10_BLNK-:007	5
chr10_BLNK-:008	5
chr10_BLNK-:009	6
chr10_BLNK-:010	3
chr10_BLNK-:011	6
chr10_BLNK-:012	5
chr10_BLNK-:013	7
chr10_BLNK-:014	3
chr10_BLNK-:015	4
chr10_BLNK-:016	4
chr10_BLNK-:017	0
chr10_BLNK-:018	5
chr10_BLNK-:019	8
chr10_BLNK-:020	7
chr10_BLNK-:021	0
chr10_BLOC1S2-:001	1151
chr10_BLOC1S2-:002	155
chr10_BLOC1S2-:003	285
chr10_BLOC1S2-:004	292
chr10_BLOC1S2-:005	0
chr10_BLOC1S2-:006	222
chr10_BLOC1S2-:007	19
chr10_BLOC1S2-:008	15
chr10_BLOC1S2-:009	1
chr10_BLOC1S2-:010	0
chr10_BLOC1S2-:011	74
chr10_BMPR1A+:001	11
chr10_BMPR1A+:002	75
chr10_BMPR1A+:003	256
chr10_BMPR1A+:004	227
chr10_BMPR1A+:005	195
chr10_BMPR1A+:006	175
chr10_BMPR1A+:007	165
chr10_BMPR1A+:008	201
chr10_BMPR1A+:009	254
chr10_BMPR1A+:010	418
chr10_BMPR1A+:011	359
chr10_BMPR1A+:012	284
chr10_BMPR1A+:013	1511
chr10_BMS1+:001	21
chr10_BMS1+:002	177
chr10_BMS1+:003	242
chr10_BMS1+:004	143
chr10_BMS1+:005	265
chr10_BMS1+:006	223
chr10_BMS1+:007	203
chr10_BMS1+:008	264
chr10_BMS1+:009	278
chr10_BMS1+:010	902
chr10_BMS1+:011	144
chr10_BMS1+:012	258
chr10_BMS1+:013	241
chr10_BMS1+:014	275
chr10_BMS1+:015	393
chr10_BMS1+:016	386
chr10_BMS1+:017	369
chr10_BMS1+:018	178
chr10_BMS1+:019	219
chr10_BMS1+:020	331
chr10_BMS1+:021	414
chr10_BMS1+:022	493
chr10_BMS1+:023	1136
chr10_BMS1P21++chr10_MBL1P+:001	11
chr10_BMS1P21++chr10_MBL1P+:002	20
chr10_BMS1P21++chr10_MBL1P+:003	23
chr10_BMS1P21++chr10_MBL1P+:004	37
chr10_BMS1P21++chr10_MBL1P+:005	17
chr10_BMS1P21++chr10_MBL1P+:006	21
chr10_BMS1P21++chr10_MBL1P+:007	46
chr10_BMS1P21++chr10_MBL1P+:008	0
chr10_BMS1P4-:001	16
chr10_BMS1P4-:002	25
chr10_BMS1P4-:003	39
chr10_BMS1P4-:004	28
chr10_BMS1P4-:005	19
chr10_BMS1P4-:006	19
chr10_BMS1P4-:007	41
chr10_BMS1P4-:008	46
chr10_BMS1P4-:009	25
chr10_BMS1P4-:010	35
chr10_BMS1P4-:011	31
chr10_BMS1P4-:012	6
chr10_BMS1P5-:001	60
chr10_BMS1P5-:002	1
chr10_BMS1P5-:003	0
chr10_BMS1P5-:004	0
chr10_BMS1P5-:005	0
chr10_BMS1P5-:006	0
chr10_BMS1P5-:007	0
chr10_BMS1P5-:008	0
chr10_BMS1P5-:009	2
chr10_BMS1P5-:010	16
chr10_BMS1P5-:011	0
chr10_BMS1P5-:012	0
chr10_BMS1P5-:013	0
chr10_BMS1P5-:014	1
chr10_BMS1P5-:015	0
chr10_BMS1P5-:016	0
chr10_BMS1P5-:017	0
chr10_BMS1P5-:018	0
chr10_BMS1P6+:001	0
chr10_BMS1P6+:002	0
chr10_BMS1P6+:003	0
chr10_BMS1P6+:004	0
chr10_BMS1P6+:005	0
chr10_BMS1P6+:006	0
chr10_BMS1P6+:007	0
chr10_BMS1P6+:008	0
chr10_BMS1P6+:009	0
chr10_BMS1P6-:001	0
chr10_BMS1P6-:002	1
chr10_BMS1P6-:003	0
chr10_BMS1P6-:004	0
chr10_BMS1P6-:005	0
chr10_BMS1P6-:006	0
chr10_BMS1P6-:007	0
chr10_BMS1P6-:008	0
chr10_BMS1P6-:009	0
chr10_BNIP3-:001	1636
chr10_BNIP3-:002	956
chr10_BNIP3-:003	741
chr10_BNIP3-:004	592
chr10_BNIP3-:005	486
chr10_BNIP3-:006	100
chr10_BTAF1+:001	3
chr10_BTAF1+:002	32
chr10_BTAF1+:003	67
chr10_BTAF1+:004	97
chr10_BTAF1+:005	125
chr10_BTAF1+:006	135
chr10_BTAF1+:007	134
chr10_BTAF1+:008	101
chr10_BTAF1+:009	120
chr10_BTAF1+:010	132
chr10_BTAF1+:011	139
chr10_BTAF1+:012	98
chr10_BTAF1+:013	105
chr10_BTAF1+:014	113
chr10_BTAF1+:015	102
chr10_BTAF1+:016	113
chr10_BTAF1+:017	122
chr10_BTAF1+:018	142
chr10_BTAF1+:019	154
chr10_BTAF1+:020	262
chr10_BTAF1+:021	159
chr10_BTAF1+:022	134
chr10_BTAF1+:023	121
chr10_BTAF1+:024	180
chr10_BTAF1+:025	164
chr10_BTAF1+:026	134
chr10_BTAF1+:027	99
chr10_BTAF1+:028	193
chr10_BTAF1+:029	106
chr10_BTAF1+:030	105
chr10_BTAF1+:031	139
chr10_BTAF1+:032	145
chr10_BTAF1+:033	160
chr10_BTAF1+:034	209
chr10_BTAF1+:035	269
chr10_BTAF1+:036	237
chr10_BTAF1+:037	268
chr10_BTAF1+:038	956
chr10_BTBD16+:001	0
chr10_BTBD16+:002	0
chr10_BTBD16+:003	0
chr10_BTBD16+:004	0
chr10_BTBD16+:005	0
chr10_BTBD16+:006	0
chr10_BTBD16+:007	1
chr10_BTBD16+:008	1
chr10_BTBD16+:009	2
chr10_BTBD16+:010	4
chr10_BTBD16+:011	2
chr10_BTBD16+:012	3
chr10_BTBD16+:013	4
chr10_BTBD16+:014	2
chr10_BTBD16+:015	2
chr10_BTBD16+:016	1
chr10_BTRC+:001	12
chr10_BTRC+:002	27
chr10_BTRC+:003	36
chr10_BTRC+:004	53
chr10_BTRC+:005	94
chr10_BTRC+:006	83
chr10_BTRC+:007	44
chr10_BTRC+:008	64
chr10_BTRC+:009	61
chr10_BTRC+:010	90
chr10_BTRC+:011	59
chr10_BTRC+:012	62
chr10_BTRC+:013	48
chr10_BTRC+:014	101
chr10_BTRC+:015	987
chr10_BUB3+:001	243
chr10_BUB3+:002	814
chr10_BUB3+:003	500
chr10_BUB3+:004	746
chr10_BUB3+:005	789
chr10_BUB3+:006	711
chr10_BUB3+:007	732
chr10_BUB3+:008	1527
chr10_BUB3+:009	587
chr10_C10orf10-:001	430
chr10_C10orf10-:002	34
chr10_C10orf105-:001	12
chr10_C10orf105-:002	0
chr10_C10orf105-:003	0
chr10_C10orf107+:001	0
chr10_C10orf107+:002	10
chr10_C10orf107+:003	22
chr10_C10orf107+:004	22
chr10_C10orf107+:005	24
chr10_C10orf107+:006	12
chr10_C10orf107+:007	32
chr10_C10orf11+:001	5
chr10_C10orf11+:002	9
chr10_C10orf11+:003	0
chr10_C10orf11+:004	0
chr10_C10orf11+:005	0
chr10_C10orf11+:006	0
chr10_C10orf11+:007	42
chr10_C10orf11+:008	79
chr10_C10orf11+:009	54
chr10_C10orf11+:010	42
chr10_C10orf11+:011	41
chr10_C10orf111-:001	72
chr10_C10orf111-:002	1
chr10_C10orf113-:001	3
chr10_C10orf113-:002	1
chr10_C10orf113-:003	0
chr10_C10orf12+:001	133
chr10_C10orf120-:001	0
chr10_C10orf120-:002	0
chr10_C10orf120-:003	0
chr10_C10orf126+:001	0
chr10_C10orf126+:002	0
chr10_C10orf126+:003	0
chr10_C10orf126+:004	0
chr10_C10orf126+:005	0
chr10_C10orf128-:001	156
chr10_C10orf128-:002	4
chr10_C10orf128-:003	7
chr10_C10orf128-:004	2
chr10_C10orf128-:005	5
chr10_C10orf128-:006	10
chr10_C10orf128-:007	14
chr10_C10orf128-:008	8
chr10_C10orf128-:009	8
chr10_C10orf131+:001	9
chr10_C10orf131+:002	4
chr10_C10orf131+:003	4
chr10_C10orf131+:004	3
chr10_C10orf131+:005	2
chr10_C10orf131+:006	1
chr10_C10orf131+:007	1
chr10_C10orf131+:008	9
chr10_C10orf142+:001	2
chr10_C10orf142+:002	0
chr10_C10orf142+:003	6
chr10_C10orf2+:001	4
chr10_C10orf2+:002	477
chr10_C10orf2+:003	131
chr10_C10orf2+:004	92
chr10_C10orf2+:005	117
chr10_C10orf2+:006	14
chr10_C10orf2+:007	528
chr10_C10orf25-:001	0
chr10_C10orf25-:002	160
chr10_C10orf25-:003	21
chr10_C10orf25-:004	78
chr10_C10orf25-:005	33
chr10_C10orf25-:006	36
chr10_C10orf32++chr10_C10orf32-ASMT++chr10_AS3MT+:001	270
chr10_C10orf32++chr10_C10orf32-ASMT++chr10_AS3MT+:002	211
chr10_C10orf32++chr10_C10orf32-ASMT++chr10_AS3MT+:003	202
chr10_C10orf32++chr10_C10orf32-ASMT++chr10_AS3MT+:004	200
chr10_C10orf32++chr10_C10orf32-ASMT++chr10_AS3MT+:005	234
chr10_C10orf32++chr10_C10orf32-ASMT++chr10_AS3MT+:006	644
chr10_C10orf32++chr10_C10orf32-ASMT++chr10_AS3MT+:007	794
chr10_C10orf32++chr10_C10orf32-ASMT++chr10_AS3MT+:008	45
chr10_C10orf32++chr10_C10orf32-ASMT++chr10_AS3MT+:009	97
chr10_C10orf32++chr10_C10orf32-ASMT++chr10_AS3MT+:010	151
chr10_C10orf32++chr10_C10orf32-ASMT++chr10_AS3MT+:011	230
chr10_C10orf32++chr10_C10orf32-ASMT++chr10_AS3MT+:012	227
chr10_C10orf32++chr10_C10orf32-ASMT++chr10_AS3MT+:013	184
chr10_C10orf32++chr10_C10orf32-ASMT++chr10_AS3MT+:014	203
chr10_C10orf32++chr10_C10orf32-ASMT++chr10_AS3MT+:015	255
chr10_C10orf32++chr10_C10orf32-ASMT++chr10_AS3MT+:016	238
chr10_C10orf32++chr10_C10orf32-ASMT++chr10_AS3MT+:017	179
chr10_C10orf32++chr10_C10orf32-ASMT++chr10_AS3MT+:018	504
chr10_C10orf35+:001	61
chr10_C10orf35+:002	120
chr10_C10orf35+:003	209
chr10_C10orf35+:004	810
chr10_C10orf53+:001	0
chr10_C10orf53+:002	0
chr10_C10orf53+:003	0
chr10_C10orf53+:004	0
chr10_C10orf54-:001	39
chr10_C10orf54-:002	13
chr10_C10orf54-:003	6
chr10_C10orf54-:004	6
chr10_C10orf54-:005	4
chr10_C10orf54-:006	4
chr10_C10orf54-:007	1
chr10_C10orf55-:001	36
chr10_C10orf55-:002	1
chr10_C10orf55-:003	0
chr10_C10orf55-:004	0
chr10_C10orf55-:005	0
chr10_C10orf62+:001	2
chr10_C10orf67-:001	33
chr10_C10orf67-:002	14
chr10_C10orf67-:003	20
chr10_C10orf67-:004	14
chr10_C10orf67-:005	19
chr10_C10orf71+:001	0
chr10_C10orf71+:002	1
chr10_C10orf71+:003	71
chr10_C10orf71-AS1-:001	3
chr10_C10orf71-AS1-:002	0
chr10_C10orf76-:001	669
chr10_C10orf76-:002	98
chr10_C10orf76-:003	91
chr10_C10orf76-:004	78
chr10_C10orf76-:005	83
chr10_C10orf76-:006	55
chr10_C10orf76-:007	57
chr10_C10orf76-:008	37
chr10_C10orf76-:009	36
chr10_C10orf76-:010	39
chr10_C10orf76-:011	44
chr10_C10orf76-:012	60
chr10_C10orf76-:013	75
chr10_C10orf76-:014	54
chr10_C10orf76-:015	41
chr10_C10orf76-:016	34
chr10_C10orf76-:017	26
chr10_C10orf76-:018	29
chr10_C10orf76-:019	42
chr10_C10orf76-:020	65
chr10_C10orf76-:021	70
chr10_C10orf76-:022	71
chr10_C10orf76-:023	70
chr10_C10orf76-:024	44
chr10_C10orf76-:025	48
chr10_C10orf76-:026	16
chr10_C10orf82-:001	38
chr10_C10orf82-:002	33
chr10_C10orf82-:003	54
chr10_C10orf82-:004	14
chr10_C10orf82-:005	3
chr10_C10orf88-:001	309
chr10_C10orf88-:002	149
chr10_C10orf88-:003	84
chr10_C10orf88-:004	36
chr10_C10orf88-:005	63
chr10_C10orf88-:006	14
chr10_C10orf90-:001	0
chr10_C10orf90-:002	0
chr10_C10orf90-:003	0
chr10_C10orf90-:004	1
chr10_C10orf90-:005	2
chr10_C10orf90-:006	0
chr10_C10orf90-:007	5
chr10_C10orf90-:008	0
chr10_C10orf90-:009	0
chr10_C10orf91+:001	0
chr10_C10orf91+:002	0
chr10_C10orf91+:003	3
chr10_C10orf95-:001	4
chr10_C10orf95-:002	1
chr10_C10orf99+:001	0
chr10_C10orf99+:002	0
chr10_C10orf99+:003	0
chr10_C1QL3-:001	10
chr10_C1QL3-:002	0
chr10_CACNB2+:001	1
chr10_CACNB2+:002	1
chr10_CACNB2+:003	0
chr10_CACNB2+:004	2
chr10_CACNB2+:005	2
chr10_CACNB2+:006	0
chr10_CACNB2+:007	4
chr10_CACNB2+:008	7
chr10_CACNB2+:009	2
chr10_CACNB2+:010	1
chr10_CACNB2+:011	4
chr10_CACNB2+:012	10
chr10_CACNB2+:013	3
chr10_CACNB2+:014	1
chr10_CACNB2+:015	1
chr10_CACNB2+:016	3
chr10_CACNB2+:017	0
chr10_CACNB2+:018	7
chr10_CACNB2+:019	2
chr10_CACNB2+:020	8
chr10_CACNB2+:021	142
chr10_CACUL1-:001	3869
chr10_CACUL1-:002	117
chr10_CACUL1-:003	156
chr10_CACUL1-:004	143
chr10_CACUL1-:005	115
chr10_CACUL1-:006	87
chr10_CACUL1-:007	94
chr10_CACUL1-:008	75
chr10_CACUL1-:009	34
chr10_CALHM1-:001	34
chr10_CALHM1-:002	5
chr10_CALHM2-:001	278
chr10_CALHM2-:002	45
chr10_CALHM2-:003	289
chr10_CALHM2-:004	35
chr10_CALHM2-:005	15
chr10_CALHM2-:006	15
chr10_CALHM3-:001	0
chr10_CALHM3-:002	0
chr10_CALHM3-:003	0
chr10_CALML3+:001	4
chr10_CALML3-AS1-:001	13
chr10_CALML3-AS1-:002	0
chr10_CALML3-AS1-:003	0
chr10_CALML3-AS1-:004	0
chr10_CALML5-:001	7
chr10_CALY-:001	0
chr10_CALY-:002	2
chr10_CALY-:003	6
chr10_CALY-:004	9
chr10_CALY-:005	15
chr10_CALY-:006	5
chr10_CAMK1D+:001	11
chr10_CAMK1D+:002	39
chr10_CAMK1D+:003	57
chr10_CAMK1D+:004	78
chr10_CAMK1D+:005	61
chr10_CAMK1D+:006	55
chr10_CAMK1D+:007	61
chr10_CAMK1D+:008	42
chr10_CAMK1D+:009	46
chr10_CAMK1D+:010	53
chr10_CAMK1D+:011	43
chr10_CAMK1D+:012	1138
chr10_CAMK2G-:001	1940
chr10_CAMK2G-:002	264
chr10_CAMK2G-:003	176
chr10_CAMK2G-:004	209
chr10_CAMK2G-:005	81
chr10_CAMK2G-:006	164
chr10_CAMK2G-:007	133
chr10_CAMK2G-:008	92
chr10_CAMK2G-:009	97
chr10_CAMK2G-:010	5
chr10_CAMK2G-:011	117
chr10_CAMK2G-:012	7
chr10_CAMK2G-:013	144
chr10_CAMK2G-:014	176
chr10_CAMK2G-:015	195
chr10_CAMK2G-:016	134
chr10_CAMK2G-:017	117
chr10_CAMK2G-:018	200
chr10_CAMK2G-:019	198
chr10_CAMK2G-:020	225
chr10_CAMK2G-:021	186
chr10_CAMK2G-:022	213
chr10_CAMK2G-:023	153
chr10_CAMK2G-:024	46
chr10_CASC10-:001	182
chr10_CASC10-:002	22
chr10_CASC2+:001	3
chr10_CASC2+:002	12
chr10_CASC2+:003	11
chr10_CASC2+:004	15
chr10_CASC2+:005	2
chr10_CASC2+:006	58
chr10_CASP7+:001	31
chr10_CASP7+:002	13
chr10_CASP7+:003	4
chr10_CASP7+:004	8
chr10_CASP7+:005	100
chr10_CASP7+:006	0
chr10_CASP7+:007	2
chr10_CASP7+:008	128
chr10_CASP7+:009	124
chr10_CASP7+:010	85
chr10_CASP7+:011	98
chr10_CASP7+:012	5
chr10_CASP7+:013	155
chr10_CASP7+:014	876
chr10_CC2D2B+:001	0
chr10_CC2D2B+:002	0
chr10_CC2D2B+:003	2
chr10_CC2D2B+:004	0
chr10_CC2D2B+:005	8
chr10_CC2D2B+:006	1
chr10_CC2D2B+:007	0
chr10_CC2D2B+:008	0
chr10_CC2D2B+:009	4
chr10_CC2D2B+:010	0
chr10_CC2D2B+:011	0
chr10_CC2D2B+:012	4
chr10_CCAR1+:001	90
chr10_CCAR1+:002	18
chr10_CCAR1+:003	266
chr10_CCAR1+:004	405
chr10_CCAR1+:005	233
chr10_CCAR1+:006	275
chr10_CCAR1+:007	474
chr10_CCAR1+:008	327
chr10_CCAR1+:009	558
chr10_CCAR1+:010	450
chr10_CCAR1+:011	365
chr10_CCAR1+:012	395
chr10_CCAR1+:013	284
chr10_CCAR1+:014	483
chr10_CCAR1+:015	639
chr10_CCAR1+:016	429
chr10_CCAR1+:017	673
chr10_CCAR1+:018	703
chr10_CCAR1+:019	1474
chr10_CCAR1+:020	1503
chr10_CCAR1+:021	943
chr10_CCAR1+:022	769
chr10_CCAR1+:023	773
chr10_CCAR1+:024	1049
chr10_CCAR1+:025	895
chr10_CCAR1+:026	1018
chr10_CCDC172+:001	0
chr10_CCDC172+:002	0
chr10_CCDC172+:003	0
chr10_CCDC172+:004	0
chr10_CCDC172+:005	0
chr10_CCDC172+:006	0
chr10_CCDC172+:007	0
chr10_CCDC172+:008	0
chr10_CCDC172+:009	0
chr10_CCDC3-:001	3116
chr10_CCDC3-:002	459
chr10_CCDC3-:003	182
chr10_CCDC3-:004	3
chr10_CCDC3-:005	2
chr10_CCDC3-:006	4
chr10_CCDC3-:007	2
chr10_CCDC3-:008	4
chr10_CCDC6-:001	2247
chr10_CCDC6-:002	108
chr10_CCDC6-:003	110
chr10_CCDC6-:004	144
chr10_CCDC6-:005	161
chr10_CCDC6-:006	129
chr10_CCDC6-:007	125
chr10_CCDC6-:008	113
chr10_CCDC6-:009	59
chr10_CCDC7+:001	12
chr10_CCDC7+:002	13
chr10_CCDC7+:003	19
chr10_CCDC7+:004	6
chr10_CCDC7+:005	6
chr10_CCDC7+:006	3
chr10_CCDC7+:007	3
chr10_CCDC7+:008	3
chr10_CCDC7+:009	3
chr10_CCDC7+:010	5
chr10_CCDC7+:011	0
chr10_CCDC7+:012	37
chr10_CCDC7+:013	0
chr10_CCDC7+:014	0
chr10_CCDC7+:015	3
chr10_CCDC7+:016	1
chr10_CCDC7+:017	7
chr10_CCDC7+:018	8
chr10_CCDC7+:019	13
chr10_CCDC7+:020	2
chr10_CCDC7+:021	2
chr10_CCDC7+:022	3
chr10_CCDC7+:023	3
chr10_CCDC7+:024	8
chr10_CCDC7+:025	6
chr10_CCDC7+:026	0
chr10_CCDC7+:027	2
chr10_CCDC7+:028	3
chr10_CCDC7+:029	2
chr10_CCDC7+:030	3
chr10_CCDC7+:031	4
chr10_CCDC7+:032	7
chr10_CCDC7+:033	3
chr10_CCDC7+:034	0
chr10_CCDC7+:035	0
chr10_CCDC7+:036	0
chr10_CCDC7+:037	0
chr10_CCDC7+:038	0
chr10_CCDC7+:039	1
chr10_CCDC7+:040	4
chr10_CCDC7+:041	5
chr10_CCDC7+:042	8
chr10_CCDC7+:043	2
chr10_CCHE1-:001	55
chr10_CCNJ+:001	0
chr10_CCNJ+:002	21
chr10_CCNJ+:003	106
chr10_CCNJ+:004	182
chr10_CCNJ+:005	70
chr10_CCNJ+:006	57
chr10_CCNJ+:007	160
chr10_CCNJ+:008	1675
chr10_CCNY+:001	0
chr10_CCNY+:002	0
chr10_CCNY+:003	0
chr10_CCNY+:004	250
chr10_CCNY+:005	2
chr10_CCNY+:006	303
chr10_CCNY+:007	258
chr10_CCNY+:008	362
chr10_CCNY+:009	235
chr10_CCNY+:010	264
chr10_CCNY+:011	350
chr10_CCNY+:012	430
chr10_CCNY+:013	474
chr10_CCNY+:014	2934
chr10_CCNYL2-:001	323
chr10_CCNYL2-:002	45
chr10_CCNYL2-:003	40
chr10_CCNYL2-:004	12
chr10_CCNYL2-:005	6
chr10_CCNYL2-:006	18
chr10_CCNYL2-:007	20
chr10_CCNYL2-:008	30
chr10_CCNYL2-:009	48
chr10_CCSER2+:001	1
chr10_CCSER2+:002	303
chr10_CCSER2+:003	61
chr10_CCSER2+:004	2
chr10_CCSER2+:005	41
chr10_CCSER2+:006	1
chr10_CCSER2+:007	0
chr10_CCSER2+:008	65
chr10_CCSER2+:009	41
chr10_CCSER2+:010	22
chr10_CCSER2+:011	29
chr10_CCSER2+:012	49
chr10_CCSER2+:013	5
chr10_CCSER2+:014	1189
chr10_CDC123+:001	510
chr10_CDC123+:002	725
chr10_CDC123+:003	699
chr10_CDC123+:004	501
chr10_CDC123+:005	800
chr10_CDC123+:006	984
chr10_CDC123+:007	696
chr10_CDC123+:008	769
chr10_CDC123+:009	881
chr10_CDC123+:010	576
chr10_CDC123+:011	1245
chr10_CDC123+:012	1169
chr10_CDC123+:013	744
chr10_CDH23+:001	1
chr10_CDH23+:002	2
chr10_CDH23+:003	5
chr10_CDH23+:004	10
chr10_CDH23+:005	8
chr10_CDH23+:006	13
chr10_CDH23+:007	18
chr10_CDH23+:008	4
chr10_CDH23+:009	1
chr10_CDH23+:010	6
chr10_CDH23+:011	12
chr10_CDH23+:012	0
chr10_CDH23+:013	15
chr10_CDH23+:014	15
chr10_CDH23+:015	1
chr10_CDH23+:016	5
chr10_CDH23+:017	7
chr10_CDH23+:018	3
chr10_CDH23+:019	6
chr10_CDH23+:020	5
chr10_CDH23+:021	8
chr10_CDH23+:022	10
chr10_CDH23+:023	9
chr10_CDH23+:024	10
chr10_CDH23+:025	9
chr10_CDH23+:026	6
chr10_CDH23+:027	2
chr10_CDH23+:028	0
chr10_CDH23+:029	0
chr10_CDH23+:030	0
chr10_CDH23+:031	5
chr10_CDH23+:032	6
chr10_CDH23+:033	6
chr10_CDH23+:034	15
chr10_CDH23+:035	5
chr10_CDH23+:036	3
chr10_CDH23+:037	0
chr10_CDH23+:038	6
chr10_CDH23+:039	6
chr10_CDH23+:040	1
chr10_CDH23+:041	4
chr10_CDH23+:042	3
chr10_CDH23+:043	4
chr10_CDH23+:044	2
chr10_CDH23+:045	3
chr10_CDH23+:046	2
chr10_CDH23+:047	3
chr10_CDH23+:048	2
chr10_CDH23+:049	4
chr10_CDH23+:050	3
chr10_CDH23+:051	2
chr10_CDH23+:052	2
chr10_CDH23+:053	2
chr10_CDH23+:054	2
chr10_CDH23+:055	2
chr10_CDH23+:056	4
chr10_CDH23+:057	3
chr10_CDH23+:058	7
chr10_CDH23+:059	6
chr10_CDH23+:060	2
chr10_CDH23+:061	3
chr10_CDH23+:062	6
chr10_CDH23+:063	7
chr10_CDH23+:064	10
chr10_CDH23+:065	10
chr10_CDH23+:066	9
chr10_CDH23+:067	5
chr10_CDH23+:068	5
chr10_CDH23+:069	0
chr10_CDH23+:070	4
chr10_CDH23+:071	0
chr10_CDH23+:072	2
chr10_CDH23+:073	2
chr10_CDH23+:074	0
chr10_CDH23+:075	10
chr10_CDHR1+:001	0
chr10_CDHR1+:002	0
chr10_CDHR1+:003	0
chr10_CDHR1+:004	0
chr10_CDHR1+:005	0
chr10_CDHR1+:006	0
chr10_CDHR1+:007	1
chr10_CDHR1+:008	3
chr10_CDHR1+:009	3
chr10_CDHR1+:010	2
chr10_CDHR1+:011	4
chr10_CDHR1+:012	7
chr10_CDHR1+:013	7
chr10_CDHR1+:014	6
chr10_CDHR1+:015	5
chr10_CDHR1+:016	6
chr10_CDHR1+:017	59
chr10_CDHR1+:018	2
chr10_CDK1+:001	0
chr10_CDK1+:002	1
chr10_CDK1+:003	203
chr10_CDK1+:004	348
chr10_CDK1+:005	576
chr10_CDK1+:006	507
chr10_CDK1+:007	114
chr10_CDK1+:008	650
chr10_CDK1+:009	735
chr10_CDK1+:010	768
chr10_CDK1+:011	1309
chr10_CDNF-:001	85
chr10_CDNF-:002	37
chr10_CDNF-:003	26
chr10_CDNF-:004	3
chr10_CELF2+:001	0
chr10_CELF2+:002	0
chr10_CELF2+:003	0
chr10_CELF2+:004	6
chr10_CELF2+:005	7
chr10_CELF2+:006	5
chr10_CELF2+:007	6
chr10_CELF2+:008	3
chr10_CELF2+:009	4
chr10_CELF2+:010	7
chr10_CELF2+:011	11
chr10_CELF2+:012	16
chr10_CELF2+:013	9
chr10_CELF2+:014	3
chr10_CELF2+:015	25
chr10_CELF2+:016	14
chr10_CELF2+:017	11
chr10_CELF2+:018	0
chr10_CELF2+:019	73
chr10_CELF2+:020	105
chr10_CELF2-AS1-:001	4
chr10_CELF2-AS1-:002	0
chr10_CELF2-AS1-:003	0
chr10_CELF2-AS2-:001	0
chr10_CELF2-AS2-:002	0
chr10_CELF2-AS2-:003	0
chr10_CELF2-AS2-:004	0
chr10_CELF2-AS2-:005	0
chr10_CELF2-AS2-:006	0
chr10_CELF2-AS2-:007	0
chr10_CEP55+:001	0
chr10_CEP55+:002	9
chr10_CEP55+:003	50
chr10_CEP55+:004	155
chr10_CEP55+:005	300
chr10_CEP55+:006	124
chr10_CEP55+:007	192
chr10_CEP55+:008	344
chr10_CEP55+:009	162
chr10_CEP55+:010	212
chr10_CEP55+:011	767
chr10_CFAP43-:001	48
chr10_CFAP43-:002	26
chr10_CFAP43-:003	18
chr10_CFAP43-:004	31
chr10_CFAP43-:005	29
chr10_CFAP43-:006	15
chr10_CFAP43-:007	27
chr10_CFAP43-:008	19
chr10_CFAP43-:009	11
chr10_CFAP43-:010	21
chr10_CFAP43-:011	26
chr10_CFAP43-:012	30
chr10_CFAP43-:013	20
chr10_CFAP43-:014	20
chr10_CFAP43-:015	13
chr10_CFAP43-:016	21
chr10_CFAP43-:017	30
chr10_CFAP43-:018	32
chr10_CFAP43-:019	25
chr10_CFAP43-:020	18
chr10_CFAP43-:021	22
chr10_CFAP43-:022	23
chr10_CFAP43-:023	15
chr10_CFAP43-:024	25
chr10_CFAP43-:025	32
chr10_CFAP43-:026	18
chr10_CFAP43-:027	11
chr10_CFAP43-:028	24
chr10_CFAP43-:029	28
chr10_CFAP43-:030	25
chr10_CFAP43-:031	11
chr10_CFAP43-:032	7
chr10_CFAP43-:033	36
chr10_CFAP43-:034	41
chr10_CFAP43-:035	41
chr10_CFAP43-:036	29
chr10_CFAP43-:037	35
chr10_CFAP43-:038	3
chr10_CFAP46-:001	0
chr10_CFAP46-:002	0
chr10_CFAP46-:003	2
chr10_CFAP46-:004	0
chr10_CFAP46-:005	0
chr10_CFAP46-:006	0
chr10_CFAP46-:007	0
chr10_CFAP46-:008	0
chr10_CFAP46-:009	0
chr10_CFAP46-:010	0
chr10_CFAP46-:011	0
chr10_CFAP46-:012	0
chr10_CFAP46-:013	0
chr10_CFAP46-:014	0
chr10_CFAP46-:015	0
chr10_CFAP46-:016	0
chr10_CFAP46-:017	0
chr10_CFAP46-:018	1
chr10_CFAP46-:019	4
chr10_CFAP46-:020	3
chr10_CFAP46-:021	8
chr10_CFAP46-:022	2
chr10_CFAP46-:023	0
chr10_CFAP46-:024	0
chr10_CFAP46-:025	0
chr10_CFAP46-:026	0
chr10_CFAP46-:027	2
chr10_CFAP46-:028	2
chr10_CFAP46-:029	2
chr10_CFAP46-:030	1
chr10_CFAP46-:031	3
chr10_CFAP46-:032	3
[truncated: 254,035 more rows]
