# Supplementary material for: Characterization of alternative mRNA splicing in cultured cell populations representing progressive stages of human fetal kidney development
Source: Sci Rep. 2022 Nov 15;12:19548. doi: 10.1038/s41598-022-24147-z (PMC9666651; doi:10.1038/s41598-022-24147-z)
Supplement: Supplementary file 13 — Supplementary Information 13. [file 41598_2022_24147_MOESM13_ESM.zip › _Program/Data/DEXSeq/DEXSeq_res/sample_34__W037_WT37]

_ambiguous	453431
_ambiguous_readpair_position	0
_empty	11189058
_lowaqual	0
_notaligned	0
chr10_A1CF-:001	1
chr10_A1CF-:002	0
chr10_A1CF-:003	0
chr10_A1CF-:004	0
chr10_A1CF-:005	0
chr10_A1CF-:006	0
chr10_A1CF-:007	0
chr10_A1CF-:008	0
chr10_A1CF-:009	0
chr10_A1CF-:010	0
chr10_A1CF-:011	0
chr10_A1CF-:012	0
chr10_A1CF-:013	0
chr10_A1CF-:014	0
chr10_A1CF-:015	0
chr10_A1CF-:016	0
chr10_ABCC2+:001	0
chr10_ABCC2+:002	0
chr10_ABCC2+:003	0
chr10_ABCC2+:004	0
chr10_ABCC2+:005	0
chr10_ABCC2+:006	0
chr10_ABCC2+:007	0
chr10_ABCC2+:008	0
chr10_ABCC2+:009	0
chr10_ABCC2+:010	0
chr10_ABCC2+:011	0
chr10_ABCC2+:012	0
chr10_ABCC2+:013	0
chr10_ABCC2+:014	0
chr10_ABCC2+:015	0
chr10_ABCC2+:016	0
chr10_ABCC2+:017	1
chr10_ABCC2+:018	0
chr10_ABCC2+:019	0
chr10_ABCC2+:020	0
chr10_ABCC2+:021	0
chr10_ABCC2+:022	0
chr10_ABCC2+:023	4
chr10_ABCC2+:024	0
chr10_ABCC2+:025	2
chr10_ABCC2+:026	4
chr10_ABCC2+:027	2
chr10_ABCC2+:028	0
chr10_ABCC2+:029	0
chr10_ABCC2+:030	0
chr10_ABCC2+:031	0
chr10_ABCC2+:032	0
chr10_ABI1-:001	1188
chr10_ABI1-:002	484
chr10_ABI1-:003	294
chr10_ABI1-:004	434
chr10_ABI1-:005	129
chr10_ABI1-:006	30
chr10_ABI1-:007	305
chr10_ABI1-:008	365
chr10_ABI1-:009	301
chr10_ABI1-:010	109
chr10_ABI1-:011	318
chr10_ABI1-:012	335
chr10_ABI1-:013	4
chr10_ABI1-:014	266
chr10_ABLIM1-:001	1595
chr10_ABLIM1-:002	48
chr10_ABLIM1-:003	23
chr10_ABLIM1-:004	34
chr10_ABLIM1-:005	55
chr10_ABLIM1-:006	92
chr10_ABLIM1-:007	84
chr10_ABLIM1-:008	87
chr10_ABLIM1-:009	65
chr10_ABLIM1-:010	6
chr10_ABLIM1-:011	73
chr10_ABLIM1-:012	43
chr10_ABLIM1-:013	81
chr10_ABLIM1-:014	42
chr10_ABLIM1-:015	2
chr10_ABLIM1-:016	56
chr10_ABLIM1-:017	69
chr10_ABLIM1-:018	69
chr10_ABLIM1-:019	5
chr10_ABLIM1-:020	5
chr10_ABLIM1-:021	7
chr10_ABLIM1-:022	16
chr10_ABLIM1-:023	17
chr10_ABLIM1-:024	0
chr10_ABLIM1-:025	3
chr10_ACADSB+:001	20
chr10_ACADSB+:002	60
chr10_ACADSB+:003	54
chr10_ACADSB+:004	63
chr10_ACADSB+:005	37
chr10_ACADSB+:006	40
chr10_ACADSB+:007	43
chr10_ACADSB+:008	31
chr10_ACADSB+:009	37
chr10_ACADSB+:010	53
chr10_ACADSB+:011	551
chr10_ACBD5-:001	99
chr10_ACBD5-:002	17
chr10_ACBD5-:003	17
chr10_ACBD5-:004	35
chr10_ACBD5-:005	38
chr10_ACBD5-:006	20
chr10_ACBD5-:007	27
chr10_ACBD5-:008	15
chr10_ACBD5-:009	12
chr10_ACBD5-:010	7
chr10_ACBD5-:011	8
chr10_ACBD5-:012	23
chr10_ACBD5-:013	11
chr10_ACBD5-:014	2
chr10_ACBD5-:015	6
chr10_ACBD5-:016	5
chr10_ACBD7-:001	111
chr10_ACBD7-:002	8
chr10_ACBD7-:003	7
chr10_ACBD7-:004	3
chr10_ACSL5+:001	0
chr10_ACSL5+:002	0
chr10_ACSL5+:003	6
chr10_ACSL5+:004	7
chr10_ACSL5+:005	4
chr10_ACSL5+:006	10
chr10_ACSL5+:007	12
chr10_ACSL5+:008	16
chr10_ACSL5+:009	22
chr10_ACSL5+:010	6
chr10_ACSL5+:011	5
chr10_ACSL5+:012	6
chr10_ACSL5+:013	4
chr10_ACSL5+:014	12
chr10_ACSL5+:015	15
chr10_ACSL5+:016	9
chr10_ACSL5+:017	9
chr10_ACSL5+:018	8
chr10_ACSL5+:019	14
chr10_ACSL5+:020	21
chr10_ACSL5+:021	21
chr10_ACSL5+:022	22
chr10_ACSL5+:023	49
chr10_ACSM6+:001	0
chr10_ACSM6+:002	0
chr10_ACSM6+:003	0
chr10_ACSM6+:004	0
chr10_ACSM6+:005	0
chr10_ACSM6+:006	0
chr10_ACSM6+:007	0
chr10_ACSM6+:008	0
chr10_ACSM6+:009	0
chr10_ACSM6+:010	0
chr10_ACSM6+:011	0
chr10_ACTA2-:001	0
chr10_ACTA2-:002	10
chr10_ACTA2-:003	0
chr10_ACTA2-:004	65
chr10_ACTA2-:005	62
chr10_ACTA2-:006	97
chr10_ACTA2-:007	110
chr10_ACTA2-:008	88
chr10_ACTA2-:009	4
chr10_ACTA2-:010	52
chr10_ACTA2-AS1+:001	0
chr10_ACTA2-AS1+:002	0
chr10_ACTA2-AS1+:003	0
chr10_ACTA2-AS1+:004	0
chr10_ACTA2-AS1+:005	0
chr10_ACTR1A-:001	2542
chr10_ACTR1A-:002	327
chr10_ACTR1A-:003	343
chr10_ACTR1A-:004	538
chr10_ACTR1A-:005	435
chr10_ACTR1A-:006	615
chr10_ACTR1A-:007	463
chr10_ACTR1A-:008	529
chr10_ACTR1A-:009	465
chr10_ACTR1A-:010	392
chr10_ACTR1A-:011	264
chr10_ACTR3BP5+:001	0
chr10_ADAM12-:001	34
chr10_ADAM12-:002	9
chr10_ADAM12-:003	7
chr10_ADAM12-:004	1
chr10_ADAM12-:005	1
chr10_ADAM12-:006	0
chr10_ADAM12-:007	0
chr10_ADAM12-:008	1
chr10_ADAM12-:009	1
chr10_ADAM12-:010	2
chr10_ADAM12-:011	2
chr10_ADAM12-:012	2
chr10_ADAM12-:013	4
chr10_ADAM12-:014	6
chr10_ADAM12-:015	5
chr10_ADAM12-:016	2
chr10_ADAM12-:017	5
chr10_ADAM12-:018	2
chr10_ADAM12-:019	2
chr10_ADAM12-:020	1
chr10_ADAM12-:021	1
chr10_ADAM12-:022	0
chr10_ADAM12-:023	3
chr10_ADAM12-:024	4
chr10_ADAM12-:025	3
chr10_ADAM12-:026	1
chr10_ADAM8-:001	175
chr10_ADAM8-:002	43
chr10_ADAM8-:003	23
chr10_ADAM8-:004	18
chr10_ADAM8-:005	6
chr10_ADAM8-:006	15
chr10_ADAM8-:007	8
chr10_ADAM8-:008	18
chr10_ADAM8-:009	34
chr10_ADAM8-:010	32
chr10_ADAM8-:011	43
chr10_ADAM8-:012	16
chr10_ADAM8-:013	20
chr10_ADAM8-:014	25
chr10_ADAM8-:015	34
chr10_ADAM8-:016	55
chr10_ADAM8-:017	26
chr10_ADAM8-:018	17
chr10_ADAM8-:019	30
chr10_ADAM8-:020	19
chr10_ADAM8-:021	20
chr10_ADAM8-:022	13
chr10_ADAM8-:023	12
chr10_ADAM8-:024	12
chr10_ADAM8-:025	2
chr10_ADAMTS14+:001	0
chr10_ADAMTS14+:002	4
chr10_ADAMTS14+:003	3
chr10_ADAMTS14+:004	5
chr10_ADAMTS14+:005	3
chr10_ADAMTS14+:006	4
chr10_ADAMTS14+:007	0
chr10_ADAMTS14+:008	2
chr10_ADAMTS14+:009	1
chr10_ADAMTS14+:010	2
chr10_ADAMTS14+:011	6
chr10_ADAMTS14+:012	8
chr10_ADAMTS14+:013	4
chr10_ADAMTS14+:014	2
chr10_ADAMTS14+:015	5
chr10_ADAMTS14+:016	5
chr10_ADAMTS14+:017	9
chr10_ADAMTS14+:018	11
chr10_ADAMTS14+:019	5
chr10_ADAMTS14+:020	4
chr10_ADAMTS14+:021	11
chr10_ADAMTS14+:022	5
chr10_ADAMTS14+:023	59
chr10_ADARB2-:001	3
chr10_ADARB2-:002	0
chr10_ADARB2-:003	0
chr10_ADARB2-:004	0
chr10_ADARB2-:005	0
chr10_ADARB2-:006	2
chr10_ADARB2-:007	2
chr10_ADARB2-:008	3
chr10_ADARB2-:009	0
chr10_ADARB2-:010	0
chr10_ADARB2-AS1+:001	0
chr10_ADARB2-AS1+:002	0
chr10_ADD3+:001	8
chr10_ADD3+:002	20
chr10_ADD3+:003	329
chr10_ADD3+:004	338
chr10_ADD3+:005	261
chr10_ADD3+:006	174
chr10_ADD3+:007	329
chr10_ADD3+:008	318
chr10_ADD3+:009	225
chr10_ADD3+:010	312
chr10_ADD3+:011	494
chr10_ADD3+:012	274
chr10_ADD3+:013	259
chr10_ADD3+:014	263
chr10_ADD3+:015	49
chr10_ADD3+:016	1844
chr10_ADD3-AS1-:001	10
chr10_ADD3-AS1-:002	5
chr10_ADD3-AS1-:003	2
chr10_ADD3-AS1-:004	0
chr10_ADD3-AS1-:005	0
chr10_ADGRA1+:001	0
chr10_ADGRA1+:002	6
chr10_ADGRA1+:003	10
chr10_ADGRA1+:004	14
chr10_ADGRA1+:005	5
chr10_ADGRA1+:006	27
chr10_ADGRA1+:007	8
chr10_ADGRA1+:008	115
chr10_ADGRA1-AS1-:001	0
chr10_ADGRA1-AS1-:002	0
chr10_ADGRA1-AS1-:003	0
chr10_ADK+:001	26
chr10_ADK+:002	11
chr10_ADK+:003	65
chr10_ADK+:004	62
chr10_ADK+:005	64
chr10_ADK+:006	67
chr10_ADK+:007	47
chr10_ADK+:008	60
chr10_ADK+:009	32
chr10_ADK+:010	40
chr10_ADK+:011	37
chr10_ADK+:012	71
chr10_ADO+:001	749
chr10_ADRA2A+:001	3032
chr10_ADRB1+:001	327
chr10_AFAP1L2-:001	108
chr10_AFAP1L2-:002	35
chr10_AFAP1L2-:003	13
chr10_AFAP1L2-:004	44
chr10_AFAP1L2-:005	42
chr10_AFAP1L2-:006	28
chr10_AFAP1L2-:007	32
chr10_AFAP1L2-:008	21
chr10_AFAP1L2-:009	23
chr10_AFAP1L2-:010	39
chr10_AFAP1L2-:011	34
chr10_AFAP1L2-:012	17
chr10_AFAP1L2-:013	17
chr10_AFAP1L2-:014	24
chr10_AFAP1L2-:015	31
chr10_AFAP1L2-:016	26
chr10_AFAP1L2-:017	0
chr10_AFAP1L2-:018	24
chr10_AFAP1L2-:019	11
chr10_AFAP1L2-:020	10
chr10_AFAP1L2-:021	7
chr10_AGAP11++chr10_ADIRF+:001	3
chr10_AGAP11++chr10_ADIRF+:002	4
chr10_AGAP11++chr10_ADIRF+:003	8
chr10_AGAP11++chr10_ADIRF+:004	5
chr10_AGAP11++chr10_ADIRF+:005	1
chr10_AGAP11++chr10_ADIRF+:006	0
chr10_AGAP11++chr10_ADIRF+:007	0
chr10_AGAP11++chr10_ADIRF+:008	2
chr10_AGAP11++chr10_ADIRF+:009	3
chr10_AGAP11++chr10_ADIRF+:010	2
chr10_AGAP11++chr10_ADIRF+:011	2
chr10_AGAP11++chr10_ADIRF+:012	0
chr10_AGAP11++chr10_ADIRF+:013	1
chr10_AGAP11++chr10_ADIRF+:014	0
chr10_AGAP11++chr10_ADIRF+:015	0
chr10_AGAP11++chr10_ADIRF+:016	16
chr10_AGAP4-:001	197
chr10_AGAP4-:002	22
chr10_AGAP4-:003	25
chr10_AGAP4-:004	37
chr10_AGAP4-:005	17
chr10_AGAP4-:006	24
chr10_AGAP4-:007	35
chr10_AGAP4-:008	53
chr10_AGAP4-:009	4
chr10_AGAP4-:010	15
chr10_AGAP4-:011	4
chr10_AGAP4-:012	17
chr10_AGAP5-:001	147
chr10_AGAP5-:002	14
chr10_AGAP5-:003	21
chr10_AGAP5-:004	39
chr10_AGAP5-:005	29
chr10_AGAP5-:006	24
chr10_AGAP5-:007	12
chr10_AGAP5-:008	8
chr10_AGAP6+:001	75
chr10_AGAP6+:002	39
chr10_AGAP6+:003	41
chr10_AGAP6+:004	35
chr10_AGAP6+:005	71
chr10_AGAP6+:006	66
chr10_AGAP6+:007	63
chr10_AGAP6+:008	556
chr10_AGAP7P-:001	63
chr10_AGAP7P-:002	19
chr10_AGAP7P-:003	23
chr10_AGAP7P-:004	23
chr10_AGAP7P-:005	17
chr10_AGAP7P-:006	4
chr10_AGAP7P-:007	2
chr10_AGAP9+:001	0
chr10_AGAP9+:002	0
chr10_AGAP9+:003	0
chr10_AGAP9+:004	0
chr10_AGAP9+:005	0
chr10_AGAP9+:006	1
chr10_AGAP9+:007	6
chr10_AGAP9+:008	34
chr10_AGAP9-:001	0
chr10_AGAP9-:002	0
chr10_AGAP9-:003	0
chr10_AGAP9-:004	2
chr10_AGAP9-:005	2
chr10_AGAP9-:006	3
chr10_AGAP9-:007	3
chr10_AGAP9-:008	3
chr10_AIFM2-:001	315
chr10_AIFM2-:002	150
chr10_AIFM2-:003	133
chr10_AIFM2-:004	98
chr10_AIFM2-:005	88
chr10_AIFM2-:006	85
chr10_AIFM2-:007	102
chr10_AIFM2-:008	92
chr10_AIFM2-:009	13
chr10_AIFM2-:010	1
chr10_AKR1C1+:001	0
chr10_AKR1C1+:002	6
chr10_AKR1C1+:003	4
chr10_AKR1C1+:004	0
chr10_AKR1C1+:005	5
chr10_AKR1C1+:006	12
chr10_AKR1C1+:007	14
chr10_AKR1C1+:008	4
chr10_AKR1C1+:009	0
chr10_AKR1C2-:001	0
chr10_AKR1C2-:002	2
chr10_AKR1C2-:003	2
chr10_AKR1C2-:004	0
chr10_AKR1C2-:005	2
chr10_AKR1C2-:006	2
chr10_AKR1C2-:007	0
chr10_AKR1C2-:008	3
chr10_AKR1C2-:009	9
chr10_AKR1C2-:010	4
chr10_AKR1C2-:011	0
chr10_AKR1C2-:012	0
chr10_AKR1C3+:001	0
chr10_AKR1C3+:002	7
chr10_AKR1C3+:003	14
chr10_AKR1C3+:004	12
chr10_AKR1C3+:005	0
chr10_AKR1C3+:006	8
chr10_AKR1C3+:007	23
chr10_AKR1C3+:008	25
chr10_AKR1C3+:009	23
chr10_AKR1C3+:010	22
chr10_AKR1C3+:011	19
chr10_AKR1C4+:001	0
chr10_AKR1C4+:002	0
chr10_AKR1C4+:003	0
chr10_AKR1C4+:004	0
chr10_AKR1C4+:005	0
chr10_AKR1C4+:006	0
chr10_AKR1C4+:007	0
chr10_AKR1C4+:008	0
chr10_AKR1C4+:009	0
chr10_AKR1C6P-:001	0
chr10_AKR1C6P-:002	0
chr10_AKR1C6P-:003	0
chr10_AKR1C6P-:004	0
chr10_AKR1C6P-:005	0
chr10_AKR1C6P-:006	0
chr10_AKR1C6P-:007	0
chr10_AKR1C6P-:008	0
chr10_AKR1C6P-:009	0
chr10_AKR1C6P-:010	0
chr10_AKR1C6P-:011	0
chr10_AKR1C8P-:001	0
chr10_AKR1C8P-:002	0
chr10_AKR1C8P-:003	0
chr10_AKR1C8P-:004	0
chr10_AKR1C8P-:005	0
chr10_AKR1C8P-:006	0
chr10_AKR1C8P-:007	0
chr10_AKR1C8P-:008	0
chr10_AKR1E2+:001	0
chr10_AKR1E2+:002	0
chr10_AKR1E2+:003	6
chr10_AKR1E2+:004	2
chr10_AKR1E2+:005	2
chr10_AKR1E2+:006	4
chr10_AKR1E2+:007	2
chr10_AKR1E2+:008	4
chr10_AKR1E2+:009	6
chr10_AKR1E2+:010	5
chr10_AKR1E2+:011	1
chr10_AKR1E2+:012	9
chr10_ALDH18A1-:001	695
chr10_ALDH18A1-:002	216
chr10_ALDH18A1-:003	266
chr10_ALDH18A1-:004	197
chr10_ALDH18A1-:005	224
chr10_ALDH18A1-:006	158
chr10_ALDH18A1-:007	224
chr10_ALDH18A1-:008	146
chr10_ALDH18A1-:009	108
chr10_ALDH18A1-:010	134
chr10_ALDH18A1-:011	137
chr10_ALDH18A1-:012	105
chr10_ALDH18A1-:013	58
chr10_ALDH18A1-:014	133
chr10_ALDH18A1-:015	130
chr10_ALDH18A1-:016	176
chr10_ALDH18A1-:017	240
chr10_ALDH18A1-:018	148
chr10_ALDH18A1-:019	56
chr10_ALOX5+:001	0
chr10_ALOX5+:002	5
chr10_ALOX5+:003	6
chr10_ALOX5+:004	4
chr10_ALOX5+:005	3
chr10_ALOX5+:006	5
chr10_ALOX5+:007	3
chr10_ALOX5+:008	5
chr10_ALOX5+:009	6
chr10_ALOX5+:010	2
chr10_ALOX5+:011	0
chr10_ALOX5+:012	5
chr10_ALOX5+:013	5
chr10_ALOX5+:014	2
chr10_ALOX5+:015	10
chr10_ANAPC16+:001	0
chr10_ANAPC16+:002	28
chr10_ANAPC16+:003	99
chr10_ANAPC16+:004	352
chr10_ANAPC16+:005	297
chr10_ANAPC16+:006	1158
chr10_ANK3-:001	46
chr10_ANK3-:002	11
chr10_ANK3-:003	31
chr10_ANK3-:004	16
chr10_ANK3-:005	19
chr10_ANK3-:006	7
chr10_ANK3-:007	12
chr10_ANK3-:008	14
chr10_ANK3-:009	26
chr10_ANK3-:010	21
chr10_ANK3-:011	0
chr10_ANK3-:012	15
chr10_ANK3-:013	9
chr10_ANK3-:014	15
chr10_ANK3-:015	16
chr10_ANK3-:016	19
chr10_ANK3-:017	17
chr10_ANK3-:018	19
chr10_ANK3-:019	25
chr10_ANK3-:020	13
chr10_ANK3-:021	7
chr10_ANK3-:022	18
chr10_ANK3-:023	20
chr10_ANK3-:024	2
chr10_ANK3-:025	2
chr10_ANK3-:026	1
chr10_ANK3-:027	0
chr10_ANK3-:028	0
chr10_ANK3-:029	2
chr10_ANK3-:030	3
chr10_ANK3-:031	10
chr10_ANK3-:032	6
chr10_ANK3-:033	1
chr10_ANK3-:034	0
chr10_ANK3-:035	0
chr10_ANK3-:036	0
chr10_ANK3-:037	1
chr10_ANK3-:038	4
chr10_ANK3-:039	2
chr10_ANK3-:040	2
chr10_ANK3-:041	3
chr10_ANK3-:042	4
chr10_ANK3-:043	1
chr10_ANK3-:044	0
chr10_ANK3-:045	1
chr10_ANK3-:046	2
chr10_ANK3-:047	0
chr10_ANK3-:048	0
chr10_ANK3-:049	0
chr10_ANK3-:050	0
chr10_ANKRD1-:001	2
chr10_ANKRD1-:002	0
chr10_ANKRD1-:003	0
chr10_ANKRD1-:004	0
chr10_ANKRD1-:005	2
chr10_ANKRD1-:006	0
chr10_ANKRD1-:007	0
chr10_ANKRD1-:008	0
chr10_ANKRD1-:009	0
chr10_ANKRD16-:001	79
chr10_ANKRD16-:002	0
chr10_ANKRD16-:003	47
chr10_ANKRD16-:004	34
chr10_ANKRD16-:005	62
chr10_ANKRD16-:006	56
chr10_ANKRD16-:007	45
chr10_ANKRD16-:008	81
chr10_ANKRD16-:009	26
chr10_ANKRD2+:001	2
chr10_ANKRD2+:002	1
chr10_ANKRD2+:003	1
chr10_ANKRD2+:004	3
chr10_ANKRD2+:005	3
chr10_ANKRD2+:006	4
chr10_ANKRD2+:007	8
chr10_ANKRD2+:008	9
chr10_ANKRD2+:009	11
chr10_ANKRD22-:001	0
chr10_ANKRD22-:002	0
chr10_ANKRD22-:003	0
chr10_ANKRD22-:004	0
chr10_ANKRD22-:005	0
chr10_ANKRD22-:006	0
chr10_ANKRD26-:001	58
chr10_ANKRD26-:002	13
chr10_ANKRD26-:003	57
chr10_ANKRD26-:004	53
chr10_ANKRD26-:005	55
chr10_ANKRD26-:006	30
chr10_ANKRD26-:007	47
chr10_ANKRD26-:008	43
chr10_ANKRD26-:009	36
chr10_ANKRD26-:010	39
chr10_ANKRD26-:011	200
chr10_ANKRD26-:012	38
chr10_ANKRD26-:013	60
chr10_ANKRD26-:014	51
chr10_ANKRD26-:015	27
chr10_ANKRD26-:016	24
chr10_ANKRD26-:017	44
chr10_ANKRD26-:018	9
chr10_ANKRD26-:019	54
chr10_ANKRD26-:020	29
chr10_ANKRD26-:021	26
chr10_ANKRD26-:022	10
chr10_ANKRD26-:023	19
chr10_ANKRD26-:024	32
chr10_ANKRD26-:025	30
chr10_ANKRD26-:026	42
chr10_ANKRD26-:027	58
chr10_ANKRD26-:028	31
chr10_ANKRD26-:029	34
chr10_ANKRD26-:030	13
chr10_ANKRD26-:031	18
chr10_ANKRD26-:032	24
chr10_ANKRD26-:033	31
chr10_ANKRD26-:034	29
chr10_ANKRD26-:035	31
chr10_ANKRD30A+:001	0
chr10_ANKRD30A+:002	0
chr10_ANKRD30A+:003	0
chr10_ANKRD30A+:004	0
chr10_ANKRD30A+:005	0
chr10_ANKRD30A+:006	0
chr10_ANKRD30A+:007	0
chr10_ANKRD30A+:008	0
chr10_ANKRD30A+:009	0
chr10_ANKRD30A+:010	0
chr10_ANKRD30A+:011	0
chr10_ANKRD30A+:012	0
chr10_ANKRD30A+:013	0
chr10_ANKRD30A+:014	0
chr10_ANKRD30A+:015	0
chr10_ANKRD30A+:016	0
chr10_ANKRD30A+:017	0
chr10_ANKRD30A+:018	0
chr10_ANKRD30A+:019	0
chr10_ANKRD30A+:020	0
chr10_ANKRD30A+:021	0
chr10_ANKRD30A+:022	0
chr10_ANKRD30A+:023	0
chr10_ANKRD30A+:024	0
chr10_ANKRD30A+:025	0
chr10_ANKRD30A+:026	0
chr10_ANKRD30A+:027	0
chr10_ANKRD30A+:028	0
chr10_ANKRD30A+:029	0
chr10_ANKRD30A+:030	0
chr10_ANKRD30A+:031	0
chr10_ANKRD30A+:032	0
chr10_ANKRD30A+:033	0
chr10_ANKRD30A+:034	2
chr10_ANKRD30A+:035	0
chr10_ANKRD30A+:036	0
chr10_ANKRD30BP3+:001	0
chr10_ANKRD30BP3+:002	0
chr10_ANKRD30BP3+:003	0
chr10_ANKRD30BP3+:004	0
chr10_ANKRD30BP3+:005	0
chr10_ANKRD30BP3+:006	2
chr10_ANKRD30BP3+:007	0
chr10_ANKRD30BP3+:008	0
chr10_ANTXRL+:001	0
chr10_ANTXRL+:002	0
chr10_ANTXRL+:003	0
chr10_ANTXRL+:004	0
chr10_ANTXRL+:005	0
chr10_ANTXRL+:006	0
chr10_ANTXRL+:007	0
chr10_ANTXRL+:008	0
chr10_ANTXRL+:009	0
chr10_ANTXRL+:010	0
chr10_ANTXRL+:011	0
chr10_ANTXRL+:012	0
chr10_ANTXRL+:013	0
chr10_ANTXRL+:014	0
chr10_ANTXRL+:015	0
chr10_ANTXRL+:016	0
chr10_ANTXRL+:017	0
chr10_ANTXRLP1-:001	0
chr10_ANTXRLP1-:002	0
chr10_ANTXRLP1-:003	0
chr10_ANTXRLP1-:004	0
chr10_ANTXRLP1-:005	0
chr10_ANXA11-:001	446
chr10_ANXA11-:002	321
chr10_ANXA11-:003	254
chr10_ANXA11-:004	293
chr10_ANXA11-:005	258
chr10_ANXA11-:006	213
chr10_ANXA11-:007	261
chr10_ANXA11-:008	286
chr10_ANXA11-:009	272
chr10_ANXA11-:010	258
chr10_ANXA11-:011	208
chr10_ANXA11-:012	399
chr10_ANXA11-:013	211
chr10_ANXA11-:014	0
chr10_ANXA11-:015	151
chr10_ANXA11-:016	48
chr10_ANXA11-:017	0
chr10_ANXA11-:018	2
chr10_ANXA11-:019	0
chr10_ANXA11-:020	43
chr10_ANXA11-:021	0
chr10_ANXA11-:022	0
chr10_ANXA2P3+:001	5
chr10_ANXA7-:001	380
chr10_ANXA7-:002	231
chr10_ANXA7-:003	217
chr10_ANXA7-:004	392
chr10_ANXA7-:005	411
chr10_ANXA7-:006	267
chr10_ANXA7-:007	225
chr10_ANXA7-:008	239
chr10_ANXA7-:009	4
chr10_ANXA7-:010	173
chr10_ANXA7-:011	200
chr10_ANXA7-:012	272
chr10_ANXA7-:013	113
chr10_ANXA7-:014	50
chr10_ANXA8+:001	0
chr10_ANXA8+:002	0
chr10_ANXA8+:003	0
chr10_ANXA8+:004	0
chr10_ANXA8+:005	0
chr10_ANXA8+:006	0
chr10_ANXA8+:007	0
chr10_ANXA8+:008	0
chr10_ANXA8+:009	0
chr10_ANXA8+:010	0
chr10_ANXA8+:011	0
chr10_ANXA8+:012	0
chr10_ANXA8+:013	0
chr10_ANXA8-:001	0
chr10_ANXA8-:002	0
chr10_ANXA8-:003	0
chr10_ANXA8-:004	0
chr10_ANXA8-:005	0
chr10_ANXA8-:006	0
chr10_ANXA8-:007	0
chr10_ANXA8-:008	0
chr10_ANXA8-:009	0
chr10_ANXA8-:010	0
chr10_ANXA8-:011	0
chr10_ANXA8-:012	0
chr10_ANXA8-:013	0
chr10_ANXA8L1+:001	0
chr10_ANXA8L1+:002	0
chr10_ANXA8L1+:003	0
chr10_ANXA8L1+:004	0
chr10_ANXA8L1+:005	0
chr10_ANXA8L1+:006	0
chr10_ANXA8L1+:007	0
chr10_ANXA8L1+:008	0
chr10_ANXA8L1+:009	0
chr10_ANXA8L1+:010	0
chr10_ANXA8L1+:011	0
chr10_ANXA8L1+:012	0
chr10_ANXA8L1+:013	0
chr10_AP3M1-:001	1208
chr10_AP3M1-:002	178
chr10_AP3M1-:003	207
chr10_AP3M1-:004	172
chr10_AP3M1-:005	121
chr10_AP3M1-:006	118
chr10_AP3M1-:007	148
chr10_AP3M1-:008	201
chr10_AP3M1-:009	86
chr10_AP3M1-:010	89
chr10_APBB1IP+:001	0
chr10_APBB1IP+:002	0
chr10_APBB1IP+:003	1
chr10_APBB1IP+:004	1
chr10_APBB1IP+:005	2
chr10_APBB1IP+:006	0
chr10_APBB1IP+:007	0
chr10_APBB1IP+:008	1
chr10_APBB1IP+:009	1
chr10_APBB1IP+:010	1
chr10_APBB1IP+:011	3
chr10_APBB1IP+:012	1
chr10_APBB1IP+:013	1
chr10_APBB1IP+:014	0
chr10_APBB1IP+:015	2
chr10_ARHGAP12-:001	900
chr10_ARHGAP12-:002	128
chr10_ARHGAP12-:003	137
chr10_ARHGAP12-:004	113
chr10_ARHGAP12-:005	105
chr10_ARHGAP12-:006	103
chr10_ARHGAP12-:007	138
chr10_ARHGAP12-:008	136
chr10_ARHGAP12-:009	134
chr10_ARHGAP12-:010	112
chr10_ARHGAP12-:011	75
chr10_ARHGAP12-:012	27
chr10_ARHGAP12-:013	69
chr10_ARHGAP12-:014	122
chr10_ARHGAP12-:015	102
chr10_ARHGAP12-:016	109
chr10_ARHGAP12-:017	205
chr10_ARHGAP12-:018	425
chr10_ARHGAP12-:019	35
chr10_ARHGAP12-:020	18
chr10_ARHGAP21-:001	8632
chr10_ARHGAP21-:002	517
chr10_ARHGAP21-:003	787
chr10_ARHGAP21-:004	530
chr10_ARHGAP21-:005	724
chr10_ARHGAP21-:006	538
chr10_ARHGAP21-:007	444
chr10_ARHGAP21-:008	458
chr10_ARHGAP21-:009	632
chr10_ARHGAP21-:010	722
chr10_ARHGAP21-:011	717
chr10_ARHGAP21-:012	447
chr10_ARHGAP21-:013	981
chr10_ARHGAP21-:014	613
chr10_ARHGAP21-:015	351
chr10_ARHGAP21-:016	561
chr10_ARHGAP21-:017	697
chr10_ARHGAP21-:018	3723
chr10_ARHGAP21-:019	30
chr10_ARHGAP21-:020	147
chr10_ARHGAP21-:021	245
chr10_ARHGAP21-:022	302
chr10_ARHGAP21-:023	282
chr10_ARHGAP21-:024	482
chr10_ARHGAP21-:025	781
chr10_ARHGAP21-:026	82
chr10_ARHGAP22-:001	36
chr10_ARHGAP22-:002	24
chr10_ARHGAP22-:003	7
chr10_ARHGAP22-:004	7
chr10_ARHGAP22-:005	4
chr10_ARHGAP22-:006	7
chr10_ARHGAP22-:007	6
chr10_ARHGAP22-:008	2
chr10_ARHGAP22-:009	3
chr10_ARHGAP22-:010	0
chr10_ARHGAP22-:011	0
chr10_ARHGAP22-:012	0
chr10_ARHGAP22-:013	0
chr10_ARHGAP22-:014	2
chr10_ARHGAP22-:015	0
chr10_ARHGAP22-:016	4
chr10_ARID5B+:001	6
chr10_ARID5B+:002	56
chr10_ARID5B+:003	61
chr10_ARID5B+:004	29
chr10_ARID5B+:005	28
chr10_ARID5B+:006	66
chr10_ARID5B+:007	85
chr10_ARID5B+:008	42
chr10_ARID5B+:009	45
chr10_ARID5B+:010	56
chr10_ARID5B+:011	1092
chr10_ARL3-:001	495
chr10_ARL3-:002	360
chr10_ARL3-:003	192
chr10_ARL3-:004	244
chr10_ARL3-:005	225
chr10_ARL3-:006	57
chr10_ARL5B+:001	88
chr10_ARL5B+:002	163
chr10_ARL5B+:003	357
chr10_ARL5B+:004	293
chr10_ARL5B+:005	405
chr10_ARL5B+:006	2920
chr10_ARMC3+:001	0
chr10_ARMC3+:002	0
chr10_ARMC3+:003	0
chr10_ARMC3+:004	0
chr10_ARMC3+:005	0
chr10_ARMC3+:006	0
chr10_ARMC3+:007	0
chr10_ARMC3+:008	0
chr10_ARMC3+:009	0
chr10_ARMC3+:010	0
chr10_ARMC3+:011	0
chr10_ARMC3+:012	0
chr10_ARMC3+:013	0
chr10_ARMC3+:014	0
chr10_ARMC3+:015	0
chr10_ARMC3+:016	0
chr10_ARMC3+:017	0
chr10_ARMC3+:018	0
chr10_ARMC3+:019	0
chr10_ARMC3+:020	0
chr10_ARMC3+:021	0
chr10_ARMC4-:001	9
chr10_ARMC4-:002	0
chr10_ARMC4-:003	11
chr10_ARMC4-:004	6
chr10_ARMC4-:005	3
chr10_ARMC4-:006	20
chr10_ARMC4-:007	10
chr10_ARMC4-:008	1
chr10_ARMC4-:009	5
chr10_ARMC4-:010	9
chr10_ARMC4-:011	9
chr10_ARMC4-:012	15
chr10_ARMC4-:013	8
chr10_ARMC4-:014	7
chr10_ARMC4-:015	7
chr10_ARMC4-:016	0
chr10_ARMC4-:017	6
chr10_ARMC4-:018	4
chr10_ARMC4-:019	4
chr10_ARMC4-:020	7
chr10_ARMC4-:021	22
chr10_ARMC4-:022	3
chr10_ARMC4-:023	8
chr10_ARMS2+:001	0
chr10_ARMS2+:002	2
chr10_ASAH2-:001	0
chr10_ASAH2-:002	0
chr10_ASAH2-:003	0
chr10_ASAH2-:004	0
chr10_ASAH2-:005	0
chr10_ASAH2-:006	0
chr10_ASAH2-:007	0
chr10_ASAH2-:008	0
chr10_ASAH2-:009	0
chr10_ASAH2-:010	0
chr10_ASAH2-:011	0
chr10_ASAH2-:012	0
chr10_ASAH2-:013	0
chr10_ASAH2-:014	0
chr10_ASAH2-:015	0
chr10_ASAH2-:016	0
chr10_ASAH2-:017	0
chr10_ASAH2-:018	0
chr10_ASAH2-:019	0
chr10_ASAH2-:020	0
chr10_ASAH2B+:001	10
chr10_ASAH2B+:002	22
chr10_ASAH2B+:003	7
chr10_ASAH2B+:004	17
chr10_ASAH2B+:005	5
chr10_ASAH2B+:006	1
chr10_ASB13-:001	89
chr10_ASB13-:002	12
chr10_ASB13-:003	0
chr10_ASB13-:004	8
chr10_ASB13-:005	4
chr10_ASB13-:006	0
chr10_ASB13-:007	0
chr10_ASCC1-:001	331
chr10_ASCC1-:002	4
chr10_ASCC1-:003	6
chr10_ASCC1-:004	85
chr10_ASCC1-:005	114
chr10_ASCC1-:006	98
chr10_ASCC1-:007	102
chr10_ASCC1-:008	141
chr10_ASCC1-:009	110
chr10_ASCC1-:010	0
chr10_ASCC1-:011	94
chr10_ASCC1-:012	96
chr10_ASCC1-:013	30
chr10_ASCC1-:014	16
chr10_ASCC1-:015	4
chr10_ATAD1-:001	690
chr10_ATAD1-:002	162
chr10_ATAD1-:003	109
chr10_ATAD1-:004	118
chr10_ATAD1-:005	123
chr10_ATAD1-:006	209
chr10_ATAD1-:007	150
chr10_ATAD1-:008	162
chr10_ATAD1-:009	175
chr10_ATAD1-:010	23
chr10_ATE1-:001	318
chr10_ATE1-:002	30
chr10_ATE1-:003	38
chr10_ATE1-:004	67
chr10_ATE1-:005	31
chr10_ATE1-:006	30
chr10_ATE1-:007	20
chr10_ATE1-:008	61
chr10_ATE1-:009	76
chr10_ATE1-:010	38
chr10_ATE1-:011	26
chr10_ATE1-:012	11
chr10_ATE1-:013	7
chr10_ATE1-:014	0
chr10_ATE1-AS1+:001	0
chr10_ATE1-AS1+:002	28
chr10_ATOH7-:001	4
chr10_ATP5C1+:001	426
chr10_ATP5C1+:002	498
chr10_ATP5C1+:003	1009
chr10_ATP5C1+:004	1333
chr10_ATP5C1+:005	828
chr10_ATP5C1+:006	630
chr10_ATP5C1+:007	1006
chr10_ATP5C1+:008	705
chr10_ATP5C1+:009	97
chr10_ATP5C1+:010	377
chr10_ATRNL1+:001	12
chr10_ATRNL1+:002	71
chr10_ATRNL1+:003	3
chr10_ATRNL1+:004	64
chr10_ATRNL1+:005	82
chr10_ATRNL1+:006	102
chr10_ATRNL1+:007	3
chr10_ATRNL1+:008	180
chr10_ATRNL1+:009	174
chr10_ATRNL1+:010	85
chr10_ATRNL1+:011	153
chr10_ATRNL1+:012	10
chr10_ATRNL1+:013	44
chr10_ATRNL1+:014	44
chr10_ATRNL1+:015	33
chr10_ATRNL1+:016	30
chr10_ATRNL1+:017	16
chr10_ATRNL1+:018	24
chr10_ATRNL1+:019	38
chr10_ATRNL1+:020	50
chr10_ATRNL1+:021	45
chr10_ATRNL1+:022	60
chr10_ATRNL1+:023	54
chr10_ATRNL1+:024	36
chr10_ATRNL1+:025	21
chr10_ATRNL1+:026	24
chr10_ATRNL1+:027	21
chr10_ATRNL1+:028	27
chr10_ATRNL1+:029	30
chr10_ATRNL1+:030	31
chr10_ATRNL1+:031	36
chr10_ATRNL1+:032	23
chr10_ATRNL1+:033	209
chr10_AVPI1-:001	816
chr10_AVPI1-:002	437
chr10_AVPI1-:003	248
chr10_BAG3+:001	2151
chr10_BAG3+:002	4261
chr10_BAG3+:003	5715
chr10_BAG3+:004	18169
chr10_BAMBI+:001	299
chr10_BAMBI+:002	1010
chr10_BAMBI+:003	1785
chr10_BBIP1-:001	264
chr10_BBIP1-:002	144
chr10_BBIP1-:003	22
chr10_BBIP1-:004	134
chr10_BBIP1-:005	5
chr10_BBIP1-:006	71
chr10_BCCIP+:001	219
chr10_BCCIP+:002	223
chr10_BCCIP+:003	233
chr10_BCCIP+:004	228
chr10_BCCIP+:005	367
chr10_BCCIP+:006	413
chr10_BCCIP+:007	157
chr10_BCCIP+:008	103
chr10_BCCIP+:009	278
chr10_BCCIP+:010	52
chr10_BEND3P3+:001	274
chr10_BEND7-:001	0
chr10_BEND7-:002	69
chr10_BEND7-:003	23
chr10_BEND7-:004	9
chr10_BEND7-:005	39
chr10_BEND7-:006	67
chr10_BEND7-:007	68
chr10_BEND7-:008	39
chr10_BEND7-:009	27
chr10_BEND7-:010	70
chr10_BEND7-:011	2
chr10_BEND7-:012	0
chr10_BICC1+:001	75
chr10_BICC1+:002	90
chr10_BICC1+:003	113
chr10_BICC1+:004	100
chr10_BICC1+:005	119
chr10_BICC1+:006	74
chr10_BICC1+:007	169
chr10_BICC1+:008	213
chr10_BICC1+:009	116
chr10_BICC1+:010	154
chr10_BICC1+:011	179
chr10_BICC1+:012	133
chr10_BICC1+:013	88
chr10_BICC1+:014	110
chr10_BICC1+:015	130
chr10_BICC1+:016	61
chr10_BICC1+:017	121
chr10_BICC1+:018	171
chr10_BICC1+:019	203
chr10_BICC1+:020	134
chr10_BICC1+:021	945
chr10_BLNK-:001	17
chr10_BLNK-:002	24
chr10_BLNK-:003	19
chr10_BLNK-:004	19
chr10_BLNK-:005	20
chr10_BLNK-:006	26
chr10_BLNK-:007	21
chr10_BLNK-:008	17
chr10_BLNK-:009	17
chr10_BLNK-:010	13
chr10_BLNK-:011	12
chr10_BLNK-:012	15
chr10_BLNK-:013	14
chr10_BLNK-:014	4
chr10_BLNK-:015	19
chr10_BLNK-:016	13
chr10_BLNK-:017	0
chr10_BLNK-:018	9
chr10_BLNK-:019	8
chr10_BLNK-:020	8
chr10_BLNK-:021	1
chr10_BLOC1S2-:001	1527
chr10_BLOC1S2-:002	207
chr10_BLOC1S2-:003	403
chr10_BLOC1S2-:004	431
chr10_BLOC1S2-:005	10
chr10_BLOC1S2-:006	353
chr10_BLOC1S2-:007	41
chr10_BLOC1S2-:008	30
chr10_BLOC1S2-:009	3
chr10_BLOC1S2-:010	2
chr10_BLOC1S2-:011	148
chr10_BMPR1A+:001	30
chr10_BMPR1A+:002	109
chr10_BMPR1A+:003	354
chr10_BMPR1A+:004	317
chr10_BMPR1A+:005	213
chr10_BMPR1A+:006	183
chr10_BMPR1A+:007	215
chr10_BMPR1A+:008	314
chr10_BMPR1A+:009	328
chr10_BMPR1A+:010	394
chr10_BMPR1A+:011	377
chr10_BMPR1A+:012	383
chr10_BMPR1A+:013	1642
chr10_BMS1+:001	30
chr10_BMS1+:002	165
chr10_BMS1+:003	213
chr10_BMS1+:004	124
chr10_BMS1+:005	207
chr10_BMS1+:006	167
chr10_BMS1+:007	138
chr10_BMS1+:008	221
chr10_BMS1+:009	197
chr10_BMS1+:010	712
chr10_BMS1+:011	133
chr10_BMS1+:012	234
chr10_BMS1+:013	196
chr10_BMS1+:014	185
chr10_BMS1+:015	269
chr10_BMS1+:016	291
chr10_BMS1+:017	288
chr10_BMS1+:018	114
chr10_BMS1+:019	140
chr10_BMS1+:020	255
chr10_BMS1+:021	331
chr10_BMS1+:022	299
chr10_BMS1+:023	659
chr10_BMS1P21++chr10_MBL1P+:001	0
chr10_BMS1P21++chr10_MBL1P+:002	0
chr10_BMS1P21++chr10_MBL1P+:003	0
chr10_BMS1P21++chr10_MBL1P+:004	2
chr10_BMS1P21++chr10_MBL1P+:005	0
chr10_BMS1P21++chr10_MBL1P+:006	0
chr10_BMS1P21++chr10_MBL1P+:007	6
chr10_BMS1P21++chr10_MBL1P+:008	0
chr10_BMS1P4-:001	7
chr10_BMS1P4-:002	19
chr10_BMS1P4-:003	29
chr10_BMS1P4-:004	20
chr10_BMS1P4-:005	22
chr10_BMS1P4-:006	29
chr10_BMS1P4-:007	34
chr10_BMS1P4-:008	29
chr10_BMS1P4-:009	12
chr10_BMS1P4-:010	30
chr10_BMS1P4-:011	23
chr10_BMS1P4-:012	17
chr10_BMS1P5-:001	109
chr10_BMS1P5-:002	4
chr10_BMS1P5-:003	0
chr10_BMS1P5-:004	0
chr10_BMS1P5-:005	0
chr10_BMS1P5-:006	1
chr10_BMS1P5-:007	1
chr10_BMS1P5-:008	0
chr10_BMS1P5-:009	1
chr10_BMS1P5-:010	23
chr10_BMS1P5-:011	3
chr10_BMS1P5-:012	0
chr10_BMS1P5-:013	1
chr10_BMS1P5-:014	0
chr10_BMS1P5-:015	0
chr10_BMS1P5-:016	2
chr10_BMS1P5-:017	0
chr10_BMS1P5-:018	0
chr10_BMS1P6+:001	0
chr10_BMS1P6+:002	0
chr10_BMS1P6+:003	4
chr10_BMS1P6+:004	6
chr10_BMS1P6+:005	3
chr10_BMS1P6+:006	0
chr10_BMS1P6+:007	0
chr10_BMS1P6+:008	0
chr10_BMS1P6+:009	0
chr10_BMS1P6-:001	0
chr10_BMS1P6-:002	0
chr10_BMS1P6-:003	0
chr10_BMS1P6-:004	0
chr10_BMS1P6-:005	1
chr10_BMS1P6-:006	1
chr10_BMS1P6-:007	1
chr10_BMS1P6-:008	0
chr10_BMS1P6-:009	0
chr10_BNIP3-:001	840
chr10_BNIP3-:002	503
chr10_BNIP3-:003	404
chr10_BNIP3-:004	334
chr10_BNIP3-:005	309
chr10_BNIP3-:006	95
chr10_BTAF1+:001	66
chr10_BTAF1+:002	228
chr10_BTAF1+:003	407
chr10_BTAF1+:004	514
chr10_BTAF1+:005	729
chr10_BTAF1+:006	798
chr10_BTAF1+:007	742
chr10_BTAF1+:008	573
chr10_BTAF1+:009	727
chr10_BTAF1+:010	689
chr10_BTAF1+:011	714
chr10_BTAF1+:012	517
chr10_BTAF1+:013	638
chr10_BTAF1+:014	652
chr10_BTAF1+:015	530
chr10_BTAF1+:016	571
chr10_BTAF1+:017	587
chr10_BTAF1+:018	620
chr10_BTAF1+:019	611
chr10_BTAF1+:020	1047
chr10_BTAF1+:021	638
chr10_BTAF1+:022	505
chr10_BTAF1+:023	414
chr10_BTAF1+:024	626
chr10_BTAF1+:025	537
chr10_BTAF1+:026	469
chr10_BTAF1+:027	478
chr10_BTAF1+:028	792
chr10_BTAF1+:029	421
chr10_BTAF1+:030	434
chr10_BTAF1+:031	504
chr10_BTAF1+:032	477
chr10_BTAF1+:033	556
chr10_BTAF1+:034	804
chr10_BTAF1+:035	946
chr10_BTAF1+:036	923
chr10_BTAF1+:037	993
chr10_BTAF1+:038	3020
chr10_BTBD16+:001	0
chr10_BTBD16+:002	0
chr10_BTBD16+:003	0
chr10_BTBD16+:004	0
chr10_BTBD16+:005	0
chr10_BTBD16+:006	0
chr10_BTBD16+:007	0
chr10_BTBD16+:008	0
chr10_BTBD16+:009	0
chr10_BTBD16+:010	0
chr10_BTBD16+:011	0
chr10_BTBD16+:012	0
chr10_BTBD16+:013	0
chr10_BTBD16+:014	0
chr10_BTBD16+:015	4
chr10_BTBD16+:016	0
chr10_BTRC+:001	15
chr10_BTRC+:002	21
chr10_BTRC+:003	28
chr10_BTRC+:004	41
chr10_BTRC+:005	64
chr10_BTRC+:006	46
chr10_BTRC+:007	17
chr10_BTRC+:008	21
chr10_BTRC+:009	34
chr10_BTRC+:010	67
chr10_BTRC+:011	53
chr10_BTRC+:012	54
chr10_BTRC+:013	32
chr10_BTRC+:014	53
chr10_BTRC+:015	409
chr10_BUB3+:001	230
chr10_BUB3+:002	766
chr10_BUB3+:003	451
chr10_BUB3+:004	565
chr10_BUB3+:005	599
chr10_BUB3+:006	574
chr10_BUB3+:007	610
chr10_BUB3+:008	1186
chr10_BUB3+:009	451
chr10_C10orf10-:001	584
chr10_C10orf10-:002	65
chr10_C10orf105-:001	306
chr10_C10orf105-:002	2
chr10_C10orf105-:003	0
chr10_C10orf107+:001	1
chr10_C10orf107+:002	2
chr10_C10orf107+:003	2
chr10_C10orf107+:004	0
chr10_C10orf107+:005	3
chr10_C10orf107+:006	3
chr10_C10orf107+:007	1
chr10_C10orf11+:001	0
chr10_C10orf11+:002	0
chr10_C10orf11+:003	0
chr10_C10orf11+:004	0
chr10_C10orf11+:005	0
chr10_C10orf11+:006	0
chr10_C10orf11+:007	6
chr10_C10orf11+:008	7
chr10_C10orf11+:009	10
chr10_C10orf11+:010	9
chr10_C10orf11+:011	9
chr10_C10orf111-:001	26
chr10_C10orf111-:002	2
chr10_C10orf113-:001	2
chr10_C10orf113-:002	0
chr10_C10orf113-:003	3
chr10_C10orf12+:001	119
chr10_C10orf120-:001	0
chr10_C10orf120-:002	0
chr10_C10orf120-:003	0
chr10_C10orf126+:001	0
chr10_C10orf126+:002	0
chr10_C10orf126+:003	0
chr10_C10orf126+:004	0
chr10_C10orf126+:005	0
chr10_C10orf128-:001	31
chr10_C10orf128-:002	4
chr10_C10orf128-:003	0
chr10_C10orf128-:004	1
chr10_C10orf128-:005	1
chr10_C10orf128-:006	2
chr10_C10orf128-:007	5
chr10_C10orf128-:008	5
chr10_C10orf128-:009	4
chr10_C10orf131+:001	4
chr10_C10orf131+:002	0
chr10_C10orf131+:003	0
chr10_C10orf131+:004	0
chr10_C10orf131+:005	0
chr10_C10orf131+:006	0
chr10_C10orf131+:007	0
chr10_C10orf131+:008	0
chr10_C10orf142+:001	0
chr10_C10orf142+:002	3
chr10_C10orf142+:003	10
chr10_C10orf2+:001	5
chr10_C10orf2+:002	397
chr10_C10orf2+:003	103
chr10_C10orf2+:004	28
chr10_C10orf2+:005	44
chr10_C10orf2+:006	3
chr10_C10orf2+:007	310
chr10_C10orf25-:001	0
chr10_C10orf25-:002	29
chr10_C10orf25-:003	7
chr10_C10orf25-:004	15
chr10_C10orf25-:005	8
chr10_C10orf25-:006	10
chr10_C10orf32++chr10_C10orf32-ASMT++chr10_AS3MT+:001	260
chr10_C10orf32++chr10_C10orf32-ASMT++chr10_AS3MT+:002	238
chr10_C10orf32++chr10_C10orf32-ASMT++chr10_AS3MT+:003	194
chr10_C10orf32++chr10_C10orf32-ASMT++chr10_AS3MT+:004	185
chr10_C10orf32++chr10_C10orf32-ASMT++chr10_AS3MT+:005	194
chr10_C10orf32++chr10_C10orf32-ASMT++chr10_AS3MT+:006	509
chr10_C10orf32++chr10_C10orf32-ASMT++chr10_AS3MT+:007	589
chr10_C10orf32++chr10_C10orf32-ASMT++chr10_AS3MT+:008	4
chr10_C10orf32++chr10_C10orf32-ASMT++chr10_AS3MT+:009	12
chr10_C10orf32++chr10_C10orf32-ASMT++chr10_AS3MT+:010	12
chr10_C10orf32++chr10_C10orf32-ASMT++chr10_AS3MT+:011	7
chr10_C10orf32++chr10_C10orf32-ASMT++chr10_AS3MT+:012	6
chr10_C10orf32++chr10_C10orf32-ASMT++chr10_AS3MT+:013	3
chr10_C10orf32++chr10_C10orf32-ASMT++chr10_AS3MT+:014	3
chr10_C10orf32++chr10_C10orf32-ASMT++chr10_AS3MT+:015	12
chr10_C10orf32++chr10_C10orf32-ASMT++chr10_AS3MT+:016	16
chr10_C10orf32++chr10_C10orf32-ASMT++chr10_AS3MT+:017	9
chr10_C10orf32++chr10_C10orf32-ASMT++chr10_AS3MT+:018	96
chr10_C10orf35+:001	0
chr10_C10orf35+:002	0
chr10_C10orf35+:003	0
chr10_C10orf35+:004	8
chr10_C10orf53+:001	0
chr10_C10orf53+:002	0
chr10_C10orf53+:003	0
chr10_C10orf53+:004	0
chr10_C10orf54-:001	287
chr10_C10orf54-:002	82
chr10_C10orf54-:003	42
chr10_C10orf54-:004	58
chr10_C10orf54-:005	31
chr10_C10orf54-:006	75
chr10_C10orf54-:007	8
chr10_C10orf55-:001	0
chr10_C10orf55-:002	0
chr10_C10orf55-:003	0
chr10_C10orf55-:004	0
chr10_C10orf55-:005	0
chr10_C10orf62+:001	0
chr10_C10orf67-:001	0
chr10_C10orf67-:002	0
chr10_C10orf67-:003	0
chr10_C10orf67-:004	0
chr10_C10orf67-:005	0
chr10_C10orf71+:001	0
chr10_C10orf71+:002	0
chr10_C10orf71+:003	1
chr10_C10orf71-AS1-:001	0
chr10_C10orf71-AS1-:002	0
chr10_C10orf76-:001	575
chr10_C10orf76-:002	99
chr10_C10orf76-:003	64
chr10_C10orf76-:004	58
chr10_C10orf76-:005	67
chr10_C10orf76-:006	60
chr10_C10orf76-:007	87
chr10_C10orf76-:008	69
chr10_C10orf76-:009	73
chr10_C10orf76-:010	56
chr10_C10orf76-:011	61
chr10_C10orf76-:012	67
chr10_C10orf76-:013	64
chr10_C10orf76-:014	47
chr10_C10orf76-:015	37
chr10_C10orf76-:016	35
chr10_C10orf76-:017	31
chr10_C10orf76-:018	32
chr10_C10orf76-:019	41
chr10_C10orf76-:020	38
chr10_C10orf76-:021	30
chr10_C10orf76-:022	48
chr10_C10orf76-:023	73
chr10_C10orf76-:024	52
chr10_C10orf76-:025	53
chr10_C10orf76-:026	21
chr10_C10orf82-:001	7
chr10_C10orf82-:002	21
chr10_C10orf82-:003	11
chr10_C10orf82-:004	12
chr10_C10orf82-:005	6
chr10_C10orf88-:001	74
chr10_C10orf88-:002	61
chr10_C10orf88-:003	35
chr10_C10orf88-:004	9
chr10_C10orf88-:005	14
chr10_C10orf88-:006	8
chr10_C10orf90-:001	0
chr10_C10orf90-:002	0
chr10_C10orf90-:003	0
chr10_C10orf90-:004	0
chr10_C10orf90-:005	0
chr10_C10orf90-:006	0
chr10_C10orf90-:007	0
chr10_C10orf90-:008	0
chr10_C10orf90-:009	0
chr10_C10orf91+:001	0
chr10_C10orf91+:002	0
chr10_C10orf91+:003	0
chr10_C10orf95-:001	0
chr10_C10orf95-:002	0
chr10_C10orf99+:001	0
chr10_C10orf99+:002	0
chr10_C10orf99+:003	0
chr10_C1QL3-:001	0
chr10_C1QL3-:002	0
chr10_CACNB2+:001	9
chr10_CACNB2+:002	13
chr10_CACNB2+:003	4
chr10_CACNB2+:004	27
chr10_CACNB2+:005	0
chr10_CACNB2+:006	0
chr10_CACNB2+:007	0
chr10_CACNB2+:008	39
chr10_CACNB2+:009	40
chr10_CACNB2+:010	44
chr10_CACNB2+:011	46
chr10_CACNB2+:012	40
chr10_CACNB2+:013	4
chr10_CACNB2+:014	2
chr10_CACNB2+:015	13
chr10_CACNB2+:016	17
chr10_CACNB2+:017	25
chr10_CACNB2+:018	43
chr10_CACNB2+:019	51
chr10_CACNB2+:020	101
chr10_CACNB2+:021	367
chr10_CACUL1-:001	2044
chr10_CACUL1-:002	68
chr10_CACUL1-:003	93
chr10_CACUL1-:004	115
chr10_CACUL1-:005	117
chr10_CACUL1-:006	83
chr10_CACUL1-:007	77
chr10_CACUL1-:008	75
chr10_CACUL1-:009	32
chr10_CALHM1-:001	0
chr10_CALHM1-:002	0
chr10_CALHM2-:001	112
chr10_CALHM2-:002	14
chr10_CALHM2-:003	131
chr10_CALHM2-:004	31
chr10_CALHM2-:005	6
chr10_CALHM2-:006	9
chr10_CALHM3-:001	2
chr10_CALHM3-:002	0
chr10_CALHM3-:003	0
chr10_CALML3+:001	0
chr10_CALML3-AS1-:001	0
chr10_CALML3-AS1-:002	0
chr10_CALML3-AS1-:003	0
chr10_CALML3-AS1-:004	0
chr10_CALML5-:001	0
chr10_CALY-:001	0
chr10_CALY-:002	0
chr10_CALY-:003	2
chr10_CALY-:004	3
chr10_CALY-:005	4
chr10_CALY-:006	1
chr10_CAMK1D+:001	62
chr10_CAMK1D+:002	148
chr10_CAMK1D+:003	139
chr10_CAMK1D+:004	196
chr10_CAMK1D+:005	150
chr10_CAMK1D+:006	121
chr10_CAMK1D+:007	148
chr10_CAMK1D+:008	123
chr10_CAMK1D+:009	132
chr10_CAMK1D+:010	175
chr10_CAMK1D+:011	99
chr10_CAMK1D+:012	2297
chr10_CAMK2G-:001	395
chr10_CAMK2G-:002	58
chr10_CAMK2G-:003	34
chr10_CAMK2G-:004	41
chr10_CAMK2G-:005	26
chr10_CAMK2G-:006	34
chr10_CAMK2G-:007	29
chr10_CAMK2G-:008	28
chr10_CAMK2G-:009	24
chr10_CAMK2G-:010	0
chr10_CAMK2G-:011	26
chr10_CAMK2G-:012	2
chr10_CAMK2G-:013	28
chr10_CAMK2G-:014	39
chr10_CAMK2G-:015	48
chr10_CAMK2G-:016	32
chr10_CAMK2G-:017	34
chr10_CAMK2G-:018	54
chr10_CAMK2G-:019	49
chr10_CAMK2G-:020	52
chr10_CAMK2G-:021	37
chr10_CAMK2G-:022	41
chr10_CAMK2G-:023	31
chr10_CAMK2G-:024	12
chr10_CASC10-:001	473
chr10_CASC10-:002	125
chr10_CASC2+:001	2
chr10_CASC2+:002	3
chr10_CASC2+:003	0
chr10_CASC2+:004	3
chr10_CASC2+:005	0
chr10_CASC2+:006	10
chr10_CASP7+:001	8
chr10_CASP7+:002	16
chr10_CASP7+:003	2
chr10_CASP7+:004	5
chr10_CASP7+:005	60
chr10_CASP7+:006	3
chr10_CASP7+:007	0
chr10_CASP7+:008	74
chr10_CASP7+:009	55
chr10_CASP7+:010	44
chr10_CASP7+:011	69
chr10_CASP7+:012	2
chr10_CASP7+:013	106
chr10_CASP7+:014	584
chr10_CC2D2B+:001	2
chr10_CC2D2B+:002	0
chr10_CC2D2B+:003	0
chr10_CC2D2B+:004	0
chr10_CC2D2B+:005	0
chr10_CC2D2B+:006	0
chr10_CC2D2B+:007	0
chr10_CC2D2B+:008	0
chr10_CC2D2B+:009	2
chr10_CC2D2B+:010	0
chr10_CC2D2B+:011	0
chr10_CC2D2B+:012	2
chr10_CCAR1+:001	76
chr10_CCAR1+:002	5
chr10_CCAR1+:003	203
chr10_CCAR1+:004	245
chr10_CCAR1+:005	122
chr10_CCAR1+:006	132
chr10_CCAR1+:007	242
chr10_CCAR1+:008	194
chr10_CCAR1+:009	311
chr10_CCAR1+:010	239
chr10_CCAR1+:011	219
chr10_CCAR1+:012	215
chr10_CCAR1+:013	147
chr10_CCAR1+:014	236
chr10_CCAR1+:015	285
chr10_CCAR1+:016	181
chr10_CCAR1+:017	374
chr10_CCAR1+:018	365
chr10_CCAR1+:019	343
chr10_CCAR1+:020	311
chr10_CCAR1+:021	241
chr10_CCAR1+:022	250
chr10_CCAR1+:023	272
chr10_CCAR1+:024	392
chr10_CCAR1+:025	310
chr10_CCAR1+:026	263
chr10_CCDC172+:001	0
chr10_CCDC172+:002	0
chr10_CCDC172+:003	0
chr10_CCDC172+:004	0
chr10_CCDC172+:005	0
chr10_CCDC172+:006	0
chr10_CCDC172+:007	0
chr10_CCDC172+:008	0
chr10_CCDC172+:009	0
chr10_CCDC3-:001	802
chr10_CCDC3-:002	113
chr10_CCDC3-:003	50
chr10_CCDC3-:004	4
chr10_CCDC3-:005	0
chr10_CCDC3-:006	0
chr10_CCDC3-:007	0
chr10_CCDC3-:008	0
chr10_CCDC6-:001	1574
chr10_CCDC6-:002	100
chr10_CCDC6-:003	93
chr10_CCDC6-:004	119
chr10_CCDC6-:005	133
chr10_CCDC6-:006	100
chr10_CCDC6-:007	115
chr10_CCDC6-:008	123
chr10_CCDC6-:009	88
chr10_CCDC7+:001	5
chr10_CCDC7+:002	10
chr10_CCDC7+:003	26
chr10_CCDC7+:004	11
chr10_CCDC7+:005	8
chr10_CCDC7+:006	5
chr10_CCDC7+:007	6
chr10_CCDC7+:008	6
chr10_CCDC7+:009	13
chr10_CCDC7+:010	10
chr10_CCDC7+:011	1
chr10_CCDC7+:012	14
chr10_CCDC7+:013	0
chr10_CCDC7+:014	3
chr10_CCDC7+:015	9
chr10_CCDC7+:016	8
chr10_CCDC7+:017	13
chr10_CCDC7+:018	13
chr10_CCDC7+:019	18
chr10_CCDC7+:020	2
chr10_CCDC7+:021	3
chr10_CCDC7+:022	12
chr10_CCDC7+:023	6
chr10_CCDC7+:024	6
chr10_CCDC7+:025	1
chr10_CCDC7+:026	2
chr10_CCDC7+:027	4
chr10_CCDC7+:028	12
chr10_CCDC7+:029	11
chr10_CCDC7+:030	6
chr10_CCDC7+:031	4
chr10_CCDC7+:032	12
chr10_CCDC7+:033	10
chr10_CCDC7+:034	6
chr10_CCDC7+:035	8
chr10_CCDC7+:036	2
chr10_CCDC7+:037	0
chr10_CCDC7+:038	1
chr10_CCDC7+:039	3
chr10_CCDC7+:040	4
chr10_CCDC7+:041	3
chr10_CCDC7+:042	7
chr10_CCDC7+:043	3
chr10_CCHE1-:001	27
chr10_CCNJ+:001	0
chr10_CCNJ+:002	21
chr10_CCNJ+:003	71
chr10_CCNJ+:004	102
chr10_CCNJ+:005	39
chr10_CCNJ+:006	31
chr10_CCNJ+:007	81
chr10_CCNJ+:008	650
chr10_CCNY+:001	0
chr10_CCNY+:002	0
chr10_CCNY+:003	0
chr10_CCNY+:004	154
chr10_CCNY+:005	0
chr10_CCNY+:006	236
chr10_CCNY+:007	191
chr10_CCNY+:008	251
chr10_CCNY+:009	122
chr10_CCNY+:010	131
chr10_CCNY+:011	197
chr10_CCNY+:012	252
chr10_CCNY+:013	276
chr10_CCNY+:014	1471
chr10_CCNYL2-:001	0
chr10_CCNYL2-:002	0
chr10_CCNYL2-:003	0
chr10_CCNYL2-:004	0
chr10_CCNYL2-:005	0
chr10_CCNYL2-:006	0
chr10_CCNYL2-:007	0
chr10_CCNYL2-:008	0
chr10_CCNYL2-:009	0
chr10_CCSER2+:001	5
chr10_CCSER2+:002	352
chr10_CCSER2+:003	59
chr10_CCSER2+:004	3
chr10_CCSER2+:005	26
chr10_CCSER2+:006	10
chr10_CCSER2+:007	2
chr10_CCSER2+:008	76
chr10_CCSER2+:009	77
chr10_CCSER2+:010	32
chr10_CCSER2+:011	43
chr10_CCSER2+:012	62
chr10_CCSER2+:013	18
chr10_CCSER2+:014	860
chr10_CDC123+:001	188
chr10_CDC123+:002	267
chr10_CDC123+:003	254
chr10_CDC123+:004	195
chr10_CDC123+:005	261
chr10_CDC123+:006	307
chr10_CDC123+:007	219
chr10_CDC123+:008	249
chr10_CDC123+:009	259
chr10_CDC123+:010	170
chr10_CDC123+:011	375
chr10_CDC123+:012	348
chr10_CDC123+:013	240
chr10_CDH23+:001	37
chr10_CDH23+:002	126
chr10_CDH23+:003	271
chr10_CDH23+:004	508
chr10_CDH23+:005	339
chr10_CDH23+:006	392
chr10_CDH23+:007	724
chr10_CDH23+:008	648
chr10_CDH23+:009	402
chr10_CDH23+:010	446
chr10_CDH23+:011	385
chr10_CDH23+:012	0
chr10_CDH23+:013	308
chr10_CDH23+:014	518
chr10_CDH23+:015	50
chr10_CDH23+:016	374
chr10_CDH23+:017	728
chr10_CDH23+:018	372
chr10_CDH23+:019	390
chr10_CDH23+:020	341
chr10_CDH23+:021	433
chr10_CDH23+:022	457
chr10_CDH23+:023	446
chr10_CDH23+:024	588
chr10_CDH23+:025	476
chr10_CDH23+:026	524
chr10_CDH23+:027	430
chr10_CDH23+:028	137
chr10_CDH23+:029	154
chr10_CDH23+:030	0
chr10_CDH23+:031	76
chr10_CDH23+:032	279
chr10_CDH23+:033	447
chr10_CDH23+:034	736
chr10_CDH23+:035	80
chr10_CDH23+:036	168
chr10_CDH23+:037	221
chr10_CDH23+:038	263
chr10_CDH23+:039	273
chr10_CDH23+:040	363
chr10_CDH23+:041	405
chr10_CDH23+:042	285
chr10_CDH23+:043	390
chr10_CDH23+:044	412
chr10_CDH23+:045	455
chr10_CDH23+:046	233
chr10_CDH23+:047	240
chr10_CDH23+:048	241
chr10_CDH23+:049	498
chr10_CDH23+:050	857
chr10_CDH23+:051	50
chr10_CDH23+:052	315
chr10_CDH23+:053	404
chr10_CDH23+:054	392
chr10_CDH23+:055	387
chr10_CDH23+:056	376
chr10_CDH23+:057	457
chr10_CDH23+:058	475
chr10_CDH23+:059	533
chr10_CDH23+:060	406
chr10_CDH23+:061	382
chr10_CDH23+:062	620
chr10_CDH23+:063	507
chr10_CDH23+:064	704
chr10_CDH23+:065	356
chr10_CDH23+:066	445
chr10_CDH23+:067	418
chr10_CDH23+:068	329
chr10_CDH23+:069	3
chr10_CDH23+:070	356
chr10_CDH23+:071	47
chr10_CDH23+:072	448
chr10_CDH23+:073	484
chr10_CDH23+:074	42
chr10_CDH23+:075	1516
chr10_CDHR1+:001	0
chr10_CDHR1+:002	0
chr10_CDHR1+:003	0
chr10_CDHR1+:004	0
chr10_CDHR1+:005	0
chr10_CDHR1+:006	0
chr10_CDHR1+:007	0
chr10_CDHR1+:008	1
chr10_CDHR1+:009	0
chr10_CDHR1+:010	0
chr10_CDHR1+:011	2
chr10_CDHR1+:012	0
chr10_CDHR1+:013	0
chr10_CDHR1+:014	0
chr10_CDHR1+:015	1
chr10_CDHR1+:016	10
chr10_CDHR1+:017	15
chr10_CDHR1+:018	0
chr10_CDK1+:001	0
chr10_CDK1+:002	0
chr10_CDK1+:003	53
chr10_CDK1+:004	103
chr10_CDK1+:005	166
chr10_CDK1+:006	113
chr10_CDK1+:007	74
chr10_CDK1+:008	137
chr10_CDK1+:009	159
chr10_CDK1+:010	157
chr10_CDK1+:011	221
chr10_CDNF-:001	38
chr10_CDNF-:002	5
chr10_CDNF-:003	10
chr10_CDNF-:004	3
chr10_CELF2+:001	0
chr10_CELF2+:002	49
chr10_CELF2+:003	4
chr10_CELF2+:004	158
chr10_CELF2+:005	111
chr10_CELF2+:006	107
chr10_CELF2+:007	164
chr10_CELF2+:008	114
chr10_CELF2+:009	161
chr10_CELF2+:010	103
chr10_CELF2+:011	171
chr10_CELF2+:012	159
chr10_CELF2+:013	31
chr10_CELF2+:014	7
chr10_CELF2+:015	142
chr10_CELF2+:016	161
chr10_CELF2+:017	236
chr10_CELF2+:018	64
chr10_CELF2+:019	1125
chr10_CELF2+:020	1032
chr10_CELF2-AS1-:001	58
chr10_CELF2-AS1-:002	15
chr10_CELF2-AS1-:003	0
chr10_CELF2-AS2-:001	1
chr10_CELF2-AS2-:002	3
chr10_CELF2-AS2-:003	0
chr10_CELF2-AS2-:004	0
chr10_CELF2-AS2-:005	0
chr10_CELF2-AS2-:006	2
chr10_CELF2-AS2-:007	0
chr10_CEP55+:001	0
chr10_CEP55+:002	5
chr10_CEP55+:003	10
chr10_CEP55+:004	14
chr10_CEP55+:005	27
chr10_CEP55+:006	14
chr10_CEP55+:007	37
chr10_CEP55+:008	58
chr10_CEP55+:009	18
chr10_CEP55+:010	20
chr10_CEP55+:011	66
chr10_CFAP43-:001	3
chr10_CFAP43-:002	1
chr10_CFAP43-:003	1
chr10_CFAP43-:004	1
chr10_CFAP43-:005	0
chr10_CFAP43-:006	0
chr10_CFAP43-:007	0
chr10_CFAP43-:008	0
chr10_CFAP43-:009	0
chr10_CFAP43-:010	0
chr10_CFAP43-:011	0
chr10_CFAP43-:012	0
chr10_CFAP43-:013	1
chr10_CFAP43-:014	2
chr10_CFAP43-:015	1
chr10_CFAP43-:016	2
chr10_CFAP43-:017	0
chr10_CFAP43-:018	0
chr10_CFAP43-:019	2
chr10_CFAP43-:020	2
chr10_CFAP43-:021	2
chr10_CFAP43-:022	0
chr10_CFAP43-:023	0
chr10_CFAP43-:024	0
chr10_CFAP43-:025	2
chr10_CFAP43-:026	1
chr10_CFAP43-:027	2
chr10_CFAP43-:028	1
chr10_CFAP43-:029	2
chr10_CFAP43-:030	1
chr10_CFAP43-:031	3
chr10_CFAP43-:032	1
chr10_CFAP43-:033	1
chr10_CFAP43-:034	2
chr10_CFAP43-:035	1
chr10_CFAP43-:036	1
chr10_CFAP43-:037	2
chr10_CFAP43-:038	0
chr10_CFAP46-:001	0
chr10_CFAP46-:002	0
chr10_CFAP46-:003	0
chr10_CFAP46-:004	0
chr10_CFAP46-:005	0
chr10_CFAP46-:006	0
chr10_CFAP46-:007	0
chr10_CFAP46-:008	0
chr10_CFAP46-:009	0
chr10_CFAP46-:010	0
chr10_CFAP46-:011	0
chr10_CFAP46-:012	0
chr10_CFAP46-:013	0
chr10_CFAP46-:014	0
chr10_CFAP46-:015	0
chr10_CFAP46-:016	0
chr10_CFAP46-:017	0
chr10_CFAP46-:018	0
chr10_CFAP46-:019	4
chr10_CFAP46-:020	2
chr10_CFAP46-:021	2
chr10_CFAP46-:022	0
chr10_CFAP46-:023	0
chr10_CFAP46-:024	0
chr10_CFAP46-:025	0
chr10_CFAP46-:026	0
chr10_CFAP46-:027	0
chr10_CFAP46-:028	0
chr10_CFAP46-:029	0
chr10_CFAP46-:030	0
chr10_CFAP46-:031	0
chr10_CFAP46-:032	0
[truncated: 254,035 more rows]
