# Supplementary material for: Characterization of alternative mRNA splicing in cultured cell populations representing progressive stages of human fetal kidney development
Source: Sci Rep. 2022 Nov 15;12:19548. doi: 10.1038/s41598-022-24147-z (PMC9666651; doi:10.1038/s41598-022-24147-z)
Supplement: Supplementary file 13 — Supplementary Information 13. [file 41598_2022_24147_MOESM13_ESM.zip › _Program/Data/DEXSeq/DEXSeq_res/Sample_34-NPS1_hFK1]

_ambiguous	631096
_ambiguous_readpair_position	0
_empty	8060784
_lowaqual	0
_notaligned	0
chr10_A1CF-:001	0
chr10_A1CF-:002	0
chr10_A1CF-:003	0
chr10_A1CF-:004	0
chr10_A1CF-:005	0
chr10_A1CF-:006	0
chr10_A1CF-:007	0
chr10_A1CF-:008	0
chr10_A1CF-:009	0
chr10_A1CF-:010	0
chr10_A1CF-:011	0
chr10_A1CF-:012	0
chr10_A1CF-:013	0
chr10_A1CF-:014	0
chr10_A1CF-:015	0
chr10_A1CF-:016	0
chr10_ABCC2+:001	0
chr10_ABCC2+:002	1
chr10_ABCC2+:003	2
chr10_ABCC2+:004	1
chr10_ABCC2+:005	0
chr10_ABCC2+:006	0
chr10_ABCC2+:007	0
chr10_ABCC2+:008	2
chr10_ABCC2+:009	1
chr10_ABCC2+:010	2
chr10_ABCC2+:011	0
chr10_ABCC2+:012	0
chr10_ABCC2+:013	0
chr10_ABCC2+:014	0
chr10_ABCC2+:015	0
chr10_ABCC2+:016	1
chr10_ABCC2+:017	6
chr10_ABCC2+:018	2
chr10_ABCC2+:019	5
chr10_ABCC2+:020	4
chr10_ABCC2+:021	1
chr10_ABCC2+:022	0
chr10_ABCC2+:023	3
chr10_ABCC2+:024	2
chr10_ABCC2+:025	0
chr10_ABCC2+:026	4
chr10_ABCC2+:027	4
chr10_ABCC2+:028	4
chr10_ABCC2+:029	5
chr10_ABCC2+:030	5
chr10_ABCC2+:031	11
chr10_ABCC2+:032	15
chr10_ABI1-:001	1831
chr10_ABI1-:002	569
chr10_ABI1-:003	329
chr10_ABI1-:004	618
chr10_ABI1-:005	206
chr10_ABI1-:006	17
chr10_ABI1-:007	510
chr10_ABI1-:008	596
chr10_ABI1-:009	474
chr10_ABI1-:010	29
chr10_ABI1-:011	550
chr10_ABI1-:012	629
chr10_ABI1-:013	1
chr10_ABI1-:014	481
chr10_ABLIM1-:001	4328
chr10_ABLIM1-:002	158
chr10_ABLIM1-:003	77
chr10_ABLIM1-:004	80
chr10_ABLIM1-:005	129
chr10_ABLIM1-:006	213
chr10_ABLIM1-:007	214
chr10_ABLIM1-:008	263
chr10_ABLIM1-:009	176
chr10_ABLIM1-:010	16
chr10_ABLIM1-:011	200
chr10_ABLIM1-:012	109
chr10_ABLIM1-:013	216
chr10_ABLIM1-:014	155
chr10_ABLIM1-:015	2
chr10_ABLIM1-:016	135
chr10_ABLIM1-:017	161
chr10_ABLIM1-:018	29
chr10_ABLIM1-:019	150
chr10_ABLIM1-:020	181
chr10_ABLIM1-:021	178
chr10_ABLIM1-:022	228
chr10_ABLIM1-:023	184
chr10_ABLIM1-:024	0
chr10_ABLIM1-:025	4
chr10_ACADSB+:001	18
chr10_ACADSB+:002	49
chr10_ACADSB+:003	54
chr10_ACADSB+:004	94
chr10_ACADSB+:005	80
chr10_ACADSB+:006	48
chr10_ACADSB+:007	44
chr10_ACADSB+:008	51
chr10_ACADSB+:009	81
chr10_ACADSB+:010	83
chr10_ACADSB+:011	581
chr10_ACBD5-:001	1525
chr10_ACBD5-:002	257
chr10_ACBD5-:003	221
chr10_ACBD5-:004	352
chr10_ACBD5-:005	469
chr10_ACBD5-:006	231
chr10_ACBD5-:007	336
chr10_ACBD5-:008	288
chr10_ACBD5-:009	240
chr10_ACBD5-:010	145
chr10_ACBD5-:011	193
chr10_ACBD5-:012	266
chr10_ACBD5-:013	90
chr10_ACBD5-:014	45
chr10_ACBD5-:015	62
chr10_ACBD5-:016	14
chr10_ACBD7-:001	172
chr10_ACBD7-:002	12
chr10_ACBD7-:003	8
chr10_ACBD7-:004	5
chr10_ACSL5+:001	0
chr10_ACSL5+:002	0
chr10_ACSL5+:003	19
chr10_ACSL5+:004	20
chr10_ACSL5+:005	18
chr10_ACSL5+:006	12
chr10_ACSL5+:007	14
chr10_ACSL5+:008	12
chr10_ACSL5+:009	20
chr10_ACSL5+:010	12
chr10_ACSL5+:011	9
chr10_ACSL5+:012	15
chr10_ACSL5+:013	14
chr10_ACSL5+:014	18
chr10_ACSL5+:015	13
chr10_ACSL5+:016	9
chr10_ACSL5+:017	9
chr10_ACSL5+:018	15
chr10_ACSL5+:019	17
chr10_ACSL5+:020	20
chr10_ACSL5+:021	28
chr10_ACSL5+:022	27
chr10_ACSL5+:023	59
chr10_ACSM6+:001	0
chr10_ACSM6+:002	0
chr10_ACSM6+:003	0
chr10_ACSM6+:004	0
chr10_ACSM6+:005	0
chr10_ACSM6+:006	0
chr10_ACSM6+:007	0
chr10_ACSM6+:008	0
chr10_ACSM6+:009	0
chr10_ACSM6+:010	1
chr10_ACSM6+:011	0
chr10_ACTA2-:001	0
chr10_ACTA2-:002	167
chr10_ACTA2-:003	0
chr10_ACTA2-:004	837
chr10_ACTA2-:005	994
chr10_ACTA2-:006	1385
chr10_ACTA2-:007	1768
chr10_ACTA2-:008	1317
chr10_ACTA2-:009	252
chr10_ACTA2-:010	142
chr10_ACTA2-AS1+:001	0
chr10_ACTA2-AS1+:002	0
chr10_ACTA2-AS1+:003	1
chr10_ACTA2-AS1+:004	0
chr10_ACTA2-AS1+:005	3
chr10_ACTR1A-:001	7088
chr10_ACTR1A-:002	877
chr10_ACTR1A-:003	1034
chr10_ACTR1A-:004	1827
chr10_ACTR1A-:005	1424
chr10_ACTR1A-:006	1997
chr10_ACTR1A-:007	1622
chr10_ACTR1A-:008	1521
chr10_ACTR1A-:009	1202
chr10_ACTR1A-:010	996
chr10_ACTR1A-:011	676
chr10_ACTR3BP5+:001	0
chr10_ADAM12-:001	1913
chr10_ADAM12-:002	114
chr10_ADAM12-:003	157
chr10_ADAM12-:004	148
chr10_ADAM12-:005	158
chr10_ADAM12-:006	5
chr10_ADAM12-:007	0
chr10_ADAM12-:008	109
chr10_ADAM12-:009	97
chr10_ADAM12-:010	169
chr10_ADAM12-:011	119
chr10_ADAM12-:012	126
chr10_ADAM12-:013	67
chr10_ADAM12-:014	137
chr10_ADAM12-:015	132
chr10_ADAM12-:016	112
chr10_ADAM12-:017	140
chr10_ADAM12-:018	122
chr10_ADAM12-:019	154
chr10_ADAM12-:020	229
chr10_ADAM12-:021	107
chr10_ADAM12-:022	0
chr10_ADAM12-:023	115
chr10_ADAM12-:024	105
chr10_ADAM12-:025	73
chr10_ADAM12-:026	40
chr10_ADAM8-:001	210
chr10_ADAM8-:002	47
chr10_ADAM8-:003	33
chr10_ADAM8-:004	16
chr10_ADAM8-:005	6
chr10_ADAM8-:006	21
chr10_ADAM8-:007	34
chr10_ADAM8-:008	50
chr10_ADAM8-:009	78
chr10_ADAM8-:010	53
chr10_ADAM8-:011	71
chr10_ADAM8-:012	32
chr10_ADAM8-:013	40
chr10_ADAM8-:014	46
chr10_ADAM8-:015	43
chr10_ADAM8-:016	68
chr10_ADAM8-:017	40
chr10_ADAM8-:018	23
chr10_ADAM8-:019	41
chr10_ADAM8-:020	20
chr10_ADAM8-:021	26
chr10_ADAM8-:022	31
chr10_ADAM8-:023	31
chr10_ADAM8-:024	24
chr10_ADAM8-:025	9
chr10_ADAMTS14+:001	13
chr10_ADAMTS14+:002	106
chr10_ADAMTS14+:003	75
chr10_ADAMTS14+:004	68
chr10_ADAMTS14+:005	35
chr10_ADAMTS14+:006	77
chr10_ADAMTS14+:007	13
chr10_ADAMTS14+:008	67
chr10_ADAMTS14+:009	64
chr10_ADAMTS14+:010	84
chr10_ADAMTS14+:011	83
chr10_ADAMTS14+:012	78
chr10_ADAMTS14+:013	96
chr10_ADAMTS14+:014	55
chr10_ADAMTS14+:015	85
chr10_ADAMTS14+:016	86
chr10_ADAMTS14+:017	111
chr10_ADAMTS14+:018	130
chr10_ADAMTS14+:019	101
chr10_ADAMTS14+:020	99
chr10_ADAMTS14+:021	121
chr10_ADAMTS14+:022	107
chr10_ADAMTS14+:023	941
chr10_ADARB2-:001	4
chr10_ADARB2-:002	0
chr10_ADARB2-:003	0
chr10_ADARB2-:004	0
chr10_ADARB2-:005	0
chr10_ADARB2-:006	0
chr10_ADARB2-:007	2
chr10_ADARB2-:008	0
chr10_ADARB2-:009	0
chr10_ADARB2-:010	0
chr10_ADARB2-AS1+:001	0
chr10_ADARB2-AS1+:002	0
chr10_ADD3+:001	28
chr10_ADD3+:002	21
chr10_ADD3+:003	694
chr10_ADD3+:004	749
chr10_ADD3+:005	587
chr10_ADD3+:006	364
chr10_ADD3+:007	581
chr10_ADD3+:008	658
chr10_ADD3+:009	518
chr10_ADD3+:010	823
chr10_ADD3+:011	1038
chr10_ADD3+:012	639
chr10_ADD3+:013	636
chr10_ADD3+:014	652
chr10_ADD3+:015	162
chr10_ADD3+:016	3748
chr10_ADD3-AS1-:001	6
chr10_ADD3-AS1-:002	2
chr10_ADD3-AS1-:003	3
chr10_ADD3-AS1-:004	1
chr10_ADD3-AS1-:005	0
chr10_ADGRA1+:001	0
chr10_ADGRA1+:002	0
chr10_ADGRA1+:003	0
chr10_ADGRA1+:004	0
chr10_ADGRA1+:005	0
chr10_ADGRA1+:006	0
chr10_ADGRA1+:007	0
chr10_ADGRA1+:008	0
chr10_ADGRA1-AS1-:001	0
chr10_ADGRA1-AS1-:002	0
chr10_ADGRA1-AS1-:003	0
chr10_ADK+:001	59
chr10_ADK+:002	142
chr10_ADK+:003	303
chr10_ADK+:004	277
chr10_ADK+:005	384
chr10_ADK+:006	550
chr10_ADK+:007	422
chr10_ADK+:008	512
chr10_ADK+:009	303
chr10_ADK+:010	426
chr10_ADK+:011	393
chr10_ADK+:012	592
chr10_ADO+:001	1730
chr10_ADRA2A+:001	4
chr10_ADRB1+:001	6
chr10_AFAP1L2-:001	644
chr10_AFAP1L2-:002	221
chr10_AFAP1L2-:003	76
chr10_AFAP1L2-:004	261
chr10_AFAP1L2-:005	241
chr10_AFAP1L2-:006	194
chr10_AFAP1L2-:007	252
chr10_AFAP1L2-:008	156
chr10_AFAP1L2-:009	167
chr10_AFAP1L2-:010	187
chr10_AFAP1L2-:011	167
chr10_AFAP1L2-:012	164
chr10_AFAP1L2-:013	132
chr10_AFAP1L2-:014	178
chr10_AFAP1L2-:015	172
chr10_AFAP1L2-:016	126
chr10_AFAP1L2-:017	0
chr10_AFAP1L2-:018	104
chr10_AFAP1L2-:019	108
chr10_AFAP1L2-:020	135
chr10_AFAP1L2-:021	43
chr10_AGAP11++chr10_ADIRF+:001	69
chr10_AGAP11++chr10_ADIRF+:002	82
chr10_AGAP11++chr10_ADIRF+:003	78
chr10_AGAP11++chr10_ADIRF+:004	9
chr10_AGAP11++chr10_ADIRF+:005	2
chr10_AGAP11++chr10_ADIRF+:006	0
chr10_AGAP11++chr10_ADIRF+:007	0
chr10_AGAP11++chr10_ADIRF+:008	2
chr10_AGAP11++chr10_ADIRF+:009	2
chr10_AGAP11++chr10_ADIRF+:010	1
chr10_AGAP11++chr10_ADIRF+:011	3
chr10_AGAP11++chr10_ADIRF+:012	4
chr10_AGAP11++chr10_ADIRF+:013	3
chr10_AGAP11++chr10_ADIRF+:014	1
chr10_AGAP11++chr10_ADIRF+:015	2
chr10_AGAP11++chr10_ADIRF+:016	23
chr10_AGAP4-:001	207
chr10_AGAP4-:002	18
chr10_AGAP4-:003	17
chr10_AGAP4-:004	27
chr10_AGAP4-:005	15
chr10_AGAP4-:006	17
chr10_AGAP4-:007	34
chr10_AGAP4-:008	51
chr10_AGAP4-:009	5
chr10_AGAP4-:010	20
chr10_AGAP4-:011	19
chr10_AGAP4-:012	24
chr10_AGAP5-:001	153
chr10_AGAP5-:002	12
chr10_AGAP5-:003	22
chr10_AGAP5-:004	38
chr10_AGAP5-:005	26
chr10_AGAP5-:006	26
chr10_AGAP5-:007	25
chr10_AGAP5-:008	27
chr10_AGAP6+:001	74
chr10_AGAP6+:002	41
chr10_AGAP6+:003	38
chr10_AGAP6+:004	34
chr10_AGAP6+:005	61
chr10_AGAP6+:006	42
chr10_AGAP6+:007	43
chr10_AGAP6+:008	497
chr10_AGAP7P-:001	42
chr10_AGAP7P-:002	9
chr10_AGAP7P-:003	15
chr10_AGAP7P-:004	14
chr10_AGAP7P-:005	12
chr10_AGAP7P-:006	5
chr10_AGAP7P-:007	5
chr10_AGAP9+:001	0
chr10_AGAP9+:002	0
chr10_AGAP9+:003	0
chr10_AGAP9+:004	0
chr10_AGAP9+:005	1
chr10_AGAP9+:006	3
chr10_AGAP9+:007	6
chr10_AGAP9+:008	36
chr10_AGAP9-:001	0
chr10_AGAP9-:002	0
chr10_AGAP9-:003	0
chr10_AGAP9-:004	0
chr10_AGAP9-:005	0
chr10_AGAP9-:006	0
chr10_AGAP9-:007	0
chr10_AGAP9-:008	0
chr10_AIFM2-:001	390
chr10_AIFM2-:002	212
chr10_AIFM2-:003	230
chr10_AIFM2-:004	152
chr10_AIFM2-:005	127
chr10_AIFM2-:006	135
chr10_AIFM2-:007	142
chr10_AIFM2-:008	116
chr10_AIFM2-:009	6
chr10_AIFM2-:010	29
chr10_AKR1C1+:001	56
chr10_AKR1C1+:002	109
chr10_AKR1C1+:003	71
chr10_AKR1C1+:004	67
chr10_AKR1C1+:005	95
chr10_AKR1C1+:006	112
chr10_AKR1C1+:007	122
chr10_AKR1C1+:008	43
chr10_AKR1C1+:009	31
chr10_AKR1C2-:001	29
chr10_AKR1C2-:002	37
chr10_AKR1C2-:003	75
chr10_AKR1C2-:004	56
chr10_AKR1C2-:005	47
chr10_AKR1C2-:006	53
chr10_AKR1C2-:007	5
chr10_AKR1C2-:008	66
chr10_AKR1C2-:009	68
chr10_AKR1C2-:010	34
chr10_AKR1C2-:011	0
chr10_AKR1C2-:012	0
chr10_AKR1C3+:001	0
chr10_AKR1C3+:002	32
chr10_AKR1C3+:003	55
chr10_AKR1C3+:004	35
chr10_AKR1C3+:005	1
chr10_AKR1C3+:006	46
chr10_AKR1C3+:007	68
chr10_AKR1C3+:008	66
chr10_AKR1C3+:009	72
chr10_AKR1C3+:010	50
chr10_AKR1C3+:011	43
chr10_AKR1C4+:001	0
chr10_AKR1C4+:002	0
chr10_AKR1C4+:003	0
chr10_AKR1C4+:004	0
chr10_AKR1C4+:005	0
chr10_AKR1C4+:006	0
chr10_AKR1C4+:007	0
chr10_AKR1C4+:008	0
chr10_AKR1C4+:009	0
chr10_AKR1C6P-:001	0
chr10_AKR1C6P-:002	0
chr10_AKR1C6P-:003	0
chr10_AKR1C6P-:004	0
chr10_AKR1C6P-:005	0
chr10_AKR1C6P-:006	0
chr10_AKR1C6P-:007	0
chr10_AKR1C6P-:008	0
chr10_AKR1C6P-:009	0
chr10_AKR1C6P-:010	0
chr10_AKR1C6P-:011	0
chr10_AKR1C8P-:001	0
chr10_AKR1C8P-:002	0
chr10_AKR1C8P-:003	0
chr10_AKR1C8P-:004	0
chr10_AKR1C8P-:005	0
chr10_AKR1C8P-:006	0
chr10_AKR1C8P-:007	0
chr10_AKR1C8P-:008	0
chr10_AKR1E2+:001	2
chr10_AKR1E2+:002	2
chr10_AKR1E2+:003	11
chr10_AKR1E2+:004	11
chr10_AKR1E2+:005	23
chr10_AKR1E2+:006	17
chr10_AKR1E2+:007	13
chr10_AKR1E2+:008	9
chr10_AKR1E2+:009	14
chr10_AKR1E2+:010	7
chr10_AKR1E2+:011	3
chr10_AKR1E2+:012	18
chr10_ALDH18A1-:001	2202
chr10_ALDH18A1-:002	616
chr10_ALDH18A1-:003	807
chr10_ALDH18A1-:004	682
chr10_ALDH18A1-:005	806
chr10_ALDH18A1-:006	542
chr10_ALDH18A1-:007	603
chr10_ALDH18A1-:008	355
chr10_ALDH18A1-:009	347
chr10_ALDH18A1-:010	473
chr10_ALDH18A1-:011	570
chr10_ALDH18A1-:012	467
chr10_ALDH18A1-:013	206
chr10_ALDH18A1-:014	491
chr10_ALDH18A1-:015	416
chr10_ALDH18A1-:016	511
chr10_ALDH18A1-:017	716
chr10_ALDH18A1-:018	429
chr10_ALDH18A1-:019	193
chr10_ALOX5+:001	23
chr10_ALOX5+:002	70
chr10_ALOX5+:003	49
chr10_ALOX5+:004	35
chr10_ALOX5+:005	35
chr10_ALOX5+:006	56
chr10_ALOX5+:007	49
chr10_ALOX5+:008	60
chr10_ALOX5+:009	32
chr10_ALOX5+:010	33
chr10_ALOX5+:011	31
chr10_ALOX5+:012	27
chr10_ALOX5+:013	16
chr10_ALOX5+:014	36
chr10_ALOX5+:015	62
chr10_ANAPC16+:001	0
chr10_ANAPC16+:002	57
chr10_ANAPC16+:003	208
chr10_ANAPC16+:004	763
chr10_ANAPC16+:005	747
chr10_ANAPC16+:006	2689
chr10_ANK3-:001	186
chr10_ANK3-:002	31
chr10_ANK3-:003	97
chr10_ANK3-:004	36
chr10_ANK3-:005	72
chr10_ANK3-:006	42
chr10_ANK3-:007	54
chr10_ANK3-:008	50
chr10_ANK3-:009	4
chr10_ANK3-:010	66
chr10_ANK3-:011	0
chr10_ANK3-:012	70
chr10_ANK3-:013	58
chr10_ANK3-:014	70
chr10_ANK3-:015	29
chr10_ANK3-:016	60
chr10_ANK3-:017	98
chr10_ANK3-:018	69
chr10_ANK3-:019	61
chr10_ANK3-:020	41
chr10_ANK3-:021	41
chr10_ANK3-:022	46
chr10_ANK3-:023	72
chr10_ANK3-:024	14
chr10_ANK3-:025	19
chr10_ANK3-:026	23
chr10_ANK3-:027	21
chr10_ANK3-:028	14
chr10_ANK3-:029	11
chr10_ANK3-:030	16
chr10_ANK3-:031	32
chr10_ANK3-:032	14
chr10_ANK3-:033	9
chr10_ANK3-:034	21
chr10_ANK3-:035	18
chr10_ANK3-:036	8
chr10_ANK3-:037	6
chr10_ANK3-:038	13
chr10_ANK3-:039	14
chr10_ANK3-:040	18
chr10_ANK3-:041	18
chr10_ANK3-:042	20
chr10_ANK3-:043	12
chr10_ANK3-:044	13
chr10_ANK3-:045	11
chr10_ANK3-:046	6
chr10_ANK3-:047	0
chr10_ANK3-:048	9
chr10_ANK3-:049	1
chr10_ANK3-:050	1
chr10_ANKRD1-:001	1053
chr10_ANKRD1-:002	365
chr10_ANKRD1-:003	301
chr10_ANKRD1-:004	283
chr10_ANKRD1-:005	384
chr10_ANKRD1-:006	379
chr10_ANKRD1-:007	373
chr10_ANKRD1-:008	446
chr10_ANKRD1-:009	189
chr10_ANKRD16-:001	45
chr10_ANKRD16-:002	1
chr10_ANKRD16-:003	55
chr10_ANKRD16-:004	49
chr10_ANKRD16-:005	77
chr10_ANKRD16-:006	71
chr10_ANKRD16-:007	53
chr10_ANKRD16-:008	94
chr10_ANKRD16-:009	21
chr10_ANKRD2+:001	14
chr10_ANKRD2+:002	10
chr10_ANKRD2+:003	5
chr10_ANKRD2+:004	5
chr10_ANKRD2+:005	9
chr10_ANKRD2+:006	9
chr10_ANKRD2+:007	11
chr10_ANKRD2+:008	11
chr10_ANKRD2+:009	9
chr10_ANKRD22-:001	26
chr10_ANKRD22-:002	13
chr10_ANKRD22-:003	12
chr10_ANKRD22-:004	6
chr10_ANKRD22-:005	9
chr10_ANKRD22-:006	4
chr10_ANKRD26-:001	106
chr10_ANKRD26-:002	25
chr10_ANKRD26-:003	61
chr10_ANKRD26-:004	59
chr10_ANKRD26-:005	80
chr10_ANKRD26-:006	53
chr10_ANKRD26-:007	68
chr10_ANKRD26-:008	46
chr10_ANKRD26-:009	31
chr10_ANKRD26-:010	37
chr10_ANKRD26-:011	165
chr10_ANKRD26-:012	31
chr10_ANKRD26-:013	70
chr10_ANKRD26-:014	54
chr10_ANKRD26-:015	29
chr10_ANKRD26-:016	30
chr10_ANKRD26-:017	58
chr10_ANKRD26-:018	15
chr10_ANKRD26-:019	74
chr10_ANKRD26-:020	56
chr10_ANKRD26-:021	58
chr10_ANKRD26-:022	33
chr10_ANKRD26-:023	33
chr10_ANKRD26-:024	21
chr10_ANKRD26-:025	24
chr10_ANKRD26-:026	39
chr10_ANKRD26-:027	42
chr10_ANKRD26-:028	22
chr10_ANKRD26-:029	31
chr10_ANKRD26-:030	19
chr10_ANKRD26-:031	22
chr10_ANKRD26-:032	22
chr10_ANKRD26-:033	29
chr10_ANKRD26-:034	25
chr10_ANKRD26-:035	20
chr10_ANKRD30A+:001	0
chr10_ANKRD30A+:002	0
chr10_ANKRD30A+:003	0
chr10_ANKRD30A+:004	0
chr10_ANKRD30A+:005	0
chr10_ANKRD30A+:006	0
chr10_ANKRD30A+:007	0
chr10_ANKRD30A+:008	0
chr10_ANKRD30A+:009	0
chr10_ANKRD30A+:010	0
chr10_ANKRD30A+:011	0
chr10_ANKRD30A+:012	0
chr10_ANKRD30A+:013	0
chr10_ANKRD30A+:014	0
chr10_ANKRD30A+:015	0
chr10_ANKRD30A+:016	0
chr10_ANKRD30A+:017	0
chr10_ANKRD30A+:018	0
chr10_ANKRD30A+:019	0
chr10_ANKRD30A+:020	0
chr10_ANKRD30A+:021	0
chr10_ANKRD30A+:022	0
chr10_ANKRD30A+:023	0
chr10_ANKRD30A+:024	0
chr10_ANKRD30A+:025	0
chr10_ANKRD30A+:026	0
chr10_ANKRD30A+:027	0
chr10_ANKRD30A+:028	0
chr10_ANKRD30A+:029	0
chr10_ANKRD30A+:030	0
chr10_ANKRD30A+:031	0
chr10_ANKRD30A+:032	0
chr10_ANKRD30A+:033	0
chr10_ANKRD30A+:034	0
chr10_ANKRD30A+:035	0
chr10_ANKRD30A+:036	0
chr10_ANKRD30BP3+:001	0
chr10_ANKRD30BP3+:002	0
chr10_ANKRD30BP3+:003	0
chr10_ANKRD30BP3+:004	0
chr10_ANKRD30BP3+:005	0
chr10_ANKRD30BP3+:006	0
chr10_ANKRD30BP3+:007	0
chr10_ANKRD30BP3+:008	0
chr10_ANTXRL+:001	0
chr10_ANTXRL+:002	0
chr10_ANTXRL+:003	0
chr10_ANTXRL+:004	0
chr10_ANTXRL+:005	0
chr10_ANTXRL+:006	0
chr10_ANTXRL+:007	0
chr10_ANTXRL+:008	0
chr10_ANTXRL+:009	0
chr10_ANTXRL+:010	0
chr10_ANTXRL+:011	0
chr10_ANTXRL+:012	0
chr10_ANTXRL+:013	0
chr10_ANTXRL+:014	0
chr10_ANTXRL+:015	0
chr10_ANTXRL+:016	0
chr10_ANTXRL+:017	0
chr10_ANTXRLP1-:001	0
chr10_ANTXRLP1-:002	0
chr10_ANTXRLP1-:003	0
chr10_ANTXRLP1-:004	0
chr10_ANTXRLP1-:005	0
chr10_ANXA11-:001	2528
chr10_ANXA11-:002	1948
chr10_ANXA11-:003	1388
chr10_ANXA11-:004	1653
chr10_ANXA11-:005	1603
chr10_ANXA11-:006	1290
chr10_ANXA11-:007	1488
chr10_ANXA11-:008	1680
chr10_ANXA11-:009	1868
chr10_ANXA11-:010	1872
chr10_ANXA11-:011	1348
chr10_ANXA11-:012	2227
chr10_ANXA11-:013	1138
chr10_ANXA11-:014	17
chr10_ANXA11-:015	896
chr10_ANXA11-:016	387
chr10_ANXA11-:017	68
chr10_ANXA11-:018	48
chr10_ANXA11-:019	4
chr10_ANXA11-:020	331
chr10_ANXA11-:021	9
chr10_ANXA11-:022	3
chr10_ANXA2P3+:001	0
chr10_ANXA7-:001	1870
chr10_ANXA7-:002	1186
chr10_ANXA7-:003	1072
chr10_ANXA7-:004	1762
chr10_ANXA7-:005	1930
chr10_ANXA7-:006	1445
chr10_ANXA7-:007	1261
chr10_ANXA7-:008	1238
chr10_ANXA7-:009	10
chr10_ANXA7-:010	971
chr10_ANXA7-:011	1047
chr10_ANXA7-:012	1413
chr10_ANXA7-:013	541
chr10_ANXA7-:014	220
chr10_ANXA8+:001	0
chr10_ANXA8+:002	0
chr10_ANXA8+:003	0
chr10_ANXA8+:004	0
chr10_ANXA8+:005	0
chr10_ANXA8+:006	0
chr10_ANXA8+:007	0
chr10_ANXA8+:008	0
chr10_ANXA8+:009	0
chr10_ANXA8+:010	0
chr10_ANXA8+:011	0
chr10_ANXA8+:012	0
chr10_ANXA8+:013	0
chr10_ANXA8-:001	0
chr10_ANXA8-:002	0
chr10_ANXA8-:003	0
chr10_ANXA8-:004	0
chr10_ANXA8-:005	0
chr10_ANXA8-:006	0
chr10_ANXA8-:007	0
chr10_ANXA8-:008	0
chr10_ANXA8-:009	0
chr10_ANXA8-:010	0
chr10_ANXA8-:011	0
chr10_ANXA8-:012	0
chr10_ANXA8-:013	0
chr10_ANXA8L1+:001	5
chr10_ANXA8L1+:002	0
chr10_ANXA8L1+:003	0
chr10_ANXA8L1+:004	0
chr10_ANXA8L1+:005	0
chr10_ANXA8L1+:006	0
chr10_ANXA8L1+:007	0
chr10_ANXA8L1+:008	0
chr10_ANXA8L1+:009	0
chr10_ANXA8L1+:010	0
chr10_ANXA8L1+:011	0
chr10_ANXA8L1+:012	0
chr10_ANXA8L1+:013	0
chr10_AP3M1-:001	2289
chr10_AP3M1-:002	412
chr10_AP3M1-:003	426
chr10_AP3M1-:004	357
chr10_AP3M1-:005	284
chr10_AP3M1-:006	300
chr10_AP3M1-:007	309
chr10_AP3M1-:008	373
chr10_AP3M1-:009	131
chr10_AP3M1-:010	91
chr10_APBB1IP+:001	0
chr10_APBB1IP+:002	1
chr10_APBB1IP+:003	2
chr10_APBB1IP+:004	7
chr10_APBB1IP+:005	23
chr10_APBB1IP+:006	11
chr10_APBB1IP+:007	16
chr10_APBB1IP+:008	14
chr10_APBB1IP+:009	12
chr10_APBB1IP+:010	20
chr10_APBB1IP+:011	15
chr10_APBB1IP+:012	6
chr10_APBB1IP+:013	8
chr10_APBB1IP+:014	11
chr10_APBB1IP+:015	20
chr10_ARHGAP12-:001	1099
chr10_ARHGAP12-:002	166
chr10_ARHGAP12-:003	150
chr10_ARHGAP12-:004	103
chr10_ARHGAP12-:005	109
chr10_ARHGAP12-:006	126
chr10_ARHGAP12-:007	152
chr10_ARHGAP12-:008	138
chr10_ARHGAP12-:009	151
chr10_ARHGAP12-:010	132
chr10_ARHGAP12-:011	108
chr10_ARHGAP12-:012	47
chr10_ARHGAP12-:013	105
chr10_ARHGAP12-:014	133
chr10_ARHGAP12-:015	101
chr10_ARHGAP12-:016	108
chr10_ARHGAP12-:017	278
chr10_ARHGAP12-:018	507
chr10_ARHGAP12-:019	41
chr10_ARHGAP12-:020	23
chr10_ARHGAP21-:001	3766
chr10_ARHGAP21-:002	227
chr10_ARHGAP21-:003	329
chr10_ARHGAP21-:004	217
chr10_ARHGAP21-:005	286
chr10_ARHGAP21-:006	248
chr10_ARHGAP21-:007	232
chr10_ARHGAP21-:008	249
chr10_ARHGAP21-:009	293
chr10_ARHGAP21-:010	324
chr10_ARHGAP21-:011	362
chr10_ARHGAP21-:012	246
chr10_ARHGAP21-:013	491
chr10_ARHGAP21-:014	316
chr10_ARHGAP21-:015	187
chr10_ARHGAP21-:016	299
chr10_ARHGAP21-:017	353
chr10_ARHGAP21-:018	1975
chr10_ARHGAP21-:019	5
chr10_ARHGAP21-:020	97
chr10_ARHGAP21-:021	179
chr10_ARHGAP21-:022	218
chr10_ARHGAP21-:023	171
chr10_ARHGAP21-:024	268
chr10_ARHGAP21-:025	415
chr10_ARHGAP21-:026	51
chr10_ARHGAP22-:001	427
chr10_ARHGAP22-:002	294
chr10_ARHGAP22-:003	150
chr10_ARHGAP22-:004	138
chr10_ARHGAP22-:005	107
chr10_ARHGAP22-:006	121
chr10_ARHGAP22-:007	165
chr10_ARHGAP22-:008	23
chr10_ARHGAP22-:009	105
chr10_ARHGAP22-:010	0
chr10_ARHGAP22-:011	82
chr10_ARHGAP22-:012	148
chr10_ARHGAP22-:013	142
chr10_ARHGAP22-:014	10
chr10_ARHGAP22-:015	0
chr10_ARHGAP22-:016	12
chr10_ARID5B+:001	8
chr10_ARID5B+:002	56
chr10_ARID5B+:003	96
chr10_ARID5B+:004	103
chr10_ARID5B+:005	131
chr10_ARID5B+:006	232
chr10_ARID5B+:007	216
chr10_ARID5B+:008	112
chr10_ARID5B+:009	151
chr10_ARID5B+:010	273
chr10_ARID5B+:011	4581
chr10_ARL3-:001	1053
chr10_ARL3-:002	1128
chr10_ARL3-:003	567
chr10_ARL3-:004	785
chr10_ARL3-:005	628
chr10_ARL3-:006	125
chr10_ARL5B+:001	76
chr10_ARL5B+:002	130
chr10_ARL5B+:003	254
chr10_ARL5B+:004	202
chr10_ARL5B+:005	283
chr10_ARL5B+:006	2188
chr10_ARMC3+:001	0
chr10_ARMC3+:002	0
chr10_ARMC3+:003	2
chr10_ARMC3+:004	2
chr10_ARMC3+:005	0
chr10_ARMC3+:006	1
chr10_ARMC3+:007	2
chr10_ARMC3+:008	4
chr10_ARMC3+:009	2
chr10_ARMC3+:010	0
chr10_ARMC3+:011	2
chr10_ARMC3+:012	2
chr10_ARMC3+:013	0
chr10_ARMC3+:014	1
chr10_ARMC3+:015	2
chr10_ARMC3+:016	2
chr10_ARMC3+:017	2
chr10_ARMC3+:018	0
chr10_ARMC3+:019	1
chr10_ARMC3+:020	0
chr10_ARMC3+:021	0
chr10_ARMC4-:001	14
chr10_ARMC4-:002	0
chr10_ARMC4-:003	7
chr10_ARMC4-:004	3
chr10_ARMC4-:005	1
chr10_ARMC4-:006	11
chr10_ARMC4-:007	13
chr10_ARMC4-:008	5
chr10_ARMC4-:009	3
chr10_ARMC4-:010	4
chr10_ARMC4-:011	0
chr10_ARMC4-:012	14
chr10_ARMC4-:013	17
chr10_ARMC4-:014	11
chr10_ARMC4-:015	3
chr10_ARMC4-:016	0
chr10_ARMC4-:017	6
chr10_ARMC4-:018	5
chr10_ARMC4-:019	6
chr10_ARMC4-:020	6
chr10_ARMC4-:021	8
chr10_ARMC4-:022	0
chr10_ARMC4-:023	2
chr10_ARMS2+:001	0
chr10_ARMS2+:002	2
chr10_ASAH2-:001	2
chr10_ASAH2-:002	2
chr10_ASAH2-:003	8
chr10_ASAH2-:004	37
chr10_ASAH2-:005	24
chr10_ASAH2-:006	0
chr10_ASAH2-:007	0
chr10_ASAH2-:008	0
chr10_ASAH2-:009	0
chr10_ASAH2-:010	0
chr10_ASAH2-:011	0
chr10_ASAH2-:012	0
chr10_ASAH2-:013	0
chr10_ASAH2-:014	0
chr10_ASAH2-:015	0
chr10_ASAH2-:016	0
chr10_ASAH2-:017	0
chr10_ASAH2-:018	0
chr10_ASAH2-:019	0
chr10_ASAH2-:020	0
chr10_ASAH2B+:001	29
chr10_ASAH2B+:002	44
chr10_ASAH2B+:003	14
chr10_ASAH2B+:004	16
chr10_ASAH2B+:005	7
chr10_ASAH2B+:006	5
chr10_ASB13-:001	643
chr10_ASB13-:002	114
chr10_ASB13-:003	3
chr10_ASB13-:004	108
chr10_ASB13-:005	68
chr10_ASB13-:006	31
chr10_ASB13-:007	9
chr10_ASCC1-:001	633
chr10_ASCC1-:002	11
chr10_ASCC1-:003	13
chr10_ASCC1-:004	178
chr10_ASCC1-:005	236
chr10_ASCC1-:006	213
chr10_ASCC1-:007	287
chr10_ASCC1-:008	331
chr10_ASCC1-:009	240
chr10_ASCC1-:010	0
chr10_ASCC1-:011	257
chr10_ASCC1-:012	289
chr10_ASCC1-:013	25
chr10_ASCC1-:014	100
chr10_ASCC1-:015	14
chr10_ATAD1-:001	1757
chr10_ATAD1-:002	414
chr10_ATAD1-:003	325
chr10_ATAD1-:004	377
chr10_ATAD1-:005	333
chr10_ATAD1-:006	501
chr10_ATAD1-:007	408
chr10_ATAD1-:008	403
chr10_ATAD1-:009	461
chr10_ATAD1-:010	92
chr10_ATE1-:001	1527
chr10_ATE1-:002	127
chr10_ATE1-:003	109
chr10_ATE1-:004	173
chr10_ATE1-:005	87
chr10_ATE1-:006	81
chr10_ATE1-:007	53
chr10_ATE1-:008	203
chr10_ATE1-:009	224
chr10_ATE1-:010	92
chr10_ATE1-:011	67
chr10_ATE1-:012	64
chr10_ATE1-:013	48
chr10_ATE1-:014	1
chr10_ATE1-AS1+:001	0
chr10_ATE1-AS1+:002	4
chr10_ATOH7-:001	6
chr10_ATP5C1+:001	1022
chr10_ATP5C1+:002	1266
chr10_ATP5C1+:003	2446
chr10_ATP5C1+:004	3090
chr10_ATP5C1+:005	1983
chr10_ATP5C1+:006	1606
chr10_ATP5C1+:007	2345
chr10_ATP5C1+:008	1820
chr10_ATP5C1+:009	1097
chr10_ATP5C1+:010	1018
chr10_ATRNL1+:001	9
chr10_ATRNL1+:002	25
chr10_ATRNL1+:003	1
chr10_ATRNL1+:004	31
chr10_ATRNL1+:005	39
chr10_ATRNL1+:006	35
chr10_ATRNL1+:007	1
chr10_ATRNL1+:008	58
chr10_ATRNL1+:009	68
chr10_ATRNL1+:010	30
chr10_ATRNL1+:011	55
chr10_ATRNL1+:012	0
chr10_ATRNL1+:013	32
chr10_ATRNL1+:014	33
chr10_ATRNL1+:015	22
chr10_ATRNL1+:016	35
chr10_ATRNL1+:017	30
chr10_ATRNL1+:018	25
chr10_ATRNL1+:019	28
chr10_ATRNL1+:020	27
chr10_ATRNL1+:021	26
chr10_ATRNL1+:022	23
chr10_ATRNL1+:023	14
chr10_ATRNL1+:024	16
chr10_ATRNL1+:025	16
chr10_ATRNL1+:026	19
chr10_ATRNL1+:027	12
chr10_ATRNL1+:028	22
chr10_ATRNL1+:029	12
chr10_ATRNL1+:030	12
chr10_ATRNL1+:031	13
chr10_ATRNL1+:032	11
chr10_ATRNL1+:033	151
chr10_AVPI1-:001	299
chr10_AVPI1-:002	141
chr10_AVPI1-:003	50
chr10_BAG3+:001	292
chr10_BAG3+:002	483
chr10_BAG3+:003	637
chr10_BAG3+:004	2114
chr10_BAMBI+:001	132
chr10_BAMBI+:002	420
chr10_BAMBI+:003	781
chr10_BBIP1-:001	420
chr10_BBIP1-:002	266
chr10_BBIP1-:003	46
chr10_BBIP1-:004	221
chr10_BBIP1-:005	0
chr10_BBIP1-:006	121
chr10_BCCIP+:001	377
chr10_BCCIP+:002	409
chr10_BCCIP+:003	475
chr10_BCCIP+:004	484
chr10_BCCIP+:005	649
chr10_BCCIP+:006	835
chr10_BCCIP+:007	381
chr10_BCCIP+:008	265
chr10_BCCIP+:009	439
chr10_BCCIP+:010	204
chr10_BEND3P3+:001	553
chr10_BEND7-:001	2
chr10_BEND7-:002	233
chr10_BEND7-:003	82
chr10_BEND7-:004	33
chr10_BEND7-:005	119
chr10_BEND7-:006	191
chr10_BEND7-:007	209
chr10_BEND7-:008	144
chr10_BEND7-:009	49
chr10_BEND7-:010	220
chr10_BEND7-:011	1
chr10_BEND7-:012	0
chr10_BICC1+:001	341
chr10_BICC1+:002	404
chr10_BICC1+:003	573
chr10_BICC1+:004	631
chr10_BICC1+:005	754
chr10_BICC1+:006	427
chr10_BICC1+:007	1012
chr10_BICC1+:008	1182
chr10_BICC1+:009	571
chr10_BICC1+:010	826
chr10_BICC1+:011	866
chr10_BICC1+:012	770
chr10_BICC1+:013	703
chr10_BICC1+:014	824
chr10_BICC1+:015	799
chr10_BICC1+:016	425
chr10_BICC1+:017	864
chr10_BICC1+:018	998
chr10_BICC1+:019	1133
chr10_BICC1+:020	772
chr10_BICC1+:021	6690
chr10_BLNK-:001	33
chr10_BLNK-:002	26
chr10_BLNK-:003	18
chr10_BLNK-:004	20
chr10_BLNK-:005	18
chr10_BLNK-:006	28
chr10_BLNK-:007	19
chr10_BLNK-:008	17
chr10_BLNK-:009	17
chr10_BLNK-:010	7
chr10_BLNK-:011	11
chr10_BLNK-:012	16
chr10_BLNK-:013	33
chr10_BLNK-:014	14
chr10_BLNK-:015	22
chr10_BLNK-:016	12
chr10_BLNK-:017	0
chr10_BLNK-:018	9
chr10_BLNK-:019	13
chr10_BLNK-:020	17
chr10_BLNK-:021	3
chr10_BLOC1S2-:001	1651
chr10_BLOC1S2-:002	253
chr10_BLOC1S2-:003	465
chr10_BLOC1S2-:004	492
chr10_BLOC1S2-:005	10
chr10_BLOC1S2-:006	364
chr10_BLOC1S2-:007	18
chr10_BLOC1S2-:008	12
chr10_BLOC1S2-:009	4
chr10_BLOC1S2-:010	2
chr10_BLOC1S2-:011	112
chr10_BMPR1A+:001	40
chr10_BMPR1A+:002	100
chr10_BMPR1A+:003	286
chr10_BMPR1A+:004	257
chr10_BMPR1A+:005	187
chr10_BMPR1A+:006	163
chr10_BMPR1A+:007	177
chr10_BMPR1A+:008	250
chr10_BMPR1A+:009	312
chr10_BMPR1A+:010	421
chr10_BMPR1A+:011	341
chr10_BMPR1A+:012	267
chr10_BMPR1A+:013	1299
chr10_BMS1+:001	39
chr10_BMS1+:002	295
chr10_BMS1+:003	357
chr10_BMS1+:004	206
chr10_BMS1+:005	370
chr10_BMS1+:006	346
chr10_BMS1+:007	279
chr10_BMS1+:008	338
chr10_BMS1+:009	265
chr10_BMS1+:010	1192
chr10_BMS1+:011	207
chr10_BMS1+:012	354
chr10_BMS1+:013	301
chr10_BMS1+:014	294
chr10_BMS1+:015	424
chr10_BMS1+:016	452
chr10_BMS1+:017	481
chr10_BMS1+:018	228
chr10_BMS1+:019	260
chr10_BMS1+:020	340
chr10_BMS1+:021	392
chr10_BMS1+:022	394
chr10_BMS1+:023	774
chr10_BMS1P21++chr10_MBL1P+:001	2
chr10_BMS1P21++chr10_MBL1P+:002	10
chr10_BMS1P21++chr10_MBL1P+:003	8
chr10_BMS1P21++chr10_MBL1P+:004	7
chr10_BMS1P21++chr10_MBL1P+:005	0
chr10_BMS1P21++chr10_MBL1P+:006	0
chr10_BMS1P21++chr10_MBL1P+:007	9
chr10_BMS1P21++chr10_MBL1P+:008	0
chr10_BMS1P4-:001	24
chr10_BMS1P4-:002	31
chr10_BMS1P4-:003	43
chr10_BMS1P4-:004	37
chr10_BMS1P4-:005	52
chr10_BMS1P4-:006	44
chr10_BMS1P4-:007	41
chr10_BMS1P4-:008	51
chr10_BMS1P4-:009	33
chr10_BMS1P4-:010	53
chr10_BMS1P4-:011	41
chr10_BMS1P4-:012	12
chr10_BMS1P5-:001	80
chr10_BMS1P5-:002	3
chr10_BMS1P5-:003	0
chr10_BMS1P5-:004	0
chr10_BMS1P5-:005	0
chr10_BMS1P5-:006	0
chr10_BMS1P5-:007	0
chr10_BMS1P5-:008	0
chr10_BMS1P5-:009	2
chr10_BMS1P5-:010	30
chr10_BMS1P5-:011	6
chr10_BMS1P5-:012	0
chr10_BMS1P5-:013	1
chr10_BMS1P5-:014	2
chr10_BMS1P5-:015	0
chr10_BMS1P5-:016	0
chr10_BMS1P5-:017	0
chr10_BMS1P5-:018	2
chr10_BMS1P6+:001	0
chr10_BMS1P6+:002	0
chr10_BMS1P6+:003	0
chr10_BMS1P6+:004	0
chr10_BMS1P6+:005	0
chr10_BMS1P6+:006	0
chr10_BMS1P6+:007	0
chr10_BMS1P6+:008	0
chr10_BMS1P6+:009	0
chr10_BMS1P6-:001	0
chr10_BMS1P6-:002	1
chr10_BMS1P6-:003	1
chr10_BMS1P6-:004	0
chr10_BMS1P6-:005	0
chr10_BMS1P6-:006	0
chr10_BMS1P6-:007	0
chr10_BMS1P6-:008	2
chr10_BMS1P6-:009	1
chr10_BNIP3-:001	1814
chr10_BNIP3-:002	1017
chr10_BNIP3-:003	836
chr10_BNIP3-:004	677
chr10_BNIP3-:005	650
chr10_BNIP3-:006	220
chr10_BTAF1+:001	14
chr10_BTAF1+:002	86
chr10_BTAF1+:003	154
chr10_BTAF1+:004	166
chr10_BTAF1+:005	218
chr10_BTAF1+:006	228
chr10_BTAF1+:007	219
chr10_BTAF1+:008	196
chr10_BTAF1+:009	202
chr10_BTAF1+:010	153
chr10_BTAF1+:011	156
chr10_BTAF1+:012	130
chr10_BTAF1+:013	160
chr10_BTAF1+:014	189
chr10_BTAF1+:015	193
chr10_BTAF1+:016	203
chr10_BTAF1+:017	184
chr10_BTAF1+:018	170
chr10_BTAF1+:019	190
chr10_BTAF1+:020	348
chr10_BTAF1+:021	193
chr10_BTAF1+:022	147
chr10_BTAF1+:023	126
chr10_BTAF1+:024	206
chr10_BTAF1+:025	169
chr10_BTAF1+:026	155
chr10_BTAF1+:027	167
chr10_BTAF1+:028	243
chr10_BTAF1+:029	132
chr10_BTAF1+:030	169
chr10_BTAF1+:031	197
chr10_BTAF1+:032	149
chr10_BTAF1+:033	184
chr10_BTAF1+:034	261
chr10_BTAF1+:035	328
chr10_BTAF1+:036	228
chr10_BTAF1+:037	249
chr10_BTAF1+:038	831
chr10_BTBD16+:001	2
chr10_BTBD16+:002	0
chr10_BTBD16+:003	0
chr10_BTBD16+:004	0
chr10_BTBD16+:005	0
chr10_BTBD16+:006	0
chr10_BTBD16+:007	0
chr10_BTBD16+:008	0
chr10_BTBD16+:009	1
chr10_BTBD16+:010	3
chr10_BTBD16+:011	3
chr10_BTBD16+:012	1
chr10_BTBD16+:013	4
chr10_BTBD16+:014	17
chr10_BTBD16+:015	20
chr10_BTBD16+:016	8
chr10_BTRC+:001	31
chr10_BTRC+:002	43
chr10_BTRC+:003	66
chr10_BTRC+:004	92
chr10_BTRC+:005	113
chr10_BTRC+:006	98
chr10_BTRC+:007	60
chr10_BTRC+:008	78
chr10_BTRC+:009	78
chr10_BTRC+:010	103
chr10_BTRC+:011	70
chr10_BTRC+:012	71
chr10_BTRC+:013	55
chr10_BTRC+:014	106
chr10_BTRC+:015	740
chr10_BUB3+:001	395
chr10_BUB3+:002	1181
chr10_BUB3+:003	715
chr10_BUB3+:004	1045
chr10_BUB3+:005	1125
chr10_BUB3+:006	1032
chr10_BUB3+:007	1086
chr10_BUB3+:008	1473
chr10_BUB3+:009	704
chr10_C10orf10-:001	1300
chr10_C10orf10-:002	184
chr10_C10orf105-:001	0
chr10_C10orf105-:002	0
chr10_C10orf105-:003	0
chr10_C10orf107+:001	0
chr10_C10orf107+:002	10
chr10_C10orf107+:003	13
chr10_C10orf107+:004	4
chr10_C10orf107+:005	3
chr10_C10orf107+:006	10
chr10_C10orf107+:007	9
chr10_C10orf11+:001	10
chr10_C10orf11+:002	11
chr10_C10orf11+:003	0
chr10_C10orf11+:004	0
chr10_C10orf11+:005	0
chr10_C10orf11+:006	6
chr10_C10orf11+:007	51
chr10_C10orf11+:008	108
chr10_C10orf11+:009	81
chr10_C10orf11+:010	42
chr10_C10orf11+:011	32
chr10_C10orf111-:001	14
chr10_C10orf111-:002	2
chr10_C10orf113-:001	0
chr10_C10orf113-:002	0
chr10_C10orf113-:003	0
chr10_C10orf12+:001	545
chr10_C10orf120-:001	0
chr10_C10orf120-:002	0
chr10_C10orf120-:003	0
chr10_C10orf126+:001	0
chr10_C10orf126+:002	0
chr10_C10orf126+:003	0
chr10_C10orf126+:004	0
chr10_C10orf126+:005	4
chr10_C10orf128-:001	10
chr10_C10orf128-:002	0
chr10_C10orf128-:003	0
chr10_C10orf128-:004	0
chr10_C10orf128-:005	0
chr10_C10orf128-:006	0
chr10_C10orf128-:007	2
chr10_C10orf128-:008	4
chr10_C10orf128-:009	4
chr10_C10orf131+:001	2
chr10_C10orf131+:002	0
chr10_C10orf131+:003	2
chr10_C10orf131+:004	2
chr10_C10orf131+:005	2
chr10_C10orf131+:006	1
chr10_C10orf131+:007	1
chr10_C10orf131+:008	3
chr10_C10orf142+:001	0
chr10_C10orf142+:002	3
chr10_C10orf142+:003	0
chr10_C10orf2+:001	8
chr10_C10orf2+:002	486
chr10_C10orf2+:003	107
chr10_C10orf2+:004	65
chr10_C10orf2+:005	105
chr10_C10orf2+:006	12
chr10_C10orf2+:007	431
chr10_C10orf25-:001	0
chr10_C10orf25-:002	47
chr10_C10orf25-:003	2
chr10_C10orf25-:004	24
chr10_C10orf25-:005	4
chr10_C10orf25-:006	11
chr10_C10orf32++chr10_C10orf32-ASMT++chr10_AS3MT+:001	136
chr10_C10orf32++chr10_C10orf32-ASMT++chr10_AS3MT+:002	126
chr10_C10orf32++chr10_C10orf32-ASMT++chr10_AS3MT+:003	120
chr10_C10orf32++chr10_C10orf32-ASMT++chr10_AS3MT+:004	114
chr10_C10orf32++chr10_C10orf32-ASMT++chr10_AS3MT+:005	137
chr10_C10orf32++chr10_C10orf32-ASMT++chr10_AS3MT+:006	328
chr10_C10orf32++chr10_C10orf32-ASMT++chr10_AS3MT+:007	310
chr10_C10orf32++chr10_C10orf32-ASMT++chr10_AS3MT+:008	27
chr10_C10orf32++chr10_C10orf32-ASMT++chr10_AS3MT+:009	53
chr10_C10orf32++chr10_C10orf32-ASMT++chr10_AS3MT+:010	65
chr10_C10orf32++chr10_C10orf32-ASMT++chr10_AS3MT+:011	83
chr10_C10orf32++chr10_C10orf32-ASMT++chr10_AS3MT+:012	94
chr10_C10orf32++chr10_C10orf32-ASMT++chr10_AS3MT+:013	78
chr10_C10orf32++chr10_C10orf32-ASMT++chr10_AS3MT+:014	82
chr10_C10orf32++chr10_C10orf32-ASMT++chr10_AS3MT+:015	95
chr10_C10orf32++chr10_C10orf32-ASMT++chr10_AS3MT+:016	97
chr10_C10orf32++chr10_C10orf32-ASMT++chr10_AS3MT+:017	84
chr10_C10orf32++chr10_C10orf32-ASMT++chr10_AS3MT+:018	194
chr10_C10orf35+:001	38
chr10_C10orf35+:002	103
chr10_C10orf35+:003	158
chr10_C10orf35+:004	466
chr10_C10orf53+:001	0
chr10_C10orf53+:002	0
chr10_C10orf53+:003	0
chr10_C10orf53+:004	0
chr10_C10orf54-:001	348
chr10_C10orf54-:002	105
chr10_C10orf54-:003	48
chr10_C10orf54-:004	55
chr10_C10orf54-:005	38
chr10_C10orf54-:006	104
chr10_C10orf54-:007	21
chr10_C10orf55-:001	123
chr10_C10orf55-:002	8
chr10_C10orf55-:003	0
chr10_C10orf55-:004	0
chr10_C10orf55-:005	0
chr10_C10orf62+:001	8
chr10_C10orf67-:001	36
chr10_C10orf67-:002	11
chr10_C10orf67-:003	13
chr10_C10orf67-:004	6
chr10_C10orf67-:005	14
chr10_C10orf71+:001	0
chr10_C10orf71+:002	0
chr10_C10orf71+:003	0
chr10_C10orf71-AS1-:001	0
chr10_C10orf71-AS1-:002	0
chr10_C10orf76-:001	854
chr10_C10orf76-:002	159
chr10_C10orf76-:003	126
chr10_C10orf76-:004	114
chr10_C10orf76-:005	107
chr10_C10orf76-:006	66
chr10_C10orf76-:007	77
chr10_C10orf76-:008	59
chr10_C10orf76-:009	66
chr10_C10orf76-:010	72
chr10_C10orf76-:011	75
chr10_C10orf76-:012	109
chr10_C10orf76-:013	105
chr10_C10orf76-:014	65
chr10_C10orf76-:015	52
chr10_C10orf76-:016	61
chr10_C10orf76-:017	69
chr10_C10orf76-:018	74
chr10_C10orf76-:019	94
chr10_C10orf76-:020	95
chr10_C10orf76-:021	85
chr10_C10orf76-:022	115
chr10_C10orf76-:023	162
chr10_C10orf76-:024	96
chr10_C10orf76-:025	86
chr10_C10orf76-:026	21
chr10_C10orf82-:001	3
chr10_C10orf82-:002	15
chr10_C10orf82-:003	16
chr10_C10orf82-:004	15
chr10_C10orf82-:005	2
chr10_C10orf88-:001	320
chr10_C10orf88-:002	234
chr10_C10orf88-:003	137
chr10_C10orf88-:004	57
chr10_C10orf88-:005	106
chr10_C10orf88-:006	49
chr10_C10orf90-:001	1
chr10_C10orf90-:002	0
chr10_C10orf90-:003	0
chr10_C10orf90-:004	0
chr10_C10orf90-:005	0
chr10_C10orf90-:006	0
chr10_C10orf90-:007	2
chr10_C10orf90-:008	0
chr10_C10orf90-:009	0
chr10_C10orf91+:001	1
chr10_C10orf91+:002	0
chr10_C10orf91+:003	2
chr10_C10orf95-:001	4
chr10_C10orf95-:002	0
chr10_C10orf99+:001	0
chr10_C10orf99+:002	0
chr10_C10orf99+:003	1
chr10_C1QL3-:001	35
chr10_C1QL3-:002	2
chr10_CACNB2+:001	0
chr10_CACNB2+:002	0
chr10_CACNB2+:003	0
chr10_CACNB2+:004	0
chr10_CACNB2+:005	0
chr10_CACNB2+:006	0
chr10_CACNB2+:007	0
chr10_CACNB2+:008	0
chr10_CACNB2+:009	0
chr10_CACNB2+:010	0
chr10_CACNB2+:011	0
chr10_CACNB2+:012	1
chr10_CACNB2+:013	2
chr10_CACNB2+:014	0
chr10_CACNB2+:015	1
chr10_CACNB2+:016	2
chr10_CACNB2+:017	2
chr10_CACNB2+:018	2
chr10_CACNB2+:019	1
chr10_CACNB2+:020	5
chr10_CACNB2+:021	21
chr10_CACUL1-:001	2899
chr10_CACUL1-:002	136
chr10_CACUL1-:003	201
chr10_CACUL1-:004	185
chr10_CACUL1-:005	176
chr10_CACUL1-:006	132
chr10_CACUL1-:007	134
chr10_CACUL1-:008	97
chr10_CACUL1-:009	41
chr10_CALHM1-:001	0
chr10_CALHM1-:002	0
chr10_CALHM2-:001	98
chr10_CALHM2-:002	18
chr10_CALHM2-:003	114
chr10_CALHM2-:004	19
chr10_CALHM2-:005	16
chr10_CALHM2-:006	14
chr10_CALHM3-:001	0
chr10_CALHM3-:002	0
chr10_CALHM3-:003	0
chr10_CALML3+:001	0
chr10_CALML3-AS1-:001	8
chr10_CALML3-AS1-:002	0
chr10_CALML3-AS1-:003	0
chr10_CALML3-AS1-:004	0
chr10_CALML5-:001	0
chr10_CALY-:001	0
chr10_CALY-:002	0
chr10_CALY-:003	0
chr10_CALY-:004	3
chr10_CALY-:005	1
chr10_CALY-:006	0
chr10_CAMK1D+:001	8
chr10_CAMK1D+:002	42
chr10_CAMK1D+:003	53
chr10_CAMK1D+:004	54
chr10_CAMK1D+:005	32
chr10_CAMK1D+:006	22
chr10_CAMK1D+:007	52
chr10_CAMK1D+:008	47
chr10_CAMK1D+:009	46
chr10_CAMK1D+:010	53
chr10_CAMK1D+:011	25
chr10_CAMK1D+:012	606
chr10_CAMK2G-:001	1053
chr10_CAMK2G-:002	182
chr10_CAMK2G-:003	111
chr10_CAMK2G-:004	141
chr10_CAMK2G-:005	59
chr10_CAMK2G-:006	129
chr10_CAMK2G-:007	120
chr10_CAMK2G-:008	75
chr10_CAMK2G-:009	84
chr10_CAMK2G-:010	5
chr10_CAMK2G-:011	114
chr10_CAMK2G-:012	4
chr10_CAMK2G-:013	126
chr10_CAMK2G-:014	151
chr10_CAMK2G-:015	147
chr10_CAMK2G-:016	111
chr10_CAMK2G-:017	85
chr10_CAMK2G-:018	136
chr10_CAMK2G-:019	138
chr10_CAMK2G-:020	171
chr10_CAMK2G-:021	141
chr10_CAMK2G-:022	128
chr10_CAMK2G-:023	95
chr10_CAMK2G-:024	34
chr10_CASC10-:001	134
chr10_CASC10-:002	17
chr10_CASC2+:001	0
chr10_CASC2+:002	1
chr10_CASC2+:003	5
chr10_CASC2+:004	20
chr10_CASC2+:005	4
chr10_CASC2+:006	34
chr10_CASP7+:001	31
chr10_CASP7+:002	40
chr10_CASP7+:003	4
chr10_CASP7+:004	4
chr10_CASP7+:005	179
chr10_CASP7+:006	5
chr10_CASP7+:007	1
chr10_CASP7+:008	220
chr10_CASP7+:009	218
chr10_CASP7+:010	155
chr10_CASP7+:011	155
chr10_CASP7+:012	2
chr10_CASP7+:013	256
chr10_CASP7+:014	1594
chr10_CC2D2B+:001	0
chr10_CC2D2B+:002	0
chr10_CC2D2B+:003	0
chr10_CC2D2B+:004	0
chr10_CC2D2B+:005	2
chr10_CC2D2B+:006	0
chr10_CC2D2B+:007	1
chr10_CC2D2B+:008	2
chr10_CC2D2B+:009	2
chr10_CC2D2B+:010	2
chr10_CC2D2B+:011	3
chr10_CC2D2B+:012	6
chr10_CCAR1+:001	112
chr10_CCAR1+:002	11
chr10_CCAR1+:003	309
chr10_CCAR1+:004	444
chr10_CCAR1+:005	236
chr10_CCAR1+:006	258
chr10_CCAR1+:007	465
chr10_CCAR1+:008	330
chr10_CCAR1+:009	586
chr10_CCAR1+:010	548
chr10_CCAR1+:011	527
chr10_CCAR1+:012	477
chr10_CCAR1+:013	316
chr10_CCAR1+:014	478
chr10_CCAR1+:015	611
chr10_CCAR1+:016	394
chr10_CCAR1+:017	667
chr10_CCAR1+:018	638
chr10_CCAR1+:019	499
chr10_CCAR1+:020	486
chr10_CCAR1+:021	444
chr10_CCAR1+:022	571
chr10_CCAR1+:023	595
chr10_CCAR1+:024	754
chr10_CCAR1+:025	590
chr10_CCAR1+:026	545
chr10_CCDC172+:001	0
chr10_CCDC172+:002	0
chr10_CCDC172+:003	0
chr10_CCDC172+:004	0
chr10_CCDC172+:005	0
chr10_CCDC172+:006	0
chr10_CCDC172+:007	0
chr10_CCDC172+:008	0
chr10_CCDC172+:009	0
chr10_CCDC3-:001	164
chr10_CCDC3-:002	36
chr10_CCDC3-:003	16
chr10_CCDC3-:004	0
chr10_CCDC3-:005	0
chr10_CCDC3-:006	0
chr10_CCDC3-:007	2
chr10_CCDC3-:008	2
chr10_CCDC6-:001	3369
chr10_CCDC6-:002	191
chr10_CCDC6-:003	196
chr10_CCDC6-:004	218
chr10_CCDC6-:005	216
chr10_CCDC6-:006	207
chr10_CCDC6-:007	233
chr10_CCDC6-:008	234
chr10_CCDC6-:009	174
chr10_CCDC7+:001	6
chr10_CCDC7+:002	5
chr10_CCDC7+:003	13
chr10_CCDC7+:004	7
chr10_CCDC7+:005	5
chr10_CCDC7+:006	5
chr10_CCDC7+:007	6
chr10_CCDC7+:008	5
chr10_CCDC7+:009	3
chr10_CCDC7+:010	5
chr10_CCDC7+:011	2
chr10_CCDC7+:012	22
chr10_CCDC7+:013	1
chr10_CCDC7+:014	0
chr10_CCDC7+:015	2
chr10_CCDC7+:016	2
chr10_CCDC7+:017	1
chr10_CCDC7+:018	1
chr10_CCDC7+:019	5
chr10_CCDC7+:020	0
chr10_CCDC7+:021	0
chr10_CCDC7+:022	2
chr10_CCDC7+:023	0
chr10_CCDC7+:024	1
chr10_CCDC7+:025	0
chr10_CCDC7+:026	1
chr10_CCDC7+:027	0
chr10_CCDC7+:028	0
chr10_CCDC7+:029	0
chr10_CCDC7+:030	0
chr10_CCDC7+:031	0
chr10_CCDC7+:032	0
chr10_CCDC7+:033	0
chr10_CCDC7+:034	0
chr10_CCDC7+:035	3
chr10_CCDC7+:036	3
chr10_CCDC7+:037	3
chr10_CCDC7+:038	1
chr10_CCDC7+:039	0
chr10_CCDC7+:040	0
chr10_CCDC7+:041	0
chr10_CCDC7+:042	3
chr10_CCDC7+:043	0
chr10_CCHE1-:001	4
chr10_CCNJ+:001	2
chr10_CCNJ+:002	34
chr10_CCNJ+:003	100
chr10_CCNJ+:004	154
chr10_CCNJ+:005	50
chr10_CCNJ+:006	44
chr10_CCNJ+:007	96
chr10_CCNJ+:008	948
chr10_CCNY+:001	0
chr10_CCNY+:002	0
chr10_CCNY+:003	0
chr10_CCNY+:004	333
chr10_CCNY+:005	0
chr10_CCNY+:006	427
chr10_CCNY+:007	359
chr10_CCNY+:008	477
chr10_CCNY+:009	309
chr10_CCNY+:010	329
chr10_CCNY+:011	482
chr10_CCNY+:012	635
chr10_CCNY+:013	730
chr10_CCNY+:014	2989
chr10_CCNYL2-:001	0
chr10_CCNYL2-:002	0
chr10_CCNYL2-:003	0
chr10_CCNYL2-:004	0
chr10_CCNYL2-:005	0
chr10_CCNYL2-:006	0
chr10_CCNYL2-:007	0
chr10_CCNYL2-:008	0
chr10_CCNYL2-:009	0
chr10_CCSER2+:001	12
chr10_CCSER2+:002	938
chr10_CCSER2+:003	181
chr10_CCSER2+:004	4
chr10_CCSER2+:005	98
chr10_CCSER2+:006	17
chr10_CCSER2+:007	0
chr10_CCSER2+:008	226
chr10_CCSER2+:009	196
chr10_CCSER2+:010	108
chr10_CCSER2+:011	118
chr10_CCSER2+:012	126
chr10_CCSER2+:013	46
chr10_CCSER2+:014	2305
chr10_CDC123+:001	544
chr10_CDC123+:002	754
chr10_CDC123+:003	746
chr10_CDC123+:004	506
chr10_CDC123+:005	770
chr10_CDC123+:006	1029
chr10_CDC123+:007	751
chr10_CDC123+:008	860
chr10_CDC123+:009	934
chr10_CDC123+:010	566
chr10_CDC123+:011	1159
chr10_CDC123+:012	1054
chr10_CDC123+:013	704
chr10_CDH23+:001	0
chr10_CDH23+:002	1
chr10_CDH23+:003	6
chr10_CDH23+:004	9
chr10_CDH23+:005	6
chr10_CDH23+:006	7
chr10_CDH23+:007	12
chr10_CDH23+:008	11
chr10_CDH23+:009	3
chr10_CDH23+:010	2
chr10_CDH23+:011	3
chr10_CDH23+:012	0
chr10_CDH23+:013	2
chr10_CDH23+:014	5
chr10_CDH23+:015	0
chr10_CDH23+:016	3
chr10_CDH23+:017	9
chr10_CDH23+:018	3
chr10_CDH23+:019	2
chr10_CDH23+:020	5
chr10_CDH23+:021	7
chr10_CDH23+:022	5
chr10_CDH23+:023	1
chr10_CDH23+:024	4
chr10_CDH23+:025	6
chr10_CDH23+:026	3
chr10_CDH23+:027	0
chr10_CDH23+:028	4
chr10_CDH23+:029	0
chr10_CDH23+:030	0
chr10_CDH23+:031	0
chr10_CDH23+:032	0
chr10_CDH23+:033	0
chr10_CDH23+:034	2
chr10_CDH23+:035	0
chr10_CDH23+:036	0
chr10_CDH23+:037	0
chr10_CDH23+:038	0
chr10_CDH23+:039	0
chr10_CDH23+:040	0
chr10_CDH23+:041	0
chr10_CDH23+:042	0
chr10_CDH23+:043	0
chr10_CDH23+:044	0
chr10_CDH23+:045	0
chr10_CDH23+:046	0
chr10_CDH23+:047	0
chr10_CDH23+:048	0
chr10_CDH23+:049	0
chr10_CDH23+:050	0
chr10_CDH23+:051	0
chr10_CDH23+:052	0
chr10_CDH23+:053	0
chr10_CDH23+:054	0
chr10_CDH23+:055	0
chr10_CDH23+:056	0
chr10_CDH23+:057	0
chr10_CDH23+:058	0
chr10_CDH23+:059	0
chr10_CDH23+:060	0
chr10_CDH23+:061	2
chr10_CDH23+:062	2
chr10_CDH23+:063	1
chr10_CDH23+:064	3
chr10_CDH23+:065	0
chr10_CDH23+:066	4
chr10_CDH23+:067	0
chr10_CDH23+:068	2
chr10_CDH23+:069	0
chr10_CDH23+:070	1
chr10_CDH23+:071	2
chr10_CDH23+:072	1
chr10_CDH23+:073	5
chr10_CDH23+:074	4
chr10_CDH23+:075	11
chr10_CDHR1+:001	1
chr10_CDHR1+:002	7
chr10_CDHR1+:003	10
chr10_CDHR1+:004	9
chr10_CDHR1+:005	8
chr10_CDHR1+:006	3
chr10_CDHR1+:007	6
chr10_CDHR1+:008	8
chr10_CDHR1+:009	8
chr10_CDHR1+:010	9
chr10_CDHR1+:011	16
chr10_CDHR1+:012	19
chr10_CDHR1+:013	6
chr10_CDHR1+:014	5
chr10_CDHR1+:015	13
chr10_CDHR1+:016	17
chr10_CDHR1+:017	161
chr10_CDHR1+:018	8
chr10_CDK1+:001	5
chr10_CDK1+:002	8
chr10_CDK1+:003	290
chr10_CDK1+:004	489
chr10_CDK1+:005	756
chr10_CDK1+:006	631
chr10_CDK1+:007	174
chr10_CDK1+:008	875
chr10_CDK1+:009	876
chr10_CDK1+:010	835
chr10_CDK1+:011	1391
chr10_CDNF-:001	27
chr10_CDNF-:002	5
chr10_CDNF-:003	0
chr10_CDNF-:004	5
chr10_CELF2+:001	0
chr10_CELF2+:002	42
chr10_CELF2+:003	0
chr10_CELF2+:004	138
chr10_CELF2+:005	113
chr10_CELF2+:006	112
chr10_CELF2+:007	141
chr10_CELF2+:008	84
chr10_CELF2+:009	140
chr10_CELF2+:010	86
chr10_CELF2+:011	122
chr10_CELF2+:012	112
chr10_CELF2+:013	26
chr10_CELF2+:014	5
chr10_CELF2+:015	123
chr10_CELF2+:016	129
chr10_CELF2+:017	181
chr10_CELF2+:018	41
chr10_CELF2+:019	927
chr10_CELF2+:020	743
chr10_CELF2-AS1-:001	45
chr10_CELF2-AS1-:002	6
chr10_CELF2-AS1-:003	0
chr10_CELF2-AS2-:001	0
chr10_CELF2-AS2-:002	0
chr10_CELF2-AS2-:003	0
chr10_CELF2-AS2-:004	0
chr10_CELF2-AS2-:005	0
chr10_CELF2-AS2-:006	0
chr10_CELF2-AS2-:007	0
chr10_CEP55+:001	0
chr10_CEP55+:002	32
chr10_CEP55+:003	173
chr10_CEP55+:004	452
chr10_CEP55+:005	743
chr10_CEP55+:006	310
chr10_CEP55+:007	523
chr10_CEP55+:008	1009
chr10_CEP55+:009	424
chr10_CEP55+:010	533
chr10_CEP55+:011	1813
chr10_CFAP43-:001	2
chr10_CFAP43-:002	2
chr10_CFAP43-:003	0
chr10_CFAP43-:004	1
chr10_CFAP43-:005	0
chr10_CFAP43-:006	1
chr10_CFAP43-:007	3
chr10_CFAP43-:008	2
chr10_CFAP43-:009	6
chr10_CFAP43-:010	3
chr10_CFAP43-:011	2
chr10_CFAP43-:012	2
chr10_CFAP43-:013	0
chr10_CFAP43-:014	0
chr10_CFAP43-:015	1
chr10_CFAP43-:016	2
chr10_CFAP43-:017	2
chr10_CFAP43-:018	4
chr10_CFAP43-:019	5
chr10_CFAP43-:020	3
chr10_CFAP43-:021	2
chr10_CFAP43-:022	2
chr10_CFAP43-:023	0
chr10_CFAP43-:024	0
chr10_CFAP43-:025	0
chr10_CFAP43-:026	0
chr10_CFAP43-:027	0
chr10_CFAP43-:028	1
chr10_CFAP43-:029	2
chr10_CFAP43-:030	2
chr10_CFAP43-:031	2
chr10_CFAP43-:032	3
chr10_CFAP43-:033	2
chr10_CFAP43-:034	5
chr10_CFAP43-:035	4
chr10_CFAP43-:036	1
chr10_CFAP43-:037	6
chr10_CFAP43-:038	2
chr10_CFAP46-:001	0
chr10_CFAP46-:002	0
chr10_CFAP46-:003	0
chr10_CFAP46-:004	0
chr10_CFAP46-:005	0
chr10_CFAP46-:006	0
chr10_CFAP46-:007	0
chr10_CFAP46-:008	0
chr10_CFAP46-:009	0
chr10_CFAP46-:010	0
chr10_CFAP46-:011	0
chr10_CFAP46-:012	0
chr10_CFAP46-:013	0
chr10_CFAP46-:014	0
chr10_CFAP46-:015	0
chr10_CFAP46-:016	0
chr10_CFAP46-:017	0
chr10_CFAP46-:018	0
chr10_CFAP46-:019	0
chr10_CFAP46-:020	0
chr10_CFAP46-:021	0
chr10_CFAP46-:022	0
chr10_CFAP46-:023	0
chr10_CFAP46-:024	0
chr10_CFAP46-:025	0
chr10_CFAP46-:026	0
chr10_CFAP46-:027	0
chr10_CFAP46-:028	0
chr10_CFAP46-:029	0
chr10_CFAP46-:030	0
chr10_CFAP46-:031	0
chr10_CFAP46-:032	0
[truncated: 254,035 more rows]
