# Supplementary material for: Characterization of alternative mRNA splicing in cultured cell populations representing progressive stages of human fetal kidney development
Source: Sci Rep. 2022 Nov 15;12:19548. doi: 10.1038/s41598-022-24147-z (PMC9666651; doi:10.1038/s41598-022-24147-z)
Supplement: Supplementary file 13 — Supplementary Information 13. [file 41598_2022_24147_MOESM13_ESM.zip › _Program/Data/DEXSeq/DEXSeq_res/Sample_35-NPS2_hFK2]

_ambiguous	677625
_ambiguous_readpair_position	0
_empty	7308840
_lowaqual	0
_notaligned	0
chr10_A1CF-:001	0
chr10_A1CF-:002	0
chr10_A1CF-:003	0
chr10_A1CF-:004	0
chr10_A1CF-:005	0
chr10_A1CF-:006	0
chr10_A1CF-:007	0
chr10_A1CF-:008	0
chr10_A1CF-:009	0
chr10_A1CF-:010	0
chr10_A1CF-:011	0
chr10_A1CF-:012	0
chr10_A1CF-:013	0
chr10_A1CF-:014	0
chr10_A1CF-:015	0
chr10_A1CF-:016	0
chr10_ABCC2+:001	0
chr10_ABCC2+:002	3
chr10_ABCC2+:003	4
chr10_ABCC2+:004	3
chr10_ABCC2+:005	1
chr10_ABCC2+:006	0
chr10_ABCC2+:007	0
chr10_ABCC2+:008	0
chr10_ABCC2+:009	2
chr10_ABCC2+:010	4
chr10_ABCC2+:011	0
chr10_ABCC2+:012	0
chr10_ABCC2+:013	0
chr10_ABCC2+:014	0
chr10_ABCC2+:015	0
chr10_ABCC2+:016	0
chr10_ABCC2+:017	0
chr10_ABCC2+:018	0
chr10_ABCC2+:019	0
chr10_ABCC2+:020	1
chr10_ABCC2+:021	2
chr10_ABCC2+:022	3
chr10_ABCC2+:023	5
chr10_ABCC2+:024	9
chr10_ABCC2+:025	3
chr10_ABCC2+:026	0
chr10_ABCC2+:027	0
chr10_ABCC2+:028	0
chr10_ABCC2+:029	0
chr10_ABCC2+:030	0
chr10_ABCC2+:031	0
chr10_ABCC2+:032	2
chr10_ABI1-:001	1927
chr10_ABI1-:002	646
chr10_ABI1-:003	377
chr10_ABI1-:004	719
chr10_ABI1-:005	235
chr10_ABI1-:006	7
chr10_ABI1-:007	622
chr10_ABI1-:008	748
chr10_ABI1-:009	589
chr10_ABI1-:010	13
chr10_ABI1-:011	780
chr10_ABI1-:012	786
chr10_ABI1-:013	7
chr10_ABI1-:014	556
chr10_ABLIM1-:001	6279
chr10_ABLIM1-:002	187
chr10_ABLIM1-:003	97
chr10_ABLIM1-:004	105
chr10_ABLIM1-:005	180
chr10_ABLIM1-:006	317
chr10_ABLIM1-:007	331
chr10_ABLIM1-:008	401
chr10_ABLIM1-:009	261
chr10_ABLIM1-:010	18
chr10_ABLIM1-:011	339
chr10_ABLIM1-:012	180
chr10_ABLIM1-:013	357
chr10_ABLIM1-:014	259
chr10_ABLIM1-:015	0
chr10_ABLIM1-:016	225
chr10_ABLIM1-:017	283
chr10_ABLIM1-:018	48
chr10_ABLIM1-:019	217
chr10_ABLIM1-:020	259
chr10_ABLIM1-:021	280
chr10_ABLIM1-:022	307
chr10_ABLIM1-:023	232
chr10_ABLIM1-:024	0
chr10_ABLIM1-:025	9
chr10_ACADSB+:001	18
chr10_ACADSB+:002	46
chr10_ACADSB+:003	41
chr10_ACADSB+:004	81
chr10_ACADSB+:005	75
chr10_ACADSB+:006	79
chr10_ACADSB+:007	66
chr10_ACADSB+:008	50
chr10_ACADSB+:009	65
chr10_ACADSB+:010	84
chr10_ACADSB+:011	719
chr10_ACBD5-:001	1738
chr10_ACBD5-:002	302
chr10_ACBD5-:003	267
chr10_ACBD5-:004	419
chr10_ACBD5-:005	572
chr10_ACBD5-:006	325
chr10_ACBD5-:007	383
chr10_ACBD5-:008	350
chr10_ACBD5-:009	301
chr10_ACBD5-:010	203
chr10_ACBD5-:011	258
chr10_ACBD5-:012	258
chr10_ACBD5-:013	92
chr10_ACBD5-:014	65
chr10_ACBD5-:015	36
chr10_ACBD5-:016	19
chr10_ACBD7-:001	162
chr10_ACBD7-:002	17
chr10_ACBD7-:003	16
chr10_ACBD7-:004	3
chr10_ACSL5+:001	0
chr10_ACSL5+:002	0
chr10_ACSL5+:003	0
chr10_ACSL5+:004	19
chr10_ACSL5+:005	24
chr10_ACSL5+:006	13
chr10_ACSL5+:007	17
chr10_ACSL5+:008	19
chr10_ACSL5+:009	28
chr10_ACSL5+:010	15
chr10_ACSL5+:011	21
chr10_ACSL5+:012	27
chr10_ACSL5+:013	29
chr10_ACSL5+:014	26
chr10_ACSL5+:015	15
chr10_ACSL5+:016	15
chr10_ACSL5+:017	16
chr10_ACSL5+:018	22
chr10_ACSL5+:019	25
chr10_ACSL5+:020	33
chr10_ACSL5+:021	25
chr10_ACSL5+:022	26
chr10_ACSL5+:023	68
chr10_ACSM6+:001	0
chr10_ACSM6+:002	0
chr10_ACSM6+:003	0
chr10_ACSM6+:004	0
chr10_ACSM6+:005	0
chr10_ACSM6+:006	0
chr10_ACSM6+:007	0
chr10_ACSM6+:008	0
chr10_ACSM6+:009	0
chr10_ACSM6+:010	0
chr10_ACSM6+:011	0
chr10_ACTA2-:001	0
chr10_ACTA2-:002	11
chr10_ACTA2-:003	0
chr10_ACTA2-:004	63
chr10_ACTA2-:005	73
chr10_ACTA2-:006	105
chr10_ACTA2-:007	127
chr10_ACTA2-:008	90
chr10_ACTA2-:009	2
chr10_ACTA2-:010	59
chr10_ACTA2-AS1+:001	0
chr10_ACTA2-AS1+:002	2
chr10_ACTA2-AS1+:003	0
chr10_ACTA2-AS1+:004	0
chr10_ACTA2-AS1+:005	0
chr10_ACTR1A-:001	7099
chr10_ACTR1A-:002	888
chr10_ACTR1A-:003	1042
chr10_ACTR1A-:004	1840
chr10_ACTR1A-:005	1434
chr10_ACTR1A-:006	2031
chr10_ACTR1A-:007	1545
chr10_ACTR1A-:008	1486
chr10_ACTR1A-:009	1227
chr10_ACTR1A-:010	1014
chr10_ACTR1A-:011	684
chr10_ACTR3BP5+:001	0
chr10_ADAM12-:001	582
chr10_ADAM12-:002	37
chr10_ADAM12-:003	75
chr10_ADAM12-:004	51
chr10_ADAM12-:005	46
chr10_ADAM12-:006	7
chr10_ADAM12-:007	1
chr10_ADAM12-:008	43
chr10_ADAM12-:009	28
chr10_ADAM12-:010	50
chr10_ADAM12-:011	44
chr10_ADAM12-:012	58
chr10_ADAM12-:013	27
chr10_ADAM12-:014	67
chr10_ADAM12-:015	59
chr10_ADAM12-:016	54
chr10_ADAM12-:017	67
chr10_ADAM12-:018	46
chr10_ADAM12-:019	45
chr10_ADAM12-:020	72
chr10_ADAM12-:021	59
chr10_ADAM12-:022	0
chr10_ADAM12-:023	47
chr10_ADAM12-:024	31
chr10_ADAM12-:025	18
chr10_ADAM12-:026	13
chr10_ADAM8-:001	298
chr10_ADAM8-:002	61
chr10_ADAM8-:003	42
chr10_ADAM8-:004	36
chr10_ADAM8-:005	22
chr10_ADAM8-:006	28
chr10_ADAM8-:007	35
chr10_ADAM8-:008	69
chr10_ADAM8-:009	100
chr10_ADAM8-:010	62
chr10_ADAM8-:011	110
chr10_ADAM8-:012	57
chr10_ADAM8-:013	65
chr10_ADAM8-:014	90
chr10_ADAM8-:015	78
chr10_ADAM8-:016	123
chr10_ADAM8-:017	68
chr10_ADAM8-:018	41
chr10_ADAM8-:019	50
chr10_ADAM8-:020	24
chr10_ADAM8-:021	47
chr10_ADAM8-:022	54
chr10_ADAM8-:023	54
chr10_ADAM8-:024	24
chr10_ADAM8-:025	4
chr10_ADAMTS14+:001	3
chr10_ADAMTS14+:002	16
chr10_ADAMTS14+:003	11
chr10_ADAMTS14+:004	15
chr10_ADAMTS14+:005	7
chr10_ADAMTS14+:006	17
chr10_ADAMTS14+:007	4
chr10_ADAMTS14+:008	10
chr10_ADAMTS14+:009	14
chr10_ADAMTS14+:010	22
chr10_ADAMTS14+:011	21
chr10_ADAMTS14+:012	11
chr10_ADAMTS14+:013	16
chr10_ADAMTS14+:014	19
chr10_ADAMTS14+:015	18
chr10_ADAMTS14+:016	18
chr10_ADAMTS14+:017	33
chr10_ADAMTS14+:018	22
chr10_ADAMTS14+:019	16
chr10_ADAMTS14+:020	22
chr10_ADAMTS14+:021	20
chr10_ADAMTS14+:022	16
chr10_ADAMTS14+:023	182
chr10_ADARB2-:001	0
chr10_ADARB2-:002	0
chr10_ADARB2-:003	0
chr10_ADARB2-:004	0
chr10_ADARB2-:005	0
chr10_ADARB2-:006	0
chr10_ADARB2-:007	0
chr10_ADARB2-:008	0
chr10_ADARB2-:009	0
chr10_ADARB2-:010	0
chr10_ADARB2-AS1+:001	0
chr10_ADARB2-AS1+:002	0
chr10_ADD3+:001	4
chr10_ADD3+:002	21
chr10_ADD3+:003	442
chr10_ADD3+:004	502
chr10_ADD3+:005	484
chr10_ADD3+:006	331
chr10_ADD3+:007	503
chr10_ADD3+:008	520
chr10_ADD3+:009	334
chr10_ADD3+:010	546
chr10_ADD3+:011	732
chr10_ADD3+:012	445
chr10_ADD3+:013	472
chr10_ADD3+:014	496
chr10_ADD3+:015	173
chr10_ADD3+:016	2872
chr10_ADD3-AS1-:001	4
chr10_ADD3-AS1-:002	0
chr10_ADD3-AS1-:003	1
chr10_ADD3-AS1-:004	0
chr10_ADD3-AS1-:005	0
chr10_ADGRA1+:001	0
chr10_ADGRA1+:002	0
chr10_ADGRA1+:003	0
chr10_ADGRA1+:004	0
chr10_ADGRA1+:005	0
chr10_ADGRA1+:006	0
chr10_ADGRA1+:007	0
chr10_ADGRA1+:008	0
chr10_ADGRA1-AS1-:001	0
chr10_ADGRA1-AS1-:002	0
chr10_ADGRA1-AS1-:003	0
chr10_ADK+:001	58
chr10_ADK+:002	150
chr10_ADK+:003	384
chr10_ADK+:004	423
chr10_ADK+:005	534
chr10_ADK+:006	725
chr10_ADK+:007	564
chr10_ADK+:008	692
chr10_ADK+:009	420
chr10_ADK+:010	601
chr10_ADK+:011	561
chr10_ADK+:012	837
chr10_ADO+:001	1624
chr10_ADRA2A+:001	2
chr10_ADRB1+:001	0
chr10_AFAP1L2-:001	660
chr10_AFAP1L2-:002	222
chr10_AFAP1L2-:003	90
chr10_AFAP1L2-:004	269
chr10_AFAP1L2-:005	269
chr10_AFAP1L2-:006	208
chr10_AFAP1L2-:007	227
chr10_AFAP1L2-:008	168
chr10_AFAP1L2-:009	167
chr10_AFAP1L2-:010	234
chr10_AFAP1L2-:011	173
chr10_AFAP1L2-:012	125
chr10_AFAP1L2-:013	119
chr10_AFAP1L2-:014	195
chr10_AFAP1L2-:015	179
chr10_AFAP1L2-:016	143
chr10_AFAP1L2-:017	0
chr10_AFAP1L2-:018	127
chr10_AFAP1L2-:019	105
chr10_AFAP1L2-:020	111
chr10_AFAP1L2-:021	30
chr10_AGAP11++chr10_ADIRF+:001	65
chr10_AGAP11++chr10_ADIRF+:002	69
chr10_AGAP11++chr10_ADIRF+:003	81
chr10_AGAP11++chr10_ADIRF+:004	14
chr10_AGAP11++chr10_ADIRF+:005	1
chr10_AGAP11++chr10_ADIRF+:006	0
chr10_AGAP11++chr10_ADIRF+:007	0
chr10_AGAP11++chr10_ADIRF+:008	2
chr10_AGAP11++chr10_ADIRF+:009	2
chr10_AGAP11++chr10_ADIRF+:010	0
chr10_AGAP11++chr10_ADIRF+:011	0
chr10_AGAP11++chr10_ADIRF+:012	0
chr10_AGAP11++chr10_ADIRF+:013	0
chr10_AGAP11++chr10_ADIRF+:014	0
chr10_AGAP11++chr10_ADIRF+:015	0
chr10_AGAP11++chr10_ADIRF+:016	12
chr10_AGAP4-:001	138
chr10_AGAP4-:002	18
chr10_AGAP4-:003	16
chr10_AGAP4-:004	19
chr10_AGAP4-:005	10
chr10_AGAP4-:006	7
chr10_AGAP4-:007	10
chr10_AGAP4-:008	20
chr10_AGAP4-:009	1
chr10_AGAP4-:010	12
chr10_AGAP4-:011	12
chr10_AGAP4-:012	16
chr10_AGAP5-:001	100
chr10_AGAP5-:002	15
chr10_AGAP5-:003	20
chr10_AGAP5-:004	30
chr10_AGAP5-:005	15
chr10_AGAP5-:006	17
chr10_AGAP5-:007	11
chr10_AGAP5-:008	20
chr10_AGAP6+:001	32
chr10_AGAP6+:002	29
chr10_AGAP6+:003	25
chr10_AGAP6+:004	29
chr10_AGAP6+:005	52
chr10_AGAP6+:006	44
chr10_AGAP6+:007	46
chr10_AGAP6+:008	317
chr10_AGAP7P-:001	23
chr10_AGAP7P-:002	4
chr10_AGAP7P-:003	5
chr10_AGAP7P-:004	5
chr10_AGAP7P-:005	5
chr10_AGAP7P-:006	1
chr10_AGAP7P-:007	0
chr10_AGAP9+:001	0
chr10_AGAP9+:002	0
chr10_AGAP9+:003	0
chr10_AGAP9+:004	0
chr10_AGAP9+:005	1
chr10_AGAP9+:006	1
chr10_AGAP9+:007	5
chr10_AGAP9+:008	19
chr10_AGAP9-:001	0
chr10_AGAP9-:002	0
chr10_AGAP9-:003	0
chr10_AGAP9-:004	0
chr10_AGAP9-:005	0
chr10_AGAP9-:006	0
chr10_AGAP9-:007	0
chr10_AGAP9-:008	1
chr10_AIFM2-:001	509
chr10_AIFM2-:002	269
chr10_AIFM2-:003	289
chr10_AIFM2-:004	190
chr10_AIFM2-:005	156
chr10_AIFM2-:006	149
chr10_AIFM2-:007	172
chr10_AIFM2-:008	133
chr10_AIFM2-:009	2
chr10_AIFM2-:010	6
chr10_AKR1C1+:001	20
chr10_AKR1C1+:002	52
chr10_AKR1C1+:003	47
chr10_AKR1C1+:004	39
chr10_AKR1C1+:005	41
chr10_AKR1C1+:006	51
chr10_AKR1C1+:007	83
chr10_AKR1C1+:008	34
chr10_AKR1C1+:009	17
chr10_AKR1C2-:001	19
chr10_AKR1C2-:002	2
chr10_AKR1C2-:003	28
chr10_AKR1C2-:004	35
chr10_AKR1C2-:005	38
chr10_AKR1C2-:006	34
chr10_AKR1C2-:007	0
chr10_AKR1C2-:008	39
chr10_AKR1C2-:009	38
chr10_AKR1C2-:010	18
chr10_AKR1C2-:011	0
chr10_AKR1C2-:012	0
chr10_AKR1C3+:001	0
chr10_AKR1C3+:002	30
chr10_AKR1C3+:003	57
chr10_AKR1C3+:004	30
chr10_AKR1C3+:005	0
chr10_AKR1C3+:006	27
chr10_AKR1C3+:007	50
chr10_AKR1C3+:008	56
chr10_AKR1C3+:009	67
chr10_AKR1C3+:010	46
chr10_AKR1C3+:011	25
chr10_AKR1C4+:001	0
chr10_AKR1C4+:002	0
chr10_AKR1C4+:003	0
chr10_AKR1C4+:004	0
chr10_AKR1C4+:005	0
chr10_AKR1C4+:006	0
chr10_AKR1C4+:007	0
chr10_AKR1C4+:008	0
chr10_AKR1C4+:009	0
chr10_AKR1C6P-:001	0
chr10_AKR1C6P-:002	0
chr10_AKR1C6P-:003	0
chr10_AKR1C6P-:004	0
chr10_AKR1C6P-:005	1
chr10_AKR1C6P-:006	0
chr10_AKR1C6P-:007	0
chr10_AKR1C6P-:008	0
chr10_AKR1C6P-:009	0
chr10_AKR1C6P-:010	0
chr10_AKR1C6P-:011	0
chr10_AKR1C8P-:001	0
chr10_AKR1C8P-:002	0
chr10_AKR1C8P-:003	0
chr10_AKR1C8P-:004	0
chr10_AKR1C8P-:005	0
chr10_AKR1C8P-:006	0
chr10_AKR1C8P-:007	0
chr10_AKR1C8P-:008	0
chr10_AKR1E2+:001	0
chr10_AKR1E2+:002	4
chr10_AKR1E2+:003	15
chr10_AKR1E2+:004	16
chr10_AKR1E2+:005	16
chr10_AKR1E2+:006	7
chr10_AKR1E2+:007	9
chr10_AKR1E2+:008	10
chr10_AKR1E2+:009	18
chr10_AKR1E2+:010	9
chr10_AKR1E2+:011	1
chr10_AKR1E2+:012	16
chr10_ALDH18A1-:001	1957
chr10_ALDH18A1-:002	617
chr10_ALDH18A1-:003	848
chr10_ALDH18A1-:004	618
chr10_ALDH18A1-:005	794
chr10_ALDH18A1-:006	568
chr10_ALDH18A1-:007	681
chr10_ALDH18A1-:008	414
chr10_ALDH18A1-:009	348
chr10_ALDH18A1-:010	494
chr10_ALDH18A1-:011	532
chr10_ALDH18A1-:012	431
chr10_ALDH18A1-:013	189
chr10_ALDH18A1-:014	477
chr10_ALDH18A1-:015	389
chr10_ALDH18A1-:016	460
chr10_ALDH18A1-:017	746
chr10_ALDH18A1-:018	477
chr10_ALDH18A1-:019	187
chr10_ALOX5+:001	17
chr10_ALOX5+:002	36
chr10_ALOX5+:003	27
chr10_ALOX5+:004	37
chr10_ALOX5+:005	35
chr10_ALOX5+:006	34
chr10_ALOX5+:007	34
chr10_ALOX5+:008	51
chr10_ALOX5+:009	33
chr10_ALOX5+:010	33
chr10_ALOX5+:011	24
chr10_ALOX5+:012	32
chr10_ALOX5+:013	29
chr10_ALOX5+:014	20
chr10_ALOX5+:015	68
chr10_ANAPC16+:001	0
chr10_ANAPC16+:002	58
chr10_ANAPC16+:003	289
chr10_ANAPC16+:004	850
chr10_ANAPC16+:005	823
chr10_ANAPC16+:006	2795
chr10_ANK3-:001	199
chr10_ANK3-:002	53
chr10_ANK3-:003	132
chr10_ANK3-:004	61
chr10_ANK3-:005	65
chr10_ANK3-:006	38
chr10_ANK3-:007	38
chr10_ANK3-:008	39
chr10_ANK3-:009	0
chr10_ANK3-:010	40
chr10_ANK3-:011	0
chr10_ANK3-:012	36
chr10_ANK3-:013	36
chr10_ANK3-:014	60
chr10_ANK3-:015	33
chr10_ANK3-:016	47
chr10_ANK3-:017	53
chr10_ANK3-:018	35
chr10_ANK3-:019	43
chr10_ANK3-:020	32
chr10_ANK3-:021	44
chr10_ANK3-:022	57
chr10_ANK3-:023	48
chr10_ANK3-:024	5
chr10_ANK3-:025	11
chr10_ANK3-:026	14
chr10_ANK3-:027	18
chr10_ANK3-:028	24
chr10_ANK3-:029	17
chr10_ANK3-:030	15
chr10_ANK3-:031	26
chr10_ANK3-:032	11
chr10_ANK3-:033	9
chr10_ANK3-:034	19
chr10_ANK3-:035	15
chr10_ANK3-:036	12
chr10_ANK3-:037	13
chr10_ANK3-:038	19
chr10_ANK3-:039	12
chr10_ANK3-:040	14
chr10_ANK3-:041	12
chr10_ANK3-:042	9
chr10_ANK3-:043	10
chr10_ANK3-:044	16
chr10_ANK3-:045	15
chr10_ANK3-:046	8
chr10_ANK3-:047	0
chr10_ANK3-:048	7
chr10_ANK3-:049	1
chr10_ANK3-:050	1
chr10_ANKRD1-:001	827
chr10_ANKRD1-:002	257
chr10_ANKRD1-:003	223
chr10_ANKRD1-:004	221
chr10_ANKRD1-:005	285
chr10_ANKRD1-:006	310
chr10_ANKRD1-:007	347
chr10_ANKRD1-:008	428
chr10_ANKRD1-:009	179
chr10_ANKRD16-:001	15
chr10_ANKRD16-:002	1
chr10_ANKRD16-:003	38
chr10_ANKRD16-:004	33
chr10_ANKRD16-:005	82
chr10_ANKRD16-:006	67
chr10_ANKRD16-:007	41
chr10_ANKRD16-:008	73
chr10_ANKRD16-:009	25
chr10_ANKRD2+:001	26
chr10_ANKRD2+:002	14
chr10_ANKRD2+:003	33
chr10_ANKRD2+:004	37
chr10_ANKRD2+:005	26
chr10_ANKRD2+:006	28
chr10_ANKRD2+:007	30
chr10_ANKRD2+:008	28
chr10_ANKRD2+:009	25
chr10_ANKRD22-:001	56
chr10_ANKRD22-:002	13
chr10_ANKRD22-:003	5
chr10_ANKRD22-:004	5
chr10_ANKRD22-:005	9
chr10_ANKRD22-:006	7
chr10_ANKRD26-:001	104
chr10_ANKRD26-:002	20
chr10_ANKRD26-:003	52
chr10_ANKRD26-:004	46
chr10_ANKRD26-:005	68
chr10_ANKRD26-:006	41
chr10_ANKRD26-:007	53
chr10_ANKRD26-:008	52
chr10_ANKRD26-:009	47
chr10_ANKRD26-:010	51
chr10_ANKRD26-:011	173
chr10_ANKRD26-:012	42
chr10_ANKRD26-:013	54
chr10_ANKRD26-:014	63
chr10_ANKRD26-:015	32
chr10_ANKRD26-:016	13
chr10_ANKRD26-:017	31
chr10_ANKRD26-:018	10
chr10_ANKRD26-:019	57
chr10_ANKRD26-:020	47
chr10_ANKRD26-:021	43
chr10_ANKRD26-:022	21
chr10_ANKRD26-:023	28
chr10_ANKRD26-:024	28
chr10_ANKRD26-:025	20
chr10_ANKRD26-:026	18
chr10_ANKRD26-:027	32
chr10_ANKRD26-:028	23
chr10_ANKRD26-:029	27
chr10_ANKRD26-:030	13
chr10_ANKRD26-:031	16
chr10_ANKRD26-:032	19
chr10_ANKRD26-:033	39
chr10_ANKRD26-:034	37
chr10_ANKRD26-:035	28
chr10_ANKRD30A+:001	0
chr10_ANKRD30A+:002	0
chr10_ANKRD30A+:003	0
chr10_ANKRD30A+:004	0
chr10_ANKRD30A+:005	0
chr10_ANKRD30A+:006	0
chr10_ANKRD30A+:007	0
chr10_ANKRD30A+:008	0
chr10_ANKRD30A+:009	0
chr10_ANKRD30A+:010	0
chr10_ANKRD30A+:011	0
chr10_ANKRD30A+:012	0
chr10_ANKRD30A+:013	0
chr10_ANKRD30A+:014	0
chr10_ANKRD30A+:015	0
chr10_ANKRD30A+:016	0
chr10_ANKRD30A+:017	0
chr10_ANKRD30A+:018	0
chr10_ANKRD30A+:019	0
chr10_ANKRD30A+:020	0
chr10_ANKRD30A+:021	0
chr10_ANKRD30A+:022	0
chr10_ANKRD30A+:023	0
chr10_ANKRD30A+:024	0
chr10_ANKRD30A+:025	0
chr10_ANKRD30A+:026	0
chr10_ANKRD30A+:027	0
chr10_ANKRD30A+:028	0
chr10_ANKRD30A+:029	0
chr10_ANKRD30A+:030	0
chr10_ANKRD30A+:031	0
chr10_ANKRD30A+:032	0
chr10_ANKRD30A+:033	0
chr10_ANKRD30A+:034	0
chr10_ANKRD30A+:035	0
chr10_ANKRD30A+:036	0
chr10_ANKRD30BP3+:001	0
chr10_ANKRD30BP3+:002	0
chr10_ANKRD30BP3+:003	0
chr10_ANKRD30BP3+:004	0
chr10_ANKRD30BP3+:005	0
chr10_ANKRD30BP3+:006	0
chr10_ANKRD30BP3+:007	0
chr10_ANKRD30BP3+:008	0
chr10_ANTXRL+:001	0
chr10_ANTXRL+:002	0
chr10_ANTXRL+:003	0
chr10_ANTXRL+:004	0
chr10_ANTXRL+:005	0
chr10_ANTXRL+:006	0
chr10_ANTXRL+:007	0
chr10_ANTXRL+:008	0
chr10_ANTXRL+:009	0
chr10_ANTXRL+:010	0
chr10_ANTXRL+:011	0
chr10_ANTXRL+:012	0
chr10_ANTXRL+:013	0
chr10_ANTXRL+:014	0
chr10_ANTXRL+:015	0
chr10_ANTXRL+:016	0
chr10_ANTXRL+:017	0
chr10_ANTXRLP1-:001	0
chr10_ANTXRLP1-:002	0
chr10_ANTXRLP1-:003	0
chr10_ANTXRLP1-:004	0
chr10_ANTXRLP1-:005	0
chr10_ANXA11-:001	3311
chr10_ANXA11-:002	2701
chr10_ANXA11-:003	2028
chr10_ANXA11-:004	2409
chr10_ANXA11-:005	2338
chr10_ANXA11-:006	1882
chr10_ANXA11-:007	2306
chr10_ANXA11-:008	2624
chr10_ANXA11-:009	2894
chr10_ANXA11-:010	2597
chr10_ANXA11-:011	1752
chr10_ANXA11-:012	2962
chr10_ANXA11-:013	1676
chr10_ANXA11-:014	8
chr10_ANXA11-:015	1276
chr10_ANXA11-:016	608
chr10_ANXA11-:017	72
chr10_ANXA11-:018	41
chr10_ANXA11-:019	5
chr10_ANXA11-:020	441
chr10_ANXA11-:021	5
chr10_ANXA11-:022	3
chr10_ANXA2P3+:001	0
chr10_ANXA7-:001	2169
chr10_ANXA7-:002	1317
chr10_ANXA7-:003	1275
chr10_ANXA7-:004	2213
chr10_ANXA7-:005	2355
chr10_ANXA7-:006	1632
chr10_ANXA7-:007	1423
chr10_ANXA7-:008	1456
chr10_ANXA7-:009	6
chr10_ANXA7-:010	1146
chr10_ANXA7-:011	1242
chr10_ANXA7-:012	1645
chr10_ANXA7-:013	646
chr10_ANXA7-:014	248
chr10_ANXA8+:001	3
chr10_ANXA8+:002	3
chr10_ANXA8+:003	0
chr10_ANXA8+:004	2
chr10_ANXA8+:005	0
chr10_ANXA8+:006	0
chr10_ANXA8+:007	0
chr10_ANXA8+:008	0
chr10_ANXA8+:009	0
chr10_ANXA8+:010	0
chr10_ANXA8+:011	0
chr10_ANXA8+:012	0
chr10_ANXA8+:013	0
chr10_ANXA8-:001	0
chr10_ANXA8-:002	0
chr10_ANXA8-:003	0
chr10_ANXA8-:004	0
chr10_ANXA8-:005	0
chr10_ANXA8-:006	0
chr10_ANXA8-:007	0
chr10_ANXA8-:008	0
chr10_ANXA8-:009	0
chr10_ANXA8-:010	0
chr10_ANXA8-:011	0
chr10_ANXA8-:012	0
chr10_ANXA8-:013	0
chr10_ANXA8L1+:001	8
chr10_ANXA8L1+:002	0
chr10_ANXA8L1+:003	0
chr10_ANXA8L1+:004	0
chr10_ANXA8L1+:005	0
chr10_ANXA8L1+:006	0
chr10_ANXA8L1+:007	1
chr10_ANXA8L1+:008	2
chr10_ANXA8L1+:009	1
chr10_ANXA8L1+:010	0
chr10_ANXA8L1+:011	0
chr10_ANXA8L1+:012	0
chr10_ANXA8L1+:013	0
chr10_AP3M1-:001	2989
chr10_AP3M1-:002	461
chr10_AP3M1-:003	570
chr10_AP3M1-:004	450
chr10_AP3M1-:005	320
chr10_AP3M1-:006	360
chr10_AP3M1-:007	410
chr10_AP3M1-:008	536
chr10_AP3M1-:009	155
chr10_AP3M1-:010	131
chr10_APBB1IP+:001	0
chr10_APBB1IP+:002	6
chr10_APBB1IP+:003	8
chr10_APBB1IP+:004	16
chr10_APBB1IP+:005	25
chr10_APBB1IP+:006	12
chr10_APBB1IP+:007	22
chr10_APBB1IP+:008	17
chr10_APBB1IP+:009	17
chr10_APBB1IP+:010	15
chr10_APBB1IP+:011	16
chr10_APBB1IP+:012	18
chr10_APBB1IP+:013	19
chr10_APBB1IP+:014	10
chr10_APBB1IP+:015	16
chr10_ARHGAP12-:001	1100
chr10_ARHGAP12-:002	148
chr10_ARHGAP12-:003	154
chr10_ARHGAP12-:004	141
chr10_ARHGAP12-:005	174
chr10_ARHGAP12-:006	174
chr10_ARHGAP12-:007	140
chr10_ARHGAP12-:008	121
chr10_ARHGAP12-:009	181
chr10_ARHGAP12-:010	187
chr10_ARHGAP12-:011	138
chr10_ARHGAP12-:012	62
chr10_ARHGAP12-:013	117
chr10_ARHGAP12-:014	152
chr10_ARHGAP12-:015	132
chr10_ARHGAP12-:016	122
chr10_ARHGAP12-:017	357
chr10_ARHGAP12-:018	598
chr10_ARHGAP12-:019	44
chr10_ARHGAP12-:020	14
chr10_ARHGAP21-:001	3597
chr10_ARHGAP21-:002	275
chr10_ARHGAP21-:003	367
chr10_ARHGAP21-:004	199
chr10_ARHGAP21-:005	356
chr10_ARHGAP21-:006	348
chr10_ARHGAP21-:007	268
chr10_ARHGAP21-:008	259
chr10_ARHGAP21-:009	331
chr10_ARHGAP21-:010	376
chr10_ARHGAP21-:011	401
chr10_ARHGAP21-:012	257
chr10_ARHGAP21-:013	492
chr10_ARHGAP21-:014	356
chr10_ARHGAP21-:015	212
chr10_ARHGAP21-:016	314
chr10_ARHGAP21-:017	372
chr10_ARHGAP21-:018	1992
chr10_ARHGAP21-:019	5
chr10_ARHGAP21-:020	75
chr10_ARHGAP21-:021	148
chr10_ARHGAP21-:022	235
chr10_ARHGAP21-:023	202
chr10_ARHGAP21-:024	325
chr10_ARHGAP21-:025	368
chr10_ARHGAP21-:026	36
chr10_ARHGAP22-:001	466
chr10_ARHGAP22-:002	292
chr10_ARHGAP22-:003	172
chr10_ARHGAP22-:004	141
chr10_ARHGAP22-:005	117
chr10_ARHGAP22-:006	124
chr10_ARHGAP22-:007	123
chr10_ARHGAP22-:008	21
chr10_ARHGAP22-:009	81
chr10_ARHGAP22-:010	0
chr10_ARHGAP22-:011	108
chr10_ARHGAP22-:012	134
chr10_ARHGAP22-:013	127
chr10_ARHGAP22-:014	2
chr10_ARHGAP22-:015	0
chr10_ARHGAP22-:016	11
chr10_ARID5B+:001	8
chr10_ARID5B+:002	60
chr10_ARID5B+:003	94
chr10_ARID5B+:004	60
chr10_ARID5B+:005	87
chr10_ARID5B+:006	188
chr10_ARID5B+:007	204
chr10_ARID5B+:008	114
chr10_ARID5B+:009	152
chr10_ARID5B+:010	244
chr10_ARID5B+:011	4029
chr10_ARL3-:001	773
chr10_ARL3-:002	926
chr10_ARL3-:003	546
chr10_ARL3-:004	758
chr10_ARL3-:005	599
chr10_ARL3-:006	100
chr10_ARL5B+:001	46
chr10_ARL5B+:002	90
chr10_ARL5B+:003	232
chr10_ARL5B+:004	192
chr10_ARL5B+:005	274
chr10_ARL5B+:006	2389
chr10_ARMC3+:001	0
chr10_ARMC3+:002	0
chr10_ARMC3+:003	3
chr10_ARMC3+:004	2
chr10_ARMC3+:005	0
chr10_ARMC3+:006	0
chr10_ARMC3+:007	2
chr10_ARMC3+:008	1
chr10_ARMC3+:009	1
chr10_ARMC3+:010	1
chr10_ARMC3+:011	2
chr10_ARMC3+:012	0
chr10_ARMC3+:013	0
chr10_ARMC3+:014	0
chr10_ARMC3+:015	0
chr10_ARMC3+:016	0
chr10_ARMC3+:017	0
chr10_ARMC3+:018	2
chr10_ARMC3+:019	0
chr10_ARMC3+:020	0
chr10_ARMC3+:021	2
chr10_ARMC4-:001	10
chr10_ARMC4-:002	0
chr10_ARMC4-:003	4
chr10_ARMC4-:004	2
chr10_ARMC4-:005	2
chr10_ARMC4-:006	11
chr10_ARMC4-:007	8
chr10_ARMC4-:008	8
chr10_ARMC4-:009	8
chr10_ARMC4-:010	2
chr10_ARMC4-:011	6
chr10_ARMC4-:012	16
chr10_ARMC4-:013	21
chr10_ARMC4-:014	18
chr10_ARMC4-:015	3
chr10_ARMC4-:016	0
chr10_ARMC4-:017	6
chr10_ARMC4-:018	10
chr10_ARMC4-:019	10
chr10_ARMC4-:020	11
chr10_ARMC4-:021	9
chr10_ARMC4-:022	0
chr10_ARMC4-:023	3
chr10_ARMS2+:001	0
chr10_ARMS2+:002	3
chr10_ASAH2-:001	1
chr10_ASAH2-:002	0
chr10_ASAH2-:003	9
chr10_ASAH2-:004	27
chr10_ASAH2-:005	17
chr10_ASAH2-:006	0
chr10_ASAH2-:007	0
chr10_ASAH2-:008	0
chr10_ASAH2-:009	0
chr10_ASAH2-:010	0
chr10_ASAH2-:011	0
chr10_ASAH2-:012	0
chr10_ASAH2-:013	0
chr10_ASAH2-:014	0
chr10_ASAH2-:015	0
chr10_ASAH2-:016	0
chr10_ASAH2-:017	0
chr10_ASAH2-:018	0
chr10_ASAH2-:019	0
chr10_ASAH2-:020	0
chr10_ASAH2B+:001	19
chr10_ASAH2B+:002	39
chr10_ASAH2B+:003	25
chr10_ASAH2B+:004	12
chr10_ASAH2B+:005	3
chr10_ASAH2B+:006	0
chr10_ASB13-:001	563
chr10_ASB13-:002	119
chr10_ASB13-:003	0
chr10_ASB13-:004	99
chr10_ASB13-:005	76
chr10_ASB13-:006	26
chr10_ASB13-:007	5
chr10_ASCC1-:001	736
chr10_ASCC1-:002	6
chr10_ASCC1-:003	12
chr10_ASCC1-:004	233
chr10_ASCC1-:005	271
chr10_ASCC1-:006	239
chr10_ASCC1-:007	302
chr10_ASCC1-:008	362
chr10_ASCC1-:009	226
chr10_ASCC1-:010	2
chr10_ASCC1-:011	204
chr10_ASCC1-:012	266
chr10_ASCC1-:013	28
chr10_ASCC1-:014	93
chr10_ASCC1-:015	12
chr10_ATAD1-:001	1888
chr10_ATAD1-:002	405
chr10_ATAD1-:003	336
chr10_ATAD1-:004	384
chr10_ATAD1-:005	414
chr10_ATAD1-:006	528
chr10_ATAD1-:007	408
chr10_ATAD1-:008	392
chr10_ATAD1-:009	495
chr10_ATAD1-:010	128
chr10_ATE1-:001	1836
chr10_ATE1-:002	188
chr10_ATE1-:003	133
chr10_ATE1-:004	257
chr10_ATE1-:005	138
chr10_ATE1-:006	156
chr10_ATE1-:007	60
chr10_ATE1-:008	264
chr10_ATE1-:009	257
chr10_ATE1-:010	147
chr10_ATE1-:011	118
chr10_ATE1-:012	106
chr10_ATE1-:013	78
chr10_ATE1-:014	1
chr10_ATE1-AS1+:001	0
chr10_ATE1-AS1+:002	2
chr10_ATOH7-:001	8
chr10_ATP5C1+:001	992
chr10_ATP5C1+:002	1242
chr10_ATP5C1+:003	2364
chr10_ATP5C1+:004	3080
chr10_ATP5C1+:005	1952
chr10_ATP5C1+:006	1586
chr10_ATP5C1+:007	2369
chr10_ATP5C1+:008	1836
chr10_ATP5C1+:009	1215
chr10_ATP5C1+:010	1064
chr10_ATRNL1+:001	1
chr10_ATRNL1+:002	26
chr10_ATRNL1+:003	0
chr10_ATRNL1+:004	27
chr10_ATRNL1+:005	30
chr10_ATRNL1+:006	38
chr10_ATRNL1+:007	0
chr10_ATRNL1+:008	66
chr10_ATRNL1+:009	50
chr10_ATRNL1+:010	34
chr10_ATRNL1+:011	67
chr10_ATRNL1+:012	1
chr10_ATRNL1+:013	16
chr10_ATRNL1+:014	12
chr10_ATRNL1+:015	8
chr10_ATRNL1+:016	10
chr10_ATRNL1+:017	16
chr10_ATRNL1+:018	37
chr10_ATRNL1+:019	40
chr10_ATRNL1+:020	15
chr10_ATRNL1+:021	17
chr10_ATRNL1+:022	25
chr10_ATRNL1+:023	9
chr10_ATRNL1+:024	18
chr10_ATRNL1+:025	22
chr10_ATRNL1+:026	25
chr10_ATRNL1+:027	19
chr10_ATRNL1+:028	20
chr10_ATRNL1+:029	16
chr10_ATRNL1+:030	16
chr10_ATRNL1+:031	17
chr10_ATRNL1+:032	12
chr10_ATRNL1+:033	134
chr10_AVPI1-:001	342
chr10_AVPI1-:002	165
chr10_AVPI1-:003	82
chr10_BAG3+:001	270
chr10_BAG3+:002	514
chr10_BAG3+:003	648
chr10_BAG3+:004	2023
chr10_BAMBI+:001	65
chr10_BAMBI+:002	229
chr10_BAMBI+:003	340
chr10_BBIP1-:001	332
chr10_BBIP1-:002	208
chr10_BBIP1-:003	14
chr10_BBIP1-:004	151
chr10_BBIP1-:005	1
chr10_BBIP1-:006	71
chr10_BCCIP+:001	436
chr10_BCCIP+:002	496
chr10_BCCIP+:003	562
chr10_BCCIP+:004	578
chr10_BCCIP+:005	834
chr10_BCCIP+:006	968
chr10_BCCIP+:007	417
chr10_BCCIP+:008	251
chr10_BCCIP+:009	547
chr10_BCCIP+:010	198
chr10_BEND3P3+:001	474
chr10_BEND7-:001	3
chr10_BEND7-:002	254
chr10_BEND7-:003	112
chr10_BEND7-:004	35
chr10_BEND7-:005	171
chr10_BEND7-:006	273
chr10_BEND7-:007	270
chr10_BEND7-:008	163
chr10_BEND7-:009	75
chr10_BEND7-:010	310
chr10_BEND7-:011	5
chr10_BEND7-:012	1
chr10_BICC1+:001	510
chr10_BICC1+:002	653
chr10_BICC1+:003	892
chr10_BICC1+:004	1043
chr10_BICC1+:005	1354
chr10_BICC1+:006	686
chr10_BICC1+:007	1482
chr10_BICC1+:008	1849
chr10_BICC1+:009	1024
chr10_BICC1+:010	1466
chr10_BICC1+:011	1568
chr10_BICC1+:012	1379
chr10_BICC1+:013	1033
chr10_BICC1+:014	1252
chr10_BICC1+:015	1273
chr10_BICC1+:016	723
chr10_BICC1+:017	1410
chr10_BICC1+:018	1549
chr10_BICC1+:019	1770
chr10_BICC1+:020	1278
chr10_BICC1+:021	10995
chr10_BLNK-:001	21
chr10_BLNK-:002	16
chr10_BLNK-:003	10
chr10_BLNK-:004	8
chr10_BLNK-:005	15
chr10_BLNK-:006	12
chr10_BLNK-:007	6
chr10_BLNK-:008	5
chr10_BLNK-:009	9
chr10_BLNK-:010	9
chr10_BLNK-:011	15
chr10_BLNK-:012	10
chr10_BLNK-:013	15
chr10_BLNK-:014	8
chr10_BLNK-:015	13
chr10_BLNK-:016	3
chr10_BLNK-:017	0
chr10_BLNK-:018	1
chr10_BLNK-:019	2
chr10_BLNK-:020	4
chr10_BLNK-:021	0
chr10_BLOC1S2-:001	1479
chr10_BLOC1S2-:002	231
chr10_BLOC1S2-:003	400
chr10_BLOC1S2-:004	396
chr10_BLOC1S2-:005	6
chr10_BLOC1S2-:006	287
chr10_BLOC1S2-:007	8
chr10_BLOC1S2-:008	6
chr10_BLOC1S2-:009	2
chr10_BLOC1S2-:010	0
chr10_BLOC1S2-:011	100
chr10_BMPR1A+:001	21
chr10_BMPR1A+:002	82
chr10_BMPR1A+:003	257
chr10_BMPR1A+:004	240
chr10_BMPR1A+:005	206
chr10_BMPR1A+:006	186
chr10_BMPR1A+:007	177
chr10_BMPR1A+:008	268
chr10_BMPR1A+:009	327
chr10_BMPR1A+:010	365
chr10_BMPR1A+:011	277
chr10_BMPR1A+:012	248
chr10_BMPR1A+:013	1269
chr10_BMS1+:001	36
chr10_BMS1+:002	264
chr10_BMS1+:003	344
chr10_BMS1+:004	175
chr10_BMS1+:005	336
chr10_BMS1+:006	289
chr10_BMS1+:007	261
chr10_BMS1+:008	338
chr10_BMS1+:009	327
chr10_BMS1+:010	1230
chr10_BMS1+:011	231
chr10_BMS1+:012	410
chr10_BMS1+:013	333
chr10_BMS1+:014	309
chr10_BMS1+:015	509
chr10_BMS1+:016	510
chr10_BMS1+:017	423
chr10_BMS1+:018	184
chr10_BMS1+:019	261
chr10_BMS1+:020	394
chr10_BMS1+:021	479
chr10_BMS1+:022	441
chr10_BMS1+:023	810
chr10_BMS1P21++chr10_MBL1P+:001	1
chr10_BMS1P21++chr10_MBL1P+:002	3
chr10_BMS1P21++chr10_MBL1P+:003	6
chr10_BMS1P21++chr10_MBL1P+:004	6
chr10_BMS1P21++chr10_MBL1P+:005	9
chr10_BMS1P21++chr10_MBL1P+:006	3
chr10_BMS1P21++chr10_MBL1P+:007	4
chr10_BMS1P21++chr10_MBL1P+:008	0
chr10_BMS1P4-:001	7
chr10_BMS1P4-:002	15
chr10_BMS1P4-:003	18
chr10_BMS1P4-:004	9
chr10_BMS1P4-:005	22
chr10_BMS1P4-:006	26
chr10_BMS1P4-:007	36
chr10_BMS1P4-:008	47
chr10_BMS1P4-:009	32
chr10_BMS1P4-:010	40
chr10_BMS1P4-:011	27
chr10_BMS1P4-:012	3
chr10_BMS1P5-:001	55
chr10_BMS1P5-:002	1
chr10_BMS1P5-:003	0
chr10_BMS1P5-:004	1
chr10_BMS1P5-:005	0
chr10_BMS1P5-:006	1
chr10_BMS1P5-:007	0
chr10_BMS1P5-:008	0
chr10_BMS1P5-:009	7
chr10_BMS1P5-:010	21
chr10_BMS1P5-:011	0
chr10_BMS1P5-:012	0
chr10_BMS1P5-:013	0
chr10_BMS1P5-:014	0
chr10_BMS1P5-:015	0
chr10_BMS1P5-:016	0
chr10_BMS1P5-:017	0
chr10_BMS1P5-:018	2
chr10_BMS1P6+:001	0
chr10_BMS1P6+:002	0
chr10_BMS1P6+:003	1
chr10_BMS1P6+:004	1
chr10_BMS1P6+:005	1
chr10_BMS1P6+:006	0
chr10_BMS1P6+:007	0
chr10_BMS1P6+:008	0
chr10_BMS1P6+:009	0
chr10_BMS1P6-:001	2
chr10_BMS1P6-:002	1
chr10_BMS1P6-:003	0
chr10_BMS1P6-:004	0
chr10_BMS1P6-:005	0
chr10_BMS1P6-:006	0
chr10_BMS1P6-:007	0
chr10_BMS1P6-:008	0
chr10_BMS1P6-:009	0
chr10_BNIP3-:001	1760
chr10_BNIP3-:002	940
chr10_BNIP3-:003	807
chr10_BNIP3-:004	680
chr10_BNIP3-:005	635
chr10_BNIP3-:006	176
chr10_BTAF1+:001	6
chr10_BTAF1+:002	30
chr10_BTAF1+:003	77
chr10_BTAF1+:004	102
chr10_BTAF1+:005	149
chr10_BTAF1+:006	153
chr10_BTAF1+:007	132
chr10_BTAF1+:008	118
chr10_BTAF1+:009	152
chr10_BTAF1+:010	132
chr10_BTAF1+:011	164
chr10_BTAF1+:012	123
chr10_BTAF1+:013	174
chr10_BTAF1+:014	198
chr10_BTAF1+:015	155
chr10_BTAF1+:016	147
chr10_BTAF1+:017	153
chr10_BTAF1+:018	159
chr10_BTAF1+:019	174
chr10_BTAF1+:020	309
chr10_BTAF1+:021	197
chr10_BTAF1+:022	137
chr10_BTAF1+:023	96
chr10_BTAF1+:024	145
chr10_BTAF1+:025	123
chr10_BTAF1+:026	129
chr10_BTAF1+:027	117
chr10_BTAF1+:028	170
chr10_BTAF1+:029	100
chr10_BTAF1+:030	130
chr10_BTAF1+:031	142
chr10_BTAF1+:032	127
chr10_BTAF1+:033	167
chr10_BTAF1+:034	200
chr10_BTAF1+:035	221
chr10_BTAF1+:036	189
chr10_BTAF1+:037	184
chr10_BTAF1+:038	655
chr10_BTBD16+:001	0
chr10_BTBD16+:002	0
chr10_BTBD16+:003	0
chr10_BTBD16+:004	0
chr10_BTBD16+:005	0
chr10_BTBD16+:006	0
chr10_BTBD16+:007	0
chr10_BTBD16+:008	0
chr10_BTBD16+:009	2
chr10_BTBD16+:010	2
chr10_BTBD16+:011	6
chr10_BTBD16+:012	3
chr10_BTBD16+:013	12
chr10_BTBD16+:014	9
chr10_BTBD16+:015	15
chr10_BTBD16+:016	10
chr10_BTRC+:001	19
chr10_BTRC+:002	30
chr10_BTRC+:003	47
chr10_BTRC+:004	67
chr10_BTRC+:005	126
chr10_BTRC+:006	118
chr10_BTRC+:007	75
chr10_BTRC+:008	107
chr10_BTRC+:009	82
chr10_BTRC+:010	117
chr10_BTRC+:011	91
chr10_BTRC+:012	76
chr10_BTRC+:013	54
chr10_BTRC+:014	103
chr10_BTRC+:015	771
chr10_BUB3+:001	497
chr10_BUB3+:002	1697
chr10_BUB3+:003	1088
chr10_BUB3+:004	1583
chr10_BUB3+:005	1596
chr10_BUB3+:006	1454
chr10_BUB3+:007	1489
chr10_BUB3+:008	1933
chr10_BUB3+:009	1012
chr10_C10orf10-:001	980
chr10_C10orf10-:002	139
chr10_C10orf105-:001	0
chr10_C10orf105-:002	0
chr10_C10orf105-:003	0
chr10_C10orf107+:001	0
chr10_C10orf107+:002	0
chr10_C10orf107+:003	1
chr10_C10orf107+:004	1
chr10_C10orf107+:005	0
chr10_C10orf107+:006	3
chr10_C10orf107+:007	4
chr10_C10orf11+:001	4
chr10_C10orf11+:002	4
chr10_C10orf11+:003	0
chr10_C10orf11+:004	0
chr10_C10orf11+:005	0
chr10_C10orf11+:006	3
chr10_C10orf11+:007	56
chr10_C10orf11+:008	118
chr10_C10orf11+:009	103
chr10_C10orf11+:010	76
chr10_C10orf11+:011	47
chr10_C10orf111-:001	11
chr10_C10orf111-:002	1
chr10_C10orf113-:001	0
chr10_C10orf113-:002	0
chr10_C10orf113-:003	0
chr10_C10orf12+:001	529
chr10_C10orf120-:001	0
chr10_C10orf120-:002	0
chr10_C10orf120-:003	0
chr10_C10orf126+:001	0
chr10_C10orf126+:002	0
chr10_C10orf126+:003	0
chr10_C10orf126+:004	0
chr10_C10orf126+:005	4
chr10_C10orf128-:001	9
chr10_C10orf128-:002	2
chr10_C10orf128-:003	0
chr10_C10orf128-:004	0
chr10_C10orf128-:005	0
chr10_C10orf128-:006	3
chr10_C10orf128-:007	2
chr10_C10orf128-:008	2
chr10_C10orf128-:009	7
chr10_C10orf131+:001	4
chr10_C10orf131+:002	0
chr10_C10orf131+:003	0
chr10_C10orf131+:004	1
chr10_C10orf131+:005	2
chr10_C10orf131+:006	2
chr10_C10orf131+:007	0
chr10_C10orf131+:008	2
chr10_C10orf142+:001	0
chr10_C10orf142+:002	0
chr10_C10orf142+:003	0
chr10_C10orf2+:001	11
chr10_C10orf2+:002	618
chr10_C10orf2+:003	139
chr10_C10orf2+:004	98
chr10_C10orf2+:005	127
chr10_C10orf2+:006	24
chr10_C10orf2+:007	528
chr10_C10orf25-:001	0
chr10_C10orf25-:002	37
chr10_C10orf25-:003	1
chr10_C10orf25-:004	30
chr10_C10orf25-:005	10
chr10_C10orf25-:006	14
chr10_C10orf32++chr10_C10orf32-ASMT++chr10_AS3MT+:001	103
chr10_C10orf32++chr10_C10orf32-ASMT++chr10_AS3MT+:002	79
chr10_C10orf32++chr10_C10orf32-ASMT++chr10_AS3MT+:003	64
chr10_C10orf32++chr10_C10orf32-ASMT++chr10_AS3MT+:004	55
chr10_C10orf32++chr10_C10orf32-ASMT++chr10_AS3MT+:005	65
chr10_C10orf32++chr10_C10orf32-ASMT++chr10_AS3MT+:006	214
chr10_C10orf32++chr10_C10orf32-ASMT++chr10_AS3MT+:007	199
chr10_C10orf32++chr10_C10orf32-ASMT++chr10_AS3MT+:008	56
chr10_C10orf32++chr10_C10orf32-ASMT++chr10_AS3MT+:009	92
chr10_C10orf32++chr10_C10orf32-ASMT++chr10_AS3MT+:010	126
chr10_C10orf32++chr10_C10orf32-ASMT++chr10_AS3MT+:011	112
chr10_C10orf32++chr10_C10orf32-ASMT++chr10_AS3MT+:012	147
chr10_C10orf32++chr10_C10orf32-ASMT++chr10_AS3MT+:013	115
chr10_C10orf32++chr10_C10orf32-ASMT++chr10_AS3MT+:014	88
chr10_C10orf32++chr10_C10orf32-ASMT++chr10_AS3MT+:015	103
chr10_C10orf32++chr10_C10orf32-ASMT++chr10_AS3MT+:016	142
chr10_C10orf32++chr10_C10orf32-ASMT++chr10_AS3MT+:017	104
chr10_C10orf32++chr10_C10orf32-ASMT++chr10_AS3MT+:018	249
chr10_C10orf35+:001	45
chr10_C10orf35+:002	95
chr10_C10orf35+:003	153
chr10_C10orf35+:004	488
chr10_C10orf53+:001	0
chr10_C10orf53+:002	0
chr10_C10orf53+:003	0
chr10_C10orf53+:004	0
chr10_C10orf54-:001	286
chr10_C10orf54-:002	113
chr10_C10orf54-:003	45
chr10_C10orf54-:004	62
chr10_C10orf54-:005	55
chr10_C10orf54-:006	107
chr10_C10orf54-:007	10
chr10_C10orf55-:001	218
chr10_C10orf55-:002	7
chr10_C10orf55-:003	0
chr10_C10orf55-:004	0
chr10_C10orf55-:005	0
chr10_C10orf62+:001	9
chr10_C10orf67-:001	53
chr10_C10orf67-:002	21
chr10_C10orf67-:003	18
chr10_C10orf67-:004	13
chr10_C10orf67-:005	11
chr10_C10orf71+:001	0
chr10_C10orf71+:002	0
chr10_C10orf71+:003	0
chr10_C10orf71-AS1-:001	0
chr10_C10orf71-AS1-:002	0
chr10_C10orf76-:001	925
chr10_C10orf76-:002	173
chr10_C10orf76-:003	124
chr10_C10orf76-:004	116
chr10_C10orf76-:005	141
chr10_C10orf76-:006	109
chr10_C10orf76-:007	126
chr10_C10orf76-:008	88
chr10_C10orf76-:009	107
chr10_C10orf76-:010	94
chr10_C10orf76-:011	113
chr10_C10orf76-:012	121
chr10_C10orf76-:013	128
chr10_C10orf76-:014	98
chr10_C10orf76-:015	87
chr10_C10orf76-:016	90
chr10_C10orf76-:017	81
chr10_C10orf76-:018	90
chr10_C10orf76-:019	91
chr10_C10orf76-:020	101
chr10_C10orf76-:021	123
chr10_C10orf76-:022	162
chr10_C10orf76-:023	177
chr10_C10orf76-:024	90
chr10_C10orf76-:025	80
chr10_C10orf76-:026	24
chr10_C10orf82-:001	13
chr10_C10orf82-:002	32
chr10_C10orf82-:003	35
chr10_C10orf82-:004	18
chr10_C10orf82-:005	3
chr10_C10orf88-:001	316
chr10_C10orf88-:002	195
chr10_C10orf88-:003	99
chr10_C10orf88-:004	44
chr10_C10orf88-:005	67
chr10_C10orf88-:006	33
chr10_C10orf90-:001	0
chr10_C10orf90-:002	0
chr10_C10orf90-:003	0
chr10_C10orf90-:004	0
chr10_C10orf90-:005	0
chr10_C10orf90-:006	0
chr10_C10orf90-:007	0
chr10_C10orf90-:008	0
chr10_C10orf90-:009	0
chr10_C10orf91+:001	0
chr10_C10orf91+:002	0
chr10_C10orf91+:003	8
chr10_C10orf95-:001	10
chr10_C10orf95-:002	0
chr10_C10orf99+:001	1
chr10_C10orf99+:002	1
chr10_C10orf99+:003	1
chr10_C1QL3-:001	78
chr10_C1QL3-:002	6
chr10_CACNB2+:001	0
chr10_CACNB2+:002	0
chr10_CACNB2+:003	0
chr10_CACNB2+:004	0
chr10_CACNB2+:005	0
chr10_CACNB2+:006	0
chr10_CACNB2+:007	0
chr10_CACNB2+:008	0
chr10_CACNB2+:009	0
chr10_CACNB2+:010	0
chr10_CACNB2+:011	0
chr10_CACNB2+:012	0
chr10_CACNB2+:013	0
chr10_CACNB2+:014	0
chr10_CACNB2+:015	0
chr10_CACNB2+:016	0
chr10_CACNB2+:017	2
chr10_CACNB2+:018	0
chr10_CACNB2+:019	0
chr10_CACNB2+:020	0
chr10_CACNB2+:021	4
chr10_CACUL1-:001	3625
chr10_CACUL1-:002	190
chr10_CACUL1-:003	254
chr10_CACUL1-:004	227
chr10_CACUL1-:005	217
chr10_CACUL1-:006	169
chr10_CACUL1-:007	174
chr10_CACUL1-:008	143
chr10_CACUL1-:009	82
chr10_CALHM1-:001	0
chr10_CALHM1-:002	0
chr10_CALHM2-:001	69
chr10_CALHM2-:002	8
chr10_CALHM2-:003	49
chr10_CALHM2-:004	5
chr10_CALHM2-:005	6
chr10_CALHM2-:006	10
chr10_CALHM3-:001	0
chr10_CALHM3-:002	1
chr10_CALHM3-:003	1
chr10_CALML3+:001	0
chr10_CALML3-AS1-:001	0
chr10_CALML3-AS1-:002	0
chr10_CALML3-AS1-:003	0
chr10_CALML3-AS1-:004	0
chr10_CALML5-:001	0
chr10_CALY-:001	0
chr10_CALY-:002	0
chr10_CALY-:003	0
chr10_CALY-:004	0
chr10_CALY-:005	0
chr10_CALY-:006	0
chr10_CAMK1D+:001	0
chr10_CAMK1D+:002	7
chr10_CAMK1D+:003	9
chr10_CAMK1D+:004	5
chr10_CAMK1D+:005	7
chr10_CAMK1D+:006	13
chr10_CAMK1D+:007	16
chr10_CAMK1D+:008	13
chr10_CAMK1D+:009	11
chr10_CAMK1D+:010	3
chr10_CAMK1D+:011	5
chr10_CAMK1D+:012	100
chr10_CAMK2G-:001	1098
chr10_CAMK2G-:002	137
chr10_CAMK2G-:003	100
chr10_CAMK2G-:004	122
chr10_CAMK2G-:005	61
chr10_CAMK2G-:006	97
chr10_CAMK2G-:007	84
chr10_CAMK2G-:008	65
chr10_CAMK2G-:009	87
chr10_CAMK2G-:010	5
chr10_CAMK2G-:011	109
chr10_CAMK2G-:012	0
chr10_CAMK2G-:013	126
chr10_CAMK2G-:014	154
chr10_CAMK2G-:015	140
chr10_CAMK2G-:016	105
chr10_CAMK2G-:017	101
chr10_CAMK2G-:018	157
chr10_CAMK2G-:019	135
chr10_CAMK2G-:020	174
chr10_CAMK2G-:021	121
chr10_CAMK2G-:022	133
chr10_CAMK2G-:023	101
chr10_CAMK2G-:024	31
chr10_CASC10-:001	114
chr10_CASC10-:002	30
chr10_CASC2+:001	1
chr10_CASC2+:002	2
chr10_CASC2+:003	2
chr10_CASC2+:004	37
chr10_CASC2+:005	1
chr10_CASC2+:006	32
chr10_CASP7+:001	21
chr10_CASP7+:002	64
chr10_CASP7+:003	19
chr10_CASP7+:004	23
chr10_CASP7+:005	199
chr10_CASP7+:006	4
chr10_CASP7+:007	0
chr10_CASP7+:008	220
chr10_CASP7+:009	184
chr10_CASP7+:010	140
chr10_CASP7+:011	180
chr10_CASP7+:012	1
chr10_CASP7+:013	280
chr10_CASP7+:014	1454
chr10_CC2D2B+:001	0
chr10_CC2D2B+:002	0
chr10_CC2D2B+:003	0
chr10_CC2D2B+:004	0
chr10_CC2D2B+:005	0
chr10_CC2D2B+:006	0
chr10_CC2D2B+:007	0
chr10_CC2D2B+:008	0
chr10_CC2D2B+:009	2
chr10_CC2D2B+:010	0
chr10_CC2D2B+:011	2
chr10_CC2D2B+:012	1
chr10_CCAR1+:001	117
chr10_CCAR1+:002	16
chr10_CCAR1+:003	313
chr10_CCAR1+:004	447
chr10_CCAR1+:005	244
chr10_CCAR1+:006	262
chr10_CCAR1+:007	456
chr10_CCAR1+:008	328
chr10_CCAR1+:009	617
chr10_CCAR1+:010	532
chr10_CCAR1+:011	446
chr10_CCAR1+:012	470
chr10_CCAR1+:013	314
chr10_CCAR1+:014	524
chr10_CCAR1+:015	636
chr10_CCAR1+:016	368
chr10_CCAR1+:017	640
chr10_CCAR1+:018	642
chr10_CCAR1+:019	530
chr10_CCAR1+:020	458
chr10_CCAR1+:021	435
chr10_CCAR1+:022	542
chr10_CCAR1+:023	575
chr10_CCAR1+:024	783
chr10_CCAR1+:025	669
chr10_CCAR1+:026	626
chr10_CCDC172+:001	0
chr10_CCDC172+:002	0
chr10_CCDC172+:003	0
chr10_CCDC172+:004	0
chr10_CCDC172+:005	0
chr10_CCDC172+:006	0
chr10_CCDC172+:007	0
chr10_CCDC172+:008	0
chr10_CCDC172+:009	0
chr10_CCDC3-:001	4
chr10_CCDC3-:002	0
chr10_CCDC3-:003	0
chr10_CCDC3-:004	0
chr10_CCDC3-:005	0
chr10_CCDC3-:006	2
chr10_CCDC3-:007	0
chr10_CCDC3-:008	4
chr10_CCDC6-:001	4408
chr10_CCDC6-:002	255
chr10_CCDC6-:003	226
chr10_CCDC6-:004	317
chr10_CCDC6-:005	368
chr10_CCDC6-:006	287
chr10_CCDC6-:007	295
chr10_CCDC6-:008	280
chr10_CCDC6-:009	193
chr10_CCDC7+:001	8
chr10_CCDC7+:002	0
chr10_CCDC7+:003	10
chr10_CCDC7+:004	4
chr10_CCDC7+:005	4
chr10_CCDC7+:006	1
chr10_CCDC7+:007	2
chr10_CCDC7+:008	1
chr10_CCDC7+:009	3
chr10_CCDC7+:010	5
chr10_CCDC7+:011	0
chr10_CCDC7+:012	26
chr10_CCDC7+:013	1
chr10_CCDC7+:014	2
chr10_CCDC7+:015	4
chr10_CCDC7+:016	3
chr10_CCDC7+:017	3
chr10_CCDC7+:018	0
chr10_CCDC7+:019	1
chr10_CCDC7+:020	0
chr10_CCDC7+:021	0
chr10_CCDC7+:022	5
chr10_CCDC7+:023	2
chr10_CCDC7+:024	0
chr10_CCDC7+:025	0
chr10_CCDC7+:026	0
chr10_CCDC7+:027	0
chr10_CCDC7+:028	0
chr10_CCDC7+:029	1
chr10_CCDC7+:030	3
chr10_CCDC7+:031	0
chr10_CCDC7+:032	2
chr10_CCDC7+:033	0
chr10_CCDC7+:034	0
chr10_CCDC7+:035	2
chr10_CCDC7+:036	2
chr10_CCDC7+:037	2
chr10_CCDC7+:038	0
chr10_CCDC7+:039	0
chr10_CCDC7+:040	0
chr10_CCDC7+:041	0
chr10_CCDC7+:042	2
chr10_CCDC7+:043	0
chr10_CCHE1-:001	0
chr10_CCNJ+:001	1
chr10_CCNJ+:002	17
chr10_CCNJ+:003	75
chr10_CCNJ+:004	140
chr10_CCNJ+:005	44
chr10_CCNJ+:006	37
chr10_CCNJ+:007	96
chr10_CCNJ+:008	1071
chr10_CCNY+:001	0
chr10_CCNY+:002	0
chr10_CCNY+:003	0
chr10_CCNY+:004	431
chr10_CCNY+:005	2
chr10_CCNY+:006	563
chr10_CCNY+:007	454
chr10_CCNY+:008	645
chr10_CCNY+:009	404
chr10_CCNY+:010	480
chr10_CCNY+:011	645
chr10_CCNY+:012	723
chr10_CCNY+:013	784
chr10_CCNY+:014	3597
chr10_CCNYL2-:001	0
chr10_CCNYL2-:002	0
chr10_CCNYL2-:003	0
chr10_CCNYL2-:004	0
chr10_CCNYL2-:005	0
chr10_CCNYL2-:006	0
chr10_CCNYL2-:007	0
chr10_CCNYL2-:008	0
chr10_CCNYL2-:009	0
chr10_CCSER2+:001	4
chr10_CCSER2+:002	790
chr10_CCSER2+:003	176
chr10_CCSER2+:004	0
chr10_CCSER2+:005	80
chr10_CCSER2+:006	4
chr10_CCSER2+:007	0
chr10_CCSER2+:008	147
chr10_CCSER2+:009	142
chr10_CCSER2+:010	67
chr10_CCSER2+:011	70
chr10_CCSER2+:012	95
chr10_CCSER2+:013	20
chr10_CCSER2+:014	1845
chr10_CDC123+:001	670
chr10_CDC123+:002	938
chr10_CDC123+:003	917
chr10_CDC123+:004	624
chr10_CDC123+:005	986
chr10_CDC123+:006	1224
chr10_CDC123+:007	842
chr10_CDC123+:008	954
chr10_CDC123+:009	1041
chr10_CDC123+:010	641
chr10_CDC123+:011	1330
chr10_CDC123+:012	1186
chr10_CDC123+:013	734
chr10_CDH23+:001	0
chr10_CDH23+:002	0
chr10_CDH23+:003	1
chr10_CDH23+:004	2
chr10_CDH23+:005	1
chr10_CDH23+:006	0
chr10_CDH23+:007	0
chr10_CDH23+:008	0
chr10_CDH23+:009	0
chr10_CDH23+:010	0
chr10_CDH23+:011	0
chr10_CDH23+:012	0
chr10_CDH23+:013	0
chr10_CDH23+:014	0
chr10_CDH23+:015	0
chr10_CDH23+:016	0
chr10_CDH23+:017	0
chr10_CDH23+:018	0
chr10_CDH23+:019	0
chr10_CDH23+:020	0
chr10_CDH23+:021	0
chr10_CDH23+:022	0
chr10_CDH23+:023	0
chr10_CDH23+:024	1
chr10_CDH23+:025	0
chr10_CDH23+:026	0
chr10_CDH23+:027	0
chr10_CDH23+:028	0
chr10_CDH23+:029	0
chr10_CDH23+:030	0
chr10_CDH23+:031	0
chr10_CDH23+:032	0
chr10_CDH23+:033	0
chr10_CDH23+:034	0
chr10_CDH23+:035	0
chr10_CDH23+:036	0
chr10_CDH23+:037	0
chr10_CDH23+:038	1
chr10_CDH23+:039	0
chr10_CDH23+:040	0
chr10_CDH23+:041	0
chr10_CDH23+:042	0
chr10_CDH23+:043	0
chr10_CDH23+:044	0
chr10_CDH23+:045	0
chr10_CDH23+:046	0
chr10_CDH23+:047	0
chr10_CDH23+:048	0
chr10_CDH23+:049	0
chr10_CDH23+:050	0
chr10_CDH23+:051	0
chr10_CDH23+:052	0
chr10_CDH23+:053	0
chr10_CDH23+:054	0
chr10_CDH23+:055	0
chr10_CDH23+:056	0
chr10_CDH23+:057	2
chr10_CDH23+:058	0
chr10_CDH23+:059	0
chr10_CDH23+:060	0
chr10_CDH23+:061	0
chr10_CDH23+:062	1
chr10_CDH23+:063	0
chr10_CDH23+:064	1
chr10_CDH23+:065	0
chr10_CDH23+:066	2
chr10_CDH23+:067	0
chr10_CDH23+:068	0
chr10_CDH23+:069	1
chr10_CDH23+:070	1
chr10_CDH23+:071	2
chr10_CDH23+:072	0
chr10_CDH23+:073	0
chr10_CDH23+:074	0
chr10_CDH23+:075	2
chr10_CDHR1+:001	0
chr10_CDHR1+:002	2
chr10_CDHR1+:003	6
chr10_CDHR1+:004	4
chr10_CDHR1+:005	9
chr10_CDHR1+:006	12
chr10_CDHR1+:007	8
chr10_CDHR1+:008	6
chr10_CDHR1+:009	7
chr10_CDHR1+:010	4
chr10_CDHR1+:011	11
chr10_CDHR1+:012	9
chr10_CDHR1+:013	10
chr10_CDHR1+:014	9
chr10_CDHR1+:015	14
chr10_CDHR1+:016	23
chr10_CDHR1+:017	147
chr10_CDHR1+:018	3
chr10_CDK1+:001	1
chr10_CDK1+:002	4
chr10_CDK1+:003	626
chr10_CDK1+:004	1086
chr10_CDK1+:005	1725
chr10_CDK1+:006	1353
chr10_CDK1+:007	101
chr10_CDK1+:008	1731
chr10_CDK1+:009	1977
chr10_CDK1+:010	1939
chr10_CDK1+:011	2933
chr10_CDNF-:001	11
chr10_CDNF-:002	8
chr10_CDNF-:003	4
chr10_CDNF-:004	0
chr10_CELF2+:001	0
chr10_CELF2+:002	125
chr10_CELF2+:003	0
chr10_CELF2+:004	361
chr10_CELF2+:005	212
chr10_CELF2+:006	156
chr10_CELF2+:007	229
chr10_CELF2+:008	168
chr10_CELF2+:009	233
chr10_CELF2+:010	136
chr10_CELF2+:011	195
chr10_CELF2+:012	187
chr10_CELF2+:013	44
chr10_CELF2+:014	8
chr10_CELF2+:015	197
chr10_CELF2+:016	257
chr10_CELF2+:017	370
chr10_CELF2+:018	55
chr10_CELF2+:019	1650
chr10_CELF2+:020	1390
chr10_CELF2-AS1-:001	17
chr10_CELF2-AS1-:002	0
chr10_CELF2-AS1-:003	0
chr10_CELF2-AS2-:001	1
chr10_CELF2-AS2-:002	0
chr10_CELF2-AS2-:003	1
chr10_CELF2-AS2-:004	0
chr10_CELF2-AS2-:005	0
chr10_CELF2-AS2-:006	2
chr10_CELF2-AS2-:007	0
chr10_CEP55+:001	0
chr10_CEP55+:002	57
chr10_CEP55+:003	304
chr10_CEP55+:004	809
chr10_CEP55+:005	1463
chr10_CEP55+:006	623
chr10_CEP55+:007	935
chr10_CEP55+:008	1891
chr10_CEP55+:009	861
chr10_CEP55+:010	961
chr10_CEP55+:011	3212
chr10_CFAP43-:001	4
chr10_CFAP43-:002	2
chr10_CFAP43-:003	0
chr10_CFAP43-:004	1
chr10_CFAP43-:005	0
chr10_CFAP43-:006	0
chr10_CFAP43-:007	0
chr10_CFAP43-:008	0
chr10_CFAP43-:009	0
chr10_CFAP43-:010	1
chr10_CFAP43-:011	2
chr10_CFAP43-:012	1
chr10_CFAP43-:013	0
chr10_CFAP43-:014	0
chr10_CFAP43-:015	2
chr10_CFAP43-:016	0
chr10_CFAP43-:017	0
chr10_CFAP43-:018	2
chr10_CFAP43-:019	0
chr10_CFAP43-:020	0
chr10_CFAP43-:021	2
chr10_CFAP43-:022	2
chr10_CFAP43-:023	0
chr10_CFAP43-:024	0
chr10_CFAP43-:025	0
chr10_CFAP43-:026	0
chr10_CFAP43-:027	0
chr10_CFAP43-:028	2
chr10_CFAP43-:029	2
chr10_CFAP43-:030	0
chr10_CFAP43-:031	2
chr10_CFAP43-:032	2
chr10_CFAP43-:033	1
chr10_CFAP43-:034	7
chr10_CFAP43-:035	8
chr10_CFAP43-:036	4
chr10_CFAP43-:037	1
chr10_CFAP43-:038	0
chr10_CFAP46-:001	0
chr10_CFAP46-:002	0
chr10_CFAP46-:003	0
chr10_CFAP46-:004	0
chr10_CFAP46-:005	0
chr10_CFAP46-:006	0
chr10_CFAP46-:007	0
chr10_CFAP46-:008	0
chr10_CFAP46-:009	0
chr10_CFAP46-:010	0
chr10_CFAP46-:011	0
chr10_CFAP46-:012	0
chr10_CFAP46-:013	0
chr10_CFAP46-:014	0
chr10_CFAP46-:015	0
chr10_CFAP46-:016	0
chr10_CFAP46-:017	0
chr10_CFAP46-:018	0
chr10_CFAP46-:019	0
chr10_CFAP46-:020	0
chr10_CFAP46-:021	0
chr10_CFAP46-:022	0
chr10_CFAP46-:023	0
chr10_CFAP46-:024	0
chr10_CFAP46-:025	0
chr10_CFAP46-:026	0
chr10_CFAP46-:027	0
chr10_CFAP46-:028	0
chr10_CFAP46-:029	0
chr10_CFAP46-:030	0
chr10_CFAP46-:031	0
chr10_CFAP46-:032	0
[truncated: 254,035 more rows]
