# Supplementary material for: Characterization of alternative mRNA splicing in cultured cell populations representing progressive stages of human fetal kidney development
Source: Sci Rep. 2022 Nov 15;12:19548. doi: 10.1038/s41598-022-24147-z (PMC9666651; doi:10.1038/s41598-022-24147-z)
Supplement: Supplementary file 13 — Supplementary Information 13. [file 41598_2022_24147_MOESM13_ESM.zip › _Program/Data/DEXSeq/DEXSeq_res/sample_I18-W011_UT_WT11]

_ambiguous	623881
_ambiguous_readpair_position	0
_empty	7118391
_lowaqual	0
_notaligned	0
chr10_A1CF-:001	0
chr10_A1CF-:002	0
chr10_A1CF-:003	0
chr10_A1CF-:004	1
chr10_A1CF-:005	1
chr10_A1CF-:006	6
chr10_A1CF-:007	0
chr10_A1CF-:008	0
chr10_A1CF-:009	0
chr10_A1CF-:010	0
chr10_A1CF-:011	0
chr10_A1CF-:012	0
chr10_A1CF-:013	0
chr10_A1CF-:014	0
chr10_A1CF-:015	0
chr10_A1CF-:016	0
chr10_ABCC2+:001	0
chr10_ABCC2+:002	0
chr10_ABCC2+:003	0
chr10_ABCC2+:004	0
chr10_ABCC2+:005	3
chr10_ABCC2+:006	3
chr10_ABCC2+:007	3
chr10_ABCC2+:008	2
chr10_ABCC2+:009	4
chr10_ABCC2+:010	3
chr10_ABCC2+:011	0
chr10_ABCC2+:012	2
chr10_ABCC2+:013	3
chr10_ABCC2+:014	2
chr10_ABCC2+:015	1
chr10_ABCC2+:016	0
chr10_ABCC2+:017	2
chr10_ABCC2+:018	0
chr10_ABCC2+:019	1
chr10_ABCC2+:020	2
chr10_ABCC2+:021	1
chr10_ABCC2+:022	7
chr10_ABCC2+:023	9
chr10_ABCC2+:024	2
chr10_ABCC2+:025	5
chr10_ABCC2+:026	9
chr10_ABCC2+:027	7
chr10_ABCC2+:028	3
chr10_ABCC2+:029	5
chr10_ABCC2+:030	6
chr10_ABCC2+:031	9
chr10_ABCC2+:032	5
chr10_ABI1-:001	1590
chr10_ABI1-:002	565
chr10_ABI1-:003	323
chr10_ABI1-:004	565
chr10_ABI1-:005	166
chr10_ABI1-:006	3
chr10_ABI1-:007	452
chr10_ABI1-:008	487
chr10_ABI1-:009	421
chr10_ABI1-:010	70
chr10_ABI1-:011	519
chr10_ABI1-:012	546
chr10_ABI1-:013	2
chr10_ABI1-:014	401
chr10_ABLIM1-:001	5169
chr10_ABLIM1-:002	152
chr10_ABLIM1-:003	63
chr10_ABLIM1-:004	103
chr10_ABLIM1-:005	151
chr10_ABLIM1-:006	234
chr10_ABLIM1-:007	205
chr10_ABLIM1-:008	280
chr10_ABLIM1-:009	216
chr10_ABLIM1-:010	7
chr10_ABLIM1-:011	262
chr10_ABLIM1-:012	132
chr10_ABLIM1-:013	266
chr10_ABLIM1-:014	178
chr10_ABLIM1-:015	6
chr10_ABLIM1-:016	173
chr10_ABLIM1-:017	190
chr10_ABLIM1-:018	88
chr10_ABLIM1-:019	102
chr10_ABLIM1-:020	105
chr10_ABLIM1-:021	129
chr10_ABLIM1-:022	164
chr10_ABLIM1-:023	94
chr10_ABLIM1-:024	2
chr10_ABLIM1-:025	1
chr10_ACADSB+:001	19
chr10_ACADSB+:002	58
chr10_ACADSB+:003	59
chr10_ACADSB+:004	99
chr10_ACADSB+:005	106
chr10_ACADSB+:006	78
chr10_ACADSB+:007	55
chr10_ACADSB+:008	56
chr10_ACADSB+:009	77
chr10_ACADSB+:010	87
chr10_ACADSB+:011	834
chr10_ACBD5-:001	1147
chr10_ACBD5-:002	163
chr10_ACBD5-:003	156
chr10_ACBD5-:004	276
chr10_ACBD5-:005	346
chr10_ACBD5-:006	204
chr10_ACBD5-:007	259
chr10_ACBD5-:008	231
chr10_ACBD5-:009	178
chr10_ACBD5-:010	112
chr10_ACBD5-:011	145
chr10_ACBD5-:012	188
chr10_ACBD5-:013	88
chr10_ACBD5-:014	78
chr10_ACBD5-:015	31
chr10_ACBD5-:016	3
chr10_ACBD7-:001	578
chr10_ACBD7-:002	59
chr10_ACBD7-:003	63
chr10_ACBD7-:004	26
chr10_ACSL5+:001	0
chr10_ACSL5+:002	8
chr10_ACSL5+:003	40
chr10_ACSL5+:004	50
chr10_ACSL5+:005	51
chr10_ACSL5+:006	43
chr10_ACSL5+:007	55
chr10_ACSL5+:008	61
chr10_ACSL5+:009	73
chr10_ACSL5+:010	26
chr10_ACSL5+:011	27
chr10_ACSL5+:012	43
chr10_ACSL5+:013	49
chr10_ACSL5+:014	52
chr10_ACSL5+:015	45
chr10_ACSL5+:016	46
chr10_ACSL5+:017	44
chr10_ACSL5+:018	64
chr10_ACSL5+:019	66
chr10_ACSL5+:020	78
chr10_ACSL5+:021	52
chr10_ACSL5+:022	47
chr10_ACSL5+:023	171
chr10_ACSM6+:001	0
chr10_ACSM6+:002	0
chr10_ACSM6+:003	0
chr10_ACSM6+:004	0
chr10_ACSM6+:005	0
chr10_ACSM6+:006	0
chr10_ACSM6+:007	0
chr10_ACSM6+:008	0
chr10_ACSM6+:009	0
chr10_ACSM6+:010	0
chr10_ACSM6+:011	0
chr10_ACTA2-:001	0
chr10_ACTA2-:002	18
chr10_ACTA2-:003	0
chr10_ACTA2-:004	68
chr10_ACTA2-:005	90
chr10_ACTA2-:006	142
chr10_ACTA2-:007	163
chr10_ACTA2-:008	92
chr10_ACTA2-:009	0
chr10_ACTA2-:010	48
chr10_ACTA2-AS1+:001	1
chr10_ACTA2-AS1+:002	0
chr10_ACTA2-AS1+:003	4
chr10_ACTA2-AS1+:004	1
chr10_ACTA2-AS1+:005	3
chr10_ACTR1A-:001	8773
chr10_ACTR1A-:002	1045
chr10_ACTR1A-:003	1220
chr10_ACTR1A-:004	2088
chr10_ACTR1A-:005	1563
chr10_ACTR1A-:006	2130
chr10_ACTR1A-:007	1659
chr10_ACTR1A-:008	1624
chr10_ACTR1A-:009	1289
chr10_ACTR1A-:010	1007
chr10_ACTR1A-:011	666
chr10_ACTR3BP5+:001	0
chr10_ADAM12-:001	4090
chr10_ADAM12-:002	260
chr10_ADAM12-:003	321
chr10_ADAM12-:004	236
chr10_ADAM12-:005	192
chr10_ADAM12-:006	52
chr10_ADAM12-:007	3
chr10_ADAM12-:008	163
chr10_ADAM12-:009	139
chr10_ADAM12-:010	292
chr10_ADAM12-:011	264
chr10_ADAM12-:012	321
chr10_ADAM12-:013	214
chr10_ADAM12-:014	357
chr10_ADAM12-:015	272
chr10_ADAM12-:016	255
chr10_ADAM12-:017	356
chr10_ADAM12-:018	280
chr10_ADAM12-:019	310
chr10_ADAM12-:020	415
chr10_ADAM12-:021	237
chr10_ADAM12-:022	0
chr10_ADAM12-:023	244
chr10_ADAM12-:024	219
chr10_ADAM12-:025	147
chr10_ADAM12-:026	38
chr10_ADAM8-:001	64
chr10_ADAM8-:002	14
chr10_ADAM8-:003	9
chr10_ADAM8-:004	3
chr10_ADAM8-:005	2
chr10_ADAM8-:006	7
chr10_ADAM8-:007	9
chr10_ADAM8-:008	11
chr10_ADAM8-:009	21
chr10_ADAM8-:010	18
chr10_ADAM8-:011	19
chr10_ADAM8-:012	3
chr10_ADAM8-:013	9
chr10_ADAM8-:014	23
chr10_ADAM8-:015	14
chr10_ADAM8-:016	24
chr10_ADAM8-:017	14
chr10_ADAM8-:018	9
chr10_ADAM8-:019	6
chr10_ADAM8-:020	1
chr10_ADAM8-:021	2
chr10_ADAM8-:022	1
chr10_ADAM8-:023	2
chr10_ADAM8-:024	1
chr10_ADAM8-:025	1
chr10_ADAMTS14+:001	2
chr10_ADAMTS14+:002	9
chr10_ADAMTS14+:003	6
chr10_ADAMTS14+:004	11
chr10_ADAMTS14+:005	6
chr10_ADAMTS14+:006	2
chr10_ADAMTS14+:007	1
chr10_ADAMTS14+:008	3
chr10_ADAMTS14+:009	4
chr10_ADAMTS14+:010	7
chr10_ADAMTS14+:011	4
chr10_ADAMTS14+:012	6
chr10_ADAMTS14+:013	7
chr10_ADAMTS14+:014	11
chr10_ADAMTS14+:015	6
chr10_ADAMTS14+:016	6
chr10_ADAMTS14+:017	8
chr10_ADAMTS14+:018	10
chr10_ADAMTS14+:019	6
chr10_ADAMTS14+:020	4
chr10_ADAMTS14+:021	3
chr10_ADAMTS14+:022	7
chr10_ADAMTS14+:023	77
chr10_ADARB2-:001	0
chr10_ADARB2-:002	0
chr10_ADARB2-:003	0
chr10_ADARB2-:004	0
chr10_ADARB2-:005	0
chr10_ADARB2-:006	0
chr10_ADARB2-:007	0
chr10_ADARB2-:008	0
chr10_ADARB2-:009	0
chr10_ADARB2-:010	0
chr10_ADARB2-AS1+:001	11
chr10_ADARB2-AS1+:002	0
chr10_ADD3+:001	49
chr10_ADD3+:002	48
chr10_ADD3+:003	959
chr10_ADD3+:004	1074
chr10_ADD3+:005	858
chr10_ADD3+:006	558
chr10_ADD3+:007	957
chr10_ADD3+:008	1034
chr10_ADD3+:009	690
chr10_ADD3+:010	1168
chr10_ADD3+:011	1484
chr10_ADD3+:012	798
chr10_ADD3+:013	768
chr10_ADD3+:014	836
chr10_ADD3+:015	70
chr10_ADD3+:016	5261
chr10_ADD3-AS1-:001	17
chr10_ADD3-AS1-:002	3
chr10_ADD3-AS1-:003	8
chr10_ADD3-AS1-:004	2
chr10_ADD3-AS1-:005	0
chr10_ADGRA1+:001	0
chr10_ADGRA1+:002	0
chr10_ADGRA1+:003	0
chr10_ADGRA1+:004	0
chr10_ADGRA1+:005	0
chr10_ADGRA1+:006	0
chr10_ADGRA1+:007	0
chr10_ADGRA1+:008	0
chr10_ADGRA1-AS1-:001	0
chr10_ADGRA1-AS1-:002	0
chr10_ADGRA1-AS1-:003	0
chr10_ADK+:001	97
chr10_ADK+:002	162
chr10_ADK+:003	449
chr10_ADK+:004	487
chr10_ADK+:005	634
chr10_ADK+:006	867
chr10_ADK+:007	649
chr10_ADK+:008	816
chr10_ADK+:009	502
chr10_ADK+:010	774
chr10_ADK+:011	677
chr10_ADK+:012	938
chr10_ADO+:001	2895
chr10_ADRA2A+:001	74
chr10_ADRB1+:001	14
chr10_AFAP1L2-:001	116
chr10_AFAP1L2-:002	39
chr10_AFAP1L2-:003	18
chr10_AFAP1L2-:004	50
chr10_AFAP1L2-:005	36
chr10_AFAP1L2-:006	20
chr10_AFAP1L2-:007	50
chr10_AFAP1L2-:008	29
chr10_AFAP1L2-:009	32
chr10_AFAP1L2-:010	44
chr10_AFAP1L2-:011	29
chr10_AFAP1L2-:012	18
chr10_AFAP1L2-:013	22
chr10_AFAP1L2-:014	38
chr10_AFAP1L2-:015	46
chr10_AFAP1L2-:016	36
chr10_AFAP1L2-:017	0
chr10_AFAP1L2-:018	22
chr10_AFAP1L2-:019	25
chr10_AFAP1L2-:020	20
chr10_AFAP1L2-:021	4
chr10_AGAP11++chr10_ADIRF+:001	4
chr10_AGAP11++chr10_ADIRF+:002	5
chr10_AGAP11++chr10_ADIRF+:003	9
chr10_AGAP11++chr10_ADIRF+:004	4
chr10_AGAP11++chr10_ADIRF+:005	3
chr10_AGAP11++chr10_ADIRF+:006	0
chr10_AGAP11++chr10_ADIRF+:007	2
chr10_AGAP11++chr10_ADIRF+:008	4
chr10_AGAP11++chr10_ADIRF+:009	7
chr10_AGAP11++chr10_ADIRF+:010	4
chr10_AGAP11++chr10_ADIRF+:011	4
chr10_AGAP11++chr10_ADIRF+:012	0
chr10_AGAP11++chr10_ADIRF+:013	1
chr10_AGAP11++chr10_ADIRF+:014	1
chr10_AGAP11++chr10_ADIRF+:015	1
chr10_AGAP11++chr10_ADIRF+:016	11
chr10_AGAP4-:001	119
chr10_AGAP4-:002	19
chr10_AGAP4-:003	19
chr10_AGAP4-:004	32
chr10_AGAP4-:005	22
chr10_AGAP4-:006	27
chr10_AGAP4-:007	41
chr10_AGAP4-:008	50
chr10_AGAP4-:009	4
chr10_AGAP4-:010	10
chr10_AGAP4-:011	11
chr10_AGAP4-:012	33
chr10_AGAP5-:001	136
chr10_AGAP5-:002	17
chr10_AGAP5-:003	17
chr10_AGAP5-:004	22
chr10_AGAP5-:005	8
chr10_AGAP5-:006	13
chr10_AGAP5-:007	18
chr10_AGAP5-:008	25
chr10_AGAP6+:001	98
chr10_AGAP6+:002	56
chr10_AGAP6+:003	55
chr10_AGAP6+:004	50
chr10_AGAP6+:005	79
chr10_AGAP6+:006	56
chr10_AGAP6+:007	62
chr10_AGAP6+:008	660
chr10_AGAP7P-:001	55
chr10_AGAP7P-:002	11
chr10_AGAP7P-:003	14
chr10_AGAP7P-:004	14
chr10_AGAP7P-:005	14
chr10_AGAP7P-:006	3
chr10_AGAP7P-:007	2
chr10_AGAP9+:001	0
chr10_AGAP9+:002	0
chr10_AGAP9+:003	0
chr10_AGAP9+:004	0
chr10_AGAP9+:005	1
chr10_AGAP9+:006	3
chr10_AGAP9+:007	3
chr10_AGAP9+:008	28
chr10_AGAP9-:001	0
chr10_AGAP9-:002	0
chr10_AGAP9-:003	0
chr10_AGAP9-:004	0
chr10_AGAP9-:005	0
chr10_AGAP9-:006	0
chr10_AGAP9-:007	0
chr10_AGAP9-:008	0
chr10_AIFM2-:001	1000
chr10_AIFM2-:002	422
chr10_AIFM2-:003	427
chr10_AIFM2-:004	253
chr10_AIFM2-:005	226
chr10_AIFM2-:006	260
chr10_AIFM2-:007	325
chr10_AIFM2-:008	248
chr10_AIFM2-:009	11
chr10_AIFM2-:010	28
chr10_AKR1C1+:001	116
chr10_AKR1C1+:002	266
chr10_AKR1C1+:003	244
chr10_AKR1C1+:004	248
chr10_AKR1C1+:005	298
chr10_AKR1C1+:006	302
chr10_AKR1C1+:007	330
chr10_AKR1C1+:008	115
chr10_AKR1C1+:009	78
chr10_AKR1C2-:001	64
chr10_AKR1C2-:002	18
chr10_AKR1C2-:003	66
chr10_AKR1C2-:004	73
chr10_AKR1C2-:005	104
chr10_AKR1C2-:006	93
chr10_AKR1C2-:007	16
chr10_AKR1C2-:008	92
chr10_AKR1C2-:009	141
chr10_AKR1C2-:010	78
chr10_AKR1C2-:011	5
chr10_AKR1C2-:012	0
chr10_AKR1C3+:001	0
chr10_AKR1C3+:002	112
chr10_AKR1C3+:003	222
chr10_AKR1C3+:004	168
chr10_AKR1C3+:005	4
chr10_AKR1C3+:006	154
chr10_AKR1C3+:007	192
chr10_AKR1C3+:008	185
chr10_AKR1C3+:009	222
chr10_AKR1C3+:010	150
chr10_AKR1C3+:011	114
chr10_AKR1C4+:001	0
chr10_AKR1C4+:002	0
chr10_AKR1C4+:003	0
chr10_AKR1C4+:004	0
chr10_AKR1C4+:005	2
chr10_AKR1C4+:006	0
chr10_AKR1C4+:007	0
chr10_AKR1C4+:008	0
chr10_AKR1C4+:009	2
chr10_AKR1C6P-:001	0
chr10_AKR1C6P-:002	1
chr10_AKR1C6P-:003	0
chr10_AKR1C6P-:004	0
chr10_AKR1C6P-:005	0
chr10_AKR1C6P-:006	0
chr10_AKR1C6P-:007	0
chr10_AKR1C6P-:008	0
chr10_AKR1C6P-:009	0
chr10_AKR1C6P-:010	0
chr10_AKR1C6P-:011	0
chr10_AKR1C8P-:001	2
chr10_AKR1C8P-:002	0
chr10_AKR1C8P-:003	0
chr10_AKR1C8P-:004	0
chr10_AKR1C8P-:005	0
chr10_AKR1C8P-:006	0
chr10_AKR1C8P-:007	0
chr10_AKR1C8P-:008	0
chr10_AKR1E2+:001	3
chr10_AKR1E2+:002	0
chr10_AKR1E2+:003	5
chr10_AKR1E2+:004	9
chr10_AKR1E2+:005	13
chr10_AKR1E2+:006	9
chr10_AKR1E2+:007	0
chr10_AKR1E2+:008	1
chr10_AKR1E2+:009	9
chr10_AKR1E2+:010	2
chr10_AKR1E2+:011	1
chr10_AKR1E2+:012	0
chr10_ALDH18A1-:001	2583
chr10_ALDH18A1-:002	743
chr10_ALDH18A1-:003	1056
chr10_ALDH18A1-:004	926
chr10_ALDH18A1-:005	1084
chr10_ALDH18A1-:006	754
chr10_ALDH18A1-:007	911
chr10_ALDH18A1-:008	576
chr10_ALDH18A1-:009	503
chr10_ALDH18A1-:010	689
chr10_ALDH18A1-:011	691
chr10_ALDH18A1-:012	495
chr10_ALDH18A1-:013	230
chr10_ALDH18A1-:014	602
chr10_ALDH18A1-:015	554
chr10_ALDH18A1-:016	687
chr10_ALDH18A1-:017	1029
chr10_ALDH18A1-:018	625
chr10_ALDH18A1-:019	247
chr10_ALOX5+:001	0
chr10_ALOX5+:002	14
chr10_ALOX5+:003	15
chr10_ALOX5+:004	15
chr10_ALOX5+:005	9
chr10_ALOX5+:006	10
chr10_ALOX5+:007	9
chr10_ALOX5+:008	5
chr10_ALOX5+:009	1
chr10_ALOX5+:010	2
chr10_ALOX5+:011	1
chr10_ALOX5+:012	5
chr10_ALOX5+:013	5
chr10_ALOX5+:014	1
chr10_ALOX5+:015	18
chr10_ANAPC16+:001	0
chr10_ANAPC16+:002	97
chr10_ANAPC16+:003	188
chr10_ANAPC16+:004	903
chr10_ANAPC16+:005	834
chr10_ANAPC16+:006	2643
chr10_ANK3-:001	181
chr10_ANK3-:002	34
chr10_ANK3-:003	79
chr10_ANK3-:004	55
chr10_ANK3-:005	80
chr10_ANK3-:006	53
chr10_ANK3-:007	55
chr10_ANK3-:008	40
chr10_ANK3-:009	24
chr10_ANK3-:010	47
chr10_ANK3-:011	0
chr10_ANK3-:012	44
chr10_ANK3-:013	40
chr10_ANK3-:014	66
chr10_ANK3-:015	31
chr10_ANK3-:016	42
chr10_ANK3-:017	69
chr10_ANK3-:018	67
chr10_ANK3-:019	76
chr10_ANK3-:020	45
chr10_ANK3-:021	37
chr10_ANK3-:022	47
chr10_ANK3-:023	58
chr10_ANK3-:024	5
chr10_ANK3-:025	8
chr10_ANK3-:026	10
chr10_ANK3-:027	13
chr10_ANK3-:028	11
chr10_ANK3-:029	8
chr10_ANK3-:030	9
chr10_ANK3-:031	11
chr10_ANK3-:032	3
chr10_ANK3-:033	4
chr10_ANK3-:034	20
chr10_ANK3-:035	16
chr10_ANK3-:036	10
chr10_ANK3-:037	7
chr10_ANK3-:038	12
chr10_ANK3-:039	7
chr10_ANK3-:040	3
chr10_ANK3-:041	6
chr10_ANK3-:042	15
chr10_ANK3-:043	12
chr10_ANK3-:044	14
chr10_ANK3-:045	9
chr10_ANK3-:046	8
chr10_ANK3-:047	0
chr10_ANK3-:048	9
chr10_ANK3-:049	0
chr10_ANK3-:050	2
chr10_ANKRD1-:001	6552
chr10_ANKRD1-:002	2336
chr10_ANKRD1-:003	1873
chr10_ANKRD1-:004	1728
chr10_ANKRD1-:005	2002
chr10_ANKRD1-:006	2041
chr10_ANKRD1-:007	2192
chr10_ANKRD1-:008	2943
chr10_ANKRD1-:009	1165
chr10_ANKRD16-:001	47
chr10_ANKRD16-:002	1
chr10_ANKRD16-:003	49
chr10_ANKRD16-:004	32
chr10_ANKRD16-:005	93
chr10_ANKRD16-:006	91
chr10_ANKRD16-:007	72
chr10_ANKRD16-:008	116
chr10_ANKRD16-:009	25
chr10_ANKRD2+:001	2
chr10_ANKRD2+:002	3
chr10_ANKRD2+:003	4
chr10_ANKRD2+:004	2
chr10_ANKRD2+:005	2
chr10_ANKRD2+:006	2
chr10_ANKRD2+:007	3
chr10_ANKRD2+:008	1
chr10_ANKRD2+:009	6
chr10_ANKRD22-:001	55
chr10_ANKRD22-:002	4
chr10_ANKRD22-:003	3
chr10_ANKRD22-:004	1
chr10_ANKRD22-:005	4
chr10_ANKRD22-:006	5
chr10_ANKRD26-:001	91
chr10_ANKRD26-:002	21
chr10_ANKRD26-:003	79
chr10_ANKRD26-:004	70
chr10_ANKRD26-:005	88
chr10_ANKRD26-:006	35
chr10_ANKRD26-:007	43
chr10_ANKRD26-:008	62
chr10_ANKRD26-:009	55
chr10_ANKRD26-:010	56
chr10_ANKRD26-:011	196
chr10_ANKRD26-:012	40
chr10_ANKRD26-:013	57
chr10_ANKRD26-:014	43
chr10_ANKRD26-:015	34
chr10_ANKRD26-:016	25
chr10_ANKRD26-:017	63
chr10_ANKRD26-:018	19
chr10_ANKRD26-:019	73
chr10_ANKRD26-:020	31
chr10_ANKRD26-:021	32
chr10_ANKRD26-:022	24
chr10_ANKRD26-:023	30
chr10_ANKRD26-:024	21
chr10_ANKRD26-:025	15
chr10_ANKRD26-:026	22
chr10_ANKRD26-:027	40
chr10_ANKRD26-:028	24
chr10_ANKRD26-:029	29
chr10_ANKRD26-:030	26
chr10_ANKRD26-:031	22
chr10_ANKRD26-:032	22
chr10_ANKRD26-:033	21
chr10_ANKRD26-:034	22
chr10_ANKRD26-:035	16
chr10_ANKRD30A+:001	0
chr10_ANKRD30A+:002	0
chr10_ANKRD30A+:003	0
chr10_ANKRD30A+:004	0
chr10_ANKRD30A+:005	0
chr10_ANKRD30A+:006	0
chr10_ANKRD30A+:007	0
chr10_ANKRD30A+:008	0
chr10_ANKRD30A+:009	0
chr10_ANKRD30A+:010	0
chr10_ANKRD30A+:011	0
chr10_ANKRD30A+:012	0
chr10_ANKRD30A+:013	0
chr10_ANKRD30A+:014	0
chr10_ANKRD30A+:015	0
chr10_ANKRD30A+:016	0
chr10_ANKRD30A+:017	0
chr10_ANKRD30A+:018	0
chr10_ANKRD30A+:019	0
chr10_ANKRD30A+:020	0
chr10_ANKRD30A+:021	0
chr10_ANKRD30A+:022	0
chr10_ANKRD30A+:023	0
chr10_ANKRD30A+:024	0
chr10_ANKRD30A+:025	0
chr10_ANKRD30A+:026	0
chr10_ANKRD30A+:027	0
chr10_ANKRD30A+:028	0
chr10_ANKRD30A+:029	0
chr10_ANKRD30A+:030	0
chr10_ANKRD30A+:031	0
chr10_ANKRD30A+:032	0
chr10_ANKRD30A+:033	0
chr10_ANKRD30A+:034	0
chr10_ANKRD30A+:035	0
chr10_ANKRD30A+:036	0
chr10_ANKRD30BP3+:001	0
chr10_ANKRD30BP3+:002	0
chr10_ANKRD30BP3+:003	0
chr10_ANKRD30BP3+:004	0
chr10_ANKRD30BP3+:005	0
chr10_ANKRD30BP3+:006	0
chr10_ANKRD30BP3+:007	0
chr10_ANKRD30BP3+:008	0
chr10_ANTXRL+:001	0
chr10_ANTXRL+:002	0
chr10_ANTXRL+:003	0
chr10_ANTXRL+:004	0
chr10_ANTXRL+:005	0
chr10_ANTXRL+:006	0
chr10_ANTXRL+:007	0
chr10_ANTXRL+:008	0
chr10_ANTXRL+:009	0
chr10_ANTXRL+:010	0
chr10_ANTXRL+:011	0
chr10_ANTXRL+:012	0
chr10_ANTXRL+:013	0
chr10_ANTXRL+:014	0
chr10_ANTXRL+:015	0
chr10_ANTXRL+:016	0
chr10_ANTXRL+:017	0
chr10_ANTXRLP1-:001	0
chr10_ANTXRLP1-:002	0
chr10_ANTXRLP1-:003	0
chr10_ANTXRLP1-:004	0
chr10_ANTXRLP1-:005	0
chr10_ANXA11-:001	1237
chr10_ANXA11-:002	1015
chr10_ANXA11-:003	804
chr10_ANXA11-:004	949
chr10_ANXA11-:005	894
chr10_ANXA11-:006	651
chr10_ANXA11-:007	789
chr10_ANXA11-:008	913
chr10_ANXA11-:009	982
chr10_ANXA11-:010	879
chr10_ANXA11-:011	613
chr10_ANXA11-:012	939
chr10_ANXA11-:013	581
chr10_ANXA11-:014	0
chr10_ANXA11-:015	470
chr10_ANXA11-:016	240
chr10_ANXA11-:017	42
chr10_ANXA11-:018	36
chr10_ANXA11-:019	1
chr10_ANXA11-:020	115
chr10_ANXA11-:021	2
chr10_ANXA11-:022	0
chr10_ANXA2P3+:001	2
chr10_ANXA7-:001	1966
chr10_ANXA7-:002	1258
chr10_ANXA7-:003	1193
chr10_ANXA7-:004	2035
chr10_ANXA7-:005	2123
chr10_ANXA7-:006	1404
chr10_ANXA7-:007	1278
chr10_ANXA7-:008	1268
chr10_ANXA7-:009	2
chr10_ANXA7-:010	958
chr10_ANXA7-:011	1033
chr10_ANXA7-:012	1470
chr10_ANXA7-:013	609
chr10_ANXA7-:014	251
chr10_ANXA8+:001	0
chr10_ANXA8+:002	0
chr10_ANXA8+:003	0
chr10_ANXA8+:004	0
chr10_ANXA8+:005	0
chr10_ANXA8+:006	0
chr10_ANXA8+:007	0
chr10_ANXA8+:008	0
chr10_ANXA8+:009	0
chr10_ANXA8+:010	0
chr10_ANXA8+:011	0
chr10_ANXA8+:012	0
chr10_ANXA8+:013	0
chr10_ANXA8-:001	0
chr10_ANXA8-:002	0
chr10_ANXA8-:003	0
chr10_ANXA8-:004	0
chr10_ANXA8-:005	0
chr10_ANXA8-:006	0
chr10_ANXA8-:007	0
chr10_ANXA8-:008	0
chr10_ANXA8-:009	0
chr10_ANXA8-:010	0
chr10_ANXA8-:011	0
chr10_ANXA8-:012	0
chr10_ANXA8-:013	0
chr10_ANXA8L1+:001	0
chr10_ANXA8L1+:002	0
chr10_ANXA8L1+:003	0
chr10_ANXA8L1+:004	0
chr10_ANXA8L1+:005	0
chr10_ANXA8L1+:006	0
chr10_ANXA8L1+:007	0
chr10_ANXA8L1+:008	0
chr10_ANXA8L1+:009	0
chr10_ANXA8L1+:010	0
chr10_ANXA8L1+:011	0
chr10_ANXA8L1+:012	0
chr10_ANXA8L1+:013	0
chr10_AP3M1-:001	3719
chr10_AP3M1-:002	626
chr10_AP3M1-:003	789
chr10_AP3M1-:004	585
chr10_AP3M1-:005	383
chr10_AP3M1-:006	430
chr10_AP3M1-:007	509
chr10_AP3M1-:008	613
chr10_AP3M1-:009	162
chr10_AP3M1-:010	148
chr10_APBB1IP+:001	0
chr10_APBB1IP+:002	5
chr10_APBB1IP+:003	11
chr10_APBB1IP+:004	14
chr10_APBB1IP+:005	20
chr10_APBB1IP+:006	6
chr10_APBB1IP+:007	12
chr10_APBB1IP+:008	16
chr10_APBB1IP+:009	14
chr10_APBB1IP+:010	10
chr10_APBB1IP+:011	8
chr10_APBB1IP+:012	8
chr10_APBB1IP+:013	6
chr10_APBB1IP+:014	7
chr10_APBB1IP+:015	3
chr10_ARHGAP12-:001	899
chr10_ARHGAP12-:002	142
chr10_ARHGAP12-:003	136
chr10_ARHGAP12-:004	125
chr10_ARHGAP12-:005	110
chr10_ARHGAP12-:006	134
chr10_ARHGAP12-:007	161
chr10_ARHGAP12-:008	143
chr10_ARHGAP12-:009	148
chr10_ARHGAP12-:010	141
chr10_ARHGAP12-:011	102
chr10_ARHGAP12-:012	32
chr10_ARHGAP12-:013	93
chr10_ARHGAP12-:014	144
chr10_ARHGAP12-:015	127
chr10_ARHGAP12-:016	140
chr10_ARHGAP12-:017	296
chr10_ARHGAP12-:018	428
chr10_ARHGAP12-:019	21
chr10_ARHGAP12-:020	9
chr10_ARHGAP21-:001	3299
chr10_ARHGAP21-:002	214
chr10_ARHGAP21-:003	312
chr10_ARHGAP21-:004	219
chr10_ARHGAP21-:005	272
chr10_ARHGAP21-:006	211
chr10_ARHGAP21-:007	184
chr10_ARHGAP21-:008	190
chr10_ARHGAP21-:009	267
chr10_ARHGAP21-:010	292
chr10_ARHGAP21-:011	309
chr10_ARHGAP21-:012	197
chr10_ARHGAP21-:013	398
chr10_ARHGAP21-:014	271
chr10_ARHGAP21-:015	174
chr10_ARHGAP21-:016	292
chr10_ARHGAP21-:017	343
chr10_ARHGAP21-:018	1484
chr10_ARHGAP21-:019	9
chr10_ARHGAP21-:020	50
chr10_ARHGAP21-:021	97
chr10_ARHGAP21-:022	132
chr10_ARHGAP21-:023	107
chr10_ARHGAP21-:024	178
chr10_ARHGAP21-:025	303
chr10_ARHGAP21-:026	57
chr10_ARHGAP22-:001	107
chr10_ARHGAP22-:002	57
chr10_ARHGAP22-:003	38
chr10_ARHGAP22-:004	33
chr10_ARHGAP22-:005	20
chr10_ARHGAP22-:006	25
chr10_ARHGAP22-:007	36
chr10_ARHGAP22-:008	15
chr10_ARHGAP22-:009	27
chr10_ARHGAP22-:010	0
chr10_ARHGAP22-:011	20
chr10_ARHGAP22-:012	60
chr10_ARHGAP22-:013	35
chr10_ARHGAP22-:014	6
chr10_ARHGAP22-:015	0
chr10_ARHGAP22-:016	13
chr10_ARID5B+:001	9
chr10_ARID5B+:002	77
chr10_ARID5B+:003	112
chr10_ARID5B+:004	80
chr10_ARID5B+:005	122
chr10_ARID5B+:006	208
chr10_ARID5B+:007	196
chr10_ARID5B+:008	100
chr10_ARID5B+:009	135
chr10_ARID5B+:010	220
chr10_ARID5B+:011	5050
chr10_ARL3-:001	836
chr10_ARL3-:002	942
chr10_ARL3-:003	489
chr10_ARL3-:004	680
chr10_ARL3-:005	616
chr10_ARL3-:006	159
chr10_ARL5B+:001	51
chr10_ARL5B+:002	125
chr10_ARL5B+:003	254
chr10_ARL5B+:004	190
chr10_ARL5B+:005	265
chr10_ARL5B+:006	2215
chr10_ARMC3+:001	0
chr10_ARMC3+:002	1
chr10_ARMC3+:003	5
chr10_ARMC3+:004	7
chr10_ARMC3+:005	5
chr10_ARMC3+:006	7
chr10_ARMC3+:007	0
chr10_ARMC3+:008	4
chr10_ARMC3+:009	3
chr10_ARMC3+:010	1
chr10_ARMC3+:011	0
chr10_ARMC3+:012	0
chr10_ARMC3+:013	3
chr10_ARMC3+:014	4
chr10_ARMC3+:015	2
chr10_ARMC3+:016	0
chr10_ARMC3+:017	0
chr10_ARMC3+:018	0
chr10_ARMC3+:019	1
chr10_ARMC3+:020	1
chr10_ARMC3+:021	0
chr10_ARMC4-:001	45
chr10_ARMC4-:002	0
chr10_ARMC4-:003	27
chr10_ARMC4-:004	31
chr10_ARMC4-:005	19
chr10_ARMC4-:006	38
chr10_ARMC4-:007	30
chr10_ARMC4-:008	34
chr10_ARMC4-:009	50
chr10_ARMC4-:010	40
chr10_ARMC4-:011	41
chr10_ARMC4-:012	72
chr10_ARMC4-:013	77
chr10_ARMC4-:014	86
chr10_ARMC4-:015	52
chr10_ARMC4-:016	0
chr10_ARMC4-:017	51
chr10_ARMC4-:018	42
chr10_ARMC4-:019	37
chr10_ARMC4-:020	33
chr10_ARMC4-:021	61
chr10_ARMC4-:022	5
chr10_ARMC4-:023	12
chr10_ARMS2+:001	0
chr10_ARMS2+:002	2
chr10_ASAH2-:001	3
chr10_ASAH2-:002	10
chr10_ASAH2-:003	25
chr10_ASAH2-:004	63
chr10_ASAH2-:005	30
chr10_ASAH2-:006	0
chr10_ASAH2-:007	0
chr10_ASAH2-:008	0
chr10_ASAH2-:009	0
chr10_ASAH2-:010	0
chr10_ASAH2-:011	0
chr10_ASAH2-:012	0
chr10_ASAH2-:013	0
chr10_ASAH2-:014	0
chr10_ASAH2-:015	0
chr10_ASAH2-:016	0
chr10_ASAH2-:017	2
chr10_ASAH2-:018	2
chr10_ASAH2-:019	0
chr10_ASAH2-:020	0
chr10_ASAH2B+:001	36
chr10_ASAH2B+:002	52
chr10_ASAH2B+:003	19
chr10_ASAH2B+:004	19
chr10_ASAH2B+:005	7
chr10_ASAH2B+:006	2
chr10_ASB13-:001	868
chr10_ASB13-:002	130
chr10_ASB13-:003	4
chr10_ASB13-:004	84
chr10_ASB13-:005	51
chr10_ASB13-:006	26
chr10_ASB13-:007	8
chr10_ASCC1-:001	526
chr10_ASCC1-:002	9
chr10_ASCC1-:003	22
chr10_ASCC1-:004	201
chr10_ASCC1-:005	229
chr10_ASCC1-:006	205
chr10_ASCC1-:007	204
chr10_ASCC1-:008	214
chr10_ASCC1-:009	133
chr10_ASCC1-:010	1
chr10_ASCC1-:011	128
chr10_ASCC1-:012	177
chr10_ASCC1-:013	20
chr10_ASCC1-:014	65
chr10_ASCC1-:015	16
chr10_ATAD1-:001	1948
chr10_ATAD1-:002	397
chr10_ATAD1-:003	296
chr10_ATAD1-:004	363
chr10_ATAD1-:005	425
chr10_ATAD1-:006	581
chr10_ATAD1-:007	387
chr10_ATAD1-:008	410
chr10_ATAD1-:009	534
chr10_ATAD1-:010	136
chr10_ATE1-:001	1840
chr10_ATE1-:002	140
chr10_ATE1-:003	113
chr10_ATE1-:004	173
chr10_ATE1-:005	96
chr10_ATE1-:006	95
chr10_ATE1-:007	65
chr10_ATE1-:008	252
chr10_ATE1-:009	248
chr10_ATE1-:010	134
chr10_ATE1-:011	106
chr10_ATE1-:012	79
chr10_ATE1-:013	49
chr10_ATE1-:014	2
chr10_ATE1-AS1+:001	0
chr10_ATE1-AS1+:002	53
chr10_ATOH7-:001	9
chr10_ATP5C1+:001	1623
chr10_ATP5C1+:002	2007
chr10_ATP5C1+:003	3777
chr10_ATP5C1+:004	4691
chr10_ATP5C1+:005	3182
chr10_ATP5C1+:006	2527
chr10_ATP5C1+:007	3599
chr10_ATP5C1+:008	2646
chr10_ATP5C1+:009	1719
chr10_ATP5C1+:010	1497
chr10_ATRNL1+:001	10
chr10_ATRNL1+:002	57
chr10_ATRNL1+:003	1
chr10_ATRNL1+:004	64
chr10_ATRNL1+:005	79
chr10_ATRNL1+:006	115
chr10_ATRNL1+:007	7
chr10_ATRNL1+:008	179
chr10_ATRNL1+:009	150
chr10_ATRNL1+:010	110
chr10_ATRNL1+:011	168
chr10_ATRNL1+:012	1
chr10_ATRNL1+:013	61
chr10_ATRNL1+:014	55
chr10_ATRNL1+:015	47
chr10_ATRNL1+:016	55
chr10_ATRNL1+:017	51
chr10_ATRNL1+:018	68
chr10_ATRNL1+:019	53
chr10_ATRNL1+:020	71
chr10_ATRNL1+:021	90
chr10_ATRNL1+:022	86
chr10_ATRNL1+:023	41
chr10_ATRNL1+:024	52
chr10_ATRNL1+:025	31
chr10_ATRNL1+:026	55
chr10_ATRNL1+:027	46
chr10_ATRNL1+:028	49
chr10_ATRNL1+:029	28
chr10_ATRNL1+:030	40
chr10_ATRNL1+:031	42
chr10_ATRNL1+:032	41
chr10_ATRNL1+:033	415
chr10_AVPI1-:001	761
chr10_AVPI1-:002	347
chr10_AVPI1-:003	181
chr10_BAG3+:001	405
chr10_BAG3+:002	726
chr10_BAG3+:003	990
chr10_BAG3+:004	3839
chr10_BAMBI+:001	167
chr10_BAMBI+:002	579
chr10_BAMBI+:003	996
chr10_BBIP1-:001	481
chr10_BBIP1-:002	317
chr10_BBIP1-:003	45
chr10_BBIP1-:004	258
chr10_BBIP1-:005	2
chr10_BBIP1-:006	143
chr10_BCCIP+:001	776
chr10_BCCIP+:002	869
chr10_BCCIP+:003	996
chr10_BCCIP+:004	981
chr10_BCCIP+:005	1353
chr10_BCCIP+:006	1538
chr10_BCCIP+:007	865
chr10_BCCIP+:008	277
chr10_BCCIP+:009	741
chr10_BCCIP+:010	165
chr10_BEND3P3+:001	652
chr10_BEND7-:001	0
chr10_BEND7-:002	199
chr10_BEND7-:003	90
chr10_BEND7-:004	27
chr10_BEND7-:005	128
chr10_BEND7-:006	173
chr10_BEND7-:007	201
chr10_BEND7-:008	151
chr10_BEND7-:009	49
chr10_BEND7-:010	228
chr10_BEND7-:011	0
chr10_BEND7-:012	1
chr10_BICC1+:001	60
chr10_BICC1+:002	83
chr10_BICC1+:003	106
chr10_BICC1+:004	107
chr10_BICC1+:005	122
chr10_BICC1+:006	58
chr10_BICC1+:007	122
chr10_BICC1+:008	164
chr10_BICC1+:009	91
chr10_BICC1+:010	135
chr10_BICC1+:011	166
chr10_BICC1+:012	156
chr10_BICC1+:013	81
chr10_BICC1+:014	95
chr10_BICC1+:015	119
chr10_BICC1+:016	67
chr10_BICC1+:017	151
chr10_BICC1+:018	169
chr10_BICC1+:019	192
chr10_BICC1+:020	132
chr10_BICC1+:021	1111
chr10_BLNK-:001	4
chr10_BLNK-:002	0
chr10_BLNK-:003	0
chr10_BLNK-:004	0
chr10_BLNK-:005	0
chr10_BLNK-:006	4
chr10_BLNK-:007	2
chr10_BLNK-:008	2
chr10_BLNK-:009	2
chr10_BLNK-:010	0
chr10_BLNK-:011	0
chr10_BLNK-:012	1
chr10_BLNK-:013	6
chr10_BLNK-:014	3
chr10_BLNK-:015	2
chr10_BLNK-:016	0
chr10_BLNK-:017	0
chr10_BLNK-:018	0
chr10_BLNK-:019	0
chr10_BLNK-:020	0
chr10_BLNK-:021	0
chr10_BLOC1S2-:001	2527
chr10_BLOC1S2-:002	389
chr10_BLOC1S2-:003	706
chr10_BLOC1S2-:004	686
chr10_BLOC1S2-:005	11
chr10_BLOC1S2-:006	465
chr10_BLOC1S2-:007	26
chr10_BLOC1S2-:008	14
chr10_BLOC1S2-:009	2
chr10_BLOC1S2-:010	0
chr10_BLOC1S2-:011	158
chr10_BMPR1A+:001	15
chr10_BMPR1A+:002	93
chr10_BMPR1A+:003	334
chr10_BMPR1A+:004	366
chr10_BMPR1A+:005	266
chr10_BMPR1A+:006	208
chr10_BMPR1A+:007	220
chr10_BMPR1A+:008	321
chr10_BMPR1A+:009	375
chr10_BMPR1A+:010	481
chr10_BMPR1A+:011	391
chr10_BMPR1A+:012	330
chr10_BMPR1A+:013	1610
chr10_BMS1+:001	51
chr10_BMS1+:002	466
chr10_BMS1+:003	680
chr10_BMS1+:004	390
chr10_BMS1+:005	610
chr10_BMS1+:006	538
chr10_BMS1+:007	533
chr10_BMS1+:008	651
chr10_BMS1+:009	601
chr10_BMS1+:010	2246
chr10_BMS1+:011	399
chr10_BMS1+:012	650
chr10_BMS1+:013	502
chr10_BMS1+:014	511
chr10_BMS1+:015	714
chr10_BMS1+:016	745
chr10_BMS1+:017	684
chr10_BMS1+:018	320
chr10_BMS1+:019	371
chr10_BMS1+:020	557
chr10_BMS1+:021	763
chr10_BMS1+:022	700
chr10_BMS1+:023	1452
chr10_BMS1P21++chr10_MBL1P+:001	3
chr10_BMS1P21++chr10_MBL1P+:002	9
chr10_BMS1P21++chr10_MBL1P+:003	2
chr10_BMS1P21++chr10_MBL1P+:004	9
chr10_BMS1P21++chr10_MBL1P+:005	7
chr10_BMS1P21++chr10_MBL1P+:006	2
chr10_BMS1P21++chr10_MBL1P+:007	10
chr10_BMS1P21++chr10_MBL1P+:008	0
chr10_BMS1P4-:001	27
chr10_BMS1P4-:002	19
chr10_BMS1P4-:003	31
chr10_BMS1P4-:004	18
chr10_BMS1P4-:005	27
chr10_BMS1P4-:006	32
chr10_BMS1P4-:007	31
chr10_BMS1P4-:008	31
chr10_BMS1P4-:009	21
chr10_BMS1P4-:010	39
chr10_BMS1P4-:011	30
chr10_BMS1P4-:012	2
chr10_BMS1P5-:001	64
chr10_BMS1P5-:002	1
chr10_BMS1P5-:003	0
chr10_BMS1P5-:004	0
chr10_BMS1P5-:005	0
chr10_BMS1P5-:006	3
chr10_BMS1P5-:007	3
chr10_BMS1P5-:008	0
chr10_BMS1P5-:009	0
chr10_BMS1P5-:010	2
chr10_BMS1P5-:011	0
chr10_BMS1P5-:012	0
chr10_BMS1P5-:013	0
chr10_BMS1P5-:014	0
chr10_BMS1P5-:015	0
chr10_BMS1P5-:016	0
chr10_BMS1P5-:017	0
chr10_BMS1P5-:018	0
chr10_BMS1P6+:001	0
chr10_BMS1P6+:002	0
chr10_BMS1P6+:003	0
chr10_BMS1P6+:004	0
chr10_BMS1P6+:005	0
chr10_BMS1P6+:006	0
chr10_BMS1P6+:007	0
chr10_BMS1P6+:008	0
chr10_BMS1P6+:009	0
chr10_BMS1P6-:001	0
chr10_BMS1P6-:002	2
chr10_BMS1P6-:003	1
chr10_BMS1P6-:004	0
chr10_BMS1P6-:005	0
chr10_BMS1P6-:006	0
chr10_BMS1P6-:007	0
chr10_BMS1P6-:008	0
chr10_BMS1P6-:009	0
chr10_BNIP3-:001	2647
chr10_BNIP3-:002	1462
chr10_BNIP3-:003	1199
chr10_BNIP3-:004	1006
chr10_BNIP3-:005	917
chr10_BNIP3-:006	246
chr10_BTAF1+:001	13
chr10_BTAF1+:002	61
chr10_BTAF1+:003	121
chr10_BTAF1+:004	182
chr10_BTAF1+:005	251
chr10_BTAF1+:006	226
chr10_BTAF1+:007	198
chr10_BTAF1+:008	157
chr10_BTAF1+:009	198
chr10_BTAF1+:010	217
chr10_BTAF1+:011	205
chr10_BTAF1+:012	160
chr10_BTAF1+:013	218
chr10_BTAF1+:014	206
chr10_BTAF1+:015	190
chr10_BTAF1+:016	200
chr10_BTAF1+:017	218
chr10_BTAF1+:018	262
chr10_BTAF1+:019	260
chr10_BTAF1+:020	432
chr10_BTAF1+:021	245
chr10_BTAF1+:022	160
chr10_BTAF1+:023	190
chr10_BTAF1+:024	290
chr10_BTAF1+:025	233
chr10_BTAF1+:026	188
chr10_BTAF1+:027	165
chr10_BTAF1+:028	308
chr10_BTAF1+:029	177
chr10_BTAF1+:030	169
chr10_BTAF1+:031	225
chr10_BTAF1+:032	205
chr10_BTAF1+:033	241
chr10_BTAF1+:034	333
chr10_BTAF1+:035	377
chr10_BTAF1+:036	319
chr10_BTAF1+:037	345
chr10_BTAF1+:038	1018
chr10_BTBD16+:001	0
chr10_BTBD16+:002	0
chr10_BTBD16+:003	4
chr10_BTBD16+:004	0
chr10_BTBD16+:005	0
chr10_BTBD16+:006	0
chr10_BTBD16+:007	0
chr10_BTBD16+:008	0
chr10_BTBD16+:009	0
chr10_BTBD16+:010	0
chr10_BTBD16+:011	0
chr10_BTBD16+:012	0
chr10_BTBD16+:013	0
chr10_BTBD16+:014	0
chr10_BTBD16+:015	1
chr10_BTBD16+:016	1
chr10_BTRC+:001	36
chr10_BTRC+:002	52
chr10_BTRC+:003	75
chr10_BTRC+:004	89
chr10_BTRC+:005	148
chr10_BTRC+:006	138
chr10_BTRC+:007	92
chr10_BTRC+:008	119
chr10_BTRC+:009	105
chr10_BTRC+:010	155
chr10_BTRC+:011	72
chr10_BTRC+:012	64
chr10_BTRC+:013	55
chr10_BTRC+:014	153
chr10_BTRC+:015	1208
chr10_BUB3+:001	647
chr10_BUB3+:002	2264
chr10_BUB3+:003	1458
chr10_BUB3+:004	2054
chr10_BUB3+:005	2272
chr10_BUB3+:006	2051
chr10_BUB3+:007	1973
chr10_BUB3+:008	2758
chr10_BUB3+:009	1167
chr10_C10orf10-:001	1526
chr10_C10orf10-:002	197
chr10_C10orf105-:001	4
chr10_C10orf105-:002	0
chr10_C10orf105-:003	0
chr10_C10orf107+:001	0
chr10_C10orf107+:002	2
chr10_C10orf107+:003	1
chr10_C10orf107+:004	1
chr10_C10orf107+:005	1
chr10_C10orf107+:006	1
chr10_C10orf107+:007	0
chr10_C10orf11+:001	4
chr10_C10orf11+:002	4
chr10_C10orf11+:003	0
chr10_C10orf11+:004	0
chr10_C10orf11+:005	0
chr10_C10orf11+:006	2
chr10_C10orf11+:007	70
chr10_C10orf11+:008	141
chr10_C10orf11+:009	108
chr10_C10orf11+:010	79
chr10_C10orf11+:011	101
chr10_C10orf111-:001	10
chr10_C10orf111-:002	0
chr10_C10orf113-:001	0
chr10_C10orf113-:002	0
chr10_C10orf113-:003	0
chr10_C10orf12+:001	382
chr10_C10orf120-:001	0
chr10_C10orf120-:002	0
chr10_C10orf120-:003	0
chr10_C10orf126+:001	0
chr10_C10orf126+:002	0
chr10_C10orf126+:003	0
chr10_C10orf126+:004	0
chr10_C10orf126+:005	0
chr10_C10orf128-:001	70
chr10_C10orf128-:002	8
chr10_C10orf128-:003	10
chr10_C10orf128-:004	0
chr10_C10orf128-:005	1
chr10_C10orf128-:006	9
chr10_C10orf128-:007	17
chr10_C10orf128-:008	14
chr10_C10orf128-:009	11
chr10_C10orf131+:001	4
chr10_C10orf131+:002	1
chr10_C10orf131+:003	0
chr10_C10orf131+:004	0
chr10_C10orf131+:005	0
chr10_C10orf131+:006	4
chr10_C10orf131+:007	5
chr10_C10orf131+:008	11
chr10_C10orf142+:001	0
chr10_C10orf142+:002	0
chr10_C10orf142+:003	1
chr10_C10orf2+:001	16
chr10_C10orf2+:002	949
chr10_C10orf2+:003	248
chr10_C10orf2+:004	156
chr10_C10orf2+:005	175
chr10_C10orf2+:006	23
chr10_C10orf2+:007	806
chr10_C10orf25-:001	0
chr10_C10orf25-:002	116
chr10_C10orf25-:003	34
chr10_C10orf25-:004	110
chr10_C10orf25-:005	57
chr10_C10orf25-:006	61
chr10_C10orf32++chr10_C10orf32-ASMT++chr10_AS3MT+:001	258
chr10_C10orf32++chr10_C10orf32-ASMT++chr10_AS3MT+:002	219
chr10_C10orf32++chr10_C10orf32-ASMT++chr10_AS3MT+:003	200
chr10_C10orf32++chr10_C10orf32-ASMT++chr10_AS3MT+:004	199
chr10_C10orf32++chr10_C10orf32-ASMT++chr10_AS3MT+:005	222
chr10_C10orf32++chr10_C10orf32-ASMT++chr10_AS3MT+:006	667
chr10_C10orf32++chr10_C10orf32-ASMT++chr10_AS3MT+:007	767
chr10_C10orf32++chr10_C10orf32-ASMT++chr10_AS3MT+:008	54
chr10_C10orf32++chr10_C10orf32-ASMT++chr10_AS3MT+:009	98
chr10_C10orf32++chr10_C10orf32-ASMT++chr10_AS3MT+:010	144
chr10_C10orf32++chr10_C10orf32-ASMT++chr10_AS3MT+:011	210
chr10_C10orf32++chr10_C10orf32-ASMT++chr10_AS3MT+:012	257
chr10_C10orf32++chr10_C10orf32-ASMT++chr10_AS3MT+:013	238
chr10_C10orf32++chr10_C10orf32-ASMT++chr10_AS3MT+:014	242
chr10_C10orf32++chr10_C10orf32-ASMT++chr10_AS3MT+:015	250
chr10_C10orf32++chr10_C10orf32-ASMT++chr10_AS3MT+:016	265
chr10_C10orf32++chr10_C10orf32-ASMT++chr10_AS3MT+:017	219
chr10_C10orf32++chr10_C10orf32-ASMT++chr10_AS3MT+:018	429
chr10_C10orf35+:001	70
chr10_C10orf35+:002	123
chr10_C10orf35+:003	200
chr10_C10orf35+:004	874
chr10_C10orf53+:001	0
chr10_C10orf53+:002	0
chr10_C10orf53+:003	0
chr10_C10orf53+:004	0
chr10_C10orf54-:001	153
chr10_C10orf54-:002	41
chr10_C10orf54-:003	21
chr10_C10orf54-:004	26
chr10_C10orf54-:005	16
chr10_C10orf54-:006	61
chr10_C10orf54-:007	8
chr10_C10orf55-:001	37
chr10_C10orf55-:002	2
chr10_C10orf55-:003	0
chr10_C10orf55-:004	0
chr10_C10orf55-:005	0
chr10_C10orf62+:001	0
chr10_C10orf67-:001	66
chr10_C10orf67-:002	28
chr10_C10orf67-:003	45
chr10_C10orf67-:004	37
chr10_C10orf67-:005	39
chr10_C10orf71+:001	1
chr10_C10orf71+:002	3
chr10_C10orf71+:003	86
chr10_C10orf71-AS1-:001	2
chr10_C10orf71-AS1-:002	0
chr10_C10orf76-:001	924
chr10_C10orf76-:002	146
chr10_C10orf76-:003	116
chr10_C10orf76-:004	95
chr10_C10orf76-:005	115
chr10_C10orf76-:006	106
chr10_C10orf76-:007	113
chr10_C10orf76-:008	76
chr10_C10orf76-:009	92
chr10_C10orf76-:010	78
chr10_C10orf76-:011	76
chr10_C10orf76-:012	89
chr10_C10orf76-:013	108
chr10_C10orf76-:014	81
chr10_C10orf76-:015	56
chr10_C10orf76-:016	55
chr10_C10orf76-:017	69
chr10_C10orf76-:018	76
chr10_C10orf76-:019	101
chr10_C10orf76-:020	104
chr10_C10orf76-:021	110
chr10_C10orf76-:022	121
chr10_C10orf76-:023	153
chr10_C10orf76-:024	92
chr10_C10orf76-:025	87
chr10_C10orf76-:026	20
chr10_C10orf82-:001	0
chr10_C10orf82-:002	7
chr10_C10orf82-:003	8
chr10_C10orf82-:004	8
chr10_C10orf82-:005	1
chr10_C10orf88-:001	488
chr10_C10orf88-:002	313
chr10_C10orf88-:003	182
chr10_C10orf88-:004	69
chr10_C10orf88-:005	107
chr10_C10orf88-:006	38
chr10_C10orf90-:001	28
chr10_C10orf90-:002	9
chr10_C10orf90-:003	7
chr10_C10orf90-:004	11
chr10_C10orf90-:005	0
chr10_C10orf90-:006	0
chr10_C10orf90-:007	2
chr10_C10orf90-:008	0
chr10_C10orf90-:009	0
chr10_C10orf91+:001	0
chr10_C10orf91+:002	0
chr10_C10orf91+:003	2
chr10_C10orf95-:001	0
chr10_C10orf95-:002	0
chr10_C10orf99+:001	0
chr10_C10orf99+:002	0
chr10_C10orf99+:003	0
chr10_C1QL3-:001	2
chr10_C1QL3-:002	0
chr10_CACNB2+:001	0
chr10_CACNB2+:002	0
chr10_CACNB2+:003	0
chr10_CACNB2+:004	0
chr10_CACNB2+:005	0
chr10_CACNB2+:006	0
chr10_CACNB2+:007	0
chr10_CACNB2+:008	0
chr10_CACNB2+:009	0
chr10_CACNB2+:010	2
chr10_CACNB2+:011	2
chr10_CACNB2+:012	4
chr10_CACNB2+:013	0
chr10_CACNB2+:014	1
chr10_CACNB2+:015	4
chr10_CACNB2+:016	3
chr10_CACNB2+:017	4
chr10_CACNB2+:018	0
chr10_CACNB2+:019	0
chr10_CACNB2+:020	0
chr10_CACNB2+:021	27
chr10_CACUL1-:001	3964
chr10_CACUL1-:002	195
chr10_CACUL1-:003	281
chr10_CACUL1-:004	230
chr10_CACUL1-:005	189
chr10_CACUL1-:006	149
chr10_CACUL1-:007	134
chr10_CACUL1-:008	101
chr10_CACUL1-:009	59
chr10_CALHM1-:001	2
chr10_CALHM1-:002	0
chr10_CALHM2-:001	388
chr10_CALHM2-:002	65
chr10_CALHM2-:003	404
chr10_CALHM2-:004	64
chr10_CALHM2-:005	32
chr10_CALHM2-:006	26
chr10_CALHM3-:001	0
chr10_CALHM3-:002	0
chr10_CALHM3-:003	0
chr10_CALML3+:001	0
chr10_CALML3-AS1-:001	14
chr10_CALML3-AS1-:002	0
chr10_CALML3-AS1-:003	0
chr10_CALML3-AS1-:004	0
chr10_CALML5-:001	0
chr10_CALY-:001	2
chr10_CALY-:002	1
chr10_CALY-:003	1
chr10_CALY-:004	1
chr10_CALY-:005	1
chr10_CALY-:006	0
chr10_CAMK1D+:001	33
chr10_CAMK1D+:002	65
chr10_CAMK1D+:003	59
chr10_CAMK1D+:004	87
chr10_CAMK1D+:005	84
chr10_CAMK1D+:006	77
chr10_CAMK1D+:007	88
chr10_CAMK1D+:008	60
chr10_CAMK1D+:009	83
chr10_CAMK1D+:010	97
chr10_CAMK1D+:011	57
chr10_CAMK1D+:012	1449
chr10_CAMK2G-:001	1590
chr10_CAMK2G-:002	257
chr10_CAMK2G-:003	159
chr10_CAMK2G-:004	227
chr10_CAMK2G-:005	37
chr10_CAMK2G-:006	191
chr10_CAMK2G-:007	195
chr10_CAMK2G-:008	150
chr10_CAMK2G-:009	150
chr10_CAMK2G-:010	10
chr10_CAMK2G-:011	192
chr10_CAMK2G-:012	4
chr10_CAMK2G-:013	221
chr10_CAMK2G-:014	272
chr10_CAMK2G-:015	266
chr10_CAMK2G-:016	202
chr10_CAMK2G-:017	180
chr10_CAMK2G-:018	247
chr10_CAMK2G-:019	208
chr10_CAMK2G-:020	230
chr10_CAMK2G-:021	172
chr10_CAMK2G-:022	194
chr10_CAMK2G-:023	141
chr10_CAMK2G-:024	53
chr10_CASC10-:001	123
chr10_CASC10-:002	29
chr10_CASC2+:001	7
chr10_CASC2+:002	8
chr10_CASC2+:003	1
chr10_CASC2+:004	12
chr10_CASC2+:005	0
chr10_CASC2+:006	12
chr10_CASP7+:001	32
chr10_CASP7+:002	73
chr10_CASP7+:003	9
chr10_CASP7+:004	15
chr10_CASP7+:005	229
chr10_CASP7+:006	2
chr10_CASP7+:007	2
chr10_CASP7+:008	237
chr10_CASP7+:009	207
chr10_CASP7+:010	149
chr10_CASP7+:011	184
chr10_CASP7+:012	4
chr10_CASP7+:013	252
chr10_CASP7+:014	1552
chr10_CC2D2B+:001	0
chr10_CC2D2B+:002	0
chr10_CC2D2B+:003	2
chr10_CC2D2B+:004	0
chr10_CC2D2B+:005	0
chr10_CC2D2B+:006	1
chr10_CC2D2B+:007	0
chr10_CC2D2B+:008	0
chr10_CC2D2B+:009	0
chr10_CC2D2B+:010	0
chr10_CC2D2B+:011	0
chr10_CC2D2B+:012	4
chr10_CCAR1+:001	140
chr10_CCAR1+:002	27
chr10_CCAR1+:003	406
chr10_CCAR1+:004	557
chr10_CCAR1+:005	281
chr10_CCAR1+:006	324
chr10_CCAR1+:007	584
chr10_CCAR1+:008	397
chr10_CCAR1+:009	657
chr10_CCAR1+:010	533
chr10_CCAR1+:011	520
chr10_CCAR1+:012	568
chr10_CCAR1+:013	348
chr10_CCAR1+:014	522
chr10_CCAR1+:015	653
chr10_CCAR1+:016	439
chr10_CCAR1+:017	714
chr10_CCAR1+:018	744
chr10_CCAR1+:019	581
chr10_CCAR1+:020	561
chr10_CCAR1+:021	483
chr10_CCAR1+:022	629
chr10_CCAR1+:023	695
chr10_CCAR1+:024	871
chr10_CCAR1+:025	722
chr10_CCAR1+:026	744
chr10_CCDC172+:001	0
chr10_CCDC172+:002	0
chr10_CCDC172+:003	0
chr10_CCDC172+:004	0
chr10_CCDC172+:005	0
chr10_CCDC172+:006	0
chr10_CCDC172+:007	0
chr10_CCDC172+:008	0
chr10_CCDC172+:009	0
chr10_CCDC3-:001	573
chr10_CCDC3-:002	93
chr10_CCDC3-:003	43
chr10_CCDC3-:004	0
chr10_CCDC3-:005	1
chr10_CCDC3-:006	0
chr10_CCDC3-:007	2
chr10_CCDC3-:008	8
chr10_CCDC6-:001	3195
chr10_CCDC6-:002	190
chr10_CCDC6-:003	154
chr10_CCDC6-:004	199
chr10_CCDC6-:005	234
chr10_CCDC6-:006	186
chr10_CCDC6-:007	168
chr10_CCDC6-:008	184
chr10_CCDC6-:009	133
chr10_CCDC7+:001	13
chr10_CCDC7+:002	10
chr10_CCDC7+:003	27
chr10_CCDC7+:004	16
chr10_CCDC7+:005	12
chr10_CCDC7+:006	5
chr10_CCDC7+:007	6
chr10_CCDC7+:008	11
chr10_CCDC7+:009	10
chr10_CCDC7+:010	11
chr10_CCDC7+:011	0
chr10_CCDC7+:012	83
chr10_CCDC7+:013	0
chr10_CCDC7+:014	0
chr10_CCDC7+:015	1
chr10_CCDC7+:016	1
chr10_CCDC7+:017	2
chr10_CCDC7+:018	2
chr10_CCDC7+:019	4
chr10_CCDC7+:020	3
chr10_CCDC7+:021	1
chr10_CCDC7+:022	3
chr10_CCDC7+:023	1
chr10_CCDC7+:024	0
chr10_CCDC7+:025	0
chr10_CCDC7+:026	0
chr10_CCDC7+:027	2
chr10_CCDC7+:028	2
chr10_CCDC7+:029	0
chr10_CCDC7+:030	1
chr10_CCDC7+:031	0
chr10_CCDC7+:032	0
chr10_CCDC7+:033	0
chr10_CCDC7+:034	1
chr10_CCDC7+:035	2
chr10_CCDC7+:036	2
chr10_CCDC7+:037	1
chr10_CCDC7+:038	5
chr10_CCDC7+:039	7
chr10_CCDC7+:040	3
chr10_CCDC7+:041	1
chr10_CCDC7+:042	4
chr10_CCDC7+:043	3
chr10_CCHE1-:001	0
chr10_CCNJ+:001	2
chr10_CCNJ+:002	39
chr10_CCNJ+:003	116
chr10_CCNJ+:004	134
chr10_CCNJ+:005	57
chr10_CCNJ+:006	44
chr10_CCNJ+:007	105
chr10_CCNJ+:008	1269
chr10_CCNY+:001	0
chr10_CCNY+:002	0
chr10_CCNY+:003	0
chr10_CCNY+:004	274
chr10_CCNY+:005	1
chr10_CCNY+:006	383
chr10_CCNY+:007	313
chr10_CCNY+:008	444
chr10_CCNY+:009	285
chr10_CCNY+:010	317
chr10_CCNY+:011	426
chr10_CCNY+:012	518
chr10_CCNY+:013	534
chr10_CCNY+:014	2704
chr10_CCNYL2-:001	99
chr10_CCNYL2-:002	19
chr10_CCNYL2-:003	10
chr10_CCNYL2-:004	4
chr10_CCNYL2-:005	4
chr10_CCNYL2-:006	24
chr10_CCNYL2-:007	18
chr10_CCNYL2-:008	17
chr10_CCNYL2-:009	27
chr10_CCSER2+:001	21
chr10_CCSER2+:002	739
chr10_CCSER2+:003	160
chr10_CCSER2+:004	0
chr10_CCSER2+:005	112
chr10_CCSER2+:006	27
chr10_CCSER2+:007	3
chr10_CCSER2+:008	199
chr10_CCSER2+:009	183
chr10_CCSER2+:010	109
chr10_CCSER2+:011	109
chr10_CCSER2+:012	137
chr10_CCSER2+:013	37
chr10_CCSER2+:014	2536
chr10_CDC123+:001	1150
chr10_CDC123+:002	1666
chr10_CDC123+:003	1639
chr10_CDC123+:004	1164
chr10_CDC123+:005	1833
chr10_CDC123+:006	2136
chr10_CDC123+:007	1464
chr10_CDC123+:008	1646
chr10_CDC123+:009	1854
chr10_CDC123+:010	1122
chr10_CDC123+:011	2582
chr10_CDC123+:012	2298
chr10_CDC123+:013	1189
chr10_CDH23+:001	2
chr10_CDH23+:002	2
chr10_CDH23+:003	2
chr10_CDH23+:004	2
chr10_CDH23+:005	1
chr10_CDH23+:006	2
chr10_CDH23+:007	4
chr10_CDH23+:008	11
chr10_CDH23+:009	9
chr10_CDH23+:010	5
chr10_CDH23+:011	5
chr10_CDH23+:012	0
chr10_CDH23+:013	6
chr10_CDH23+:014	6
chr10_CDH23+:015	0
chr10_CDH23+:016	2
chr10_CDH23+:017	3
chr10_CDH23+:018	2
chr10_CDH23+:019	1
chr10_CDH23+:020	0
chr10_CDH23+:021	0
chr10_CDH23+:022	0
chr10_CDH23+:023	0
chr10_CDH23+:024	3
chr10_CDH23+:025	5
chr10_CDH23+:026	3
chr10_CDH23+:027	2
chr10_CDH23+:028	4
chr10_CDH23+:029	0
chr10_CDH23+:030	0
chr10_CDH23+:031	0
chr10_CDH23+:032	0
chr10_CDH23+:033	0
chr10_CDH23+:034	0
chr10_CDH23+:035	0
chr10_CDH23+:036	0
chr10_CDH23+:037	0
chr10_CDH23+:038	0
chr10_CDH23+:039	0
chr10_CDH23+:040	0
chr10_CDH23+:041	0
chr10_CDH23+:042	0
chr10_CDH23+:043	0
chr10_CDH23+:044	0
chr10_CDH23+:045	0
chr10_CDH23+:046	0
chr10_CDH23+:047	0
chr10_CDH23+:048	0
chr10_CDH23+:049	0
chr10_CDH23+:050	0
chr10_CDH23+:051	0
chr10_CDH23+:052	0
chr10_CDH23+:053	0
chr10_CDH23+:054	0
chr10_CDH23+:055	0
chr10_CDH23+:056	0
chr10_CDH23+:057	0
chr10_CDH23+:058	2
chr10_CDH23+:059	2
chr10_CDH23+:060	1
chr10_CDH23+:061	2
chr10_CDH23+:062	0
chr10_CDH23+:063	0
chr10_CDH23+:064	2
chr10_CDH23+:065	0
chr10_CDH23+:066	0
chr10_CDH23+:067	0
chr10_CDH23+:068	0
chr10_CDH23+:069	0
chr10_CDH23+:070	0
chr10_CDH23+:071	0
chr10_CDH23+:072	2
chr10_CDH23+:073	2
chr10_CDH23+:074	2
chr10_CDH23+:075	4
chr10_CDHR1+:001	0
chr10_CDHR1+:002	6
chr10_CDHR1+:003	11
chr10_CDHR1+:004	8
chr10_CDHR1+:005	5
chr10_CDHR1+:006	3
chr10_CDHR1+:007	8
chr10_CDHR1+:008	14
chr10_CDHR1+:009	11
chr10_CDHR1+:010	9
chr10_CDHR1+:011	24
chr10_CDHR1+:012	21
chr10_CDHR1+:013	11
chr10_CDHR1+:014	12
chr10_CDHR1+:015	19
chr10_CDHR1+:016	20
chr10_CDHR1+:017	169
chr10_CDHR1+:018	2
chr10_CDK1+:001	4
chr10_CDK1+:002	6
chr10_CDK1+:003	791
chr10_CDK1+:004	1357
chr10_CDK1+:005	2300
chr10_CDK1+:006	1963
chr10_CDK1+:007	339
chr10_CDK1+:008	2450
chr10_CDK1+:009	2656
chr10_CDK1+:010	2527
chr10_CDK1+:011	3704
chr10_CDNF-:001	6
chr10_CDNF-:002	5
chr10_CDNF-:003	1
chr10_CDNF-:004	0
chr10_CELF2+:001	0
chr10_CELF2+:002	0
chr10_CELF2+:003	0
chr10_CELF2+:004	1
chr10_CELF2+:005	4
chr10_CELF2+:006	3
chr10_CELF2+:007	5
chr10_CELF2+:008	4
chr10_CELF2+:009	4
chr10_CELF2+:010	0
chr10_CELF2+:011	0
chr10_CELF2+:012	0
chr10_CELF2+:013	0
chr10_CELF2+:014	0
chr10_CELF2+:015	0
chr10_CELF2+:016	1
chr10_CELF2+:017	0
chr10_CELF2+:018	0
chr10_CELF2+:019	3
chr10_CELF2+:020	2
chr10_CELF2-AS1-:001	0
chr10_CELF2-AS1-:002	0
chr10_CELF2-AS1-:003	0
chr10_CELF2-AS2-:001	0
chr10_CELF2-AS2-:002	0
chr10_CELF2-AS2-:003	0
chr10_CELF2-AS2-:004	0
chr10_CELF2-AS2-:005	0
chr10_CELF2-AS2-:006	0
chr10_CELF2-AS2-:007	0
chr10_CEP55+:001	0
chr10_CEP55+:002	52
chr10_CEP55+:003	326
chr10_CEP55+:004	975
chr10_CEP55+:005	1661
chr10_CEP55+:006	677
chr10_CEP55+:007	956
chr10_CEP55+:008	1962
chr10_CEP55+:009	881
chr10_CEP55+:010	1060
chr10_CEP55+:011	3787
chr10_CFAP43-:001	0
chr10_CFAP43-:002	0
chr10_CFAP43-:003	0
chr10_CFAP43-:004	0
chr10_CFAP43-:005	5
chr10_CFAP43-:006	6
chr10_CFAP43-:007	2
chr10_CFAP43-:008	1
chr10_CFAP43-:009	5
chr10_CFAP43-:010	1
chr10_CFAP43-:011	2
chr10_CFAP43-:012	4
chr10_CFAP43-:013	2
chr10_CFAP43-:014	1
chr10_CFAP43-:015	4
chr10_CFAP43-:016	1
chr10_CFAP43-:017	0
chr10_CFAP43-:018	2
chr10_CFAP43-:019	4
chr10_CFAP43-:020	6
chr10_CFAP43-:021	5
chr10_CFAP43-:022	8
chr10_CFAP43-:023	7
chr10_CFAP43-:024	5
chr10_CFAP43-:025	4
chr10_CFAP43-:026	2
chr10_CFAP43-:027	0
chr10_CFAP43-:028	3
chr10_CFAP43-:029	3
chr10_CFAP43-:030	4
chr10_CFAP43-:031	7
chr10_CFAP43-:032	3
chr10_CFAP43-:033	5
chr10_CFAP43-:034	7
chr10_CFAP43-:035	7
chr10_CFAP43-:036	6
chr10_CFAP43-:037	11
chr10_CFAP43-:038	2
chr10_CFAP46-:001	0
chr10_CFAP46-:002	0
chr10_CFAP46-:003	0
chr10_CFAP46-:004	0
chr10_CFAP46-:005	0
chr10_CFAP46-:006	0
chr10_CFAP46-:007	0
chr10_CFAP46-:008	0
chr10_CFAP46-:009	0
chr10_CFAP46-:010	0
chr10_CFAP46-:011	0
chr10_CFAP46-:012	0
chr10_CFAP46-:013	0
chr10_CFAP46-:014	0
chr10_CFAP46-:015	0
chr10_CFAP46-:016	0
chr10_CFAP46-:017	0
chr10_CFAP46-:018	0
chr10_CFAP46-:019	0
chr10_CFAP46-:020	3
chr10_CFAP46-:021	1
chr10_CFAP46-:022	0
chr10_CFAP46-:023	0
chr10_CFAP46-:024	0
chr10_CFAP46-:025	0
chr10_CFAP46-:026	0
chr10_CFAP46-:027	0
chr10_CFAP46-:028	0
chr10_CFAP46-:029	0
chr10_CFAP46-:030	0
chr10_CFAP46-:031	0
chr10_CFAP46-:032	0
[truncated: 254,035 more rows]
