# Supplementary material for: Characterization of alternative mRNA splicing in cultured cell populations representing progressive stages of human fetal kidney development
Source: Sci Rep. 2022 Nov 15;12:19548. doi: 10.1038/s41598-022-24147-z (PMC9666651; doi:10.1038/s41598-022-24147-z)
Supplement: Supplementary file 13 — Supplementary Information 13. [file 41598_2022_24147_MOESM13_ESM.zip › _Program/Data/DEXSeq/DEXSeq_res/Sample_I36-NPS3_hFK3]

_ambiguous	813181
_ambiguous_readpair_position	0
_empty	6303272
_lowaqual	0
_notaligned	0
chr10_A1CF-:001	2
chr10_A1CF-:002	0
chr10_A1CF-:003	0
chr10_A1CF-:004	0
chr10_A1CF-:005	0
chr10_A1CF-:006	0
chr10_A1CF-:007	2
chr10_A1CF-:008	0
chr10_A1CF-:009	0
chr10_A1CF-:010	0
chr10_A1CF-:011	0
chr10_A1CF-:012	0
chr10_A1CF-:013	0
chr10_A1CF-:014	0
chr10_A1CF-:015	0
chr10_A1CF-:016	0
chr10_ABCC2+:001	0
chr10_ABCC2+:002	0
chr10_ABCC2+:003	3
chr10_ABCC2+:004	4
chr10_ABCC2+:005	1
chr10_ABCC2+:006	0
chr10_ABCC2+:007	0
chr10_ABCC2+:008	0
chr10_ABCC2+:009	0
chr10_ABCC2+:010	2
chr10_ABCC2+:011	1
chr10_ABCC2+:012	0
chr10_ABCC2+:013	2
chr10_ABCC2+:014	2
chr10_ABCC2+:015	0
chr10_ABCC2+:016	0
chr10_ABCC2+:017	0
chr10_ABCC2+:018	2
chr10_ABCC2+:019	6
chr10_ABCC2+:020	0
chr10_ABCC2+:021	1
chr10_ABCC2+:022	2
chr10_ABCC2+:023	3
chr10_ABCC2+:024	2
chr10_ABCC2+:025	0
chr10_ABCC2+:026	0
chr10_ABCC2+:027	2
chr10_ABCC2+:028	2
chr10_ABCC2+:029	3
chr10_ABCC2+:030	2
chr10_ABCC2+:031	2
chr10_ABCC2+:032	4
chr10_ABI1-:001	2621
chr10_ABI1-:002	1011
chr10_ABI1-:003	514
chr10_ABI1-:004	1025
chr10_ABI1-:005	297
chr10_ABI1-:006	10
chr10_ABI1-:007	833
chr10_ABI1-:008	884
chr10_ABI1-:009	760
chr10_ABI1-:010	6
chr10_ABI1-:011	968
chr10_ABI1-:012	932
chr10_ABI1-:013	0
chr10_ABI1-:014	685
chr10_ABLIM1-:001	5931
chr10_ABLIM1-:002	194
chr10_ABLIM1-:003	91
chr10_ABLIM1-:004	144
chr10_ABLIM1-:005	212
chr10_ABLIM1-:006	348
chr10_ABLIM1-:007	338
chr10_ABLIM1-:008	450
chr10_ABLIM1-:009	315
chr10_ABLIM1-:010	15
chr10_ABLIM1-:011	343
chr10_ABLIM1-:012	130
chr10_ABLIM1-:013	293
chr10_ABLIM1-:014	259
chr10_ABLIM1-:015	4
chr10_ABLIM1-:016	239
chr10_ABLIM1-:017	287
chr10_ABLIM1-:018	38
chr10_ABLIM1-:019	219
chr10_ABLIM1-:020	248
chr10_ABLIM1-:021	256
chr10_ABLIM1-:022	321
chr10_ABLIM1-:023	249
chr10_ABLIM1-:024	1
chr10_ABLIM1-:025	7
chr10_ACADSB+:001	22
chr10_ACADSB+:002	64
chr10_ACADSB+:003	66
chr10_ACADSB+:004	113
chr10_ACADSB+:005	96
chr10_ACADSB+:006	67
chr10_ACADSB+:007	51
chr10_ACADSB+:008	53
chr10_ACADSB+:009	107
chr10_ACADSB+:010	108
chr10_ACADSB+:011	821
chr10_ACBD5-:001	1886
chr10_ACBD5-:002	295
chr10_ACBD5-:003	245
chr10_ACBD5-:004	437
chr10_ACBD5-:005	609
chr10_ACBD5-:006	319
chr10_ACBD5-:007	413
chr10_ACBD5-:008	421
chr10_ACBD5-:009	346
chr10_ACBD5-:010	182
chr10_ACBD5-:011	237
chr10_ACBD5-:012	286
chr10_ACBD5-:013	114
chr10_ACBD5-:014	47
chr10_ACBD5-:015	77
chr10_ACBD5-:016	8
chr10_ACBD7-:001	151
chr10_ACBD7-:002	10
chr10_ACBD7-:003	21
chr10_ACBD7-:004	13
chr10_ACSL5+:001	0
chr10_ACSL5+:002	2
chr10_ACSL5+:003	10
chr10_ACSL5+:004	36
chr10_ACSL5+:005	39
chr10_ACSL5+:006	29
chr10_ACSL5+:007	40
chr10_ACSL5+:008	43
chr10_ACSL5+:009	63
chr10_ACSL5+:010	26
chr10_ACSL5+:011	28
chr10_ACSL5+:012	38
chr10_ACSL5+:013	37
chr10_ACSL5+:014	44
chr10_ACSL5+:015	49
chr10_ACSL5+:016	45
chr10_ACSL5+:017	38
chr10_ACSL5+:018	41
chr10_ACSL5+:019	35
chr10_ACSL5+:020	30
chr10_ACSL5+:021	28
chr10_ACSL5+:022	31
chr10_ACSL5+:023	105
chr10_ACSM6+:001	0
chr10_ACSM6+:002	0
chr10_ACSM6+:003	0
chr10_ACSM6+:004	0
chr10_ACSM6+:005	0
chr10_ACSM6+:006	0
chr10_ACSM6+:007	0
chr10_ACSM6+:008	0
chr10_ACSM6+:009	0
chr10_ACSM6+:010	0
chr10_ACSM6+:011	0
chr10_ACTA2-:001	0
chr10_ACTA2-:002	13
chr10_ACTA2-:003	0
chr10_ACTA2-:004	41
chr10_ACTA2-:005	39
chr10_ACTA2-:006	60
chr10_ACTA2-:007	78
chr10_ACTA2-:008	63
chr10_ACTA2-:009	0
chr10_ACTA2-:010	58
chr10_ACTA2-AS1+:001	0
chr10_ACTA2-AS1+:002	0
chr10_ACTA2-AS1+:003	0
chr10_ACTA2-AS1+:004	0
chr10_ACTA2-AS1+:005	1
chr10_ACTR1A-:001	7740
chr10_ACTR1A-:002	985
chr10_ACTR1A-:003	1168
chr10_ACTR1A-:004	2064
chr10_ACTR1A-:005	1614
chr10_ACTR1A-:006	2272
chr10_ACTR1A-:007	1789
chr10_ACTR1A-:008	1752
chr10_ACTR1A-:009	1493
chr10_ACTR1A-:010	1180
chr10_ACTR1A-:011	798
chr10_ACTR3BP5+:001	0
chr10_ADAM12-:001	343
chr10_ADAM12-:002	23
chr10_ADAM12-:003	39
chr10_ADAM12-:004	27
chr10_ADAM12-:005	26
chr10_ADAM12-:006	0
chr10_ADAM12-:007	0
chr10_ADAM12-:008	19
chr10_ADAM12-:009	19
chr10_ADAM12-:010	38
chr10_ADAM12-:011	20
chr10_ADAM12-:012	22
chr10_ADAM12-:013	14
chr10_ADAM12-:014	35
chr10_ADAM12-:015	39
chr10_ADAM12-:016	37
chr10_ADAM12-:017	51
chr10_ADAM12-:018	22
chr10_ADAM12-:019	33
chr10_ADAM12-:020	46
chr10_ADAM12-:021	22
chr10_ADAM12-:022	0
chr10_ADAM12-:023	22
chr10_ADAM12-:024	29
chr10_ADAM12-:025	25
chr10_ADAM12-:026	11
chr10_ADAM8-:001	556
chr10_ADAM8-:002	100
chr10_ADAM8-:003	58
chr10_ADAM8-:004	34
chr10_ADAM8-:005	31
chr10_ADAM8-:006	55
chr10_ADAM8-:007	58
chr10_ADAM8-:008	74
chr10_ADAM8-:009	142
chr10_ADAM8-:010	117
chr10_ADAM8-:011	214
chr10_ADAM8-:012	114
chr10_ADAM8-:013	118
chr10_ADAM8-:014	177
chr10_ADAM8-:015	170
chr10_ADAM8-:016	191
chr10_ADAM8-:017	94
chr10_ADAM8-:018	60
chr10_ADAM8-:019	68
chr10_ADAM8-:020	35
chr10_ADAM8-:021	59
chr10_ADAM8-:022	61
chr10_ADAM8-:023	57
chr10_ADAM8-:024	31
chr10_ADAM8-:025	3
chr10_ADAMTS14+:001	4
chr10_ADAMTS14+:002	18
chr10_ADAMTS14+:003	22
chr10_ADAMTS14+:004	27
chr10_ADAMTS14+:005	20
chr10_ADAMTS14+:006	20
chr10_ADAMTS14+:007	4
chr10_ADAMTS14+:008	14
chr10_ADAMTS14+:009	13
chr10_ADAMTS14+:010	12
chr10_ADAMTS14+:011	13
chr10_ADAMTS14+:012	20
chr10_ADAMTS14+:013	25
chr10_ADAMTS14+:014	29
chr10_ADAMTS14+:015	17
chr10_ADAMTS14+:016	15
chr10_ADAMTS14+:017	41
chr10_ADAMTS14+:018	33
chr10_ADAMTS14+:019	23
chr10_ADAMTS14+:020	19
chr10_ADAMTS14+:021	30
chr10_ADAMTS14+:022	27
chr10_ADAMTS14+:023	246
chr10_ADARB2-:001	0
chr10_ADARB2-:002	0
chr10_ADARB2-:003	0
chr10_ADARB2-:004	0
chr10_ADARB2-:005	0
chr10_ADARB2-:006	0
chr10_ADARB2-:007	0
chr10_ADARB2-:008	0
chr10_ADARB2-:009	0
chr10_ADARB2-:010	0
chr10_ADARB2-AS1+:001	0
chr10_ADARB2-AS1+:002	0
chr10_ADD3+:001	4
chr10_ADD3+:002	18
chr10_ADD3+:003	626
chr10_ADD3+:004	787
chr10_ADD3+:005	639
chr10_ADD3+:006	377
chr10_ADD3+:007	621
chr10_ADD3+:008	641
chr10_ADD3+:009	419
chr10_ADD3+:010	713
chr10_ADD3+:011	976
chr10_ADD3+:012	597
chr10_ADD3+:013	504
chr10_ADD3+:014	566
chr10_ADD3+:015	292
chr10_ADD3+:016	3099
chr10_ADD3-AS1-:001	4
chr10_ADD3-AS1-:002	1
chr10_ADD3-AS1-:003	0
chr10_ADD3-AS1-:004	0
chr10_ADD3-AS1-:005	0
chr10_ADGRA1+:001	0
chr10_ADGRA1+:002	0
chr10_ADGRA1+:003	0
chr10_ADGRA1+:004	0
chr10_ADGRA1+:005	0
chr10_ADGRA1+:006	0
chr10_ADGRA1+:007	0
chr10_ADGRA1+:008	0
chr10_ADGRA1-AS1-:001	0
chr10_ADGRA1-AS1-:002	0
chr10_ADGRA1-AS1-:003	0
chr10_ADK+:001	78
chr10_ADK+:002	292
chr10_ADK+:003	628
chr10_ADK+:004	697
chr10_ADK+:005	857
chr10_ADK+:006	1169
chr10_ADK+:007	946
chr10_ADK+:008	1184
chr10_ADK+:009	711
chr10_ADK+:010	1036
chr10_ADK+:011	931
chr10_ADK+:012	1385
chr10_ADO+:001	1850
chr10_ADRA2A+:001	0
chr10_ADRB1+:001	4
chr10_AFAP1L2-:001	1232
chr10_AFAP1L2-:002	430
chr10_AFAP1L2-:003	165
chr10_AFAP1L2-:004	503
chr10_AFAP1L2-:005	479
chr10_AFAP1L2-:006	404
chr10_AFAP1L2-:007	429
chr10_AFAP1L2-:008	290
chr10_AFAP1L2-:009	318
chr10_AFAP1L2-:010	437
chr10_AFAP1L2-:011	348
chr10_AFAP1L2-:012	292
chr10_AFAP1L2-:013	283
chr10_AFAP1L2-:014	405
chr10_AFAP1L2-:015	289
chr10_AFAP1L2-:016	242
chr10_AFAP1L2-:017	0
chr10_AFAP1L2-:018	258
chr10_AFAP1L2-:019	235
chr10_AFAP1L2-:020	251
chr10_AFAP1L2-:021	76
chr10_AGAP11++chr10_ADIRF+:001	120
chr10_AGAP11++chr10_ADIRF+:002	127
chr10_AGAP11++chr10_ADIRF+:003	161
chr10_AGAP11++chr10_ADIRF+:004	6
chr10_AGAP11++chr10_ADIRF+:005	0
chr10_AGAP11++chr10_ADIRF+:006	0
chr10_AGAP11++chr10_ADIRF+:007	2
chr10_AGAP11++chr10_ADIRF+:008	4
chr10_AGAP11++chr10_ADIRF+:009	4
chr10_AGAP11++chr10_ADIRF+:010	2
chr10_AGAP11++chr10_ADIRF+:011	2
chr10_AGAP11++chr10_ADIRF+:012	0
chr10_AGAP11++chr10_ADIRF+:013	0
chr10_AGAP11++chr10_ADIRF+:014	0
chr10_AGAP11++chr10_ADIRF+:015	0
chr10_AGAP11++chr10_ADIRF+:016	3
chr10_AGAP4-:001	198
chr10_AGAP4-:002	26
chr10_AGAP4-:003	21
chr10_AGAP4-:004	28
chr10_AGAP4-:005	12
chr10_AGAP4-:006	11
chr10_AGAP4-:007	37
chr10_AGAP4-:008	59
chr10_AGAP4-:009	3
chr10_AGAP4-:010	23
chr10_AGAP4-:011	15
chr10_AGAP4-:012	20
chr10_AGAP5-:001	116
chr10_AGAP5-:002	30
chr10_AGAP5-:003	38
chr10_AGAP5-:004	42
chr10_AGAP5-:005	15
chr10_AGAP5-:006	9
chr10_AGAP5-:007	11
chr10_AGAP5-:008	17
chr10_AGAP6+:001	86
chr10_AGAP6+:002	60
chr10_AGAP6+:003	53
chr10_AGAP6+:004	32
chr10_AGAP6+:005	51
chr10_AGAP6+:006	37
chr10_AGAP6+:007	35
chr10_AGAP6+:008	382
chr10_AGAP7P-:001	35
chr10_AGAP7P-:002	10
chr10_AGAP7P-:003	18
chr10_AGAP7P-:004	18
chr10_AGAP7P-:005	12
chr10_AGAP7P-:006	10
chr10_AGAP7P-:007	5
chr10_AGAP9+:001	0
chr10_AGAP9+:002	0
chr10_AGAP9+:003	0
chr10_AGAP9+:004	0
chr10_AGAP9+:005	0
chr10_AGAP9+:006	0
chr10_AGAP9+:007	4
chr10_AGAP9+:008	16
chr10_AGAP9-:001	0
chr10_AGAP9-:002	0
chr10_AGAP9-:003	0
chr10_AGAP9-:004	0
chr10_AGAP9-:005	0
chr10_AGAP9-:006	0
chr10_AGAP9-:007	0
chr10_AGAP9-:008	1
chr10_AIFM2-:001	549
chr10_AIFM2-:002	349
chr10_AIFM2-:003	328
chr10_AIFM2-:004	242
chr10_AIFM2-:005	200
chr10_AIFM2-:006	185
chr10_AIFM2-:007	208
chr10_AIFM2-:008	159
chr10_AIFM2-:009	3
chr10_AIFM2-:010	14
chr10_AKR1C1+:001	13
chr10_AKR1C1+:002	24
chr10_AKR1C1+:003	18
chr10_AKR1C1+:004	18
chr10_AKR1C1+:005	16
chr10_AKR1C1+:006	16
chr10_AKR1C1+:007	21
chr10_AKR1C1+:008	7
chr10_AKR1C1+:009	11
chr10_AKR1C2-:001	2
chr10_AKR1C2-:002	6
chr10_AKR1C2-:003	12
chr10_AKR1C2-:004	9
chr10_AKR1C2-:005	15
chr10_AKR1C2-:006	9
chr10_AKR1C2-:007	0
chr10_AKR1C2-:008	11
chr10_AKR1C2-:009	21
chr10_AKR1C2-:010	12
chr10_AKR1C2-:011	0
chr10_AKR1C2-:012	0
chr10_AKR1C3+:001	0
chr10_AKR1C3+:002	10
chr10_AKR1C3+:003	28
chr10_AKR1C3+:004	19
chr10_AKR1C3+:005	0
chr10_AKR1C3+:006	13
chr10_AKR1C3+:007	21
chr10_AKR1C3+:008	34
chr10_AKR1C3+:009	33
chr10_AKR1C3+:010	10
chr10_AKR1C3+:011	4
chr10_AKR1C4+:001	0
chr10_AKR1C4+:002	0
chr10_AKR1C4+:003	0
chr10_AKR1C4+:004	0
chr10_AKR1C4+:005	0
chr10_AKR1C4+:006	0
chr10_AKR1C4+:007	0
chr10_AKR1C4+:008	0
chr10_AKR1C4+:009	0
chr10_AKR1C6P-:001	0
chr10_AKR1C6P-:002	0
chr10_AKR1C6P-:003	0
chr10_AKR1C6P-:004	0
chr10_AKR1C6P-:005	0
chr10_AKR1C6P-:006	0
chr10_AKR1C6P-:007	0
chr10_AKR1C6P-:008	0
chr10_AKR1C6P-:009	0
chr10_AKR1C6P-:010	0
chr10_AKR1C6P-:011	0
chr10_AKR1C8P-:001	0
chr10_AKR1C8P-:002	0
chr10_AKR1C8P-:003	0
chr10_AKR1C8P-:004	0
chr10_AKR1C8P-:005	0
chr10_AKR1C8P-:006	0
chr10_AKR1C8P-:007	0
chr10_AKR1C8P-:008	0
chr10_AKR1E2+:001	0
chr10_AKR1E2+:002	1
chr10_AKR1E2+:003	16
chr10_AKR1E2+:004	28
chr10_AKR1E2+:005	25
chr10_AKR1E2+:006	8
chr10_AKR1E2+:007	9
chr10_AKR1E2+:008	9
chr10_AKR1E2+:009	15
chr10_AKR1E2+:010	6
chr10_AKR1E2+:011	2
chr10_AKR1E2+:012	27
chr10_ALDH18A1-:001	2214
chr10_ALDH18A1-:002	640
chr10_ALDH18A1-:003	865
chr10_ALDH18A1-:004	760
chr10_ALDH18A1-:005	948
chr10_ALDH18A1-:006	681
chr10_ALDH18A1-:007	835
chr10_ALDH18A1-:008	547
chr10_ALDH18A1-:009	476
chr10_ALDH18A1-:010	665
chr10_ALDH18A1-:011	616
chr10_ALDH18A1-:012	431
chr10_ALDH18A1-:013	192
chr10_ALDH18A1-:014	576
chr10_ALDH18A1-:015	555
chr10_ALDH18A1-:016	625
chr10_ALDH18A1-:017	901
chr10_ALDH18A1-:018	580
chr10_ALDH18A1-:019	261
chr10_ALOX5+:001	23
chr10_ALOX5+:002	57
chr10_ALOX5+:003	30
chr10_ALOX5+:004	33
chr10_ALOX5+:005	34
chr10_ALOX5+:006	39
chr10_ALOX5+:007	32
chr10_ALOX5+:008	60
chr10_ALOX5+:009	31
chr10_ALOX5+:010	19
chr10_ALOX5+:011	13
chr10_ALOX5+:012	23
chr10_ALOX5+:013	28
chr10_ALOX5+:014	30
chr10_ALOX5+:015	114
chr10_ANAPC16+:001	0
chr10_ANAPC16+:002	79
chr10_ANAPC16+:003	375
chr10_ANAPC16+:004	1139
chr10_ANAPC16+:005	1013
chr10_ANAPC16+:006	3898
chr10_ANK3-:001	171
chr10_ANK3-:002	48
chr10_ANK3-:003	91
chr10_ANK3-:004	33
chr10_ANK3-:005	87
chr10_ANK3-:006	45
chr10_ANK3-:007	36
chr10_ANK3-:008	43
chr10_ANK3-:009	6
chr10_ANK3-:010	49
chr10_ANK3-:011	0
chr10_ANK3-:012	40
chr10_ANK3-:013	35
chr10_ANK3-:014	63
chr10_ANK3-:015	20
chr10_ANK3-:016	36
chr10_ANK3-:017	77
chr10_ANK3-:018	44
chr10_ANK3-:019	58
chr10_ANK3-:020	39
chr10_ANK3-:021	36
chr10_ANK3-:022	43
chr10_ANK3-:023	25
chr10_ANK3-:024	14
chr10_ANK3-:025	22
chr10_ANK3-:026	32
chr10_ANK3-:027	34
chr10_ANK3-:028	37
chr10_ANK3-:029	19
chr10_ANK3-:030	26
chr10_ANK3-:031	31
chr10_ANK3-:032	21
chr10_ANK3-:033	22
chr10_ANK3-:034	24
chr10_ANK3-:035	16
chr10_ANK3-:036	23
chr10_ANK3-:037	30
chr10_ANK3-:038	56
chr10_ANK3-:039	36
chr10_ANK3-:040	24
chr10_ANK3-:041	27
chr10_ANK3-:042	37
chr10_ANK3-:043	32
chr10_ANK3-:044	32
chr10_ANK3-:045	26
chr10_ANK3-:046	27
chr10_ANK3-:047	0
chr10_ANK3-:048	2
chr10_ANK3-:049	16
chr10_ANK3-:050	16
chr10_ANKRD1-:001	1458
chr10_ANKRD1-:002	533
chr10_ANKRD1-:003	396
chr10_ANKRD1-:004	372
chr10_ANKRD1-:005	450
chr10_ANKRD1-:006	453
chr10_ANKRD1-:007	478
chr10_ANKRD1-:008	599
chr10_ANKRD1-:009	264
chr10_ANKRD16-:001	20
chr10_ANKRD16-:002	2
chr10_ANKRD16-:003	46
chr10_ANKRD16-:004	40
chr10_ANKRD16-:005	88
chr10_ANKRD16-:006	74
chr10_ANKRD16-:007	51
chr10_ANKRD16-:008	85
chr10_ANKRD16-:009	8
chr10_ANKRD2+:001	41
chr10_ANKRD2+:002	30
chr10_ANKRD2+:003	59
chr10_ANKRD2+:004	63
chr10_ANKRD2+:005	50
chr10_ANKRD2+:006	42
chr10_ANKRD2+:007	43
chr10_ANKRD2+:008	40
chr10_ANKRD2+:009	65
chr10_ANKRD22-:001	157
chr10_ANKRD22-:002	22
chr10_ANKRD22-:003	28
chr10_ANKRD22-:004	38
chr10_ANKRD22-:005	65
chr10_ANKRD22-:006	42
chr10_ANKRD26-:001	112
chr10_ANKRD26-:002	24
chr10_ANKRD26-:003	75
chr10_ANKRD26-:004	67
chr10_ANKRD26-:005	81
chr10_ANKRD26-:006	52
chr10_ANKRD26-:007	44
chr10_ANKRD26-:008	46
chr10_ANKRD26-:009	41
chr10_ANKRD26-:010	47
chr10_ANKRD26-:011	265
chr10_ANKRD26-:012	67
chr10_ANKRD26-:013	81
chr10_ANKRD26-:014	71
chr10_ANKRD26-:015	32
chr10_ANKRD26-:016	19
chr10_ANKRD26-:017	65
chr10_ANKRD26-:018	21
chr10_ANKRD26-:019	82
chr10_ANKRD26-:020	45
chr10_ANKRD26-:021	37
chr10_ANKRD26-:022	31
chr10_ANKRD26-:023	34
chr10_ANKRD26-:024	22
chr10_ANKRD26-:025	18
chr10_ANKRD26-:026	33
chr10_ANKRD26-:027	42
chr10_ANKRD26-:028	15
chr10_ANKRD26-:029	21
chr10_ANKRD26-:030	15
chr10_ANKRD26-:031	15
chr10_ANKRD26-:032	18
chr10_ANKRD26-:033	31
chr10_ANKRD26-:034	32
chr10_ANKRD26-:035	36
chr10_ANKRD30A+:001	0
chr10_ANKRD30A+:002	0
chr10_ANKRD30A+:003	0
chr10_ANKRD30A+:004	0
chr10_ANKRD30A+:005	0
chr10_ANKRD30A+:006	0
chr10_ANKRD30A+:007	0
chr10_ANKRD30A+:008	0
chr10_ANKRD30A+:009	0
chr10_ANKRD30A+:010	0
chr10_ANKRD30A+:011	0
chr10_ANKRD30A+:012	0
chr10_ANKRD30A+:013	0
chr10_ANKRD30A+:014	0
chr10_ANKRD30A+:015	0
chr10_ANKRD30A+:016	0
chr10_ANKRD30A+:017	0
chr10_ANKRD30A+:018	0
chr10_ANKRD30A+:019	0
chr10_ANKRD30A+:020	0
chr10_ANKRD30A+:021	0
chr10_ANKRD30A+:022	0
chr10_ANKRD30A+:023	0
chr10_ANKRD30A+:024	0
chr10_ANKRD30A+:025	0
chr10_ANKRD30A+:026	0
chr10_ANKRD30A+:027	0
chr10_ANKRD30A+:028	0
chr10_ANKRD30A+:029	0
chr10_ANKRD30A+:030	0
chr10_ANKRD30A+:031	0
chr10_ANKRD30A+:032	0
chr10_ANKRD30A+:033	0
chr10_ANKRD30A+:034	0
chr10_ANKRD30A+:035	0
chr10_ANKRD30A+:036	0
chr10_ANKRD30BP3+:001	0
chr10_ANKRD30BP3+:002	0
chr10_ANKRD30BP3+:003	0
chr10_ANKRD30BP3+:004	0
chr10_ANKRD30BP3+:005	0
chr10_ANKRD30BP3+:006	0
chr10_ANKRD30BP3+:007	0
chr10_ANKRD30BP3+:008	0
chr10_ANTXRL+:001	0
chr10_ANTXRL+:002	0
chr10_ANTXRL+:003	0
chr10_ANTXRL+:004	0
chr10_ANTXRL+:005	0
chr10_ANTXRL+:006	0
chr10_ANTXRL+:007	0
chr10_ANTXRL+:008	0
chr10_ANTXRL+:009	0
chr10_ANTXRL+:010	0
chr10_ANTXRL+:011	0
chr10_ANTXRL+:012	0
chr10_ANTXRL+:013	0
chr10_ANTXRL+:014	0
chr10_ANTXRL+:015	0
chr10_ANTXRL+:016	0
chr10_ANTXRL+:017	0
chr10_ANTXRLP1-:001	0
chr10_ANTXRLP1-:002	0
chr10_ANTXRLP1-:003	0
chr10_ANTXRLP1-:004	0
chr10_ANTXRLP1-:005	0
chr10_ANXA11-:001	4742
chr10_ANXA11-:002	3970
chr10_ANXA11-:003	2946
chr10_ANXA11-:004	3417
chr10_ANXA11-:005	3363
chr10_ANXA11-:006	2657
chr10_ANXA11-:007	3201
chr10_ANXA11-:008	3530
chr10_ANXA11-:009	3935
chr10_ANXA11-:010	3603
chr10_ANXA11-:011	2459
chr10_ANXA11-:012	3774
chr10_ANXA11-:013	2285
chr10_ANXA11-:014	6
chr10_ANXA11-:015	1725
chr10_ANXA11-:016	796
chr10_ANXA11-:017	109
chr10_ANXA11-:018	109
chr10_ANXA11-:019	8
chr10_ANXA11-:020	533
chr10_ANXA11-:021	7
chr10_ANXA11-:022	2
chr10_ANXA2P3+:001	0
chr10_ANXA7-:001	2869
chr10_ANXA7-:002	1925
chr10_ANXA7-:003	1735
chr10_ANXA7-:004	3101
chr10_ANXA7-:005	3369
chr10_ANXA7-:006	2412
chr10_ANXA7-:007	2126
chr10_ANXA7-:008	2086
chr10_ANXA7-:009	9
chr10_ANXA7-:010	1556
chr10_ANXA7-:011	1611
chr10_ANXA7-:012	2299
chr10_ANXA7-:013	931
chr10_ANXA7-:014	394
chr10_ANXA8+:001	6
chr10_ANXA8+:002	0
chr10_ANXA8+:003	0
chr10_ANXA8+:004	0
chr10_ANXA8+:005	0
chr10_ANXA8+:006	0
chr10_ANXA8+:007	0
chr10_ANXA8+:008	0
chr10_ANXA8+:009	0
chr10_ANXA8+:010	0
chr10_ANXA8+:011	0
chr10_ANXA8+:012	0
chr10_ANXA8+:013	0
chr10_ANXA8-:001	0
chr10_ANXA8-:002	0
chr10_ANXA8-:003	0
chr10_ANXA8-:004	0
chr10_ANXA8-:005	0
chr10_ANXA8-:006	0
chr10_ANXA8-:007	0
chr10_ANXA8-:008	0
chr10_ANXA8-:009	0
chr10_ANXA8-:010	0
chr10_ANXA8-:011	0
chr10_ANXA8-:012	0
chr10_ANXA8-:013	1
chr10_ANXA8L1+:001	9
chr10_ANXA8L1+:002	0
chr10_ANXA8L1+:003	0
chr10_ANXA8L1+:004	0
chr10_ANXA8L1+:005	0
chr10_ANXA8L1+:006	1
chr10_ANXA8L1+:007	0
chr10_ANXA8L1+:008	1
chr10_ANXA8L1+:009	0
chr10_ANXA8L1+:010	0
chr10_ANXA8L1+:011	0
chr10_ANXA8L1+:012	0
chr10_ANXA8L1+:013	0
chr10_AP3M1-:001	3600
chr10_AP3M1-:002	592
chr10_AP3M1-:003	768
chr10_AP3M1-:004	583
chr10_AP3M1-:005	367
chr10_AP3M1-:006	443
chr10_AP3M1-:007	515
chr10_AP3M1-:008	665
chr10_AP3M1-:009	235
chr10_AP3M1-:010	160
chr10_APBB1IP+:001	2
chr10_APBB1IP+:002	4
chr10_APBB1IP+:003	9
chr10_APBB1IP+:004	16
chr10_APBB1IP+:005	45
chr10_APBB1IP+:006	22
chr10_APBB1IP+:007	36
chr10_APBB1IP+:008	31
chr10_APBB1IP+:009	16
chr10_APBB1IP+:010	21
chr10_APBB1IP+:011	31
chr10_APBB1IP+:012	28
chr10_APBB1IP+:013	28
chr10_APBB1IP+:014	16
chr10_APBB1IP+:015	14
chr10_ARHGAP12-:001	1177
chr10_ARHGAP12-:002	174
chr10_ARHGAP12-:003	218
chr10_ARHGAP12-:004	198
chr10_ARHGAP12-:005	178
chr10_ARHGAP12-:006	194
chr10_ARHGAP12-:007	216
chr10_ARHGAP12-:008	174
chr10_ARHGAP12-:009	205
chr10_ARHGAP12-:010	196
chr10_ARHGAP12-:011	160
chr10_ARHGAP12-:012	58
chr10_ARHGAP12-:013	140
chr10_ARHGAP12-:014	219
chr10_ARHGAP12-:015	174
chr10_ARHGAP12-:016	120
chr10_ARHGAP12-:017	377
chr10_ARHGAP12-:018	650
chr10_ARHGAP12-:019	45
chr10_ARHGAP12-:020	19
chr10_ARHGAP21-:001	4808
chr10_ARHGAP21-:002	336
chr10_ARHGAP21-:003	479
chr10_ARHGAP21-:004	300
chr10_ARHGAP21-:005	407
chr10_ARHGAP21-:006	354
chr10_ARHGAP21-:007	295
chr10_ARHGAP21-:008	284
chr10_ARHGAP21-:009	356
chr10_ARHGAP21-:010	410
chr10_ARHGAP21-:011	426
chr10_ARHGAP21-:012	319
chr10_ARHGAP21-:013	671
chr10_ARHGAP21-:014	461
chr10_ARHGAP21-:015	272
chr10_ARHGAP21-:016	459
chr10_ARHGAP21-:017	529
chr10_ARHGAP21-:018	2611
chr10_ARHGAP21-:019	9
chr10_ARHGAP21-:020	98
chr10_ARHGAP21-:021	197
chr10_ARHGAP21-:022	268
chr10_ARHGAP21-:023	215
chr10_ARHGAP21-:024	353
chr10_ARHGAP21-:025	525
chr10_ARHGAP21-:026	62
chr10_ARHGAP22-:001	370
chr10_ARHGAP22-:002	236
chr10_ARHGAP22-:003	133
chr10_ARHGAP22-:004	120
chr10_ARHGAP22-:005	108
chr10_ARHGAP22-:006	123
chr10_ARHGAP22-:007	114
chr10_ARHGAP22-:008	27
chr10_ARHGAP22-:009	71
chr10_ARHGAP22-:010	0
chr10_ARHGAP22-:011	68
chr10_ARHGAP22-:012	143
chr10_ARHGAP22-:013	124
chr10_ARHGAP22-:014	4
chr10_ARHGAP22-:015	0
chr10_ARHGAP22-:016	7
chr10_ARID5B+:001	8
chr10_ARID5B+:002	59
chr10_ARID5B+:003	81
chr10_ARID5B+:004	37
chr10_ARID5B+:005	129
chr10_ARID5B+:006	206
chr10_ARID5B+:007	178
chr10_ARID5B+:008	87
chr10_ARID5B+:009	150
chr10_ARID5B+:010	239
chr10_ARID5B+:011	3787
chr10_ARL3-:001	940
chr10_ARL3-:002	1176
chr10_ARL3-:003	582
chr10_ARL3-:004	866
chr10_ARL3-:005	747
chr10_ARL3-:006	137
chr10_ARL5B+:001	69
chr10_ARL5B+:002	152
chr10_ARL5B+:003	352
chr10_ARL5B+:004	274
chr10_ARL5B+:005	371
chr10_ARL5B+:006	3006
chr10_ARMC3+:001	0
chr10_ARMC3+:002	0
chr10_ARMC3+:003	4
chr10_ARMC3+:004	6
chr10_ARMC3+:005	2
chr10_ARMC3+:006	7
chr10_ARMC3+:007	2
chr10_ARMC3+:008	1
chr10_ARMC3+:009	4
chr10_ARMC3+:010	4
chr10_ARMC3+:011	2
chr10_ARMC3+:012	1
chr10_ARMC3+:013	0
chr10_ARMC3+:014	0
chr10_ARMC3+:015	0
chr10_ARMC3+:016	0
chr10_ARMC3+:017	0
chr10_ARMC3+:018	0
chr10_ARMC3+:019	0
chr10_ARMC3+:020	0
chr10_ARMC3+:021	0
chr10_ARMC4-:001	4
chr10_ARMC4-:002	0
chr10_ARMC4-:003	5
chr10_ARMC4-:004	2
chr10_ARMC4-:005	1
chr10_ARMC4-:006	3
chr10_ARMC4-:007	3
chr10_ARMC4-:008	3
chr10_ARMC4-:009	5
chr10_ARMC4-:010	6
chr10_ARMC4-:011	5
chr10_ARMC4-:012	15
chr10_ARMC4-:013	23
chr10_ARMC4-:014	28
chr10_ARMC4-:015	11
chr10_ARMC4-:016	0
chr10_ARMC4-:017	3
chr10_ARMC4-:018	3
chr10_ARMC4-:019	4
chr10_ARMC4-:020	2
chr10_ARMC4-:021	6
chr10_ARMC4-:022	2
chr10_ARMC4-:023	0
chr10_ARMS2+:001	0
chr10_ARMS2+:002	0
chr10_ASAH2-:001	4
chr10_ASAH2-:002	5
chr10_ASAH2-:003	14
chr10_ASAH2-:004	39
chr10_ASAH2-:005	22
chr10_ASAH2-:006	0
chr10_ASAH2-:007	0
chr10_ASAH2-:008	0
chr10_ASAH2-:009	0
chr10_ASAH2-:010	0
chr10_ASAH2-:011	0
chr10_ASAH2-:012	0
chr10_ASAH2-:013	0
chr10_ASAH2-:014	0
chr10_ASAH2-:015	0
chr10_ASAH2-:016	0
chr10_ASAH2-:017	0
chr10_ASAH2-:018	0
chr10_ASAH2-:019	0
chr10_ASAH2-:020	0
chr10_ASAH2B+:001	25
chr10_ASAH2B+:002	46
chr10_ASAH2B+:003	29
chr10_ASAH2B+:004	13
chr10_ASAH2B+:005	6
chr10_ASAH2B+:006	1
chr10_ASB13-:001	642
chr10_ASB13-:002	109
chr10_ASB13-:003	2
chr10_ASB13-:004	78
chr10_ASB13-:005	51
chr10_ASB13-:006	28
chr10_ASB13-:007	8
chr10_ASCC1-:001	903
chr10_ASCC1-:002	21
chr10_ASCC1-:003	22
chr10_ASCC1-:004	318
chr10_ASCC1-:005	381
chr10_ASCC1-:006	311
chr10_ASCC1-:007	357
chr10_ASCC1-:008	443
chr10_ASCC1-:009	329
chr10_ASCC1-:010	0
chr10_ASCC1-:011	320
chr10_ASCC1-:012	390
chr10_ASCC1-:013	31
chr10_ASCC1-:014	129
chr10_ASCC1-:015	21
chr10_ATAD1-:001	2308
chr10_ATAD1-:002	522
chr10_ATAD1-:003	398
chr10_ATAD1-:004	449
chr10_ATAD1-:005	507
chr10_ATAD1-:006	672
chr10_ATAD1-:007	526
chr10_ATAD1-:008	603
chr10_ATAD1-:009	678
chr10_ATAD1-:010	126
chr10_ATE1-:001	1933
chr10_ATE1-:002	183
chr10_ATE1-:003	149
chr10_ATE1-:004	271
chr10_ATE1-:005	147
chr10_ATE1-:006	167
chr10_ATE1-:007	64
chr10_ATE1-:008	317
chr10_ATE1-:009	361
chr10_ATE1-:010	155
chr10_ATE1-:011	107
chr10_ATE1-:012	111
chr10_ATE1-:013	80
chr10_ATE1-:014	1
chr10_ATE1-AS1+:001	0
chr10_ATE1-AS1+:002	6
chr10_ATOH7-:001	6
chr10_ATP5C1+:001	1413
chr10_ATP5C1+:002	1802
chr10_ATP5C1+:003	3524
chr10_ATP5C1+:004	4467
chr10_ATP5C1+:005	2662
chr10_ATP5C1+:006	2237
chr10_ATP5C1+:007	3315
chr10_ATP5C1+:008	2508
chr10_ATP5C1+:009	1648
chr10_ATP5C1+:010	1418
chr10_ATRNL1+:001	2
chr10_ATRNL1+:002	16
chr10_ATRNL1+:003	1
chr10_ATRNL1+:004	16
chr10_ATRNL1+:005	22
chr10_ATRNL1+:006	20
chr10_ATRNL1+:007	0
chr10_ATRNL1+:008	38
chr10_ATRNL1+:009	43
chr10_ATRNL1+:010	22
chr10_ATRNL1+:011	30
chr10_ATRNL1+:012	1
chr10_ATRNL1+:013	6
chr10_ATRNL1+:014	6
chr10_ATRNL1+:015	8
chr10_ATRNL1+:016	3
chr10_ATRNL1+:017	2
chr10_ATRNL1+:018	5
chr10_ATRNL1+:019	11
chr10_ATRNL1+:020	9
chr10_ATRNL1+:021	5
chr10_ATRNL1+:022	2
chr10_ATRNL1+:023	0
chr10_ATRNL1+:024	0
chr10_ATRNL1+:025	0
chr10_ATRNL1+:026	3
chr10_ATRNL1+:027	4
chr10_ATRNL1+:028	5
chr10_ATRNL1+:029	2
chr10_ATRNL1+:030	2
chr10_ATRNL1+:031	3
chr10_ATRNL1+:032	5
chr10_ATRNL1+:033	52
chr10_AVPI1-:001	511
chr10_AVPI1-:002	183
chr10_AVPI1-:003	96
chr10_BAG3+:001	290
chr10_BAG3+:002	557
chr10_BAG3+:003	690
chr10_BAG3+:004	2507
chr10_BAMBI+:001	67
chr10_BAMBI+:002	274
chr10_BAMBI+:003	497
chr10_BBIP1-:001	387
chr10_BBIP1-:002	263
chr10_BBIP1-:003	21
chr10_BBIP1-:004	203
chr10_BBIP1-:005	0
chr10_BBIP1-:006	120
chr10_BCCIP+:001	699
chr10_BCCIP+:002	776
chr10_BCCIP+:003	836
chr10_BCCIP+:004	814
chr10_BCCIP+:005	1134
chr10_BCCIP+:006	1357
chr10_BCCIP+:007	604
chr10_BCCIP+:008	325
chr10_BCCIP+:009	640
chr10_BCCIP+:010	260
chr10_BEND3P3+:001	681
chr10_BEND7-:001	2
chr10_BEND7-:002	228
chr10_BEND7-:003	115
chr10_BEND7-:004	35
chr10_BEND7-:005	177
chr10_BEND7-:006	257
chr10_BEND7-:007	265
chr10_BEND7-:008	182
chr10_BEND7-:009	83
chr10_BEND7-:010	313
chr10_BEND7-:011	8
chr10_BEND7-:012	3
chr10_BICC1+:001	606
chr10_BICC1+:002	743
chr10_BICC1+:003	1037
chr10_BICC1+:004	1185
chr10_BICC1+:005	1536
chr10_BICC1+:006	841
chr10_BICC1+:007	1788
chr10_BICC1+:008	2157
chr10_BICC1+:009	1219
chr10_BICC1+:010	1607
chr10_BICC1+:011	1645
chr10_BICC1+:012	1535
chr10_BICC1+:013	1205
chr10_BICC1+:014	1402
chr10_BICC1+:015	1417
chr10_BICC1+:016	795
chr10_BICC1+:017	1508
chr10_BICC1+:018	1785
chr10_BICC1+:019	2003
chr10_BICC1+:020	1360
chr10_BICC1+:021	11646
chr10_BLNK-:001	25
chr10_BLNK-:002	16
chr10_BLNK-:003	16
chr10_BLNK-:004	19
chr10_BLNK-:005	13
chr10_BLNK-:006	16
chr10_BLNK-:007	11
chr10_BLNK-:008	17
chr10_BLNK-:009	25
chr10_BLNK-:010	15
chr10_BLNK-:011	16
chr10_BLNK-:012	18
chr10_BLNK-:013	22
chr10_BLNK-:014	10
chr10_BLNK-:015	14
chr10_BLNK-:016	4
chr10_BLNK-:017	0
chr10_BLNK-:018	2
chr10_BLNK-:019	3
chr10_BLNK-:020	6
chr10_BLNK-:021	1
chr10_BLOC1S2-:001	1684
chr10_BLOC1S2-:002	307
chr10_BLOC1S2-:003	497
chr10_BLOC1S2-:004	519
chr10_BLOC1S2-:005	25
chr10_BLOC1S2-:006	393
chr10_BLOC1S2-:007	4
chr10_BLOC1S2-:008	3
chr10_BLOC1S2-:009	0
chr10_BLOC1S2-:010	0
chr10_BLOC1S2-:011	119
chr10_BMPR1A+:001	22
chr10_BMPR1A+:002	92
chr10_BMPR1A+:003	258
chr10_BMPR1A+:004	260
chr10_BMPR1A+:005	223
chr10_BMPR1A+:006	182
chr10_BMPR1A+:007	193
chr10_BMPR1A+:008	275
chr10_BMPR1A+:009	339
chr10_BMPR1A+:010	399
chr10_BMPR1A+:011	370
chr10_BMPR1A+:012	348
chr10_BMPR1A+:013	1342
chr10_BMS1+:001	53
chr10_BMS1+:002	381
chr10_BMS1+:003	458
chr10_BMS1+:004	274
chr10_BMS1+:005	422
chr10_BMS1+:006	391
chr10_BMS1+:007	345
chr10_BMS1+:008	454
chr10_BMS1+:009	464
chr10_BMS1+:010	1604
chr10_BMS1+:011	271
chr10_BMS1+:012	478
chr10_BMS1+:013	369
chr10_BMS1+:014	398
chr10_BMS1+:015	585
chr10_BMS1+:016	611
chr10_BMS1+:017	517
chr10_BMS1+:018	267
chr10_BMS1+:019	333
chr10_BMS1+:020	456
chr10_BMS1+:021	504
chr10_BMS1+:022	500
chr10_BMS1+:023	969
chr10_BMS1P21++chr10_MBL1P+:001	2
chr10_BMS1P21++chr10_MBL1P+:002	6
chr10_BMS1P21++chr10_MBL1P+:003	9
chr10_BMS1P21++chr10_MBL1P+:004	4
chr10_BMS1P21++chr10_MBL1P+:005	0
chr10_BMS1P21++chr10_MBL1P+:006	1
chr10_BMS1P21++chr10_MBL1P+:007	12
chr10_BMS1P21++chr10_MBL1P+:008	0
chr10_BMS1P4-:001	18
chr10_BMS1P4-:002	19
chr10_BMS1P4-:003	27
chr10_BMS1P4-:004	32
chr10_BMS1P4-:005	43
chr10_BMS1P4-:006	59
chr10_BMS1P4-:007	56
chr10_BMS1P4-:008	46
chr10_BMS1P4-:009	18
chr10_BMS1P4-:010	59
chr10_BMS1P4-:011	56
chr10_BMS1P4-:012	9
chr10_BMS1P5-:001	32
chr10_BMS1P5-:002	3
chr10_BMS1P5-:003	0
chr10_BMS1P5-:004	0
chr10_BMS1P5-:005	0
chr10_BMS1P5-:006	1
chr10_BMS1P5-:007	0
chr10_BMS1P5-:008	0
chr10_BMS1P5-:009	5
chr10_BMS1P5-:010	27
chr10_BMS1P5-:011	3
chr10_BMS1P5-:012	0
chr10_BMS1P5-:013	0
chr10_BMS1P5-:014	2
chr10_BMS1P5-:015	0
chr10_BMS1P5-:016	0
chr10_BMS1P5-:017	0
chr10_BMS1P5-:018	1
chr10_BMS1P6+:001	0
chr10_BMS1P6+:002	0
chr10_BMS1P6+:003	0
chr10_BMS1P6+:004	0
chr10_BMS1P6+:005	0
chr10_BMS1P6+:006	0
chr10_BMS1P6+:007	0
chr10_BMS1P6+:008	0
chr10_BMS1P6+:009	0
chr10_BMS1P6-:001	0
chr10_BMS1P6-:002	1
chr10_BMS1P6-:003	1
chr10_BMS1P6-:004	0
chr10_BMS1P6-:005	0
chr10_BMS1P6-:006	0
chr10_BMS1P6-:007	0
chr10_BMS1P6-:008	0
chr10_BMS1P6-:009	0
chr10_BNIP3-:001	2272
chr10_BNIP3-:002	1273
chr10_BNIP3-:003	1065
chr10_BNIP3-:004	895
chr10_BNIP3-:005	808
chr10_BNIP3-:006	191
chr10_BTAF1+:001	12
chr10_BTAF1+:002	41
chr10_BTAF1+:003	95
chr10_BTAF1+:004	154
chr10_BTAF1+:005	221
chr10_BTAF1+:006	259
chr10_BTAF1+:007	201
chr10_BTAF1+:008	161
chr10_BTAF1+:009	191
chr10_BTAF1+:010	170
chr10_BTAF1+:011	171
chr10_BTAF1+:012	140
chr10_BTAF1+:013	178
chr10_BTAF1+:014	222
chr10_BTAF1+:015	199
chr10_BTAF1+:016	174
chr10_BTAF1+:017	174
chr10_BTAF1+:018	210
chr10_BTAF1+:019	227
chr10_BTAF1+:020	367
chr10_BTAF1+:021	203
chr10_BTAF1+:022	158
chr10_BTAF1+:023	151
chr10_BTAF1+:024	216
chr10_BTAF1+:025	178
chr10_BTAF1+:026	142
chr10_BTAF1+:027	126
chr10_BTAF1+:028	242
chr10_BTAF1+:029	139
chr10_BTAF1+:030	157
chr10_BTAF1+:031	174
chr10_BTAF1+:032	168
chr10_BTAF1+:033	188
chr10_BTAF1+:034	240
chr10_BTAF1+:035	326
chr10_BTAF1+:036	267
chr10_BTAF1+:037	289
chr10_BTAF1+:038	752
chr10_BTBD16+:001	0
chr10_BTBD16+:002	0
chr10_BTBD16+:003	0
chr10_BTBD16+:004	0
chr10_BTBD16+:005	0
chr10_BTBD16+:006	0
chr10_BTBD16+:007	0
chr10_BTBD16+:008	0
chr10_BTBD16+:009	1
chr10_BTBD16+:010	1
chr10_BTBD16+:011	1
chr10_BTBD16+:012	1
chr10_BTBD16+:013	14
chr10_BTBD16+:014	4
chr10_BTBD16+:015	12
chr10_BTBD16+:016	11
chr10_BTRC+:001	45
chr10_BTRC+:002	30
chr10_BTRC+:003	92
chr10_BTRC+:004	125
chr10_BTRC+:005	159
chr10_BTRC+:006	136
chr10_BTRC+:007	76
chr10_BTRC+:008	106
chr10_BTRC+:009	107
chr10_BTRC+:010	149
chr10_BTRC+:011	80
chr10_BTRC+:012	77
chr10_BTRC+:013	56
chr10_BTRC+:014	133
chr10_BTRC+:015	799
chr10_BUB3+:001	640
chr10_BUB3+:002	2028
chr10_BUB3+:003	1238
chr10_BUB3+:004	1731
chr10_BUB3+:005	1961
chr10_BUB3+:006	1917
chr10_BUB3+:007	1843
chr10_BUB3+:008	2112
chr10_BUB3+:009	1087
chr10_C10orf10-:001	737
chr10_C10orf10-:002	96
chr10_C10orf105-:001	2
chr10_C10orf105-:002	0
chr10_C10orf105-:003	0
chr10_C10orf107+:001	0
chr10_C10orf107+:002	0
chr10_C10orf107+:003	0
chr10_C10orf107+:004	1
chr10_C10orf107+:005	2
chr10_C10orf107+:006	1
chr10_C10orf107+:007	0
chr10_C10orf11+:001	6
chr10_C10orf11+:002	8
chr10_C10orf11+:003	0
chr10_C10orf11+:004	0
chr10_C10orf11+:005	0
chr10_C10orf11+:006	1
chr10_C10orf11+:007	60
chr10_C10orf11+:008	124
chr10_C10orf11+:009	95
chr10_C10orf11+:010	54
chr10_C10orf11+:011	29
chr10_C10orf111-:001	14
chr10_C10orf111-:002	1
chr10_C10orf113-:001	0
chr10_C10orf113-:002	0
chr10_C10orf113-:003	0
chr10_C10orf12+:001	664
chr10_C10orf120-:001	0
chr10_C10orf120-:002	0
chr10_C10orf120-:003	0
chr10_C10orf126+:001	0
chr10_C10orf126+:002	0
chr10_C10orf126+:003	0
chr10_C10orf126+:004	0
chr10_C10orf126+:005	4
chr10_C10orf128-:001	16
chr10_C10orf128-:002	2
chr10_C10orf128-:003	2
chr10_C10orf128-:004	0
chr10_C10orf128-:005	0
chr10_C10orf128-:006	2
chr10_C10orf128-:007	4
chr10_C10orf128-:008	1
chr10_C10orf128-:009	1
chr10_C10orf131+:001	2
chr10_C10orf131+:002	0
chr10_C10orf131+:003	0
chr10_C10orf131+:004	0
chr10_C10orf131+:005	0
chr10_C10orf131+:006	0
chr10_C10orf131+:007	1
chr10_C10orf131+:008	4
chr10_C10orf142+:001	0
chr10_C10orf142+:002	0
chr10_C10orf142+:003	0
chr10_C10orf2+:001	20
chr10_C10orf2+:002	719
chr10_C10orf2+:003	142
chr10_C10orf2+:004	101
chr10_C10orf2+:005	124
chr10_C10orf2+:006	24
chr10_C10orf2+:007	678
chr10_C10orf25-:001	0
chr10_C10orf25-:002	42
chr10_C10orf25-:003	4
chr10_C10orf25-:004	28
chr10_C10orf25-:005	11
chr10_C10orf25-:006	8
chr10_C10orf32++chr10_C10orf32-ASMT++chr10_AS3MT+:001	123
chr10_C10orf32++chr10_C10orf32-ASMT++chr10_AS3MT+:002	83
chr10_C10orf32++chr10_C10orf32-ASMT++chr10_AS3MT+:003	75
chr10_C10orf32++chr10_C10orf32-ASMT++chr10_AS3MT+:004	65
chr10_C10orf32++chr10_C10orf32-ASMT++chr10_AS3MT+:005	83
chr10_C10orf32++chr10_C10orf32-ASMT++chr10_AS3MT+:006	256
chr10_C10orf32++chr10_C10orf32-ASMT++chr10_AS3MT+:007	277
chr10_C10orf32++chr10_C10orf32-ASMT++chr10_AS3MT+:008	50
chr10_C10orf32++chr10_C10orf32-ASMT++chr10_AS3MT+:009	83
chr10_C10orf32++chr10_C10orf32-ASMT++chr10_AS3MT+:010	130
chr10_C10orf32++chr10_C10orf32-ASMT++chr10_AS3MT+:011	169
chr10_C10orf32++chr10_C10orf32-ASMT++chr10_AS3MT+:012	197
chr10_C10orf32++chr10_C10orf32-ASMT++chr10_AS3MT+:013	160
chr10_C10orf32++chr10_C10orf32-ASMT++chr10_AS3MT+:014	162
chr10_C10orf32++chr10_C10orf32-ASMT++chr10_AS3MT+:015	207
chr10_C10orf32++chr10_C10orf32-ASMT++chr10_AS3MT+:016	231
chr10_C10orf32++chr10_C10orf32-ASMT++chr10_AS3MT+:017	142
chr10_C10orf32++chr10_C10orf32-ASMT++chr10_AS3MT+:018	252
chr10_C10orf35+:001	36
chr10_C10orf35+:002	89
chr10_C10orf35+:003	161
chr10_C10orf35+:004	682
chr10_C10orf53+:001	0
chr10_C10orf53+:002	0
chr10_C10orf53+:003	0
chr10_C10orf53+:004	0
chr10_C10orf54-:001	338
chr10_C10orf54-:002	120
chr10_C10orf54-:003	64
chr10_C10orf54-:004	82
chr10_C10orf54-:005	54
chr10_C10orf54-:006	124
chr10_C10orf54-:007	17
chr10_C10orf55-:001	317
chr10_C10orf55-:002	23
chr10_C10orf55-:003	0
chr10_C10orf55-:004	0
chr10_C10orf55-:005	0
chr10_C10orf62+:001	3
chr10_C10orf67-:001	32
chr10_C10orf67-:002	13
chr10_C10orf67-:003	26
chr10_C10orf67-:004	16
chr10_C10orf67-:005	15
chr10_C10orf71+:001	0
chr10_C10orf71+:002	0
chr10_C10orf71+:003	0
chr10_C10orf71-AS1-:001	0
chr10_C10orf71-AS1-:002	0
chr10_C10orf76-:001	1091
chr10_C10orf76-:002	157
chr10_C10orf76-:003	112
chr10_C10orf76-:004	114
chr10_C10orf76-:005	120
chr10_C10orf76-:006	104
chr10_C10orf76-:007	145
chr10_C10orf76-:008	111
chr10_C10orf76-:009	138
chr10_C10orf76-:010	102
chr10_C10orf76-:011	134
chr10_C10orf76-:012	147
chr10_C10orf76-:013	180
chr10_C10orf76-:014	121
chr10_C10orf76-:015	98
chr10_C10orf76-:016	98
chr10_C10orf76-:017	93
chr10_C10orf76-:018	106
chr10_C10orf76-:019	143
chr10_C10orf76-:020	136
chr10_C10orf76-:021	125
chr10_C10orf76-:022	147
chr10_C10orf76-:023	178
chr10_C10orf76-:024	124
chr10_C10orf76-:025	116
chr10_C10orf76-:026	37
chr10_C10orf82-:001	13
chr10_C10orf82-:002	54
chr10_C10orf82-:003	71
chr10_C10orf82-:004	32
chr10_C10orf82-:005	1
chr10_C10orf88-:001	301
chr10_C10orf88-:002	197
chr10_C10orf88-:003	127
chr10_C10orf88-:004	58
chr10_C10orf88-:005	89
chr10_C10orf88-:006	35
chr10_C10orf90-:001	0
chr10_C10orf90-:002	0
chr10_C10orf90-:003	0
chr10_C10orf90-:004	0
chr10_C10orf90-:005	0
chr10_C10orf90-:006	0
chr10_C10orf90-:007	0
chr10_C10orf90-:008	0
chr10_C10orf90-:009	0
chr10_C10orf91+:001	0
chr10_C10orf91+:002	0
chr10_C10orf91+:003	10
chr10_C10orf95-:001	10
chr10_C10orf95-:002	2
chr10_C10orf99+:001	0
chr10_C10orf99+:002	0
chr10_C10orf99+:003	2
chr10_C1QL3-:001	80
chr10_C1QL3-:002	3
chr10_CACNB2+:001	0
chr10_CACNB2+:002	0
chr10_CACNB2+:003	0
chr10_CACNB2+:004	0
chr10_CACNB2+:005	0
chr10_CACNB2+:006	0
chr10_CACNB2+:007	0
chr10_CACNB2+:008	0
chr10_CACNB2+:009	0
chr10_CACNB2+:010	0
chr10_CACNB2+:011	0
chr10_CACNB2+:012	0
chr10_CACNB2+:013	0
chr10_CACNB2+:014	0
chr10_CACNB2+:015	0
chr10_CACNB2+:016	0
chr10_CACNB2+:017	0
chr10_CACNB2+:018	0
chr10_CACNB2+:019	0
chr10_CACNB2+:020	0
chr10_CACNB2+:021	16
chr10_CACUL1-:001	4358
chr10_CACUL1-:002	231
chr10_CACUL1-:003	295
chr10_CACUL1-:004	256
chr10_CACUL1-:005	234
chr10_CACUL1-:006	148
chr10_CACUL1-:007	151
chr10_CACUL1-:008	124
chr10_CACUL1-:009	60
chr10_CALHM1-:001	0
chr10_CALHM1-:002	0
chr10_CALHM2-:001	54
chr10_CALHM2-:002	4
chr10_CALHM2-:003	57
chr10_CALHM2-:004	18
chr10_CALHM2-:005	5
chr10_CALHM2-:006	4
chr10_CALHM3-:001	0
chr10_CALHM3-:002	0
chr10_CALHM3-:003	0
chr10_CALML3+:001	0
chr10_CALML3-AS1-:001	10
chr10_CALML3-AS1-:002	2
chr10_CALML3-AS1-:003	0
chr10_CALML3-AS1-:004	0
chr10_CALML5-:001	0
chr10_CALY-:001	0
chr10_CALY-:002	0
chr10_CALY-:003	0
chr10_CALY-:004	0
chr10_CALY-:005	0
chr10_CALY-:006	0
chr10_CAMK1D+:001	5
chr10_CAMK1D+:002	7
chr10_CAMK1D+:003	4
chr10_CAMK1D+:004	5
chr10_CAMK1D+:005	3
chr10_CAMK1D+:006	2
chr10_CAMK1D+:007	4
chr10_CAMK1D+:008	3
chr10_CAMK1D+:009	8
chr10_CAMK1D+:010	16
chr10_CAMK1D+:011	4
chr10_CAMK1D+:012	69
chr10_CAMK2G-:001	1220
chr10_CAMK2G-:002	186
chr10_CAMK2G-:003	141
chr10_CAMK2G-:004	153
chr10_CAMK2G-:005	79
chr10_CAMK2G-:006	132
chr10_CAMK2G-:007	114
chr10_CAMK2G-:008	81
chr10_CAMK2G-:009	96
chr10_CAMK2G-:010	2
chr10_CAMK2G-:011	102
chr10_CAMK2G-:012	1
chr10_CAMK2G-:013	135
chr10_CAMK2G-:014	172
chr10_CAMK2G-:015	185
chr10_CAMK2G-:016	140
chr10_CAMK2G-:017	124
chr10_CAMK2G-:018	180
chr10_CAMK2G-:019	166
chr10_CAMK2G-:020	177
chr10_CAMK2G-:021	139
chr10_CAMK2G-:022	140
chr10_CAMK2G-:023	114
chr10_CAMK2G-:024	47
chr10_CASC10-:001	117
chr10_CASC10-:002	15
chr10_CASC2+:001	5
chr10_CASC2+:002	7
chr10_CASC2+:003	9
chr10_CASC2+:004	22
chr10_CASC2+:005	4
chr10_CASC2+:006	40
chr10_CASP7+:001	34
chr10_CASP7+:002	72
chr10_CASP7+:003	11
chr10_CASP7+:004	19
chr10_CASP7+:005	266
chr10_CASP7+:006	8
chr10_CASP7+:007	7
chr10_CASP7+:008	314
chr10_CASP7+:009	262
chr10_CASP7+:010	206
chr10_CASP7+:011	254
chr10_CASP7+:012	2
chr10_CASP7+:013	376
chr10_CASP7+:014	1955
chr10_CC2D2B+:001	0
chr10_CC2D2B+:002	0
chr10_CC2D2B+:003	0
chr10_CC2D2B+:004	0
chr10_CC2D2B+:005	0
chr10_CC2D2B+:006	0
chr10_CC2D2B+:007	0
chr10_CC2D2B+:008	0
chr10_CC2D2B+:009	2
chr10_CC2D2B+:010	0
chr10_CC2D2B+:011	0
chr10_CC2D2B+:012	0
chr10_CCAR1+:001	153
chr10_CCAR1+:002	31
chr10_CCAR1+:003	426
chr10_CCAR1+:004	623
chr10_CCAR1+:005	322
chr10_CCAR1+:006	335
chr10_CCAR1+:007	652
chr10_CCAR1+:008	481
chr10_CCAR1+:009	747
chr10_CCAR1+:010	621
chr10_CCAR1+:011	608
chr10_CCAR1+:012	667
chr10_CCAR1+:013	390
chr10_CCAR1+:014	625
chr10_CCAR1+:015	782
chr10_CCAR1+:016	479
chr10_CCAR1+:017	912
chr10_CCAR1+:018	904
chr10_CCAR1+:019	735
chr10_CCAR1+:020	698
chr10_CCAR1+:021	580
chr10_CCAR1+:022	600
chr10_CCAR1+:023	665
chr10_CCAR1+:024	962
chr10_CCAR1+:025	748
chr10_CCAR1+:026	747
chr10_CCDC172+:001	0
chr10_CCDC172+:002	0
chr10_CCDC172+:003	0
chr10_CCDC172+:004	0
chr10_CCDC172+:005	0
chr10_CCDC172+:006	0
chr10_CCDC172+:007	0
chr10_CCDC172+:008	0
chr10_CCDC172+:009	0
chr10_CCDC3-:001	0
chr10_CCDC3-:002	0
chr10_CCDC3-:003	0
chr10_CCDC3-:004	0
chr10_CCDC3-:005	0
chr10_CCDC3-:006	1
chr10_CCDC3-:007	0
chr10_CCDC3-:008	2
chr10_CCDC6-:001	5401
chr10_CCDC6-:002	336
chr10_CCDC6-:003	295
chr10_CCDC6-:004	426
chr10_CCDC6-:005	465
chr10_CCDC6-:006	385
chr10_CCDC6-:007	420
chr10_CCDC6-:008	434
chr10_CCDC6-:009	289
chr10_CCDC7+:001	7
chr10_CCDC7+:002	0
chr10_CCDC7+:003	12
chr10_CCDC7+:004	11
chr10_CCDC7+:005	12
chr10_CCDC7+:006	6
chr10_CCDC7+:007	6
chr10_CCDC7+:008	9
chr10_CCDC7+:009	8
chr10_CCDC7+:010	7
chr10_CCDC7+:011	4
chr10_CCDC7+:012	23
chr10_CCDC7+:013	0
chr10_CCDC7+:014	0
chr10_CCDC7+:015	0
chr10_CCDC7+:016	0
chr10_CCDC7+:017	0
chr10_CCDC7+:018	2
chr10_CCDC7+:019	4
chr10_CCDC7+:020	1
chr10_CCDC7+:021	0
chr10_CCDC7+:022	0
chr10_CCDC7+:023	0
chr10_CCDC7+:024	2
chr10_CCDC7+:025	0
chr10_CCDC7+:026	0
chr10_CCDC7+:027	2
chr10_CCDC7+:028	2
chr10_CCDC7+:029	3
chr10_CCDC7+:030	2
chr10_CCDC7+:031	0
chr10_CCDC7+:032	2
chr10_CCDC7+:033	2
chr10_CCDC7+:034	1
chr10_CCDC7+:035	0
chr10_CCDC7+:036	0
chr10_CCDC7+:037	0
chr10_CCDC7+:038	0
chr10_CCDC7+:039	0
chr10_CCDC7+:040	3
chr10_CCDC7+:041	3
chr10_CCDC7+:042	0
chr10_CCDC7+:043	0
chr10_CCHE1-:001	2
chr10_CCNJ+:001	0
chr10_CCNJ+:002	32
chr10_CCNJ+:003	133
chr10_CCNJ+:004	184
chr10_CCNJ+:005	62
chr10_CCNJ+:006	57
chr10_CCNJ+:007	121
chr10_CCNJ+:008	1208
chr10_CCNY+:001	0
chr10_CCNY+:002	0
chr10_CCNY+:003	0
chr10_CCNY+:004	437
chr10_CCNY+:005	3
chr10_CCNY+:006	675
chr10_CCNY+:007	587
chr10_CCNY+:008	838
chr10_CCNY+:009	497
chr10_CCNY+:010	546
chr10_CCNY+:011	695
chr10_CCNY+:012	866
chr10_CCNY+:013	964
chr10_CCNY+:014	4319
chr10_CCNYL2-:001	2
chr10_CCNYL2-:002	0
chr10_CCNYL2-:003	0
chr10_CCNYL2-:004	0
chr10_CCNYL2-:005	0
chr10_CCNYL2-:006	0
chr10_CCNYL2-:007	0
chr10_CCNYL2-:008	0
chr10_CCNYL2-:009	0
chr10_CCSER2+:001	13
chr10_CCSER2+:002	854
chr10_CCSER2+:003	191
chr10_CCSER2+:004	4
chr10_CCSER2+:005	126
chr10_CCSER2+:006	4
chr10_CCSER2+:007	0
chr10_CCSER2+:008	163
chr10_CCSER2+:009	173
chr10_CCSER2+:010	135
chr10_CCSER2+:011	145
chr10_CCSER2+:012	155
chr10_CCSER2+:013	14
chr10_CCSER2+:014	2100
chr10_CDC123+:001	915
chr10_CDC123+:002	1369
chr10_CDC123+:003	1355
chr10_CDC123+:004	935
chr10_CDC123+:005	1353
chr10_CDC123+:006	1724
chr10_CDC123+:007	1196
chr10_CDC123+:008	1400
chr10_CDC123+:009	1514
chr10_CDC123+:010	979
chr10_CDC123+:011	2013
chr10_CDC123+:012	1752
chr10_CDC123+:013	999
chr10_CDH23+:001	0
chr10_CDH23+:002	0
chr10_CDH23+:003	0
chr10_CDH23+:004	0
chr10_CDH23+:005	0
chr10_CDH23+:006	0
chr10_CDH23+:007	0
chr10_CDH23+:008	0
chr10_CDH23+:009	0
chr10_CDH23+:010	0
chr10_CDH23+:011	0
chr10_CDH23+:012	0
chr10_CDH23+:013	0
chr10_CDH23+:014	1
chr10_CDH23+:015	0
chr10_CDH23+:016	1
chr10_CDH23+:017	0
chr10_CDH23+:018	0
chr10_CDH23+:019	0
chr10_CDH23+:020	0
chr10_CDH23+:021	0
chr10_CDH23+:022	0
chr10_CDH23+:023	0
chr10_CDH23+:024	0
chr10_CDH23+:025	0
chr10_CDH23+:026	0
chr10_CDH23+:027	0
chr10_CDH23+:028	0
chr10_CDH23+:029	0
chr10_CDH23+:030	0
chr10_CDH23+:031	0
chr10_CDH23+:032	0
chr10_CDH23+:033	2
chr10_CDH23+:034	2
chr10_CDH23+:035	0
chr10_CDH23+:036	0
chr10_CDH23+:037	0
chr10_CDH23+:038	0
chr10_CDH23+:039	0
chr10_CDH23+:040	0
chr10_CDH23+:041	0
chr10_CDH23+:042	0
chr10_CDH23+:043	0
chr10_CDH23+:044	0
chr10_CDH23+:045	0
chr10_CDH23+:046	0
chr10_CDH23+:047	0
chr10_CDH23+:048	0
chr10_CDH23+:049	0
chr10_CDH23+:050	0
chr10_CDH23+:051	0
chr10_CDH23+:052	0
chr10_CDH23+:053	0
chr10_CDH23+:054	0
chr10_CDH23+:055	0
chr10_CDH23+:056	0
chr10_CDH23+:057	0
chr10_CDH23+:058	0
chr10_CDH23+:059	0
chr10_CDH23+:060	0
chr10_CDH23+:061	0
chr10_CDH23+:062	2
chr10_CDH23+:063	0
chr10_CDH23+:064	5
chr10_CDH23+:065	0
chr10_CDH23+:066	2
chr10_CDH23+:067	0
chr10_CDH23+:068	3
chr10_CDH23+:069	0
chr10_CDH23+:070	0
chr10_CDH23+:071	0
chr10_CDH23+:072	0
chr10_CDH23+:073	0
chr10_CDH23+:074	0
chr10_CDH23+:075	0
chr10_CDHR1+:001	0
chr10_CDHR1+:002	2
chr10_CDHR1+:003	11
chr10_CDHR1+:004	9
chr10_CDHR1+:005	13
chr10_CDHR1+:006	5
chr10_CDHR1+:007	3
chr10_CDHR1+:008	7
chr10_CDHR1+:009	6
chr10_CDHR1+:010	3
chr10_CDHR1+:011	9
chr10_CDHR1+:012	10
chr10_CDHR1+:013	3
chr10_CDHR1+:014	2
chr10_CDHR1+:015	6
chr10_CDHR1+:016	4
chr10_CDHR1+:017	91
chr10_CDHR1+:018	3
chr10_CDK1+:001	6
chr10_CDK1+:002	9
chr10_CDK1+:003	774
chr10_CDK1+:004	1334
chr10_CDK1+:005	2093
chr10_CDK1+:006	1583
chr10_CDK1+:007	162
chr10_CDK1+:008	1935
chr10_CDK1+:009	2246
chr10_CDK1+:010	2243
chr10_CDK1+:011	3261
chr10_CDNF-:001	14
chr10_CDNF-:002	4
chr10_CDNF-:003	2
chr10_CDNF-:004	4
chr10_CELF2+:001	0
chr10_CELF2+:002	110
chr10_CELF2+:003	0
chr10_CELF2+:004	305
chr10_CELF2+:005	226
chr10_CELF2+:006	186
chr10_CELF2+:007	293
chr10_CELF2+:008	214
chr10_CELF2+:009	266
chr10_CELF2+:010	122
chr10_CELF2+:011	175
chr10_CELF2+:012	193
chr10_CELF2+:013	61
chr10_CELF2+:014	5
chr10_CELF2+:015	254
chr10_CELF2+:016	281
chr10_CELF2+:017	417
chr10_CELF2+:018	54
chr10_CELF2+:019	1835
chr10_CELF2+:020	1560
chr10_CELF2-AS1-:001	23
chr10_CELF2-AS1-:002	0
chr10_CELF2-AS1-:003	0
chr10_CELF2-AS2-:001	0
chr10_CELF2-AS2-:002	0
chr10_CELF2-AS2-:003	0
chr10_CELF2-AS2-:004	0
chr10_CELF2-AS2-:005	0
chr10_CELF2-AS2-:006	0
chr10_CELF2-AS2-:007	0
chr10_CEP55+:001	0
chr10_CEP55+:002	70
chr10_CEP55+:003	349
chr10_CEP55+:004	1054
chr10_CEP55+:005	1770
chr10_CEP55+:006	732
chr10_CEP55+:007	1115
chr10_CEP55+:008	2249
chr10_CEP55+:009	1013
chr10_CEP55+:010	1193
chr10_CEP55+:011	3696
chr10_CFAP43-:001	2
chr10_CFAP43-:002	1
chr10_CFAP43-:003	0
chr10_CFAP43-:004	0
chr10_CFAP43-:005	0
chr10_CFAP43-:006	0
chr10_CFAP43-:007	0
chr10_CFAP43-:008	0
chr10_CFAP43-:009	0
chr10_CFAP43-:010	0
chr10_CFAP43-:011	2
chr10_CFAP43-:012	2
chr10_CFAP43-:013	0
chr10_CFAP43-:014	1
chr10_CFAP43-:015	2
chr10_CFAP43-:016	1
chr10_CFAP43-:017	0
chr10_CFAP43-:018	0
chr10_CFAP43-:019	0
chr10_CFAP43-:020	0
chr10_CFAP43-:021	0
chr10_CFAP43-:022	0
chr10_CFAP43-:023	1
chr10_CFAP43-:024	6
chr10_CFAP43-:025	4
chr10_CFAP43-:026	0
chr10_CFAP43-:027	0
chr10_CFAP43-:028	2
chr10_CFAP43-:029	0
chr10_CFAP43-:030	0
chr10_CFAP43-:031	0
chr10_CFAP43-:032	0
chr10_CFAP43-:033	3
chr10_CFAP43-:034	5
chr10_CFAP43-:035	6
chr10_CFAP43-:036	11
chr10_CFAP43-:037	7
chr10_CFAP43-:038	0
chr10_CFAP46-:001	0
chr10_CFAP46-:002	0
chr10_CFAP46-:003	0
chr10_CFAP46-:004	0
chr10_CFAP46-:005	0
chr10_CFAP46-:006	0
chr10_CFAP46-:007	0
chr10_CFAP46-:008	0
chr10_CFAP46-:009	0
chr10_CFAP46-:010	0
chr10_CFAP46-:011	0
chr10_CFAP46-:012	0
chr10_CFAP46-:013	0
chr10_CFAP46-:014	0
chr10_CFAP46-:015	0
chr10_CFAP46-:016	0
chr10_CFAP46-:017	0
chr10_CFAP46-:018	0
chr10_CFAP46-:019	0
chr10_CFAP46-:020	0
chr10_CFAP46-:021	0
chr10_CFAP46-:022	0
chr10_CFAP46-:023	0
chr10_CFAP46-:024	0
chr10_CFAP46-:025	0
chr10_CFAP46-:026	0
chr10_CFAP46-:027	0
chr10_CFAP46-:028	0
chr10_CFAP46-:029	0
chr10_CFAP46-:030	0
chr10_CFAP46-:031	0
chr10_CFAP46-:032	0
[truncated: 254,035 more rows]
