# Supplementary material for: Characterization of alternative mRNA splicing in cultured cell populations representing progressive stages of human fetal kidney development
Source: Sci Rep. 2022 Nov 15;12:19548. doi: 10.1038/s41598-022-24147-z (PMC9666651; doi:10.1038/s41598-022-24147-z)
Supplement: Supplementary file 13 — Supplementary Information 13. [file 41598_2022_24147_MOESM13_ESM.zip › _Program/Data/DEXSeq/Ref/genes.gff]

chr1	dexseq_prepare_annotation.py	aggregate_gene	11874	14409	.	+	.	gene_id "chr1_DDX11L1+"
chr1	dexseq_prepare_annotation.py	exonic_part	11874	12227	.	+	.	transcripts "NR_046018"; exonic_part_number "001"; gene_id "chr1_DDX11L1+"
chr1	dexseq_prepare_annotation.py	exonic_part	12613	12721	.	+	.	transcripts "NR_046018"; exonic_part_number "002"; gene_id "chr1_DDX11L1+"
chr1	dexseq_prepare_annotation.py	exonic_part	13221	14409	.	+	.	transcripts "NR_046018"; exonic_part_number "003"; gene_id "chr1_DDX11L1+"
chr1	dexseq_prepare_annotation.py	aggregate_gene	14362	29370	.	-	.	gene_id "chr1_WASH7P-"
chr1	dexseq_prepare_annotation.py	exonic_part	14362	14829	.	-	.	transcripts "NR_024540"; exonic_part_number "001"; gene_id "chr1_WASH7P-"
chr1	dexseq_prepare_annotation.py	exonic_part	14970	15038	.	-	.	transcripts "NR_024540"; exonic_part_number "002"; gene_id "chr1_WASH7P-"
chr1	dexseq_prepare_annotation.py	exonic_part	15796	15947	.	-	.	transcripts "NR_024540"; exonic_part_number "003"; gene_id "chr1_WASH7P-"
chr1	dexseq_prepare_annotation.py	exonic_part	16607	16765	.	-	.	transcripts "NR_024540"; exonic_part_number "004"; gene_id "chr1_WASH7P-"
chr1	dexseq_prepare_annotation.py	exonic_part	16858	17055	.	-	.	transcripts "NR_024540"; exonic_part_number "005"; gene_id "chr1_WASH7P-"
chr1	dexseq_prepare_annotation.py	exonic_part	17233	17368	.	-	.	transcripts "NR_024540"; exonic_part_number "006"; gene_id "chr1_WASH7P-"
chr1	dexseq_prepare_annotation.py	exonic_part	17606	17742	.	-	.	transcripts "NR_024540"; exonic_part_number "007"; gene_id "chr1_WASH7P-"
chr1	dexseq_prepare_annotation.py	exonic_part	17915	18061	.	-	.	transcripts "NR_024540"; exonic_part_number "008"; gene_id "chr1_WASH7P-"
chr1	dexseq_prepare_annotation.py	exonic_part	18268	18366	.	-	.	transcripts "NR_024540"; exonic_part_number "009"; gene_id "chr1_WASH7P-"
chr1	dexseq_prepare_annotation.py	exonic_part	24738	24891	.	-	.	transcripts "NR_024540"; exonic_part_number "010"; gene_id "chr1_WASH7P-"
chr1	dexseq_prepare_annotation.py	exonic_part	29321	29370	.	-	.	transcripts "NR_024540"; exonic_part_number "011"; gene_id "chr1_WASH7P-"
chr1	dexseq_prepare_annotation.py	aggregate_gene	17369	17436	.	-	.	gene_id "chr1_MIR6859-1-+chr1_MIR6859-3-+chr1_MIR6859-2-+chr1_MIR6859-4-"
chr1	dexseq_prepare_annotation.py	exonic_part	17369	17436	.	-	.	transcripts "NR_107063_2+NR_106918_2+NR_107062_1+NR_128720_2"; exonic_part_number "001"; gene_id "chr1_MIR6859-1-+chr1_MIR6859-3-+chr1_MIR6859-2-+chr1_MIR6859-4-"
chr1	dexseq_prepare_annotation.py	aggregate_gene	30366	30503	.	+	.	gene_id "chr1_MIR1302-10++chr1_MIR1302-11++chr1_MIR1302-2++chr1_MIR1302-9+"
chr1	dexseq_prepare_annotation.py	exonic_part	30366	30503	.	+	.	transcripts "NR_036051_3+NR_036267_2+NR_036266+NR_036268"; exonic_part_number "001"; gene_id "chr1_MIR1302-10++chr1_MIR1302-11++chr1_MIR1302-2++chr1_MIR1302-9+"
chr1	dexseq_prepare_annotation.py	aggregate_gene	34611	36081	.	-	.	gene_id "chr1_FAM138A-+chr1_FAM138F-"
chr1	dexseq_prepare_annotation.py	exonic_part	34611	35174	.	-	.	transcripts "NR_026820+NR_026818"; exonic_part_number "001"; gene_id "chr1_FAM138A-+chr1_FAM138F-"
chr1	dexseq_prepare_annotation.py	exonic_part	35277	35481	.	-	.	transcripts "NR_026820+NR_026818"; exonic_part_number "002"; gene_id "chr1_FAM138A-+chr1_FAM138F-"
chr1	dexseq_prepare_annotation.py	exonic_part	35721	36081	.	-	.	transcripts "NR_026820+NR_026818"; exonic_part_number "003"; gene_id "chr1_FAM138A-+chr1_FAM138F-"
chr1	dexseq_prepare_annotation.py	aggregate_gene	69091	70008	.	+	.	gene_id "chr1_OR4F5+"
chr1	dexseq_prepare_annotation.py	exonic_part	69091	70008	.	+	.	transcripts "NM_001005484"; exonic_part_number "001"; gene_id "chr1_OR4F5+"
chr1	dexseq_prepare_annotation.py	aggregate_gene	134773	140566	.	-	.	gene_id "chr1_LOC729737-"
chr1	dexseq_prepare_annotation.py	exonic_part	134773	139696	.	-	.	transcripts "NR_039983"; exonic_part_number "001"; gene_id "chr1_LOC729737-"
chr1	dexseq_prepare_annotation.py	exonic_part	139790	139847	.	-	.	transcripts "NR_039983"; exonic_part_number "002"; gene_id "chr1_LOC729737-"
chr1	dexseq_prepare_annotation.py	exonic_part	140075	140566	.	-	.	transcripts "NR_039983"; exonic_part_number "003"; gene_id "chr1_LOC729737-"
chr1	dexseq_prepare_annotation.py	aggregate_gene	323892	328581	.	+	.	gene_id "chr1_LOC100132287++chr1_LOC100132062++chr1_LOC100133331+"
chr1	dexseq_prepare_annotation.py	exonic_part	323892	324060	.	+	.	transcripts "NR_028325+NR_028322+NR_028327_1"; exonic_part_number "001"; gene_id "chr1_LOC100132287++chr1_LOC100132062++chr1_LOC100133331+"
chr1	dexseq_prepare_annotation.py	exonic_part	324288	324345	.	+	.	transcripts "NR_028325+NR_028322+NR_028327_1"; exonic_part_number "002"; gene_id "chr1_LOC100132287++chr1_LOC100132062++chr1_LOC100133331+"
chr1	dexseq_prepare_annotation.py	exonic_part	324439	326938	.	+	.	transcripts "NR_028325+NR_028322+NR_028327_1"; exonic_part_number "003"; gene_id "chr1_LOC100132287++chr1_LOC100132062++chr1_LOC100133331+"
chr1	dexseq_prepare_annotation.py	exonic_part	326939	327035	.	+	.	transcripts "NR_028322+NR_028325"; exonic_part_number "004"; gene_id "chr1_LOC100132287++chr1_LOC100132062++chr1_LOC100133331+"
chr1	dexseq_prepare_annotation.py	exonic_part	327036	328581	.	+	.	transcripts "NR_028327_1+NR_028322+NR_028325"; exonic_part_number "005"; gene_id "chr1_LOC100132287++chr1_LOC100132062++chr1_LOC100133331+"
chr1	dexseq_prepare_annotation.py	aggregate_gene	367659	368597	.	+	.	gene_id "chr1_OR4F16++chr1_OR4F3++chr1_OR4F29+"
chr1	dexseq_prepare_annotation.py	exonic_part	367659	368597	.	+	.	transcripts "NM_001005277+NM_001005224_2+NM_001005221"; exonic_part_number "001"; gene_id "chr1_OR4F16++chr1_OR4F3++chr1_OR4F29+"
chr1	dexseq_prepare_annotation.py	aggregate_gene	562760	564389	.	-	.	gene_id "chr1_LOC101928626-"
chr1	dexseq_prepare_annotation.py	exonic_part	562760	563203	.	-	.	transcripts "NR_125957"; exonic_part_number "001"; gene_id "chr1_LOC101928626-"
chr1	dexseq_prepare_annotation.py	exonic_part	563341	563603	.	-	.	transcripts "NR_125957"; exonic_part_number "002"; gene_id "chr1_LOC101928626-"
chr1	dexseq_prepare_annotation.py	exonic_part	564299	564389	.	-	.	transcripts "NR_125957"; exonic_part_number "003"; gene_id "chr1_LOC101928626-"
chr1	dexseq_prepare_annotation.py	aggregate_gene	567705	567793	.	-	.	gene_id "chr1_MIR6723-"
chr1	dexseq_prepare_annotation.py	exonic_part	567705	567793	.	-	.	transcripts "NR_106781"; exonic_part_number "001"; gene_id "chr1_MIR6723-"
chr1	dexseq_prepare_annotation.py	aggregate_gene	621096	622034	.	-	.	gene_id "chr1_OR4F29-+chr1_OR4F16-+chr1_OR4F3-"
chr1	dexseq_prepare_annotation.py	exonic_part	621096	622034	.	-	.	transcripts "NM_001005224+NM_001005277_1+NM_001005221_1"; exonic_part_number "001"; gene_id "chr1_OR4F29-+chr1_OR4F16-+chr1_OR4F3-"
chr1	dexseq_prepare_annotation.py	aggregate_gene	661139	665731	.	-	.	gene_id "chr1_LOC100133331-"
chr1	dexseq_prepare_annotation.py	exonic_part	661139	665184	.	-	.	transcripts "NR_028327_2"; exonic_part_number "001"; gene_id "chr1_LOC100133331-"
chr1	dexseq_prepare_annotation.py	exonic_part	665278	665335	.	-	.	transcripts "NR_028327_2"; exonic_part_number "002"; gene_id "chr1_LOC100133331-"
chr1	dexseq_prepare_annotation.py	exonic_part	665563	665731	.	-	.	transcripts "NR_028327_2"; exonic_part_number "003"; gene_id "chr1_LOC100133331-"
chr1	dexseq_prepare_annotation.py	aggregate_gene	700245	714068	.	-	.	gene_id "chr1_LOC100288069-"
chr1	dexseq_prepare_annotation.py	exonic_part	700245	700627	.	-	.	transcripts "NR_033908"; exonic_part_number "001"; gene_id "chr1_LOC100288069-"
chr1	dexseq_prepare_annotation.py	exonic_part	701709	701767	.	-	.	transcripts "NR_033908"; exonic_part_number "002"; gene_id "chr1_LOC100288069-"
chr1	dexseq_prepare_annotation.py	exonic_part	703928	703993	.	-	.	transcripts "NR_033908"; exonic_part_number "003"; gene_id "chr1_LOC100288069-"
chr1	dexseq_prepare_annotation.py	exonic_part	704877	705092	.	-	.	transcripts "NR_033908"; exonic_part_number "004"; gene_id "chr1_LOC100288069-"
chr1	dexseq_prepare_annotation.py	exonic_part	708356	708487	.	-	.	transcripts "NR_033908"; exonic_part_number "005"; gene_id "chr1_LOC100288069-"
chr1	dexseq_prepare_annotation.py	exonic_part	709551	709660	.	-	.	transcripts "NR_033908"; exonic_part_number "006"; gene_id "chr1_LOC100288069-"
chr1	dexseq_prepare_annotation.py	exonic_part	713664	714068	.	-	.	transcripts "NR_033908"; exonic_part_number "007"; gene_id "chr1_LOC100288069-"
chr1	dexseq_prepare_annotation.py	aggregate_gene	752751	755214	.	+	.	gene_id "chr1_FAM87B+"
chr1	dexseq_prepare_annotation.py	exonic_part	752751	753582	.	+	.	transcripts "NR_103536"; exonic_part_number "001"; gene_id "chr1_FAM87B+"
chr1	dexseq_prepare_annotation.py	exonic_part	754103	755214	.	+	.	transcripts "NR_103536"; exonic_part_number "002"; gene_id "chr1_FAM87B+"
chr1	dexseq_prepare_annotation.py	aggregate_gene	761586	762902	.	-	.	gene_id "chr1_LINC00115-"
chr1	dexseq_prepare_annotation.py	exonic_part	761586	762902	.	-	.	transcripts "NR_024321"; exonic_part_number "001"; gene_id "chr1_LINC00115-"
chr1	dexseq_prepare_annotation.py	aggregate_gene	762971	794826	.	+	.	gene_id "chr1_LINC01128+"
chr1	dexseq_prepare_annotation.py	exonic_part	762971	763155	.	+	.	transcripts "NR_047524+NR_047526+NR_047519+NR_047521+NR_047523"; exonic_part_number "001"; gene_id "chr1_LINC01128+"
chr1	dexseq_prepare_annotation.py	exonic_part	763178	763229	.	+	.	transcripts "NR_047525"; exonic_part_number "002"; gene_id "chr1_LINC01128+"
chr1	dexseq_prepare_annotation.py	exonic_part	764383	764484	.	+	.	transcripts "NR_047519+NR_047524+NR_047525+NR_047526+NR_047521+NR_047523"; exonic_part_number "003"; gene_id "chr1_LINC01128+"
chr1	dexseq_prepare_annotation.py	exonic_part	776580	778984	.	+	.	transcripts "NR_047526"; exonic_part_number "004"; gene_id "chr1_LINC01128+"
chr1	dexseq_prepare_annotation.py	exonic_part	783034	783186	.	+	.	transcripts "NR_047519"; exonic_part_number "005"; gene_id "chr1_LINC01128+"
chr1	dexseq_prepare_annotation.py	exonic_part	787307	787490	.	+	.	transcripts "NR_047525+NR_047519+NR_047521+NR_047523"; exonic_part_number "006"; gene_id "chr1_LINC01128+"
chr1	dexseq_prepare_annotation.py	exonic_part	788051	788146	.	+	.	transcripts "NR_047524+NR_047525+NR_047519+NR_047521"; exonic_part_number "007"; gene_id "chr1_LINC01128+"
chr1	dexseq_prepare_annotation.py	exonic_part	788771	794826	.	+	.	transcripts "NR_047524+NR_047525+NR_047519+NR_047521+NR_047523"; exonic_part_number "008"; gene_id "chr1_LINC01128+"
chr1	dexseq_prepare_annotation.py	aggregate_gene	803451	812182	.	-	.	gene_id "chr1_FAM41C-"
chr1	dexseq_prepare_annotation.py	exonic_part	803451	804055	.	-	.	transcripts "NR_027055"; exonic_part_number "001"; gene_id "chr1_FAM41C-"
chr1	dexseq_prepare_annotation.py	exonic_part	809492	810535	.	-	.	transcripts "NR_027055"; exonic_part_number "002"; gene_id "chr1_FAM41C-"
chr1	dexseq_prepare_annotation.py	exonic_part	812126	812182	.	-	.	transcripts "NR_027055"; exonic_part_number "003"; gene_id "chr1_FAM41C-"
chr1	dexseq_prepare_annotation.py	aggregate_gene	852198	855072	.	-	.	gene_id "chr1_LOC100130417-"
chr1	dexseq_prepare_annotation.py	exonic_part	852198	853100	.	-	.	transcripts "NR_122045+NR_026874"; exonic_part_number "001"; gene_id "chr1_LOC100130417-"
chr1	dexseq_prepare_annotation.py	exonic_part	853402	853495	.	-	.	transcripts "NR_122045+NR_026874"; exonic_part_number "002"; gene_id "chr1_LOC100130417-"
chr1	dexseq_prepare_annotation.py	exonic_part	853496	853555	.	-	.	transcripts "NR_026874"; exonic_part_number "003"; gene_id "chr1_LOC100130417-"
chr1	dexseq_prepare_annotation.py	exonic_part	854205	854295	.	-	.	transcripts "NR_122045+NR_026874"; exonic_part_number "004"; gene_id "chr1_LOC100130417-"
chr1	dexseq_prepare_annotation.py	exonic_part	854715	855072	.	-	.	transcripts "NR_122045+NR_026874"; exonic_part_number "005"; gene_id "chr1_LOC100130417-"
chr1	dexseq_prepare_annotation.py	aggregate_gene	861121	879961	.	+	.	gene_id "chr1_SAMD11+"
chr1	dexseq_prepare_annotation.py	exonic_part	861121	861180	.	+	.	transcripts "NM_152486"; exonic_part_number "001"; gene_id "chr1_SAMD11+"
chr1	dexseq_prepare_annotation.py	exonic_part	861302	861393	.	+	.	transcripts "NM_152486"; exonic_part_number "002"; gene_id "chr1_SAMD11+"
chr1	dexseq_prepare_annotation.py	exonic_part	865535	865716	.	+	.	transcripts "NM_152486"; exonic_part_number "003"; gene_id "chr1_SAMD11+"
chr1	dexseq_prepare_annotation.py	exonic_part	866419	866469	.	+	.	transcripts "NM_152486"; exonic_part_number "004"; gene_id "chr1_SAMD11+"
chr1	dexseq_prepare_annotation.py	exonic_part	871152	871276	.	+	.	transcripts "NM_152486"; exonic_part_number "005"; gene_id "chr1_SAMD11+"
chr1	dexseq_prepare_annotation.py	exonic_part	874420	874509	.	+	.	transcripts "NM_152486"; exonic_part_number "006"; gene_id "chr1_SAMD11+"
chr1	dexseq_prepare_annotation.py	exonic_part	874655	874840	.	+	.	transcripts "NM_152486"; exonic_part_number "007"; gene_id "chr1_SAMD11+"
chr1	dexseq_prepare_annotation.py	exonic_part	876524	876686	.	+	.	transcripts "NM_152486"; exonic_part_number "008"; gene_id "chr1_SAMD11+"
chr1	dexseq_prepare_annotation.py	exonic_part	877516	877631	.	+	.	transcripts "NM_152486"; exonic_part_number "009"; gene_id "chr1_SAMD11+"
chr1	dexseq_prepare_annotation.py	exonic_part	877790	877868	.	+	.	transcripts "NM_152486"; exonic_part_number "010"; gene_id "chr1_SAMD11+"
chr1	dexseq_prepare_annotation.py	exonic_part	877939	878438	.	+	.	transcripts "NM_152486"; exonic_part_number "011"; gene_id "chr1_SAMD11+"
chr1	dexseq_prepare_annotation.py	exonic_part	878633	878757	.	+	.	transcripts "NM_152486"; exonic_part_number "012"; gene_id "chr1_SAMD11+"
chr1	dexseq_prepare_annotation.py	exonic_part	879078	879188	.	+	.	transcripts "NM_152486"; exonic_part_number "013"; gene_id "chr1_SAMD11+"
chr1	dexseq_prepare_annotation.py	exonic_part	879288	879961	.	+	.	transcripts "NM_152486"; exonic_part_number "014"; gene_id "chr1_SAMD11+"
chr1	dexseq_prepare_annotation.py	aggregate_gene	879583	894679	.	-	.	gene_id "chr1_NOC2L-"
chr1	dexseq_prepare_annotation.py	exonic_part	879583	880180	.	-	.	transcripts "NM_015658"; exonic_part_number "001"; gene_id "chr1_NOC2L-"
chr1	dexseq_prepare_annotation.py	exonic_part	880437	880526	.	-	.	transcripts "NM_015658"; exonic_part_number "002"; gene_id "chr1_NOC2L-"
chr1	dexseq_prepare_annotation.py	exonic_part	880898	881033	.	-	.	transcripts "NM_015658"; exonic_part_number "003"; gene_id "chr1_NOC2L-"
chr1	dexseq_prepare_annotation.py	exonic_part	881553	881666	.	-	.	transcripts "NM_015658"; exonic_part_number "004"; gene_id "chr1_NOC2L-"
chr1	dexseq_prepare_annotation.py	exonic_part	881782	881925	.	-	.	transcripts "NM_015658"; exonic_part_number "005"; gene_id "chr1_NOC2L-"
chr1	dexseq_prepare_annotation.py	exonic_part	883511	883612	.	-	.	transcripts "NM_015658"; exonic_part_number "006"; gene_id "chr1_NOC2L-"
chr1	dexseq_prepare_annotation.py	exonic_part	883870	883983	.	-	.	transcripts "NM_015658"; exonic_part_number "007"; gene_id "chr1_NOC2L-"
chr1	dexseq_prepare_annotation.py	exonic_part	886507	886618	.	-	.	transcripts "NM_015658"; exonic_part_number "008"; gene_id "chr1_NOC2L-"
chr1	dexseq_prepare_annotation.py	exonic_part	887380	887519	.	-	.	transcripts "NM_015658"; exonic_part_number "009"; gene_id "chr1_NOC2L-"
chr1	dexseq_prepare_annotation.py	exonic_part	887792	887980	.	-	.	transcripts "NM_015658"; exonic_part_number "010"; gene_id "chr1_NOC2L-"
chr1	dexseq_prepare_annotation.py	exonic_part	888555	888668	.	-	.	transcripts "NM_015658"; exonic_part_number "011"; gene_id "chr1_NOC2L-"
chr1	dexseq_prepare_annotation.py	exonic_part	889162	889272	.	-	.	transcripts "NM_015658"; exonic_part_number "012"; gene_id "chr1_NOC2L-"
chr1	dexseq_prepare_annotation.py	exonic_part	889384	889462	.	-	.	transcripts "NM_015658"; exonic_part_number "013"; gene_id "chr1_NOC2L-"
chr1	dexseq_prepare_annotation.py	exonic_part	891303	891393	.	-	.	transcripts "NM_015658"; exonic_part_number "014"; gene_id "chr1_NOC2L-"
chr1	dexseq_prepare_annotation.py	exonic_part	891475	891595	.	-	.	transcripts "NM_015658"; exonic_part_number "015"; gene_id "chr1_NOC2L-"
chr1	dexseq_prepare_annotation.py	exonic_part	892274	892405	.	-	.	transcripts "NM_015658"; exonic_part_number "016"; gene_id "chr1_NOC2L-"
chr1	dexseq_prepare_annotation.py	exonic_part	892479	892653	.	-	.	transcripts "NM_015658"; exonic_part_number "017"; gene_id "chr1_NOC2L-"
chr1	dexseq_prepare_annotation.py	exonic_part	894309	894461	.	-	.	transcripts "NM_015658"; exonic_part_number "018"; gene_id "chr1_NOC2L-"
chr1	dexseq_prepare_annotation.py	exonic_part	894595	894679	.	-	.	transcripts "NM_015658"; exonic_part_number "019"; gene_id "chr1_NOC2L-"
chr1	dexseq_prepare_annotation.py	aggregate_gene	895967	901099	.	+	.	gene_id "chr1_KLHL17+"
chr1	dexseq_prepare_annotation.py	exonic_part	895967	896180	.	+	.	transcripts "NM_198317"; exonic_part_number "001"; gene_id "chr1_KLHL17+"
chr1	dexseq_prepare_annotation.py	exonic_part	896673	896932	.	+	.	transcripts "NM_198317"; exonic_part_number "002"; gene_id "chr1_KLHL17+"
chr1	dexseq_prepare_annotation.py	exonic_part	897009	897130	.	+	.	transcripts "NM_198317"; exonic_part_number "003"; gene_id "chr1_KLHL17+"
chr1	dexseq_prepare_annotation.py	exonic_part	897206	897427	.	+	.	transcripts "NM_198317"; exonic_part_number "004"; gene_id "chr1_KLHL17+"
chr1	dexseq_prepare_annotation.py	exonic_part	897735	897851	.	+	.	transcripts "NM_198317"; exonic_part_number "005"; gene_id "chr1_KLHL17+"
chr1	dexseq_prepare_annotation.py	exonic_part	898084	898297	.	+	.	transcripts "NM_198317"; exonic_part_number "006"; gene_id "chr1_KLHL17+"
chr1	dexseq_prepare_annotation.py	exonic_part	898489	898633	.	+	.	transcripts "NM_198317"; exonic_part_number "007"; gene_id "chr1_KLHL17+"
chr1	dexseq_prepare_annotation.py	exonic_part	898717	898884	.	+	.	transcripts "NM_198317"; exonic_part_number "008"; gene_id "chr1_KLHL17+"
chr1	dexseq_prepare_annotation.py	exonic_part	899300	899388	.	+	.	transcripts "NM_198317"; exonic_part_number "009"; gene_id "chr1_KLHL17+"
chr1	dexseq_prepare_annotation.py	exonic_part	899487	899560	.	+	.	transcripts "NM_198317"; exonic_part_number "010"; gene_id "chr1_KLHL17+"
chr1	dexseq_prepare_annotation.py	exonic_part	899729	899910	.	+	.	transcripts "NM_198317"; exonic_part_number "011"; gene_id "chr1_KLHL17+"
chr1	dexseq_prepare_annotation.py	exonic_part	900343	901099	.	+	.	transcripts "NM_198317"; exonic_part_number "012"; gene_id "chr1_KLHL17+"
chr1	dexseq_prepare_annotation.py	aggregate_gene	901877	910484	.	+	.	gene_id "chr1_PLEKHN1+"
chr1	dexseq_prepare_annotation.py	exonic_part	901877	901994	.	+	.	transcripts "NM_001160184+NM_032129"; exonic_part_number "001"; gene_id "chr1_PLEKHN1+"
chr1	dexseq_prepare_annotation.py	exonic_part	902084	902183	.	+	.	transcripts "NM_001160184+NM_032129"; exonic_part_number "002"; gene_id "chr1_PLEKHN1+"
chr1	dexseq_prepare_annotation.py	exonic_part	905657	905803	.	+	.	transcripts "NM_001160184+NM_032129"; exonic_part_number "003"; gene_id "chr1_PLEKHN1+"
chr1	dexseq_prepare_annotation.py	exonic_part	905901	905981	.	+	.	transcripts "NM_001160184+NM_032129"; exonic_part_number "004"; gene_id "chr1_PLEKHN1+"
chr1	dexseq_prepare_annotation.py	exonic_part	906066	906138	.	+	.	transcripts "NM_001160184+NM_032129"; exonic_part_number "005"; gene_id "chr1_PLEKHN1+"
chr1	dexseq_prepare_annotation.py	exonic_part	906259	906386	.	+	.	transcripts "NM_001160184+NM_032129"; exonic_part_number "006"; gene_id "chr1_PLEKHN1+"
chr1	dexseq_prepare_annotation.py	exonic_part	906457	906492	.	+	.	transcripts "NM_001160184"; exonic_part_number "007"; gene_id "chr1_PLEKHN1+"
chr1	dexseq_prepare_annotation.py	exonic_part	906493	906588	.	+	.	transcripts "NM_001160184+NM_032129"; exonic_part_number "008"; gene_id "chr1_PLEKHN1+"
chr1	dexseq_prepare_annotation.py	exonic_part	906704	906784	.	+	.	transcripts "NM_001160184+NM_032129"; exonic_part_number "009"; gene_id "chr1_PLEKHN1+"
chr1	dexseq_prepare_annotation.py	exonic_part	907455	907530	.	+	.	transcripts "NM_001160184+NM_032129"; exonic_part_number "010"; gene_id "chr1_PLEKHN1+"
chr1	dexseq_prepare_annotation.py	exonic_part	907668	907804	.	+	.	transcripts "NM_001160184+NM_032129"; exonic_part_number "011"; gene_id "chr1_PLEKHN1+"
chr1	dexseq_prepare_annotation.py	exonic_part	908241	908390	.	+	.	transcripts "NM_001160184+NM_032129"; exonic_part_number "012"; gene_id "chr1_PLEKHN1+"
chr1	dexseq_prepare_annotation.py	exonic_part	908566	908706	.	+	.	transcripts "NM_032129"; exonic_part_number "013"; gene_id "chr1_PLEKHN1+"
chr1	dexseq_prepare_annotation.py	exonic_part	908880	909020	.	+	.	transcripts "NM_001160184+NM_032129"; exonic_part_number "014"; gene_id "chr1_PLEKHN1+"
chr1	dexseq_prepare_annotation.py	exonic_part	909213	909431	.	+	.	transcripts "NM_001160184+NM_032129"; exonic_part_number "015"; gene_id "chr1_PLEKHN1+"
chr1	dexseq_prepare_annotation.py	exonic_part	909696	909744	.	+	.	transcripts "NM_001160184+NM_032129"; exonic_part_number "016"; gene_id "chr1_PLEKHN1+"
chr1	dexseq_prepare_annotation.py	exonic_part	909822	910484	.	+	.	transcripts "NM_001160184+NM_032129"; exonic_part_number "017"; gene_id "chr1_PLEKHN1+"
chr1	dexseq_prepare_annotation.py	aggregate_gene	910579	917497	.	-	.	gene_id "chr1_PERM1-"
chr1	dexseq_prepare_annotation.py	exonic_part	910579	911649	.	-	.	transcripts "NM_001291366+NM_001291367"; exonic_part_number "001"; gene_id "chr1_PERM1-"
chr1	dexseq_prepare_annotation.py	exonic_part	911879	912004	.	-	.	transcripts "NM_001291366+NM_001291367"; exonic_part_number "002"; gene_id "chr1_PERM1-"
chr1	dexseq_prepare_annotation.py	exonic_part	914261	916037	.	-	.	transcripts "NM_001291366+NM_001291367"; exonic_part_number "003"; gene_id "chr1_PERM1-"
chr1	dexseq_prepare_annotation.py	exonic_part	916038	916427	.	-	.	transcripts "NM_001291366"; exonic_part_number "004"; gene_id "chr1_PERM1-"
chr1	dexseq_prepare_annotation.py	exonic_part	916517	916553	.	-	.	transcripts "NM_001291367"; exonic_part_number "005"; gene_id "chr1_PERM1-"
chr1	dexseq_prepare_annotation.py	exonic_part	917445	917497	.	-	.	transcripts "NM_001291366+NM_001291367"; exonic_part_number "006"; gene_id "chr1_PERM1-"
chr1	dexseq_prepare_annotation.py	aggregate_gene	934342	935552	.	-	.	gene_id "chr1_HES4-"
chr1	dexseq_prepare_annotation.py	exonic_part	934342	934343	.	-	.	transcripts "NM_021170"; exonic_part_number "001"; gene_id "chr1_HES4-"
chr1	dexseq_prepare_annotation.py	exonic_part	934344	934812	.	-	.	transcripts "NM_021170+NM_001142467"; exonic_part_number "002"; gene_id "chr1_HES4-"
chr1	dexseq_prepare_annotation.py	exonic_part	934906	934993	.	-	.	transcripts "NM_021170+NM_001142467"; exonic_part_number "003"; gene_id "chr1_HES4-"
chr1	dexseq_prepare_annotation.py	exonic_part	935072	935167	.	-	.	transcripts "NM_021170+NM_001142467"; exonic_part_number "004"; gene_id "chr1_HES4-"
chr1	dexseq_prepare_annotation.py	exonic_part	935168	935245	.	-	.	transcripts "NM_001142467"; exonic_part_number "005"; gene_id "chr1_HES4-"
chr1	dexseq_prepare_annotation.py	exonic_part	935246	935552	.	-	.	transcripts "NM_021170+NM_001142467"; exonic_part_number "006"; gene_id "chr1_HES4-"
chr1	dexseq_prepare_annotation.py	aggregate_gene	948847	949919	.	+	.	gene_id "chr1_ISG15+"
chr1	dexseq_prepare_annotation.py	exonic_part	948847	948956	.	+	.	transcripts "NM_005101"; exonic_part_number "001"; gene_id "chr1_ISG15+"
chr1	dexseq_prepare_annotation.py	exonic_part	949364	949919	.	+	.	transcripts "NM_005101"; exonic_part_number "002"; gene_id "chr1_ISG15+"
chr1	dexseq_prepare_annotation.py	aggregate_gene	955503	991499	.	+	.	gene_id "chr1_AGRN+"
chr1	dexseq_prepare_annotation.py	exonic_part	955503	955753	.	+	.	transcripts "NM_198576+NM_001305275"; exonic_part_number "001"; gene_id "chr1_AGRN+"
chr1	dexseq_prepare_annotation.py	exonic_part	957581	957842	.	+	.	transcripts "NM_198576+NM_001305275"; exonic_part_number "002"; gene_id "chr1_AGRN+"
chr1	dexseq_prepare_annotation.py	exonic_part	970657	970704	.	+	.	transcripts "NM_198576+NM_001305275"; exonic_part_number "003"; gene_id "chr1_AGRN+"
chr1	dexseq_prepare_annotation.py	exonic_part	976045	976260	.	+	.	transcripts "NM_198576+NM_001305275"; exonic_part_number "004"; gene_id "chr1_AGRN+"
chr1	dexseq_prepare_annotation.py	exonic_part	976553	976777	.	+	.	transcripts "NM_198576+NM_001305275"; exonic_part_number "005"; gene_id "chr1_AGRN+"
chr1	dexseq_prepare_annotation.py	exonic_part	976858	977082	.	+	.	transcripts "NM_198576+NM_001305275"; exonic_part_number "006"; gene_id "chr1_AGRN+"
chr1	dexseq_prepare_annotation.py	exonic_part	977336	977542	.	+	.	transcripts "NM_198576+NM_001305275"; exonic_part_number "007"; gene_id "chr1_AGRN+"
chr1	dexseq_prepare_annotation.py	exonic_part	978619	978837	.	+	.	transcripts "NM_198576+NM_001305275"; exonic_part_number "008"; gene_id "chr1_AGRN+"
chr1	dexseq_prepare_annotation.py	exonic_part	978918	979112	.	+	.	transcripts "NM_198576+NM_001305275"; exonic_part_number "009"; gene_id "chr1_AGRN+"
chr1	dexseq_prepare_annotation.py	exonic_part	979203	979403	.	+	.	transcripts "NM_198576+NM_001305275"; exonic_part_number "010"; gene_id "chr1_AGRN+"
chr1	dexseq_prepare_annotation.py	exonic_part	979489	979637	.	+	.	transcripts "NM_198576+NM_001305275"; exonic_part_number "011"; gene_id "chr1_AGRN+"
chr1	dexseq_prepare_annotation.py	exonic_part	979714	979819	.	+	.	transcripts "NM_198576+NM_001305275"; exonic_part_number "012"; gene_id "chr1_AGRN+"
chr1	dexseq_prepare_annotation.py	exonic_part	980541	980657	.	+	.	transcripts "NM_198576+NM_001305275"; exonic_part_number "013"; gene_id "chr1_AGRN+"
chr1	dexseq_prepare_annotation.py	exonic_part	980739	980903	.	+	.	transcripts "NM_198576+NM_001305275"; exonic_part_number "014"; gene_id "chr1_AGRN+"
chr1	dexseq_prepare_annotation.py	exonic_part	981113	981256	.	+	.	transcripts "NM_198576+NM_001305275"; exonic_part_number "015"; gene_id "chr1_AGRN+"
chr1	dexseq_prepare_annotation.py	exonic_part	981344	981468	.	+	.	transcripts "NM_198576+NM_001305275"; exonic_part_number "016"; gene_id "chr1_AGRN+"
chr1	dexseq_prepare_annotation.py	exonic_part	981540	981645	.	+	.	transcripts "NM_198576+NM_001305275"; exonic_part_number "017"; gene_id "chr1_AGRN+"
chr1	dexseq_prepare_annotation.py	exonic_part	981777	982115	.	+	.	transcripts "NM_198576+NM_001305275"; exonic_part_number "018"; gene_id "chr1_AGRN+"
chr1	dexseq_prepare_annotation.py	exonic_part	982200	982337	.	+	.	transcripts "NM_198576+NM_001305275"; exonic_part_number "019"; gene_id "chr1_AGRN+"
chr1	dexseq_prepare_annotation.py	exonic_part	982707	982834	.	+	.	transcripts "NM_198576+NM_001305275"; exonic_part_number "020"; gene_id "chr1_AGRN+"
chr1	dexseq_prepare_annotation.py	exonic_part	982953	983067	.	+	.	transcripts "NM_198576+NM_001305275"; exonic_part_number "021"; gene_id "chr1_AGRN+"
chr1	dexseq_prepare_annotation.py	exonic_part	983156	983275	.	+	.	transcripts "NM_198576+NM_001305275"; exonic_part_number "022"; gene_id "chr1_AGRN+"
chr1	dexseq_prepare_annotation.py	exonic_part	983392	983745	.	+	.	transcripts "NM_198576+NM_001305275"; exonic_part_number "023"; gene_id "chr1_AGRN+"
chr1	dexseq_prepare_annotation.py	exonic_part	984247	984439	.	+	.	transcripts "NM_198576+NM_001305275"; exonic_part_number "024"; gene_id "chr1_AGRN+"
chr1	dexseq_prepare_annotation.py	exonic_part	984616	984831	.	+	.	transcripts "NM_198576+NM_001305275"; exonic_part_number "025"; gene_id "chr1_AGRN+"
chr1	dexseq_prepare_annotation.py	exonic_part	984946	985175	.	+	.	transcripts "NM_198576+NM_001305275"; exonic_part_number "026"; gene_id "chr1_AGRN+"
chr1	dexseq_prepare_annotation.py	exonic_part	985283	985417	.	+	.	transcripts "NM_198576+NM_001305275"; exonic_part_number "027"; gene_id "chr1_AGRN+"
chr1	dexseq_prepare_annotation.py	exonic_part	985613	985709	.	+	.	transcripts "NM_198576+NM_001305275"; exonic_part_number "028"; gene_id "chr1_AGRN+"
chr1	dexseq_prepare_annotation.py	exonic_part	985807	985971	.	+	.	transcripts "NM_198576+NM_001305275"; exonic_part_number "029"; gene_id "chr1_AGRN+"
chr1	dexseq_prepare_annotation.py	exonic_part	986106	986217	.	+	.	transcripts "NM_198576+NM_001305275"; exonic_part_number "030"; gene_id "chr1_AGRN+"
chr1	dexseq_prepare_annotation.py	exonic_part	986622	986632	.	+	.	transcripts "NM_001305275"; exonic_part_number "031"; gene_id "chr1_AGRN+"
chr1	dexseq_prepare_annotation.py	exonic_part	986633	986749	.	+	.	transcripts "NM_001305275+NM_198576"; exonic_part_number "032"; gene_id "chr1_AGRN+"
chr1	dexseq_prepare_annotation.py	exonic_part	986833	987025	.	+	.	transcripts "NM_198576+NM_001305275"; exonic_part_number "033"; gene_id "chr1_AGRN+"
chr1	dexseq_prepare_annotation.py	exonic_part	987108	987195	.	+	.	transcripts "NM_198576+NM_001305275"; exonic_part_number "034"; gene_id "chr1_AGRN+"
chr1	dexseq_prepare_annotation.py	exonic_part	987373	987396	.	+	.	transcripts "NM_001305275"; exonic_part_number "035"; gene_id "chr1_AGRN+"
chr1	dexseq_prepare_annotation.py	exonic_part	988841	988873	.	+	.	transcripts "NM_001305275"; exonic_part_number "036"; gene_id "chr1_AGRN+"
chr1	dexseq_prepare_annotation.py	exonic_part	989133	989357	.	+	.	transcripts "NM_198576+NM_001305275"; exonic_part_number "037"; gene_id "chr1_AGRN+"
chr1	dexseq_prepare_annotation.py	exonic_part	989828	989931	.	+	.	transcripts "NM_198576+NM_001305275"; exonic_part_number "038"; gene_id "chr1_AGRN+"
chr1	dexseq_prepare_annotation.py	exonic_part	990204	991499	.	+	.	transcripts "NM_198576+NM_001305275"; exonic_part_number "039"; gene_id "chr1_AGRN+"
chr1	dexseq_prepare_annotation.py	aggregate_gene	1007126	1009687	.	-	.	gene_id "chr1_RNF223-"
chr1	dexseq_prepare_annotation.py	exonic_part	1007126	1007955	.	-	.	transcripts "NM_001205252"; exonic_part_number "001"; gene_id "chr1_RNF223-"
chr1	dexseq_prepare_annotation.py	exonic_part	1009396	1009687	.	-	.	transcripts "NM_001205252"; exonic_part_number "002"; gene_id "chr1_RNF223-"
chr1	dexseq_prepare_annotation.py	aggregate_gene	1017198	1051736	.	-	.	gene_id "chr1_C1orf159-"
chr1	dexseq_prepare_annotation.py	exonic_part	1017198	1018367	.	-	.	transcripts "NM_017891"; exonic_part_number "001"; gene_id "chr1_C1orf159-"
chr1	dexseq_prepare_annotation.py	exonic_part	1019733	1019763	.	-	.	transcripts "NM_017891"; exonic_part_number "002"; gene_id "chr1_C1orf159-"
chr1	dexseq_prepare_annotation.py	exonic_part	1019861	1019886	.	-	.	transcripts "NM_017891"; exonic_part_number "003"; gene_id "chr1_C1orf159-"
chr1	dexseq_prepare_annotation.py	exonic_part	1021258	1021392	.	-	.	transcripts "NM_017891"; exonic_part_number "004"; gene_id "chr1_C1orf159-"
chr1	dexseq_prepare_annotation.py	exonic_part	1022519	1022584	.	-	.	transcripts "NM_017891"; exonic_part_number "005"; gene_id "chr1_C1orf159-"
chr1	dexseq_prepare_annotation.py	exonic_part	1022882	1022977	.	-	.	transcripts "NM_017891"; exonic_part_number "006"; gene_id "chr1_C1orf159-"
chr1	dexseq_prepare_annotation.py	exonic_part	1025733	1025808	.	-	.	transcripts "NM_017891"; exonic_part_number "007"; gene_id "chr1_C1orf159-"
chr1	dexseq_prepare_annotation.py	exonic_part	1026852	1026945	.	-	.	transcripts "NM_017891"; exonic_part_number "008"; gene_id "chr1_C1orf159-"
chr1	dexseq_prepare_annotation.py	exonic_part	1027371	1027483	.	-	.	transcripts "NM_017891"; exonic_part_number "009"; gene_id "chr1_C1orf159-"
chr1	dexseq_prepare_annotation.py	exonic_part	1051440	1051736	.	-	.	transcripts "NM_017891"; exonic_part_number "010"; gene_id "chr1_C1orf159-"
chr1	dexseq_prepare_annotation.py	aggregate_gene	1072397	1079434	.	+	.	gene_id "chr1_LINC01342+"
chr1	dexseq_prepare_annotation.py	exonic_part	1072397	1072490	.	+	.	transcripts "NR_038869"; exonic_part_number "001"; gene_id "chr1_LINC01342+"
chr1	dexseq_prepare_annotation.py	exonic_part	1076205	1076412	.	+	.	transcripts "NR_038869"; exonic_part_number "002"; gene_id "chr1_LINC01342+"
chr1	dexseq_prepare_annotation.py	exonic_part	1078119	1079434	.	+	.	transcripts "NR_038869"; exonic_part_number "003"; gene_id "chr1_LINC01342+"
chr1	dexseq_prepare_annotation.py	aggregate_gene	1102484	1102578	.	+	.	gene_id "chr1_MIR200B+"
chr1	dexseq_prepare_annotation.py	exonic_part	1102484	1102578	.	+	.	transcripts "NR_029639"; exonic_part_number "001"; gene_id "chr1_MIR200B+"
chr1	dexseq_prepare_annotation.py	aggregate_gene	1103243	1103332	.	+	.	gene_id "chr1_MIR200A+"
chr1	dexseq_prepare_annotation.py	exonic_part	1103243	1103332	.	+	.	transcripts "NR_029834"; exonic_part_number "001"; gene_id "chr1_MIR200A+"
chr1	dexseq_prepare_annotation.py	aggregate_gene	1104385	1104467	.	+	.	gene_id "chr1_MIR429+"
chr1	dexseq_prepare_annotation.py	exonic_part	1104385	1104467	.	+	.	transcripts "NR_029957"; exonic_part_number "001"; gene_id "chr1_MIR429+"
chr1	dexseq_prepare_annotation.py	aggregate_gene	1109286	1133313	.	+	.	gene_id "chr1_TTLL10+"
chr1	dexseq_prepare_annotation.py	exonic_part	1109286	1109306	.	+	.	transcripts "NM_001130045"; exonic_part_number "001"; gene_id "chr1_TTLL10+"
chr1	dexseq_prepare_annotation.py	exonic_part	1109665	1109701	.	+	.	transcripts "NM_001130045"; exonic_part_number "002"; gene_id "chr1_TTLL10+"
chr1	dexseq_prepare_annotation.py	exonic_part	1109804	1109869	.	+	.	transcripts "NM_001130045"; exonic_part_number "003"; gene_id "chr1_TTLL10+"
chr1	dexseq_prepare_annotation.py	exonic_part	1114569	1114713	.	+	.	transcripts "NM_001130045"; exonic_part_number "004"; gene_id "chr1_TTLL10+"
chr1	dexseq_prepare_annotation.py	exonic_part	1115037	1115076	.	+	.	transcripts "NM_001130045"; exonic_part_number "005"; gene_id "chr1_TTLL10+"
chr1	dexseq_prepare_annotation.py	exonic_part	1115077	1115117	.	+	.	transcripts "NM_153254+NM_001130045"; exonic_part_number "006"; gene_id "chr1_TTLL10+"
chr1	dexseq_prepare_annotation.py	exonic_part	1115118	1115233	.	+	.	transcripts "NM_153254"; exonic_part_number "007"; gene_id "chr1_TTLL10+"
chr1	dexseq_prepare_annotation.py	exonic_part	1115414	1115720	.	+	.	transcripts "NM_153254+NM_001130045"; exonic_part_number "008"; gene_id "chr1_TTLL10+"
chr1	dexseq_prepare_annotation.py	exonic_part	1115863	1115981	.	+	.	transcripts "NM_153254+NM_001130045"; exonic_part_number "009"; gene_id "chr1_TTLL10+"
chr1	dexseq_prepare_annotation.py	exonic_part	1116111	1116240	.	+	.	transcripts "NM_153254+NM_001130045"; exonic_part_number "010"; gene_id "chr1_TTLL10+"
chr1	dexseq_prepare_annotation.py	exonic_part	1117121	1117195	.	+	.	transcripts "NM_153254+NM_001130045"; exonic_part_number "011"; gene_id "chr1_TTLL10+"
chr1	dexseq_prepare_annotation.py	exonic_part	1117741	1117826	.	+	.	transcripts "NM_153254+NM_001130045"; exonic_part_number "012"; gene_id "chr1_TTLL10+"
chr1	dexseq_prepare_annotation.py	exonic_part	1118256	1118427	.	+	.	transcripts "NM_153254+NM_001130045"; exonic_part_number "013"; gene_id "chr1_TTLL10+"
chr1	dexseq_prepare_annotation.py	exonic_part	1119300	1119471	.	+	.	transcripts "NM_153254+NM_001130045"; exonic_part_number "014"; gene_id "chr1_TTLL10+"
chr1	dexseq_prepare_annotation.py	exonic_part	1120349	1120489	.	+	.	transcripts "NM_153254+NM_001130045"; exonic_part_number "015"; gene_id "chr1_TTLL10+"
chr1	dexseq_prepare_annotation.py	exonic_part	1120490	1121243	.	+	.	transcripts "NM_153254"; exonic_part_number "016"; gene_id "chr1_TTLL10+"
chr1	dexseq_prepare_annotation.py	exonic_part	1131980	1132096	.	+	.	transcripts "NM_001130045"; exonic_part_number "017"; gene_id "chr1_TTLL10+"
chr1	dexseq_prepare_annotation.py	exonic_part	1132473	1132566	.	+	.	transcripts "NM_001130045"; exonic_part_number "018"; gene_id "chr1_TTLL10+"
chr1	dexseq_prepare_annotation.py	exonic_part	1132818	1133313	.	+	.	transcripts "NM_001130045"; exonic_part_number "019"; gene_id "chr1_TTLL10+"
chr1	dexseq_prepare_annotation.py	aggregate_gene	1138888	1142089	.	-	.	gene_id "chr1_TNFRSF18-"
chr1	dexseq_prepare_annotation.py	exonic_part	1138888	1139340	.	-	.	transcripts "NM_148901+NM_004195+NM_148902"; exonic_part_number "001"; gene_id "chr1_TNFRSF18-"
chr1	dexseq_prepare_annotation.py	exonic_part	1139341	1139348	.	-	.	transcripts "NM_004195+NM_148902"; exonic_part_number "002"; gene_id "chr1_TNFRSF18-"
chr1	dexseq_prepare_annotation.py	exonic_part	1139414	1139434	.	-	.	transcripts "NM_004195"; exonic_part_number "003"; gene_id "chr1_TNFRSF18-"
chr1	dexseq_prepare_annotation.py	exonic_part	1139435	1139616	.	-	.	transcripts "NM_004195+NM_148902"; exonic_part_number "004"; gene_id "chr1_TNFRSF18-"
chr1	dexseq_prepare_annotation.py	exonic_part	1139779	1139866	.	-	.	transcripts "NM_148901+NM_004195+NM_148902"; exonic_part_number "005"; gene_id "chr1_TNFRSF18-"
chr1	dexseq_prepare_annotation.py	exonic_part	1140750	1140872	.	-	.	transcripts "NM_148901+NM_004195+NM_148902"; exonic_part_number "006"; gene_id "chr1_TNFRSF18-"
chr1	dexseq_prepare_annotation.py	exonic_part	1141765	1142089	.	-	.	transcripts "NM_148901+NM_004195+NM_148902"; exonic_part_number "007"; gene_id "chr1_TNFRSF18-"
chr1	dexseq_prepare_annotation.py	aggregate_gene	1146706	1149548	.	-	.	gene_id "chr1_TNFRSF4-"
chr1	dexseq_prepare_annotation.py	exonic_part	1146706	1147005	.	-	.	transcripts "NM_003327"; exonic_part_number "001"; gene_id "chr1_TNFRSF4-"
chr1	dexseq_prepare_annotation.py	exonic_part	1147084	1147212	.	-	.	transcripts "NM_003327"; exonic_part_number "002"; gene_id "chr1_TNFRSF4-"
chr1	dexseq_prepare_annotation.py	exonic_part	1147322	1147518	.	-	.	transcripts "NM_003327"; exonic_part_number "003"; gene_id "chr1_TNFRSF4-"
chr1	dexseq_prepare_annotation.py	exonic_part	1148018	1148084	.	-	.	transcripts "NM_003327"; exonic_part_number "004"; gene_id "chr1_TNFRSF4-"
chr1	dexseq_prepare_annotation.py	exonic_part	1148372	1148473	.	-	.	transcripts "NM_003327"; exonic_part_number "005"; gene_id "chr1_TNFRSF4-"
chr1	dexseq_prepare_annotation.py	exonic_part	1149043	1149165	.	-	.	transcripts "NM_003327"; exonic_part_number "006"; gene_id "chr1_TNFRSF4-"
chr1	dexseq_prepare_annotation.py	exonic_part	1149363	1149548	.	-	.	transcripts "NM_003327"; exonic_part_number "007"; gene_id "chr1_TNFRSF4-"
chr1	dexseq_prepare_annotation.py	aggregate_gene	1152288	1167447	.	-	.	gene_id "chr1_SDF4-"
chr1	dexseq_prepare_annotation.py	exonic_part	1152288	1153068	.	-	.	transcripts "NM_016547+NM_016176"; exonic_part_number "001"; gene_id "chr1_SDF4-"
chr1	dexseq_prepare_annotation.py	exonic_part	1153069	1153184	.	-	.	transcripts "NM_016547"; exonic_part_number "002"; gene_id "chr1_SDF4-"
chr1	dexseq_prepare_annotation.py	exonic_part	1153838	1154013	.	-	.	transcripts "NM_016547+NM_016176"; exonic_part_number "003"; gene_id "chr1_SDF4-"
chr1	dexseq_prepare_annotation.py	exonic_part	1154149	1154307	.	-	.	transcripts "NM_016547+NM_016176"; exonic_part_number "004"; gene_id "chr1_SDF4-"
chr1	dexseq_prepare_annotation.py	exonic_part	1158624	1158737	.	-	.	transcripts "NM_016547+NM_016176"; exonic_part_number "005"; gene_id "chr1_SDF4-"
chr1	dexseq_prepare_annotation.py	exonic_part	1159212	1159348	.	-	.	transcripts "NM_016547+NM_016176"; exonic_part_number "006"; gene_id "chr1_SDF4-"
chr1	dexseq_prepare_annotation.py	exonic_part	1163848	1164326	.	-	.	transcripts "NM_016547+NM_016176"; exonic_part_number "007"; gene_id "chr1_SDF4-"
chr1	dexseq_prepare_annotation.py	exonic_part	1167272	1167447	.	-	.	transcripts "NM_016547+NM_016176"; exonic_part_number "008"; gene_id "chr1_SDF4-"
chr1	dexseq_prepare_annotation.py	aggregate_gene	1167629	1170420	.	+	.	gene_id "chr1_B3GALT6+"
chr1	dexseq_prepare_annotation.py	exonic_part	1167629	1170420	.	+	.	transcripts "NM_080605"; exonic_part_number "001"; gene_id "chr1_B3GALT6+"
chr1	dexseq_prepare_annotation.py	aggregate_gene	1177826	1182102	.	-	.	gene_id "chr1_FAM132A-"
chr1	dexseq_prepare_annotation.py	exonic_part	1177826	1178026	.	-	.	transcripts "NM_001014980"; exonic_part_number "001"; gene_id "chr1_FAM132A-"
chr1	dexseq_prepare_annotation.py	exonic_part	1178215	1178293	.	-	.	transcripts "NM_001014980"; exonic_part_number "002"; gene_id "chr1_FAM132A-"
chr1	dexseq_prepare_annotation.py	exonic_part	1178442	1178532	.	-	.	transcripts "NM_001014980"; exonic_part_number "003"; gene_id "chr1_FAM132A-"
chr1	dexseq_prepare_annotation.py	exonic_part	1178824	1178932	.	-	.	transcripts "NM_001014980"; exonic_part_number "004"; gene_id "chr1_FAM132A-"
chr1	dexseq_prepare_annotation.py	exonic_part	1179334	1179485	.	-	.	transcripts "NM_001014980"; exonic_part_number "005"; gene_id "chr1_FAM132A-"
chr1	dexseq_prepare_annotation.py	exonic_part	1179571	1179655	.	-	.	transcripts "NM_001014980"; exonic_part_number "006"; gene_id "chr1_FAM132A-"
chr1	dexseq_prepare_annotation.py	exonic_part	1179761	1179877	.	-	.	transcripts "NM_001014980"; exonic_part_number "007"; gene_id "chr1_FAM132A-"
chr1	dexseq_prepare_annotation.py	exonic_part	1181894	1182102	.	-	.	transcripts "NM_001014980"; exonic_part_number "008"; gene_id "chr1_FAM132A-"
chr1	dexseq_prepare_annotation.py	aggregate_gene	1189292	1209234	.	-	.	gene_id "chr1_UBE2J2-"
chr1	dexseq_prepare_annotation.py	exonic_part	1189292	1190867	.	-	.	transcripts "NM_058167+NM_194458+NM_194315+NM_194457"; exonic_part_number "001"; gene_id "chr1_UBE2J2-"
chr1	dexseq_prepare_annotation.py	exonic_part	1191425	1191505	.	-	.	transcripts "NM_058167+NM_194458+NM_194315+NM_194457"; exonic_part_number "002"; gene_id "chr1_UBE2J2-"
chr1	dexseq_prepare_annotation.py	exonic_part	1192372	1192510	.	-	.	transcripts "NM_058167+NM_194458+NM_194315+NM_194457"; exonic_part_number "003"; gene_id "chr1_UBE2J2-"
chr1	dexseq_prepare_annotation.py	exonic_part	1192588	1192690	.	-	.	transcripts "NM_058167+NM_194458+NM_194315+NM_194457"; exonic_part_number "004"; gene_id "chr1_UBE2J2-"
chr1	dexseq_prepare_annotation.py	exonic_part	1198726	1198766	.	-	.	transcripts "NM_058167+NM_194458+NM_194315+NM_194457"; exonic_part_number "005"; gene_id "chr1_UBE2J2-"
chr1	dexseq_prepare_annotation.py	exonic_part	1200163	1200210	.	-	.	transcripts "NM_194315"; exonic_part_number "006"; gene_id "chr1_UBE2J2-"
chr1	dexseq_prepare_annotation.py	exonic_part	1203113	1203241	.	-	.	transcripts "NM_194458"; exonic_part_number "007"; gene_id "chr1_UBE2J2-"
chr1	dexseq_prepare_annotation.py	exonic_part	1203242	1203372	.	-	.	transcripts "NM_194458+NM_194315+NM_058167"; exonic_part_number "008"; gene_id "chr1_UBE2J2-"
chr1	dexseq_prepare_annotation.py	exonic_part	1209046	1209234	.	-	.	transcripts "NM_058167+NM_194458+NM_194315+NM_194457"; exonic_part_number "009"; gene_id "chr1_UBE2J2-"
chr1	dexseq_prepare_annotation.py	aggregate_gene	1215816	1227409	.	+	.	gene_id "chr1_SCNN1D+"
chr1	dexseq_prepare_annotation.py	exonic_part	1215816	1216046	.	+	.	transcripts "NR_037668+NM_001130413"; exonic_part_number "001"; gene_id "chr1_SCNN1D+"
chr1	dexseq_prepare_annotation.py	exonic_part	1216606	1216677	.	+	.	transcripts "NR_037668+NM_001130413"; exonic_part_number "002"; gene_id "chr1_SCNN1D+"
chr1	dexseq_prepare_annotation.py	exonic_part	1216791	1216990	.	+	.	transcripts "NR_037668+NM_001130413"; exonic_part_number "003"; gene_id "chr1_SCNN1D+"
chr1	dexseq_prepare_annotation.py	exonic_part	1217622	1217695	.	+	.	transcripts "NR_037668+NM_001130413"; exonic_part_number "004"; gene_id "chr1_SCNN1D+"
chr1	dexseq_prepare_annotation.py	exonic_part	1219358	1219470	.	+	.	transcripts "NR_037668+NM_001130413"; exonic_part_number "005"; gene_id "chr1_SCNN1D+"
chr1	dexseq_prepare_annotation.py	exonic_part	1220951	1221044	.	+	.	transcripts "NM_001130413"; exonic_part_number "006"; gene_id "chr1_SCNN1D+"
chr1	dexseq_prepare_annotation.py	exonic_part	1221306	1221658	.	+	.	transcripts "NR_037668+NM_001130413"; exonic_part_number "007"; gene_id "chr1_SCNN1D+"
chr1	dexseq_prepare_annotation.py	exonic_part	1222148	1222355	.	+	.	transcripts "NR_037668+NM_001130413"; exonic_part_number "008"; gene_id "chr1_SCNN1D+"
chr1	dexseq_prepare_annotation.py	exonic_part	1222489	1222679	.	+	.	transcripts "NR_037668+NM_001130413"; exonic_part_number "009"; gene_id "chr1_SCNN1D+"
chr1	dexseq_prepare_annotation.py	exonic_part	1222888	1222976	.	+	.	transcripts "NR_037668+NM_001130413"; exonic_part_number "010"; gene_id "chr1_SCNN1D+"
chr1	dexseq_prepare_annotation.py	exonic_part	1223053	1223216	.	+	.	transcripts "NR_037668+NM_001130413"; exonic_part_number "011"; gene_id "chr1_SCNN1D+"
chr1	dexseq_prepare_annotation.py	exonic_part	1223319	1223417	.	+	.	transcripts "NR_037668+NM_001130413"; exonic_part_number "012"; gene_id "chr1_SCNN1D+"
chr1	dexseq_prepare_annotation.py	exonic_part	1225651	1225768	.	+	.	transcripts "NR_037668+NM_001130413"; exonic_part_number "013"; gene_id "chr1_SCNN1D+"
chr1	dexseq_prepare_annotation.py	exonic_part	1225857	1225935	.	+	.	transcripts "NR_037668+NM_001130413"; exonic_part_number "014"; gene_id "chr1_SCNN1D+"
chr1	dexseq_prepare_annotation.py	exonic_part	1226017	1226074	.	+	.	transcripts "NR_037668+NM_001130413"; exonic_part_number "015"; gene_id "chr1_SCNN1D+"
chr1	dexseq_prepare_annotation.py	exonic_part	1226275	1226333	.	+	.	transcripts "NR_037668+NM_001130413"; exonic_part_number "016"; gene_id "chr1_SCNN1D+"
chr1	dexseq_prepare_annotation.py	exonic_part	1226445	1226520	.	+	.	transcripts "NR_037668+NM_001130413"; exonic_part_number "017"; gene_id "chr1_SCNN1D+"
chr1	dexseq_prepare_annotation.py	exonic_part	1226634	1227409	.	+	.	transcripts "NR_037668+NM_001130413"; exonic_part_number "018"; gene_id "chr1_SCNN1D+"
chr1	dexseq_prepare_annotation.py	aggregate_gene	1227764	1243269	.	-	.	gene_id "chr1_ACAP3-"
chr1	dexseq_prepare_annotation.py	exonic_part	1227764	1229088	.	-	.	transcripts "NM_030649"; exonic_part_number "001"; gene_id "chr1_ACAP3-"
chr1	dexseq_prepare_annotation.py	exonic_part	1229203	1229313	.	-	.	transcripts "NM_030649"; exonic_part_number "002"; gene_id "chr1_ACAP3-"
chr1	dexseq_prepare_annotation.py	exonic_part	1229470	1229579	.	-	.	transcripts "NM_030649"; exonic_part_number "003"; gene_id "chr1_ACAP3-"
chr1	dexseq_prepare_annotation.py	exonic_part	1229782	1230008	.	-	.	transcripts "NM_030649"; exonic_part_number "004"; gene_id "chr1_ACAP3-"
chr1	dexseq_prepare_annotation.py	exonic_part	1230098	1230196	.	-	.	transcripts "NM_030649"; exonic_part_number "005"; gene_id "chr1_ACAP3-"
chr1	dexseq_prepare_annotation.py	exonic_part	1230827	1230934	.	-	.	transcripts "NM_030649"; exonic_part_number "006"; gene_id "chr1_ACAP3-"
chr1	dexseq_prepare_annotation.py	exonic_part	1231116	1231318	.	-	.	transcripts "NM_030649"; exonic_part_number "007"; gene_id "chr1_ACAP3-"
chr1	dexseq_prepare_annotation.py	exonic_part	1231395	1231489	.	-	.	transcripts "NM_030649"; exonic_part_number "008"; gene_id "chr1_ACAP3-"
chr1	dexseq_prepare_annotation.py	exonic_part	1231591	1231660	.	-	.	transcripts "NM_030649"; exonic_part_number "009"; gene_id "chr1_ACAP3-"
chr1	dexseq_prepare_annotation.py	exonic_part	1231805	1232013	.	-	.	transcripts "NM_030649"; exonic_part_number "010"; gene_id "chr1_ACAP3-"
chr1	dexseq_prepare_annotation.py	exonic_part	1233202	1233313	.	-	.	transcripts "NM_030649"; exonic_part_number "011"; gene_id "chr1_ACAP3-"
chr1	dexseq_prepare_annotation.py	exonic_part	1233393	1233493	.	-	.	transcripts "NM_030649"; exonic_part_number "012"; gene_id "chr1_ACAP3-"
chr1	dexseq_prepare_annotation.py	exonic_part	1233750	1233801	.	-	.	transcripts "NM_030649"; exonic_part_number "013"; gene_id "chr1_ACAP3-"
chr1	dexseq_prepare_annotation.py	exonic_part	1233947	1234059	.	-	.	transcripts "NM_030649"; exonic_part_number "014"; gene_id "chr1_ACAP3-"
chr1	dexseq_prepare_annotation.py	exonic_part	1234725	1234736	.	-	.	transcripts "NM_030649"; exonic_part_number "015"; gene_id "chr1_ACAP3-"
chr1	dexseq_prepare_annotation.py	exonic_part	1235211	1235285	.	-	.	transcripts "NM_030649"; exonic_part_number "016"; gene_id "chr1_ACAP3-"
chr1	dexseq_prepare_annotation.py	exonic_part	1235353	1235448	.	-	.	transcripts "NM_030649"; exonic_part_number "017"; gene_id "chr1_ACAP3-"
chr1	dexseq_prepare_annotation.py	exonic_part	1235538	1235582	.	-	.	transcripts "NM_030649"; exonic_part_number "018"; gene_id "chr1_ACAP3-"
chr1	dexseq_prepare_annotation.py	exonic_part	1235889	1236072	.	-	.	transcripts "NM_030649"; exonic_part_number "019"; gene_id "chr1_ACAP3-"
chr1	dexseq_prepare_annotation.py	exonic_part	1237368	1237426	.	-	.	transcripts "NM_030649"; exonic_part_number "020"; gene_id "chr1_ACAP3-"
chr1	dexseq_prepare_annotation.py	exonic_part	1238302	1238355	.	-	.	transcripts "NM_030649"; exonic_part_number "021"; gene_id "chr1_ACAP3-"
chr1	dexseq_prepare_annotation.py	exonic_part	1238542	1238661	.	-	.	transcripts "NM_030649"; exonic_part_number "022"; gene_id "chr1_ACAP3-"
chr1	dexseq_prepare_annotation.py	exonic_part	1239466	1239523	.	-	.	transcripts "NM_030649"; exonic_part_number "023"; gene_id "chr1_ACAP3-"
chr1	dexseq_prepare_annotation.py	exonic_part	1243149	1243269	.	-	.	transcripts "NM_030649"; exonic_part_number "024"; gene_id "chr1_ACAP3-"
chr1	dexseq_prepare_annotation.py	aggregate_gene	1231490	1231550	.	-	.	gene_id "chr1_MIR6726-"
chr1	dexseq_prepare_annotation.py	exonic_part	1231490	1231550	.	-	.	transcripts "NR_106784"; exonic_part_number "001"; gene_id "chr1_MIR6726-"
chr1	dexseq_prepare_annotation.py	aggregate_gene	1243994	1247057	.	+	.	gene_id "chr1_PUSL1+"
chr1	dexseq_prepare_annotation.py	exonic_part	1243994	1244100	.	+	.	transcripts "NM_153339"; exonic_part_number "001"; gene_id "chr1_PUSL1+"
chr1	dexseq_prepare_annotation.py	exonic_part	1244295	1244352	.	+	.	transcripts "NM_153339"; exonic_part_number "002"; gene_id "chr1_PUSL1+"
chr1	dexseq_prepare_annotation.py	exonic_part	1244466	1244653	.	+	.	transcripts "NM_153339"; exonic_part_number "003"; gene_id "chr1_PUSL1+"
chr1	dexseq_prepare_annotation.py	exonic_part	1244834	1244983	.	+	.	transcripts "NM_153339"; exonic_part_number "004"; gene_id "chr1_PUSL1+"
chr1	dexseq_prepare_annotation.py	exonic_part	1245061	1245231	.	+	.	transcripts "NM_153339"; exonic_part_number "005"; gene_id "chr1_PUSL1+"
chr1	dexseq_prepare_annotation.py	exonic_part	1246014	1246068	.	+	.	transcripts "NM_153339"; exonic_part_number "006"; gene_id "chr1_PUSL1+"
chr1	dexseq_prepare_annotation.py	exonic_part	1246289	1246451	.	+	.	transcripts "NM_153339"; exonic_part_number "007"; gene_id "chr1_PUSL1+"
chr1	dexseq_prepare_annotation.py	exonic_part	1246710	1247057	.	+	.	transcripts "NM_153339"; exonic_part_number "008"; gene_id "chr1_PUSL1+"
chr1	dexseq_prepare_annotation.py	aggregate_gene	1246965	1260067	.	-	.	gene_id "chr1_CPSF3L-"
chr1	dexseq_prepare_annotation.py	exonic_part	1246965	1247304	.	-	.	transcripts "NM_001256460+NM_001256462+NM_017871+NM_001256463+NM_001256456"; exonic_part_number "001"; gene_id "chr1_CPSF3L-"
chr1	dexseq_prepare_annotation.py	exonic_part	1247398	1247527	.	-	.	transcripts "NM_001256460+NM_001256462+NM_017871+NM_001256463+NM_001256456"; exonic_part_number "002"; gene_id "chr1_CPSF3L-"
chr1	dexseq_prepare_annotation.py	exonic_part	1247606	1247748	.	-	.	transcripts "NM_001256460+NM_001256462+NM_017871+NM_001256463+NM_001256456"; exonic_part_number "003"; gene_id "chr1_CPSF3L-"
chr1	dexseq_prepare_annotation.py	exonic_part	1247820	1247881	.	-	.	transcripts "NM_001256460+NM_001256462+NM_017871+NM_001256463+NM_001256456"; exonic_part_number "004"; gene_id "chr1_CPSF3L-"
chr1	dexseq_prepare_annotation.py	exonic_part	1247973	1248080	.	-	.	transcripts "NM_001256460+NM_001256462+NM_017871+NM_001256463+NM_001256456"; exonic_part_number "005"; gene_id "chr1_CPSF3L-"
chr1	dexseq_prepare_annotation.py	exonic_part	1248167	1248329	.	-	.	transcripts "NM_001256460+NM_001256462+NM_017871+NM_001256463+NM_001256456"; exonic_part_number "006"; gene_id "chr1_CPSF3L-"
chr1	dexseq_prepare_annotation.py	exonic_part	1248415	1248504	.	-	.	transcripts "NM_001256460+NM_001256462+NM_017871+NM_001256463+NM_001256456"; exonic_part_number "007"; gene_id "chr1_CPSF3L-"
chr1	dexseq_prepare_annotation.py	exonic_part	1248889	1248972	.	-	.	transcripts "NM_001256460+NM_001256462+NM_017871+NM_001256463+NM_001256456"; exonic_part_number "008"; gene_id "chr1_CPSF3L-"
chr1	dexseq_prepare_annotation.py	exonic_part	1249112	1249301	.	-	.	transcripts "NM_001256460+NM_001256462+NM_017871+NM_001256463+NM_001256456"; exonic_part_number "009"; gene_id "chr1_CPSF3L-"
chr1	dexseq_prepare_annotation.py	exonic_part	1249681	1249745	.	-	.	transcripts "NM_001256460+NM_001256462+NM_017871+NM_001256463+NM_001256456"; exonic_part_number "010"; gene_id "chr1_CPSF3L-"
chr1	dexseq_prepare_annotation.py	exonic_part	1250204	1250342	.	-	.	transcripts "NM_001256460+NM_001256462+NM_017871+NM_001256463+NM_001256456"; exonic_part_number "011"; gene_id "chr1_CPSF3L-"
chr1	dexseq_prepare_annotation.py	exonic_part	1250784	1250818	.	-	.	transcripts "NM_001256460+NM_001256462+NM_017871+NM_001256463+NM_001256456"; exonic_part_number "012"; gene_id "chr1_CPSF3L-"
chr1	dexseq_prepare_annotation.py	exonic_part	1250900	1250994	.	-	.	transcripts "NM_001256460+NM_001256462+NM_017871+NM_001256463+NM_001256456"; exonic_part_number "013"; gene_id "chr1_CPSF3L-"
chr1	dexseq_prepare_annotation.py	exonic_part	1250995	1250998	.	-	.	transcripts "NM_001256460+NM_017871+NM_001256463+NM_001256456"; exonic_part_number "014"; gene_id "chr1_CPSF3L-"
chr1	dexseq_prepare_annotation.py	exonic_part	1254676	1254904	.	-	.	transcripts "NM_001256460+NM_017871+NM_001256456"; exonic_part_number "015"; gene_id "chr1_CPSF3L-"
chr1	dexseq_prepare_annotation.py	exonic_part	1255836	1255909	.	-	.	transcripts "NM_001256460+NM_017871+NM_001256456"; exonic_part_number "016"; gene_id "chr1_CPSF3L-"
chr1	dexseq_prepare_annotation.py	exonic_part	1256376	1256473	.	-	.	transcripts "NM_001256460+NM_017871+NM_001256463+NM_001256456"; exonic_part_number "017"; gene_id "chr1_CPSF3L-"
chr1	dexseq_prepare_annotation.py	exonic_part	1257288	1257364	.	-	.	transcripts "NM_001256456"; exonic_part_number "018"; gene_id "chr1_CPSF3L-"
chr1	dexseq_prepare_annotation.py	exonic_part	1258272	1258556	.	-	.	transcripts "NM_001256456"; exonic_part_number "019"; gene_id "chr1_CPSF3L-"
chr1	dexseq_prepare_annotation.py	exonic_part	1258557	1258560	.	-	.	transcripts "NM_001256462+NM_001256456"; exonic_part_number "020"; gene_id "chr1_CPSF3L-"
chr1	dexseq_prepare_annotation.py	exonic_part	1258561	1258667	.	-	.	transcripts "NM_001256460+NM_001256462+NM_001256456"; exonic_part_number "021"; gene_id "chr1_CPSF3L-"
chr1	dexseq_prepare_annotation.py	exonic_part	1259961	1260067	.	-	.	transcripts "NM_001256460+NM_001256462+NM_017871+NM_001256463+NM_001256456"; exonic_part_number "022"; gene_id "chr1_CPSF3L-"
chr1	dexseq_prepare_annotation.py	aggregate_gene	1247882	1247946	.	-	.	gene_id "chr1_MIR6727-"
chr1	dexseq_prepare_annotation.py	exonic_part	1247882	1247946	.	-	.	transcripts "NR_106785"; exonic_part_number "001"; gene_id "chr1_MIR6727-"
chr1	dexseq_prepare_annotation.py	aggregate_gene	1260143	1264276	.	+	.	gene_id "chr1_CPTP+"
chr1	dexseq_prepare_annotation.py	exonic_part	1260143	1260482	.	+	.	transcripts "NM_001029885"; exonic_part_number "001"; gene_id "chr1_CPTP+"
chr1	dexseq_prepare_annotation.py	exonic_part	1262216	1262412	.	+	.	transcripts "NM_001029885"; exonic_part_number "002"; gene_id "chr1_CPTP+"
chr1	dexseq_prepare_annotation.py	exonic_part	1262621	1264276	.	+	.	transcripts "NM_001029885"; exonic_part_number "003"; gene_id "chr1_CPTP+"
chr1	dexseq_prepare_annotation.py	aggregate_gene	1266726	1269844	.	+	.	gene_id "chr1_TAS1R3+"
chr1	dexseq_prepare_annotation.py	exonic_part	1266726	1266916	.	+	.	transcripts "NM_152228"; exonic_part_number "001"; gene_id "chr1_TAS1R3+"
chr1	dexseq_prepare_annotation.py	exonic_part	1267018	1267318	.	+	.	transcripts "NM_152228"; exonic_part_number "002"; gene_id "chr1_TAS1R3+"
chr1	dexseq_prepare_annotation.py	exonic_part	1267404	1268186	.	+	.	transcripts "NM_152228"; exonic_part_number "003"; gene_id "chr1_TAS1R3+"
chr1	dexseq_prepare_annotation.py	exonic_part	1268301	1268504	.	+	.	transcripts "NM_152228"; exonic_part_number "004"; gene_id "chr1_TAS1R3+"
chr1	dexseq_prepare_annotation.py	exonic_part	1268639	1268759	.	+	.	transcripts "NM_152228"; exonic_part_number "005"; gene_id "chr1_TAS1R3+"
chr1	dexseq_prepare_annotation.py	exonic_part	1268886	1269844	.	+	.	transcripts "NM_152228"; exonic_part_number "006"; gene_id "chr1_TAS1R3+"
chr1	dexseq_prepare_annotation.py	aggregate_gene	1270658	1284492	.	-	.	gene_id "chr1_DVL1-"
chr1	dexseq_prepare_annotation.py	exonic_part	1270658	1271895	.	-	.	transcripts "NM_004421"; exonic_part_number "001"; gene_id "chr1_DVL1-"
chr1	dexseq_prepare_annotation.py	exonic_part	1273357	1273563	.	-	.	transcripts "NM_004421"; exonic_part_number "002"; gene_id "chr1_DVL1-"
chr1	dexseq_prepare_annotation.py	exonic_part	1273649	1273816	.	-	.	transcripts "NM_004421"; exonic_part_number "003"; gene_id "chr1_DVL1-"
chr1	dexseq_prepare_annotation.py	exonic_part	1273902	1274033	.	-	.	transcripts "NM_004421"; exonic_part_number "004"; gene_id "chr1_DVL1-"
chr1	dexseq_prepare_annotation.py	exonic_part	1274742	1274819	.	-	.	transcripts "NM_004421"; exonic_part_number "005"; gene_id "chr1_DVL1-"
chr1	dexseq_prepare_annotation.py	exonic_part	1274962	1275029	.	-	.	transcripts "NM_004421"; exonic_part_number "006"; gene_id "chr1_DVL1-"
chr1	dexseq_prepare_annotation.py	exonic_part	1275116	1275192	.	-	.	transcripts "NM_004421"; exonic_part_number "007"; gene_id "chr1_DVL1-"
chr1	dexseq_prepare_annotation.py	exonic_part	1275418	1275557	.	-	.	transcripts "NM_004421"; exonic_part_number "008"; gene_id "chr1_DVL1-"
chr1	dexseq_prepare_annotation.py	exonic_part	1275627	1275696	.	-	.	transcripts "NM_004421"; exonic_part_number "009"; gene_id "chr1_DVL1-"
chr1	dexseq_prepare_annotation.py	exonic_part	1275790	1275883	.	-	.	transcripts "NM_004421"; exonic_part_number "010"; gene_id "chr1_DVL1-"
chr1	dexseq_prepare_annotation.py	exonic_part	1277047	1277185	.	-	.	transcripts "NM_004421"; exonic_part_number "011"; gene_id "chr1_DVL1-"
chr1	dexseq_prepare_annotation.py	exonic_part	1277433	1277536	.	-	.	transcripts "NM_004421"; exonic_part_number "012"; gene_id "chr1_DVL1-"
chr1	dexseq_prepare_annotation.py	exonic_part	1277743	1277864	.	-	.	transcripts "NM_004421"; exonic_part_number "013"; gene_id "chr1_DVL1-"
chr1	dexseq_prepare_annotation.py	exonic_part	1278069	1278138	.	-	.	transcripts "NM_004421"; exonic_part_number "014"; gene_id "chr1_DVL1-"
chr1	dexseq_prepare_annotation.py	exonic_part	1284276	1284492	.	-	.	transcripts "NM_004421"; exonic_part_number "015"; gene_id "chr1_DVL1-"
chr1	dexseq_prepare_annotation.py	aggregate_gene	1275030	1275088	.	-	.	gene_id "chr1_MIR6808-"
chr1	dexseq_prepare_annotation.py	exonic_part	1275030	1275088	.	-	.	transcripts "NR_106866"; exonic_part_number "001"; gene_id "chr1_MIR6808-"
chr1	dexseq_prepare_annotation.py	aggregate_gene	1288069	1298921	.	-	.	gene_id "chr1_MXRA8-"
chr1	dexseq_prepare_annotation.py	exonic_part	1288069	1288712	.	-	.	transcripts "NM_001282584+NM_001282585+NM_001282582+NM_032348+NM_001282583"; exonic_part_number "001"; gene_id "chr1_MXRA8-"
chr1	dexseq_prepare_annotation.py	exonic_part	1288713	1289009	.	-	.	transcripts "NM_001282584+NM_001282582+NM_032348+NM_001282583"; exonic_part_number "002"; gene_id "chr1_MXRA8-"
chr1	dexseq_prepare_annotation.py	exonic_part	1289228	1289308	.	-	.	transcripts "NM_001282584+NM_001282585+NM_001282582+NM_001282583+NM_032348"; exonic_part_number "003"; gene_id "chr1_MXRA8-"
chr1	dexseq_prepare_annotation.py	exonic_part	1289309	1289326	.	-	.	transcripts "NM_001282585"; exonic_part_number "004"; gene_id "chr1_MXRA8-"
chr1	dexseq_prepare_annotation.py	exonic_part	1289410	1289486	.	-	.	transcripts "NM_001282584+NM_001282585+NM_001282582+NM_032348+NM_001282583"; exonic_part_number "005"; gene_id "chr1_MXRA8-"
chr1	dexseq_prepare_annotation.py	exonic_part	1289573	1289612	.	-	.	transcripts "NM_001282584+NM_001282585+NM_001282582+NM_032348+NM_001282583"; exonic_part_number "006"; gene_id "chr1_MXRA8-"
chr1	dexseq_prepare_annotation.py	exonic_part	1289734	1289889	.	-	.	transcripts "NM_001282584+NM_001282585+NM_001282582+NM_032348+NM_001282583"; exonic_part_number "007"; gene_id "chr1_MXRA8-"
chr1	dexseq_prepare_annotation.py	exonic_part	1290062	1290532	.	-	.	transcripts "NM_001282584+NM_001282585+NM_001282582+NM_032348+NM_001282583"; exonic_part_number "008"; gene_id "chr1_MXRA8-"
chr1	dexseq_prepare_annotation.py	exonic_part	1290624	1290725	.	-	.	transcripts "NM_001282584+NM_001282585+NM_001282582+NM_032348+NM_001282583"; exonic_part_number "009"; gene_id "chr1_MXRA8-"
chr1	dexseq_prepare_annotation.py	exonic_part	1290830	1291132	.	-	.	transcripts "NM_001282585+NM_001282582+NM_032348+NM_001282583"; exonic_part_number "010"; gene_id "chr1_MXRA8-"
chr1	dexseq_prepare_annotation.py	exonic_part	1292061	1292084	.	-	.	transcripts "NM_001282584+NM_001282585+NM_001282582+NM_032348+NM_001282583"; exonic_part_number "011"; gene_id "chr1_MXRA8-"
chr1	dexseq_prepare_annotation.py	exonic_part	1293836	1293927	.	-	.	transcripts "NM_001282584+NM_001282585+NM_001282582+NM_032348"; exonic_part_number "012"; gene_id "chr1_MXRA8-"
chr1	dexseq_prepare_annotation.py	exonic_part	1293928	1294174	.	-	.	transcripts "NM_001282584+NM_032348"; exonic_part_number "013"; gene_id "chr1_MXRA8-"
chr1	dexseq_prepare_annotation.py	exonic_part	1296622	1297157	.	-	.	transcripts "NM_001282583"; exonic_part_number "014"; gene_id "chr1_MXRA8-"
chr1	dexseq_prepare_annotation.py	exonic_part	1298897	1298921	.	-	.	transcripts "NM_001282582"; exonic_part_number "015"; gene_id "chr1_MXRA8-"
chr1	dexseq_prepare_annotation.py	aggregate_gene	1309110	1310818	.	-	.	gene_id "chr1_AURKAIP1-"
chr1	dexseq_prepare_annotation.py	exonic_part	1309110	1309110	.	-	.	transcripts "NM_001127229+NM_017900"; exonic_part_number "001"; gene_id "chr1_AURKAIP1-"
chr1	dexseq_prepare_annotation.py	exonic_part	1309111	1309282	.	-	.	transcripts "NM_001127230+NM_001127229+NM_017900"; exonic_part_number "002"; gene_id "chr1_AURKAIP1-"
chr1	dexseq_prepare_annotation.py	exonic_part	1309380	1309825	.	-	.	transcripts "NM_001127230+NM_001127229+NM_017900"; exonic_part_number "003"; gene_id "chr1_AURKAIP1-"
chr1	dexseq_prepare_annotation.py	exonic_part	1310085	1310170	.	-	.	transcripts "NM_001127230+NM_001127229+NM_017900"; exonic_part_number "004"; gene_id "chr1_AURKAIP1-"
chr1	dexseq_prepare_annotation.py	exonic_part	1310377	1310454	.	-	.	transcripts "NM_001127229"; exonic_part_number "005"; gene_id "chr1_AURKAIP1-"
chr1	dexseq_prepare_annotation.py	exonic_part	1310455	1310533	.	-	.	transcripts "NM_001127230+NM_001127229"; exonic_part_number "006"; gene_id "chr1_AURKAIP1-"
chr1	dexseq_prepare_annotation.py	exonic_part	1310534	1310562	.	-	.	transcripts "NM_001127230+NM_001127229+NM_017900"; exonic_part_number "007"; gene_id "chr1_AURKAIP1-"
chr1	dexseq_prepare_annotation.py	exonic_part	1310563	1310580	.	-	.	transcripts "NM_001127229+NM_017900"; exonic_part_number "008"; gene_id "chr1_AURKAIP1-"
chr1	dexseq_prepare_annotation.py	exonic_part	1310581	1310818	.	-	.	transcripts "NM_017900"; exonic_part_number "009"; gene_id "chr1_AURKAIP1-"
chr1	dexseq_prepare_annotation.py	aggregate_gene	1321091	1334718	.	-	.	gene_id "chr1_CCNL2-"
chr1	dexseq_prepare_annotation.py	exonic_part	1321091	1322962	.	-	.	transcripts "NM_030937"; exonic_part_number "001"; gene_id "chr1_CCNL2-"
chr1	dexseq_prepare_annotation.py	exonic_part	1323157	1323249	.	-	.	transcripts "NM_030937"; exonic_part_number "002"; gene_id "chr1_CCNL2-"
chr1	dexseq_prepare_annotation.py	exonic_part	1323334	1323445	.	-	.	transcripts "NM_030937"; exonic_part_number "003"; gene_id "chr1_CCNL2-"
chr1	dexseq_prepare_annotation.py	exonic_part	1325610	1325751	.	-	.	transcripts "NM_030937"; exonic_part_number "004"; gene_id "chr1_CCNL2-"
chr1	dexseq_prepare_annotation.py	exonic_part	1325839	1325943	.	-	.	transcripts "NM_030937"; exonic_part_number "005"; gene_id "chr1_CCNL2-"
chr1	dexseq_prepare_annotation.py	exonic_part	1326146	1326245	.	-	.	transcripts "NM_030937"; exonic_part_number "006"; gene_id "chr1_CCNL2-"
chr1	dexseq_prepare_annotation.py	exonic_part	1327668	1328183	.	-	.	transcripts "NM_001039577"; exonic_part_number "007"; gene_id "chr1_CCNL2-"
chr1	dexseq_prepare_annotation.py	exonic_part	1328776	1328840	.	-	.	transcripts "NM_001039577+NM_030937"; exonic_part_number "008"; gene_id "chr1_CCNL2-"
chr1	dexseq_prepare_annotation.py	exonic_part	1330774	1330894	.	-	.	transcripts "NM_001039577+NM_030937"; exonic_part_number "009"; gene_id "chr1_CCNL2-"
chr1	dexseq_prepare_annotation.py	exonic_part	1333613	1333722	.	-	.	transcripts "NM_001039577+NM_030937"; exonic_part_number "010"; gene_id "chr1_CCNL2-"
chr1	dexseq_prepare_annotation.py	exonic_part	1333977	1334051	.	-	.	transcripts "NM_001039577+NM_030937"; exonic_part_number "011"; gene_id "chr1_CCNL2-"
chr1	dexseq_prepare_annotation.py	exonic_part	1334399	1334718	.	-	.	transcripts "NM_001039577+NM_030937"; exonic_part_number "012"; gene_id "chr1_CCNL2-"
chr1	dexseq_prepare_annotation.py	aggregate_gene	1334910	1337426	.	+	.	gene_id "chr1_LOC148413+"
chr1	dexseq_prepare_annotation.py	exonic_part	1334910	1335069	.	+	.	transcripts "NR_015434"; exonic_part_number "001"; gene_id "chr1_LOC148413+"
chr1	dexseq_prepare_annotation.py	exonic_part	1335538	1335683	.	+	.	transcripts "NR_015434"; exonic_part_number "002"; gene_id "chr1_LOC148413+"
chr1	dexseq_prepare_annotation.py	exonic_part	1335985	1337426	.	+	.	transcripts "NR_015434"; exonic_part_number "003"; gene_id "chr1_LOC148413+"
chr1	dexseq_prepare_annotation.py	aggregate_gene	1337276	1342693	.	-	.	gene_id "chr1_MRPL20-"
chr1	dexseq_prepare_annotation.py	exonic_part	1337276	1337636	.	-	.	transcripts "NM_017971"; exonic_part_number "001"; gene_id "chr1_MRPL20-"
chr1	dexseq_prepare_annotation.py	exonic_part	1341189	1341266	.	-	.	transcripts "NM_017971"; exonic_part_number "002"; gene_id "chr1_MRPL20-"
chr1	dexseq_prepare_annotation.py	exonic_part	1342289	1342399	.	-	.	transcripts "NM_017971"; exonic_part_number "003"; gene_id "chr1_MRPL20-"
chr1	dexseq_prepare_annotation.py	exonic_part	1342511	1342693	.	-	.	transcripts "NM_017971"; exonic_part_number "004"; gene_id "chr1_MRPL20-"
chr1	dexseq_prepare_annotation.py	aggregate_gene	1353800	1356824	.	-	.	gene_id "chr1_ANKRD65-"
chr1	dexseq_prepare_annotation.py	exonic_part	1353800	1354929	.	-	.	transcripts "NM_001243536+NM_001243535+NM_001145210"; exonic_part_number "001"; gene_id "chr1_ANKRD65-"
chr1	dexseq_prepare_annotation.py	exonic_part	1355432	1355972	.	-	.	transcripts "NM_001145210"; exonic_part_number "002"; gene_id "chr1_ANKRD65-"
chr1	dexseq_prepare_annotation.py	exonic_part	1356177	1356195	.	-	.	transcripts "NM_001243535+NM_001145210"; exonic_part_number "003"; gene_id "chr1_ANKRD65-"
chr1	dexseq_prepare_annotation.py	exonic_part	1356196	1356385	.	-	.	transcripts "NM_001243536+NM_001243535+NM_001145210"; exonic_part_number "004"; gene_id "chr1_ANKRD65-"
chr1	dexseq_prepare_annotation.py	exonic_part	1356513	1356824	.	-	.	transcripts "NM_001243536+NM_001243535+NM_001145210"; exonic_part_number "005"; gene_id "chr1_ANKRD65-"
chr1	dexseq_prepare_annotation.py	aggregate_gene	1361508	1363167	.	+	.	gene_id "chr1_TMEM88B+"
chr1	dexseq_prepare_annotation.py	exonic_part	1361508	1361765	.	+	.	transcripts "NM_001146685"; exonic_part_number "001"; gene_id "chr1_TMEM88B+"
chr1	dexseq_prepare_annotation.py	exonic_part	1362934	1363167	.	+	.	transcripts "NM_001146685"; exonic_part_number "002"; gene_id "chr1_TMEM88B+"
chr1	dexseq_prepare_annotation.py	aggregate_gene	1365537	1369953	.	-	.	gene_id "chr1_LOC102724312-"
chr1	dexseq_prepare_annotation.py	exonic_part	1365537	1366042	.	-	.	transcripts "NR_125996+NR_125994+NR_125995"; exonic_part_number "001"; gene_id "chr1_LOC102724312-"
chr1	dexseq_prepare_annotation.py	exonic_part	1366043	1366334	.	-	.	transcripts "NR_125994"; exonic_part_number "002"; gene_id "chr1_LOC102724312-"
chr1	dexseq_prepare_annotation.py	exonic_part	1369558	1369567	.	-	.	transcripts "NR_125994+NR_125995"; exonic_part_number "003"; gene_id "chr1_LOC102724312-"
chr1	dexseq_prepare_annotation.py	exonic_part	1369568	1369953	.	-	.	transcripts "NR_125996+NR_125994+NR_125995"; exonic_part_number "004"; gene_id "chr1_LOC102724312-"
chr1	dexseq_prepare_annotation.py	aggregate_gene	1370903	1378262	.	+	.	gene_id "chr1_VWA1+"
chr1	dexseq_prepare_annotation.py	exonic_part	1370903	1371201	.	+	.	transcripts "NM_199121+NM_022834"; exonic_part_number "001"; gene_id "chr1_VWA1+"
chr1	dexseq_prepare_annotation.py	exonic_part	1372307	1372701	.	+	.	transcripts "NM_022834"; exonic_part_number "002"; gene_id "chr1_VWA1+"
chr1	dexseq_prepare_annotation.py	exonic_part	1372702	1372864	.	+	.	transcripts "NM_199121+NM_022834"; exonic_part_number "003"; gene_id "chr1_VWA1+"
chr1	dexseq_prepare_annotation.py	exonic_part	1374461	1378262	.	+	.	transcripts "NM_199121+NM_022834"; exonic_part_number "004"; gene_id "chr1_VWA1+"
chr1	dexseq_prepare_annotation.py	aggregate_gene	1385069	1405538	.	+	.	gene_id "chr1_ATAD3C+"
chr1	dexseq_prepare_annotation.py	exonic_part	1385069	1386138	.	+	.	transcripts "NM_001039211"; exonic_part_number "001"; gene_id "chr1_ATAD3C+"
chr1	dexseq_prepare_annotation.py	exonic_part	1387426	1387502	.	+	.	transcripts "NM_001039211"; exonic_part_number "002"; gene_id "chr1_ATAD3C+"
chr1	dexseq_prepare_annotation.py	exonic_part	1387745	1387814	.	+	.	transcripts "NM_001039211"; exonic_part_number "003"; gene_id "chr1_ATAD3C+"
chr1	dexseq_prepare_annotation.py	exonic_part	1389725	1389880	.	+	.	transcripts "NM_001039211"; exonic_part_number "004"; gene_id "chr1_ATAD3C+"
chr1	dexseq_prepare_annotation.py	exonic_part	1390840	1390899	.	+	.	transcripts "NM_001039211"; exonic_part_number "005"; gene_id "chr1_ATAD3C+"
chr1	dexseq_prepare_annotation.py	exonic_part	1391171	1391296	.	+	.	transcripts "NM_001039211"; exonic_part_number "006"; gene_id "chr1_ATAD3C+"
chr1	dexseq_prepare_annotation.py	exonic_part	1391605	1391729	.	+	.	transcripts "NM_001039211"; exonic_part_number "007"; gene_id "chr1_ATAD3C+"
chr1	dexseq_prepare_annotation.py	exonic_part	1392509	1392560	.	+	.	transcripts "NM_001039211"; exonic_part_number "008"; gene_id "chr1_ATAD3C+"
chr1	dexseq_prepare_annotation.py	exonic_part	1394541	1394611	.	+	.	transcripts "NM_001039211"; exonic_part_number "009"; gene_id "chr1_ATAD3C+"
chr1	dexseq_prepare_annotation.py	exonic_part	1396130	1396297	.	+	.	transcripts "NM_001039211"; exonic_part_number "010"; gene_id "chr1_ATAD3C+"
chr1	dexseq_prepare_annotation.py	exonic_part	1397980	1398088	.	+	.	transcripts "NM_001039211"; exonic_part_number "011"; gene_id "chr1_ATAD3C+"
chr1	dexseq_prepare_annotation.py	exonic_part	1403764	1405538	.	+	.	transcripts "NM_001039211"; exonic_part_number "012"; gene_id "chr1_ATAD3C+"
chr1	dexseq_prepare_annotation.py	aggregate_gene	1407164	1431582	.	+	.	gene_id "chr1_ATAD3B+"
chr1	dexseq_prepare_annotation.py	exonic_part	1407164	1407469	.	+	.	transcripts "NM_031921"; exonic_part_number "001"; gene_id "chr1_ATAD3B+"
chr1	dexseq_prepare_annotation.py	exonic_part	1412654	1412730	.	+	.	transcripts "NM_031921"; exonic_part_number "002"; gene_id "chr1_ATAD3B+"
chr1	dexseq_prepare_annotation.py	exonic_part	1414024	1414125	.	+	.	transcripts "NM_031921"; exonic_part_number "003"; gene_id "chr1_ATAD3B+"
chr1	dexseq_prepare_annotation.py	exonic_part	1414429	1414488	.	+	.	transcripts "NM_031921"; exonic_part_number "004"; gene_id "chr1_ATAD3B+"
chr1	dexseq_prepare_annotation.py	exonic_part	1416247	1416316	.	+	.	transcripts "NM_031921"; exonic_part_number "005"; gene_id "chr1_ATAD3B+"
chr1	dexseq_prepare_annotation.py	exonic_part	1417518	1417683	.	+	.	transcripts "NM_031921"; exonic_part_number "006"; gene_id "chr1_ATAD3B+"
chr1	dexseq_prepare_annotation.py	exonic_part	1417925	1417994	.	+	.	transcripts "NM_031921"; exonic_part_number "007"; gene_id "chr1_ATAD3B+"
chr1	dexseq_prepare_annotation.py	exonic_part	1420396	1420551	.	+	.	transcripts "NM_031921"; exonic_part_number "008"; gene_id "chr1_ATAD3B+"
chr1	dexseq_prepare_annotation.py	exonic_part	1421162	1421218	.	+	.	transcripts "NM_031921"; exonic_part_number "009"; gene_id "chr1_ATAD3B+"
chr1	dexseq_prepare_annotation.py	exonic_part	1421490	1421615	.	+	.	transcripts "NM_031921"; exonic_part_number "010"; gene_id "chr1_ATAD3B+"
chr1	dexseq_prepare_annotation.py	exonic_part	1421924	1422048	.	+	.	transcripts "NM_031921"; exonic_part_number "011"; gene_id "chr1_ATAD3B+"
chr1	dexseq_prepare_annotation.py	exonic_part	1423243	1423294	.	+	.	transcripts "NM_031921"; exonic_part_number "012"; gene_id "chr1_ATAD3B+"
chr1	dexseq_prepare_annotation.py	exonic_part	1424584	1424654	.	+	.	transcripts "NM_031921"; exonic_part_number "013"; gene_id "chr1_ATAD3B+"
chr1	dexseq_prepare_annotation.py	exonic_part	1425637	1425804	.	+	.	transcripts "NM_031921"; exonic_part_number "014"; gene_id "chr1_ATAD3B+"
chr1	dexseq_prepare_annotation.py	exonic_part	1425943	1426051	.	+	.	transcripts "NM_031921"; exonic_part_number "015"; gene_id "chr1_ATAD3B+"
chr1	dexseq_prepare_annotation.py	exonic_part	1430865	1431582	.	+	.	transcripts "NM_031921"; exonic_part_number "016"; gene_id "chr1_ATAD3B+"
chr1	dexseq_prepare_annotation.py	aggregate_gene	1447523	1470067	.	+	.	gene_id "chr1_ATAD3A+"
chr1	dexseq_prepare_annotation.py	exonic_part	1447523	1447853	.	+	.	transcripts "NM_001170535+NM_018188"; exonic_part_number "001"; gene_id "chr1_ATAD3A+"
chr1	dexseq_prepare_annotation.py	exonic_part	1447910	1448070	.	+	.	transcripts "NM_001170536"; exonic_part_number "002"; gene_id "chr1_ATAD3A+"
chr1	dexseq_prepare_annotation.py	exonic_part	1451392	1451468	.	+	.	transcripts "NM_001170536+NM_001170535+NM_018188"; exonic_part_number "003"; gene_id "chr1_ATAD3A+"
chr1	dexseq_prepare_annotation.py	exonic_part	1452547	1452690	.	+	.	transcripts "NM_018188"; exonic_part_number "004"; gene_id "chr1_ATAD3A+"
chr1	dexseq_prepare_annotation.py	exonic_part	1452691	1452792	.	+	.	transcripts "NM_001170536+NM_001170535+NM_018188"; exonic_part_number "005"; gene_id "chr1_ATAD3A+"
chr1	dexseq_prepare_annotation.py	exonic_part	1453096	1453155	.	+	.	transcripts "NM_001170536+NM_001170535+NM_018188"; exonic_part_number "006"; gene_id "chr1_ATAD3A+"
chr1	dexseq_prepare_annotation.py	exonic_part	1454301	1454370	.	+	.	transcripts "NM_001170536+NM_001170535+NM_018188"; exonic_part_number "007"; gene_id "chr1_ATAD3A+"
chr1	dexseq_prepare_annotation.py	exonic_part	1455521	1455686	.	+	.	transcripts "NM_001170536+NM_001170535+NM_018188"; exonic_part_number "008"; gene_id "chr1_ATAD3A+"
chr1	dexseq_prepare_annotation.py	exonic_part	1455928	1455997	.	+	.	transcripts "NM_001170536+NM_001170535+NM_018188"; exonic_part_number "009"; gene_id "chr1_ATAD3A+"
chr1	dexseq_prepare_annotation.py	exonic_part	1458124	1458279	.	+	.	transcripts "NM_001170536+NM_001170535+NM_018188"; exonic_part_number "010"; gene_id "chr1_ATAD3A+"
chr1	dexseq_prepare_annotation.py	exonic_part	1458891	1458947	.	+	.	transcripts "NM_001170536+NM_001170535+NM_018188"; exonic_part_number "011"; gene_id "chr1_ATAD3A+"
chr1	dexseq_prepare_annotation.py	exonic_part	1459219	1459344	.	+	.	transcripts "NM_001170536+NM_001170535+NM_018188"; exonic_part_number "012"; gene_id "chr1_ATAD3A+"
chr1	dexseq_prepare_annotation.py	exonic_part	1459653	1459777	.	+	.	transcripts "NM_001170536+NM_001170535+NM_018188"; exonic_part_number "013"; gene_id "chr1_ATAD3A+"
chr1	dexseq_prepare_annotation.py	exonic_part	1460620	1460671	.	+	.	transcripts "NM_001170536+NM_001170535+NM_018188"; exonic_part_number "014"; gene_id "chr1_ATAD3A+"
chr1	dexseq_prepare_annotation.py	exonic_part	1461841	1461911	.	+	.	transcripts "NM_001170536+NM_001170535+NM_018188"; exonic_part_number "015"; gene_id "chr1_ATAD3A+"
chr1	dexseq_prepare_annotation.py	exonic_part	1463075	1463242	.	+	.	transcripts "NM_001170536+NM_001170535+NM_018188"; exonic_part_number "016"; gene_id "chr1_ATAD3A+"
chr1	dexseq_prepare_annotation.py	exonic_part	1464603	1464711	.	+	.	transcripts "NM_001170536+NM_001170535+NM_018188"; exonic_part_number "017"; gene_id "chr1_ATAD3A+"
chr1	dexseq_prepare_annotation.py	exonic_part	1469306	1470067	.	+	.	transcripts "NM_001170536+NM_001170535+NM_018188"; exonic_part_number "018"; gene_id "chr1_ATAD3A+"
chr1	dexseq_prepare_annotation.py	aggregate_gene	1470158	1475740	.	-	.	gene_id "chr1_TMEM240-"
chr1	dexseq_prepare_annotation.py	exonic_part	1470158	1470887	.	-	.	transcripts "NM_001114748"; exonic_part_number "001"; gene_id "chr1_TMEM240-"
chr1	dexseq_prepare_annotation.py	exonic_part	1470969	1471177	.	-	.	transcripts "NM_001114748"; exonic_part_number "002"; gene_id "chr1_TMEM240-"
chr1	dexseq_prepare_annotation.py	exonic_part	1475064	1475170	.	-	.	transcripts "NM_001114748"; exonic_part_number "003"; gene_id "chr1_TMEM240-"
chr1	dexseq_prepare_annotation.py	exonic_part	1475670	1475740	.	-	.	transcripts "NM_001114748"; exonic_part_number "004"; gene_id "chr1_TMEM240-"
chr1	dexseq_prepare_annotation.py	aggregate_gene	1477053	1510262	.	-	.	gene_id "chr1_SSU72-"
chr1	dexseq_prepare_annotation.py	exonic_part	1477053	1477547	.	-	.	transcripts "NM_014188"; exonic_part_number "001"; gene_id "chr1_SSU72-"
chr1	dexseq_prepare_annotation.py	exonic_part	1479249	1479367	.	-	.	transcripts "NM_014188"; exonic_part_number "002"; gene_id "chr1_SSU72-"
chr1	dexseq_prepare_annotation.py	exonic_part	1480243	1480382	.	-	.	transcripts "NM_014188"; exonic_part_number "003"; gene_id "chr1_SSU72-"
chr1	dexseq_prepare_annotation.py	exonic_part	1500153	1500296	.	-	.	transcripts "NM_014188"; exonic_part_number "004"; gene_id "chr1_SSU72-"
chr1	dexseq_prepare_annotation.py	exonic_part	1509858	1510262	.	-	.	transcripts "NM_014188"; exonic_part_number "005"; gene_id "chr1_SSU72-"
chr1	dexseq_prepare_annotation.py	aggregate_gene	1533388	1535476	.	-	.	gene_id "chr1_C1orf233-"
chr1	dexseq_prepare_annotation.py	exonic_part	1533388	1535476	.	-	.	transcripts "NM_001242659"; exonic_part_number "001"; gene_id "chr1_C1orf233-"
chr1	dexseq_prepare_annotation.py	aggregate_gene	1550795	1565990	.	+	.	gene_id "chr1_MIB2+"
chr1	dexseq_prepare_annotation.py	exonic_part	1550795	1551013	.	+	.	transcripts "NM_001170688+NM_001170686+NM_001170687+NR_033183+NM_080875"; exonic_part_number "001"; gene_id "chr1_MIB2+"
chr1	dexseq_prepare_annotation.py	exonic_part	1551245	1551480	.	+	.	transcripts "NM_001170689"; exonic_part_number "002"; gene_id "chr1_MIB2+"
chr1	dexseq_prepare_annotation.py	exonic_part	1551888	1551994	.	+	.	transcripts "NM_001170687+NM_080875+NM_001170689+NM_001170688+NM_001170686+NR_033183"; exonic_part_number "003"; gene_id "chr1_MIB2+"
chr1	dexseq_prepare_annotation.py	exonic_part	1558769	1558810	.	+	.	transcripts "NM_001170688+NM_001170686+NR_033183+NM_080875"; exonic_part_number "004"; gene_id "chr1_MIB2+"
chr1	dexseq_prepare_annotation.py	exonic_part	1558811	1558862	.	+	.	transcripts "NM_001170687+NM_001170686+NM_001170689+NM_001170688+NM_080875+NR_033183"; exonic_part_number "005"; gene_id "chr1_MIB2+"
chr1	dexseq_prepare_annotation.py	exonic_part	1558863	1559079	.	+	.	transcripts "NM_001170689+NM_001170688+NM_001170686+NM_001170687+NM_080875"; exonic_part_number "006"; gene_id "chr1_MIB2+"
chr1	dexseq_prepare_annotation.py	exonic_part	1559154	1559325	.	+	.	transcripts "NM_001170687+NM_080875+NM_001170689+NM_001170688+NM_001170686+NR_033183"; exonic_part_number "007"; gene_id "chr1_MIB2+"
chr1	dexseq_prepare_annotation.py	exonic_part	1560175	1560281	.	+	.	transcripts "NM_001170687+NM_080875+NM_001170689+NM_001170688+NM_001170686+NR_033183"; exonic_part_number "008"; gene_id "chr1_MIB2+"
chr1	dexseq_prepare_annotation.py	exonic_part	1560371	1560565	.	+	.	transcripts "NM_080875+NM_001170687+NR_033183+NM_001170686"; exonic_part_number "009"; gene_id "chr1_MIB2+"
chr1	dexseq_prepare_annotation.py	exonic_part	1560666	1560808	.	+	.	transcripts "NM_001170687+NM_080875+NM_001170689+NM_001170688+NM_001170686+NR_033183"; exonic_part_number "010"; gene_id "chr1_MIB2+"
chr1	dexseq_prepare_annotation.py	exonic_part	1560926	1560937	.	+	.	transcripts "NM_001170689+NM_001170688+NM_001170687+NR_033183+NM_080875"; exonic_part_number "011"; gene_id "chr1_MIB2+"
chr1	dexseq_prepare_annotation.py	exonic_part	1560938	1561033	.	+	.	transcripts "NM_001170687+NM_080875+NM_001170689+NM_001170688+NM_001170686+NR_033183"; exonic_part_number "012"; gene_id "chr1_MIB2+"
chr1	dexseq_prepare_annotation.py	exonic_part	1562030	1562134	.	+	.	transcripts "NM_001170687+NM_080875+NM_001170689+NM_001170688+NM_001170686+NR_033183"; exonic_part_number "013"; gene_id "chr1_MIB2+"
chr1	dexseq_prepare_annotation.py	exonic_part	1562217	1562379	.	+	.	transcripts "NM_001170687+NM_080875+NM_001170689+NM_001170688+NM_001170686+NR_033183"; exonic_part_number "014"; gene_id "chr1_MIB2+"
chr1	dexseq_prepare_annotation.py	exonic_part	1562454	1562587	.	+	.	transcripts "NM_001170687+NM_080875+NM_001170689+NM_001170688+NM_001170686+NR_033183"; exonic_part_number "015"; gene_id "chr1_MIB2+"
chr1	dexseq_prepare_annotation.py	exonic_part	1562676	1562824	.	+	.	transcripts "NM_001170687+NM_080875+NM_001170689+NM_001170688+NM_001170686+NR_033183"; exonic_part_number "016"; gene_id "chr1_MIB2+"
chr1	dexseq_prepare_annotation.py	exonic_part	1563053	1563209	.	+	.	transcripts "NM_001170687+NM_080875+NM_001170689+NM_001170688+NM_001170686+NR_033183"; exonic_part_number "017"; gene_id "chr1_MIB2+"
chr1	dexseq_prepare_annotation.py	exonic_part	1563399	1563559	.	+	.	transcripts "NM_001170687+NM_080875+NM_001170689+NM_001170688+NM_001170686+NR_033183"; exonic_part_number "018"; gene_id "chr1_MIB2+"
chr1	dexseq_prepare_annotation.py	exonic_part	1563653	1563779	.	+	.	transcripts "NM_001170687+NM_080875+NM_001170689+NM_001170688+NM_001170686+NR_033183"; exonic_part_number "019"; gene_id "chr1_MIB2+"
chr1	dexseq_prepare_annotation.py	exonic_part	1563869	1564102	.	+	.	transcripts "NM_001170687+NM_080875+NM_001170689+NM_001170688+NM_001170686+NR_033183"; exonic_part_number "020"; gene_id "chr1_MIB2+"
chr1	dexseq_prepare_annotation.py	exonic_part	1564513	1564691	.	+	.	transcripts "NM_001170687+NM_080875+NM_001170689+NM_001170688+NM_001170686+NR_033183"; exonic_part_number "021"; gene_id "chr1_MIB2+"
chr1	dexseq_prepare_annotation.py	exonic_part	1564765	1564946	.	+	.	transcripts "NM_001170688+NM_001170686+NM_001170687+NR_033183+NM_080875"; exonic_part_number "022"; gene_id "chr1_MIB2+"
chr1	dexseq_prepare_annotation.py	exonic_part	1565019	1565084	.	+	.	transcripts "NM_001170687+NM_080875+NM_001170689+NM_001170688+NM_001170686+NR_033183"; exonic_part_number "023"; gene_id "chr1_MIB2+"
chr1	dexseq_prepare_annotation.py	exonic_part	1565672	1565990	.	+	.	transcripts "NM_001170687+NM_080875+NM_001170689+NM_001170688+NM_001170686+NR_033183"; exonic_part_number "024"; gene_id "chr1_MIB2+"
chr1	dexseq_prepare_annotation.py	aggregate_gene	1567560	1633247	.	+	.	gene_id "chr1_MMP23A++chr1_MMP23B+"
chr1	dexseq_prepare_annotation.py	exonic_part	1567560	1567753	.	+	.	transcripts "NM_006983"; exonic_part_number "001"; gene_id "chr1_MMP23A++chr1_MMP23B+"
chr1	dexseq_prepare_annotation.py	exonic_part	1568159	1568161	.	+	.	transcripts "NR_002946"; exonic_part_number "002"; gene_id "chr1_MMP23A++chr1_MMP23B+"
chr1	dexseq_prepare_annotation.py	exonic_part	1568162	1568292	.	+	.	transcripts "NM_006983+NR_002946"; exonic_part_number "003"; gene_id "chr1_MMP23A++chr1_MMP23B+"
chr1	dexseq_prepare_annotation.py	exonic_part	1568360	1568499	.	+	.	transcripts "NM_006983"; exonic_part_number "004"; gene_id "chr1_MMP23A++chr1_MMP23B+"
chr1	dexseq_prepare_annotation.py	exonic_part	1568567	1568734	.	+	.	transcripts "NM_006983+NR_002946"; exonic_part_number "005"; gene_id "chr1_MMP23A++chr1_MMP23B+"
chr1	dexseq_prepare_annotation.py	exonic_part	1569127	1569291	.	+	.	transcripts "NM_006983+NR_002946"; exonic_part_number "006"; gene_id "chr1_MMP23A++chr1_MMP23B+"
chr1	dexseq_prepare_annotation.py	exonic_part	1569368	1569478	.	+	.	transcripts "NM_006983+NR_002946"; exonic_part_number "007"; gene_id "chr1_MMP23A++chr1_MMP23B+"
chr1	dexseq_prepare_annotation.py	exonic_part	1569581	1569707	.	+	.	transcripts "NM_006983+NR_002946"; exonic_part_number "008"; gene_id "chr1_MMP23A++chr1_MMP23B+"
chr1	dexseq_prepare_annotation.py	exonic_part	1569827	1570027	.	+	.	transcripts "NM_006983+NR_002946"; exonic_part_number "009"; gene_id "chr1_MMP23A++chr1_MMP23B+"
chr1	dexseq_prepare_annotation.py	exonic_part	1570028	1570030	.	+	.	transcripts "NM_006983"; exonic_part_number "010"; gene_id "chr1_MMP23A++chr1_MMP23B+"
chr1	dexseq_prepare_annotation.py	exonic_part	1631378	1631511	.	+	.	transcripts "NR_002946_1"; exonic_part_number "011"; gene_id "chr1_MMP23A++chr1_MMP23B+"
chr1	dexseq_prepare_annotation.py	exonic_part	1631786	1631953	.	+	.	transcripts "NR_002946_1"; exonic_part_number "012"; gene_id "chr1_MMP23A++chr1_MMP23B+"
chr1	dexseq_prepare_annotation.py	exonic_part	1632346	1632510	.	+	.	transcripts "NR_002946_1"; exonic_part_number "013"; gene_id "chr1_MMP23A++chr1_MMP23B+"
chr1	dexseq_prepare_annotation.py	exonic_part	1632587	1632697	.	+	.	transcripts "NR_002946_1"; exonic_part_number "014"; gene_id "chr1_MMP23A++chr1_MMP23B+"
chr1	dexseq_prepare_annotation.py	exonic_part	1632800	1632926	.	+	.	transcripts "NR_002946_1"; exonic_part_number "015"; gene_id "chr1_MMP23A++chr1_MMP23B+"
chr1	dexseq_prepare_annotation.py	exonic_part	1633047	1633247	.	+	.	transcripts "NR_002946_1"; exonic_part_number "016"; gene_id "chr1_MMP23A++chr1_MMP23B+"
chr1	dexseq_prepare_annotation.py	aggregate_gene	1570603	1655859	.	-	.	gene_id "chr1_CDK11A-+chr1_CDK11B-"
chr1	dexseq_prepare_annotation.py	exonic_part	1570603	1571218	.	-	.	transcripts "NM_001291345+NM_001787+NM_033489+NM_033487+NM_033486+NM_033490"; exonic_part_number "001"; gene_id "chr1_CDK11A-+chr1_CDK11B-"
chr1	dexseq_prepare_annotation.py	exonic_part	1571299	1571488	.	-	.	transcripts "NM_001291345+NM_001787+NM_033489+NM_033487+NM_033486+NM_033490"; exonic_part_number "002"; gene_id "chr1_CDK11A-+chr1_CDK11B-"
chr1	dexseq_prepare_annotation.py	exonic_part	1571695	1571843	.	-	.	transcripts "NM_001291345+NM_001787+NM_033489+NM_033487+NM_033486+NM_033490"; exonic_part_number "003"; gene_id "chr1_CDK11A-+chr1_CDK11B-"
chr1	dexseq_prepare_annotation.py	exonic_part	1572044	1572160	.	-	.	transcripts "NM_001291345+NM_001787+NM_033489+NM_033487+NM_033486+NM_033490"; exonic_part_number "004"; gene_id "chr1_CDK11A-+chr1_CDK11B-"
chr1	dexseq_prepare_annotation.py	exonic_part	1572259	1572366	.	-	.	transcripts "NM_001291345+NM_001787+NM_033489+NM_033487+NM_033486+NM_033490"; exonic_part_number "005"; gene_id "chr1_CDK11A-+chr1_CDK11B-"
chr1	dexseq_prepare_annotation.py	exonic_part	1572443	1572564	.	-	.	transcripts "NM_001291345+NM_001787+NM_033489+NM_033487+NM_033486+NM_033490"; exonic_part_number "006"; gene_id "chr1_CDK11A-+chr1_CDK11B-"
chr1	dexseq_prepare_annotation.py	exonic_part	1572770	1572875	.	-	.	transcripts "NM_001291345+NM_001787+NM_033489+NM_033487+NM_033486+NM_033490"; exonic_part_number "007"; gene_id "chr1_CDK11A-+chr1_CDK11B-"
chr1	dexseq_prepare_annotation.py	exonic_part	1573124	1573245	.	-	.	transcripts "NM_001291345+NM_001787+NM_033489+NM_033487+NM_033486+NM_033490"; exonic_part_number "008"; gene_id "chr1_CDK11A-+chr1_CDK11B-"
chr1	dexseq_prepare_annotation.py	exonic_part	1573862	1573952	.	-	.	transcripts "NM_001291345+NM_001787+NM_033489+NM_033487+NM_033486+NM_033490"; exonic_part_number "009"; gene_id "chr1_CDK11A-+chr1_CDK11B-"
chr1	dexseq_prepare_annotation.py	exonic_part	1575638	1575813	.	-	.	transcripts "NM_001291345+NM_001787+NM_033489+NM_033487+NM_033486+NM_033490"; exonic_part_number "010"; gene_id "chr1_CDK11A-+chr1_CDK11B-"
chr1	dexseq_prepare_annotation.py	exonic_part	1576409	1576474	.	-	.	transcripts "NM_001291345+NM_001787+NM_033489+NM_033487+NM_033486+NM_033490"; exonic_part_number "011"; gene_id "chr1_CDK11A-+chr1_CDK11B-"
chr1	dexseq_prepare_annotation.py	exonic_part	1577023	1577181	.	-	.	transcripts "NM_001291345+NM_001787+NM_033489+NM_033487+NM_033486+NM_033490"; exonic_part_number "012"; gene_id "chr1_CDK11A-+chr1_CDK11B-"
chr1	dexseq_prepare_annotation.py	exonic_part	1577267	1577362	.	-	.	transcripts "NM_001291345+NM_001787+NM_033489+NM_033487+NM_033486+NM_033490"; exonic_part_number "013"; gene_id "chr1_CDK11A-+chr1_CDK11B-"
chr1	dexseq_prepare_annotation.py	exonic_part	1577708	1577746	.	-	.	transcripts "NM_001787"; exonic_part_number "014"; gene_id "chr1_CDK11A-+chr1_CDK11B-"
chr1	dexseq_prepare_annotation.py	exonic_part	1577747	1577869	.	-	.	transcripts "NM_001291345+NM_033486+NM_001787+NM_033490+NM_033489"; exonic_part_number "015"; gene_id "chr1_CDK11A-+chr1_CDK11B-"
chr1	dexseq_prepare_annotation.py	exonic_part	1634170	1634438	.	-	.	transcripts "NM_024011+NM_033529"; exonic_part_number "016"; gene_id "chr1_CDK11A-+chr1_CDK11B-"
chr1	dexseq_prepare_annotation.py	exonic_part	1634519	1634708	.	-	.	transcripts "NM_024011+NM_033529"; exonic_part_number "017"; gene_id "chr1_CDK11A-+chr1_CDK11B-"
chr1	dexseq_prepare_annotation.py	exonic_part	1634915	1635063	.	-	.	transcripts "NM_024011+NM_033529"; exonic_part_number "018"; gene_id "chr1_CDK11A-+chr1_CDK11B-"
chr1	dexseq_prepare_annotation.py	exonic_part	1635263	1635379	.	-	.	transcripts "NM_024011+NM_033529"; exonic_part_number "019"; gene_id "chr1_CDK11A-+chr1_CDK11B-"
chr1	dexseq_prepare_annotation.py	exonic_part	1635478	1635585	.	-	.	transcripts "NM_024011+NM_033529"; exonic_part_number "020"; gene_id "chr1_CDK11A-+chr1_CDK11B-"
chr1	dexseq_prepare_annotation.py	exonic_part	1635662	1635783	.	-	.	transcripts "NM_024011+NM_033529"; exonic_part_number "021"; gene_id "chr1_CDK11A-+chr1_CDK11B-"
chr1	dexseq_prepare_annotation.py	exonic_part	1635989	1636094	.	-	.	transcripts "NM_024011+NM_033529"; exonic_part_number "022"; gene_id "chr1_CDK11A-+chr1_CDK11B-"
chr1	dexseq_prepare_annotation.py	exonic_part	1636343	1636464	.	-	.	transcripts "NM_024011+NM_033529"; exonic_part_number "023"; gene_id "chr1_CDK11A-+chr1_CDK11B-"
chr1	dexseq_prepare_annotation.py	exonic_part	1637081	1637171	.	-	.	transcripts "NM_024011+NM_033529"; exonic_part_number "024"; gene_id "chr1_CDK11A-+chr1_CDK11B-"
chr1	dexseq_prepare_annotation.py	exonic_part	1638848	1639023	.	-	.	transcripts "NM_024011+NM_033529"; exonic_part_number "025"; gene_id "chr1_CDK11A-+chr1_CDK11B-"
chr1	dexseq_prepare_annotation.py	exonic_part	1639619	1639684	.	-	.	transcripts "NM_024011+NM_033529"; exonic_part_number "026"; gene_id "chr1_CDK11A-+chr1_CDK11B-"
chr1	dexseq_prepare_annotation.py	exonic_part	1640233	1640391	.	-	.	transcripts "NM_024011+NM_033529"; exonic_part_number "027"; gene_id "chr1_CDK11A-+chr1_CDK11B-"
chr1	dexseq_prepare_annotation.py	exonic_part	1640477	1640572	.	-	.	transcripts "NM_024011+NM_033529"; exonic_part_number "028"; gene_id "chr1_CDK11A-+chr1_CDK11B-"
chr1	dexseq_prepare_annotation.py	exonic_part	1640957	1641079	.	-	.	transcripts "NM_024011+NM_033529"; exonic_part_number "029"; gene_id "chr1_CDK11A-+chr1_CDK11B-"
chr1	dexseq_prepare_annotation.py	exonic_part	1643703	1643839	.	-	.	transcripts "NM_001291345+NM_001787+NM_024011+NM_033489+NM_033486+NM_033529"; exonic_part_number "030"; gene_id "chr1_CDK11A-+chr1_CDK11B-"
chr1	dexseq_prepare_annotation.py	exonic_part	1647785	1647917	.	-	.	transcripts "NM_001291345+NM_001787+NM_024011+NM_033489+NM_033487+NM_033486+NM_033490+NM_033529"; exonic_part_number "031"; gene_id "chr1_CDK11A-+chr1_CDK11B-"
chr1	dexseq_prepare_annotation.py	exonic_part	1650767	1650796	.	-	.	transcripts "NM_001787+NM_024011+NM_033489+NM_033487+NM_033486+NM_033490"; exonic_part_number "032"; gene_id "chr1_CDK11A-+chr1_CDK11B-"
chr1	dexseq_prepare_annotation.py	exonic_part	1650797	1650894	.	-	.	transcripts "NM_001291345+NM_001787+NM_024011+NM_033489+NM_033487+NM_033486+NM_033490+NM_033529"; exonic_part_number "033"; gene_id "chr1_CDK11A-+chr1_CDK11B-"
chr1	dexseq_prepare_annotation.py	exonic_part	1653035	1653150	.	-	.	transcripts "NM_001291345+NM_001787+NM_024011+NM_033489+NM_033487+NM_033486+NM_033490+NM_033529"; exonic_part_number "034"; gene_id "chr1_CDK11A-+chr1_CDK11B-"
chr1	dexseq_prepare_annotation.py	exonic_part	1654027	1654073	.	-	.	transcripts "NM_033489"; exonic_part_number "035"; gene_id "chr1_CDK11A-+chr1_CDK11B-"
chr1	dexseq_prepare_annotation.py	exonic_part	1654147	1654270	.	-	.	transcripts "NM_001291345+NM_001787+NM_024011+NM_033489+NM_033487+NM_033486+NM_033490+NM_033529"; exonic_part_number "036"; gene_id "chr1_CDK11A-+chr1_CDK11B-"
chr1	dexseq_prepare_annotation.py	exonic_part	1654271	1654271	.	-	.	transcripts "NM_001291345+NM_001787+NM_033489+NM_033487+NM_033486+NM_033490"; exonic_part_number "037"; gene_id "chr1_CDK11A-+chr1_CDK11B-"
chr1	dexseq_prepare_annotation.py	exonic_part	1655697	1655705	.	-	.	transcripts "NM_024011+NM_033529"; exonic_part_number "038"; gene_id "chr1_CDK11A-+chr1_CDK11B-"
chr1	dexseq_prepare_annotation.py	exonic_part	1655706	1655791	.	-	.	transcripts "NM_001291345+NM_001787+NM_024011+NM_033489+NM_033487+NM_033486+NM_033490+NM_033529"; exonic_part_number "039"; gene_id "chr1_CDK11A-+chr1_CDK11B-"
chr1	dexseq_prepare_annotation.py	exonic_part	1655792	1655859	.	-	.	transcripts "NM_001291345+NM_001787+NM_033489+NM_033487+NM_033486+NM_033490"; exonic_part_number "040"; gene_id "chr1_CDK11A-+chr1_CDK11B-"
chr1	dexseq_prepare_annotation.py	aggregate_gene	1592939	1624243	.	-	.	gene_id "chr1_SLC35E2B-"
chr1	dexseq_prepare_annotation.py	exonic_part	1592939	1597458	.	-	.	transcripts "NM_001290264+NM_001110781"; exonic_part_number "001"; gene_id "chr1_SLC35E2B-"
chr1	dexseq_prepare_annotation.py	exonic_part	1599766	1599911	.	-	.	transcripts "NM_001290264+NM_001110781"; exonic_part_number "002"; gene_id "chr1_SLC35E2B-"
chr1	dexseq_prepare_annotation.py	exonic_part	1601103	1601175	.	-	.	transcripts "NM_001290264+NM_001110781"; exonic_part_number "003"; gene_id "chr1_SLC35E2B-"
chr1	dexseq_prepare_annotation.py	exonic_part	1601537	1601590	.	-	.	transcripts "NM_001290264+NM_001110781"; exonic_part_number "004"; gene_id "chr1_SLC35E2B-"
chr1	dexseq_prepare_annotation.py	exonic_part	1602948	1603068	.	-	.	transcripts "NM_001290264+NM_001110781"; exonic_part_number "005"; gene_id "chr1_SLC35E2B-"
chr1	dexseq_prepare_annotation.py	exonic_part	1606902	1607029	.	-	.	transcripts "NM_001290264+NM_001110781"; exonic_part_number "006"; gene_id "chr1_SLC35E2B-"
chr1	dexseq_prepare_annotation.py	exonic_part	1607503	1607638	.	-	.	transcripts "NM_001290264+NM_001110781"; exonic_part_number "007"; gene_id "chr1_SLC35E2B-"
chr1	dexseq_prepare_annotation.py	exonic_part	1607817	1608285	.	-	.	transcripts "NM_001290264+NM_001110781"; exonic_part_number "008"; gene_id "chr1_SLC35E2B-"
chr1	dexseq_prepare_annotation.py	exonic_part	1622415	1622832	.	-	.	transcripts "NM_001290264"; exonic_part_number "009"; gene_id "chr1_SLC35E2B-"
chr1	dexseq_prepare_annotation.py	exonic_part	1623888	1624243	.	-	.	transcripts "NM_001290264+NM_001110781"; exonic_part_number "010"; gene_id "chr1_SLC35E2B-"
chr1	dexseq_prepare_annotation.py	aggregate_gene	1656277	1677438	.	-	.	gene_id "chr1_SLC35E2-"
chr1	dexseq_prepare_annotation.py	exonic_part	1656277	1656861	.	-	.	transcripts "NM_001199787"; exonic_part_number "001"; gene_id "chr1_SLC35E2-"
chr1	dexseq_prepare_annotation.py	exonic_part	1658824	1663962	.	-	.	transcripts "NM_182838"; exonic_part_number "002"; gene_id "chr1_SLC35E2-"
chr1	dexseq_prepare_annotation.py	exonic_part	1666129	1666274	.	-	.	transcripts "NM_182838+NM_001199787"; exonic_part_number "003"; gene_id "chr1_SLC35E2-"
chr1	dexseq_prepare_annotation.py	exonic_part	1669760	1669887	.	-	.	transcripts "NM_182838+NM_001199787"; exonic_part_number "004"; gene_id "chr1_SLC35E2-"
chr1	dexseq_prepare_annotation.py	exonic_part	1670361	1670496	.	-	.	transcripts "NM_182838+NM_001199787"; exonic_part_number "005"; gene_id "chr1_SLC35E2-"
chr1	dexseq_prepare_annotation.py	exonic_part	1670675	1671143	.	-	.	transcripts "NM_182838+NM_001199787"; exonic_part_number "006"; gene_id "chr1_SLC35E2-"
chr1	dexseq_prepare_annotation.py	exonic_part	1675690	1676107	.	-	.	transcripts "NM_001199787"; exonic_part_number "007"; gene_id "chr1_SLC35E2-"
chr1	dexseq_prepare_annotation.py	exonic_part	1677163	1677438	.	-	.	transcripts "NM_182838+NM_001199787"; exonic_part_number "008"; gene_id "chr1_SLC35E2-"
chr1	dexseq_prepare_annotation.py	aggregate_gene	1682671	1711508	.	-	.	gene_id "chr1_NADK-"
chr1	dexseq_prepare_annotation.py	exonic_part	1682671	1684499	.	-	.	transcripts "NM_001198993+NM_023018+NM_001198995+NM_001198994"; exonic_part_number "001"; gene_id "chr1_NADK-"
chr1	dexseq_prepare_annotation.py	exonic_part	1685006	1685088	.	-	.	transcripts "NM_001198993+NM_023018+NM_001198995+NM_001198994"; exonic_part_number "002"; gene_id "chr1_NADK-"
chr1	dexseq_prepare_annotation.py	exonic_part	1685490	1685647	.	-	.	transcripts "NM_001198993+NM_023018+NM_001198995+NM_001198994"; exonic_part_number "003"; gene_id "chr1_NADK-"
chr1	dexseq_prepare_annotation.py	exonic_part	1685723	1685822	.	-	.	transcripts "NM_001198993+NM_023018+NM_001198995+NM_001198994"; exonic_part_number "004"; gene_id "chr1_NADK-"
chr1	dexseq_prepare_annotation.py	exonic_part	1685983	1686137	.	-	.	transcripts "NM_001198993+NM_023018+NM_001198995+NM_001198994"; exonic_part_number "005"; gene_id "chr1_NADK-"
chr1	dexseq_prepare_annotation.py	exonic_part	1686813	1686915	.	-	.	transcripts "NM_001198993+NM_023018+NM_001198995+NM_001198994"; exonic_part_number "006"; gene_id "chr1_NADK-"
chr1	dexseq_prepare_annotation.py	exonic_part	1687697	1687782	.	-	.	transcripts "NM_001198993+NM_023018+NM_001198995+NM_001198994"; exonic_part_number "007"; gene_id "chr1_NADK-"
chr1	dexseq_prepare_annotation.py	exonic_part	1687942	1688047	.	-	.	transcripts "NM_001198993+NM_001198994+NM_001198995+NM_023018"; exonic_part_number "008"; gene_id "chr1_NADK-"
chr1	dexseq_prepare_annotation.py	exonic_part	1688048	1688096	.	-	.	transcripts "NM_001198994"; exonic_part_number "009"; gene_id "chr1_NADK-"
chr1	dexseq_prepare_annotation.py	exonic_part	1688546	1688619	.	-	.	transcripts "NM_001198994"; exonic_part_number "010"; gene_id "chr1_NADK-"
chr1	dexseq_prepare_annotation.py	exonic_part	1688620	1688749	.	-	.	transcripts "NM_001198993+NM_023018+NM_001198995+NM_001198994"; exonic_part_number "011"; gene_id "chr1_NADK-"
chr1	dexseq_prepare_annotation.py	exonic_part	1689804	1690081	.	-	.	transcripts "NM_001198995"; exonic_part_number "012"; gene_id "chr1_NADK-"
chr1	dexseq_prepare_annotation.py	exonic_part	1690540	1690682	.	-	.	transcripts "NM_001198994"; exonic_part_number "013"; gene_id "chr1_NADK-"
chr1	dexseq_prepare_annotation.py	exonic_part	1691173	1691341	.	-	.	transcripts "NM_001198994"; exonic_part_number "014"; gene_id "chr1_NADK-"
chr1	dexseq_prepare_annotation.py	exonic_part	1693391	1693474	.	-	.	transcripts "NM_001198993+NM_023018+NM_001198994"; exonic_part_number "015"; gene_id "chr1_NADK-"
chr1	dexseq_prepare_annotation.py	exonic_part	1696667	1696885	.	-	.	transcripts "NM_001198993+NM_023018+NM_001198994"; exonic_part_number "016"; gene_id "chr1_NADK-"
chr1	dexseq_prepare_annotation.py	exonic_part	1709728	1709909	.	-	.	transcripts "NM_023018"; exonic_part_number "017"; gene_id "chr1_NADK-"
chr1	dexseq_prepare_annotation.py	exonic_part	1710185	1710297	.	-	.	transcripts "NM_001198993"; exonic_part_number "018"; gene_id "chr1_NADK-"
chr1	dexseq_prepare_annotation.py	exonic_part	1711344	1711508	.	-	.	transcripts "NM_001198994"; exonic_part_number "019"; gene_id "chr1_NADK-"
chr1	dexseq_prepare_annotation.py	aggregate_gene	1716724	1822556	.	-	.	gene_id "chr1_GNB1-"
chr1	dexseq_prepare_annotation.py	exonic_part	1716724	1718492	.	-	.	transcripts "NM_001282539+NM_001282538+NM_002074"; exonic_part_number "001"; gene_id "chr1_GNB1-"
chr1	dexseq_prepare_annotation.py	exonic_part	1718761	1718876	.	-	.	transcripts "NM_001282539+NM_001282538+NM_002074"; exonic_part_number "002"; gene_id "chr1_GNB1-"
chr1	dexseq_prepare_annotation.py	exonic_part	1720492	1720708	.	-	.	transcripts "NM_001282539+NM_001282538+NM_002074"; exonic_part_number "003"; gene_id "chr1_GNB1-"
chr1	dexseq_prepare_annotation.py	exonic_part	1721834	1722035	.	-	.	transcripts "NM_001282539+NM_001282538+NM_002074"; exonic_part_number "004"; gene_id "chr1_GNB1-"
chr1	dexseq_prepare_annotation.py	exonic_part	1724684	1724750	.	-	.	transcripts "NM_001282539+NM_001282538+NM_002074"; exonic_part_number "005"; gene_id "chr1_GNB1-"
chr1	dexseq_prepare_annotation.py	exonic_part	1735858	1736020	.	-	.	transcripts "NM_001282539+NM_001282538+NM_002074"; exonic_part_number "006"; gene_id "chr1_GNB1-"
chr1	dexseq_prepare_annotation.py	exonic_part	1737914	1737977	.	-	.	transcripts "NM_001282539+NM_001282538+NM_002074"; exonic_part_number "007"; gene_id "chr1_GNB1-"
chr1	dexseq_prepare_annotation.py	exonic_part	1747195	1747301	.	-	.	transcripts "NM_001282539+NM_002074"; exonic_part_number "008"; gene_id "chr1_GNB1-"
chr1	dexseq_prepare_annotation.py	exonic_part	1749276	1749314	.	-	.	transcripts "NM_001282539+NM_002074"; exonic_part_number "009"; gene_id "chr1_GNB1-"
chr1	dexseq_prepare_annotation.py	exonic_part	1756836	1756938	.	-	.	transcripts "NM_001282539+NM_001282538+NM_002074"; exonic_part_number "010"; gene_id "chr1_GNB1-"
chr1	dexseq_prepare_annotation.py	exonic_part	1770629	1770677	.	-	.	transcripts "NM_001282538+NM_002074"; exonic_part_number "011"; gene_id "chr1_GNB1-"
chr1	dexseq_prepare_annotation.py	exonic_part	1822259	1822556	.	-	.	transcripts "NM_001282539+NM_001282538+NM_002074"; exonic_part_number "012"; gene_id "chr1_GNB1-"
chr1	dexseq_prepare_annotation.py	aggregate_gene	1846266	1848733	.	+	.	gene_id "chr1_CALML6+"
chr1	dexseq_prepare_annotation.py	exonic_part	1846266	1846746	.	+	.	transcripts "NM_138705"; exonic_part_number "001"; gene_id "chr1_CALML6+"
chr1	dexseq_prepare_annotation.py	exonic_part	1847124	1847174	.	+	.	transcripts "NM_138705"; exonic_part_number "002"; gene_id "chr1_CALML6+"
chr1	dexseq_prepare_annotation.py	exonic_part	1847880	1848054	.	+	.	transcripts "NM_138705"; exonic_part_number "003"; gene_id "chr1_CALML6+"
chr1	dexseq_prepare_annotation.py	exonic_part	1848191	1848335	.	+	.	transcripts "NM_138705"; exonic_part_number "004"; gene_id "chr1_CALML6+"
chr1	dexseq_prepare_annotation.py	exonic_part	1848413	1848513	.	+	.	transcripts "NM_138705"; exonic_part_number "005"; gene_id "chr1_CALML6+"
chr1	dexseq_prepare_annotation.py	exonic_part	1848586	1848733	.	+	.	transcripts "NM_138705"; exonic_part_number "006"; gene_id "chr1_CALML6+"
chr1	dexseq_prepare_annotation.py	aggregate_gene	1849029	1850740	.	-	.	gene_id "chr1_TMEM52-"
chr1	dexseq_prepare_annotation.py	exonic_part	1849029	1849601	.	-	.	transcripts "NM_178545"; exonic_part_number "001"; gene_id "chr1_TMEM52-"
chr1	dexseq_prepare_annotation.py	exonic_part	1849692	1849870	.	-	.	transcripts "NM_178545"; exonic_part_number "002"; gene_id "chr1_TMEM52-"
chr1	dexseq_prepare_annotation.py	exonic_part	1850332	1850373	.	-	.	transcripts "NM_178545"; exonic_part_number "003"; gene_id "chr1_TMEM52-"
chr1	dexseq_prepare_annotation.py	exonic_part	1850484	1850527	.	-	.	transcripts "NM_178545"; exonic_part_number "004"; gene_id "chr1_TMEM52-"
chr1	dexseq_prepare_annotation.py	exonic_part	1850621	1850740	.	-	.	transcripts "NM_178545"; exonic_part_number "005"; gene_id "chr1_TMEM52-"
chr1	dexseq_prepare_annotation.py	aggregate_gene	1853390	1935276	.	-	.	gene_id "chr1_CFAP74-"
chr1	dexseq_prepare_annotation.py	exonic_part	1853390	1853827	.	-	.	transcripts "NM_001304360"; exonic_part_number "001"; gene_id "chr1_CFAP74-"
chr1	dexseq_prepare_annotation.py	exonic_part	1854028	1854162	.	-	.	transcripts "NM_001304360"; exonic_part_number "002"; gene_id "chr1_CFAP74-"
chr1	dexseq_prepare_annotation.py	exonic_part	1854424	1854584	.	-	.	transcripts "NM_001304360"; exonic_part_number "003"; gene_id "chr1_CFAP74-"
chr1	dexseq_prepare_annotation.py	exonic_part	1854806	1854938	.	-	.	transcripts "NM_001304360"; exonic_part_number "004"; gene_id "chr1_CFAP74-"
chr1	dexseq_prepare_annotation.py	exonic_part	1855214	1855368	.	-	.	transcripts "NM_001304360"; exonic_part_number "005"; gene_id "chr1_CFAP74-"
chr1	dexseq_prepare_annotation.py	exonic_part	1855830	1855959	.	-	.	transcripts "NM_001304360"; exonic_part_number "006"; gene_id "chr1_CFAP74-"
chr1	dexseq_prepare_annotation.py	exonic_part	1857222	1857377	.	-	.	transcripts "NM_001304360"; exonic_part_number "007"; gene_id "chr1_CFAP74-"
chr1	dexseq_prepare_annotation.py	exonic_part	1857667	1857786	.	-	.	transcripts "NM_001304360"; exonic_part_number "008"; gene_id "chr1_CFAP74-"
chr1	dexseq_prepare_annotation.py	exonic_part	1857896	1857951	.	-	.	transcripts "NM_001304360"; exonic_part_number "009"; gene_id "chr1_CFAP74-"
chr1	dexseq_prepare_annotation.py	exonic_part	1858091	1858200	.	-	.	transcripts "NM_001304360"; exonic_part_number "010"; gene_id "chr1_CFAP74-"
chr1	dexseq_prepare_annotation.py	exonic_part	1858333	1858467	.	-	.	transcripts "NM_001304360"; exonic_part_number "011"; gene_id "chr1_CFAP74-"
chr1	dexseq_prepare_annotation.py	exonic_part	1859046	1859185	.	-	.	transcripts "NM_001304360"; exonic_part_number "012"; gene_id "chr1_CFAP74-"
chr1	dexseq_prepare_annotation.py	exonic_part	1860223	1860321	.	-	.	transcripts "NM_001304360"; exonic_part_number "013"; gene_id "chr1_CFAP74-"
chr1	dexseq_prepare_annotation.py	exonic_part	1861499	1861775	.	-	.	transcripts "NM_001304360"; exonic_part_number "014"; gene_id "chr1_CFAP74-"
chr1	dexseq_prepare_annotation.py	exonic_part	1870294	1870427	.	-	.	transcripts "NM_001304360"; exonic_part_number "015"; gene_id "chr1_CFAP74-"
chr1	dexseq_prepare_annotation.py	exonic_part	1871033	1871206	.	-	.	transcripts "NM_001304360"; exonic_part_number "016"; gene_id "chr1_CFAP74-"
chr1	dexseq_prepare_annotation.py	exonic_part	1871755	1871842	.	-	.	transcripts "NM_001304360"; exonic_part_number "017"; gene_id "chr1_CFAP74-"
chr1	dexseq_prepare_annotation.py	exonic_part	1873467	1873595	.	-	.	transcripts "NM_001304360"; exonic_part_number "018"; gene_id "chr1_CFAP74-"
chr1	dexseq_prepare_annotation.py	exonic_part	1875770	1875891	.	-	.	transcripts "NM_001304360"; exonic_part_number "019"; gene_id "chr1_CFAP74-"
chr1	dexseq_prepare_annotation.py	exonic_part	1877756	1877878	.	-	.	transcripts "NM_001304360"; exonic_part_number "020"; gene_id "chr1_CFAP74-"
chr1	dexseq_prepare_annotation.py	exonic_part	1878429	1878493	.	-	.	transcripts "NM_001304360"; exonic_part_number "021"; gene_id "chr1_CFAP74-"
chr1	dexseq_prepare_annotation.py	exonic_part	1887130	1887289	.	-	.	transcripts "NM_001304360"; exonic_part_number "022"; gene_id "chr1_CFAP74-"
chr1	dexseq_prepare_annotation.py	exonic_part	1888059	1888223	.	-	.	transcripts "NM_001304360"; exonic_part_number "023"; gene_id "chr1_CFAP74-"
chr1	dexseq_prepare_annotation.py	exonic_part	1890559	1890648	.	-	.	transcripts "NM_001304360"; exonic_part_number "024"; gene_id "chr1_CFAP74-"
chr1	dexseq_prepare_annotation.py	exonic_part	1891403	1891469	.	-	.	transcripts "NM_001304360"; exonic_part_number "025"; gene_id "chr1_CFAP74-"
chr1	dexseq_prepare_annotation.py	exonic_part	1895188	1895306	.	-	.	transcripts "NM_001304360"; exonic_part_number "026"; gene_id "chr1_CFAP74-"
chr1	dexseq_prepare_annotation.py	exonic_part	1896327	1896500	.	-	.	transcripts "NM_001304360"; exonic_part_number "027"; gene_id "chr1_CFAP74-"
chr1	dexseq_prepare_annotation.py	exonic_part	1897810	1897965	.	-	.	transcripts "NM_001304360"; exonic_part_number "028"; gene_id "chr1_CFAP74-"
chr1	dexseq_prepare_annotation.py	exonic_part	1900074	1900272	.	-	.	transcripts "NM_001304360"; exonic_part_number "029"; gene_id "chr1_CFAP74-"
chr1	dexseq_prepare_annotation.py	exonic_part	1902098	1902255	.	-	.	transcripts "NM_001304360"; exonic_part_number "030"; gene_id "chr1_CFAP74-"
chr1	dexseq_prepare_annotation.py	exonic_part	1903419	1903521	.	-	.	transcripts "NM_001304360"; exonic_part_number "031"; gene_id "chr1_CFAP74-"
chr1	dexseq_prepare_annotation.py	exonic_part	1904376	1904486	.	-	.	transcripts "NM_001304360"; exonic_part_number "032"; gene_id "chr1_CFAP74-"
chr1	dexseq_prepare_annotation.py	exonic_part	1905464	1905637	.	-	.	transcripts "NM_001304360"; exonic_part_number "033"; gene_id "chr1_CFAP74-"
chr1	dexseq_prepare_annotation.py	exonic_part	1916825	1916929	.	-	.	transcripts "NM_001304360"; exonic_part_number "034"; gene_id "chr1_CFAP74-"
chr1	dexseq_prepare_annotation.py	exonic_part	1918376	1918474	.	-	.	transcripts "NM_001304360"; exonic_part_number "035"; gene_id "chr1_CFAP74-"
chr1	dexseq_prepare_annotation.py	exonic_part	1919951	1920094	.	-	.	transcripts "NM_001304360"; exonic_part_number "036"; gene_id "chr1_CFAP74-"
chr1	dexseq_prepare_annotation.py	exonic_part	1920328	1920412	.	-	.	transcripts "NM_001304360"; exonic_part_number "037"; gene_id "chr1_CFAP74-"
chr1	dexseq_prepare_annotation.py	exonic_part	1922329	1922414	.	-	.	transcripts "NM_001304360"; exonic_part_number "038"; gene_id "chr1_CFAP74-"
chr1	dexseq_prepare_annotation.py	exonic_part	1935140	1935276	.	-	.	transcripts "NM_001304360"; exonic_part_number "039"; gene_id "chr1_CFAP74-"
chr1	dexseq_prepare_annotation.py	aggregate_gene	1950768	1962192	.	+	.	gene_id "chr1_GABRD+"
chr1	dexseq_prepare_annotation.py	exonic_part	1950768	1950930	.	+	.	transcripts "NM_000815"; exonic_part_number "001"; gene_id "chr1_GABRD+"
chr1	dexseq_prepare_annotation.py	exonic_part	1956381	1956493	.	+	.	transcripts "NM_000815"; exonic_part_number "002"; gene_id "chr1_GABRD+"
chr1	dexseq_prepare_annotation.py	exonic_part	1956773	1956840	.	+	.	transcripts "NM_000815"; exonic_part_number "003"; gene_id "chr1_GABRD+"
chr1	dexseq_prepare_annotation.py	exonic_part	1956957	1957177	.	+	.	transcripts "NM_000815"; exonic_part_number "004"; gene_id "chr1_GABRD+"
chr1	dexseq_prepare_annotation.py	exonic_part	1959016	1959098	.	+	.	transcripts "NM_000815"; exonic_part_number "005"; gene_id "chr1_GABRD+"
chr1	dexseq_prepare_annotation.py	exonic_part	1959594	1959731	.	+	.	transcripts "NM_000815"; exonic_part_number "006"; gene_id "chr1_GABRD+"
chr1	dexseq_prepare_annotation.py	exonic_part	1960550	1960705	.	+	.	transcripts "NM_000815"; exonic_part_number "007"; gene_id "chr1_GABRD+"
chr1	dexseq_prepare_annotation.py	exonic_part	1960990	1961201	.	+	.	transcripts "NM_000815"; exonic_part_number "008"; gene_id "chr1_GABRD+"
chr1	dexseq_prepare_annotation.py	exonic_part	1961422	1962192	.	+	.	transcripts "NM_000815"; exonic_part_number "009"; gene_id "chr1_GABRD+"
chr1	dexseq_prepare_annotation.py	aggregate_gene	1981909	2116834	.	+	.	gene_id "chr1_PRKCZ+"
chr1	dexseq_prepare_annotation.py	exonic_part	1981909	1982140	.	+	.	transcripts "NM_002744"; exonic_part_number "001"; gene_id "chr1_PRKCZ+"
chr1	dexseq_prepare_annotation.py	exonic_part	1986880	1987001	.	+	.	transcripts "NM_002744"; exonic_part_number "002"; gene_id "chr1_PRKCZ+"
chr1	dexseq_prepare_annotation.py	exonic_part	1987923	1988012	.	+	.	transcripts "NM_002744"; exonic_part_number "003"; gene_id "chr1_PRKCZ+"
chr1	dexseq_prepare_annotation.py	exonic_part	1990980	1991030	.	+	.	transcripts "NM_002744"; exonic_part_number "004"; gene_id "chr1_PRKCZ+"
chr1	dexseq_prepare_annotation.py	exonic_part	2005086	2005368	.	+	.	transcripts "NM_001033581"; exonic_part_number "005"; gene_id "chr1_PRKCZ+"
chr1	dexseq_prepare_annotation.py	exonic_part	2005425	2005714	.	+	.	transcripts "NM_001242874"; exonic_part_number "006"; gene_id "chr1_PRKCZ+"
chr1	dexseq_prepare_annotation.py	exonic_part	2036155	2036334	.	+	.	transcripts "NM_001033582"; exonic_part_number "007"; gene_id "chr1_PRKCZ+"
chr1	dexseq_prepare_annotation.py	exonic_part	2066701	2066786	.	+	.	transcripts "NM_002744+NM_001242874+NM_001033581+NM_001033582"; exonic_part_number "008"; gene_id "chr1_PRKCZ+"
chr1	dexseq_prepare_annotation.py	exonic_part	2075649	2075780	.	+	.	transcripts "NM_002744+NM_001242874+NM_001033581+NM_001033582"; exonic_part_number "009"; gene_id "chr1_PRKCZ+"
chr1	dexseq_prepare_annotation.py	exonic_part	2077466	2077547	.	+	.	transcripts "NM_002744+NM_001242874+NM_001033581+NM_001033582"; exonic_part_number "010"; gene_id "chr1_PRKCZ+"
chr1	dexseq_prepare_annotation.py	exonic_part	2080311	2080363	.	+	.	transcripts "NM_002744+NM_001242874+NM_001033581+NM_001033582"; exonic_part_number "011"; gene_id "chr1_PRKCZ+"
chr1	dexseq_prepare_annotation.py	exonic_part	2082229	2082417	.	+	.	transcripts "NM_002744+NM_001242874+NM_001033581+NM_001033582"; exonic_part_number "012"; gene_id "chr1_PRKCZ+"
chr1	dexseq_prepare_annotation.py	exonic_part	2087434	2087531	.	+	.	transcripts "NM_002744+NM_001242874+NM_001033581+NM_001033582"; exonic_part_number "013"; gene_id "chr1_PRKCZ+"
chr1	dexseq_prepare_annotation.py	exonic_part	2100957	2101043	.	+	.	transcripts "NM_002744+NM_001242874+NM_001033581+NM_001033582"; exonic_part_number "014"; gene_id "chr1_PRKCZ+"
chr1	dexseq_prepare_annotation.py	exonic_part	2103494	2103629	.	+	.	transcripts "NM_002744+NM_001242874+NM_001033581+NM_001033582"; exonic_part_number "015"; gene_id "chr1_PRKCZ+"
chr1	dexseq_prepare_annotation.py	exonic_part	2103740	2103827	.	+	.	transcripts "NM_002744+NM_001242874+NM_001033581+NM_001033582"; exonic_part_number "016"; gene_id "chr1_PRKCZ+"
chr1	dexseq_prepare_annotation.py	exonic_part	2105336	2105455	.	+	.	transcripts "NM_002744+NM_001242874+NM_001033581+NM_001033582"; exonic_part_number "017"; gene_id "chr1_PRKCZ+"
chr1	dexseq_prepare_annotation.py	exonic_part	2106193	2106272	.	+	.	transcripts "NM_002744+NM_001242874+NM_001033581+NM_001033582"; exonic_part_number "018"; gene_id "chr1_PRKCZ+"
chr1	dexseq_prepare_annotation.py	exonic_part	2106663	2106752	.	+	.	transcripts "NM_002744+NM_001242874+NM_001033581+NM_001033582"; exonic_part_number "019"; gene_id "chr1_PRKCZ+"
chr1	dexseq_prepare_annotation.py	exonic_part	2116022	2116137	.	+	.	transcripts "NM_002744+NM_001242874+NM_001033581+NM_001033582"; exonic_part_number "020"; gene_id "chr1_PRKCZ+"
chr1	dexseq_prepare_annotation.py	exonic_part	2116361	2116834	.	+	.	transcripts "NM_002744+NM_001242874+NM_001033581+NM_001033582"; exonic_part_number "021"; gene_id "chr1_PRKCZ+"
chr1	dexseq_prepare_annotation.py	aggregate_gene	2115899	2144159	.	-	.	gene_id "chr1_FAAP20-"
chr1	dexseq_prepare_annotation.py	exonic_part	2115899	2116952	.	-	.	transcripts "NM_001282671+NM_001282672+NM_001282673+NM_001146310+NM_001256945"; exonic_part_number "001"; gene_id "chr1_FAAP20-"
chr1	dexseq_prepare_annotation.py	exonic_part	2117443	2117688	.	-	.	transcripts "NM_001282671+NM_001282672"; exonic_part_number "002"; gene_id "chr1_FAAP20-"
chr1	dexseq_prepare_annotation.py	exonic_part	2118277	2118645	.	-	.	transcripts "NM_001282671+NM_001282672"; exonic_part_number "003"; gene_id "chr1_FAAP20-"
chr1	dexseq_prepare_annotation.py	exonic_part	2120988	2121151	.	-	.	transcripts "NM_001282670+NM_001256947+NR_046427+NM_182533"; exonic_part_number "004"; gene_id "chr1_FAAP20-"
chr1	dexseq_prepare_annotation.py	exonic_part	2121152	2121220	.	-	.	transcripts "NM_001256947+NM_001282670+NM_001282671+NM_001282672+NM_182533+NR_046427"; exonic_part_number "005"; gene_id "chr1_FAAP20-"
chr1	dexseq_prepare_annotation.py	exonic_part	2123334	2124085	.	-	.	transcripts "NM_001256946"; exonic_part_number "006"; gene_id "chr1_FAAP20-"
chr1	dexseq_prepare_annotation.py	exonic_part	2124086	2124283	.	-	.	transcripts "NR_046427+NM_001256946"; exonic_part_number "007"; gene_id "chr1_FAAP20-"
chr1	dexseq_prepare_annotation.py	exonic_part	2124284	2124414	.	-	.	transcripts "NM_001282671+NM_001256946+NR_046427"; exonic_part_number "008"; gene_id "chr1_FAAP20-"
chr1	dexseq_prepare_annotation.py	exonic_part	2125078	2125349	.	-	.	transcripts "NM_001146310+NM_001256947+NM_001256946+NM_001256945+NM_001282670+NM_001282671+NM_001282672+NM_001282673+NM_182533+NR_046427"; exonic_part_number "009"; gene_id "chr1_FAAP20-"
chr1	dexseq_prepare_annotation.py	exonic_part	2125437	2125572	.	-	.	transcripts "NM_001256946+NM_001282670+NM_001282671+NM_001282672+NM_001282673+NM_182533"; exonic_part_number "010"; gene_id "chr1_FAAP20-"
chr1	dexseq_prepare_annotation.py	exonic_part	2126127	2126214	.	-	.	transcripts "NM_001256947+NM_001256946+NM_001256945+NM_001282671+NM_001282672+NM_001282673+NM_182533+NR_046427"; exonic_part_number "011"; gene_id "chr1_FAAP20-"
chr1	dexseq_prepare_annotation.py	exonic_part	2129446	2129581	.	-	.	transcripts "NM_001282670+NM_001146310"; exonic_part_number "012"; gene_id "chr1_FAAP20-"
chr1	dexseq_prepare_annotation.py	exonic_part	2130193	2132488	.	-	.	transcripts "NM_001282670"; exonic_part_number "013"; gene_id "chr1_FAAP20-"
chr1	dexseq_prepare_annotation.py	exonic_part	2132489	2132664	.	-	.	transcripts "NM_001282670+NM_001146310"; exonic_part_number "014"; gene_id "chr1_FAAP20-"
chr1	dexseq_prepare_annotation.py	exonic_part	2134875	2135002	.	-	.	transcripts "NM_001146310"; exonic_part_number "015"; gene_id "chr1_FAAP20-"
chr1	dexseq_prepare_annotation.py	exonic_part	2135003	2135069	.	-	.	transcripts "NM_001282670+NM_001146310"; exonic_part_number "016"; gene_id "chr1_FAAP20-"
chr1	dexseq_prepare_annotation.py	exonic_part	2137744	2137863	.	-	.	transcripts "NM_001146310"; exonic_part_number "017"; gene_id "chr1_FAAP20-"
chr1	dexseq_prepare_annotation.py	exonic_part	2137954	2138106	.	-	.	transcripts "NM_001146310"; exonic_part_number "018"; gene_id "chr1_FAAP20-"
chr1	dexseq_prepare_annotation.py	exonic_part	2138995	2139172	.	-	.	transcripts "NM_001146310"; exonic_part_number "019"; gene_id "chr1_FAAP20-"
chr1	dexseq_prepare_annotation.py	exonic_part	2143811	2143897	.	-	.	transcripts "NM_001282670"; exonic_part_number "020"; gene_id "chr1_FAAP20-"
chr1	dexseq_prepare_annotation.py	exonic_part	2143988	2144159	.	-	.	transcripts "NM_001282670"; exonic_part_number "021"; gene_id "chr1_FAAP20-"
chr1	dexseq_prepare_annotation.py	aggregate_gene	2160134	2241652	.	+	.	gene_id "chr1_SKI+"
chr1	dexseq_prepare_annotation.py	exonic_part	2160134	2161174	.	+	.	transcripts "NM_003036"; exonic_part_number "001"; gene_id "chr1_SKI+"
chr1	dexseq_prepare_annotation.py	exonic_part	2234417	2234542	.	+	.	transcripts "NM_003036"; exonic_part_number "002"; gene_id "chr1_SKI+"
chr1	dexseq_prepare_annotation.py	exonic_part	2234724	2234839	.	+	.	transcripts "NM_003036"; exonic_part_number "003"; gene_id "chr1_SKI+"
chr1	dexseq_prepare_annotation.py	exonic_part	2235279	2235541	.	+	.	transcripts "NM_003036"; exonic_part_number "004"; gene_id "chr1_SKI+"
chr1	dexseq_prepare_annotation.py	exonic_part	2235732	2236024	.	+	.	transcripts "NM_003036"; exonic_part_number "005"; gene_id "chr1_SKI+"
chr1	dexseq_prepare_annotation.py	exonic_part	2237459	2237689	.	+	.	transcripts "NM_003036"; exonic_part_number "006"; gene_id "chr1_SKI+"
chr1	dexseq_prepare_annotation.py	exonic_part	2238016	2241652	.	+	.	transcripts "NM_003036"; exonic_part_number "007"; gene_id "chr1_SKI+"
chr1	dexseq_prepare_annotation.py	aggregate_gene	2252692	2323190	.	-	.	gene_id "chr1_MORN1-"
chr1	dexseq_prepare_annotation.py	exonic_part	2252692	2253018	.	-	.	transcripts "NM_024848"; exonic_part_number "001"; gene_id "chr1_MORN1-"
chr1	dexseq_prepare_annotation.py	exonic_part	2255536	2255582	.	-	.	transcripts "NM_024848"; exonic_part_number "002"; gene_id "chr1_MORN1-"
chr1	dexseq_prepare_annotation.py	exonic_part	2267908	2267987	.	-	.	transcripts "NM_024848"; exonic_part_number "003"; gene_id "chr1_MORN1-"
chr1	dexseq_prepare_annotation.py	exonic_part	2268156	2268289	.	-	.	transcripts "NM_024848"; exonic_part_number "004"; gene_id "chr1_MORN1-"
chr1	dexseq_prepare_annotation.py	exonic_part	2286614	2286903	.	-	.	transcripts "NM_001301060"; exonic_part_number "005"; gene_id "chr1_MORN1-"
chr1	dexseq_prepare_annotation.py	exonic_part	2288871	2289037	.	-	.	transcripts "NM_024848+NM_001301060"; exonic_part_number "006"; gene_id "chr1_MORN1-"
chr1	dexseq_prepare_annotation.py	exonic_part	2290031	2290154	.	-	.	transcripts "NM_024848+NM_001301060"; exonic_part_number "007"; gene_id "chr1_MORN1-"
chr1	dexseq_prepare_annotation.py	exonic_part	2303920	2304030	.	-	.	transcripts "NM_024848+NM_001301060"; exonic_part_number "008"; gene_id "chr1_MORN1-"
chr1	dexseq_prepare_annotation.py	exonic_part	2305900	2305996	.	-	.	transcripts "NM_024848+NM_001301060"; exonic_part_number "009"; gene_id "chr1_MORN1-"
chr1	dexseq_prepare_annotation.py	exonic_part	2306293	2310419	.	-	.	transcripts "NR_125361"; exonic_part_number "010"; gene_id "chr1_MORN1-"
chr1	dexseq_prepare_annotation.py	exonic_part	2310548	2310666	.	-	.	transcripts "NR_125361"; exonic_part_number "011"; gene_id "chr1_MORN1-"
chr1	dexseq_prepare_annotation.py	exonic_part	2316417	2316504	.	-	.	transcripts "NM_024848+NR_125361+NM_001301060"; exonic_part_number "012"; gene_id "chr1_MORN1-"
chr1	dexseq_prepare_annotation.py	exonic_part	2317246	2317336	.	-	.	transcripts "NM_024848+NR_125361+NM_001301060"; exonic_part_number "013"; gene_id "chr1_MORN1-"
chr1	dexseq_prepare_annotation.py	exonic_part	2318858	2318968	.	-	.	transcripts "NM_024848+NR_125361+NM_001301060"; exonic_part_number "014"; gene_id "chr1_MORN1-"
chr1	dexseq_prepare_annotation.py	exonic_part	2319678	2319776	.	-	.	transcripts "NM_024848+NR_125361+NM_001301060"; exonic_part_number "015"; gene_id "chr1_MORN1-"
chr1	dexseq_prepare_annotation.py	exonic_part	2321364	2321435	.	-	.	transcripts "NM_024848+NM_001301060"; exonic_part_number "016"; gene_id "chr1_MORN1-"
chr1	dexseq_prepare_annotation.py	exonic_part	2322897	2323190	.	-	.	transcripts "NM_024848+NR_125361+NM_001301060"; exonic_part_number "017"; gene_id "chr1_MORN1-"
chr1	dexseq_prepare_annotation.py	aggregate_gene	2281853	2284100	.	-	.	gene_id "chr1_LOC100129534-"
chr1	dexseq_prepare_annotation.py	exonic_part	2281853	2284100	.	-	.	transcripts "NR_024489"; exonic_part_number "001"; gene_id "chr1_LOC100129534-"
chr1	dexseq_prepare_annotation.py	aggregate_gene	2323214	2336885	.	+	.	gene_id "chr1_RER1+"
chr1	dexseq_prepare_annotation.py	exonic_part	2323214	2323397	.	+	.	transcripts "NM_007033"; exonic_part_number "001"; gene_id "chr1_RER1+"
chr1	dexseq_prepare_annotation.py	exonic_part	2327223	2327310	.	+	.	transcripts "NM_007033"; exonic_part_number "002"; gene_id "chr1_RER1+"
chr1	dexseq_prepare_annotation.py	exonic_part	2328555	2328659	.	+	.	transcripts "NM_007033"; exonic_part_number "003"; gene_id "chr1_RER1+"
chr1	dexseq_prepare_annotation.py	exonic_part	2330854	2330953	.	+	.	transcripts "NM_007033"; exonic_part_number "004"; gene_id "chr1_RER1+"
chr1	dexseq_prepare_annotation.py	exonic_part	2332296	2332374	.	+	.	transcripts "NM_007033"; exonic_part_number "005"; gene_id "chr1_RER1+"
chr1	dexseq_prepare_annotation.py	exonic_part	2333646	2333781	.	+	.	transcripts "NM_007033"; exonic_part_number "006"; gene_id "chr1_RER1+"
chr1	dexseq_prepare_annotation.py	exonic_part	2334474	2336885	.	+	.	transcripts "NM_007033"; exonic_part_number "007"; gene_id "chr1_RER1+"
chr1	dexseq_prepare_annotation.py	aggregate_gene	2336241	2344010	.	-	.	gene_id "chr1_PEX10-"
chr1	dexseq_prepare_annotation.py	exonic_part	2336241	2337273	.	-	.	transcripts "NM_002617+NM_153818"; exonic_part_number "001"; gene_id "chr1_PEX10-"
chr1	dexseq_prepare_annotation.py	exonic_part	2337923	2338058	.	-	.	transcripts "NM_002617+NM_153818"; exonic_part_number "002"; gene_id "chr1_PEX10-"
chr1	dexseq_prepare_annotation.py	exonic_part	2338159	2338334	.	-	.	transcripts "NM_002617+NM_153818"; exonic_part_number "003"; gene_id "chr1_PEX10-"
chr1	dexseq_prepare_annotation.py	exonic_part	2338335	2338394	.	-	.	transcripts "NM_153818"; exonic_part_number "004"; gene_id "chr1_PEX10-"
chr1	dexseq_prepare_annotation.py	exonic_part	2339891	2340297	.	-	.	transcripts "NM_002617+NM_153818"; exonic_part_number "005"; gene_id "chr1_PEX10-"
chr1	dexseq_prepare_annotation.py	exonic_part	2341810	2341890	.	-	.	transcripts "NM_002617+NM_153818"; exonic_part_number "006"; gene_id "chr1_PEX10-"
chr1	dexseq_prepare_annotation.py	exonic_part	2343830	2344010	.	-	.	transcripts "NM_002617+NM_153818"; exonic_part_number "007"; gene_id "chr1_PEX10-"
chr1	dexseq_prepare_annotation.py	aggregate_gene	2398898	2436969	.	+	.	gene_id "chr1_PLCH2+"
chr1	dexseq_prepare_annotation.py	exonic_part	2398898	2399101	.	+	.	transcripts "NM_001303012"; exonic_part_number "001"; gene_id "chr1_PLCH2+"
chr1	dexseq_prepare_annotation.py	exonic_part	2407754	2408151	.	+	.	transcripts "NM_014638+NM_001303013"; exonic_part_number "002"; gene_id "chr1_PLCH2+"
chr1	dexseq_prepare_annotation.py	exonic_part	2408152	2409143	.	+	.	transcripts "NM_001303013"; exonic_part_number "003"; gene_id "chr1_PLCH2+"
chr1	dexseq_prepare_annotation.py	exonic_part	2409915	2410061	.	+	.	transcripts "NM_014638+NM_001303012+NM_001303013"; exonic_part_number "004"; gene_id "chr1_PLCH2+"
chr1	dexseq_prepare_annotation.py	exonic_part	2411173	2411416	.	+	.	transcripts "NM_014638+NM_001303012+NM_001303013"; exonic_part_number "005"; gene_id "chr1_PLCH2+"
chr1	dexseq_prepare_annotation.py	exonic_part	2411622	2411751	.	+	.	transcripts "NM_014638+NM_001303012+NM_001303013"; exonic_part_number "006"; gene_id "chr1_PLCH2+"
chr1	dexseq_prepare_annotation.py	exonic_part	2415887	2416057	.	+	.	transcripts "NM_014638+NM_001303012+NM_001303013"; exonic_part_number "007"; gene_id "chr1_PLCH2+"
chr1	dexseq_prepare_annotation.py	exonic_part	2418346	2418439	.	+	.	transcripts "NM_014638+NM_001303012+NM_001303013"; exonic_part_number "008"; gene_id "chr1_PLCH2+"
chr1	dexseq_prepare_annotation.py	exonic_part	2418612	2418815	.	+	.	transcripts "NM_014638+NM_001303012+NM_001303013"; exonic_part_number "009"; gene_id "chr1_PLCH2+"
chr1	dexseq_prepare_annotation.py	exonic_part	2419037	2419157	.	+	.	transcripts "NM_014638+NM_001303012+NM_001303013"; exonic_part_number "010"; gene_id "chr1_PLCH2+"
chr1	dexseq_prepare_annotation.py	exonic_part	2420646	2420817	.	+	.	transcripts "NM_014638+NM_001303012+NM_001303013"; exonic_part_number "011"; gene_id "chr1_PLCH2+"
chr1	dexseq_prepare_annotation.py	exonic_part	2421199	2421306	.	+	.	transcripts "NM_014638+NM_001303012+NM_001303013"; exonic_part_number "012"; gene_id "chr1_PLCH2+"
chr1	dexseq_prepare_annotation.py	exonic_part	2422631	2422774	.	+	.	transcripts "NM_014638+NM_001303012+NM_001303013"; exonic_part_number "013"; gene_id "chr1_PLCH2+"
chr1	dexseq_prepare_annotation.py	exonic_part	2426295	2426387	.	+	.	transcripts "NM_014638+NM_001303012+NM_001303013"; exonic_part_number "014"; gene_id "chr1_PLCH2+"
chr1	dexseq_prepare_annotation.py	exonic_part	2426927	2427009	.	+	.	transcripts "NM_014638+NM_001303012+NM_001303013"; exonic_part_number "015"; gene_id "chr1_PLCH2+"
chr1	dexseq_prepare_annotation.py	exonic_part	2428046	2428143	.	+	.	transcripts "NM_014638+NM_001303012+NM_001303013"; exonic_part_number "016"; gene_id "chr1_PLCH2+"
chr1	dexseq_prepare_annotation.py	exonic_part	2428267	2428449	.	+	.	transcripts "NM_014638+NM_001303012+NM_001303013"; exonic_part_number "017"; gene_id "chr1_PLCH2+"
chr1	dexseq_prepare_annotation.py	exonic_part	2428941	2429048	.	+	.	transcripts "NM_014638+NM_001303012+NM_001303013"; exonic_part_number "018"; gene_id "chr1_PLCH2+"
chr1	dexseq_prepare_annotation.py	exonic_part	2429962	2430086	.	+	.	transcripts "NM_014638+NM_001303012+NM_001303013"; exonic_part_number "019"; gene_id "chr1_PLCH2+"
chr1	dexseq_prepare_annotation.py	exonic_part	2430183	2430267	.	+	.	transcripts "NM_014638+NM_001303012+NM_001303013"; exonic_part_number "020"; gene_id "chr1_PLCH2+"
chr1	dexseq_prepare_annotation.py	exonic_part	2430523	2430669	.	+	.	transcripts "NM_014638+NM_001303012+NM_001303013"; exonic_part_number "021"; gene_id "chr1_PLCH2+"
chr1	dexseq_prepare_annotation.py	exonic_part	2431080	2431159	.	+	.	transcripts "NM_014638+NM_001303012+NM_001303013"; exonic_part_number "022"; gene_id "chr1_PLCH2+"
chr1	dexseq_prepare_annotation.py	exonic_part	2433551	2433848	.	+	.	transcripts "NM_014638+NM_001303012+NM_001303013"; exonic_part_number "023"; gene_id "chr1_PLCH2+"
chr1	dexseq_prepare_annotation.py	exonic_part	2433849	2434349	.	+	.	transcripts "NM_001303012"; exonic_part_number "024"; gene_id "chr1_PLCH2+"
chr1	dexseq_prepare_annotation.py	exonic_part	2435056	2435360	.	+	.	transcripts "NM_001303012"; exonic_part_number "025"; gene_id "chr1_PLCH2+"
chr1	dexseq_prepare_annotation.py	exonic_part	2435361	2435383	.	+	.	transcripts "NM_014638+NM_001303012"; exonic_part_number "026"; gene_id "chr1_PLCH2+"
chr1	dexseq_prepare_annotation.py	exonic_part	2435384	2436969	.	+	.	transcripts "NM_014638+NM_001303012+NM_001303013"; exonic_part_number "027"; gene_id "chr1_PLCH2+"
chr1	dexseq_prepare_annotation.py	aggregate_gene	2439970	2458067	.	-	.	gene_id "chr1_PANK4-"
chr1	dexseq_prepare_annotation.py	exonic_part	2439970	2440499	.	-	.	transcripts "NM_018216"; exonic_part_number "001"; gene_id "chr1_PANK4-"
chr1	dexseq_prepare_annotation.py	exonic_part	2441301	2441369	.	-	.	transcripts "NM_018216"; exonic_part_number "002"; gene_id "chr1_PANK4-"
chr1	dexseq_prepare_annotation.py	exonic_part	2441496	2441596	.	-	.	transcripts "NM_018216"; exonic_part_number "003"; gene_id "chr1_PANK4-"
chr1	dexseq_prepare_annotation.py	exonic_part	2442117	2442221	.	-	.	transcripts "NM_018216"; exonic_part_number "004"; gene_id "chr1_PANK4-"
chr1	dexseq_prepare_annotation.py	exonic_part	2442777	2442826	.	-	.	transcripts "NM_018216"; exonic_part_number "005"; gene_id "chr1_PANK4-"
chr1	dexseq_prepare_annotation.py	exonic_part	2443067	2443122	.	-	.	transcripts "NM_018216"; exonic_part_number "006"; gene_id "chr1_PANK4-"
chr1	dexseq_prepare_annotation.py	exonic_part	2444327	2444478	.	-	.	transcripts "NM_018216"; exonic_part_number "007"; gene_id "chr1_PANK4-"
chr1	dexseq_prepare_annotation.py	exonic_part	2445441	2445528	.	-	.	transcripts "NM_018216"; exonic_part_number "008"; gene_id "chr1_PANK4-"
chr1	dexseq_prepare_annotation.py	exonic_part	2445793	2445905	.	-	.	transcripts "NM_018216"; exonic_part_number "009"; gene_id "chr1_PANK4-"
chr1	dexseq_prepare_annotation.py	exonic_part	2447001	2447156	.	-	.	transcripts "NM_018216"; exonic_part_number "010"; gene_id "chr1_PANK4-"
chr1	dexseq_prepare_annotation.py	exonic_part	2449603	2449703	.	-	.	transcripts "NM_018216"; exonic_part_number "011"; gene_id "chr1_PANK4-"
chr1	dexseq_prepare_annotation.py	exonic_part	2449955	2450036	.	-	.	transcripts "NM_018216"; exonic_part_number "012"; gene_id "chr1_PANK4-"
chr1	dexseq_prepare_annotation.py	exonic_part	2450582	2450763	.	-	.	transcripts "NM_018216"; exonic_part_number "013"; gene_id "chr1_PANK4-"
chr1	dexseq_prepare_annotation.py	exonic_part	2451240	2451393	.	-	.	transcripts "NM_018216"; exonic_part_number "014"; gene_id "chr1_PANK4-"
chr1	dexseq_prepare_annotation.py	exonic_part	2451761	2451853	.	-	.	transcripts "NM_018216"; exonic_part_number "015"; gene_id "chr1_PANK4-"
chr1	dexseq_prepare_annotation.py	exonic_part	2452162	2452345	.	-	.	transcripts "NM_018216"; exonic_part_number "016"; gene_id "chr1_PANK4-"
chr1	dexseq_prepare_annotation.py	exonic_part	2452540	2452754	.	-	.	transcripts "NM_018216"; exonic_part_number "017"; gene_id "chr1_PANK4-"
chr1	dexseq_prepare_annotation.py	exonic_part	2453157	2453239	.	-	.	transcripts "NM_018216"; exonic_part_number "018"; gene_id "chr1_PANK4-"
chr1	dexseq_prepare_annotation.py	exonic_part	2457903	2458067	.	-	.	transcripts "NM_018216"; exonic_part_number "019"; gene_id "chr1_PANK4-"
chr1	dexseq_prepare_annotation.py	aggregate_gene	2460184	2461684	.	-	.	gene_id "chr1_HES5-"
chr1	dexseq_prepare_annotation.py	exonic_part	2460184	2461188	.	-	.	transcripts "NM_001010926"; exonic_part_number "001"; gene_id "chr1_HES5-"
chr1	dexseq_prepare_annotation.py	exonic_part	2461285	2461450	.	-	.	transcripts "NM_001010926"; exonic_part_number "002"; gene_id "chr1_HES5-"
chr1	dexseq_prepare_annotation.py	exonic_part	2461550	2461684	.	-	.	transcripts "NM_001010926"; exonic_part_number "003"; gene_id "chr1_HES5-"
chr1	dexseq_prepare_annotation.py	aggregate_gene	2481359	2488450	.	-	.	gene_id "chr1_LOC115110-"
chr1	dexseq_prepare_annotation.py	exonic_part	2481359	2481713	.	-	.	transcripts "NR_037844"; exonic_part_number "001"; gene_id "chr1_LOC115110-"
chr1	dexseq_prepare_annotation.py	exonic_part	2482012	2482170	.	-	.	transcripts "NR_037844"; exonic_part_number "002"; gene_id "chr1_LOC115110-"
chr1	dexseq_prepare_annotation.py	exonic_part	2482431	2484142	.	-	.	transcripts "NR_037844"; exonic_part_number "003"; gene_id "chr1_LOC115110-"
chr1	dexseq_prepare_annotation.py	exonic_part	2485065	2485253	.	-	.	transcripts "NR_037844"; exonic_part_number "004"; gene_id "chr1_LOC115110-"
chr1	dexseq_prepare_annotation.py	exonic_part	2485540	2485735	.	-	.	transcripts "NR_037844"; exonic_part_number "005"; gene_id "chr1_LOC115110-"
chr1	dexseq_prepare_annotation.py	exonic_part	2486163	2488135	.	-	.	transcripts "NR_037844"; exonic_part_number "006"; gene_id "chr1_LOC115110-"
chr1	dexseq_prepare_annotation.py	exonic_part	2488416	2488450	.	-	.	transcripts "NR_037844"; exonic_part_number "007"; gene_id "chr1_LOC115110-"
chr1	dexseq_prepare_annotation.py	aggregate_gene	2487804	2497061	.	+	.	gene_id "chr1_TNFRSF14+"
chr1	dexseq_prepare_annotation.py	exonic_part	2487804	2488172	.	+	.	transcripts "NM_003820+NM_001297605"; exonic_part_number "001"; gene_id "chr1_TNFRSF14+"
chr1	dexseq_prepare_annotation.py	exonic_part	2489165	2489273	.	+	.	transcripts "NM_003820+NM_001297605"; exonic_part_number "002"; gene_id "chr1_TNFRSF14+"
chr1	dexseq_prepare_annotation.py	exonic_part	2489782	2489907	.	+	.	transcripts "NM_003820+NM_001297605"; exonic_part_number "003"; gene_id "chr1_TNFRSF14+"
chr1	dexseq_prepare_annotation.py	exonic_part	2491262	2491417	.	+	.	transcripts "NM_003820+NM_001297605"; exonic_part_number "004"; gene_id "chr1_TNFRSF14+"
chr1	dexseq_prepare_annotation.py	exonic_part	2492063	2492153	.	+	.	transcripts "NM_003820+NM_001297605"; exonic_part_number "005"; gene_id "chr1_TNFRSF14+"
chr1	dexseq_prepare_annotation.py	exonic_part	2493112	2493254	.	+	.	transcripts "NM_003820"; exonic_part_number "006"; gene_id "chr1_TNFRSF14+"
chr1	dexseq_prepare_annotation.py	exonic_part	2494304	2494335	.	+	.	transcripts "NM_003820+NM_001297605"; exonic_part_number "007"; gene_id "chr1_TNFRSF14+"
chr1	dexseq_prepare_annotation.py	exonic_part	2494587	2497061	.	+	.	transcripts "NM_003820+NM_001297605"; exonic_part_number "008"; gene_id "chr1_TNFRSF14+"
chr1	dexseq_prepare_annotation.py	aggregate_gene	2497974	2515973	.	+	.	gene_id "chr1_LOC100996583+"
chr1	dexseq_prepare_annotation.py	exonic_part	2497974	2498044	.	+	.	transcripts "NR_121638"; exonic_part_number "001"; gene_id "chr1_LOC100996583+"
chr1	dexseq_prepare_annotation.py	exonic_part	2512999	2513089	.	+	.	transcripts "NR_121638"; exonic_part_number "002"; gene_id "chr1_LOC100996583+"
chr1	dexseq_prepare_annotation.py	exonic_part	2514809	2514934	.	+	.	transcripts "NR_121638"; exonic_part_number "003"; gene_id "chr1_LOC100996583+"
chr1	dexseq_prepare_annotation.py	exonic_part	2515564	2515973	.	+	.	transcripts "NR_121638"; exonic_part_number "004"; gene_id "chr1_LOC100996583+"
chr1	dexseq_prepare_annotation.py	aggregate_gene	2517899	2522908	.	+	.	gene_id "chr1_FAM213B+"
chr1	dexseq_prepare_annotation.py	exonic_part	2517899	2518030	.	+	.	transcripts "NR_036638+NR_036637"; exonic_part_number "001"; gene_id "chr1_FAM213B+"
chr1	dexseq_prepare_annotation.py	exonic_part	2518189	2518387	.	+	.	transcripts "NM_001195741+NM_001195740+NM_001195738+NM_152371+NM_001195736+NM_001195737"; exonic_part_number "002"; gene_id "chr1_FAM213B+"
chr1	dexseq_prepare_annotation.py	exonic_part	2518530	2518734	.	+	.	transcripts "NR_036637+NR_036638+NM_001195740+NM_001195741+NM_001195738+NM_152371+NM_001195736+NM_001195737"; exonic_part_number "003"; gene_id "chr1_FAM213B+"
chr1	dexseq_prepare_annotation.py	exonic_part	2519180	2519231	.	+	.	transcripts "NR_036637+NR_036638+NM_001195740+NM_001195741+NM_001195738+NM_152371+NM_001195736+NM_001195737"; exonic_part_number "004"; gene_id "chr1_FAM213B+"
chr1	dexseq_prepare_annotation.py	exonic_part	2519775	2519828	.	+	.	transcripts "NM_001195736"; exonic_part_number "005"; gene_id "chr1_FAM213B+"
chr1	dexseq_prepare_annotation.py	exonic_part	2519829	2519892	.	+	.	transcripts "NR_036637+NR_036638+NM_001195740+NM_001195741+NM_001195738+NM_152371+NM_001195736+NM_001195737"; exonic_part_number "006"; gene_id "chr1_FAM213B+"
chr1	dexseq_prepare_annotation.py	exonic_part	2519969	2519988	.	+	.	transcripts "NM_001195737"; exonic_part_number "007"; gene_id "chr1_FAM213B+"
chr1	dexseq_prepare_annotation.py	exonic_part	2519989	2520064	.	+	.	transcripts "NR_036637+NR_036638+NM_001195738+NM_152371+NM_001195736+NM_001195737"; exonic_part_number "008"; gene_id "chr1_FAM213B+"
chr1	dexseq_prepare_annotation.py	exonic_part	2520361	2520392	.	+	.	transcripts "NM_152371+NM_001195736+NR_036637"; exonic_part_number "009"; gene_id "chr1_FAM213B+"
chr1	dexseq_prepare_annotation.py	exonic_part	2520393	2520395	.	+	.	transcripts "NR_036637+NR_036638+NM_001195740+NM_001195738+NM_152371+NM_001195736+NM_001195737"; exonic_part_number "010"; gene_id "chr1_FAM213B+"
chr1	dexseq_prepare_annotation.py	exonic_part	2520396	2520479	.	+	.	transcripts "NR_036637+NR_036638+NM_001195740+NM_001195741+NM_001195738+NM_152371+NM_001195736+NM_001195737"; exonic_part_number "011"; gene_id "chr1_FAM213B+"
chr1	dexseq_prepare_annotation.py	exonic_part	2520849	2522908	.	+	.	transcripts "NR_036637+NR_036638+NM_001195740+NM_001195741+NM_001195738+NM_152371+NM_001195736+NM_001195737"; exonic_part_number "012"; gene_id "chr1_FAM213B+"
chr1	dexseq_prepare_annotation.py	aggregate_gene	2522081	2564481	.	-	.	gene_id "chr1_MMEL1-"
chr1	dexseq_prepare_annotation.py	exonic_part	2522081	2522528	.	-	.	transcripts "NM_033467"; exonic_part_number "001"; gene_id "chr1_MMEL1-"
chr1	dexseq_prepare_annotation.py	exonic_part	2522996	2523072	.	-	.	transcripts "NM_033467"; exonic_part_number "002"; gene_id "chr1_MMEL1-"
chr1	dexseq_prepare_annotation.py	exonic_part	2523371	2523466	.	-	.	transcripts "NM_033467"; exonic_part_number "003"; gene_id "chr1_MMEL1-"
chr1	dexseq_prepare_annotation.py	exonic_part	2524094	2524159	.	-	.	transcripts "NM_033467"; exonic_part_number "004"; gene_id "chr1_MMEL1-"
chr1	dexseq_prepare_annotation.py	exonic_part	2524272	2524405	.	-	.	transcripts "NM_033467"; exonic_part_number "005"; gene_id "chr1_MMEL1-"
chr1	dexseq_prepare_annotation.py	exonic_part	2525253	2525372	.	-	.	transcripts "NM_033467"; exonic_part_number "006"; gene_id "chr1_MMEL1-"
chr1	dexseq_prepare_annotation.py	exonic_part	2525824	2525882	.	-	.	transcripts "NM_033467"; exonic_part_number "007"; gene_id "chr1_MMEL1-"
chr1	dexseq_prepare_annotation.py	exonic_part	2526229	2526332	.	-	.	transcripts "NM_033467"; exonic_part_number "008"; gene_id "chr1_MMEL1-"
chr1	dexseq_prepare_annotation.py	exonic_part	2526715	2526798	.	-	.	transcripts "NM_033467"; exonic_part_number "009"; gene_id "chr1_MMEL1-"
chr1	dexseq_prepare_annotation.py	exonic_part	2527448	2527546	.	-	.	transcripts "NM_033467"; exonic_part_number "010"; gene_id "chr1_MMEL1-"
chr1	dexseq_prepare_annotation.py	exonic_part	2528000	2528128	.	-	.	transcripts "NM_033467"; exonic_part_number "011"; gene_id "chr1_MMEL1-"
chr1	dexseq_prepare_annotation.py	exonic_part	2529646	2529739	.	-	.	transcripts "NM_033467"; exonic_part_number "012"; gene_id "chr1_MMEL1-"
chr1	dexseq_prepare_annotation.py	exonic_part	2530093	2530229	.	-	.	transcripts "NM_033467"; exonic_part_number "013"; gene_id "chr1_MMEL1-"
chr1	dexseq_prepare_annotation.py	exonic_part	2535323	2535412	.	-	.	transcripts "NM_033467"; exonic_part_number "014"; gene_id "chr1_MMEL1-"
chr1	dexseq_prepare_annotation.py	exonic_part	2535586	2535720	.	-	.	transcripts "NM_033467"; exonic_part_number "015"; gene_id "chr1_MMEL1-"
chr1	dexseq_prepare_annotation.py	exonic_part	2536997	2537062	.	-	.	transcripts "NM_033467"; exonic_part_number "016"; gene_id "chr1_MMEL1-"
chr1	dexseq_prepare_annotation.py	exonic_part	2537687	2537805	.	-	.	transcripts "NM_033467"; exonic_part_number "017"; gene_id "chr1_MMEL1-"
chr1	dexseq_prepare_annotation.py	exonic_part	2538413	2538508	.	-	.	transcripts "NM_033467"; exonic_part_number "018"; gene_id "chr1_MMEL1-"
chr1	dexseq_prepare_annotation.py	exonic_part	2540778	2540858	.	-	.	transcripts "NM_033467"; exonic_part_number "019"; gene_id "chr1_MMEL1-"
chr1	dexseq_prepare_annotation.py	exonic_part	2541109	2541270	.	-	.	transcripts "NM_033467"; exonic_part_number "020"; gene_id "chr1_MMEL1-"
chr1	dexseq_prepare_annotation.py	exonic_part	2542720	2542779	.	-	.	transcripts "NM_033467"; exonic_part_number "021"; gene_id "chr1_MMEL1-"
chr1	dexseq_prepare_annotation.py	exonic_part	2543566	2543643	.	-	.	transcripts "NM_033467"; exonic_part_number "022"; gene_id "chr1_MMEL1-"
chr1	dexseq_prepare_annotation.py	exonic_part	2560770	2560960	.	-	.	transcripts "NM_033467"; exonic_part_number "023"; gene_id "chr1_MMEL1-"
chr1	dexseq_prepare_annotation.py	exonic_part	2564305	2564481	.	-	.	transcripts "NM_033467"; exonic_part_number "024"; gene_id "chr1_MMEL1-"
chr1	dexseq_prepare_annotation.py	aggregate_gene	2572807	2706230	.	-	.	gene_id "chr1_TTC34-"
chr1	dexseq_prepare_annotation.py	exonic_part	2572807	2573334	.	-	.	transcripts "NM_001242672"; exonic_part_number "001"; gene_id "chr1_TTC34-"
chr1	dexseq_prepare_annotation.py	exonic_part	2575703	2575917	.	-	.	transcripts "NM_001242672"; exonic_part_number "002"; gene_id "chr1_TTC34-"
chr1	dexseq_prepare_annotation.py	exonic_part	2576732	2577002	.	-	.	transcripts "NM_001242672"; exonic_part_number "003"; gene_id "chr1_TTC34-"
chr1	dexseq_prepare_annotation.py	exonic_part	2700154	2700320	.	-	.	transcripts "NM_001242672"; exonic_part_number "004"; gene_id "chr1_TTC34-"
chr1	dexseq_prepare_annotation.py	exonic_part	2702384	2702588	.	-	.	transcripts "NM_001242672"; exonic_part_number "005"; gene_id "chr1_TTC34-"
chr1	dexseq_prepare_annotation.py	exonic_part	2704046	2704271	.	-	.	transcripts "NM_001242672"; exonic_part_number "006"; gene_id "chr1_TTC34-"
chr1	dexseq_prepare_annotation.py	exonic_part	2706068	2706230	.	-	.	transcripts "NM_001242672"; exonic_part_number "007"; gene_id "chr1_TTC34-"
chr1	dexseq_prepare_annotation.py	aggregate_gene	2938046	2939467	.	+	.	gene_id "chr1_ACTRT2+"
chr1	dexseq_prepare_annotation.py	exonic_part	2938046	2939467	.	+	.	transcripts "NM_080431"; exonic_part_number "001"; gene_id "chr1_ACTRT2+"
chr1	dexseq_prepare_annotation.py	aggregate_gene	2976181	2984289	.	-	.	gene_id "chr1_LINC00982-"
chr1	dexseq_prepare_annotation.py	exonic_part	2976181	2976301	.	-	.	transcripts "NR_015440"; exonic_part_number "001"; gene_id "chr1_LINC00982-"
chr1	dexseq_prepare_annotation.py	exonic_part	2976794	2976847	.	-	.	transcripts "NR_015440"; exonic_part_number "002"; gene_id "chr1_LINC00982-"
chr1	dexseq_prepare_annotation.py	exonic_part	2977065	2977168	.	-	.	transcripts "NR_015440"; exonic_part_number "003"; gene_id "chr1_LINC00982-"
chr1	dexseq_prepare_annotation.py	exonic_part	2977671	2980619	.	-	.	transcripts "NR_015440"; exonic_part_number "004"; gene_id "chr1_LINC00982-"
chr1	dexseq_prepare_annotation.py	exonic_part	2980636	2980775	.	-	.	transcripts "NR_024371"; exonic_part_number "005"; gene_id "chr1_LINC00982-"
chr1	dexseq_prepare_annotation.py	exonic_part	2980776	2980866	.	-	.	transcripts "NR_024371+NR_015440"; exonic_part_number "006"; gene_id "chr1_LINC00982-"
chr1	dexseq_prepare_annotation.py	exonic_part	2983901	2984289	.	-	.	transcripts "NR_024371+NR_015440"; exonic_part_number "007"; gene_id "chr1_LINC00982-"
chr1	dexseq_prepare_annotation.py	aggregate_gene	2985742	3355185	.	+	.	gene_id "chr1_PRDM16+"
chr1	dexseq_prepare_annotation.py	exonic_part	2985742	2985860	.	+	.	transcripts "NM_199454+NM_022114"; exonic_part_number "001"; gene_id "chr1_PRDM16+"
chr1	dexseq_prepare_annotation.py	exonic_part	3102689	3103038	.	+	.	transcripts "NM_199454+NM_022114"; exonic_part_number "002"; gene_id "chr1_PRDM16+"
chr1	dexseq_prepare_annotation.py	exonic_part	3160651	3160701	.	+	.	transcripts "NM_199454+NM_022114"; exonic_part_number "003"; gene_id "chr1_PRDM16+"
chr1	dexseq_prepare_annotation.py	exonic_part	3301716	3301850	.	+	.	transcripts "NM_199454+NM_022114"; exonic_part_number "004"; gene_id "chr1_PRDM16+"
chr1	dexseq_prepare_annotation.py	exonic_part	3313055	3313157	.	+	.	transcripts "NM_199454+NM_022114"; exonic_part_number "005"; gene_id "chr1_PRDM16+"
chr1	dexseq_prepare_annotation.py	exonic_part	3319355	3319562	.	+	.	transcripts "NM_199454+NM_022114"; exonic_part_number "006"; gene_id "chr1_PRDM16+"
chr1	dexseq_prepare_annotation.py	exonic_part	3321303	3321450	.	+	.	transcripts "NM_199454+NM_022114"; exonic_part_number "007"; gene_id "chr1_PRDM16+"
chr1	dexseq_prepare_annotation.py	exonic_part	3322059	3322212	.	+	.	transcripts "NM_199454+NM_022114"; exonic_part_number "008"; gene_id "chr1_PRDM16+"
chr1	dexseq_prepare_annotation.py	exonic_part	3327948	3329364	.	+	.	transcripts "NM_199454+NM_022114"; exonic_part_number "009"; gene_id "chr1_PRDM16+"
chr1	dexseq_prepare_annotation.py	exonic_part	3331124	3331211	.	+	.	transcripts "NM_199454+NM_022114"; exonic_part_number "010"; gene_id "chr1_PRDM16+"
chr1	dexseq_prepare_annotation.py	exonic_part	3334392	3334561	.	+	.	transcripts "NM_199454+NM_022114"; exonic_part_number "011"; gene_id "chr1_PRDM16+"
chr1	dexseq_prepare_annotation.py	exonic_part	3335231	3335308	.	+	.	transcripts "NM_199454+NM_022114"; exonic_part_number "012"; gene_id "chr1_PRDM16+"
chr1	dexseq_prepare_annotation.py	exonic_part	3342145	3342314	.	+	.	transcripts "NM_199454+NM_022114"; exonic_part_number "013"; gene_id "chr1_PRDM16+"
chr1	dexseq_prepare_annotation.py	exonic_part	3342615	3342789	.	+	.	transcripts "NM_199454+NM_022114"; exonic_part_number "014"; gene_id "chr1_PRDM16+"
chr1	dexseq_prepare_annotation.py	exonic_part	3347436	3347672	.	+	.	transcripts "NM_199454+NM_022114"; exonic_part_number "015"; gene_id "chr1_PRDM16+"
chr1	dexseq_prepare_annotation.py	exonic_part	3348530	3348704	.	+	.	transcripts "NM_199454+NM_022114"; exonic_part_number "016"; gene_id "chr1_PRDM16+"
chr1	dexseq_prepare_annotation.py	exonic_part	3350241	3350297	.	+	.	transcripts "NM_022114"; exonic_part_number "017"; gene_id "chr1_PRDM16+"
chr1	dexseq_prepare_annotation.py	exonic_part	3350298	3355185	.	+	.	transcripts "NM_022114+NM_199454"; exonic_part_number "018"; gene_id "chr1_PRDM16+"
chr1	dexseq_prepare_annotation.py	aggregate_gene	3044539	3044599	.	+	.	gene_id "chr1_MIR4251+"
chr1	dexseq_prepare_annotation.py	exonic_part	3044539	3044599	.	+	.	transcripts "NR_036215"; exonic_part_number "001"; gene_id "chr1_MIR4251+"
chr1	dexseq_prepare_annotation.py	aggregate_gene	3371147	3397677	.	+	.	gene_id "chr1_ARHGEF16+"
chr1	dexseq_prepare_annotation.py	exonic_part	3371147	3371375	.	+	.	transcripts "NM_014448"; exonic_part_number "001"; gene_id "chr1_ARHGEF16+"
chr1	dexseq_prepare_annotation.py	exonic_part	3379630	3380236	.	+	.	transcripts "NM_014448"; exonic_part_number "002"; gene_id "chr1_ARHGEF16+"
chr1	dexseq_prepare_annotation.py	exonic_part	3382712	3382757	.	+	.	transcripts "NM_014448"; exonic_part_number "003"; gene_id "chr1_ARHGEF16+"
chr1	dexseq_prepare_annotation.py	exonic_part	3383732	3383901	.	+	.	transcripts "NM_014448"; exonic_part_number "004"; gene_id "chr1_ARHGEF16+"
chr1	dexseq_prepare_annotation.py	exonic_part	3385444	3385500	.	+	.	transcripts "NM_014448"; exonic_part_number "005"; gene_id "chr1_ARHGEF16+"
chr1	dexseq_prepare_annotation.py	exonic_part	3385997	3386157	.	+	.	transcripts "NM_014448"; exonic_part_number "006"; gene_id "chr1_ARHGEF16+"
chr1	dexseq_prepare_annotation.py	exonic_part	3389642	3389794	.	+	.	transcripts "NM_014448"; exonic_part_number "007"; gene_id "chr1_ARHGEF16+"
chr1	dexseq_prepare_annotation.py	exonic_part	3389957	3390086	.	+	.	transcripts "NM_014448"; exonic_part_number "008"; gene_id "chr1_ARHGEF16+"
chr1	dexseq_prepare_annotation.py	exonic_part	3391272	3391346	.	+	.	transcripts "NM_014448"; exonic_part_number "009"; gene_id "chr1_ARHGEF16+"
chr1	dexseq_prepare_annotation.py	exonic_part	3392534	3392626	.	+	.	transcripts "NM_014448"; exonic_part_number "010"; gene_id "chr1_ARHGEF16+"
chr1	dexseq_prepare_annotation.py	exonic_part	3394439	3394590	.	+	.	transcripts "NM_014448"; exonic_part_number "011"; gene_id "chr1_ARHGEF16+"
chr1	dexseq_prepare_annotation.py	exonic_part	3394988	3395176	.	+	.	transcripts "NM_014448"; exonic_part_number "012"; gene_id "chr1_ARHGEF16+"
chr1	dexseq_prepare_annotation.py	exonic_part	3396081	3396154	.	+	.	transcripts "NM_014448"; exonic_part_number "013"; gene_id "chr1_ARHGEF16+"
chr1	dexseq_prepare_annotation.py	exonic_part	3396376	3396477	.	+	.	transcripts "NM_014448"; exonic_part_number "014"; gene_id "chr1_ARHGEF16+"
chr1	dexseq_prepare_annotation.py	exonic_part	3397012	3397677	.	+	.	transcripts "NM_014448"; exonic_part_number "015"; gene_id "chr1_ARHGEF16+"
chr1	dexseq_prepare_annotation.py	aggregate_gene	3404506	3528059	.	-	.	gene_id "chr1_MEGF6-"
chr1	dexseq_prepare_annotation.py	exonic_part	3404506	3407153	.	-	.	transcripts "NM_001409"; exonic_part_number "001"; gene_id "chr1_MEGF6-"
chr1	dexseq_prepare_annotation.py	exonic_part	3407476	3407523	.	-	.	transcripts "NM_001409"; exonic_part_number "002"; gene_id "chr1_MEGF6-"
chr1	dexseq_prepare_annotation.py	exonic_part	3409203	3409331	.	-	.	transcripts "NM_001409"; exonic_part_number "003"; gene_id "chr1_MEGF6-"
chr1	dexseq_prepare_annotation.py	exonic_part	3410335	3410463	.	-	.	transcripts "NM_001409"; exonic_part_number "004"; gene_id "chr1_MEGF6-"
chr1	dexseq_prepare_annotation.py	exonic_part	3410560	3410688	.	-	.	transcripts "NM_001409"; exonic_part_number "005"; gene_id "chr1_MEGF6-"
chr1	dexseq_prepare_annotation.py	exonic_part	3410935	3411063	.	-	.	transcripts "NM_001409"; exonic_part_number "006"; gene_id "chr1_MEGF6-"
chr1	dexseq_prepare_annotation.py	exonic_part	3411177	3411305	.	-	.	transcripts "NM_001409"; exonic_part_number "007"; gene_id "chr1_MEGF6-"
chr1	dexseq_prepare_annotation.py	exonic_part	3412454	3412582	.	-	.	transcripts "NM_001409"; exonic_part_number "008"; gene_id "chr1_MEGF6-"
chr1	dexseq_prepare_annotation.py	exonic_part	3413219	3413347	.	-	.	transcripts "NM_001409"; exonic_part_number "009"; gene_id "chr1_MEGF6-"
chr1	dexseq_prepare_annotation.py	exonic_part	3413552	3413683	.	-	.	transcripts "NM_001409"; exonic_part_number "010"; gene_id "chr1_MEGF6-"
chr1	dexseq_prepare_annotation.py	exonic_part	3413797	3413925	.	-	.	transcripts "NM_001409"; exonic_part_number "011"; gene_id "chr1_MEGF6-"
chr1	dexseq_prepare_annotation.py	exonic_part	3414935	3415063	.	-	.	transcripts "NM_001409"; exonic_part_number "012"; gene_id "chr1_MEGF6-"
chr1	dexseq_prepare_annotation.py	exonic_part	3415262	3415390	.	-	.	transcripts "NM_001409"; exonic_part_number "013"; gene_id "chr1_MEGF6-"
chr1	dexseq_prepare_annotation.py	exonic_part	3415702	3415830	.	-	.	transcripts "NM_001409"; exonic_part_number "014"; gene_id "chr1_MEGF6-"
chr1	dexseq_prepare_annotation.py	exonic_part	3416152	3416280	.	-	.	transcripts "NM_001409"; exonic_part_number "015"; gene_id "chr1_MEGF6-"
chr1	dexseq_prepare_annotation.py	exonic_part	3416360	3416488	.	-	.	transcripts "NM_001409"; exonic_part_number "016"; gene_id "chr1_MEGF6-"
chr1	dexseq_prepare_annotation.py	exonic_part	3417197	3417328	.	-	.	transcripts "NM_001409"; exonic_part_number "017"; gene_id "chr1_MEGF6-"
chr1	dexseq_prepare_annotation.py	exonic_part	3417530	3417658	.	-	.	transcripts "NM_001409"; exonic_part_number "018"; gene_id "chr1_MEGF6-"
chr1	dexseq_prepare_annotation.py	exonic_part	3417741	3417872	.	-	.	transcripts "NM_001409"; exonic_part_number "019"; gene_id "chr1_MEGF6-"
chr1	dexseq_prepare_annotation.py	exonic_part	3418360	3418485	.	-	.	transcripts "NM_001409"; exonic_part_number "020"; gene_id "chr1_MEGF6-"
chr1	dexseq_prepare_annotation.py	exonic_part	3421772	3421906	.	-	.	transcripts "NM_001409"; exonic_part_number "021"; gene_id "chr1_MEGF6-"
chr1	dexseq_prepare_annotation.py	exonic_part	3421986	3422120	.	-	.	transcripts "NM_001409"; exonic_part_number "022"; gene_id "chr1_MEGF6-"
chr1	dexseq_prepare_annotation.py	exonic_part	3422672	3422800	.	-	.	transcripts "NM_001409"; exonic_part_number "023"; gene_id "chr1_MEGF6-"
chr1	dexseq_prepare_annotation.py	exonic_part	3424359	3424487	.	-	.	transcripts "NM_001409"; exonic_part_number "024"; gene_id "chr1_MEGF6-"
chr1	dexseq_prepare_annotation.py	exonic_part	3425122	3425253	.	-	.	transcripts "NM_001409"; exonic_part_number "025"; gene_id "chr1_MEGF6-"
chr1	dexseq_prepare_annotation.py	exonic_part	3425639	3425809	.	-	.	transcripts "NM_001409"; exonic_part_number "026"; gene_id "chr1_MEGF6-"
chr1	dexseq_prepare_annotation.py	exonic_part	3426434	3426556	.	-	.	transcripts "NM_001409"; exonic_part_number "027"; gene_id "chr1_MEGF6-"
chr1	dexseq_prepare_annotation.py	exonic_part	3427347	3427466	.	-	.	transcripts "NM_001409"; exonic_part_number "028"; gene_id "chr1_MEGF6-"
chr1	dexseq_prepare_annotation.py	exonic_part	3428114	3428251	.	-	.	transcripts "NM_001409"; exonic_part_number "029"; gene_id "chr1_MEGF6-"
chr1	dexseq_prepare_annotation.py	exonic_part	3428570	3428692	.	-	.	transcripts "NM_001409"; exonic_part_number "030"; gene_id "chr1_MEGF6-"
chr1	dexseq_prepare_annotation.py	exonic_part	3431114	3431236	.	-	.	transcripts "NM_001409"; exonic_part_number "031"; gene_id "chr1_MEGF6-"
chr1	dexseq_prepare_annotation.py	exonic_part	3431966	3432091	.	-	.	transcripts "NM_001409"; exonic_part_number "032"; gene_id "chr1_MEGF6-"
chr1	dexseq_prepare_annotation.py	exonic_part	3440688	3440810	.	-	.	transcripts "NM_001409"; exonic_part_number "033"; gene_id "chr1_MEGF6-"
chr1	dexseq_prepare_annotation.py	exonic_part	3496389	3496493	.	-	.	transcripts "NM_001409"; exonic_part_number "034"; gene_id "chr1_MEGF6-"
chr1	dexseq_prepare_annotation.py	exonic_part	3511902	3512011	.	-	.	transcripts "NM_001409"; exonic_part_number "035"; gene_id "chr1_MEGF6-"
chr1	dexseq_prepare_annotation.py	exonic_part	3519030	3519164	.	-	.	transcripts "NM_001409"; exonic_part_number "036"; gene_id "chr1_MEGF6-"
chr1	dexseq_prepare_annotation.py	exonic_part	3527702	3528059	.	-	.	transcripts "NM_001409"; exonic_part_number "037"; gene_id "chr1_MEGF6-"
chr1	dexseq_prepare_annotation.py	aggregate_gene	3477260	3477354	.	-	.	gene_id "chr1_MIR551A-"
chr1	dexseq_prepare_annotation.py	exonic_part	3477260	3477354	.	-	.	transcripts "NR_030277"; exonic_part_number "001"; gene_id "chr1_MIR551A-"
chr1	dexseq_prepare_annotation.py	aggregate_gene	3541556	3546694	.	+	.	gene_id "chr1_TPRG1L+"
chr1	dexseq_prepare_annotation.py	exonic_part	3541556	3541837	.	+	.	transcripts "NM_182752"; exonic_part_number "001"; gene_id "chr1_TPRG1L+"
chr1	dexseq_prepare_annotation.py	exonic_part	3541988	3542079	.	+	.	transcripts "NM_182752"; exonic_part_number "002"; gene_id "chr1_TPRG1L+"
chr1	dexseq_prepare_annotation.py	exonic_part	3542277	3542453	.	+	.	transcripts "NM_182752"; exonic_part_number "003"; gene_id "chr1_TPRG1L+"
chr1	dexseq_prepare_annotation.py	exonic_part	3544064	3544217	.	+	.	transcripts "NM_182752"; exonic_part_number "004"; gene_id "chr1_TPRG1L+"
chr1	dexseq_prepare_annotation.py	exonic_part	3544973	3546694	.	+	.	transcripts "NM_182752"; exonic_part_number "005"; gene_id "chr1_TPRG1L+"
chr1	dexseq_prepare_annotation.py	aggregate_gene	3547331	3566671	.	-	.	gene_id "chr1_WRAP73-"
chr1	dexseq_prepare_annotation.py	exonic_part	3547331	3547681	.	-	.	transcripts "NM_017818"; exonic_part_number "001"; gene_id "chr1_WRAP73-"
chr1	dexseq_prepare_annotation.py	exonic_part	3548030	3548221	.	-	.	transcripts "NM_017818"; exonic_part_number "002"; gene_id "chr1_WRAP73-"
chr1	dexseq_prepare_annotation.py	exonic_part	3548777	3548902	.	-	.	transcripts "NM_017818"; exonic_part_number "003"; gene_id "chr1_WRAP73-"
chr1	dexseq_prepare_annotation.py	exonic_part	3549962	3550067	.	-	.	transcripts "NM_017818"; exonic_part_number "004"; gene_id "chr1_WRAP73-"
chr1	dexseq_prepare_annotation.py	exonic_part	3551561	3551638	.	-	.	transcripts "NM_017818"; exonic_part_number "005"; gene_id "chr1_WRAP73-"
chr1	dexseq_prepare_annotation.py	exonic_part	3551724	3551858	.	-	.	transcripts "NM_017818"; exonic_part_number "006"; gene_id "chr1_WRAP73-"
chr1	dexseq_prepare_annotation.py	exonic_part	3552508	3552594	.	-	.	transcripts "NM_017818"; exonic_part_number "007"; gene_id "chr1_WRAP73-"
chr1	dexseq_prepare_annotation.py	exonic_part	3553559	3553662	.	-	.	transcripts "NM_017818"; exonic_part_number "008"; gene_id "chr1_WRAP73-"
chr1	dexseq_prepare_annotation.py	exonic_part	3555314	3555386	.	-	.	transcripts "NM_017818"; exonic_part_number "009"; gene_id "chr1_WRAP73-"
chr1	dexseq_prepare_annotation.py	exonic_part	3563230	3563346	.	-	.	transcripts "NM_017818"; exonic_part_number "010"; gene_id "chr1_WRAP73-"
chr1	dexseq_prepare_annotation.py	exonic_part	3563972	3564124	.	-	.	transcripts "NM_017818"; exonic_part_number "011"; gene_id "chr1_WRAP73-"
chr1	dexseq_prepare_annotation.py	exonic_part	3566495	3566671	.	-	.	transcripts "NM_017818"; exonic_part_number "012"; gene_id "chr1_WRAP73-"
chr1	dexseq_prepare_annotation.py	aggregate_gene	3569129	3652765	.	+	.	gene_id "chr1_TP73+"
chr1	dexseq_prepare_annotation.py	exonic_part	3569129	3569205	.	+	.	transcripts "NM_001204188+NM_001204184+NM_005427+NM_001204186+NM_001204187+NM_001204185"; exonic_part_number "001"; gene_id "chr1_TP73+"
chr1	dexseq_prepare_annotation.py	exonic_part	3598897	3598994	.	+	.	transcripts "NM_001204188+NM_001204184+NM_005427+NM_001204186+NM_001204187+NM_001204185"; exonic_part_number "002"; gene_id "chr1_TP73+"
chr1	dexseq_prepare_annotation.py	exonic_part	3599624	3599744	.	+	.	transcripts "NM_001204188+NM_001204184+NM_005427+NM_001204186+NM_001204187+NM_001204185"; exonic_part_number "003"; gene_id "chr1_TP73+"
chr1	dexseq_prepare_annotation.py	exonic_part	3607236	3607508	.	+	.	transcripts "NM_001126242+NM_001204189+NM_001126240+NM_001126241+NM_001204191+NM_001204190"; exonic_part_number "004"; gene_id "chr1_TP73+"
chr1	dexseq_prepare_annotation.py	exonic_part	3614610	3614715	.	+	.	transcripts "NM_001204192"; exonic_part_number "005"; gene_id "chr1_TP73+"
chr1	dexseq_prepare_annotation.py	exonic_part	3624113	3624355	.	+	.	transcripts "NM_001126242+NM_001204189+NM_001126240+NM_001126241+NM_001204184+NM_005427+NM_001204186+NM_001204187+NM_001204192+NM_001204191+NM_001204190+NM_001204185+NM_001204188"; exonic_part_number "006"; gene_id "chr1_TP73+"
chr1	dexseq_prepare_annotation.py	exonic_part	3638585	3638771	.	+	.	transcripts "NM_001126242+NM_001204189+NM_001126240+NM_001126241+NM_001204184+NM_005427+NM_001204186+NM_001204187+NM_001204192+NM_001204191+NM_001204190+NM_001204185+NM_001204188"; exonic_part_number "007"; gene_id "chr1_TP73+"
chr1	dexseq_prepare_annotation.py	exonic_part	3639918	3640033	.	+	.	transcripts "NM_001126242+NM_001204189+NM_001126240+NM_001126241+NM_001204184+NM_005427+NM_001204186+NM_001204187+NM_001204192+NM_001204191+NM_001204190+NM_001204185+NM_001204188"; exonic_part_number "008"; gene_id "chr1_TP73+"
chr1	dexseq_prepare_annotation.py	exonic_part	3643679	3643788	.	+	.	transcripts "NM_001126242+NM_001204189+NM_001126240+NM_001126241+NM_001204184+NM_005427+NM_001204186+NM_001204187+NM_001204192+NM_001204191+NM_001204190+NM_001204185+NM_001204188"; exonic_part_number "009"; gene_id "chr1_TP73+"
chr1	dexseq_prepare_annotation.py	exonic_part	3644192	3644334	.	+	.	transcripts "NM_001126242+NM_001204189+NM_001126240+NM_001126241+NM_001204184+NM_005427+NM_001204186+NM_001204187+NM_001204192+NM_001204191+NM_001204190+NM_001204185+NM_001204188"; exonic_part_number "010"; gene_id "chr1_TP73+"
chr1	dexseq_prepare_annotation.py	exonic_part	3644693	3644781	.	+	.	transcripts "NM_001126242+NM_001204189+NM_001126240+NM_001126241+NM_001204184+NM_005427+NM_001204186+NM_001204187+NM_001204192+NM_001204191+NM_001204190+NM_001204185+NM_001204188"; exonic_part_number "011"; gene_id "chr1_TP73+"
chr1	dexseq_prepare_annotation.py	exonic_part	3645891	3646012	.	+	.	transcripts "NM_001126242+NM_001204189+NM_001126240+NM_001126241+NM_001204184+NM_005427+NM_001204186+NM_001204187+NM_001204192+NM_001204191+NM_001204190+NM_001204185+NM_001204188"; exonic_part_number "012"; gene_id "chr1_TP73+"
chr1	dexseq_prepare_annotation.py	exonic_part	3646564	3646712	.	+	.	transcripts "NM_001204184+NM_005427+NM_001204192+NM_001126240+NM_001126241"; exonic_part_number "013"; gene_id "chr1_TP73+"
chr1	dexseq_prepare_annotation.py	exonic_part	3647491	3647629	.	+	.	transcripts "NM_001126242+NM_001126240+NM_001126241+NM_001204184+NM_005427+NM_001204187+NM_001204192+NM_001204190+NM_001204185"; exonic_part_number "014"; gene_id "chr1_TP73+"
chr1	dexseq_prepare_annotation.py	exonic_part	3648027	3648120	.	+	.	transcripts "NM_001204188+NM_001126240+NM_001204185+NM_001204192+NM_001204191+NM_005427+NM_001126242"; exonic_part_number "015"; gene_id "chr1_TP73+"
chr1	dexseq_prepare_annotation.py	exonic_part	3649311	3652765	.	+	.	transcripts "NM_001126242+NM_001204189+NM_001126240+NM_001126241+NM_001204184+NM_005427+NM_001204186+NM_001204187+NM_001204192+NM_001204191+NM_001204190+NM_001204185+NM_001204188"; exonic_part_number "016"; gene_id "chr1_TP73+"
chr1	dexseq_prepare_annotation.py	aggregate_gene	3652548	3663937	.	-	.	gene_id "chr1_TP73-AS1-"
chr1	dexseq_prepare_annotation.py	exonic_part	3652548	3654418	.	-	.	transcripts "NR_033709+NR_033708+NR_033710+NR_033711+NR_033712"; exonic_part_number "001"; gene_id "chr1_TP73-AS1-"
chr1	dexseq_prepare_annotation.py	exonic_part	3654419	3655077	.	-	.	transcripts "NR_033709+NR_033710+NR_033711"; exonic_part_number "002"; gene_id "chr1_TP73-AS1-"
chr1	dexseq_prepare_annotation.py	exonic_part	3655078	3655899	.	-	.	transcripts "NR_033710+NR_033711"; exonic_part_number "003"; gene_id "chr1_TP73-AS1-"
chr1	dexseq_prepare_annotation.py	exonic_part	3655900	3655935	.	-	.	transcripts "NR_033711"; exonic_part_number "004"; gene_id "chr1_TP73-AS1-"
chr1	dexseq_prepare_annotation.py	exonic_part	3655936	3655971	.	-	.	transcripts "NR_033710+NR_033711"; exonic_part_number "005"; gene_id "chr1_TP73-AS1-"
chr1	dexseq_prepare_annotation.py	exonic_part	3655972	3656399	.	-	.	transcripts "NR_033711"; exonic_part_number "006"; gene_id "chr1_TP73-AS1-"
chr1	dexseq_prepare_annotation.py	exonic_part	3656400	3656796	.	-	.	transcripts "NR_033710+NR_033711"; exonic_part_number "007"; gene_id "chr1_TP73-AS1-"
chr1	dexseq_prepare_annotation.py	exonic_part	3656797	3656951	.	-	.	transcripts "NR_033709+NR_033708+NR_033710+NR_033711+NR_033712"; exonic_part_number "008"; gene_id "chr1_TP73-AS1-"
chr1	dexseq_prepare_annotation.py	exonic_part	3659368	3659475	.	-	.	transcripts "NR_033709+NR_033708+NR_033710+NR_033711+NR_033712"; exonic_part_number "009"; gene_id "chr1_TP73-AS1-"
chr1	dexseq_prepare_annotation.py	exonic_part	3659476	3659521	.	-	.	transcripts "NR_033708"; exonic_part_number "010"; gene_id "chr1_TP73-AS1-"
chr1	dexseq_prepare_annotation.py	exonic_part	3659625	3659754	.	-	.	transcripts "NR_033709+NR_033708+NR_033710+NR_033711+NR_033712"; exonic_part_number "011"; gene_id "chr1_TP73-AS1-"
chr1	dexseq_prepare_annotation.py	exonic_part	3662171	3662745	.	-	.	transcripts "NR_033709+NR_033708+NR_033710+NR_033711+NR_033712"; exonic_part_number "012"; gene_id "chr1_TP73-AS1-"
chr1	dexseq_prepare_annotation.py	exonic_part	3662746	3662850	.	-	.	transcripts "NR_033709+NR_033708+NR_033710+NR_033711"; exonic_part_number "013"; gene_id "chr1_TP73-AS1-"
chr1	dexseq_prepare_annotation.py	exonic_part	3662851	3663335	.	-	.	transcripts "NR_033709+NR_033708+NR_033710+NR_033711+NR_033712"; exonic_part_number "014"; gene_id "chr1_TP73-AS1-"
chr1	dexseq_prepare_annotation.py	exonic_part	3663336	3663937	.	-	.	transcripts "NR_033709+NR_033708+NR_033710+NR_033711"; exonic_part_number "015"; gene_id "chr1_TP73-AS1-"
chr1	dexseq_prepare_annotation.py	aggregate_gene	3668965	3688209	.	+	.	gene_id "chr1_CCDC27+"
chr1	dexseq_prepare_annotation.py	exonic_part	3668965	3669363	.	+	.	transcripts "NM_152492"; exonic_part_number "001"; gene_id "chr1_CCDC27+"
chr1	dexseq_prepare_annotation.py	exonic_part	3670682	3670805	.	+	.	transcripts "NM_152492"; exonic_part_number "002"; gene_id "chr1_CCDC27+"
chr1	dexseq_prepare_annotation.py	exonic_part	3672021	3672131	.	+	.	transcripts "NM_152492"; exonic_part_number "003"; gene_id "chr1_CCDC27+"
chr1	dexseq_prepare_annotation.py	exonic_part	3673297	3673454	.	+	.	transcripts "NM_152492"; exonic_part_number "004"; gene_id "chr1_CCDC27+"
chr1	dexseq_prepare_annotation.py	exonic_part	3677845	3677994	.	+	.	transcripts "NM_152492"; exonic_part_number "005"; gene_id "chr1_CCDC27+"
chr1	dexseq_prepare_annotation.py	exonic_part	3679184	3679276	.	+	.	transcripts "NM_152492"; exonic_part_number "006"; gene_id "chr1_CCDC27+"
chr1	dexseq_prepare_annotation.py	exonic_part	3679672	3680038	.	+	.	transcripts "NM_152492"; exonic_part_number "007"; gene_id "chr1_CCDC27+"
chr1	dexseq_prepare_annotation.py	exonic_part	3680270	3680400	.	+	.	transcripts "NM_152492"; exonic_part_number "008"; gene_id "chr1_CCDC27+"
chr1	dexseq_prepare_annotation.py	exonic_part	3683099	3683176	.	+	.	transcripts "NM_152492"; exonic_part_number "009"; gene_id "chr1_CCDC27+"
chr1	dexseq_prepare_annotation.py	exonic_part	3683797	3684009	.	+	.	transcripts "NM_152492"; exonic_part_number "010"; gene_id "chr1_CCDC27+"
chr1	dexseq_prepare_annotation.py	exonic_part	3686347	3686451	.	+	.	transcripts "NM_152492"; exonic_part_number "011"; gene_id "chr1_CCDC27+"
chr1	dexseq_prepare_annotation.py	exonic_part	3687965	3688209	.	+	.	transcripts "NM_152492"; exonic_part_number "012"; gene_id "chr1_CCDC27+"
chr1	dexseq_prepare_annotation.py	aggregate_gene	3689325	3692546	.	+	.	gene_id "chr1_SMIM1+"
chr1	dexseq_prepare_annotation.py	exonic_part	3689325	3689350	.	+	.	transcripts "NM_001288583"; exonic_part_number "001"; gene_id "chr1_SMIM1+"
chr1	dexseq_prepare_annotation.py	exonic_part	3689351	3689352	.	+	.	transcripts "NM_001163724+NM_001288583"; exonic_part_number "002"; gene_id "chr1_SMIM1+"
chr1	dexseq_prepare_annotation.py	exonic_part	3689353	3689405	.	+	.	transcripts "NM_001163724"; exonic_part_number "003"; gene_id "chr1_SMIM1+"
chr1	dexseq_prepare_annotation.py	exonic_part	3689627	3689745	.	+	.	transcripts "NM_001163724+NM_001288583"; exonic_part_number "004"; gene_id "chr1_SMIM1+"
chr1	dexseq_prepare_annotation.py	exonic_part	3691863	3692047	.	+	.	transcripts "NM_001163724+NM_001288583"; exonic_part_number "005"; gene_id "chr1_SMIM1+"
chr1	dexseq_prepare_annotation.py	exonic_part	3692359	3692546	.	+	.	transcripts "NM_001163724+NM_001288583"; exonic_part_number "006"; gene_id "chr1_SMIM1+"
chr1	dexseq_prepare_annotation.py	aggregate_gene	3696784	3713068	.	-	.	gene_id "chr1_LRRC47-"
chr1	dexseq_prepare_annotation.py	exonic_part	3696784	3697900	.	-	.	transcripts "NM_020710"; exonic_part_number "001"; gene_id "chr1_LRRC47-"
chr1	dexseq_prepare_annotation.py	exonic_part	3698076	3698165	.	-	.	transcripts "NM_020710"; exonic_part_number "002"; gene_id "chr1_LRRC47-"
chr1	dexseq_prepare_annotation.py	exonic_part	3699225	3699327	.	-	.	transcripts "NM_020710"; exonic_part_number "003"; gene_id "chr1_LRRC47-"
chr1	dexseq_prepare_annotation.py	exonic_part	3700560	3700675	.	-	.	transcripts "NM_020710"; exonic_part_number "004"; gene_id "chr1_LRRC47-"
chr1	dexseq_prepare_annotation.py	exonic_part	3701651	3701767	.	-	.	transcripts "NM_020710"; exonic_part_number "005"; gene_id "chr1_LRRC47-"
chr1	dexseq_prepare_annotation.py	exonic_part	3703413	3703874	.	-	.	transcripts "NM_020710"; exonic_part_number "006"; gene_id "chr1_LRRC47-"
chr1	dexseq_prepare_annotation.py	exonic_part	3712426	3713068	.	-	.	transcripts "NM_020710"; exonic_part_number "007"; gene_id "chr1_LRRC47-"
chr1	dexseq_prepare_annotation.py	aggregate_gene	3728645	3773797	.	-	.	gene_id "chr1_CEP104-"
chr1	dexseq_prepare_annotation.py	exonic_part	3728645	3732081	.	-	.	transcripts "NM_014704"; exonic_part_number "001"; gene_id "chr1_CEP104-"
chr1	dexseq_prepare_annotation.py	exonic_part	3732844	3732934	.	-	.	transcripts "NM_014704"; exonic_part_number "002"; gene_id "chr1_CEP104-"
chr1	dexseq_prepare_annotation.py	exonic_part	3739738	3739805	.	-	.	transcripts "NM_014704"; exonic_part_number "003"; gene_id "chr1_CEP104-"
chr1	dexseq_prepare_annotation.py	exonic_part	3739988	3740126	.	-	.	transcripts "NM_014704"; exonic_part_number "004"; gene_id "chr1_CEP104-"
chr1	dexseq_prepare_annotation.py	exonic_part	3742322	3742430	.	-	.	transcripts "NM_014704"; exonic_part_number "005"; gene_id "chr1_CEP104-"
chr1	dexseq_prepare_annotation.py	exonic_part	3742934	3743000	.	-	.	transcripts "NM_014704"; exonic_part_number "006"; gene_id "chr1_CEP104-"
chr1	dexseq_prepare_annotation.py	exonic_part	3743272	3743308	.	-	.	transcripts "NM_014704"; exonic_part_number "007"; gene_id "chr1_CEP104-"
chr1	dexseq_prepare_annotation.py	exonic_part	3745830	3745937	.	-	.	transcripts "NM_014704"; exonic_part_number "008"; gene_id "chr1_CEP104-"
chr1	dexseq_prepare_annotation.py	exonic_part	3746355	3746561	.	-	.	transcripts "NM_014704"; exonic_part_number "009"; gene_id "chr1_CEP104-"
chr1	dexseq_prepare_annotation.py	exonic_part	3747610	3747786	.	-	.	transcripts "NM_014704"; exonic_part_number "010"; gene_id "chr1_CEP104-"
chr1	dexseq_prepare_annotation.py	exonic_part	3750426	3750599	.	-	.	transcripts "NM_014704"; exonic_part_number "011"; gene_id "chr1_CEP104-"
chr1	dexseq_prepare_annotation.py	exonic_part	3751489	3751656	.	-	.	transcripts "NM_014704"; exonic_part_number "012"; gene_id "chr1_CEP104-"
chr1	dexseq_prepare_annotation.py	exonic_part	3753059	3753256	.	-	.	transcripts "NM_014704"; exonic_part_number "013"; gene_id "chr1_CEP104-"
chr1	dexseq_prepare_annotation.py	exonic_part	3753856	3754083	.	-	.	transcripts "NM_014704"; exonic_part_number "014"; gene_id "chr1_CEP104-"
chr1	dexseq_prepare_annotation.py	exonic_part	3755528	3755683	.	-	.	transcripts "NM_014704"; exonic_part_number "015"; gene_id "chr1_CEP104-"
chr1	dexseq_prepare_annotation.py	exonic_part	3756172	3756340	.	-	.	transcripts "NM_014704"; exonic_part_number "016"; gene_id "chr1_CEP104-"
chr1	dexseq_prepare_annotation.py	exonic_part	3761471	3761547	.	-	.	transcripts "NM_014704"; exonic_part_number "017"; gene_id "chr1_CEP104-"
chr1	dexseq_prepare_annotation.py	exonic_part	3761853	3761915	.	-	.	transcripts "NM_014704"; exonic_part_number "018"; gene_id "chr1_CEP104-"
chr1	dexseq_prepare_annotation.py	exonic_part	3764039	3764177	.	-	.	transcripts "NM_014704"; exonic_part_number "019"; gene_id "chr1_CEP104-"
chr1	dexseq_prepare_annotation.py	exonic_part	3765172	3765345	.	-	.	transcripts "NM_014704"; exonic_part_number "020"; gene_id "chr1_CEP104-"
chr1	dexseq_prepare_annotation.py	exonic_part	3768859	3768985	.	-	.	transcripts "NM_014704"; exonic_part_number "021"; gene_id "chr1_CEP104-"
chr1	dexseq_prepare_annotation.py	exonic_part	3773453	3773797	.	-	.	transcripts "NM_014704"; exonic_part_number "022"; gene_id "chr1_CEP104-"
chr1	dexseq_prepare_annotation.py	aggregate_gene	3773831	3801993	.	+	.	gene_id "chr1_DFFB+"
chr1	dexseq_prepare_annotation.py	exonic_part	3773831	3774281	.	+	.	transcripts "NM_004402+NM_001282669+NR_104222"; exonic_part_number "001"; gene_id "chr1_DFFB+"
chr1	dexseq_prepare_annotation.py	exonic_part	3775282	3775408	.	+	.	transcripts "NM_004402+NM_001282669+NR_104222"; exonic_part_number "002"; gene_id "chr1_DFFB+"
chr1	dexseq_prepare_annotation.py	exonic_part	3775409	3775430	.	+	.	transcripts "NM_001282669+NR_104222"; exonic_part_number "003"; gene_id "chr1_DFFB+"
chr1	dexseq_prepare_annotation.py	exonic_part	3782326	3782375	.	+	.	transcripts "NM_001282669"; exonic_part_number "004"; gene_id "chr1_DFFB+"
chr1	dexseq_prepare_annotation.py	exonic_part	3782376	3782564	.	+	.	transcripts "NM_004402+NM_001282669+NR_104222"; exonic_part_number "005"; gene_id "chr1_DFFB+"
chr1	dexseq_prepare_annotation.py	exonic_part	3782848	3782962	.	+	.	transcripts "NR_104222"; exonic_part_number "006"; gene_id "chr1_DFFB+"
chr1	dexseq_prepare_annotation.py	exonic_part	3784538	3784617	.	+	.	transcripts "NM_004402+NM_001282669+NR_104222"; exonic_part_number "007"; gene_id "chr1_DFFB+"
chr1	dexseq_prepare_annotation.py	exonic_part	3786169	3786339	.	+	.	transcripts "NM_004402+NM_001282669+NR_104222"; exonic_part_number "008"; gene_id "chr1_DFFB+"
chr1	dexseq_prepare_annotation.py	exonic_part	3789036	3789136	.	+	.	transcripts "NM_004402+NM_001282669+NR_104222"; exonic_part_number "009"; gene_id "chr1_DFFB+"
chr1	dexseq_prepare_annotation.py	exonic_part	3800071	3801993	.	+	.	transcripts "NM_004402+NM_001282669+NR_104222"; exonic_part_number "010"; gene_id "chr1_DFFB+"
chr1	dexseq_prepare_annotation.py	aggregate_gene	3805697	3816857	.	-	.	gene_id "chr1_C1orf174-"
chr1	dexseq_prepare_annotation.py	exonic_part	3805697	3806637	.	-	.	transcripts "NM_207356"; exonic_part_number "001"; gene_id "chr1_C1orf174-"
chr1	dexseq_prepare_annotation.py	exonic_part	3807133	3807621	.	-	.	transcripts "NM_207356"; exonic_part_number "002"; gene_id "chr1_C1orf174-"
chr1	dexseq_prepare_annotation.py	exonic_part	3809447	3809560	.	-	.	transcripts "NM_207356"; exonic_part_number "003"; gene_id "chr1_C1orf174-"
chr1	dexseq_prepare_annotation.py	exonic_part	3816736	3816857	.	-	.	transcripts "NM_207356"; exonic_part_number "004"; gene_id "chr1_C1orf174-"
chr1	dexseq_prepare_annotation.py	aggregate_gene	3816968	3832011	.	+	.	gene_id "chr1_LINC01134+"
chr1	dexseq_prepare_annotation.py	exonic_part	3816968	3817195	.	+	.	transcripts "NR_024455"; exonic_part_number "001"; gene_id "chr1_LINC01134+"
chr1	dexseq_prepare_annotation.py	exonic_part	3820529	3820600	.	+	.	transcripts "NR_024455"; exonic_part_number "002"; gene_id "chr1_LINC01134+"
chr1	dexseq_prepare_annotation.py	exonic_part	3830256	3830854	.	+	.	transcripts "NR_024455"; exonic_part_number "003"; gene_id "chr1_LINC01134+"
chr1	dexseq_prepare_annotation.py	exonic_part	3830959	3832011	.	+	.	transcripts "NR_024455"; exonic_part_number "004"; gene_id "chr1_LINC01134+"
chr1	dexseq_prepare_annotation.py	aggregate_gene	4000672	4012643	.	+	.	gene_id "chr1_LINC01346+"
chr1	dexseq_prepare_annotation.py	exonic_part	4000672	4000758	.	+	.	transcripts "NR_040065"; exonic_part_number "001"; gene_id "chr1_LINC01346+"
chr1	dexseq_prepare_annotation.py	exonic_part	4001054	4001203	.	+	.	transcripts "NR_040065"; exonic_part_number "002"; gene_id "chr1_LINC01346+"
chr1	dexseq_prepare_annotation.py	exonic_part	4012313	4012643	.	+	.	transcripts "NR_040065"; exonic_part_number "003"; gene_id "chr1_LINC01346+"
chr1	dexseq_prepare_annotation.py	aggregate_gene	4472111	4484744	.	+	.	gene_id "chr1_LOC284661+"
chr1	dexseq_prepare_annotation.py	exonic_part	4472111	4472692	.	+	.	transcripts "NR_027088"; exonic_part_number "001"; gene_id "chr1_LOC284661+"
chr1	dexseq_prepare_annotation.py	exonic_part	4475613	4475647	.	+	.	transcripts "NR_027088"; exonic_part_number "002"; gene_id "chr1_LOC284661+"
chr1	dexseq_prepare_annotation.py	exonic_part	4476372	4476608	.	+	.	transcripts "NR_027088"; exonic_part_number "003"; gene_id "chr1_LOC284661+"
chr1	dexseq_prepare_annotation.py	exonic_part	4482820	4483247	.	+	.	transcripts "NR_027088"; exonic_part_number "004"; gene_id "chr1_LOC284661+"
chr1	dexseq_prepare_annotation.py	exonic_part	4483408	4483508	.	+	.	transcripts "NR_027088"; exonic_part_number "005"; gene_id "chr1_LOC284661+"
chr1	dexseq_prepare_annotation.py	exonic_part	4484054	4484744	.	+	.	transcripts "NR_027088"; exonic_part_number "006"; gene_id "chr1_LOC284661+"
chr1	dexseq_prepare_annotation.py	aggregate_gene	4715105	4843851	.	+	.	gene_id "chr1_AJAP1+"
chr1	dexseq_prepare_annotation.py	exonic_part	4715105	4715514	.	+	.	transcripts "NM_018836+NM_001042478"; exonic_part_number "001"; gene_id "chr1_AJAP1+"
chr1	dexseq_prepare_annotation.py	exonic_part	4771960	4772759	.	+	.	transcripts "NM_018836+NM_001042478"; exonic_part_number "002"; gene_id "chr1_AJAP1+"
chr1	dexseq_prepare_annotation.py	exonic_part	4829913	4830000	.	+	.	transcripts "NM_018836+NM_001042478"; exonic_part_number "003"; gene_id "chr1_AJAP1+"
chr1	dexseq_prepare_annotation.py	exonic_part	4832340	4832585	.	+	.	transcripts "NM_018836+NM_001042478"; exonic_part_number "004"; gene_id "chr1_AJAP1+"
chr1	dexseq_prepare_annotation.py	exonic_part	4834487	4834618	.	+	.	transcripts "NM_018836+NM_001042478"; exonic_part_number "005"; gene_id "chr1_AJAP1+"
chr1	dexseq_prepare_annotation.py	exonic_part	4837461	4837854	.	+	.	transcripts "NM_001042478"; exonic_part_number "006"; gene_id "chr1_AJAP1+"
chr1	dexseq_prepare_annotation.py	exonic_part	4842605	4843851	.	+	.	transcripts "NM_018836"; exonic_part_number "007"; gene_id "chr1_AJAP1+"
chr1	dexseq_prepare_annotation.py	aggregate_gene	5624131	5624203	.	+	.	gene_id "chr1_MIR4417+"
chr1	dexseq_prepare_annotation.py	exonic_part	5624131	5624203	.	+	.	transcripts "NR_039612"; exonic_part_number "001"; gene_id "chr1_MIR4417+"
chr1	dexseq_prepare_annotation.py	aggregate_gene	5922732	5922801	.	-	.	gene_id "chr1_MIR4689-"
chr1	dexseq_prepare_annotation.py	exonic_part	5922732	5922801	.	-	.	transcripts "NR_039838"; exonic_part_number "001"; gene_id "chr1_MIR4689-"
chr1	dexseq_prepare_annotation.py	aggregate_gene	5922868	6052533	.	-	.	gene_id "chr1_NPHP4-"
chr1	dexseq_prepare_annotation.py	exonic_part	5922868	5923465	.	-	.	transcripts "NM_001291593+NR_111987+NM_015102+NM_001291594"; exonic_part_number "001"; gene_id "chr1_NPHP4-"
chr1	dexseq_prepare_annotation.py	exonic_part	5923950	5924093	.	-	.	transcripts "NM_001291593+NR_111987+NM_015102+NM_001291594"; exonic_part_number "002"; gene_id "chr1_NPHP4-"
chr1	dexseq_prepare_annotation.py	exonic_part	5924398	5924577	.	-	.	transcripts "NM_001291593+NR_111987+NM_015102+NM_001291594"; exonic_part_number "003"; gene_id "chr1_NPHP4-"
chr1	dexseq_prepare_annotation.py	exonic_part	5925162	5925333	.	-	.	transcripts "NM_001291593+NR_111987+NM_015102+NM_001291594"; exonic_part_number "004"; gene_id "chr1_NPHP4-"
chr1	dexseq_prepare_annotation.py	exonic_part	5926433	5926518	.	-	.	transcripts "NM_001291593+NR_111987+NM_015102+NM_001291594"; exonic_part_number "005"; gene_id "chr1_NPHP4-"
chr1	dexseq_prepare_annotation.py	exonic_part	5927090	5927175	.	-	.	transcripts "NM_001291593+NR_111987+NM_015102+NM_001291594"; exonic_part_number "006"; gene_id "chr1_NPHP4-"
chr1	dexseq_prepare_annotation.py	exonic_part	5927800	5927956	.	-	.	transcripts "NM_001291593+NR_111987+NM_015102+NM_001291594"; exonic_part_number "007"; gene_id "chr1_NPHP4-"
chr1	dexseq_prepare_annotation.py	exonic_part	5933312	5933395	.	-	.	transcripts "NM_001291593+NR_111987+NM_015102+NM_001291594"; exonic_part_number "008"; gene_id "chr1_NPHP4-"
chr1	dexseq_prepare_annotation.py	exonic_part	5934531	5934717	.	-	.	transcripts "NM_001291593+NR_111987+NM_015102+NM_001291594"; exonic_part_number "009"; gene_id "chr1_NPHP4-"
chr1	dexseq_prepare_annotation.py	exonic_part	5934934	5935160	.	-	.	transcripts "NM_001291593+NR_111987+NM_015102+NM_001291594"; exonic_part_number "010"; gene_id "chr1_NPHP4-"
chr1	dexseq_prepare_annotation.py	exonic_part	5936014	5936138	.	-	.	transcripts "NR_111987"; exonic_part_number "011"; gene_id "chr1_NPHP4-"
chr1	dexseq_prepare_annotation.py	exonic_part	5936446	5936583	.	-	.	transcripts "NR_111987"; exonic_part_number "012"; gene_id "chr1_NPHP4-"
chr1	dexseq_prepare_annotation.py	exonic_part	5937153	5937358	.	-	.	transcripts "NM_001291593+NR_111987+NM_015102+NM_001291594"; exonic_part_number "013"; gene_id "chr1_NPHP4-"
chr1	dexseq_prepare_annotation.py	exonic_part	5939406	5939692	.	-	.	transcripts "NR_111987"; exonic_part_number "014"; gene_id "chr1_NPHP4-"
chr1	dexseq_prepare_annotation.py	exonic_part	5940174	5940299	.	-	.	transcripts "NM_001291593+NR_111987+NM_015102+NM_001291594"; exonic_part_number "015"; gene_id "chr1_NPHP4-"
chr1	dexseq_prepare_annotation.py	exonic_part	5947346	5947526	.	-	.	transcripts "NM_001291593+NR_111987+NM_015102+NM_001291594"; exonic_part_number "016"; gene_id "chr1_NPHP4-"
chr1	dexseq_prepare_annotation.py	exonic_part	5950928	5951088	.	-	.	transcripts "NM_001291593+NR_111987+NM_015102+NM_001291594"; exonic_part_number "017"; gene_id "chr1_NPHP4-"
chr1	dexseq_prepare_annotation.py	exonic_part	5964677	5964864	.	-	.	transcripts "NM_001291593+NR_111987+NM_015102+NM_001291594"; exonic_part_number "018"; gene_id "chr1_NPHP4-"
chr1	dexseq_prepare_annotation.py	exonic_part	5965352	5965543	.	-	.	transcripts "NM_001291593+NR_111987+NM_015102+NM_001291594"; exonic_part_number "019"; gene_id "chr1_NPHP4-"
chr1	dexseq_prepare_annotation.py	exonic_part	5965692	5965840	.	-	.	transcripts "NM_001291593+NR_111987+NM_015102+NM_001291594"; exonic_part_number "020"; gene_id "chr1_NPHP4-"
chr1	dexseq_prepare_annotation.py	exonic_part	5965841	5965843	.	-	.	transcripts "NM_001291594+NM_015102"; exonic_part_number "021"; gene_id "chr1_NPHP4-"
chr1	dexseq_prepare_annotation.py	exonic_part	5967175	5967282	.	-	.	transcripts "NR_111987+NM_015102"; exonic_part_number "022"; gene_id "chr1_NPHP4-"
chr1	dexseq_prepare_annotation.py	exonic_part	5969212	5969273	.	-	.	transcripts "NR_111987+NM_015102"; exonic_part_number "023"; gene_id "chr1_NPHP4-"
chr1	dexseq_prepare_annotation.py	exonic_part	5987709	5987847	.	-	.	transcripts "NM_001291593+NR_111987+NM_015102+NM_001291594"; exonic_part_number "024"; gene_id "chr1_NPHP4-"
chr1	dexseq_prepare_annotation.py	exonic_part	5993207	5993389	.	-	.	transcripts "NM_001291593+NR_111987+NM_015102+NM_001291594"; exonic_part_number "025"; gene_id "chr1_NPHP4-"
chr1	dexseq_prepare_annotation.py	exonic_part	6007164	6007290	.	-	.	transcripts "NM_001291593+NR_111987+NM_015102+NM_001291594"; exonic_part_number "026"; gene_id "chr1_NPHP4-"
chr1	dexseq_prepare_annotation.py	exonic_part	6008130	6008311	.	-	.	transcripts "NM_001291593+NR_111987+NM_015102+NM_001291594"; exonic_part_number "027"; gene_id "chr1_NPHP4-"
chr1	dexseq_prepare_annotation.py	exonic_part	6012760	6012896	.	-	.	transcripts "NR_111987+NM_015102+NM_001291594"; exonic_part_number "028"; gene_id "chr1_NPHP4-"
chr1	dexseq_prepare_annotation.py	exonic_part	6021854	6022009	.	-	.	transcripts "NM_001291593+NR_111987+NM_015102+NM_001291594"; exonic_part_number "029"; gene_id "chr1_NPHP4-"
chr1	dexseq_prepare_annotation.py	exonic_part	6027359	6027423	.	-	.	transcripts "NM_001291593+NR_111987+NM_015102+NM_001291594"; exonic_part_number "030"; gene_id "chr1_NPHP4-"
chr1	dexseq_prepare_annotation.py	exonic_part	6029147	6029319	.	-	.	transcripts "NM_001291593+NR_111987+NM_015102+NM_001291594"; exonic_part_number "031"; gene_id "chr1_NPHP4-"
chr1	dexseq_prepare_annotation.py	exonic_part	6038330	6038473	.	-	.	transcripts "NM_001291593+NR_111987+NM_015102"; exonic_part_number "032"; gene_id "chr1_NPHP4-"
chr1	dexseq_prepare_annotation.py	exonic_part	6046215	6046387	.	-	.	transcripts "NM_001291593+NR_111987+NM_015102"; exonic_part_number "033"; gene_id "chr1_NPHP4-"
chr1	dexseq_prepare_annotation.py	exonic_part	6052304	6052533	.	-	.	transcripts "NM_001291593+NR_111987+NM_015102+NM_001291594"; exonic_part_number "034"; gene_id "chr1_NPHP4-"
chr1	dexseq_prepare_annotation.py	aggregate_gene	6052358	6161253	.	+	.	gene_id "chr1_KCNAB2+"
chr1	dexseq_prepare_annotation.py	exonic_part	6052358	6052848	.	+	.	transcripts "NM_001199861"; exonic_part_number "001"; gene_id "chr1_KCNAB2+"
chr1	dexseq_prepare_annotation.py	exonic_part	6086073	6086505	.	+	.	transcripts "NM_172130+NM_003636"; exonic_part_number "002"; gene_id "chr1_KCNAB2+"
chr1	dexseq_prepare_annotation.py	exonic_part	6094348	6094854	.	+	.	transcripts "NM_001199860"; exonic_part_number "003"; gene_id "chr1_KCNAB2+"
chr1	dexseq_prepare_annotation.py	exonic_part	6100577	6100705	.	+	.	transcripts "NM_003636+NM_001199860+NM_172130+NM_001199861"; exonic_part_number "004"; gene_id "chr1_KCNAB2+"
chr1	dexseq_prepare_annotation.py	exonic_part	6101891	6101932	.	+	.	transcripts "NM_001199860+NM_001199861+NM_003636"; exonic_part_number "005"; gene_id "chr1_KCNAB2+"
chr1	dexseq_prepare_annotation.py	exonic_part	6105981	6106173	.	+	.	transcripts "NM_001199862"; exonic_part_number "006"; gene_id "chr1_KCNAB2+"
chr1	dexseq_prepare_annotation.py	exonic_part	6106174	6106243	.	+	.	transcripts "NM_001199862+NM_001199863"; exonic_part_number "007"; gene_id "chr1_KCNAB2+"
chr1	dexseq_prepare_annotation.py	exonic_part	6111571	6111814	.	+	.	transcripts "NM_001199862"; exonic_part_number "008"; gene_id "chr1_KCNAB2+"
chr1	dexseq_prepare_annotation.py	exonic_part	6132815	6132858	.	+	.	transcripts "NM_172130+NM_003636+NM_001199860+NM_001199861+NM_001199862+NM_001199863"; exonic_part_number "009"; gene_id "chr1_KCNAB2+"
chr1	dexseq_prepare_annotation.py	exonic_part	6133793	6133830	.	+	.	transcripts "NM_172130+NM_003636+NM_001199860+NM_001199861+NM_001199862+NM_001199863"; exonic_part_number "010"; gene_id "chr1_KCNAB2+"
chr1	dexseq_prepare_annotation.py	exonic_part	6142255	6142334	.	+	.	transcripts "NM_172130+NM_003636+NM_001199860+NM_001199861+NM_001199862+NM_001199863"; exonic_part_number "011"; gene_id "chr1_KCNAB2+"
chr1	dexseq_prepare_annotation.py	exonic_part	6145264	6145308	.	+	.	transcripts "NM_172130+NM_003636+NM_001199860+NM_001199861+NM_001199862+NM_001199863"; exonic_part_number "012"; gene_id "chr1_KCNAB2+"
chr1	dexseq_prepare_annotation.py	exonic_part	6147527	6147571	.	+	.	transcripts "NM_172130+NM_003636+NM_001199860+NM_001199861+NM_001199862+NM_001199863"; exonic_part_number "013"; gene_id "chr1_KCNAB2+"
chr1	dexseq_prepare_annotation.py	exonic_part	6149068	6149111	.	+	.	transcripts "NM_172130+NM_003636+NM_001199860+NM_001199861+NM_001199862+NM_001199863"; exonic_part_number "014"; gene_id "chr1_KCNAB2+"
chr1	dexseq_prepare_annotation.py	exonic_part	6150449	6150535	.	+	.	transcripts "NM_172130+NM_003636+NM_001199860+NM_001199861+NM_001199862+NM_001199863"; exonic_part_number "015"; gene_id "chr1_KCNAB2+"
chr1	dexseq_prepare_annotation.py	exonic_part	6151323	6151367	.	+	.	transcripts "NM_001199862"; exonic_part_number "016"; gene_id "chr1_KCNAB2+"
chr1	dexseq_prepare_annotation.py	exonic_part	6154460	6154545	.	+	.	transcripts "NM_172130+NM_003636+NM_001199860+NM_001199861+NM_001199862+NM_001199863"; exonic_part_number "017"; gene_id "chr1_KCNAB2+"
chr1	dexseq_prepare_annotation.py	exonic_part	6155383	6155503	.	+	.	transcripts "NM_172130+NM_003636+NM_001199860+NM_001199861+NM_001199862+NM_001199863"; exonic_part_number "018"; gene_id "chr1_KCNAB2+"
chr1	dexseq_prepare_annotation.py	exonic_part	6155590	6155684	.	+	.	transcripts "NM_172130+NM_003636+NM_001199860+NM_001199861+NM_001199862+NM_001199863"; exonic_part_number "019"; gene_id "chr1_KCNAB2+"
chr1	dexseq_prepare_annotation.py	exonic_part	6156696	6156816	.	+	.	transcripts "NM_172130+NM_003636+NM_001199860+NM_001199861+NM_001199862+NM_001199863"; exonic_part_number "020"; gene_id "chr1_KCNAB2+"
chr1	dexseq_prepare_annotation.py	exonic_part	6157329	6157417	.	+	.	transcripts "NM_172130+NM_003636+NM_001199860+NM_001199861+NM_001199862+NM_001199863"; exonic_part_number "021"; gene_id "chr1_KCNAB2+"
chr1	dexseq_prepare_annotation.py	exonic_part	6158545	6161253	.	+	.	transcripts "NM_172130+NM_003636+NM_001199860+NM_001199861+NM_001199862+NM_001199863"; exonic_part_number "022"; gene_id "chr1_KCNAB2+"
chr1	dexseq_prepare_annotation.py	aggregate_gene	6161847	6240194	.	-	.	gene_id "chr1_CHD5-"
chr1	dexseq_prepare_annotation.py	exonic_part	6161847	6165487	.	-	.	transcripts "NM_015557"; exonic_part_number "001"; gene_id "chr1_CHD5-"
chr1	dexseq_prepare_annotation.py	exonic_part	6166294	6166347	.	-	.	transcripts "NM_015557"; exonic_part_number "002"; gene_id "chr1_CHD5-"
chr1	dexseq_prepare_annotation.py	exonic_part	6166455	6166569	.	-	.	transcripts "NM_015557"; exonic_part_number "003"; gene_id "chr1_CHD5-"
chr1	dexseq_prepare_annotation.py	exonic_part	6166676	6166839	.	-	.	transcripts "NM_015557"; exonic_part_number "004"; gene_id "chr1_CHD5-"
chr1	dexseq_prepare_annotation.py	exonic_part	6169855	6170050	.	-	.	transcripts "NM_015557"; exonic_part_number "005"; gene_id "chr1_CHD5-"
chr1	dexseq_prepare_annotation.py	exonic_part	6170454	6170586	.	-	.	transcripts "NM_015557"; exonic_part_number "006"; gene_id "chr1_CHD5-"
chr1	dexseq_prepare_annotation.py	exonic_part	6171835	6171943	.	-	.	transcripts "NM_015557"; exonic_part_number "007"; gene_id "chr1_CHD5-"
chr1	dexseq_prepare_annotation.py	exonic_part	6172200	6172337	.	-	.	transcripts "NM_015557"; exonic_part_number "008"; gene_id "chr1_CHD5-"
chr1	dexseq_prepare_annotation.py	exonic_part	6172969	6173058	.	-	.	transcripts "NM_015557"; exonic_part_number "009"; gene_id "chr1_CHD5-"
chr1	dexseq_prepare_annotation.py	exonic_part	6181165	6181297	.	-	.	transcripts "NM_015557"; exonic_part_number "010"; gene_id "chr1_CHD5-"
chr1	dexseq_prepare_annotation.py	exonic_part	6181554	6181633	.	-	.	transcripts "NM_015557"; exonic_part_number "011"; gene_id "chr1_CHD5-"
chr1	dexseq_prepare_annotation.py	exonic_part	6184008	6184167	.	-	.	transcripts "NM_015557"; exonic_part_number "012"; gene_id "chr1_CHD5-"
chr1	dexseq_prepare_annotation.py	exonic_part	6184577	6184721	.	-	.	transcripts "NM_015557"; exonic_part_number "013"; gene_id "chr1_CHD5-"
chr1	dexseq_prepare_annotation.py	exonic_part	6185160	6185293	.	-	.	transcripts "NM_015557"; exonic_part_number "014"; gene_id "chr1_CHD5-"
chr1	dexseq_prepare_annotation.py	exonic_part	6185584	6185672	.	-	.	transcripts "NM_015557"; exonic_part_number "015"; gene_id "chr1_CHD5-"
chr1	dexseq_prepare_annotation.py	exonic_part	6185826	6185918	.	-	.	transcripts "NM_015557"; exonic_part_number "016"; gene_id "chr1_CHD5-"
chr1	dexseq_prepare_annotation.py	exonic_part	6186632	6186806	.	-	.	transcripts "NM_015557"; exonic_part_number "017"; gene_id "chr1_CHD5-"
chr1	dexseq_prepare_annotation.py	exonic_part	6188106	6188278	.	-	.	transcripts "NM_015557"; exonic_part_number "018"; gene_id "chr1_CHD5-"
chr1	dexseq_prepare_annotation.py	exonic_part	6188559	6188669	.	-	.	transcripts "NM_015557"; exonic_part_number "019"; gene_id "chr1_CHD5-"
chr1	dexseq_prepare_annotation.py	exonic_part	6188898	6189129	.	-	.	transcripts "NM_015557"; exonic_part_number "020"; gene_id "chr1_CHD5-"
chr1	dexseq_prepare_annotation.py	exonic_part	6190264	6190388	.	-	.	transcripts "NM_015557"; exonic_part_number "021"; gene_id "chr1_CHD5-"
chr1	dexseq_prepare_annotation.py	exonic_part	6191691	6191808	.	-	.	transcripts "NM_015557"; exonic_part_number "022"; gene_id "chr1_CHD5-"
chr1	dexseq_prepare_annotation.py	exonic_part	6194188	6194319	.	-	.	transcripts "NM_015557"; exonic_part_number "023"; gene_id "chr1_CHD5-"
chr1	dexseq_prepare_annotation.py	exonic_part	6194778	6194919	.	-	.	transcripts "NM_015557"; exonic_part_number "024"; gene_id "chr1_CHD5-"
chr1	dexseq_prepare_annotation.py	exonic_part	6195290	6195463	.	-	.	transcripts "NM_015557"; exonic_part_number "025"; gene_id "chr1_CHD5-"
chr1	dexseq_prepare_annotation.py	exonic_part	6196577	6196698	.	-	.	transcripts "NM_015557"; exonic_part_number "026"; gene_id "chr1_CHD5-"
chr1	dexseq_prepare_annotation.py	exonic_part	6196788	6196925	.	-	.	transcripts "NM_015557"; exonic_part_number "027"; gene_id "chr1_CHD5-"
chr1	dexseq_prepare_annotation.py	exonic_part	6202188	6202388	.	-	.	transcripts "NM_015557"; exonic_part_number "028"; gene_id "chr1_CHD5-"
chr1	dexseq_prepare_annotation.py	exonic_part	6202474	6202665	.	-	.	transcripts "NM_015557"; exonic_part_number "029"; gene_id "chr1_CHD5-"
chr1	dexseq_prepare_annotation.py	exonic_part	6203883	6203991	.	-	.	transcripts "NM_015557"; exonic_part_number "030"; gene_id "chr1_CHD5-"
chr1	dexseq_prepare_annotation.py	exonic_part	6204084	6204215	.	-	.	transcripts "NM_015557"; exonic_part_number "031"; gene_id "chr1_CHD5-"
chr1	dexseq_prepare_annotation.py	exonic_part	6206272	6206483	.	-	.	transcripts "NM_015557"; exonic_part_number "032"; gene_id "chr1_CHD5-"
chr1	dexseq_prepare_annotation.py	exonic_part	6206725	6206931	.	-	.	transcripts "NM_015557"; exonic_part_number "033"; gene_id "chr1_CHD5-"
chr1	dexseq_prepare_annotation.py	exonic_part	6208914	6209135	.	-	.	transcripts "NM_015557"; exonic_part_number "034"; gene_id "chr1_CHD5-"
chr1	dexseq_prepare_annotation.py	exonic_part	6209306	6209472	.	-	.	transcripts "NM_015557"; exonic_part_number "035"; gene_id "chr1_CHD5-"
chr1	dexseq_prepare_annotation.py	exonic_part	6211092	6211215	.	-	.	transcripts "NM_015557"; exonic_part_number "036"; gene_id "chr1_CHD5-"
chr1	dexseq_prepare_annotation.py	exonic_part	6212472	6212596	.	-	.	transcripts "NM_015557"; exonic_part_number "037"; gene_id "chr1_CHD5-"
chr1	dexseq_prepare_annotation.py	exonic_part	6214720	6214958	.	-	.	transcripts "NM_015557"; exonic_part_number "038"; gene_id "chr1_CHD5-"
chr1	dexseq_prepare_annotation.py	exonic_part	6215659	6215777	.	-	.	transcripts "NM_015557"; exonic_part_number "039"; gene_id "chr1_CHD5-"
chr1	dexseq_prepare_annotation.py	exonic_part	6219396	6219575	.	-	.	transcripts "NM_015557"; exonic_part_number "040"; gene_id "chr1_CHD5-"
chr1	dexseq_prepare_annotation.py	exonic_part	6228210	6228337	.	-	.	transcripts "NM_015557"; exonic_part_number "041"; gene_id "chr1_CHD5-"
chr1	dexseq_prepare_annotation.py	exonic_part	6240005	6240194	.	-	.	transcripts "NM_015557"; exonic_part_number "042"; gene_id "chr1_CHD5-"
chr1	dexseq_prepare_annotation.py	aggregate_gene	6245080	6259679	.	-	.	gene_id "chr1_RPL22-"
chr1	dexseq_prepare_annotation.py	exonic_part	6245080	6246876	.	-	.	transcripts "NM_000983"; exonic_part_number "001"; gene_id "chr1_RPL22-"
chr1	dexseq_prepare_annotation.py	exonic_part	6252990	6253114	.	-	.	transcripts "NM_000983"; exonic_part_number "002"; gene_id "chr1_RPL22-"
chr1	dexseq_prepare_annotation.py	exonic_part	6257712	6257816	.	-	.	transcripts "NM_000983"; exonic_part_number "003"; gene_id "chr1_RPL22-"
chr1	dexseq_prepare_annotation.py	exonic_part	6259622	6259679	.	-	.	transcripts "NM_000983"; exonic_part_number "004"; gene_id "chr1_RPL22-"
chr1	dexseq_prepare_annotation.py	aggregate_gene	6264900	6265840	.	-	.	gene_id "chr1_LOC102724450-"
chr1	dexseq_prepare_annotation.py	exonic_part	6264900	6265042	.	-	.	transcripts "NR_125997"; exonic_part_number "001"; gene_id "chr1_LOC102724450-"
chr1	dexseq_prepare_annotation.py	exonic_part	6265266	6265473	.	-	.	transcripts "NR_125997"; exonic_part_number "002"; gene_id "chr1_LOC102724450-"
chr1	dexseq_prepare_annotation.py	exonic_part	6265814	6265840	.	-	.	transcripts "NR_125997"; exonic_part_number "003"; gene_id "chr1_LOC102724450-"
chr1	dexseq_prepare_annotation.py	aggregate_gene	6266189	6281359	.	+	.	gene_id "chr1_RNF207+"
chr1	dexseq_prepare_annotation.py	exonic_part	6266189	6266362	.	+	.	transcripts "NM_207396"; exonic_part_number "001"; gene_id "chr1_RNF207+"
chr1	dexseq_prepare_annotation.py	exonic_part	6266596	6266786	.	+	.	transcripts "NM_207396"; exonic_part_number "002"; gene_id "chr1_RNF207+"
chr1	dexseq_prepare_annotation.py	exonic_part	6267439	6267571	.	+	.	transcripts "NM_207396"; exonic_part_number "003"; gene_id "chr1_RNF207+"
chr1	dexseq_prepare_annotation.py	exonic_part	6268941	6269085	.	+	.	transcripts "NM_207396"; exonic_part_number "004"; gene_id "chr1_RNF207+"
chr1	dexseq_prepare_annotation.py	exonic_part	6269175	6269256	.	+	.	transcripts "NM_207396"; exonic_part_number "005"; gene_id "chr1_RNF207+"
chr1	dexseq_prepare_annotation.py	exonic_part	6269328	6269403	.	+	.	transcripts "NM_207396"; exonic_part_number "006"; gene_id "chr1_RNF207+"
chr1	dexseq_prepare_annotation.py	exonic_part	6269474	6269599	.	+	.	transcripts "NM_207396"; exonic_part_number "007"; gene_id "chr1_RNF207+"
chr1	dexseq_prepare_annotation.py	exonic_part	6269984	6270030	.	+	.	transcripts "NM_207396"; exonic_part_number "008"; gene_id "chr1_RNF207+"
chr1	dexseq_prepare_annotation.py	exonic_part	6270283	6270355	.	+	.	transcripts "NM_207396"; exonic_part_number "009"; gene_id "chr1_RNF207+"
chr1	dexseq_prepare_annotation.py	exonic_part	6270430	6270498	.	+	.	transcripts "NM_207396"; exonic_part_number "010"; gene_id "chr1_RNF207+"
chr1	dexseq_prepare_annotation.py	exonic_part	6270930	6270998	.	+	.	transcripts "NM_207396"; exonic_part_number "011"; gene_id "chr1_RNF207+"
chr1	dexseq_prepare_annotation.py	exonic_part	6271081	6271178	.	+	.	transcripts "NM_207396"; exonic_part_number "012"; gene_id "chr1_RNF207+"
chr1	dexseq_prepare_annotation.py	exonic_part	6271927	6272113	.	+	.	transcripts "NM_207396"; exonic_part_number "013"; gene_id "chr1_RNF207+"
chr1	dexseq_prepare_annotation.py	exonic_part	6272291	6272476	.	+	.	transcripts "NM_207396"; exonic_part_number "014"; gene_id "chr1_RNF207+"
chr1	dexseq_prepare_annotation.py	exonic_part	6272742	6272793	.	+	.	transcripts "NM_207396"; exonic_part_number "015"; gene_id "chr1_RNF207+"
chr1	dexseq_prepare_annotation.py	exonic_part	6273126	6273243	.	+	.	transcripts "NM_207396"; exonic_part_number "016"; gene_id "chr1_RNF207+"
chr1	dexseq_prepare_annotation.py	exonic_part	6278349	6278429	.	+	.	transcripts "NM_207396"; exonic_part_number "017"; gene_id "chr1_RNF207+"
chr1	dexseq_prepare_annotation.py	exonic_part	6279296	6281359	.	+	.	transcripts "NM_207396"; exonic_part_number "018"; gene_id "chr1_RNF207+"
chr1	dexseq_prepare_annotation.py	aggregate_gene	6281253	6296044	.	-	.	gene_id "chr1_ICMT-"
chr1	dexseq_prepare_annotation.py	exonic_part	6281253	6285322	.	-	.	transcripts "NM_012405"; exonic_part_number "001"; gene_id "chr1_ICMT-"
chr1	dexseq_prepare_annotation.py	exonic_part	6291962	6292179	.	-	.	transcripts "NM_012405"; exonic_part_number "002"; gene_id "chr1_ICMT-"
chr1	dexseq_prepare_annotation.py	exonic_part	6293534	6293703	.	-	.	transcripts "NM_012405"; exonic_part_number "003"; gene_id "chr1_ICMT-"
chr1	dexseq_prepare_annotation.py	exonic_part	6294946	6295034	.	-	.	transcripts "NM_012405"; exonic_part_number "004"; gene_id "chr1_ICMT-"
chr1	dexseq_prepare_annotation.py	exonic_part	6295777	6296044	.	-	.	transcripts "NM_012405"; exonic_part_number "005"; gene_id "chr1_ICMT-"
chr1	dexseq_prepare_annotation.py	aggregate_gene	6296300	6299502	.	+	.	gene_id "chr1_LINC00337+"
chr1	dexseq_prepare_annotation.py	exonic_part	6296300	6296396	.	+	.	transcripts "NR_103534"; exonic_part_number "001"; gene_id "chr1_LINC00337+"
chr1	dexseq_prepare_annotation.py	exonic_part	6297026	6297210	.	+	.	transcripts "NR_103534"; exonic_part_number "002"; gene_id "chr1_LINC00337+"
chr1	dexseq_prepare_annotation.py	exonic_part	6297305	6297405	.	+	.	transcripts "NR_103534"; exonic_part_number "003"; gene_id "chr1_LINC00337+"
chr1	dexseq_prepare_annotation.py	exonic_part	6297874	6297908	.	+	.	transcripts "NR_103534"; exonic_part_number "004"; gene_id "chr1_LINC00337+"
chr1	dexseq_prepare_annotation.py	exonic_part	6298281	6299502	.	+	.	transcripts "NR_103534"; exonic_part_number "005"; gene_id "chr1_LINC00337+"
chr1	dexseq_prepare_annotation.py	aggregate_gene	6304252	6305638	.	+	.	gene_id "chr1_HES3+"
chr1	dexseq_prepare_annotation.py	exonic_part	6304252	6304301	.	+	.	transcripts "NM_001024598"; exonic_part_number "001"; gene_id "chr1_HES3+"
chr1	dexseq_prepare_annotation.py	exonic_part	6304411	6304506	.	+	.	transcripts "NM_001024598"; exonic_part_number "002"; gene_id "chr1_HES3+"
chr1	dexseq_prepare_annotation.py	exonic_part	6304608	6304689	.	+	.	transcripts "NM_001024598"; exonic_part_number "003"; gene_id "chr1_HES3+"
chr1	dexseq_prepare_annotation.py	exonic_part	6305170	6305638	.	+	.	transcripts "NM_001024598"; exonic_part_number "004"; gene_id "chr1_HES3+"
chr1	dexseq_prepare_annotation.py	aggregate_gene	6307406	6321035	.	-	.	gene_id "chr1_GPR153-"
chr1	dexseq_prepare_annotation.py	exonic_part	6307406	6310063	.	-	.	transcripts "NM_207370"; exonic_part_number "001"; gene_id "chr1_GPR153-"
chr1	dexseq_prepare_annotation.py	exonic_part	6310500	6310684	.	-	.	transcripts "NM_207370"; exonic_part_number "002"; gene_id "chr1_GPR153-"
chr1	dexseq_prepare_annotation.py	exonic_part	6311398	6311590	.	-	.	transcripts "NM_207370"; exonic_part_number "003"; gene_id "chr1_GPR153-"
chr1	dexseq_prepare_annotation.py	exonic_part	6313778	6314207	.	-	.	transcripts "NM_207370"; exonic_part_number "004"; gene_id "chr1_GPR153-"
chr1	dexseq_prepare_annotation.py	exonic_part	6314610	6315074	.	-	.	transcripts "NM_207370"; exonic_part_number "005"; gene_id "chr1_GPR153-"
chr1	dexseq_prepare_annotation.py	exonic_part	6320885	6321035	.	-	.	transcripts "NM_207370"; exonic_part_number "006"; gene_id "chr1_GPR153-"
chr1	dexseq_prepare_annotation.py	aggregate_gene	6324332	6453826	.	-	.	gene_id "chr1_ACOT7-"
chr1	dexseq_prepare_annotation.py	exonic_part	6324332	6324755	.	-	.	transcripts "NM_007274+NM_181865+NM_181864+NM_181866"; exonic_part_number "001"; gene_id "chr1_ACOT7-"
chr1	dexseq_prepare_annotation.py	exonic_part	6341162	6341346	.	-	.	transcripts "NM_007274+NM_181865+NM_181864+NM_181866"; exonic_part_number "002"; gene_id "chr1_ACOT7-"
chr1	dexseq_prepare_annotation.py	exonic_part	6354924	6355040	.	-	.	transcripts "NM_007274+NM_181865+NM_181864+NM_181866"; exonic_part_number "003"; gene_id "chr1_ACOT7-"
chr1	dexseq_prepare_annotation.py	exonic_part	6378552	6378638	.	-	.	transcripts "NM_007274+NM_181865+NM_181864+NM_181866"; exonic_part_number "004"; gene_id "chr1_ACOT7-"
chr1	dexseq_prepare_annotation.py	exonic_part	6387359	6387473	.	-	.	transcripts "NM_007274+NM_181865+NM_181864+NM_181866"; exonic_part_number "005"; gene_id "chr1_ACOT7-"
chr1	dexseq_prepare_annotation.py	exonic_part	6393537	6393628	.	-	.	transcripts "NM_007274+NM_181865+NM_181864+NM_181866"; exonic_part_number "006"; gene_id "chr1_ACOT7-"
chr1	dexseq_prepare_annotation.py	exonic_part	6399493	6399649	.	-	.	transcripts "NM_007274+NM_181865+NM_181864+NM_181866"; exonic_part_number "007"; gene_id "chr1_ACOT7-"
chr1	dexseq_prepare_annotation.py	exonic_part	6409809	6409926	.	-	.	transcripts "NM_007274+NM_181865+NM_181864+NM_181866"; exonic_part_number "008"; gene_id "chr1_ACOT7-"
chr1	dexseq_prepare_annotation.py	exonic_part	6418886	6419004	.	-	.	transcripts "NM_181866"; exonic_part_number "009"; gene_id "chr1_ACOT7-"
chr1	dexseq_prepare_annotation.py	exonic_part	6420630	6420764	.	-	.	transcripts "NM_181865"; exonic_part_number "010"; gene_id "chr1_ACOT7-"
chr1	dexseq_prepare_annotation.py	exonic_part	6445554	6445883	.	-	.	transcripts "NM_181864"; exonic_part_number "011"; gene_id "chr1_ACOT7-"
chr1	dexseq_prepare_annotation.py	exonic_part	6453317	6453826	.	-	.	transcripts "NM_007274"; exonic_part_number "012"; gene_id "chr1_ACOT7-"
chr1	dexseq_prepare_annotation.py	aggregate_gene	6475294	6479979	.	-	.	gene_id "chr1_HES2-"
chr1	dexseq_prepare_annotation.py	exonic_part	6475294	6479213	.	-	.	transcripts "NM_019089"; exonic_part_number "001"; gene_id "chr1_HES2-"
chr1	dexseq_prepare_annotation.py	exonic_part	6479301	6479400	.	-	.	transcripts "NM_019089"; exonic_part_number "002"; gene_id "chr1_HES2-"
chr1	dexseq_prepare_annotation.py	exonic_part	6479667	6479762	.	-	.	transcripts "NM_019089"; exonic_part_number "003"; gene_id "chr1_HES2-"
chr1	dexseq_prepare_annotation.py	exonic_part	6479836	6479979	.	-	.	transcripts "NM_019089"; exonic_part_number "004"; gene_id "chr1_HES2-"
chr1	dexseq_prepare_annotation.py	aggregate_gene	6484848	6521004	.	+	.	gene_id "chr1_ESPN+"
chr1	dexseq_prepare_annotation.py	exonic_part	6484848	6485309	.	+	.	transcripts "NM_031475"; exonic_part_number "001"; gene_id "chr1_ESPN+"
chr1	dexseq_prepare_annotation.py	exonic_part	6488286	6488479	.	+	.	transcripts "NM_031475"; exonic_part_number "002"; gene_id "chr1_ESPN+"
chr1	dexseq_prepare_annotation.py	exonic_part	6500314	6500500	.	+	.	transcripts "NM_031475"; exonic_part_number "003"; gene_id "chr1_ESPN+"
chr1	dexseq_prepare_annotation.py	exonic_part	6500686	6500868	.	+	.	transcripts "NM_031475"; exonic_part_number "004"; gene_id "chr1_ESPN+"
chr1	dexseq_prepare_annotation.py	exonic_part	6500994	6501125	.	+	.	transcripts "NM_031475"; exonic_part_number "005"; gene_id "chr1_ESPN+"
chr1	dexseq_prepare_annotation.py	exonic_part	6504541	6504742	.	+	.	transcripts "NM_031475"; exonic_part_number "006"; gene_id "chr1_ESPN+"
chr1	dexseq_prepare_annotation.py	exonic_part	6505724	6505995	.	+	.	transcripts "NM_031475"; exonic_part_number "007"; gene_id "chr1_ESPN+"
chr1	dexseq_prepare_annotation.py	exonic_part	6508701	6509151	.	+	.	transcripts "NM_031475"; exonic_part_number "008"; gene_id "chr1_ESPN+"
chr1	dexseq_prepare_annotation.py	exonic_part	6511663	6511808	.	+	.	transcripts "NM_031475"; exonic_part_number "009"; gene_id "chr1_ESPN+"
chr1	dexseq_prepare_annotation.py	exonic_part	6511893	6512156	.	+	.	transcripts "NM_031475"; exonic_part_number "010"; gene_id "chr1_ESPN+"
chr1	dexseq_prepare_annotation.py	exonic_part	6517244	6517323	.	+	.	transcripts "NM_031475"; exonic_part_number "011"; gene_id "chr1_ESPN+"
chr1	dexseq_prepare_annotation.py	exonic_part	6517421	6517432	.	+	.	transcripts "NM_031475"; exonic_part_number "012"; gene_id "chr1_ESPN+"
chr1	dexseq_prepare_annotation.py	exonic_part	6520059	6521004	.	+	.	transcripts "NM_031475"; exonic_part_number "013"; gene_id "chr1_ESPN+"
chr1	dexseq_prepare_annotation.py	aggregate_gene	6489894	6489956	.	-	.	gene_id "chr1_MIR4252-"
chr1	dexseq_prepare_annotation.py	exonic_part	6489894	6489956	.	-	.	transcripts "NR_036218"; exonic_part_number "001"; gene_id "chr1_MIR4252-"
chr1	dexseq_prepare_annotation.py	aggregate_gene	6521214	6580121	.	-	.	gene_id "chr1_PLEKHG5-+chr1_TNFRSF25-"
chr1	dexseq_prepare_annotation.py	exonic_part	6521214	6521822	.	-	.	transcripts "NM_148970+NM_003790+NM_148967+NM_148966+NM_148965"; exonic_part_number "001"; gene_id "chr1_PLEKHG5-+chr1_TNFRSF25-"
chr1	dexseq_prepare_annotation.py	exonic_part	6522054	6522234	.	-	.	transcripts "NM_148970+NM_003790+NM_148967+NM_148966+NM_148965"; exonic_part_number "002"; gene_id "chr1_PLEKHG5-+chr1_TNFRSF25-"
chr1	dexseq_prepare_annotation.py	exonic_part	6522689	6522723	.	-	.	transcripts "NM_148967+NM_003790+NM_148970+NM_148966+NM_148965"; exonic_part_number "003"; gene_id "chr1_PLEKHG5-+chr1_TNFRSF25-"
chr1	dexseq_prepare_annotation.py	exonic_part	6522724	6522726	.	-	.	transcripts "NM_003790+NM_148967+NM_148965"; exonic_part_number "004"; gene_id "chr1_PLEKHG5-+chr1_TNFRSF25-"
chr1	dexseq_prepare_annotation.py	exonic_part	6522923	6523030	.	-	.	transcripts "NM_003790+NM_148967+NM_148965"; exonic_part_number "005"; gene_id "chr1_PLEKHG5-+chr1_TNFRSF25-"
chr1	dexseq_prepare_annotation.py	exonic_part	6523125	6523131	.	-	.	transcripts "NM_148965"; exonic_part_number "006"; gene_id "chr1_PLEKHG5-+chr1_TNFRSF25-"
chr1	dexseq_prepare_annotation.py	exonic_part	6523132	6523187	.	-	.	transcripts "NM_003790+NM_148967+NM_148966+NM_148965"; exonic_part_number "007"; gene_id "chr1_PLEKHG5-+chr1_TNFRSF25-"
chr1	dexseq_prepare_annotation.py	exonic_part	6523188	6523207	.	-	.	transcripts "NM_148965"; exonic_part_number "008"; gene_id "chr1_PLEKHG5-+chr1_TNFRSF25-"
chr1	dexseq_prepare_annotation.py	exonic_part	6524171	6524434	.	-	.	transcripts "NM_001039664"; exonic_part_number "009"; gene_id "chr1_PLEKHG5-+chr1_TNFRSF25-"
chr1	dexseq_prepare_annotation.py	exonic_part	6524435	6524513	.	-	.	transcripts "NM_003790+NM_148967+NM_148966+NM_148965+NM_001039664"; exonic_part_number "010"; gene_id "chr1_PLEKHG5-+chr1_TNFRSF25-"
chr1	dexseq_prepare_annotation.py	exonic_part	6524612	6524779	.	-	.	transcripts "NM_003790+NM_148967+NM_148966+NM_148965+NM_001039664"; exonic_part_number "011"; gene_id "chr1_PLEKHG5-+chr1_TNFRSF25-"
chr1	dexseq_prepare_annotation.py	exonic_part	6525148	6525282	.	-	.	transcripts "NM_003790+NM_148966+NM_148965+NM_001039664"; exonic_part_number "012"; gene_id "chr1_PLEKHG5-+chr1_TNFRSF25-"
chr1	dexseq_prepare_annotation.py	exonic_part	6525500	6525620	.	-	.	transcripts "NM_148970+NM_001039664+NM_003790+NM_148967+NM_148966+NM_148965"; exonic_part_number "013"; gene_id "chr1_PLEKHG5-+chr1_TNFRSF25-"
chr1	dexseq_prepare_annotation.py	exonic_part	6526129	6526151	.	-	.	transcripts "NM_148970+NM_001039664+NM_003790+NM_148967+NM_148966+NM_148965"; exonic_part_number "014"; gene_id "chr1_PLEKHG5-+chr1_TNFRSF25-"
chr1	dexseq_prepare_annotation.py	exonic_part	6526152	6526255	.	-	.	transcripts "NM_001042665+NM_001042664+NM_020631+NM_001042663+NM_001265592+NM_001265593+NM_001265594+NM_001039664+NM_003790+NM_148967+NM_198681+NM_148970+NM_148966+NM_148965"; exonic_part_number "015"; gene_id "chr1_PLEKHG5-+chr1_TNFRSF25-"
chr1	dexseq_prepare_annotation.py	exonic_part	6526256	6527632	.	-	.	transcripts "NM_001042665+NM_001042664+NM_020631+NM_001042663+NM_001265592+NM_001265593+NM_001265594+NM_198681"; exonic_part_number "016"; gene_id "chr1_PLEKHG5-+chr1_TNFRSF25-"
chr1	dexseq_prepare_annotation.py	exonic_part	6527885	6527958	.	-	.	transcripts "NM_001042665+NM_001042664+NM_020631+NM_001042663+NM_001265592+NM_001265593+NM_001265594+NM_198681"; exonic_part_number "017"; gene_id "chr1_PLEKHG5-+chr1_TNFRSF25-"
chr1	dexseq_prepare_annotation.py	exonic_part	6527959	6528158	.	-	.	transcripts "NM_001042665+NM_001042664+NM_020631+NM_001042663+NM_001265592+NM_001265593+NM_198681"; exonic_part_number "018"; gene_id "chr1_PLEKHG5-+chr1_TNFRSF25-"
chr1	dexseq_prepare_annotation.py	exonic_part	6528159	6528646	.	-	.	transcripts "NM_001042665+NM_001042664+NM_020631+NM_001042663+NM_001265592+NM_001265593+NM_001265594+NM_198681"; exonic_part_number "019"; gene_id "chr1_PLEKHG5-+chr1_TNFRSF25-"
chr1	dexseq_prepare_annotation.py	exonic_part	6529102	6529301	.	-	.	transcripts "NM_001042665+NM_001042664+NM_020631+NM_001042663+NM_001265592+NM_001265593+NM_001265594+NM_198681"; exonic_part_number "020"; gene_id "chr1_PLEKHG5-+chr1_TNFRSF25-"
chr1	dexseq_prepare_annotation.py	exonic_part	6529395	6529510	.	-	.	transcripts "NM_001042665+NM_001042664+NM_020631+NM_001042663+NM_001265592+NM_001265593+NM_001265594+NM_198681"; exonic_part_number "021"; gene_id "chr1_PLEKHG5-+chr1_TNFRSF25-"
chr1	dexseq_prepare_annotation.py	exonic_part	6529604	6529736	.	-	.	transcripts "NM_001042665+NM_001042664+NM_020631+NM_001042663+NM_001265592+NM_001265593+NM_001265594+NM_198681"; exonic_part_number "022"; gene_id "chr1_PLEKHG5-+chr1_TNFRSF25-"
chr1	dexseq_prepare_annotation.py	exonic_part	6530296	6530415	.	-	.	transcripts "NM_001042665+NM_001042664+NM_020631+NM_001042663+NM_001265592+NM_001265593+NM_001265594+NM_198681"; exonic_part_number "023"; gene_id "chr1_PLEKHG5-+chr1_TNFRSF25-"
chr1	dexseq_prepare_annotation.py	exonic_part	6530566	6530703	.	-	.	transcripts "NM_001042665+NM_001042664+NM_020631+NM_001042663+NM_001265592+NM_001265593+NM_001265594+NM_198681"; exonic_part_number "024"; gene_id "chr1_PLEKHG5-+chr1_TNFRSF25-"
chr1	dexseq_prepare_annotation.py	exonic_part	6530795	6530944	.	-	.	transcripts "NM_001042665+NM_001042664+NM_020631+NM_001042663+NM_001265592+NM_001265593+NM_001265594+NM_198681"; exonic_part_number "025"; gene_id "chr1_PLEKHG5-+chr1_TNFRSF25-"
chr1	dexseq_prepare_annotation.py	exonic_part	6531050	6531160	.	-	.	transcripts "NM_001042665+NM_001042664+NM_020631+NM_001042663+NM_001265592+NM_001265593+NM_001265594+NM_198681"; exonic_part_number "026"; gene_id "chr1_PLEKHG5-+chr1_TNFRSF25-"
chr1	dexseq_prepare_annotation.py	exonic_part	6531548	6531697	.	-	.	transcripts "NM_001042665+NM_001042664+NM_020631+NM_001042663+NM_001265592+NM_001265593+NM_001265594+NM_198681"; exonic_part_number "027"; gene_id "chr1_PLEKHG5-+chr1_TNFRSF25-"
chr1	dexseq_prepare_annotation.py	exonic_part	6531818	6531868	.	-	.	transcripts "NM_001042665+NM_001042664+NM_020631+NM_001042663+NM_001265592+NM_001265593+NM_001265594+NM_198681"; exonic_part_number "028"; gene_id "chr1_PLEKHG5-+chr1_TNFRSF25-"
chr1	dexseq_prepare_annotation.py	exonic_part	6532587	6532682	.	-	.	transcripts "NM_001042665+NM_001042664+NM_020631+NM_001042663+NM_001265592+NM_001265593+NM_001265594+NM_198681"; exonic_part_number "029"; gene_id "chr1_PLEKHG5-+chr1_TNFRSF25-"
chr1	dexseq_prepare_annotation.py	exonic_part	6533046	6533234	.	-	.	transcripts "NM_001042665+NM_001042664+NM_020631+NM_001042663+NM_001265592+NM_001265593+NM_001265594+NM_198681"; exonic_part_number "030"; gene_id "chr1_PLEKHG5-+chr1_TNFRSF25-"
chr1	dexseq_prepare_annotation.py	exonic_part	6533311	6533514	.	-	.	transcripts "NM_001042665+NM_001042664+NM_020631+NM_001042663+NM_001265592+NM_001265593+NM_001265594+NM_198681"; exonic_part_number "031"; gene_id "chr1_PLEKHG5-+chr1_TNFRSF25-"
chr1	dexseq_prepare_annotation.py	exonic_part	6534073	6534224	.	-	.	transcripts "NM_001042665+NM_001042664+NM_020631+NM_001042663+NM_001265592+NM_001265593+NM_001265594+NM_198681"; exonic_part_number "032"; gene_id "chr1_PLEKHG5-+chr1_TNFRSF25-"
chr1	dexseq_prepare_annotation.py	exonic_part	6534511	6534647	.	-	.	transcripts "NM_001042665+NM_001042664+NM_020631+NM_001042663+NM_001265592+NM_001265593+NM_001265594+NM_198681"; exonic_part_number "033"; gene_id "chr1_PLEKHG5-+chr1_TNFRSF25-"
chr1	dexseq_prepare_annotation.py	exonic_part	6535107	6535198	.	-	.	transcripts "NM_001042665+NM_001042664+NM_020631+NM_001042663+NM_001265592+NM_001265593+NM_001265594+NM_198681"; exonic_part_number "034"; gene_id "chr1_PLEKHG5-+chr1_TNFRSF25-"
chr1	dexseq_prepare_annotation.py	exonic_part	6535522	6535582	.	-	.	transcripts "NM_001042665+NM_001042664+NM_020631+NM_001042663+NM_001265592+NM_001265593+NM_001265594+NM_198681"; exonic_part_number "035"; gene_id "chr1_PLEKHG5-+chr1_TNFRSF25-"
chr1	dexseq_prepare_annotation.py	exonic_part	6535991	6536096	.	-	.	transcripts "NM_001042665+NM_001042664+NM_020631+NM_001042663+NM_001265592+NM_001265593+NM_001265594+NM_198681"; exonic_part_number "036"; gene_id "chr1_PLEKHG5-+chr1_TNFRSF25-"
chr1	dexseq_prepare_annotation.py	exonic_part	6537589	6537718	.	-	.	transcripts "NM_001042665+NM_001042664+NM_020631+NM_001042663+NM_001265592+NM_001265593+NM_001265594+NM_198681"; exonic_part_number "037"; gene_id "chr1_PLEKHG5-+chr1_TNFRSF25-"
chr1	dexseq_prepare_annotation.py	exonic_part	6545384	6545529	.	-	.	transcripts "NM_001265593"; exonic_part_number "038"; gene_id "chr1_PLEKHG5-+chr1_TNFRSF25-"
chr1	dexseq_prepare_annotation.py	exonic_part	6545896	6546014	.	-	.	transcripts "NM_001042665"; exonic_part_number "039"; gene_id "chr1_PLEKHG5-+chr1_TNFRSF25-"
chr1	dexseq_prepare_annotation.py	exonic_part	6550505	6550640	.	-	.	transcripts "NM_001042664+NM_001265594"; exonic_part_number "040"; gene_id "chr1_PLEKHG5-+chr1_TNFRSF25-"
chr1	dexseq_prepare_annotation.py	exonic_part	6550641	6550654	.	-	.	transcripts "NM_001265594"; exonic_part_number "041"; gene_id "chr1_PLEKHG5-+chr1_TNFRSF25-"
chr1	dexseq_prepare_annotation.py	exonic_part	6551697	6551761	.	-	.	transcripts "NM_020631"; exonic_part_number "042"; gene_id "chr1_PLEKHG5-+chr1_TNFRSF25-"
chr1	dexseq_prepare_annotation.py	exonic_part	6556553	6556629	.	-	.	transcripts "NM_001265592+NM_198681+NM_001042663"; exonic_part_number "043"; gene_id "chr1_PLEKHG5-+chr1_TNFRSF25-"
chr1	dexseq_prepare_annotation.py	exonic_part	6557019	6557156	.	-	.	transcripts "NM_001265592"; exonic_part_number "044"; gene_id "chr1_PLEKHG5-+chr1_TNFRSF25-"
chr1	dexseq_prepare_annotation.py	exonic_part	6557380	6557484	.	-	.	transcripts "NM_001042663"; exonic_part_number "045"; gene_id "chr1_PLEKHG5-+chr1_TNFRSF25-"
chr1	dexseq_prepare_annotation.py	exonic_part	6579505	6580121	.	-	.	transcripts "NM_198681"; exonic_part_number "046"; gene_id "chr1_PLEKHG5-+chr1_TNFRSF25-"
chr1	dexseq_prepare_annotation.py	aggregate_gene	6581407	6614658	.	-	.	gene_id "chr1_NOL9-"
chr1	dexseq_prepare_annotation.py	exonic_part	6581407	6586063	.	-	.	transcripts "NM_024654"; exonic_part_number "001"; gene_id "chr1_NOL9-"
chr1	dexseq_prepare_annotation.py	exonic_part	6586756	6586889	.	-	.	transcripts "NM_024654"; exonic_part_number "002"; gene_id "chr1_NOL9-"
chr1	dexseq_prepare_annotation.py	exonic_part	6589054	6589231	.	-	.	transcripts "NM_024654"; exonic_part_number "003"; gene_id "chr1_NOL9-"
chr1	dexseq_prepare_annotation.py	exonic_part	6592028	6592139	.	-	.	transcripts "NM_024654"; exonic_part_number "004"; gene_id "chr1_NOL9-"
chr1	dexseq_prepare_annotation.py	exonic_part	6592523	6592820	.	-	.	transcripts "NM_024654"; exonic_part_number "005"; gene_id "chr1_NOL9-"
chr1	dexseq_prepare_annotation.py	exonic_part	6593340	6593501	.	-	.	transcripts "NM_024654"; exonic_part_number "006"; gene_id "chr1_NOL9-"
chr1	dexseq_prepare_annotation.py	exonic_part	6601890	6601987	.	-	.	transcripts "NM_024654"; exonic_part_number "007"; gene_id "chr1_NOL9-"
chr1	dexseq_prepare_annotation.py	exonic_part	6604886	6604982	.	-	.	transcripts "NM_024654"; exonic_part_number "008"; gene_id "chr1_NOL9-"
chr1	dexseq_prepare_annotation.py	exonic_part	6605105	6605240	.	-	.	transcripts "NM_024654"; exonic_part_number "009"; gene_id "chr1_NOL9-"
chr1	dexseq_prepare_annotation.py	exonic_part	6609631	6609758	.	-	.	transcripts "NM_024654"; exonic_part_number "010"; gene_id "chr1_NOL9-"
chr1	dexseq_prepare_annotation.py	exonic_part	6610456	6610675	.	-	.	transcripts "NM_024654"; exonic_part_number "011"; gene_id "chr1_NOL9-"
chr1	dexseq_prepare_annotation.py	exonic_part	6614167	6614658	.	-	.	transcripts "NM_024654"; exonic_part_number "012"; gene_id "chr1_NOL9-"
chr1	dexseq_prepare_annotation.py	aggregate_gene	6615338	6639817	.	+	.	gene_id "chr1_TAS1R1+"
chr1	dexseq_prepare_annotation.py	exonic_part	6615338	6615624	.	+	.	transcripts "NM_177540+NM_138697"; exonic_part_number "001"; gene_id "chr1_TAS1R1+"
chr1	dexseq_prepare_annotation.py	exonic_part	6630969	6631275	.	+	.	transcripts "NM_177540+NM_138697"; exonic_part_number "002"; gene_id "chr1_TAS1R1+"
chr1	dexseq_prepare_annotation.py	exonic_part	6634691	6635452	.	+	.	transcripts "NM_138697"; exonic_part_number "003"; gene_id "chr1_TAS1R1+"
chr1	dexseq_prepare_annotation.py	exonic_part	6636475	6636687	.	+	.	transcripts "NM_177540+NM_138697"; exonic_part_number "004"; gene_id "chr1_TAS1R1+"
chr1	dexseq_prepare_annotation.py	exonic_part	6637010	6637130	.	+	.	transcripts "NM_177540+NM_138697"; exonic_part_number "005"; gene_id "chr1_TAS1R1+"
chr1	dexseq_prepare_annotation.py	exonic_part	6638713	6639817	.	+	.	transcripts "NM_177540+NM_138697"; exonic_part_number "006"; gene_id "chr1_TAS1R1+"
chr1	dexseq_prepare_annotation.py	aggregate_gene	6640051	6649340	.	+	.	gene_id "chr1_ZBTB48+"
chr1	dexseq_prepare_annotation.py	exonic_part	6640051	6640109	.	+	.	transcripts "NM_001278647+NM_001278648+NM_005341"; exonic_part_number "001"; gene_id "chr1_ZBTB48+"
chr1	dexseq_prepare_annotation.py	exonic_part	6640110	6640130	.	+	.	transcripts "NM_001278648+NM_005341"; exonic_part_number "002"; gene_id "chr1_ZBTB48+"
chr1	dexseq_prepare_annotation.py	exonic_part	6640131	6640196	.	+	.	transcripts "NM_005341"; exonic_part_number "003"; gene_id "chr1_ZBTB48+"
chr1	dexseq_prepare_annotation.py	exonic_part	6640601	6641359	.	+	.	transcripts "NM_001278647+NM_001278648+NM_005341"; exonic_part_number "004"; gene_id "chr1_ZBTB48+"
chr1	dexseq_prepare_annotation.py	exonic_part	6642118	6642359	.	+	.	transcripts "NM_001278647+NM_001278648+NM_005341"; exonic_part_number "005"; gene_id "chr1_ZBTB48+"
chr1	dexseq_prepare_annotation.py	exonic_part	6645979	6646090	.	+	.	transcripts "NM_001278647+NM_001278648+NM_005341"; exonic_part_number "006"; gene_id "chr1_ZBTB48+"
chr1	dexseq_prepare_annotation.py	exonic_part	6646755	6646847	.	+	.	transcripts "NM_001278647+NM_001278648+NM_005341"; exonic_part_number "007"; gene_id "chr1_ZBTB48+"
chr1	dexseq_prepare_annotation.py	exonic_part	6647265	6647351	.	+	.	transcripts "NM_001278647+NM_001278648+NM_005341"; exonic_part_number "008"; gene_id "chr1_ZBTB48+"
chr1	dexseq_prepare_annotation.py	exonic_part	6647538	6647692	.	+	.	transcripts "NM_001278647+NM_001278648+NM_005341"; exonic_part_number "009"; gene_id "chr1_ZBTB48+"
chr1	dexseq_prepare_annotation.py	exonic_part	6648120	6648256	.	+	.	transcripts "NM_001278647+NM_001278648+NM_005341"; exonic_part_number "010"; gene_id "chr1_ZBTB48+"
chr1	dexseq_prepare_annotation.py	exonic_part	6648338	6648502	.	+	.	transcripts "NM_001278647+NM_001278648+NM_005341"; exonic_part_number "011"; gene_id "chr1_ZBTB48+"
chr1	dexseq_prepare_annotation.py	exonic_part	6648816	6648904	.	+	.	transcripts "NM_001278647+NM_001278648+NM_005341"; exonic_part_number "012"; gene_id "chr1_ZBTB48+"
chr1	dexseq_prepare_annotation.py	exonic_part	6648976	6649340	.	+	.	transcripts "NM_001278647+NM_001278648+NM_005341"; exonic_part_number "013"; gene_id "chr1_ZBTB48+"
chr1	dexseq_prepare_annotation.py	aggregate_gene	6650784	6662958	.	-	.	gene_id "chr1_KLHL21-"
chr1	dexseq_prepare_annotation.py	exonic_part	6650784	6653718	.	-	.	transcripts "NM_014851"; exonic_part_number "001"; gene_id "chr1_KLHL21-"
chr1	dexseq_prepare_annotation.py	exonic_part	6655545	6655617	.	-	.	transcripts "NM_014851"; exonic_part_number "002"; gene_id "chr1_KLHL21-"
chr1	dexseq_prepare_annotation.py	exonic_part	6659107	6659512	.	-	.	transcripts "NM_014851"; exonic_part_number "003"; gene_id "chr1_KLHL21-"
chr1	dexseq_prepare_annotation.py	exonic_part	6661857	6662958	.	-	.	transcripts "NM_014851"; exonic_part_number "004"; gene_id "chr1_KLHL21-"
chr1	dexseq_prepare_annotation.py	aggregate_gene	6673756	6684093	.	+	.	gene_id "chr1_PHF13+"
chr1	dexseq_prepare_annotation.py	exonic_part	6673756	6674165	.	+	.	transcripts "NM_153812"; exonic_part_number "001"; gene_id "chr1_PHF13+"
chr1	dexseq_prepare_annotation.py	exonic_part	6676817	6676918	.	+	.	transcripts "NM_153812"; exonic_part_number "002"; gene_id "chr1_PHF13+"
chr1	dexseq_prepare_annotation.py	exonic_part	6679863	6680397	.	+	.	transcripts "NM_153812"; exonic_part_number "003"; gene_id "chr1_PHF13+"
chr1	dexseq_prepare_annotation.py	exonic_part	6681471	6684093	.	+	.	transcripts "NM_153812"; exonic_part_number "004"; gene_id "chr1_PHF13+"
chr1	dexseq_prepare_annotation.py	aggregate_gene	6684925	6695646	.	+	.	gene_id "chr1_THAP3+"
chr1	dexseq_prepare_annotation.py	exonic_part	6684925	6685014	.	+	.	transcripts "NM_001195753"; exonic_part_number "001"; gene_id "chr1_THAP3+"
chr1	dexseq_prepare_annotation.py	exonic_part	6685210	6685352	.	+	.	transcripts "NM_001195752+NM_001195753+NM_138350"; exonic_part_number "002"; gene_id "chr1_THAP3+"
chr1	dexseq_prepare_annotation.py	exonic_part	6688559	6688751	.	+	.	transcripts "NM_001195752+NM_001195753+NM_138350"; exonic_part_number "003"; gene_id "chr1_THAP3+"
chr1	dexseq_prepare_annotation.py	exonic_part	6690348	6690350	.	+	.	transcripts "NM_001195753+NM_138350"; exonic_part_number "004"; gene_id "chr1_THAP3+"
chr1	dexseq_prepare_annotation.py	exonic_part	6690351	6690413	.	+	.	transcripts "NM_001195752+NM_001195753+NM_138350"; exonic_part_number "005"; gene_id "chr1_THAP3+"
chr1	dexseq_prepare_annotation.py	exonic_part	6692430	6692450	.	+	.	transcripts "NM_138350"; exonic_part_number "006"; gene_id "chr1_THAP3+"
chr1	dexseq_prepare_annotation.py	exonic_part	6692451	6692555	.	+	.	transcripts "NM_001195752+NM_001195753+NM_138350"; exonic_part_number "007"; gene_id "chr1_THAP3+"
chr1	dexseq_prepare_annotation.py	exonic_part	6692856	6693642	.	+	.	transcripts "NM_001195752+NM_001195753"; exonic_part_number "008"; gene_id "chr1_THAP3+"
chr1	dexseq_prepare_annotation.py	exonic_part	6694080	6695646	.	+	.	transcripts "NM_138350"; exonic_part_number "009"; gene_id "chr1_THAP3+"
chr1	dexseq_prepare_annotation.py	aggregate_gene	6694228	6761966	.	-	.	gene_id "chr1_DNAJC11-"
chr1	dexseq_prepare_annotation.py	exonic_part	6694228	6695760	.	-	.	transcripts "NM_018198"; exonic_part_number "001"; gene_id "chr1_DNAJC11-"
chr1	dexseq_prepare_annotation.py	exonic_part	6696177	6696306	.	-	.	transcripts "NM_018198"; exonic_part_number "002"; gene_id "chr1_DNAJC11-"
chr1	dexseq_prepare_annotation.py	exonic_part	6697258	6697400	.	-	.	transcripts "NM_018198"; exonic_part_number "003"; gene_id "chr1_DNAJC11-"
chr1	dexseq_prepare_annotation.py	exonic_part	6697507	6697564	.	-	.	transcripts "NM_018198"; exonic_part_number "004"; gene_id "chr1_DNAJC11-"
chr1	dexseq_prepare_annotation.py	exonic_part	6698355	6698424	.	-	.	transcripts "NM_018198"; exonic_part_number "005"; gene_id "chr1_DNAJC11-"
chr1	dexseq_prepare_annotation.py	exonic_part	6699962	6700117	.	-	.	transcripts "NM_018198"; exonic_part_number "006"; gene_id "chr1_DNAJC11-"
chr1	dexseq_prepare_annotation.py	exonic_part	6704618	6704734	.	-	.	transcripts "NM_018198"; exonic_part_number "007"; gene_id "chr1_DNAJC11-"
chr1	dexseq_prepare_annotation.py	exonic_part	6705101	6705186	.	-	.	transcripts "NM_018198"; exonic_part_number "008"; gene_id "chr1_DNAJC11-"
chr1	dexseq_prepare_annotation.py	exonic_part	6705849	6706038	.	-	.	transcripts "NM_018198"; exonic_part_number "009"; gene_id "chr1_DNAJC11-"
chr1	dexseq_prepare_annotation.py	exonic_part	6711589	6711662	.	-	.	transcripts "NM_018198"; exonic_part_number "010"; gene_id "chr1_DNAJC11-"
chr1	dexseq_prepare_annotation.py	exonic_part	6712889	6713011	.	-	.	transcripts "NM_018198"; exonic_part_number "011"; gene_id "chr1_DNAJC11-"
chr1	dexseq_prepare_annotation.py	exonic_part	6713971	6714099	.	-	.	transcripts "NM_018198"; exonic_part_number "012"; gene_id "chr1_DNAJC11-"
chr1	dexseq_prepare_annotation.py	exonic_part	6727769	6727870	.	-	.	transcripts "NM_018198"; exonic_part_number "013"; gene_id "chr1_DNAJC11-"
chr1	dexseq_prepare_annotation.py	exonic_part	6738454	6738527	.	-	.	transcripts "NM_018198"; exonic_part_number "014"; gene_id "chr1_DNAJC11-"
chr1	dexseq_prepare_annotation.py	exonic_part	6740968	6741097	.	-	.	transcripts "NM_018198"; exonic_part_number "015"; gene_id "chr1_DNAJC11-"
chr1	dexseq_prepare_annotation.py	exonic_part	6761789	6761966	.	-	.	transcripts "NM_018198"; exonic_part_number "016"; gene_id "chr1_DNAJC11-"
chr1	dexseq_prepare_annotation.py	aggregate_gene	6784805	6790072	.	+	.	gene_id "chr1_LOC100505887+"
chr1	dexseq_prepare_annotation.py	exonic_part	6784805	6784910	.	+	.	transcripts "NR_104620"; exonic_part_number "001"; gene_id "chr1_LOC100505887+"
chr1	dexseq_prepare_annotation.py	exonic_part	6787587	6787672	.	+	.	transcripts "NR_104621"; exonic_part_number "002"; gene_id "chr1_LOC100505887+"
chr1	dexseq_prepare_annotation.py	exonic_part	6789780	6790072	.	+	.	transcripts "NR_104621+NR_104620"; exonic_part_number "003"; gene_id "chr1_LOC100505887+"
chr1	dexseq_prepare_annotation.py	aggregate_gene	6845384	7829766	.	+	.	gene_id "chr1_CAMTA1+"
chr1	dexseq_prepare_annotation.py	exonic_part	6845384	6845635	.	+	.	transcripts "NR_038934+NM_001195563+NM_015215+NM_001242701"; exonic_part_number "001"; gene_id "chr1_CAMTA1+"
chr1	dexseq_prepare_annotation.py	exonic_part	6880241	6880310	.	+	.	transcripts "NM_001242701+NM_001195563+NM_015215"; exonic_part_number "002"; gene_id "chr1_CAMTA1+"
chr1	dexseq_prepare_annotation.py	exonic_part	6885152	6885270	.	+	.	transcripts "NR_038934+NM_001195563+NM_015215+NM_001242701"; exonic_part_number "003"; gene_id "chr1_CAMTA1+"
chr1	dexseq_prepare_annotation.py	exonic_part	6931817	6931900	.	+	.	transcripts "NR_038934+NM_001195563"; exonic_part_number "004"; gene_id "chr1_CAMTA1+"
chr1	dexseq_prepare_annotation.py	exonic_part	6931901	6932107	.	+	.	transcripts "NM_001195563"; exonic_part_number "005"; gene_id "chr1_CAMTA1+"
chr1	dexseq_prepare_annotation.py	exonic_part	6947714	6948261	.	+	.	transcripts "NM_001242701+NR_038934"; exonic_part_number "006"; gene_id "chr1_CAMTA1+"
chr1	dexseq_prepare_annotation.py	exonic_part	7151364	7151431	.	+	.	transcripts "NM_015215"; exonic_part_number "007"; gene_id "chr1_CAMTA1+"
chr1	dexseq_prepare_annotation.py	exonic_part	7309551	7309686	.	+	.	transcripts "NM_015215"; exonic_part_number "008"; gene_id "chr1_CAMTA1+"
chr1	dexseq_prepare_annotation.py	exonic_part	7527890	7527961	.	+	.	transcripts "NM_015215"; exonic_part_number "009"; gene_id "chr1_CAMTA1+"
chr1	dexseq_prepare_annotation.py	exonic_part	7700460	7700613	.	+	.	transcripts "NM_015215"; exonic_part_number "010"; gene_id "chr1_CAMTA1+"
chr1	dexseq_prepare_annotation.py	exonic_part	7721786	7721926	.	+	.	transcripts "NM_015215"; exonic_part_number "011"; gene_id "chr1_CAMTA1+"
chr1	dexseq_prepare_annotation.py	exonic_part	7723413	7725259	.	+	.	transcripts "NM_015215"; exonic_part_number "012"; gene_id "chr1_CAMTA1+"
chr1	dexseq_prepare_annotation.py	exonic_part	7730971	7731097	.	+	.	transcripts "NM_015215"; exonic_part_number "013"; gene_id "chr1_CAMTA1+"
chr1	dexseq_prepare_annotation.py	exonic_part	7737659	7737793	.	+	.	transcripts "NM_015215"; exonic_part_number "014"; gene_id "chr1_CAMTA1+"
chr1	dexseq_prepare_annotation.py	exonic_part	7792508	7792659	.	+	.	transcripts "NM_015215"; exonic_part_number "015"; gene_id "chr1_CAMTA1+"
chr1	dexseq_prepare_annotation.py	exonic_part	7796404	7796600	.	+	.	transcripts "NM_015215"; exonic_part_number "016"; gene_id "chr1_CAMTA1+"
chr1	dexseq_prepare_annotation.py	exonic_part	7796991	7797069	.	+	.	transcripts "NM_015215"; exonic_part_number "017"; gene_id "chr1_CAMTA1+"
chr1	dexseq_prepare_annotation.py	exonic_part	7797315	7797630	.	+	.	transcripts "NM_015215"; exonic_part_number "018"; gene_id "chr1_CAMTA1+"
chr1	dexseq_prepare_annotation.py	exonic_part	7798019	7798542	.	+	.	transcripts "NM_015215"; exonic_part_number "019"; gene_id "chr1_CAMTA1+"
chr1	dexseq_prepare_annotation.py	exonic_part	7804895	7805082	.	+	.	transcripts "NM_015215"; exonic_part_number "020"; gene_id "chr1_CAMTA1+"
chr1	dexseq_prepare_annotation.py	exonic_part	7805905	7806151	.	+	.	transcripts "NM_015215"; exonic_part_number "021"; gene_id "chr1_CAMTA1+"
chr1	dexseq_prepare_annotation.py	exonic_part	7807770	7807841	.	+	.	transcripts "NM_015215"; exonic_part_number "022"; gene_id "chr1_CAMTA1+"
chr1	dexseq_prepare_annotation.py	exonic_part	7811259	7811452	.	+	.	transcripts "NM_015215"; exonic_part_number "023"; gene_id "chr1_CAMTA1+"
chr1	dexseq_prepare_annotation.py	exonic_part	7812519	7812593	.	+	.	transcripts "NM_015215"; exonic_part_number "024"; gene_id "chr1_CAMTA1+"
chr1	dexseq_prepare_annotation.py	exonic_part	7815698	7815728	.	+	.	transcripts "NM_015215"; exonic_part_number "025"; gene_id "chr1_CAMTA1+"
chr1	dexseq_prepare_annotation.py	exonic_part	7826519	7829766	.	+	.	transcripts "NM_015215"; exonic_part_number "026"; gene_id "chr1_CAMTA1+"
chr1	dexseq_prepare_annotation.py	aggregate_gene	7831329	7841492	.	+	.	gene_id "chr1_VAMP3+"
chr1	dexseq_prepare_annotation.py	exonic_part	7831329	7831445	.	+	.	transcripts "NM_004781"; exonic_part_number "001"; gene_id "chr1_VAMP3+"
chr1	dexseq_prepare_annotation.py	exonic_part	7833502	7833571	.	+	.	transcripts "NM_004781"; exonic_part_number "002"; gene_id "chr1_VAMP3+"
chr1	dexseq_prepare_annotation.py	exonic_part	7837220	7837378	.	+	.	transcripts "NM_004781"; exonic_part_number "003"; gene_id "chr1_VAMP3+"
chr1	dexseq_prepare_annotation.py	exonic_part	7838178	7838229	.	+	.	transcripts "NM_004781"; exonic_part_number "004"; gene_id "chr1_VAMP3+"
chr1	dexseq_prepare_annotation.py	exonic_part	7839686	7841492	.	+	.	transcripts "NM_004781"; exonic_part_number "005"; gene_id "chr1_VAMP3+"
chr1	dexseq_prepare_annotation.py	aggregate_gene	7844489	7905240	.	+	.	gene_id "chr1_PER3+"
chr1	dexseq_prepare_annotation.py	exonic_part	7844489	7844528	.	+	.	transcripts "NM_001289864+NM_016831+NM_001289861+NM_001289862+NM_001289863"; exonic_part_number "001"; gene_id "chr1_PER3+"
chr1	dexseq_prepare_annotation.py	exonic_part	7844714	7845065	.	+	.	transcripts "NM_001289864+NM_016831+NM_001289861+NM_001289862+NM_001289863"; exonic_part_number "002"; gene_id "chr1_PER3+"
chr1	dexseq_prepare_annotation.py	exonic_part	7845501	7845646	.	+	.	transcripts "NM_001289864+NM_016831+NM_001289861+NM_001289862+NM_001289863"; exonic_part_number "003"; gene_id "chr1_PER3+"
chr1	dexseq_prepare_annotation.py	exonic_part	7846781	7846896	.	+	.	transcripts "NM_001289864+NM_016831+NM_001289861+NM_001289862+NM_001289863"; exonic_part_number "004"; gene_id "chr1_PER3+"
chr1	dexseq_prepare_annotation.py	exonic_part	7848105	7848306	.	+	.	transcripts "NM_001289864+NM_016831+NM_001289861+NM_001289862+NM_001289863"; exonic_part_number "005"; gene_id "chr1_PER3+"
chr1	dexseq_prepare_annotation.py	exonic_part	7854017	7854019	.	+	.	transcripts "NM_001289861+NM_001289862+NM_001289863"; exonic_part_number "006"; gene_id "chr1_PER3+"
chr1	dexseq_prepare_annotation.py	exonic_part	7854020	7854068	.	+	.	transcripts "NM_001289864+NM_016831+NM_001289861+NM_001289862+NM_001289863"; exonic_part_number "007"; gene_id "chr1_PER3+"
chr1	dexseq_prepare_annotation.py	exonic_part	7858521	7858584	.	+	.	transcripts "NM_001289864"; exonic_part_number "008"; gene_id "chr1_PER3+"
chr1	dexseq_prepare_annotation.py	exonic_part	7858585	7858733	.	+	.	transcripts "NM_001289864+NM_016831+NM_001289861+NM_001289862+NM_001289863"; exonic_part_number "009"; gene_id "chr1_PER3+"
chr1	dexseq_prepare_annotation.py	exonic_part	7861173	7861251	.	+	.	transcripts "NM_001289864+NM_016831+NM_001289861+NM_001289862+NM_001289863"; exonic_part_number "010"; gene_id "chr1_PER3+"
chr1	dexseq_prepare_annotation.py	exonic_part	7863107	7863213	.	+	.	transcripts "NM_001289864+NM_016831+NM_001289861+NM_001289862+NM_001289863"; exonic_part_number "011"; gene_id "chr1_PER3+"
chr1	dexseq_prepare_annotation.py	exonic_part	7863752	7863908	.	+	.	transcripts "NM_001289864+NM_016831+NM_001289861+NM_001289862+NM_001289863"; exonic_part_number "012"; gene_id "chr1_PER3+"
chr1	dexseq_prepare_annotation.py	exonic_part	7868953	7869058	.	+	.	transcripts "NM_001289864+NM_016831+NM_001289861+NM_001289862+NM_001289863"; exonic_part_number "013"; gene_id "chr1_PER3+"
chr1	dexseq_prepare_annotation.py	exonic_part	7869953	7870081	.	+	.	transcripts "NM_001289864+NM_016831+NM_001289861+NM_001289862+NM_001289863"; exonic_part_number "014"; gene_id "chr1_PER3+"
chr1	dexseq_prepare_annotation.py	exonic_part	7870498	7870627	.	+	.	transcripts "NM_001289864+NM_016831+NM_001289861+NM_001289862+NM_001289863"; exonic_part_number "015"; gene_id "chr1_PER3+"
chr1	dexseq_prepare_annotation.py	exonic_part	7870628	7870648	.	+	.	transcripts "NM_001289864+NM_001289861+NM_001289862"; exonic_part_number "016"; gene_id "chr1_PER3+"
chr1	dexseq_prepare_annotation.py	exonic_part	7879345	7879480	.	+	.	transcripts "NM_001289864+NM_016831+NM_001289861+NM_001289862+NM_001289863"; exonic_part_number "017"; gene_id "chr1_PER3+"
chr1	dexseq_prepare_annotation.py	exonic_part	7880175	7880299	.	+	.	transcripts "NM_001289864+NM_016831+NM_001289861+NM_001289862+NM_001289863"; exonic_part_number "018"; gene_id "chr1_PER3+"
chr1	dexseq_prepare_annotation.py	exonic_part	7880527	7880700	.	+	.	transcripts "NM_001289864+NM_016831+NM_001289861+NM_001289862+NM_001289863"; exonic_part_number "019"; gene_id "chr1_PER3+"
chr1	dexseq_prepare_annotation.py	exonic_part	7886540	7886770	.	+	.	transcripts "NM_001289864+NM_016831+NM_001289861+NM_001289862+NM_001289863"; exonic_part_number "020"; gene_id "chr1_PER3+"
chr1	dexseq_prepare_annotation.py	exonic_part	7887178	7887875	.	+	.	transcripts "NM_001289864+NM_016831+NM_001289861+NM_001289862+NM_001289863"; exonic_part_number "021"; gene_id "chr1_PER3+"
chr1	dexseq_prepare_annotation.py	exonic_part	7889894	7889896	.	+	.	transcripts "NM_001289862"; exonic_part_number "022"; gene_id "chr1_PER3+"
chr1	dexseq_prepare_annotation.py	exonic_part	7889897	7890011	.	+	.	transcripts "NM_001289864+NM_016831+NM_001289861+NM_001289862+NM_001289863"; exonic_part_number "023"; gene_id "chr1_PER3+"
chr1	dexseq_prepare_annotation.py	exonic_part	7890012	7890065	.	+	.	transcripts "NM_001289864+NM_016831+NM_001289862"; exonic_part_number "024"; gene_id "chr1_PER3+"
chr1	dexseq_prepare_annotation.py	exonic_part	7890066	7890221	.	+	.	transcripts "NM_001289864+NM_016831+NM_001289861+NM_001289862+NM_001289863"; exonic_part_number "025"; gene_id "chr1_PER3+"
chr1	dexseq_prepare_annotation.py	exonic_part	7895822	7896005	.	+	.	transcripts "NM_001289864+NM_016831+NM_001289861+NM_001289862+NM_001289863"; exonic_part_number "026"; gene_id "chr1_PER3+"
chr1	dexseq_prepare_annotation.py	exonic_part	7897059	7897209	.	+	.	transcripts "NM_001289864+NM_016831+NM_001289861+NM_001289862+NM_001289863"; exonic_part_number "027"; gene_id "chr1_PER3+"
chr1	dexseq_prepare_annotation.py	exonic_part	7902732	7905240	.	+	.	transcripts "NM_001289864+NM_016831+NM_001289861+NM_001289862+NM_001289863"; exonic_part_number "028"; gene_id "chr1_PER3+"
chr1	dexseq_prepare_annotation.py	aggregate_gene	7907672	7913551	.	-	.	gene_id "chr1_UTS2-"
chr1	dexseq_prepare_annotation.py	exonic_part	7907672	7907942	.	-	.	transcripts "NM_006786+NM_021995"; exonic_part_number "001"; gene_id "chr1_UTS2-"
chr1	dexseq_prepare_annotation.py	exonic_part	7909700	7909743	.	-	.	transcripts "NM_006786+NM_021995"; exonic_part_number "002"; gene_id "chr1_UTS2-"
chr1	dexseq_prepare_annotation.py	exonic_part	7910872	7910982	.	-	.	transcripts "NM_006786+NM_021995"; exonic_part_number "003"; gene_id "chr1_UTS2-"
chr1	dexseq_prepare_annotation.py	exonic_part	7912961	7912983	.	-	.	transcripts "NM_006786+NM_021995"; exonic_part_number "004"; gene_id "chr1_UTS2-"
chr1	dexseq_prepare_annotation.py	exonic_part	7912984	7913104	.	-	.	transcripts "NM_006786"; exonic_part_number "005"; gene_id "chr1_UTS2-"
chr1	dexseq_prepare_annotation.py	exonic_part	7913367	7913551	.	-	.	transcripts "NM_021995"; exonic_part_number "006"; gene_id "chr1_UTS2-"
chr1	dexseq_prepare_annotation.py	aggregate_gene	7975931	8003225	.	-	.	gene_id "chr1_TNFRSF9-"
chr1	dexseq_prepare_annotation.py	exonic_part	7975931	7980983	.	-	.	transcripts "NM_001561"; exonic_part_number "001"; gene_id "chr1_TNFRSF9-"
chr1	dexseq_prepare_annotation.py	exonic_part	7993222	7993356	.	-	.	transcripts "NM_001561"; exonic_part_number "002"; gene_id "chr1_TNFRSF9-"
chr1	dexseq_prepare_annotation.py	exonic_part	7995073	7995203	.	-	.	transcripts "NM_001561"; exonic_part_number "003"; gene_id "chr1_TNFRSF9-"
chr1	dexseq_prepare_annotation.py	exonic_part	7997750	7997816	.	-	.	transcripts "NM_001561"; exonic_part_number "004"; gene_id "chr1_TNFRSF9-"
chr1	dexseq_prepare_annotation.py	exonic_part	7998253	7998390	.	-	.	transcripts "NM_001561"; exonic_part_number "005"; gene_id "chr1_TNFRSF9-"
chr1	dexseq_prepare_annotation.py	exonic_part	7998781	7998888	.	-	.	transcripts "NM_001561"; exonic_part_number "006"; gene_id "chr1_TNFRSF9-"
chr1	dexseq_prepare_annotation.py	exonic_part	7999955	8000138	.	-	.	transcripts "NM_001561"; exonic_part_number "007"; gene_id "chr1_TNFRSF9-"
chr1	dexseq_prepare_annotation.py	exonic_part	8000844	8000993	.	-	.	transcripts "NM_001561"; exonic_part_number "008"; gene_id "chr1_TNFRSF9-"
chr1	dexseq_prepare_annotation.py	exonic_part	8003199	8003225	.	-	.	transcripts "NM_001561"; exonic_part_number "009"; gene_id "chr1_TNFRSF9-"
chr1	dexseq_prepare_annotation.py	aggregate_gene	8021714	8045342	.	+	.	gene_id "chr1_PARK7+"
chr1	dexseq_prepare_annotation.py	exonic_part	8021714	8021795	.	+	.	transcripts "NM_007262+NM_001123377"; exonic_part_number "001"; gene_id "chr1_PARK7+"
chr1	dexseq_prepare_annotation.py	exonic_part	8021796	8021853	.	+	.	transcripts "NM_007262"; exonic_part_number "002"; gene_id "chr1_PARK7+"
chr1	dexseq_prepare_annotation.py	exonic_part	8022823	8022935	.	+	.	transcripts "NM_007262+NM_001123377"; exonic_part_number "003"; gene_id "chr1_PARK7+"
chr1	dexseq_prepare_annotation.py	exonic_part	8025384	8025485	.	+	.	transcripts "NM_007262+NM_001123377"; exonic_part_number "004"; gene_id "chr1_PARK7+"
chr1	dexseq_prepare_annotation.py	exonic_part	8029405	8029464	.	+	.	transcripts "NM_007262+NM_001123377"; exonic_part_number "005"; gene_id "chr1_PARK7+"
chr1	dexseq_prepare_annotation.py	exonic_part	8030954	8031023	.	+	.	transcripts "NM_007262+NM_001123377"; exonic_part_number "006"; gene_id "chr1_PARK7+"
chr1	dexseq_prepare_annotation.py	exonic_part	8037712	8037798	.	+	.	transcripts "NM_007262+NM_001123377"; exonic_part_number "007"; gene_id "chr1_PARK7+"
chr1	dexseq_prepare_annotation.py	exonic_part	8044954	8045342	.	+	.	transcripts "NM_007262+NM_001123377"; exonic_part_number "008"; gene_id "chr1_PARK7+"
chr1	dexseq_prepare_annotation.py	aggregate_gene	8071779	8086393	.	-	.	gene_id "chr1_ERRFI1-"
chr1	dexseq_prepare_annotation.py	exonic_part	8071779	8074456	.	-	.	transcripts "NM_018948"; exonic_part_number "001"; gene_id "chr1_ERRFI1-"
chr1	dexseq_prepare_annotation.py	exonic_part	8075368	8075444	.	-	.	transcripts "NM_018948"; exonic_part_number "002"; gene_id "chr1_ERRFI1-"
chr1	dexseq_prepare_annotation.py	exonic_part	8075555	8075752	.	-	.	transcripts "NM_018948"; exonic_part_number "003"; gene_id "chr1_ERRFI1-"
chr1	dexseq_prepare_annotation.py	exonic_part	8086218	8086393	.	-	.	transcripts "NM_018948"; exonic_part_number "004"; gene_id "chr1_ERRFI1-"
chr1	dexseq_prepare_annotation.py	aggregate_gene	8268732	8275268	.	+	.	gene_id "chr1_LOC102724539+"
chr1	dexseq_prepare_annotation.py	exonic_part	8268732	8268933	.	+	.	transcripts "NR_125998"; exonic_part_number "001"; gene_id "chr1_LOC102724539+"
chr1	dexseq_prepare_annotation.py	exonic_part	8270547	8270655	.	+	.	transcripts "NR_125998"; exonic_part_number "002"; gene_id "chr1_LOC102724539+"
chr1	dexseq_prepare_annotation.py	exonic_part	8274685	8274738	.	+	.	transcripts "NR_125998"; exonic_part_number "003"; gene_id "chr1_LOC102724539+"
chr1	dexseq_prepare_annotation.py	exonic_part	8275139	8275268	.	+	.	transcripts "NR_125998"; exonic_part_number "004"; gene_id "chr1_LOC102724539+"
chr1	dexseq_prepare_annotation.py	aggregate_gene	8378145	8404227	.	+	.	gene_id "chr1_SLC45A1+"
chr1	dexseq_prepare_annotation.py	exonic_part	8378145	8378246	.	+	.	transcripts "NM_001080397"; exonic_part_number "001"; gene_id "chr1_SLC45A1+"
chr1	dexseq_prepare_annotation.py	exonic_part	8384366	8384786	.	+	.	transcripts "NM_001080397"; exonic_part_number "002"; gene_id "chr1_SLC45A1+"
chr1	dexseq_prepare_annotation.py	exonic_part	8385358	8385450	.	+	.	transcripts "NM_001080397"; exonic_part_number "003"; gene_id "chr1_SLC45A1+"
chr1	dexseq_prepare_annotation.py	exonic_part	8385878	8386102	.	+	.	transcripts "NM_001080397"; exonic_part_number "004"; gene_id "chr1_SLC45A1+"
chr1	dexseq_prepare_annotation.py	exonic_part	8390269	8390996	.	+	.	transcripts "NM_001080397"; exonic_part_number "005"; gene_id "chr1_SLC45A1+"
chr1	dexseq_prepare_annotation.py	exonic_part	8395497	8395650	.	+	.	transcripts "NM_001080397"; exonic_part_number "006"; gene_id "chr1_SLC45A1+"
chr1	dexseq_prepare_annotation.py	exonic_part	8397876	8398052	.	+	.	transcripts "NM_001080397"; exonic_part_number "007"; gene_id "chr1_SLC45A1+"
chr1	dexseq_prepare_annotation.py	exonic_part	8399553	8399758	.	+	.	transcripts "NM_001080397"; exonic_part_number "008"; gene_id "chr1_SLC45A1+"
chr1	dexseq_prepare_annotation.py	exonic_part	8403807	8404227	.	+	.	transcripts "NM_001080397"; exonic_part_number "009"; gene_id "chr1_SLC45A1+"
chr1	dexseq_prepare_annotation.py	aggregate_gene	8412464	8877699	.	-	.	gene_id "chr1_RERE-"
chr1	dexseq_prepare_annotation.py	exonic_part	8412464	8415180	.	-	.	transcripts "NM_001042682+NM_001042681+NM_012102"; exonic_part_number "001"; gene_id "chr1_RERE-"
chr1	dexseq_prepare_annotation.py	exonic_part	8415479	8415659	.	-	.	transcripts "NM_001042682+NM_001042681+NM_012102"; exonic_part_number "002"; gene_id "chr1_RERE-"
chr1	dexseq_prepare_annotation.py	exonic_part	8416160	8416306	.	-	.	transcripts "NM_001042682+NM_001042681+NM_012102"; exonic_part_number "003"; gene_id "chr1_RERE-"
chr1	dexseq_prepare_annotation.py	exonic_part	8418256	8418976	.	-	.	transcripts "NM_001042682+NM_001042681+NM_012102"; exonic_part_number "004"; gene_id "chr1_RERE-"
chr1	dexseq_prepare_annotation.py	exonic_part	8419824	8420046	.	-	.	transcripts "NM_001042682+NM_001042681+NM_012102"; exonic_part_number "005"; gene_id "chr1_RERE-"
chr1	dexseq_prepare_annotation.py	exonic_part	8420172	8421550	.	-	.	transcripts "NM_001042682+NM_001042681+NM_012102"; exonic_part_number "006"; gene_id "chr1_RERE-"
chr1	dexseq_prepare_annotation.py	exonic_part	8421823	8421936	.	-	.	transcripts "NM_001042682+NM_001042681+NM_012102"; exonic_part_number "007"; gene_id "chr1_RERE-"
chr1	dexseq_prepare_annotation.py	exonic_part	8422743	8422904	.	-	.	transcripts "NM_001042682+NM_001042681+NM_012102"; exonic_part_number "008"; gene_id "chr1_RERE-"
chr1	dexseq_prepare_annotation.py	exonic_part	8424116	8424315	.	-	.	transcripts "NM_001042682+NM_001042681+NM_012102"; exonic_part_number "009"; gene_id "chr1_RERE-"
chr1	dexseq_prepare_annotation.py	exonic_part	8424806	8424898	.	-	.	transcripts "NM_001042682+NM_001042681+NM_012102"; exonic_part_number "010"; gene_id "chr1_RERE-"
chr1	dexseq_prepare_annotation.py	exonic_part	8425872	8426034	.	-	.	transcripts "NM_001042682+NM_001042681+NM_012102"; exonic_part_number "011"; gene_id "chr1_RERE-"
chr1	dexseq_prepare_annotation.py	exonic_part	8482787	8482867	.	-	.	transcripts "NM_001042682+NM_001042681+NM_012102"; exonic_part_number "012"; gene_id "chr1_RERE-"
chr1	dexseq_prepare_annotation.py	exonic_part	8483621	8483747	.	-	.	transcripts "NM_001042682"; exonic_part_number "013"; gene_id "chr1_RERE-"
chr1	dexseq_prepare_annotation.py	exonic_part	8525985	8526083	.	-	.	transcripts "NM_001042681+NM_012102"; exonic_part_number "014"; gene_id "chr1_RERE-"
chr1	dexseq_prepare_annotation.py	exonic_part	8555123	8555222	.	-	.	transcripts "NM_001042681+NM_012102"; exonic_part_number "015"; gene_id "chr1_RERE-"
chr1	dexseq_prepare_annotation.py	exonic_part	8557465	8557589	.	-	.	transcripts "NM_001042681+NM_012102"; exonic_part_number "016"; gene_id "chr1_RERE-"
chr1	dexseq_prepare_annotation.py	exonic_part	8568686	8568734	.	-	.	transcripts "NM_001042681+NM_012102"; exonic_part_number "017"; gene_id "chr1_RERE-"
chr1	dexseq_prepare_annotation.py	exonic_part	8601273	8601377	.	-	.	transcripts "NM_001042681+NM_012102"; exonic_part_number "018"; gene_id "chr1_RERE-"
chr1	dexseq_prepare_annotation.py	exonic_part	8616534	8616630	.	-	.	transcripts "NM_001042681+NM_012102"; exonic_part_number "019"; gene_id "chr1_RERE-"
chr1	dexseq_prepare_annotation.py	exonic_part	8617477	8617582	.	-	.	transcripts "NM_001042681+NM_012102"; exonic_part_number "020"; gene_id "chr1_RERE-"
chr1	dexseq_prepare_annotation.py	exonic_part	8674620	8674745	.	-	.	transcripts "NM_001042681+NM_012102"; exonic_part_number "021"; gene_id "chr1_RERE-"
chr1	dexseq_prepare_annotation.py	exonic_part	8684369	8684439	.	-	.	transcripts "NM_001042681+NM_012102"; exonic_part_number "022"; gene_id "chr1_RERE-"
chr1	dexseq_prepare_annotation.py	exonic_part	8716032	8716500	.	-	.	transcripts "NM_001042681+NM_012102"; exonic_part_number "023"; gene_id "chr1_RERE-"
chr1	dexseq_prepare_annotation.py	exonic_part	8852463	8852647	.	-	.	transcripts "NM_012102"; exonic_part_number "024"; gene_id "chr1_RERE-"
chr1	dexseq_prepare_annotation.py	exonic_part	8877219	8877699	.	-	.	transcripts "NM_001042681+NM_012102"; exonic_part_number "025"; gene_id "chr1_RERE-"
chr1	dexseq_prepare_annotation.py	aggregate_gene	8484705	8495076	.	+	.	gene_id "chr1_LOC102724552+"
chr1	dexseq_prepare_annotation.py	exonic_part	8484705	8484761	.	+	.	transcripts "NR_125999"; exonic_part_number "001"; gene_id "chr1_LOC102724552+"
chr1	dexseq_prepare_annotation.py	exonic_part	8488542	8488648	.	+	.	transcripts "NR_125999"; exonic_part_number "002"; gene_id "chr1_LOC102724552+"
chr1	dexseq_prepare_annotation.py	exonic_part	8489887	8490032	.	+	.	transcripts "NR_125999"; exonic_part_number "003"; gene_id "chr1_LOC102724552+"
chr1	dexseq_prepare_annotation.py	exonic_part	8494693	8495076	.	+	.	transcripts "NR_125999"; exonic_part_number "004"; gene_id "chr1_LOC102724552+"
chr1	dexseq_prepare_annotation.py	aggregate_gene	8921059	8939151	.	-	.	gene_id "chr1_ENO1-"
chr1	dexseq_prepare_annotation.py	exonic_part	8921059	8921488	.	-	.	transcripts "NM_001201483+NM_001428"; exonic_part_number "001"; gene_id "chr1_ENO1-"
chr1	dexseq_prepare_annotation.py	exonic_part	8922946	8923004	.	-	.	transcripts "NM_001201483+NM_001428"; exonic_part_number "002"; gene_id "chr1_ENO1-"
chr1	dexseq_prepare_annotation.py	exonic_part	8923294	8923402	.	-	.	transcripts "NM_001201483+NM_001428"; exonic_part_number "003"; gene_id "chr1_ENO1-"
chr1	dexseq_prepare_annotation.py	exonic_part	8923950	8924151	.	-	.	transcripts "NM_001201483+NM_001428"; exonic_part_number "004"; gene_id "chr1_ENO1-"
chr1	dexseq_prepare_annotation.py	exonic_part	8925344	8925541	.	-	.	transcripts "NM_001201483+NM_001428"; exonic_part_number "005"; gene_id "chr1_ENO1-"
chr1	dexseq_prepare_annotation.py	exonic_part	8926338	8926560	.	-	.	transcripts "NM_001201483+NM_001428"; exonic_part_number "006"; gene_id "chr1_ENO1-"
chr1	dexseq_prepare_annotation.py	exonic_part	8927176	8927309	.	-	.	transcripts "NM_001201483+NM_001428"; exonic_part_number "007"; gene_id "chr1_ENO1-"
chr1	dexseq_prepare_annotation.py	exonic_part	8928047	8928116	.	-	.	transcripts "NM_001201483+NM_001428"; exonic_part_number "008"; gene_id "chr1_ENO1-"
chr1	dexseq_prepare_annotation.py	exonic_part	8930511	8930569	.	-	.	transcripts "NM_001201483+NM_001428"; exonic_part_number "009"; gene_id "chr1_ENO1-"
chr1	dexseq_prepare_annotation.py	exonic_part	8930570	8931635	.	-	.	transcripts "NM_001201483"; exonic_part_number "010"; gene_id "chr1_ENO1-"
chr1	dexseq_prepare_annotation.py	exonic_part	8931950	8932045	.	-	.	transcripts "NM_001428"; exonic_part_number "011"; gene_id "chr1_ENO1-"
chr1	dexseq_prepare_annotation.py	exonic_part	8934883	8934976	.	-	.	transcripts "NM_001428"; exonic_part_number "012"; gene_id "chr1_ENO1-"
chr1	dexseq_prepare_annotation.py	exonic_part	8938639	8939151	.	-	.	transcripts "NM_001428"; exonic_part_number "013"; gene_id "chr1_ENO1-"
chr1	dexseq_prepare_annotation.py	aggregate_gene	8926561	8926649	.	-	.	gene_id "chr1_MIR6728-"
chr1	dexseq_prepare_annotation.py	exonic_part	8926561	8926649	.	-	.	transcripts "NR_106786"; exonic_part_number "001"; gene_id "chr1_MIR6728-"
chr1	dexseq_prepare_annotation.py	aggregate_gene	8938894	8939943	.	+	.	gene_id "chr1_ENO1-AS1+"
chr1	dexseq_prepare_annotation.py	exonic_part	8938894	8939019	.	+	.	transcripts "NR_038351"; exonic_part_number "001"; gene_id "chr1_ENO1-AS1+"
chr1	dexseq_prepare_annotation.py	exonic_part	8939624	8939943	.	+	.	transcripts "NR_038351"; exonic_part_number "002"; gene_id "chr1_ENO1-AS1+"
chr1	dexseq_prepare_annotation.py	aggregate_gene	9005893	9035148	.	+	.	gene_id "chr1_CA6+"
chr1	dexseq_prepare_annotation.py	exonic_part	9005893	9006024	.	+	.	transcripts "NM_001215+NM_001270502+NM_001270501+NM_001270500"; exonic_part_number "001"; gene_id "chr1_CA6+"
chr1	dexseq_prepare_annotation.py	exonic_part	9009322	9009501	.	+	.	transcripts "NM_001215+NM_001270500"; exonic_part_number "002"; gene_id "chr1_CA6+"
chr1	dexseq_prepare_annotation.py	exonic_part	9017196	9017344	.	+	.	transcripts "NM_001215+NM_001270501+NM_001270500"; exonic_part_number "003"; gene_id "chr1_CA6+"
chr1	dexseq_prepare_annotation.py	exonic_part	9018969	9019061	.	+	.	transcripts "NM_001215+NM_001270502+NM_001270501+NM_001270500"; exonic_part_number "004"; gene_id "chr1_CA6+"
chr1	dexseq_prepare_annotation.py	exonic_part	9022646	9022715	.	+	.	transcripts "NM_001215+NM_001270502+NM_001270501+NM_001270500"; exonic_part_number "005"; gene_id "chr1_CA6+"
chr1	dexseq_prepare_annotation.py	exonic_part	9027718	9027875	.	+	.	transcripts "NM_001215+NM_001270502+NM_001270501+NM_001270500"; exonic_part_number "006"; gene_id "chr1_CA6+"
chr1	dexseq_prepare_annotation.py	exonic_part	9030926	9031040	.	+	.	transcripts "NM_001215+NM_001270502+NM_001270501+NM_001270500"; exonic_part_number "007"; gene_id "chr1_CA6+"
chr1	dexseq_prepare_annotation.py	exonic_part	9034406	9034503	.	+	.	transcripts "NM_001270500"; exonic_part_number "008"; gene_id "chr1_CA6+"
chr1	dexseq_prepare_annotation.py	exonic_part	9034681	9035148	.	+	.	transcripts "NM_001215+NM_001270502+NM_001270501"; exonic_part_number "009"; gene_id "chr1_CA6+"
chr1	dexseq_prepare_annotation.py	aggregate_gene	9063359	9086404	.	-	.	gene_id "chr1_SLC2A7-"
chr1	dexseq_prepare_annotation.py	exonic_part	9063359	9063577	.	-	.	transcripts "NM_207420"; exonic_part_number "001"; gene_id "chr1_SLC2A7-"
chr1	dexseq_prepare_annotation.py	exonic_part	9064811	9064938	.	-	.	transcripts "NM_207420"; exonic_part_number "002"; gene_id "chr1_SLC2A7-"
chr1	dexseq_prepare_annotation.py	exonic_part	9067369	9067444	.	-	.	transcripts "NM_207420"; exonic_part_number "003"; gene_id "chr1_SLC2A7-"
chr1	dexseq_prepare_annotation.py	exonic_part	9070202	9070303	.	-	.	transcripts "NM_207420"; exonic_part_number "004"; gene_id "chr1_SLC2A7-"
chr1	dexseq_prepare_annotation.py	exonic_part	9073584	9073694	.	-	.	transcripts "NM_207420"; exonic_part_number "005"; gene_id "chr1_SLC2A7-"
chr1	dexseq_prepare_annotation.py	exonic_part	9074740	9074927	.	-	.	transcripts "NM_207420"; exonic_part_number "006"; gene_id "chr1_SLC2A7-"
chr1	dexseq_prepare_annotation.py	exonic_part	9075176	9075301	.	-	.	transcripts "NM_207420"; exonic_part_number "007"; gene_id "chr1_SLC2A7-"
chr1	dexseq_prepare_annotation.py	exonic_part	9078282	9078434	.	-	.	transcripts "NM_207420"; exonic_part_number "008"; gene_id "chr1_SLC2A7-"
chr1	dexseq_prepare_annotation.py	exonic_part	9079268	9079392	.	-	.	transcripts "NM_207420"; exonic_part_number "009"; gene_id "chr1_SLC2A7-"
chr1	dexseq_prepare_annotation.py	exonic_part	9082977	9083137	.	-	.	transcripts "NM_207420"; exonic_part_number "010"; gene_id "chr1_SLC2A7-"
chr1	dexseq_prepare_annotation.py	exonic_part	9085035	9085133	.	-	.	transcripts "NM_207420"; exonic_part_number "011"; gene_id "chr1_SLC2A7-"
chr1	dexseq_prepare_annotation.py	exonic_part	9086354	9086404	.	-	.	transcripts "NM_207420"; exonic_part_number "012"; gene_id "chr1_SLC2A7-"
chr1	dexseq_prepare_annotation.py	aggregate_gene	9097005	9129887	.	-	.	gene_id "chr1_SLC2A5-"
chr1	dexseq_prepare_annotation.py	exonic_part	9097005	9097848	.	-	.	transcripts "NM_003039"; exonic_part_number "001"; gene_id "chr1_SLC2A5-"
chr1	dexseq_prepare_annotation.py	exonic_part	9097956	9098083	.	-	.	transcripts "NM_003039"; exonic_part_number "002"; gene_id "chr1_SLC2A5-"
chr1	dexseq_prepare_annotation.py	exonic_part	9098490	9098565	.	-	.	transcripts "NM_003039"; exonic_part_number "003"; gene_id "chr1_SLC2A5-"
chr1	dexseq_prepare_annotation.py	exonic_part	9098887	9098988	.	-	.	transcripts "NM_003039"; exonic_part_number "004"; gene_id "chr1_SLC2A5-"
chr1	dexseq_prepare_annotation.py	exonic_part	9099611	9099721	.	-	.	transcripts "NM_003039"; exonic_part_number "005"; gene_id "chr1_SLC2A5-"
chr1	dexseq_prepare_annotation.py	exonic_part	9099859	9100046	.	-	.	transcripts "NM_003039"; exonic_part_number "006"; gene_id "chr1_SLC2A5-"
chr1	dexseq_prepare_annotation.py	exonic_part	9100123	9100248	.	-	.	transcripts "NM_003039"; exonic_part_number "007"; gene_id "chr1_SLC2A5-"
chr1	dexseq_prepare_annotation.py	exonic_part	9101427	9101843	.	-	.	transcripts "NM_001135585"; exonic_part_number "008"; gene_id "chr1_SLC2A5-"
chr1	dexseq_prepare_annotation.py	exonic_part	9101844	9101996	.	-	.	transcripts "NM_003039+NM_001135585"; exonic_part_number "009"; gene_id "chr1_SLC2A5-"
chr1	dexseq_prepare_annotation.py	exonic_part	9107669	9107793	.	-	.	transcripts "NM_003039+NM_001135585"; exonic_part_number "010"; gene_id "chr1_SLC2A5-"
chr1	dexseq_prepare_annotation.py	exonic_part	9117507	9117667	.	-	.	transcripts "NM_003039+NM_001135585"; exonic_part_number "011"; gene_id "chr1_SLC2A5-"
chr1	dexseq_prepare_annotation.py	exonic_part	9118211	9118309	.	-	.	transcripts "NM_003039+NM_001135585"; exonic_part_number "012"; gene_id "chr1_SLC2A5-"
chr1	dexseq_prepare_annotation.py	exonic_part	9129563	9129887	.	-	.	transcripts "NM_003039+NM_001135585"; exonic_part_number "013"; gene_id "chr1_SLC2A5-"
chr1	dexseq_prepare_annotation.py	aggregate_gene	9164476	9189229	.	-	.	gene_id "chr1_GPR157-"
chr1	dexseq_prepare_annotation.py	exonic_part	9164476	9164693	.	-	.	transcripts "NM_024980"; exonic_part_number "001"; gene_id "chr1_GPR157-"
chr1	dexseq_prepare_annotation.py	exonic_part	9165545	9165739	.	-	.	transcripts "NM_024980"; exonic_part_number "002"; gene_id "chr1_GPR157-"
chr1	dexseq_prepare_annotation.py	exonic_part	9171335	9171548	.	-	.	transcripts "NM_024980"; exonic_part_number "003"; gene_id "chr1_GPR157-"
chr1	dexseq_prepare_annotation.py	exonic_part	9188704	9189229	.	-	.	transcripts "NM_024980"; exonic_part_number "004"; gene_id "chr1_GPR157-"
chr1	dexseq_prepare_annotation.py	aggregate_gene	9211727	9211836	.	-	.	gene_id "chr1_MIR34A-"
chr1	dexseq_prepare_annotation.py	exonic_part	9211727	9211836	.	-	.	transcripts "NR_029610"; exonic_part_number "001"; gene_id "chr1_MIR34A-"
chr1	dexseq_prepare_annotation.py	aggregate_gene	9294863	9331394	.	+	.	gene_id "chr1_H6PD+"
chr1	dexseq_prepare_annotation.py	exonic_part	9294863	9295125	.	+	.	transcripts "NM_004285"; exonic_part_number "001"; gene_id "chr1_H6PD+"
chr1	dexseq_prepare_annotation.py	exonic_part	9299903	9300077	.	+	.	transcripts "NM_001282587"; exonic_part_number "002"; gene_id "chr1_H6PD+"
chr1	dexseq_prepare_annotation.py	exonic_part	9304984	9305620	.	+	.	transcripts "NM_004285+NM_001282587"; exonic_part_number "003"; gene_id "chr1_H6PD+"
chr1	dexseq_prepare_annotation.py	exonic_part	9307025	9307142	.	+	.	transcripts "NM_004285+NM_001282587"; exonic_part_number "004"; gene_id "chr1_H6PD+"
chr1	dexseq_prepare_annotation.py	exonic_part	9322118	9322387	.	+	.	transcripts "NM_004285+NM_001282587"; exonic_part_number "005"; gene_id "chr1_H6PD+"
chr1	dexseq_prepare_annotation.py	exonic_part	9323568	9331394	.	+	.	transcripts "NM_004285+NM_001282587"; exonic_part_number "006"; gene_id "chr1_H6PD+"
chr1	dexseq_prepare_annotation.py	aggregate_gene	9352941	9429590	.	+	.	gene_id "chr1_SPSB1+"
chr1	dexseq_prepare_annotation.py	exonic_part	9352941	9353130	.	+	.	transcripts "NM_025106"; exonic_part_number "001"; gene_id "chr1_SPSB1+"
chr1	dexseq_prepare_annotation.py	exonic_part	9415802	9416644	.	+	.	transcripts "NM_025106"; exonic_part_number "002"; gene_id "chr1_SPSB1+"
chr1	dexseq_prepare_annotation.py	exonic_part	9427507	9429590	.	+	.	transcripts "NM_025106"; exonic_part_number "003"; gene_id "chr1_SPSB1+"
chr1	dexseq_prepare_annotation.py	aggregate_gene	9485153	9489055	.	-	.	gene_id "chr1_LOC100506022-"
chr1	dexseq_prepare_annotation.py	exonic_part	9485153	9487440	.	-	.	transcripts "NR_104623+NR_104622"; exonic_part_number "001"; gene_id "chr1_LOC100506022-"
chr1	dexseq_prepare_annotation.py	exonic_part	9488901	9488975	.	-	.	transcripts "NR_104623"; exonic_part_number "002"; gene_id "chr1_LOC100506022-"
chr1	dexseq_prepare_annotation.py	exonic_part	9488981	9489055	.	-	.	transcripts "NR_104622"; exonic_part_number "003"; gene_id "chr1_LOC100506022-"
chr1	dexseq_prepare_annotation.py	aggregate_gene	9599528	9642831	.	+	.	gene_id "chr1_SLC25A33+"
chr1	dexseq_prepare_annotation.py	exonic_part	9599528	9599806	.	+	.	transcripts "NM_032315"; exonic_part_number "001"; gene_id "chr1_SLC25A33+"
chr1	dexseq_prepare_annotation.py	exonic_part	9613684	9613863	.	+	.	transcripts "NM_032315"; exonic_part_number "002"; gene_id "chr1_SLC25A33+"
chr1	dexseq_prepare_annotation.py	exonic_part	9627342	9627419	.	+	.	transcripts "NM_032315"; exonic_part_number "003"; gene_id "chr1_SLC25A33+"
chr1	dexseq_prepare_annotation.py	exonic_part	9630316	9630416	.	+	.	transcripts "NM_032315"; exonic_part_number "004"; gene_id "chr1_SLC25A33+"
chr1	dexseq_prepare_annotation.py	exonic_part	9633404	9633470	.	+	.	transcripts "NM_032315"; exonic_part_number "005"; gene_id "chr1_SLC25A33+"
chr1	dexseq_prepare_annotation.py	exonic_part	9640012	9640292	.	+	.	transcripts "NM_032315"; exonic_part_number "006"; gene_id "chr1_SLC25A33+"
chr1	dexseq_prepare_annotation.py	exonic_part	9642357	9642831	.	+	.	transcripts "NM_032315"; exonic_part_number "007"; gene_id "chr1_SLC25A33+"
chr1	dexseq_prepare_annotation.py	aggregate_gene	9648932	9674935	.	+	.	gene_id "chr1_TMEM201+"
chr1	dexseq_prepare_annotation.py	exonic_part	9648932	9649101	.	+	.	transcripts "NM_001130924+NM_001010866"; exonic_part_number "001"; gene_id "chr1_TMEM201+"
chr1	dexseq_prepare_annotation.py	exonic_part	9655948	9656068	.	+	.	transcripts "NM_001130924+NM_001010866"; exonic_part_number "002"; gene_id "chr1_TMEM201+"
chr1	dexseq_prepare_annotation.py	exonic_part	9656917	9657111	.	+	.	transcripts "NM_001130924+NM_001010866"; exonic_part_number "003"; gene_id "chr1_TMEM201+"
chr1	dexseq_prepare_annotation.py	exonic_part	9658507	9658683	.	+	.	transcripts "NM_001130924+NM_001010866"; exonic_part_number "004"; gene_id "chr1_TMEM201+"
chr1	dexseq_prepare_annotation.py	exonic_part	9661163	9661512	.	+	.	transcripts "NM_001130924+NM_001010866"; exonic_part_number "005"; gene_id "chr1_TMEM201+"
chr1	dexseq_prepare_annotation.py	exonic_part	9662127	9662330	.	+	.	transcripts "NM_001130924+NM_001010866"; exonic_part_number "006"; gene_id "chr1_TMEM201+"
chr1	dexseq_prepare_annotation.py	exonic_part	9662331	9665020	.	+	.	transcripts "NM_001010866"; exonic_part_number "007"; gene_id "chr1_TMEM201+"
chr1	dexseq_prepare_annotation.py	exonic_part	9667615	9667847	.	+	.	transcripts "NM_001130924"; exonic_part_number "008"; gene_id "chr1_TMEM201+"
chr1	dexseq_prepare_annotation.py	exonic_part	9669898	9669969	.	+	.	transcripts "NM_001130924"; exonic_part_number "009"; gene_id "chr1_TMEM201+"
chr1	dexseq_prepare_annotation.py	exonic_part	9670564	9670863	.	+	.	transcripts "NM_001130924"; exonic_part_number "010"; gene_id "chr1_TMEM201+"
chr1	dexseq_prepare_annotation.py	exonic_part	9671811	9671948	.	+	.	transcripts "NM_001130924"; exonic_part_number "011"; gene_id "chr1_TMEM201+"
chr1	dexseq_prepare_annotation.py	exonic_part	9673044	9674935	.	+	.	transcripts "NM_001130924"; exonic_part_number "012"; gene_id "chr1_TMEM201+"
chr1	dexseq_prepare_annotation.py	aggregate_gene	9711790	9789172	.	+	.	gene_id "chr1_PIK3CD+"
chr1	dexseq_prepare_annotation.py	exonic_part	9711790	9711860	.	+	.	transcripts "NM_005026"; exonic_part_number "001"; gene_id "chr1_PIK3CD+"
chr1	dexseq_prepare_annotation.py	exonic_part	9751525	9751629	.	+	.	transcripts "NM_005026"; exonic_part_number "002"; gene_id "chr1_PIK3CD+"
chr1	dexseq_prepare_annotation.py	exonic_part	9770482	9770654	.	+	.	transcripts "NM_005026"; exonic_part_number "003"; gene_id "chr1_PIK3CD+"
chr1	dexseq_prepare_annotation.py	exonic_part	9775599	9775827	.	+	.	transcripts "NM_005026"; exonic_part_number "004"; gene_id "chr1_PIK3CD+"
chr1	dexseq_prepare_annotation.py	exonic_part	9775907	9776136	.	+	.	transcripts "NM_005026"; exonic_part_number "005"; gene_id "chr1_PIK3CD+"
chr1	dexseq_prepare_annotation.py	exonic_part	9776498	9776677	.	+	.	transcripts "NM_005026"; exonic_part_number "006"; gene_id "chr1_PIK3CD+"
chr1	dexseq_prepare_annotation.py	exonic_part	9777017	9777166	.	+	.	transcripts "NM_005026"; exonic_part_number "007"; gene_id "chr1_PIK3CD+"
chr1	dexseq_prepare_annotation.py	exonic_part	9777595	9777684	.	+	.	transcripts "NM_005026"; exonic_part_number "008"; gene_id "chr1_PIK3CD+"
chr1	dexseq_prepare_annotation.py	exonic_part	9778752	9778973	.	+	.	transcripts "NM_005026"; exonic_part_number "009"; gene_id "chr1_PIK3CD+"
chr1	dexseq_prepare_annotation.py	exonic_part	9779979	9780075	.	+	.	transcripts "NM_005026"; exonic_part_number "010"; gene_id "chr1_PIK3CD+"
chr1	dexseq_prepare_annotation.py	exonic_part	9780170	9780300	.	+	.	transcripts "NM_005026"; exonic_part_number "011"; gene_id "chr1_PIK3CD+"
chr1	dexseq_prepare_annotation.py	exonic_part	9780669	9780719	.	+	.	transcripts "NM_005026"; exonic_part_number "012"; gene_id "chr1_PIK3CD+"
chr1	dexseq_prepare_annotation.py	exonic_part	9780800	9780967	.	+	.	transcripts "NM_005026"; exonic_part_number "013"; gene_id "chr1_PIK3CD+"
chr1	dexseq_prepare_annotation.py	exonic_part	9781185	9781306	.	+	.	transcripts "NM_005026"; exonic_part_number "014"; gene_id "chr1_PIK3CD+"
chr1	dexseq_prepare_annotation.py	exonic_part	9781502	9781645	.	+	.	transcripts "NM_005026"; exonic_part_number "015"; gene_id "chr1_PIK3CD+"
chr1	dexseq_prepare_annotation.py	exonic_part	9781819	9781918	.	+	.	transcripts "NM_005026"; exonic_part_number "016"; gene_id "chr1_PIK3CD+"
chr1	dexseq_prepare_annotation.py	exonic_part	9782033	9782211	.	+	.	transcripts "NM_005026"; exonic_part_number "017"; gene_id "chr1_PIK3CD+"
chr1	dexseq_prepare_annotation.py	exonic_part	9782302	9782414	.	+	.	transcripts "NM_005026"; exonic_part_number "018"; gene_id "chr1_PIK3CD+"
chr1	dexseq_prepare_annotation.py	exonic_part	9782586	9782664	.	+	.	transcripts "NM_005026"; exonic_part_number "019"; gene_id "chr1_PIK3CD+"
chr1	dexseq_prepare_annotation.py	exonic_part	9783183	9783350	.	+	.	transcripts "NM_005026"; exonic_part_number "020"; gene_id "chr1_PIK3CD+"
chr1	dexseq_prepare_annotation.py	exonic_part	9784027	9784150	.	+	.	transcripts "NM_005026"; exonic_part_number "021"; gene_id "chr1_PIK3CD+"
chr1	dexseq_prepare_annotation.py	exonic_part	9784334	9784479	.	+	.	transcripts "NM_005026"; exonic_part_number "022"; gene_id "chr1_PIK3CD+"
chr1	dexseq_prepare_annotation.py	exonic_part	9784862	9784994	.	+	.	transcripts "NM_005026"; exonic_part_number "023"; gene_id "chr1_PIK3CD+"
chr1	dexseq_prepare_annotation.py	exonic_part	9786967	9789172	.	+	.	transcripts "NM_005026"; exonic_part_number "024"; gene_id "chr1_PIK3CD+"
chr1	dexseq_prepare_annotation.py	aggregate_gene	9712668	9714644	.	-	.	gene_id "chr1_PIK3CD-AS1-"
chr1	dexseq_prepare_annotation.py	exonic_part	9712668	9714101	.	-	.	transcripts "NR_027045"; exonic_part_number "001"; gene_id "chr1_PIK3CD-AS1-"
chr1	dexseq_prepare_annotation.py	exonic_part	9714256	9714644	.	-	.	transcripts "NR_027045"; exonic_part_number "002"; gene_id "chr1_PIK3CD-AS1-"
chr1	dexseq_prepare_annotation.py	aggregate_gene	9732484	9747632	.	-	.	gene_id "chr1_PIK3CD-AS2-"
chr1	dexseq_prepare_annotation.py	exonic_part	9732484	9732777	.	-	.	transcripts "NR_126366+NR_126367"; exonic_part_number "001"; gene_id "chr1_PIK3CD-AS2-"
chr1	dexseq_prepare_annotation.py	exonic_part	9740770	9740902	.	-	.	transcripts "NR_126366"; exonic_part_number "002"; gene_id "chr1_PIK3CD-AS2-"
chr1	dexseq_prepare_annotation.py	exonic_part	9740903	9741193	.	-	.	transcripts "NR_126368+NR_126366"; exonic_part_number "003"; gene_id "chr1_PIK3CD-AS2-"
chr1	dexseq_prepare_annotation.py	exonic_part	9747393	9747632	.	-	.	transcripts "NR_126368+NR_126366+NR_126367"; exonic_part_number "004"; gene_id "chr1_PIK3CD-AS2-"
chr1	dexseq_prepare_annotation.py	aggregate_gene	9789079	9884584	.	-	.	gene_id "chr1_CLSTN1-"
chr1	dexseq_prepare_annotation.py	exonic_part	9789079	9790763	.	-	.	transcripts "NM_001302883+NM_001009566+NM_014944"; exonic_part_number "001"; gene_id "chr1_CLSTN1-"
chr1	dexseq_prepare_annotation.py	exonic_part	9791264	9791448	.	-	.	transcripts "NM_001302883+NM_001009566+NM_014944"; exonic_part_number "002"; gene_id "chr1_CLSTN1-"
chr1	dexseq_prepare_annotation.py	exonic_part	9791819	9791954	.	-	.	transcripts "NM_001302883+NM_001009566+NM_014944"; exonic_part_number "003"; gene_id "chr1_CLSTN1-"
chr1	dexseq_prepare_annotation.py	exonic_part	9793459	9793604	.	-	.	transcripts "NM_001302883+NM_001009566+NM_014944"; exonic_part_number "004"; gene_id "chr1_CLSTN1-"
chr1	dexseq_prepare_annotation.py	exonic_part	9794030	9794200	.	-	.	transcripts "NM_001302883+NM_001009566+NM_014944"; exonic_part_number "005"; gene_id "chr1_CLSTN1-"
chr1	dexseq_prepare_annotation.py	exonic_part	9795006	9795232	.	-	.	transcripts "NM_001302883+NM_001009566+NM_014944"; exonic_part_number "006"; gene_id "chr1_CLSTN1-"
chr1	dexseq_prepare_annotation.py	exonic_part	9795525	9795673	.	-	.	transcripts "NM_001302883+NM_001009566+NM_014944"; exonic_part_number "007"; gene_id "chr1_CLSTN1-"
chr1	dexseq_prepare_annotation.py	exonic_part	9795943	9796100	.	-	.	transcripts "NM_001302883+NM_001009566+NM_014944"; exonic_part_number "008"; gene_id "chr1_CLSTN1-"
chr1	dexseq_prepare_annotation.py	exonic_part	9797556	9797612	.	-	.	transcripts "NM_001009566+NM_014944"; exonic_part_number "009"; gene_id "chr1_CLSTN1-"
chr1	dexseq_prepare_annotation.py	exonic_part	9801152	9801314	.	-	.	transcripts "NM_001302883+NM_001009566+NM_014944"; exonic_part_number "010"; gene_id "chr1_CLSTN1-"
chr1	dexseq_prepare_annotation.py	exonic_part	9803942	9804063	.	-	.	transcripts "NM_001302883+NM_001009566+NM_014944"; exonic_part_number "011"; gene_id "chr1_CLSTN1-"
chr1	dexseq_prepare_annotation.py	exonic_part	9804453	9804701	.	-	.	transcripts "NM_001302883+NM_001009566+NM_014944"; exonic_part_number "012"; gene_id "chr1_CLSTN1-"
chr1	dexseq_prepare_annotation.py	exonic_part	9809519	9809704	.	-	.	transcripts "NM_001302883+NM_001009566+NM_014944"; exonic_part_number "013"; gene_id "chr1_CLSTN1-"
chr1	dexseq_prepare_annotation.py	exonic_part	9809822	9809971	.	-	.	transcripts "NM_001302883+NM_001009566+NM_014944"; exonic_part_number "014"; gene_id "chr1_CLSTN1-"
chr1	dexseq_prepare_annotation.py	exonic_part	9811531	9811739	.	-	.	transcripts "NM_001302883+NM_001009566+NM_014944"; exonic_part_number "015"; gene_id "chr1_CLSTN1-"
chr1	dexseq_prepare_annotation.py	exonic_part	9815172	9815367	.	-	.	transcripts "NM_001302883+NM_001009566+NM_014944"; exonic_part_number "016"; gene_id "chr1_CLSTN1-"
chr1	dexseq_prepare_annotation.py	exonic_part	9816539	9816568	.	-	.	transcripts "NM_001302883+NM_001009566"; exonic_part_number "017"; gene_id "chr1_CLSTN1-"
chr1	dexseq_prepare_annotation.py	exonic_part	9833330	9833452	.	-	.	transcripts "NM_001302883+NM_001009566+NM_014944"; exonic_part_number "018"; gene_id "chr1_CLSTN1-"
chr1	dexseq_prepare_annotation.py	exonic_part	9883701	9884584	.	-	.	transcripts "NM_001302883+NM_001009566+NM_014944"; exonic_part_number "019"; gene_id "chr1_CLSTN1-"
chr1	dexseq_prepare_annotation.py	aggregate_gene	9908334	9970316	.	-	.	gene_id "chr1_CTNNBIP1-"
chr1	dexseq_prepare_annotation.py	exonic_part	9908334	9910834	.	-	.	transcripts "NM_001012329+NM_020248"; exonic_part_number "001"; gene_id "chr1_CTNNBIP1-"
chr1	dexseq_prepare_annotation.py	exonic_part	9931245	9931335	.	-	.	transcripts "NM_001012329+NM_020248"; exonic_part_number "002"; gene_id "chr1_CTNNBIP1-"
chr1	dexseq_prepare_annotation.py	exonic_part	9932027	9932146	.	-	.	transcripts "NM_001012329+NM_020248"; exonic_part_number "003"; gene_id "chr1_CTNNBIP1-"
chr1	dexseq_prepare_annotation.py	exonic_part	9937963	9938047	.	-	.	transcripts "NM_001012329+NM_020248"; exonic_part_number "004"; gene_id "chr1_CTNNBIP1-"
chr1	dexseq_prepare_annotation.py	exonic_part	9943763	9943796	.	-	.	transcripts "NM_020248"; exonic_part_number "005"; gene_id "chr1_CTNNBIP1-"
chr1	dexseq_prepare_annotation.py	exonic_part	9970153	9970316	.	-	.	transcripts "NM_001012329+NM_020248"; exonic_part_number "006"; gene_id "chr1_CTNNBIP1-"
chr1	dexseq_prepare_annotation.py	aggregate_gene	9989776	10002826	.	-	.	gene_id "chr1_LZIC-"
chr1	dexseq_prepare_annotation.py	exonic_part	9989776	9990515	.	-	.	transcripts "NM_032368"; exonic_part_number "001"; gene_id "chr1_LZIC-"
chr1	dexseq_prepare_annotation.py	exonic_part	9991949	9992030	.	-	.	transcripts "NM_032368"; exonic_part_number "002"; gene_id "chr1_LZIC-"
chr1	dexseq_prepare_annotation.py	exonic_part	9992861	9992956	.	-	.	transcripts "NM_032368"; exonic_part_number "003"; gene_id "chr1_LZIC-"
chr1	dexseq_prepare_annotation.py	exonic_part	9994820	9994918	.	-	.	transcripts "NM_032368"; exonic_part_number "004"; gene_id "chr1_LZIC-"
chr1	dexseq_prepare_annotation.py	exonic_part	9995550	9995685	.	-	.	transcripts "NM_032368"; exonic_part_number "005"; gene_id "chr1_LZIC-"
chr1	dexseq_prepare_annotation.py	exonic_part	9996577	9996685	.	-	.	transcripts "NM_032368"; exonic_part_number "006"; gene_id "chr1_LZIC-"
chr1	dexseq_prepare_annotation.py	exonic_part	10002682	10002826	.	-	.	transcripts "NM_032368"; exonic_part_number "007"; gene_id "chr1_LZIC-"
chr1	dexseq_prepare_annotation.py	aggregate_gene	10002981	10045556	.	+	.	gene_id "chr1_NMNAT1+"
chr1	dexseq_prepare_annotation.py	exonic_part	10002981	10003083	.	+	.	transcripts "NM_001297778"; exonic_part_number "001"; gene_id "chr1_NMNAT1+"
chr1	dexseq_prepare_annotation.py	exonic_part	10003486	10003573	.	+	.	transcripts "NM_001297779+NM_022787"; exonic_part_number "002"; gene_id "chr1_NMNAT1+"
chr1	dexseq_prepare_annotation.py	exonic_part	10032076	10032246	.	+	.	transcripts "NM_001297779+NM_001297778+NM_022787"; exonic_part_number "003"; gene_id "chr1_NMNAT1+"
chr1	dexseq_prepare_annotation.py	exonic_part	10035650	10035833	.	+	.	transcripts "NM_001297779+NM_001297778+NM_022787"; exonic_part_number "004"; gene_id "chr1_NMNAT1+"
chr1	dexseq_prepare_annotation.py	exonic_part	10041089	10041228	.	+	.	transcripts "NM_001297779+NM_001297778+NM_022787"; exonic_part_number "005"; gene_id "chr1_NMNAT1+"
chr1	dexseq_prepare_annotation.py	exonic_part	10041314	10041824	.	+	.	transcripts "NM_001297779"; exonic_part_number "006"; gene_id "chr1_NMNAT1+"
chr1	dexseq_prepare_annotation.py	exonic_part	10042359	10045556	.	+	.	transcripts "NM_001297778+NM_022787"; exonic_part_number "007"; gene_id "chr1_NMNAT1+"
chr1	dexseq_prepare_annotation.py	aggregate_gene	10027439	10027516	.	+	.	gene_id "chr1_MIR5697+"
chr1	dexseq_prepare_annotation.py	exonic_part	10027439	10027516	.	+	.	transcripts "NR_049882"; exonic_part_number "001"; gene_id "chr1_MIR5697+"
chr1	dexseq_prepare_annotation.py	aggregate_gene	10057255	10076078	.	+	.	gene_id "chr1_RBP7+"
chr1	dexseq_prepare_annotation.py	exonic_part	10057255	10057389	.	+	.	transcripts "NM_052960"; exonic_part_number "001"; gene_id "chr1_RBP7+"
chr1	dexseq_prepare_annotation.py	exonic_part	10067628	10067806	.	+	.	transcripts "NM_052960"; exonic_part_number "002"; gene_id "chr1_RBP7+"
chr1	dexseq_prepare_annotation.py	exonic_part	10068231	10068332	.	+	.	transcripts "NM_052960"; exonic_part_number "003"; gene_id "chr1_RBP7+"
chr1	dexseq_prepare_annotation.py	exonic_part	10075840	10076078	.	+	.	transcripts "NM_052960"; exonic_part_number "004"; gene_id "chr1_RBP7+"
chr1	dexseq_prepare_annotation.py	aggregate_gene	10093041	10241296	.	+	.	gene_id "chr1_UBE4B+"
chr1	dexseq_prepare_annotation.py	exonic_part	10093041	10093752	.	+	.	transcripts "NM_001105562+NM_006048"; exonic_part_number "001"; gene_id "chr1_UBE4B+"
chr1	dexseq_prepare_annotation.py	exonic_part	10132086	10132272	.	+	.	transcripts "NM_001105562+NM_006048"; exonic_part_number "002"; gene_id "chr1_UBE4B+"
chr1	dexseq_prepare_annotation.py	exonic_part	10155519	10155654	.	+	.	transcripts "NM_001105562+NM_006048"; exonic_part_number "003"; gene_id "chr1_UBE4B+"
chr1	dexseq_prepare_annotation.py	exonic_part	10161166	10161253	.	+	.	transcripts "NM_001105562+NM_006048"; exonic_part_number "004"; gene_id "chr1_UBE4B+"
chr1	dexseq_prepare_annotation.py	exonic_part	10163006	10163150	.	+	.	transcripts "NM_001105562+NM_006048"; exonic_part_number "005"; gene_id "chr1_UBE4B+"
chr1	dexseq_prepare_annotation.py	exonic_part	10165574	10165802	.	+	.	transcripts "NM_001105562+NM_006048"; exonic_part_number "006"; gene_id "chr1_UBE4B+"
chr1	dexseq_prepare_annotation.py	exonic_part	10166255	10166641	.	+	.	transcripts "NM_001105562"; exonic_part_number "007"; gene_id "chr1_UBE4B+"
chr1	dexseq_prepare_annotation.py	exonic_part	10177517	10177658	.	+	.	transcripts "NM_001105562+NM_006048"; exonic_part_number "008"; gene_id "chr1_UBE4B+"
chr1	dexseq_prepare_annotation.py	exonic_part	10179571	10179671	.	+	.	transcripts "NM_001105562+NM_006048"; exonic_part_number "009"; gene_id "chr1_UBE4B+"
chr1	dexseq_prepare_annotation.py	exonic_part	10182020	10182134	.	+	.	transcripts "NM_001105562+NM_006048"; exonic_part_number "010"; gene_id "chr1_UBE4B+"
chr1	dexseq_prepare_annotation.py	exonic_part	10186852	10186935	.	+	.	transcripts "NM_001105562+NM_006048"; exonic_part_number "011"; gene_id "chr1_UBE4B+"
chr1	dexseq_prepare_annotation.py	exonic_part	10189450	10189506	.	+	.	transcripts "NM_001105562+NM_006048"; exonic_part_number "012"; gene_id "chr1_UBE4B+"
chr1	dexseq_prepare_annotation.py	exonic_part	10190558	10190674	.	+	.	transcripts "NM_001105562+NM_006048"; exonic_part_number "013"; gene_id "chr1_UBE4B+"
chr1	dexseq_prepare_annotation.py	exonic_part	10190773	10190871	.	+	.	transcripts "NM_001105562+NM_006048"; exonic_part_number "014"; gene_id "chr1_UBE4B+"
chr1	dexseq_prepare_annotation.py	exonic_part	10192427	10192540	.	+	.	transcripts "NM_001105562+NM_006048"; exonic_part_number "015"; gene_id "chr1_UBE4B+"
chr1	dexseq_prepare_annotation.py	exonic_part	10195046	10195244	.	+	.	transcripts "NM_001105562+NM_006048"; exonic_part_number "016"; gene_id "chr1_UBE4B+"
chr1	dexseq_prepare_annotation.py	exonic_part	10197125	10197263	.	+	.	transcripts "NM_001105562+NM_006048"; exonic_part_number "017"; gene_id "chr1_UBE4B+"
chr1	dexseq_prepare_annotation.py	exonic_part	10204998	10205097	.	+	.	transcripts "NM_001105562+NM_006048"; exonic_part_number "018"; gene_id "chr1_UBE4B+"
chr1	dexseq_prepare_annotation.py	exonic_part	10207021	10207148	.	+	.	transcripts "NM_001105562+NM_006048"; exonic_part_number "019"; gene_id "chr1_UBE4B+"
chr1	dexseq_prepare_annotation.py	exonic_part	10209242	10209340	.	+	.	transcripts "NM_001105562+NM_006048"; exonic_part_number "020"; gene_id "chr1_UBE4B+"
chr1	dexseq_prepare_annotation.py	exonic_part	10211384	10211619	.	+	.	transcripts "NM_001105562+NM_006048"; exonic_part_number "021"; gene_id "chr1_UBE4B+"
chr1	dexseq_prepare_annotation.py	exonic_part	10218414	10218540	.	+	.	transcripts "NM_001105562+NM_006048"; exonic_part_number "022"; gene_id "chr1_UBE4B+"
chr1	dexseq_prepare_annotation.py	exonic_part	10221200	10221344	.	+	.	transcripts "NM_001105562+NM_006048"; exonic_part_number "023"; gene_id "chr1_UBE4B+"
chr1	dexseq_prepare_annotation.py	exonic_part	10228194	10228328	.	+	.	transcripts "NM_001105562+NM_006048"; exonic_part_number "024"; gene_id "chr1_UBE4B+"
chr1	dexseq_prepare_annotation.py	exonic_part	10231196	10231387	.	+	.	transcripts "NM_001105562+NM_006048"; exonic_part_number "025"; gene_id "chr1_UBE4B+"
chr1	dexseq_prepare_annotation.py	exonic_part	10238702	10238876	.	+	.	transcripts "NM_001105562+NM_006048"; exonic_part_number "026"; gene_id "chr1_UBE4B+"
chr1	dexseq_prepare_annotation.py	exonic_part	10239474	10239620	.	+	.	transcripts "NM_001105562+NM_006048"; exonic_part_number "027"; gene_id "chr1_UBE4B+"
chr1	dexseq_prepare_annotation.py	exonic_part	10239953	10241296	.	+	.	transcripts "NM_001105562+NM_006048"; exonic_part_number "028"; gene_id "chr1_UBE4B+"
chr1	dexseq_prepare_annotation.py	aggregate_gene	10270764	10441661	.	+	.	gene_id "chr1_KIF1B+"
chr1	dexseq_prepare_annotation.py	exonic_part	10270764	10270936	.	+	.	transcripts "NM_183416+NM_015074"; exonic_part_number "001"; gene_id "chr1_KIF1B+"
chr1	dexseq_prepare_annotation.py	exonic_part	10292308	10292492	.	+	.	transcripts "NM_183416+NM_015074"; exonic_part_number "002"; gene_id "chr1_KIF1B+"
chr1	dexseq_prepare_annotation.py	exonic_part	10316305	10316381	.	+	.	transcripts "NM_183416+NM_015074"; exonic_part_number "003"; gene_id "chr1_KIF1B+"
chr1	dexseq_prepare_annotation.py	exonic_part	10318551	10318730	.	+	.	transcripts "NM_183416+NM_015074"; exonic_part_number "004"; gene_id "chr1_KIF1B+"
chr1	dexseq_prepare_annotation.py	exonic_part	10321963	10322028	.	+	.	transcripts "NM_183416+NM_015074"; exonic_part_number "005"; gene_id "chr1_KIF1B+"
chr1	dexseq_prepare_annotation.py	exonic_part	10327438	10327616	.	+	.	transcripts "NM_183416+NM_015074"; exonic_part_number "006"; gene_id "chr1_KIF1B+"
chr1	dexseq_prepare_annotation.py	exonic_part	10328210	10328321	.	+	.	transcripts "NM_183416+NM_015074"; exonic_part_number "007"; gene_id "chr1_KIF1B+"
chr1	dexseq_prepare_annotation.py	exonic_part	10331560	10331637	.	+	.	transcripts "NM_183416+NM_015074"; exonic_part_number "008"; gene_id "chr1_KIF1B+"
chr1	dexseq_prepare_annotation.py	exonic_part	10332299	10332364	.	+	.	transcripts "NM_183416+NM_015074"; exonic_part_number "009"; gene_id "chr1_KIF1B+"
chr1	dexseq_prepare_annotation.py	exonic_part	10335486	10335561	.	+	.	transcripts "NM_183416+NM_015074"; exonic_part_number "010"; gene_id "chr1_KIF1B+"
chr1	dexseq_prepare_annotation.py	exonic_part	10336379	10336457	.	+	.	transcripts "NM_183416+NM_015074"; exonic_part_number "011"; gene_id "chr1_KIF1B+"
chr1	dexseq_prepare_annotation.py	exonic_part	10338044	10338186	.	+	.	transcripts "NM_183416+NM_015074"; exonic_part_number "012"; gene_id "chr1_KIF1B+"
chr1	dexseq_prepare_annotation.py	exonic_part	10342458	10342591	.	+	.	transcripts "NM_183416+NM_015074"; exonic_part_number "013"; gene_id "chr1_KIF1B+"
chr1	dexseq_prepare_annotation.py	exonic_part	10351140	10351219	.	+	.	transcripts "NM_183416+NM_015074"; exonic_part_number "014"; gene_id "chr1_KIF1B+"
chr1	dexseq_prepare_annotation.py	exonic_part	10352105	10352180	.	+	.	transcripts "NM_183416+NM_015074"; exonic_part_number "015"; gene_id "chr1_KIF1B+"
chr1	dexseq_prepare_annotation.py	exonic_part	10355144	10355223	.	+	.	transcripts "NM_183416+NM_015074"; exonic_part_number "016"; gene_id "chr1_KIF1B+"
chr1	dexseq_prepare_annotation.py	exonic_part	10355718	10355824	.	+	.	transcripts "NM_183416+NM_015074"; exonic_part_number "017"; gene_id "chr1_KIF1B+"
chr1	dexseq_prepare_annotation.py	exonic_part	10356640	10356723	.	+	.	transcripts "NM_183416+NM_015074"; exonic_part_number "018"; gene_id "chr1_KIF1B+"
chr1	dexseq_prepare_annotation.py	exonic_part	10356955	10357135	.	+	.	transcripts "NM_183416+NM_015074"; exonic_part_number "019"; gene_id "chr1_KIF1B+"
chr1	dexseq_prepare_annotation.py	exonic_part	10357232	10357304	.	+	.	transcripts "NM_183416+NM_015074"; exonic_part_number "020"; gene_id "chr1_KIF1B+"
chr1	dexseq_prepare_annotation.py	exonic_part	10363221	10368655	.	+	.	transcripts "NM_183416"; exonic_part_number "021"; gene_id "chr1_KIF1B+"
chr1	dexseq_prepare_annotation.py	exonic_part	10380101	10380194	.	+	.	transcripts "NM_015074"; exonic_part_number "022"; gene_id "chr1_KIF1B+"
chr1	dexseq_prepare_annotation.py	exonic_part	10381767	10381915	.	+	.	transcripts "NM_015074"; exonic_part_number "023"; gene_id "chr1_KIF1B+"
chr1	dexseq_prepare_annotation.py	exonic_part	10383942	10384120	.	+	.	transcripts "NM_015074"; exonic_part_number "024"; gene_id "chr1_KIF1B+"
chr1	dexseq_prepare_annotation.py	exonic_part	10384816	10384953	.	+	.	transcripts "NM_015074"; exonic_part_number "025"; gene_id "chr1_KIF1B+"
chr1	dexseq_prepare_annotation.py	exonic_part	10386169	10386417	.	+	.	transcripts "NM_015074"; exonic_part_number "026"; gene_id "chr1_KIF1B+"
chr1	dexseq_prepare_annotation.py	exonic_part	10394578	10394696	.	+	.	transcripts "NM_015074"; exonic_part_number "027"; gene_id "chr1_KIF1B+"
chr1	dexseq_prepare_annotation.py	exonic_part	10396715	10396800	.	+	.	transcripts "NM_015074"; exonic_part_number "028"; gene_id "chr1_KIF1B+"
chr1	dexseq_prepare_annotation.py	exonic_part	10397132	10397261	.	+	.	transcripts "NM_015074"; exonic_part_number "029"; gene_id "chr1_KIF1B+"
chr1	dexseq_prepare_annotation.py	exonic_part	10397429	10397591	.	+	.	transcripts "NM_015074"; exonic_part_number "030"; gene_id "chr1_KIF1B+"
chr1	dexseq_prepare_annotation.py	exonic_part	10399827	10399917	.	+	.	transcripts "NM_015074"; exonic_part_number "031"; gene_id "chr1_KIF1B+"
chr1	dexseq_prepare_annotation.py	exonic_part	10402108	10402226	.	+	.	transcripts "NM_015074"; exonic_part_number "032"; gene_id "chr1_KIF1B+"
chr1	dexseq_prepare_annotation.py	exonic_part	10403290	10403345	.	+	.	transcripts "NM_015074"; exonic_part_number "033"; gene_id "chr1_KIF1B+"
chr1	dexseq_prepare_annotation.py	exonic_part	10405903	10406011	.	+	.	transcripts "NM_015074"; exonic_part_number "034"; gene_id "chr1_KIF1B+"
chr1	dexseq_prepare_annotation.py	exonic_part	10407819	10407885	.	+	.	transcripts "NM_015074"; exonic_part_number "035"; gene_id "chr1_KIF1B+"
chr1	dexseq_prepare_annotation.py	exonic_part	10408707	10408791	.	+	.	transcripts "NM_015074"; exonic_part_number "036"; gene_id "chr1_KIF1B+"
chr1	dexseq_prepare_annotation.py	exonic_part	10412689	10412794	.	+	.	transcripts "NM_015074"; exonic_part_number "037"; gene_id "chr1_KIF1B+"
chr1	dexseq_prepare_annotation.py	exonic_part	10420987	10421101	.	+	.	transcripts "NM_015074"; exonic_part_number "038"; gene_id "chr1_KIF1B+"
chr1	dexseq_prepare_annotation.py	exonic_part	10421750	10421883	.	+	.	transcripts "NM_015074"; exonic_part_number "039"; gene_id "chr1_KIF1B+"
chr1	dexseq_prepare_annotation.py	exonic_part	10423341	10423402	.	+	.	transcripts "NM_015074"; exonic_part_number "040"; gene_id "chr1_KIF1B+"
chr1	dexseq_prepare_annotation.py	exonic_part	10425158	10425303	.	+	.	transcripts "NM_015074"; exonic_part_number "041"; gene_id "chr1_KIF1B+"
chr1	dexseq_prepare_annotation.py	exonic_part	10425467	10425706	.	+	.	transcripts "NM_015074"; exonic_part_number "042"; gene_id "chr1_KIF1B+"
chr1	dexseq_prepare_annotation.py	exonic_part	10428525	10428596	.	+	.	transcripts "NM_015074"; exonic_part_number "043"; gene_id "chr1_KIF1B+"
chr1	dexseq_prepare_annotation.py	exonic_part	10431199	10431320	.	+	.	transcripts "NM_015074"; exonic_part_number "044"; gene_id "chr1_KIF1B+"
chr1	dexseq_prepare_annotation.py	exonic_part	10434374	10434523	.	+	.	transcripts "NM_015074"; exonic_part_number "045"; gene_id "chr1_KIF1B+"
chr1	dexseq_prepare_annotation.py	exonic_part	10434912	10435104	.	+	.	transcripts "NM_015074"; exonic_part_number "046"; gene_id "chr1_KIF1B+"
chr1	dexseq_prepare_annotation.py	exonic_part	10435313	10435431	.	+	.	transcripts "NM_015074"; exonic_part_number "047"; gene_id "chr1_KIF1B+"
chr1	dexseq_prepare_annotation.py	exonic_part	10436603	10441661	.	+	.	transcripts "NM_015074"; exonic_part_number "048"; gene_id "chr1_KIF1B+"
chr1	dexseq_prepare_annotation.py	aggregate_gene	10359024	10359128	.	+	.	gene_id "chr1_RNU6-2+"
chr1	dexseq_prepare_annotation.py	exonic_part	10359024	10359128	.	+	.	transcripts "NR_125730"; exonic_part_number "001"; gene_id "chr1_RNU6-2+"
chr1	dexseq_prepare_annotation.py	aggregate_gene	10459049	10480568	.	+	.	gene_id "chr1_PGD+"
chr1	dexseq_prepare_annotation.py	exonic_part	10459049	10459174	.	+	.	transcripts "NM_001304451+NM_002631"; exonic_part_number "001"; gene_id "chr1_PGD+"
chr1	dexseq_prepare_annotation.py	exonic_part	10459175	10459182	.	+	.	transcripts "NM_002631+NM_001304451+NM_001304452"; exonic_part_number "002"; gene_id "chr1_PGD+"
chr1	dexseq_prepare_annotation.py	exonic_part	10459183	10459387	.	+	.	transcripts "NM_001304452"; exonic_part_number "003"; gene_id "chr1_PGD+"
chr1	dexseq_prepare_annotation.py	exonic_part	10459686	10459761	.	+	.	transcripts "NM_002631+NM_001304451+NM_001304452"; exonic_part_number "004"; gene_id "chr1_PGD+"
chr1	dexseq_prepare_annotation.py	exonic_part	10460450	10460629	.	+	.	transcripts "NM_002631+NM_001304451+NM_001304452"; exonic_part_number "005"; gene_id "chr1_PGD+"
chr1	dexseq_prepare_annotation.py	exonic_part	10463128	10463193	.	+	.	transcripts "NM_002631+NM_001304452"; exonic_part_number "006"; gene_id "chr1_PGD+"
chr1	dexseq_prepare_annotation.py	exonic_part	10464218	10464336	.	+	.	transcripts "NM_002631+NM_001304451+NM_001304452"; exonic_part_number "007"; gene_id "chr1_PGD+"
chr1	dexseq_prepare_annotation.py	exonic_part	10468128	10468197	.	+	.	transcripts "NM_002631+NM_001304451+NM_001304452"; exonic_part_number "008"; gene_id "chr1_PGD+"
chr1	dexseq_prepare_annotation.py	exonic_part	10471475	10471609	.	+	.	transcripts "NM_002631+NM_001304451+NM_001304452"; exonic_part_number "009"; gene_id "chr1_PGD+"
chr1	dexseq_prepare_annotation.py	exonic_part	10473119	10473308	.	+	.	transcripts "NM_002631+NM_001304451+NM_001304452"; exonic_part_number "010"; gene_id "chr1_PGD+"
chr1	dexseq_prepare_annotation.py	exonic_part	10477044	10477174	.	+	.	transcripts "NM_002631+NM_001304451+NM_001304452"; exonic_part_number "011"; gene_id "chr1_PGD+"
chr1	dexseq_prepare_annotation.py	exonic_part	10477433	10477566	.	+	.	transcripts "NM_002631+NM_001304451+NM_001304452"; exonic_part_number "012"; gene_id "chr1_PGD+"
chr1	dexseq_prepare_annotation.py	exonic_part	10478883	10478982	.	+	.	transcripts "NM_002631+NM_001304451+NM_001304452"; exonic_part_number "013"; gene_id "chr1_PGD+"
chr1	dexseq_prepare_annotation.py	exonic_part	10479474	10479596	.	+	.	transcripts "NM_002631+NM_001304451+NM_001304452"; exonic_part_number "014"; gene_id "chr1_PGD+"
chr1	dexseq_prepare_annotation.py	exonic_part	10479687	10480568	.	+	.	transcripts "NM_002631+NM_001304451+NM_001304452"; exonic_part_number "015"; gene_id "chr1_PGD+"
chr1	dexseq_prepare_annotation.py	aggregate_gene	10490159	10512060	.	+	.	gene_id "chr1_CORT++chr1_APITD1-CORT++chr1_APITD1+"
chr1	dexseq_prepare_annotation.py	exonic_part	10490159	10490625	.	+	.	transcripts "NM_198544+NM_199006+NM_199294+NM_001270517"; exonic_part_number "001"; gene_id "chr1_CORT++chr1_APITD1-CORT++chr1_APITD1+"
chr1	dexseq_prepare_annotation.py	exonic_part	10490804	10491458	.	+	.	transcripts "NR_036462+NM_001243768+NR_037187"; exonic_part_number "002"; gene_id "chr1_CORT++chr1_APITD1-CORT++chr1_APITD1+"
chr1	dexseq_prepare_annotation.py	exonic_part	10493899	10494022	.	+	.	transcripts "NM_198544+NM_199006+NM_199294+NR_036462+NM_001270517"; exonic_part_number "003"; gene_id "chr1_CORT++chr1_APITD1-CORT++chr1_APITD1+"
chr1	dexseq_prepare_annotation.py	exonic_part	10494714	10494747	.	+	.	transcripts "NM_198544+NR_036462+NM_001270517+NM_001243768+NM_199294+NM_199006"; exonic_part_number "004"; gene_id "chr1_CORT++chr1_APITD1-CORT++chr1_APITD1+"
chr1	dexseq_prepare_annotation.py	exonic_part	10500404	10500470	.	+	.	transcripts "NM_198544+NR_036462+NM_001270517+NM_001243768+NM_199294+NR_037187"; exonic_part_number "005"; gene_id "chr1_CORT++chr1_APITD1-CORT++chr1_APITD1+"
chr1	dexseq_prepare_annotation.py	exonic_part	10502322	10502498	.	+	.	transcripts "NM_199294+NR_036462+NM_001270517"; exonic_part_number "006"; gene_id "chr1_CORT++chr1_APITD1-CORT++chr1_APITD1+"
chr1	dexseq_prepare_annotation.py	exonic_part	10502499	10502872	.	+	.	transcripts "NR_036462+NM_199294"; exonic_part_number "007"; gene_id "chr1_CORT++chr1_APITD1-CORT++chr1_APITD1+"
chr1	dexseq_prepare_annotation.py	exonic_part	10509776	10510379	.	+	.	transcripts "NM_001302"; exonic_part_number "008"; gene_id "chr1_CORT++chr1_APITD1-CORT++chr1_APITD1+"
chr1	dexseq_prepare_annotation.py	exonic_part	10511434	10512060	.	+	.	transcripts "NM_198544+NM_001270517+NM_001243768+NM_199006+NR_037187+NM_001302"; exonic_part_number "009"; gene_id "chr1_CORT++chr1_APITD1-CORT++chr1_APITD1+"
chr1	dexseq_prepare_annotation.py	aggregate_gene	10520603	10532613	.	-	.	gene_id "chr1_DFFA-"
chr1	dexseq_prepare_annotation.py	exonic_part	10520603	10521759	.	-	.	transcripts "NM_213566+NM_004401"; exonic_part_number "001"; gene_id "chr1_DFFA-"
chr1	dexseq_prepare_annotation.py	exonic_part	10521760	10523114	.	-	.	transcripts "NM_213566"; exonic_part_number "002"; gene_id "chr1_DFFA-"
chr1	dexseq_prepare_annotation.py	exonic_part	10523115	10523266	.	-	.	transcripts "NM_213566+NM_004401"; exonic_part_number "003"; gene_id "chr1_DFFA-"
chr1	dexseq_prepare_annotation.py	exonic_part	10523488	10523677	.	-	.	transcripts "NM_213566+NM_004401"; exonic_part_number "004"; gene_id "chr1_DFFA-"
chr1	dexseq_prepare_annotation.py	exonic_part	10527247	10527389	.	-	.	transcripts "NM_213566+NM_004401"; exonic_part_number "005"; gene_id "chr1_DFFA-"
chr1	dexseq_prepare_annotation.py	exonic_part	10529234	10529395	.	-	.	transcripts "NM_213566+NM_004401"; exonic_part_number "006"; gene_id "chr1_DFFA-"
chr1	dexseq_prepare_annotation.py	exonic_part	10532380	10532613	.	-	.	transcripts "NM_213566+NM_004401"; exonic_part_number "007"; gene_id "chr1_DFFA-"
chr1	dexseq_prepare_annotation.py	aggregate_gene	10535003	10690815	.	+	.	gene_id "chr1_PEX14+"
chr1	dexseq_prepare_annotation.py	exonic_part	10535003	10535059	.	+	.	transcripts "NM_004565"; exonic_part_number "001"; gene_id "chr1_PEX14+"
chr1	dexseq_prepare_annotation.py	exonic_part	10555331	10555378	.	+	.	transcripts "NM_004565"; exonic_part_number "002"; gene_id "chr1_PEX14+"
chr1	dexseq_prepare_annotation.py	exonic_part	10596270	10596354	.	+	.	transcripts "NM_004565"; exonic_part_number "003"; gene_id "chr1_PEX14+"
chr1	dexseq_prepare_annotation.py	exonic_part	10659295	10659423	.	+	.	transcripts "NM_004565"; exonic_part_number "004"; gene_id "chr1_PEX14+"
chr1	dexseq_prepare_annotation.py	exonic_part	10678389	10678474	.	+	.	transcripts "NM_004565"; exonic_part_number "005"; gene_id "chr1_PEX14+"
chr1	dexseq_prepare_annotation.py	exonic_part	10683076	10683178	.	+	.	transcripts "NM_004565"; exonic_part_number "006"; gene_id "chr1_PEX14+"
chr1	dexseq_prepare_annotation.py	exonic_part	10684397	10684494	.	+	.	transcripts "NM_004565"; exonic_part_number "007"; gene_id "chr1_PEX14+"
chr1	dexseq_prepare_annotation.py	exonic_part	10687329	10687420	.	+	.	transcripts "NM_004565"; exonic_part_number "008"; gene_id "chr1_PEX14+"
chr1	dexseq_prepare_annotation.py	exonic_part	10689588	10690815	.	+	.	transcripts "NM_004565"; exonic_part_number "009"; gene_id "chr1_PEX14+"
chr1	dexseq_prepare_annotation.py	aggregate_gene	10696666	10856733	.	-	.	gene_id "chr1_CASZ1-"
chr1	dexseq_prepare_annotation.py	exonic_part	10696666	10700116	.	-	.	transcripts "NM_001079843"; exonic_part_number "001"; gene_id "chr1_CASZ1-"
chr1	dexseq_prepare_annotation.py	exonic_part	10702916	10703057	.	-	.	transcripts "NM_001079843"; exonic_part_number "002"; gene_id "chr1_CASZ1-"
chr1	dexseq_prepare_annotation.py	exonic_part	10703217	10703368	.	-	.	transcripts "NM_001079843"; exonic_part_number "003"; gene_id "chr1_CASZ1-"
chr1	dexseq_prepare_annotation.py	exonic_part	10704974	10705145	.	-	.	transcripts "NM_001079843"; exonic_part_number "004"; gene_id "chr1_CASZ1-"
chr1	dexseq_prepare_annotation.py	exonic_part	10706185	10706383	.	-	.	transcripts "NM_001079843"; exonic_part_number "005"; gene_id "chr1_CASZ1-"
chr1	dexseq_prepare_annotation.py	exonic_part	10707263	10707857	.	-	.	transcripts "NM_017766"; exonic_part_number "006"; gene_id "chr1_CASZ1-"
chr1	dexseq_prepare_annotation.py	exonic_part	10707858	10708196	.	-	.	transcripts "NM_001079843+NM_017766"; exonic_part_number "007"; gene_id "chr1_CASZ1-"
chr1	dexseq_prepare_annotation.py	exonic_part	10709127	10709249	.	-	.	transcripts "NM_001079843+NM_017766"; exonic_part_number "008"; gene_id "chr1_CASZ1-"
chr1	dexseq_prepare_annotation.py	exonic_part	10709340	10709494	.	-	.	transcripts "NM_001079843+NM_017766"; exonic_part_number "009"; gene_id "chr1_CASZ1-"
chr1	dexseq_prepare_annotation.py	exonic_part	10710749	10710812	.	-	.	transcripts "NM_001079843+NM_017766"; exonic_part_number "010"; gene_id "chr1_CASZ1-"
chr1	dexseq_prepare_annotation.py	exonic_part	10710998	10711133	.	-	.	transcripts "NM_001079843+NM_017766"; exonic_part_number "011"; gene_id "chr1_CASZ1-"
chr1	dexseq_prepare_annotation.py	exonic_part	10713434	10714275	.	-	.	transcripts "NM_001079843+NM_017766"; exonic_part_number "012"; gene_id "chr1_CASZ1-"
chr1	dexseq_prepare_annotation.py	exonic_part	10714476	10714648	.	-	.	transcripts "NM_001079843+NM_017766"; exonic_part_number "013"; gene_id "chr1_CASZ1-"
chr1	dexseq_prepare_annotation.py	exonic_part	10715706	10715870	.	-	.	transcripts "NM_001079843+NM_017766"; exonic_part_number "014"; gene_id "chr1_CASZ1-"
chr1	dexseq_prepare_annotation.py	exonic_part	10716703	10716793	.	-	.	transcripts "NM_001079843+NM_017766"; exonic_part_number "015"; gene_id "chr1_CASZ1-"
chr1	dexseq_prepare_annotation.py	exonic_part	10718565	10718633	.	-	.	transcripts "NM_001079843+NM_017766"; exonic_part_number "016"; gene_id "chr1_CASZ1-"
chr1	dexseq_prepare_annotation.py	exonic_part	10719759	10720593	.	-	.	transcripts "NM_001079843+NM_017766"; exonic_part_number "017"; gene_id "chr1_CASZ1-"
chr1	dexseq_prepare_annotation.py	exonic_part	10725140	10725628	.	-	.	transcripts "NM_001079843+NM_017766"; exonic_part_number "018"; gene_id "chr1_CASZ1-"
chr1	dexseq_prepare_annotation.py	exonic_part	10753931	10753969	.	-	.	transcripts "NM_001079843+NM_017766"; exonic_part_number "019"; gene_id "chr1_CASZ1-"
chr1	dexseq_prepare_annotation.py	exonic_part	10765549	10765601	.	-	.	transcripts "NM_001079843+NM_017766"; exonic_part_number "020"; gene_id "chr1_CASZ1-"
chr1	dexseq_prepare_annotation.py	exonic_part	10820758	10820914	.	-	.	transcripts "NM_001079843+NM_017766"; exonic_part_number "021"; gene_id "chr1_CASZ1-"
chr1	dexseq_prepare_annotation.py	exonic_part	10856621	10856733	.	-	.	transcripts "NM_001079843+NM_017766"; exonic_part_number "022"; gene_id "chr1_CASZ1-"
chr1	dexseq_prepare_annotation.py	aggregate_gene	11006530	11042094	.	-	.	gene_id "chr1_C1orf127-"
chr1	dexseq_prepare_annotation.py	exonic_part	11006530	11006798	.	-	.	transcripts "NM_001170754"; exonic_part_number "001"; gene_id "chr1_C1orf127-"
chr1	dexseq_prepare_annotation.py	exonic_part	11007700	11008901	.	-	.	transcripts "NM_001170754"; exonic_part_number "002"; gene_id "chr1_C1orf127-"
chr1	dexseq_prepare_annotation.py	exonic_part	11009681	11009871	.	-	.	transcripts "NM_001170754"; exonic_part_number "003"; gene_id "chr1_C1orf127-"
chr1	dexseq_prepare_annotation.py	exonic_part	11014076	11014199	.	-	.	transcripts "NM_001170754"; exonic_part_number "004"; gene_id "chr1_C1orf127-"
chr1	dexseq_prepare_annotation.py	exonic_part	11015047	11015243	.	-	.	transcripts "NM_001170754"; exonic_part_number "005"; gene_id "chr1_C1orf127-"
chr1	dexseq_prepare_annotation.py	exonic_part	11017080	11017164	.	-	.	transcripts "NM_001170754"; exonic_part_number "006"; gene_id "chr1_C1orf127-"
chr1	dexseq_prepare_annotation.py	exonic_part	11017673	11017810	.	-	.	transcripts "NM_001170754"; exonic_part_number "007"; gene_id "chr1_C1orf127-"
chr1	dexseq_prepare_annotation.py	exonic_part	11018771	11018809	.	-	.	transcripts "NM_001170754"; exonic_part_number "008"; gene_id "chr1_C1orf127-"
chr1	dexseq_prepare_annotation.py	exonic_part	11024185	11024328	.	-	.	transcripts "NM_001170754"; exonic_part_number "009"; gene_id "chr1_C1orf127-"
chr1	dexseq_prepare_annotation.py	exonic_part	11026415	11026539	.	-	.	transcripts "NM_001170754"; exonic_part_number "010"; gene_id "chr1_C1orf127-"
chr1	dexseq_prepare_annotation.py	exonic_part	11030027	11030146	.	-	.	transcripts "NM_001170754"; exonic_part_number "011"; gene_id "chr1_C1orf127-"
chr1	dexseq_prepare_annotation.py	exonic_part	11036213	11036313	.	-	.	transcripts "NM_001170754"; exonic_part_number "012"; gene_id "chr1_C1orf127-"
chr1	dexseq_prepare_annotation.py	exonic_part	11042069	11042094	.	-	.	transcripts "NM_001170754"; exonic_part_number "013"; gene_id "chr1_C1orf127-"
chr1	dexseq_prepare_annotation.py	aggregate_gene	11072679	11085549	.	+	.	gene_id "chr1_TARDBP+"
chr1	dexseq_prepare_annotation.py	exonic_part	11072679	11072800	.	+	.	transcripts "NM_007375"; exonic_part_number "001"; gene_id "chr1_TARDBP+"
chr1	dexseq_prepare_annotation.py	exonic_part	11073773	11074022	.	+	.	transcripts "NM_007375"; exonic_part_number "002"; gene_id "chr1_TARDBP+"
chr1	dexseq_prepare_annotation.py	exonic_part	11076901	11077064	.	+	.	transcripts "NM_007375"; exonic_part_number "003"; gene_id "chr1_TARDBP+"
chr1	dexseq_prepare_annotation.py	exonic_part	11078790	11078930	.	+	.	transcripts "NM_007375"; exonic_part_number "004"; gene_id "chr1_TARDBP+"
chr1	dexseq_prepare_annotation.py	exonic_part	11080486	11080656	.	+	.	transcripts "NM_007375"; exonic_part_number "005"; gene_id "chr1_TARDBP+"
chr1	dexseq_prepare_annotation.py	exonic_part	11082181	11085549	.	+	.	transcripts "NM_007375"; exonic_part_number "006"; gene_id "chr1_TARDBP+"
chr1	dexseq_prepare_annotation.py	aggregate_gene	11086580	11107296	.	-	.	gene_id "chr1_MASP2-"
chr1	dexseq_prepare_annotation.py	exonic_part	11086580	11087705	.	-	.	transcripts "NM_006610"; exonic_part_number "001"; gene_id "chr1_MASP2-"
chr1	dexseq_prepare_annotation.py	exonic_part	11090233	11090307	.	-	.	transcripts "NM_006610"; exonic_part_number "002"; gene_id "chr1_MASP2-"
chr1	dexseq_prepare_annotation.py	exonic_part	11090805	11090939	.	-	.	transcripts "NM_006610"; exonic_part_number "003"; gene_id "chr1_MASP2-"
chr1	dexseq_prepare_annotation.py	exonic_part	11094885	11094963	.	-	.	transcripts "NM_006610"; exonic_part_number "004"; gene_id "chr1_MASP2-"
chr1	dexseq_prepare_annotation.py	exonic_part	11097750	11097868	.	-	.	transcripts "NM_006610"; exonic_part_number "005"; gene_id "chr1_MASP2-"
chr1	dexseq_prepare_annotation.py	exonic_part	11102932	11103079	.	-	.	transcripts "NM_006610"; exonic_part_number "006"; gene_id "chr1_MASP2-"
chr1	dexseq_prepare_annotation.py	exonic_part	11103396	11103592	.	-	.	transcripts "NM_006610"; exonic_part_number "007"; gene_id "chr1_MASP2-"
chr1	dexseq_prepare_annotation.py	exonic_part	11104855	11105010	.	-	.	transcripts "NM_139208"; exonic_part_number "008"; gene_id "chr1_MASP2-"
chr1	dexseq_prepare_annotation.py	exonic_part	11105465	11105596	.	-	.	transcripts "NM_006610+NM_139208"; exonic_part_number "009"; gene_id "chr1_MASP2-"
chr1	dexseq_prepare_annotation.py	exonic_part	11106613	11106790	.	-	.	transcripts "NM_006610+NM_139208"; exonic_part_number "010"; gene_id "chr1_MASP2-"
chr1	dexseq_prepare_annotation.py	exonic_part	11106948	11107176	.	-	.	transcripts "NM_006610+NM_139208"; exonic_part_number "011"; gene_id "chr1_MASP2-"
chr1	dexseq_prepare_annotation.py	exonic_part	11107260	11107296	.	-	.	transcripts "NM_006610+NM_139208"; exonic_part_number "012"; gene_id "chr1_MASP2-"
chr1	dexseq_prepare_annotation.py	aggregate_gene	11114649	11120091	.	-	.	gene_id "chr1_SRM-"
chr1	dexseq_prepare_annotation.py	exonic_part	11114649	11114942	.	-	.	transcripts "NM_003132"; exonic_part_number "001"; gene_id "chr1_SRM-"
chr1	dexseq_prepare_annotation.py	exonic_part	11115019	11115141	.	-	.	transcripts "NM_003132"; exonic_part_number "002"; gene_id "chr1_SRM-"
chr1	dexseq_prepare_annotation.py	exonic_part	11115838	11115983	.	-	.	transcripts "NM_003132"; exonic_part_number "003"; gene_id "chr1_SRM-"
chr1	dexseq_prepare_annotation.py	exonic_part	11116068	11116151	.	-	.	transcripts "NM_003132"; exonic_part_number "004"; gene_id "chr1_SRM-"
chr1	dexseq_prepare_annotation.py	exonic_part	11116661	11116814	.	-	.	transcripts "NM_003132"; exonic_part_number "005"; gene_id "chr1_SRM-"
chr1	dexseq_prepare_annotation.py	exonic_part	11118857	11118949	.	-	.	transcripts "NM_003132"; exonic_part_number "006"; gene_id "chr1_SRM-"
chr1	dexseq_prepare_annotation.py	exonic_part	11119282	11119402	.	-	.	transcripts "NM_003132"; exonic_part_number "007"; gene_id "chr1_SRM-"
chr1	dexseq_prepare_annotation.py	exonic_part	11119834	11120091	.	-	.	transcripts "NM_003132"; exonic_part_number "008"; gene_id "chr1_SRM-"
chr1	dexseq_prepare_annotation.py	aggregate_gene	11126670	11159967	.	-	.	gene_id "chr1_EXOSC10-"
chr1	dexseq_prepare_annotation.py	exonic_part	11126670	11126805	.	-	.	transcripts "NM_001001998+NM_002685"; exonic_part_number "001"; gene_id "chr1_EXOSC10-"
chr1	dexseq_prepare_annotation.py	exonic_part	11128065	11128141	.	-	.	transcripts "NM_001001998+NM_002685"; exonic_part_number "002"; gene_id "chr1_EXOSC10-"
chr1	dexseq_prepare_annotation.py	exonic_part	11128702	11128763	.	-	.	transcripts "NM_001001998+NM_002685"; exonic_part_number "003"; gene_id "chr1_EXOSC10-"
chr1	dexseq_prepare_annotation.py	exonic_part	11129616	11129787	.	-	.	transcripts "NM_001001998+NM_002685"; exonic_part_number "004"; gene_id "chr1_EXOSC10-"
chr1	dexseq_prepare_annotation.py	exonic_part	11130957	11131030	.	-	.	transcripts "NM_001001998+NM_002685"; exonic_part_number "005"; gene_id "chr1_EXOSC10-"
[truncated: 280,837 more rows]
