# Supplementary material for: Characterization of alternative mRNA splicing in cultured cell populations representing progressive stages of human fetal kidney development
Source: Sci Rep. 2022 Nov 15;12:19548. doi: 10.1038/s41598-022-24147-z (PMC9666651; doi:10.1038/s41598-022-24147-z)
Supplement: Supplementary file 13 — Supplementary Information 13. [file 41598_2022_24147_MOESM13_ESM.zip › _Program/Data/rMATS/NPS1-NPS2/MATS_output/A3SS.MATS.JunctionCountOnly.txt]

ID	GeneID	geneSymbol	chr	strand	longExonStart_0base	longExonEnd	shortES	shortEE	flankingES	flankingEE	ID	IJC_SAMPLE_1	SJC_SAMPLE_1	IJC_SAMPLE_2	SJC_SAMPLE_2	IncFormLen	SkipFormLen	PValue	FDR	IncLevel1	IncLevel2	IncLevelDifference
308	RPS24	RPS24	chr10	+	79799958	79799983	79799961	79799983	79796951	79797062	308	395	2237	715	1595	127	125	0.0	0.0	0.148	0.306	-0.158
126	CYB561A3	CYB561A3	chr11	-	61116219	61117894	61116219	61117115	61118462	61118619	126	118	29	77	80	250	125	1.00272516956e-08	1.18321570008e-05	0.67	0.325	0.345
1662	FN1	FN1	chr2	-	216236831	216237098	216236831	216237023	216238044	216238134	1662	27721	2051	7900	440	199	125	7.84219669203e-08	6.16919473106e-05	0.895	0.919	-0.024
459	ARFIP2	ARFIP2	chr11	-	6500369	6500587	6500369	6500488	6501201	6501298	459	27	180	3	194	223	125	2.94434154102e-06	0.0017371615092	0.078	0.009	0.069
2061	UFM1	UFM1	chr13	+	38934177	38937144	38934847	38937144	38933437	38933470	2061	70	226	24	225	250	125	1.1283529601e-05	0.00532582597167	0.134	0.051	0.083
2004	QKI	QKI	chr6	+	163984451	163984751	163984475	163984751	163983013	163983101	2004	284	26	312	75	148	125	2.95315690174e-05	0.00871181286013	0.902	0.778	0.124
2318	ZNF185	ZNF185	chrX	+	152089250	152089292	152089253	152089292	152088871	152088955	2318	54	42	112	25	127	125	2.76686651532e-05	0.00871181286013	0.559	0.815	-0.256
637	MAGI1	MAGI1	chr3	-	65361419	65361623	65361419	65361620	65364935	65365229	637	8	0	3	18	127	125	2.709266806e-05	0.00871181286013	1.0	0.141	0.859
1118	CELF1	CELF1	chr11	-	47487488	47493654	47487488	47490443	47493742	47493909	1118	82	103	171	98	250	125	5.21849319811e-05	0.0136840488306	0.285	0.466	-0.181
1575	IL4R	IL4R	chr16	+	27363860	27364017	27363865	27364017	27357787	27357939	1575	208	0	209	15	129	125	7.07370491944e-05	0.0166939436099	1.0	0.931	0.069
1838	TTC13	TTC13	chr1	-	231051938	231052048	231051938	231052045	231056255	231056340	1838	30	17	36	1	127	125	7.83182725775e-05	0.0168028293894	0.635	0.973	-0.338
1083	B4GALT3	B4GALT3	chr1	-	161146223	161146369	161146223	161146298	161147212	161147758	1083	117	20	157	4	195	125	9.86952048762e-05	0.019410056959	0.789	0.962	-0.173
2819	SLC11A2	SLC11A2	chr12	-	51402258	51402407	51402258	51402327	51404477	51404549	2819	135	0	116	10	204	125	0.000364644487991	0.0661969993584	1.0	0.877	0.123
1456	CFLAR	CFLAR	chr2	+	202027718	202037411	202028557	202037411	202025154	202025665	1456	62	133	35	171	250	125	0.000540446732007	0.0677560300317	0.189	0.093	0.096
157	ARID3B	ARID3B	chr15	+	74885475	74885577	74885478	74885577	74883900	74884155	157	0	44	14	60	127	125	0.00044547088665	0.0677560300317	0.0	0.187	-0.187
2443	MRS2	MRS2	chr6	+	24415243	24415391	24415260	24415391	24412449	24412623	2443	14	143	4	250	141	125	0.000537805061296	0.0677560300317	0.08	0.014	0.066
2957	ELP4	ELP4	chr11	+	31625311	31625454	31625314	31625454	31616316	31616448	2957	1	38	14	33	127	125	0.000465661647058	0.0677560300317	0.025	0.295	-0.27
3061	TRIM26	TRIM26	chr6	-	30166442	30167041	30166442	30166930	30168811	30168915	3061	71	26	58	58	235	125	0.00054549346212	0.0677560300317	0.592	0.347	0.245
3644	WDR13	WDR13	chrX	+	48457104	48457345	48457138	48457345	48455879	48456425	3644	110	18	141	4	158	125	0.000509655903613	0.0677560300317	0.829	0.965	-0.136
1424	CIRBP	CIRBP	chr19	+	1270865	1271035	1270926	1271035	1269266	1269409	1424	100	784	60	838	185	125	0.000627973437078	0.0705722529288	0.079	0.046	0.033
1818	CTNNB1	CTNNB1	chr3	+	41281150	41281939	41281309	41281939	41280624	41280845	1818	1145	282	872	297	250	125	0.000617571938849	0.0705722529288	0.67	0.595	0.075
692	TGFBR1	TGFBR1	chr9	+	101894778	101895021	101894790	101895021	101891136	101891382	692	2	88	11	49	136	125	0.000667717062361	0.071627830326	0.02	0.171	-0.151
2391	MTHFD1L	MTHFD1L	chr6	+	151208977	151209117	151208980	151209117	151206769	151206870	2391	107	127	149	95	127	125	0.000789432889255	0.0810026790714	0.453	0.607	-0.154
1858	SRPK1	SRPK1	chr6	-	35858671	35858818	35858671	35858790	35888244	35888305	1858	4	249	23	293	152	125	0.000862527484526	0.0848152026451	0.013	0.061	-0.048
2341	PAM	PAM	chr5	+	102363885	102363942	102363888	102363942	102360834	102361038	2341	66	152	119	146	127	125	0.000981668781736	0.0926695329959	0.299	0.445	-0.146
454	TCTN2	TCTN2	chr12	+	124158161	124158357	124158164	124158357	124156602	124156679	454	23	21	51	11	127	125	0.00109056549357	0.0989897909548	0.519	0.82	-0.301
1503	AP3S2	AP3S2	chr15	-	90432280	90432372	90432280	90432368	90437112	90437617	1503	135	19	164	5	128	125	0.00114583214461	0.100154217084	0.874	0.97	-0.096
1187	SNRPD1	SNRPD1	chr18	+	19203708	19203900	19203831	19203900	19202685	19202762	1187	1607	53	2001	32	247	125	0.00119301131745	0.100553811042	0.939	0.969	-0.03
1385	PHRF1	PHRF1	chr11	+	605604	605724	605607	605724	605118	605300	1385	67	16	115	6	127	125	0.00144573655689	0.114686382124	0.805	0.95	-0.145
1887	ATF3	ATF3	chr1	+	212792387	212794119	212792699	212794119	212791468	212791576	1887	156	1417	63	925	250	125	0.00159831793563	0.114686382124	0.052	0.033	0.019
190	RNF19B	RNF19B	chr1	-	33413822	33413967	33413822	33413964	33415169	33415375	190	66	134	28	126	127	125	0.00160366551275	0.114686382124	0.326	0.179	0.147
2232	ZSCAN32	ZSCAN32	chr16	-	3440009	3440183	3440009	3440133	3440422	3440517	2232	3	11	6	0	174	125	0.00148910306767	0.114686382124	0.164	1.0	-0.836
457	CKMT2-AS1	CKMT2-AS1	chr5	-	80533383	80535179	80533383	80535174	80597105	80597388	457	9	2	0	6	129	125	0.00151561902285	0.114686382124	0.813	0.0	0.813
1554	RPL32	RPL32	chr3	-	12881640	12881840	12881640	12881741	12882992	12883081	1554	123	3963	69	3576	223	125	0.00177126957788	0.12294694717	0.017	0.011	0.006
2960	TNIP1	TNIP1	chr5	-	150411847	150411961	150411847	150411944	150413168	150413360	2960	42	326	27	463	141	125	0.0018492314377	0.124691034085	0.103	0.049	0.054
164	TMEM231	TMEM231	chr16	-	75579723	75579975	75579723	75579852	75589701	75589871	164	25	19	6	23	247	125	0.00213721314906	0.1306643451	0.4	0.117	0.283
2182	PRPF40B	PRPF40B	chr12	+	50036709	50036799	50036712	50036799	50036362	50036458	2182	12	44	23	22	127	125	0.0020303049779	0.1306643451	0.212	0.507	-0.295
3275	FAM213A	FAM213A	chr10	+	82179755	82180401	82180221	82180401	82168241	82168399	3275	12	125	1	130	250	125	0.00215928366902	0.1306643451	0.046	0.004	0.042
515	FAM73A	FAM73A	chr1	+	78338685	78338805	78338688	78338805	78332022	78332076	515	23	17	12	36	127	125	0.00210479838347	0.1306643451	0.571	0.247	0.324
847	NDUFB9	NDUFB9	chr8	+	125555327	125555520	125555362	125555520	125551342	125551528	847	995	35	954	13	159	125	0.00242426537405	0.143031657069	0.957	0.983	-0.026
188	RNF19B	RNF19B	chr1	-	33402046	33402910	33402046	33402860	33403997	33404129	188	32	170	45	110	174	125	0.00290313588396	0.144637137337	0.119	0.227	-0.108
2300	ALKBH6	ALKBH6	chr19	-	36501468	36501585	36501468	36501547	36501795	36501947	2300	51	15	69	4	162	125	0.00298719585506	0.144637137337	0.724	0.93	-0.206
244	TUBB6	TUBB6	chr18	+	12324807	12326615	12325065	12326615	12310941	12311052	244	119	942	100	1207	250	125	0.00317269739051	0.144637137337	0.059	0.04	0.019
2473	DERL2	DERL2	chr17	-	5388470	5388536	5388470	5388533	5389388	5389550	2473	147	14	143	2	127	125	0.00270186593747	0.144637137337	0.912	0.986	-0.074
2677	STK38	STK38	chr6	-	36507848	36507984	36507848	36507981	36514966	36515293	2677	35	29	32	70	127	125	0.00316509867611	0.144637137337	0.543	0.31	0.233
280	CLDND1	CLDND1	chr3	-	98240496	98240547	98240496	98240540	98241692	98241910	280	15	16	27	5	131	125	0.00257971319628	0.144637137337	0.472	0.837	-0.365
2850	ATXN2L	ATXN2L	chr16	+	28843507	28843720	28843525	28843720	28842282	28842393	2850	16	346	45	417	142	125	0.00318691997522	0.144637137337	0.039	0.087	-0.048
3109	SUPT20H	SUPT20H	chr13	-	37596147	37596454	37596147	37596217	37598171	37598330	3109	116	76	90	108	250	125	0.00314122660687	0.144637137337	0.433	0.294	0.139
480	SHMT2	SHMT2	chr12	+	57626207	57626358	57626235	57626358	57625993	57626075	480	22	643	6	649	152	125	0.00272882799748	0.144637137337	0.027	0.008	0.019
55	PLAGL1	PLAGL1	chr6	-	144287294	144287422	144287294	144287367	144290043	144290115	55	14	10	4	20	179	125	0.0030631979668	0.144637137337	0.494	0.123	0.371
846	NDUFB9	NDUFB9	chr8	+	125555329	125555520	125555362	125555520	125551342	125551528	846	191	35	187	13	157	125	0.00302504948557	0.144637137337	0.813	0.92	-0.107
866	TMPRSS4	TMPRSS4	chr11	+	117978488	117978590	117978503	117978590	117975405	117975535	866	228	5	379	30	139	125	0.00317926194885	0.144637137337	0.976	0.919	0.057
1434	ZNF205	ZNF205	chr16	+	3163349	3163488	3163417	3163488	3162562	3162683	1434	23	27	11	46	192	125	0.00327242347815	0.145267523069	0.357	0.135	0.222
3478	POC1B-GALNT4	POC1B-GALNT4	chr12	-	89913189	89918217	89913189	89917450	89918896	89918981	3478	34	7	41	0	250	125	0.00332391790073	0.145267523069	0.708	1.0	-0.292
629	PSENEN	PSENEN	chr19	+	36236735	36236892	36236773	36236892	36236477	36236601	629	473	36	502	16	162	125	0.00342162687984	0.146818898844	0.91	0.96	-0.05
1117	CELF1	CELF1	chr11	-	47487488	47492441	47487488	47490443	47493742	47493909	1117	61	103	108	98	250	125	0.00351220917414	0.148014529482	0.228	0.355	-0.127
2507	CDK12	CDK12	chr17	+	37686856	37690818	37686883	37690818	37682116	37682569	2507	32	12	19	26	151	125	0.00383383602905	0.15599746601	0.688	0.377	0.311
553	ZNF419	ZNF419	chr19	+	58004223	58006048	58005735	58006048	58003480	58003579	553	23	14	20	1	250	125	0.00376918451688	0.15599746601	0.451	0.909	-0.458
3162	SLC6A8	SLC6A8	chrX	+	152958916	152959041	152958946	152959041	152958717	152958821	3162	232	2	282	15	154	125	0.00391239325699	0.15649573028	0.989	0.938	0.051
1299	HDHD3	HDHD3	chr9	-	116137732	116137847	116137732	116137806	116139008	116139289	1299	9	27	24	18	165	125	0.00433234754495	0.15931645571	0.202	0.503	-0.301
1329	MITF	MITF	chr3	+	70000962	70001037	70000980	70001037	69998201	69998319	1329	53	107	104	114	142	125	0.00445546020206	0.15931645571	0.304	0.445	-0.141
1699	EIF1AD	EIF1AD	chr11	-	65767773	65767976	65767773	65767947	65769380	65769637	1699	26	9	36	1	153	125	0.00406348806464	0.15931645571	0.702	0.967	-0.265
2237	SYAP1	SYAP1	chrX	+	16753349	16753468	16753387	16753468	16737706	16738022	2237	394	2	399	13	162	125	0.00441858961795	0.15931645571	0.993	0.959	0.034
3344	NDUFA2	NDUFA2	chr5	-	140024947	140025310	140024947	140025263	140026840	140026947	3344	39	504	62	437	171	125	0.00437227932767	0.15931645571	0.054	0.094	-0.04
3380	NCOR2	NCOR2	chr12	-	124841187	124841352	124841187	124841328	124846671	124846843	3380	59	1	54	10	148	125	0.00444343195725	0.15931645571	0.98	0.82	0.16
363	FAM208A	FAM208A	chr3	-	56654159	56657871	56654159	56657594	56658506	56658671	363	130	3	227	24	250	125	0.00431316674618	0.15931645571	0.956	0.825	0.131
1158	APTX	APTX	chr9	-	32972603	32973686	32972603	32973650	32974455	32974559	1158	2	90	14	100	160	125	0.00475792128317	0.166803858701	0.017	0.099	-0.082
3051	DYNC2LI1	DYNC2LI1	chr2	+	44023025	44023097	44023028	44023097	44021595	44021782	3051	62	107	83	76	127	125	0.00480621287783	0.166803858701	0.363	0.518	-0.155
444	PCAT6	PCAT6	chr1	+	202780702	202781041	202780816	202781041	202780073	202780498	444	33	3	16	10	238	125	0.00503720372271	0.172286967907	0.852	0.457	0.395
2902	CAMSAP2	CAMSAP2	chr1	+	200816337	200816420	200816385	200816420	200813909	200813997	2902	87	6	95	23	172	125	0.00521205549892	0.173245788415	0.913	0.75	0.163
384	DMTF1	DMTF1	chr7	+	86811371	86811653	86811543	86811653	86810624	86810657	384	66	78	16	47	250	125	0.00519925177789	0.173245788415	0.297	0.145	0.152
1730	FAM111A	FAM111A	chr11	+	58916269	58916426	58916308	58916426	58913299	58913329	1730	24	12	24	40	163	125	0.00540933961614	0.175651270983	0.605	0.315	0.29
3660	SLC43A3	SLC43A3	chr11	-	57193013	57193182	57193013	57193143	57193461	57193862	3660	21	142	16	285	163	125	0.00543328083973	0.175651270983	0.102	0.041	0.061
2855	NOP2	NOP2	chr12	-	6675266	6675502	6675266	6675490	6675694	6675783	2855	87	69	118	49	136	125	0.00563658461522	0.179761347188	0.537	0.689	-0.152
2380	NSMCE4A	NSMCE4A	chr10	-	123718838	123718925	123718838	123718922	123719015	123719110	2380	172	2	150	11	127	125	0.00597084141546	0.18788247654	0.988	0.931	0.057
2151	TBC1D2B	TBC1D2B	chr15	-	78287326	78290697	78287326	78290645	78293960	78294082	2151	98	8	79	0	176	125	0.00611411613055	0.189859395633	0.897	1.0	-0.103
2620	AP4B1	AP4B1	chr1	-	114445259	114445484	114445259	114445356	114447226	114447415	2620	47	6	55	0	250	125	0.00659779143111	0.200412803506	0.797	1.0	-0.203
2900	SIK3	SIK3	chr11	-	116728525	116729415	116728525	116729235	116729980	116730320	2900	93	4	102	18	250	125	0.00670487554811	0.200412803506	0.921	0.739	0.182
913	RASAL1	RASAL1	chr12	-	113545889	113546030	113545889	113546027	113549890	113550083	913	5	4	0	10	127	125	0.0067087336767	0.200412803506	0.552	0.0	0.552
2270	GORASP1	GORASP1	chr3	-	39141795	39141994	39141795	39141945	39142506	39142593	2270	45	9	52	1	173	125	0.00685933885705	0.202350496283	0.783	0.974	-0.191
1227	C6orf89	C6orf89	chr6	+	36869996	36870210	36870055	36870210	36867201	36867409	1227	205	8	181	0	183	125	0.00715932722234	0.208592743762	0.946	1.0	-0.054
2005	QKI	QKI	chr6	+	163985698	163999628	163986977	163999628	163984451	163984751	2005	22	33	21	85	250	125	0.00734615612224	0.211425956689	0.25	0.11	0.14
1705	EIF1AD	EIF1AD	chr11	-	65767773	65767976	65767773	65767952	65769510	65769637	1705	21	15	16	38	148	125	0.00747102371401	0.212429108013	0.542	0.262	0.28
2732	MKNK2	MKNK2	chr19	-	2037469	2039855	2037469	2037828	2040132	2040176	2732	168	150	277	166	250	125	0.00763504000535	0.214508266817	0.359	0.455	-0.096
82	SRSF10	SRSF10	chr1	-	24290836	24297929	24290836	24294213	24298062	24298113	82	323	148	264	175	250	125	0.00798283512709	0.221641069411	0.522	0.43	0.092
2244	RCE1	RCE1	chr11	+	66611426	66611510	66611430	66611510	66611229	66611332	2244	64	31	129	28	128	125	0.00828163638754	0.22726351017	0.668	0.818	-0.15
1629	MLLT4	MLLT4	chr6	+	168363112	168363247	168363118	168363247	168351865	168352867	1629	136	82	241	89	130	125	0.00900665697894	0.227748534936	0.615	0.723	-0.108
2118	UBE2V1	UBE2V1	chr20	-	48715418	48715518	48715418	48715501	48729643	48729735	2118	4	0	0	4	141	125	0.00906003294154	0.227748534936	1.0	0.0	1.0
2142	CLASP1	CLASP1	chr2	-	122165046	122165291	122165046	122165288	122166599	122166623	2142	44	2	38	11	127	125	0.00900478682206	0.227748534936	0.956	0.773	0.183
2888	ICA1	ICA1	chr7	-	8272219	8272385	8272219	8272382	8275539	8275635	2888	41	12	62	4	127	125	0.00907133995085	0.227748534936	0.771	0.938	-0.167
3615	SP1	SP1	chr12	+	53775893	53777406	53776037	53777406	53775442	53775597	3615	252	14	244	3	250	125	0.00855591768442	0.227748534936	0.9	0.976	-0.076
420	C15orf40	C15orf40	chr15	-	83673144	83674444	83673144	83673724	83677299	83677427	420	90	26	102	11	250	125	0.00899383646661	0.227748534936	0.634	0.823	-0.189
71	EEF1B2	EEF1B2	chr2	+	207024636	207024783	207024682	207024783	207024317	207024408	71	992	155	1022	113	170	125	0.00839902460634	0.227748534936	0.825	0.869	-0.044
726	CKAP2	CKAP2	chr13	+	53035030	53035109	53035033	53035109	53030657	53030742	726	52	96	66	219	127	125	0.00892316354579	0.227748534936	0.348	0.229	0.119
1346	ALAS1	ALAS1	chr3	+	52233225	52233456	52233236	52233456	52232687	52232864	1346	52	6	55	0	135	125	0.00940514586308	0.229363126495	0.889	1.0	-0.111
3927	SLTM	SLTM	chr15	-	59191667	59192136	59191667	59192082	59193458	59193486	3927	176	51	174	86	178	125	0.00932511388741	0.229363126495	0.708	0.587	0.121
620	CSF1	CSF1	chr1	+	110465787	110466812	110466681	110466812	110464468	110464616	620	173	11	86	16	250	125	0.00942721324999	0.229363126495	0.887	0.729	0.158
1697	EIF1AD	EIF1AD	chr11	-	65767773	65767952	65767773	65767947	65769380	65769637	1697	20	9	23	1	129	125	0.0108046069486	0.249058916141	0.683	0.957	-0.274
2009	CCNJ	CCNJ	chr10	+	97816844	97817004	97816880	97817004	97816457	97816757	2009	45	18	41	4	160	125	0.0105778866325	0.249058916141	0.661	0.889	-0.228
3129	MYEOV	MYEOV	chr11	+	69062699	69062962	69062793	69062962	69061604	69062043	3129	37	3	35	14	218	125	0.0106863571962	0.249058916141	0.876	0.589	0.287
3749	SUPT7L	SUPT7L	chr2	-	27883850	27884468	27883850	27884310	27885045	27885148	3749	33	0	24	5	250	125	0.0108552870693	0.249058916141	1.0	0.706	0.294
3785	ZBTB8OS	ZBTB8OS	chr1	-	33099551	33099711	33099551	33099673	33100368	33100393	3785	31	182	64	205	162	125	0.0108699442214	0.249058916141	0.116	0.194	-0.078
461	ZGPAT	ZGPAT	chr20	+	62365996	62366176	62366056	62366176	62364938	62365091	461	17	109	32	89	184	125	0.0108398051961	0.249058916141	0.096	0.196	-0.1
1877	SMAD7	SMAD7	chr18	-	46468850	46468925	46468850	46468922	46474753	46474807	1877	236	49	178	18	127	125	0.0113513454105	0.256562039815	0.826	0.907	-0.081
2859	SLC29A2	SLC29A2	chr11	-	66133596	66133702	66133596	66133662	66134934	66135019	2859	31	8	52	2	164	125	0.0114148365172	0.256562039815	0.747	0.952	-0.205
122	DDX3X	DDX3X	chrX	+	41206564	41206704	41206567	41206704	41206111	41206265	122	551	243	610	348	127	125	0.0117582459873	0.261787363491	0.691	0.633	0.058
364	FAM208A	FAM208A	chr3	-	56667071	56667994	56667071	56667871	56672733	56672793	364	137	31	123	53	247	125	0.0119053524883	0.262585344602	0.691	0.54	0.151
337	CHFR	CHFR	chr12	-	133428203	133428323	133428203	133428320	133430016	133430159	337	35	55	45	32	127	125	0.0121460188926	0.265413005431	0.385	0.581	-0.196
2366	FBXO7	FBXO7	chr22	+	32874967	32875262	32875119	32875262	32871223	32871385	2366	396	15	449	5	250	125	0.0123334223611	0.267035566717	0.93	0.978	-0.048
2647	ADAR	ADAR	chr1	-	154569280	154569471	154569280	154569414	154569598	154569743	2647	519	2	553	12	181	125	0.0126458777978	0.271311560026	0.994	0.97	0.024
2408	STAP2	STAP2	chr19	-	4324451	4324664	4324451	4324526	4325212	4325305	2408	118	111	118	173	250	125	0.0128191345752	0.272550969347	0.347	0.254	0.093
2068	EDF1	EDF1	chr9	-	139756565	139756948	139756565	139756797	139757357	139757451	2068	333	1508	369	1354	250	125	0.0130343183685	0.274651708479	0.099	0.12	-0.021
1583	SAFB	SAFB	chr19	+	5667357	5667461	5667363	5667461	5667056	5667175	1583	133	80	142	50	130	125	0.0132401859307	0.274910523149	0.615	0.732	-0.117
2897	POLR3E	POLR3E	chr16	+	22343380	22343506	22343443	22343506	22339830	22339908	2897	114	0	117	6	187	125	0.0132795761182	0.274910523149	1.0	0.929	0.071
1328	PRKCQ	PRKCQ	chr10	-	6552956	6553156	6552956	6553154	6556979	6557106	1328	40	0	43	6	126	125	0.0135592997462	0.275130787616	1.0	0.877	0.123
2252	GSTT1	GSTT1	chr22	-	24379360	24379511	24379360	24379450	24384119	24384311	2252	55	4	61	17	185	125	0.0136210420449	0.275130787616	0.903	0.708	0.195
2582	NGFRAP1	NGFRAP1	chrX	+	102632390	102633092	102632437	102633092	102631250	102631541	2582	74	0	62	5	171	125	0.0137565393808	0.275130787616	1.0	0.901	0.099
3339	TSNARE1	TSNARE1	chr8	-	143381846	143382008	143381846	143382005	143395744	143395801	3339	8	29	14	13	127	125	0.0137430095419	0.275130787616	0.214	0.515	-0.301
272	PHYKPL	PHYKPL	chr5	-	177649355	177649581	177649355	177649493	177649852	177649935	272	74	1	56	7	212	125	0.0138991024941	0.27564606627	0.978	0.825	0.153
2515	ZNF747	ZNF747	chr16	-	30541687	30544472	30541687	30544469	30545517	30546291	2515	6	13	0	14	127	125	0.0144029550534	0.281067104111	0.312	0.0	0.312
319	NSFL1C	NSFL1C	chr20	-	1435611	1435777	1435611	1435682	1438844	1438919	319	493	29	671	19	219	125	0.0144106438972	0.281067104111	0.907	0.953	-0.046
3460	CDV3	CDV3	chr3	+	133306739	133309118	133307196	133309118	133305406	133305566	3460	955	124	1400	242	250	125	0.0146860891449	0.284091560508	0.794	0.743	0.051
134	SERF2	SERF2	chr15	+	44085773	44088287	44085884	44088287	44085172	44085281	134	52	41	29	49	235	125	0.0149523913901	0.285953299386	0.403	0.239	0.164
677	ARL6IP4	ARL6IP4	chr12	+	123466141	123466356	123466202	123466356	123465675	123465846	677	598	29	703	16	185	125	0.015024664883	0.285953299386	0.933	0.967	-0.034
2528	BRCAT54	BRCAT54	chr5	-	44744429	44745510	44744429	44745506	44746043	44746140	2528	0	2	8	0	128	125	0.0151799757999	0.286597943102	0.0	1.0	-1.0
2825	PFN2	PFN2	chr3	-	149682690	149684373	149682690	149684051	149686144	149686337	2825	300	752	290	918	250	125	0.0153579424746	0.287656700318	0.166	0.136	0.03
1579	DNAJC10	DNAJC10	chr2	+	183604271	183605115	183605025	183605115	183600975	183601113	1579	28	314	17	407	250	125	0.0155495031663	0.288951397421	0.043	0.02	0.023
79	SRSF10	SRSF10	chr1	-	24298062	24298116	24298062	24298113	24298339	24298502	79	336	74	306	102	127	125	0.0157505852779	0.290401416061	0.817	0.747	0.07
197	OAZ2	OAZ2	chr15	-	64983632	64983790	64983632	64983787	64995227	64995480	197	288	28	319	14	127	125	0.0159537951912	0.291867881017	0.91	0.957	-0.047
2716	DDR1	DDR1	chr6	+	30865137	30865374	30865155	30865374	30864790	30864918	2716	14	438	6	591	142	125	0.0160814317836	0.291939838533	0.027	0.009	0.018
1364	SIGMAR1	SIGMAR1	chr9	-	34634718	34635855	34634718	34635637	34636993	34637086	1364	641	22	861	54	250	125	0.0164201638119	0.293889986047	0.936	0.889	0.047
2164	RNF111	RNF111	chr15	+	59376300	59376453	59376327	59376453	59373134	59373483	2164	10	45	16	23	151	125	0.016686973784	0.293889986047	0.155	0.365	-0.21
2961	TNIP1	TNIP1	chr5	-	150409503	150410308	150409503	150410234	150411847	150411944	2961	1170	83	1475	147	198	125	0.0164457079711	0.293889986047	0.899	0.864	0.035
3240	CDK5RAP1	CDK5RAP1	chr20	-	31954664	31954814	31954664	31954811	31958304	31958435	3240	124	6	132	0	127	125	0.0165828886581	0.293889986047	0.953	1.0	-0.047
1578	DNAJC10	DNAJC10	chr2	+	183604271	183605115	183605025	183605115	183597225	183597269	1578	16	49	7	67	250	125	0.0170376133542	0.296579022044	0.14	0.05	0.09
56	PLAGL1	PLAGL1	chr6	-	144287294	144287422	144287294	144287335	144290043	144290115	56	17	22	5	25	211	125	0.0170909944907	0.296579022044	0.314	0.106	0.208
3157	SLC2A11	SLC2A11	chr22	+	24226060	24226211	24226135	24226211	24224945	24225056	3157	8	0	3	4	199	125	0.0172391419949	0.296966241664	1.0	0.32	0.68
221	AP1G2	AP1G2	chr14	-	24033254	24033430	24033254	24033368	24033541	24033597	221	54	97	51	160	186	125	0.0174986842832	0.299252861655	0.272	0.176	0.096
1849	PAN2	PAN2	chr12	-	56717820	56717969	56717820	56717966	56718077	56718277	1849	24	11	15	22	127	125	0.0182775368572	0.308107049879	0.682	0.402	0.28
3021	KANSL1	KANSL1	chr17	-	44111526	44111651	44111526	44111648	44115903	44116052	3021	76	6	74	18	127	125	0.0182765453461	0.308107049879	0.926	0.802	0.124
1626	MOK	MOK	chr14	-	102698871	102699045	102698871	102699008	102700024	102700126	1626	12	4	20	0	161	125	0.0185539122172	0.308360794596	0.7	1.0	-0.3
353	MAN2C1	MAN2C1	chr15	-	75648641	75648790	75648641	75648721	75648946	75649026	353	187	19	172	6	193	125	0.0185233612492	0.308360794596	0.864	0.949	-0.085
1350	BMP1	BMP1	chr8	+	22034436	22034652	22034473	22034652	22034045	22034163	1350	10	112	1	83	161	125	0.0192079890506	0.313307420299	0.065	0.009	0.056
3730	SRGAP2	SRGAP2	chr1	+	206574779	206575004	206574782	206575004	206566901	206567030	3730	54	45	78	33	127	125	0.019249820315	0.313307420299	0.542	0.699	-0.157
500	ANP32E	ANP32E	chr1	-	150190716	150193063	150190716	150193060	150195511	150195566	500	305	24	395	14	127	125	0.0191007553796	0.313307420299	0.926	0.965	-0.039
1037	ICOSLG	ICOSLG	chr21	-	45656749	45657100	45656749	45656948	45658330	45658371	1037	18	1	15	8	250	125	0.0195795683684	0.316491653078	0.9	0.484	0.416
522	ZNF512	ZNF512	chr2	+	27820933	27821121	27820936	27821121	27806524	27806583	522	25	7	32	1	127	125	0.0198402217694	0.318523288271	0.779	0.969	-0.19
152	KANK2	KANK2	chr19	-	11289020	11289147	11289020	11289123	11289228	11289396	152	10	61	0	26	148	125	0.0203369586794	0.323429496095	0.122	0.0	0.122
2027	ZSWIM8	ZSWIM8	chr10	+	75554298	75554397	75554313	75554397	75553904	75554088	2027	78	74	87	47	139	125	0.0204199131009	0.323429496095	0.487	0.625	-0.138
1537	ESYT1	ESYT1	chr12	+	56527863	56527965	56527893	56527965	56527564	56527657	1537	82	500	157	682	154	125	0.0214170024684	0.33426422009	0.117	0.157	-0.04
1655	PGBD2	PGBD2	chr1	+	249210800	249213345	249211477	249213345	249208014	249208078	1655	28	1	13	5	250	125	0.0215288819719	0.33426422009	0.933	0.565	0.368
2436	NOXA1	NOXA1	chr9	+	140328654	140328858	140328675	140328858	140328416	140328531	2436	6	6	0	7	145	125	0.0214135372774	0.33426422009	0.463	0.0	0.463
3495	TTC23	TTC23	chr15	-	99679521	99679672	99679521	99679604	99696352	99696502	3495	5	20	0	21	192	125	0.0216965949574	0.334666432023	0.14	0.0	0.14
2514	RSRC2	RSRC2	chr12	-	123003385	123003598	123003385	123003576	123005931	123005975	2514	14	127	6	165	146	125	0.0221876412241	0.34001839798	0.086	0.03	0.056
1001	LEMD3	LEMD3	chr12	+	65604705	65604743	65604708	65604743	65563350	65564898	1001	46	0	62	6	127	125	0.0245918296756	0.340115437699	1.0	0.91	0.09
1128	TMEM134	TMEM134	chr11	-	67231818	67232167	67231818	67232132	67232273	67232327	1128	183	1	199	8	159	125	0.0236391972163	0.340115437699	0.993	0.951	0.042
1234	CD58	CD58	chr1	-	117061852	117061924	117061852	117061889	117064527	117064605	1234	9	57	2	65	159	125	0.0242413475058	0.340115437699	0.11	0.024	0.086
1455	SLC25A39	SLC25A39	chr17	-	42399786	42399920	42399786	42399896	42400175	42400220	1455	83	387	160	533	148	125	0.0249209661688	0.340115437699	0.153	0.202	-0.049
1680	IDS	IDS	chrX	-	148584841	148585019	148584841	148584975	148585686	148585823	1680	459	28	454	13	168	125	0.0233571463831	0.340115437699	0.924	0.963	-0.039
1752	JOSD2	JOSD2	chr19	-	51013542	51013705	51013542	51013702	51014373	51014612	1752	40	2	14	5	127	125	0.0240005497771	0.340115437699	0.952	0.734	0.218
1934	GPR137	GPR137	chr11	+	64056508	64056972	64056614	64056972	64056074	64056193	1934	125	17	113	5	230	125	0.0233781041715	0.340115437699	0.8	0.925	-0.125
2139	ADPGK	ADPGK	chr15	-	73043707	73045236	73043707	73045233	73047896	73047995	2139	80	94	68	129	127	125	0.0250674063713	0.340115437699	0.456	0.342	0.114
214	MPP5	MPP5	chr14	+	67745734	67746254	67745966	67746254	67736417	67736500	214	74	40	114	33	250	125	0.0253808736557	0.340115437699	0.481	0.633	-0.152
2363	LIMCH1	LIMCH1	chr4	+	41678395	41678479	41678398	41678479	41673570	41673611	2363	4	136	16	163	127	125	0.0224694939597	0.340115437699	0.028	0.088	-0.06
2531	RIC3	RIC3	chr11	-	8148205	8148354	8148205	8148351	8158924	8159018	2531	2	0	0	6	127	125	0.02352178313	0.340115437699	1.0	0.0	1.0
2546	CDC7	CDC7	chr1	+	91967210	91967388	91967244	91967388	91966403	91966505	2546	29	4	38	0	158	125	0.0241201015817	0.340115437699	0.852	1.0	-0.148
2610	ZNF140	ZNF140	chr12	+	133682095	133684258	133682210	133684258	133660051	133660147	2610	67	0	51	4	239	125	0.0225521182501	0.340115437699	1.0	0.87	0.13
3366	SRRT	SRRT	chr7	+	100485662	100485764	100485674	100485764	100485323	100485480	3366	224	31	258	61	136	125	0.0231179400873	0.340115437699	0.869	0.795	0.074
3430	TTLL3	TTLL3	chr3	+	9860238	9860604	9860505	9860604	9859328	9859443	3430	38	1	26	6	250	125	0.0250759979688	0.340115437699	0.95	0.684	0.266
3462	CDV3	CDV3	chr3	+	133306005	133309118	133307196	133309118	133305406	133305566	3462	581	124	863	242	250	125	0.0253734902104	0.340115437699	0.701	0.641	0.06
3463	CDV3	CDV3	chr3	+	133306002	133309118	133307196	133309118	133305406	133305566	3463	813	124	1213	242	250	125	0.0235849142567	0.340115437699	0.766	0.715	0.051
3626	ABCE1	ABCE1	chr4	+	146025537	146025667	146025540	146025667	146019155	146019571	3626	273	44	325	30	127	125	0.0255086578274	0.340115437699	0.859	0.914	-0.055
3628	BTN3A1	BTN3A1	chr6	+	26412932	26415444	26413396	26415444	26411782	26411809	3628	15	32	21	16	250	125	0.023962022914	0.340115437699	0.19	0.396	-0.206
3738	TFDP2	TFDP2	chr3	-	141692889	141693036	141692889	141693033	141697361	141697524	3738	20	72	23	36	127	125	0.0243478309356	0.340115437699	0.215	0.386	-0.171
49	FAM96A	FAM96A	chr15	-	64364757	64367736	64364757	64365227	64380885	64381050	49	92	0	72	4	250	125	0.0245478391357	0.340115437699	1.0	0.9	0.1
539	SLC44A1	SLC44A1	chr9	+	108151313	108159628	108152184	108159628	108147702	108147783	539	182	1	236	9	250	125	0.0250945333023	0.340115437699	0.989	0.929	0.06
831	DACT1	DACT1	chr14	+	59111975	59115038	59112086	59115038	59108309	59108465	831	116	101	5	14	235	125	0.0237771331813	0.340115437699	0.379	0.16	0.219
1352	NCAPH	NCAPH	chr2	+	97007379	97007632	97007412	97007632	97001478	97001586	1352	39	32	73	29	157	125	0.0258945153648	0.341402548944	0.492	0.667	-0.175
3268	NRP1	NRP1	chr10	-	33475144	33475419	33475144	33475416	33481208	33481346	3268	15	235	6	269	127	125	0.0258231141749	0.341402548944	0.059	0.021	0.038
1860	STAT3	STAT3	chr17	-	40468806	40468919	40468806	40468869	40469199	40469242	1860	284	31	353	20	174	125	0.0265247230631	0.347768591272	0.868	0.927	-0.059
1099	DGKZ	DGKZ	chr11	+	46389551	46389629	46389554	46389629	46389201	46389297	1099	105	28	80	40	127	125	0.0287056057077	0.34873608028	0.787	0.663	0.124
1507	EXOSC2	EXOSC2	chr9	+	133576945	133577697	133577529	133577697	133574715	133574781	1507	17	1	19	9	250	125	0.0296263876643	0.34873608028	0.895	0.514	0.381
2255	CARKD	CARKD	chr13	+	111290588	111292342	111290724	111292342	111289475	111289596	2255	38	53	21	60	250	125	0.0294232414441	0.34873608028	0.264	0.149	0.115
2476	NUSAP1	NUSAP1	chr15	+	41643185	41643327	41643188	41643327	41641295	41641439	2476	177	14	312	48	127	125	0.0298598669455	0.34873608028	0.926	0.865	0.061
2597	MAP4K4	MAP4K4	chr2	+	102476104	102476326	102476197	102476326	102472438	102472600	2597	205	6	158	0	217	125	0.0297523426676	0.34873608028	0.952	1.0	-0.048
2600	TCOF1	TCOF1	chr5	+	149772267	149772353	149772270	149772353	149771519	149771739	2600	76	31	108	22	127	125	0.0281130202181	0.34873608028	0.707	0.829	-0.122
2858	SLC29A2	SLC29A2	chr11	-	66133596	66133702	66133596	66133662	66133901	66134035	2858	91	26	161	23	164	125	0.0288159613472	0.34873608028	0.727	0.842	-0.115
2925	TMEM53	TMEM53	chr1	-	45118918	45120881	45118918	45120788	45125845	45125967	2925	62	6	82	1	217	125	0.027380968775	0.34873608028	0.856	0.979	-0.123
2985	VWA9	VWA9	chr15	-	65899639	65899780	65899639	65899763	65903435	65903627	2985	44	3	44	12	141	125	0.0291543023574	0.34873608028	0.929	0.765	0.164
3047	KIAA0430	KIAA0430	chr16	-	15716790	15716983	15716790	15716980	15718625	15718784	3047	6	30	11	15	127	125	0.0295118840494	0.34873608028	0.164	0.419	-0.255
3148	ZNF410	ZNF410	chr14	+	74371604	74371786	74371633	74371786	74370662	74370813	3148	231	10	210	2	153	125	0.0292404591469	0.34873608028	0.95	0.988	-0.038
3234	IRF3	IRF3	chr19	-	50163969	50164101	50163969	50164085	50165204	50165585	3234	47	173	32	203	140	125	0.0298688661779	0.34873608028	0.195	0.123	0.072
3244	FAM63B	FAM63B	chr15	+	59146680	59149734	59146683	59149734	59143969	59144164	3244	41	16	47	6	127	125	0.0282664315847	0.34873608028	0.716	0.885	-0.169
3277	ISOC2	ISOC2	chr19	-	55966626	55966745	55966626	55966697	55967002	55967212	3277	16	125	25	92	172	125	0.0298380068065	0.34873608028	0.085	0.165	-0.08
3311	NDUFAF5	NDUFAF5	chr20	+	13773805	13773873	13773825	13773873	13769234	13769298	3311	14	44	3	37	144	125	0.0289112265151	0.34873608028	0.216	0.066	0.15
3349	ECI2	ECI2	chr6	-	4133782	4133945	4133782	4133935	4135744	4135831	3349	99	92	77	113	134	125	0.0273577898431	0.34873608028	0.501	0.389	0.112
3457	RICTOR	RICTOR	chr5	-	38945592	38945826	38945592	38945712	38946569	38946654	3457	33	3	60	0	238	125	0.0296278193799	0.34873608028	0.852	1.0	-0.148
3625	CLTA	CLTA	chr9	+	36211599	36212059	36211604	36212059	36204064	36204176	3625	1503	40	1727	71	129	125	0.0292619478313	0.34873608028	0.973	0.959	0.014
3841	PKD1P6	PKD1P6	chr16	-	15199405	15199675	15199405	15199475	15199971	15200007	3841	43	46	32	66	250	125	0.0299972136851	0.34873608028	0.319	0.195	0.124
3854	SLC39A9	SLC39A9	chr14	+	69925079	69929107	69928413	69929107	69922448	69922583	3854	121	4	105	12	250	125	0.0272801434509	0.34873608028	0.938	0.814	0.124
3895	C8orf58	C8orf58	chr8	+	22460049	22460156	22460073	22460156	22459712	22459825	3895	46	15	32	25	148	125	0.0284957843971	0.34873608028	0.721	0.519	0.202
434	SDAD1	SDAD1	chr4	-	76902524	76902698	76902524	76902623	76903085	76903190	434	18	70	13	120	199	125	0.0282879637061	0.34873608028	0.139	0.064	0.075
946	TM2D2	TM2D2	chr8	-	38852836	38853313	38852836	38852924	38853731	38854041	946	29	116	15	126	250	125	0.0282301896535	0.34873608028	0.111	0.056	0.055
1473	TRMT10B	TRMT10B	chr9	+	37777597	37778969	37777624	37778969	37776278	37776402	1473	30	14	21	2	151	125	0.030337720129	0.350965781885	0.639	0.897	-0.258
1661	FN1	FN1	chr2	-	216236631	216237098	216236631	216236738	216238044	216238134	1661	21067	735	5671	164	250	125	0.0308850388221	0.354063096509	0.935	0.945	-0.01
229	LINC00339	LINC00339	chr1	+	22356772	22357717	22356775	22357717	22351996	22352136	229	23	1	16	6	127	125	0.0310446192792	0.354063096509	0.958	0.724	0.234
719	PAQR4	PAQR4	chr16	+	3021157	3021379	3021274	3021379	3019245	3019841	719	125	0	141	5	241	125	0.0310555343124	0.354063096509	1.0	0.936	0.064
1440	LETM2	LETM2	chr8	+	38250059	38250513	38250130	38250513	38245467	38245548	1440	12	4	16	0	195	125	0.03182038909	0.360029519616	0.658	1.0	-0.342
3150	EXTL2	EXTL2	chr1	-	101342349	101342420	101342349	101342417	101343031	101343459	3150	76	8	35	0	127	125	0.0320365250506	0.360029519616	0.903	1.0	-0.097
3616	TRIM17	TRIM17	chr1	-	228602344	228602814	228602344	228602778	228604239	228604583	3616	1	3	5	0	160	125	0.0320039704202	0.360029519616	0.207	1.0	-0.793
1829	SYNRG	SYNRG	chr17	-	35902073	35902667	35902073	35902532	35913216	35914161	1829	76	4	81	14	250	125	0.0325563430418	0.364137296581	0.905	0.743	0.162
3835	NOL8	NOL8	chr9	-	95062171	95063092	95062171	95062298	95063832	95064104	3835	8	53	1	46	250	125	0.0328413617715	0.365592517834	0.07	0.011	0.059
1334	C19orf48	C19orf48	chr19	-	51300949	51302215	51300949	51302181	51302550	51302614	1334	307	7	395	22	158	125	0.0330695355393	0.366404243534	0.972	0.934	0.038
3202	NAT9	NAT9	chr17	-	72768098	72768193	72768098	72768190	72768356	72768416	3202	60	0	51	4	127	125	0.0333991773665	0.366614225976	1.0	0.926	0.074
3701	LRRC75A-AS1	LRRC75A-AS1	chr17	+	16342841	16343017	16342894	16343017	16342640	16342728	3701	1185	396	1273	356	177	125	0.0332452643472	0.366614225976	0.679	0.716	-0.037
1571	KCTD21-AS1	KCTD21-AS1	chr11	+	77884445	77885023	77884865	77885023	77860022	77860139	1571	29	0	7	2	250	125	0.0343862725653	0.375701866917	1.0	0.636	0.364
939	MLST8	MLST8	chr16	+	2256358	2256410	2256361	2256410	2256031	2256215	939	146	7	201	2	127	125	0.0349656656807	0.38027175579	0.954	0.99	-0.036
742	DDIT3	DDIT3	chr12	-	57911051	57911378	57911051	57911325	57911488	57911536	742	42	0	25	3	177	125	0.0353667735577	0.382869658698	1.0	0.855	0.145
2783	MSH5	MSH5	chr6	+	31728961	31729039	31728964	31729039	31728466	31728616	2783	2	25	9	22	127	125	0.0356758702381	0.384452300283	0.073	0.287	-0.214
1800	CDK20	CDK20	chr9	-	90588836	90588989	90588836	90588950	90589286	90589695	1800	0	32	4	29	163	125	0.0365223355475	0.391785054055	0.0	0.096	-0.096
259	MYRF	MYRF	chr11	+	61550969	61551072	61550984	61551072	61549044	61549296	259	4	17	1	39	139	125	0.036716379442	0.392084413951	0.175	0.023	0.152
1409	VEGFA	VEGFA	chr6	+	43752277	43754223	43752343	43754223	43749692	43749824	1409	616	7	686	19	190	125	0.0370863666655	0.392483521662	0.983	0.96	0.023
358	TRIM32	TRIM32	chr9	+	119459940	119463579	119459943	119463579	119449580	119449660	358	9	9	5	21	127	125	0.0370752401053	0.392483521662	0.496	0.19	0.306
224	TAF1C	TAF1C	chr16	-	84218456	84218666	84218456	84218505	84220506	84220676	224	56	13	34	19	250	125	0.0372545733296	0.392503540437	0.683	0.472	0.211
3613	TCF7	TCF7	chr5	+	133481431	133483920	133481914	133483920	133479282	133479331	3613	4	22	0	25	250	125	0.0377224548055	0.395666637071	0.083	0.0	0.083
3298	ISG20	ISG20	chr15	+	89193465	89195541	89195340	89195541	89182573	89182825	3298	2	59	8	50	250	125	0.037962090389	0.396418289018	0.017	0.074	-0.057
3329	COPS2	COPS2	chr15	-	49429544	49429655	49429544	49429634	49431724	49431850	3329	91	139	74	169	145	125	0.0383356358255	0.398555509023	0.361	0.274	0.087
2198	HMMR	HMMR	chr5	+	162894706	162894754	162894709	162894754	162891728	162891808	2198	50	0	81	6	127	125	0.039155193829	0.400296468686	1.0	0.93	0.07
2202	OGG1	OGG1	chr3	+	9800870	9800970	9800917	9800970	9798450	9798500	2202	5	0	5	6	171	125	0.0393940699999	0.400296468686	1.0	0.379	0.621
2342	ADAT1	ADAT1	chr16	-	75652483	75652596	75652483	75652538	75654163	75654232	2342	6	60	1	70	182	125	0.0393025731076	0.400296468686	0.064	0.01	0.054
2692	PDIA5	PDIA5	chr3	+	122864945	122865106	122864964	122865106	122864368	122864439	2692	170	11	129	2	143	125	0.0392709637956	0.400296468686	0.931	0.983	-0.052
2798	PPP6R3	PPP6R3	chr11	+	68355394	68355492	68355412	68355492	68350510	68350597	2798	97	24	180	23	142	125	0.0395207954254	0.400296468686	0.781	0.873	-0.092
357	NCOA3	NCOA3	chr20	+	46268320	46268566	46268365	46268566	46267751	46267946	357	64	12	70	4	169	125	0.0391187976464	0.400296468686	0.798	0.928	-0.13
1628	RINL	RINL	chr19	-	39366970	39367130	39366970	39367114	39367332	39367421	1628	30	0	29	4	140	125	0.0399406249873	0.402819978504	1.0	0.866	0.134
981	HOMER2	HOMER2	chr15	-	83527780	83527920	83527780	83527887	83532918	83533011	981	27	122	58	154	157	125	0.0407374626069	0.409108135116	0.15	0.231	-0.081
1842	FAM213B	FAM213B	chr1	+	2520360	2520479	2520392	2520479	2519828	2519892	1842	16	3	26	0	156	125	0.0409476338191	0.409476338191	0.81	1.0	-0.19
1910	KIF20B	KIF20B	chr10	+	91486049	91486278	91486169	91486278	91484776	91484915	1910	11	38	7	70	244	125	0.0420900738285	0.41046518279	0.129	0.049	0.08
2349	FUOM	FUOM	chr10	-	135170690	135170966	135170690	135170759	135171426	135171529	2349	5	44	1	65	250	125	0.0418307501119	0.41046518279	0.054	0.008	0.046
406	SLC25A27	SLC25A27	chr6	+	46644119	46645927	46644383	46645927	46638862	46638965	406	14	2	3	4	250	125	0.0420638511266	0.41046518279	0.778	0.273	0.505
466	TATDN3	TATDN3	chr1	+	212985568	212985670	212985589	212985670	212981077	212981190	466	5	20	0	16	145	125	0.0416958214872	0.41046518279	0.177	0.0	0.177
474	CAPNS1	CAPNS1	chr19	+	36631898	36632122	36631901	36632122	36630827	36631059	474	10	4	12	0	127	125	0.0412725576433	0.41046518279	0.711	1.0	-0.289
53	PLAGL1	PLAGL1	chr6	-	144287294	144287422	144287294	144287349	144290043	144290115	53	15	8	5	11	197	125	0.0415442697964	0.41046518279	0.543	0.224	0.319
1789	MIF4GD	MIF4GD	chr17	-	73265427	73265550	73265427	73265529	73266194	73266326	1789	18	3	10	8	145	125	0.0426154731456	0.412182445179	0.838	0.519	0.319
1802	ASB16-AS1	ASB16-AS1	chr17	-	42253341	42255184	42253341	42254010	42258990	42259088	1802	41	3	40	11	250	125	0.0424497566343	0.412182445179	0.872	0.645	0.227
1935	MYLK	MYLK	chr3	-	123337485	123337617	123337485	123337614	123339053	123339530	1935	368	75	363	104	127	125	0.0431659541891	0.415728972182	0.828	0.775	0.053
985	SRA1	SRA1	chr5	-	139936731	139936917	139936731	139936857	139937012	139937678	985	17	62	8	73	184	125	0.0433344606596	0.415728972182	0.157	0.069	0.088
870	DALRD3	DALRD3	chr3	-	49053405	49053519	49053405	49053493	49053590	49053773	870	133	43	117	21	150	125	0.0435248211498	0.415864687909	0.72	0.823	-0.103
1514	MSTO1	MSTO1	chr1	+	155581217	155581394	155581339	155581394	155581006	155581082	1514	11	97	5	131	246	125	0.0439694250135	0.416738325429	0.054	0.019	0.035
1873	DCLRE1C	DCLRE1C	chr10	-	14984112	14984434	14984112	14984239	14987103	14987188	1873	3	1	0	4	250	125	0.0439128777829	0.416738325429	0.6	0.0	0.6
1341	CDC27	CDC27	chr17	-	45229171	45229302	45229171	45229284	45232037	45232152	1341	14	167	30	183	142	125	0.0450577359588	0.420301410525	0.069	0.126	-0.057
2240	GIGYF2	GIGYF2	chr2	+	233655407	233655625	233655425	233655625	233651859	233652039	2240	88	3	92	11	142	125	0.044587642872	0.420301410525	0.963	0.88	0.083
2926	MTRF1L	MTRF1L	chr6	-	153316270	153316454	153316270	153316429	153319684	153319764	2926	96	89	111	67	149	125	0.0447194332307	0.420301410525	0.475	0.582	-0.107
704	LY6E	LY6E	chr8	+	144102299	144102408	144102304	144102408	144099901	144100003	704	127	56	137	37	129	125	0.0450298855449	0.420301410525	0.687	0.782	-0.095
1340	CDC27	CDC27	chr17	-	45219218	45219391	45219218	45219388	45219594	45219802	1340	61	91	94	90	127	125	0.0456443011089	0.424096655972	0.398	0.507	-0.109
2768	WWC1	WWC1	chr5	+	167894844	167894969	167894847	167894969	167891715	167891967	2768	228	202	438	304	127	125	0.0462556490044	0.424760045332	0.526	0.586	-0.06
3044	BACE1	BACE1	chr11	-	117164586	117164724	117164586	117164649	117165846	117166063	3044	88	18	67	5	199	125	0.0461204554258	0.424760045332	0.754	0.894	-0.14
686	PLIN3	PLIN3	chr19	-	4838345	4839548	4838345	4839545	4844679	4844805	686	693	49	700	31	127	125	0.0459706825053	0.424760045332	0.933	0.957	-0.024
1116	CELF1	CELF1	chr11	-	47500428	47500504	47500428	47500492	47504246	47504408	1116	124	43	106	59	136	125	0.0489499314899	0.438524513552	0.726	0.623	0.103
120	FAM120A	FAM120A	chr9	+	96277948	96278049	96277951	96278049	96261071	96261168	120	160	27	194	54	127	125	0.0507501646246	0.438524513552	0.854	0.78	0.074
1374	BRE	BRE	chr2	+	28561316	28561767	28561344	28561767	28521204	28521358	1374	127	4	171	0	152	125	0.0510238701463	0.438524513552	0.963	1.0	-0.037
1540	BRCA1	BRCA1	chr17	-	41251791	41251897	41251791	41251894	41256138	41256278	1540	26	3	40	16	127	125	0.0506590045573	0.438524513552	0.895	0.711	0.184
167	MORF4L2	MORF4L2	chrX	-	102933426	102933579	102933426	102933528	102939608	102939657	167	162	73	168	109	175	125	0.0513065244666	0.438524513552	0.613	0.524	0.089
2024	MGAT4A	MGAT4A	chr2	-	99235568	99242055	99235568	99237968	99242185	99242298	2024	34	0	50	5	250	125	0.0503110592392	0.438524513552	1.0	0.833	0.167
2097	CKAP2L	CKAP2L	chr2	-	113513553	113514791	113513553	113514732	113518289	113518341	2097	133	5	257	2	183	125	0.0516567011726	0.438524513552	0.948	0.989	-0.041
2189	LIN54	LIN54	chr4	-	83891479	83891622	83891479	83891618	83900035	83900159	2189	16	2	45	0	128	125	0.0505913127515	0.438524513552	0.887	1.0	-0.113
2338	PPP4R1	PPP4R1	chr18	-	9595015	9595151	9595015	9595100	9614223	9614268	2338	43	102	69	102	175	125	0.0480674906997	0.438524513552	0.231	0.326	-0.095
3384	STK40	STK40	chr1	-	36824337	36824438	36824337	36824423	36826821	36826941	3384	5	87	1	118	139	125	0.0497294859817	0.438524513552	0.049	0.008	0.041
3554	TGFBR3	TGFBR3	chr1	-	92185449	92185787	92185449	92185784	92187511	92187701	3554	9	1	15	12	127	125	0.0487689951118	0.438524513552	0.899	0.552	0.347
3622	ACSL4	ACSL4	chrX	-	108926364	108926895	108926364	108926601	108939372	108939425	3622	35	40	19	44	250	125	0.0488114209775	0.438524513552	0.304	0.178	0.126
377	H19	H19	chr11	-	2016405	2017024	2016405	2017018	2017105	2017228	377	21	0	7	2	130	125	0.0514321931724	0.438524513552	1.0	0.771	0.229
3846	CCDC51	CCDC51	chr3	-	48476226	48476546	48476226	48476425	48481505	48481529	3846	31	4	29	0	245	125	0.0505295639504	0.438524513552	0.798	1.0	-0.202
418	TMEM159	TMEM159	chr16	+	21172298	21172599	21172405	21172599	21169697	21170067	418	90	45	97	28	231	125	0.0506501616494	0.438524513552	0.52	0.652	-0.132
439	WNK1	WNK1	chr12	+	987377	987527	987380	987527	971248	971436	439	52	31	71	22	127	125	0.049860502724	0.438524513552	0.623	0.761	-0.138
643	GSTT2	GSTT2	chr22	-	24325061	24325235	24325061	24325193	24325587	24326106	643	4	8	0	9	166	125	0.0508507254623	0.438524513552	0.274	0.0	0.274
679	ZCCHC10	ZCCHC10	chr5	-	132332676	132334542	132332676	132334524	132335823	132335865	679	53	1	49	6	142	125	0.0515550787146	0.438524513552	0.979	0.878	0.101
881	ZC4H2	ZC4H2	chrX	-	64141696	64142123	64141696	64141868	64254508	64254624	881	7	10	0	6	250	125	0.0487192766728	0.438524513552	0.259	0.0	0.259
931	LCOR	LCOR	chr10	+	98714709	98724198	98718168	98724198	98711859	98711953	931	60	1	67	7	250	125	0.0497052500396	0.438524513552	0.968	0.827	0.141
968	DHX35	DHX35	chr20	+	37617435	37617560	37617455	37617560	37612341	37612419	968	9	16	3	22	144	125	0.0501996027978	0.438524513552	0.328	0.106	0.222
1036	ATG16L1	ATG16L1	chr2	+	234172637	234172711	234172641	234172711	234171775	234171881	1036	112	9	185	5	128	125	0.0531732713822	0.442288231774	0.924	0.973	-0.049
1616	MYO15B	MYO15B	chr17	+	73587681	73587793	73587696	73587793	73587252	73587327	1616	5	1	1	4	139	125	0.0534389406918	0.442288231774	0.818	0.184	0.634
1799	OLFML2B	OLFML2B	chr1	-	161969902	161970131	161969902	161970128	161976086	161976263	1799	6	16	1	19	127	125	0.0541346882269	0.442288231774	0.27	0.049	0.221
189	RNF19B	RNF19B	chr1	-	33402046	33402910	33402046	33402860	33407852	33408060	189	7	6	10	1	174	125	0.0526992668277	0.442288231774	0.456	0.878	-0.422
2923	TMEM53	TMEM53	chr1	-	45118918	45120791	45118918	45120788	45125845	45125967	2923	13	6	16	1	127	125	0.0539328917031	0.442288231774	0.681	0.94	-0.259
2947	GTF2I	GTF2I	chr7	+	74129176	74129236	74129179	74129236	74125362	74125440	2947	10	5	16	1	127	125	0.0541615673656	0.442288231774	0.663	0.94	-0.277
3248	AMOTL2	AMOTL2	chr3	-	134077381	134077561	134077381	134077558	134078124	134078345	3248	216	74	283	67	127	125	0.0541488519514	0.442288231774	0.742	0.806	-0.064
3631	BTN3A1	BTN3A1	chr6	+	26407898	26408180	26408054	26408180	26406136	26406484	3631	52	1	27	4	250	125	0.0530696740682	0.442288231774	0.963	0.771	0.192
3879	PCBP2	PCBP2	chr12	+	53856264	53856351	53856276	53856351	53854798	53854927	3879	942	1051	1273	1265	136	125	0.0540902932819	0.442288231774	0.452	0.481	-0.029
715	ZNF189	ZNF189	chr9	+	104162165	104162292	104162207	104162292	104161135	104161471	715	4	12	0	12	166	125	0.0535300455306	0.442288231774	0.201	0.0	0.201
80	SRSF10	SRSF10	chr1	-	24290836	24294446	24290836	24294213	24298339	24298502	80	37	4	33	0	250	125	0.053569325662	0.442288231774	0.822	1.0	-0.178
3692	HCG18	HCG18	chr6	-	30255173	30262741	30255173	30257271	30263908	30264014	3692	81	3	111	0	250	125	0.0546673056788	0.444878763455	0.931	1.0	-0.069
2131	ULK3	ULK3	chr15	-	75134415	75134536	75134415	75134459	75134620	75134761	2131	44	0	52	4	201	125	0.0556756188206	0.445890345174	1.0	0.89	0.11
2723	ABHD14B	ABHD14B	chr3	-	52005475	52005908	52005475	52005714	52007980	52008646	2723	29	48	35	30	250	125	0.0553001191817	0.445890345174	0.232	0.368	-0.136
3149	EXTL2	EXTL2	chr1	-	101354308	101354420	101354308	101354384	101360188	101360735	3149	14	32	3	24	160	125	0.055683061454	0.445890345174	0.255	0.089	0.166
3661	SLC43A3	SLC43A3	chr11	-	57193461	57193862	57193461	57193825	57194060	57194125	3661	40	188	90	283	161	125	0.0557362931468	0.445890345174	0.142	0.198	-0.056
566	CD83	CD83	chr6	+	14135338	14137148	14135341	14137148	14133879	14133986	566	45	5	29	0	127	125	0.0555110345648	0.445890345174	0.899	1.0	-0.101
2566	SLC39A13	SLC39A13	chr11	+	47436589	47436710	47436610	47436710	47436327	47436460	2566	8	249	15	201	145	125	0.0559547768661	0.446125923662	0.027	0.06	-0.033
115	CBX6	CBX6	chr22	-	39257431	39263206	39257431	39263152	39267484	39267551	115	103	3	115	11	178	125	0.0565217851476	0.449129336526	0.96	0.88	0.08
3838	COMMD7	COMMD7	chr20	-	31315895	31315949	31315895	31315946	31331113	31331814	3838	129	20	106	30	127	125	0.0570770875645	0.452019888095	0.864	0.777	0.087
2890	PEX5	PEX5	chr12	+	7356027	7356147	7356051	7356147	7355207	7355300	2890	102	5	130	1	148	125	0.0574329186244	0.452076501037	0.945	0.991	-0.046
440	PMF1-BGLAP	PMF1-BGLAP	chr1	+	156206078	156206274	156206139	156206274	156203418	156203519	440	406	17	414	31	185	125	0.0574673518268	0.452076501037	0.942	0.9	0.042
1054	CDK5RAP2	CDK5RAP2	chr9	-	123232388	123232498	123232388	123232495	123234025	123234156	1054	41	3	34	9	127	125	0.0582026451251	0.453602954747	0.931	0.788	0.143
2099	EPB41L1	EPB41L1	chr20	+	34802278	34802362	34802281	34802362	34800193	34800298	2099	18	15	14	29	127	125	0.0582380064781	0.453602954747	0.542	0.322	0.22
514	TRO	TRO	chrX	+	54948635	54948724	54948650	54948724	54946995	54947311	514	18	20	2	10	139	125	0.0578888639595	0.453602954747	0.447	0.152	0.295
3629	BTN3A1	BTN3A1	chr6	+	26412639	26415444	26413396	26415444	26411782	26411809	3629	17	32	20	16	250	125	0.0584874403252	0.454047234104	0.21	0.385	-0.175
154	GBGT1	GBGT1	chr9	-	136028334	136029648	136028334	136029629	136030564	136030699	154	20	0	15	3	143	125	0.0591526438754	0.456209933157	1.0	0.814	0.186
1977	PRR4	PRR4	chr12	-	10999643	10999966	10999643	10999734	11000970	11001006	1977	31	0	24	3	250	125	0.0591210521635	0.456209933157	1.0	0.8	0.2
326	MFAP2	MFAP2	chr1	-	17303603	17303693	17303603	17303690	17304731	17304809	326	584	82	262	53	127	125	0.0598706999643	0.459761675529	0.875	0.83	0.045
502	SCOC	SCOC	chr4	+	141300722	141300806	141300725	141300806	141300274	141300346	502	345	3	486	13	127	125	0.0600027949419	0.459761675529	0.991	0.974	0.017
1521	KLHDC9	KLHDC9	chr1	+	161069368	161069586	161069387	161069586	161069135	161069295	1521	3	5	1	17	143	125	0.0621150858542	0.467916724755	0.344	0.049	0.295
1756	RBM39	RBM39	chr20	-	34297145	34297196	34297145	34297178	34300940	34301018	1756	240	309	247	252	142	125	0.0615567608711	0.467916724755	0.406	0.463	-0.057
3697	ZNF771	ZNF771	chr16	+	30419352	30419515	30419365	30419515	30418734	30418985	3697	2	29	5	14	137	125	0.0622246722952	0.467916724755	0.059	0.246	-0.187
407	POGZ	POGZ	chr1	-	151400298	151400517	151400298	151400490	151400598	151400889	407	148	7	123	14	151	125	0.0618401164962	0.467916724755	0.946	0.879	0.067
424	TRAPPC3	TRAPPC3	chr1	-	36605320	36605444	36605320	36605420	36605669	36605767	424	3	333	11	378	148	125	0.0624549865669	0.467916724755	0.008	0.024	-0.016
467	TATDN3	TATDN3	chr1	+	212985568	212985670	212985592	212985670	212981077	212981190	467	5	16	0	11	148	125	0.0621160837405	0.467916724755	0.209	0.0	0.209
833	B3GAT3	B3GAT3	chr11	-	62382767	62383712	62382767	62383271	62383977	62384268	833	27	249	14	242	250	125	0.0623052521978	0.467916724755	0.051	0.028	0.023
698	GLRX	GLRX	chr5	-	95149552	95150661	95149552	95150093	95152210	95152330	698	9	437	23	543	250	125	0.0631259290883	0.471446812178	0.01	0.021	-0.011
1419	MIEF2	MIEF2	chr17	+	18167023	18169095	18167097	18169095	18166399	18166562	1419	131	5	160	1	198	125	0.063544520639	0.472793863991	0.943	0.99	-0.047
293	CDK13	CDK13	chr7	+	40132383	40132836	40132563	40132836	40127724	40127930	293	46	62	81	68	250	125	0.063706969809	0.472793863991	0.271	0.373	-0.102
1734	RNF8	RNF8	chr6	+	37336153	37336994	37336259	37336994	37328221	37328350	1734	16	76	10	105	230	125	0.0640219934554	0.473642334027	0.103	0.049	0.054
567	AUP1	AUP1	chr2	-	74754067	74754248	74754067	74754186	74754374	74754490	567	88	661	55	577	186	125	0.0644296118133	0.473688111774	0.082	0.06	0.022
877	ADAM15	ADAM15	chr1	+	155025116	155025253	155025146	155025253	155023747	155023941	877	7	76	2	89	154	125	0.0644238963842	0.473688111774	0.07	0.018	0.052
1712	PROCA1	PROCA1	chr17	-	27031324	27031634	27031324	27031453	27031725	27031861	1712	8	0	2	2	250	125	0.0651869020315	0.477767356504	1.0	0.333	0.667
1880	ROBO1	ROBO1	chr3	-	78684922	78685258	78684922	78685093	78688893	78689048	1880	208	19	75	2	250	125	0.0654546823059	0.478244737591	0.846	0.949	-0.103
1239	FAM58A	FAM58A	chrX	-	152853382	152853912	152853382	152853852	152857963	152858191	1239	52	42	76	36	184	125	0.0666224499822	0.478651833714	0.457	0.589	-0.132
123	DDX3X	DDX3X	chrX	+	41206564	41206704	41206567	41206704	41205757	41205875	123	15	4	13	0	127	125	0.0669289482969	0.478651833714	0.787	1.0	-0.213
1941	C17orf53	C17orf53	chr17	+	42231920	42232032	42231923	42232032	42230004	42230145	1941	0	11	8	30	127	125	0.0675385850114	0.478651833714	0.0	0.208	-0.208
1985	ZNF195	ZNF195	chr11	-	3394806	3394905	3394806	3394886	3400267	3400452	1985	0	31	3	26	143	125	0.0659204656289	0.478651833714	0.0	0.092	-0.092
2100	PDGFD	PDGFD	chr11	-	103870778	103870983	103870778	103870965	104034531	104035027	2100	48	0	21	2	142	125	0.0664368239706	0.478651833714	1.0	0.902	0.098
2513	RSRC2	RSRC2	chr12	-	123003385	123003598	123003385	123003576	123005050	123005128	2513	103	60	45	43	146	125	0.0664038353535	0.478651833714	0.595	0.473	0.122
2701	GLIPR2	GLIPR2	chr9	+	36162228	36163910	36162358	36163910	36150868	36150946	2701	9	184	0	91	250	125	0.066723228918	0.478651833714	0.024	0.0	0.024
290	GLS2	GLS2	chr12	-	56868827	56868967	56868827	56868894	56869407	56869466	290	2	4	0	11	197	125	0.06753227772	0.478651833714	0.241	0.0	0.241
374	EMC1	EMC1	chr1	-	19561623	19561746	19561623	19561743	19563635	19563732	374	114	2	173	11	127	125	0.0669356656438	0.478651833714	0.982	0.939	0.043
805	MEF2C	MEF2C	chr5	-	88014057	88018742	88014057	88018646	88024309	88024445	805	23	16	12	2	220	125	0.0674046608802	0.478651833714	0.45	0.773	-0.323
2651	NFATC2	NFATC2	chr20	-	50139619	50140649	50139619	50140135	50179098	50179370	2651	9	5	7	0	250	125	0.0677505827936	0.478716692793	0.474	1.0	-0.526
3656	RPL28	RPL28	chr19	+	55899610	55903451	55902921	55903451	55899297	55899416	3656	4253	52	4174	34	250	125	0.0679888774849	0.478966420491	0.976	0.984	-0.008
2420	ZNHIT3	ZNHIT3	chr17	+	34848656	34848743	34848661	34848743	34842470	34842629	2420	25	0	11	2	129	125	0.068252815742	0.479394777235	1.0	0.842	0.158
769	CCDC92	CCDC92	chr12	-	124428818	124428911	124428818	124428901	124457075	124457532	769	41	14	40	5	134	125	0.0687865877563	0.481710228798	0.732	0.882	-0.15
2409	LRCH4	LRCH4	chr7	-	100171633	100172927	100171633	100171979	100173327	100173405	2409	74	3	84	0	250	125	0.0696848879656	0.486557205914	0.925	1.0	-0.075
350	DGKH	DGKH	chr13	+	42795297	42795530	42795399	42795530	42793821	42793930	350	7	4	4	11	226	125	0.0699589201383	0.48702965052	0.492	0.167	0.325
1408	USP33	USP33	chr1	-	78187515	78187610	78187515	78187586	78187708	78187881	1408	66	36	56	51	148	125	0.071259007069	0.487452917921	0.608	0.481	0.127
1854	USP39	USP39	chr2	+	85850748	85850905	85850768	85850905	85848607	85848702	1854	18	299	11	368	144	125	0.0709971329044	0.487452917921	0.05	0.025	0.025
2282	PTOV1	PTOV1	chr19	+	50363822	50364001	50363870	50364001	50363524	50363593	2282	100	390	119	351	172	125	0.0709378380742	0.487452917921	0.157	0.198	-0.041
306	OGT	OGT	chrX	+	70756027	70756208	70756057	70756208	70752911	70753186	306	214	19	155	6	154	125	0.0712055233709	0.487452917921	0.901	0.954	-0.053
3483	PROM2	PROM2	chr2	+	95955880	95957055	95956780	95957055	95954680	95954754	3483	20	4	68	3	250	125	0.0712014543289	0.487452917921	0.714	0.919	-0.205
3612	TCF7	TCF7	chr5	+	133481891	133483920	133481914	133483920	133479282	133479331	3612	3	22	0	25	147	125	0.0711343909828	0.487452917921	0.104	0.0	0.104
2170	ZNF347	ZNF347	chr19	-	53651933	53652065	53651933	53652062	53652493	53652620	2170	2	0	3	10	127	125	0.072462570222	0.490004772848	1.0	0.228	0.772
3370	GPANK1	GPANK1	chr6	-	31631629	31632357	31631629	31632354	31632617	31632780	3370	36	19	25	27	127	125	0.0724597145917	0.490004772848	0.651	0.477	0.174
3594	SDCBP	SDCBP	chr8	+	59488458	59488620	59488461	59488620	59484763	59484873	3594	617	246	659	216	127	125	0.0724407964869	0.490004772848	0.712	0.75	-0.038
714	TROAP	TROAP	chr12	+	49717937	49718171	49718013	49718171	49717627	49717820	714	9	30	31	47	200	125	0.0721249793124	0.490004772848	0.158	0.292	-0.134
1	MECR	MECR	chr1	-	29543099	29543324	29543099	29543197	29557242	29557470	1	6	46	17	53	250	125	0.0731979398975	0.49356325188	0.061	0.138	-0.077
2687	POGLUT1	POGLUT1	chr3	+	119198754	119199019	119198897	119199019	119196159	119196295	2687	4	39	0	33	250	125	0.0740658440868	0.496947413528	0.049	0.0	0.049
3080	TRIM2	TRIM2	chr4	+	154191486	154191671	154191489	154191671	154125565	154125712	3080	109	41	107	24	127	125	0.0742922434415	0.496947413528	0.724	0.814	-0.09
3840	GON4L	GON4L	chr1	-	155721750	155722381	155721750	155722378	155722994	155723205	3840	3	48	0	57	127	125	0.0743315410913	0.496947413528	0.058	0.0	0.058
270	ENY2	ENY2	chr8	+	110352672	110352792	110352719	110352792	110351548	110351619	270	13	45	6	53	171	125	0.0746056531984	0.497371021323	0.174	0.076	0.098
1256	FBXL5	FBXL5	chr4	-	15646115	15646331	15646115	15646280	15656826	15657035	1256	165	8	151	16	175	125	0.0756438548619	0.49921140213	0.936	0.871	0.065
1258	ARMCX3	ARMCX3	chrX	+	100878775	100878883	100878803	100878883	100878119	100878266	1258	50	130	55	94	152	125	0.0786867755898	0.49921140213	0.24	0.325	-0.085
1486	UBE2D3	UBE2D3	chr4	-	103747641	103748001	103747641	103747793	103748748	103749105	1486	419	178	294	158	250	125	0.0786402339832	0.49921140213	0.541	0.482	0.059
1519	JADE2	JADE2	chr5	+	133914183	133918920	133914186	133918920	133909334	133909452	1519	14	11	31	9	127	125	0.0758960256942	0.49921140213	0.556	0.772	-0.216
1846	RELA	RELA	chr11	-	65427136	65427268	65427136	65427259	65427594	65427686	1846	324	9	316	18	133	125	0.0789007851672	0.49921140213	0.971	0.943	0.028
194	ILF3	ILF3	chr19	+	10793800	10793938	10793812	10793938	10792668	10792868	194	31	6	57	3	136	125	0.0765317173638	0.49921140213	0.826	0.946	-0.12
1956	HFE	HFE	chr6	+	26094413	26095469	26094631	26095469	26093346	26093460	1956	24	2	47	0	250	125	0.077563793756	0.49921140213	0.857	1.0	-0.143
2083	NRG3	NRG3	chr10	+	84625166	84625193	84625169	84625193	84498332	84498406	2083	15	10	3	8	127	125	0.0788811699309	0.49921140213	0.596	0.27	0.326
2204	VPS45	VPS45	chr1	+	150040666	150040821	150040686	150040821	150039724	150040007	2204	6	127	1	114	144	125	0.0785676470263	0.49921140213	0.039	0.008	0.031
2525	STX1A	STX1A	chr7	-	73115059	73115170	73115059	73115124	73117174	73117312	2525	3	0	1	3	170	125	0.0786756647329	0.49921140213	1.0	0.197	0.803
3341	TMEM127	TMEM127	chr2	-	96930875	96931250	96930875	96931227	96931606	96931751	3341	58	15	38	20	147	125	0.0774998351991	0.49921140213	0.767	0.618	0.149
3475	GTF2IRD1	GTF2IRD1	chr7	+	73969722	73969824	73969767	73969824	73969503	73969553	3475	79	97	93	78	169	125	0.0779889544134	0.49921140213	0.376	0.469	-0.093
355	NCOA3	NCOA3	chr20	+	46262761	46262939	46262791	46262939	46262239	46262380	355	4	58	0	45	154	125	0.0774166048121	0.49921140213	0.053	0.0	0.053
3635	XRN1	XRN1	chr3	-	142051216	142051376	142051216	142051373	142051808	142051931	3635	18	8	19	2	127	125	0.0788600133553	0.49921140213	0.689	0.903	-0.214
386	DMTF1	DMTF1	chr7	+	86811332	86811653	86811371	86811653	86810624	86810657	386	16	17	16	6	163	125	0.0781770705889	0.49921140213	0.419	0.672	-0.253
401	TUBGCP4	TUBGCP4	chr15	+	43690235	43690377	43690238	43690377	43689411	43689519	401	25	33	14	38	127	125	0.0788744646031	0.49921140213	0.427	0.266	0.161
621	INO80E	INO80E	chr16	+	30012532	30012851	30012734	30012851	30012249	30012361	621	91	203	70	217	250	125	0.0782266481658	0.49921140213	0.183	0.139	0.044
752	SEC23B	SEC23B	chr20	+	18505076	18505313	18505130	18505313	18496293	18496380	752	332	16	461	11	178	125	0.0770740955981	0.49921140213	0.936	0.967	-0.031
776	STOML1	STOML1	chr15	-	74276999	74277212	74276999	74277209	74277658	74277854	776	18	17	44	19	127	125	0.0757673890643	0.49921140213	0.51	0.695	-0.185
1557	IL17RE	IL17RE	chr3	+	9956085	9956283	9956231	9956283	9955639	9955708	1557	15	25	11	42	250	125	0.0797727419561	0.502036456044	0.231	0.116	0.115
2403	POLM	POLM	chr7	-	44113996	44114129	44113996	44114121	44116107	44116228	2403	17	0	23	4	132	125	0.0796199447911	0.502036456044	1.0	0.845	0.155
1720	IL15	IL15	chr4	+	142640518	142640629	142640530	142640629	142577338	142577460	1720	8	3	10	0	136	125	0.0801769307406	0.503238182308	0.71	1.0	-0.29
218	C5orf38	C5orf38	chr5	+	2752735	2752868	2752793	2752868	2752244	2752578	218	6	2	14	0	182	125	0.0807882574602	0.505730205852	0.673	1.0	-0.327
1775	TMEM128	TMEM128	chr4	-	4237268	4237983	4237268	4237981	4239553	4239662	1775	64	7	70	2	126	125	0.0818633559885	0.507963274486	0.901	0.972	-0.071
3040	SCAF4	SCAF4	chr21	-	33057361	33057553	33057361	33057487	33057710	33057797	3040	100	23	104	40	190	125	0.0820595759845	0.507963274486	0.741	0.631	0.11
3164	ARNTL	ARNTL	chr11	+	13393709	13393956	13393712	13393956	13391164	13391314	3164	45	19	17	2	127	125	0.081684556279	0.507963274486	0.7	0.893	-0.193
3485	PROM2	PROM2	chr2	+	95954971	95957055	95956780	95957055	95954680	95954754	3485	45	4	138	3	250	125	0.0814107097794	0.507963274486	0.849	0.958	-0.109
882	MINK1	MINK1	chr17	+	4794750	4795011	4794810	4795011	4794245	4794419	882	171	14	266	38	184	125	0.0822211740906	0.507963274486	0.892	0.826	0.066
1317	ORC1	ORC1	chr1	-	52867800	52867900	52867800	52867897	52869917	52870143	1317	20	9	33	5	127	125	0.0825414440674	0.508069693962	0.686	0.867	-0.181
3284	MBD1	MBD1	chr18	-	47800555	47800723	47800555	47800720	47801346	47801415	3284	60	4	59	11	127	125	0.0827311042577	0.508069693962	0.937	0.841	0.096
587	EVC	EVC	chr4	+	5812679	5816031	5812682	5816031	5811244	5811338	587	3	0	2	4	127	125	0.0828842509218	0.508069693962	1.0	0.33	0.67
3392	DEF8	DEF8	chr16	+	90023918	90024068	90023948	90024068	90021576	90021674	3392	340	8	395	3	154	125	0.0835276503779	0.510687188839	0.972	0.991	-0.019
105	LOC100129461	LOC100129461	chr6	+	5042739	5043823	5042821	5043823	5021614	5021707	105	9	0	7	3	206	125	0.0840625047153	0.512629227721	1.0	0.586	0.414
1993	ITPK1	ITPK1	chr14	-	93581413	93581650	93581413	93581529	93582116	93582263	1993	12	2	24	0	245	125	0.0854501009892	0.514855791708	0.754	1.0	-0.246
2123	TNPO2	TNPO2	chr19	-	12812885	12812991	12812885	12812961	12813636	12813732	2123	21	181	46	246	154	125	0.0854181043855	0.514855791708	0.086	0.132	-0.046
2208	CREM	CREM	chr10	+	35500181	35501886	35500583	35501886	35495822	35495979	2208	132	15	77	17	250	125	0.0855184196396	0.514855791708	0.815	0.694	0.121
3153	ANKRD42	ANKRD42	chr11	+	82923694	82926242	82924020	82926242	82922336	82922472	3153	28	4	20	0	250	125	0.0854042188816	0.514855791708	0.778	1.0	-0.222
3923	CEP170B	CEP170B	chr14	+	105355851	105356095	105355956	105356095	105352611	105354315	3923	125	3	157	0	229	125	0.0849028247539	0.514855791708	0.958	1.0	-0.042
274	PSRC1	PSRC1	chr1	-	109825301	109825358	109825301	109825353	109825684	109825790	274	23	16	62	21	129	125	0.085739571244	0.51487376116	0.582	0.741	-0.159
1509	SRSF11	SRSF11	chr1	+	70716290	70717701	70716293	70717701	70716047	70716186	1509	445	230	319	203	127	125	0.0868607040579	0.515294324108	0.656	0.607	0.049
1951	ZFP90	ZFP90	chr16	+	68596894	68601039	68596946	68601039	68592375	68592471	1951	9	58	1	32	176	125	0.0868784201939	0.515294324108	0.099	0.022	0.077
2017	TECR	TECR	chr19	+	14673985	14674069	14674017	14674069	14673336	14673387	2017	50	515	90	675	156	125	0.0864152508904	0.515294324108	0.072	0.097	-0.025
3368	SCML1	SCML1	chrX	+	17764134	17764218	17764137	17764218	17755568	17755800	3368	3	10	6	4	127	125	0.0869013309301	0.515294324108	0.228	0.596	-0.368
730	SLC25A17	SLC25A17	chr22	-	41195026	41195087	41195026	41195044	41215198	41215403	730	96	6	123	2	167	125	0.0868045309192	0.515294324108	0.923	0.979	-0.056
1127	TMEM134	TMEM134	chr11	-	67232526	67232738	67232526	67232571	67234782	67234859	1127	38	113	43	81	250	125	0.0873638746495	0.5167387072	0.144	0.21	-0.066
1443	RPS6KA4	RPS6KA4	chr11	+	64135939	64136073	64135960	64136073	64135603	64135732	1443	85	4	96	12	145	125	0.088262645842	0.519478624076	0.948	0.873	0.075
3345	DNM1	DNM1	chr9	+	131016287	131017527	131016932	131017527	131015379	131015416	3345	77	0	43	2	250	125	0.0884035821682	0.519478624076	1.0	0.915	0.085
3481	REPS1	REPS1	chr6	-	139238691	139238764	139238691	139238761	139241351	139241453	3481	102	19	82	27	127	125	0.0885175819772	0.519478624076	0.841	0.749	0.092
543	MIB2	MIB2	chr1	+	1560925	1561033	1560937	1561033	1560665	1560808	543	28	4	19	0	136	125	0.0887075786028	0.519478624076	0.865	1.0	-0.135
1194	HAUS8	HAUS8	chr19	-	17170806	17170902	17170806	17170899	17173507	17173589	1194	55	9	82	5	127	125	0.0889837059098	0.5198058068	0.857	0.942	-0.085
1541	SYT1	SYT1	chr12	+	79685787	79685910	79685796	79685910	79679566	79679751	1541	33	0	4	1	133	125	0.0893939351859	0.520644816262	1.0	0.79	0.21
3747	ZNF281	ZNF281	chr1	-	200374074	200378851	200374074	200378847	200379073	200379186	3747	6	0	2	2	128	125	0.0895685573739	0.520644816262	1.0	0.494	0.506
3282	MBD1	MBD1	chr18	-	47795215	47796188	47795215	47796181	47799046	47799108	3282	46	9	37	2	131	125	0.0903802850602	0.5240724146	0.83	0.946	-0.116
1822	PDCD6IP	PDCD6IP	chr3	+	33870329	33870461	33870344	33870461	33867971	33868072	1822	11	371	4	351	139	125	0.0911055205463	0.52694453856	0.026	0.01	0.016
3154	ANKRD42	ANKRD42	chr11	+	82966886	82967141	82966890	82967141	82958984	82959129	3154	14	0	7	2	128	125	0.0913221679114	0.52694453856	1.0	0.774	0.226
1196	FKBP1B	FKBP1B	chr2	+	24285888	24286550	24285933	24286550	24283683	24283796	1196	61	27	61	45	169	125	0.0925200668797	0.529308655765	0.626	0.501	0.125
2056	CELF2	CELF2	chr10	+	11363151	11363349	11363169	11363349	11356101	11356221	2056	5	23	2	39	142	125	0.0921999433864	0.529308655765	0.161	0.043	0.118
2474	C1S	C1S	chr12	+	7169055	7169221	7169142	7169221	7167979	7168181	2474	324	130	6	0	211	125	0.0930775814163	0.529308655765	0.596	1.0	-0.404
2903	PLCG1	PLCG1	chr20	+	39802763	39802951	39802766	39802951	39802562	39802651	2903	134	42	117	55	127	125	0.0929277505448	0.529308655765	0.758	0.677	0.081
750	LACTB	LACTB	chr15	+	63421683	63423670	63421687	63423670	63419551	63419888	750	66	1	30	3	128	125	0.0929694510315	0.529308655765	0.985	0.907	0.078
803	ZNF662	ZNF662	chr3	+	42950284	42950401	42950287	42950401	42949513	42949640	803	2	5	6	2	127	125	0.092431005072	0.529308655765	0.282	0.747	-0.465
940	MAGIX	MAGIX	chrX	+	49022412	49024495	49022427	49024495	49021527	49021699	940	7	3	6	11	139	125	0.0940682756352	0.5336565637	0.677	0.329	0.348
1112	BTN3A2	BTN3A2	chr6	+	26368202	26368278	26368217	26368278	26365386	26365580	1112	0	44	2	24	139	125	0.0943654425359	0.534058619628	0.0	0.07	-0.07
2246	AKAP13	AKAP13	chr15	+	86253809	86253876	86253812	86253876	86251249	86251317	2246	91	3	67	7	127	125	0.0948603522288	0.535575194402	0.968	0.904	0.064
99	TMEM136	TMEM136	chr11	+	120198160	120198349	120198174	120198349	120195837	120196077	99	0	4	2	1	138	125	0.0955347891918	0.538095710006	0.0	0.644	-0.644
754	ZIM2	ZIM2	chr19	-	57335629	57335882	57335629	57335795	57337755	57337831	754	3	1	1	5	211	125	0.0959570563039	0.539187268755	0.64	0.106	0.534
1335	C19orf48	C19orf48	chr19	-	51300949	51302204	51300949	51302181	51302550	51302614	1335	39	7	56	22	147	125	0.0966884691156	0.540797070425	0.826	0.684	0.142
3698	LRRC75A-AS1	LRRC75A-AS1	chr17	+	16366477	16366631	16366480	16366631	16366146	16366255	3698	4	4	0	4	127	125	0.0971601516356	0.540797070425	0.496	0.0	0.496
727	REEP2	REEP2	chr5	+	137780916	137781064	137780922	137781064	137780442	137780556	727	53	6	48	13	130	125	0.0969489932407	0.540797070425	0.895	0.78	0.115
818	SDF4	SDF4	chr1	-	1152287	1153184	1152287	1153068	1153837	1154013	818	24	628	35	583	240	125	0.096818070336	0.540797070425	0.02	0.03	-0.01
108	HAGLR	HAGLR	chr2	-	177042438	177042584	177042438	177042554	177043756	177043826	108	1	2	4	0	154	125	0.0983074371781	0.543381197603	0.289	1.0	-0.711
2636	TFE3	TFE3	chrX	-	48896631	48896935	48896631	48896870	48897981	48898095	2636	248	41	270	64	189	125	0.0983151573629	0.543381197603	0.8	0.736	0.064
915	SYTL2	SYTL2	chr11	-	85447543	85447658	85447543	85447655	85448617	85448699	915	23	35	33	27	127	125	0.0982785974887	0.543381197603	0.393	0.546	-0.153
1912	PSG5	PSG5	chr19	-	43671894	43672355	43671894	43672287	43674206	43674290	1912	1	2	4	0	192	125	0.0998645238457	0.546821986719	0.246	1.0	-0.754
1979	FDXR	FDXR	chr17	-	72862905	72863001	72862905	72862998	72868160	72868258	1979	4	37	11	37	127	125	0.09947721548	0.546821986719	0.096	0.226	-0.13
226	CDCA3	CDCA3	chr12	-	6958486	6958593	6958486	6958577	6958728	6959022	226	157	7	206	19	140	125	0.0996432414641	0.546821986719	0.952	0.906	0.046
253	ZNF343	ZNF343	chr20	-	2474423	2474690	2474423	2474648	2481301	2481388	253	31	0	19	2	166	125	0.0995208252545	0.546821986719	1.0	0.877	0.123
3476	NPHP1	NPHP1	chr2	-	110920624	110920712	110920624	110920709	110922264	110922307	3476	9	4	2	5	127	125	0.100295252486	0.547909249692	0.689	0.282	0.407
2498	UBOX5	UBOX5	chr20	-	3088218	3090960	3088218	3090955	3095950	3096112	2498	7	2	13	0	129	125	0.100843126121	0.548363542962	0.772	1.0	-0.228
628	DGCR2	DGCR2	chr22	-	19052360	19052580	19052360	19052571	19055612	19055738	628	122	23	143	43	133	125	0.10084137492	0.548363542962	0.833	0.758	0.075
1695	C1RL	C1RL	chr12	-	7252281	7252403	7252281	7252356	7252496	7252622	1695	8	44	2	39	171	125	0.101464517532	0.549137730242	0.117	0.036	0.081
1878	ASPH	ASPH	chr8	-	62550880	62550922	62550880	62550919	62555446	62555479	1878	637	144	850	156	127	125	0.102381610723	0.549137730242	0.813	0.843	-0.03
2187	CPEB3	CPEB3	chr10	-	93904701	93904869	93904701	93904842	93940719	93940776	2187	6	0	0	1	151	125	0.102271894313	0.549137730242	1.0	0.0	1.0
3377	PORCN	PORCN	chrX	+	48367955	48368344	48368171	48368344	48367346	48367491	3377	2	6	11	7	250	125	0.102339023394	0.549137730242	0.143	0.44	-0.297
689	C4orf46	C4orf46	chr4	-	159587826	159590920	159587826	159590916	159593148	159593407	689	5	2	10	0	128	125	0.101445786443	0.549137730242	0.709	1.0	-0.291
875	CCDC18	CCDC18	chr1	+	93680299	93680523	93680302	93680523	93677657	93677818	875	14	10	32	9	127	125	0.102375486822	0.549137730242	0.579	0.778	-0.199
3900	GPX8	GPX8	chr5	+	54456821	54457083	54456831	54457083	54455945	54456224	3900	374	3	236	6	134	125	0.102688745159	0.549536141894	0.991	0.973	0.018
3647	FAM63A	FAM63A	chr1	-	150974640	150975444	150974640	150974876	150978787	150979273	3647	51	0	33	2	250	125	0.103242665166	0.551250429393	1.0	0.892	0.108
871	TCTN1	TCTN1	chr12	+	111085000	111085141	111085015	111085141	111082771	111082934	871	1	58	4	42	139	125	0.103603659193	0.551929200216	0.015	0.079	-0.064
2661	C21orf58	C21orf58	chr21	-	47737121	47737262	47737121	47737182	47737925	47738134	2661	3	20	15	34	204	125	0.103887026103	0.552192300908	0.084	0.213	-0.129
1918	TP73-AS1	TP73-AS1	chr1	-	3652547	3655077	3652547	3654418	3656796	3656951	1918	37	9	46	4	250	125	0.104156836942	0.552382326254	0.673	0.852	-0.179
1760	POLD2	POLD2	chr7	-	44161432	44161881	44161432	44161708	44163109	44163169	1760	80	66	112	130	250	125	0.105476361934	0.553164920365	0.377	0.301	0.076
2353	LINC00472	LINC00472	chr6	-	72127022	72127146	72127022	72127095	72128391	72128457	2353	2	0	0	2	175	125	0.105248788391	0.553164920365	1.0	0.0	1.0
2892	RPP21	RPP21	chr6	+	30313243	30313350	30313267	30313350	30313074	30313175	2892	15	162	4	105	148	125	0.105268864062	0.553164920365	0.073	0.031	0.042
3855	ZNF133	ZNF133	chr20	+	18286311	18286451	18286324	18286451	18270542	18270718	3855	5	1	2	4	137	125	0.105445602536	0.553164920365	0.82	0.313	0.507
3880	RNF212	RNF212	chr4	-	1065265	1066981	1065265	1066928	1067386	1067450	3880	2	0	0	2	177	125	0.105194558382	0.553164920365	1.0	0.0	1.0
3891	FAM166B	FAM166B	chr9	-	35562376	35562525	35562376	35562503	35562645	35562697	3891	2	0	0	2	146	125	0.105876425668	0.554031850502	1.0	0.0	1.0
1666	EEF1D	EEF1D	chr8	-	144668898	144669022	144668898	144669019	144679517	144679845	1666	1083	184	1414	201	127	125	0.106472228081	0.554689753358	0.853	0.874	-0.021
3427	TMCO1	TMCO1	chr1	-	165737428	165737506	165737428	165737481	165737995	165738159	3427	47	8	37	14	149	125	0.106246421029	0.554689753358	0.831	0.689	0.142
2563	WDR76	WDR76	chr15	+	44120162	44120564	44120272	44120564	44119111	44119290	2563	74	3	147	1	234	125	0.10711097666	0.555400084115	0.929	0.987	-0.058
310	DTYMK	DTYMK	chr2	-	242617866	242618064	242617866	242617992	242619643	242619734	310	503	26	622	48	196	125	0.107170173148	0.555400084115	0.925	0.892	0.033
426	ATF2	ATF2	chr2	-	175936977	175939595	175936977	175939563	175945387	175945493	426	4	109	0	103	156	125	0.107314592524	0.555400084115	0.029	0.0	0.029
3404	STK36	STK36	chr2	+	219561249	219561324	219561312	219561324	219559247	219559358	3404	61	23	39	26	187	125	0.108168679888	0.557375730427	0.639	0.501	0.138
951	SIPA1L1	SIPA1L1	chr14	+	72204957	72205042	72204960	72205042	72201993	72202108	951	78	49	55	53	127	125	0.107999675216	0.557375730427	0.61	0.505	0.105
2086	GGT1	GGT1	chr22	+	25006216	25006498	25006324	25006498	25003920	25003990	2086	35	22	61	21	232	125	0.108669699159	0.55838646759	0.462	0.61	-0.148
3053	URI1	URI1	chr19	+	30505793	30507519	30506442	30507519	30503191	30503438	3053	210	20	262	14	250	125	0.108838040293	0.55838646759	0.84	0.903	-0.063
153	GBGT1	GBGT1	chr9	-	136031401	136031489	136031401	136031452	136036853	136036919	153	3	28	7	20	161	125	0.110436054948	0.562819286663	0.077	0.214	-0.137
2500	NCAPH2	NCAPH2	chr22	+	50960926	50960998	50960929	50960998	50960771	50960844	2500	27	142	21	182	127	125	0.110035293377	0.562819286663	0.158	0.102	0.056
3019	SPHK2	SPHK2	chr19	+	49129147	49129619	49129324	49129619	49123658	49123810	3019	37	2	54	0	250	125	0.110655995344	0.562819286663	0.902	1.0	-0.098
3331	TICRR	TICRR	chr15	+	90127516	90127758	90127519	90127758	90125916	90126196	3331	19	4	27	1	127	125	0.11060875221	0.562819286663	0.824	0.964	-0.14
2730	SRP19	SRP19	chr5	+	112203068	112204089	112203100	112204089	112200317	112200429	2730	116	248	102	282	156	125	0.111864468709	0.566523918784	0.273	0.225	0.048
3758	PTPRU	PTPRU	chr1	+	29650142	29650300	29650148	29650300	29649882	29650008	3758	88	1	90	5	130	125	0.111756844375	0.566523918784	0.988	0.945	0.043
2549	STEAP2	STEAP2	chr7	+	89861650	89866992	89866204	89866992	89859185	89859350	2549	17	4	11	0	250	125	0.113011763893	0.571108699759	0.68	1.0	-0.32
1783	ADGRG1	ADGRG1	chr16	+	57685096	57685534	57685111	57685534	57684164	57684263	1783	32	481	33	746	139	125	0.113505900454	0.572380181777	0.056	0.038	0.018
2826	EPHB2	EPHB2	chr1	+	23222903	23222971	23222906	23222971	23221964	23222073	2826	27	209	55	287	127	125	0.114582137495	0.576575361382	0.113	0.159	-0.046
3691	HCG18	HCG18	chr6	-	30255173	30260376	30255173	30257271	30263908	30264014	3691	9	3	9	0	250	125	0.114907579541	0.576982739823	0.6	1.0	-0.4
2058	CNTN4	CNTN4	chr3	+	3072538	3072659	3072541	3072659	3067785	3067961	2058	6	4	10	1	127	125	0.115527440547	0.578863608686	0.596	0.908	-0.312
3	FOXM1	FOXM1	chr12	-	2973848	2973921	2973848	2973918	2975558	2975687	3	0	24	5	57	127	125	0.115855322247	0.579276611235	0.0	0.079	-0.079
311	DTYMK	DTYMK	chr2	-	242617866	242618064	242617866	242617992	242625183	242625292	311	313	1	368	6	196	125	0.116606301338	0.58179888194	0.995	0.975	0.02
1229	MOSPD3	MOSPD3	chr7	+	100211099	100211329	100211129	100211329	100210816	100210892	1229	177	4	163	0	154	125	0.117650513217	0.585770487747	0.973	1.0	-0.027
3545	PDLIM7	PDLIM7	chr5	-	176916771	176917032	176916771	176916833	176917870	176917907	3545	113	623	95	663	250	125	0.117971185917	0.586130523714	0.083	0.067	0.016
2536	PNPLA8	PNPLA8	chr7	-	108154879	108156018	108154879	108155891	108166472	108166762	2536	79	6	61	1	250	125	0.118876788957	0.586923058449	0.868	0.968	-0.1
2736	PSPC1	PSPC1	chr13	-	20248891	20249793	20248891	20249124	20251863	20251963	2736	35	64	31	34	250	125	0.118527895659	0.586923058449	0.215	0.313	-0.098
880	ZC4H2	ZC4H2	chrX	-	64141696	64142123	64141696	64141868	64196204	64196413	880	7	70	2	67	250	125	0.118764320537	0.586923058449	0.048	0.015	0.033
1147	CYB5R2	CYB5R2	chr11	-	7687681	7687781	7687681	7687777	7688958	7689044	1147	124	3	82	6	128	125	0.119766372275	0.587154625121	0.976	0.93	0.046
1430	PPIL2	PPIL2	chr22	+	22049682	22049785	22049686	22049785	22049225	22049359	1430	145	13	107	4	128	125	0.119658223691	0.587154625121	0.916	0.963	-0.047
192	ARFGAP1	ARFGAP1	chr20	+	61917717	61917794	61917723	61917794	61917005	61917065	192	216	9	196	3	130	125	0.120456776587	0.587154625121	0.958	0.984	-0.026
206	IFITM3	IFITM3	chr11	-	319672	319990	319672	319985	320564	320914	206	2372	37	1880	42	129	125	0.120178635808	0.587154625121	0.984	0.977	0.007
3340	TSNARE1	TSNARE1	chr8	-	143396363	143396453	143396363	143396450	143399904	143399995	3340	21	1	15	4	127	125	0.120315185057	0.587154625121	0.954	0.787	0.167
563	SLC12A9	SLC12A9	chr7	+	100462908	100463160	100462981	100463160	100460302	100460449	563	0	1	5	0	197	125	0.120665251349	0.587154625121	0.0	1.0	-1.0
923	LOC102724312	LOC102724312	chr1	-	1365536	1366334	1365536	1366042	1369557	1369953	923	5	0	2	2	250	125	0.120104381173	0.587154625121	1.0	0.333	0.667
2901	PEX11A	PEX11A	chr15	-	90224761	90227179	90224761	90227086	90229661	90229777	2901	19	2	27	0	217	125	0.121119770445	0.588153617799	0.845	1.0	-0.155
257	TMC4	TMC4	chr19	-	54675638	54675870	54675638	54675852	54676733	54676944	257	0	15	4	27	142	125	0.12146527252	0.588620211801	0.0	0.115	-0.115
1091	ZNF746	ZNF746	chr7	-	149169883	149172574	149169883	149172571	149174012	149174138	1091	14	26	20	18	127	125	0.121858690578	0.589316618369	0.346	0.522	-0.176
2092	MVK	MVK	chr12	+	110012613	110012705	110012622	110012705	110011499	110011678	2092	33	11	64	10	133	125	0.125509539989	0.604494927294	0.738	0.857	-0.119
3532	EPN1	EPN1	chr19	+	56204316	56204403	56204319	56204403	56204051	56204162	3532	208	167	308	200	127	125	0.125350817407	0.604494927294	0.551	0.603	-0.052
1359	SEC13	SEC13	chr3	-	10360822	10361000	10360822	10360856	10362733	10362872	1359	3	8	3	1	250	125	0.128370130976	0.614510160453	0.158	0.6	-0.442
2532	PCMTD2	PCMTD2	chr20	+	62899239	62899363	62899320	62899363	62896610	62896782	2532	127	3	117	0	205	125	0.128178129078	0.614510160453	0.963	1.0	-0.037
3655	DPP3	DPP3	chr11	+	66249663	66249941	66249666	66249941	66247483	66247936	3655	25	43	45	47	127	125	0.128063782168	0.614510160453	0.364	0.485	-0.121
3186	ZNF37A	ZNF37A	chr10	+	38384285	38384561	38384465	38384561	38383263	38383418	3186	10	11	13	5	250	125	0.128909755343	0.615844175323	0.313	0.565	-0.252
17	PGS1	PGS1	chr17	+	76388556	76388746	76388594	76388746	76374698	76374889	17	59	3	44	0	162	125	0.12957441374	0.617378311691	0.938	1.0	-0.062
2852	ATXN2L	ATXN2L	chr16	+	28848048	28848558	28848071	28848558	28847253	28847497	2852	62	16	69	9	147	125	0.129754085847	0.617378311691	0.767	0.867	-0.1
1345	ALAS1	ALAS1	chr3	+	52233225	52233456	52233236	52233456	52232098	52232271	1345	135	15	142	8	135	125	0.130797534618	0.62109090885	0.893	0.943	-0.05
2543	TIMM9	TIMM9	chr14	-	58875211	58875817	58875211	58875799	58877560	58877656	2543	15	2	20	0	142	125	0.131401239959	0.621456766139	0.868	1.0	-0.132
42	MFSD7	MFSD7	chr4	-	678271	678391	678271	678388	678507	678645	42	2	13	7	12	127	125	0.131165578019	0.621456766139	0.132	0.365	-0.233
1268	PPM1B	PPM1B	chr2	+	44457131	44458612	44457551	44458612	44445618	44445676	1268	6	146	0	195	250	125	0.137529286252	0.624171376067	0.02	0.0	0.02
1403	PRIMPOL	PRIMPOL	chr4	+	185606562	185606652	185606565	185606652	185603401	185603490	1403	35	2	24	5	127	125	0.134079585546	0.624171376067	0.945	0.825	0.12
1508	SRSF11	SRSF11	chr1	+	70687294	70687522	70687297	70687522	70671364	70671463	1508	4	12	10	10	127	125	0.136395381732	0.624171376067	0.247	0.496	-0.249
156	RGL3	RGL3	chr19	-	11510530	11510645	11510530	11510627	11510715	11510784	156	11	31	6	39	142	125	0.136710167667	0.624171376067	0.238	0.119	0.119
1911	BUB3	BUB3	chr10	+	124923335	124924886	124924562	124924886	124922127	124922344	1911	247	141	302	212	250	125	0.135903933976	0.624171376067	0.467	0.416	0.051
1947	USP16	USP16	chr21	+	30409596	30409784	30409599	30409784	30408591	30408695	1947	62	62	76	52	127	125	0.137096138708	0.624171376067	0.496	0.59	-0.094
2225	SEH1L	SEH1L	chr18	+	12985238	12987536	12986860	12987536	12984038	12984189	2225	135	5	185	2	250	125	0.132574434075	0.624171376067	0.931	0.979	-0.048
2334	PARD3	PARD3	chr10	-	34625126	34625171	34625126	34625168	34626292	34626354	2334	60	4	110	2	127	125	0.136615950179	0.624171376067	0.937	0.982	-0.045
2390	SLC19A1	SLC19A1	chr21	-	46934628	46936054	46934628	46935066	46945730	46945872	2390	33	2	41	0	250	125	0.13453081811	0.624171376067	0.892	1.0	-0.108
2412	SVIL-AS1	SVIL-AS1	chr10	+	29709393	29711301	29709419	29711301	29704285	29704341	2412	3	65	0	57	150	125	0.1373564601	0.624171376067	0.037	0.0	0.037
289	TBCA	TBCA	chr5	-	76986993	76989177	76986993	76987323	77004066	77004172	289	1224	4	993	9	250	125	0.136968573523	0.624171376067	0.994	0.982	0.012
3104	SKP2	SKP2	chr5	+	36181919	36184142	36183941	36184142	36177286	36177394	3104	40	6	42	14	250	125	0.132670969888	0.624171376067	0.769	0.6	0.169
3189	ZNF317	ZNF317	chr19	+	9268509	9268751	9268655	9268751	9267943	9268070	3189	0	27	3	33	250	125	0.137126763973	0.624171376067	0.0	0.043	-0.043
3365	TPD52	TPD52	chr8	-	80947102	80950470	80947102	80950463	80954854	80954903	3365	127	2	239	11	131	125	0.133944839162	0.624171376067	0.984	0.954	0.03
3658	SLC9A8	SLC9A8	chr20	+	48467298	48467381	48467346	48467381	48466115	48466217	3658	7	11	2	12	172	125	0.132878703307	0.624171376067	0.316	0.108	0.208
3673	MUC1	MUC1	chr1	-	155161973	155162101	155161973	155162038	155162576	155162706	3673	77	2	161	0	187	125	0.134525156761	0.624171376067	0.963	1.0	-0.037
385	DMTF1	DMTF1	chr7	+	86811332	86811653	86811543	86811653	86810624	86810657	385	58	78	22	47	250	125	0.136204216847	0.624171376067	0.271	0.19	0.081
3899	GPX8	GPX8	chr5	+	54456821	54457083	54456947	54457083	54455945	54456071	3899	409	5	259	0	250	125	0.137497272987	0.624171376067	0.976	1.0	-0.024
588	EVC	EVC	chr4	+	5812679	5816031	5812682	5816031	5812065	5812177	588	29	51	23	23	127	125	0.136508996942	0.624171376067	0.359	0.496	-0.137
683	C16orf13	C16orf13	chr16	-	684888	685063	684888	684956	685280	685340	683	107	145	88	157	231	125	0.136833289724	0.624171376067	0.285	0.233	0.052
88	WDTC1	WDTC1	chr1	+	27623538	27623647	27623541	27623647	27622816	27622892	88	103	13	127	8	127	125	0.136795029514	0.624171376067	0.886	0.94	-0.054
1851	PCED1A	PCED1A	chr20	-	2819489	2819728	2819489	2819575	2819837	2819917	1851	136	13	106	18	250	125	0.138175748765	0.624495851944	0.84	0.746	0.094
2401	POLM	POLM	chr7	-	44113996	44114129	44113996	44114121	44118338	44118410	2401	3	0	1	2	132	125	0.138382608948	0.624495851944	1.0	0.321	0.679
2984	VWA9	VWA9	chr15	-	65885765	65885910	65885765	65885907	65888070	65888163	2984	130	2	121	6	127	125	0.138394631596	0.624495851944	0.985	0.952	0.033
1961	C17orf49	C17orf49	chr17	+	6920575	6920843	6920579	6920843	6920228	6920333	1961	171	377	167	302	128	125	0.138914844375	0.624978240395	0.307	0.351	-0.044
2737	PHF6	PHF6	chrX	+	133547517	133547687	133547520	133547687	133527938	133527982	2737	23	88	18	115	127	125	0.139031176359	0.624978240395	0.205	0.133	0.072
1447	ZDHHC6	ZDHHC6	chr10	-	114203272	114203364	114203272	114203352	114204927	114205408	1447	99	3	98	0	136	125	0.139806516565	0.627268781546	0.968	1.0	-0.032
3181	LTBP1	LTBP1	chr2	+	33482350	33482578	33482509	33482578	33477743	33477911	3181	94	61	32	12	250	125	0.140146958004	0.627603075692	0.435	0.571	-0.136
383	AFG3L1P	AFG3L1P	chr16	+	90061100	90063028	90061166	90063028	90060175	90060301	383	13	9	8	14	190	125	0.140662584971	0.628719129795	0.487	0.273	0.214
1136	ZMYND8	ZMYND8	chr20	-	45927472	45927691	45927472	45927616	45938799	45938948	1136	54	44	54	28	199	125	0.144855702763	0.630621109446	0.435	0.548	-0.113
1218	MUTYH	MUTYH	chr1	-	45799084	45799266	45799084	45799233	45800062	45800183	1218	1	20	5	21	157	125	0.141946632572	0.630621109446	0.038	0.159	-0.121
1704	EIF1AD	EIF1AD	chr11	-	65767773	65767976	65767773	65767877	65769510	65769637	1704	65	8	71	17	223	125	0.146165859588	0.630621109446	0.82	0.701	0.119
1889	MAN1B1	MAN1B1	chr9	+	140001701	140001899	140001726	140001899	140001140	140001261	1889	180	5	123	8	149	125	0.143346526402	0.630621109446	0.968	0.928	0.04
1963	ZFYVE1	ZFYVE1	chr14	-	73444634	73444752	73444634	73444710	73444844	73444942	1963	62	6	44	1	166	125	0.146465626739	0.630621109446	0.886	0.971	-0.085
2309	CHCHD7	CHCHD7	chr8	+	57128947	57129090	57128991	57129090	57127156	57127226	2309	82	155	84	209	168	125	0.145516982085	0.630621109446	0.282	0.23	0.052
2541	TIMM9	TIMM9	chr14	-	58875211	58875886	58875211	58875817	58877560	58877656	2541	232	1	198	4	193	125	0.146585267948	0.630621109446	0.993	0.97	0.023
2650	PQLC2	PQLC2	chr1	+	19651988	19652076	19652019	19652076	19651126	19651256	2650	89	18	99	11	155	125	0.142899534924	0.630621109446	0.799	0.879	-0.08
2675	ASNS	ASNS	chr7	-	97498219	97498491	97498219	97498417	97499089	97499125	2675	294	2	224	5	198	125	0.144792602524	0.630621109446	0.989	0.966	0.023
2863	NAA50	NAA50	chr3	-	113442805	113442942	113442805	113442939	113464788	113465146	2863	223	66	261	101	127	125	0.14223435065	0.630621109446	0.769	0.718	0.051
3089	SEC22C	SEC22C	chr3	-	42589458	42594940	42589458	42590149	42597421	42597487	3089	49	83	86	104	250	125	0.146725563722	0.630621109446	0.228	0.293	-0.065
3201	NAT9	NAT9	chr17	-	72768098	72768193	72768098	72768178	72768356	72768416	3201	60	1	51	4	139	125	0.143070298508	0.630621109446	0.982	0.92	0.062
3257	RBM26	RBM26	chr13	-	79928573	79928705	79928573	79928696	79929354	79929519	3257	64	20	67	34	133	125	0.143899503041	0.630621109446	0.75	0.649	0.101
3290	PPP1R12C	PPP1R12C	chr19	-	55606812	55606971	55606812	55606968	55607234	55607308	3290	95	54	70	57	127	125	0.146966783981	0.630621109446	0.634	0.547	0.087
3432	CNBP	CNBP	chr3	-	128889921	128890126	128889921	128890123	128890288	128890381	3432	29	288	24	363	127	125	0.144523171775	0.630621109446	0.09	0.061	0.029
3438	SLC4A3	SLC4A3	chr2	+	220494793	220495074	220494874	220495074	220494301	220494417	3438	6	17	2	20	205	125	0.143406329087	0.630621109446	0.177	0.057	0.12
390	CARD8	CARD8	chr19	-	48733694	48733957	48733694	48733954	48734033	48734263	390	24	3	36	12	127	125	0.146660085903	0.630621109446	0.887	0.747	0.14
391	ARMCX2	ARMCX2	chrX	-	100914061	100914134	100914061	100914122	100914742	100914876	391	10	3	8	0	136	125	0.144837860384	0.630621109446	0.754	1.0	-0.246
619	BANP	BANP	chr16	+	88068928	88069000	88068937	88069000	88066714	88066851	619	17	10	25	6	133	125	0.142192652968	0.630621109446	0.615	0.797	-0.182
651	MED21	MED21	chr12	+	27180279	27180380	27180281	27180380	27179352	27179467	651	124	4	145	1	126	125	0.145472837515	0.630621109446	0.969	0.993	-0.024
817	TUBGCP3	TUBGCP3	chr13	-	113212509	113212727	113212509	113212697	113213635	113213713	817	64	2	116	0	154	125	0.145313643904	0.630621109446	0.963	1.0	-0.037
920	STIL	STIL	chr1	-	47778619	47778828	47778619	47778693	47779707	47779819	920	1	2	3	0	250	125	0.142223275318	0.630621109446	0.2	1.0	-0.8
1120	CELF1	CELF1	chr11	-	47498397	47498511	47498397	47498508	47500428	47500492	1120	4	0	4	3	127	125	0.148151159773	0.631113243798	1.0	0.568	0.432
1562	TNFSF13	TNFSF13	chr17	+	7463164	7463210	7463167	7463210	7461608	7462614	1562	1	2	0	11	127	125	0.147969564828	0.631113243798	0.33	0.0	0.33
3367	SRRT	SRRT	chr7	+	100482833	100482991	100482836	100482991	100482543	100482661	3367	150	99	165	140	127	125	0.14772178946	0.631113243798	0.599	0.537	0.062
664	C11orf68	C11orf68	chr11	-	65684282	65685689	65684282	65685686	65686380	65686531	664	13	20	8	27	127	125	0.147386252431	0.631113243798	0.39	0.226	0.164
3788	TP53BP1	TP53BP1	chr15	-	43705316	43705532	43705316	43705526	43707791	43708007	3788	150	0	113	3	130	125	0.149059178078	0.633837225701	1.0	0.973	0.027
1023	SLC25A36	SLC25A36	chr3	+	140695101	140698785	140695104	140698785	140692557	140692847	1023	135	3	97	6	127	125	0.149563324882	0.634035799189	0.978	0.941	0.037
3351	CD164	CD164	chr6	-	109687716	109690220	109687716	109689528	109691613	109691670	3351	1448	12	1634	6	250	125	0.149643194978	0.634035799189	0.984	0.993	-0.009
1248	SMARCA4	SMARCA4	chr19	+	11151973	11152236	11151982	11152236	11145589	11145808	1248	91	241	142	299	133	125	0.15152785914	0.634927280387	0.262	0.309	-0.047
1436	TUG1	TUG1	chr22	+	31368840	31369587	31368909	31369587	31365196	31367765	1436	219	53	235	41	193	125	0.152332542109	0.634927280387	0.728	0.788	-0.06
1512	MSTO1	MSTO1	chr1	+	155583849	155584758	155583852	155584758	155583447	155583557	1512	94	3	85	0	127	125	0.152785689509	0.634927280387	0.969	1.0	-0.031
195	ILF3	ILF3	chr19	+	10795091	10796443	10795534	10796443	10794592	10794646	195	823	3	1043	10	250	125	0.150726989201	0.634927280387	0.993	0.981	0.012
2386	INCA1	INCA1	chr17	-	4892722	4892919	4892722	4892874	4893184	4893224	2386	2	2	4	0	169	125	0.152117110329	0.634927280387	0.425	1.0	-0.575
2674	CTC1	CTC1	chr17	-	8140692	8140837	8140692	8140732	8141348	8141560	2674	37	2	48	8	229	125	0.150947433725	0.634927280387	0.91	0.766	0.144
3184	HDDC3	HDDC3	chr15	-	91474147	91474786	91474147	91474635	91474933	91475174	3184	14	92	23	89	250	125	0.15170335456	0.634927280387	0.071	0.114	-0.043
3681	MUC1	MUC1	chr1	-	155159930	155160052	155159930	155160020	155160197	155160334	3681	94	0	159	4	156	125	0.151895375761	0.634927280387	1.0	0.97	0.03
3876	CEACAM19	CEACAM19	chr19	+	45186705	45187627	45186708	45187627	45185838	45185892	3876	5	29	12	30	127	125	0.152813006466	0.634927280387	0.145	0.282	-0.137
3925	EIF3B	EIF3B	chr7	+	2419838	2420377	2419913	2420377	2419028	2419146	3925	448	180	575	194	199	125	0.151091326019	0.634927280387	0.61	0.651	-0.041
840	ZNF200	ZNF200	chr16	-	3272324	3274613	3272324	3274610	3282420	3282547	840	15	3	9	6	127	125	0.150159504985	0.634927280387	0.831	0.596	0.235
1664	MEPCE	MEPCE	chr7	+	100028237	100029312	100028652	100029312	100026412	100026663	1664	85	0	124	3	250	125	0.153175578713	0.635315229811	1.0	0.954	0.046
945	TM2D2	TM2D2	chr8	-	38852836	38853313	38852836	38853212	38853937	38854041	945	27	4	32	1	225	125	0.153602547514	0.635968442339	0.789	0.947	-0.158
1740	GPRASP2	GPRASP2	chrX	+	101969336	101972661	101969464	101972661	101969116	101969194	1740	4	32	0	15	250	125	0.154932055918	0.63700287799	0.059	0.0	0.059
1902	DMXL2	DMXL2	chr15	-	51768785	51768916	51768785	51768913	51770467	51770544	1902	27	8	11	8	127	125	0.154440279674	0.63700287799	0.769	0.575	0.194
3605	ZNF142	ZNF142	chr2	-	219523423	219523599	219523423	219523524	219523702	219523853	3605	32	0	29	2	199	125	0.154685156225	0.63700287799	1.0	0.901	0.099
3683	TRMU	TRMU	chr22	+	46746187	46746360	46746242	46746360	46742318	46742441	3683	81	12	55	15	179	125	0.154540161855	0.63700287799	0.825	0.719	0.106
425	ZNF700	ZNF700	chr19	+	12057986	12058122	12057995	12058122	12035882	12036088	425	3	11	1	20	133	125	0.155854584395	0.639681424647	0.204	0.045	0.159
1418	CBLL1	CBLL1	chr7	+	107393855	107393956	107393858	107393956	107389324	107389492	1418	41	7	71	5	127	125	0.156207838788	0.63975824944	0.852	0.933	-0.081
994	PQBP1	PQBP1	chrX	+	48760008	48760072	48760011	48760072	48759509	48759794	994	224	15	270	10	127	125	0.156415470308	0.63975824944	0.936	0.964	-0.028
1770	TSC1	TSC1	chr9	-	135785957	135786079	135785957	135786076	135786388	135786500	1770	28	26	21	10	127	125	0.157748049059	0.641871372033	0.515	0.674	-0.159
2606	PPP2R2D	PPP2R2D	chr10	+	133757471	133757649	133757598	133757649	133753534	133753700	2606	103	2	156	0	250	125	0.157641218352	0.641871372033	0.963	1.0	-0.037
2665	TMEM91	TMEM91	chr19	+	41889465	41889987	41889767	41889987	41888676	41888826	2665	9	12	0	3	250	125	0.157423061327	0.641871372033	0.273	0.0	0.273
110	RC3H1	RC3H1	chr1	-	173900221	173908012	173900221	173908009	173910402	173910518	110	10	26	17	22	127	125	0.159989863818	0.644849728663	0.275	0.432	-0.157
3250	TNS1	TNS1	chr2	-	218677937	218678030	218677937	218678027	218678407	218678539	3250	78	6	32	6	127	125	0.159051070254	0.644849728663	0.928	0.84	0.088
3301	CNIH4	CNIH4	chr1	+	224558984	224559125	224559031	224559125	224553580	224553693	3301	684	16	628	8	171	125	0.159235652468	0.644849728663	0.969	0.983	-0.014
3492	RBBP4	RBBP4	chr1	+	33117514	33117662	33117517	33117662	33116748	33116923	3492	375	12	475	25	127	125	0.15976810632	0.644849728663	0.969	0.949	0.02
699	GLRX	GLRX	chr5	-	95149552	95150511	95149552	95150093	95152210	95152330	699	11	437	23	543	250	125	0.159353859468	0.644849728663	0.012	0.021	-0.009
995	PQBP1	PQBP1	chrX	+	48760008	48760072	48760011	48760072	48759206	48759319	995	29	0	8	1	127	125	0.160119466524	0.644849728663	1.0	0.887	0.113
3798	SPTLC1	SPTLC1	chr9	-	94793415	94794840	94793415	94794808	94797091	94797165	3798	383	6	417	13	156	125	0.160531187134	0.645406476382	0.981	0.963	0.018
1470	CEP70	CEP70	chr3	-	138291700	138291774	138291700	138291756	138310695	138310798	1470	55	2	53	6	142	125	0.161275021488	0.646962489876	0.96	0.886	0.074
2226	ATP6V0A1	ATP6V0A1	chr17	+	40629656	40629760	40629677	40629760	40622107	40622236	2226	25	45	32	91	145	125	0.161740622469	0.646962489876	0.324	0.233	0.091
3390	UXS1	UXS1	chr2	-	106781191	106781255	106781191	106781240	106782511	106782539	3390	50	207	66	203	139	125	0.161658676052	0.646962489876	0.178	0.226	-0.048
2856	CPT1C	CPT1C	chr19	+	50208263	50208371	50208296	50208371	50207966	50208044	2856	63	4	27	0	157	125	0.162231974499	0.647829881248	0.926	1.0	-0.074
2298	TMEM41B	TMEM41B	chr11	-	9302200	9305140	9302200	9302588	9308001	9308140	2298	131	0	171	3	250	125	0.162516103763	0.647868251488	1.0	0.966	0.034
1903	LRRC27	LRRC27	chr10	+	134166385	134166901	134166409	134166901	134165110	134165257	1903	0	3	1	0	148	125	0.163955009286	0.652502229199	0.0	1.0	-1.0
3145	HAX1	HAX1	chr1	+	154245811	154246074	154245955	154246074	154245038	154245252	3145	477	24	419	13	250	125	0.16464469982	0.653044523656	0.909	0.942	-0.033
3642	DPH5	DPH5	chr1	-	101455179	101456187	101455179	101456184	101458192	101458296	3642	82	11	93	6	127	125	0.164383130896	0.653044523656	0.88	0.938	-0.058
1839	FAM213B	FAM213B	chr1	+	2520392	2520479	2520395	2520479	2519828	2519892	1839	3	0	0	1	127	125	0.167034849793	0.653731298815	1.0	0.0	1.0
2063	ZNF276	ZNF276	chr16	+	89804128	89804313	89804213	89804313	89800328	89800446	2063	22	53	38	58	209	125	0.165516649519	0.653731298815	0.199	0.282	-0.083
2464	ACD	ACD	chr16	-	67691664	67691756	67691664	67691717	67691888	67692265	2464	101	0	123	3	163	125	0.166871501562	0.653731298815	1.0	0.969	0.031
3255	SECISBP2	SECISBP2	chr9	+	91940341	91940591	91940462	91940591	91934566	91934712	3255	116	31	136	24	245	125	0.1678565329	0.653731298815	0.656	0.743	-0.087
32	GSPT1	GSPT1	chr16	-	11990414	11990642	11990414	11990639	11991696	11991738	32	289	78	406	86	127	125	0.166992502469	0.653731298815	0.785	0.823	-0.038
3591	GLYCTK	GLYCTK	chr3	+	52326275	52327208	52327061	52327208	52325762	52325938	3591	61	0	59	2	250	125	0.167511453801	0.653731298815	1.0	0.937	0.063
3678	MUC1	MUC1	chr1	-	155159930	155160052	155159930	155160020	155160483	155160539	3678	16	3	42	2	156	125	0.167217682474	0.653731298815	0.81	0.944	-0.134
3878	PCBP2	PCBP2	chr12	+	53862560	53862616	53862563	53862616	53861004	53861077	3878	524	3	527	9	127	125	0.165444679195	0.653731298815	0.994	0.983	0.011
427	ATF2	ATF2	chr2	-	175936977	175939595	175936977	175939563	175939727	175939815	427	2	20	0	21	156	125	0.167864901306	0.653731298815	0.074	0.0	0.074
555	ZNF419	ZNF419	chr19	+	58002835	58002965	58002838	58002965	57999078	57999351	555	0	1	3	0	127	125	0.167034849793	0.653731298815	0.0	1.0	-1.0
766	ALDH6A1	ALDH6A1	chr14	-	74537897	74538363	74537897	74538200	74538598	74538677	766	2	21	0	26	250	125	0.166039000127	0.653731298815	0.045	0.0	0.045
176	ALS2CL	ALS2CL	chr3	-	46717107	46717466	46717107	46717176	46717734	46717892	176	14	39	10	53	250	125	0.168642356045	0.65507777923	0.152	0.086	0.066
2101	GNG10	GNG10	chr9	+	114431548	114432526	114431551	114432526	114429094	114429226	2101	383	195	441	264	127	125	0.169043376081	0.65507777923	0.659	0.622	0.037
3787	ZBTB8OS	ZBTB8OS	chr1	-	33099551	33099711	33099551	33099673	33116033	33116191	3787	46	6	31	9	162	125	0.169010220894	0.65507777923	0.855	0.727	0.128
1042	HECTD2	HECTD2	chr10	+	93247438	93247535	93247476	93247535	93244936	93245060	1042	33	0	10	1	162	125	0.169366414986	0.655253671093	1.0	0.885	0.115
3433	CNBP	CNBP	chr3	-	128889921	128890126	128889921	128890120	128890288	128890381	3433	30	770	24	905	130	125	0.170141280281	0.657174175881	0.036	0.025	0.011
1079	RBM7	RBM7	chr11	+	114273549	114273637	114273553	114273637	114272419	114272582	1079	240	6	237	2	128	125	0.170952414257	0.659228264128	0.975	0.991	-0.016
1190	SLC34A2	SLC34A2	chr4	+	25664326	25664464	25664329	25664464	25664119	25664234	1190	118	154	134	219	127	125	0.17262159685	0.660270613559	0.43	0.376	0.054
2332	ANLN	ANLN	chr7	+	36458852	36459088	36458855	36459088	36455366	36455493	2332	85	6	222	7	127	125	0.17201438939	0.660270613559	0.933	0.969	-0.036
2795	CTSC	CTSC	chr11	-	88053980	88059611	88053980	88059567	88068104	88068250	2795	105	1	38	2	168	125	0.172438886035	0.660270613559	0.987	0.934	0.053
339	AES	AES	chr19	-	3052907	3054038	3052907	3054035	3054117	3054192	339	783	23	795	34	127	125	0.172495569024	0.660270613559	0.971	0.958	0.013
3684	TRMU	TRMU	chr22	+	46746187	46746360	46746246	46746360	46742318	46742441	3684	82	9	57	12	183	125	0.172558810687	0.660270613559	0.862	0.764	0.098
141	JKAMP	JKAMP	chr14	+	59953430	59953522	59953448	59953522	59951160	59951311	141	107	23	125	40	142	125	0.173652499834	0.66200103932	0.804	0.733	0.071
2558	DLG1	DLG1	chr3	-	196803456	196803556	196803456	196803553	196807921	196807988	2558	101	69	119	60	127	125	0.173630770973	0.66200103932	0.59	0.661	-0.071
2648	ACSS1	ACSS1	chr20	-	24994596	24994709	24994596	24994703	24995773	24995866	2648	12	0	11	2	130	125	0.173983074742	0.66200103932	1.0	0.841	0.159
3352	MINA	MINA	chr3	-	97668687	97668859	97668687	97668856	97669629	97669732	3352	71	20	63	10	127	125	0.174196036194	0.66200103932	0.777	0.861	-0.084
1559	IL17RE	IL17RE	chr3	+	9956085	9956283	9956158	9956283	9955639	9955708	1559	11	6	6	9	197	125	0.17704235681	0.662257400713	0.538	0.297	0.241
1631	MLLT4	MLLT4	chr6	+	168272893	168273057	168272896	168273057	168271065	168271178	1631	89	60	163	82	127	125	0.17605684144	0.662257400713	0.593	0.662	-0.069
2000	CRNDE	CRNDE	chr16	-	54954209	54954250	54954209	54954239	54957496	54957562	2000	19	29	13	36	135	125	0.177069669428	0.662257400713	0.378	0.251	0.127
2738	SEZ6L2	SEZ6L2	chr16	-	29908142	29908442	29908142	29908232	29909173	29909305	2738	85	9	35	1	250	125	0.176362293225	0.662257400713	0.825	0.946	-0.121
3037	SYNE2	SYNE2	chr14	+	64691713	64691763	64691716	64691763	64691178	64691265	3037	30	35	31	57	127	125	0.176889271897	0.662257400713	0.458	0.349	0.109
3254	SECISBP2	SECISBP2	chr9	+	91940811	91940953	91940814	91940953	91940341	91940591	3254	77	2	78	6	127	125	0.176001526716	0.662257400713	0.974	0.928	0.046
3323	SEMA6D	SEMA6D	chr15	+	48058773	48058874	48058812	48058874	48058301	48058379	3323	2	10	3	3	163	125	0.174985188901	0.662257400713	0.133	0.434	-0.301
3552	ZNF468	ZNF468	chr19	-	53357124	53357379	53357124	53357360	53357510	53357598	3552	11	0	10	2	143	125	0.176721130061	0.662257400713	1.0	0.814	0.186
498	USP19	USP19	chr3	-	49153156	49153377	49153156	49153371	49153479	49153595	498	45	17	34	22	130	125	0.17631796566	0.662257400713	0.718	0.598	0.12
848	NDUFB9	NDUFB9	chr8	+	125555327	125555520	125555329	125555520	125551342	125551528	848	818	14	774	7	126	125	0.174913801861	0.662257400713	0.983	0.991	-0.008
1224	MUTYH	MUTYH	chr1	-	45799084	45799266	45799084	45799236	45800062	45800183	1224	1	3	5	2	154	125	0.179901303374	0.667985276007	0.213	0.67	-0.457
1261	SZRD1	SZRD1	chr1	+	16719722	16719977	16719725	16719977	16717869	16717919	1261	80	45	124	95	127	125	0.181370204655	0.667985276007	0.636	0.562	0.074
1354	C11orf49	C11orf49	chr11	+	47182996	47183798	47183014	47183798	47182677	47182741	1354	13	69	7	72	142	125	0.182171556042	0.667985276007	0.142	0.079	0.063
1421	CCPG1	CCPG1	chr15	-	55647420	55653142	55647420	55648607	55657385	55657507	1421	124	0	103	2	250	125	0.182390010175	0.667985276007	1.0	0.963	0.037
1883	PRICKLE1	PRICKLE1	chr12	-	42866186	42866366	42866186	42866363	42877559	42877797	1883	16	1	14	4	127	125	0.181346247576	0.667985276007	0.94	0.775	0.165
1930	HCFC1R1	HCFC1R1	chr16	-	3073233	3073413	3073233	3073362	3073847	3074287	1930	24	19	11	17	175	125	0.180526518228	0.667985276007	0.474	0.316	0.158
1953	ZFP90	ZFP90	chr16	+	68592277	68592471	68592375	68592471	68591900	68592027	1953	29	45	15	39	222	125	0.182018361086	0.667985276007	0.266	0.178	0.088
2112	RBBP5	RBBP5	chr1	-	205055269	205057943	205055269	205057940	205064000	205064192	2112	21	5	20	11	127	125	0.18093793453	0.667985276007	0.805	0.642	0.163
2163	RNF111	RNF111	chr15	+	59368152	59368414	59368155	59368414	59358962	59359282	2163	43	20	55	15	127	125	0.182407935612	0.667985276007	0.679	0.783	-0.104
3105	SERINC5	SERINC5	chr5	-	79454658	79454785	79454658	79454779	79462205	79462301	3105	107	1	40	2	130	125	0.179186167193	0.667985276007	0.99	0.951	0.039
3391	DEF8	DEF8	chr16	+	90015824	90015921	90015827	90015921	90015138	90015222	3391	11	15	21	14	127	125	0.179700573558	0.667985276007	0.419	0.596	-0.177
642	KLC2	KLC2	chr11	+	66026017	66026293	66026054	66026293	66025173	66025342	642	14	39	10	52	161	125	0.182563772468	0.667985276007	0.218	0.13	0.088
822	EDN1	EDN1	chr6	+	12292573	12292742	12292576	12292742	12290528	12290926	822	64	6	94	17	127	125	0.181873201625	0.667985276007	0.913	0.845	0.068
896	ABHD11	ABHD11	chr7	-	73152657	73152793	73152657	73152772	73152975	73153184	896	27	0	48	3	145	125	0.179878998952	0.667985276007	1.0	0.932	0.068
2938	ZFAND2B	ZFAND2B	chr2	+	220071688	220071764	220071691	220071764	220071505	220071567	2938	2	6	0	7	127	125	0.183090533569	0.668875633472	0.247	0.0	0.247
1992	FAM149A	FAM149A	chr4	+	187070719	187070858	187070746	187070858	187070326	187070437	1992	38	22	57	20	151	125	0.183847142603	0.669002182584	0.588	0.702	-0.114
2110	POMGNT1	POMGNT1	chr1	-	46654352	46655029	46654352	46654652	46655129	46655239	2110	426	8	477	4	250	125	0.184987862967	0.669002182584	0.964	0.984	-0.02
2234	EYA1	EYA1	chr8	-	72233968	72234114	72233968	72234111	72234433	72234503	2234	8	1	2	2	127	125	0.184675580224	0.669002182584	0.887	0.496	0.391
2324	GUCY1A3	GUCY1A3	chr4	+	156617907	156618274	156617957	156618274	156588497	156588571	2324	53	0	17	1	174	125	0.183813737516	0.669002182584	1.0	0.924	0.076
336	MYBL1	MYBL1	chr8	-	67492367	67492601	67492367	67492598	67504674	67504779	336	33	0	58	3	127	125	0.185109502215	0.669002182584	1.0	0.95	0.05
3881	OSBPL8	OSBPL8	chr12	-	76844630	76844768	76844630	76844759	76881289	76881398	3881	52	24	72	50	133	125	0.184987820743	0.669002182584	0.671	0.575	0.096
610	TRIM5	TRIM5	chr11	-	5684424	5686625	5684424	5685403	5686885	5686912	610	76	6	123	4	250	125	0.184250003829	0.669002182584	0.864	0.939	-0.075
3413	DAXX	DAXX	chr6	-	33289495	33289751	33289495	33289685	33290638	33290793	3413	73	2	81	0	190	125	0.185948604784	0.671007197691	0.96	1.0	-0.04
2660	C21orf58	C21orf58	chr21	-	47734629	47734963	47734629	47734794	47735387	47735461	2660	14	20	19	14	250	125	0.186597460944	0.672320622638	0.259	0.404	-0.145
271	ENY2	ENY2	chr8	+	110352717	110352792	110352719	110352792	110351548	110351619	271	791	45	706	53	126	125	0.18775940403	0.675475904742	0.946	0.93	0.016
2761	NCAPG	NCAPG	chr4	+	17825269	17825393	17825294	17825393	17824605	17824746	2761	98	2	165	9	149	125	0.188120601356	0.675745234703	0.976	0.939	0.037
1121	CELF1	CELF1	chr11	-	47505940	47506075	47505940	47506072	47508301	47508350	1121	206	10	246	6	127	125	0.188478642452	0.676002425816	0.953	0.976	-0.023
1766	CAPRIN2	CAPRIN2	chr12	-	30867892	30868078	30867892	30868075	30869441	30869610	1766	15	13	6	12	127	125	0.188801127117	0.67613150227	0.532	0.33	0.202
2832	FGFR2	FGFR2	chr10	-	123237843	123239535	123237843	123239184	123243211	123243317	2832	21	1	59	0	250	125	0.189410342616	0.677285467536	0.913	1.0	-0.087
1168	MYADM	MYADM	chr19	+	54372943	54373092	54373019	54373092	54371118	54371197	1168	176	16	222	12	200	125	0.189868914536	0.677898091233	0.873	0.92	-0.047
2544	TIMM9	TIMM9	chr14	-	58875211	58875802	58875211	58875799	58877560	58877656	2544	4	2	5	0	127	125	0.191035377826	0.68000526647	0.663	1.0	-0.337
2769	WWC1	WWC1	chr5	+	167894844	167894969	167894847	167894969	167887654	167887747	2769	4	2	5	0	127	125	0.191035377826	0.68000526647	0.663	1.0	-0.337
1178	TRIM22	TRIM22	chr11	+	5719544	5719775	5719556	5719775	5718477	5718573	1178	106	4	105	1	136	125	0.191627568258	0.681085935375	0.961	0.99	-0.029
1721	IL15	IL15	chr4	+	142640518	142640629	142640530	142640629	142557748	142557901	1721	4	2	5	0	136	125	0.192094151224	0.681717589306	0.648	1.0	-0.352
3226	OGFOD2	OGFOD2	chr12	+	123462906	123463116	123462988	123463116	123461417	123461517	3226	21	46	22	29	206	125	0.19276844299	0.683083371556	0.217	0.315	-0.098
1377	EI24	EI24	chr11	+	125445200	125445304	125445204	125445304	125442353	125442465	1377	15	0	16	2	128	125	0.193421807858	0.68380239608	1.0	0.887	0.113
1505	LYSMD3	LYSMD3	chr5	-	89811444	89815301	89811444	89815242	89820851	89821117	1505	43	1	56	5	183	125	0.195407841313	0.68380239608	0.967	0.884	0.083
1939	ZNF780A	ZNF780A	chr19	-	40587725	40587824	40587725	40587821	40589017	40589144	1939	7	32	12	27	127	125	0.194341636922	0.68380239608	0.177	0.304	-0.127
1959	KCNC4	KCNC4	chr1	+	110774842	110776674	110775532	110776674	110768596	110768800	1959	46	11	51	6	250	125	0.195265619111	0.68380239608	0.676	0.81	-0.134
2571	FBXO44	FBXO44	chr1	+	11715862	11716157	11715996	11716157	11714913	11715009	2571	63	1	63	4	250	125	0.195376662722	0.68380239608	0.969	0.887	0.082
2632	FHIT	FHIT	chr3	-	59735035	59735305	59735035	59735294	59737946	59738047	2632	2	3	0	4	135	125	0.195095694858	0.68380239608	0.382	0.0	0.382
3135	TMEM130	TMEM130	chr7	-	98444110	98445867	98444110	98445831	98446205	98446318	3135	6	9	0	3	160	125	0.194677615401	0.68380239608	0.342	0.0	0.342
3412	DAXX	DAXX	chr6	-	33289495	33289754	33289495	33289685	33290638	33290793	3412	89	2	110	0	193	125	0.19557907515	0.68380239608	0.966	1.0	-0.034
501	SYTL1	SYTL1	chr1	+	27675570	27675643	27675606	27675643	27674457	27674503	501	76	10	129	9	160	125	0.194213015585	0.68380239608	0.856	0.918	-0.062
3887	MIR22HG	MIR22HG	chr17	-	1614797	1616189	1614797	1615693	1616996	1617308	3887	123	28	97	14	250	125	0.19622069798	0.685030839102	0.687	0.776	-0.089
3144	VWA1	VWA1	chr1	+	1372306	1372864	1372701	1372864	1370902	1371201	3144	196	2	212	6	250	125	0.197926076729	0.689963871611	0.98	0.946	0.034
1244	DTX3	DTX3	chr12	+	58000647	58001396	58000666	58001396	58000225	58000301	1244	112	16	63	15	143	125	0.199467778525	0.691316077186	0.86	0.786	0.074
2685	PXN	PXN	chr12	-	120652905	120653220	120652905	120653076	120659425	120659561	2685	182	217	202	287	250	125	0.199615613937	0.691316077186	0.295	0.26	0.035
295	NFYC	NFYC	chr1	+	41236380	41237275	41236383	41237275	41235027	41235087	295	104	5	125	12	127	125	0.199778629085	0.691316077186	0.953	0.911	0.042
411	FKBP8	FKBP8	chr19	-	18649025	18649246	18649025	18649243	18650180	18650269	411	401	210	489	220	127	125	0.198644320405	0.691316077186	0.653	0.686	-0.033
801	RHOT1	RHOT1	chr17	+	30498061	30498120	30498065	30498120	30469472	30469748	801	46	2	29	4	128	125	0.199253100451	0.691316077186	0.957	0.876	0.081
1225	MUTYH	MUTYH	chr1	-	45799084	45799275	45799084	45799266	45800062	45800183	1225	1	1	0	5	133	125	0.200203282498	0.69177122503	0.484	0.0	0.484
2934	STAG3L5P-PVRIG2P-PILRB	STAG3L5P-PVRIG2P-PILRB	chr7	+	99949785	99950101	99949884	99950101	99948874	99949033	2934	77	12	77	20	223	125	0.200932101348	0.693274501727	0.782	0.683	0.099
1439	LETM2	LETM2	chr8	+	38251615	38251759	38251700	38251759	38250130	38250513	1439	3	2	0	2	209	125	0.204391170074	0.697609318772	0.473	0.0	0.473
1518	JADE2	JADE2	chr5	+	133914183	133918920	133914186	133918920	133901805	133902270	1518	3	0	2	2	127	125	0.204140034496	0.697609318772	1.0	0.496	0.504
2501	NREP	NREP	chr5	-	111092832	111092876	111092832	111092870	111093074	111093252	2501	5	4	0	2	130	125	0.204799390177	0.697609318772	0.546	0.0	0.546
2537	MBNL3	MBNL3	chrX	-	131520688	131520839	131520688	131520734	131524874	131525111	2537	4	1	13	0	229	125	0.202985236516	0.697609318772	0.686	1.0	-0.314
2602	PTPRG-AS1	PTPRG-AS1	chr3	-	62303482	62303578	62303482	62303575	62304540	62304622	2602	2	2	0	3	127	125	0.203689058965	0.697609318772	0.496	0.0	0.496
2678	UBE2A	UBE2A	chrX	+	118708863	118708944	118708870	118708944	118708429	118708718	2678	250	10	211	4	131	125	0.202601392529	0.697609318772	0.96	0.981	-0.021
3558	ZNF124	ZNF124	chr1	-	247318290	247320519	247318290	247320509	247322307	247322368	3558	8	0	8	2	134	125	0.203590088058	0.697609318772	1.0	0.789	0.211
3812	CERS2	CERS2	chr1	-	150941393	150941607	150941393	150941567	150947094	150947479	3812	17	234	13	290	164	125	0.204848838097	0.697609318772	0.052	0.033	0.019
834	B3GAT3	B3GAT3	chr11	-	62382767	62383712	62382767	62383708	62383977	62384268	834	21	0	8	1	128	125	0.203187089257	0.697609318772	1.0	0.887	0.113
1410	CHAMP1	CHAMP1	chr13	+	115086584	115086707	115086623	115086707	115079964	115080118	1410	17	0	33	3	163	125	0.205163036962	0.69767257526	1.0	0.894	0.106
1259	SREK1	SREK1	chr5	+	65473341	65473486	65473344	65473486	65470773	65470869	1259	154	33	130	39	127	125	0.205908527753	0.699200180571	0.821	0.766	0.055
1009	LPIN3	LPIN3	chr20	+	39983459	39983503	39983464	39983503	39983284	39983377	1009	23	6	51	6	129	125	0.219156263963	0.699249467335	0.788	0.892	-0.104
1151	ANO5	ANO5	chr11	+	22232809	22232860	22232812	22232860	22225349	22225396	1151	2	0	3	4	127	125	0.207129106292	0.699249467335	1.0	0.425	0.575
1162	PARP3	PARP3	chr3	+	51977364	51977554	51977369	51977554	51976320	51976724	1162	7	9	7	3	129	125	0.210252051653	0.699249467335	0.43	0.693	-0.263
1172	TMED7-TICAM2	TMED7-TICAM2	chr5	-	114914192	114917012	114914192	114916894	114952014	114952142	1172	63	2	42	4	242	125	0.218008890675	0.699249467335	0.942	0.844	0.098
118	TDRD3	TDRD3	chr13	+	61147746	61148013	61147749	61148013	61141658	61141784	118	30	18	20	6	127	125	0.209283323091	0.699249467335	0.621	0.766	-0.145
1238	FAM58A	FAM58A	chrX	-	152853382	152853912	152853382	152853852	152860004	152860137	1238	17	0	20	2	184	125	0.213242439887	0.699249467335	1.0	0.872	0.128
1580	PPP1R3F	PPP1R3F	chrX	+	49138443	49138526	49138446	49138526	49137868	49137924	1580	10	6	3	0	127	125	0.217463809373	0.699249467335	0.621	1.0	-0.379
1588	FCRLB	FCRLB	chr1	+	161696492	161696783	161696596	161696783	161695610	161695877	1588	1	2	2	0	228	125	0.217579667395	0.699249467335	0.215	1.0	-0.785
1625	STRADB	STRADB	chr2	+	202344730	202345574	202344754	202345574	202344211	202344254	1625	0	119	3	109	148	125	0.215839822079	0.699249467335	0.0	0.023	-0.023
1761	WDR4	WDR4	chr21	-	44274671	44274736	44274671	44274733	44275791	44275890	1761	51	4	73	12	127	125	0.211994924016	0.699249467335	0.926	0.857	0.069
1966	SYDE1	SYDE1	chr19	+	15219866	15220208	15220067	15220208	15218174	15218332	1966	125	10	64	2	250	125	0.208985345765	0.699249467335	0.862	0.941	-0.079
2311	CUL4A	CUL4A	chr13	+	113887466	113887653	113887490	113887653	113883759	113883833	2311	3	109	0	142	148	125	0.210684461053	0.699249467335	0.023	0.0	0.023
231	TMEM218	TMEM218	chr11	-	124972027	124972247	124972027	124972213	124972532	124972705	231	2	3	2	0	158	125	0.211431808302	0.699249467335	0.345	1.0	-0.655
2424	FAM89B	FAM89B	chr11	+	65340823	65341669	65340872	65341669	65339819	65340431	2424	152	12	103	4	173	125	0.218338582417	0.699249467335	0.901	0.949	-0.048
2430	GS1-124K5.11	GS1-124K5.11	chr7	-	66041741	66041919	66041741	66041916	66057243	66057394	2430	15	3	13	7	127	125	0.213087807294	0.699249467335	0.831	0.646	0.185
2480	PTPRK	PTPRK	chr6	-	128330274	128330413	128330274	128330410	128385902	128385939	2480	189	23	223	18	127	125	0.215211317846	0.699249467335	0.89	0.924	-0.034
2535	PNPLA8	PNPLA8	chr7	-	108154879	108156018	108154879	108155891	108161919	108161965	2535	100	10	85	4	250	125	0.208820407986	0.699249467335	0.833	0.914	-0.081
2616	PRKCSH	PRKCSH	chr19	+	11558507	11558604	11558537	11558604	11558253	11558433	2616	195	64	272	70	154	125	0.219209502605	0.699249467335	0.712	0.759	-0.047
2642	CIART	CIART	chr1	+	150255871	150256043	150255923	150256043	150254942	150255028	2642	22	4	34	2	176	125	0.218585902879	0.699249467335	0.796	0.924	-0.128
2643	CIART	CIART	chr1	+	150255617	150256043	150255923	150256043	150254942	150255028	2643	24	4	38	2	250	125	0.207605258297	0.699249467335	0.75	0.905	-0.155
2744	SORBS2	SORBS2	chr4	-	186599576	186599701	186599576	186599632	186599949	186599976	2744	25	14	36	11	193	125	0.212665835903	0.699249467335	0.536	0.679	-0.143
2831	BSCL2	BSCL2	chr11	-	62458258	62458345	62458258	62458339	62458546	62458613	2831	6	236	11	229	130	125	0.214741395535	0.699249467335	0.024	0.044	-0.02
2877	BUB1	BUB1	chr2	-	111398610	111398782	111398610	111398769	111399218	111399380	2877	10	2	9	0	137	125	0.217961970571	0.699249467335	0.82	1.0	-0.18
2989	TMCO6	TMCO6	chr5	+	140022491	140022626	140022509	140022626	140022170	140022256	2989	8	27	5	37	142	125	0.212337928313	0.699249467335	0.207	0.106	0.101
3141	HPS1	HPS1	chr10	-	100205056	100205170	100205056	100205161	100206563	100206704	3141	109	1	116	4	133	125	0.210582893656	0.699249467335	0.99	0.965	0.025
3286	SLC50A1	SLC50A1	chr1	+	155110637	155111334	155110655	155111334	155110454	155110574	3286	14	274	18	223	142	125	0.215929730003	0.699249467335	0.043	0.066	-0.023
3294	STAT2	STAT2	chr12	-	56749491	56749587	56749491	56749575	56749915	56750069	3294	140	29	138	40	136	125	0.217514782762	0.699249467335	0.816	0.76	0.056
340	API5	API5	chr11	+	43363977	43366080	43363982	43366080	43357407	43357544	340	147	150	216	182	129	125	0.214183753149	0.699249467335	0.487	0.535	-0.048
344	CRBN	CRBN	chr3	-	3216846	3216953	3216846	3216950	3221304	3221401	344	44	2	38	0	127	125	0.217706984518	0.699249467335	0.956	1.0	-0.044
3544	EPHX2	EPHX2	chr8	+	27358442	27358527	27358480	27358527	27348518	27348826	3544	7	2	7	0	162	125	0.212399899348	0.699249467335	0.73	1.0	-0.27
3604	ZNF142	ZNF142	chr2	-	219523702	219523853	219523702	219523758	219524091	219524263	3604	23	0	27	2	219	125	0.208036946328	0.699249467335	1.0	0.885	0.115
3665	ACY1	ACY1	chr3	+	52019376	52019481	52019416	52019481	52018062	52018174	3665	36	0	45	2	164	125	0.21925618891	0.699249467335	1.0	0.945	0.055
3745	POC1A	POC1A	chr3	-	52185031	52185187	52185031	52185116	52188370	52188706	3745	1	11	8	24	195	125	0.218525334171	0.699249467335	0.055	0.176	-0.121
3845	CCDC51	CCDC51	chr3	-	48475116	48475386	48475116	48475281	48476226	48476425	3845	13	72	22	75	229	125	0.209529732893	0.699249467335	0.09	0.138	-0.048
3875	SUV420H1	SUV420H1	chr11	-	67939009	67939176	67939009	67939123	67941270	67941380	3875	100	4	94	1	177	125	0.212194637328	0.699249467335	0.946	0.985	-0.039
3890	FAM166B	FAM166B	chr9	-	35562376	35562571	35562376	35562503	35562645	35562697	3890	1	0	0	2	192	125	0.214136566081	0.699249467335	1.0	0.0	1.0
428	ARAF	ARAF	chrX	+	47424641	47424749	47424650	47424749	47424383	47424538	428	5	137	2	152	133	125	0.216338646176	0.699249467335	0.033	0.012	0.021
442	KCTD15	KCTD15	chr19	+	34302695	34306666	34303694	34306666	34302151	34302457	442	7	56	6	22	250	125	0.214622576037	0.699249467335	0.059	0.12	-0.061
455	SMG7	SMG7	chr1	+	183520952	183523328	183522111	183523328	183520179	183520325	455	178	0	229	3	250	125	0.208767068629	0.699249467335	1.0	0.974	0.026
591	FUT3	FUT3	chr19	-	5846436	5846629	5846436	5846575	5851400	5851485	591	2	2	3	0	178	125	0.208351879551	0.699249467335	0.413	1.0	-0.587
623	AP1M2	AP1M2	chr19	-	10690391	10690540	10690391	10690534	10691941	10692068	623	8	61	27	122	130	125	0.217943326527	0.699249467335	0.112	0.175	-0.063
630	PGAM5	PGAM5	chr12	+	133294572	133294706	133294575	133294706	133294295	133294384	630	85	74	140	94	127	125	0.21283643598	0.699249467335	0.531	0.594	-0.063
768	KRCC1	KRCC1	chr2	-	88333652	88333811	88333652	88333750	88336461	88336570	768	84	9	86	16	185	125	0.213165446751	0.699249467335	0.863	0.784	0.079
770	CASK	CASK	chrX	-	41394145	41394226	41394145	41394211	41401943	41402059	770	165	1	279	6	139	125	0.217379988303	0.699249467335	0.993	0.977	0.016
97	TMEM136	TMEM136	chr11	+	120198149	120198349	120198174	120198349	120195837	120196077	97	9	4	10	1	149	125	0.212985388962	0.699249467335	0.654	0.893	-0.239
1113	BTN3A2	BTN3A2	chr6	+	26375742	26378548	26376024	26378548	26374998	26375026	1113	7	38	8	21	250	125	0.221859095173	0.70092030068	0.084	0.16	-0.076
1487	DNAJC4	DNAJC4	chr11	+	64000172	64000337	64000175	64000337	63999901	64000086	1487	24	152	28	122	127	125	0.220549453183	0.70092030068	0.135	0.184	-0.049
1714	RASGEF1B	RASGEF1B	chr4	-	82369222	82369438	82369222	82369435	82377804	82377942	1714	20	24	5	2	127	125	0.220577202398	0.70092030068	0.451	0.711	-0.26
2302	APBB2	APBB2	chr4	-	40946881	40947090	40946881	40947087	41015599	41016415	2302	71	46	42	39	127	125	0.220914880802	0.70092030068	0.603	0.515	0.088
2739	SKAP1	SKAP1	chr17	-	46239830	46239931	46239830	46239928	46257415	46257610	2739	1	0	1	5	127	125	0.221376794331	0.70092030068	1.0	0.164	0.836
3334	WRNIP1	WRNIP1	chr6	+	2770353	2770595	2770428	2770595	2768924	2769116	3334	327	15	456	13	199	125	0.221762674043	0.70092030068	0.932	0.957	-0.025
369	DCAKD	DCAKD	chr17	-	43112141	43112370	43112141	43112367	43138255	43138477	369	8	31	3	28	127	125	0.221259695609	0.70092030068	0.203	0.095	0.108
2797	PPP6R3	PPP6R3	chr11	+	68380533	68382801	68382099	68382801	68377371	68377491	2797	263	3	278	0	250	125	0.222839376353	0.701933053361	0.978	1.0	-0.022
2879	AIFM2	AIFM2	chr10	-	71883662	71883856	71883662	71883853	71892489	71892690	2879	6	20	0	5	127	125	0.222591406951	0.701933053361	0.228	0.0	0.228
320	ZNF382	ZNF382	chr19	+	37100803	37100955	37100828	37100955	37098453	37098524	320	0	1	2	0	149	125	0.223145420916	0.701933053361	0.0	1.0	-1.0
415	MLH1	MLH1	chr3	+	37038109	37038200	37038114	37038200	37035267	37035381	415	18	0	23	2	129	125	0.223604955797	0.701933053361	1.0	0.918	0.082
854	TM9SF1	TM9SF1	chr14	-	24663880	24664242	24663880	24664036	24664551	24664942	854	390	6	459	3	250	125	0.223666803444	0.701933053361	0.97	0.987	-0.017
2932	STAG3L5P-PVRIG2P-PILRB	STAG3L5P-PVRIG2P-PILRB	chr7	+	99956312	99956702	99956521	99956702	99955842	99955989	2932	217	5	197	9	250	125	0.224689108691	0.70327095028	0.956	0.916	0.04
535	ART5	ART5	chr11	-	3659735	3660149	3659735	3660023	3660232	3660265	535	0	1	2	0	250	125	0.224635884023	0.70327095028	0.0	1.0	-1.0
1396	TCF19	TCF19	chr6	+	31126673	31127484	31126919	31127484	31126302	31126499	1396	73	45	121	55	250	125	0.225968179338	0.704858334645	0.448	0.524	-0.076
3468	FOSL1	FOSL1	chr11	-	65661484	65661592	65661484	65661587	65664279	65664477	3468	296	11	544	31	129	125	0.225814604236	0.704858334645	0.963	0.944	0.019
74	ANKFY1	ANKFY1	chr17	-	4085475	4085647	4085475	4085644	4086692	4086846	74	11	33	9	50	127	125	0.226092270901	0.704858334645	0.247	0.151	0.096
1109	ZNF714	ZNF714	chr19	+	21281617	21281716	21281620	21281716	21280990	21281117	1109	7	4	12	2	127	125	0.226458954378	0.705070095425	0.633	0.855	-0.222
2846	BAG6	BAG6	chr6	-	31611666	31611754	31611666	31611751	31611858	31611971	2846	288	58	284	44	127	125	0.22739656736	0.707056520382	0.83	0.864	-0.034
1671	CSNK1G3	CSNK1G3	chr5	+	122926103	122926252	122926106	122926252	122924120	122924205	1671	30	71	31	50	127	125	0.228105426355	0.707757490249	0.294	0.379	-0.085
1933	GPR137	GPR137	chr11	+	64056508	64056972	64056614	64056972	64055811	64055940	1933	72	2	56	0	230	125	0.228221800881	0.707757490249	0.951	1.0	-0.049
1213	NIF3L1	NIF3L1	chr2	+	201756640	201757102	201756691	201757102	201754049	201754114	1213	37	2	49	7	175	125	0.228804895482	0.708195131701	0.93	0.833	0.097
448	MTA3	MTA3	chr2	+	42931333	42931458	42931336	42931458	42924915	42924974	448	43	56	56	52	127	125	0.228963087071	0.708195131701	0.43	0.515	-0.085
265	MEIS3	MEIS3	chr19	-	47917973	47918123	47917973	47918072	47918307	47918358	265	56	19	0	1	175	125	0.229391536589	0.708591657526	0.678	0.0	0.678
943	ZNF135	ZNF135	chr19	+	58578072	58581110	58578467	58581110	58574813	58574909	943	25	0	11	1	250	125	0.229721139134	0.708682207002	1.0	0.846	0.154
2931	AZI2	AZI2	chr3	-	28373179	28373445	28373179	28373441	28373859	28373918	2931	39	21	20	18	128	125	0.230537066526	0.710270857704	0.645	0.52	0.125
1240	AMT	AMT	chr3	-	49459536	49459704	49459536	49459690	49459793	49460111	1240	9	2	5	4	138	125	0.232397157317	0.713635387296	0.803	0.531	0.272
3210	ZNF227	ZNF227	chr19	+	44732598	44732725	44732639	44732725	44721943	44722005	3210	39	0	18	1	165	125	0.232536276623	0.713635387296	1.0	0.932	0.068
930	CCDC68	CCDC68	chr18	-	52609905	52610034	52609905	52610030	52612618	52612708	930	11	11	15	7	128	125	0.232289391155	0.713635387296	0.494	0.677	-0.183
1769	CAPRIN2	CAPRIN2	chr12	-	30862485	30863448	30862485	30863404	30864499	30864563	1769	31	33	7	14	168	125	0.233306047374	0.715067885458	0.411	0.271	0.14
890	ARHGEF10	ARHGEF10	chr8	+	1812535	1812602	1812538	1812602	1808062	1808350	890	45	25	42	35	127	125	0.23407106907	0.716482131005	0.639	0.542	0.097
2518	OAS1	OAS1	chr12	+	113357193	113357712	113357291	113357712	113355351	113355505	2518	5	0	5	2	222	125	0.23474376185	0.717610463687	1.0	0.585	0.415
1454	SLC25A39	SLC25A39	chr17	-	42399786	42399920	42399786	42399896	42400651	42400711	1454	13	14	18	10	148	125	0.237794641564	0.718957637485	0.44	0.603	-0.163
151	GPATCH4	GPATCH4	chr1	-	156568759	156568896	156568759	156568822	156571200	156571279	151	91	2	126	7	198	125	0.236820981289	0.718957637485	0.966	0.919	0.047
1741	AP2S1	AP2S1	chr19	-	47342721	47342877	47342721	47342835	47349249	47349399	1741	32	1059	47	1178	166	125	0.237924386028	0.718957637485	0.022	0.029	-0.007
1898	DDX49	DDX49	chr19	+	19031388	19031512	19031459	19031512	19030483	19030665	1898	231	5	241	10	195	125	0.237060089758	0.718957637485	0.967	0.939	0.028
2048	KDM4C	KDM4C	chr9	+	7174552	7175648	7174559	7175648	7169797	7169890	2048	30	0	40	2	131	125	0.236800083865	0.718957637485	1.0	0.95	0.05
275	LONRF3	LONRF3	chrX	+	118146842	118147164	118147001	118147164	118145777	118145936	275	1	5	0	11	250	125	0.237421075839	0.718957637485	0.091	0.0	0.091
3069	EPB41L3	EPB41L3	chr18	-	5419709	5419930	5419709	5419876	5423376	5423552	3069	107	9	192	9	178	125	0.237926235117	0.718957637485	0.893	0.937	-0.044
3674	MUC1	MUC1	chr1	-	155161973	155162074	155161973	155162038	155162576	155162706	3674	94	2	194	0	160	125	0.236815644182	0.718957637485	0.973	1.0	-0.027
796	PRSS21	PRSS21	chr16	+	2870955	2871110	2870981	2871110	2868683	2868970	796	9	0	11	2	150	125	0.237347969082	0.718957637485	1.0	0.821	0.179
1135	ELF1	ELF1	chr13	-	41523941	41524109	41523941	41524037	41525464	41525572	1135	146	3	181	1	196	125	0.241187113603	0.720162269068	0.969	0.991	-0.022
117	HSPG2	HSPG2	chr1	-	22211020	22211170	22211020	22211167	22211259	22211411	117	37	189	69	271	127	125	0.241621440565	0.720162269068	0.162	0.2	-0.038
1539	BRCA1	BRCA1	chr17	-	41228504	41228631	41228504	41228628	41234420	41234592	1539	9	8	44	20	127	125	0.240626650269	0.720162269068	0.525	0.684	-0.159
163	TRPM7	TRPM7	chr15	-	50875285	50875356	50875285	50875353	50878588	50878685	163	40	19	63	19	127	125	0.240071741692	0.720162269068	0.674	0.765	-0.091
2075	SBNO1	SBNO1	chr12	-	123829804	123830117	123829804	123830114	123832575	123832680	2075	25	32	26	51	127	125	0.239773950873	0.720162269068	0.435	0.334	0.101
2172	ST6GALNAC6	ST6GALNAC6	chr9	-	130647599	130649067	130647599	130649063	130649762	130649870	2172	202	25	138	11	128	125	0.2406006786	0.720162269068	0.888	0.925	-0.037
2758	IFT20	IFT20	chr17	-	26655350	26655759	26655350	26655683	26656198	26656302	2758	191	0	120	2	200	125	0.241855933889	0.720162269068	1.0	0.974	0.026
2814	HCN3	HCN3	chr1	+	155254329	155254548	155254462	155254548	155253764	155253926	2814	20	1	40	0	250	125	0.239010074521	0.720162269068	0.909	1.0	-0.091
3220	PBK	PBK	chr8	-	27668474	27668684	27668474	27668651	27678081	27678211	3220	3	216	1	330	157	125	0.239608163159	0.720162269068	0.011	0.002	0.009
3403	VPS54	VPS54	chr2	-	64208779	64209021	64208779	64208985	64210997	64211153	3403	32	25	30	36	160	125	0.241986728547	0.720162269068	0.5	0.394	0.106
575	DESI2	DESI2	chr1	+	244855180	244855322	244855185	244855322	244852550	244852644	575	89	1	71	3	129	125	0.240157891584	0.720162269068	0.989	0.958	0.031
666	XRCC4	XRCC4	chr5	+	82648943	82649579	82648949	82649579	82554348	82554496	666	70	2	75	0	130	125	0.241248700306	0.720162269068	0.971	1.0	-0.029
2095	BOC	BOC	chr3	+	112996941	112997104	112996944	112997104	112993221	112993529	2095	8	13	4	2	127	125	0.243929781389	0.720493471937	0.377	0.663	-0.286
2180	MED24	MED24	chr17	-	38209721	38209910	38209721	38209888	38210613	38210889	2180	34	27	41	21	146	125	0.242526294521	0.720493471937	0.519	0.626	-0.107
3295	BZRAP1	BZRAP1	chr17	-	56383702	56383774	56383702	56383747	56384160	56384329	3295	7	5	15	4	151	125	0.243239822334	0.720493471937	0.537	0.756	-0.219
3429	GCDH	GCDH	chr19	+	13010281	13010813	13010513	13010813	13008516	13008677	3429	109	2	90	0	250	125	0.243038528738	0.720493471937	0.965	1.0	-0.035
3693	HCG18	HCG18	chr6	-	30255173	30262741	30255173	30260376	30263908	30264014	3693	94	0	112	2	250	125	0.243574842898	0.720493471937	1.0	0.966	0.034
422	ANAPC15	ANAPC15	chr11	-	71820632	71820986	71820632	71820974	71821133	71821271	422	5	233	11	273	136	125	0.243681505294	0.720493471937	0.019	0.036	-0.017
1921	BEND7	BEND7	chr10	-	13489265	13489319	13489265	13489316	13494538	13494658	1921	24	22	27	39	127	125	0.244765572655	0.721156993091	0.518	0.405	0.113
3266	MRPL42	MRPL42	chr12	+	93862964	93863131	93862967	93863131	93861265	93861330	3266	36	61	28	68	127	125	0.24448753502	0.721156993091	0.367	0.288	0.079
1932	NUDT2	NUDT2	chr9	+	34336226	34336339	34336297	34336339	34329503	34329597	1932	3	1	8	0	195	125	0.245422943303	0.722192202238	0.658	1.0	-0.342
1253	GPBAR1	GPBAR1	chr2	+	219126781	219128582	219127402	219128582	219125737	219125939	1253	1	0	1	4	250	125	0.246758222003	0.722752059293	1.0	0.111	0.889
1428	C1orf54	C1orf54	chr1	+	150252050	150252152	150252053	150252152	150248929	150249040	1428	62	60	24	15	127	125	0.246499391711	0.722752059293	0.504	0.612	-0.108
3465	DYNLRB1	DYNLRB1	chr20	+	33114072	33114148	33114076	33114148	33104188	33104266	3465	449	13	468	8	128	125	0.246838203301	0.722752059293	0.971	0.983	-0.012
812	PTPN6	PTPN6	chr12	+	7069825	7070108	7069968	7070108	7069506	7069598	812	4	80	3	150	250	125	0.246425516452	0.722752059293	0.024	0.01	0.014
15	PPP1R10	PPP1R10	chr6	-	30572364	30572512	30572364	30572451	30573699	30573812	15	41	0	58	2	185	125	0.247753983746	0.724176348652	1.0	0.951	0.049
3188	PPRC1	PPRC1	chr10	+	103908384	103908451	103908390	103908451	103908128	103908278	3188	97	6	167	5	130	125	0.248724680942	0.724176348652	0.94	0.97	-0.03
709	ARHGEF26	ARHGEF26	chr3	+	153972508	153972613	153972573	153972613	153970904	153970972	709	12	0	16	2	189	125	0.248429555102	0.724176348652	1.0	0.841	0.159
712	TNNT1	TNNT1	chr19	-	55645433	55645572	55645433	55645524	55648470	55648580	712	3	51	1	63	172	125	0.248172551246	0.724176348652	0.041	0.011	0.03
717	ZNF189	ZNF189	chr9	+	104162165	104162292	104162210	104162292	104161135	104161471	717	4	4	0	2	169	125	0.248858906253	0.724176348652	0.425	0.0	0.425
1943	C17orf53	C17orf53	chr17	+	42231920	42232032	42231923	42232032	42228328	42228412	1943	0	5	3	10	127	125	0.251469563308	0.730025885858	0.0	0.228	-0.228
2911	FAM228B	FAM228B	chr2	+	24303745	24303825	24303748	24303825	24299743	24299839	2911	10	2	4	3	127	125	0.251487731018	0.730025885858	0.831	0.568	0.263
3702	LRRC75A-AS1	LRRC75A-AS1	chr17	+	16342841	16343017	16342973	16343017	16342640	16342728	3702	1877	222	2042	215	250	125	0.252037635084	0.730723364617	0.809	0.826	-0.017
255	PRDM15	PRDM15	chr21	-	43248521	43248689	43248521	43248637	43255545	43255633	255	18	2	13	0	176	125	0.252724765401	0.731354860099	0.865	1.0	-0.135
2830	CAMKK2	CAMKK2	chr12	-	121675494	121678672	121675494	121678345	121682375	121682418	2830	6	0	2	1	250	125	0.252875239763	0.731354860099	1.0	0.5	0.5
260	MYRF	MYRF	chr11	+	61548428	61548517	61548431	61548517	61547693	61547762	260	21	2	45	1	127	125	0.254116052556	0.733195732445	0.912	0.978	-0.066
3242	CDK5RAP1	CDK5RAP1	chr20	-	31984566	31984742	31984566	31984658	31989233	31989375	3242	25	1	28	4	208	125	0.254443773251	0.733195732445	0.938	0.808	0.13
328	POLD1	POLD1	chr19	+	50902104	50902310	50902107	50902310	50887579	50887647	328	2	9	0	7	127	125	0.254210617638	0.733195732445	0.179	0.0	0.179
1182	RPL17	RPL17	chr18	-	47017901	47018203	47017901	47017954	47018827	47018935	1182	468	764	323	585	250	125	0.255448261476	0.735192557419	0.234	0.216	0.018
3848	CCDC51	CCDC51	chr3	-	48476226	48476425	48476226	48476420	48481505	48481529	3848	4	1	1	2	129	125	0.255868958646	0.735506385389	0.795	0.326	0.469
1670	KBTBD4	KBTBD4	chr11	-	47598962	47599580	47598962	47599576	47600484	47600567	1670	20	3	13	5	128	125	0.257628059907	0.735561553097	0.867	0.717	0.15
1882	EME1	EME1	chr17	+	48456428	48456585	48456467	48456585	48456134	48456256	1882	5	27	2	29	163	125	0.257663538936	0.735561553097	0.124	0.05	0.074
1942	C17orf53	C17orf53	chr17	+	42231920	42232032	42231923	42232032	42225225	42226395	1942	2	6	0	5	127	125	0.25760966405	0.735561553097	0.247	0.0	0.247
2965	PCID2	PCID2	chr13	-	113831852	113832322	113831852	113832290	113832487	113832601	2965	46	20	51	14	156	125	0.257758222208	0.735561553097	0.648	0.745	-0.097
322	TPD52L2	TPD52L2	chr20	+	62514071	62514173	62514102	62514173	62507168	62507228	322	627	6	711	12	155	125	0.257624976868	0.735561553097	0.988	0.98	0.008
3310	PPP1CA	PPP1CA	chr11	-	67168538	67168703	67168538	67168670	67169198	67169376	3310	13	724	8	853	157	125	0.257521609129	0.735561553097	0.014	0.007	0.007
2760	SS18L1	SS18L1	chr20	+	60736491	60736636	60736571	60736636	60734932	60735017	2760	29	1	57	0	204	125	0.258181781218	0.73588043922	0.947	1.0	-0.053
1211	ARL4A	ARL4A	chr7	+	12727790	12730558	12727793	12730558	12726910	12727353	1211	60	19	15	2	127	125	0.259545864619	0.736337109408	0.757	0.881	-0.124
1940	FAM133B	FAM133B	chr7	-	92206968	92207031	92206968	92206990	92207463	92207496	1940	99	7	93	3	165	125	0.259789975692	0.736337109408	0.915	0.959	-0.044
2229	RRAGC	RRAGC	chr1	-	39322550	39322754	39322550	39322652	39325081	39325495	2229	157	0	136	2	226	125	0.259790169301	0.736337109408	1.0	0.974	0.026
3247	AMOTL2	AMOTL2	chr3	-	134078947	134079255	134078947	134079249	134080353	134080649	3247	377	25	525	25	130	125	0.259902039041	0.736337109408	0.935	0.953	-0.018
521	ZNF512	ZNF512	chr2	+	27820933	27821121	27820936	27821121	27805835	27806009	521	13	2	3	2	127	125	0.259227475462	0.736337109408	0.865	0.596	0.269
3396	PTGES2	PTGES2	chr9	-	130885980	130886130	130885980	130886126	130886770	130886829	3396	268	7	312	4	128	125	0.260256687035	0.736457771466	0.974	0.987	-0.013
2423	FAM89B	FAM89B	chr11	+	65340833	65341669	65340872	65341669	65339819	65340431	2423	182	12	116	4	163	125	0.260938330242	0.736811298666	0.921	0.957	-0.036
867	TCF7L2	TCF7L2	chr10	+	114910741	114910882	114910756	114910882	114905769	114905856	867	24	77	27	124	139	125	0.261006036307	0.736811298666	0.219	0.164	0.055
1432	DEPDC5	DEPDC5	chr22	+	32232957	32233141	32232984	32233141	32229900	32229966	1432	1	12	5	17	151	125	0.262195301817	0.739284244072	0.065	0.196	-0.131
1442	EIF3C	EIF3C	chr16	-	28412179	28412305	28412179	28412275	28412527	28412717	1442	3	0	10	5	154	125	0.263341450363	0.739864074829	1.0	0.619	0.381
1453	NOLC1	NOLC1	chr10	+	103916942	103917085	103916945	103917085	103916775	103916831	1453	186	198	307	282	127	125	0.263072185857	0.739864074829	0.48	0.517	-0.037
1515	RANBP1	RANBP1	chr22	+	20114474	20114880	20114477	20114880	20113825	20113891	1515	729	466	991	691	127	125	0.263051220217	0.739864074829	0.606	0.585	0.021
1349	GMEB1	GMEB1	chr1	+	29010094	29010252	29010097	29010252	28995239	28995351	1349	5	8	14	10	127	125	0.264610001956	0.742544119639	0.381	0.579	-0.198
1215	PAX2	PAX2	chr10	+	102587299	102589698	102587318	102589698	102586765	102586852	1215	20	29	25	23	143	125	0.272068021807	0.7436139558	0.376	0.487	-0.111
1387	PGBD1	PGBD1	chr6	+	28251532	28251986	28251552	28251986	28249313	28249695	1387	10	25	6	7	144	125	0.272238329581	0.7436139558	0.258	0.427	-0.169
1538	CEP97	CEP97	chr3	+	101476477	101477267	101476654	101477267	101475906	101476040	1538	35	1	29	3	250	125	0.271683911518	0.7436139558	0.946	0.829	0.117
1672	NOP16	NOP16	chr5	-	175810939	175811375	175810939	175811284	175812221	175812328	1672	187	39	293	47	215	125	0.270235582259	0.7436139558	0.736	0.784	-0.048
1794	GLYR1	GLYR1	chr16	-	4864537	4864648	4864537	4864630	4867598	4867698	1794	158	29	237	32	142	125	0.270760106553	0.7436139558	0.827	0.867	-0.04
1843	FAM213B	FAM213B	chr1	+	2520360	2520479	2520392	2520479	2519988	2520064	1843	63	55	99	66	156	125	0.271011379126	0.7436139558	0.479	0.546	-0.067
1847	RNF216	RNF216	chr7	-	5780603	5781446	5780603	5781275	5792476	5792610	1847	75	70	80	96	250	125	0.26574237053	0.7436139558	0.349	0.294	0.055
2044	ELF2	ELF2	chr4	-	139993019	139993193	139993019	139993157	139994607	139994721	2044	55	71	34	60	160	125	0.266144095814	0.7436139558	0.377	0.307	0.07
2085	PTBP2	PTBP2	chr1	+	97270340	97270495	97270355	97270495	97250614	97250810	2085	14	11	10	15	139	125	0.268728541077	0.7436139558	0.534	0.375	0.159
2256	CARKD	CARKD	chr13	+	111287814	111287935	111287819	111287935	111287018	111287123	2256	109	6	89	2	129	125	0.267109960203	0.7436139558	0.946	0.977	-0.031
2442	ACADM	ACADM	chr1	+	76194073	76194173	76194085	76194173	76190031	76190502	2442	2	72	0	90	136	125	0.268799278528	0.7436139558	0.025	0.0	0.025
2663	TMEM91	TMEM91	chr19	+	41889767	41889987	41889790	41889987	41888676	41888826	2663	15	7	3	0	147	125	0.267278942927	0.7436139558	0.646	1.0	-0.354
2703	FAM217B	FAM217B	chr20	+	58518994	58523702	58519450	58523702	58517481	58517567	2703	54	3	64	1	250	125	0.268157214003	0.7436139558	0.9	0.97	-0.07
2745	BCL2L12	BCL2L12	chr19	+	50170275	50170418	50170278	50170418	50169941	50170056	2745	231	14	258	23	127	125	0.271292075118	0.7436139558	0.942	0.917	0.025
2820	EDA2R	EDA2R	chrX	-	65819315	65819708	65819315	65819702	65822474	65822639	2820	3	3	0	2	130	125	0.268326681817	0.7436139558	0.49	0.0	0.49
3055	TP53	TP53	chr17	-	7576524	7576657	7576524	7576584	7576852	7576926	3055	3	1	7	0	197	125	0.270087001418	0.7436139558	0.656	1.0	-0.344
3100	SCYL1	SCYL1	chr11	+	65304456	65304599	65304507	65304599	65304056	65304221	3100	326	97	318	113	175	125	0.266757071167	0.7436139558	0.706	0.668	0.038
3256	WDR20	WDR20	chr14	+	102674939	102676867	102675198	102676867	102661274	102661457	3256	52	3	83	10	250	125	0.270171213691	0.7436139558	0.897	0.806	0.091
3469	MLLT10	MLLT10	chr10	+	22028958	22029165	22029082	22029165	22024067	22024164	3469	172	13	214	10	248	125	0.269930473183	0.7436139558	0.87	0.915	-0.045
3600	CPSF4	CPSF4	chr7	+	99051588	99051759	99051663	99051759	99049990	99050063	3600	52	47	46	57	199	125	0.266839323148	0.7436139558	0.41	0.336	0.074
537	TMEM139	TMEM139	chr7	+	142982437	142982538	142982440	142982538	142981991	142982067	537	3	5	3	1	127	125	0.266570480399	0.7436139558	0.371	0.747	-0.376
944	ZNF135	ZNF135	chr19	+	58578108	58581110	58578467	58581110	58574813	58574909	944	29	0	17	1	250	125	0.271527044596	0.7436139558	1.0	0.895	0.105
993	SNRNP70	SNRNP70	chr19	+	49611051	49611870	49611078	49611870	49610881	49610969	993	348	181	324	145	151	125	0.269199085211	0.7436139558	0.614	0.649	-0.035
462	POLR3F	POLR3F	chr20	+	18462262	18462454	18462266	18462454	18461045	18461153	462	38	2	75	1	128	125	0.273837098818	0.747116246486	0.949	0.987	-0.038
1489	DUS4L	DUS4L	chr7	+	107216810	107217037	107216853	107217037	107215632	107215755	1489	61	4	50	1	167	125	0.27499731218	0.748938754588	0.919	0.974	-0.055
2193	IMMT	IMMT	chr2	-	86398330	86398468	86398330	86398435	86400772	86400884	2193	139	154	199	186	157	125	0.275139788232	0.748938754588	0.418	0.46	-0.042
2459	RRAD	RRAD	chr16	-	66958712	66959106	66958712	66959097	66959311	66959439	2459	16	55	10	56	133	125	0.275598501406	0.749137739122	0.215	0.144	0.071
3147	ZNF410	ZNF410	chr14	+	74363018	74363237	74363050	74363237	74360499	74360635	3147	170	10	137	13	156	125	0.276050633134	0.749137739122	0.932	0.894	0.038
3870	ARHGAP5	ARHGAP5	chr14	+	32586345	32586493	32586348	32586493	32559707	32563592	3870	124	42	181	47	127	125	0.27616518349	0.749137739122	0.744	0.791	-0.047
1097	DGKZ	DGKZ	chr11	+	46401003	46401118	46401018	46401118	46400752	46400786	1097	3	132	0	148	139	125	0.280399880972	0.749555037728	0.02	0.0	0.02
1532	RAB34	RAB34	chr17	-	27044230	27044443	27044230	27044309	27045139	27045286	1532	139	44	137	56	250	125	0.277800373644	0.749555037728	0.612	0.55	0.062
1618	MAGI3	MAGI3	chr1	+	114224833	114228545	114225518	114228545	114223819	114223958	1618	5	8	1	6	250	125	0.279359226275	0.749555037728	0.238	0.077	0.161
1692	MEIS2	MEIS2	chr15	-	37187351	37187462	37187351	37187441	37188828	37188887	1692	42	90	3	13	145	125	0.280377488916	0.749555037728	0.287	0.166	0.121
1905	ARNT	ARNT	chr1	-	150802379	150802456	150802379	150802441	150804293	150804379	1905	95	10	73	4	139	125	0.280237909598	0.749555037728	0.895	0.943	-0.048
2383	AGTPBP1	AGTPBP1	chr9	-	88270057	88270235	88270057	88270115	88272349	88272558	2383	31	6	53	5	244	125	0.278269333001	0.749555037728	0.726	0.844	-0.118
2388	PAX8	PAX8	chr2	-	113992970	113993159	113992970	113993080	113994177	113994298	2388	934	55	1219	87	203	125	0.280482396647	0.749555037728	0.913	0.896	0.017
2679	PSEN2	PSEN2	chr1	+	227079443	227079545	227079446	227079545	227078978	227079062	2679	48	17	49	26	127	125	0.280310825083	0.749555037728	0.735	0.65	0.085
279	CLDND1	CLDND1	chr3	-	98239976	98240286	98239976	98240281	98241692	98241910	279	128	10	112	14	129	125	0.281003297497	0.749555037728	0.925	0.886	0.039
309	RPS24	RPS24	chr10	+	79797719	79797740	79797722	79797740	79796951	79797062	309	1	6	4	6	127	125	0.281083139148	0.749555037728	0.141	0.396	-0.255
3190	TCF4	TCF4	chr18	-	53018104	53018234	53018104	53018231	53070684	53070749	3190	49	3	18	0	127	125	0.280373081047	0.749555037728	0.941	1.0	-0.059
3223	BCLAF1	BCLAF1	chr6	-	136599002	136599914	136599002	136599908	136600900	136601014	3223	338	17	426	30	130	125	0.28060789821	0.749555037728	0.95	0.932	0.018
396	AP2A2	AP2A2	chr11	+	985431	985582	985434	985582	984644	984753	396	54	184	77	210	127	125	0.276829573861	0.749555037728	0.224	0.265	-0.041
520	IFFO1	IFFO1	chr12	-	6657230	6657326	6657230	6657323	6657590	6657711	520	57	20	23	13	127	125	0.280675190006	0.749555037728	0.737	0.635	0.102
987	LINC01158	LINC01158	chr2	-	105429166	105429270	105429166	105429242	105467769	105467934	987	66	50	94	54	152	125	0.278249476595	0.749555037728	0.521	0.589	-0.068
3933	DYRK4	DYRK4	chr12	+	4722677	4723054	4722680	4723054	4721708	4721884	3933	74	27	54	28	127	125	0.281617400414	0.750132127514	0.73	0.655	0.075
1129	TMEM134	TMEM134	chr11	-	67234971	67235061	67234971	67235034	67235487	67235563	1129	27	11	35	8	151	125	0.282763355522	0.750326705484	0.67	0.784	-0.114
1184	ZNF143	ZNF143	chr11	+	9496096	9496180	9496099	9496180	9495487	9495571	1184	37	21	41	15	127	125	0.284869800048	0.750326705484	0.634	0.729	-0.095
1611	FAM71E1	FAM71E1	chr19	-	50978581	50978760	50978581	50978712	50979089	50979190	1611	5	8	4	2	172	125	0.284192113936	0.750326705484	0.312	0.592	-0.28
1796	LECT1	LECT1	chr13	-	53277399	53277945	53277399	53277942	53282670	53282837	1796	8	2	5	4	127	125	0.283452645007	0.750326705484	0.797	0.552	0.245
250	RNH1	RNH1	chr11	-	502061	502249	502061	502181	507112	507283	250	335	288	314	305	192	125	0.2847972264	0.750326705484	0.431	0.401	0.03
251	RNH1	RNH1	chr11	-	502061	502249	502061	502181	504823	504996	251	154	32	122	18	192	125	0.282133240292	0.750326705484	0.758	0.815	-0.057
2963	PMS2	PMS2	chr7	-	6045522	6045662	6045522	6045657	6048627	6048737	2963	19	4	35	3	129	125	0.284241784394	0.750326705484	0.822	0.919	-0.097
335	MED6	MED6	chr14	-	71059596	71059726	71059596	71059705	71060012	71060095	335	4	130	1	103	145	125	0.284302855036	0.750326705484	0.026	0.008	0.018
919	STIL	STIL	chr1	-	47728574	47728788	47728574	47728785	47735306	47735538	919	14	35	12	49	127	125	0.283039889817	0.750326705484	0.282	0.194	0.088
973	PER3	PER3	chr1	+	7854016	7854068	7854019	7854068	7848104	7848306	973	9	0	14	2	127	125	0.284332052945	0.750326705484	1.0	0.873	0.127
3551	BRF1	BRF1	chr14	-	105685487	105685635	105685487	105685569	105686405	105686467	3551	0	51	2	51	190	125	0.28525927856	0.750514935788	0.0	0.025	-0.025
1923	ELAC2	ELAC2	chr17	-	12905590	12905676	12905590	12905673	12905757	12905896	1923	257	8	256	13	127	125	0.285783294465	0.751056319529	0.969	0.951	0.018
19	PGS1	PGS1	chr17	+	76396757	76396936	76396815	76396936	76395428	76395618	19	204	1	178	3	182	125	0.28767484746	0.755186473866	0.993	0.976	0.017
868	SPATA33	SPATA33	chr16	+	89735693	89736866	89735695	89736866	89724655	89724829	868	22	1	40	0	126	125	0.288056005681	0.755346859341	0.956	1.0	-0.044
2364	EDA	EDA	chrX	+	69253247	69253372	69253256	69253372	69250318	69250370	2364	7	2	5	0	133	125	0.288713953759	0.756231887759	0.767	1.0	-0.233
1324	RAB4A	RAB4A	chr1	+	229433228	229433383	229433266	229433383	229431594	229431657	1324	190	20	183	13	162	125	0.289937587466	0.757754935127	0.88	0.916	-0.036
1425	DMTN	DMTN	chr8	+	21924215	21924404	21924348	21924404	21912327	21912518	1425	26	1	39	0	250	125	0.289860871903	0.757754935127	0.929	1.0	-0.071
1309	PLEKHB2	PLEKHB2	chr2	+	131897739	131897848	131897742	131897848	131888293	131888333	1309	3	0	1	1	127	125	0.290630008944	0.757885990174	1.0	0.496	0.504
475	EIF2AK1	EIF2AK1	chr7	-	6082563	6082624	6082563	6082621	6084192	6084292	475	341	58	394	54	127	125	0.290451728277	0.757885990174	0.853	0.878	-0.025
1808	ZNF302	ZNF302	chr19	+	35174896	35177302	35175156	35177302	35174059	35174143	1808	3	60	0	30	250	125	0.291077128279	0.758214153133	0.024	0.0	0.024
836	RAB40C	RAB40C	chr16	+	675898	676121	675955	676121	675431	675509	836	75	5	73	2	181	125	0.291542166553	0.758588217271	0.912	0.962	-0.05
261	ALKBH2	ALKBH2	chr12	-	109530311	109530742	109530311	109530592	109531154	109531293	261	55	11	90	11	250	125	0.292233088129	0.759548555049	0.714	0.804	-0.09
1353	NCAPH	NCAPH	chr2	+	97007379	97007632	97007451	97007632	97001478	97001586	1353	79	9	147	10	196	125	0.292745685579	0.760043804143	0.848	0.904	-0.056
3236	TRPC4AP	TRPC4AP	chr20	-	33608992	33609159	33608992	33609135	33622925	33623111	3236	261	77	273	66	148	125	0.293516565233	0.761207795549	0.741	0.777	-0.036
140	HSD17B7	HSD17B7	chr1	+	162767591	162767932	162767617	162767932	162766374	162766467	140	125	11	118	6	150	125	0.29397490207	0.761559570675	0.904	0.942	-0.038
1619	MCM8	MCM8	chr20	+	5948475	5948671	5948523	5948671	5948081	5948233	1619	67	1	86	4	172	125	0.294307398854	0.761584935631	0.98	0.94	0.04
1089	BTN2A2	BTN2A2	chr6	+	26392449	26395100	26394525	26395100	26391030	26391057	1089	23	0	15	1	250	125	0.296007274236	0.762968909469	1.0	0.882	0.118
1134	LINC00869	LINC00869	chr1	-	144300467	144301536	144300467	144300755	144340525	144340761	1134	47	0	32	1	250	125	0.296781974107	0.762968909469	1.0	0.941	0.059
2477	NUSAP1	NUSAP1	chr15	+	41643188	41643327	41643230	41643327	41641295	41641439	2477	44	94	110	187	166	125	0.29666032879	0.762968909469	0.261	0.307	-0.046
2786	PHF10	PHF10	chr6	-	170117918	170118002	170117918	170117996	170118883	170119014	2786	191	37	252	62	130	125	0.296606549557	0.762968909469	0.832	0.796	0.036
3586	SAP30L	SAP30L	chr5	+	153832961	153833060	153832976	153833060	153825516	153826365	3586	12	1	18	0	139	125	0.296049894139	0.762968909469	0.915	1.0	-0.085
638	SERINC4	SERINC4	chr15	-	44091507	44091725	44091507	44091684	44092082	44092295	638	3	0	1	1	165	125	0.296350066438	0.762968909469	1.0	0.431	0.569
177	TMBIM4	TMBIM4	chr12	-	66532503	66532549	66532503	66532514	66539620	66539738	177	201	5	226	10	159	125	0.297935434964	0.763439333893	0.969	0.947	0.022
3360	BIRC7	BIRC7	chr20	+	61870709	61870962	61870763	61870962	61870513	61870585	3360	3	0	1	1	178	125	0.29787739158	0.763439333893	1.0	0.413	0.587
3493	CABYR	CABYR	chr18	+	21739435	21740033	21739909	21740033	21735664	21736006	3493	56	0	37	1	250	125	0.297863144054	0.763439333893	1.0	0.949	0.051
185	C12orf4	C12orf4	chr12	-	4645182	4645385	4645182	4645377	4647574	4647674	185	26	1	23	3	132	125	0.300705811238	0.766134242037	0.961	0.879	0.082
2482	CYB561D1	CYB561D1	chr1	+	110038300	110043063	110038377	110043063	110036700	110036909	2482	1	1	3	0	201	125	0.300174586268	0.766134242037	0.383	1.0	-0.617
3241	CDK5RAP1	CDK5RAP1	chr20	-	31984566	31984890	31984566	31984658	31989233	31989375	3241	58	1	75	4	250	125	0.300934933207	0.766134242037	0.967	0.904	0.063
3424	AIG1	AIG1	chr6	+	143508524	143511739	143508765	143511739	143486218	143486320	3424	1	26	4	33	250	125	0.300814185268	0.766134242037	0.019	0.057	-0.038
3801	COPS7B	COPS7B	chr2	+	232665849	232665917	232665864	232665917	232663568	232663674	3801	2	2	2	0	139	125	0.300850026345	0.766134242037	0.473	1.0	-0.527
653	CRTC3	CRTC3	chr15	+	91185163	91188577	91185166	91188577	91184328	91184431	653	46	25	30	24	127	125	0.300859263342	0.766134242037	0.644	0.552	0.092
691	OS9	OS9	chr12	+	58109871	58109976	58109874	58109976	58109542	58109753	691	153	357	100	273	127	125	0.301919512783	0.766986060461	0.297	0.265	0.032
885	HNRNPR	HNRNPR	chr1	-	23644975	23645190	23644975	23645181	23648020	23648156	885	89	614	83	678	133	125	0.301722148562	0.766986060461	0.12	0.103	0.017
978	TMEM25	TMEM25	chr11	+	118402489	118402586	118402492	118402586	118401802	118401949	978	4	1	7	0	127	125	0.302275289184	0.767064174703	0.797	1.0	-0.203
3408	TCFL5	TCFL5	chr20	-	61488746	61488990	61488746	61488987	61490715	61490878	3408	57	9	59	15	127	125	0.30329644933	0.768828808183	0.862	0.795	0.067
2876	KIAA1549	KIAA1549	chr7	-	138516126	138522905	138516126	138522857	138524877	138525023	2876	23	2	23	5	172	125	0.304388586832	0.769118913194	0.893	0.77	0.123
469	ZNF177	ZNF177	chr19	+	9491343	9493293	9491823	9493293	9490732	9490815	469	1	1	3	0	250	125	0.303756858051	0.769118913194	0.333	1.0	-0.667
4	FOXM1	FOXM1	chr12	-	2981261	2981413	2981261	2981410	2983142	2983691	4	89	83	209	161	127	125	0.304340149949	0.769118913194	0.513	0.561	-0.048
590	FUT3	FUT3	chr19	-	5846436	5846977	5846436	5846575	5851400	5851485	590	2	2	2	0	250	125	0.305118288501	0.77013813996	0.333	1.0	-0.667
95	TMEM136	TMEM136	chr11	+	120197830	120198349	120198174	120198349	120195837	120196077	95	9	4	8	1	250	125	0.305678293114	0.770727320245	0.529	0.8	-0.271
2307	TTK	TTK	chr6	+	80715546	80715699	80715558	80715699	80714321	80714430	2307	4	24	4	53	136	125	0.306663549108	0.772386313655	0.133	0.065	0.068
359	PPP6R2	PPP6R2	chr22	+	50857774	50857891	50857777	50857891	50854520	50854586	359	1	0	1	3	127	125	0.307802499492	0.774428463541	1.0	0.247	0.753
1702	EIF1AD	EIF1AD	chr11	-	65767773	65767976	65767773	65767877	65769380	65769637	1702	67	14	89	12	223	125	0.308555230433	0.775495573825	0.728	0.806	-0.078
3877	PCBP2	PCBP2	chr12	+	53862560	53862616	53862563	53862616	53861588	53861627	3877	1642	390	1901	488	127	125	0.309168105716	0.776209286691	0.806	0.793	0.013
1030	STAU1	STAU1	chr20	-	47740911	47741142	47740911	47741124	47752369	47752468	1030	59	273	45	258	142	125	0.323275731701	0.778551749725	0.16	0.133	0.027
1045	CENPE	CENPE	chr4	-	104059507	104059609	104059507	104059606	104061412	104061571	1045	9	1	21	7	127	125	0.325442410692	0.778551749725	0.899	0.747	0.152
1053	CDK5RAP2	CDK5RAP2	chr9	-	123169289	123169526	123169289	123169524	123170624	123170746	1053	58	3	100	2	126	125	0.314909068342	0.778551749725	0.95	0.98	-0.03
1137	ZNF518A	ZNF518A	chr10	+	97893312	97893405	97893339	97893405	97892342	97892427	1137	7	17	3	16	151	125	0.31464320027	0.778551749725	0.254	0.134	0.12
1355	CCDC107	CCDC107	chr9	+	35660742	35661500	35660770	35661500	35660553	35660644	1355	216	7	232	4	152	125	0.32021625108	0.778551749725	0.962	0.979	-0.017
1378	EI24	EI24	chr11	+	125445158	125445304	125445200	125445304	125442353	125442465	1378	640	10	916	9	166	125	0.325171373294	0.778551749725	0.98	0.987	-0.007
1474	PMEL	PMEL	chr12	-	56349057	56349166	56349057	56349145	56349247	56349453	1474	2	2	4	14	145	125	0.319315483229	0.778551749725	0.463	0.198	0.265
1663	TRAF3IP2	TRAF3IP2	chr6	-	111887646	111887763	111887646	111887760	111888826	111888895	1663	103	1	144	0	127	125	0.316444947834	0.778551749725	0.99	1.0	-0.01
1689	TBC1D32	TBC1D32	chr6	-	121436317	121436893	121436317	121436387	121447523	121447607	1689	5	1	2	2	250	125	0.32687685433	0.778551749725	0.714	0.333	0.381
1795	ZWILCH	ZWILCH	chr15	+	66801083	66801230	66801178	66801230	66797420	66797729	1795	15	66	31	96	219	125	0.31978196102	0.778551749725	0.115	0.156	-0.041
1922	MAP7	MAP7	chr6	-	136693638	136693787	136693638	136693763	136698892	136699006	1922	1	77	0	128	148	125	0.320628353292	0.778551749725	0.011	0.0	0.011
2001	CRNDE	CRNDE	chr16	-	54954209	54954322	54954209	54954250	54957496	54957562	2001	185	17	192	12	196	125	0.326180809493	0.778551749725	0.874	0.911	-0.037
2003	DYNLL1	DYNLL1	chr12	+	120934204	120934356	120934218	120934356	120933858	120934019	2003	161	1797	178	1769	138	125	0.313508062454	0.778551749725	0.075	0.084	-0.009
2211	MAEA	MAEA	chr4	+	1332209	1332405	1332213	1332405	1330648	1330782	2211	249	1	309	5	128	125	0.324994370669	0.778551749725	0.996	0.984	0.012
2216	PHF1	PHF1	chr6	+	33382731	33382921	33382742	33382921	33382501	33382606	2216	50	44	71	47	135	125	0.311613050142	0.778551749725	0.513	0.583	-0.07
2296	NDOR1	NDOR1	chr9	+	140109858	140109973	140109879	140109973	140109546	140109654	2296	44	2	76	1	145	125	0.323703952326	0.778551749725	0.95	0.985	-0.035
2313	ZFAND5	ZFAND5	chr9	-	74975543	74975703	74975543	74975700	74979611	74980163	2313	186	20	187	14	127	125	0.321235541231	0.778551749725	0.902	0.929	-0.027
2418	ZNHIT3	ZNHIT3	chr17	+	34848656	34848743	34848661	34848743	34842778	34842810	2418	235	6	236	3	129	125	0.327109080837	0.778551749725	0.974	0.987	-0.013
2433	TLE4	TLE4	chr9	+	82267504	82267709	82267507	82267709	82242288	82242363	2433	14	21	10	25	127	125	0.322710699186	0.778551749725	0.396	0.282	0.114
2457	ZDHHC20	ZDHHC20	chr13	-	21955572	21955688	21955572	21955685	21957058	21957148	2457	82	33	95	50	127	125	0.322650329068	0.778551749725	0.71	0.652	0.058
2519	ACIN1	ACIN1	chr14	-	23533563	23533697	23533563	23533694	23535174	23535217	2519	301	77	292	89	127	125	0.321685487889	0.778551749725	0.794	0.764	0.03
2534	UCK1	UCK1	chr9	-	134405872	134406074	134405872	134406032	134406480	134406662	2534	2	1	4	0	166	125	0.321814869142	0.778551749725	0.601	1.0	-0.399
2669	TMEM91	TMEM91	chr19	+	41889619	41889987	41889790	41889987	41888676	41888826	2669	11	7	2	0	250	125	0.323760998058	0.778551749725	0.44	1.0	-0.56
266	MEIS3	MEIS3	chr19	-	47910608	47910823	47910608	47910685	47912355	47912504	266	13	104	0	7	250	125	0.323135041593	0.778551749725	0.059	0.0	0.059
2724	SH3BP5	SH3BP5	chr3	-	15345609	15345806	15345609	15345738	15372010	15372073	2724	0	44	2	54	192	125	0.327475875114	0.778551749725	0.0	0.024	-0.024
2935	NPL	NPL	chr1	+	182797858	182799519	182798737	182799519	182794915	182794955	2935	6	2	4	0	250	125	0.325665019689	0.778551749725	0.6	1.0	-0.4
2	PCDH18	PCDH18	chr4	-	138449885	138449974	138449885	138449971	138450755	138453652	2	9	36	0	4	127	125	0.323747982251	0.778551749725	0.197	0.0	0.197
317	SERPINE2	SERPINE2	chr2	-	224845027	224845117	224845027	224845114	224847397	224847498	317	100	568	108	526	127	125	0.31259571509	0.778551749725	0.148	0.168	-0.02
3193	FARP2	FARP2	chr2	+	242404874	242405451	242405088	242405451	242403313	242403395	3193	0	2	4	6	250	125	0.318545077004	0.778551749725	0.0	0.25	-0.25
3209	ZNF227	ZNF227	chr19	+	44717239	44717397	44717242	44717397	44716680	44716738	3209	2	8	0	5	127	125	0.314838275831	0.778551749725	0.197	0.0	0.197
3228	SERBP1	SERBP1	chr1	-	67890570	67890660	67890570	67890642	67890765	67890906	3228	648	536	952	729	142	125	0.315247068882	0.778551749725	0.516	0.535	-0.019
3269	FAM65C	FAM65C	chr20	-	49211905	49212041	49211905	49212015	49212676	49212800	3269	15	0	11	1	150	125	0.31985303791	0.778551749725	1.0	0.902	0.098
3317	PTMA	PTMA	chr2	+	232576596	232576693	232576599	232576693	232576057	232576129	3317	809	8176	998	9586	127	125	0.317123183271	0.778551749725	0.089	0.093	-0.004
338	CHFR	CHFR	chr12	-	133446204	133446420	133446204	133446384	133447309	133447369	338	31	45	16	34	160	125	0.322403409651	0.778551749725	0.35	0.269	0.081
3428	GCDH	GCDH	chr19	+	13007018	13007235	13007053	13007235	13006805	13006935	3428	82	3	84	1	159	125	0.32545670565	0.778551749725	0.956	0.985	-0.029
3489	RABL2A	RABL2A	chr2	+	114398929	114399027	114398932	114399027	114398470	114398582	3489	8	0	5	1	127	125	0.310712610531	0.778551749725	1.0	0.831	0.169
3559	ZNF124	ZNF124	chr1	-	247318290	247320705	247318290	247320509	247322307	247322368	3559	5	0	8	2	250	125	0.32701552328	0.778551749725	1.0	0.667	0.333
3571	TYMP	TYMP	chr22	-	50967924	50968183	50967924	50968148	50968332	50968514	3571	5	19	0	4	159	125	0.320431448625	0.778551749725	0.171	0.0	0.171
3793	PRUNE2	PRUNE2	chr9	-	79259654	79259828	79259654	79259825	79267398	79267599	3793	4	3	2	0	127	125	0.31948422902	0.778551749725	0.568	1.0	-0.432
3844	CCDC51	CCDC51	chr3	-	48476226	48476425	48476226	48476420	48481397	48481529	3844	13	1	17	0	129	125	0.32190716342	0.778551749725	0.926	1.0	-0.074
436	SEMA3B	SEMA3B	chr3	+	50311174	50311259	50311189	50311259	50310965	50311077	436	2	40	1	69	139	125	0.324235826011	0.778551749725	0.043	0.013	0.03
46	RALGDS	RALGDS	chr9	-	135985012	135985108	135985012	135985072	135985682	135985876	46	67	49	68	64	160	125	0.327585545541	0.778551749725	0.516	0.454	0.062
470	ATPIF1	ATPIF1	chr1	+	28564271	28564616	28564347	28564616	28562871	28562963	470	62	876	54	929	200	125	0.311931564925	0.778551749725	0.042	0.035	0.007
662	APOE	APOE	chr19	+	45409843	45409924	45409858	45409924	45409005	45409098	662	0	49	2	67	139	125	0.313969259466	0.778551749725	0.0	0.026	-0.026
676	ARL6IP4	ARL6IP4	chr12	+	123467015	123467460	123467166	123467460	123466503	123466621	676	1330	8	1413	2	250	125	0.322085527858	0.778551749725	0.988	0.997	-0.009
687	PLIN3	PLIN3	chr19	-	4852027	4852313	4852027	4852277	4859601	4859684	687	1089	4	1061	9	160	125	0.322427926016	0.778551749725	0.995	0.989	0.006
733	GNAS	GNAS	chr20	+	57478582	57478640	57478585	57478640	57473995	57474040	733	385	1832	343	1771	127	125	0.320055705732	0.778551749725	0.171	0.16	0.011
73	TCEAL4	TCEAL4	chrX	+	102841576	102842664	102841581	102842664	102841146	102841219	73	421	45	384	51	129	125	0.318522444166	0.778551749725	0.901	0.879	0.022
767	MANEAL	MANEAL	chr1	+	38265238	38267278	38265515	38267278	38262415	38262492	767	6	0	10	2	250	125	0.327119669857	0.778551749725	1.0	0.714	0.286
780	BLOC1S2	BLOC1S2	chr10	-	102045853	102046089	102045853	102045970	102046361	102046469	780	11	97	6	90	243	125	0.31457528332	0.778551749725	0.055	0.033	0.022
7	WDR62	WDR62	chr19	+	36593638	36593753	36593653	36593753	36592915	36593053	7	29	13	62	18	139	125	0.318970668522	0.778551749725	0.667	0.756	-0.089
872	TCTN1	TCTN1	chr12	+	111085000	111085141	111085015	111085141	111078187	111078322	872	3	4	0	2	139	125	0.317935688735	0.778551749725	0.403	0.0	0.403
936	AP4E1	AP4E1	chr15	+	51207621	51207768	51207644	51207768	51204274	51204346	936	0	9	2	16	147	125	0.311336739255	0.778551749725	0.0	0.096	-0.096
169	MORF4L2	MORF4L2	chrX	-	102933426	102933548	102933426	102933528	102940098	102940188	169	56	491	44	475	144	125	0.328307668026	0.779482994508	0.09	0.074	0.016
2475	ALG10B	ALG10B	chr12	+	38713962	38723528	38717714	38723528	38712062	38712260	2475	15	7	14	3	250	125	0.330115273088	0.782986979385	0.517	0.7	-0.183
1753	PRKAG2	PRKAG2	chr7	-	151292430	151292540	151292430	151292537	151329154	151329224	1753	30	8	47	20	127	125	0.330688791026	0.783559785965	0.787	0.698	0.089
3291	PPP1R12C	PPP1R12C	chr19	-	55604150	55604236	55604150	55604233	55604383	55604444	3291	30	58	28	39	127	125	0.331588587294	0.784117300615	0.337	0.414	-0.077
3451	WARS2	WARS2	chr1	-	119573838	119576011	119573838	119575982	119576717	119576836	3451	4	52	6	40	153	125	0.331339620681	0.784117300615	0.059	0.109	-0.05
682	PLEKHH3	PLEKHH3	chr17	-	40824103	40824410	40824103	40824230	40825193	40825314	682	74	7	29	1	250	125	0.332643617755	0.785824762664	0.841	0.935	-0.094
111	RC3H1	RC3H1	chr1	-	173912579	173912753	173912579	173912726	173915613	173915746	111	10	4	8	7	151	125	0.335449324868	0.785916726222	0.674	0.486	0.188
1236	PRR13	PRR13	chr12	+	53837174	53837557	53837324	53837557	53836478	53836517	1236	845	18	1054	16	250	125	0.334322131143	0.785916726222	0.959	0.971	-0.012
1252	GPBAR1	GPBAR1	chr2	+	219127289	219128582	219127402	219128582	219125737	219125939	1252	1	0	2	4	237	125	0.335606321104	0.785916726222	1.0	0.209	0.791
1273	PSMB8-AS1	PSMB8-AS1	chr6	+	32813106	32814277	32813194	32814277	32811862	32812051	1273	116	4	109	7	212	125	0.333665530836	0.785916726222	0.945	0.902	0.043
1735	MAP4K2	MAP4K2	chr11	-	64564575	64564664	64564575	64564640	64564746	64564852	1735	73	6	93	4	148	125	0.334593681291	0.785916726222	0.911	0.952	-0.041
1801	CDK20	CDK20	chr9	-	90581358	90582574	90581358	90582546	90584108	90584264	1801	26	1	33	0	152	125	0.3373285469	0.785916726222	0.955	1.0	-0.045
2384	GAS8	GAS8	chr16	+	90097583	90097904	90097706	90097904	90094043	90094130	2384	20	53	15	58	247	125	0.337298104343	0.785916726222	0.16	0.116	0.044
2574	SLC9A3R2	SLC9A3R2	chr16	+	2087826	2089027	2087859	2089027	2087538	2087601	2574	179	26	135	14	157	125	0.336273431694	0.785916726222	0.846	0.885	-0.039
2762	ATP11A	ATP11A	chr13	+	113536129	113541482	113536189	113541482	113530089	113530255	2762	110	33	171	65	184	125	0.336830459144	0.785916726222	0.694	0.641	0.053
2871	MPDU1	MPDU1	chr17	+	7489263	7489396	7489268	7489396	7489049	7489115	2871	285	10	283	6	129	125	0.337344764264	0.785916726222	0.965	0.979	-0.014
2955	MARK1	MARK1	chr1	+	220826439	220826694	220826442	220826694	220825327	220825492	2955	1	23	4	31	127	125	0.334537196931	0.785916726222	0.041	0.113	-0.072
3211	LIG1	LIG1	chr19	-	48654488	48654596	48654488	48654593	48657128	48657224	3211	72	24	111	49	127	125	0.336122578902	0.785916726222	0.747	0.69	0.057
423	ANAPC15	ANAPC15	chr11	-	71822202	71822332	71822202	71822327	71823695	71823822	423	7	0	13	2	129	125	0.333392586423	0.785916726222	1.0	0.863	0.137
941	ZNF135	ZNF135	chr19	+	58571336	58571403	58571341	58571403	58570606	58570678	941	4	1	6	0	129	125	0.335332582678	0.785916726222	0.795	1.0	-0.205
1330	NCAPG2	NCAPG2	chr7	-	158468168	158468348	158468168	158468308	158472651	158472777	1330	114	2	222	0	164	125	0.338170403315	0.787063266098	0.978	1.0	-0.022
656	ZNF562	ZNF562	chr19	-	9771395	9771550	9771395	9771497	9785690	9785776	656	24	4	18	1	177	125	0.338542844881	0.787153806817	0.809	0.927	-0.118
1913	RASSF8	RASSF8	chr12	+	26208168	26208379	26208211	26208379	26147969	26148063	1913	36	26	38	19	167	125	0.339022944482	0.787457392783	0.509	0.6	-0.091
2239	GIGYF2	GIGYF2	chr2	+	233655967	233656156	233655970	233656156	233655717	233655880	2239	130	0	93	2	127	125	0.340120668125	0.787457392783	1.0	0.979	0.021
2306	TTK	TTK	chr6	+	80736094	80736231	80736097	80736231	80732040	80732189	2306	84	10	144	25	127	125	0.341676428055	0.787457392783	0.892	0.85	0.042
2361	SLC35B1	SLC35B1	chr17	-	47783565	47783696	47783565	47783671	47784326	47784430	2361	161	85	199	88	149	125	0.341550417511	0.787457392783	0.614	0.655	-0.041
2799	PPP6R3	PPP6R3	chr11	+	68355394	68355492	68355412	68355492	68343425	68343511	2799	55	10	56	6	142	125	0.339730264902	0.787457392783	0.829	0.891	-0.062
2936	ZNF568	ZNF568	chr19	+	37440413	37443645	37440416	37443645	37428048	37428144	2936	5	1	7	0	127	125	0.339444881315	0.787457392783	0.831	1.0	-0.169
3398	SERPINA1	SERPINA1	chr14	-	94854896	94855000	94854896	94854997	94856793	94857029	3398	1	0	0	1	127	125	0.340673020937	0.787457392783	1.0	0.0	1.0
559	ODF2L	ODF2L	chr1	-	86852597	86852769	86852597	86852762	86861715	86862025	559	48	2	23	0	131	125	0.340861653884	0.787457392783	0.958	1.0	-0.042
916	STIL	STIL	chr1	-	47765576	47765824	47765576	47765640	47767232	47767420	916	56	1	84	0	250	125	0.341446727849	0.787457392783	0.966	1.0	-0.034
346	ITFG3	ITFG3	chr16	+	304379	304680	304386	304680	299547	299653	346	288	14	308	10	131	125	0.342249966296	0.787722195899	0.952	0.967	-0.015
400	STARD3	STARD3	chr17	+	37814961	37815073	37814974	37815073	37814657	37814775	400	2	148	4	129	137	125	0.342458886861	0.787722195899	0.012	0.028	-0.016
2117	UBE2V1	UBE2V1	chr20	-	48713208	48713357	48713208	48713348	48729643	48729735	2117	386	6	479	12	133	125	0.34450973725	0.791010404129	0.984	0.974	0.01
2371	SUN1	SUN1	chr7	+	892446	892589	892449	892589	892245	892304	2371	186	76	206	70	127	125	0.344558769256	0.791010404129	0.707	0.743	-0.036
1591	CHD1L	CHD1L	chr1	+	146726524	146726631	146726552	146726631	146724277	146724390	1591	110	5	133	3	152	125	0.348232486121	0.79679442523	0.948	0.973	-0.025
3023	C11orf80	C11orf80	chr11	+	66605837	66605916	66605840	66605916	66595736	66595835	3023	70	25	82	39	127	125	0.347513145971	0.79679442523	0.734	0.674	0.06
3313	CDIP1	CDIP1	chr16	-	4562791	4563065	4562791	4562948	4563696	4563852	3313	48	0	41	1	241	125	0.34906213769	0.79679442523	1.0	0.955	0.045
445	ZDHHC4	ZDHHC4	chr7	+	6618131	6618351	6618196	6618351	6617064	6617129	445	21	19	23	31	189	125	0.347789404584	0.79679442523	0.422	0.329	0.093
541	CAMTA2	CAMTA2	chr17	-	4872201	4872276	4872201	4872274	4872444	4872632	541	86	2	62	0	126	125	0.349103998173	0.79679442523	0.977	1.0	-0.023
658	ZNF562	ZNF562	chr19	-	9759337	9764557	9759337	9764554	9768684	9768811	658	5	3	6	1	127	125	0.348911512661	0.79679442523	0.621	0.855	-0.234
1327	DDX11	DDX11	chr12	+	31231323	31231471	31231396	31231471	31226778	31226903	1327	24	4	29	9	197	125	0.351682542831	0.799419664258	0.792	0.672	0.12
2751	GBF1	GBF1	chr10	+	104119023	104119192	104119026	104119192	104118262	104118486	2751	20	121	14	120	127	125	0.350776187886	0.799419664258	0.14	0.103	0.037
3496	RBMS3	RBMS3	chr3	+	29476233	29476406	29476236	29476406	29322802	29323247	3496	18	9	10	9	127	125	0.351415851948	0.799419664258	0.663	0.522	0.141
453	DMAP1	DMAP1	chr1	+	44679380	44679530	44679420	44679530	44679124	44679199	453	50	1	51	3	164	125	0.351947894561	0.799419664258	0.974	0.928	0.046
783	HIGD1A	HIGD1A	chr3	-	42835648	42835791	42835648	42835767	42845927	42846027	783	7	395	3	500	148	125	0.351297506225	0.799419664258	0.015	0.005	0.01
83	SRSF10	SRSF10	chr1	-	24290836	24297929	24290836	24294446	24298062	24298113	83	292	8	232	10	250	125	0.352389899126	0.799654001863	0.948	0.921	0.027
1088	BTN2A2	BTN2A2	chr6	+	26392602	26395100	26394525	26395100	26391030	26391057	1088	76	0	56	1	250	125	0.353558202604	0.799997467062	1.0	0.966	0.034
2591	ST3GAL3	ST3GAL3	chr1	+	44365180	44365399	44365212	44365399	44364839	44364935	2591	0	30	1	22	156	125	0.353547470785	0.799997467062	0.0	0.035	-0.035
432	GRK6	GRK6	chr5	+	176868735	176869850	176868737	176869850	176867919	176868054	432	43	75	52	115	126	125	0.353514058783	0.799997467062	0.363	0.31	0.053
1630	MLLT4	MLLT4	chr6	+	168271062	168271178	168271065	168271178	168265230	168265426	1630	61	69	112	103	127	125	0.354739581214	0.800368462395	0.465	0.517	-0.052
2577	GMPR2	GMPR2	chr14	+	24706247	24706358	24706276	24706358	24705172	24705346	2577	4	183	0	221	153	125	0.354338692008	0.800368462395	0.018	0.0	0.018
3097	NDRG4	NDRG4	chr16	+	58537609	58537807	58537701	58537807	58534046	58534173	3097	3	74	4	47	216	125	0.354664558736	0.800368462395	0.023	0.047	-0.024
2247	TMEM108	TMEM108	chr3	+	132948109	132948195	132948113	132948195	132764745	132764864	2247	9	7	15	6	128	125	0.355957847796	0.80235006762	0.557	0.709	-0.152
2658	HSD3B7	HSD3B7	chr16	+	30996780	30997145	30996973	30997145	30996518	30996618	2658	19	23	22	39	250	125	0.356418496065	0.802621804116	0.292	0.22	0.072
1968	FUS	FUS	chr16	+	31195178	31195323	31195181	31195323	31193833	31193985	1968	925	349	1278	520	127	125	0.357565726733	0.802878825313	0.723	0.708	0.015
2197	GTPBP3	GTPBP3	chr19	+	17451852	17452131	17451915	17452131	17450242	17450408	2197	37	4	29	6	187	125	0.357333042311	0.802878825313	0.861	0.764	0.097
787	LOC113230	LOC113230	chr19	+	14185136	14185275	14185201	14185275	14183820	14184689	787	3	5	0	2	189	125	0.35689804416	0.802878825313	0.284	0.0	0.284
850	ATP2A1-AS1	ATP2A1-AS1	chr16	-	28890277	28890428	28890277	28890425	28890862	28891242	850	4	23	7	21	127	125	0.35789344247	0.802878825313	0.146	0.247	-0.101
1004	OPTN	OPTN	chr10	+	13151096	13151288	13151111	13151288	13150961	13151015	1004	10	10	9	16	139	125	0.358336322719	0.803108947404	0.473	0.336	0.137
2466	FCHO1	FCHO1	chr19	+	17899078	17899377	17899092	17899377	17898490	17898655	2466	1	23	0	28	138	125	0.359767487198	0.805551489362	0.038	0.0	0.038
1427	BRD7	BRD7	chr16	-	50354573	50354688	50354573	50354685	50355892	50355949	1427	67	148	89	164	127	125	0.360713522457	0.806904182937	0.308	0.348	-0.04
1411	CHAMP1	CHAMP1	chr13	+	115089262	115092803	115089265	115092803	115086584	115086707	1411	21	4	79	8	127	125	0.361135080119	0.80708218663	0.838	0.907	-0.069
1046	ZDHHC16	ZDHHC16	chr10	+	99215416	99215540	99215470	99215540	99214470	99214556	1046	175	19	245	35	178	125	0.363091900251	0.808142487212	0.866	0.831	0.035
2220	MAD1L1	MAD1L1	chr7	-	2270183	2270362	2270183	2270359	2272506	2272583	2220	26	4	30	2	127	125	0.363150562938	0.808142487212	0.865	0.937	-0.072
3076	CCDC74B	CCDC74B	chr2	-	130899705	130899954	130899705	130899756	130900841	130900886	3076	16	22	13	11	250	125	0.363085110475	0.808142487212	0.267	0.371	-0.104
437	FAM45A	FAM45A	chr10	+	120867459	120867676	120867479	120867676	120863576	120863709	437	23	44	23	61	144	125	0.362376557675	0.808142487212	0.312	0.247	0.065
59	PLAGL1	PLAGL1	chr6	-	144281605	144281717	144281605	144281693	144285923	144285955	59	1	11	0	12	148	125	0.363321685988	0.808142487212	0.071	0.0	0.071
1157	APTX	APTX	chr9	-	32988076	32988127	32988076	32988122	32989756	32989893	1157	86	52	78	59	129	125	0.365871112908	0.808884767043	0.616	0.562	0.054
1450	RNF40	RNF40	chr16	+	30783409	30783511	30783412	30783511	30783153	30783294	1450	179	5	169	8	127	125	0.366019631398	0.808884767043	0.972	0.954	0.018
2681	OSBPL2	OSBPL2	chr20	+	60835036	60835181	60835072	60835181	60831112	60831277	2681	141	4	156	2	160	125	0.364363847939	0.808884767043	0.965	0.984	-0.019
2910	LMBR1L	LMBR1L	chr12	-	49495032	49495106	49495032	49495046	49495254	49495332	2910	42	14	50	11	184	125	0.366012503264	0.808884767043	0.671	0.755	-0.084
3096	NDRG4	NDRG4	chr16	+	58537647	58537807	58537701	58537807	58534046	58534173	3096	2	74	3	47	178	125	0.365803774586	0.808884767043	0.019	0.043	-0.024
3516	SYNCRIP	SYNCRIP	chr6	-	86317501	86322641	86317501	86322638	86324698	86325065	3516	312	61	379	62	127	125	0.366054631865	0.808884767043	0.834	0.857	-0.023
644	GYG2	GYG2	chrX	+	2795240	2795348	2795243	2795348	2793850	2793955	644	6	5	4	1	127	125	0.364248964065	0.808884767043	0.542	0.797	-0.255
106	CWF19L1	CWF19L1	chr10	-	102020722	102020801	102020722	102020785	102021735	102021820	106	59	7	61	4	140	125	0.367311525832	0.809388609676	0.883	0.932	-0.049
1307	PLEKHB2	PLEKHB2	chr2	+	131897739	131897848	131897742	131897848	131890474	131890564	1307	213	25	321	29	127	125	0.366918397109	0.809388609676	0.893	0.916	-0.023
3393	DEF8	DEF8	chr16	+	90030577	90030718	90030628	90030718	90029770	90029851	3393	49	11	75	11	175	125	0.367077834209	0.809388609676	0.761	0.83	-0.069
1068	C6orf48	C6orf48	chr6	+	31804189	31804294	31804200	31804294	31803187	31803228	1068	1	80	2	53	135	125	0.37861283056	0.809682618022	0.011	0.034	-0.023
1167	MYADM	MYADM	chr19	+	54373007	54373092	54373019	54373092	54371118	54371197	1167	528	16	561	12	136	125	0.373154630196	0.809682618022	0.968	0.977	-0.009
1786	ADGRG1	ADGRG1	chr16	+	57693306	57693593	57693324	57693593	57691284	57691403	1786	189	358	269	565	142	125	0.378067013131	0.809682618022	0.317	0.295	0.022
1957	HFE	HFE	chr6	+	26092912	26093188	26092954	26093188	26091541	26091817	1957	28	0	28	1	166	125	0.379375718371	0.809682618022	1.0	0.955	0.045
1967	TRIQK	TRIQK	chr8	-	93929156	93929238	93929156	93929235	93966633	93966792	1967	26	22	37	22	127	125	0.378037169024	0.809682618022	0.538	0.623	-0.085
2062	RWDD4	RWDD4	chr4	-	184572370	184572480	184572370	184572476	184577033	184577114	2062	81	10	88	16	128	125	0.372048105724	0.809682618022	0.888	0.843	0.045
2389	KLHL8	KLHL8	chr4	-	88106402	88106951	88106402	88106723	88116475	88116842	2389	47	1	51	0	250	125	0.368842733355	0.809682618022	0.959	1.0	-0.041
2627	FPGT	FPGT	chr1	+	74670074	74674386	74670891	74674386	74667001	74667094	2627	25	1	25	0	250	125	0.377307020461	0.809682618022	0.926	1.0	-0.074
2696	PPP4C	PPP4C	chr16	+	30092520	30092631	30092579	30092631	30087635	30087796	2696	24	322	33	344	183	125	0.369654239708	0.809682618022	0.048	0.061	-0.013
2870	NPTN	NPTN	chr15	-	73855576	73855598	73855576	73855586	73862490	73862764	2870	475	10	564	17	136	125	0.376649695628	0.809682618022	0.978	0.968	0.01
3214	ATXN3	ATXN3	chr14	-	92549469	92549602	92549469	92549579	92555073	92555161	3214	45	0	36	1	147	125	0.379452955734	0.809682618022	1.0	0.968	0.032
3218	AURKB	AURKB	chr17	-	8110493	8110688	8110493	8110685	8110888	8110943	3218	15	245	19	428	127	125	0.372746835907	0.809682618022	0.057	0.042	0.015
321	TPD52L2	TPD52L2	chr20	+	62514071	62514173	62514102	62514173	62505020	62505169	321	354	7	429	5	155	125	0.376524257875	0.809682618022	0.976	0.986	-0.01
323	TPD52L2	TPD52L2	chr20	+	62500648	62500794	62500717	62500794	62496580	62496737	323	653	7	659	4	193	125	0.374656892818	0.809682618022	0.984	0.991	-0.007
3321	RIC8A	RIC8A	chr11	+	212596	212759	212614	212759	212415	212511	3321	11	335	8	374	142	125	0.36806214607	0.809682618022	0.028	0.018	0.01
3474	GTF2IRD1	GTF2IRD1	chr7	+	73929674	73929926	73929770	73929926	73927159	73927301	3474	2	108	5	127	220	125	0.370067759954	0.809682618022	0.01	0.022	-0.012
3521	TMEM132A	TMEM132A	chr11	+	60699157	60699356	60699160	60699356	60697981	60698131	3521	233	328	269	341	127	125	0.37786320411	0.809682618022	0.411	0.437	-0.026
3533	GBA	GBA	chr1	-	155210876	155210971	155210876	155210952	155214296	155214653	3533	72	12	66	7	143	125	0.3735634704	0.809682618022	0.84	0.892	-0.052
3706	APBB3	APBB3	chr5	-	139941171	139941313	139941171	139941286	139941684	139941812	3706	6	4	0	1	151	125	0.372681323503	0.809682618022	0.554	0.0	0.554
3724	ARFRP1	ARFRP1	chr20	-	62333181	62333252	62333181	62333250	62333487	62333569	3724	140	6	130	9	126	125	0.37883376373	0.809682618022	0.959	0.935	0.024
3843	CCDC51	CCDC51	chr3	-	48476226	48476546	48476226	48476420	48481397	48481529	3843	39	1	39	0	250	125	0.375054354602	0.809682618022	0.951	1.0	-0.049
3871	ARHGAP5	ARHGAP5	chr14	+	32586345	32586493	32586348	32586493	32546494	32546641	3871	2	1	3	0	127	125	0.378359307426	0.809682618022	0.663	1.0	-0.337
433	FIGNL1	FIGNL1	chr7	-	50515878	50515987	50515878	50515982	50517998	50518088	433	7	0	6	1	129	125	0.372894276404	0.809682618022	1.0	0.853	0.147
438	WNK1	WNK1	chr12	+	987377	987527	987380	987527	980430	980514	438	40	22	74	30	127	125	0.378783517604	0.809682618022	0.642	0.708	-0.066
441	KCTD15	KCTD15	chr19	+	34289572	34289671	34289575	34289671	34287750	34287892	441	1	1	0	2	127	125	0.375014765306	0.809682618022	0.496	0.0	0.496
601	ATXN7L1	ATXN7L1	chr7	-	105245220	105248340	105245220	105248337	105250975	105251050	601	6	0	5	1	127	125	0.37414421919	0.809682618022	1.0	0.831	0.169
609	BCOR	BCOR	chrX	-	39922860	39923205	39922860	39923103	39923588	39923852	609	56	26	41	26	226	125	0.371374116939	0.809682618022	0.544	0.466	0.078
61	TRA2A	TRA2A	chr7	-	23545364	23545432	23545364	23545429	23545756	23545885	61	247	4	271	1	127	125	0.37310041692	0.809682618022	0.984	0.996	-0.012
661	ATG5	ATG5	chr6	-	106696024	106696119	106696024	106696115	106727535	106727698	661	161	1	159	3	128	125	0.376782760359	0.809682618022	0.994	0.981	0.013
688	PLIN3	PLIN3	chr19	-	4838345	4839548	4838345	4839545	4847702	4847902	688	2	1	3	0	127	125	0.378359307426	0.809682618022	0.663	1.0	-0.337
68	SLC35C2	SLC35C2	chr20	-	44987025	44987597	44987025	44987402	44993009	44993097	68	29	40	39	40	250	125	0.375947377229	0.809682618022	0.266	0.328	-0.062
763	NR2F1-AS1	NR2F1-AS1	chr5	-	92899069	92899169	92899069	92899166	92916847	92917026	763	26	4	18	1	127	125	0.375382379778	0.809682618022	0.865	0.947	-0.082
785	UPP1	UPP1	chr7	+	48129784	48129961	48129846	48129961	48128808	48129015	785	267	4	310	8	186	125	0.378933485229	0.809682618022	0.978	0.963	0.015
952	EPHB6	EPHB6	chr7	+	142560884	142561085	142560888	142561085	142560513	142560591	952	1	1	2	0	128	125	0.375847812405	0.809682618022	0.494	1.0	-0.506
986	ABI1	ABI1	chr10	-	27047990	27048167	27047990	27048164	27054146	27054247	986	169	86	195	84	127	125	0.372649032886	0.809682618022	0.659	0.696	-0.037
1399	TAF1	TAF1	chrX	+	70596799	70597041	70596862	70597041	70595016	70595136	1399	41	2	48	5	187	125	0.380758320907	0.811074301616	0.932	0.865	0.067
171	MORF4L2	MORF4L2	chrX	-	102933426	102933579	102933426	102933528	102940098	102940188	171	425	491	378	475	175	125	0.381949009107	0.811074301616	0.382	0.362	0.02
1776	UCHL5	UCHL5	chr1	-	192992055	192992169	192992055	192992166	192992973	192993076	1776	58	105	79	118	127	125	0.381878346905	0.811074301616	0.352	0.397	-0.045
207	PHF19	PHF19	chr9	-	123631850	123632223	123631850	123632209	123632720	123632816	207	246	4	372	3	138	125	0.381360800467	0.811074301616	0.982	0.991	-0.009
2114	BRMS1	BRMS1	chr11	-	66104803	66105360	66104803	66105278	66105713	66105753	2114	327	7	334	11	206	125	0.381566712125	0.811074301616	0.966	0.949	0.017
496	ZNF286A	ZNF286A	chr17	+	15603361	15603680	15603521	15603680	15602890	15603091	496	46	0	46	1	250	125	0.382167213304	0.811074301616	1.0	0.958	0.042
2486	R3HDM1	R3HDM1	chr2	+	136409299	136409602	136409302	136409602	136402948	136403097	2486	27	18	43	20	127	125	0.38313434797	0.811770903594	0.596	0.679	-0.083
956	ITGA2	ITGA2	chr5	+	52379169	52379283	52379177	52379283	52377421	52377526	956	237	6	221	3	132	125	0.383183384154	0.811770903594	0.974	0.986	-0.012
1012	NCKIPSD	NCKIPSD	chr3	-	48719477	48719589	48719477	48719568	48719780	48719985	1012	26	15	36	14	145	125	0.390094254977	0.812247192733	0.599	0.689	-0.09
1016	ATG4D	ATG4D	chr19	+	10655384	10655542	10655458	10655542	10654569	10655001	1016	10	27	19	34	198	125	0.384077820192	0.812247192733	0.19	0.261	-0.071
1130	GCH1	GCH1	chr14	-	55308723	55310861	55308723	55309772	55312485	55312570	1130	67	1	75	3	250	125	0.395828013796	0.812247192733	0.971	0.926	0.045
1206	ACHE	ACHE	chr7	-	100489954	100490439	100489954	100490175	100490785	100491873	1206	19	4	4	0	250	125	0.396654638655	0.812247192733	0.704	1.0	-0.296
1220	MUTYH	MUTYH	chr1	-	45799084	45799275	45799084	45799233	45800062	45800183	1220	1	20	0	21	166	125	0.38899348456	0.812247192733	0.036	0.0	0.036
1247	SMARCA4	SMARCA4	chr19	+	11168930	11169039	11168933	11169039	11151973	11152236	1247	201	111	314	152	127	125	0.395397959213	0.812247192733	0.641	0.67	-0.029
1260	TTC39A	TTC39A	chr1	-	51774932	51775102	51774932	51774997	51776925	51776993	1260	14	60	8	52	229	125	0.390202450228	0.812247192733	0.113	0.077	0.036
131	SERF2	SERF2	chr15	+	44085773	44088287	44086571	44088287	44085172	44085281	131	53	0	54	1	250	125	0.397793834555	0.812247192733	1.0	0.964	0.036
1531	RAB34	RAB34	chr17	-	27043010	27043079	27043010	27043076	27044230	27044309	1531	4	7	4	15	127	125	0.388159272136	0.812247192733	0.36	0.208	0.152
158	BHLHE40-AS1	BHLHE40-AS1	chr3	-	4938492	4940620	4938492	4940384	4942225	4942382	158	1	0	2	3	250	125	0.396175417909	0.812247192733	1.0	0.25	0.75
1700	EIF1AD	EIF1AD	chr11	-	65767773	65767952	65767773	65767877	65769380	65769637	1700	61	14	76	12	199	125	0.389355147979	0.812247192733	0.732	0.799	-0.067
1773	FUT11	FUT11	chr10	+	75535176	75535976	75535298	75535976	75532947	75533573	1773	10	58	8	72	246	125	0.390804979255	0.812247192733	0.081	0.053	0.028
2010	CCNJ	CCNJ	chr10	+	97816877	97817004	97816880	97817004	97816457	97816757	2010	6	18	3	4	127	125	0.396409062273	0.812247192733	0.247	0.425	-0.178
2059	AGA	AGA	chr4	-	178355535	178355643	178355535	178355635	178358558	178358673	2059	1	0	1	2	132	125	0.388215657183	0.812247192733	1.0	0.321	0.679
2153	NFRKB	NFRKB	chr11	-	129754639	129754777	129754639	129754741	129755329	129755504	2153	11	24	23	34	160	125	0.395336879195	0.812247192733	0.264	0.346	-0.082
2154	NKIRAS2	NKIRAS2	chr17	+	40173562	40173689	40173581	40173689	40172086	40172222	2154	0	74	2	88	143	125	0.398125804877	0.812247192733	0.0	0.019	-0.019
2167	MAPKAPK2	MAPKAPK2	chr1	+	206905382	206907630	206905919	206907630	206905183	206905264	2167	137	532	147	508	250	125	0.388303599683	0.812247192733	0.114	0.126	-0.012
2321	ZNF557	ZNF557	chr19	+	7075665	7075754	7075686	7075754	7075006	7075116	2321	8	6	4	1	145	125	0.394426596784	0.812247192733	0.535	0.775	-0.24
2552	PDLIM5	PDLIM5	chr4	+	95376969	95378340	95377394	95378340	95376397	95376535	2552	90	12	56	11	250	125	0.398551800502	0.812247192733	0.789	0.718	0.071
2557	HIVEP3	HIVEP3	chr1	-	41972035	41976937	41972035	41976934	41978486	41979421	2557	14	3	22	9	127	125	0.393932652809	0.812247192733	0.821	0.706	0.115
2611	CCDC74A	CCDC74A	chr2	+	132288151	132288400	132288349	132288400	132287219	132287264	2611	70	31	24	15	250	125	0.390393478398	0.812247192733	0.53	0.444	0.086
2729	APOL1	APOL1	chr22	+	36650943	36651045	36650982	36651045	36649116	36649265	2729	0	16	2	40	163	125	0.391389226434	0.812247192733	0.0	0.037	-0.037
2748	RHNO1	RHNO1	chr12	+	2994428	2994700	2994448	2994700	2986364	2986448	2748	0	50	2	79	144	125	0.386329282149	0.812247192733	0.0	0.022	-0.022
278	BRD9	BRD9	chr5	-	889135	889280	889135	889275	889701	889762	278	99	0	104	2	129	125	0.393365725678	0.812247192733	1.0	0.981	0.019
2802	DYNC1I2	DYNC1I2	chr2	+	172604285	172606668	172604288	172606668	172602311	172602437	2802	596	57	660	53	127	125	0.384224080921	0.812247192733	0.911	0.925	-0.014
2827	TBRG4	TBRG4	chr7	-	45148425	45148886	45148425	45148842	45151241	45151346	2827	159	4	169	2	168	125	0.389517888633	0.812247192733	0.967	0.984	-0.017
294	NFYC	NFYC	chr1	+	41228559	41228718	41228661	41228718	41223792	41223966	294	276	4	237	6	226	125	0.396806589679	0.812247192733	0.974	0.956	0.018
2958	COX15	COX15	chr10	-	101468504	101474475	101468504	101473236	101476104	101476218	2958	72	11	89	9	250	125	0.392771956704	0.812247192733	0.766	0.832	-0.066
3092	NRXN3	NRXN3	chr14	+	80327381	80334633	80328005	80334633	80271454	80271533	3092	38	2	15	0	250	125	0.395942186003	0.812247192733	0.905	1.0	-0.095
325	CTNND1	CTNND1	chr11	+	57558856	57559145	57558965	57559145	57529233	57529518	325	130	0	68	1	233	125	0.393805944893	0.812247192733	1.0	0.973	0.027
3348	EFEMP2	EFEMP2	chr11	-	65633911	65634550	65633911	65634183	65635331	65635527	3348	500	4	293	0	250	125	0.397021035957	0.812247192733	0.984	1.0	-0.016
3399	SERPINA1	SERPINA1	chr14	-	94854896	94855000	94854896	94854997	94855155	94855347	3399	1	0	1	2	127	125	0.388202898826	0.812247192733	1.0	0.33	0.67
3592	GLYCTK	GLYCTK	chr3	+	52326275	52329272	52327322	52329272	52325762	52325938	3592	56	0	56	1	250	125	0.398341643751	0.812247192733	1.0	0.966	0.034
3595	SDCBP	SDCBP	chr8	+	59477577	59477643	59477580	59477643	59465727	59465862	3595	415	33	440	43	127	125	0.396099249078	0.812247192733	0.925	0.91	0.015
3611	ZNF23	ZNF23	chr16	-	71481502	71483788	71481502	71483785	71487145	71487253	3611	2	1	0	1	127	125	0.388166728779	0.812247192733	0.663	0.0	0.663
421	ANAPC15	ANAPC15	chr11	-	71822202	71822332	71822202	71822327	71822457	71822542	421	122	56	132	73	129	125	0.393985543353	0.812247192733	0.679	0.637	0.042
464	TATDN3	TATDN3	chr1	+	212988354	212990167	212988388	212990167	212985568	212985670	464	74	1	51	2	158	125	0.398113490247	0.812247192733	0.983	0.953	0.03
478	TRIP10	TRIP10	chr19	+	6751044	6751537	6751073	6751537	6750522	6750644	478	6	266	4	314	153	125	0.386877714772	0.812247192733	0.018	0.01	0.008
62	GCAT	GCAT	chr22	+	38205955	38206164	38206033	38206164	38203911	38204170	62	15	30	17	49	202	125	0.394426665332	0.812247192733	0.236	0.177	0.059
702	HNF1B	HNF1B	chr17	-	36093549	36093814	36093549	36093736	36099430	36099630	702	474	89	830	176	202	125	0.393622836407	0.812247192733	0.767	0.745	0.022
786	CSTF2	CSTF2	chrX	+	100081622	100081746	100081673	100081746	100079108	100079246	786	135	2	165	5	175	125	0.394477597303	0.812247192733	0.98	0.959	0.021
90	MMS19	MMS19	chr10	-	99225815	99225916	99225815	99225913	99226260	99226342	90	222	33	273	50	127	125	0.389804361931	0.812247192733	0.869	0.843	0.026
950	GOLGB1	GOLGB1	chr3	-	121438492	121438615	121438492	121438600	121441108	121441225	950	33	16	20	6	139	125	0.392337356022	0.812247192733	0.65	0.75	-0.1
977	TMEM25	TMEM25	chr11	+	118404980	118405070	118404983	118405070	118404743	118404844	977	63	2	93	6	127	125	0.389735727332	0.812247192733	0.969	0.938	0.031
1140	FLT3LG	FLT3LG	chr19	+	49989220	49989488	49989271	49989488	49983808	49983877	1140	0	1	3	2	175	125	0.399918830865	0.813149358027	0.0	0.517	-0.517
1250	INTS7	INTS7	chr1	-	212119948	212120047	212119948	212119987	212125910	212126043	1250	40	1	39	0	184	125	0.400433085243	0.813149358027	0.965	1.0	-0.035
2362	AGFG1	AGFG1	chr2	+	228418419	228418511	228418425	228418511	228416674	228416833	2362	194	44	269	73	130	125	0.400717247197	0.813149358027	0.809	0.78	0.029
3722	ARFRP1	ARFRP1	chr20	-	62333181	62333252	62333181	62333247	62333487	62333569	3722	140	7	130	10	129	125	0.400083183548	0.813149358027	0.951	0.926	0.025
853	PACSIN3	PACSIN3	chr11	-	47204554	47204620	47204554	47204616	47207899	47208010	853	32	8	57	9	128	125	0.399542148776	0.813149358027	0.796	0.861	-0.065
1310	PLEKHB2	PLEKHB2	chr2	+	131897739	131897848	131897742	131897848	131884256	131884359	1310	7	1	7	0	127	125	0.402317275889	0.814779407128	0.873	1.0	-0.127
180	RPL11	RPL11	chr1	+	24019098	24019249	24019101	24019249	24018268	24018319	180	1115	105	1283	107	127	125	0.402450419961	0.814779407128	0.913	0.922	-0.009
2049	BAX	BAX	chr19	+	49464739	49465055	49464788	49465055	49464066	49464171	2049	162	573	149	587	173	125	0.402556266403	0.814779407128	0.17	0.155	0.015
1169	MYADM	MYADM	chr19	+	54372943	54373092	54373007	54373092	54371118	54371197	1169	91	443	104	443	188	125	0.403054828996	0.815089457096	0.12	0.135	-0.015
2227	ZNF20	ZNF20	chr19	-	12246583	12246719	12246583	12246710	12250994	12251222	2227	12	8	9	3	133	125	0.404092797201	0.816488871057	0.585	0.738	-0.153
1096	MXD1	MXD1	chr2	+	70165228	70170076	70165231	70170076	70164366	70164526	1096	47	0	36	1	127	125	0.404789975022	0.817197896537	1.0	0.973	0.027
1210	ARL4A	ARL4A	chr7	+	12727790	12730558	12727793	12730558	12726451	12726668	1210	52	59	47	42	127	125	0.405652986442	0.818240211968	0.465	0.524	-0.059
1333	TMPRSS3	TMPRSS3	chr21	-	43796649	43796795	43796649	43796792	43800225	43800321	1333	1	0	3	4	127	125	0.407341179055	0.820243329838	1.0	0.425	0.575
1788	CASP9	CASP9	chr1	-	15833393	15833628	15833393	15833570	15834367	15834402	1788	2	35	1	50	182	125	0.407285632253	0.820243329838	0.038	0.014	0.024
2141	H2AFY	H2AFY	chr5	-	134696186	134696297	134696186	134696294	134705095	134705293	2141	390	553	602	795	127	125	0.40769785101	0.820261661026	0.41	0.427	-0.017
1201	RGN	RGN	chrX	+	46940528	46940706	46940577	46940706	46937753	46938108	1201	7	1	7	0	173	125	0.408761573881	0.821701289914	0.835	1.0	-0.165
2181	ADAM8	ADAM8	chr10	-	135086757	135086947	135086757	135086934	135087265	135087342	2181	19	0	22	1	137	125	0.409179196131	0.821840768399	1.0	0.953	0.047
2619	DDX54	DDX54	chr12	-	113594977	113596917	113594977	113596914	113599074	113599187	2619	83	73	105	77	127	125	0.410644810334	0.82276116001	0.528	0.573	-0.045
2694	PVRL3	PVRL3	chr3	+	110852481	110856407	110852507	110856407	110845030	110845182	2694	156	0	212	3	150	125	0.411031952395	0.82276116001	1.0	0.983	0.017
3710	APBB3	APBB3	chr5	-	139941171	139941307	139941171	139941286	139941684	139941812	3710	5	4	0	1	145	125	0.410791998078	0.82276116001	0.519	0.0	0.519
980	SETMAR	SETMAR	chr3	+	4354581	4355445	4355330	4355445	4344987	4345210	980	17	0	19	1	250	125	0.410136806936	0.82276116001	1.0	0.905	0.095
2314	ZFAND5	ZFAND5	chr9	-	74975543	74975703	74975543	74975700	74978385	74978522	2314	324	31	304	36	127	125	0.411470664321	0.822941328642	0.911	0.893	0.018
1152	POLE3	POLE3	chr9	-	116172507	116172688	116172507	116172658	116172896	116173029	1152	9	0	10	1	154	125	0.418373396626	0.82574145267	1.0	0.89	0.11
1459	GLT8D1	GLT8D1	chr3	-	52738739	52738968	52738739	52738964	52739462	52740099	1459	68	32	37	23	128	125	0.42002940736	0.82574145267	0.675	0.611	0.064
1577	INPP5J	INPP5J	chr22	+	31520830	31521996	31521818	31521996	31518908	31519105	1577	13	0	15	1	250	125	0.424275117767	0.82574145267	1.0	0.882	0.118
1727	NAPB	NAPB	chr20	-	23377708	23377825	23377708	23377819	23383629	23383709	1727	10	1	9	0	130	125	0.415146722758	0.82574145267	0.906	1.0	-0.094
1747	RYK	RYK	chr3	-	133910692	133910827	133910692	133910818	133913925	133914026	1747	183	116	260	145	133	125	0.418984022398	0.82574145267	0.597	0.628	-0.031
1765	IFT22	IFT22	chr7	-	100962236	100962344	100962236	100962313	100964951	100965104	1765	2	143	3	101	155	125	0.423437957197	0.82574145267	0.011	0.023	-0.012
1781	ARRB2	ARRB2	chr17	+	4623844	4623935	4623880	4623935	4623687	4623767	1781	1	71	3	84	160	125	0.421644590561	0.82574145267	0.011	0.027	-0.016
178	TMBIM4	TMBIM4	chr12	-	66547119	66547228	66547119	66547190	66563634	66563852	178	274	6	300	10	162	125	0.425029382769	0.82574145267	0.972	0.959	0.013
1825	LAT	LAT	chr16	+	28997702	28997767	28997705	28997767	28997455	28997537	1825	9	1	2	1	127	125	0.422700138157	0.82574145267	0.899	0.663	0.236
1983	FDXR	FDXR	chr17	-	72868160	72868258	72868160	72868232	72868990	72869156	1983	23	1	19	0	150	125	0.417997245891	0.82574145267	0.95	1.0	-0.05
2008	CCNJ	CCNJ	chr10	+	97816844	97817004	97816877	97817004	97816457	97816757	2008	45	6	41	3	157	125	0.422084671211	0.82574145267	0.857	0.916	-0.059
2082	PDHA1	PDHA1	chrX	+	19369377	19369525	19369398	19369525	19368054	19368228	2082	3	318	6	338	145	125	0.417407157556	0.82574145267	0.008	0.015	-0.007
2127	ARID1A	ARID1A	chr1	+	27100819	27101711	27101470	27101711	27100292	27100389	2127	190	2	188	4	250	125	0.422714949667	0.82574145267	0.979	0.959	0.02
2199	GHDC	GHDC	chr17	-	40342202	40342377	40342202	40342288	40342641	40342775	2199	8	50	4	42	213	125	0.425944157437	0.82574145267	0.086	0.053	0.033
2421	DCLK2	DCLK2	chr4	+	151141854	151141930	151141857	151141930	151124946	151125041	2421	10	10	9	5	127	125	0.42548122527	0.82574145267	0.496	0.639	-0.143
2431	SLC29A1	SLC29A1	chr6	+	44194996	44195079	44194999	44195079	44187241	44187519	2431	6	84	12	110	127	125	0.417185068	0.82574145267	0.066	0.097	-0.031
2704	PPP3CB	PPP3CB	chr10	-	75206249	75206334	75206249	75206331	75214169	75214247	2704	124	92	119	103	127	125	0.425738943088	0.82574145267	0.57	0.532	0.038
2733	SLC25A13	SLC25A13	chr7	-	95814238	95814326	95814238	95814323	95818605	95818690	2733	1	124	4	202	127	125	0.424898069367	0.82574145267	0.008	0.019	-0.011
291	TAGLN3	TAGLN3	chr3	+	111718093	111718449	111718267	111718449	111717585	111717961	291	46	5	65	4	250	125	0.426401834602	0.82574145267	0.821	0.89	-0.069
3020	ZNF274	ZNF274	chr19	+	58697063	58697205	58697078	58697205	58695287	58695365	3020	1	34	0	49	139	125	0.415937840785	0.82574145267	0.026	0.0	0.026
3146	FAM19A3	FAM19A3	chr1	+	113266566	113266759	113266634	113266759	113265637	113265787	3146	4	2	2	3	192	125	0.424794247094	0.82574145267	0.566	0.303	0.263
3280	TUBGCP2	TUBGCP2	chr10	-	135096581	135096725	135096581	135096688	135097385	135097506	3280	288	2	363	5	161	125	0.420207563585	0.82574145267	0.991	0.983	0.008
3439	SLC4A3	SLC4A3	chr2	+	220498576	220498701	220498601	220498701	220497995	220498179	3439	0	27	1	27	149	125	0.419162098654	0.82574145267	0.0	0.03	-0.03
3472	MBIP	MBIP	chr14	-	36767763	36768396	36767763	36768393	36769990	36770029	3472	90	9	60	9	127	125	0.425073036973	0.82574145267	0.908	0.868	0.04
3580	GUCD1	GUCD1	chr22	-	24936390	24939068	24936390	24939065	24939809	24940051	3580	20	152	24	236	127	125	0.426516453731	0.82574145267	0.115	0.091	0.024
361	PPP6R2	PPP6R2	chr22	+	50878126	50878286	50878129	50878286	50877027	50877191	361	11	134	17	149	127	125	0.418731861852	0.82574145267	0.075	0.101	-0.026
3645	FAM63A	FAM63A	chr1	-	150974640	150974876	150974640	150974787	150978787	150979273	3645	27	1	22	0	213	125	0.421550674181	0.82574145267	0.941	1.0	-0.059
3717	TOP3B	TOP3B	chr22	-	22330011	22330179	22330011	22330172	22337126	22337240	3717	22	0	26	1	131	125	0.421034447491	0.82574145267	1.0	0.961	0.039
3754	FOXP1	FOXP1	chr3	-	71026793	71026873	71026793	71026870	71026978	71027180	3754	118	53	138	74	127	125	0.421337829688	0.82574145267	0.687	0.647	0.04
392	DAAM2	DAAM2	chr6	+	39867852	39867984	39867855	39867984	39866652	39866713	392	16	3	4	0	127	125	0.425461044219	0.82574145267	0.84	1.0	-0.16
413	BRD1	BRD1	chr22	-	50181037	50181535	50181037	50181142	50187681	50187942	413	27	31	35	53	250	125	0.42201914621	0.82574145267	0.303	0.248	0.055
456	FAM222B	FAM222B	chr17	-	27082995	27086894	27082995	27086782	27093603	27093725	456	92	11	128	21	236	125	0.426262576164	0.82574145267	0.816	0.764	0.052
516	ESRRA	ESRRA	chr11	+	64082212	64082383	64082215	64082383	64081710	64081839	516	92	12	121	11	127	125	0.417374249479	0.82574145267	0.883	0.915	-0.032
538	MGAT5B	MGAT5B	chr17	+	74934063	74934225	74934069	74934225	74928726	74928857	538	2	15	7	26	130	125	0.42012033131	0.82574145267	0.114	0.206	-0.092
589	DMXL1	DMXL1	chr5	+	118445845	118445978	118445849	118445978	118440874	118440953	589	34	1	35	0	128	125	0.419081035377	0.82574145267	0.971	1.0	-0.029
731	ZBTB8A	ZBTB8A	chr1	+	33065687	33071551	33065868	33071551	33060654	33060824	731	50	13	56	10	250	125	0.423605957981	0.82574145267	0.658	0.737	-0.079
788	NUDT13	NUDT13	chr10	+	74886392	74886585	74886430	74886585	74885155	74885267	788	1	4	0	4	162	125	0.422248806437	0.82574145267	0.162	0.0	0.162
879	NAT6	NAT6	chr3	-	50333832	50335103	50333832	50334958	50336643	50336852	879	62	8	62	12	250	125	0.41338505452	0.82574145267	0.795	0.721	0.074
984	FTSJ1	FTSJ1	chrX	+	48340790	48340894	48340796	48340894	48340019	48340103	984	162	80	205	87	130	125	0.420958988302	0.82574145267	0.661	0.694	-0.033
1500	TGFA	TGFA	chr2	-	70692747	70692868	70692747	70692865	70741990	70742044	1500	58	27	101	59	127	125	0.427504095787	0.825953343557	0.679	0.628	0.051
2343	ZMAT3	ZMAT3	chr3	-	178735010	178743016	178735010	178743013	178745210	178745311	2343	33	45	30	53	127	125	0.427675841452	0.825953343557	0.419	0.358	0.061
510	ZNF587	ZNF587	chr19	+	58367471	58367601	58367474	58367601	58361180	58361439	510	9	5	8	2	127	125	0.427117660774	0.825953343557	0.639	0.797	-0.158
1166	MYADM	MYADM	chr19	+	54372943	54373092	54373007	54373092	54369411	54369671	1166	62	20	71	17	188	125	0.428708389852	0.827270482462	0.673	0.735	-0.062
1739	GPRASP2	GPRASP2	chrX	+	101968018	101968145	101968057	101968145	101967103	101967480	1739	0	9	1	11	163	125	0.42984370671	0.828481021671	0.0	0.065	-0.065
2521	AKTIP	AKTIP	chr16	-	53524951	53526434	53524951	53526431	53526604	53526665	2521	63	30	61	37	127	125	0.430037818452	0.828481021671	0.674	0.619	0.055
1458	RGS3	RGS3	chr9	+	116245232	116245397	116245338	116245397	116241770	116241821	1458	0	22	2	48	230	125	0.430828039139	0.828947846851	0.0	0.022	-0.022
3634	SMC4	SMC4	chr3	+	160119702	160119881	160119777	160119881	160118609	160118753	3634	116	7	180	7	199	125	0.430982630545	0.828947846851	0.912	0.942	-0.03
142	JKAMP	JKAMP	chr14	+	59953398	59953522	59953430	59953522	59951160	59951311	142	5	83	3	90	156	125	0.432899290011	0.829343325512	0.046	0.026	0.02
1431	GPBP1	GPBP1	chr5	+	56545235	56545403	56545280	56545403	56542901	56543042	1431	302	11	299	15	169	125	0.433473415533	0.829343325512	0.953	0.936	0.017
143	JKAMP	JKAMP	chr14	+	59953398	59953522	59953448	59953522	59951160	59951311	143	29	23	38	40	174	125	0.435418018082	0.829343325512	0.475	0.406	0.069
2269	GORASP1	GORASP1	chr3	-	39141795	39141994	39141795	39141945	39142237	39142368	2269	85	7	115	6	173	125	0.434452959377	0.829343325512	0.898	0.933	-0.035
2469	RARB	RARB	chr3	+	25634993	25635198	25635131	25635198	25622036	25622213	2469	192	4	29	0	250	125	0.434390773749	0.829343325512	0.96	1.0	-0.04
2710	UBAP2L	UBAP2L	chr1	+	154241232	154241430	154241235	154241430	154238976	154239044	2710	94	47	133	55	127	125	0.432240657842	0.829343325512	0.663	0.704	-0.041
2950	JADE1	JADE1	chr4	+	129770134	129770322	129770170	129770322	129767529	129767687	2950	125	1	139	0	160	125	0.435479135159	0.829343325512	0.99	1.0	-0.01
3388	TMEM198B	TMEM198B	chr12	+	56226742	56227325	56227230	56227325	56223743	56224867	3388	24	1	19	0	250	125	0.433835819167	0.829343325512	0.923	1.0	-0.077
3623	ACSL4	ACSL4	chrX	-	108926364	108926895	108926364	108926601	108976367	108976621	3623	34	4	21	1	250	125	0.434175840442	0.829343325512	0.81	0.913	-0.103
405	CLK1	CLK1	chr2	-	201724402	201726189	201724402	201724469	201726424	201726585	405	268	0	157	1	250	125	0.432977982357	0.829343325512	1.0	0.987	0.013
409	MSANTD2	MSANTD2	chr11	-	124644614	124644870	124644614	124644714	124669766	124670300	409	28	3	8	2	250	125	0.435756662557	0.829343325512	0.824	0.667	0.157
576	DESI2	DESI2	chr1	+	244855180	244855322	244855185	244855322	244849898	244849971	576	17	2	16	4	129	125	0.432369658339	0.829343325512	0.892	0.795	0.097
746	DDIT3	DDIT3	chr12	-	57911051	57911325	57911051	57911207	57911488	57911536	746	96	33	68	18	242	125	0.434789532304	0.829343325512	0.6	0.661	-0.061
3159	SLC2A11	SLC2A11	chr22	+	24226809	24228299	24226835	24228299	24226488	24226616	3159	0	28	1	29	150	125	0.436800214091	0.830659552985	0.0	0.028	-0.028
1510	HDAC11	HDAC11	chr3	+	13538235	13538352	13538304	13538352	13524963	13525064	1510	44	0	50	1	193	125	0.437270199531	0.83088379299	1.0	0.97	0.03
1138	ZNF518A	ZNF518A	chr10	+	97915953	97923517	97917646	97923517	97915680	97915804	1138	40	0	53	1	250	125	0.444938671576	0.833292978374	1.0	0.964	0.036
1155	HNF1A	HNF1A	chr12	+	121437264	121437430	121437285	121437430	121437070	121437192	1155	0	3	1	3	145	125	0.441570295401	0.833292978374	0.0	0.223	-0.223
1262	SZRD1	SZRD1	chr1	+	16719722	16719977	16719725	16719977	16693524	16693803	1262	170	145	149	144	127	125	0.444578060868	0.833292978374	0.536	0.505	0.031
1267	ZNF607	ZNF607	chr19	-	38198814	38198913	38198814	38198910	38200596	38200723	1267	3	10	1	9	127	125	0.440718890326	0.833292978374	0.228	0.099	0.129
1479	CLCC1	CLCC1	chr1	-	109492930	109493070	109492930	109493060	109505982	109506121	1479	34	4	41	8	134	125	0.444961326238	0.833292978374	0.888	0.827	0.061
147	PGAP2	PGAP2	chr11	+	3846025	3846358	3846249	3846358	3845499	3845606	147	8	56	4	46	250	125	0.444000915995	0.833292978374	0.067	0.042	0.025
150	RANGRF	RANGRF	chr17	+	8192820	8193409	8193130	8193409	8192575	8192732	150	241	9	247	13	250	125	0.44198151345	0.833292978374	0.931	0.905	0.026
1524	VAMP1	VAMP1	chr12	-	6571403	6573652	6571403	6572135	6574055	6574107	1524	13	1	9	2	250	125	0.444300653907	0.833292978374	0.867	0.692	0.175
1900	MAPK9	MAPK9	chr5	-	179660594	179663531	179660594	179663526	179665331	179665403	1900	30	112	30	140	129	125	0.441646587527	0.833292978374	0.206	0.172	0.034
1950	ZFP90	ZFP90	chr16	+	68596891	68601039	68596946	68601039	68592375	68592471	1950	14	58	5	32	179	125	0.443636624945	0.833292978374	0.144	0.098	0.046
1982	FDXR	FDXR	chr17	-	72862567	72862690	72862567	72862666	72862905	72862998	1982	42	1	51	3	148	125	0.442089429932	0.833292978374	0.973	0.935	0.038
2156	C21orf2	C21orf2	chr21	-	45752915	45753145	45752915	45753136	45755640	45755687	2156	30	1	24	0	133	125	0.440350369383	0.833292978374	0.966	1.0	-0.034
3217	FPGS	FPGS	chr9	+	130569251	130569366	130569270	130569366	130566914	130566979	3217	384	9	500	8	143	125	0.445150869325	0.833292978374	0.974	0.982	-0.008
3232	PUF60	PUF60	chr8	-	144906482	144906569	144906482	144906566	144911449	144911556	3232	51	4	45	6	127	125	0.440581608227	0.833292978374	0.926	0.881	0.045
3497	IRAK1	IRAK1	chrX	-	153278493	153278884	153278493	153278794	153279492	153279729	3497	334	25	458	42	214	125	0.44102254886	0.833292978374	0.886	0.864	0.022
554	ZNF419	ZNF419	chr19	+	58002835	58002965	58002838	58002965	58001514	58001553	554	3	0	3	1	127	125	0.445246799038	0.833292978374	1.0	0.747	0.253
773	IGF1R	IGF1R	chr15	+	99472786	99472889	99472789	99472889	99467753	99467913	773	34	17	40	27	127	125	0.443390393562	0.833292978374	0.663	0.593	0.07
824	IKZF5	IKZF5	chr10	-	124758008	124758187	124758008	124758174	124766541	124766692	824	13	5	15	3	137	125	0.441772005552	0.833292978374	0.703	0.82	-0.117
972	PER3	PER3	chr1	+	7858520	7858733	7858584	7858733	7854019	7854068	972	0	10	1	13	188	125	0.439135997672	0.833292978374	0.0	0.049	-0.049
2511	SPATA20	SPATA20	chr17	+	48625025	48625128	48625080	48625128	48624449	48624646	2511	13	5	23	5	179	125	0.446223257912	0.834458707347	0.645	0.763	-0.118
2612	CCDC74A	CCDC74A	chr2	+	132290161	132290354	132290296	132290354	132289236	132289375	2612	160	2	59	0	250	125	0.447470444839	0.835010738287	0.976	1.0	-0.024
3205	NAT9	NAT9	chr17	-	72768098	72768190	72768098	72768116	72768356	72768416	3205	1	2	5	3	198	125	0.447202858837	0.835010738287	0.24	0.513	-0.273
3353	GPR89A	GPR89A	chr1	-	145811341	145811463	145811341	145811443	145811895	145812002	3353	12	0	16	1	144	125	0.447579908446	0.835010738287	1.0	0.933	0.067
2165	RNF111	RNF111	chr15	+	59384711	59384839	59384735	59384839	59383257	59383353	2165	19	31	16	36	148	125	0.448253573243	0.835188605407	0.341	0.273	0.068
41	FMR1	FMR1	chrX	+	147026388	147026571	147026463	147026571	147022094	147022181	41	43	0	52	1	199	125	0.448383035191	0.835188605407	1.0	0.97	0.03
54	PLAGL1	PLAGL1	chr6	-	144287294	144287367	144287294	144287335	144290043	144290115	54	13	22	21	25	156	125	0.449257221575	0.836156973909	0.321	0.402	-0.081
2807	PITPNM1	PITPNM1	chr11	-	67263648	67263819	67263648	67263816	67264701	67264907	2807	135	38	132	45	127	125	0.450073141785	0.837015456748	0.778	0.743	0.035
3258	RBM26	RBM26	chr13	-	79939712	79939868	79939712	79939853	79940189	79940330	3258	16	101	23	111	139	125	0.450463053537	0.83708094988	0.125	0.157	-0.032
25	PRKACB	PRKACB	chr1	+	84670161	84671122	84670164	84671122	84668365	84668488	25	3	4	8	5	127	125	0.453330215363	0.841746111925	0.425	0.612	-0.187
526	FBXO21	FBXO21	chr12	-	117595677	117595889	117595677	117595868	117603289	117603422	526	53	73	68	112	145	125	0.453716360444	0.841800794534	0.385	0.344	0.041
1422	TLE2	TLE2	chr19	-	3019280	3019464	3019280	3019461	3019696	3019771	1422	2	1	8	1	127	125	0.460810344286	0.842101090622	0.663	0.887	-0.224
1654	NFKB2	NFKB2	chr10	+	104162008	104162286	104162011	104162286	104161804	104161916	1654	113	178	116	161	127	125	0.462016153458	0.842101090622	0.385	0.415	-0.03
166	MORF4L2	MORF4L2	chrX	-	102933426	102933548	102933426	102933528	102939608	102939657	166	12	73	13	109	144	125	0.459766984543	0.842101090622	0.125	0.094	0.031
1764	IST1	IST1	chr16	+	71958671	71958720	71958675	71958720	71957190	71957283	1764	258	7	236	4	128	125	0.462313975108	0.842101090622	0.973	0.983	-0.01
204	CCBL1	CCBL1	chr9	-	131598275	131598384	131598275	131598352	131599080	131599201	204	5	29	8	29	156	125	0.461490184175	0.842101090622	0.121	0.181	-0.06
2579	CCDC125	CCDC125	chr5	-	68609811	68609873	68609811	68609870	68616063	68616407	2579	8	29	5	29	127	125	0.46186618389	0.842101090622	0.214	0.145	0.069
2593	IGF2BP2	IGF2BP2	chr3	-	185410486	185410568	185410486	185410550	185414399	185414451	2593	8	260	16	375	142	125	0.461035992274	0.842101090622	0.026	0.036	-0.01
2596	MAP4K4	MAP4K4	chr2	+	102476104	102476326	102476197	102476326	102475457	102475544	2596	452	231	440	206	217	125	0.45595382498	0.842101090622	0.53	0.552	-0.022
2673	TMEM219	TMEM219	chr16	+	29974427	29974629	29974430	29974629	29973350	29973453	2673	56	55	36	28	127	125	0.463277424818	0.842101090622	0.501	0.559	-0.058
2741	CAST	CAST	chr5	+	96100924	96101029	96100927	96101029	96097977	96098076	2741	508	119	759	196	127	125	0.454622410093	0.842101090622	0.808	0.792	0.016
2746	FAM104A	FAM104A	chr17	-	71223303	71223403	71223303	71223321	71228224	71228533	2746	69	3	95	7	206	125	0.458484203419	0.842101090622	0.933	0.892	0.041
2937	PEX10	PEX10	chr1	-	2338158	2338394	2338158	2338334	2339890	2340297	2937	2	60	5	80	184	125	0.463545050159	0.842101090622	0.022	0.041	-0.019
3048	KIAA0430	KIAA0430	chr16	-	15727473	15727700	15727473	15727691	15728613	15728788	3048	35	0	40	1	133	125	0.463454796582	0.842101090622	1.0	0.974	0.026
3072	STXBP2	STXBP2	chr19	+	7705583	7705695	7705625	7705695	7704616	7704693	3072	15	2	19	5	166	125	0.463869244834	0.842101090622	0.85	0.741	0.109
3198	NAT9	NAT9	chr17	-	72771760	72771991	72771760	72771846	72772405	72772564	3198	9	61	7	71	250	125	0.455621449925	0.842101090622	0.069	0.047	0.022
3206	NAT9	NAT9	chr17	-	72768098	72768190	72768098	72768178	72768356	72768416	3206	0	1	4	4	136	125	0.45927541395	0.842101090622	0.0	0.479	-0.479
3358	ZFP91	ZFP91	chr11	+	58378422	58378527	58378425	58378527	58377770	58377807	3358	256	35	288	47	127	125	0.462110846106	0.842101090622	0.878	0.858	0.02
3381	PNPLA6	PNPLA6	chr19	+	7618757	7618901	7618760	7618901	7616247	7616323	3381	86	100	75	102	127	125	0.46158415895	0.842101090622	0.458	0.42	0.038
3484	PROM2	PROM2	chr2	+	95954971	95957055	95955880	95957055	95954680	95954754	3484	58	2	129	8	250	125	0.4638610065	0.842101090622	0.935	0.89	0.045
3670	GAREM	GAREM	chr18	-	29843483	29848731	29843483	29848728	29850179	29850346	3670	13	13	12	18	127	125	0.463153538556	0.842101090622	0.496	0.396	0.1
3797	FLVCR1-AS1	FLVCR1-AS1	chr1	-	213029945	213030514	213029945	213030260	213031107	213031480	3797	1	2	0	2	250	125	0.458279659045	0.842101090622	0.2	0.0	0.2
477	EIF4A1	EIF4A1	chr17	+	7481482	7481562	7481544	7481562	7481144	7481234	477	7034	55	8489	57	186	125	0.454617755123	0.842101090622	0.988	0.99	-0.002
605	ZNF33A	ZNF33A	chr10	+	38323205	38323328	38323253	38323328	38306218	38306314	605	8	12	4	3	172	125	0.457571300509	0.842101090622	0.326	0.492	-0.166
759	RAP1GDS1	RAP1GDS1	chr4	+	99214555	99214666	99214558	99214666	99182526	99182720	759	33	111	39	107	127	125	0.457799166795	0.842101090622	0.226	0.264	-0.038
898	DNM2	DNM2	chr19	+	10941653	10942586	10941656	10942586	10940802	10941054	898	157	56	143	60	127	125	0.460775687859	0.842101090622	0.734	0.701	0.033
8	THRA	THRA	chr17	+	38249272	38250120	38249389	38250120	38245458	38245586	8	70	3	56	1	241	125	0.456173985318	0.842101090622	0.924	0.967	-0.043
948	NCOR1	NCOR1	chr17	-	16004563	16005119	16004563	16005071	16012099	16012226	948	179	7	175	10	172	125	0.45625331834	0.842101090622	0.949	0.927	0.022
996	GUCY1B3	GUCY1B3	chr4	+	156723364	156723731	156723493	156723731	156721028	156721226	996	20	72	9	45	250	125	0.462154968314	0.842101090622	0.122	0.091	0.031
2065	POU2F2	POU2F2	chr19	-	42600233	42600395	42600233	42600347	42603678	42603770	2065	18	13	15	7	172	125	0.464420091054	0.842453047569	0.502	0.609	-0.107
932	SMURF1	SMURF1	chr7	-	98630659	98630744	98630659	98630735	98633137	98633339	932	99	24	116	35	133	125	0.465830728057	0.844362917215	0.795	0.757	0.038
313	SLC25A10	SLC25A10	chr17	+	79684786	79684891	79684813	79684891	79684428	79684521	313	3	128	3	238	151	125	0.46650967459	0.844944613993	0.019	0.01	0.009
3115	SCARF1	SCARF1	chr17	-	1540002	1540149	1540002	1540112	1540234	1540356	3115	20	0	30	1	161	125	0.467816263627	0.846661336012	1.0	0.959	0.041
1691	MEIS2	MEIS2	chr15	-	37388489	37388631	37388489	37388608	37390167	37390400	1691	64	3	12	0	147	125	0.468640678586	0.846939331464	0.948	1.0	-0.052
1914	MT1G	MT1G	chr16	-	56701223	56701292	56701223	56701289	56701877	56701977	1914	24	10	32	9	127	125	0.469443523392	0.846939331464	0.703	0.778	-0.075
2740	SKAP1	SKAP1	chr17	-	46239830	46239931	46239830	46239928	46247970	46248021	2740	23	7	31	14	127	125	0.469888686401	0.846939331464	0.764	0.685	0.079
3049	TAPT1-AS1	TAPT1-AS1	chr4	+	16257879	16259810	16257930	16259810	16240393	16240494	3049	1	0	3	3	175	125	0.469833542779	0.846939331464	1.0	0.417	0.583
3155	NFE2L2	NFE2L2	chr2	-	178097119	178097311	178097119	178097290	178097977	178098067	3155	590	11	537	7	145	125	0.469720470695	0.846939331464	0.979	0.985	-0.006
807	ZMYND15	ZMYND15	chr17	+	4648140	4648223	4648164	4648223	4647919	4648073	807	0	2	1	2	148	125	0.470123103482	0.846939331464	0.0	0.297	-0.297
1199	MIER1	MIER1	chr1	+	67394569	67394646	67394611	67394646	67391824	67391925	1199	4	2	10	2	166	125	0.470858251774	0.846970635813	0.601	0.79	-0.189
3588	HOXD8	HOXD8	chr2	+	176996044	176997423	176996047	176997423	176994467	176995671	3588	81	78	88	72	127	125	0.47076525326	0.846970635813	0.505	0.546	-0.041
1590	MELK	MELK	chr9	+	36607571	36607670	36607575	36607670	36599390	36599483	1590	152	2	253	6	128	125	0.473978516187	0.849111609703	0.987	0.976	0.011
179	HOTAIR	HOTAIR	chr12	-	54359747	54359871	54359747	54359867	54360059	54360161	179	2	1	2	0	128	125	0.4742073605	0.849111609703	0.661	1.0	-0.339
1806	APOO	APOO	chrX	-	23851464	23851729	23851464	23851627	23858429	23858494	1806	85	63	62	55	226	125	0.473467358075	0.849111609703	0.427	0.384	0.043
2074	KANSL3	KANSL3	chr2	-	97297048	97297280	97297048	97297219	97302657	97302922	2074	28	25	40	46	185	125	0.473686135111	0.849111609703	0.431	0.37	0.061
2133	SMARCAD1	SMARCAD1	chr4	+	95200073	95200201	95200079	95200201	95199766	95199884	2133	38	48	35	35	130	125	0.473513279484	0.849111609703	0.432	0.49	-0.058
3601	STAG3	STAG3	chr7	+	99809057	99809162	99809060	99809162	99808633	99808808	3601	2	1	2	0	127	125	0.474045968212	0.849111609703	0.663	1.0	-0.337
536	BSDC1	BSDC1	chr1	-	32849430	32849649	32849430	32849598	32852379	32852496	536	38	206	27	178	175	125	0.474567039491	0.849111609703	0.116	0.098	0.018
2918	CCDC138	CCDC138	chr2	+	109408130	109408258	109408135	109408258	109405307	109405422	2918	18	2	23	1	129	125	0.475305215778	0.849788113058	0.897	0.957	-0.06
3221	C19orf60	C19orf60	chr19	+	18700222	18700493	18700288	18700493	18699804	18699887	3221	40	19	13	9	190	125	0.476407657541	0.850921692505	0.581	0.487	0.094
3434	CNBP	CNBP	chr3	-	128889921	128890123	128889921	128890120	128890288	128890381	3434	289	770	363	905	127	125	0.477704958124	0.850921692505	0.27	0.283	-0.013
3748	SUPT7L	SUPT7L	chr2	-	27883850	27884468	27883850	27884255	27885045	27885148	3748	39	73	28	65	250	125	0.477430775649	0.850921692505	0.211	0.177	0.034
540	NDUFC1	NDUFC1	chr4	-	140216885	140217114	140216885	140217110	140223569	140223705	540	24	3	19	1	128	125	0.477742051936	0.850921692505	0.887	0.949	-0.062
725	AKT3	AKT3	chr1	-	243663020	243668636	243663020	243663088	243675625	243675728	725	91	1	74	2	250	125	0.47737297382	0.850921692505	0.978	0.949	0.029
1050	C12orf43	C12orf43	chr12	-	121440224	121442295	121440224	121442292	121442805	121442863	1050	50	18	56	26	127	125	0.487551081032	0.851438575445	0.732	0.679	0.053
1365	SIGMAR1	SIGMAR1	chr9	-	34636993	34637109	34636993	34637086	34637216	34637417	1365	3	241	6	290	147	125	0.481571338265	0.851438575445	0.01	0.017	-0.007
1496	WDR46	WDR46	chr6	-	33256580	33256790	33256580	33256628	33256878	33257304	1496	287	5	307	8	250	125	0.489149665699	0.851438575445	0.966	0.95	0.016
1504	MGRN1	MGRN1	chr16	+	4736259	4740975	4738796	4740975	4733843	4733933	1504	18	60	15	66	250	125	0.483850949698	0.851438575445	0.13	0.102	0.028
1549	ABLIM3	ABLIM3	chr5	+	148637853	148640001	148639108	148640001	148632319	148632400	1549	67	0	80	1	250	125	0.480357296094	0.851438575445	1.0	0.976	0.024
1555	CALD1	CALD1	chr7	+	134642959	134643041	134642962	134643041	134642819	134642863	1555	1350	109	832	75	127	125	0.487802035324	0.851438575445	0.924	0.916	0.008
1805	ZNF169	ZNF169	chr9	+	97061729	97064111	97062096	97064111	97055255	97055351	1805	2	2	1	0	250	125	0.488067144985	0.851438575445	0.333	1.0	-0.667
1840	FAM213B	FAM213B	chr1	+	2520360	2520479	2520395	2520479	2519828	2519892	1840	16	0	26	1	159	125	0.486872767622	0.851438575445	1.0	0.953	0.047
21	CYP3A5	CYP3A5	chr7	-	99273737	99274199	99273737	99273831	99277448	99277649	21	2	0	2	1	250	125	0.485537534186	0.851438575445	1.0	0.5	0.5
2337	FDPS	FDPS	chr1	+	155279833	155279996	155279854	155279996	155278538	155278756	2337	837	710	855	689	145	125	0.481452944999	0.851438575445	0.504	0.517	-0.013
2425	FAM89B	FAM89B	chr11	+	65340823	65341669	65340833	65341669	65339819	65340431	2425	38	68	30	43	134	125	0.481661781223	0.851438575445	0.343	0.394	-0.051
2484	PEX11B	PEX11B	chr1	+	145517272	145517388	145517282	145517388	145516164	145516456	2484	90	1	121	0	134	125	0.486290953761	0.851438575445	0.988	1.0	-0.012
2556	PEG3	PEG3	chr19	-	57335629	57336109	57335629	57335795	57347385	57347472	2556	1	2	2	1	250	125	0.488940538455	0.851438575445	0.2	0.5	-0.3
262	ALKBH2	ALKBH2	chr12	-	109530311	109530742	109530311	109530592	109531051	109531293	262	84	25	89	21	250	125	0.489249716362	0.851438575445	0.627	0.679	-0.052
2727	P2RY2	P2RY2	chr11	+	72945066	72953472	72945200	72953472	72939025	72939220	2727	0	3	1	4	250	125	0.483852905128	0.851438575445	0.0	0.111	-0.111
2912	TRMT10A	TRMT10A	chr4	-	100480310	100480518	100480310	100480507	100485069	100485214	2912	19	9	14	10	135	125	0.488623217616	0.851438575445	0.662	0.565	0.097
3074	STXBP2	STXBP2	chr19	+	7705616	7705695	7705625	7705695	7704616	7704693	3074	222	2	307	5	133	125	0.485324499633	0.851438575445	0.991	0.983	0.008
3289	COX18	COX18	chr4	-	73930494	73930619	73930494	73930616	73930966	73931130	3289	10	38	18	50	127	125	0.489955364636	0.851438575445	0.206	0.262	-0.056
3436	FAM24B	FAM24B	chr10	-	124609939	124610066	124609939	124610036	124615160	124615302	3436	10	9	14	8	154	125	0.489596137535	0.851438575445	0.474	0.587	-0.113
3450	LY6K	LY6K	chr8	+	143784508	143785584	143784540	143785584	143783017	143783131	3450	15	3	33	11	156	125	0.48496948675	0.851438575445	0.8	0.706	0.094
3567	SNX1	SNX1	chr15	+	64429766	64436433	64430240	64436433	64429059	64429131	3567	205	2	252	1	250	125	0.486484998976	0.851438575445	0.981	0.992	-0.011
3610	ZNF23	ZNF23	chr16	-	71487944	71488121	71487944	71488071	71489974	71490024	3610	7	1	5	0	174	125	0.490427592649	0.851438575445	0.834	1.0	-0.166
3646	FAM63A	FAM63A	chr1	-	150974640	150975444	150974640	150974787	150978787	150979273	3646	54	1	33	0	250	125	0.4895180379	0.851438575445	0.964	1.0	-0.036
463	TMEM44-AS1	TMEM44-AS1	chr3	+	194309749	194309871	194309753	194309871	194304996	194305177	463	2	2	0	1	128	125	0.489135041595	0.851438575445	0.494	0.0	0.494
495	ZNF286A	ZNF286A	chr17	+	15603448	15603680	15603521	15603680	15602890	15603091	495	10	0	15	1	197	125	0.483861123829	0.851438575445	1.0	0.905	0.095
512	ZNF638	ZNF638	chr2	+	71660294	71660413	71660357	71660413	71658456	71658558	512	270	4	249	2	187	125	0.487520591414	0.851438575445	0.978	0.988	-0.01
525	YY1AP1	YY1AP1	chr1	-	155638417	155638568	155638417	155638508	155640110	155640255	525	79	67	81	58	184	125	0.481814866718	0.851438575445	0.445	0.487	-0.042
595	TSC22D4	TSC22D4	chr7	-	100074899	100075085	100074899	100075082	100076416	100076902	595	7	10	5	12	127	125	0.48939776218	0.851438575445	0.408	0.291	0.117
611	ANKRD26	ANKRD26	chr10	-	27335281	27335452	27335281	27335449	27337729	27337908	611	15	8	10	3	127	125	0.479236278386	0.851438575445	0.649	0.766	-0.117
680	ZCCHC10	ZCCHC10	chr5	-	132335823	132335893	132335823	132335865	132342450	132342612	680	5	50	5	31	152	125	0.488211349186	0.851438575445	0.076	0.117	-0.041
716	ZNF189	ZNF189	chr9	+	104162207	104162292	104162210	104162292	104161135	104161471	716	12	4	12	2	127	125	0.486039661592	0.851438575445	0.747	0.855	-0.108
739	DDIT3	DDIT3	chr12	-	57911051	57911325	57911051	57911221	57911488	57911536	739	75	92	56	58	228	125	0.489867901446	0.851438575445	0.309	0.346	-0.037
808	CARS	CARS	chr11	-	3062125	3062261	3062125	3062214	3063394	3063486	808	11	178	7	161	171	125	0.482706200387	0.851438575445	0.043	0.031	0.012
860	SCAF8	SCAF8	chr6	+	155054928	155055064	155054980	155055064	155054511	155054637	860	7	1	5	0	176	125	0.490659518053	0.851438575445	0.833	1.0	-0.167
907	RPLP0	RPLP0	chr12	-	120638532	120638694	120638532	120638634	120638885	120639014	907	657	2039	742	2405	184	125	0.486907289738	0.851438575445	0.18	0.173	0.007
1777	DMPK	DMPK	chr19	-	46274228	46274318	46274228	46274314	46274607	46274654	1777	9	4	9	7	128	125	0.492205441277	0.851659379626	0.687	0.557	0.13
2002	CRNDE	CRNDE	chr16	-	54954209	54954322	54954209	54954239	54957496	54957562	2002	187	29	193	36	207	125	0.496560723036	0.851659379626	0.796	0.764	0.032
2103	OSR2	OSR2	chr8	+	99963746	99964332	99963828	99964332	99962883	99962983	2103	5	27	2	20	206	125	0.494664602208	0.851659379626	0.101	0.057	0.044
2113	RBBP5	RBBP5	chr1	-	205083916	205084089	205083916	205084033	205084985	205085011	2113	60	0	64	1	180	125	0.496030040077	0.851659379626	1.0	0.978	0.022
2218	MAD1L1	MAD1L1	chr7	-	2270183	2270399	2270183	2270359	2272506	2272583	2218	11	4	11	2	164	125	0.491681516254	0.851659379626	0.677	0.807	-0.13
2348	FUOM	FUOM	chr10	-	135168657	135169009	135168657	135168940	135169241	135169315	2348	40	43	36	48	193	125	0.492720360885	0.851659379626	0.376	0.327	0.049
2392	CEP76	CEP76	chr18	-	12699828	12699904	12699828	12699899	12700956	12701112	2392	38	0	44	1	129	125	0.493283222509	0.851659379626	1.0	0.977	0.023
2463	C1orf109	C1orf109	chr1	-	38155277	38155558	38155277	38155555	38155887	38156267	2463	4	10	2	10	127	125	0.495952454328	0.851659379626	0.282	0.164	0.118
2735	RUNDC3A	RUNDC3A	chr17	+	42390471	42390620	42390486	42390620	42389947	42390063	2735	9	1	6	0	139	125	0.493470191231	0.851659379626	0.89	1.0	-0.11
2829	ZNF30	ZNF30	chr19	+	35424528	35424627	35424531	35424627	35422746	35422897	2829	1	2	2	1	127	125	0.492108994129	0.851659379626	0.33	0.663	-0.333
3195	CDADC1	CDADC1	chr13	+	49865819	49867622	49866913	49867622	49860357	49860418	3195	12	1	8	0	250	125	0.495122530789	0.851659379626	0.857	1.0	-0.143
3523	SORBS1	SORBS1	chr10	-	97174250	97174619	97174250	97174412	97181717	97181830	3523	70	0	85	1	250	125	0.496433941524	0.851659379626	1.0	0.977	0.023
3598	HNRNPK	HNRNPK	chr9	-	86582997	86584355	86582997	86584295	86585076	86585246	3598	1192	672	1424	767	184	125	0.492454237449	0.851659379626	0.546	0.558	-0.012
3932	ARMC8	ARMC8	chr3	+	137907242	137907372	137907296	137907372	137906089	137906441	3932	6	31	9	31	178	125	0.49541960264	0.851659379626	0.12	0.169	-0.049
556	ZNF419	ZNF419	chr19	+	58001498	58001553	58001514	58001553	57999078	57999351	556	1	4	0	3	140	125	0.495737782186	0.851659379626	0.182	0.0	0.182
81	SRSF10	SRSF10	chr1	-	24290836	24294446	24290836	24294213	24298062	24298113	81	43	148	43	175	250	125	0.494027850094	0.851659379626	0.127	0.109	0.018
1243	RAB2B	RAB2B	chr14	-	21936828	21936911	21936828	21936867	21943025	21943093	1243	77	4	73	6	168	125	0.497748585931	0.852493030088	0.935	0.901	0.034
624	SGOL2	SGOL2	chr2	+	201440033	201440184	201440040	201440184	201435772	201438700	624	47	1	84	0	131	125	0.497769235365	0.852493030088	0.978	1.0	-0.022
149	SON	SON	chr21	+	34948670	34949820	34948723	34949820	34948083	34948199	149	19	149	18	179	177	125	0.498716810427	0.853496499353	0.083	0.066	0.017
1173	MPPE1	MPPE1	chr18	-	11896982	11897355	11896982	11897130	11906201	11906308	1173	101	1	86	2	250	125	0.500156819724	0.854885424071	0.981	0.956	0.025
2565	ORAI2	ORAI2	chr7	+	102076648	102076780	102076671	102076780	102073976	102074108	2565	2	19	1	23	147	125	0.500252868916	0.854885424071	0.082	0.036	0.046
356	NCOA3	NCOA3	chr20	+	46268320	46268566	46268365	46268566	46266391	46266527	356	13	0	22	1	169	125	0.501492246871	0.855294522345	1.0	0.942	0.058
649	ARMCX5	ARMCX5	chrX	+	101854633	101854775	101854639	101854775	101854275	101854500	649	18	9	6	5	130	125	0.501941912478	0.855294522345	0.658	0.536	0.122
706	MAN2B1	MAN2B1	chr19	-	12769241	12769324	12769241	12769321	12772073	12772190	706	284	9	254	11	127	125	0.501280408805	0.855294522345	0.969	0.958	0.011
938	MLST8	MLST8	chr16	+	2256031	2256215	2256061	2256215	2255177	2255513	938	25	15	34	15	154	125	0.501660748688	0.855294522345	0.575	0.648	-0.073
650	STRN4	STRN4	chr19	-	47230708	47230824	47230708	47230803	47231150	47231264	650	36	163	60	232	145	125	0.50291773617	0.856339002425	0.16	0.182	-0.022
3507	MECOM	MECOM	chr3	-	168838843	168839000	168838843	168838997	168840367	168840515	3507	45	66	39	69	127	125	0.503761921525	0.856540442939	0.402	0.357	0.045
3744	TMEM156	TMEM156	chr4	-	38972651	38972757	38972651	38972754	38987955	38988039	3744	13	4	2	0	127	125	0.503713094636	0.856540442939	0.762	1.0	-0.238
1308	PLEKHB2	PLEKHB2	chr2	+	131897739	131897848	131897742	131897848	131890474	131890588	1308	42	16	55	27	127	125	0.504207726757	0.856681234807	0.721	0.667	0.054
1491	CBS	CBS	chr21	-	44473300	44474093	44473300	44473757	44476912	44476997	1491	435	4	551	3	250	125	0.504668761023	0.856847680586	0.982	0.989	-0.007
2906	GLB1L	GLB1L	chr2	-	220108223	220108365	220108223	220108353	220109950	220110151	2906	1	6	0	4	136	125	0.505664857892	0.857366064804	0.133	0.0	0.133
92	COBLL1	COBLL1	chr2	-	165550778	165552346	165550778	165552343	165555914	165556009	92	140	49	155	63	127	125	0.505700661952	0.857366064804	0.738	0.708	0.03
1952	ZFP90	ZFP90	chr16	+	68596891	68601039	68596894	68601039	68592375	68592471	1952	6	1	4	0	127	125	0.507644114846	0.860043152216	0.855	1.0	-0.145
234	TMEM218	TMEM218	chr11	-	124972027	124972247	124972027	124972213	124972629	124972705	234	2	8	4	8	158	125	0.509128876645	0.860704977709	0.165	0.283	-0.118
2581	NGFRAP1	NGFRAP1	chrX	+	102632390	102633092	102632437	102633092	102631955	102632034	2581	216	835	171	612	171	125	0.508572481059	0.860704977709	0.159	0.17	-0.011
2868	MATN2	MATN2	chr8	+	99045269	99045404	99045326	99045404	99044473	99044545	2868	37	23	16	7	181	125	0.509065799223	0.860704977709	0.526	0.612	-0.086
3574	CHRDL1	CHRDL1	chrX	-	109924709	109924877	109924709	109924874	109931821	109932031	3574	86	9	144	11	127	125	0.510070953006	0.861163097496	0.904	0.928	-0.024
3885	MIEF1	MIEF1	chr22	+	39908236	39908499	39908322	39908499	39907853	39908031	3885	52	33	69	53	210	125	0.510129665381	0.861163097496	0.484	0.437	0.047
1499	ESRRG	ESRRG	chr1	-	216737560	216737743	216737560	216737722	216741329	216741440	1499	0	11	1	20	145	125	0.515179241935	0.862195501902	0.0	0.041	-0.041
1681	FAM189B	FAM189B	chr1	-	155221523	155221699	155221523	155221696	155223415	155223523	1681	8	86	12	94	127	125	0.514309870145	0.862195501902	0.084	0.112	-0.028
1917	TP73-AS1	TP73-AS1	chr1	-	3659367	3659521	3659367	3659475	3659624	3659754	1917	22	40	18	25	170	125	0.514188865136	0.862195501902	0.288	0.346	-0.058
2019	TECR	TECR	chr19	+	14673952	14674069	14674017	14674069	14673336	14673387	2019	16	515	26	675	189	125	0.514626850956	0.862195501902	0.02	0.025	-0.005
2340	PAM	PAM	chr5	+	102360834	102361038	102360837	102361038	102355493	102355547	2340	250	38	234	30	127	125	0.516894738649	0.862195501902	0.866	0.885	-0.019
2465	ACD	ACD	chr16	-	67693805	67693948	67693805	67693939	67694024	67694718	2465	51	1	68	0	133	125	0.516380565998	0.862195501902	0.98	1.0	-0.02
2706	ZNF707	ZNF707	chr8	+	144770831	144771471	144771373	144771471	144770163	144770237	2706	3	0	4	1	250	125	0.511685174356	0.862195501902	1.0	0.667	0.333
2828	SLC16A4	SLC16A4	chr1	-	110905472	110906535	110905472	110906515	110918079	110918173	2828	5	58	2	41	144	125	0.513702222509	0.862195501902	0.07	0.041	0.029
3143	DLG4	DLG4	chr17	-	7107326	7107386	7107326	7107377	7107517	7107571	3143	83	43	50	21	133	125	0.515918172445	0.862195501902	0.645	0.691	-0.046
3156	CCL28	CCL28	chr5	-	43376747	43377586	43376747	43376990	43381902	43382154	3156	2	0	6	2	250	125	0.514912552473	0.862195501902	1.0	0.6	0.4
3191	TCF4	TCF4	chr18	-	52924545	52924622	52924545	52924619	52927179	52927258	3191	168	12	16	2	127	125	0.514987731691	0.862195501902	0.932	0.887	0.045
3306	CHTOP	CHTOP	chr1	+	153614718	153614905	153614721	153614905	153610770	153610924	3306	181	128	203	159	127	125	0.516776278611	0.862195501902	0.582	0.557	0.025
351	IRF5	IRF5	chr7	+	128587283	128587589	128587331	128587589	128587076	128587110	351	6	1	4	0	172	125	0.513688767302	0.862195501902	0.813	1.0	-0.187
493	ZNF286A	ZNF286A	chr17	+	15619313	15624100	15619372	15624100	15611468	15611561	493	36	21	40	18	183	125	0.516347389108	0.862195501902	0.539	0.603	-0.064
631	LRRC16A	LRRC16A	chr6	+	25606288	25606501	25606306	25606501	25605039	25605121	631	66	21	83	21	142	125	0.516951964064	0.862195501902	0.735	0.777	-0.042
762	TJAP1	TJAP1	chr6	+	43466660	43466838	43466715	43466838	43465618	43465715	762	11	25	9	29	179	125	0.514157660634	0.862195501902	0.235	0.178	0.057
823	AIF1L	AIF1L	chr9	+	133972166	133972250	133972188	133972250	133971862	133972047	823	9	139	11	231	146	125	0.513952396632	0.862195501902	0.053	0.039	0.014
1703	EIF1AD	EIF1AD	chr11	-	65767773	65767952	65767773	65767877	65769510	65769637	1703	59	8	93	17	199	125	0.519084385699	0.864530098976	0.822	0.775	0.047
1850	VEGFB	VEGFB	chr11	+	64004891	64005127	64004992	64005127	64004658	64004694	1850	221	21	134	16	225	125	0.518937783863	0.864530098976	0.854	0.823	0.031
2527	MED15	MED15	chr22	+	20936897	20937034	20936948	20937034	20922807	20922918	2527	60	2	68	1	175	125	0.520723998614	0.866038503685	0.955	0.98	-0.025
40	FMR1	FMR1	chrX	+	147026388	147026571	147026463	147026571	147024650	147024846	40	110	14	143	23	199	125	0.520635160957	0.866038503685	0.832	0.796	0.036
1732	RFXANK	RFXANK	chr19	+	19307771	19307855	19307774	19307855	19304747	19304942	1732	150	141	139	117	127	125	0.522677572326	0.868675401894	0.511	0.539	-0.028
1337	GEMIN5	GEMIN5	chr5	-	154311017	154311137	154311017	154311134	154311658	154311810	1337	30	2	24	3	127	125	0.523935049023	0.868932322065	0.937	0.887	0.05
237	MRPS2	MRPS2	chr9	+	138393544	138393819	138393689	138393819	138392843	138392969	237	10	162	9	198	250	125	0.524445772126	0.868932322065	0.03	0.022	0.008
239	MPZL3	MPZL3	chr11	-	118110925	118111092	118110925	118111056	118122936	118123083	239	23	0	42	1	160	125	0.524673118196	0.868932322065	1.0	0.97	0.03
283	ZNF181	ZNF181	chr19	+	35230427	35230526	35230430	35230526	35230052	35230173	283	6	4	4	5	127	125	0.524112265264	0.868932322065	0.596	0.441	0.155
3709	APBB3	APBB3	chr5	-	139941171	139941292	139941171	139941286	139941684	139941812	3709	3	4	0	1	130	125	0.523209853899	0.868932322065	0.419	0.0	0.419
1051	ZFP14	ZFP14	chr19	-	36851336	36851438	36851336	36851435	36853013	36853140	1051	2	5	2	2	127	125	0.527409639051	0.869253254354	0.282	0.496	-0.214
1285	SLIRP	SLIRP	chr14	+	78183822	78183941	78183838	78183941	78182114	78182222	1285	7	408	5	427	140	125	0.527940152072	0.869253254354	0.015	0.01	0.005
1771	HAUS7	HAUS7	chrX	-	152720999	152721224	152720999	152721106	152721722	152721822	1771	71	2	79	1	242	125	0.530390499224	0.869253254354	0.948	0.976	-0.028
1884	GPX4	GPX4	chr19	+	1106376	1106458	1106398	1106458	1106240	1106265	1884	31	1611	22	1373	146	125	0.53074168135	0.869253254354	0.016	0.014	0.002
1949	ASRGL1	ASRGL1	chr11	+	62105361	62105639	62105438	62105639	62104773	62105046	1949	14	12	15	18	201	125	0.530760143866	0.869253254354	0.42	0.341	0.079
2102	ZNF577	ZNF577	chr19	-	52374550	52376959	52374550	52376782	52380534	52380630	2102	7	0	12	1	250	125	0.527999872467	0.869253254354	1.0	0.857	0.143
210	UTP15	UTP15	chr5	+	72864059	72864152	72864116	72864152	72863086	72863259	210	70	0	71	1	181	125	0.528349717335	0.869253254354	1.0	0.98	0.02
2551	HAVCR1	HAVCR1	chr5	-	156484908	156485087	156484908	156484966	156485931	156486130	2551	22	19	40	44	245	125	0.530290089179	0.869253254354	0.371	0.317	0.054
2683	FSCN2	FSCN2	chr17	+	79503575	79503815	79503647	79503815	79503171	79503293	2683	3	2	1	2	196	125	0.526733574437	0.869253254354	0.489	0.242	0.247
3118	CDH16	CDH16	chr16	-	66944162	66944405	66944162	66944288	66945084	66945218	3118	43	1	22	0	241	125	0.529327744236	0.869253254354	0.957	1.0	-0.043
3233	ITFG1	ITFG1	chr16	-	47192783	47192901	47192783	47192845	47195660	47195743	3233	280	4	378	8	180	125	0.529522553697	0.869253254354	0.98	0.97	0.01
3546	INTS8	INTS8	chr8	+	95850690	95850846	95850721	95850846	95848751	95848859	3546	89	9	97	7	155	125	0.52625033078	0.869253254354	0.889	0.918	-0.029
596	TSC22D4	TSC22D4	chr7	-	100074899	100075930	100074899	100075827	100076416	100076902	596	145	7	118	8	227	125	0.53003475415	0.869253254354	0.919	0.89	0.029
701	SLC6A9	SLC6A9	chr1	-	44466627	44466727	44466627	44466723	44466835	44466970	701	29	2	33	1	128	125	0.525812678272	0.869253254354	0.934	0.97	-0.036
744	DDIT3	DDIT3	chr12	-	57911051	57911378	57911051	57911207	57911488	57911536	744	116	33	78	18	250	125	0.525273863659	0.869253254354	0.637	0.684	-0.047
997	GUCY1B3	GUCY1B3	chr4	+	156723493	156723731	156723592	156723731	156721028	156721226	997	173	5	114	5	223	125	0.52647221753	0.869253254354	0.951	0.927	0.024
1057	SURF6	SURF6	chr9	-	136200553	136200642	136200553	136200589	136201227	136201437	1057	113	2	168	5	177	125	0.543756652561	0.869357524637	0.976	0.96	0.016
1141	FLT3LG	FLT3LG	chr19	+	49978930	49979058	49978947	49979058	49977859	49977929	1141	2	16	0	4	141	125	0.536895795381	0.869357524637	0.1	0.0	0.1
1174	MPPE1	MPPE1	chr18	-	11886711	11886780	11886711	11886777	11886915	11887024	1174	8	37	10	33	127	125	0.532478643074	0.869357524637	0.175	0.23	-0.055
1226	MUTYH	MUTYH	chr1	-	45799084	45799275	45799084	45799236	45800062	45800183	1226	1	3	0	2	163	125	0.538726834256	0.869357524637	0.204	0.0	0.204
1237	KLHDC4	KLHDC4	chr16	-	87741417	87741681	87741417	87741678	87741955	87742072	1237	22	7	22	10	127	125	0.545673094453	0.869357524637	0.756	0.684	0.072
1255	FBXL5	FBXL5	chr4	-	15638116	15638299	15638116	15638296	15640130	15640317	1255	133	7	137	5	127	125	0.546931497828	0.869357524637	0.949	0.964	-0.015
1266	SLC25A29	SLC25A29	chr14	-	100761962	100762330	100761962	100762034	100765178	100765222	1266	48	10	39	11	250	125	0.541407073371	0.869357524637	0.706	0.639	0.067
1304	NSUN5P1	NSUN5P1	chr7	+	75044869	75045469	75045258	75045469	75044397	75044512	1304	58	0	88	1	250	125	0.532936732849	0.869357524637	1.0	0.978	0.022
130	SERF2	SERF2	chr15	+	44085884	44088287	44086571	44088287	44085172	44085281	130	92	0	100	1	250	125	0.539162810461	0.869357524637	1.0	0.98	0.02
1381	PHF23	PHF23	chr17	-	7139248	7140086	7139248	7139885	7140703	7140796	1381	310	13	252	8	250	125	0.546740352972	0.869357524637	0.923	0.94	-0.017
1407	APRT	APRT	chr16	-	88875876	88876248	88875876	88876114	88876477	88876556	1407	1079	219	1275	243	250	125	0.540695014504	0.869357524637	0.711	0.724	-0.013
1622	TMEM59	TMEM59	chr1	-	54506428	54506513	54506428	54506510	54507396	54507478	1622	243	625	193	463	127	125	0.545470248295	0.869357524637	0.277	0.291	-0.014
1687	URM1	URM1	chr9	+	131140273	131140385	131140314	131140385	131133597	131133694	1687	27	192	25	213	165	125	0.544182242238	0.869357524637	0.096	0.082	0.014
1798	PRSS23	PRSS23	chr11	+	86518672	86522273	86518677	86522273	86511281	86511693	1798	90	5	135	5	129	125	0.539886806262	0.869357524637	0.946	0.963	-0.017
1896	EIF4G3	EIF4G3	chr1	-	21276495	21276604	21276495	21276601	21295966	21296089	1896	88	98	78	76	127	125	0.542690445461	0.869357524637	0.469	0.503	-0.034
1972	EIF4ENIF1	EIF4ENIF1	chr22	-	31843411	31843554	31843411	31843551	31844138	31844218	1972	32	28	34	37	127	125	0.539108007466	0.869357524637	0.529	0.475	0.054
2029	IQCA1	IQCA1	chr2	-	237289211	237289279	237289211	237289276	237300618	237300714	2029	15	6	6	4	127	125	0.545961105258	0.869357524637	0.711	0.596	0.115
2057	CELF2	CELF2	chr10	+	11370888	11374605	11372418	11374605	11367798	11367942	2057	70	1	140	4	250	125	0.542151287216	0.869357524637	0.972	0.946	0.026
2265	SYBU	SYBU	chr8	-	110654956	110655161	110654956	110655158	110656864	110657051	2265	1	3	0	2	127	125	0.543610092696	0.869357524637	0.247	0.0	0.247
2478	NUSAP1	NUSAP1	chr15	+	41643185	41643327	41643230	41643327	41641295	41641439	2478	207	94	374	187	169	125	0.531875928097	0.869357524637	0.62	0.597	0.023
2483	PSMA3	PSMA3	chr14	+	58727665	58727738	58727686	58727738	58724642	58724716	2483	1037	15	1117	20	145	125	0.546685569957	0.869357524637	0.983	0.98	0.003
2488	LPPR2	LPPR2	chr19	+	11470207	11470396	11470282	11470396	11468335	11468415	2488	92	8	38	2	199	125	0.540397390624	0.869357524637	0.878	0.923	-0.045
248	RALGAPB	RALGAPB	chr20	+	37193998	37194121	37194001	37194121	37191174	37191340	248	47	34	30	27	127	125	0.53463816359	0.869357524637	0.576	0.522	0.054
2564	ZNF493	ZNF493	chr19	+	21588559	21588658	21588562	21588658	21587930	21588057	2564	3	2	4	1	127	125	0.541494493412	0.869357524637	0.596	0.797	-0.201
2598	MAP4K4	MAP4K4	chr2	+	102482889	102483041	102482892	102483041	102481391	102481498	2598	479	114	441	115	127	125	0.539484916241	0.869357524637	0.805	0.791	0.014
26	ZNF573	ZNF573	chr19	-	38262203	38262336	38262203	38262330	38264300	38264391	26	2	0	7	2	130	125	0.540603023143	0.869357524637	1.0	0.771	0.229
2784	MSH5	MSH5	chr6	+	31711915	31712076	31711966	31712076	31711680	31711802	2784	1	32	0	20	175	125	0.546895395408	0.869357524637	0.022	0.0	0.022
2939	RNFT2	RNFT2	chr12	+	117290142	117291436	117290454	117291436	117273985	117274087	2939	3	0	11	2	250	125	0.539885134005	0.869357524637	1.0	0.733	0.267
3093	NRXN3	NRXN3	chr14	+	80327381	80334633	80328005	80334633	80271454	80271542	3093	26	1	13	0	250	125	0.545544332302	0.869357524637	0.929	1.0	-0.071
3238	ZNF433	ZNF433	chr19	-	12128980	12129116	12128980	12129107	12140954	12141013	3238	1	1	0	1	133	125	0.536899280652	0.869357524637	0.484	0.0	0.484
3510	DDX39B	DDX39B	chr6	-	31508098	31508441	31508098	31508311	31509726	31510252	3510	492	366	623	438	250	125	0.547032171223	0.869357524637	0.402	0.416	-0.014
3617	DLST	DLST	chr14	+	75355977	75356052	75355979	75356052	75355797	75355850	3617	538	6	688	4	126	125	0.534326183787	0.869357524637	0.989	0.994	-0.005
3653	PTGS1	PTGS1	chr9	+	125140177	125140294	125140206	125140294	125133464	125133551	3653	5	0	9	1	153	125	0.540445560909	0.869357524637	1.0	0.88	0.12
365	FAM208A	FAM208A	chr3	-	56667071	56667994	56667071	56667871	56674013	56674158	365	95	1	76	0	247	125	0.534501127876	0.869357524637	0.98	1.0	-0.02
3700	LRRC75A-AS1	LRRC75A-AS1	chr17	+	16342894	16343017	16342973	16343017	16342640	16342728	3700	1102	222	1138	215	203	125	0.543221929367	0.869357524637	0.753	0.765	-0.012
399	CDC25B	CDC25B	chr20	+	3778268	3778396	3778310	3778396	3776385	3777378	399	90	2	170	2	166	125	0.544330344299	0.869357524637	0.971	0.985	-0.014
546	GNRH2	GNRH2	chr20	+	3025324	3025482	3025345	3025482	3025053	3025214	546	2	0	3	1	145	125	0.546666377502	0.869357524637	1.0	0.721	0.279
655	ABTB1	ABTB1	chr3	+	127393187	127393261	127393233	127393261	127391780	127391924	655	11	90	8	89	170	125	0.534174702037	0.869357524637	0.082	0.062	0.02
70	SLC35C2	SLC35C2	chr20	-	44983711	44983880	44983711	44983817	44984440	44984513	70	167	20	176	17	187	125	0.539554318529	0.869357524637	0.848	0.874	-0.026
790	PSMC3IP	PSMC3IP	chr17	-	40725495	40725641	40725495	40725605	40726116	40726228	790	55	1	139	1	160	125	0.541402728013	0.869357524637	0.977	0.991	-0.014
839	ZNF200	ZNF200	chr16	-	3282420	3282547	3282420	3282544	3282832	3282921	839	45	1	29	0	127	125	0.538953375016	0.869357524637	0.978	1.0	-0.022
961	SOX6	SOX6	chr11	-	16010542	16010776	16010542	16010716	16036487	16036596	961	1	0	6	4	184	125	0.538995247503	0.869357524637	1.0	0.505	0.495
965	COX11	COX11	chr17	-	53038566	53040276	53038566	53038673	53040666	53040792	965	303	4	356	7	250	125	0.533714701503	0.869357524637	0.974	0.962	0.012
975	TXNDC16	TXNDC16	chr14	-	52985889	52986011	52985889	52985996	53003436	53003511	975	10	0	20	1	139	125	0.542307791443	0.869357524637	1.0	0.947	0.053
2078	NSUN5	NSUN5	chr7	-	72716512	72717526	72716512	72717521	72717596	72717737	2078	117	7	185	8	129	125	0.548632847451	0.870728661725	0.942	0.957	-0.015
2266	NR2C1	NR2C1	chr12	-	95424184	95424649	95424184	95424405	95425124	95425264	2266	13	3	10	4	250	125	0.548569639479	0.870728661725	0.684	0.556	0.128
964	COX11	COX11	chr17	-	53038566	53040276	53038566	53038687	53040666	53040792	964	329	1	405	3	250	125	0.550082362101	0.87244245602	0.994	0.985	0.009
3557	ZNF124	ZNF124	chr1	-	247318290	247320705	247318290	247320519	247322307	247322368	3557	5	8	8	8	250	125	0.55080906048	0.87300831614	0.238	0.333	-0.095
798	SGSM3	SGSM3	chr22	+	40804280	40804433	40804358	40804433	40804074	40804124	798	269	0	246	2	202	125	0.551766401928	0.873938730571	1.0	0.987	0.013
1444	RPS6KA4	RPS6KA4	chr11	+	64135957	64136073	64135960	64136073	64135603	64135732	1444	3	4	5	12	127	125	0.552994505724	0.874217783719	0.425	0.291	0.134
2219	MAD1L1	MAD1L1	chr7	-	2270183	2270399	2270183	2270362	2272506	2272583	2219	8	23	6	25	161	125	0.553424308846	0.874217783719	0.213	0.157	0.056
3274	FAM213A	FAM213A	chr10	+	82180221	82180401	82180238	82180401	82168241	82168399	3274	161	89	168	83	141	125	0.553189451376	0.874217783719	0.616	0.642	-0.026
3299	ISG20	ISG20	chr15	+	89195340	89195541	89195400	89195541	89182573	89182825	3299	82	3	68	4	184	125	0.553132308235	0.874217783719	0.949	0.92	0.029
3296	ZNF430	ZNF430	chr19	+	21216891	21216990	21216894	21216990	21216261	21216388	3296	26	6	11	4	127	125	0.554330983205	0.875064294558	0.81	0.73	0.08
551	SSR1	SSR1	chr6	-	7301542	7301805	7301542	7301601	7303782	7303870	551	665	8	692	6	250	125	0.554864704617	0.875321325465	0.977	0.983	-0.006
1115	BTN3A2	BTN3A2	chr6	+	26375742	26378548	26376756	26378548	26374998	26375026	1115	57	1	26	0	250	125	0.556021274098	0.876014836135	0.966	1.0	-0.034
3200	NAT9	NAT9	chr17	-	72768098	72768193	72768098	72768116	72768356	72768416	3200	61	2	52	3	201	125	0.556789090764	0.876014836135	0.95	0.915	0.035
3243	CDK5RAP1	CDK5RAP1	chr20	-	31984566	31984890	31984566	31984742	31989233	31989375	3243	86	2	91	1	250	125	0.556631516565	0.876014836135	0.956	0.978	-0.022
998	GUCY1B3	GUCY1B3	chr4	+	156723364	156723731	156723592	156723731	156721028	156721226	998	108	5	73	5	250	125	0.556720740144	0.876014836135	0.915	0.88	0.035
737	SFI1	SFI1	chr22	+	31904240	31904362	31904244	31904362	31892124	31892623	737	40	5	27	2	128	125	0.55756789195	0.876655712859	0.887	0.929	-0.042
1041	HECTD2	HECTD2	chr10	+	93255961	93256129	93255970	93256129	93253176	93253265	1041	13	21	9	20	133	125	0.558631234181	0.87680250966	0.368	0.297	0.071
1920	MYCBP	MYCBP	chr1	-	39332551	39332681	39332551	39332671	39338689	39338762	1920	7	4	11	10	134	125	0.558572449934	0.87680250966	0.62	0.506	0.114
2413	SVIL-AS1	SVIL-AS1	chr10	+	29756168	29758059	29757848	29758059	29704285	29704341	2413	18	4	11	4	250	125	0.559421164295	0.87680250966	0.692	0.579	0.113
3119	CDH16	CDH16	chr16	-	66944162	66944339	66944162	66944288	66945084	66945218	3119	12	1	6	0	175	125	0.559492211413	0.87680250966	0.896	1.0	-0.104
89	MMS19	MMS19	chr10	-	99237103	99237173	99237103	99237161	99237611	99237686	89	262	0	286	4	136	125	0.559518889639	0.87680250966	1.0	0.985	0.015
2512	RSRC2	RSRC2	chr12	-	122992764	122992997	122992764	122992994	122995655	122995735	2512	162	138	123	116	127	125	0.560471944376	0.877713197563	0.536	0.511	0.025
1191	EML3	EML3	chr11	-	62378558	62378819	62378558	62378816	62378896	62379068	1191	29	61	38	67	127	125	0.564317464849	0.879884597468	0.319	0.358	-0.039
1743	TIAL1	TIAL1	chr10	-	121341970	121342120	121341970	121342069	121347663	121347760	1743	148	230	175	250	175	125	0.562261061369	0.879884597468	0.315	0.333	-0.018
3575	CHRDL1	CHRDL1	chrX	-	109964612	109964758	109964612	109964755	110002888	110002982	3575	65	21	123	33	127	125	0.564010179215	0.879884597468	0.753	0.786	-0.033
3781	KIAA1958	KIAA1958	chr9	+	115421542	115427591	115421552	115427591	115407929	115408102	3781	19	0	40	1	134	125	0.563698867841	0.879884597468	1.0	0.974	0.026
3847	CCDC51	CCDC51	chr3	-	48476226	48476546	48476226	48476420	48481505	48481529	3847	31	1	29	2	250	125	0.563189291939	0.879884597468	0.939	0.879	0.06
693	TMEM14C	TMEM14C	chr6	+	10724788	10724866	10724802	10724866	10723147	10723474	693	38	667	26	532	138	125	0.56326584483	0.879884597468	0.049	0.042	0.007
747	DDIT3	DDIT3	chr12	-	57911051	57911302	57911051	57911207	57911488	57911536	747	92	33	61	18	219	125	0.564468339223	0.879884597468	0.614	0.659	-0.045
1386	PHRF1	PHRF1	chr11	+	581961	582081	581964	582081	581491	581606	1386	67	26	60	19	127	125	0.565426830796	0.880796911339	0.717	0.757	-0.04
1144	SPIN2B	SPIN2B	chrX	-	57146114	57147067	57146114	57147064	57147725	57147979	1144	2	6	1	1	127	125	0.567337359582	0.881732465972	0.247	0.496	-0.249
114	DHPS	DHPS	chr19	-	12786830	12786956	12786830	12786919	12790270	12790357	114	69	1	70	0	161	125	0.5715850931	0.881732465972	0.982	1.0	-0.018
155	GBGT1	GBGT1	chr9	-	136030564	136030736	136030564	136030699	136031287	136031323	155	0	11	1	25	161	125	0.57118732636	0.881732465972	0.0	0.03	-0.03
1986	ZNF195	ZNF195	chr11	-	3398846	3399130	3398846	3399032	3400267	3400452	1986	17	1	8	0	222	125	0.568726386968	0.881732465972	0.905	1.0	-0.095
2115	SURF4	SURF4	chr9	-	136234134	136234419	136234134	136234321	136242792	136243037	2115	11	539	5	515	222	125	0.568933095901	0.881732465972	0.011	0.005	0.006
2331	TNK1	TNK1	chr17	+	7290293	7290473	7290308	7290473	7289879	7289974	2331	1	17	1	41	139	125	0.570626525306	0.881732465972	0.05	0.021	0.029
2400	COMMD4	COMMD4	chr15	+	75631325	75631445	75631377	75631445	75630986	75631026	2400	662	7	860	12	176	125	0.571461536055	0.881732465972	0.985	0.981	0.004
2539	NRF1	NRF1	chr7	+	129297182	129297414	129297185	129297414	129251542	129251665	2539	15	5	14	7	127	125	0.570988009502	0.881732465972	0.747	0.663	0.084
2618	LGALS9	LGALS9	chr17	+	25967597	25967799	25967668	25967799	25965288	25965380	2618	32	1	14	0	195	125	0.570643440425	0.881732465972	0.954	1.0	-0.046
2765	PAAF1	PAAF1	chr11	+	73589823	73589864	73589827	73589864	73588013	73588113	2765	25	1	11	0	128	125	0.568248434495	0.881732465972	0.961	1.0	-0.039
300	FOXP4	FOXP4	chr6	+	41555036	41555250	41555039	41555250	41554746	41554894	300	52	17	76	20	127	125	0.568528318026	0.881732465972	0.751	0.789	-0.038
3456	RICTOR	RICTOR	chr5	-	38978684	38978752	38978684	38978750	38981968	38982138	3456	11	1	27	1	126	125	0.571631641075	0.881732465972	0.916	0.964	-0.048
598	TSC22D4	TSC22D4	chr7	-	100074899	100075930	100074899	100075082	100076416	100076902	598	245	10	228	12	250	125	0.566544609277	0.881732465972	0.925	0.905	0.02
60	PEX16	PEX16	chr11	-	45931219	45931863	45931219	45931728	45932448	45932513	60	44	1	42	2	250	125	0.568902094908	0.881732465972	0.957	0.913	0.044
663	COBL	COBL	chr7	-	51092805	51093069	51092805	51092928	51094242	51094362	663	9	9	15	21	250	125	0.569940621604	0.881732465972	0.333	0.263	0.07
132	SERF2	SERF2	chr15	+	44085884	44088287	44085907	44088287	44085172	44085281	132	62	4007	62	3591	147	125	0.572811099283	0.882417860158	0.013	0.014	-0.001
2771	STX4	STX4	chr16	+	31045524	31045646	31045546	31045646	31045333	31045435	2771	14	132	15	113	146	125	0.572888570575	0.882417860158	0.083	0.102	-0.019
949	ZNF197	ZNF197	chr3	+	44670556	44671036	44670565	44671036	44666510	44666635	949	6	8	5	4	133	125	0.57319770323	0.882417860158	0.413	0.54	-0.127
1133	E2F3	E2F3	chr6	+	20481436	20481656	20481454	20481656	20480076	20480188	1133	58	3	94	3	142	125	0.574339531722	0.883599279572	0.945	0.965	-0.02
1017	RNF43	RNF43	chr17	-	56492686	56493323	56492686	56493120	56494377	56494943	1017	9	0	20	1	250	125	0.57758579776	0.885916547475	1.0	0.909	0.091
1306	BAHD1	BAHD1	chr15	+	40757533	40757634	40757542	40757634	40756669	40756746	1306	28	23	46	46	133	125	0.578439684788	0.885916547475	0.534	0.484	0.05
1404	DYRK1A	DYRK1A	chr21	+	38850482	38850602	38850509	38850602	38844985	38845182	1404	12	76	15	75	151	125	0.578328171336	0.885916547475	0.116	0.142	-0.026
1706	MFF	MFF	chr2	+	228211941	228212100	228212058	228212100	228205007	228205096	1706	210	5	247	4	241	125	0.577463855334	0.885916547475	0.956	0.97	-0.014
2898	POLR3E	POLR3E	chr16	+	22320245	22320361	22320295	22320361	22319468	22319546	2898	120	1	118	2	174	125	0.57679612705	0.885916547475	0.989	0.977	0.012
597	TSC22D4	TSC22D4	chr7	-	100074899	100075827	100074899	100075082	100076416	100076902	597	171	10	160	12	250	125	0.578473474432	0.885916547475	0.895	0.87	0.025
604	ZNF33A	ZNF33A	chr10	+	38343302	38348995	38343305	38348995	38306218	38306314	604	47	26	36	16	127	125	0.576415236674	0.885916547475	0.64	0.689	-0.049
382	AFG3L1P	AFG3L1P	chr16	+	90044012	90044210	90044085	90044210	90038987	90039173	382	9	5	14	5	197	125	0.579471240624	0.886869084224	0.533	0.64	-0.107
3231	MYH10	MYH10	chr17	-	8479960	8479990	8479960	8479987	8480553	8480656	3231	31	2	27	3	127	125	0.58091671656	0.888505153002	0.938	0.899	0.039
2257	CARKD	CARKD	chr13	+	111290588	111292342	111290724	111292342	111287814	111287935	2257	29	7	19	3	250	125	0.58190735754	0.888868196631	0.674	0.76	-0.086
408	TRMT112	TRMT112	chr11	-	64084529	64084619	64084529	64084604	64084735	64084837	408	1287	12	1286	15	139	125	0.581592617567	0.888868196631	0.99	0.987	0.003
3466	DYNLRB1	DYNLRB1	chr20	+	33114072	33114148	33114076	33114148	33107224	33107303	3466	156	11	131	7	128	125	0.58262091088	0.889382503025	0.933	0.948	-0.015
1876	PCYT2	PCYT2	chr17	-	79866751	79867197	79866751	79866911	79867389	79867478	1876	8	2	9	4	250	125	0.584140289617	0.88940069903	0.667	0.529	0.138
2105	DBI	DBI	chr2	+	120125134	120125220	120125139	120125220	120124499	120124636	2105	10	5	7	2	129	125	0.584027643435	0.88940069903	0.66	0.772	-0.112
2310	RTFDC1	RTFDC1	chr20	+	55092161	55092257	55092164	55092257	55091990	55092045	2310	384	20	482	21	127	125	0.583210930061	0.88940069903	0.95	0.958	-0.008
3199	NAT9	NAT9	chr17	-	72769714	72769827	72769714	72769824	72771760	72771846	3199	52	63	47	66	127	125	0.584029866104	0.88940069903	0.448	0.412	0.036
1875	PCYT2	PCYT2	chr17	-	79866751	79866913	79866751	79866911	79867389	79867478	1875	132	2	162	4	126	125	0.585068955027	0.890240318416	0.985	0.976	0.009
1301	LSR	LSR	chr19	+	35757738	35757870	35757741	35757870	35757581	35757641	1301	367	73	600	109	127	125	0.586809786433	0.891739276228	0.832	0.844	-0.012
3740	MYL6B	MYL6B	chr12	+	56547592	56547876	56547656	56547876	56546203	56546415	3740	12	192	9	185	188	125	0.58662692061	0.891739276228	0.04	0.031	0.009
3359	HDAC5	HDAC5	chr17	-	42188096	42188171	42188096	42188168	42194861	42195072	3359	38	42	16	22	127	125	0.587697516801	0.892513603379	0.471	0.417	0.054
1066	C6orf48	C6orf48	chr6	+	31804200	31804294	31804203	31804294	31803187	31803228	1066	80	0	53	1	127	125	0.590215876941	0.892890685629	1.0	0.981	0.019
1221	MUTYH	MUTYH	chr1	-	45799084	45799266	45799084	45799169	45800062	45800183	1221	13	5	16	4	221	125	0.590034540694	0.892890685629	0.595	0.693	-0.098
1433	C8orf59	C8orf59	chr8	-	86131464	86131592	86131464	86131589	86132534	86132651	1433	110	17	74	9	127	125	0.589148075232	0.892890685629	0.864	0.89	-0.026
3175	VEZT	VEZT	chr12	+	95663814	95663964	95663826	95663964	95660132	95660408	3175	128	165	130	153	136	125	0.589647988616	0.892890685629	0.416	0.439	-0.023
745	DDIT3	DDIT3	chr12	-	57911051	57911325	57911051	57911302	57911488	57911536	745	8	4	10	3	147	125	0.589788484292	0.892890685629	0.63	0.739	-0.109
802	ACSF3	ACSF3	chr16	+	89211621	89211809	89211674	89211809	89199543	89199670	802	0	33	1	39	177	125	0.589823072415	0.892890685629	0.0	0.018	-0.018
2545	TIMM9	TIMM9	chr14	-	58875211	58875817	58875211	58875802	58877560	58877656	2545	15	4	18	3	139	125	0.590845698386	0.89327088289	0.771	0.844	-0.073
51	PLAGL1	PLAGL1	chr6	-	144287294	144287367	144287294	144287349	144290043	144290115	51	11	8	21	11	142	125	0.592008551369	0.894455941889	0.548	0.627	-0.079
3407	ABI2	ABI2	chr2	+	204231599	204231767	204231603	204231767	204192961	204193354	3407	151	13	111	12	128	125	0.592442531975	0.894538947832	0.919	0.9	0.019
1490	PCNX	PCNX	chr14	+	71479701	71479919	71479716	71479919	71478208	71478266	1490	75	8	88	7	139	125	0.593932314471	0.895912357669	0.894	0.919	-0.025
3482	LIMA1	LIMA1	chr12	-	50586234	50586347	50586234	50586344	50589612	50589670	3482	71	472	64	385	127	125	0.594111372776	0.895912357669	0.129	0.141	-0.012
1114	BTN3A2	BTN3A2	chr6	+	26376024	26378548	26376756	26378548	26374998	26375026	1114	91	1	41	0	250	125	0.596383699494	0.896384086521	0.978	1.0	-0.022
1286	SLIRP	SLIRP	chr14	+	78183838	78183941	78183844	78183941	78182114	78182222	1286	408	11	427	9	130	125	0.596703135561	0.896384086521	0.973	0.979	-0.006
2064	POU2F2	POU2F2	chr19	-	42596220	42596422	42596220	42596286	42597980	42598047	2064	14	2	3	1	250	125	0.596102159915	0.896384086521	0.778	0.6	0.178
330	ANKS3	ANKS3	chr16	-	4776659	4776855	4776659	4776781	4776979	4777178	330	6	9	16	17	198	125	0.596494349192	0.896384086521	0.296	0.373	-0.077
519	IFFO1	IFFO1	chr12	-	6657833	6658015	6657833	6657991	6658641	6658650	519	5	16	6	13	148	125	0.595774371855	0.896384086521	0.209	0.28	-0.071
797	SGSM3	SGSM3	chr22	+	40800250	40800459	40800312	40800459	40798142	40798209	797	186	4	196	6	186	125	0.596225236416	0.896384086521	0.969	0.956	0.013
1044	EPHA5	EPHA5	chr4	-	66270091	66270197	66270091	66270194	66280001	66280161	1044	2	0	4	1	127	125	0.597502647089	0.896795719773	1.0	0.797	0.203
3319	PDXDC1	PDXDC1	chr16	+	15092196	15092262	15092199	15092262	15091609	15091683	3319	244	12	233	9	127	125	0.59773714712	0.896795719773	0.952	0.962	-0.01
2031	SLC29A4	SLC29A4	chr7	+	5331323	5331452	5331360	5331452	5330754	5330868	2031	24	3	27	2	161	125	0.598867487871	0.896948511411	0.861	0.913	-0.052
3332	SELENBP1	SELENBP1	chr1	-	151342188	151342454	151342188	151342245	151345113	151345210	3332	2	21	1	21	250	125	0.598979175417	0.896948511411	0.045	0.023	0.022
3596	PHF20L1	PHF20L1	chr8	+	133790037	133790157	133790041	133790157	133787603	133787891	3596	9	7	5	6	128	125	0.598692335673	0.896948511411	0.557	0.449	0.108
3171	HINFP	HINFP	chr11	+	119004731	119005765	119004793	119005765	119003804	119003929	3171	1	59	0	56	186	125	0.600084129611	0.897941429693	0.011	0.0	0.011
3849	ATL2	ATL2	chr2	-	38521098	38523732	38521098	38523255	38525285	38525717	3849	30	145	34	190	250	125	0.600403210193	0.897941429693	0.094	0.082	0.012
2014	GMIP	GMIP	chr19	-	19747515	19747605	19747515	19747596	19747725	19747838	2014	13	4	20	4	133	125	0.601087593624	0.898395643415	0.753	0.825	-0.072
1015	NFKBIB	NFKBIB	chr19	+	39395654	39395760	39395710	39395760	39390569	39390851	1015	158	0	186	2	180	125	0.60625305218	0.89900314357	1.0	0.985	0.015
1119	CELF1	CELF1	chr11	-	47487488	47493654	47487488	47492441	47493742	47493909	1119	109	1	146	0	250	125	0.60682712191	0.89900314357	0.982	1.0	-0.018
1698	EIF1AD	EIF1AD	chr11	-	65767773	65767947	65767773	65767877	65769380	65769637	1698	50	14	54	12	194	125	0.60447926104	0.89900314357	0.697	0.744	-0.047
1928	CIB1	CIB1	chr15	-	90775450	90775679	90775450	90775559	90776900	90776935	1928	64	1066	73	1106	244	125	0.604822015177	0.89900314357	0.03	0.033	-0.003
243	TUBB6	TUBB6	chr18	+	12320534	12320743	12320627	12320743	12310941	12311052	243	20	1	8	0	217	125	0.604005562317	0.89900314357	0.92	1.0	-0.08
269	ENY2	ENY2	chr8	+	110352672	110352792	110352717	110352792	110351548	110351619	269	13	791	6	706	169	125	0.603302032597	0.89900314357	0.012	0.006	0.006
2908	EIF2AK2	EIF2AK2	chr2	-	37375999	37376400	37375999	37376166	37384050	37384190	2908	4	10	3	12	250	125	0.606122305835	0.89900314357	0.167	0.111	0.056
3024	C11orf80	C11orf80	chr11	+	66571465	66571661	66571468	66571661	66568501	66568573	3024	50	26	75	33	127	125	0.604858333558	0.89900314357	0.654	0.691	-0.037
3083	ACBD5	ACBD5	chr10	-	27529247	27529413	27529247	27529403	27530987	27531068	3083	17	7	12	7	134	125	0.605848452112	0.89900314357	0.694	0.615	0.079
3139	ZCCHC11	ZCCHC11	chr1	-	52902426	52902650	52902426	52902647	52903891	52904007	3139	15	5	14	3	127	125	0.603742137375	0.89900314357	0.747	0.821	-0.074
3285	SLC50A1	SLC50A1	chr1	+	155110036	155110198	155110054	155110198	155109303	155109427	3285	122	2	118	1	142	125	0.605614952745	0.89900314357	0.982	0.99	-0.008
3924	IFNAR2	IFNAR2	chr21	+	34614144	34614282	34614190	34614282	34602199	34602521	3924	21	39	23	35	170	125	0.60578815629	0.89900314357	0.284	0.326	-0.042
758	RAP1GDS1	RAP1GDS1	chr4	+	99342405	99342545	99342408	99342545	99341169	99341295	758	161	24	189	24	127	125	0.606521575156	0.89900314357	0.868	0.886	-0.018
821	CLK2	CLK2	chr1	-	155238498	155238586	155238498	155238583	155239278	155239507	821	44	21	51	20	127	125	0.603953938431	0.89900314357	0.673	0.715	-0.042
1351	NCAPH	NCAPH	chr2	+	97007412	97007632	97007451	97007632	97001478	97001586	1351	72	9	103	10	163	125	0.607975277874	0.89914298049	0.86	0.888	-0.028
1464	ALPK1	ALPK1	chr4	+	113298833	113299054	113298885	113299054	113236956	113237008	1464	11	6	6	5	176	125	0.609057229163	0.89914298049	0.566	0.46	0.106
2022	CCNA1	CCNA1	chr13	+	37007169	37007358	37007172	37007358	37005966	37006303	2022	1	7	0	3	127	125	0.609207468561	0.89914298049	0.123	0.0	0.123
2427	NOS1AP	NOS1AP	chr1	+	162270422	162270496	162270437	162270496	162257133	162257226	2427	11	19	11	25	139	125	0.607858087464	0.89914298049	0.342	0.284	0.058
27	SNRPB	SNRPB	chr20	-	2442280	2442585	2442280	2442439	2443281	2443407	27	1565	312	1699	354	250	125	0.608491334775	0.89914298049	0.715	0.706	0.009
3858	ZNF133	ZNF133	chr20	+	18286311	18286451	18286324	18286451	18268926	18269248	3858	6	3	2	2	137	125	0.609125777416	0.89914298049	0.646	0.477	0.169
1445	RPS6KA4	RPS6KA4	chr11	+	64135939	64136073	64135957	64136073	64135603	64135732	1445	85	3	96	5	142	125	0.609643601981	0.899224312922	0.961	0.944	0.017
3829	AGER	AGER	chr6	-	32148744	32149016	32148744	32148918	32149300	32149409	3829	14	1	22	3	222	125	0.610191102606	0.899469707776	0.887	0.805	0.082
67	SLC35C2	SLC35C2	chr20	-	44983711	44983880	44983711	44983817	44985212	44985276	67	75	1	78	2	187	125	0.610772767894	0.899765126236	0.98	0.963	0.017
121	FAM120A	FAM120A	chr9	+	96277948	96278049	96277951	96278049	96259752	96259881	121	4	2	1	0	127	125	0.6126337365	0.901449847464	0.663	1.0	-0.337
3795	POLR2H	POLR2H	chr3	+	184085900	184086383	184085964	184086383	184084504	184084588	3795	33	235	37	231	188	125	0.612680320056	0.901449847464	0.085	0.096	-0.011
2419	ZNHIT3	ZNHIT3	chr17	+	34849769	34849850	34849803	34849850	34848656	34848743	2419	318	7	252	4	158	125	0.613118033457	0.901531812435	0.973	0.98	-0.007
1451	ARMC9	ARMC9	chr2	+	232070910	232071002	232070912	232071002	232063259	232063412	1451	12	1	12	2	126	125	0.61482177203	0.90241069885	0.923	0.856	0.067
1478	CLCC1	CLCC1	chr1	-	109486457	109486679	109486457	109486529	109490232	109490340	1478	107	3	122	5	250	125	0.61710000083	0.90241069885	0.947	0.924	0.023
170	MORF4L2	MORF4L2	chrX	-	102933426	102933579	102933426	102933548	102940098	102940188	170	424	55	378	44	155	125	0.616859351185	0.90241069885	0.861	0.874	-0.013
2168	C18orf8	C18orf8	chr18	+	21110350	21110576	21110474	21110576	21110192	21110261	2168	210	4	226	6	248	125	0.618067294569	0.90241069885	0.964	0.95	0.014
227	CDCA3	CDCA3	chr12	-	6958728	6959022	6958728	6958947	6959630	6959760	227	207	5	392	7	199	125	0.618304279678	0.90241069885	0.963	0.972	-0.009
2404	POLM	POLM	chr7	-	44111660	44113029	44111660	44112976	44113223	44113307	2404	22	22	21	26	177	125	0.616907429025	0.90241069885	0.414	0.363	0.051
2705	ZNF707	ZNF707	chr8	+	144773766	144773883	144773769	144773883	144773242	144773402	2705	1	19	0	7	127	125	0.616884032105	0.90241069885	0.049	0.0	0.049
2709	VDAC1	VDAC1	chr5	-	133328636	133328709	133328636	133328706	133340337	133340657	2709	221	63	290	75	127	125	0.616652273468	0.90241069885	0.775	0.792	-0.017
3176	TOX3	TOX3	chr16	-	52497845	52498100	52497845	52498097	52502420	52502486	3176	32	11	34	9	127	125	0.616745606196	0.90241069885	0.741	0.788	-0.047
3379	NCOR2	NCOR2	chr12	-	124914158	124914252	124914158	124914249	124915160	124915333	3379	69	7	55	4	127	125	0.616952610691	0.90241069885	0.907	0.931	-0.024
58	PLAGL1	PLAGL1	chr6	-	144281605	144281717	144281605	144281679	144285923	144285955	58	1	61	0	72	162	125	0.617874134388	0.90241069885	0.012	0.0	0.012
849	C12orf57	C12orf57	chr12	+	7053542	7053728	7053638	7053728	7052979	7053336	849	35	696	21	361	220	125	0.617294955491	0.90241069885	0.028	0.032	-0.004
1529	LINC01503	LINC01503	chr9	+	132104014	132104322	132104110	132104322	132101070	132101196	1529	28	1	29	2	220	125	0.618941037207	0.902781735358	0.941	0.892	0.049
1810	TBC1D10A	TBC1D10A	chr22	-	30700519	30700640	30700519	30700619	30722661	30722955	1810	1	50	0	34	145	125	0.620434259071	0.903842500869	0.017	0.0	0.017
1906	ARNT	ARNT	chr1	-	150788734	150788882	150788734	150788876	150789263	150789366	1906	90	2	85	1	130	125	0.620207368834	0.903842500869	0.977	0.988	-0.011
1209	HSP90AB1	HSP90AB1	chr6	+	44217411	44217571	44217441	44217571	44217113	44217320	1209	5028	108	6780	136	154	125	0.621707199983	0.904223418267	0.974	0.976	-0.002
220	NFKB1	NFKB1	chr4	+	103455001	103455042	103455004	103455042	103450992	103451071	220	60	45	54	35	127	125	0.621845172817	0.904223418267	0.568	0.603	-0.035
236	PRELID1	PRELID1	chr5	+	176733422	176733960	176733455	176733960	176733098	176733177	236	1327	18	1493	17	157	125	0.621756490994	0.904223418267	0.983	0.986	-0.003
2370	ZYX	ZYX	chr7	+	143078649	143078872	143078652	143078872	143078359	143078502	2370	3	4	4	3	127	125	0.622801335917	0.905056128549	0.425	0.568	-0.143
2441	KCNMA1	KCNMA1	chr10	-	79395960	79396764	79395960	79396273	79397022	79397577	2441	42	57	35	55	250	125	0.624765287592	0.905307564782	0.269	0.241	0.028
2550	PLSCR3	PLSCR3	chr17	-	7297422	7297586	7297422	7297478	7297795	7298162	2550	109	21	111	18	232	125	0.624553730641	0.905307564782	0.737	0.769	-0.032
3088	RABL2B	RABL2B	chr22	-	51220615	51220779	51220615	51220775	51221928	51222087	3088	4	7	2	6	128	125	0.623495438585	0.905307564782	0.358	0.246	0.112
324	CTNND1	CTNND1	chr11	+	57558856	57559145	57558965	57559145	57556508	57556627	324	246	0	111	1	233	125	0.62527598754	0.905307564782	1.0	0.983	0.017
387	WDR45	WDR45	chrX	-	48934303	48934412	48934303	48934409	48935495	48935570	387	7	17	4	14	127	125	0.624894247116	0.905307564782	0.288	0.219	0.069
497	RASAL2	RASAL2	chr1	+	178425834	178426034	178425855	178426034	178423581	178423783	497	17	43	23	70	145	125	0.625036944012	0.905307564782	0.254	0.221	0.033
2759	IFT20	IFT20	chr17	-	26659171	26659408	26659171	26659207	26662365	26662515	2759	119	8	63	3	250	125	0.626271518484	0.906193000382	0.881	0.913	-0.032
3364	DIP2A	DIP2A	chr21	+	47931329	47931527	47931341	47931527	47929169	47929289	3364	63	2	59	1	136	125	0.626790225114	0.906387825532	0.967	0.982	-0.015
760	TJAP1	TJAP1	chr6	+	43466660	43466838	43466712	43466838	43465618	43465715	760	10	27	7	25	176	125	0.628213509509	0.907889701434	0.208	0.166	0.042
1853	USP39	USP39	chr2	+	85850748	85850905	85850768	85850905	85846342	85846412	1853	1	5	1	2	144	125	0.629657467897	0.908863378738	0.148	0.303	-0.155
2070	ZNF83	ZNF83	chr19	-	53119970	53120088	53119970	53120068	53122188	53122315	2070	1	2	1	5	144	125	0.629657467897	0.908863378738	0.303	0.148	0.155
1067	C6orf48	C6orf48	chr6	+	31804189	31804294	31804203	31804294	31803187	31803228	1067	1	0	2	1	138	125	0.640269385997	0.909714479803	1.0	0.644	0.356
1192	EML3	EML3	chr11	-	62370230	62370361	62370230	62370251	62370620	62370719	1192	121	6	107	7	234	125	0.634585584609	0.909714479803	0.915	0.891	0.024
119	TDRD3	TDRD3	chr13	+	61018816	61018882	61018820	61018882	61013821	61013906	119	45	8	24	3	128	125	0.634655505403	0.909714479803	0.846	0.887	-0.041
1257	CLINT1	CLINT1	chr5	-	157216370	157216575	157216370	157216521	157218710	157219003	1257	138	155	151	183	178	125	0.638350113455	0.909714479803	0.385	0.367	0.018
1627	TFCP2	TFCP2	chr12	-	51487538	51489061	51487538	51489058	51489771	51489823	1627	99	7	134	12	127	125	0.637576752284	0.909714479803	0.933	0.917	0.016
1779	TMEM175	TMEM175	chr4	+	944208	944306	944211	944306	926174	926328	1779	5	1	2	1	127	125	0.631720242764	0.909714479803	0.831	0.663	0.168
2045	LOC151174	LOC151174	chr2	-	239133753	239135253	239133753	239134140	239136324	239136439	2045	2	2	2	4	250	125	0.635186062184	0.909714479803	0.333	0.2	0.133
2076	SBNO1	SBNO1	chr12	-	123829804	123830117	123829804	123830114	123834856	123834988	2076	4	5	4	3	127	125	0.640036976888	0.909714479803	0.441	0.568	-0.127
2238	ODF2	ODF2	chr9	+	131222791	131222945	131222828	131222945	131221845	131221936	2238	166	12	195	17	161	125	0.636809306819	0.909714479803	0.915	0.899	0.016
238	ZNF138	ZNF138	chr7	+	64275949	64276031	64275953	64276031	64275295	64275422	238	6	2	6	1	128	125	0.640254030119	0.909714479803	0.746	0.854	-0.108
2398	SCP2	SCP2	chr1	+	53493640	53493743	53493649	53493743	53480609	53480715	2398	507	16	509	19	133	125	0.633907112741	0.909714479803	0.968	0.962	0.006
2491	URGCP	URGCP	chr7	-	43927388	43927415	43927388	43927410	43946160	43946668	2491	24	5	32	9	129	125	0.636239304923	0.909714479803	0.823	0.775	0.048
301	FOXP4	FOXP4	chr6	+	41553168	41553255	41553174	41553255	41552506	41552629	301	106	9	162	11	130	125	0.637449810999	0.909714479803	0.919	0.934	-0.015
3239	ZNF433	ZNF433	chr19	-	12128980	12129116	12128980	12129107	12146351	12146556	3239	1	5	0	2	133	125	0.638530170796	0.909714479803	0.158	0.0	0.158
3303	ZNF555	ZNF555	chr19	+	2852377	2860472	2852380	2860472	2851465	2851649	3303	2	1	1	0	127	125	0.639426198561	0.909714479803	0.663	1.0	-0.337
3397	SERPINA1	SERPINA1	chr14	-	94854896	94855000	94854896	94854997	94855137	94855347	3397	1	0	2	1	127	125	0.639426198561	0.909714479803	1.0	0.663	0.337
3461	CDV3	CDV3	chr3	+	133306002	133309118	133306005	133309118	133305406	133305566	3461	273	32	411	54	127	125	0.63303460503	0.909714479803	0.894	0.882	0.012
3579	GUCD1	GUCD1	chr22	-	24936390	24939068	24936390	24939065	24942881	24942973	3579	12	2	19	5	127	125	0.631917855224	0.909714479803	0.855	0.789	0.066
3719	ZFAND6	ZFAND6	chr15	+	80414053	80414162	80414089	80414162	80412669	80412840	3719	489	22	492	19	160	125	0.63871300806	0.909714479803	0.946	0.953	-0.007
376	VTCN1	VTCN1	chr1	-	117699195	117699633	117699195	117699543	117712728	117712793	376	2	28	1	26	214	125	0.637635788112	0.909714479803	0.04	0.022	0.018
3842	CCDC51	CCDC51	chr3	-	48476226	48476546	48476226	48476425	48481397	48481529	3842	39	13	39	16	245	125	0.639654675394	0.909714479803	0.605	0.554	0.051
3872	COL6A2	COL6A2	chr21	+	47548816	47549719	47549109	47549719	47546416	47546455	3872	33	91	9	20	250	125	0.635203238411	0.909714479803	0.153	0.184	-0.031
761	TJAP1	TJAP1	chr6	+	43466712	43466838	43466715	43466838	43465618	43465715	761	28	25	27	29	127	125	0.634609637099	0.909714479803	0.524	0.478	0.046
799	MID1IP1	MID1IP1	chrX	+	38661787	38663666	38663562	38663666	38660684	38660740	799	165	0	167	1	250	125	0.636346454253	0.909714479803	1.0	0.988	0.012
917	STIL	STIL	chr1	-	47728574	47728785	47728574	47728734	47735306	47735538	917	50	18	73	22	175	125	0.632547031721	0.909714479803	0.665	0.703	-0.038
94	TMEM136	TMEM136	chr11	+	120197830	120198349	120198149	120198349	120195837	120196077	94	11	9	7	8	250	125	0.638189895315	0.909714479803	0.379	0.304	0.075
1198	MIER1	MIER1	chr1	+	67394572	67394646	67394611	67394646	67391824	67391925	1198	2	2	4	2	163	125	0.641116742526	0.910370344381	0.434	0.605	-0.171
216	ATAD3A	ATAD3A	chr1	+	1452546	1452792	1452690	1452792	1451391	1451468	216	38	110	35	115	250	125	0.64194358059	0.91099630198	0.147	0.132	0.015
3133	GNG2	GNG2	chr14	+	52344334	52344375	52344338	52344375	52327021	52327508	3133	122	3	12	0	128	125	0.64264882065	0.911449048518	0.975	1.0	-0.025
1722	ATF7IP	ATF7IP	chr12	+	14587270	14587357	14587273	14587357	14576842	14578407	1722	48	16	58	16	127	125	0.643858319565	0.912615996501	0.747	0.781	-0.034
3361	SULF2	SULF2	chr20	-	46288440	46288474	46288440	46288465	46290516	46290640	3361	291	8	351	12	133	125	0.645205819615	0.913857110754	0.972	0.965	0.007
3455	NOX4	NOX4	chr11	-	89184952	89185063	89184952	89185059	89223625	89223721	3455	30	8	26	9	128	125	0.645508391367	0.913857110754	0.786	0.738	0.048
2262	CENPW	CENPW	chr6	+	126667350	126667464	126667390	126667464	126660934	126661545	2262	408	4	370	2	164	125	0.646043991512	0.91406703835	0.987	0.993	-0.006
314	PKD1	PKD1	chr16	-	2147728	2147781	2147728	2147778	2147868	2147985	314	34	25	31	19	127	125	0.647523410502	0.91561129346	0.572	0.616	-0.044
273	GPNMB	GPNMB	chr7	+	23306099	23306234	23306135	23306234	23300074	23300392	273	27	146	29	137	160	125	0.648060603322	0.915822169964	0.126	0.142	-0.016
3431	MAP3K13	MAP3K13	chr3	+	185003304	185003431	185003312	185003431	185000728	185000815	3431	84	3	99	5	132	125	0.650401498328	0.918580213078	0.964	0.949	0.015
1081	MED8	MED8	chr1	-	43853980	43854160	43853980	43854099	43855429	43855483	1081	8	46	5	38	185	125	0.654997433466	0.919722184473	0.105	0.082	0.023
1219	MUTYH	MUTYH	chr1	-	45799084	45799236	45799084	45799233	45800062	45800183	1219	3	20	2	21	127	125	0.652425573639	0.919722184473	0.129	0.086	0.043
2242	MET	MET	chr7	+	116399390	116399544	116399444	116399544	116398512	116398674	2242	10	438	18	655	178	125	0.654422323376	0.919722184473	0.016	0.019	-0.003
225	ZNF160	ZNF160	chr19	-	53594665	53594782	53594665	53594750	53594889	53594973	225	29	1	9	0	156	125	0.65268260434	0.919722184473	0.959	1.0	-0.041
281	PRNP	PRNP	chr20	+	4679856	4682234	4679861	4682234	4666796	4667158	281	130	15	135	13	129	125	0.654366880208	0.919722184473	0.894	0.91	-0.016
3459	CDV3	CDV3	chr3	+	133306002	133309118	133306739	133309118	133305406	133305566	3459	456	406	691	591	250	125	0.652863049142	0.919722184473	0.36	0.369	-0.009
3555	TBC1D2	TBC1D2	chr9	-	100962534	100962656	100962534	100962623	100963760	100963946	3555	102	2	163	2	157	125	0.654543991161	0.919722184473	0.976	0.985	-0.009
3568	PAPD5	PAPD5	chr16	+	50259008	50259196	50259149	50259196	50258801	50258905	3568	50	9	96	14	250	125	0.654352553107	0.919722184473	0.735	0.774	-0.039
3721	ARFRP1	ARFRP1	chr20	-	62338350	62338449	62338350	62338444	62339218	62339365	3721	12	27	17	31	129	125	0.653215162528	0.919722184473	0.301	0.347	-0.046
789	FASTKD3	FASTKD3	chr5	-	7861695	7861886	7861695	7861765	7862935	7863110	789	6	10	7	16	245	125	0.655107200042	0.919722184473	0.234	0.182	0.052
1558	IL17RE	IL17RE	chr3	+	9956158	9956283	9956231	9956283	9955639	9955708	1558	11	25	15	42	197	125	0.662351735495	0.920436602899	0.218	0.185	0.033
1669	FUBP1	FUBP1	chr1	-	78432732	78432785	78432732	78432782	78433310	78433350	1669	145	303	162	360	127	125	0.659542044391	0.920436602899	0.32	0.307	0.013
1778	TMEM175	TMEM175	chr4	+	945433	945505	945469	945505	944994	945046	1778	13	28	14	37	160	125	0.661266788522	0.920436602899	0.266	0.228	0.038
2146	AZIN2	AZIN2	chr1	+	33558845	33559017	33558882	33559017	33557650	33557823	2146	2	42	0	6	161	125	0.659077396799	0.920436602899	0.036	0.0	0.036
2148	C11orf54	C11orf54	chr11	+	93480462	93480614	93480467	93480614	93474759	93474894	2148	13	5	28	8	129	125	0.662977293407	0.920436602899	0.716	0.772	-0.056
2178	DNLZ	DNLZ	chr9	-	139257440	139257584	139257440	139257580	139257938	139258263	2178	1	81	0	77	128	125	0.663288172464	0.920436602899	0.012	0.0	0.012
2428	DHX36	DHX36	chr3	-	154013072	154013128	154013072	154013086	154017626	154017714	2428	81	2	109	4	166	125	0.66208573479	0.920436602899	0.968	0.954	0.014
249	TYSND1	TYSND1	chr10	-	71902423	71902609	71902423	71902520	71903597	71903728	249	73	3	87	5	213	125	0.662310353579	0.920436602899	0.935	0.911	0.024
34	SLC35A2	SLC35A2	chrX	-	48760888	48762759	48760888	48762169	48763668	48763820	34	194	21	201	25	250	125	0.660178186805	0.920436602899	0.822	0.801	0.021
3525	CLASP2	CLASP2	chr3	-	33673783	33673866	33673783	33673863	33686248	33686395	3525	5	33	7	61	127	125	0.663416382005	0.920436602899	0.13	0.101	0.029
3630	BTN3A1	BTN3A1	chr6	+	26412639	26415444	26412932	26415444	26411782	26411809	3630	7	5	12	6	250	125	0.658700906732	0.920436602899	0.412	0.5	-0.088
3664	SYVN1	SYVN1	chr11	-	64897473	64897647	64897473	64897644	64897722	64897851	3664	43	31	56	35	127	125	0.658109710271	0.920436602899	0.577	0.612	-0.035
3884	TNFRSF11A	TNFRSF11A	chr18	+	60025480	60025574	60025522	60025574	60021623	60021767	3884	4	0	12	1	166	125	0.65600648334	0.920436602899	1.0	0.9	0.1
3892	PSMG1	PSMG1	chr21	-	40551849	40551912	40551849	40551897	40552210	40552362	3892	216	4	230	3	139	125	0.659451773515	0.920436602899	0.98	0.986	-0.006
417	FGF1	FGF1	chr5	-	141971742	141975049	141971742	141975046	141980266	141980370	417	41	2	40	3	127	125	0.659085607911	0.920436602899	0.953	0.929	0.024
645	ZNF630	ZNF630	chrX	-	47917566	47919592	47917566	47919588	47919828	47919924	645	9	1	3	0	128	125	0.660572912397	0.920436602899	0.898	1.0	-0.102
665	C1orf131	C1orf131	chr1	-	231364895	231364955	231364895	231364952	231374602	231374934	665	43	28	31	17	127	125	0.661726101401	0.920436602899	0.602	0.642	-0.04
69	SLC35C2	SLC35C2	chr20	-	44986261	44986412	44986261	44986341	44987025	44987402	69	164	6	193	9	195	125	0.657786992624	0.920436602899	0.946	0.932	0.014
814	ZFYVE27	ZFYVE27	chr10	+	99511132	99511219	99511147	99511219	99510087	99510227	814	19	68	27	83	139	125	0.659503762293	0.920436602899	0.201	0.226	-0.025
942	ZNF135	ZNF135	chr19	+	58578072	58581110	58578108	58581110	58574813	58574909	942	3	5	3	8	160	125	0.657733925487	0.920436602899	0.319	0.227	0.092
1999	MARK3	MARK3	chr14	+	103934369	103934523	103934417	103934523	103933415	103933528	1999	219	70	225	66	172	125	0.664067386977	0.920798491931	0.695	0.712	-0.017
2873	EIF4G1	EIF4G1	chr3	+	184033859	184034006	184033919	184034006	184033550	184033644	2873	24	114	32	173	184	125	0.665311347679	0.921981667952	0.125	0.112	0.013
1305	BAHD1	BAHD1	chr15	+	40754110	40754493	40754113	40754493	40750649	40752095	1305	28	11	31	15	127	125	0.666518029188	0.922313178045	0.715	0.67	0.045
3073	STXBP2	STXBP2	chr19	+	7705583	7705695	7705616	7705695	7704616	7704693	3073	5	212	9	297	157	125	0.666723000739	0.922313178045	0.018	0.024	-0.006
738	DDIT3	DDIT3	chr12	-	57911051	57911378	57911051	57911221	57911488	57911536	738	102	92	71	58	250	125	0.666220655784	0.922313178045	0.357	0.38	-0.023
1522	SLC44A3	SLC44A3	chr1	+	95332886	95332973	95332889	95332973	95330298	95330455	1522	84	37	122	48	127	125	0.667716468747	0.923003078443	0.691	0.714	-0.023
1899	ELMO2	ELMO2	chr20	-	45023043	45023171	45023043	45023142	45035186	45035271	1899	8	7	3	4	153	125	0.668003922873	0.923003078443	0.483	0.38	0.103
2479	NUSAP1	NUSAP1	chr15	+	41657599	41657787	41657602	41657787	41650346	41650456	2479	90	113	137	159	127	125	0.670034261573	0.925266739211	0.439	0.459	-0.02
1774	LOC100131626	LOC100131626	chr11	-	118251934	118252275	118251934	118252222	118288055	118288139	1774	10	2	13	4	177	125	0.672116174469	0.926496176299	0.779	0.697	0.082
1809	ZNF302	ZNF302	chr19	+	35174056	35174143	35174059	35174143	35173681	35173802	1809	12	57	6	36	127	125	0.673590631951	0.926496176299	0.172	0.141	0.031
23	BABAM1	BABAM1	chr19	+	17379564	17379900	17379602	17379900	17378184	17378336	23	75	175	75	161	162	125	0.673985772704	0.926496176299	0.249	0.264	-0.015
2796	CTSC	CTSC	chr11	-	88053980	88059611	88053980	88059567	88061279	88061364	2796	467	13	112	4	168	125	0.674100268087	0.926496176299	0.964	0.954	0.01
3401	THAP3	THAP3	chr1	+	6690347	6690413	6690350	6690413	6688558	6688751	3401	43	11	39	8	127	125	0.673747876987	0.926496176299	0.794	0.828	-0.034
3499	BTN2A1	BTN2A1	chr6	+	26467946	26469881	26468175	26469881	26466289	26466316	3499	36	56	31	55	250	125	0.674717251634	0.926496176299	0.243	0.22	0.023
3897	FAM219A	FAM219A	chr9	-	34398181	34401120	34398181	34401117	34401663	34401718	3897	111	39	124	39	127	125	0.674741355829	0.926496176299	0.737	0.758	-0.021
451	ARRDC2	ARRDC2	chr19	+	18123721	18124911	18123724	18124911	18121380	18121538	451	60	1	24	0	127	125	0.671324993788	0.926496176299	0.983	1.0	-0.017
618	BANP	BANP	chr16	+	88017665	88017865	88017689	88017865	88014641	88014733	618	34	2	46	4	148	125	0.673914913864	0.926496176299	0.935	0.907	0.028
654	C11orf57	C11orf57	chr11	+	111953188	111955874	111953191	111955874	111952705	111952759	654	54	11	43	7	127	125	0.675242975947	0.926496176299	0.829	0.858	-0.029
864	FNBP1L	FNBP1L	chr1	+	94016503	94020218	94017965	94020218	94014834	94014983	864	358	2	490	4	250	125	0.674885015654	0.926496176299	0.989	0.984	0.005
874	OLFML3	OLFML3	chr1	+	114522824	114523239	114522953	114523239	114522012	114522252	874	2	57	0	9	250	125	0.675720299834	0.926612380946	0.017	0.0	0.017
1003	OPTN	OPTN	chr10	+	13151096	13151288	13151111	13151288	13142081	13142302	1003	4	351	6	397	139	125	0.677047040493	0.926934317961	0.01	0.013	-0.003
1701	EIF1AD	EIF1AD	chr11	-	65767773	65767976	65767773	65767952	65769380	65769637	1701	23	17	34	21	148	125	0.676503950038	0.926934317961	0.533	0.578	-0.045
3272	FAM213A	FAM213A	chr10	+	82180221	82180401	82180238	82180401	82173574	82173632	3272	44	2	38	1	141	125	0.677133374646	0.926934317961	0.951	0.971	-0.02
2978	STRA6	STRA6	chr15	-	74488348	74488488	74488348	74488461	74489678	74489764	2978	158	4	10	0	151	125	0.677541032642	0.926954688136	0.97	1.0	-0.03
2562	CD40	CD40	chr20	+	44756617	44756863	44756776	44756863	44751248	44751395	2562	2	10	2	16	250	125	0.678197163962	0.927314778071	0.091	0.059	0.032
1594	HDAC9	HDAC9	chr7	+	18629958	18630109	18629967	18630109	18624903	18625145	1594	136	27	120	27	133	125	0.679389149509	0.927332789382	0.826	0.807	0.019
1976	C6orf223	C6orf223	chr6	+	43968710	43968880	43968753	43968880	43968336	43968437	1976	12	13	14	19	167	125	0.679257961099	0.927332789382	0.409	0.355	0.054
3378	HIPK2	HIPK2	chr7	-	139299031	139299239	139299031	139299158	139305146	139305309	3378	287	123	362	146	205	125	0.679382249525	0.927332789382	0.587	0.602	-0.015
3287	CHURC1	CHURC1	chr14	+	65392724	65392798	65392727	65392798	65390708	65390844	3287	38	172	28	142	127	125	0.681071258769	0.928439361217	0.179	0.163	0.016
3458	CDV3	CDV3	chr3	+	133306005	133309118	133306739	133309118	133305406	133305566	3458	224	406	341	591	250	125	0.681353328164	0.928439361217	0.216	0.224	-0.008
897	PATZ1	PATZ1	chr22	-	31724772	31724910	31724772	31724845	31731677	31731849	897	5	22	4	24	189	125	0.681380073571	0.928439361217	0.131	0.099	0.032
1946	PKP4	PKP4	chr2	+	159490581	159490801	159490584	159490801	159488264	159488453	1946	77	38	115	63	127	125	0.682218500677	0.92904539042	0.666	0.642	0.024
678	ARL6IP4	ARL6IP4	chr12	+	123466117	123466426	123466141	123466426	123465675	123465846	678	125	250	152	323	148	125	0.683325698296	0.930016521326	0.297	0.284	0.013
3212	ANAPC5	ANAPC5	chr12	-	121766118	121766300	121766118	121766261	121768385	121768475	3212	323	119	301	104	163	125	0.684037377311	0.930448536285	0.675	0.689	-0.014
1476	ZMYND11	ZMYND11	chr10	+	285995	286051	285998	286051	285377	285465	1476	167	7	214	11	127	125	0.686409089877	0.930586556525	0.959	0.95	0.009
2084	PTBP2	PTBP2	chr1	+	97278828	97280605	97278831	97280605	97278584	97278662	2084	28	18	33	25	127	125	0.687293376281	0.930586556525	0.605	0.565	0.04
2188	PAPD4	PAPD4	chr5	+	78938654	78938733	78938666	78938733	78936927	78937019	2188	38	35	59	48	136	125	0.686645027236	0.930586556525	0.499	0.53	-0.031
2520	MRPL11	MRPL11	chr11	-	66204820	66204914	66204820	66204906	66205634	66205730	2520	265	11	317	11	132	125	0.686520698841	0.930586556525	0.958	0.965	-0.007
252	RNH1	RNH1	chr11	-	502061	502249	502061	502181	506608	506821	252	148	37	122	34	192	125	0.687175042419	0.930586556525	0.723	0.7	0.023
286	ABCB4	ABCB4	chr7	-	87035603	87035831	87035603	87035810	87037352	87037550	286	2	6	0	1	145	125	0.686557913261	0.930586556525	0.223	0.0	0.223
3786	ZBTB8OS	ZBTB8OS	chr1	-	33099551	33099711	33099551	33099673	33116002	33116191	3786	28	2	24	1	162	125	0.68671281423	0.930586556525	0.915	0.949	-0.034
685	KIF18B	KIF18B	chr17	-	43009423	43009610	43009423	43009574	43010040	43010141	685	60	3	85	3	160	125	0.685549948615	0.930586556525	0.94	0.957	-0.017
2770	WWC1	WWC1	chr5	+	167891715	167891967	167891733	167891967	167887654	167887747	2770	196	135	386	281	142	125	0.687855987594	0.930814295139	0.561	0.547	0.014
3650	RAP1GAP	RAP1GAP	chr1	-	21924453	21924557	21924453	21924533	21924892	21924995	3650	9	2	8	1	148	125	0.689032693922	0.931872296651	0.792	0.871	-0.079
2071	ZNF83	ZNF83	chr19	-	53119970	53120094	53119970	53120088	53122188	53122315	2071	4	1	8	1	130	125	0.689570972592	0.932043517956	0.794	0.885	-0.091
3488	NT5C	NT5C	chr17	-	73126319	73126737	73126319	73126732	73127139	73127200	3488	12	6	6	2	129	125	0.689949163504	0.932043517956	0.66	0.744	-0.084
3136	HYAL3	HYAL3	chr3	-	50332139	50333050	50332139	50332284	50336643	50336899	3136	36	4	48	7	250	125	0.690673783523	0.932488632216	0.818	0.774	0.044
1156	SF1	SF1	chr11	-	64532075	64533627	64532075	64532990	64534371	64534551	1156	379	116	556	161	250	125	0.692524592606	0.932797514072	0.62	0.633	-0.013
1316	VBP1	VBP1	chrX	+	154448459	154448584	154448463	154448584	154444700	154444852	1316	250	3	243	4	128	125	0.692685838844	0.932797514072	0.988	0.983	0.005
1861	STAT3	STAT3	chr17	-	40500406	40500557	40500406	40500535	40540296	40540513	1861	96	42	78	38	146	125	0.694064590979	0.932797514072	0.662	0.637	0.025
302	FOXP4	FOXP4	chr6	+	41557700	41557908	41557736	41557908	41557508	41557592	302	40	51	51	58	160	125	0.691698960976	0.932797514072	0.38	0.407	-0.027
3045	BACE1	BACE1	chr11	-	117164586	117164724	117164586	117164649	117165978	117166063	3045	8	1	4	1	199	125	0.694026293384	0.932797514072	0.834	0.715	0.119
33	UROD	UROD	chr1	+	45478528	45478691	45478578	45478691	45477804	45477957	33	45	160	39	153	174	125	0.69290793994	0.932797514072	0.168	0.155	0.013
869	BEND5	BEND5	chr1	-	49224571	49225038	49224571	49224956	49227008	49227142	869	11	14	8	13	206	125	0.693915414053	0.932797514072	0.323	0.272	0.051
988	LINC01158	LINC01158	chr2	-	105429166	105429270	105429166	105429195	105467769	105467934	988	90	5	117	5	199	125	0.692342357438	0.932797514072	0.919	0.936	-0.017
159	PCDH19	PCDH19	chrX	-	99596900	99597073	99596900	99597070	99605643	99605702	159	3	1	11	2	127	125	0.694777427611	0.933080089225	0.747	0.844	-0.097
3888	ALG9	ALG9	chr11	-	111708971	111709122	111708971	111709101	111711377	111711532	3888	34	67	32	71	145	125	0.695065591889	0.933080089225	0.304	0.28	0.024
934	CCDC53	CCDC53	chr12	-	102433645	102433756	102433645	102433753	102437882	102437990	934	101	19	116	19	127	125	0.697527511861	0.935852716312	0.84	0.857	-0.017
3300	ISG20	ISG20	chr15	+	89193465	89195541	89195400	89195541	89182573	89182825	3300	24	3	23	4	250	125	0.698731841636	0.936935878557	0.8	0.742	0.058
1204	METTL15	METTL15	chr11	+	28318299	28318478	28318343	28318478	28311752	28311944	1204	39	11	47	11	168	125	0.701619276827	0.936995592171	0.725	0.761	-0.036
1402	POLDIP2	POLDIP2	chr17	-	26681513	26681611	26681513	26681557	26682820	26682902	1402	263	6	283	8	178	125	0.702276700663	0.936995592171	0.969	0.961	0.008
1513	MSTO1	MSTO1	chr1	+	155583849	155584758	155583852	155584758	155583447	155583524	1513	15	9	9	7	127	125	0.702349662098	0.936995592171	0.621	0.559	0.062
2637	DCAF5	DCAF5	chr14	-	69584855	69584995	69584855	69584992	69585910	69585947	2637	115	15	92	14	127	125	0.701813059526	0.936995592171	0.883	0.866	0.017
2755	HSD11B1L	HSD11B1L	chr19	+	5684791	5684916	5684829	5684916	5680775	5681282	2755	3	20	3	14	162	125	0.699802102398	0.936995592171	0.104	0.142	-0.038
3067	LDLR	LDLR	chr19	+	11241956	11244505	11241962	11244505	11240188	11240346	3067	903	17	1097	18	130	125	0.700166831953	0.936995592171	0.981	0.983	-0.002
3130	MYEOV	MYEOV	chr11	+	69062699	69062962	69062867	69062962	69061604	69062043	3130	39	1	47	2	250	125	0.701916726656	0.936995592171	0.951	0.922	0.029
3448	LY6K	LY6K	chr8	+	143784261	143785584	143784508	143785584	143783017	143783131	3448	19	9	61	24	250	125	0.700264874223	0.936995592171	0.514	0.56	-0.046
736	SMOC1	SMOC1	chr14	+	70496958	70499083	70496961	70499083	70489919	70490164	736	3	1	5	3	127	125	0.700408761676	0.936995592171	0.747	0.621	0.126
1197	MIER1	MIER1	chr1	+	67394569	67394646	67394572	67394646	67391824	67391925	1197	2	0	7	1	127	125	0.703096581883	0.937023588809	1.0	0.873	0.127
1471	TRMT10B	TRMT10B	chr9	+	37768072	37768225	37768083	37768225	37761899	37762114	1471	1	0	3	1	135	125	0.705013713291	0.937023588809	1.0	0.735	0.265
182	BRCC3	BRCC3	chrX	+	154301648	154301706	154301651	154301706	154300601	154300618	182	15	93	17	122	127	125	0.704112457952	0.937023588809	0.137	0.121	0.016
1929	HCFC1R1	HCFC1R1	chr16	-	3073233	3073531	3073233	3073362	3073847	3073969	1929	112	19	115	17	250	125	0.705149954968	0.937023588809	0.747	0.772	-0.025
2297	NDOR1	NDOR1	chr9	+	140110518	140110640	140110545	140110640	140110350	140110469	2297	3	40	6	60	151	125	0.705025169361	0.937023588809	0.058	0.076	-0.018
2630	SEPT8	SEPT8	chr5	-	132099397	132099584	132099397	132099578	132099915	132100111	2630	145	50	146	46	130	125	0.704343217242	0.937023588809	0.736	0.753	-0.017
741	DDIT3	DDIT3	chr12	-	57911051	57911221	57911051	57911207	57911488	57911536	741	113	33	70	18	138	125	0.703459687491	0.937023588809	0.756	0.779	-0.023
1621	DHDDS	DHDDS	chr1	+	26795382	26797795	26795385	26797795	26786527	26786635	1621	31	86	21	66	127	125	0.705842194669	0.937243750685	0.262	0.238	0.024
91	COPA	COPA	chr1	-	160275222	160275388	160275222	160275361	160275477	160275563	91	19	407	16	392	151	125	0.706109910474	0.937243750685	0.037	0.033	0.004
1028	C14orf93	C14orf93	chr14	-	23467635	23468611	23467635	23468365	23479309	23479410	1028	29	2	24	1	250	125	0.708456133051	0.937406969423	0.879	0.923	-0.044
1674	NOP16	NOP16	chr5	-	175810939	175811375	175810939	175811287	175812221	175812328	1674	187	7	292	9	212	125	0.709765617635	0.937406969423	0.94	0.95	-0.01
1885	KDM5C	KDM5C	chrX	-	53246324	53246459	53246324	53246456	53246977	53247148	1885	195	57	209	66	127	125	0.710993611559	0.937406969423	0.771	0.757	0.014
2299	ZBTB37	ZBTB37	chr1	+	173839334	173840286	173839337	173840286	173838062	173838258	2299	2	2	1	2	127	125	0.707128027095	0.937406969423	0.496	0.33	0.166
2752	CTNNAL1	CTNNAL1	chr9	-	111704848	111705151	111704848	111705114	111705240	111705324	2752	23	528	42	871	161	125	0.711261031083	0.937406969423	0.033	0.036	-0.003
2756	HSD11B1L	HSD11B1L	chr19	+	5687763	5688534	5687926	5688534	5687513	5687679	2756	7	1	2	0	250	125	0.710399745007	0.937406969423	0.778	1.0	-0.222
2983	DAZAP2	DAZAP2	chr12	+	51634654	51634900	51634750	51634900	51634126	51634245	2983	1693	11	1892	10	220	125	0.71104258949	0.937406969423	0.989	0.991	-0.002
3204	NAT9	NAT9	chr17	-	72768098	72768178	72768098	72768116	72768356	72768416	3204	2	2	5	3	186	125	0.711793766613	0.937406969423	0.402	0.528	-0.126
3227	SERBP1	SERBP1	chr1	-	67889882	67890005	67889882	67889960	67890570	67890660	3227	262	1169	338	1561	169	125	0.711465200751	0.937406969423	0.142	0.138	0.004
3249	TGFBRAP1	TGFBRAP1	chr2	-	105924070	105924775	105924070	105924772	105946081	105946171	3249	2	5	2	3	127	125	0.708916546492	0.937406969423	0.282	0.396	-0.114
35	ZDHHC14	ZDHHC14	chr6	+	158093755	158094977	158093800	158094977	158074556	158074659	35	26	11	26	9	169	125	0.710205256323	0.937406969423	0.636	0.681	-0.045
375	EMC1	EMC1	chr1	-	19565288	19565351	19565288	19565348	19565724	19565796	375	104	15	133	22	127	125	0.707140728884	0.937406969423	0.872	0.856	0.016
524	YY1AP1	YY1AP1	chr1	-	155629232	155630724	155629232	155630704	155631097	155631214	524	3	89	2	85	144	125	0.708961855442	0.937406969423	0.028	0.02	0.008
781	BLOC1S2	BLOC1S2	chr10	-	102033034	102035250	102033034	102035247	102039880	102039985	781	183	4	176	5	127	125	0.708247368151	0.937406969423	0.978	0.972	0.006
435	SEMA3B	SEMA3B	chr3	+	50311343	50311488	50311346	50311488	50311189	50311259	435	30	36	35	37	127	125	0.713971300797	0.93975028995	0.451	0.482	-0.031
2980	EWSR1	EWSR1	chr22	+	29687550	29687588	29687553	29687588	29684594	29684775	2980	148	151	204	220	127	125	0.71611281138	0.941518793792	0.491	0.477	0.014
3185	ZNF473	ZNF473	chr19	+	50534148	50534348	50534270	50534348	50529062	50529379	3185	31	11	21	6	246	125	0.715952295411	0.941518793792	0.589	0.64	-0.051
3637	ZBED5	ZBED5	chr11	-	10874250	10876665	10874250	10876633	10877690	10877804	3637	23	58	23	51	156	125	0.718052328498	0.943543148806	0.241	0.265	-0.024
1665	SCG5	SCG5	chr15	+	32976757	32976870	32976760	32976870	32971966	32972116	1665	44	53	35	47	127	125	0.7221717091	0.944963033396	0.45	0.423	0.027
1904	ARNT	ARNT	chr1	-	150786552	150786715	150786552	150786712	150788734	150788882	1904	80	16	56	13	127	125	0.721250522266	0.944963033396	0.831	0.809	0.022
2021	CDIPT	CDIPT	chr16	-	29873906	29874041	29873906	29873956	29874135	29874609	2021	219	5	247	7	209	125	0.722627148526	0.944963033396	0.963	0.955	0.008
2286	MICA	MICA	chr6	+	31378848	31379136	31379020	31379136	31378319	31378574	2286	477	5	458	6	250	125	0.723048346384	0.944963033396	0.979	0.974	0.005
232	TMEM218	TMEM218	chr11	-	124971096	124971199	124971096	124971152	124972027	124972247	232	24	6	16	3	171	125	0.722455310169	0.944963033396	0.745	0.796	-0.051
3531	TPM3	TPM3	chr1	-	154142875	154142945	154142875	154142941	154143124	154143187	3531	1822	65	2124	71	128	125	0.722567567836	0.944963033396	0.965	0.967	-0.002
3893	ALG13	ALG13	chrX	+	110925359	110925522	110925463	110925522	110924345	110924527	3893	128	8	120	9	228	125	0.721607523768	0.944963033396	0.898	0.88	0.018
443	MAPK8	MAPK8	chr10	+	49642921	49647402	49642926	49647402	49639235	49639313	443	119	53	103	42	129	125	0.723136965387	0.944963033396	0.685	0.704	-0.019
703	PAPD7	PAPD7	chr5	+	6754863	6757161	6754866	6757161	6752985	6753150	703	59	6	62	5	127	125	0.720415867537	0.944963033396	0.906	0.924	-0.018
740	DDIT3	DDIT3	chr12	-	57911051	57911302	57911051	57911221	57911488	57911536	740	71	92	49	58	205	125	0.71985909985	0.944963033396	0.32	0.34	-0.02
844	ZNF18	ZNF18	chr17	-	11886613	11886724	11886613	11886721	11887429	11887514	844	11	6	3	1	127	125	0.72364591389	0.945104790692	0.643	0.747	-0.104
2711	CORO7	CORO7	chr16	-	4458181	4458252	4458181	4458198	4462356	4462431	2711	84	1	121	0	178	125	0.725316386909	0.946762540434	0.983	1.0	-0.017
1207	ACHE	ACHE	chr7	-	100487614	100488709	100487614	100487956	100488789	100488959	1207	4	1	2	1	250	125	0.726215456956	0.946888662108	0.667	0.5	0.167
2028	ZSWIM8	ZSWIM8	chr10	+	75560774	75560953	75560842	75560953	75560397	75560517	2028	146	7	120	7	192	125	0.726029771875	0.946888662108	0.931	0.918	0.013
1382	ATXN7L3	ATXN7L3	chr17	-	42273401	42273468	42273401	42273447	42273763	42273786	1382	35	197	40	206	145	125	0.72790641202	0.947762433331	0.133	0.143	-0.01
211	HMGB3	HMGB3	chrX	+	150154067	150154222	150154071	150154222	150151747	150151849	211	83	13	100	18	128	125	0.72763856121	0.947762433331	0.862	0.844	0.018
3667	CEP170	CEP170	chr1	-	243319522	243319757	243319522	243319649	243327585	243329418	3667	347	34	222	24	232	125	0.728469439643	0.947762433331	0.846	0.833	0.013
813	G3BP1	G3BP1	chr5	+	151166132	151166276	151166163	151166276	151151475	151151597	813	302	75	457	107	155	125	0.72849197206	0.947762433331	0.765	0.775	-0.01
304	APOPT1	APOPT1	chr14	+	104056517	104057236	104056519	104057236	104053610	104053701	304	216	2	230	3	126	125	0.729060641809	0.947979677504	0.991	0.987	0.004
1007	IP6K2	IP6K2	chr3	-	48732522	48732854	48732522	48732851	48754589	48754711	1007	106	81	89	63	127	125	0.731711370168	0.949477187816	0.563	0.582	-0.019
1254	GOLGA7	GOLGA7	chr8	+	41364572	41364640	41364577	41364640	41363429	41363531	1254	39	185	31	161	129	125	0.734396276681	0.949477187816	0.17	0.157	0.013
1707	MFF	MFF	chr2	+	228195341	228195562	228195496	228195562	228194321	228194499	1707	276	8	290	7	250	125	0.732978541153	0.949477187816	0.945	0.954	-0.009
1731	LOC100506990	LOC100506990	chr8	+	12298477	12298570	12298508	12298570	12295672	12296020	1731	22	21	17	19	155	125	0.732064150621	0.949477187816	0.458	0.419	0.039
2194	IMMT	IMMT	chr2	-	86397871	86397967	86397871	86397964	86398330	86398468	2194	191	60	220	74	127	125	0.735164568948	0.949477187816	0.758	0.745	0.013
2689	ZNF773	ZNF773	chr19	+	58017725	58019597	58017729	58019597	58016669	58016768	2689	15	6	7	2	128	125	0.735442499715	0.949477187816	0.709	0.774	-0.065
282	PRNP	PRNP	chr20	+	4679856	4682234	4679861	4682234	4666796	4667154	282	103	3	138	3	129	125	0.73211897599	0.949477187816	0.971	0.978	-0.007
3308	CMTM3	CMTM3	chr16	+	66643661	66643906	66643785	66643906	66643337	66643433	3308	17	557	22	640	248	125	0.732626260861	0.949477187816	0.015	0.017	-0.002
3382	PNPLA6	PNPLA6	chr19	+	7600674	7600906	7600818	7600906	7600394	7600463	3382	61	98	64	95	250	125	0.733251634977	0.949477187816	0.237	0.252	-0.015
39	TMX2	TMX2	chr11	+	57505307	57505498	57505384	57505498	57505079	57505140	39	23	271	25	327	201	125	0.734233431305	0.949477187816	0.05	0.045	0.005
552	MTCH1	MTCH1	chr6	-	36945409	36945560	36945409	36945467	36945853	36945931	552	12	747	17	883	217	125	0.734466418184	0.949477187816	0.009	0.011	-0.002
843	HARS2	HARS2	chr5	+	140073075	140073250	140073175	140073250	140071010	140071341	843	6	73	8	80	224	125	0.734645752919	0.949477187816	0.044	0.053	-0.009
971	TMEM216	TMEM216	chr11	+	61165732	61166335	61165741	61166335	61165245	61165447	971	57	6	46	6	133	125	0.731344705538	0.949477187816	0.899	0.878	0.021
1462	TCAIM	TCAIM	chr3	+	44408947	44409200	44409023	44409200	44402856	44403010	1462	33	12	45	14	200	125	0.736468852318	0.949587795269	0.632	0.668	-0.036
1844	FAM213B	FAM213B	chr1	+	2519774	2519892	2519828	2519892	2519179	2519231	1844	2	109	2	174	178	125	0.736251753836	0.949587795269	0.013	0.008	0.005
2849	ATXN2L	ATXN2L	chr16	+	28847253	28848558	28848048	28848558	28846869	28847079	2849	279	2	315	0	250	125	0.736735276753	0.949587795269	0.986	1.0	-0.014
1242	APPL2	APPL2	chr12	-	105601748	105601825	105601748	105601807	105601935	105601977	1242	2	137	1	125	142	125	0.739275308203	0.950343929758	0.013	0.007	0.006
1729	ST13	ST13	chr22	-	41244297	41244373	41244297	41244343	41246826	41246884	1729	1110	68	1201	78	154	125	0.739785425064	0.950343929758	0.93	0.926	0.004
1874	PCYT2	PCYT2	chr17	-	79866751	79867197	79866751	79866913	79867389	79867478	1874	6	130	9	162	250	125	0.740543426621	0.950343929758	0.023	0.027	-0.004
2144	SLC26A6	SLC26A6	chr3	-	48664308	48664488	48664308	48664485	48665378	48665471	2144	63	68	44	52	127	125	0.738928713126	0.950343929758	0.477	0.454	0.023
3103	PARD6A	PARD6A	chr16	+	67695795	67696681	67695798	67696681	67695357	67695580	3103	4	19	3	19	127	125	0.73966235798	0.950343929758	0.172	0.135	0.037
3593	GLYCTK	GLYCTK	chr3	+	52325760	52325938	52325762	52325938	52324975	52325127	3593	1	15	2	19	126	125	0.739513404434	0.950343929758	0.062	0.095	-0.033
608	ZNF213	ZNF213	chr16	+	3188354	3188542	3188418	3188542	3187166	3187680	608	5	5	2	3	188	125	0.738926654578	0.950343929758	0.399	0.307	0.092
793	PRSS21	PRSS21	chr16	+	2868677	2868970	2868683	2868970	2867801	2867967	793	3	1	10	2	130	125	0.740231795082	0.950343929758	0.743	0.828	-0.085
2251	GSTT1	GSTT1	chr22	-	24379360	24379511	24379360	24379450	24381699	24381787	2251	83	4	106	4	185	125	0.741658896015	0.950476891878	0.933	0.947	-0.014
2336	REV1	REV1	chr2	-	100046301	100046410	100046301	100046407	100050793	100050910	2336	13	14	14	18	127	125	0.741381952207	0.950476891878	0.478	0.434	0.044
3038	SYNE2	SYNE2	chr14	+	64688251	64688422	64688293	64688422	64687154	64687355	3038	9	46	12	72	166	125	0.741855269	0.950476891878	0.128	0.112	0.016
2183	PRPF40B	PRPF40B	chr12	+	50035690	50035807	50035711	50035807	50031515	50031607	2183	56	1	92	1	145	125	0.742284981424	0.950511424938	0.98	0.988	-0.008
128	ZEB1	ZEB1	chr10	+	31784704	31784767	31784707	31784767	31749965	31750166	128	45	54	10	14	127	125	0.742928372298	0.950819391878	0.451	0.413	0.038
3569	TYMP	TYMP	chr22	-	50967924	50968160	50967924	50968148	50968332	50968514	3569	1	19	0	4	136	125	0.743543745051	0.951091186081	0.046	0.0	0.046
1677	NOP16	NOP16	chr5	-	175810939	175811287	175810939	175811255	175812221	175812328	1677	38	3	66	4	156	125	0.744783962372	0.952161512025	0.91	0.93	-0.02
312	SLC25A10	SLC25A10	chr17	+	79684428	79684521	79684511	79684521	79684031	79684102	312	202	7	396	16	207	125	0.746153117882	0.952879522836	0.946	0.937	0.009
912	RASAL1	RASAL1	chr12	-	113541965	113542103	113541965	113542019	113543518	113543688	912	6	0	29	1	208	125	0.746117946877	0.952879522836	1.0	0.946	0.054
1437	SLC22A17	SLC22A17	chr14	-	23817714	23817880	23817714	23817755	23818480	23818635	1437	111	3	25	1	249	125	0.747105479394	0.953579735733	0.949	0.926	0.023
809	HMGA2	HMGA2	chr12	+	66308499	66309307	66308838	66309307	66232298	66232349	809	5	18	6	27	250	125	0.747689683268	0.953809541899	0.122	0.1	0.022
2369	NME4	NME4	chr16	+	450108	450754	450218	450754	449626	449739	2369	19	527	13	408	234	125	0.749194276255	0.954696809915	0.019	0.017	0.002
3449	LY6K	LY6K	chr8	+	143784261	143785584	143784540	143785584	143783017	143783131	3449	22	3	64	11	250	125	0.748827440018	0.954696809915	0.786	0.744	0.042
1841	FAM213B	FAM213B	chr1	+	2519968	2520064	2519988	2520064	2519828	2519892	1841	8	112	15	181	144	125	0.749816721832	0.954974346208	0.058	0.067	-0.009
186	ATP2A3	ATP2A3	chr17	-	3827162	3828735	3827162	3828732	3831956	3832074	186	4	1	1	0	127	125	0.750724115893	0.955235534424	0.797	1.0	-0.203
3122	ARMCX4	ARMCX4	chrX	+	100764345	100764414	100764350	100764414	100759923	100760342	3122	4	1	1	0	129	125	0.75083132049	0.955235534424	0.795	1.0	-0.205
1610	TMEM107	TMEM107	chr17	-	8079074	8079193	8079074	8079175	8079276	8079344	1610	4	33	4	42	142	125	0.753020202708	0.955958944804	0.096	0.077	0.019
2982	SLC12A6	SLC12A6	chr15	-	34628610	34628868	34628610	34628802	34629532	34629961	2982	30	1	6	0	190	125	0.751834267139	0.955958944804	0.952	1.0	-0.048
3537	TBC1D16	TBC1D16	chr17	-	77923515	77923664	77923515	77923622	77924209	77924377	3537	109	5	107	6	166	125	0.75253721865	0.955958944804	0.943	0.931	0.012
856	CDC25C	CDC25C	chr5	-	137666675	137666907	137666675	137666903	137667283	137667566	856	12	20	29	42	128	125	0.752976335387	0.955958944804	0.369	0.403	-0.034
935	CUX1	CUX1	chr7	+	101821748	101821937	101821754	101821937	101813725	101813830	935	141	37	119	34	130	125	0.753742145316	0.956361001584	0.786	0.771	0.015
627	DGCR2	DGCR2	chr22	-	19052360	19052588	19052360	19052571	19055612	19055738	627	7	23	11	43	141	125	0.755485486059	0.95805789742	0.212	0.185	0.027
2016	MAPK10	MAPK10	chr4	-	86936275	86938528	86936275	86938523	86950349	86950427	2016	8	13	4	5	129	125	0.756234325525	0.958492485628	0.374	0.437	-0.063
1676	NOP16	NOP16	chr5	-	175810939	175811287	175810939	175811284	175812221	175812328	1676	7	39	10	47	127	125	0.757722938423	0.958834388567	0.15	0.173	-0.023
2851	ATXN2L	ATXN2L	chr16	+	28848048	28848558	28848071	28848558	28847253	28847443	2851	110	31	137	42	147	125	0.75734287073	0.958834388567	0.751	0.735	0.016
2916	CCDC138	CCDC138	chr2	+	109408010	109408258	109408135	109408258	109405307	109405422	2916	1	2	1	1	249	125	0.757535575735	0.958834388567	0.201	0.334	-0.133
1031	DERL1	DERL1	chr8	-	124031434	124031545	124031434	124031485	124033686	124033739	1031	259	16	255	14	184	125	0.758498442595	0.959035109111	0.917	0.925	-0.008
832	B3GAT3	B3GAT3	chr11	-	62382767	62383708	62382767	62383271	62383977	62384268	832	6	249	7	242	250	125	0.758694300301	0.959035109111	0.012	0.014	-0.002
1468	TRIP12	TRIP12	chr2	-	230695471	230695555	230695471	230695537	230701563	230701700	1468	215	20	194	20	142	125	0.760197475887	0.959644424024	0.904	0.895	0.009
2260	PPIE	PPIE	chr1	+	40211046	40211170	40211085	40211170	40209495	40209596	2260	226	13	231	15	163	125	0.760802846334	0.959644424024	0.93	0.922	0.008
3452	RNMT	RNMT	chr18	+	13759940	13764555	13762037	13764555	13754112	13754146	3452	127	6	124	7	250	125	0.760429142251	0.959644424024	0.914	0.899	0.015
452	ARMC7	ARMC7	chr17	+	73110263	73110924	73110823	73110924	73106557	73106701	452	25	2	19	1	250	125	0.760429538972	0.959644424024	0.862	0.905	-0.043
724	CASP7	CASP7	chr10	+	115451722	115451829	115451755	115451829	115439427	115439737	724	3	0	15	1	157	125	0.761260204186	0.959708377072	1.0	0.923	0.077
1082	CALHM2	CALHM2	chr10	-	105210839	105211042	105210839	105210939	105211912	105212162	1082	10	1	6	1	227	125	0.763678430704	0.960064511367	0.846	0.768	0.078
1154	MAP7D1	MAP7D1	chr1	+	36645112	36645158	36645115	36645158	36644862	36644916	1154	81	688	95	768	127	125	0.762960464632	0.960064511367	0.104	0.109	-0.005
1217	MUTYH	MUTYH	chr1	-	45799084	45799233	45799084	45799169	45800062	45800183	1217	32	5	32	4	188	125	0.763327857044	0.960064511367	0.81	0.842	-0.032
1342	ANKRD54	ANKRD54	chr22	-	38234506	38234605	38234506	38234600	38236193	38236241	1342	30	4	29	3	129	125	0.762380516798	0.960064511367	0.879	0.904	-0.025
1584	SAFB	SAFB	chr19	+	5661528	5661819	5661531	5661819	5657251	5657358	1584	115	169	134	207	127	125	0.763291444777	0.960064511367	0.401	0.389	0.012
513	KIAA1217	KIAA1217	chr10	+	24820758	24820922	24820761	24820922	24816864	24817048	513	60	9	87	15	127	125	0.76398353913	0.960064511367	0.868	0.851	0.017
2499	SMUG1	SMUG1	chr12	-	54581602	54581689	54581602	54581686	54582734	54582778	2499	5	3	9	4	127	125	0.765210163257	0.960582970897	0.621	0.689	-0.068
2708	MDM1	MDM1	chr12	-	68718784	68721290	68718784	68720801	68724886	68725001	2708	8	11	9	15	250	125	0.765177432134	0.960582970897	0.267	0.231	0.036
1124	ARPC3	ARPC3	chr12	-	110873914	110874009	110873914	110874006	110874361	110874488	1124	2983	59	3011	56	127	125	0.765733126855	0.960728431354	0.98	0.981	-0.001
1021	CCDC88A	CCDC88A	chr2	-	55555429	55555571	55555429	55555568	55559701	55559829	1021	31	10	21	8	127	125	0.768148847869	0.962224671428	0.753	0.721	0.032
2415	KRBA1	KRBA1	chr7	+	149418470	149418626	149418473	149418626	149417925	149418081	2415	13	12	9	10	127	125	0.767910734455	0.962224671428	0.516	0.47	0.046
505	CUTA	CUTA	chr6	-	33385257	33385593	33385257	33385472	33385735	33386065	505	337	205	307	194	245	125	0.76791492474	0.962224671428	0.456	0.447	0.009
1078	ADAMTS10	ADAMTS10	chr19	-	8654335	8654469	8654335	8654458	8654772	8654875	1078	21	2	2	0	135	125	0.769541392751	0.962293379716	0.907	1.0	-0.093
1467	TRIP12	TRIP12	chr2	-	230670445	230670599	230670445	230670518	230672423	230672580	1467	128	35	132	39	205	125	0.771614272541	0.962293379716	0.69	0.674	0.016
168	MORF4L2	MORF4L2	chrX	-	102933426	102933579	102933426	102933548	102939608	102939657	168	161	11	168	13	155	125	0.773746930968	0.962293379716	0.922	0.912	0.01
1782	ADGRG1	ADGRG1	chr16	+	57685111	57685534	57685154	57685534	57684164	57684263	1782	632	12	1039	22	167	125	0.77430732265	0.962293379716	0.975	0.972	0.003
3108	SUPT20H	SUPT20H	chr13	-	37619383	37619513	37619383	37619510	37621671	37621738	3108	45	92	57	125	127	125	0.774319969526	0.962293379716	0.325	0.31	0.015
3172	ARHGAP33	ARHGAP33	chr19	+	36277314	36277974	36277797	36277974	36276310	36276385	3172	21	1	33	1	250	125	0.772217763216	0.962293379716	0.913	0.943	-0.03
3304	RHBDF2	RHBDF2	chr17	-	74475814	74476023	74475814	74475936	74477456	74477627	3304	30	88	36	97	211	125	0.771034235631	0.962293379716	0.168	0.18	-0.012
3402	DFNB31	DFNB31	chr9	-	117166175	117166357	117166175	117166354	117168634	117169172	3402	32	6	14	2	127	125	0.770146644791	0.962293379716	0.84	0.873	-0.033
3414	DAXX	DAXX	chr6	-	33289495	33289754	33289495	33289751	33290638	33290793	3414	49	33	76	47	127	125	0.772483898495	0.962293379716	0.594	0.614	-0.02
458	ARFIP2	ARFIP2	chr11	-	6501552	6501693	6501552	6501653	6502460	6502709	458	30	12	35	16	164	125	0.77383145903	0.962293379716	0.656	0.625	0.031
465	TATDN3	TATDN3	chr1	+	212985589	212985670	212985592	212985670	212981077	212981190	465	20	16	16	11	127	125	0.774077254645	0.962293379716	0.552	0.589	-0.037
507	EFNA4	EFNA4	chr1	+	155041328	155042029	155041494	155042029	155039847	155039916	507	123	13	118	11	250	125	0.773936992263	0.962293379716	0.826	0.843	-0.017
636	IDH3B	IDH3B	chr20	-	2639040	2639483	2639040	2639168	2640170	2640231	636	452	5	452	6	250	125	0.773233046946	0.962293379716	0.978	0.974	0.004
648	SCARF2	SCARF2	chr22	-	20783511	20783642	20783511	20783627	20783822	20783940	648	13	31	3	9	139	125	0.76931070276	0.962293379716	0.274	0.231	0.043
748	ZC3H10	ZC3H10	chr12	+	56512731	56512935	56512871	56512935	56512003	56512102	748	3	12	1	6	250	125	0.770071091494	0.962293379716	0.111	0.077	0.034
148	DCTN5	DCTN5	chr16	+	23678337	23685068	23678367	23685068	23676946	23677049	148	16	166	17	196	154	125	0.776196118466	0.963222962242	0.073	0.066	0.007
213	STIP1	STIP1	chr11	+	63961660	63961802	63961732	63961802	63960549	63960759	213	1419	28	1861	34	196	125	0.775665053954	0.963222962242	0.97	0.972	-0.002
3794	SEPT6	SEPT6	chrX	-	118750908	118754014	118750908	118752749	118763280	118763471	3794	45	72	21	37	250	125	0.776292404315	0.963222962242	0.238	0.221	0.017
1049	C12orf43	C12orf43	chr12	-	121442805	121442896	121442805	121442863	121444123	121444197	1049	60	1	92	1	157	125	0.777189214449	0.963828978507	0.979	0.987	-0.008
1101	BAZ2B	BAZ2B	chr2	-	160304752	160304920	160304752	160304914	160310123	160310312	1101	22	7	19	5	130	125	0.782388441623	0.964705421215	0.751	0.785	-0.034
1384	C11orf30	C11orf30	chr11	+	76170976	76171129	76170979	76171129	76169226	76169402	1384	22	6	18	4	127	125	0.784408602833	0.964705421215	0.783	0.816	-0.033
1828	SYNRG	SYNRG	chr17	-	35956269	35956391	35956269	35956388	35960409	35960450	1828	17	5	8	3	127	125	0.782963983018	0.964705421215	0.77	0.724	0.046
1867	PRRC2A	PRRC2A	chr6	+	31590466	31590678	31590503	31590678	31588449	31588635	1867	92	70	98	70	161	125	0.778978470963	0.964705421215	0.505	0.521	-0.016
2073	KANSL3	KANSL3	chr2	-	97270515	97270600	97270515	97270594	97271056	97271248	2073	95	9	73	8	130	125	0.779233686208	0.964705421215	0.91	0.898	0.012
2135	AMZ2	AMZ2	chr17	+	66244780	66244846	66244784	66244846	66244144	66244227	2135	10	2	20	3	128	125	0.781429400732	0.964705421215	0.83	0.867	-0.037
2548	DCAF4	DCAF4	chr14	+	73420868	73420970	73420871	73420970	73418505	73418585	2548	35	31	38	37	127	125	0.782111379709	0.964705421215	0.526	0.503	0.023
2763	OSBP2	OSBP2	chr22	+	31285163	31285221	31285166	31285221	31284209	31284327	2763	5	1	8	1	127	125	0.782352031624	0.964705421215	0.831	0.887	-0.056
2953	RFC1	RFC1	chr4	-	39308211	39308324	39308211	39308321	39310255	39310652	2953	35	54	40	67	127	125	0.782983010428	0.964705421215	0.389	0.37	0.019
2964	FAM135A	FAM135A	chr6	+	71234045	71236401	71234633	71236401	71233669	71233824	2964	22	21	50	43	250	125	0.781715735318	0.964705421215	0.344	0.368	-0.024
3107	TMCC1	TMCC1	chr3	-	129546645	129547351	129546645	129546920	129551616	129551669	3107	48	10	46	11	250	125	0.779780817058	0.964705421215	0.706	0.676	0.03
3180	GLMP	GLMP	chr1	-	156263110	156263367	156263110	156263220	156263808	156264027	3180	526	18	397	15	250	125	0.784845088446	0.964705421215	0.936	0.93	0.006
3246	FLYWCH1	FLYWCH1	chr16	+	2980410	2980881	2980413	2980881	2979613	2980011	3246	52	12	30	8	127	125	0.78052288302	0.964705421215	0.81	0.787	0.023
3283	MBD1	MBD1	chr18	-	47799933	47800233	47799933	47800230	47800555	47800723	3283	85	3	74	2	127	125	0.784187234806	0.964705421215	0.965	0.973	-0.008
3526	MTHFSD	MTHFSD	chr16	-	86588250	86588357	86588250	86588354	86588774	86588841	3526	4	1	8	3	127	125	0.782114807558	0.964705421215	0.797	0.724	0.073
3641	PES1	PES1	chr22	-	30976557	30976688	30976557	30976673	30976998	30977088	3641	231	13	278	14	139	125	0.783399405578	0.964705421215	0.941	0.947	-0.006
3662	CREBRF	CREBRF	chr5	+	172507587	172507787	172507591	172507787	172483354	172483482	3662	27	6	22	4	128	125	0.784500671555	0.964705421215	0.815	0.843	-0.028
2972	FKBP7	FKBP7	chr2	-	179334378	179334512	179334378	179334509	179343005	179343355	2972	31	4	11	1	127	125	0.785838934744	0.965424198853	0.884	0.915	-0.031
1448	MTA1	MTA1	chr14	+	105930752	105930904	105930799	105930904	105930368	105930484	1448	133	13	160	14	171	125	0.786726677833	0.966011945726	0.882	0.893	-0.011
1401	NFAT5	NFAT5	chr16	+	69718789	69718873	69718792	69718873	69711105	69711238	1401	25	15	21	11	127	125	0.788618456403	0.967578943883	0.621	0.653	-0.032
914	ZNF7	ZNF7	chr8	+	146054829	146054989	146054862	146054989	146054427	146054475	914	8	12	8	10	157	125	0.788822833911	0.967578943883	0.347	0.389	-0.042
2274	SHC1	SHC1	chr1	-	154938421	154938556	154938421	154938553	154938637	154938707	2274	461	280	393	246	127	125	0.789389967739	0.967771596812	0.618	0.611	0.007
1547	DBNL	DBNL	chr7	+	44098476	44098582	44098500	44098582	44098027	44098079	1547	15	288	15	260	148	125	0.790922109106	0.9691465096	0.042	0.046	-0.004
2734	KLK8	KLK8	chr19	-	51503679	51503974	51503679	51503839	51504353	51504431	2734	4	9	2	6	250	125	0.792535260574	0.970115775391	0.182	0.143	0.039
2933	STAG3L5P-PVRIG2P-PILRB	STAG3L5P-PVRIG2P-PILRB	chr7	+	99947353	99947510	99947421	99947510	99943487	99943591	2933	41	11	36	11	192	125	0.792154451349	0.970115775391	0.708	0.681	0.027
1090	IDH3G	IDH3G	chrX	-	153051220	153051727	153051220	153051428	153051809	153051904	1090	275	0	290	2	250	125	0.793047434399	0.970239473915	1.0	0.986	0.014
3389	TRAPPC13	TRAPPC13	chr5	+	64960060	64960211	64960063	64960211	64957876	64957977	3389	22	43	18	39	127	125	0.793470548461	0.97025414216	0.335	0.312	0.023
181	BCKDHA	BCKDHA	chr19	+	41928533	41928675	41928536	41928675	41928068	41928275	181	98	4	102	5	127	125	0.796447905057	0.970577728876	0.96	0.953	0.007
1924	GATAD2A	GATAD2A	chr19	+	19611926	19612225	19611929	19612225	19609251	19609531	1924	179	9	269	12	127	125	0.795214404361	0.970577728876	0.951	0.957	-0.006
2506	HDGFRP2	HDGFRP2	chr19	+	4501922	4502232	4501925	4502232	4501202	4501329	2506	135	53	132	55	127	125	0.796565714396	0.970577728876	0.715	0.703	0.012
276	BRD9	BRD9	chr5	-	889701	889881	889701	889762	891269	891402	276	15	119	10	89	243	125	0.796089900396	0.970577728876	0.061	0.055	0.006
28	ZNF764	ZNF764	chr16	-	30565084	30567431	30565084	30567428	30569053	30569167	28	3	4	4	7	127	125	0.797025270577	0.970577728876	0.425	0.36	0.065
2915	MFSD1	MFSD1	chr3	+	158522107	158522160	158522111	158522160	158519714	158520104	2915	78	5	75	4	128	125	0.796615541163	0.970577728876	0.938	0.948	-0.01
3288	COX18	COX18	chr4	-	73933745	73933850	73933745	73933846	73935033	73935476	3288	6	40	5	28	128	125	0.794446794904	0.970577728876	0.128	0.148	-0.02
835	GPS1	GPS1	chr17	+	80012373	80012686	80012385	80012686	80011743	80011925	835	51	201	51	213	136	125	0.796021084677	0.970577728876	0.189	0.18	0.009
2023	CCNA1	CCNA1	chr13	+	37007169	37007358	37007172	37007358	37006408	37006866	2023	4	3	4	4	127	125	0.798549206632	0.971332933524	0.568	0.496	0.072
2284	PTOV1	PTOV1	chr19	+	50363242	50363440	50363312	50363440	50361805	50361910	2284	1195	10	1274	12	194	125	0.798187603466	0.971332933524	0.987	0.986	0.001
954	DYRK1B	DYRK1B	chr19	-	40317311	40317627	40317311	40317507	40317924	40318065	954	15	17	19	19	244	125	0.798880179648	0.971332933524	0.311	0.339	-0.028
600	CHD4	CHD4	chr12	-	6711125	6711341	6711125	6711320	6711541	6711663	600	181	197	186	210	145	125	0.801583867919	0.974118397677	0.442	0.433	0.009
1039	DOCK7	DOCK7	chr1	-	62943370	62943505	62943370	62943496	62954604	62954736	1039	111	8	157	10	133	125	0.804475307579	0.976124280661	0.929	0.937	-0.008
1785	ADGRG1	ADGRG1	chr16	+	57675498	57675620	57675502	57675620	57662137	57662714	1785	21	70	22	80	128	125	0.804244739985	0.976124280661	0.227	0.212	0.015
531	RUSC1	RUSC1	chr1	+	155296370	155296923	155296688	155296923	155295654	155295701	531	360	23	422	29	250	125	0.804208650263	0.976124280661	0.887	0.879	0.008
3320	U2AF1L4	U2AF1L4	chr19	-	36236025	36236113	36236025	36236088	36236248	36236343	3320	4	15	3	9	149	125	0.805902518453	0.977008685616	0.183	0.219	-0.036
333	HAUS6	HAUS6	chr9	-	19078173	19078300	19078173	19078195	19080476	19080670	333	43	4	73	8	229	125	0.806032165633	0.977008685616	0.854	0.833	0.021
542	GGA3	GGA3	chr17	-	73232686	73234470	73232686	73233627	73234732	73234843	542	122	1	179	0	250	125	0.806943608211	0.977611352863	0.984	1.0	-0.016
3668	MCM10	MCM10	chr10	+	13214624	13214765	13214627	13214765	13214375	13214480	3668	12	23	22	47	127	125	0.807775858193	0.978117509151	0.339	0.315	0.024
2547	DCAF4	DCAF4	chr14	+	73406927	73407085	73406959	73407085	73406509	73406610	2547	104	12	125	13	156	125	0.808625450889	0.978142523884	0.874	0.885	-0.011
2981	EWSR1	EWSR1	chr22	+	29687550	29687588	29687553	29687588	29682911	29683123	2981	9	2	14	4	127	125	0.808617802492	0.978142523884	0.816	0.775	0.041
1153	PICALM	PICALM	chr11	-	85701292	85701442	85701292	85701421	85707868	85707972	1153	190	19	249	23	145	125	0.809950484946	0.979243414177	0.896	0.903	-0.007
1754	ZBTB17	ZBTB17	chr1	-	16268825	16268936	16268825	16268915	16269023	16269233	1754	7	71	5	59	145	125	0.810902346315	0.979532809268	0.078	0.068	0.01
2253	C19orf66	C19orf66	chr19	+	10202151	10202306	10202259	10202306	10201925	10202029	2253	102	5	51	3	232	125	0.811019961572	0.979532809268	0.917	0.902	0.015
2690	ZNF444	ZNF444	chr19	+	56670992	56672262	56670995	56672262	56669862	56669971	2690	19	7	13	4	127	125	0.811742671296	0.979904196552	0.728	0.762	-0.034
1094	POLR1B	POLR1B	chr2	+	113304588	113304756	113304659	113304756	113299491	113300248	1094	37	3	74	5	195	125	0.813036728135	0.980964559508	0.888	0.905	-0.017
1125	HERPUD1	HERPUD1	chr16	+	56969312	56969387	56969315	56969387	56969146	56969224	1125	398	40	317	30	127	125	0.816974362293	0.98120076082	0.907	0.912	-0.005
1274	PSMB8-AS1	PSMB8-AS1	chr6	+	32812421	32812647	32812586	32812647	32811862	32812051	1274	1	0	6	1	250	125	0.814262665855	0.98120076082	1.0	0.75	0.25
1673	NOP16	NOP16	chr5	-	175810939	175811375	175810939	175811255	175812221	175812328	1673	218	3	349	4	244	125	0.816960124838	0.98120076082	0.974	0.978	-0.004
1791	HEPH	HEPH	chrX	+	65486281	65487230	65486284	65487230	65483485	65483530	1791	141	27	4	1	127	125	0.815744814077	0.98120076082	0.837	0.797	0.04
2607	PPP2R2D	PPP2R2D	chr10	+	133757471	133757649	133757598	133757649	133754085	133754198	2607	203	7	263	8	250	125	0.815421839492	0.98120076082	0.935	0.943	-0.008
2922	ZNF250	ZNF250	chr8	-	146115317	146115459	146115317	146115444	146115692	146115788	2922	8	17	9	22	139	125	0.81489368318	0.98120076082	0.297	0.269	0.028
2973	FKBP7	FKBP7	chr2	-	179334378	179334512	179334378	179334509	179341788	179341940	2973	58	18	22	6	127	125	0.815476497676	0.98120076082	0.76	0.783	-0.023
3467	LARP4	LARP4	chr12	+	50821544	50821692	50821547	50821692	50794591	50794811	3467	75	11	91	12	127	125	0.814508779728	0.98120076082	0.87	0.882	-0.012
412	C2CD5	C2CD5	chr12	-	22611417	22611519	22611417	22611489	22612425	22612476	412	34	4	21	3	154	125	0.816575386088	0.98120076082	0.873	0.85	0.023
1171	CDK10	CDK10	chr16	+	89762002	89762772	89762136	89762772	89761700	89761753	1171	330	9	295	9	250	125	0.819270070402	0.983457459893	0.948	0.942	0.006
2150	ELP2	ELP2	chr18	+	33747063	33747185	33747115	33747185	33744437	33744630	2150	254	5	295	5	176	125	0.82157495747	0.98472163516	0.973	0.977	-0.004
2792	RAB5A	RAB5A	chr3	+	20017092	20017244	20017134	20017244	19992297	19992553	2792	322	3	392	3	166	125	0.821520078328	0.98472163516	0.988	0.99	-0.002
360	PPP6R2	PPP6R2	chr22	+	50857774	50857891	50857777	50857891	50857295	50857408	360	7	101	9	115	127	125	0.821381663877	0.98472163516	0.064	0.072	-0.008
1032	KRT80	KRT80	chr12	-	52562779	52565341	52562779	52565306	52565441	52565497	1032	62	136	132	278	159	125	0.830132989965	0.985469746639	0.264	0.272	-0.008
18	PGS1	PGS1	chr17	+	76410959	76411108	76411032	76411108	76399648	76400170	18	99	28	76	20	197	125	0.829941285576	0.985469746639	0.692	0.707	-0.015
212	CALCOCO1	CALCOCO1	chr12	-	54117376	54117567	54117376	54117468	54118428	54118531	212	173	6	102	3	223	125	0.827987303009	0.985469746639	0.942	0.95	-0.008
2278	ICE2	ICE2	chr15	-	60760259	60760521	60760259	60760361	60768261	60768366	2278	109	20	101	20	250	125	0.827697466512	0.985469746639	0.732	0.716	0.016
2317	SORT1	SORT1	chr1	-	109888372	109888503	109888372	109888500	109890104	109890154	2317	188	115	286	181	127	125	0.825283658185	0.985469746639	0.617	0.609	0.008
2354	LINC00472	LINC00472	chr6	-	72127022	72127146	72127022	72127095	72129768	72130448	2354	10	8	3	3	175	125	0.826409471081	0.985469746639	0.472	0.417	0.055
2634	CCDC181	CCDC181	chr1	-	169366474	169366629	169366474	169366626	169388250	169388397	2634	11	3	5	1	127	125	0.829957520148	0.985469746639	0.783	0.831	-0.048
2747	IKBKB	IKBKB	chr8	+	42175174	42175289	42175227	42175289	42174227	42174422	2747	168	7	170	8	177	125	0.823123976693	0.985469746639	0.944	0.938	0.006
2899	EPB41	EPB41	chr1	+	29313942	29314417	29313959	29314417	29213602	29213722	2899	1	21	1	15	141	125	0.829466437515	0.985469746639	0.041	0.056	-0.015
2913	VPS72	VPS72	chr1	-	151148775	151149540	151148775	151149507	151150476	151150621	2913	1	209	4	264	157	125	0.825664488206	0.985469746639	0.004	0.012	-0.008
3174	VEZT	VEZT	chr12	+	95650925	95651015	95650929	95651015	95645715	95645847	3174	102	6	120	8	128	125	0.827996036247	0.985469746639	0.943	0.936	0.007
3385	ZNF3	ZNF3	chr7	-	99677158	99677279	99677158	99677195	99679923	99680171	3385	9	1	13	2	208	125	0.822765834167	0.985469746639	0.844	0.796	0.048
354	NCOA3	NCOA3	chr20	+	46279725	46280020	46279728	46280020	46277748	46277853	354	3	20	1	9	127	125	0.826713508702	0.985469746639	0.129	0.099	0.03
3796	IL32	IL32	chr16	+	3115781	3115827	3115784	3115827	3115312	3115495	3796	185	393	125	274	127	125	0.825782654422	0.985469746639	0.317	0.31	0.007
3894	ALG13	ALG13	chrX	+	110925359	110925522	110925463	110925522	110924397	110924652	3894	79	6	93	8	228	125	0.829524646833	0.985469746639	0.878	0.864	0.014
476	LAMP2	LAMP2	chrX	-	119560002	119565317	119560002	119562481	119575584	119575749	476	321	1	331	2	250	125	0.828181959835	0.985469746639	0.994	0.988	0.006
481	SHMT2	SHMT2	chr12	+	57626207	57626358	57626265	57626358	57625993	57626075	481	152	1	109	1	182	125	0.826384641026	0.985469746639	0.991	0.987	0.004
613	ACBD4	ACBD4	chr17	+	43215088	43215197	43215126	43215197	43214734	43214821	613	23	12	32	15	162	125	0.824706351298	0.985469746639	0.597	0.622	-0.025
675	ARL6IP4	ARL6IP4	chr12	+	123466117	123466426	123466141	123466426	123465675	123465813	675	72	254	85	288	148	125	0.82759926017	0.985469746639	0.193	0.2	-0.007
1592	OAZ1	OAZ1	chr19	+	2271383	2271529	2271389	2271529	2269484	2269743	1592	2076	21	1927	21	130	125	0.834132557849	0.989719877589	0.99	0.989	0.001
3292	CCL20	CCL20	chr2	+	228680169	228680284	228680172	228680284	228678557	228678703	3292	9	15	3	6	127	125	0.835335222883	0.990151243598	0.371	0.33	0.041
511	ZNF638	ZNF638	chr2	+	71575556	71577401	71575882	71577401	71558884	71558995	511	2	45	1	30	250	125	0.835136230128	0.990151243598	0.022	0.016	0.006
2248	ECSIT	ECSIT	chr19	-	11618516	11618665	11618516	11618544	11618805	11618863	2248	179	3	202	4	245	125	0.836766217	0.990852118475	0.968	0.963	0.005
3087	RABL2B	RABL2B	chr22	-	51207882	51207980	51207882	51207977	51208332	51208444	3087	11	4	10	3	127	125	0.836640644514	0.990852118475	0.73	0.766	-0.036
3751	FAM110A	FAM110A	chr20	+	825350	826922	825353	826922	814339	814594	3751	3	2	4	2	127	125	0.837225948637	0.990899317344	0.596	0.663	-0.067
3543	NRGN	NRGN	chr11	+	124615857	124615878	124615860	124615878	124615398	124615625	3543	2	2	4	3	127	125	0.83765943313	0.990915419643	0.496	0.568	-0.072
1535	ZNF559	ZNF559	chr19	+	9452292	9454521	9452370	9454521	9451777	9451860	1535	22	7	25	7	202	125	0.838622817323	0.99136715099	0.66	0.688	-0.028
1820	WBP5	WBP5	chrX	+	102612542	102613397	102612545	102613397	102611379	102611534	1820	192	3	161	3	127	125	0.838881440901	0.99136715099	0.984	0.981	0.003
201	PSMC4	PSMC4	chr19	+	40478275	40478462	40478368	40478462	40478052	40478151	201	905	4	960	6	217	125	0.841696219057	0.992823766798	0.992	0.989	0.003
2072	ZNF83	ZNF83	chr19	-	53119970	53120094	53119970	53120068	53122188	53122315	2072	4	2	8	5	150	125	0.843361571828	0.992823766798	0.625	0.571	0.054
[truncated: 361 more rows]
