# Supplementary material for: Characterization of alternative mRNA splicing in cultured cell populations representing progressive stages of human fetal kidney development
Source: Sci Rep. 2022 Nov 15;12:19548. doi: 10.1038/s41598-022-24147-z (PMC9666651; doi:10.1038/s41598-022-24147-z)
Supplement: Supplementary file 13 — Supplementary Information 13. [file 41598_2022_24147_MOESM13_ESM.zip › _Program/Data/rMATS/NPS1-NPS2/MATS_output/A3SS.MATS.ReadsOnTargetAndJunctionCounts.txt]

ID	GeneID	geneSymbol	chr	strand	longExonStart_0base	longExonEnd	shortES	shortEE	flankingES	flankingEE	ID	IC_SAMPLE_1	SC_SAMPLE_1	IC_SAMPLE_2	SC_SAMPLE_2	IncFormLen	SkipFormLen	PValue	FDR	IncLevel1	IncLevel2	IncLevelDifference
308	RPS24	RPS24	chr10	+	79799958	79799983	79799961	79799983	79796951	79797062	308	395	2237	715	1595	128	125	0.0	0.0	0.147	0.304	-0.157
126	CYB561A3	CYB561A3	chr11	-	61116219	61117894	61116219	61117115	61118462	61118619	126	397	29	237	80	904	125	2.30904184662e-12	2.73275102547e-09	0.654	0.291	0.363
2005	QKI	QKI	chr6	+	163985698	163999628	163986977	163999628	163984451	163984751	2005	143	33	101	85	1404	125	3.3789570475e-08	2.66599711048e-05	0.278	0.096	0.182
1456	CFLAR	CFLAR	chr2	+	202027718	202037411	202028557	202037411	202025154	202025665	1456	208	133	111	171	964	125	7.30561473539e-08	3.6177583885e-05	0.169	0.078	0.091
1662	FN1	FN1	chr2	-	216236831	216237098	216236831	216237023	216238044	216238134	1662	27721	2051	7900	440	200	125	7.83843805419e-08	3.6177583885e-05	0.894	0.918	-0.024
2061	UFM1	UFM1	chr13	+	38934177	38937144	38934847	38937144	38933437	38933470	2061	230	226	103	225	795	125	9.17049021165e-08	3.6177583885e-05	0.138	0.067	0.071
459	ARFIP2	ARFIP2	chr11	-	6500369	6500587	6500369	6500488	6501201	6501298	459	27	180	3	194	224	125	2.94866380823e-06	0.000997069604869	0.077	0.009	0.068
1579	DNAJC10	DNAJC10	chr2	+	183604271	183605115	183605025	183605115	183600975	183601113	1579	136	314	88	407	879	125	7.47782497301e-06	0.00221250146389	0.058	0.03	0.028
2004	QKI	QKI	chr6	+	163984451	163984751	163984475	163984751	163983013	163983101	2004	284	26	312	75	149	125	2.95322822673e-05	0.00635481019334	0.902	0.777	0.125
2318	ZNF185	ZNF185	chrX	+	152089250	152089292	152089253	152089292	152088871	152088955	2318	54	42	112	25	128	125	2.76724489384e-05	0.00635481019334	0.557	0.814	-0.257
637	MAGI1	MAGI1	chr3	-	65361419	65361623	65361419	65361620	65364935	65365229	637	8	0	3	18	128	125	2.71043217025e-05	0.00635481019334	1.0	0.14	0.86
1575	IL4R	IL4R	chr16	+	27363860	27364017	27363865	27364017	27357787	27357939	1575	208	0	209	15	130	125	6.96853382839e-05	0.0137454329765	1.0	0.931	0.069
1838	TTC13	TTC13	chr1	-	231051938	231052048	231051938	231052045	231056255	231056340	1838	30	17	36	1	128	125	7.83781020616e-05	0.01427084366	0.633	0.972	-0.339
1083	B4GALT3	B4GALT3	chr1	-	161146223	161146369	161146223	161146298	161147212	161147758	1083	117	20	157	4	196	125	9.87165585357e-05	0.0166901495753	0.789	0.962	-0.173
3109	SUPT20H	SUPT20H	chr13	-	37596147	37596454	37596147	37596217	37598171	37598330	3109	276	76	206	108	362	125	0.000233040072226	0.0367737233973	0.556	0.397	0.159
2819	SLC11A2	SLC11A2	chr12	-	51402258	51402407	51402258	51402327	51404477	51404549	2819	135	0	116	10	205	125	0.000363567837109	0.0528876562123	1.0	0.876	0.124
442	KCTD15	KCTD15	chr19	+	34302695	34306666	34303694	34306666	34302151	34302457	442	20	56	30	22	1124	125	0.000379843749729	0.0528876562123	0.038	0.132	-0.094
157	ARID3B	ARID3B	chr15	+	74885475	74885577	74885478	74885577	74883900	74884155	157	0	44	14	60	128	125	0.000445897574595	0.0561373415153	0.0	0.186	-0.186
2443	MRS2	MRS2	chr6	+	24415243	24415391	24415260	24415391	24412449	24412623	2443	14	143	4	250	142	125	0.000537745551252	0.0561373415153	0.079	0.014	0.065
2957	ELP4	ELP4	chr11	+	31625311	31625454	31625314	31625454	31616316	31616448	2957	1	38	14	33	128	125	0.00046535266156	0.0561373415153	0.025	0.293	-0.268
3061	TRIM26	TRIM26	chr6	-	30166442	30167041	30166442	30166930	30168811	30168915	3061	71	26	58	58	236	125	0.000545483250888	0.0561373415153	0.591	0.346	0.245
3644	WDR13	WDR13	chrX	+	48457104	48457345	48457138	48457345	48455879	48456425	3644	110	18	141	4	159	125	0.000509763699665	0.0561373415153	0.828	0.965	-0.137
82	SRSF10	SRSF10	chr1	-	24290836	24297929	24290836	24294213	24298062	24298113	82	3280	148	2600	175	3841	125	0.000489674626501	0.0561373415153	0.419	0.326	0.093
1424	CIRBP	CIRBP	chr19	+	1270865	1271035	1270926	1271035	1269266	1269409	1424	100	784	60	838	186	125	0.000628070718688	0.0619434746306	0.079	0.046	0.033
692	TGFBR1	TGFBR1	chr9	+	101894778	101895021	101894790	101895021	101891136	101891382	692	2	88	11	49	137	125	0.000667439883257	0.0631932081468	0.02	0.17	-0.15
1818	CTNNB1	CTNNB1	chr3	+	41281150	41281939	41281309	41281939	41280624	41280845	1818	1314	282	1010	297	284	125	0.000732817707002	0.0667145966336	0.672	0.599	0.073
2391	MTHFD1L	MTHFD1L	chr6	+	151208977	151209117	151208980	151209117	151206769	151206870	2391	107	127	149	95	128	125	0.000789435937551	0.069207217192	0.451	0.605	-0.154
1858	SRPK1	SRPK1	chr6	-	35858671	35858818	35858671	35858790	35888244	35888305	1858	4	249	23	293	153	125	0.0008625152051	0.0729133389454	0.013	0.06	-0.047
1578	DNAJC10	DNAJC10	chr2	+	183604271	183605115	183605025	183605115	183597225	183597269	1578	124	49	78	67	879	125	0.00101129759572	0.0772174648087	0.265	0.142	0.123
2341	PAM	PAM	chr5	+	102363885	102363942	102363888	102363942	102360834	102361038	2341	66	152	119	146	128	125	0.000981666003137	0.0772174648087	0.298	0.443	-0.145
3275	FAM213A	FAM213A	chr10	+	82179755	82180401	82180221	82180401	82168241	82168399	3275	28	125	8	130	591	125	0.000966380606818	0.0772174648087	0.045	0.013	0.032
454	TCTN2	TCTN2	chr12	+	124158161	124158357	124158164	124158357	124156602	124156679	454	23	21	51	11	128	125	0.00109076628841	0.0806826188958	0.517	0.819	-0.302
1503	AP3S2	AP3S2	chr15	-	90432280	90432372	90432280	90432368	90437112	90437617	1503	135	19	164	5	129	125	0.00114601067315	0.0822002201014	0.873	0.969	-0.096
1187	SNRPD1	SNRPD1	chr18	+	19203708	19203900	19203831	19203900	19202685	19202762	1187	1607	53	2001	32	248	125	0.00119287737845	0.0830453163174	0.939	0.969	-0.03
1385	PHRF1	PHRF1	chr11	+	605604	605724	605607	605724	605118	605300	1385	67	16	115	6	128	125	0.00144606581957	0.0969031357795	0.804	0.949	-0.145
2232	ZSCAN32	ZSCAN32	chr16	-	3440009	3440183	3440009	3440133	3440422	3440517	2232	3	11	6	0	175	125	0.00148929145276	0.0969031357795	0.163	1.0	-0.837
457	CKMT2-AS1	CKMT2-AS1	chr5	-	80533383	80535179	80533383	80535174	80597105	80597388	457	9	2	0	6	130	125	0.00151475117188	0.0969031357795	0.812	0.0	0.812
190	RNF19B	RNF19B	chr1	-	33413822	33413967	33413822	33413964	33415169	33415375	190	66	134	28	126	128	125	0.00160361425433	0.0998882878947	0.325	0.178	0.147
1507	EXOSC2	EXOSC2	chr9	+	133576945	133577697	133577529	133577697	133574715	133574781	1507	76	1	49	9	709	125	0.00183425086432	0.106765323342	0.931	0.49	0.441
1554	RPL32	RPL32	chr3	-	12881640	12881840	12881640	12881741	12882992	12883081	1554	123	3963	69	3576	224	125	0.00177254034445	0.106765323342	0.017	0.011	0.006
2960	TNIP1	TNIP1	chr5	-	150411847	150411961	150411847	150411944	150413168	150413360	2960	42	326	27	463	142	125	0.00184933597678	0.106765323342	0.102	0.049	0.053
164	TMEM231	TMEM231	chr16	-	75579723	75579975	75579723	75579852	75589701	75589871	164	25	19	6	23	248	125	0.00213695060586	0.112507178784	0.399	0.116	0.283
2182	PRPF40B	PRPF40B	chr12	+	50036709	50036799	50036712	50036799	50036362	50036458	2182	12	44	23	22	128	125	0.00203002927921	0.112507178784	0.21	0.505	-0.295
363	FAM208A	FAM208A	chr3	-	56654159	56657871	56654159	56657594	56658506	56658671	363	220	3	354	24	402	125	0.00213891974875	0.112507178784	0.958	0.821	0.137
515	FAM73A	FAM73A	chr1	+	78338685	78338805	78338688	78338805	78332022	78332076	515	23	17	12	36	128	125	0.00210458062996	0.112507178784	0.569	0.246	0.323
1802	ASB16-AS1	ASB16-AS1	chr17	-	42253341	42255184	42253341	42254010	42258990	42259088	1802	169	3	98	11	1299	125	0.0023634671957	0.121615801135	0.844	0.462	0.382
847	NDUFB9	NDUFB9	chr8	+	125555327	125555520	125555362	125555520	125551342	125551528	847	995	35	954	13	160	125	0.00242385697904	0.122069563178	0.957	0.983	-0.026
280	CLDND1	CLDND1	chr3	-	98240496	98240547	98240496	98240540	98241692	98241910	280	15	16	27	5	132	125	0.00258025441015	0.127238795601	0.47	0.836	-0.366
2473	DERL2	DERL2	chr17	-	5388470	5388536	5388470	5388533	5389388	5389550	2473	147	14	143	2	128	125	0.00270241675056	0.128403000596	0.911	0.986	-0.075
480	SHMT2	SHMT2	chr12	+	57626207	57626358	57626235	57626358	57625993	57626075	480	22	643	6	649	153	125	0.00276660457557	0.128403000596	0.027	0.007	0.02
620	CSF1	CSF1	chr1	+	110465787	110466812	110466681	110466812	110464468	110464616	620	780	11	345	16	1019	125	0.00275707635684	0.128403000596	0.897	0.726	0.171
188	RNF19B	RNF19B	chr1	-	33402046	33402910	33402046	33402860	33403997	33404129	188	32	170	45	110	175	125	0.00290305741192	0.130066642776	0.119	0.226	-0.107
2300	ALKBH6	ALKBH6	chr19	-	36501468	36501585	36501468	36501547	36501795	36501947	2300	51	15	69	4	163	125	0.0029878467955	0.130066642776	0.723	0.93	-0.207
2677	STK38	STK38	chr6	-	36507848	36507984	36507848	36507981	36514966	36515293	2677	35	29	32	70	128	125	0.00316490576026	0.130066642776	0.541	0.309	0.232
2850	ATXN2L	ATXN2L	chr16	+	28843507	28843720	28843525	28843720	28842282	28842393	2850	16	346	45	417	143	125	0.00318709982298	0.130066642776	0.039	0.086	-0.047
55	PLAGL1	PLAGL1	chr6	-	144287294	144287422	144287294	144287367	144290043	144290115	55	14	10	4	20	180	125	0.0030624885271	0.130066642776	0.493	0.122	0.371
846	NDUFB9	NDUFB9	chr8	+	125555329	125555520	125555362	125555520	125551342	125551528	846	191	35	187	13	158	125	0.00302519450712	0.130066642776	0.812	0.919	-0.107
866	TMPRSS4	TMPRSS4	chr11	+	117978488	117978590	117978503	117978590	117975405	117975535	866	228	5	379	30	140	125	0.00317935788236	0.130066642776	0.976	0.919	0.057
1434	ZNF205	ZNF205	chr16	+	3163349	3163488	3163417	3163488	3162562	3162683	1434	23	27	11	46	193	125	0.00327204771366	0.130758828678	0.356	0.134	0.222
3613	TCF7	TCF7	chr5	+	133481431	133483920	133481914	133483920	133479282	133479331	3613	14	22	2	25	608	125	0.0033145457206	0.130758828678	0.116	0.016	0.1
629	PSENEN	PSENEN	chr19	+	36236735	36236892	36236773	36236892	36236477	36236601	629	473	36	502	16	163	125	0.00342149649165	0.132765281897	0.91	0.96	-0.05
2507	CDK12	CDK12	chr17	+	37686856	37690818	37686883	37690818	37682116	37682569	2507	32	12	19	26	152	125	0.0038338987798	0.14636836148	0.687	0.375	0.312
3162	SLC6A8	SLC6A8	chrX	+	152958916	152959041	152958946	152959041	152958717	152958821	3162	232	2	282	15	155	125	0.00391275900076	0.147007945314	0.989	0.938	0.051
1699	EIF1AD	EIF1AD	chr11	-	65767773	65767976	65767773	65767947	65769380	65769637	1699	26	9	36	1	154	125	0.00406544778026	0.150358045248	0.701	0.967	-0.266
1299	HDHD3	HDHD3	chr9	-	116137732	116137847	116137732	116137806	116139008	116139289	1299	9	27	24	18	166	125	0.00433192445422	0.152841478928	0.201	0.501	-0.3
1329	MITF	MITF	chr3	+	70000962	70001037	70000980	70001037	69998201	69998319	1329	53	107	104	114	143	125	0.00445545502577	0.152841478928	0.302	0.444	-0.142
2237	SYAP1	SYAP1	chrX	+	16753349	16753468	16753387	16753468	16737706	16738022	2237	394	2	399	13	163	125	0.00439051698613	0.152841478928	0.993	0.959	0.034
3344	NDUFA2	NDUFA2	chr5	-	140024947	140025310	140024947	140025263	140026840	140026947	3344	39	504	62	437	172	125	0.00437262942299	0.152841478928	0.053	0.093	-0.04
3380	NCOR2	NCOR2	chr12	-	124841187	124841352	124841187	124841328	124846671	124846843	3380	59	1	54	10	149	125	0.00444521305394	0.152841478928	0.98	0.819	0.161
384	DMTF1	DMTF1	chr7	+	86811371	86811653	86811543	86811653	86810624	86810657	384	79	78	20	47	297	125	0.00453881762983	0.15347687614	0.299	0.152	0.147
1158	APTX	APTX	chr9	-	32972603	32973686	32972603	32973650	32974455	32974559	1158	2	90	14	100	161	125	0.00475712340168	0.158002619935	0.017	0.098	-0.081
3051	DYNC2LI1	DYNC2LI1	chr2	+	44023025	44023097	44023028	44023097	44021595	44021782	3051	62	107	83	76	128	125	0.00480616334403	0.158002619935	0.361	0.516	-0.155
444	PCAT6	PCAT6	chr1	+	202780702	202781041	202780816	202781041	202780073	202780498	444	33	3	16	10	239	125	0.00503792352735	0.163352945058	0.852	0.456	0.396
2902	CAMSAP2	CAMSAP2	chr1	+	200816337	200816420	200816385	200816420	200813909	200813997	2902	87	6	95	23	173	125	0.0052126267618	0.166733615475	0.913	0.749	0.164
1730	FAM111A	FAM111A	chr11	+	58916269	58916426	58916308	58916426	58913299	58913329	1730	24	12	24	40	164	125	0.00540900432936	0.169216992399	0.604	0.314	0.29
3660	SLC43A3	SLC43A3	chr11	-	57193013	57193182	57193013	57193143	57193461	57193862	3660	21	142	16	285	164	125	0.00543324521434	0.169216992399	0.101	0.041	0.06
2855	NOP2	NOP2	chr12	-	6675266	6675502	6675266	6675490	6675694	6675783	2855	87	69	118	49	137	125	0.00563667483305	0.173272848439	0.535	0.687	-0.152
2380	NSMCE4A	NSMCE4A	chr10	-	123718838	123718925	123718838	123718922	123719015	123719110	2380	172	2	150	11	128	125	0.00597175566499	0.181219816141	0.988	0.93	0.058
2151	TBC1D2B	TBC1D2B	chr15	-	78287326	78290697	78287326	78290645	78293960	78294082	2151	98	8	79	0	177	125	0.00610164897635	0.182817761102	0.896	1.0	-0.104
2620	AP4B1	AP4B1	chr1	-	114445259	114445484	114445259	114445356	114447226	114447415	2620	47	6	56	0	253	125	0.00623096828175	0.184034465572	0.795	1.0	-0.205
3749	SUPT7L	SUPT7L	chr2	-	27883850	27884468	27883850	27884310	27885045	27885148	3749	47	0	29	5	283	125	0.00629775737699	0.184034465572	1.0	0.719	0.281
1661	FN1	FN1	chr2	-	216236631	216237098	216236631	216236738	216238044	216238134	1661	43018	735	12125	164	485	125	0.00639518612245	0.18460250673	0.938	0.95	-0.012
913	RASAL1	RASAL1	chr12	-	113545889	113546030	113545889	113546027	113549890	113550083	913	5	4	0	10	128	125	0.0067009149018	0.191097175573	0.55	0.0	0.55
2270	GORASP1	GORASP1	chr3	-	39141795	39141994	39141795	39141945	39142506	39142593	2270	45	9	52	1	174	125	0.0068617651427	0.1933547392	0.782	0.974	-0.192
1227	C6orf89	C6orf89	chr6	+	36869996	36870210	36870055	36870210	36867201	36867409	1227	205	8	181	0	184	125	0.00711234657021	0.198057933314	0.946	1.0	-0.054
3835	NOL8	NOL8	chr9	-	95062171	95063092	95062171	95062298	95063832	95064104	3835	29	53	8	46	919	125	0.00731858369482	0.201431251228	0.069	0.023	0.046
1705	EIF1AD	EIF1AD	chr11	-	65767773	65767976	65767773	65767952	65769510	65769637	1705	21	15	16	38	149	125	0.0074703581259	0.203245260736	0.54	0.261	0.279
2068	EDF1	EDF1	chr9	-	139756565	139756948	139756565	139756797	139757357	139757451	2068	354	1508	396	1354	276	125	0.00772336902609	0.20774107369	0.096	0.117	-0.021
3615	SP1	SP1	chr12	+	53775893	53777406	53776037	53777406	53775442	53775597	3615	284	14	277	3	269	125	0.00808577651501	0.215045314731	0.904	0.977	-0.073
2244	RCE1	RCE1	chr11	+	66611426	66611510	66611430	66611510	66611229	66611332	2244	64	31	129	28	129	125	0.00828222976813	0.215428987485	0.667	0.817	-0.15
3478	POC1B-GALNT4	POC1B-GALNT4	chr12	-	89913189	89918217	89913189	89917450	89918896	89918981	3478	242	7	202	0	892	125	0.00824203408527	0.215428987485	0.829	1.0	-0.171
71	EEF1B2	EEF1B2	chr2	+	207024636	207024783	207024682	207024783	207024317	207024408	71	992	155	1022	113	171	125	0.0083985264836	0.21607948029	0.824	0.869	-0.045
1629	MLLT4	MLLT4	chr6	+	168363112	168363247	168363118	168363247	168351865	168352867	1629	136	82	241	89	131	125	0.00900677708761	0.221414376801	0.613	0.721	-0.108
2118	UBE2V1	UBE2V1	chr20	-	48715418	48715518	48715418	48715501	48729643	48729735	2118	4	0	0	4	142	125	0.00905858050355	0.221414376801	1.0	0.0	1.0
2142	CLASP1	CLASP1	chr2	-	122165046	122165291	122165046	122165288	122166599	122166623	2142	44	2	38	11	128	125	0.00900783044394	0.221414376801	0.956	0.771	0.185
2888	ICA1	ICA1	chr7	-	8272219	8272385	8272219	8272382	8275539	8275635	2888	41	12	62	4	128	125	0.00907359296564	0.221414376801	0.769	0.938	-0.169
726	CKAP2	CKAP2	chr13	+	53035030	53035109	53035033	53035109	53030657	53030742	726	52	96	66	219	128	125	0.00892285783352	0.221414376801	0.346	0.227	0.119
1346	ALAS1	ALAS1	chr3	+	52233225	52233456	52233236	52233456	52232687	52232864	1346	52	6	55	0	136	125	0.00938491707475	0.224384835514	0.888	1.0	-0.112
3927	SLTM	SLTM	chr15	-	59191667	59192136	59191667	59192082	59193458	59193486	3927	176	51	174	86	179	125	0.00932512506802	0.224384835514	0.707	0.586	0.121
1037	ICOSLG	ICOSLG	chr21	-	45656749	45657100	45656749	45656948	45658330	45658371	1037	23	1	16	8	277	125	0.00951957860933	0.225328425683	0.912	0.474	0.438
1697	EIF1AD	EIF1AD	chr11	-	65767773	65767952	65767773	65767947	65769380	65769637	1697	20	9	23	1	130	125	0.0108098816404	0.242729284645	0.681	0.957	-0.276
2009	CCNJ	CCNJ	chr10	+	97816844	97817004	97816880	97817004	97816457	97816757	2009	45	18	41	4	161	125	0.0105794223972	0.242729284645	0.66	0.888	-0.228
2900	SIK3	SIK3	chr11	-	116728525	116729415	116728525	116729235	116729980	116730320	2900	111	4	133	18	305	125	0.010754090177	0.242729284645	0.919	0.752	0.167
3129	MYEOV	MYEOV	chr11	+	69062699	69062962	69062793	69062962	69061604	69062043	3129	37	3	35	14	219	125	0.0106876938905	0.242729284645	0.876	0.588	0.288
3785	ZBTB8OS	ZBTB8OS	chr1	-	33099551	33099711	33099551	33099673	33100368	33100393	3785	31	182	64	205	163	125	0.0108700059875	0.242729284645	0.116	0.193	-0.077
461	ZGPAT	ZGPAT	chr20	+	62365996	62366176	62366056	62366176	62364938	62365091	461	17	109	32	89	185	125	0.0108394292066	0.242729284645	0.095	0.195	-0.1
2723	ABHD14B	ABHD14B	chr3	-	52005475	52005908	52005475	52005714	52007980	52008646	2723	33	48	47	30	319	125	0.0111033961553	0.245623726164	0.212	0.38	-0.168
1877	SMAD7	SMAD7	chr18	-	46468850	46468925	46468850	46468922	46474753	46474807	1877	236	49	178	18	128	125	0.0113514285189	0.247953891748	0.825	0.906	-0.081
2859	SLC29A2	SLC29A2	chr11	-	66133596	66133702	66133596	66133662	66134934	66135019	2859	31	8	52	2	165	125	0.0114182400509	0.247953891748	0.746	0.952	-0.206
122	DDX3X	DDX3X	chrX	+	41206564	41206704	41206567	41206704	41206111	41206265	122	551	243	610	348	128	125	0.0117579108627	0.253008863746	0.689	0.631	0.058
364	FAM208A	FAM208A	chr3	-	56667071	56667994	56667071	56667871	56672733	56672793	364	137	31	123	53	248	125	0.0119054209203	0.253875056922	0.69	0.539	0.151
337	CHFR	CHFR	chr12	-	133428203	133428323	133428203	133428320	133430016	133430159	337	35	55	45	32	128	125	0.0121458504016	0.256689534827	0.383	0.579	-0.196
2408	STAP2	STAP2	chr19	-	4324451	4324664	4324451	4324526	4325212	4325305	2408	127	111	128	173	263	125	0.0125751715372	0.26110027218	0.352	0.26	0.092
2647	ADAR	ADAR	chr1	-	154569280	154569471	154569280	154569414	154569598	154569743	2647	519	2	553	12	182	125	0.0125273860165	0.26110027218	0.994	0.969	0.025
1364	SIGMAR1	SIGMAR1	chr9	-	34634718	34635855	34634718	34635637	34636993	34637086	1364	933	22	1233	54	343	125	0.0129902939958	0.263358826679	0.939	0.893	0.046
1583	SAFB	SAFB	chr19	+	5667357	5667461	5667363	5667461	5667056	5667175	1583	133	80	142	50	131	125	0.0132402620933	0.263358826679	0.613	0.73	-0.117
244	TUBB6	TUBB6	chr18	+	12324807	12326615	12325065	12326615	12310941	12311052	244	192	942	186	1207	383	125	0.0129818204624	0.263358826679	0.062	0.048	0.014
2897	POLR3E	POLR3E	chr16	+	22343380	22343506	22343443	22343506	22339830	22339908	2897	114	0	117	6	188	125	0.0132335680734	0.263358826679	1.0	0.928	0.072
833	B3GAT3	B3GAT3	chr11	-	62382767	62383712	62382767	62383271	62383977	62384268	833	59	249	32	242	566	125	0.013097013805	0.263358826679	0.05	0.028	0.022
1328	PRKCQ	PRKCQ	chr10	-	6552956	6553156	6552956	6553154	6556979	6557106	1328	40	0	43	6	127	125	0.01354333498	0.264429880771	1.0	0.876	0.124
2252	GSTT1	GSTT1	chr22	-	24379360	24379511	24379360	24379450	24384119	24384311	2252	55	4	61	17	186	125	0.0136226782813	0.264429880771	0.902	0.707	0.195
2582	NGFRAP1	NGFRAP1	chrX	+	102632390	102633092	102632437	102633092	102631250	102631541	2582	74	0	62	5	172	125	0.0137284795251	0.264429880771	1.0	0.9	0.1
3339	TSNARE1	TSNARE1	chr8	-	143381846	143382008	143381846	143382005	143395744	143395801	3339	8	29	14	13	128	125	0.0137409697232	0.264429880771	0.212	0.513	-0.301
272	PHYKPL	PHYKPL	chr5	-	177649355	177649581	177649355	177649493	177649852	177649935	272	74	1	56	7	213	125	0.0139026560954	0.26538376595	0.977	0.824	0.153
2366	FBXO7	FBXO7	chr22	+	32874967	32875262	32875119	32875262	32871223	32871385	2366	472	15	521	5	277	125	0.014329525857	0.266478385766	0.934	0.979	-0.045
2515	ZNF747	ZNF747	chr16	-	30541687	30544472	30541687	30544469	30545517	30546291	2515	6	13	0	14	128	125	0.0143887536969	0.266478385766	0.311	0.0	0.311
319	NSFL1C	NSFL1C	chr20	-	1435611	1435777	1435611	1435682	1438844	1438919	319	493	29	671	19	220	125	0.0144103225087	0.266478385766	0.906	0.953	-0.047
553	ZNF419	ZNF419	chr19	+	58004223	58006048	58005735	58006048	58003480	58003579	553	250	14	133	1	1637	125	0.0143067773412	0.266478385766	0.577	0.91	-0.333
1113	BTN3A2	BTN3A2	chr6	+	26375742	26378548	26376024	26378548	26374998	26375026	1113	7	38	14	21	407	125	0.0150150577752	0.271461015622	0.054	0.17	-0.116
134	SERF2	SERF2	chr15	+	44085773	44088287	44085884	44088287	44085172	44085281	134	52	41	29	49	236	125	0.0149520828749	0.271461015622	0.402	0.239	0.163
677	ARL6IP4	ARL6IP4	chr12	+	123466141	123466356	123466202	123466356	123465675	123465846	677	598	29	703	16	186	125	0.0150238246922	0.271461015622	0.933	0.967	-0.034
2528	BRCAT54	BRCAT54	chr5	-	44744429	44745510	44744429	44745506	44746043	44746140	2528	0	2	8	0	129	125	0.0151975323653	0.272519387187	0.0	1.0	-1.0
79	SRSF10	SRSF10	chr1	-	24298062	24298116	24298062	24298113	24298339	24298502	79	336	74	306	102	128	125	0.0157502697668	0.280307432617	0.816	0.746	0.07
197	OAZ2	OAZ2	chr15	-	64983632	64983790	64983632	64983787	64995227	64995480	197	288	28	319	14	128	125	0.0159533782434	0.281803330613	0.909	0.957	-0.048
2716	DDR1	DDR1	chr6	+	30865137	30865374	30865155	30865374	30864790	30864918	2716	14	438	6	591	143	125	0.016174818174	0.283598478651	0.027	0.009	0.018
2961	TNIP1	TNIP1	chr5	-	150409503	150410308	150409503	150410234	150411847	150411944	2961	1170	83	1475	147	199	125	0.0164446797135	0.284120853152	0.899	0.863	0.036
3240	CDK5RAP1	CDK5RAP1	chr20	-	31954664	31954814	31954664	31954811	31958304	31958435	3240	124	6	132	0	128	125	0.0164124965604	0.284120853152	0.953	1.0	-0.047
2164	RNF111	RNF111	chr15	+	59376300	59376453	59376327	59376453	59373134	59373483	2164	10	45	16	23	152	125	0.0166848311778	0.286181126071	0.155	0.364	-0.209
56	PLAGL1	PLAGL1	chr6	-	144287294	144287422	144287294	144287335	144290043	144290115	56	17	22	5	25	212	125	0.0170890488776	0.29100560211	0.313	0.105	0.208
3157	SLC2A11	SLC2A11	chr22	+	24226060	24226211	24226135	24226211	24224945	24225056	3157	8	0	3	4	200	125	0.0172476484296	0.291608455949	1.0	0.319	0.681
221	AP1G2	AP1G2	chr14	-	24033254	24033430	24033254	24033368	24033541	24033597	221	54	97	51	160	187	125	0.0174984567157	0.29375068827	0.271	0.176	0.095
1849	PAN2	PAN2	chr12	-	56717820	56717969	56717820	56717966	56718077	56718277	1849	24	11	15	22	128	125	0.0182779607386	0.302558315563	0.681	0.4	0.281
3021	KANSL1	KANSL1	chr17	-	44111526	44111651	44111526	44111648	44115903	44116052	3021	76	6	74	18	128	125	0.0182787660015	0.302558315563	0.925	0.801	0.124
1626	MOK	MOK	chr14	-	102698871	102699045	102698871	102699008	102700024	102700126	1626	12	4	20	0	162	125	0.0185690326716	0.303123450577	0.698	1.0	-0.302
353	MAN2C1	MAN2C1	chr15	-	75648641	75648790	75648641	75648721	75648946	75649026	353	187	19	172	6	194	125	0.0185243321497	0.303123450577	0.864	0.949	-0.085
1350	BMP1	BMP1	chr8	+	22034436	22034652	22034473	22034652	22034045	22034163	1350	10	112	1	83	162	125	0.019205051077	0.303770366871	0.064	0.009	0.055
3730	SRGAP2	SRGAP2	chr1	+	206574779	206575004	206574782	206575004	206566901	206567030	3730	54	45	78	33	128	125	0.0192503401059	0.303770366871	0.54	0.698	-0.158
420	C15orf40	C15orf40	chr15	-	83673144	83674444	83673144	83673724	83677299	83677427	420	227	26	224	11	845	125	0.019013482772	0.303770366871	0.564	0.751	-0.187
500	ANP32E	ANP32E	chr1	-	150190716	150193063	150190716	150193060	150195511	150195566	500	305	24	395	14	128	125	0.01909986903	0.303770366871	0.925	0.965	-0.04
539	SLC44A1	SLC44A1	chr9	+	108151313	108159628	108152184	108159628	108147702	108147783	539	635	1	775	9	996	125	0.0192436672849	0.303770366871	0.988	0.915	0.073
3430	TTLL3	TTLL3	chr3	+	9860238	9860604	9860505	9860604	9859328	9859443	3430	72	1	48	6	392	125	0.0197829564059	0.309096557248	0.958	0.718	0.24
522	ZNF512	ZNF512	chr2	+	27820933	27821121	27820936	27821121	27806524	27806583	522	25	7	32	1	128	125	0.0198490395867	0.309096557248	0.777	0.969	-0.192
1887	ATF3	ATF3	chr1	+	212792387	212794119	212792699	212794119	212791468	212791576	1887	340	1417	175	925	437	125	0.0201128801046	0.311158086324	0.064	0.051	0.013
152	KANK2	KANK2	chr19	-	11289020	11289147	11289020	11289123	11289228	11289396	152	10	61	0	26	149	125	0.0203445238996	0.311831940447	0.121	0.0	0.121
2027	ZSWIM8	ZSWIM8	chr10	+	75554298	75554397	75554313	75554397	75553904	75554088	2027	78	74	87	47	140	125	0.0204199200546	0.311831940447	0.485	0.623	-0.138
3794	SEPT6	SEPT6	chrX	-	118750908	118754014	118750908	118752749	118763280	118763471	3794	339	72	286	37	1390	125	0.0210915158766	0.32002319282	0.297	0.41	-0.113
1537	ESYT1	ESYT1	chr12	+	56527863	56527965	56527893	56527965	56527564	56527657	1537	82	500	157	682	155	125	0.0214183168509	0.320868075861	0.117	0.157	-0.04
2436	NOXA1	NOXA1	chr9	+	140328654	140328858	140328675	140328858	140328416	140328531	2436	6	6	0	7	146	125	0.0213962069949	0.320868075861	0.461	0.0	0.461
3495	TTC23	TTC23	chr15	-	99679521	99679672	99679521	99679604	99696352	99696502	3495	5	20	0	21	193	125	0.0217017472526	0.323069407213	0.139	0.0	0.139
2349	FUOM	FUOM	chr10	-	135170690	135170966	135170690	135170759	135171426	135171529	2349	6	44	1	65	332	125	0.0220307489873	0.325017540909	0.049	0.006	0.043
2514	RSRC2	RSRC2	chr12	-	123003385	123003598	123003385	123003576	123005931	123005975	2514	14	127	6	165	147	125	0.022186683135	0.325017540909	0.086	0.03	0.056
3460	CDV3	CDV3	chr3	+	133306739	133309118	133307196	133309118	133305406	133305566	3460	2848	124	4301	242	582	125	0.0222445465261	0.325017540909	0.831	0.792	0.039
1128	TMEM134	TMEM134	chr11	-	67231818	67232167	67231818	67232132	67232273	67232327	1128	183	1	199	8	160	125	0.0235875521097	0.325315353874	0.993	0.951	0.042
1680	IDS	IDS	chrX	-	148584841	148585019	148584841	148584975	148585686	148585823	1680	459	28	454	13	169	125	0.0233563162078	0.325315353874	0.924	0.963	-0.039
1873	DCLRE1C	DCLRE1C	chr10	-	14984112	14984434	14984112	14984239	14987103	14987188	1873	4	1	0	4	320	125	0.0236582244222	0.325315353874	0.61	0.0	0.61
1934	GPR137	GPR137	chr11	+	64056508	64056972	64056614	64056972	64056074	64056193	1934	125	17	113	5	231	125	0.0233796402386	0.325315353874	0.799	0.924	-0.125
2363	LIMCH1	LIMCH1	chr4	+	41678395	41678479	41678398	41678479	41673570	41673611	2363	4	136	16	163	128	125	0.0224679409691	0.325315353874	0.028	0.087	-0.059
2531	RIC3	RIC3	chr11	-	8148205	8148354	8148205	8148351	8158924	8159018	2531	2	0	0	6	128	125	0.0234990548682	0.325315353874	1.0	0.0	1.0
2610	ZNF140	ZNF140	chr12	+	133682095	133684258	133682210	133684258	133660051	133660147	2610	67	0	51	4	240	125	0.0225434760669	0.325315353874	1.0	0.869	0.131
3366	SRRT	SRRT	chr7	+	100485662	100485764	100485674	100485764	100485323	100485480	3366	224	31	258	61	137	125	0.0231177585891	0.325315353874	0.868	0.794	0.074
3462	CDV3	CDV3	chr3	+	133306005	133309118	133307196	133309118	133305406	133305566	3462	3589	124	5442	242	1316	125	0.0236727820339	0.325315353874	0.733	0.681	0.052
3463	CDV3	CDV3	chr3	+	133306002	133309118	133307196	133309118	133305406	133305566	3463	3830	124	5799	242	1319	125	0.0227151658615	0.325315353874	0.745	0.694	0.051
831	DACT1	DACT1	chr14	+	59111975	59115038	59112086	59115038	59108309	59108465	831	116	101	5	14	236	125	0.0237767453402	0.325315353874	0.378	0.159	0.219
1234	CD58	CD58	chr1	-	117061852	117061924	117061852	117061889	117064527	117064605	1234	9	57	2	65	160	125	0.0242373671252	0.325574583902	0.11	0.023	0.087
1752	JOSD2	JOSD2	chr19	-	51013542	51013705	51013542	51013702	51014373	51014612	1752	40	2	14	5	128	125	0.0240112476862	0.325574583902	0.951	0.732	0.219
2546	CDC7	CDC7	chr1	+	91967210	91967388	91967244	91967388	91966403	91966505	2546	29	4	38	0	159	125	0.0241186803577	0.325574583902	0.851	1.0	-0.149
3738	TFDP2	TFDP2	chr3	-	141692889	141693036	141692889	141693033	141697361	141697524	3738	20	72	23	36	128	125	0.0243458814325	0.325574583902	0.213	0.384	-0.171
1001	LEMD3	LEMD3	chr12	+	65604705	65604743	65604708	65604743	65563350	65564898	1001	46	0	62	6	128	125	0.0245398740429	0.325779345065	1.0	0.91	0.09
406	SLC25A27	SLC25A27	chr6	+	46644119	46645927	46644383	46645927	46638862	46638965	406	21	2	4	4	389	125	0.0246364608224	0.325779345065	0.771	0.243	0.528
1455	SLC25A39	SLC25A39	chr17	-	42399786	42399920	42399786	42399896	42400175	42400220	1455	83	387	160	533	149	125	0.0249220271637	0.327724657203	0.152	0.201	-0.049
2139	ADPGK	ADPGK	chr15	-	73043707	73045236	73043707	73045233	73047896	73047995	2139	80	94	68	129	128	125	0.0250671842404	0.327812293354	0.454	0.34	0.114
3626	ABCE1	ABCE1	chr4	+	146025537	146025667	146025540	146025667	146019155	146019571	3626	273	44	325	30	128	125	0.0255080950601	0.32993257381	0.858	0.914	-0.056
49	FAM96A	FAM96A	chr15	-	64364757	64367736	64364757	64365227	64380885	64381050	49	116	0	88	4	2634	125	0.0255004439322	0.32993257381	1.0	0.511	0.489
1352	NCAPH	NCAPH	chr2	+	97007379	97007632	97007412	97007632	97001478	97001586	1352	39	32	73	29	158	125	0.0258952474207	0.331319192675	0.491	0.666	-0.175
3268	NRP1	NRP1	chr10	-	33475144	33475419	33475144	33475416	33481208	33481346	3268	15	235	6	269	128	125	0.0258234392792	0.331319192675	0.059	0.021	0.038
1860	STAT3	STAT3	chr17	-	40468806	40468919	40468806	40468869	40469199	40469242	1860	284	31	353	20	175	125	0.0265246381538	0.337547411344	0.867	0.927	-0.06
1099	DGKZ	DGKZ	chr11	+	46389551	46389629	46389554	46389629	46389201	46389297	1099	105	28	80	40	128	125	0.0287065069835	0.339901934032	0.786	0.661	0.125
1268	PPM1B	PPM1B	chr2	+	44457131	44458612	44457551	44458612	44445618	44445676	1268	13	146	2	195	545	125	0.0287954164369	0.339901934032	0.02	0.002	0.018
1655	PGBD2	PGBD2	chr1	+	249210800	249213345	249211477	249213345	249208014	249208078	1655	76	1	43	5	802	125	0.0279019174762	0.339901934032	0.922	0.573	0.349
2476	NUSAP1	NUSAP1	chr15	+	41643185	41643327	41643188	41643327	41641295	41641439	2476	177	14	312	48	128	125	0.029859579224	0.339901934032	0.925	0.864	0.061
2597	MAP4K4	MAP4K4	chr2	+	102476104	102476326	102476197	102476326	102472438	102472600	2597	205	6	158	0	218	125	0.029630350241	0.339901934032	0.951	1.0	-0.049
2600	TCOF1	TCOF1	chr5	+	149772267	149772353	149772270	149772353	149771519	149771739	2600	76	31	108	22	128	125	0.0281143249671	0.339901934032	0.705	0.827	-0.122
2825	PFN2	PFN2	chr3	-	149682690	149684373	149682690	149684051	149686144	149686337	2825	450	752	458	918	447	125	0.0285299400978	0.339901934032	0.143	0.122	0.021
2858	SLC29A2	SLC29A2	chr11	-	66133596	66133702	66133596	66133662	66133901	66134035	2858	91	26	161	23	165	125	0.0288171447347	0.339901934032	0.726	0.841	-0.115
2925	TMEM53	TMEM53	chr1	-	45118918	45120881	45118918	45120788	45125845	45125967	2925	62	6	82	1	218	125	0.0273867165498	0.339901934032	0.856	0.979	-0.123
2985	VWA9	VWA9	chr15	-	65899639	65899780	65899639	65899763	65903435	65903627	2985	44	3	44	12	142	125	0.029159541349	0.339901934032	0.928	0.763	0.165
3047	KIAA0430	KIAA0430	chr16	-	15716790	15716983	15716790	15716980	15718625	15718784	3047	6	30	11	15	128	125	0.0295065240292	0.339901934032	0.163	0.417	-0.254
3148	ZNF410	ZNF410	chr14	+	74371604	74371786	74371633	74371786	74370662	74370813	3148	231	10	210	2	154	125	0.0292420364127	0.339901934032	0.949	0.988	-0.039
3234	IRF3	IRF3	chr19	-	50163969	50164101	50163969	50164085	50165204	50165585	3234	47	173	32	203	141	125	0.029868864503	0.339901934032	0.194	0.123	0.071
3244	FAM63B	FAM63B	chr15	+	59146680	59149734	59146683	59149734	59143969	59144164	3244	41	16	47	6	128	125	0.0282701854004	0.339901934032	0.714	0.884	-0.17
3277	ISOC2	ISOC2	chr19	-	55966626	55966745	55966626	55966697	55967002	55967212	3277	16	125	25	92	173	125	0.0298371900757	0.339901934032	0.085	0.164	-0.079
3311	NDUFAF5	NDUFAF5	chr20	+	13773805	13773873	13773825	13773873	13769234	13769298	3311	14	44	3	37	145	125	0.028906533442	0.339901934032	0.215	0.065	0.15
3349	ECI2	ECI2	chr6	-	4133782	4133945	4133782	4133935	4135744	4135831	3349	99	92	77	113	135	125	0.0273577306648	0.339901934032	0.499	0.387	0.112
3457	RICTOR	RICTOR	chr5	-	38945592	38945826	38945592	38945712	38946569	38946654	3457	33	3	60	0	239	125	0.0296240695476	0.339901934032	0.852	1.0	-0.148
3625	CLTA	CLTA	chr9	+	36211599	36212059	36211604	36212059	36204064	36204176	3625	1503	40	1727	71	130	125	0.0292541607442	0.339901934032	0.973	0.959	0.014
3629	BTN3A1	BTN3A1	chr6	+	26412639	26415444	26413396	26415444	26411782	26411809	3629	46	32	51	16	882	125	0.0289410686226	0.339901934032	0.169	0.311	-0.142
3895	C8orf58	C8orf58	chr8	+	22460049	22460156	22460073	22460156	22459712	22459825	3895	46	15	32	25	149	125	0.0284968990321	0.339901934032	0.72	0.518	0.202
434	SDAD1	SDAD1	chr4	-	76902524	76902698	76902524	76902623	76903085	76903190	434	18	70	13	120	200	125	0.0282869980507	0.339901934032	0.138	0.063	0.075
1473	TRMT10B	TRMT10B	chr9	+	37777597	37778969	37777624	37778969	37776278	37776402	1473	30	14	21	2	152	125	0.0303430088435	0.343645463792	0.638	0.896	-0.258
229	LINC00339	LINC00339	chr1	+	22356772	22357717	22356775	22357717	22351996	22352136	229	23	1	16	6	128	125	0.0310586584483	0.348416324868	0.957	0.723	0.234
719	PAQR4	PAQR4	chr16	+	3021157	3021379	3021274	3021379	3019245	3019841	719	125	0	141	5	242	125	0.0309844652295	0.348416324868	1.0	0.936	0.064
1440	LETM2	LETM2	chr8	+	38250059	38250513	38250130	38250513	38245467	38245548	1440	12	4	16	0	196	125	0.0318396161821	0.354156097217	0.657	1.0	-0.343
3150	EXTL2	EXTL2	chr1	-	101342349	101342420	101342349	101342417	101343031	101343459	3150	76	8	35	0	128	125	0.0320026905164	0.354156097217	0.903	1.0	-0.097
3616	TRIM17	TRIM17	chr1	-	228602344	228602814	228602344	228602778	228604239	228604583	3616	1	3	5	0	161	125	0.0320191824269	0.354156097217	0.206	1.0	-0.794
1334	C19orf48	C19orf48	chr19	-	51300949	51302215	51300949	51302181	51302550	51302614	1334	307	7	395	22	159	125	0.0330689050429	0.362993021911	0.972	0.934	0.038
3202	NAT9	NAT9	chr17	-	72768098	72768193	72768098	72768190	72768356	72768416	3202	60	0	51	4	128	125	0.0332781942352	0.362993021911	1.0	0.926	0.074
3701	LRRC75A-AS1	LRRC75A-AS1	chr17	+	16342841	16343017	16342894	16343017	16342640	16342728	3701	1185	396	1273	356	178	125	0.0332443032726	0.362993021911	0.678	0.715	-0.037
2549	STEAP2	STEAP2	chr7	+	89861650	89866992	89866204	89866992	89859185	89859350	2549	185	4	211	0	4679	125	0.0335577416049	0.364363185224	0.553	1.0	-0.447
939	MLST8	MLST8	chr16	+	2256358	2256410	2256361	2256410	2256031	2256215	939	146	7	201	2	128	125	0.0349680730467	0.377942597724	0.953	0.99	-0.037
742	DDIT3	DDIT3	chr12	-	57911051	57911378	57911051	57911325	57911488	57911536	742	42	0	25	3	178	125	0.0353645148672	0.380490030412	1.0	0.854	0.146
2783	MSH5	MSH5	chr6	+	31728961	31729039	31728964	31729039	31728466	31728616	2783	2	25	9	22	128	125	0.0356659701755	0.381997065183	0.072	0.285	-0.213
2651	NFATC2	NFATC2	chr20	-	50139619	50140649	50139619	50140135	50179098	50179370	2651	22	5	20	0	639	125	0.0359540176749	0.383347566831	0.463	1.0	-0.537
1409	VEGFA	VEGFA	chr6	+	43752277	43754223	43752343	43754223	43749692	43749824	1409	616	7	686	19	191	125	0.0370840061209	0.384990537229	0.983	0.959	0.024
1760	POLD2	POLD2	chr7	-	44161432	44161881	44161432	44161708	44163109	44163169	1760	118	66	155	130	298	125	0.0367623505999	0.384990537229	0.429	0.333	0.096
1800	CDK20	CDK20	chr9	-	90588836	90588989	90588836	90588950	90589286	90589695	1800	0	32	4	29	164	125	0.0365727489229	0.384990537229	0.0	0.095	-0.095
1829	SYNRG	SYNRG	chr17	-	35902073	35902667	35902073	35902532	35913216	35914161	1829	76	4	83	14	260	125	0.0364475107049	0.384990537229	0.901	0.74	0.161
259	MYRF	MYRF	chr11	+	61550969	61551072	61550984	61551072	61549044	61549296	259	4	17	1	39	140	125	0.0367011196721	0.384990537229	0.174	0.022	0.152
358	TRIM32	TRIM32	chr9	+	119459940	119463579	119459943	119463579	119449580	119449660	358	9	9	5	21	128	125	0.0370683179405	0.384990537229	0.494	0.189	0.305
3329	COPS2	COPS2	chr15	-	49429544	49429655	49429544	49429634	49431724	49431850	3329	91	139	74	169	146	125	0.0383356148185	0.396246289412	0.359	0.273	0.086
2198	HMMR	HMMR	chr5	+	162894706	162894754	162894709	162894754	162891728	162891808	2198	50	0	81	6	128	125	0.0390454633144	0.398082629078	1.0	0.929	0.071
2202	OGG1	OGG1	chr3	+	9800870	9800970	9800917	9800970	9798450	9798500	2202	5	0	5	6	172	125	0.0394089836638	0.398082629078	1.0	0.377	0.623
2342	ADAT1	ADAT1	chr16	-	75652483	75652596	75652483	75652538	75654163	75654232	2342	6	60	1	70	183	125	0.0392970525355	0.398082629078	0.064	0.01	0.054
2692	PDIA5	PDIA5	chr3	+	122864945	122865106	122864964	122865106	122864368	122864439	2692	170	11	129	2	144	125	0.0392744481971	0.398082629078	0.931	0.982	-0.051
2798	PPP6R3	PPP6R3	chr11	+	68355394	68355492	68355412	68355492	68350510	68350597	2798	97	24	180	23	143	125	0.0395223564991	0.398082629078	0.779	0.872	-0.093
357	NCOA3	NCOA3	chr20	+	46268320	46268566	46268365	46268566	46267751	46267946	357	64	12	70	4	170	125	0.0391231710585	0.398082629078	0.797	0.928	-0.131
1628	RINL	RINL	chr19	-	39366970	39367130	39366970	39367114	39367332	39367421	1628	30	0	29	4	141	125	0.0399431549142	0.400616303737	1.0	0.865	0.135
981	HOMER2	HOMER2	chr15	-	83527780	83527920	83527780	83527887	83532918	83533011	981	27	122	58	154	158	125	0.0407374542029	0.406858878052	0.149	0.23	-0.081
1842	FAM213B	FAM213B	chr1	+	2520360	2520479	2520392	2520479	2519828	2519892	1842	16	3	26	0	157	125	0.0409762324292	0.407524126722	0.809	1.0	-0.191
474	CAPNS1	CAPNS1	chr19	+	36631898	36632122	36631901	36632122	36630827	36631059	474	10	4	12	0	128	125	0.0413090152338	0.409114807776	0.709	1.0	-0.291
466	TATDN3	TATDN3	chr1	+	212985568	212985670	212985589	212985670	212981077	212981190	466	5	20	0	16	146	125	0.0416683316955	0.409248718354	0.176	0.0	0.176
53	PLAGL1	PLAGL1	chr6	-	144287294	144287422	144287294	144287349	144290043	144290115	53	15	8	5	11	198	125	0.0415417425622	0.409248718354	0.542	0.223	0.319
1910	KIF20B	KIF20B	chr10	+	91486049	91486278	91486169	91486278	91484776	91484915	1910	11	38	7	70	245	125	0.0420878104699	0.411660526373	0.129	0.049	0.08
1789	MIF4GD	MIF4GD	chr17	-	73265427	73265550	73265427	73265529	73266194	73266326	1789	18	3	10	8	146	125	0.0426232159574	0.415181696178	0.837	0.517	0.32
1935	MYLK	MYLK	chr3	-	123337485	123337617	123337485	123337614	123339053	123339530	1935	368	75	363	104	128	125	0.0431647648112	0.418642715639	0.827	0.773	0.054
985	SRA1	SRA1	chr5	-	139936731	139936917	139936731	139936857	139937012	139937678	985	17	62	8	73	185	125	0.0433322624975	0.418642715639	0.156	0.069	0.087
870	DALRD3	DALRD3	chr3	-	49053405	49053519	49053405	49053493	49053590	49053773	870	133	43	117	21	151	125	0.0435254014785	0.418799289836	0.719	0.822	-0.103
1514	MSTO1	MSTO1	chr1	+	155581217	155581394	155581339	155581394	155581006	155581082	1514	11	97	5	131	247	125	0.0439693464294	0.421358068819	0.054	0.019	0.035
2701	GLIPR2	GLIPR2	chr9	+	36162228	36163910	36162358	36163910	36150868	36150946	2701	10	184	0	91	255	125	0.0443349028143	0.423148044199	0.026	0.0	0.026
1341	CDC27	CDC27	chr17	-	45229171	45229302	45229171	45229284	45232037	45232152	1341	14	167	30	183	143	125	0.0450576793267	0.423220345104	0.068	0.125	-0.057
2240	GIGYF2	GIGYF2	chr2	+	233655407	233655625	233655425	233655625	233651859	233652039	2240	88	3	92	11	143	125	0.0445927322703	0.423220345104	0.962	0.88	0.082
2926	MTRF1L	MTRF1L	chr6	-	153316270	153316454	153316270	153316429	153319684	153319764	2926	96	89	111	67	150	125	0.0447194034728	0.423220345104	0.473	0.58	-0.107
704	LY6E	LY6E	chr8	+	144102299	144102408	144102304	144102408	144099901	144100003	704	127	56	137	37	130	125	0.0450302450146	0.423220345104	0.686	0.781	-0.095
1340	CDC27	CDC27	chr17	-	45219218	45219391	45219218	45219388	45219594	45219802	1340	61	91	94	90	128	125	0.0456444744213	0.424685207406	0.396	0.505	-0.109
176	ALS2CL	ALS2CL	chr3	-	46717107	46717466	46717107	46717176	46717734	46717892	176	30	39	20	53	415	125	0.0462901493497	0.424685207406	0.188	0.102	0.086
2768	WWC1	WWC1	chr5	+	167894844	167894969	167894847	167894969	167891715	167891967	2768	228	202	438	304	128	125	0.0462558363794	0.424685207406	0.524	0.585	-0.061
3044	BACE1	BACE1	chr11	-	117164586	117164724	117164586	117164649	117165846	117166063	3044	88	18	67	5	200	125	0.0461232064074	0.424685207406	0.753	0.893	-0.14
3631	BTN3A1	BTN3A1	chr6	+	26407898	26408180	26408054	26408180	26406136	26406484	3631	61	1	30	4	281	125	0.0457270397794	0.424685207406	0.964	0.769	0.195
686	PLIN3	PLIN3	chr19	-	4838345	4839548	4838345	4839545	4844679	4844805	686	693	49	700	31	128	125	0.0459654493854	0.424685207406	0.932	0.957	-0.025
2255	CARKD	CARKD	chr13	+	111290588	111292342	111290724	111292342	111289475	111289596	2255	40	53	24	60	261	125	0.046700106989	0.425491144891	0.265	0.161	0.104
881	ZC4H2	ZC4H2	chrX	-	64141696	64142123	64141696	64141868	64254508	64254624	881	7	10	0	6	380	125	0.0467375148592	0.425491144891	0.187	0.0	0.187
3841	PKD1P6	PKD1P6	chr16	-	15199405	15199675	15199405	15199475	15199971	15200007	3841	67	46	57	66	325	125	0.0474951579877	0.430731950026	0.359	0.249	0.11
214	MPP5	MPP5	chr14	+	67745734	67746254	67745966	67746254	67736417	67736500	214	98	40	138	33	357	125	0.048196091879	0.433764826911	0.462	0.594	-0.132
2338	PPP4R1	PPP4R1	chr18	-	9595015	9595151	9595015	9595100	9614223	9614268	2338	43	102	69	102	176	125	0.0480673349027	0.433764826911	0.23	0.325	-0.095
1116	CELF1	CELF1	chr11	-	47500428	47500504	47500428	47500492	47504246	47504408	1116	124	43	106	59	137	125	0.0489503356512	0.437228092401	0.725	0.621	0.104
3554	TGFBR3	TGFBR3	chr1	-	92185449	92185787	92185449	92185784	92187511	92187701	3554	9	1	15	12	128	125	0.048780289168	0.437228092401	0.898	0.55	0.348
120	FAM120A	FAM120A	chr9	+	96277948	96278049	96277951	96278049	96261071	96261168	120	160	27	194	54	128	125	0.050750033295	0.437400722192	0.853	0.778	0.075
1374	BRE	BRE	chr2	+	28561316	28561767	28561344	28561767	28521204	28521358	1374	127	4	171	0	153	125	0.0505113574462	0.437400722192	0.963	1.0	-0.037
1540	BRCA1	BRCA1	chr17	-	41251791	41251897	41251791	41251894	41256138	41256278	1540	26	3	40	16	128	125	0.0506659535519	0.437400722192	0.894	0.709	0.185
2189	LIN54	LIN54	chr4	-	83891479	83891622	83891479	83891618	83900035	83900159	2189	16	2	45	0	129	125	0.0505014769392	0.437400722192	0.886	1.0	-0.114
3384	STK40	STK40	chr1	-	36824337	36824438	36824337	36824423	36826821	36826941	3384	5	87	1	118	140	125	0.0498068677822	0.437400722192	0.049	0.008	0.041
3846	CCDC51	CCDC51	chr3	-	48476226	48476546	48476226	48476425	48481505	48481529	3846	31	4	29	0	246	125	0.050549560262	0.437400722192	0.797	1.0	-0.203
418	TMEM159	TMEM159	chr16	+	21172298	21172599	21172405	21172599	21169697	21170067	418	90	45	97	28	232	125	0.0506502761747	0.437400722192	0.519	0.651	-0.132
439	WNK1	WNK1	chr12	+	987377	987527	987380	987527	971248	971436	439	52	31	71	22	128	125	0.0498623607505	0.437400722192	0.621	0.759	-0.138
643	GSTT2	GSTT2	chr22	-	24325061	24325235	24325061	24325193	24325587	24326106	643	4	8	0	9	167	125	0.0508175743992	0.437400722192	0.272	0.0	0.272
968	DHX35	DHX35	chr20	+	37617435	37617560	37617455	37617560	37612341	37612419	968	9	16	3	22	145	125	0.0501897866074	0.437400722192	0.327	0.105	0.222
167	MORF4L2	MORF4L2	chrX	-	102933426	102933579	102933426	102933528	102939608	102939657	167	162	73	168	109	176	125	0.0513063298521	0.43828041464	0.612	0.523	0.089
2097	CKAP2L	CKAP2L	chr2	-	113513553	113514791	113513553	113514732	113518289	113518341	2097	133	5	257	2	184	125	0.051660429102	0.43828041464	0.948	0.989	-0.041
377	H19	H19	chr11	-	2016405	2017024	2016405	2017018	2017105	2017228	377	21	0	7	2	131	125	0.0514814431387	0.43828041464	1.0	0.77	0.23
679	ZCCHC10	ZCCHC10	chr5	-	132332676	132334542	132332676	132334524	132335823	132335865	679	53	1	49	6	143	125	0.0515680833734	0.43828041464	0.979	0.877	0.102
1880	ROBO1	ROBO1	chr3	-	78684922	78685258	78684922	78685093	78688893	78689048	1880	229	19	87	2	290	125	0.0523519177839	0.442560676409	0.839	0.949	-0.11
1036	ATG16L1	ATG16L1	chr2	+	234172637	234172711	234172641	234172711	234171775	234171881	1036	112	9	185	5	129	125	0.0531762583693	0.44378941557	0.923	0.973	-0.05
1616	MYO15B	MYO15B	chr17	+	73587681	73587793	73587696	73587793	73587252	73587327	1616	5	1	1	4	140	125	0.0534402299784	0.44378941557	0.817	0.182	0.635
1799	OLFML2B	OLFML2B	chr1	-	161969902	161970131	161969902	161970128	161976086	161976263	1799	6	16	1	19	128	125	0.0541143054162	0.44378941557	0.268	0.049	0.219
189	RNF19B	RNF19B	chr1	-	33402046	33402910	33402046	33402860	33407852	33408060	189	7	6	10	1	175	125	0.0527094220497	0.44378941557	0.455	0.877	-0.422
2923	TMEM53	TMEM53	chr1	-	45118918	45120791	45118918	45120788	45125845	45125967	2923	13	6	16	1	128	125	0.0539535567469	0.44378941557	0.679	0.94	-0.261
2947	GTF2I	GTF2I	chr7	+	74129176	74129236	74129179	74129236	74125362	74125440	2947	10	5	16	1	128	125	0.0541846814954	0.44378941557	0.661	0.94	-0.279
3248	AMOTL2	AMOTL2	chr3	-	134077381	134077561	134077381	134077558	134078124	134078345	3248	216	74	283	67	128	125	0.0541483981953	0.44378941557	0.74	0.805	-0.065
3879	PCBP2	PCBP2	chr12	+	53856264	53856351	53856276	53856351	53854798	53854927	3879	942	1051	1273	1265	137	125	0.0540907942713	0.44378941557	0.45	0.479	-0.029
715	ZNF189	ZNF189	chr9	+	104162165	104162292	104162207	104162292	104161135	104161471	715	4	12	0	12	167	125	0.0534980484634	0.44378941557	0.2	0.0	0.2
80	SRSF10	SRSF10	chr1	-	24290836	24294446	24290836	24294213	24298339	24298502	80	72	4	61	0	358	125	0.0546520742321	0.446073998991	0.863	1.0	-0.137
2131	ULK3	ULK3	chr15	-	75134415	75134536	75134415	75134459	75134620	75134761	2131	44	0	52	4	202	125	0.055666079052	0.448111805302	1.0	0.889	0.111
2566	SLC39A13	SLC39A13	chr11	+	47436589	47436710	47436610	47436710	47436327	47436460	2566	8	249	15	201	146	125	0.0559560279945	0.448111805302	0.027	0.06	-0.033
3149	EXTL2	EXTL2	chr1	-	101354308	101354420	101354308	101354384	101360188	101360735	3149	14	32	3	24	161	125	0.0556762867521	0.448111805302	0.254	0.088	0.166
3153	ANKRD42	ANKRD42	chr11	+	82923694	82926242	82924020	82926242	82922336	82922472	3153	38	4	34	0	451	125	0.0560376402068	0.448111805302	0.725	1.0	-0.275
3661	SLC43A3	SLC43A3	chr11	-	57193461	57193862	57193461	57193825	57194060	57194125	3661	40	188	90	283	162	125	0.055737422316	0.448111805302	0.141	0.197	-0.056
566	CD83	CD83	chr6	+	14135338	14137148	14135341	14137148	14133879	14133986	566	45	5	29	0	128	125	0.0554847731841	0.448111805302	0.898	1.0	-0.102
115	CBX6	CBX6	chr22	-	39257431	39263206	39257431	39263152	39267484	39267551	115	103	3	115	11	179	125	0.0565264120738	0.450498375012	0.96	0.88	0.08
3838	COMMD7	COMMD7	chr20	-	31315895	31315949	31315895	31315946	31331113	31331814	3838	129	20	106	30	128	125	0.0570786000158	0.453372638381	0.863	0.775	0.088
2890	PEX5	PEX5	chr12	+	7356027	7356147	7356051	7356147	7355207	7355300	2890	102	5	130	1	149	125	0.0574411726284	0.453408430507	0.945	0.991	-0.046
440	PMF1-BGLAP	PMF1-BGLAP	chr1	+	156206078	156206274	156206139	156206274	156203418	156203519	440	406	17	414	31	186	125	0.0574662142594	0.453408430507	0.941	0.9	0.041
1054	CDK5RAP2	CDK5RAP2	chr9	-	123232388	123232498	123232388	123232495	123234025	123234156	1054	41	3	34	9	128	125	0.0582133805822	0.454387436751	0.93	0.787	0.143
2099	EPB41L1	EPB41L1	chr20	+	34802278	34802362	34802281	34802362	34800193	34800298	2099	18	15	14	29	128	125	0.0582352490355	0.454387436751	0.54	0.32	0.22
3307	NDUFB8	NDUFB8	chr10	-	102283485	102283896	102283485	102283686	102286155	102286311	3307	24	743	3	698	335	125	0.0583581667817	0.454387436751	0.012	0.002	0.01
514	TRO	TRO	chrX	+	54948635	54948724	54948650	54948724	54946995	54947311	514	18	20	2	10	140	125	0.057883218601	0.454387436751	0.446	0.152	0.294
154	GBGT1	GBGT1	chr9	-	136028334	136029648	136028334	136029629	136030564	136030699	154	20	0	15	3	144	125	0.0591939721978	0.459384039974	1.0	0.813	0.187
2024	MGAT4A	MGAT4A	chr2	-	99235568	99242055	99235568	99237968	99242185	99242298	2024	304	0	498	5	4212	125	0.0596901378942	0.460099063654	1.0	0.747	0.253
326	MFAP2	MFAP2	chr1	-	17303603	17303693	17303603	17303690	17304731	17304809	326	584	82	262	53	128	125	0.0598692486715	0.460099063654	0.874	0.828	0.046
502	SCOC	SCOC	chr4	+	141300722	141300806	141300725	141300806	141300274	141300346	502	345	3	486	13	128	125	0.0598152812368	0.460099063654	0.991	0.973	0.018
3854	SLC39A9	SLC39A9	chr14	+	69925079	69929107	69928413	69929107	69922448	69922583	3854	2078	4	2223	12	3459	125	0.0604133937528	0.462778326903	0.949	0.87	0.079
1521	KLHDC9	KLHDC9	chr1	+	161069368	161069586	161069387	161069586	161069135	161069295	1521	3	5	1	17	144	125	0.0620835387983	0.468922935665	0.342	0.049	0.293
1756	RBM39	RBM39	chr20	-	34297145	34297196	34297145	34297178	34300940	34301018	1756	240	309	247	252	143	125	0.0615569757481	0.468922935665	0.404	0.461	-0.057
3697	ZNF771	ZNF771	chr16	+	30419352	30419515	30419365	30419515	30418734	30418985	3697	2	29	5	14	138	125	0.0622060844101	0.468922935665	0.059	0.244	-0.185
407	POGZ	POGZ	chr1	-	151400298	151400517	151400298	151400490	151400598	151400889	407	148	7	123	14	152	125	0.0618429375329	0.468922935665	0.946	0.878	0.068
467	TATDN3	TATDN3	chr1	+	212985568	212985670	212985592	212985670	212981077	212981190	467	5	16	0	11	149	125	0.062077611167	0.468922935665	0.208	0.0	0.208
424	TRAPPC3	TRAPPC3	chr1	-	36605320	36605444	36605320	36605420	36605669	36605767	424	3	333	11	378	149	125	0.0629211028449	0.472807144235	0.008	0.024	-0.016
1419	MIEF2	MIEF2	chr17	+	18167023	18169095	18167097	18169095	18166399	18166562	1419	131	5	160	1	199	125	0.0635513492813	0.476031784015	0.943	0.99	-0.047
1734	RNF8	RNF8	chr6	+	37336153	37336994	37336259	37336994	37328221	37328350	1734	16	76	10	105	231	125	0.0640210873247	0.478037582642	0.102	0.049	0.053
567	AUP1	AUP1	chr2	-	74754067	74754248	74754067	74754186	74754374	74754490	567	88	661	55	577	187	125	0.0644346656016	0.478109258555	0.082	0.06	0.022
877	ADAM15	ADAM15	chr1	+	155025116	155025253	155025146	155025253	155023747	155023941	877	7	76	2	89	155	125	0.0644177920396	0.478109258555	0.069	0.018	0.051
1239	FAM58A	FAM58A	chrX	-	152853382	152853912	152853382	152853852	152857963	152858191	1239	52	42	76	36	185	125	0.0666228032854	0.485594574153	0.456	0.588	-0.132
123	DDX3X	DDX3X	chrX	+	41206564	41206704	41206567	41206704	41205757	41205875	123	15	4	13	0	128	125	0.0669784305255	0.485594574153	0.786	1.0	-0.214
1712	PROCA1	PROCA1	chr17	-	27031324	27031634	27031324	27031453	27031725	27031861	1712	8	0	2	2	306	125	0.0664035880386	0.485594574153	1.0	0.29	0.71
1941	C17orf53	C17orf53	chr17	+	42231920	42232032	42231923	42232032	42230004	42230145	1941	0	11	8	30	128	125	0.0674949788324	0.485594574153	0.0	0.207	-0.207
1985	ZNF195	ZNF195	chr11	-	3394806	3394905	3394806	3394886	3400267	3400452	1985	0	31	3	26	144	125	0.0659967857039	0.485594574153	0.0	0.091	-0.091
2100	PDGFD	PDGFD	chr11	-	103870778	103870983	103870778	103870965	104034531	104035027	2100	48	0	21	2	143	125	0.0663262216781	0.485594574153	1.0	0.902	0.098
2513	RSRC2	RSRC2	chr12	-	123003385	123003598	123003385	123003576	123005050	123005128	2513	103	60	45	43	147	125	0.0664052527042	0.485594574153	0.593	0.471	0.122
290	GLS2	GLS2	chr12	-	56868827	56868967	56868827	56868894	56869407	56869466	290	2	4	0	11	198	125	0.0674911184588	0.485594574153	0.24	0.0	0.24
374	EMC1	EMC1	chr1	-	19561623	19561746	19561623	19561743	19563635	19563732	374	114	2	173	11	128	125	0.0669402459456	0.485594574153	0.982	0.939	0.043
805	MEF2C	MEF2C	chr5	-	88014057	88018742	88014057	88018646	88024309	88024445	805	23	16	12	2	221	125	0.0674047562472	0.485594574153	0.448	0.772	-0.324
2732	MKNK2	MKNK2	chr19	-	2037469	2039855	2037469	2037828	2040132	2040176	2732	1918	150	2629	166	2152	125	0.067917108743	0.487150898166	0.426	0.479	-0.053
2420	ZNHIT3	ZNHIT3	chr17	+	34848656	34848743	34848661	34848743	34842470	34842629	2420	25	0	11	2	130	125	0.0682872068431	0.488325735944	1.0	0.841	0.159
769	CCDC92	CCDC92	chr12	-	124428818	124428911	124428818	124428901	124457075	124457532	769	41	14	40	5	135	125	0.0687934781935	0.490464346036	0.731	0.881	-0.15
1408	USP33	USP33	chr1	-	78187515	78187610	78187515	78187586	78187708	78187881	1408	66	36	56	51	149	125	0.0712591254736	0.496089264694	0.606	0.479	0.127
1854	USP39	USP39	chr2	+	85850748	85850905	85850768	85850905	85848607	85848702	1854	18	299	11	368	145	125	0.0710017363872	0.496089264694	0.049	0.025	0.024
1977	PRR4	PRR4	chr12	-	10999643	10999966	10999643	10999734	11000970	11001006	1977	49	0	44	3	357	125	0.0707211958741	0.496089264694	1.0	0.837	0.163
2282	PTOV1	PTOV1	chr19	+	50363822	50364001	50363870	50364001	50363524	50363593	2282	100	390	119	351	173	125	0.0709398426903	0.496089264694	0.156	0.197	-0.041
293	CDK13	CDK13	chr7	+	40132383	40132836	40132563	40132836	40127724	40127930	293	55	62	94	68	305	125	0.0702332190867	0.496089264694	0.267	0.362	-0.095
306	OGT	OGT	chrX	+	70756027	70756208	70756057	70756208	70752911	70753186	306	214	19	155	6	155	125	0.0712069005919	0.496089264694	0.901	0.954	-0.053
350	DGKH	DGKH	chr13	+	42795297	42795530	42795399	42795530	42793821	42793930	350	7	4	4	11	227	125	0.0699493825158	0.496089264694	0.491	0.167	0.324
3612	TCF7	TCF7	chr5	+	133481891	133483920	133481914	133483920	133479282	133479331	3612	3	22	0	25	148	125	0.0711692993595	0.496089264694	0.103	0.0	0.103
1504	MGRN1	MGRN1	chr16	+	4736259	4740975	4738796	4740975	4733843	4733933	1504	71	60	49	66	2662	125	0.07155881931	0.49671473697	0.053	0.034	0.019
2170	ZNF347	ZNF347	chr19	-	53651933	53652065	53651933	53652062	53652493	53652620	2170	2	0	3	10	128	125	0.0724549145505	0.497146155407	1.0	0.227	0.773
3370	GPANK1	GPANK1	chr6	-	31631629	31632357	31631629	31632354	31632617	31632780	3370	36	19	25	27	128	125	0.0724610999643	0.497146155407	0.649	0.475	0.174
3594	SDCBP	SDCBP	chr8	+	59488458	59488620	59488461	59488620	59484763	59484873	3594	617	246	659	216	128	125	0.0724384592333	0.497146155407	0.71	0.749	-0.039
714	TROAP	TROAP	chr12	+	49717937	49718171	49718013	49718171	49717627	49717820	714	9	30	31	47	201	125	0.0721231115891	0.497146155407	0.157	0.291	-0.134
1	MECR	MECR	chr1	-	29543099	29543324	29543099	29543197	29557242	29557470	1	6	46	17	53	252	125	0.0731932438618	0.497687525483	0.061	0.137	-0.076
224	TAF1C	TAF1C	chr16	-	84218456	84218666	84218456	84218505	84220506	84220676	224	63	13	44	19	286	125	0.0727739625339	0.497687525483	0.679	0.503	0.176
2409	LRCH4	LRCH4	chr7	-	100171633	100172927	100171633	100171979	100173327	100173405	2409	504	3	637	0	1073	125	0.0733624096618	0.497687525483	0.951	1.0	-0.049
289	TBCA	TBCA	chr5	-	76986993	76989177	76986993	76987323	77004066	77004172	289	1263	4	996	9	1979	125	0.0733810504409	0.497687525483	0.952	0.875	0.077
1256	FBXL5	FBXL5	chr4	-	15646115	15646331	15646115	15646280	15656826	15657035	1256	165	8	151	16	176	125	0.0756460628301	0.501043640671	0.936	0.87	0.066
1258	ARMCX3	ARMCX3	chrX	+	100878775	100878883	100878803	100878883	100878119	100878266	1258	50	130	55	94	153	125	0.0786861049318	0.501043640671	0.239	0.323	-0.084
1519	JADE2	JADE2	chr5	+	133914183	133918920	133914186	133918920	133909334	133909452	1519	14	11	31	9	128	125	0.0759044169733	0.501043640671	0.554	0.771	-0.217
1846	RELA	RELA	chr11	-	65427136	65427268	65427136	65427259	65427594	65427686	1846	324	9	316	18	134	125	0.0788974235491	0.501043640671	0.971	0.942	0.029
194	ILF3	ILF3	chr19	+	10793800	10793938	10793812	10793938	10792668	10792868	194	31	6	57	3	137	125	0.0765460222044	0.501043640671	0.825	0.945	-0.12
1956	HFE	HFE	chr6	+	26094413	26095469	26094631	26095469	26093346	26093460	1956	33	2	63	0	343	125	0.0789561799621	0.501043640671	0.857	1.0	-0.143
2083	NRG3	NRG3	chr10	+	84625166	84625193	84625169	84625193	84498332	84498406	2083	15	10	3	8	128	125	0.0788821731715	0.501043640671	0.594	0.268	0.326
2204	VPS45	VPS45	chr1	+	150040666	150040821	150040686	150040821	150039724	150040007	2204	6	127	1	114	145	125	0.0787041034852	0.501043640671	0.039	0.008	0.031
2475	ALG10B	ALG10B	chr12	+	38713962	38723528	38717714	38723528	38712062	38712260	2475	227	7	324	3	3877	125	0.0776050591653	0.501043640671	0.511	0.777	-0.266
2525	STX1A	STX1A	chr7	-	73115059	73115170	73115059	73115124	73117174	73117312	2525	3	0	1	3	171	125	0.078686905144	0.501043640671	1.0	0.196	0.804
2687	POGLUT1	POGLUT1	chr3	+	119198754	119199019	119198897	119199019	119196159	119196295	2687	4	39	0	33	268	125	0.0775101928196	0.501043640671	0.046	0.0	0.046
270	ENY2	ENY2	chr8	+	110352672	110352792	110352719	110352792	110351548	110351619	270	13	45	6	53	172	125	0.0746005689888	0.501043640671	0.174	0.076	0.098
3080	TRIM2	TRIM2	chr4	+	154191486	154191671	154191489	154191671	154125565	154125712	3080	109	41	107	24	128	125	0.0742931925351	0.501043640671	0.722	0.813	-0.091
3341	TMEM127	TMEM127	chr2	-	96930875	96931250	96930875	96931227	96931606	96931751	3341	58	15	38	20	148	125	0.0775033851604	0.501043640671	0.766	0.616	0.15
3475	GTF2IRD1	GTF2IRD1	chr7	+	73969722	73969824	73969767	73969824	73969503	73969553	3475	79	97	93	78	170	125	0.0779887614814	0.501043640671	0.375	0.467	-0.092
355	NCOA3	NCOA3	chr20	+	46262761	46262939	46262791	46262939	46262239	46262380	355	4	58	0	45	155	125	0.0776631268347	0.501043640671	0.053	0.0	0.053
3635	XRN1	XRN1	chr3	-	142051216	142051376	142051216	142051373	142051808	142051931	3635	18	8	19	2	128	125	0.0788769162394	0.501043640671	0.687	0.903	-0.216
3656	RPL28	RPL28	chr19	+	55899610	55903451	55902921	55903451	55899297	55899416	3656	4928	52	4753	34	3436	125	0.0776501690754	0.501043640671	0.775	0.836	-0.061
3691	HCG18	HCG18	chr6	-	30255173	30260376	30255173	30257271	30263908	30264014	3691	615	3	623	0	3230	125	0.0758712274523	0.501043640671	0.888	1.0	-0.112
3840	GON4L	GON4L	chr1	-	155721750	155722381	155721750	155722378	155722994	155723205	3840	3	48	0	57	128	125	0.0746299654603	0.501043640671	0.058	0.0	0.058
386	DMTF1	DMTF1	chr7	+	86811332	86811653	86811371	86811653	86810624	86810657	386	16	17	16	6	164	125	0.0781764509821	0.501043640671	0.418	0.67	-0.252
401	TUBGCP4	TUBGCP4	chr15	+	43690235	43690377	43690238	43690377	43689411	43689519	401	25	33	14	38	128	125	0.0788718720445	0.501043640671	0.425	0.265	0.16
752	SEC23B	SEC23B	chr20	+	18505076	18505313	18505130	18505313	18496293	18496380	752	332	16	461	11	179	125	0.0770722098679	0.501043640671	0.935	0.967	-0.032
776	STOML1	STOML1	chr15	-	74276999	74277212	74276999	74277209	74277658	74277854	776	18	17	44	19	128	125	0.0757722441833	0.501043640671	0.508	0.693	-0.185
1557	IL17RE	IL17RE	chr3	+	9956085	9956283	9956231	9956283	9955639	9955708	1557	16	25	12	42	271	125	0.079843609796	0.503972865032	0.228	0.116	0.112
2403	POLM	POLM	chr7	-	44113996	44114129	44113996	44114121	44116107	44116228	2403	17	0	23	4	133	125	0.0796697009066	0.503972865032	1.0	0.844	0.156
1720	IL15	IL15	chr4	+	142640518	142640629	142640530	142640629	142577338	142577460	1720	8	3	10	0	137	125	0.0802367030372	0.505107117258	0.709	1.0	-0.291
218	C5orf38	C5orf38	chr5	+	2752735	2752868	2752793	2752868	2752244	2752578	218	6	2	14	0	183	125	0.0808400830138	0.507555640567	0.672	1.0	-0.328
1775	TMEM128	TMEM128	chr4	-	4237268	4237983	4237268	4237981	4239553	4239662	1775	64	7	70	2	127	125	0.0818752914727	0.508140064511	0.9	0.972	-0.072
275	LONRF3	LONRF3	chrX	+	118146842	118147164	118147001	118147164	118145777	118145936	275	2	5	0	11	284	125	0.0819343659492	0.508140064511	0.15	0.0	0.15
3040	SCAF4	SCAF4	chr21	-	33057361	33057553	33057361	33057487	33057710	33057797	3040	100	23	104	40	191	125	0.0820601281395	0.508140064511	0.74	0.63	0.11
3164	ARNTL	ARNTL	chr11	+	13393709	13393956	13393712	13393956	13391164	13391314	3164	45	19	17	2	128	125	0.0816940967246	0.508140064511	0.698	0.892	-0.194
3692	HCG18	HCG18	chr6	-	30255173	30262741	30255173	30257271	30263908	30264014	3692	1246	3	1210	0	5595	125	0.0811648933476	0.508140064511	0.903	1.0	-0.097
882	MINK1	MINK1	chr17	+	4794750	4795011	4794810	4795011	4794245	4794419	882	171	14	266	38	185	125	0.0822212271684	0.508140064511	0.892	0.825	0.067
1317	ORC1	ORC1	chr1	-	52867800	52867900	52867800	52867897	52869917	52870143	1317	20	9	33	5	128	125	0.082553847273	0.508471368801	0.685	0.866	-0.181
3284	MBD1	MBD1	chr18	-	47800555	47800723	47800555	47800720	47801346	47801415	3284	60	4	59	11	128	125	0.0827398468624	0.508471368801	0.936	0.84	0.096
587	EVC	EVC	chr4	+	5812679	5816031	5812682	5816031	5811244	5811338	587	3	0	2	4	128	125	0.082919285322	0.508471368801	1.0	0.328	0.672
3392	DEF8	DEF8	chr16	+	90023918	90024068	90023948	90024068	90021576	90021674	3392	340	8	395	3	155	125	0.0834363438808	0.510319963736	0.972	0.991	-0.019
105	LOC100129461	LOC100129461	chr6	+	5042739	5043823	5042821	5043823	5021614	5021707	105	9	0	7	3	207	125	0.0841013264138	0.513061442323	1.0	0.585	0.415
3923	CEP170B	CEP170B	chr14	+	105355851	105356095	105355956	105356095	105352611	105354315	3923	125	3	157	0	230	125	0.0845704970087	0.514597342981	0.958	1.0	-0.042
1993	ITPK1	ITPK1	chr14	-	93581413	93581650	93581413	93581529	93582116	93582263	1993	12	2	24	0	246	125	0.0854876900444	0.517517550729	0.753	1.0	-0.247
2123	TNPO2	TNPO2	chr19	-	12812885	12812991	12812885	12812961	12813636	12813732	2123	21	181	46	246	155	125	0.0854197323017	0.517517550729	0.086	0.131	-0.045
274	PSRC1	PSRC1	chr1	-	109825301	109825358	109825301	109825353	109825684	109825790	274	23	16	62	21	130	125	0.085745949163	0.517756789971	0.58	0.74	-0.16
1509	SRSF11	SRSF11	chr1	+	70716290	70717701	70716293	70717701	70716047	70716186	1509	445	230	319	203	128	125	0.0868599689698	0.518051398843	0.654	0.605	0.049
1951	ZFP90	ZFP90	chr16	+	68596894	68601039	68596946	68601039	68592375	68592471	1951	9	58	1	32	177	125	0.086866957188	0.518051398843	0.099	0.022	0.077
2017	TECR	TECR	chr19	+	14673985	14674069	14674017	14674069	14673336	14673387	2017	50	515	90	675	157	125	0.0864213343763	0.518051398843	0.072	0.096	-0.024
3368	SCML1	SCML1	chrX	+	17764134	17764218	17764137	17764218	17755568	17755800	3368	3	10	6	4	128	125	0.0868890601354	0.518051398843	0.227	0.594	-0.367
730	SLC25A17	SLC25A17	chr22	-	41195026	41195087	41195026	41195044	41215198	41215403	730	96	6	123	2	168	125	0.086812691172	0.518051398843	0.923	0.979	-0.056
1443	RPS6KA4	RPS6KA4	chr11	+	64135939	64136073	64135960	64136073	64135603	64135732	1443	85	4	96	12	146	125	0.0882687352973	0.524955016203	0.948	0.873	0.075
3481	REPS1	REPS1	chr6	-	139238691	139238764	139238691	139238761	139241351	139241453	3481	102	19	82	27	128	125	0.0885201507291	0.525130818987	0.84	0.748	0.092
543	MIB2	MIB2	chr1	+	1560925	1561033	1560937	1561033	1560665	1560808	543	28	4	19	0	137	125	0.088757647006	0.525223376158	0.865	1.0	-0.135
1194	HAUS8	HAUS8	chr19	-	17170806	17170902	17170806	17170899	17173507	17173589	1194	55	9	82	5	128	125	0.0889928418276	0.525301886798	0.856	0.941	-0.085
1541	SYT1	SYT1	chr12	+	79685787	79685910	79685796	79685910	79679566	79679751	1541	33	0	4	1	134	125	0.0894040733017	0.526416521157	1.0	0.789	0.211
3747	ZNF281	ZNF281	chr1	-	200374074	200378851	200374074	200378847	200379073	200379186	3747	6	0	2	2	129	125	0.0896490209849	0.526548964445	1.0	0.492	0.508
2736	PSPC1	PSPC1	chr13	-	20248891	20249793	20248891	20249124	20251863	20251963	2736	93	64	77	34	794	125	0.0899466790205	0.526989577331	0.186	0.263	-0.077
3282	MBD1	MBD1	chr18	-	47795215	47796188	47795215	47796181	47799046	47799108	3282	46	9	37	2	132	125	0.0903945171623	0.528305733637	0.829	0.946	-0.117
1822	PDCD6IP	PDCD6IP	chr3	+	33870329	33870461	33870344	33870461	33867971	33868072	1822	11	371	4	351	140	125	0.0911143596394	0.530378216407	0.026	0.01	0.016
3154	ANKRD42	ANKRD42	chr11	+	82966886	82967141	82966890	82967141	82958984	82959129	3154	14	0	7	2	129	125	0.0913974403016	0.530378216407	1.0	0.772	0.228
3628	BTN3A1	BTN3A1	chr6	+	26412932	26415444	26413396	26415444	26411782	26411809	3628	40	32	38	16	589	125	0.0914213402172	0.530378216407	0.21	0.335	-0.125
1196	FKBP1B	FKBP1B	chr2	+	24285888	24286550	24285933	24286550	24283683	24283796	1196	61	27	61	45	170	125	0.0925199483651	0.532287145657	0.624	0.499	0.125
2056	CELF2	CELF2	chr10	+	11363151	11363349	11363169	11363349	11356101	11356221	2056	5	23	2	39	143	125	0.092180979734	0.532287145657	0.16	0.043	0.117
2474	C1S	C1S	chr12	+	7169055	7169221	7169142	7169221	7167979	7168181	2474	324	130	6	0	212	125	0.0930996528525	0.532287145657	0.595	1.0	-0.405
2903	PLCG1	PLCG1	chr20	+	39802763	39802951	39802766	39802951	39802562	39802651	2903	134	42	117	55	128	125	0.0929282152905	0.532287145657	0.757	0.675	0.082
750	LACTB	LACTB	chr15	+	63421683	63423670	63421687	63423670	63419551	63419888	750	66	1	30	3	129	125	0.0929951775637	0.532287145657	0.985	0.906	0.079
803	ZNF662	ZNF662	chr3	+	42950284	42950401	42950287	42950401	42949513	42949640	803	2	5	6	2	128	125	0.0924351228234	0.532287145657	0.281	0.746	-0.465
931	LCOR	LCOR	chr10	+	98714709	98724198	98718168	98724198	98711859	98711953	931	561	1	814	7	3584	125	0.0935013025603	0.533295381109	0.951	0.802	0.149
940	MAGIX	MAGIX	chrX	+	49022412	49024495	49022427	49024495	49021527	49021699	940	7	3	6	11	140	125	0.0940632510493	0.535210853927	0.676	0.328	0.348
1112	BTN3A2	BTN3A2	chr6	+	26368202	26368278	26368217	26368278	26365386	26365580	1112	0	44	2	24	140	125	0.0946246617317	0.537114087096	0.0	0.069	-0.069
2246	AKAP13	AKAP13	chr15	+	86253809	86253876	86253812	86253876	86251249	86251317	2246	91	3	67	7	128	125	0.0948705970198	0.537221777861	0.967	0.903	0.064
99	TMEM136	TMEM136	chr11	+	120198160	120198349	120198174	120198349	120195837	120196077	99	0	4	2	1	139	125	0.0954629366076	0.539285849523	0.0	0.643	-0.643
754	ZIM2	ZIM2	chr19	-	57335629	57335882	57335629	57335795	57337755	57337831	754	3	1	1	5	212	125	0.0959302745886	0.540635618931	0.639	0.105	0.534
1335	C19orf48	C19orf48	chr19	-	51300949	51302204	51300949	51302181	51302550	51302614	1335	39	7	56	22	148	125	0.0966919321279	0.540791710813	0.825	0.683	0.142
1959	KCNC4	KCNC4	chr1	+	110774842	110776674	110775532	110776674	110768596	110768800	1959	183	11	234	6	815	125	0.0965459893762	0.540791710813	0.718	0.857	-0.139
3698	LRRC75A-AS1	LRRC75A-AS1	chr17	+	16366477	16366631	16366480	16366631	16366146	16366255	3698	4	4	0	4	128	125	0.0971003283039	0.540791710813	0.494	0.0	0.494
727	REEP2	REEP2	chr5	+	137780916	137781064	137780922	137781064	137780442	137780556	727	53	6	48	13	131	125	0.0969570585205	0.540791710813	0.894	0.779	0.115
818	SDF4	SDF4	chr1	-	1152287	1153184	1152287	1153068	1153837	1154013	818	24	628	35	583	241	125	0.0968295536189	0.540791710813	0.019	0.03	-0.011
108	HAGLR	HAGLR	chr2	-	177042438	177042584	177042438	177042554	177043756	177043826	108	1	2	4	0	155	125	0.0983588321066	0.542782648289	0.287	1.0	-0.713
2636	TFE3	TFE3	chrX	-	48896631	48896935	48896631	48896870	48897981	48898095	2636	248	41	270	64	190	125	0.098314596051	0.542782648289	0.799	0.735	0.064
915	SYTL2	SYTL2	chr11	-	85447543	85447658	85447543	85447655	85448617	85448699	915	23	35	33	27	128	125	0.0982781413262	0.542782648289	0.391	0.544	-0.153
923	LOC102724312	LOC102724312	chr1	-	1365536	1366334	1365536	1366042	1369557	1369953	923	6	0	2	2	417	125	0.0983750553934	0.542782648289	1.0	0.231	0.769
1979	FDXR	FDXR	chr17	-	72862905	72863001	72862905	72862998	72868160	72868258	1979	4	37	11	37	128	125	0.0994659319861	0.545966170606	0.095	0.225	-0.13
226	CDCA3	CDCA3	chr12	-	6958486	6958593	6958486	6958577	6958728	6959022	226	157	7	206	19	141	125	0.099644015928	0.545966170606	0.952	0.906	0.046
253	ZNF343	ZNF343	chr20	-	2474423	2474690	2474423	2474648	2481301	2481388	253	31	0	19	2	167	125	0.0995381673263	0.545966170606	1.0	0.877	0.123
1912	PSG5	PSG5	chr19	-	43671894	43672355	43671894	43672287	43674206	43674290	1912	1	2	4	0	193	125	0.0998960699256	0.546083135136	0.245	1.0	-0.755
3476	NPHP1	NPHP1	chr2	-	110920624	110920712	110920624	110920709	110922264	110922307	3476	9	4	2	5	128	125	0.100301019759	0.547033441865	0.687	0.281	0.406
1695	C1RL	C1RL	chr12	-	7252281	7252403	7252281	7252356	7252496	7252622	1695	8	44	2	39	172	125	0.101453980571	0.547063835331	0.117	0.036	0.081
1878	ASPH	ASPH	chr8	-	62550880	62550922	62550880	62550919	62555446	62555479	1878	637	144	850	156	128	125	0.102376506263	0.547063835331	0.812	0.842	-0.03
2187	CPEB3	CPEB3	chr10	-	93904701	93904869	93904701	93904842	93940719	93940776	2187	6	0	0	1	152	125	0.102366380477	0.547063835331	1.0	0.0	1.0
2390	SLC19A1	SLC19A1	chr21	-	46934628	46936054	46934628	46935066	46945730	46945872	2390	245	2	402	0	1113	125	0.101375269852	0.547063835331	0.932	1.0	-0.068
2498	UBOX5	UBOX5	chr20	-	3088218	3090960	3088218	3090955	3095950	3096112	2498	7	2	13	0	130	125	0.100923026179	0.547063835331	0.771	1.0	-0.229
3900	GPX8	GPX8	chr5	+	54456821	54457083	54456831	54457083	54455945	54456224	3900	374	3	236	6	135	125	0.102285298948	0.547063835331	0.991	0.973	0.018
628	DGCR2	DGCR2	chr22	-	19052360	19052580	19052360	19052571	19055612	19055738	628	122	23	143	43	134	125	0.100841708696	0.547063835331	0.832	0.756	0.076
689	C4orf46	C4orf46	chr4	-	159587826	159590920	159587826	159590916	159593148	159593407	689	5	2	10	0	129	125	0.101531102534	0.547063835331	0.708	1.0	-0.292
875	CCDC18	CCDC18	chr1	+	93680299	93680523	93680302	93680523	93677657	93677818	875	14	10	32	9	128	125	0.102386683165	0.547063835331	0.578	0.776	-0.198
871	TCTN1	TCTN1	chr12	+	111085000	111085141	111085015	111085141	111082771	111082934	871	1	58	4	42	140	125	0.103584118655	0.552215335262	0.015	0.078	-0.063
2661	C21orf58	C21orf58	chr21	-	47737121	47737262	47737121	47737182	47737925	47738134	2661	3	20	15	34	205	125	0.103880075644	0.552548627077	0.084	0.212	-0.128
1571	KCTD21-AS1	KCTD21-AS1	chr11	+	77884445	77885023	77884865	77885023	77860022	77860139	1571	86	0	57	2	545	125	0.105365792297	0.553480327867	1.0	0.867	0.133
2225	SEH1L	SEH1L	chr18	+	12985238	12987536	12986860	12987536	12984038	12984189	2225	688	5	1026	2	1747	125	0.104330063177	0.553480327867	0.908	0.973	-0.065
2353	LINC00472	LINC00472	chr6	-	72127022	72127146	72127022	72127095	72128391	72128457	2353	2	0	0	2	176	125	0.105221810586	0.553480327867	1.0	0.0	1.0
2892	RPP21	RPP21	chr6	+	30313243	30313350	30313267	30313350	30313074	30313175	2892	15	162	4	105	149	125	0.105267053115	0.553480327867	0.072	0.031	0.041
3855	ZNF133	ZNF133	chr20	+	18286311	18286451	18286324	18286451	18270542	18270718	3855	5	1	2	4	138	125	0.105458228926	0.553480327867	0.819	0.312	0.507
3880	RNF212	RNF212	chr4	-	1065265	1066981	1065265	1066928	1067386	1067450	3880	2	0	0	2	178	125	0.10516703832	0.553480327867	1.0	0.0	1.0
3891	FAM166B	FAM166B	chr9	-	35562376	35562525	35562376	35562503	35562645	35562697	3891	2	0	0	2	147	125	0.105861024229	0.554365142367	1.0	0.0	1.0
1666	EEF1D	EEF1D	chr8	-	144668898	144669022	144668898	144669019	144679517	144679845	1666	1083	184	1414	201	128	125	0.106463341425	0.555063280073	0.852	0.873	-0.021
3427	TMCO1	TMCO1	chr1	-	165737428	165737506	165737428	165737481	165737995	165738159	3427	47	8	37	14	150	125	0.106253033149	0.555063280073	0.83	0.688	0.142
2563	WDR76	WDR76	chr15	+	44120162	44120564	44120272	44120564	44119111	44119290	2563	74	3	147	1	235	125	0.107123567639	0.556281756437	0.929	0.987	-0.058
310	DTYMK	DTYMK	chr2	-	242617866	242618064	242617866	242617992	242619643	242619734	310	503	26	622	48	197	125	0.107167081088	0.556281756437	0.925	0.892	0.033
1918	TP73-AS1	TP73-AS1	chr1	-	3652547	3655077	3652547	3654418	3656796	3656951	1918	240	9	277	4	784	125	0.108277619424	0.557545448818	0.81	0.917	-0.107
3404	STK36	STK36	chr2	+	219561249	219561324	219561312	219561324	219559247	219559358	3404	61	23	39	26	188	125	0.108170138715	0.557545448818	0.638	0.499	0.139
426	ATF2	ATF2	chr2	-	175936977	175939595	175936977	175939563	175945387	175945493	426	4	109	0	103	157	125	0.108352727696	0.557545448818	0.028	0.0	0.028
951	SIPA1L1	SIPA1L1	chr14	+	72204957	72205042	72204960	72205042	72201993	72202108	951	78	49	55	53	128	125	0.108000634046	0.557545448818	0.609	0.503	0.106
2086	GGT1	GGT1	chr22	+	25006216	25006498	25006324	25006498	25003920	25003990	2086	35	22	61	21	233	125	0.108670860337	0.557969471622	0.46	0.609	-0.149
2500	NCAPH2	NCAPH2	chr22	+	50960926	50960998	50960929	50960998	50960771	50960844	2500	27	142	21	182	128	125	0.110034769418	0.563749565395	0.157	0.101	0.056
153	GBGT1	GBGT1	chr9	-	136031401	136031489	136031401	136031452	136036853	136036919	153	3	28	7	20	162	125	0.110421061981	0.564419977431	0.076	0.213	-0.137
3331	TICRR	TICRR	chr15	+	90127516	90127758	90127519	90127758	90125916	90126196	3331	19	4	27	1	128	125	0.11064253043	0.564419977431	0.823	0.963	-0.14
2730	SRP19	SRP19	chr5	+	112203068	112204089	112203100	112204089	112200317	112200429	2730	116	248	102	282	157	125	0.111866006333	0.568212096546	0.271	0.224	0.047
3758	PTPRU	PTPRU	chr1	+	29650142	29650300	29650148	29650300	29649882	29650008	3758	88	1	90	5	131	125	0.111771280794	0.568212096546	0.988	0.945	0.043
1783	ADGRG1	ADGRG1	chr16	+	57685096	57685534	57685111	57685534	57684164	57684263	1783	32	481	33	746	140	125	0.113517024279	0.574354302971	0.056	0.038	0.018
385	DMTF1	DMTF1	chr7	+	86811332	86811653	86811543	86811653	86810624	86810657	385	78	78	30	47	336	125	0.113560546595	0.574354302971	0.271	0.192	0.079
2826	EPHB2	EPHB2	chr1	+	23222903	23222971	23222906	23222971	23221964	23222073	2826	27	209	55	287	128	125	0.114584699163	0.578298471042	0.112	0.158	-0.046
1117	CELF1	CELF1	chr11	-	47487488	47492441	47487488	47490443	47493742	47493909	1117	1149	103	1378	98	2123	125	0.115727734655	0.57898683635	0.396	0.453	-0.057
2058	CNTN4	CNTN4	chr3	+	3072538	3072659	3072541	3072659	3067785	3067961	2058	6	4	10	1	128	125	0.115566372214	0.57898683635	0.594	0.907	-0.313
311	DTYMK	DTYMK	chr2	-	242617866	242618064	242617866	242617992	242625183	242625292	311	313	1	368	6	197	125	0.115911450454	0.57898683635	0.995	0.975	0.02
3	FOXM1	FOXM1	chr12	-	2973848	2973921	2973848	2973918	2975558	2975687	3	0	24	5	57	128	125	0.115905855681	0.57898683635	0.0	0.079	-0.079
621	INO80E	INO80E	chr16	+	30012532	30012851	30012734	30012851	30012249	30012361	621	106	203	86	217	327	125	0.115944131994	0.57898683635	0.166	0.132	0.034
1229	MOSPD3	MOSPD3	chr7	+	100211099	100211329	100211129	100211329	100210816	100210892	1229	177	4	163	0	155	125	0.11646183941	0.580347734492	0.973	1.0	-0.027
1421	CCPG1	CCPG1	chr15	-	55647420	55653142	55647420	55648607	55657385	55657507	1421	2714	0	1540	2	4660	125	0.117594780799	0.58476228183	1.0	0.954	0.046
3019	SPHK2	SPHK2	chr19	+	49129147	49129619	49129324	49129619	49123658	49123810	3019	48	2	66	0	302	125	0.118220695117	0.586642317279	0.909	1.0	-0.091
2536	PNPLA8	PNPLA8	chr7	-	108154879	108156018	108154879	108155891	108166472	108166762	2536	79	6	61	1	252	125	0.1189015386	0.58692342805	0.867	0.968	-0.101
3345	DNM1	DNM1	chr9	+	131016287	131017527	131016932	131017527	131015379	131015416	3345	383	0	235	2	770	125	0.119021227488	0.58692342805	1.0	0.95	0.05
880	ZC4H2	ZC4H2	chrX	-	64141696	64142123	64141696	64141868	64196204	64196413	880	7	70	2	67	380	125	0.118614018509	0.58692342805	0.032	0.01	0.022
1147	CYB5R2	CYB5R2	chr11	-	7687681	7687781	7687681	7687777	7688958	7689044	1147	124	3	82	6	129	125	0.119775341955	0.58787558137	0.976	0.93	0.046
1430	PPIL2	PPIL2	chr22	+	22049682	22049785	22049686	22049785	22049225	22049359	1430	145	13	107	4	129	125	0.119662313268	0.58787558137	0.915	0.963	-0.048
192	ARFGAP1	ARFGAP1	chr20	+	61917717	61917794	61917723	61917794	61917005	61917065	192	216	9	196	3	131	125	0.12045612884	0.58787558137	0.958	0.984	-0.026
206	IFITM3	IFITM3	chr11	-	319672	319990	319672	319985	320564	320914	206	2372	37	1880	42	130	125	0.120137857629	0.58787558137	0.984	0.977	0.007
3340	TSNARE1	TSNARE1	chr8	-	143396363	143396453	143396363	143396450	143399904	143399995	3340	21	1	15	4	128	125	0.120352863537	0.58787558137	0.954	0.786	0.168
563	SLC12A9	SLC12A9	chr7	+	100462908	100463160	100462981	100463160	100460302	100460449	563	0	1	5	0	198	125	0.120723679035	0.587969029374	0.0	1.0	-1.0
257	TMC4	TMC4	chr19	-	54675638	54675870	54675638	54675852	54676733	54676944	257	0	15	4	27	143	125	0.121407732368	0.588877259252	0.0	0.115	-0.115
2901	PEX11A	PEX11A	chr15	-	90224761	90227179	90224761	90227086	90229661	90229777	2901	19	2	27	0	218	125	0.121167135632	0.588877259252	0.845	1.0	-0.155
1091	ZNF746	ZNF746	chr7	-	149169883	149172574	149169883	149172571	149174012	149174138	1091	14	26	20	18	128	125	0.121856025392	0.589842969536	0.345	0.52	-0.175
1118	CELF1	CELF1	chr11	-	47487488	47493654	47487488	47490443	47493742	47493909	1118	1952	103	2321	98	3336	125	0.12403573784	0.597948251461	0.415	0.47	-0.055
3647	FAM63A	FAM63A	chr1	-	150974640	150975444	150974640	150974876	150978787	150979273	3647	170	0	129	2	693	125	0.123897913911	0.597948251461	1.0	0.921	0.079
2092	MVK	MVK	chr12	+	110012613	110012705	110012622	110012705	110011499	110011678	2092	33	11	64	10	134	125	0.125519928309	0.602648418473	0.737	0.857	-0.12
3532	EPN1	EPN1	chr19	+	56204316	56204403	56204319	56204403	56204051	56204162	3532	208	167	308	200	128	125	0.125350825416	0.602648418473	0.549	0.601	-0.052
3622	ACSL4	ACSL4	chrX	-	108926364	108926895	108926364	108926601	108939372	108939425	3622	46	40	31	44	419	125	0.126048333943	0.603960336929	0.255	0.174	0.081
1359	SEC13	SEC13	chr3	-	10360822	10361000	10360822	10360856	10362733	10362872	1359	3	8	3	1	269	125	0.127891950055	0.609915269476	0.148	0.582	-0.434
2532	PCMTD2	PCMTD2	chr20	+	62899239	62899363	62899320	62899363	62896610	62896782	2532	127	3	117	0	206	125	0.127702849726	0.609915269476	0.963	1.0	-0.037
3655	DPP3	DPP3	chr11	+	66249663	66249941	66249666	66249941	66247483	66247936	3655	25	43	45	47	128	125	0.128064169383	0.609915269476	0.362	0.483	-0.121
17	PGS1	PGS1	chr17	+	76388556	76388746	76388594	76388746	76374698	76374889	17	59	3	44	0	163	125	0.129403047973	0.614282543996	0.938	1.0	-0.062
2852	ATXN2L	ATXN2L	chr16	+	28848048	28848558	28848071	28848558	28847253	28847497	2852	62	16	69	9	148	125	0.129759726235	0.614282543996	0.766	0.866	-0.1
3351	CD164	CD164	chr6	-	109687716	109690220	109687716	109689528	109691613	109691670	3351	4309	12	4711	6	817	125	0.129578021876	0.614282543996	0.982	0.992	-0.01
1345	ALAS1	ALAS1	chr3	+	52233225	52233456	52233236	52233456	52232098	52232271	1345	135	15	142	8	136	125	0.130800000723	0.617971260901	0.892	0.942	-0.05
42	MFSD7	MFSD7	chr4	-	678271	678391	678271	678388	678507	678645	42	2	13	7	12	128	125	0.131143122482	0.618358109392	0.131	0.363	-0.232
2543	TIMM9	TIMM9	chr14	-	58875211	58875817	58875211	58875799	58877560	58877656	2543	15	2	20	0	143	125	0.13147438189	0.618687598278	0.868	1.0	-0.132
1170	NDUFB4	NDUFB4	chr3	+	120319957	120321258	120321054	120321258	120315127	120315386	1170	1483	4	1285	0	1222	125	0.131833995997	0.619148945486	0.974	1.0	-0.026
3658	SLC9A8	SLC9A8	chr20	+	48467298	48467381	48467346	48467381	48466115	48466217	3658	7	11	2	12	173	125	0.132859989143	0.622731869904	0.315	0.107	0.208
1403	PRIMPOL	PRIMPOL	chr4	+	185606562	185606652	185606565	185606652	185603401	185603490	1403	35	2	24	5	128	125	0.134105884328	0.624859504339	0.945	0.824	0.121
3365	TPD52	TPD52	chr8	-	80947102	80950470	80947102	80950463	80954854	80954903	3365	127	2	239	11	132	125	0.133947526242	0.624859504339	0.984	0.954	0.03
3673	MUC1	MUC1	chr1	-	155161973	155162101	155161973	155162038	155162576	155162706	3673	77	2	161	0	188	125	0.133639199227	0.624859504339	0.962	1.0	-0.038
1447	ZDHHC6	ZDHHC6	chr10	-	114203272	114203364	114203272	114203352	114204927	114205408	1447	99	3	98	0	137	125	0.138757031273	0.627654175073	0.968	1.0	-0.032
1508	SRSF11	SRSF11	chr1	+	70687294	70687522	70687297	70687522	70671364	70671463	1508	4	12	10	10	128	125	0.136386793451	0.627654175073	0.246	0.494	-0.248
156	RGL3	RGL3	chr19	-	11510530	11510645	11510530	11510627	11510715	11510784	156	11	31	6	39	143	125	0.136699478231	0.627654175073	0.237	0.119	0.118
1947	USP16	USP16	chr21	+	30409596	30409784	30409599	30409784	30408591	30408695	1947	62	62	76	52	128	125	0.137096508526	0.627654175073	0.494	0.588	-0.094
1961	C17orf49	C17orf49	chr17	+	6920575	6920843	6920579	6920843	6920228	6920333	1961	171	377	167	302	129	125	0.138916427093	0.627654175073	0.305	0.349	-0.044
2334	PARD3	PARD3	chr10	-	34625126	34625171	34625126	34625168	34626292	34626354	2334	60	4	110	2	128	125	0.13663116835	0.627654175073	0.936	0.982	-0.046
2401	POLM	POLM	chr7	-	44113996	44114129	44113996	44114121	44118338	44118410	2401	3	0	1	2	133	125	0.138455700786	0.627654175073	1.0	0.32	0.68
2412	SVIL-AS1	SVIL-AS1	chr10	+	29709393	29711301	29709419	29711301	29704285	29704341	2412	3	65	0	57	151	125	0.138026848688	0.627654175073	0.037	0.0	0.037
2658	HSD3B7	HSD3B7	chr16	+	30996780	30997145	30996973	30997145	30996518	30996618	2658	27	23	26	39	318	125	0.13921353693	0.627654175073	0.316	0.208	0.108
2737	PHF6	PHF6	chrX	+	133547517	133547687	133547520	133547687	133527938	133527982	2737	23	88	18	115	128	125	0.139028116483	0.627654175073	0.203	0.133	0.07
2984	VWA9	VWA9	chr15	-	65885765	65885910	65885765	65885907	65888070	65888163	2984	130	2	121	6	128	125	0.13840150223	0.627654175073	0.984	0.952	0.032
3184	HDDC3	HDDC3	chr15	-	91474147	91474786	91474147	91474635	91474933	91475174	3184	16	92	26	89	276	125	0.138590939761	0.627654175073	0.073	0.117	-0.044
3748	SUPT7L	SUPT7L	chr2	-	27883850	27884468	27883850	27884255	27885045	27885148	3748	62	73	37	65	338	125	0.137477240661	0.627654175073	0.239	0.174	0.065
3899	GPX8	GPX8	chr5	+	54456821	54457083	54456947	54457083	54455945	54456071	3899	410	5	261	0	251	125	0.136557499855	0.627654175073	0.976	1.0	-0.024
588	EVC	EVC	chr4	+	5812679	5816031	5812682	5816031	5812065	5812177	588	29	51	23	23	128	125	0.13650407059	0.627654175073	0.357	0.494	-0.137
683	C16orf13	C16orf13	chr16	-	684888	685063	684888	684956	685280	685340	683	107	145	88	157	232	125	0.136834092917	0.627654175073	0.284	0.232	0.052
88	WDTC1	WDTC1	chr1	+	27623538	27623647	27623541	27623647	27622816	27622892	88	103	13	127	8	128	125	0.136799222704	0.627654175073	0.886	0.939	-0.053
1136	ZMYND8	ZMYND8	chr20	-	45927472	45927691	45927472	45927616	45938799	45938948	1136	54	44	54	28	200	125	0.144854847596	0.631924976752	0.434	0.547	-0.113
1218	MUTYH	MUTYH	chr1	-	45799084	45799266	45799084	45799233	45800062	45800183	1218	1	20	5	21	158	125	0.14191963271	0.631924976752	0.038	0.159	-0.121
1805	ZNF169	ZNF169	chr9	+	97061729	97064111	97062096	97064111	97055255	97055351	1805	4	2	7	0	492	125	0.144280557276	0.631924976752	0.337	1.0	-0.663
1889	MAN1B1	MAN1B1	chr9	+	140001701	140001899	140001726	140001899	140001140	140001261	1889	180	5	123	8	150	125	0.143350524034	0.631924976752	0.968	0.928	0.04
2650	PQLC2	PQLC2	chr1	+	19651988	19652076	19652019	19652076	19651126	19651256	2650	89	18	99	11	156	125	0.142903483476	0.631924976752	0.798	0.878	-0.08
2675	ASNS	ASNS	chr7	-	97498219	97498491	97498219	97498417	97499089	97499125	2675	294	2	224	5	199	125	0.144793917657	0.631924976752	0.989	0.966	0.023
2863	NAA50	NAA50	chr3	-	113442805	113442942	113442805	113442939	113464788	113465146	2863	223	66	261	101	128	125	0.142232192347	0.631924976752	0.767	0.716	0.051
3189	ZNF317	ZNF317	chr19	+	9268509	9268751	9268655	9268751	9267943	9268070	3189	0	27	3	33	271	125	0.143366174738	0.631924976752	0.0	0.04	-0.04
3201	NAT9	NAT9	chr17	-	72768098	72768193	72768098	72768178	72768356	72768416	3201	60	1	51	4	140	125	0.143093714315	0.631924976752	0.982	0.919	0.063
3257	RBM26	RBM26	chr13	-	79928573	79928705	79928573	79928696	79929354	79929519	3257	64	20	67	34	134	125	0.143901069381	0.631924976752	0.749	0.648	0.101
3432	CNBP	CNBP	chr3	-	128889921	128890126	128889921	128890123	128890288	128890381	3432	29	288	24	363	128	125	0.144528889199	0.631924976752	0.09	0.061	0.029
3438	SLC4A3	SLC4A3	chr2	+	220494793	220495074	220494874	220495074	220494301	220494417	3438	6	17	2	20	206	125	0.143390334722	0.631924976752	0.176	0.057	0.119
383	AFG3L1P	AFG3L1P	chr16	+	90061100	90063028	90061166	90063028	90060175	90060301	383	13	9	8	14	191	125	0.140656796843	0.631924976752	0.486	0.272	0.214
391	ARMCX2	ARMCX2	chrX	-	100914061	100914134	100914061	100914122	100914742	100914876	391	10	3	8	0	137	125	0.144922819518	0.631924976752	0.753	1.0	-0.247
619	BANP	BANP	chr16	+	88068928	88069000	88068937	88069000	88066714	88066851	619	17	10	25	6	134	125	0.142204663641	0.631924976752	0.613	0.795	-0.182
651	MED21	MED21	chr12	+	27180279	27180380	27180281	27180380	27179352	27179467	651	124	4	145	1	127	125	0.144966312791	0.631924976752	0.968	0.993	-0.025
817	TUBGCP3	TUBGCP3	chr13	-	113212509	113212727	113212509	113212697	113213635	113213713	817	64	2	116	0	155	125	0.144308880196	0.631924976752	0.963	1.0	-0.037
920	STIL	STIL	chr1	-	47778619	47778828	47778619	47778693	47779707	47779819	920	1	2	3	0	260	125	0.142285778864	0.631924976752	0.194	1.0	-0.806
1562	TNFSF13	TNFSF13	chr17	+	7463164	7463210	7463167	7463210	7461608	7462614	1562	1	2	0	11	128	125	0.147824898216	0.632733334679	0.328	0.0	0.328
1704	EIF1AD	EIF1AD	chr11	-	65767773	65767976	65767773	65767877	65769510	65769637	1704	65	8	71	17	224	125	0.146169092565	0.632733334679	0.819	0.7	0.119
1963	ZFYVE1	ZFYVE1	chr14	-	73444634	73444752	73444634	73444710	73444844	73444942	1963	62	6	44	1	167	125	0.146485265703	0.632733334679	0.886	0.971	-0.085
2309	CHCHD7	CHCHD7	chr8	+	57128947	57129090	57128991	57129090	57127156	57127226	2309	82	155	84	209	169	125	0.145517695434	0.632733334679	0.281	0.229	0.052
2541	TIMM9	TIMM9	chr14	-	58875211	58875886	58875211	58875817	58877560	58877656	2541	232	1	198	4	194	125	0.146180508428	0.632733334679	0.993	0.97	0.023
3290	PPP1R12C	PPP1R12C	chr19	-	55606812	55606971	55606812	55606968	55607234	55607308	3290	95	54	70	57	128	125	0.146967850025	0.632733334679	0.632	0.545	0.087
3367	SRRT	SRRT	chr7	+	100482833	100482991	100482836	100482991	100482543	100482661	3367	150	99	165	140	128	125	0.147720893906	0.632733334679	0.597	0.535	0.062
3788	TP53BP1	TP53BP1	chr15	-	43705316	43705532	43705316	43705526	43707791	43708007	3788	150	0	113	3	131	125	0.147055706238	0.632733334679	1.0	0.973	0.027
390	CARD8	CARD8	chr19	-	48733694	48733957	48733694	48733954	48734033	48734263	390	24	3	36	12	128	125	0.146673366778	0.632733334679	0.887	0.746	0.141
664	C11orf68	C11orf68	chr11	-	65684282	65685689	65684282	65685686	65686380	65686531	664	13	20	8	27	128	125	0.147377002001	0.632733334679	0.388	0.224	0.164
1120	CELF1	CELF1	chr11	-	47498397	47498511	47498397	47498508	47500428	47500492	1120	4	0	4	3	128	125	0.148239235139	0.633361497426	1.0	0.566	0.434
1023	SLC25A36	SLC25A36	chr3	+	140695101	140698785	140695104	140698785	140692557	140692847	1023	135	3	97	6	128	125	0.149570745662	0.637551223243	0.978	0.94	0.038
1248	SMARCA4	SMARCA4	chr19	+	11151973	11152236	11151982	11152236	11145589	11145808	1248	91	241	142	299	134	125	0.151530375856	0.637551223243	0.26	0.307	-0.047
1512	MSTO1	MSTO1	chr1	+	155583849	155584758	155583852	155584758	155583447	155583557	1512	94	3	85	0	128	125	0.151643996065	0.637551223243	0.968	1.0	-0.032
2208	CREM	CREM	chr10	+	35500181	35501886	35500583	35501886	35495822	35495979	2208	285	15	190	17	527	125	0.151508553724	0.637551223243	0.818	0.726	0.092
2665	TMEM91	TMEM91	chr19	+	41889465	41889987	41889767	41889987	41888676	41888826	2665	9	12	0	3	427	125	0.151627222403	0.637551223243	0.18	0.0	0.18
2674	CTC1	CTC1	chr17	-	8140692	8140837	8140692	8140732	8141348	8141560	2674	37	2	48	8	230	125	0.150958468003	0.637551223243	0.91	0.765	0.145
3681	MUC1	MUC1	chr1	-	155159930	155160052	155159930	155160020	155160197	155160334	3681	94	0	159	4	157	125	0.151070573708	0.637551223243	1.0	0.969	0.031
3925	EIF3B	EIF3B	chr7	+	2419838	2420377	2419913	2420377	2419028	2419146	3925	448	180	575	194	200	125	0.151090484917	0.637551223243	0.609	0.649	-0.04
840	ZNF200	ZNF200	chr16	-	3272324	3274613	3272324	3274610	3282420	3282547	840	15	3	9	6	128	125	0.150183151751	0.637551223243	0.83	0.594	0.236
1436	TUG1	TUG1	chr22	+	31368840	31369587	31368909	31369587	31365196	31367765	1436	219	53	235	41	194	125	0.152332174072	0.638177444298	0.727	0.787	-0.06
2386	INCA1	INCA1	chr17	-	4892722	4892919	4892722	4892874	4893184	4893224	2386	2	2	4	0	170	125	0.152182997059	0.638177444298	0.424	1.0	-0.576
3876	CEACAM19	CEACAM19	chr19	+	45186705	45187627	45186708	45187627	45185838	45185892	3876	5	29	12	30	128	125	0.152801416175	0.639012282838	0.144	0.281	-0.137
1902	DMXL2	DMXL2	chr15	-	51768785	51768916	51768785	51768913	51770467	51770544	1902	27	8	11	8	128	125	0.154457151372	0.640210979821	0.767	0.573	0.194
3591	GLYCTK	GLYCTK	chr3	+	52326275	52327208	52327061	52327208	52325762	52325938	3591	195	0	180	2	911	125	0.153650261426	0.640210979821	1.0	0.925	0.075
3605	ZNF142	ZNF142	chr2	-	219523423	219523599	219523423	219523524	219523702	219523853	3605	32	0	29	2	200	125	0.154710891617	0.640210979821	1.0	0.901	0.099
3683	TRMU	TRMU	chr22	+	46746187	46746360	46746242	46746360	46742318	46742441	3683	81	12	55	15	180	125	0.154545557563	0.640210979821	0.824	0.718	0.106
832	B3GAT3	B3GAT3	chr11	-	62382767	62383708	62382767	62383271	62383977	62384268	832	38	249	25	242	562	125	0.154579098613	0.640210979821	0.033	0.022	0.011
945	TM2D2	TM2D2	chr8	-	38852836	38853313	38852836	38853212	38853937	38854041	945	27	4	32	1	226	125	0.153625062092	0.640210979821	0.789	0.947	-0.158
1740	GPRASP2	GPRASP2	chrX	+	101969336	101972661	101969464	101972661	101969116	101969194	1740	4	32	0	15	253	125	0.155255115905	0.641341813869	0.058	0.0	0.058
1418	CBLL1	CBLL1	chr7	+	107393855	107393956	107393858	107393956	107389324	107389492	1418	41	7	71	5	128	125	0.156223053968	0.641637929583	0.851	0.933	-0.082
3545	PDLIM7	PDLIM7	chr5	-	176916771	176917032	176916771	176916833	176917870	176917907	3545	203	623	183	663	324	125	0.156010081306	0.641637929583	0.112	0.096	0.016
425	ZNF700	ZNF700	chr19	+	12057986	12058122	12057995	12058122	12035882	12036088	425	3	11	1	20	134	125	0.155806947754	0.641637929583	0.203	0.045	0.158
994	PQBP1	PQBP1	chrX	+	48760008	48760072	48760011	48760072	48759509	48759794	994	224	15	270	10	128	125	0.15641110493	0.641637929583	0.936	0.963	-0.027
1770	TSC1	TSC1	chr9	-	135785957	135786079	135785957	135786076	135786388	135786500	1770	28	26	21	10	128	125	0.157747073811	0.645998829949	0.513	0.672	-0.159
110	RC3H1	RC3H1	chr1	-	173900221	173908012	173900221	173908009	173910402	173910518	110	10	26	17	22	128	125	0.159984481289	0.646186476031	0.273	0.43	-0.157
2298	TMEM41B	TMEM41B	chr11	-	9302200	9305140	9302200	9302588	9308001	9308140	2298	1414	0	1822	3	2677	125	0.158265885861	0.646186476031	1.0	0.966	0.034
2606	PPP2R2D	PPP2R2D	chr10	+	133757471	133757649	133757598	133757649	133753534	133753700	2606	105	2	157	0	252	125	0.160379958231	0.646186476031	0.963	1.0	-0.037
3250	TNS1	TNS1	chr2	-	218677937	218678030	218677937	218678027	218678407	218678539	3250	78	6	32	6	128	125	0.159069119308	0.646186476031	0.927	0.839	0.088
3301	CNIH4	CNIH4	chr1	+	224558984	224559125	224559031	224559125	224553580	224553693	3301	684	16	628	8	172	125	0.159222666977	0.646186476031	0.969	0.983	-0.014
3492	RBBP4	RBBP4	chr1	+	33117514	33117662	33117517	33117662	33116748	33116923	3492	375	12	475	25	128	125	0.159756570576	0.646186476031	0.968	0.949	0.019
3693	HCG18	HCG18	chr6	-	30255173	30262741	30255173	30260376	30263908	30264014	3693	631	0	589	2	2490	125	0.158758178116	0.646186476031	1.0	0.937	0.063
3798	SPTLC1	SPTLC1	chr9	-	94793415	94794840	94793415	94794808	94797091	94797165	3798	383	6	417	13	157	125	0.160522876175	0.646186476031	0.981	0.962	0.019
455	SMG7	SMG7	chr1	+	183520952	183523328	183522111	183523328	183520179	183520325	455	817	0	963	3	1284	125	0.159275666953	0.646186476031	1.0	0.969	0.031
995	PQBP1	PQBP1	chrX	+	48760008	48760072	48760011	48760072	48759206	48759319	995	29	0	8	1	128	125	0.160036837059	0.646186476031	1.0	0.887	0.113
1470	CEP70	CEP70	chr3	-	138291700	138291774	138291700	138291756	138310695	138310798	1470	55	2	53	6	143	125	0.161292731392	0.647042390176	0.96	0.885	0.075
2226	ATP6V0A1	ATP6V0A1	chr17	+	40629656	40629760	40629677	40629760	40622107	40622236	2226	25	45	32	91	146	125	0.161735886153	0.647042390176	0.322	0.231	0.091
3390	UXS1	UXS1	chr2	-	106781191	106781255	106781191	106781240	106782511	106782539	3390	50	207	66	203	140	125	0.161660602166	0.647042390176	0.177	0.225	-0.048
3878	PCBP2	PCBP2	chr12	+	53862560	53862616	53862563	53862616	53861004	53861077	3878	524	3	527	9	128	125	0.161828937467	0.647042390176	0.994	0.983	0.011
2856	CPT1C	CPT1C	chr19	+	50208263	50208371	50208296	50208371	50207966	50208044	2856	63	4	27	0	158	125	0.16220187773	0.647439872828	0.926	1.0	-0.074
1851	PCED1A	PCED1A	chr20	-	2819489	2819728	2819489	2819575	2819837	2819917	1851	140	13	113	18	278	125	0.162812712818	0.648783991987	0.829	0.738	0.091
1903	LRRC27	LRRC27	chr10	+	134166385	134166901	134166409	134166901	134165110	134165257	1903	0	3	1	0	149	125	0.163834913632	0.65176006818	0.0	1.0	-1.0
3642	DPH5	DPH5	chr1	-	101455179	101456187	101455179	101456184	101458192	101458296	3642	82	11	93	6	128	125	0.164390368312	0.652872486232	0.879	0.938	-0.059
1839	FAM213B	FAM213B	chr1	+	2520392	2520479	2520395	2520479	2519828	2519892	1839	3	0	0	1	128	125	0.167155643224	0.654989185802	1.0	0.0	1.0
195	ILF3	ILF3	chr19	+	10795091	10796443	10795534	10796443	10794592	10794646	195	1925	3	2488	10	568	125	0.167873073876	0.654989185802	0.993	0.982	0.011
2063	ZNF276	ZNF276	chr16	+	89804128	89804313	89804213	89804313	89800328	89800446	2063	22	53	38	58	210	125	0.165515604475	0.654989185802	0.198	0.281	-0.083
2464	ACD	ACD	chr16	-	67691664	67691756	67691664	67691717	67691888	67692265	2464	101	0	123	3	164	125	0.165964975106	0.654989185802	1.0	0.969	0.031
2660	C21orf58	C21orf58	chr21	-	47734629	47734963	47734629	47734794	47735387	47735461	2660	17	20	23	14	294	125	0.167851708518	0.654989185802	0.265	0.411	-0.146
3145	HAX1	HAX1	chr1	+	154245811	154246074	154245955	154246074	154245038	154245252	3145	502	24	440	13	269	125	0.166175838191	0.654989185802	0.907	0.94	-0.033
3255	SECISBP2	SECISBP2	chr9	+	91940341	91940591	91940462	91940591	91934566	91934712	3255	116	31	136	24	246	125	0.167857559731	0.654989185802	0.655	0.742	-0.087
32	GSPT1	GSPT1	chr16	-	11990414	11990642	11990414	11990639	11991696	11991738	32	289	78	406	86	128	125	0.166989286287	0.654989185802	0.783	0.822	-0.039
3678	MUC1	MUC1	chr1	-	155159930	155160052	155159930	155160020	155160483	155160539	3678	16	3	42	2	157	125	0.167252041341	0.654989185802	0.809	0.944	-0.135
427	ATF2	ATF2	chr2	-	175936977	175939595	175936977	175939563	175939727	175939815	427	2	20	0	21	157	125	0.167967231002	0.654989185802	0.074	0.0	0.074
555	ZNF419	ZNF419	chr19	+	58002835	58002965	58002838	58002965	57999078	57999351	555	0	1	3	0	128	125	0.167155643224	0.654989185802	0.0	1.0	-1.0
2101	GNG10	GNG10	chr9	+	114431548	114432526	114431551	114432526	114429094	114429226	2101	383	195	441	264	128	125	0.169040849183	0.657010985248	0.657	0.62	0.037
3787	ZBTB8OS	ZBTB8OS	chr1	-	33099551	33099711	33099551	33099673	33116033	33116191	3787	46	6	31	9	163	125	0.169022025703	0.657010985248	0.855	0.725	0.13
1042	HECTD2	HECTD2	chr10	+	93247438	93247535	93247476	93247535	93244936	93245060	1042	33	0	10	1	163	125	0.169342203461	0.657103271463	1.0	0.885	0.115
1079	RBM7	RBM7	chr11	+	114273549	114273637	114273553	114273637	114272419	114272582	1079	240	6	237	2	129	125	0.170524238636	0.658679295736	0.975	0.991	-0.016
1190	SLC34A2	SLC34A2	chr4	+	25664326	25664464	25664329	25664464	25664119	25664234	1190	118	154	134	219	128	125	0.172621467551	0.658679295736	0.428	0.374	0.054
141	JKAMP	JKAMP	chr14	+	59953430	59953522	59953448	59953522	59951160	59951311	141	107	23	125	40	143	125	0.173652750893	0.658679295736	0.803	0.732	0.071
1486	UBE2D3	UBE2D3	chr4	-	103747641	103748001	103747641	103747793	103748748	103749105	1486	737	178	553	158	333	125	0.17368616487	0.658679295736	0.608	0.568	0.04
2332	ANLN	ANLN	chr7	+	36458852	36459088	36458855	36459088	36455366	36455493	2332	85	6	222	7	128	125	0.17201965637	0.658679295736	0.933	0.969	-0.036
2558	DLG1	DLG1	chr3	-	196803456	196803556	196803456	196803553	196807921	196807988	2558	101	69	119	60	128	125	0.173631047807	0.658679295736	0.588	0.659	-0.071
2648	ACSS1	ACSS1	chr20	-	24994596	24994709	24994596	24994703	24995773	24995866	2648	12	0	11	2	131	125	0.174083746264	0.658679295736	1.0	0.84	0.16
2795	CTSC	CTSC	chr11	-	88053980	88059611	88053980	88059567	88068104	88068250	2795	105	1	38	2	169	125	0.172466551957	0.658679295736	0.987	0.934	0.053
3053	URI1	URI1	chr19	+	30505793	30507519	30506442	30507519	30503191	30503438	3053	678	20	769	14	774	125	0.170849996917	0.658679295736	0.846	0.899	-0.053
3256	WDR20	WDR20	chr14	+	102674939	102676867	102675198	102676867	102661274	102661457	3256	103	3	142	10	384	125	0.172222481136	0.658679295736	0.918	0.822	0.096
3352	MINA	MINA	chr3	-	97668687	97668859	97668687	97668856	97669629	97669732	3352	71	20	63	10	128	125	0.174200776988	0.658679295736	0.776	0.86	-0.084
339	AES	AES	chr19	-	3052907	3054038	3052907	3054035	3054117	3054192	339	783	23	795	34	128	125	0.172473247022	0.658679295736	0.971	0.958	0.013
3433	CNBP	CNBP	chr3	-	128889921	128890126	128889921	128890120	128890288	128890381	3433	30	770	24	905	131	125	0.170166714405	0.658679295736	0.036	0.025	0.011
3483	PROM2	PROM2	chr2	+	95955880	95957055	95956780	95957055	95954680	95954754	3483	203	4	445	3	1025	125	0.173658118205	0.658679295736	0.861	0.948	-0.087
3684	TRMU	TRMU	chr22	+	46746187	46746360	46746246	46746360	46742318	46742441	3684	82	9	57	12	184	125	0.172565680766	0.658679295736	0.861	0.763	0.098
848	NDUFB9	NDUFB9	chr8	+	125555327	125555520	125555329	125555520	125551342	125551528	848	818	14	774	7	127	125	0.173671374923	0.658679295736	0.983	0.991	-0.008
2110	POMGNT1	POMGNT1	chr1	-	46654352	46655029	46654352	46654652	46655129	46655239	2110	773	8	880	4	502	125	0.174493844038	0.658735133713	0.96	0.982	-0.022
3323	SEMA6D	SEMA6D	chr15	+	48058773	48058874	48058812	48058874	48058301	48058379	3323	2	10	3	3	164	125	0.174943059025	0.659379332344	0.132	0.433	-0.301
1559	IL17RE	IL17RE	chr3	+	9956085	9956283	9956158	9956283	9955639	9955708	1559	11	6	6	9	198	125	0.177037211644	0.660016685811	0.536	0.296	0.24
1631	MLLT4	MLLT4	chr6	+	168272893	168273057	168272896	168273057	168271065	168271178	1631	89	60	163	82	128	125	0.17605875821	0.660016685811	0.592	0.66	-0.068
2000	CRNDE	CRNDE	chr16	-	54954209	54954250	54954209	54954239	54957496	54957562	2000	19	29	13	36	136	125	0.177064045412	0.660016685811	0.376	0.249	0.127
3037	SYNE2	SYNE2	chr14	+	64691713	64691763	64691716	64691763	64691178	64691265	3037	30	35	31	57	128	125	0.176885654968	0.660016685811	0.456	0.347	0.109
3254	SECISBP2	SECISBP2	chr9	+	91940811	91940953	91940814	91940953	91940341	91940591	3254	77	2	78	6	128	125	0.176015665975	0.660016685811	0.974	0.927	0.047
3552	ZNF468	ZNF468	chr19	-	53357124	53357379	53357124	53357360	53357510	53357598	3552	11	0	10	2	144	125	0.176816958801	0.660016685811	1.0	0.813	0.187
498	USP19	USP19	chr3	-	49153156	49153377	49153156	49153371	49153479	49153595	498	45	17	34	22	131	125	0.176322455294	0.660016685811	0.716	0.596	0.12
1224	MUTYH	MUTYH	chr1	-	45799084	45799266	45799084	45799236	45800062	45800183	1224	1	3	5	2	155	125	0.179897852017	0.663632967574	0.212	0.668	-0.456
2571	FBXO44	FBXO44	chr1	+	11715862	11716157	11715996	11716157	11714913	11715009	2571	66	1	63	4	259	125	0.179237648515	0.663632967574	0.97	0.884	0.086
2797	PPP6R3	PPP6R3	chr11	+	68380533	68382801	68382099	68382801	68377371	68377491	2797	1592	3	1757	0	1691	125	0.179996774475	0.663632967574	0.975	1.0	-0.025
3105	SERINC5	SERINC5	chr5	-	79454658	79454785	79454658	79454779	79462205	79462301	3105	107	1	40	2	131	125	0.179215201231	0.663632967574	0.99	0.95	0.04
3391	DEF8	DEF8	chr16	+	90015824	90015921	90015827	90015921	90015138	90015222	3391	11	15	21	14	128	125	0.179704043894	0.663632967574	0.417	0.594	-0.177
766	ALDH6A1	ALDH6A1	chr14	-	74537897	74538363	74537897	74538200	74538598	74538677	766	2	21	0	26	288	125	0.179739308534	0.663632967574	0.04	0.0	0.04
896	ABHD11	ABHD11	chr7	-	73152657	73152793	73152657	73152772	73152975	73153184	896	27	0	48	3	146	125	0.179795433719	0.663632967574	1.0	0.932	0.068
1261	SZRD1	SZRD1	chr1	+	16719722	16719977	16719725	16719977	16717869	16717919	1261	80	45	124	95	128	125	0.181367891278	0.663765950836	0.635	0.56	0.075
1354	C11orf49	C11orf49	chr11	+	47182996	47183798	47183014	47183798	47182677	47182741	1354	13	69	7	72	143	125	0.182165354785	0.663765950836	0.141	0.078	0.063
1883	PRICKLE1	PRICKLE1	chr12	-	42866186	42866366	42866186	42866363	42877559	42877797	1883	16	1	14	4	128	125	0.181391517469	0.663765950836	0.94	0.774	0.166
1930	HCFC1R1	HCFC1R1	chr16	-	3073233	3073413	3073233	3073362	3073847	3074287	1930	24	19	11	17	176	125	0.180525710336	0.663765950836	0.473	0.315	0.158
1953	ZFP90	ZFP90	chr16	+	68592277	68592471	68592375	68592471	68591900	68592027	1953	29	45	15	39	223	125	0.182016460326	0.663765950836	0.265	0.177	0.088
2112	RBBP5	RBBP5	chr1	-	205055269	205057943	205055269	205057940	205064000	205064192	2112	21	5	20	11	128	125	0.180949953962	0.663765950836	0.804	0.64	0.164
2163	RNF111	RNF111	chr15	+	59368152	59368414	59368155	59368414	59358962	59359282	2163	43	20	55	15	128	125	0.182413720017	0.663765950836	0.677	0.782	-0.105
642	KLC2	KLC2	chr11	+	66026017	66026293	66026054	66026293	66025173	66025342	642	14	39	10	52	162	125	0.182556668354	0.663765950836	0.217	0.129	0.088
822	EDN1	EDN1	chr6	+	12292573	12292742	12292576	12292742	12290528	12290926	822	64	6	94	17	128	125	0.181878626626	0.663765950836	0.912	0.844	0.068
2938	ZFAND2B	ZFAND2B	chr2	+	220071688	220071764	220071691	220071764	220071505	220071567	2938	2	6	0	7	128	125	0.18297349644	0.664261144284	0.246	0.0	0.246
1664	MEPCE	MEPCE	chr7	+	100028237	100029312	100028652	100029312	100026412	100026663	1664	230	0	356	3	540	125	0.183342763444	0.664284388717	1.0	0.965	0.035
2324	GUCY1A3	GUCY1A3	chr4	+	156617907	156618274	156617957	156618274	156588497	156588571	2324	53	0	17	1	175	125	0.18354118725	0.664284388717	1.0	0.924	0.076
1992	FAM149A	FAM149A	chr4	+	187070719	187070858	187070746	187070858	187070326	187070437	1992	38	22	57	20	152	125	0.18385120361	0.66439053274	0.587	0.701	-0.114
2234	EYA1	EYA1	chr8	-	72233968	72234114	72233968	72234111	72234433	72234503	2234	8	1	2	2	128	125	0.184750538806	0.665445419858	0.887	0.494	0.393
336	MYBL1	MYBL1	chr8	-	67492367	67492601	67492367	67492598	67504674	67504779	336	33	0	58	3	128	125	0.184769459062	0.665445419858	1.0	0.95	0.05
3881	OSBPL8	OSBPL8	chr12	-	76844630	76844768	76844630	76844759	76881289	76881398	3881	52	24	72	50	134	125	0.184986517223	0.665445419858	0.669	0.573	0.096
3413	DAXX	DAXX	chr6	-	33289495	33289751	33289495	33289685	33290638	33290793	3413	73	2	81	0	191	125	0.185414465679	0.665972746984	0.96	1.0	-0.04
271	ENY2	ENY2	chr8	+	110352717	110352792	110352719	110352792	110351548	110351619	271	791	45	706	53	127	125	0.187742309393	0.673312191414	0.945	0.929	0.016
2761	NCAPG	NCAPG	chr4	+	17825269	17825393	17825294	17825393	17824605	17824746	2761	98	2	165	9	150	125	0.188127388188	0.67367250808	0.976	0.939	0.037
1121	CELF1	CELF1	chr11	-	47505940	47506075	47505940	47506072	47508301	47508350	1121	206	10	246	6	128	125	0.188473469642	0.673892300064	0.953	0.976	-0.023
1766	CAPRIN2	CAPRIN2	chr12	-	30867892	30868078	30867892	30868075	30869441	30869610	1766	15	13	6	12	128	125	0.188801415437	0.674046682262	0.53	0.328	0.202
81	SRSF10	SRSF10	chr1	-	24290836	24294446	24290836	24294213	24298062	24298113	81	78	148	71	175	358	125	0.189429666325	0.675271114746	0.155	0.124	0.031
1168	MYADM	MYADM	chr19	+	54372943	54373092	54373019	54373092	54371118	54371197	1168	176	16	222	12	201	125	0.189870287215	0.675824014794	0.872	0.92	-0.048
2544	TIMM9	TIMM9	chr14	-	58875211	58875802	58875211	58875799	58877560	58877656	2544	4	2	5	0	128	125	0.191157061568	0.678363965115	0.661	1.0	-0.339
2769	WWC1	WWC1	chr5	+	167894844	167894969	167894847	167894969	167887654	167887747	2769	4	2	5	0	128	125	0.191157061568	0.678363965115	0.661	1.0	-0.339
1178	TRIM22	TRIM22	chr11	+	5719544	5719775	5719556	5719775	5718477	5718573	1178	106	4	105	1	137	125	0.191641354473	0.679064500056	0.96	0.99	-0.03
1721	IL15	IL15	chr4	+	142640518	142640629	142640530	142640629	142557748	142557901	1721	4	2	5	0	137	125	0.192206918949	0.680050489017	0.646	1.0	-0.354
3226	OGFOD2	OGFOD2	chr12	+	123462906	123463116	123462988	123463116	123461417	123461517	3226	21	46	22	29	207	125	0.192764140232	0.681004059596	0.216	0.314	-0.098
1377	EI24	EI24	chr11	+	125445200	125445304	125445204	125445304	125442353	125442465	1377	15	0	16	2	129	125	0.19351985179	0.682654976434	1.0	0.886	0.114
1939	ZNF780A	ZNF780A	chr19	-	40587725	40587824	40587725	40587821	40589017	40589144	1939	7	32	12	27	128	125	0.194330000933	0.682718526342	0.176	0.303	-0.127
2632	FHIT	FHIT	chr3	-	59735035	59735305	59735035	59735294	59737946	59738047	2632	2	3	0	4	136	125	0.194980026957	0.682718526342	0.38	0.0	0.38
3135	TMEM130	TMEM130	chr7	-	98444110	98445867	98444110	98445831	98446205	98446318	3135	6	9	0	3	161	125	0.194606203761	0.682718526342	0.341	0.0	0.341
3412	DAXX	DAXX	chr6	-	33289495	33289754	33289495	33289685	33290638	33290793	3412	89	2	110	0	194	125	0.19475216322	0.682718526342	0.966	1.0	-0.034
501	SYTL1	SYTL1	chr1	+	27675570	27675643	27675606	27675643	27674457	27674503	501	76	10	129	9	161	125	0.194220149184	0.682718526342	0.855	0.918	-0.063
1505	LYSMD3	LYSMD3	chr5	-	89811444	89815301	89811444	89815242	89820851	89821117	1505	43	1	56	5	184	125	0.195429680434	0.683282206185	0.967	0.884	0.083
1225	MUTYH	MUTYH	chr1	-	45799084	45799275	45799084	45799266	45800062	45800183	1225	1	1	0	5	134	125	0.200036478329	0.692231497375	0.483	0.0	0.483
1244	DTX3	DTX3	chr12	+	58000647	58001396	58000666	58001396	58000225	58000301	1244	112	16	63	15	144	125	0.1994743496	0.692231497375	0.859	0.785	0.074
295	NFYC	NFYC	chr1	+	41236380	41237275	41236383	41237275	41235027	41235087	295	104	5	125	12	128	125	0.19978263591	0.692231497375	0.953	0.91	0.043
3377	PORCN	PORCN	chrX	+	48367955	48368344	48368171	48368344	48367346	48367491	3377	9	6	26	7	341	125	0.198540984864	0.692231497375	0.355	0.577	-0.222
3485	PROM2	PROM2	chr2	+	95954971	95957055	95956780	95957055	95954680	95954754	3485	437	4	897	3	1934	125	0.199306720814	0.692231497375	0.876	0.951	-0.075
411	FKBP8	FKBP8	chr19	-	18649025	18649246	18649025	18649243	18650180	18650269	411	401	210	489	220	128	125	0.198641589213	0.692231497375	0.651	0.685	-0.034
801	RHOT1	RHOT1	chr17	+	30498061	30498120	30498065	30498120	30469472	30469748	801	46	2	29	4	129	125	0.199282929479	0.692231497375	0.957	0.875	0.082
2554	PPP3CB-AS1	PPP3CB-AS1	chr10	+	75264562	75267067	75265035	75267067	75263941	75264030	2554	31	4	32	1	598	125	0.200932240045	0.693311919844	0.618	0.87	-0.252
2934	STAG3L5P-PVRIG2P-PILRB	STAG3L5P-PVRIG2P-PILRB	chr7	+	99949785	99950101	99949884	99950101	99948874	99949033	2934	77	12	77	20	224	125	0.200934506554	0.693311919844	0.782	0.682	0.1
1439	LETM2	LETM2	chr8	+	38251615	38251759	38251700	38251759	38250130	38250513	1439	3	2	0	2	210	125	0.204326739747	0.697695261676	0.472	0.0	0.472
1518	JADE2	JADE2	chr5	+	133914183	133918920	133914186	133918920	133901805	133902270	1518	3	0	2	2	128	125	0.204250201037	0.697695261676	1.0	0.494	0.506
2501	NREP	NREP	chr5	-	111092832	111092876	111092832	111092870	111093074	111093252	2501	5	4	0	2	131	125	0.20474676231	0.697695261676	0.544	0.0	0.544
2537	MBNL3	MBNL3	chrX	-	131520688	131520839	131520688	131520734	131524874	131525111	2537	4	1	13	0	230	125	0.203075536206	0.697695261676	0.685	1.0	-0.315
2602	PTPRG-AS1	PTPRG-AS1	chr3	-	62303482	62303578	62303482	62303575	62304540	62304622	2602	2	2	0	3	128	125	0.20357642375	0.697695261676	0.494	0.0	0.494
2678	UBE2A	UBE2A	chrX	+	118708863	118708944	118708870	118708944	118708429	118708718	2678	250	10	211	4	132	125	0.202595737459	0.697695261676	0.959	0.98	-0.021
3558	ZNF124	ZNF124	chr1	-	247318290	247320519	247318290	247320509	247322307	247322368	3558	8	0	8	2	135	125	0.203703209557	0.697695261676	1.0	0.787	0.213
3812	CERS2	CERS2	chr1	-	150941393	150941607	150941393	150941567	150947094	150947479	3812	17	234	13	290	165	125	0.204857713082	0.697695261676	0.052	0.033	0.019
834	B3GAT3	B3GAT3	chr11	-	62382767	62383712	62382767	62383708	62383977	62384268	834	21	0	8	1	129	125	0.203252837474	0.697695261676	1.0	0.886	0.114
1410	CHAMP1	CHAMP1	chr13	+	115086584	115086707	115086623	115086707	115079964	115080118	1410	17	0	33	3	164	125	0.205234133866	0.697972981122	1.0	0.893	0.107
1259	SREK1	SREK1	chr5	+	65473341	65473486	65473344	65473486	65470773	65470869	1259	154	33	130	39	128	125	0.205908677608	0.699262324101	0.82	0.765	0.055
1009	LPIN3	LPIN3	chr20	+	39983459	39983503	39983464	39983503	39983284	39983377	1009	23	6	51	6	130	125	0.219179429673	0.700225712564	0.787	0.891	-0.104
1151	ANO5	ANO5	chr11	+	22232809	22232860	22232812	22232860	22225349	22225396	1151	2	0	3	4	128	125	0.20718119843	0.700225712564	1.0	0.423	0.577
1162	PARP3	PARP3	chr3	+	51977364	51977554	51977369	51977554	51976320	51976724	1162	7	9	7	3	130	125	0.210251562203	0.700225712564	0.428	0.692	-0.264
1172	TMED7-TICAM2	TMED7-TICAM2	chr5	-	114914192	114917012	114914192	114916894	114952014	114952142	1172	63	2	42	4	243	125	0.21802631667	0.700225712564	0.942	0.844	0.098
118	TDRD3	TDRD3	chr13	+	61147746	61148013	61147749	61148013	61141658	61141784	118	30	18	20	6	128	125	0.209287032817	0.700225712564	0.619	0.765	-0.146
1238	FAM58A	FAM58A	chrX	-	152853382	152853912	152853382	152853852	152860004	152860137	1238	17	0	20	2	185	125	0.213316424016	0.700225712564	1.0	0.871	0.129
1580	PPP1R3F	PPP1R3F	chrX	+	49138443	49138526	49138446	49138526	49137868	49137924	1580	10	6	3	0	128	125	0.217547512092	0.700225712564	0.619	1.0	-0.381
1588	FCRLB	FCRLB	chr1	+	161696492	161696783	161696596	161696783	161695610	161695877	1588	1	2	2	0	229	125	0.217576047355	0.700225712564	0.214	1.0	-0.786
1625	STRADB	STRADB	chr2	+	202344730	202345574	202344754	202345574	202344211	202344254	1625	0	119	3	109	149	125	0.218555775073	0.700225712564	0.0	0.023	-0.023
1761	WDR4	WDR4	chr21	-	44274671	44274736	44274671	44274733	44275791	44275890	1761	51	4	73	12	128	125	0.212004790679	0.700225712564	0.926	0.856	0.07
2311	CUL4A	CUL4A	chr13	+	113887466	113887653	113887490	113887653	113883759	113883833	2311	3	109	0	142	149	125	0.213871711328	0.700225712564	0.023	0.0	0.023
231	TMEM218	TMEM218	chr11	-	124972027	124972247	124972027	124972213	124972532	124972705	231	2	3	2	0	159	125	0.211459171421	0.700225712564	0.344	1.0	-0.656
2424	FAM89B	FAM89B	chr11	+	65340823	65341669	65340872	65341669	65339819	65340431	2424	152	12	103	4	174	125	0.218342986998	0.700225712564	0.901	0.949	-0.048
2430	GS1-124K5.11	GS1-124K5.11	chr7	-	66041741	66041919	66041741	66041916	66057243	66057394	2430	15	3	13	7	128	125	0.213110006841	0.700225712564	0.83	0.645	0.185
2480	PTPRK	PTPRK	chr6	-	128330274	128330413	128330274	128330410	128385902	128385939	2480	189	23	223	18	128	125	0.215208374491	0.700225712564	0.889	0.924	-0.035
2535	PNPLA8	PNPLA8	chr7	-	108154879	108156018	108154879	108155891	108161919	108161965	2535	100	10	85	4	252	125	0.20883272056	0.700225712564	0.832	0.913	-0.081
2616	PRKCSH	PRKCSH	chr19	+	11558507	11558604	11558537	11558604	11558253	11558433	2616	195	64	272	70	155	125	0.21920880989	0.700225712564	0.711	0.758	-0.047
2642	CIART	CIART	chr1	+	150255871	150256043	150255923	150256043	150254942	150255028	2642	22	4	34	2	177	125	0.218612970619	0.700225712564	0.795	0.923	-0.128
2744	SORBS2	SORBS2	chr4	-	186599576	186599701	186599576	186599632	186599949	186599976	2744	25	14	36	11	194	125	0.212669822458	0.700225712564	0.535	0.678	-0.143
2831	BSCL2	BSCL2	chr11	-	62458258	62458345	62458258	62458339	62458546	62458613	2831	6	236	11	229	131	125	0.214749264387	0.700225712564	0.024	0.044	-0.02
2877	BUB1	BUB1	chr2	-	111398610	111398782	111398610	111398769	111399218	111399380	2877	10	2	9	0	138	125	0.218072364412	0.700225712564	0.819	1.0	-0.181
2989	TMCO6	TMCO6	chr5	+	140022491	140022626	140022509	140022626	140022170	140022256	2989	8	27	5	37	143	125	0.212321701274	0.700225712564	0.206	0.106	0.1
3104	SKP2	SKP2	chr5	+	36181919	36184142	36183941	36184142	36177286	36177394	3104	270	6	345	14	2147	125	0.21728070068	0.700225712564	0.724	0.589	0.135
3141	HPS1	HPS1	chr10	-	100205056	100205170	100205056	100205161	100206563	100206704	3141	109	1	116	4	134	125	0.210595043355	0.700225712564	0.99	0.964	0.026
3144	VWA1	VWA1	chr1	+	1372306	1372864	1372701	1372864	1370902	1371201	3144	471	2	533	6	520	125	0.217096534041	0.700225712564	0.983	0.955	0.028
3241	CDK5RAP1	CDK5RAP1	chr20	-	31984566	31984890	31984566	31984658	31989233	31989375	3241	122	1	131	4	357	125	0.215819203178	0.700225712564	0.977	0.92	0.057
3286	SLC50A1	SLC50A1	chr1	+	155110637	155111334	155110655	155111334	155110454	155110574	3286	14	274	18	223	143	125	0.215936986884	0.700225712564	0.043	0.066	-0.023
3294	STAT2	STAT2	chr12	-	56749491	56749587	56749491	56749575	56749915	56750069	3294	140	29	138	40	137	125	0.217514575719	0.700225712564	0.815	0.759	0.056
340	API5	API5	chr11	+	43363977	43366080	43363982	43366080	43357407	43357544	340	147	150	216	182	130	125	0.214184660651	0.700225712564	0.485	0.533	-0.048
344	CRBN	CRBN	chr3	-	3216846	3216953	3216846	3216950	3221304	3221401	344	44	2	38	0	128	125	0.217150321423	0.700225712564	0.956	1.0	-0.044
3544	EPHX2	EPHX2	chr8	+	27358442	27358527	27358480	27358527	27348518	27348826	3544	7	2	7	0	163	125	0.212497080457	0.700225712564	0.729	1.0	-0.271
3604	ZNF142	ZNF142	chr2	-	219523702	219523853	219523702	219523758	219524091	219524263	3604	23	0	27	2	220	125	0.208096163182	0.700225712564	1.0	0.885	0.115
3665	ACY1	ACY1	chr3	+	52019376	52019481	52019416	52019481	52018062	52018174	3665	36	0	45	2	165	125	0.219043137239	0.700225712564	1.0	0.945	0.055
3745	POC1A	POC1A	chr3	-	52185031	52185187	52185031	52185116	52188370	52188706	3745	1	11	8	24	196	125	0.21850397382	0.700225712564	0.055	0.175	-0.12
3845	CCDC51	CCDC51	chr3	-	48475116	48475386	48475116	48475281	48476226	48476425	3845	13	72	22	75	230	125	0.209529015053	0.700225712564	0.089	0.138	-0.049
3875	SUV420H1	SUV420H1	chr11	-	67939009	67939176	67939009	67939123	67941270	67941380	3875	100	4	94	1	178	125	0.212210266179	0.700225712564	0.946	0.985	-0.039
3890	FAM166B	FAM166B	chr9	-	35562376	35562571	35562376	35562503	35562645	35562697	3890	1	0	0	2	193	125	0.214032381393	0.700225712564	1.0	0.0	1.0
428	ARAF	ARAF	chrX	+	47424641	47424749	47424650	47424749	47424383	47424538	428	5	137	2	152	134	125	0.216337683608	0.700225712564	0.033	0.012	0.021
591	FUT3	FUT3	chr19	-	5846436	5846629	5846436	5846575	5851400	5851485	591	2	2	3	0	179	125	0.208411355343	0.700225712564	0.411	1.0	-0.589
623	AP1M2	AP1M2	chr19	-	10690391	10690540	10690391	10690534	10691941	10692068	623	8	61	27	122	131	125	0.217942032192	0.700225712564	0.111	0.174	-0.063
630	PGAM5	PGAM5	chr12	+	133294572	133294706	133294575	133294706	133294295	133294384	630	85	74	140	94	128	125	0.212838134966	0.700225712564	0.529	0.593	-0.064
768	KRCC1	KRCC1	chr2	-	88333652	88333811	88333652	88333750	88336461	88336570	768	84	9	86	16	186	125	0.213169713553	0.700225712564	0.862	0.783	0.079
770	CASK	CASK	chrX	-	41394145	41394226	41394145	41394211	41401943	41402059	770	165	1	279	6	140	125	0.216498592472	0.700225712564	0.993	0.976	0.017
97	TMEM136	TMEM136	chr11	+	120198149	120198349	120198174	120198349	120195837	120196077	97	9	4	10	1	150	125	0.213024399406	0.700225712564	0.652	0.893	-0.241
1487	DNAJC4	DNAJC4	chr11	+	64000172	64000337	64000175	64000337	63999901	64000086	1487	24	152	28	122	128	125	0.220548903776	0.701190306226	0.134	0.183	-0.049
1714	RASGEF1B	RASGEF1B	chr4	-	82369222	82369438	82369222	82369435	82377804	82377942	1714	20	24	5	2	128	125	0.22056004634	0.701190306226	0.449	0.709	-0.26
2302	APBB2	APBB2	chr4	-	40946881	40947090	40946881	40947087	41015599	41016415	2302	71	46	42	39	128	125	0.220918007318	0.701190306226	0.601	0.513	0.088
2739	SKAP1	SKAP1	chr17	-	46239830	46239931	46239830	46239928	46257415	46257610	2739	1	0	1	5	128	125	0.221288195501	0.701190306226	1.0	0.163	0.837
2832	FGFR2	FGFR2	chr10	-	123237843	123239535	123237843	123239184	123243211	123243317	2832	55	1	130	0	476	125	0.220077969182	0.701190306226	0.935	1.0	-0.065
369	DCAKD	DCAKD	chr17	-	43112141	43112370	43112141	43112367	43138255	43138477	369	8	31	3	28	128	125	0.221239894699	0.701190306226	0.201	0.095	0.106
1911	BUB3	BUB3	chr10	+	124923335	124924886	124924562	124924886	124922127	124922344	1911	1278	141	1670	212	1352	125	0.222063651654	0.701213962323	0.456	0.421	0.035
2879	AIFM2	AIFM2	chr10	-	71883662	71883856	71883662	71883853	71892489	71892690	2879	6	20	0	5	128	125	0.222493328958	0.701213962323	0.227	0.0	0.227
3334	WRNIP1	WRNIP1	chr6	+	2770353	2770595	2770428	2770595	2768924	2769116	3334	327	15	456	13	200	125	0.221758588714	0.701213962323	0.932	0.956	-0.024
3429	GCDH	GCDH	chr19	+	13010281	13010813	13010513	13010813	13008516	13008677	3429	151	2	138	0	357	125	0.222776890438	0.701213962323	0.964	1.0	-0.036
854	TM9SF1	TM9SF1	chr14	-	24663880	24664242	24663880	24664036	24664551	24664942	854	516	6	608	3	331	125	0.222406884321	0.701213962323	0.97	0.987	-0.017
320	ZNF382	ZNF382	chr19	+	37100803	37100955	37100828	37100955	37098453	37098524	320	0	1	2	0	150	125	0.223204513353	0.701626936396	0.0	1.0	-1.0
415	MLH1	MLH1	chr3	+	37038109	37038200	37038114	37038200	37035267	37035381	415	18	0	23	2	130	125	0.223675531385	0.702175043486	1.0	0.917	0.083
3181	LTBP1	LTBP1	chr2	+	33482350	33482578	33482509	33482578	33477743	33477911	3181	121	61	37	12	284	125	0.224793963596	0.703819195545	0.466	0.576	-0.11
535	ART5	ART5	chr11	-	3659735	3660149	3659735	3660023	3660232	3660265	535	0	1	2	0	251	125	0.224622609431	0.703819195545	0.0	1.0	-1.0
3468	FOSL1	FOSL1	chr11	-	65661484	65661592	65661484	65661587	65664279	65664477	3468	296	11	544	31	130	125	0.225801190984	0.705976126473	0.963	0.944	0.019
74	ANKFY1	ANKFY1	chr17	-	4085475	4085647	4085475	4085644	4086692	4086846	74	11	33	9	50	128	125	0.226079384819	0.705976126473	0.246	0.15	0.096
1109	ZNF714	ZNF714	chr19	+	21281617	21281716	21281620	21281716	21280990	21281117	1109	7	4	12	2	128	125	0.226500366572	0.706358850693	0.631	0.854	-0.223
2846	BAG6	BAG6	chr6	-	31611666	31611754	31611666	31611751	31611858	31611971	2846	288	58	284	44	128	125	0.227391471144	0.708204752892	0.829	0.863	-0.034
1213	NIF3L1	NIF3L1	chr2	+	201756640	201757102	201756691	201757102	201754049	201754114	1213	37	2	49	7	176	125	0.228821510264	0.7084397314	0.929	0.833	0.096
1671	CSNK1G3	CSNK1G3	chr5	+	122926103	122926252	122926106	122926252	122924120	122924205	1671	30	71	31	50	128	125	0.228101821533	0.7084397314	0.292	0.377	-0.085
1933	GPR137	GPR137	chr11	+	64056508	64056972	64056614	64056972	64055811	64055940	1933	72	2	56	0	231	125	0.228002198754	0.7084397314	0.951	1.0	-0.049
2932	STAG3L5P-PVRIG2P-PILRB	STAG3L5P-PVRIG2P-PILRB	chr7	+	99956312	99956702	99956521	99956702	99955842	99955989	2932	298	5	273	9	334	125	0.228851600582	0.7084397314	0.957	0.919	0.038
448	MTA3	MTA3	chr2	+	42931333	42931458	42931336	42931458	42924915	42924974	448	43	56	56	52	128	125	0.228963411289	0.7084397314	0.429	0.513	-0.084
265	MEIS3	MEIS3	chr19	-	47917973	47918123	47917973	47918072	47918307	47918358	265	56	19	0	1	176	125	0.229420776882	0.708928170861	0.677	0.0	0.677
2931	AZI2	AZI2	chr3	-	28373179	28373445	28373179	28373441	28373859	28373918	2931	39	21	20	18	129	125	0.230544287344	0.711471092755	0.643	0.518	0.125
1240	AMT	AMT	chr3	-	49459536	49459704	49459536	49459690	49459793	49460111	1240	9	2	5	4	139	125	0.232428721034	0.714491925568	0.802	0.529	0.273
3210	ZNF227	ZNF227	chr19	+	44732598	44732725	44732639	44732725	44721943	44722005	3210	39	0	18	1	166	125	0.232304055972	0.714491925568	1.0	0.931	0.069
930	CCDC68	CCDC68	chr18	-	52609905	52610034	52609905	52610030	52612618	52612708	930	11	11	15	7	129	125	0.232295896025	0.714491925568	0.492	0.675	-0.183
3220	PBK	PBK	chr8	-	27668474	27668684	27668474	27668651	27678081	27678211	3220	3	216	1	330	158	125	0.232948619438	0.715161325823	0.011	0.002	0.009
1769	CAPRIN2	CAPRIN2	chr12	-	30862485	30863448	30862485	30863404	30864499	30864563	1769	31	33	7	14	169	125	0.23330854786	0.71533851397	0.41	0.27	0.14
3674	MUC1	MUC1	chr1	-	155161973	155162074	155161973	155162038	155162576	155162706	3674	94	2	194	0	161	125	0.233858971806	0.715824475465	0.973	1.0	-0.027
890	ARHGEF10	ARHGEF10	chr8	+	1812535	1812602	1812538	1812602	1808062	1808350	890	45	25	42	35	128	125	0.234071881711	0.715824475465	0.637	0.54	0.097
2518	OAS1	OAS1	chr12	+	113357193	113357712	113357291	113357712	113355351	113355505	2518	5	0	5	2	223	125	0.234809108279	0.717152463608	1.0	0.584	0.416
1135	ELF1	ELF1	chr13	-	41523941	41524109	41523941	41524037	41525464	41525572	1135	146	3	181	1	197	125	0.241089954373	0.719940883853	0.969	0.991	-0.022
1454	SLC25A39	SLC25A39	chr17	-	42399786	42399920	42399786	42399896	42400651	42400711	1454	13	14	18	10	149	125	0.237795849725	0.719940883853	0.438	0.602	-0.164
151	GPATCH4	GPATCH4	chr1	-	156568759	156568896	156568759	156568822	156571200	156571279	151	91	2	126	7	199	125	0.236830221779	0.719940883853	0.966	0.919	0.047
1539	BRCA1	BRCA1	chr17	-	41228504	41228631	41228504	41228628	41234420	41234592	1539	9	8	44	20	128	125	0.240648983731	0.719940883853	0.523	0.682	-0.159
163	TRPM7	TRPM7	chr15	-	50875285	50875356	50875285	50875353	50878588	50878685	163	40	19	63	19	128	125	0.240079001128	0.719940883853	0.673	0.764	-0.091
1741	AP2S1	AP2S1	chr19	-	47342721	47342877	47342721	47342835	47349249	47349399	1741	32	1059	47	1178	167	125	0.237962292809	0.719940883853	0.022	0.029	-0.007
1898	DDX49	DDX49	chr19	+	19031388	19031512	19031459	19031512	19030483	19030665	1898	231	5	241	10	196	125	0.237059643097	0.719940883853	0.967	0.939	0.028
2045	LOC151174	LOC151174	chr2	-	239133753	239135253	239133753	239134140	239136324	239136439	2045	13	2	8	4	1238	125	0.241196924755	0.719940883853	0.396	0.168	0.228
2048	KDM4C	KDM4C	chr9	+	7174552	7175648	7174559	7175648	7169797	7169890	2048	30	0	40	2	132	125	0.236454151749	0.719940883853	1.0	0.95	0.05
2075	SBNO1	SBNO1	chr12	-	123829804	123830117	123829804	123830114	123832575	123832680	2075	25	32	26	51	128	125	0.239768873752	0.719940883853	0.433	0.332	0.101
2172	ST6GALNAC6	ST6GALNAC6	chr9	-	130647599	130649067	130647599	130649063	130649762	130649870	2172	202	25	138	11	129	125	0.240598083174	0.719940883853	0.887	0.924	-0.037
2685	PXN	PXN	chr12	-	120652905	120653220	120652905	120653076	120659425	120659561	2685	199	217	225	287	269	125	0.238688732617	0.719940883853	0.299	0.267	0.032
2758	IFT20	IFT20	chr17	-	26655350	26655759	26655350	26655683	26656198	26656302	2758	191	0	120	2	201	125	0.239966856505	0.719940883853	1.0	0.974	0.026
3069	EPB41L3	EPB41L3	chr18	-	5419709	5419930	5419709	5419876	5423376	5423552	3069	107	9	192	9	179	125	0.237931020037	0.719940883853	0.892	0.937	-0.045
575	DESI2	DESI2	chr1	+	244855180	244855322	244855185	244855322	244852550	244852644	575	89	1	71	3	130	125	0.240178599702	0.719940883853	0.988	0.958	0.03
666	XRCC4	XRCC4	chr5	+	82648943	82649579	82648949	82649579	82554348	82554496	666	70	2	75	0	131	125	0.239630328859	0.719940883853	0.971	1.0	-0.029
796	PRSS21	PRSS21	chr16	+	2870955	2871110	2870981	2871110	2868683	2868970	796	9	0	11	2	151	125	0.237452159954	0.719940883853	1.0	0.82	0.18
94	TMEM136	TMEM136	chr11	+	120197830	120198349	120198149	120198349	120195837	120196077	94	34	9	15	8	444	125	0.238439377927	0.719940883853	0.515	0.345	0.17
117	HSPG2	HSPG2	chr1	-	22211020	22211170	22211020	22211167	22211259	22211411	117	37	189	69	271	128	125	0.241626224486	0.720313946295	0.16	0.199	-0.039
3403	VPS54	VPS54	chr2	-	64208779	64209021	64208779	64208985	64210997	64211153	3403	32	25	30	36	161	125	0.241984496092	0.720474594025	0.498	0.393	0.105
2180	MED24	MED24	chr17	-	38209721	38209910	38209721	38209888	38210613	38210889	2180	34	27	41	21	147	125	0.242527797337	0.721185045599	0.517	0.624	-0.107
1524	VAMP1	VAMP1	chr12	-	6571403	6573652	6571403	6572135	6574055	6574107	1524	251	1	115	2	1642	125	0.244153290433	0.72238047432	0.95	0.814	0.136
1921	BEND7	BEND7	chr10	-	13489265	13489319	13489265	13489316	13494538	13494658	1921	24	22	27	39	128	125	0.244760938067	0.72238047432	0.516	0.403	0.113
2095	BOC	BOC	chr3	+	112996941	112997104	112996944	112997104	112993221	112993529	2095	8	13	4	2	128	125	0.243906292289	0.72238047432	0.375	0.661	-0.286
3266	MRPL42	MRPL42	chr12	+	93862964	93863131	93862967	93863131	93861265	93861330	3266	36	61	28	68	128	125	0.244485742848	0.72238047432	0.366	0.287	0.079
3295	BZRAP1	BZRAP1	chr17	-	56383702	56383774	56383702	56383747	56384160	56384329	3295	7	5	15	4	152	125	0.243262017319	0.72238047432	0.535	0.755	-0.22
422	ANAPC15	ANAPC15	chr11	-	71820632	71820986	71820632	71820974	71821133	71821271	422	5	233	11	273	137	125	0.243693340815	0.72238047432	0.019	0.035	-0.016
1932	NUDT2	NUDT2	chr9	+	34336226	34336339	34336297	34336339	34329503	34329597	1932	3	1	8	0	196	125	0.245537243107	0.723769183604	0.657	1.0	-0.343
1428	C1orf54	C1orf54	chr1	+	150252050	150252152	150252053	150252152	150248929	150249040	1428	62	60	24	15	128	125	0.246490960673	0.72567674616	0.502	0.61	-0.108
3465	DYNLRB1	DYNLRB1	chr20	+	33114072	33114148	33114076	33114148	33104188	33104266	3465	449	13	468	8	129	125	0.246813776038	0.725724481841	0.971	0.983	-0.012
15	PPP1R10	PPP1R10	chr6	-	30572364	30572512	30572364	30572451	30573699	30573812	15	41	0	58	2	186	125	0.247505569414	0.726112959403	1.0	0.951	0.049
3188	PPRC1	PPRC1	chr10	+	103908384	103908451	103908390	103908451	103908128	103908278	3188	97	6	167	5	131	125	0.248729382858	0.726112959403	0.939	0.97	-0.031
709	ARHGEF26	ARHGEF26	chr3	+	153972508	153972613	153972573	153972613	153970904	153970972	709	12	0	16	2	190	125	0.248511081937	0.726112959403	1.0	0.84	0.16
712	TNNT1	TNNT1	chr19	-	55645433	55645572	55645433	55645524	55648470	55648580	712	3	51	1	63	173	125	0.248157153359	0.726112959403	0.041	0.011	0.03
717	ZNF189	ZNF189	chr9	+	104162165	104162292	104162210	104162292	104161135	104161471	717	4	4	0	2	170	125	0.248786485034	0.726112959403	0.424	0.0	0.424
812	PTPN6	PTPN6	chr12	+	7069825	7070108	7069968	7070108	7069506	7069598	812	4	80	3	150	268	125	0.24795231567	0.726112959403	0.023	0.009	0.014
1943	C17orf53	C17orf53	chr17	+	42231920	42232032	42231923	42232032	42228328	42228412	1943	0	5	3	10	128	125	0.251351399307	0.732343634419	0.0	0.227	-0.227
2911	FAM228B	FAM228B	chr2	+	24303745	24303825	24303748	24303825	24299743	24299839	2911	10	2	4	3	128	125	0.251540082291	0.732343634419	0.83	0.566	0.264
255	PRDM15	PRDM15	chr21	-	43248521	43248689	43248521	43248637	43255545	43255633	255	18	2	13	0	177	125	0.252809818205	0.735136166697	0.864	1.0	-0.136
260	MYRF	MYRF	chr11	+	61548428	61548517	61548431	61548517	61547693	61547762	260	21	2	45	1	128	125	0.254167204995	0.737249910106	0.911	0.978	-0.067
3242	CDK5RAP1	CDK5RAP1	chr20	-	31984566	31984742	31984566	31984658	31989233	31989375	3242	25	1	28	4	209	125	0.254471135005	0.737249910106	0.937	0.807	0.13
328	POLD1	POLD1	chr19	+	50902104	50902310	50902107	50902310	50887579	50887647	328	2	9	0	7	128	125	0.25408307763	0.737249910106	0.178	0.0	0.178
1670	KBTBD4	KBTBD4	chr11	-	47598962	47599580	47598962	47599576	47600484	47600567	1670	20	3	13	5	129	125	0.257660853768	0.73882637188	0.866	0.716	0.15
1882	EME1	EME1	chr17	+	48456428	48456585	48456467	48456585	48456134	48456256	1882	5	27	2	29	164	125	0.257641905216	0.73882637188	0.124	0.05	0.074
1942	C17orf53	C17orf53	chr17	+	42231920	42232032	42231923	42232032	42225225	42226395	1942	2	6	0	5	128	125	0.257475366775	0.73882637188	0.246	0.0	0.246
2760	SS18L1	SS18L1	chr20	+	60736491	60736636	60736571	60736636	60734932	60735017	2760	29	1	57	0	205	125	0.257824496482	0.73882637188	0.946	1.0	-0.054
2965	PCID2	PCID2	chr13	-	113831852	113832322	113831852	113832290	113832487	113832601	2965	46	20	51	14	157	125	0.257762074134	0.73882637188	0.647	0.744	-0.097
322	TPD52L2	TPD52L2	chr20	+	62514071	62514173	62514102	62514173	62507168	62507228	322	627	6	711	12	156	125	0.257596322238	0.73882637188	0.988	0.979	0.009
3499	BTN2A1	BTN2A1	chr6	+	26467946	26469881	26468175	26469881	26466289	26466316	3499	60	56	43	55	354	125	0.255530388784	0.73882637188	0.274	0.216	0.058
3702	LRRC75A-AS1	LRRC75A-AS1	chr17	+	16342841	16343017	16342973	16343017	16342640	16342728	3702	1891	222	2055	215	257	125	0.256315340119	0.73882637188	0.806	0.823	-0.017
3848	CCDC51	CCDC51	chr3	-	48476226	48476425	48476226	48476420	48481505	48481529	3848	4	1	1	2	130	125	0.255914475511	0.73882637188	0.794	0.325	0.469
1211	ARL4A	ARL4A	chr7	+	12727790	12730558	12727793	12730558	12726910	12727353	1211	60	19	15	2	128	125	0.259555666974	0.7393667502	0.755	0.88	-0.125
1808	ZNF302	ZNF302	chr19	+	35174896	35177302	35175156	35177302	35174059	35174143	1808	4	60	0	30	385	125	0.259773032318	0.7393667502	0.021	0.0	0.021
1940	FAM133B	FAM133B	chr7	-	92206968	92207031	92206968	92206990	92207463	92207496	1940	99	7	93	3	166	125	0.259799104661	0.7393667502	0.914	0.959	-0.045
2229	RRAGC	RRAGC	chr1	-	39322550	39322754	39322550	39322652	39325081	39325495	2229	157	0	136	2	227	125	0.258501842057	0.7393667502	1.0	0.974	0.026
3247	AMOTL2	AMOTL2	chr3	-	134078947	134079255	134078947	134079249	134080353	134080649	3247	377	25	525	25	131	125	0.259887256513	0.7393667502	0.935	0.952	-0.017
521	ZNF512	ZNF512	chr2	+	27820933	27821121	27820936	27821121	27805835	27806009	521	13	2	3	2	128	125	0.259306620875	0.7393667502	0.864	0.594	0.27
3396	PTGES2	PTGES2	chr9	-	130885980	130886130	130885980	130886126	130886770	130886829	3396	268	7	312	4	129	125	0.260239844378	0.73948104639	0.974	0.987	-0.013
2423	FAM89B	FAM89B	chr11	+	65340833	65341669	65340872	65341669	65339819	65340431	2423	182	12	116	4	164	125	0.260940588813	0.739872895156	0.92	0.957	-0.037
867	TCF7L2	TCF7L2	chr10	+	114910741	114910882	114910756	114910882	114905769	114905856	867	24	77	27	124	140	125	0.261002901333	0.739872895156	0.218	0.163	0.055
2814	HCN3	HCN3	chr1	+	155254329	155254548	155254462	155254548	155253764	155253926	2814	24	1	42	0	258	125	0.261456667116	0.740272644813	0.921	1.0	-0.079
1432	DEPDC5	DEPDC5	chr22	+	32232957	32233141	32232984	32233141	32229900	32229966	1432	1	12	5	17	152	125	0.262159607512	0.741376094362	0.064	0.195	-0.131
1453	NOLC1	NOLC1	chr10	+	103916942	103917085	103916945	103917085	103916775	103916831	1453	186	198	307	282	128	125	0.263073684765	0.742187618401	0.478	0.515	-0.037
1515	RANBP1	RANBP1	chr22	+	20114474	20114880	20114477	20114880	20113825	20113891	1515	729	466	991	691	128	125	0.263047299003	0.742187618401	0.604	0.583	0.021
1442	EIF3C	EIF3C	chr16	-	28412179	28412305	28412179	28412275	28412527	28412717	1442	3	0	10	5	155	125	0.263412800281	0.742259640792	1.0	0.617	0.383
3310	PPP1CA	PPP1CA	chr11	-	67168538	67168703	67168538	67168670	67169198	67169376	3310	13	724	8	853	158	125	0.264213234923	0.743629877601	0.014	0.007	0.007
1349	GMEB1	GMEB1	chr1	+	29010094	29010252	29010097	29010252	28995239	28995351	1349	5	8	14	10	128	125	0.264618923792	0.743887164627	0.379	0.578	-0.199
1215	PAX2	PAX2	chr10	+	102587299	102589698	102587318	102589698	102586765	102586852	1215	20	29	25	23	144	125	0.272065732646	0.746184879125	0.374	0.485	-0.111
1387	PGBD1	PGBD1	chr6	+	28251532	28251986	28251552	28251986	28249313	28249695	1387	10	25	6	7	145	125	0.272211868831	0.746184879125	0.256	0.425	-0.169
1618	MAGI3	MAGI3	chr1	+	114224833	114228545	114225518	114228545	114223819	114223958	1618	5	8	1	6	810	125	0.272371666905	0.746184879125	0.088	0.025	0.063
1672	NOP16	NOP16	chr5	-	175810939	175811375	175810939	175811284	175812221	175812328	1672	187	39	293	47	216	125	0.270235948213	0.746184879125	0.735	0.783	-0.048
1794	GLYR1	GLYR1	chr16	-	4864537	4864648	4864537	4864630	4867598	4867698	1794	158	29	237	32	143	125	0.270759322399	0.746184879125	0.826	0.866	-0.04
1843	FAM213B	FAM213B	chr1	+	2520360	2520479	2520392	2520479	2519988	2520064	1843	63	55	99	66	157	125	0.271013144803	0.746184879125	0.477	0.544	-0.067
2044	ELF2	ELF2	chr4	-	139993019	139993193	139993019	139993157	139994607	139994721	2044	55	71	34	60	161	125	0.266144788236	0.746184879125	0.376	0.306	0.07
2085	PTBP2	PTBP2	chr1	+	97270340	97270495	97270355	97270495	97250614	97250810	2085	14	11	10	15	140	125	0.268725392526	0.746184879125	0.532	0.373	0.159
2256	CARKD	CARKD	chr13	+	111287814	111287935	111287819	111287935	111287018	111287123	2256	109	6	89	2	130	125	0.267119348353	0.746184879125	0.946	0.977	-0.031
2442	ACADM	ACADM	chr1	+	76194073	76194173	76194085	76194173	76190031	76190502	2442	2	72	0	90	137	125	0.271383852144	0.746184879125	0.025	0.0	0.025
2663	TMEM91	TMEM91	chr19	+	41889767	41889987	41889790	41889987	41888676	41888826	2663	15	7	3	0	148	125	0.26735233946	0.746184879125	0.644	1.0	-0.356
2703	FAM217B	FAM217B	chr20	+	58518994	58523702	58519450	58523702	58517481	58517567	2703	118	3	138	1	581	125	0.2693387853	0.746184879125	0.894	0.967	-0.073
2745	BCL2L12	BCL2L12	chr19	+	50170275	50170418	50170278	50170418	50169941	50170056	2745	231	14	258	23	128	125	0.271284495022	0.746184879125	0.942	0.916	0.026
2820	EDA2R	EDA2R	chrX	-	65819315	65819708	65819315	65819702	65822474	65822639	2820	3	3	0	2	131	125	0.268241888254	0.746184879125	0.488	0.0	0.488
3055	TP53	TP53	chr17	-	7576524	7576657	7576524	7576584	7576852	7576926	3055	3	1	7	0	198	125	0.270202250105	0.746184879125	0.654	1.0	-0.346
3092	NRXN3	NRXN3	chr14	+	80327381	80334633	80328005	80334633	80271454	80271533	3092	120	2	74	0	749	125	0.271719049374	0.746184879125	0.909	1.0	-0.091
3100	SCYL1	SCYL1	chr11	+	65304456	65304599	65304507	65304599	65304056	65304221	3100	326	97	318	113	176	125	0.26675506121	0.746184879125	0.705	0.667	0.038
3156	CCL28	CCL28	chr5	-	43376747	43377586	43376747	43376990	43381902	43382154	3156	12	0	16	2	721	125	0.269130157042	0.746184879125	1.0	0.581	0.419
3469	MLLT10	MLLT10	chr10	+	22028958	22029165	22029082	22029165	22024067	22024164	3469	172	13	214	10	249	125	0.269932533821	0.746184879125	0.869	0.915	-0.046
3600	CPSF4	CPSF4	chr7	+	99051588	99051759	99051663	99051759	99049990	99050063	3600	52	47	46	57	200	125	0.266838347897	0.746184879125	0.409	0.335	0.074
537	TMEM139	TMEM139	chr7	+	142982437	142982538	142982440	142982538	142981991	142982067	537	3	5	3	1	128	125	0.266564140117	0.746184879125	0.369	0.746	-0.377
993	SNRNP70	SNRNP70	chr19	+	49611051	49611870	49611078	49611870	49610881	49610969	993	348	181	324	145	152	125	0.269196807018	0.746184879125	0.613	0.648	-0.035
462	POLR3F	POLR3F	chr20	+	18462262	18462454	18462266	18462454	18461045	18461153	462	38	2	75	1	129	125	0.273872386635	0.749428831405	0.948	0.986	-0.038
1127	TMEM134	TMEM134	chr11	-	67232526	67232738	67232526	67232571	67234782	67234859	1127	50	113	47	81	292	125	0.281151268074	0.7498288269	0.159	0.199	-0.04
1182	RPL17	RPL17	chr18	-	47017901	47018203	47017901	47017954	47018827	47018935	1182	795	764	559	585	374	125	0.276986934081	0.7498288269	0.258	0.242	0.016
1489	DUS4L	DUS4L	chr7	+	107216810	107217037	107216853	107217037	107215632	107215755	1489	61	4	50	1	168	125	0.275021407037	0.7498288269	0.919	0.974	-0.055
1532	RAB34	RAB34	chr17	-	27044230	27044443	27044230	27044309	27045139	27045286	1532	139	44	137	56	259	125	0.277797893069	0.7498288269	0.604	0.541	0.063
1692	MEIS2	MEIS2	chr15	-	37187351	37187462	37187351	37187441	37188828	37188887	1692	42	90	3	13	146	125	0.280379162241	0.7498288269	0.285	0.165	0.12
1905	ARNT	ARNT	chr1	-	150802379	150802456	150802379	150802441	150804293	150804379	1905	95	10	73	4	140	125	0.280245431896	0.7498288269	0.895	0.942	-0.047
2193	IMMT	IMMT	chr2	-	86398330	86398468	86398330	86398435	86400772	86400884	2193	139	154	199	186	158	125	0.275141300831	0.7498288269	0.417	0.458	-0.041
2383	AGTPBP1	AGTPBP1	chr9	-	88270057	88270235	88270057	88270115	88272349	88272558	2383	31	6	53	5	245	125	0.278281877778	0.7498288269	0.725	0.844	-0.119
2388	PAX8	PAX8	chr2	-	113992970	113993159	113992970	113993080	113994177	113994298	2388	934	55	1219	87	204	125	0.280471564574	0.7498288269	0.912	0.896	0.016
2459	RRAD	RRAD	chr16	-	66958712	66959106	66958712	66959097	66959311	66959439	2459	16	55	10	56	134	125	0.275592183552	0.7498288269	0.213	0.143	0.07
266	MEIS3	MEIS3	chr19	-	47910608	47910823	47910608	47910685	47912355	47912504	266	15	104	0	7	263	125	0.281477565007	0.7498288269	0.064	0.0	0.064
2679	PSEN2	PSEN2	chr1	+	227079443	227079545	227079446	227079545	227078978	227079062	2679	48	17	49	26	128	125	0.280313402758	0.7498288269	0.734	0.648	0.086
2738	SEZ6L2	SEZ6L2	chr16	-	29908142	29908442	29908142	29908232	29909173	29909305	2738	141	9	46	1	335	125	0.276791487212	0.7498288269	0.854	0.945	-0.091
279	CLDND1	CLDND1	chr3	-	98239976	98240286	98239976	98240281	98241692	98241910	279	128	10	112	14	130	125	0.281005384291	0.7498288269	0.925	0.885	0.04
309	RPS24	RPS24	chr10	+	79797719	79797740	79797722	79797740	79796951	79797062	309	1	6	4	6	128	125	0.281039664166	0.7498288269	0.14	0.394	-0.254
3147	ZNF410	ZNF410	chr14	+	74363018	74363237	74363050	74363237	74360499	74360635	3147	170	10	137	13	157	125	0.276052076998	0.7498288269	0.931	0.894	0.037
3190	TCF4	TCF4	chr18	-	53018104	53018234	53018104	53018231	53070684	53070749	3190	49	3	18	0	128	125	0.280340164357	0.7498288269	0.941	1.0	-0.059
3223	BCLAF1	BCLAF1	chr6	-	136599002	136599914	136599002	136599908	136600900	136601014	3223	338	17	426	30	131	125	0.280594050678	0.7498288269	0.95	0.931	0.019
3870	ARHGAP5	ARHGAP5	chr14	+	32586345	32586493	32586348	32586493	32559707	32563592	3870	124	42	181	47	128	125	0.276165525861	0.7498288269	0.742	0.79	-0.048
3933	DYRK4	DYRK4	chr12	+	4722677	4723054	4722680	4723054	4721708	4721884	3933	74	27	54	28	128	125	0.281621388726	0.7498288269	0.728	0.653	0.075
396	AP2A2	AP2A2	chr11	+	985431	985582	985434	985582	984644	984753	396	54	184	77	210	128	125	0.27683299289	0.7498288269	0.223	0.264	-0.041
520	IFFO1	IFFO1	chr12	-	6657230	6657326	6657230	6657323	6657590	6657711	520	57	20	23	13	128	125	0.280689139493	0.7498288269	0.736	0.633	0.103
943	ZNF135	ZNF135	chr19	+	58578072	58581110	58578467	58581110	58574813	58574909	943	48	0	29	1	520	125	0.278243164176	0.7498288269	1.0	0.875	0.125
987	LINC01158	LINC01158	chr2	-	105429166	105429270	105429166	105429242	105467769	105467934	987	66	50	94	54	153	125	0.278251011516	0.7498288269	0.519	0.587	-0.068
1097	DGKZ	DGKZ	chr11	+	46401003	46401118	46401018	46401118	46400752	46400786	1097	3	132	0	148	140	125	0.285141196765	0.749921347492	0.02	0.0	0.02
1129	TMEM134	TMEM134	chr11	-	67234971	67235061	67234971	67235034	67235487	67235563	1129	27	11	35	8	152	125	0.282773704875	0.749921347492	0.669	0.783	-0.114
1184	ZNF143	ZNF143	chr11	+	9496096	9496180	9496099	9496180	9495487	9495571	1184	37	21	41	15	128	125	0.284874339816	0.749921347492	0.632	0.727	-0.095
1611	FAM71E1	FAM71E1	chr19	-	50978581	50978760	50978581	50978712	50979089	50979190	1611	5	8	4	2	173	125	0.284167889587	0.749921347492	0.311	0.591	-0.28
1796	LECT1	LECT1	chr13	-	53277399	53277945	53277399	53277942	53282670	53282837	1796	8	2	5	4	128	125	0.283488202233	0.749921347492	0.796	0.55	0.246
250	RNH1	RNH1	chr11	-	502061	502249	502061	502181	507112	507283	250	335	288	314	305	193	125	0.284798475777	0.749921347492	0.43	0.4	0.03
251	RNH1	RNH1	chr11	-	502061	502249	502061	502181	504823	504996	251	154	32	122	18	193	125	0.282132980973	0.749921347492	0.757	0.814	-0.057
2963	PMS2	PMS2	chr7	-	6045522	6045662	6045522	6045657	6048627	6048737	2963	19	4	35	3	130	125	0.284276969498	0.749921347492	0.82	0.918	-0.098
335	MED6	MED6	chr14	-	71059596	71059726	71059596	71059705	71060012	71060095	335	4	130	1	103	146	125	0.284643564931	0.749921347492	0.026	0.008	0.018
919	STIL	STIL	chr1	-	47728574	47728788	47728574	47728785	47735306	47735538	919	14	35	12	49	128	125	0.283029859132	0.749921347492	0.281	0.193	0.088
973	PER3	PER3	chr1	+	7854016	7854068	7854019	7854068	7848104	7848306	973	9	0	14	2	128	125	0.284454709272	0.749921347492	1.0	0.872	0.128
1923	ELAC2	ELAC2	chr17	-	12905590	12905676	12905590	12905673	12905757	12905896	1923	257	8	256	13	128	125	0.285772102157	0.750746465933	0.969	0.951	0.018
19	PGS1	PGS1	chr17	+	76396757	76396936	76396815	76396936	76395428	76395618	19	204	1	178	3	183	125	0.286920133992	0.751942897505	0.993	0.976	0.017
3551	BRF1	BRF1	chr14	-	105685487	105685635	105685487	105685569	105686405	105686467	3551	0	51	2	51	191	125	0.286780678352	0.751942897505	0.0	0.025	-0.025
868	SPATA33	SPATA33	chr16	+	89735693	89736866	89735695	89736866	89724655	89724829	868	22	1	40	0	127	125	0.287180557391	0.751942897505	0.956	1.0	-0.044
2631	SEPT8	SEPT8	chr5	-	132091695	132094516	132091695	132094248	132096493	132096684	2631	624	0	611	2	393	125	0.288066583441	0.753429395585	1.0	0.99	0.01
2364	EDA	EDA	chrX	+	69253247	69253372	69253256	69253372	69250318	69250370	2364	7	2	5	0	134	125	0.288844803131	0.754630959173	0.766	1.0	-0.234
1324	RAB4A	RAB4A	chr1	+	229433228	229433383	229433266	229433383	229431594	229431657	1324	190	20	183	13	163	125	0.28993627083	0.755814045214	0.879	0.915	-0.036
1425	DMTN	DMTN	chr8	+	21924215	21924404	21924348	21924404	21912327	21912518	1425	26	1	39	0	258	125	0.289731093571	0.755814045214	0.926	1.0	-0.074
475	EIF2AK1	EIF2AK1	chr7	-	6082563	6082624	6082563	6082621	6084192	6084292	475	341	58	394	54	128	125	0.290443331355	0.756302932142	0.852	0.877	-0.025
1309	PLEKHB2	PLEKHB2	chr2	+	131897739	131897848	131897742	131897848	131888293	131888333	1309	3	0	1	1	128	125	0.290809825368	0.756425117193	1.0	0.494	0.506
1966	SYDE1	SYDE1	chr19	+	15219866	15220208	15220067	15220208	15218174	15218332	1966	208	10	92	2	326	125	0.291558003235	0.75670810708	0.889	0.946	-0.057
836	RAB40C	RAB40C	chr16	+	675898	676121	675955	676121	675431	675509	836	75	5	73	2	182	125	0.291556764471	0.75670810708	0.912	0.962	-0.05
1353	NCAPH	NCAPH	chr2	+	97007379	97007632	97007451	97007632	97001478	97001586	1353	79	9	147	10	197	125	0.292752823368	0.758709286935	0.848	0.903	-0.055
3273	FAM213A	FAM213A	chr10	+	82179755	82180401	82180238	82180401	82168241	82168399	3273	64	89	46	83	608	125	0.292970126007	0.758709286935	0.129	0.102	0.027
3236	TRPC4AP	TRPC4AP	chr20	-	33608992	33609159	33608992	33609135	33622925	33623111	3236	261	77	273	66	149	125	0.293513479589	0.759285689822	0.74	0.776	-0.036
140	HSD17B7	HSD17B7	chr1	+	162767591	162767932	162767617	162767932	162766374	162766467	140	125	11	118	6	151	125	0.293977998919	0.759657121661	0.904	0.942	-0.038
1619	MCM8	MCM8	chr20	+	5948475	5948671	5948523	5948671	5948081	5948233	1619	67	1	86	4	173	125	0.294326364139	0.759727921393	0.98	0.94	0.04
2477	NUSAP1	NUSAP1	chr15	+	41643188	41643327	41643230	41643327	41641295	41641439	2477	44	94	110	187	167	125	0.296664295192	0.761609963904	0.259	0.306	-0.047
2786	PHF10	PHF10	chr6	-	170117918	170118002	170117918	170117996	170118883	170119014	2786	191	37	252	62	131	125	0.296601607052	0.761609963904	0.831	0.795	0.036
3559	ZNF124	ZNF124	chr1	-	247318290	247320705	247318290	247320509	247322307	247322368	3559	8	0	12	2	321	125	0.296282258009	0.761609963904	1.0	0.7	0.3
3586	SAP30L	SAP30L	chr5	+	153832961	153833060	153832976	153833060	153825516	153826365	3586	12	1	18	0	140	125	0.296169791591	0.761609963904	0.915	1.0	-0.085
638	SERINC4	SERINC4	chr15	-	44091507	44091725	44091507	44091684	44092082	44092295	638	3	0	1	1	166	125	0.296474186294	0.761609963904	1.0	0.43	0.57
944	ZNF135	ZNF135	chr19	+	58578108	58581110	58578467	58581110	58574813	58574909	944	50	0	34	1	484	125	0.29732234601	0.76247236512	1.0	0.898	0.102
177	TMBIM4	TMBIM4	chr12	-	66532503	66532549	66532503	66532514	66539620	66539738	177	201	5	226	10	160	125	0.297931914385	0.762525843321	0.969	0.946	0.023
3360	BIRC7	BIRC7	chr20	+	61870709	61870962	61870763	61870962	61870513	61870585	3360	3	0	1	1	179	125	0.297987496862	0.762525843321	1.0	0.411	0.589
147	PGAP2	PGAP2	chr11	+	3846025	3846358	3846249	3846358	3845499	3845606	147	11	56	5	46	349	125	0.30164287922	0.765156492992	0.066	0.037	0.029
185	C12orf4	C12orf4	chr12	-	4645182	4645385	4645182	4645377	4647574	4647674	185	26	1	23	3	133	125	0.300752010355	0.765156492992	0.961	0.878	0.083
2482	CYB561D1	CYB561D1	chr1	+	110038300	110043063	110038377	110043063	110036700	110036909	2482	1	1	3	0	202	125	0.300264145141	0.765156492992	0.382	1.0	-0.618
3186	ZNF37A	ZNF37A	chr10	+	38384285	38384561	38384465	38384561	38383263	38383418	3186	18	11	16	5	305	125	0.300875003329	0.765156492992	0.401	0.567	-0.166
3801	COPS7B	COPS7B	chr2	+	232665849	232665917	232665864	232665917	232663568	232663674	3801	2	2	2	0	140	125	0.300936390862	0.765156492992	0.472	1.0	-0.528
590	FUT3	FUT3	chr19	-	5846436	5846977	5846436	5846575	5851400	5851485	590	2	2	2	0	527	125	0.301171795497	0.765156492992	0.192	1.0	-0.808
653	CRTC3	CRTC3	chr15	+	91185163	91188577	91185166	91188577	91184328	91184431	653	46	25	30	24	128	125	0.300864378363	0.765156492992	0.642	0.55	0.092
691	OS9	OS9	chr12	+	58109871	58109976	58109874	58109976	58109542	58109753	691	153	357	100	273	128	125	0.301924868802	0.765156492992	0.295	0.263	0.032
885	HNRNPR	HNRNPR	chr1	-	23644975	23645190	23644975	23645181	23648020	23648156	885	89	614	83	678	134	125	0.301737654965	0.765156492992	0.119	0.102	0.017
978	TMEM25	TMEM25	chr11	+	118402489	118402586	118402492	118402586	118401802	118401949	978	4	1	7	0	128	125	0.302447539732	0.765661311814	0.796	1.0	-0.204
3408	TCFL5	TCFL5	chr20	-	61488746	61488990	61488746	61488987	61490715	61490878	3408	57	9	59	15	128	125	0.303303150286	0.76700700505	0.861	0.793	0.068
2876	KIAA1549	KIAA1549	chr7	-	138516126	138522905	138516126	138522857	138524877	138525023	2876	23	2	23	5	173	125	0.304412524082	0.768171049576	0.893	0.769	0.124
4	FOXM1	FOXM1	chr12	-	2981261	2981413	2981261	2981410	2983142	2983691	4	89	83	209	161	128	125	0.304343869819	0.768171049576	0.512	0.559	-0.047
1847	RNF216	RNF216	chr7	-	5780603	5781446	5780603	5781275	5792476	5792610	1847	96	70	106	96	296	125	0.306423834962	0.772135540602	0.367	0.318	0.049
2307	TTK	TTK	chr6	+	80715546	80715699	80715558	80715699	80714321	80714430	2307	4	24	4	53	137	125	0.30663599838	0.772135540602	0.132	0.064	0.068
1134	LINC00869	LINC00869	chr1	-	144300467	144301536	144300467	144300755	144340525	144340761	1134	49	0	33	1	906	125	0.308084143635	0.772869284593	1.0	0.82	0.18
1702	EIF1AD	EIF1AD	chr11	-	65767773	65767976	65767773	65767877	65769380	65769637	1702	67	14	89	12	224	125	0.308559980541	0.772869284593	0.728	0.805	-0.077
2552	PDLIM5	PDLIM5	chr4	+	95376969	95378340	95377394	95378340	95376397	95376535	2552	180	12	105	11	550	125	0.308356801345	0.772869284593	0.773	0.684	0.089
359	PPP6R2	PPP6R2	chr22	+	50857774	50857891	50857777	50857891	50854520	50854586	359	1	0	1	3	128	125	0.307758506883	0.772869284593	1.0	0.246	0.754
682	PLEKHH3	PLEKHH3	chr17	-	40824103	40824410	40824103	40824230	40825193	40825314	682	78	7	32	1	305	125	0.307317396395	0.772869284593	0.82	0.929	-0.109
3877	PCBP2	PCBP2	chr12	+	53862560	53862616	53862563	53862616	53861588	53861627	3877	1642	390	1901	488	128	125	0.309149904442	0.773528354983	0.804	0.792	0.012
3489	RABL2A	RABL2A	chr2	+	114398929	114399027	114398932	114399027	114398470	114398582	3489	8	0	5	1	128	125	0.310878386651	0.777031828092	1.0	0.83	0.17
936	AP4E1	AP4E1	chr15	+	51207621	51207768	51207644	51207768	51204274	51204346	936	0	9	2	16	148	125	0.311234977354	0.777102522571	0.0	0.095	-0.095
2216	PHF1	PHF1	chr6	+	33382731	33382921	33382742	33382921	33382501	33382606	2216	50	44	71	47	136	125	0.311615140604	0.777231862813	0.511	0.581	-0.07
470	ATPIF1	ATPIF1	chr1	+	28564271	28564616	28564347	28564616	28562871	28562963	470	62	876	54	929	201	125	0.311961661433	0.777277108013	0.042	0.035	0.007
317	SERPINE2	SERPINE2	chr2	-	224845027	224845117	224845027	224845114	224847397	224847498	317	100	568	108	526	128	125	0.312607133749	0.77806633605	0.147	0.167	-0.02
1030	STAU1	STAU1	chr20	-	47740911	47741142	47740911	47741124	47752369	47752468	1030	59	273	45	258	143	125	0.323282723839	0.778181838483	0.159	0.132	0.027
1045	CENPE	CENPE	chr4	-	104059507	104059609	104059507	104059606	104061412	104061571	1045	9	1	21	7	128	125	0.325473579146	0.778181838483	0.898	0.746	0.152
1053	CDK5RAP2	CDK5RAP2	chr9	-	123169289	123169526	123169289	123169524	123170624	123170746	1053	58	3	100	2	127	125	0.314927317596	0.778181838483	0.95	0.98	-0.03
1137	ZNF518A	ZNF518A	chr10	+	97893312	97893405	97893339	97893405	97892342	97892427	1137	7	17	3	16	152	125	0.314623146927	0.778181838483	0.253	0.134	0.119
1355	CCDC107	CCDC107	chr9	+	35660742	35661500	35660770	35661500	35660553	35660644	1355	216	7	232	4	153	125	0.320209730947	0.778181838483	0.962	0.979	-0.017
1378	EI24	EI24	chr11	+	125445158	125445304	125445200	125445304	125442353	125442465	1378	640	10	916	9	167	125	0.325137209553	0.778181838483	0.98	0.987	-0.007
1474	PMEL	PMEL	chr12	-	56349057	56349166	56349057	56349145	56349247	56349453	1474	2	2	4	14	146	125	0.319243592175	0.778181838483	0.461	0.197	0.264
158	BHLHE40-AS1	BHLHE40-AS1	chr3	-	4938492	4940620	4938492	4940384	4942225	4942382	158	2	0	4	3	361	125	0.323516207801	0.778181838483	1.0	0.316	0.684
1663	TRAF3IP2	TRAF3IP2	chr6	-	111887646	111887763	111887646	111887760	111888826	111888895	1663	103	1	144	0	128	125	0.321741835784	0.778181838483	0.99	1.0	-0.01
1689	TBC1D32	TBC1D32	chr6	-	121436317	121436893	121436317	121436387	121447523	121447607	1689	5	1	2	2	631	125	0.323872450323	0.778181838483	0.498	0.165	0.333
1795	ZWILCH	ZWILCH	chr15	+	66801083	66801230	66801178	66801230	66797420	66797729	1795	15	66	31	96	220	125	0.319783314466	0.778181838483	0.114	0.155	-0.041
1922	MAP7	MAP7	chr6	-	136693638	136693787	136693638	136693763	136698892	136699006	1922	1	77	0	128	149	125	0.315765160134	0.778181838483	0.011	0.0	0.011
2003	DYNLL1	DYNLL1	chr12	+	120934204	120934356	120934218	120934356	120933858	120934019	2003	161	1797	178	1769	139	125	0.31354273913	0.778181838483	0.075	0.083	-0.008
2211	MAEA	MAEA	chr4	+	1332209	1332405	1332213	1332405	1330648	1330782	2211	249	1	309	5	129	125	0.319685299369	0.778181838483	0.996	0.984	0.012
2296	NDOR1	NDOR1	chr9	+	140109858	140109973	140109879	140109973	140109546	140109654	2296	44	2	76	1	146	125	0.323735153971	0.778181838483	0.95	0.985	-0.035
2313	ZFAND5	ZFAND5	chr9	-	74975543	74975703	74975543	74975700	74979611	74980163	2313	186	20	187	14	128	125	0.321230624996	0.778181838483	0.901	0.929	-0.028
2433	TLE4	TLE4	chr9	+	82267504	82267709	82267507	82267709	82242288	82242363	2433	14	21	10	25	128	125	0.322702806671	0.778181838483	0.394	0.281	0.113
2457	ZDHHC20	ZDHHC20	chr13	-	21955572	21955688	21955572	21955685	21957058	21957148	2457	82	33	95	50	128	125	0.322649114011	0.778181838483	0.708	0.65	0.058
2519	ACIN1	ACIN1	chr14	-	23533563	23533697	23533563	23533694	23535174	23535217	2519	301	77	292	89	128	125	0.321680093606	0.778181838483	0.792	0.762	0.03
2534	UCK1	UCK1	chr9	-	134405872	134406074	134405872	134406032	134406480	134406662	2534	2	1	4	0	167	125	0.321952863424	0.778181838483	0.6	1.0	-0.4
2	PCDH18	PCDH18	chr4	-	138449885	138449974	138449885	138449971	138450755	138453652	2	9	36	0	4	128	125	0.323641738603	0.778181838483	0.196	0.0	0.196
3193	FARP2	FARP2	chr2	+	242404874	242405451	242405088	242405451	242403313	242403395	3193	0	2	4	6	339	125	0.313492824387	0.778181838483	0.0	0.197	-0.197
3209	ZNF227	ZNF227	chr19	+	44717239	44717397	44717242	44717397	44716680	44716738	3209	2	8	0	5	128	125	0.314700137073	0.778181838483	0.196	0.0	0.196
3228	SERBP1	SERBP1	chr1	-	67890570	67890660	67890570	67890642	67890765	67890906	3228	648	536	952	729	143	125	0.315246920798	0.778181838483	0.514	0.533	-0.019
3269	FAM65C	FAM65C	chr20	-	49211905	49212041	49211905	49212015	49212676	49212800	3269	15	0	11	1	151	125	0.319972956647	0.778181838483	1.0	0.901	0.099
3317	PTMA	PTMA	chr2	+	232576596	232576693	232576599	232576693	232576057	232576129	3317	809	8176	998	9586	128	125	0.317199133373	0.778181838483	0.088	0.092	-0.004
338	CHFR	CHFR	chr12	-	133446204	133446420	133446204	133446384	133447309	133447369	338	31	45	16	34	161	125	0.322403349134	0.778181838483	0.348	0.268	0.08
3428	GCDH	GCDH	chr19	+	13007018	13007235	13007053	13007235	13006805	13006935	3428	82	3	84	1	160	125	0.325475293662	0.778181838483	0.955	0.985	-0.03
3571	TYMP	TYMP	chr22	-	50967924	50968183	50967924	50968148	50968332	50968514	3571	5	19	0	4	160	125	0.320339224911	0.778181838483	0.171	0.0	0.171
3793	PRUNE2	PRUNE2	chr9	-	79259654	79259828	79259654	79259825	79267398	79267599	3793	4	3	2	0	128	125	0.319577900498	0.778181838483	0.566	1.0	-0.434
3844	CCDC51	CCDC51	chr3	-	48476226	48476425	48476226	48476420	48481397	48481529	3844	13	1	17	0	130	125	0.321984676683	0.778181838483	0.926	1.0	-0.074
436	SEMA3B	SEMA3B	chr3	+	50311174	50311259	50311189	50311259	50310965	50311077	436	2	40	1	69	140	125	0.324207638084	0.778181838483	0.043	0.013	0.03
662	APOE	APOE	chr19	+	45409843	45409924	45409858	45409924	45409005	45409098	662	0	49	2	67	140	125	0.315525319093	0.778181838483	0.0	0.026	-0.026
68	SLC35C2	SLC35C2	chr20	-	44987025	44987597	44987025	44987402	44993009	44993097	68	47	40	63	40	320	125	0.324603967934	0.778181838483	0.315	0.381	-0.066
733	GNAS	GNAS	chr20	+	57478582	57478640	57478585	57478640	57473995	57474040	733	385	1832	343	1771	128	125	0.320078172772	0.778181838483	0.17	0.159	0.011
73	TCEAL4	TCEAL4	chrX	+	102841576	102842664	102841581	102842664	102841146	102841219	73	421	45	384	51	130	125	0.318511326565	0.778181838483	0.9	0.879	0.021
780	BLOC1S2	BLOC1S2	chr10	-	102045853	102046089	102045853	102045970	102046361	102046469	780	11	97	6	90	244	125	0.31457818039	0.778181838483	0.055	0.033	0.022
7	WDR62	WDR62	chr19	+	36593638	36593753	36593653	36593753	36592915	36593053	7	29	13	62	18	140	125	0.318982704216	0.778181838483	0.666	0.755	-0.089
872	TCTN1	TCTN1	chr12	+	111085000	111085141	111085015	111085141	111078187	111078322	872	3	4	0	2	140	125	0.317839675893	0.778181838483	0.401	0.0	0.401
2001	CRNDE	CRNDE	chr16	-	54954209	54954322	54954209	54954250	54957496	54957562	2001	185	17	192	12	197	125	0.326180698556	0.779081446501	0.873	0.91	-0.037
2418	ZNHIT3	ZNHIT3	chr17	+	34848656	34848743	34848661	34848743	34842778	34842810	2418	235	6	236	3	130	125	0.327093796026	0.780474813703	0.974	0.987	-0.013
46	RALGDS	RALGDS	chr9	-	135985012	135985108	135985012	135985072	135985682	135985876	46	67	49	68	64	161	125	0.327584578269	0.780858707717	0.515	0.452	0.063
169	MORF4L2	MORF4L2	chrX	-	102933426	102933548	102933426	102933528	102940098	102940188	169	56	491	44	475	145	125	0.328323830796	0.781833508545	0.09	0.074	0.016
2724	SH3BP5	SH3BP5	chr3	-	15345609	15345806	15345609	15345738	15372010	15372073	2724	0	44	2	54	193	125	0.329025745108	0.781931665332	0.0	0.023	-0.023
916	STIL	STIL	chr1	-	47765576	47765824	47765576	47765640	47767232	47767420	916	68	1	111	0	309	125	0.328848786985	0.781931665332	0.965	1.0	-0.035
1753	PRKAG2	PRKAG2	chr7	-	151292430	151292540	151292430	151292537	151329154	151329224	1753	30	8	47	20	128	125	0.330690846347	0.785100534908	0.786	0.697	0.089
3291	PPP1R12C	PPP1R12C	chr19	-	55604150	55604236	55604150	55604233	55604383	55604444	3291	30	58	28	39	128	125	0.33158392035	0.785644784253	0.336	0.412	-0.076
3451	WARS2	WARS2	chr1	-	119573838	119576011	119573838	119575982	119576717	119576836	3451	4	52	6	40	154	125	0.331325784002	0.785644784253	0.059	0.109	-0.05
111	RC3H1	RC3H1	chr1	-	173912579	173912753	173912579	173912726	173915613	173915746	111	10	4	8	7	152	125	0.335455667428	0.785879474159	0.673	0.484	0.189
1252	GPBAR1	GPBAR1	chr2	+	219127289	219128582	219127402	219128582	219125737	219125939	1252	1	0	2	4	238	125	0.335537233726	0.785879474159	1.0	0.208	0.792
1273	PSMB8-AS1	PSMB8-AS1	chr6	+	32813106	32814277	32813194	32814277	32811862	32812051	1273	116	4	109	7	213	125	0.333672207299	0.785879474159	0.945	0.901	0.044
1330	NCAPG2	NCAPG2	chr7	-	158468168	158468348	158468168	158468308	158472651	158472777	1330	114	2	222	0	165	125	0.333044635725	0.785879474159	0.977	1.0	-0.023
1735	MAP4K2	MAP4K2	chr11	-	64564575	64564664	64564575	64564640	64564746	64564852	1735	73	6	93	4	149	125	0.334604370733	0.785879474159	0.911	0.951	-0.04
1801	CDK20	CDK20	chr9	-	90581358	90582574	90581358	90582546	90584108	90584264	1801	26	1	33	0	153	125	0.336869049576	0.785879474159	0.955	1.0	-0.045
2239	GIGYF2	GIGYF2	chr2	+	233655967	233656156	233655970	233656156	233655717	233655880	2239	130	0	93	2	128	125	0.335168931344	0.785879474159	1.0	0.978	0.022
2384	GAS8	GAS8	chr16	+	90097583	90097904	90097706	90097904	90094043	90094130	2384	20	53	15	58	248	125	0.337296872383	0.785879474159	0.16	0.115	0.045
2574	SLC9A3R2	SLC9A3R2	chr16	+	2087826	2089027	2087859	2089027	2087538	2087601	2574	179	26	135	14	158	125	0.336271584505	0.785879474159	0.845	0.884	-0.039
2762	ATP11A	ATP11A	chr13	+	113536129	113541482	113536189	113541482	113530089	113530255	2762	110	33	171	65	185	125	0.336827841392	0.785879474159	0.693	0.64	0.053
2871	MPDU1	MPDU1	chr17	+	7489263	7489396	7489268	7489396	7489049	7489115	2871	285	10	283	6	130	125	0.337327226762	0.785879474159	0.965	0.978	-0.013
2955	MARK1	MARK1	chr1	+	220826439	220826694	220826442	220826694	220825327	220825492	2955	1	23	4	31	128	125	0.334498407773	0.785879474159	0.041	0.112	-0.071
3195	CDADC1	CDADC1	chr13	+	49865819	49867622	49866913	49867622	49860357	49860418	3195	30	1	41	0	1219	125	0.334339592966	0.785879474159	0.755	1.0	-0.245
3211	LIG1	LIG1	chr19	-	48654488	48654596	48654488	48654593	48657128	48657224	3211	72	24	111	49	128	125	0.336119629134	0.785879474159	0.746	0.689	0.057
423	ANAPC15	ANAPC15	chr11	-	71822202	71822332	71822202	71822327	71823695	71823822	423	7	0	13	2	130	125	0.333521659447	0.785879474159	1.0	0.862	0.138
687	PLIN3	PLIN3	chr19	-	4852027	4852313	4852027	4852277	4859601	4859684	687	1089	4	1061	9	161	125	0.336760374133	0.785879474159	0.995	0.989	0.006
941	ZNF135	ZNF135	chr19	+	58571336	58571403	58571341	58571403	58570606	58570678	941	4	1	6	0	130	125	0.335505695437	0.785879474159	0.794	1.0	-0.206
1913	RASSF8	RASSF8	chr12	+	26208168	26208379	26208211	26208379	26147969	26148063	1913	36	26	38	19	168	125	0.339022962749	0.786695368442	0.507	0.598	-0.091
261	ALKBH2	ALKBH2	chr12	-	109530311	109530742	109530311	109530592	109531154	109531293	261	61	11	95	11	275	125	0.340499442767	0.786695368442	0.716	0.797	-0.081
2799	PPP6R3	PPP6R3	chr11	+	68355394	68355492	68355412	68355492	68343425	68343511	2799	55	10	56	6	143	125	0.339740131285	0.786695368442	0.828	0.891	-0.063
2936	ZNF568	ZNF568	chr19	+	37440413	37443645	37440416	37443645	37428048	37428144	2936	5	1	7	0	128	125	0.339613611445	0.786695368442	0.83	1.0	-0.17
3398	SERPINA1	SERPINA1	chr14	-	94854896	94855000	94854896	94854997	94856793	94857029	3398	1	0	0	1	128	125	0.340668674547	0.786695368442	1.0	0.0	1.0
3623	ACSL4	ACSL4	chrX	-	108926364	108926895	108926364	108926601	108976367	108976621	3623	45	4	33	1	419	125	0.338259061619	0.786695368442	0.77	0.908	-0.138
559	ODF2L	ODF2L	chr1	-	86852597	86852769	86852597	86852762	86861715	86862025	559	48	2	23	0	132	125	0.340515875984	0.786695368442	0.958	1.0	-0.042
656	ZNF562	ZNF562	chr19	-	9771395	9771550	9771395	9771497	9785690	9785776	656	24	4	18	1	178	125	0.338574859451	0.786695368442	0.808	0.927	-0.119
83	SRSF10	SRSF10	chr1	-	24290836	24297929	24290836	24294446	24298062	24298113	83	3210	8	2539	10	3608	125	0.340052767366	0.786695368442	0.933	0.898	0.035
2306	TTK	TTK	chr6	+	80736094	80736231	80736097	80736231	80732040	80732189	2306	84	10	144	25	128	125	0.341674576039	0.787481715175	0.891	0.849	0.042
2361	SLC35B1	SLC35B1	chr17	-	47783565	47783696	47783565	47783671	47784326	47784430	2361	161	85	199	88	150	125	0.341549902433	0.787481715175	0.612	0.653	-0.041
346	ITFG3	ITFG3	chr16	+	304379	304680	304386	304680	299547	299653	346	288	14	308	10	132	125	0.34223486748	0.787764732328	0.951	0.967	-0.016
400	STARD3	STARD3	chr17	+	37814961	37815073	37814974	37815073	37814657	37814775	400	2	148	4	129	138	125	0.342462995169	0.787764732328	0.012	0.027	-0.015
2669	TMEM91	TMEM91	chr19	+	41889619	41889987	41889790	41889987	41888676	41888826	2669	12	7	2	0	296	125	0.34342731412	0.789215973322	0.42	1.0	-0.58
2117	UBE2V1	UBE2V1	chr20	-	48713208	48713357	48713208	48713348	48729643	48729735	2117	386	6	479	12	134	125	0.344480620236	0.79027560222	0.984	0.974	0.01
2371	SUN1	SUN1	chr7	+	892446	892589	892449	892589	892245	892304	2371	186	76	206	70	128	125	0.344556156101	0.79027560222	0.705	0.742	-0.037
541	CAMTA2	CAMTA2	chr17	-	4872201	4872276	4872201	4872274	4872444	4872632	541	86	2	62	0	127	125	0.346813727252	0.794683535727	0.977	1.0	-0.023
3023	C11orf80	C11orf80	chr11	+	66605837	66605916	66605840	66605916	66595736	66595835	3023	70	25	82	39	128	125	0.347512454842	0.795366582951	0.732	0.672	0.06
445	ZDHHC4	ZDHHC4	chr7	+	6618131	6618351	6618196	6618351	6617064	6617129	445	21	19	23	31	190	125	0.34778386707	0.795366582951	0.421	0.328	0.093
1591	CHD1L	CHD1L	chr1	+	146726524	146726631	146726552	146726631	146724277	146724390	1591	110	5	133	3	153	125	0.348237789429	0.795635953261	0.947	0.973	-0.026
3313	CDIP1	CDIP1	chr16	-	4562791	4563065	4562791	4562948	4563696	4563852	3313	48	0	41	1	242	125	0.34880756366	0.795762775259	1.0	0.955	0.045
658	ZNF562	ZNF562	chr19	-	9759337	9764557	9759337	9764554	9768684	9768811	658	5	3	6	1	128	125	0.348965678377	0.795762775259	0.619	0.854	-0.235
2751	GBF1	GBF1	chr10	+	104119023	104119192	104119026	104119192	104118262	104118486	2751	20	121	14	120	128	125	0.350776916581	0.799123158371	0.139	0.102	0.037
1327	DDX11	DDX11	chr12	+	31231323	31231471	31231396	31231471	31226778	31226903	1327	24	4	29	9	198	125	0.351689867549	0.799544371905	0.791	0.67	0.121
3496	RBMS3	RBMS3	chr3	+	29476233	29476406	29476236	29476406	29322802	29323247	3496	18	9	10	9	128	125	0.351429672597	0.799544371905	0.661	0.52	0.141
453	DMAP1	DMAP1	chr1	+	44679380	44679530	44679420	44679530	44679124	44679199	453	50	1	51	3	165	125	0.351975173437	0.799544371905	0.974	0.928	0.046
2643	CIART	CIART	chr1	+	150255617	150256043	150255923	150256043	150254942	150255028	2643	44	4	51	2	431	125	0.35313067741	0.800728778829	0.761	0.881	-0.12
3484	PROM2	PROM2	chr2	+	95954971	95957055	95955880	95957055	95954680	95954754	3484	236	2	460	8	1034	125	0.35318170867	0.800728778829	0.934	0.874	0.06
432	GRK6	GRK6	chr5	+	176868735	176869850	176868737	176869850	176867919	176868054	432	43	75	52	115	127	125	0.353511438055	0.800728778829	0.361	0.308	0.053
1630	MLLT4	MLLT4	chr6	+	168271062	168271178	168271065	168271178	168265230	168265426	1630	61	69	112	103	128	125	0.354743229793	0.801218726069	0.463	0.515	-0.052
2591	ST3GAL3	ST3GAL3	chr1	+	44365180	44365399	44365212	44365399	44364839	44364935	2591	0	30	1	22	157	125	0.35447169467	0.801218726069	0.0	0.035	-0.035
3097	NDRG4	NDRG4	chr16	+	58537609	58537807	58537701	58537807	58534046	58534173	3097	3	74	4	47	217	125	0.354660016041	0.801218726069	0.023	0.047	-0.024
2830	CAMKK2	CAMKK2	chr12	-	121675494	121678672	121675494	121678345	121682375	121682418	2830	39	0	35	1	452	125	0.355444658843	0.802037662041	1.0	0.906	0.094
2247	TMEM108	TMEM108	chr3	+	132948109	132948195	132948113	132948195	132764745	132764864	2247	9	7	15	6	129	125	0.355976268245	0.802472216129	0.555	0.708	-0.153
787	LOC113230	LOC113230	chr19	+	14185136	14185275	14185201	14185275	14183820	14184689	787	3	5	0	2	190	125	0.356811186524	0.803589037585	0.283	0.0	0.283
1968	FUS	FUS	chr16	+	31195178	31195323	31195181	31195323	31193833	31193985	1968	925	349	1278	520	128	125	0.357554735448	0.803684326922	0.721	0.706	0.015
2197	GTPBP3	GTPBP3	chr19	+	17451852	17452131	17451915	17452131	17450242	17450408	2197	37	4	29	6	188	125	0.357349108887	0.803684326922	0.86	0.763	0.097
850	ATP2A1-AS1	ATP2A1-AS1	chr16	-	28890277	28890428	28890277	28890425	28890862	28891242	850	4	23	7	21	128	125	0.357872108397	0.803684326922	0.145	0.246	-0.101
1004	OPTN	OPTN	chr10	+	13151096	13151288	13151111	13151288	13150961	13151015	1004	10	10	9	16	140	125	0.358325434317	0.803739544129	0.472	0.334	0.138
1046	ZDHHC16	ZDHHC16	chr10	+	99215416	99215540	99215470	99215540	99214470	99214556	1046	175	19	245	35	179	125	0.36308862426	0.803739544129	0.865	0.83	0.035
1090	IDH3G	IDH3G	chrX	-	153051220	153051727	153051220	153051428	153051809	153051904	1090	301	0	325	2	424	125	0.365817414683	0.803739544129	1.0	0.98	0.02
1157	APTX	APTX	chr9	-	32988076	32988127	32988076	32988122	32989756	32989893	1157	86	52	78	59	130	125	0.365871162458	0.803739544129	0.614	0.56	0.054
1236	PRR13	PRR13	chr12	+	53837174	53837557	53837324	53837557	53836478	53836517	1236	964	18	1179	16	275	125	0.363010611284	0.803739544129	0.961	0.971	-0.01
1411	CHAMP1	CHAMP1	chr13	+	115089262	115092803	115089265	115092803	115086584	115086707	1411	21	4	79	8	128	125	0.361167280621	0.803739544129	0.837	0.906	-0.069
1427	BRD7	BRD7	chr16	-	50354573	50354688	50354573	50354685	50355892	50355949	1427	67	148	89	164	128	125	0.360716268926	0.803739544129	0.307	0.346	-0.039
1450	RNF40	RNF40	chr16	+	30783409	30783511	30783412	30783511	30783153	30783294	1450	179	5	169	8	128	125	0.366012436482	0.803739544129	0.972	0.954	0.018
1538	CEP97	CEP97	chr3	+	101476477	101477267	101476654	101477267	101475906	101476040	1538	38	1	39	3	302	125	0.362790833435	0.803739544129	0.94	0.843	0.097
2220	MAD1L1	MAD1L1	chr7	-	2270183	2270362	2270183	2270359	2272506	2272583	2220	26	4	30	2	128	125	0.363183844018	0.803739544129	0.864	0.936	-0.072
2389	KLHL8	KLHL8	chr4	-	88106402	88106951	88106402	88106723	88116475	88116842	2389	67	1	76	0	353	125	0.361131486486	0.803739544129	0.96	1.0	-0.04
2466	FCHO1	FCHO1	chr19	+	17899078	17899377	17899092	17899377	17898490	17898655	2466	1	23	0	28	139	125	0.36054275242	0.803739544129	0.038	0.0	0.038
2577	GMPR2	GMPR2	chr14	+	24706247	24706358	24706276	24706358	24705172	24705346	2577	4	183	0	221	154	125	0.364254698204	0.803739544129	0.017	0.0	0.017
2681	OSBPL2	OSBPL2	chr20	+	60835036	60835181	60835072	60835181	60831112	60831277	2681	141	4	156	2	161	125	0.364365973307	0.803739544129	0.965	0.984	-0.019
2910	LMBR1L	LMBR1L	chr12	-	49495032	49495106	49495032	49495046	49495254	49495332	2910	42	14	50	11	185	125	0.366017838088	0.803739544129	0.67	0.754	-0.084
3096	NDRG4	NDRG4	chr16	+	58537647	58537807	58537701	58537807	58534046	58534173	3096	2	74	3	47	179	125	0.365793973636	0.803739544129	0.019	0.043	-0.024
3516	SYNCRIP	SYNCRIP	chr6	-	86317501	86322641	86317501	86322638	86324698	86325065	3516	312	61	379	62	128	125	0.366046146418	0.803739544129	0.833	0.857	-0.024
413	BRD1	BRD1	chr22	-	50181037	50181535	50181037	50181142	50187681	50187942	413	44	31	57	53	518	125	0.361126575474	0.803739544129	0.255	0.206	0.049
437	FAM45A	FAM45A	chr10	+	120867459	120867676	120867479	120867676	120863576	120863709	437	23	44	23	61	145	125	0.362371728957	0.803739544129	0.311	0.245	0.066
59	PLAGL1	PLAGL1	chr6	-	144281605	144281717	144281605	144281693	144285923	144285955	59	1	11	0	12	149	125	0.363208728769	0.803739544129	0.071	0.0	0.071
61	TRA2A	TRA2A	chr7	-	23545364	23545432	23545364	23545429	23545756	23545885	61	247	4	271	1	128	125	0.36556817378	0.803739544129	0.984	0.996	-0.012
644	GYG2	GYG2	chrX	+	2795240	2795348	2795243	2795348	2793850	2793955	644	6	5	4	1	128	125	0.364264958811	0.803739544129	0.54	0.796	-0.256
767	MANEAL	MANEAL	chr1	+	38265238	38267278	38265515	38267278	38262415	38262492	767	8	0	16	2	402	125	0.364812796478	0.803739544129	1.0	0.713	0.287
783	HIGD1A	HIGD1A	chr3	-	42835648	42835791	42835648	42835767	42845927	42846027	783	7	395	3	500	149	125	0.362478695361	0.803739544129	0.015	0.005	0.01
1068	C6orf48	C6orf48	chr6	+	31804189	31804294	31804200	31804294	31803187	31803228	1068	1	80	2	53	136	125	0.378591735905	0.803901411623	0.011	0.034	-0.023
106	CWF19L1	CWF19L1	chr10	-	102020722	102020801	102020722	102020785	102021735	102021820	106	59	7	61	4	141	125	0.367323961787	0.803901411623	0.882	0.931	-0.049
1089	BTN2A2	BTN2A2	chr6	+	26392449	26395100	26394525	26395100	26391030	26391057	1089	917	0	606	1	2201	125	0.38190998934	0.803901411623	1.0	0.972	0.028
1130	GCH1	GCH1	chr14	-	55308723	55310861	55308723	55309772	55312485	55312570	1130	275	1	297	3	1214	125	0.373209755537	0.803901411623	0.966	0.911	0.055
1167	MYADM	MYADM	chr19	+	54373007	54373092	54373019	54373092	54371118	54371197	1167	528	16	561	12	137	125	0.373122754411	0.803901411623	0.968	0.977	-0.009
1207	ACHE	ACHE	chr7	-	100487614	100488709	100487614	100487956	100488789	100488959	1207	53	1	12	1	878	125	0.382082419973	0.803901411623	0.883	0.631	0.252
1307	PLEKHB2	PLEKHB2	chr2	+	131897739	131897848	131897742	131897848	131890474	131890564	1307	213	25	321	29	128	125	0.366910459413	0.803901411623	0.893	0.915	-0.022
1399	TAF1	TAF1	chrX	+	70596799	70597041	70596862	70597041	70595016	70595136	1399	41	2	48	5	188	125	0.380775822471	0.803901411623	0.932	0.865	0.067
1577	INPP5J	INPP5J	chr22	+	31520830	31521996	31521818	31521996	31518908	31519105	1577	65	0	63	1	1113	125	0.377137997402	0.803901411623	1.0	0.876	0.124
171	MORF4L2	MORF4L2	chrX	-	102933426	102933579	102933426	102933528	102940098	102940188	171	425	491	378	475	176	125	0.3819525263	0.803901411623	0.381	0.361	0.02
1776	UCHL5	UCHL5	chr1	-	192992055	192992169	192992055	192992166	192992973	192993076	1776	58	105	79	118	128	125	0.381880434911	0.803901411623	0.35	0.395	-0.045
1786	ADGRG1	ADGRG1	chr16	+	57693306	57693593	57693324	57693593	57691284	57691403	1786	189	358	269	565	143	125	0.378071214651	0.803901411623	0.316	0.294	0.022
1957	HFE	HFE	chr6	+	26092912	26093188	26092954	26093188	26091541	26091817	1957	28	0	28	1	167	125	0.379107795579	0.803901411623	1.0	0.954	0.046
1967	TRIQK	TRIQK	chr8	-	93929156	93929238	93929156	93929235	93966633	93966792	1967	26	22	37	22	128	125	0.37804201663	0.803901411623	0.536	0.622	-0.086
2062	RWDD4	RWDD4	chr4	-	184572370	184572480	184572370	184572476	184577033	184577114	2062	81	10	88	16	129	125	0.372050840098	0.803901411623	0.887	0.842	0.045
207	PHF19	PHF19	chr9	-	123631850	123632223	123631850	123632209	123632720	123632816	207	246	4	372	3	139	125	0.379902213111	0.803901411623	0.982	0.991	-0.009
2114	BRMS1	BRMS1	chr11	-	66104803	66105360	66104803	66105278	66105713	66105753	2114	327	7	334	11	207	125	0.381560021572	0.803901411623	0.966	0.948	0.018
2696	PPP4C	PPP4C	chr16	+	30092520	30092631	30092579	30092631	30087635	30087796	2696	24	322	33	344	184	125	0.369670010203	0.803901411623	0.048	0.061	-0.013
2870	NPTN	NPTN	chr15	-	73855576	73855598	73855576	73855586	73862490	73862764	2870	475	10	564	17	137	125	0.376618784466	0.803901411623	0.977	0.968	0.009
2958	COX15	COX15	chr10	-	101468504	101474475	101468504	101473236	101476104	101476218	2958	375	11	459	9	1364	125	0.381401619503	0.803901411623	0.758	0.824	-0.066
3076	CCDC74B	CCDC74B	chr2	-	130899705	130899954	130899705	130899756	130900841	130900886	3076	19	22	15	11	323	125	0.372826270156	0.803901411623	0.251	0.345	-0.094
3214	ATXN3	ATXN3	chr14	-	92549469	92549602	92549469	92549579	92555073	92555161	3214	45	0	36	1	148	125	0.378312550331	0.803901411623	1.0	0.968	0.032
3218	AURKB	AURKB	chr17	-	8110493	8110688	8110493	8110685	8110888	8110943	3218	15	245	19	428	128	125	0.372763317737	0.803901411623	0.056	0.042	0.014
321	TPD52L2	TPD52L2	chr20	+	62514071	62514173	62514102	62514173	62505020	62505169	321	354	7	429	5	156	125	0.376501221446	0.803901411623	0.976	0.986	-0.01
323	TPD52L2	TPD52L2	chr20	+	62500648	62500794	62500717	62500794	62496580	62496737	323	653	7	659	4	194	125	0.373894056376	0.803901411623	0.984	0.991	-0.007
3321	RIC8A	RIC8A	chr11	+	212596	212759	212614	212759	212415	212511	3321	11	335	8	374	143	125	0.368090075447	0.803901411623	0.028	0.018	0.01
3393	DEF8	DEF8	chr16	+	90030577	90030718	90030628	90030718	90029770	90029851	3393	49	11	75	11	176	125	0.36708640179	0.803901411623	0.76	0.829	-0.069
3474	GTF2IRD1	GTF2IRD1	chr7	+	73929674	73929926	73929770	73929926	73927159	73927301	3474	2	108	5	127	221	125	0.370076839274	0.803901411623	0.01	0.022	-0.012
3521	TMEM132A	TMEM132A	chr11	+	60699157	60699356	60699160	60699356	60697981	60698131	3521	233	328	269	341	128	125	0.37786553322	0.803901411623	0.41	0.435	-0.025
3533	GBA	GBA	chr1	-	155210876	155210971	155210876	155210952	155214296	155214653	3533	72	12	66	7	144	125	0.373569472002	0.803901411623	0.839	0.891	-0.052
3592	GLYCTK	GLYCTK	chr3	+	52326275	52329272	52327322	52329272	52325762	52325938	3592	250	0	239	1	1172	125	0.379606275829	0.803901411623	1.0	0.962	0.038
3706	APBB3	APBB3	chr5	-	139941171	139941313	139941171	139941286	139941684	139941812	3706	6	4	0	1	152	125	0.372673322383	0.803901411623	0.552	0.0	0.552
3724	ARFRP1	ARFRP1	chr20	-	62333181	62333252	62333181	62333250	62333487	62333569	3724	140	6	130	9	127	125	0.378831802757	0.803901411623	0.958	0.934	0.024
3843	CCDC51	CCDC51	chr3	-	48476226	48476546	48476226	48476420	48481397	48481529	3843	39	1	40	0	251	125	0.369839116824	0.803901411623	0.951	1.0	-0.049
3871	ARHGAP5	ARHGAP5	chr14	+	32586345	32586493	32586348	32586493	32546494	32546641	3871	2	1	3	0	128	125	0.378542331686	0.803901411623	0.661	1.0	-0.339
433	FIGNL1	FIGNL1	chr7	-	50515878	50515987	50515878	50515982	50517998	50518088	433	7	0	6	1	130	125	0.373056442849	0.803901411623	1.0	0.852	0.148
438	WNK1	WNK1	chr12	+	987377	987527	987380	987527	980430	980514	438	40	22	74	30	128	125	0.378791325018	0.803901411623	0.64	0.707	-0.067
441	KCTD15	KCTD15	chr19	+	34289572	34289671	34289575	34289671	34287750	34287892	441	1	1	0	2	128	125	0.374847589839	0.803901411623	0.494	0.0	0.494
469	ZNF177	ZNF177	chr19	+	9491343	9493293	9491823	9493293	9490732	9490815	469	9	1	11	0	605	125	0.379961053201	0.803901411623	0.65	1.0	-0.35
601	ATXN7L1	ATXN7L1	chr7	-	105245220	105248340	105245220	105248337	105250975	105251050	601	6	0	5	1	128	125	0.374314646292	0.803901411623	1.0	0.83	0.17
609	BCOR	BCOR	chrX	-	39922860	39923205	39922860	39923103	39923588	39923852	609	56	26	41	26	227	125	0.371375206222	0.803901411623	0.543	0.465	0.078
661	ATG5	ATG5	chr6	-	106696024	106696119	106696024	106696115	106727535	106727698	661	161	1	159	3	129	125	0.374379305842	0.803901411623	0.994	0.981	0.013
688	PLIN3	PLIN3	chr19	-	4838345	4839548	4838345	4839545	4847702	4847902	688	2	1	3	0	128	125	0.378542331686	0.803901411623	0.661	1.0	-0.339
763	NR2F1-AS1	NR2F1-AS1	chr5	-	92899069	92899169	92899069	92899166	92916847	92917026	763	26	4	18	1	128	125	0.375423225322	0.803901411623	0.864	0.946	-0.082
785	UPP1	UPP1	chr7	+	48129784	48129961	48129846	48129961	48128808	48129015	785	267	4	310	8	187	125	0.378925431801	0.803901411623	0.978	0.963	0.015
952	EPHB6	EPHB6	chr7	+	142560884	142561085	142560888	142561085	142560513	142560591	952	1	1	2	0	129	125	0.376009389809	0.803901411623	0.492	1.0	-0.508
986	ABI1	ABI1	chr10	-	27047990	27048167	27047990	27048164	27054146	27054247	986	169	86	195	84	128	125	0.372647214398	0.803901411623	0.657	0.694	-0.037
1012	NCKIPSD	NCKIPSD	chr3	-	48719477	48719589	48719477	48719568	48719780	48719985	1012	26	15	36	14	146	125	0.390101139865	0.804249354976	0.597	0.688	-0.091
1016	ATG4D	ATG4D	chr19	+	10655384	10655542	10655458	10655542	10654569	10655001	1016	10	27	19	34	199	125	0.384075068483	0.804249354976	0.189	0.26	-0.071
1220	MUTYH	MUTYH	chr1	-	45799084	45799275	45799084	45799233	45800062	45800183	1220	1	20	0	21	167	125	0.389606524512	0.804249354976	0.036	0.0	0.036
1253	GPBAR1	GPBAR1	chr2	+	219126781	219128582	219127402	219128582	219125737	219125939	1253	2	0	8	4	746	125	0.388184334368	0.804249354976	1.0	0.251	0.749
1260	TTC39A	TTC39A	chr1	-	51774932	51775102	51774932	51774997	51776925	51776993	1260	14	60	8	52	230	125	0.390201537642	0.804249354976	0.113	0.077	0.036
1396	TCF19	TCF19	chr6	+	31126673	31127484	31126919	31127484	31126302	31126499	1396	120	45	180	55	371	125	0.383306044339	0.804249354976	0.473	0.524	-0.051
1525	VAMP1	VAMP1	chr12	-	6571403	6573652	6571403	6572008	6574055	6574107	1525	271	6	130	5	1769	125	0.387955236159	0.804249354976	0.761	0.648	0.113
1531	RAB34	RAB34	chr17	-	27043010	27043079	27043010	27043076	27044230	27044309	1531	4	7	4	15	128	125	0.388118728382	0.804249354976	0.358	0.207	0.151
1700	EIF1AD	EIF1AD	chr11	-	65767773	65767952	65767773	65767877	65769380	65769637	1700	61	14	76	12	200	125	0.389360057493	0.804249354976	0.731	0.798	-0.067
1773	FUT11	FUT11	chr10	+	75535176	75535976	75535298	75535976	75532947	75533573	1773	10	58	8	72	247	125	0.390804793481	0.804249354976	0.08	0.053	0.027
2059	AGA	AGA	chr4	-	178355535	178355643	178355535	178355635	178358558	178358673	2059	1	0	1	2	133	125	0.388214132719	0.804249354976	1.0	0.32	0.68
2321	ZNF557	ZNF557	chr19	+	7075665	7075754	7075686	7075754	7075006	7075116	2321	8	6	4	1	146	125	0.394427958866	0.804249354976	0.533	0.774	-0.241
237	MRPS2	MRPS2	chr9	+	138393544	138393819	138393689	138393819	138392843	138392969	237	11	162	9	198	270	125	0.391595157407	0.804249354976	0.03	0.021	0.009
2486	R3HDM1	R3HDM1	chr2	+	136409299	136409602	136409302	136409602	136402948	136403097	2486	27	18	43	20	128	125	0.383142487557	0.804249354976	0.594	0.677	-0.083
2557	HIVEP3	HIVEP3	chr1	-	41972035	41976937	41972035	41976934	41978486	41979421	2557	14	3	22	9	128	125	0.393944695367	0.804249354976	0.82	0.705	0.115
2627	FPGT	FPGT	chr1	+	74670074	74674386	74670891	74674386	74667001	74667094	2627	109	1	100	0	942	125	0.390729532743	0.804249354976	0.935	1.0	-0.065
2729	APOL1	APOL1	chr22	+	36650943	36651045	36650982	36651045	36649116	36649265	2729	0	16	2	40	164	125	0.39173165765	0.804249354976	0.0	0.037	-0.037
2748	RHNO1	RHNO1	chr12	+	2994428	2994700	2994448	2994700	2986364	2986448	2748	0	50	2	79	145	125	0.388521094671	0.804249354976	0.0	0.021	-0.021
278	BRD9	BRD9	chr5	-	889135	889280	889135	889275	889701	889762	278	99	0	104	2	130	125	0.388955924415	0.804249354976	1.0	0.98	0.02
2802	DYNC1I2	DYNC1I2	chr2	+	172604285	172606668	172604288	172606668	172602311	172602437	2802	596	57	660	53	128	125	0.384202353197	0.804249354976	0.911	0.924	-0.013
2827	TBRG4	TBRG4	chr7	-	45148425	45148886	45148425	45148842	45151241	45151346	2827	159	4	169	2	169	125	0.389517865038	0.804249354976	0.967	0.984	-0.017
2849	ATXN2L	ATXN2L	chr16	+	28847253	28848558	28848048	28848558	28846869	28847079	2849	742	2	794	0	920	125	0.390863185358	0.804249354976	0.981	1.0	-0.019
2939	RNFT2	RNFT2	chr12	+	117290142	117291436	117290454	117291436	117273985	117274087	2939	8	0	18	2	437	125	0.394210755824	0.804249354976	1.0	0.72	0.28
325	CTNND1	CTNND1	chr11	+	57558856	57559145	57558965	57559145	57529233	57529518	325	130	0	68	1	234	125	0.392125579767	0.804249354976	1.0	0.973	0.027
3399	SERPINA1	SERPINA1	chr14	-	94854896	94855000	94854896	94854997	94855155	94855347	3399	1	0	1	2	128	125	0.388208269734	0.804249354976	1.0	0.328	0.672
3493	CABYR	CABYR	chr18	+	21739435	21740033	21739909	21740033	21735664	21736006	3493	108	0	111	1	599	125	0.386000065684	0.804249354976	1.0	0.959	0.041
3611	ZNF23	ZNF23	chr16	-	71481502	71483788	71481502	71483785	71487145	71487253	3611	2	1	0	1	128	125	0.388154236182	0.804249354976	0.661	0.0	0.661
421	ANAPC15	ANAPC15	chr11	-	71822202	71822332	71822202	71822327	71822457	71822542	421	122	56	132	73	130	125	0.393983417409	0.804249354976	0.677	0.635	0.042
478	TRIP10	TRIP10	chr19	+	6751044	6751537	6751073	6751537	6750522	6750644	478	6	266	4	314	154	125	0.386908894593	0.804249354976	0.018	0.01	0.008
62	GCAT	GCAT	chr22	+	38205955	38206164	38206033	38206164	38203911	38204170	62	15	30	17	49	203	125	0.394420415407	0.804249354976	0.235	0.176	0.059
702	HNF1B	HNF1B	chr17	-	36093549	36093814	36093549	36093736	36099430	36099630	702	474	89	830	176	203	125	0.393616774088	0.804249354976	0.766	0.744	0.022
786	CSTF2	CSTF2	chrX	+	100081622	100081746	100081673	100081746	100079108	100079246	786	135	2	165	5	176	125	0.394479721642	0.804249354976	0.98	0.959	0.021
90	MMS19	MMS19	chr10	-	99225815	99225916	99225815	99225913	99226260	99226342	90	222	33	273	50	128	125	0.389796180585	0.804249354976	0.868	0.842	0.026
950	GOLGB1	GOLGB1	chr3	-	121438492	121438615	121438492	121438600	121441108	121441225	950	33	16	20	6	140	125	0.392337639759	0.804249354976	0.648	0.749	-0.101
956	ITGA2	ITGA2	chr5	+	52379169	52379283	52379177	52379283	52377421	52377526	956	237	6	221	3	133	125	0.383166979653	0.804249354976	0.974	0.986	-0.012
977	TMEM25	TMEM25	chr11	+	118404980	118405070	118404983	118405070	118404743	118404844	977	63	2	93	6	128	125	0.389745856451	0.804249354976	0.969	0.938	0.031
1247	SMARCA4	SMARCA4	chr19	+	11168930	11169039	11168933	11169039	11151973	11152236	1247	201	111	314	152	128	125	0.395396859208	0.804732902619	0.639	0.669	-0.03
2153	NFRKB	NFRKB	chr11	-	129754639	129754777	129754639	129754741	129755329	129755504	2153	11	24	23	34	161	125	0.395336815015	0.804732902619	0.262	0.344	-0.082
2010	CCNJ	CCNJ	chr10	+	97816877	97817004	97816880	97817004	97816457	97816757	2010	6	18	3	4	128	125	0.396352365075	0.805292745178	0.246	0.423	-0.177
3595	SDCBP	SDCBP	chr8	+	59477577	59477643	59477580	59477643	59465727	59465862	3595	415	33	440	43	128	125	0.396081947448	0.805292745178	0.925	0.909	0.016
294	NFYC	NFYC	chr1	+	41228559	41228718	41228661	41228718	41223792	41223966	294	276	4	237	6	227	125	0.396804143226	0.805519216995	0.974	0.956	0.018
464	TATDN3	TATDN3	chr1	+	212988354	212990167	212988388	212990167	212985568	212985670	464	74	1	51	2	159	125	0.398140106773	0.806900336426	0.983	0.952	0.031
731	ZBTB8A	ZBTB8A	chr1	+	33065687	33071551	33065868	33071551	33060654	33060824	731	68	13	77	10	306	125	0.398166283458	0.806900336426	0.681	0.759	-0.078
1140	FLT3LG	FLT3LG	chr19	+	49989220	49989488	49989271	49989488	49983808	49983877	1140	0	1	3	2	176	125	0.399877254756	0.807906093081	0.0	0.516	-0.516
1250	INTS7	INTS7	chr1	-	212119948	212120047	212119948	212119987	212125910	212126043	1250	40	1	39	0	185	125	0.399902443313	0.807906093081	0.964	1.0	-0.036
21	CYP3A5	CYP3A5	chr7	-	99273737	99274199	99273737	99273831	99277448	99277649	21	3	0	2	1	493	125	0.400633691538	0.807906093081	1.0	0.336	0.664
2362	AGFG1	AGFG1	chr2	+	228418419	228418511	228418425	228418511	228416674	228416833	2362	194	44	269	73	131	125	0.400710499906	0.807906093081	0.808	0.779	0.029
3722	ARFRP1	ARFRP1	chr20	-	62333181	62333252	62333181	62333247	62333487	62333569	3722	140	7	130	10	130	125	0.400081145435	0.807906093081	0.951	0.926	0.025
853	PACSIN3	PACSIN3	chr11	-	47204554	47204620	47204554	47204616	47207899	47208010	853	32	8	57	9	129	125	0.399559140235	0.807906093081	0.795	0.86	-0.065
1096	MXD1	MXD1	chr2	+	70165228	70170076	70165231	70170076	70164366	70164526	1096	47	0	36	1	128	125	0.402868537761	0.808524247499	1.0	0.972	0.028
1169	MYADM	MYADM	chr19	+	54372943	54373092	54373007	54373092	54371118	54371197	1169	91	443	104	443	189	125	0.403066587262	0.808524247499	0.12	0.134	-0.014
1310	PLEKHB2	PLEKHB2	chr2	+	131897739	131897848	131897742	131897848	131884256	131884359	1310	7	1	7	0	128	125	0.402476561982	0.808524247499	0.872	1.0	-0.128
180	RPL11	RPL11	chr1	+	24019098	24019249	24019101	24019249	24018268	24018319	180	1115	105	1283	107	128	125	0.402417904378	0.808524247499	0.912	0.921	-0.009
2049	BAX	BAX	chr19	+	49464739	49465055	49464788	49465055	49464066	49464171	2049	162	573	149	587	174	125	0.40256823272	0.808524247499	0.169	0.154	0.015
2154	NKIRAS2	NKIRAS2	chr17	+	40173562	40173689	40173581	40173689	40172086	40172222	2154	0	74	2	88	144	125	0.401733447945	0.808524247499	0.0	0.019	-0.019
2227	ZNF20	ZNF20	chr19	-	12246583	12246719	12246583	12246710	12250994	12251222	2227	12	8	9	3	134	125	0.404098832251	0.809223296056	0.583	0.737	-0.154
3298	ISG20	ISG20	chr15	+	89193465	89195541	89195340	89195541	89182573	89182825	3298	19	59	22	50	2000	125	0.403863421809	0.809223296056	0.02	0.027	-0.007
1210	ARL4A	ARL4A	chr7	+	12727790	12730558	12727793	12730558	12726451	12726668	1210	52	59	47	42	128	125	0.405650669643	0.810958728923	0.463	0.522	-0.059
2694	PVRL3	PVRL3	chr3	+	110852481	110856407	110852507	110856407	110845030	110845182	2694	156	0	212	3	151	125	0.405376854426	0.810958728923	1.0	0.983	0.017
1138	ZNF518A	ZNF518A	chr10	+	97915953	97923517	97917646	97923517	97915680	97915804	1138	357	0	389	1	1818	125	0.406450639692	0.811204396489	1.0	0.964	0.036
3089	SEC22C	SEC22C	chr3	-	42589458	42594940	42589458	42590149	42597421	42597487	3089	1235	83	1363	104	4916	125	0.406458983623	0.811204396489	0.274	0.25	0.024
1333	TMPRSS3	TMPRSS3	chr21	-	43796649	43796795	43796649	43796792	43800225	43800321	1333	1	0	3	4	128	125	0.407335805803	0.811585734289	1.0	0.423	0.577
1788	CASP9	CASP9	chr1	-	15833393	15833628	15833393	15833570	15834367	15834402	1788	2	35	1	50	183	125	0.407267384547	0.811585734289	0.038	0.013	0.025
2141	H2AFY	H2AFY	chr5	-	134696186	134696297	134696186	134696294	134705095	134705293	2141	390	553	602	795	128	125	0.407702374083	0.811632901139	0.408	0.425	-0.017
1201	RGN	RGN	chrX	+	46940528	46940706	46940577	46940706	46937753	46938108	1201	7	1	7	0	174	125	0.408884553612	0.812901354656	0.834	1.0	-0.166
2181	ADAM8	ADAM8	chr10	-	135086757	135086947	135086757	135086934	135087265	135087342	2181	19	0	22	1	138	125	0.409026410391	0.812901354656	1.0	0.952	0.048
496	ZNF286A	ZNF286A	chr17	+	15603361	15603680	15603521	15603680	15602890	15603091	496	53	0	59	1	285	125	0.4096029509	0.813364248977	1.0	0.963	0.037
2619	DDX54	DDX54	chr12	-	113594977	113596917	113594977	113596914	113599074	113599187	2619	83	73	105	77	128	125	0.410645755028	0.814325149134	0.526	0.571	-0.045
3710	APBB3	APBB3	chr5	-	139941171	139941307	139941171	139941286	139941684	139941812	3710	5	4	0	1	146	125	0.4107749168	0.814325149134	0.517	0.0	0.517
2314	ZFAND5	ZFAND5	chr9	-	74975543	74975703	74975543	74975700	74978385	74978522	2314	324	31	304	36	128	125	0.411458439972	0.814997596162	0.911	0.892	0.019
3348	EFEMP2	EFEMP2	chr11	-	65633911	65634550	65633911	65634183	65635331	65635527	3348	999	4	615	0	492	125	0.411906514576	0.815202943145	0.984	1.0	-0.016
699	GLRX	GLRX	chr5	-	95149552	95150511	95149552	95150093	95152210	95152330	699	36	437	54	543	543	125	0.413533133881	0.817738452712	0.019	0.022	-0.003
1088	BTN2A2	BTN2A2	chr6	+	26392602	26395100	26394525	26395100	26391030	26391057	1088	950	0	634	1	2048	125	0.418314065273	0.819461524607	1.0	0.975	0.025
1152	POLE3	POLE3	chr9	-	116172507	116172688	116172507	116172658	116172896	116173029	1152	9	0	10	1	155	125	0.418499158425	0.819461524607	1.0	0.89	0.11
1459	GLT8D1	GLT8D1	chr3	-	52738739	52738968	52738739	52738964	52739462	52740099	1459	68	32	37	23	129	125	0.420037129651	0.819461524607	0.673	0.609	0.064
1483	RCHY1	RCHY1	chr4	-	76415790	76415911	76415790	76415909	76416820	76416847	1483	109	0	103	1	127	125	0.426436938094	0.819461524607	1.0	0.99	0.01
1727	NAPB	NAPB	chr20	-	23377708	23377825	23377708	23377819	23383629	23383709	1727	10	1	9	0	131	125	0.415289867252	0.819461524607	0.905	1.0	-0.095
1747	RYK	RYK	chr3	-	133910692	133910827	133910692	133910818	133913925	133914026	1747	183	116	260	145	134	125	0.418983616271	0.819461524607	0.595	0.626	-0.031
1765	IFT22	IFT22	chr7	-	100962236	100962344	100962236	100962313	100964951	100965104	1765	2	143	3	101	156	125	0.423444937251	0.819461524607	0.011	0.023	-0.012
1781	ARRB2	ARRB2	chr17	+	4623844	4623935	4623880	4623935	4623687	4623767	1781	1	71	3	84	161	125	0.421639092829	0.819461524607	0.011	0.027	-0.016
178	TMBIM4	TMBIM4	chr12	-	66547119	66547228	66547119	66547190	66563634	66563852	178	274	6	300	10	163	125	0.425016985697	0.819461524607	0.972	0.958	0.014
1825	LAT	LAT	chr16	+	28997702	28997767	28997705	28997767	28997455	28997537	1825	9	1	2	1	128	125	0.42283941694	0.819461524607	0.898	0.661	0.237
1983	FDXR	FDXR	chr17	-	72868160	72868258	72868160	72868232	72868990	72869156	1983	23	1	19	0	151	125	0.417940971638	0.819461524607	0.95	1.0	-0.05
2008	CCNJ	CCNJ	chr10	+	97816844	97817004	97816877	97817004	97816457	97816757	2008	45	6	41	3	158	125	0.422099948992	0.819461524607	0.856	0.915	-0.059
2082	PDHA1	PDHA1	chrX	+	19369377	19369525	19369398	19369525	19368054	19368228	2082	3	318	6	338	146	125	0.420740594506	0.819461524607	0.008	0.015	-0.007
2199	GHDC	GHDC	chr17	-	40342202	40342377	40342202	40342288	40342641	40342775	2199	8	50	4	42	214	125	0.425940287313	0.819461524607	0.085	0.053	0.032
2421	DCLK2	DCLK2	chr4	+	151141854	151141930	151141857	151141930	151124946	151125041	2421	10	10	9	5	128	125	0.425478880424	0.819461524607	0.494	0.637	-0.143
2431	SLC29A1	SLC29A1	chr6	+	44194996	44195079	44194999	44195079	44187241	44187519	2431	6	84	12	110	128	125	0.417184618109	0.819461524607	0.065	0.096	-0.031
2704	PPP3CB	PPP3CB	chr10	-	75206249	75206334	75206249	75206331	75214169	75214247	2704	124	92	119	103	128	125	0.4257382064	0.819461524607	0.568	0.53	0.038
2733	SLC25A13	SLC25A13	chr7	-	95814238	95814326	95814238	95814323	95818605	95818690	2733	1	124	4	202	128	125	0.426069477532	0.819461524607	0.008	0.019	-0.011
3020	ZNF274	ZNF274	chr19	+	58697063	58697205	58697078	58697205	58695287	58695365	3020	1	34	0	49	140	125	0.418240478782	0.819461524607	0.026	0.0	0.026
3146	FAM19A3	FAM19A3	chr1	+	113266566	113266759	113266634	113266759	113265637	113265787	3146	4	2	2	3	193	125	0.424784516648	0.819461524607	0.564	0.302	0.262
3280	TUBGCP2	TUBGCP2	chr10	-	135096581	135096725	135096581	135096688	135097385	135097506	3280	288	2	363	5	162	125	0.419379255982	0.819461524607	0.991	0.982	0.009
3439	SLC4A3	SLC4A3	chr2	+	220498576	220498701	220498601	220498701	220497995	220498179	3439	0	27	1	27	150	125	0.420201251076	0.819461524607	0.0	0.03	-0.03
3472	MBIP	MBIP	chr14	-	36767763	36768396	36767763	36768393	36769990	36770029	3472	90	9	60	9	128	125	0.425081616425	0.819461524607	0.907	0.867	0.04
3580	GUCD1	GUCD1	chr22	-	24936390	24939068	24936390	24939065	24939809	24940051	3580	20	152	24	236	128	125	0.426521587797	0.819461524607	0.114	0.09	0.024
361	PPP6R2	PPP6R2	chr22	+	50878126	50878286	50878129	50878286	50877027	50877191	361	11	134	17	149	128	125	0.418736365188	0.819461524607	0.074	0.1	-0.026
3645	FAM63A	FAM63A	chr1	-	150974640	150974876	150974640	150974787	150978787	150979273	3645	27	1	22	0	214	125	0.421625411123	0.819461524607	0.94	1.0	-0.06
3717	TOP3B	TOP3B	chr22	-	22330011	22330179	22330011	22330172	22337126	22337240	3717	22	0	26	1	132	125	0.42057616251	0.819461524607	1.0	0.961	0.039
3754	FOXP1	FOXP1	chr3	-	71026793	71026873	71026793	71026870	71026978	71027180	3754	118	53	138	74	128	125	0.421334880197	0.819461524607	0.685	0.646	0.039
392	DAAM2	DAAM2	chr6	+	39867852	39867984	39867855	39867984	39866652	39866713	392	16	3	4	0	128	125	0.425586271973	0.819461524607	0.839	1.0	-0.161
456	FAM222B	FAM222B	chr17	-	27082995	27086894	27082995	27086782	27093603	27093725	456	92	11	128	21	237	125	0.426262478684	0.819461524607	0.815	0.763	0.052
516	ESRRA	ESRRA	chr11	+	64082212	64082383	64082215	64082383	64081710	64081839	516	92	12	121	11	128	125	0.417376466765	0.819461524607	0.882	0.915	-0.033
538	MGAT5B	MGAT5B	chr17	+	74934063	74934225	74934069	74934225	74928726	74928857	538	2	15	7	26	131	125	0.420100636434	0.819461524607	0.113	0.204	-0.091
589	DMXL1	DMXL1	chr5	+	118445845	118445978	118445849	118445978	118440874	118440953	589	34	1	35	0	129	125	0.417766452402	0.819461524607	0.971	1.0	-0.029
788	NUDT13	NUDT13	chr10	+	74886392	74886585	74886430	74886585	74885155	74885267	788	1	4	0	4	163	125	0.422115254493	0.819461524607	0.161	0.0	0.161
984	FTSJ1	FTSJ1	chrX	+	48340790	48340894	48340796	48340894	48340019	48340103	984	162	80	205	87	131	125	0.420957570633	0.819461524607	0.659	0.692	-0.033
1500	TGFA	TGFA	chr2	-	70692747	70692868	70692747	70692865	70741990	70742044	1500	58	27	101	59	128	125	0.427498613451	0.819679405164	0.677	0.626	0.051
2343	ZMAT3	ZMAT3	chr3	-	178735010	178743016	178735010	178743013	178745210	178745311	2343	33	45	30	53	128	125	0.427673876374	0.819679405164	0.417	0.356	0.061
510	ZNF587	ZNF587	chr19	+	58367471	58367601	58367474	58367601	58361180	58361439	510	9	5	8	2	128	125	0.427141327441	0.819679405164	0.637	0.796	-0.159
1166	MYADM	MYADM	chr19	+	54372943	54373092	54373007	54373092	54369411	54369671	1166	62	20	71	17	189	125	0.428710994194	0.821002365095	0.672	0.734	-0.062
1458	RGS3	RGS3	chr9	+	116245232	116245397	116245338	116245397	116241770	116241821	1458	0	22	2	48	231	125	0.431861877738	0.822090957753	0.0	0.022	-0.022
1739	GPRASP2	GPRASP2	chrX	+	101968018	101968145	101968057	101968145	101967103	101967480	1739	0	9	1	11	164	125	0.42974167032	0.822090957753	0.0	0.065	-0.065
2521	AKTIP	AKTIP	chr16	-	53524951	53526434	53524951	53526431	53526604	53526665	2521	63	30	61	37	128	125	0.430038218567	0.822090957753	0.672	0.617	0.055
2710	UBAP2L	UBAP2L	chr1	+	154241232	154241430	154241235	154241430	154238976	154239044	2710	94	47	133	55	128	125	0.432241879522	0.822090957753	0.661	0.703	-0.042
291	TAGLN3	TAGLN3	chr3	+	111718093	111718449	111718267	111718449	111717585	111717961	291	47	5	66	4	299	125	0.431659560003	0.822090957753	0.797	0.873	-0.076
3634	SMC4	SMC4	chr3	+	160119702	160119881	160119777	160119881	160118609	160118753	3634	116	7	180	7	200	125	0.430986144302	0.822090957753	0.912	0.941	-0.029
576	DESI2	DESI2	chr1	+	244855180	244855322	244855185	244855322	244849898	244849971	576	17	2	16	4	130	125	0.432405256613	0.822090957753	0.891	0.794	0.097
799	MID1IP1	MID1IP1	chrX	+	38661787	38663666	38663562	38663666	38660684	38660740	799	589	0	558	1	1900	125	0.431678363687	0.822090957753	1.0	0.973	0.027
980	SETMAR	SETMAR	chr3	+	4354581	4355445	4355330	4355445	4344987	4345210	980	72	0	92	1	874	125	0.4305117919	0.822090957753	1.0	0.929	0.071
142	JKAMP	JKAMP	chr14	+	59953398	59953522	59953430	59953522	59951160	59951311	142	5	83	3	90	157	125	0.432898161346	0.822367534435	0.046	0.026	0.02
1431	GPBP1	GPBP1	chr5	+	56545235	56545403	56545280	56545403	56542901	56543042	1431	302	11	299	15	170	125	0.433463790933	0.822781710616	0.953	0.936	0.017
2269	GORASP1	GORASP1	chr3	-	39141795	39141994	39141795	39141945	39142237	39142368	2269	85	7	115	6	174	125	0.434459346205	0.823973083844	0.897	0.932	-0.035
746	DDIT3	DDIT3	chr12	-	57911051	57911325	57911051	57911207	57911488	57911536	746	96	33	68	18	243	125	0.434787655987	0.823973083844	0.599	0.66	-0.061
143	JKAMP	JKAMP	chr14	+	59953398	59953522	59953448	59953522	59951160	59951311	143	29	23	38	40	175	125	0.435413104253	0.824498254213	0.474	0.404	0.07
1510	HDAC11	HDAC11	chr3	+	13538235	13538352	13538304	13538352	13524963	13525064	1510	44	0	50	1	194	125	0.436562687501	0.826014293617	1.0	0.97	0.03
3159	SLC2A11	SLC2A11	chr22	+	24226809	24228299	24226835	24228299	24226488	24226616	3159	0	28	1	29	151	125	0.437999083016	0.828070151357	0.0	0.028	-0.028
1155	HNF1A	HNF1A	chr12	+	121437264	121437430	121437285	121437430	121437070	121437192	1155	0	3	1	3	146	125	0.441415896964	0.828573191173	0.0	0.222	-0.222
1267	ZNF607	ZNF607	chr19	-	38198814	38198913	38198814	38198910	38200596	38200723	1267	3	10	1	9	128	125	0.440665994191	0.828573191173	0.227	0.098	0.129
1900	MAPK9	MAPK9	chr5	-	179660594	179663531	179660594	179663526	179665331	179665403	1900	30	112	30	140	130	125	0.441647572353	0.828573191173	0.205	0.171	0.034
1982	FDXR	FDXR	chr17	-	72862567	72862690	72862567	72862666	72862905	72862998	1982	42	1	51	3	149	125	0.442115733186	0.828573191173	0.972	0.934	0.038
2156	C21orf2	C21orf2	chr21	-	45752915	45753145	45752915	45753136	45755640	45755687	2156	30	1	24	0	134	125	0.439720594592	0.828573191173	0.965	1.0	-0.035
2167	MAPKAPK2	MAPKAPK2	chr1	+	206905382	206907630	206905919	206907630	206905183	206905264	2167	267	532	277	508	662	125	0.440360474915	0.828573191173	0.087	0.093	-0.006
2950	JADE1	JADE1	chr4	+	129770134	129770322	129770170	129770322	129767529	129767687	2950	125	1	139	0	161	125	0.440477677285	0.828573191173	0.99	1.0	-0.01
3232	PUF60	PUF60	chr8	-	144906482	144906569	144906482	144906566	144911449	144911556	3232	51	4	45	6	128	125	0.440597105009	0.828573191173	0.926	0.88	0.046
3497	IRAK1	IRAK1	chrX	-	153278493	153278884	153278493	153278794	153279492	153279729	3497	334	25	458	42	215	125	0.441016453204	0.828573191173	0.886	0.864	0.022
824	IKZF5	IKZF5	chr10	-	124758008	124758187	124758008	124758174	124766541	124766692	824	13	5	15	3	138	125	0.441797396158	0.828573191173	0.702	0.819	-0.117
972	PER3	PER3	chr1	+	7858520	7858733	7858584	7858733	7854019	7854068	972	0	10	1	13	189	125	0.439161834313	0.828573191173	0.0	0.048	-0.048
1950	ZFP90	ZFP90	chr16	+	68596891	68601039	68596946	68601039	68592375	68592471	1950	14	58	5	32	180	125	0.443634379087	0.830104802608	0.144	0.098	0.046
773	IGF1R	IGF1R	chr15	+	99472786	99472889	99472789	99472889	99467753	99467913	773	34	17	40	27	128	125	0.443389343341	0.830104802608	0.661	0.591	0.07
1262	SZRD1	SZRD1	chr1	+	16719722	16719977	16719725	16719977	16693524	16693803	1262	170	145	149	144	128	125	0.444578175074	0.830166949771	0.534	0.503	0.031
1479	CLCC1	CLCC1	chr1	-	109492930	109493070	109492930	109493060	109505982	109506121	1479	34	4	41	8	135	125	0.444973816268	0.830166949771	0.887	0.826	0.061
2469	RARB	RARB	chr3	+	25634993	25635198	25635131	25635198	25622036	25622213	2469	199	4	29	0	263	125	0.444458177698	0.830166949771	0.959	1.0	-0.041
3217	FPGS	FPGS	chr9	+	130569251	130569366	130569270	130569366	130566914	130566979	3217	384	9	500	8	144	125	0.445119302676	0.830166949771	0.974	0.982	-0.008
554	ZNF419	ZNF419	chr19	+	58002835	58002965	58002838	58002965	58001514	58001553	554	3	0	3	1	128	125	0.445421219353	0.830166949771	1.0	0.746	0.254
2511	SPATA20	SPATA20	chr17	+	48625025	48625128	48625080	48625128	48624449	48624646	2511	13	5	23	5	180	125	0.446243024634	0.831044248079	0.644	0.762	-0.118
3205	NAT9	NAT9	chr17	-	72768098	72768190	72768098	72768116	72768356	72768416	3205	1	2	5	3	199	125	0.447203036129	0.831842277095	0.239	0.511	-0.272
3353	GPR89A	GPR89A	chr1	-	145811341	145811463	145811341	145811443	145811895	145812002	3353	12	0	16	1	145	125	0.447695864039	0.831842277095	1.0	0.932	0.068
41	FMR1	FMR1	chrX	+	147026388	147026571	147026463	147026571	147022094	147022181	41	43	0	52	1	200	125	0.447725839045	0.831842277095	1.0	0.97	0.03
2165	RNF111	RNF111	chr15	+	59384711	59384839	59384735	59384839	59383257	59383353	2165	19	31	16	36	149	125	0.448248942643	0.831926454207	0.34	0.272	0.068
3136	HYAL3	HYAL3	chr3	-	50332139	50333050	50332139	50332284	50336643	50336899	3136	126	4	135	7	891	125	0.448474083468	0.831926454207	0.815	0.73	0.085
150	RANGRF	RANGRF	chr17	+	8192820	8193409	8193130	8193409	8192575	8192732	150	366	9	378	13	435	125	0.448900108919	0.832064649813	0.921	0.893	0.028
54	PLAGL1	PLAGL1	chr6	-	144287294	144287367	144287294	144287335	144290043	144290115	54	13	22	21	25	157	125	0.449256685974	0.832074002896	0.32	0.401	-0.081
2964	FAM135A	FAM135A	chr6	+	71234045	71236401	71234633	71236401	71233669	71233824	2964	72	21	117	43	713	125	0.449688771028	0.832223081332	0.375	0.323	0.052
2807	PITPNM1	PITPNM1	chr11	-	67263648	67263819	67263648	67263816	67264701	67264907	2807	135	38	132	45	128	125	0.450070702342	0.832279181596	0.776	0.741	0.035
3258	RBM26	RBM26	chr13	-	79939712	79939868	79939712	79939853	79940189	79940330	3258	16	101	23	111	140	125	0.450465318674	0.832358633334	0.124	0.156	-0.032
2612	CCDC74A	CCDC74A	chr2	+	132290161	132290354	132290296	132290354	132289236	132289375	2612	171	2	63	0	260	125	0.45210346549	0.834733933553	0.976	1.0	-0.024
477	EIF4A1	EIF4A1	chr17	+	7481482	7481562	7481544	7481562	7481144	7481234	477	7034	55	8489	57	187	125	0.452631890846	0.835058211717	0.988	0.99	-0.002
25	PRKACB	PRKACB	chr1	+	84670161	84671122	84670164	84671122	84668365	84668488	25	3	4	8	5	128	125	0.453354147506	0.835739304631	0.423	0.61	-0.187
526	FBXO21	FBXO21	chr12	-	117595677	117595889	117595677	117595868	117603289	117603422	526	53	73	68	112	146	125	0.453714305372	0.835752343047	0.383	0.342	0.041
2741	CAST	CAST	chr5	+	96100924	96101029	96100927	96101029	96097977	96098076	2741	508	119	759	196	128	125	0.454608276901	0.836747893798	0.807	0.791	0.016
2596	MAP4K4	MAP4K4	chr2	+	102476104	102476326	102476197	102476326	102475457	102475544	2596	452	231	440	206	218	125	0.455952952851	0.837166577101	0.529	0.551	-0.022
2914	ZNF559-ZNF177	ZNF559-ZNF177	chr19	+	9491264	9493293	9491823	9493293	9490732	9490815	2914	9	1	8	0	684	125	0.455352162019	0.837166577101	0.622	1.0	-0.378
8	THRA	THRA	chr17	+	38249272	38250120	38249389	38250120	38245458	38245586	8	70	3	56	1	242	125	0.456191363308	0.837166577101	0.923	0.967	-0.044
948	NCOR1	NCOR1	chr17	-	16004563	16005119	16004563	16005071	16012099	16012226	948	179	7	175	10	173	125	0.456250479282	0.837166577101	0.949	0.927	0.022
1422	TLE2	TLE2	chr19	-	3019280	3019464	3019280	3019461	3019696	3019771	1422	2	1	8	1	128	125	0.46094495489	0.837216299733	0.661	0.887	-0.226
1654	NFKB2	NFKB2	chr10	+	104162008	104162286	104162011	104162286	104161804	104161916	1654	113	178	116	161	128	125	0.462017549009	0.837216299733	0.383	0.413	-0.03
166	MORF4L2	MORF4L2	chrX	-	102933426	102933548	102933426	102933528	102939608	102939657	166	12	73	13	109	145	125	0.459764590461	0.837216299733	0.124	0.093	0.031
1764	IST1	IST1	chr16	+	71958671	71958720	71958675	71958720	71957190	71957283	1764	258	7	236	4	129	125	0.462290538129	0.837216299733	0.973	0.983	-0.01
204	CCBL1	CCBL1	chr9	-	131598275	131598384	131598275	131598352	131599080	131599201	204	5	29	8	29	157	125	0.461478706615	0.837216299733	0.121	0.18	-0.059
2579	CCDC125	CCDC125	chr5	-	68609811	68609873	68609811	68609870	68616063	68616407	2579	8	29	5	29	128	125	0.461851720448	0.837216299733	0.212	0.144	0.068
2593	IGF2BP2	IGF2BP2	chr3	-	185410486	185410568	185410486	185410550	185414399	185414451	2593	8	260	16	375	143	125	0.46106170504	0.837216299733	0.026	0.036	-0.01
2746	FAM104A	FAM104A	chr17	-	71223303	71223403	71223303	71223321	71228224	71228533	2746	69	3	95	7	207	125	0.45849081338	0.837216299733	0.933	0.891	0.042
3048	KIAA0430	KIAA0430	chr16	-	15727473	15727700	15727473	15727691	15728613	15728788	3048	35	0	40	1	134	125	0.462001605143	0.837216299733	1.0	0.974	0.026
3206	NAT9	NAT9	chr17	-	72768098	72768190	72768098	72768178	72768356	72768416	3206	0	1	4	4	137	125	0.459248864112	0.837216299733	0.0	0.477	-0.477
3358	ZFP91	ZFP91	chr11	+	58378422	58378527	58378425	58378527	58377770	58377807	3358	256	35	288	47	128	125	0.462100339985	0.837216299733	0.877	0.857	0.02
3381	PNPLA6	PNPLA6	chr19	+	7618757	7618901	7618760	7618901	7616247	7616323	3381	86	100	75	102	128	125	0.461585082726	0.837216299733	0.456	0.418	0.038
3646	FAM63A	FAM63A	chr1	-	150974640	150975444	150974640	150974787	150978787	150979273	3646	197	1	149	0	782	125	0.457242602305	0.837216299733	0.969	1.0	-0.031
605	ZNF33A	ZNF33A	chr10	+	38323205	38323328	38323253	38323328	38306218	38306314	605	8	12	4	3	173	125	0.457537583267	0.837216299733	0.325	0.491	-0.166
759	RAP1GDS1	RAP1GDS1	chr4	+	99214555	99214666	99214558	99214666	99182526	99182720	759	33	111	39	107	128	125	0.457800605165	0.837216299733	0.225	0.263	-0.038
898	DNM2	DNM2	chr19	+	10941653	10942586	10941656	10942586	10940802	10941054	898	157	56	143	60	128	125	0.460773393956	0.837216299733	0.732	0.699	0.033
996	GUCY1B3	GUCY1B3	chr4	+	156723364	156723731	156723493	156723731	156721028	156721226	996	20	72	9	45	254	125	0.462161514622	0.837216299733	0.12	0.09	0.03
2065	POU2F2	POU2F2	chr19	-	42600233	42600395	42600233	42600347	42603678	42603770	2065	18	13	15	7	173	125	0.464416574621	0.837299847855	0.5	0.608	-0.108
2673	TMEM219	TMEM219	chr16	+	29974427	29974629	29974430	29974629	29973350	29973453	2673	56	55	36	28	128	125	0.463271088925	0.837299847855	0.499	0.557	-0.058
2937	PEX10	PEX10	chr1	-	2338158	2338394	2338158	2338334	2339890	2340297	2937	2	60	5	80	185	125	0.463544125904	0.837299847855	0.022	0.041	-0.019
3072	STXBP2	STXBP2	chr19	+	7705583	7705695	7705625	7705695	7704616	7704693	3072	15	2	19	5	167	125	0.463888067706	0.837299847855	0.849	0.74	0.109
3093	NRXN3	NRXN3	chr14	+	80327381	80334633	80328005	80334633	80271454	80271542	3093	108	1	72	0	749	125	0.46445910445	0.837299847855	0.947	1.0	-0.053
3670	GAREM	GAREM	chr18	-	29843483	29848731	29843483	29848728	29850179	29850346	3670	13	13	12	18	128	125	0.46314757244	0.837299847855	0.494	0.394	0.1
932	SMURF1	SMURF1	chr7	-	98630659	98630744	98630659	98630735	98633137	98633339	932	99	24	116	35	134	125	0.465828286966	0.83912903748	0.794	0.756	0.038
313	SLC25A10	SLC25A10	chr17	+	79684786	79684891	79684813	79684891	79684428	79684521	313	3	128	3	238	152	125	0.466530077025	0.839754138645	0.019	0.01	0.009
3115	SCARF1	SCARF1	chr17	-	1540002	1540149	1540002	1540112	1540234	1540356	3115	20	0	30	1	162	125	0.467684610116	0.841192608013	1.0	0.959	0.041
1691	MEIS2	MEIS2	chr15	-	37388489	37388631	37388489	37388608	37390167	37390400	1691	64	3	12	0	148	125	0.468726362572	0.841478035488	0.947	1.0	-0.053
1914	MT1G	MT1G	chr16	-	56701223	56701292	56701223	56701289	56701877	56701977	1914	24	10	32	9	128	125	0.469456622204	0.841478035488	0.701	0.776	-0.075
2740	SKAP1	SKAP1	chr17	-	46239830	46239931	46239830	46239928	46247970	46248021	2740	23	7	31	14	128	125	0.469891556401	0.841478035488	0.762	0.684	0.078
3049	TAPT1-AS1	TAPT1-AS1	chr4	+	16257879	16259810	16257930	16259810	16240393	16240494	3049	1	0	3	3	176	125	0.469811176469	0.841478035488	1.0	0.415	0.585
3155	NFE2L2	NFE2L2	chr2	-	178097119	178097311	178097119	178097290	178097977	178098067	3155	590	11	537	7	146	125	0.469677925659	0.841478035488	0.979	0.985	-0.006
807	ZMYND15	ZMYND15	chr17	+	4648140	4648223	4648164	4648223	4647919	4648073	807	0	2	1	2	149	125	0.469976325693	0.841478035488	0.0	0.296	-0.296
1199	MIER1	MIER1	chr1	+	67394569	67394646	67394611	67394646	67391824	67391925	1199	4	2	10	2	167	125	0.470908956005	0.841874243855	0.6	0.789	-0.189
3588	HOXD8	HOXD8	chr2	+	176996044	176997423	176996047	176997423	176994467	176995671	3588	81	78	88	72	128	125	0.470765147211	0.841874243855	0.504	0.544	-0.04
1115	BTN3A2	BTN3A2	chr6	+	26375742	26378548	26376756	26378548	26374998	26375026	1115	195	1	124	0	1139	125	0.473586545447	0.842701160177	0.955	1.0	-0.045
1590	MELK	MELK	chr9	+	36607571	36607670	36607575	36607670	36599390	36599483	1590	152	2	253	6	129	125	0.473960430828	0.842701160177	0.987	0.976	0.011
179	HOTAIR	HOTAIR	chr12	-	54359747	54359871	54359747	54359867	54360059	54360161	179	2	1	2	0	129	125	0.474367029471	0.842701160177	0.66	1.0	-0.34
1806	APOO	APOO	chrX	-	23851464	23851729	23851464	23851627	23858429	23858494	1806	85	63	62	55	227	125	0.473468630079	0.842701160177	0.426	0.383	0.043
2074	KANSL3	KANSL3	chr2	-	97297048	97297280	97297048	97297219	97302657	97302922	2074	28	25	40	46	186	125	0.47368059718	0.842701160177	0.429	0.369	0.06
2127	ARID1A	ARID1A	chr1	+	27100819	27101711	27101470	27101711	27100292	27100389	2127	653	2	696	4	776	125	0.472677500861	0.842701160177	0.981	0.966	0.015
2133	SMARCAD1	SMARCAD1	chr4	+	95200073	95200201	95200079	95200201	95199766	95199884	2133	38	48	35	35	131	125	0.473510300687	0.842701160177	0.43	0.488	-0.058
3601	STAG3	STAG3	chr7	+	99809057	99809162	99809060	99809162	99808633	99808808	3601	2	1	2	0	128	125	0.4742073605	0.842701160177	0.661	1.0	-0.339
536	BSDC1	BSDC1	chr1	-	32849430	32849649	32849430	32849598	32852379	32852496	536	38	206	27	178	176	125	0.474575685051	0.842701160177	0.116	0.097	0.019
2918	CCDC138	CCDC138	chr2	+	109408130	109408258	109408135	109408258	109405307	109405422	2918	18	2	23	1	130	125	0.475357811208	0.843457225734	0.896	0.957	-0.061
3221	C19orf60	C19orf60	chr19	+	18700222	18700493	18700288	18700493	18699804	18699887	3221	40	19	13	9	191	125	0.476420777799	0.844710098165	0.579	0.486	0.093
3434	CNBP	CNBP	chr3	-	128889921	128890123	128889921	128890120	128890288	128890381	3434	289	770	363	905	128	125	0.477716889351	0.845857680378	0.268	0.281	-0.013
540	NDUFC1	NDUFC1	chr4	-	140216885	140217114	140216885	140217110	140223569	140223705	540	24	3	19	1	129	125	0.477782728629	0.845857680378	0.886	0.948	-0.062
3523	SORBS1	SORBS1	chr10	-	97174250	97174619	97174250	97174412	97181717	97181830	3523	100	0	110	1	332	125	0.478252735971	0.846056970137	1.0	0.976	0.024
611	ANKRD26	ANKRD26	chr10	-	27335281	27335452	27335281	27335449	27337729	27337908	611	15	8	10	3	128	125	0.479242902189	0.847175466379	0.647	0.765	-0.118
1050	C12orf43	C12orf43	chr12	-	121440224	121442295	121440224	121442292	121442805	121442863	1050	50	18	56	26	128	125	0.487551183792	0.847939174226	0.731	0.678	0.053
1365	SIGMAR1	SIGMAR1	chr9	-	34636993	34637109	34636993	34637086	34637216	34637417	1365	3	241	6	290	148	125	0.481605663721	0.847939174226	0.01	0.017	-0.007
1381	PHF23	PHF23	chr17	-	7139248	7140086	7139248	7139885	7140703	7140796	1381	400	13	339	8	326	125	0.485322809195	0.847939174226	0.922	0.942	-0.02
1496	WDR46	WDR46	chr6	-	33256580	33256790	33256580	33256628	33256878	33257304	1496	334	5	356	8	287	125	0.484564032167	0.847939174226	0.967	0.951	0.016
1555	CALD1	CALD1	chr7	+	134642959	134643041	134642962	134643041	134642819	134642863	1555	1350	109	832	75	128	125	0.487768180496	0.847939174226	0.924	0.915	0.009
1777	DMPK	DMPK	chr19	-	46274228	46274318	46274228	46274314	46274607	46274654	1777	9	4	9	7	129	125	0.492212434083	0.847939174226	0.686	0.555	0.131
1840	FAM213B	FAM213B	chr1	+	2520360	2520479	2520395	2520479	2519828	2519892	1840	16	0	26	1	160	125	0.486956100681	0.847939174226	1.0	0.953	0.047
1876	PCYT2	PCYT2	chr17	-	79866751	79867197	79866751	79866911	79867389	79867478	1876	14	2	14	4	411	125	0.482032831728	0.847939174226	0.68	0.516	0.164
2102	ZNF577	ZNF577	chr19	-	52374550	52376959	52374550	52376782	52380534	52380630	2102	9	0	13	1	302	125	0.487040267644	0.847939174226	1.0	0.843	0.157
2218	MAD1L1	MAD1L1	chr7	-	2270183	2270399	2270183	2270359	2272506	2272583	2218	11	4	11	2	165	125	0.491703468861	0.847939174226	0.676	0.806	-0.13
2337	FDPS	FDPS	chr1	+	155279833	155279996	155279854	155279996	155278538	155278756	2337	837	710	855	689	146	125	0.481452490762	0.847939174226	0.502	0.515	-0.013
2348	FUOM	FUOM	chr10	-	135168657	135169009	135168657	135168940	135169241	135169315	2348	40	43	36	48	194	125	0.49271956753	0.847939174226	0.375	0.326	0.049
2392	CEP76	CEP76	chr18	-	12699828	12699904	12699828	12699899	12700956	12701112	2392	38	0	44	1	130	125	0.491287558832	0.847939174226	1.0	0.977	0.023
2425	FAM89B	FAM89B	chr11	+	65340823	65341669	65340833	65341669	65339819	65340431	2425	38	68	30	43	135	125	0.481656812744	0.847939174226	0.341	0.392	-0.051
2484	PEX11B	PEX11B	chr1	+	145517272	145517388	145517282	145517388	145516164	145516456	2484	90	1	121	0	135	125	0.493646042283	0.847939174226	0.988	1.0	-0.012
2727	P2RY2	P2RY2	chr11	+	72945066	72953472	72945200	72953472	72939025	72939220	2727	0	3	1	4	259	125	0.483154816405	0.847939174226	0.0	0.108	-0.108
2735	RUNDC3A	RUNDC3A	chr17	+	42390471	42390620	42390486	42390620	42389947	42390063	2735	9	1	6	0	140	125	0.493606095737	0.847939174226	0.889	1.0	-0.111
2829	ZNF30	ZNF30	chr19	+	35424528	35424627	35424531	35424627	35422746	35422897	2829	1	2	2	1	128	125	0.492106855055	0.847939174226	0.328	0.661	-0.333
2912	TRMT10A	TRMT10A	chr4	-	100480310	100480518	100480310	100480507	100485069	100485214	2912	19	9	14	10	136	125	0.48863248905	0.847939174226	0.66	0.563	0.097
3074	STXBP2	STXBP2	chr19	+	7705616	7705695	7705625	7705695	7704616	7704693	3074	222	2	307	5	134	125	0.485078433671	0.847939174226	0.99	0.983	0.007
3289	COX18	COX18	chr4	-	73930494	73930619	73930494	73930616	73930966	73931130	3289	10	38	18	50	128	125	0.489954150353	0.847939174226	0.204	0.26	-0.056
3436	FAM24B	FAM24B	chr10	-	124609939	124610066	124609939	124610036	124615160	124615302	3436	10	9	14	8	155	125	0.489600568903	0.847939174226	0.473	0.585	-0.112
3450	LY6K	LY6K	chr8	+	143784508	143785584	143784540	143785584	143783017	143783131	3450	15	3	33	11	157	125	0.484970222434	0.847939174226	0.799	0.705	0.094
3598	HNRNPK	HNRNPK	chr9	-	86582997	86584355	86582997	86584295	86585076	86585246	3598	1192	672	1424	767	185	125	0.4924523852	0.847939174226	0.545	0.556	-0.011
3610	ZNF23	ZNF23	chr16	-	71487944	71488121	71487944	71488071	71489974	71490024	3610	7	1	5	0	175	125	0.490543875604	0.847939174226	0.833	1.0	-0.167
463	TMEM44-AS1	TMEM44-AS1	chr3	+	194309749	194309871	194309753	194309871	194304996	194305177	463	2	2	0	1	129	125	0.489087704498	0.847939174226	0.492	0.0	0.492
495	ZNF286A	ZNF286A	chr17	+	15603448	15603680	15603521	15603680	15602890	15603091	495	10	0	15	1	198	125	0.483953524291	0.847939174226	1.0	0.904	0.096
512	ZNF638	ZNF638	chr2	+	71660294	71660413	71660357	71660413	71658456	71658558	512	270	4	249	2	188	125	0.487508453493	0.847939174226	0.978	0.988	-0.01
525	YY1AP1	YY1AP1	chr1	-	155638417	155638568	155638417	155638508	155640110	155640255	525	79	67	81	58	185	125	0.481814536822	0.847939174226	0.443	0.485	-0.042
595	TSC22D4	TSC22D4	chr7	-	100074899	100075085	100074899	100075082	100076416	100076902	595	7	10	5	12	128	125	0.489383813436	0.847939174226	0.406	0.289	0.117
624	SGOL2	SGOL2	chr2	+	201440033	201440184	201440040	201440184	201435772	201438700	624	47	1	84	0	132	125	0.492695894708	0.847939174226	0.978	1.0	-0.022
680	ZCCHC10	ZCCHC10	chr5	-	132335823	132335893	132335823	132335865	132342450	132342612	680	5	50	5	31	153	125	0.488196156673	0.847939174226	0.076	0.116	-0.04
716	ZNF189	ZNF189	chr9	+	104162207	104162292	104162210	104162292	104161135	104161471	716	12	4	12	2	128	125	0.48607302696	0.847939174226	0.746	0.854	-0.108
739	DDIT3	DDIT3	chr12	-	57911051	57911325	57911051	57911221	57911488	57911536	739	75	92	56	58	229	125	0.489866588762	0.847939174226	0.308	0.345	-0.037
808	CARS	CARS	chr11	-	3062125	3062261	3062125	3062214	3063394	3063486	808	11	178	7	161	172	125	0.482719813569	0.847939174226	0.043	0.031	0.012
860	SCAF8	SCAF8	chr6	+	155054928	155055064	155054980	155055064	155054511	155054637	860	7	1	5	0	177	125	0.490774525796	0.847939174226	0.832	1.0	-0.168
879	NAT6	NAT6	chr3	-	50333832	50335103	50333832	50334958	50336643	50336852	879	70	8	75	12	270	125	0.49356216436	0.847939174226	0.802	0.743	0.059
907	RPLP0	RPLP0	chr12	-	120638532	120638694	120638532	120638634	120638885	120639014	907	657	2039	742	2405	185	125	0.486931704447	0.847939174226	0.179	0.173	0.006
964	COX11	COX11	chr17	-	53038566	53040276	53038566	53038687	53040666	53040792	964	1993	1	2430	3	1714	125	0.480065546858	0.847939174226	0.993	0.983	0.01
1206	ACHE	ACHE	chr7	-	100489954	100490439	100489954	100490175	100490785	100491873	1206	35	4	5	0	389	125	0.494747473276	0.847984988591	0.738	1.0	-0.262
2103	OSR2	OSR2	chr8	+	99963746	99964332	99963828	99964332	99962883	99962983	2103	5	27	2	20	207	125	0.494652568873	0.847984988591	0.101	0.057	0.044
2113	RBBP5	RBBP5	chr1	-	205083916	205084089	205083916	205084033	205084985	205085011	2113	60	0	64	1	181	125	0.494312197752	0.847984988591	1.0	0.978	0.022
2463	C1orf109	C1orf109	chr1	-	38155277	38155558	38155277	38155555	38155887	38156267	2463	4	10	2	10	128	125	0.495920096898	0.848152362253	0.281	0.163	0.118
3932	ARMC8	ARMC8	chr3	+	137907242	137907372	137907296	137907372	137906089	137906441	3932	6	31	9	31	179	125	0.49541204249	0.848152362253	0.119	0.169	-0.05
556	ZNF419	ZNF419	chr19	+	58001498	58001553	58001514	58001553	57999078	57999351	556	1	4	0	3	141	125	0.495589277818	0.848152362253	0.181	0.0	0.181
2002	CRNDE	CRNDE	chr16	-	54954209	54954322	54954209	54954239	54957496	54957562	2002	187	29	193	36	208	125	0.496558800285	0.848631538104	0.795	0.763	0.032
1243	RAB2B	RAB2B	chr14	-	21936828	21936911	21936828	21936867	21943025	21943093	1243	77	4	73	6	169	125	0.497756425162	0.85006454427	0.934	0.9	0.034
149	SON	SON	chr21	+	34948670	34949820	34948723	34949820	34948083	34948199	149	19	149	18	179	178	125	0.498725369698	0.851105227163	0.082	0.066	0.016
2565	ORAI2	ORAI2	chr7	+	102076648	102076780	102076671	102076780	102073976	102074108	2565	2	19	1	23	148	125	0.50021305649	0.853029037977	0.082	0.035	0.047
356	NCOA3	NCOA3	chr20	+	46268320	46268566	46268365	46268566	46266391	46266527	356	13	0	22	1	170	125	0.501584830799	0.853572413741	1.0	0.942	0.058
649	ARMCX5	ARMCX5	chrX	+	101854633	101854775	101854639	101854775	101854275	101854500	649	18	9	6	5	131	125	0.501974144456	0.853572413741	0.656	0.534	0.122
706	MAN2B1	MAN2B1	chr19	-	12769241	12769324	12769241	12769321	12772073	12772190	706	284	9	254	11	128	125	0.501258818223	0.853572413741	0.969	0.958	0.011
938	MLST8	MLST8	chr16	+	2256031	2256215	2256061	2256215	2255177	2255513	938	25	15	34	15	155	125	0.501666308284	0.853572413741	0.573	0.646	-0.073
650	STRN4	STRN4	chr19	-	47230708	47230824	47230708	47230803	47231150	47231264	650	36	163	60	232	146	125	0.502925978131	0.854577020988	0.159	0.181	-0.022
3507	MECOM	MECOM	chr3	-	168838843	168839000	168838843	168838997	168840367	168840515	3507	45	66	39	69	128	125	0.503762166132	0.854858090353	0.4	0.356	0.044
3744	TMEM156	TMEM156	chr4	-	38972651	38972757	38972651	38972754	38987955	38988039	3744	13	4	2	0	128	125	0.50381370344	0.854858090353	0.76	1.0	-0.24
1308	PLEKHB2	PLEKHB2	chr2	+	131897739	131897848	131897742	131897848	131890474	131890588	1308	42	16	55	27	128	125	0.504205830939	0.854910603032	0.719	0.665	0.054
2906	GLB1L	GLB1L	chr2	-	220108223	220108365	220108223	220108353	220109950	220110151	2906	1	6	0	4	137	125	0.505520863986	0.856211707854	0.132	0.0	0.132
92	COBLL1	COBLL1	chr2	-	165550778	165552346	165550778	165552343	165555914	165556009	92	140	49	155	63	128	125	0.505696648745	0.856211707854	0.736	0.706	0.03
1173	MPPE1	MPPE1	chr18	-	11896982	11897355	11896982	11897130	11906201	11906308	1173	170	1	148	2	350	125	0.509752260929	0.856969698433	0.984	0.964	0.02
1491	CBS	CBS	chr21	-	44473300	44474093	44473300	44473757	44476912	44476997	1491	643	4	808	3	461	125	0.51000806604	0.856969698433	0.978	0.986	-0.008
1952	ZFP90	ZFP90	chr16	+	68596891	68601039	68596894	68601039	68592375	68592471	1952	6	1	4	0	128	125	0.507799672736	0.856969698433	0.854	1.0	-0.146
2257	CARKD	CARKD	chr13	+	111290588	111292342	111290724	111292342	111287814	111287935	2257	31	7	22	3	261	125	0.506716317664	0.856969698433	0.68	0.778	-0.098
234	TMEM218	TMEM218	chr11	-	124972027	124972247	124972027	124972213	124972629	124972705	234	2	8	4	8	159	125	0.509102093043	0.856969698433	0.164	0.282	-0.118
2581	NGFRAP1	NGFRAP1	chrX	+	102632390	102633092	102632437	102633092	102631955	102632034	2581	216	835	171	612	172	125	0.50858730839	0.856969698433	0.158	0.169	-0.011
2868	MATN2	MATN2	chr8	+	99045269	99045404	99045326	99045404	99044473	99044545	2868	37	23	16	7	182	125	0.509054603295	0.856969698433	0.525	0.611	-0.086
3388	TMEM198B	TMEM198B	chr12	+	56226742	56227325	56227230	56227325	56223743	56224867	3388	92	1	51	0	613	125	0.509884604897	0.856969698433	0.949	1.0	-0.051
3574	CHRDL1	CHRDL1	chrX	-	109924709	109924877	109924709	109924874	109931821	109932031	3574	86	9	144	11	128	125	0.51007242171	0.856969698433	0.903	0.927	-0.024
3885	MIEF1	MIEF1	chr22	+	39908236	39908499	39908322	39908499	39907853	39908031	3885	52	33	69	53	211	125	0.510126871606	0.856969698433	0.483	0.435	0.048
998	GUCY1B3	GUCY1B3	chr4	+	156723364	156723731	156723592	156723731	156721028	156721226	998	121	5	78	5	353	125	0.509790155864	0.856969698433	0.896	0.847	0.049
1114	BTN3A2	BTN3A2	chr6	+	26376024	26378548	26376756	26378548	26374998	26375026	1114	226	1	131	0	857	125	0.511080668615	0.857485791794	0.971	1.0	-0.029
1499	ESRRG	ESRRG	chr1	-	216737560	216737743	216737560	216737722	216741329	216741440	1499	0	11	1	20	146	125	0.51516781245	0.857485791794	0.0	0.041	-0.041
1681	FAM189B	FAM189B	chr1	-	155221523	155221699	155221523	155221696	155223415	155223523	1681	8	86	12	94	128	125	0.514310356929	0.857485791794	0.083	0.111	-0.028
1917	TP73-AS1	TP73-AS1	chr1	-	3659367	3659521	3659367	3659475	3659624	3659754	1917	22	40	18	25	171	125	0.514181964362	0.857485791794	0.287	0.345	-0.058
2019	TECR	TECR	chr19	+	14673952	14674069	14674017	14674069	14673336	14673387	2019	16	515	26	675	190	125	0.514671285628	0.857485791794	0.02	0.025	-0.005
2340	PAM	PAM	chr5	+	102360834	102361038	102360837	102361038	102355493	102355547	2340	250	38	234	30	128	125	0.516884140571	0.857485791794	0.865	0.884	-0.019
2465	ACD	ACD	chr16	-	67693805	67693948	67693805	67693939	67694024	67694718	2465	51	1	68	0	134	125	0.512223754167	0.857485791794	0.979	1.0	-0.021
262	ALKBH2	ALKBH2	chr12	-	109530311	109530742	109530311	109530592	109531051	109531293	262	90	25	94	21	275	125	0.513850325556	0.857485791794	0.621	0.67	-0.049
2828	SLC16A4	SLC16A4	chr1	-	110905472	110906535	110905472	110906515	110918079	110918173	2828	5	58	2	41	145	125	0.513692408166	0.857485791794	0.069	0.04	0.029
2935	NPL	NPL	chr1	+	182797858	182799519	182798737	182799519	182794915	182794955	2935	36	2	10	0	1004	125	0.516099915481	0.857485791794	0.691	1.0	-0.309
3143	DLG4	DLG4	chr17	-	7107326	7107386	7107326	7107377	7107517	7107571	3143	83	43	50	21	134	125	0.51591261163	0.857485791794	0.643	0.69	-0.047
3191	TCF4	TCF4	chr18	-	52924545	52924622	52924545	52924619	52927179	52927258	3191	168	12	16	2	128	125	0.515033691383	0.857485791794	0.932	0.887	0.045
3306	CHTOP	CHTOP	chr1	+	153614718	153614905	153614721	153614905	153610770	153610924	3306	181	128	203	159	128	125	0.51677380965	0.857485791794	0.58	0.555	0.025
351	IRF5	IRF5	chr7	+	128587283	128587589	128587331	128587589	128587076	128587110	351	6	1	4	0	173	125	0.51380421017	0.857485791794	0.813	1.0	-0.187
493	ZNF286A	ZNF286A	chr17	+	15619313	15624100	15619372	15624100	15611468	15611561	493	36	21	40	18	184	125	0.516348343962	0.857485791794	0.538	0.602	-0.064
631	LRRC16A	LRRC16A	chr6	+	25606288	25606501	25606306	25606501	25605039	25605121	631	66	21	83	21	143	125	0.51695489011	0.857485791794	0.733	0.776	-0.043
762	TJAP1	TJAP1	chr6	+	43466660	43466838	43466715	43466838	43465618	43465715	762	11	25	9	29	180	125	0.514150338307	0.857485791794	0.234	0.177	0.057
823	AIF1L	AIF1L	chr9	+	133972166	133972250	133972188	133972250	133971862	133972047	823	9	139	11	231	147	125	0.51396405046	0.857485791794	0.052	0.039	0.013
3887	MIR22HG	MIR22HG	chr17	-	1614797	1616189	1614797	1615693	1616996	1617308	3887	528	28	328	14	621	125	0.517924730749	0.858492883531	0.791	0.825	-0.034
1703	EIF1AD	EIF1AD	chr11	-	65767773	65767952	65767773	65767877	65769510	65769637	1703	59	8	93	17	200	125	0.51908371791	0.859210601603	0.822	0.774	0.048
1850	VEGFB	VEGFB	chr11	+	64004891	64005127	64004992	64005127	64004658	64004694	1850	221	21	134	16	226	125	0.518939254829	0.859210601603	0.853	0.822	0.031
1407	APRT	APRT	chr16	-	88875876	88876248	88875876	88876114	88876477	88876556	1407	1118	219	1325	243	259	125	0.520444712088	0.859904445258	0.711	0.725	-0.014
2266	NR2C1	NR2C1	chr12	-	95424184	95424649	95424184	95424405	95425124	95425264	2266	16	3	12	4	369	125	0.520956051753	0.859904445258	0.644	0.504	0.14
2527	MED15	MED15	chr22	+	20936897	20937034	20936948	20937034	20922807	20922918	2527	60	2	68	1	176	125	0.520743314683	0.859904445258	0.955	0.98	-0.025
40	FMR1	FMR1	chrX	+	147026388	147026571	147026463	147026571	147024650	147024846	40	110	14	143	23	200	125	0.520633471729	0.859904445258	0.831	0.795	0.036
1337	GEMIN5	GEMIN5	chr5	-	154311017	154311137	154311017	154311134	154311658	154311810	1337	30	2	24	3	128	125	0.523967239194	0.861639594447	0.936	0.887	0.049
1732	RFXANK	RFXANK	chr19	+	19307771	19307855	19307774	19307855	19304747	19304942	1732	150	141	139	117	128	125	0.522676224269	0.861639594447	0.51	0.537	-0.027
2057	CELF2	CELF2	chr10	+	11370888	11374605	11372418	11374605	11367798	11367942	2057	123	1	238	4	1655	125	0.523116071277	0.861639594447	0.903	0.818	0.085
239	MPZL3	MPZL3	chr11	-	118110925	118111092	118110925	118111056	118122936	118123083	239	23	0	42	1	161	125	0.524191388257	0.861639594447	1.0	0.97	0.03
283	ZNF181	ZNF181	chr19	+	35230427	35230526	35230430	35230526	35230052	35230173	283	6	4	4	5	128	125	0.524118670191	0.861639594447	0.594	0.439	0.155
3709	APBB3	APBB3	chr5	-	139941171	139941292	139941171	139941286	139941684	139941812	3709	3	4	0	1	131	125	0.523168253126	0.861639594447	0.417	0.0	0.417
210	UTP15	UTP15	chr5	+	72864059	72864152	72864116	72864152	72863086	72863259	210	70	0	71	1	182	125	0.526026616086	0.862800806995	1.0	0.98	0.02
2683	FSCN2	FSCN2	chr17	+	79503575	79503815	79503647	79503815	79503171	79503293	2683	3	2	1	2	197	125	0.526720391258	0.862800806995	0.488	0.241	0.247
3546	INTS8	INTS8	chr8	+	95850690	95850846	95850721	95850846	95848751	95848859	3546	89	9	97	7	156	125	0.526253118144	0.862800806995	0.888	0.917	-0.029
701	SLC6A9	SLC6A9	chr1	-	44466627	44466727	44466627	44466723	44466835	44466970	701	29	2	33	1	129	125	0.525850315427	0.862800806995	0.934	0.97	-0.036
997	GUCY1B3	GUCY1B3	chr4	+	156723493	156723731	156723592	156723731	156721028	156721226	997	173	5	114	5	224	125	0.526475780517	0.862800806995	0.951	0.927	0.024
1051	ZFP14	ZFP14	chr19	-	36851336	36851438	36851336	36851435	36853013	36853140	1051	2	5	2	2	128	125	0.52735429938	0.862989853032	0.281	0.494	-0.213
1285	SLIRP	SLIRP	chr14	+	78183822	78183941	78183838	78183941	78182114	78182222	1285	7	408	5	427	141	125	0.527996255169	0.862989853032	0.015	0.01	0.005
1771	HAUS7	HAUS7	chrX	-	152720999	152721224	152720999	152721106	152721722	152721822	1771	71	2	79	1	243	125	0.530406286145	0.862989853032	0.948	0.976	-0.028
1884	GPX4	GPX4	chr19	+	1106376	1106458	1106398	1106458	1106240	1106265	1884	31	1611	22	1373	147	125	0.530846314328	0.862989853032	0.016	0.013	0.003
1949	ASRGL1	ASRGL1	chr11	+	62105361	62105639	62105438	62105639	62104773	62105046	1949	14	12	15	18	202	125	0.53075321478	0.862989853032	0.419	0.34	0.079
2551	HAVCR1	HAVCR1	chr5	-	156484908	156485087	156484908	156484966	156485931	156486130	2551	22	19	40	44	246	125	0.530283350004	0.862989853032	0.37	0.316	0.054
2706	ZNF707	ZNF707	chr8	+	144770831	144771471	144771373	144771471	144770163	144770237	2706	8	0	13	1	667	125	0.53063331499	0.862989853032	1.0	0.709	0.291
3118	CDH16	CDH16	chr16	-	66944162	66944405	66944162	66944288	66945084	66945218	3118	43	1	22	0	242	125	0.529385326155	0.862989853032	0.957	1.0	-0.043
3233	ITFG1	ITFG1	chr16	-	47192783	47192901	47192783	47192845	47195660	47195743	3233	280	4	378	8	181	125	0.529505458514	0.862989853032	0.98	0.97	0.01
409	MSANTD2	MSANTD2	chr11	-	124644614	124644870	124644614	124644714	124669766	124670300	409	32	3	11	2	281	125	0.530022956422	0.862989853032	0.826	0.71	0.116
596	TSC22D4	TSC22D4	chr7	-	100074899	100075930	100074899	100075827	100076416	100076902	596	145	7	118	8	228	125	0.530037361652	0.862989853032	0.919	0.89	0.029
2478	NUSAP1	NUSAP1	chr15	+	41643185	41643327	41643230	41643327	41641295	41641439	2478	207	94	374	187	170	125	0.531871204214	0.863469917952	0.618	0.595	0.023
34	SLC35A2	SLC35A2	chrX	-	48760888	48762759	48760888	48762169	48763668	48763820	34	488	21	480	25	715	125	0.53176252489	0.863469917952	0.802	0.77	0.032
1174	MPPE1	MPPE1	chr18	-	11886711	11886780	11886711	11886777	11886915	11887024	1174	8	37	10	33	128	125	0.532468919313	0.863830123326	0.174	0.228	-0.054
248	RALGAPB	RALGAPB	chr20	+	37193998	37194121	37194001	37194121	37191174	37191340	248	47	34	30	27	128	125	0.53464380108	0.863830123326	0.574	0.52	0.054
3449	LY6K	LY6K	chr8	+	143784261	143785584	143784540	143785584	143783017	143783131	3449	49	3	118	11	404	125	0.534420112545	0.863830123326	0.835	0.768	0.067
365	FAM208A	FAM208A	chr3	-	56667071	56667994	56667071	56667871	56674013	56674158	365	95	1	76	0	248	125	0.53318405692	0.863830123326	0.98	1.0	-0.02
405	CLK1	CLK1	chr2	-	201724402	201726189	201724402	201724469	201726424	201726585	405	1138	0	714	1	1845	125	0.534647710466	0.863830123326	1.0	0.98	0.02
60	PEX16	PEX16	chr11	-	45931219	45931863	45931219	45931728	45932448	45932513	60	48	1	43	2	260	125	0.534235910161	0.863830123326	0.958	0.912	0.046
655	ABTB1	ABTB1	chr3	+	127393187	127393261	127393233	127393261	127391780	127391924	655	11	90	8	89	171	125	0.534178006792	0.863830123326	0.082	0.062	0.02
1057	SURF6	SURF6	chr9	-	136200553	136200642	136200553	136200589	136201227	136201437	1057	113	2	168	5	178	125	0.543754999038	0.865303200069	0.975	0.959	0.016
1141	FLT3LG	FLT3LG	chr19	+	49978930	49979058	49978947	49979058	49977859	49977929	1141	2	16	0	4	142	125	0.536787886292	0.865303200069	0.099	0.0	0.099
1226	MUTYH	MUTYH	chr1	-	45799084	45799275	45799084	45799236	45800062	45800183	1226	1	3	0	2	164	125	0.538604696958	0.865303200069	0.203	0.0	0.203
1304	NSUN5P1	NSUN5P1	chr7	+	75044869	75045469	75045258	75045469	75044397	75044512	1304	130	0	192	1	514	125	0.542840223514	0.865303200069	1.0	0.979	0.021
1549	ABLIM3	ABLIM3	chr5	+	148637853	148640001	148639108	148640001	148632319	148632400	1549	387	0	524	1	1380	125	0.537133969093	0.865303200069	1.0	0.979	0.021
1687	URM1	URM1	chr9	+	131140273	131140385	131140314	131140385	131133597	131133694	1687	27	192	25	213	166	125	0.544192948957	0.865303200069	0.096	0.081	0.015
1798	PRSS23	PRSS23	chr11	+	86518672	86522273	86518677	86522273	86511281	86511693	1798	90	5	135	5	130	125	0.539886192129	0.865303200069	0.945	0.963	-0.018
1896	EIF4G3	EIF4G3	chr1	-	21276495	21276604	21276495	21276601	21295966	21296089	1896	88	98	78	76	128	125	0.542688838604	0.865303200069	0.467	0.501	-0.034
1972	EIF4ENIF1	EIF4ENIF1	chr22	-	31843411	31843554	31843411	31843551	31844138	31844218	1972	32	28	34	37	128	125	0.53910550518	0.865303200069	0.527	0.473	0.054
2265	SYBU	SYBU	chr8	-	110654956	110655161	110654956	110655158	110656864	110657051	2265	1	3	0	2	128	125	0.543460431513	0.865303200069	0.246	0.0	0.246
2488	LPPR2	LPPR2	chr19	+	11470207	11470396	11470282	11470396	11468335	11468415	2488	92	8	38	2	200	125	0.540402172347	0.865303200069	0.878	0.922	-0.044
2564	ZNF493	ZNF493	chr19	+	21588559	21588658	21588562	21588658	21587930	21588057	2564	3	2	4	1	128	125	0.541546742331	0.865303200069	0.594	0.796	-0.202
2598	MAP4K4	MAP4K4	chr2	+	102482889	102483041	102482892	102483041	102481391	102481498	2598	479	114	441	115	128	125	0.539473278374	0.865303200069	0.804	0.789	0.015
26	ZNF573	ZNF573	chr19	-	38262203	38262336	38262203	38262330	38264300	38264391	26	2	0	7	2	131	125	0.540714593424	0.865303200069	1.0	0.77	0.23
3238	ZNF433	ZNF433	chr19	-	12128980	12129116	12128980	12129107	12140954	12141013	3238	1	1	0	1	134	125	0.536804433776	0.865303200069	0.483	0.0	0.483
3653	PTGS1	PTGS1	chr9	+	125140177	125140294	125140206	125140294	125133464	125133551	3653	5	0	9	1	154	125	0.540565181228	0.865303200069	1.0	0.88	0.12
3700	LRRC75A-AS1	LRRC75A-AS1	chr17	+	16342894	16343017	16342973	16343017	16342640	16342728	3700	1102	222	1138	215	204	125	0.543213439176	0.865303200069	0.753	0.764	-0.011
399	CDC25B	CDC25B	chr20	+	3778268	3778396	3778310	3778396	3776385	3777378	399	90	2	170	2	167	125	0.544333107268	0.865303200069	0.971	0.985	-0.014
70	SLC35C2	SLC35C2	chr20	-	44983711	44983880	44983711	44983817	44984440	44984513	70	167	20	176	17	188	125	0.539552119219	0.865303200069	0.847	0.873	-0.026
790	PSMC3IP	PSMC3IP	chr17	-	40725495	40725641	40725495	40725605	40726116	40726228	790	55	1	139	1	161	125	0.541349422984	0.865303200069	0.977	0.991	-0.014
839	ZNF200	ZNF200	chr16	-	3282420	3282547	3282420	3282544	3282832	3282921	839	45	1	29	0	128	125	0.537261806357	0.865303200069	0.978	1.0	-0.022
89	MMS19	MMS19	chr10	-	99237103	99237173	99237103	99237161	99237611	99237686	89	262	0	286	4	137	125	0.54020758105	0.865303200069	1.0	0.985	0.015
961	SOX6	SOX6	chr11	-	16010542	16010776	16010542	16010716	16036487	16036596	961	1	0	6	4	185	125	0.538977864748	0.865303200069	1.0	0.503	0.497
975	TXNDC16	TXNDC16	chr14	-	52985889	52986011	52985889	52985996	53003436	53003511	975	10	0	20	1	140	125	0.542414495005	0.865303200069	1.0	0.947	0.053
1237	KLHDC4	KLHDC4	chr16	-	87741417	87741681	87741417	87741678	87741955	87742072	1237	22	7	22	10	128	125	0.545681222148	0.865931841595	0.754	0.682	0.072
1255	FBXL5	FBXL5	chr4	-	15638116	15638299	15638116	15638296	15640130	15640317	1255	133	7	137	5	128	125	0.54692357549	0.865931841595	0.949	0.964	-0.015
1622	TMEM59	TMEM59	chr1	-	54506428	54506513	54506428	54506510	54507396	54507478	1622	243	625	193	463	128	125	0.545478394266	0.865931841595	0.275	0.289	-0.014
2029	IQCA1	IQCA1	chr2	-	237289211	237289279	237289211	237289276	237300618	237300714	2029	15	6	6	4	128	125	0.545999038983	0.865931841595	0.709	0.594	0.115
2483	PSMA3	PSMA3	chr14	+	58727665	58727738	58727686	58727738	58724642	58724716	2483	1037	15	1117	20	146	125	0.546617097972	0.865931841595	0.983	0.98	0.003
546	GNRH2	GNRH2	chr20	+	3025324	3025482	3025345	3025482	3025053	3025214	546	2	0	3	1	146	125	0.546790541093	0.865931841595	1.0	0.72	0.28
2115	SURF4	SURF4	chr9	-	136234134	136234419	136234134	136234321	136242792	136243037	2115	11	539	5	515	223	125	0.547414668587	0.866130027103	0.011	0.005	0.006
2784	MSH5	MSH5	chr6	+	31711915	31712076	31711966	31712076	31711680	31711802	2784	1	32	0	20	176	125	0.548141917675	0.866701348789	0.022	0.0	0.022
2078	NSUN5	NSUN5	chr7	-	72716512	72717526	72716512	72717521	72717596	72717737	2078	117	7	185	8	130	125	0.548626582913	0.866888599302	0.941	0.957	-0.016
1028	C14orf93	C14orf93	chr14	-	23467635	23468611	23467635	23468365	23479309	23479410	1028	45	2	49	1	371	125	0.549114583239	0.867080866262	0.883	0.943	-0.06
1444	RPS6KA4	RPS6KA4	chr11	+	64135957	64136073	64135960	64136073	64135603	64135732	1444	3	4	5	12	128	125	0.552944830849	0.87096490877	0.423	0.289	0.134
2219	MAD1L1	MAD1L1	chr7	-	2270183	2270399	2270183	2270362	2272506	2272583	2219	8	23	6	25	162	125	0.553414120317	0.87096490877	0.212	0.156	0.056
27	SNRPB	SNRPB	chr20	-	2442280	2442585	2442280	2442439	2443281	2443407	27	1646	312	1775	354	271	125	0.552975772997	0.87096490877	0.709	0.698	0.011
3274	FAM213A	FAM213A	chr10	+	82180221	82180401	82180238	82180401	82168241	82168399	3274	161	89	168	83	142	125	0.553187469413	0.87096490877	0.614	0.641	-0.027
3299	ISG20	ISG20	chr15	+	89195340	89195541	89195400	89195541	89182573	89182825	3299	82	3	68	4	185	125	0.553141739038	0.87096490877	0.949	0.92	0.029
3296	ZNF430	ZNF430	chr19	+	21216891	21216990	21216894	21216990	21216261	21216388	3296	26	6	11	4	128	125	0.554367857167	0.871886191305	0.809	0.729	0.08
3200	NAT9	NAT9	chr17	-	72768098	72768193	72768098	72768116	72768356	72768416	3200	61	2	52	3	202	125	0.556803968183	0.875136117323	0.95	0.915	0.035
737	SFI1	SFI1	chr22	+	31904240	31904362	31904244	31904362	31892124	31892623	737	40	5	27	2	129	125	0.557583739387	0.875780166642	0.886	0.929	-0.043
1041	HECTD2	HECTD2	chr10	+	93255961	93256129	93255970	93256129	93253176	93253265	1041	13	21	9	20	134	125	0.55862776151	0.876051930295	0.366	0.296	0.07
1920	MYCBP	MYCBP	chr1	-	39332551	39332681	39332551	39332671	39338689	39338762	1920	7	4	11	10	135	125	0.558559299416	0.876051930295	0.618	0.505	0.113
3617	DLST	DLST	chr14	+	75355977	75356052	75355979	75356052	75355797	75355850	3617	538	6	688	4	127	125	0.558867095372	0.876051930295	0.989	0.994	-0.005
3119	CDH16	CDH16	chr16	-	66944162	66944339	66944162	66944288	66945084	66945218	3119	12	1	6	0	176	125	0.559591358788	0.876606714925	0.895	1.0	-0.105
3243	CDK5RAP1	CDK5RAP1	chr20	-	31984566	31984890	31984566	31984742	31989233	31989375	3243	99	2	104	1	273	125	0.560029561106	0.876712943874	0.958	0.979	-0.021
2512	RSRC2	RSRC2	chr12	-	122992764	122992997	122992764	122992994	122995655	122995735	2512	162	138	123	116	128	125	0.560473221212	0.876827570792	0.534	0.509	0.025
798	SGSM3	SGSM3	chr22	+	40804280	40804433	40804358	40804433	40804074	40804124	798	269	0	246	2	203	125	0.560942835202	0.876982622803	1.0	0.987	0.013
1743	TIAL1	TIAL1	chr10	-	121341970	121342120	121341970	121342069	121347663	121347760	1743	148	230	175	250	176	125	0.562265324023	0.877196758693	0.314	0.332	-0.018
3557	ZNF124	ZNF124	chr1	-	247318290	247320705	247318290	247320519	247322307	247322368	3557	8	8	12	8	311	125	0.562581582783	0.877196758693	0.287	0.376	-0.089
3781	KIAA1958	KIAA1958	chr9	+	115421542	115427591	115421552	115427591	115407929	115408102	3781	19	0	40	1	135	125	0.562989108691	0.877196758693	1.0	0.974	0.026
693	TMEM14C	TMEM14C	chr6	+	10724788	10724866	10724802	10724866	10723147	10723474	693	38	667	26	532	139	125	0.563303368489	0.877196758693	0.049	0.042	0.007
725	AKT3	AKT3	chr1	-	243663020	243668636	243663020	243663088	243675625	243675728	725	2780	1	2676	2	5673	125	0.56262154116	0.877196758693	0.984	0.967	0.017
95	TMEM136	TMEM136	chr11	+	120197830	120198349	120198174	120198349	120195837	120196077	95	34	4	17	1	469	125	0.562651503962	0.877196758693	0.694	0.819	-0.125
1191	EML3	EML3	chr11	-	62378558	62378819	62378558	62378816	62378896	62379068	1191	29	61	38	67	128	125	0.56431916873	0.877274441281	0.317	0.356	-0.039
3575	CHRDL1	CHRDL1	chrX	-	109964612	109964758	109964612	109964755	110002888	110002982	3575	65	21	123	33	128	125	0.56401540627	0.877274441281	0.751	0.784	-0.033
747	DDIT3	DDIT3	chr12	-	57911051	57911302	57911051	57911207	57911488	57911536	747	92	33	61	18	220	125	0.5644651348	0.877274441281	0.613	0.658	-0.045
1386	PHRF1	PHRF1	chr11	+	581961	582081	581964	582081	581491	581606	1386	67	26	60	19	128	125	0.565425853072	0.87819094109	0.716	0.755	-0.039
1144	SPIN2B	SPIN2B	chrX	-	57146114	57147067	57146114	57147064	57147725	57147979	1144	2	6	1	1	128	125	0.56721984204	0.880399584334	0.246	0.494	-0.248
114	DHPS	DHPS	chr19	-	12786830	12786956	12786830	12786919	12790270	12790357	114	69	1	70	0	162	125	0.568082945829	0.880545213487	0.982	1.0	-0.018
1986	ZNF195	ZNF195	chr11	-	3398846	3399130	3398846	3399032	3400267	3400452	1986	17	1	8	0	223	125	0.568801703178	0.880545213487	0.905	1.0	-0.095
2765	PAAF1	PAAF1	chr11	+	73589823	73589864	73589827	73589864	73588013	73588113	2765	25	1	11	0	129	125	0.568351091013	0.880545213487	0.96	1.0	-0.04
300	FOXP4	FOXP4	chr6	+	41555036	41555250	41555039	41555250	41554746	41554894	300	52	17	76	20	128	125	0.568533865098	0.880545213487	0.749	0.788	-0.039
132	SERF2	SERF2	chr15	+	44085884	44088287	44085907	44088287	44085172	44085281	132	62	4007	62	3591	148	125	0.572994544371	0.880984687641	0.013	0.014	-0.001
155	GBGT1	GBGT1	chr9	-	136030564	136030736	136030564	136030699	136031287	136031323	155	0	11	1	25	162	125	0.571461472441	0.880984687641	0.0	0.03	-0.03
2331	TNK1	TNK1	chr17	+	7290293	7290473	7290308	7290473	7289879	7289974	2331	1	17	1	41	140	125	0.570579520171	0.880984687641	0.05	0.021	0.029
2400	COMMD4	COMMD4	chr15	+	75631325	75631445	75631377	75631445	75630986	75631026	2400	662	7	860	12	177	125	0.571417889115	0.880984687641	0.985	0.981	0.004
2539	NRF1	NRF1	chr7	+	129297182	129297414	129297185	129297414	129251542	129251665	2539	15	5	14	7	128	125	0.571000737667	0.880984687641	0.746	0.661	0.085
2618	LGALS9	LGALS9	chr17	+	25967597	25967799	25967668	25967799	25965288	25965380	2618	32	1	14	0	196	125	0.570714344809	0.880984687641	0.953	1.0	-0.047
2771	STX4	STX4	chr16	+	31045524	31045646	31045546	31045646	31045333	31045435	2771	14	132	15	113	147	125	0.572893844727	0.880984687641	0.083	0.101	-0.018
3456	RICTOR	RICTOR	chr5	-	38978684	38978752	38978684	38978750	38981968	38982138	3456	11	1	27	1	127	125	0.571703770789	0.880984687641	0.915	0.964	-0.049
700	GLRX	GLRX	chr5	-	95149552	95150661	95149552	95150511	95152210	95152330	700	9	3	11	6	275	125	0.572806248579	0.880984687641	0.577	0.455	0.122
949	ZNF197	ZNF197	chr3	+	44670556	44671036	44670565	44671036	44666510	44666635	949	6	8	5	4	134	125	0.573179729179	0.880984687641	0.412	0.538	-0.126
965	COX11	COX11	chr17	-	53038566	53040276	53038566	53038673	53040666	53040792	965	1994	4	2430	7	1728	125	0.570206420333	0.880984687641	0.973	0.962	0.011
1133	E2F3	E2F3	chr6	+	20481436	20481656	20481454	20481656	20480076	20480188	1133	58	3	94	3	143	125	0.574349682765	0.882210057823	0.944	0.965	-0.021
2759	IFT20	IFT20	chr17	-	26659171	26659408	26659171	26659207	26662365	26662515	2759	157	8	87	3	326	125	0.576318080314	0.884230606436	0.883	0.917	-0.034
604	ZNF33A	ZNF33A	chr10	+	38343302	38348995	38343305	38348995	38306218	38306314	604	47	26	36	16	128	125	0.576412262666	0.884230606436	0.638	0.687	-0.049
2898	POLR3E	POLR3E	chr16	+	22320245	22320361	22320295	22320361	22319468	22319546	2898	120	1	118	2	175	125	0.576797519132	0.884248528358	0.988	0.977	0.011
1706	MFF	MFF	chr2	+	228211941	228212100	228212058	228212100	228205007	228205096	1706	210	5	247	4	242	125	0.57746023499	0.884691505645	0.956	0.97	-0.014
1306	BAHD1	BAHD1	chr15	+	40757533	40757634	40757542	40757634	40756669	40756746	1306	28	23	46	46	134	125	0.57843130155	0.885033542837	0.532	0.483	0.049
1404	DYRK1A	DYRK1A	chr21	+	38850482	38850602	38850509	38850602	38844985	38845182	1404	12	76	15	75	152	125	0.578329106726	0.885033542837	0.115	0.141	-0.026
382	AFG3L1P	AFG3L1P	chr16	+	90044012	90044210	90044085	90044210	90038987	90039173	382	9	5	14	5	198	125	0.579481722214	0.886067982223	0.532	0.639	-0.107
1066	C6orf48	C6orf48	chr6	+	31804200	31804294	31804203	31804294	31803187	31803228	1066	80	0	53	1	128	125	0.583118009139	0.886164598232	1.0	0.981	0.019
1929	HCFC1R1	HCFC1R1	chr16	-	3073233	3073531	3073233	3073362	3073847	3073969	1929	121	19	132	17	294	125	0.582538240906	0.886164598232	0.73	0.768	-0.038
2105	DBI	DBI	chr2	+	120125134	120125220	120125139	120125220	120124499	120124636	2105	10	5	7	2	130	125	0.584037504538	0.886164598232	0.658	0.771	-0.113
2310	RTFDC1	RTFDC1	chr20	+	55092161	55092257	55092164	55092257	55091990	55092045	2310	384	20	482	21	128	125	0.583180338125	0.886164598232	0.949	0.957	-0.008
3199	NAT9	NAT9	chr17	-	72769714	72769827	72769714	72769824	72771760	72771846	3199	52	63	47	66	128	125	0.584030301812	0.886164598232	0.446	0.41	0.036
3231	MYH10	MYH10	chr17	-	8479960	8479990	8479960	8479987	8480553	8480656	3231	31	2	27	3	128	125	0.580943194443	0.886164598232	0.938	0.898	0.04
3466	DYNLRB1	DYNLRB1	chr20	+	33114072	33114148	33114076	33114148	33107224	33107303	3466	156	11	131	7	129	125	0.582611248442	0.886164598232	0.932	0.948	-0.016
3847	CCDC51	CCDC51	chr3	-	48476226	48476546	48476226	48476420	48481505	48481529	3847	31	1	30	2	251	125	0.581226688556	0.886164598232	0.939	0.882	0.057
408	TRMT112	TRMT112	chr11	-	64084529	64084619	64084529	64084604	64084735	64084837	408	1287	12	1286	15	140	125	0.581486722512	0.886164598232	0.99	0.987	0.003
551	SSR1	SSR1	chr6	-	7301542	7301805	7301542	7301601	7303782	7303870	551	1009	8	1026	6	329	125	0.583894406	0.886164598232	0.98	0.985	-0.005
698	GLRX	GLRX	chr5	-	95149552	95150661	95149552	95150093	95152210	95152330	698	42	437	59	543	693	125	0.580784425151	0.886164598232	0.017	0.019	-0.002
744	DDIT3	DDIT3	chr12	-	57911051	57911378	57911051	57911207	57911488	57911536	744	138	33	90	18	296	125	0.582332514072	0.886164598232	0.638	0.679	-0.041
1875	PCYT2	PCYT2	chr17	-	79866751	79866913	79866751	79866911	79867389	79867478	1875	132	2	162	4	127	125	0.585052251362	0.887135604724	0.985	0.976	0.009
1301	LSR	LSR	chr19	+	35757738	35757870	35757741	35757870	35757581	35757641	1301	367	73	600	109	128	125	0.586796749931	0.888642295001	0.831	0.843	-0.012
3740	MYL6B	MYL6B	chr12	+	56547592	56547876	56547656	56547876	56546203	56546415	3740	12	192	9	185	189	125	0.586645113909	0.888642295001	0.04	0.031	0.009
3359	HDAC5	HDAC5	chr17	-	42188096	42188171	42188096	42188168	42194861	42195072	3359	38	42	16	22	128	125	0.587708865657	0.889454530058	0.469	0.415	0.054
1221	MUTYH	MUTYH	chr1	-	45799084	45799266	45799084	45799169	45800062	45800183	1221	13	5	16	4	222	125	0.590042806636	0.890708752109	0.594	0.693	-0.099
1433	C8orf59	C8orf59	chr8	-	86131464	86131592	86131464	86131589	86132534	86132651	1433	110	17	74	9	128	125	0.589143416317	0.890708752109	0.863	0.889	-0.026
3175	VEZT	VEZT	chr12	+	95663814	95663964	95663826	95663964	95660132	95660408	3175	128	165	130	153	137	125	0.589649201008	0.890708752109	0.414	0.437	-0.023
745	DDIT3	DDIT3	chr12	-	57911051	57911325	57911051	57911302	57911488	57911536	745	8	4	10	3	148	125	0.589808491575	0.890708752109	0.628	0.738	-0.11
2545	TIMM9	TIMM9	chr14	-	58875211	58875817	58875211	58875802	58877560	58877656	2545	15	4	18	3	140	125	0.590870148452	0.891389191451	0.77	0.843	-0.073
3407	ABI2	ABI2	chr2	+	204231599	204231767	204231603	204231767	204192961	204193354	3407	151	13	111	12	129	125	0.592438628363	0.892463026989	0.918	0.9	0.018
51	PLAGL1	PLAGL1	chr6	-	144287294	144287367	144287294	144287349	144290043	144290115	51	11	8	21	11	143	125	0.592024056469	0.892463026989	0.546	0.625	-0.079
802	ACSF3	ACSF3	chr16	+	89211621	89211809	89211674	89211809	89199543	89199670	802	0	33	1	39	178	125	0.592713087633	0.892463026989	0.0	0.018	-0.018
1490	PCNX	PCNX	chr14	+	71479701	71479919	71479716	71479919	71478208	71478266	1490	75	8	88	7	140	125	0.593934992555	0.89345019096	0.893	0.918	-0.025
3171	HINFP	HINFP	chr11	+	119004731	119005765	119004793	119005765	119003804	119003929	3171	1	59	0	56	187	125	0.594501077635	0.89345019096	0.011	0.0	0.011
3482	LIMA1	LIMA1	chr12	-	50586234	50586347	50586234	50586344	50589612	50589670	3482	71	472	64	385	128	125	0.594127522203	0.89345019096	0.128	0.14	-0.012
1015	NFKBIB	NFKBIB	chr19	+	39395654	39395760	39395710	39395760	39390569	39390851	1015	158	0	186	2	181	125	0.598512057198	0.893805150584	1.0	0.985	0.015
1044	EPHA5	EPHA5	chr4	-	66270091	66270197	66270091	66270194	66280001	66280161	1044	2	0	4	1	128	125	0.597635949781	0.893805150584	1.0	0.796	0.204
1286	SLIRP	SLIRP	chr14	+	78183838	78183941	78183844	78183941	78182114	78182222	1286	408	11	427	9	131	125	0.596661144644	0.893805150584	0.973	0.978	-0.005
2031	SLC29A4	SLC29A4	chr7	+	5331323	5331452	5331360	5331452	5330754	5330868	2031	24	3	27	2	162	125	0.598890988097	0.893805150584	0.861	0.912	-0.051
2064	POU2F2	POU2F2	chr19	-	42596220	42596422	42596220	42596286	42597980	42598047	2064	14	2	3	1	261	125	0.596681161431	0.893805150584	0.77	0.59	0.18
330	ANKS3	ANKS3	chr16	-	4776659	4776855	4776659	4776781	4776979	4777178	330	6	9	16	17	199	125	0.596499937241	0.893805150584	0.295	0.372	-0.077
3319	PDXDC1	PDXDC1	chr16	+	15092196	15092262	15092199	15092262	15091609	15091683	3319	244	12	233	9	128	125	0.597715818041	0.893805150584	0.952	0.962	-0.01
3332	SELENBP1	SELENBP1	chr1	-	151342188	151342454	151342188	151342245	151345113	151345210	3332	2	21	1	21	334	125	0.598240389306	0.893805150584	0.034	0.018	0.016
3596	PHF20L1	PHF20L1	chr8	+	133790037	133790157	133790041	133790157	133787603	133787891	3596	9	7	5	6	129	125	0.598704900278	0.893805150584	0.555	0.447	0.108
519	IFFO1	IFFO1	chr12	-	6657833	6658015	6657833	6657991	6658641	6658650	519	5	16	6	13	149	125	0.59575824089	0.893805150584	0.208	0.279	-0.071
797	SGSM3	SGSM3	chr22	+	40800250	40800459	40800312	40800459	40798142	40798209	797	186	4	196	6	187	125	0.59621817743	0.893805150584	0.969	0.956	0.013
2014	GMIP	GMIP	chr19	-	19747515	19747605	19747515	19747596	19747725	19747838	2014	13	4	20	4	134	125	0.601115680803	0.895995476361	0.752	0.823	-0.071
3614	TCF7	TCF7	chr5	+	133481431	133483920	133481891	133483920	133479282	133479331	3614	14	3	2	0	585	125	0.600860918525	0.895995476361	0.499	1.0	-0.501
1698	EIF1AD	EIF1AD	chr11	-	65767773	65767947	65767773	65767877	65769380	65769637	1698	50	14	54	12	195	125	0.604481875322	0.896858959447	0.696	0.743	-0.047
1928	CIB1	CIB1	chr15	-	90775450	90775679	90775450	90775559	90776900	90776935	1928	64	1066	73	1106	245	125	0.604871785541	0.896858959447	0.03	0.033	-0.003
243	TUBB6	TUBB6	chr18	+	12320534	12320743	12320627	12320743	12310941	12311052	243	20	1	8	0	218	125	0.604076051472	0.896858959447	0.92	1.0	-0.08
3024	C11orf80	C11orf80	chr11	+	66571465	66571661	66571468	66571661	66568501	66568573	3024	50	26	75	33	128	125	0.604863019484	0.896858959447	0.653	0.689	-0.036
3083	ACBD5	ACBD5	chr10	-	27529247	27529413	27529247	27529403	27530987	27531068	3083	17	7	12	7	135	125	0.605862896559	0.896858959447	0.692	0.613	0.079
3139	ZCCHC11	ZCCHC11	chr1	-	52902426	52902650	52902426	52902647	52903891	52904007	3139	15	5	14	3	128	125	0.603760004536	0.896858959447	0.746	0.82	-0.074
3285	SLC50A1	SLC50A1	chr1	+	155110036	155110198	155110054	155110198	155109303	155109427	3285	122	2	118	1	143	125	0.60560717629	0.896858959447	0.982	0.99	-0.008
3510	DDX39B	DDX39B	chr6	-	31508098	31508441	31508098	31508311	31509726	31510252	3510	508	366	638	438	255	125	0.605103441213	0.896858959447	0.405	0.417	-0.012
3924	IFNAR2	IFNAR2	chr21	+	34614144	34614282	34614190	34614282	34602199	34602521	3924	21	39	23	35	171	125	0.605786250632	0.896858959447	0.282	0.324	-0.042
821	CLK2	CLK2	chr1	-	155238498	155238586	155238498	155238583	155239278	155239507	821	44	21	51	20	128	125	0.603956870266	0.896858959447	0.672	0.713	-0.041
852	CKLF	CKLF	chr16	+	66599788	66600190	66599985	66600190	66597024	66597120	852	341	2	378	1	322	125	0.602616100363	0.896858959447	0.985	0.993	-0.008
758	RAP1GDS1	RAP1GDS1	chr4	+	99342405	99342545	99342408	99342545	99341169	99341295	758	161	24	189	24	128	125	0.606513978514	0.897261616964	0.868	0.885	-0.017
1351	NCAPH	NCAPH	chr2	+	97007412	97007632	97007451	97007632	97001478	97001586	1351	72	9	103	10	164	125	0.607979432534	0.897733298204	0.859	0.887	-0.028
1445	RPS6KA4	RPS6KA4	chr11	+	64135939	64136073	64135957	64136073	64135603	64135732	1445	85	3	96	5	143	125	0.609643428265	0.897733298204	0.961	0.944	0.017
1464	ALPK1	ALPK1	chr4	+	113298833	113299054	113298885	113299054	113236956	113237008	1464	11	6	6	5	177	125	0.609067934329	0.897733298204	0.564	0.459	0.105
2022	CCNA1	CCNA1	chr13	+	37007169	37007358	37007172	37007358	37005966	37006303	2022	1	7	0	3	128	125	0.609077731804	0.897733298204	0.122	0.0	0.122
2427	NOS1AP	NOS1AP	chr1	+	162270422	162270496	162270437	162270496	162257133	162257226	2427	11	19	11	25	140	125	0.607848892997	0.897733298204	0.341	0.282	0.059
2553	PDLIM5	PDLIM5	chr4	+	95496766	95497185	95497093	95497185	95494501	95494544	2553	1009	1	904	3	452	125	0.608808089517	0.897733298204	0.996	0.988	0.008
3829	AGER	AGER	chr6	-	32148744	32149016	32148744	32148918	32149300	32149409	3829	14	1	22	3	223	125	0.610207906679	0.897733298204	0.887	0.804	0.083
3858	ZNF133	ZNF133	chr20	+	18286311	18286451	18286324	18286451	18268926	18269248	3858	6	3	2	2	138	125	0.609172867742	0.897733298204	0.644	0.475	0.169
58	PLAGL1	PLAGL1	chr6	-	144281605	144281717	144281605	144281679	144285923	144285955	58	1	61	0	72	163	125	0.610246251293	0.897733298204	0.012	0.0	0.012
610	TRIM5	TRIM5	chr11	-	5684424	5686625	5684424	5685403	5686885	5686912	610	844	6	787	4	1347	125	0.611055987482	0.89780851792	0.929	0.948	-0.019
67	SLC35C2	SLC35C2	chr20	-	44983711	44983880	44983711	44983817	44985212	44985276	67	75	1	78	2	188	125	0.610783352533	0.89780851792	0.98	0.963	0.017
121	FAM120A	FAM120A	chr9	+	96277948	96278049	96277951	96278049	96259752	96259881	121	4	2	1	0	128	125	0.612687583777	0.897889489973	0.661	1.0	-0.339
1478	CLCC1	CLCC1	chr1	-	109486457	109486679	109486457	109486529	109490232	109490340	1478	112	3	127	5	275	125	0.611643903961	0.897889489973	0.944	0.92	0.024
1964	LOC101928812	LOC101928812	chr11	+	45377429	45378208	45377946	45378208	45376921	45377153	1964	4	1	2	0	642	125	0.612049166313	0.897889489973	0.438	1.0	-0.562
2419	ZNHIT3	ZNHIT3	chr17	+	34849769	34849850	34849803	34849850	34848656	34848743	2419	318	7	252	4	159	125	0.613094899649	0.897889489973	0.973	0.98	-0.007
3573	ZNF43	ZNF43	chr19	-	22033739	22033964	22033739	22033829	22034706	22034870	3573	4	2	1	0	260	125	0.613387116724	0.897889489973	0.49	1.0	-0.51
3795	POLR2H	POLR2H	chr3	+	184085900	184086383	184085964	184086383	184084504	184084588	3795	33	235	37	231	189	125	0.612693047697	0.897889489973	0.085	0.096	-0.011
452	ARMC7	ARMC7	chr17	+	73110263	73110924	73110823	73110924	73106557	73106701	452	63	2	61	1	685	125	0.613794200455	0.897930081877	0.852	0.918	-0.066
1451	ARMC9	ARMC9	chr2	+	232070910	232071002	232070912	232071002	232063259	232063412	1451	12	1	12	2	127	125	0.614869182372	0.898266994631	0.922	0.855	0.067
170	MORF4L2	MORF4L2	chrX	-	102933426	102933579	102933426	102933548	102940098	102940188	170	424	55	378	44	156	125	0.616846859867	0.898266994631	0.861	0.873	-0.012
2404	POLM	POLM	chr7	-	44111660	44113029	44111660	44112976	44113223	44113307	2404	22	22	21	26	178	125	0.61690487882	0.898266994631	0.413	0.362	0.051
2705	ZNF707	ZNF707	chr8	+	144773766	144773883	144773769	144773883	144773242	144773402	2705	1	19	0	7	128	125	0.616779070178	0.898266994631	0.049	0.0	0.049
2709	VDAC1	VDAC1	chr5	-	133328636	133328709	133328636	133328706	133340337	133340657	2709	221	63	290	75	128	125	0.616645745622	0.898266994631	0.774	0.791	-0.017
3176	TOX3	TOX3	chr16	-	52497845	52498100	52497845	52498097	52502420	52502486	3176	32	11	34	9	128	125	0.616752008207	0.898266994631	0.74	0.787	-0.047
3379	NCOR2	NCOR2	chr12	-	124914158	124914252	124914158	124914249	124915160	124915333	3379	69	7	55	4	128	125	0.616954993662	0.898266994631	0.906	0.931	-0.025
476	LAMP2	LAMP2	chrX	-	119560002	119565317	119560002	119562481	119575584	119575749	476	1325	1	1403	2	2961	125	0.617439966314	0.898266994631	0.982	0.967	0.015
849	C12orf57	C12orf57	chr12	+	7053542	7053728	7053638	7053728	7052979	7053336	849	35	696	21	361	221	125	0.617329885614	0.898266994631	0.028	0.032	-0.004
2168	C18orf8	C18orf8	chr18	+	21110350	21110576	21110474	21110576	21110192	21110261	2168	210	4	226	6	249	125	0.618063382114	0.898404960173	0.963	0.95	0.013
227	CDCA3	CDCA3	chr12	-	6958728	6959022	6958728	6958947	6959630	6959760	227	207	5	392	7	200	125	0.618293907952	0.898404960173	0.963	0.972	-0.009
1529	LINC01503	LINC01503	chr9	+	132104014	132104322	132104110	132104322	132101070	132101196	1529	28	1	29	2	221	125	0.618964033196	0.898826912009	0.941	0.891	0.05
2562	CD40	CD40	chr20	+	44756617	44756863	44756776	44756863	44751248	44751395	2562	3	10	3	16	284	125	0.619754352697	0.899422779175	0.117	0.076	0.041
1906	ARNT	ARNT	chr1	-	150788734	150788882	150788734	150788876	150789263	150789366	1906	90	2	85	1	131	125	0.620206552371	0.899527518053	0.977	0.988	-0.011
1209	HSP90AB1	HSP90AB1	chr6	+	44217411	44217571	44217441	44217571	44217113	44217320	1209	5028	108	6780	136	155	125	0.621570814634	0.900245989761	0.974	0.976	-0.002
220	NFKB1	NFKB1	chr4	+	103455001	103455042	103455004	103455042	103450992	103451071	220	60	45	54	35	128	125	0.621842920684	0.900245989761	0.566	0.601	-0.035
236	PRELID1	PRELID1	chr5	+	176733422	176733960	176733455	176733960	176733098	176733177	236	1327	18	1493	17	158	125	0.62167418099	0.900245989761	0.983	0.986	-0.003
2370	ZYX	ZYX	chr7	+	143078649	143078872	143078652	143078872	143078359	143078502	2370	3	4	4	3	128	125	0.622800438115	0.901081073972	0.423	0.566	-0.143
1810	TBC1D10A	TBC1D10A	chr22	-	30700519	30700640	30700519	30700619	30722661	30722955	1810	1	50	0	34	146	125	0.623683816475	0.901257383148	0.017	0.0	0.017
3088	RABL2B	RABL2B	chr22	-	51220615	51220779	51220615	51220775	51221928	51222087	3088	4	7	2	6	129	125	0.623481045589	0.901257383148	0.356	0.244	0.112
2550	PLSCR3	PLSCR3	chr17	-	7297422	7297586	7297422	7297478	7297795	7298162	2550	109	21	111	18	233	125	0.624553575443	0.901553375135	0.736	0.768	-0.032
387	WDR45	WDR45	chrX	-	48934303	48934412	48934303	48934409	48935495	48935570	387	7	17	4	14	128	125	0.62488627023	0.901553375135	0.287	0.218	0.069
497	RASAL2	RASAL2	chr1	+	178425834	178426034	178425855	178426034	178423581	178423783	497	17	43	23	70	146	125	0.625031300632	0.901553375135	0.253	0.22	0.033
3630	BTN3A1	BTN3A1	chr6	+	26412639	26415444	26412932	26415444	26411782	26411809	3630	11	5	19	6	418	125	0.625505658153	0.901688119883	0.397	0.486	-0.089
1011	IDNK	IDNK	chr9	+	86242921	86243126	86243095	86243126	86237963	86238136	1011	1	2	0	1	299	125	0.626327540497	0.902323364794	0.173	0.0	0.173
3364	DIP2A	DIP2A	chr21	+	47931329	47931527	47931341	47931527	47929169	47929289	3364	63	2	59	1	137	125	0.6268012347	0.902456522223	0.966	0.982	-0.016
1017	RNF43	RNF43	chr17	-	56492686	56493323	56492686	56493120	56494377	56494943	1017	11	0	31	1	328	125	0.62956266937	0.903687813461	1.0	0.922	0.078
1853	USP39	USP39	chr2	+	85850748	85850905	85850768	85850905	85846342	85846412	1853	1	5	1	2	145	125	0.62956535885	0.903687813461	0.147	0.301	-0.154
2070	ZNF83	ZNF83	chr19	-	53119970	53120088	53119970	53120068	53122188	53122315	2070	1	2	1	5	145	125	0.62956535885	0.903687813461	0.301	0.147	0.154
3458	CDV3	CDV3	chr3	+	133306005	133309118	133306739	133309118	133305406	133305566	3458	1147	406	1732	591	859	125	0.629325394214	0.903687813461	0.291	0.299	-0.008
760	TJAP1	TJAP1	chr6	+	43466660	43466838	43466712	43466838	43465618	43465715	760	10	27	7	25	177	125	0.62820926083	0.903687813461	0.207	0.165	0.042
1067	C6orf48	C6orf48	chr6	+	31804189	31804294	31804203	31804294	31803187	31803228	1067	1	0	2	1	139	125	0.640338402521	0.905424730446	1.0	0.643	0.357
1192	EML3	EML3	chr11	-	62370230	62370361	62370230	62370251	62370620	62370719	1192	121	6	107	7	235	125	0.63458756853	0.905424730446	0.915	0.89	0.025
119	TDRD3	TDRD3	chr13	+	61018816	61018882	61018820	61018882	61013821	61013906	119	45	8	24	3	129	125	0.634658268947	0.905424730446	0.845	0.886	-0.041
1257	CLINT1	CLINT1	chr5	-	157216370	157216575	157216370	157216521	157218710	157219003	1257	138	155	151	183	179	125	0.638351717999	0.905424730446	0.383	0.366	0.017
1627	TFCP2	TFCP2	chr12	-	51487538	51489061	51487538	51489058	51489771	51489823	1627	99	7	134	12	128	125	0.637568472684	0.905424730446	0.932	0.916	0.016
1779	TMEM175	TMEM175	chr4	+	944208	944306	944211	944306	926174	926328	1779	5	1	2	1	128	125	0.63182116072	0.905424730446	0.83	0.661	0.169
2076	SBNO1	SBNO1	chr12	-	123829804	123830117	123829804	123830114	123834856	123834988	2076	4	5	4	3	128	125	0.64002631245	0.905424730446	0.439	0.566	-0.127
2238	ODF2	ODF2	chr9	+	131222791	131222945	131222828	131222945	131221845	131221936	2238	166	12	195	17	162	125	0.636801733409	0.905424730446	0.914	0.898	0.016
2262	CENPW	CENPW	chr6	+	126667350	126667464	126667390	126667464	126660934	126661545	2262	408	4	370	2	165	125	0.63863173234	0.905424730446	0.987	0.993	-0.006
238	ZNF138	ZNF138	chr7	+	64275949	64276031	64275953	64276031	64275295	64275422	238	6	2	6	1	129	125	0.640299860863	0.905424730446	0.744	0.853	-0.109
2398	SCP2	SCP2	chr1	+	53493640	53493743	53493649	53493743	53480609	53480715	2398	507	16	509	19	134	125	0.633867911028	0.905424730446	0.967	0.962	0.005
2491	URGCP	URGCP	chr7	-	43927388	43927415	43927388	43927410	43946160	43946668	2491	24	5	32	9	130	125	0.636243106202	0.905424730446	0.822	0.774	0.048
269	ENY2	ENY2	chr8	+	110352672	110352792	110352717	110352792	110351548	110351619	269	13	791	6	706	170	125	0.633365829193	0.905424730446	0.012	0.006	0.006
301	FOXP4	FOXP4	chr6	+	41553168	41553255	41553174	41553255	41552506	41552629	301	106	9	162	11	131	125	0.637445082441	0.905424730446	0.918	0.934	-0.016
3239	ZNF433	ZNF433	chr19	-	12128980	12129116	12128980	12129107	12146351	12146556	3239	1	5	0	2	134	125	0.638414307679	0.905424730446	0.157	0.0	0.157
324	CTNND1	CTNND1	chr11	+	57558856	57559145	57558965	57559145	57556508	57556627	324	246	0	111	1	234	125	0.633251365866	0.905424730446	1.0	0.983	0.017
3303	ZNF555	ZNF555	chr19	+	2852377	2860472	2852380	2860472	2851465	2851649	3303	2	1	1	0	128	125	0.639509592781	0.905424730446	0.661	1.0	-0.339
3397	SERPINA1	SERPINA1	chr14	-	94854896	94855000	94854896	94854997	94855137	94855347	3397	1	0	2	1	128	125	0.639509592781	0.905424730446	1.0	0.661	0.339
3461	CDV3	CDV3	chr3	+	133306002	133309118	133306005	133309118	133305406	133305566	3461	273	32	411	54	128	125	0.633016343154	0.905424730446	0.893	0.881	0.012
3579	GUCD1	GUCD1	chr22	-	24936390	24939068	24936390	24939065	24942881	24942973	3579	12	2	19	5	128	125	0.63193048828	0.905424730446	0.854	0.788	0.066
3719	ZFAND6	ZFAND6	chr15	+	80414053	80414162	80414089	80414162	80412669	80412840	3719	489	22	492	19	161	125	0.638689449876	0.905424730446	0.945	0.953	-0.008
376	VTCN1	VTCN1	chr1	-	117699195	117699633	117699195	117699543	117712728	117712793	376	2	28	1	26	215	125	0.637625725489	0.905424730446	0.04	0.022	0.018
3842	CCDC51	CCDC51	chr3	-	48476226	48476546	48476226	48476425	48481397	48481529	3842	39	13	39	16	246	125	0.63965460399	0.905424730446	0.604	0.553	0.051
761	TJAP1	TJAP1	chr6	+	43466712	43466838	43466715	43466838	43465618	43465715	761	28	25	27	29	128	125	0.634608657544	0.905424730446	0.522	0.476	0.046
917	STIL	STIL	chr1	-	47728574	47728785	47728574	47728734	47735306	47735538	917	50	18	73	22	176	125	0.632551345652	0.905424730446	0.664	0.702	-0.038
1198	MIER1	MIER1	chr1	+	67394572	67394646	67394611	67394646	67391824	67391925	1198	2	2	4	2	164	125	0.641135688951	0.906010851192	0.433	0.604	-0.171
216	ATAD3A	ATAD3A	chr1	+	1452546	1452792	1452690	1452792	1451391	1451468	216	38	110	35	115	269	125	0.642037304046	0.906634027469	0.138	0.124	0.014
3133	GNG2	GNG2	chr14	+	52344334	52344375	52344338	52344375	52327021	52327508	3133	122	3	12	0	129	125	0.64234273936	0.906634027469	0.975	1.0	-0.025
1722	ATF7IP	ATF7IP	chr12	+	14587270	14587357	14587273	14587357	14576842	14578407	1722	48	16	58	16	128	125	0.643861982422	0.90823677735	0.746	0.78	-0.034
3361	SULF2	SULF2	chr20	-	46288440	46288474	46288440	46288465	46290516	46290640	3361	291	8	351	12	134	125	0.64517465562	0.909487869074	0.971	0.965	0.006
3455	NOX4	NOX4	chr11	-	89184952	89185063	89184952	89185059	89223625	89223721	3455	30	8	26	9	129	125	0.64551737222	0.909487869074	0.784	0.737	0.047
2644	CIART	CIART	chr1	+	150255617	150256043	150255871	150256043	150254942	150255028	2644	30	8	26	9	379	125	0.646366621537	0.910142649124	0.553	0.488	0.065
3130	MYEOV	MYEOV	chr11	+	69062699	69062962	69062867	69062962	69061604	69062043	3130	50	1	55	2	293	125	0.64728995244	0.910685491901	0.955	0.921	0.034
314	PKD1	PKD1	chr16	-	2147728	2147781	2147728	2147778	2147868	2147985	314	34	25	31	19	128	125	0.647521623519	0.910685491901	0.57	0.614	-0.044
273	GPNMB	GPNMB	chr7	+	23306099	23306234	23306135	23306234	23300074	23300392	273	27	146	29	137	161	125	0.648067474399	0.910911942935	0.126	0.141	-0.015
3431	MAP3K13	MAP3K13	chr3	+	185003304	185003431	185003312	185003431	185000728	185000815	3431	84	3	99	5	133	125	0.650397637437	0.913644633717	0.963	0.949	0.014
1081	MED8	MED8	chr1	-	43853980	43854160	43853980	43854099	43855429	43855483	1081	8	46	5	38	186	125	0.654996794579	0.91427578913	0.105	0.081	0.024
1219	MUTYH	MUTYH	chr1	-	45799084	45799236	45799084	45799233	45800062	45800183	1219	3	20	2	21	128	125	0.652400656455	0.91427578913	0.128	0.085	0.043
2178	DNLZ	DNLZ	chr9	-	139257440	139257584	139257440	139257580	139257938	139258263	2178	1	81	0	77	129	125	0.653740904892	0.91427578913	0.012	0.0	0.012
2242	MET	MET	chr7	+	116399390	116399544	116399444	116399544	116398512	116398674	2242	10	438	18	655	179	125	0.654478356251	0.91427578913	0.016	0.019	-0.003
225	ZNF160	ZNF160	chr19	-	53594665	53594782	53594665	53594750	53594889	53594973	225	29	1	9	0	157	125	0.652758448272	0.91427578913	0.958	1.0	-0.042
281	PRNP	PRNP	chr20	+	4679856	4682234	4679861	4682234	4666796	4667158	281	130	15	135	13	130	125	0.654359818618	0.91427578913	0.893	0.909	-0.016
3459	CDV3	CDV3	chr3	+	133306002	133309118	133306739	133309118	133305406	133305566	3459	1388	406	2089	591	862	125	0.653313259342	0.91427578913	0.331	0.339	-0.008
3555	TBC1D2	TBC1D2	chr9	-	100962534	100962656	100962534	100962623	100963760	100963946	3555	102	2	163	2	158	125	0.654537843806	0.91427578913	0.976	0.985	-0.009
3721	ARFRP1	ARFRP1	chr20	-	62338350	62338449	62338350	62338444	62339218	62339365	3721	12	27	17	31	130	125	0.653215670374	0.91427578913	0.299	0.345	-0.046
542	GGA3	GGA3	chr17	-	73232686	73234470	73232686	73233627	73234732	73234843	542	445	1	581	0	968	125	0.653850405788	0.91427578913	0.983	1.0	-0.017
789	FASTKD3	FASTKD3	chr5	-	7861695	7861886	7861695	7861765	7862935	7863110	789	6	10	7	16	246	125	0.655095791451	0.91427578913	0.234	0.182	0.052
1669	FUBP1	FUBP1	chr1	-	78432732	78432785	78432732	78432782	78433310	78433350	1669	145	303	162	360	128	125	0.659547817636	0.914557518655	0.318	0.305	0.013
2146	AZIN2	AZIN2	chr1	+	33558845	33559017	33558882	33559017	33557650	33557823	2146	2	42	0	6	162	125	0.659015477127	0.914557518655	0.035	0.0	0.035
3107	TMCC1	TMCC1	chr3	-	129546645	129547351	129546645	129546920	129551616	129551669	3107	126	10	113	11	556	125	0.659402323492	0.914557518655	0.739	0.698	0.041
3567	SNX1	SNX1	chr15	+	64429766	64436433	64430240	64436433	64429059	64429131	3567	686	2	758	1	599	125	0.658555552188	0.914557518655	0.986	0.994	-0.008
3664	SYVN1	SYVN1	chr11	-	64897473	64897647	64897473	64897644	64897722	64897851	3664	43	31	56	35	128	125	0.658112761964	0.914557518655	0.575	0.61	-0.035
3884	TNFRSF11A	TNFRSF11A	chr18	+	60025480	60025574	60025522	60025574	60021623	60021767	3884	4	0	12	1	167	125	0.656091930984	0.914557518655	1.0	0.9	0.1
3892	PSMG1	PSMG1	chr21	-	40551849	40551912	40551849	40551897	40552210	40552362	3892	216	4	230	3	140	125	0.659422538468	0.914557518655	0.98	0.986	-0.006
417	FGF1	FGF1	chr5	-	141971742	141975049	141971742	141975046	141980266	141980370	417	41	2	40	3	128	125	0.659099685442	0.914557518655	0.952	0.929	0.023
69	SLC35C2	SLC35C2	chr20	-	44986261	44986412	44986261	44986341	44987025	44987402	69	164	6	193	9	196	125	0.657781061094	0.914557518655	0.946	0.932	0.014
814	ZFYVE27	ZFYVE27	chr10	+	99511132	99511219	99511147	99511219	99510087	99510227	814	19	68	27	83	140	125	0.659507609887	0.914557518655	0.2	0.225	-0.025
942	ZNF135	ZNF135	chr19	+	58578072	58581110	58578108	58581110	58574813	58574909	942	3	5	3	8	161	125	0.65770386311	0.914557518655	0.318	0.225	0.093
1558	IL17RE	IL17RE	chr3	+	9956158	9956283	9956231	9956283	9955639	9955708	1558	11	25	15	42	198	125	0.66234506795	0.915219367097	0.217	0.184	0.033
1778	TMEM175	TMEM175	chr4	+	945433	945505	945469	945505	944994	945046	1778	13	28	14	37	161	125	0.661261031675	0.915219367097	0.265	0.227	0.038
2428	DHX36	DHX36	chr3	-	154013072	154013128	154013072	154013086	154017626	154017714	2428	81	2	109	4	167	125	0.662084996062	0.915219367097	0.968	0.953	0.015
249	TYSND1	TYSND1	chr10	-	71902423	71902609	71902423	71902520	71903597	71903728	249	73	3	87	5	214	125	0.662313499348	0.915219367097	0.934	0.91	0.024
645	ZNF630	ZNF630	chrX	-	47917566	47919592	47917566	47919588	47919828	47919924	645	9	1	3	0	129	125	0.660683520859	0.915219367097	0.897	1.0	-0.103
665	C1orf131	C1orf131	chr1	-	231364895	231364955	231364895	231364952	231374602	231374934	665	43	28	31	17	128	125	0.661720648914	0.915219367097	0.6	0.64	-0.04
2148	C11orf54	C11orf54	chr11	+	93480462	93480614	93480467	93480614	93474759	93474894	2148	13	5	28	8	130	125	0.663004278464	0.915441113152	0.714	0.771	-0.057
3525	CLASP2	CLASP2	chr3	-	33673783	33673866	33673783	33673863	33686248	33686395	3525	5	33	7	61	128	125	0.663402043663	0.915441113152	0.129	0.101	0.028
3872	COL6A2	COL6A2	chr21	+	47548816	47549719	47549109	47549719	47546416	47546455	3872	74	91	19	20	418	125	0.663665800663	0.915441113152	0.196	0.221	-0.025
1999	MARK3	MARK3	chr14	+	103934369	103934523	103934417	103934523	103933415	103933528	1999	219	70	225	66	173	125	0.664064030772	0.915456937005	0.693	0.711	-0.018
2873	EIF4G1	EIF4G1	chr3	+	184033859	184034006	184033919	184034006	184033550	184033644	2873	24	114	32	173	185	125	0.6653171773	0.916650616222	0.125	0.111	0.014
1305	BAHD1	BAHD1	chr15	+	40754110	40754493	40754113	40754493	40750649	40752095	1305	28	11	31	15	128	125	0.66651856896	0.917566820753	0.713	0.669	0.044
3073	STXBP2	STXBP2	chr19	+	7705583	7705695	7705616	7705695	7704616	7704693	3073	5	212	9	297	158	125	0.666757470087	0.917566820753	0.018	0.023	-0.005
1522	SLC44A3	SLC44A3	chr1	+	95332886	95332973	95332889	95332973	95330298	95330455	1522	84	37	122	48	128	125	0.667717680485	0.918238666835	0.689	0.713	-0.024
1899	ELMO2	ELMO2	chr20	-	45023043	45023171	45023043	45023142	45035186	45035271	1899	8	7	3	4	154	125	0.668021539624	0.918238666835	0.481	0.378	0.103
451	ARRDC2	ARRDC2	chr19	+	18123721	18124911	18123724	18124911	18121380	18121538	451	60	1	24	0	128	125	0.669046148752	0.919113310561	0.983	1.0	-0.017
2479	NUSAP1	NUSAP1	chr15	+	41657599	41657787	41657602	41657787	41650346	41650456	2479	90	113	137	159	128	125	0.670038479468	0.919409322261	0.438	0.457	-0.019
511	ZNF638	ZNF638	chr2	+	71575556	71577401	71575882	71577401	71558884	71558995	511	8	45	4	30	451	125	0.669675413819	0.919409322261	0.047	0.036	0.011
1774	LOC100131626	LOC100131626	chr11	-	118251934	118252275	118251934	118252222	118288055	118288139	1774	10	2	13	4	178	125	0.672123790108	0.921736391185	0.778	0.695	0.083
1809	ZNF302	ZNF302	chr19	+	35174056	35174143	35174059	35174143	35173681	35173802	1809	12	57	6	36	128	125	0.67359316123	0.921769120981	0.171	0.14	0.031
23	BABAM1	BABAM1	chr19	+	17379564	17379900	17379602	17379900	17378184	17378336	23	75	175	75	161	163	125	0.673990331025	0.921769120981	0.247	0.263	-0.016
2796	CTSC	CTSC	chr11	-	88053980	88059611	88053980	88059567	88061279	88061364	2796	467	13	112	4	169	125	0.674094781757	0.921769120981	0.964	0.954	0.01
3401	THAP3	THAP3	chr1	+	6690347	6690413	6690350	6690413	6688558	6688751	3401	43	11	39	8	128	125	0.673750194028	0.921769120981	0.792	0.826	-0.034
618	BANP	BANP	chr16	+	88017665	88017865	88017689	88017865	88014641	88014733	618	34	2	46	4	149	125	0.673923847207	0.921769120981	0.934	0.906	0.028
3897	FAM219A	FAM219A	chr9	-	34398181	34401120	34398181	34401117	34401663	34401718	3897	111	39	124	39	128	125	0.674738594084	0.922116773786	0.735	0.756	-0.021
654	C11orf57	C11orf57	chr11	+	111953188	111955874	111953191	111955874	111952705	111952759	654	54	11	43	7	128	125	0.675243036559	0.922273668514	0.827	0.857	-0.03
1003	OPTN	OPTN	chr10	+	13151096	13151288	13151111	13151288	13142081	13142302	1003	4	351	6	397	140	125	0.677110330468	0.922607611426	0.01	0.013	-0.003
1087	BTN2A2	BTN2A2	chr6	+	26392449	26395100	26392602	26395100	26391030	26391057	1087	23	56	15	43	278	125	0.679199265084	0.922607611426	0.156	0.136	0.02
1594	HDAC9	HDAC9	chr7	+	18629958	18630109	18629967	18630109	18624903	18625145	1594	136	27	120	27	134	125	0.679385326031	0.922607611426	0.825	0.806	0.019
1701	EIF1AD	EIF1AD	chr11	-	65767773	65767976	65767773	65767952	65769380	65769637	1701	23	17	34	21	149	125	0.676509885852	0.922607611426	0.532	0.576	-0.044
1976	C6orf223	C6orf223	chr6	+	43968710	43968880	43968753	43968880	43968336	43968437	1976	12	13	14	19	168	125	0.679249976973	0.922607611426	0.407	0.354	0.053
2556	PEG3	PEG3	chr19	-	57335629	57336109	57335629	57335795	57347385	57347472	2556	3	2	3	1	439	125	0.676613517314	0.922607611426	0.299	0.461	-0.162
2978	STRA6	STRA6	chr15	-	74488348	74488488	74488348	74488461	74489678	74489764	2978	158	4	10	0	152	125	0.677596511913	0.922607611426	0.97	1.0	-0.03
3272	FAM213A	FAM213A	chr10	+	82180221	82180401	82180238	82180401	82173574	82173632	3272	44	2	38	1	142	125	0.677149516422	0.922607611426	0.951	0.971	-0.02
3378	HIPK2	HIPK2	chr7	-	139299031	139299239	139299031	139299158	139305146	139305309	3378	287	123	362	146	206	125	0.679381379715	0.922607611426	0.586	0.601	-0.015
874	OLFML3	OLFML3	chr1	+	114522824	114523239	114522953	114523239	114522012	114522252	874	2	57	0	9	254	125	0.678871895321	0.922607611426	0.017	0.0	0.017
3287	CHURC1	CHURC1	chr14	+	65392724	65392798	65392727	65392798	65390708	65390844	3287	38	172	28	142	128	125	0.681080148782	0.924245046302	0.177	0.161	0.016
897	PATZ1	PATZ1	chr22	-	31724772	31724910	31724772	31724845	31731677	31731849	897	5	22	4	24	190	125	0.681372034557	0.924245046302	0.13	0.099	0.031
1946	PKP4	PKP4	chr2	+	159490581	159490801	159490584	159490801	159488264	159488453	1946	77	38	115	63	128	125	0.682212050462	0.924854480781	0.664	0.641	0.023
678	ARL6IP4	ARL6IP4	chr12	+	123466117	123466426	123466141	123466426	123465675	123465846	678	125	250	152	323	149	125	0.683330837484	0.92584092291	0.296	0.283	0.013
1476	ZMYND11	ZMYND11	chr10	+	285995	286051	285998	286051	285377	285465	1476	167	7	214	11	128	125	0.68638911755	0.925905197225	0.959	0.95	0.009
2084	PTBP2	PTBP2	chr1	+	97278828	97280605	97278831	97280605	97278584	97278662	2084	28	18	33	25	128	125	0.687290000644	0.925905197225	0.603	0.563	0.04
2188	PAPD4	PAPD4	chr5	+	78938654	78938733	78938666	78938733	78936927	78937019	2188	38	35	59	48	137	125	0.68665006945	0.925905197225	0.498	0.529	-0.031
2520	MRPL11	MRPL11	chr11	-	66204820	66204914	66204820	66204906	66205634	66205730	2520	265	11	317	11	133	125	0.686493930692	0.925905197225	0.958	0.964	-0.006
252	RNH1	RNH1	chr11	-	502061	502249	502061	502181	506608	506821	252	148	37	122	34	193	125	0.687174548856	0.925905197225	0.722	0.699	0.023
286	ABCB4	ABCB4	chr7	-	87035603	87035831	87035603	87035810	87037352	87037550	286	2	6	0	1	146	125	0.686504377605	0.925905197225	0.222	0.0	0.222
3212	ANAPC5	ANAPC5	chr12	-	121766118	121766300	121766118	121766261	121768385	121768475	3212	323	119	301	104	164	125	0.68403256864	0.925905197225	0.674	0.688	-0.014
3300	ISG20	ISG20	chr15	+	89193465	89195541	89195400	89195541	89182573	89182825	3300	42	3	40	4	2060	125	0.68507808424	0.925905197225	0.459	0.378	0.081
3786	ZBTB8OS	ZBTB8OS	chr1	-	33099551	33099711	33099551	33099673	33116002	33116191	3786	28	2	24	1	163	125	0.68673475075	0.925905197225	0.915	0.948	-0.033
685	KIF18B	KIF18B	chr17	-	43009423	43009610	43009423	43009574	43010040	43010141	685	60	3	85	3	161	125	0.685556290327	0.925905197225	0.939	0.957	-0.018
2770	WWC1	WWC1	chr5	+	167891715	167891967	167891733	167891967	167887654	167887747	2770	196	135	386	281	143	125	0.687850618221	0.926133340915	0.559	0.546	0.013
3650	RAP1GAP	RAP1GAP	chr1	-	21924453	21924557	21924453	21924533	21924892	21924995	3650	9	2	8	1	149	125	0.689064419739	0.927240182787	0.791	0.87	-0.079
1119	CELF1	CELF1	chr11	-	47487488	47493654	47487488	47492441	47493742	47493909	1119	804	1	943	0	1338	125	0.690290459424	0.927308466207	0.987	1.0	-0.013
2071	ZNF83	ZNF83	chr19	-	53119970	53120094	53119970	53120088	53122188	53122315	2071	4	1	8	1	131	125	0.689651281607	0.927308466207	0.792	0.884	-0.092
3488	NT5C	NT5C	chr17	-	73126319	73126737	73126319	73126732	73127139	73127200	3488	12	6	6	2	130	125	0.689940370826	0.927308466207	0.658	0.743	-0.085
302	FOXP4	FOXP4	chr6	+	41557700	41557908	41557736	41557908	41557508	41557592	302	40	51	51	58	161	125	0.691701235939	0.928676588467	0.378	0.406	-0.028
1316	VBP1	VBP1	chrX	+	154448459	154448584	154448463	154448584	154444700	154444852	1316	250	3	243	4	129	125	0.692642935772	0.928706731683	0.988	0.983	0.005
1861	STAT3	STAT3	chr17	-	40500406	40500557	40500406	40500535	40540296	40540513	1861	96	42	78	38	147	125	0.694065204802	0.928706731683	0.66	0.636	0.024
3045	BACE1	BACE1	chr11	-	117164586	117164724	117164586	117164649	117165978	117166063	3045	8	1	4	1	200	125	0.694077823552	0.928706731683	0.833	0.714	0.119
33	UROD	UROD	chr1	+	45478528	45478691	45478578	45478691	45477804	45477957	33	45	160	39	153	175	125	0.692915364056	0.928706731683	0.167	0.154	0.013
869	BEND5	BEND5	chr1	-	49224571	49225038	49224571	49224956	49227008	49227142	869	11	14	8	13	207	125	0.693913188257	0.928706731683	0.322	0.271	0.051
988	LINC01158	LINC01158	chr2	-	105429166	105429270	105429166	105429195	105467769	105467934	988	90	5	117	5	200	125	0.692344223814	0.928706731683	0.918	0.936	-0.018
159	PCDH19	PCDH19	chrX	-	99596900	99597073	99596900	99597070	99605643	99605702	159	3	1	11	2	128	125	0.69487184199	0.9289795984	0.746	0.843	-0.097
3888	ALG9	ALG9	chr11	-	111708971	111709122	111708971	111709101	111711377	111711532	3888	34	67	32	71	146	125	0.695066695719	0.9289795984	0.303	0.278	0.025
934	CCDC53	CCDC53	chr12	-	102433645	102433756	102433645	102433753	102437882	102437990	934	101	19	116	19	128	125	0.697523832054	0.931737534126	0.838	0.856	-0.018
1197	MIER1	MIER1	chr1	+	67394569	67394646	67394572	67394646	67391824	67391925	1197	2	0	7	1	128	125	0.703191968655	0.932408273563	1.0	0.872	0.128
1204	METTL15	METTL15	chr11	+	28318299	28318478	28318343	28318478	28311752	28311944	1204	39	11	47	11	169	125	0.701623719185	0.932408273563	0.724	0.76	-0.036
1274	PSMB8-AS1	PSMB8-AS1	chr6	+	32812421	32812647	32812586	32812647	32811862	32812051	1274	2	0	7	1	290	125	0.711609092225	0.932408273563	1.0	0.751	0.249
1402	POLDIP2	POLDIP2	chr17	-	26681513	26681611	26681513	26681557	26682820	26682902	1402	263	6	283	8	179	125	0.702260006308	0.932408273563	0.968	0.961	0.007
1471	TRMT10B	TRMT10B	chr9	+	37768072	37768225	37768083	37768225	37761899	37762114	1471	1	0	3	1	136	125	0.705074061905	0.932408273563	1.0	0.734	0.266
1513	MSTO1	MSTO1	chr1	+	155583849	155584758	155583852	155584758	155583447	155583524	1513	15	9	9	7	128	125	0.702365902277	0.932408273563	0.619	0.557	0.062
1585	PJA1	PJA1	chrX	-	68380580	68383309	68380580	68382983	68385214	68385365	1585	62	101	67	100	451	125	0.701721404308	0.932408273563	0.145	0.157	-0.012
1621	DHDDS	DHDDS	chr1	+	26795382	26797795	26795385	26797795	26786527	26786635	1621	31	86	21	66	128	125	0.705847478821	0.932408273563	0.26	0.237	0.023
1674	NOP16	NOP16	chr5	-	175810939	175811375	175810939	175811287	175812221	175812328	1674	187	7	292	9	213	125	0.709759465336	0.932408273563	0.94	0.95	-0.01
182	BRCC3	BRCC3	chrX	+	154301648	154301706	154301651	154301706	154300601	154300618	182	15	93	17	122	128	125	0.704115696663	0.932408273563	0.136	0.12	0.016
1885	KDM5C	KDM5C	chrX	-	53246324	53246459	53246324	53246456	53246977	53247148	1885	195	57	209	66	128	125	0.710985960405	0.932408273563	0.77	0.756	0.014
2160	ATP8B3	ATP8B3	chr19	-	1806095	1806507	1806095	1806168	1806626	1806688	2160	1	14	1	25	464	125	0.706681964299	0.932408273563	0.019	0.011	0.008
2297	NDOR1	NDOR1	chr9	+	140110518	140110640	140110545	140110640	140110350	140110469	2297	3	40	6	60	152	125	0.705026638383	0.932408273563	0.058	0.076	-0.018
2299	ZBTB37	ZBTB37	chr1	+	173839334	173840286	173839337	173840286	173838062	173838258	2299	2	2	1	2	128	125	0.707126009507	0.932408273563	0.494	0.328	0.166
2630	SEPT8	SEPT8	chr5	-	132099397	132099584	132099397	132099578	132099915	132100111	2630	145	50	146	46	131	125	0.704338451021	0.932408273563	0.735	0.752	-0.017
2637	DCAF5	DCAF5	chr14	-	69584855	69584995	69584855	69584992	69585910	69585947	2637	115	15	92	14	128	125	0.701810081005	0.932408273563	0.882	0.865	0.017
2752	CTNNAL1	CTNNAL1	chr9	-	111704848	111705151	111704848	111705114	111705240	111705324	2752	23	528	42	871	162	125	0.711309676388	0.932408273563	0.033	0.036	-0.003
2755	HSD11B1L	HSD11B1L	chr19	+	5684791	5684916	5684829	5684916	5680775	5681282	2755	3	20	3	14	163	125	0.699782322594	0.932408273563	0.103	0.141	-0.038
2756	HSD11B1L	HSD11B1L	chr19	+	5687763	5688534	5687926	5688534	5687513	5687679	2756	7	1	2	0	288	125	0.711557014603	0.932408273563	0.752	1.0	-0.248
2983	DAZAP2	DAZAP2	chr12	+	51634654	51634900	51634750	51634900	51634126	51634245	2983	1693	11	1892	10	221	125	0.703896138293	0.932408273563	0.989	0.991	-0.002
3067	LDLR	LDLR	chr19	+	11241956	11244505	11241962	11244505	11240188	11240346	3067	903	17	1097	18	131	125	0.700078295844	0.932408273563	0.981	0.983	-0.002
3204	NAT9	NAT9	chr17	-	72768098	72768178	72768098	72768116	72768356	72768416	3204	2	2	5	3	187	125	0.711813160257	0.932408273563	0.401	0.527	-0.126
3227	SERBP1	SERBP1	chr1	-	67889882	67890005	67889882	67889960	67890570	67890660	3227	262	1169	338	1561	170	125	0.711493497189	0.932408273563	0.141	0.137	0.004
3249	TGFBRAP1	TGFBRAP1	chr2	-	105924070	105924775	105924070	105924772	105946081	105946171	3249	2	5	2	3	128	125	0.708875258068	0.932408273563	0.281	0.394	-0.113
35	ZDHHC14	ZDHHC14	chr6	+	158093755	158094977	158093800	158094977	158074556	158074659	35	26	11	26	9	170	125	0.710206996977	0.932408273563	0.635	0.68	-0.045
375	EMC1	EMC1	chr1	-	19565288	19565351	19565288	19565348	19565724	19565796	375	104	15	133	22	128	125	0.707132422682	0.932408273563	0.871	0.855	0.016
3797	FLVCR1-AS1	FLVCR1-AS1	chr1	-	213029945	213030514	213029945	213030260	213031107	213031480	3797	2	2	1	2	379	125	0.702957313913	0.932408273563	0.248	0.142	0.106
524	YY1AP1	YY1AP1	chr1	-	155629232	155630724	155629232	155630704	155631097	155631214	524	3	89	2	85	145	125	0.708972217289	0.932408273563	0.028	0.02	0.008
598	TSC22D4	TSC22D4	chr7	-	100074899	100075930	100074899	100075082	100076416	100076902	598	665	10	675	12	973	125	0.702618024255	0.932408273563	0.895	0.878	0.017
5	DERL3	DERL3	chr22	-	24176689	24179149	24176689	24177119	24179250	24179341	5	158	10	91	7	2155	125	0.71027921663	0.932408273563	0.478	0.43	0.048
736	SMOC1	SMOC1	chr14	+	70496958	70499083	70496961	70499083	70489919	70490164	736	3	1	5	3	128	125	0.700406511149	0.932408273563	0.746	0.619	0.127
741	DDIT3	DDIT3	chr12	-	57911051	57911221	57911051	57911207	57911488	57911536	741	113	33	70	18	139	125	0.703452433796	0.932408273563	0.755	0.778	-0.023
781	BLOC1S2	BLOC1S2	chr10	-	102033034	102035250	102033034	102035247	102039880	102039985	781	183	4	176	5	128	125	0.708221993332	0.932408273563	0.978	0.972	0.006
864	FNBP1L	FNBP1L	chr1	+	94016503	94020218	94017965	94020218	94014834	94014983	864	1155	2	1649	4	1587	125	0.708458249132	0.932408273563	0.978	0.97	0.008
91	COPA	COPA	chr1	-	160275222	160275388	160275222	160275361	160275477	160275563	91	19	407	16	392	152	125	0.706147109267	0.932408273563	0.037	0.032	0.005
1266	SLC25A29	SLC25A29	chr14	-	100761962	100762330	100761962	100762034	100765178	100765222	1266	79	10	73	11	421	125	0.713437321178	0.934018882317	0.701	0.663	0.038
435	SEMA3B	SEMA3B	chr3	+	50311343	50311488	50311346	50311488	50311189	50311259	435	30	36	35	37	128	125	0.713972654531	0.93420302558	0.449	0.48	-0.031
2711	CORO7	CORO7	chr16	-	4458181	4458252	4458181	4458198	4462356	4462431	2711	84	1	121	0	179	125	0.716069478458	0.935449327297	0.983	1.0	-0.017
2980	EWSR1	EWSR1	chr22	+	29687550	29687588	29687553	29687588	29684594	29684775	2980	148	151	204	220	128	125	0.71611076513	0.935449327297	0.489	0.475	0.014
3185	ZNF473	ZNF473	chr19	+	50534148	50534348	50534270	50534348	50529062	50529379	3185	31	11	21	6	247	125	0.715947955943	0.935449327297	0.588	0.639	-0.051
663	COBL	COBL	chr7	-	51092805	51093069	51092805	51092928	51094242	51094362	663	9	9	17	21	266	125	0.717402702746	0.936620075786	0.32	0.276	0.044
1707	MFF	MFF	chr2	+	228195341	228195562	228195496	228195562	228194321	228194499	1707	326	8	346	7	280	125	0.718234263874	0.936672453217	0.948	0.957	-0.009
3637	ZBED5	ZBED5	chr11	-	10874250	10876665	10874250	10876633	10877690	10877804	3637	23	58	23	51	157	125	0.718052062706	0.936672453217	0.24	0.264	-0.024
1665	SCG5	SCG5	chr15	+	32976757	32976870	32976760	32976870	32971966	32972116	1665	44	53	35	47	128	125	0.722174378154	0.938252593561	0.448	0.421	0.027
1904	ARNT	ARNT	chr1	-	150786552	150786715	150786552	150786712	150788734	150788882	1904	80	16	56	13	128	125	0.721253702266	0.938252593561	0.83	0.808	0.022
2021	CDIPT	CDIPT	chr16	-	29873906	29874041	29873906	29873956	29874135	29874609	2021	219	5	247	7	210	125	0.722617016503	0.938252593561	0.963	0.955	0.008
232	TMEM218	TMEM218	chr11	-	124971096	124971199	124971096	124971152	124972027	124972247	232	24	6	16	3	172	125	0.722456086621	0.938252593561	0.744	0.795	-0.051
3531	TPM3	TPM3	chr1	-	154142875	154142945	154142875	154142941	154143124	154143187	3531	1822	65	2124	71	129	125	0.722474431532	0.938252593561	0.964	0.967	-0.003
3893	ALG13	ALG13	chrX	+	110925359	110925522	110925463	110925522	110924345	110924527	3893	128	8	120	9	229	125	0.721606777602	0.938252593561	0.897	0.879	0.018
703	PAPD7	PAPD7	chr5	+	6754863	6757161	6754866	6757161	6752985	6753150	703	59	6	62	5	128	125	0.720417040667	0.938252593561	0.906	0.924	-0.018
740	DDIT3	DDIT3	chr12	-	57911051	57911302	57911051	57911221	57911488	57911536	740	71	92	49	58	206	125	0.719857666298	0.938252593561	0.319	0.339	-0.02
443	MAPK8	MAPK8	chr10	+	49642921	49647402	49642926	49647402	49639235	49639313	443	119	53	103	42	130	125	0.723132312797	0.938406899337	0.683	0.702	-0.019
844	ZNF18	ZNF18	chr17	-	11886613	11886724	11886613	11886721	11887429	11887514	844	11	6	3	1	128	125	0.72361415931	0.938517652102	0.642	0.746	-0.104
2028	ZSWIM8	ZSWIM8	chr10	+	75560774	75560953	75560842	75560953	75560397	75560517	2028	146	7	120	7	193	125	0.726027391084	0.941131891947	0.931	0.917	0.014
1382	ATXN7L3	ATXN7L3	chr17	-	42273401	42273468	42273401	42273447	42273763	42273786	1382	35	197	40	206	146	125	0.72791756181	0.941740055949	0.132	0.143	-0.011
211	HMGB3	HMGB3	chrX	+	150154067	150154222	150154071	150154222	150151747	150151849	211	83	13	100	18	129	125	0.72763262689	0.941740055949	0.861	0.843	0.018
304	APOPT1	APOPT1	chr14	+	104056517	104057236	104056519	104057236	104053610	104053701	304	216	2	230	3	127	125	0.727253415248	0.941740055949	0.991	0.987	0.004
3667	CEP170	CEP170	chr1	-	243319522	243319757	243319522	243319649	243327585	243329418	3667	347	34	222	24	233	125	0.728466824874	0.941740055949	0.846	0.832	0.014
813	G3BP1	G3BP1	chr5	+	151166132	151166276	151166163	151166276	151151475	151151597	813	302	75	457	107	156	125	0.728485864995	0.941740055949	0.763	0.774	-0.011
1007	IP6K2	IP6K2	chr3	-	48732522	48732854	48732522	48732851	48754589	48754711	1007	106	81	89	63	128	125	0.73170806557	0.943841131114	0.561	0.58	-0.019
1251	GPBAR1	GPBAR1	chr2	+	219126781	219128582	219127289	219128582	219125737	219125939	1251	1	0	8	2	633	125	0.730754421362	0.943841131114	1.0	0.441	0.559
1731	LOC100506990	LOC100506990	chr8	+	12298477	12298570	12298508	12298570	12295672	12296020	1731	22	21	17	19	156	125	0.732066396542	0.943841131114	0.456	0.418	0.038
282	PRNP	PRNP	chr20	+	4679856	4682234	4679861	4682234	4666796	4667154	282	103	3	138	3	130	125	0.732104907784	0.943841131114	0.971	0.978	-0.007
971	TMEM216	TMEM216	chr11	+	61165732	61166335	61165741	61166335	61165245	61165447	971	57	6	46	6	134	125	0.731349855091	0.943841131114	0.899	0.877	0.022
3308	CMTM3	CMTM3	chr16	+	66643661	66643906	66643785	66643906	66643337	66643433	3308	17	557	22	640	249	125	0.732682210013	0.944071198204	0.015	0.017	-0.002
1254	GOLGA7	GOLGA7	chr8	+	41364572	41364640	41364577	41364640	41363429	41363531	1254	39	185	31	161	130	125	0.73440631327	0.945043536694	0.169	0.156	0.013
2194	IMMT	IMMT	chr2	-	86397871	86397967	86397871	86397964	86398330	86398468	2194	191	60	220	74	128	125	0.735156497963	0.945043536694	0.757	0.744	0.013
2689	ZNF773	ZNF773	chr19	+	58017725	58019597	58017729	58019597	58016669	58016768	2689	15	6	7	2	129	125	0.73543311981	0.945043536694	0.708	0.772	-0.064
39	TMX2	TMX2	chr11	+	57505307	57505498	57505384	57505498	57505079	57505140	39	23	271	25	327	202	125	0.734256623606	0.945043536694	0.05	0.045	0.005
843	HARS2	HARS2	chr5	+	140073075	140073250	140073175	140073250	140071010	140071341	843	6	73	8	80	225	125	0.734654010227	0.945043536694	0.044	0.053	-0.009
1462	TCAIM	TCAIM	chr3	+	44408947	44409200	44409023	44409200	44402856	44403010	1462	33	12	45	14	201	125	0.736473340414	0.945866737254	0.631	0.667	-0.036
1729	ST13	ST13	chr22	-	41244297	41244373	41244297	41244343	41246826	41246884	1729	1110	68	1201	78	155	125	0.739749425033	0.947166867118	0.929	0.925	0.004
1844	FAM213B	FAM213B	chr1	+	2519774	2519892	2519828	2519892	2519179	2519231	1844	2	109	2	174	179	125	0.742040331015	0.947166867118	0.013	0.008	0.005
2144	SLC26A6	SLC26A6	chr3	-	48664308	48664488	48664308	48664485	48665378	48665471	2144	63	68	44	52	128	125	0.73893305537	0.947166867118	0.475	0.452	0.023
2183	PRPF40B	PRPF40B	chr12	+	50035690	50035807	50035711	50035807	50031515	50031607	2183	56	1	92	1	146	125	0.742287510986	0.947166867118	0.98	0.987	-0.007
2251	GSTT1	GSTT1	chr22	-	24379360	24379511	24379360	24379450	24381699	24381787	2251	83	4	106	4	186	125	0.741659652436	0.947166867118	0.933	0.947	-0.014
2286	MICA	MICA	chr6	+	31378848	31379136	31379020	31379136	31378319	31378574	2286	591	5	576	6	297	125	0.741343198014	0.947166867118	0.98	0.976	0.004
2336	REV1	REV1	chr2	-	100046301	100046410	100046301	100046407	100050793	100050910	2336	13	14	14	18	128	125	0.741376612555	0.947166867118	0.476	0.432	0.044
3038	SYNE2	SYNE2	chr14	+	64688251	64688422	64688293	64688422	64687154	64687355	3038	9	46	12	72	167	125	0.741853554623	0.947166867118	0.128	0.111	0.017
3103	PARD6A	PARD6A	chr16	+	67695795	67696681	67695798	67696681	67695357	67695580	3103	4	19	3	19	128	125	0.739648780877	0.947166867118	0.171	0.134	0.037
3593	GLYCTK	GLYCTK	chr3	+	52325760	52325938	52325762	52325938	52324975	52325127	3593	1	15	2	19	127	125	0.739490057872	0.947166867118	0.062	0.094	-0.032
608	ZNF213	ZNF213	chr16	+	3188354	3188542	3188418	3188542	3187166	3187680	608	5	5	2	3	189	125	0.738935110862	0.947166867118	0.398	0.306	0.092
793	PRSS21	PRSS21	chr16	+	2868677	2868970	2868683	2868970	2867801	2867967	793	3	1	10	2	131	125	0.74031603004	0.947166867118	0.741	0.827	-0.086
128	ZEB1	ZEB1	chr10	+	31784704	31784767	31784707	31784767	31749965	31750166	128	45	54	10	14	128	125	0.742954109788	0.94750666911	0.449	0.411	0.038
3569	TYMP	TYMP	chr22	-	50967924	50968160	50967924	50968148	50968332	50968514	3569	1	19	0	4	137	125	0.743474934556	0.947660296227	0.046	0.0	0.046
1242	APPL2	APPL2	chr12	-	105601748	105601825	105601748	105601807	105601935	105601977	1242	2	137	1	125	143	125	0.745528989358	0.948533092099	0.013	0.007	0.006
1677	NOP16	NOP16	chr5	-	175810939	175811287	175810939	175811255	175812221	175812328	1677	38	3	66	4	157	125	0.744795177513	0.948533092099	0.91	0.929	-0.019
312	SLC25A10	SLC25A10	chr17	+	79684428	79684521	79684511	79684521	79684031	79684102	312	202	7	396	16	208	125	0.746140751306	0.948533092099	0.945	0.937	0.008
552	MTCH1	MTCH1	chr6	-	36945409	36945560	36945409	36945467	36945853	36945931	552	12	747	17	883	218	125	0.745763197656	0.948533092099	0.009	0.011	-0.002
912	RASAL1	RASAL1	chr12	-	113541965	113542103	113541965	113542019	113543518	113543688	912	6	0	29	1	209	125	0.746163336497	0.948533092099	1.0	0.945	0.055
1437	SLC22A17	SLC22A17	chr14	-	23817714	23817880	23817714	23817755	23818480	23818635	1437	111	3	25	1	250	125	0.747127961016	0.949249535011	0.949	0.926	0.023
2369	NME4	NME4	chr16	+	450108	450754	450218	450754	449626	449739	2369	19	527	13	408	235	125	0.749242382	0.951425278001	0.019	0.017	0.002
1841	FAM213B	FAM213B	chr1	+	2519968	2520064	2519988	2520064	2519828	2519892	1841	8	112	15	181	145	125	0.749832719069	0.951467594361	0.058	0.067	-0.009
186	ATP2A3	ATP2A3	chr17	-	3827162	3828735	3827162	3828732	3831956	3832074	186	4	1	1	0	128	125	0.750778165765	0.951467594361	0.796	1.0	-0.204
3122	ARMCX4	ARMCX4	chrX	+	100764345	100764414	100764350	100764414	100759923	100760342	3122	4	1	1	0	130	125	0.750883593691	0.951467594361	0.794	1.0	-0.206
3172	ARHGAP33	ARHGAP33	chr19	+	36277314	36277974	36277797	36277974	36276310	36276385	3172	57	1	93	1	608	125	0.750080295345	0.951467594361	0.921	0.95	-0.029
1610	TMEM107	TMEM107	chr17	-	8079074	8079193	8079074	8079175	8079276	8079344	1610	4	33	4	42	143	125	0.753013140895	0.951618849172	0.096	0.077	0.019
2982	SLC12A6	SLC12A6	chr15	-	34628610	34628868	34628610	34628802	34629532	34629961	2982	30	1	6	0	191	125	0.751881738542	0.951618849172	0.952	1.0	-0.048
3537	TBC1D16	TBC1D16	chr17	-	77923515	77923664	77923515	77923622	77924209	77924377	3537	109	5	107	6	167	125	0.752532955846	0.951618849172	0.942	0.93	0.012
676	ARL6IP4	ARL6IP4	chr12	+	123467015	123467460	123467166	123467460	123466503	123466621	676	1342	8	1416	2	276	125	0.752310903139	0.951618849172	0.987	0.997	-0.01
856	CDC25C	CDC25C	chr5	-	137666675	137666907	137666675	137666903	137667283	137667566	856	12	20	29	42	129	125	0.752990494436	0.951618849172	0.368	0.401	-0.033
935	CUX1	CUX1	chr7	+	101821748	101821937	101821754	101821937	101813725	101813830	935	141	37	119	34	131	125	0.753738429126	0.952027140737	0.784	0.77	0.014
627	DGCR2	DGCR2	chr22	-	19052360	19052588	19052360	19052571	19055612	19055738	627	7	23	11	43	142	125	0.755472682652	0.95370871458	0.211	0.184	0.027
2016	MAPK10	MAPK10	chr4	-	86936275	86938528	86936275	86938523	86950349	86950427	2016	8	13	4	5	130	125	0.75619931101	0.95411714774	0.372	0.435	-0.063
1676	NOP16	NOP16	chr5	-	175810939	175811287	175810939	175811284	175812221	175812328	1676	7	39	10	47	128	125	0.757724184616	0.954514712606	0.149	0.172	-0.023
2851	ATXN2L	ATXN2L	chr16	+	28848048	28848558	28848071	28848558	28847253	28847443	2851	110	31	137	42	148	125	0.757337322044	0.954514712606	0.75	0.734	0.016
2916	CCDC138	CCDC138	chr2	+	109408010	109408258	109408135	109408258	109405307	109405422	2916	1	2	1	1	250	125	0.757494469613	0.954514712606	0.2	0.333	-0.133
1031	DERL1	DERL1	chr8	-	124031434	124031545	124031434	124031485	124033686	124033739	1031	259	16	255	14	185	125	0.75848800777	0.954968677868	0.916	0.925	-0.009
1468	TRIP12	TRIP12	chr2	-	230695471	230695555	230695471	230695537	230701563	230701700	1468	215	20	194	20	143	125	0.760186274381	0.956598039054	0.904	0.895	0.009
2260	PPIE	PPIE	chr1	+	40211046	40211170	40211085	40211170	40209495	40209596	2260	226	13	231	15	164	125	0.76079059638	0.956849809581	0.93	0.921	0.009
724	CASP7	CASP7	chr10	+	115451722	115451829	115451755	115451829	115439427	115439737	724	3	0	15	1	158	125	0.761317645235	0.957004177521	1.0	0.922	0.078
1082	CALHM2	CALHM2	chr10	-	105210839	105211042	105210839	105210939	105211912	105212162	1082	10	1	6	1	228	125	0.763713137044	0.957295992284	0.846	0.767	0.079
1154	MAP7D1	MAP7D1	chr1	+	36645112	36645158	36645115	36645158	36644862	36644916	1154	81	688	95	768	128	125	0.762991330192	0.957295992284	0.103	0.108	-0.005
1217	MUTYH	MUTYH	chr1	-	45799084	45799233	45799084	45799169	45800062	45800183	1217	32	5	32	4	189	125	0.763333378652	0.957295992284	0.809	0.841	-0.032
1342	ANKRD54	ANKRD54	chr22	-	38234506	38234605	38234506	38234600	38236193	38236241	1342	30	4	29	3	130	125	0.762388843693	0.957295992284	0.878	0.903	-0.025
1584	SAFB	SAFB	chr19	+	5661528	5661819	5661531	5661819	5657251	5657358	1584	115	169	134	207	128	125	0.763292938315	0.957295992284	0.399	0.387	0.012
513	KIAA1217	KIAA1217	chr10	+	24820758	24820922	24820761	24820922	24816864	24817048	513	60	9	87	15	128	125	0.763976396039	0.957295992284	0.867	0.85	0.017
1124	ARPC3	ARPC3	chr12	-	110873914	110874009	110873914	110874006	110874361	110874488	1124	2983	59	3011	56	128	125	0.765571194916	0.958279755878	0.98	0.981	-0.001
2499	SMUG1	SMUG1	chr12	-	54581602	54581689	54581602	54581686	54582734	54582778	2499	5	3	9	4	128	125	0.765241434277	0.958279755878	0.619	0.687	-0.068
1021	CCDC88A	CCDC88A	chr2	-	55555429	55555571	55555429	55555568	55559701	55559829	1021	31	10	21	8	128	125	0.768160293026	0.959490983426	0.752	0.719	0.033
2415	KRBA1	KRBA1	chr7	+	149418470	149418626	149418473	149418626	149417925	149418081	2415	13	12	9	10	128	125	0.767918501241	0.959490983426	0.514	0.468	0.046
3198	NAT9	NAT9	chr17	-	72771760	72771991	72771760	72771846	72772405	72772564	3198	9	61	9	71	270	125	0.767545351901	0.959490983426	0.064	0.055	0.009
505	CUTA	CUTA	chr6	-	33385257	33385593	33385257	33385472	33385735	33386065	505	337	205	307	194	246	125	0.767916080151	0.959490983426	0.455	0.446	0.009
1078	ADAMTS10	ADAMTS10	chr19	-	8654335	8654469	8654335	8654458	8654772	8654875	1078	21	2	2	0	136	125	0.769591934159	0.95993983407	0.906	1.0	-0.094
3402	DFNB31	DFNB31	chr9	-	117166175	117166357	117166175	117166354	117168634	117169172	3402	32	6	14	2	128	125	0.770141844064	0.95993983407	0.839	0.872	-0.033
648	SCARF2	SCARF2	chr22	-	20783511	20783642	20783511	20783627	20783822	20783940	648	13	31	3	9	140	125	0.769330892575	0.95993983407	0.272	0.229	0.043
748	ZC3H10	ZC3H10	chr12	+	56512731	56512935	56512871	56512935	56512003	56512102	748	3	12	1	6	265	125	0.769995233589	0.95993983407	0.105	0.073	0.032
3304	RHBDF2	RHBDF2	chr17	-	74475814	74476023	74475814	74475936	74477456	74477627	3304	30	88	36	97	212	125	0.771039262112	0.960552596536	0.167	0.18	-0.013
1467	TRIP12	TRIP12	chr2	-	230670445	230670599	230670445	230670518	230672423	230672580	1467	128	35	132	39	206	125	0.771612300643	0.960760818318	0.689	0.673	0.016
168	MORF4L2	MORF4L2	chrX	-	102933426	102933579	102933426	102933548	102939608	102939657	168	161	11	168	13	156	125	0.773737205714	0.961098951147	0.921	0.912	0.009
1782	ADGRG1	ADGRG1	chr16	+	57685111	57685534	57685154	57685534	57684164	57684263	1782	632	12	1039	22	168	125	0.774260895209	0.961098951147	0.975	0.972	0.003
3108	SUPT20H	SUPT20H	chr13	-	37619383	37619513	37619383	37619510	37621671	37621738	3108	45	92	57	125	128	125	0.774320109775	0.961098951147	0.323	0.308	0.015
3414	DAXX	DAXX	chr6	-	33289495	33289754	33289495	33289751	33290638	33290793	3414	49	33	76	47	128	125	0.772488626936	0.961098951147	0.592	0.612	-0.02
458	ARFIP2	ARFIP2	chr11	-	6501552	6501693	6501552	6501653	6502460	6502709	458	30	12	35	16	165	125	0.773829222715	0.961098951147	0.654	0.624	0.03
465	TATDN3	TATDN3	chr1	+	212985589	212985670	212985592	212985670	212981077	212981190	465	20	16	16	11	128	125	0.774071391292	0.961098951147	0.55	0.587	-0.037
213	STIP1	STIP1	chr11	+	63961660	63961802	63961732	63961802	63960549	63960759	213	1419	28	1861	34	197	125	0.775615385441	0.962202105524	0.97	0.972	-0.002
148	DCTN5	DCTN5	chr16	+	23678337	23685068	23678367	23685068	23676946	23677049	148	16	166	17	196	155	125	0.776211353833	0.962437021751	0.072	0.065	0.007
1049	C12orf43	C12orf43	chr12	-	121442805	121442896	121442805	121442863	121444123	121444197	1049	60	1	92	1	158	125	0.777189580864	0.963145412516	0.979	0.986	-0.007
1101	BAZ2B	BAZ2B	chr2	-	160304752	160304920	160304752	160304914	160310123	160310312	1101	22	7	19	5	131	125	0.782390566538	0.963631917224	0.75	0.784	-0.034
1384	C11orf30	C11orf30	chr11	+	76170976	76171129	76170979	76171129	76169226	76169402	1384	22	6	18	4	128	125	0.784411220304	0.963631917224	0.782	0.815	-0.033
1828	SYNRG	SYNRG	chr17	-	35956269	35956391	35956269	35956388	35960409	35960450	1828	17	5	8	3	128	125	0.782997801175	0.963631917224	0.769	0.723	0.046
1867	PRRC2A	PRRC2A	chr6	+	31590466	31590678	31590503	31590678	31588449	31588635	1867	92	70	98	70	162	125	0.778978597061	0.963631917224	0.504	0.519	-0.015
2073	KANSL3	KANSL3	chr2	-	97270515	97270600	97270515	97270594	97271056	97271248	2073	95	9	73	8	131	125	0.779231338828	0.963631917224	0.91	0.897	0.013
2135	AMZ2	AMZ2	chr17	+	66244780	66244846	66244784	66244846	66244144	66244227	2135	10	2	20	3	129	125	0.781464869233	0.963631917224	0.829	0.866	-0.037
2548	DCAF4	DCAF4	chr14	+	73420868	73420970	73420871	73420970	73418505	73418585	2548	35	31	38	37	128	125	0.782109198398	0.963631917224	0.524	0.501	0.023
2611	CCDC74A	CCDC74A	chr2	+	132288151	132288400	132288349	132288400	132287219	132287264	2611	85	31	37	15	323	125	0.779333457774	0.963631917224	0.515	0.488	0.027
2763	OSBP2	OSBP2	chr22	+	31285163	31285221	31285166	31285221	31284209	31284327	2763	5	1	8	1	128	125	0.78240862096	0.963631917224	0.83	0.887	-0.057
2908	EIF2AK2	EIF2AK2	chr2	-	37375999	37376400	37375999	37376166	37384050	37384190	2908	4	10	6	12	359	125	0.782858896883	0.963631917224	0.122	0.148	-0.026
2953	RFC1	RFC1	chr4	-	39308211	39308324	39308211	39308321	39310255	39310652	2953	35	54	40	67	128	125	0.782981493112	0.963631917224	0.388	0.368	0.02
3180	GLMP	GLMP	chr1	-	156263110	156263367	156263110	156263220	156263808	156264027	3180	556	18	419	15	272	125	0.781295729521	0.963631917224	0.934	0.928	0.006
3246	FLYWCH1	FLYWCH1	chr16	+	2980410	2980881	2980413	2980881	2979613	2980011	3246	52	12	30	8	128	125	0.780533567016	0.963631917224	0.809	0.786	0.023
3283	MBD1	MBD1	chr18	-	47799933	47800233	47799933	47800230	47800555	47800723	3283	85	3	74	2	128	125	0.784177548462	0.963631917224	0.965	0.973	-0.008
3526	MTHFSD	MTHFSD	chr16	-	86588250	86588357	86588250	86588354	86588774	86588841	3526	4	1	8	3	128	125	0.782109868989	0.963631917224	0.796	0.723	0.073
3641	PES1	PES1	chr22	-	30976557	30976688	30976557	30976673	30976998	30977088	3641	231	13	278	14	140	125	0.783379664743	0.963631917224	0.941	0.947	-0.006
3662	CREBRF	CREBRF	chr5	+	172507587	172507787	172507591	172507787	172483354	172483482	3662	27	6	22	4	129	125	0.784503043722	0.963631917224	0.813	0.842	-0.029
2972	FKBP7	FKBP7	chr2	-	179334378	179334512	179334378	179334509	179343005	179343355	2972	31	4	11	1	128	125	0.785837649751	0.964770600083	0.883	0.915	-0.032
1448	MTA1	MTA1	chr14	+	105930752	105930904	105930799	105930904	105930368	105930484	1448	133	13	160	14	172	125	0.786722016934	0.965355631977	0.881	0.893	-0.012
1293	PIGT	PIGT	chr20	+	44048112	44048230	44048143	44048230	44047934	44048035	1293	2	408	6	375	156	125	0.789333367659	0.966619693265	0.004	0.013	-0.009
1401	NFAT5	NFAT5	chr16	+	69718789	69718873	69718792	69718873	69711105	69711238	1401	25	15	21	11	128	125	0.788615068376	0.966619693265	0.619	0.651	-0.032
2274	SHC1	SHC1	chr1	-	154938421	154938556	154938421	154938553	154938637	154938707	2274	461	280	393	246	128	125	0.789385664166	0.966619693265	0.617	0.609	0.008
914	ZNF7	ZNF7	chr8	+	146054829	146054989	146054862	146054989	146054427	146054475	914	8	12	8	10	158	125	0.788816632545	0.966619693265	0.345	0.388	-0.043
1547	DBNL	DBNL	chr7	+	44098476	44098582	44098500	44098582	44098027	44098079	1547	15	288	15	260	149	125	0.790949618208	0.967733630847	0.042	0.046	-0.004
181	BCKDHA	BCKDHA	chr19	+	41928533	41928675	41928536	41928675	41928068	41928275	181	98	4	102	5	128	125	0.796435708539	0.967733630847	0.96	0.952	0.008
1924	GATAD2A	GATAD2A	chr19	+	19611926	19612225	19611929	19612225	19609251	19609531	1924	179	9	269	12	128	125	0.795192304276	0.967733630847	0.951	0.956	-0.005
2023	CCNA1	CCNA1	chr13	+	37007169	37007358	37007172	37007358	37006408	37006866	2023	4	3	4	4	128	125	0.798545315216	0.967733630847	0.566	0.494	0.072
2284	PTOV1	PTOV1	chr19	+	50363242	50363440	50363312	50363440	50361805	50361910	2284	1195	10	1274	12	195	125	0.798121909207	0.967733630847	0.987	0.986	0.001
2506	HDGFRP2	HDGFRP2	chr19	+	4501922	4502232	4501925	4502232	4501202	4501329	2506	135	53	132	55	128	125	0.796561374421	0.967733630847	0.713	0.701	0.012
2734	KLK8	KLK8	chr19	-	51503679	51503974	51503679	51503839	51504353	51504431	2734	4	9	2	6	260	125	0.792507564144	0.967733630847	0.176	0.138	0.038
276	BRD9	BRD9	chr5	-	889701	889881	889701	889762	891269	891402	276	15	119	10	89	244	125	0.796101035627	0.967733630847	0.061	0.054	0.007
28	ZNF764	ZNF764	chr16	-	30565084	30567431	30565084	30567428	30569053	30569167	28	3	4	4	7	128	125	0.796997298262	0.967733630847	0.423	0.358	0.065
2913	VPS72	VPS72	chr1	-	151148775	151149540	151148775	151149507	151150476	151150621	2913	1	209	4	264	158	125	0.792940373589	0.967733630847	0.004	0.012	-0.008
2915	MFSD1	MFSD1	chr3	+	158522107	158522160	158522111	158522160	158519714	158520104	2915	78	5	75	4	129	125	0.796608915773	0.967733630847	0.938	0.948	-0.01
2933	STAG3L5P-PVRIG2P-PILRB	STAG3L5P-PVRIG2P-PILRB	chr7	+	99947353	99947510	99947421	99947510	99943487	99943591	2933	41	11	36	11	193	125	0.792156840142	0.967733630847	0.707	0.679	0.028
3224	BCLAF1	BCLAF1	chr6	-	136596980	136597646	136596980	136597127	136599002	136599914	3224	1943	24	1926	22	644	125	0.797855259459	0.967733630847	0.94	0.944	-0.004
3288	COX18	COX18	chr4	-	73933745	73933850	73933745	73933846	73935033	73935476	3288	6	40	5	28	129	125	0.794437317509	0.967733630847	0.127	0.148	-0.021
3389	TRAPPC13	TRAPPC13	chr5	+	64960060	64960211	64960063	64960211	64957876	64957977	3389	22	43	18	39	128	125	0.793472924696	0.967733630847	0.333	0.311	0.022
3849	ATL2	ATL2	chr2	-	38521098	38523732	38521098	38523255	38525285	38525717	3849	81	145	101	190	602	125	0.793584561953	0.967733630847	0.104	0.099	0.005
531	RUSC1	RUSC1	chr1	+	155296370	155296923	155296688	155296923	155295654	155295701	531	709	23	829	29	443	125	0.794484631641	0.967733630847	0.897	0.89	0.007
597	TSC22D4	TSC22D4	chr7	-	100074899	100075827	100074899	100075082	100076416	100076902	597	527	10	565	12	870	125	0.798395859894	0.967733630847	0.883	0.871	0.012
809	HMGA2	HMGA2	chr12	+	66308499	66309307	66308838	66309307	66232298	66232349	809	7	18	9	27	464	125	0.796733551785	0.967733630847	0.095	0.082	0.013
835	GPS1	GPS1	chr17	+	80012373	80012686	80012385	80012686	80011743	80011925	835	51	201	51	213	137	125	0.796030466495	0.967733630847	0.188	0.179	0.009
954	DYRK1B	DYRK1B	chr19	-	40317311	40317627	40317311	40317507	40317924	40318065	954	15	17	19	19	245	125	0.798881079288	0.967733630847	0.31	0.338	-0.028
600	CHD4	CHD4	chr12	-	6711125	6711341	6711125	6711320	6711541	6711663	600	181	197	186	210	146	125	0.801585360418	0.970512812332	0.44	0.431	0.009
738	DDIT3	DDIT3	chr12	-	57911051	57911378	57911051	57911221	57911488	57911536	738	117	92	78	58	282	125	0.803496243782	0.972329043472	0.36	0.373	-0.013
1039	DOCK7	DOCK7	chr1	-	62943370	62943505	62943370	62943496	62954604	62954736	1039	111	8	157	10	134	125	0.804465810153	0.972365315612	0.928	0.936	-0.008
1785	ADGRG1	ADGRG1	chr16	+	57675498	57675620	57675502	57675620	57662137	57662714	1785	21	70	22	80	129	125	0.80424655189	0.972365315612	0.225	0.21	0.015
565	HMGN3	HMGN3	chr6	-	79910961	79912106	79910961	79911443	79913296	79913347	565	913	2	705	0	788	125	0.804758619892	0.972365315612	0.986	1.0	-0.014
2708	MDM1	MDM1	chr12	-	68718784	68721290	68718784	68720801	68724886	68725001	2708	11	11	13	15	614	125	0.805450909513	0.972410748537	0.169	0.15	0.019
3320	U2AF1L4	U2AF1L4	chr19	-	36236025	36236113	36236025	36236088	36236248	36236343	3320	4	15	3	9	150	125	0.805880658714	0.972410748537	0.182	0.217	-0.035
333	HAUS6	HAUS6	chr9	-	19078173	19078300	19078173	19078195	19080476	19080670	333	43	4	73	8	230	125	0.806028681297	0.972410748537	0.854	0.832	0.022
3668	MCM10	MCM10	chr10	+	13214624	13214765	13214627	13214765	13214375	13214480	3668	12	23	22	47	128	125	0.807762317975	0.974005810824	0.338	0.314	0.024
2547	DCAF4	DCAF4	chr14	+	73406927	73407085	73406959	73407085	73406509	73406610	2547	104	12	125	13	157	125	0.8086215415	0.974049459914	0.873	0.884	-0.011
2981	EWSR1	EWSR1	chr22	+	29687550	29687588	29687553	29687588	29682911	29683123	2981	9	2	14	4	128	125	0.808617378842	0.974049459914	0.815	0.774	0.041
1153	PICALM	PICALM	chr11	-	85701292	85701442	85701292	85701421	85707868	85707972	1153	190	19	249	23	146	125	0.809939474284	0.974962092174	0.895	0.903	-0.008
1156	SF1	SF1	chr11	-	64532075	64533627	64532075	64532990	64534371	64534551	1156	837	116	1199	161	762	125	0.810428451084	0.974962092174	0.542	0.55	-0.008
1754	ZBTB17	ZBTB17	chr1	-	16268825	16268936	16268825	16268915	16269023	16269233	1754	7	71	5	59	146	125	0.810909278618	0.974962092174	0.078	0.068	0.01
2253	C19orf66	C19orf66	chr19	+	10202151	10202306	10202259	10202306	10201925	10202029	2253	102	5	51	3	233	125	0.811026767846	0.974962092174	0.916	0.901	0.015
2690	ZNF444	ZNF444	chr19	+	56670992	56672262	56670995	56672262	56669862	56669971	2690	19	7	13	4	128	125	0.811737954857	0.975321694998	0.726	0.76	-0.034
1094	POLR1B	POLR1B	chr2	+	113304588	113304756	113304659	113304756	113299491	113300248	1094	37	3	74	5	196	125	0.813046534634	0.975903218803	0.887	0.904	-0.017
3568	PAPD5	PAPD5	chr16	+	50259008	50259196	50259149	50259196	50258801	50258905	3568	57	9	99	14	266	125	0.812651503563	0.975903218803	0.749	0.769	-0.02
2922	ZNF250	ZNF250	chr8	-	146115317	146115459	146115317	146115444	146115692	146115788	2922	8	17	9	22	140	125	0.814885810104	0.977119915155	0.296	0.268	0.028
3467	LARP4	LARP4	chr12	+	50821544	50821692	50821547	50821692	50794591	50794811	3467	75	11	91	12	128	125	0.814505410804	0.977119915155	0.869	0.881	-0.012
1125	HERPUD1	HERPUD1	chr16	+	56969312	56969387	56969315	56969387	56969146	56969224	1125	398	40	317	30	128	125	0.816950456237	0.977120631588	0.907	0.912	-0.005
1673	NOP16	NOP16	chr5	-	175810939	175811375	175810939	175811255	175812221	175812328	1673	218	3	349	4	245	125	0.816948202916	0.977120631588	0.974	0.978	-0.004
1791	HEPH	HEPH	chrX	+	65486281	65487230	65486284	65487230	65483485	65483530	1791	141	27	4	1	128	125	0.815833557902	0.977120631588	0.836	0.796	0.04
2973	FKBP7	FKBP7	chr2	-	179334378	179334512	179334378	179334509	179341788	179341940	2973	58	18	22	6	128	125	0.815460232172	0.977120631588	0.759	0.782	-0.023
412	C2CD5	C2CD5	chr12	-	22611417	22611519	22611417	22611489	22612425	22612476	412	34	4	21	3	155	125	0.816590183298	0.977120631588	0.873	0.85	0.023
3424	AIG1	AIG1	chr6	+	143508524	143511739	143508765	143511739	143486218	143486320	3424	4	26	6	33	366	125	0.818430267549	0.978396183479	0.05	0.058	-0.008
2150	ELP2	ELP2	chr18	+	33747063	33747185	33747115	33747185	33744437	33744630	2150	254	5	295	5	177	125	0.821552065279	0.980642329055	0.973	0.977	-0.004
2792	RAB5A	RAB5A	chr3	+	20017092	20017244	20017134	20017244	19992297	19992553	2792	322	3	392	3	167	125	0.821474010838	0.980642329055	0.988	0.99	-0.002
360	PPP6R2	PPP6R2	chr22	+	50857774	50857891	50857777	50857891	50857295	50857408	360	7	101	9	115	128	125	0.821394360811	0.980642329055	0.063	0.071	-0.008
2747	IKBKB	IKBKB	chr8	+	42175174	42175289	42175227	42175289	42174227	42174422	2747	168	7	170	8	178	125	0.823113924098	0.981516704453	0.944	0.937	0.007
3385	ZNF3	ZNF3	chr7	-	99677158	99677279	99677158	99677195	99679923	99680171	3385	9	1	13	2	209	125	0.822771391703	0.981516704453	0.843	0.795	0.048
2607	PPP2R2D	PPP2R2D	chr10	+	133757471	133757649	133757598	133757649	133754085	133754198	2607	205	7	264	8	252	125	0.824164578735	0.982274701846	0.936	0.942	-0.006
2317	SORT1	SORT1	chr1	-	109888372	109888503	109888372	109888500	109890104	109890154	2317	188	115	286	181	128	125	0.825276956919	0.982346272472	0.615	0.607	0.008
2354	LINC00472	LINC00472	chr6	-	72127022	72127146	72127022	72127095	72129768	72130448	2354	10	8	3	3	176	125	0.826438913259	0.982346272472	0.47	0.415	0.055
354	NCOA3	NCOA3	chr20	+	46279725	46280020	46279728	46280020	46277748	46277853	354	3	20	1	9	128	125	0.826714733741	0.982346272472	0.128	0.098	0.03
3796	IL32	IL32	chr16	+	3115781	3115827	3115784	3115827	3115312	3115495	3796	185	393	125	274	128	125	0.825792261236	0.982346272472	0.315	0.308	0.007
481	SHMT2	SHMT2	chr12	+	57626207	57626358	57626265	57626358	57625993	57626075	481	152	1	109	1	183	125	0.826367568378	0.982346272472	0.99	0.987	0.003
613	ACBD4	ACBD4	chr17	+	43215088	43215197	43215126	43215197	43214734	43214821	613	23	12	32	15	163	125	0.824712084511	0.982346272472	0.595	0.621	-0.026
212	CALCOCO1	CALCOCO1	chr12	-	54117376	54117567	54117376	54117468	54118428	54118531	212	173	6	102	3	224	125	0.8279801456	0.982373273507	0.941	0.95	-0.009
3174	VEZT	VEZT	chr12	+	95650925	95651015	95650929	95651015	95645715	95645847	3174	102	6	120	8	129	125	0.827982543577	0.982373273507	0.943	0.936	0.007
675	ARL6IP4	ARL6IP4	chr12	+	123466117	123466426	123466141	123466426	123465675	123465813	675	72	254	85	288	149	125	0.827610565933	0.982373273507	0.192	0.198	-0.006
1032	KRT80	KRT80	chr12	-	52562779	52565341	52562779	52565306	52565441	52565497	1032	62	136	132	278	160	125	0.830143015528	0.982474258877	0.263	0.271	-0.008
18	PGS1	PGS1	chr17	+	76410959	76411108	76411032	76411108	76399648	76400170	18	99	28	76	20	198	125	0.829937420249	0.982474258877	0.691	0.706	-0.015
2634	CCDC181	CCDC181	chr1	-	169366474	169366629	169366474	169366626	169388250	169388397	2634	11	3	5	1	128	125	0.829948997586	0.982474258877	0.782	0.83	-0.048
2899	EPB41	EPB41	chr1	+	29313942	29314417	29313959	29314417	29213602	29213722	2899	1	21	1	15	142	125	0.82944575113	0.982474258877	0.04	0.055	-0.015
[truncated: 368 more rows]
