# Supplementary material for: Characterization of alternative mRNA splicing in cultured cell populations representing progressive stages of human fetal kidney development
Source: Sci Rep. 2022 Nov 15;12:19548. doi: 10.1038/s41598-022-24147-z (PMC9666651; doi:10.1038/s41598-022-24147-z)
Supplement: Supplementary file 13 — Supplementary Information 13. [file 41598_2022_24147_MOESM13_ESM.zip › _Program/Data/rMATS/NPS1-NPS2/MATS_output/A5SS.MATS.JunctionCountOnly.txt]

ID	GeneID	geneSymbol	chr	strand	longExonStart_0base	longExonEnd	shortES	shortEE	flankingES	flankingEE	ID	IJC_SAMPLE_1	SJC_SAMPLE_1	IJC_SAMPLE_2	SJC_SAMPLE_2	IncFormLen	SkipFormLen	PValue	FDR	IncLevel1	IncLevel2	IncLevelDifference
199	CSNK1A1	CSNK1A1	chr5	-	148885009	148885158	148885045	148885158	148875456	148876423	199	388	277	295	369	160	125	3.86248296791e-07	0.000722683166499	0.523	0.384	0.139
215	CTNND1	CTNND1	chr11	+	57529233	57529591	57529233	57529518	57556508	57556627	215	61	103	93	49	197	125	7.43118937274e-07	0.000722683166499	0.273	0.546	-0.273
1071	RPL6	RPL6	chr12	-	112847214	112847443	112847390	112847443	112846223	112846460	1071	218	365	327	342	250	125	4.3424420842e-05	0.0211151246344	0.23	0.323	-0.093
225	THBS3	THBS3	chr1	-	155175983	155176197	155175990	155176197	155174850	155175107	225	0	90	9	41	131	125	3.81435277866e-05	0.0211151246344	0.0	0.173	-0.173
1738	COX7A2	COX7A2	chr6	-	75950838	75950981	75950891	75950981	75950016	75950101	1738	8	1362	32	959	177	125	7.20480213697e-05	0.0260294124968	0.004	0.023	-0.019
859	GNL3	GNL3	chr3	+	52719935	52720218	52719935	52720121	52720784	52720843	859	20	245	4	334	221	125	8.0296388165e-05	0.0260294124968	0.044	0.007	0.037
1033	UQCR10	UQCR10	chr22	+	30163357	30163596	30163357	30163537	30165666	30166402	1033	240	783	203	987	183	125	0.000185869962569	0.0451896346496	0.173	0.123	0.05
618	SSFA2	SSFA2	chr2	+	182779942	182781732	182779942	182781154	182783324	182783402	618	117	472	37	311	250	125	0.000164283747677	0.0451896346496	0.11	0.056	0.054
1976	THRB	THRB	chr3	-	24536142	24536313	24536177	24536313	24378790	24378862	1976	9	2	3	18	159	125	0.000265555748806	0.050713363935	0.78	0.116	0.664
65	KRBOX4	KRBOX4	chrX	+	46322632	46322743	46322632	46322728	46332184	46334074	65	19	4	8	18	139	125	0.000270235287967	0.050713363935	0.81	0.286	0.524
722	RSPRY1	RSPRY1	chr16	+	57220195	57220962	57220195	57220363	57238415	57238920	722	12	55	22	21	250	125	0.000286810798604	0.050713363935	0.098	0.344	-0.246
693	TMEM205	TMEM205	chr19	-	11456683	11456981	11456802	11456981	11456195	11456304	693	39	279	17	339	243	125	0.000424941006635	0.0688758548254	0.067	0.025	0.042
1858	ANAPC11	ANAPC11	chr17	+	79849588	79849717	79849588	79849709	79851427	79851490	1858	145	61	104	90	132	125	0.000551826536467	0.0820577946967	0.692	0.523	0.169
783	RFC5	RFC5	chr12	+	118455494	118455858	118455494	118455620	118456876	118456941	783	9	0	4	10	250	125	0.000590647365426	0.0820577946967	1.0	0.167	0.833
561	SERPINB6	SERPINB6	chr6	-	2971481	2972399	2971724	2972399	2959401	2959576	561	10	31	30	20	250	125	0.000649461799439	0.0842135466606	0.139	0.429	-0.29
1315	ADD1	ADD1	chr4	+	2906490	2906835	2906490	2906742	2909469	2909571	1315	119	488	98	660	217	125	0.000868447532231	0.099360614717	0.123	0.079	0.044
175	ALKBH2	ALKBH2	chr12	-	109531051	109531293	109531154	109531293	109530311	109530742	175	90	2	81	15	227	125	0.00084724525555	0.099360614717	0.961	0.748	0.213
108	ZNF24	ZNF24	chr18	-	32924323	32924431	32924333	32924431	32920194	32920697	108	17	67	4	86	134	125	0.00119549337626	0.100777370721	0.191	0.042	0.149
1283	CALD1	CALD1	chr7	+	134617738	134618828	134617738	134618141	134625842	134625988	1283	114	1074	30	542	250	125	0.00131173314755	0.100777370721	0.05	0.027	0.023
138	QARS	QARS	chr3	-	49141789	49141904	49141805	49141904	49141295	49141405	138	44	10	42	0	140	125	0.00109545810696	0.100777370721	0.797	1.0	-0.203
1913	B3GALT5	B3GALT5	chr21	+	41029246	41029526	41029246	41029393	41031679	41031839	1913	39	1	55	18	250	125	0.00107397934648	0.100777370721	0.951	0.604	0.347
2239	AFAP1L2	AFAP1L2	chr10	-	116056978	116057172	116056990	116057172	116056736	116056859	2239	69	38	84	16	136	125	0.00133505190081	0.100777370721	0.625	0.828	-0.203
452	TANGO2	TANGO2	chr22	+	20049052	20049206	20049052	20049204	20050860	20050965	452	32	0	19	7	126	125	0.0011593762281	0.100777370721	1.0	0.729	0.271
544	GRASP	GRASP	chr12	+	52404822	52404991	52404822	52404925	52407470	52407564	544	0	70	5	24	190	125	0.0013471525135	0.100777370721	0.0	0.121	-0.121
673	GPS1	GPS1	chr17	+	80009762	80010335	80009762	80009840	80011149	80011242	673	14	164	46	200	250	125	0.0012210518593	0.100777370721	0.041	0.103	-0.062
828	BPNT1	BPNT1	chr1	-	220262985	220263195	220263027	220263195	220247308	220247413	828	10	6	5	28	166	125	0.00121516211956	0.100777370721	0.557	0.119	0.438
1181	SLC22A17	SLC22A17	chr14	-	23816668	23816940	23816722	23816940	23816309	23816421	1181	12	60	10	8	178	125	0.00150464117406	0.107656443949	0.123	0.467	-0.344
2111	ZC3H14	ZC3H14	chr14	+	89069171	89069404	89069171	89069389	89073586	89073707	2111	122	13	110	1	139	125	0.0016051603468	0.107656443949	0.894	0.99	-0.096
800	CTAGE5	CTAGE5	chr14	+	39746137	39746269	39746137	39746159	39748540	39748562	800	46	8	86	1	234	125	0.00155481858971	0.107656443949	0.754	0.979	-0.225
1021	PIGBOS1	PIGBOS1	chr15	-	55611061	55611392	55611104	55611392	55609381	55610065	1021	36	13	10	17	167	125	0.00227916356578	0.119619557864	0.675	0.306	0.369
1294	TMEM230	TMEM230	chr20	-	5093375	5093733	5093388	5093733	5089977	5090091	1294	50	9	45	29	137	125	0.00216766231913	0.119619557864	0.835	0.586	0.249
1486	RPS15A	RPS15A	chr16	-	18801565	18801656	18801631	18801656	18800302	18800440	1486	378	1257	313	793	190	125	0.00232935822902	0.119619557864	0.165	0.206	-0.041
1725	GTF3C1	GTF3C1	chr16	-	27475640	27476157	27475715	27476157	27474861	27474913	1725	129	74	73	82	199	125	0.00194318781172	0.119619557864	0.523	0.359	0.164
1992	UQCRB	UQCRB	chr8	-	97243453	97243743	97243606	97243743	97238903	97243360	1992	2	24	10	11	250	125	0.00192979892028	0.119619557864	0.04	0.313	-0.273
2077	CD40	CD40	chr20	+	44755278	44755380	44755278	44755340	44756776	44756863	2077	17	107	7	171	164	125	0.00233704020506	0.119619557864	0.108	0.03	0.078
2854	C11orf74	C11orf74	chr11	+	36616042	36616311	36616042	36616191	36631630	36631789	2854	21	26	4	28	244	125	0.00204885668571	0.119619557864	0.293	0.068	0.225
3009	IRF2BP2	IRF2BP2	chr1	-	234744192	234745271	234744240	234745271	234740014	234743598	3009	223	249	187	311	172	125	0.00228936887376	0.119619557864	0.394	0.304	0.09
48	MORC2	MORC2	chr22	-	31363051	31364483	31363807	31364483	31354626	31354680	48	15	76	4	104	250	125	0.00211871222411	0.119619557864	0.09	0.019	0.071
1526	PPAP2C	PPAP2C	chr19	-	291284	291435	291325	291435	288019	288171	1526	128	7	259	1	165	125	0.00248203138123	0.12378335991	0.933	0.995	-0.062
637	PRSS21	PRSS21	chr16	+	2870955	2871110	2870955	2871068	2871366	2871723	637	15	0	9	7	166	125	0.00264605285873	0.128664320256	1.0	0.492	0.508
156	PSEN1	PSEN1	chr14	+	73614674	73614814	73614674	73614802	73637504	73637755	156	85	77	80	135	136	125	0.00322285635745	0.152889161347	0.504	0.353	0.151
1183	SLC36A4	SLC36A4	chr11	-	92915971	92916060	92916000	92916060	92914856	92914952	1183	76	13	79	2	153	125	0.00394020074389	0.156569898563	0.827	0.97	-0.143
1282	EXOC1	EXOC1	chr4	+	56719815	56720119	56719815	56719963	56724479	56724613	1282	73	1	65	10	250	125	0.00373370341475	0.156569898563	0.973	0.765	0.208
1292	TMEM230	TMEM230	chr20	-	5093388	5093733	5093606	5093733	5089977	5090091	1292	12	152	32	150	250	125	0.00379299092639	0.156569898563	0.038	0.096	-0.058
1885	ZCCHC9	ZCCHC9	chr5	+	80597401	80597874	80597401	80597517	80600559	80600960	1885	6	9	1	26	250	125	0.0038215772337	0.156569898563	0.25	0.019	0.231
2258	SRRM1	SRRM1	chr1	+	24981345	24981620	24981345	24981614	24987209	24987290	2258	145	60	243	54	130	125	0.0039284530174	0.156569898563	0.699	0.812	-0.113
2479	SAMD8	SAMD8	chr10	+	76871392	76871536	76871392	76871480	76910271	76910864	2479	9	24	12	5	180	125	0.00402493312502	0.156569898563	0.207	0.625	-0.418
2494	ANKRD42	ANKRD42	chr11	+	82909520	82909684	82909520	82909600	82917099	82917207	2494	53	17	68	5	208	125	0.00370289540322	0.156569898563	0.652	0.891	-0.239
254	ARMCX2	ARMCX2	chrX	-	100914404	100914487	100914416	100914487	100914061	100914134	254	96	9	50	17	136	125	0.00341407811298	0.156569898563	0.907	0.73	0.177
2612	SLC50A1	SLC50A1	chr1	+	155107819	155108156	155107819	155108074	155108774	155108852	2612	24	2	13	10	206	125	0.00396724436345	0.156569898563	0.879	0.441	0.438
1093	TEAD2	TEAD2	chr19	-	49858559	49858676	49858568	49858676	49858404	49858463	1093	56	158	73	111	133	125	0.00426079028478	0.15955064379	0.25	0.382	-0.132
1211	GLYATL1	GLYATL1	chr11	+	58714518	58714638	58714518	58714541	58715330	58715438	1211	0	4	11	2	221	125	0.0043476525043	0.15955064379	0.0	0.757	-0.757
228	HNRNPU	HNRNPU	chr1	-	245026918	245027827	245026975	245027827	245025920	245026032	228	100	130	67	153	181	125	0.00430097173305	0.15955064379	0.347	0.232	0.115
1055	PIGT	PIGT	chr20	+	44045156	44045334	44045156	44045294	44047934	44048035	1055	120	13	113	2	164	125	0.0058794119974	0.163009013001	0.876	0.977	-0.101
132	EMC6	EMC6	chr17	+	3572016	3572306	3572016	3572193	3572391	3572963	132	44	48	19	52	237	125	0.00611214338016	0.163009013001	0.326	0.162	0.164
153	ZCCHC17	ZCCHC17	chr1	+	31769828	31770060	31769828	31769922	31782890	31783011	153	23	76	12	114	250	125	0.00525632050544	0.163009013001	0.131	0.05	0.081
168	LOC100294145	LOC100294145	chr6	+	32861952	32862803	32861952	32862704	32868696	32871535	168	2	55	19	90	223	125	0.0060037823653	0.163009013001	0.02	0.106	-0.086
1712	ADPGK	ADPGK	chr15	-	73075586	73076126	73075799	73076126	73067212	73067438	1712	26	45	5	34	250	125	0.00640608013767	0.163009013001	0.224	0.068	0.156
1758	PEG10	PEG10	chr7	+	94285636	94285903	94285636	94285892	94292645	94299006	1758	6	68	26	87	135	125	0.00645331311111	0.163009013001	0.076	0.217	-0.141
192	ACAD9	ACAD9	chr3	+	128598332	128598860	128598332	128598684	128603495	128603589	192	43	59	31	96	250	125	0.00457230306068	0.163009013001	0.267	0.139	0.128
2333	GABPB1	GABPB1	chr15	-	50593417	50593565	50593453	50593565	50592985	50593099	2333	27	59	64	63	160	125	0.00593035170305	0.163009013001	0.263	0.442	-0.179
265	PIR	PIR	chrX	-	15511278	15511711	15511312	15511711	15509284	15509432	265	4	46	12	27	158	125	0.00612345892902	0.163009013001	0.064	0.26	-0.196
2842	ATP5G1	ATP5G1	chr17	+	46970147	46970272	46970147	46970202	46970770	46970818	2842	6	179	23	205	194	125	0.00539931475793	0.163009013001	0.021	0.067	-0.046
2877	PEMT	PEMT	chr17	-	17494844	17495017	17494910	17495017	17480233	17480341	2877	113	2	98	11	190	125	0.00644134448073	0.163009013001	0.974	0.854	0.12
2948	APEX1	APEX1	chr14	+	20923289	20923553	20923289	20923548	20923736	20923862	2948	506	30	600	15	129	125	0.00597360941443	0.163009013001	0.942	0.975	-0.033
294	ACTR6	ACTR6	chr12	+	100594554	100594838	100594554	100594697	100598717	100598835	294	15	93	2	75	250	125	0.0056506101244	0.163009013001	0.075	0.013	0.062
2950	APEX1	APEX1	chr14	+	20923289	20923553	20923289	20923487	20923736	20923862	2950	695	60	802	39	190	125	0.00638030586803	0.163009013001	0.884	0.931	-0.047
334	NDUFAF7	NDUFAF7	chr2	+	37468720	37468934	37468720	37468780	37471005	37471116	334	27	0	24	7	250	125	0.00517071905592	0.163009013001	1.0	0.632	0.368
34	PLAGL1	PLAGL1	chr6	-	144286986	144287335	144287294	144287335	144285923	144285955	34	13	63	3	75	250	125	0.00617961353146	0.163009013001	0.094	0.02	0.074
392	CUTA	CUTA	chr6	-	33385645	33386065	33385863	33386065	33385257	33385472	392	203	143	168	180	250	125	0.00614815030893	0.163009013001	0.415	0.318	0.097
479	PTBP3	PTBP3	chr9	-	115060111	115060196	115060120	115060196	115030328	115030475	479	56	48	70	26	133	125	0.00533023655083	0.163009013001	0.523	0.717	-0.194
538	RASA2	RASA2	chr3	+	141305487	141305597	141305487	141305594	141326519	141326602	538	27	38	6	32	127	125	0.00601189705849	0.163009013001	0.412	0.156	0.256
563	SERPINB6	SERPINB6	chr6	-	2971481	2972399	2971766	2972399	2959401	2959576	563	13	100	30	85	250	125	0.00473136692195	0.163009013001	0.061	0.15	-0.089
631	PSMC3IP	PSMC3IP	chr17	-	40726116	40726228	40726213	40726228	40725495	40725641	631	83	21	170	16	221	125	0.0059179690966	0.163009013001	0.691	0.857	-0.166
73	JKAMP	JKAMP	chr14	+	59951160	59951834	59951160	59951311	59953430	59953522	73	12	83	2	90	250	125	0.00508350455052	0.163009013001	0.067	0.011	0.056
753	KREMEN1	KREMEN1	chr22	+	29534611	29534821	29534611	29534770	29536269	29536354	753	4	31	17	27	175	125	0.00588086961739	0.163009013001	0.084	0.31	-0.226
967	TMEM9	TMEM9	chr1	-	201123275	201123683	201123489	201123683	201122985	201123087	967	13	5	25	0	250	125	0.00551007778643	0.163009013001	0.565	1.0	-0.435
12	CBFB	CBFB	chr16	+	67116115	67116242	67116115	67116211	67132612	67134958	12	169	101	162	153	155	125	0.0066755828577	0.164354539978	0.574	0.461	0.113
2915	ZNF260	ZNF260	chr19	-	37016056	37016275	37016075	37016275	37001588	37006601	2915	40	1	18	6	143	125	0.00665513328115	0.164354539978	0.972	0.724	0.248
3105	RNASEK	RNASEK	chr17	+	6915735	6916080	6915735	6916076	6916984	6917061	3105	1381	175	1332	226	128	125	0.00677094860683	0.164618688004	0.885	0.852	0.033
2966	ZNF202	ZNF202	chr11	-	123601194	123601693	123601198	123601693	123600322	123600533	2966	21	8	7	14	128	125	0.00692958472029	0.166395583716	0.719	0.328	0.391
2177	ZBTB48	ZBTB48	chr1	+	6640050	6640196	6640050	6640109	6640600	6641359	2177	9	0	2	4	211	125	0.00748051990067	0.17743428301	1.0	0.229	0.771
1428	ANAPC4	ANAPC4	chr4	+	25407194	25407244	25407194	25407241	25408450	25408507	1428	9	37	2	57	127	125	0.00767288725744	0.179804406214	0.193	0.033	0.16
601	NR2F1-AS1	NR2F1-AS1	chr5	-	92916172	92917026	92916847	92917026	92899069	92899169	601	19	26	2	18	250	125	0.00783070865029	0.181318194343	0.268	0.053	0.215
1788	AP5S1	AP5S1	chr20	+	3801170	3801501	3801170	3801405	3802748	3802940	1788	0	47	7	48	220	125	0.00792717260927	0.181392361471	0.0	0.077	-0.077
2390	VWA9	VWA9	chr15	-	65899496	65899780	65899639	65899780	65897466	65897574	2390	179	9	185	1	250	125	0.00802569870814	0.181511441713	0.909	0.989	-0.08
1857	ANAPC11	ANAPC11	chr17	+	79849588	79849739	79849588	79849709	79851427	79851490	1857	49	61	35	90	154	125	0.00859747642992	0.192207950071	0.395	0.24	0.155
1136	CDK18	CDK18	chr1	+	205473683	205474006	205473683	205473924	205492274	205492425	1136	5	0	1	5	206	125	0.00870929826378	0.192495285489	1.0	0.108	0.892
2408	ANKRD6	ANKRD6	chr6	+	90338830	90338957	90338830	90338942	90340151	90343553	2408	15	6	2	8	139	125	0.00897648932298	0.196171592508	0.692	0.184	0.508
1388	EIF1AD	EIF1AD	chr11	-	65769380	65769637	65769510	65769637	65767773	65767952	1388	57	15	58	38	250	125	0.00935551996072	0.202183181373	0.655	0.433	0.222
249	ZNF454	ZNF454	chr5	+	178368193	178368445	178368193	178368387	178369685	178369825	249	2	4	8	0	182	125	0.0100444424516	0.213629028493	0.256	1.0	-0.744
591	SFI1	SFI1	chr22	+	32002313	32002416	32002313	32002380	32003922	32004019	591	36	5	48	0	160	125	0.0101048178002	0.213629028493	0.849	1.0	-0.151
1023	PIGBOS1	PIGBOS1	chr15	-	55611061	55611392	55611128	55611392	55609381	55610065	1023	41	44	12	35	191	125	0.0104901823545	0.219391448167	0.379	0.183	0.196
323	UFD1L	UFD1L	chr22	-	19442271	19442353	19442324	19442353	19437463	19438267	323	358	10	327	1	177	125	0.0107347855533	0.222118701076	0.962	0.996	-0.034
2321	NOP56	NOP56	chr20	+	2636579	2636860	2636579	2636680	2637046	2637195	2321	368	306	302	333	250	125	0.0110423507598	0.226077602398	0.376	0.312	0.064
1057	ATP5J2	ATP5J2	chr7	-	99063733	99063824	99063751	99063824	99057708	99057816	1057	428	589	321	561	142	125	0.0115258694032	0.233347396988	0.39	0.335	0.055
238	CASP8	CASP8	chr2	+	202141549	202141827	202141549	202141691	202149538	202150040	238	10	33	2	41	250	125	0.0116373766107	0.233347396988	0.132	0.024	0.108
1052	ABCB8	ABCB8	chr7	+	150741057	150741308	150741057	150741233	150742295	150744869	1052	141	6	148	0	199	125	0.0119987210167	0.236544205626	0.937	1.0	-0.063
77	PGAP2	PGAP2	chr11	+	3845499	3845606	3845499	3845594	3846249	3846358	77	64	18	51	34	136	125	0.0120400392581	0.236544205626	0.766	0.58	0.186
297	ZFAND1	ZFAND1	chr8	-	82633461	82633539	82633483	82633539	82630416	82630459	297	72	6	70	0	146	125	0.0123274855234	0.23739563706	0.911	1.0	-0.089
358	ZGPAT	ZGPAT	chr20	+	62339379	62339540	62339379	62339470	62339904	62340516	358	6	30	0	30	194	125	0.0123117269033	0.23739563706	0.114	0.0	0.114
113	MRPL52	MRPL52	chr14	+	23299091	23299157	23299091	23299149	23299258	23299319	113	18	144	3	98	132	125	0.0128780668649	0.245567059336	0.106	0.028	0.078
1067	CTIF	CTIF	chr18	+	46284289	46284782	46284289	46284776	46287760	46288060	1067	33	29	26	54	130	125	0.0137138456572	0.249780673257	0.522	0.316	0.206
1831	SSBP1	SSBP1	chr7	+	141438120	141438393	141438120	141438303	141438923	141438990	1831	61	109	45	143	214	125	0.0137985751779	0.249780673257	0.246	0.155	0.091
1887	ZCCHC9	ZCCHC9	chr5	+	80597401	80597517	80597401	80597489	80600559	80600960	1887	10	18	26	13	152	125	0.0134372998101	0.249780673257	0.314	0.622	-0.308
1927	CUL7	CUL7	chr6	-	43019850	43020534	43019946	43020534	43019349	43019501	1927	60	121	21	85	220	125	0.0143559001576	0.249780673257	0.22	0.123	0.097
197	DAP3	DAP3	chr1	+	155658884	155659034	155658884	155658965	155679563	155679615	197	66	192	88	159	193	125	0.0145053523321	0.249780673257	0.182	0.264	-0.082
2341	C6orf1	C6orf1	chr6	-	34216503	34216885	34216755	34216885	34215457	34215641	2341	30	57	32	26	250	125	0.014441855714	0.249780673257	0.208	0.381	-0.173
2438	SPATA5L1	SPATA5L1	chr15	+	45707784	45708007	45707784	45707977	45709466	45709597	2438	24	35	14	54	154	125	0.0145116792175	0.249780673257	0.358	0.174	0.184
2923	NAA60	NAA60	chr16	+	3534698	3535083	3534698	3535061	3535466	3536963	2923	29	92	46	73	146	125	0.0144276352008	0.249780673257	0.213	0.35	-0.137
361	POLR3F	POLR3F	chr20	+	18448032	18448315	18448032	18448212	18449587	18449705	361	0	44	6	43	227	125	0.0134082674832	0.249780673257	0.0	0.071	-0.071
809	KHNYN	KHNYN	chr14	+	24899140	24899325	24899140	24899197	24899919	24900137	809	0	5	4	1	250	125	0.014311576341	0.249780673257	0.0	0.667	-0.667
92	ASIC1	ASIC1	chr12	+	50474280	50474510	50474280	50474372	50474884	50474964	92	0	12	3	3	250	125	0.0137444793498	0.249780673257	0.0	0.333	-0.333
1314	C15orf57	C15orf57	chr15	-	40856964	40857256	40857174	40857256	40854970	40855226	1314	6	64	0	77	250	125	0.0149467047755	0.253358049937	0.045	0.0	0.045
1952	ELF3	ELF3	chr1	+	201979689	201979948	201979689	201979834	201980256	201980427	1952	6	314	25	463	238	125	0.0149800389423	0.253358049937	0.01	0.028	-0.018
2198	TGIF2	TGIF2	chr20	+	35201875	35202055	35201875	35201927	35207143	35207369	2198	1	7	6	2	250	125	0.0154583999996	0.259194724131	0.067	0.6	-0.533
2137	HELQ	HELQ	chr4	-	84376421	84377036	84376549	84377036	84373018	84375098	2137	4	17	17	16	250	125	0.0169656825797	0.282036347158	0.105	0.347	-0.242
533	ARL6IP4	ARL6IP4	chr12	+	123464606	123465434	123464606	123465292	123465675	123465813	533	0	13	3	4	250	125	0.017154072043	0.282751441726	0.0	0.273	-0.273
739	BTF3	BTF3	chr5	+	72794249	72794624	72794249	72794383	72794958	72795027	739	254	3346	228	3768	250	125	0.0176262186904	0.287532676365	0.037	0.029	0.008
99	GAA	GAA	chr17	+	78075354	78075689	78075354	78075424	78078353	78078931	99	10	6	11	0	250	125	0.0177398052256	0.287532676365	0.455	1.0	-0.545
1215	TRMT10B	TRMT10B	chr9	+	37763625	37763862	37763625	37763750	37768072	37768225	1215	16	11	7	19	236	125	0.0190804556016	0.288029227561	0.435	0.163	0.272
1265	ZNF559	ZNF559	chr19	+	9448471	9448693	9448471	9448541	9449169	9449258	1265	7	0	0	2	250	125	0.0197326381599	0.288029227561	1.0	0.0	1.0
1498	STAT3	STAT3	chr17	-	40474299	40474512	40474302	40474512	40469199	40469242	1498	321	67	327	103	127	125	0.0185955482407	0.288029227561	0.825	0.758	0.067
1701	TMEM106C	TMEM106C	chr12	+	48357329	48357487	48357329	48357416	48357991	48358206	1701	38	127	84	166	195	125	0.0201398328783	0.288029227561	0.161	0.245	-0.084
2145	TTC19	TTC19	chr17	+	15903431	15903696	15903431	15903559	15905228	15905339	2145	10	76	2	80	250	125	0.018139095326	0.288029227561	0.062	0.012	0.05
214	TPD52L2	TPD52L2	chr20	+	62500648	62500794	62500648	62500719	62505020	62505169	214	751	14	861	5	199	125	0.0188743510281	0.288029227561	0.971	0.991	-0.02
2181	CASP8AP2	CASP8AP2	chr6	+	90539618	90539825	90539618	90539653	90556280	90556363	2181	12	1	7	7	250	125	0.0182699857114	0.288029227561	0.857	0.333	0.524
2301	PCDHGC3	PCDHGC3	chr5	+	140855568	140858113	140855568	140855713	140874373	140874432	2301	282	15	175	2	250	125	0.0182109964932	0.288029227561	0.904	0.978	-0.074
2384	STRA6	STRA6	chr15	-	74494758	74495220	74495053	74495220	74494495	74494623	2384	45	54	0	6	250	125	0.0192985539498	0.288029227561	0.294	0.0	0.294
2566	C14orf159	C14orf159	chr14	+	91639632	91639783	91639632	91639747	91642277	91642400	2566	51	12	55	3	160	125	0.0193574650886	0.288029227561	0.769	0.935	-0.166
2686	SYTL3	SYTL3	chr6	+	159083781	159084410	159083781	159083844	159086426	159086645	2686	9	4	16	0	250	125	0.0196035972693	0.288029227561	0.529	1.0	-0.471
2831	TWF1	TWF1	chr12	-	44199633	44200178	44200023	44200178	44198297	44198375	2831	11	191	27	203	250	125	0.0201060404523	0.288029227561	0.028	0.062	-0.034
2869	ARHGAP11A	ARHGAP11A	chr15	+	32907690	32908541	32907690	32907808	32912308	32912379	2869	99	4	153	0	250	125	0.0189897057425	0.288029227561	0.925	1.0	-0.075
3015	ZBTB8OS	ZBTB8OS	chr1	-	33116002	33116191	33116029	33116191	33100368	33100393	3015	19	16	11	29	151	125	0.0196734483905	0.288029227561	0.496	0.239	0.257
3085	PPP1R8	PPP1R8	chr1	+	28157324	28157877	28157324	28157757	28159266	28159327	3085	15	6	26	1	244	125	0.0184126729172	0.288029227561	0.562	0.93	-0.368
9	PGS1	PGS1	chr17	+	76415626	76415806	76415626	76415756	76420141	76420740	9	44	48	43	90	174	125	0.0199304900163	0.288029227561	0.397	0.256	0.141
1867	PARD3	PARD3	chr10	-	34626202	34626354	34626292	34626354	34625126	34625171	1867	326	60	398	110	214	125	0.0206315506561	0.290339518741	0.76	0.679	0.081
2569	C14orf159	C14orf159	chr14	+	91636346	91636545	91636346	91636530	91639632	91639783	2569	36	29	18	35	139	125	0.0209309388905	0.290339518741	0.527	0.316	0.211
306	C15orf40	C15orf40	chr15	-	83680237	83680393	83680248	83680393	83678988	83679115	306	5	84	0	101	135	125	0.0210477491735	0.290339518741	0.052	0.0	0.052
779	AHCYL1	AHCYL1	chr1	+	110546569	110547073	110546569	110547062	110551655	110551767	779	30	4	42	0	135	125	0.0210198498792	0.290339518741	0.874	1.0	-0.126
812	TUBA1A	TUBA1A	chr12	-	49582199	49583107	49582671	49583107	49580393	49580616	812	16	4	4	7	250	125	0.0206373256745	0.290339518741	0.667	0.222	0.445
1430	SEPT2	SEPT2	chr2	+	242255836	242255970	242255836	242255955	242263630	242263656	1430	9	21	18	12	139	125	0.0212394166231	0.290920178394	0.278	0.574	-0.296
2947	APEX1	APEX1	chr14	+	20923289	20923497	20923289	20923487	20923736	20923862	2947	88	60	102	39	134	125	0.021421811155	0.291366592283	0.578	0.709	-0.131
2161	ZNF707	ZNF707	chr8	+	144773242	144773402	144773242	144773369	144773769	144773883	2161	24	7	9	11	157	125	0.0215961567944	0.291698090035	0.732	0.394	0.338
2186	CNTROB	CNTROB	chr17	+	7851804	7852003	7851804	7851937	7852402	7852475	2186	11	52	1	35	190	125	0.0219096364557	0.293891330389	0.122	0.018	0.104
1850	TAX1BP1	TAX1BP1	chr7	+	27855967	27856139	27855967	27856013	27856508	27856657	1850	36	302	58	290	250	125	0.0221250296845	0.294747826961	0.056	0.091	-0.035
919	NR3C1	NR3C1	chr5	-	142693563	142693733	142693566	142693733	142689661	142689778	919	2	49	7	29	127	125	0.0224974400957	0.29767021079	0.039	0.192	-0.153
1221	RCHY1	RCHY1	chr4	-	76416792	76416847	76416820	76416847	76415790	76415911	1221	6	109	0	103	152	125	0.0235448059945	0.29920580713	0.043	0.0	0.043
1272	BRCA1	BRCA1	chr17	-	41258472	41258550	41258494	41258550	41256884	41256973	1272	36	0	59	7	146	125	0.0236903312586	0.29920580713	1.0	0.878	0.122
1361	SNX21	SNX21	chr20	+	44463597	44463755	44463597	44463748	44469277	44471914	1361	38	7	34	19	131	125	0.0233257043245	0.29920580713	0.838	0.631	0.207
2203	UPF1	UPF1	chr19	+	18963795	18963913	18963795	18963880	18964060	18964159	2203	23	136	14	185	157	125	0.0231147678653	0.29920580713	0.119	0.057	0.062
2647	TMEM169	TMEM169	chr2	+	216946588	216946702	216946588	216946698	216960560	216960957	2647	11	0	9	5	128	125	0.0230863187486	0.29920580713	1.0	0.637	0.363
2814	LINC01140	LINC01140	chr1	+	87597608	87597942	87597608	87597935	87599296	87599401	2814	2	0	0	6	131	125	0.023430877516	0.29920580713	1.0	0.0	1.0
2912	WIPI2	WIPI2	chr7	+	5232748	5232976	5232748	5232802	5239206	5239289	2912	7	52	1	59	250	125	0.0231983164907	0.29920580713	0.063	0.008	0.055
2767	HCCS	HCCS	chrX	+	11129405	11129638	11129405	11129543	11130138	11130280	2767	108	7	118	1	219	125	0.0242641641539	0.304110831411	0.898	0.985	-0.087
42	ZNF511	ZNF511	chr10	+	135123667	135123792	135123667	135123733	135125219	135125345	42	276	2	255	9	183	125	0.0243914085862	0.304110831411	0.99	0.951	0.039
2099	ST3GAL3	ST3GAL3	chr1	+	44201903	44202096	44201903	44202051	44257772	44257820	2099	6	21	1	31	169	125	0.0248823931307	0.308256398976	0.174	0.023	0.151
403	SLC35B3	SLC35B3	chr6	-	8435309	8435800	8435671	8435800	8434617	8434663	403	24	3	12	8	250	125	0.0254195289988	0.312917619637	0.8	0.429	0.371
1231	PPFIBP1	PPFIBP1	chr12	+	27817294	27817379	27817294	27817370	27820098	27820253	1231	179	141	221	122	133	125	0.0259004445173	0.314852278663	0.544	0.63	-0.086
216	CTNND1	CTNND1	chr11	+	57529233	57529591	57529233	57529518	57558856	57559145	216	57	24	90	17	197	125	0.0258358098655	0.314852278663	0.601	0.771	-0.17
969	TMEM9	TMEM9	chr1	-	201123275	201123683	201123572	201123683	201122985	201123087	969	13	146	25	127	250	125	0.0262721325378	0.31738694277	0.043	0.09	-0.047
158	TSPAN17	TSPAN17	chr5	+	176083895	176083957	176083895	176083925	176084518	176086059	158	213	21	248	45	156	125	0.0267264241248	0.318913465784	0.89	0.815	0.075
579	RDH13	RDH13	chr19	-	55558472	55558856	55558754	55558856	55555691	55556677	579	1	36	8	38	250	125	0.0266229697876	0.318913465784	0.014	0.095	-0.081
97	NMRAL1	NMRAL1	chr16	-	4524410	4524651	4524423	4524651	4519227	4519466	97	11	0	4	3	137	125	0.0272960239072	0.323724185973	1.0	0.549	0.451
427	MTCH1	MTCH1	chr6	-	36940427	36940572	36940478	36940572	36938422	36938470	427	480	490	555	685	175	125	0.0275572974973	0.32484208262	0.412	0.367	0.045
80	PGAP2	PGAP2	chr11	+	3845499	3845685	3845499	3845594	3846249	3846358	80	18	18	12	34	215	125	0.0278313334474	0.326096045513	0.368	0.17	0.198
2118	GRINA	GRINA	chr8	+	145064225	145064479	145064225	145064367	145065367	145065770	2118	15	9	5	13	236	125	0.0284429776114	0.331267014696	0.469	0.169	0.3
422	DKC1	DKC1	chrX	+	153994490	153995336	153994490	153994675	153995530	153995657	422	166	4	269	0	250	125	0.0288666842873	0.334200600826	0.954	1.0	-0.046
293	ACTR6	ACTR6	chr12	+	100599453	100599535	100599453	100599522	100601440	100601564	293	6	45	1	59	137	125	0.0291475945855	0.335456044194	0.108	0.015	0.093
989	FAM193B	FAM193B	chr5	-	176980168	176981548	176981249	176981548	176965905	176966148	989	33	8	13	11	250	125	0.0295650359466	0.338258793624	0.673	0.371	0.302
1279	SLC39A11	SLC39A11	chr17	-	70943869	70944014	70943890	70944014	70845772	70845943	1279	17	17	12	34	145	125	0.0305826301751	0.339065405796	0.463	0.233	0.23
1543	DCAF11	DCAF11	chr14	+	24584590	24584958	24584590	24584935	24586125	24586253	1543	113	12	136	31	147	125	0.0306956292558	0.339065405796	0.889	0.789	0.1
1766	CREM	CREM	chr10	+	35484829	35485070	35484829	35485027	35490378	35490414	1766	5	2	0	4	167	125	0.0299442871691	0.339065405796	0.652	0.0	0.652
2155	ZNF180	ZNF180	chr19	-	45004249	45004575	45004326	45004575	45001335	45001429	2155	2	8	7	3	201	125	0.0307959304663	0.339065405796	0.135	0.592	-0.457
2777	TPM1	TPM1	chr15	+	63356262	63356389	63356262	63356341	63358094	63358292	2777	60	61	50	88	172	125	0.0308558235609	0.339065405796	0.417	0.292	0.125
633	PSMC3IP	PSMC3IP	chr17	-	40725836	40726228	40726213	40726228	40725495	40725641	633	44	21	77	16	250	125	0.0302329737651	0.339065405796	0.512	0.706	-0.194
807	PQBP1	PQBP1	chrX	+	48755194	48755376	48755194	48755297	48755774	48755859	807	92	83	134	77	203	125	0.0306411089815	0.339065405796	0.406	0.517	-0.111
1928	SVIL-AS1	SVIL-AS1	chr10	+	29698462	29698612	29698462	29698587	29704285	29704341	1928	58	30	46	46	149	125	0.0316199466147	0.345510090818	0.619	0.456	0.163
1898	UBE4A	UBE4A	chr11	+	118243221	118243402	118243221	118243381	118243800	118244003	1898	6	72	1	89	145	125	0.0322592826564	0.346653617496	0.067	0.01	0.057
2594	FASTKD2	FASTKD2	chr2	+	207630111	207630486	207630111	207630471	207631367	207632194	2594	0	35	7	64	139	125	0.032091222908	0.346653617496	0.0	0.09	-0.09
404	TRO	TRO	chrX	+	54955035	54957464	54955035	54955143	54957636	54957866	404	136	22	75	4	250	125	0.0321523689154	0.346653617496	0.756	0.904	-0.148
2613	SLC50A1	SLC50A1	chr1	+	155108774	155108872	155108774	155108852	155109303	155109427	2613	12	138	3	126	144	125	0.0324472685294	0.346757897196	0.07	0.02	0.05
143	LINC00339	LINC00339	chr1	+	22351996	22352136	22351996	22352132	22356772	22357717	143	23	3	17	10	128	125	0.0326891258859	0.347433605727	0.882	0.624	0.258
1682	PHPT1	PHPT1	chr9	+	139743267	139744042	139743267	139744025	139744464	139744589	1682	812	20	698	7	141	125	0.0336356223019	0.352565905342	0.973	0.989	-0.016
2660	FAAP100	FAAP100	chr17	-	79518757	79519078	79518953	79519078	79517273	79518229	2660	29	21	39	11	250	125	0.0336236813889	0.352565905342	0.408	0.639	-0.231
850	DOCK7	DOCK7	chr1	-	62979114	62979277	62979141	62979277	62976247	62976344	850	29	104	17	123	151	125	0.0337158140841	0.352565905342	0.188	0.103	0.085
1981	SLC16A1-AS1	SLC16A1-AS1	chr1	+	113499036	113500344	113499036	113499578	113503098	113503197	1981	7	13	12	5	250	125	0.0347660601476	0.359680781846	0.212	0.545	-0.333
588	C19orf47	C19orf47	chr19	-	40847692	40847797	40847745	40847797	40842226	40842314	588	2	30	9	27	177	125	0.0347451261713	0.359680781846	0.045	0.191	-0.146
1403	PML	PML	chr15	+	74325496	74325763	74325496	74325755	74326818	74326871	1403	13	165	6	214	132	125	0.0350913105122	0.361124679887	0.069	0.026	0.043
1821	IFI6	IFI6	chr1	-	27995743	27995857	27995755	27995857	27994968	27995046	1821	41	104	21	100	136	125	0.035648297449	0.361124679887	0.266	0.162	0.104
2592	FASTKD2	FASTKD2	chr2	+	207630111	207630471	207630111	207630378	207631367	207632194	2592	39	39	67	35	217	125	0.0355206596793	0.361124679887	0.365	0.524	-0.159
581	LAMA4	LAMA4	chr6	-	112510311	112510407	112510332	112510407	112508651	112508803	581	45	64	46	35	145	125	0.0354312534985	0.361124679887	0.377	0.531	-0.154
535	ARL6IP4	ARL6IP4	chr12	+	123464606	123465434	123464606	123464932	123465675	123465813	535	3	11	5	2	250	125	0.0360160236025	0.362959408844	0.12	0.556	-0.436
2171	TESC	TESC	chr12	-	117484576	117484643	117484581	117484643	117484363	117484471	2171	8	24	3	39	129	125	0.0367553939723	0.368501243691	0.244	0.069	0.175
1626	MLF1	MLF1	chr3	+	158288952	158289180	158288952	158289136	158310222	158310370	1626	37	93	12	64	168	125	0.0369513593588	0.368566122835	0.228	0.122	0.106
1264	ZNF559	ZNF559	chr19	+	9448471	9448693	9448471	9448534	9449169	9449258	1264	7	17	0	10	250	125	0.0371765962578	0.368920814905	0.171	0.0	0.171
94	CHD9	CHD9	chr16	+	53341592	53341865	53341592	53341817	53342597	53342766	94	72	2	52	7	172	125	0.0396130694132	0.391103654866	0.963	0.844	0.119
105	CENPK	CENPK	chr5	-	64857289	64857391	64857323	64857391	64850623	64850773	105	85	21	177	22	158	125	0.0415912908358	0.396011383466	0.762	0.864	-0.102
1853	ANAPC11	ANAPC11	chr17	+	79849588	79849739	79849588	79849717	79852342	79852462	1853	29	92	38	66	146	125	0.041219586792	0.396011383466	0.213	0.33	-0.117
2182	CASP8AP2	CASP8AP2	chr6	+	90539618	90539786	90539618	90539653	90556280	90556363	2182	12	1	10	7	250	125	0.0421461986516	0.396011383466	0.857	0.417	0.44
2340	C6orf1	C6orf1	chr6	-	34215457	34215641	34215517	34215641	34214820	34214926	2340	27	4	28	0	184	125	0.0411613019031	0.396011383466	0.821	1.0	-0.179
2475	CPEB2	CPEB2	chr4	+	15008928	15009219	15008928	15009210	15018811	15018902	2475	12	58	32	72	133	125	0.041252152094	0.396011383466	0.163	0.295	-0.132
2636	G6PC3	G6PC3	chr17	+	42148097	42148610	42148097	42148551	42151527	42151634	2636	13	222	31	268	183	125	0.041717689768	0.396011383466	0.038	0.073	-0.035
2649	TMEM169	TMEM169	chr2	+	216946588	216946702	216946588	216946696	216960560	216960957	2649	11	0	9	4	130	125	0.0419168181176	0.396011383466	1.0	0.684	0.316
2864	PAQR6	PAQR6	chr1	-	156217705	156217908	156217747	156217908	156216471	156216547	2864	2	0	0	4	166	125	0.0415942468105	0.396011383466	1.0	0.0	1.0
752	RAB43	RAB43	chr3	-	128840128	128840647	128840142	128840647	128813828	128814012	752	114	0	125	5	138	125	0.0419728043729	0.396011383466	1.0	0.958	0.042
953	ARF1	ARF1	chr1	+	228270360	228270551	228270360	228270466	228284778	228284963	953	23	799	11	862	209	125	0.042051552504	0.396011383466	0.017	0.008	0.009
2761	PPP4R3A	PPP4R3A	chr14	-	91942154	91942310	91942193	91942310	91939582	91939714	2761	116	42	126	73	163	125	0.0425666016573	0.396877844786	0.679	0.57	0.109
627	ARSA	ARSA	chr22	-	51066373	51066601	51066418	51066601	51065983	51066220	627	35	3	53	0	169	125	0.0426465139127	0.396877844786	0.896	1.0	-0.104
22	LYN	LYN	chr8	+	56854413	56854550	56854413	56854487	56859006	56859052	22	34	20	80	22	187	125	0.0429840473083	0.398114152451	0.532	0.709	-0.177
485	PRMT5	PRMT5	chr14	-	23398375	23398794	23398460	23398794	23397705	23397824	485	17	246	10	327	209	125	0.0432180436605	0.398384336112	0.04	0.018	0.022
1158	GPN3	GPN3	chr12	-	110905930	110906089	110905960	110906089	110902910	110903019	1158	5	122	0	147	154	125	0.0438250584889	0.398803289778	0.032	0.0	0.032
2643	C1D	C1D	chr2	-	68290076	68290159	68290089	68290159	68274304	68274451	2643	40	84	43	51	137	125	0.0438786138882	0.398803289778	0.303	0.435	-0.132
2786	NIPA2	NIPA2	chr15	-	23034120	23034427	23034146	23034427	23021197	23021429	2786	6	32	11	18	150	125	0.043675105678	0.398803289778	0.135	0.337	-0.202
1043	AGTRAP	AGTRAP	chr1	+	11808471	11808667	11808471	11808646	11810133	11810828	1043	175	39	166	59	145	125	0.0446594098578	0.398990314461	0.795	0.708	0.087
1046	NEURL4	NEURL4	chr17	-	7226266	7226442	7226272	7226442	7226053	7226185	1046	17	10	38	7	130	125	0.044719737045	0.398990314461	0.62	0.839	-0.219
2072	C3orf17	C3orf17	chr3	-	112732795	112732879	112732799	112732879	112732118	112732250	2072	16	76	5	67	128	125	0.04430574438	0.398990314461	0.171	0.068	0.103
2807	SYNCRIP	SYNCRIP	chr6	-	86332199	86332405	86332304	86332405	86328985	86329135	2807	1388	18	1707	39	229	125	0.0445877477272	0.398990314461	0.977	0.96	0.017
1851	ANAPC11	ANAPC11	chr17	+	79852342	79852500	79852342	79852462	79857795	79858409	1851	6	467	16	491	162	125	0.0450502086069	0.400103450869	0.01	0.025	-0.015
594	SEC23B	SEC23B	chr20	+	18488187	18488634	18488187	18488313	18491465	18491700	594	92	11	106	4	250	125	0.0455642532439	0.402829420724	0.807	0.93	-0.123
2768	HCCS	HCCS	chrX	+	11129405	11129580	11129405	11129543	11130138	11130280	2768	6	7	8	1	161	125	0.0458129624319	0.403195529095	0.4	0.861	-0.461
1987	ZNF827	ZNF827	chr4	-	146686130	146686317	146686139	146686317	146684241	146684274	1987	12	10	8	22	133	125	0.0462400003277	0.405120723592	0.53	0.255	0.275
3066	CCDC51	CCDC51	chr3	-	48481397	48481529	48481505	48481529	48476226	48476425	3066	15	4	16	0	232	125	0.0475425727673	0.414665040504	0.669	1.0	-0.331
1188	GDAP1	GDAP1	chr8	+	75263508	75263701	75263508	75263556	75272371	75272545	1188	10	2	31	0	250	125	0.0478603530654	0.415573154965	0.714	1.0	-0.286
1803	PPIE	PPIE	chr1	+	40204516	40204603	40204516	40204595	40205836	40205935	1803	117	16	99	5	132	125	0.048808742736	0.420184384952	0.874	0.949	-0.075
2688	KDM6A	KDM6A	chrX	+	44949967	44950109	44949967	44950077	44966654	44966781	2688	50	3	75	0	156	125	0.0488234812335	0.420184384952	0.93	1.0	-0.07
2590	LINC00623	LINC00623	chr1	-	144301189	144301536	144301349	144301536	144298163	144300755	2590	5	0	3	4	250	125	0.0492639216346	0.420255822716	1.0	0.273	0.727
2621	CNOT8	CNOT8	chr5	+	154238078	154238376	154238078	154238328	154244751	154244945	2621	4	0	2	4	172	125	0.0491274021417	0.420255822716	1.0	0.267	0.733
2506	IFT81	IFT81	chr12	+	110562139	110562666	110562139	110562248	110565164	110565329	2506	55	16	33	21	250	125	0.0506682678696	0.430348388674	0.632	0.44	0.192
1196	C7orf49	C7orf49	chr7	-	134853500	134853812	134853537	134853812	134852483	134852559	1196	188	7	286	24	161	125	0.0526698800228	0.430432422875	0.954	0.902	0.052
1964	RAB29	RAB29	chr1	-	205744400	205744610	205744501	205744610	205743960	205744214	1964	6	6	9	1	225	125	0.0521616552527	0.430432422875	0.357	0.833	-0.476
2085	IL4I1	IL4I1	chr19	-	50432582	50432796	50432606	50432796	50430950	50431072	2085	118	6	161	20	148	125	0.0516881087407	0.430432422875	0.943	0.872	0.071
211	BCL2L11	BCL2L11	chr2	+	111881309	111881716	111881309	111881446	111907620	111907724	211	55	0	63	4	250	125	0.0517531422361	0.430432422875	1.0	0.887	0.113
2551	CEP164	CEP164	chr11	+	117251329	117251430	117251329	117251421	117252416	117252584	2551	4	41	0	37	133	125	0.0524798531374	0.430432422875	0.084	0.0	0.084
2689	EPS15L1	EPS15L1	chr19	-	16551672	16551720	16551695	16551720	16548580	16548676	2689	60	0	109	6	147	125	0.0509758721037	0.430432422875	1.0	0.939	0.061
2819	NFATC4	NFATC4	chr14	+	24845499	24846084	24845499	24845760	24846843	24848811	2819	132	11	47	10	250	125	0.0524248058487	0.430432422875	0.857	0.701	0.156
2892	POMT1	POMT1	chr9	+	134378288	134378700	134378288	134378460	134381500	134381607	2892	4	12	0	12	250	125	0.0515533731667	0.430432422875	0.143	0.0	0.143
401	SLC35B3	SLC35B3	chr6	-	8435460	8435800	8435671	8435800	8434617	8434663	401	21	3	13	8	250	125	0.0526568731452	0.430432422875	0.778	0.448	0.33
1492	MBD3	MBD3	chr19	-	1592520	1592760	1592616	1592760	1585053	1585213	1492	25	28	16	39	220	125	0.0550699415561	0.431487619811	0.337	0.189	0.148
1741	SPINT1	SPINT1	chr15	+	41145908	41146127	41145908	41146079	41146594	41146720	1741	95	3	176	17	172	125	0.0558070407235	0.431487619811	0.958	0.883	0.075
1818	WDR26	WDR26	chr1	-	224619178	224619283	224619226	224619283	224607219	224607317	1818	52	4	45	0	172	125	0.0540804195901	0.431487619811	0.904	1.0	-0.096
1960	RNF170	RNF170	chr8	-	42751396	42751866	42751626	42751866	42742870	42743014	1960	3	25	0	40	250	125	0.0543314589538	0.431487619811	0.057	0.0	0.057
2178	ZBTB48	ZBTB48	chr1	+	6640050	6640196	6640050	6640130	6640600	6641359	2178	8	5	2	8	190	125	0.0540543227964	0.431487619811	0.513	0.141	0.372
2374	PIGG	PIGG	chr4	+	514844	515062	514844	515016	515448	515730	2374	96	20	121	12	170	125	0.0553867034398	0.431487619811	0.779	0.881	-0.102
2978	SUPT7L	SUPT7L	chr2	-	27886190	27886707	27886195	27886707	27885045	27885148	2978	19	96	21	53	129	125	0.0558683658858	0.431487619811	0.161	0.277	-0.116
3013	ZBTB8OS	ZBTB8OS	chr1	-	33116002	33116191	33116033	33116191	33100368	33100393	3013	19	174	11	213	155	125	0.0537969555521	0.431487619811	0.081	0.04	0.041
3094	TCAF1	TCAF1	chr7	-	143554166	143554443	143554192	143554443	143548460	143551235	3094	16	108	36	131	150	125	0.0553138278002	0.431487619811	0.11	0.186	-0.076
3102	HHLA3	HHLA3	chr1	+	70820492	70820891	70820492	70820790	70832126	70832220	3102	14	10	13	26	225	125	0.0561266672556	0.431487619811	0.438	0.217	0.221
628	ARSA	ARSA	chr22	-	51066325	51066601	51066418	51066601	51065983	51066220	628	47	3	61	0	217	125	0.0542639783608	0.431487619811	0.9	1.0	-0.1
701	SH2B1	SH2B1	chr16	+	28883854	28884079	28883854	28884026	28884490	28884590	701	21	125	32	105	177	125	0.0543572437462	0.431487619811	0.106	0.177	-0.071
81	PGAP2	PGAP2	chr11	+	3845499	3845679	3845499	3845594	3846249	3846358	81	13	18	9	34	209	125	0.0560668862959	0.431487619811	0.302	0.137	0.165
928	C20orf27	C20orf27	chr20	-	3740653	3740833	3740728	3740833	3739182	3739325	928	7	120	2	146	199	125	0.0550207018533	0.431487619811	0.035	0.009	0.026
930	TXNRD1	TXNRD1	chr12	+	104680459	104681209	104680459	104681124	104682708	104682818	930	6	64	2	97	209	125	0.0538183946768	0.431487619811	0.053	0.012	0.041
2276	C10orf2	C10orf2	chr10	+	102750625	102750811	102750625	102750767	102752946	102754158	2276	11	42	24	41	168	125	0.0564170699739	0.432012602753	0.163	0.303	-0.14
2641	LRRC20	LRRC20	chr10	-	72142249	72142406	72142304	72142406	72136207	72136352	2641	0	31	4	35	179	125	0.0571347541137	0.435792536279	0.0	0.074	-0.074
3071	C14orf105	C14orf105	chr14	-	57960210	57960581	57960230	57960581	57957659	57957789	3071	138	5	180	1	144	125	0.0576071909327	0.437679634235	0.96	0.994	-0.034
139	QARS	QARS	chr3	-	49141756	49141904	49141805	49141904	49141295	49141405	139	694	10	802	0	173	125	0.0599287881878	0.447124619593	0.98	1.0	-0.02
2586	TNFAIP3	TNFAIP3	chr6	+	138188324	138188679	138188324	138188631	138192349	138192659	2586	76	66	70	37	172	125	0.0598144631501	0.447124619593	0.456	0.579	-0.123
2591	CD109	CD109	chr6	+	74520714	74520870	74520714	74520819	74521927	74521993	2591	94	0	138	5	175	125	0.0597195149589	0.447124619593	1.0	0.952	0.048
589	MAFF	MAFF	chr22	+	38597938	38598245	38597938	38598219	38609829	38609896	589	7	161	1	135	150	125	0.0599428052514	0.447124619593	0.035	0.006	0.029
632	PSMC3IP	PSMC3IP	chr17	-	40725836	40726228	40726116	40726228	40725495	40725641	632	6	39	4	93	250	125	0.0601197915942	0.447124619593	0.071	0.021	0.05
689	ATP2A1-AS1	ATP2A1-AS1	chr16	-	28890809	28891242	28890862	28891242	28890277	28890425	689	1	23	6	21	177	125	0.0602296402742	0.447124619593	0.03	0.168	-0.138
2542	SKIL	SKIL	chr3	+	170102320	170102553	170102320	170102415	170108010	170108252	2542	158	7	128	1	250	125	0.0604741633603	0.447232881125	0.919	0.985	-0.066
1740	SPINT1	SPINT1	chr15	+	41145908	41146127	41145908	41146079	41146257	41146284	1740	309	204	496	404	172	125	0.0617757583792	0.455128219877	0.524	0.472	0.052
2852	C11orf74	C11orf74	chr11	+	36616042	36616311	36616042	36616142	36631630	36631789	2852	16	17	3	12	250	125	0.0622756675644	0.455949660718	0.32	0.111	0.209
2949	APEX1	APEX1	chr14	+	20923289	20923548	20923289	20923487	20923736	20923862	2949	219	60	217	39	185	125	0.0623560975584	0.455949660718	0.712	0.79	-0.078
1079	DDX11	DDX11	chr12	+	31226778	31227025	31226778	31226903	31231323	31231471	1079	87	2	142	12	246	125	0.0626372765359	0.456290272893	0.957	0.857	0.1
758	POLL	POLL	chr10	-	103347578	103348027	103347960	103348027	103347002	103347163	758	1	8	11	13	250	125	0.0630877614959	0.457857075036	0.059	0.297	-0.238
847	ATG16L1	ATG16L1	chr2	+	234160216	234160588	234160216	234160586	234164747	234164841	847	80	0	114	5	126	125	0.0634047433989	0.458446936472	1.0	0.958	0.042
1153	TAF1	TAF1	chrX	+	70678090	70678216	70678090	70678207	70679401	70679558	1153	37	3	45	0	133	125	0.0642072556606	0.462530045407	0.921	1.0	-0.079
383	ATRAID	ATRAID	chr2	+	27435218	27435475	27435218	27435335	27436044	27436166	383	90	344	90	251	250	125	0.0659936374428	0.473644372053	0.116	0.152	-0.036
1389	EIF1AD	EIF1AD	chr11	-	65769380	65769637	65769510	65769637	65767773	65767877	1389	54	8	49	17	250	125	0.0683990700343	0.478310742155	0.771	0.59	0.181
1572	HARS	HARS	chr5	-	140058586	140058712	140058646	140058712	140057492	140057600	1572	580	10	674	23	184	125	0.0677945664848	0.478310742155	0.975	0.952	0.023
2687	SYTL3	SYTL3	chr6	+	159082300	159082417	159082300	159082401	159083781	159083844	2687	11	0	8	3	140	125	0.0686768131464	0.478310742155	1.0	0.704	0.296
2693	ZSCAN26	ZSCAN26	chr6	+	28239631	28240116	28239631	28240113	28240446	28240564	2693	23	7	10	0	127	125	0.0688570734207	0.478310742155	0.764	1.0	-0.236
333	DDX17	DDX17	chr22	-	38883877	38884120	38883883	38884120	38879442	38882445	333	83	280	110	273	130	125	0.0685841374834	0.478310742155	0.222	0.279	-0.057
455	POLD4	POLD4	chr11	-	67120773	67121067	67120834	67121067	67120458	67120548	455	284	55	241	30	185	125	0.0670326715929	0.478310742155	0.777	0.844	-0.067
528	CCNC	CCNC	chr6	-	100016371	100016690	100016593	100016690	100010717	100010824	528	235	7	343	3	250	125	0.0684108592882	0.478310742155	0.944	0.983	-0.039
582	CASP7	CASP7	chr10	+	115485120	115485296	115485120	115485188	115486063	115486193	582	103	3	137	0	232	125	0.0677075650616	0.478310742155	0.949	1.0	-0.051
835	GEMIN8	GEMIN8	chrX	-	14044170	14044340	14044258	14044340	14039582	14039630	835	6	38	2	55	212	125	0.0671881721618	0.478310742155	0.085	0.021	0.064
1146	UBL7	UBL7	chr15	-	74753008	74753529	74753448	74753529	74751024	74751237	1146	6	36	17	40	250	125	0.0693555736123	0.478356704525	0.077	0.175	-0.098
960	CDK10	CDK10	chr16	+	89753075	89753205	89753075	89753167	89756960	89757032	960	34	7	14	0	162	125	0.0692582238104	0.478356704525	0.789	1.0	-0.211
183	PHOSPHO2	PHOSPHO2	chr2	+	170550963	170551251	170550963	170551132	170551724	170551757	183	1	6	6	4	243	125	0.0701989670078	0.482462865124	0.079	0.436	-0.357
2204	IARS	IARS	chr9	-	95055722	95056038	95055892	95056038	95051582	95051708	2204	135	111	111	127	250	125	0.0708173824112	0.483297574701	0.378	0.304	0.074
634	PSMC3IP	PSMC3IP	chr17	-	40729097	40729320	40729230	40729320	40726116	40726228	634	5	63	2	111	250	125	0.0707642542902	0.483297574701	0.038	0.009	0.029
1028	ZSCAN18	ZSCAN18	chr19	-	58609296	58609730	58609540	58609730	58601231	58601753	1028	1	32	4	19	250	125	0.0739459242055	0.484194692575	0.015	0.095	-0.08
1267	BICD1	BICD1	chr12	+	32490432	32490750	32490432	32490640	32520603	32520679	1267	37	12	38	26	234	125	0.0732784744865	0.484194692575	0.622	0.438	0.184
1419	ZBTB17	ZBTB17	chr1	-	16274785	16274992	16274789	16274992	16273429	16273618	1419	39	3	44	0	128	125	0.0731881042382	0.484194692575	0.927	1.0	-0.073
1586	SMARCB1	SMARCB1	chr22	+	24133942	24134081	24133942	24134054	24135745	24135875	1586	371	328	320	344	151	125	0.0722908637264	0.484194692575	0.484	0.435	0.049
1734	MYNN	MYNN	chr3	+	169492052	169492349	169492052	169492219	169496555	169497349	1734	79	0	72	3	250	125	0.0727524443628	0.484194692575	1.0	0.923	0.077
1817	WDR26	WDR26	chr1	-	224619178	224619283	224619226	224619283	224612219	224612356	1817	137	176	162	156	172	125	0.0720241021252	0.484194692575	0.361	0.43	-0.069
2798	TTC23	TTC23	chr15	-	99789375	99789824	99789621	99789824	99768737	99768937	2798	18	16	19	6	250	125	0.0734942802374	0.484194692575	0.36	0.613	-0.253
3075	FGFR4	FGFR4	chr5	+	176520406	176520552	176520406	176520502	176520654	176520776	3075	137	12	211	8	174	125	0.0741342601563	0.484194692575	0.891	0.95	-0.059
451	TANGO2	TANGO2	chr22	+	20024282	20024617	20024282	20024377	20030877	20030966	451	27	66	31	42	250	125	0.0741850994279	0.484194692575	0.17	0.27	-0.1
503	PVR	PVR	chr19	+	45162009	45162168	45162009	45162033	45164558	45164590	503	236	82	289	135	250	125	0.072815778373	0.484194692575	0.59	0.517	0.073
566	GLRX	GLRX	chr5	-	95152199	95152330	95152210	95152330	95149552	95150093	566	1	437	11	543	135	125	0.0739289631582	0.484194692575	0.002	0.018	-0.016
804	GUSBP4	GUSBP4	chr6	-	58275150	58275346	58275195	58275346	58272111	58273455	804	14	0	11	3	169	125	0.0713426642463	0.484194692575	1.0	0.731	0.269
83	ZC2HC1C	ZC2HC1C	chr14	+	75537257	75538614	75537257	75538099	75544234	75546690	83	5	1	3	6	250	125	0.0727860010486	0.484194692575	0.714	0.2	0.514
106	CENPK	CENPK	chr5	-	64857289	64857391	64857323	64857391	64848319	64848376	106	21	5	39	2	158	125	0.0748428972669	0.486672828314	0.769	0.939	-0.17
1251	JADE2	JADE2	chr5	+	133861339	133861701	133861339	133861432	133871547	133871605	1251	17	4	14	0	250	125	0.0753154351272	0.486672828314	0.68	1.0	-0.32
592	DDIT3	DDIT3	chr12	-	57911051	57911536	57911488	57911536	57910370	57910963	592	229	5	142	0	250	125	0.0752787425091	0.486672828314	0.958	1.0	-0.042
160	TYSND1	TYSND1	chr10	-	71902423	71902609	71902520	71902609	71897736	71899897	160	103	0	89	3	221	125	0.0761333018932	0.490328715835	1.0	0.944	0.056
1700	TMEM106C	TMEM106C	chr12	+	48359871	48360012	48359871	48359955	48360465	48360515	1700	176	181	275	221	181	125	0.0771403266475	0.493545839899	0.402	0.462	-0.06
3109	LARP7	LARP7	chr4	+	113565823	113566027	113565823	113565924	113567506	113567607	3109	200	18	226	10	227	125	0.077067821366	0.493545839899	0.86	0.926	-0.066
1719	SNX17	SNX17	chr2	+	27593362	27593673	27593362	27593508	27594135	27594210	1719	200	4	178	0	250	125	0.0775914573851	0.494804539718	0.962	1.0	-0.038
1148	SEMA4A	SEMA4A	chr1	+	156123321	156123555	156123321	156123546	156124340	156124508	1148	3	0	1	3	133	125	0.0779418787434	0.495414882862	1.0	0.239	0.761
1149	NUF2	NUF2	chr1	+	163291722	163292002	163291722	163291856	163295821	163295964	1149	121	5	148	15	250	125	0.0787287097968	0.498786125586	0.924	0.831	0.093
2661	CDC37L1-AS1	CDC37L1-AS1	chr9	-	4679308	4679480	4679386	4679480	4676600	4676749	2661	4	2	0	3	202	125	0.0798960064055	0.504538092398	0.553	0.0	0.553
1946	PTPN13	PTPN13	chr4	+	87685745	87685892	87685745	87685877	87686547	87686641	1946	27	105	17	119	139	125	0.0803679382813	0.505558568777	0.188	0.114	0.074
844	AKT1S1	AKT1S1	chr19	-	50379859	50380644	50380281	50380644	50376173	50376559	844	78	4	53	0	250	125	0.0805774582627	0.505558568777	0.907	1.0	-0.093
1206	GLT8D1	GLT8D1	chr3	-	52739462	52740099	52739718	52740099	52738739	52738968	1206	68	0	36	2	250	125	0.0809092332382	0.506007905622	1.0	0.9	0.1
740	LDB2	LDB2	chr4	-	16510157	16510309	16510163	16510309	16503156	16504496	740	20	8	0	2	130	125	0.0812248207222	0.506353449694	0.706	0.0	0.706
1649	ANKLE1	ANKLE1	chr19	+	17394033	17394771	17394033	17394693	17394897	17395075	1649	12	3	14	0	202	125	0.0816063881551	0.507106789015	0.712	1.0	-0.288
252	RECQL	RECQL	chr12	-	21654103	21654603	21654346	21654603	21652488	21652549	252	196	6	82	0	250	125	0.0827285350664	0.508910678607	0.942	1.0	-0.058
2600	ACSF2	ACSF2	chr17	+	48538602	48538731	48538602	48538648	48538993	48539047	2600	75	3	79	0	207	125	0.0825479562578	0.508910678607	0.938	1.0	-0.062
2870	ITGB6	ITGB6	chr2	-	161052726	161052931	161052899	161052931	161051879	161052126	2870	859	20	1373	18	250	125	0.0829432828373	0.508910678607	0.956	0.974	-0.018
776	GOLGB1	GOLGB1	chr3	-	121449694	121449820	121449722	121449820	121448711	121448864	776	16	74	4	49	152	125	0.0822306548146	0.508910678607	0.151	0.063	0.088
1650	ANKLE1	ANKLE1	chr19	+	17394033	17394771	17394033	17394693	17396239	17396399	1650	8	0	6	3	202	125	0.0843651254848	0.512781778337	1.0	0.553	0.447
2618	FGFR1	FGFR1	chr8	-	38277050	38277253	38277056	38277253	38275745	38275891	2618	190	56	202	40	130	125	0.0841601046478	0.512781778337	0.765	0.829	-0.064
848	PUM1	PUM1	chr1	-	31422973	31423108	31422979	31423108	31418192	31418330	848	163	131	147	157	130	125	0.0838789945793	0.512781778337	0.545	0.474	0.071
2191	GBF1	GBF1	chr10	+	104136691	104136897	104136691	104136885	104139040	104139191	2191	64	98	57	129	136	125	0.0850290679995	0.513607258568	0.375	0.289	0.086
2269	ATXN2L	ATXN2L	chr16	+	28847253	28847497	28847253	28847443	28848071	28848558	2269	59	31	47	42	178	125	0.0847677750104	0.513607258568	0.572	0.44	0.132
2881	TRIM17	TRIM17	chr1	-	228604087	228604583	228604239	228604583	228602344	228602778	2881	3	3	5	0	250	125	0.0858109138765	0.516725162507	0.333	1.0	-0.667
2920	CEP170	CEP170	chr1	-	243305587	243305765	243305617	243305765	243303238	243303409	2920	89	73	35	46	154	125	0.0865401265141	0.517707733325	0.497	0.382	0.115
793	PER3	PER3	chr1	+	7870497	7870648	7870497	7870627	7879344	7879480	793	6	1	9	10	145	125	0.0867726072309	0.517707733325	0.838	0.437	0.401
894	POLR1B	POLR1B	chr2	+	113321942	113322076	113321942	113321981	113325543	113325714	894	29	2	52	0	219	125	0.0863682608265	0.517707733325	0.892	1.0	-0.108
1019	RSAD1	RSAD1	chr17	+	48561802	48562003	48561802	48561906	48562104	48563341	1019	12	53	5	56	221	125	0.0927284731527	0.518770433051	0.114	0.048	0.066
123	AKR1E2	AKR1E2	chr10	+	4889339	4889491	4889339	4889422	4889679	4890251	123	2	1	0	4	193	125	0.0919668370836	0.518770433051	0.564	0.0	0.564
127	HMBS	HMBS	chr11	+	118955586	118955867	118955586	118955776	118958964	118959018	127	9	135	4	165	215	125	0.0897941547414	0.518770433051	0.037	0.014	0.023
1425	WDR4	WDR4	chr21	-	44293660	44293801	44293712	44293801	44279771	44279832	1425	20	0	30	4	176	125	0.0920139032334	0.518770433051	1.0	0.842	0.158
1656	PSMA4	PSMA4	chr15	+	78832746	78832881	78832746	78832805	78834246	78834272	1656	795	12	798	22	200	125	0.0928472997983	0.518770433051	0.976	0.958	0.018
1683	PHPT1	PHPT1	chr9	+	139743267	139744048	139743267	139744025	139744464	139744589	1683	86	20	65	7	147	125	0.0921731218707	0.518770433051	0.785	0.888	-0.103
1869	CMTM1	CMTM1	chr16	+	66600293	66600515	66600293	66600497	66611006	66611105	1869	0	1	7	0	142	125	0.0901569748795	0.518770433051	0.0	1.0	-1.0
1920	DHX16	DHX16	chr6	-	30640411	30640830	30640732	30640830	30638812	30639051	1920	125	2	121	7	250	125	0.0921201133758	0.518770433051	0.969	0.896	0.073
2233	GSTCD	GSTCD	chr4	+	106638749	106639196	106638749	106638935	106640216	106640684	2233	70	0	110	4	250	125	0.0922446945435	0.518770433051	1.0	0.932	0.068
2354	STAG3L5P-PVRIG2P-PILRB	STAG3L5P-PVRIG2P-PILRB	chr7	+	99950995	99951635	99950995	99951106	99952765	99952863	2354	171	17	163	28	250	125	0.0921479010846	0.518770433051	0.834	0.744	0.09
2371	TMEM138	TMEM138	chr11	+	61131723	61131990	61131723	61131787	61133516	61133688	2371	227	2	181	6	250	125	0.0892201578013	0.518770433051	0.983	0.938	0.045
2478	DEDD2	DEDD2	chr19	-	42706140	42706224	42706202	42706224	42702744	42703981	2478	6	0	2	2	186	125	0.0932335470802	0.518770433051	1.0	0.402	0.598
2484	MAP3K4	MAP3K4	chr6	+	161514804	161514883	161514804	161514871	161518111	161518208	2484	24	23	30	54	136	125	0.0911934174145	0.518770433051	0.49	0.338	0.152
2951	CRCP	CRCP	chr7	+	65579804	65579957	65579804	65579901	65592690	65592727	2951	58	0	89	4	180	125	0.0923900116228	0.518770433051	1.0	0.939	0.061
2954	MKL2	MKL2	chr16	+	14340329	14341364	14340329	14341214	14342782	14342938	2954	99	1	116	6	250	125	0.0898024449232	0.518770433051	0.98	0.906	0.074
2980	GAR1	GAR1	chr4	+	110736665	110736960	110736665	110736701	110739091	110739246	2980	17	0	8	2	250	125	0.0872539667349	0.518770433051	1.0	0.667	0.333
320	FIGNL1	FIGNL1	chr7	-	50516815	50517421	50517253	50517421	50515878	50515987	320	19	0	28	4	250	125	0.0931909531937	0.518770433051	1.0	0.778	0.222
391	CUTA	CUTA	chr6	-	33385735	33386065	33385863	33386065	33385257	33385472	391	216	143	212	180	250	125	0.0933520059475	0.518770433051	0.43	0.371	0.059
553	VIPAS39	VIPAS39	chr14	-	77923437	77923983	77923837	77923983	77920352	77920445	553	12	30	8	48	250	125	0.0884335527497	0.518770433051	0.167	0.077	0.09
595	SEC23B	SEC23B	chr20	+	18488187	18488616	18488187	18488313	18491465	18491700	595	101	11	99	4	250	125	0.0875936055081	0.518770433051	0.821	0.925	-0.104
624	CREB3L4	CREB3L4	chr1	+	153940314	153940660	153940314	153940640	153940997	153941175	624	8	32	9	13	144	125	0.0886228150743	0.518770433051	0.178	0.375	-0.197
805	PQBP1	PQBP1	chrX	+	48755194	48755365	48755194	48755297	48755774	48755859	805	232	83	293	77	192	125	0.0893876725031	0.518770433051	0.645	0.712	-0.067
855	ZNF229	ZNF229	chr19	-	44936396	44936541	44936414	44936541	44930422	44934717	855	11	0	5	2	142	125	0.0904504482373	0.518770433051	1.0	0.688	0.312
932	TXNRD1	TXNRD1	chr12	+	104680459	104681124	104680459	104680887	104682708	104682818	932	88	328	125	356	250	125	0.0905834355541	0.518770433051	0.118	0.149	-0.031
1687	METTL13	METTL13	chr1	+	171750760	171751260	171750760	171750935	171752879	171753639	1687	181	5	215	14	250	125	0.093890245875	0.519143028595	0.948	0.885	0.063
400	SLC35B3	SLC35B3	chr6	-	8435174	8435800	8435460	8435800	8430096	8430390	400	17	6	8	0	250	125	0.0939528771545	0.519143028595	0.586	1.0	-0.414
2816	DMKN	DMKN	chr19	-	36001272	36001412	36001280	36001412	36001085	36001154	2816	187	153	241	250	132	125	0.0942643544193	0.519388581715	0.536	0.477	0.059
1287	DBNDD2	DBNDD2	chr20	+	44037440	44037676	44037440	44037578	44038571	44039250	1287	35	242	29	313	222	125	0.0946306658807	0.519934025813	0.075	0.05	0.025
2007	MRPL11	MRPL11	chr11	-	66206180	66206319	66206252	66206319	66205634	66205730	2007	34	8	50	4	196	125	0.0957108454783	0.522914591167	0.73	0.889	-0.159
335	ZDHHC4	ZDHHC4	chr7	+	6617064	6617351	6617064	6617129	6618196	6618351	335	44	19	39	31	250	125	0.0954488726564	0.522914591167	0.537	0.386	0.151
1066	TFDP1	TFDP1	chr13	+	114292132	114292211	114292132	114292199	114294434	114295788	1066	207	70	470	120	136	125	0.105865685528	0.522956366355	0.731	0.783	-0.052
1068	OCIAD1	OCIAD1	chr4	+	48853822	48854037	48853822	48853992	48862741	48863834	1068	11	7	11	19	169	125	0.108485802243	0.522956366355	0.538	0.3	0.238
1263	ZNF559	ZNF559	chr19	+	9448471	9448541	9448471	9448534	9449169	9449258	1263	0	17	2	10	131	125	0.10281757943	0.522956366355	0.0	0.16	-0.16
1340	TUBB	TUBB	chr6	+	30689325	30689772	30689325	30689675	30690313	30690422	1340	9	25	4	32	221	125	0.103482765221	0.522956366355	0.169	0.066	0.103
1360	ELMOD3	ELMOD3	chr2	+	85582677	85582839	85582677	85582721	85584089	85584375	1360	16	12	16	4	242	125	0.102484384518	0.522956366355	0.408	0.674	-0.266
1704	ULK3	ULK3	chr15	-	75130091	75130139	75130097	75130139	75129709	75129776	1704	22	29	23	15	130	125	0.108888722059	0.522956366355	0.422	0.596	-0.174
1762	FLAD1	FLAD1	chr1	+	154955769	154956542	154955769	154955873	154960580	154961325	1762	110	3	104	0	250	125	0.101554994063	0.522956366355	0.948	1.0	-0.052
1797	METTL5	METTL5	chr2	-	170681291	170681441	170681377	170681441	170680998	170681150	1797	79	53	57	58	210	125	0.107102735003	0.522956366355	0.47	0.369	0.101
182	PHYKPL	PHYKPL	chr5	-	177658669	177659823	177659492	177659823	177658405	177658524	182	0	28	3	28	250	125	0.102219343646	0.522956366355	0.0	0.051	-0.051
1971	DERL2	DERL2	chr17	-	5389182	5389550	5389388	5389550	5388470	5388536	1971	9	147	3	143	250	125	0.0974602561256	0.522956366355	0.03	0.01	0.02
2017	ENPP2	ENPP2	chr8	-	120594657	120594842	120594669	120594842	120592355	120592407	2017	4	1	0	2	136	125	0.101199050917	0.522956366355	0.786	0.0	0.786
2028	PMS1	PMS1	chr2	+	190648810	190649319	190648810	190649290	190656515	190656667	2028	21	2	35	0	153	125	0.0965542913486	0.522956366355	0.896	1.0	-0.104
2148	CANX	CANX	chr5	+	179125929	179126103	179125929	179126050	179132679	179132853	2148	565	42	618	64	177	125	0.108327388947	0.522956366355	0.905	0.872	0.033
2152	SPG20	SPG20	chr13	-	36920361	36920646	36920450	36920646	36909157	36909969	2152	11	0	11	3	213	125	0.106806600958	0.522956366355	1.0	0.683	0.317
2179	ZBTB48	ZBTB48	chr1	+	6640050	6640130	6640050	6640109	6640600	6641359	2179	6	0	8	4	145	125	0.109853629542	0.522956366355	1.0	0.633	0.367
2197	FAM60A	FAM60A	chr12	-	31457915	31458057	31457919	31458057	31451010	31451158	2197	66	49	74	83	128	125	0.0959960346022	0.522956366355	0.568	0.465	0.103
2232	FBXW8	FBXW8	chr12	+	117348760	117349160	117348760	117348962	117365827	117365932	2232	8	7	13	3	250	125	0.109505037823	0.522956366355	0.364	0.684	-0.32
223	SKA2	SKA2	chr17	-	57232316	57232800	57232491	57232800	57187307	57189706	223	10	22	17	16	250	125	0.102323151391	0.522956366355	0.185	0.347	-0.162
2248	SLC11A2	SLC11A2	chr12	-	51420092	51420199	51420097	51420199	51404477	51404549	2248	22	28	16	40	129	125	0.102303849253	0.522956366355	0.432	0.279	0.153
2307	EDEM2	EDEM2	chr20	-	33734627	33735161	33734954	33735161	33732781	33732821	2307	84	4	117	1	250	125	0.0976901616363	0.522956366355	0.913	0.983	-0.07
247	DSP	DSP	chr6	+	7579507	7581802	7579507	7580005	7582874	7586946	247	657	100	659	127	250	125	0.103105697654	0.522956366355	0.767	0.722	0.045
2562	C18orf54	C18orf54	chr18	+	51888012	51888801	51888012	51888261	51889140	51889291	2562	24	9	21	18	250	125	0.103427310293	0.522956366355	0.571	0.368	0.203
2593	FASTKD2	FASTKD2	chr2	+	207630111	207630486	207630111	207630378	207631367	207632194	2593	4	39	10	35	232	125	0.0997381284176	0.522956366355	0.052	0.133	-0.081
2611	TRAPPC2	TRAPPC2	chrX	-	13752162	13752304	13752168	13752304	13737989	13738101	2611	18	2	28	0	130	125	0.106200227829	0.522956366355	0.896	1.0	-0.104
2624	CHCHD5	CHCHD5	chr2	+	113342013	113342226	113342013	113342063	113343550	113343691	2624	108	3	95	0	250	125	0.10986077554	0.522956366355	0.947	1.0	-0.053
2633	RPL23AP7	RPL23AP7	chr2	-	114384457	114384715	114384614	114384715	114383185	114383306	2633	106	101	80	53	250	125	0.106941086591	0.522956366355	0.344	0.43	-0.086
269	STARD3	STARD3	chr17	+	37814027	37814105	37814027	37814092	37814657	37814775	269	4	0	1	2	137	125	0.0973254953541	0.522956366355	1.0	0.313	0.687
2700	NCOR2	NCOR2	chr12	-	124811954	124812179	124812092	124812179	124810736	124810916	2700	275	32	449	34	250	125	0.0990896131244	0.522956366355	0.811	0.868	-0.057
2704	EZH2	EZH2	chr7	-	148543561	148543690	148543588	148543690	148526819	148526940	2704	23	0	25	3	151	125	0.0977855150401	0.522956366355	1.0	0.873	0.127
2731	TMCO1	TMCO1	chr1	-	165737718	165738159	165737918	165738159	165737428	165737506	2731	26	432	15	427	250	125	0.102691111055	0.522956366355	0.029	0.017	0.012
2738	CGREF1	CGREF1	chr2	-	27324882	27325089	27324964	27325089	27322220	27322708	2738	0	2	2	0	206	125	0.10431038591	0.522956366355	0.0	1.0	-1.0
2806	PPOX	PPOX	chr1	+	161136180	161136462	161136180	161136401	161136629	161136724	2806	57	1	55	5	185	125	0.102864528267	0.522956366355	0.975	0.881	0.094
286	METTL23	METTL23	chr17	+	74722911	74723439	74722911	74723295	74729059	74729297	286	9	17	15	11	250	125	0.101392248891	0.522956366355	0.209	0.405	-0.196
2885	STAT6	STAT6	chr12	-	57504892	57505196	57504911	57505196	57501945	57502082	2885	4	211	10	206	143	125	0.105534373391	0.522956366355	0.016	0.041	-0.025
2900	NCK1-AS1	NCK1-AS1	chr3	-	136580456	136580905	136580588	136580905	136565369	136565428	2900	3	8	0	8	250	125	0.10565470958	0.522956366355	0.158	0.0	0.158
2944	PRDM10	PRDM10	chr11	-	129781979	129782120	129782018	129782120	129780370	129780551	2944	15	3	14	0	163	125	0.106713411505	0.522956366355	0.793	1.0	-0.207
3010	ZBTB8OS	ZBTB8OS	chr1	-	33116029	33116191	33116033	33116191	33093108	33093145	3010	0	8	2	4	128	125	0.109347710014	0.522956366355	0.0	0.328	-0.328
319	GEM	GEM	chr8	-	95274317	95274547	95274432	95274547	95272400	95272740	319	183	48	53	7	239	125	0.0978848540659	0.522956366355	0.666	0.798	-0.132
35	VCPKMT	VCPKMT	chr14	-	50582786	50582897	50582797	50582897	50582556	50582629	35	9	14	17	10	135	125	0.0998877327171	0.522956366355	0.373	0.612	-0.239
365	NUDT1	NUDT1	chr7	+	2282559	2282683	2282559	2282610	2284197	2284361	365	5	41	9	28	197	125	0.111044205298	0.522956366355	0.072	0.169	-0.097
36	CCDC66	CCDC66	chr3	+	56600621	56600787	56600621	56600768	56600977	56601081	36	21	4	14	0	143	125	0.0976411804866	0.522956366355	0.821	1.0	-0.179
431	ERBB2IP	ERBB2IP	chr5	+	65339964	65340138	65339964	65340126	65342180	65342366	431	143	20	158	36	136	125	0.103698846404	0.522956366355	0.868	0.801	0.067
432	THUMPD3	THUMPD3	chr3	+	9404716	9405016	9404716	9404811	9406699	9407004	432	65	24	53	33	250	125	0.110194568013	0.522956366355	0.575	0.445	0.13
440	CHST11	CHST11	chr12	+	104850691	104851307	104850691	104851292	104995683	104995769	440	65	78	88	73	139	125	0.11080263146	0.522956366355	0.428	0.52	-0.092
446	ZNF84	ZNF84	chr12	+	133613871	133614140	133613871	133614131	133617863	133618068	446	2	13	3	3	133	125	0.110531872693	0.522956366355	0.126	0.484	-0.358
476	GOSR1	GOSR1	chr17	+	28808160	28808281	28808160	28808275	28811231	28811319	476	56	119	75	112	130	125	0.110006979174	0.522956366355	0.312	0.392	-0.08
478	NR1H4	NR1H4	chr12	+	100926235	100926388	100926235	100926376	100928667	100928801	478	1	4	2	0	136	125	0.101311040774	0.522956366355	0.187	1.0	-0.813
500	BANP	BANP	chr16	+	88008653	88008809	88008653	88008791	88014641	88014733	500	0	40	3	45	142	125	0.109518425255	0.522956366355	0.0	0.055	-0.055
511	ZNF630	ZNF630	chrX	-	47930633	47931025	47930832	47931025	47926259	47926449	511	7	1	5	5	250	125	0.110795597791	0.522956366355	0.778	0.333	0.445
674	C18orf32	C18orf32	chr18	-	47013412	47013644	47013576	47013644	47009953	47010141	674	50	71	33	74	250	125	0.102109155795	0.522956366355	0.26	0.182	0.078
690	PDCD6	PDCD6	chr5	+	306716	306875	306716	306869	311407	311517	690	394	61	357	75	130	125	0.103801971022	0.522956366355	0.861	0.821	0.04
700	MDP1	MDP1	chr14	-	24683467	24683601	24683515	24683601	24683142	24683357	700	12	56	19	45	172	125	0.106220206409	0.522956366355	0.135	0.235	-0.1
771	PRKG2	PRKG2	chr4	-	82063947	82064101	82063970	82064101	82061686	82061823	771	4	1	0	2	147	125	0.101043185153	0.522956366355	0.773	0.0	0.773
796	SCNM1	SCNM1	chr1	+	151138497	151138728	151138497	151138679	151138946	151139017	796	24	87	41	92	173	125	0.106042090871	0.522956366355	0.166	0.244	-0.078
841	ZNF627	ZNF627	chr19	+	11725341	11725468	11725341	11725464	11725641	11725702	841	34	0	21	2	128	125	0.101865059925	0.522956366355	1.0	0.911	0.089
861	GNL3	GNL3	chr3	+	52719935	52720121	52719935	52720071	52720784	52720843	861	246	9	334	5	174	125	0.109331149193	0.522956366355	0.952	0.98	-0.028
925	FAN1	FAN1	chr15	+	31196075	31196227	31196075	31196214	31196714	31198100	925	5	15	7	6	137	125	0.106495440195	0.522956366355	0.233	0.516	-0.283
2557	NAT9	NAT9	chr17	-	72771737	72771846	72771760	72771846	72769714	72769824	2557	3	63	0	66	147	125	0.111464805121	0.523669193141	0.039	0.0	0.039
220	CTNND1	CTNND1	chr11	+	57529233	57529540	57529233	57529518	57563048	57563201	220	13	22	17	59	146	125	0.113645989865	0.530075420354	0.336	0.198	0.138
2677	MINA	MINA	chr3	-	97690757	97691295	97691224	97691295	97686005	97686476	2677	5	22	10	16	250	125	0.113483871904	0.530075420354	0.102	0.238	-0.136
2938	UBE3B	UBE3B	chr12	+	109915427	109915581	109915427	109915569	109919441	109919547	2938	2	30	6	24	136	125	0.113426269377	0.530075420354	0.058	0.187	-0.129
1466	ZNF302	ZNF302	chr19	+	35168543	35169008	35168543	35168761	35169641	35169718	1466	1	6	4	3	250	125	0.115648050595	0.534354286978	0.077	0.4	-0.323
2199	HAUS1	HAUS1	chr18	+	43685159	43685374	43685159	43685334	43698146	43698282	2199	13	193	6	194	164	125	0.115180272266	0.534354286978	0.049	0.023	0.026
25	TTC26	TTC26	chr7	+	138819400	138819538	138819400	138819467	138822592	138822685	25	41	0	52	3	195	125	0.115937022676	0.534354286978	1.0	0.917	0.083
2733	ADARB1	ADARB1	chr21	+	46641932	46643492	46641932	46642022	46645461	46646478	2733	14	1	9	4	250	125	0.115799167434	0.534354286978	0.875	0.529	0.346
543	PLEKHH3	PLEKHH3	chr17	-	40823011	40823148	40823020	40823148	40822590	40822723	543	20	8	6	0	133	125	0.115892210548	0.534354286978	0.701	1.0	-0.299
1050	ZNF341	ZNF341	chr20	+	32344953	32345149	32344953	32345128	32346521	32346612	1050	0	3	4	3	145	125	0.116589180566	0.534825368398	0.0	0.535	-0.535
1845	CHCHD7	CHCHD7	chr8	+	57125320	57125468	57125320	57125448	57127156	57127226	1845	25	35	65	55	144	125	0.116455230495	0.534825368398	0.383	0.506	-0.123
1058	IQCH-AS1	IQCH-AS1	chr15	-	67813856	67814182	67813883	67814182	67811337	67811440	1058	22	2	31	0	151	125	0.1181746801	0.535454070762	0.901	1.0	-0.099
1081	TGDS	TGDS	chr13	-	95243106	95243197	95243110	95243197	95235347	95235490	1081	36	1	27	4	128	125	0.118781400484	0.535454070762	0.972	0.868	0.104
1728	BFSP1	BFSP1	chr20	-	17539332	17539605	17539336	17539605	17505492	17505553	1728	7	0	7	3	128	125	0.117943900305	0.535454070762	1.0	0.695	0.305
2125	SUV39H2	SUV39H2	chr10	+	14938844	14939516	14938844	14938976	14941537	14941684	2125	76	5	111	2	250	125	0.117028823027	0.535454070762	0.884	0.965	-0.081
222	CTNND1	CTNND1	chr11	+	57529233	57529591	57529233	57529518	57563048	57563201	222	51	22	85	59	197	125	0.118928616231	0.535454070762	0.595	0.478	0.117
2681	CTSL	CTSL	chr9	+	90340973	90341313	90340973	90341223	90342508	90342644	2681	176	76	92	56	214	125	0.118108922244	0.535454070762	0.575	0.49	0.085
2911	WDR89	WDR89	chr14	-	64108016	64108641	64108521	64108641	64091645	64091751	2911	4	15	0	9	250	125	0.118016352568	0.535454070762	0.118	0.0	0.118
708	ZBTB44	ZBTB44	chr11	-	130106687	130106988	130106904	130106988	130103202	130103277	708	30	1	45	7	250	125	0.118585711639	0.535454070762	0.938	0.763	0.175
1284	CALD1	CALD1	chr7	+	134617738	134618828	134617738	134618141	134620438	134620516	1284	135	76	46	39	250	125	0.119514416255	0.536274525747	0.47	0.371	0.099
1809	GORASP1	GORASP1	chr3	-	39142237	39142368	39142278	39142368	39141795	39141994	1809	77	5	111	2	165	125	0.119938004473	0.536274525747	0.921	0.977	-0.056
763	POLL	POLL	chr10	-	103344358	103344676	103344634	103344676	103342519	103342648	763	59	0	43	2	250	125	0.119777725896	0.536274525747	1.0	0.915	0.085
1627	MLF1	MLF1	chr3	+	158288952	158289180	158288952	158289136	158314650	158314734	1627	11	3	10	0	168	125	0.12025634398	0.536464653764	0.732	1.0	-0.268
28	ERC1	ERC1	chr12	+	1100373	1100653	1100373	1100488	1136913	1137738	28	13	12	15	5	250	125	0.121199810111	0.538637646786	0.351	0.6	-0.249
542	PLEKHH3	PLEKHH3	chr17	-	40821935	40822394	40821960	40822394	40821447	40821639	542	18	9	10	1	149	125	0.121297320973	0.538637646786	0.627	0.893	-0.266
1652	WDR66	WDR66	chr12	+	122356462	122356614	122356462	122356601	122359191	122359589	1652	10	0	6	2	137	125	0.121763332918	0.539475358828	1.0	0.732	0.268
1027	RBM10	RBM10	chrX	+	47039278	47039439	47039278	47039436	47039610	47039708	1027	74	75	74	106	127	125	0.122415957728	0.541134176775	0.493	0.407	0.086
1974	STX16	STX16	chr20	+	57226308	57227194	57226308	57227143	57242545	57242653	1974	25	93	34	79	175	125	0.1232777831	0.542061658431	0.161	0.235	-0.074
3016	ZBTB8OS	ZBTB8OS	chr1	-	33116002	33116191	33116029	33116191	33099551	33099673	3016	3	4	1	10	151	125	0.123428012193	0.542061658431	0.383	0.076	0.307
603	PRC1	PRC1	chr15	-	91512676	91512853	91512753	91512853	91509267	91510432	603	173	64	350	169	201	125	0.123618029924	0.542061658431	0.627	0.563	0.064
834	PEX1	PEX1	chr7	-	92148273	92148392	92148308	92148392	92147454	92147569	834	5	29	2	43	159	125	0.12374055339	0.542061658431	0.119	0.035	0.084
1059	IQCH-AS1	IQCH-AS1	chr15	-	67813831	67814182	67813883	67814182	67811337	67811440	1059	23	2	31	0	176	125	0.124194795914	0.542669249623	0.891	1.0	-0.109
2006	MRPL11	MRPL11	chr11	-	66206102	66206319	66206252	66206319	66205634	66205730	2006	83	8	108	4	250	125	0.124450277021	0.542669249623	0.838	0.931	-0.093
734	BCAR1	BCAR1	chr16	-	75276367	75276988	75276811	75276988	75271080	75271242	734	321	16	344	9	250	125	0.124716274849	0.542669249623	0.909	0.95	-0.041
2162	UBAP2L	UBAP2L	chr1	+	154207066	154207235	154207066	154207214	154207671	154207767	2162	302	8	383	4	145	125	0.125419661074	0.54325534577	0.97	0.988	-0.018
2489	CFL2	CFL2	chr14	-	35182459	35182767	35182713	35182767	35182265	35182342	2489	515	8	419	13	250	125	0.125688897479	0.54325534577	0.97	0.942	0.028
567	SLC6A9	SLC6A9	chr1	-	44476397	44476554	44476442	44476554	44475636	44475768	567	21	4	28	1	169	125	0.12519328441	0.54325534577	0.795	0.954	-0.159
806	PQBP1	PQBP1	chrX	+	48755194	48755376	48755194	48755365	48755774	48755859	806	22	162	42	201	135	125	0.126028357264	0.543514755828	0.112	0.162	-0.05
1113	KLC4	KLC4	chr6	+	43027594	43027976	43027594	43027920	43029048	43029331	1113	16	2	7	4	180	125	0.12940261607	0.54834006156	0.847	0.549	0.298
1332	NCK1	NCK1	chr3	+	136581049	136581195	136581049	136581161	136646825	136647069	1332	3	28	9	29	158	125	0.128765081456	0.54834006156	0.078	0.197	-0.119
1761	VPS45	VPS45	chr1	+	150039349	150040007	150039349	150039663	150040686	150040821	1761	140	3	119	0	250	125	0.129354189112	0.54834006156	0.959	1.0	-0.041
1878	FAM104B	FAM104B	chrX	-	55185554	55185661	55185558	55185661	55171677	55172744	1878	15	11	9	16	128	125	0.12872018768	0.54834006156	0.571	0.355	0.216
2411	PPFIA1	PPFIA1	chr11	+	70184479	70184559	70184479	70184540	70185276	70185412	2411	103	8	107	3	143	125	0.127494394425	0.54834006156	0.918	0.969	-0.051
2540	ZMYM3	ZMYM3	chrX	-	70466444	70466542	70466480	70466542	70466202	70466362	2540	27	8	30	3	160	125	0.128935449105	0.54834006156	0.725	0.887	-0.162
2752	RNASE4	RNASE4	chr14	+	21152371	21152917	21152371	21152855	21167513	21168761	2752	65	6	21	0	186	125	0.128167170704	0.54834006156	0.879	1.0	-0.121
612	SMC2	SMC2	chr9	+	106856540	106856767	106856540	106856758	106857604	106857833	612	22	26	14	32	133	125	0.12909443683	0.54834006156	0.443	0.291	0.152
1296	STX10	STX10	chr19	-	13255577	13255684	13255581	13255684	13255390	13255485	1296	281	2	247	6	128	125	0.130028377845	0.548601290474	0.993	0.976	0.017
1397	IL15	IL15	chr4	+	142557748	142558377	142557748	142557901	142577338	142577460	1397	3	14	5	6	250	125	0.130004505554	0.548601290474	0.097	0.294	-0.197
321	FIGNL1	FIGNL1	chr7	-	50517253	50517421	50517260	50517421	50515878	50515987	321	0	11	4	20	131	125	0.131649952624	0.554240601415	0.0	0.16	-0.16
1306	ZFYVE19	ZFYVE19	chr15	+	41099273	41100066	41099273	41099869	41101316	41101438	1306	59	2	77	0	250	125	0.133086489148	0.554697749562	0.937	1.0	-0.063
1639	LPXN	LPXN	chr11	-	58345458	58345712	58345491	58345712	58338028	58338186	1639	2	4	14	6	157	125	0.133447985281	0.554697749562	0.285	0.65	-0.365
2886	LDAH	LDAH	chr2	-	21001051	21001225	21001069	21001225	20974569	20974739	2886	1	10	5	9	142	125	0.132365104599	0.554697749562	0.081	0.328	-0.247
413	RUSC1	RUSC1	chr1	+	155294185	155294734	155294185	155294600	155294892	155294969	413	129	40	223	48	250	125	0.133469689869	0.554697749562	0.617	0.699	-0.082
659	STARD4	STARD4	chr5	-	110836699	110836814	110836783	110836814	110831731	110835804	659	451	14	356	19	208	125	0.132113568445	0.554697749562	0.951	0.918	0.033
703	TMPRSS4	TMPRSS4	chr11	+	117969699	117969813	117969699	117969749	117973815	117973968	703	174	8	340	7	188	125	0.13284477171	0.554697749562	0.935	0.97	-0.035
1739	COX7A2	COX7A2	chr6	-	75950838	75950981	75950891	75950981	75947390	75947704	1739	6	23	12	19	177	125	0.133973969631	0.55560633461	0.156	0.308	-0.152
1983	MICAL2	MICAL2	chr11	+	12159936	12160011	12159936	12160007	12183625	12183966	1983	47	117	39	65	128	125	0.134754045673	0.557652380498	0.282	0.369	-0.087
1089	C19orf48	C19orf48	chr19	-	51302528	51302614	51302550	51302614	51300949	51302215	1089	5	239	14	312	146	125	0.135890355475	0.558842082495	0.018	0.037	-0.019
1680	PHPT1	PHPT1	chr9	+	139744464	139745012	139744464	139744589	139745206	139745495	1680	52	654	55	510	250	125	0.13550536254	0.558842082495	0.038	0.051	-0.013
2274	DAG1	DAG1	chr3	+	49507564	49507866	49507564	49507707	49547851	49548252	2274	77	0	60	2	250	125	0.135903498725	0.558842082495	1.0	0.938	0.062
2685	GPR162	GPR162	chr12	+	6932633	6933931	6932633	6932929	6934648	6934838	2685	32	3	16	5	250	125	0.136436618603	0.55985068182	0.842	0.615	0.227
2517	RNF7	RNF7	chr3	+	141457050	141457358	141457050	141457351	141462350	141462398	2517	502	60	460	40	131	125	0.137013090812	0.560204326137	0.889	0.916	-0.027
3067	CCDC51	CCDC51	chr3	-	48481397	48481529	48481505	48481529	48476226	48476420	3067	3	1	0	2	232	125	0.137098847939	0.560204326137	0.618	0.0	0.618
2520	CPSF7	CPSF7	chr11	-	61187393	61187566	61187420	61187566	61183576	61183991	2520	84	77	78	99	151	125	0.138029420273	0.561847950627	0.475	0.395	0.08
2813	MTHFSD	MTHFSD	chr16	-	86588774	86588841	86588778	86588841	86588250	86588354	2813	1	2	3	0	128	125	0.138078827969	0.561847950627	0.328	1.0	-0.672
2053	CAMK2G	CAMK2G	chr10	-	75585036	75585105	75585078	75585105	75581439	75581488	2053	21	2	26	0	166	125	0.138445741885	0.562164860055	0.888	1.0	-0.112
1823	IFI6	IFI6	chr1	-	27995731	27995857	27995755	27995857	27994968	27995046	1823	10	104	4	100	148	125	0.138820296616	0.562511410246	0.075	0.033	0.042
374	ATG101	ATG101	chr12	+	52463757	52464026	52463757	52463855	52464137	52464267	374	154	14	135	21	250	125	0.140586106944	0.567302858934	0.846	0.763	0.083
418	TMEM139	TMEM139	chr7	+	142981991	142982091	142981991	142982067	142982440	142982538	418	7	5	8	1	148	125	0.140360849827	0.567302858934	0.542	0.871	-0.329
1510	SIKE1	SIKE1	chr1	-	115323007	115323308	115323069	115323308	115322730	115322836	1510	6	36	2	40	186	125	0.141553329146	0.570023240557	0.101	0.033	0.068
1235	DUS4L	DUS4L	chr7	+	107204401	107204692	107204401	107204504	107205032	107205121	1235	6	6	11	3	250	125	0.145454895164	0.571006070699	0.333	0.647	-0.314
1307	ZCCHC6	ZCCHC6	chr9	-	88969185	88969402	88969295	88969402	88967594	88968145	1307	47	0	71	3	234	125	0.145214403607	0.571006070699	1.0	0.927	0.073
1445	ARRB2	ARRB2	chr17	+	4619706	4619966	4619706	4619903	4620511	4620571	1445	2	28	0	41	187	125	0.143209198786	0.571006070699	0.046	0.0	0.046
1491	PAN2	PAN2	chr12	-	56717820	56717969	56717832	56717969	56717590	56717697	1491	8	7	8	19	136	125	0.143963056128	0.571006070699	0.512	0.279	0.233
1822	IFI6	IFI6	chr1	-	27995731	27995857	27995743	27995857	27994968	27995046	1822	4	35	0	17	136	125	0.142449255678	0.571006070699	0.095	0.0	0.095
1929	TCEAL3	TCEAL3	chrX	+	102862833	102862998	102862833	102862986	102863531	102863601	1929	15	43	21	33	136	125	0.14483721834	0.571006070699	0.243	0.369	-0.126
1936	NARS2	NARS2	chr11	-	78285392	78285909	78285873	78285909	78282379	78282489	1936	70	5	62	1	250	125	0.144078126096	0.571006070699	0.875	0.969	-0.094
1988	TAF12	TAF12	chr1	-	28969166	28969604	28969503	28969604	28948425	28948677	1988	1	88	5	93	250	125	0.143955575279	0.571006070699	0.006	0.026	-0.02
2109	LOXL1-AS1	LOXL1-AS1	chr15	-	74212178	74212379	74212300	74212379	74209808	74211724	2109	34	6	50	3	246	125	0.145261539304	0.571006070699	0.742	0.894	-0.152
2200	ELOVL1	ELOVL1	chr1	-	43830212	43830318	43830285	43830318	43829994	43830131	2200	998	20	1095	13	197	125	0.144857535146	0.571006070699	0.969	0.982	-0.013
407	KCNH1	KCNH1	chr1	-	211192124	211192598	211192205	211192598	211092981	211093411	407	2	7	9	8	205	125	0.144250804571	0.571006070699	0.148	0.407	-0.259
944	ZNF79	ZNF79	chr9	+	130186652	130187189	130186652	130187082	130191110	130191199	944	17	2	11	5	231	125	0.145027419289	0.571006070699	0.821	0.543	0.278
976	TMEM9	TMEM9	chr1	-	201122976	201123087	201122985	201123087	201120888	201120980	976	27	445	15	398	133	125	0.145613887438	0.571006070699	0.054	0.034	0.02
2380	PIGG	PIGG	chr4	+	492988	493836	492988	493514	494184	494390	2380	2	13	0	16	250	125	0.148081490556	0.578482427443	0.071	0.0	0.071
3076	FGFR4	FGFR4	chr5	+	176513872	176514078	176513872	176514034	176516550	176516694	3076	30	33	17	33	168	125	0.148115295047	0.578482427443	0.403	0.277	0.126
962	FAM214A	FAM214A	chr15	-	52970626	52970831	52970768	52970831	52970202	52970319	962	11	10	17	6	250	125	0.149124511521	0.581256863544	0.355	0.586	-0.231
1232	AK2	AK2	chr1	-	33486967	33487062	33486991	33487062	33480122	33480195	1232	721	11	805	21	148	125	0.150267704959	0.581969507588	0.982	0.97	0.012
1327	FRMD6	FRMD6	chr14	+	52167773	52167877	52167773	52167853	52169229	52169306	1327	168	112	209	109	148	125	0.149651902672	0.581969507588	0.559	0.618	-0.059
1554	VPS29	VPS29	chr12	-	110937261	110937351	110937339	110937351	110933816	110934008	1554	12	88	2	42	202	125	0.150501625966	0.581969507588	0.078	0.029	0.049
2890	USP20	USP20	chr9	+	132597695	132597876	132597695	132597778	132612091	132612203	2890	1	15	2	4	222	125	0.150504196564	0.581969507588	0.036	0.22	-0.184
221	CTNND1	CTNND1	chr11	+	57529233	57529591	57529233	57529540	57563048	57563201	221	41	3	69	1	175	125	0.151076958547	0.583025167409	0.907	0.98	-0.073
190	PRNP	PRNP	chr20	+	4666796	4667158	4666796	4667154	4679856	4682234	190	128	101	134	137	128	125	0.151754823172	0.584481447662	0.553	0.489	0.064
1861	CD3EAP	CD3EAP	chr19	+	45909466	45909982	45909466	45909976	45910351	45910493	1861	3	23	15	45	130	125	0.153318477184	0.58843510827	0.111	0.243	-0.132
2284	TLE3	TLE3	chr15	-	70349797	70349997	70349812	70349997	70348636	70348713	2284	32	33	29	17	139	125	0.153433804056	0.58843510827	0.466	0.605	-0.139
2306	FLNB	FLNB	chr3	+	58127584	58127656	58127584	58127623	58128376	58128479	2306	402	68	546	117	157	125	0.153688964011	0.58843510827	0.825	0.788	0.037
1723	SH3GLB1	SH3GLB1	chr1	+	87194085	87194172	87194085	87194124	87200284	87200374	1723	8	6	7	1	172	125	0.155116299458	0.592733207163	0.492	0.836	-0.344
1720	SNX17	SNX17	chr2	+	27594135	27594335	27594135	27594210	27596113	27596178	1720	2	5	6	3	249	125	0.155509289584	0.592964498005	0.167	0.501	-0.334
1935	CCNO	CCNO	chr5	-	54528594	54529545	54528970	54529545	54528188	54528374	1935	4	0	2	2	250	125	0.15578655963	0.592964498005	1.0	0.333	0.667
1587	PIGA	PIGA	chrX	-	15349711	15350114	15349995	15350114	15344035	15344168	1587	37	4	38	10	250	125	0.156758948481	0.595500302335	0.822	0.655	0.167
2224	MEG3	MEG3	chr14	+	101295370	101296124	101295370	101296086	101298848	101298978	2224	39	13	7	6	162	125	0.157846383234	0.597506402677	0.698	0.474	0.224
420	MIB2	MIB2	chr1	+	1558768	1559079	1558768	1558862	1559153	1559325	420	12	3	9	0	250	125	0.157901434949	0.597506402677	0.667	1.0	-0.333
1611	CRYAB	CRYAB	chr11	-	111783828	111783937	111783862	111783937	111782247	111782646	1611	6	1	1	2	158	125	0.158985889508	0.599170677901	0.826	0.283	0.543
1745	CPEB3	CPEB3	chr10	-	93952233	93952393	93952302	93952393	93940719	93940776	1745	2	6	6	4	193	125	0.159573476171	0.599170677901	0.178	0.493	-0.315
1875	FANCA	FANCA	chr16	-	89805536	89805697	89805540	89805697	89805289	89805382	1875	8	48	5	70	128	125	0.159290937804	0.599170677901	0.14	0.065	0.075
924	ZNF518A	ZNF518A	chr10	+	97915082	97915155	97915082	97915133	97915680	97915804	924	0	10	4	21	146	125	0.158901087784	0.599170677901	0.0	0.14	-0.14
1578	TMEM126B	TMEM126B	chr11	+	85340175	85340306	85340175	85340247	85342730	85342852	1578	6	0	4	2	183	125	0.161009111366	0.601407981059	1.0	0.577	0.423
2480	LOC101927151	LOC101927151	chr19	+	28284374	28284558	28284374	28284517	28288661	28289084	2480	22	4	27	12	165	125	0.161329206886	0.601407981059	0.806	0.63	0.176
660	STARD4	STARD4	chr5	-	110848082	110848295	110848088	110848295	110842027	110842077	660	26	2	44	10	130	125	0.160925851924	0.601407981059	0.926	0.809	0.117
973	TMEM9	TMEM9	chr1	-	201123489	201123683	201123576	201123683	201122985	201123087	973	5	3	0	2	211	125	0.161406152243	0.601407981059	0.497	0.0	0.497
1187	GSKIP	GSKIP	chr14	+	96846024	96846125	96846024	96846092	96848583	96848842	1187	223	4	266	0	157	125	0.161958084378	0.602024716403	0.978	1.0	-0.022
1629	RPA2	RPA2	chr1	-	28240422	28240680	28240573	28240680	28233691	28233793	1629	2	99	0	136	250	125	0.164666914718	0.602024716403	0.01	0.0	0.01
1703	ULK3	ULK3	chr15	-	75130606	75130685	75130610	75130685	75130492	75130533	1703	41	3	25	0	128	125	0.164586945582	0.602024716403	0.93	1.0	-0.07
1830	SSBP1	SSBP1	chr7	+	141438120	141438393	141438120	141438375	141438923	141438990	1830	24	45	17	54	142	125	0.162753297552	0.602024716403	0.319	0.217	0.102
1954	CXorf40A	CXorf40A	chrX	+	148622518	148622888	148622518	148622837	148623563	148623630	1954	41	5	35	1	175	125	0.162861508814	0.602024716403	0.854	0.962	-0.108
1967	C1orf109	C1orf109	chr1	-	38155887	38156267	38156005	38156267	38155277	38155555	1967	37	2	35	6	242	125	0.164179653456	0.602024716403	0.905	0.751	0.154
2820	ARL6IP6	ARL6IP6	chr2	+	153574406	153575538	153574406	153574509	153577046	153577100	2820	193	5	241	2	250	125	0.164056034747	0.602024716403	0.951	0.984	-0.033
44	TNRC6C	TNRC6C	chr17	+	76044925	76047538	76044925	76047529	76060802	76061018	44	1	20	2	6	133	125	0.164283500637	0.602024716403	0.045	0.239	-0.194
487	ZKSCAN7	ZKSCAN7	chr3	+	44596666	44597010	44596666	44596973	44598421	44598962	487	3	7	3	1	161	125	0.162576042589	0.602024716403	0.25	0.7	-0.45
974	TMEM9	TMEM9	chr1	-	201123489	201123683	201123572	201123683	201122985	201123087	974	5	146	0	127	207	125	0.16442955827	0.602024716403	0.02	0.0	0.02
854	ZNF229	ZNF229	chr19	-	44935941	44936541	44936396	44936541	44930422	44934717	854	17	7	26	4	250	125	0.165830487836	0.605141273623	0.548	0.765	-0.217
1783	ODF2	ODF2	chr9	+	131223220	131223346	131223220	131223289	131231461	131231632	1783	75	34	90	59	181	125	0.166221905792	0.605433720535	0.604	0.513	0.091
1085	RAB23	RAB23	chr6	-	57086820	57087112	57086992	57087112	57075023	57075243	1085	25	8	19	2	250	125	0.178048930406	0.611051562289	0.61	0.826	-0.216
1122	TRPT1	TRPT1	chr11	-	63992266	63992442	63992272	63992442	63992014	63992189	1122	2	190	6	196	130	125	0.176564903215	0.611051562289	0.01	0.029	-0.019
1133	ZNF529-AS1	ZNF529-AS1	chr19	+	37063971	37064457	37063971	37064427	37065722	37065802	1133	8	5	4	8	154	125	0.176649321699	0.611051562289	0.565	0.289	0.276
1134	DDAH2	DDAH2	chr6	-	31696641	31698042	31697827	31698042	31696422	31696522	1134	483	7	520	3	250	125	0.173757940858	0.611051562289	0.972	0.989	-0.017
1290	UBE2T	UBE2T	chr1	-	202304769	202304946	202304773	202304946	202302577	202302683	1290	1	1	0	6	128	125	0.174919864699	0.611051562289	0.494	0.0	0.494
1407	FAM156A	FAM156A	chrX	+	52985470	52985953	52985470	52985544	52986285	52986436	1407	7	13	14	11	250	125	0.170163752867	0.611051562289	0.212	0.389	-0.177
1622	UFM1	UFM1	chr13	+	38924135	38924364	38924135	38924192	38928375	38928433	1622	27	264	32	215	250	125	0.178144249683	0.611051562289	0.049	0.069	-0.02
1833	SSBP1	SSBP1	chr7	+	141438120	141438375	141438120	141438303	141438923	141438990	1833	82	109	82	143	196	125	0.179388402091	0.611051562289	0.324	0.268	0.056
1886	ZCCHC9	ZCCHC9	chr5	+	80597401	80597874	80597401	80597489	80600559	80600960	1886	6	18	1	13	250	125	0.169525283093	0.611051562289	0.143	0.037	0.106
1908	TOMM5	TOMM5	chr9	-	37592249	37592636	37592306	37592636	37588411	37588929	1908	7	16	4	24	181	125	0.175251136345	0.611051562289	0.232	0.103	0.129
1910	PSME1	PSME1	chr14	+	24607682	24607777	24607682	24607769	24607944	24608176	1910	22	886	14	898	132	125	0.179224773975	0.611051562289	0.023	0.015	0.008
219	CTNND1	CTNND1	chr11	+	57529233	57529591	57529233	57529540	57561481	57561553	219	77	9	137	8	175	125	0.177289185821	0.611051562289	0.859	0.924	-0.065
2270	ATXN2L	ATXN2L	chr16	+	28847253	28847497	28847253	28847443	28848048	28848558	2270	49	54	51	81	178	125	0.172061886858	0.611051562289	0.389	0.307	0.082
2288	TLE3	TLE3	chr15	-	70366841	70366946	70366871	70366946	70358352	70358557	2288	12	28	10	46	154	125	0.171964226723	0.611051562289	0.258	0.15	0.108
2344	DGKA	DGKA	chr12	+	56325811	56326039	56325811	56325907	56330206	56330351	2344	20	39	8	30	250	125	0.174378292653	0.611051562289	0.204	0.118	0.086
2491	CFL2	CFL2	chr14	-	35182602	35182767	35182713	35182767	35182265	35182342	2491	258	8	224	13	235	125	0.170219299976	0.611051562289	0.945	0.902	0.043
2501	BPTF	BPTF	chr17	+	65941524	65942441	65941524	65942012	65943841	65943924	2501	53	78	63	66	250	125	0.176490140263	0.611051562289	0.254	0.323	-0.069
2570	HAUS4	HAUS4	chr14	-	23426124	23426351	23426132	23426351	23424308	23424385	2570	52	31	47	17	132	125	0.169076184185	0.611051562289	0.614	0.724	-0.11
2617	FGFR1	FGFR1	chr8	-	38285863	38285953	38285869	38285953	38285438	38285611	2617	103	173	92	120	130	125	0.176412107815	0.611051562289	0.364	0.424	-0.06
2674	COPS7A	COPS7A	chr12	+	6833149	6833416	6833149	6833318	6833779	6833984	2674	23	23	32	18	222	125	0.171424922143	0.611051562289	0.36	0.5	-0.14
2684	CTSL	CTSL	chr9	+	90340973	90341223	90340973	90341168	90342941	90343064	2684	26	0	8	1	179	125	0.175941181783	0.611051562289	1.0	0.848	0.152
2803	HYI	HYI	chr1	-	43917080	43917215	43917098	43917215	43916673	43916982	2803	68	139	73	196	142	125	0.178741596136	0.611051562289	0.301	0.247	0.054
285	METTL23	METTL23	chr17	+	74722911	74723439	74722911	74723260	74729059	74729297	285	8	12	13	8	250	125	0.171731441036	0.611051562289	0.25	0.448	-0.198
3092	LYRM2	LYRM2	chr6	-	90347443	90347601	90347460	90347601	90341942	90347072	3092	41	120	34	143	141	125	0.169553148488	0.611051562289	0.232	0.174	0.058
3096	LCLAT1	LCLAT1	chr2	+	30670091	30670270	30670091	30670249	30682417	30682588	3096	1	5	3	2	145	125	0.177723808402	0.611051562289	0.147	0.564	-0.417
395	FXN	FXN	chr9	+	71679853	71679959	71679853	71679951	71687527	71693993	395	5	63	13	78	132	125	0.171383364362	0.611051562289	0.07	0.136	-0.066
425	KPTN	KPTN	chr19	-	47986382	47986472	47986417	47986472	47984214	47984290	425	6	26	3	36	159	125	0.175265868855	0.611051562289	0.154	0.061	0.093
443	AUP1	AUP1	chr2	-	74755877	74756409	74756258	74756409	74755543	74755616	443	451	10	416	16	250	125	0.176519627103	0.611051562289	0.958	0.929	0.029
480	PTBP3	PTBP3	chr9	-	115060111	115060196	115060120	115060196	115038123	115038293	480	154	89	157	116	133	125	0.175609784421	0.611051562289	0.619	0.56	0.059
483	DMXL1	DMXL1	chr5	+	118433673	118435111	118433673	118433799	118437629	118437701	483	4	31	12	40	250	125	0.168367887106	0.611051562289	0.061	0.13	-0.069
536	ARL6IP4	ARL6IP4	chr12	+	123465675	123465846	123465675	123465813	123466141	123466426	536	307	254	407	288	157	125	0.173877039745	0.611051562289	0.49	0.529	-0.039
558	TSEN15	TSEN15	chr1	+	184041290	184041444	184041290	184041432	184041960	184043344	558	1	62	5	78	136	125	0.176551877832	0.611051562289	0.015	0.056	-0.041
571	HUS1	HUS1	chr7	-	48019006	48019222	48019064	48019222	48018285	48018413	571	8	39	5	56	182	125	0.172171009273	0.611051562289	0.123	0.058	0.065
584	CAAP1	CAAP1	chr9	-	26892256	26892826	26892410	26892826	26887310	26887511	584	31	47	30	70	250	125	0.178122056678	0.611051562289	0.248	0.176	0.072
731	WWOX	WWOX	chr16	+	78133309	78133896	78133309	78133782	78142319	78142384	731	5	37	2	47	238	125	0.17207374715	0.611051562289	0.066	0.022	0.044
893	YIF1B	YIF1B	chr19	-	38806356	38806445	38806386	38806445	38800044	38800283	893	19	5	12	8	154	125	0.179094916115	0.611051562289	0.755	0.549	0.206
988	FAM193B	FAM193B	chr5	-	176980168	176981548	176981249	176981548	176951185	176952206	988	0	1	3	0	250	125	0.173625564434	0.611051562289	0.0	1.0	-1.0
1871	NDUFV1	NDUFV1	chr11	+	67374322	67374547	67374322	67374520	67375866	67375949	1871	319	1	372	6	151	125	0.179708557248	0.611071929803	0.996	0.981	0.015
1589	PIGA	PIGA	chrX	-	15349337	15350114	15349995	15350114	15344035	15344168	1589	44	4	48	10	250	125	0.181105741095	0.611374490113	0.846	0.706	0.14
1759	TBCE	TBCE	chr1	+	235530674	235530867	235530674	235530819	235543333	235543464	1759	3	34	7	30	172	125	0.180863654071	0.611374490113	0.06	0.145	-0.085
2238	PACS2	PACS2	chr14	+	105848250	105848395	105848250	105848383	105848813	105848918	2238	3	87	9	108	136	125	0.181369193211	0.611374490113	0.031	0.071	-0.04
792	CCAR1	CCAR1	chr10	+	70480900	70481045	70480900	70481039	70482211	70482334	792	5	80	10	75	130	125	0.180545758758	0.611374490113	0.057	0.114	-0.057
926	SPIN2B	SPIN2B	chrX	-	57147670	57147979	57147725	57147979	57146114	57147064	926	20	6	14	1	179	125	0.181051995337	0.611374490113	0.699	0.907	-0.208
1836	NDOR1	NDOR1	chr9	+	140110545	140110640	140110545	140110618	140110723	140113813	1836	44	4	46	1	146	125	0.182625655653	0.613483420112	0.904	0.975	-0.071
772	TM2D2	TM2D2	chr8	-	38853731	38854041	38853937	38854041	38852836	38853313	772	101	9	93	15	250	125	0.182545364124	0.613483420112	0.849	0.756	0.093
1038	HMGA1	HMGA1	chr6	+	34208513	34208692	34208513	34208659	34210488	34210572	1038	4868	1368	6898	2044	157	125	0.184942718174	0.61639932135	0.739	0.729	0.01
1483	HNRNPH3	HNRNPH3	chr10	+	70098259	70098444	70098259	70098399	70098896	70098983	1483	618	266	701	344	169	125	0.184622110593	0.61639932135	0.632	0.601	0.031
1755	CCDC120	CCDC120	chrX	+	48916496	48916626	48916496	48916590	48919489	48919648	1755	19	9	40	9	160	125	0.184086778751	0.61639932135	0.623	0.776	-0.153
2285	TLE3	TLE3	chr15	-	70350497	70350630	70350524	70350630	70349812	70349997	2285	73	7	64	12	151	125	0.184383375027	0.61639932135	0.896	0.815	0.081
266	CDC25B	CDC25B	chr20	+	3776385	3777378	3776385	3776526	3778268	3778396	266	68	11	145	13	250	125	0.185078253814	0.61639932135	0.756	0.848	-0.092
3091	LYRM2	LYRM2	chr6	-	90347990	90348216	90348122	90348216	90347460	90347601	3091	8	14	13	10	250	125	0.185549959064	0.616913966461	0.222	0.394	-0.172
1114	KLC4	KLC4	chr6	+	43027594	43028014	43027594	43027920	43029048	43029331	1114	15	2	8	4	218	125	0.1858842277	0.616970687503	0.811	0.534	0.277
1764	FECH	FECH	chr18	-	55247286	55247431	55247304	55247431	55240477	55240597	1764	12	53	13	103	142	125	0.18623274964	0.617074443015	0.166	0.1	0.066
2318	YWHAZ	YWHAZ	chr8	-	101963413	101963560	101963462	101963560	101960823	101961128	2318	5	11	2	15	173	125	0.18683424082	0.618014623121	0.247	0.088	0.159
1281	HSD17B4	HSD17B4	chr5	+	118813111	118813196	118813111	118813187	118814528	118814716	1281	156	6	198	3	133	125	0.187555158646	0.618275787365	0.961	0.984	-0.023
1716	SNX17	SNX17	chr2	+	27594135	27594335	27594135	27594210	27595489	27595607	1716	3	256	8	232	249	125	0.188184712658	0.618275787365	0.006	0.017	-0.011
2573	CCDC103	CCDC103	chr17	+	42977079	42977211	42977079	42977197	42978357	42978509	2573	3	16	3	4	138	125	0.187988017636	0.618275787365	0.145	0.405	-0.26
865	BCL11A	BCL11A	chr2	-	60687816	60689559	60689416	60689559	60678301	60679801	865	7	8	2	8	250	125	0.187359682871	0.618275787365	0.304	0.111	0.193
2353	HES4	HES4	chr1	-	935071	935552	935245	935552	934905	934993	2353	157	12	153	6	250	125	0.188638848917	0.618722700073	0.867	0.927	-0.06
2447	NRXN3	NRXN3	chr14	+	80271454	80271542	80271454	80271533	80327381	80334633	2447	1	13	2	4	133	125	0.188984702458	0.618813545927	0.067	0.32	-0.253
1035	HILPDA	HILPDA	chr7	+	128095883	128096077	128095883	128095963	128097254	128098472	1035	72	6	45	1	238	125	0.191105916967	0.621089925904	0.863	0.959	-0.096
1042	CLINT1	CLINT1	chr5	-	157285937	157286183	157285960	157286183	157244450	157244555	1042	137	0	138	3	147	125	0.190024017914	0.621089925904	1.0	0.975	0.025
1237	DUS4L	DUS4L	chr7	+	107214148	107214328	107214148	107214266	107215632	107215755	1237	8	44	16	47	186	125	0.191180309758	0.621089925904	0.109	0.186	-0.077
1325	PMEPA1	PMEPA1	chr20	-	56285515	56285670	56285522	56285670	56234598	56234753	1325	36	9	44	5	131	125	0.190732973419	0.621089925904	0.792	0.894	-0.102
7	TAZ	TAZ	chrX	+	153639853	153640343	153639853	153640289	153640422	153640551	7	3	40	5	24	178	125	0.191276537592	0.621089925904	0.05	0.128	-0.078
1218	TTC1	TTC1	chr5	+	159436106	159436200	159436106	159436197	159437506	159437865	1218	110	9	80	12	127	125	0.195104512794	0.62760609651	0.923	0.868	0.055
1484	PLD2	PLD2	chr17	+	4722723	4722877	4722723	4722844	4725087	4725202	1484	69	4	79	10	157	125	0.195755492212	0.62760609651	0.932	0.863	0.069
1751	CCDC120	CCDC120	chrX	+	48919765	48919856	48919765	48919820	48919998	48920132	1751	46	3	87	13	160	125	0.195405699219	0.62760609651	0.923	0.839	0.084
2104	MAP4K4	MAP4K4	chr2	+	102503549	102503723	102503549	102503699	102504239	102504399	2104	232	761	201	760	148	125	0.194952962846	0.62760609651	0.205	0.183	0.022
2529	OXLD1	OXLD1	chr17	-	79633175	79633667	79633193	79633667	79632065	79632614	2529	10	0	10	2	142	125	0.195864730376	0.62760609651	1.0	0.815	0.185
359	ZGPAT	ZGPAT	chr20	+	62339379	62339521	62339379	62339470	62339904	62340516	359	2	30	0	30	175	125	0.193841999892	0.62760609651	0.045	0.0	0.045
462	CETN3	CETN3	chr5	-	89695174	89695366	89695288	89695366	89689151	89689924	462	238	3	304	0	238	125	0.195127082868	0.62760609651	0.977	1.0	-0.023
623	CREB3L4	CREB3L4	chr1	+	153940997	153941175	153940997	153941115	153941405	153941652	623	50	17	29	17	184	125	0.195198888445	0.62760609651	0.666	0.537	0.129
1	NFU1	NFU1	chr2	-	69664402	69664760	69664492	69664760	69659033	69659137	1	3	64	5	40	214	125	0.197339728312	0.631292387445	0.027	0.068	-0.041
2163	UBAP2L	UBAP2L	chr1	+	154207066	154207268	154207066	154207214	154207671	154207767	2163	96	8	107	4	178	125	0.198093640592	0.63134107271	0.894	0.949	-0.055
2320	PEX5	PEX5	chr12	+	7342281	7342812	7342281	7342346	7342957	7343120	2320	10	7	21	6	250	125	0.198328738008	0.63134107271	0.417	0.636	-0.219
3074	MAP3K9	MAP3K9	chr14	-	71206614	71206881	71206758	71206881	71204961	71205115	3074	2	33	0	69	250	125	0.198319815652	0.63134107271	0.029	0.0	0.029
117	NDRG2	NDRG2	chr14	-	21486921	21486973	21486954	21486973	21486615	21486663	117	71	0	21	1	157	125	0.199815497479	0.635034546727	1.0	0.944	0.056
1453	FASTKD1	FASTKD1	chr2	-	170393736	170393850	170393740	170393850	170387861	170388000	1453	38	4	38	1	128	125	0.200357275972	0.635717621151	0.903	0.974	-0.071
1884	ZCCHC9	ZCCHC9	chr5	+	80597401	80597517	80597401	80597489	80604379	80604530	1884	7	6	0	2	152	125	0.201309811768	0.636470207734	0.49	0.0	0.49
2827	EPOR	EPOR	chr19	-	11493522	11493908	11493772	11493908	11492605	11492781	2827	2	3	7	2	250	125	0.201302397215	0.636470207734	0.25	0.636	-0.386
3079	SLC10A3	SLC10A3	chrX	-	153718645	153719029	153718932	153719029	153715644	153717421	3079	83	0	88	2	250	125	0.201576168619	0.636470207734	1.0	0.957	0.043
1117	CCDC90B	CCDC90B	chr11	-	82996595	82997450	82996915	82997450	82985681	82985783	1117	57	4	56	1	250	125	0.203226331881	0.637570739998	0.877	0.966	-0.089
1452	ZNF34	ZNF34	chr8	-	146005612	146005665	146005616	146005665	146003823	146003910	1452	4	1	12	0	128	125	0.203890411539	0.637570739998	0.796	1.0	-0.204
1503	TLE1	TLE1	chr9	-	84228291	84228436	84228336	84228436	84226683	84226874	1503	126	5	144	2	169	125	0.203382073915	0.637570739998	0.949	0.982	-0.033
1915	ARHGEF9	ARHGEF9	chrX	-	62974183	62975031	62974194	62975031	62926137	62926329	1915	0	3	2	2	135	125	0.202799616739	0.637570739998	0.0	0.481	-0.481
2241	ZNF266	ZNF266	chr19	-	9529437	9529571	9529441	9529571	9529180	9529307	2241	8	9	4	12	128	125	0.202883279376	0.637570739998	0.465	0.246	0.219
2724	UBA52	UBA52	chr19	+	18682613	18682719	18682613	18682697	18684102	18684213	2724	739	1056	713	1111	146	125	0.204219316719	0.637570739998	0.375	0.355	0.02
2730	TMCO1	TMCO1	chr1	-	165737718	165738159	165737995	165738159	165737428	165737506	2730	225	47	240	37	250	125	0.204102946671	0.637570739998	0.705	0.764	-0.059
1116	CFAP69	CFAP69	chr7	+	89897599	89897698	89897599	89897644	89900839	89900989	1116	3	0	2	2	178	125	0.208351879551	0.638668744219	1.0	0.413	0.587
1383	PKM	PKM	chr15	-	72523236	72523727	72523240	72523727	72511284	72511451	1383	17	19	20	12	128	125	0.214430858464	0.638668744219	0.466	0.619	-0.153
1396	CLEC16A	CLEC16A	chr16	+	11096930	11097162	11096930	11097114	11114049	11114182	1396	34	46	39	35	172	125	0.208984721553	0.638668744219	0.349	0.447	-0.098
1442	PACRGL	PACRGL	chr4	+	20702035	20702234	20702035	20702201	20706088	20706156	1442	8	5	6	10	157	125	0.215201143349	0.638668744219	0.56	0.323	0.237
1447	ADGRG1	ADGRG1	chr16	+	57662137	57662740	57662137	57662714	57675502	57675620	1447	9	70	5	80	150	125	0.213383860195	0.638668744219	0.097	0.05	0.047
1545	ARFIP1	ARFIP1	chr4	+	153701088	153701378	153701088	153701243	153711910	153712027	1545	104	2	102	0	250	125	0.211027975557	0.638668744219	0.963	1.0	-0.037
1640	RCAN3	RCAN3	chr1	+	24829386	24829640	24829386	24829607	24840803	24841057	1640	3	1	3	6	157	125	0.205947622321	0.638668744219	0.705	0.285	0.42
1665	POMGNT1	POMGNT1	chr1	-	46655129	46655239	46655155	46655239	46654913	46655029	1665	234	4	239	0	150	125	0.210218575706	0.638668744219	0.98	1.0	-0.02
1670	SP140	SP140	chr2	+	231109702	231109795	231109702	231109786	231113599	231113683	1670	1	2	2	0	133	125	0.215423360357	0.638668744219	0.32	1.0	-0.68
1883	XRRA1	XRRA1	chr11	-	74644845	74644917	74644869	74644917	74641344	74641417	1883	11	2	10	0	148	125	0.213428898783	0.638668744219	0.823	1.0	-0.177
1948	ZNF688	ZNF688	chr16	-	30582754	30583728	30583442	30583728	30582330	30582444	1948	23	2	20	0	250	125	0.209068651751	0.638668744219	0.852	1.0	-0.148
1972	STX16	STX16	chr20	+	57226308	57227194	57226308	57227143	57234678	57234690	1972	42	28	59	58	175	125	0.206389322955	0.638668744219	0.517	0.421	0.096
2002	CCND3	CCND3	chr6	-	41908689	41909586	41909189	41909586	41908107	41908323	2002	2	78	0	144	250	125	0.215735406145	0.638668744219	0.013	0.0	0.013
2060	LOC100507547	LOC100507547	chr6	-	32121945	32122142	32122014	32122142	32121542	32121613	2060	30	0	37	2	193	125	0.211712184735	0.638668744219	1.0	0.923	0.077
2115	NECAB3	NECAB3	chr20	-	32247302	32247538	32247458	32247538	32246527	32246640	2115	55	2	45	0	250	125	0.208639466419	0.638668744219	0.932	1.0	-0.068
2255	PARK7	PARK7	chr1	+	8021713	8021853	8021713	8021795	8022822	8022935	2255	364	313	404	396	182	125	0.212282076809	0.638668744219	0.444	0.412	0.032
2273	DAG1	DAG1	chr3	+	49507564	49508006	49507564	49507707	49547851	49548252	2273	1	0	0	2	250	125	0.208421751303	0.638668744219	1.0	0.0	1.0
2277	C10orf2	C10orf2	chr10	+	102747292	102749210	102747292	102747370	102749400	102749641	2277	40	1	41	4	250	125	0.211310660384	0.638668744219	0.952	0.837	0.115
2392	TMCO6	TMCO6	chr5	+	140019011	140019197	140019011	140019193	140019323	140019436	2392	2	0	1	2	128	125	0.215083886284	0.638668744219	1.0	0.328	0.672
2412	RCAN1	RCAN1	chr21	-	35897385	35897765	35897591	35897765	35895834	35896008	2412	1	0	0	2	250	125	0.208421751303	0.638668744219	1.0	0.0	1.0
2459	HNRNPC	HNRNPC	chr14	-	21699116	21699231	21699155	21699231	21698477	21698525	2459	1215	2204	1490	2543	163	125	0.211208663992	0.638668744219	0.297	0.31	-0.013
2629	CECR5-AS1	CECR5-AS1	chr22	+	17640278	17640727	17640278	17640441	17646158	17646335	2629	1	0	0	2	250	125	0.208421751303	0.638668744219	1.0	0.0	1.0
2936	UBE3B	UBE3B	chr12	+	109915427	109915914	109915427	109915569	109919441	109919547	2936	64	30	77	24	250	125	0.207623534107	0.638668744219	0.516	0.616	-0.1
3011	ZBTB8OS	ZBTB8OS	chr1	-	33116002	33116191	33116029	33116191	33093108	33093145	3011	3	0	2	2	151	125	0.206444457314	0.638668744219	1.0	0.453	0.547
308	ANAPC15	ANAPC15	chr11	-	71823261	71823318	71823284	71823318	71822457	71822542	308	0	2	2	1	147	125	0.213129935296	0.638668744219	0.0	0.63	-0.63
409	EHHADH	EHHADH	chr3	-	184971613	184971886	184971736	184971886	184966201	184966305	409	2	18	0	16	247	125	0.208869480987	0.638668744219	0.053	0.0	0.053
459	POLD4	POLD4	chr11	-	67120764	67121067	67120773	67121067	67120458	67120548	459	19	124	11	119	133	125	0.205105595862	0.638668744219	0.126	0.08	0.046
464	NFKBIL1	NFKBIL1	chr6	+	31525404	31525626	31525404	31525581	31525798	31526606	464	107	21	113	14	169	125	0.215110217408	0.638668744219	0.79	0.857	-0.067
515	ITPR1	ITPR1	chr3	+	4716751	4716932	4716751	4716905	4718297	4718485	515	2	3	2	0	151	125	0.211217235775	0.638668744219	0.356	1.0	-0.644
575	SIGIRR	SIGIRR	chr11	-	417293	417397	417324	417397	409867	410027	575	12	2	9	5	155	125	0.210476006596	0.638668744219	0.829	0.592	0.237
768	ZNF135	ZNF135	chr19	+	58571336	58571766	58571336	58571403	58572947	58573074	768	2	14	0	12	250	125	0.211936908242	0.638668744219	0.067	0.0	0.067
842	AKT1S1	AKT1S1	chr19	-	50380281	50380644	50380493	50380644	50376173	50376559	842	71	6	46	8	250	125	0.213994161853	0.638668744219	0.855	0.742	0.113
862	CDK5RAP2	CDK5RAP2	chr9	-	123334251	123334319	123334254	123334319	123330598	123330666	862	60	2	66	0	127	125	0.214455884022	0.638668744219	0.967	1.0	-0.033
992	CDK11B	CDK11B	chr1	-	1577707	1577869	1577746	1577869	1577266	1577362	992	10	1	6	3	163	125	0.211829103149	0.638668744219	0.885	0.605	0.28
1541	CPXM1	CPXM1	chr20	-	2776244	2776542	2776466	2776542	2775922	2776062	1541	552	7	138	4	250	125	0.218816446865	0.640659159449	0.975	0.945	0.03
1609	FLYWCH2	FLYWCH2	chr16	+	2933195	2933367	2933195	2933363	2945220	2945321	1609	49	3	23	0	128	125	0.220895613018	0.640659159449	0.941	1.0	-0.059
1619	ZNF155	ZNF155	chr19	+	44488321	44488500	44488321	44488474	44492610	44492710	1619	1	0	0	2	150	125	0.218617421497	0.640659159449	1.0	0.0	1.0
163	TYSND1	TYSND1	chr10	-	71905176	71906496	71906288	71906496	71897736	71899897	163	6	5	2	6	250	125	0.220667404521	0.640659159449	0.375	0.143	0.232
1658	MGAT1	MGAT1	chr5	-	180230601	180230902	180230812	180230902	180217540	180220097	1658	4	3	3	0	250	125	0.217847943168	0.640659159449	0.4	1.0	-0.6
1947	TEX9	TEX9	chr15	+	56657776	56658091	56657776	56657868	56665638	56665702	1947	7	12	4	17	250	125	0.221193819901	0.640659159449	0.226	0.105	0.121
2005	HINT1	HINT1	chr5	-	130500752	130501041	130500787	130501041	130498264	130498369	2005	61	2705	53	2985	159	125	0.219983097224	0.640659159449	0.017	0.014	0.003
2311	STK25	STK25	chr2	-	242440892	242441123	242440942	242441123	242440154	242440211	2311	630	10	740	19	174	125	0.220494022012	0.640659159449	0.978	0.965	0.013
2524	GLMP	GLMP	chr1	-	156265087	156265480	156265316	156265480	156264549	156264807	2524	4	98	0	120	250	125	0.221293612522	0.640659159449	0.02	0.0	0.02
2672	UNKL	UNKL	chr16	-	1419934	1420358	1420130	1420358	1417656	1417859	2672	4	16	1	16	250	125	0.220078755287	0.640659159449	0.111	0.03	0.081
2706	ARPC4	ARPC4	chr3	+	9834178	9834389	9834178	9834244	9839342	9839461	2706	19	2	16	0	250	125	0.221033248744	0.640659159449	0.826	1.0	-0.174
3098	LCLAT1	LCLAT1	chr2	+	30670091	30670270	30670091	30670249	30755981	30756180	3098	1	0	0	2	145	125	0.219153661772	0.640659159449	1.0	0.0	1.0
390	CUTA	CUTA	chr6	-	33385645	33386065	33385735	33386065	33385257	33385472	390	200	205	158	194	214	125	0.218287142633	0.640659159449	0.363	0.322	0.041
638	SP2-AS1	SP2-AS1	chr17	-	46018701	46018770	46018712	46018770	45995817	45995937	638	1	0	0	2	135	125	0.220214644759	0.640659159449	1.0	0.0	1.0
934	CCDC7	CCDC7	chr10	+	32735009	32735559	32735009	32735325	32740519	32740849	934	1	1	0	4	250	125	0.221348563059	0.640659159449	0.333	0.0	0.333
1386	PHC3	PHC3	chr3	-	169899474	169899537	169899489	169899537	169896560	169896726	1386	2	16	0	13	139	125	0.222556105462	0.642242767246	0.101	0.0	0.101
572	GPR156	GPR156	chr3	-	119905504	119905630	119905516	119905630	119904145	119904241	572	0	1	2	0	136	125	0.222240768372	0.642242767246	0.0	1.0	-1.0
457	POLD4	POLD4	chr11	-	67120764	67121067	67120834	67121067	67120458	67120548	457	179	55	133	30	194	125	0.223312181996	0.643469917011	0.677	0.741	-0.064
2811	ALDH18A1	ALDH18A1	chr10	-	97393247	97393406	97393253	97393406	97392715	97392806	2811	185	24	176	15	130	125	0.223646904386	0.643481108034	0.881	0.919	-0.038
2817	AAR2	AAR2	chr20	+	34824338	34824704	34824338	34824425	34827742	34828547	2817	14	31	16	20	250	125	0.224128511194	0.643914260373	0.184	0.286	-0.102
1097	ADRM1	ADRM1	chr20	+	60877951	60878105	60877951	60878101	60878623	60878837	1097	256	32	240	21	128	125	0.226505876329	0.644788696093	0.887	0.918	-0.031
1496	DHX40	DHX40	chr17	+	57643987	57644155	57643987	57644070	57650476	57650596	1496	64	0	77	2	209	125	0.226575154349	0.644788696093	1.0	0.958	0.042
1534	TMEM8B	TMEM8B	chr9	+	35829221	35829388	35829221	35829316	35829873	35829952	1534	0	4	1	1	196	125	0.227021080514	0.644788696093	0.0	0.389	-0.389
2692	ARHGAP22	ARHGAP22	chr10	-	49687630	49687807	49687678	49687807	49667726	49667934	2692	22	40	16	17	172	125	0.226195137744	0.644788696093	0.286	0.406	-0.12
2849	MCAT	MCAT	chr22	-	43538897	43539403	43538931	43539403	43537167	43537255	2849	0	91	3	101	158	125	0.225548825916	0.644788696093	0.0	0.023	-0.023
291	EIF4B	EIF4B	chr12	+	53428395	53428508	53428395	53428493	53431192	53431406	291	113	1037	114	1240	139	125	0.226499491282	0.644788696093	0.089	0.076	0.013
2927	MBD4	MBD4	chr3	-	129156562	129156793	129156650	129156793	129152904	129152979	2927	88	2	78	0	212	125	0.226662567302	0.644788696093	0.963	1.0	-0.037
2985	NAA10	NAA10	chrX	-	153199395	153199454	153199413	153199454	153197991	153198037	2985	524	9	522	15	142	125	0.227084964948	0.644788696093	0.981	0.968	0.013
1684	OTUD5	OTUD5	chrX	-	48791968	48792140	48791983	48792140	48791736	48791885	1684	11	278	16	249	139	125	0.22809961871	0.644970228891	0.034	0.055	-0.021
2850	PSMD13	PSMD13	chr11	+	244040	244216	244040	244075	244425	244469	2850	488	0	543	5	250	125	0.228143710785	0.644970228891	1.0	0.982	0.018
653	ZFYVE27	ZFYVE27	chr10	+	99496877	99497082	99496877	99497078	99498233	99498431	653	10	50	15	43	128	125	0.22758610656	0.644970228891	0.163	0.254	-0.091
1511	SIKE1	SIKE1	chr1	-	115323007	115323308	115323057	115323308	115322730	115322836	1511	5	4	2	6	174	125	0.229284018502	0.645158486992	0.473	0.193	0.28
1674	UBE2V1	UBE2V1	chr20	-	48732021	48732496	48732366	48732496	48713208	48713357	1674	19	0	24	2	250	125	0.228775043404	0.645158486992	1.0	0.857	0.143
3014	ZBTB8OS	ZBTB8OS	chr1	-	33116029	33116191	33116033	33116191	33100368	33100393	3014	16	174	29	213	128	125	0.22953710694	0.645158486992	0.082	0.117	-0.035
774	NCOR1	NCOR1	chr17	-	15964714	15965208	15965071	15965208	15961784	15961913	774	249	6	291	3	250	125	0.228910010258	0.645158486992	0.954	0.98	-0.026
853	ZNF229	ZNF229	chr19	-	44935941	44936541	44936414	44936541	44930422	44934717	853	21	0	27	2	250	125	0.229949864165	0.645385982397	1.0	0.871	0.129
1385	PKM	PKM	chr15	-	72523236	72523727	72523456	72523727	72513508	72513625	1385	3	10	4	4	250	125	0.231612730302	0.646219774393	0.13	0.333	-0.203
148	TMEM218	TMEM218	chr11	-	124981434	124981604	124981449	124981604	124972532	124972705	148	16	0	21	2	139	125	0.232718518545	0.646219774393	1.0	0.904	0.096
1691	RWDD3	RWDD3	chr1	+	95709766	95710271	95709766	95710254	95712097	95712213	1691	7	23	4	30	141	125	0.232904916118	0.646219774393	0.212	0.106	0.106
1855	ANAPC11	ANAPC11	chr17	+	79849588	79849717	79849588	79849709	79852342	79852462	1855	92	75	66	71	132	125	0.232420043879	0.646219774393	0.537	0.468	0.069
2667	SLC37A4	SLC37A4	chr11	-	118900941	118901445	118901257	118901445	118899931	118900274	2667	6	1	15	0	250	125	0.232245278367	0.646219774393	0.75	1.0	-0.25
2747	NSUN4	NSUN4	chr1	+	46810472	46810816	46810472	46810634	46818539	46818700	2747	89	6	78	2	250	125	0.232239940495	0.646219774393	0.881	0.951	-0.07
3025	PICK1	PICK1	chr22	+	38453261	38453594	38453261	38453443	38453759	38453857	3025	87	8	122	19	250	125	0.230946713247	0.646219774393	0.845	0.762	0.083
942	SF1	SF1	chr11	-	64535038	64535316	64535042	64535316	64534663	64534723	942	41	255	43	354	128	125	0.232881691319	0.646219774393	0.136	0.106	0.03
958	CDK10	CDK10	chr16	+	89753075	89753205	89753075	89753167	89755659	89755732	958	63	35	60	47	162	125	0.233666198422	0.647408484232	0.581	0.496	0.085
1530	FAM193A	FAM193A	chr4	+	2696672	2696856	2696672	2696809	2698089	2698320	1530	61	3	78	1	171	125	0.235024768593	0.649740887721	0.937	0.983	-0.046
2729	TMCO1	TMCO1	chr1	-	165737918	165738159	165737995	165738159	165737428	165737506	2729	637	47	657	37	201	125	0.235176136224	0.649740887721	0.894	0.917	-0.023
1246	TTI2	TTI2	chr8	-	33370477	33370703	33370599	33370703	33369484	33370230	1246	1	15	2	6	246	125	0.236748654532	0.650390018453	0.033	0.145	-0.112
2683	CTSL	CTSL	chr9	+	90340973	90341223	90340973	90341164	90342508	90342644	2683	101	17	64	6	183	125	0.235864205524	0.650390018453	0.802	0.879	-0.077
2801	ENTPD4	ENTPD4	chr8	-	23299081	23299236	23299105	23299236	23297261	23297428	2801	125	22	131	33	148	125	0.236283589814	0.650390018453	0.828	0.77	0.058
2812	MTHFSD	MTHFSD	chr16	-	86585578	86585752	86585638	86585752	86582069	86582183	2812	0	15	1	7	184	125	0.23658784445	0.650390018453	0.0	0.088	-0.088
2742	TRIB2	TRIB2	chr2	+	12856997	12858703	12856997	12857136	12863385	12863678	2742	195	1	29	1	250	125	0.237284928375	0.650943844414	0.99	0.935	0.055
1151	PHRF1	PHRF1	chr11	+	581491	581606	581491	581597	587258	587464	1151	2	1	6	0	133	125	0.238789820625	0.654149579036	0.653	1.0	-0.347
450	TANGO2	TANGO2	chr22	+	20008591	20008769	20008591	20008657	20024282	20024377	450	8	4	5	7	236	125	0.240288714638	0.656406671307	0.514	0.274	0.24
801	CTAGE5	CTAGE5	chr14	+	39760222	39760315	39760222	39760300	39762474	39762585	801	4	61	1	54	139	125	0.240136773364	0.656406671307	0.056	0.016	0.04
2536	OXLD1	OXLD1	chr17	-	79633179	79633667	79633193	79633667	79632065	79632614	2536	4	0	4	2	138	125	0.241325307519	0.656472340034	1.0	0.644	0.356
278	METTL23	METTL23	chr17	+	74722911	74723260	74722911	74722961	74725771	74725876	278	29	5	25	9	250	125	0.240937556775	0.656472340034	0.744	0.581	0.163
493	GNL3L	GNL3L	chrX	+	54556643	54556852	54556643	54556735	54558952	54559018	493	14	7	37	9	241	125	0.241149815364	0.656472340034	0.509	0.681	-0.172
1236	DUS4L	DUS4L	chr7	+	107204401	107204692	107204401	107204654	107205032	107205121	1236	3	9	8	9	162	125	0.244041011873	0.659219696383	0.205	0.407	-0.202
1713	ADPGK	ADPGK	chr15	-	73075586	73076126	73075799	73076126	73052747	73052868	1713	1	3	4	2	250	125	0.244158657562	0.659219696383	0.143	0.5	-0.357
2114	PTK2	PTK2	chr8	-	141685528	141685598	141685558	141685598	141684396	141684503	2114	13	239	11	331	154	125	0.24386060023	0.659219696383	0.042	0.026	0.016
2873	KLF7	KLF7	chr2	-	207988497	207989128	207989067	207989128	207953181	207953305	2873	206	6	174	2	250	125	0.243874246618	0.659219696383	0.945	0.978	-0.033
3018	ZBTB8OS	ZBTB8OS	chr1	-	33116002	33116191	33116033	33116191	33099551	33099673	3018	3	6	1	9	155	125	0.244368843749	0.659219696383	0.287	0.082	0.205
3037	IL32	IL32	chr16	+	3117377	3117614	3117377	3117416	3117984	3118011	3037	1013	204	630	146	250	125	0.243880020487	0.659219696383	0.713	0.683	0.03
1044	MLX	MLX	chr17	+	40719077	40719346	40719077	40719184	40719636	40719673	1044	22	63	23	98	250	125	0.245823573185	0.661286709933	0.149	0.105	0.044
218	CTNND1	CTNND1	chr11	+	57529233	57529540	57529233	57529518	57561481	57561553	218	19	108	24	201	146	125	0.246196116539	0.661286709933	0.131	0.093	0.038
2795	RABL2A	RABL2A	chr2	+	114398932	114399057	114398932	114399027	114399357	114399441	2795	3	5	0	3	154	125	0.246495046119	0.661286709933	0.328	0.0	0.328
626	VDR	VDR	chr12	-	48298346	48298814	48298737	48298814	48276476	48276557	626	0	5	2	6	250	125	0.24633616555	0.661286709933	0.0	0.143	-0.143
2659	NF2	NF2	chr22	+	30079008	30079068	30079008	30079053	30090740	30094589	2659	0	129	5	241	139	125	0.247743154033	0.661896201366	0.0	0.018	-0.018
3059	AGER	AGER	chr6	-	32151052	32151165	32151100	32151165	32150890	32150978	3059	5	11	6	5	172	125	0.247510223469	0.661896201366	0.248	0.466	-0.218
560	SERPINB6	SERPINB6	chr6	-	2971724	2972399	2971766	2972399	2959401	2959576	560	34	100	20	85	166	125	0.247587229611	0.661896201366	0.204	0.151	0.053
2699	PAIP1	PAIP1	chr5	-	43556683	43557195	43556920	43557195	43555931	43556101	2699	81	53	49	44	250	125	0.248994281302	0.66432630608	0.433	0.358	0.075
1144	UBL7	UBL7	chr15	-	74753008	74753529	74753377	74753529	74751024	74751237	1144	12	48	22	55	250	125	0.25198860769	0.66592098092	0.111	0.167	-0.056
2188	SKA1	SKA1	chr18	+	47901391	47901609	47901391	47901564	47902189	47902288	2188	24	15	35	35	169	125	0.251350295827	0.66592098092	0.542	0.425	0.117
2439	SLC35G2	SLC35G2	chr3	+	136537860	136538470	136537860	136538205	136573284	136574734	2439	13	7	14	3	250	125	0.251364544187	0.66592098092	0.481	0.7	-0.219
2508	TEX264	TEX264	chr3	+	51705289	51705563	51705289	51705347	51708286	51708578	2508	4	2	4	0	250	125	0.249980077445	0.66592098092	0.5	1.0	-0.5
2623	AOC2	AOC2	chr17	+	41001102	41001388	41001102	41001307	41001617	41001747	2623	1	4	1	0	205	125	0.250426558837	0.66592098092	0.132	1.0	-0.868
30	GMNN	GMNN	chr6	+	24775158	24775472	24775158	24775340	24777449	24777525	30	180	97	244	108	250	125	0.251966728707	0.66592098092	0.481	0.53	-0.049
852	DISC1	DISC1	chr1	+	232144530	232144795	232144530	232144729	232162180	232162298	852	9	6	12	3	190	125	0.251872100268	0.66592098092	0.497	0.725	-0.228
1799	NCEH1	NCEH1	chr3	-	172365651	172365904	172365675	172365904	172363412	172363482	1799	15	303	19	579	148	125	0.253339314164	0.666947549048	0.04	0.027	0.013
2470	ARMCX4	ARMCX4	chrX	+	100741009	100741085	100741009	100741079	100742179	100742259	2470	2	20	2	5	130	125	0.253405778276	0.666947549048	0.088	0.278	-0.19
2858	NPEPL1	NPEPL1	chr20	+	57266779	57266886	57266779	57266836	57268792	57268978	2858	1	4	1	0	174	125	0.2530486734	0.666947549048	0.152	1.0	-0.848
311	TRAPPC3	TRAPPC3	chr1	-	36614692	36615115	36614937	36615115	36605669	36605767	311	23	217	26	173	250	125	0.254204320947	0.667243460515	0.05	0.07	-0.02
843	AKT1S1	AKT1S1	chr19	-	50379859	50380644	50380493	50380644	50376173	50376559	843	67	6	46	8	250	125	0.253899441551	0.667243460515	0.848	0.742	0.106
2637	NDUFB8	NDUFB8	chr10	-	102289523	102289680	102289614	102289680	102289136	102289263	2637	794	14	801	21	215	125	0.256698585301	0.671073586573	0.971	0.957	0.014
3053	ERI3	ERI3	chr1	-	44820563	44820951	44820931	44820951	44818521	44818597	3053	36	4	44	10	250	125	0.2561089003	0.671073586573	0.818	0.688	0.13
936	ATP5SL	ATP5SL	chr19	-	41944122	41944319	41944139	41944319	41942296	41942377	936	207	2	256	0	141	125	0.256556140798	0.671073586573	0.989	1.0	-0.011
129	FRMD5	FRMD5	chr15	-	44181006	44181070	44181021	44181070	44180372	44180464	129	34	0	49	2	139	125	0.2586984417	0.671787008153	1.0	0.957	0.043
2189	RHNO1	RHNO1	chr12	+	2994448	2994700	2994448	2994658	2997076	2998691	2189	264	4	378	11	166	125	0.258320362965	0.671787008153	0.98	0.963	0.017
2703	EZH2	EZH2	chr7	-	148523545	148523724	148523560	148523724	148516687	148516779	2703	8	127	6	179	139	125	0.257699887979	0.671787008153	0.054	0.029	0.025
832	VRK2	VRK2	chr2	+	58273776	58274003	58273776	58273956	58275961	58276102	832	40	9	51	6	171	125	0.258359243621	0.671787008153	0.765	0.861	-0.096
922	ZMYND8	ZMYND8	chr20	-	45867501	45867882	45867639	45867882	45865069	45865260	922	28	44	17	41	250	125	0.257568661573	0.671787008153	0.241	0.172	0.069
1756	AKAP9	AKAP9	chr7	+	91699343	91699520	91699343	91699496	91700218	91700323	1756	37	9	34	4	148	125	0.260522279074	0.675621110399	0.776	0.878	-0.102
66	FAM86JP	FAM86JP	chr3	+	125635443	125635660	125635443	125635562	125637706	125637769	66	0	2	3	3	222	125	0.26096632629	0.675871510831	0.0	0.36	-0.36
1835	SSBP1	SSBP1	chr7	+	141438120	141438303	141438120	141438210	141438923	141438990	1835	110	227	145	251	217	125	0.262092269252	0.677884925127	0.218	0.25	-0.032
2012	MED15	MED15	chr22	+	20861828	20862033	20861828	20862022	20891403	20891491	2012	199	5	312	14	135	125	0.263922119115	0.679005981056	0.974	0.954	0.02
279	METTL23	METTL23	chr17	+	74722911	74723295	74722911	74723260	74725771	74725876	279	8	16	11	11	159	125	0.263727868066	0.679005981056	0.282	0.44	-0.158
3082	ALG13	ALG13	chrX	+	110925359	110925522	110925359	110925463	110928192	110928331	3082	113	2	138	6	183	125	0.263679640233	0.679005981056	0.975	0.94	0.035
316	ZSCAN9	ZSCAN9	chr6	+	28193028	28193144	28193028	28193108	28194789	28195282	316	25	10	21	4	160	125	0.263649907469	0.679005981056	0.661	0.804	-0.143
546	CNN2	CNN2	chr19	+	1032557	1032695	1032557	1032662	1036128	1036245	546	1574	52	1872	76	157	125	0.26455114884	0.679725210692	0.96	0.951	0.009
2421	BHLHB9	BHLHB9	chrX	+	101975641	101975753	101975641	101975749	101975884	101976019	2421	0	10	1	5	128	125	0.265070229363	0.679943145364	0.0	0.163	-0.163
630	ARSA	ARSA	chr22	-	51065983	51066601	51066373	51066601	51065593	51065834	630	99	1	84	3	250	125	0.265335140016	0.679943145364	0.98	0.933	0.047
2349	ADAMTS14	ADAMTS14	chr10	+	72489857	72490014	72489857	72490005	72492009	72492115	2349	12	30	4	4	133	125	0.266427203795	0.680728565222	0.273	0.484	-0.211
2355	NPL	NPL	chr1	+	182775279	182775666	182775279	182775367	182781290	182781348	2355	2	5	0	4	250	125	0.266691602416	0.680728565222	0.167	0.0	0.167
2913	WIPI2	WIPI2	chr7	+	5269238	5269369	5269238	5269336	5270465	5273486	2913	161	77	143	85	157	125	0.266450270561	0.680728565222	0.625	0.573	0.052
2080	C7orf50	C7orf50	chr7	-	1177824	1177893	1177853	1177893	1166892	1167022	2080	63	7	89	5	153	125	0.267423222071	0.680946280874	0.88	0.936	-0.056
951	PAK4	PAK4	chr19	+	39658869	39658952	39658869	39658942	39660171	39660397	951	69	84	80	124	134	125	0.267477099531	0.680946280874	0.434	0.376	0.058
313	TRAPPC3	TRAPPC3	chr1	-	36614692	36615115	36614937	36615115	36602169	36602923	313	3	7	8	7	250	125	0.269248318531	0.683665769638	0.176	0.364	-0.188
677	C16orf95	C16orf95	chr16	-	87350692	87351026	87350696	87351026	87349377	87349429	677	2	0	3	3	128	125	0.268994971163	0.683665769638	1.0	0.494	0.506
2635	G6PC3	G6PC3	chr17	+	42148097	42148610	42148097	42148551	42152047	42152138	2635	5	2	12	1	183	125	0.269649947288	0.68375488982	0.631	0.891	-0.26
41	TCEAL4	TCEAL4	chrX	+	102840412	102840611	102840412	102840552	102841146	102841219	41	20	301	11	253	183	125	0.269986506623	0.68375488982	0.043	0.029	0.014
2368	ATP6V0E2	ATP6V0E2	chr7	+	149575766	149575879	149575766	149575835	149576423	149577801	2368	81	3	102	8	168	125	0.27109944956	0.685680662411	0.953	0.905	0.048
2054	SPPL2B	SPPL2B	chr19	+	2351431	2351655	2351431	2351592	2352943	2355100	2054	8	23	21	35	187	125	0.271947915767	0.686607550668	0.189	0.286	-0.097
2646	RNF185	RNF185	chr22	+	31592921	31593143	31592921	31592976	31597483	31597601	2646	0	72	3	72	250	125	0.272282900819	0.686607550668	0.0	0.02	-0.02
2650	U2AF1L4	U2AF1L4	chr19	-	36234912	36235046	36234970	36235046	36234709	36234805	2650	5	61	7	43	182	125	0.272524950702	0.686607550668	0.053	0.101	-0.048
1765	CREM	CREM	chr10	+	35484829	35485070	35484829	35485027	35495822	35495979	1765	5	12	2	1	167	125	0.27289127162	0.686641039199	0.238	0.6	-0.362
1568	PRDX1	PRDX1	chr1	-	45987280	45987610	45987306	45987610	45984609	45984726	1568	9	4	12	12	150	125	0.273796031237	0.687139717104	0.652	0.455	0.197
396	ZNF638	ZNF638	chr2	+	71558884	71559005	71558884	71558995	71575882	71577401	396	16	45	17	30	134	125	0.273673390429	0.687139717104	0.249	0.346	-0.097
1238	DUS4L	DUS4L	chr7	+	107204401	107204692	107204401	107204654	107207494	107207631	1238	1	6	3	4	162	125	0.274482113104	0.687797054444	0.114	0.367	-0.253
1679	MTFR2	MTFR2	chr6	-	136571113	136571449	136571401	136571449	136565902	136566007	1679	3	1	7	0	250	125	0.275472444942	0.687797054444	0.6	1.0	-0.4
1727	ATP8B3	ATP8B3	chr19	-	1811487	1811883	1811599	1811883	1810620	1810682	1727	17	12	8	11	236	125	0.275233593571	0.687797054444	0.429	0.278	0.151
2556	NAT9	NAT9	chr17	-	72772405	72772564	72772409	72772564	72771760	72771846	2556	61	0	71	2	128	125	0.275383099968	0.687797054444	1.0	0.972	0.028
1854	ANAPC11	ANAPC11	chr17	+	79849588	79849739	79849588	79849709	79852342	79852462	1854	29	75	38	71	154	125	0.27621431042	0.688765171496	0.239	0.303	-0.064
901	NEMP1	NEMP1	chr12	-	57464456	57464676	57464602	57464676	57458428	57458522	901	35	3	68	12	250	125	0.276712335525	0.689123550059	0.854	0.739	0.115
1676	UBE2V1	UBE2V1	chr20	-	48732235	48732496	48732366	48732496	48713208	48713357	1676	12	0	18	2	250	125	0.277740269162	0.689545159806	1.0	0.818	0.182
1977	PEX11B	PEX11B	chr1	+	145516164	145516456	145516164	145516452	145517272	145517388	1977	83	2	111	0	128	125	0.27804399634	0.689545159806	0.976	1.0	-0.024
2918	SENP1	SENP1	chr12	-	48499184	48499775	48499239	48499775	48491776	48491907	2918	10	0	15	2	179	125	0.278299717454	0.689545159806	1.0	0.84	0.16
3031	PWWP2B	PWWP2B	chr10	+	134218129	134219793	134218129	134219490	134230564	134231358	3031	41	5	53	12	250	125	0.277540539484	0.689545159806	0.804	0.688	0.116
1056	FAM109A	FAM109A	chr12	-	111803916	111804061	111803935	111804061	111798454	111801267	1056	35	2	18	3	143	125	0.278996256622	0.68959162529	0.939	0.84	0.099
1087	RAB23	RAB23	chr6	-	57086523	57087112	57086992	57087112	57075023	57075243	1087	82	8	48	2	250	125	0.27990475707	0.68959162529	0.837	0.923	-0.086
2081	C7orf50	C7orf50	chr7	-	1177834	1177893	1177853	1177893	1166892	1167022	2081	8	7	13	5	143	125	0.280202780144	0.68959162529	0.5	0.694	-0.194
2679	CTSL	CTSL	chr9	+	90340973	90341223	90340973	90341168	90342508	90342644	2679	101	98	64	48	179	125	0.280699315722	0.68959162529	0.419	0.482	-0.063
344	PPCS	PPCS	chr1	+	42922164	42922395	42922164	42922299	42922917	42923021	344	5	25	3	35	220	125	0.280020078054	0.68959162529	0.102	0.046	0.056
398	SLC35B3	SLC35B3	chr6	-	8435174	8435800	8435671	8435800	8430096	8430390	398	20	2	13	0	250	125	0.280800291635	0.68959162529	0.833	1.0	-0.167
570	RPL38	RPL38	chr17	+	72199794	72199884	72199794	72199849	72200056	72200097	570	2178	379	1977	375	159	125	0.280150726073	0.68959162529	0.819	0.806	0.013
1172	PDPN	PDPN	chr1	+	13940794	13940906	13940794	13940900	13942399	13944452	1172	22	19	4	1	130	125	0.282353698104	0.690733177443	0.527	0.794	-0.267
2372	RPUSD2	RPUSD2	chr15	+	40861491	40862142	40861491	40861959	40863802	40864099	2372	42	1	76	0	250	125	0.282100410358	0.690733177443	0.955	1.0	-0.045
245	CTSB	CTSB	chr8	-	11718869	11718988	11718914	11718988	11710837	11710988	245	2	12	2	3	169	125	0.283751058497	0.690733177443	0.11	0.33	-0.22
262	ATP5J	ATP5J	chr21	-	27107249	27107965	27107797	27107965	27101941	27102112	262	84	17	59	18	250	125	0.283721753943	0.690733177443	0.712	0.621	0.091
2658	TSN	TSN	chr2	+	122513120	122513529	122513120	122513421	122518984	122519100	2658	6	1	6	4	232	125	0.283372562249	0.690733177443	0.764	0.447	0.317
724	RSPRY1	RSPRY1	chr16	+	57220195	57220363	57220195	57220341	57238415	57238920	724	55	3	21	3	146	125	0.283045904806	0.690733177443	0.94	0.857	0.083
826	YAP1	YAP1	chr11	+	102076623	102076817	102076623	102076805	102094352	102094483	826	36	162	53	184	136	125	0.283557848007	0.690733177443	0.17	0.209	-0.039
2695	ZSCAN26	ZSCAN26	chr6	+	28239631	28240116	28239631	28239712	28240446	28240564	2695	38	10	24	11	250	125	0.284727705887	0.692244234938	0.655	0.522	0.133
1224	RCHY1	RCHY1	chr4	-	76439364	76439640	76439450	76439640	76434386	76434506	1224	4	5	0	2	210	125	0.285640264959	0.692297112256	0.323	0.0	0.323
1257	GGA1	GGA1	chr22	+	38026004	38026177	38026004	38026165	38026909	38027106	1257	148	6	156	11	136	125	0.286231311576	0.692297112256	0.958	0.929	0.029
1302	ZNF146	ZNF146	chr19	+	36705503	36706098	36705503	36706057	36719649	36719721	1302	41	15	41	9	165	125	0.286538022548	0.692297112256	0.674	0.775	-0.101
1505	TLE1	TLE1	chr9	-	84267098	84267203	84267128	84267203	84249011	84249216	1505	110	234	116	207	154	125	0.285357419697	0.692297112256	0.276	0.313	-0.037
2575	MED4	MED4	chr13	-	48669089	48669277	48669195	48669277	48664487	48664554	2575	169	32	164	41	230	125	0.287241012643	0.692297112256	0.742	0.685	0.057
2793	CAP1	CAP1	chr1	+	40506254	40506473	40506254	40506455	40525008	40525130	2793	345	115	391	152	142	125	0.287046475577	0.692297112256	0.725	0.694	0.031
672	B3GAT3	B3GAT3	chr11	-	62389337	62389647	62389347	62389647	62387968	62388143	672	124	4	146	9	134	125	0.286166149393	0.692297112256	0.967	0.938	0.029
1107	SH3YL1	SH3YL1	chr2	-	230546	231191	231022	231191	229965	230044	1107	6	94	4	127	250	125	0.288267527126	0.693053572633	0.031	0.016	0.015
2620	SLC25A25	SLC25A25	chr9	+	130860760	130861047	130860760	130861004	130863374	130863501	2620	2	102	5	105	167	125	0.287965653628	0.693053572633	0.014	0.034	-0.02
2780	NPHP1	NPHP1	chr2	-	110922096	110922307	110922264	110922307	110920624	110920709	2780	7	4	3	5	250	125	0.28868907492	0.693210186073	0.467	0.231	0.236
2642	C1D	C1D	chr2	-	68290076	68290159	68290089	68290159	68280192	68280269	2642	5	13	11	14	137	125	0.289521178754	0.693465240577	0.26	0.418	-0.158
377	ODC1	ODC1	chr2	-	10587599	10587925	10587753	10587925	10585280	10585390	377	5	2	4	0	250	125	0.289864905187	0.693465240577	0.556	1.0	-0.444
441	SPHK1	SPHK1	chr17	+	74380689	74381250	74380689	74380887	74381531	74381735	441	25	40	6	17	250	125	0.289253362753	0.693465240577	0.238	0.15	0.088
629	ARSA	ARSA	chr22	-	51066325	51066601	51066373	51066601	51065983	51066220	629	17	5	19	11	172	125	0.291777837086	0.697184143897	0.712	0.557	0.155
1555	CCDC136	CCDC136	chr7	+	128441239	128441563	128441239	128441527	128444703	128444815	1555	6	0	3	1	160	125	0.295347091468	0.699994563241	1.0	0.701	0.299
1829	APAF1	APAF1	chr12	+	99042403	99042593	99042403	99042560	99043264	99043462	1829	55	3	41	5	157	125	0.294554733226	0.699994563241	0.936	0.867	0.069
2075	KAT6B	KAT6B	chr10	+	76735156	76736088	76735156	76735539	76737073	76737195	2075	15	8	16	4	250	125	0.295073475311	0.699994563241	0.484	0.667	-0.183
2192	DENND5A	DENND5A	chr11	-	9163486	9163655	9163520	9163655	9160374	9161401	2192	315	16	276	9	158	125	0.296005205358	0.699994563241	0.94	0.96	-0.02
2762	MLLT10	MLLT10	chr10	+	21823100	21823449	21823100	21823423	21823573	21823733	2762	22	13	34	12	150	125	0.295834286246	0.699994563241	0.585	0.702	-0.117
2952	ZNF502	ZNF502	chr3	+	44754134	44754236	44754134	44754232	44756082	44756180	2952	2	11	0	7	128	125	0.295407999728	0.699994563241	0.151	0.0	0.151
3104	HHLA3	HHLA3	chr1	+	70820492	70820891	70820492	70820794	70832126	70832220	3104	14	6	13	11	221	125	0.295267290431	0.699994563241	0.569	0.401	0.168
860	GNL3	GNL3	chr3	+	52719935	52720218	52719935	52720071	52720784	52720843	860	17	9	4	5	250	125	0.295578304021	0.699994563241	0.486	0.286	0.2
993	CDK11B	CDK11B	chr1	-	1650766	1650894	1650796	1650894	1647784	1647917	993	44	56	43	40	154	125	0.296193072261	0.699994563241	0.389	0.466	-0.077
1632	SEPT7-AS1	SEPT7-AS1	chr7	-	35840095	35840235	35840099	35840235	35833515	35833632	1632	2	2	0	2	128	125	0.299162600375	0.701049708108	0.494	0.0	0.494
1877	FAM104B	FAM104B	chrX	-	55185554	55185661	55185561	55185661	55171677	55172744	1877	15	72	10	76	131	125	0.298876215063	0.701049708108	0.166	0.112	0.054
2010	SLC35C1	SLC35C1	chr11	+	45825622	45826068	45825622	45825971	45827360	45827887	2010	9	0	5	1	221	125	0.29854060366	0.701049708108	1.0	0.739	0.261
298	MLH1	MLH1	chr3	+	37042445	37042544	37042445	37042539	37045891	37045965	298	82	4	102	2	129	125	0.299050339988	0.701049708108	0.952	0.98	-0.028
646	APOM	APOM	chr6	+	31624248	31624410	31624248	31624403	31625001	31625075	646	0	9	2	15	131	125	0.298533443926	0.701049708108	0.0	0.113	-0.113
654	INTS2	INTS2	chr17	-	60005014	60005377	60005295	60005377	60003712	60004023	654	12	0	7	1	250	125	0.297427582681	0.701049708108	1.0	0.778	0.222
968	TMEM9	TMEM9	chr1	-	201123275	201123683	201123576	201123683	201122985	201123087	968	13	3	25	2	250	125	0.298843608799	0.701049708108	0.684	0.862	-0.178
1222	RCHY1	RCHY1	chr4	-	76439406	76439640	76439450	76439640	76434386	76434506	1222	104	5	99	2	168	125	0.300459033852	0.701552005813	0.939	0.974	-0.035
3021	ZBTB8OS	ZBTB8OS	chr1	-	33116029	33116191	33116033	33116191	33097427	33097480	3021	2	2	2	0	128	125	0.299805074504	0.701552005813	0.494	1.0	-0.506
346	PPCS	PPCS	chr1	+	42922164	42922744	42922164	42922299	42922917	42923021	346	149	25	155	35	250	125	0.300416654567	0.701552005813	0.749	0.689	0.06
1334	MLLT4	MLLT4	chr6	+	168343808	168343874	168343808	168343871	168344081	168344155	1334	152	3	202	8	127	125	0.30166254883	0.702675038891	0.98	0.961	0.019
1707	AMZ2	AMZ2	chr17	+	66244144	66244298	66244144	66244199	66244780	66244846	1707	1	0	1	3	223	125	0.301437757569	0.702675038891	1.0	0.157	0.843
287	P3H1	P3H1	chr1	-	43212923	43213083	43212942	43213083	43212005	43212523	287	60	242	19	103	143	125	0.302206947885	0.703101092866	0.178	0.139	0.039
1319	METTL10	METTL10	chr10	-	126477607	126477726	126477611	126477726	126463243	126463351	1319	14	55	28	75	128	125	0.304399339449	0.70335539347	0.199	0.267	-0.068
1465	ZNF302	ZNF302	chr19	+	35168543	35169008	35168543	35168701	35169641	35169718	1465	1	1	3	0	250	125	0.303756858051	0.70335539347	0.333	1.0	-0.667
2098	ST3GAL3	ST3GAL3	chr1	+	44201903	44202096	44201903	44202051	44280562	44280605	2098	3	13	0	5	169	125	0.304872249768	0.70335539347	0.146	0.0	0.146
2336	PIDD1	PIDD1	chr11	-	800332	800451	800383	800451	800130	800244	2336	36	6	37	11	175	125	0.303993169232	0.70335539347	0.811	0.706	0.105
235	TCEB1	TCEB1	chr8	-	74884311	74884522	74884479	74884522	74876721	74876860	235	26	1	23	3	250	125	0.304943149665	0.70335539347	0.929	0.793	0.136
2702	EZH2	EZH2	chr7	-	148543561	148543690	148543588	148543690	148529725	148529842	2702	81	18	118	18	151	125	0.305570852176	0.70335539347	0.788	0.844	-0.056
2755	CDV3	CDV3	chr3	+	133293277	133293600	133293277	133293395	133293882	133293959	2755	3	0	1	1	250	125	0.303756858051	0.70335539347	1.0	0.333	0.667
342	PPCS	PPCS	chr1	+	42922164	42922744	42922164	42922395	42922917	42923021	342	165	2	159	0	250	125	0.304195101128	0.70335539347	0.976	1.0	-0.024
587	ATG9A	ATG9A	chr2	-	220088590	220088744	220088649	220088744	220088306	220088486	587	250	4	266	8	183	125	0.305309119976	0.70335539347	0.977	0.958	0.019
2251	TBRG4	TBRG4	chr7	-	45151241	45151346	45151262	45151346	45148425	45148886	2251	85	15	77	20	145	125	0.307144411429	0.704308693177	0.83	0.768	0.062
2283	CPT1C	CPT1C	chr19	+	50195077	50195210	50195077	50195146	50195495	50195650	2283	0	16	1	11	188	125	0.306596344951	0.704308693177	0.0	0.057	-0.057
2878	ICAM2	ICAM2	chr17	-	62097765	62097994	62097882	62097994	62083990	62084095	2878	0	10	2	18	241	125	0.307433460415	0.704308693177	0.0	0.054	-0.054
725	NUDT4	NUDT4	chr12	+	93772325	93772566	93772325	93772469	93788384	93788495	725	13	2	8	0	221	125	0.307397680312	0.704308693177	0.786	1.0	-0.214
2574	CCDC103	CCDC103	chr17	+	42978887	42979024	42978887	42979020	42979732	42981047	2574	1	15	0	21	128	125	0.308446393982	0.705797925053	0.061	0.0	0.061
586	RAD51C	RAD51C	chr17	+	56769933	56770149	56769933	56770046	56772291	56772741	586	143	6	139	10	227	125	0.310022141233	0.70856999377	0.929	0.884	0.045
1706	AMZ2	AMZ2	chr17	+	66244144	66244227	66244144	66244199	66244780	66244846	1706	5	0	13	3	152	125	0.312674406302	0.711007671275	1.0	0.781	0.219
2415	MADD	MADD	chr11	+	47317046	47317130	47317046	47317127	47317447	47317606	2415	46	29	60	27	127	125	0.313282043333	0.711007671275	0.61	0.686	-0.076
2427	FUT2	FUT2	chr19	+	49199227	49199346	49199227	49199336	49206211	49209191	2427	0	4	2	6	134	125	0.312980652503	0.711007671275	0.0	0.237	-0.237
2921	NRP2	NRP2	chr2	+	206631506	206631542	206631506	206631527	206640969	206641880	2921	12	30	5	23	139	125	0.311860982088	0.711007671275	0.265	0.164	0.101
348	SMG7	SMG7	chr1	+	183511210	183511637	183511210	183511499	183513487	183513632	348	111	67	101	76	250	125	0.311466717787	0.711007671275	0.453	0.399	0.054
732	CLDN12	CLDN12	chr7	+	90034832	90034926	90034832	90034922	90041957	90045268	732	22	105	35	123	128	125	0.313266165122	0.711007671275	0.17	0.217	-0.047
366	TC2N	TC2N	chr14	-	92302526	92302870	92302714	92302870	92280046	92280169	366	3	3	5	14	250	125	0.314185631666	0.712227335187	0.333	0.152	0.181
1715	TRIM45	TRIM45	chr1	-	117660655	117661389	117660709	117661389	117659237	117659367	1715	21	1	28	0	178	125	0.314686163892	0.712531535239	0.936	1.0	-0.064
2287	TLE3	TLE3	chr15	-	70350488	70350630	70350524	70350630	70349812	70349997	2287	18	7	17	12	160	125	0.315262302452	0.713006021243	0.668	0.525	0.143
1219	WDPCP	WDPCP	chr2	-	63486441	63486544	63486445	63486544	63401804	63401967	1219	4	0	2	1	128	125	0.315717354402	0.713205870281	1.0	0.661	0.339
2454	NLRX1	NLRX1	chr11	+	119039421	119039630	119039421	119039603	119042064	119042182	2454	0	2	3	4	151	125	0.316795264185	0.713597116528	0.0	0.383	-0.383
891	YIF1B	YIF1B	chr19	-	38806356	38806445	38806362	38806445	38800044	38800283	891	19	15	12	16	130	125	0.316929046742	0.713597116528	0.549	0.419	0.13
950	PTPDC1	PTPDC1	chr9	+	96859602	96860861	96859602	96860846	96863847	96864033	950	8	2	5	0	139	125	0.316991212689	0.713597116528	0.782	1.0	-0.218
2662	NAT1	NAT1	chr8	+	18069899	18070283	18069899	18070054	18076919	18076998	2662	7	0	4	1	250	125	0.317609127011	0.714161563048	1.0	0.667	0.333
1249	MSTO1	MSTO1	chr1	+	155583447	155583557	155583447	155583524	155583849	155584758	1249	108	15	101	9	157	125	0.318316935097	0.71417813904	0.851	0.899	-0.048
539	ZCCHC10	ZCCHC10	chr5	-	132362184	132362296	132362188	132362296	132342450	132342612	539	2	42	0	22	128	125	0.318350872261	0.71417813904	0.044	0.0	0.044
1179	NEIL1	NEIL1	chr15	+	75639959	75640367	75639959	75640340	75641224	75641680	1179	5	3	2	4	151	125	0.318809873474	0.714383875469	0.58	0.293	0.287
1111	NME6	NME6	chr3	-	48342759	48342901	48342785	48342901	48339916	48340013	1111	2	16	6	20	150	125	0.32228927957	0.714461222491	0.094	0.2	-0.106
1119	CCDC90B	CCDC90B	chr11	-	82996915	82997450	82997142	82997450	82991183	82991303	1119	188	8	138	3	250	125	0.320902876414	0.714461222491	0.922	0.958	-0.036
1843	SEC14L1	SEC14L1	chr17	+	75137004	75137189	75137004	75137136	75138727	75138832	1843	143	7	154	4	177	125	0.321045768127	0.714461222491	0.935	0.965	-0.03
232	SPATS2L	SPATS2L	chr2	+	201170603	201171015	201170603	201170883	201194153	201194203	232	24	3	31	8	250	125	0.322028150693	0.714461222491	0.8	0.66	0.14
2387	CCDC84	CCDC84	chr11	+	118881930	118882021	118881930	118881993	118882648	118882713	2387	48	18	40	22	152	125	0.322276342131	0.714461222491	0.687	0.599	0.088
2419	ST3GAL4	ST3GAL4	chr11	+	126276367	126276452	126276367	126276440	126276837	126276918	2419	45	5	39	8	136	125	0.320348302592	0.714461222491	0.892	0.818	0.074
2435	CPNE1	CPNE1	chr20	-	34252681	34252878	34252723	34252878	34220716	34220845	2435	69	28	66	19	166	125	0.32019483081	0.714461222491	0.65	0.723	-0.073
590	ZNF641	ZNF641	chr12	-	48740931	48741126	48741034	48741126	48738381	48738495	590	16	8	1	2	227	125	0.322517713803	0.714461222491	0.524	0.216	0.308
599	TJAP1	TJAP1	chr6	+	43466715	43466874	43466715	43466838	43468481	43468510	599	5	66	8	58	160	125	0.319289830913	0.714461222491	0.056	0.097	-0.041
923	HPS5	HPS5	chr11	-	18343492	18343721	18343679	18343721	18333460	18333571	923	11	3	19	11	250	125	0.321950416345	0.714461222491	0.647	0.463	0.184
236	TCEB1	TCEB1	chr8	-	74884311	74884522	74884479	74884522	74868145	74868289	236	6	7	8	4	250	125	0.32362133022	0.715276690089	0.3	0.5	-0.2
2675	COPS7A	COPS7A	chr12	+	6833149	6833345	6833149	6833318	6833779	6833984	2675	70	23	78	18	151	125	0.323256555753	0.715276690089	0.716	0.782	-0.066
137	POP1	POP1	chr8	+	99129520	99129618	99129520	99129558	99135563	99135707	137	19	1	24	0	184	125	0.326030350379	0.718924020194	0.928	1.0	-0.072
2254	TRRAP	TRRAP	chr7	+	98580886	98581115	98580886	98581082	98581715	98581981	2254	25	64	53	102	157	125	0.326882466219	0.718924020194	0.237	0.293	-0.056
2453	NLRX1	NLRX1	chr11	+	119039421	119040011	119039421	119039630	119042064	119042182	2453	6	0	10	2	250	125	0.327119669857	0.718924020194	1.0	0.714	0.286
72	KRIT1	KRIT1	chr7	-	91874778	91875414	91875219	91875414	91871347	91871451	72	4	0	6	2	250	125	0.325665019689	0.718924020194	1.0	0.6	0.4
935	ATP5SL	ATP5SL	chr19	-	41944122	41944319	41944139	41944319	41939441	41939578	935	88	2	63	0	141	125	0.32647052681	0.718924020194	0.975	1.0	-0.025
1481	NUP98	NUP98	chr11	-	3781717	3781856	3781768	3781856	3774545	3774638	1481	32	109	54	143	175	125	0.3281544686	0.719263884605	0.173	0.212	-0.039
229	TGIF1	TGIF1	chr18	+	3451402	3452380	3451402	3451773	3456351	3456578	229	32	8	34	14	250	125	0.329784186683	0.719263884605	0.667	0.548	0.119
2443	RABL2B	RABL2B	chr22	-	51207852	51207977	51207882	51207977	51207468	51207552	2443	0	14	1	11	154	125	0.328863335527	0.719263884605	0.0	0.069	-0.069
2979	GAR1	GAR1	chr4	+	110736665	110736960	110736665	110736701	110737308	110737534	2979	54	2	45	4	250	125	0.329862922914	0.719263884605	0.931	0.849	0.082
341	PPCS	PPCS	chr1	+	42922917	42923238	42922917	42923021	42925273	42926901	341	8	160	16	207	250	125	0.32805858385	0.719263884605	0.024	0.037	-0.013
504	MYO9B	MYO9B	chr19	+	17322455	17322595	17322455	17322583	17322703	17324104	504	5	0	3	1	136	125	0.329470632466	0.719263884605	1.0	0.734	0.266
738	MIS12	MIS12	chr17	+	5389693	5390004	5389693	5389740	5392142	5394130	738	30	1	37	0	250	125	0.328522858479	0.719263884605	0.938	1.0	-0.062
2919	SENP1	SENP1	chr12	-	48499184	48499775	48499239	48499775	48495251	48495299	2919	19	5	18	9	179	125	0.33029063436	0.719390015487	0.726	0.583	0.143
1280	WDYHV1	WDYHV1	chr8	+	124428964	124429172	124428964	124429096	124440163	124440263	1280	65	27	58	17	200	125	0.333251885451	0.720170194618	0.601	0.681	-0.08
1410	CIZ1	CIZ1	chr9	-	130940987	130941694	130941351	130941694	130939844	130940042	1410	199	0	181	2	250	125	0.33156427844	0.720170194618	1.0	0.978	0.022
1616	ZNF155	ZNF155	chr19	+	44488321	44488500	44488321	44488397	44492610	44492710	1616	1	0	0	1	227	125	0.335832579187	0.720170194618	1.0	0.0	1.0
1950	SLIT2	SLIT2	chr4	+	20490441	20490617	20490441	20490605	20493383	20493522	1950	2	35	0	17	136	125	0.334029921874	0.720170194618	0.05	0.0	0.05
2376	PIGG	PIGG	chr4	+	514844	515038	514844	515016	515448	515730	2376	22	20	21	12	146	125	0.335618003908	0.720170194618	0.485	0.6	-0.115
2381	PIGG	PIGG	chr4	+	492988	493836	492988	493087	494184	494390	2381	29	4	26	7	250	125	0.335249593655	0.720170194618	0.784	0.65	0.134
2461	ATRNL1	ATRNL1	chr10	+	116853123	116853802	116853123	116853395	116879948	116880032	2461	16	0	12	1	250	125	0.331891005264	0.720170194618	1.0	0.857	0.143
2469	SCARF1	SCARF1	chr17	-	1548853	1549083	1548890	1549083	1548471	1548533	2469	1	16	0	21	161	125	0.332151730886	0.720170194618	0.046	0.0	0.046
2608	SERHL2	SERHL2	chr22	+	42967126	42967907	42967126	42967209	42968441	42968535	2608	4	6	4	2	250	125	0.334879320809	0.720170194618	0.25	0.5	-0.25
2694	ZSCAN26	ZSCAN26	chr6	+	28239631	28240113	28239631	28239712	28240446	28240564	2694	22	10	14	11	250	125	0.334431518197	0.720170194618	0.524	0.389	0.135
2764	TFG	TFG	chr3	+	100455419	100455560	100455419	100455548	100463676	100463775	2764	411	140	343	134	136	125	0.334430768133	0.720170194618	0.73	0.702	0.028
2875	KLF7	KLF7	chr2	-	207988699	207989128	207989067	207989128	207953181	207953305	2875	130	6	95	2	250	125	0.334789374364	0.720170194618	0.915	0.96	-0.045
325	FAM45A	FAM45A	chr10	+	120867459	120867676	120867459	120867608	120871360	120871440	325	266	0	243	3	192	125	0.334046216037	0.720170194618	1.0	0.981	0.019
760	POLL	POLL	chr10	-	103347578	103348027	103347641	103348027	103347002	103347163	760	8	7	12	5	187	125	0.333809099125	0.720170194618	0.433	0.616	-0.183
3034	FAM47E	FAM47E	chr4	+	77189812	77189966	77189812	77189921	77192720	77192921	3034	4	4	6	2	169	125	0.337259256148	0.720989341019	0.425	0.689	-0.264
51	TADA3	TADA3	chr3	-	9833899	9834695	9834505	9834695	9832943	9833177	51	341	1	301	3	250	125	0.337326632559	0.720989341019	0.994	0.98	0.014
54	CWF19L1	CWF19L1	chr10	-	102027282	102027438	102027327	102027438	102021735	102021820	54	1	18	0	25	169	125	0.33703397921	0.720989341019	0.039	0.0	0.039
649	CARS	CARS	chr11	-	3023191	3023283	3023199	3023283	3022151	3022478	649	97	256	62	196	132	125	0.339062445425	0.723903903789	0.264	0.231	0.033
2595	CTNS	CTNS	chr17	+	3539761	3540125	3539761	3540002	3540400	3540610	2595	59	0	46	1	247	125	0.340358933086	0.725875136899	1.0	0.959	0.041
1126	SIGMAR1	SIGMAR1	chr9	-	34637263	34637417	34637329	34637417	34636993	34637086	1126	92	1	93	3	190	125	0.341480696314	0.726080026129	0.984	0.953	0.031
1926	ZNF669	ZNF669	chr1	-	247267240	247267674	247267498	247267674	247265288	247265415	1926	10	29	5	26	250	125	0.34232153417	0.726080026129	0.147	0.088	0.059
2032	C21orf62-AS1	C21orf62-AS1	chr21	+	34144410	34144631	34144410	34144619	34157107	34157230	2032	1	0	2	4	136	125	0.341779314845	0.726080026129	1.0	0.315	0.685
2868	PBX4	PBX4	chr19	-	19681394	19681642	19681495	19681642	19680917	19681108	2868	17	4	5	3	225	125	0.342053480877	0.726080026129	0.702	0.481	0.221
310	PARN	PARN	chr16	-	14723963	14724128	14724046	14724128	14723453	14723531	310	50	0	39	1	207	125	0.341981519079	0.726080026129	1.0	0.959	0.041
1868	RFX5	RFX5	chr1	-	151318957	151319082	151318964	151319082	151318680	151318809	1868	28	80	26	100	131	125	0.342791591427	0.726285016694	0.25	0.199	0.051
179	TBC1D7	TBC1D7	chr6	-	13328527	13328815	13328687	13328815	13327018	13327138	179	15	12	11	15	250	125	0.345359205919	0.730134408166	0.385	0.268	0.117
257	ATP5J	ATP5J	chr21	-	27107163	27107965	27107249	27107965	27101941	27102112	257	452	20	443	14	210	125	0.345140034457	0.730134408166	0.931	0.95	-0.019
1443	SPRY4	SPRY4	chr5	-	141699297	141699359	141699308	141699359	141689991	141694720	1443	17	11	12	4	135	125	0.347758462731	0.732024036809	0.589	0.735	-0.146
194	RPE	RPE	chr2	+	210867288	210867507	210867288	210867496	210880696	210880836	194	25	1	31	0	135	125	0.347553715621	0.732024036809	0.959	1.0	-0.041
2760	FOSL1	FOSL1	chr11	-	65667711	65667997	65667861	65667997	65661484	65661592	2760	13	1	16	0	250	125	0.347078367404	0.732024036809	0.867	1.0	-0.133
744	THTPA	THTPA	chr14	+	24025190	24026513	24025190	24026248	24027903	24028790	744	46	1	65	4	250	125	0.347185041429	0.732024036809	0.958	0.89	0.068
1045	OSBPL3	OSBPL3	chr7	-	24873705	24874355	24874104	24874355	24870386	24870524	1045	30	73	36	115	250	125	0.350581019169	0.732416844558	0.17	0.135	0.035
1239	DUS4L	DUS4L	chr7	+	107204401	107204692	107204401	107204504	107207494	107207631	1239	4	1	6	0	250	125	0.350407277911	0.732416844558	0.667	1.0	-0.333
1451	AFMID	AFMID	chr17	+	76201683	76201834	76201683	76201819	76202026	76202131	1451	4	8	3	2	139	125	0.350137496808	0.732416844558	0.31	0.574	-0.264
2467	STRADA	STRADA	chr17	-	61805693	61805773	61805717	61805773	61791365	61791468	2467	31	11	41	22	148	125	0.349946866844	0.732416844558	0.704	0.612	0.092
3050	DIDO1	DIDO1	chr20	-	61557783	61557903	61557790	61557903	61545561	61545758	3050	14	1	16	0	131	125	0.349834715793	0.732416844558	0.93	1.0	-0.07
824	C1QTNF3	C1QTNF3	chr5	-	34042927	34043371	34043146	34043371	34035751	34035863	824	9	22	3	3	250	125	0.348960346242	0.732416844558	0.17	0.333	-0.163
952	ARF1	ARF1	chr1	+	228270850	228271075	228270850	228271053	228284778	228284963	952	7	1	6	3	146	125	0.348533843697	0.732416844558	0.857	0.631	0.226
2305	SMIM22	SMIM22	chr16	+	4845948	4846049	4845948	4846034	4846190	4846492	2305	5	3	3	5	139	125	0.351285503142	0.732646088753	0.6	0.35	0.25
2567	C14orf159	C14orf159	chr14	+	91580356	91580872	91580356	91580627	91611564	91611657	2567	1	3	10	9	250	125	0.351444113525	0.732646088753	0.143	0.357	-0.214
1320	MCM8	MCM8	chr20	+	5931297	5931723	5931297	5931669	5932656	5932809	1320	42	28	69	34	178	125	0.352143764588	0.73275176475	0.513	0.588	-0.075
1638	EDF1	EDF1	chr9	-	139757793	139757900	139757802	139757900	139757357	139757451	1638	108	0	100	2	133	125	0.352248277656	0.73275176475	1.0	0.979	0.021
742	THTPA	THTPA	chr14	+	24025190	24026248	24025190	24026243	24027903	24028790	742	1	3	5	4	129	125	0.352953051185	0.73343342367	0.244	0.548	-0.304
2800	TTC23	TTC23	chr15	-	99789375	99789824	99789621	99789824	99781569	99781764	2800	17	4	15	7	250	125	0.353471352293	0.733726553052	0.68	0.517	0.163
2226	MEG3	MEG3	chr14	+	101295370	101296124	101295370	101296086	101297757	101297871	2226	40	12	9	1	162	125	0.354245697529	0.734323523033	0.72	0.874	-0.154
47	CARF	CARF	chr2	+	203776940	203777825	203776940	203777047	203782599	203782766	47	0	2	2	3	250	125	0.354514029886	0.734323523033	0.0	0.25	-0.25
1441	PACRGL	PACRGL	chr4	+	20702035	20702410	20702035	20702234	20706088	20706156	1441	59	2	67	5	250	125	0.355437216347	0.73545253808	0.937	0.87	0.067
178	TBC1D7	TBC1D7	chr6	-	13328547	13328815	13328687	13328815	13327018	13327138	178	16	12	12	15	250	125	0.356636322415	0.736759724986	0.4	0.286	0.114
1963	RAB29	RAB29	chr1	-	205743960	205744610	205744400	205744610	205739860	205739982	1963	8	0	16	2	250	125	0.356826560893	0.736759724986	1.0	0.8	0.2
1165	TDRKH	TDRKH	chr1	-	151762855	151763010	151762880	151763010	151755374	151755525	1165	10	7	4	6	149	125	0.367224832329	0.737203358689	0.545	0.359	0.186
1262	BBS4	BBS4	chr15	+	72978519	72978905	72978519	72978592	72987517	72987569	1262	2	25	2	9	250	125	0.367947653128	0.737203358689	0.038	0.1	-0.062
1324	TMEM170A	TMEM170A	chr16	-	75498365	75498635	75498569	75498635	75485635	75485737	1324	57	0	49	1	250	125	0.360465174292	0.737203358689	1.0	0.961	0.039
1328	RGS9	RGS9	chr17	+	63173849	63173921	63173849	63173912	63185403	63185433	1328	6	1	3	2	133	125	0.367714324208	0.737203358689	0.849	0.585	0.264
1437	TMEM128	TMEM128	chr4	-	4249327	4249969	4249832	4249969	4247928	4248070	1437	3	25	5	20	250	125	0.360308658375	0.737203358689	0.057	0.111	-0.054
157	TSPAN17	TSPAN17	chr5	+	176083078	176083135	176083078	176083126	176083700	176083817	157	7	193	6	277	133	125	0.368791191776	0.737203358689	0.033	0.02	0.013
1641	AP3B1	AP3B1	chr5	-	77590263	77590579	77590275	77590579	77563343	77563419	1641	4	147	1	99	136	125	0.363131757161	0.737203358689	0.024	0.009	0.015
1644	CKS1B	CKS1B	chr1	+	154947117	154947388	154947117	154947280	154950462	154950590	1644	41	689	50	1029	232	125	0.359817545743	0.737203358689	0.031	0.026	0.005
1784	ODF2	ODF2	chr9	+	131223220	131223346	131223220	131223289	131233586	131233747	1784	9	6	10	3	181	125	0.360077667426	0.737203358689	0.509	0.697	-0.188
1876	FAM104B	FAM104B	chrX	-	55185558	55185661	55185561	55185661	55171677	55172744	1876	11	72	17	76	127	125	0.36730394988	0.737203358689	0.131	0.18	-0.049
1911	MRPS27	MRPS27	chr5	-	71615975	71616084	71616007	71616084	71609907	71609985	1911	93	1	98	3	156	125	0.360912478594	0.737203358689	0.987	0.963	0.024
1953	CXorf40A	CXorf40A	chrX	+	148623563	148623630	148623563	148623611	148626913	148627046	1953	13	39	11	21	143	125	0.366473675627	0.737203358689	0.226	0.314	-0.088
2088	RNASEH1	RNASEH1	chr2	-	3605484	3605961	3605722	3605961	3604378	3604494	2088	5	101	3	119	250	125	0.367964595796	0.737203358689	0.024	0.012	0.012
212	BCL2L11	BCL2L11	chr2	+	111881309	111881716	111881309	111881446	111921709	111926022	212	17	1	19	0	250	125	0.361189764534	0.737203358689	0.895	1.0	-0.105
2146	LINC00998	LINC00998	chr7	-	112758494	112758637	112758582	112758637	112758122	112758216	2146	20	64	21	48	212	125	0.362750726217	0.737203358689	0.156	0.205	-0.049
2205	STX4	STX4	chr16	+	31045546	31045857	31045546	31045646	31046290	31046361	2205	212	3	197	1	250	125	0.368201754693	0.737203358689	0.972	0.99	-0.018
2228	TMEM80	TMEM80	chr11	+	695590	695846	695590	695822	698868	698888	2228	14	0	13	1	148	125	0.367396727241	0.737203358689	1.0	0.917	0.083
2253	ZNF30	ZNF30	chr19	+	35417806	35418186	35417806	35418120	35420787	35420860	2253	0	2	1	1	190	125	0.36569486288	0.737203358689	0.0	0.397	-0.397
2450	ZCCHC7	ZCCHC7	chr9	+	37120594	37120891	37120594	37120773	37126308	37126939	2450	1	2	0	3	242	125	0.362256794523	0.737203358689	0.205	0.0	0.205
2602	HNRNPH2	HNRNPH2	chrX	+	100663120	100663307	100663120	100663295	100666923	100669128	2602	249	39	310	39	136	125	0.368705778322	0.737203358689	0.854	0.88	-0.026
2889	ARNTL2	ARNTL2	chr12	+	27485786	27486069	27485786	27486036	27521194	27521345	2889	2	51	3	32	157	125	0.365069378127	0.737203358689	0.03	0.069	-0.039
2969	ATF7	ATF7	chr12	-	53937080	53937232	53937113	53937232	53931198	53931336	2969	12	65	16	59	157	125	0.366368811143	0.737203358689	0.128	0.178	-0.05
296	YIPF5	YIPF5	chr5	-	143549847	143550278	143550098	143550278	143549409	143549529	296	8	265	3	200	250	125	0.364783192551	0.737203358689	0.015	0.007	0.008
2971	VDAC3	VDAC3	chr8	+	42252601	42252654	42252601	42252651	42256229	42256382	2971	5	600	10	687	127	125	0.367224479115	0.737203358689	0.008	0.014	-0.006
2994	NRM	NRM	chr6	-	30657801	30658020	30657823	30658020	30657052	30657229	2994	2	68	6	97	146	125	0.364874985838	0.737203358689	0.025	0.05	-0.025
3027	PICK1	PICK1	chr22	+	38453261	38453496	38453261	38453443	38453759	38453857	3027	17	8	25	19	177	125	0.367910840116	0.737203358689	0.6	0.482	0.118
364	SHF	SHF	chr15	-	45464344	45464516	45464346	45464516	45464080	45464200	364	12	10	8	12	126	125	0.35957947549	0.737203358689	0.543	0.398	0.145
399	SLC35B3	SLC35B3	chr6	-	8435460	8435800	8435671	8435800	8430096	8430390	399	24	2	11	0	250	125	0.367135628695	0.737203358689	0.857	1.0	-0.143
555	VIPAS39	VIPAS39	chr14	-	77923660	77923983	77923837	77923983	77920352	77920445	555	3	30	2	48	250	125	0.362724186959	0.737203358689	0.048	0.02	0.028
621	UPP1	UPP1	chr7	+	48141420	48141579	48141420	48141467	48146469	48146679	621	47	97	61	101	236	125	0.362335774792	0.737203358689	0.204	0.242	-0.038
762	POLL	POLL	chr10	-	103344358	103344676	103344634	103344676	103340004	103340173	762	51	0	46	1	250	125	0.363551269711	0.737203358689	1.0	0.958	0.042
1576	ZNF195	ZNF195	chr11	-	3382972	3383119	3383026	3383119	3379156	3381795	1576	38	1	44	0	178	125	0.370748638463	0.737616041389	0.964	1.0	-0.036
1645	GGT1	GGT1	chr22	+	24999123	24999494	24999123	24999288	25003920	25003990	1645	53	62	55	81	250	125	0.37127306145	0.737616041389	0.299	0.253	0.046
1924	POLM	POLM	chr7	-	44118338	44118410	44118354	44118410	44113996	44114129	1924	5	6	6	3	140	125	0.370376423443	0.737616041389	0.427	0.641	-0.214
2571	CCDC103	CCDC103	chr17	+	42977079	42977227	42977079	42977197	42978357	42978509	2571	12	16	6	4	154	125	0.370373811276	0.737616041389	0.378	0.549	-0.171
304	TRMT2B	TRMT2B	chrX	-	100306772	100307105	100306805	100307105	100296305	100296360	304	2	0	3	2	157	125	0.370063195952	0.737616041389	1.0	0.544	0.456
499	TRIM5	TRIM5	chr11	-	5706097	5706339	5706245	5706339	5700990	5701468	499	90	15	95	22	250	125	0.371183997082	0.737616041389	0.75	0.683	0.067
2548	TCF4	TCF4	chr18	-	52899739	52899902	52899751	52899902	52896077	52896307	2548	90	99	18	14	136	125	0.372014876549	0.738335647845	0.455	0.542	-0.087
1069	PLEKHB2	PLEKHB2	chr2	+	131890474	131890588	131890474	131890564	131897742	131897848	1069	16	25	27	29	148	125	0.374342605869	0.738542525361	0.351	0.44	-0.089
208	CDC42EP3	CDC42EP3	chr2	-	37899203	37899342	37899227	37899342	37869024	37873965	208	0	3	1	2	148	125	0.373991808418	0.738542525361	0.0	0.297	-0.297
2363	C20orf96	C20orf96	chr20	-	271227	271419	271231	271419	270899	270948	2363	1	15	2	9	128	125	0.374198785798	0.738542525361	0.061	0.178	-0.117
2391	VWA9	VWA9	chr15	-	65903023	65903486	65903133	65903486	65897466	65897574	2391	10	2	8	4	234	125	0.3747771067	0.738542525361	0.728	0.517	0.211
505	RBMS1	RBMS1	chr2	-	161143479	161143595	161143488	161143595	161141505	161141555	505	203	168	251	235	133	125	0.374331325095	0.738542525361	0.532	0.501	0.031
766	ZNF837	ZNF837	chr19	-	58881083	58881295	58881185	58881295	58878989	58880728	766	13	6	10	2	226	125	0.373645149724	0.738542525361	0.545	0.734	-0.189
947	CLIP4	CLIP4	chr2	+	29338291	29338531	29338291	29338527	29344239	29344387	947	5	0	17	3	128	125	0.3747624159	0.738542525361	1.0	0.847	0.153
2352	ING1	ING1	chr13	+	111365609	111366632	111365609	111365933	111371575	111373421	2352	131	2	60	0	250	125	0.37535206673	0.7389268925	0.97	1.0	-0.03
1474	ZNF302	ZNF302	chr19	+	35168543	35168761	35168543	35168738	35169641	35169718	1474	6	3	3	4	147	125	0.376642076356	0.740716722459	0.63	0.389	0.241
1098	ADRM1	ADRM1	chr20	+	60877951	60878105	60877951	60878101	60881252	60881376	1098	3	1	4	0	128	125	0.377607511672	0.74078377152	0.746	1.0	-0.254
1393	ZNF74	ZNF74	chr22	+	20748404	20748952	20748404	20748624	20749622	20749708	1393	28	1	27	0	250	125	0.383302193812	0.74078377152	0.933	1.0	-0.067
1398	CLCN5	CLCN5	chrX	+	49688015	49688350	49688015	49688091	49689780	49689924	1398	10	10	8	14	250	125	0.385317556341	0.74078377152	0.333	0.222	0.111
1440	PACRGL	PACRGL	chr4	+	20702035	20702410	20702035	20702201	20706088	20706156	1440	53	5	64	10	250	125	0.385645448091	0.74078377152	0.841	0.762	0.079
1454	STRA13	STRA13	chr17	-	79977168	79977257	79977183	79977257	79976578	79977095	1454	207	18	198	23	139	125	0.383309703639	0.74078377152	0.912	0.886	0.026
146	TMEM218	TMEM218	chr11	-	124972532	124972705	124972629	124972705	124971096	124971199	146	21	7	27	5	221	125	0.380072162241	0.74078377152	0.629	0.753	-0.124
1471	ZNF302	ZNF302	chr19	+	35168543	35168738	35168543	35168701	35169641	35169718	1471	3	1	4	0	161	125	0.382910635861	0.74078377152	0.7	1.0	-0.3
1798	SOCS2	SOCS2	chr12	+	93965456	93965962	93965456	93965690	93966460	93966812	1798	2	1	0	1	250	125	0.382278215096	0.74078377152	0.5	0.0	0.5
1814	FBXL6	FBXL6	chr8	-	145581098	145581162	145581116	145581162	145580649	145580781	1814	75	11	130	13	142	125	0.386170060678	0.74078377152	0.857	0.898	-0.041
1824	MICA	MICA	chr6	+	31367560	31368560	31367560	31368540	31378319	31378574	1824	12	16	5	12	144	125	0.379104723425	0.74078377152	0.394	0.266	0.128
1832	SSBP1	SSBP1	chr7	+	141438120	141438393	141438120	141438210	141438923	141438990	1832	27	227	23	251	250	125	0.386534421261	0.74078377152	0.056	0.044	0.012
1844	ZNF33B	ZNF33B	chr10	-	43127737	43127887	43127742	43127887	43127376	43127472	1844	1	26	0	28	129	125	0.384387068071	0.74078377152	0.036	0.0	0.036
1975	OXSM	OXSM	chr3	+	25832480	25833488	25832480	25832806	25835582	25836025	1975	70	0	59	1	250	125	0.379046274338	0.74078377152	1.0	0.967	0.033
2026	THAP5	THAP5	chr7	-	108206273	108206466	108206395	108206466	108202587	108205549	2026	42	5	39	8	246	125	0.380960263642	0.74078377152	0.81	0.712	0.098
2138	HELQ	HELQ	chr4	-	84376549	84377036	84376660	84377036	84373018	84375098	2138	30	2	35	5	235	125	0.386959543375	0.74078377152	0.889	0.788	0.101
2193	MFSD11	MFSD11	chr17	+	74733582	74734247	74733582	74733965	74734363	74734530	2193	12	2	16	6	250	125	0.377237467334	0.74078377152	0.75	0.571	0.179
240	PEA15	PEA15	chr1	+	160181332	160181506	160181332	160181440	160182899	160183055	240	1278	34	1590	34	190	125	0.381285855068	0.74078377152	0.961	0.969	-0.008
2505	USF1	USF1	chr1	-	161012344	161012460	161012375	161012460	161011905	161012007	2505	127	40	77	31	155	125	0.384308971547	0.74078377152	0.719	0.667	0.052
2547	TCF4	TCF4	chr18	-	53255268	53255860	53255700	53255860	53252510	53252583	2547	1	2	1	0	250	125	0.38349129326	0.74078377152	0.2	1.0	-0.8
458	POLD4	POLD4	chr11	-	67120773	67121067	67121009	67121067	67120458	67120548	458	126	10	121	6	250	125	0.379008061022	0.74078377152	0.863	0.91	-0.047
616	OGFOD3	OGFOD3	chr17	-	80373273	80373503	80373281	80373503	80369330	80369406	616	86	10	118	9	132	125	0.386826172595	0.74078377152	0.891	0.925	-0.034
692	TMEM205	TMEM205	chr19	-	11456195	11456981	11456802	11456981	11455927	11456091	692	463	4	536	2	250	125	0.379495252744	0.74078377152	0.983	0.993	-0.01
711	PCDH7	PCDH7	chr4	+	30921774	30921991	30921774	30921967	31144094	31148423	711	13	4	3	0	148	125	0.382331304103	0.74078377152	0.733	1.0	-0.267
756	COMMD5	COMMD5	chr8	-	146078110	146078452	146078377	146078452	146075550	146076780	756	17	53	9	42	250	125	0.384254326212	0.74078377152	0.138	0.097	0.041
911	RACGAP1	RACGAP1	chr12	-	50419110	50419307	50419180	50419307	50400216	50400419	911	1	2	1	0	194	125	0.386459177608	0.74078377152	0.244	1.0	-0.756
921	UPRT	UPRT	chrX	+	74520701	74520850	74520701	74520800	74523239	74524732	921	6	59	9	54	174	125	0.381947079735	0.74078377152	0.068	0.107	-0.039
979	LOC101928837	LOC101928837	chr11	-	76494034	76494106	76494046	76494106	76493624	76493900	979	3	0	2	1	136	125	0.379948351215	0.74078377152	1.0	0.648	0.352
790	LAT2	LAT2	chr7	+	73629151	73629340	73629151	73629270	73630276	73630399	790	2	1	3	0	194	125	0.387735629439	0.741539625623	0.563	1.0	-0.437
1675	UBE2V1	UBE2V1	chr20	-	48732021	48732496	48732235	48732496	48713208	48713357	1675	16	0	16	1	250	125	0.388488586492	0.74224980425	1.0	0.889	0.111
2364	TBCK	TBCK	chr4	-	107173022	107173164	107173139	107173164	107171574	107171635	2364	79	0	63	1	241	125	0.389466265767	0.743387523962	1.0	0.97	0.03
2537	OXLD1	OXLD1	chr17	-	79633306	79633667	79633547	79633667	79632065	79632614	2537	4	1	5	0	250	125	0.391093000284	0.745146530757	0.667	1.0	-0.333
419	LSM5	LSM5	chr7	-	32534602	32534870	32534841	32534870	32528860	32528956	419	2	4	1	7	250	125	0.391154040053	0.745146530757	0.2	0.067	0.133
1109	NME6	NME6	chr3	-	48342759	48342901	48342768	48342901	48339916	48340013	1109	2	15	6	21	133	125	0.393389539654	0.746087885339	0.111	0.212	-0.101
1230	ARHGAP26	ARHGAP26	chr5	+	142586762	142587038	142586762	142586873	142593561	142593653	1230	28	24	36	42	250	125	0.394716932655	0.746087885339	0.368	0.3	0.068
1431	AURKA	AURKA	chr20	-	54967209	54967351	54967223	54967351	54963211	54963258	1431	15	19	28	51	138	125	0.392069481007	0.746087885339	0.417	0.332	0.085
1433	AURKA	AURKA	chr20	-	54966998	54967351	54967223	54967351	54963211	54963258	1433	14	19	26	51	250	125	0.394663545377	0.746087885339	0.269	0.203	0.066
1820	SNRPB2	SNRPB2	chr20	+	16710608	16710809	16710608	16710709	16712312	16712411	1820	255	84	224	86	224	125	0.393752042052	0.746087885339	0.629	0.592	0.037
2544	ZNF37A	ZNF37A	chr10	+	38384465	38384561	38384465	38384557	38384671	38384732	2544	11	14	8	17	128	125	0.394022658695	0.746087885339	0.434	0.315	0.119
303	TRMT2B	TRMT2B	chrX	-	100306239	100306722	100306632	100306722	100296305	100296360	303	3	0	2	1	250	125	0.392575548472	0.746087885339	1.0	0.5	0.5
648	WT1	WT1	chr11	-	32413517	32413610	32413526	32413610	32409321	32410725	648	32	19	7	2	133	125	0.394395049589	0.746087885339	0.613	0.767	-0.154
1460	KIF2A	KIF2A	chr5	+	61648414	61648537	61648414	61648480	61649101	61649202	1460	85	41	104	62	181	125	0.396728882225	0.747710926286	0.589	0.537	0.052
1841	ZNF542P	ZNF542P	chr19	+	56886054	56886194	56886054	56886126	56888235	56891196	1841	8	25	2	13	192	125	0.39657178205	0.747710926286	0.172	0.091	0.081
611	TSNAXIP1	TSNAXIP1	chr16	+	67840780	67841288	67840780	67841099	67848204	67848304	611	3	2	0	1	250	125	0.396197583273	0.747710926286	0.429	0.0	0.429
2263	BAG6	BAG6	chr6	-	31620176	31620477	31620200	31620477	31619432	31619553	2263	120	232	169	288	148	125	0.397398748532	0.748248369695	0.304	0.331	-0.027
1535	BEND7	BEND7	chr10	-	13541738	13542080	13541777	13542080	13538765	13538888	1535	47	25	70	28	163	125	0.397849670018	0.748372928612	0.59	0.657	-0.067
1955	TRAFD1	TRAFD1	chr12	+	112563348	112563953	112563348	112563422	112568314	112568373	1955	8	76	4	65	250	125	0.399641647779	0.751017396068	0.05	0.03	0.02
1112	KLC4	KLC4	chr6	+	43027594	43028014	43027594	43027976	43029048	43029331	1112	0	1	3	2	162	125	0.400419627769	0.751028135015	0.0	0.536	-0.536
1744	CD151	CD151	chr11	+	832951	833026	832951	833022	836062	836153	1744	248	43	233	49	128	125	0.400127689422	0.751028135015	0.849	0.823	0.026
104	NTMT1	NTMT1	chr9	+	132394928	132395144	132394928	132395080	132396332	132396500	104	518	8	526	5	188	125	0.4023338748	0.75171891113	0.977	0.986	-0.009
154	ZCCHC17	ZCCHC17	chr1	+	31819486	31819665	31819486	31819587	31821675	31821821	154	0	246	5	228	202	125	0.402202918299	0.75171891113	0.0	0.013	-0.013
3089	GPX8	GPX8	chr5	+	54455945	54456224	54455945	54456071	54456821	54457083	3089	591	15	369	13	250	125	0.401444754752	0.75171891113	0.952	0.934	0.018
963	FAM214A	FAM214A	chr15	-	52879252	52879416	52879347	52879416	52876941	52877141	963	0	27	1	20	219	125	0.401874731755	0.75171891113	0.0	0.028	-0.028
1156	DYRK1A	DYRK1A	chr21	+	38878401	38878657	38878401	38878526	38884213	38887679	1156	5	65	8	63	250	125	0.405129146562	0.754073659067	0.037	0.06	-0.023
1201	TJP1	TJP1	chr15	-	29996365	29996509	29996425	29996509	29991570	29993893	1201	99	89	135	103	184	125	0.405359227989	0.754073659067	0.43	0.471	-0.041
1234	DUS4L	DUS4L	chr7	+	107204401	107204654	107204401	107204504	107205032	107205121	1234	13	6	13	3	250	125	0.405532672177	0.754073659067	0.52	0.684	-0.164
2874	KLF7	KLF7	chr2	-	207988497	207989128	207988699	207989128	207953181	207953305	2874	206	2	203	0	250	125	0.404963899465	0.754073659067	0.981	1.0	-0.019
668	SDCBP2-AS1	SDCBP2-AS1	chr20	+	1305986	1306426	1305986	1306173	1353721	1353822	668	7	1	4	2	250	125	0.404342784876	0.754073659067	0.778	0.5	0.278
2201	CAPG	CAPG	chr2	-	85626258	85626408	85626303	85626408	85625812	85625905	2201	961	21	1250	21	169	125	0.407946190826	0.756392126937	0.971	0.978	-0.007
2778	PHF8	PHF8	chrX	-	54012248	54012382	54012339	54012382	54011346	54011660	2778	69	0	59	1	215	125	0.407399350372	0.756392126937	1.0	0.972	0.028
3051	CTSA	CTSA	chr20	+	44519590	44520064	44519590	44520018	44520207	44520401	3051	3	50	4	34	170	125	0.407751525177	0.756392126937	0.042	0.08	-0.038
2386	CAMK2D	CAMK2D	chr4	-	114378446	114378719	114378490	114378719	114372187	114375671	2386	49	87	50	109	168	125	0.409360418513	0.758291441912	0.295	0.254	0.041
101	NTMT1	NTMT1	chr9	+	132388431	132388600	132388431	132388574	132394928	132395144	101	9	248	13	248	150	125	0.410565613755	0.759800303286	0.029	0.042	-0.013
1446	ADGRG1	ADGRG1	chr16	+	57662137	57662740	57662137	57662714	57684164	57684263	1446	3	78	4	54	150	125	0.412662242446	0.760207581027	0.031	0.058	-0.027
2183	CASP8AP2	CASP8AP2	chr6	+	90539618	90539825	90539618	90539786	90556280	90556363	2183	8	7	4	7	163	125	0.412540325248	0.760207581027	0.467	0.305	0.162
2377	PIGG	PIGG	chr4	+	492988	493836	492988	493278	494184	494390	2377	10	63	7	68	250	125	0.412214007746	0.760207581027	0.074	0.049	0.025
2414	MADD	MADD	chr11	+	47317046	47317130	47317046	47317118	47317447	47317606	2414	46	31	60	31	136	125	0.411755003421	0.760207581027	0.577	0.64	-0.063
2853	C11orf74	C11orf74	chr11	+	36616042	36616191	36616042	36616142	36631630	36631789	2853	27	17	28	12	173	125	0.413130803674	0.760207581027	0.534	0.628	-0.094
2937	UBE3B	UBE3B	chr12	+	109915427	109915914	109915427	109915581	109919441	109919547	2937	64	1	74	3	250	125	0.413057564431	0.760207581027	0.97	0.925	0.045
666	AIF1L	AIF1L	chr9	+	133993142	133993305	133993142	133993234	133995621	133998539	666	586	6	1096	7	195	125	0.413624863815	0.760397315804	0.984	0.99	-0.006
2516	FGD5-AS1	FGD5-AS1	chr3	-	14988616	14989012	14988620	14989012	14984285	14987661	2516	19	33	20	48	128	125	0.415367341842	0.762466368383	0.36	0.289	0.071
937	RPP14	RPP14	chr3	+	58291971	58292378	58291971	58292144	58296233	58296318	937	7	17	9	13	250	125	0.41553437043	0.762466368383	0.171	0.257	-0.086
1694	RWDD3	RWDD3	chr1	+	95709766	95710271	95709766	95710207	95712311	95712781	1694	20	1	17	0	188	125	0.416097182046	0.762779471328	0.93	1.0	-0.07
2051	PEG3	PEG3	chr19	-	57334957	57335047	57334960	57335047	57334120	57334204	2051	5	0	5	1	127	125	0.41692255204	0.763572847192	1.0	0.831	0.169
517	C11orf57	C11orf57	chr11	+	111946290	111946408	111946290	111946367	111948938	111949039	517	6	100	3	90	165	125	0.417581889722	0.764060936509	0.043	0.025	0.018
1721	NKIRAS2	NKIRAS2	chr17	+	40174416	40174658	40174416	40174490	40175671	40177656	1721	277	16	317	24	250	125	0.418564604804	0.764420804079	0.896	0.868	0.028
2504	MDM2	MDM2	chr12	+	69229608	69229764	69229608	69229623	69230451	69230529	2504	193	3	176	5	250	125	0.418352423182	0.764420804079	0.97	0.946	0.024
1422	TRIM13	TRIM13	chr13	+	50571142	50571352	50571142	50571267	50571802	50571899	1422	19	19	12	18	209	125	0.41955165766	0.765504666181	0.374	0.285	0.089
1015	ZNRD1	ZNRD1	chr6	+	30029016	30029190	30029016	30029166	30029291	30029446	1015	5	1	5	0	148	125	0.420257677771	0.765608584151	0.809	1.0	-0.191
2092	CCDC125	CCDC125	chr5	-	68616063	68616407	68616291	68616407	68609811	68609870	2092	52	0	58	1	250	125	0.420395870372	0.765608584151	1.0	0.967	0.033
2676	COPS7A	COPS7A	chr12	+	6833149	6833416	6833149	6833345	6833779	6833984	2676	21	68	31	77	195	125	0.421838790662	0.766808972355	0.165	0.205	-0.04
767	LSM1	LSM1	chr8	-	38033792	38034248	38034070	38034248	38029482	38029551	767	309	18	259	11	250	125	0.42184349636	0.766808972355	0.896	0.922	-0.026
144	LINC00339	LINC00339	chr1	+	22351996	22352136	22351996	22352132	22353906	22354027	144	2	0	4	2	128	125	0.422267619952	0.766863231379	1.0	0.661	0.339
1037	RAP1B	RAP1B	chr12	+	69004618	69004832	69004618	69004823	69042478	69042561	1037	74	212	67	164	133	125	0.430034265044	0.767099426738	0.247	0.277	-0.03
1305	FANCL	FANCL	chr2	-	58425713	58425797	58425728	58425797	58392858	58393009	1305	4	27	11	45	139	125	0.430956276446	0.767099426738	0.118	0.18	-0.062
1456	BCS1L	BCS1L	chr2	+	219524378	219524523	219524378	219524466	219525661	219526030	1456	2	14	4	13	181	125	0.431384256165	0.767099426738	0.09	0.175	-0.085
1458	BCS1L	BCS1L	chr2	+	219524759	219524941	219524759	219524889	219525661	219526030	1458	1	3	6	6	176	125	0.423240975324	0.767099426738	0.191	0.415	-0.224
1513	SIKE1	SIKE1	chr1	-	115323007	115323308	115323069	115323308	115321762	115321905	1513	4	7	1	5	186	125	0.424801719643	0.767099426738	0.277	0.118	0.159
1685	COPB2	COPB2	chr3	-	139108310	139108522	139108389	139108522	139102139	139102277	1685	22	375	16	357	203	125	0.429906558453	0.767099426738	0.035	0.027	0.008
1692	RWDD3	RWDD3	chr1	+	95709766	95710271	95709766	95710207	95712097	95712213	1692	26	5	18	6	188	125	0.431368494657	0.767099426738	0.776	0.666	0.11
17	SLC35A2	SLC35A2	chrX	-	48768783	48769235	48768822	48769235	48767090	48767273	17	0	28	1	27	163	125	0.429867445556	0.767099426738	0.0	0.028	-0.028
1907	TOMM5	TOMM5	chr9	-	37592306	37592636	37592408	37592636	37588411	37588929	1907	35	759	52	942	226	125	0.431018377253	0.767099426738	0.025	0.03	-0.005
1965	RAB29	RAB29	chr1	-	205744400	205744610	205744501	205744610	205741623	205741695	1965	11	0	13	1	225	125	0.432257569	0.767099426738	1.0	0.878	0.122
2153	PPP4C	PPP4C	chr16	+	30087296	30087421	30087296	30087415	30087635	30087796	2153	15	6	5	4	130	125	0.425544818953	0.767099426738	0.706	0.546	0.16
2286	TLE3	TLE3	chr15	-	70350488	70350630	70350497	70350630	70349812	70349997	2286	8	63	11	58	133	125	0.426627524271	0.767099426738	0.107	0.151	-0.044
2300	ZNF550	ZNF550	chr19	-	58055018	58055951	58055604	58055951	58053203	58054611	2300	9	0	10	1	250	125	0.428205977371	0.767099426738	1.0	0.833	0.167
2379	PIGG	PIGG	chr4	+	492988	493278	492988	493087	494184	494390	2379	90	4	94	7	250	125	0.427128560895	0.767099426738	0.918	0.87	0.048
2431	C1orf43	C1orf43	chr1	-	154192817	154193273	154192894	154193273	154192311	154192413	2431	671	16	572	18	201	125	0.431520520041	0.767099426738	0.963	0.952	0.011
2511	SNHG8	SNHG8	chr4	+	119199916	119200292	119199916	119199947	119200543	119200586	2511	209	47	189	35	250	125	0.429635873468	0.767099426738	0.69	0.73	-0.04
2579	ARL5A	ARL5A	chr2	-	152684644	152685009	152684902	152685009	152671652	152671713	2579	47	1	34	2	250	125	0.428890893503	0.767099426738	0.959	0.895	0.064
259	ATP5J	ATP5J	chr21	-	27107299	27107965	27107797	27107965	27101941	27102112	259	139	17	110	18	250	125	0.425397865256	0.767099426738	0.803	0.753	0.05
268	KDM2A	KDM2A	chr11	+	67017556	67018269	67017556	67017817	67020164	67020328	268	356	4	318	6	250	125	0.430721005231	0.767099426738	0.978	0.964	0.014
2825	HPS4	HPS4	chr22	-	26879639	26879829	26879730	26879829	26877687	26878206	2825	31	6	36	11	215	125	0.42371266225	0.767099426738	0.75	0.655	0.095
2902	PTGS1	PTGS1	chr9	+	125148724	125149011	125148724	125148900	125152476	125152624	2902	3	1	22	2	235	125	0.423260435036	0.767099426738	0.615	0.854	-0.239
3086	FAM219A	FAM219A	chr9	-	34405862	34405962	34405913	34405962	34402702	34402805	3086	46	49	41	55	175	125	0.431718276181	0.767099426738	0.401	0.347	0.054
471	HELLS	HELLS	chr10	+	96305523	96305709	96305523	96305664	96306133	96306255	471	32	22	22	21	169	125	0.432000280317	0.767099426738	0.518	0.437	0.081
688	ATP2A1-AS1	ATP2A1-AS1	chr16	-	28890809	28891242	28890862	28891242	28890277	28890428	688	1	4	5	7	177	125	0.427161028826	0.767099426738	0.15	0.335	-0.185
694	MAPK7	MAPK7	chr17	+	19281773	19281943	19281773	19281855	19282208	19282445	694	4	2	2	3	212	125	0.424566552373	0.767099426738	0.541	0.282	0.259
1603	SLC12A4	SLC12A4	chr16	-	67979853	67979985	67979871	67979985	67979666	67979774	1603	191	0	196	2	142	125	0.432737809051	0.76725163045	1.0	0.989	0.011
534	ARL6IP4	ARL6IP4	chr12	+	123464606	123465292	123464606	123464932	123465675	123465813	534	16	11	6	2	250	125	0.434649918609	0.76930531118	0.421	0.6	-0.179
550	C17orf58	C17orf58	chr17	-	65989016	65989351	65989159	65989351	65987214	65988219	550	32	43	25	44	250	125	0.434687165546	0.76930531118	0.271	0.221	0.05
206	CDC42EP3	CDC42EP3	chr2	-	37898568	37899342	37899203	37899342	37869024	37873965	206	75	0	73	1	250	125	0.435250830078	0.769602604092	1.0	0.973	0.027
2945	APEX1	APEX1	chr14	+	20923289	20923548	20923289	20923497	20923736	20923862	2945	216	85	210	95	175	125	0.435862887788	0.769984847182	0.645	0.612	0.033
946	CLIP4	CLIP4	chr2	+	29380069	29380268	29380069	29380213	29383198	29383333	946	4	87	9	121	179	125	0.436633003526	0.770645364662	0.031	0.049	-0.018
1531	FAM193A	FAM193A	chr4	+	2696672	2696869	2696672	2696809	2698089	2698320	1531	16	3	14	1	184	125	0.437924471764	0.772224023192	0.784	0.905	-0.121
444	DDX46	DDX46	chr5	+	134152119	134152296	134152119	134152293	134153185	134153404	444	112	46	158	54	127	125	0.438829885713	0.773119680898	0.706	0.742	-0.036
1155	TAF1	TAF1	chrX	+	70642966	70643114	70642966	70643089	70643823	70643916	1155	1	34	0	48	149	125	0.440777081829	0.775145953126	0.024	0.0	0.024
210	CPVL	CPVL	chr7	-	29185956	29186153	29186044	29186153	29160508	29160687	210	9	55	11	98	212	125	0.440473126945	0.775145953126	0.088	0.062	0.026
2128	KMT2A	KMT2A	chr11	+	118361910	118362033	118361910	118362024	118362458	118362643	2128	8	28	16	38	133	125	0.442426665486	0.776039407975	0.212	0.284	-0.072
2481	LOC101927151	LOC101927151	chr19	+	28284374	28284558	28284374	28284517	28296512	28297688	2481	15	3	13	5	165	125	0.442391564953	0.776039407975	0.791	0.663	0.128
460	POLD4	POLD4	chr11	-	67120764	67121067	67121009	67121067	67120458	67120548	460	13	10	13	6	250	125	0.44248210974	0.776039407975	0.394	0.52	-0.126
1889	MFSD12	MFSD12	chr19	-	3557103	3557582	3557130	3557582	3550981	3551192	1889	41	3	57	2	151	125	0.444154487629	0.778109053843	0.919	0.959	-0.04
2160	LSS	LSS	chr21	-	47642543	47642652	47642576	47642652	47641767	47641889	2160	321	24	390	36	157	125	0.444462292452	0.778109053843	0.914	0.896	0.018
1167	C8orf59	C8orf59	chr8	-	86131464	86131592	86131551	86131592	86129614	86129731	1167	199	54	172	39	211	125	0.445798352051	0.778509256422	0.686	0.723	-0.037
1192	C7orf49	C7orf49	chr7	-	134853500	134853812	134853537	134853812	134850531	134851623	1192	53	1	74	0	161	125	0.445518955625	0.778509256422	0.976	1.0	-0.024
2482	PLIN2	PLIN2	chr9	-	19126111	19126446	19126394	19126446	19123562	19123645	2482	281	0	210	2	250	125	0.446386868849	0.778509256422	1.0	0.981	0.019
470	HELLS	HELLS	chr10	+	96336418	96336562	96336418	96336466	96341082	96341279	470	21	0	67	2	220	125	0.4466922006	0.778509256422	1.0	0.95	0.05
733	BCAR1	BCAR1	chr16	-	75270725	75270896	75270779	75270896	75268786	75269884	733	12	295	16	291	178	125	0.446269767262	0.778509256422	0.028	0.037	-0.009
1115	TIRAP	TIRAP	chr11	+	126159559	126159728	126159559	126159712	126160356	126160480	1115	8	3	5	4	140	125	0.452782136078	0.778657165934	0.704	0.527	0.177
1657	TRIM24	TRIM24	chr7	+	138239442	138239711	138239442	138239609	138252225	138252399	1657	182	55	158	40	226	125	0.452413112721	0.778657165934	0.647	0.686	-0.039
165	TYSND1	TYSND1	chr10	-	71905176	71906496	71906408	71906496	71903597	71903728	165	17	0	23	1	250	125	0.45159651828	0.778657165934	1.0	0.92	0.08
1686	SUCO	SUCO	chr1	+	172557899	172559066	172557899	172558064	172560123	172560211	1686	250	2	406	6	250	125	0.452381274633	0.778657165934	0.984	0.971	0.013
1819	GAPLINC	GAPLINC	chr18	+	3467124	3467294	3467124	3467268	3478753	3478976	1819	3	0	3	1	150	125	0.448911364171	0.778657165934	1.0	0.714	0.286
1866	PARD3	PARD3	chr10	-	34636883	34637043	34636892	34637043	34630554	34630744	1866	57	247	81	303	133	125	0.448374567813	0.778657165934	0.178	0.201	-0.023
1925	POLM	POLM	chr7	-	44118338	44118410	44118354	44118410	44116107	44116228	1925	17	7	24	6	140	125	0.447891697262	0.778657165934	0.684	0.781	-0.097
1966	ATG4C	ATG4C	chr1	+	63249776	63249944	63249776	63249896	63269389	63269533	1966	16	13	14	17	172	125	0.447786098948	0.778657165934	0.472	0.374	0.098
1993	NREP	NREP	chr5	-	111310970	111311075	111311000	111311075	111071126	111071204	1993	5	1	1	1	154	125	0.452489615232	0.778657165934	0.802	0.448	0.354
20	PITRM1	PITRM1	chr10	-	3190359	3190483	3190362	3190483	3190178	3190255	20	7	272	7	412	127	125	0.452412963715	0.778657165934	0.025	0.016	0.009
2382	PIGG	PIGG	chr4	+	492988	493514	492988	493087	494184	494390	2382	40	4	42	7	250	125	0.449599143595	0.778657165934	0.833	0.75	0.083
2564	C18orf54	C18orf54	chr18	+	51888012	51888318	51888012	51888261	51889140	51889291	2564	6	9	7	18	181	125	0.449361463666	0.778657165934	0.315	0.212	0.103
2749	PGM3	PGM3	chr6	-	83880019	83880197	83880023	83880197	83874592	83879042	2749	2	158	0	174	128	125	0.451053671676	0.778657165934	0.012	0.0	0.012
379	ACTL6A	ACTL6A	chr3	+	179280667	179280905	179280667	179280761	179287611	179287688	379	256	31	372	54	250	125	0.450330781668	0.778657165934	0.805	0.775	0.03
606	TMEM254	TMEM254	chr10	+	81841900	81841973	81841900	81841960	81850552	81852307	606	1	74	3	92	137	125	0.448578455067	0.778657165934	0.012	0.029	-0.017
1240	DUS4L	DUS4L	chr7	+	107204401	107204654	107204401	107204504	107207494	107207631	1240	10	1	8	0	250	125	0.456633616991	0.779081039515	0.833	1.0	-0.167
1303	UBE2I	UBE2I	chr16	+	1359153	1359420	1359153	1359272	1364020	1364097	1303	12	11	20	12	250	125	0.455534449329	0.779081039515	0.353	0.455	-0.102
1406	FAM156A	FAM156A	chrX	+	52985470	52985953	52985470	52985544	53024484	53024651	1406	8	0	10	1	250	125	0.456633616991	0.779081039515	1.0	0.833	0.167
2015	UCK1	UCK1	chr9	-	134406453	134406662	134406480	134406662	134405872	134406032	2015	46	1	44	0	151	125	0.454163465345	0.779081039515	0.974	1.0	-0.026
2578	PBK	PBK	chr8	-	27695168	27695612	27695226	27695612	27690572	27690650	2578	170	19	263	23	182	125	0.456198288435	0.779081039515	0.86	0.887	-0.027
2599	POLG	POLG	chr15	-	89877903	89878026	89877915	89878026	89876326	89877144	2599	7	21	10	46	136	125	0.455946190926	0.779081039515	0.235	0.167	0.068
2883	MRPL55	MRPL55	chr1	-	228296849	228297013	228296961	228297013	228296655	228296722	2883	78	14	92	12	236	125	0.455239676501	0.779081039515	0.747	0.802	-0.055
2906	BDNF	BDNF	chr11	-	27721710	27722035	27721728	27722035	27676441	27680132	2906	9	3	39	7	142	125	0.455335899398	0.779081039515	0.725	0.831	-0.106
301	TRMT2B	TRMT2B	chrX	-	100306239	100306722	100306632	100306722	100297030	100297301	301	10	1	8	0	250	125	0.456633616991	0.779081039515	0.833	1.0	-0.167
1252	SNX12	SNX12	chrX	-	70287991	70288298	70288003	70288298	70282703	70282799	1252	203	3	236	1	136	125	0.457805511083	0.779197676616	0.984	0.995	-0.011
1365	ZNF664	ZNF664	chr12	+	124457761	124457899	124457761	124457850	124458432	124458567	1365	32	12	20	11	173	125	0.45801510404	0.779197676616	0.658	0.568	0.09
1435	AURKA	AURKA	chr20	-	54966998	54967351	54967209	54967351	54965611	54965721	1435	5	5	26	15	250	125	0.458931627678	0.779197676616	0.333	0.464	-0.131
1949	ZNF688	ZNF688	chr16	-	30582754	30583728	30583442	30583728	30581018	30581757	1949	3	0	3	1	250	125	0.459197287347	0.779197676616	1.0	0.6	0.4
2488	IKZF2	IKZF2	chr2	-	213921556	213921823	213921634	213921823	213914436	213914604	2488	1	1	2	8	202	125	0.458723930337	0.779197676616	0.382	0.134	0.248
2514	FGD5-AS1	FGD5-AS1	chr3	-	14988593	14989012	14988616	14989012	14984285	14987661	2514	161	16	200	15	147	125	0.457419906521	0.779197676616	0.895	0.919	-0.024
615	TMEM177	TMEM177	chr2	+	120436742	120437193	120436742	120436801	120438407	120439694	615	4	4	5	10	250	125	0.459506290529	0.779197676616	0.333	0.2	0.133
2862	SMARCC2	SMARCC2	chr12	-	56558086	56558515	56558431	56558515	56555635	56557549	2862	155	13	180	11	250	125	0.460210440243	0.779711939262	0.856	0.891	-0.035
136	AP1G2	AP1G2	chr14	-	24035024	24035369	24035272	24035369	24034814	24034910	136	195	4	280	9	250	125	0.461118215647	0.779804118724	0.961	0.94	0.021
2474	RANBP6	RANBP6	chr9	-	6015412	6015640	6015471	6015640	6011018	6014356	2474	33	9	34	6	183	125	0.461467630155	0.779804118724	0.715	0.795	-0.08
71	PAXBP1	PAXBP1	chr21	-	34127523	34127664	34127540	34127664	34123429	34123529	71	42	43	34	44	141	125	0.460815882218	0.779804118724	0.464	0.407	0.057
1994	ATF6B	ATF6B	chr6	-	32095893	32096017	32095902	32096017	32095447	32095527	1994	179	24	242	26	133	125	0.464496981473	0.781449258061	0.875	0.897	-0.022
2132	UBE2J2	UBE2J2	chr1	-	1203112	1203372	1203241	1203372	1198725	1198766	2132	12	210	18	237	250	125	0.464749381007	0.781449258061	0.028	0.037	-0.009
2395	PPAN-P2RY11	PPAN-P2RY11	chr19	+	10221620	10221760	10221620	10221698	10224308	10226064	2395	65	9	75	7	186	125	0.464679900163	0.781449258061	0.829	0.878	-0.049
2796	CABYR	CABYR	chr18	+	21735664	21736963	21735664	21736006	21739435	21740033	2796	14	21	10	22	250	125	0.463704519234	0.781449258061	0.25	0.185	0.065
412	RUSC1	RUSC1	chr1	+	155293727	155294378	155293727	155294335	155294635	155294734	412	35	11	51	22	167	125	0.464851820862	0.781449258061	0.704	0.634	0.07
613	TMEM177	TMEM177	chr2	+	120436742	120436852	120436742	120436801	120438407	120439694	613	14	4	21	10	175	125	0.464710533678	0.781449258061	0.714	0.6	0.114
2108	CCDC74A	CCDC74A	chr2	+	132285406	132285919	132285406	132285793	132287219	132287264	2108	62	93	26	31	250	125	0.465928162935	0.781907055141	0.25	0.295	-0.045
3110	BCL2L1	BCL2L1	chr20	-	30309457	30310151	30309646	30310151	30252260	30253889	3110	1993	52	3234	96	250	125	0.465566105683	0.781907055141	0.95	0.944	0.006
1724	C21orf2	C21orf2	chr21	-	45750345	45750799	45750705	45750799	45748826	45750209	1724	14	40	11	22	250	125	0.467065157173	0.783139423019	0.149	0.2	-0.051
1318	METTL10	METTL10	chr10	-	126477607	126477726	126477611	126477726	126453960	126454177	1318	2	0	5	2	128	125	0.468082135336	0.784168607432	1.0	0.709	0.291
1013	ZNRD1	ZNRD1	chr6	+	30029016	30029175	30029016	30029166	30029291	30029446	1013	37	1	28	0	133	125	0.472565934758	0.784734501887	0.972	1.0	-0.028
125	FNDC3A	FNDC3A	chr13	+	49765150	49765256	49765150	49765245	49765344	49765520	125	123	2	94	0	135	125	0.47417638014	0.784734501887	0.983	1.0	-0.017
1379	BRD8	BRD8	chr5	-	137513254	137513356	137513259	137513356	137507049	137507099	1379	0	4	1	5	129	125	0.470067309936	0.784734501887	0.0	0.162	-0.162
1551	LRBA	LRBA	chr4	-	151223776	151223944	151223779	151223944	151207084	151207186	1551	90	0	116	2	127	125	0.475997169037	0.784734501887	1.0	0.983	0.017
177	FAM86EP	FAM86EP	chr4	-	3948870	3949947	3949816	3949947	3943486	3945099	177	4	2	6	1	250	125	0.470500633866	0.784734501887	0.5	0.75	-0.25
2249	GHRLOS	GHRLOS	chr3	+	10329628	10329790	10329628	10329786	10333751	10335133	2249	2	1	2	0	128	125	0.4742073605	0.784734501887	0.661	1.0	-0.339
2413	MADD	MADD	chr11	+	47306491	47306745	47306491	47306616	47307001	47307141	2413	99	46	71	40	250	125	0.473076994849	0.784734501887	0.518	0.47	0.048
242	NCOA3	NCOA3	chr20	+	46277748	46277853	46277748	46277841	46279725	46280020	242	4	15	1	9	136	125	0.474948000748	0.784734501887	0.197	0.093	0.104
2498	BANF1	BANF1	chr11	+	65769549	65770041	65769549	65769984	65771096	65771617	2498	17	10	9	3	181	125	0.475830859412	0.784734501887	0.54	0.674	-0.134
2510	USP5	USP5	chr12	+	6972349	6972541	6972349	6972472	6972993	6973137	2510	27	209	26	248	193	125	0.476892638165	0.784734501887	0.077	0.064	0.013
2546	PLRG1	PLRG1	chr4	-	155468162	155468216	155468189	155468216	155467274	155467365	2546	247	8	276	6	151	125	0.472475600732	0.784734501887	0.962	0.974	-0.012
2585	TNFAIP3	TNFAIP3	chr6	+	138188324	138188655	138188324	138188631	138192349	138192659	2585	23	66	17	37	148	125	0.472872029176	0.784734501887	0.227	0.28	-0.053
263	ATP5J	ATP5J	chr21	-	27107625	27107965	27107797	27107965	27101941	27102112	263	122	17	99	18	250	125	0.469929295062	0.784734501887	0.782	0.733	0.049
2856	PARP2	PARP2	chr14	+	20813090	20813285	20813090	20813246	20813552	20813623	2856	100	86	88	88	163	125	0.476508225265	0.784734501887	0.471	0.434	0.037
2916	ACY1	ACY1	chr3	+	52017299	52017605	52017299	52017600	52018062	52018174	2916	65	2	81	1	129	125	0.469475603158	0.784734501887	0.969	0.987	-0.018
2964	ANAPC10	ANAPC10	chr4	-	146019271	146019371	146019282	146019371	146017136	146017263	2964	47	9	40	11	135	125	0.474326178744	0.784734501887	0.829	0.771	0.058
2970	ENO3	ENO3	chr17	+	4854383	4854519	4854383	4854477	4855122	4855209	2970	5	1	4	0	166	125	0.476702766475	0.784734501887	0.79	1.0	-0.21
3054	ERI3	ERI3	chr1	-	44820563	44820951	44820931	44820951	44785299	44785416	3054	6	6	3	6	250	125	0.4690345291	0.784734501887	0.333	0.2	0.133
454	RAD54L	RAD54L	chr1	+	46713366	46714080	46713366	46713418	46714183	46714270	454	35	1	79	5	250	125	0.472420940303	0.784734501887	0.946	0.888	0.058
547	MAPKAPK5	MAPKAPK5	chr12	+	112326688	112326810	112326688	112326804	112327843	112327948	547	113	125	98	124	130	125	0.475717677671	0.784734501887	0.465	0.432	0.033
568	HNRNPLL	HNRNPLL	chr2	-	38829579	38830178	38829998	38830178	38818671	38818790	568	30	2	22	3	250	125	0.471994857416	0.784734501887	0.882	0.786	0.096
67	KRT8	KRT8	chr12	-	53343239	53343650	53343498	53343650	53298441	53298811	67	62	2	47	3	250	125	0.478062926912	0.785995260223	0.939	0.887	0.052
1655	BOC	BOC	chr3	+	112935033	112935125	112935033	112935121	112968568	112968746	1655	13	13	11	7	128	125	0.479349311661	0.787444604038	0.494	0.605	-0.111
2632	RPL23AP7	RPL23AP7	chr2	-	114384406	114384715	114384614	114384715	114383185	114383306	2632	17	101	12	53	250	125	0.480000111388	0.787848284093	0.078	0.102	-0.024
2024	DCAF4	DCAF4	chr14	+	73421093	73421191	73421093	73421170	73422230	73422404	2024	72	1	59	2	145	125	0.481285106149	0.788160338328	0.984	0.962	0.022
2616	TTPAL	TTPAL	chr20	+	43112976	43113170	43112976	43113068	43115235	43115346	2616	37	2	61	6	226	125	0.48083351349	0.788160338328	0.911	0.849	0.062
3030	ELOVL7	ELOVL7	chr5	-	60067729	60067920	60067775	60067920	60063649	60063730	3030	70	2	117	6	170	125	0.481811127132	0.788160338328	0.963	0.935	0.028
537	ARL6IP4	ARL6IP4	chr12	+	123465675	123465846	123465675	123465813	123466117	123466426	537	160	50	206	55	157	125	0.481508427176	0.788160338328	0.718	0.749	-0.031
1401	FAM111A	FAM111A	chr11	+	58910317	58910442	58910317	58910419	58910555	58910777	1401	10	10	7	4	147	125	0.483326395494	0.78864919399	0.46	0.598	-0.138
1582	MAPK10	MAPK10	chr4	-	87115461	87115560	87115488	87115560	87080450	87080620	1582	7	18	3	4	151	125	0.482991195132	0.78864919399	0.244	0.383	-0.139
907	TMEM134	TMEM134	chr11	-	67235487	67235563	67235498	67235563	67234971	67235061	907	11	74	6	59	135	125	0.483241005293	0.78864919399	0.121	0.086	0.035
1022	PIGBOS1	PIGBOS1	chr15	-	55611104	55611392	55611128	55611392	55609381	55610065	1022	18	44	19	35	148	125	0.484076471997	0.789211012602	0.257	0.314	-0.057
1970	TBXAS1	TBXAS1	chr7	+	139575383	139575465	139575383	139575436	139611023	139611120	1970	2	92	0	99	153	125	0.484863574733	0.789832205072	0.017	0.0	0.017
2539	OXLD1	OXLD1	chr17	-	79633193	79633667	79633547	79633667	79632065	79632614	2539	2	1	2	0	250	125	0.485537534186	0.790268204177	0.5	1.0	-0.5
2914	SLC43A3	SLC43A3	chr11	-	57194534	57194621	57194538	57194621	57194060	57194125	2914	82	1	109	3	128	125	0.485989623884	0.790342657571	0.988	0.973	0.015
1025	SNHG21	SNHG21	chr15	+	83419315	83419600	83419315	83419466	83423380	83423789	1025	40	3	30	4	250	125	0.486902399082	0.790507098957	0.87	0.789	0.081
1141	COMMD6	COMMD6	chr13	-	76111619	76111811	76111634	76111811	76104249	76104402	1141	2	2	1	0	139	125	0.489748614007	0.790507098957	0.473	1.0	-0.527
1888	EDA	EDA	chrX	+	69253247	69253378	69253247	69253372	69255207	69259321	1888	1	0	2	2	130	125	0.489474389673	0.790507098957	1.0	0.49	0.51
246	LCA5	LCA5	chr6	-	80246832	80247147	80246881	80247147	80228421	80228802	246	1	14	2	11	173	125	0.488804297018	0.790507098957	0.049	0.116	-0.067
2843	CLP1	CLP1	chr11	+	57426926	57427554	57426926	57427362	57428236	57429337	2843	72	0	84	1	250	125	0.488832095058	0.790507098957	1.0	0.977	0.023
3044	C6orf136	C6orf136	chr6	+	30614815	30615623	30614815	30615080	30617334	30617736	3044	10	10	17	25	250	125	0.488585519821	0.790507098957	0.333	0.254	0.079
339	MAMDC2	MAMDC2	chr9	+	72785394	72785547	72785394	72785543	72833252	72833512	339	70	3	90	2	128	125	0.488748006304	0.790507098957	0.958	0.978	-0.02
355	NDUFS5	NDUFS5	chr1	+	39491966	39492074	39491966	39492070	39500063	39500308	355	2	2	0	1	128	125	0.489135041595	0.790507098957	0.494	0.0	0.494
421	DKC1	DKC1	chrX	+	154002876	154002980	154002876	154002965	154003469	154003548	421	221	2	240	4	139	125	0.489460073164	0.790507098957	0.99	0.982	0.008
2449	ZCCHC7	ZCCHC7	chr9	+	37120468	37120624	37120468	37120620	37126308	37126939	2449	8	28	6	32	128	125	0.490410339845	0.790918831674	0.218	0.155	0.063
1070	PLEKHB2	PLEKHB2	chr2	+	131890474	131890588	131890474	131890564	131897739	131897848	1070	42	213	54	320	148	125	0.491035310766	0.791270654051	0.143	0.125	0.018
2464	SUPT20H	SUPT20H	chr13	-	37633616	37633850	37633695	37633850	37625624	37625720	2464	4	46	5	35	203	125	0.491990306434	0.792153266568	0.051	0.081	-0.03
1173	TANC1	TANC1	chr2	+	160025760	160025883	160025760	160025862	160027034	160027316	1173	69	12	69	16	145	125	0.495957112	0.794847455407	0.832	0.788	0.044
1330	TSEN34	TSEN34	chr19	+	54694118	54694301	54694118	54694222	54695211	54695458	1330	30	2	32	4	203	125	0.497207124338	0.794847455407	0.902	0.831	0.071
1943	RMI2	RMI2	chr16	+	11439294	11439623	11439294	11439400	11444498	11445620	1943	10	2	22	2	250	125	0.494248936745	0.794847455407	0.714	0.846	-0.132
2091	GMPR2	GMPR2	chr14	+	24701627	24702053	24701627	24701994	24702424	24702546	2091	40	87	50	91	183	125	0.495745600442	0.794847455407	0.239	0.273	-0.034
2275	DAG1	DAG1	chr3	+	49514281	49514338	49514281	49514333	49547851	49548252	2275	6	19	7	14	129	125	0.497610319693	0.794847455407	0.234	0.326	-0.092
2572	CCDC103	CCDC103	chr17	+	42977079	42977227	42977079	42977211	42978357	42978509	2572	12	3	6	3	140	125	0.495825930673	0.794847455407	0.781	0.641	0.14
2614	SLC50A1	SLC50A1	chr1	+	155108774	155108872	155108774	155108852	155110036	155110198	2614	10	85	7	85	144	125	0.494562564176	0.794847455407	0.093	0.067	0.026
2690	ARHGAP22	ARHGAP22	chr10	-	49687630	49687807	49687678	49687807	49663044	49663177	2690	8	1	6	2	172	125	0.497750231715	0.794847455407	0.853	0.686	0.167
2799	TTC23	TTC23	chr15	-	99789375	99789824	99789621	99789824	99785593	99785715	2799	23	8	28	14	250	125	0.49622943086	0.794847455407	0.59	0.5	0.09
2925	MBD4	MBD4	chr3	-	129151345	129151449	129151398	129151449	129149786	129150421	2925	83	34	81	27	177	125	0.497298187093	0.794847455407	0.633	0.679	-0.046
1743	CD151	CD151	chr11	+	832951	833026	832951	833022	834529	834591	1743	416	65	511	90	128	125	0.498583298575	0.795129777769	0.862	0.847	0.015
2863	PAQR6	PAQR6	chr1	-	156214480	156214702	156214551	156214702	156213111	156214194	2863	0	4	1	6	195	125	0.498744642097	0.795129777769	0.0	0.097	-0.097
1317	HDAC9	HDAC9	chr7	+	18535368	18535646	18535368	18535477	18535884	18535947	1317	46	17	20	5	250	125	0.500417782465	0.795840218229	0.575	0.667	-0.092
2559	ZNF227	ZNF227	chr19	+	44732598	44732786	44732598	44732725	44738854	44741421	2559	4	5	0	1	185	125	0.499904564318	0.795840218229	0.351	0.0	0.351
939	ALKBH8	ALKBH8	chr11	-	107436326	107436461	107436355	107436461	107431490	107431625	939	18	9	13	4	153	125	0.500331644489	0.795840218229	0.62	0.726	-0.106
1250	ZNF234	ZNF234	chr19	+	44645709	44645886	44645709	44645768	44646466	44646520	1250	2	3	6	4	242	125	0.502973471019	0.797068100048	0.256	0.437	-0.181
1316	HDAC9	HDAC9	chr7	+	18631138	18631265	18631138	18631259	18633530	18633652	1316	124	16	141	14	130	125	0.501964295137	0.797068100048	0.882	0.906	-0.024
181	ENY2	ENY2	chr8	+	110346551	110346703	110346551	110346631	110348356	110348433	181	634	74	540	71	196	125	0.502531643859	0.797068100048	0.845	0.829	0.016
434	U2AF2	U2AF2	chr19	+	56180448	56180547	56180448	56180535	56180809	56181058	434	138	600	142	675	136	125	0.503238882704	0.797068100048	0.175	0.162	0.013
775	GOLGB1	GOLGB1	chr3	-	121388043	121388202	121388058	121388202	121386907	121387005	775	49	99	23	57	139	125	0.502217505672	0.797068100048	0.308	0.266	0.042
2000	ING4	ING4	chr12	-	6762101	6762216	6762110	6762216	6761827	6761933	2000	86	32	45	13	133	125	0.504452295848	0.798228236691	0.716	0.765	-0.049
272	SLC16A3	SLC16A3	chr17	+	80186281	80186421	80186281	80186405	80193858	80194107	272	0	2	2	6	140	125	0.504792149681	0.798228236691	0.0	0.229	-0.229
1084	MITF	MITF	chr3	+	69986972	69987200	69986972	69987032	69988248	69988332	1084	135	3	237	3	250	125	0.507627725376	0.798815473994	0.957	0.975	-0.018
1666	MRE11A	MRE11A	chr11	-	94226849	94227040	94226956	94227040	94225947	94226072	1666	45	17	49	14	231	125	0.507220790824	0.798815473994	0.589	0.654	-0.065
2256	FGFR2	FGFR2	chr10	-	123274630	123274833	123274636	123274833	123263303	123263455	2256	7	4	29	10	130	125	0.505994716405	0.798815473994	0.627	0.736	-0.109
2462	CNOT4	CNOT4	chr7	-	135095264	135095398	135095273	135095398	135082920	135082978	2462	12	19	16	18	133	125	0.505691533513	0.798815473994	0.372	0.455	-0.083
2961	PFDN6	PFDN6	chr6	+	33257373	33257405	33257373	33257397	33257546	33257697	2961	23	35	16	32	132	125	0.50728226688	0.798815473994	0.384	0.321	0.063
707	PRKAR1B	PRKAR1B	chr7	-	767226	767313	767291	767313	750965	751164	707	8	0	13	1	189	125	0.50708990108	0.798815473994	1.0	0.896	0.104
2563	C18orf54	C18orf54	chr18	+	51888012	51888801	51888012	51888318	51889140	51889291	2563	26	2	28	4	250	125	0.508216074755	0.79909479822	0.867	0.778	0.089
2794	LOC100288798	LOC100288798	chr12	+	46777458	46777496	46777458	46777478	46781529	46781755	2794	6	1	4	0	142	125	0.50986468887	0.799873892117	0.841	1.0	-0.159
714	ADAM15	ADAM15	chr1	+	155034379	155034593	155034379	155034451	155034720	155034845	714	7	13	14	38	250	125	0.509945309113	0.799873892117	0.212	0.156	0.056
875	C6orf48	C6orf48	chr6	+	31802691	31802977	31802691	31802834	31803187	31803228	875	457	10	301	9	250	125	0.509822745101	0.799873892117	0.958	0.944	0.014
1444	TMEM175	TMEM175	chr4	+	941903	942403	941903	941942	944208	944306	1444	14	15	16	12	250	125	0.511843916513	0.800914253916	0.318	0.4	-0.082
2821	BZW2	BZW2	chr7	+	16685758	16685929	16685758	16685913	16705061	16705126	2821	38	126	45	176	140	125	0.511324211347	0.800914253916	0.212	0.186	0.026
636	KIF2C	KIF2C	chr1	+	45212033	45212431	45212033	45212118	45213055	45213157	636	4	1	3	0	250	125	0.511685174356	0.800914253916	0.667	1.0	-0.333
1912	SH3D19	SH3D19	chr4	-	152097676	152097839	152097685	152097839	152095821	152096826	1912	6	67	10	78	133	125	0.513177225721	0.802355067546	0.078	0.108	-0.03
2682	CTSL	CTSL	chr9	+	90340973	90341313	90340973	90341164	90342508	90342644	2682	187	17	91	6	250	125	0.51467222461	0.804046166158	0.846	0.883	-0.037
1610	TBC1D22B	TBC1D22B	chr6	+	37250657	37250789	37250657	37250728	37252111	37252240	1610	5	60	4	76	185	125	0.515533616486	0.804100147606	0.053	0.034	0.019
985	CAPS	CAPS	chr19	+	5914950	5915157	5914950	5915076	5915231	5916222	985	40	6	7	2	205	125	0.515223869188	0.804100147606	0.803	0.681	0.122
1736	PLAU	PLAU	chr10	+	75671282	75671683	75671282	75671370	75671972	75672080	1736	58	60	74	65	250	125	0.517058861694	0.804543588796	0.326	0.363	-0.037
255	ATP5J	ATP5J	chr21	-	27107163	27107965	27107299	27107965	27101941	27102112	255	459	75	448	65	250	125	0.516448692094	0.804543588796	0.754	0.775	-0.021
271	OSBPL5	OSBPL5	chr11	-	3186445	3186582	3186452	3186582	3150242	3150399	271	14	1	8	0	131	125	0.516975704232	0.804543588796	0.93	1.0	-0.07
2805	CNOT1	CNOT1	chr16	-	58590750	58590897	58590765	58590897	58589687	58589812	2805	147	42	204	50	139	125	0.518597877672	0.806293263047	0.759	0.786	-0.027
2019	WDR83	WDR83	chr19	+	12780790	12780911	12780790	12780894	12780993	12781099	2019	49	1	35	0	141	125	0.520559720629	0.806763869819	0.977	1.0	-0.023
2680	CTSL	CTSL	chr9	+	90340973	90341168	90340973	90341164	90342508	90342644	2680	98	17	48	6	128	125	0.520057957331	0.806763869819	0.849	0.887	-0.038
635	MOCS2	MOCS2	chr5	-	52405080	52405602	52405541	52405602	52404351	52404473	635	6	59	4	61	250	125	0.51999801903	0.806763869819	0.048	0.032	0.016
723	RSPRY1	RSPRY1	chr16	+	57220195	57220962	57220195	57220341	57238415	57238920	723	12	3	22	3	250	125	0.520349478054	0.806763869819	0.667	0.786	-0.119
822	LPIN3	LPIN3	chr20	+	39986521	39986674	39986521	39986597	39986876	39986991	822	23	4	38	4	201	125	0.521306295549	0.807277663091	0.781	0.855	-0.074
1448	ITFG2	ITFG2	chr12	+	2927271	2927519	2927271	2927443	2929251	2929391	1448	3	49	7	72	200	125	0.521960550608	0.807647789127	0.037	0.057	-0.02
1207	GLT8D1	GLT8D1	chr3	-	52739462	52740099	52739718	52740099	52734460	52734512	1207	91	6	52	2	250	125	0.522584419754	0.807970346917	0.883	0.929	-0.046
1301	TRIM3	TRIM3	chr11	-	6479294	6479526	6479299	6479526	6478925	6479077	1301	28	2	31	4	129	125	0.523550705102	0.80882138318	0.931	0.882	0.049
164	TYSND1	TYSND1	chr10	-	71906288	71906496	71906408	71906496	71903597	71903728	164	5	0	8	1	244	125	0.524637306024	0.809214560045	1.0	0.804	0.196
2526	OXLD1	OXLD1	chr17	-	79633175	79633667	79633179	79633667	79632065	79632614	2526	9	3	7	1	128	125	0.524316571262	0.809214560045	0.746	0.872	-0.126
1123	RBBP8	RBBP8	chr18	+	20513838	20514122	20513838	20514041	20516716	20516923	1123	23	10	25	15	205	125	0.526670291776	0.810567936968	0.584	0.504	0.08
2310	STK25	STK25	chr2	-	242447857	242448110	242447919	242448110	242440892	242441123	2310	9	2	4	2	186	125	0.52614177682	0.810567936968	0.752	0.573	0.179
747	THTPA	THTPA	chr14	+	24025190	24026513	24025190	24025552	24027903	24028790	747	38	8	54	8	250	125	0.526764972919	0.810567936968	0.704	0.771	-0.067
1750	COL18A1	COL18A1	chr21	+	46875423	46876795	46875423	46876090	46888155	46888700	1750	0	2	2	7	250	125	0.528905911325	0.811935278238	0.0	0.125	-0.125
2261	RPS14	RPS14	chr5	-	149829048	149829319	149829054	149829319	149827147	149827298	2261	17	9	27	10	130	125	0.528736625347	0.811935278238	0.645	0.722	-0.077
402	SLC35B3	SLC35B3	chr6	-	8435309	8435800	8435460	8435800	8434617	8434663	402	21	3	7	2	250	125	0.528429416364	0.811935278238	0.778	0.636	0.142
2272	DAG1	DAG1	chr3	+	49507564	49508006	49507564	49507866	49547851	49548252	2272	1	77	2	60	250	125	0.529627230231	0.81240139022	0.006	0.016	-0.01
906	MORC4	MORC4	chrX	-	106185167	106185451	106185205	106185451	106183963	106184862	906	37	43	33	31	162	125	0.530468261002	0.813050250314	0.399	0.451	-0.052
1170	USP9X	USP9X	chrX	+	41088819	41089080	41088819	41089032	41089753	41089849	1170	18	149	25	169	172	125	0.541895499376	0.813492984376	0.081	0.097	-0.016
1186	EIF3C	EIF3C	chr16	-	28725641	28725767	28725671	28725767	28725229	28725419	1186	1	1	1	0	154	125	0.539642406534	0.813492984376	0.448	1.0	-0.552
1229	UBE2D3	UBE2D3	chr4	-	103748583	103749105	103748748	103749105	103747641	103747793	1229	219	178	213	158	250	125	0.532678477936	0.813492984376	0.381	0.403	-0.022
1248	MSTO1	MSTO1	chr1	+	155581006	155581146	155581006	155581082	155581339	155581394	1248	9	97	9	131	188	125	0.54648099698	0.813492984376	0.058	0.044	0.014
1300	GALK2	GALK2	chr15	+	49462212	49462572	49462212	49462555	49493358	49493447	1300	14	1	12	2	141	125	0.533460084103	0.813492984376	0.925	0.842	0.083
1412	DFFB	DFFB	chr1	+	3775281	3775430	3775281	3775408	3782375	3782564	1412	2	14	1	16	146	125	0.537736091498	0.813492984376	0.109	0.051	0.058
1436	AURKA	AURKA	chr20	-	54966998	54967351	54967223	54967351	54965611	54965721	1436	5	12	20	33	250	125	0.542859783047	0.813492984376	0.172	0.233	-0.061
151	TMEM218	TMEM218	chr11	-	124981480	124981659	124981482	124981659	124972629	124972705	151	2	4	6	6	126	125	0.532276170728	0.813492984376	0.332	0.498	-0.166
1566	MID1	MID1	chrX	-	10534927	10535643	10535041	10535643	10491131	10491227	1566	73	4	99	8	238	125	0.543635489959	0.813492984376	0.906	0.867	0.039
1623	ZNF334	ZNF334	chr20	-	45142048	45142198	45142135	45142198	45140720	45140779	1623	9	1	5	0	211	125	0.546403660051	0.813492984376	0.842	1.0	-0.158
1668	TAF15	TAF15	chr17	+	34147167	34147252	34147167	34147243	34147335	34147441	1668	726	108	923	126	133	125	0.544688349807	0.813492984376	0.863	0.873	-0.01
1890	NME4	NME4	chr16	+	448207	448394	448207	448385	448989	449123	1890	9	22	4	6	133	125	0.537120855146	0.813492984376	0.278	0.385	-0.107
2018	SNX14	SNX14	chr6	-	86303296	86303874	86303551	86303874	86283975	86284096	2018	156	4	155	6	250	125	0.536241681682	0.813492984376	0.951	0.928	0.023
204	DOK3	DOK3	chr5	-	176937150	176937427	176937260	176937427	176936475	176936658	204	1	0	1	1	234	125	0.540953405399	0.813492984376	1.0	0.348	0.652
2089	DHRS4-AS1	DHRS4-AS1	chr14	-	24422782	24423406	24422982	24423406	24407939	24410367	2089	9	25	13	26	250	125	0.531265781487	0.813492984376	0.153	0.2	-0.047
2129	ANK1	ANK1	chr8	-	41519318	41519459	41519393	41519459	41510743	41513272	2129	5	0	9	1	199	125	0.545313800173	0.813492984376	1.0	0.85	0.15
2134	ZNF566	ZNF566	chr19	-	36980375	36980463	36980387	36980463	36967450	36967518	2134	0	1	1	1	136	125	0.536614027992	0.813492984376	0.0	0.479	-0.479
2247	ZNF131	ZNF131	chr5	+	43161350	43161715	43161350	43161708	43161810	43162033	2247	7	37	5	39	131	125	0.544107140382	0.813492984376	0.153	0.109	0.044
2309	STK25	STK25	chr2	-	242447857	242448110	242447919	242448110	242447420	242447550	2309	7	2	2	0	186	125	0.54533553876	0.813492984376	0.702	1.0	-0.298
2375	PIGG	PIGG	chr4	+	514844	515062	514844	515038	515448	515730	2375	86	12	112	12	148	125	0.547068803889	0.813492984376	0.858	0.887	-0.029
2515	FGD5-AS1	FGD5-AS1	chr3	-	14988593	14989012	14988620	14989012	14984285	14987661	2515	164	33	205	48	151	125	0.545743355949	0.813492984376	0.804	0.78	0.024
2743	LOC727751	LOC727751	chr15	+	82970154	82970343	82970154	82970256	82970613	82970704	2743	1	0	1	1	211	125	0.540982714184	0.813492984376	1.0	0.372	0.628
2746	NSUN4	NSUN4	chr1	+	46806849	46807537	46806849	46807169	46810472	46810816	2746	1	1	1	0	250	125	0.540809392493	0.813492984376	0.333	1.0	-0.667
2754	CDV3	CDV3	chr3	+	133293277	133293436	133293277	133293395	133293882	133293959	2754	1	0	1	1	165	125	0.540114477597	0.813492984376	1.0	0.431	0.569
277	METTL23	METTL23	chr17	+	74722911	74723295	74722911	74722961	74725771	74725876	277	19	5	23	9	250	125	0.543625346015	0.813492984376	0.655	0.561	0.094
2888	GSTK1	GSTK1	chr7	+	142962084	142962389	142962084	142962185	142964709	142964826	2888	537	4	483	2	250	125	0.537471287312	0.813492984376	0.985	0.992	-0.007
2984	LRRC23	LRRC23	chr12	+	7013896	7014239	7013896	7014067	7014748	7014923	2984	1	19	2	17	250	125	0.541899375742	0.813492984376	0.026	0.056	-0.03
3017	ZBTB8OS	ZBTB8OS	chr1	-	33116029	33116191	33116033	33116191	33099551	33099673	3017	4	6	10	9	128	125	0.536528152241	0.813492984376	0.394	0.52	-0.126
3032	YBEY	YBEY	chr21	+	47706266	47706651	47706266	47706329	47706783	47707037	3032	12	27	8	25	250	125	0.545409797041	0.813492984376	0.182	0.138	0.044
375	POPDC3	POPDC3	chr6	-	105609299	105610035	105609670	105610035	105607585	105607694	375	2	8	3	6	250	125	0.535987873318	0.813492984376	0.111	0.2	-0.089
397	ZNF638	ZNF638	chr2	+	71558884	71559005	71558884	71558995	71582848	71582910	397	1	3	0	2	134	125	0.542580496668	0.813492984376	0.237	0.0	0.237
486	ETF1	ETF1	chr5	-	137878322	137878625	137878521	137878625	137854380	137854556	486	3	299	9	348	250	125	0.537661963022	0.813492984376	0.005	0.013	-0.008
596	SEC23B	SEC23B	chr20	+	18488187	18488634	18488187	18488616	18491465	18491700	596	70	74	87	80	142	125	0.542772106571	0.813492984376	0.454	0.489	-0.035
625	ZNF501	ZNF501	chr3	+	44771097	44771507	44771097	44771214	44772967	44773052	625	5	4	3	1	250	125	0.545571660709	0.813492984376	0.385	0.6	-0.215
698	CSRP2	CSRP2	chr12	-	77272717	77272820	77272742	77272820	77259928	77260041	698	270	15	214	15	149	125	0.542258452883	0.813492984376	0.938	0.923	0.015
705	TCF7L2	TCF7L2	chr10	+	114903681	114903784	114903681	114903772	114905769	114905856	705	97	5	123	9	136	125	0.546538013555	0.813492984376	0.947	0.926	0.021
730	MEN1	MEN1	chr11	-	64577121	64577604	64577136	64577604	64575362	64575571	730	2	107	4	125	139	125	0.546833837786	0.813492984376	0.017	0.028	-0.011
908	TMEM134	TMEM134	chr11	-	67235487	67235563	67235498	67235563	67234971	67235034	908	12	27	8	25	135	125	0.545911753229	0.813492984376	0.292	0.229	0.063
984	SEC61G	SEC61G	chr7	-	54826850	54826939	54826854	54826939	54825187	54825287	984	748	86	508	52	128	125	0.533525393057	0.813492984376	0.895	0.905	-0.01
2527	OXLD1	OXLD1	chr17	-	79633175	79633667	79633306	79633667	79632065	79632614	2527	42	2	62	5	250	125	0.54808105047	0.814375586833	0.913	0.861	0.052
260	ATP5J	ATP5J	chr21	-	27107249	27107965	27107299	27107965	27101941	27102112	260	27	75	19	65	174	125	0.548630564131	0.814569807049	0.205	0.174	0.031
1529	FAM193A	FAM193A	chr4	+	2696672	2696869	2696672	2696856	2698089	2698320	1529	1	46	0	64	137	125	0.551244166285	0.815306710398	0.019	0.0	0.019
2074	KAT6B	KAT6B	chr10	+	76735156	76736088	76735156	76735212	76737073	76737195	2074	17	5	12	2	250	125	0.551211409746	0.815306710398	0.63	0.75	-0.12
2076	KAT6B	KAT6B	chr10	+	76735156	76735539	76735156	76735212	76737073	76737195	2076	14	5	10	2	250	125	0.551263394148	0.815306710398	0.583	0.714	-0.131
2606	NRP1	NRP1	chr10	-	33491818	33491923	33491839	33491923	33486577	33486637	2606	230	49	218	53	145	125	0.550535295637	0.815306710398	0.802	0.78	0.022
2779	NPHP1	NPHP1	chr2	-	110922096	110922307	110922264	110922307	110920624	110920712	2779	7	9	3	2	250	125	0.551641969606	0.815306710398	0.28	0.429	-0.149
2808	SYNCRIP	SYNCRIP	chr6	-	86346960	86347074	86346986	86347074	86346684	86346861	2808	948	13	1034	11	150	125	0.550684356272	0.815306710398	0.984	0.987	-0.003
10	BABAM1	BABAM1	chr19	+	17378184	17378336	17378184	17378325	17379602	17379900	10	175	9	162	11	135	125	0.55347116221	0.816149666792	0.947	0.932	0.015
290	RB1CC1	RB1CC1	chr8	-	53540591	53540728	53540600	53540728	53537276	53537347	290	47	30	33	26	133	125	0.553400349901	0.816149666792	0.596	0.544	0.052
3035	SERPINB8	SERPINB8	chr18	+	61637262	61637421	61637262	61637404	61645532	61645710	3035	14	24	17	22	141	125	0.553128101536	0.816149666792	0.341	0.407	-0.066
1197	C7orf49	C7orf49	chr7	-	134853682	134853812	134853720	134853812	134852483	134852559	1197	55	23	76	26	162	125	0.55515630365	0.816159494028	0.649	0.693	-0.044
1607	FLYWCH2	FLYWCH2	chr16	+	2933195	2933367	2933195	2933273	2945220	2945321	1607	50	1	23	0	218	125	0.55459288138	0.816159494028	0.966	1.0	-0.034
1801	NCEH1	NCEH1	chr3	-	172365675	172365904	172365685	172365904	172363412	172363482	1801	326	10	628	15	134	125	0.555112686757	0.816159494028	0.968	0.975	-0.007
2518	RNF7	RNF7	chr3	+	141457050	141457358	141457050	141457351	141461485	141461749	2518	23	2	25	1	131	125	0.554469344863	0.816159494028	0.916	0.96	-0.044
1040	CEP41	CEP41	chr7	-	130044404	130044549	130044480	130044549	130042488	130042640	1040	77	2	91	4	200	125	0.558040413406	0.818642493984	0.96	0.934	0.026
128	FRMD5	FRMD5	chr15	-	44177865	44177953	44177878	44177953	44176924	44176993	128	2	50	1	53	137	125	0.557586167614	0.818642493984	0.035	0.017	0.018
1504	TLE1	TLE1	chr9	-	84267098	84267203	84267128	84267203	84235355	84235472	1504	23	15	16	14	154	125	0.559666989122	0.818642493984	0.554	0.481	0.073
2135	PQLC2	PQLC2	chr1	+	19638739	19639383	19638739	19638852	19644093	19644335	2135	105	1	106	0	250	125	0.559791525449	0.818642493984	0.981	1.0	-0.019
2823	INTS8	INTS8	chr8	+	95877733	95877928	95877733	95877918	95878385	95878419	2823	0	99	2	116	134	125	0.559271976499	0.818642493984	0.0	0.016	-0.016
520	APOE	APOE	chr19	+	45409005	45409180	45409005	45409098	45409858	45409924	520	4	49	8	67	206	125	0.558490114417	0.818642493984	0.047	0.068	-0.021
892	YIF1B	YIF1B	chr19	-	38806362	38806445	38806386	38806445	38800044	38800283	892	15	5	16	8	148	125	0.558869868894	0.818642493984	0.717	0.628	0.089
524	HEXIM2	HEXIM2	chr17	+	43237540	43238615	43237540	43238310	43239854	43240002	524	6	1	5	2	250	125	0.560875034775	0.819192946333	0.75	0.556	0.194
986	FAM49B	FAM49B	chr8	-	130908917	130909100	130908994	130909100	130891634	130891717	986	1	0	3	2	201	125	0.561010285098	0.819192946333	1.0	0.483	0.517
1805	FAM173B	FAM173B	chr5	-	10239153	10239468	10239178	10239468	10236589	10236727	1805	2	37	1	39	149	125	0.563412053259	0.822082853405	0.043	0.021	0.022
1708	AMZ2	AMZ2	chr17	+	66244144	66244298	66244144	66244227	66244780	66244846	1708	1	5	1	13	195	125	0.56485269275	0.823567082008	0.114	0.047	0.067
3036	POLR2H	POLR2H	chr3	+	184080770	184081362	184080770	184081353	184082753	184082837	3036	12	234	15	232	133	125	0.566036970912	0.824219031818	0.046	0.057	-0.011
350	C17orf62	C17orf62	chr17	-	80408408	80408707	80408575	80408707	80407306	80407356	350	0	3	1	6	250	125	0.566147365814	0.824219031818	0.0	0.077	-0.077
1128	SIGMAR1	SIGMAR1	chr9	-	34637216	34637417	34637263	34637417	34634718	34635855	1128	51	0	71	1	171	125	0.570500800795	0.824383825315	1.0	0.981	0.019
1154	TAF1	TAF1	chrX	+	70678090	70678216	70678090	70678207	70678999	70679101	1154	13	1	6	0	133	125	0.572296495706	0.824383825315	0.924	1.0	-0.076
1363	DNAAF3	DNAAF3	chr19	-	55677149	55677368	55677225	55677368	55676737	55676831	1363	1	11	0	5	200	125	0.572573648625	0.824383825315	0.054	0.0	0.054
1373	DIS3L2	DIS3L2	chr2	+	232995328	232995653	232995328	232995429	233028168	233028342	1373	1	0	9	5	250	125	0.570460338094	0.824383825315	1.0	0.474	0.526
1659	FBXL19	FBXL19	chr16	+	30939787	30939951	30939787	30939949	30941393	30941905	1659	0	75	1	51	126	125	0.572917930489	0.824383825315	0.0	0.019	-0.019
1991	CRK	CRK	chr17	-	1339913	1340449	1340083	1340449	1324646	1326944	1991	268	129	304	159	250	125	0.569473061556	0.824383825315	0.51	0.489	0.021
2246	MED18	MED18	chr1	+	28655512	28655691	28655512	28655635	28657107	28657246	2246	48	1	46	2	180	125	0.568544175295	0.824383825315	0.971	0.941	0.03
2302	MRPL21	MRPL21	chr11	-	68668002	68668073	68668015	68668073	68665394	68665480	2302	6	251	10	309	137	125	0.569675519135	0.824383825315	0.021	0.029	-0.008
2322	NOP56	NOP56	chr20	+	2636579	2636860	2636579	2636680	2637419	2637541	2322	106	1	81	0	250	125	0.573465972057	0.824383825315	0.981	1.0	-0.019
2528	OXLD1	OXLD1	chr17	-	79633175	79633667	79633547	79633667	79632065	79632614	2528	10	1	5	0	250	125	0.571572273136	0.824383825315	0.833	1.0	-0.167
253	PLD3	PLD3	chr19	+	40854331	40854675	40854331	40854631	40872325	40872417	253	39	4	19	1	168	125	0.573376541341	0.824383825315	0.879	0.934	-0.055
2708	PTGES2	PTGES2	chr9	-	130889717	130890741	130890526	130890741	130887522	130887720	2708	52	1	50	2	250	125	0.570927016046	0.824383825315	0.963	0.926	0.037
2739	LOC374443	LOC374443	chr12	+	9809163	9809293	9809163	9809245	9809516	9811010	2739	11	10	5	7	172	125	0.569638988033	0.824383825315	0.444	0.342	0.102
2933	HCG18	HCG18	chr6	-	30293927	30294933	30294130	30294933	30263908	30264014	2933	28	20	27	15	250	125	0.569211078596	0.824383825315	0.412	0.474	-0.062
356	RPP25L	RPP25L	chr9	-	34611856	34612110	34612060	34612110	34610481	34611329	356	18	26	11	21	250	125	0.569617268805	0.824383825315	0.257	0.208	0.049
498	ZNF33A	ZNF33A	chr10	+	38305798	38305948	38305798	38305943	38306218	38306314	498	2	81	3	71	129	125	0.573089893014	0.824383825315	0.023	0.039	-0.016
523	XRCC4	XRCC4	chr5	+	82373316	82373481	82373316	82373434	82400728	82400877	523	3	22	4	18	171	125	0.567805570916	0.824383825315	0.091	0.14	-0.049
2691	ARHGAP22	ARHGAP22	chr10	-	49663044	49663177	49663096	49663177	49662130	49662204	2691	101	11	108	9	176	125	0.574536235472	0.825312391428	0.867	0.895	-0.028
1026	RBM10	RBM10	chrX	+	47004616	47004915	47004616	47004884	47006755	47006897	1026	26	100	32	104	155	125	0.576487550588	0.826642086854	0.173	0.199	-0.026
1892	UBL7-AS1	UBL7-AS1	chr15	+	74753605	74754439	74753605	74754372	74758376	74758471	1892	7	2	25	4	191	125	0.576988758895	0.826642086854	0.696	0.804	-0.108
1893	UBL7-AS1	UBL7-AS1	chr15	+	74753605	74754439	74753605	74754368	74758376	74758471	1893	7	2	25	4	195	125	0.57716193005	0.826642086854	0.692	0.8	-0.108
282	METTL23	METTL23	chr17	+	74722911	74723295	74722911	74722961	74729059	74729297	282	30	3	25	4	250	125	0.576283211978	0.826642086854	0.833	0.758	0.075
2986	MRPL9	MRPL9	chr1	-	151735425	151735622	151735465	151735622	151734851	151734976	2986	4	217	3	262	164	125	0.577708797836	0.826816491384	0.014	0.009	0.005
890	YIF1B	YIF1B	chr19	-	38806499	38806606	38806508	38806606	38800044	38800283	890	6	27	9	29	133	125	0.579878147943	0.829311027757	0.173	0.226	-0.053
49	MORC2	MORC2	chr22	-	31324005	31324194	31324014	31324194	31322597	31322858	49	77	27	67	28	133	125	0.583870280385	0.834406829793	0.728	0.692	0.036
1470	ZNF302	ZNF302	chr19	+	35168543	35168761	35168543	35168701	35169641	35169718	1470	6	1	3	0	184	125	0.58507526203	0.834901969661	0.803	1.0	-0.197
1786	FIBP	FIBP	chr11	-	65652979	65653134	65653000	65653134	65652548	65652657	1786	60	380	63	444	145	125	0.584952114593	0.834901969661	0.12	0.109	0.011
1195	C7orf49	C7orf49	chr7	-	134853500	134853812	134853720	134853812	134852483	134852559	1195	334	23	444	26	250	125	0.587342362214	0.835989266262	0.879	0.895	-0.016
189	CLDND1	CLDND1	chr3	-	98241385	98241910	98241692	98241910	98239976	98240286	189	0	124	3	105	250	125	0.587337954612	0.835989266262	0.0	0.014	-0.014
1973	STX16	STX16	chr20	+	57226308	57226490	57226308	57226470	57227128	57227194	1973	27	0	54	1	144	125	0.586611537008	0.835989266262	1.0	0.979	0.021
475	GOSR1	GOSR1	chr17	+	28804425	28804504	28804425	28804482	28808160	28808275	475	2	93	1	93	146	125	0.587556466314	0.835989266262	0.018	0.009	0.009
1789	AP5S1	AP5S1	chr20	+	3801170	3801501	3801170	3801349	3802748	3802940	1789	15	12	17	10	250	125	0.588812919345	0.837164567344	0.385	0.459	-0.074
3090	GPX8	GPX8	chr5	+	54455945	54456224	54455945	54456071	54459882	54463129	3090	275	12	161	9	250	125	0.590019080566	0.838031842255	0.92	0.899	0.021
3103	HHLA3	HHLA3	chr1	+	70820492	70820794	70820492	70820790	70832126	70832220	3103	6	10	11	26	128	125	0.590284639532	0.838031842255	0.369	0.292	0.077
557	TSEN15	TSEN15	chr1	+	184041290	184041444	184041290	184041328	184041960	184043344	557	22	7	18	8	240	125	0.592533135758	0.840610466119	0.621	0.54	0.081
1467	ZNF302	ZNF302	chr19	+	35168543	35169008	35168543	35168738	35169641	35169718	1467	1	3	3	4	250	125	0.594618310552	0.842718172167	0.143	0.273	-0.13
2282	FZR1	FZR1	chr19	+	3534418	3534520	3534418	3534511	3534792	3536755	2282	23	172	22	195	133	125	0.594885372949	0.842718172167	0.112	0.096	0.016
2008	MRPL11	MRPL11	chr11	-	66206102	66206319	66206180	66206319	66205634	66205730	2008	80	31	107	48	202	125	0.595377188285	0.842801041641	0.615	0.58	0.035
1864	PARP9	PARP9	chr3	-	122277175	122277314	122277280	122277314	122274132	122274968	1864	22	51	18	51	229	125	0.596313169853	0.843512083901	0.191	0.162	0.029
1588	PIGA	PIGA	chrX	-	15349337	15350114	15349711	15350114	15344035	15344168	1588	57	10	46	6	250	125	0.598397447335	0.844617587131	0.74	0.793	-0.053
2534	OXLD1	OXLD1	chr17	-	79633179	79633667	79633306	79633667	79632065	79632614	2534	37	2	58	5	250	125	0.598121890471	0.844617587131	0.902	0.853	0.049
2589	IRF3	IRF3	chr19	-	50168740	50169132	50168887	50169132	50167930	50168103	2589	66	90	65	100	250	125	0.598392511186	0.844617587131	0.268	0.245	0.023
2087	PCMT1	PCMT1	chr6	+	150123335	150123552	150123335	150123505	150131751	150132557	2087	244	187	265	189	171	125	0.599625812746	0.845580919981	0.488	0.506	-0.018
2290	ANAPC16	ANAPC16	chr10	+	73975757	73975896	73975757	73975830	73983645	73983814	2290	90	61	79	47	190	125	0.601569318555	0.845580919981	0.493	0.525	-0.032
2319	PEX5	PEX5	chr12	+	7342957	7343165	7342957	7343120	7343483	7343519	2319	7	46	8	39	169	125	0.601688428408	0.845580919981	0.101	0.132	-0.031
338	ARMC7	ARMC7	chr17	+	73106557	73106701	73106557	73106637	73124771	73126360	338	59	0	84	1	188	125	0.600800313988	0.845580919981	1.0	0.982	0.018
384	NOL3	NOL3	chr16	+	67208064	67208367	67208064	67208243	67208523	67208847	384	8	4	7	2	248	125	0.601650087745	0.845580919981	0.502	0.638	-0.136
857	C12orf43	C12orf43	chr12	-	121448620	121448729	121448630	121448729	121444123	121444197	857	0	57	1	52	134	125	0.601271711127	0.845580919981	0.0	0.018	-0.018
1138	PCDHGA11	PCDHGA11	chr5	+	140800536	140803227	140800536	140802672	140874373	140874432	1138	28	1	11	0	250	125	0.603195474792	0.846952869182	0.933	1.0	-0.067
858	C12orf43	C12orf43	chr12	-	121448813	121448949	121448906	121448949	121448630	121448729	858	3	39	2	43	217	125	0.60353556642	0.846952869182	0.042	0.026	0.016
1414	AMN1	AMN1	chr12	-	31881904	31882108	31881924	31882108	31862226	31862359	1414	19	1	19	2	144	125	0.604453823813	0.847629911547	0.943	0.892	0.051
1392	CNKSR1	CNKSR1	chr1	+	26509836	26509926	26509836	26509905	26510219	26510321	1392	3	15	10	34	145	125	0.60526043355	0.848110742683	0.147	0.202	-0.055
1698	RSRC1	RSRC1	chr3	+	157827840	157828000	157827840	157827986	157839891	157840087	1698	27	2	47	2	138	125	0.606517050363	0.848110742683	0.924	0.955	-0.031
1979	LPPR2	LPPR2	chr19	+	11474388	11474511	11474388	11474495	11474836	11474888	1979	19	30	4	9	140	125	0.606540896181	0.848110742683	0.361	0.284	0.077
712	SLC35B2	SLC35B2	chr6	-	44224074	44224233	44224078	44224233	44221837	44223381	712	3	283	2	326	128	125	0.606466162719	0.848110742683	0.01	0.006	0.004
3038	ECI1	ECI1	chr16	-	2293318	2293440	2293369	2293440	2293046	2293225	3038	251	3	272	2	175	125	0.608312668381	0.849366934674	0.984	0.99	-0.006
394	MID2	MID2	chrX	+	107160735	107160969	107160735	107160879	107167572	107167734	394	8	27	7	32	214	125	0.608009523801	0.849366934674	0.148	0.113	0.035
1078	STMN3	STMN3	chr20	-	62275011	62275284	62275108	62275284	62273460	62273652	1078	9	274	9	351	221	125	0.616035271438	0.851251793657	0.018	0.014	0.004
1271	BRCA1	BRCA1	chr17	-	41243451	41246877	41246760	41246877	41242960	41243049	1271	54	13	92	18	250	125	0.611935395969	0.851251793657	0.675	0.719	-0.044
149	TMEM218	TMEM218	chr11	-	124972532	124972705	124972629	124972705	124972027	124972247	149	21	2	26	4	221	125	0.614148372669	0.851251793657	0.856	0.786	0.07
1697	RSRC1	RSRC1	chr3	+	157827840	157828012	157827840	157827986	157839891	157840087	1697	26	2	45	2	150	125	0.611139443221	0.851251793657	0.915	0.949	-0.034
2131	ADAR	ADAR	chr1	-	154562659	154562885	154562737	154562885	154562232	154562404	2131	416	38	558	57	202	125	0.613437938262	0.851251793657	0.871	0.858	0.013
227	QTRTD1	QTRTD1	chr3	+	113784083	113784304	113784083	113784125	113785074	113785130	227	39	4	83	6	250	125	0.615079530417	0.851251793657	0.83	0.874	-0.044
2615	SLC50A1	SLC50A1	chr1	+	155108774	155108872	155108774	155108852	155110454	155110574	2615	5	16	4	19	144	125	0.611337931704	0.851251793657	0.213	0.155	0.058
2728	SSR3	SSR3	chr3	-	156266654	156266792	156266693	156266792	156262096	156262228	2728	17	1046	22	1140	163	125	0.614928705025	0.851251793657	0.012	0.015	-0.003
2740	LOC374443	LOC374443	chr12	+	9800642	9801529	9800642	9800924	9806278	9806404	2740	17	14	6	7	250	125	0.612749015844	0.851251793657	0.378	0.3	0.078
2846	C1QTNF9B-AS1	C1QTNF9B-AS1	chr13	+	24465523	24465670	24465523	24465589	24465751	24466242	2846	1	0	4	2	205	125	0.614143582063	0.851251793657	1.0	0.549	0.451
3028	RMDN3	RMDN3	chr15	-	41047280	41047534	41047310	41047534	41046794	41046988	3028	64	3	69	2	154	125	0.616255224115	0.851251793657	0.945	0.966	-0.021
3087	FAM219A	FAM219A	chr9	-	34458201	34458568	34458234	34458568	34405862	34405962	3087	34	3	37	2	157	125	0.616665181112	0.851251793657	0.9	0.936	-0.036
322	FIGNL1	FIGNL1	chr7	-	50516815	50517421	50517260	50517421	50515878	50515987	322	19	11	27	20	250	125	0.613324056315	0.851251793657	0.463	0.403	0.06
32	AAGAB	AAGAB	chr15	-	67546751	67547074	67546896	67547074	67528967	67529158	32	25	183	24	205	250	125	0.616314296908	0.851251793657	0.064	0.055	0.009
608	TMEM254	TMEM254	chr10	+	81841395	81841497	81841395	81841490	81841596	81841700	608	5	4	2	3	131	125	0.610238679926	0.851251793657	0.544	0.389	0.155
686	LOH12CR1	LOH12CR1	chr12	+	12510012	12510443	12510012	12510052	12514139	12514283	686	14	5	13	3	250	125	0.612275525694	0.851251793657	0.583	0.684	-0.101
2113	PRKCSH	PRKCSH	chr19	+	11546077	11546531	11546077	11546527	11546861	11547017	2113	57	427	55	456	128	125	0.617502743678	0.851803430109	0.115	0.105	0.01
759	POLL	POLL	chr10	-	103347641	103348027	103347960	103348027	103347002	103347163	759	7	8	8	13	250	125	0.618299364055	0.852297847687	0.304	0.235	0.069
2753	AIP	AIP	chr11	+	67257786	67257928	67257786	67257920	67258258	67258579	2753	252	4	197	2	132	125	0.618866803222	0.85247587271	0.984	0.989	-0.005
1261	RAB34	RAB34	chr17	-	27042212	27042294	27042236	27042294	27042049	27042140	1261	807	111	889	131	148	125	0.621740510132	0.853412344535	0.86	0.851	0.009
1449	CASP9	CASP9	chr1	-	15844604	15844890	15844744	15844890	15834367	15834402	1449	114	1	130	0	250	125	0.621633773166	0.853412344535	0.983	1.0	-0.017
1562	HES6	HES6	chr2	-	239148127	239148209	239148167	239148209	239146907	239147892	1562	3	1	1	1	164	125	0.620939419717	0.853412344535	0.696	0.433	0.263
2328	RPP21	RPP21	chr6	+	30314208	30314341	30314208	30314334	30314489	30314635	2328	7	167	5	88	131	125	0.620168763531	0.853412344535	0.038	0.051	-0.013
3070	SLC39A9	SLC39A9	chr14	+	69865095	69865320	69865095	69865167	69890810	69890919	3070	4	2	14	4	250	125	0.620982555651	0.853412344535	0.5	0.636	-0.136
1549	BMP4	BMP4	chr14	-	54423267	54423554	54423476	54423554	54419993	54420118	1549	16	2	9	2	250	125	0.622580074325	0.853962090664	0.8	0.692	0.108
1737	HM13	HM13	chr20	+	30155880	30156083	30155880	30156027	30156922	30157370	1737	30	12	41	13	180	125	0.625067123054	0.856276933282	0.635	0.687	-0.052
2634	RPL23AP7	RPL23AP7	chr2	-	114384406	114384715	114384457	114384715	114383185	114383306	2634	7	95	7	72	175	125	0.625263056753	0.856276933282	0.05	0.065	-0.015
281	METTL23	METTL23	chr17	+	74722911	74723260	74722911	74722961	74729059	74729297	281	25	3	22	4	250	125	0.625588443287	0.856276933282	0.806	0.733	0.073
652	ZFYVE27	ZFYVE27	chr10	+	99498233	99498431	99498233	99498406	99504485	99504672	652	15	6	21	6	149	125	0.626165306069	0.856463797682	0.677	0.746	-0.069
1753	CCDC120	CCDC120	chrX	+	48919489	48919648	48919489	48919589	48919765	48919856	1753	33	3	70	9	183	125	0.627417382042	0.85669517108	0.883	0.842	0.041
2939	LRRC75A-AS1	LRRC75A-AS1	chr17	+	16342300	16342374	16342300	16342343	16342640	16342728	2939	225	2	213	3	155	125	0.628096305378	0.85669517108	0.989	0.983	0.006
3063	SETDB1	SETDB1	chr1	+	150898814	150898993	150898814	150898939	150900179	150900450	3063	52	5	70	9	178	125	0.627073685622	0.85669517108	0.88	0.845	0.035
3	ZRANB3	ZRANB3	chr2	-	135985381	135985585	135985387	135985585	135981995	135982087	3	7	2	13	6	130	125	0.628071322966	0.85669517108	0.771	0.676	0.095
1163	SAA1	SAA1	chr11	+	18287807	18287990	18287807	18287843	18288430	18288525	1163	2	25	2	42	250	125	0.628713184948	0.8569356305	0.038	0.023	0.015
315	IFT52	IFT52	chr20	+	42219252	42219694	42219252	42219669	42223332	42223457	315	38	28	45	28	149	125	0.629404788961	0.857277531183	0.532	0.574	-0.042
687	C12orf57	C12orf57	chr12	+	7053542	7053815	7053542	7053728	7054933	7055166	687	968	127	544	66	211	125	0.630067486348	0.85757960878	0.819	0.83	-0.011
2136	HELQ	HELQ	chr4	-	84364656	84364767	84364669	84364767	84362457	84362556	2136	3	6	1	4	137	125	0.631904700621	0.859478771124	0.313	0.186	0.127
2495	DHCR7	DHCR7	chr11	-	71159335	71159477	71159358	71159477	71158655	71158780	2495	273	33	273	29	147	125	0.634174983256	0.861963901071	0.876	0.889	-0.013
2871	MORF4L1	MORF4L1	chr15	+	79165330	79165560	79165330	79165460	79170554	79170601	2871	7	11	8	9	224	125	0.63705149572	0.865268965905	0.262	0.332	-0.07
2240	ZNF266	ZNF266	chr19	-	9544740	9544911	9544750	9544911	9530740	9530894	2240	1	2	0	1	134	125	0.638469622631	0.866589962329	0.318	0.0	0.318
1178	TUG1	TUG1	chr22	+	31368840	31369587	31368840	31369573	31371155	31375380	1178	92	86	101	104	138	125	0.639504416652	0.867389184371	0.492	0.468	0.024
2303	ZNF674	ZNF674	chrX	-	46387769	46387880	46387784	46387880	46357159	46360770	2303	2	1	1	0	139	125	0.640338402521	0.867915117006	0.643	1.0	-0.357
1717	SNX17	SNX17	chr2	+	27594135	27594335	27594135	27594174	27595489	27595607	1717	3	1	7	1	250	125	0.644628354904	0.871518151067	0.6	0.778	-0.178
1768	AKT2	AKT2	chr19	-	40771128	40771258	40771165	40771258	40762832	40762961	1768	274	5	371	5	161	125	0.644063435502	0.871518151067	0.977	0.983	-0.006
2651	KLK5	KLK5	chr19	-	51456002	51456344	51456205	51456344	51455840	51455924	2651	4	0	11	1	250	125	0.64422289985	0.871518151067	1.0	0.846	0.154
481	YPEL5	YPEL5	chr2	+	30371110	30371407	30371110	30371171	30379493	30379658	481	89	5	76	3	250	125	0.645237088708	0.871518151067	0.899	0.927	-0.028
696	IDUA	IDUA	chr4	+	997336	997417	997336	997413	997799	997900	696	1	25	0	8	128	125	0.645155606942	0.871518151067	0.038	0.0	0.038
1147	UBL7	UBL7	chr15	-	74753008	74753529	74753498	74753529	74751024	74751237	1147	6	2	15	3	250	125	0.648348339457	0.87165470495	0.6	0.714	-0.114
2158	SIRT3	SIRT3	chr11	-	236047	236362	236193	236362	233342	233534	2158	15	3	6	2	250	125	0.648348339457	0.87165470495	0.714	0.6	0.114
2245	TCN2	TCN2	chr22	+	31008859	31009029	31008859	31008948	31010335	31010488	2245	54	2	49	1	205	125	0.647295010112	0.87165470495	0.943	0.968	-0.025
2698	TCEAL1	TCEAL1	chrX	+	102884421	102884501	102884421	102884489	102884812	102885876	2698	14	25	14	31	136	125	0.648475248361	0.87165470495	0.34	0.293	0.047
3097	LCLAT1	LCLAT1	chr2	+	30670091	30670270	30670091	30670249	30748452	30748621	3097	3	9	3	14	145	125	0.648374613432	0.87165470495	0.223	0.156	0.067
3099	TSEN2	TSEN2	chr3	+	12526009	12526379	12526009	12526127	12531282	12531488	3099	2	1	5	5	250	125	0.647547509824	0.87165470495	0.5	0.333	0.167
414	SNX10	SNX10	chr7	+	26331514	26331753	26331514	26331706	26386039	26386086	414	2	60	4	79	171	125	0.645990374189	0.87165470495	0.024	0.036	-0.012
1387	EIF1AD	EIF1AD	chr11	-	65769380	65769637	65769510	65769637	65767773	65767976	1387	52	10	65	10	250	125	0.651029385346	0.872641819835	0.722	0.765	-0.043
207	CDC42EP3	CDC42EP3	chr2	-	37898568	37899342	37899227	37899342	37869024	37873965	207	68	3	70	2	250	125	0.651868678383	0.872641819835	0.919	0.946	-0.027
2082	FAM3C	FAM3C	chr7	-	121036215	121036422	121036255	121036422	121023010	121023064	2082	61	0	81	1	164	125	0.652350234468	0.872641819835	1.0	0.984	0.016
270	STARD3	STARD3	chr17	+	37814027	37814105	37814027	37814092	37814225	37814279	270	122	19	143	19	137	125	0.651127794618	0.872641819835	0.854	0.873	-0.019
2722	BEX2	BEX2	chrX	-	102565510	102565883	102565513	102565883	102565285	102565361	2722	4	0	12	1	127	125	0.652220374345	0.872641819835	1.0	0.922	0.078
357	ZGPAT	ZGPAT	chr20	+	62364938	62365091	62364938	62365064	62366056	62366176	357	129	15	123	17	151	125	0.649954701933	0.872641819835	0.877	0.857	0.02
802	MTRR	MTRR	chr5	+	7869216	7869328	7869216	7869302	7870882	7871036	802	12	2	20	2	150	125	0.651214579953	0.872641819835	0.833	0.893	-0.06
2112	PRKCSH	PRKCSH	chr19	+	11558253	11558433	11558253	11558412	11558507	11558604	2112	52	44	67	64	145	125	0.655301882132	0.875556399427	0.505	0.474	0.031
98	NMRAL1	NMRAL1	chr16	-	4524410	4524651	4524423	4524651	4524093	4524167	98	66	22	67	19	137	125	0.655429366358	0.875556399427	0.732	0.763	-0.031
234	TCEB1	TCEB1	chr8	-	74884311	74884522	74884479	74884522	74871999	74872053	234	205	47	197	50	250	125	0.655890391181	0.875570906553	0.686	0.663	0.023
2458	USP8	USP8	chr15	+	50716573	50716851	50716573	50716711	50731205	50731374	2458	49	27	59	28	250	125	0.656367531317	0.875606891915	0.476	0.513	-0.037
1161	VEGFA	VEGFA	chr6	+	43748468	43748540	43748468	43748522	43749692	43749824	1161	127	23	105	22	142	125	0.658393190999	0.876505651262	0.829	0.808	0.021
2119	NDRG1	NDRG1	chr8	-	134308979	134309547	134309376	134309547	134296491	134296572	2119	2	161	2	90	250	125	0.658383486243	0.876505651262	0.006	0.011	-0.005
237	PSMG3-AS1	PSMG3-AS1	chr7	+	1609708	1610169	1609708	1609915	1614350	1614499	237	5	4	4	5	250	125	0.658148776085	0.876505651262	0.385	0.286	0.099
112	ERBB2	ERBB2	chr17	+	37863242	37863457	37863242	37863394	37864573	37864787	112	8	154	10	239	187	125	0.663154867737	0.876557420472	0.034	0.027	0.007
1180	ZNF767P	ZNF767P	chr7	-	149248664	149248917	149248745	149248917	149247958	149248037	1180	23	10	4	1	205	125	0.659673007944	0.876557420472	0.584	0.709	-0.125
1432	AURKA	AURKA	chr20	-	54966998	54967351	54967209	54967351	54963211	54963258	1432	14	15	32	28	250	125	0.661346132072	0.876557420472	0.318	0.364	-0.046
1754	CCDC120	CCDC120	chrX	+	48919489	48919648	48919489	48919635	48919765	48919856	1754	31	0	66	1	137	125	0.661250993952	0.876557420472	1.0	0.984	0.016
2107	RPL10	RPL10	chrX	+	153626405	153626739	153626405	153626735	153626837	153626883	2107	11	545	7	432	128	125	0.663389471946	0.876557420472	0.019	0.016	0.003
224	SKA2	SKA2	chr17	-	57232316	57232800	57232491	57232800	57208641	57208728	224	44	165	55	228	250	125	0.662080260197	0.876557420472	0.118	0.108	0.01
2400	PPT2	PPT2	chr6	+	32121775	32122181	32121775	32122171	32122363	32122554	2400	19	8	16	5	134	125	0.66288864235	0.876557420472	0.689	0.749	-0.06
2568	C14orf159	C14orf159	chr14	+	91580356	91580872	91580356	91580627	91623982	91624034	2568	31	19	39	20	250	125	0.661167496943	0.876557420472	0.449	0.494	-0.045
2788	TRIM7	TRIM7	chr5	-	180630476	180630640	180630544	180630640	180626850	180627081	2788	5	3	8	3	192	125	0.660391530925	0.876557420472	0.52	0.635	-0.115
2989	PTPRU	PTPRU	chr1	+	29637967	29638065	29637967	29638056	29638154	29638271	2989	60	29	52	29	133	125	0.661976833245	0.876557420472	0.66	0.628	0.032
978	TMEM9	TMEM9	chr1	-	201122910	201123087	201122976	201123087	201120888	201120980	978	6	26	2	13	190	125	0.659495976826	0.876557420472	0.132	0.092	0.04
1533	SPIDR	SPIDR	chr8	+	48192449	48192605	48192449	48192568	48196616	48196683	1533	131	6	117	4	161	125	0.664153730025	0.876795228577	0.944	0.958	-0.014
2175	BCL2L12	BCL2L12	chr19	+	50172280	50172421	50172280	50172372	50176954	50177173	2175	4	7	3	8	173	125	0.665549129686	0.876795228577	0.292	0.213	0.079
2531	OXLD1	OXLD1	chr17	-	79633184	79633667	79633306	79633667	79632065	79632614	2531	33	2	56	5	246	125	0.665467554034	0.876795228577	0.893	0.851	0.042
2538	OXLD1	OXLD1	chr17	-	79633193	79633667	79633306	79633667	79632065	79632614	2538	33	2	56	5	237	125	0.665427921434	0.876795228577	0.897	0.855	0.042
2671	UNKL	UNKL	chr16	-	1417092	1417350	1417242	1417350	1413205	1416396	2671	42	3	24	1	250	125	0.665823420364	0.876795228577	0.875	0.923	-0.048
2223	CSPG5	CSPG5	chr3	-	47610560	47610717	47610641	47610717	47603727	47604251	2223	1	2	2	8	205	125	0.669277350385	0.879819075316	0.234	0.132	0.102
2291	ANAPC16	ANAPC16	chr10	+	73975757	73975896	73975757	73975830	73990123	73990198	2291	39	15	21	10	190	125	0.66947672569	0.879819075316	0.631	0.58	0.051
2882	MRPL55	MRPL55	chr1	-	228296849	228297013	228296961	228297013	228295935	228296019	2882	10	1	20	1	236	125	0.669463730333	0.879819075316	0.841	0.914	-0.073
778	TROVE2	TROVE2	chr1	+	193053708	193053828	193053708	193053787	193060780	193060906	778	1	6	0	2	165	125	0.670144827612	0.880102423839	0.112	0.0	0.112
1118	CCDC90B	CCDC90B	chr11	-	82996595	82997450	82996915	82997450	82991183	82991303	1118	122	162	87	125	250	125	0.671342597943	0.880602071404	0.274	0.258	0.016
2001	DNAJC19	DNAJC19	chr3	-	180704730	180704810	180704785	180704810	180703713	180703784	2001	254	8	204	5	179	125	0.671430782464	0.880602071404	0.957	0.966	-0.009
2358	TAF6	TAF6	chr7	-	99716502	99716995	99716951	99716995	99711676	99711891	2358	51	4	37	4	250	125	0.674480132192	0.883565384411	0.864	0.822	0.042
2587	TNFAIP3	TNFAIP3	chr6	+	138188324	138188679	138188324	138188655	138192349	138192659	2587	74	21	70	17	148	125	0.674598763933	0.883565384411	0.749	0.777	-0.028
2705	CNST	CNST	chr1	+	246729638	246730091	246729638	246729965	246754813	246755243	2705	0	39	1	29	250	125	0.67601390431	0.884228005301	0.0	0.017	-0.017
691	CDON	CDON	chr11	-	125831549	125831893	125831618	125831893	125826712	125831000	691	1	10	0	3	193	125	0.675603152476	0.884228005301	0.061	0.0	0.061
1671	SP140	SP140	chr2	+	231109702	231109795	231109702	231109786	231110577	231110655	1671	8	4	22	8	133	125	0.678299368128	0.885431054368	0.653	0.721	-0.068
2141	CDKN1C	CDKN1C	chr11	-	2905899	2906995	2906863	2906995	2905228	2905364	2141	28	2	4	0	250	125	0.677803276532	0.885431054368	0.875	1.0	-0.125
994	MIER1	MIER1	chr1	+	67450254	67450335	67450254	67450275	67452085	67454302	994	3	3	2	1	184	125	0.678287249826	0.885431054368	0.405	0.576	-0.171
230	THYN1	THYN1	chr11	-	134123120	134123260	134123192	134123260	134122733	134122810	230	92	41	74	37	196	125	0.678908055323	0.885631232464	0.589	0.561	0.028
307	ANAPC15	ANAPC15	chr11	-	71823695	71823822	71823779	71823822	71822457	71822542	307	104	1	101	0	208	125	0.682477416811	0.889690734382	0.984	1.0	-0.016
2367	JADE1	JADE1	chr4	+	129732424	129732558	129732424	129732551	129752887	129752965	2367	3	13	4	12	131	125	0.683908369788	0.890528571309	0.18	0.241	-0.061
948	PDE4DIP	PDE4DIP	chr1	-	144882445	144882881	144882775	144882881	144881429	144881622	948	28	9	9	2	250	125	0.684035828039	0.890528571309	0.609	0.692	-0.083
1233	CCDC58	CCDC58	chr3	-	122101994	122102078	122102020	122102078	122090521	122090647	1233	5	69	7	75	150	125	0.684495558409	0.890531010773	0.057	0.072	-0.015
2769	NUP155	NUP155	chr5	-	37370767	37371228	37370922	37371228	37364348	37364486	2769	6	52	9	98	250	125	0.685926046959	0.89179556239	0.055	0.044	0.011
514	SDR39U1	SDR39U1	chr14	-	24911303	24911466	24911383	24911466	24909988	24910132	514	17	22	12	19	204	125	0.686778984489	0.891926827917	0.321	0.279	0.042
864	RCC1	RCC1	chr1	+	28857034	28857127	28857034	28857085	28858314	28858502	864	2	27	4	37	166	125	0.686944158468	0.891926827917	0.053	0.075	-0.022
2734	CNBP	CNBP	chr3	-	128890476	128890614	128890497	128890614	128890288	128890381	2734	410	427	469	470	145	125	0.688904498709	0.893875416937	0.453	0.462	-0.009
2607	FAM65C	FAM65C	chr20	-	49307477	49308067	49307662	49308067	49247274	49247393	2607	1	15	0	4	250	125	0.689984442986	0.894679827739	0.032	0.0	0.032
516	C11orf57	C11orf57	chr11	+	111944967	111945640	111944967	111945082	111946290	111946408	516	39	20	35	21	250	125	0.691204073789	0.895646240893	0.494	0.455	0.039
761	POLL	POLL	chr10	-	103344358	103344676	103344634	103344676	103343264	103343438	761	87	5	81	6	250	125	0.691650721759	0.895646240893	0.897	0.871	0.026
2804	HYI	HYI	chr1	-	43919056	43919168	43919083	43919168	43917875	43917990	2804	123	15	215	30	151	125	0.692340576507	0.895943061415	0.872	0.856	0.016
2926	MBD4	MBD4	chr3	-	129155285	129156151	129155303	129156151	129152904	129152979	2926	42	83	45	80	142	125	0.693207891082	0.896468981486	0.308	0.331	-0.023
1125	SIGMAR1	SIGMAR1	chr9	-	34637216	34637417	34637329	34637417	34636993	34637086	1125	377	1	438	3	237	125	0.694943648424	0.897489260052	0.995	0.987	0.008
1166	SPATA6	SPATA6	chr1	-	48821341	48821441	48821389	48821441	48771458	48771550	1166	10	4	7	4	172	125	0.695150663752	0.897489260052	0.645	0.56	0.085
2289	NFIL3	NFIL3	chr9	-	94186542	94186908	94186690	94186908	94171326	94173188	2289	1	3	0	1	250	125	0.696417459094	0.897489260052	0.143	0.0	0.143
2554	TRAPPC6A	TRAPPC6A	chr19	-	45681350	45681501	45681392	45681501	45668384	45668452	2554	11	27	11	22	166	125	0.696138681629	0.897489260052	0.235	0.274	-0.039
3064	GON4L	GON4L	chr1	-	155826937	155827086	155826949	155827086	155823066	155823597	3064	22	4	23	3	136	125	0.696765440966	0.897489260052	0.835	0.876	-0.041
64	KRBOX4	KRBOX4	chrX	+	46322632	46322743	46322632	46322728	46330576	46330620	64	10	7	4	4	139	125	0.695429762896	0.897489260052	0.562	0.473	0.089
2715	SLC38A1	SLC38A1	chr12	-	46662308	46663208	46662647	46663208	46636982	46637097	2715	125	83	191	118	250	125	0.697323590107	0.897613754307	0.43	0.447	-0.017
2020	HEY1	HEY1	chr8	-	80679231	80679327	80679243	80679327	80678885	80678967	2020	65	121	6	9	136	125	0.699631197553	0.899988544471	0.331	0.38	-0.049
1130	SMARCA2	SMARCA2	chr9	+	2086828	2087071	2086828	2086897	2088499	2088613	1130	155	3	112	3	250	125	0.702827001486	0.901559628568	0.963	0.949	0.014
1333	MLLT4	MLLT4	chr6	+	168366436	168366725	168366436	168366533	168369793	168369878	1333	116	0	185	1	250	125	0.702938446571	0.901559628568	1.0	0.989	0.011
1523	ZNF285	ZNF285	chr19	-	44896369	44896630	44896503	44896630	44889807	44892264	1523	6	11	4	10	250	125	0.70246375971	0.901559628568	0.214	0.167	0.047
1646	GGT1	GGT1	chr22	+	24999123	24999494	24999123	24999288	25005931	25006000	1646	32	3	31	4	250	125	0.702567719954	0.901559628568	0.842	0.795	0.047
1800	NCEH1	NCEH1	chr3	-	172365651	172365904	172365685	172365904	172363412	172363482	1800	38	10	68	15	158	125	0.703170157603	0.901559628568	0.75	0.782	-0.032
670	ALG3	ALG3	chr3	-	183966532	183966759	183966569	183966759	183963500	183963600	670	67	7	62	8	161	125	0.705176776639	0.903536779027	0.881	0.857	0.024
1289	UBE2T	UBE2T	chr1	-	202304769	202304946	202304773	202304946	202304116	202304186	1289	6	211	7	306	128	125	0.707188850187	0.904327622363	0.027	0.022	0.005
186	MED20	MED20	chr6	-	41877006	41877260	41877082	41877260	41873090	41875025	186	87	0	105	1	200	125	0.706886782057	0.904327622363	1.0	0.985	0.015
2968	ATF7	ATF7	chr12	-	53931198	53931336	53931261	53931336	53928285	53928443	2968	104	0	126	1	187	125	0.706817756013	0.904327622363	1.0	0.988	0.012
1746	PAPD4	PAPD4	chr5	+	78908242	78908592	78908242	78908558	78908833	78908898	1746	28	13	31	12	158	125	0.70883059341	0.905831474496	0.63	0.671	-0.041
1014	ZNRD1	ZNRD1	chr6	+	30029016	30029190	30029016	30029175	30029291	30029446	1014	4	36	4	27	139	125	0.710320352253	0.906607305329	0.091	0.118	-0.027
1459	BCS1L	BCS1L	chr2	+	219524759	219524968	219524759	219524889	219525661	219526030	1459	7	3	10	6	203	125	0.710703073835	0.906607305329	0.59	0.506	0.084
2221	NETO2	NETO2	chr16	-	47156778	47156823	47156799	47156823	47156567	47156695	2221	214	50	378	95	145	125	0.710836062019	0.906607305329	0.787	0.774	0.013
2998	NRM	NRM	chr6	-	30657801	30658020	30657823	30658020	30655823	30656719	2998	3	8	4	15	146	125	0.711514151427	0.906877473477	0.243	0.186	0.057
1120	CCDC90B	CCDC90B	chr11	-	82996595	82997450	82997142	82997450	82991183	82991303	1120	92	8	45	3	250	125	0.71340873369	0.908102085751	0.852	0.882	-0.03
2550	CEP164	CEP164	chr11	+	117279605	117279744	117279605	117279720	117280333	117280681	2550	21	14	32	18	148	125	0.713035257932	0.908102085751	0.559	0.6	-0.041
1100	CRELD2	CRELD2	chr22	+	50316881	50317108	50316881	50316965	50318007	50318103	1100	1	96	2	91	250	125	0.718271423132	0.913394666844	0.005	0.011	-0.006
2385	PLA2R1	PLA2R1	chr2	-	160803311	160803428	160803317	160803428	160801416	160801593	2385	34	4	12	2	130	125	0.718505830474	0.913394666844	0.891	0.852	0.039
1615	CELF2	CELF2	chr10	+	11356101	11356233	11356101	11356221	11363169	11363349	1615	23	23	34	39	136	125	0.719415778117	0.913509999096	0.479	0.445	0.034
945	APTX	APTX	chr9	-	32987541	32987840	32987757	32987840	32985968	32986028	945	225	1	279	2	250	125	0.71953589646	0.913509999096	0.991	0.986	0.005
836	VPRBP	VPRBP	chr3	-	51500818	51500892	51500821	51500892	51497129	51497243	836	41	0	70	1	127	125	0.721697985572	0.915657261538	1.0	0.986	0.014
1773	KLF6	KLF6	chr10	-	3823832	3824406	3823958	3824406	3822297	3822421	1773	4145	100	4199	96	250	125	0.722228936059	0.915733559736	0.954	0.956	-0.002
2035	VPS52	VPS52	chr6	-	33239362	33239742	33239681	33239742	33237975	33238060	2035	69	2	55	1	250	125	0.723412974241	0.916637286579	0.945	0.965	-0.02
2668	ZNF761	ZNF761	chr19	+	53948253	53948472	53948253	53948376	53949479	53949590	2668	8	17	6	10	220	125	0.724644692069	0.917600212288	0.211	0.254	-0.043
1678	MTFR2	MTFR2	chr6	-	136571113	136571449	136571401	136571449	136570174	136570291	1678	10	4	26	8	250	125	0.7258101806	0.918478074995	0.556	0.619	-0.063
2766	HCCS	HCCS	chrX	+	11129405	11129638	11129405	11129580	11130138	11130280	2766	108	6	118	8	182	125	0.726286638331	0.918483427538	0.925	0.91	0.015
1542	MCMBP	MCMBP	chr10	-	121602759	121602938	121602765	121602938	121601983	121602107	1542	80	150	117	206	130	125	0.729981982181	0.922433670881	0.339	0.353	-0.014
2477	DEDD2	DEDD2	chr19	-	42719284	42719404	42719299	42719404	42713851	42713992	2477	36	2	52	2	139	125	0.730358793397	0.922433670881	0.942	0.959	-0.017
417	TMEM139	TMEM139	chr7	+	142981991	142982091	142981991	142982067	142983516	142985142	417	8	2	12	2	148	125	0.730880396305	0.922493426874	0.772	0.835	-0.063
2417	FBXO43	FBXO43	chr8	-	101157234	101158099	101157278	101158099	101152910	101154396	2417	4	2	9	3	168	125	0.732642071643	0.923637016362	0.598	0.691	-0.093
743	THTPA	THTPA	chr14	+	24025190	24026248	24025190	24025552	24027903	24028790	743	12	8	15	8	250	125	0.732736203726	0.923637016362	0.429	0.484	-0.055
1570	EIF4ENIF1	EIF4ENIF1	chr22	-	31850129	31850362	31850165	31850362	31846274	31846346	1570	74	0	114	1	160	125	0.733732704157	0.924294112426	1.0	0.989	0.011
1807	RBM12	RBM12	chr20	-	34252681	34252878	34252723	34252878	34246851	34246936	1807	57	3	73	5	166	125	0.734845828677	0.925097175907	0.935	0.917	0.018
2139	HELQ	HELQ	chr4	-	84376421	84377036	84376660	84377036	84373018	84375098	2139	17	2	31	5	250	125	0.736072422261	0.926041954268	0.81	0.756	0.054
2638	DNASE1L1	DNASE1L1	chrX	-	153636893	153637614	153637447	153637614	153633774	153633996	2638	11	59	8	51	250	125	0.736696314999	0.926062259676	0.085	0.073	0.012
2855	JMJD4	JMJD4	chr1	-	227920581	227920728	227920629	227920728	227918889	227920377	2855	55	8	66	8	172	125	0.7370408113	0.926062259676	0.833	0.857	-0.024
2490	CFL2	CFL2	chr14	-	35182459	35182767	35182602	35182767	35182265	35182342	2490	557	32	459	24	250	125	0.738461097699	0.926649570984	0.897	0.905	-0.008
61	CNOT6L	CNOT6L	chr4	-	78740386	78740544	78740457	78740544	78697424	78697546	61	6	2	5	1	195	125	0.738234980938	0.926649570984	0.658	0.762	-0.104
1225	RPP38	RPP38	chr10	+	15139178	15139765	15139178	15139408	15144216	15144335	1225	8	9	9	8	250	125	0.740771634494	0.928949599672	0.308	0.36	-0.052
1199	C7orf49	C7orf49	chr7	-	134853537	134853812	134853720	134853812	134852483	134852559	1199	200	23	250	26	250	125	0.741794770814	0.929633266259	0.813	0.828	-0.015
256	ATP5J	ATP5J	chr21	-	27107163	27107965	27107797	27107965	27101941	27102112	256	516	17	487	18	250	125	0.7430816007	0.930646306092	0.938	0.931	0.007
2707	DEF8	DEF8	chr16	+	90015824	90016046	90015824	90015921	90020650	90020784	2707	5	74	8	97	249	125	0.743815104977	0.930742289963	0.033	0.04	-0.007
95	ALS2CL	ALS2CL	chr3	-	46722989	46723088	46722993	46723088	46722735	46722897	95	17	4	41	12	128	125	0.74411530123	0.930742289963	0.806	0.769	0.037
2696	RGS5	RGS5	chr1	-	163122327	163122506	163122339	163122506	163112088	163117293	2696	2	144	0	41	136	125	0.745095997808	0.93136999726	0.013	0.0	0.013
1837	MMP24-AS1	MMP24-AS1	chr20	-	33865811	33865960	33865848	33865960	33864135	33865735	1837	4	4	3	2	161	125	0.748538521789	0.931482677466	0.437	0.538	-0.101
2338	SNHG17	SNHG17	chr20	-	37050733	37050888	37050738	37050888	37049652	37049745	2338	15	17	8	11	129	125	0.74786517687	0.931482677466	0.461	0.413	0.048
2339	C6orf1	C6orf1	chr6	-	34215457	34215641	34215517	34215641	34215243	34215269	2339	75	5	86	7	184	125	0.7485237306	0.931482677466	0.911	0.893	0.018
2545	ZHX1	ZHX1	chr8	-	124286361	124286727	124286456	124286727	124279512	124279626	2545	4	7	1	1	219	125	0.746509539579	0.931482677466	0.246	0.363	-0.117
3107	ATG4B	ATG4B	chr2	+	242610726	242610840	242610726	242610820	242611605	242613271	3107	9	163	11	171	144	125	0.747172785313	0.931482677466	0.046	0.053	-0.007
385	NOL3	NOL3	chr16	+	67208064	67208357	67208064	67208243	67208523	67208847	385	4	4	3	2	238	125	0.746903306276	0.931482677466	0.344	0.441	-0.097
914	ATP13A2	ATP13A2	chr1	-	17331186	17331316	17331201	17331316	17330826	17330906	914	63	54	60	56	139	125	0.748111803168	0.931482677466	0.512	0.491	0.021
736	ABHD11	ABHD11	chr7	-	73151550	73152065	73151891	73152065	73151258	73151440	736	186	4	290	5	250	125	0.750046977404	0.93230058197	0.959	0.967	-0.008
983	RPL17	RPL17	chr18	-	47018627	47018834	47018644	47018834	47017901	47017954	983	164	355	185	384	141	125	0.750154452845	0.93230058197	0.291	0.299	-0.008
965	TMEM9	TMEM9	chr1	-	201115867	201115976	201115898	201115976	201112947	201113079	965	494	5	484	6	155	125	0.751150854688	0.932942792061	0.988	0.985	0.003
2893	POMT1	POMT1	chr9	+	134378288	134378700	134378288	134378460	134379575	134379727	2893	4	16	2	11	250	125	0.751634061464	0.932947191798	0.111	0.083	0.028
1532	CEP57L1	CEP57L1	chr6	+	109481774	109481933	109481774	109481919	109483951	109485115	1532	2	22	2	31	138	125	0.752225315639	0.933085611555	0.076	0.055	0.021
1514	STOX1	STOX1	chr10	+	70644015	70646374	70644015	70644215	70652344	70652816	1514	1	0	4	1	250	125	0.75321272749	0.933143771074	1.0	0.667	0.333
1544	ARFIP1	ARFIP1	chr4	+	153701088	153701378	153701088	153701243	153750776	153750878	1544	190	35	189	32	250	125	0.753231732949	0.933143771074	0.731	0.747	-0.016
217	CTNND1	CTNND1	chr11	+	57529233	57529591	57529233	57529518	57561481	57561553	217	87	108	153	201	197	125	0.75461424523	0.934261430282	0.338	0.326	0.012
103	NTMT1	NTMT1	chr9	+	132388431	132388600	132388431	132388574	132396332	132396585	103	1	45	1	28	150	125	0.755537307191	0.934809200055	0.018	0.029	-0.011
1729	NAPRT	NAPRT	chr8	-	144657360	144657515	144657399	144657515	144657155	144657263	1729	169	2	234	2	163	125	0.757251449431	0.936334436836	0.985	0.989	-0.004
1032	DGUOK-AS1	DGUOK-AS1	chr2	-	74208235	74208566	74208261	74208566	74185094	74185334	1032	1	1	1	2	150	125	0.76212266116	0.940625130086	0.455	0.294	0.161
1145	UBL7	UBL7	chr15	-	74753448	74753529	74753498	74753529	74751024	74751237	1145	36	2	40	3	174	125	0.761461234555	0.940625130086	0.928	0.905	0.023
1247	MSTO1	MSTO1	chr1	+	155583447	155583557	155583447	155583524	155583852	155584758	1247	17	9	16	7	157	125	0.762655953802	0.940625130086	0.601	0.645	-0.044
326	WNK1	WNK1	chr12	+	999618	999679	999618	999676	1003727	1003801	326	136	10	187	12	127	125	0.762603618642	0.940625130086	0.93	0.939	-0.009
2476	SNX19	SNX19	chr11	-	130784160	130786382	130786174	130786382	130781527	130781666	2476	131	2	147	3	250	125	0.763326024898	0.940854954643	0.97	0.961	0.009
2711	SERPINA1	SERPINA1	chr14	-	94855137	94855347	94855155	94855347	94854896	94855000	2711	1	1	2	1	142	125	0.764131399697	0.941251154155	0.468	0.638	-0.17
473	VPS36	VPS36	chr13	-	53024633	53024813	53024660	53024813	53016511	53016580	473	82	0	97	1	151	125	0.764676001816	0.941325837679	1.0	0.988	0.012
1735	ST6GALNAC6	ST6GALNAC6	chr9	-	130652915	130653322	130652934	130653322	130649762	130649870	1735	154	17	93	9	143	125	0.766315280369	0.942295205413	0.888	0.9	-0.012
580	LAMA4	LAMA4	chr6	-	112575643	112575917	112575660	112575917	112575157	112575493	580	54	52	37	39	141	125	0.766432398439	0.942295205413	0.479	0.457	0.022
512	ARMCX5	ARMCX5	chrX	+	101854425	101854787	101854425	101854775	101856391	101856437	512	4	14	3	8	136	125	0.768634171634	0.944405220359	0.208	0.256	-0.048
78	PGAP2	PGAP2	chr11	+	3845499	3845685	3845499	3845606	3846249	3846358	78	10	56	7	46	203	125	0.769224222292	0.944533530529	0.099	0.086	0.013
2184	IKBKB	IKBKB	chr8	+	42150960	42151086	42150960	42151030	42162704	42162793	2184	3	114	2	101	180	125	0.77053927243	0.944955160704	0.018	0.014	0.004
2424	BACE1	BACE1	chr11	-	117165846	117166063	117165978	117166063	117164586	117164724	2424	157	1	141	0	250	125	0.770268059786	0.944955160704	0.987	1.0	-0.013
1150	PHRF1	PHRF1	chr11	+	581491	581606	581491	581597	581964	582081	1150	26	2	19	2	133	125	0.775070497	0.945506070847	0.924	0.899	0.025
1227	UBE2D3	UBE2D3	chr4	-	103748748	103749105	103748891	103749105	103747641	103747793	1227	236	4	191	4	250	125	0.773531455165	0.945506070847	0.967	0.96	0.007
1990	CLASRP	CLASRP	chr19	+	45571272	45571316	45571272	45571312	45571677	45571738	1990	31	48	36	61	128	125	0.775110262398	0.945506070847	0.387	0.366	0.021
2164	UBAP2L	UBAP2L	chr1	+	154207066	154207268	154207066	154207235	154207671	154207767	2164	38	244	47	323	157	125	0.775363590232	0.945506070847	0.11	0.104	0.006
2513	TRIM52-AS1	TRIM52-AS1	chr5	+	180690628	180690790	180690628	180690767	180691052	180691567	2513	11	8	9	8	147	125	0.773461018252	0.945506070847	0.539	0.489	0.05
2745	PASK	PASK	chr2	-	242054436	242054592	242054457	242054592	242051654	242051854	2745	2	13	2	18	145	125	0.771865066084	0.945506070847	0.117	0.087	0.03
2922	NRP2	NRP2	chr2	+	206631506	206631542	206631506	206631527	206656958	206657009	2922	35	147	34	132	139	125	0.772841422018	0.945506070847	0.176	0.188	-0.012
3023	RELL2	RELL2	chr5	+	141016516	141017976	141016516	141017308	141018361	141018427	3023	38	2	28	1	250	125	0.774960729695	0.945506070847	0.905	0.933	-0.028
658	STARD4	STARD4	chr5	-	110848082	110848295	110848088	110848295	110843026	110843140	658	224	46	183	35	130	125	0.775257190185	0.945506070847	0.824	0.834	-0.01
2023	NHLRC3	NHLRC3	chr13	+	39612447	39612860	39612447	39612602	39613272	39613425	2023	34	1	71	3	250	125	0.775963797525	0.945645104127	0.944	0.922	0.022
1083	SLMO1	SLMO1	chr18	+	12429348	12429435	12429348	12429432	12431148	12432236	1083	31	19	17	9	127	125	0.777140537826	0.945741744589	0.616	0.65	-0.034
1625	ZNF276	ZNF276	chr16	+	89793686	89793765	89793686	89793733	89795642	89795726	1625	24	38	14	25	156	125	0.780702632913	0.945741744589	0.336	0.31	0.026
1705	GORAB	GORAB	chr1	+	170508350	170508712	170508350	170508708	170511631	170511733	1705	13	18	11	13	128	125	0.778006066218	0.945741744589	0.414	0.452	-0.038
1787	AP5S1	AP5S1	chr20	+	3801170	3801405	3801170	3801349	3802748	3802940	1787	62	12	59	10	180	125	0.779631090911	0.945741744589	0.782	0.804	-0.022
196	ATAD2B	ATAD2B	chr2	-	24008896	24009093	24008911	24009093	24005738	24005898	196	9	2	17	5	139	125	0.778410817958	0.945741744589	0.802	0.754	0.048
3048	LOC81691	LOC81691	chr16	+	20817766	20818139	20817766	20818027	20818273	20818413	3048	0	1	1	5	236	125	0.781228873225	0.945741744589	0.0	0.096	-0.096
336	TTC31	TTC31	chr2	+	74718607	74718799	74718607	74718793	74719130	74719182	336	18	22	24	26	130	125	0.780661200301	0.945741744589	0.44	0.47	-0.03
380	ACTL6A	ACTL6A	chr3	+	179280667	179280953	179280667	179280761	179287611	179287688	380	48	31	77	54	250	125	0.779034919493	0.945741744589	0.436	0.416	0.02
665	NUB1	NUB1	chr7	+	151071182	151071329	151071182	151071287	151072933	151073029	665	25	61	25	67	166	125	0.781391765324	0.945741744589	0.236	0.219	0.017
833	ATG4D	ATG4D	chr19	+	10657514	10657791	10657514	10657747	10657864	10657929	833	39	2	60	4	168	125	0.779921781364	0.945741744589	0.936	0.918	0.018
933	TXNRD1	TXNRD1	chr12	+	104680459	104681124	104680459	104680887	104705067	104705190	933	51	69	48	70	250	125	0.778145065325	0.945741744589	0.27	0.255	0.015
1143	UBL7	UBL7	chr15	-	74753377	74753529	74753498	74753529	74751024	74751237	1143	48	2	55	3	245	125	0.784135459025	0.946114483031	0.924	0.903	0.021
1209	SNHG16	SNHG16	chr17	+	74557369	74557484	74557369	74557480	74559200	74561430	1209	8	215	9	278	128	125	0.784273329845	0.946114483031	0.035	0.031	0.004
1495	RAD52	RAD52	chr12	-	1038929	1039052	1038984	1039052	1036310	1036429	1495	2	14	2	19	179	125	0.783943711072	0.946114483031	0.091	0.068	0.023
1834	SSBP1	SSBP1	chr7	+	141438120	141438375	141438120	141438210	141438923	141438990	1834	52	227	61	251	250	125	0.782644231797	0.946114483031	0.103	0.108	-0.005
2214	MSH5	MSH5	chr6	+	31729594	31729732	31729594	31729642	31729888	31729962	2214	40	3	35	2	214	125	0.784236456731	0.946114483031	0.886	0.911	-0.025
975	TMEM9	TMEM9	chr1	-	201123572	201123683	201123576	201123683	201122985	201123087	975	146	3	127	2	128	125	0.784618334771	0.946114483031	0.979	0.984	-0.005
1299	PPP1R3F	PPP1R3F	chrX	+	49126305	49127336	49126305	49126396	49137868	49137924	1299	17	1	3	0	250	125	0.787201860448	0.947071771097	0.895	1.0	-0.105
1323	TMEM170A	TMEM170A	chr16	-	75485566	75485737	75485635	75485737	75477141	75481586	1323	47	29	74	42	193	125	0.786827417383	0.947071771097	0.512	0.533	-0.021
1581	SAMD9L	SAMD9L	chr7	-	92776195	92776459	92776400	92776459	92774697	92775353	1581	5	1	1	0	250	125	0.787373728004	0.947071771097	0.714	1.0	-0.286
2535	OXLD1	OXLD1	chr17	-	79633179	79633667	79633547	79633667	79632065	79632614	2535	5	1	1	0	250	125	0.787373728004	0.947071771097	0.714	1.0	-0.286
2784	DCTD	DCTD	chr4	-	183838440	183838630	183838463	183838630	183836613	183836728	2784	45	36	61	45	147	125	0.787846851226	0.947071771097	0.515	0.535	-0.02
2230	SLC9A6	SLC9A6	chrX	+	135076944	135077144	135076944	135077048	135080266	135080344	2230	35	1	49	2	220	125	0.79197735655	0.951449016979	0.952	0.933	0.019
264	ATP5J	ATP5J	chr21	-	27107249	27107965	27107625	27107965	27101941	27102112	264	78	58	68	54	250	125	0.79618711629	0.955916013077	0.402	0.386	0.016
2697	IQCC	IQCC	chr1	+	32671235	32671564	32671235	32671324	32671754	32671898	2697	3	4	4	4	250	125	0.798176657318	0.957713509243	0.273	0.333	-0.06
280	METTL23	METTL23	chr17	+	74725771	74725876	74725771	74725859	74729059	74729297	280	35	2	55	4	141	125	0.798801799875	0.957872688506	0.939	0.924	0.015
1256	SLC44A3	SLC44A3	chr1	+	95293062	95293199	95293062	95293103	95294048	95294142	1256	57	25	95	45	220	125	0.800250400788	0.958132822907	0.564	0.545	0.019
1573	HARS	HARS	chr5	-	140070799	140071312	140070886	140071312	140070439	140070529	1573	418	10	379	8	211	125	0.800989187685	0.958132822907	0.961	0.966	-0.005
2195	MFSD11	MFSD11	chr17	+	74733582	74734058	74733582	74733965	74734363	74734530	2195	1	2	2	6	217	125	0.800870796742	0.958132822907	0.224	0.161	0.063
289	BAG5	BAG5	chr14	-	104028249	104028655	104028436	104028655	104022880	104027529	289	5	8	4	8	250	125	0.799668983973	0.958132822907	0.238	0.2	0.038
1226	RPP38	RPP38	chr10	+	15139178	15139765	15139178	15139408	15145303	15146256	1226	9	9	22	19	250	125	0.802563831912	0.958968647202	0.333	0.367	-0.034
695	PCSK9	PCSK9	chr1	+	55523708	55523882	55523708	55523830	55524171	55524320	695	126	5	177	6	176	125	0.802674014213	0.958968647202	0.947	0.954	-0.007
900	UCKL1	UCKL1	chr20	-	62572146	62572209	62572169	62572209	62571946	62572069	900	184	5	134	3	147	125	0.803275180767	0.959097744992	0.969	0.974	-0.005
1742	RTEL1	RTEL1	chr20	+	62326680	62327003	62326680	62326833	62327130	62327606	1742	48	27	56	29	250	125	0.805943116083	0.961103225494	0.471	0.491	-0.02
749	KIAA1033	KIAA1033	chr12	+	105527547	105527677	105527547	105527674	105531663	105531789	749	2	106	3	125	127	125	0.805758592095	0.961103225494	0.018	0.023	-0.005
3012	ZBTB8OS	ZBTB8OS	chr1	-	33116002	33116191	33116033	33116191	33093108	33093145	3012	3	8	2	4	155	125	0.806578990721	0.96127214274	0.232	0.287	-0.055
2830	HYOU1	HYOU1	chr11	-	118927730	118927957	118927863	118927957	118926781	118926879	2830	111	48	113	46	250	125	0.808027435543	0.961819683067	0.536	0.551	-0.015
956	PABPC4	PABPC4	chr1	-	40030094	40030214	40030142	40030214	40029285	40029413	956	185	16	212	20	172	125	0.807915950075	0.961819683067	0.894	0.885	0.009
1304	ACOX1	ACOX1	chr17	-	73974871	73975515	73975045	73975515	73974614	73974774	1304	5	61	4	58	250	125	0.811270421981	0.963910183722	0.039	0.033	0.006
2351	MTRF1L	MTRF1L	chr6	-	153316270	153316454	153316378	153316454	153315647	153315811	2351	233	4	297	6	232	125	0.811099458425	0.963910183722	0.969	0.964	0.005
3088	DUT	DUT	chr15	+	48623620	48623992	48623620	48623676	48624464	48624603	3088	53	2	41	2	250	125	0.810508416083	0.963910183722	0.93	0.911	0.019
1909	TOMM5	TOMM5	chr9	-	37592249	37592636	37592408	37592636	37588411	37588929	1909	24	759	32	942	250	125	0.812806733417	0.964400958891	0.016	0.017	-0.001
3065	CCDC51	CCDC51	chr3	-	48481397	48481529	48481505	48481529	48476226	48476546	3065	13	3	14	4	232	125	0.813170988474	0.964400958891	0.7	0.653	0.047
818	EGFL8	EGFL8	chr6	+	32132381	32132458	32132381	32132434	32133914	32134043	818	13	3	14	4	148	125	0.812857562803	0.964400958891	0.785	0.747	0.038
1667	SCHIP1	SCHIP1	chr3	+	159482231	159482927	159482231	159482888	159583951	159584070	1667	109	9	83	6	163	125	0.813723024248	0.964467569873	0.903	0.914	-0.011
1110	NME6	NME6	chr3	-	48342768	48342901	48342785	48342901	48339916	48340013	1110	15	16	21	20	141	125	0.8158681354	0.966421146987	0.454	0.482	-0.028
1772	KLF6	KLF6	chr10	-	3823958	3824406	3823986	3824406	3822297	3822421	1772	783	7	685	7	152	125	0.81726656293	0.967123568607	0.989	0.988	0.001
231	BUD13	BUD13	chr11	-	116633268	116633982	116633670	116633982	116631450	116631668	231	124	2	200	4	250	125	0.817455602463	0.967123568607	0.969	0.962	0.007
1127	SIGMAR1	SIGMAR1	chr9	-	34637216	34637417	34637263	34637417	34636993	34637086	1127	290	5	352	7	171	125	0.818213341568	0.967431580152	0.977	0.974	0.003
1060	IQCH-AS1	IQCH-AS1	chr15	-	67813831	67814182	67813856	67814182	67811337	67811440	1060	5	4	5	5	149	125	0.820426519668	0.968618601583	0.512	0.456	0.056
1415	FAM185A	FAM185A	chr7	+	102389398	102390105	102389398	102389864	102392138	102392248	1415	12	3	13	4	250	125	0.81997165176	0.968618601583	0.667	0.619	0.048
1540	ZNF621	ZNF621	chr3	+	40566368	40566765	40566368	40566529	40567269	40567355	1540	51	2	40	2	250	125	0.820711288128	0.968618601583	0.927	0.909	0.018
1374	LYPLA1	LYPLA1	chr8	-	54978307	54978373	54978347	54978373	54975887	54975935	1374	441	17	626	26	164	125	0.821626143127	0.969110277976	0.952	0.948	0.004
2956	TOP3B	TOP3B	chr22	-	22336810	22337240	22337126	22337240	22330011	22330179	2956	2	18	2	23	250	125	0.823075614951	0.97023155823	0.053	0.042	0.011
202	LTBP3	LTBP3	chr11	-	65325099	65325699	65325103	65325699	65321521	65321851	202	245	5	175	3	128	125	0.824713718843	0.97098558302	0.98	0.983	-0.003
510	GSTT2	GSTT2	chr22	-	24324818	24324969	24324888	24324969	24323138	24323226	510	70	1	50	1	194	125	0.824585559213	0.97098558302	0.978	0.97	0.008
1268	MLKL	MLKL	chr16	-	74709221	74709302	74709252	74709302	74708857	74708998	1268	4	44	4	52	155	125	0.825803082857	0.971679973477	0.068	0.058	0.01
2521	MKNK1	MKNK1	chr1	-	47069856	47069966	47069898	47069966	47059784	47059952	2521	20	20	19	21	166	125	0.826402598762	0.971797493707	0.43	0.405	0.025
292	SYT14	SYT14	chr1	+	210273356	210273806	210273356	210273535	210329065	210329255	292	25	1	66	2	250	125	0.827563551269	0.972574687141	0.926	0.943	-0.017
1590	ZSWIM8	ZSWIM8	chr10	+	75559768	75559952	75559768	75559928	75560053	75560230	1590	53	105	39	73	148	125	0.82922182476	0.972954332811	0.299	0.311	-0.012
258	ATP5J	ATP5J	chr21	-	27107163	27107965	27107625	27107965	27101941	27102112	258	510	58	496	54	250	125	0.829887526033	0.972954332811	0.815	0.821	-0.006
3072	C14orf105	C14orf105	chr14	-	57957659	57957789	57957706	57957789	57949782	57949869	3072	62	27	98	40	171	125	0.829455655165	0.972954332811	0.627	0.642	-0.015
982	RPL17	RPL17	chr18	-	47018627	47018834	47018644	47018834	47018105	47018203	982	25	22	31	25	141	125	0.828926016905	0.972954332811	0.502	0.524	-0.022
166	TYSND1	TYSND1	chr10	-	71905176	71906496	71906288	71906496	71903597	71903728	166	19	5	23	7	250	125	0.832506471639	0.975030490345	0.655	0.622	0.033
2140	RNF146	RNF146	chr6	+	127587982	127588189	127587982	127588070	127601375	127601485	2140	19	33	12	23	243	125	0.834164902794	0.975030490345	0.228	0.212	0.016
2468	RBM14	RBM14	chr11	+	66391684	66393149	66391684	66391795	66393931	66397397	2468	259	2	343	0	250	125	0.833773040483	0.975030490345	0.985	1.0	-0.015
2631	MRPL24	MRPL24	chr1	-	156710803	156710923	156710844	156710923	156708313	156708556	2631	59	69	72	80	165	125	0.833568890406	0.975030490345	0.393	0.405	-0.012
283	METTL23	METTL23	chr17	+	74722911	74723439	74722911	74722961	74729059	74729297	283	15	3	24	4	250	125	0.833581680103	0.975030490345	0.714	0.75	-0.036
1956	SUPT4H1	SUPT4H1	chr17	-	56429425	56429599	56429427	56429599	56428762	56428869	1956	77	378	69	352	126	125	0.835912815093	0.97590061546	0.168	0.163	0.005
2714	SLC38A1	SLC38A1	chr12	-	46662308	46663208	46662647	46663208	46623346	46623422	2714	53	4	62	4	250	125	0.83550346575	0.97590061546	0.869	0.886	-0.017
1693	RWDD3	RWDD3	chr1	+	95709766	95710254	95709766	95710207	95712097	95712213	1693	42	5	44	6	171	125	0.838017930209	0.976599684995	0.86	0.843	0.017
2071	C3orf17	C3orf17	chr3	-	112732795	112732879	112732799	112732879	112729891	112730253	2071	1	2	1	3	128	125	0.837892958847	0.976599684995	0.328	0.246	0.082
2225	MEG3	MEG3	chr14	+	101295370	101296124	101295370	101296086	101302503	101302637	2225	43	7	8	1	162	125	0.837754232278	0.976599684995	0.826	0.861	-0.035
1274	N4BP2L2	N4BP2L2	chr13	-	33101544	33101669	33101594	33101669	33096318	33096407	1274	196	13	152	11	174	125	0.839913089357	0.978211973832	0.915	0.908	0.007
1999	ING4	ING4	chr12	-	6762101	6762216	6762110	6762216	6761827	6761936	1999	70	7	35	3	133	125	0.840407305025	0.978211973832	0.904	0.916	-0.012
1321	ZBTB7B	ZBTB7B	chr1	+	154975105	154975162	154975105	154975145	154975318	154975419	1321	10	1	15	2	141	125	0.842386703854	0.979343777045	0.899	0.869	0.03
1840	ZNF542P	ZNF542P	chr19	+	56879489	56879829	56879489	56879589	56880234	56880305	1840	36	2	29	2	250	125	0.842259183769	0.979343777045	0.9	0.879	0.021
2496	WDR73	WDR73	chr15	-	85197457	85197574	85197464	85197574	85196862	85196930	2496	14	20	12	19	131	125	0.843173012044	0.97967234673	0.4	0.376	0.024
107	CENPK	CENPK	chr5	-	64857289	64857391	64857323	64857391	64838628	64838675	107	26	2	32	3	158	125	0.845287714662	0.980938696698	0.911	0.894	0.017
1747	LIN54	LIN54	chr4	-	83905313	83906029	83905976	83906029	83900035	83900159	1747	20	3	54	7	250	125	0.845775935405	0.980938696698	0.769	0.794	-0.025
1870	ASTE1	ASTE1	chr3	-	130745350	130745698	130745575	130745698	130744317	130744438	1870	12	2	8	1	250	125	0.845417912721	0.980938696698	0.75	0.8	-0.05
1137	CDK18	CDK18	chr1	+	205492610	205492843	205492610	205492753	205493359	205493485	1137	15	24	7	10	214	125	0.850220696349	0.982017366774	0.267	0.29	-0.023
1439	DMPK	DMPK	chr19	-	46280584	46280848	46280599	46280848	46278206	46278292	1439	63	21	58	18	139	125	0.849270372741	0.982017366774	0.73	0.743	-0.013
2029	TMEM55B	TMEM55B	chr14	-	20929321	20929771	20929342	20929771	20928813	20929004	2029	50	41	44	34	145	125	0.8505920135	0.982017366774	0.513	0.527	-0.014
2244	MZF1	MZF1	chr19	-	59084421	59084942	59084739	59084942	59082360	59082796	2244	29	7	22	6	250	125	0.849389790043	0.982017366774	0.674	0.647	0.027
2416	MADD	MADD	chr11	+	47317046	47317127	47317046	47317118	47317447	47317606	2416	29	31	27	31	133	125	0.848850921025	0.982017366774	0.468	0.45	0.018
2441	SLC35G2	SLC35G2	chr3	+	136537860	136538470	136537860	136538056	136573284	136574734	2441	11	8	14	9	250	125	0.850378916529	0.982017366774	0.407	0.438	-0.031
2771	GAPVD1	GAPVD1	chr9	+	128083711	128083841	128083711	128083778	128086076	128086202	2771	44	20	38	16	187	125	0.851754908868	0.982017366774	0.595	0.614	-0.019
2901	WBSCR22	WBSCR22	chr7	+	73098096	73098330	73098096	73098134	73100965	73101061	2901	10	347	12	455	250	125	0.851395704574	0.982017366774	0.014	0.013	0.001
3083	CXXC1	CXXC1	chr18	-	47811089	47811209	47811101	47811209	47810747	47810932	3083	6	92	6	82	136	125	0.851461854468	0.982017366774	0.057	0.063	-0.006
955	PABPC4	PABPC4	chr1	-	40030094	40030214	40030142	40030214	40029507	40029594	955	375	139	501	181	172	125	0.848452988326	0.982017366774	0.662	0.668	-0.006
324	SEMA3B	SEMA3B	chr3	+	50310549	50310874	50310549	50310745	50310965	50311077	324	73	1	55	1	250	125	0.852354468039	0.982126445697	0.973	0.965	0.008
2388	LETMD1	LETMD1	chr12	+	51445874	51446029	51445874	51445990	51447560	51447643	2388	2	12	5	25	163	125	0.853703131029	0.982638616302	0.113	0.133	-0.02
559	FKRP	FKRP	chr19	+	47251771	47251974	47251771	47251922	47258668	47261832	559	16	26	17	30	176	125	0.853809388972	0.982638616302	0.304	0.287	0.017
2086	SLC9A3R2	SLC9A3R2	chr16	+	2083264	2083433	2083264	2083427	2086324	2086504	2086	8	1	1	0	130	125	0.854888306281	0.982717349714	0.885	1.0	-0.115
2977	MRPS14	MRPS14	chr1	-	174992407	174992591	174992499	174992591	174987553	174987712	2977	8	97	6	81	216	125	0.854657752836	0.982717349714	0.046	0.041	0.005
506	ESRP1	ESRP1	chr8	+	95686535	95686734	95686535	95686722	95690430	95690599	506	64	7	189	19	136	125	0.855528174031	0.982872001471	0.894	0.901	-0.007
288	TRPS1	TRPS1	chr8	-	116635827	116635985	116635841	116635985	116631358	116632287	288	4	1	6	2	138	125	0.856565234779	0.983482515729	0.784	0.731	0.053
2560	LIG1	LIG1	chr19	-	48623423	48624579	48624426	48624579	48622393	48622447	2560	2	70	2	85	250	125	0.857176321441	0.983603507494	0.014	0.012	0.002
1986	ZNF827	ZNF827	chr4	-	146686130	146686317	146686139	146686317	146678778	146682750	1986	11	12	9	11	133	125	0.857745553104	0.983676356596	0.463	0.435	0.028
2202	PRPS2	PRPS2	chrX	+	12817325	12817518	12817325	12817509	12827352	12827451	2202	18	179	34	357	133	125	0.860862774747	0.986669473708	0.086	0.082	0.004
1108	SH3YL1	SH3YL1	chr2	-	224863	224920	224867	224920	218135	219001	1108	39	2	69	3	128	125	0.86167203478	0.987015375528	0.95	0.957	-0.007
261	ATP5J	ATP5J	chr21	-	27107299	27107965	27107625	27107965	27101941	27102112	261	133	58	119	54	250	125	0.863089675337	0.988057338747	0.534	0.524	0.01
2243	ZNF484	ZNF484	chr9	-	95640101	95640320	95640171	95640320	95637296	95637341	2243	2	2	4	5	194	125	0.864176531634	0.988719620017	0.392	0.34	0.052
1092	PRKAR1A	PRKAR1A	chr17	+	66508519	66508720	66508519	66508689	66511534	66511717	1092	2	72	2	86	155	125	0.867919969585	0.988832176931	0.022	0.018	0.004
111	SNRPD3	SNRPD3	chr22	+	24951617	24952039	24951617	24952025	24953624	24953768	111	995	21	1121	25	138	125	0.866277272254	0.988832176931	0.977	0.976	0.001
135	AP1G2	AP1G2	chr14	-	24036319	24036528	24036445	24036528	24035486	24035628	135	123	2	147	2	250	125	0.866048474462	0.988832176931	0.969	0.974	-0.005
152	ZCCHC17	ZCCHC17	chr1	+	31769828	31770060	31769828	31769922	31791955	31792013	152	6	3	5	3	250	125	0.868342086477	0.988832176931	0.5	0.455	0.045
1571	DAPK1	DAPK1	chr9	+	90112595	90113022	90112595	90112687	90113884	90114054	1571	89	6	94	7	250	125	0.866989976977	0.988832176931	0.881	0.87	0.011
2946	APEX1	APEX1	chr14	+	20923289	20923553	20923289	20923497	20923736	20923862	2946	692	85	795	95	180	125	0.865738135707	0.988832176931	0.85	0.853	-0.003
442	HMGN3	HMGN3	chr6	-	79911992	79912106	79912033	79912106	79910961	79911443	442	267	217	266	221	165	125	0.867084970681	0.988832176931	0.482	0.477	0.005
905	HERPUD1	HERPUD1	chr16	+	56973806	56974157	56973806	56974000	56976043	56976149	905	906	5	828	4	250	125	0.868268090107	0.988832176931	0.989	0.99	-0.001
1605	HDHD1	HDHD1	chrX	-	7023660	7023879	7023789	7023879	6995260	6995490	1605	216	1	340	2	250	125	0.868989820473	0.988990755307	0.991	0.988	0.003
1228	UBE2D3	UBE2D3	chr4	-	103748583	103749105	103748891	103749105	103747641	103747793	1228	257	4	228	4	250	125	0.872103441016	0.989061919986	0.97	0.966	0.004
1752	CCDC120	CCDC120	chrX	+	48919489	48919635	48919489	48919589	48919765	48919856	1752	2	3	5	9	170	125	0.870798210639	0.989061919986	0.329	0.29	0.039
2451	SGOL1	SGOL1	chr3	-	20227439	20227725	20227550	20227725	20225377	20225526	2451	33	19	59	32	235	125	0.871341983403	0.989061919986	0.48	0.495	-0.015
2732	TTLL3	TTLL3	chr3	+	9868680	9868924	9868680	9868756	9870643	9871079	2732	69	5	24	2	250	125	0.871769213173	0.989061919986	0.873	0.857	0.016
2957	TRERF1	TRERF1	chr6	-	42230997	42231306	42231057	42231306	42227076	42227461	2957	29	26	18	15	184	125	0.870842572591	0.989061919986	0.431	0.449	-0.018
888	CALHM2	CALHM2	chr10	-	105209143	105209856	105209156	105209856	105206542	105207325	888	15	2	6	1	137	125	0.869980048461	0.989061919986	0.872	0.846	0.026
447	FAM160A2	FAM160A2	chr11	-	6239787	6239993	6239829	6239993	6238600	6239380	447	23	51	30	63	166	125	0.873740458903	0.990341021309	0.254	0.264	-0.01
21	AKAP8L	AKAP8L	chr19	-	15514285	15514526	15514468	15514526	15511960	15512414	21	370	4	245	3	250	125	0.875150125425	0.990876052788	0.979	0.976	0.003
820	SLC52A2	SLC52A2	chr8	+	145582843	145583083	145582843	145582980	145583282	145584153	820	523	4	590	4	227	125	0.875231392643	0.990876052788	0.986	0.988	-0.002
122	CCBL1	CCBL1	chr9	-	131644175	131644354	131644181	131644354	131607631	131607690	122	10	1	16	2	130	125	0.879569241639	0.994855917528	0.906	0.885	0.021
191	PRNP	PRNP	chr20	+	4666796	4667158	4666796	4667154	4679861	4682234	191	15	3	13	3	128	125	0.879769757403	0.994855917528	0.83	0.809	0.021
150	TMEM218	TMEM218	chr11	-	124972532	124972705	124972629	124972705	124972027	124972213	150	22	8	24	8	221	125	0.884363799545	0.997730620716	0.609	0.629	-0.02
2833	MAPKAPK3	MAPKAPK3	chr3	+	50654561	50654672	50654561	50654657	50654944	50655215	2833	16	35	18	37	139	125	0.88387833458	0.997730620716	0.291	0.304	-0.013
492	EPB41L2	EPB41L2	chr6	-	131384281	131384462	131384294	131384462	131277133	131277639	492	39	163	45	195	137	125	0.884187567292	0.997730620716	0.179	0.174	0.005
784	SOX6	SOX6	chr11	-	16071258	16071484	16071300	16071484	16068059	16068247	784	5	4	3	2	166	125	0.883490472772	0.997730620716	0.485	0.53	-0.045
312	TRAPPC3	TRAPPC3	chr1	-	36614692	36615115	36614937	36615115	36603396	36603579	312	7	3	6	3	250	125	0.88488286477	0.997737491002	0.538	0.5	0.038
1322	RANBP3	RANBP3	chr19	-	5931414	5931542	5931429	5931542	5927978	5928098	1322	141	103	144	108	139	125	0.886746375767	0.999259386365	0.552	0.545	0.007
2079	C7orf50	C7orf50	chr7	-	1177824	1177893	1177834	1177893	1166892	1167022	2079	63	8	88	12	134	125	0.887879347805	0.999583359771	0.88	0.872	0.008
755	COMMD5	COMMD5	chr8	-	146078223	146078452	146078377	146078452	146075550	146076780	755	119	53	91	42	250	125	0.888061720146	0.999583359771	0.529	0.52	0.009
100	TAGLN	TAGLN	chr11	+	117070039	117070545	117070039	117070148	117073717	117073909	100	76	5093	60	3851	250	125	1	1.0	0.007	0.008	-0.001
102	NTMT1	NTMT1	chr9	+	132396332	132396585	132396332	132396500	132397486	132398410	102	387	48	415	53	209	125	0.893060914151	1.0	0.828	0.824	0.004
1076	ORC1	ORC1	chr1	-	52854113	52854309	52854128	52854309	52851523	52851621	1076	50	1	57	1	139	125	0.932842662968	1.0	0.978	0.981	-0.003
1077	ACAA1	ACAA1	chr3	-	38167652	38168191	38168000	38168191	38167316	38167372	1077	242	19	239	19	250	125	0.972665629319	1.0	0.864	0.863	0.001
1082	TGDS	TGDS	chr13	-	95248228	95248529	95248304	95248529	95246094	95246161	1082	10	32	5	17	200	125	0.928880062966	1.0	0.163	0.155	0.008
1091	PPP2R5E	PPP2R5E	chr14	-	63848773	63848875	63848788	63848875	63840609	63842826	1091	116	6	171	9	139	125	0.98016000085	1.0	0.946	0.945	0.001
1101	CHMP1A	CHMP1A	chr16	-	89713442	89713739	89713610	89713739	89712934	89713122	1101	11	372	15	533	250	125	0.914994223331	1.0	0.015	0.014	0.001
1102	CFAP97	CFAP97	chr4	-	186124938	186125182	186125051	186125182	186111296	186112366	1102	10	28	8	21	237	125	0.909013252464	1.0	0.159	0.167	-0.008
1106	BCL7A	BCL7A	chr12	+	122492710	122492895	122492710	122492832	122496997	122499950	1106	14	53	20	80	187	125	0.889299489518	1.0	0.15	0.143	0.007
1129	SIGMAR1	SIGMAR1	chr9	-	34637543	34637823	34637603	34637823	34637216	34637417	1129	162	1	188	0	184	125	1	1.0	0.991	1.0	-0.009
1135	TXNL4A	TXNL4A	chr18	-	77748239	77748592	77748263	77748592	77737597	77737701	1135	469	10	488	11	148	125	0.90816639006	1.0	0.975	0.974	0.001
1140	COMMD6	COMMD6	chr13	-	76111634	76111811	76111799	76111811	76104249	76104402	1140	2	792	0	796	250	125	1	1.0	0.001	0.0	0.001
1142	UBL7	UBL7	chr15	-	74753377	74753529	74753448	74753529	74751024	74751237	1142	48	36	55	40	195	125	0.920779809098	1.0	0.461	0.468	-0.007
1159	VEGFA	VEGFA	chr6	+	43749692	43749824	43749692	43749789	43752277	43754223	1159	342	1	428	1	159	125	1	1.0	0.996	0.997	-0.001
1160	VEGFA	VEGFA	chr6	+	43748468	43748591	43748468	43748522	43749692	43749824	1160	2	23	2	22	193	125	0.968752850795	1.0	0.053	0.056	-0.003
1162	VEGFA	VEGFA	chr6	+	43748468	43748591	43748468	43748540	43749692	43749824	1162	1	126	1	104	175	125	1	1.0	0.006	0.007	-0.001
1191	FAM3A	FAM3A	chrX	-	153744233	153744566	153744292	153744566	153744083	153744136	1191	90	1	93	1	183	125	0.986054673985	1.0	0.984	0.985	-0.001
1193	C7orf49	C7orf49	chr7	-	134855150	134855578	134855403	134855578	134853500	134853812	1193	56	61	75	83	250	125	0.949700545931	1.0	0.315	0.311	0.004
1194	C7orf49	C7orf49	chr7	-	134853500	134853812	134853682	134853812	134852483	134852559	1194	352	0	440	1	250	125	1	1.0	1.0	0.995	0.005
1198	C7orf49	C7orf49	chr7	-	134853537	134853812	134853682	134853812	134852483	134852559	1198	218	0	246	1	250	125	1	1.0	1.0	0.992	0.008
119	HNRNPM	HNRNPM	chr19	+	8530207	8530399	8530207	8530246	8531118	8531272	119	1347	2	1554	3	250	125	1	1.0	0.997	0.996	0.001
1200	NOLC1	NOLC1	chr10	+	103918949	103919095	103918949	103919065	103919189	103919325	1200	37	252	51	343	154	125	0.961052792781	1.0	0.106	0.108	-0.002
1203	GULP1	GULP1	chr2	+	189157389	189157907	189157389	189157839	189248489	189248616	1203	8	32	11	42	192	125	0.932575808775	1.0	0.14	0.146	-0.006
1205	BRPF1	BRPF1	chr3	+	9783708	9783855	9783708	9783837	9784627	9784937	1205	23	32	31	42	142	125	0.943265655266	1.0	0.388	0.394	-0.006
1214	TSPAN4	TSPAN4	chr11	+	842940	843050	842940	843045	847200	847300	1214	11	10	19	17	129	125	0.977903498307	1.0	0.516	0.52	-0.004
1220	RCHY1	RCHY1	chr4	-	76434029	76434145	76434033	76434145	76419310	76419389	1220	64	9	72	10	128	125	0.981009588792	1.0	0.874	0.875	-0.001
1223	RCHY1	RCHY1	chr4	-	76439364	76439640	76439406	76439640	76434386	76434506	1223	1	101	0	99	166	125	1	1.0	0.007	0.0	0.007
1254	COX14	COX14	chr12	+	50505763	50506280	50505763	50506084	50513818	50514240	1254	4	262	3	189	250	125	1	1.0	0.008	0.008	0.0
1258	STOML2	STOML2	chr9	-	35103046	35103192	35103157	35103192	35102682	35102820	1258	114	4	106	4	235	125	0.922870045665	1.0	0.938	0.934	0.004
1269	C20orf24	C20orf24	chr20	+	35238003	35238161	35238003	35238133	35240412	35240960	1269	1	533	3	631	152	125	1	1.0	0.002	0.004	-0.002
1273	ATP2C1	ATP2C1	chr3	+	130720063	130720188	130720063	130720158	130734995	130735555	1273	74	35	77	37	154	125	0.957464824682	1.0	0.632	0.628	0.004
1291	TMEM230	TMEM230	chr20	-	5093388	5093733	5093606	5093733	5092145	5092251	1291	3	1	3	1	250	125	1	1.0	0.6	0.6	0.0
1293	TMEM230	TMEM230	chr20	-	5093375	5093733	5093606	5093733	5089977	5090091	1293	46	152	46	150	250	125	0.95870219572	1.0	0.131	0.133	-0.002
1313	C15orf57	C15orf57	chr15	-	40856989	40857256	40857174	40857256	40854970	40855226	1313	1	64	0	77	250	125	1	1.0	0.008	0.0	0.008
1326	KXD1	KXD1	chr19	+	18668571	18668759	18668571	18668724	18672845	18672967	1326	1	114	0	139	159	125	1	1.0	0.007	0.0	0.007
1335	TMED4	TMED4	chr7	-	44621645	44621894	44621652	44621894	44621321	44621422	1335	240	1	247	2	131	125	1	1.0	0.996	0.992	0.004
1368	EEF1D	EEF1D	chr8	-	144663398	144663498	144663455	144663498	144663223	144663324	1368	1984	23	1973	22	181	125	0.913803213343	1.0	0.983	0.984	-0.001
1381	BRD8	BRD8	chr5	-	137506520	137506601	137506525	137506601	137506033	137506098	1381	154	1	156	0	129	125	1	1.0	0.993	1.0	-0.007
1382	PKM	PKM	chr15	-	72523236	72523727	72523456	72523727	72511284	72511451	1382	19	6500	22	7132	250	125	1	1.0	0.001	0.002	-0.001
1384	PKM	PKM	chr15	-	72523240	72523727	72523456	72523727	72511284	72511451	1384	21	6500	14	7132	250	125	1	1.0	0.002	0.001	0.001
1400	TMEM189	TMEM189	chr20	-	48747392	48747484	48747401	48747484	48746082	48746227	1400	274	1	338	0	133	125	1	1.0	0.996	1.0	-0.004
140	QARS	QARS	chr3	-	49141756	49141904	49141789	49141904	49141295	49141405	140	650	0	761	1	157	125	1	1.0	1.0	0.998	0.002
1413	RAN	RAN	chr12	+	131357380	131357465	131357380	131357457	131357547	131357673	1413	2695	0	3485	5	132	125	1	1.0	1.0	0.998	0.002
1420	CHRNA5	CHRNA5	chr15	+	78882146	78882978	78882146	78882191	78885433	78887611	1420	42	4	57	5	250	125	0.908572165048	1.0	0.84	0.851	-0.011
1423	WDR4	WDR4	chr21	-	44293660	44293801	44293712	44293801	44283549	44283706	1423	84	4	144	7	176	125	0.981091144279	1.0	0.937	0.936	0.001
1434	AURKA	AURKA	chr20	-	54967209	54967351	54967223	54967351	54965611	54965721	1434	5	12	15	33	138	125	0.894377990423	1.0	0.274	0.292	-0.018
1438	ANTXR2	ANTXR2	chr4	-	80993562	80994477	80993862	80994477	80992736	80992808	1438	206	1	92	0	250	125	1	1.0	0.99	1.0	-0.01
1490	RPSA	RPSA	chr3	+	39450096	39450230	39450096	39450215	39452244	39452490	1490	16	7250	19	7992	139	125	1	1.0	0.002	0.002	0.0
1512	SIKE1	SIKE1	chr1	-	115323057	115323308	115323069	115323308	115322730	115322836	1512	5	36	6	40	136	125	0.909591481572	1.0	0.113	0.121	-0.008
1518	ORC6	ORC6	chr16	+	46723557	46723741	46723557	46723682	46724902	46725032	1518	4	52	5	68	183	125	0.949688247065	1.0	0.05	0.048	0.002
1548	HCFC1R1	HCFC1R1	chr16	-	3073847	3074287	3074181	3074287	3073474	3073531	1548	110	1	117	1	250	125	0.970135972484	1.0	0.982	0.983	-0.001
155	MRPS2	MRPS2	chr9	+	138392843	138393172	138392843	138392969	138393689	138393819	155	0	162	1	198	250	125	1	1.0	0.0	0.003	-0.003
1565	FUS	FUS	chr16	+	31195529	31195717	31195529	31195705	31196259	31196500	1565	204	4	270	5	136	125	0.937398333986	1.0	0.979	0.98	-0.001
1567	PRDX1	PRDX1	chr1	-	45987280	45987610	45987500	45987610	45984609	45984726	1567	17	2110	13	2594	250	125	1	1.0	0.004	0.002	0.002
1569	PRDX1	PRDX1	chr1	-	45987306	45987610	45987500	45987610	45984609	45984726	1569	13	2110	14	2594	250	125	1	1.0	0.003	0.003	0.0
1600	HN1	HN1	chr17	-	73143614	73143748	73143650	73143748	73142760	73142779	1600	3	1212	7	1477	160	125	1	1.0	0.002	0.004	-0.002
1604	PRKD2	PRKD2	chr19	-	47220071	47220384	47220207	47220384	47219387	47219792	1604	58	9	72	11	250	125	0.974937581491	1.0	0.763	0.766	-0.003
1636	EDF1	EDF1	chr9	-	139757739	139757900	139757793	139757900	139757357	139757451	1636	3083	3	3139	2	178	125	1	1.0	0.999	0.999	0.0
1637	EDF1	EDF1	chr9	-	139757739	139757900	139757802	139757900	139757357	139757451	1637	3188	0	3237	2	187	125	1	1.0	1.0	0.999	0.001
1661	DBI	DBI	chr2	+	120124623	120125039	120124623	120124790	120125763	120125881	1661	6	8	2	3	250	125	0.924018866055	1.0	0.273	0.25	0.023
1669	RBBP5	RBBP5	chr1	-	205064000	205064192	205064114	205064192	205055269	205057943	1669	47	14	51	16	238	125	0.903546682575	1.0	0.638	0.626	0.012
1673	UBE2V1	UBE2V1	chr20	-	48713019	48713357	48713208	48713357	48700665	48700791	1673	7	672	8	818	250	125	1	1.0	0.005	0.005	0.0
1688	ATP5A1	ATP5A1	chr18	-	43669788	43669962	43669854	43669962	43669531	43669698	1688	2246	1	2619	4	190	125	1	1.0	0.999	0.998	0.001
1689	ATP5A1	ATP5A1	chr18	-	43674945	43675097	43675018	43675097	43671647	43671817	1689	17	1540	11	1559	197	125	1	1.0	0.007	0.004	0.003
1690	ATP5A1	ATP5A1	chr18	-	43677801	43678319	43678137	43678319	43675018	43675097	1690	0	1024	1	913	250	125	1	1.0	0.0	0.001	-0.001
1695	ZFAS1	ZFAS1	chr20	+	47894714	47895253	47894714	47894934	47895640	47895745	1695	1185	1	877	2	250	125	1	1.0	0.998	0.995	0.003
1696	RSRC1	RSRC1	chr3	+	157827840	157828012	157827840	157828000	157839891	157840087	1696	25	26	44	46	136	125	0.988971457225	1.0	0.469	0.468	0.001
1718	SNX17	SNX17	chr2	+	27594135	27594210	27594135	27594174	27595489	27595607	1718	256	1	233	1	160	125	1	1.0	0.995	0.995	0.0
1722	ENOPH1	ENOPH1	chr4	+	83351632	83352066	83351632	83352037	83369072	83369174	1722	154	29	228	44	153	125	0.928343427008	1.0	0.813	0.809	0.004
1731	SNX2	SNX2	chr5	+	122110690	122111457	122110690	122110906	122130960	122131078	1731	5	413	3	468	250	125	1	1.0	0.006	0.003	0.003
1749	IGFBP3	IGFBP3	chr7	-	45960318	45960871	45960336	45960871	45956811	45957038	1749	1	179	0	169	142	125	1	1.0	0.005	0.0	0.005
1760	SHISA5	SHISA5	chr3	-	48538569	48538726	48538590	48538726	48520585	48520666	1760	152	0	169	1	145	125	1	1.0	1.0	0.993	0.007
1769	FASTK	FASTK	chr7	-	150775928	150776108	150776009	150776108	150775648	150775788	1769	214	24	194	22	205	125	0.973397216141	1.0	0.845	0.843	0.002
176	ALKBH2	ALKBH2	chr12	-	109531051	109531293	109531154	109531293	109530311	109530592	176	84	11	88	11	227	125	0.920310597048	1.0	0.808	0.815	-0.007
1774	KLF6	KLF6	chr10	-	3823832	3824406	3823986	3824406	3822297	3822421	1774	4209	7	4128	7	250	125	1	1.0	0.997	0.997	0.0
1775	KLF6	KLF6	chr10	-	3823832	3824406	3823958	3824406	3818187	3821782	1775	2639	0	2550	2	250	125	1	1.0	1.0	0.998	0.002
1776	KLF6	KLF6	chr10	-	3823832	3824406	3823986	3824406	3818187	3821782	1776	2703	2	2479	0	250	125	1	1.0	0.999	1.0	-0.001
1777	KLF6	KLF6	chr10	-	3823958	3824406	3823986	3824406	3818187	3821782	1777	683	2	591	0	152	125	1	1.0	0.996	1.0	-0.004
1782	CPM	CPM	chr12	-	69326921	69326979	69326939	69326979	69326457	69326620	1782	38	4	50	5	142	125	0.942840503397	1.0	0.893	0.898	-0.005
1804	CENPW	CENPW	chr6	+	126660934	126661590	126660934	126661545	126667350	126667464	1804	33	310	28	266	169	125	0.971873386718	1.0	0.073	0.072	0.001
180	TBC1D7	TBC1D7	chr6	-	13328527	13328815	13328547	13328815	13327018	13327138	180	13	13	13	12	144	125	0.889699301924	1.0	0.465	0.485	-0.02
1811	NUDT12	NUDT12	chr5	-	102895743	102895955	102895797	102895955	102894579	102895169	1811	36	2	64	4	178	125	0.905360975565	1.0	0.927	0.918	0.009
1856	ANAPC11	ANAPC11	chr17	+	79849588	79849739	79849588	79849717	79851427	79851490	1856	49	145	35	104	146	125	0.989615147124	1.0	0.224	0.224	0.0
1891	UBL7-AS1	UBL7-AS1	chr15	+	74753605	74754372	74753605	74754368	74758376	74758471	1891	2	2	4	4	128	125	1	1.0	0.494	0.494	0.0
1902	STK19	STK19	chr6	+	31946679	31946787	31946679	31946775	31947190	31947330	1902	7	69	5	47	136	125	0.938850526499	1.0	0.085	0.089	-0.004
1914	LMNA	LMNA	chr1	+	156108278	156108548	156108278	156108398	156108870	156109880	1914	912	1	967	1	250	125	1	1.0	0.998	0.998	0.0
1932	OSBPL9	OSBPL9	chr1	+	52195485	52195796	52195485	52195673	52211207	52211303	1932	88	38	48	21	247	125	0.969067631141	1.0	0.54	0.536	0.004
1951	ANKRD10	ANKRD10	chr13	-	111536044	111536140	111536076	111536140	111530886	111532459	1951	231	0	189	1	156	125	1	1.0	1.0	0.993	0.007
1957	MYD88	MYD88	chr3	+	38181878	38182083	38181878	38182059	38182247	38182339	1957	1	175	0	194	148	125	1	1.0	0.005	0.0	0.005
1962	ARHGEF40	ARHGEF40	chr14	+	21542090	21543339	21542090	21543150	21543490	21543658	1962	456	2	317	1	250	125	1	1.0	0.991	0.994	-0.003
1968	RARB	RARB	chr3	+	25469753	25470379	25469753	25470022	25502683	25502832	1968	185	1	18	0	250	125	0.933851731562	1.0	0.989	1.0	-0.011
1978	C18orf21	C18orf21	chr18	+	33552587	33552870	33552587	33552803	33554858	33555058	1978	85	8	91	8	191	125	0.898884596328	1.0	0.874	0.882	-0.008
2021	TYW5	TYW5	chr2	-	200813040	200813195	200813059	200813195	200808487	200808557	2021	15	31	20	42	143	125	0.969946232174	1.0	0.297	0.294	0.003
2034	VPS52	VPS52	chr6	-	33238913	33239742	33239362	33239742	33237975	33238060	2034	1	69	1	55	250	125	1	1.0	0.007	0.009	-0.002
2052	CAMK2G	CAMK2G	chr10	-	75585036	75585105	75585078	75585105	75583797	75583842	2052	67	14	61	13	166	125	0.964198799954	1.0	0.783	0.779	0.004
2073	RPL13A	RPL13A	chr19	+	49993106	49993179	49993106	49993169	49993488	49993554	2073	10152	90	10572	94	134	125	1	1.0	0.991	0.991	0.0
2094	PPP1R9A	PPP1R9A	chr7	+	94913329	94913642	94913329	94913528	94915517	94915637	2094	5	16	7	24	238	125	0.918587432231	1.0	0.141	0.133	0.008
209	STIM1	STIM1	chr11	+	4107706	4108091	4107706	4107773	4112511	4114440	209	1	65	0	102	250	125	1	1.0	0.008	0.0	0.008
2106	DNAJC16	DNAJC16	chr1	+	15892576	15892905	15892576	15892675	15893593	15893764	2106	4	48	3	39	250	125	0.926669327693	1.0	0.04	0.037	0.003
2120	CLTC	CLTC	chr17	+	57721636	57721856	57721636	57721844	57724758	57725027	2120	2	493	0	628	136	125	1	1.0	0.004	0.0	0.004
2124	RAB15	RAB15	chr14	-	65417660	65417869	65417791	65417869	65417042	65417132	2124	19	157	18	150	250	125	0.985233360336	1.0	0.057	0.057	0.0
2143	CYB5D2	CYB5D2	chr17	+	4046461	4047299	4046461	4046607	4053184	4053325	2143	42	8	31	6	250	125	0.978560906279	1.0	0.724	0.721	0.003
2156	GLIPR2	GLIPR2	chr9	+	36147782	36147913	36147782	36147891	36148543	36148647	2156	1	203	0	62	146	125	1	1.0	0.004	0.0	0.004
2170	RFWD2	RFWD2	chr1	-	176132950	176133027	176132962	176133027	176132004	176132124	2170	79	28	102	35	136	125	0.913957637711	1.0	0.722	0.728	-0.006
2176	BCL2L12	BCL2L12	chr19	+	50172280	50172421	50172280	50172372	50173472	50173745	2176	1	135	1	190	173	125	1	1.0	0.005	0.004	0.001
2206	MSH5	MSH5	chr6	+	31707724	31707997	31707724	31707839	31708230	31708390	2206	5	3	2	1	250	125	0.910330422641	1.0	0.455	0.5	-0.045
2220	POLR2F	POLR2F	chr22	+	38352779	38352908	38352779	38352849	38355352	38355483	2220	4	455	4	460	183	125	1	1.0	0.006	0.006	0.0
2231	HSD17B10	HSD17B10	chrX	-	53458745	53458854	53458772	53458854	53458205	53458542	2231	441	19	459	20	151	125	0.977969522424	1.0	0.951	0.95	0.001
2237	PACS2	PACS2	chr14	+	105834795	105834876	105834795	105834852	105836177	105836237	2237	170	16	188	18	148	125	0.965114996571	1.0	0.9	0.898	0.002
2259	RPS14	RPS14	chr5	-	149829048	149829319	149829265	149829319	149827147	149827298	2259	17	1969	27	1778	250	125	1	1.0	0.004	0.008	-0.004
2260	RPS14	RPS14	chr5	-	149829054	149829319	149829265	149829319	149827147	149827298	2260	9	1969	10	1778	250	125	1	1.0	0.002	0.003	-0.001
226	SMTN	SMTN	chr22	+	31496870	31497035	31496870	31496939	31500301	31500610	226	317	3	538	5	220	125	0.982262403493	1.0	0.984	0.984	0.0
2281	NOP2	NOP2	chr12	-	6677304	6677498	6677372	6677498	6676981	6677088	2281	33	96	41	119	192	125	0.995773946351	1.0	0.183	0.183	0.0
233	SNUPN	SNUPN	chr15	-	75918006	75918446	75918111	75918446	75913234	75913397	233	16	1	28	2	229	125	0.929836904317	1.0	0.897	0.884	0.013
2342	VANGL1	VANGL1	chr1	+	116202261	116202394	116202261	116202388	116206281	116206889	2342	92	1	167	2	130	125	0.955619250621	1.0	0.989	0.988	0.001
2343	ANXA2	ANXA2	chr15	-	60690069	60690185	60690141	60690185	60678226	60678285	2343	12	5326	15	6394	196	125	1	1.0	0.001	0.001	0.0
2357	SEC31A	SEC31A	chr4	-	83763292	83763634	83763337	83763634	83750152	83750211	2357	266	63	234	55	169	125	0.972745084596	1.0	0.757	0.759	-0.002
2360	SP100	SP100	chr2	+	231331834	231331930	231331834	231331921	231333757	231333811	2360	133	1	118	0	133	125	1	1.0	0.992	1.0	-0.008
2378	PIGG	PIGG	chr4	+	492988	493514	492988	493278	494184	494390	2378	21	63	23	68	250	125	0.969004228862	1.0	0.143	0.145	-0.002
23	USP43	USP43	chr17	+	9604668	9605017	9604668	9605002	9613272	9613431	23	20	6	57	18	139	125	0.929584115669	1.0	0.75	0.74	0.01
2423	BACE1	BACE1	chr11	-	117165846	117166063	117165978	117166063	117164586	117164649	2423	94	1	83	1	250	125	0.935967367235	1.0	0.979	0.976	0.003
2429	ZKSCAN8	ZKSCAN8	chr6	+	28116093	28116616	28116093	28116602	28117260	28117402	2429	1	25	1	29	138	125	0.9239689549	1.0	0.035	0.03	0.005
2430	PSMA6	PSMA6	chr14	+	35761522	35761806	35761522	35761758	35777199	35777294	2430	2	976	1	1014	172	125	1	1.0	0.001	0.001	0.0
2432	C1orf43	C1orf43	chr1	-	154192817	154193273	154192894	154193273	154186932	154187050	2432	571	11	503	10	201	125	0.948983310711	1.0	0.97	0.969	0.001
2440	SLC35G2	SLC35G2	chr3	+	136537860	136538205	136537860	136538056	136573284	136574734	2440	7	8	8	9	250	125	0.983920786948	1.0	0.304	0.308	-0.004
2452	SGOL1	SGOL1	chr3	-	20215740	20216547	20216496	20216547	20212534	20212724	2452	48	4	84	7	250	125	0.99761415768	1.0	0.857	0.857	0.0
2455	NLRX1	NLRX1	chr11	+	119039421	119040011	119039421	119039603	119042064	119042182	2455	6	2	11	4	250	125	0.937324884882	1.0	0.6	0.579	0.021
2466	STRADA	STRADA	chr17	-	61781700	61781942	61781791	61781942	61781364	61781407	2466	93	7	86	7	215	125	0.890903749107	1.0	0.885	0.877	0.008
2471	TNFRSF10B	TNFRSF10B	chr8	-	22885843	22886115	22886041	22886115	22884645	22884801	2471	367	0	293	1	250	125	1	1.0	1.0	0.993	0.007
2473	NECAP2	NECAP2	chr1	+	16767166	16767348	16767166	16767270	16770126	16770227	2473	357	1	333	0	202	125	1	1.0	0.995	1.0	-0.005
2492	ANKRD42	ANKRD42	chr11	+	82904780	82905770	82904780	82905076	82909520	82909684	2492	93	2	81	2	250	125	0.896597191174	1.0	0.959	0.953	0.006
2497	BANF1	BANF1	chr11	+	65769549	65770041	65769549	65769984	65770705	65770844	2497	816	167	963	199	181	125	0.937209451431	1.0	0.771	0.77	0.001
2507	ZNF101	ZNF101	chr19	+	19788672	19788799	19788672	19788795	19789534	19789595	2507	9	7	7	6	128	125	0.901571999046	1.0	0.557	0.533	0.024
250	FUZ	FUZ	chr19	-	50315871	50315993	50315894	50315993	50314887	50314956	250	13	3	16	4	147	125	0.930364939939	1.0	0.787	0.773	0.014
2555	TRAPPC6A	TRAPPC6A	chr19	-	45681350	45681501	45681392	45681501	45668110	45668228	2555	3	7	3	7	166	125	1	1.0	0.244	0.244	0.0
2577	GPR107	GPR107	chr9	+	132839577	132839657	132839577	132839653	132841908	132842048	2577	157	1	139	1	128	125	1	1.0	0.994	0.993	0.001
2588	ITFG1	ITFG1	chr16	-	47494748	47495185	47495025	47495185	47493013	47493086	2588	196	0	227	1	250	125	1	1.0	1.0	0.991	0.009
2622	CNOT8	CNOT8	chr5	+	154238078	154238376	154238078	154238328	154242766	154242955	2622	24	68	14	41	172	125	0.935952242852	1.0	0.204	0.199	0.005
2626	ISG20	ISG20	chr15	+	89181973	89182409	89181973	89182307	89182573	89182825	2626	2	17	2	19	226	125	0.92049767597	1.0	0.061	0.055	0.006
2645	MT1F	MT1F	chr16	+	56692586	56692694	56692586	56692652	56692984	56693215	2645	3	227	3	360	166	125	1	1.0	0.01	0.006	0.004
2654	NEIL2	NEIL2	chr8	+	11627171	11627844	11627171	11627300	11628954	11629094	2654	30	11	23	9	250	125	0.904511476802	1.0	0.577	0.561	0.016
2678	CTSL	CTSL	chr9	+	90340973	90341313	90340973	90341168	90342508	90342644	2678	189	98	93	48	250	125	0.984521133859	1.0	0.491	0.492	-0.001
267	CDC25B	CDC25B	chr20	+	3776385	3777378	3776385	3776526	3778310	3778396	267	20	1	43	2	250	125	0.948927793264	1.0	0.909	0.915	-0.006
2756	CDV3	CDV3	chr3	+	133292433	133293128	133292433	133293024	133293882	133293959	2756	230	0	274	1	228	125	1	1.0	1.0	0.993	0.007
2757	CDV3	CDV3	chr3	+	133293277	133293600	133293277	133293436	133293882	133293959	2757	5	1	4	1	250	125	0.902304523878	1.0	0.714	0.667	0.047
275	TOM1	TOM1	chr22	+	35742922	35742965	35742922	35742962	35743047	35743987	275	11	82	6	47	127	125	0.932463119124	1.0	0.117	0.112	0.005
2772	SPECC1	SPECC1	chr17	+	20135512	20135727	20135512	20135718	20140172	20142743	2772	1	22	1	25	133	125	0.934900911349	1.0	0.041	0.036	0.005
2797	USP46	USP46	chr4	-	53464734	53464872	53464793	53464872	53457126	53463907	2797	5	41	6	45	183	125	0.894340393636	1.0	0.077	0.083	-0.006
2802	RAB13	RAB13	chr1	-	153958492	153958853	153958588	153958853	153957196	153957257	2802	14	1340	10	1345	220	125	1	1.0	0.006	0.004	0.002
2810	KHDRBS1	KHDRBS1	chr1	+	32503435	32503720	32503435	32503637	32504152	32504220	2810	9	572	7	738	207	125	1	1.0	0.009	0.006	0.003
2822	MPP1	MPP1	chrX	-	154020416	154020560	154020467	154020560	154020043	154020122	2822	54	3	33	2	175	125	0.925807895516	1.0	0.928	0.922	0.006
2828	SNX3	SNX3	chr6	-	108581963	108582464	108582029	108582464	108544153	108544249	2828	741	30	628	26	190	125	0.939808852864	1.0	0.942	0.941	0.001
2847	SUMO3	SUMO3	chr21	-	46233776	46234019	46233890	46234019	46228961	46229033	2847	7	498	4	697	238	125	1	1.0	0.007	0.003	0.004
284	METTL23	METTL23	chr17	+	74722911	74723295	74722911	74723260	74729059	74729297	284	19	12	13	8	159	125	0.966170445087	1.0	0.555	0.561	-0.006
2867	SDCBP	SDCBP	chr8	+	59477577	59477643	59477577	59477625	59483445	59483524	2867	1038	2	1173	0	142	125	1	1.0	0.998	1.0	-0.002
2894	POMT1	POMT1	chr9	+	134385289	134385449	134385289	134385383	134385646	134385802	2894	18	57	14	46	190	125	0.930828523614	1.0	0.172	0.167	0.005
2899	DPH5	DPH5	chr1	-	101491220	101491362	101491238	101491362	101490864	101491022	2899	7	99	8	114	142	125	0.990722915849	1.0	0.059	0.058	0.001
2941	LRRC75A-AS1	LRRC75A-AS1	chr17	+	16342640	16342728	16342640	16342707	16343498	16343567	2941	1897	0	2053	1	145	125	1	1.0	1.0	0.999	0.001
2942	LRRC75A-AS1	LRRC75A-AS1	chr17	+	16342300	16342728	16342300	16342374	16343498	16343567	2942	1891	1	2048	0	250	125	1	1.0	0.999	1.0	-0.001
2991	ARHGDIA	ARHGDIA	chr17	-	79827205	79827501	79827417	79827501	79827048	79827112	2991	1255	6	2092	9	250	125	1	1.0	0.991	0.991	0.0
3020	ZBTB8OS	ZBTB8OS	chr1	-	33116002	33116191	33116033	33116191	33099551	33099711	3020	7	24	3	10	155	125	0.968057276381	1.0	0.19	0.195	-0.005
3026	PICK1	PICK1	chr22	+	38453261	38453594	38453261	38453496	38453759	38453857	3026	94	17	135	25	222	125	0.947313904339	1.0	0.757	0.753	0.004
3029	EIF6	EIF6	chr20	-	33871978	33872295	33872183	33872295	33867744	33867921	3029	198	21	195	21	250	125	0.964421799667	1.0	0.825	0.823	0.002
302	TRMT2B	TRMT2B	chrX	-	100306772	100307105	100306805	100307105	100297030	100297301	302	6	2	16	5	157	125	0.945893254268	1.0	0.705	0.718	-0.013
3052	ERI3	ERI3	chr1	-	44820563	44820951	44820931	44820951	44804716	44804994	3052	2	4	2	4	250	125	1	1.0	0.2	0.2	0.0
3062	NOL8	NOL8	chr9	-	95087587	95087876	95087599	95087876	95086304	95086491	3062	11	4	12	4	136	125	0.919711868747	1.0	0.717	0.734	-0.017
3077	SPATA18	SPATA18	chr4	+	52948552	52948726	52948552	52948676	52951081	52951165	3077	3	17	3	15	174	125	0.893062550516	1.0	0.113	0.126	-0.013
3080	IMPDH1	IMPDH1	chr7	-	128040870	128040945	128040885	128040945	128040386	128040593	3080	225	0	295	1	139	125	1	1.0	1.0	0.996	0.004
309	ANAPC15	ANAPC15	chr11	-	71822457	71822542	71822487	71822542	71822202	71822332	309	131	21	145	23	154	125	0.975749739938	1.0	0.835	0.837	-0.002
337	CSRP1	CSRP1	chr1	-	201457982	201458112	201458000	201458112	201454410	201454504	337	1202	2	1051	7	142	125	1	1.0	0.998	0.992	0.006
354	NDUFS5	NDUFS5	chr1	+	39491966	39492074	39491966	39492070	39494394	39494612	354	227	868	178	684	128	125	0.969631516429	1.0	0.203	0.203	0.0
381	ACTL6A	ACTL6A	chr3	+	179280667	179280953	179280667	179280905	179287611	179287688	381	1	208	0	295	172	125	1	1.0	0.003	0.0	0.003
38	MRPL10	MRPL10	chr17	-	45908676	45908907	45908825	45908907	45905866	45906036	38	2	95	2	121	250	125	0.895139199414	1.0	0.01	0.008	0.002
408	NDUFB11	NDUFB11	chrX	-	47001982	47002143	47002012	47002143	47001614	47001839	408	327	653	295	584	154	125	0.933567388301	1.0	0.289	0.291	-0.002
423	DKC1	DKC1	chrX	+	153996576	153997077	153996576	153996707	153997441	153997585	423	3	196	4	256	250	125	1	1.0	0.008	0.008	0.0
456	POLD4	POLD4	chr11	-	67120834	67121067	67121009	67121067	67120458	67120548	456	57	10	32	6	250	125	0.90689444284	1.0	0.74	0.727	0.013
491	EPB41L2	EPB41L2	chr6	-	131190702	131191266	131190951	131191266	131188598	131188721	491	715	3	801	3	250	125	1	1.0	0.992	0.993	-0.001
518	ABTB1	ABTB1	chr3	+	127393233	127393296	127393233	127393261	127393387	127393443	518	54	25	50	24	159	125	0.918655177874	1.0	0.629	0.621	0.008
529	CHST12	CHST12	chr7	+	2443194	2443294	2443194	2443280	2472197	2474216	529	1	1	1	1	138	125	1	1.0	0.475	0.475	0.0
541	ACTG1	ACTG1	chr17	-	79479640	79479892	79479759	79479892	79479257	79479386	541	45	15478	53	19821	243	125	1	1.0	0.001	0.001	0.0
549	OS9	OS9	chr12	+	58111928	58112204	58111928	58112159	58112775	58112965	549	742	37	544	27	169	125	0.991858038216	1.0	0.937	0.937	0.0
556	TSEN15	TSEN15	chr1	+	184041290	184041432	184041290	184041328	184041960	184043344	556	83	7	91	8	228	125	0.941503684201	1.0	0.867	0.862	0.005
574	MCM7	MCM7	chr7	-	99696645	99697026	99696901	99697026	99696200	99696338	574	919	0	1504	2	250	125	1	1.0	1.0	0.997	0.003
576	CCT8	CCT8	chr21	-	30445826	30446118	30445851	30446118	30442567	30442658	576	7	1093	2	1353	149	125	1	1.0	0.005	0.001	0.004
577	CCT8	CCT8	chr21	-	30445580	30446118	30445826	30446118	30442567	30442658	577	8	7	2	2	250	125	0.918526819043	1.0	0.364	0.333	0.031
578	CCT8	CCT8	chr21	-	30445580	30446118	30445851	30446118	30442567	30442658	578	5	1093	2	1353	250	125	1	1.0	0.002	0.001	0.001
614	TMEM177	TMEM177	chr2	+	120436742	120437193	120436742	120436852	120438407	120439694	614	7	14	10	21	250	125	0.935890942365	1.0	0.2	0.192	0.008
617	ASB9	ASB9	chrX	-	15266804	15267057	15266865	15267057	15262108	15262752	617	20	5	39	10	185	125	0.970934428044	1.0	0.73	0.725	0.005
661	RNF214	RNF214	chr11	+	117109316	117109827	117109316	117109362	117110516	117110576	661	92	3	111	4	250	125	0.903965575763	1.0	0.939	0.933	0.006
667	IKZF5	IKZF5	chr10	-	124758008	124758187	124758012	124758187	124755509	124755692	667	30	7	22	5	128	125	0.971017709757	1.0	0.807	0.811	-0.004
675	PPP1R2	PPP1R2	chr3	-	195250486	195250584	195250489	195250584	195245814	195245982	675	5	207	4	157	127	125	0.941205095913	1.0	0.023	0.024	-0.001
710	CES2	CES2	chr16	+	66976550	66976688	66976550	66976640	66977201	66977274	710	117	8	103	7	172	125	0.993770585037	1.0	0.914	0.914	0.0
735	ABHD11	ABHD11	chr7	-	73152657	73152793	73152662	73152793	73151891	73152065	735	131	1	221	1	129	125	1	1.0	0.992	0.995	-0.003
745	THTPA	THTPA	chr14	+	24025190	24026243	24025190	24025552	24027903	24028790	745	14	8	15	8	250	125	0.914943252938	1.0	0.467	0.484	-0.017
746	THTPA	THTPA	chr14	+	24025190	24026513	24025190	24026243	24027903	24028790	746	46	3	65	4	250	125	0.941666858067	1.0	0.885	0.89	-0.005
780	AHCYL1	AHCYL1	chr1	+	110527386	110528165	110527386	110527794	110551655	110551767	780	0	468	1	574	250	125	1	1.0	0.0	0.001	-0.001
791	PTGES3	PTGES3	chr12	-	57059415	57060050	57059987	57060050	57058559	57058584	791	3	1080	2	1626	250	125	1	1.0	0.001	0.001	0.0
797	CCDC80	CCDC80	chr3	-	112359173	112359990	112359770	112359990	112356874	112358763	797	171	7	47	2	250	125	0.954314697413	1.0	0.924	0.922	0.002
79	PGAP2	PGAP2	chr11	+	3845499	3845679	3845499	3845606	3846249	3846358	79	5	56	4	46	197	125	0.974590791249	1.0	0.054	0.052	0.002
808	PQBP1	PQBP1	chrX	+	48758466	48758578	48758466	48758554	48759206	48759319	808	344	2	422	0	148	125	1	1.0	0.993	1.0	-0.007
810	TUBA1A	TUBA1A	chr12	-	49582199	49583107	49582759	49583107	49580393	49580616	810	13	1277	7	880	250	125	1	1.0	0.005	0.004	0.001
811	TUBA1A	TUBA1A	chr12	-	49582671	49583107	49582759	49583107	49580393	49580616	811	9	1277	11	880	212	125	1	1.0	0.004	0.007	-0.003
827	YAP1	YAP1	chr11	+	102076623	102076817	102076623	102076805	102080247	102080295	827	49	122	67	172	136	125	0.892226629016	1.0	0.27	0.264	0.006
863	RCC1	RCC1	chr1	+	28835341	28835417	28835341	28835413	28843236	28843379	863	60	4	50	3	128	125	0.900119557561	1.0	0.936	0.942	-0.006
866	GAPDH	GAPDH	chr12	+	6643570	6643827	6643570	6643735	6643975	6644027	866	7	7328	13	9141	216	125	1	1.0	0.001	0.001	0.0
870	C6orf48	C6orf48	chr6	+	31803187	31803232	31803187	31803228	31805012	31805212	870	1	339	0	231	128	125	1	1.0	0.003	0.0	0.003
8	TAZ	TAZ	chrX	+	153641543	153641695	153641543	153641589	153641818	153641904	8	5	75	8	118	230	125	0.985065999803	1.0	0.035	0.036	-0.001
910	RACGAP1	RACGAP1	chr12	-	50419110	50419307	50419180	50419307	50410413	50410502	910	34	52	59	89	194	125	0.962730439924	1.0	0.296	0.299	-0.003
91	MAP4K5	MAP4K5	chr14	-	50999117	50999376	50999165	50999376	50998659	50998876	91	17	2	8	1	172	125	0.958565849038	1.0	0.861	0.853	0.008
920	TMEM70	TMEM70	chr8	+	74890990	74891110	74890990	74891096	74893389	74895018	920	0	93	1	98	138	125	1	1.0	0.0	0.009	-0.009
931	TXNRD1	TXNRD1	chr12	+	104680459	104681209	104680459	104680887	104682708	104682818	931	26	328	28	356	250	125	0.985488939874	1.0	0.038	0.038	0.0
938	RPP14	RPP14	chr3	+	58291971	58292378	58291971	58292144	58296035	58296133	938	10	35	9	33	250	125	0.9315726178	1.0	0.125	0.12	0.005
941	PSMD10	PSMD10	chrX	-	107330915	107331082	107330994	107331082	107327434	107328357	941	279	18	260	16	203	125	0.897552127876	1.0	0.905	0.909	-0.004
957	LOC101927027	LOC101927027	chr2	+	179291092	179291388	179291092	179291232	179295496	179295616	957	20	5	26	6	250	125	0.90855893017	1.0	0.667	0.684	-0.017
959	CDK10	CDK10	chr16	+	89761338	89761478	89761338	89761460	89761700	89761753	959	203	13	165	11	142	125	0.926900541151	1.0	0.932	0.93	0.002
977	TMEM9	TMEM9	chr1	-	201122910	201123087	201122985	201123087	201120888	201120980	977	7	445	4	398	199	125	1	1.0	0.01	0.006	0.004
981	INPP4A	INPP4A	chr2	+	99172015	99172271	99172015	99172154	99175925	99175958	981	72	1	75	1	241	125	0.980521700244	1.0	0.974	0.975	-0.001
