# Supplementary material for: Characterization of alternative mRNA splicing in cultured cell populations representing progressive stages of human fetal kidney development
Source: Sci Rep. 2022 Nov 15;12:19548. doi: 10.1038/s41598-022-24147-z (PMC9666651; doi:10.1038/s41598-022-24147-z)
Supplement: Supplementary file 13 — Supplementary Information 13. [file 41598_2022_24147_MOESM13_ESM.zip › _Program/Data/rMATS/NPS1-NPS2/MATS_output/MXE.MATS.JunctionCountOnly.txt]

ID	GeneID	geneSymbol	chr	strand	1stExonStart_0base	1stExonEnd	2ndExonStart_0base	2ndExonEnd	upstreamES	upstreamEE	downstreamES	downstreamEE	ID	IJC_SAMPLE_1	SJC_SAMPLE_1	IJC_SAMPLE_2	SJC_SAMPLE_2	IncFormLen	SkipFormLen	PValue	FDR	IncLevel1	IncLevel2	IncLevelDifference
2407	FN1	FN1	chr2	-	216245533	216245803	216246934	216247048	216243852	216244040	216248050	216248206	2407	21459	15026	6066	3356	238	250	0.0	0.0	0.6	0.655	-0.055
3090	H2AFY	H2AFY	chr5	-	134686512	134686603	134688635	134688735	134681657	134681747	134696186	134696297	3090	1556	304	2447	207	224	215	0.0	0.0	0.831	0.919	-0.088
5186	TPM1	TPM1	chr15	+	63353396	63353472	63353911	63353987	63353067	63353138	63354413	63354476	5186	7365	1137	9957	534	200	200	0.0	0.0	0.866	0.949	-0.083
5187	TPM1	TPM1	chr15	+	63335904	63336030	63336225	63336351	63334837	63335142	63349183	63349317	5187	367	10053	215	13010	250	250	0.0	0.0	0.035	0.016	0.019
5016	ACTN1	ACTN1	chr14	-	69345174	69345240	69345705	69345786	69343798	69343957	69346678	69346825	5016	2946	261	4123	159	205	190	3.33066907388e-16	3.62843088908e-13	0.913	0.96	-0.047
4134	CTSC	CTSC	chr11	-	88061279	88061364	88068104	88068250	88053980	88059611	88070668	88070941	4134	621	249	413	54	250	209	1.52766688188e-13	1.3868669176e-10	0.676	0.865	-0.189
5138	SRSF3	SRSF3	chr6	+	36566625	36566760	36567597	36568053	36564537	36564745	36568928	36568967	5138	2498	339	3278	261	250	250	6.45615005901e-10	5.02380705306e-07	0.881	0.926	-0.045
2485	PKM	PKM	chr15	-	72494794	72494961	72495362	72495529	72492814	72492996	72499068	72499221	2485	671	12828	528	14243	250	250	7.71573627212e-09	5.25345193428e-06	0.05	0.036	0.014
814	CD44	CD44	chr11	+	35236398	35236461	35240862	35240934	35211381	35211612	35243200	35243279	814	400	1157	392	1762	187	196	4.72783335814e-08	2.86138981131e-05	0.266	0.189	0.077
2404	FN1	FN1	chr2	-	216252934	216253024	216256354	216256537	216251411	216251681	216259250	216259442	2404	7244	14136	2166	3582	250	214	9.58487643699e-08	4.85801344397e-05	0.305	0.341	-0.036
2405	FN1	FN1	chr2	-	216232585	216232750	216235016	216235155	216230227	216230353	216236631	216237098	2405	19843	24572	5566	6166	250	250	9.81056506033e-08	4.85801344397e-05	0.447	0.474	-0.027
5228	PLXNB2	PLXNB2	chr22	-	50725539	50725693	50726095	50726222	50724601	50724716	50726365	50726466	5228	198	305	140	435	250	250	1.19068952475e-07	5.40473820109e-05	0.394	0.243	0.151
3229	GAS5	GAS5	chr1	-	173833621	173833644	173833812	173833842	173833394	173833442	173834366	173834420	3229	383	155	119	113	154	147	1.5561802913e-07	6.52039542055e-05	0.702	0.501	0.201
4371	SEC31A	SEC31A	chr4	-	83750152	83750211	83763337	83763634	83748521	83748785	83765538	83765662	4371	369	450	391	277	250	183	2.30829884873e-07	8.98093130645e-05	0.375	0.508	-0.133
5640	SERPINE1	SERPINE1	chr7	+	100775155	100775350	100776975	100777174	100770369	100770525	100778774	100778875	5640	2	2603	4	249	250	250	3.51506151852e-07	0.000127643600609	0.001	0.016	-0.015
2293	IL4R	IL4R	chr16	+	27363865	27364017	27367128	27367228	27357787	27357939	27370236	27370315	2293	0	126	19	106	250	224	7.31984798774e-07	0.000249195074933	0.0	0.138	-0.138
3068	RWDD3	RWDD3	chr1	+	95705332	95705465	95712097	95712213	95699710	95699871	95712311	95712781	3068	1	101	18	63	250	240	9.81435275937e-07	0.000314463408708	0.009	0.215	-0.206
2829	GRB2	GRB2	chr17	-	73321978	73322101	73328780	73328878	73317739	73317908	73389631	73389846	2829	356	368	292	500	222	247	1.34740454516e-06	0.000407739586527	0.518	0.394	0.124
3133	IL6ST	IL6ST	chr5	-	55248077	55248179	55250637	55250820	55247756	55247903	55251852	55252063	3133	199	106	189	206	250	226	4.19629746529e-06	0.00120301222597	0.629	0.453	0.176
553	ITGA7	ITGA7	chr12	-	56093653	56093773	56094045	56094177	56092493	56092701	56094682	56094938	553	43	16	15	36	250	244	4.89407377546e-06	0.00131547721546	0.724	0.289	0.435
583	PCNP	PCNP	chr3	+	101298633	101298848	101304280	101304355	101293041	101293123	101309058	101309114	583	263	540	372	480	250	199	5.07160299701e-06	0.00131547721546	0.279	0.382	-0.103
4229	ZNF75D	ZNF75D	chrX	-	134427655	134428184	134429693	134429965	134426206	134426399	134475692	134478012	4229	18	10	1	21	250	250	6.99622040701e-06	0.00173220057077	0.643	0.045	0.598
4372	SEC31A	SEC31A	chr4	-	83782783	83782861	83783686	83783725	83778841	83778917	83784470	83784545	4372	142	108	110	30	163	202	1.14951305843e-05	0.00272234679533	0.62	0.82	-0.2
1279	TCF7L2	TCF7L2	chr10	+	114919678	114919751	114920377	114920450	114917779	114917828	114925313	114927436	1279	16	5	8	33	197	197	1.89755118533e-05	0.00430665054437	0.762	0.195	0.567
1942	TRPT1	TRPT1	chr11	-	63992266	63992442	63992970	63993052	63992014	63992189	63993521	63993726	1942	14	1	1	9	206	250	3.3271417318e-05	0.00724917640525	0.944	0.119	0.825
2709	WDR78	WDR78	chr1	-	67313166	67313361	67327829	67327985	67306151	67306354	67337052	67337192	2709	8	15	13	0	250	250	5.38801168641e-05	0.0112637020609	0.348	1.0	-0.652
3109	TPM2	TPM2	chr9	-	35684728	35684804	35685060	35685136	35684484	35684547	35685265	35685336	3109	2177	299	861	180	200	200	5.58325602431e-05	0.0112637020609	0.879	0.827	0.052
603	GRB10	GRB10	chr7	-	50737418	50737560	50742132	50742355	50694518	50694675	50771517	50771605	603	128	170	180	124	250	250	6.67431198286e-05	0.0129839204895	0.43	0.592	-0.162
5710	BCL7B	BCL7B	chr7	-	72954211	72954382	72957877	72957974	72952263	72952343	72966496	72966572	5710	185	201	164	311	221	250	7.06028884192e-05	0.013261170111	0.51	0.374	0.136
2031	PLEKHA1	PLEKHA1	chr10	+	124159858	124159904	124166091	124166189	124157433	124157490	124172435	124172561	2031	138	196	158	399	170	222	8.08367216532e-05	0.0137599257139	0.479	0.341	0.138
3424	FDPS	FDPS	chr1	+	155279833	155279996	155282045	155282186	155278704	155278867	155287731	155287812	3424	74	1932	132	1933	250	250	8.03152231353e-05	0.0137599257139	0.037	0.064	-0.027
5728	IL32	IL32	chr16	+	3117554	3117614	3117984	3118011	3117377	3117416	3118180	3118240	5728	616	529	456	267	184	151	7.75738158776e-05	0.0137599257139	0.489	0.584	-0.095
1300	PIK3C2A	PIK3C2A	chr11	-	17140766	17140860	17141332	17141521	17140191	17140286	17143734	17143880	1300	97	55	73	100	250	218	9.87528977198e-05	0.0154876479525	0.606	0.389	0.217
2593	RBM39	RBM39	chr20	-	34326889	34326939	34328446	34328519	34319862	34320057	34328745	34328809	2593	149	562	77	522	197	174	9.95167391844e-05	0.0154876479525	0.19	0.115	0.075
31	CBFB	CBFB	chr16	+	67100584	67100701	67116115	67116242	67070541	67070658	67132612	67134958	31	191	171	316	162	241	250	9.46213185439e-05	0.0154876479525	0.537	0.669	-0.132
3892	DDHD2	DDHD2	chr8	+	38103750	38103818	38105230	38105353	38103259	38103468	38107225	38107321	3892	22	114	56	99	192	247	0.000109808801061	0.0166146816494	0.199	0.421	-0.222
4200	FGFR2	FGFR2	chr10	-	123276832	123276977	123278195	123278343	123274630	123274833	123279492	123279683	4200	18	13	54	4	250	250	0.000113748327563	0.0167455983847	0.581	0.931	-0.35
2175	TNC	TNC	chr9	-	117819431	117819704	117825195	117825468	117808688	117808961	117826074	117826347	2175	1153	1051	468	308	250	250	0.000117636443191	0.0168622554227	0.523	0.603	-0.08
3683	ENTPD6	ENTPD6	chr20	+	25187711	25188033	25190484	25190561	25176338	25176503	25193898	25194042	3683	25	168	10	273	250	201	0.000136673315443	0.0190887063902	0.107	0.029	0.078
1345	RPLP0	RPLP0	chr12	-	120635124	120635265	120636356	120636542	120634502	120634737	120636656	120636803	1345	11435	10196	13072	10846	250	250	0.00014249035133	0.0194036235924	0.529	0.547	-0.018
2066	ARMC9	ARMC9	chr2	+	232196504	232196609	232209686	232209802	232160910	232160966	232220509	232220646	2066	128	15	61	27	229	240	0.000155982341995	0.0201586132169	0.899	0.703	0.196
3083	ADPGK	ADPGK	chr15	-	73064123	73064186	73067212	73067438	73052747	73052868	73075586	73076126	3083	26	71	6	85	250	187	0.000162838072617	0.0201586132169	0.215	0.05	0.165
3342	ZC3HC1	ZC3HC1	chr7	-	129663350	129663563	129664102	129664346	129662158	129662365	129665997	129666152	3342	45	108	94	96	250	250	0.000161803175353	0.0201586132169	0.294	0.495	-0.201
565	FGFR3	FGFR3	chr4	+	1804640	1804791	1805418	1805563	1803561	1803752	1806056	1806247	565	7	17	20	4	250	250	0.000155088607376	0.0201586132169	0.292	0.833	-0.541
5605	SDHC	SDHC	chr1	+	161298185	161298287	161310383	161310445	161293403	161293460	161332118	161334535	5605	351	59	418	30	226	186	0.000217889237031	0.0263742816468	0.83	0.92	-0.09
4789	ATXN3	ATXN3	chr14	-	92562436	92562481	92563017	92563182	92560089	92560175	92572872	92572965	4789	45	2	21	12	250	169	0.000227156675485	0.0268983132906	0.938	0.542	0.396
2784	INSIG1	INSIG1	chr7	+	155089968	155090076	155093275	155093400	155089485	155089669	155093960	155094127	2784	236	1820	173	1962	232	249	0.000239354105547	0.0277396130407	0.122	0.086	0.036
582	PCNP	PCNP	chr3	+	101298633	101298848	101309058	101309114	101293041	101293123	101311470	101313281	582	251	360	353	336	250	180	0.00025179119449	0.0285730549247	0.334	0.431	-0.097
2374	DHDDS	DHDDS	chr1	+	26774049	26774151	26784281	26784396	26772806	26772923	26786527	26786635	2374	63	125	99	91	226	239	0.000262041430995	0.0291293811149	0.348	0.535	-0.187
5421	TET2	TET2	chr4	+	106111516	106111662	106155053	106158508	106067841	106068136	106162495	106162586	5421	39	23	5	20	250	250	0.000271327503674	0.0295584182502	0.629	0.2	0.429
2023	USP9X	USP9X	chrX	+	41078354	41078484	41082469	41082655	41077624	41077850	41083994	41084215	2023	122	216	170	171	250	250	0.00029714952224	0.0317367342675	0.361	0.499	-0.138
125	CDC6	CDC6	chr17	+	38457079	38457282	38457719	38457860	38452954	38453019	38458163	38459413	125	106	108	259	142	250	250	0.000319781624309	0.0333877223035	0.495	0.646	-0.151
194	CLIP2	CLIP2	chr7	+	73803432	73803589	73811403	73811563	73800850	73800934	73814699	73814885	194	213	212	171	96	250	250	0.000324866767411	0.0333877223035	0.501	0.64	-0.139
1385	COPZ1	COPZ1	chr12	+	54737008	54737100	54739243	54739299	54735989	54736071	54741550	54741628	1385	471	336	569	282	216	180	0.000355006634555	0.0345307346147	0.539	0.627	-0.088
1944	TRPT1	TRPT1	chr11	-	63992272	63992442	63992970	63993052	63992014	63992189	63993521	63993726	1944	14	191	1	199	206	250	0.000343272928917	0.0345307346147	0.082	0.006	0.076
438	CTNND1	CTNND1	chr11	+	57558856	57559145	57561481	57561553	57529233	57529518	57563048	57563201	438	44	286	27	433	250	196	0.000352684497832	0.0345307346147	0.108	0.047	0.061
2415	CNOT10	CNOT10	chr3	+	32758645	32758729	32761605	32761723	32757716	32757803	32766941	32767091	2415	93	54	72	95	208	242	0.000362555253328	0.0346462888575	0.667	0.469	0.198
3897	UPF3A	UPF3A	chr13	+	115048311	115048418	115051993	115052104	115047495	115047602	115056963	115057019	3897	62	163	83	104	231	235	0.000387766401942	0.0357993829047	0.279	0.448	-0.169
480	MED6	MED6	chr14	-	71057982	71058098	71059596	71059705	71049937	71051660	71060012	71060095	480	100	0	83	10	233	240	0.000387054963234	0.0357993829047	1.0	0.895	0.105
646	DCUN1D4	DCUN1D4	chr4	+	52765435	52765544	52777235	52777340	52757925	52758017	52779455	52779558	646	86	34	63	64	233	229	0.000396113546646	0.035960508143	0.713	0.492	0.221
1003	DDX24	DDX24	chr14	-	94521341	94521530	94524167	94524243	94519343	94519473	94526443	94526959	1003	226	330	294	282	200	250	0.000457459751674	0.0408489060224	0.461	0.566	-0.105
1941	TRPT1	TRPT1	chr11	-	63992266	63992442	63993257	63993341	63992014	63992189	63993521	63993726	1941	35	1	15	9	208	250	0.000466847137846	0.0410147799975	0.977	0.667	0.31
5783	COX5A	COX5A	chr15	-	75215988	75216111	75219106	75219228	75212616	75212783	75221456	75221573	5783	681	636	823	587	246	247	0.000485562185528	0.0419818607075	0.518	0.585	-0.067
1992	B3GALNT2	B3GALNT2	chr1	-	235621910	235622094	235628952	235629031	235618870	235618996	235634163	235634274	1992	24	62	44	37	203	250	0.000532216225006	0.0439239663274	0.323	0.594	-0.271
2110	TSPAN4	TSPAN4	chr11	+	850287	850367	862549	862741	847200	847300	864436	864511	2110	104	383	201	459	204	250	0.000529840198871	0.0439239663274	0.25	0.349	-0.099
892	CRYZL1	CRYZL1	chr21	-	34989011	34989056	34994301	34994374	34985843	34985912	34996988	34997066	892	73	36	49	63	197	169	0.000527493536879	0.0439239663274	0.635	0.4	0.235
5193	NIPA2	NIPA2	chr15	-	23021197	23021429	23027800	23027922	23014437	23014528	23033277	23033413	5193	35	30	12	41	246	250	0.000547144485514	0.0444820300387	0.542	0.229	0.313
2346	ADD1	ADD1	chr4	+	2900985	2901162	2906490	2906835	2900159	2900258	2909469	2909571	2346	369	61	523	42	250	250	0.00059794091891	0.0475841451165	0.858	0.926	-0.068
261	KIAA0586	KIAA0586	chr14	+	58958861	58958993	58965500	58965678	58956881	58956958	58975272	58975427	261	37	18	28	48	250	250	0.000602773272083	0.0475841451165	0.673	0.368	0.305
4341	ANXA2	ANXA2	chr15	-	60656627	60656722	60678226	60678285	60653139	60653253	60689456	60689537	4341	585	11208	802	12679	183	219	0.000623846285848	0.0485441531288	0.059	0.07	-0.011
2974	GCC2	GCC2	chr2	+	109067483	109067568	109068854	109068922	109066088	109066145	109085435	109085540	2974	53	17	29	33	209	192	0.000657949944063	0.0498268728919	0.741	0.447	0.294
4529	KIAA1191	KIAA1191	chr5	-	175782573	175782752	175786483	175786570	175775252	175775359	175786813	175786921	4529	190	11	197	36	211	250	0.000658625821226	0.0498268728919	0.953	0.866	0.087
5111	DRAM1	DRAM1	chr12	+	102307951	102308010	102313886	102313979	102295068	102295211	102314993	102317401	5111	13	140	1	142	183	217	0.000766117291435	0.05716494365	0.099	0.008	0.091
947	RABEP1	RABEP1	chr17	+	5283658	5283757	5284683	5284800	5281471	5281527	5286416	5286863	947	65	51	44	83	223	241	0.00083629029319	0.0615577463109	0.579	0.364	0.215
1099	PMM2	PMM2	chr16	+	8900172	8900264	8904935	8905035	8895655	8895767	8905494	8905570	1099	16	85	5	137	216	224	0.000856317619605	0.0621914943198	0.163	0.036	0.127
1177	DPY19L4	DPY19L4	chr8	+	95750596	95750687	95751640	95751762	95746857	95746982	95751872	95752018	1177	47	73	19	82	215	246	0.000918666816511	0.0622279251615	0.424	0.21	0.214
2830	VPS29	VPS29	chr12	-	110930800	110931036	110933816	110934008	110929327	110929927	110939853	110939945	2830	279	722	360	677	250	250	0.000882490705161	0.0622279251615	0.279	0.347	-0.068
3069	RWDD3	RWDD3	chr1	+	95705332	95705465	95709766	95710207	95699710	95699871	95712311	95712781	3069	1	19	18	22	250	250	0.000893881116024	0.0622279251615	0.05	0.45	-0.4
3247	AP1S3	AP1S3	chr2	-	224629929	224630067	224640617	224640726	224620046	224623467	224642407	224642586	3247	50	114	124	142	233	250	0.000887672533378	0.0622279251615	0.32	0.484	-0.164
4082	FAM60A	FAM60A	chr12	-	31448167	31448267	31451010	31451158	31446738	31446865	31478957	31479159	4082	136	234	225	242	250	224	0.000919586954185	0.0622279251615	0.342	0.454	-0.112
5025	DHRS3	DHRS3	chr1	-	12639320	12639440	12640550	12640694	12638745	12638984	12677158	12677737	5025	137	337	28	143	250	244	0.00093678903309	0.0622279251615	0.284	0.16	0.124
5674	GSN	GSN	chr9	+	124043747	124043840	124062333	124062404	124030379	124030497	124064240	124064445	5674	1252	39	1207	14	217	195	0.000929086907752	0.0622279251615	0.966	0.987	-0.021
5810	MAP3K9	MAP3K9	chr14	-	71209067	71209308	71215545	71215721	71206758	71206881	71216649	71216798	5810	45	43	93	34	250	250	0.00099175964101	0.0643108900545	0.511	0.732	-0.221
881	RPL9	RPL9	chr4	-	39456483	39456564	39458025	39458158	39456152	39456269	39459205	39459301	881	7316	3443	6081	3162	250	205	0.000981608606504	0.0643108900545	0.635	0.612	0.023
4108	RAB6A	RAB6A	chr11	-	73429657	73429763	73429829	73429935	73427295	73427407	73431890	73431944	4108	643	266	647	369	230	230	0.00101705472977	0.0651752601536	0.707	0.637	0.07
2670	HNRNPH3	HNRNPH3	chr10	+	70098259	70098399	70098896	70098983	70096955	70097090	70099196	70099312	2670	86	596	63	772	250	211	0.00105315768052	0.0667040684394	0.109	0.064	0.045
3912	TMEM219	TMEM219	chr16	+	29979345	29979575	29982728	29982899	29974720	29974910	29984270	29984373	3912	494	281	449	175	250	250	0.0011083801327	0.0691463853737	0.637	0.72	-0.083
4857	PLEKHG3	PLEKHG3	chr14	+	65195713	65195811	65196960	65197030	65194310	65194700	65197359	65197406	4857	149	64	131	107	222	194	0.0011171070154	0.0691463853737	0.67	0.517	0.153
1031	ADCK1	ADCK1	chr14	+	78325418	78325622	78353433	78353592	78288777	78288861	78365442	78365601	1031	4	24	24	23	250	250	0.00117870938415	0.0720078472956	0.143	0.511	-0.368
5092	RDM1	RDM1	chr17	-	34251607	34251776	34252518	34252641	34249580	34249679	34257079	34257303	5092	6	9	20	2	247	250	0.00118977533626	0.0720078472956	0.403	0.91	-0.507
218	MORF4L2	MORF4L2	chrX	-	102933426	102933579	102939608	102939657	102930425	102931979	102940098	102940188	218	164	1427	215	1309	173	250	0.00121050786934	0.0724575424648	0.142	0.192	-0.05
1109	GLDC	GLDC	chr9	-	6540050	6540146	6550802	6550914	6536063	6536236	6553367	6553509	1109	182	223	422	347	236	220	0.00122462467788	0.0725057676132	0.432	0.531	-0.099
5868	APC	APC	chr5	+	112102885	112103087	112111325	112111434	112102022	112102107	112116486	112116600	5868	19	35	21	8	250	233	0.00128277305977	0.0751318801781	0.336	0.71	-0.374
3070	RWDD3	RWDD3	chr1	+	95705332	95705465	95709766	95710271	95699710	95699871	95712311	95712781	3070	1	19	18	24	250	250	0.00135002798786	0.07552896885	0.05	0.429	-0.379
3784	CCDC125	CCDC125	chr5	-	68588014	68588189	68590619	68590727	68581163	68581294	68595838	68595954	3784	27	36	41	16	232	250	0.00135888359598	0.07552896885	0.447	0.734	-0.287
4313	EPB41	EPB41	chr1	+	29319841	29320054	29323726	29323831	29313942	29314417	29338376	29338419	4313	72	20	59	45	250	229	0.0013581839154	0.07552896885	0.767	0.546	0.221
4545	KIAA1191	KIAA1191	chr5	-	175777615	175777740	175782573	175782752	175775252	175775359	175786813	175786921	4545	11	265	36	297	250	249	0.0013041039745	0.07552896885	0.04	0.108	-0.068
5759	NFX1	NFX1	chr9	+	33318907	33319125	33328578	33328676	33318728	33318828	33332469	33332500	5759	51	75	62	38	250	222	0.00133953202378	0.07552896885	0.376	0.592	-0.216
1845	ACAA1	ACAA1	chr3	-	38169276	38169357	38170780	38170879	38168000	38168191	38173086	38173129	1845	95	164	150	149	223	205	0.0013753348483	0.0756712011989	0.347	0.481	-0.134
3985	TAB3	TAB3	chrX	-	30852167	30852269	30861082	30861166	30845558	30849692	30864667	30864761	3985	71	57	74	124	208	226	0.00139002793115	0.0757148214097	0.575	0.393	0.182
3319	NR2C1	NR2C1	chr12	-	95422162	95422300	95425124	95425264	95418925	95419031	95434251	95434373	3319	49	122	80	97	250	250	0.00141368010977	0.0762407480982	0.287	0.452	-0.165
2130	YIF1A	YIF1A	chr11	-	66055282	66055387	66055551	66055763	66055068	66055147	66056425	66056638	2130	224	286	129	257	250	229	0.0014298922349	0.0763590490539	0.418	0.315	0.103
4477	NDE1	NDE1	chr16	+	15785000	15785180	15788021	15788113	15781231	15781368	15790565	15790717	4477	70	90	153	103	250	216	0.0014897616951	0.078783805371	0.402	0.562	-0.16
1191	DCAF8	DCAF8	chr1	-	160213749	160213824	160231074	160231148	160209486	160210160	160231906	160232318	1191	32	130	14	162	198	199	0.00154687140729	0.0810173899568	0.198	0.08	0.118
1254	NDUFB9	NDUFB9	chr8	+	125555362	125555520	125559240	125559354	125551342	125551528	125562001	125562227	1254	39	780	13	685	250	238	0.00160544348695	0.0810989848026	0.045	0.018	0.027
2262	SGIP1	SGIP1	chr1	+	67155872	67155999	67160121	67160187	67154830	67154958	67184976	67185088	2262	54	21	46	3	250	190	0.00163776176396	0.0810989848026	0.662	0.921	-0.259
3013	PLK4	PLK4	chr4	+	128804416	128804512	128804593	128804708	128802985	128803081	128806862	128807883	3013	30	62	83	73	220	239	0.00162645502469	0.0810989848026	0.345	0.553	-0.208
3351	SUB1	SUB1	chr5	+	32591668	32591791	32599066	32599175	32588617	32588690	32601110	32604185	3351	1535	1066	1178	985	247	233	0.00161889412116	0.0810989848026	0.576	0.53	0.046
4004	CCT6A	CCT6A	chr7	+	56120114	56120178	56122061	56122196	56119377	56119678	56123316	56123490	4004	350	1219	381	1726	188	250	0.00159736650356	0.0810989848026	0.276	0.227	0.049
919	FAM35A	FAM35A	chr10	+	88911106	88912636	88917804	88917912	88856690	88856746	88930234	88930429	919	29	57	62	48	250	232	0.00162918050551	0.0810989848026	0.321	0.545	-0.224
4112	UBAC2	UBAC2	chr13	+	99970275	99970323	99992573	99992819	99966350	99966474	100020040	100020160	4112	73	161	44	192	172	250	0.00165524247315	0.0812261779392	0.397	0.25	0.147
1812	ZNF706	ZNF706	chr8	-	102214560	102214675	102216877	102216921	102213834	102213971	102217662	102217960	1812	0	49	9	50	168	239	0.00167808617467	0.0815609239178	0.0	0.204	-0.204
5232	RBM6	RBM6	chr3	+	50106122	50106197	50107887	50107985	50103674	50103935	50112633	50112763	5232	157	257	152	154	199	222	0.00169201108917	0.0815609239178	0.405	0.524	-0.119
2323	ACOX1	ACOX1	chr17	-	73956295	73956456	73969705	73969866	73953539	73953647	73974614	73974774	2323	45	59	31	99	250	250	0.00173576239109	0.0829359451252	0.433	0.238	0.195
2094	ABCC4	ABCC4	chr13	-	95840706	95840796	95847089	95847191	95838954	95839146	95858785	95859035	2094	87	103	210	141	226	214	0.00180581013767	0.0847952398266	0.444	0.585	-0.141
2972	CEP162	CEP162	chr6	-	84859280	84859422	84862263	84862898	84856405	84856504	84865016	84865229	2972	14	21	31	10	250	250	0.00179868930184	0.0847952398266	0.4	0.756	-0.356
199	RGL3	RGL3	chr19	-	11512890	11512923	11513130	11513217	11512686	11512808	11513325	11513382	199	26	15	58	7	211	157	0.00188132418025	0.0857614843744	0.563	0.86	-0.297
3000	PSMD9	PSMD9	chr12	+	122332644	122332747	122337539	122337751	122326636	122326900	122340911	122341013	3000	257	367	221	452	227	250	0.00188607100161	0.0857614843744	0.435	0.35	0.085
4856	MAP1LC3B	MAP1LC3B	chr16	+	87432420	87432476	87435780	87435887	87425800	87426073	87436528	87438380	4856	124	813	78	819	180	231	0.00188936627959	0.0857614843744	0.164	0.109	0.055
896	GANAB	GANAB	chr11	-	62406830	62406939	62407098	62407203	62406454	62406582	62414033	62414198	896	212	912	181	1099	229	233	0.00186662966356	0.0857614843744	0.191	0.144	0.047
2259	NUDT22	NUDT22	chr11	+	63995039	63995138	63996718	63996816	63994106	63994604	63996949	63997043	2259	69	196	29	173	223	222	0.00191588305977	0.0857749079874	0.26	0.143	0.117
4297	ZDHHC7	ZDHHC7	chr16	-	85012794	85012891	85015475	85015600	85011529	85011611	85023909	85024241	4297	336	154	384	260	249	221	0.00192115637497	0.0857749079874	0.659	0.567	0.092
870	EXOC7	EXOC7	chr17	-	74086409	74086478	74087223	74087316	74085255	74085401	74090494	74090662	870	25	37	13	65	217	193	0.00194821643574	0.0862758937031	0.375	0.151	0.224
1152	EIF2B3	EIF2B3	chr1	-	45323375	45323479	45340349	45340498	45316193	45316675	45341289	45341367	1152	123	62	98	95	250	228	0.0019735158546	0.0866914585484	0.644	0.485	0.159
3712	PNPLA8	PNPLA8	chr7	-	108119627	108119823	108128202	108128397	108110865	108113119	108131853	108131911	3712	60	105	87	76	250	250	0.00199411020062	0.0868953461022	0.364	0.534	-0.17
2388	CSE1L	CSE1L	chr20	+	47686741	47686834	47688822	47688990	47685346	47685359	47689104	47689234	2388	250	343	288	556	217	250	0.0020248174766	0.087533180913	0.456	0.374	0.082
2264	CLIP1	CLIP1	chr12	-	122831921	122832026	122835657	122835690	122825299	122826244	122837272	122837333	2264	1	14	13	11	157	229	0.00208538613054	0.088742955102	0.094	0.633	-0.539
377	DAP3	DAP3	chr1	+	155686796	155686919	155691307	155691409	155679563	155679615	155695172	155695281	377	331	338	293	418	247	226	0.0020797199404	0.088742955102	0.473	0.391	0.082
1967	CALU	CALU	chr7	+	128394315	128394509	128394582	128394776	128388626	128388858	128398924	128399091	1967	2347	415	2070	460	250	250	0.00210317977055	0.0888063582185	0.85	0.818	0.032
1741	XRCC1	XRCC1	chr19	-	44065061	44065172	44079061	44079154	44058797	44058956	44079559	44079730	1741	118	125	174	107	217	235	0.00218628390993	0.0916052958261	0.506	0.638	-0.132
3387	ZFAND5	ZFAND5	chr9	-	74974333	74974437	74975025	74975137	74971846	74971972	74975543	74975700	3387	694	1273	785	1177	236	228	0.00227576496428	0.0946266546598	0.345	0.392	-0.047
214	NCS1	NCS1	chr9	+	132963236	132963261	132980110	132980249	132934856	132935006	132982003	132982082	214	9	328	0	403	149	250	0.00234275697758	0.094757279881	0.044	0.0	0.044
2240	RTN3	RTN3	chr11	+	63521133	63521180	63523583	63523642	63517462	63517670	63525627	63527363	2240	21	256	10	388	171	183	0.00231668904223	0.094757279881	0.081	0.027	0.054
3869	DNAJA1	DNAJA1	chr9	+	33026472	33026614	33029882	33029987	33025208	33025381	33030437	33030665	3869	755	605	734	740	250	229	0.00236588765629	0.094757279881	0.533	0.476	0.057
5085	HN1L	HN1L	chr16	+	1735439	1735588	1741843	1741986	1728277	1728357	1747812	1747861	5085	382	611	545	1125	250	250	0.00235680835913	0.094757279881	0.385	0.326	0.059
5326	FCHSD2	FCHSD2	chr11	-	72551921	72552004	72552498	72552628	72547789	72549919	72553665	72553886	5326	62	68	111	59	250	207	0.00233310953099	0.094757279881	0.43	0.609	-0.179
1144	EZR	EZR	chr6	-	159210319	159210403	159239113	159239198	159208139	159208235	159240348	159240456	1144	43	928	32	1416	209	208	0.0024691883161	0.0977341865967	0.044	0.022	0.022
2297	IL4R	IL4R	chr16	+	27353441	27353580	27356189	27356341	27351506	27351594	27357787	27357939	2297	184	122	186	197	250	250	0.00250591565804	0.0977341865967	0.601	0.486	0.115
4130	KDELC1	KDELC1	chr13	-	103438581	103438689	103440183	103440273	103436630	103436862	103441361	103441571	4130	86	54	65	84	214	232	0.00251198570287	0.0977341865967	0.633	0.456	0.177
4779	SMIM7	SMIM7	chr19	-	16764845	16764936	16770205	16770258	16756958	16758072	16770769	16770811	4779	148	223	111	267	177	215	0.00249507911656	0.0977341865967	0.446	0.336	0.11
3953	GLIPR2	GLIPR2	chr9	+	36148543	36148647	36150868	36150946	36147782	36147891	36162358	36163910	3953	161	109	40	56	228	202	0.00253231875169	0.0978265265281	0.567	0.388	0.179
1386	COPZ1	COPZ1	chr12	+	54735989	54736071	54739243	54739299	54734330	54734399	54741550	54741628	1386	506	346	544	274	206	180	0.00266446908063	0.100092159188	0.561	0.634	-0.073
364	IGFBP7	IGFBP7	chr4	-	57898591	57898718	57899360	57899477	57897236	57897502	57906989	57907099	364	6417	5439	4477	4134	241	250	0.002661638513	0.100092159188	0.55	0.529	0.021
5148	ARHGEF28	ARHGEF28	chr5	+	73179591	73179709	73181674	73181929	73178296	73178419	73183427	73183504	5148	129	187	119	278	242	250	0.00261995969796	0.100092159188	0.416	0.307	0.109
620	ATF2	ATF2	chr2	-	175976295	175976382	175978721	175978836	175962171	175962321	175979417	175979596	620	125	104	157	73	239	211	0.00265793064225	0.100092159188	0.515	0.655	-0.14
1281	TCF7L2	TCF7L2	chr10	+	114918425	114918476	114920377	114920450	114917779	114917828	114925313	114927436	1281	20	5	27	33	175	197	0.00283778923251	0.102367138738	0.818	0.479	0.339
221	MORF4L2	MORF4L2	chrX	-	102933426	102933548	102939608	102939657	102930425	102931979	102940098	102940188	221	164	1122	215	1052	173	246	0.00277859171971	0.102367138738	0.172	0.225	-0.053
2500	PARG	PARG	chr10	-	51362800	51363787	51364704	51364771	51361722	51361910	51370853	51371371	2500	5	39	0	81	191	250	0.00282319000754	0.102367138738	0.144	0.0	0.144
3065	RWDD3	RWDD3	chr1	+	95705332	95705465	95709766	95710271	95699710	95699871	95712097	95712213	3065	2	25	16	25	250	250	0.00278511317904	0.102367138738	0.074	0.39	-0.316
4199	FGFR2	FGFR2	chr10	-	123274630	123274833	123279492	123279683	123263303	123263455	123298105	123298229	4199	18	6	18	30	250	250	0.00281828633419	0.102367138738	0.75	0.375	0.375
5644	SERPINE1	SERPINE1	chr7	+	100771673	100771945	100773701	100773935	100770369	100770525	100775155	100775350	5644	1927	1830	168	220	250	250	0.00274901724395	0.102367138738	0.513	0.433	0.08
332	APEH	APEH	chr3	+	49713488	49713652	49713810	49713948	49713323	49713399	49714041	49714133	332	443	322	572	551	250	250	0.0028778112738	0.103127881634	0.579	0.509	0.07
913	MRPS18B	MRPS18B	chr6	+	30590608	30590675	30592659	30592719	30587697	30587766	30593278	30594174	913	137	76	106	106	191	184	0.00290833015615	0.103540355298	0.635	0.491	0.144
2283	ADGRF1	ADGRF1	chr6	-	46976680	46978054	46982416	46982580	46974989	46975031	46984352	46984504	2283	130	95	181	218	250	250	0.00294315312533	0.104099708271	0.578	0.454	0.124
1295	ADAM15	ADAM15	chr1	+	155033890	155033965	155034379	155034593	155033238	155033308	155034720	155034845	1295	15	5	14	27	199	250	0.00297230543436	0.104452565813	0.79	0.394	0.396
3328	PDE9A	PDE9A	chr21	+	44151879	44152059	44152179	44152234	44119077	44119121	44153465	44153536	3328	22	10	6	16	250	179	0.0030211948386	0.105490053114	0.612	0.212	0.4
3101	C11orf54	C11orf54	chr11	+	93480462	93480614	93483511	93483610	93474759	93474894	93486847	93486921	3101	12	62	28	46	250	223	0.00305879156359	0.106122532783	0.147	0.352	-0.205
75	ERO1B	ERO1B	chr1	-	236406721	236406795	236413184	236413267	236399577	236399698	236415349	236415391	75	16	13	2	15	207	198	0.00316846418425	0.109231800073	0.541	0.113	0.428
1089	NUMB	NUMB	chr14	-	73745988	73746132	73749066	73749213	73741917	73744001	73753817	73754022	1089	159	65	106	80	250	250	0.00330588735476	0.110473425898	0.71	0.57	0.14
1806	LSR	LSR	chr19	+	35749847	35749967	35753448	35753595	35741217	35741562	35757261	35757435	1806	441	367	741	470	244	250	0.00323836456855	0.110473425898	0.552	0.618	-0.066
220	MORF4L2	MORF4L2	chrX	-	102933426	102933528	102939608	102939657	102930425	102931979	102940098	102940188	220	164	1443	215	1368	173	226	0.00327274508005	0.110473425898	0.129	0.17	-0.041
3098	CRTC2	CRTC2	chr1	-	153923735	153924142	153924493	153924738	153921590	153921860	153924872	153924922	3098	149	123	141	189	250	250	0.00328833465486	0.110473425898	0.548	0.427	0.121
5672	GSN	GSN	chr9	+	124045596	124045670	124062333	124062404	124043747	124043840	124064240	124064445	5672	26	96	34	50	198	195	0.00329965035721	0.110473425898	0.211	0.401	-0.19
3672	DCBLD2	DCBLD2	chr3	-	98541512	98541585	98544158	98544210	98539091	98539132	98568304	98568442	3672	699	44	1018	32	176	197	0.00338801281314	0.112527474349	0.947	0.973	-0.026
5327	FCHSD2	FCHSD2	chr11	-	72554493	72554577	72560799	72560934	72554195	72554373	72578909	72579071	5327	71	60	102	41	250	208	0.00343642078044	0.11344353934	0.496	0.674	-0.178
1545	IDH3G	IDH3G	chrX	-	153052255	153052402	153052505	153052608	153051809	153051904	153052918	153053052	1545	264	207	206	238	227	250	0.00355389653517	0.115661183447	0.584	0.488	0.096
2265	CLIP1	CLIP1	chr12	-	122794308	122794429	122801295	122801402	122773035	122773088	122803778	122803895	2265	148	169	219	160	231	245	0.00356729921408	0.115661183447	0.482	0.592	-0.11
4278	LSM14A	LSM14A	chr19	+	34687538	34687668	34699833	34699956	34685382	34685546	34706028	34706205	4278	644	442	688	602	250	247	0.00355737039325	0.115661183447	0.59	0.53	0.06
1296	ADAM15	ADAM15	chr1	+	155033890	155033965	155034379	155034451	155033238	155033308	155034720	155034845	1296	15	13	14	50	199	196	0.00361553709571	0.116531541777	0.532	0.216	0.316
319	SNX6	SNX6	chr14	-	35077235	35077346	35078843	35078948	35074801	35074923	35099112	35099315	319	244	515	220	640	229	235	0.00364773438647	0.116877701195	0.327	0.261	0.066
2171	AGAP3	AGAP3	chr7	+	150835229	150835400	150837065	150837203	150831486	150831655	150838984	150839139	2171	14	133	3	151	250	250	0.00369195509247	0.117516124169	0.095	0.019	0.076
2493	MFF	MFF	chr2	+	228207460	228207535	228211941	228212100	228205007	228205096	228217229	228217289	2493	48	206	28	250	199	250	0.00373238286787	0.117516124169	0.226	0.123	0.103
5711	NME7	NME7	chr1	-	169279207	169279318	169292354	169292521	169272382	169272433	169293630	169293707	5711	152	105	131	150	250	235	0.0037155387604	0.117516124169	0.576	0.451	0.125
2472	BHMT2	BHMT2	chr5	+	78375191	78375283	78376509	78376701	78373302	78373435	78378631	78378779	2472	4	18	15	10	216	250	0.00378736043602	0.118561794799	0.205	0.635	-0.43
1795	RBX1	RBX1	chr22	+	41360050	41360121	41363802	41363888	41347350	41347480	41368479	41369019	1795	18	582	3	480	195	210	0.00396895286237	0.123536492808	0.032	0.007	0.025
309	ZCCHC17	ZCCHC17	chr1	+	31782890	31783011	31791955	31792013	31769828	31770060	31810021	31810122	309	21	118	7	135	245	182	0.0040474589885	0.125087688018	0.117	0.037	0.08
5776	KIF21A	KIF21A	chr12	-	39705218	39705355	39713707	39713815	39703387	39703568	39716469	39716684	5776	34	25	36	69	232	250	0.00406471833654	0.125087688018	0.594	0.36	0.234
1808	SETD5	SETD5	chr3	+	9471510	9471735	9475528	9475634	9470506	9470693	9476017	9476169	1808	107	74	84	106	250	230	0.00416767056138	0.126741306297	0.571	0.422	0.149
3736	TMEM135	TMEM135	chr11	+	86802403	86802437	86868382	86868448	86782564	86782657	86947679	86947726	3736	19	10	19	39	158	190	0.00418825686313	0.126741306297	0.696	0.369	0.327
5052	TOMM40L	TOMM40L	chr1	+	161197047	161197140	161197425	161197527	161196677	161196745	161197673	161197779	5052	34	22	20	39	217	226	0.0041867207998	0.126741306297	0.617	0.348	0.269
5192	NIPA2	NIPA2	chr15	-	23014437	23014528	23021197	23021429	23012278	23012439	23034146	23034427	5192	34	226	18	281	250	215	0.00428746177556	0.129026543047	0.115	0.052	0.063
77	ATP6V1H	ATP6V1H	chr8	-	54682177	54682303	54708206	54708399	54669114	54669216	54714358	54714456	77	192	268	262	253	250	250	0.0043672434732	0.130705358234	0.417	0.509	-0.092
1913	NME6	NME6	chr3	-	48338216	48338319	48339916	48340013	48337608	48337648	48342842	48343175	1913	3	36	16	34	221	227	0.00448617448725	0.133531106186	0.079	0.326	-0.247
3971	UBAP2L	UBAP2L	chr1	+	154207066	154207235	154207671	154207767	154201090	154201201	154209041	154209087	3971	412	163	444	248	250	220	0.00456555505287	0.135155317244	0.69	0.612	0.078
2198	HERC1	HERC1	chr15	-	63940267	63940398	63941923	63942124	63937681	63937881	63943451	63943579	2198	40	30	17	37	250	250	0.0045963179391	0.135330507104	0.571	0.315	0.256
3055	ADCY6	ADCY6	chr12	-	49168184	49168301	49168473	49168561	49167722	49167881	49168739	49168837	3055	78	153	117	135	212	241	0.00465590545688	0.136347940987	0.367	0.496	-0.129
1297	ADAM15	ADAM15	chr1	+	155033893	155033965	155034379	155034593	155033238	155033308	155034720	155034845	1297	12	5	11	27	196	250	0.00473053292786	0.137357316826	0.754	0.342	0.412
1943	TRPT1	TRPT1	chr11	-	63992272	63992442	63993257	63993341	63992014	63992189	63993521	63993726	1943	35	191	15	199	208	250	0.00480159622207	0.137357316826	0.18	0.083	0.097
3293	GSTT1	GSTT1	chr22	-	24376821	24376998	24381699	24381787	24376132	24376617	24384119	24384311	3293	61	86	89	65	212	250	0.00481645814462	0.137357316826	0.455	0.618	-0.163
3476	SUMF2	SUMF2	chr7	+	56136174	56136331	56140689	56140804	56131916	56132071	56141866	56141911	3476	303	394	290	509	250	239	0.00474459613747	0.137357316826	0.424	0.353	0.071
5516	GYS1	GYS1	chr19	-	49490450	49490642	49494558	49494740	49489106	49489292	49496251	49496610	5516	145	93	141	149	250	250	0.00480656212633	0.137357316826	0.609	0.486	0.123
4679	TBC1D5	TBC1D5	chr3	-	17469941	17470011	17549965	17550097	17447909	17448018	17665340	17665405	4679	31	36	67	31	250	194	0.00490090923996	0.139037774115	0.401	0.626	-0.225
3417	NUP85	NUP85	chr17	+	73214279	73214401	73221197	73221332	73211848	73211918	73221436	73221559	3417	124	148	201	152	246	250	0.00495135345036	0.139741047897	0.46	0.573	-0.113
1193	DCAF8	DCAF8	chr1	-	160213749	160213824	160231074	160231115	160209011	160210160	160232065	160232277	1193	9	129	1	149	165	199	0.0050693718044	0.141775889636	0.078	0.008	0.07
1697	STX3	STX3	chr11	+	59562844	59562955	59564755	59564869	59560852	59560987	59568327	59573355	1697	213	162	278	307	235	238	0.00507550917551	0.141775889636	0.571	0.478	0.093
124	CDC6	CDC6	chr17	+	38452954	38453019	38457079	38457282	38451607	38451708	38457719	38457860	124	47	177	122	267	189	250	0.00517536000283	0.143097390535	0.26	0.377	-0.117
47	NT5DC3	NT5DC3	chr12	-	104181218	104181305	104182615	104182697	104179112	104179253	104186941	104187043	47	14	24	42	22	206	211	0.00517296571735	0.143097390535	0.374	0.662	-0.288
1770	SSBP3	SSBP3	chr1	-	54722799	54722859	54723741	54723822	54717466	54717533	54747110	54747200	1770	17	191	29	133	205	184	0.00532237219243	0.144528819993	0.074	0.164	-0.09
3011	EPB41L1	EPB41L1	chr20	+	34802281	34802362	34806797	34806884	34800193	34800298	34809785	34809866	3011	8	31	19	18	205	211	0.00534658376244	0.144528819993	0.21	0.521	-0.311
5314	FYN	FYN	chr6	-	112020717	112020873	112021306	112021471	112017479	112017659	112024087	112024237	5314	341	78	320	116	250	250	0.00530798404685	0.144528819993	0.814	0.734	0.08
5557	TMEM98	TMEM98	chr17	+	31260191	31260323	31261308	31261342	31258492	31258677	31263349	31263465	5557	523	168	322	150	250	158	0.00531774728142	0.144528819993	0.663	0.576	0.087
5561	APP	APP	chr21	-	27369674	27369731	27372329	27372497	27354656	27354790	27394155	27394358	5561	3661	913	4596	994	250	181	0.00535979835481	0.144528819993	0.744	0.77	-0.026
1136	UPP1	UPP1	chr7	+	48139266	48139384	48141420	48141467	48134359	48134424	48146469	48146679	1136	100	90	167	87	242	171	0.00543480432515	0.145114603721	0.44	0.576	-0.136
2039	TANC1	TANC1	chr2	+	160006880	160007067	160019793	160020057	159992704	159992809	160025760	160025862	2039	3	110	12	83	250	250	0.00541900912144	0.145114603721	0.027	0.126	-0.099
5696	ZBTB8OS	ZBTB8OS	chr1	-	33099551	33099711	33100368	33100393	33093108	33093145	33116033	33116191	5696	22	28	28	10	149	250	0.00546180185638	0.145124071764	0.569	0.824	-0.255
5751	ERI3	ERI3	chr1	-	44713610	44713710	44750506	44750579	44686741	44687312	44773981	44774073	5751	110	168	189	185	197	224	0.00549175800976	0.145211679025	0.427	0.537	-0.11
1591	AKR1B1	AKR1B1	chr7	-	134134471	134134549	134135537	134135654	134133748	134133871	134136337	134136505	1591	884	497	1198	545	241	202	0.00561471368455	0.147745630144	0.599	0.648	-0.049
2669	HNRNPH3	HNRNPH3	chr10	+	70097614	70097753	70098259	70098444	70096955	70097090	70098896	70098983	2669	594	550	809	600	250	250	0.00564608774033	0.1478569227	0.519	0.574	-0.055
2273	SCEL	SCEL	chr13	+	78178490	78178550	78182190	78182250	78177210	78177270	78183192	78183252	2273	50	42	36	68	184	184	0.00568148874252	0.148072101342	0.543	0.346	0.197
3066	RWDD3	RWDD3	chr1	+	95705332	95705465	95709766	95710254	95699710	95699871	95712097	95712213	3066	2	41	16	52	250	250	0.00576117336624	0.149433863457	0.047	0.235	-0.188
288	THEMIS2	THEMIS2	chr1	+	28203098	28203239	28206154	28206565	28199053	28199176	28211805	28211962	288	47	8	88	2	250	250	0.0058386648177	0.150327230347	0.855	0.978	-0.123
4012	SEZ6L2	SEZ6L2	chr16	-	29884025	29884064	29884560	29884752	29883729	29883847	29884858	29885050	4012	170	33	60	27	250	163	0.00585081197605	0.150327230347	0.771	0.592	0.179
4257	NPTN	NPTN	chr15	-	73866002	73866136	73884306	73884478	73862490	73862764	73925465	73925753	4257	644	670	601	774	250	250	0.00595951805897	0.152401384353	0.49	0.437	0.053
1635	NFKBIZ	NFKBIZ	chr3	+	101574576	101574746	101575916	101576027	101574238	101574302	101576135	101576303	1635	1172	987	1031	1029	250	235	0.00602702885529	0.153407598947	0.527	0.485	0.042
1414	MYO19	MYO19	chr17	-	34863641	34863763	34864900	34864974	34863237	34863351	34866584	34866756	1414	85	108	82	179	198	246	0.0060949933474	0.154415947736	0.494	0.363	0.131
5637	RNF14	RNF14	chr5	+	141357867	141358395	141359687	141359916	141354368	141354520	141362944	141363117	5637	128	210	167	179	250	250	0.00614410764853	0.154939603526	0.379	0.483	-0.104
3465	FBXO7	FBXO7	chr22	+	32875119	32875262	32879883	32880111	32871223	32871385	32881054	32881196	3465	17	472	5	508	250	250	0.00624831785271	0.15684141633	0.035	0.01	0.025
3459	CBLB	CBLB	chr3	-	105397274	105397415	105400322	105400454	105389076	105389196	105400567	105400662	3459	29	28	3	16	250	250	0.00631256236825	0.157727189082	0.509	0.158	0.351
1298	ADAM15	ADAM15	chr1	+	155033893	155033965	155034379	155034451	155033238	155033308	155034720	155034845	1298	12	13	11	50	196	196	0.00649172491344	0.15975908608	0.48	0.18	0.3
3078	POC1B	POC1B	chr12	-	89865390	89865506	89865944	89866052	89864137	89864271	89885712	89885892	3078	50	87	71	63	232	240	0.00649861247412	0.15975908608	0.373	0.538	-0.165
5215	LOC100288798	LOC100288798	chr12	+	46848794	46848924	46863935	46864045	46781529	46781755	47046172	47046362	5215	0	17	6	12	250	234	0.00651120196617	0.15975908608	0.0	0.319	-0.319
5860	RABL3	RABL3	chr3	-	120412999	120413071	120417269	120417420	120409295	120409334	120424846	120424961	5860	96	24	75	42	250	196	0.00647317891506	0.15975908608	0.758	0.583	0.175
4791	C14orf159	C14orf159	chr14	+	91611564	91611657	91614124	91614202	91580356	91580872	91623982	91624034	4791	2	11	16	10	217	202	0.00659894237643	0.160466246091	0.145	0.598	-0.453
5643	SERPINE1	SERPINE1	chr7	+	100771673	100771945	100775155	100775350	100770369	100770525	100776975	100777174	5643	1913	2000	163	228	250	250	0.00657202210631	0.160466246091	0.489	0.417	0.072
4118	MEG3	MEG3	chr14	+	101298848	101298978	101302075	101302216	101297757	101297871	101302503	101302637	4118	16	101	10	16	250	250	0.00668588748933	0.161857907353	0.137	0.385	-0.248
2050	DHCR24	DHCR24	chr1	-	55330975	55331119	55337022	55337286	55319709	55319907	55340765	55340884	2050	1659	1502	2531	2591	250	250	0.00682822495852	0.164207669487	0.525	0.494	0.031
3885	SEC11A	SEC11A	chr15	-	85230855	85231005	85234765	85234875	85223943	85224063	85259255	85259691	3885	685	1292	637	1441	234	250	0.00684324233037	0.164207669487	0.362	0.321	0.041
1655	IGBP1	IGBP1	chrX	+	69354372	69354666	69366482	69366678	69353572	69353985	69368610	69368690	1655	263	221	201	241	250	250	0.00715607196644	0.165951271972	0.543	0.455	0.088
2397	CRTC1	CRTC1	chr19	+	18879294	18879603	18885709	18885796	18876213	18876338	18886450	18886631	2397	13	8	4	16	250	211	0.00722057122406	0.165951271972	0.578	0.174	0.404
2577	SEMA7A	SEMA7A	chr15	-	74710608	74710650	74711141	74711293	74710217	74710310	74726081	74726299	2577	227	201	254	154	250	166	0.00712715478524	0.165951271972	0.429	0.523	-0.094
2636	ERP44	ERP44	chr9	-	102784323	102784508	102814698	102814814	102782897	102783013	102820101	102820141	2636	183	238	125	242	240	250	0.00698400453826	0.165951271972	0.445	0.35	0.095
3291	GSTT1	GSTT1	chr22	-	24376821	24376998	24379360	24379450	24376132	24376617	24384119	24384311	3291	5	86	15	65	214	250	0.00718074858641	0.165951271972	0.064	0.212	-0.148
3450	MICU2	MICU2	chr13	-	22069299	22069457	22070190	22070299	22066827	22067492	22077064	22077236	3450	189	245	158	297	233	250	0.00714598038933	0.165951271972	0.453	0.363	0.09
439	CTNND1	CTNND1	chr11	+	57558965	57559145	57561481	57561553	57529233	57529518	57563048	57563201	439	20	286	11	433	250	196	0.00706186262572	0.165951271972	0.052	0.02	0.032
4478	NDE1	NDE1	chr16	+	15781231	15781368	15785000	15785180	15771657	15771806	15788021	15788113	4478	61	72	116	74	250	250	0.00719385105636	0.165951271972	0.459	0.611	-0.152
505	CASP8	CASP8	chr2	+	202137620	202137665	202139611	202139676	202137360	202137499	202141549	202141691	505	14	19	6	36	169	189	0.00712763655631	0.165951271972	0.452	0.157	0.295
5532	RAB3IP	RAB3IP	chr12	+	70195388	70195501	70206557	70206657	70193988	70194117	70206743	70206813	5532	59	91	122	106	237	224	0.00703872268022	0.165951271972	0.38	0.521	-0.141
4383	CD63	CD63	chr12	-	56119904	56120045	56120483	56120579	56119596	56119680	56120673	56120748	4383	3298	5691	2713	4285	220	250	0.0073985717281	0.168619331393	0.397	0.418	-0.021
5876	DNMT1	DNMT1	chr19	-	10279005	10279040	10283765	10283850	10277273	10277361	10284546	10284581	5876	131	71	278	90	209	159	0.00737123911828	0.168619331393	0.584	0.701	-0.117
2041	TANC1	TANC1	chr2	+	160019793	160020057	160025760	160025883	160006880	160007067	160027034	160027316	2041	100	71	60	79	250	247	0.00747410004075	0.168927066066	0.582	0.429	0.153
3010	DNAJC13	DNAJC13	chr3	+	132179893	132180049	132181310	132181367	132179093	132179201	132182539	132182661	3010	90	31	74	53	250	181	0.00746954178779	0.168927066066	0.678	0.503	0.175
1762	MLX	MLX	chr17	+	40720487	40720577	40720854	40720961	40719636	40719673	40721524	40721624	1762	63	24	104	15	214	231	0.00750796859092	0.168991342623	0.739	0.882	-0.143
1313	RSPRY1	RSPRY1	chr16	+	57250018	57250085	57250815	57250947	57247799	57247858	57254643	57254759	1313	75	82	62	123	191	250	0.00757760776595	0.169160776644	0.545	0.398	0.147
3067	RWDD3	RWDD3	chr1	+	95705332	95705465	95709766	95710207	95699710	95699871	95712097	95712213	3067	2	23	16	28	250	250	0.00757677736817	0.169160776644	0.08	0.364	-0.284
1430	TMEM25	TMEM25	chr11	+	118402864	118403176	118403631	118403922	118402489	118402586	118404571	118404602	1430	38	15	26	30	250	250	0.00772011422882	0.170248834836	0.717	0.464	0.253
201	RGL3	RGL3	chr19	-	11526612	11526824	11527287	11527341	11517397	11517540	11527509	11527733	201	24	15	20	39	178	250	0.00771133141118	0.170248834836	0.692	0.419	0.273
4005	CCT6A	CCT6A	chr7	+	56128499	56128633	56129439	56129542	56127961	56128109	56130375	56130448	4005	1034	1030	1457	1241	250	227	0.00766008914206	0.170248834836	0.477	0.516	-0.039
3774	SIL1	SIL1	chr5	-	138356859	138356981	138362489	138362681	138287476	138287573	138378308	138378408	3774	174	148	219	122	250	246	0.00777232157651	0.170709014626	0.536	0.639	-0.103
4203	BAG6	BAG6	chr6	-	31611858	31611971	31612301	31612379	31611666	31611751	31612722	31612975	4203	277	54	387	42	202	237	0.00780409710467	0.170718541884	0.858	0.915	-0.057
2786	TARBP2	TARBP2	chr12	+	53895798	53895968	53896810	53896913	53895376	53895492	53897496	53897592	2786	21	86	8	101	250	227	0.00784743227145	0.17097985433	0.181	0.067	0.114
4667	DLG4	DLG4	chr17	-	7095211	7095321	7096263	7096436	7094585	7094677	7096801	7096903	4667	155	50	116	17	250	234	0.00788092135492	0.17102541283	0.744	0.865	-0.121
1121	CASK	CASK	chrX	-	41416284	41416353	41419031	41419100	41412971	41413168	41420811	41420897	1121	127	13	169	41	193	193	0.00804415877859	0.17160477125	0.907	0.805	0.102
1598	COQ10B	COQ10B	chr2	+	198327262	198327455	198334793	198334895	198324655	198324805	198338480	198339851	1598	222	149	155	157	250	226	0.00798712555033	0.17160477125	0.574	0.472	0.102
350	PDIA4	PDIA4	chr7	-	148716083	148716289	148718058	148718239	148711995	148712134	148725412	148725782	350	723	829	801	1103	250	250	0.00799826872166	0.17160477125	0.466	0.421	0.045
5542	MUC1	MUC1	chr1	-	155159930	155160020	155160197	155160334	155159700	155159850	155160483	155160539	5542	79	82	196	121	250	214	0.00801445130344	0.17160477125	0.452	0.581	-0.129
981	SNX5	SNX5	chr20	-	17937576	17937681	17949017	17949100	17934639	17934761	17949342	17949634	981	6	25	0	29	207	229	0.00806514070867	0.17160477125	0.21	0.0	0.21
1054	RFX2	RFX2	chr19	-	6026173	6026248	6039990	6040252	6016100	6016282	6042054	6042134	1054	12	2	8	12	250	199	0.0081353332512	0.172424747935	0.827	0.347	0.48
2180	TNC	TNC	chr9	-	117810538	117810811	117825195	117825468	117808688	117808961	117826074	117826347	2180	1153	430	468	227	250	250	0.00820938337448	0.172650622551	0.728	0.673	0.055
643	CEP57	CEP57	chr11	+	95555034	95555142	95555662	95555740	95551990	95552068	95560949	95561191	643	80	44	77	81	232	202	0.00819268639584	0.172650622551	0.613	0.453	0.16
3589	TMCO3	TMCO3	chr13	+	114174930	114175048	114188359	114188555	114157810	114157903	114193671	114193822	3589	4	249	19	315	242	250	0.00829493888483	0.173571081474	0.016	0.059	-0.043
399	NFYC	NFYC	chr1	+	41228559	41228718	41232267	41232375	41223792	41223966	41235027	41235087	399	152	117	106	131	250	232	0.00831688126761	0.173571081474	0.547	0.429	0.118
3253	C12orf49	C12orf49	chr12	-	117157567	117157681	117160871	117161028	117151124	117155698	117175594	117175875	3253	130	142	119	202	250	238	0.0085791399693	0.177284723868	0.466	0.359	0.107
3724	TIMM9	TIMM9	chr14	-	58877560	58877656	58890725	58890813	58875211	58875886	58893771	58893960	3724	124	127	151	96	212	220	0.00862501410409	0.177284723868	0.503	0.62	-0.117
4498	ABCD4	ABCD4	chr14	-	74766250	74766378	74766852	74766971	74763035	74763152	74769577	74769767	4498	39	10	11	12	243	250	0.00859168235957	0.177284723868	0.8	0.485	0.315
5825	SPATA18	SPATA18	chr4	+	52926584	52926690	52938082	52938322	52917496	52917957	52942944	52943206	5825	28	10	11	16	230	250	0.00862487539622	0.177284723868	0.753	0.428	0.325
2021	EBPL	EBPL	chr13	-	50237192	50237331	50243912	50243982	50234811	50235344	50265389	50265623	2021	17	158	6	187	194	250	0.00873139422871	0.178796632947	0.122	0.04	0.082
1335	UBE4B	UBE4B	chr1	+	10211383	10211619	10218413	10218540	10209241	10209340	10221199	10221344	1335	70	69	89	154	250	250	0.00923780531966	0.179278977464	0.504	0.366	0.138
1451	NTN4	NTN4	chr12	-	96131643	96131922	96180716	96181246	96106989	96107116	96184032	96184536	1451	74	209	105	469	250	250	0.00883215937179	0.179278977464	0.261	0.183	0.078
1844	ACAA1	ACAA1	chr3	-	38170780	38170879	38173086	38173129	38169276	38169357	38173416	38173496	1844	53	170	81	151	167	223	0.00919315823636	0.179278977464	0.294	0.417	-0.123
1927	TNFAIP2	TNFAIP2	chr14	+	103593341	103593966	103596076	103596191	103592663	103593029	103596338	103596461	1927	29	214	9	176	250	239	0.00924864928718	0.179278977464	0.115	0.047	0.068
2064	ARL2	ARL2	chr11	+	64786042	64786205	64787890	64787971	64785835	64785946	64789192	64789657	2064	591	176	727	157	250	205	0.00907907133718	0.179278977464	0.734	0.792	-0.058
2188	GNB2L1	GNB2L1	chr5	-	180665098	180665239	180666066	180666177	180664608	180664719	180666486	180666582	2188	5823	5864	6658	6269	235	250	0.00887406215184	0.179278977464	0.514	0.53	-0.016
3104	TRAIP	TRAIP	chr3	-	49878417	49878505	49879258	49879372	49877716	49877806	49879885	49879980	3104	19	7	32	42	238	212	0.00900989195534	0.179278977464	0.707	0.404	0.303
4030	SEMA6C	SEMA6C	chr1	-	151110461	151110581	151110791	151110882	151110186	151110275	151111105	151111207	4030	5	20	15	12	215	244	0.00912908191353	0.179278977464	0.221	0.587	-0.366
4069	DENND5A	DENND5A	chr11	-	9202313	9202631	9215040	9215228	9200404	9200620	9225206	9225864	4069	292	207	208	209	250	250	0.00909821556366	0.179278977464	0.585	0.499	0.086
4658	MINOS1	MINOS1	chr1	+	19927280	19927465	19943751	19943830	19923470	19923603	19948593	19948641	4658	7	4	9	35	250	203	0.00893699605356	0.179278977464	0.587	0.173	0.414
4829	KARS	KARS	chr16	-	75670351	75670445	75674081	75674247	75669809	75669996	75675461	75675621	4829	589	369	793	392	250	218	0.00913955017394	0.179278977464	0.582	0.638	-0.056
5180	PUM2	PUM2	chr2	-	20518297	20518406	20527070	20527139	20511996	20512184	20550357	20550611	5180	10	115	2	139	193	233	0.00895326476265	0.179278977464	0.095	0.017	0.078
528	FUZ	FUZ	chr19	-	50315507	50315592	50315894	50315993	50314887	50314956	50316252	50316567	528	15	54	5	70	223	209	0.00894918059437	0.179278977464	0.207	0.063	0.144
5376	HEATR6	HEATR6	chr17	-	58126940	58127063	58128203	58128338	58125624	58125749	58132875	58132962	5376	68	24	39	33	250	247	0.00901171741098	0.179278977464	0.737	0.539	0.198
5629	NDUFV2	NDUFV2	chr18	+	9124871	9124981	9126828	9126905	9122510	9122679	9134183	9134343	5629	591	264	729	248	234	201	0.00917121895915	0.179278977464	0.658	0.716	-0.058
2395	ELMOD3	ELMOD3	chr2	+	85582198	85582293	85582677	85582721	85581842	85581952	85584089	85584375	2395	16	11	16	1	219	168	0.00934821025943	0.180566316607	0.527	0.925	-0.398
2590	AXIN1	AXIN1	chr16	-	364542	364683	396147	397106	354303	354441	402368	402676	2590	8	6	19	1	250	250	0.00946814668671	0.181019126388	0.571	0.95	-0.379
3716	ACVR1	ACVR1	chr2	-	158655938	158656012	158674896	158675071	158636848	158637112	158732307	158732374	3716	29	74	9	65	250	198	0.00945827267453	0.181019126388	0.237	0.099	0.138
4617	SKP2	SKP2	chr5	+	36166620	36166764	36168414	36168549	36163746	36163858	36170445	36170544	4617	57	26	61	60	250	250	0.00947135138987	0.181019126388	0.687	0.504	0.183
1083	SCARA3	SCARA3	chr8	+	27507218	27507317	27509024	27509144	27491576	27491724	27514298	27514397	1083	53	100	26	100	223	244	0.00956599085653	0.181553840403	0.367	0.221	0.146
4510	DYNC2LI1	DYNC2LI1	chr2	+	44023025	44023097	44023856	44023934	44021595	44021782	44027979	44028056	4510	35	85	52	62	196	202	0.00954743834777	0.181553840403	0.298	0.464	-0.166
1674	FAM193B	FAM193B	chr5	-	176963358	176963746	176964873	176965108	176951185	176952206	176965905	176966148	1674	89	7	79	0	250	250	0.00968397264268	0.183154857586	0.927	1.0	-0.073
4950	ITCH	ITCH	chr20	+	32996456	32996598	33000320	33000445	32981596	32981687	33001547	33001685	4950	160	105	160	162	250	249	0.00976847119848	0.184113711481	0.603	0.496	0.107
5288	APOBEC3F	APOBEC3F	chr22	+	39441432	39441547	39445429	39445586	39440945	39441225	39448078	39448358	5288	16	3	5	8	239	250	0.00980913265233	0.184242570887	0.848	0.395	0.453
3717	NRF1	NRF1	chr7	+	129348914	129349073	129350213	129350411	129330245	129330386	129351314	129351416	3717	59	24	62	55	250	250	0.00984970605892	0.184368896574	0.711	0.53	0.181
188	PGAP2	PGAP2	chr11	+	3844138	3844223	3844842	3844970	3829523	3829545	3845112	3845365	188	0	3	9	1	209	250	0.0099227558026	0.184630341463	0.0	0.915	-0.915
714	ANXA5	ANXA5	chr4	-	122607442	122607527	122617735	122617779	122605831	122605926	122618017	122618147	714	519	1793	336	1421	168	209	0.00993146503556	0.184630341463	0.265	0.227	0.038
2368	MCM8	MCM8	chr20	+	5953701	5953842	5958521	5958663	5952652	5952683	5963615	5963811	2368	61	67	97	57	250	250	0.010127521021	0.185451820235	0.477	0.63	-0.153
3145	MOB1A	MOB1A	chr2	-	74392344	74392478	74394140	74394234	74386217	74386381	74399712	74399879	3145	232	358	214	448	218	250	0.0100738940547	0.185451820235	0.426	0.354	0.072
327	PPARD	PPARD	chr6	+	35314843	35314927	35378763	35378994	35310334	35310458	35387903	35388058	327	43	212	27	63	208	250	0.0101411141938	0.185451820235	0.196	0.34	-0.144
4214	DAG1	DAG1	chr3	+	49514281	49514338	49524686	49524848	49508397	49508482	49547851	49548252	4214	0	6	4	1	181	250	0.0101458862548	0.185451820235	0.0	0.847	-0.847
4782	ATXN3	ATXN3	chr14	-	92560089	92560175	92563017	92563182	92559595	92559662	92572872	92572965	4782	45	19	21	25	250	210	0.010064751485	0.185451820235	0.665	0.414	0.251
910	AMMECR1L	AMMECR1L	chr2	-	128628387	128628502	128628822	128628933	128627027	128627118	128631401	128631846	910	71	70	80	41	235	239	0.0102072105732	0.185948749138	0.508	0.665	-0.157
4024	CAST	CAST	chr5	+	96058342	96058402	96063192	96063234	96031539	96031611	96064856	96064913	4024	92	187	179	241	184	166	0.0103003058961	0.186397894406	0.307	0.401	-0.094
4776	LIG1	LIG1	chr19	-	48654488	48654593	48657128	48657224	48653344	48653467	48660270	48660397	4776	102	101	239	151	220	229	0.0102964480967	0.186397894406	0.512	0.622	-0.11
3732	ARPC2	ARPC2	chr2	+	219099074	219099120	219104113	219104207	219093460	219093573	219110142	219110269	3732	815	1972	872	1815	170	218	0.0103788036435	0.187196501477	0.346	0.381	-0.035
449	UBE2F	UBE2F	chr2	+	238933982	238934053	238939196	238939254	238903385	238903451	238940862	238940895	449	14	142	29	123	195	182	0.0104796966013	0.188392433621	0.084	0.18	-0.096
1698	AKIRIN1	AKIRIN1	chr1	+	39466643	39466778	39469018	39469090	39463842	39463983	39469716	39471737	1698	343	311	356	241	250	196	0.0107085220027	0.190305813535	0.464	0.537	-0.073
2207	RAB34	RAB34	chr17	-	27043920	27044012	27044230	27044443	27042817	27042919	27045139	27045286	2207	43	31	30	50	250	216	0.0109248544471	0.190305813535	0.545	0.341	0.204
2708	ADAMTS9	ADAMTS9	chr3	-	64587619	64587889	64589597	64589765	64582505	64582667	64589902	64590007	2708	143	146	312	219	250	250	0.0109704471177	0.190305813535	0.495	0.588	-0.093
2747	NDC1	NDC1	chr1	-	54266365	54266521	54269600	54269682	54262571	54262817	54272097	54272190	2747	72	93	181	143	206	250	0.0107374942362	0.190305813535	0.484	0.606	-0.122
3218	MAEA	MAEA	chr4	+	1309184	1309388	1316168	1316291	1305766	1305949	1321414	1321491	3218	216	250	308	259	250	247	0.0109558550929	0.190305813535	0.461	0.54	-0.079
3375	APBB2	APBB2	chr4	-	41035252	41035321	41067592	41067690	41015599	41016415	41102655	41102767	3375	39	48	21	60	222	193	0.0108296219879	0.190305813535	0.414	0.233	0.181
4476	NDE1	NDE1	chr16	+	15788021	15788113	15790565	15790717	15785000	15785180	15818047	15820208	4476	70	37	62	65	216	250	0.0109185157928	0.190305813535	0.686	0.525	0.161
5632	ARHGDIA	ARHGDIA	chr17	-	79827205	79827282	79827417	79827501	79827048	79827112	79827616	79827833	5632	817	871	1219	1523	208	201	0.0107780790602	0.190305813535	0.475	0.436	0.039
5797	POLDIP3	POLDIP3	chr22	-	42983511	42983578	42987960	42988090	42979726	42981974	42991542	42991609	5797	222	82	252	142	250	191	0.010844119968	0.190305813535	0.674	0.576	0.098
667	JMJD1C	JMJD1C	chr10	-	64979637	64979743	65024410	65024524	64976966	64977091	65140077	65140242	667	39	49	43	23	238	230	0.0106299218922	0.190305813535	0.435	0.644	-0.209
73	FAM98C	FAM98C	chr19	+	38896158	38896275	38897549	38897717	38895983	38896061	38899390	38899728	73	72	70	33	64	241	250	0.0107822907283	0.190305813535	0.516	0.348	0.168
490	LOC103091866	LOC103091866	chr1	+	149670208	149670452	149671771	149671860	149576261	149576700	149672300	149672983	490	7	0	4	6	250	213	0.01105856236	0.19122536246	1.0	0.362	0.638
389	LAMB3	LAMB3	chr1	-	209797184	209797345	209798992	209799371	209796849	209797070	209800211	209800323	389	118	260	239	371	250	250	0.0111781912066	0.191470463844	0.312	0.392	-0.08
4078	HSD11B1L	HSD11B1L	chr19	+	5684999	5685130	5686426	5686538	5684791	5684916	5686910	5687002	4078	21	0	10	4	250	236	0.0111467657564	0.191470463844	1.0	0.702	0.298
676	COPS4	COPS4	chr4	+	83978410	83978561	83984228	83984399	83978078	83978232	83987590	83987706	676	162	174	171	122	250	250	0.0111276534284	0.191470463844	0.482	0.584	-0.102
1773	CCNY	CCNY	chr10	+	35814891	35814927	35818900	35818958	35805450	35805551	35819051	35819171	1773	64	72	69	138	160	182	0.0112642137662	0.192321224797	0.503	0.363	0.14
3486	MTHFD1L	MTHFD1L	chr6	+	151208980	151209117	151226785	151226897	151206769	151206870	151239712	151239804	3486	128	213	95	240	250	236	0.0112984747448	0.192321224797	0.362	0.272	0.09
2651	CD55	CD55	chr1	+	207513735	207513853	207523482	207523567	207512741	207512762	207532890	207534311	2651	56	0	7	2	242	209	0.0113804173176	0.193112564265	1.0	0.751	0.249
569	UBAP1	UBAP1	chr9	+	34203378	34203533	34216671	34216787	34179002	34179238	34220905	34220946	569	5	14	0	20	250	240	0.0114697320392	0.194023696949	0.255	0.0	0.255
5760	LUC7L	LUC7L	chr16	-	242925	243014	249060	249237	240539	240569	256002	256146	5760	174	163	183	114	250	213	0.0115660518623	0.195047320415	0.476	0.578	-0.102
2012	YIPF3	YIPF3	chr6	-	43483332	43483439	43483626	43483833	43481325	43481371	43484464	43484728	2012	360	598	304	644	250	231	0.0117552875489	0.197626701478	0.357	0.304	0.053
1004	TGFBR1	TGFBR1	chr9	+	101894790	101895021	101900140	101900371	101891136	101891382	101904817	101904985	1004	89	80	49	80	250	250	0.0119921597207	0.197732688824	0.527	0.38	0.147
2597	SKA3	SKA3	chr13	-	21729831	21729950	21732060	21732264	21727733	21729289	21734040	21734126	2597	97	83	162	219	250	243	0.0120257142626	0.197732688824	0.532	0.418	0.114
3605	ELF3	ELF3	chr1	+	201981084	201981306	201981471	201981564	201980256	201980427	201981767	201981887	3605	551	293	748	310	250	217	0.0120009802422	0.197732688824	0.62	0.677	-0.057
3796	TMEM209	TMEM209	chr7	-	129815351	129815449	129818241	129818367	129813664	129813779	129821462	129821559	3796	25	39	56	38	250	222	0.0118040758817	0.197732688824	0.363	0.567	-0.204
3917	FBXL4	FBXL4	chr6	-	99374352	99374936	99375580	99375698	99353301	99353546	99382637	99382755	3917	9	11	13	2	242	250	0.0120785978137	0.197732688824	0.458	0.87	-0.412
4119	MEG3	MEG3	chr14	+	101298848	101298978	101302072	101302216	101295370	101296086	101302503	101302637	4119	28	105	13	16	250	250	0.0118645295193	0.197732688824	0.211	0.448	-0.237
4355	CDA	CDA	chr1	+	20931420	20931532	20940334	20940392	20915443	20915776	20944944	20945400	4355	22	3	23	16	236	182	0.0119075923935	0.197732688824	0.85	0.526	0.324
4496	ABCD4	ABCD4	chr14	-	74764632	74764772	74766852	74766971	74763035	74763152	74769577	74769767	4496	39	108	11	75	243	250	0.0119070628571	0.197732688824	0.271	0.131	0.14
697	MPV17	MPV17	chr2	-	27535546	27535639	27535860	27535976	27535081	27535114	27545314	27545389	697	186	3	114	9	240	217	0.0120883028049	0.197732688824	0.982	0.92	0.062
789	MARK2	MARK2	chr11	+	63673559	63673586	63675731	63675776	63672257	63672515	63676348	63678492	789	0	156	8	194	151	169	0.0121370765055	0.197936094986	0.0	0.044	-0.044
547	XYLT2	XYLT2	chr17	+	48434417	48434613	48435567	48435901	48433871	48434134	48437329	48438546	547	47	101	85	103	250	250	0.0122028788653	0.198415167699	0.318	0.452	-0.134
1436	PTPN12	PTPN12	chr7	+	77212871	77212967	77214859	77214898	77200394	77200503	77221501	77221573	1436	1	144	9	146	220	163	0.0123050347743	0.199480727427	0.005	0.044	-0.039
2839	LNX2	LNX2	chr13	-	28133978	28134122	28136549	28136918	28130372	28130550	28141776	28141976	2839	29	43	53	35	250	250	0.0124928612573	0.199589642083	0.403	0.602	-0.199
3085	MBNL1	MBNL1	chr3	+	152173330	152173366	152174055	152174150	152165408	152165562	152177059	152177134	3085	36	181	16	175	160	219	0.0124487671737	0.199589642083	0.214	0.111	0.103
3141	SPOCD1	SPOCD1	chr1	-	32258278	32258368	32258878	32259029	32257815	32258002	32259347	32259498	3141	83	71	34	57	250	214	0.0124949638242	0.199589642083	0.5	0.338	0.162
5250	ARHGEF7	ARHGEF7	chr13	+	111806251	111806338	111857635	111857720	111767623	111768038	111862218	111862349	5250	5	39	0	49	211	209	0.0123707425822	0.199589642083	0.113	0.0	0.113
5567	SPINT2	SPINT2	chr19	+	38774266	38774437	38778515	38778575	38755097	38755638	38779777	38779831	5567	1292	904	1974	1585	250	184	0.0124044570928	0.199589642083	0.513	0.478	0.035
2799	SNRPN	SNRPN	chr15	+	25219457	25219603	25221451	25221563	25213078	25213229	25222023	25222176	2799	432	352	461	290	250	236	0.0127816389179	0.202388334842	0.537	0.6	-0.063
3003	PTPRF	PTPRF	chr1	+	44003868	44003948	44010701	44010837	43996546	43996761	44019162	44019308	3003	76	300	87	530	204	250	0.012765335582	0.202388334842	0.237	0.167	0.07
580	ADGRA3	ADGRA3	chr4	-	22449062	22449134	22456488	22456560	22446595	22446756	22463359	22463431	580	52	114	65	79	196	196	0.0127373128561	0.202388334842	0.313	0.451	-0.138
2258	SOBP	SOBP	chr6	+	107908283	107908379	107954717	107956673	107854662	107854814	107979410	107982513	2258	6	23	3	0	220	250	0.0130948689764	0.204964802628	0.229	1.0	-0.771
2469	TMC7	TMC7	chr16	+	19067863	19068019	19070737	19070816	19063007	19063138	19073099	19075262	2469	27	0	21	5	250	203	0.0130290251574	0.204964802628	1.0	0.773	0.227
4913	PLEKHA5	PLEKHA5	chr12	+	19413882	19413955	19418683	19418784	19410366	19410471	19422703	19422819	4913	44	83	65	65	197	225	0.0130682131779	0.204964802628	0.377	0.533	-0.156
5673	GSN	GSN	chr9	+	124045596	124045670	124062342	124062404	124043747	124043840	124064240	124064445	5673	26	36	34	18	198	186	0.0130668978275	0.204964802628	0.404	0.64	-0.236
5613	WNK4	WNK4	chr17	+	40940147	40940206	40940307	40940425	40939795	40939917	40940698	40940815	5613	4	37	10	19	183	242	0.0131663868313	0.205493722264	0.125	0.41	-0.285
1978	COPZ2	COPZ2	chr17	-	46109521	46109599	46110051	46110107	46106490	46106542	46110576	46110668	1978	34	30	4	15	180	202	0.0133044451448	0.207055179154	0.56	0.23	0.33
2097	FAM120B	FAM120B	chr6	+	170657238	170657411	170667313	170667406	170639536	170639638	170697374	170697581	2097	34	46	52	32	250	217	0.0133556431334	0.207058372632	0.391	0.585	-0.194
3588	TMCO3	TMCO3	chr13	+	114174930	114175048	114193671	114193822	114157810	114157903	114201614	114201694	3588	2	295	14	405	242	250	0.0133806769169	0.207058372632	0.007	0.034	-0.027
1417	TMEM143	TMEM143	chr19	-	48848416	48848611	48863328	48863433	48846577	48846708	48866547	48866788	1417	3	19	13	15	229	250	0.0136320823742	0.207144919137	0.147	0.486	-0.339
1970	TXNL4A	TXNL4A	chr18	-	77737597	77737701	77746601	77746750	77732866	77733856	77748239	77748592	1970	39	1011	70	1101	250	228	0.0135416597905	0.207144919137	0.034	0.055	-0.021
3193	TBCE	TBCE	chr1	+	235590454	235590554	235594019	235594119	235577747	235577933	235597518	235597595	3193	9	36	2	49	224	224	0.0135915213862	0.207144919137	0.2	0.039	0.161
3209	LAMA5	LAMA5	chr20	-	60900371	60900602	60901732	60901816	60899496	60899610	60901920	60902022	3209	188	248	358	349	208	250	0.0135886598424	0.207144919137	0.477	0.552	-0.075
3223	RAD51D	RAD51D	chr17	-	33434006	33434141	33445519	33445638	33433404	33433500	33446129	33446191	3223	23	22	17	45	243	250	0.0135969332599	0.207144919137	0.518	0.28	0.238
497	AKR1A1	AKR1A1	chr1	+	46018107	46018235	46027460	46027550	46016454	46016827	46032240	46032360	497	143	700	211	768	250	214	0.0135796075115	0.207144919137	0.149	0.19	-0.041
5213	EEF2KMT	EEF2KMT	chr16	-	5141794	5141896	5143484	5143565	5140432	5140566	5145452	5145515	5213	46	36	31	53	205	226	0.0136524740169	0.207144919137	0.585	0.392	0.193
901	CLIC4	CLIC4	chr1	+	25124232	25124342	25140584	25140710	25071759	25072116	25153500	25153607	901	504	1050	271	704	234	250	0.0137283486119	0.207717541358	0.339	0.291	0.048
1811	PM20D2	PM20D2	chr6	+	89868043	89868179	89871501	89871609	89862761	89862904	89871827	89875288	1811	13	127	7	219	250	232	0.0138720728981	0.207858773962	0.087	0.029	0.058
4167	EDA2R	EDA2R	chrX	-	65824262	65824348	65824889	65825068	65822474	65822639	65835775	65835872	4167	13	7	1	7	250	210	0.0138018798257	0.207858773962	0.609	0.107	0.502
5390	ITGB6	ITGB6	chr2	-	160998492	160998582	161025722	161025818	160994575	160994710	161029079	161029241	5390	371	467	627	633	220	214	0.0138330863052	0.207858773962	0.436	0.491	-0.055
618	FCGRT	FCGRT	chr19	+	50016643	50016730	50017138	50017390	50015535	50016007	50017467	50017743	618	31	209	9	152	211	250	0.013890323797	0.207858773962	0.149	0.066	0.083
3549	DNMT3B	DNMT3B	chr20	+	31393143	31393213	31394014	31394133	31390190	31390276	31395567	31397162	3549	5	54	20	63	194	243	0.0139408383038	0.207861077251	0.104	0.285	-0.181
4034	PLOD1	PLOD1	chr1	+	12027043	12027148	12030726	12030873	12026307	12026373	12032928	12033054	4034	301	483	297	366	229	250	0.0139667990222	0.207861077251	0.405	0.47	-0.065
195	DHRS4	DHRS4	chr14	+	24429110	24429212	24434970	24435041	24424243	24424421	24435140	24435192	195	61	37	34	44	226	195	0.0142047610631	0.210826521828	0.587	0.4	0.187
2509	OCIAD2	OCIAD2	chr4	-	48894788	48894906	48896022	48896070	48887396	48887582	48899820	48899874	2509	743	803	993	907	172	242	0.0143612953957	0.211652688078	0.566	0.606	-0.04
3290	GSTT1	GSTT1	chr22	-	24376821	24376998	24379360	24379511	24376132	24376617	24381699	24381787	3290	59	76	83	59	250	250	0.0144547090077	0.211652688078	0.437	0.585	-0.148
423	PQLC3	PQLC3	chr2	+	11312050	11312171	11315093	11315135	11304329	11304387	11317862	11318998	423	76	11	86	31	245	166	0.0144534734571	0.211652688078	0.824	0.653	0.171
4852	ZNF263	ZNF263	chr16	+	3336022	3336149	3338453	3338570	3335058	3335239	3339392	3341459	4852	6	30	0	28	250	241	0.0143114031162	0.211652688078	0.162	0.0	0.162
5601	PLAA	PLAA	chr9	-	26910335	26910437	26913876	26913945	26907831	26907996	26917094	26917163	5601	49	117	90	126	193	226	0.014381179726	0.211652688078	0.329	0.455	-0.126
3452	FANCA	FANCA	chr16	-	89818545	89818630	89824984	89825113	89816137	89816310	89828356	89828430	3452	34	51	78	59	250	209	0.0145721211897	0.212799850188	0.358	0.525	-0.167
2184	CCNI	CCNI	chr4	-	77976302	77976533	77977114	77977255	77969176	77969815	77977401	77977476	2184	1017	1016	1207	1394	250	250	0.0146963920318	0.214040768442	0.5	0.464	0.036
5422	KIF27	KIF27	chr9	-	86474070	86474286	86485433	86485547	86468543	86468750	86495211	86495409	5422	7	9	0	9	238	250	0.014809464631	0.215112410253	0.45	0.0	0.45
2805	NDUFA3	NDUFA3	chr19	+	54606421	54606496	54609240	54609318	54606159	54606196	54610117	54610281	2805	18	314	4	241	199	202	0.0149043141473	0.215914359469	0.055	0.017	0.038
4740	FBXL13	FBXL13	chr7	-	102473286	102473421	102495223	102495307	102462486	102462650	102517913	102518040	4740	3	3	12	0	208	250	0.014962207399	0.216178100006	0.546	1.0	-0.454
363	IGFBP7	IGFBP7	chr4	-	57899360	57899477	57906989	57907099	57898403	57898718	57976042	57976551	363	2935	5509	1910	3915	234	241	0.0150788733969	0.217287363473	0.354	0.334	0.02
2721	ASPH	ASPH	chr8	-	62496502	62496588	62531536	62531578	62489330	62489417	62546241	62546286	2721	72	203	122	224	166	210	0.0152283968954	0.218101568432	0.31	0.408	-0.098
379	DAP3	DAP3	chr1	+	155679563	155679615	155686796	155686919	155658884	155658965	155691307	155691409	379	31	330	51	304	176	247	0.0152681257455	0.218101568432	0.116	0.191	-0.075
4525	KIAA1191	KIAA1191	chr5	-	175786483	175786570	175786813	175786921	175782573	175782752	175788604	175788810	4525	219	163	302	159	232	211	0.015295538671	0.218101568432	0.55	0.633	-0.083
5812	KCTD20	KCTD20	chr6	+	36449338	36449536	36452490	36452601	36447367	36447488	36454659	36458920	5812	183	112	161	62	250	235	0.0151858684359	0.218101568432	0.606	0.709	-0.103
3954	ATAD1	ATAD1	chr10	-	89530708	89530798	89536077	89536184	89527429	89527480	89544226	89544427	3954	114	151	177	157	231	214	0.0154772051412	0.220115760846	0.412	0.511	-0.099
2890	NRAS	NRAS	chr1	-	115252189	115252349	115256420	115256599	115251151	115251275	115258670	115258798	2890	269	376	344	369	250	250	0.015759488083	0.223546696844	0.417	0.482	-0.065
5261	TPMT	TPMT	chr6	-	18132363	18132408	18134034	18134120	18128544	18131011	18139193	18139268	5261	85	29	52	37	210	169	0.0158020477497	0.223568192448	0.702	0.531	0.171
2598	TCF20	TCF20	chr22	-	42565852	42565902	42575614	42575708	42556018	42557364	42605656	42611347	2598	72	14	78	4	218	174	0.0158810654793	0.224104050948	0.804	0.94	-0.136
1207	MBD2	MBD2	chr18	-	51692445	51692536	51715243	51715381	51690892	51691070	51731367	51731527	1207	460	183	573	299	250	215	0.0160242711585	0.224380989718	0.684	0.622	0.062
3573	GS1-124K5.11	GS1-124K5.11	chr7	-	66041741	66041919	66053498	66053567	66038371	66038537	66057243	66057394	3573	1	55	6	34	193	250	0.0159787944383	0.224380989718	0.023	0.186	-0.163
5126	ITGB5	ITGB5	chr3	-	124536467	124536557	124538585	124538681	124527868	124528003	124540159	124540321	5126	423	239	221	171	220	214	0.0160195994189	0.224380989718	0.633	0.557	0.076
2340	P4HA2	P4HA2	chr5	-	131533898	131533964	131534013	131534073	131531104	131531173	131534571	131534625	2340	342	128	209	50	184	190	0.0161263167418	0.224682526113	0.734	0.812	-0.078
4588	LASP1	LASP1	chr17	+	37046672	37046757	37054664	37054772	37034338	37034433	37070577	37070728	4588	712	666	893	699	209	232	0.016128303233	0.224682526113	0.543	0.586	-0.043
1894	GTDC1	GTDC1	chr2	-	144934701	144934807	144936401	144936527	144903138	144903306	144966169	144966371	1894	8	0	3	4	250	230	0.0164986020362	0.225595556408	1.0	0.408	0.592
2155	RIC1	RIC1	chr9	+	5753199	5753238	5753535	5753646	5747301	5747505	5754840	5754930	2155	30	55	51	45	163	235	0.0164848175586	0.225595556408	0.44	0.62	-0.18
2209	RAB34	RAB34	chr17	-	27043010	27043076	27044230	27044443	27042817	27042919	27045139	27045286	2209	43	437	30	549	250	190	0.0165935014169	0.225595556408	0.07	0.04	0.03
2426	GOLGA4	GOLGA4	chr3	+	37323448	37323763	37327504	37327552	37315026	37315092	37330725	37330782	2426	47	27	77	19	250	172	0.0163778948519	0.225595556408	0.545	0.736	-0.191
2896	MARK3	MARK3	chr14	+	103894723	103894777	103915255	103915304	103851700	103852417	103918254	103918320	2896	2	116	9	95	178	173	0.0163459404034	0.225595556408	0.016	0.084	-0.068
3385	ZFAND5	ZFAND5	chr9	-	74971846	74971972	74975025	74975137	74966340	74971017	74975543	74975700	3385	685	1790	776	1746	236	250	0.0166080077326	0.225595556408	0.288	0.32	-0.032
5064	AMPD2	AMPD2	chr1	+	110163535	110163888	110167924	110168055	110162434	110162900	110168283	110168414	5064	1	221	8	200	250	250	0.0162808418468	0.225595556408	0.005	0.038	-0.033
5424	RNF19A	RNF19A	chr8	-	101273769	101273983	101276261	101276423	101272081	101272225	101276898	101277013	5424	216	203	247	317	250	250	0.0162411486471	0.225595556408	0.516	0.438	0.078
5852	PPP1R8	PPP1R8	chr1	+	28165209	28165363	28169696	28169841	28159266	28159327	28173538	28173603	5852	135	189	165	158	250	250	0.0165676957423	0.225595556408	0.417	0.511	-0.094
940	IDH3B	IDH3B	chr20	-	2640344	2640439	2640675	2640822	2640170	2640231	2640908	2641011	940	222	252	319	269	250	219	0.0164841196688	0.225595556408	0.436	0.51	-0.074
2278	RAB22A	RAB22A	chr20	+	56918773	56918855	56928328	56928400	56886098	56886178	56928487	56928594	2278	68	46	70	86	206	196	0.0167803404422	0.22692834053	0.584	0.436	0.148
3798	IGF2BP2	IGF2BP2	chr3	-	185410486	185410550	185414399	185414451	185407142	185407415	185416086	185416135	3798	107	178	173	196	176	188	0.0168059194208	0.22692834053	0.391	0.485	-0.094
4669	ZNF410	ZNF410	chr14	+	74363018	74363237	74364773	74364965	74361061	74361112	74370662	74370813	4669	12	171	3	178	250	250	0.0168311087891	0.22692834053	0.066	0.017	0.049
3174	COL18A1	COL18A1	chr21	+	46900380	46900434	46900613	46900772	46899983	46900070	46901876	46901939	3174	532	741	538	616	178	250	0.016987208082	0.228467462772	0.502	0.551	-0.049
3804	SPAG1	SPAG1	chr8	+	101243383	101243516	101245638	101245765	101237400	101237567	101251467	101251632	3804	95	65	157	171	250	250	0.0170911887507	0.228736376229	0.594	0.479	0.115
4806	HSDL2	HSDL2	chr9	+	115181139	115181238	115200710	115200905	115167903	115168002	115203978	115204050	4806	9	106	3	161	223	250	0.0170669575657	0.228736376229	0.087	0.02	0.067
2594	RBM39	RBM39	chr20	-	34317233	34317287	34317383	34317449	34312959	34313077	34319862	34320057	2594	421	300	341	315	190	178	0.017133709598	0.228743422011	0.568	0.504	0.064
283	RHOA	RHOA	chr3	-	49399928	49400059	49405860	49405981	49396578	49397815	49412866	49413024	283	2610	3845	2660	4265	245	250	0.017310378784	0.230319326573	0.409	0.389	0.02
3368	RUVBL1	RUVBL1	chr3	-	127801325	127801417	127806548	127806651	127799799	127800252	127816142	127816341	3368	340	184	328	239	227	216	0.0173363179539	0.230319326573	0.637	0.566	0.071
2989	EVI5	EVI5	chr1	-	93089732	93089891	93091350	93091491	93073137	93073284	93101758	93101893	2989	15	35	23	19	250	250	0.0174977772907	0.231898766186	0.3	0.548	-0.248
5054	EZH2	EZH2	chr7	-	148511050	148511229	148512005	148512131	148508716	148508812	148512597	148512638	5054	88	130	180	176	250	250	0.0176399056398	0.233214966068	0.404	0.506	-0.102
4978	NAT1	NAT1	chr8	+	18069899	18070283	18074385	18074503	18067611	18067689	18076919	18076998	4978	9	0	2	3	250	242	0.0177272056837	0.233515517817	1.0	0.392	0.608
5676	GSN	GSN	chr9	+	124044152	124044231	124062333	124062404	124043747	124043840	124064240	124064445	5676	7	96	12	50	203	195	0.0177483797276	0.233515517817	0.065	0.187	-0.122
4914	PLEKHA5	PLEKHA5	chr12	+	19467747	19467828	19472954	19472990	19440406	19440490	19473495	19473558	4914	0	7	2	0	205	160	0.0179221856215	0.235234084531	0.0	1.0	-1.0
1492	R3HDM2	R3HDM2	chr12	-	57690193	57690334	57691110	57691170	57689181	57689290	57691872	57691951	1492	42	68	32	101	184	250	0.0181052761497	0.237065959585	0.456	0.301	0.155
2857	FHOD3	FHOD3	chr18	+	34297794	34298678	34310608	34310767	34273171	34273386	34320618	34320801	2857	3	90	16	122	250	250	0.0181556639743	0.237155639492	0.032	0.116	-0.084
213	NCS1	NCS1	chr9	+	132980110	132980249	132982003	132982082	132963236	132963261	132984928	132985017	213	165	250	208	227	250	203	0.0182110337428	0.237309810519	0.349	0.427	-0.078
1067	CAAP1	CAAP1	chr9	-	26886101	26886186	26887310	26887511	26884807	26884883	26892410	26892826	1067	47	82	72	70	250	209	0.0184304915548	0.237522673029	0.324	0.462	-0.138
1495	FAM175A	FAM175A	chr4	-	84393374	84393441	84397795	84397832	84390184	84390304	84403306	84403397	1495	10	4	17	0	161	191	0.0183692043458	0.237522673029	0.748	1.0	-0.252
272	PYCR2	PYCR2	chr1	-	226109903	226110083	226111400	226111471	226109557	226109779	226111743	226112040	272	40	145	25	174	195	250	0.0184323237033	0.237522673029	0.261	0.156	0.105
3144	RAB31	RAB31	chr18	+	9775274	9775354	9792150	9792232	9708227	9708441	9814016	9814088	3144	54	108	26	99	204	206	0.0185064241441	0.237522673029	0.336	0.21	0.126
4981	SCN3A	SCN3A	chr2	-	166020127	166020219	166020311	166020403	166019065	166019338	166020901	166021030	4981	0	7	5	4	216	216	0.0184740664313	0.237522673029	0.0	0.556	-0.556
5671	BTBD1	BTBD1	chr15	-	83710479	83710677	83718824	83718930	83698887	83699080	83725140	83725297	5671	218	242	197	298	230	250	0.0182886050092	0.237522673029	0.495	0.418	0.077
950	LARP1B	LARP1B	chr4	+	128998942	128999117	129003319	129003460	128996088	128996148	129012155	129012299	950	90	98	139	95	250	250	0.0185326117197	0.237522673029	0.479	0.594	-0.115
2338	CHD1L	CHD1L	chr1	+	146724277	146724390	146726524	146726631	146714290	146714480	146727467	146727582	2338	72	71	55	95	237	231	0.0185847632803	0.237631938	0.497	0.361	0.136
1299	COPS3	COPS3	chr17	-	17158172	17158259	17163614	17163788	17152239	17152353	17165279	17165420	1299	335	218	320	276	250	211	0.0186831834268	0.238330913644	0.565	0.495	0.07
1224	PRRC2C	PRRC2C	chr1	+	171537385	171537478	171540458	171540560	171535730	171535982	171544065	171544267	1224	190	167	223	272	217	226	0.0188305619378	0.239649698307	0.542	0.461	0.081
3525	POLM	POLM	chr7	-	44113996	44114129	44116107	44116228	44113381	44113624	44118338	44118410	3525	16	10	20	2	245	250	0.0189157729889	0.240172996435	0.62	0.911	-0.291
2329	MELK	MELK	chr9	+	36589532	36589649	36594624	36594768	36581640	36581736	36597218	36597287	2329	62	115	69	210	241	250	0.0190295686891	0.241055954999	0.359	0.254	0.105
2902	OBSCN	OBSCN	chr1	+	228476325	228476589	228481053	228481317	228475761	228476025	228481852	228482116	2902	13	14	12	2	250	250	0.0190877989787	0.241232577812	0.481	0.857	-0.376
4384	SGPL1	SGPL1	chr10	+	72576566	72576636	72604229	72604395	72575703	72575882	72610899	72610967	4384	13	91	33	102	194	250	0.0191882069919	0.241940193252	0.155	0.294	-0.139
2170	HERPUD2	HERPUD2	chr7	-	35709824	35709938	35712810	35712888	35707043	35707198	35733793	35734237	2170	50	117	87	122	202	238	0.0193379166839	0.243264739439	0.335	0.457	-0.122
3410	PARD3	PARD3	chr10	-	34558584	34558827	34573062	34573173	34420390	34420511	34606034	34606266	3410	138	243	122	306	235	250	0.0193894168027	0.243350583697	0.377	0.298	0.079
1179	PTCD2	PTCD2	chr5	+	71617998	71618091	71622438	71622568	71616193	71616336	71627084	71627202	1179	8	32	19	24	217	250	0.0195347928983	0.243492029558	0.224	0.477	-0.253
2229	BRCA1	BRCA1	chr17	-	41226347	41226538	41228504	41228631	41222944	41223255	41234420	41234592	2229	9	40	46	81	250	250	0.0194709057064	0.243492029558	0.184	0.362	-0.178
2348	ADD1	ADD1	chr4	+	2900985	2901162	2906490	2906835	2899910	2900054	2909469	2909571	2348	2	60	8	42	250	250	0.0195040522456	0.243492029558	0.032	0.16	-0.128
1594	SART3	SART3	chr12	-	108931263	108931371	108931840	108931979	108930483	108930561	108932709	108932865	1594	79	111	124	110	250	232	0.0196152827449	0.243937089296	0.398	0.511	-0.113
4609	ATRNL1	ATRNL1	chr10	+	117075027	117075246	117093791	117093929	117061364	117061553	117154168	117154262	4609	10	8	13	1	250	250	0.0197039192153	0.244481202655	0.556	0.929	-0.373
5642	SERPINE1	SERPINE1	chr7	+	100775155	100775350	100776975	100777174	100773701	100773935	100778774	100778875	5642	1832	2615	220	250	250	250	0.0197634601084	0.244662652751	0.412	0.468	-0.056
3819	MAP2K4	MAP2K4	chr17	+	11958205	11958308	11984672	11984847	11924134	11924318	11998891	11999011	3819	31	119	13	112	227	250	0.0198630287773	0.245337681973	0.223	0.113	0.11
3768	ZNF415	ZNF415	chr19	-	53619565	53619686	53625914	53625996	53611131	53613161	53636001	53636171	3768	8	5	0	5	206	245	0.0199338783108	0.245655735654	0.656	0.0	0.656
4959	NEIL2	NEIL2	chr8	+	11628954	11629094	11637106	11637459	11627171	11627844	11640711	11640908	4959	31	41	23	67	250	250	0.020035654516	0.245797770605	0.431	0.256	0.175
5107	CERCAM	CERCAM	chr9	+	131196380	131196508	131196688	131196892	131193449	131193582	131197931	131198184	5107	304	245	203	117	250	250	0.0199996292595	0.245797770605	0.554	0.634	-0.08
2848	GCSH	GCSH	chr16	-	81118067	81118199	81124205	81124285	81115551	81116568	81129735	81129980	2848	53	434	34	473	204	250	0.0200905449921	0.245917300162	0.13	0.081	0.049
339	TYSND1	TYSND1	chr10	-	71902423	71902520	71902520	71902609	71897736	71899897	71903597	71903728	339	31	45	41	27	213	221	0.0202047620065	0.24676084899	0.417	0.612	-0.195
3575	GS1-124K5.11	GS1-124K5.11	chr7	-	66041741	66041916	66053498	66053567	66038371	66038537	66057243	66057394	3575	1	43	6	28	193	250	0.0202779160139	0.247100242791	0.029	0.217	-0.188
1461	MPZL1	MPZL1	chr1	+	167742472	167742605	167745300	167745403	167734819	167734986	167757056	167761156	1461	22	261	10	286	250	227	0.0205545893787	0.247812739804	0.071	0.031	0.04
1535	TUBD1	TUBD1	chr17	-	57951899	57952064	57955463	57955695	57941024	57941208	57963443	57963591	1535	0	4	6	2	250	250	0.0205638623814	0.247812739804	0.0	0.75	-0.75
4556	LDLR	LDLR	chr19	+	11210898	11211021	11213339	11213462	11200037	11200291	11215895	11216276	4556	530	515	537	636	247	247	0.0204774001887	0.247812739804	0.507	0.458	0.049
4890	ZNF75A	ZNF75A	chr16	+	3363048	3363175	3366911	3367022	3362676	3362768	3367189	3368576	4890	15	61	25	42	250	235	0.0204973319521	0.247812739804	0.188	0.359	-0.171
56	TMX2	TMX2	chr11	+	57505825	57505902	57506135	57506242	57505079	57505140	57506445	57506511	56	28	299	57	349	201	231	0.0205022675644	0.247812739804	0.097	0.158	-0.061
2824	NAP1L1	NAP1L1	chr12	-	76461150	76461253	76467982	76468019	76453917	76454059	76478346	76478813	2824	217	1895	202	2238	161	227	0.0209205688109	0.251554830713	0.139	0.113	0.026
5736	COPS7B	COPS7B	chr2	+	232653264	232653442	232656442	232656518	232646380	232646593	232658972	232659061	5736	20	55	9	67	250	200	0.0210400467584	0.252434217385	0.225	0.097	0.128
3808	SPAG1	SPAG1	chr8	+	101245638	101245765	101251467	101251632	101243383	101243516	101252630	101252999	3808	78	86	208	148	250	250	0.0212857121665	0.254261566164	0.476	0.584	-0.108
4244	UBA2	UBA2	chr19	+	34951374	34951471	34954930	34955036	34949673	34949829	34957782	34957919	4244	271	273	331	253	221	230	0.021272323134	0.254261566164	0.508	0.577	-0.069
4096	ELOVL1	ELOVL1	chr1	-	43829994	43830131	43830408	43830465	43829067	43829808	43830598	43830679	4096	273	848	365	915	181	250	0.0214129019322	0.254350236192	0.308	0.355	-0.047
452	UBE2F	UBE2F	chr2	+	238896604	238896634	238903385	238903451	238881733	238881867	238933982	238934053	452	30	12	19	22	154	190	0.0214192994569	0.254350236192	0.755	0.516	0.239
4968	ANKRD50	ANKRD50	chr4	-	125590138	125593689	125599830	125600060	125585203	125588669	125631154	125632429	4968	66	42	54	64	250	250	0.0214332216655	0.254350236192	0.611	0.458	0.153
791	BSDC1	BSDC1	chr1	-	32849430	32849598	32852379	32852496	32846814	32846869	32859680	32859741	791	183	278	133	280	241	250	0.021526416709	0.254900851769	0.406	0.33	0.076
4202	BAG6	BAG6	chr6	-	31608161	31608305	31608421	31608481	31607975	31608083	31608568	31608715	4202	339	649	459	715	184	250	0.0218306241311	0.257281556163	0.415	0.466	-0.051
51	TMX2	TMX2	chr11	+	57505384	57505498	57505825	57505902	57505079	57505140	57506445	57506511	51	251	28	293	57	238	201	0.0219065256278	0.257281556163	0.883	0.813	0.07
5438	STAT6	STAT6	chr12	-	57493076	57493223	57493549	57493686	57492797	57492861	57493778	57493873	5438	366	453	409	403	250	250	0.0219164020671	0.257281556163	0.447	0.504	-0.057
5750	ERI3	ERI3	chr1	-	44804716	44804994	44818521	44818597	44785299	44785416	44820931	44820951	5750	11	215	23	192	200	250	0.0218229154983	0.257281556163	0.06	0.13	-0.07
2737	ARPC1A	ARPC1A	chr7	+	98946474	98946582	98951531	98951744	98941915	98942138	98955962	98956038	2737	689	387	796	364	232	250	0.0221388890235	0.259334469916	0.657	0.702	-0.045
1537	TUBD1	TUBD1	chr17	-	57943969	57944110	57955463	57955695	57941024	57941208	57963443	57963591	1537	0	19	6	23	250	250	0.0222322661038	0.259607937105	0.0	0.207	-0.207
1612	TXNRD1	TXNRD1	chr12	+	104705067	104705190	104707022	104707095	104682708	104682818	104709554	104709674	1612	555	485	818	592	247	197	0.0223424410563	0.259607937105	0.477	0.524	-0.047
3129	BBIP1	BBIP1	chr10	-	112661295	112661370	112677878	112677971	112658487	112660284	112678878	112679124	3129	47	82	23	79	217	199	0.0224005379914	0.259607937105	0.345	0.211	0.134
5413	NFATC2IP	NFATC2IP	chr16	+	28965885	28966003	28970037	28970182	28963452	28963525	28970311	28970421	5413	131	132	135	199	242	250	0.0223461939542	0.259607937105	0.506	0.412	0.094
889	SLC1A5	SLC1A5	chr19	-	47287353	47287401	47287773	47287816	47285639	47285806	47290656	47291842	889	26	140	45	130	167	172	0.0223793984609	0.259607937105	0.161	0.263	-0.102
5732	RNF121	RNF121	chr11	+	71705764	71705898	71706485	71706597	71701642	71701763	71707240	71708643	5732	138	124	147	87	250	236	0.0227587677723	0.263199592475	0.512	0.615	-0.103
3283	GGCT	GGCT	chr7	-	30538418	30538554	30540151	30540297	30536236	30536851	30544184	30544457	3283	164	267	217	474	250	250	0.0229675114763	0.264296940027	0.381	0.314	0.067
3484	PAX8	PAX8	chr2	-	113992970	113993080	113994177	113994298	113984731	113984833	113999127	113999303	3484	768	556	1011	616	245	234	0.0229299708898	0.264296940027	0.569	0.611	-0.042
5062	MCFD2	MCFD2	chr2	-	47134948	47135108	47136161	47136316	47129008	47132733	47143119	47143251	5062	13	330	4	346	250	250	0.0229992196756	0.264296940027	0.038	0.011	0.027
652	ZZZ3	ZZZ3	chr1	-	78105133	78105287	78107068	78107131	78050201	78050340	78107206	78107340	652	22	0	28	6	187	250	0.0231498365586	0.265467704705	1.0	0.862	0.138
106	HDAC10	HDAC10	chr22	-	50687531	50687597	50687756	50687883	50687090	50687180	50688063	50688132	106	46	4	61	0	250	190	0.0234159880055	0.267955644256	0.897	1.0	-0.103
4941	RNF185	RNF185	chr22	+	31583032	31583256	31588669	31588688	31556137	31556289	31591454	31591567	4941	115	12	89	22	250	143	0.02360208128	0.269518944931	0.846	0.698	0.148
2869	AP3S1	AP3S1	chr5	+	115205713	115205825	115230783	115230855	115177618	115177803	115238581	115238689	2869	32	232	15	224	236	196	0.0237817326829	0.271002296912	0.103	0.053	0.05
1538	NOL6	NOL6	chr9	-	33467391	33467514	33467688	33467866	33467111	33467260	33468027	33468143	1538	80	59	102	123	250	247	0.0239098450316	0.271073853022	0.573	0.45	0.123
2251	FBXO42	FBXO42	chr1	-	16632297	16632414	16641663	16641930	16621277	16621412	16678749	16678986	2251	29	45	25	82	250	241	0.0239482088034	0.271073853022	0.383	0.227	0.156
3212	LMCD1	LMCD1	chr3	+	8574422	8574511	8578870	8579126	8543492	8543666	8590253	8590589	3212	192	245	129	229	213	250	0.024036840648	0.271073853022	0.479	0.398	0.081
5310	GRIK2	GRIK2	chr6	+	102511836	102511923	102513671	102513803	102503204	102503455	102516221	102517958	5310	0	6	2	0	211	250	0.0240033020701	0.271073853022	0.0	1.0	-1.0
5591	TOR2A	TOR2A	chr9	-	130494842	130494970	130495663	130495839	130493802	130494557	130496577	130496843	5591	33	18	36	45	250	250	0.0239965372727	0.271073853022	0.647	0.444	0.203
1930	GSR	GSR	chr8	-	30541604	30541716	30546677	30546836	30539446	30539578	30550485	30550572	1930	254	215	315	199	250	236	0.024171189661	0.271655296288	0.527	0.599	-0.072
2040	TANC1	TANC1	chr2	+	160019793	160020057	160025760	160025862	160006880	160007067	160027034	160027316	2040	100	13	60	19	250	226	0.0241986708166	0.271655296288	0.874	0.741	0.133
4900	BRD3	BRD3	chr9	-	136901153	136901446	136906881	136907073	136899822	136899951	136910414	136910543	4900	61	88	44	110	250	250	0.0242380161549	0.271655296288	0.409	0.286	0.123
5380	LRRC41	LRRC41	chr1	-	46746796	46747057	46751033	46752171	46745863	46745962	46763234	46763305	5380	255	13	265	4	250	250	0.0245564478065	0.274659078444	0.951	0.985	-0.034
2351	ADD1	ADD1	chr4	+	2910241	2910331	2916610	2916767	2909469	2909571	2927740	2927839	2351	460	396	579	403	214	250	0.0246328930404	0.274949525392	0.576	0.627	-0.051
1646	CCT5	CCT5	chr5	+	10260903	10261023	10261671	10261857	10258497	10258647	10262592	10262730	1646	1449	1037	1839	1485	244	250	0.0246854970123	0.274973215186	0.589	0.559	0.03
1198	SPNS1	SPNS1	chr16	+	28992790	28992936	28993676	28993866	28990725	28990792	28994177	28994243	1198	168	206	130	224	250	250	0.0248759076875	0.2765287126	0.449	0.367	0.082
5521	SYVN1	SYVN1	chr11	-	64899718	64899822	64900202	64900251	64898940	64899067	64900392	64900545	5521	57	53	53	88	173	228	0.0249609756086	0.276865603796	0.586	0.443	0.143
5830	IFI44	IFI44	chr1	+	79126238	79126339	79128388	79128563	79124996	79125168	79129449	79129763	5830	31	41	1	10	225	250	0.0250078716849	0.276865603796	0.457	0.1	0.357
1333	DNM2	DNM2	chr19	+	10906736	10906875	10908055	10908194	10906047	10906115	10909161	10909248	1333	603	256	798	269	250	250	0.0251212659487	0.276938138141	0.702	0.748	-0.046
3357	BAIAP2L1	BAIAP2L1	chr7	-	97923385	97923423	97933507	97933688	97920961	97922908	97935750	97935828	3357	126	59	267	79	250	162	0.0251997898191	0.276938138141	0.581	0.687	-0.106
4111	MASTL	MASTL	chr10	+	27469881	27469995	27470408	27470510	27462049	27462188	27475307	27475848	4111	75	108	77	175	238	226	0.0252177926414	0.276938138141	0.397	0.295	0.102
825	CD44	CD44	chr11	+	35201820	35201954	35208378	35208447	35198121	35198287	35211381	35211612	825	1484	994	2411	1434	250	193	0.0251629644696	0.276938138141	0.535	0.565	-0.03
4287	EDEM2	EDEM2	chr20	-	33714053	33714178	33719444	33719586	33711692	33711837	33722540	33722752	4287	57	127	86	119	250	249	0.0252937541947	0.27721343883	0.309	0.419	-0.11
1754	SEC24B	SEC24B	chr4	+	110394159	110394342	110402832	110402937	110384056	110384800	110412482	110412563	1754	184	32	206	18	250	229	0.0253563266526	0.277336646687	0.84	0.913	-0.073
2053	CMTM7	CMTM7	chr3	+	32490945	32491044	32493883	32493965	32433162	32433557	32495732	32496333	2053	7	196	2	323	223	206	0.0254230627386	0.277336646687	0.032	0.006	0.026
4360	STAG3L5P-PVRIG2P-PILRB	STAG3L5P-PVRIG2P-PILRB	chr7	+	99950832	99950893	99950995	99951106	99950619	99950746	99952765	99952863	4360	83	18	52	25	185	235	0.0254577424901	0.277336646687	0.854	0.725	0.129
5124	IFNAR1	IFNAR1	chr21	+	34713304	34713480	34715573	34715728	34707829	34707953	34715840	34715982	5124	129	113	98	130	250	250	0.0255974053381	0.278301530692	0.533	0.43	0.103
5697	ZBTB8OS	ZBTB8OS	chr1	-	33097427	33097480	33099245	33099328	33093108	33093145	33099551	33099673	5697	166	51	145	72	207	177	0.0256754131409	0.278593576451	0.736	0.633	0.103
3592	TMCO3	TMCO3	chr13	+	114193671	114193822	114202617	114202767	114174930	114175048	114203739	114204544	3592	3	202	14	257	250	250	0.025744158222	0.278784154742	0.015	0.052	-0.037
2588	ZBTB17	ZBTB17	chr1	-	16274789	16274992	16299533	16299620	16273429	16273618	16302477	16302627	2588	52	5	50	0	211	250	0.0260159652551	0.281168576874	0.925	1.0	-0.075
2429	USP54	USP54	chr10	-	75286404	75286538	75289437	75289669	75283340	75283508	75289900	75290281	2429	48	46	34	63	250	250	0.0261890699422	0.281270506862	0.511	0.351	0.16
3972	CTBP2	CTBP2	chr10	-	126727565	126727724	126799558	126799662	126691906	126692061	126849395	126849624	3972	36	146	26	196	228	250	0.0263868604748	0.281270506862	0.213	0.127	0.086
4054	TADA2A	TADA2A	chr17	+	35800605	35800763	35802664	35802753	35797838	35797930	35804797	35804870	4054	47	21	53	49	250	213	0.0261638948302	0.281270506862	0.656	0.48	0.176
4211	DAG1	DAG1	chr3	+	49524686	49524848	49530255	49530406	49507564	49507866	49547851	49548252	4211	8	2	2	6	250	250	0.0263728251133	0.281270506862	0.8	0.25	0.55
4248	ANAPC16	ANAPC16	chr10	+	73983645	73983814	73990123	73990198	73975757	73975830	73992758	73995618	4248	70	274	48	296	250	199	0.0263731943702	0.281270506862	0.169	0.114	0.055
4645	LCORL	LCORL	chr4	-	17887690	17887784	17910716	17910968	17844838	17847524	17963525	17963655	4645	68	16	42	23	250	218	0.0263793334072	0.281270506862	0.788	0.614	0.174
5841	ACAD10	ACAD10	chr12	+	112159474	112159543	112165765	112165947	112153624	112153766	112167609	112167760	5841	26	24	9	24	193	250	0.0263201398518	0.281270506862	0.584	0.327	0.257
607	TRMT2B	TRMT2B	chrX	-	100297030	100297301	100306239	100306722	100296305	100296360	100306805	100307105	607	14	10	8	21	250	250	0.0265173210643	0.281559157577	0.583	0.276	0.307
932	ATE1	ATE1	chr10	-	123658355	123658484	123659380	123659509	123629520	123629553	123661905	123662135	932	45	68	55	145	250	250	0.0265041871378	0.281559157577	0.398	0.275	0.123
1117	FKBP1A	FKBP1A	chr20	-	1352719	1352884	1356134	1356247	1349620	1350716	1373477	1373525	1117	984	1584	1107	2015	237	250	0.0265971627227	0.281579676632	0.396	0.367	0.029
5677	GSN	GSN	chr9	+	124044152	124044231	124062342	124062404	124043747	124043840	124064240	124064445	5677	7	36	12	18	203	186	0.0266226424574	0.281579676632	0.151	0.379	-0.228
1780	UBE3C	UBE3C	chr7	+	156961741	156961816	156962997	156963144	156956503	156956557	156967612	156967728	1780	108	183	108	265	199	250	0.0267086058747	0.281941426743	0.426	0.339	0.087
1312	PECR	PECR	chr2	-	216923617	216923699	216931107	216931241	216916171	216916268	216946340	216946539	1312	70	36	92	83	250	206	0.0268474645514	0.282859070428	0.616	0.477	0.139
1127	PRC1	PRC1	chr15	-	91527247	91527370	91527922	91528055	91524977	91525211	91537636	91537881	1127	305	369	671	658	250	247	0.0270303439303	0.283638346355	0.45	0.502	-0.052
1666	SNAPC3	SNAPC3	chr9	+	15451317	15451400	15453038	15453203	15447092	15447242	15457957	15458065	1666	94	109	69	126	207	250	0.0271961125055	0.283638346355	0.51	0.398	0.112
1750	NUP93	NUP93	chr16	+	56873432	56873516	56875616	56875745	56872863	56872981	56878410	56878861	1750	138	266	221	315	208	250	0.027233863621	0.283638346355	0.384	0.457	-0.073
227	NMRAL1	NMRAL1	chr16	-	4519227	4519466	4524093	4524167	4516153	4516403	4524423	4524651	227	20	153	10	183	198	250	0.0270034164325	0.283638346355	0.142	0.065	0.077
3658	DTNB	DTNB	chr2	-	25830104	25830190	25851039	25851253	25818954	25819109	25861882	25861963	3658	20	20	48	19	250	210	0.0270972332954	0.283638346355	0.457	0.68	-0.223
3825	LTBP4	LTBP4	chr19	+	41122794	41122926	41123005	41123130	41120220	41120352	41125251	41125398	3825	155	61	110	24	250	249	0.0271315263097	0.283638346355	0.717	0.82	-0.103
3206	FECH	FECH	chr18	-	55218546	55218606	55221491	55221656	55212072	55218078	55222076	55222184	3206	114	43	152	32	250	184	0.0273375791551	0.284175178736	0.661	0.778	-0.117
4536	KIAA1191	KIAA1191	chr5	-	175779624	175779751	175786813	175786921	175777615	175777740	175788604	175788810	4536	209	353	271	352	232	250	0.0274156507159	0.284443903713	0.39	0.453	-0.063
5056	STK40	STK40	chr1	-	36824337	36824423	36826821	36826941	36823839	36823983	36851323	36851528	5056	39	75	64	69	244	210	0.0275367440522	0.285157119491	0.309	0.444	-0.135
748	CUTA	CUTA	chr6	-	33384696	33384746	33384873	33384919	33384318	33384553	33385027	33385087	748	192	443	219	387	170	174	0.0276246755018	0.285524871837	0.307	0.367	-0.06
1246	TNFSF10	TNFSF10	chr3	-	172229406	172229449	172232650	172232788	172227006	172227111	172241042	172241297	1246	578	164	524	110	250	167	0.0277504432011	0.286281560826	0.702	0.761	-0.059
1016	SHROOM3	SHROOM3	chr4	+	77651956	77652088	77659913	77663079	77631308	77631440	77670169	77670243	1016	73	106	119	111	250	250	0.02800034882	0.287903479241	0.408	0.517	-0.109
2960	OCLN	OCLN	chr5	+	68804967	68805646	68809774	68809936	68800003	68800121	68830520	68830666	2960	83	79	176	108	250	250	0.0280133732326	0.287903479241	0.512	0.62	-0.108
4643	RPN1	RPN1	chr3	-	128350790	128351000	128356641	128356948	128348793	128348986	128363761	128363826	4643	706	1098	866	1165	250	250	0.0281027784946	0.288278407646	0.391	0.426	-0.035
170	U2AF1	U2AF1	chr21	-	44520562	44520629	44521475	44521542	44515803	44515853	44524424	44524512	170	304	953	308	1182	191	191	0.028189016597	0.288619498879	0.242	0.207	0.035
1045	NGLY1	NGLY1	chr3	-	25777494	25777640	25778824	25778946	25775362	25775473	25781067	25781290	1045	80	123	83	80	246	250	0.0282906621186	0.288648201651	0.398	0.513	-0.115
4291	CTDP1	CTDP1	chr18	+	77488906	77489069	77496354	77496521	77477809	77478016	77513651	77514510	4291	49	45	36	63	250	250	0.0282978042375	0.288648201651	0.521	0.364	0.157
3419	FUCA2	FUCA2	chr6	-	143823491	143823702	143825049	143825389	143823068	143823259	143828373	143828561	3419	288	369	489	502	250	250	0.0285870112988	0.289540853304	0.438	0.493	-0.055
4757	PPRC1	PPRC1	chr10	+	103902801	103902855	103904776	103904847	103898856	103901761	103906428	103907149	4757	52	27	67	66	178	195	0.0286510960035	0.289540853304	0.678	0.527	0.151
5259	PPHLN1	PPHLN1	chr12	+	42768664	42768876	42778741	42778798	42748962	42749024	42781257	42781337	5259	345	87	332	119	250	181	0.0284606813374	0.289540853304	0.742	0.669	0.073
5863	ANKRD11	ANKRD11	chr16	-	89371613	89371752	89383340	89383486	89357420	89357591	89484691	89484776	5863	113	117	116	78	250	250	0.0285705452213	0.289540853304	0.491	0.598	-0.107
644	PREB	PREB	chr2	-	27355984	27356205	27356399	27356589	27355710	27355791	27357154	27357542	644	97	236	124	210	250	250	0.0286254621615	0.289540853304	0.291	0.371	-0.08
5172	NUP155	NUP155	chr5	-	37341191	37341344	37342650	37342748	37337919	37338020	37348606	37348698	5172	42	44	37	74	222	250	0.0288505876757	0.291016946425	0.518	0.36	0.158
3374	CSPP1	CSPP1	chr8	+	68049690	68049838	68062017	68062170	68044185	68044315	68066258	68066371	3374	33	39	18	47	250	250	0.0290567168932	0.292554412047	0.458	0.277	0.181
554	ETHE1	ETHE1	chr19	-	44015588	44015718	44030666	44030811	44012926	44013016	44031248	44031396	554	162	281	165	385	250	250	0.0292123223609	0.29357845	0.366	0.3	0.066
128	SUPT5H	SUPT5H	chr19	+	39943995	39944161	39948314	39948380	39936443	39936605	39949457	39949527	128	301	3	396	14	250	190	0.0293302136918	0.294220394069	0.987	0.956	0.031
2851	PPP2CA	PPP2CA	chr5	-	133537538	133537712	133541612	133541822	133536675	133536765	133561450	133561950	2851	803	531	805	630	250	250	0.0294345350311	0.294724103519	0.602	0.561	0.041
1175	DPY19L4	DPY19L4	chr8	+	95746857	95746982	95750596	95750687	95738558	95738669	95751640	95751762	1175	66	72	47	88	249	215	0.0296893628018	0.294880937698	0.442	0.316	0.126
1334	CALML4	CALML4	chr15	-	68491878	68492019	68497458	68497489	68489777	68489966	68497582	68498448	1334	4	1	2	9	155	250	0.0295752490947	0.294880937698	0.866	0.264	0.602
2889	EZH1	EZH1	chr17	-	40874812	40874933	40876322	40876442	40872290	40872467	40879652	40879781	2889	39	22	23	30	244	245	0.0295165444146	0.294880937698	0.64	0.435	0.205
3737	TMEM135	TMEM135	chr11	+	86778735	86778863	86782564	86782657	86748885	86749228	86802403	86802437	3737	40	26	40	53	250	217	0.0297225739775	0.294880937698	0.572	0.396	0.176
4520	SCMH1	SCMH1	chr1	-	41618270	41618413	41625396	41625605	41617285	41617356	41626546	41626570	4520	20	29	36	22	250	250	0.0297750166576	0.294880937698	0.408	0.621	-0.213
4685	EIF3L	EIF3L	chr22	+	38251571	38251651	38254685	38254747	38247286	38247497	38258975	38259045	4685	710	446	716	539	204	186	0.0297074250867	0.294880937698	0.592	0.548	0.044
18	PGS1	PGS1	chr17	+	76388594	76388746	76394332	76394432	76374698	76374889	76395428	76395618	18	5	91	0	96	250	224	0.0298890196277	0.295472758461	0.047	0.0	0.047
1192	DCAF8	DCAF8	chr1	-	160213749	160213824	160231074	160231148	160209486	160210160	160232238	160232350	1192	13	126	5	149	198	199	0.0300658158169	0.295611008582	0.094	0.033	0.061
1550	CSNK1D	CSNK1D	chr17	-	80213304	80213453	80223561	80223672	80210309	80210480	80231181	80231618	1550	255	3	279	12	235	250	0.0300203673211	0.295611008582	0.989	0.961	0.028
4497	ABCD4	ABCD4	chr14	-	74766250	74766378	74766852	74766971	74764632	74764772	74769577	74769767	4497	70	64	40	65	243	250	0.0300252747008	0.295611008582	0.529	0.388	0.141
5264	PPOX	PPOX	chr1	+	161138782	161138973	161139449	161139510	161136889	161137024	161139695	161139814	5264	0	23	6	33	250	185	0.0301451160147	0.295856661139	0.0	0.119	-0.119
164	DDX3X	DDX3X	chrX	+	41202468	41202604	41202989	41203075	41201747	41201906	41203282	41203381	164	16	506	8	639	250	210	0.0303444622781	0.29621198213	0.026	0.01	0.016
2282	ADGRF1	ADGRF1	chr6	-	46976680	46978054	46979742	46979931	46974989	46975031	46982416	46982580	2282	104	98	162	223	250	250	0.0303203840304	0.29621198213	0.515	0.421	0.094
4612	HNRNPDL	HNRNPDL	chr4	-	83348585	83348717	83349170	83349332	83348342	83348457	83349430	83349599	4612	1798	1726	1904	1648	250	250	0.0303413693951	0.29621198213	0.51	0.536	-0.026
4151	POLH	POLH	chr6	+	43555008	43555226	43565432	43565602	43550743	43550878	43568724	43568828	4151	75	40	90	82	250	250	0.0305964517853	0.297605130133	0.652	0.523	0.129
5815	KCTD20	KCTD20	chr6	+	36447367	36447488	36449338	36449536	36437828	36438034	36452490	36452601	5815	3	164	9	124	245	250	0.0305829459707	0.297605130133	0.018	0.069	-0.051
4150	TNS2	TNS2	chr12	+	53447748	53447798	53448053	53448225	53447557	53447596	53448969	53449020	4150	16	23	13	5	174	250	0.0306939567841	0.298021359364	0.5	0.789	-0.289
115	CCM2	CCM2	chr7	+	45108041	45108178	45109424	45109560	45077851	45078025	45112324	45112382	115	1	266	9	308	250	250	0.0310367554962	0.298687645208	0.004	0.028	-0.024
1319	ABCC1	ABCC1	chr16	+	16165498	16165586	16170182	16170258	16162012	16162159	16173208	16173335	1319	85	49	97	92	212	200	0.0309043763568	0.298687645208	0.621	0.499	0.122
4753	PPRC1	PPRC1	chr10	+	103904006	103904064	103904776	103904847	103898856	103901761	103906428	103907149	4753	6	27	3	66	182	195	0.0309264535917	0.298687645208	0.192	0.046	0.146
5166	TRDMT1	TRDMT1	chr10	-	17204164	17204236	17210839	17210916	17203481	17203547	17216549	17216659	5166	10	3	8	13	201	196	0.0309831274406	0.298687645208	0.765	0.375	0.39
570	UBAP1	UBAP1	chr9	+	34196333	34196456	34203378	34203533	34179002	34179238	34220905	34220946	570	0	5	2	0	247	250	0.0309822422448	0.298687645208	0.0	1.0	-1.0
5807	SUV420H1	SUV420H1	chr11	-	67946936	67947004	67947598	67947667	67942484	67942650	67953247	67953395	5807	112	5	122	0	193	192	0.0311627216051	0.299253469219	0.957	1.0	-0.043
939	ESRP1	ESRP1	chr8	+	95704904	95705055	95709079	95709189	95690430	95690599	95718152	95719694	939	70	67	138	205	250	234	0.0312054287711	0.299253469219	0.494	0.387	0.107
289	THEMIS2	THEMIS2	chr1	+	28203098	28203239	28208481	28209554	28199053	28199176	28211805	28211962	289	47	52	88	55	250	250	0.0313593467057	0.300200986829	0.475	0.615	-0.14
851	RPA1	RPA1	chr17	+	1791968	1792145	1795126	1795234	1787105	1787238	1798302	1798389	851	172	199	288	249	250	232	0.0316622491135	0.302568896353	0.445	0.518	-0.073
5641	SERPINE1	SERPINE1	chr7	+	100775155	100775350	100776975	100777174	100771673	100771945	100778774	100778875	5641	26	2610	7	250	250	250	0.0317608748218	0.302979833896	0.01	0.027	-0.017
2221	C20orf24	C20orf24	chr20	+	35236292	35236403	35238003	35238161	35236117	35236221	35240412	35240960	2221	60	514	50	659	235	250	0.0318853334759	0.303040018398	0.11	0.075	0.035
3105	SNX17	SNX17	chr2	+	27597555	27597625	27597927	27598020	27597212	27597300	27598372	27598576	3105	235	254	202	288	194	217	0.0319340867561	0.303040018398	0.509	0.44	0.069
3735	AGAP1	AGAP1	chr2	+	236817381	236817550	236839408	236839567	236791988	236792093	236877105	236877267	3735	85	13	91	30	250	250	0.0319019121442	0.303040018398	0.867	0.752	0.115
5065	RTF1	RTF1	chr15	+	41730518	41730629	41745098	41745246	41709301	41709511	41749869	41750074	5065	97	181	145	189	235	250	0.0320742788594	0.303841038169	0.363	0.449	-0.086
3443	PI4KB	PI4KB	chr1	-	151297220	151297393	151298647	151298849	151288048	151288985	151299746	151300133	3443	92	24	60	31	250	250	0.0323019122248	0.304936769304	0.793	0.659	0.134
5241	SERINC2	SERINC2	chr1	+	31897529	31897720	31898176	31898256	31896539	31896701	31898622	31898760	5241	339	253	368	349	250	204	0.0322508277914	0.304936769304	0.522	0.462	0.06
2028	SVIL	SVIL	chr10	-	29820930	29821101	29821457	29822387	29820182	29820217	29824917	29824998	2028	34	86	67	98	250	250	0.0324194809816	0.305517150358	0.283	0.406	-0.123
4272	EIF4G1	EIF4G1	chr3	+	184033276	184033333	184033550	184033644	184032282	184032462	184035504	184035604	4272	94	0	141	7	181	218	0.0326262354455	0.305877976715	1.0	0.96	0.04
5894	ARMC8	ARMC8	chr3	+	137907296	137907372	137928658	137928735	137906089	137906441	137940767	137940839	5894	23	43	20	81	200	201	0.0325880397114	0.305877976715	0.35	0.199	0.151
987	PLIN3	PLIN3	chr19	-	4847702	4847902	4852027	4852277	4838345	4839548	4859601	4859684	987	4	3	10	0	250	250	0.0325548343952	0.305877976715	0.571	1.0	-0.429
3195	PNPO	PNPO	chr17	+	46022924	46022978	46023226	46023355	46021981	46022081	46023688	46023759	3195	24	56	29	135	178	250	0.0327055707906	0.306094921128	0.376	0.232	0.144
2016	C1orf54	C1orf54	chr1	+	150246489	150246573	150248149	150248208	150245201	150245266	150248929	150249040	2016	66	83	22	12	208	183	0.0329145240211	0.30699556908	0.412	0.617	-0.205
2413	SH3GLB2	SH3GLB2	chr9	-	131783369	131783498	131784560	131784702	131777049	131777183	131790370	131790632	2413	163	210	188	326	250	250	0.0328955318765	0.30699556908	0.437	0.366	0.071
1182	PTCD2	PTCD2	chr5	+	71622438	71622568	71627084	71627202	71617998	71618091	71630844	71630923	1182	19	8	15	20	250	242	0.0329855628092	0.307132240379	0.697	0.421	0.276
2534	GJA9-MYCBP	GJA9-MYCBP	chr1	-	39333233	39333282	39338689	39338762	39332551	39332681	39347103	39347298	2534	0	69	5	75	197	173	0.0332080976367	0.308150779944	0.0	0.055	-0.055
5060	CCDC117	CCDC117	chr22	+	29169712	29169766	29176935	29177160	29168661	29169022	29179495	29179633	5060	0	80	4	69	178	250	0.0331942942982	0.308150779944	0.0	0.075	-0.075
5290	DMKN	DMKN	chr19	-	35999106	35999142	36000812	36000863	35998359	35998413	36001085	36001154	5290	161	19	213	11	175	160	0.0333476443785	0.308919419948	0.886	0.947	-0.061
2774	NOP58	NOP58	chr2	+	203142672	203142725	203147073	203147195	203139835	203139912	203149067	203149204	2774	91	296	125	289	177	246	0.0335466816022	0.308968074716	0.299	0.375	-0.076
5482	SHMT1	SHMT1	chr17	-	18236479	18236602	18238872	18238989	18233868	18233985	18243356	18243569	5482	39	92	88	126	241	247	0.0335797870813	0.308968074716	0.303	0.417	-0.114
648	ZZZ3	ZZZ3	chr1	-	78097534	78099090	78105133	78105287	78050201	78050340	78107206	78107340	648	0	67	6	97	250	250	0.0335197491898	0.308968074716	0.0	0.058	-0.058
935	USP44	USP44	chr12	-	95918455	95918564	95922582	95922778	95914772	95914978	95926604	95928102	935	11	0	11	5	250	233	0.0334700803432	0.308968074716	1.0	0.672	0.328
2113	TSPAN4	TSPAN4	chr11	+	864436	864511	865512	865614	862549	862741	865693	865825	2113	212	224	247	342	199	226	0.0337960117737	0.309389707784	0.518	0.451	0.067
2169	JADE2	JADE2	chr5	+	133909334	133909452	133912457	133912586	133901805	133902270	133914183	133918920	2169	74	30	115	24	242	250	0.0337121776721	0.309389707784	0.718	0.832	-0.114
2354	DROSHA	DROSHA	chr5	-	31515560	31515671	31521229	31521322	31515094	31515326	31526185	31527019	2354	98	34	106	63	217	235	0.0337819566257	0.309389707784	0.757	0.646	0.111
3542	MAST4	MAST4	chr5	+	66391424	66391503	66396262	66396420	66385989	66386059	66398363	66398439	3542	19	15	18	37	203	250	0.0341155092875	0.311790568941	0.609	0.375	0.234
5772	NIT2	NIT2	chr3	+	100059916	100060005	100064428	100064522	100058658	100058779	100065024	100065099	5772	214	171	219	235	213	218	0.034263820517	0.312621491384	0.562	0.488	0.074
1901	JAG1	JAG1	chr20	-	10626618	10626732	10627586	10627751	10626003	10626117	10628607	10628758	1901	400	169	296	166	250	238	0.0343975271637	0.313316606122	0.693	0.629	0.064
5699	ZBTB8OS	ZBTB8OS	chr1	-	33097427	33097480	33099245	33099328	33093108	33093145	33116033	33116191	5699	41	52	30	72	207	177	0.0345173904908	0.313883515865	0.403	0.263	0.14
3398	ANAPC11	ANAPC11	chr17	+	79851427	79851490	79852342	79852462	79849588	79849709	79857795	79858409	3398	15	536	30	550	187	244	0.0346710619039	0.314550751966	0.035	0.066	-0.031
909	AMMECR1L	AMMECR1L	chr2	-	128628387	128628502	128628822	128628933	128624473	128624570	128631401	128631846	909	69	12	77	4	235	239	0.0347062606814	0.314550751966	0.854	0.951	-0.097
3925	LGMN	LGMN	chr14	-	93170984	93171052	93172827	93172998	93170151	93170706	93176016	93176217	3925	228	118	189	137	250	192	0.0349853549689	0.31655353574	0.597	0.514	0.083
209	LOC101927021	LOC101927021	chr7	+	1201987	1202179	1202597	1202853	1200009	1200259	1203087	1203131	209	0	4	7	4	250	250	0.0351595189888	0.317075993265	0.0	0.636	-0.636
4637	PPP1R21	PPP1R21	chr2	+	48718156	48718309	48722817	48722910	48713769	48713897	48725631	48725874	4637	62	37	58	62	250	217	0.0351263850263	0.317075993265	0.593	0.448	0.145
5463	UCHL1	UCHL1	chr4	+	41263892	41263940	41265241	41265308	41263731	41263817	41266119	41266178	5463	1442	1355	1451	1524	172	191	0.0353139749593	0.317942515047	0.542	0.514	0.028
112	CCM2	CCM2	chr7	+	45077851	45078025	45103516	45103600	45039786	45039962	45109424	45109560	112	46	2	56	11	250	208	0.0354110040307	0.317953295323	0.95	0.809	0.141
185	PGAP2	PGAP2	chr11	+	3832479	3832654	3845112	3845365	3829523	3829545	3845499	3845594	185	22	90	10	95	250	250	0.0354319166993	0.317953295323	0.196	0.095	0.101
3201	FUT8	FUT8	chr14	+	66188492	66188739	66190864	66191041	66135960	66136198	66199948	66200099	3201	272	157	350	265	250	250	0.0356113494598	0.319037862677	0.634	0.569	0.065
54	TMX2	TMX2	chr11	+	57505307	57505498	57505825	57505902	57505079	57505140	57506445	57506511	54	17	28	14	57	250	201	0.0359898877321	0.321899701932	0.328	0.165	0.163
1544	IDH3G	IDH3G	chrX	-	153052505	153052608	153052918	153053052	153052255	153052402	153053277	153053410	1544	344	149	309	178	250	227	0.0361638345382	0.321927715793	0.677	0.612	0.065
2232	ATP2C1	ATP2C1	chr3	+	130686173	130686263	130688135	130688240	130685988	130686084	130694175	130694332	2232	241	340	444	501	214	229	0.0360988354981	0.321927715793	0.431	0.487	-0.056
2565	CIZ1	CIZ1	chr9	-	130950141	130950213	130952607	130952723	130947825	130948055	130952966	130953141	2565	153	111	154	159	240	196	0.0362294271675	0.321927715793	0.53	0.442	0.088
475	NDST1	NDST1	chr5	+	149924873	149925048	149927779	149927950	149919643	149919826	149929239	149929349	475	14	189	7	249	250	250	0.0361865354217	0.321927715793	0.069	0.027	0.042
1189	SMIM14	SMIM14	chr4	-	39558047	39558190	39574034	39574083	39552545	39553778	39606690	39606800	1189	49	147	25	132	173	250	0.036806380441	0.32440834023	0.325	0.215	0.11
2194	RNF114	RNF114	chr20	+	48562672	48562787	48565784	48565892	48561918	48562025	48568612	48570422	2194	326	268	298	312	239	232	0.0367588339896	0.32440834023	0.541	0.481	0.06
4168	DIABLO	DIABLO	chr12	-	122702812	122702944	122709191	122709295	122701305	122701416	122710511	122711115	4168	24	233	15	295	228	250	0.0367000342805	0.32440834023	0.101	0.053	0.048
591	DCLRE1B	DCLRE1B	chr1	+	114449617	114449783	114450630	114450813	114447914	114448397	114453752	114456708	591	25	55	19	87	250	250	0.0365884906149	0.32440834023	0.313	0.179	0.134
888	PRMT5	PRMT5	chr14	-	23395910	23396023	23396734	23396869	23395714	23395764	23397334	23397420	888	290	232	380	236	250	237	0.0367287159224	0.32440834023	0.542	0.604	-0.062
1420	PTGES3	PTGES3	chr12	-	57064058	57064148	57065532	57065631	57058559	57058584	57066523	57066593	1420	1468	10	1904	30	223	214	0.0369675455509	0.325302456568	0.993	0.984	0.009
2614	KSR1	KSR1	chr17	+	25928385	25928427	25928918	25928984	25924293	25924462	25930859	25930914	2614	28	3	48	0	166	190	0.037800755491	0.329460113472	0.914	1.0	-0.086
2618	SEPT2	SEPT2	chr2	+	242255836	242255955	242259617	242259702	242255275	242255397	242263630	242263656	2618	46	12	41	25	243	209	0.0375482064525	0.329460113472	0.767	0.585	0.182
2655	ARL13B	ARL13B	chr3	+	93722502	93722752	93754174	93754285	93714717	93714788	93755395	93755598	2655	25	1	19	6	250	235	0.0377002118613	0.329460113472	0.959	0.749	0.21
4956	NPLOC4	NPLOC4	chr17	-	79567366	79567453	79571573	79571753	79564270	79564342	79573716	79573840	4956	348	245	359	320	250	211	0.037802932058	0.329460113472	0.545	0.486	0.059
5396	MORF4L1	MORF4L1	chr15	+	79184553	79184655	79185880	79185969	79183825	79183914	79186399	79186572	5396	1696	1239	1817	1189	226	213	0.0377672824274	0.329460113472	0.563	0.59	-0.027
5752	HADHA	HADHA	chr2	-	26457084	26457223	26459722	26459856	26455027	26455147	26461801	26461872	5752	437	466	388	336	250	250	0.0376496597198	0.329460113472	0.484	0.536	-0.052
102	NUP50	NUP50	chr22	+	45571774	45571961	45574118	45574781	45567480	45567564	45577166	45577248	102	119	158	227	219	250	250	0.0382036682263	0.330572139579	0.43	0.509	-0.079
1356	CENPT	CENPT	chr16	-	67863667	67863991	67864292	67864451	67863325	67863419	67865118	67865261	1356	58	143	69	108	250	250	0.0384207946488	0.330572139579	0.289	0.39	-0.101
1799	ADCK4	ADCK4	chr19	-	41211229	41211352	41215963	41216041	41211000	41211086	41219971	41220038	1799	73	59	52	71	202	247	0.0384117554553	0.330572139579	0.602	0.472	0.13
2213	SRP54	SRP54	chr14	+	35468763	35468855	35470141	35470226	35465882	35465993	35476488	35476593	2213	140	185	190	183	216	209	0.0384378834307	0.330572139579	0.423	0.501	-0.078
2453	MMAB	MMAB	chr12	-	110006574	110006668	110009453	110009515	110002923	110002981	110011151	110011358	2453	84	189	119	186	186	218	0.0384437763649	0.330572139579	0.342	0.429	-0.087
4068	DENND5A	DENND5A	chr11	-	9164268	9164392	9164949	9165032	9163486	9163655	9165643	9165825	4068	215	254	164	257	207	248	0.0384208001784	0.330572139579	0.504	0.433	0.071
4954	NPLOC4	NPLOC4	chr17	-	79573716	79573840	79577235	79577284	79571573	79571753	79580343	79580520	4954	82	351	117	358	173	248	0.0384767278306	0.330572139579	0.251	0.319	-0.068
4995	PTH1R	PTH1R	chr3	+	46935396	46935499	46937224	46937359	46925001	46925124	46939344	46939455	4995	30	76	33	153	227	250	0.0383241173976	0.330572139579	0.303	0.192	0.111
5509	TMPO	TMPO	chr12	+	98938007	98938127	98938219	98938315	98931252	98931350	98938728	98938839	5509	293	241	471	485	244	220	0.0384677464238	0.330572139579	0.523	0.467	0.056
606	TRMT2B	TRMT2B	chrX	-	100297030	100297301	100306632	100306722	100296305	100296360	100306805	100307105	606	13	10	8	21	214	250	0.0387539469869	0.332429526358	0.603	0.308	0.295
5510	TMPO	TMPO	chr12	+	98938728	98938839	98940136	98940225	98938219	98938315	98941350	98944157	5510	220	144	468	232	235	213	0.0390043375735	0.334051299942	0.581	0.646	-0.065
381	DAP3	DAP3	chr1	+	155697398	155697529	155698832	155698913	155695717	155695810	155698998	155699157	381	342	265	466	287	250	205	0.0391312572378	0.334507563349	0.514	0.571	-0.057
5716	ARHGEF12	ARHGEF12	chr11	+	120302479	120302620	120308016	120308091	120300420	120300540	120310837	120310930	5716	117	128	153	116	250	199	0.0391804342605	0.334507563349	0.421	0.512	-0.091
2663	ATR	ATR	chr3	-	142183938	142184082	142185165	142185375	142180781	142180932	142186775	142186910	2663	35	27	41	62	250	250	0.039332144621	0.335277295384	0.565	0.398	0.167
1518	CDK5RAP2	CDK5RAP2	chr9	-	123166313	123166391	123169289	123169526	123165083	123165349	123170624	123170746	1518	59	85	100	91	250	202	0.0394758459614	0.335976457737	0.359	0.47	-0.111
1847	EDC3	EDC3	chr15	-	74979431	74979520	74985226	74985359	74967301	74967483	74988220	74988386	1847	0	27	5	35	250	213	0.0395701702922	0.336253849581	0.0	0.109	-0.109
4729	ACYP1	ACYP1	chr14	-	75528386	75528465	75530172	75530264	75519927	75520362	75530656	75530752	4729	179	18	227	10	216	203	0.0396686803095	0.336565890414	0.903	0.955	-0.052
5312	KIAA1841	KIAA1841	chr2	+	61298740	61298927	61300592	61300686	61297476	61297635	61304054	61304293	5312	57	33	63	18	250	218	0.0398717799235	0.337762963053	0.601	0.753	-0.152
2761	SLC17A5	SLC17A5	chr6	-	74346343	74346430	74348134	74348222	74345104	74345223	74351413	74351647	2761	82	42	91	77	212	211	0.0400960036197	0.339074729712	0.66	0.54	0.12
453	UBE2F	UBE2F	chr2	+	238896604	238896634	238925207	238925275	238881733	238881867	238933982	238934053	453	30	97	19	119	154	192	0.0401511291838	0.339074729712	0.278	0.166	0.112
1023	EIF3M	EIF3M	chr11	+	32616459	32616559	32617511	32617593	32615411	32615495	32622234	32622378	1023	813	659	845	587	224	206	0.0403386118474	0.339604974857	0.532	0.57	-0.038
4766	CEP192	CEP192	chr18	+	13037235	13037300	13038368	13038578	13030463	13030607	13040828	13040955	4766	13	22	41	29	189	250	0.0403273977486	0.339604974857	0.439	0.652	-0.213
5535	MUC1	MUC1	chr1	-	155159930	155160052	155160197	155160334	155159700	155159850	155160483	155160539	5535	79	95	196	161	250	246	0.0404597542788	0.340099199933	0.45	0.545	-0.095
1558	PEX14	PEX14	chr1	+	10659294	10659423	10678388	10678474	10596269	10596354	10683075	10683178	1558	93	111	152	124	250	210	0.0405336389114	0.340195271418	0.413	0.507	-0.094
105	HDAC10	HDAC10	chr22	-	50687531	50687597	50687756	50687883	50687259	50687319	50688063	50688132	105	48	22	60	12	250	190	0.0406955480402	0.340745751818	0.624	0.792	-0.168
346	FAM86EP	FAM86EP	chr4	-	3949816	3949947	3952865	3952946	3943486	3945099	3954837	3954900	346	1	3	8	1	205	250	0.0407424855979	0.340745751818	0.289	0.907	-0.618
5611	ACAA2	ACAA2	chr18	-	47323835	47323964	47329056	47329223	47322134	47322251	47339838	47340251	5611	203	374	180	428	250	250	0.0407868974087	0.340745751818	0.352	0.296	0.056
5458	POMT1	POMT1	chr9	+	134379575	134379727	134381500	134381607	134378288	134378460	134381789	134381840	5458	17	42	11	66	250	231	0.0409283896021	0.340882168444	0.272	0.133	0.139
5675	GSN	GSN	chr9	+	124043747	124043840	124064240	124064445	124030379	124030497	124072961	124073123	5675	254	21	224	8	217	250	0.040887357418	0.340882168444	0.933	0.97	-0.037
1217	GXYLT2	GXYLT2	chr3	+	72971354	72971486	73004248	73004500	72957517	72957710	73006379	73006503	1217	39	21	12	1	250	250	0.0410488317418	0.341363338164	0.65	0.923	-0.273
5435	MRPL55	MRPL55	chr1	-	228296137	228296175	228296655	228296722	228295935	228296019	228296849	228297013	5435	88	25	91	12	191	162	0.0412157936028	0.342229310601	0.749	0.865	-0.116
1070	GOLT1A	GOLT1A	chr1	-	204168322	204168386	204170760	204170939	204167287	204167624	204172023	204172115	1070	28	2	30	10	250	188	0.0414468435169	0.34333758051	0.913	0.693	0.22
122	AREL1	AREL1	chr14	-	75149998	75150236	75151156	75151383	75143285	75143455	75152302	75152363	122	84	118	103	96	250	250	0.0418228107868	0.34333758051	0.416	0.518	-0.102
1699	NAE1	NAE1	chr16	-	66850867	66850931	66851327	66851390	66850483	66850575	66852430	66852540	1699	153	202	206	202	187	188	0.0417978395225	0.34333758051	0.432	0.506	-0.074
2017	PTGR2	PTGR2	chr14	+	74346757	74346879	74347907	74347995	74343700	74343871	74349101	74349141	2017	3	66	11	67	246	212	0.0419600917283	0.34333758051	0.038	0.124	-0.086
2061	SRCAP	SRCAP	chr16	+	30732033	30732299	30732509	30732797	30731482	30731652	30733442	30733607	2061	63	50	65	86	250	250	0.041907320541	0.34333758051	0.558	0.43	0.128
2233	N4BP2L2	N4BP2L2	chr13	-	33095509	33095586	33101544	33101669	33091029	33092140	33109905	33111164	2233	125	104	115	63	249	201	0.0418080857024	0.34333758051	0.492	0.596	-0.104
3183	FXR1	FXR1	chr3	+	180687945	180688146	180693100	180693192	180685838	180686042	180693909	180700539	3183	798	162	855	134	250	216	0.0414979896576	0.34333758051	0.81	0.846	-0.036
3792	HS1BP3	HS1BP3	chr2	-	20840732	20840940	20845099	20845265	20838195	20838412	20850791	20850864	3792	60	86	31	77	250	250	0.0418430520697	0.34333758051	0.411	0.287	0.124
5091	ZNF438	ZNF438	chr10	-	31199288	31199369	31212215	31212344	31197861	31197944	31230503	31230580	5091	2	0	0	4	250	205	0.0419795903469	0.34333758051	1.0	0.0	1.0
563	METTL23	METTL23	chr17	+	74723051	74723260	74725771	74725859	74722911	74722961	74729059	74729297	563	12	1	8	6	250	212	0.0415910660643	0.34333758051	0.911	0.531	0.38
4709	CDCP1	CDCP1	chr3	-	45130545	45130633	45132664	45133030	45123765	45127559	45134768	45135149	4709	204	245	413	390	250	212	0.0422380527437	0.344933543171	0.414	0.473	-0.059
139	PKN3	PKN3	chr9	+	131477647	131477739	131479025	131479202	131477450	131477514	131480603	131480666	139	72	78	79	133	216	250	0.042405273398	0.345780724849	0.517	0.407	0.11
3071	RWDD3	RWDD3	chr1	+	95709766	95710271	95712097	95712213	95699710	95699871	95712311	95712781	3071	19	101	24	63	250	240	0.0425179275808	0.346181093472	0.153	0.268	-0.115
557	TUBGCP4	TUBGCP4	chr15	+	43693913	43694048	43695880	43695997	43692241	43692419	43696610	43696750	557	53	53	99	59	250	241	0.0427316047908	0.346883832035	0.491	0.618	-0.127
5770	GRIN2B	GRIN2B	chr12	-	13722763	13722951	13724737	13724898	13719958	13720197	13761536	13761766	5770	0	4	2	0	250	250	0.0427267823634	0.346883832035	0.0	1.0	-1.0
314	ARHGAP8	ARHGAP8	chr22	+	45197956	45198044	45204186	45204318	45182336	45182486	45210551	45210638	314	54	91	90	96	212	250	0.0429372533049	0.347832467226	0.412	0.525	-0.113
4794	THNSL2	THNSL2	chr2	+	88484846	88484998	88485069	88485243	88482466	88482592	88485416	88486156	4794	21	0	13	3	250	250	0.0429761796297	0.347832467226	1.0	0.813	0.187
1705	FTH1	FTH1	chr11	-	61732458	61732584	61732840	61732987	61731756	61732363	61734783	61735132	1705	13741	12380	13449	11686	250	250	0.0431188536596	0.348469430095	0.526	0.535	-0.009
148	ST7L	ST7L	chr1	-	113140592	113140708	113143415	113143470	113126593	113126748	113153462	113153625	148	11	4	25	1	179	240	0.0432986656426	0.349349998004	0.787	0.971	-0.184
4692	ERMARD	ERMARD	chr6	+	170176429	170176507	170176550	170176769	170176035	170176161	170179277	170179391	4692	0	75	4	72	202	250	0.0433560856712	0.349349998004	0.0	0.064	-0.064
2678	ARHGAP1	ARHGAP1	chr11	-	46701197	46701326	46701754	46701832	46700914	46701018	46702036	46702113	2678	131	231	151	195	202	250	0.0434456614955	0.349554679713	0.412	0.489	-0.077
1372	POLL	POLL	chr10	-	103344358	103344676	103345072	103345235	103342519	103342648	103345618	103345913	1372	44	9	56	3	250	250	0.0438065672445	0.349708917729	0.83	0.949	-0.119
1378	UQCRC1	UQCRC1	chr3	-	48643202	48643289	48646594	48646735	48642083	48642213	48646984	48647098	1378	65	544	46	577	250	211	0.0445626908102	0.349708917729	0.092	0.063	0.029
1637	PDE4DIP	PDE4DIP	chr1	-	144857611	144857728	144859758	144859998	144856815	144857042	144863317	144863442	1637	7	19	6	3	250	241	0.0444724116724	0.349708917729	0.262	0.658	-0.396
1685	ST5	ST5	chr11	-	8772167	8772272	8832793	8832882	8751496	8752756	8860856	8860897	1685	8	92	13	57	213	229	0.0437129428336	0.349708917729	0.085	0.197	-0.112
1764	TTC39A	TTC39A	chr1	-	51778483	51778615	51787392	51787497	51774932	51774997	51795710	51795874	1764	7	0	5	4	229	250	0.0442850400948	0.349708917729	1.0	0.577	0.423
2129	CLCC1	CLCC1	chr1	-	109482666	109482764	109484026	109484120	109482257	109482404	109486096	109486237	2129	67	91	50	109	218	222	0.0440130623772	0.349708917729	0.428	0.318	0.11
3479	SUN1	SUN1	chr7	+	908985	909153	912106	912199	905588	905704	912851	914557	3479	233	224	293	217	250	217	0.0444183275554	0.349708917729	0.474	0.54	-0.066
3504	HDAC7	HDAC7	chr12	-	48180367	48180486	48181494	48181592	48179534	48179668	48181827	48181947	3504	194	288	253	291	222	243	0.0440759224209	0.349708917729	0.424	0.488	-0.064
3613	KLHL12	KLHL12	chr1	-	202864649	202864845	202865981	202866088	202863718	202863877	202878137	202878252	3613	57	74	67	52	231	250	0.04432457403	0.349708917729	0.455	0.582	-0.127
3867	MIOS	MIOS	chr7	+	7622748	7623003	7625266	7625436	7613728	7613827	7628128	7628194	3867	71	101	108	101	250	250	0.0436805778257	0.349708917729	0.413	0.517	-0.104
398	NFYC	NFYC	chr1	+	41232267	41232375	41235027	41235087	41228559	41228718	41236383	41237275	398	131	3	139	11	232	184	0.0446063405739	0.349708917729	0.972	0.909	0.063
4329	COQ9	COQ9	chr16	+	57490842	57490927	57492157	57492262	57490415	57490558	57493476	57493632	4329	119	142	141	118	209	229	0.0442887866842	0.349708917729	0.479	0.567	-0.088
4	AARSD1	AARSD1	chr17	-	41107858	41107989	41108220	41108337	41107174	41107241	41108420	41108577	4	207	127	152	130	241	250	0.0435867027606	0.349708917729	0.628	0.548	0.08
5684	SH3PXD2B	SH3PXD2B	chr5	-	171809039	171809131	171821566	171821643	171800793	171800819	171833280	171833356	5684	58	121	62	81	201	216	0.0446204695836	0.349708917729	0.34	0.451	-0.111
5704	TM4SF1	TM4SF1	chr3	-	149089473	149089654	149093229	149093375	149086804	149087667	149093466	149093556	5704	1707	1385	2512	1852	250	250	0.0442547390068	0.349708917729	0.552	0.576	-0.024
5890	ARL1	ARL1	chr12	-	101794839	101794951	101799621	101799759	101790176	101790355	101801419	101801598	5890	300	378	294	295	250	236	0.0443407529562	0.349708917729	0.428	0.485	-0.057
668	JMJD1C	JMJD1C	chr10	-	64945974	64946143	64948927	64949206	64945322	64945413	64950653	64950868	668	166	122	109	115	250	250	0.0439905317309	0.349708917729	0.576	0.487	0.089
982	PLIN3	PLIN3	chr19	-	4844679	4844805	4847702	4847902	4838345	4839545	4852027	4852313	982	598	49	624	32	250	250	0.0446084644701	0.349708917729	0.924	0.951	-0.027
4303	ERCC1	ERCC1	chr19	-	45923581	45923685	45924435	45924651	45920078	45920155	45926527	45926820	4303	273	7	216	0	250	228	0.0447847705577	0.350492306362	0.973	1.0	-0.027
5185	REEP3	REEP3	chr10	+	65369946	65370094	65379414	65379560	65358929	65359043	65380572	65384883	5185	198	251	260	254	250	250	0.0448910896755	0.350820323476	0.441	0.506	-0.065
3858	MGST3	MGST3	chr1	+	165621214	165621272	165623515	165623588	165620250	165620324	165624604	165625372	3858	278	431	289	359	182	197	0.0449885492197	0.351078263037	0.411	0.466	-0.055
5808	PCBP2	PCBP2	chr12	+	53858543	53858636	53859715	53859757	53856276	53856351	53861004	53861077	5808	1007	1610	1263	1810	217	166	0.045066953239	0.351186973237	0.324	0.348	-0.024
4567	BFAR	BFAR	chr16	+	14743660	14743830	14748922	14749067	14738130	14738466	14755748	14755922	4567	18	178	10	221	250	250	0.0452244660409	0.351910952178	0.092	0.043	0.049
1035	TRABD	TRABD	chr22	+	50633328	50633469	50635669	50635780	50632768	50632935	50635877	50636017	1035	141	181	226	216	250	235	0.0453712978881	0.352549871036	0.423	0.496	-0.073
235	ERBB2	ERBB2	chr17	+	37868574	37868701	37871538	37871612	37868180	37868300	37871698	37871789	235	226	160	276	146	250	198	0.045498090826	0.35303148252	0.528	0.6	-0.072
2820	C17orf53	C17orf53	chr17	+	42228328	42228412	42230004	42230145	42225225	42226395	42231920	42232032	2820	9	0	25	10	208	250	0.0456042336149	0.353351721907	1.0	0.75	0.25
3020	SIRT1	SIRT1	chr10	+	69648639	69648881	69651159	69651312	69647174	69647291	69666546	69666694	3020	38	32	37	59	250	250	0.045797082989	0.35403155212	0.543	0.385	0.158
3832	ZNF140	ZNF140	chr12	+	133660072	133660147	133677572	133677639	133657858	133657915	133682095	133684258	3832	18	20	12	34	199	191	0.0459194877709	0.35403155212	0.463	0.253	0.21
4603	PLXNB1	PLXNB1	chr3	-	48460652	48460775	48460985	48461666	48460325	48460448	48462073	48462182	4603	53	151	88	166	250	247	0.0459237175587	0.35403155212	0.257	0.344	-0.087
4747	CDK7	CDK7	chr5	+	68548244	68548278	68550428	68550496	68531220	68531280	68551286	68551355	4747	60	124	75	100	158	192	0.0459519565538	0.35403155212	0.37	0.477	-0.107
4010	KLK8	KLK8	chr19	-	51503251	51503514	51503679	51503839	51501006	51501140	51504353	51504431	4010	11	2	6	7	250	250	0.0461096757972	0.354237531775	0.846	0.462	0.384
4961	NEIL2	NEIL2	chr8	+	11627682	11627844	11637106	11637459	11627171	11627300	11640711	11640908	4961	3	41	0	65	250	250	0.0462388259761	0.354237531775	0.068	0.0	0.068
5500	MRPL37	MRPL37	chr1	+	54675618	54675804	54678173	54678331	54670967	54671083	54681813	54682017	5500	434	304	524	447	250	250	0.0461778551041	0.354237531775	0.588	0.54	0.048
5669	ANKRD28	ANKRD28	chr3	-	15778539	15778740	15793256	15793327	15776916	15777004	15807740	15807819	5669	65	87	64	134	195	250	0.0460835290651	0.354237531775	0.489	0.38	0.109
783	TMEM241	TMEM241	chr18	-	20964953	20965031	20979529	20979611	20957609	20957635	21001330	21001408	783	12	16	17	7	206	202	0.0463815658189	0.354832007044	0.424	0.704	-0.28
1529	RBMS2	RBMS2	chr12	+	56981337	56981448	56982077	56982158	56980632	56980710	56982715	56982802	1529	159	32	245	78	235	205	0.0465082230042	0.355301950496	0.813	0.733	0.08
804	HBS1L	HBS1L	chr6	-	135363138	135363264	135371719	135371785	135360710	135360905	135375786	135376036	804	65	141	59	195	190	250	0.0467488709086	0.356640195853	0.378	0.285	0.093
3061	METTL13	METTL13	chr1	+	171759591	171759756	171761156	171761375	171756874	171757070	171763535	171763667	3061	91	110	172	145	250	250	0.0469191462783	0.357438587102	0.453	0.543	-0.09
3225	RAD51D	RAD51D	chr17	-	33434384	33434466	33445519	33445638	33433404	33433500	33446129	33446191	3225	23	12	17	23	243	206	0.0470250433081	0.357744987289	0.619	0.385	0.234
5120	MAGED1	MAGED1	chrX	+	51637364	51637445	51638148	51638856	51636697	51636851	51639504	51640173	5120	212	547	110	371	205	250	0.0471128760268	0.357827702879	0.321	0.266	0.055
5386	UXT	UXT	chrX	-	47516581	47516689	47516970	47517038	47511479	47511543	47517180	47517262	5386	284	514	281	411	192	232	0.0471673013892	0.357827702879	0.4	0.452	-0.052
2222	C20orf24	C20orf24	chr20	+	35236292	35236403	35238003	35238133	35236117	35236221	35240412	35240960	2222	60	1047	50	1289	235	250	0.0474213226691	0.358086261344	0.057	0.04	0.017
2659	CDCA8	CDCA8	chr1	+	38168923	38169019	38171112	38171239	38167425	38167490	38172649	38172736	2659	131	95	226	227	220	250	0.0474643438021	0.358086261344	0.61	0.531	0.079
437	CTNND1	CTNND1	chr11	+	57558856	57559145	57561481	57561553	57529233	57529591	57563048	57563201	437	27	215	21	306	250	196	0.0474455605699	0.358086261344	0.09	0.051	0.039
912	AMMECR1L	AMMECR1L	chr2	-	128627027	128627118	128628387	128628502	128624473	128624570	128628822	128628933	912	71	41	45	46	239	215	0.047366908196	0.358086261344	0.609	0.468	0.141
5299	DMKN	DMKN	chr19	-	35997027	35997087	36000812	36000863	35996840	35996888	36001085	36001154	5299	398	35	536	72	175	184	0.0476474240421	0.358970288738	0.923	0.887	0.036
4189	TMEM185A	TMEM185A	chrX	-	148685652	148685736	148690313	148690521	148681966	148682143	148713225	148713568	4189	5	56	15	59	250	208	0.0477144498015	0.358978740426	0.069	0.175	-0.106
1510	PROM1	PROM1	chr4	-	15972665	15972705	15981017	15981086	15969848	15970991	15981503	15981527	1510	85	93	148	233	193	164	0.0479630124499	0.359449815768	0.437	0.351	0.086
2800	SNRPN	SNRPN	chr15	+	25219457	25219603	25220504	25220656	25213078	25213229	25221451	25221563	2800	431	581	463	522	250	250	0.047851321394	0.359449815768	0.426	0.47	-0.044
3696	WDR19	WDR19	chr4	+	39196163	39196279	39201097	39201213	39191275	39191401	39205261	39205342	3696	46	33	16	25	240	240	0.0480060917267	0.359449815768	0.582	0.39	0.192
4552	LDLR	LDLR	chr19	+	11231045	11231198	11233849	11234020	11230767	11230909	11240188	11240346	4552	843	36	1036	67	250	250	0.0481070159161	0.359449815768	0.959	0.939	0.02
5764	BARD1	BARD1	chr2	-	215657020	215657169	215661784	215661841	215645283	215646233	215674135	215674435	5764	5	28	1	41	181	250	0.0480881710798	0.359449815768	0.198	0.033	0.165
2690	MBD3	MBD3	chr19	-	1581090	1581268	1582620	1582711	1578333	1578537	1584538	1584676	2690	104	233	186	310	215	250	0.0483079691429	0.360094546939	0.342	0.411	-0.069
5067	UXS1	UXS1	chr2	-	106746129	106746234	106761645	106761826	106742075	106742135	106774513	106774574	5067	309	198	332	271	250	229	0.0483255211699	0.360094546939	0.588	0.529	0.059
1712	PHYHD1	PHYHD1	chr9	+	131698861	131698924	131700035	131700057	131698726	131698782	131703723	131703850	1712	47	3	69	0	187	146	0.0486005254408	0.360639882313	0.924	1.0	-0.076
1957	USP13	USP13	chr3	+	179483482	179483636	179499526	179499611	179481789	179481956	179501835	179507189	1957	68	14	88	36	250	209	0.0485816143167	0.360639882313	0.802	0.671	0.131
2350	ADD1	ADD1	chr4	+	2877622	2877837	2883624	2883787	2845583	2845751	2886241	2886393	2350	247	403	277	561	250	250	0.0484828252866	0.360639882313	0.38	0.331	0.049
3823	PLCD3	PLCD3	chr17	-	43190806	43190973	43191617	43191734	43190489	43190625	43192461	43192611	3823	79	174	113	174	241	250	0.0488363417241	0.360639882313	0.32	0.403	-0.083
5113	TBC1D22A	TBC1D22A	chr22	+	47309229	47309342	47370185	47370295	47307969	47308084	47393529	47393605	5113	0	158	6	189	237	234	0.0487830072998	0.360639882313	0.0	0.03	-0.03
5762	TMEM62	TMEM62	chr15	+	43430771	43430817	43438690	43438832	43427709	43427847	43440952	43441077	5762	26	39	23	69	170	250	0.0487514024813	0.360639882313	0.495	0.329	0.166
593	ACTR10	ACTR10	chr14	+	58686411	58686447	58690339	58690419	58681922	58682002	58690500	58690574	593	112	135	97	167	160	204	0.0488621687437	0.360639882313	0.514	0.425	0.089
4761	PPRC1	PPRC1	chr10	+	103898375	103898522	103898635	103898737	103897606	103897795	103898856	103901761	4761	65	59	65	95	250	226	0.048963942354	0.360902021654	0.499	0.382	0.117
4577	EPB41L3	EPB41L3	chr18	-	5395065	5395146	5395607	5395706	5394675	5394792	5396199	5396331	4577	82	33	132	30	223	205	0.0491633582973	0.361882179251	0.696	0.802	-0.106
5864	ANKRD11	ANKRD11	chr16	-	89371613	89371752	89383340	89383483	89357420	89357591	89484691	89484776	5864	105	117	104	78	250	250	0.049508108178	0.363928023273	0.473	0.571	-0.098
2895	MARK3	MARK3	chr14	+	103964838	103964865	103966492	103966537	103958113	103958371	103969218	103970166	2895	96	27	85	42	151	169	0.0500661745196	0.366065015568	0.799	0.694	0.105
3773	ORAI2	ORAI2	chr7	+	102076671	102076780	102079390	102079628	102073976	102074108	102086959	102097268	3773	4	110	9	76	233	250	0.0499995559604	0.366065015568	0.038	0.113	-0.075
481	MED6	MED6	chr14	-	71057982	71058098	71059596	71059726	71049937	71051660	71060012	71060095	481	2	0	2	10	250	240	0.0500676402787	0.366065015568	1.0	0.161	0.839
992	MAPKAPK5	MAPKAPK5	chr12	+	112305375	112305473	112308074	112308164	112303959	112304035	112308888	112308984	992	79	71	85	117	222	214	0.0499135994628	0.366065015568	0.518	0.412	0.106
1765	OSBPL3	OSBPL3	chr7	-	24854677	24854822	24856228	24856307	24849425	24849570	24859793	24859857	1765	81	140	81	204	203	250	0.050338645835	0.366080913035	0.416	0.328	0.088
1864	HEXA	HEXA	chr15	-	72638575	72638666	72638867	72639051	72637786	72637891	72640026	72640099	1864	315	315	244	307	250	215	0.0502037527018	0.366080913035	0.462	0.406	0.056
3803	SPAG1	SPAG1	chr8	+	101237400	101237567	101243383	101243516	101232506	101232659	101245638	101245765	3803	81	73	146	193	250	250	0.0502251028806	0.366080913035	0.526	0.431	0.095
4036	TEAD1	TEAD1	chr11	+	12923486	12923660	12946458	12946599	12883796	12883861	12951720	12951873	4036	1	175	8	230	250	250	0.0503350408639	0.366080913035	0.006	0.034	-0.028
4631	ARMCX4	ARMCX4	chrX	+	100700985	100701032	100741009	100741079	100673897	100673988	100742179	100742259	4631	0	19	2	6	171	194	0.0505517875681	0.366651913294	0.0	0.274	-0.274
827	CD44	CD44	chr11	+	35222628	35222742	35227658	35227790	35219667	35219793	35229651	35229753	827	38	194	124	427	238	250	0.0505468934114	0.366651913294	0.171	0.234	-0.063
3238	PRKAG1	PRKAG1	chr12	-	49397539	49397705	49398289	49398416	49396926	49397073	49398746	49398801	3238	212	1	223	7	250	250	0.0507266244735	0.367430749345	0.995	0.97	0.025
4953	NPLOC4	NPLOC4	chr17	-	79575753	79575848	79577235	79577284	79573716	79573840	79580343	79580520	4953	85	226	120	229	173	219	0.0509982261746	0.368907487348	0.323	0.399	-0.076
2492	MFF	MFF	chr2	+	228207460	228207535	228212058	228212100	228205007	228205096	228217229	228217289	2492	48	54	28	57	199	166	0.051274958727	0.370417374252	0.426	0.291	0.135
4906	VPS9D1-AS1	VPS9D1-AS1	chr16	+	89779096	89779226	89782878	89783312	89778263	89778630	89783751	89784573	4906	35	2	31	8	250	250	0.0515658677678	0.371747096538	0.946	0.795	0.151
5552	TMEM98	TMEM98	chr17	+	31258344	31258420	31260191	31260323	31254927	31255255	31261308	31261342	5552	47	467	26	421	200	250	0.0515955213847	0.371747096538	0.112	0.072	0.04
1104	RAP1GDS1	RAP1GDS1	chr4	+	99300167	99300314	99313102	99313231	99273626	99273752	99325627	99325753	1104	135	173	141	245	250	250	0.0517186367538	0.372141894845	0.438	0.365	0.073
1886	UNK	UNK	chr17	+	73809158	73809294	73809841	73809959	73808535	73808666	73811249	73811334	1886	58	59	34	60	250	242	0.0519682185119	0.373444440942	0.488	0.354	0.134
3207	CREM	CREM	chr10	+	35437295	35437419	35490378	35490414	35415768	35416121	35495822	35495979	3207	25	3	34	0	248	160	0.0521773794278	0.374453472652	0.843	1.0	-0.157
2319	KIF23	KIF23	chr15	+	69733106	69733418	69737128	69737380	69732646	69732826	69738347	69738430	2319	84	323	96	510	250	250	0.0523430498126	0.374933664605	0.206	0.158	0.048
3758	CAMK2G	CAMK2G	chr10	-	75583797	75583842	75585036	75585105	75581439	75581488	75597225	75597269	3758	37	43	47	29	193	169	0.0523981432836	0.374933664605	0.43	0.587	-0.157
4084	NCAPG	NCAPG	chr4	+	17835921	17836146	17838781	17838963	17832619	17832739	17839249	17839424	4084	95	110	154	250	250	250	0.0525196229289	0.374933664605	0.463	0.381	0.082
4193	PARK7	PARK7	chr1	+	8030953	8031023	8037711	8037798	8029404	8029464	8044953	8045342	4193	919	1026	999	985	194	211	0.0524986961654	0.374933664605	0.493	0.525	-0.032
3570	SLC25A23	SLC25A23	chr19	-	6452322	6452490	6453991	6454099	6444161	6444312	6454333	6454486	3570	125	154	209	190	232	250	0.0527167393571	0.375356966377	0.467	0.542	-0.075
4270	EIF4G1	EIF4G1	chr3	+	184043638	184043739	184044314	184044417	184043267	184043427	184044668	184044771	4270	583	702	801	1111	225	227	0.0526602846996	0.375356966377	0.456	0.421	0.035
4327	NME1	NME1	chr17	+	49237340	49237442	49238520	49238633	49233011	49233141	49239088	49239450	4327	867	1114	834	1213	226	237	0.0529734727585	0.37669256673	0.449	0.419	0.03
1935	SSH1	SSH1	chr12	-	109210813	109210935	109212024	109212089	109205035	109205104	109217033	109217137	1935	15	51	26	42	189	246	0.0530635173071	0.376771295009	0.277	0.446	-0.169
1940	TRPT1	TRPT1	chr11	-	63992970	63993052	63993257	63993341	63992014	63992189	63993521	63993726	1940	35	14	15	1	208	206	0.0535078422316	0.376771295009	0.712	0.937	-0.225
2000	CCPG1	CCPG1	chr15	-	55651736	55653142	55657385	55657507	55647420	55648607	55663990	55664242	2000	143	41	87	13	246	250	0.0533606265748	0.376771295009	0.78	0.872	-0.092
2634	PI4K2A	PI4K2A	chr10	+	99422663	99422725	99426194	99426328	99416577	99416731	99426817	99426877	2634	96	112	82	140	186	250	0.0533436761662	0.376771295009	0.535	0.44	0.095
2987	EMP1	EMP1	chr12	+	13364402	13364522	13366412	13366509	13349601	13349806	13366614	13366755	2987	506	1183	510	1377	244	221	0.0533432556512	0.376771295009	0.279	0.251	0.028
3107	SNX17	SNX17	chr2	+	27594135	27594210	27595489	27595607	27593362	27593673	27596113	27596178	3107	109	342	95	405	199	242	0.0534699948683	0.376771295009	0.279	0.222	0.057
3390	ZFAND5	ZFAND5	chr9	-	74975025	74975137	74975543	74975700	74974333	74974437	74979611	74980163	3390	31	1030	18	1063	250	236	0.0532991863582	0.376771295009	0.028	0.016	0.012
4493	INPP5B	INPP5B	chr1	-	38409311	38409341	38409467	38409565	38406359	38406470	38411427	38411522	4493	15	8	4	9	222	154	0.0535379075338	0.376771295009	0.565	0.236	0.329
1289	ERLEC1	ERLEC1	chr2	+	54028849	54028979	54035435	54035597	54026183	54026218	54036350	54036410	1289	63	192	37	176	250	250	0.0537326113987	0.37695390986	0.247	0.174	0.073
5131	ITGB5	ITGB5	chr3	-	124515234	124515664	124527868	124528003	124492536	124492759	124536467	124536557	5131	370	672	250	371	250	250	0.053840672273	0.37695390986	0.355	0.403	-0.048
5378	EDC4	EDC4	chr16	+	67910390	67910502	67910775	67910875	67909847	67910004	67911119	67911309	5378	98	153	139	155	236	224	0.0538196947922	0.37695390986	0.378	0.46	-0.082
954	RFK	RFK	chr9	-	79003469	79003572	79007333	79007485	79000432	79002445	79009005	79009444	954	131	200	154	314	250	227	0.0536577642052	0.37695390986	0.373	0.308	0.065
1275	SCAF8	SCAF8	chr6	+	155143409	155143543	155145367	155145512	155141310	155141467	155148305	155148374	1275	101	103	138	97	250	250	0.0540713394854	0.378082909085	0.495	0.587	-0.092
1840	MRPS15	MRPS15	chr1	-	36926292	36926377	36927688	36927764	36923523	36923582	36929406	36929451	1840	277	491	267	580	200	209	0.0544114986454	0.379487110271	0.371	0.325	0.046
2591	AXIN1	AXIN1	chr16	-	359972	360069	364542	364683	354303	354441	396147	397106	2591	181	91	190	66	250	221	0.0543746662431	0.379487110271	0.637	0.718	-0.081
3962	PPP3CB	PPP3CB	chr10	-	75199629	75199659	75204482	75204580	75196185	75198178	75206249	75206334	3962	283	12	285	24	222	154	0.0546184934626	0.380443649477	0.942	0.892	0.05
3991	PCSK5	PCSK5	chr9	+	78710805	78711018	78722166	78722267	78686641	78686814	78749024	78749128	3991	84	67	159	185	250	225	0.0546936222626	0.380480409278	0.53	0.436	0.094
3422	PACSIN2	PACSIN2	chr22	-	43286952	43287188	43289462	43289619	43284648	43284804	43308026	43308163	3422	253	322	289	457	250	250	0.0548084974904	0.380793221722	0.44	0.387	0.053
109	C11orf58	C11orf58	chr11	+	16766147	16766231	16769643	16769704	16760147	16760388	16774331	16774441	109	929	589	823	603	208	185	0.0550022215024	0.381652357355	0.584	0.548	0.036
4165	EXO1	EXO1	chr1	+	242013710	242013888	242015593	242015713	242012032	242012329	242016659	242016783	4165	8	18	44	40	250	244	0.0550921237683	0.38178981955	0.303	0.518	-0.215
2642	SORBS3	SORBS3	chr8	+	22423338	22423385	22423857	22423997	22422780	22422867	22424173	22424226	2642	5	262	0	429	171	250	0.0552018847461	0.382064378922	0.027	0.0	0.027
2685	KDM3B	KDM3B	chr5	+	137717204	137717279	137721710	137722310	137715272	137715397	137726701	137727950	2685	97	80	111	60	199	250	0.0553500177375	0.382603485554	0.604	0.699	-0.095
500	MBTD1	MBTD1	chr17	-	49279382	49279438	49280061	49280296	49278952	49279057	49280500	49280589	500	54	29	38	9	250	180	0.0555928082178	0.383794710218	0.573	0.752	-0.179
4948	PDXDC1	PDXDC1	chr16	+	15095632	15095713	15098043	15098190	15092196	15092262	15100250	15100440	4948	176	206	151	234	205	250	0.0556843914353	0.383940354618	0.51	0.44	0.07
41	MICAL1	MICAL1	chr6	-	109770602	109770684	109770859	109770986	109769934	109770082	109771172	109771288	41	100	67	110	47	250	206	0.0558612324879	0.38467273497	0.552	0.659	-0.107
1171	LYRM1	LYRM1	chr16	+	20926877	20927036	20931443	20931536	20911987	20912211	20935321	20936331	1171	26	87	16	104	250	217	0.0562241515762	0.385064500623	0.206	0.118	0.088
2018	PTGR2	PTGR2	chr14	+	74346757	74346879	74347907	74347995	74340725	74340917	74349101	74349141	2018	1	68	6	66	246	212	0.0560754185259	0.385064500623	0.013	0.073	-0.06
2557	AGRN	AGRN	chr1	+	981343	981468	981539	981645	981112	981256	981776	982115	2557	594	612	759	904	249	230	0.0564648811497	0.385064500623	0.473	0.437	0.036
286	THEMIS2	THEMIS2	chr1	+	28206154	28206565	28208481	28209554	28199053	28199176	28211805	28211962	286	8	52	2	55	250	250	0.0561746425618	0.385064500623	0.133	0.035	0.098
4554	LDLR	LDLR	chr19	+	11233849	11234020	11238683	11238761	11231045	11231198	11240188	11240346	4554	934	501	1176	725	250	202	0.0563726767644	0.385064500623	0.601	0.567	0.034
4735	INPP5A	INPP5A	chr10	+	134463921	134464009	134503895	134503959	134459371	134459472	134511319	134511423	4735	108	62	85	75	212	188	0.0562728092919	0.385064500623	0.607	0.501	0.106
5237	RAB13	RAB13	chr1	-	153955194	153955284	153955694	153955772	153955010	153955076	153955996	153956057	5237	550	498	485	520	202	214	0.0564836673394	0.385064500623	0.539	0.497	0.042
535	SLC35D2	SLC35D2	chr9	-	99086372	99086451	99098998	99099066	99083279	99083623	99106185	99106278	535	70	21	113	17	192	203	0.0564574183793	0.385064500623	0.779	0.875	-0.096
5379	LRRC41	LRRC41	chr1	-	46745863	46745962	46746796	46747057	46745163	46745286	46751033	46752171	5379	297	318	334	440	250	223	0.0567258033105	0.38623181329	0.454	0.404	0.05
1250	NTM	NTM	chr11	+	132016175	132016408	132081915	132082041	131780711	131781542	132177582	132177717	1250	273	302	180	153	250	250	0.0568047034654	0.386286167011	0.475	0.541	-0.066
1887	UNK	UNK	chr17	+	73809841	73809959	73811249	73811334	73809158	73809294	73812850	73812993	1887	69	34	43	38	242	209	0.0571175419118	0.387517317484	0.637	0.494	0.143
4361	STAG3L5P-PVRIG2P-PILRB	STAG3L5P-PVRIG2P-PILRB	chr7	+	99950832	99950893	99950995	99951635	99950619	99950746	99952765	99952863	4361	83	96	52	93	185	250	0.0571280348705	0.387517317484	0.539	0.43	0.109
1282	TCF7L2	TCF7L2	chr10	+	114918425	114918476	114919678	114919751	114917779	114917828	114925313	114927436	1282	20	16	27	8	175	197	0.0575803441532	0.387702017187	0.585	0.792	-0.207
3481	NOC2L	NOC2L	chr1	-	881781	881925	883510	883612	881552	881666	883869	883983	3481	218	324	294	349	226	250	0.0573671558682	0.387702017187	0.427	0.482	-0.055
4212	DAG1	DAG1	chr3	+	49524686	49524848	49526058	49526178	49507564	49507866	49547851	49548252	4212	8	14	2	17	250	244	0.0574562340855	0.387702017187	0.358	0.103	0.255
5137	NSUN4	NSUN4	chr1	+	46812592	46812747	46818539	46818700	46810472	46810816	46826375	46826500	5137	64	63	34	57	250	250	0.0574258945071	0.387702017187	0.504	0.374	0.13
5223	FARS2	FARS2	chr6	+	5368782	5369415	5404774	5404934	5261583	5261893	5431273	5431405	5223	25	49	14	57	250	250	0.0575823264007	0.387702017187	0.338	0.197	0.141
5871	NBAS	NBAS	chr2	-	15416974	15417225	15427196	15427307	15415607	15415942	15432660	15432890	5871	66	86	41	86	235	250	0.0574252337544	0.387702017187	0.449	0.337	0.112
1143	MAPRE2	MAPRE2	chr18	+	32650158	32650286	32677409	32677555	32621323	32621625	32681909	32682123	1143	49	102	46	58	250	250	0.0579117991083	0.3892963775	0.325	0.442	-0.117
318	ATIC	ATIC	chr2	+	216189963	216190052	216190709	216190861	216184387	216184454	216191544	216191701	318	288	307	348	456	213	250	0.0580352889098	0.3892963775	0.524	0.472	0.052
5551	FAM129A	FAM129A	chr1	-	184775079	184775190	184777207	184777369	184772718	184772826	184787771	184787959	5551	211	199	276	332	250	235	0.0580226190658	0.3892963775	0.499	0.439	0.06
654	EED	EED	chr11	+	85977124	85977258	85979497	85979603	85975213	85975305	85988021	85988180	654	70	52	85	38	250	230	0.0581050036548	0.3892963775	0.553	0.673	-0.12
2579	TBC1D15	TBC1D15	chr12	+	72274248	72274387	72278590	72278801	72266708	72266783	72287001	72287104	2579	153	65	117	74	250	250	0.0584039763223	0.39052500375	0.702	0.613	0.089
5102	PRKD3	PRKD3	chr2	-	37505008	37505132	37506888	37507072	37502909	37502987	37509684	37509762	5102	87	114	103	92	250	248	0.0584317749323	0.39052500375	0.431	0.526	-0.095
2658	APOO	APOO	chrX	-	23886709	23886805	23892519	23892574	23876758	23876850	23897031	23897151	2658	50	72	41	97	179	220	0.0586825474039	0.391622163307	0.46	0.342	0.118
2982	TOR1AIP2	TOR1AIP2	chr1	-	179834570	179834989	179846373	179846508	179821766	179821946	179846827	179846941	2982	60	22	60	10	250	250	0.0587397296533	0.391622163307	0.732	0.857	-0.125
2521	PPA2	PPA2	chr4	-	106374754	106374799	106377837	106377902	106367539	106367659	106395050	106395227	2521	90	5	114	1	189	169	0.0588993247347	0.391814718861	0.942	0.99	-0.048
3877	FNDC3B	FNDC3B	chr3	+	171969049	171969331	172003715	172003774	171965322	171965566	172013152	172013304	3877	151	81	181	136	250	183	0.0589124756283	0.391814718861	0.577	0.493	0.084
1395	INIP	INIP	chr9	-	115456410	115456513	115478740	115478821	115451806	115451897	115480266	115480387	1395	41	42	32	59	205	227	0.0591538965895	0.392083748251	0.519	0.375	0.144
1821	PLEKHB2	PLEKHB2	chr2	+	131890474	131890564	131897742	131897848	131884256	131884359	131904209	131907425	1821	7	327	0	409	214	230	0.0590303553293	0.392083748251	0.022	0.0	0.022
328	TUBB6	TUBB6	chr18	+	12308685	12308794	12310941	12311052	12308057	12308348	12325065	12326615	328	1278	863	1465	1107	233	235	0.0592107783467	0.392083748251	0.599	0.572	0.027
5479	PSMF1	PSMF1	chr20	+	1106140	1106293	1108068	1108151	1099395	1099545	1115763	1115949	5479	306	223	330	301	250	207	0.0592408527282	0.392083748251	0.532	0.476	0.056
1810	ADNP	ADNP	chr20	-	49520425	49520538	49545187	49545362	49518553	49518646	49547362	49547527	1810	13	98	24	90	250	237	0.05950330396	0.392119290164	0.112	0.202	-0.09
3198	SMARCC1	SMARCC1	chr3	-	47712147	47712207	47716964	47717078	47703823	47704082	47718118	47718272	3198	228	105	313	191	238	184	0.0593815349494	0.392119290164	0.627	0.559	0.068
4883	ALMS1	ALMS1	chr2	+	73777393	73777564	73784346	73784481	73761950	73762076	73786098	73786269	4883	28	20	13	22	250	250	0.0595252452287	0.392119290164	0.583	0.371	0.212
5717	ARHGEF12	ARHGEF12	chr11	+	120312415	120312526	120312812	120312911	120310837	120310930	120316130	120316173	5717	217	178	174	188	235	223	0.0595341753195	0.392119290164	0.536	0.468	0.068
2560	DNAJC18	DNAJC18	chr5	-	138755741	138755914	138758396	138758506	138745891	138749961	138760693	138760803	2560	33	32	12	26	234	250	0.0596291686147	0.392270629764	0.524	0.33	0.194
1005	TGFBR1	TGFBR1	chr9	+	101894778	101895021	101900140	101900371	101891136	101891382	101904817	101904985	1005	3	80	10	80	250	250	0.0599863668218	0.392770371278	0.036	0.111	-0.075
1820	PLEKHB2	PLEKHB2	chr2	+	131890474	131890564	131897739	131897848	131884256	131884359	131904209	131907425	1820	7	333	0	415	214	233	0.0604262109658	0.392770371278	0.022	0.0	0.022
1938	CCDC90B	CCDC90B	chr11	-	82985681	82985783	82991183	82991303	82984993	82985035	82996595	82997450	1938	66	251	34	199	244	226	0.0603977199263	0.392770371278	0.196	0.137	0.059
2506	OCIAD2	OCIAD2	chr4	-	48899820	48899874	48901845	48901942	48894788	48894906	48906500	48906628	2506	1437	102	1663	89	221	178	0.0600817289467	0.392770371278	0.919	0.938	-0.019
3132	BZW1	BZW1	chr2	+	201680063	201680240	201680389	201680484	201677930	201678004	201681047	201681113	3132	1215	1657	1609	1995	250	219	0.0603486134755	0.392770371278	0.391	0.414	-0.023
3147	MAPKAPK2	MAPKAPK2	chr1	+	206904984	206905070	206905183	206905264	206904482	206904607	206905919	206907630	3147	467	291	579	297	210	205	0.0603972958362	0.392770371278	0.61	0.656	-0.046
3397	ANAPC11	ANAPC11	chr17	+	79851427	79851490	79852342	79852500	79849588	79849709	79857795	79858409	3397	15	81	30	84	187	250	0.0599892312996	0.392770371278	0.198	0.323	-0.125
4138	BORA	BORA	chr13	+	73305418	73305525	73309097	73309143	73301886	73302145	73312099	73312181	4138	0	9	7	19	231	170	0.0602749258147	0.392770371278	0.0	0.213	-0.213
4763	CEP164	CEP164	chr11	+	117252416	117252584	117257918	117258128	117251329	117251430	117261492	117261624	4763	8	57	1	41	250	250	0.0599640012107	0.392770371278	0.123	0.024	0.099
5316	DCAF6	DCAF6	chr1	+	167985018	167985189	167992225	167992285	167973770	167974031	168007608	168007726	5316	19	61	15	99	250	184	0.0603322314368	0.392770371278	0.186	0.1	0.086
3684	ENTPD6	ENTPD6	chr20	+	25190484	25190561	25193898	25194042	25187711	25188033	25195502	25195578	3684	112	228	139	377	201	250	0.0607240579365	0.392970799004	0.379	0.314	0.065
3726	TIMM9	TIMM9	chr14	-	58878624	58878689	58890725	58890813	58877560	58877656	58893771	58893960	3726	129	113	159	99	212	189	0.0607385667716	0.392970799004	0.504	0.589	-0.085
3865	MIOS	MIOS	chr7	+	7628128	7628194	7634610	7634763	7625266	7625436	7635887	7636092	3865	57	67	54	101	190	250	0.0606916396457	0.392970799004	0.528	0.413	0.115
5791	ZNF133	ZNF133	chr20	+	18270542	18270718	18285651	18285822	18268926	18269248	18286324	18286451	5791	5	4	6	0	250	250	0.0607456237858	0.392970799004	0.556	1.0	-0.444
1255	NDUFB9	NDUFB9	chr8	+	125555329	125555520	125559240	125559354	125551342	125551528	125562001	125562227	1255	18	780	7	685	250	238	0.0609793162524	0.393862931002	0.021	0.01	0.011
2144	CBS	CBS	chr21	-	44478943	44479078	44479335	44479413	44478254	44478363	44480550	44480656	2144	33	176	63	216	202	250	0.0610666172598	0.393862931002	0.188	0.265	-0.077
5768	LARS	LARS	chr5	-	145519766	145519824	145522434	145522647	145515163	145515227	145522974	145523113	5768	196	136	258	134	250	182	0.06110045469	0.393862931002	0.512	0.584	-0.072
4853	ZNF263	ZNF263	chr16	+	3335058	3335239	3336022	3336149	3333486	3334205	3338453	3338570	4853	19	23	15	41	250	250	0.061533383184	0.396184796931	0.452	0.268	0.184
3920	PSEN2	PSEN2	chr1	+	227071405	227071620	227073238	227073380	227069588	227069749	227075791	227075859	3920	48	37	55	72	250	250	0.0617059748749	0.396826971834	0.565	0.433	0.132
2269	NTPCR	NTPCR	chr1	+	233092092	233092189	233105654	233105864	233086369	233086490	233113908	233114219	2269	29	197	19	230	221	250	0.0618381396276	0.39702714221	0.143	0.085	0.058
4310	UBN1	UBN1	chr16	+	4926871	4927112	4927385	4927475	4924211	4925435	4930083	4932402	4310	65	54	56	75	250	214	0.0618828793348	0.39702714221	0.507	0.39	0.117
390	TRPV2	TRPV2	chr17	+	16336887	16337012	16338203	16338283	16335279	16335614	16340102	16340317	390	116	116	50	76	249	204	0.0621804211164	0.39799853563	0.45	0.35	0.1
659	CSRP1	CSRP1	chr1	-	201459303	201459472	201465319	201465432	201457982	201458112	201476197	201476387	659	372	1177	350	942	237	250	0.0621124592605	0.39799853563	0.25	0.282	-0.032
2048	SLC12A8	SLC12A8	chr3	-	124854512	124854626	124896586	124896818	124839442	124839530	124906080	124906272	2048	29	20	31	43	250	238	0.062702315265	0.400867970949	0.58	0.407	0.173
2871	DSTYK	DSTYK	chr1	-	205128674	205128807	205129241	205129398	205126400	205126514	205130385	205130515	2871	54	39	18	26	250	250	0.0630011435301	0.402306247138	0.581	0.409	0.172
790	ARID5B	ARID5B	chr10	+	63829458	63829556	63845460	63845659	63819001	63819054	63850620	63856707	790	55	109	62	79	222	250	0.0630925876338	0.402418413163	0.362	0.469	-0.107
1950	MTR	MTR	chr1	+	236966727	236966942	236969443	236969533	236958580	236959037	236972003	236972073	1950	44	38	21	35	250	214	0.0636062055224	0.404549398461	0.498	0.339	0.159
2014	COX6B1	COX6B1	chr19	+	36142134	36142251	36145472	36145573	36139124	36139305	36149495	36149686	2014	1203	1143	1208	1028	241	225	0.0637585202507	0.404549398461	0.496	0.523	-0.027
2833	VPS29	VPS29	chr12	-	110936624	110936664	110939221	110939364	110933816	110934008	110939853	110939945	2833	0	22	2	9	250	164	0.0637498380421	0.404549398461	0.0	0.127	-0.127
4261	MPDU1	MPDU1	chr17	+	7489263	7489396	7490216	7490335	7489049	7489115	7490478	7490589	4261	282	272	281	337	250	243	0.0637980417253	0.404549398461	0.502	0.448	0.054
996	MAPKAPK5	MAPKAPK5	chr12	+	112303959	112304035	112305375	112305473	112303053	112303127	112306556	112306665	996	68	78	67	117	200	222	0.0636069250614	0.404549398461	0.492	0.389	0.103
4104	PHF10	PHF10	chr6	-	170105711	170105820	170110331	170110487	170105228	170105417	170112481	170112635	4104	268	140	376	251	250	233	0.0638865662202	0.40463968163	0.641	0.583	0.058
4097	ELOVL1	ELOVL1	chr1	-	43830598	43830679	43830856	43831047	43830408	43830465	43831234	43831294	4097	678	531	722	655	250	205	0.0641241255163	0.405201985716	0.511	0.475	0.036
4417	OLR1	OLR1	chr12	-	10312945	10313061	10313384	10313524	10310898	10312620	10319310	10319556	4417	6	3	0	3	250	240	0.0640640880505	0.405201985716	0.658	0.0	0.658
3103	TRAIP	TRAIP	chr3	-	49879258	49879372	49879885	49879980	49878417	49878505	49881233	49881361	3103	21	24	56	32	219	238	0.06425569623	0.405562893818	0.487	0.655	-0.168
3079	HSPA4	HSPA4	chr5	+	132403108	132403249	132406065	132406188	132400671	132400729	132408921	132409021	3079	302	381	372	567	250	247	0.064391632761	0.405754039962	0.439	0.393	0.046
5877	HIATL1	HIATL1	chr9	+	97203266	97203381	97207245	97207464	97200682	97200810	97209104	97209218	5877	163	263	266	338	239	250	0.0644349632031	0.405754039962	0.393	0.452	-0.059
3998	FOPNL	FOPNL	chr16	-	15967347	15967484	15973660	15973745	15959575	15961373	15977864	15978062	3998	74	152	79	232	209	250	0.0646135683708	0.405963647084	0.368	0.289	0.079
5095	RDM1	RDM1	chr17	-	34249580	34249679	34251607	34251776	34247190	34247276	34252518	34252641	5095	7	0	9	5	250	223	0.0646173089815	0.405963647084	1.0	0.616	0.384
1604	HERC4	HERC4	chr10	-	69748419	69748592	69749967	69750157	69726439	69726559	69750660	69750772	1604	105	66	88	83	250	250	0.0647842531725	0.406105544334	0.614	0.515	0.099
444	UBE2F	UBE2F	chr2	+	238881733	238881867	238896604	238896634	238875586	238875774	238903385	238903451	444	66	50	60	73	250	154	0.0647890064304	0.406105544334	0.448	0.336	0.112
1223	PRRC2C	PRRC2C	chr1	+	171496929	171496983	171501481	171502100	171493959	171494104	171504566	171504736	1223	95	216	87	273	178	250	0.0650088550157	0.406269260636	0.382	0.309	0.073
1474	RAB28	RAB28	chr4	-	13371494	13371589	13373418	13373491	13369346	13370274	13378168	13378246	1474	0	30	4	38	197	219	0.0650506188938	0.406269260636	0.0	0.105	-0.105
2214	MBOAT2	MBOAT2	chr2	-	9083315	9083393	9098625	9098771	9048750	9048846	9143668	9143876	2214	50	78	36	92	250	202	0.0651544845383	0.406269260636	0.341	0.24	0.101
2741	PLEKHA4	PLEKHA4	chr19	-	49360678	49360753	49362116	49362396	49357473	49357521	49362725	49362941	2741	62	21	36	24	250	199	0.0654494688298	0.406269260636	0.702	0.544	0.158
3656	DTNB	DTNB	chr2	-	25606704	25606758	25610157	25610247	25602158	25602192	25611070	25611230	3656	14	2	32	0	214	178	0.0656124659749	0.406269260636	0.853	1.0	-0.147
431	BCL2L11	BCL2L11	chr2	+	111881309	111881446	111907620	111907724	111878490	111878765	111921709	111926022	431	26	20	45	16	250	228	0.0655515451896	0.406269260636	0.542	0.719	-0.177
4777	SMIM7	SMIM7	chr19	-	16770205	16770258	16770769	16770811	16756958	16758072	16770895	16770968	4777	0	22	3	18	166	177	0.0652407196193	0.406269260636	0.0	0.151	-0.151
5315	NEDD4	NEDD4	chr15	-	56164612	56164674	56166155	56166206	56161776	56161879	56207481	56209329	5315	3	42	14	62	175	186	0.0655088910003	0.406269260636	0.071	0.194	-0.123
5318	DCAF6	DCAF6	chr1	+	167992225	167992285	168007608	168007726	167985018	167985189	168012262	168012378	5318	14	156	9	225	184	242	0.0649790167467	0.406269260636	0.106	0.05	0.056
5606	SDHC	SDHC	chr1	+	161293403	161293460	161298185	161298287	161284165	161284215	161310383	161310445	5606	61	391	44	415	181	226	0.0655065938221	0.406269260636	0.163	0.117	0.046
707	APH1A	APH1A	chr1	-	150239755	150239878	150240115	150240189	150239474	150239602	150240356	150240527	707	356	668	550	882	198	247	0.065635569921	0.406269260636	0.399	0.438	-0.039
1114	MARCH6	MARCH6	chr5	+	10381911	10382055	10387105	10387178	10378870	10378944	10390443	10390612	1114	202	150	224	125	250	197	0.0661056235276	0.407937154408	0.515	0.585	-0.07
1803	HK1	HK1	chr10	+	71151880	71152064	71154705	71154861	71148952	71149052	71158350	71158584	1803	317	405	339	523	250	250	0.0662794899304	0.407937154408	0.439	0.393	0.046
2505	OCIAD2	OCIAD2	chr4	-	48899820	48899874	48901845	48901942	48887396	48887582	48906500	48906628	2505	1431	100	1663	88	221	178	0.0661443016122	0.407937154408	0.92	0.938	-0.018
3846	EML2	EML2	chr19	-	46124740	46124895	46127976	46128076	46124464	46124590	46129962	46130097	3846	60	86	88	83	224	250	0.0662001691103	0.407937154408	0.438	0.542	-0.104
4385	ATAT1	ATAT1	chr6	+	30610544	30610788	30613671	30613751	30609952	30610024	30613843	30613886	4385	20	34	20	15	250	204	0.0662613070547	0.407937154408	0.324	0.521	-0.197
1030	CRAT	CRAT	chr9	-	131865291	131865345	131866466	131866585	131864678	131864844	131870092	131870356	1030	49	45	49	25	243	178	0.067229274855	0.408437105036	0.444	0.589	-0.145
1146	DNAJC24	DNAJC24	chr11	+	31436357	31436496	31447833	31447902	31392262	31392406	31451817	31454382	1146	45	10	33	17	250	193	0.0674034816355	0.408437105036	0.776	0.6	0.176
1278	TCF7L2	TCF7L2	chr10	+	114919678	114919751	114920377	114920450	114918425	114918476	114925313	114927436	1278	25	4	31	15	197	197	0.0665339201299	0.408437105036	0.862	0.674	0.188
1423	PTGES3	PTGES3	chr12	-	57058559	57058584	57059987	57060050	57057124	57058282	57065532	57065631	1423	27	276	58	380	187	149	0.0671753709295	0.408437105036	0.072	0.108	-0.036
157	RNF38	RNF38	chr9	-	36375930	36376124	36390463	36390613	36369715	36369929	36400093	36400296	157	0	91	5	127	250	250	0.0677566850185	0.408437105036	0.0	0.038	-0.038
1785	PPM1B	PPM1B	chr2	+	44428324	44429184	44436348	44436466	44395941	44396413	44445105	44445217	1785	109	246	190	328	250	242	0.0677206708038	0.408437105036	0.3	0.359	-0.059
2152	ESRRG	ESRRG	chr1	-	216824314	216824431	217038402	217038520	216741329	216741440	217112923	217113015	2152	0	10	3	7	242	241	0.0670788200035	0.408437105036	0.0	0.299	-0.299
2190	GNB2L1	GNB2L1	chr5	-	180664608	180664719	180665098	180665239	180663927	180664042	180666066	180666177	2190	6916	2556	7594	2644	250	235	0.0673246839736	0.408437105036	0.718	0.73	-0.012
3363	TK2	TK2	chr16	-	66570866	66570920	66575781	66575856	66565282	66565372	66582880	66582912	3363	4	26	14	30	199	178	0.0677854126956	0.408437105036	0.121	0.294	-0.173
3480	POLR2K	POLR2K	chr8	+	101163574	101163644	101164051	101164144	101162838	101162937	101165521	101166230	3480	30	237	41	202	194	217	0.0677687949817	0.408437105036	0.124	0.185	-0.061
360	SETD7	SETD7	chr4	-	140450184	140450374	140454318	140454520	140444507	140444589	140468073	140468203	360	94	89	65	92	250	250	0.0673584174225	0.408437105036	0.514	0.414	0.1
3876	FNDC3B	FNDC3B	chr3	+	171965322	171965566	171969049	171969331	171944660	171944737	172003715	172003774	3876	151	159	149	209	250	250	0.0670647804455	0.408437105036	0.487	0.416	0.071
4232	TLE3	TLE3	chr15	-	70348636	70348713	70349797	70349997	70347387	70347637	70350524	70350630	4232	9	34	12	17	250	201	0.0677734905691	0.408437105036	0.175	0.362	-0.187
4468	ZNF274	ZNF274	chr19	+	58697078	58697205	58698313	58698409	58695287	58695365	58718086	58718568	4468	34	50	49	41	250	220	0.0669631006343	0.408437105036	0.374	0.513	-0.139
4591	ZCCHC7	ZCCHC7	chr9	+	37302184	37302228	37304184	37304310	37126308	37126939	37305540	37305711	4591	6	70	13	59	168	250	0.0670582058521	0.408437105036	0.113	0.247	-0.134
4987	MYB	MYB	chr6	+	135515493	135515598	135516885	135517140	135514975	135515056	135520045	135520188	4987	1	5	10	6	229	250	0.0672362904952	0.408437105036	0.179	0.645	-0.466
5144	TIMMDC1	TIMMDC1	chr3	+	119219541	119219707	119232487	119232566	119217367	119217774	119236051	119236162	5144	210	233	266	232	250	203	0.0664510673351	0.408437105036	0.423	0.482	-0.059
5470	DPH5	DPH5	chr1	-	101460665	101460705	101467022	101467143	101455179	101456187	101479265	101479374	5470	92	9	78	2	245	164	0.0677497487741	0.408437105036	0.872	0.963	-0.091
705	LACE1	LACE1	chr6	+	108645028	108645252	108676857	108676959	108616097	108616422	108677893	108678024	705	17	11	3	8	250	226	0.0676786213668	0.408437105036	0.583	0.253	0.33
2138	SULT1C4	SULT1C4	chr2	+	108998217	108998343	108999548	108999675	108994420	108994962	108999871	108999966	2138	94	10	53	13	250	250	0.0679679956655	0.408577529593	0.904	0.803	0.101
2376	DHDDS	DHDDS	chr1	+	26772806	26772923	26774049	26774151	26769221	26769364	26784281	26784396	2376	102	76	131	66	241	226	0.0680337468957	0.408577529593	0.557	0.651	-0.094
5358	C11orf74	C11orf74	chr11	+	36654833	36654988	36669565	36669705	36616042	36616191	36680568	36680841	5358	4	74	0	63	250	250	0.0679061580859	0.408577529593	0.051	0.0	0.051
1112	NR2F1-AS1	NR2F1-AS1	chr5	-	92768070	92768166	92831762	92831809	92745061	92747215	92889466	92889569	1112	5	4	0	4	171	220	0.0681169009908	0.408626387331	0.617	0.0	0.617
2437	MAP3K7CL	MAP3K7CL	chr21	+	30481360	30481504	30505626	30505735	30464759	30464902	30521509	30521571	2437	0	14	3	11	250	233	0.0686950508915	0.409389433486	0.0	0.203	-0.203
411	PPP2R5C	PPP2R5C	chr14	+	102356573	102356633	102359336	102359445	102349768	102349899	102360843	102360897	411	127	205	89	196	184	233	0.0686883372997	0.409389433486	0.44	0.365	0.075
4994	PTH1R	PTH1R	chr3	+	46942514	46942575	46942903	46942970	46940792	46940946	46943255	46943350	4994	51	43	66	90	185	191	0.068344224194	0.409389433486	0.55	0.431	0.119
5648	SERPINE1	SERPINE1	chr7	+	100773701	100773935	100775155	100775350	100771673	100771945	100776975	100777174	5648	1998	2024	189	231	250	250	0.0686948376077	0.409389433486	0.497	0.45	0.047
5746	IRF6	IRF6	chr1	-	209969692	209969897	209974584	209974761	209968634	209968763	209975316	209975388	5746	113	98	169	201	250	250	0.0685814448754	0.409389433486	0.536	0.457	0.079
757	ZNF638	ZNF638	chr2	+	71653589	71654544	71655676	71655781	71651779	71651845	71658456	71658558	757	135	130	114	151	250	229	0.0684602860564	0.409389433486	0.488	0.409	0.079
100	UCK2	UCK2	chr1	+	165865426	165865569	165875157	165875206	165860462	165860559	165876920	165880855	100	243	106	352	115	250	173	0.0691936232357	0.411465183194	0.613	0.679	-0.066
2630	PIP5KL1	PIP5KL1	chr9	-	130688145	130688258	130689431	130689487	130687385	130687539	130689575	130689770	2630	10	20	12	8	180	237	0.0693260024161	0.411465183194	0.397	0.664	-0.267
5012	PROSER2	PROSER2	chr10	+	11893995	11894214	11908529	11908782	11865396	11865469	11911488	11914276	5012	65	54	78	100	250	250	0.0692297941599	0.411465183194	0.546	0.438	0.108
5534	TMEM117	TMEM117	chr12	+	44338012	44338145	44537327	44537427	44238426	44238731	44605072	44605170	5534	21	17	23	7	250	224	0.0693455182985	0.411465183194	0.525	0.746	-0.221
1100	TSTD2	TSTD2	chr9	-	100373855	100373981	100380038	100380159	100372627	100372733	100387962	100388279	1100	30	77	36	53	245	250	0.0694443495038	0.411603233675	0.284	0.409	-0.125
137	PTPN9	PTPN9	chr15	-	75772188	75772255	75782548	75782642	75766029	75766108	75798015	75798344	137	134	109	158	92	218	191	0.0697301800726	0.411791306873	0.519	0.601	-0.082
1826	PLEKHB2	PLEKHB2	chr2	+	131878506	131878551	131883325	131883478	131862419	131862971	131884256	131884359	1826	7	437	2	590	169	250	0.0697781109112	0.411791306873	0.023	0.005	0.018
3189	AFF4	AFF4	chr5	-	132232014	132232932	132233921	132234084	132228721	132228810	132234795	132234833	3189	149	237	193	237	250	250	0.0700566797349	0.411791306873	0.386	0.449	-0.063
3569	NARS2	NARS2	chr11	-	78189630	78189729	78239887	78239982	78180292	78180359	78270584	78270665	3569	36	0	47	4	219	223	0.069991200304	0.411791306873	1.0	0.923	0.077
4074	CTNNAL1	CTNNAL1	chr9	-	111714488	111714643	111714723	111714774	111710465	111710514	111718069	111718107	4074	282	333	393	561	175	250	0.0698645266986	0.411791306873	0.547	0.5	0.047
5238	RAB13	RAB13	chr1	-	153955010	153955076	153955194	153955284	153954866	153954920	153955694	153955772	5238	754	466	655	472	214	190	0.0695864481784	0.411791306873	0.59	0.552	0.038
5404	GNB5	GNB5	chr15	-	52427809	52427953	52433336	52433469	52425574	52425666	52439655	52439732	5404	117	84	105	108	250	250	0.0700808778173	0.411791306873	0.582	0.493	0.089
5753	HADHA	HADHA	chr2	-	26455027	26455147	26457084	26457223	26453059	26453162	26459722	26459856	5753	557	413	452	398	250	244	0.0698744848729	0.411791306873	0.568	0.526	0.042
113	CCM2	CCM2	chr7	+	45108041	45108178	45109424	45109560	45104061	45104245	45112324	45112382	113	219	278	196	314	250	250	0.0702183741835	0.412154616571	0.441	0.384	0.057
957	ZNF562	ZNF562	chr19	-	9767222	9767329	9771395	9771497	9759337	9764557	9785690	9785776	957	4	41	0	31	226	231	0.0704258939911	0.412927712131	0.091	0.0	0.091
1110	NR2F1-AS1	NR2F1-AS1	chr5	-	92774408	92774447	92831762	92831809	92745061	92747215	92889466	92889569	1110	5	23	0	14	171	163	0.0708588022249	0.41393664163	0.172	0.0	0.172
2831	VPS29	VPS29	chr12	-	110937261	110937351	110939221	110939364	110933816	110934008	110939853	110939945	2831	0	7	2	2	250	214	0.0709567088251	0.41393664163	0.0	0.461	-0.461
3275	MARCH7	MARCH7	chr2	+	160619390	160619504	160621136	160621185	160615736	160615846	160623794	160625094	3275	229	80	255	63	238	173	0.0706875418984	0.41393664163	0.675	0.746	-0.071
4221	UBAP2	UBAP2	chr9	-	33944362	33944637	33948371	33948585	33943417	33943587	33953282	33953472	4221	146	120	157	174	250	250	0.0709779370814	0.41393664163	0.549	0.474	0.075
5689	ZBTB8OS	ZBTB8OS	chr1	-	33099551	33099673	33100368	33100393	33093108	33093145	33116002	33116191	5689	4	6	6	1	149	246	0.070760389024	0.41393664163	0.524	0.908	-0.384
3845	PTK2	PTK2	chr8	-	141840570	141840625	141856358	141856421	141828978	141829119	141856697	141856777	3845	159	110	222	113	187	179	0.0711544996045	0.414522523364	0.58	0.653	-0.073
2498	ARIH2	ARIH2	chr3	+	48960180	48960244	48964894	48965246	48956280	48956431	48999044	48999112	2498	23	80	23	145	188	250	0.071234018274	0.4145424119	0.277	0.174	0.103
5018	GPATCH11	GPATCH11	chr2	+	37316782	37317009	37317823	37317865	37315511	37315583	37319058	37319179	5018	29	16	39	9	250	166	0.0714322739063	0.415252503701	0.546	0.742	-0.196
4475	NDE1	NDE1	chr16	+	15771657	15771806	15781231	15781368	15761142	15761296	15785000	15785180	4475	103	73	153	153	250	250	0.0717076089001	0.416035095942	0.585	0.5	0.085
4951	ITCH	ITCH	chr20	+	32981596	32981687	32996456	32996598	32957199	32957276	33000320	33000445	4951	90	149	78	182	215	250	0.0717196539543	0.416035095942	0.413	0.333	0.08
1442	FTSJ1	FTSJ1	chrX	+	48337425	48337504	48339538	48339591	48337004	48337095	48339676	48339730	1442	112	75	110	106	203	177	0.0719983756977	0.417207608963	0.566	0.475	0.091
4102	WWC1	WWC1	chr5	+	167798428	167798538	167812215	167812419	167719064	167719276	167824728	167824805	4102	129	313	235	720	234	250	0.072466549159	0.419474275525	0.306	0.259	0.047
3007	ERGIC1	ERGIC1	chr5	+	172341716	172341841	172351007	172351112	172324004	172324077	172353511	172353572	3007	6	640	15	675	249	229	0.0727534081219	0.420687700679	0.009	0.02	-0.011
4171	DIABLO	DIABLO	chr12	-	122709058	122709191	122709191	122709295	122701305	122701416	122710511	122711115	4171	24	164	15	190	228	250	0.0728443168074	0.420766695281	0.138	0.08	0.058
1126	CASK	CASK	chrX	-	41414852	41414888	41416284	41416353	41412971	41413168	41419031	41419100	1126	66	139	142	215	193	160	0.0730730963299	0.420990595375	0.282	0.354	-0.072
1946	RBBP8	RBBP8	chr18	+	20586325	20586395	20596790	20596887	20581548	20581692	20602091	20602233	1946	121	98	132	148	194	221	0.0731149445979	0.420990595375	0.584	0.504	0.08
5033	NTNG1	NTNG1	chr1	+	107961201	107961267	107963705	107963765	107950303	107950330	108023232	108024475	5033	0	1	9	0	190	184	0.0730096451801	0.420990595375	0.0	1.0	-1.0
1135	VPS37A	VPS37A	chr8	+	17123415	17123490	17125766	17125881	17104400	17104878	17126364	17126465	1135	29	81	55	94	199	239	0.0732335259005	0.421228105153	0.301	0.413	-0.112
2013	YIPF3	YIPF3	chr6	-	43480806	43480938	43481096	43481189	43480498	43480612	43481325	43481371	2013	433	456	463	411	217	250	0.0739116241474	0.422740110218	0.522	0.565	-0.043
2022	UBA3	UBA3	chr3	-	69120685	69120768	69124580	69124661	69117078	69117159	69126948	69127069	2022	175	150	210	136	205	207	0.0739620571025	0.422740110218	0.541	0.609	-0.068
2279	ADGRF1	ADGRF1	chr6	-	46984352	46984504	46988466	46988525	46982416	46982580	46989693	46989794	2279	43	135	86	183	183	250	0.0737951854496	0.422740110218	0.303	0.391	-0.088
2302	PMVK	PMVK	chr1	-	154901499	154901652	154904827	154904891	154898829	154898959	154909066	154909484	2302	38	206	26	229	188	250	0.0737431927576	0.422740110218	0.197	0.131	0.066
4850	SCAMP3	SCAMP3	chr1	-	155230327	155230450	155231447	155231525	155230120	155230241	155231876	155232176	4850	105	367	89	415	202	247	0.0738235472876	0.422740110218	0.259	0.208	0.051
795	TMEM139	TMEM139	chr7	+	142982646	142982733	142983033	142983295	142982440	142982538	142983516	142985142	795	0	26	5	47	211	250	0.0738464051618	0.422740110218	0.0	0.112	-0.112
1359	SYTL2	SYTL2	chr11	-	85428525	85428573	85429832	85429886	85425455	85425550	85431900	85432002	1359	18	50	45	69	178	172	0.074223422548	0.422773373761	0.258	0.387	-0.129
1986	KEAP1	KEAP1	chr19	-	10599867	10600044	10600323	10600529	10596795	10597494	10602252	10602938	1986	114	233	134	206	250	250	0.0744181605945	0.422773373761	0.329	0.394	-0.065
2126	ZMYND11	ZMYND11	chr10	+	285995	286051	286832	286910	283524	283617	287960	288079	2126	4	89	1	139	180	202	0.074433571771	0.422773373761	0.048	0.008	0.04
3540	FLII	FLII	chr17	-	18152639	18152722	18154151	18154331	18152440	18152515	18154578	18154791	3540	610	305	876	514	250	207	0.074060912952	0.422773373761	0.623	0.585	0.038
3697	WDR44	WDR44	chrX	+	117575330	117575522	117576206	117576308	117570664	117570787	117576527	117576643	3697	48	65	62	52	250	226	0.0741665409513	0.422773373761	0.4	0.519	-0.119
4208	DAG1	DAG1	chr3	+	49514281	49514333	49530255	49530406	49507564	49507866	49547851	49548252	4208	19	2	12	6	176	250	0.0744061102902	0.422773373761	0.931	0.74	0.191
843	TPST1	TPST1	chr7	+	65751497	65751696	65817491	65817542	65705311	65706257	65821811	65821858	843	181	59	160	34	250	175	0.07466103231	0.423623586451	0.682	0.767	-0.085
1890	ADRM1	ADRM1	chr20	+	60878623	60878837	60879516	60879633	60877951	60878105	60881252	60881376	1890	314	575	294	643	250	241	0.074846683854	0.424235054061	0.345	0.306	0.039
5321	ZNF268	ZNF268	chr12	+	133764457	133764658	133768493	133768589	133758531	133758616	133778729	133783697	5321	19	16	15	4	250	220	0.0749302821127	0.424267408179	0.511	0.767	-0.256
1200	CERKL	CERKL	chr2	-	182423292	182423435	182438479	182438611	182414360	182414435	182468563	182468806	1200	1	5	2	0	250	250	0.0765029370459	0.425160888609	0.167	1.0	-0.833
1547	NT5C3B	NT5C3B	chr17	-	39983677	39983878	39985041	39985204	39981333	39981909	39987052	39987142	1547	262	214	263	269	250	250	0.0760942909665	0.425160888609	0.55	0.494	0.056
1732	OXNAD1	OXNAD1	chr3	+	16313165	16313229	16327848	16327955	16312451	16312578	16336362	16336504	1732	24	30	39	25	188	231	0.0763543933965	0.425160888609	0.496	0.657	-0.161
1758	SPNS2	SPNS2	chr17	+	4433926	4434078	4434347	4434414	4428351	4428488	4435836	4435979	1758	491	262	1219	552	250	191	0.0766093950609	0.425160888609	0.589	0.628	-0.039
1852	RNF138	RNF138	chr18	+	29703480	29703537	29704696	29704808	29693707	29693823	29706655	29706763	1852	39	118	38	182	181	236	0.0755024745771	0.425160888609	0.301	0.214	0.087
2085	RGS3	RGS3	chr9	+	116291500	116291544	116299075	116299198	116285209	116285321	116345729	116346707	2085	16	56	28	51	168	247	0.0757397047071	0.425160888609	0.296	0.447	-0.151
2127	ZMYND11	ZMYND11	chr10	+	285995	286051	286832	286910	282777	282855	287960	288079	2127	4	89	1	138	180	202	0.0756293620715	0.425160888609	0.048	0.008	0.04
2179	TNC	TNC	chr9	-	117808688	117808961	117826925	117827198	117804497	117804620	117835881	117836145	2179	1330	1502	517	661	250	250	0.0759873085966	0.425160888609	0.47	0.439	0.031
2313	CENPJ	CENPJ	chr13	-	25466780	25467005	25473556	25473722	25463453	25463538	25478063	25478196	2313	46	36	63	28	250	250	0.076242394635	0.425160888609	0.561	0.692	-0.131
2885	FAM149A	FAM149A	chr4	+	187070746	187070858	187073056	187073199	187070326	187070437	187074798	187074924	2885	30	43	21	56	236	250	0.0764160580854	0.425160888609	0.425	0.284	0.141
3682	ENTPD6	ENTPD6	chr20	+	25187711	25188033	25190484	25190561	25187157	25187226	25193898	25194042	3682	30	147	77	248	250	201	0.0757864148721	0.425160888609	0.141	0.2	-0.059
3699	WDR44	WDR44	chrX	+	117512381	117512415	117521302	117521377	117480035	117480543	117526594	117527234	3699	5	26	14	26	158	199	0.076434783448	0.425160888609	0.195	0.404	-0.209
3837	ZC3H14	ZC3H14	chr14	+	89044328	89044484	89063077	89063152	89042183	89042284	89068267	89068427	3837	212	77	245	63	250	199	0.0756423610584	0.425160888609	0.687	0.756	-0.069
4070	CTNNAL1	CTNNAL1	chr9	-	111754911	111755099	111761346	111761536	111753005	111753125	111775581	111775874	4070	179	462	309	654	250	250	0.0761257333399	0.425160888609	0.279	0.321	-0.042
4640	VPS4B	VPS4B	chr18	-	61064266	61064486	61066474	61066556	61060641	61060782	61067280	61067429	4640	145	155	137	195	206	250	0.0752051288786	0.425160888609	0.532	0.46	0.072
5030	NTNG1	NTNG1	chr1	+	107963705	107963765	107979286	107979421	107950303	107950330	108023232	108024475	5030	1	0	0	9	184	250	0.0766491633219	0.425160888609	1.0	0.0	1.0
5031	NTNG1	NTNG1	chr1	+	107937775	107937948	107950303	107950330	107866903	107867544	108023232	108024475	5031	94	8	191	6	250	151	0.0754789692356	0.425160888609	0.876	0.951	-0.075
5853	ITGB1BP1	ITGB1BP1	chr2	-	9554306	9554385	9558754	9558861	9552397	9552534	9563501	9563643	5853	106	257	74	245	231	203	0.0764023773556	0.425160888609	0.266	0.21	0.056
673	TARBP1	TARBP1	chr1	-	234528161	234528298	234529107	234529232	234527058	234527491	234529391	234529583	673	70	70	108	72	249	250	0.075538124514	0.425160888609	0.501	0.601	-0.1
923	TECPR1	TECPR1	chr7	-	97858350	97858478	97860272	97860430	97857325	97857428	97860535	97860685	923	32	22	19	27	250	250	0.0765752189658	0.425160888609	0.593	0.413	0.18
1745	PTPN3	PTPN3	chr9	-	112216775	112216854	112219452	112219495	112211090	112211135	112219571	112219679	1745	70	77	87	140	167	203	0.0770387348986	0.425931169526	0.525	0.43	0.095
2546	RDH11	RDH11	chr14	-	68156928	68157138	68159650	68159769	68143518	68145140	68162346	68162510	2546	535	7	596	17	243	250	0.0769901903093	0.425931169526	0.987	0.973	0.014
2668	HNRNPH3	HNRNPH3	chr10	+	70097614	70097753	70098259	70098399	70096955	70097090	70098896	70098983	2668	594	351	809	407	250	250	0.0771790094221	0.425931169526	0.629	0.665	-0.036
4876	SLC50A1	SLC50A1	chr1	+	155109303	155109427	155110036	155110198	155108774	155108872	155110454	155110574	4876	10	195	4	217	248	250	0.0771478744521	0.425931169526	0.049	0.018	0.031
5846	ALG13	ALG13	chrX	+	110925359	110925463	110925463	110925522	110924345	110924527	110928192	110928331	5846	61	48	46	59	228	183	0.0770874878344	0.425931169526	0.505	0.385	0.12
4684	UBTF	UBTF	chr17	-	42290186	42290307	42290585	42290650	42289240	42289374	42293021	42293177	4684	104	118	103	162	189	245	0.0772579377673	0.425935209533	0.533	0.452	0.081
1364	SULF1	SULF1	chr8	+	70515426	70515555	70515834	70515891	70513888	70514064	70517037	70517167	1364	571	359	1	4	250	181	0.0774137713312	0.426362803277	0.535	0.153	0.382
5436	TRAPPC6B	TRAPPC6B	chr14	-	39623414	39623498	39627488	39627606	39620949	39621043	39628686	39628754	5436	72	32	47	36	242	208	0.0776348860764	0.426999829817	0.659	0.529	0.13
989	DLG5	DLG5	chr10	-	79579652	79579776	79580839	79581859	79579078	79579223	79584141	79584234	989	79	97	106	90	250	248	0.0776862183493	0.426999829817	0.447	0.539	-0.092
2369	MCM8	MCM8	chr20	+	5952652	5952683	5953701	5953842	5948523	5948671	5958521	5958663	2369	12	44	30	55	155	250	0.0779007741287	0.427316733816	0.305	0.468	-0.163
4845	REXO2	REXO2	chr11	+	114314577	114314655	114316700	114316809	114310107	114310397	114318547	114318601	4845	7	372	0	382	202	233	0.0778540469168	0.427316733816	0.021	0.0	0.021
1424	PTGES3	PTGES3	chr12	-	57059987	57060050	57064058	57064148	57057124	57058282	57065532	57065631	1424	1029	27	1464	58	214	187	0.0782464797657	0.427920256309	0.971	0.957	0.014
4335	STK11IP	STK11IP	chr2	+	220470916	220471012	220471197	220471239	220470677	220470781	220471433	220471580	4335	30	7	42	23	220	166	0.0782198350034	0.427920256309	0.764	0.579	0.185
4674	ZNF410	ZNF410	chr14	+	74364773	74364965	74370662	74370813	74363018	74363237	74371604	74371786	4674	198	226	215	192	250	250	0.0782417368482	0.427920256309	0.467	0.528	-0.061
1899	IKBKE	IKBKE	chr1	+	206666598	206666711	206667252	206667324	206666355	206666452	206669444	206670223	1899	66	67	38	62	237	196	0.0785127624495	0.428945854626	0.449	0.336	0.113
210	PPP2R3C	PPP2R3C	chr14	-	35560275	35560413	35564253	35564390	35557156	35557216	35565763	35565839	210	128	90	72	74	250	250	0.0787709371449	0.429925144918	0.587	0.493	0.094
4519	SCMH1	SCMH1	chr1	-	41536266	41536393	41540890	41541123	41514361	41514562	41578954	41579198	4519	69	72	65	102	250	250	0.0788557077892	0.429956997325	0.489	0.389	0.1
1489	NDUFS2	NDUFS2	chr1	+	161179900	161179978	161180093	161180179	161179646	161179721	161180380	161180500	1489	226	293	230	238	202	210	0.0789383647852	0.429977272985	0.445	0.501	-0.056
1571	TLK2	TLK2	chr17	+	60600494	60600538	60613530	60613698	60599564	60599634	60629662	60629758	1571	45	125	30	133	168	250	0.0791576983299	0.430311360083	0.349	0.251	0.098
5655	NRM	NRM	chr6	-	30657052	30657229	30657801	30658020	30655823	30656719	30658618	30658906	5655	110	85	120	130	250	250	0.0791214090191	0.430311360083	0.564	0.48	0.084
2692	USP39	USP39	chr2	+	85852661	85852814	85857843	85858069	85850768	85850905	85863175	85863253	2692	312	187	390	289	250	250	0.0792476874729	0.430371040543	0.625	0.574	0.051
5283	TARS	TARS	chr5	+	33462203	33462308	33463857	33463930	33462010	33462111	33466975	33467090	5283	446	315	517	434	229	197	0.0793965259461	0.430749877319	0.549	0.506	0.043
2943	SSX2IP	SSX2IP	chr1	-	85116044	85116210	85117565	85117680	85109389	85113290	85121514	85121688	2943	64	127	123	174	239	250	0.0797439738486	0.430918080906	0.345	0.425	-0.08
3469	HAUS2	HAUS2	chr15	+	42851536	42851606	42853467	42853600	42841010	42841163	42855946	42856055	3469	0	88	4	110	194	250	0.0796824871025	0.430918080906	0.0	0.045	-0.045
4100	CLDN16	CLDN16	chr3	+	190120125	190120228	190122550	190122715	190105660	190106232	190126102	190126294	4100	226	187	521	529	227	250	0.0795980322348	0.430918080906	0.571	0.52	0.051
4851	ZNF263	ZNF263	chr16	+	3336022	3336149	3338453	3338570	3333486	3334205	3339392	3341459	4851	13	49	19	34	250	241	0.0797131049956	0.430918080906	0.204	0.35	-0.146
637	WNK1	WNK1	chr12	+	988738	989197	989886	990165	987377	987527	990857	990955	637	21	77	16	111	250	250	0.0804040534673	0.434054389729	0.214	0.126	0.088
1997	VEGFA	VEGFA	chr6	+	43748468	43748540	43749692	43749789	43746625	43746655	43752277	43754223	1997	53	170	78	174	196	221	0.0808879578881	0.434161439306	0.26	0.336	-0.076
3024	FRS2	FRS2	chr12	+	69874078	69874139	69879981	69880077	69864128	69864310	69924644	69924740	3024	0	2	7	2	185	220	0.0806682455907	0.434161439306	0.0	0.806	-0.806
3072	RWDD3	RWDD3	chr1	+	95709766	95710207	95712097	95712213	95699710	95699871	95712311	95712781	3072	19	101	22	63	250	240	0.0809021224336	0.434161439306	0.153	0.251	-0.098
4032	SORBS2	SORBS2	chr4	-	186605907	186606000	186611715	186611765	186599949	186599976	186696380	186696520	4032	21	12	20	26	174	217	0.0807232753941	0.434161439306	0.686	0.49	0.196
4775	ACSL1	ACSL1	chr4	-	185691408	185691486	185691552	185691630	185689469	185689604	185694234	185694308	4775	283	27	435	25	202	202	0.0806674810822	0.434161439306	0.913	0.946	-0.033
4911	PLEKHA5	PLEKHA5	chr12	+	19444577	19444631	19472954	19472990	19440406	19440490	19473495	19473558	4911	2	7	2	0	178	160	0.0807793991357	0.434161439306	0.204	1.0	-0.796
2001	ALG8	ALG8	chr11	-	77817852	77817992	77823695	77823816	77815401	77815499	77824931	77825035	2001	194	136	219	199	245	250	0.0814617854652	0.435876567219	0.593	0.529	0.064
3042	UBE2V1	UBE2V1	chr20	-	48700665	48700791	48713208	48713357	48697660	48699451	48729643	48729735	3042	342	499	427	733	250	250	0.0813255245774	0.435876567219	0.407	0.368	0.039
4506	EMP3	EMP3	chr19	+	48830777	48830880	48832608	48832749	48830086	48830179	48833557	48833810	4506	1428	1116	1179	829	227	250	0.0814316960067	0.435876567219	0.585	0.61	-0.025
2667	USP53	USP53	chr4	+	120181661	120181808	120182869	120183019	120177595	120177678	120188474	120188637	2667	19	81	15	123	250	250	0.0816529904258	0.436470891903	0.19	0.109	0.081
1485	NRG1	NRG1	chr8	+	32599525	32599593	32600192	32600251	32585466	32585596	32611889	32611992	1485	80	40	109	83	192	183	0.0821788471152	0.438136314923	0.656	0.556	0.1
1920	KLC4	KLC4	chr6	+	43033357	43033439	43034733	43034821	43029048	43029331	43038091	43038193	1920	0	62	2	29	206	212	0.0820708342696	0.438136314923	0.0	0.066	-0.066
2101	TRIP12	TRIP12	chr2	-	230638812	230638977	230642030	230642195	230636234	230636348	230643148	230643303	2101	303	311	310	386	250	250	0.082688476545	0.438136314923	0.493	0.445	0.048
2183	DHX30	DHX30	chr3	+	47860725	47860754	47868836	47868967	47859511	47859607	47870513	47870624	2183	0	255	5	292	153	250	0.0824606092126	0.438136314923	0.0	0.027	-0.027
2541	ST13	ST13	chr22	-	41228572	41228675	41246826	41246884	41226843	41226960	41252434	41253012	2541	449	1313	450	1504	182	227	0.082657462318	0.438136314923	0.299	0.272	0.027
2803	SF3A3	SF3A3	chr1	-	38444391	38444499	38444659	38444727	38442555	38442625	38445136	38445205	2803	180	325	181	409	192	232	0.0825965907097	0.438136314923	0.401	0.348	0.053
3039	IFT122	IFT122	chr3	+	129177441	129177520	129180070	129180147	129170756	129170841	129182402	129182469	3039	20	34	36	32	203	201	0.0823957907237	0.438136314923	0.368	0.527	-0.159
3889	UBE2J2	UBE2J2	chr1	-	1192587	1192690	1198725	1198766	1192371	1192510	1203241	1203372	3889	80	205	80	282	165	227	0.0824008476573	0.438136314923	0.349	0.281	0.068
755	ULK4	ULK4	chr3	-	41957468	41957544	41959948	41960032	41954298	41954391	41961208	41961310	755	9	10	3	13	208	200	0.082385068806	0.438136314923	0.464	0.182	0.282
5714	DSCC1	DSCC1	chr8	-	120859229	120859320	120862621	120862756	120855848	120855987	120865286	120865455	5714	48	34	126	55	250	215	0.0829881155667	0.439296662286	0.548	0.663	-0.115
1301	PIK3C2A	PIK3C2A	chr11	-	17135907	17136012	17139037	17139218	17134120	17134213	17140191	17140286	1301	71	45	98	94	250	229	0.0832284774583	0.439714371208	0.591	0.488	0.103
1605	ZNF518A	ZNF518A	chr10	+	97911172	97911323	97915082	97915155	97893312	97893405	97915680	97915804	1605	5	6	1	9	250	197	0.0831825499115	0.439714371208	0.396	0.081	0.315
175	EIF2D	EIF2D	chr1	-	206772816	206772966	206773086	206773190	206772356	206772446	206773616	206773662	175	201	166	176	188	228	250	0.0835239928662	0.439895341325	0.57	0.507	0.063
2167	CEP85	CEP85	chr1	+	26570656	26570809	26581661	26582356	26566252	26566329	26584087	26584221	2167	26	47	59	63	250	250	0.0834917659509	0.439895341325	0.356	0.484	-0.128
222	CRTAP	CRTAP	chr3	+	33174046	33174192	33175673	33175757	33171430	33171559	33183886	33189265	222	549	370	434	347	250	208	0.0838263906616	0.439895341325	0.552	0.51	0.042
2231	ATP2C1	ATP2C1	chr3	+	130718361	130718503	130720063	130720188	130717137	130717233	130734995	130735555	2231	344	74	505	80	250	249	0.0837529392776	0.439895341325	0.822	0.863	-0.041
2306	IRF1	IRF1	chr5	-	131820053	131820189	131821942	131822065	131817300	131819767	131822248	131822378	2306	173	139	177	186	247	250	0.0838280455839	0.439895341325	0.557	0.491	0.066
4107	TMEM220	TMEM220	chr17	-	10626586	10626646	10628327	10628451	10616638	10618905	10629520	10629581	4107	22	5	22	14	248	184	0.0837796091712	0.439895341325	0.766	0.538	0.228
4380	NIPBL	NIPBL	chr5	+	37058992	37059267	37060945	37061120	37052467	37052668	37063891	37064080	4380	5	57	2	95	250	250	0.0837500530453	0.439895341325	0.081	0.021	0.06
4532	KIAA1191	KIAA1191	chr5	-	175782573	175782752	175786483	175786570	175779624	175779751	175786813	175786921	4532	169	245	178	327	211	250	0.0840575264474	0.440068723555	0.45	0.392	0.058
5205	EP300	EP300	chr22	+	41537051	41537226	41542742	41542820	41536143	41536261	41543840	41543950	5205	99	70	134	65	250	202	0.0839954396331	0.440068723555	0.533	0.625	-0.092
529	FUZ	FUZ	chr19	-	50315507	50315592	50315871	50315993	50314887	50314956	50316252	50316567	529	20	54	13	70	246	209	0.0841034590087	0.440068723555	0.239	0.136	0.103
4079	HSD11B1L	HSD11B1L	chr19	+	5684791	5684916	5684975	5685130	5680775	5681282	5686426	5686538	4079	2	8	4	2	249	250	0.0844259651037	0.440909138945	0.201	0.668	-0.467
4213	DAG1	DAG1	chr3	+	49524686	49524848	49530259	49530406	49507564	49507866	49547851	49548252	4213	8	2	2	4	250	250	0.0844171892177	0.440909138945	0.8	0.333	0.467
4796	MED4	MED4	chr13	-	48657506	48657564	48660417	48660588	48655780	48655867	48664487	48664554	4796	259	110	294	94	250	182	0.0845967724033	0.440955616537	0.632	0.695	-0.063
4846	LINC01128	LINC01128	chr1	+	787306	787490	788050	788146	764382	764484	788770	794826	4846	15	9	5	10	250	220	0.0845731878714	0.440955616537	0.595	0.306	0.289
4678	ZNF345	ZNF345	chr19	+	37345351	37345496	37353818	37353913	37342731	37342806	37367686	37370477	4678	5	3	0	3	250	219	0.08475072673	0.441335763383	0.593	0.0	0.593
2980	ALDH16A1	ALDH16A1	chr19	+	49964875	49965057	49965140	49965293	49964078	49964156	49965826	49966012	2980	8	12	22	12	250	250	0.0849193062797	0.441791271543	0.4	0.647	-0.247
3997	FOPNL	FOPNL	chr16	-	15967347	15967484	15977864	15978062	15959575	15961373	15982414	15982506	3997	64	153	68	231	250	250	0.0851152754137	0.4423882683	0.295	0.227	0.068
1401	SIPA1L1	SIPA1L1	chr14	+	72152078	72152348	72165697	72165844	72139064	72139339	72169097	72169222	1401	78	63	75	90	250	250	0.086753837887	0.445046411661	0.553	0.455	0.098
1599	KIF18A	KIF18A	chr11	-	28110070	28110268	28112163	28112274	28106178	28106355	28112955	28113060	1599	33	21	52	59	235	250	0.0873723747337	0.445046411661	0.626	0.484	0.142
161	DDX3X	DDX3X	chrX	+	41201989	41202089	41202989	41203075	41201747	41201906	41203282	41203381	161	833	506	923	639	224	210	0.0875799971147	0.445046411661	0.607	0.575	0.032
1917	NME6	NME6	chr3	-	48336564	48336725	48339916	48340013	48333806	48336293	48342842	48343175	1917	6	80	14	79	221	250	0.0869729354688	0.445046411661	0.078	0.167	-0.089
1973	ZMYND10	ZMYND10	chr3	-	50379827	50380086	50380348	50380449	50379445	50379571	50380548	50380637	1973	5	5	4	0	225	250	0.0859925351191	0.445046411661	0.526	1.0	-0.474
2421	SEC24A	SEC24A	chr5	+	134044402	134044578	134050713	134050851	134041016	134041127	134053758	134053863	2421	91	117	114	105	250	250	0.0871194027708	0.445046411661	0.437	0.521	-0.084
2530	ARF4	ARF4	chr3	-	57561274	57561400	57570110	57570191	57557089	57558025	57582800	57583215	2530	1303	1639	1210	1387	205	250	0.0872846495635	0.445046411661	0.492	0.515	-0.023
2543	RDH11	RDH11	chr14	-	68159154	68159310	68159650	68159769	68157856	68157961	68162346	68162510	2543	542	623	607	800	243	250	0.0870248921512	0.445046411661	0.472	0.438	0.034
2556	AP2S1	AP2S1	chr19	-	47341996	47342056	47342721	47342877	47341414	47341805	47349249	47349399	2556	24	386	38	385	250	184	0.0863591112744	0.445046411661	0.044	0.068	-0.024
2564	GNB1	GNB1	chr1	-	1735857	1736020	1737913	1737977	1724683	1724750	1747194	1747301	2564	908	1721	1000	2088	188	250	0.0866656269036	0.445046411661	0.412	0.389	0.023
3427	PAM	PAM	chr5	+	102360834	102361038	102363885	102363942	102355493	102355547	102364590	102366808	3427	291	163	270	191	250	181	0.086897081274	0.445046411661	0.564	0.506	0.058
3637	CYB561D1	CYB561D1	chr1	+	110037141	110037245	110037764	110037802	110036700	110036909	110038377	110043063	3637	7	19	14	14	228	162	0.0874605908578	0.445046411661	0.207	0.415	-0.208
3946	AGPAT5	AGPAT5	chr8	+	6599181	6599272	6605190	6605349	6590081	6590171	6612571	6612695	3946	43	90	63	86	215	250	0.0861732974955	0.445046411661	0.357	0.46	-0.103
4101	WWC1	WWC1	chr5	+	167812215	167812419	167824728	167824805	167798428	167798538	167826492	167826572	4101	269	151	542	375	250	201	0.0860240097734	0.445046411661	0.589	0.537	0.052
4235	CEP152	CEP152	chr15	-	49040639	49040807	49044545	49044666	49037092	49037189	49048099	49048750	4235	18	20	44	24	245	250	0.0872144421062	0.445046411661	0.479	0.652	-0.173
4283	FLNB	FLNB	chr3	+	58140517	58140655	58141686	58141802	58139101	58139368	58145280	58145413	4283	322	452	414	685	250	240	0.0875502938928	0.445046411661	0.406	0.367	0.039
428	BCL2L11	BCL2L11	chr2	+	111881309	111881716	111907620	111907724	111878490	111878765	111921709	111926022	428	29	20	47	16	250	228	0.0875876176428	0.445046411661	0.569	0.728	-0.159
4842	SECISBP2	SECISBP2	chr9	+	91934566	91934712	91940341	91940591	91933387	91933527	91940811	91940953	4842	12	79	23	78	250	250	0.0865744970579	0.445046411661	0.132	0.228	-0.096
5449	KIAA0195	KIAA0195	chr17	+	73491364	73491480	73491624	73491724	73490976	73491115	73492046	73492155	5449	82	45	102	84	240	224	0.0866923715409	0.445046411661	0.63	0.531	0.099
5467	MSH3	MSH3	chr5	+	79965915	79966128	79968062	79968179	79960961	79961182	79968559	79968677	5467	30	48	66	64	250	241	0.0861160703033	0.445046411661	0.376	0.499	-0.123
5695	ZBTB8OS	ZBTB8OS	chr1	-	33099551	33099711	33100368	33100393	33093108	33093145	33116002	33116191	5695	4	10	6	3	149	250	0.0871535757716	0.445046411661	0.402	0.77	-0.368
5718	ARHGEF12	ARHGEF12	chr11	+	120300420	120300540	120302479	120302620	120300148	120300226	120308016	120308091	5718	187	180	172	213	244	250	0.0858345668857	0.445046411661	0.516	0.453	0.063
584	PCNP	PCNP	chr3	+	101304280	101304355	101309058	101309114	101298633	101298848	101311470	101313281	584	429	374	482	354	199	180	0.0857891732722	0.445046411661	0.509	0.552	-0.043
722	ODC1	ODC1	chr2	-	10584220	10584393	10584599	10584773	10583827	10583962	10585056	10585175	722	600	764	806	1160	250	250	0.0869975360819	0.445046411661	0.44	0.41	0.03
1240	RPS6KC1	RPS6KC1	chr1	+	213349742	213349835	213405465	213405598	213341200	213341316	213414044	213415640	1240	22	41	26	25	217	250	0.087763137569	0.445107830855	0.382	0.545	-0.163
2812	ANXA4	ANXA4	chr2	+	70008651	70008706	70015185	70015273	69969126	69969307	70031664	70031759	2812	19	560	12	667	179	212	0.087759696225	0.445107830855	0.039	0.021	0.018
3429	PAM	PAM	chr5	+	102360837	102361038	102363885	102363942	102355493	102355547	102364590	102366808	3429	79	163	66	191	250	181	0.0881581701475	0.446600087307	0.26	0.2	0.06
4141	AMD1	AMD1	chr6	+	111208707	111208794	111210059	111210186	111195986	111196418	111211456	111211559	4141	284	342	313	454	211	250	0.0882556937519	0.446600087307	0.496	0.45	0.046
5851	MAPKAP1	MAPKAP1	chr9	-	128246721	128246862	128268588	128268696	128230250	128230388	128305337	128305447	5851	167	403	166	499	232	250	0.0883033401927	0.446600087307	0.309	0.264	0.045
4441	IGF2BP3	IGF2BP3	chr7	-	23381682	23381808	23383336	23383472	23358756	23358873	23385558	23385681	4441	209	155	243	229	250	250	0.0885973645557	0.447671470069	0.574	0.515	0.059
4397	AGAP4	AGAP4	chr10	-	46337100	46337135	46339773	46339842	46329463	46329564	46342134	46342203	4397	10	8	0	3	193	159	0.0887263187555	0.447907560946	0.507	0.0	0.507
2197	MCCC1	MCCC1	chr3	-	182790153	182790275	182804480	182804576	182788997	182789145	182812346	182812393	2197	1	52	5	47	220	246	0.089018522214	0.448966565277	0.021	0.106	-0.085
2602	NOC4L	NOC4L	chr12	+	132630103	132630210	132635525	132635586	132629398	132629519	132635802	132635913	2602	99	42	127	80	231	185	0.0892186693252	0.449081036659	0.654	0.56	0.094
3543	SLC7A6	SLC7A6	chr16	+	68321648	68321774	68324298	68324443	68308593	68309152	68325111	68325235	3543	70	64	64	37	250	250	0.0892885556639	0.449081036659	0.522	0.634	-0.112
4925	LRRC20	LRRC20	chr10	-	72083618	72083786	72100308	72100458	72058725	72061264	72142304	72142406	4925	11	48	38	87	250	250	0.0891704851654	0.449081036659	0.186	0.304	-0.118
5351	SNX1	SNX1	chr15	+	64415701	64415745	64418277	64418419	64404771	64404883	64419372	64419451	5351	3	294	8	258	168	250	0.0895391124196	0.449925779843	0.015	0.044	-0.029
568	UBAP1	UBAP1	chr9	+	34220905	34220946	34234213	34234338	34179002	34179238	34241182	34242106	568	48	241	38	284	165	249	0.0897921047135	0.450454469553	0.231	0.168	0.063
5857	GPX8	GPX8	chr5	+	54456157	54456224	54456821	54457083	54455945	54456071	54459882	54463129	5857	35	452	14	310	191	250	0.0898097216696	0.450454469553	0.092	0.056	0.036
1202	NPRL3	NPRL3	chr16	-	169124	169254	180520	180590	162620	162774	188148	188697	1202	30	25	42	18	194	250	0.0903482516554	0.452540324507	0.607	0.75	-0.143
4656	ATP8B1	ATP8B1	chr18	-	55371786	55371900	55373721	55373819	55368446	55368545	55398858	55399061	4656	59	64	59	97	222	238	0.0903917519852	0.452540324507	0.497	0.395	0.102
2408	FN1	FN1	chr2	-	216296555	216296687	216299418	216299547	216295437	216295575	216300377	216300791	2408	12626	15349	3027	3854	250	250	0.0905221369586	0.452776932978	0.451	0.44	0.011
3947	TMEM63B	TMEM63B	chr6	+	44118300	44118366	44119582	44119745	44117960	44118047	44120329	44120435	3947	117	119	152	114	190	250	0.0909107672451	0.454303623105	0.564	0.637	-0.073
2305	IRF1	IRF1	chr5	-	131821358	131821408	131821942	131822065	131820053	131820189	131822248	131822378	2305	173	58	176	83	247	174	0.0910654419904	0.454659452357	0.678	0.599	0.079
2518	OCIAD2	OCIAD2	chr4	-	48896022	48896070	48899820	48899874	48894788	48894906	48906500	48906628	2518	102	521	89	593	178	172	0.0914933594002	0.454711978698	0.159	0.127	0.032
2613	APITD1-CORT	APITD1-CORT	chr1	+	10494713	10494747	10500403	10500470	10490803	10491458	10511433	10512060	2613	0	6	2	2	158	191	0.0912529395934	0.454711978698	0.0	0.547	-0.547
2744	TANC2	TANC2	chr17	+	61428610	61428777	61432143	61432751	61417461	61417693	61457078	61457187	2744	36	50	60	51	250	250	0.0913594341877	0.454711978698	0.419	0.541	-0.122
3297	METTL5	METTL5	chr2	-	170677601	170677783	170678452	170678567	170676070	170676153	170680998	170681441	3297	295	274	329	370	239	250	0.0914763672643	0.454711978698	0.53	0.482	0.048
3900	PTPRE	PTPRE	chr10	+	129780537	129780560	129839138	129839254	129705324	129705573	129845653	129845753	3900	0	46	1	6	147	240	0.0914739554801	0.454711978698	0.0	0.214	-0.214
5395	MORF4L1	MORF4L1	chr15	+	79186399	79186572	79187161	79187246	79185880	79185969	79189324	79190081	5395	2123	1306	2011	1346	250	209	0.0916395103264	0.455023165677	0.576	0.555	0.021
1481	ZNF627	ZNF627	chr19	+	11725341	11725468	11725641	11725702	11708234	11708445	11727509	11729974	1481	30	25	32	13	250	185	0.092232614746	0.4564601396	0.47	0.646	-0.176
1541	BTN2A2	BTN2A2	chr6	+	26384019	26384143	26385242	26385590	26383328	26383409	26388240	26388522	1541	21	53	22	29	248	250	0.0925062423868	0.4564601396	0.285	0.433	-0.148
1874	MMS22L	MMS22L	chr6	-	97726724	97726774	97729112	97729238	97720850	97720938	97730189	97730429	1874	22	16	34	11	250	174	0.0925155120468	0.4564601396	0.489	0.683	-0.194
2295	IL4R	IL4R	chr16	+	27351506	27351594	27353441	27353580	27325229	27325341	27356189	27356341	2295	11	162	5	182	212	250	0.0921740967821	0.4564601396	0.074	0.031	0.043
2416	EEF1D	EEF1D	chr8	-	144672777	144672908	144674816	144674830	144671160	144672251	144679517	144679845	2416	4	18	0	13	138	250	0.0923144227565	0.4564601396	0.287	0.0	0.287
2434	TSPAN14	TSPAN14	chr10	+	82264483	82264534	82269056	82269227	82248972	82249070	82271899	82272025	2434	136	555	271	907	175	250	0.092386181398	0.4564601396	0.259	0.299	-0.04
3399	WBP11	WBP11	chr12	-	14947470	14947670	14947904	14948038	14946664	14946856	14949740	14949937	3399	209	305	336	403	250	250	0.0921897657997	0.4564601396	0.407	0.455	-0.048
3747	PMS1	PMS1	chr2	+	190682742	190682906	190708689	190708806	190660494	190660677	190717380	190717503	3747	1	58	6	68	250	241	0.0929108360464	0.457236879996	0.016	0.078	-0.062
4470	NUP88	NUP88	chr17	-	5302871	5302970	5307418	5307566	5298210	5298301	5308376	5308563	4470	132	126	206	149	250	223	0.0928092215367	0.457236879996	0.483	0.552	-0.069
927	PVR	PVR	chr19	+	45161029	45161178	45162009	45162168	45157168	45157286	45164558	45164590	927	312	201	462	243	250	250	0.092924770728	0.457236879996	0.608	0.655	-0.047
3738	TMEM135	TMEM135	chr11	+	86782564	86782657	86802403	86802437	86778735	86778863	86868382	86868448	3738	50	8	35	13	217	158	0.0932229337346	0.458290000047	0.82	0.662	0.158
1310	MAP2K5	MAP2K5	chr15	+	67855620	67855688	67873091	67873161	67842371	67842420	67878227	67878268	1310	26	17	20	27	192	194	0.0933519775521	0.458476352215	0.607	0.428	0.179
4649	DEDD2	DEDD2	chr19	-	42706202	42706224	42708613	42708711	42702744	42703981	42713851	42713992	4649	6	0	2	2	222	146	0.0934291813766	0.458476352215	1.0	0.397	0.603
2700	DHX40	DHX40	chr17	+	57643987	57644070	57647878	57648024	57642885	57643144	57650476	57650596	2700	78	135	62	152	207	250	0.0935565346837	0.458688068787	0.411	0.33	0.081
5366	ST3GAL1	ST3GAL1	chr8	-	134487961	134488843	134511377	134511432	134478136	134478333	134558016	134558169	5366	59	109	35	99	179	250	0.0938763885434	0.45984234568	0.431	0.331	0.1
670	RAPGEF3	RAPGEF3	chr12	-	48135287	48135385	48137312	48137459	48134697	48134823	48137769	48137851	670	72	51	108	112	250	222	0.0940334226531	0.460197711762	0.556	0.461	0.095
1968	BCR	BCR	chr22	+	23634727	23634825	23637210	23637342	23632525	23632600	23651610	23651670	1968	170	180	238	198	222	250	0.0944476960809	0.461310765697	0.515	0.575	-0.06
326	PPARD	PPARD	chr6	+	35378763	35378994	35387903	35388058	35314843	35314927	35389596	35389735	326	143	195	60	57	250	250	0.0945149283125	0.461310765697	0.423	0.513	-0.09
4769	LRRFIP2	LRRFIP2	chr3	-	37107714	37107816	37114280	37114373	37107300	37107433	37116514	37116607	4769	0	9	3	8	217	226	0.094371743107	0.461310765697	0.0	0.281	-0.281
3451	FANCA	FANCA	chr16	-	89816137	89816310	89818545	89818630	89815066	89815175	89824984	89825113	3451	29	42	30	75	209	250	0.0946212076355	0.461416041173	0.452	0.324	0.128
1631	TINF2	TINF2	chr14	-	24710880	24710982	24711095	24711200	24710409	24710517	24711346	24711880	1631	110	108	97	131	229	226	0.0950639594176	0.461981227601	0.501	0.422	0.079
4279	MTHFD1	MTHFD1	chr14	+	64905813	64905890	64906843	64906984	64902286	64902389	64908102	64908171	4279	219	276	345	357	201	250	0.095076364263	0.461981227601	0.497	0.546	-0.049
4901	CNIH4	CNIH4	chr1	+	224548196	224548265	224551810	224552157	224544512	224544695	224553580	224553693	4901	613	22	695	14	193	250	0.0950323155847	0.461981227601	0.973	0.985	-0.012
675	TMEM30A	TMEM30A	chr6	-	75974946	75975054	75977356	75977464	75970539	75970627	75994117	75994632	675	754	688	1014	822	232	232	0.0949421044533	0.461981227601	0.523	0.552	-0.029
526	TIMP1	TIMP1	chrX	+	47444603	47444730	47444941	47445066	47444334	47444414	47445919	47446190	526	7055	6216	1035	988	250	249	0.0951656439532	0.462002907855	0.531	0.511	0.02
1816	TFDP1	TFDP1	chr13	+	114265310	114265377	114277494	114277601	114240088	114240164	114285937	114286059	1816	86	252	101	392	191	231	0.0952981640983	0.462234283031	0.292	0.238	0.054
1692	RNF207	RNF207	chr1	+	6270282	6270355	6270429	6270498	6269983	6270030	6270929	6270998	1692	14	21	15	9	197	193	0.0954846352206	0.46272669755	0.395	0.62	-0.225
2339	CHD1L	CHD1L	chr1	+	146742592	146742666	146743831	146743942	146740440	146740537	146747016	146747131	2339	61	102	57	139	198	235	0.0958545528237	0.464106443761	0.415	0.327	0.088
4406	PELI1	PELI1	chr2	-	64327531	64327633	64331834	64331964	64323546	64323744	64335373	64335513	4406	62	54	69	38	250	226	0.0960597475876	0.46468689619	0.509	0.621	-0.112
3690	TNPO1	TNPO1	chr5	+	72192284	72192383	72192882	72192978	72189442	72189530	72195832	72195908	3690	239	209	279	301	223	220	0.096331040597	0.465585783613	0.53	0.478	0.052
3204	CCT7	CCT7	chr2	+	73476118	73476307	73476946	73477044	73474889	73475054	73477433	73477566	3204	1116	884	1297	926	250	222	0.0966570485124	0.466747290113	0.529	0.554	-0.025
3568	NARS2	NARS2	chr11	-	78239887	78239982	78270584	78270665	78189630	78189729	78277177	78277318	3568	42	0	44	3	205	219	0.0973602975715	0.469118817951	1.0	0.94	0.06
4716	VEZT	VEZT	chr12	+	95650925	95651015	95656681	95656857	95650325	95650398	95660132	95660408	4716	67	306	100	341	214	250	0.0974065326056	0.469118817951	0.204	0.255	-0.051
936	EGFL7	EGFL7	chr9	+	139564620	139564782	139565401	139565466	139564365	139564461	139566377	139566540	936	85	55	103	44	250	189	0.0973913223517	0.469118817951	0.539	0.639	-0.1
226	NMRAL1	NMRAL1	chr16	-	4519227	4519466	4524093	4524167	4516153	4516403	4524410	4524651	226	33	154	24	181	198	250	0.0977890593631	0.470129749648	0.213	0.143	0.07
2760	SLC17A5	SLC17A5	chr6	-	74351413	74351647	74354129	74354326	74348134	74348222	74363515	74363737	2760	83	116	68	134	250	250	0.097733174119	0.470129749648	0.417	0.337	0.08
2616	SEPT2	SEPT2	chr2	+	242256913	242257014	242263630	242263656	242255836	242255955	242265407	242265528	2616	29	201	22	250	225	150	0.097876402806	0.47013471436	0.088	0.055	0.033
1731	ACSS2	ACSS2	chr20	+	33509588	33509669	33511125	33511234	33509346	33509403	33513500	33513569	1731	119	170	124	133	205	233	0.0981619350935	0.470676109555	0.443	0.514	-0.071
3644	NDUFS1	NDUFS1	chr2	-	206997668	206997829	207003208	207003338	206994811	206994966	207006664	207006793	3644	262	201	302	285	250	250	0.0981529102352	0.470676109555	0.566	0.514	0.052
1784	FKBP15	FKBP15	chr9	-	115969491	115969576	115973756	115973872	115968788	115968858	115983470	115983641	1784	38	62	52	53	240	209	0.0984479179717	0.471632198058	0.348	0.461	-0.113
1513	TMEM14B	TMEM14B	chr6	+	10749854	10749931	10751365	10751467	10749434	10749501	10755374	10755465	1513	420	407	393	448	201	226	0.0985745619753	0.471823935922	0.537	0.497	0.04
2384	SEL1L3	SEL1L3	chr4	-	25836818	25836945	25848915	25849486	25835069	25835191	25864296	25864653	2384	47	275	42	358	250	250	0.0988546759171	0.472749271045	0.146	0.105	0.041
2764	YBX1	YBX1	chr1	+	43161869	43161959	43162312	43162615	43159160	43159194	43162850	43162933	2764	2756	5537	3419	6519	214	250	0.0990379897831	0.473210465218	0.368	0.38	-0.012
2714	DCLRE1C	DCLRE1C	chr10	-	14987433	14987564	14989523	14989608	14987103	14987188	14991034	14991086	2714	14	7	26	4	209	250	0.0992026777633	0.473581933196	0.705	0.886	-0.181
1702	PTP4A2	PTP4A2	chr1	-	32377296	32377427	32381495	32381588	32372021	32374561	32384570	32385259	1702	567	96	668	87	217	250	0.0996652802972	0.473674909862	0.872	0.898	-0.026
2114	TSPAN4	TSPAN4	chr11	+	862549	862741	864436	864511	850287	850367	865512	865614	2114	229	248	347	308	250	199	0.0997439180488	0.473674909862	0.424	0.473	-0.049
3194	TBCE	TBCE	chr1	+	235590454	235590554	235594019	235594119	235577747	235577933	235596260	235596413	3194	6	0	0	1	224	224	0.0994494636252	0.473674909862	1.0	0.0	1.0
3292	GSTT1	GSTT1	chr22	-	24376821	24376998	24379360	24379511	24376132	24376617	24384119	24384311	3292	31	86	38	65	250	250	0.099690461912	0.473674909862	0.265	0.369	-0.104
3973	CTBP2	CTBP2	chr10	-	126727565	126727724	126799558	126799662	126691906	126692061	126848887	126849103	3973	34	150	31	214	228	250	0.0994254547018	0.473674909862	0.199	0.137	0.062
5159	MYEF2	MYEF2	chr15	-	48441228	48441280	48441359	48441568	48431624	48435268	48443669	48443768	5159	163	91	222	92	250	176	0.0996113920586	0.473674909862	0.558	0.629	-0.071
2030	SVIL	SVIL	chr10	-	29821457	29822387	29824917	29824998	29820182	29820217	29839525	29840192	2030	71	13	80	27	205	250	0.0998352046839	0.473695435464	0.869	0.783	0.086
420	CPVL	CPVL	chr7	-	29070192	29070375	29103676	29103850	29035246	29035498	29105638	29105737	420	179	112	277	222	250	250	0.100072843689	0.473760268451	0.615	0.555	0.06
4860	NRP1	NRP1	chr10	-	33471625	33471676	33474555	33474652	33466418	33469293	33475144	33475416	4860	231	115	184	120	221	175	0.100007749507	0.473760268451	0.614	0.548	0.066
5352	HSD17B8	HSD17B8	chr6	+	33173604	33173689	33173910	33173953	33173416	33173502	33174151	33174226	5352	16	11	9	16	209	167	0.100109797868	0.473760268451	0.538	0.31	0.228
1308	RHCE	RHCE	chr1	-	25701839	25701919	25712201	25712335	25696957	25697031	25715466	25715604	1308	2	0	1	4	250	204	0.101202399115	0.47485260051	1.0	0.169	0.831
1644	CCT5	CCT5	chr5	+	10254785	10254950	10256066	10256265	10254256	10254317	10258222	10258415	1644	1093	1490	1666	2086	250	250	0.101142121186	0.47485260051	0.423	0.444	-0.021
174	ZEB1	ZEB1	chr10	+	31749965	31750166	31784707	31784767	31608100	31608221	31791275	31791437	174	17	37	15	15	250	184	0.100848717518	0.47485260051	0.253	0.424	-0.171
2582	NPC1	NPC1	chr18	-	21127969	21128072	21131590	21131691	21124923	21125113	21134721	21134948	2582	258	199	416	262	225	227	0.100527938479	0.47485260051	0.567	0.616	-0.049
2701	SLC25A26	SLC25A26	chr3	+	66396787	66396832	66413283	66413353	66313755	66313803	66419901	66419966	2701	17	31	17	61	169	194	0.101310590752	0.47485260051	0.386	0.242	0.144
312	ZNF138	ZNF138	chr7	+	64280597	64280701	64291317	64291454	64275953	64276031	64291828	64294059	312	0	13	2	7	228	250	0.101473917201	0.47485260051	0.0	0.239	-0.239
3330	PDE9A	PDE9A	chr21	+	44106301	44106372	44108026	44108104	44073861	44073993	44119077	44119121	3330	3	17	9	15	195	202	0.100625048127	0.47485260051	0.155	0.383	-0.228
3731	ARPC2	ARPC2	chr2	+	219093460	219093573	219103386	219103573	219090642	219090677	219104113	219104207	3731	1511	2522	1652	2559	237	250	0.101473361096	0.47485260051	0.387	0.405	-0.018
3857	WWP1	WWP1	chr8	+	87414247	87414432	87423766	87424103	87410800	87410867	87437451	87437547	3857	58	97	90	105	250	250	0.101457572968	0.47485260051	0.374	0.462	-0.088
4578	EPB41L3	EPB41L3	chr18	-	5394675	5394792	5395065	5395146	5392379	5393477	5395607	5395706	4578	126	58	218	71	205	241	0.100848379258	0.47485260051	0.719	0.783	-0.064
4917	GRK4	GRK4	chr4	+	2986239	2986335	2993941	2994019	2965342	2965849	3005957	3006061	4917	1	4	2	0	220	202	0.101310769217	0.47485260051	0.187	1.0	-0.813
5668	PLOD3	PLOD3	chr7	-	100850059	100850185	100850858	100851005	100849257	100849717	100852133	100852238	5668	317	307	365	294	250	250	0.10096396944	0.47485260051	0.508	0.554	-0.046
729	B4GALT6	B4GALT6	chr18	-	29225317	29225442	29237938	29238052	29210921	29211109	29246218	29246335	729	23	0	50	5	238	249	0.101306148552	0.47485260051	1.0	0.913	0.087
1141	GALNT11	GALNT11	chr7	+	151791274	151791607	151797882	151798006	151722758	151722969	151800196	151800363	1141	47	68	44	98	250	248	0.101891880577	0.476399204724	0.407	0.308	0.099
1369	POLL	POLL	chr10	-	103343264	103343438	103344634	103344676	103342519	103342648	103345072	103345235	1369	15	70	23	58	166	250	0.102427982123	0.476859161217	0.244	0.374	-0.13
1775	CCNY	CCNY	chr10	+	35790428	35790463	35818900	35818958	35772331	35772406	35819051	35819171	1775	46	68	60	133	159	182	0.102381725624	0.476859161217	0.436	0.341	0.095
1786	PIGT	PIGT	chr20	+	44045156	44045294	44047491	44047619	44044706	44044983	44047934	44048035	1786	294	354	282	407	250	250	0.102287750462	0.476859161217	0.454	0.409	0.045
2788	TARBP2	TARBP2	chr12	+	53898918	53899046	53899432	53899634	53898481	53898599	53899774	53900215	2788	100	124	135	124	250	250	0.102108914542	0.476859161217	0.446	0.521	-0.075
4033	BCL2L12	BCL2L12	chr19	+	50170275	50170418	50172107	50172194	50169941	50170056	50176954	50177173	4033	230	5	257	13	250	211	0.102346414899	0.476859161217	0.975	0.943	0.032
5790	ZNF133	ZNF133	chr20	+	18270542	18270718	18278628	18278706	18268926	18269248	18286324	18286451	5790	5	6	6	1	250	202	0.102524113969	0.476899102296	0.402	0.829	-0.427
1336	ZFYVE16	ZFYVE16	chr5	+	79707464	79707592	79723310	79723364	79703831	79703972	79729927	79730036	1336	6	11	4	25	250	178	0.103381348013	0.477037463737	0.28	0.102	0.178
1589	GCH1	GCH1	chr14	-	55310718	55310861	55312485	55312570	55308723	55309772	55313816	55313848	1589	17	2	26	11	209	250	0.103180451365	0.477037463737	0.91	0.739	0.171
1881	BCL2L13	BCL2L13	chr22	+	18171751	18171908	18178906	18178976	18165979	18166087	18185008	18185152	1881	128	69	147	109	250	194	0.103517217209	0.477037463737	0.59	0.511	0.079
2337	SEC22B	SEC22B	chr1	+	145103907	145104017	145109523	145109684	145096406	145096621	145112372	145112519	2337	235	264	224	309	234	250	0.102654227801	0.477037463737	0.487	0.436	0.051
2380	FAM118A	FAM118A	chr22	+	45728305	45728591	45731230	45731263	45726483	45726612	45732208	45732292	2380	52	12	26	13	250	157	0.103089175683	0.477037463737	0.731	0.557	0.174
3249	SNAPC1	SNAPC1	chr14	+	62242812	62242971	62244789	62244858	62235353	62235458	62245565	62245628	3249	72	64	104	63	250	193	0.103375048695	0.477037463737	0.465	0.56	-0.095
3414	PARD3	PARD3	chr10	-	34805906	34806087	34985245	34985347	34759012	34759191	35103803	35104253	3414	159	380	237	463	226	250	0.103479909975	0.477037463737	0.316	0.362	-0.046
4362	STAG3L5P-PVRIG2P-PILRB	STAG3L5P-PVRIG2P-PILRB	chr7	+	99950995	99951106	99952765	99952863	99950832	99950893	99954372	99954506	4362	68	115	57	138	235	222	0.10315407123	0.477037463737	0.358	0.281	0.077
4918	G6PC3	G6PC3	chr17	+	42152047	42152138	42152336	42152455	42151527	42151634	42152677	42152819	4918	206	228	248	338	215	243	0.103345063571	0.477037463737	0.505	0.453	0.052
5415	NFATC2IP	NFATC2IP	chr16	+	28965885	28966003	28967298	28967379	28963452	28963525	28967471	28967658	5415	133	64	134	90	242	205	0.10307104626	0.477037463737	0.638	0.558	0.08
5856	GPX8	GPX8	chr5	+	54456157	54456224	54456947	54457083	54455945	54456071	54459882	54463129	5856	35	442	14	297	191	250	0.103435529185	0.477037463737	0.094	0.058	0.036
1042	CLSPN	CLSPN	chr1	-	36227598	36227671	36228004	36228082	36226696	36226805	36228760	36228922	1042	21	28	44	32	202	197	0.103838911338	0.477308481062	0.422	0.573	-0.151
1900	CRELD2	CRELD2	chr22	+	50316881	50316965	50318007	50318103	50316259	50316355	50319064	50319205	1900	38	77	39	49	208	220	0.103776191428	0.477308481062	0.343	0.457	-0.114
4750	PPRC1	PPRC1	chr10	+	103904006	103904064	103906428	103907149	103902801	103902855	103908128	103908278	4750	15	107	28	114	182	250	0.103728345448	0.477308481062	0.161	0.252	-0.091
1680	ANAPC1	ANAPC1	chr2	-	112622382	112622528	112625599	112625673	112621251	112621472	112630206	112630289	1680	35	85	66	106	198	250	0.104139205626	0.478135539591	0.342	0.44	-0.098
2836	PKP4	PKP4	chr2	+	159389691	159389828	159433782	159433895	159313391	159313730	159459581	159459616	2836	64	126	106	151	250	237	0.104230297852	0.478135539591	0.325	0.4	-0.075
3214	PHLDB1	PHLDB1	chr11	+	118521149	118521252	118526314	118526400	118520781	118520898	118527392	118528748	3214	241	186	127	127	227	210	0.104301809368	0.478135539591	0.545	0.481	0.064
4788	ATXN3	ATXN3	chr14	-	92562436	92562481	92563017	92563182	92559595	92559662	92572872	92572965	4788	45	1	21	3	250	169	0.104369957146	0.478135539591	0.968	0.826	0.142
2769	RASSF8	RASSF8	chr12	+	26147969	26148063	26208168	26208379	26111963	26112081	26217430	26218320	2769	0	88	3	82	218	250	0.104792901422	0.478463482016	0.0	0.04	-0.04
4215	DAG1	DAG1	chr3	+	49514281	49514338	49530255	49530406	49507564	49507866	49547851	49548252	4215	6	2	3	6	181	250	0.104550106813	0.478463482016	0.806	0.408	0.398
556	STARD3	STARD3	chr17	+	37809733	37810003	37813260	37813338	37793332	37793484	37814027	37814105	556	36	64	29	84	250	202	0.104628442707	0.478463482016	0.312	0.218	0.094
821	CD44	CD44	chr11	+	35223217	35223334	35226058	35226187	35219667	35219793	35227658	35227790	821	0	140	7	292	241	250	0.104764752669	0.478463482016	0.0	0.024	-0.024
427	BCL2L11	BCL2L11	chr2	+	111881309	111881716	111907620	111907724	111878490	111878765	111911356	111911481	427	25	14	46	12	250	228	0.104888574131	0.478499215487	0.62	0.778	-0.158
3108	SNX17	SNX17	chr2	+	27594135	27594335	27595489	27595607	27593362	27593673	27596113	27596178	3108	105	342	96	405	250	242	0.10525961756	0.479790072677	0.229	0.187	0.042
5891	ARL1	ARL1	chr12	-	101796642	101796724	101799621	101799759	101794839	101794951	101801419	101801598	5891	302	324	294	261	250	206	0.10569924439	0.481391123907	0.434	0.481	-0.047
938	ALDH7A1	ALDH7A1	chr5	-	125889978	125890085	125894931	125895026	125887712	125887829	125896774	125896816	938	124	233	163	240	219	231	0.105843597359	0.481645843621	0.36	0.417	-0.057
2230	ATP2C1	ATP2C1	chr3	+	130718361	130718503	130720063	130720158	130717137	130717233	130734995	130735555	2230	344	28	505	26	250	219	0.106024870136	0.481665944646	0.915	0.944	-0.029
5478	LINC-PINT	LINC-PINT	chr7	-	130644627	130644729	130652147	130652276	130628918	130630594	130668811	130668868	5478	0	2	2	0	250	226	0.105975612289	0.481665944646	0.0	1.0	-1.0
217	MAP4K5	MAP4K5	chr14	-	50892624	50892695	50895379	50895472	50889838	50889894	50895909	50895978	217	114	144	121	114	217	195	0.106144822051	0.481809038093	0.416	0.488	-0.072
1101	RAP1GDS1	RAP1GDS1	chr4	+	99355086	99355213	99358090	99358219	99342405	99342545	99363140	99365012	1101	182	163	182	207	250	250	0.10768371082	0.481836543298	0.528	0.468	0.06
1244	ELMSAN1	ELMSAN1	chr14	-	74189400	74189550	74191974	74192063	74181824	74186204	74192735	74192811	1244	72	15	89	9	213	250	0.107227442417	0.481836543298	0.849	0.921	-0.072
1358	SYTL2	SYTL2	chr11	-	85420373	85420543	85422155	85422275	85418471	85418574	85425455	85425550	1358	109	184	195	257	244	250	0.107646080221	0.481836543298	0.378	0.437	-0.059
1701	PTP4A2	PTP4A2	chr1	-	32377296	32377427	32381495	32381588	32375638	32375713	32384570	32385259	1701	561	820	666	862	217	250	0.107267913422	0.481836543298	0.441	0.471	-0.03
1777	CCNY	CCNY	chr10	+	35790428	35790463	35805450	35805551	35625801	35626135	35814891	35814927	1777	4	169	1	235	159	225	0.107452614265	0.481836543298	0.032	0.006	0.026
1822	PLEKHB2	PLEKHB2	chr2	+	131890474	131890564	131897739	131897848	131888293	131888333	131904209	131907425	1822	271	329	401	409	214	233	0.107732438962	0.481836543298	0.473	0.516	-0.043
2377	TMEM59	TMEM59	chr1	-	54511364	54511459	54512939	54513045	54509045	54509198	54518672	54519111	2377	558	505	430	451	230	219	0.106876259159	0.481836543298	0.513	0.476	0.037
2589	AXIN1	AXIN1	chr16	-	364542	364683	396147	397106	359972	360069	402368	402676	2589	9	106	17	100	250	250	0.107139840891	0.481836543298	0.078	0.145	-0.067
2639	MIF4GD	MIF4GD	chr17	-	73264163	73264273	73265427	73265550	73263826	73263982	73266194	73266326	2639	16	133	10	163	247	234	0.107117841568	0.481836543298	0.102	0.055	0.047
3210	LAMA5	LAMA5	chr20	-	60912645	60912783	60912859	60912994	60911789	60911842	60913071	60913206	3210	246	284	338	323	250	250	0.106439771986	0.481836543298	0.464	0.511	-0.047
338	LYPLA2	LYPLA2	chr1	+	24120349	24120420	24120552	24120626	24120194	24120242	24120713	24120815	338	286	311	412	376	195	198	0.1076527232	0.481836543298	0.483	0.527	-0.044
3406	ATOX1	ATOX1	chr5	-	151125839	151126010	151131264	151131340	151122382	151122520	151138106	151138210	3406	83	430	52	366	200	250	0.107049833239	0.481836543298	0.194	0.151	0.043
4103	MSH5	MSH5	chr6	+	31710884	31710947	31711680	31711802	31710653	31710734	31711966	31712076	4103	13	32	18	21	187	246	0.107326546778	0.481836543298	0.348	0.53	-0.182
4702	USF1	USF1	chr1	-	161011440	161011636	161011905	161012007	161011113	161011201	161012344	161012460	4702	75	101	53	103	226	250	0.107743144802	0.481836543298	0.451	0.363	0.088
4974	PRKAA1	PRKAA1	chr5	-	40771820	40771965	40775029	40775074	40769517	40769605	40775511	40775605	4974	2	293	9	410	169	250	0.106933634114	0.481836543298	0.01	0.031	-0.021
562	METTL23	METTL23	chr17	+	74723051	74723260	74725771	74725876	74722911	74722961	74729059	74729297	562	12	35	8	53	250	229	0.106360208503	0.481836543298	0.239	0.121	0.118
720	CEP72	CEP72	chr5	+	624585	624694	633883	634062	620183	620376	635486	635699	720	15	22	34	25	233	250	0.107351409319	0.481836543298	0.422	0.593	-0.171
752	PHF20	PHF20	chr20	+	34435271	34435356	34446223	34446303	34430494	34430666	34450934	34451322	752	52	32	60	59	209	204	0.106817781437	0.481836543298	0.613	0.498	0.115
206	PADI1	PADI1	chr1	+	17563808	17563953	17565110	17565204	17559313	17559465	17566198	17566278	206	2	4	0	8	250	218	0.108025850866	0.482362561828	0.304	0.0	0.304
2782	SPIDR	SPIDR	chr8	+	48308935	48309186	48320422	48320523	48206455	48206619	48352884	48353104	2782	37	52	71	64	250	225	0.108126434366	0.482362561828	0.39	0.5	-0.11
2925	NSD1	NSD1	chr5	+	176709465	176709582	176710787	176710929	176707565	176707835	176715819	176715926	2925	62	90	57	120	241	250	0.108071173486	0.482362561828	0.417	0.33	0.087
135	CWF19L1	CWF19L1	chr10	-	101996606	101996726	101997778	101997988	101995423	101995521	102003454	102003534	135	111	47	130	79	250	244	0.10830880484	0.482780736468	0.697	0.616	0.081
2881	FAM91A1	FAM91A1	chr8	+	124798734	124798850	124799500	124799613	124797868	124797981	124799903	124799990	2881	114	107	126	158	240	237	0.108454323279	0.482836316936	0.513	0.441	0.072
662	STAG3L4	STAG3L4	chr7	+	66770973	66771070	66773921	66774126	66767624	66767872	66774550	66774702	662	27	90	18	103	221	250	0.108498559194	0.482836316936	0.253	0.165	0.088
2304	IRF1	IRF1	chr5	-	131821358	131821408	131821942	131822065	131817300	131819767	131822248	131822378	2304	173	1	177	5	247	174	0.109213453549	0.483646703551	0.992	0.961	0.031
2510	OCIAD2	OCIAD2	chr4	-	48894788	48894906	48899820	48899874	48887396	48887582	48906500	48906628	2510	100	800	88	902	178	242	0.108895529879	0.483646703551	0.145	0.117	0.028
2624	PACRGL	PACRGL	chr4	+	20711305	20711396	20714410	20714545	20706282	20706437	20715054	20715162	2624	5	65	1	65	215	250	0.109160496795	0.483646703551	0.082	0.018	0.064
3581	MCTP1	MCTP1	chr5	-	94253600	94253678	94259666	94259726	94248510	94248681	94267657	94267696	3581	20	5	25	16	184	202	0.109094508666	0.483646703551	0.815	0.632	0.183
4737	INPP5A	INPP5A	chr10	+	134591174	134591286	134594352	134594421	134579276	134579350	134595364	134595452	4737	95	66	89	88	236	193	0.109174089937	0.483646703551	0.541	0.453	0.088
5412	NFATC2IP	NFATC2IP	chr16	+	28967298	28967379	28970311	28970421	28963452	28963525	28975025	28977767	5412	4	173	0	212	205	234	0.109186672687	0.483646703551	0.026	0.0	0.026
5654	NRM	NRM	chr6	-	30657052	30657229	30657823	30658020	30655823	30656719	30658618	30658906	5654	116	85	131	130	250	250	0.109302201592	0.483646703551	0.577	0.502	0.075
1091	SEC23B	SEC23B	chr20	+	18522939	18523046	18523662	18523816	18516296	18516386	18526599	18526677	1091	335	200	379	274	231	250	0.109872835712	0.484676917161	0.644	0.6	0.044
2615	ZMPSTE24	ZMPSTE24	chr1	+	40751596	40751701	40756525	40756669	40747014	40747199	40758116	40759856	2615	180	147	221	228	229	250	0.109869345634	0.484676917161	0.572	0.514	0.058
4919	G6PC3	G6PC3	chr17	+	42151527	42151634	42152047	42152138	42148097	42148610	42152336	42152455	4919	8	171	19	206	231	215	0.109890947805	0.484676917161	0.042	0.079	-0.037
629	LSM14B	LSM14B	chr20	+	60704840	60705008	60705274	60705352	60701359	60701495	60705585	60705747	629	68	112	52	123	250	202	0.109734999707	0.484676917161	0.329	0.255	0.074
1766	OSBPL3	OSBPL3	chr7	-	24881897	24882032	24892122	24892253	24874104	24874355	24901231	24901388	1766	96	0	122	4	250	250	0.110319718586	0.485380082029	1.0	0.968	0.032
2632	PI4K2A	PI4K2A	chr10	+	99416041	99416173	99416577	99416731	99410697	99410898	99422663	99422725	2632	178	193	204	175	250	250	0.110364135893	0.485380082029	0.48	0.538	-0.058
3231	GAS5	GAS5	chr1	-	173833812	173833842	173834366	173834420	173833394	173833442	173834608	173834685	3231	309	11	174	2	178	154	0.110449847714	0.485380082029	0.96	0.987	-0.027
3665	MICAL2	MICAL2	chr11	+	12270730	12270793	12277189	12277297	12260982	12261132	12278331	12278518	3665	175	9	125	2	187	232	0.110495924677	0.485380082029	0.96	0.987	-0.027
5763	CIT	CIT	chr12	-	120145983	120146123	120148055	120148191	120142167	120142260	120148344	120148425	5763	51	45	85	112	250	250	0.110220170894	0.485380082029	0.531	0.431	0.1
1382	LCOR	LCOR	chr10	+	98703869	98704002	98714709	98715591	98667424	98667504	98718168	98724198	1382	35	0	23	2	250	250	0.110771522095	0.485807150444	1.0	0.92	0.08
1593	SART3	SART3	chr12	-	108925997	108926110	108929134	108929244	108924980	108925057	108930289	108930348	1593	112	71	115	101	234	237	0.110764647368	0.485807150444	0.615	0.536	0.079
2865	ZDHHC8P1	ZDHHC8P1	chr22	-	23734913	23735020	23736112	23736244	23732791	23733911	23741946	23742770	2865	1	5	8	6	250	231	0.110868330106	0.485840542307	0.156	0.552	-0.396
3354	RUFY3	RUFY3	chr4	+	71660511	71660611	71665857	71665922	71655211	71655309	71668672	71668700	3354	0	45	2	27	224	189	0.111141593744	0.485877124223	0.0	0.059	-0.059
5598	UBXN7	UBXN7	chr3	-	196129822	196129890	196134116	196134264	196120424	196120490	196159197	196159345	5598	50	56	50	35	250	192	0.111144280665	0.485877124223	0.407	0.523	-0.116
979	PIGN	PIGN	chr18	-	59829485	59829562	59830763	59830889	59828365	59828618	59854076	59854289	979	31	17	30	31	250	201	0.110991734909	0.485877124223	0.595	0.438	0.157
2726	HIAT1	HIAT1	chr1	+	100535169	100535241	100542720	100542833	100533532	100533751	100544006	100544104	2726	10	150	5	180	196	237	0.111311878105	0.486219566991	0.075	0.032	0.043
5291	DMKN	DMKN	chr19	-	35999106	35999142	36000812	36000863	35997027	35997087	36001085	36001154	5291	181	15	235	10	175	160	0.111931853815	0.48853590363	0.917	0.956	-0.039
5332	ALDH3A2	ALDH3A2	chr17	+	19568260	19568360	19575033	19575269	19566645	19566812	19578870	19580908	5332	42	53	62	50	224	250	0.112123114292	0.488587682839	0.469	0.581	-0.112
962	NVL	NVL	chr1	-	224495692	224495965	224499501	224499559	224492735	224492868	224505395	224505495	962	12	63	21	58	182	250	0.11205747275	0.488587682839	0.207	0.332	-0.125
5786	MRPL45	MRPL45	chr17	+	36462499	36462598	36474585	36474634	36455316	36455434	36478008	36478182	5786	120	4	155	1	223	173	0.11235557683	0.489209294159	0.959	0.992	-0.033
1425	PTGES3	PTGES3	chr12	-	57059987	57060050	57064058	57064148	57058559	57058584	57065532	57065631	1425	1040	578	1497	925	214	187	0.112912514709	0.489448413415	0.611	0.586	0.025
152	LAPTM4B	LAPTM4B	chr8	+	98817580	98817692	98827555	98827629	98787808	98788336	98828285	98828408	152	618	609	711	792	236	198	0.112748687671	0.489448413415	0.46	0.43	0.03
1869	C19orf48	C19orf48	chr19	-	51305710	51305871	51306809	51307131	51305473	51305514	51307828	51308110	1869	0	4	6	8	250	250	0.112723387027	0.489448413415	0.0	0.429	-0.429
1898	IKBKE	IKBKE	chr1	+	206666355	206666452	206667252	206667324	206664980	206665082	206669444	206670223	1898	75	63	50	63	221	196	0.113219203397	0.489448413415	0.514	0.413	0.101
29	ATP5C1	ATP5C1	chr10	+	7844720	7844817	7848936	7848973	7844232	7844388	7849621	7849762	29	868	175	784	190	221	161	0.113214414428	0.489448413415	0.783	0.75	0.033
3993	SOD2	SOD2	chr6	-	160103505	160103670	160105885	160106065	160100148	160100330	160109157	160109274	3993	817	163	600	96	250	250	0.113084548764	0.489448413415	0.834	0.862	-0.028
4482	KANSL1	KANSL1	chr17	-	44110768	44110826	44111526	44111651	44110445	44110558	44115903	44116052	4482	77	17	76	29	249	182	0.112701074066	0.489448413415	0.768	0.657	0.111
5039	SMU1	SMU1	chr9	-	33060462	33060582	33062046	33062175	33057595	33057712	33068821	33068932	5039	263	230	242	259	250	244	0.112875469165	0.489448413415	0.527	0.477	0.05
5173	NUP155	NUP155	chr5	-	37292980	37293087	37294430	37294567	37291734	37292140	37298969	37299080	5173	59	20	94	52	250	231	0.113193435396	0.489448413415	0.732	0.626	0.106
1572	ZNF714	ZNF714	chr19	+	21281620	21281716	21299612	21301688	21280990	21281117	21307763	21307883	1572	4	5	2	13	220	250	0.113339290565	0.489578997389	0.476	0.149	0.327
1162	RBM27	RBM27	chr5	+	145641072	145641369	145643053	145643194	145640307	145640461	145647211	145647331	1162	58	88	105	113	250	250	0.11363647937	0.489771163688	0.397	0.482	-0.085
1727	GALNT14	GALNT14	chr2	-	31189069	31189168	31215703	31215873	31181262	31181330	31337608	31337693	1727	4	140	0	228	250	223	0.114088231271	0.489771163688	0.025	0.0	0.025
2318	KIF23	KIF23	chr15	+	69732646	69732826	69733106	69733418	69732242	69732416	69737128	69737380	2318	341	72	614	99	250	250	0.113967221606	0.489771163688	0.826	0.861	-0.035
2438	ANKRD39	ANKRD39	chr2	-	97519137	97519341	97520074	97520178	97513723	97514181	97523624	97523756	2438	27	62	28	106	228	250	0.114146957979	0.489771163688	0.323	0.225	0.098
2477	ADAMTS1	ADAMTS1	chr21	-	28212594	28212881	28213316	28213484	28212193	28212380	28214176	28214309	2477	910	805	1198	956	250	250	0.114282935386	0.489771163688	0.531	0.556	-0.025
3604	ELF3	ELF3	chr1	+	201980256	201980427	201981084	201981306	201979689	201979834	201981471	201981564	3604	314	315	464	394	250	250	0.113876798469	0.489771163688	0.499	0.541	-0.042
3628	STAU2	STAU2	chr8	-	74600888	74601048	74650518	74650584	74585341	74585477	74659017	74659162	3628	0	101	3	99	190	250	0.114225190961	0.489771163688	0.0	0.038	-0.038
4170	DIABLO	DIABLO	chr12	-	122709058	122709191	122709191	122709295	122702812	122702944	122710511	122711115	4170	67	329	66	437	228	250	0.114022468265	0.489771163688	0.183	0.142	0.041
4331	ITPKC	ITPKC	chr19	+	41235106	41235320	41239064	41239269	41231244	41231344	41242890	41242992	4331	95	109	121	102	250	250	0.113684979172	0.489771163688	0.466	0.543	-0.077
4820	LDHA	LDHA	chr11	+	18420977	18421095	18422383	18422557	18418365	18418515	18424386	18424560	4820	4160	3910	5626	5540	242	250	0.114192887993	0.489771163688	0.524	0.512	0.012
282	STIP1	STIP1	chr11	+	63965325	63965446	63967411	63967508	63964964	63965067	63967640	63967765	282	881	677	1168	805	245	221	0.114374035728	0.489776236329	0.54	0.567	-0.027
1097	DDX50	DDX50	chr10	+	70696691	70696851	70702968	70703013	70695761	70695835	70706107	70706603	1097	108	82	135	74	250	169	0.114671410493	0.489894253298	0.471	0.552	-0.081
1260	HACE1	HACE1	chr6	-	105280916	105281048	105291097	105291173	105259185	105259268	105297016	105297121	1260	14	32	24	28	200	250	0.114621373519	0.489894253298	0.354	0.517	-0.163
3719	SNX14	SNX14	chr6	-	86239909	86239993	86243316	86243518	86237979	86238080	86246509	86246642	3719	249	189	272	166	250	208	0.114566921424	0.489894253298	0.523	0.577	-0.054
3438	ACO2	ACO2	chr22	+	41913530	41913635	41914484	41914576	41911770	41911921	41916174	41916280	3438	254	173	235	199	229	216	0.115052297603	0.491136257871	0.581	0.527	0.054
2967	KANSL3	KANSL3	chr2	-	97285408	97285499	97297048	97297219	97285095	97285281	97302657	97302922	2967	27	50	50	57	250	215	0.115332479945	0.491871525696	0.317	0.43	-0.113
3473	SUMF2	SUMF2	chr7	+	56140689	56140804	56141866	56141911	56136174	56136331	56142278	56142429	3473	393	82	432	116	239	169	0.115462356969	0.491871525696	0.772	0.725	0.047
5757	ZFAT	ZFAT	chr8	-	135622712	135622898	135649703	135649955	135620971	135621122	135669803	135669980	5757	22	12	21	24	250	250	0.115495443614	0.491871525696	0.647	0.467	0.18
3304	SMC3	SMC3	chr10	+	112341680	112341856	112342319	112342400	112340661	112340779	112343141	112343306	3304	152	120	156	160	250	205	0.115902153876	0.492064717196	0.509	0.444	0.065
3467	MFSD12	MFSD12	chr19	-	3546071	3546166	3547269	3547362	3544806	3544937	3547452	3547545	3467	353	122	412	177	217	219	0.115821563121	0.492064717196	0.745	0.701	0.044
4259	MPDU1	MPDU1	chr17	+	7489268	7489396	7490216	7490335	7489049	7489115	7490478	7490589	4259	12	272	7	337	250	243	0.115763417093	0.492064717196	0.041	0.02	0.021
925	MFSD8	MFSD8	chr4	-	128843014	128843118	128851837	128851972	128842678	128842926	128854139	128854248	925	38	12	43	26	250	228	0.115637112769	0.492064717196	0.743	0.601	0.142
1322	ABCC1	ABCC1	chr16	+	16173208	16173335	16177222	16177399	16170182	16170258	16180680	16180848	1322	79	76	140	97	250	250	0.116029325353	0.492220977568	0.51	0.591	-0.081
336	LYPLA2	LYPLA2	chr1	+	24120713	24120815	24120916	24121090	24120552	24120626	24121171	24122029	336	423	503	520	710	226	250	0.116143166947	0.492320490553	0.482	0.448	0.034
2079	DENND2A	DENND2A	chr7	-	140246598	140246739	140255435	140255513	140244417	140244566	140257942	140258012	2079	141	168	170	257	202	250	0.116271814649	0.492482561736	0.509	0.45	0.059
3937	SEC14L2	SEC14L2	chr22	+	30811747	30811854	30811936	30812076	30806584	30806668	30812222	30812964	3937	224	243	178	154	231	250	0.116675557501	0.493808672656	0.499	0.556	-0.057
1082	SFI1	SFI1	chr22	+	31924675	31924849	31942846	31942957	31904240	31904362	31946239	31946334	1082	21	40	35	38	250	235	0.116788638707	0.493903505464	0.33	0.464	-0.134
951	SDR39U1	SDR39U1	chr14	-	24910879	24911001	24911383	24911466	24909988	24910132	24911551	24911658	951	51	129	48	175	207	246	0.117064750201	0.494687117413	0.32	0.246	0.074
4307	ARL3	ARL3	chr10	-	104459129	104459246	104465102	104465246	104449649	104449700	104474029	104474190	4307	116	339	86	324	250	241	0.117627176962	0.496293751287	0.248	0.204	0.044
4686	DDX21	DDX21	chr10	+	70729956	70730106	70731646	70731808	70728731	70728877	70733300	70733420	4686	442	314	621	512	250	250	0.117617072582	0.496293751287	0.585	0.548	0.037
2793	BOK	BOK	chr2	+	242498869	242499118	242501762	242501891	242498145	242498408	242509539	242509703	2793	0	93	4	124	250	250	0.117764903005	0.496490268319	0.0	0.031	-0.031
3252	ATP6V0A1	ATP6V0A1	chr17	+	40620027	40620125	40622107	40622236	40618446	40618525	40629677	40629760	3252	93	48	124	91	222	250	0.117860853128	0.496510492644	0.686	0.605	0.081
1392	IFFO2	IFFO2	chr1	-	19244855	19244996	19246171	19246267	19243396	19243536	19247554	19247615	1392	81	208	103	200	220	250	0.118082627054	0.496676501593	0.307	0.369	-0.062
1650	FAM214A	FAM214A	chr15	-	52903771	52903974	52905869	52906054	52903326	52903452	52970202	52970319	1650	23	28	23	14	250	250	0.118023378216	0.496676501593	0.451	0.622	-0.171
1325	ABCC1	ABCC1	chr16	+	16103632	16103758	16110352	16110478	16101672	16101849	16126965	16127027	1325	104	116	109	162	250	250	0.118470449712	0.496773317615	0.473	0.402	0.071
1498	NIPA1	NIPA1	chr15	-	23052594	23052755	23060814	23060905	23043278	23049340	23062271	23062319	1498	36	76	23	79	215	250	0.118413074331	0.496773317615	0.355	0.253	0.102
176	CALM3	CALM3	chr19	+	47109083	47109114	47111453	47111597	47104511	47104694	47111738	47111845	176	29	1148	29	1747	155	250	0.118400717622	0.496773317615	0.039	0.026	0.013
3096	MND1	MND1	chr4	+	154318370	154318485	154330122	154330167	154315413	154315488	154335902	154336247	3096	107	18	143	39	239	169	0.118436722131	0.496773317615	0.808	0.722	0.086
4848	WDR20	WDR20	chr14	+	102661274	102661457	102674939	102676199	102606188	102606509	102689166	102690010	4848	45	10	47	4	250	250	0.118571686759	0.49681536752	0.818	0.922	-0.104
3181	SYNE4	SYNE4	chr19	-	36498026	36498170	36499118	36499269	36497651	36497846	36499455	36499672	3181	18	48	21	30	250	250	0.118719350929	0.497051732906	0.273	0.412	-0.139
1872	RNF10	RNF10	chr12	+	120990301	120990501	120992520	120992611	120984207	120984404	120995084	120995269	1872	284	278	335	391	250	215	0.118998847571	0.497075707607	0.468	0.424	0.044
2052	CMTM7	CMTM7	chr3	+	32490945	32491044	32493883	32493965	32483331	32483505	32495732	32496333	2052	305	240	412	386	223	206	0.118945835206	0.497075707607	0.54	0.496	0.044
48	EIF2AK4	EIF2AK4	chr15	+	40324369	40324438	40324957	40325002	40322559	40322657	40326526	40326645	48	100	38	162	41	193	169	0.118886930553	0.497075707607	0.697	0.776	-0.079
1584	WDFY1	WDFY1	chr2	-	224744840	224744949	224746658	224746789	224740059	224743447	224749364	224749466	1584	115	139	121	110	250	233	0.11926389134	0.497419920466	0.435	0.506	-0.071
857	DDX46	DDX46	chr5	+	134099593	134099782	134102606	134102750	134094423	134094645	134106592	134106689	857	184	151	189	196	250	250	0.119250706341	0.497419920466	0.549	0.491	0.058
2951	NCSTN	NCSTN	chr1	+	160326389	160326544	160326830	160327043	160326049	160326137	160327938	160328742	2951	356	481	512	599	250	250	0.119575130629	0.497608223905	0.425	0.461	-0.036
4143	ACP1	ACP1	chr2	+	272036	272150	272191	272305	271865	271939	275139	275201	4143	639	219	642	184	238	238	0.11958310356	0.497608223905	0.745	0.777	-0.032
824	CD44	CD44	chr11	+	35223217	35223334	35227658	35227790	35211381	35211612	35229651	35229753	824	6	216	5	475	241	250	0.11957831114	0.497608223905	0.028	0.011	0.017
5727	CCDC102A	CCDC102A	chr16	-	57552536	57552653	57554979	57555088	57550204	57550375	57559812	57560039	5727	60	4	33	0	233	241	0.119710532361	0.497758221199	0.939	1.0	-0.061
116	CCM2	CCM2	chr7	+	45108041	45108178	45112324	45112382	45077851	45078025	45113058	45113170	116	2	134	7	143	250	182	0.119942990402	0.497964534085	0.011	0.034	-0.023
5233	IRAK1	IRAK1	chrX	-	153277979	153278129	153278493	153278884	153275956	153277368	153279492	153279729	5233	103	498	141	851	250	250	0.119870059708	0.497964534085	0.171	0.142	0.029
1032	STAC	STAC	chr3	+	36484855	36485132	36524483	36524584	36421978	36422246	36526468	36526550	1032	38	32	43	59	250	225	0.120348551966	0.498129606808	0.517	0.396	0.121
4405	PIGG	PIGG	chr4	+	509761	509974	514844	515016	502617	502759	515448	516632	4405	104	20	122	13	250	250	0.120112318368	0.498129606808	0.839	0.904	-0.065
4652	CHN1	CHN1	chr2	-	175711607	175711685	175742567	175742856	175689161	175689246	175779785	175779899	4652	36	48	30	23	250	202	0.120185619926	0.498129606808	0.377	0.513	-0.136
5381	SMARCC2	SMARCC2	chr12	-	56577644	56577714	56577958	56578028	56575787	56575863	56578627	56578720	5381	140	110	148	152	194	194	0.120272080654	0.498129606808	0.56	0.493	0.067
467	HBEGF	HBEGF	chr5	-	139714242	139714333	139715456	139715612	139712427	139713865	139722219	139722397	467	343	295	197	137	250	215	0.12051959493	0.498458795432	0.5	0.553	-0.053
208	LOC101927021	LOC101927021	chr7	+	1201987	1202179	1203087	1203131	1200009	1200259	1203796	1205594	208	0	7	4	11	250	168	0.120736169472	0.498597357933	0.0	0.196	-0.196
4302	ERCC1	ERCC1	chr19	-	45923581	45923685	45924435	45924651	45922355	45922455	45926527	45926820	4302	263	244	216	162	250	228	0.120697906882	0.498597357933	0.496	0.549	-0.053
885	ITGAV	ITGAV	chr2	+	187540546	187540654	187541539	187541662	187534427	187534541	187541923	187545629	885	5	497	0	489	232	247	0.121057625826	0.499546127177	0.011	0.0	0.011
2029	SVIL	SVIL	chr10	-	29821457	29822387	29824917	29824998	29820930	29821101	29839525	29840192	2029	82	45	75	61	205	250	0.121388393642	0.499821854792	0.69	0.6	0.09
4263	MYOF	MYOF	chr10	-	95169329	95169496	95185827	95185915	95168543	95168672	95191164	95191273	4263	339	645	398	656	212	250	0.121399727169	0.499821854792	0.383	0.417	-0.034
451	UBE2F	UBE2F	chr2	+	238896604	238896634	238903385	238903451	238881733	238881867	238925207	238925275	451	32	125	21	132	154	190	0.121225725986	0.499821854792	0.24	0.164	0.076
1905	BOD1	BOD1	chr5	-	173036240	173036437	173040133	173040258	173034147	173035295	173043202	173043666	1905	162	149	118	141	249	250	0.121720787685	0.500608984613	0.522	0.457	0.065
2091	PRDM4	PRDM4	chr12	-	108136973	108137059	108138319	108138438	108135997	108136125	108140051	108140201	2091	143	59	146	83	243	210	0.121973545429	0.500608984613	0.677	0.603	0.074
2205	RAB34	RAB34	chr17	-	27043920	27044012	27044230	27044443	27043010	27043076	27045139	27045286	2205	49	272	43	338	250	216	0.122447519144	0.500608984613	0.135	0.099	0.036
2255	FANCD2	FANCD2	chr3	+	10074515	10074656	10076152	10076220	10070308	10070405	10076378	10076482	2255	70	18	79	34	250	192	0.122504981145	0.500608984613	0.749	0.641	0.108
2780	SPIDR	SPIDR	chr8	+	48206455	48206619	48308935	48309186	48203621	48203726	48320422	48320523	2780	90	94	101	76	250	250	0.122527335975	0.500608984613	0.489	0.571	-0.082
3271	MET	MET	chr7	+	116403103	116403322	116409698	116409845	116399444	116399544	116411551	116411708	3271	402	410	600	703	250	250	0.122561649155	0.500608984613	0.495	0.46	0.035
3310	KIZ	KIZ	chr20	+	21117030	21117193	21126205	21126295	21112737	21112800	21142511	21143148	3310	5	17	8	9	250	214	0.122168464703	0.500608984613	0.201	0.432	-0.231
3562	CDC42SE1	CDC42SE1	chr1	-	151028152	151028469	151029126	151029262	151027491	151027602	151031954	151032125	3562	61	763	50	849	250	250	0.122785680823	0.500608984613	0.074	0.056	0.018
4162	RBM23	RBM23	chr14	-	23378691	23378804	23380536	23380612	23377541	23377589	23388207	23388396	4162	109	61	124	96	200	237	0.12261573313	0.500608984613	0.679	0.605	0.074
4490	ICMT	ICMT	chr1	-	6291961	6292179	6293533	6293703	6281252	6285322	6294945	6295034	4490	299	295	364	425	250	250	0.122740393305	0.500608984613	0.503	0.461	0.042
5559	CC2D1A	CC2D1A	chr19	+	14034507	14034624	14037329	14037403	14034360	14034419	14037479	14037538	5559	92	71	117	64	241	198	0.121780945105	0.500608984613	0.516	0.6	-0.084
784	TMEM241	TMEM241	chr18	-	20979529	20979611	21001330	21001408	20964953	20965031	21010594	21010641	784	16	24	23	17	202	206	0.12253434226	0.500608984613	0.405	0.58	-0.175
800	CBWD2	CBWD2	chr2	+	114222705	114222750	114228609	114228666	114219984	114220071	114239753	114239805	800	32	4	30	10	169	181	0.122396848096	0.500608984613	0.895	0.763	0.132
3698	WDR44	WDR44	chrX	+	117570664	117570787	117575330	117575522	117566743	117566857	117576206	117576308	3698	27	52	37	43	247	250	0.123433323348	0.502873083229	0.344	0.466	-0.122
4831	FASTKD2	FASTKD2	chr2	+	207638948	207639121	207651456	207651623	207636904	207637044	207652660	207652879	4831	81	86	108	156	250	250	0.123598618471	0.503170160547	0.485	0.409	0.076
5143	TIMMDC1	TIMMDC1	chr3	+	119219541	119219707	119222378	119222467	119217367	119217774	119222800	119222868	5143	209	181	265	185	250	213	0.123712412689	0.503257290453	0.496	0.55	-0.054
4085	USP7	USP7	chr16	-	8993460	8993614	8994386	8994487	8992977	8993045	8994846	8994914	4085	229	215	309	238	225	250	0.123852620923	0.503451661319	0.542	0.591	-0.049
1600	ZMYND8	ZMYND8	chr20	-	45841286	45841370	45848908	45848975	45837858	45839542	45849964	45850125	1600	69	46	50	51	191	208	0.124170505614	0.503991612578	0.62	0.516	0.104
4862	U2SURP	U2SURP	chr3	+	142769780	142769891	142772517	142772636	142761958	142762118	142773784	142773961	4862	263	307	292	284	235	243	0.124147573088	0.503991612578	0.47	0.515	-0.045
4693	ERMARD	ERMARD	chr6	+	170153959	170154128	170155378	170155518	170151717	170151759	170156433	170156535	4693	6	47	12	41	250	250	0.124670313681	0.505570137131	0.113	0.226	-0.113
4982	GSK3B	GSK3B	chr3	-	119585436	119585475	119595259	119595355	119582265	119582452	119624601	119624699	4982	252	0	372	6	220	163	0.124745045769	0.505570137131	1.0	0.979	0.021
4960	NEIL2	NEIL2	chr8	+	11628954	11629094	11637106	11637459	11627171	11627300	11640711	11640908	4960	12	41	9	65	250	250	0.12509207277	0.506599643404	0.226	0.122	0.104
2241	RTN3	RTN3	chr11	+	63519978	63520117	63520540	63520610	63517462	63517670	63521133	63521180	2241	643	387	884	466	250	194	0.125320607739	0.507148105761	0.563	0.595	-0.032
1471	IP6K2	IP6K2	chr3	-	48731891	48731958	48732126	48732257	48730883	48731673	48732522	48732854	1471	86	5	90	12	250	191	0.125507858446	0.507444656695	0.929	0.851	0.078
3074	MAPKBP1	MAPKBP1	chr15	+	42106747	42106937	42107456	42107603	42105818	42105979	42107821	42107997	3074	25	27	50	31	250	250	0.12558020878	0.507444656695	0.481	0.617	-0.136
2195	MGAT4B	MGAT4B	chr5	-	179226202	179226310	179226505	179226636	179225927	179226121	179226953	179227068	2195	1162	1189	1650	1553	250	232	0.125921226427	0.507692761175	0.476	0.496	-0.02
2548	RDH11	RDH11	chr14	-	68151731	68151921	68156928	68157138	68143518	68145140	68157856	68157961	2548	649	517	753	529	250	250	0.125854743981	0.507692761175	0.557	0.587	-0.03
317	ECD	ECD	chr10	-	74912050	74912179	74914013	74914206	74908033	74908162	74916032	74916211	317	143	98	136	123	250	250	0.125884851993	0.507692761175	0.593	0.525	0.068
5451	ARNTL2	ARNTL2	chr12	+	27523061	27523163	27529278	27529320	27521194	27521345	27533179	27533337	5451	12	11	41	17	226	166	0.126047253766	0.507824993538	0.445	0.639	-0.194
1113	NR2F1-AS1	NR2F1-AS1	chr5	-	92831762	92831809	92880500	92880621	92774408	92774447	92889466	92889569	1113	21	1	5	2	245	171	0.126649349291	0.508629537223	0.936	0.636	0.3
1792	AGPAT4	AGPAT4	chr6	-	161575180	161575342	161587279	161587449	161574377	161574531	161653067	161653334	1792	93	55	48	43	250	250	0.126688036366	0.508629537223	0.628	0.527	0.101
2093	ABCC4	ABCC4	chr13	-	95886863	95887088	95899228	95899349	95862945	95863035	95899896	95900007	2093	93	99	158	221	245	250	0.126734573361	0.508629537223	0.489	0.422	0.067
2888	PLS3	PLS3	chrX	+	114845114	114845233	114848464	114848846	114844554	114844635	114856557	114856721	2888	5	7	0	4	243	250	0.126807217101	0.508629537223	0.424	0.0	0.424
4668	ZNF410	ZNF410	chr14	+	74363018	74363237	74364773	74364965	74360499	74360635	74370662	74370813	4668	129	171	106	182	250	250	0.12653588066	0.508629537223	0.43	0.368	0.062
492	PHF11	PHF11	chr13	+	50071191	50071353	50080770	50080892	50070527	50070618	50087194	50087302	492	3	75	0	70	250	246	0.126673644701	0.508629537223	0.038	0.0	0.038
4488	C11orf80	C11orf80	chr11	+	66526513	66526567	66555630	66555740	66512206	66512390	66563751	66563835	4488	10	35	22	39	178	234	0.126913771044	0.508682347959	0.273	0.426	-0.153
2275	CASC15	CASC15	chr6	+	21802887	21802971	21909700	21909834	21783862	21783939	21979173	21979291	2275	5	20	0	9	208	250	0.127013630596	0.508708269012	0.231	0.0	0.231
1638	PTPDC1	PTPDC1	chr9	+	96859602	96860861	96863847	96864033	96857598	96857736	96866556	96866667	1638	22	10	11	12	250	250	0.12725987686	0.509174799627	0.688	0.478	0.21
5596	SRF	SRF	chr6	+	43146031	43146223	43146543	43146620	43141584	43141851	43146832	43149244	5596	2	89	5	63	250	201	0.127317069413	0.509174799627	0.018	0.06	-0.042
2520	DIS3	DIS3	chr13	-	73354983	73355141	73355426	73355494	73352324	73352518	73355742	73356266	2520	28	132	22	166	192	250	0.12775547072	0.510178921563	0.216	0.147	0.069
4705	TEX264	TEX264	chr3	+	51708286	51708578	51718428	51718650	51705190	51705304	51733421	51733590	4705	36	264	48	245	250	250	0.127714822005	0.510178921563	0.12	0.164	-0.044
2004	MIS18BP1	MIS18BP1	chr14	-	45700343	45700501	45705016	45705147	45696865	45697017	45706850	45706924	2004	56	55	79	112	250	250	0.128009897055	0.510446492869	0.505	0.414	0.091
605	GRB10	GRB10	chr7	-	50742132	50742355	50771517	50771605	50737418	50737560	50823583	50823753	605	17	160	21	116	212	250	0.127919345564	0.510446492869	0.111	0.176	-0.065
4928	ZNF385D	ZNF385D	chr3	-	21606065	21606176	21706377	21706520	21552352	21552515	21792386	21792816	4928	17	7	15	15	250	235	0.128240195249	0.51099074142	0.695	0.485	0.21
3334	CCDC91	CCDC91	chr12	+	28515370	28515448	28544236	28544344	28460577	28460682	28603093	28603186	3334	34	56	40	41	202	232	0.12912184383	0.51375214269	0.411	0.528	-0.117
72	C1orf116	C1orf116	chr1	-	207198231	207198409	207200838	207201024	207191865	207196825	207205923	207206101	72	41	90	90	139	250	250	0.129051697473	0.51375214269	0.313	0.393	-0.08
4230	ZNF75D	ZNF75D	chrX	-	134427655	134428184	134429693	134429965	134424934	134425061	134475692	134478012	4230	17	0	3	1	250	250	0.129405222416	0.514503829562	1.0	0.75	0.25
1601	ZMYND8	ZMYND8	chr20	-	45891031	45891172	45905057	45905539	45878030	45878183	45910845	45910961	1601	54	91	58	67	250	250	0.129975864396	0.516395720908	0.372	0.464	-0.092
3254	C12orf49	C12orf49	chr12	-	117158100	117158252	117160871	117161028	117157567	117157681	117175594	117175875	3254	132	186	126	226	250	250	0.130534993078	0.517861695044	0.415	0.358	0.057
5108	CERCAM	CERCAM	chr9	+	131193449	131193582	131196380	131196508	131191208	131191315	131196688	131196892	5108	207	228	114	159	250	250	0.130443845153	0.517861695044	0.476	0.418	0.058
181	SLAIN1	SLAIN1	chr13	+	78318417	78318567	78320648	78320990	78293666	78293806	78327337	78327493	181	36	50	51	45	250	250	0.131359206285	0.520752253737	0.419	0.531	-0.112
3524	VAPA	VAPA	chr18	+	9944920	9945055	9950391	9950565	9936982	9937063	9954049	9960018	3524	38	1400	56	1493	250	250	0.131460327433	0.520774111656	0.026	0.036	-0.01
3266	GIGYF2	GIGYF2	chr2	+	233595831	233595944	233599126	233599196	233568133	233568199	233599864	233599948	3266	10	14	4	16	237	194	0.131692800666	0.521242777385	0.369	0.17	0.199
4347	CCDC138	CCDC138	chr2	+	109432396	109432561	109463193	109463386	109429275	109429383	109473249	109473426	4347	37	18	36	31	250	250	0.132057101669	0.521242777385	0.673	0.537	0.136
4934	UBE2Q2	UBE2Q2	chr15	+	76170301	76170362	76171438	76171529	76168527	76168612	76175706	76175765	4934	69	109	62	136	185	215	0.131975792195	0.521242777385	0.424	0.346	0.078
5184	GTF2IRD1	GTF2IRD1	chr7	+	73969767	73969824	73971968	73972052	73969503	73969553	73973190	73973374	5184	55	101	35	95	181	208	0.131948775104	0.521242777385	0.385	0.297	0.088
5226	BICC1	BICC1	chr10	+	60548129	60548183	60549021	60549216	60546682	60546841	60549441	60549693	5226	110	429	205	654	178	250	0.13191942728	0.521242777385	0.265	0.306	-0.041
1987	PRIMPOL	PRIMPOL	chr4	+	185582927	185583057	185587070	185587218	185580493	185580591	185593326	185593614	1987	21	35	41	40	250	250	0.132263114851	0.521677904847	0.375	0.506	-0.131
3839	CTDSP2	CTDSP2	chr12	-	58220128	58220185	58220778	58220880	58218009	58218102	58221334	58221373	3839	268	194	238	139	226	181	0.132471533581	0.522121883803	0.525	0.578	-0.053
4607	DARS2	DARS2	chr1	+	173799797	173799899	173800672	173800768	173797470	173797537	173802513	173802637	4607	114	69	145	118	226	220	0.132607399148	0.522279467216	0.617	0.545	0.072
3430	PAM	PAM	chr5	+	102360837	102361038	102363888	102363942	102355493	102355547	102364590	102366808	3430	79	232	66	258	250	178	0.132785546256	0.522603230099	0.195	0.154	0.041
5475	SYNJ2BP-COX16	SYNJ2BP-COX16	chr14	-	70809374	70809446	70839749	70839848	70795890	70795953	70842392	70842488	5475	51	176	68	170	223	196	0.132934043069	0.522809915232	0.203	0.26	-0.057
2801	SNRPN	SNRPN	chr15	+	25213078	25213229	25219457	25219603	25207260	25207356	25220504	25220656	2801	646	444	692	540	250	250	0.133100443495	0.523086663577	0.593	0.562	0.031
3088	H2AFY	H2AFY	chr5	-	134688635	134688735	134696186	134696294	134681657	134681747	134705095	134705293	3088	464	597	629	914	232	224	0.133316512474	0.523180867036	0.429	0.399	0.03
634	SEPT10	SEPT10	chr2	-	110325391	110325553	110350627	110350696	110323339	110323436	110371374	110371783	634	32	295	28	388	193	250	0.13324427069	0.523180867036	0.123	0.085	0.038
1823	PLEKHB2	PLEKHB2	chr2	+	131890474	131890564	131897742	131897848	131888293	131888333	131904209	131907425	1823	271	326	401	410	214	230	0.133732702403	0.524436306688	0.472	0.512	-0.04
5311	XRCC6	XRCC6	chr22	+	42054255	42054356	42057334	42057448	42052906	42053036	42059625	42060052	5311	1309	1523	1608	1732	225	238	0.133856907849	0.524545738887	0.476	0.495	-0.019
3409	LOC102606465	LOC102606465	chr1	+	101540950	101541272	101549016	101549130	101491401	101491617	101552407	101552935	3409	8	9	4	14	250	238	0.133984151509	0.524666911049	0.458	0.214	0.244
3315	RPS2	RPS2	chr16	-	2013149	2013257	2014276	2014366	2012736	2012910	2014449	2014629	3315	1108	7395	1150	8218	214	232	0.134325540372	0.525625875292	0.14	0.132	0.008
1148	GMCL1	GMCL1	chr2	+	70076783	70076874	70081954	70082092	70074674	70074759	70088409	70088479	1148	41	59	57	54	215	250	0.134498311847	0.525924123927	0.447	0.551	-0.104
2176	TNC	TNC	chr9	-	117819431	117819704	117826925	117827198	117804497	117804620	117835881	117836145	2176	1330	43	517	10	250	250	0.134628307789	0.526054800952	0.969	0.981	-0.012
2263	SGIP1	SGIP1	chr1	+	67155872	67155999	67161116	67161176	67154830	67154958	67184976	67185088	2263	54	17	46	7	250	184	0.134883091338	0.526293140352	0.7	0.829	-0.129
2816	C17orf53	C17orf53	chr17	+	42230004	42230145	42231923	42232032	42225225	42226395	42232220	42232306	2816	0	23	3	32	250	233	0.134839846775	0.526293140352	0.0	0.08	-0.08
4803	NFIX	NFIX	chr19	+	13189426	13189549	13192493	13192669	13186348	13186485	13201112	13201204	4803	12	37	3	2	247	250	0.134979165976	0.526293140352	0.247	0.603	-0.356
273	PYCR2	PYCR2	chr1	-	226109557	226109779	226109903	226110083	226109251	226109344	226111400	226111471	273	127	157	173	168	250	250	0.135245102061	0.5263531332	0.447	0.507	-0.06
2772	FAM193A	FAM193A	chr4	+	2696672	2696856	2698089	2698320	2695312	2695601	2701406	2702271	2772	45	60	67	60	250	250	0.135284447674	0.5263531332	0.429	0.528	-0.099
3770	SYT7	SYT7	chr11	-	61313502	61313727	61314648	61314780	61300460	61300596	61318855	61318935	3770	4	0	0	1	250	250	0.135147570066	0.5263531332	1.0	0.0	1.0
4754	PPRC1	PPRC1	chr10	+	103898476	103898522	103898635	103898737	103897606	103897795	103898856	103901761	4754	2	59	0	95	170	226	0.135502038208	0.526823413361	0.043	0.0	0.043
3878	FNDC3B	FNDC3B	chr3	+	171969049	171969331	172003715	172003774	171944660	171944737	172013152	172013304	3878	3	78	0	138	250	183	0.135610997077	0.526870970812	0.027	0.0	0.027
1446	ABI1	ABI1	chr10	-	27065993	27066170	27112066	27112234	27059173	27059274	27149675	27150016	1446	283	192	319	261	250	250	0.136051712654	0.526956844908	0.596	0.55	0.046
1575	HERPUD1	HERPUD1	chr16	+	56973806	56974157	56976043	56976149	56970598	56970729	56977037	56977793	1575	10	511	2	380	250	230	0.136052744136	0.526956844908	0.018	0.005	0.013
2394	SLCO4A1	SLCO4A1	chr20	+	61299363	61299536	61299828	61299893	61299096	61299262	61300281	61300430	2394	116	66	155	64	250	189	0.136005844861	0.526956844908	0.571	0.647	-0.076
3160	SPINT1	SPINT1	chr15	+	41146257	41146284	41146594	41146720	41145908	41146127	41146836	41146887	3160	30	473	43	982	151	250	0.136296149411	0.526956844908	0.095	0.068	0.027
3261	ODF2	ODF2	chr9	+	131223220	131223346	131231461	131231632	131222791	131222945	131233586	131233747	3261	153	87	164	122	250	250	0.135859997836	0.526956844908	0.638	0.573	0.065
4330	COQ9	COQ9	chr16	+	57490415	57490558	57490842	57490927	57486712	57486848	57492157	57492262	4330	186	87	156	96	250	209	0.136310298233	0.526956844908	0.641	0.576	0.065
5539	MUC1	MUC1	chr1	-	155160483	155160539	155160638	155160707	155159930	155160052	155161973	155162101	5539	0	1	4	0	193	180	0.13625477185	0.526956844908	0.0	1.0	-1.0
3196	TMEM68	TMEM68	chr8	-	56656039	56656179	56657619	56657680	56651302	56652777	56663522	56663716	3196	24	92	39	96	185	250	0.136532028035	0.526957869036	0.261	0.354	-0.093
4011	DOK4	DOK4	chr16	-	57509011	57509131	57509417	57509532	57508704	57508894	57509761	57509869	4011	122	159	131	132	239	244	0.136595824508	0.526957869036	0.439	0.503	-0.064
403	OGT	OGT	chrX	+	70775039	70775235	70775803	70775944	70774362	70774442	70776529	70776630	403	160	281	148	209	250	250	0.13698776254	0.526957869036	0.363	0.415	-0.052
4286	EDEM2	EDEM2	chr20	-	33719444	33719586	33722540	33722752	33714053	33714178	33725682	33725808	4286	92	108	109	95	250	250	0.13685227041	0.526957869036	0.46	0.534	-0.074
4887	CNOT8	CNOT8	chr5	+	154242766	154242955	154244751	154244945	154238078	154238328	154250220	154250382	4887	69	283	43	242	250	250	0.136965709075	0.526957869036	0.196	0.151	0.045
493	NDUFA8	NDUFA8	chr9	-	124910390	124910556	124914523	124914687	124906337	124906657	124921905	124922098	493	144	291	157	256	250	250	0.13660561385	0.526957869036	0.331	0.38	-0.049
5373	GUCD1	GUCD1	chr22	-	24939809	24940051	24942881	24942973	24936390	24939065	24943875	24944041	5373	168	149	209	231	216	250	0.136932965695	0.526957869036	0.566	0.512	0.054
2494	MFF	MFF	chr2	+	228207460	228207535	228211941	228212100	228205007	228205096	228220392	228220477	2494	59	110	46	122	199	250	0.137379913324	0.527477112044	0.403	0.321	0.082
3714	PNPLA8	PNPLA8	chr7	-	108154879	108155891	108161919	108161965	108154587	108154737	108166472	108166762	3714	5	132	9	102	170	250	0.137403167856	0.527477112044	0.053	0.115	-0.062
710	APH1A	APH1A	chr1	-	150240115	150240189	150240356	150240391	150239755	150239878	150241097	150241609	710	2	389	9	543	159	198	0.13741325904	0.527477112044	0.006	0.02	-0.014
359	FRG1B	FRG1B	chr20	+	29623128	29623254	29625872	29625984	29614260	29614327	29628226	29628331	359	106	30	88	38	250	236	0.137713328729	0.528256691258	0.769	0.686	0.083
1206	MBD2	MBD2	chr18	-	51715243	51715381	51731367	51731527	51692445	51692536	51750387	51751158	1206	237	408	360	529	250	250	0.137931952594	0.528722973807	0.367	0.405	-0.038
294	NFATC1	NFATC1	chr18	+	77227449	77227582	77246247	77246937	77221310	77221366	77287527	77289323	294	12	4	7	0	250	250	0.138131488292	0.52911548293	0.75	1.0	-0.25
1496	FAM175A	FAM175A	chr4	-	84393374	84393441	84397795	84397832	84391355	84391549	84403306	84403397	1496	8	25	13	18	161	191	0.139430816921	0.52971289721	0.275	0.461	-0.186
1576	HERPUD1	HERPUD1	chr16	+	56973148	56973271	56973806	56974157	56970598	56970729	56976043	56976149	1576	512	413	400	373	247	250	0.139326957671	0.52971289721	0.556	0.52	0.036
2552	RNF8	RNF8	chr6	+	37339287	37339350	37342395	37342485	37336259	37336994	37344701	37344809	2552	52	50	69	44	187	214	0.139251007503	0.52971289721	0.543	0.642	-0.099
2822	NAP1L1	NAP1L1	chr12	-	76462688	76462774	76467982	76468019	76453917	76454059	76478346	76478813	2822	217	4	202	9	161	210	0.138417842452	0.52971289721	0.986	0.967	0.019
2924	FAM21A	FAM21A	chr10	+	51885816	51885939	51886919	51886982	51885128	51885209	51887342	51887555	2924	78	66	108	65	247	187	0.139142830058	0.52971289721	0.472	0.557	-0.085
3058	ERLIN1	ERLIN1	chr10	-	101923760	101923852	101927104	101927163	101915901	101915991	101933964	101934038	3058	31	94	73	153	183	216	0.139827533178	0.52971289721	0.28	0.36	-0.08
3759	CAMK2G	CAMK2G	chr10	-	75583797	75583842	75585078	75585105	75581439	75581488	75597225	75597269	3759	18	43	22	29	151	169	0.138904933028	0.52971289721	0.319	0.459	-0.14
3769	ZNF415	ZNF415	chr19	-	53625656	53625865	53625914	53625996	53619565	53619686	53636001	53636171	3769	10	2	1	2	206	250	0.1386974679	0.52971289721	0.859	0.378	0.481
3924	DIMT1	DIMT1	chr5	-	61688752	61688817	61689781	61689874	61686702	61686809	61690310	61690434	3924	130	0	114	3	217	189	0.139843426875	0.52971289721	1.0	0.971	0.029
4282	FLNB	FLNB	chr3	+	58141686	58141802	58145280	58145413	58140517	58140655	58148880	58149057	4282	432	615	568	914	240	250	0.138935200317	0.52971289721	0.423	0.393	0.03
4633	TNRC6B	TNRC6B	chr22	+	40660691	40663040	40666125	40666284	40657835	40658177	40669428	40669604	4633	29	12	46	9	250	250	0.138680408886	0.52971289721	0.707	0.836	-0.129
4700	MDM2	MDM2	chr12	+	69207333	69207408	69210591	69210725	69202987	69203072	69214104	69214154	4700	109	142	113	112	199	250	0.139407399429	0.52971289721	0.491	0.559	-0.068
4825	CDK5RAP1	CDK5RAP1	chr20	-	31982818	31982922	31984566	31984742	31981837	31981872	31989233	31989375	4825	4	47	1	56	250	228	0.139819309211	0.52971289721	0.072	0.016	0.056
4921	TFAP2B	TFAP2B	chr6	+	50805687	50805806	50807868	50808010	50803773	50803993	50810804	50815326	4921	133	107	147	153	243	250	0.139464204131	0.52971289721	0.561	0.497	0.064
5417	LOC100630923	LOC100630923	chr7	+	102039994	102040095	102047880	102047945	102016658	102016769	102065460	102067129	5417	12	27	9	43	225	189	0.139670558134	0.52971289721	0.272	0.15	0.122
727	B4GALT6	B4GALT6	chr18	-	29237938	29238052	29246218	29246335	29225317	29225442	29264274	29264686	727	36	37	42	68	241	238	0.139428100744	0.52971289721	0.49	0.379	0.111
2817	C17orf53	C17orf53	chr17	+	42230004	42230145	42231920	42232032	42225225	42226395	42232220	42232306	2817	0	19	3	27	250	236	0.139982013519	0.529869372924	0.0	0.095	-0.095
3534	STAP2	STAP2	chr19	-	4325392	4325542	4326938	4327004	4325212	4325305	4327120	4327223	3534	85	187	84	242	190	250	0.140189036808	0.530081915917	0.374	0.314	0.06
5691	ZBTB8OS	ZBTB8OS	chr1	-	33099245	33099328	33100368	33100393	33093108	33093145	33116033	33116191	5691	22	41	28	30	149	207	0.140232796188	0.530081915917	0.427	0.565	-0.138
1341	ETV4	ETV4	chr17	-	41610554	41610716	41611226	41611353	41607474	41607549	41613793	41613847	1341	165	1	223	6	250	250	0.140627610757	0.53022129491	0.994	0.974	0.02
1726	CAPN12	CAPN12	chr19	-	39225452	39225510	39226009	39226069	39224342	39224421	39226141	39226184	1726	5	5	3	0	184	182	0.140503208024	0.53022129491	0.497	1.0	-0.503
4544	KIAA1191	KIAA1191	chr5	-	175777615	175777740	175782573	175782752	175775252	175775359	175786483	175786570	4544	226	268	211	302	250	249	0.140659036377	0.53022129491	0.456	0.41	0.046
747	ZNFX1	ZNFX1	chr20	-	47876999	47877114	47879870	47880020	47873953	47874201	47881252	47881401	747	42	47	48	34	250	239	0.14049526951	0.53022129491	0.461	0.574	-0.113
61	SPRED2	SPRED2	chr2	-	65543867	65544017	65559120	65559185	65537984	65541303	65561738	65561907	61	59	139	47	155	189	250	0.140763652148	0.530248695194	0.36	0.286	0.074
2765	ACSL3	ACSL3	chr2	+	223752547	223752606	223773450	223773868	223725731	223725976	223781036	223781214	2765	13	395	7	424	183	250	0.141315765167	0.53049412327	0.043	0.022	0.021
3268	INPP5F	INPP5F	chr10	+	121541146	121541283	121551028	121551157	121510587	121510668	121551380	121551548	3268	19	43	51	71	250	250	0.141254119263	0.53049412327	0.306	0.418	-0.112
4222	SH2D4A	SH2D4A	chr8	+	19192196	19192368	19214713	19214794	19190465	19190625	19218713	19218825	4222	77	19	161	24	250	205	0.141156720197	0.53049412327	0.769	0.846	-0.077
4571	DNAJC11	DNAJC11	chr1	-	6699961	6700117	6704617	6704734	6698354	6698424	6705100	6705186	4571	198	192	276	219	241	250	0.141001031897	0.53049412327	0.517	0.567	-0.05
4834	GALNT10	GALNT10	chr5	+	153709131	153709298	153755836	153756022	153677500	153677639	153760007	153760191	4834	161	124	196	118	250	250	0.141237017224	0.53049412327	0.565	0.624	-0.059
3176	SYNE4	SYNE4	chr19	-	36497651	36497846	36498026	36498170	36496234	36496339	36499118	36499269	3176	17	2	17	7	250	250	0.14154521176	0.530989509956	0.895	0.708	0.187
3434	C1orf101	C1orf101	chr1	+	244662303	244662381	244681893	244682000	244643018	244643086	244715623	244716116	3434	3	1	0	2	202	231	0.14197241484	0.532225563409	0.774	0.0	0.774
4479	ANKRD6	ANKRD6	chr6	+	90315725	90315824	90321990	90322089	90312747	90312846	90326277	90326376	4479	23	0	19	2	223	223	0.14236957905	0.533347384515	1.0	0.905	0.095
171	IQCB1	IQCB1	chr3	-	121515964	121516074	121518042	121518221	121514303	121514413	121526190	121526290	171	59	54	43	59	250	234	0.142721662399	0.534298896967	0.506	0.406	0.1
4894	MKL1	MKL1	chr22	-	40819539	40819689	40820209	40820385	40816850	40817104	40825609	40825771	4894	125	145	163	148	250	250	0.142849746123	0.534411103799	0.463	0.524	-0.061
4833	CTNS	CTNS	chr17	+	3552140	3552225	3558291	3558395	3550737	3550816	3558514	3558646	4833	21	51	34	50	209	228	0.143014603588	0.534660635377	0.31	0.426	-0.116
2558	RPS25	RPS25	chr11	-	118888071	118888255	118888667	118888763	118886550	118886649	118888991	118889057	2558	3244	3553	2841	3278	220	250	0.143214560047	0.535040952384	0.509	0.496	0.013
2068	TJP1	TJP1	chr15	-	30053803	30053972	30054537	30054641	30053341	30053489	30058468	30058745	2068	105	130	182	176	228	250	0.1435314156	0.535746774528	0.47	0.531	-0.061
811	ERBB2IP	ERBB2IP	chr5	+	65364704	65364848	65367996	65368119	65349233	65350779	65370851	65371058	811	9	30	7	53	250	247	0.143600200259	0.535746774528	0.229	0.115	0.114
4311	KDSR	KDSR	chr18	-	61011642	61011726	61018120	61018312	61006032	61006116	61022436	61022532	4311	196	126	232	186	250	208	0.143748843573	0.535934258003	0.564	0.509	0.055
1752	NUP93	NUP93	chr16	+	56871519	56871638	56872863	56872981	56870512	56870629	56873432	56873516	1752	226	166	310	276	243	242	0.144454550903	0.538196948542	0.576	0.528	0.048
3428	PAM	PAM	chr5	+	102360834	102361038	102363888	102363942	102355493	102355547	102364590	102366808	3428	291	232	270	258	250	178	0.14462866429	0.538477330408	0.472	0.427	0.045
1480	SLC25A24	SLC25A24	chr1	-	108686164	108686332	108690900	108691008	108681679	108681830	108697604	108697757	1480	269	315	324	446	232	250	0.144891729771	0.538554950935	0.479	0.439	0.04
1932	TFPT	TFPT	chr19	-	54611632	54611702	54613433	54613504	54611332	54611551	54617821	54618080	1932	56	76	60	56	195	194	0.145341615178	0.538554950935	0.423	0.516	-0.093
1980	CTTN	CTTN	chr11	+	70279206	70279384	70279752	70279824	70277296	70277386	70281131	70281225	1980	689	365	764	460	250	196	0.145200315585	0.538554950935	0.597	0.566	0.031
2973	GCC2	GCC2	chr2	+	109098742	109098907	109099517	109099622	109098152	109098272	109100604	109100767	2973	52	53	70	48	250	229	0.144831016065	0.538554950935	0.473	0.572	-0.099
4990	MAVS	MAVS	chr20	+	3838281	3838456	3841978	3842151	3835204	3835388	3842900	3843060	4990	102	134	141	143	250	250	0.144963283818	0.538554950935	0.432	0.496	-0.064
533	SCAMP1	SCAMP1	chr5	+	77717624	77717784	77745756	77745857	77714598	77714727	77755067	77755185	533	128	3	110	7	250	225	0.145323707565	0.538554950935	0.975	0.934	0.041
5693	ZBTB8OS	ZBTB8OS	chr1	-	33099245	33099328	33099551	33099711	33093108	33093145	33116002	33116191	5693	10	37	3	30	250	207	0.145161077538	0.538554950935	0.183	0.076	0.107
1555	POLR1B	POLR1B	chr2	+	113315486	113315658	113316869	113317151	113310221	113310393	113321942	113322076	1555	23	56	37	56	250	250	0.145641610357	0.538933323108	0.291	0.398	-0.107
3691	ARHGEF1	ARHGEF1	chr19	+	42409100	42409188	42409326	42409413	42408367	42408535	42409911	42409979	3691	117	286	147	289	212	211	0.145637820501	0.538933323108	0.289	0.336	-0.047
815	CD44	CD44	chr11	+	35229651	35229753	35232792	35232996	35211381	35211612	35236398	35236461	815	435	808	1051	1760	226	250	0.145981299243	0.539823582469	0.373	0.398	-0.025
5687	ZBTB8OS	ZBTB8OS	chr1	-	33093108	33093145	33099245	33099328	33086816	33087549	33099551	33099711	5687	113	25	103	35	207	161	0.146736561987	0.542248339989	0.779	0.696	0.083
2496	MFF	MFF	chr2	+	228194321	228194499	228195341	228195562	228193393	228193505	228197134	228197304	2496	15	478	9	531	250	250	0.147112019797	0.543190756104	0.03	0.017	0.013
595	ACTR10	ACTR10	chr14	+	58690500	58690574	58698783	58698985	58690339	58690419	58701087	58702353	595	142	289	177	294	198	250	0.147191032864	0.543190756104	0.383	0.432	-0.049
929	UBE2V2	UBE2V2	chr8	+	48955592	48955741	48962412	48962538	48920994	48921030	48973241	48974454	929	96	198	121	195	250	250	0.14740761703	0.543621726447	0.327	0.383	-0.056
4062	GBF1	GBF1	chr10	+	104119026	104119192	104119940	104120152	104118262	104118486	104120778	104120877	4062	122	150	123	193	250	250	0.147577558371	0.543880216811	0.449	0.389	0.06
1165	LYRM1	LYRM1	chr16	+	20911619	20911857	20926877	20927036	20911189	20911326	20931443	20931536	1165	22	100	18	135	250	250	0.147745765013	0.544131968915	0.18	0.118	0.062
2108	ANXA3	ANXA3	chr4	+	79494333	79494421	79503330	79503444	79475589	79475642	79507413	79507504	2108	991	903	1640	1372	212	238	0.148163399233	0.544640127613	0.552	0.573	-0.021
2961	SLC35F6	SLC35F6	chr2	+	26997118	26997191	26997911	26998083	26987141	26987294	26998331	26998544	2961	101	74	115	113	197	250	0.148126418737	0.544640127613	0.634	0.564	0.07
3910	PTPN2	PTPN2	chr18	-	12830941	12831040	12836789	12836890	12825808	12825943	12859162	12859253	3910	89	50	95	75	225	223	0.148196883866	0.544640127613	0.638	0.557	0.081
3940	HNRNPAB	HNRNPAB	chr5	+	177636330	177636448	177637132	177637273	177634094	177634226	177637553	177638184	3940	1821	692	2489	1029	242	250	0.148574841722	0.544640127613	0.731	0.714	0.017
4949	U2AF1L4	U2AF1L4	chr19	-	36235526	36235639	36236025	36236113	36235223	36235322	36236248	36236343	4949	13	15	8	21	212	237	0.148583666171	0.544640127613	0.492	0.299	0.193
5820	KCTD20	KCTD20	chr6	+	36442565	36442839	36447367	36447488	36437828	36438034	36449338	36449536	5820	133	168	94	153	250	245	0.14846457287	0.544640127613	0.437	0.376	0.061
97	DENND4C	DENND4C	chr9	+	19369834	19369985	19371753	19371818	19361843	19361961	19372034	19374266	97	76	43	97	37	250	189	0.148478389791	0.544640127613	0.572	0.665	-0.093
1524	RHEB	RHEB	chr7	-	151168634	151168691	151174418	151174501	151168479	151168527	151181822	151181890	1524	450	530	513	531	207	181	0.148704440739	0.544713465687	0.426	0.458	-0.032
3713	PNPLA8	PNPLA8	chr7	-	108154879	108156018	108161919	108161965	108154587	108154737	108166472	108166762	3713	5	145	9	115	170	250	0.148803678528	0.544713465687	0.048	0.103	-0.055
1287	SLC25A45	SLC25A45	chr11	-	65146846	65147032	65147337	65147409	65144288	65144547	65147602	65147646	1287	4	4	3	0	196	250	0.149307325901	0.546190063252	0.561	1.0	-0.439
2086	DUSP5	DUSP5	chr10	+	112262478	112262627	112266692	112266912	112257624	112258258	112269777	112271302	2086	478	808	560	844	250	250	0.1498474509	0.547430627131	0.372	0.399	-0.027
4962	NEIL2	NEIL2	chr8	+	11627682	11627844	11628954	11629094	11627171	11627300	11640711	11640908	4962	3	12	0	9	250	250	0.149767731452	0.547430627131	0.2	0.0	0.2
3975	CTBP2	CTBP2	chr10	-	126799558	126799662	126822080	126822181	126727565	126727724	126848887	126849103	3975	3	171	10	228	225	228	0.150121746806	0.547698027363	0.017	0.043	-0.026
521	PIH1D1	PIH1D1	chr19	-	49951257	49951319	49952731	49952911	49951083	49951165	49954038	49954105	521	450	181	462	221	250	186	0.150110524574	0.547698027363	0.649	0.609	0.04
3663	MTMR2	MTMR2	chr11	-	95615537	95615660	95620775	95620848	95598764	95598840	95621319	95621425	3663	78	45	51	44	197	247	0.150231477564	0.547731498187	0.685	0.592	0.093
3918	SNX9	SNX9	chr6	+	158348142	158348246	158349630	158349734	158342562	158342693	158353226	158353304	3918	366	322	424	320	228	228	0.150896247189	0.54978719628	0.532	0.57	-0.038
1413	MYO19	MYO19	chr17	-	34883894	34884033	34888356	34888511	34883381	34883530	34889779	34889931	1413	170	150	233	253	250	250	0.151283414046	0.55046142706	0.531	0.479	0.052
4696	GPR155	GPR155	chr2	-	175347600	175347646	175347737	175347886	175346224	175346715	175351600	175351816	4696	15	3	11	0	250	170	0.15122716515	0.55046142706	0.773	1.0	-0.227
1988	PRIMPOL	PRIMPOL	chr4	+	185599385	185599548	185606562	185606652	185593326	185593614	185606729	185606838	1988	32	29	38	20	250	214	0.151920667574	0.551674584184	0.486	0.619	-0.133
534	TXN	TXN	chr9	-	113007057	113007123	113013099	113013159	113006091	113006499	113013637	113013742	534	1235	632	1161	536	184	190	0.151902795279	0.551674584184	0.669	0.691	-0.022
613	PARN	PARN	chr16	-	14680174	14680218	14687157	14687235	14678605	14678648	14693760	14693817	613	67	45	78	35	202	168	0.151744407858	0.551674584184	0.553	0.65	-0.097
1645	CCT5	CCT5	chr5	+	10260903	10261023	10262592	10262730	10258497	10258647	10263245	10263426	1645	1451	1332	1843	1819	244	250	0.152165381552	0.55180045089	0.527	0.509	0.018
4819	ZNF433	ZNF433	chr19	-	12140954	12141013	12145642	12145689	12128980	12129107	12146351	12146556	4819	5	0	3	2	171	183	0.152259239524	0.55180045089	1.0	0.616	0.384
5614	SUPT7L	SUPT7L	chr2	-	27878231	27878469	27880211	27880536	27873675	27876614	27885045	27885148	5614	5	163	1	140	250	250	0.152142870512	0.55180045089	0.03	0.007	0.023
2907	OBSCN	OBSCN	chr1	+	228480223	228480487	228481053	228481317	228479598	228479862	228481852	228482116	2907	3	18	3	4	250	250	0.152504110597	0.552320405866	0.143	0.429	-0.286
1228	AP2M1	AP2M1	chr3	+	183894738	183894855	183896644	183896910	183892633	183892747	183897956	183898039	1228	599	897	596	801	241	250	0.15399933771	0.556061659505	0.409	0.436	-0.027
3299	CARKD	CARKD	chr13	+	111274562	111274713	111276580	111276626	111267806	111267994	111279785	111279894	3299	70	2	53	5	250	170	0.153767992362	0.556061659505	0.96	0.878	0.082
3631	SPAG9	SPAG9	chr17	-	49052131	49052308	49054468	49054582	49048067	49048217	49057106	49057278	3631	200	233	231	222	238	250	0.154047557223	0.556061659505	0.474	0.522	-0.048
4770	LRRFIP2	LRRFIP2	chr3	-	37170553	37170640	37190384	37190529	37138106	37138151	37216029	37216096	4770	124	100	131	137	250	211	0.153704516381	0.556061659505	0.511	0.447	0.064
682	MYO1E	MYO1E	chr15	-	59523900	59523990	59528783	59528871	59516887	59517022	59548482	59548577	682	220	5	317	2	212	214	0.153947156022	0.556061659505	0.978	0.994	-0.016
182	PGAP2	PGAP2	chr11	+	3832479	3832654	3844842	3844970	3829765	3829881	3845112	3845365	182	43	4	49	1	250	250	0.154445318356	0.557128244427	0.915	0.98	-0.065
1999	DNM1L	DNM1L	chr12	+	32890798	32890876	32891197	32891230	32890038	32890095	32892997	32893174	1999	79	80	86	118	202	157	0.154920249327	0.557961825607	0.434	0.362	0.072
2314	CENPJ	CENPJ	chr13	-	25463453	25463538	25466780	25467005	25459743	25459808	25473556	25473722	2314	45	15	67	12	250	209	0.154786203731	0.557961825607	0.715	0.824	-0.109
246	LIG3	LIG3	chr17	+	33328275	33328422	33328927	33329123	33326800	33326875	33329686	33329808	246	57	44	63	71	250	250	0.154983705185	0.557961825607	0.564	0.47	0.094
1216	NUP54	NUP54	chr4	-	77057338	77057565	77065301	77065445	77055327	77055515	77065542	77065626	1216	185	96	149	100	250	250	0.155297018749	0.558351723515	0.658	0.598	0.06
5584	ANAPC10	ANAPC10	chr4	-	146002811	146002902	146017136	146017263	145915726	145916755	146019271	146019371	5584	49	7	40	12	250	215	0.155242306791	0.558351723515	0.858	0.741	0.117
1595	CEP295	CEP295	chr11	+	93455119	93455216	93456206	93456455	93454477	93454578	93457419	93457541	1595	16	25	22	18	221	250	0.155569778342	0.558963445006	0.42	0.58	-0.16
1761	EFCAB2	EFCAB2	chr1	+	245165422	245165534	245180543	245180628	245133630	245133745	245222687	245222760	1761	13	22	7	26	236	209	0.155884751973	0.559725935397	0.344	0.193	0.151
3408	LOC102606465	LOC102606465	chr1	+	101542918	101543064	101549016	101549130	101540950	101541272	101552407	101552935	3408	10	9	7	16	250	238	0.156340490368	0.560992523738	0.514	0.294	0.22
233	FCRLA	FCRLA	chr1	+	161680549	161680702	161681723	161682008	161676761	161677133	161682874	161684142	233	2	4	2	0	250	250	0.156722158245	0.561498003859	0.333	1.0	-0.667
4403	MAPK12	MAPK12	chr22	-	50695363	50695393	50695510	50695622	50695027	50695075	50696671	50696730	4403	81	15	70	22	236	154	0.156761616167	0.561498003859	0.779	0.675	0.104
5304	WDR81	WDR81	chr17	+	1631283	1631920	1633673	1633781	1619816	1619927	1634048	1634239	5304	2	25	0	28	250	232	0.156790612056	0.561498003859	0.069	0.0	0.069
2095	ABCC4	ABCC4	chr13	-	95705348	95705438	95714957	95715113	95696519	95696692	95723915	95724107	2095	191	99	275	178	250	214	0.156907513477	0.561547454605	0.623	0.569	0.054
292	SF3B3	SF3B3	chr16	+	70573006	70573110	70575571	70575737	70572225	70572363	70578340	70578436	292	203	241	267	264	228	250	0.157051164517	0.561692510259	0.48	0.526	-0.046
4009	COL8A1	COL8A1	chr3	+	99463740	99463865	99509523	99509854	99357439	99357508	99513073	99515577	4009	149	242	87	179	249	250	0.157389504187	0.561795956295	0.382	0.328	0.054
473	NUMA1	NUMA1	chr11	-	71721831	71721900	71723940	71727306	71720313	71720433	71727453	71727576	473	389	182	365	204	250	193	0.157225143175	0.561795956295	0.623	0.58	0.043
5302	DMKN	DMKN	chr19	-	35997027	35997087	35998359	35998413	35996840	35996888	35999106	35999142	5302	13	54	31	76	178	184	0.157305094974	0.561795956295	0.199	0.297	-0.098
3095	PPP1R18	PPP1R18	chr6	-	30646955	30647166	30652184	30653823	30644165	30645065	30654890	30655093	3095	77	289	82	238	250	250	0.157703819699	0.562549250753	0.21	0.256	-0.046
3256	ODF2	ODF2	chr9	+	131223220	131223289	131231461	131231632	131222791	131222945	131233586	131233747	3256	122	87	131	122	193	250	0.157861220185	0.562742190018	0.645	0.582	0.063
5442	LDAH	LDAH	chr2	-	20974569	20974739	20990014	20990158	20901329	20901412	21022796	21022890	5442	3	6	12	7	250	250	0.15808180141	0.562791877307	0.333	0.632	-0.299
961	ATG5	ATG5	chr6	-	106696024	106696119	106727535	106727698	106649846	106649964	106740902	106740981	961	163	140	152	164	250	219	0.158068767164	0.562791877307	0.505	0.448	0.057
858	TANGO2	TANGO2	chr22	+	20043465	20043536	20050860	20050965	20040959	20041074	20052064	20053449	858	13	23	8	30	195	229	0.15820457866	0.562861097297	0.399	0.238	0.161
264	PALLD	PALLD	chr4	+	169819643	169819865	169824907	169825057	169815729	169815828	169835077	169835172	264	530	421	239	223	250	250	0.158490286485	0.56315548779	0.557	0.517	0.04
2906	OBSCN	OBSCN	chr1	+	228407024	228407300	228412159	228412435	228404713	228404989	228430883	228431159	2906	2	10	0	12	250	250	0.158494100015	0.56315548779	0.167	0.0	0.167
4628	ARHGAP18	ARHGAP18	chr6	-	129927021	129927104	129929037	129929197	129921786	129921993	129932677	129932755	4628	153	97	266	133	250	207	0.159031744441	0.56469746543	0.566	0.623	-0.057
3812	MAP4K4	MAP4K4	chr2	+	102472438	102472600	102475457	102475544	102460562	102460773	102476104	102476326	3812	802	143	766	163	250	211	0.159479610245	0.565918851469	0.826	0.799	0.027
4983	CUEDC1	CUEDC1	chr17	-	55946482	55946554	55948646	55948730	55943834	55943905	55950023	55950216	4983	53	4	91	2	208	196	0.15960550144	0.565996853088	0.926	0.977	-0.051
4964	STK3	STK3	chr8	-	99591891	99592017	99608259	99608397	99560196	99560389	99718694	99718862	4964	118	90	131	130	250	250	0.16012218493	0.567216632458	0.567	0.502	0.065
726	B4GALT6	B4GALT6	chr18	-	29218606	29218723	29225317	29225442	29210921	29211109	29237938	29238052	726	41	44	71	51	249	241	0.160157734665	0.567216632458	0.474	0.574	-0.1
2051	SDHAF2	SDHAF2	chr11	+	61205096	61205320	61205475	61205585	61197596	61197654	61213412	61214239	2051	179	154	138	149	250	234	0.160551142439	0.5682404632	0.521	0.464	0.057
1230	GPS1	GPS1	chr17	+	80014345	80014426	80014504	80014642	80014161	80014267	80014715	80014850	1230	236	328	299	353	205	250	0.160876482763	0.568657521703	0.467	0.508	-0.041
3794	CMC2	CMC2	chr16	-	81015410	81015482	81030918	81031034	81009698	81010076	81040338	81040502	3794	284	77	277	96	240	196	0.160982173392	0.568657521703	0.751	0.702	0.049
775	YY1AP1	YY1AP1	chr1	-	155644800	155644887	155646338	155646537	155642350	155642522	155649199	155649303	775	142	117	127	134	250	211	0.160940609573	0.568657521703	0.506	0.444	0.062
5823	FGFR4	FGFR4	chr5	+	176516550	176516694	176517390	176517654	176513872	176514034	176517745	176517826	5823	34	146	35	218	250	250	0.161344021184	0.56956635346	0.189	0.138	0.051
2778	TRAM2	TRAM2	chr6	-	52369388	52369552	52370396	52370540	52362199	52368068	52370829	52370934	2778	122	112	124	87	250	250	0.161667135701	0.5703373628	0.521	0.588	-0.067
2641	MIF4GD	MIF4GD	chr17	-	73263826	73263982	73264163	73264273	73263618	73263711	73265427	73265550	2641	22	66	26	124	234	250	0.161996630745	0.570806449761	0.263	0.183	0.08
3880	SEC11A	SEC11A	chr15	-	85213955	85214013	85223943	85224063	85212767	85213300	85230855	85231005	3880	1291	627	1441	636	244	182	0.162009688146	0.570806449761	0.606	0.628	-0.022
5439	STAT6	STAT6	chr12	-	57501387	57501526	57501945	57502082	57501013	57501097	57504911	57505196	5439	230	221	227	262	250	250	0.162185777683	0.571057486128	0.51	0.464	0.046
2333	MELK	MELK	chr9	+	36657237	36657360	36665346	36665578	36651742	36651874	36669306	36669403	2333	133	156	235	338	247	250	0.162517139945	0.571854561551	0.463	0.413	0.05
1856	CCDC150	CCDC150	chr2	+	197534556	197534600	197537068	197537161	197523515	197523584	197538964	197539072	1856	14	11	1	4	168	217	0.162910986514	0.572563251015	0.622	0.244	0.378
2969	KANSL3	KANSL3	chr2	-	97267852	97268075	97268489	97268599	97267379	97267513	97269986	97270117	2969	84	86	82	61	234	250	0.163299294398	0.572563251015	0.511	0.59	-0.079
3527	POLM	POLM	chr7	-	44113996	44114121	44116107	44116228	44113381	44113624	44118338	44118410	3527	16	7	20	3	245	249	0.163312689652	0.572563251015	0.699	0.871	-0.172
3861	AASDH	AASDH	chr4	-	57244313	57244630	57248642	57248763	57237616	57237809	57250235	57250507	3861	6	22	16	27	245	250	0.163382128303	0.572563251015	0.218	0.377	-0.159
4387	USP34	USP34	chr2	-	61438906	61439064	61441194	61441829	61436033	61436112	61447444	61447592	4387	100	97	120	88	250	250	0.163454351997	0.572563251015	0.508	0.577	-0.069
5142	PGM3	PGM3	chr6	-	83898332	83898517	83900527	83900733	83896726	83896794	83902897	83903012	5142	98	181	103	148	250	250	0.163248380881	0.572563251015	0.351	0.41	-0.059
5157	MAD2L1	MAD2L1	chr4	-	120983129	120983250	120986826	120986973	120982028	120982132	120987816	120988013	5157	304	273	477	368	250	245	0.162987806507	0.572563251015	0.522	0.56	-0.038
1464	ANKRD17	ANKRD17	chr4	-	73981537	73981633	73984404	73984567	73979508	73979625	73985878	73986054	1464	135	118	183	126	250	220	0.164692561404	0.573996345572	0.502	0.561	-0.059
20	CHD1	CHD1	chr5	-	98199111	98199290	98204198	98204339	98195675	98195772	98205457	98205586	20	65	83	65	59	250	250	0.164470816808	0.573996345572	0.439	0.524	-0.085
4602	SCYL1	SCYL1	chr11	+	65303423	65303612	65303729	65303805	65302697	65302853	65304056	65304221	4602	312	127	261	131	250	200	0.164429275086	0.573996345572	0.663	0.614	0.049
4701	MDM2	MDM2	chr12	+	69207333	69207408	69214104	69214154	69202987	69203072	69218142	69218210	4701	92	76	101	61	199	174	0.164117813277	0.573996345572	0.514	0.591	-0.077
5189	SARNP	SARNP	chr12	-	56151166	56151337	56154334	56154424	56146246	56146624	56182858	56182927	5189	559	45	649	38	214	250	0.164706496811	0.573996345572	0.936	0.952	-0.016
5594	ATF7	ATF7	chr12	-	53946324	53946421	53994736	53994805	53936668	53937232	54020062	54020199	5594	28	82	23	105	193	221	0.164445152162	0.573996345572	0.281	0.201	0.08
5816	KCTD20	KCTD20	chr6	+	36446897	36447000	36447367	36447488	36442565	36442839	36449338	36449536	5816	127	171	85	147	227	245	0.16450760606	0.573996345572	0.445	0.384	0.061
787	RFC2	RFC2	chr7	-	73660991	73661093	73663341	73663550	73657475	73657576	73664068	73664110	787	14	154	27	184	250	226	0.164430918391	0.573996345572	0.076	0.117	-0.041
10	ELK3	ELK3	chr12	+	96617342	96617551	96640717	96641512	96588159	96588483	96653508	96653631	10	351	379	403	500	250	250	0.165608952499	0.574139195827	0.481	0.446	0.035
121	MMS19	MMS19	chr10	-	99221584	99221653	99221773	99221876	99220663	99220764	99222339	99222439	121	188	1	221	5	227	193	0.165983554713	0.574139195827	0.994	0.974	0.02
1428	MAL2	MAL2	chr8	+	120233826	120233997	120252404	120252560	120220776	120220844	120255656	120257914	1428	324	647	603	1353	250	250	0.167127118357	0.574139195827	0.334	0.308	0.026
1819	C1orf106	C1orf106	chr1	+	200870064	200870287	200876961	200877015	200869231	200869348	200877857	200878068	1819	182	85	237	140	250	178	0.165306746833	0.574139195827	0.604	0.547	0.057
1861	YWHAE	YWHAE	chr17	-	1257504	1257641	1268152	1268352	1247833	1248793	1303340	1303556	1861	2624	2048	3230	2384	250	250	0.165476227203	0.574139195827	0.562	0.575	-0.013
1960	DDAH2	DDAH2	chr6	-	31695949	31696069	31696227	31696301	31695319	31695469	31696422	31696522	1960	374	502	378	443	198	244	0.166946757965	0.574139195827	0.479	0.513	-0.034
2074	CFLAR	CFLAR	chr2	+	201997751	201997857	202000694	202000830	201994451	201994869	202005079	202005162	2074	391	367	424	345	230	250	0.165523984297	0.574139195827	0.537	0.572	-0.035
2157	PLEKHM1	PLEKHM1	chr17	-	43555265	43555513	43559802	43559891	43552465	43553092	43568017	43568146	2157	19	62	12	69	213	250	0.165780288131	0.574139195827	0.265	0.17	0.095
2174	ABHD5	ABHD5	chr3	+	43756438	43756550	43759162	43759349	43753200	43753355	43759934	43764217	2174	92	111	135	209	236	250	0.165819848748	0.574139195827	0.468	0.406	0.062
2608	USP1	USP1	chr1	+	62908829	62908990	62913011	62913182	62907865	62907970	62914135	62914337	2608	110	145	131	218	250	250	0.167010818324	0.574139195827	0.431	0.375	0.056
2842	HFE	HFE	chr6	+	26091068	26091332	26091541	26091817	26087508	26087744	26092954	26093188	2842	19	5	17	1	250	250	0.166043420075	0.574139195827	0.792	0.944	-0.152
2963	DDX41	DDX41	chr5	-	176940011	176940083	176940353	176940485	176939780	176939877	176940685	176940848	2963	210	158	254	156	250	196	0.167086511556	0.574139195827	0.51	0.561	-0.051
2965	ZNF83	ZNF83	chr19	-	53138318	53138406	53158813	53158940	53115617	53118050	53164014	53164096	2965	54	2	42	5	250	212	0.167022628169	0.574139195827	0.958	0.877	0.081
2990	TMEM161A	TMEM161A	chr19	-	19243465	19243563	19245592	19245696	19232567	19232628	19249234	19249310	2990	10	1	5	3	228	222	0.166462221815	0.574139195827	0.907	0.619	0.288
3154	WDR75	WDR75	chr2	+	190334069	190334165	190334801	190334971	190333200	190333295	190335544	190335604	3154	80	116	107	118	220	250	0.166697370688	0.574139195827	0.439	0.507	-0.068
3248	SNAPC1	SNAPC1	chr14	+	62235353	62235458	62242812	62242971	62233929	62234070	62244789	62244858	3248	74	87	103	90	229	250	0.167171794489	0.574139195827	0.481	0.555	-0.074
3257	ODF2	ODF2	chr9	+	131231461	131231632	131233586	131233747	131223220	131223289	131235191	131235320	3257	35	116	63	149	250	250	0.167059515751	0.574139195827	0.232	0.297	-0.065
3526	POLM	POLM	chr7	-	44113996	44114129	44116107	44116228	44113381	44113624	44118354	44118410	3526	9	13	8	4	245	250	0.165265997168	0.574139195827	0.414	0.671	-0.257
3615	KIAA1524	KIAA1524	chr3	-	108300954	108301049	108301823	108301930	108300261	108300358	108303911	108304059	3615	59	38	118	107	231	219	0.166798115333	0.574139195827	0.595	0.511	0.084
3715	PDGFRB	PDGFRB	chr5	-	149497180	149497413	149498309	149498415	149493401	149495509	149499029	149499129	3715	298	457	0	3	230	250	0.165761301126	0.574139195827	0.415	0.0	0.415
3905	RNF146	RNF146	chr6	+	127601660	127601749	127603431	127603540	127601375	127601485	127607194	127607322	3905	19	30	13	10	213	233	0.166743104786	0.574139195827	0.409	0.587	-0.178
5875	DNMT1	DNMT1	chr19	-	10254441	10254663	10257026	10257200	10252703	10252896	10259559	10259693	5875	179	286	316	427	250	250	0.166220383371	0.574139195827	0.385	0.425	-0.04
908	TRIM5	TRIM5	chr11	-	5687210	5687311	5688918	5688941	5686885	5686912	5699433	5699664	908	33	59	30	82	147	225	0.166267158524	0.574139195827	0.461	0.359	0.102
5197	FAM114A1	FAM114A1	chr4	+	38870018	38870167	38879691	38880047	38869353	38869455	38893363	38893451	5197	15	247	14	134	250	250	0.167351384323	0.574364131857	0.057	0.095	-0.038
615	FAM171A1	FAM171A1	chr10	-	15296719	15296878	15317853	15317946	15290637	15290814	15325876	15326104	615	68	84	60	102	217	250	0.167448180905	0.574364131857	0.483	0.404	0.079
1617	BIVM	BIVM	chr13	+	103483914	103484047	103486815	103486902	103474414	103474509	103490992	103491089	1617	77	119	119	141	250	211	0.167610973009	0.574465330596	0.353	0.416	-0.063
2147	PIKFYVE	PIKFYVE	chr2	+	209138307	209138457	209153452	209153542	209136234	209136415	209163364	209163503	2147	38	33	36	49	250	214	0.167688613117	0.574465330596	0.496	0.386	0.11
2261	SGIP1	SGIP1	chr1	+	67160121	67160187	67161116	67161176	67154830	67154958	67184976	67185088	2261	21	17	3	7	190	184	0.167838825945	0.574618532321	0.545	0.293	0.252
761	KIAA1217	KIAA1217	chr10	+	24825702	24825822	24831621	24831699	24821998	24822166	24833909	24834032	761	76	6	102	3	244	202	0.167954842594	0.574654539956	0.913	0.966	-0.053
1452	NTN4	NTN4	chr12	-	96106989	96107116	96131643	96131922	96104218	96104407	96180716	96181246	1452	249	249	582	501	250	250	0.168247195362	0.575293454574	0.5	0.537	-0.037
1181	PTCD2	PTCD2	chr5	+	71622438	71622568	71627084	71627202	71617998	71618091	71631620	71631712	1181	17	0	16	2	250	242	0.168701646026	0.575299469412	1.0	0.886	0.114
1439	PTPN12	PTPN12	chr7	+	77227158	77227218	77229980	77230123	77221501	77221573	77236551	77236618	1439	170	260	196	248	184	250	0.168748151124	0.575299469412	0.47	0.518	-0.048
1759	CLINT1	CLINT1	chr5	-	157221905	157221980	157230657	157230727	157218710	157219003	157232873	157233120	1759	165	135	174	177	194	199	0.168535297894	0.575299469412	0.556	0.502	0.054
4589	ZC3H11A	ZC3H11A	chr1	+	203816311	203816815	203817458	203817535	203809433	203809502	203818838	203819154	4589	274	173	267	203	250	201	0.168521664399	0.575299469412	0.56	0.514	0.046
4626	STRADA	STRADA	chr17	-	61791365	61791468	61803997	61804055	61790765	61790887	61805693	61805773	4626	20	98	14	115	182	227	0.168777042798	0.575299469412	0.203	0.132	0.071
4007	SLC25A13	SLC25A13	chr7	-	95906507	95906650	95926209	95926263	95864113	95864229	95951253	95951459	4007	34	108	40	183	178	250	0.169350411441	0.576172199325	0.307	0.235	0.072
4077	HSD11B1L	HSD11B1L	chr19	+	5684829	5684916	5684975	5685130	5680775	5681282	5686426	5686538	4077	16	8	13	2	211	250	0.16932762808	0.576172199325	0.703	0.885	-0.182
4247	ANAPC16	ANAPC16	chr10	+	73983645	73983814	73990123	73990198	73975757	73975896	73992758	73995618	4247	98	297	80	307	250	199	0.169314798714	0.576172199325	0.208	0.172	0.036
5735	CDKL1	CDKL1	chr14	-	50798979	50799150	50801282	50801339	50796308	50796899	50805664	50805747	5735	14	6	8	9	181	250	0.169637826191	0.576429968348	0.763	0.551	0.212
626	NEIL3	NEIL3	chr4	+	178260936	178261011	178262629	178262796	178257261	178257475	178272533	178272703	626	31	25	36	47	199	250	0.169587948754	0.576429968348	0.609	0.49	0.119
123	COPA	COPA	chr1	-	160268634	160268781	160268891	160269054	160267345	160267535	160275222	160275361	123	371	433	334	448	250	250	0.170461631031	0.577957506869	0.461	0.427	0.034
1909	USP4	USP4	chr3	-	49339816	49339975	49348052	49348170	49337899	49338124	49362134	49362196	1909	35	118	40	93	242	250	0.17051178879	0.577957506869	0.235	0.308	-0.073
4256	NPTN	NPTN	chr15	-	73866002	73866136	73879864	73879959	73862490	73862764	73884306	73884478	4256	533	667	550	769	219	250	0.170483995061	0.577957506869	0.477	0.449	0.028
4688	BPTF	BPTF	chr17	+	65962687	65962772	65971887	65972074	65960327	65960520	65978367	65980494	4688	33	61	41	50	209	250	0.170433785976	0.577957506869	0.393	0.495	-0.102
4133	USP10	USP10	chr16	+	84806146	84806291	84808765	84808831	84801798	84801964	84812500	84813527	4133	143	77	210	87	250	190	0.170645165964	0.578049887441	0.585	0.647	-0.062
310	MRPS2	MRPS2	chr9	+	138393914	138394112	138394981	138395124	138393689	138393819	138395387	138396519	310	6	1	7	6	250	250	0.170869039945	0.578448514966	0.857	0.538	0.319
1536	TUBD1	TUBD1	chr17	-	57943969	57944110	57951899	57952064	57941024	57941208	57955463	57955695	1536	13	18	9	26	250	250	0.171358225882	0.578554310476	0.419	0.257	0.162
2826	CEP290	CEP290	chr12	-	88453674	88453797	88454606	88454771	88452624	88452797	88456468	88456555	2826	32	35	21	38	250	247	0.171214557519	0.578554310476	0.475	0.353	0.122
3118	ELP2	ELP2	chr18	+	33718757	33718835	33721099	33721164	33718232	33718389	33722243	33722310	3118	85	97	108	93	202	189	0.171381227846	0.578554310476	0.451	0.521	-0.07
4037	TEAD1	TEAD1	chr11	+	12886384	12886447	12901254	12901389	12883796	12883861	12902551	12902598	4037	44	89	72	200	187	250	0.171928494291	0.578554310476	0.398	0.325	0.073
4041	HMOX2	HMOX2	chr16	+	4533637	4533755	4546146	4546267	4526340	4526488	4555484	4555611	4041	42	14	47	8	242	245	0.171913320033	0.578554310476	0.752	0.856	-0.104
4163	RBM23	RBM23	chr14	-	23378691	23378804	23380536	23380612	23375403	23375577	23388207	23388396	4163	108	98	127	88	200	237	0.171902372737	0.578554310476	0.566	0.631	-0.065
617	FCGRT	FCGRT	chr19	+	50017138	50017390	50017467	50017743	50016643	50016730	50027763	50028033	617	129	265	98	160	250	250	0.171857912215	0.578554310476	0.327	0.38	-0.053
650	ZZZ3	ZZZ3	chr1	-	78097534	78099090	78105133	78105287	78050201	78050340	78107068	78107131	650	71	67	75	97	250	250	0.171298045624	0.578554310476	0.514	0.436	0.078
806	ATRN	ATRN	chr20	+	3520868	3520982	3526408	3526537	3515899	3515983	3527930	3528136	806	70	91	70	66	238	250	0.171463011524	0.578554310476	0.447	0.527	-0.08
972	KHSRP	KHSRP	chr19	-	6420083	6420155	6420432	6420482	6419213	6419271	6421288	6421328	972	278	383	439	526	174	196	0.171962443301	0.578554310476	0.45	0.485	-0.035
134	TP53I3	TP53I3	chr2	-	24302313	24302510	24303688	24303901	24300302	24300631	24305754	24306022	134	206	173	159	107	250	250	0.172739467099	0.579022693716	0.544	0.598	-0.054
3314	SOAT1	SOAT1	chr1	+	179271811	179271937	179292571	179292630	179262848	179263071	179304640	179304792	3314	337	140	592	206	250	183	0.172358631992	0.579022693716	0.638	0.678	-0.04
4378	D2HGDH	D2HGDH	chr2	+	242684123	242684292	242695263	242695429	242683036	242683230	242707124	242708231	4378	50	29	31	10	250	250	0.172556968953	0.579022693716	0.633	0.756	-0.123
5247	ARHGEF7	ARHGEF7	chr13	+	111862218	111862349	111870025	111870227	111857635	111857720	111885551	111885640	5247	48	104	65	102	250	250	0.172648075302	0.579022693716	0.316	0.389	-0.073
5305	RPN2	RPN2	chr20	+	35860698	35860794	35862422	35862498	35858375	35858462	35864982	35865112	5305	744	743	711	785	220	200	0.172698633861	0.579022693716	0.477	0.452	0.025
657	PSMB3	PSMB3	chr17	+	36916683	36916861	36918663	36918758	36912135	36912243	36920371	36920484	657	928	444	852	456	250	219	0.172495202099	0.579022693716	0.647	0.621	0.026
2160	HDAC11	HDAC11	chr3	+	13524963	13525064	13538235	13538352	13522745	13522894	13540012	13540055	2160	20	24	45	32	225	241	0.173205053319	0.579869652999	0.472	0.601	-0.129
5128	ITGB5	ITGB5	chr3	-	124540159	124540321	124560229	124560398	124538585	124538681	124567155	124567405	5128	393	520	251	286	250	250	0.173128675885	0.579869652999	0.43	0.467	-0.037
3288	GSTT1	GSTT1	chr22	-	24379360	24379450	24381699	24381787	24376132	24376617	24384119	24384311	3288	61	5	89	15	212	214	0.173593601496	0.580456935143	0.925	0.857	0.068
678	NUP153	NUP153	chr6	-	17662248	17662301	17665469	17665616	17649393	17649531	17669205	17669259	678	97	5	160	3	250	177	0.173545279619	0.580456935143	0.932	0.974	-0.042
4980	NAT1	NAT1	chr8	+	18068701	18068851	18069899	18070283	18067611	18067689	18076919	18076998	4980	0	9	1	2	250	250	0.174159136102	0.581990683649	0.0	0.333	-0.333
5780	KIF21A	KIF21A	chr12	-	39703387	39703568	39705218	39705355	39701366	39701531	39711874	39712003	5780	11	30	12	63	250	250	0.174341125596	0.58224163772	0.268	0.16	0.108
3781	GMPR2	GMPR2	chr14	+	24702684	24702799	24703312	24703447	24702424	24702546	24704942	24705026	3781	188	5	232	2	239	250	0.17485315793	0.582357861196	0.975	0.992	-0.017
3793	FGGY	FGGY	chr1	+	59787207	59787422	59811918	59812070	59762624	59762822	59844420	59844509	3793	2	14	10	23	250	250	0.174700089976	0.582357861196	0.125	0.303	-0.178
3911	PTPN2	PTPN2	chr18	-	12817154	12817364	12819212	12819281	12814201	12814354	12825808	12825943	3911	3	193	6	148	193	250	0.175017407523	0.582357861196	0.02	0.05	-0.03
488	MTF2	MTF2	chr1	+	93581026	93581175	93583901	93583997	93580544	93580645	93584889	93584958	488	93	66	124	65	250	220	0.174614206865	0.582357861196	0.554	0.627	-0.073
5364	FAXC	FAXC	chr6	-	99739579	99739696	99781226	99781423	99720792	99729329	99790773	99790909	5364	20	24	26	53	250	241	0.175012767871	0.582357861196	0.445	0.321	0.124
976	C16orf13	C16orf13	chr16	-	684888	684956	685280	685340	684718	684797	685611	685774	976	88	136	93	110	184	192	0.174802846316	0.582357861196	0.403	0.469	-0.066
430	BCL2L11	BCL2L11	chr2	+	111911356	111911481	111918995	111919127	111907620	111907724	111921709	111926022	430	20	2	20	0	249	250	0.175322866949	0.583018105172	0.909	1.0	-0.091
3094	EXOSC7	EXOSC7	chr3	+	45048911	45049067	45052726	45052885	45046782	45046906	45053674	45054158	3094	163	33	199	56	250	250	0.175686699748	0.583159935117	0.832	0.78	0.052
3333	PDE9A	PDE9A	chr21	+	44119077	44119121	44151879	44152059	44073861	44073993	44152179	44152234	3333	1	7	4	5	168	250	0.175582099903	0.583159935117	0.175	0.543	-0.368
754	KHK	KHK	chr2	+	27317344	27317479	27317667	27317802	27315199	27315316	27319596	27319669	754	61	2	113	0	250	250	0.175494972255	0.583159935117	0.968	1.0	-0.032
1925	NAGK	NAGK	chr2	+	71297870	71297969	71300611	71300724	71295407	71295842	71302684	71302772	1925	5	259	0	191	223	237	0.175811729394	0.583219543246	0.02	0.0	0.02
4772	FAM188A	FAM188A	chr10	-	15858833	15858914	15863654	15863725	15838098	15838171	15875628	15875708	4772	47	54	47	36	195	205	0.175989401143	0.583453601963	0.478	0.579	-0.101
4988	DDAH1	DDAH1	chr1	-	85790422	85790566	85816097	85816217	85784167	85787251	85817188	85817262	4988	156	94	184	140	244	250	0.176333809803	0.584239818733	0.63	0.574	0.056
1951	IRF7	IRF7	chr11	-	613950	614037	614173	614399	613784	613865	614475	614534	1951	44	6	30	9	250	211	0.176677814094	0.58502374065	0.861	0.738	0.123
2321	GOPC	GOPC	chr6	-	117890734	117890899	117892022	117892118	117888016	117888197	117894629	117894795	2321	79	68	54	65	220	250	0.177288074875	0.586687815215	0.569	0.486	0.083
955	ZNF562	ZNF562	chr19	-	9767222	9767329	9768684	9768811	9759337	9764557	9770054	9770143	955	30	46	35	34	250	231	0.177508254296	0.587059782119	0.376	0.487	-0.111
1037	ARCN1	ARCN1	chr11	+	118464304	118464413	118468421	118468626	118463423	118463571	118471339	118473747	1037	441	307	476	380	233	250	0.177745518853	0.587131498601	0.606	0.573	0.033
4442	IGF2BP3	IGF2BP3	chr7	-	23401308	23401360	23458394	23458443	23401152	23401216	23508100	23508161	4442	47	52	86	67	173	176	0.177698665744	0.587131498601	0.479	0.566	-0.087
2367	WBSCR16	WBSCR16	chr7	-	74466817	74466903	74470007	74470181	74456269	74457217	74471635	74471723	2367	140	110	173	107	250	210	0.178143442688	0.587733090443	0.517	0.576	-0.059
2484	IQGAP3	IQGAP3	chr1	-	156524026	156524184	156526324	156526485	156521765	156521887	156530725	156530813	2484	87	100	192	173	250	250	0.178105042782	0.587733090443	0.465	0.526	-0.061
110	C11orf58	C11orf58	chr11	+	16769643	16769704	16774331	16774441	16766147	16766231	16776417	16779901	110	407	924	398	1012	185	234	0.178671227559	0.588553327653	0.358	0.332	0.026
3725	TIMM9	TIMM9	chr14	-	58878624	58878689	58890725	58890813	58875211	58875886	58893771	58893960	3725	124	19	151	14	212	189	0.17877587945	0.588553327653	0.853	0.906	-0.053
4191	TMEM185A	TMEM185A	chrX	-	148690313	148690521	148692969	148693146	148685652	148685736	148713225	148713568	4191	91	81	78	93	250	250	0.178767763654	0.588553327653	0.529	0.456	0.073
4973	PRKAA1	PRKAA1	chr5	-	40769517	40769605	40771820	40771965	40767567	40767792	40775029	40775074	4973	7	111	12	98	250	212	0.178824262395	0.588553327653	0.051	0.094	-0.043
2204	RAB34	RAB34	chr17	-	27043920	27044012	27044230	27044309	27043010	27043076	27045139	27045286	2204	17	272	32	338	203	216	0.178939999271	0.588578608713	0.062	0.092	-0.03
945	FRMD8	FRMD8	chr11	+	65156831	65156999	65161043	65161145	65154507	65154592	65161511	65161570	945	76	51	53	51	250	226	0.17915494597	0.588929988352	0.574	0.484	0.09
2121	YIPF2	YIPF2	chr19	-	11036361	11036449	11038305	11038392	11034751	11034868	11038474	11038635	2121	76	171	87	151	211	212	0.179410742606	0.589415147753	0.309	0.367	-0.058
971	RNPEP	RNPEP	chr1	+	201965274	201965391	201966446	201966682	201958510	201958659	201969029	201969143	971	360	362	521	459	241	250	0.179554038125	0.589530346996	0.508	0.541	-0.033
1850	TM9SF4	TM9SF4	chr20	+	30742905	30742989	30745596	30745772	30738602	30738678	30746253	30746317	1850	88	212	110	210	208	250	0.179899301996	0.590008440125	0.333	0.386	-0.053
3235	PHF1	PHF1	chr6	+	33382742	33382921	33383011	33383106	33382501	33382606	33383366	33383447	3235	44	105	49	83	250	219	0.17991628769	0.590008440125	0.269	0.341	-0.072
4066	GBF1	GBF1	chr10	+	104119023	104119192	104119940	104120152	104118262	104118486	104120778	104120877	4066	21	150	17	193	250	250	0.180084322026	0.590204152873	0.123	0.081	0.042
2046	TANC1	TANC1	chr2	+	159992704	159992809	160005652	160005783	159954148	159954346	160006880	160007067	2046	88	84	60	78	229	250	0.180277418556	0.590481719107	0.534	0.456	0.078
3029	UBR3	UBR3	chr2	+	170929937	170930117	170936323	170936533	170917827	170917953	170937054	170937194	3029	42	34	45	55	250	250	0.1806187156	0.590571585744	0.553	0.45	0.103
4922	DUSP22	DUSP22	chr6	+	311879	311962	335113	335163	304627	304661	345853	345928	4922	93	16	103	10	207	174	0.180846962552	0.590571585744	0.83	0.896	-0.066
5218	SLMAP	SLMAP	chr3	+	57857362	57857425	57875767	57875827	57850533	57850584	57882237	57882318	5218	16	115	23	103	187	184	0.180545072571	0.590571585744	0.12	0.18	-0.06
5350	SFT2D2	SFT2D2	chr1	+	168204338	168204420	168205826	168205862	168201071	168201157	168205949	168206008	5350	52	13	54	23	206	160	0.180794110929	0.590571585744	0.757	0.646	0.111
598	NISCH	NISCH	chr3	+	52524090	52524247	52524720	52524849	52523351	52523694	52525367	52525529	598	62	133	47	137	250	250	0.180819589831	0.590571585744	0.318	0.255	0.063
1184	RAC1	RAC1	chr7	+	6439756	6439819	6441498	6441658	6431554	6431672	6441946	6443598	1184	705	1879	740	2142	187	250	0.181348905756	0.591806902555	0.334	0.316	0.018
1347	ATP5O	ATP5O	chr21	-	35281385	35281515	35284592	35284703	35279644	35279757	35286753	35286804	1347	784	1083	709	1072	235	250	0.182130876259	0.591806902555	0.435	0.413	0.022
1962	EI24	EI24	chr11	+	125448844	125448964	125449988	125450100	125448028	125448153	125451106	125451218	1962	565	388	766	590	244	236	0.182136060249	0.591806902555	0.585	0.557	0.028
2299	DNAJC10	DNAJC10	chr2	+	183597225	183597269	183600975	183601113	183595756	183595834	183604271	183605115	2299	173	14	256	12	168	250	0.182311712691	0.591806902555	0.948	0.969	-0.021
2555	AP2S1	AP2S1	chr19	-	47341996	47342056	47342721	47342835	47341414	47341805	47349249	47349399	2555	1024	386	1143	385	238	184	0.181869208056	0.591806902555	0.672	0.697	-0.025
3402	AMFR	AMFR	chr16	-	56423096	56423287	56435644	56435755	56419830	56419934	56436896	56437030	3402	176	207	200	283	235	250	0.181880799536	0.591806902555	0.475	0.429	0.046
380	DAP3	DAP3	chr1	+	155679563	155679615	155686796	155686919	155658881	155658965	155695172	155695281	380	17	13	17	25	176	247	0.182420376242	0.591806902555	0.647	0.488	0.159
3875	SHOC2	SHOC2	chr10	+	112745385	112745523	112760172	112760303	112723882	112724819	112764363	112764552	3875	101	70	86	80	250	250	0.182277333073	0.591806902555	0.591	0.518	0.073
4634	FBXO28	FBXO28	chr1	+	224321775	224321914	224340843	224341039	224318173	224318283	224345053	224349749	4634	104	93	153	106	250	250	0.182389676192	0.591806902555	0.528	0.591	-0.063
5112	DRAM1	DRAM1	chr12	+	102295068	102295211	102301963	102302141	102271104	102271698	102307951	102308010	5112	8	132	3	121	250	250	0.181900419789	0.591806902555	0.057	0.024	0.033
5622	FAM86C1	FAM86C1	chr11	+	71502784	71502865	71504425	71504527	71500828	71500891	71507062	71507212	5622	1	6	9	12	205	226	0.182064930159	0.591806902555	0.155	0.453	-0.298
4762	CEP164	CEP164	chr11	+	117206320	117206396	117209281	117209384	117198570	117198620	117214881	117214993	4762	1	23	4	21	200	227	0.182674169455	0.592277500608	0.047	0.178	-0.131
5437	TRAPPC6B	TRAPPC6B	chr14	-	39620949	39621043	39623414	39623498	39617014	39619585	39627488	39627606	5437	33	67	31	41	208	218	0.18283567799	0.592448505658	0.34	0.442	-0.102
1721	PPIP5K2	PPIP5K2	chr5	+	102522020	102522140	102526542	102526683	102520372	102520445	102530600	102530726	1721	25	123	34	113	244	250	0.183110566648	0.592986478318	0.172	0.236	-0.064
172	IQCB1	IQCB1	chr3	-	121515964	121516074	121518042	121518221	121508919	121509062	121526190	121526290	172	59	4	43	7	250	234	0.183910430735	0.593195750486	0.932	0.852	0.08
2102	TRIP12	TRIP12	chr2	-	230636234	230636348	230638812	230638977	230633946	230634041	230642030	230642195	2102	350	298	392	288	250	238	0.184003513205	0.593195750486	0.528	0.564	-0.036
2671	HNRNPH3	HNRNPH3	chr10	+	70098259	70098399	70098896	70098983	70097614	70097753	70099196	70099312	2671	729	562	885	754	250	211	0.183628208304	0.593195750486	0.523	0.498	0.025
306	ZCCHC17	ZCCHC17	chr1	+	31791955	31792013	31810021	31810122	31769828	31769922	31811803	31811895	306	3	147	0	166	182	225	0.183954655065	0.593195750486	0.025	0.0	0.025
3150	C18orf8	C18orf8	chr18	+	21086933	21087018	21089156	21089243	21084334	21084411	21095819	21095960	3150	74	64	61	73	209	211	0.183924106946	0.593195750486	0.539	0.458	0.081
512	ARSD	ARSD	chrX	-	2827857	2828020	2828699	2828834	2826761	2826883	2833596	2833733	512	51	27	71	24	250	250	0.184046414232	0.593195750486	0.654	0.747	-0.093
5511	TMPO	TMPO	chr12	+	98938728	98938839	98940136	98940225	98931252	98931350	98941350	98944157	5511	9	159	23	239	235	213	0.183935316005	0.593195750486	0.049	0.08	-0.031
5771	G3BP2	G3BP2	chr4	-	76582107	76582198	76582740	76582914	76580951	76581054	76584026	76584108	5771	387	278	430	356	250	215	0.183448687661	0.593195750486	0.545	0.51	0.035
1257	PDCD6	PDCD6	chr5	+	306716	306875	311407	311517	304291	304336	314531	315089	1257	374	361	362	401	250	234	0.184667338958	0.593244115144	0.492	0.458	0.034
1409	ZNF69	ZNF69	chr19	+	12014429	12014514	12014719	12014780	11998669	11998801	12015463	12015702	1409	5	21	10	18	209	185	0.185168285303	0.593244115144	0.174	0.33	-0.156
1652	KRT19	KRT19	chr17	-	39680630	39680792	39681094	39681251	39680394	39680520	39681442	39681525	1652	4575	4026	6697	5675	250	250	0.184597848421	0.593244115144	0.532	0.541	-0.009
2307	IRF1	IRF1	chr5	-	131820053	131820189	131821358	131821408	131817300	131819767	131821942	131822065	2307	59	138	59	184	174	250	0.184806428392	0.593244115144	0.381	0.315	0.066
2581	THAP9-AS1	THAP9-AS1	chr4	-	83816844	83816927	83819141	83819215	83814604	83816000	83821229	83821376	2581	45	49	27	45	198	207	0.184366962814	0.593244115144	0.49	0.385	0.105
2647	ZWILCH	ZWILCH	chr15	+	66801083	66801230	66806325	66806421	66797420	66797729	66807863	66807982	2647	5	80	15	120	250	220	0.184928430743	0.593244115144	0.052	0.099	-0.047
3687	ENTPD6	ENTPD6	chr20	+	25199185	25199250	25201867	25201969	25198137	25198217	25203473	25203614	3687	138	124	234	170	189	226	0.184579487065	0.593244115144	0.571	0.622	-0.051
4188	SLC16A4	SLC16A4	chr1	-	110924273	110924417	110925455	110925588	110923603	110923765	110931858	110931977	4188	37	88	22	79	250	250	0.184954305882	0.593244115144	0.296	0.218	0.078
4528	KIAA1191	KIAA1191	chr5	-	175786483	175786570	175786813	175786921	175775252	175775359	175788604	175788810	4528	218	21	277	17	232	211	0.185225230571	0.593244115144	0.904	0.937	-0.033
4581	CPNE1	CPNE1	chr20	-	34218360	34218412	34218662	34218717	34215201	34215335	34218822	34218956	4581	201	279	262	308	179	176	0.18505729985	0.593244115144	0.415	0.455	-0.04
5430	FARP1	FARP1	chr13	+	99087829	99087960	99091057	99091126	99083296	99083534	99091360	99091450	5430	400	288	624	393	250	193	0.185259452884	0.593244115144	0.517	0.551	-0.034
3149	MAN1A2	MAN1A2	chr1	+	118039384	118039604	118042003	118042176	118035768	118035884	118045476	118045592	3149	78	47	80	67	250	250	0.185957958238	0.594585084319	0.624	0.544	0.08
3530	NTAN1	NTAN1	chr16	-	15141711	15141777	15141853	15141956	15141298	15141407	15149747	15149936	3530	43	116	30	116	227	190	0.18600568821	0.594585084319	0.237	0.178	0.059
5544	MUC1	MUC1	chr1	-	155160197	155160334	155160483	155160539	155159930	155160020	155160638	155160688	5544	52	0	100	4	180	250	0.185927362841	0.594585084319	1.0	0.972	0.028
1511	TMEM14B	TMEM14B	chr6	+	10749854	10749931	10751365	10751467	10749434	10749501	10756699	10757214	1511	377	5	366	10	201	226	0.1864330896	0.595271235663	0.988	0.976	0.012
4201	C14orf80	C14orf80	chr14	+	105958915	105959071	105960171	105960270	105958443	105958646	105963693	105963780	4201	69	17	108	16	250	223	0.186438907296	0.595271235663	0.784	0.858	-0.074
2406	FN1	FN1	chr2	-	216273020	216273149	216274285	216274462	216272830	216272920	216274656	216274837	2406	17890	14410	4547	3542	250	250	0.186905148343	0.596061090764	0.554	0.562	-0.008
2734	KDM5C	KDM5C	chrX	-	53247457	53247580	53250020	53250098	53246977	53247148	53253921	53254604	2734	117	206	118	257	202	247	0.186874622189	0.596061090764	0.41	0.36	0.05
1028	TRAPPC4	TRAPPC4	chr11	+	118889852	118890027	118892469	118892596	118889240	118889680	118894030	118894385	1028	431	478	425	533	250	250	0.187693481229	0.598070158598	0.474	0.444	0.03
2461	LYPLA1	LYPLA1	chr8	-	54975887	54975935	54978307	54978373	54967619	54967693	55013467	55013499	2461	132	12	181	9	190	172	0.187754722086	0.598070158598	0.909	0.948	-0.039
33	CBFB	CBFB	chr16	+	67070541	67070658	67100584	67100701	67063629	67063716	67116115	67116242	33	160	219	210	344	241	241	0.188273160541	0.599371072745	0.422	0.379	0.043
1261	CDC25C	CDC25C	chr5	-	137625189	137625252	137626327	137626429	137622857	137622956	137627658	137627805	1261	22	27	23	47	226	187	0.188407884512	0.599449618538	0.403	0.288	0.115
3041	C15orf52	C15orf52	chr15	-	40627984	40628027	40628774	40628865	40623652	40627901	40628960	40629014	3041	66	15	116	41	215	167	0.188848265547	0.600500001421	0.774	0.687	0.087
5818	KCTD20	KCTD20	chr6	+	36442565	36442839	36446897	36447000	36437828	36438034	36447367	36447488	5818	137	156	93	134	250	227	0.188994982646	0.600615910428	0.444	0.387	0.057
5666	PI4KA	PI4KA	chr22	-	21165254	21165320	21167645	21167794	21161649	21161746	21172770	21172837	5666	85	37	109	66	250	190	0.18938766869	0.60151290458	0.636	0.557	0.079
3442	FUOM	FUOM	chr10	-	135170143	135170242	135170446	135170517	135169241	135169315	135170690	135170966	3442	32	79	43	73	195	223	0.189653236768	0.602005350044	0.317	0.402	-0.085
2431	ACER3	ACER3	chr11	+	76637600	76637711	76670022	76670075	76571916	76572123	76687332	76687385	2431	38	18	53	40	235	177	0.189814839572	0.602087263671	0.614	0.499	0.115
4665	NBPF15	NBPF15	chr1	+	148566849	148566880	148568735	148568877	148560846	148561115	148577357	148577512	4665	12	58	10	25	155	250	0.189900113638	0.602087263671	0.25	0.392	-0.142
1755	INTS7	INTS7	chr1	-	212119948	212120047	212125910	212126043	212118125	212118311	212139771	212139840	1755	33	32	47	29	250	223	0.190148117397	0.602461446435	0.479	0.591	-0.112
3298	NCEH1	NCEH1	chr3	-	172353705	172353877	172363412	172363482	172348434	172351882	172428636	172429008	3298	13	239	13	407	194	250	0.190336215783	0.602461446435	0.066	0.04	0.026
5773	NIT2	NIT2	chr3	+	100057930	100058049	100058658	100058779	100053561	100053642	100059916	100060005	5773	158	270	184	262	243	245	0.190349944798	0.602461446435	0.371	0.415	-0.044
1011	ZNF346	ZNF346	chr5	+	176468126	176468230	176477703	176477937	176449680	176449914	176489058	176489152	1011	23	18	17	24	228	250	0.191297279664	0.604055815843	0.584	0.437	0.147
3309	KIZ	KIZ	chr20	+	21112737	21112800	21126205	21126295	21106623	21106845	21142511	21143148	3309	3	15	0	9	187	214	0.191085370623	0.604055815843	0.186	0.0	0.186
3778	MYO5C	MYO5C	chr15	-	52500750	52500840	52503926	52504081	52498012	52498163	52505384	52505483	3778	43	23	76	61	250	214	0.191287532656	0.604055815843	0.615	0.516	0.099
4440	IGF2BP3	IGF2BP3	chr7	-	23458394	23458443	23508100	23508161	23390923	23391205	23509554	23509995	4440	68	3	98	1	185	173	0.191130908503	0.604055815843	0.955	0.989	-0.034
1251	ABCB9	ABCB9	chr12	-	123425353	123425542	123428937	123429066	123424657	123424831	123430571	123430769	1251	22	17	33	14	250	250	0.191632555901	0.604413741744	0.564	0.702	-0.138
515	CTSB	CTSB	chr8	-	11718869	11718988	11721884	11721972	11710837	11710988	11725509	11725646	515	216	2	93	3	212	243	0.191555174746	0.604413741744	0.992	0.973	0.019
4128	NUDT17	NUDT17	chr1	-	145588377	145588470	145588871	145589055	145587719	145587818	145589235	145589435	4128	4	12	6	6	250	217	0.191803544565	0.604602955582	0.224	0.465	-0.241
223	CRTAP	CRTAP	chr3	+	33171430	33171559	33174046	33174192	33165899	33166071	33175673	33175757	223	535	583	536	522	250	250	0.192124742825	0.604915302987	0.479	0.507	-0.028
4812	IRF3	IRF3	chr19	-	50167699	50167930	50167930	50168103	50166599	50166771	50168887	50169132	4812	277	19	307	13	250	250	0.192020941185	0.604915302987	0.936	0.959	-0.023
1828	PLEKHB2	PLEKHB2	chr2	+	131888293	131888333	131890474	131890564	131884256	131884359	131897739	131897848	1828	137	179	162	258	164	214	0.192935708938	0.606465413818	0.5	0.45	0.05
1908	USP4	USP4	chr3	-	49339816	49339975	49343147	49343321	49337899	49338124	49348052	49348170	1908	170	122	168	96	250	250	0.192951085395	0.606465413818	0.582	0.636	-0.054
5813	KCTD20	KCTD20	chr6	+	36447367	36447488	36449338	36449536	36446897	36447000	36452490	36452601	5813	136	161	128	121	245	250	0.192798136009	0.606465413818	0.463	0.519	-0.056
2427	NXF1	NXF1	chr11	-	62570890	62571044	62571263	62571450	62569648	62569732	62572800	62572964	2427	152	130	136	145	250	250	0.193300920374	0.607214598199	0.539	0.484	0.055
1079	TGM2	TGM2	chr20	-	36779340	36779459	36784248	36784491	36776362	36776491	36789821	36790001	1079	640	742	461	595	250	243	0.193700225714	0.607756840178	0.456	0.43	0.026
2622	SEPT2	SEPT2	chr2	+	242255836	242255970	242259617	242259702	242255275	242255397	242263630	242263656	2622	31	12	37	25	250	209	0.193808267191	0.607756840178	0.684	0.553	0.131
4683	AAMP	AAMP	chr2	-	219130093	219130184	219130301	219130405	219129742	219129897	219130553	219130669	4683	331	268	405	283	228	215	0.193738068372	0.607756840178	0.538	0.574	-0.036
1046	NGLY1	NGLY1	chr3	-	25777494	25777640	25777799	25777891	25775362	25775473	25778824	25778946	1046	13	192	15	132	216	250	0.194286305009	0.607896715966	0.073	0.116	-0.043
1735	NFATC3	NFATC3	chr16	+	68217142	68217269	68224670	68225678	68215377	68215433	68248231	68248335	1735	47	14	61	10	250	250	0.194529280633	0.607896715966	0.77	0.859	-0.089
2382	RINL	RINL	chr19	-	39364525	39364628	39366970	39367114	39362437	39362510	39367332	39367421	2382	1	17	6	26	250	227	0.194857291367	0.607896715966	0.051	0.173	-0.122
2612	GFM1	GFM1	chr3	+	158402312	158402457	158407951	158408112	158399783	158399946	158408927	158408981	2612	81	110	115	121	250	250	0.194271779174	0.607896715966	0.424	0.487	-0.063
279	CORO1C	CORO1C	chr12	-	109055804	109055934	109072047	109072170	109052513	109052695	109094899	109095099	279	782	643	1121	1008	247	250	0.194827643237	0.607896715966	0.552	0.53	0.022
3557	MEF2BNB-MEF2B	MEF2BNB-MEF2B	chr19	-	19293381	19293492	19296842	19296907	19291494	19291570	19297701	19297814	3557	64	85	83	82	189	235	0.194583501782	0.607896715966	0.484	0.557	-0.073
3974	CTBP2	CTBP2	chr10	-	126727565	126727724	126799558	126799662	126691906	126692061	126847203	126847384	3974	18	131	16	187	228	250	0.194348434399	0.607896715966	0.131	0.086	0.045
5501	LRRC8A	LRRC8A	chr9	+	131648293	131648400	131669435	131671600	131644390	131644529	131678374	131680317	5501	4	272	11	355	231	250	0.194012167115	0.607896715966	0.016	0.032	-0.016
631	FAM45A	FAM45A	chr10	+	120871360	120871440	120877030	120877179	120867459	120867676	120879852	120879964	631	108	90	102	110	204	250	0.194817236928	0.607896715966	0.595	0.532	0.063
1432	FOXK2	FOXK2	chr17	+	80540616	80540810	80541888	80542064	80529599	80529746	80543779	80544076	1432	129	155	188	184	250	250	0.195541003875	0.608684453528	0.454	0.505	-0.051
1542	BTN2A2	BTN2A2	chr6	+	26384019	26384143	26385242	26385590	26383328	26383409	26390232	26390439	1542	15	2	14	0	248	250	0.195668529122	0.608684453528	0.883	1.0	-0.117
1743	R3HCC1L	R3HCC1L	chr10	+	99915849	99915904	99922639	99922732	99894380	99894463	99923049	99923154	1743	2	16	0	15	179	217	0.195598134974	0.608684453528	0.132	0.0	0.132
4653	RABEPK	RABEPK	chr9	+	127975648	127975801	127982817	127982979	127969842	127970000	127990188	127990338	4653	90	144	106	133	250	250	0.195370119244	0.608684453528	0.385	0.444	-0.059
688	CIB2	CIB2	chr15	-	78401576	78401724	78416046	78416081	78398080	78398276	78423506	78423877	688	2	87	0	102	159	250	0.195548936694	0.608684453528	0.035	0.0	0.035
238	UBR7	UBR7	chr14	+	93686594	93686757	93688658	93688720	93685557	93685707	93693288	93695561	238	73	38	82	60	250	186	0.195782301744	0.608690752055	0.588	0.504	0.084
2694	USP39	USP39	chr2	+	85850768	85850905	85852661	85852814	85848607	85848702	85857843	85858069	2694	299	159	370	165	250	250	0.196180310138	0.608885555169	0.653	0.692	-0.039
2775	NOP58	NOP58	chr2	+	203139835	203139912	203142672	203142725	203130514	203130709	203147073	203147195	2775	96	112	124	113	201	177	0.196078675104	0.608885555169	0.43	0.491	-0.061
5445	LDAH	LDAH	chr2	-	20990014	20990158	21001069	21001225	20974569	20974739	21022796	21022890	5445	49	57	46	76	250	250	0.19602458052	0.608885555169	0.462	0.377	0.085
5858	SDCCAG3	SDCCAG3	chr9	-	139303450	139303519	139304541	139304691	139302277	139302390	139304779	139305054	5858	36	26	37	16	250	193	0.196392384285	0.608939888833	0.517	0.641	-0.124
695	GSE1	GSE1	chr16	+	85667519	85667738	85682157	85682357	85646841	85647004	85687883	85688056	695	14	65	28	81	250	250	0.196421403466	0.608939888833	0.177	0.257	-0.08
4182	ITGA6	ITGA6	chr2	+	173333852	173334108	173335701	173335833	173332208	173332288	173338782	173338993	4182	273	306	468	600	250	250	0.196561657512	0.609028070801	0.472	0.438	0.034
88	TRA2A	TRA2A	chr7	-	23561750	23562051	23570799	23570889	23561325	23561459	23571407	23571660	88	21	108	10	87	214	250	0.196762274942	0.609303076526	0.185	0.118	0.067
1771	TXNDC9	TXNDC9	chr2	-	99938417	99938672	99943997	99944116	99935486	99936262	99949484	99949705	1771	294	304	346	309	243	250	0.197060335489	0.609533019539	0.499	0.535	-0.036
4022	CAST	CAST	chr5	+	96058342	96058402	96062497	96062563	96031539	96031611	96063192	96063234	4022	467	60	741	75	184	190	0.196958739504	0.609533019539	0.889	0.911	-0.022
1512	TMEM14B	TMEM14B	chr6	+	10749854	10749931	10755374	10755465	10749434	10749501	10756699	10757214	1512	377	235	366	265	201	215	0.197527843919	0.609567415137	0.632	0.596	0.036
2674	GCOM1	GCOM1	chr15	+	57953647	57953731	57967165	57967266	57931637	57931743	57976599	57976872	2674	2	3	0	4	208	225	0.197488643878	0.609567415137	0.419	0.0	0.419
3515	SETDB2	SETDB2	chr13	+	50057599	50057699	50059765	50059859	50056872	50057098	50062425	50062766	3515	8	19	11	12	224	218	0.197630999657	0.609567415137	0.291	0.471	-0.18
4262	MYOF	MYOF	chr10	-	95137079	95137186	95139619	95139744	95134519	95134712	95140975	95141153	4262	624	583	784	662	249	231	0.197255460141	0.609567415137	0.498	0.524	-0.026
5448	KIAA0195	KIAA0195	chr17	+	73492810	73492888	73493193	73493279	73492362	73492552	73493861	73493943	5448	51	72	60	116	202	210	0.197453508194	0.609567415137	0.424	0.35	0.074
1040	PAK3	PAK3	chrX	+	110346386	110346534	110366304	110366506	110340802	110340912	110385323	110385424	1040	26	31	52	40	250	250	0.199357255667	0.610670940493	0.456	0.565	-0.109
1220	NUB1	NUB1	chr7	+	151065820	151065973	151071182	151071329	151064946	151065054	151072933	151073029	1220	78	29	97	24	250	250	0.198661583174	0.610670940493	0.729	0.802	-0.073
2383	RINL	RINL	chr19	-	39364525	39364628	39366970	39367130	39362437	39362510	39367332	39367421	2383	30	17	27	26	250	227	0.199045686186	0.610670940493	0.616	0.485	0.131
2807	HACL1	HACL1	chr3	-	15631046	15631119	15633106	15633187	15624383	15624496	15637890	15637931	2807	42	2	35	5	205	197	0.198780176943	0.610670940493	0.953	0.871	0.082
2922	PPCDC	PPCDC	chr15	+	75320587	75320794	75335781	75335877	75315895	75315967	75336726	75336855	2922	11	24	8	35	250	220	0.198794693	0.610670940493	0.287	0.167	0.12
2970	KANSL3	KANSL3	chr2	-	97267852	97268075	97268489	97268599	97267379	97267513	97270515	97270600	2970	12	83	15	60	234	250	0.198843509056	0.610670940493	0.134	0.211	-0.077
3460	AGFG1	AGFG1	chr2	+	228395806	228395926	228398264	228398474	228389477	228389631	228399560	228399741	3460	284	231	327	310	244	250	0.199071281124	0.610670940493	0.557	0.519	0.038
4568	BFAR	BFAR	chr16	+	14742244	14742449	14743660	14743830	14738130	14738466	14748922	14749067	4568	231	157	278	157	250	250	0.199262456572	0.610670940493	0.595	0.639	-0.044
4627	SLC25A1	SLC25A1	chr22	-	19165239	19165378	19165454	19165554	19164632	19164717	19165645	19165753	4627	75	251	64	274	224	250	0.199446227857	0.610670940493	0.25	0.207	0.043
5115	CCDC109B	CCDC109B	chr4	+	110581350	110581521	110585445	110585550	110580166	110580242	110603737	110603898	5115	104	144	96	168	250	229	0.198477621736	0.610670940493	0.398	0.344	0.054
5212	NASP	NASP	chr1	+	46082297	46082375	46083134	46083263	46082008	46082065	46083732	46084578	5212	502	653	561	656	202	250	0.199200003977	0.610670940493	0.488	0.514	-0.026
548	FAM65A	FAM65A	chr16	+	67574481	67574607	67575332	67575481	67574360	67574404	67575555	67575685	548	258	338	311	352	250	250	0.199208721065	0.610670940493	0.433	0.469	-0.036
5893	ARMC8	ARMC8	chr3	+	137907242	137907372	137928658	137928735	137906089	137906441	137940767	137940839	5893	13	43	14	81	250	201	0.199409376525	0.610670940493	0.196	0.122	0.074
2294	IL4R	IL4R	chr16	+	27363860	27364017	27367128	27367228	27357787	27357939	27370236	27370315	2294	198	126	206	106	250	224	0.199691388837	0.610734977538	0.585	0.635	-0.05
5221	SLMAP	SLMAP	chr3	+	57850533	57850584	57875767	57875827	57850274	57850443	57882237	57882318	5221	36	104	52	108	175	184	0.199646589311	0.610734977538	0.267	0.336	-0.069
1907	ZER1	ZER1	chr9	-	131497612	131497710	131502209	131502398	131495704	131495807	131503050	131503166	1907	126	84	98	85	250	222	0.199945863952	0.610827325264	0.571	0.506	0.065
5481	TRIM37	TRIM37	chr17	-	57092970	57093160	57094656	57094785	57089688	57089807	57105775	57106084	5481	96	93	78	99	250	250	0.199920266055	0.610827325264	0.508	0.441	0.067
4425	DAZAP2	DAZAP2	chr12	+	51634126	51634245	51634654	51634900	51632507	51632704	51636113	51637717	4425	840	841	894	976	243	250	0.200214938205	0.611031023954	0.507	0.485	0.022
4657	ATP8B1	ATP8B1	chr18	-	55371786	55371900	55373721	55373819	55368270	55368332	55398858	55399061	4657	56	1	57	4	222	238	0.200236896963	0.611031023954	0.984	0.939	0.045
4743	PHF3	PHF3	chr6	+	64389900	64390062	64394029	64395812	64356430	64356700	64401626	64401933	4743	40	63	39	88	250	250	0.200463605504	0.611380324289	0.388	0.307	0.081
1252	PARP8	PARP8	chr5	+	50090040	50090166	50090686	50091251	50084356	50084423	50092815	50092866	1252	67	106	70	83	250	250	0.202211518057	0.611961206154	0.387	0.458	-0.071
1509	THSD7A	THSD7A	chr7	-	11416196	11416284	11418696	11418907	11410061	11415505	11419256	11419339	1509	7	3	4	6	250	212	0.201688666938	0.611961206154	0.664	0.361	0.303
1548	YIF1B	YIF1B	chr19	-	38798236	38798392	38799431	38799489	38798067	38798161	38799618	38799697	1548	113	295	98	314	182	250	0.202128449895	0.611961206154	0.345	0.3	0.045
16	PGS1	PGS1	chr17	+	76388556	76388746	76394332	76394432	76374698	76374889	76395428	76395618	16	36	91	26	96	250	224	0.201970380413	0.611961206154	0.262	0.195	0.067
2352	ADD1	ADD1	chr4	+	2900159	2900258	2900985	2901162	2899910	2900054	2906490	2906835	2352	302	485	293	537	223	250	0.202200123215	0.611961206154	0.411	0.38	0.031
2712	SIKE1	SIKE1	chr1	-	115321762	115321905	115322730	115322836	115318966	115319080	115323007	115323308	2712	1	102	4	106	230	250	0.20224286736	0.611961206154	0.011	0.039	-0.028
3782	GMPR2	GMPR2	chr14	+	24702684	24702804	24704942	24705026	24702424	24702546	24705172	24705346	3782	192	106	236	105	244	208	0.20213987137	0.611961206154	0.607	0.657	-0.05
4072	CTNNAL1	CTNNAL1	chr9	-	111734954	111735113	111739241	111739328	111732681	111732774	111741560	111741761	4072	301	447	580	765	211	250	0.202021669693	0.611961206154	0.444	0.473	-0.029
407	PPP2R5C	PPP2R5C	chr14	+	102372738	102372866	102375925	102376027	102368055	102368226	102378737	102378810	407	263	244	225	246	250	226	0.201370742686	0.611961206154	0.494	0.453	0.041
4181	DGUOK	DGUOK	chr2	+	74177711	74177859	74184251	74184367	74173845	74174033	74185272	74185372	4181	107	132	148	146	250	240	0.202150970625	0.611961206154	0.438	0.493	-0.055
4285	KPNA1	KPNA1	chr3	-	122146384	122146563	122152507	122152635	122140747	122146019	122156016	122156142	4285	187	233	174	259	250	250	0.201396034845	0.611961206154	0.445	0.402	0.043
4364	DAB2	DAB2	chr5	-	39382719	39383373	39388406	39388469	39381555	39381718	39388900	39388954	4364	57	117	53	80	187	250	0.202339293608	0.611961206154	0.394	0.47	-0.076
4409	FKBP7	FKBP7	chr2	-	179334378	179334512	179341788	179341940	179328390	179330658	179343005	179343355	4409	76	112	41	43	250	250	0.200770203023	0.611961206154	0.404	0.488	-0.084
5617	ADGRE2	ADGRE2	chr19	-	14865765	14865939	14866465	14866689	14863140	14863338	14867049	14867157	5617	7	8	2	0	250	250	0.201845906108	0.611961206154	0.467	1.0	-0.533
601	FLOT2	FLOT2	chr17	-	27211242	27211333	27215962	27216044	27210125	27210249	27224543	27224715	601	84	226	104	348	206	215	0.201685836065	0.611961206154	0.279	0.238	0.041
4815	SBDS	SBDS	chr7	-	66458203	66458404	66459198	66459328	66456123	66456288	66460276	66460588	4815	410	613	432	723	250	250	0.202669845243	0.612620780821	0.401	0.374	0.027
1431	ZSWIM6	ZSWIM6	chr5	+	60834640	60834798	60835422	60835586	60831310	60831446	60837710	60837792	1431	70	105	62	69	250	250	0.203000789294	0.612940853262	0.4	0.473	-0.073
5541	MUC1	MUC1	chr1	-	155160483	155160539	155160638	155160707	155159930	155160020	155161973	155162101	5541	0	3	2	2	193	180	0.202906272998	0.612940853262	0.0	0.483	-0.483
3483	ILDR1	ILDR1	chr3	-	121713028	121713160	121720154	121720301	121711996	121712817	121720591	121720711	3483	18	11	31	34	250	250	0.203223637238	0.613273768441	0.621	0.477	0.144
4080	DCAF17	DCAF17	chr2	+	172330375	172330485	172334496	172334580	172325397	172325540	172337483	172341562	4080	8	3	13	1	234	208	0.20340007761	0.613466347033	0.703	0.92	-0.217
5414	NFATC2IP	NFATC2IP	chr16	+	28965885	28966003	28970311	28970421	28963452	28963525	28975025	28977767	5414	134	173	134	212	242	234	0.203951827221	0.614790040328	0.428	0.379	0.049
3771	PIP4K2A	PIP4K2A	chr10	-	22880557	22880710	22896855	22896952	22862239	22862386	22898548	22898646	3771	69	81	67	105	221	250	0.204071028405	0.614809121528	0.491	0.419	0.072
1610	TXNRD1	TXNRD1	chr12	+	104682708	104682818	104705067	104705190	104680459	104681124	104707022	104707095	1610	64	699	94	827	234	247	0.204415217203	0.615505631899	0.088	0.107	-0.019
1534	TUBD1	TUBD1	chr17	-	57951899	57952064	57955463	57955695	57943969	57944110	57963443	57963591	1534	1	9	6	13	250	250	0.20497044857	0.615630349718	0.1	0.316	-0.216
2576	PRKAG2	PRKAG2	chr7	-	151271976	151272035	151273456	151273538	151269749	151269795	151292430	151292537	2576	73	39	123	47	206	183	0.204783709864	0.615630349718	0.624	0.699	-0.075
3828	PRKAR2A	PRKAR2A	chr3	-	48810387	48810541	48827976	48828060	48802680	48802782	48831429	48831482	3828	73	166	83	147	208	250	0.204818902746	0.615630349718	0.346	0.404	-0.058
469	ANAPC7	ANAPC7	chr12	-	110815197	110815422	110819556	110819753	110813870	110814021	110820647	110820765	469	133	205	136	171	250	250	0.204676115795	0.615630349718	0.393	0.443	-0.05
5571	ANGEL2	ANGEL2	chr1	-	213184549	213184800	213186434	213186760	213181551	213181808	213188954	213189217	5571	58	0	54	2	250	250	0.205021746721	0.615630349718	1.0	0.964	0.036
168	PHACTR2	PHACTR2	chr6	+	144086397	144086935	144093394	144093594	144074890	144075049	144095195	144095352	168	15	60	22	54	250	250	0.205272949505	0.61576101309	0.2	0.289	-0.089
2635	RAB5C	RAB5C	chr17	-	40283624	40283840	40289779	40289896	40282354	40282608	40306910	40307062	2635	46	2	45	0	241	250	0.205317775357	0.61576101309	0.96	1.0	-0.04
308	ZCCHC17	ZCCHC17	chr1	+	31782890	31783011	31791955	31792013	31769828	31769922	31810021	31810122	308	74	119	110	138	245	182	0.205617789393	0.61576101309	0.316	0.372	-0.056
3988	ZNF283	ZNF283	chr19	+	44335469	44335533	44339656	44339744	44332353	44332433	44351090	44353050	3988	10	3	1	2	188	212	0.205630490694	0.61576101309	0.79	0.361	0.429
419	STIM1	STIM1	chr11	+	3988781	3988912	4045102	4045217	3876932	3877639	4076755	4076867	419	126	158	159	162	250	239	0.205580694103	0.61576101309	0.433	0.484	-0.051
1683	CSDE1	CSDE1	chr1	-	115282312	115282511	115292441	115292828	115280583	115280693	115300545	115300671	1683	889	1058	1039	1142	250	250	0.205762381744	0.615817413934	0.457	0.476	-0.019
3996	FOPNL	FOPNL	chr16	-	15973660	15973745	15977864	15978062	15967347	15967484	15982414	15982506	3996	62	93	69	137	250	209	0.206128903547	0.616575583537	0.358	0.296	0.062
2748	SNW1	SNW1	chr14	-	78187053	78187171	78189523	78189620	78184709	78184873	78197330	78197472	2748	218	384	223	337	221	242	0.207047582107	0.618515168175	0.383	0.42	-0.037
3893	DDHD2	DDHD2	chr8	+	38105230	38105353	38107225	38107321	38103750	38103818	38109429	38109546	3893	94	53	74	57	247	220	0.207117985451	0.618515168175	0.612	0.536	0.076
693	CHN2	CHN2	chr7	+	29544359	29544437	29548916	29549022	29539482	29539656	29552179	29553951	693	11	7	8	12	202	230	0.207106761704	0.618515168175	0.641	0.432	0.209
130	SLC44A2	SLC44A2	chr19	+	10745649	10745749	10746998	10747261	10745431	10745563	10747337	10747432	130	247	209	365	264	224	250	0.207302206111	0.618726091335	0.569	0.607	-0.038
4597	USP8	USP8	chr15	+	50751196	50751359	50757243	50757388	50741596	50741682	50763829	50763992	4597	130	103	121	121	250	250	0.207878578435	0.620106580907	0.558	0.5	0.058
4160	RBM23	RBM23	chr14	-	23377541	23377589	23378691	23378804	23375403	23375577	23388207	23388396	4160	98	42	88	52	237	172	0.208254401955	0.620887645019	0.629	0.551	0.078
2661	TBC1D10A	TBC1D10A	chr22	-	30695432	30695540	30700519	30700640	30691725	30691832	30722661	30722955	2661	3	100	0	70	245	232	0.208428986044	0.621068209509	0.028	0.0	0.028
2111	TSPAN4	TSPAN4	chr11	+	847200	847300	850287	850367	844080	844186	862549	862741	2111	16	137	16	219	224	204	0.21024553593	0.621547755684	0.096	0.062	0.034
2131	ELL2	ELL2	chr5	-	95249474	95249638	95255127	95255249	95242226	95242486	95278705	95278753	2131	100	148	109	128	246	250	0.209516552006	0.621547755684	0.407	0.464	-0.057
2150	ESRRG	ESRRG	chr1	-	216850417	216850833	217038402	217038520	216741329	216741440	217112923	217113015	2150	0	2	3	2	242	250	0.210240465421	0.621547755684	0.0	0.608	-0.608
2151	ESRRG	ESRRG	chr1	-	217038402	217038520	217112923	217113015	216850417	216850833	217173594	217174066	2151	2	0	2	3	216	242	0.209017533366	0.621547755684	1.0	0.428	0.572
2378	TMEM59	TMEM59	chr1	-	54511364	54511459	54512939	54513045	54509045	54509198	54519028	54519246	2378	17	504	23	452	230	219	0.209829331683	0.621547755684	0.031	0.046	-0.015
2792	BOK	BOK	chr2	+	242498869	242499118	242509539	242509703	242498145	242498408	242511711	242513553	2792	1	90	4	95	250	250	0.208796953929	0.621547755684	0.011	0.04	-0.029
3384	FAM172A	FAM172A	chr5	-	93300162	93300228	93386435	93386536	93217175	93217394	93388830	93388932	3384	57	1	41	3	225	190	0.209182195231	0.621547755684	0.98	0.92	0.06
3461	TP53BP2	TP53BP2	chr1	-	223994547	223994649	223998132	223998215	223991875	223992050	224001941	224002055	3461	139	175	172	178	207	226	0.210441156846	0.621547755684	0.464	0.513	-0.049
3766	CD40	CD40	chr20	+	44751764	44751858	44755278	44755380	44751248	44751395	44756776	44756863	3766	136	11	200	9	218	226	0.209540290069	0.621547755684	0.928	0.958	-0.03
3904	CDCA2	CDCA2	chr8	+	25346067	25346205	25360888	25361060	25344761	25344850	25364025	25365425	3904	73	53	111	107	250	250	0.210474924461	0.621547755684	0.579	0.509	0.07
3987	NUCKS1	NUCKS1	chr1	-	205693053	205693109	205696827	205696933	205689628	205689781	205698699	205698749	3987	962	436	1275	524	230	180	0.210021935044	0.621547755684	0.633	0.656	-0.023
4197	BSCL2	BSCL2	chr11	-	62458751	62458893	62459847	62459945	62458546	62458613	62460134	62460269	4197	174	226	138	216	222	250	0.210378508532	0.621547755684	0.464	0.418	0.046
4322	FAR2	FAR2	chr12	+	29423344	29423571	29446232	29446408	29376555	29376827	29460590	29460768	4322	2	0	2	3	250	250	0.209993283212	0.621547755684	1.0	0.4	0.6
5543	MUC1	MUC1	chr1	-	155160197	155160334	155160483	155160539	155159930	155160052	155160638	155160688	5543	50	79	100	119	180	250	0.210643869468	0.621547755684	0.468	0.539	-0.071
5782	COX5A	COX5A	chr15	-	75215988	75216111	75221456	75221573	75212616	75212783	75230255	75230495	5782	433	625	441	569	241	247	0.209779393204	0.621547755684	0.415	0.443	-0.028
5821	XPO1	XPO1	chr2	-	61709514	61709674	61710091	61710226	61705068	61706101	61711071	61711240	5821	501	0	594	7	250	250	0.210586158921	0.621547755684	1.0	0.988	0.012
653	CACNA1D	CACNA1D	chr3	+	53707049	53707153	53707739	53707843	53700365	53700562	53736667	53736837	653	2	0	2	3	228	228	0.209993283212	0.621547755684	1.0	0.4	0.6
969	ZCCHC10	ZCCHC10	chr5	-	132335823	132335865	132342450	132342612	132332676	132334542	132362188	132362296	969	49	11	29	12	250	166	0.208874670885	0.621547755684	0.747	0.616	0.131
3380	MFN2	MFN2	chr1	+	12042026	12042171	12049221	12049400	12040237	12040541	12052611	12052747	3380	52	199	75	222	250	250	0.211264631416	0.623041931415	0.207	0.253	-0.046
4209	DAG1	DAG1	chr3	+	49514281	49514333	49526058	49526178	49507564	49507866	49547851	49548252	4209	19	14	12	17	176	244	0.211529179698	0.623484546437	0.653	0.495	0.158
660	CSRP1	CSRP1	chr1	-	201457982	201458112	201459303	201459472	201454410	201454504	201465319	201465432	660	1385	1060	1291	917	250	250	0.211644969567	0.623488452802	0.566	0.585	-0.019
3285	GSTT1	GSTT1	chr22	-	24379360	24379511	24381699	24381787	24376821	24376998	24384119	24384311	3285	62	99	91	111	212	250	0.211786937522	0.62356943172	0.425	0.492	-0.067
2411	ISPD	ISPD	chr7	-	16348147	16348252	16415716	16415866	16341045	16341091	16445685	16445962	2411	2	6	8	7	250	229	0.212046393137	0.623821603313	0.234	0.511	-0.277
3666	MICAL2	MICAL2	chr11	+	12270730	12270793	12277189	12277297	12265533	12265659	12278331	12278518	3666	62	7	31	1	187	232	0.212101635641	0.623821603313	0.917	0.975	-0.058
2625	PACRGL	PACRGL	chr4	+	20711305	20711396	20714410	20714545	20709425	20709493	20715054	20715162	2625	23	62	35	63	215	250	0.212283463505	0.62401944183	0.301	0.392	-0.091
1749	NUP93	NUP93	chr16	+	56870512	56870629	56873432	56873516	56868645	56868690	56875616	56875745	1749	206	159	221	204	241	208	0.213648523897	0.624190929809	0.528	0.483	0.045
1793	ATP5J2	ATP5J2	chr7	-	99056769	99056886	99057708	99057816	99055783	99055978	99063733	99063824	1793	414	1141	326	1000	232	241	0.214060704403	0.624190929809	0.274	0.253	0.021
1934	MTO1	MTO1	chr6	+	74191762	74191967	74192171	74192343	74190397	74190528	74201956	74202075	1934	51	45	59	36	250	250	0.212474143386	0.624190929809	0.531	0.621	-0.09
2092	ZFC3H1	ZFC3H1	chr12	-	72038656	72038855	72041528	72041593	72037874	72038098	72050664	72051081	2092	29	72	19	72	189	250	0.213572326147	0.624190929809	0.348	0.259	0.089
2428	NOP16	NOP16	chr5	-	175813840	175813910	175815235	175815344	175812221	175812328	175815433	175815763	2428	162	92	247	113	233	194	0.213877047753	0.624190929809	0.595	0.645	-0.05
3038	ISYNA1	ISYNA1	chr19	-	18547782	18547915	18548408	18548570	18547139	18547289	18548669	18548798	3038	69	7	75	14	250	250	0.212781302591	0.624190929809	0.908	0.843	0.065
3165	UEVLD	UEVLD	chr11	-	18555876	18556000	18557952	18558016	18552949	18554034	18566169	18566343	3165	48	84	63	81	188	248	0.213608575301	0.624190929809	0.43	0.506	-0.076
3255	CCDC24	CCDC24	chr1	+	44457883	44458059	44458194	44458311	44457518	44457676	44459558	44459636	3255	4	6	13	7	250	241	0.213797441047	0.624190929809	0.391	0.642	-0.251
3511	ARHGEF9	ARHGEF9	chrX	-	62875373	62875617	62885765	62885897	62863859	62863928	62893917	62894047	3511	39	64	43	49	250	250	0.213520413848	0.624190929809	0.379	0.467	-0.088
3659	RPL18	RPL18	chr19	-	49119335	49119459	49119982	49120081	49119133	49119203	49120572	49120680	3659	3036	4450	2874	4037	223	248	0.21378761516	0.624190929809	0.431	0.442	-0.011
3733	MYO10	MYO10	chr5	-	16783443	16783578	16794754	16794942	16781813	16781938	16818117	16818276	3733	79	181	90	163	250	250	0.213293150942	0.624190929809	0.304	0.356	-0.052
3961	VAV3	VAV3	chr1	-	108185240	108185377	108226109	108226155	108160188	108160254	108231002	108231028	3961	54	191	81	223	170	250	0.214059765225	0.624190929809	0.294	0.348	-0.054
4538	KIAA1191	KIAA1191	chr5	-	175777615	175777735	175786813	175786921	175775252	175775359	175788604	175788810	4538	218	270	277	294	232	244	0.213595227942	0.624190929809	0.459	0.498	-0.039
5493	POLB	POLB	chr8	+	42202470	42202537	42207524	42207583	42196529	42196587	42210036	42210086	5493	57	70	69	62	191	183	0.213381335178	0.624190929809	0.438	0.516	-0.078
5874	DNMT1	DNMT1	chr19	-	10287967	10288043	10291025	10291245	10286215	10286294	10291453	10291561	5874	139	141	230	281	250	200	0.213547682837	0.624190929809	0.441	0.396	0.045
506	RCBTB2	RCBTB2	chr13	-	49096033	49096098	49096443	49096539	49089721	49089877	49098794	49098893	506	10	5	13	2	220	189	0.214359925547	0.624449179764	0.632	0.848	-0.216
694	CHN2	CHN2	chr7	+	29539482	29539656	29544359	29544437	29535567	29535652	29548916	29549022	694	9	1	22	0	250	202	0.214378550791	0.624449179764	0.879	1.0	-0.121
2759	SLC17A5	SLC17A5	chr6	-	74310073	74310164	74320122	74320270	74303101	74304937	74325037	74325170	2759	91	110	93	87	250	215	0.214625123632	0.624676522016	0.416	0.479	-0.063
994	MAPKAPK5	MAPKAPK5	chr12	+	112306556	112306665	112308074	112308164	112303959	112304035	112308888	112308984	994	29	71	33	117	233	214	0.214685964607	0.624676522016	0.273	0.206	0.067
2162	HDAC11	HDAC11	chr3	+	13524963	13525064	13543370	13543433	13522745	13522894	13544383	13544480	2162	20	15	44	19	225	187	0.215193912796	0.625420946598	0.526	0.658	-0.132
254	POMT2	POMT2	chr14	-	77765797	77765904	77769177	77769286	77765031	77765114	77771034	77771143	254	88	68	132	78	233	231	0.215630721078	0.625420946598	0.562	0.627	-0.065
2585	NPC1	NPC1	chr18	-	21131590	21131691	21134721	21134948	21127969	21128072	21136206	21136577	2585	380	134	497	206	250	225	0.215494005861	0.625420946598	0.718	0.685	0.033
2966	ZNF83	ZNF83	chr19	-	53122188	53122315	53138318	53138406	53115617	53118050	53158813	53158940	2966	46	25	29	25	212	250	0.215541693832	0.625420946598	0.685	0.578	0.107
3538	SCAMP5	SCAMP5	chr15	+	75308933	75309090	75310210	75310312	75305017	75305146	75310758	75310876	3538	16	81	21	67	250	226	0.215449835728	0.625420946598	0.152	0.221	-0.069
980	SNX5	SNX5	chr20	-	17934639	17934761	17936008	17936119	17933230	17933354	17937576	17937681	980	298	542	419	677	235	246	0.215327462431	0.625420946598	0.365	0.393	-0.028
3779	ATP1B3	ATP1B3	chr3	+	141634811	141634862	141640818	141640905	141632493	141632678	141644372	141645382	3779	223	448	214	371	175	211	0.216079490484	0.626389028561	0.375	0.41	-0.035
4977	NAT1	NAT1	chr8	+	18069899	18070283	18074385	18074503	18068701	18068851	18076919	18076998	4977	6	0	6	2	250	242	0.21626842055	0.626603237625	1.0	0.744	0.256
4690	ARIH1	ARIH1	chr15	+	72810407	72810475	72837160	72837305	72766666	72767355	72847611	72847704	4690	47	179	65	189	192	250	0.216697193586	0.627178328089	0.255	0.309	-0.054
5058	ITGA1	ITGA1	chr5	+	52235669	52235774	52240772	52240865	52235419	52235521	52243174	52243291	5058	1183	747	48	22	229	217	0.216611468591	0.627178328089	0.6	0.674	-0.074
2002	ALG8	ALG8	chr11	-	77823695	77823816	77824931	77825035	77815401	77815499	77825311	77825438	2002	131	4	191	2	228	245	0.216832689876	0.627237207517	0.972	0.99	-0.018
1597	COQ10B	COQ10B	chr2	+	198324655	198324805	198327262	198327455	198318230	198318388	198334793	198334895	1597	128	137	116	154	250	250	0.216969390899	0.627299507551	0.483	0.43	0.053
788	RFC2	RFC2	chr7	-	73660991	73661093	73663341	73663448	73657475	73657576	73664068	73664110	788	76	154	114	184	231	226	0.217411480551	0.628244209316	0.326	0.377	-0.051
1410	CDC42SE2	CDC42SE2	chr5	+	130651668	130651837	130694901	130695240	130599701	130599859	130721235	130721337	1410	28	185	48	231	250	250	0.217624440564	0.628526154694	0.131	0.172	-0.041
4114	UBAC2	UBAC2	chr13	+	99992573	99992819	100020040	100020160	99970275	99970323	100037481	100038753	4114	220	124	177	122	250	244	0.217851109624	0.628847373674	0.634	0.586	0.048
2604	SLC37A3	SLC37A3	chr7	-	140069389	140069482	140080081	140080190	140064207	140064291	140082237	140082396	2604	88	65	133	75	233	217	0.218469290759	0.629504260941	0.558	0.623	-0.065
2650	CD55	CD55	chr1	+	207513735	207513853	207520791	207520906	207512741	207512762	207532890	207534311	2650	56	1	7	1	242	239	0.218540950512	0.629504260941	0.982	0.874	0.108
4551	LDLR	LDLR	chr19	+	11213339	11213462	11215895	11216276	11210898	11211021	11217240	11217363	4551	743	696	906	926	247	250	0.218285993937	0.629504260941	0.519	0.498	0.021
5389	RNF4	RNF4	chr4	+	2513682	2513692	2514164	2514324	2502385	2502465	2514809	2514858	5389	15	217	29	280	134	250	0.218492994782	0.629504260941	0.114	0.162	-0.048
812	CD44	CD44	chr11	+	35240862	35240934	35243200	35243279	35236398	35236461	35250675	35253949	812	1206	1297	1840	1856	196	203	0.218878615711	0.630143667959	0.491	0.507	-0.016
5485	WBSCR22	WBSCR22	chr7	+	73107658	73107744	73107953	73107999	73106925	73106976	73108321	73108380	5485	307	129	311	156	210	170	0.21901915013	0.630215166803	0.658	0.617	0.041
2309	TPCN2	TPCN2	chr11	+	68822188	68822265	68822642	68822820	68821500	68821565	68825045	68825162	2309	5	20	9	16	201	250	0.219314254953	0.630398283234	0.237	0.412	-0.175
5593	TOR2A	TOR2A	chr9	-	130495663	130495836	130496577	130496843	130494842	130494970	130497398	130497628	5593	9	36	19	43	250	250	0.219271377807	0.630398283234	0.2	0.306	-0.106
1227	ZFAND4	ZFAND4	chr10	-	46148431	46148507	46158027	46158129	46147413	46147481	46158989	46159290	1227	2	13	0	11	226	200	0.219458507098	0.630480215276	0.12	0.0	0.12
3102	C11orf54	C11orf54	chr11	+	93480467	93480614	93483511	93483610	93474759	93474894	93486847	93486921	3102	7	62	10	46	250	223	0.219826055781	0.630620645518	0.091	0.162	-0.071
3157	CNNM3	CNNM3	chr2	+	97490794	97490938	97492569	97492719	97481990	97483239	97493467	97493637	3157	68	49	134	72	250	250	0.220017072277	0.630620645518	0.581	0.65	-0.069
3279	HMGCL	HMGCL	chr1	-	24143965	24144073	24146999	24147083	24143164	24143260	24151845	24151949	3279	41	126	26	113	208	232	0.219795596669	0.630620645518	0.266	0.204	0.062
3599	TMCO3	TMCO3	chr13	+	114157810	114157903	114174930	114175048	114156066	114156195	114188359	114188555	3599	362	310	416	405	217	242	0.220086257964	0.630620645518	0.566	0.534	0.032
5504	MEF2A	MEF2A	chr15	+	100246933	100247060	100250838	100250965	100215603	100215663	100252594	100256629	5504	3	99	0	60	250	250	0.219985729919	0.630620645518	0.029	0.0	0.029
2087	TCAIM	TCAIM	chr3	+	44396230	44396303	44399232	44399368	44379610	44379811	44402856	44403010	2087	25	38	13	33	197	250	0.220417915443	0.631045455426	0.455	0.333	0.122
2136	RREB1	RREB1	chr6	+	7240670	7240835	7246656	7247454	7229229	7232140	7248743	7252213	2136	17	88	26	88	250	250	0.22092962796	0.631045455426	0.162	0.228	-0.066
2400	ATG7	ATG7	chr3	+	11354777	11354894	11356817	11356967	11350457	11350535	11372813	11372902	2400	61	116	73	106	241	250	0.220764077564	0.631045455426	0.353	0.417	-0.064
4965	PDS5A	PDS5A	chr4	-	39871013	39871082	39874605	39874764	39868480	39868617	39875908	39876032	4965	173	110	248	129	250	193	0.220831973372	0.631045455426	0.548	0.597	-0.049
5538	MUC1	MUC1	chr1	-	155160483	155160539	155160638	155160688	155159930	155160052	155161973	155162101	5538	0	1	2	0	174	180	0.220806825832	0.631045455426	0.0	1.0	-1.0
958	ZNF562	ZNF562	chr19	-	9767222	9767329	9768684	9768811	9759337	9764554	9770054	9770143	958	29	15	32	9	250	231	0.220468030317	0.631045455426	0.641	0.767	-0.126
5014	B4GALT4	B4GALT4	chr3	-	118937496	118937619	118942904	118943092	118935086	118935191	118945655	118945888	5014	99	72	111	104	250	247	0.221407763561	0.63187550056	0.576	0.513	0.063
5139	SRSF3	SRSF3	chr6	+	36567597	36568053	36568928	36568967	36566625	36566760	36569484	36569571	5139	150	1422	173	1896	250	163	0.221568240512	0.63187550056	0.064	0.056	0.008
993	MAPKAPK5	MAPKAPK5	chr12	+	112305375	112305473	112306556	112306665	112303959	112304035	112308074	112308164	993	76	66	82	94	222	233	0.221519791675	0.63187550056	0.547	0.478	0.069
3287	GSTT1	GSTT1	chr22	-	24379360	24379450	24381699	24381787	24376821	24376998	24384119	24384311	3287	62	58	91	63	212	214	0.222379501175	0.633857217635	0.519	0.593	-0.074
2049	ARAP1	ARAP1	chr11	-	72397086	72397236	72398483	72398547	72396113	72396726	72398732	72398783	2049	61	162	81	168	188	250	0.22260069073	0.634072844417	0.334	0.391	-0.057
2733	MGLL	MGLL	chr3	-	127441272	127441409	127500631	127500738	127413817	127414033	127540536	127540681	2733	473	7	694	1	231	250	0.222804373823	0.634072844417	0.987	0.999	-0.012
5365	FAXC	FAXC	chr6	-	99771319	99771543	99781226	99781423	99739579	99739696	99790773	99790909	5365	24	5	41	17	250	250	0.222737048762	0.634072844417	0.828	0.707	0.121
2010	PRIM1	PRIM1	chr12	-	57140709	57140816	57144821	57144979	57140564	57140638	57145979	57146146	2010	27	51	52	68	250	231	0.223248801054	0.63435486703	0.328	0.414	-0.086
4290	BUB1	BUB1	chr2	-	111399695	111399811	111406810	111406954	111399218	111399380	111408122	111408361	4290	184	104	292	199	250	240	0.22309489062	0.63435486703	0.629	0.585	0.044
5077	SERPINA1	SERPINA1	chr14	-	94854896	94855000	94855155	94855347	94848928	94849578	94856756	94857029	5077	2	65	0	112	250	228	0.223369310623	0.63435486703	0.027	0.0	0.027
66	PPP2R4	PPP2R4	chr9	+	131882791	131882889	131885330	131885417	131873592	131873910	131891263	131891389	66	216	210	281	319	222	211	0.223285071591	0.63435486703	0.494	0.456	0.038
299	CSGALNACT2	CSGALNACT2	chr10	+	43655941	43656043	43662451	43662546	43654162	43654379	43671398	43671480	299	67	88	31	57	226	219	0.223617485628	0.634728735912	0.425	0.345	0.08
4039	ZBTB48	ZBTB48	chr1	+	6645978	6646090	6646754	6646847	6642117	6642359	6647264	6647351	4039	12	32	16	24	236	217	0.223852807074	0.635065750069	0.256	0.38	-0.124
38	GSPT1	GSPT1	chr16	-	11971263	11971437	11976871	11976952	11969942	11970032	11979037	11979131	38	386	570	424	699	205	250	0.224147723339	0.635240712293	0.452	0.425	0.027
5354	FAM13B	FAM13B	chr5	-	137320945	137321078	137323149	137323305	137298093	137298158	137323962	137324004	5354	43	51	43	35	250	250	0.22404939548	0.635240712293	0.457	0.551	-0.094
2036	SDHD	SDHD	chr11	+	111961802	111961856	111963803	111963933	111959590	111959735	111965528	111966525	2036	1	0	0	2	178	250	0.224301618856	0.635346291164	1.0	0.0	1.0
1924	TP53I11	TP53I11	chr11	-	44960716	44960832	44962553	44962599	44959757	44959917	44972427	44972857	1924	1	9	0	21	170	240	0.224455904268	0.63545286411	0.136	0.0	0.136
1463	PLEKHA2	PLEKHA2	chr8	+	38801306	38801355	38803641	38803739	38793511	38793568	38808367	38808508	1463	23	54	31	108	173	222	0.226019319224	0.636104720465	0.353	0.269	0.084
1618	SUMO2	SUMO2	chr17	-	73170846	73170918	73177151	73177283	73163824	73164496	73178908	73179098	1618	1890	896	2084	1057	250	196	0.225835781722	0.636104720465	0.623	0.607	0.016
1885	FANCG	FANCG	chr9	-	35074367	35074491	35074923	35075079	35073834	35074213	35075275	35075322	1885	91	93	104	135	250	248	0.226437865427	0.636104720465	0.493	0.433	0.06
2164	HDAC11	HDAC11	chr3	+	13540012	13540055	13544383	13544480	13524963	13525064	13545593	13545772	2164	1	18	0	41	167	221	0.225601229818	0.636104720465	0.068	0.0	0.068
2568	LTBP2	LTBP2	chr14	-	74973881	74974013	74974675	74974798	74973400	74973526	74975306	74975432	2568	201	342	180	261	247	250	0.225673482127	0.636104720465	0.373	0.411	-0.038
280	FKTN	FKTN	chr9	+	108377558	108377688	108382214	108382342	108370099	108370232	108397331	108403399	280	31	12	30	20	250	250	0.226410529284	0.636104720465	0.721	0.6	0.121
3301	CARKD	CARKD	chr13	+	111276580	111276626	111279785	111279894	111274562	111274713	111286891	111286942	3301	37	57	29	65	170	233	0.225046240956	0.636104720465	0.471	0.379	0.092
3513	SCP2	SCP2	chr1	+	53407467	53407525	53413680	53413752	53392900	53393137	53416426	53416558	3513	25	46	30	36	182	196	0.226253131094	0.636104720465	0.369	0.473	-0.104
358	CLDND1	CLDND1	chr3	-	98237728	98237839	98239976	98240281	98235895	98236033	98241692	98241910	358	10	317	15	287	250	235	0.226083415197	0.636104720465	0.029	0.047	-0.018
3664	SIRT6	SIRT6	chr19	-	4179100	4179283	4180778	4180906	4177075	4177135	4182470	4182596	3664	48	63	38	70	250	250	0.225122587018	0.636104720465	0.432	0.352	0.08
4574	DEK	DEK	chr6	-	18258534	18258636	18264073	18264227	18258183	18258293	18264615	18264799	4574	114	543	128	724	250	226	0.225285795065	0.636104720465	0.16	0.138	0.022
4703	MRPS11	MRPS11	chr15	+	89018340	89018470	89020219	89020285	89011138	89011255	89021102	89021861	4703	6	111	11	108	250	190	0.225583686056	0.636104720465	0.039	0.072	-0.033
5038	SMU1	SMU1	chr9	-	33068821	33068932	33073593	33073804	33062046	33062175	33076580	33076714	5038	218	246	232	223	250	235	0.226227158012	0.636104720465	0.454	0.494	-0.04
5150	ARHGEF28	ARHGEF28	chr5	+	73136304	73136585	73142092	73142300	73128162	73128284	73144800	73144912	5150	107	189	158	230	250	250	0.225277181012	0.636104720465	0.361	0.407	-0.046
5182	GTF2IRD1	GTF2IRD1	chr7	+	73954208	73954298	73959084	73959132	73953009	73953090	73960073	73960139	5182	125	57	153	53	214	172	0.225509455876	0.636104720465	0.638	0.699	-0.061
2238	DBNL	DBNL	chr7	+	44089823	44089879	44092465	44092540	44084238	44084419	44096355	44096502	2238	115	190	113	228	180	199	0.2273510407	0.637355182034	0.401	0.354	0.047
4198	BSCL2	BSCL2	chr11	-	62459847	62459945	62460134	62460269	62458751	62458893	62462039	62462183	4198	203	156	173	160	250	222	0.227261450505	0.637355182034	0.536	0.49	0.046
4207	DAG1	DAG1	chr3	+	49526058	49526178	49530255	49530406	49524686	49524848	49547851	49548252	4207	19	2	24	7	244	250	0.22715807749	0.637355182034	0.907	0.778	0.129
4210	DAG1	DAG1	chr3	+	49514281	49514333	49530259	49530406	49507564	49507866	49547851	49548252	4210	19	2	12	4	176	250	0.227343108654	0.637355182034	0.931	0.81	0.121
895	ETF1	ETF1	chr5	-	137848452	137848643	137849256	137849395	137847163	137847293	137853249	137853389	895	384	338	523	408	250	250	0.227544163359	0.637568445379	0.532	0.562	-0.03
1020	CSK	CSK	chr15	+	75093862	75093936	75094035	75094231	75093352	75093443	75094337	75094424	1020	141	141	165	200	198	250	0.227731268878	0.637764638344	0.558	0.51	0.048
5076	SERPINA1	SERPINA1	chr14	-	94854896	94854997	94855155	94855347	94848928	94849578	94856793	94857029	5076	2	65	0	113	250	225	0.228050160451	0.638329508724	0.027	0.0	0.027
5125	LBR	LBR	chr1	-	225597992	225598118	225599038	225599142	225594365	225594534	225600155	225600347	5125	169	255	277	486	228	250	0.228178004249	0.638359316458	0.421	0.385	0.036
732	ANP32E	ANP32E	chr1	-	150201404	150201570	150202905	150203028	150198939	150199127	150204114	150204264	732	272	314	452	459	247	250	0.228421519523	0.638712534313	0.467	0.499	-0.032
1963	EI24	EI24	chr11	+	125449988	125450100	125451106	125451218	125448844	125448964	125452241	125452315	1963	539	205	777	259	236	236	0.228936891549	0.639497050394	0.724	0.75	-0.026
3119	DYNC1LI2	DYNC1LI2	chr16	-	66776340	66776571	66783099	66783216	66769977	66770147	66785175	66785249	3119	240	218	199	213	241	250	0.228838810955	0.639497050394	0.533	0.492	0.041
5078	SERPINA1	SERPINA1	chr14	-	94854896	94855000	94855155	94855347	94848928	94849578	94856793	94857029	5078	2	66	0	112	250	228	0.229079583667	0.639567653631	0.027	0.0	0.027
1532	TUBD1	TUBD1	chr17	-	57941024	57941208	57943969	57944110	57936840	57937785	57951899	57952064	1532	10	39	13	28	250	250	0.229464908531	0.63965985505	0.204	0.317	-0.113
3909	HSD3B7	HSD3B7	chr16	+	30996973	30997145	30997369	30997525	30996518	30996618	30997743	30997852	3909	23	81	40	98	250	250	0.229453268705	0.63965985505	0.221	0.29	-0.069
5565	CRCP	CRCP	chr7	+	65592690	65592727	65595730	65595829	65579804	65579957	65599266	65599361	5565	20	94	31	99	161	223	0.22939058353	0.63965985505	0.228	0.303	-0.075
1533	TUBD1	TUBD1	chr17	-	57941024	57941208	57943969	57944110	57936840	57937785	57955463	57955695	1533	2	35	5	31	250	250	0.229661396456	0.639880115855	0.054	0.139	-0.085
1329	ABHD11	ABHD11	chr7	-	73151258	73151440	73151550	73151721	73150426	73151021	73151891	73152065	1329	117	223	232	373	250	250	0.229933658828	0.640040785871	0.344	0.383	-0.039
2083	DENND1A	DENND1A	chr9	-	126531792	126531842	126554865	126554909	126519981	126520101	126641229	126641300	2083	13	13	20	36	168	174	0.229954069754	0.640040785871	0.509	0.365	0.144
1008	ZNF346	ZNF346	chr5	+	176468778	176468871	176471392	176471534	176468126	176468230	176477751	176477937	1008	44	39	33	43	217	250	0.230537247272	0.640554300076	0.565	0.469	0.096
2396	CRTC1	CRTC1	chr19	+	18882251	18882356	18885709	18885796	18879294	18879603	18886450	18886631	2396	7	13	4	18	229	211	0.230334343814	0.640554300076	0.332	0.17	0.162
2802	NUDT2	NUDT2	chr9	+	34338710	34338845	34339021	34339164	34329503	34329597	34343121	34343711	2802	47	113	35	115	250	250	0.230443701097	0.640554300076	0.294	0.233	0.061
3361	APAF1	APAF1	chr12	+	99065312	99065497	99071202	99071329	99064750	99064864	99074054	99074180	3361	33	51	50	54	250	250	0.230608955838	0.640554300076	0.393	0.481	-0.088
343	ECE1	ECE1	chr1	-	21548239	21548335	21551742	21551933	21543739	21546624	21553651	21553719	343	675	339	939	523	250	220	0.230966348195	0.641220029877	0.637	0.612	0.025
1199	TMX3	TMX3	chr18	-	66367641	66367722	66368981	66369027	66365168	66365268	66377257	66377381	1199	64	81	59	99	170	205	0.23146780459	0.642049085685	0.488	0.418	0.07
2575	GPATCH2L	GPATCH2L	chr14	+	76644234	76644274	76644330	76644385	76642965	76643033	76647106	76647192	2575	6	143	2	124	164	179	0.231736460888	0.642049085685	0.044	0.017	0.027
2797	CDC16	CDC16	chr13	+	115016023	115016149	115022552	115022705	115012405	115012479	115024809	115024873	2797	292	268	363	290	250	250	0.231710592576	0.642049085685	0.521	0.556	-0.035
3371	TMEM41B	TMEM41B	chr11	-	9304917	9305140	9308001	9308140	9302200	9302588	9309248	9309353	3371	100	19	116	14	250	250	0.23160022775	0.642049085685	0.84	0.892	-0.052
3289	GSTT1	GSTT1	chr22	-	24376821	24376998	24379360	24379450	24376132	24376617	24381699	24381787	3289	1	76	3	59	214	250	0.232033810878	0.642546094485	0.015	0.056	-0.041
2867	AP3S1	AP3S1	chr5	+	115202366	115202458	115205713	115205825	115177618	115177803	115230783	115230855	2867	181	397	141	363	216	236	0.232423734719	0.64329882267	0.333	0.298	0.035
3487	MTHFD1L	MTHFD1L	chr6	+	151208977	151209117	151226785	151226897	151206769	151206870	151239712	151239804	3487	108	213	147	240	250	236	0.232682331563	0.643687486046	0.324	0.366	-0.042
2215	BBS4	BBS4	chr15	+	73020280	73020335	73021956	73022025	73016868	73016996	73023645	73023798	2215	24	27	7	15	179	193	0.232903676395	0.643689347616	0.489	0.335	0.154
5775	NIT2	NIT2	chr3	+	100058658	100058779	100059916	100060005	100057930	100058049	100064428	100064522	5775	277	218	315	213	245	213	0.232919350863	0.643689347616	0.525	0.563	-0.038
1124	CASK	CASK	chrX	-	41412971	41413168	41414852	41414888	41401943	41402059	41416284	41416353	1124	21	207	26	371	160	250	0.233233125485	0.643903109233	0.137	0.099	0.038
3318	RPS2	RPS2	chr16	-	2012497	2012657	2012736	2012910	2012061	2012271	2013149	2013257	3318	8879	14417	9834	15610	250	250	0.233206507865	0.643903109233	0.381	0.386	-0.005
2717	PCYT2	PCYT2	chr17	-	79863257	79863323	79863545	79863611	79862941	79863030	79863975	79864053	2717	114	178	150	193	190	190	0.233659417582	0.644426758263	0.39	0.437	-0.047
5004	DNM1	DNM1	chr9	+	130986529	130986668	130988313	130988452	130985071	130985139	130996299	130996386	5004	105	3	62	0	250	250	0.233606146755	0.644426758263	0.972	1.0	-0.028
4122	MEG3	MEG3	chr14	+	101297352	101297431	101298848	101298978	101295370	101296086	101302503	101302637	4122	3	28	0	13	203	250	0.233892036809	0.644741864625	0.117	0.0	0.117
1490	PUM1	PUM1	chr1	-	31479840	31479949	31501642	31501711	31454158	31454252	31532050	31532424	1490	112	3	146	0	193	233	0.234418836834	0.645867174626	0.978	1.0	-0.022
4767	CEP192	CEP192	chr18	+	13038368	13038578	13040828	13040955	13037235	13037300	13042202	13042333	4767	33	38	33	56	250	250	0.23455091446	0.645904363531	0.465	0.371	0.094
1466	OPTN	OPTN	chr10	+	13151096	13151288	13152273	13152476	13142081	13142302	13154452	13154635	1466	8	499	2	519	250	250	0.235188518327	0.64667938381	0.016	0.004	0.012
3578	TLE4	TLE4	chr9	+	82337365	82337516	82337873	82337950	82336655	82336803	82339951	82341796	3578	36	44	30	24	250	201	0.235131726232	0.64667938381	0.397	0.501	-0.104
998	MAPKAPK5	MAPKAPK5	chr12	+	112326688	112326804	112327843	112327948	112326291	112326422	112330770	112331228	998	173	143	235	162	240	229	0.235172448678	0.64667938381	0.536	0.581	-0.045
4800	ANO10	ANO10	chr3	-	43602711	43602894	43607144	43607219	43596769	43596961	43616300	43616356	4800	82	143	115	161	199	250	0.235577228141	0.647421373201	0.419	0.473	-0.054
1437	PTPN12	PTPN12	chr7	+	77214859	77214898	77221501	77221573	77212871	77212967	77227158	77227218	1437	74	93	89	143	163	196	0.235721869295	0.64749219468	0.489	0.428	0.061
179	KRIT1	KRIT1	chr7	-	91874215	91874485	91874740	91874909	91873315	91873463	91875219	91875414	179	2	23	0	17	250	250	0.236177493125	0.648068111129	0.08	0.0	0.08
2892	USP36	USP36	chr17	-	76818018	76818086	76824978	76825089	76817072	76817143	76831361	76831583	2892	68	28	92	53	235	192	0.236288464972	0.648068111129	0.665	0.586	0.079
4864	U2SURP	U2SURP	chr3	+	142741694	142741906	142742816	142742860	142741338	142741504	142745990	142746095	4864	168	66	167	83	250	168	0.236053212301	0.648068111129	0.631	0.575	0.056
1221	FKBP10	FKBP10	chr17	+	39975781	39975927	39976520	39976713	39975461	39975651	39977198	39977341	1221	697	798	490	509	250	250	0.236583981361	0.648552061637	0.466	0.49	-0.024
3872	GTF2A2	GTF2A2	chr15	-	59942867	59942972	59944404	59944525	59934334	59934461	59949604	59949737	3872	318	307	371	314	245	229	0.236807622819	0.648838592301	0.492	0.525	-0.033
258	MTCL1	MTCL1	chr18	+	8806890	8807058	8812976	8813231	8798094	8798289	8818960	8819257	258	82	93	175	159	250	250	0.237280961619	0.649808646525	0.469	0.524	-0.055
2828	GRB2	GRB2	chr17	-	73317739	73317908	73321978	73322101	73314156	73316634	73328780	73328878	2828	352	391	497	492	247	250	0.237735481909	0.650726216059	0.477	0.506	-0.029
156	RNF38	RNF38	chr9	-	36375930	36376124	36390463	36390613	36369715	36369929	36401094	36401195	156	4	88	2	123	250	250	0.238665753477	0.651015556341	0.043	0.016	0.027
3245	RALY	RALY	chr20	+	32664833	32665051	32666310	32666359	32664507	32664621	32667715	32670991	3245	367	228	376	268	250	173	0.238603513916	0.651015556341	0.527	0.493	0.034
3674	DCBLD2	DCBLD2	chr3	-	98568304	98568442	98600383	98600611	98541512	98541585	98619965	98620533	3674	1892	83	2696	140	250	250	0.238359643168	0.651015556341	0.958	0.951	0.007
373	UBE2R2	UBE2R2	chr9	+	33900171	33900269	33911961	33912096	33886878	33886965	33917015	33920401	373	279	327	336	345	222	250	0.238677816415	0.651015556341	0.49	0.523	-0.033
4217	DAG1	DAG1	chr3	+	49514281	49514338	49530259	49530406	49507564	49507866	49547851	49548252	4217	6	2	3	4	181	250	0.238451724208	0.651015556341	0.806	0.509	0.297
4411	TLN1	TLN1	chr9	-	35704665	35704812	35705547	35705667	35704328	35704495	35705746	35705848	4411	446	459	443	509	244	250	0.238046332289	0.651015556341	0.499	0.471	0.028
5608	TFAP2A	TFAP2A	chr6	-	10400680	10400822	10402724	10402843	10396915	10398938	10404740	10404972	5608	81	98	131	198	243	250	0.238205878163	0.651015556341	0.46	0.405	0.055
1342	FERMT1	FERMT1	chr20	-	6064686	6064811	6065712	6065934	6060082	6060224	6068423	6068530	1342	72	69	148	180	250	249	0.239574229397	0.652639061513	0.51	0.45	0.06
1865	HEXA	HEXA	chr15	-	72638867	72639051	72640026	72640099	72638575	72638666	72640388	72640475	1865	175	495	168	409	197	250	0.23963248082	0.652639061513	0.31	0.343	-0.033
[truncated: 3,448 more rows]
