# Supplementary material for: Characterization of alternative mRNA splicing in cultured cell populations representing progressive stages of human fetal kidney development
Source: Sci Rep. 2022 Nov 15;12:19548. doi: 10.1038/s41598-022-24147-z (PMC9666651; doi:10.1038/s41598-022-24147-z)
Supplement: Supplementary file 13 — Supplementary Information 13. [file 41598_2022_24147_MOESM13_ESM.zip › _Program/Data/rMATS/NPS1-NPS2/MATS_output/MXE.MATS.ReadsOnTargetAndJunctionCounts.txt]

ID	GeneID	geneSymbol	chr	strand	1stExonStart_0base	1stExonEnd	2ndExonStart_0base	2ndExonEnd	upstreamES	upstreamEE	downstreamES	downstreamEE	ID	IC_SAMPLE_1	SC_SAMPLE_1	IC_SAMPLE_2	SC_SAMPLE_2	IncFormLen	SkipFormLen	PValue	FDR	IncLevel1	IncLevel2	IncLevelDifference
2407	FN1	FN1	chr2	-	216245533	216245803	216246934	216247048	216243852	216244040	216248050	216248206	2407	21459	31979	6066	7217	239	395	0.0	0.0	0.526	0.581	-0.055
3090	H2AFY	H2AFY	chr5	-	134686512	134686603	134688635	134688735	134681657	134681747	134696186	134696297	3090	1556	304	2447	207	225	216	0.0	0.0	0.831	0.919	-0.088
5138	SRSF3	SRSF3	chr6	+	36566625	36566760	36567597	36568053	36564537	36564745	36568928	36568967	5138	2561	1215	3364	1021	260	581	0.0	0.0	0.825	0.88	-0.055
5186	TPM1	TPM1	chr15	+	63353396	63353472	63353911	63353987	63353067	63353138	63354413	63354476	5186	7365	1137	9957	534	201	201	0.0	0.0	0.866	0.949	-0.083
5187	TPM1	TPM1	chr15	+	63335904	63336030	63336225	63336351	63334837	63335142	63349183	63349317	5187	369	10125	216	13091	251	251	0.0	0.0	0.035	0.016	0.019
5016	ACTN1	ACTN1	chr14	-	69345174	69345240	69345705	69345786	69343798	69343957	69346678	69346825	5016	2946	261	4123	159	206	191	3.33066907388e-16	3.02868841118e-13	0.913	0.96	-0.047
4134	CTSC	CTSC	chr11	-	88061279	88061364	88068104	88068250	88053980	88059611	88070668	88070941	4134	721	249	500	54	271	210	5.77315972805e-15	4.49976563946e-12	0.692	0.878	-0.186
2485	PKM	PKM	chr15	-	72494794	72494961	72495362	72495529	72492814	72492996	72499068	72499221	2485	780	14290	580	16057	292	292	1.6997514507e-13	1.15923048938e-10	0.052	0.035	0.017
438	CTNND1	CTNND1	chr11	+	57558856	57559145	57561481	57561553	57529233	57529518	57563048	57563201	438	218	286	125	433	414	197	3.58157947744e-13	2.17123306988e-10	0.266	0.121	0.145
5139	SRSF3	SRSF3	chr6	+	36567597	36568053	36568928	36568967	36566625	36566760	36569484	36569571	5139	1026	1422	933	1896	581	164	2.38824515719e-11	1.30302655776e-08	0.169	0.122	0.047
2405	FN1	FN1	chr2	-	216232585	216232750	216235016	216235155	216230227	216230353	216236631	216237098	2405	21670	31178	6216	7913	264	290	1.86752280307e-10	9.26291310323e-08	0.433	0.463	-0.03
437	CTNND1	CTNND1	chr11	+	57558856	57559145	57561481	57561553	57529233	57529591	57563048	57563201	437	201	215	119	306	414	197	1.1966360125e-09	5.44070507017e-07	0.308	0.156	0.152
867	VCAN	VCAN	chr5	+	82815167	82818128	82832825	82838087	82807921	82808215	82841355	82841469	867	5853	50928	3723	36702	3086	5387	1.63466807868e-08	6.86057618252e-06	0.167	0.15	0.017
814	CD44	CD44	chr11	+	35236398	35236461	35240862	35240934	35211381	35211612	35243200	35243279	814	400	1157	392	1762	188	197	4.72785512962e-08	1.8425126848e-05	0.266	0.189	0.077
5421	TET2	TET2	chr4	+	106111516	106111662	106155053	106158508	106067841	106068136	106162495	106162586	5421	46	728	5	584	271	3580	1.17491584462e-07	4.2735605655e-05	0.455	0.102	0.353
3229	GAS5	GAS5	chr1	-	173833621	173833644	173833812	173833842	173833394	173833442	173834366	173834420	3229	383	155	119	113	155	148	1.55617735476e-07	5.30656477973e-05	0.702	0.501	0.201
4371	SEC31A	SEC31A	chr4	-	83750152	83750211	83763337	83763634	83748521	83748785	83765538	83765662	4371	895	450	876	277	422	184	2.12468978633e-07	6.8190043966e-05	0.464	0.58	-0.116
4229	ZNF75D	ZNF75D	chrX	-	134427655	134428184	134429693	134429965	134426206	134426399	134475692	134478012	4229	52	45	10	56	397	654	3.59844855247e-07	0.000109072973902	0.656	0.227	0.429
5228	PLXNB2	PLXNB2	chr22	-	50725539	50725693	50726095	50726222	50724601	50724716	50726365	50726466	5228	199	362	140	489	252	279	4.76326035059e-07	0.000136780781436	0.378	0.241	0.137
2829	GRB2	GRB2	chr17	-	73321978	73322101	73328780	73328878	73317739	73317908	73389631	73389846	2829	356	368	292	500	223	248	1.34740499791e-06	0.00036757208343	0.518	0.394	0.124
553	ITGA7	ITGA7	chr12	-	56093653	56093773	56094045	56094177	56092493	56092701	56094682	56094938	553	44	16	15	36	257	245	3.51810389243e-06	0.000914036897005	0.724	0.284	0.44
1335	UBE4B	UBE4B	chr1	+	10211383	10211619	10218413	10218540	10209241	10209340	10221199	10221344	1335	154	69	150	154	361	252	5.49007790029e-06	0.00136153931927	0.609	0.405	0.204
439	CTNND1	CTNND1	chr11	+	57558965	57559145	57561481	57561553	57529233	57529518	57563048	57563201	439	88	286	58	433	305	197	6.03357015583e-06	0.00143126777262	0.166	0.08	0.086
3068	RWDD3	RWDD3	chr1	+	95705332	95705465	95712097	95712213	95699710	95699871	95712311	95712781	3068	2	101	18	63	258	241	6.7346031446e-06	0.00153099978154	0.018	0.211	-0.193
4372	SEC31A	SEC31A	chr4	-	83782783	83782861	83783686	83783725	83778841	83778917	83784470	83784545	4372	142	108	110	30	164	203	1.14952089091e-05	0.00250871439232	0.619	0.819	-0.2
5637	RNF14	RNF14	chr5	+	141357867	141358395	141359687	141359916	141354368	141354520	141362944	141363117	5637	547	326	660	254	653	354	1.65473284003e-05	0.00347239322123	0.476	0.585	-0.109
1279	TCF7L2	TCF7L2	chr10	+	114919678	114919751	114920377	114920450	114917779	114917828	114925313	114927436	1279	16	5	8	33	198	198	1.89755118533e-05	0.00383445898784	0.762	0.195	0.567
3342	ZC3HC1	ZC3HC1	chr7	-	129663350	129663563	129664102	129664346	129662158	129662365	129665997	129666152	3342	121	187	200	159	369	338	2.3076682195e-05	0.00449665635914	0.372	0.535	-0.163
4200	FGFR2	FGFR2	chr10	-	123276832	123276977	123278195	123278343	123274630	123274833	123279492	123279683	4200	19	15	55	4	273	270	2.80262547279e-05	0.00509704152651	0.556	0.932	-0.376
583	PCNP	PCNP	chr3	+	101298633	101298848	101304280	101304355	101293041	101293123	101309058	101309114	583	637	540	799	480	340	200	2.80039584287e-05	0.00509704152651	0.41	0.495	-0.085
1808	SETD5	SETD5	chr3	+	9471510	9471735	9475528	9475634	9470506	9470693	9476017	9476169	1808	194	74	128	106	350	231	3.88453684748e-05	0.00683678485156	0.634	0.444	0.19
3109	TPM2	TPM2	chr9	-	35684728	35684804	35685060	35685136	35684484	35684547	35685265	35685336	3109	2177	299	861	180	201	201	5.58325602431e-05	0.00934049409847	0.879	0.827	0.052
565	FGFR3	FGFR3	chr4	+	1804640	1804791	1805418	1805563	1803561	1803752	1806056	1806247	565	9	20	22	4	276	270	5.64949239827e-05	0.00934049409847	0.306	0.843	-0.537
2023	USP9X	USP9X	chrX	+	41078354	41078484	41082469	41082655	41077624	41077850	41083994	41084215	2023	127	316	176	249	255	311	8.35198209939e-05	0.0117287540233	0.329	0.463	-0.134
2031	PLEKHA1	PLEKHA1	chr10	+	124159858	124159904	124166091	124166189	124157433	124157490	124172435	124172561	2031	138	196	158	399	171	223	8.08365328397e-05	0.0117287540233	0.479	0.341	0.138
261	KIAA0586	KIAA0586	chr14	+	58958861	58958993	58965500	58965678	58956881	58956958	58975272	58975427	261	41	28	30	73	257	303	8.42898925486e-05	0.0117287540233	0.633	0.326	0.307
5193	NIPA2	NIPA2	chr15	-	23021197	23021429	23027800	23027922	23014437	23014528	23033277	23033413	5193	35	230	12	283	247	357	8.59879327222e-05	0.0117287540233	0.18	0.058	0.122
5728	IL32	IL32	chr16	+	3117554	3117614	3117984	3118011	3117377	3117416	3118180	3118240	5728	616	529	456	267	185	152	7.75740077228e-05	0.0117287540233	0.489	0.584	-0.095
5868	APC	APC	chr5	+	112102885	112103087	112111325	112111434	112102022	112102107	112116486	112116600	5868	32	35	40	8	327	234	7.8658612511e-05	0.0117287540233	0.395	0.782	-0.387
603	GRB10	GRB10	chr7	-	50737418	50737560	50742132	50742355	50694518	50694675	50771517	50771605	603	222	190	278	135	348	267	7.97750591046e-05	0.0117287540233	0.473	0.612	-0.139
3070	RWDD3	RWDD3	chr1	+	95705332	95705465	95709766	95710271	95699710	95699871	95712311	95712781	3070	2	205	18	184	258	630	9.44067445767e-05	0.0125630048393	0.023	0.193	-0.17
2593	RBM39	RBM39	chr20	-	34326889	34326939	34328446	34328519	34319862	34320057	34328745	34328809	2593	149	562	77	522	198	175	9.95160951436e-05	0.0126269724443	0.19	0.115	0.075
3069	RWDD3	RWDD3	chr1	+	95705332	95705465	95709766	95710207	95699710	95699871	95712311	95712781	3069	2	186	18	167	258	566	9.81142066763e-05	0.0126269724443	0.023	0.191	-0.168
2404	FN1	FN1	chr2	-	216252934	216253024	216256354	216256537	216251411	216251681	216259250	216259442	2404	14746	14136	4128	3582	308	215	0.000111423326696	0.0135094593434	0.421	0.446	-0.025
3892	DDHD2	DDHD2	chr8	+	38103750	38103818	38105230	38105353	38103259	38103468	38107225	38107321	3892	22	114	56	99	193	248	0.000109807638025	0.0135094593434	0.199	0.421	-0.222
5148	ARHGEF28	ARHGEF28	chr5	+	73179591	73179709	73181674	73181929	73178296	73178419	73183427	73183504	5148	129	362	119	582	243	380	0.00011402552125	0.0135244183465	0.358	0.242	0.116
4230	ZNF75D	ZNF75D	chrX	-	134427655	134428184	134429693	134429965	134424934	134425061	134475692	134478012	4230	51	35	12	36	397	654	0.000123489627029	0.0143353064909	0.706	0.354	0.352
31	CBFB	CBFB	chr16	+	67100584	67100701	67116115	67116242	67070541	67070658	67132612	67134958	31	191	171	316	164	242	252	0.000131119902642	0.014903962267	0.538	0.667	-0.129
2066	ARMC9	ARMC9	chr2	+	232196504	232196609	232209686	232209802	232160910	232160966	232220509	232220646	2066	128	15	61	27	230	241	0.000155983097805	0.0173682404413	0.899	0.703	0.196
5810	MAP3K9	MAP3K9	chr14	-	71209067	71209308	71215545	71215721	71206758	71206881	71216649	71216798	5810	71	74	137	61	301	366	0.000162835036929	0.0177685592297	0.538	0.732	-0.194
3133	IL6ST	IL6ST	chr5	-	55248077	55248179	55250637	55250820	55247756	55247903	55251852	55252063	3133	276	106	312	206	308	227	0.000170535875809	0.0182439948709	0.657	0.527	0.13
2323	ACOX1	ACOX1	chr17	-	73956295	73956456	73969705	73969866	73953539	73953647	73974614	73974774	2323	59	73	40	126	286	286	0.000190141912753	0.0199502745381	0.447	0.241	0.206
1003	DDX24	DDX24	chr14	-	94521341	94521530	94524167	94524243	94519343	94519473	94526443	94526959	1003	226	510	294	441	201	314	0.000195490793276	0.0201244861908	0.409	0.51	-0.101
5605	SDHC	SDHC	chr1	+	161298185	161298287	161310383	161310445	161293403	161293460	161332118	161334535	5605	351	59	418	30	227	187	0.000217889434156	0.0220149028288	0.831	0.92	-0.089
2784	INSIG1	INSIG1	chr7	+	155089968	155090076	155093275	155093400	155089485	155089669	155093960	155094127	2784	236	1820	173	1962	233	250	0.000239356185081	0.0234266711181	0.122	0.086	0.036
4082	FAM60A	FAM60A	chr12	-	31448167	31448267	31451010	31451158	31446738	31446865	31478957	31479159	4082	221	234	362	242	273	225	0.000240449703558	0.0234266711181	0.438	0.552	-0.114
3247	AP1S3	AP1S3	chr2	-	224629929	224630067	224640617	224640726	224620046	224623467	224642407	224642586	3247	50	129	124	152	234	263	0.000246428638952	0.0235879763881	0.303	0.478	-0.175
194	CLIP2	CLIP2	chr7	+	73803432	73803589	73811403	73811563	73800850	73800934	73814699	73814885	194	243	272	197	131	282	285	0.000263007850797	0.0243215395584	0.474	0.603	-0.129
2374	DHDDS	DHDDS	chr1	+	26774049	26774151	26784281	26784396	26772806	26772923	26786527	26786635	2374	63	125	99	91	227	240	0.000262041349356	0.0243215395584	0.348	0.535	-0.187
4498	ABCD4	ABCD4	chr14	-	74766250	74766378	74766852	74766971	74763035	74763152	74769577	74769767	4498	39	12	11	20	244	253	0.000272745951263	0.0248016985015	0.771	0.363	0.408
3390	ZFAND5	ZFAND5	chr9	-	74975025	74975137	74975543	74975700	74974333	74974437	74979611	74980163	3390	356	1030	263	1063	282	237	0.000287031103635	0.0256728147776	0.225	0.172	0.053
1300	PIK3C2A	PIK3C2A	chr11	-	17140766	17140860	17141332	17141521	17140191	17140286	17143734	17143880	1300	134	55	115	100	314	219	0.000323608194061	0.0284775210774	0.63	0.445	0.185
2110	TSPAN4	TSPAN4	chr11	+	850287	850367	862549	862741	847200	847300	864436	864511	2110	104	556	201	669	205	317	0.000336969472208	0.0291826260376	0.224	0.317	-0.093
5710	BCL7B	BCL7B	chr7	-	72954211	72954382	72957877	72957974	72952263	72952343	72966496	72966572	5710	185	299	164	424	222	296	0.000342498130878	0.0291979656573	0.452	0.34	0.112
1385	COPZ1	COPZ1	chr12	+	54737008	54737100	54739243	54739299	54735989	54736071	54741550	54741628	1385	471	336	569	282	217	181	0.00035500720454	0.0297987585842	0.539	0.627	-0.088
1031	ADCK1	ADCK1	chr14	+	78325418	78325622	78353433	78353592	78288777	78288861	78365442	78365601	1031	7	27	37	27	329	284	0.000367480301414	0.0299249630525	0.183	0.542	-0.359
2415	CNOT10	CNOT10	chr3	+	32758645	32758729	32761605	32761723	32757716	32757803	32766941	32767091	2415	93	54	72	95	209	243	0.0003625556154	0.0299249630525	0.667	0.468	0.199
2903	OBSCN	OBSCN	chr1	+	228479598	228479862	228481053	228481317	228476325	228476589	228481852	228482116	2903	10	39	20	14	389	389	0.000404514069487	0.0299675139986	0.204	0.588	-0.384
3897	UPF3A	UPF3A	chr13	+	115048311	115048418	115051993	115052104	115047495	115047602	115056963	115057019	3897	62	163	83	104	232	236	0.000387766299295	0.0299675139986	0.279	0.448	-0.169
4789	ATXN3	ATXN3	chr14	-	92562436	92562481	92563017	92563182	92560089	92560175	92572872	92572965	4789	82	2	47	12	290	170	0.000399971332057	0.0299675139986	0.96	0.697	0.263
480	MED6	MED6	chr14	-	71057982	71058098	71059596	71059705	71049937	71051660	71060012	71060095	480	100	0	83	10	234	241	0.000387014022441	0.0299675139986	1.0	0.895	0.105
4900	BRD3	BRD3	chr9	-	136901153	136901446	136906881	136907073	136899822	136899951	136910414	136910543	4900	80	182	52	242	317	418	0.000392156183338	0.0299675139986	0.367	0.221	0.146
5500	MRPL37	MRPL37	chr1	+	54675618	54675804	54678173	54678331	54670967	54671083	54681813	54682017	5500	626	353	719	552	311	283	0.000406450886345	0.0299675139986	0.617	0.542	0.075
646	DCUN1D4	DCUN1D4	chr4	+	52765435	52765544	52777235	52777340	52757925	52758017	52779455	52779558	646	86	34	63	64	234	230	0.000396113420259	0.0299675139986	0.713	0.492	0.221
1545	IDH3G	IDH3G	chrX	-	153052255	153052402	153052505	153052608	153051809	153051904	153052918	153053052	1545	264	236	206	288	228	272	0.000464114137413	0.0337627564497	0.572	0.46	0.112
5314	FYN	FYN	chr6	-	112020717	112020873	112021306	112021471	112017479	112017659	112024087	112024237	5314	412	92	367	139	290	281	0.000487874618638	0.0345694015492	0.813	0.719	0.094
5783	COX5A	COX5A	chr15	-	75215988	75216111	75219106	75219228	75212616	75212783	75221456	75221573	5783	681	636	823	587	247	248	0.000485562172419	0.0345694015492	0.518	0.585	-0.067
892	CRYZL1	CRYZL1	chr21	-	34989011	34989056	34994301	34994374	34985843	34985912	34996988	34997066	892	73	36	49	63	198	170	0.000527493354923	0.0368974839033	0.635	0.4	0.235
2388	CSE1L	CSE1L	chr20	+	47686741	47686834	47688822	47688990	47685346	47685359	47689104	47689234	2388	250	454	288	753	218	293	0.000534617887396	0.0369224708055	0.425	0.34	0.085
4341	ANXA2	ANXA2	chr15	-	60656627	60656722	60678226	60678285	60653139	60653253	60689456	60689537	4341	585	11208	802	12679	184	220	0.00062389899671	0.0425499115756	0.059	0.07	-0.011
2974	GCC2	GCC2	chr2	+	109067483	109067568	109068854	109068922	109066088	109066145	109085435	109085540	2974	53	17	29	33	210	193	0.000657947184821	0.0437775590291	0.741	0.447	0.294
3792	HS1BP3	HS1BP3	chr2	-	20840732	20840940	20845099	20845265	20838195	20838412	20850791	20850864	3792	94	122	49	132	291	333	0.000655383523247	0.0437775590291	0.469	0.298	0.171
5636	RNF14	RNF14	chr5	+	141357867	141358395	141359687	141359916	141353147	141353307	141362944	141363117	5636	461	319	523	253	653	354	0.000701577484352	0.0461181536702	0.439	0.528	-0.089
1089	NUMB	NUMB	chr14	-	73745988	73746132	73749066	73749213	73741917	73744001	73753817	73754022	1089	209	72	135	89	272	269	0.000768110021691	0.0493036268041	0.742	0.6	0.142
5111	DRAM1	DRAM1	chr12	+	102307951	102308010	102313886	102313979	102295068	102295211	102314993	102317401	5111	13	140	1	142	184	218	0.000766103434821	0.0493036268041	0.099	0.008	0.091
1944	TRPT1	TRPT1	chr11	-	63992272	63992442	63992970	63993052	63992014	63992189	63993521	63993726	1944	14	264	1	240	207	295	0.000800750569336	0.0508011058872	0.07	0.006	0.064
947	RABEP1	RABEP1	chr17	+	5283658	5283757	5284683	5284800	5281471	5281527	5286416	5286863	947	65	51	44	83	224	242	0.000836289826113	0.0524459458767	0.579	0.364	0.215
1099	PMM2	PMM2	chr16	+	8900172	8900264	8904935	8905035	8895655	8895767	8905494	8905570	1099	16	85	5	137	217	225	0.000856313437515	0.0530914331259	0.163	0.036	0.127
1177	DPY19L4	DPY19L4	chr8	+	95750596	95750687	95751640	95751762	95746857	95746982	95751872	95752018	1177	47	73	19	82	216	247	0.000918662394784	0.0563171014151	0.424	0.209	0.215
5674	GSN	GSN	chr9	+	124043747	124043840	124062333	124062404	124030379	124030497	124064240	124064445	5674	1252	39	1207	14	218	196	0.000929108240554	0.0563246062274	0.967	0.987	-0.02
2472	BHMT2	BHMT2	chr5	+	78375191	78375283	78376509	78376701	78373302	78373435	78378631	78378779	2472	4	28	15	14	217	317	0.00100909359384	0.0584110590066	0.173	0.61	-0.437
3486	MTHFD1L	MTHFD1L	chr6	+	151208980	151209117	151226785	151226897	151206769	151206870	151239712	151239804	3486	155	213	104	240	262	237	0.000988230733934	0.0584110590066	0.397	0.282	0.115
3912	TMEM219	TMEM219	chr16	+	29979345	29979575	29982728	29982899	29974720	29974910	29984270	29984373	3912	786	558	748	404	355	296	0.000976202047829	0.0584110590066	0.54	0.607	-0.067
4108	RAB6A	RAB6A	chr11	-	73429657	73429763	73429829	73429935	73427295	73427407	73431890	73431944	4108	643	266	647	369	231	231	0.00101705472977	0.0584110590066	0.707	0.637	0.07
5757	ZFAT	ZFAT	chr8	-	135622712	135622898	135649703	135649955	135620971	135621122	135669803	135669980	5757	44	19	28	40	377	311	0.00101074900461	0.0584110590066	0.656	0.366	0.29
4658	MINOS1	MINOS1	chr1	+	19927280	19927465	19943751	19943830	19923470	19923603	19948593	19948641	4658	14	4	17	35	310	204	0.00103073439508	0.0585800714537	0.697	0.242	0.455
3065	RWDD3	RWDD3	chr1	+	95705332	95705465	95709766	95710271	95699710	95699871	95712097	95712213	3065	3	211	16	185	258	630	0.00106458896794	0.0598803856606	0.034	0.174	-0.14
3863	AASDH	AASDH	chr4	-	57237616	57237809	57244313	57244630	57221347	57221589	57248642	57248763	3863	31	57	58	40	442	318	0.00111756676621	0.0615903462267	0.281	0.511	-0.23
4857	PLEKHG3	PLEKHG3	chr14	+	65195713	65195811	65196960	65197030	65194310	65194700	65197359	65197406	4857	149	64	131	107	223	195	0.00111710663601	0.0615903462267	0.671	0.517	0.154
77	ATP6V1H	ATP6V1H	chr8	-	54682177	54682303	54708206	54708399	54669114	54669216	54714358	54714456	77	267	268	371	253	318	251	0.00114688765077	0.062574190226	0.44	0.536	-0.096
3654	MTERF4	MTERF4	chr2	-	242034544	242035853	242036657	242036842	242033691	242033847	242041667	242041747	3654	38	378	69	345	310	1434	0.00117690383553	0.0635761121451	0.317	0.481	-0.164
1109	GLDC	GLDC	chr9	-	6540050	6540146	6550802	6550914	6536063	6536236	6553367	6553509	1109	182	223	422	347	237	221	0.0012246238994	0.0655053725012	0.432	0.531	-0.099
4477	NDE1	NDE1	chr16	+	15785000	15785180	15788021	15788113	15781231	15781368	15790565	15790717	4477	93	90	197	103	305	217	0.00131745613523	0.0697868026584	0.424	0.576	-0.152
881	RPL9	RPL9	chr4	-	39456483	39456564	39458025	39458158	39456152	39456269	39459205	39459301	881	7843	3443	6544	3162	258	206	0.00134745453361	0.0706895378402	0.645	0.623	0.022
1845	ACAA1	ACAA1	chr3	-	38169276	38169357	38170780	38170879	38168000	38168191	38173086	38173129	1845	95	164	150	149	224	206	0.00137533472204	0.0714650118424	0.348	0.481	-0.133
3985	TAB3	TAB3	chrX	-	30852167	30852269	30861082	30861166	30845558	30849692	30864667	30864761	3985	71	57	74	124	209	227	0.0013900264053	0.071547019503	0.575	0.393	0.182
3000	PSMD9	PSMD9	chr12	+	122332644	122332747	122337539	122337751	122326636	122326900	122340911	122341013	3000	257	581	221	704	228	337	0.00143009747696	0.0722464058731	0.395	0.317	0.078
3067	RWDD3	RWDD3	chr1	+	95705332	95705465	95709766	95710207	95699710	95699871	95712097	95712213	3067	3	190	16	173	258	566	0.00141996137791	0.0722464058731	0.033	0.169	-0.136
1967	CALU	CALU	chr7	+	128394315	128394509	128394582	128394776	128388626	128388858	128398924	128399091	1967	2797	522	2493	575	319	319	0.00148132328642	0.0736002545853	0.843	0.813	0.03
3429	PAM	PAM	chr5	+	102360837	102361038	102363885	102363942	102355493	102355547	102364590	102366808	3429	252	163	187	191	326	182	0.00148387610051	0.0736002545853	0.463	0.353	0.11
1191	DCAF8	DCAF8	chr1	-	160213749	160213824	160231074	160231148	160209486	160210160	160231906	160232318	1191	32	130	14	162	199	200	0.00154687099469	0.0753547155985	0.198	0.08	0.118
2297	IL4R	IL4R	chr16	+	27353441	27353580	27356189	27356341	27351506	27351594	27357787	27357939	2297	204	144	201	225	264	277	0.00154587941939	0.0753547155985	0.598	0.484	0.114
3066	RWDD3	RWDD3	chr1	+	95705332	95705465	95709766	95710254	95699710	95699871	95712097	95712213	3066	3	227	16	211	258	613	0.00156258583958	0.0754466224845	0.03	0.153	-0.123
125	CDC6	CDC6	chr17	+	38457079	38457282	38457719	38457860	38452954	38453019	38458163	38459413	125	209	130	424	167	328	266	0.0016297796998	0.0760006670266	0.566	0.673	-0.107
218	MORF4L2	MORF4L2	chrX	-	102933426	102933579	102939608	102939657	102930425	102931979	102940098	102940188	218	164	1503	215	1393	174	278	0.00161396427405	0.0760006670266	0.148	0.198	-0.05
3013	PLK4	PLK4	chr4	+	128804416	128804512	128804593	128804708	128802985	128803081	128806862	128807883	3013	30	62	83	73	221	240	0.00162645602428	0.0760006670266	0.344	0.553	-0.209
3351	SUB1	SUB1	chr5	+	32591668	32591791	32599066	32599175	32588617	32588690	32601110	32604185	3351	1535	1066	1178	985	248	234	0.00161889497477	0.0760006670266	0.576	0.53	0.046
1812	ZNF706	ZNF706	chr8	-	102214560	102214675	102216877	102216921	102213834	102213971	102217662	102217960	1812	0	49	9	50	169	240	0.00167806408146	0.0769300642774	0.0	0.204	-0.204
4679	TBC1D5	TBC1D5	chr3	-	17469941	17470011	17549965	17550097	17447909	17448018	17665340	17665405	4679	31	36	74	31	257	195	0.00167243403056	0.0769300642774	0.395	0.644	-0.249
5232	RBM6	RBM6	chr3	+	50106122	50106197	50107887	50107985	50103674	50103935	50112633	50112763	5232	157	257	152	154	200	223	0.00169201021138	0.0769300642774	0.405	0.524	-0.119
5085	HN1L	HN1L	chr16	+	1735439	1735588	1741843	1741986	1728277	1728357	1747812	1747861	5085	525	653	754	1186	274	268	0.0017668348266	0.0796681885449	0.44	0.383	0.057
2094	ABCC4	ABCC4	chr13	-	95840706	95840796	95847089	95847191	95838954	95839146	95858785	95859035	2094	87	103	210	141	227	215	0.00180580889296	0.0800459786139	0.444	0.585	-0.141
5759	NFX1	NFX1	chr9	+	33318907	33319125	33328578	33328676	33318728	33318828	33332469	33332500	5759	104	75	111	38	343	223	0.00181922678668	0.0800459786139	0.474	0.655	-0.181
582	PCNP	PCNP	chr3	+	101298633	101298848	101309058	101309114	101293041	101293123	101311470	101313281	582	625	360	780	336	340	181	0.00179459854625	0.0800459786139	0.48	0.553	-0.073
2262	SGIP1	SGIP1	chr1	+	67155872	67155999	67160121	67160187	67154830	67154958	67184976	67185088	2262	55	21	46	3	252	191	0.00184117069906	0.0803634186726	0.665	0.921	-0.256
199	RGL3	RGL3	chr19	-	11512890	11512923	11513130	11513217	11512686	11512808	11513325	11513382	199	26	15	58	7	212	158	0.00188122692059	0.0805352647114	0.564	0.861	-0.297
4856	MAP1LC3B	MAP1LC3B	chr16	+	87432420	87432476	87435780	87435887	87425800	87426073	87436528	87438380	4856	124	813	78	819	181	232	0.00188939037446	0.0805352647114	0.164	0.109	0.055
896	GANAB	GANAB	chr11	-	62406830	62406939	62407098	62407203	62406454	62406582	62414033	62414198	896	212	912	181	1099	230	234	0.00186663142629	0.0805352647114	0.191	0.144	0.047
2259	NUDT22	NUDT22	chr11	+	63995039	63995138	63996718	63996816	63994106	63994604	63996949	63997043	2259	69	196	29	173	224	223	0.00191588314504	0.0806295461914	0.26	0.143	0.117
4297	ZDHHC7	ZDHHC7	chr16	-	85012794	85012891	85015475	85015600	85011529	85011611	85023909	85024241	4297	336	154	384	260	250	222	0.00192115854195	0.0806295461914	0.66	0.567	0.093
870	EXOC7	EXOC7	chr17	-	74086409	74086478	74087223	74087316	74085255	74085401	74090494	74090662	870	25	37	13	65	218	194	0.00194823817645	0.0811418892421	0.376	0.151	0.225
1382	LCOR	LCOR	chr10	+	98703869	98704002	98714709	98715591	98667424	98667504	98718168	98724198	1382	36	134	25	222	258	1007	0.00200021487293	0.0826755480811	0.512	0.305	0.207
2264	CLIP1	CLIP1	chr12	-	122831921	122832026	122835657	122835690	122825299	122826244	122837272	122837333	2264	1	14	13	11	158	230	0.00208521402698	0.0842735387497	0.094	0.632	-0.538
377	DAP3	DAP3	chr1	+	155686796	155686919	155691307	155691409	155679563	155679615	155695172	155695281	377	331	338	293	418	248	227	0.00207971913098	0.0842735387497	0.473	0.391	0.082
5092	RDM1	RDM1	chr17	-	34251607	34251776	34252518	34252641	34249580	34249679	34257079	34257303	5092	6	11	20	4	248	294	0.00207840255502	0.0842735387497	0.393	0.856	-0.463
3032	RAD17	RAD17	chr5	+	68667860	68668044	68669656	68669914	68666861	68666998	68670454	68670538	3032	34	136	67	128	309	383	0.002150079182	0.086256117772	0.237	0.393	-0.156
1741	XRCC1	XRCC1	chr19	-	44065061	44065172	44079061	44079154	44058797	44058956	44079559	44079730	1741	118	125	174	107	218	236	0.00218628467495	0.0870683882228	0.505	0.638	-0.133
3430	PAM	PAM	chr5	+	102360837	102361038	102363888	102363942	102355493	102355547	102364590	102366808	3430	252	232	187	258	326	179	0.00222241331002	0.0872337195645	0.374	0.285	0.089
364	IGFBP7	IGFBP7	chr4	-	57898591	57898718	57899360	57899477	57897236	57897502	57906989	57907099	364	6417	5495	4477	4182	242	252	0.0022202040978	0.0872337195645	0.549	0.527	0.022
185	PGAP2	PGAP2	chr11	+	3832479	3832654	3845112	3845365	3829523	3829545	3845499	3845594	185	55	162	28	178	300	378	0.00227314219211	0.0880607361112	0.3	0.165	0.135
3387	ZFAND5	ZFAND5	chr9	-	74974333	74974437	74975025	74975137	74971846	74971972	74975543	74975700	3387	694	1273	785	1177	237	229	0.0022757631583	0.0880607361112	0.345	0.392	-0.047
2240	RTN3	RTN3	chr11	+	63521133	63521180	63523583	63523642	63517462	63517670	63525627	63527363	2240	21	256	10	388	172	184	0.00231668969653	0.0881747502032	0.081	0.027	0.054
3293	GSTT1	GSTT1	chr22	-	24376821	24376998	24381699	24381787	24376132	24376617	24384119	24384311	3293	61	133	89	102	213	302	0.00234388662242	0.0881747502032	0.394	0.553	-0.159
3683	ENTPD6	ENTPD6	chr20	+	25187711	25188033	25190484	25190561	25176338	25176503	25193898	25194042	3683	222	168	239	273	447	202	0.00232663888774	0.0881747502032	0.374	0.283	0.091
3808	SPAG1	SPAG1	chr8	+	101245638	101245765	101251467	101251632	101243383	101243516	101252630	101252999	3808	78	135	210	216	252	290	0.00235951494312	0.0881747502032	0.399	0.528	-0.129
4667	DLG4	DLG4	chr17	-	7095211	7095321	7096263	7096436	7094585	7094677	7096801	7096903	4667	189	50	155	17	298	235	0.00234525961112	0.0881747502032	0.749	0.878	-0.129
1144	EZR	EZR	chr6	-	159210319	159210403	159239113	159239198	159208139	159208235	159240348	159240456	1144	43	928	32	1416	210	209	0.00246918615621	0.0916454399203	0.044	0.022	0.022
4779	SMIM7	SMIM7	chr19	-	16764845	16764936	16770205	16770258	16756958	16758072	16770769	16770811	4779	148	223	111	267	178	216	0.00249508006105	0.0919807892776	0.446	0.335	0.111
4130	KDELC1	KDELC1	chr13	-	103438581	103438689	103440183	103440273	103436630	103436862	103441361	103441571	4130	86	54	65	84	215	233	0.00251198642557	0.091982536496	0.633	0.456	0.177
3953	GLIPR2	GLIPR2	chr9	+	36148543	36148647	36150868	36150946	36147782	36147891	36162358	36163910	3953	161	109	40	56	229	203	0.00253231156627	0.0921086127038	0.567	0.388	0.179
1386	COPZ1	COPZ1	chr12	+	54735989	54736071	54739243	54739299	54734330	54734399	54741550	54741628	1386	506	346	544	274	207	181	0.00266447303544	0.0943984732556	0.561	0.635	-0.074
1428	MAL2	MAL2	chr8	+	120233826	120233997	120252404	120252560	120220776	120220844	120255656	120257914	1428	646	812	1133	1733	296	281	0.00266230912479	0.0943984732556	0.43	0.383	0.047
3869	DNAJA1	DNAJA1	chr9	+	33026472	33026614	33029882	33029987	33025208	33025381	33030437	33030665	3869	932	605	918	740	267	230	0.00262107732182	0.0943984732556	0.57	0.517	0.053
620	ATF2	ATF2	chr2	-	175976295	175976382	175978721	175978836	175962171	175962321	175979417	175979596	620	125	104	157	73	240	212	0.00265792963263	0.0943984732556	0.515	0.655	-0.14
214	NCS1	NCS1	chr9	+	132963236	132963261	132980110	132980249	132934856	132935006	132982003	132982082	214	9	364	0	447	150	264	0.00269641954156	0.0949139678629	0.042	0.0	0.042
221	MORF4L2	MORF4L2	chrX	-	102933426	102933548	102939608	102939657	102930425	102931979	102940098	102940188	221	164	1122	215	1052	174	247	0.00277863608283	0.09718101582	0.172	0.225	-0.053
2327	LIPG	LIPG	chr18	+	47109925	47110144	47113115	47113220	47107784	47108027	47116870	47119279	2327	345	346	359	490	344	230	0.00280803415256	0.0975836581934	0.4	0.329	0.071
1281	TCF7L2	TCF7L2	chr10	+	114918425	114918476	114920377	114920450	114917779	114917828	114925313	114927436	1281	20	5	27	33	176	198	0.00283781176838	0.097994310179	0.818	0.479	0.339
913	MRPS18B	MRPS18B	chr6	+	30590608	30590675	30592659	30592719	30587697	30587766	30593278	30594174	913	137	76	106	106	192	185	0.00290832979035	0.0997977819884	0.635	0.491	0.144
1368	POLL	POLL	chr10	-	103343264	103343438	103345618	103345913	103342519	103342648	103347002	103347163	1368	96	98	128	71	420	299	0.00303647918765	0.103543940299	0.411	0.562	-0.151
2493	MFF	MFF	chr2	+	228207460	228207535	228211941	228212100	228205007	228205096	228217229	228217289	2493	48	237	28	289	200	284	0.00320558839479	0.107298713386	0.223	0.121	0.102
3971	UBAP2L	UBAP2L	chr1	+	154207066	154207235	154207671	154207767	154201090	154201201	154209041	154209087	3971	539	163	581	248	294	221	0.00319421277233	0.107298713386	0.713	0.638	0.075
75	ERO1B	ERO1B	chr1	-	236406721	236406795	236413184	236413267	236399577	236399698	236415349	236415391	75	16	13	2	15	208	199	0.00316849049691	0.107298713386	0.541	0.113	0.428
220	MORF4L2	MORF4L2	chrX	-	102933426	102933528	102939608	102939657	102930425	102931979	102940098	102940188	220	164	1443	215	1368	174	227	0.00327280909641	0.108880770915	0.129	0.17	-0.041
2198	HERC1	HERC1	chr15	-	63940267	63940398	63941923	63942124	63937681	63937881	63943451	63943579	2198	51	32	21	37	326	256	0.0033172948988	0.109031090168	0.556	0.308	0.248
5672	GSN	GSN	chr9	+	124045596	124045670	124062333	124062404	124043747	124043840	124064240	124064445	5672	26	96	34	50	199	196	0.00329965305942	0.109031090168	0.211	0.401	-0.19
1152	EIF2B3	EIF2B3	chr1	-	45323375	45323479	45340349	45340498	45316193	45316675	45341289	45341367	1152	150	62	127	95	274	229	0.00335666599121	0.10966448891	0.669	0.528	0.141
3672	DCBLD2	DCBLD2	chr3	-	98541512	98541585	98544158	98544210	98539091	98539132	98568304	98568442	3672	699	44	1018	32	177	198	0.0033879543097	0.110027849486	0.947	0.973	-0.026
1296	ADAM15	ADAM15	chr1	+	155033890	155033965	155034379	155034451	155033238	155033308	155034720	155034845	1296	15	13	14	50	200	197	0.00361554374841	0.113297979475	0.532	0.216	0.316
2265	CLIP1	CLIP1	chr12	-	122794308	122794429	122801295	122801402	122773035	122773088	122803778	122803895	2265	148	169	219	160	232	246	0.0035672996944	0.113297979475	0.481	0.592	-0.111
2902	OBSCN	OBSCN	chr1	+	228476325	228476589	228481053	228481317	228475761	228476025	228481852	228482116	2902	22	40	21	10	389	389	0.00357627648264	0.113297979475	0.355	0.677	-0.322
319	SNX6	SNX6	chr14	-	35077235	35077346	35078843	35078948	35074801	35074923	35099112	35099315	319	244	515	220	640	230	236	0.00364773609709	0.113297979475	0.327	0.261	0.066
3450	MICU2	MICU2	chr13	-	22069299	22069457	22070190	22070299	22066827	22067492	22077064	22077236	3450	189	357	158	435	234	283	0.00357895580357	0.113297979475	0.39	0.305	0.085
3991	PCSK5	PCSK5	chr9	+	78710805	78711018	78722166	78722267	78686641	78686814	78749024	78749128	3991	192	67	326	185	338	226	0.00360946863266	0.113297979475	0.657	0.541	0.116
4004	CCT6A	CCT6A	chr7	+	56120114	56120178	56122061	56122196	56119377	56119678	56123316	56123490	4004	350	1371	381	1898	189	260	0.0035449175491	0.113297979475	0.26	0.216	0.044
5327	FCHSD2	FCHSD2	chr11	-	72554493	72554577	72560799	72560934	72554195	72554373	72578909	72579071	5327	77	60	109	41	260	209	0.00365477353145	0.113297979475	0.508	0.681	-0.173
5326	FCHSD2	FCHSD2	chr11	-	72551921	72552004	72552498	72552628	72547789	72549919	72553665	72553886	5326	65	68	112	59	255	208	0.00370400739526	0.114175504794	0.438	0.608	-0.17
2251	FBXO42	FBXO42	chr1	-	16632297	16632414	16641663	16641930	16621277	16621412	16678749	16678986	2251	104	45	97	82	392	242	0.00385064401675	0.118028728963	0.588	0.422	0.166
1795	RBX1	RBX1	chr22	+	41360050	41360121	41363802	41363888	41347350	41347480	41368479	41369019	1795	18	582	3	480	196	211	0.00397118908634	0.118122306626	0.032	0.007	0.025
1810	ADNP	ADNP	chr20	-	49520425	49520538	49545187	49545362	49518553	49518646	49547362	49547527	1810	38	98	71	90	300	238	0.00397343028644	0.118122306626	0.235	0.385	-0.15
1993	MAP3K8	MAP3K8	chr10	+	30726104	30726335	30727844	30728203	30722949	30723307	30736710	30736878	1993	72	412	56	179	356	484	0.00395506247973	0.118122306626	0.192	0.298	-0.106
3885	SEC11A	SEC11A	chr15	-	85230855	85231005	85234765	85234875	85223943	85224063	85259255	85259691	3885	685	1485	637	1669	235	275	0.00395258817684	0.118122306626	0.351	0.309	0.042
4496	ABCD4	ABCD4	chr14	-	74764632	74764772	74766852	74766971	74763035	74763152	74769577	74769767	4496	39	123	11	95	244	265	0.00398359685103	0.118122306626	0.256	0.112	0.144
5131	ITGB5	ITGB5	chr3	-	124515234	124515664	124527868	124528003	124492536	124492759	124536467	124536557	5131	438	1837	295	966	260	555	0.00391162073097	0.118122306626	0.337	0.395	-0.058
5567	SPINT2	SPINT2	chr19	+	38774266	38774437	38778515	38778575	38755097	38755638	38779777	38779831	5567	1975	904	2992	1585	296	185	0.00402177000502	0.118609606202	0.577	0.541	0.036
309	ZCCHC17	ZCCHC17	chr1	+	31782890	31783011	31791955	31792013	31769828	31770060	31810021	31810122	309	21	118	7	135	246	183	0.0040475202556	0.118727260831	0.117	0.037	0.08
3201	FUT8	FUT8	chr14	+	66188492	66188739	66190864	66191041	66135960	66136198	66199948	66200099	3201	489	216	615	367	372	302	0.00408883372608	0.119101275351	0.648	0.576	0.072
3736	TMEM135	TMEM135	chr11	+	86802403	86802437	86868382	86868448	86782564	86782657	86947679	86947726	3736	19	10	19	39	159	191	0.00418824246335	0.119101275351	0.695	0.369	0.326
4313	EPB41	EPB41	chr1	+	29319841	29320054	29323726	29323831	29313942	29314417	29338376	29338419	4313	107	20	103	45	338	230	0.00414008124002	0.119101275351	0.785	0.609	0.176
4617	SKP2	SKP2	chr5	+	36166620	36166764	36168414	36168549	36163746	36163858	36170445	36170544	4617	64	28	66	65	269	260	0.00419124722643	0.119101275351	0.688	0.495	0.193
5052	TOMM40L	TOMM40L	chr1	+	161197047	161197140	161197425	161197527	161196677	161196745	161197673	161197779	5052	34	22	20	39	218	227	0.00418671948934	0.119101275351	0.617	0.348	0.269
644	PREB	PREB	chr2	-	27355984	27356205	27356399	27356589	27355710	27355791	27357154	27357542	644	182	389	232	348	315	346	0.00413003333759	0.119101275351	0.339	0.423	-0.084
2709	WDR78	WDR78	chr1	-	67313166	67313361	67327829	67327985	67306151	67306354	67337052	67337192	2709	11	22	13	4	281	320	0.00426897870564	0.120681594912	0.363	0.787	-0.424
2293	IL4R	IL4R	chr16	+	27363865	27364017	27367128	27367228	27357787	27357939	27370236	27370315	2293	42	126	69	106	277	225	0.00433063654964	0.120687544452	0.213	0.346	-0.133
2328	MELK	MELK	chr9	+	36589532	36589649	36594624	36594768	36581640	36581736	36599390	36599483	2328	53	11	45	29	242	269	0.00433554961741	0.120687544452	0.843	0.633	0.21
2799	SNRPN	SNRPN	chr15	+	25219457	25219603	25221451	25221563	25213078	25213229	25222023	25222176	2799	525	352	575	290	271	237	0.00430366164324	0.120687544452	0.566	0.634	-0.068
1913	NME6	NME6	chr3	-	48338216	48338319	48339916	48340013	48337608	48337648	48342842	48343175	1913	3	36	16	34	222	228	0.00448615453968	0.124245985627	0.079	0.326	-0.247
3055	ADCY6	ADCY6	chr12	-	49168184	49168301	49168473	49168561	49167722	49167881	49168739	49168837	3055	78	153	117	135	213	242	0.00465590561271	0.128296065772	0.367	0.496	-0.129
4012	SEZ6L2	SEZ6L2	chr16	-	29884025	29884064	29884560	29884752	29883729	29883847	29884858	29885050	4012	239	33	85	27	317	164	0.00469492383054	0.128721127736	0.789	0.62	0.169
124	CDC6	CDC6	chr17	+	38452954	38453019	38457079	38457282	38451607	38451708	38457719	38457860	124	47	280	122	432	190	328	0.00478128016139	0.130433322803	0.225	0.328	-0.103
2184	CCNI	CCNI	chr4	-	77976302	77976533	77977114	77977255	77969176	77969815	77977401	77977476	2184	1079	1788	1261	2419	266	356	0.00493176261122	0.132409869789	0.447	0.411	0.036
2972	CEP162	CEP162	chr6	-	84859280	84859422	84862263	84862898	84856405	84856504	84865016	84865229	2972	81	28	109	14	760	267	0.00495080891438	0.132409869789	0.504	0.732	-0.228
3253	C12orf49	C12orf49	chr12	-	117157567	117157681	117160871	117161028	117151124	117155698	117175594	117175875	3253	168	142	154	202	282	239	0.00493484635563	0.132409869789	0.501	0.393	0.108
5776	KIF21A	KIF21A	chr12	-	39705218	39705355	39713707	39713815	39703387	39703568	39716469	39716684	5776	34	27	36	72	233	262	0.00494699758519	0.132409869789	0.586	0.36	0.226
1193	DCAF8	DCAF8	chr1	-	160213749	160213824	160231074	160231115	160209011	160210160	160232065	160232277	1193	9	129	1	149	166	200	0.00506966528032	0.133777660879	0.078	0.008	0.07
1697	STX3	STX3	chr11	+	59562844	59562955	59564755	59564869	59560852	59560987	59568327	59573355	1697	213	162	278	307	236	239	0.00507550876137	0.133777660879	0.571	0.478	0.093
3374	CSPP1	CSPP1	chr8	+	68049690	68049838	68062017	68062170	68044185	68044315	68066258	68066371	3374	41	46	19	55	273	278	0.00503752568607	0.133777660879	0.476	0.26	0.216
3476	SUMF2	SUMF2	chr7	+	56136174	56136331	56140689	56140804	56131916	56132071	56141866	56141911	3476	383	394	375	509	282	240	0.00511856565529	0.134253543045	0.453	0.385	0.068
3605	ELF3	ELF3	chr1	+	201981084	201981306	201981471	201981564	201980256	201980427	201981767	201981887	3605	904	293	1240	310	347	218	0.00514277685053	0.134253543045	0.66	0.715	-0.055
47	NT5DC3	NT5DC3	chr12	-	104181218	104181305	104182615	104182697	104179112	104179253	104186941	104187043	47	14	24	42	22	207	212	0.00517296974245	0.134398680547	0.374	0.662	-0.288
1770	SSBP3	SSBP3	chr1	-	54722799	54722859	54723741	54723822	54717466	54717533	54747110	54747200	1770	17	191	29	133	206	185	0.00532238939276	0.136785152389	0.074	0.164	-0.09
2907	OBSCN	OBSCN	chr1	+	228480223	228480487	228481053	228481317	228479598	228479862	228481852	228482116	2907	11	44	13	12	389	389	0.00530723497748	0.136785152389	0.2	0.52	-0.32
3011	EPB41L1	EPB41L1	chr20	+	34802281	34802362	34806797	34806884	34800193	34800298	34809785	34809866	3011	8	31	19	18	206	212	0.00534657155129	0.136785152389	0.21	0.521	-0.311
5557	TMEM98	TMEM98	chr17	+	31260191	31260323	31261308	31261342	31258492	31258677	31263349	31263465	5557	549	168	339	150	257	159	0.0053651067836	0.136785152389	0.669	0.583	0.086
1136	UPP1	UPP1	chr7	+	48139266	48139384	48141420	48141467	48134359	48134424	48146469	48146679	1136	100	90	167	87	243	172	0.00543479340711	0.137917361996	0.44	0.576	-0.136
5751	ERI3	ERI3	chr1	-	44713610	44713710	44750506	44750579	44686741	44687312	44773981	44774073	5751	110	168	189	185	198	225	0.00549176187881	0.138717837087	0.427	0.537	-0.11
1591	AKR1B1	AKR1B1	chr7	-	134134471	134134549	134135537	134135654	134133748	134133871	134136337	134136505	1591	884	497	1198	545	242	203	0.0056147295814	0.140522773377	0.599	0.648	-0.049
3417	NUP85	NUP85	chr17	+	73214279	73214401	73221197	73221332	73211848	73211918	73221436	73221559	3417	124	154	201	160	247	260	0.00559644568926	0.140522773377	0.459	0.569	-0.11
2273	SCEL	SCEL	chr13	+	78178490	78178550	78182190	78182250	78177210	78177270	78183192	78183252	2273	50	42	36	68	185	185	0.00568148874252	0.141069969246	0.543	0.346	0.197
3319	NR2C1	NR2C1	chr12	-	95422162	95422300	95425124	95425264	95418925	95419031	95434251	95434373	3319	60	127	87	102	265	263	0.00568830521152	0.141069969246	0.319	0.458	-0.139
2690	MBD3	MBD3	chr19	-	1581090	1581268	1582620	1582711	1578333	1578537	1584538	1584676	2690	104	390	186	475	216	303	0.00584215710362	0.144229905689	0.272	0.355	-0.083
1215	NUP54	NUP54	chr4	-	77057338	77057565	77065301	77065445	77053675	77053872	77065542	77065626	1215	211	112	175	145	269	352	0.00599371642455	0.147081305539	0.711	0.612	0.099
4950	ITCH	ITCH	chr20	+	32996456	32996598	33000320	33000445	32981596	32981687	33001547	33001685	4950	191	105	189	162	267	250	0.00601157095587	0.147081305539	0.63	0.522	0.108
1414	MYO19	MYO19	chr17	-	34863641	34863763	34864900	34864974	34863237	34863351	34866584	34866756	1414	85	108	82	179	199	247	0.00609498290011	0.147207947654	0.494	0.362	0.132
3174	COL18A1	COL18A1	chr21	+	46900380	46900434	46900613	46900772	46899983	46900070	46901876	46901939	3174	532	773	538	625	179	284	0.00609768991382	0.147207947654	0.522	0.577	-0.055
4278	LSM14A	LSM14A	chr19	+	34687538	34687668	34699833	34699956	34685382	34685546	34706028	34706205	4278	651	442	706	602	255	248	0.00605369569323	0.147207947654	0.589	0.533	0.056
1806	LSR	LSR	chr19	+	35749847	35749967	35753448	35753595	35741217	35741562	35757261	35757435	1806	441	417	741	550	245	272	0.00633214624274	0.152118538548	0.54	0.599	-0.059
2229	BRCA1	BRCA1	chr17	-	41226347	41226538	41228504	41228631	41222944	41223255	41234420	41234592	2229	9	58	46	106	252	316	0.00637610328107	0.152118538548	0.163	0.352	-0.189
3218	MAEA	MAEA	chr4	+	1309184	1309388	1316168	1316291	1305766	1305949	1321414	1321491	3218	339	250	479	259	329	248	0.00638474071253	0.152118538548	0.505	0.582	-0.077
1298	ADAM15	ADAM15	chr1	+	155033893	155033965	155034379	155034451	155033238	155033308	155034720	155034845	1298	12	13	11	50	197	197	0.00649172491344	0.152553286904	0.48	0.18	0.3
1942	TRPT1	TRPT1	chr11	-	63992266	63992442	63992970	63993052	63992014	63992189	63993521	63993726	1942	14	76	1	50	207	301	0.00651483061742	0.152553286904	0.211	0.028	0.183
3078	POC1B	POC1B	chr12	-	89865390	89865506	89865944	89866052	89864137	89864271	89885712	89885892	3078	50	87	71	63	233	241	0.00649861150213	0.152553286904	0.373	0.538	-0.165
5215	LOC100288798	LOC100288798	chr12	+	46848794	46848924	46863935	46864045	46781529	46781755	47046172	47046362	5215	0	17	6	12	255	235	0.00649683273129	0.152553286904	0.0	0.315	-0.315
3291	GSTT1	GSTT1	chr22	-	24376821	24376998	24379360	24379450	24376132	24376617	24384119	24384311	3291	5	133	15	102	215	302	0.00655986464	0.152586019492	0.05	0.171	-0.121
4791	C14orf159	C14orf159	chr14	+	91611564	91611657	91614124	91614202	91580356	91580872	91623982	91624034	4791	2	11	16	10	218	203	0.00659899490286	0.152586019492	0.145	0.598	-0.453
5046	WDSUB1	WDSUB1	chr2	-	160112706	160112886	160132056	160132149	160092303	160092701	160136271	160136456	5046	17	35	33	23	218	305	0.00660012840913	0.152586019492	0.405	0.667	-0.262
971	RNPEP	RNPEP	chr1	+	201965274	201965391	201966446	201966682	201958510	201958659	201969029	201969143	971	360	646	521	738	242	361	0.00668658018629	0.153932411377	0.454	0.513	-0.059
2597	SKA3	SKA3	chr13	-	21729831	21729950	21732060	21732264	21727733	21729289	21734040	21734126	2597	149	83	252	219	329	244	0.00682349867021	0.15642440649	0.571	0.46	0.111
1698	AKIRIN1	AKIRIN1	chr1	+	39466643	39466778	39469018	39469090	39463842	39463983	39469716	39471737	1698	388	311	406	241	260	197	0.0070287592362	0.157102352227	0.486	0.561	-0.075
2188	GNB2L1	GNB2L1	chr5	-	180665098	180665239	180666066	180666177	180664608	180664719	180666486	180666582	2188	5823	6438	6658	6880	236	266	0.00707325560461	0.157102352227	0.505	0.522	-0.017
3389	ZFAND5	ZFAND5	chr9	-	74975025	74975137	74975543	74975703	74974333	74974437	74979611	74980163	3389	522	1030	436	1063	285	237	0.00693823217537	0.157102352227	0.296	0.254	0.042
4112	UBAC2	UBAC2	chr13	+	99970275	99970323	99992573	99992819	99966350	99966474	100020040	100020160	4112	73	409	44	424	173	371	0.00701183145562	0.157102352227	0.277	0.182	0.095
4199	FGFR2	FGFR2	chr10	-	123274630	123274833	123279492	123279683	123263303	123263455	123298105	123298229	4199	32	15	38	49	316	328	0.00708342717153	0.157102352227	0.689	0.446	0.243
4529	KIAA1191	KIAA1191	chr5	-	175782573	175782752	175786483	175786570	175775252	175775359	175786813	175786921	4529	190	108	197	172	212	304	0.00701493788571	0.157102352227	0.716	0.622	0.094
5532	RAB3IP	RAB3IP	chr12	+	70195388	70195501	70206557	70206657	70193988	70194117	70206743	70206813	5532	59	91	122	106	238	225	0.00703872029622	0.157102352227	0.38	0.521	-0.141
554	ETHE1	ETHE1	chr19	-	44015588	44015718	44030666	44030811	44012926	44013016	44031248	44031396	554	201	291	199	405	270	255	0.00702868301208	0.157102352227	0.395	0.317	0.078
505	CASP8	CASP8	chr2	+	202137620	202137665	202139611	202139676	202137360	202137499	202141549	202141691	505	14	19	6	36	170	190	0.0071275191424	0.157440260894	0.452	0.157	0.295
1067	CAAP1	CAAP1	chr9	-	26886101	26886186	26887310	26887511	26884807	26884883	26892410	26892826	1067	85	82	129	70	326	210	0.0073057028835	0.15965663957	0.4	0.543	-0.143
1216	NUP54	NUP54	chr4	-	77057338	77057565	77065301	77065445	77055327	77055515	77065542	77065626	1216	217	201	177	238	269	352	0.00753064880781	0.15965663957	0.586	0.493	0.093
1295	ADAM15	ADAM15	chr1	+	155033890	155033965	155034379	155034593	155033238	155033308	155034720	155034845	1295	15	10	14	37	200	339	0.00741613981461	0.15965663957	0.718	0.391	0.327
1312	PECR	PECR	chr2	-	216923617	216923699	216931107	216931241	216916171	216916268	216946340	216946539	1312	87	36	104	83	259	207	0.00725923663702	0.15965663957	0.659	0.5	0.159
1313	RSPRY1	RSPRY1	chr16	+	57250018	57250085	57250815	57250947	57247799	57247858	57254643	57254759	1313	75	85	62	127	192	257	0.0075623438613	0.15965663957	0.542	0.395	0.147
1655	IGBP1	IGBP1	chrX	+	69354372	69354666	69366482	69366678	69353572	69353985	69368610	69368690	1655	597	358	452	352	419	321	0.00751028465532	0.15965663957	0.561	0.496	0.065
1762	MLX	MLX	chr17	+	40720487	40720577	40720854	40720961	40719636	40719673	40721524	40721624	1762	63	24	104	15	215	232	0.00750800187661	0.15965663957	0.739	0.882	-0.143
2207	RAB34	RAB34	chr17	-	27043920	27044012	27044230	27044443	27042817	27042919	27045139	27045286	2207	54	31	38	50	338	217	0.00757900836667	0.15965663957	0.528	0.328	0.2
2412	ZNF839	ZNF839	chr14	+	102792321	102793224	102797958	102798183	102783713	102784003	102800890	102800983	2412	209	78	263	58	1028	350	0.00734576972179	0.15965663957	0.477	0.607	-0.13
497	AKR1A1	AKR1A1	chr1	+	46018107	46018235	46027460	46027550	46016454	46016827	46032240	46032360	497	152	700	228	768	253	215	0.00738667051923	0.15965663957	0.156	0.201	-0.045
5288	APOBEC3F	APOBEC3F	chr22	+	39441432	39441547	39445429	39445586	39440945	39441225	39448078	39448358	5288	16	5	5	11	240	282	0.00749876528505	0.15965663957	0.79	0.348	0.442
5876	DNMT1	DNMT1	chr19	-	10279005	10279040	10283765	10283850	10277273	10277361	10284546	10284581	5876	131	71	278	90	210	160	0.00737120848466	0.15965663957	0.584	0.702	-0.118
1054	RFX2	RFX2	chr19	-	6026173	6026248	6039990	6040252	6016100	6016282	6042054	6042134	1054	21	2	17	12	387	200	0.00771785746982	0.160453094917	0.844	0.423	0.421
2258	SOBP	SOBP	chr6	+	107908283	107908379	107954717	107956673	107854662	107854814	107979410	107982513	2258	6	121	3	4	221	2081	0.00768328172483	0.160453094917	0.318	0.876	-0.558
5054	EZH2	EZH2	chr7	-	148511050	148511229	148512005	148512131	148508716	148508812	148512597	148512638	5054	88	185	180	246	251	304	0.00774936061196	0.160453094917	0.366	0.47	-0.104
5516	GYS1	GYS1	chr19	-	49490450	49490642	49494558	49494740	49489106	49489292	49496251	49496610	5516	199	130	203	198	307	317	0.00776385943145	0.160453094917	0.612	0.514	0.098
5711	NME7	NME7	chr1	-	169279207	169279318	169292354	169292521	169272382	169272433	169293630	169293707	5711	181	105	166	150	292	236	0.00774352777604	0.160453094917	0.582	0.472	0.11
4203	BAG6	BAG6	chr6	-	31611858	31611971	31612301	31612379	31611666	31611751	31612722	31612975	4203	277	54	387	42	203	238	0.00780407019876	0.16067549813	0.857	0.915	-0.058
4286	EDEM2	EDEM2	chr20	-	33719444	33719586	33722540	33722752	33714053	33714178	33725682	33725808	4286	144	115	203	102	337	267	0.0078914278734	0.161863272471	0.498	0.612	-0.114
1121	CASK	CASK	chrX	-	41416284	41416353	41419031	41419100	41412971	41413168	41420811	41420897	1121	127	13	169	41	194	194	0.00804415877859	0.162967682164	0.907	0.805	0.102
2329	MELK	MELK	chr9	+	36589532	36589649	36594624	36594768	36581640	36581736	36597218	36597287	2329	62	123	69	238	242	269	0.00801230762368	0.162967682164	0.359	0.244	0.115
4652	CHN1	CHN1	chr2	-	175711607	175711685	175742567	175742856	175689161	175689246	175779785	175779899	4652	90	48	93	23	414	203	0.00799063413113	0.162967682164	0.479	0.665	-0.186
981	SNX5	SNX5	chr20	-	17937576	17937681	17949017	17949100	17934639	17934761	17949342	17949634	981	6	25	0	29	208	230	0.00806474966721	0.162967682164	0.21	0.0	0.21
2747	NDC1	NDC1	chr1	-	54266365	54266521	54269600	54269682	54262571	54262817	54272097	54272190	2747	72	123	181	192	207	281	0.00819357313269	0.1637514103	0.443	0.561	-0.118
5561	APP	APP	chr21	-	27369674	27369731	27372329	27372497	27354656	27354790	27394155	27394358	5561	4626	913	5751	994	293	182	0.00818739547334	0.1637514103	0.759	0.782	-0.023
643	CEP57	CEP57	chr11	+	95555034	95555142	95555662	95555740	95551990	95552068	95560949	95561191	643	80	44	77	81	233	203	0.00819269064205	0.1637514103	0.613	0.453	0.16
4221	UBAP2	UBAP2	chr9	-	33944362	33944637	33948371	33948585	33943417	33943587	33953282	33953472	4221	251	293	270	428	339	400	0.00841464601209	0.165741186433	0.503	0.427	0.076
5025	DHRS3	DHRS3	chr1	-	12639320	12639440	12640550	12640694	12638745	12638984	12677158	12677737	5025	169	337	43	143	269	245	0.00839630121288	0.165741186433	0.314	0.215	0.099
5591	TOR2A	TOR2A	chr9	-	130494842	130494970	130495663	130495839	130493802	130494557	130496577	130496843	5591	60	19	62	46	301	253	0.00833320838374	0.165741186433	0.726	0.531	0.195
618	FCGRT	FCGRT	chr19	+	50016643	50016730	50017138	50017390	50015535	50016007	50017467	50017743	618	31	438	9	331	212	377	0.00837129631071	0.165741186433	0.112	0.046	0.066
2209	RAB34	RAB34	chr17	-	27043010	27043076	27044230	27044443	27042817	27042919	27045139	27045286	2209	54	437	38	549	338	191	0.00859013330349	0.167984829046	0.065	0.038	0.027
3243	RALY	RALY	chr20	+	32659871	32660136	32661368	32661441	32581457	32581937	32661624	32661672	3243	1099	228	1337	211	390	198	0.00858602782421	0.167984829046	0.71	0.763	-0.053
3724	TIMM9	TIMM9	chr14	-	58877560	58877656	58890725	58890813	58875211	58875886	58893771	58893960	3724	124	127	151	96	213	221	0.00862501427297	0.168064563833	0.503	0.62	-0.117
1930	GSR	GSR	chr8	-	30541604	30541716	30546677	30546836	30539446	30539578	30550485	30550572	1930	313	215	401	199	284	237	0.00881796920717	0.168349644724	0.549	0.627	-0.078
201	RGL3	RGL3	chr19	-	11526612	11526824	11527287	11527341	11517397	11517540	11527509	11527733	201	24	36	20	78	179	337	0.00894360302702	0.168349644724	0.557	0.326	0.231
2021	EBPL	EBPL	chr13	-	50237192	50237331	50243912	50243982	50234811	50235344	50265389	50265623	2021	17	179	6	210	195	264	0.00900236237663	0.168349644724	0.114	0.037	0.077
2669	HNRNPH3	HNRNPH3	chr10	+	70097614	70097753	70098259	70098444	70096955	70097090	70098896	70098983	2669	695	791	925	876	264	310	0.00895303081981	0.168349644724	0.508	0.554	-0.046
297	CSGALNACT2	CSGALNACT2	chr10	+	43650344	43651258	43654162	43654379	43633892	43634015	43655941	43656043	297	477	127	336	57	1039	342	0.00886047109721	0.168349644724	0.553	0.66	-0.107
3104	TRAIP	TRAIP	chr3	-	49878417	49878505	49879258	49879372	49877716	49877806	49879885	49879980	3104	19	7	32	42	239	213	0.00900991500358	0.168349644724	0.708	0.404	0.304
4118	MEG3	MEG3	chr14	+	101298848	101298978	101302075	101302216	101297757	101297871	101302503	101302637	4118	24	123	12	19	255	266	0.00887426760366	0.168349644724	0.169	0.397	-0.228
4119	MEG3	MEG3	chr14	+	101298848	101298978	101302072	101302216	101295370	101296086	101302503	101302637	4119	36	132	15	19	255	269	0.00871556315196	0.168349644724	0.223	0.454	-0.231
4257	NPTN	NPTN	chr15	-	73866002	73866136	73884306	73884478	73862490	73862764	73925465	73925753	4257	917	725	885	839	297	259	0.00885550537534	0.168349644724	0.524	0.479	0.045
4383	CD63	CD63	chr12	-	56119904	56120045	56120483	56120579	56119596	56119680	56120673	56120748	4383	3298	6319	2713	4776	221	266	0.00897829220354	0.168349644724	0.386	0.406	-0.02
5180	PUM2	PUM2	chr2	-	20518297	20518406	20527070	20527139	20511996	20512184	20550357	20550611	5180	10	115	2	139	194	234	0.00895305338787	0.168349644724	0.095	0.017	0.078
528	FUZ	FUZ	chr19	-	50315507	50315592	50315894	50315993	50314887	50314956	50316252	50316567	528	15	54	5	70	224	210	0.00894924511764	0.168349644724	0.207	0.063	0.144
1446	ABI1	ABI1	chr10	-	27065993	27066170	27112066	27112234	27059173	27059274	27149675	27150016	1446	392	284	409	390	293	302	0.00911681893112	0.168840320753	0.587	0.519	0.068
4030	SEMA6C	SEMA6C	chr1	-	151110461	151110581	151110791	151110882	151110186	151110275	151111105	151111207	4030	5	20	15	12	216	245	0.00912901294392	0.168840320753	0.221	0.586	-0.365
4829	KARS	KARS	chr16	-	75670351	75670445	75674081	75674247	75669809	75669996	75675461	75675621	4829	782	369	1042	392	291	219	0.00909002830821	0.168840320753	0.615	0.667	-0.052
1844	ACAA1	ACAA1	chr3	-	38170780	38170879	38173086	38173129	38169276	38169357	38173416	38173496	1844	53	170	81	151	168	224	0.00919314804751	0.168881534502	0.294	0.417	-0.123
5629	NDUFV2	NDUFV2	chr18	+	9124871	9124981	9126828	9126905	9122510	9122679	9134183	9134343	5629	591	264	729	248	235	202	0.00917124306289	0.168881534502	0.658	0.716	-0.058
547	XYLT2	XYLT2	chr17	+	48434417	48434613	48435567	48435901	48433871	48434134	48437329	48438546	547	65	214	101	205	321	459	0.00928260578706	0.169952675081	0.303	0.413	-0.11
2395	ELMOD3	ELMOD3	chr2	+	85582198	85582293	85582677	85582721	85581842	85581952	85584089	85584375	2395	16	11	16	1	220	169	0.00934754330654	0.170175571264	0.528	0.925	-0.397
3427	PAM	PAM	chr5	+	102360834	102361038	102363885	102363942	102355493	102355547	102364590	102366808	3427	464	163	391	191	329	182	0.00938445663891	0.170175571264	0.612	0.531	0.081
5841	ACAD10	ACAD10	chr12	+	112159474	112159543	112165765	112165947	112153624	112153766	112167609	112167760	5841	26	36	9	39	194	307	0.00938835171382	0.170175571264	0.533	0.267	0.266
1083	SCARA3	SCARA3	chr8	+	27507218	27507317	27509024	27509144	27491576	27491724	27514298	27514397	1083	53	100	26	100	224	245	0.009565978688	0.171684143821	0.367	0.221	0.146
4394	TRAPPC10	TRAPPC10	chr21	+	45472160	45472357	45475578	45475774	45457672	45457808	45478983	45479095	4394	190	188	170	244	322	321	0.00954404449081	0.171684143821	0.502	0.41	0.092
4510	DYNC2LI1	DYNC2LI1	chr2	+	44023025	44023097	44023856	44023934	44021595	44021782	44027979	44028056	4510	35	85	52	62	197	203	0.0095474336758	0.171684143821	0.298	0.464	-0.166
3010	DNAJC13	DNAJC13	chr3	+	132179893	132180049	132181310	132181367	132179093	132179201	132182539	132182661	3010	110	31	95	53	281	182	0.00976083233186	0.174456708819	0.697	0.537	0.16
3141	SPOCD1	SPOCD1	chr1	-	32258278	32258368	32258878	32259029	32257815	32258002	32259347	32259498	3141	93	71	38	57	276	215	0.00980127923916	0.174456708819	0.505	0.342	0.163
5542	MUC1	MUC1	chr1	-	155159930	155160020	155160197	155160334	155159700	155159850	155160483	155160539	5542	82	82	200	121	262	215	0.00981638739137	0.174456708819	0.451	0.576	-0.125
2800	SNRPN	SNRPN	chr15	+	25219457	25219603	25220504	25220656	25213078	25213229	25221451	25221563	2800	524	656	577	583	271	277	0.00990101159369	0.175361455669	0.449	0.503	-0.054
714	ANXA5	ANXA5	chr4	-	122607442	122607527	122617735	122617779	122605831	122605926	122618017	122618147	714	519	1793	336	1421	169	210	0.00993157804282	0.175361455669	0.265	0.227	0.038
2500	PARG	PARG	chr10	-	51362800	51363787	51364704	51364771	51361722	51361910	51370853	51371371	2500	5	312	0	421	192	1112	0.0100538992619	0.175814340939	0.085	0.0	0.085
3033	RAD17	RAD17	chr5	+	68667860	68668044	68669656	68669914	68667280	68667384	68670454	68670538	3033	12	127	29	123	309	383	0.0100262508884	0.175814340939	0.105	0.226	-0.121
5422	KIF27	KIF27	chr9	-	86474070	86474286	86485433	86485547	86468543	86468750	86495211	86495409	5422	7	15	0	15	239	341	0.0100465382918	0.175814340939	0.4	0.0	0.4
1250	NTM	NTM	chr11	+	132016175	132016408	132081915	132082041	131780711	131781542	132177582	132177717	1250	526	308	362	156	358	251	0.0101509774409	0.176320841815	0.545	0.619	-0.074
3206	FECH	FECH	chr18	-	55218546	55218606	55221491	55221656	55212072	55218078	55222076	55222184	3206	154	43	221	32	290	185	0.0102121308676	0.176320841815	0.696	0.815	-0.119
5124	IFNAR1	IFNAR1	chr21	+	34713304	34713480	34715573	34715728	34707829	34707953	34715840	34715982	5124	174	150	138	179	301	280	0.0101592291104	0.176320841815	0.519	0.418	0.101
910	AMMECR1L	AMMECR1L	chr2	-	128628387	128628502	128628822	128628933	128627027	128627118	128631401	128631846	910	71	70	80	41	236	240	0.0102072112262	0.176320841815	0.508	0.665	-0.157
4024	CAST	CAST	chr5	+	96058342	96058402	96063192	96063234	96031539	96031611	96064856	96064913	4024	92	187	179	241	185	167	0.0103002945476	0.176724550477	0.308	0.401	-0.093
4776	LIG1	LIG1	chr19	-	48654488	48654593	48657128	48657224	48653344	48653467	48660270	48660397	4776	102	101	239	151	221	230	0.0102964525174	0.176724550477	0.512	0.622	-0.11
3732	ARPC2	ARPC2	chr2	+	219099074	219099120	219104113	219104207	219093460	219093573	219110142	219110269	3732	815	1972	872	1815	171	219	0.0103788780211	0.17695987026	0.346	0.381	-0.035
73	FAM98C	FAM98C	chr19	+	38896158	38896275	38897549	38897717	38895983	38896061	38899390	38899728	73	72	104	33	91	242	293	0.0103582042137	0.17695987026	0.456	0.305	0.151
449	UBE2F	UBE2F	chr2	+	238933982	238934053	238939196	238939254	238903385	238903451	238940862	238940895	449	14	142	29	123	196	183	0.0104797217594	0.178122622802	0.084	0.18	-0.096
1672	RBM34	RBM34	chr1	-	235316020	235316080	235318195	235318427	235311718	235311762	235324207	235324382	1672	206	73	174	99	357	185	0.0105982179699	0.178451870016	0.594	0.477	0.117
2100	FRYL	FRYL	chr4	-	48686689	48686812	48712535	48712715	48636307	48636507	48782094	48782316	2100	51	34	32	48	305	248	0.0106072729274	0.178451870016	0.549	0.352	0.197
294	NFATC1	NFATC1	chr18	+	77227449	77227582	77246247	77246937	77221310	77221366	77287527	77289323	294	13	11	8	0	258	815	0.010569097405	0.178451870016	0.789	1.0	-0.211
667	JMJD1C	JMJD1C	chr10	-	64979637	64979743	65024410	65024524	64976966	64977091	65140077	65140242	667	39	49	43	23	239	231	0.0106299226091	0.178451870016	0.435	0.644	-0.209
1079	TGM2	TGM2	chr20	-	36779340	36779459	36784248	36784491	36776362	36776491	36789821	36790001	1079	1299	742	870	595	368	244	0.0107132431982	0.17850956746	0.537	0.492	0.045
1598	COQ10B	COQ10B	chr2	+	198327262	198327455	198334793	198334895	198324655	198324805	198338480	198339851	1598	315	149	230	157	318	227	0.0107376450408	0.17850956746	0.601	0.511	0.09
3375	APBB2	APBB2	chr4	-	41035252	41035321	41067592	41067690	41015599	41016415	41102655	41102767	3375	39	48	21	60	223	194	0.010829667674	0.17850956746	0.414	0.233	0.181
3878	FNDC3B	FNDC3B	chr3	+	171969049	171969331	172003715	172003774	171944660	171944737	172013152	172013304	3878	227	78	262	138	407	184	0.0107062965569	0.17850956746	0.568	0.462	0.106
4361	STAG3L5P-PVRIG2P-PILRB	STAG3L5P-PVRIG2P-PILRB	chr7	+	99950832	99950893	99950995	99951635	99950619	99950746	99952765	99952863	4361	83	333	52	340	186	765	0.0108265025628	0.17850956746	0.506	0.386	0.12
5632	ARHGDIA	ARHGDIA	chr17	-	79827205	79827282	79827417	79827501	79827048	79827112	79827616	79827833	5632	817	871	1219	1523	209	202	0.0107780771921	0.17850956746	0.476	0.436	0.04
982	PLIN3	PLIN3	chr19	-	4844679	4844805	4847702	4847902	4838345	4839545	4852027	4852313	982	933	62	974	38	325	251	0.0108873223355	0.178919369465	0.921	0.952	-0.031
4694	TYMS	TYMS	chr18	+	662145	662320	669071	669173	657603	657947	670691	670867	4694	248	490	447	687	300	227	0.0109518622127	0.179439520218	0.277	0.33	-0.053
5852	PPP1R8	PPP1R8	chr1	+	28165209	28165363	28169696	28169841	28159266	28159327	28173538	28173603	5852	147	213	182	180	279	270	0.0110180803821	0.179983971751	0.4	0.495	-0.095
4005	CCT6A	CCT6A	chr7	+	56128499	56128633	56129439	56129542	56127961	56128109	56130375	56130448	4005	1113	1030	1553	1241	259	228	0.0110774700414	0.180413959838	0.488	0.524	-0.036
4078	HSD11B1L	HSD11B1L	chr19	+	5684999	5685130	5686426	5686538	5684791	5684916	5686910	5687002	4078	21	0	10	4	256	237	0.0111782238984	0.181151138848	1.0	0.698	0.302
4497	ABCD4	ABCD4	chr14	-	74766250	74766378	74766852	74766971	74764632	74764772	74769577	74769767	4497	70	66	40	73	244	253	0.0111891374252	0.181151138848	0.524	0.362	0.162
122	AREL1	AREL1	chr14	-	75149998	75150236	75151156	75151383	75143285	75143455	75152302	75152363	122	114	241	161	231	352	363	0.0113289296311	0.181796000198	0.328	0.418	-0.09
1773	CCNY	CCNY	chr10	+	35814891	35814927	35818900	35818958	35805450	35805551	35819051	35819171	1773	64	72	69	138	161	183	0.0112641900718	0.181796000198	0.503	0.362	0.141
569	UBAP1	UBAP1	chr9	+	34203378	34203533	34216671	34216787	34179002	34179238	34220905	34220946	569	5	14	0	20	280	241	0.0113079125221	0.181796000198	0.235	0.0	0.235
2651	CD55	CD55	chr1	+	207513735	207513853	207523482	207523567	207512741	207512762	207532890	207534311	2651	56	0	7	2	243	210	0.0113812963283	0.182100741253	1.0	0.752	0.248
1207	MBD2	MBD2	chr18	-	51692445	51692536	51715243	51715381	51690892	51691070	51731367	51731527	1207	536	183	663	299	263	216	0.0115031307514	0.18300726713	0.706	0.646	0.06
2351	ADD1	ADD1	chr4	+	2910241	2910331	2916610	2916767	2909469	2909571	2927740	2927839	2351	460	551	579	557	215	282	0.0115475711155	0.18300726713	0.523	0.577	-0.054
2737	ARPC1A	ARPC1A	chr7	+	98946474	98946582	98951531	98951744	98941915	98942138	98955962	98956038	2737	689	736	796	705	233	338	0.0115721237463	0.18300726713	0.576	0.621	-0.045
4580	FOSB	FOSB	chr19	+	45973886	45974207	45974451	45974559	45971252	45971970	45975808	45978437	4580	2995	1214	2115	977	446	233	0.011525321784	0.18300726713	0.563	0.531	0.032
1345	RPLP0	RPLP0	chr12	-	120635124	120635265	120636356	120636542	120634502	120634737	120636656	120636803	1345	15514	11646	17394	12505	311	266	0.0116127731823	0.183119336655	0.533	0.543	-0.01
1297	ADAM15	ADAM15	chr1	+	155033893	155033965	155034379	155034593	155033238	155033308	155034720	155034845	1297	12	10	11	37	197	339	0.0116812530218	0.183307910614	0.674	0.338	0.336
3145	MOB1A	MOB1A	chr2	-	74392344	74392478	74394140	74394234	74386217	74386381	74399712	74399879	3145	232	373	214	463	219	259	0.01169192685	0.183307910614	0.424	0.353	0.071
2180	TNC	TNC	chr9	-	117810538	117810811	117825195	117825468	117808688	117808961	117826074	117826347	2180	2386	907	973	441	398	398	0.0118571250939	0.184497506982	0.725	0.688	0.037
3328	PDE9A	PDE9A	chr21	+	44151879	44152059	44152179	44152234	44119077	44119121	44153465	44153536	3328	23	10	9	16	305	180	0.0118692494411	0.184497506982	0.576	0.249	0.327
3796	TMEM209	TMEM209	chr7	-	129815351	129815449	129818241	129818367	129813664	129813779	129821462	129821559	3796	25	39	56	38	251	223	0.0118040691104	0.184497506982	0.363	0.567	-0.204
4355	CDA	CDA	chr1	+	20931420	20931532	20940334	20940392	20915443	20915776	20944944	20945400	4355	22	3	23	16	237	183	0.0119072684237	0.184562660567	0.85	0.526	0.324
3588	TMCO3	TMCO3	chr13	+	114174930	114175048	114193671	114193822	114157810	114157903	114201614	114201694	3588	2	392	14	506	243	276	0.0119545212137	0.184770163575	0.006	0.03	-0.024
697	MPV17	MPV17	chr2	-	27535546	27535639	27535860	27535976	27535081	27535114	27545314	27545389	697	186	3	114	9	241	218	0.0120882088421	0.186308665092	0.982	0.92	0.062
789	MARK2	MARK2	chr11	+	63673559	63673586	63675731	63675776	63672257	63672515	63676348	63678492	789	0	156	8	194	152	170	0.0121492329349	0.186721732092	0.0	0.044	-0.044
1436	PTPN12	PTPN12	chr7	+	77212871	77212967	77214859	77214898	77200394	77200503	77221501	77221573	1436	1	144	9	146	221	164	0.0122870242678	0.187844677652	0.005	0.044	-0.039
3570	SLC25A23	SLC25A23	chr19	-	6452322	6452490	6453991	6454099	6444161	6444312	6454333	6454486	3570	125	198	209	228	233	293	0.0122911565106	0.187844677652	0.443	0.535	-0.092
5250	ARHGEF7	ARHGEF7	chr13	+	111806251	111806338	111857635	111857720	111767623	111768038	111862218	111862349	5250	5	39	0	49	212	210	0.0123705879817	0.188530525218	0.113	0.0	0.113
3085	MBNL1	MBNL1	chr3	+	152173330	152173366	152174055	152174150	152165408	152165562	152177059	152177134	3085	36	181	16	175	161	220	0.0124486699153	0.188666508494	0.214	0.111	0.103
3804	SPAG1	SPAG1	chr8	+	101243383	101243516	101245638	101245765	101237400	101237567	101251467	101251632	3804	103	65	170	173	258	252	0.0124207199489	0.188666508494	0.607	0.49	0.117
5545	MAP3K1	MAP3K1	chr5	+	56170858	56171137	56174806	56174928	56168651	56168832	56176537	56176629	5545	148	128	180	101	404	247	0.0125484050482	0.189651240839	0.414	0.521	-0.107
668	JMJD1C	JMJD1C	chr10	-	64945974	64946143	64948927	64949206	64945322	64945413	64950653	64950868	668	317	162	209	153	404	294	0.0125857145831	0.189689665098	0.587	0.499	0.088
3589	TMCO3	TMCO3	chr13	+	114174930	114175048	114188359	114188555	114157810	114157903	114193671	114193822	3589	4	433	19	591	243	321	0.0126753880415	0.189991530644	0.012	0.041	-0.029
5797	POLDIP3	POLDIP3	chr22	-	42983511	42983578	42987960	42988090	42979726	42981974	42991542	42991609	5797	234	82	269	142	255	192	0.0126524382947	0.189991530644	0.682	0.588	0.094
580	ADGRA3	ADGRA3	chr4	-	22449062	22449134	22456488	22456560	22446595	22446756	22463359	22463431	580	52	114	65	79	197	197	0.0127373128561	0.190396654638	0.313	0.451	-0.138
4913	PLEKHA5	PLEKHA5	chr12	+	19413882	19413955	19418683	19418784	19410366	19410471	19422703	19422819	4913	44	83	65	65	198	226	0.0130682080242	0.194278318747	0.377	0.533	-0.156
5673	GSN	GSN	chr9	+	124045596	124045670	124062342	124062404	124043747	124043840	124064240	124064445	5673	26	36	34	18	199	187	0.0130668992302	0.194278318747	0.404	0.64	-0.236
5613	WNK4	WNK4	chr17	+	40940147	40940206	40940307	40940425	40939795	40939917	40940698	40940815	5613	4	37	10	19	184	243	0.0131657998185	0.195197292961	0.125	0.41	-0.285
1978	COPZ2	COPZ2	chr17	-	46109521	46109599	46110051	46110107	46106490	46106542	46110576	46110668	1978	34	30	4	15	181	203	0.0133044437366	0.195657803307	0.56	0.23	0.33
227	NMRAL1	NMRAL1	chr16	-	4519227	4519466	4524093	4524167	4516153	4516403	4524423	4524651	227	20	306	10	397	199	364	0.0132717771372	0.195657803307	0.107	0.044	0.063
901	CLIC4	CLIC4	chr1	+	25124232	25124342	25140584	25140710	25071759	25072116	25153500	25153607	901	504	1052	271	706	235	251	0.0132971514995	0.195657803307	0.338	0.291	0.047
2708	ADAMTS9	ADAMTS9	chr3	-	64587619	64587889	64589597	64589765	64582505	64582667	64589902	64590007	2708	212	348	405	507	293	395	0.0134220580307	0.196628871024	0.451	0.519	-0.068
4961	NEIL2	NEIL2	chr8	+	11627682	11627844	11637106	11637459	11627171	11627300	11640711	11640908	4961	16	115	6	139	287	478	0.0134425529494	0.196628871024	0.188	0.067	0.121
3098	CRTC2	CRTC2	chr1	-	153923735	153924142	153924493	153924738	153921590	153921860	153924872	153924922	3098	301	425	293	536	370	532	0.0135154607408	0.197166721395	0.505	0.44	0.065
3193	TBCE	TBCE	chr1	+	235590454	235590554	235594019	235594119	235577747	235577933	235597518	235597595	3193	9	36	2	49	225	225	0.0135915213862	0.197221650753	0.2	0.039	0.161
5313	SESN2	SESN2	chr1	+	28598184	28598382	28598794	28598977	28595693	28595759	28599091	28599304	5313	98	175	65	186	323	308	0.0135738648088	0.197221650753	0.348	0.25	0.098
5213	EEF2KMT	EEF2KMT	chr16	-	5141794	5141896	5143484	5143565	5140432	5140566	5145452	5145515	5213	46	36	31	53	206	227	0.0136524712336	0.197580591646	0.585	0.392	0.193
3774	SIL1	SIL1	chr5	-	138356859	138356981	138362489	138362681	138287476	138287573	138378308	138378408	3774	252	148	300	122	317	247	0.0138044481743	0.198613959626	0.57	0.657	-0.087
3784	CCDC125	CCDC125	chr5	-	68588014	68588189	68590619	68590727	68581163	68581294	68595838	68595954	3784	27	47	41	31	233	300	0.0137705581457	0.198613959626	0.425	0.63	-0.205
5390	ITGB6	ITGB6	chr2	-	160998492	160998582	161025722	161025818	160994575	160994710	161029079	161029241	5390	371	467	627	633	221	215	0.0138330836983	0.198613959626	0.436	0.491	-0.055
3549	DNMT3B	DNMT3B	chr20	+	31393143	31393213	31394014	31394133	31390190	31390276	31395567	31397162	3549	5	54	20	63	195	244	0.0139405750289	0.199631961569	0.104	0.284	-0.18
2064	ARL2	ARL2	chr11	+	64786042	64786205	64787890	64787971	64785835	64785946	64789192	64789657	2064	694	176	834	157	288	206	0.0141254473178	0.200699063974	0.738	0.792	-0.054
2851	PPP2CA	PPP2CA	chr5	-	133537538	133537712	133541612	133541822	133536675	133536765	133561450	133561950	2851	1378	731	1410	873	335	299	0.0141214772529	0.200699063974	0.627	0.59	0.037
327	PPARD	PPARD	chr6	+	35314843	35314927	35378763	35378994	35310334	35310458	35387903	35388058	327	43	372	27	119	209	356	0.014060555508	0.200699063974	0.165	0.279	-0.114
195	DHRS4	DHRS4	chr14	+	24429110	24429212	24434970	24435041	24424243	24424421	24435140	24435192	195	61	37	34	44	227	196	0.0142047498308	0.200999710877	0.587	0.4	0.187
4034	PLOD1	PLOD1	chr1	+	12027043	12027148	12030726	12030873	12026307	12026373	12032928	12033054	4034	301	565	297	432	230	272	0.0142202874631	0.200999710877	0.387	0.448	-0.061
213	NCS1	NCS1	chr9	+	132980110	132980249	132982003	132982082	132963236	132963261	132984928	132985017	213	201	250	252	227	264	204	0.0143994168576	0.201165791522	0.383	0.462	-0.079
2509	OCIAD2	OCIAD2	chr4	-	48894788	48894906	48896022	48896070	48887396	48887582	48899820	48899874	2509	743	803	993	907	173	243	0.0143612369491	0.201165791522	0.565	0.606	-0.041
3452	FANCA	FANCA	chr16	-	89818545	89818630	89824984	89825113	89816137	89816310	89828356	89828430	3452	35	51	80	59	254	210	0.0144073144194	0.201165791522	0.362	0.529	-0.167
423	PQLC3	PQLC3	chr2	+	11312050	11312171	11315093	11315135	11304329	11304387	11317862	11318998	423	76	11	86	31	246	167	0.0144532606812	0.201165791522	0.824	0.653	0.171
4806	HSDL2	HSDL2	chr9	+	115181139	115181238	115200710	115200905	115167903	115168002	115203978	115204050	4806	9	152	3	237	224	320	0.0144322944536	0.201165791522	0.078	0.018	0.06
5601	PLAA	PLAA	chr9	-	26910335	26910437	26913876	26913945	26907831	26907996	26917094	26917163	5601	49	117	90	126	194	227	0.0143811828409	0.201165791522	0.329	0.455	-0.126
1301	PIK3C2A	PIK3C2A	chr11	-	17135907	17136012	17139037	17139218	17134120	17134213	17140191	17140286	1301	125	45	154	94	306	230	0.0145094040167	0.201433354491	0.676	0.552	0.124
4674	ZNF410	ZNF410	chr14	+	74364773	74364965	74370662	74370813	74363018	74363237	74371604	74371786	4674	283	263	318	219	317	276	0.0146625404885	0.20291782965	0.484	0.558	-0.074
5716	ARHGEF12	ARHGEF12	chr11	+	120302479	120302620	120308016	120308091	120300420	120300540	120310837	120310930	5716	136	128	187	116	266	200	0.0146907153064	0.20291782965	0.444	0.548	-0.104
3428	PAM	PAM	chr5	+	102360834	102361038	102363888	102363942	102355493	102355547	102364590	102366808	3428	464	232	391	258	329	179	0.0147305469234	0.202954202056	0.521	0.452	0.069
2805	NDUFA3	NDUFA3	chr19	+	54606421	54606496	54609240	54609318	54606159	54606196	54610117	54610281	2805	18	314	4	241	200	203	0.0149043142147	0.204316428029	0.055	0.017	0.038
4740	FBXL13	FBXL13	chr7	-	102473286	102473421	102495223	102495307	102462486	102462650	102517913	102518040	4740	3	3	12	0	209	260	0.0148768984086	0.204316428029	0.554	1.0	-0.446
2564	GNB1	GNB1	chr1	-	1735857	1736020	1737913	1737977	1724683	1724750	1747194	1747301	2564	908	2164	1000	2720	189	288	0.0150340775462	0.20506481773	0.39	0.359	0.031
3410	PARD3	PARD3	chr10	-	34558584	34558827	34573062	34573173	34420390	34420511	34606034	34606266	3410	138	381	122	476	236	368	0.0150339770866	0.20506481773	0.361	0.286	0.075
363	IGFBP7	IGFBP7	chr4	-	57899360	57899477	57906989	57907099	57898403	57898718	57976042	57976551	363	2935	5509	1910	3915	235	242	0.0150788931898	0.205163195121	0.354	0.334	0.02
1117	FKBP1A	FKBP1A	chr20	-	1352719	1352884	1356134	1356247	1349620	1350716	1373477	1373525	1117	984	2184	1107	2791	238	290	0.0152398579322	0.205547945498	0.354	0.326	0.028
2721	ASPH	ASPH	chr8	-	62496502	62496588	62531536	62531578	62489330	62489417	62546241	62546286	2721	72	203	122	224	167	211	0.0152284162801	0.205547945498	0.309	0.408	-0.099
379	DAP3	DAP3	chr1	+	155679563	155679615	155686796	155686919	155658884	155658965	155691307	155691409	379	31	330	51	304	177	248	0.0152681423323	0.205547945498	0.116	0.19	-0.074
4525	KIAA1191	KIAA1191	chr5	-	175786483	175786570	175786813	175786921	175782573	175782752	175788604	175788810	4525	219	163	302	159	233	212	0.0152955399326	0.205547945498	0.55	0.633	-0.083
932	ATE1	ATE1	chr10	-	123658355	123658484	123659380	123659509	123629520	123629553	123661905	123662135	932	46	68	55	149	254	254	0.0151498691767	0.205547945498	0.404	0.27	0.134
1890	ADRM1	ADRM1	chr20	+	60878623	60878837	60879516	60879633	60877951	60878105	60881252	60881376	1890	844	575	785	643	339	242	0.0153465741503	0.205727048069	0.512	0.466	0.046
3954	ATAD1	ATAD1	chr10	-	89530708	89530798	89536077	89536184	89527429	89527480	89544226	89544427	3954	114	151	177	157	232	215	0.0154772006891	0.206969624901	0.412	0.511	-0.099
4959	NEIL2	NEIL2	chr8	+	11628954	11629094	11637106	11637459	11627171	11627844	11640711	11640908	4959	44	115	28	141	265	478	0.0155531180379	0.207476312995	0.408	0.264	0.144
1646	CCT5	CCT5	chr5	+	10260903	10261023	10261671	10261857	10258497	10258647	10262592	10262730	1646	1449	1716	1839	2441	245	311	0.0160289559177	0.210063374007	0.517	0.489	0.028
1943	TRPT1	TRPT1	chr11	-	63992272	63992442	63993257	63993341	63992014	63992189	63993521	63993726	1943	35	264	15	240	209	295	0.0161320662956	0.210063374007	0.158	0.081	0.077
2340	P4HA2	P4HA2	chr5	-	131533898	131533964	131534013	131534073	131531104	131531173	131534571	131534625	2340	342	128	209	50	185	191	0.0161263085755	0.210063374007	0.734	0.812	-0.078
2598	TCF20	TCF20	chr22	-	42565852	42565902	42575614	42575708	42556018	42557364	42605656	42611347	2598	72	14	78	4	219	175	0.0158806533096	0.210063374007	0.804	0.94	-0.136
3209	LAMA5	LAMA5	chr20	-	60900371	60900602	60901732	60901816	60899496	60899610	60901920	60902022	3209	188	460	358	675	209	356	0.0160164582414	0.210063374007	0.41	0.475	-0.065
4588	LASP1	LASP1	chr17	+	37046672	37046757	37054664	37054772	37034338	37034433	37070577	37070728	4588	712	666	893	699	210	233	0.016128291021	0.210063374007	0.543	0.586	-0.043
490	LOC103091866	LOC103091866	chr1	+	149670208	149670452	149671771	149671860	149576261	149576700	149672300	149672983	490	8	0	6	6	369	214	0.0158779889385	0.210063374007	1.0	0.367	0.633
5126	ITGB5	ITGB5	chr3	-	124536467	124536557	124538585	124538681	124527868	124528003	124540159	124540321	5126	423	239	221	171	221	215	0.0160195988201	0.210063374007	0.633	0.557	0.076
5261	TPMT	TPMT	chr6	-	18132363	18132408	18134034	18134120	18128544	18131011	18139193	18139268	5261	85	29	52	37	211	170	0.0158019627424	0.210063374007	0.703	0.531	0.172
5438	STAT6	STAT6	chr12	-	57493076	57493223	57493549	57493686	57492797	57492861	57493778	57493873	5438	405	512	458	462	262	272	0.0161066115843	0.210063374007	0.451	0.507	-0.056
3385	ZFAND5	ZFAND5	chr9	-	74971846	74971972	74975025	74975137	74966340	74971017	74975543	74975700	3385	685	1795	776	1750	237	251	0.0162075916084	0.210544332894	0.288	0.32	-0.032
1894	GTDC1	GTDC1	chr2	-	144934701	144934807	144936401	144936527	144903138	144903306	144966169	144966371	1894	8	0	3	4	251	231	0.0164978616751	0.21179372541	1.0	0.408	0.592
2155	RIC1	RIC1	chr9	+	5753199	5753238	5753535	5753646	5747301	5747505	5754840	5754930	2155	30	55	51	45	164	236	0.0164848827093	0.21179372541	0.44	0.62	-0.18
283	RHOA	RHOA	chr3	-	49399928	49400059	49405860	49405981	49396578	49397815	49412866	49413024	283	2610	4020	2660	4459	246	256	0.0163982683092	0.21179372541	0.403	0.383	0.02
2896	MARK3	MARK3	chr14	+	103894723	103894777	103915255	103915304	103851700	103852417	103918254	103918320	2896	2	116	9	95	179	174	0.0163460000336	0.21179372541	0.016	0.084	-0.068
500	MBTD1	MBTD1	chr17	-	49279382	49279438	49280061	49280296	49278952	49279057	49280500	49280589	500	84	29	68	9	360	181	0.0164305111518	0.21179372541	0.593	0.792	-0.199
1179	PTCD2	PTCD2	chr5	+	71617998	71618091	71622438	71622568	71616193	71616336	71627084	71627202	1179	8	34	19	25	218	255	0.0165795146839	0.211845040083	0.216	0.471	-0.255
4096	ELOVL1	ELOVL1	chr1	-	43829994	43830131	43830408	43830465	43829067	43829808	43830598	43830679	4096	273	958	365	1028	182	262	0.016575880312	0.211845040083	0.291	0.338	-0.047
2368	MCM8	MCM8	chr20	+	5953701	5953842	5958521	5958663	5952652	5952683	5963615	5963811	2368	69	78	105	69	266	267	0.0167210044101	0.2126568766	0.47	0.604	-0.134
358	CLDND1	CLDND1	chr3	-	98237728	98237839	98239976	98240281	98235895	98236033	98241692	98241910	358	511	317	590	287	430	236	0.0167029582202	0.2126568766	0.469	0.53	-0.061
2278	RAB22A	RAB22A	chr20	+	56918773	56918855	56928328	56928400	56886098	56886178	56928487	56928594	2278	68	46	70	86	207	197	0.016780346658	0.212745084748	0.585	0.437	0.148
3798	IGF2BP2	IGF2BP2	chr3	-	185410486	185410550	185414399	185414451	185407142	185407415	185416086	185416135	3798	107	178	173	196	177	189	0.0168059258663	0.212745084748	0.391	0.485	-0.094
1246	TNFSF10	TNFSF10	chr3	-	172229406	172229449	172232650	172232788	172227006	172227111	172241042	172241297	1246	609	164	565	110	263	168	0.0170628848036	0.215497915483	0.703	0.766	-0.063
2594	RBM39	RBM39	chr20	-	34317233	34317287	34317383	34317449	34312959	34313077	34319862	34320057	2594	421	300	341	315	191	179	0.0171337117491	0.215892681993	0.568	0.504	0.064
130	SLC44A2	SLC44A2	chr19	+	10745649	10745749	10746998	10747261	10745431	10745563	10747337	10747432	130	247	467	365	539	225	388	0.0173454585736	0.216560233358	0.477	0.539	-0.062
3368	RUVBL1	RUVBL1	chr3	-	127801325	127801417	127806548	127806651	127799799	127800252	127816142	127816341	3368	340	184	328	239	228	217	0.0173363234419	0.216560233358	0.638	0.566	0.072
4567	BFAR	BFAR	chr16	+	14743660	14743830	14748922	14749067	14738130	14738466	14755748	14755922	4567	127	188	106	232	295	270	0.0172872298855	0.216560233358	0.382	0.295	0.087
566	CLK1	CLK1	chr2	-	201725960	201726189	201726424	201726585	201724402	201724469	201729286	201729467	566	259	375	145	286	286	354	0.0172881512363	0.216560233358	0.461	0.386	0.075
1992	B3GALNT2	B3GALNT2	chr1	-	235621910	235622094	235628952	235629031	235618870	235618996	235634163	235634274	1992	24	79	44	71	204	309	0.0174501904328	0.217370408679	0.315	0.484	-0.169
3819	MAP2K4	MAP2K4	chr17	+	11958205	11958308	11984672	11984847	11924134	11924318	11998891	11999011	3819	31	155	13	146	228	300	0.0175365717925	0.217593741021	0.208	0.105	0.103
4097	ELOVL1	ELOVL1	chr1	-	43830598	43830679	43830856	43831047	43830408	43830465	43831234	43831294	4097	1099	531	1142	655	316	206	0.0175478823404	0.217593741021	0.574	0.532	0.042
3083	ADPGK	ADPGK	chr15	-	73064123	73064186	73067212	73067438	73052747	73052868	73075586	73076126	3083	159	71	118	85	351	188	0.017768946343	0.219337943999	0.545	0.426	0.119
5676	GSN	GSN	chr9	+	124044152	124044231	124062333	124062404	124043747	124043840	124064240	124064445	5676	7	96	12	50	204	196	0.0177484512595	0.219337943999	0.065	0.187	-0.122
4914	PLEKHA5	PLEKHA5	chr12	+	19467747	19467828	19472954	19472990	19440406	19440490	19473495	19473558	4914	0	7	2	0	206	161	0.0179263171463	0.220781007563	0.0	1.0	-1.0
5830	IFI44	IFI44	chr1	+	79126238	79126339	79128388	79128563	79124996	79125168	79129449	79129763	5830	31	47	1	12	226	300	0.0180691277096	0.222038650413	0.467	0.1	0.367
3540	FLII	FLII	chr17	-	18152639	18152722	18154151	18154331	18152440	18152515	18154578	18154791	3540	930	305	1285	514	305	208	0.0181301798066	0.222288227022	0.675	0.63	0.045
4545	KIAA1191	KIAA1191	chr5	-	175777615	175777740	175782573	175782752	175775252	175775359	175786813	175786921	4545	108	265	172	297	304	250	0.0181908268259	0.222531729063	0.251	0.323	-0.072
2214	MBOAT2	MBOAT2	chr2	-	9083315	9083393	9098625	9098771	9048750	9048846	9143668	9143876	2214	77	78	52	92	271	203	0.0182838405483	0.222863399956	0.425	0.297	0.128
3223	RAD51D	RAD51D	chr17	-	33434006	33434141	33445519	33445638	33433404	33433500	33446129	33446191	3223	23	25	17	48	244	260	0.018299634014	0.222863399956	0.495	0.274	0.221
1495	FAM175A	FAM175A	chr4	-	84393374	84393441	84397795	84397832	84390184	84390304	84403306	84403397	1495	10	4	17	0	162	192	0.0183715145687	0.223240497743	0.748	1.0	-0.252
3144	RAB31	RAB31	chr18	+	9775274	9775354	9792150	9792232	9708227	9708441	9814016	9814088	3144	54	108	26	99	205	207	0.0185064220881	0.223882569651	0.335	0.21	0.125
4981	SCN3A	SCN3A	chr2	-	166020127	166020219	166020311	166020403	166019065	166019338	166020901	166021030	4981	0	7	5	4	217	217	0.0184740664313	0.223882569651	0.0	0.556	-0.556
2338	CHD1L	CHD1L	chr1	+	146724277	146724390	146726524	146726631	146714290	146714480	146727467	146727582	2338	72	71	55	95	238	232	0.0185847656374	0.224269920323	0.497	0.361	0.136
4603	PLXNB1	PLXNB1	chr3	-	48460652	48460775	48460985	48461666	48460325	48460448	48462073	48462182	4603	399	151	596	166	806	248	0.0186206513758	0.224269920323	0.448	0.525	-0.077
1224	PRRC2C	PRRC2C	chr1	+	171537385	171537478	171540458	171540560	171535730	171535982	171544065	171544267	1224	190	167	223	272	218	227	0.018830558811	0.226298521746	0.542	0.461	0.081
3525	POLM	POLM	chr7	-	44113996	44114129	44116107	44116228	44113381	44113624	44118338	44118410	3525	16	10	20	2	246	258	0.0188945803948	0.226568858536	0.627	0.913	-0.286
5655	NRM	NRM	chr6	-	30657052	30657229	30657801	30658020	30655823	30656719	30658618	30658906	5655	178	115	176	166	344	302	0.019019946975	0.227571997139	0.576	0.482	0.094
1004	TGFBR1	TGFBR1	chr9	+	101894790	101895021	101900140	101900371	101891136	101891382	101904817	101904985	1004	176	154	118	152	356	356	0.0191752635184	0.228928310189	0.533	0.437	0.096
2012	YIPF3	YIPF3	chr6	-	43483332	43483439	43483626	43483833	43481325	43481371	43484464	43484728	2012	878	598	793	644	332	232	0.019261724341	0.229247565244	0.506	0.463	0.043
2170	HERPUD2	HERPUD2	chr7	-	35709824	35709938	35712810	35712888	35707043	35707198	35733793	35734237	2170	50	117	87	122	203	239	0.0193379198349	0.229247565244	0.335	0.456	-0.121
3459	CBLB	CBLB	chr3	-	105397274	105397415	105400322	105400454	105389076	105389196	105400567	105400662	3459	29	33	5	20	257	266	0.0193183404672	0.229247565244	0.476	0.206	0.27
4054	TADA2A	TADA2A	chr17	+	35800605	35800763	35802664	35802753	35797838	35797930	35804797	35804870	4054	62	21	70	49	283	214	0.0193962532936	0.229247565244	0.691	0.519	0.172
4980	NAT1	NAT1	chr8	+	18068701	18068851	18069899	18070283	18067611	18067689	18076919	18076998	4980	0	16	4	9	275	509	0.0194120922182	0.229247565244	0.0	0.451	-0.451
2848	GCSH	GCSH	chr16	-	81118067	81118199	81124205	81124285	81115551	81116568	81129735	81129980	2848	53	475	34	518	205	257	0.0194871467308	0.229636873787	0.123	0.076	0.047
2469	TMC7	TMC7	chr16	+	19067863	19068019	19070737	19070816	19063007	19063138	19073099	19075262	2469	28	0	26	5	281	204	0.0195511660501	0.229894745624	1.0	0.791	0.209
1417	TMEM143	TMEM143	chr19	-	48848416	48848611	48863328	48863433	48846577	48846708	48866547	48866788	1417	3	23	13	21	230	320	0.0199231478415	0.229923016591	0.154	0.463	-0.309
1492	R3HDM2	R3HDM2	chr12	-	57690193	57690334	57691110	57691170	57689181	57689290	57691872	57691951	1492	42	77	32	112	185	266	0.0198594889395	0.229923016591	0.44	0.291	0.149
188	PGAP2	PGAP2	chr11	+	3844138	3844223	3844842	3844970	3829523	3829545	3845112	3845365	188	0	3	9	2	210	253	0.0197272685573	0.229923016591	0.0	0.844	-0.844
3717	NRF1	NRF1	chr7	+	129348914	129349073	129350213	129350411	129330245	129330386	129351314	129351416	3717	74	52	76	93	284	323	0.019764361479	0.229923016591	0.618	0.482	0.136
3768	ZNF415	ZNF415	chr19	-	53619565	53619686	53625914	53625996	53611131	53613161	53636001	53636171	3768	8	5	0	5	207	246	0.0199328421641	0.229923016591	0.655	0.0	0.655
4554	LDLR	LDLR	chr19	+	11233849	11234020	11238683	11238761	11231045	11231198	11240188	11240346	4554	1142	501	1402	725	296	203	0.0197312259306	0.229923016591	0.61	0.57	0.04
4782	ATXN3	ATXN3	chr14	-	92560089	92560175	92563017	92563182	92559595	92559662	92572872	92572965	4782	82	19	47	25	290	211	0.0196064715238	0.229923016591	0.758	0.578	0.18
5316	DCAF6	DCAF6	chr1	+	167985018	167985189	167992225	167992285	167973770	167974031	168007608	168007726	5316	24	61	17	99	296	185	0.0198642644291	0.229923016591	0.197	0.097	0.1
5413	NFATC2IP	NFATC2IP	chr16	+	28965885	28966003	28970037	28970182	28963452	28963525	28970311	28970421	5413	131	146	135	220	243	270	0.019677789802	0.229923016591	0.499	0.405	0.094
2429	USP54	USP54	chr10	-	75286404	75286538	75289437	75289669	75283340	75283508	75289900	75290281	2429	83	50	61	66	357	259	0.0202697306755	0.231848324037	0.546	0.401	0.145
295	NFATC1	NFATC1	chr18	+	77227449	77227582	77246247	77246630	77221310	77221366	77287527	77289323	295	13	9	8	0	258	508	0.0202514952737	0.231848324037	0.74	1.0	-0.26
339	TYSND1	TYSND1	chr10	-	71902423	71902520	71902520	71902609	71897736	71899897	71903597	71903728	339	31	45	41	27	214	222	0.0202047613315	0.231848324037	0.417	0.612	-0.195
350	PDIA4	PDIA4	chr7	-	148716083	148716289	148718058	148718239	148711995	148712134	148725412	148725782	350	1097	1424	1248	1839	306	331	0.0201947579921	0.231848324037	0.455	0.423	0.032
272	PYCR2	PYCR2	chr1	-	226109903	226110083	226111400	226111471	226109557	226109779	226111743	226112040	272	40	216	25	252	196	305	0.0204300301804	0.232226140018	0.224	0.134	0.09
4556	LDLR	LDLR	chr19	+	11210898	11211021	11213339	11213462	11200037	11200291	11215895	11216276	4556	530	515	537	636	248	248	0.0204774001887	0.232226140018	0.507	0.458	0.049
4890	ZNF75A	ZNF75A	chr16	+	3363048	3363175	3366911	3367022	3362676	3362768	3367189	3368576	4890	15	61	25	42	252	236	0.0204965715318	0.232226140018	0.187	0.358	-0.171
5065	RTF1	RTF1	chr15	+	41730518	41730629	41745098	41745246	41709301	41709511	41749869	41750074	5065	97	208	145	213	236	273	0.0205155790852	0.232226140018	0.35	0.441	-0.091
56	TMX2	TMX2	chr11	+	57505825	57505902	57506135	57506242	57505079	57505140	57506445	57506511	56	28	299	57	349	202	232	0.020502304881	0.232226140018	0.097	0.158	-0.061
128	SUPT5H	SUPT5H	chr19	+	39943995	39944161	39948314	39948380	39936443	39936605	39949457	39949527	128	432	3	532	14	291	191	0.0207762010313	0.234689343327	0.99	0.961	0.029
4010	KLK8	KLK8	chr19	-	51503251	51503514	51503679	51503839	51501006	51501140	51504353	51504431	4010	13	4	9	14	285	388	0.0208587401923	0.23513488944	0.816	0.467	0.349
2824	NAP1L1	NAP1L1	chr12	-	76461150	76461253	76467982	76468019	76453917	76454059	76478346	76478813	2824	217	1895	202	2238	162	228	0.0209211928341	0.235352635264	0.139	0.113	0.026
4973	PRKAA1	PRKAA1	chr5	-	40769517	40769605	40771820	40771965	40767567	40767792	40775029	40775074	4973	36	111	57	98	270	213	0.021064107682	0.236472780891	0.204	0.315	-0.111
3003	PTPRF	PTPRF	chr1	+	44003868	44003948	44010701	44010837	43996546	43996761	44019162	44019308	3003	76	332	87	566	205	261	0.0212646929583	0.237831532418	0.226	0.164	0.062
4244	UBA2	UBA2	chr19	+	34951374	34951471	34954930	34955036	34949673	34949829	34957782	34957919	4244	271	273	331	253	222	231	0.0212723218145	0.237831532418	0.508	0.577	-0.069
940	IDH3B	IDH3B	chr20	-	2640344	2640439	2640675	2640822	2640170	2640231	2640908	2641011	940	274	252	384	269	272	220	0.0213709177016	0.238445249448	0.468	0.536	-0.068
452	UBE2F	UBE2F	chr2	+	238896604	238896634	238903385	238903451	238881733	238881867	238933982	238934053	452	30	12	19	22	155	191	0.0214195616256	0.238500261692	0.755	0.516	0.239
4384	SGPL1	SGPL1	chr10	+	72576566	72576636	72604229	72604395	72575703	72575882	72610899	72610967	4384	13	119	33	138	195	291	0.0216964618361	0.241091437429	0.14	0.263	-0.123
51	TMX2	TMX2	chr11	+	57505384	57505498	57505825	57505902	57505079	57505140	57506445	57506511	51	251	28	293	57	239	202	0.0219065477367	0.242931147259	0.883	0.813	0.07
2171	AGAP3	AGAP3	chr7	+	150835229	150835400	150837065	150837203	150831486	150831655	150838984	150839139	2171	16	146	6	161	296	263	0.0220272017419	0.2437736566	0.089	0.032	0.057
1612	TXNRD1	TXNRD1	chr12	+	104705067	104705190	104707022	104707095	104682708	104682818	104709554	104709674	1612	555	485	818	592	248	198	0.0223424314525	0.244924851545	0.477	0.525	-0.048
3129	BBIP1	BBIP1	chr10	-	112661295	112661370	112677878	112677971	112658487	112660284	112678878	112679124	3129	47	82	23	79	218	200	0.0224005683506	0.244924851545	0.345	0.211	0.134
3658	DTNB	DTNB	chr2	-	25830104	25830190	25851039	25851253	25818954	25819109	25861882	25861963	3658	45	20	100	19	339	211	0.0222201284131	0.244924851545	0.583	0.766	-0.183
4196	RNF145	RNF145	chr5	-	158603639	158603875	158608967	158609059	158596686	158596827	158621723	158621832	4196	187	201	216	316	217	361	0.0222914112984	0.244924851545	0.607	0.532	0.075
889	SLC1A5	SLC1A5	chr19	-	47287353	47287401	47287773	47287816	47285639	47285806	47290656	47291842	889	26	140	45	130	168	173	0.0223793881393	0.244924851545	0.161	0.263	-0.102
950	LARP1B	LARP1B	chr4	+	128998942	128999117	129003319	129003460	128996088	128996148	129012155	129012299	950	131	108	193	106	300	266	0.0223938663853	0.244924851545	0.518	0.618	-0.1
5815	KCTD20	KCTD20	chr6	+	36447367	36447488	36449338	36449536	36437828	36438034	36452490	36452601	5815	3	279	9	199	246	323	0.022720492179	0.247926010657	0.014	0.056	-0.042
3484	PAX8	PAX8	chr2	-	113992970	113993080	113994177	113994298	113984731	113984833	113999127	113999303	3484	768	556	1011	616	246	235	0.0229299801576	0.249572664892	0.569	0.611	-0.042
595	ACTR10	ACTR10	chr14	+	58690500	58690574	58698783	58698985	58690339	58690419	58701087	58702353	595	142	497	177	461	199	327	0.022962880824	0.249572664892	0.319	0.387	-0.068
1847	EDC3	EDC3	chr15	-	74979431	74979520	74985226	74985359	74967301	74967483	74988220	74988386	1847	0	27	6	35	258	214	0.0231193085657	0.250275689552	0.0	0.124	-0.124
5312	KIAA1841	KIAA1841	chr2	+	61298740	61298927	61300592	61300686	61297476	61297635	61304054	61304293	5312	83	33	95	18	312	219	0.0231058638908	0.250275689552	0.638	0.787	-0.149
179	KRIT1	KRIT1	chr7	-	91874215	91874485	91874740	91874909	91873315	91873463	91875219	91875414	179	11	62	2	56	294	395	0.0232135321897	0.25079808243	0.192	0.046	0.146
2989	EVI5	EVI5	chr1	-	93089732	93089891	93091350	93091491	93073137	93073284	93101758	93101893	2989	20	44	29	27	266	284	0.0236381080944	0.254880469887	0.327	0.534	-0.207
2869	AP3S1	AP3S1	chr5	+	115205713	115205825	115230783	115230855	115177618	115177803	115238581	115238689	2869	32	232	15	224	237	197	0.023781684216	0.255922818703	0.103	0.053	0.05
3290	GSTT1	GSTT1	chr22	-	24376821	24376998	24379360	24379511	24376132	24376617	24381699	24381787	3290	83	123	102	96	276	302	0.0240354740748	0.257844570592	0.425	0.538	-0.113
5310	GRIK2	GRIK2	chr6	+	102511836	102511923	102513671	102513803	102503204	102503455	102516221	102517958	5310	0	6	2	0	212	257	0.0240547812374	0.257844570592	0.0	1.0	-1.0
1333	DNM2	DNM2	chr19	+	10906736	10906875	10908055	10908194	10906047	10906115	10909161	10909248	1333	621	280	813	293	264	264	0.0242790786449	0.258620022534	0.689	0.735	-0.046
1647	ITGB1	ITGB1	chr10	-	33200813	33201052	33208812	33209012	33200375	33200598	33209172	33209313	1647	8143	11579	10264	13964	325	364	0.0243247879379	0.258620022534	0.441	0.452	-0.011
1970	TXNL4A	TXNL4A	chr18	-	77737597	77737701	77746601	77746750	77732866	77733856	77748239	77748592	1970	49	1011	81	1101	274	229	0.0241861894144	0.258620022534	0.039	0.058	-0.019
3204	CCT7	CCT7	chr2	+	73476118	73476307	73476946	73477044	73474889	73475054	73477433	73477566	3204	1669	884	1991	926	314	223	0.0244115307194	0.258620022534	0.573	0.604	-0.031
3877	FNDC3B	FNDC3B	chr3	+	171969049	171969331	172003715	172003774	171965322	171965566	172013152	172013304	3877	375	81	443	136	407	184	0.0243689055736	0.258620022534	0.677	0.596	0.081
4760	PPRC1	PPRC1	chr10	+	103906428	103907149	103908128	103908278	103904006	103904064	103908384	103908451	4760	388	129	456	204	846	275	0.0242328331172	0.258620022534	0.494	0.421	0.073
106	HDAC10	HDAC10	chr22	-	50687531	50687597	50687756	50687883	50687090	50687180	50688063	50688132	106	47	4	61	0	252	191	0.0245504177458	0.259477012812	0.899	1.0	-0.101
2175	TNC	TNC	chr9	-	117819431	117819704	117825195	117825468	117808688	117808961	117826074	117826347	2175	2386	2363	973	851	398	398	0.0247199996898	0.259477012812	0.502	0.533	-0.031
2397	CRTC1	CRTC1	chr19	+	18879294	18879603	18885709	18885796	18876213	18876338	18886450	18886631	2397	13	8	6	16	434	212	0.0247340478371	0.259477012812	0.443	0.155	0.288
3443	PI4KB	PI4KB	chr1	-	151297220	151297393	151298647	151298849	151288048	151288985	151299746	151300133	3443	125	31	89	41	327	298	0.0246386049895	0.259477012812	0.786	0.664	0.122
5203	FRS3	FRS3	chr6	-	41740535	41740697	41743156	41743343	41739553	41739702	41744659	41744748	5203	11	24	22	16	312	287	0.0247777719346	0.259477012812	0.297	0.558	-0.261
5376	HEATR6	HEATR6	chr17	-	58126940	58127063	58128203	58128338	58125624	58125749	58132875	58132962	5376	70	24	46	33	260	248	0.0247759583063	0.259477012812	0.736	0.571	0.165
1182	PTCD2	PTCD2	chr5	+	71622438	71622568	71627084	71627202	71617998	71618091	71630844	71630923	1182	21	8	16	20	255	243	0.0250557652224	0.260187031938	0.714	0.433	0.281
1895	ALAS1	ALAS1	chr3	+	52240587	52240767	52242098	52242263	52237878	52238028	52245298	52245567	1895	133	127	114	161	305	290	0.0248959270479	0.260187031938	0.499	0.402	0.097
3803	SPAG1	SPAG1	chr8	+	101237400	101237567	101243383	101243516	101232506	101232659	101245638	101245765	3803	117	81	201	206	292	258	0.025062129275	0.260187031938	0.561	0.463	0.098
389	LAMB3	LAMB3	chr1	-	209797184	209797345	209798992	209799371	209796849	209797070	209800211	209800323	389	483	344	893	520	504	286	0.0250840137096	0.260187031938	0.443	0.494	-0.051
5521	SYVN1	SYVN1	chr11	-	64899718	64899822	64900202	64900251	64898940	64899067	64900392	64900545	5521	57	53	53	88	174	229	0.0249609459225	0.260187031938	0.586	0.442	0.144
4111	MASTL	MASTL	chr10	+	27469881	27469995	27470408	27470510	27462049	27462188	27475307	27475848	4111	75	108	77	175	239	227	0.0252178017764	0.261078418391	0.397	0.295	0.102
1954	TOP2B	TOP2B	chr3	-	25660144	25660340	25661352	25661553	25656921	25657077	25662172	25662307	1954	375	181	453	164	326	321	0.0254285444626	0.26157978892	0.671	0.731	-0.06
2053	CMTM7	CMTM7	chr3	+	32490945	32491044	32493883	32493965	32433162	32433557	32495732	32496333	2053	7	196	2	323	224	207	0.0254076904388	0.26157978892	0.032	0.006	0.026
2319	KIF23	KIF23	chr15	+	69733106	69733418	69737128	69737380	69732646	69732826	69738347	69738430	2319	244	529	335	910	437	377	0.0254294326024	0.26157978892	0.285	0.241	0.044
4360	STAG3L5P-PVRIG2P-PILRB	STAG3L5P-PVRIG2P-PILRB	chr7	+	99950832	99950893	99950995	99951106	99950619	99950746	99952765	99952863	4360	83	18	52	25	186	236	0.0254580036504	0.26157978892	0.854	0.725	0.129
5274	KHDRBS1	KHDRBS1	chr1	+	32502510	32502644	32503435	32503720	32498788	32498935	32504152	32504220	5274	866	440	1128	479	259	410	0.025539852071	0.26192750545	0.757	0.788	-0.031
5697	ZBTB8OS	ZBTB8OS	chr1	-	33097427	33097480	33099245	33099328	33093108	33093145	33099551	33099673	5697	166	51	145	72	208	178	0.025675398665	0.262604595459	0.736	0.633	0.103
607	TRMT2B	TRMT2B	chrX	-	100297030	100297301	100306239	100306722	100296305	100296360	100306805	100307105	607	41	53	25	65	608	396	0.0257021359925	0.262604595459	0.335	0.2	0.135
5596	SRF	SRF	chr6	+	43146031	43146223	43146543	43146620	43141584	43141851	43146832	43149244	5596	100	89	114	63	317	202	0.026117019839	0.266344785498	0.417	0.536	-0.119
1886	UNK	UNK	chr17	+	73809158	73809294	73809841	73809959	73808535	73808666	73811249	73811334	1886	67	59	37	60	261	243	0.026255256428	0.267254998267	0.514	0.365	0.149
2130	YIF1A	YIF1A	chr11	-	66055282	66055387	66055551	66055763	66055068	66055147	66056425	66056638	2130	410	286	285	257	337	230	0.0265184517353	0.267439321013	0.495	0.431	0.064
2346	ADD1	ADD1	chr4	+	2900985	2901162	2906490	2906835	2900159	2900258	2909469	2909571	2346	564	634	789	747	302	470	0.0264571817694	0.267439321013	0.581	0.622	-0.041
4175	PLEKHN1	PLEKHN1	chr1	+	907667	907804	908240	908390	907454	907530	908879	909020	4175	54	9	45	20	262	275	0.026373102193	0.267439321013	0.863	0.703	0.16
5644	SERPINE1	SERPINE1	chr7	+	100771673	100771945	100773701	100773935	100770369	100770525	100775155	100775350	5644	4511	4258	423	467	397	359	0.0264797873436	0.267439321013	0.489	0.45	0.039
713	LINC00847	LINC00847	chr5	+	180258735	180258941	180259672	180259860	180257956	180258229	180261311	180262726	713	1	4	4	0	331	313	0.0264507452527	0.267439321013	0.191	1.0	-0.809
5677	GSN	GSN	chr9	+	124044152	124044231	124062342	124062404	124043747	124043840	124064240	124064445	5677	7	36	12	18	204	187	0.026622912136	0.267503883267	0.151	0.379	-0.228
5763	CIT	CIT	chr12	-	120145983	120146123	120148055	120148191	120142167	120142260	120148344	120148425	5763	58	46	90	122	261	265	0.0265856337411	0.267503883267	0.561	0.428	0.133
4476	NDE1	NDE1	chr16	+	15788021	15788113	15790565	15790717	15785000	15785180	15818047	15820208	4476	70	64	62	96	217	277	0.0268187230101	0.268976016072	0.583	0.452	0.131
1544	IDH3G	IDH3G	chrX	-	153052505	153052608	153052918	153053052	153052255	153052402	153053277	153053410	1544	373	149	331	178	259	228	0.0270067899036	0.270365221494	0.688	0.621	0.067
3825	LTBP4	LTBP4	chr19	+	41122794	41122926	41123005	41123130	41120220	41120352	41125251	41125398	3825	161	61	114	24	257	250	0.0270799153969	0.27060076631	0.72	0.822	-0.102
1754	SEC24B	SEC24B	chr4	+	110394159	110394342	110402832	110402937	110384056	110384800	110412482	110412563	1754	252	32	277	18	308	230	0.0271870985421	0.271175154745	0.855	0.92	-0.065
5056	STK40	STK40	chr1	-	36824337	36824423	36826821	36826941	36823839	36823983	36851323	36851528	5056	39	75	64	69	245	211	0.0275367654757	0.274161665028	0.309	0.444	-0.135
748	CUTA	CUTA	chr6	-	33384696	33384746	33384873	33384919	33384318	33384553	33385027	33385087	748	192	443	219	387	171	175	0.0276246836929	0.274536018631	0.307	0.367	-0.06
1750	NUP93	NUP93	chr16	+	56873432	56873516	56875616	56875745	56872863	56872981	56878410	56878861	1750	138	272	221	323	209	254	0.0279864396407	0.277625481236	0.381	0.454	-0.073
3336	C17orf104	C17orf104	chr17	+	42743743	42745601	42746750	42746885	42739684	42739839	42750733	42750914	3336	129	4	379	34	1983	260	0.0280786516374	0.278034706595	0.809	0.594	0.215
170	U2AF1	U2AF1	chr21	-	44520562	44520629	44521475	44521542	44515803	44515853	44524424	44524512	170	304	953	308	1182	192	192	0.028189016597	0.278619840194	0.242	0.207	0.035
2097	FAM120B	FAM120B	chr6	+	170657238	170657411	170667313	170667406	170639536	170639638	170697374	170697581	2097	64	46	83	32	298	218	0.0282719341582	0.278619840194	0.504	0.655	-0.151
5185	REEP3	REEP3	chr10	+	65369946	65370094	65379414	65379560	65358929	65359043	65380572	65384883	5185	263	303	339	303	273	271	0.0282909441839	0.278619840194	0.463	0.526	-0.063
5055	STK40	STK40	chr1	-	36826821	36826941	36833448	36833685	36824337	36824423	36851323	36851528	5055	38	126	30	180	362	245	0.0285036335831	0.280208693386	0.17	0.101	0.069
1372	POLL	POLL	chr10	-	103344358	103344676	103345072	103345235	103342519	103342648	103345618	103345913	1372	57	88	82	76	288	443	0.0285643338	0.280300369088	0.499	0.624	-0.125
4757	PPRC1	PPRC1	chr10	+	103902801	103902855	103904776	103904847	103898856	103901761	103906428	103907149	4757	52	27	67	66	179	196	0.0286510879488	0.280646922529	0.678	0.526	0.152
3737	TMEM135	TMEM135	chr11	+	86778735	86778863	86782564	86782657	86748885	86749228	86802403	86802437	3737	41	26	41	53	253	218	0.0287439367785	0.281051826279	0.576	0.4	0.176
1957	USP13	USP13	chr3	+	179483482	179483636	179499526	179499611	179481789	179481956	179501835	179507189	1957	85	14	104	36	279	210	0.0288683573056	0.28176343016	0.82	0.685	0.135
4536	KIAA1191	KIAA1191	chr5	-	175779624	175779751	175786813	175786921	175777615	175777740	175788604	175788810	4536	209	353	271	353	233	252	0.0290902147869	0.283421806924	0.39	0.454	-0.064
4960	NEIL2	NEIL2	chr8	+	11628954	11629094	11637106	11637459	11627171	11627300	11640711	11640908	4960	25	115	14	139	265	478	0.0292725436248	0.284689836037	0.282	0.154	0.128
1175	DPY19L4	DPY19L4	chr8	+	95746857	95746982	95750596	95750687	95738558	95738669	95751640	95751762	1175	66	72	47	88	250	216	0.0296893890269	0.284857365817	0.442	0.316	0.126
2560	DNAJC18	DNAJC18	chr5	-	138755741	138755914	138758396	138758506	138745891	138749961	138760693	138760803	2560	33	48	12	41	235	298	0.0296335514668	0.284857365817	0.466	0.271	0.195
2683	KDM3B	KDM3B	chr5	+	137756394	137756651	137759763	137760030	137754641	137754921	137761099	137761271	2683	274	389	367	413	382	392	0.0295221876953	0.284857365817	0.42	0.477	-0.057
2889	EZH1	EZH1	chr17	-	40874812	40874933	40876322	40876442	40872290	40872467	40879652	40879781	2889	39	22	23	30	245	246	0.0295165457599	0.284857365817	0.64	0.435	0.205
3644	NDUFS1	NDUFS1	chr2	-	206997668	206997829	207003208	207003338	206994811	206994966	207006664	207006793	3644	283	251	316	361	255	286	0.029346419841	0.284857365817	0.558	0.495	0.063
4685	EIF3L	EIF3L	chr22	+	38251571	38251651	38254685	38254747	38247286	38247497	38258975	38259045	4685	710	446	716	539	205	187	0.0297074488911	0.284857365817	0.592	0.548	0.044
5732	RNF121	RNF121	chr11	+	71705764	71705898	71706485	71706597	71701642	71701763	71707240	71708643	5732	148	124	154	87	259	237	0.0296043791871	0.284857365817	0.522	0.618	-0.096
670	RAPGEF3	RAPGEF3	chr12	-	48135287	48135385	48137312	48137459	48134697	48134823	48137769	48137851	670	88	51	120	112	272	223	0.0296617764769	0.284857365817	0.586	0.468	0.118
4925	LRRC20	LRRC20	chr10	-	72083618	72083786	72100308	72100458	72058725	72061264	72142304	72142406	4925	23	67	72	114	275	293	0.0299374115585	0.286558802567	0.268	0.402	-0.134
2655	ARL13B	ARL13B	chr3	+	93722502	93722752	93754174	93754285	93714717	93714788	93755395	93755598	2655	65	1	50	6	375	236	0.0300011383728	0.286665868585	0.976	0.84	0.136
1192	DCAF8	DCAF8	chr1	-	160213749	160213824	160231074	160231148	160209486	160210160	160232238	160232350	1192	13	126	5	149	199	200	0.0300658090835	0.286781563566	0.094	0.033	0.061
2221	C20orf24	C20orf24	chr20	+	35236292	35236403	35238003	35238161	35236117	35236221	35240412	35240960	2221	60	525	50	675	236	283	0.0305943254851	0.291066683417	0.121	0.082	0.039
332	APEH	APEH	chr3	+	49713488	49713652	49713810	49713948	49713323	49713399	49714041	49714133	332	600	345	835	579	289	263	0.0306217515178	0.291066683417	0.613	0.568	0.045
5654	NRM	NRM	chr6	-	30657052	30657229	30657823	30658020	30655823	30656719	30658618	30658906	5654	183	115	187	166	322	302	0.0307172537149	0.291466671771	0.599	0.514	0.085
1319	ABCC1	ABCC1	chr16	+	16165498	16165586	16170182	16170258	16162012	16162159	16173208	16173335	1319	85	49	97	92	213	201	0.0309043851552	0.291530976692	0.621	0.499	0.122
1929	GSR	GSR	chr8	-	30541604	30541716	30546677	30546836	30539446	30539578	30553896	30553996	1929	64	215	89	198	284	237	0.0309911962026	0.291530976692	0.199	0.273	-0.074
399	NFYC	NFYC	chr1	+	41228559	41228718	41232267	41232375	41223792	41223966	41235027	41235087	399	196	117	153	131	284	233	0.0308369856397	0.291530976692	0.579	0.489	0.09
4753	PPRC1	PPRC1	chr10	+	103904006	103904064	103904776	103904847	103898856	103901761	103906428	103907149	4753	6	27	3	66	183	196	0.0309260374642	0.291530976692	0.192	0.046	0.146
5166	TRDMT1	TRDMT1	chr10	-	17204164	17204236	17210839	17210916	17203481	17203547	17216549	17216659	5166	10	3	8	13	202	197	0.030983107601	0.291530976692	0.765	0.375	0.39
5807	SUV420H1	SUV420H1	chr11	-	67946936	67947004	67947598	67947667	67942484	67942650	67953247	67953395	5807	112	5	122	0	194	193	0.0311637785158	0.292649871914	0.957	1.0	-0.043
5671	BTBD1	BTBD1	chr15	-	83710479	83710677	83718824	83718930	83698887	83699080	83725140	83725297	5671	218	352	197	414	231	323	0.0312730543639	0.292817344206	0.464	0.4	0.064
570	UBAP1	UBAP1	chr9	+	34196333	34196456	34203378	34203533	34179002	34179238	34220905	34220946	570	0	5	2	0	248	280	0.0312889500865	0.292817344206	0.0	1.0	-1.0
1980	CTTN	CTTN	chr11	+	70279206	70279384	70279752	70279824	70277296	70277386	70281131	70281225	1980	959	365	1010	460	303	197	0.0315055628382	0.293528805775	0.631	0.588	0.043
3212	LMCD1	LMCD1	chr3	+	8574422	8574511	8578870	8579126	8543492	8543666	8590253	8590589	3212	192	523	129	465	214	381	0.0315263710015	0.293528805775	0.395	0.331	0.064
935	USP44	USP44	chr12	-	95918455	95918564	95922582	95922778	95914772	95914978	95926604	95928102	935	13	0	13	5	321	234	0.0315041536908	0.293528805775	1.0	0.655	0.345
102	NUP50	NUP50	chr22	+	45571774	45571961	45574118	45574781	45567480	45567564	45577166	45577248	102	171	850	285	1127	312	788	0.0318354950172	0.29581053169	0.337	0.39	-0.053
3105	SNX17	SNX17	chr2	+	27597555	27597625	27597927	27598020	27597212	27597300	27598372	27598576	3105	235	254	202	288	195	218	0.0319340914893	0.29581053169	0.508	0.439	0.069
4637	PPP1R21	PPP1R21	chr2	+	48718156	48718309	48722817	48722910	48713769	48713897	48725631	48725874	4637	73	37	69	62	278	218	0.0318908657751	0.29581053169	0.607	0.466	0.141
1070	GOLT1A	GOLT1A	chr1	-	204168322	204168386	204170760	204170939	204167287	204167624	204172023	204172115	1070	43	2	45	10	304	189	0.0325640887462	0.29884634676	0.93	0.737	0.193
1200	CERKL	CERKL	chr2	-	182423292	182423435	182438479	182438611	182414360	182414435	182468563	182468806	1200	1	5	3	0	257	268	0.0325428211504	0.29884634676	0.173	1.0	-0.827
3210	LAMA5	LAMA5	chr20	-	60912645	60912783	60912859	60912994	60911789	60911842	60913071	60913206	3210	259	326	369	366	260	263	0.0324641625126	0.29884634676	0.446	0.505	-0.059
4272	EIF4G1	EIF4G1	chr3	+	184033276	184033333	184033550	184033644	184032282	184032462	184035504	184035604	4272	94	0	141	7	182	219	0.0325904648684	0.29884634676	1.0	0.96	0.04
563	METTL23	METTL23	chr17	+	74723051	74723260	74725771	74725859	74722911	74722961	74729059	74729297	563	18	1	12	6	334	213	0.0325343024749	0.29884634676	0.92	0.561	0.359
5894	ARMC8	ARMC8	chr3	+	137907296	137907372	137928658	137928735	137906089	137906441	137940767	137940839	5894	23	43	20	81	201	202	0.0325880323336	0.29884634676	0.35	0.199	0.151
2434	TSPAN14	TSPAN14	chr10	+	82264483	82264534	82269056	82269227	82248972	82249070	82271899	82272025	2434	136	766	271	1196	176	296	0.0327351857671	0.299669754271	0.23	0.276	-0.046
2016	C1orf54	C1orf54	chr1	+	150246489	150246573	150248149	150248208	150245201	150245266	150248929	150249040	2016	66	83	22	12	209	184	0.0329147191265	0.300643441676	0.412	0.617	-0.205
444	UBE2F	UBE2F	chr2	+	238881733	238881867	238896604	238896634	238875586	238875774	238903385	238903451	444	82	50	71	73	259	155	0.0329879883997	0.300643441676	0.495	0.368	0.127
4609	ATRNL1	ATRNL1	chr10	+	117075027	117075246	117093791	117093929	117061364	117061553	117154168	117154262	4609	17	8	17	1	344	263	0.0331170653312	0.300643441676	0.619	0.929	-0.31
4640	VPS4B	VPS4B	chr18	-	61064266	61064486	61066474	61066556	61060641	61060782	61067280	61067429	4640	145	274	137	352	207	345	0.0330635748832	0.300643441676	0.469	0.393	0.076
5863	ANKRD11	ANKRD11	chr16	-	89371613	89371752	89383340	89383486	89357420	89357591	89484691	89484776	5863	181	138	179	95	271	264	0.0330552775394	0.300643441676	0.561	0.647	-0.086
2060	CCND1	CCND1	chr11	+	69458599	69458759	69462761	69462910	69455872	69456279	69465885	69469242	2060	470	1559	668	2564	285	274	0.0336137246122	0.300676581624	0.225	0.2	0.025
2534	GJA9-MYCBP	GJA9-MYCBP	chr1	-	39333233	39333282	39338689	39338762	39332551	39332681	39347103	39347298	2534	0	69	5	75	198	174	0.0331910853116	0.300676581624	0.0	0.055	-0.055
2774	NOP58	NOP58	chr2	+	203142672	203142725	203147073	203147195	203139835	203139912	203149067	203149204	2774	91	296	125	289	178	247	0.0335467455356	0.300676581624	0.299	0.375	-0.076
3020	SIRT1	SIRT1	chr10	+	69648639	69648881	69651159	69651312	69647174	69647291	69666546	69666694	3020	74	48	70	77	367	278	0.0334322381037	0.300676581624	0.539	0.408	0.131
4287	EDEM2	EDEM2	chr20	-	33714053	33714178	33719444	33719586	33711692	33711837	33722540	33722752	4287	64	127	93	119	267	250	0.033616699925	0.300676581624	0.321	0.423	-0.102
4759	PPRC1	PPRC1	chr10	+	103906428	103907149	103908128	103908278	103902801	103902855	103908384	103908451	4759	389	127	467	202	846	275	0.0332899840587	0.300676581624	0.499	0.429	0.07
5290	DMKN	DMKN	chr19	-	35999106	35999142	36000812	36000863	35998359	35998413	36001085	36001154	5290	161	19	213	11	176	161	0.0333475844752	0.300676581624	0.886	0.947	-0.061
5482	SHMT1	SHMT1	chr17	-	18236479	18236602	18238872	18238989	18233868	18233985	18243356	18243569	5482	39	92	88	126	242	248	0.0335797901255	0.300676581624	0.303	0.417	-0.114
825	CD44	CD44	chr11	+	35201820	35201954	35208378	35208447	35198121	35198287	35211381	35211612	825	1596	994	2574	1434	259	194	0.0333258461489	0.300676581624	0.546	0.573	-0.027
2113	TSPAN4	TSPAN4	chr11	+	864436	864511	865512	865614	862549	862741	865693	865825	2113	212	224	247	342	200	227	0.0337960011778	0.300903275801	0.518	0.45	0.068
2354	DROSHA	DROSHA	chr5	-	31515560	31515671	31521229	31521322	31515094	31515326	31526185	31527019	2354	98	34	106	63	218	236	0.0337819677346	0.300903275801	0.757	0.646	0.111
4164	ZNF266	ZNF266	chr19	-	9544750	9544911	9545473	9545535	9530740	9530894	9545783	9545869	4164	15	8	2	7	187	286	0.0338626487063	0.300903275801	0.741	0.304	0.437
5379	LRRC41	LRRC41	chr1	-	46745863	46745962	46746796	46747057	46745163	46745286	46751033	46752171	5379	605	318	688	440	386	224	0.0338098165975	0.300903275801	0.525	0.476	0.049
72	C1orf116	C1orf116	chr1	-	207198231	207198409	207200838	207201024	207191865	207196825	207205923	207206101	72	62	141	136	208	311	303	0.0341564806044	0.303020745004	0.3	0.389	-0.089
5772	NIT2	NIT2	chr3	+	100059916	100060005	100064428	100064522	100058658	100058779	100065024	100065099	5772	214	171	219	235	214	219	0.0342638182392	0.303479532976	0.562	0.488	0.074
3972	CTBP2	CTBP2	chr10	-	126727565	126727724	126799558	126799662	126691906	126692061	126849395	126849624	3972	36	238	26	305	229	284	0.0343294183997	0.303567758167	0.158	0.096	0.062
1363	NLN	NLN	chr5	+	65083944	65084311	65088280	65088482	65081601	65081737	65105341	65105528	1363	463	232	680	271	492	327	0.0344098327476	0.303786484581	0.57	0.625	-0.055
5699	ZBTB8OS	ZBTB8OS	chr1	-	33097427	33097480	33099245	33099328	33093108	33093145	33116033	33116191	5699	41	52	30	72	208	178	0.0345175007371	0.304244723783	0.403	0.263	0.14
3398	ANAPC11	ANAPC11	chr17	+	79851427	79851490	79852342	79852462	79849588	79849709	79857795	79858409	3398	15	536	30	550	188	245	0.0346714612506	0.304923650056	0.035	0.066	-0.031
909	AMMECR1L	AMMECR1L	chr2	-	128628387	128628502	128628822	128628933	128624473	128624570	128631401	128631846	909	69	12	77	4	236	240	0.0347063025449	0.304923650056	0.854	0.951	-0.097
3079	HSPA4	HSPA4	chr5	+	132403108	132403249	132406065	132406188	132400671	132400729	132408921	132409021	3079	356	381	431	567	266	248	0.0348321287508	0.305537129364	0.466	0.415	0.051
4548	LDLR	LDLR	chr19	+	11227534	11227674	11230767	11230909	11226769	11226888	11233849	11234020	4548	989	141	1258	137	265	267	0.0352276587607	0.30851060385	0.876	0.902	-0.026
5463	UCHL1	UCHL1	chr4	+	41263892	41263940	41265241	41265308	41263731	41263817	41266119	41266178	5463	1442	1355	1451	1524	173	192	0.0353139533404	0.308770720233	0.542	0.514	0.028
5718	ARHGEF12	ARHGEF12	chr11	+	120300420	120300540	120302479	120302620	120300148	120300226	120308016	120308091	5718	187	199	172	247	245	266	0.0354452312852	0.309422691027	0.505	0.431	0.074
1091	SEC23B	SEC23B	chr20	+	18522939	18523046	18523662	18523816	18516296	18516386	18526599	18526677	1091	335	254	379	363	232	279	0.035525221089	0.309625569108	0.613	0.557	0.056
2670	HNRNPH3	HNRNPH3	chr10	+	70098259	70098399	70098896	70098983	70096955	70097090	70099196	70099312	2670	174	596	175	772	265	212	0.0359771337475	0.313064181382	0.189	0.154	0.035
2232	ATP2C1	ATP2C1	chr3	+	130686173	130686263	130688135	130688240	130685988	130686084	130694175	130694332	2232	241	340	444	501	215	230	0.0360988523462	0.313124544357	0.431	0.487	-0.056
2820	C17orf53	C17orf53	chr17	+	42228328	42228412	42230004	42230145	42225225	42226395	42231920	42232032	2820	9	0	25	11	209	266	0.0360510585378	0.313124544357	1.0	0.743	0.257
123	COPA	COPA	chr1	-	160268634	160268781	160268891	160269054	160267345	160267535	160275222	160275361	123	511	501	437	518	288	272	0.0361611956706	0.313167434252	0.491	0.443	0.048
2565	CIZ1	CIZ1	chr9	-	130950141	130950213	130952607	130952723	130947825	130948055	130952966	130953141	2565	153	111	154	159	241	197	0.036229446011	0.313261263765	0.53	0.442	0.088
1189	SMIM14	SMIM14	chr4	-	39558047	39558190	39574034	39574083	39552545	39553778	39606690	39606800	1189	49	173	25	154	174	268	0.0368721449927	0.31335579919	0.304	0.2	0.104
2194	RNF114	RNF114	chr20	+	48562672	48562787	48565784	48565892	48561918	48562025	48568612	48570422	2194	326	268	298	312	240	233	0.0367588349272	0.31335579919	0.541	0.481	0.06
2678	ARHGAP1	ARHGAP1	chr11	-	46701197	46701326	46701754	46701832	46700914	46701018	46702036	46702113	2678	131	238	151	199	203	254	0.0364621927922	0.31335579919	0.408	0.487	-0.079
2839	LNX2	LNX2	chr13	-	28133978	28134122	28136549	28136918	28130372	28130550	28141776	28141976	2839	89	51	129	44	494	269	0.0367282091871	0.31335579919	0.487	0.615	-0.128
3318	RPS2	RPS2	chr16	-	2012497	2012657	2012736	2012910	2012061	2012271	2013149	2013257	3318	13682	17177	15264	18532	299	285	0.036702761219	0.31335579919	0.432	0.44	-0.008
3346	MCM3AP	MCM3AP	chr21	-	47690314	47690477	47692474	47692743	47686895	47687056	47693301	47693499	3346	232	96	234	136	394	288	0.0363237369547	0.31335579919	0.639	0.557	0.082
4009	COL8A1	COL8A1	chr3	+	99463740	99463865	99509523	99509854	99357439	99357508	99513073	99515577	4009	149	1154	87	905	250	456	0.0368263980094	0.31335579919	0.191	0.149	0.042
4202	BAG6	BAG6	chr6	-	31608161	31608305	31608421	31608481	31607975	31608083	31608568	31608715	4202	339	752	459	848	185	269	0.0365895857627	0.31335579919	0.396	0.44	-0.044
4995	PTH1R	PTH1R	chr3	+	46935396	46935499	46937224	46937359	46925001	46925124	46939344	46939455	4995	30	84	33	169	228	260	0.0364370484933	0.31335579919	0.289	0.182	0.107
5736	COPS7B	COPS7B	chr2	+	232653264	232653442	232656442	232656518	232646380	232646593	232658972	232659061	5736	62	55	43	67	303	201	0.0366159050789	0.31335579919	0.428	0.299	0.129
5790	ZNF133	ZNF133	chr20	+	18270542	18270718	18278628	18278706	18268926	18269248	18286324	18286451	5790	5	6	9	1	301	203	0.0367064416425	0.31335579919	0.36	0.859	-0.499
1420	PTGES3	PTGES3	chr12	-	57064058	57064148	57065532	57065631	57058559	57058584	57066523	57066593	1420	1468	10	1904	30	224	215	0.0370016601735	0.313479903582	0.993	0.984	0.009
939	ESRP1	ESRP1	chr8	+	95704904	95705055	95709079	95709189	95690430	95690599	95718152	95719694	939	78	67	158	205	276	235	0.0369964412343	0.313479903582	0.498	0.396	0.102
1533	TUBD1	TUBD1	chr17	-	57941024	57941208	57943969	57944110	57936840	57937785	57955463	57955695	1533	3	52	9	39	266	309	0.0379744933597	0.314737204813	0.063	0.211	-0.148
1705	FTH1	FTH1	chr11	-	61732458	61732584	61732840	61732987	61731756	61732363	61734783	61735132	1705	16045	12490	15678	11775	272	251	0.0379596759029	0.314737204813	0.542	0.551	-0.009
1765	OSBPL3	OSBPL3	chr7	-	24854677	24854822	24856228	24856307	24849425	24849570	24859793	24859857	1765	81	156	81	231	204	270	0.0377367737215	0.314737204813	0.407	0.317	0.09
1799	ADCK4	ADCK4	chr19	-	41211229	41211352	41215963	41216041	41211000	41211086	41219971	41220038	1799	73	59	52	71	203	248	0.0384117871513	0.314737204813	0.602	0.472	0.13
1984	H2AFV	H2AFV	chr7	-	44875127	44875257	44880497	44880611	44866487	44869762	44882875	44882953	1984	554	148	690	236	239	255	0.0381952164838	0.314737204813	0.8	0.757	0.043
2213	SRP54	SRP54	chr14	+	35468763	35468855	35470141	35470226	35465882	35465993	35476488	35476593	2213	140	185	190	183	217	210	0.0384378799282	0.314737204813	0.423	0.501	-0.078
2453	MMAB	MMAB	chr12	-	110006574	110006668	110009453	110009515	110002923	110002981	110011151	110011358	2453	84	189	119	186	187	219	0.0384437958794	0.314737204813	0.342	0.428	-0.086
2614	KSR1	KSR1	chr17	+	25928385	25928427	25928918	25928984	25924293	25924462	25930859	25930914	2614	28	3	48	0	167	191	0.0377893859219	0.314737204813	0.914	1.0	-0.086
2618	SEPT2	SEPT2	chr2	+	242255836	242255955	242259617	242259702	242255275	242255397	242263630	242263656	2618	46	12	41	25	244	210	0.0375480495456	0.314737204813	0.767	0.585	0.182
3249	SNAPC1	SNAPC1	chr14	+	62242812	62242971	62244789	62244858	62235353	62235458	62245565	62245628	3249	108	64	167	63	284	194	0.0374801187382	0.314737204813	0.535	0.644	-0.109
345	FAM86EP	FAM86EP	chr4	-	3948870	3949947	3952865	3952946	3943486	3945099	3954837	3954900	345	1	38	8	44	206	1202	0.0383859651346	0.314737204813	0.133	0.515	-0.382
3998	FOPNL	FOPNL	chr16	-	15967347	15967484	15973660	15973745	15959575	15961373	15977864	15978062	3998	74	161	79	256	210	262	0.0374479409513	0.314737204813	0.364	0.278	0.086
4068	DENND5A	DENND5A	chr11	-	9164268	9164392	9164949	9165032	9163486	9163655	9165643	9165825	4068	215	254	164	257	208	249	0.0384208176069	0.314737204813	0.503	0.433	0.07
4167	EDA2R	EDA2R	chrX	-	65824262	65824348	65824889	65825068	65822474	65822639	65835775	65835872	4167	20	7	4	7	304	211	0.0376520987735	0.314737204813	0.665	0.284	0.381
4302	ERCC1	ERCC1	chr19	-	45923581	45923685	45924435	45924651	45922355	45922455	45926527	45926820	4302	482	244	412	162	341	229	0.0375589296378	0.314737204813	0.57	0.631	-0.061
4766	CEP192	CEP192	chr18	+	13037235	13037300	13038368	13038578	13030463	13030607	13040828	13040955	4766	13	40	41	58	190	335	0.0373200015689	0.314737204813	0.364	0.555	-0.191
4954	NPLOC4	NPLOC4	chr17	-	79573716	79573840	79577235	79577284	79571573	79571753	79580343	79580520	4954	82	351	117	358	174	249	0.0384768540342	0.314737204813	0.251	0.319	-0.068
5064	AMPD2	AMPD2	chr1	+	110163535	110163888	110167924	110168055	110162434	110162900	110168283	110168414	5064	12	228	23	206	478	256	0.0382423493017	0.314737204813	0.027	0.056	-0.029
5067	UXS1	UXS1	chr2	-	106746129	106746234	106761645	106761826	106742075	106742135	106774513	106774574	5067	482	198	522	271	306	230	0.038086734336	0.314737204813	0.647	0.591	0.056
5241	SERINC2	SERINC2	chr1	+	31897529	31897720	31898176	31898256	31896539	31896701	31898622	31898760	5241	567	253	634	349	316	205	0.0373579911998	0.314737204813	0.592	0.541	0.051
5396	MORF4L1	MORF4L1	chr15	+	79184553	79184655	79185880	79185969	79183825	79183914	79186399	79186572	5396	1696	1239	1817	1189	227	214	0.0377673111149	0.314737204813	0.563	0.59	-0.027
5509	TMPO	TMPO	chr12	+	98938007	98938127	98938219	98938315	98931252	98931350	98938728	98938839	5509	293	241	471	485	245	221	0.0384677642754	0.314737204813	0.523	0.467	0.056
888	PRMT5	PRMT5	chr14	-	23395910	23396023	23396734	23396869	23395714	23395764	23397334	23397420	888	310	232	404	236	260	238	0.0383989820707	0.314737204813	0.55	0.61	-0.06
1430	TMEM25	TMEM25	chr11	+	118402864	118403176	118403631	118403922	118402489	118402586	118404571	118404602	1430	119	93	121	139	437	416	0.0386569067898	0.315359829152	0.549	0.453	0.096
5760	LUC7L	LUC7L	chr16	-	242925	243014	249060	249237	240539	240569	256002	256146	5760	327	163	309	114	302	214	0.0386685714265	0.315359829152	0.587	0.658	-0.071
5510	TMPO	TMPO	chr12	+	98938728	98938839	98940136	98940225	98938219	98938315	98941350	98944157	5510	220	144	468	232	236	214	0.0390043315316	0.317623332592	0.581	0.647	-0.066
4343	FIP1L1	FIP1L1	chr4	+	54294193	54294350	54319086	54319300	54292038	54292132	54324819	54324957	4343	205	443	250	425	282	339	0.0391126301466	0.318030566438	0.357	0.414	-0.057
3481	NOC2L	NOC2L	chr1	-	881781	881925	883510	883612	881552	881666	883869	883983	3481	218	374	294	398	227	269	0.0392603583075	0.318756718639	0.409	0.467	-0.058
4692	ERMARD	ERMARD	chr6	+	170176429	170176507	170176550	170176769	170176035	170176161	170179277	170179391	4692	0	92	4	87	203	344	0.0394374616094	0.319718856673	0.0	0.072	-0.072
3195	PNPO	PNPO	chr17	+	46022924	46022978	46023226	46023355	46021981	46022081	46023688	46023759	3195	24	58	29	136	179	254	0.0396635568108	0.320640308633	0.37	0.232	0.138
4729	ACYP1	ACYP1	chr14	-	75528386	75528465	75530172	75530264	75519927	75520362	75530656	75530752	4729	179	18	227	10	217	204	0.039668659884	0.320640308633	0.903	0.955	-0.052
1023	EIF3M	EIF3M	chr11	+	32616459	32616559	32617511	32617593	32615411	32615495	32622234	32622378	1023	813	659	845	587	225	207	0.0403386317218	0.321603231718	0.532	0.57	-0.038
226	NMRAL1	NMRAL1	chr16	-	4519227	4519466	4524093	4524167	4516153	4516403	4524410	4524651	226	33	307	24	395	199	364	0.0404361834601	0.321603231718	0.164	0.1	0.064
2636	ERP44	ERP44	chr9	-	102784323	102784508	102814698	102814814	102782897	102783013	102820101	102820141	2636	183	398	125	360	241	310	0.0401812623613	0.321603231718	0.372	0.309	0.063
2741	PLEKHA4	PLEKHA4	chr19	-	49360678	49360753	49362116	49362396	49357473	49357521	49362725	49362941	2741	101	21	57	24	405	200	0.0404327130436	0.321603231718	0.704	0.54	0.164
2761	SLC17A5	SLC17A5	chr6	-	74346343	74346430	74348134	74348222	74345104	74345223	74351413	74351647	2761	82	42	91	77	213	212	0.0400960039455	0.321603231718	0.66	0.54	0.12
3769	ZNF415	ZNF415	chr19	-	53625656	53625865	53625914	53625996	53619565	53619686	53636001	53636171	3769	10	3	1	4	207	334	0.0400796821967	0.321603231718	0.843	0.287	0.556
4168	DIABLO	DIABLO	chr12	-	122702812	122702944	122709191	122709295	122701305	122701416	122710511	122711115	4168	24	245	15	306	229	257	0.0402214563774	0.321603231718	0.099	0.052	0.047
453	UBE2F	UBE2F	chr2	+	238896604	238896634	238925207	238925275	238881733	238881867	238933982	238934053	453	30	97	19	119	155	193	0.0401508808123	0.321603231718	0.278	0.166	0.112
4593	ZCCHC7	ZCCHC7	chr9	+	37126308	37126939	37302184	37302228	37120468	37120620	37304184	37304310	4593	273	16	257	29	756	169	0.0402432072747	0.321603231718	0.792	0.665	0.127
5226	BICC1	BICC1	chr10	+	60548129	60548183	60549021	60549216	60546682	60546841	60549441	60549693	5226	110	681	205	977	179	320	0.040430657862	0.321603231718	0.224	0.273	-0.049
791	BSDC1	BSDC1	chr1	-	32849430	32849598	32852379	32852496	32846814	32846869	32859680	32859741	791	183	351	133	338	242	293	0.0401269673188	0.321603231718	0.387	0.323	0.064
346	FAM86EP	FAM86EP	chr4	-	3949816	3949947	3952865	3952946	3943486	3945099	3954837	3954900	346	1	3	8	1	206	256	0.0406858756077	0.323118103807	0.293	0.909	-0.616
5696	ZBTB8OS	ZBTB8OS	chr1	-	33099551	33099711	33100368	33100393	33093108	33093145	33116033	33116191	5696	22	50	28	30	150	285	0.0410879677785	0.325837139825	0.455	0.639	-0.184
1594	SART3	SART3	chr12	-	108931263	108931371	108931840	108931979	108930483	108930561	108932709	108932865	1594	87	111	128	110	264	233	0.0413161353967	0.326363096321	0.409	0.507	-0.098
5205	EP300	EP300	chr22	+	41537051	41537226	41542742	41542820	41536143	41536261	41543840	41543950	5205	132	70	187	65	300	203	0.0413337425876	0.326363096321	0.561	0.661	-0.1
5435	MRPL55	MRPL55	chr1	-	228296137	228296175	228296655	228296722	228295935	228296019	228296849	228297013	5435	88	25	91	12	192	163	0.0412155375331	0.326363096321	0.749	0.866	-0.117
1699	NAE1	NAE1	chr16	-	66850867	66850931	66851327	66851390	66850483	66850575	66852430	66852540	1699	153	202	206	202	188	189	0.0417978402056	0.328681713353	0.432	0.506	-0.074
2233	N4BP2L2	N4BP2L2	chr13	-	33095509	33095586	33101544	33101669	33091029	33092140	33109905	33111164	2233	125	104	115	63	250	202	0.0418081211633	0.328681713353	0.493	0.596	-0.103
5223	FARS2	FARS2	chr6	+	5368782	5369415	5404774	5404934	5261583	5261893	5431273	5431405	5223	239	61	182	70	758	285	0.0417297232112	0.328681713353	0.596	0.494	0.102
2017	PTGR2	PTGR2	chr14	+	74346757	74346879	74347907	74347995	74343700	74343871	74349101	74349141	2017	3	66	11	67	247	213	0.0419605688442	0.328932275307	0.038	0.124	-0.086
5091	ZNF438	ZNF438	chr10	-	31199288	31199369	31212215	31212344	31197861	31197944	31230503	31230580	5091	2	0	0	4	254	206	0.0419318664556	0.328932275307	1.0	0.0	1.0
1867	NDUFV3	NDUFV3	chr21	+	44317036	44317157	44323291	44324386	44313377	44313491	44328973	44329773	1867	452	667	501	621	246	1220	0.0421943227962	0.329345100395	0.771	0.8	-0.029
4104	PHF10	PHF10	chr6	-	170105711	170105820	170110331	170110487	170105228	170105417	170112481	170112635	4104	329	140	455	251	281	234	0.0421506345613	0.329345100395	0.662	0.602	0.06
5890	ARL1	ARL1	chr12	-	101794839	101794951	101799621	101799759	101790176	101790355	101801419	101801598	5890	322	378	315	295	263	237	0.0421686205234	0.329345100395	0.434	0.49	-0.056
3283	GGCT	GGCT	chr7	-	30538418	30538554	30540151	30540297	30536236	30536851	30544184	30544457	3283	178	280	244	494	271	261	0.0422949190492	0.329658683332	0.38	0.322	0.058
1127	PRC1	PRC1	chr15	-	91527247	91527370	91527922	91528055	91524977	91525211	91537636	91537881	1127	314	369	678	658	258	248	0.0428027972842	0.332638513358	0.45	0.498	-0.048
4851	ZNF263	ZNF263	chr16	+	3336022	3336149	3338453	3338570	3333486	3334205	3339392	3341459	4851	13	49	21	34	252	242	0.0428601310283	0.332638513358	0.203	0.372	-0.169
5764	BARD1	BARD1	chr2	-	215657020	215657169	215661784	215661841	215645283	215646233	215674135	215674435	5764	5	31	1	47	182	274	0.0428570390698	0.332638513358	0.195	0.031	0.164
3074	MAPKBP1	MAPKBP1	chr15	+	42106747	42106937	42107456	42107603	42105818	42105979	42107821	42107997	3074	35	36	68	37	315	272	0.0429394335107	0.332780609708	0.456	0.613	-0.157
148	ST7L	ST7L	chr1	-	113140592	113140708	113143415	113143470	113126593	113126748	113153462	113153625	148	11	4	25	1	180	241	0.0433024144409	0.334169693337	0.786	0.971	-0.185
3399	WBP11	WBP11	chr12	-	14947470	14947670	14947904	14948038	14946664	14946856	14949740	14949937	3399	229	474	369	619	259	325	0.0431986324105	0.334169693337	0.377	0.428	-0.051
5172	NUP155	NUP155	chr5	-	37341191	37341344	37342650	37342748	37337919	37338020	37348606	37348698	5172	42	57	37	89	223	278	0.0432955924046	0.334169693337	0.479	0.341	0.138
4794	THNSL2	THNSL2	chr2	+	88484846	88484998	88485069	88485243	88482466	88482592	88485416	88486156	4794	26	2	14	6	277	299	0.0434511776044	0.334844103121	0.933	0.716	0.217
139	PKN3	PKN3	chr9	+	131477647	131477739	131479025	131479202	131477450	131477514	131480603	131480666	139	72	108	79	179	217	302	0.0435521603743	0.334956280142	0.481	0.381	0.1
2793	BOK	BOK	chr2	+	242498869	242499118	242501762	242501891	242498145	242498408	242509539	242509703	2793	2	96	11	129	374	254	0.0435885188601	0.334956280142	0.014	0.055	-0.041
1685	ST5	ST5	chr11	-	8772167	8772272	8832793	8832882	8751496	8752756	8860856	8860897	1685	8	92	13	57	214	230	0.0437127485795	0.334967354283	0.085	0.197	-0.112
2352	ADD1	ADD1	chr4	+	2900159	2900258	2900985	2901162	2899910	2900054	2906490	2906835	2352	302	680	293	803	224	302	0.0436966402155	0.334967354283	0.375	0.33	0.045
2129	CLCC1	CLCC1	chr1	-	109482666	109482764	109484026	109484120	109482257	109482404	109486096	109486237	2129	67	91	50	109	219	223	0.0440130590391	0.335853496668	0.428	0.318	0.11
288	THEMIS2	THEMIS2	chr1	+	28203098	28203239	28206154	28206565	28199053	28199176	28211805	28211962	288	54	146	103	186	266	536	0.0439253592546	0.335853496668	0.427	0.527	-0.1
5746	IRF6	IRF6	chr1	-	209969692	209969897	209974584	209974761	209968634	209968763	209975316	209975388	5746	157	176	246	364	302	330	0.0439685084205	0.335853496668	0.494	0.425	0.069
3504	HDAC7	HDAC7	chr12	-	48180367	48180486	48181494	48181592	48179534	48179668	48181827	48181947	3504	194	288	253	291	223	244	0.0440759351167	0.335863550275	0.424	0.488	-0.064
2801	SNRPN	SNRPN	chr15	+	25213078	25213229	25219457	25219603	25207260	25207356	25220504	25220656	2801	746	537	777	654	276	271	0.0443404637285	0.336469499447	0.577	0.538	0.039
4329	COQ9	COQ9	chr16	+	57490842	57490927	57492157	57492262	57490415	57490558	57493476	57493632	4329	119	142	141	118	210	230	0.0442887860618	0.336469499447	0.479	0.567	-0.088
746	C7orf26	C7orf26	chr7	+	6631276	6631498	6634065	6634231	6629651	6630106	6639459	6639987	746	147	144	144	195	347	291	0.0442889267876	0.336469499447	0.461	0.382	0.079
2169	JADE2	JADE2	chr5	+	133909334	133909452	133912457	133912586	133901805	133902270	133914183	133918920	2169	74	30	115	25	243	254	0.0446552469068	0.337285090614	0.721	0.828	-0.107
398	NFYC	NFYC	chr1	+	41232267	41232375	41235027	41235087	41228559	41228718	41236383	41237275	398	131	3	139	11	233	185	0.0446057246684	0.337285090614	0.972	0.909	0.063
4978	NAT1	NAT1	chr8	+	18069899	18070283	18074385	18074503	18067611	18067689	18076919	18076998	4978	16	0	9	3	509	243	0.0446952200356	0.337285090614	1.0	0.589	0.411
5684	SH3PXD2B	SH3PXD2B	chr5	-	171809039	171809131	171821566	171821643	171800793	171800819	171833280	171833356	5684	58	121	62	81	202	217	0.0446204443492	0.337285090614	0.34	0.451	-0.111
4150	TNS2	TNS2	chr12	+	53447748	53447798	53448053	53448225	53447557	53447596	53448969	53449020	4150	16	24	13	6	175	297	0.0448017863452	0.337622301519	0.531	0.786	-0.255
2144	CBS	CBS	chr21	-	44478943	44479078	44479335	44479413	44478254	44478363	44480550	44480656	2144	33	195	63	233	203	260	0.0449663835591	0.338095861295	0.178	0.257	-0.079
3858	MGST3	MGST3	chr1	+	165621214	165621272	165623515	165623588	165620250	165620324	165624604	165625372	3858	278	431	289	359	183	198	0.0449885621884	0.338095861295	0.411	0.466	-0.055
5808	PCBP2	PCBP2	chr12	+	53858543	53858636	53859715	53859757	53856276	53856351	53861004	53861077	5808	1007	1610	1263	1810	218	167	0.0450665470511	0.338216067002	0.324	0.348	-0.024
1555	POLR1B	POLR1B	chr2	+	113315486	113315658	113316869	113317151	113310221	113310393	113321942	113322076	1555	39	128	58	117	297	407	0.0452592587186	0.339195763144	0.295	0.405	-0.11
2063	SLC20A2	SLC20A2	chr8	-	42294506	42295095	42296967	42297171	42287581	42287767	42302163	42302280	2063	388	958	506	1465	329	714	0.0455028871652	0.33962209627	0.468	0.428	0.04
3061	METTL13	METTL13	chr1	+	171759591	171759756	171761156	171761375	171756874	171757070	171763535	171763667	3061	123	170	215	219	290	344	0.045423666558	0.33962209627	0.462	0.538	-0.076
5107	CERCAM	CERCAM	chr9	+	131196380	131196508	131196688	131196892	131193449	131193582	131197931	131198184	5107	305	372	204	193	253	329	0.0454504510578	0.33962209627	0.516	0.579	-0.063
2659	CDCA8	CDCA8	chr1	+	38168923	38169019	38171112	38171239	38167425	38167490	38172649	38172736	2659	131	97	226	232	221	252	0.0455827820486	0.339753632319	0.606	0.526	0.08
105	HDAC10	HDAC10	chr22	-	50687531	50687597	50687756	50687883	50687259	50687319	50688063	50688132	105	49	22	60	12	252	191	0.0457542047225	0.340566085902	0.628	0.791	-0.163
3832	ZNF140	ZNF140	chr12	+	133660072	133660147	133677572	133677639	133657858	133657915	133682095	133684258	3832	18	20	12	34	200	192	0.0459195773107	0.340792626429	0.464	0.253	0.211
4214	DAG1	DAG1	chr3	+	49514281	49514338	49524686	49524848	49508397	49508482	49547851	49548252	4214	0	8	4	6	182	287	0.0459720258526	0.340792626429	0.0	0.513	-0.513
4747	CDK7	CDK7	chr5	+	68548244	68548278	68550428	68550496	68531220	68531280	68551286	68551355	4747	60	124	75	100	159	193	0.0459519302712	0.340792626429	0.37	0.477	-0.107
1529	RBMS2	RBMS2	chr12	+	56981337	56981448	56982077	56982158	56980632	56980710	56982715	56982802	1529	159	32	245	78	236	206	0.04650826154	0.341287000058	0.813	0.733	0.08
4232	TLE3	TLE3	chr15	-	70348636	70348713	70349797	70349997	70347387	70347637	70350524	70350630	4232	37	34	39	17	325	202	0.046508617859	0.341287000058	0.403	0.588	-0.185
5534	TMEM117	TMEM117	chr12	+	44338012	44338145	44537327	44537427	44238426	44238731	44605072	44605170	5534	22	17	26	7	258	225	0.0465391363715	0.341287000058	0.53	0.764	-0.234
5643	SERPINE1	SERPINE1	chr7	+	100771673	100771945	100775155	100775350	100770369	100770525	100776975	100777174	5643	4497	3041	418	330	397	320	0.0464109480065	0.341287000058	0.544	0.505	0.039
5812	KCTD20	KCTD20	chr6	+	36449338	36449536	36452490	36452601	36447367	36447488	36454659	36458920	5812	298	112	236	62	323	236	0.0464892981818	0.341287000058	0.66	0.736	-0.076
654	EED	EED	chr11	+	85977124	85977258	85979497	85979603	85975213	85975305	85988021	85988180	654	77	52	95	38	259	231	0.046477151215	0.341287000058	0.569	0.69	-0.121
783	TMEM241	TMEM241	chr18	-	20964953	20965031	20979529	20979611	20957609	20957635	21001330	21001408	783	12	16	17	7	207	203	0.0463815476642	0.341287000058	0.424	0.704	-0.28
804	HBS1L	HBS1L	chr6	-	135363138	135363264	135371719	135371785	135360710	135360905	135375786	135376036	804	65	144	59	199	191	251	0.0465210649645	0.341287000058	0.372	0.28	0.092
2222	C20orf24	C20orf24	chr20	+	35236292	35236403	35238003	35238133	35236117	35236221	35240412	35240960	2222	60	1057	50	1303	236	255	0.0466298303177	0.341493092904	0.058	0.04	0.018
2977	RCAN3	RCAN3	chr1	+	24840803	24841057	24857707	24857881	24829386	24829640	24859572	24859744	2977	49	55	112	77	379	299	0.0469884601178	0.343465725448	0.413	0.534	-0.121
3225	RAD51D	RAD51D	chr17	-	33434384	33434466	33445519	33445638	33433404	33433500	33446129	33446191	3225	23	12	17	23	244	207	0.0470250910758	0.343465725448	0.619	0.385	0.234
1532	TUBD1	TUBD1	chr17	-	57941024	57941208	57943969	57944110	57936840	57937785	57951899	57952064	1532	11	56	17	36	266	309	0.0474082713763	0.343505350105	0.186	0.354	-0.168
210	PPP2R3C	PPP2R3C	chr14	-	35560275	35560413	35564253	35564390	35557156	35557216	35565763	35565839	210	146	112	78	89	262	263	0.0471285326725	0.343505350105	0.567	0.468	0.099
2318	KIF23	KIF23	chr15	+	69732646	69732826	69733106	69733418	69732242	69732416	69737128	69737380	2318	405	232	728	338	305	437	0.0473368129393	0.343505350105	0.714	0.755	-0.041
2978	RCAN3	RCAN3	chr1	+	24840803	24841057	24857707	24857881	24828840	24828953	24859572	24859744	2978	51	55	116	77	379	299	0.0472571892951	0.343505350105	0.422	0.543	-0.121
5386	UXT	UXT	chrX	-	47516581	47516689	47516970	47517038	47511479	47511543	47517180	47517262	5386	284	514	281	411	193	233	0.0471673367973	0.343505350105	0.4	0.452	-0.052
912	AMMECR1L	AMMECR1L	chr2	-	128627027	128627118	128628387	128628502	128624473	128624570	128628822	128628933	912	71	41	45	46	240	216	0.0473668709843	0.343505350105	0.609	0.468	0.141
5280	SORBS1	SORBS1	chr10	-	97082502	97082562	97096277	97097051	97081719	97081778	97098889	97099084	5280	5	8	0	7	899	185	0.047504237725	0.343744192344	0.114	0.0	0.114
5299	DMKN	DMKN	chr19	-	35997027	35997087	36000812	36000863	35996840	35996888	36001085	36001154	5299	398	35	536	72	176	185	0.0476473198633	0.344322883674	0.923	0.887	0.036
1285	CPD	CPD	chr17	+	28769325	28769468	28770819	28770989	28758789	28758899	28772708	28773038	1285	56	299	50	404	268	295	0.0482466470749	0.34499830464	0.171	0.12	0.051
1510	PROM1	PROM1	chr4	-	15972665	15972705	15981017	15981086	15969848	15970991	15981503	15981527	1510	85	93	148	233	194	165	0.0479631104215	0.34499830464	0.437	0.351	0.086
2306	IRF1	IRF1	chr5	-	131820053	131820189	131821942	131822065	131817300	131819767	131822248	131822378	2306	173	164	177	225	248	261	0.0482292613545	0.34499830464	0.526	0.453	0.073
2943	SSX2IP	SSX2IP	chr1	-	85116044	85116210	85117565	85117680	85109389	85113290	85121514	85121688	2943	64	172	123	230	240	291	0.0480906300629	0.34499830464	0.311	0.393	-0.082
3696	WDR19	WDR19	chr4	+	39196163	39196279	39201097	39201213	39191275	39191401	39205261	39205342	3696	46	33	16	25	241	241	0.0480060917267	0.34499830464	0.582	0.39	0.192
4906	VPS9D1-AS1	VPS9D1-AS1	chr16	+	89779096	89779226	89782878	89783312	89778263	89778630	89783751	89784573	4906	39	58	35	92	255	559	0.0481720669883	0.34499830464	0.596	0.455	0.141
5669	ANKRD28	ANKRD28	chr3	-	15778539	15778740	15793256	15793327	15776916	15777004	15807740	15807819	5669	65	155	64	229	196	326	0.0482370441061	0.34499830464	0.411	0.317	0.094
5864	ANKRD11	ANKRD11	chr16	-	89371613	89371752	89383340	89383483	89357420	89357591	89484691	89484776	5864	166	138	161	95	268	264	0.0479927116301	0.34499830464	0.542	0.625	-0.083
1308	RHCE	RHCE	chr1	-	25701839	25701919	25712201	25712335	25696957	25697031	25715466	25715604	1308	3	0	1	4	259	205	0.0488446244577	0.345326360194	1.0	0.165	0.835
1680	ANAPC1	ANAPC1	chr2	-	112622382	112622528	112625599	112625673	112621251	112621472	112630206	112630289	1680	35	102	66	118	199	271	0.0487591033729	0.345326360194	0.318	0.432	-0.114
1712	PHYHD1	PHYHD1	chr9	+	131698861	131698924	131700035	131700057	131698726	131698782	131703723	131703850	1712	47	3	69	0	188	147	0.0486303940002	0.345326360194	0.925	1.0	-0.075
2269	NTPCR	NTPCR	chr1	+	233092092	233092189	233105654	233105864	233086369	233086490	233113908	233114219	2269	29	324	19	386	222	335	0.0484067721271	0.345326360194	0.119	0.069	0.05
2577	SEMA7A	SEMA7A	chr15	-	74710608	74710650	74711141	74711293	74710217	74710310	74726081	74726299	2577	399	201	394	154	277	167	0.0484805061083	0.345326360194	0.545	0.607	-0.062
5113	TBC1D22A	TBC1D22A	chr22	+	47309229	47309342	47370185	47370295	47307969	47308084	47393529	47393605	5113	0	158	6	189	238	235	0.0487782985152	0.345326360194	0.0	0.03	-0.03
5535	MUC1	MUC1	chr1	-	155159930	155160052	155160197	155160334	155159700	155159850	155160483	155160539	5535	82	95	200	161	262	247	0.0485551950176	0.345326360194	0.449	0.539	-0.09
593	ACTR10	ACTR10	chr14	+	58686411	58686447	58690339	58690419	58681922	58682002	58690500	58690574	593	112	135	97	167	161	205	0.0488621609366	0.345326360194	0.514	0.425	0.089
712	LINC00847	LINC00847	chr5	+	180258758	180258941	180259672	180259860	180257956	180258229	180261311	180262726	712	1	4	3	0	308	313	0.0485219306764	0.345326360194	0.203	1.0	-0.797
5860	RABL3	RABL3	chr3	-	120412999	120413071	120417269	120417420	120409295	120409334	120424846	120424961	5860	106	24	105	42	276	197	0.0489487864883	0.345491046676	0.759	0.641	0.118
4577	EPB41L3	EPB41L3	chr18	-	5395065	5395146	5395607	5395706	5394675	5394792	5396199	5396331	4577	82	33	132	30	224	206	0.04916327697	0.345663452511	0.696	0.802	-0.106
4678	ZNF345	ZNF345	chr19	+	37345351	37345496	37353818	37353913	37342731	37342806	37367686	37370477	4678	7	3	0	3	270	220	0.0491135621533	0.345663452511	0.655	0.0	0.655
4941	RNF185	RNF185	chr22	+	31583032	31583256	31588669	31588688	31556137	31556289	31591454	31591567	4941	206	12	183	22	349	144	0.0491345511522	0.345663452511	0.876	0.774	0.102
5593	TOR2A	TOR2A	chr9	-	130495663	130495836	130496577	130496843	130494842	130494970	130497398	130497628	5593	41	63	74	68	391	298	0.0496485890634	0.34862638601	0.332	0.453	-0.121
4283	FLNB	FLNB	chr3	+	58140517	58140655	58141686	58141802	58139101	58139368	58145280	58145413	4283	368	452	465	685	263	241	0.0498834082194	0.349587497359	0.427	0.383	0.044
992	MAPKAPK5	MAPKAPK5	chr12	+	112305375	112305473	112308074	112308164	112303959	112304035	112308888	112308984	992	79	71	85	117	223	215	0.0499136107849	0.349587497359	0.518	0.412	0.106
1498	NIPA1	NIPA1	chr15	-	23052594	23052755	23060814	23060905	23043278	23049340	23062271	23062319	1498	36	90	23	104	216	286	0.050120649526	0.349690874442	0.346	0.226	0.12
2895	MARK3	MARK3	chr14	+	103964838	103964865	103966492	103966537	103958113	103958371	103969218	103970166	2895	96	27	85	42	152	170	0.050066267796	0.349690874442	0.799	0.694	0.105
481	MED6	MED6	chr14	-	71057982	71058098	71059596	71059726	71049937	71051660	71060012	71060095	481	2	0	2	10	255	241	0.0500373515866	0.349690874442	1.0	0.159	0.841
795	TMEM139	TMEM139	chr7	+	142982646	142982733	142983033	142983295	142982440	142982538	142983516	142985142	795	0	45	5	68	212	387	0.0503632407725	0.350934663671	0.0	0.118	-0.118
1538	NOL6	NOL6	chr9	-	33467391	33467514	33467688	33467866	33467111	33467260	33468027	33468143	1538	99	59	138	123	303	248	0.050457682547	0.351144280582	0.579	0.479	0.1
4631	ARMCX4	ARMCX4	chrX	+	100700985	100701032	100741009	100741079	100673897	100673988	100742179	100742259	4631	0	19	2	6	172	195	0.0505472022904	0.351319153753	0.0	0.274	-0.274
1635	NFKBIZ	NFKBIZ	chr3	+	101574576	101574746	101575916	101576027	101574238	101574302	101576135	101576303	1635	1701	987	1587	1029	295	236	0.0506176914073	0.351361481321	0.58	0.552	0.028
3731	ARPC2	ARPC2	chr2	+	219093460	219093573	219103386	219103573	219090642	219090677	219104113	219104207	3731	1511	4223	1652	4254	238	312	0.0507775616234	0.352023349704	0.319	0.337	-0.018
4953	NPLOC4	NPLOC4	chr17	-	79575753	79575848	79577235	79577284	79573716	79573840	79580343	79580520	4953	85	226	120	229	174	220	0.0509982843926	0.353104872647	0.322	0.399	-0.077
2492	MFF	MFF	chr2	+	228207460	228207535	228212058	228212100	228205007	228205096	228217229	228217289	2492	48	54	28	57	200	167	0.0512750467799	0.353277846459	0.426	0.291	0.135
2579	TBC1D15	TBC1D15	chr12	+	72274248	72274387	72278590	72278801	72266708	72266783	72287001	72287104	2579	162	102	137	122	264	336	0.0510963392622	0.353277846459	0.669	0.588	0.081
314	ARHGAP8	ARHGAP8	chr22	+	45197956	45198044	45204186	45204318	45182336	45182486	45210551	45210638	314	54	98	90	106	213	257	0.0514062678131	0.353277846459	0.399	0.506	-0.107
3712	PNPLA8	PNPLA8	chr7	-	108119627	108119823	108128202	108128397	108110865	108113119	108131853	108131911	3712	113	166	121	126	320	321	0.0514117687112	0.353277846459	0.406	0.491	-0.085
4956	NPLOC4	NPLOC4	chr17	-	79567366	79567453	79571573	79571753	79564270	79564342	79573716	79573840	4956	473	245	502	320	305	212	0.05133205561	0.353277846459	0.573	0.522	0.051
5321	ZNF268	ZNF268	chr12	+	133764457	133764658	133768493	133768589	133758531	133758616	133778729	133783697	5321	50	16	38	4	326	221	0.0513463525142	0.353277846459	0.679	0.866	-0.187
3997	FOPNL	FOPNL	chr16	-	15967347	15967484	15977864	15978062	15959575	15961373	15982414	15982506	3997	112	162	128	255	323	262	0.0515232011111	0.353598220456	0.359	0.289	0.07
1369	POLL	POLL	chr10	-	103343264	103343438	103344634	103344676	103342519	103342648	103345072	103345235	1369	15	97	23	73	167	299	0.0516655963618	0.354130017274	0.217	0.361	-0.144
1881	BCL2L13	BCL2L13	chr22	+	18171751	18171908	18178906	18178976	18165979	18166087	18185008	18185152	1881	159	69	174	109	282	195	0.0518490837205	0.354713791314	0.614	0.525	0.089
3865	MIOS	MIOS	chr7	+	7628128	7628194	7634610	7634763	7625266	7625436	7635887	7636092	3865	57	86	54	129	191	278	0.0518807927911	0.354713791314	0.491	0.379	0.112
2426	GOLGA4	GOLGA4	chr3	+	37323448	37323763	37327504	37327552	37315026	37315092	37330725	37330782	2426	174	27	226	19	440	173	0.052124480589	0.354889539055	0.717	0.824	-0.107
3207	CREM	CREM	chr10	+	35437295	35437419	35490378	35490414	35415768	35416121	35495822	35495979	3207	25	3	34	0	249	161	0.0521666807775	0.354889539055	0.843	1.0	-0.157
3418	CASD1	CASD1	chr7	+	94164620	94164835	94166783	94167206	94162990	94163114	94168278	94168368	3418	65	133	77	104	340	548	0.0520114517335	0.354889539055	0.441	0.544	-0.103
467	HBEGF	HBEGF	chr5	-	139714242	139714333	139715456	139715612	139712427	139713865	139722219	139722397	467	430	295	257	137	281	216	0.0520491115624	0.354889539055	0.528	0.59	-0.062
4532	KIAA1191	KIAA1191	chr5	-	175782573	175782752	175786483	175786570	175779624	175779751	175786813	175786921	4532	169	342	178	463	212	304	0.0522875411209	0.355268772547	0.415	0.355	0.06
1509	THSD7A	THSD7A	chr7	-	11416196	11416284	11418696	11418907	11410061	11415505	11419256	11419339	1509	18	3	7	6	336	213	0.0524931350616	0.355375756143	0.792	0.425	0.367
3758	CAMK2G	CAMK2G	chr10	-	75583797	75583842	75585036	75585105	75581439	75581488	75597225	75597269	3758	37	43	47	29	194	170	0.0523981521723	0.355375756143	0.43	0.587	-0.157
4193	PARK7	PARK7	chr1	+	8030953	8031023	8037711	8037798	8029404	8029464	8044953	8045342	4193	919	1026	999	985	195	212	0.0524986912484	0.355375756143	0.493	0.524	-0.031
2050	DHCR24	DHCR24	chr1	-	55330975	55331119	55337022	55337286	55319709	55319907	55340765	55340884	2050	3362	1645	5335	2811	389	269	0.0527933192279	0.355605370009	0.586	0.568	0.018
3422	PACSIN2	PACSIN2	chr22	-	43286952	43287188	43289462	43289619	43284648	43284804	43308026	43308163	3422	333	589	361	766	282	361	0.0527878689743	0.355605370009	0.42	0.376	0.044
4270	EIF4G1	EIF4G1	chr3	+	184043638	184043739	184044314	184044417	184043267	184043427	184044668	184044771	4270	583	702	801	1111	226	228	0.0526602868456	0.355605370009	0.456	0.421	0.035
5031	NTNG1	NTNG1	chr1	+	107937775	107937948	107950303	107950330	107866903	107867544	108023232	108024475	5031	113	8	250	6	298	152	0.0527433489308	0.355605370009	0.878	0.955	-0.077
1935	SSH1	SSH1	chr12	-	109210813	109210935	109212024	109212089	109205035	109205104	109217033	109217137	1935	15	51	26	42	190	247	0.053063250869	0.356228078741	0.277	0.446	-0.169
1940	TRPT1	TRPT1	chr11	-	63992970	63993052	63993257	63993341	63992014	63992189	63993521	63993726	1940	35	14	15	1	209	207	0.0535077610113	0.356228078741	0.712	0.937	-0.225
2987	EMP1	EMP1	chr12	+	13364402	13364522	13366412	13366509	13349601	13349806	13366614	13366755	2987	506	1183	510	1377	245	222	0.0533430948512	0.356228078741	0.279	0.251	0.028
3107	SNX17	SNX17	chr2	+	27594135	27594210	27595489	27595607	27593362	27593673	27596113	27596178	3107	109	342	95	405	200	243	0.0534701000979	0.356228078741	0.279	0.222	0.057
317	ECD	ECD	chr10	-	74912050	74912179	74914013	74914206	74908033	74908162	74916032	74916211	317	202	98	189	127	318	254	0.0531684758649	0.356228078741	0.622	0.543	0.079
3857	WWP1	WWP1	chr8	+	87414247	87414432	87423766	87424103	87410800	87410867	87437451	87437547	3857	112	269	157	282	310	462	0.0531207234051	0.356228078741	0.383	0.453	-0.07
3942	MFN1	MFN1	chr3	+	179076627	179076790	179080145	179080270	179069687	179069823	179082084	179082193	3942	204	137	199	179	288	250	0.0533758510711	0.356228078741	0.564	0.491	0.073
4327	NME1	NME1	chr17	+	49237340	49237442	49238520	49238633	49233011	49233141	49239088	49239450	4327	867	1114	834	1213	227	238	0.052973492685	0.356228078741	0.449	0.419	0.03
4493	INPP5B	INPP5B	chr1	-	38409311	38409341	38409467	38409565	38406359	38406470	38411427	38411522	4493	15	8	4	9	223	155	0.0535386775234	0.356228078741	0.566	0.236	0.33
5095	RDM1	RDM1	chr17	-	34249580	34249679	34251607	34251776	34247190	34247276	34252518	34252641	5095	9	0	11	5	294	224	0.0533428938734	0.356228078741	1.0	0.626	0.374
5378	EDC4	EDC4	chr16	+	67910390	67910502	67910775	67910875	67909847	67910004	67911119	67911309	5378	98	153	139	155	237	225	0.0538196866055	0.357226532992	0.378	0.46	-0.082
851	RPA1	RPA1	chr17	+	1791968	1792145	1795126	1795234	1787105	1787238	1798302	1798389	851	273	199	433	249	302	233	0.0537787325644	0.357226532992	0.514	0.573	-0.059
1045	NGLY1	NGLY1	chr3	-	25777494	25777640	25778824	25778946	25775362	25775473	25781067	25781290	1045	80	135	83	94	247	271	0.0539651458746	0.357438366445	0.394	0.492	-0.098
68	SAMD11	SAMD11	chr1	+	877938	878438	878632	878757	877789	877868	879077	879188	68	36	39	0	4	625	250	0.0539826271904	0.357438366445	0.27	0.0	0.27
2591	AXIN1	AXIN1	chr16	-	359972	360069	364542	364683	354303	354441	396147	397106	2591	195	91	204	66	266	222	0.0540709864509	0.357589457062	0.641	0.721	-0.08
4261	MPDU1	MPDU1	chr17	+	7489263	7489396	7490216	7490335	7489049	7489115	7490478	7490589	4261	290	272	287	337	258	244	0.0543291301152	0.358427731449	0.502	0.446	0.056
4686	DDX21	DDX21	chr10	+	70729956	70730106	70731646	70731808	70728731	70728877	70733300	70733420	4686	509	389	720	650	275	287	0.0543016724816	0.358427731449	0.577	0.536	0.041
1840	MRPS15	MRPS15	chr1	-	36926292	36926377	36927688	36927764	36923523	36923582	36929406	36929451	1840	277	491	267	580	201	210	0.0544115258503	0.358537783864	0.371	0.325	0.046
3962	PPP3CB	PPP3CB	chr10	-	75199629	75199659	75204482	75204580	75196185	75198178	75206249	75206334	3962	283	12	285	24	223	155	0.0546185100103	0.359467539947	0.943	0.892	0.051
109	C11orf58	C11orf58	chr11	+	16766147	16766231	16769643	16769704	16760147	16760388	16774331	16774441	109	929	589	823	603	209	186	0.0550022698006	0.359846462851	0.584	0.548	0.036
1188	ZFYVE27	ZFYVE27	chr10	+	99498233	99498431	99504485	99504672	99496877	99497078	99509230	99509343	1188	85	33	103	22	323	312	0.054970020206	0.359846462851	0.713	0.819	-0.106
3071	RWDD3	RWDD3	chr1	+	95709766	95710271	95712097	95712213	95699710	95699871	95712311	95712781	3071	205	101	184	63	630	241	0.0549400091415	0.359846462851	0.437	0.528	-0.091
417	SENP3-EIF4A1	SENP3-EIF4A1	chr17	+	7477863	7477996	7478436	7478576	7477577	7477626	7479841	7480010	417	3670	4778	4544	5586	258	265	0.0548981629267	0.359846462851	0.441	0.455	-0.014
919	FAM35A	FAM35A	chr10	+	88911106	88912636	88917804	88917912	88856690	88856746	88930234	88930429	919	670	57	833	48	1655	233	0.0550058559416	0.359846462851	0.623	0.71	-0.087
1766	OSBPL3	OSBPL3	chr7	-	24881897	24882032	24892122	24892253	24874104	24874355	24901231	24901388	1766	97	8	125	23	256	260	0.0551107826051	0.360101113645	0.925	0.847	0.078
357	CLDND1	CLDND1	chr3	-	98237728	98237839	98239976	98240286	98235895	98236033	98241692	98241910	357	629	317	688	287	435	236	0.055218278608	0.360371923547	0.518	0.565	-0.047
1143	MAPRE2	MAPRE2	chr18	+	32650158	32650286	32677409	32677555	32621323	32621625	32681909	32682123	1143	51	118	49	70	253	271	0.0555172908518	0.36145863829	0.316	0.429	-0.113
1322	ABCC1	ABCC1	chr16	+	16173208	16173335	16177222	16177399	16170182	16170258	16180680	16180848	1322	83	117	142	140	252	302	0.0554702864398	0.36145863829	0.46	0.549	-0.089
41	MICAL1	MICAL1	chr6	-	109770602	109770684	109770859	109770986	109769934	109770082	109771172	109771288	41	100	67	110	47	252	207	0.0558612935076	0.36283240164	0.551	0.658	-0.107
5750	ERI3	ERI3	chr1	-	44804716	44804994	44818521	44818597	44785299	44785416	44820931	44820951	5750	11	349	23	362	201	403	0.0558070374978	0.36283240164	0.059	0.113	-0.054
2018	PTGR2	PTGR2	chr14	+	74346757	74346879	74347907	74347995	74340725	74340917	74349101	74349141	2018	1	68	6	66	247	213	0.0560763472122	0.363796136016	0.013	0.073	-0.06
2643	C6orf106	C6orf106	chr6	-	34574331	34574681	34614377	34614575	34555056	34558377	34622401	34622556	2643	333	700	450	798	323	475	0.056184597028	0.364065512333	0.412	0.453	-0.041
4735	INPP5A	INPP5A	chr10	+	134463921	134464009	134503895	134503959	134459371	134459472	134511319	134511423	4735	108	62	85	75	213	189	0.0562727928162	0.36420445742	0.607	0.501	0.106
2557	AGRN	AGRN	chr1	+	981343	981468	981539	981645	981112	981256	981776	982115	2557	594	612	759	904	250	231	0.0564648692204	0.364272891165	0.473	0.437	0.036
5237	RAB13	RAB13	chr1	-	153955194	153955284	153955694	153955772	153955010	153955076	153955996	153956057	5237	550	498	485	520	203	215	0.0564836631096	0.364272891165	0.539	0.497	0.042
535	SLC35D2	SLC35D2	chr9	-	99086372	99086451	99098998	99099066	99083279	99083623	99106185	99106278	535	70	21	113	17	193	204	0.0564575224868	0.364272891165	0.779	0.875	-0.096
3542	MAST4	MAST4	chr5	+	66391424	66391503	66396262	66396420	66385989	66386059	66398363	66398439	3542	19	20	18	43	204	283	0.0565656638217	0.364371029293	0.569	0.367	0.202
2859	FHOD3	FHOD3	chr18	+	34289057	34289354	34297794	34298678	34273171	34273386	34310608	34310767	2859	270	571	285	732	422	1009	0.056679417231	0.364673231618	0.531	0.482	0.049
1282	TCF7L2	TCF7L2	chr10	+	114918425	114918476	114919678	114919751	114917779	114917828	114925313	114927436	1282	20	16	27	8	176	198	0.0575807498375	0.366730824703	0.584	0.792	-0.208
1780	UBE3C	UBE3C	chr7	+	156961741	156961816	156962997	156963144	156956503	156956557	156967612	156967728	1780	108	224	108	305	200	272	0.0576713796912	0.366730824703	0.396	0.325	0.071
1887	UNK	UNK	chr17	+	73809841	73809959	73811249	73811334	73809158	73809294	73812850	73812993	1887	69	34	43	38	243	210	0.0571174515978	0.366730824703	0.637	0.494	0.143
2788	TARBP2	TARBP2	chr12	+	53898918	53899046	53899432	53899634	53898481	53898599	53899774	53900215	2788	100	224	135	222	253	327	0.0572091562884	0.366730824703	0.366	0.44	-0.074
2792	BOK	BOK	chr2	+	242498869	242499118	242509539	242509703	242498145	242498408	242511711	242513553	2792	3	117	11	132	374	289	0.0575308872489	0.366730824703	0.019	0.06	-0.041
3846	EML2	EML2	chr19	-	46124740	46124895	46127976	46128076	46124464	46124590	46129962	46130097	3846	60	91	88	87	225	280	0.0572563885957	0.366730824703	0.451	0.557	-0.106
4799	ANO10	ANO10	chr3	-	43618183	43618753	43621844	43621964	43616300	43616356	43640023	43640158	4799	131	602	220	801	245	695	0.0573862940409	0.366730824703	0.382	0.438	-0.056
5551	FAM129A	FAM129A	chr1	-	184775079	184775190	184777207	184777369	184772718	184772826	184787771	184787959	5551	305	199	407	332	287	236	0.0572854306521	0.366730824703	0.558	0.502	0.056
562	METTL23	METTL23	chr17	+	74723051	74723260	74725771	74725876	74722911	74722961	74729059	74729297	562	18	35	12	53	334	230	0.0576693051129	0.366730824703	0.262	0.135	0.127
5762	TMEM62	TMEM62	chr15	+	43430771	43430817	43438690	43438832	43427709	43427847	43440952	43441077	5762	26	42	23	72	171	267	0.057490749087	0.366730824703	0.492	0.333	0.159
1575	HERPUD1	HERPUD1	chr16	+	56973806	56974157	56976043	56976149	56970598	56970729	56977037	56977793	1575	850	511	742	380	476	231	0.0577797075739	0.366991949387	0.447	0.487	-0.04
3271	MET	MET	chr7	+	116403103	116403322	116409698	116409845	116399444	116399544	116411551	116411708	3271	779	476	1194	839	344	272	0.0580069922564	0.368007150873	0.564	0.529	0.035
1299	COPS3	COPS3	chr17	-	17158172	17158259	17163614	17163788	17152239	17152353	17165279	17165420	1299	426	218	435	276	299	212	0.0583279837703	0.368025809186	0.581	0.528	0.053
2048	SLC12A8	SLC12A8	chr3	-	124854512	124854626	124896586	124896818	124839442	124839530	124906080	124906272	2048	59	20	69	43	357	239	0.0583942975608	0.368025809186	0.664	0.518	0.146
2657	SMPDL3A	SMPDL3A	chr6	+	123122454	123122551	123124808	123124978	123117968	123118113	123126053	123126234	2657	34	77	56	76	222	295	0.0586544834536	0.368025809186	0.37	0.495	-0.125
2658	APOO	APOO	chrX	-	23886709	23886805	23892519	23892574	23876758	23876850	23897031	23897151	2658	50	72	41	97	180	221	0.0586824555008	0.368025809186	0.46	0.342	0.118
3072	RWDD3	RWDD3	chr1	+	95709766	95710207	95712097	95712213	95699710	95699871	95712311	95712781	3072	186	101	167	63	566	241	0.0583860912037	0.368025809186	0.44	0.53	-0.09
3447	MAP4	MAP4	chr3	-	47957440	47958664	47960208	47960331	47956306	47956429	47963254	47963368	3447	493	5380	620	6001	248	1349	0.0582347417412	0.368025809186	0.333	0.36	-0.027
4688	BPTF	BPTF	chr17	+	65962687	65962772	65971887	65972074	65960327	65960520	65978367	65980494	4688	33	105	41	77	210	312	0.0585059723572	0.368025809186	0.318	0.442	-0.124
5060	CCDC117	CCDC117	chr22	+	29169712	29169766	29176935	29177160	29168661	29169022	29179495	29179633	5060	0	142	4	151	179	350	0.0586407791359	0.368025809186	0.0	0.049	-0.049
5173	NUP155	NUP155	chr5	-	37292980	37293087	37294430	37294567	37291734	37292140	37298969	37299080	5173	67	20	98	52	262	232	0.0583905611138	0.368025809186	0.748	0.625	0.123
5552	TMEM98	TMEM98	chr17	+	31258344	31258420	31260191	31260323	31254927	31255255	31261308	31261342	5552	47	493	26	438	201	257	0.0586844673739	0.368025809186	0.109	0.071	0.038
1395	INIP	INIP	chr9	-	115456410	115456513	115478740	115478821	115451806	115451897	115480266	115480387	1395	41	42	32	59	206	228	0.0591538560087	0.368861529093	0.519	0.375	0.144
1821	PLEKHB2	PLEKHB2	chr2	+	131890474	131890564	131897742	131897848	131884256	131884359	131904209	131907425	1821	7	327	0	409	215	231	0.0591168820945	0.368861529093	0.022	0.0	0.022
2521	PPA2	PPA2	chr4	-	106374754	106374799	106377837	106377902	106367539	106367659	106395050	106395227	2521	90	5	114	1	190	170	0.058898499172	0.368861529093	0.942	0.99	-0.048
328	TUBB6	TUBB6	chr18	+	12308685	12308794	12310941	12311052	12308057	12308348	12325065	12326615	328	1278	863	1465	1107	234	236	0.0592107723754	0.368861529093	0.599	0.572	0.027
381	DAP3	DAP3	chr1	+	155697398	155697529	155698832	155698913	155695717	155695810	155698998	155699157	381	363	265	484	287	256	206	0.0592233686741	0.368861529093	0.524	0.576	-0.052
5450	VPS11	VPS11	chr11	+	118942305	118942553	118943907	118944109	118940943	118941107	118944509	118944661	5450	87	126	116	117	373	327	0.0590266259979	0.368861529093	0.377	0.465	-0.088
3198	SMARCC1	SMARCC1	chr3	-	47712147	47712207	47716964	47717078	47703823	47704082	47718118	47718272	3198	228	105	313	191	239	185	0.0593816587514	0.369004931831	0.627	0.559	0.068
4592	ZCCHC7	ZCCHC7	chr9	+	37126308	37126939	37302184	37302228	37120468	37120624	37304184	37304310	4592	253	16	231	27	756	169	0.0593671212825	0.369004931831	0.779	0.657	0.122
2369	MCM8	MCM8	chr20	+	5952652	5952683	5953701	5953842	5948523	5948671	5958521	5958663	2369	12	52	30	63	156	266	0.0595464429583	0.369187946341	0.282	0.448	-0.166
5717	ARHGEF12	ARHGEF12	chr11	+	120312415	120312526	120312812	120312911	120310837	120310930	120316130	120316173	5717	217	178	174	188	236	224	0.0595341726119	0.369187946341	0.536	0.468	0.068
5858	SDCCAG3	SDCCAG3	chr9	-	139303450	139303519	139304541	139304691	139302277	139302390	139304779	139305054	5858	44	26	55	16	275	194	0.0598691305952	0.370767283232	0.544	0.708	-0.164
1938	CCDC90B	CCDC90B	chr11	-	82985681	82985783	82991183	82991303	82984993	82985035	82996595	82997450	1938	66	251	34	199	245	227	0.0603976774006	0.371092035921	0.196	0.137	0.059
2068	TJP1	TJP1	chr15	-	30053803	30053972	30054537	30054641	30053341	30053489	30058468	30058745	2068	105	191	182	247	229	294	0.0601874075664	0.371092035921	0.414	0.486	-0.072
2138	SULT1C4	SULT1C4	chr2	+	108998217	108998343	108999548	108999675	108994420	108994962	108999871	108999966	2138	98	10	54	13	251	252	0.0602323399991	0.371092035921	0.908	0.807	0.101
2506	OCIAD2	OCIAD2	chr4	-	48899820	48899874	48901845	48901942	48894788	48894906	48906500	48906628	2506	1437	102	1663	89	222	179	0.0600829331522	0.371092035921	0.919	0.938	-0.019
3147	MAPKAPK2	MAPKAPK2	chr1	+	206904984	206905070	206905183	206905264	206904482	206904607	206905919	206907630	3147	467	291	579	297	211	206	0.0603973092131	0.371092035921	0.61	0.656	-0.046
4138	BORA	BORA	chr13	+	73305418	73305525	73309097	73309143	73301886	73302145	73312099	73312181	4138	0	9	7	19	232	171	0.0602831761019	0.371092035921	0.0	0.214	-0.214
5871	NBAS	NBAS	chr2	-	15416974	15417225	15427196	15427307	15415607	15415942	15432660	15432890	5871	66	187	41	177	236	376	0.0602088561072	0.371092035921	0.36	0.27	0.09
1820	PLEKHB2	PLEKHB2	chr2	+	131890474	131890564	131897739	131897848	131884256	131884359	131904209	131907425	1820	7	333	0	415	215	234	0.0605304053532	0.371489191909	0.022	0.0	0.022
3726	TIMM9	TIMM9	chr14	-	58878624	58878689	58890725	58890813	58877560	58877656	58893771	58893960	3726	129	113	159	99	213	190	0.0607385628897	0.371929965349	0.505	0.589	-0.084
4555	LDLR	LDLR	chr19	+	11233849	11234020	11238683	11238761	11227534	11227674	11240188	11240346	4555	254	499	300	716	296	203	0.0606804149113	0.371929965349	0.259	0.223	0.036
4643	RPN1	RPN1	chr3	-	128350790	128351000	128356641	128356948	128348793	128348986	128363761	128363826	4643	1954	1709	2263	1816	432	335	0.0608927021681	0.372455810571	0.47	0.491	-0.021
3047	UBE2V1	UBE2V1	chr20	-	48715418	48715518	48727825	48728099	48713208	48713357	48729643	48729735	3047	2	9	5	3	399	225	0.0612065218011	0.373537788531	0.111	0.484	-0.373
4668	ZNF410	ZNF410	chr14	+	74363018	74363237	74364773	74364965	74360499	74360635	74370662	74370813	4668	259	256	228	285	344	317	0.0611767104006	0.373537788531	0.482	0.424	0.058
3183	FXR1	FXR1	chr3	+	180687945	180688146	180693100	180693192	180685838	180686042	180693909	180700539	3183	1155	162	1205	134	326	217	0.061366621269	0.37409640854	0.826	0.857	-0.031
4987	MYB	MYB	chr6	+	135515493	135515598	135516885	135517140	135514975	135515056	135520045	135520188	4987	1	10	10	15	230	380	0.0615029185026	0.374508843025	0.142	0.524	-0.382
4085	USP7	USP7	chr16	-	8993460	8993614	8994386	8994487	8992977	8993045	8994846	8994914	4085	229	268	309	288	226	279	0.0619013825384	0.376431594649	0.513	0.57	-0.057
4291	CTDP1	CTDP1	chr18	+	77488906	77489069	77496354	77496521	77477809	77478016	77513651	77514510	4291	64	57	49	71	288	292	0.0619566664213	0.376431594649	0.532	0.412	0.12
390	TRPV2	TRPV2	chr17	+	16336887	16337012	16338203	16338283	16335279	16335614	16340102	16340317	390	116	116	50	76	250	205	0.0621803255821	0.377370251809	0.451	0.35	0.101
4245	ANAPC16	ANAPC16	chr10	+	73979811	73980137	73983645	73983814	73975757	73975896	73990123	73990198	4245	180	733	241	798	451	294	0.0629066790993	0.381354267962	0.138	0.164	-0.026
1371	POLL	POLL	chr10	-	103344358	103344676	103345072	103345235	103343264	103343438	103345618	103345913	1371	58	116	85	114	288	443	0.0637525370186	0.384808096694	0.435	0.534	-0.099
2014	COX6B1	COX6B1	chr19	+	36142134	36142251	36145472	36145573	36139124	36139305	36149495	36149686	2014	1203	1143	1208	1028	242	226	0.0637585262851	0.384808096694	0.496	0.523	-0.027
3837	ZC3H14	ZC3H14	chr14	+	89044328	89044484	89063077	89063152	89042183	89042284	89068267	89068427	3837	255	77	297	63	281	200	0.0636380930888	0.384808096694	0.702	0.77	-0.068
996	MAPKAPK5	MAPKAPK5	chr12	+	112303959	112304035	112305375	112305473	112303053	112303127	112306556	112306665	996	68	78	67	117	201	223	0.0636068882368	0.384808096694	0.492	0.389	0.103
1558	PEX14	PEX14	chr1	+	10659294	10659423	10678388	10678474	10596269	10596354	10683075	10683178	1558	98	111	154	124	254	211	0.0639212262781	0.384871848838	0.423	0.508	-0.085
2634	PI4K2A	PI4K2A	chr10	+	99422663	99422725	99426194	99426328	99416577	99416731	99426817	99426877	2634	96	120	82	147	187	259	0.0640512534356	0.384871848838	0.526	0.436	0.09
3408	LOC102606465	LOC102606465	chr1	+	101542918	101543064	101549016	101549130	101540950	101541272	101552407	101552935	3408	14	9	8	16	271	239	0.0640448223298	0.384871848838	0.578	0.306	0.272
4417	OLR1	OLR1	chr12	-	10312945	10313061	10313384	10313524	10310898	10312620	10319310	10319556	4417	6	3	0	3	265	241	0.0638831227413	0.384871848838	0.645	0.0	0.645
3103	TRAIP	TRAIP	chr3	-	49879258	49879372	49879885	49879980	49878417	49878505	49881233	49881361	3103	21	24	56	32	220	239	0.0642558461469	0.384973672267	0.487	0.655	-0.168
4901	CNIH4	CNIH4	chr1	+	224548196	224548265	224551810	224552157	224544512	224544695	224553580	224553693	4901	613	35	695	24	194	472	0.0643504378862	0.384973672267	0.977	0.986	-0.009
4	AARSD1	AARSD1	chr17	-	41107858	41107989	41108220	41108337	41107174	41107241	41108420	41108577	4	207	134	152	133	242	256	0.0642719827908	0.384973672267	0.62	0.547	0.073
673	TARBP1	TARBP1	chr1	-	234528161	234528298	234529107	234529232	234527058	234527491	234529391	234529583	673	70	79	108	81	250	262	0.0643160919172	0.384973672267	0.481	0.583	-0.102
1275	SCAF8	SCAF8	chr6	+	155143409	155143543	155145367	155145512	155141310	155141467	155148305	155148374	1275	107	116	150	116	259	270	0.0645532924793	0.385764253852	0.49	0.574	-0.084
5479	PSMF1	PSMF1	chr20	+	1106140	1106293	1108068	1108151	1099395	1099545	1115763	1115949	5479	388	223	425	301	278	208	0.0646299366917	0.385799709617	0.566	0.514	0.052
235	ERBB2	ERBB2	chr17	+	37868574	37868701	37871538	37871612	37868180	37868300	37871698	37871789	235	233	160	278	146	252	199	0.0647832761176	0.386292409287	0.535	0.601	-0.066
5318	DCAF6	DCAF6	chr1	+	167992225	167992285	168007608	168007726	167985018	167985189	168012262	168012378	5318	14	156	9	225	185	243	0.0649786696287	0.387034521282	0.105	0.05	0.055
1474	RAB28	RAB28	chr4	-	13371494	13371589	13373418	13373491	13369346	13370274	13378168	13378246	1474	0	30	4	38	198	220	0.0650519226101	0.387048298539	0.0	0.105	-0.105
4777	SMIM7	SMIM7	chr19	-	16770205	16770258	16770769	16770811	16756958	16758072	16770895	16770968	4777	0	22	3	18	167	178	0.0652384896723	0.387735511604	0.0	0.151	-0.151
157	RNF38	RNF38	chr9	-	36375930	36376124	36390463	36390613	36369715	36369929	36400093	36400296	157	3	158	12	206	275	319	0.0656184925389	0.387983107367	0.022	0.063	-0.041
3656	DTNB	DTNB	chr2	-	25606704	25606758	25610157	25610247	25602158	25602192	25611070	25611230	3656	14	2	32	0	215	179	0.0656112309039	0.387983107367	0.854	1.0	-0.146
5315	NEDD4	NEDD4	chr15	-	56164612	56164674	56166155	56166206	56161776	56161879	56207481	56209329	5315	3	42	14	62	176	187	0.0655085430561	0.387983107367	0.071	0.193	-0.122
5606	SDHC	SDHC	chr1	+	161293403	161293460	161298185	161298287	161284165	161284215	161310383	161310445	5606	61	391	44	415	182	227	0.065506864635	0.387983107367	0.163	0.117	0.046
707	APH1A	APH1A	chr1	-	150239755	150239878	150240115	150240189	150239474	150239602	150240356	150240527	707	356	668	550	882	199	248	0.0656357052969	0.387983107367	0.399	0.437	-0.038
857	DDX46	DDX46	chr5	+	134099593	134099782	134102606	134102750	134094423	134094645	134106592	134106689	857	309	173	305	217	314	269	0.0657550678993	0.388268019977	0.605	0.546	0.059
2505	OCIAD2	OCIAD2	chr4	-	48899820	48899874	48901845	48901942	48887396	48887582	48906500	48906628	2505	1431	100	1663	88	222	179	0.0661456152335	0.388471987851	0.92	0.938	-0.018
2700	DHX40	DHX40	chr17	+	57643987	57644070	57647878	57648024	57642885	57643144	57650476	57650596	2700	78	146	62	169	208	271	0.066143593327	0.388471987851	0.41	0.323	0.087
4470	NUP88	NUP88	chr17	-	5302871	5302970	5307418	5307566	5298210	5298301	5308376	5308563	4470	164	126	259	149	273	224	0.0660824927061	0.388471987851	0.516	0.588	-0.072
4612	HNRNPDL	HNRNPDL	chr4	-	83348585	83348717	83349170	83349332	83348342	83348457	83349430	83349599	4612	2388	1859	2493	1790	287	257	0.0661190757791	0.388471987851	0.535	0.555	-0.02
5752	HADHA	HADHA	chr2	-	26457084	26457223	26459722	26459856	26455027	26455147	26461801	26461872	5752	451	517	398	382	259	264	0.0659511938095	0.388471987851	0.471	0.515	-0.044
112	CCM2	CCM2	chr7	+	45077851	45078025	45103516	45103600	45039786	45039962	45109424	45109560	112	95	2	143	11	299	209	0.0665420926895	0.38870841297	0.971	0.901	0.07
1278	TCF7L2	TCF7L2	chr10	+	114919678	114919751	114920377	114920450	114918425	114918476	114925313	114927436	1278	25	4	31	15	198	198	0.0665339201299	0.38870841297	0.862	0.674	0.188
183	PGAP2	PGAP2	chr11	+	3832479	3832654	3845112	3845365	3829765	3829881	3845499	3845594	183	55	162	38	173	300	378	0.0665365938088	0.38870841297	0.3	0.217	0.083
1864	HEXA	HEXA	chr15	-	72638575	72638666	72638867	72639051	72637786	72637891	72640026	72640099	1864	482	315	387	307	309	216	0.0664659830298	0.38870841297	0.517	0.468	0.049
1901	JAG1	JAG1	chr20	-	10626618	10626732	10627586	10627751	10626003	10626117	10628607	10628758	1901	508	169	394	166	290	239	0.066419665984	0.38870841297	0.712	0.662	0.05
1030	CRAT	CRAT	chr9	-	131865291	131865345	131866466	131866585	131864678	131864844	131870092	131870356	1030	49	45	49	25	244	179	0.0672294002809	0.388900462245	0.444	0.59	-0.146
1315	NOTCH2	NOTCH2	chr1	-	120529582	120529705	120539619	120539955	120512133	120512367	120547951	120548211	1315	614	243	490	156	461	248	0.0676179991426	0.388900462245	0.576	0.628	-0.052
1423	PTGES3	PTGES3	chr12	-	57058559	57058584	57059987	57060050	57057124	57058282	57065532	57065631	1423	27	276	58	380	188	150	0.0671747897577	0.388900462245	0.072	0.109	-0.037
1531	TUBD1	TUBD1	chr17	-	57941024	57941208	57943956	57944110	57936840	57937785	57951899	57952064	1531	10	56	15	36	279	309	0.0667401226262	0.388900462245	0.165	0.316	-0.151
1927	TNFAIP2	TNFAIP2	chr14	+	103593341	103593966	103596076	103596191	103592663	103593029	103596338	103596461	1927	54	214	28	176	750	240	0.0675430925737	0.388900462245	0.075	0.048	0.027
2152	ESRRG	ESRRG	chr1	-	216824314	216824431	217038402	217038520	216741329	216741440	217112923	217113015	2152	0	10	3	7	243	242	0.0670789444718	0.388900462245	0.0	0.299	-0.299
2205	RAB34	RAB34	chr17	-	27043920	27044012	27044230	27044443	27043010	27043076	27045139	27045286	2205	60	272	51	338	338	217	0.0675872826644	0.388900462245	0.124	0.088	0.036
2231	ATP2C1	ATP2C1	chr3	+	130718361	130718503	130720063	130720188	130717137	130717233	130734995	130735555	2231	418	74	622	80	267	250	0.0670200018973	0.388900462245	0.841	0.879	-0.038
2302	PMVK	PMVK	chr1	-	154901499	154901652	154904827	154904891	154898829	154898959	154909066	154909484	2302	38	244	26	273	189	278	0.0671032381906	0.388900462245	0.186	0.123	0.063
2642	SORBS3	SORBS3	chr8	+	22423338	22423385	22423857	22423997	22422780	22422867	22424173	22424226	2642	5	292	0	496	172	265	0.0674120682888	0.388900462245	0.026	0.0	0.026
3276	MARCH7	MARCH7	chr2	+	160599571	160599764	160602280	160602448	160585519	160585686	160604315	160605414	3276	419	335	361	350	318	293	0.0666735050506	0.388900462245	0.535	0.487	0.048
3363	TK2	TK2	chr16	-	66570866	66570920	66575781	66575856	66565282	66565372	66582880	66582912	3363	4	26	14	30	200	179	0.0677860281106	0.388900462245	0.121	0.295	-0.174
3480	POLR2K	POLR2K	chr8	+	101163574	101163644	101164051	101164144	101162838	101162937	101165521	101166230	3480	30	237	41	202	195	218	0.0677688110362	0.388900462245	0.124	0.185	-0.061
4468	ZNF274	ZNF274	chr19	+	58697078	58697205	58698313	58698409	58695287	58695365	58718086	58718568	4468	34	50	49	41	252	221	0.0669629316411	0.388900462245	0.374	0.512	-0.138
4591	ZCCHC7	ZCCHC7	chr9	+	37302184	37302228	37304184	37304310	37126308	37126939	37305540	37305711	4591	6	70	13	59	169	251	0.0670565279371	0.388900462245	0.113	0.247	-0.134
4716	VEZT	VEZT	chr12	+	95650925	95651015	95656681	95656857	95650325	95650398	95660132	95660408	4716	67	442	100	483	215	301	0.0677867191339	0.388900462245	0.175	0.225	-0.05
5470	DPH5	DPH5	chr1	-	101460665	101460705	101467022	101467143	101455179	101456187	101479265	101479374	5470	92	9	78	2	246	165	0.067747063239	0.388900462245	0.873	0.963	-0.09
1254	NDUFB9	NDUFB9	chr8	+	125555362	125555520	125559240	125559354	125551342	125551528	125562001	125562227	1254	269	780	194	685	283	239	0.0679523854339	0.389090210228	0.226	0.193	0.033
2376	DHDDS	DHDDS	chr1	+	26772806	26772923	26774049	26774151	26769221	26769364	26784281	26784396	2376	102	76	131	66	242	227	0.0680337354395	0.389090210228	0.557	0.651	-0.094
262	KIAA0586	KIAA0586	chr14	+	58965500	58965678	58975272	58975427	58958861	58958993	58979239	58979345	262	32	46	58	48	303	280	0.0679669266796	0.389090210228	0.391	0.528	-0.137
1112	NR2F1-AS1	NR2F1-AS1	chr5	-	92768070	92768166	92831762	92831809	92745061	92747215	92889466	92889569	1112	5	4	0	4	172	221	0.0681118618806	0.389129129236	0.616	0.0	0.616
2437	MAP3K7CL	MAP3K7CL	chr21	+	30481360	30481504	30505626	30505735	30464759	30464902	30521509	30521571	2437	0	14	3	11	269	234	0.0682272016735	0.389380347626	0.0	0.192	-0.192
4994	PTH1R	PTH1R	chr3	+	46942514	46942575	46942903	46942970	46940792	46940946	46943255	46943350	4994	51	43	66	90	186	192	0.068344196813	0.389640478382	0.55	0.431	0.119
2095	ABCC4	ABCC4	chr13	-	95705348	95705438	95714957	95715113	95696519	95696692	95723915	95724107	2095	243	99	332	178	281	215	0.0688586929132	0.390533293695	0.653	0.588	0.065
3886	SEC11A	SEC11A	chr15	-	85230855	85231005	85234765	85234875	85213955	85214013	85259255	85259691	3886	667	238	620	268	235	275	0.068792264992	0.390533293695	0.766	0.73	0.036
4100	CLDN16	CLDN16	chr3	+	190120125	190120228	190122550	190122715	190105660	190106232	190126102	190126294	4100	226	303	521	845	228	290	0.0686643286015	0.390533293695	0.487	0.44	0.047
411	PPP2R5C	PPP2R5C	chr14	+	102356573	102356633	102359336	102359445	102349768	102349899	102360843	102360897	411	127	205	89	196	185	234	0.068688402553	0.390533293695	0.439	0.365	0.074
864	DIAPH3	DIAPH3	chr13	-	60667761	60667866	60686143	60686320	60616823	60616954	60737720	60738119	864	54	92	128	149	302	230	0.0688301174801	0.390533293695	0.309	0.395	-0.086
2630	PIP5KL1	PIP5KL1	chr9	-	130688145	130688258	130689431	130689487	130687385	130687539	130689575	130689770	2630	10	20	12	8	181	238	0.0693259127173	0.391603609277	0.397	0.664	-0.267
5813	KCTD20	KCTD20	chr6	+	36447367	36447488	36449338	36449536	36446897	36447000	36452490	36452601	5813	136	276	128	196	246	323	0.0693345100003	0.391603609277	0.393	0.462	-0.069
626	NEIL3	NEIL3	chr4	+	178260936	178261011	178262629	178262796	178257261	178257475	178272533	178272703	626	31	28	36	60	200	292	0.0693009649339	0.391603609277	0.618	0.467	0.151
827	CD44	CD44	chr11	+	35222628	35222742	35227658	35227790	35219667	35219793	35229651	35229753	827	38	200	124	453	239	257	0.0692286427096	0.391603609277	0.17	0.227	-0.057
1934	MTO1	MTO1	chr6	+	74191762	74191967	74192171	74192343	74190397	74190528	74201956	74202075	1934	90	59	107	45	330	297	0.0695919701346	0.39224564985	0.579	0.682	-0.103
5238	RAB13	RAB13	chr1	-	153955010	153955076	153955194	153955284	153954866	153954920	153955694	153955772	5238	754	466	655	472	215	191	0.0695865009104	0.39224564985	0.59	0.552	0.038
137	PTPN9	PTPN9	chr15	-	75772188	75772255	75782548	75782642	75766029	75766108	75798015	75798344	137	134	109	158	92	219	192	0.0697301811066	0.392619058945	0.519	0.601	-0.082
135	CWF19L1	CWF19L1	chr10	-	101996606	101996726	101997778	101997988	101995423	101995521	102003454	102003534	135	171	47	196	79	335	245	0.0699237459292	0.393270430563	0.727	0.645	0.082
3569	NARS2	NARS2	chr11	-	78189630	78189729	78239887	78239982	78180292	78180359	78270584	78270665	3569	36	0	47	4	220	224	0.0699900271402	0.393270430563	1.0	0.923	0.077
957	ZNF562	ZNF562	chr19	-	9767222	9767329	9771395	9771497	9759337	9764557	9785690	9785776	957	4	41	0	31	227	232	0.0704265915164	0.395316340857	0.091	0.0	0.091
3275	MARCH7	MARCH7	chr2	+	160619390	160619504	160621136	160621185	160615736	160615846	160623794	160625094	3275	229	80	255	63	239	174	0.0706876126252	0.396373704505	0.676	0.747	-0.071
5689	ZBTB8OS	ZBTB8OS	chr1	-	33099551	33099673	33100368	33100393	33093108	33093145	33116002	33116191	5689	4	6	6	1	150	247	0.0707690052437	0.396422682351	0.523	0.908	-0.385
1110	NR2F1-AS1	NR2F1-AS1	chr5	-	92774408	92774447	92831762	92831809	92745061	92747215	92889466	92889569	1110	5	23	0	14	172	164	0.0708605067296	0.396528127915	0.172	0.0	0.172
3845	PTK2	PTK2	chr8	-	141840570	141840625	141856358	141856421	141828978	141829119	141856697	141856777	3845	159	110	222	113	188	180	0.0711544975439	0.397765305942	0.581	0.653	-0.072
3684	ENTPD6	ENTPD6	chr20	+	25190484	25190561	25193898	25194042	25187711	25188033	25195502	25195578	3684	112	288	139	467	202	269	0.0713540005176	0.398472289482	0.341	0.284	0.057
1101	RAP1GDS1	RAP1GDS1	chr4	+	99355086	99355213	99358090	99358219	99342405	99342545	99363140	99365012	1101	191	163	187	208	252	254	0.0715298255484	0.398638128899	0.542	0.475	0.067
1148	GMCL1	GMCL1	chr2	+	70076783	70076874	70081954	70082092	70074674	70074759	70088409	70088479	1148	41	65	57	55	216	263	0.0714614363908	0.398638128899	0.434	0.558	-0.124
5247	ARHGEF7	ARHGEF7	chr13	+	111862218	111862349	111870025	111870227	111857635	111857720	111885551	111885640	5247	55	164	70	142	256	327	0.0717014462004	0.39918682701	0.3	0.386	-0.086
1442	FTSJ1	FTSJ1	chrX	+	48337425	48337504	48339538	48339591	48337004	48337095	48339676	48339730	1442	112	75	110	106	204	178	0.071998402395	0.400023710252	0.566	0.475	0.091
3573	GS1-124K5.11	GS1-124K5.11	chr7	-	66041741	66041919	66053498	66053567	66038371	66038537	66057243	66057394	3573	1	67	6	71	194	303	0.0719612829053	0.400023710252	0.023	0.117	-0.094
5439	STAT6	STAT6	chr12	-	57501387	57501526	57501945	57502082	57501013	57501097	57504911	57505196	5439	242	250	234	303	262	264	0.0721390158347	0.400397223188	0.494	0.438	0.056
323	CCNJL	CCNJL	chr5	-	159686475	159686778	159707531	159707745	159682555	159682715	159738864	159738979	323	99	154	97	208	339	428	0.072357322371	0.401200763065	0.448	0.371	0.077
1518	CDK5RAP2	CDK5RAP2	chr9	-	123166313	123166391	123169289	123169526	123165083	123165349	123170624	123170746	1518	124	85	187	91	362	203	0.0727392720692	0.402092673161	0.45	0.535	-0.085
3007	ERGIC1	ERGIC1	chr5	+	172341716	172341841	172351007	172351112	172324004	172324077	172353511	172353572	3007	6	640	15	675	250	230	0.0727234371325	0.402092673161	0.009	0.02	-0.011
5404	GNB5	GNB5	chr15	-	52427809	52427953	52433336	52433469	52425574	52425666	52439655	52439732	5404	127	97	114	122	258	269	0.0726153516707	0.402092673161	0.577	0.493	0.084
5504	MEF2A	MEF2A	chr15	+	100246933	100247060	100250838	100250965	100215603	100215663	100252594	100256629	5504	5	100	0	61	252	252	0.0728491601593	0.402292528167	0.048	0.0	0.048
1126	CASK	CASK	chrX	-	41414852	41414888	41416284	41416353	41412971	41413168	41419031	41419100	1126	66	139	142	215	194	161	0.0730729370644	0.402326560934	0.283	0.354	-0.071
1135	VPS37A	VPS37A	chr8	+	17123415	17123490	17125766	17125881	17104400	17104878	17126364	17126465	1135	29	81	55	94	200	240	0.0732335210154	0.402326560934	0.301	0.412	-0.111
1946	RBBP8	RBBP8	chr18	+	20586325	20586395	20596790	20596887	20581548	20581692	20602091	20602233	1946	121	98	132	148	195	222	0.0731149081232	0.402326560934	0.584	0.504	0.08
2055	CMTM7	CMTM7	chr3	+	32483331	32483505	32493883	32493965	32433162	32433557	32495732	32496333	2055	247	196	326	323	299	207	0.0732977642171	0.402326560934	0.466	0.411	0.055
5033	NTNG1	NTNG1	chr1	+	107961201	107961267	107963705	107963765	107950303	107950330	108023232	108024475	5033	0	1	9	0	191	185	0.0730073162605	0.402326560934	0.0	1.0	-1.0
5611	ACAA2	ACAA2	chr18	-	47323835	47323964	47329056	47329223	47322134	47322251	47339838	47340251	5611	315	383	298	439	292	254	0.0732014663615	0.402326560934	0.417	0.371	0.046
1584	WDFY1	WDFY1	chr2	-	224744840	224744949	224746658	224746789	224740059	224743447	224749364	224749466	1584	117	139	128	110	256	234	0.073696523884	0.404108778202	0.435	0.515	-0.08
4850	SCAMP3	SCAMP3	chr1	-	155230327	155230450	155231447	155231525	155230120	155230241	155231876	155232176	4850	105	367	89	415	203	248	0.0738237173034	0.404399800811	0.259	0.208	0.051
2022	UBA3	UBA3	chr3	-	69120685	69120768	69124580	69124661	69117078	69117159	69126948	69127069	2022	175	150	210	136	206	208	0.0739620562407	0.404751232547	0.541	0.609	-0.068
1359	SYTL2	SYTL2	chr11	-	85428525	85428573	85429832	85429886	85425455	85425550	85431900	85432002	1359	18	50	45	69	179	173	0.074223432973	0.405368418719	0.258	0.387	-0.129
1364	SULF1	SULF1	chr8	+	70515426	70515555	70515834	70515891	70513888	70514064	70517037	70517167	1364	582	359	1	4	254	182	0.0741493455488	0.405368418719	0.537	0.152	0.385
1666	SNAPC3	SNAPC3	chr9	+	15451317	15451400	15453038	15453203	15447092	15447242	15457957	15458065	1666	94	152	69	158	208	290	0.0747478347316	0.406075718142	0.463	0.378	0.085
2126	ZMYND11	ZMYND11	chr10	+	285995	286051	286832	286910	283524	283617	287960	288079	2126	4	89	1	139	181	203	0.0744393765987	0.406075718142	0.048	0.008	0.04
2556	AP2S1	AP2S1	chr19	-	47341996	47342056	47342721	47342877	47341414	47341805	47349249	47349399	2556	29	386	45	385	281	185	0.0747401147338	0.406075718142	0.047	0.071	-0.024
3397	ANAPC11	ANAPC11	chr17	+	79851427	79851490	79852342	79852500	79849588	79849709	79857795	79858409	3397	15	81	30	87	188	283	0.0747995045331	0.406075718142	0.218	0.342	-0.124
54	TMX2	TMX2	chr11	+	57505307	57505498	57505825	57505902	57505079	57505140	57506445	57506511	54	23	28	24	57	316	202	0.0747818444103	0.406075718142	0.344	0.212	0.132
5874	DNMT1	DNMT1	chr19	-	10287967	10288043	10291025	10291245	10286215	10286294	10291453	10291561	5874	254	141	401	281	345	201	0.0745686727835	0.406075718142	0.512	0.454	0.058
2925	NSD1	NSD1	chr5	+	176709465	176709582	176710787	176710929	176707565	176707835	176715819	176715926	2925	62	105	57	144	242	267	0.0751277913946	0.40745251476	0.394	0.304	0.09
1571	TLK2	TLK2	chr17	+	60600494	60600538	60613530	60613698	60599564	60599634	60629662	60629758	1571	45	158	30	167	169	293	0.0763368820199	0.408566093162	0.331	0.237	0.094
1732	OXNAD1	OXNAD1	chr3	+	16313165	16313229	16327848	16327955	16312451	16312578	16336362	16336504	1732	24	30	39	25	189	232	0.0763546505684	0.408566093162	0.495	0.657	-0.162
1852	RNF138	RNF138	chr18	+	29703480	29703537	29704696	29704808	29693707	29693823	29706655	29706763	1852	39	118	38	182	182	237	0.0755022590238	0.408566093162	0.301	0.214	0.087
2085	RGS3	RGS3	chr9	+	116291500	116291544	116299075	116299198	116285209	116285321	116345729	116346707	2085	16	56	28	51	169	248	0.0757393591944	0.408566093162	0.295	0.446	-0.151
2127	ZMYND11	ZMYND11	chr10	+	285995	286051	286832	286910	282777	282855	287960	288079	2127	4	89	1	138	181	203	0.0756347668229	0.408566093162	0.048	0.008	0.04
2190	GNB2L1	GNB2L1	chr5	-	180664608	180664719	180665098	180665239	180663927	180664042	180666066	180666177	2190	7490	2556	8205	2644	266	236	0.0759593166567	0.408566093162	0.722	0.734	-0.012
2615	ZMPSTE24	ZMPSTE24	chr1	+	40751596	40751701	40756525	40756669	40747014	40747199	40758116	40759856	2615	180	158	221	250	230	269	0.0764544646608	0.408566093162	0.571	0.508	0.063
2730	PRICKLE1	PRICKLE1	chr12	-	42859995	42860182	42862427	42862631	42858196	42859060	42863251	42863389	2730	142	163	171	257	329	312	0.0759399592265	0.408566093162	0.452	0.387	0.065
3254	C12orf49	C12orf49	chr12	-	117158100	117158252	117160871	117161028	117157567	117157681	117175594	117175875	3254	170	210	161	257	282	277	0.0758168728012	0.408566093162	0.443	0.381	0.062
3598	TMCO3	TMCO3	chr13	+	114164552	114164739	114188359	114188555	114157810	114157903	114193671	114193822	3598	557	433	653	591	312	321	0.0764459367938	0.408566093162	0.57	0.532	0.038
3699	WDR44	WDR44	chrX	+	117512381	117512415	117521302	117521377	117480035	117480543	117526594	117527234	3699	5	26	14	26	159	200	0.076433768183	0.408566093162	0.195	0.404	-0.209
4598	USP8	USP8	chr15	+	50757243	50757388	50763829	50763992	50754476	50754519	50769045	50769190	4598	134	155	145	124	270	288	0.0761356746559	0.408566093162	0.48	0.555	-0.075
5770	GRIN2B	GRIN2B	chr12	-	13722763	13722951	13724737	13724898	13719958	13720197	13761536	13761766	5770	1	5	2	0	286	313	0.0765390096351	0.408566093162	0.18	1.0	-0.82
5853	ITGB1BP1	ITGB1BP1	chr2	-	9554306	9554385	9558754	9558861	9552397	9552534	9563501	9563643	5853	106	257	74	245	232	204	0.0764022757615	0.408566093162	0.266	0.21	0.056
598	NISCH	NISCH	chr3	+	52524090	52524247	52524720	52524849	52523351	52523694	52525367	52525529	598	96	134	70	139	282	254	0.075994684455	0.408566093162	0.392	0.312	0.08
629	LSM14B	LSM14B	chr20	+	60704840	60705008	60705274	60705352	60701359	60701495	60705585	60705747	629	100	112	77	123	293	203	0.0766061424679	0.408566093162	0.382	0.303	0.079
661	HPCAL1	HPCAL1	chr2	+	10559859	10560261	10563108	10563214	10536960	10537046	10566849	10567743	661	513	140	562	192	527	231	0.0765674525918	0.408566093162	0.616	0.562	0.054
1637	PDE4DIP	PDE4DIP	chr1	-	144857611	144857728	144859758	144859998	144856815	144857042	144863317	144863442	1637	20	19	11	3	365	242	0.0772990673351	0.408666386996	0.411	0.709	-0.298
1745	PTPN3	PTPN3	chr9	-	112216775	112216854	112219452	112219495	112211090	112211135	112219571	112219679	1745	70	77	87	140	168	204	0.0770386071057	0.408666386996	0.525	0.43	0.095
2241	RTN3	RTN3	chr11	+	63519978	63520117	63520540	63520610	63517462	63517670	63521133	63521180	2241	679	387	951	466	264	195	0.0771397942389	0.408666386996	0.564	0.601	-0.037
318	ATIC	ATIC	chr2	+	216189963	216190052	216190709	216190861	216184387	216184454	216191544	216191701	318	288	390	348	566	214	277	0.0772007947739	0.408666386996	0.489	0.443	0.046
4062	GBF1	GBF1	chr10	+	104119026	104119192	104119940	104120152	104118262	104118486	104120778	104120877	4062	176	249	176	317	291	337	0.0769560425316	0.408666386996	0.45	0.391	0.059
4074	CTNNAL1	CTNNAL1	chr9	-	111714488	111714643	111714723	111714774	111710465	111710514	111718069	111718107	4074	282	383	393	639	176	280	0.0768110238814	0.408666386996	0.539	0.495	0.044
4684	UBTF	UBTF	chr17	-	42290186	42290307	42290585	42290650	42289240	42289374	42293021	42293177	4684	104	118	103	162	190	246	0.0772578932179	0.408666386996	0.533	0.452	0.081
5030	NTNG1	NTNG1	chr1	+	107963705	107963765	107979286	107979421	107950303	107950330	108023232	108024475	5030	1	0	0	9	185	260	0.0770781730016	0.408666386996	1.0	0.0	1.0
5846	ALG13	ALG13	chrX	+	110925359	110925463	110925463	110925522	110924345	110924527	110928192	110928331	5846	61	48	46	59	229	184	0.077087536296	0.408666386996	0.505	0.385	0.12
1896	NPC2	NPC2	chr14	-	74951117	74951290	74953031	74953139	74947404	74947482	74959895	74960084	1896	1498	2417	1002	1771	233	298	0.0774311004671	0.408968135671	0.442	0.42	0.022
5436	TRAPPC6B	TRAPPC6B	chr14	-	39623414	39623498	39627488	39627606	39620949	39621043	39628686	39628754	5436	72	32	47	36	243	209	0.0776347523437	0.409647203856	0.659	0.529	0.13
1104	RAP1GDS1	RAP1GDS1	chr4	+	99300167	99300314	99313102	99313231	99273626	99273752	99325627	99325753	1104	163	183	177	257	272	254	0.0777183961361	0.409692337506	0.454	0.391	0.063
5038	SMU1	SMU1	chr9	-	33068821	33068932	33073593	33073804	33062046	33062175	33076580	33076714	5038	364	246	406	223	336	236	0.0778069356438	0.409763166865	0.51	0.561	-0.051
1424	PTGES3	PTGES3	chr12	-	57059987	57060050	57064058	57064148	57057124	57058282	57065532	57065631	1424	1029	27	1464	58	215	188	0.07824766993	0.410104982842	0.971	0.957	0.014
1481	ZNF627	ZNF627	chr19	+	11725341	11725468	11725641	11725702	11708234	11708445	11727509	11729974	1481	30	25	33	13	252	186	0.0780550643616	0.410104982842	0.47	0.652	-0.182
2816	C17orf53	C17orf53	chr17	+	42230004	42230145	42231923	42232032	42225225	42226395	42232220	42232306	2816	0	23	4	32	266	234	0.0781339122137	0.410104982842	0.0	0.099	-0.099
4335	STK11IP	STK11IP	chr2	+	220470916	220471012	220471197	220471239	220470677	220470781	220471433	220471580	4335	30	7	42	23	221	167	0.0782194474311	0.410104982842	0.764	0.58	0.184
4845	REXO2	REXO2	chr11	+	114314577	114314655	114316700	114316809	114310107	114310397	114318547	114318601	4845	7	372	0	382	203	234	0.0780589930873	0.410104982842	0.021	0.0	0.021
2871	DSTYK	DSTYK	chr1	-	205128674	205128807	205129241	205129398	205126400	205126514	205130385	205130515	2871	67	41	24	27	282	258	0.0783789445664	0.410398773085	0.599	0.449	0.15
1899	IKBKE	IKBKE	chr1	+	206666598	206666711	206667252	206667324	206666355	206666452	206669444	206670223	1899	66	67	38	62	238	197	0.0785127560255	0.41067737989	0.449	0.337	0.112
2013	YIPF3	YIPF3	chr6	-	43480806	43480938	43481096	43481189	43480498	43480612	43481325	43481371	2013	433	476	463	431	218	257	0.0785826951256	0.41067737989	0.517	0.559	-0.042
1100	TSTD2	TSTD2	chr9	-	100373855	100373981	100380038	100380159	100372627	100372733	100387962	100388279	1100	30	77	36	54	246	251	0.078835806993	0.411212392881	0.284	0.405	-0.121
3539	FLII	FLII	chr17	-	18155312	18155460	18155785	18155870	18154993	18155127	18156614	18156772	3539	411	252	576	423	210	273	0.0787765532351	0.411212392881	0.68	0.639	0.041
1489	NDUFS2	NDUFS2	chr1	+	161179900	161179978	161180093	161180179	161179646	161179721	161180380	161180500	1489	226	293	230	238	203	211	0.0789383654619	0.411354080191	0.445	0.501	-0.056
5283	TARS	TARS	chr5	+	33462203	33462308	33463857	33463930	33462010	33462111	33466975	33467090	5283	446	315	517	434	230	198	0.079396569939	0.413347028232	0.549	0.506	0.043
557	TUBGCP4	TUBGCP4	chr15	+	43693913	43694048	43695880	43695997	43692241	43692419	43696610	43696750	557	59	53	102	59	260	242	0.0798197524088	0.415154022061	0.509	0.617	-0.108
2101	TRIP12	TRIP12	chr2	-	230638812	230638977	230642030	230642195	230636234	230636348	230643148	230643303	2101	420	415	427	499	290	290	0.0799964670566	0.415414490146	0.503	0.461	0.042
5851	MAPKAP1	MAPKAP1	chr9	-	128246721	128246862	128268588	128268696	128230250	128230388	128305337	128305447	5851	167	437	166	543	233	266	0.0800221094472	0.415414490146	0.304	0.259	0.045
5625	PTGFRN	PTGFRN	chr1	+	117509532	117509952	117516837	117516945	117503864	117504290	117527301	117527607	5625	658	118	805	181	545	233	0.0802113463295	0.415788633586	0.704	0.655	0.049
5753	HADHA	HADHA	chr2	-	26455027	26455147	26457084	26457223	26453059	26453162	26459722	26459856	5753	608	413	498	398	264	245	0.0802465966214	0.415788633586	0.577	0.537	0.04
2786	TARBP2	TARBP2	chr12	+	53895798	53895968	53896810	53896913	53895376	53895492	53897496	53897592	2786	85	86	68	101	295	228	0.0804411717765	0.415789749834	0.433	0.342	0.091
3024	FRS2	FRS2	chr12	+	69874078	69874139	69879981	69880077	69864128	69864310	69924644	69924740	3024	0	2	7	2	186	221	0.0806699112202	0.415789749834	0.0	0.806	-0.806
4032	SORBS2	SORBS2	chr4	-	186605907	186606000	186611715	186611765	186599949	186599976	186696380	186696520	4032	21	12	20	26	175	218	0.0807234310079	0.415789749834	0.686	0.489	0.197
4775	ACSL1	ACSL1	chr4	-	185691408	185691486	185691552	185691630	185689469	185689604	185694234	185694308	4775	283	27	435	25	203	203	0.0806674810822	0.415789749834	0.913	0.946	-0.033
4911	PLEKHA5	PLEKHA5	chr12	+	19444577	19444631	19472954	19472990	19440406	19440490	19473495	19473558	4911	2	7	2	0	179	161	0.0807802666466	0.415789749834	0.204	1.0	-0.796
5668	PLOD3	PLOD3	chr7	-	100850059	100850185	100850858	100851005	100849257	100849717	100852133	100852238	5668	356	309	410	294	272	251	0.080575664102	0.415789749834	0.515	0.563	-0.048
61	SPRED2	SPRED2	chr2	-	65543867	65544017	65559120	65559185	65537984	65541303	65561738	65561907	61	59	165	47	194	190	275	0.0804838932602	0.415789749834	0.341	0.26	0.081
1997	VEGFA	VEGFA	chr6	+	43748468	43748540	43749692	43749789	43746625	43746655	43752277	43754223	1997	53	170	78	174	197	222	0.0808879836026	0.415951779958	0.26	0.336	-0.076
3152	ST6GALNAC6	ST6GALNAC6	chr9	-	130649762	130649870	130652915	130653322	130647599	130649067	130656790	130656970	3152	576	175	324	125	532	233	0.0812885983281	0.417618260337	0.59	0.532	0.058
1605	ZNF518A	ZNF518A	chr10	+	97911172	97911323	97915082	97915155	97893312	97893405	97915680	97915804	1605	7	6	2	9	276	198	0.0820794541345	0.420098969754	0.456	0.138	0.318
1920	KLC4	KLC4	chr6	+	43033357	43033439	43034733	43034821	43029048	43029331	43038091	43038193	1920	0	62	2	29	207	213	0.082076708719	0.420098969754	0.0	0.066	-0.066
4948	PDXDC1	PDXDC1	chr16	+	15095632	15095713	15098043	15098190	15092196	15092262	15100250	15100440	4948	176	242	151	266	206	272	0.0819071256764	0.420098969754	0.49	0.428	0.062
5714	DSCC1	DSCC1	chr8	-	120859229	120859320	120862621	120862756	120855848	120855987	120865286	120865455	5714	50	34	131	55	260	216	0.0820230823776	0.420098969754	0.55	0.664	-0.114
1485	NRG1	NRG1	chr8	+	32599525	32599593	32600192	32600251	32585466	32585596	32611889	32611992	1485	80	40	109	83	193	184	0.0821788726202	0.420167384209	0.656	0.556	0.1
3039	IFT122	IFT122	chr3	+	129177441	129177520	129180070	129180147	129170756	129170841	129182402	129182469	3039	20	34	36	32	204	202	0.0823957906142	0.420167384209	0.368	0.527	-0.159
3889	UBE2J2	UBE2J2	chr1	-	1192587	1192690	1198725	1198766	1192371	1192510	1203241	1203372	3889	80	205	80	282	166	228	0.0824008616392	0.420167384209	0.349	0.28	0.069
755	ULK4	ULK4	chr3	-	41957468	41957544	41959948	41960032	41954298	41954391	41961208	41961310	755	9	10	3	13	209	201	0.0823853476294	0.420167384209	0.464	0.182	0.282
2541	ST13	ST13	chr22	-	41228572	41228675	41246826	41246884	41226843	41226960	41252434	41253012	2541	449	1313	450	1504	183	228	0.0826579579294	0.42029992401	0.299	0.272	0.027
2803	SF3A3	SF3A3	chr1	-	38444391	38444499	38444659	38444727	38442555	38442625	38445136	38445205	2803	180	325	181	409	193	233	0.0825966661125	0.42029992401	0.401	0.348	0.053
3943	PVRL3	PVRL3	chr3	+	110830876	110831218	110837502	110837799	110790605	110791024	110840967	110841085	3943	310	397	436	662	467	422	0.0825638474963	0.42029992401	0.414	0.373	0.041
2817	C17orf53	C17orf53	chr17	+	42230004	42230145	42231920	42232032	42225225	42226395	42232220	42232306	2817	0	19	4	27	266	237	0.0827466189131	0.4203589877	0.0	0.117	-0.117
5431	FARP1	FARP1	chr13	+	99083296	99083534	99087829	99087960	99076825	99076904	99091057	99091126	5431	871	438	1112	639	363	256	0.0829766987161	0.421135691344	0.584	0.551	0.033
4102	WWC1	WWC1	chr5	+	167798428	167798538	167812215	167812419	167719064	167719276	167824728	167824805	4102	129	468	235	1057	235	329	0.0831000018523	0.421369526121	0.278	0.237	0.041
2001	ALG8	ALG8	chr11	-	77817852	77817992	77823695	77823816	77815401	77815499	77824931	77825035	2001	194	148	219	215	246	265	0.0833163079974	0.422074072826	0.585	0.523	0.062
5553	TMEM98	TMEM98	chr17	+	31258344	31258420	31258492	31258677	31254927	31255255	31261308	31261342	5553	47	204	26	178	201	310	0.083457661076	0.422184281449	0.262	0.184	0.078
5592	TOR2A	TOR2A	chr9	-	130495663	130495839	130496577	130496843	130494842	130494970	130497398	130497628	5592	41	65	74	75	391	301	0.0834928225226	0.422184281449	0.327	0.432	-0.105
4107	TMEM220	TMEM220	chr17	-	10626586	10626646	10628327	10628451	10616638	10618905	10629520	10629581	4107	22	5	22	14	249	185	0.0837787770408	0.423202646497	0.766	0.539	0.227
4171	DIABLO	DIABLO	chr12	-	122709058	122709191	122709191	122709295	122701305	122701416	122710511	122711115	4171	24	175	15	198	229	258	0.0838493513313	0.423202646497	0.134	0.079	0.055
4568	BFAR	BFAR	chr16	+	14742244	14742449	14743660	14743830	14738130	14738466	14748922	14749067	4568	460	266	528	253	330	295	0.0841572591198	0.423581186123	0.607	0.651	-0.044
529	FUZ	FUZ	chr19	-	50315507	50315592	50315871	50315993	50314887	50314956	50316252	50316567	529	20	54	13	70	247	210	0.0841038562685	0.423581186123	0.239	0.136	0.103
5788	ZNF133	ZNF133	chr20	+	18270542	18270718	18286311	18286451	18268926	18269248	18286941	18287037	5788	4	31	6	13	301	265	0.0840174851662	0.423581186123	0.102	0.289	-0.187
3469	HAUS2	HAUS2	chr15	+	42851536	42851606	42853467	42853600	42841010	42841163	42855946	42856055	3469	0	90	4	116	195	258	0.0843710968767	0.424266087151	0.0	0.044	-0.044
617	FCGRT	FCGRT	chr19	+	50017138	50017390	50017467	50017743	50016643	50016730	50027763	50028033	617	358	601	277	389	377	401	0.084650334066	0.425278289746	0.388	0.431	-0.043
954	RFK	RFK	chr9	-	79003469	79003572	79007333	79007485	79000432	79002445	79009005	79009444	954	159	200	196	314	277	228	0.084922369036	0.426252479724	0.396	0.339	0.057
4763	CEP164	CEP164	chr11	+	117252416	117252584	117257918	117258128	117251329	117251430	117261492	117261624	4763	16	99	5	75	293	335	0.0853196794604	0.427853098471	0.156	0.071	0.085
584	PCNP	PCNP	chr3	+	101304280	101304355	101309058	101309114	101298633	101298848	101311470	101313281	584	429	374	482	354	200	181	0.0857891913201	0.429812514089	0.509	0.552	-0.043
2836	PKP4	PKP4	chr2	+	159389691	159389828	159433782	159433895	159313391	159313730	159459581	159459616	2836	76	126	126	151	262	238	0.0859405210637	0.430175672407	0.354	0.431	-0.077
1286	CPD	CPD	chr17	+	28776570	28776766	28778728	28778864	28772708	28773038	28782356	28782488	1286	368	256	492	283	321	261	0.0860616374626	0.430387070574	0.539	0.586	-0.047
3460	AGFG1	AGFG1	chr2	+	228395806	228395926	228398264	228398474	228389477	228389631	228399560	228399741	3460	284	430	327	591	245	335	0.0865337717945	0.431170218391	0.475	0.431	0.044
3698	WDR44	WDR44	chrX	+	117570664	117570787	117575330	117575522	117566743	117566857	117576206	117576308	3698	27	81	37	66	248	317	0.0865321804314	0.431170218391	0.299	0.417	-0.118
4310	UBN1	UBN1	chr16	+	4926871	4927112	4927385	4927475	4924211	4925435	4930083	4932402	4310	173	54	168	75	366	215	0.0866629644732	0.431170218391	0.653	0.568	0.085
5449	KIAA0195	KIAA0195	chr17	+	73491364	73491480	73491624	73491724	73490976	73491115	73492046	73492155	5449	82	45	102	84	241	225	0.0866923991157	0.431170218391	0.63	0.531	0.099
556	STARD3	STARD3	chr17	+	37809733	37810003	37813260	37813338	37793332	37793484	37814027	37814105	556	198	64	186	84	395	203	0.0863663953621	0.431170218391	0.614	0.532	0.082
952	SDR39U1	SDR39U1	chr14	-	24910879	24911001	24911303	24911466	24909988	24910132	24911551	24911658	952	46	129	41	175	288	247	0.0865864984605	0.431170218391	0.234	0.167	0.067
1599	KIF18A	KIF18A	chr11	-	28110070	28110268	28112163	28112274	28106178	28106355	28112955	28113060	1599	33	37	52	97	236	323	0.0868219527083	0.431175848289	0.55	0.423	0.127
2182	DHX30	DHX30	chr3	+	47868836	47868967	47870513	47870624	47860725	47860754	47882366	47882668	2182	19	177	30	164	256	236	0.0868515867429	0.431175848289	0.09	0.144	-0.054
161	DDX3X	DDX3X	chrX	+	41201989	41202089	41202989	41203075	41201747	41201906	41203282	41203381	161	833	506	923	639	225	211	0.0875800528495	0.432431464567	0.607	0.575	0.032
2589	AXIN1	AXIN1	chr16	-	364542	364683	396147	397106	359972	360069	402368	402676	2589	678	120	820	114	1084	266	0.0871866298858	0.432431464567	0.581	0.638	-0.057
3596	TMCO3	TMCO3	chr13	+	114188359	114188555	114202617	114202767	114174930	114175048	114203739	114204544	3596	515	312	692	355	321	275	0.0875767360771	0.432431464567	0.586	0.625	-0.039
3637	CYB561D1	CYB561D1	chr1	+	110037141	110037245	110037764	110037802	110036700	110036909	110038377	110043063	3637	7	19	14	14	229	163	0.0874623840987	0.432431464567	0.208	0.416	-0.208
4395	TRAPPC10	TRAPPC10	chr21	+	45483418	45483666	45494204	45494351	45478983	45479095	45494919	45495034	4395	188	133	183	169	373	272	0.087459575038	0.432431464567	0.508	0.441	0.067
5159	MYEF2	MYEF2	chr15	-	48441228	48441280	48441359	48441568	48431624	48435268	48443669	48443768	5159	308	91	414	92	334	177	0.0873424900322	0.432431464567	0.642	0.705	-0.063
2756	EIF4G3	EIF4G3	chr1	-	21307540	21307720	21329205	21329301	21306826	21306941	21377358	21377487	2756	115	161	90	171	221	305	0.087702045073	0.432541144189	0.496	0.421	0.075
2812	ANXA4	ANXA4	chr2	+	70008651	70008706	70015185	70015273	69969126	69969307	70031664	70031759	2812	19	560	12	667	180	213	0.0877608223273	0.432541144189	0.039	0.021	0.018
430	BCL2L11	BCL2L11	chr2	+	111911356	111911481	111918995	111919127	111907620	111907724	111921709	111926022	430	20	3	20	0	250	257	0.0880010306877	0.433333595155	0.873	1.0	-0.127
4893	HMGXB3	HMGXB3	chr5	+	149386035	149386210	149389673	149390171	149384413	149384552	149391817	149391916	4893	111	393	107	290	300	623	0.0880973566529	0.433416751937	0.37	0.434	-0.064
2530	ARF4	ARF4	chr3	-	57561274	57561400	57570110	57570191	57557089	57558025	57582800	57583215	2530	1303	1650	1210	1397	206	251	0.0884870626618	0.434941814309	0.49	0.513	-0.023
3196	TMEM68	TMEM68	chr8	-	56656039	56656179	56657619	56657680	56651302	56652777	56663522	56663716	3196	24	115	39	114	186	265	0.0887722503017	0.435201441346	0.229	0.328	-0.099
4397	AGAP4	AGAP4	chr10	-	46337100	46337135	46339773	46339842	46329463	46329564	46342134	46342203	4397	10	8	0	3	194	160	0.0887321067322	0.435201441346	0.508	0.0	0.508
4876	SLC50A1	SLC50A1	chr1	+	155109303	155109427	155110036	155110198	155108774	155108872	155110454	155110574	4876	10	243	4	260	249	287	0.0887791796588	0.435201441346	0.045	0.017	0.028
2197	MCCC1	MCCC1	chr3	-	182790153	182790275	182804480	182804576	182788997	182789145	182812346	182812393	2197	1	52	5	47	221	247	0.0890172492076	0.435976760931	0.021	0.106	-0.085
2602	NOC4L	NOC4L	chr12	+	132630103	132630210	132635525	132635586	132629398	132629519	132635802	132635913	2602	99	42	127	80	232	186	0.0892187687329	0.436571840544	0.654	0.56	0.094
3031	RAD17	RAD17	chr5	+	68666861	68666998	68667860	68668044	68665638	68665760	68669656	68669914	3031	26	52	25	88	262	309	0.0895779672247	0.437936728654	0.371	0.251	0.12
1327	WDR90	WDR90	chr16	+	712678	712844	715678	715801	712219	712331	715949	716124	1327	12	31	25	31	291	248	0.0902613756506	0.438326319073	0.248	0.407	-0.159
1650	FAM214A	FAM214A	chr15	-	52903771	52903974	52905869	52906054	52903326	52903452	52970202	52970319	1650	30	37	27	17	310	328	0.0902206170964	0.438326319073	0.462	0.627	-0.165
2183	DHX30	DHX30	chr3	+	47860725	47860754	47868836	47868967	47859511	47859607	47870513	47870624	2183	0	258	5	306	154	256	0.089858630379	0.438326319073	0.0	0.026	-0.026
3095	PPP1R18	PPP1R18	chr6	-	30646955	30647166	30652184	30653823	30644165	30645065	30654890	30655093	3095	3723	499	2764	418	1764	336	0.0903003633868	0.438326319073	0.587	0.557	0.03
3614	EIF3A	EIF3A	chr10	-	120820735	120820840	120824910	120825082	120820257	120820356	120828957	120829166	3614	685	495	791	497	297	230	0.0899229073714	0.438326319073	0.517	0.552	-0.035
4330	COQ9	COQ9	chr16	+	57490415	57490558	57490842	57490927	57486712	57486848	57492157	57492262	4330	207	87	168	96	268	210	0.090240708178	0.438326319073	0.651	0.578	0.073
568	UBAP1	UBAP1	chr9	+	34220905	34220946	34234213	34234338	34179002	34179238	34241182	34242106	568	48	241	38	284	166	250	0.0897921750856	0.438326319073	0.231	0.168	0.063
799	XPNPEP3	XPNPEP3	chr22	+	41277773	41278181	41282316	41282519	41265002	41265119	41303590	41303653	799	57	28	64	52	533	328	0.0900828661578	0.438326319073	0.556	0.431	0.125
4656	ATP8B1	ATP8B1	chr18	-	55371786	55371900	55373721	55373819	55368446	55368545	55398858	55399061	4656	59	64	59	97	223	239	0.0903917173943	0.438379742314	0.497	0.395	0.102
4364	DAB2	DAB2	chr5	-	39382719	39383373	39388406	39388469	39381555	39381718	39388900	39388954	4364	57	730	53	483	188	779	0.0907275216129	0.439617546998	0.244	0.313	-0.069
2305	IRF1	IRF1	chr5	-	131821358	131821408	131821942	131822065	131820053	131820189	131822248	131822378	2305	173	58	176	83	248	175	0.09106551801	0.440082786769	0.678	0.599	0.079
5179	PUM2	PUM2	chr2	-	20462953	20463221	20478343	20478580	20460097	20460227	20482707	20482992	5179	178	380	262	457	362	393	0.0909593086255	0.440082786769	0.337	0.384	-0.047
591	DCLRE1B	DCLRE1B	chr1	+	114449617	114449783	114450630	114450813	114447914	114448397	114453752	114456708	591	26	79	22	116	291	308	0.0909990261504	0.440082786769	0.258	0.167	0.091
2518	OCIAD2	OCIAD2	chr4	-	48896022	48896070	48899820	48899874	48894788	48894906	48906500	48906628	2518	102	521	89	593	179	173	0.0914932447272	0.440389479626	0.159	0.127	0.032
2613	APITD1-CORT	APITD1-CORT	chr1	+	10494713	10494747	10500403	10500470	10490803	10491458	10511433	10512060	2613	0	6	2	2	159	192	0.0912421542343	0.440389479626	0.0	0.547	-0.547
3900	PTPRE	PTPRE	chr10	+	129780537	129780560	129839138	129839254	129705324	129705573	129845653	129845753	3900	0	46	1	6	148	241	0.0914611745342	0.440389479626	0.0	0.213	-0.213
4303	ERCC1	ERCC1	chr19	-	45923581	45923685	45924435	45924651	45920078	45920155	45926527	45926820	4303	492	7	412	0	341	229	0.0915302331545	0.440389479626	0.979	1.0	-0.021
4761	PPRC1	PPRC1	chr10	+	103898375	103898522	103898635	103898737	103897606	103897795	103898856	103901761	4761	71	59	77	95	272	227	0.0915325641304	0.440389479626	0.501	0.403	0.098
1230	GPS1	GPS1	chr17	+	80014345	80014426	80014504	80014642	80014161	80014267	80014715	80014850	1230	236	358	299	374	206	263	0.0920076778732	0.442022498505	0.457	0.505	-0.048
1634	QSOX1	QSOX1	chr1	+	180151308	180151454	180153050	180153185	180135625	180135726	180155187	180155317	1634	87	601	67	619	271	260	0.0921150258065	0.442022498505	0.122	0.094	0.028
1700	PTP4A2	PTP4A2	chr1	-	32377296	32377427	32384570	32385259	32375638	32375713	32403587	32403988	1700	2311	894	2685	947	814	256	0.0920472651665	0.442022498505	0.448	0.471	-0.023
3925	LGMN	LGMN	chr14	-	93170984	93171052	93172827	93172998	93170151	93170706	93176016	93176217	3925	315	118	284	137	296	193	0.0922868415068	0.44221701873	0.635	0.575	0.06
5825	SPATA18	SPATA18	chr4	+	52926584	52926690	52938082	52938322	52917496	52917957	52942944	52943206	5825	28	30	11	25	231	365	0.0923176657502	0.44221701873	0.596	0.41	0.186
312	ZNF138	ZNF138	chr7	+	64280597	64280701	64291317	64291454	64275953	64276031	64291828	64294059	312	0	14	2	7	229	262	0.0924075208985	0.442259152651	0.0	0.246	-0.246
1874	MMS22L	MMS22L	chr6	-	97726724	97726774	97729112	97729238	97720850	97720938	97730189	97730429	1874	22	16	34	11	251	175	0.0925147754469	0.442384412654	0.489	0.683	-0.194
3867	MIOS	MIOS	chr7	+	7622748	7623003	7625266	7625436	7613728	7613827	7628128	7628194	3867	165	137	229	146	380	295	0.0929803362299	0.44422129113	0.483	0.549	-0.066
1310	MAP2K5	MAP2K5	chr15	+	67855620	67855688	67873091	67873161	67842371	67842420	67878227	67878268	1310	26	17	20	27	193	195	0.0933519775644	0.44454609881	0.607	0.428	0.179
3738	TMEM135	TMEM135	chr11	+	86782564	86782657	86802403	86802437	86778735	86778863	86868382	86868448	3738	50	8	35	13	218	159	0.0932212509165	0.44454609881	0.82	0.663	0.157
4141	AMD1	AMD1	chr6	+	111208707	111208794	111210059	111210186	111195986	111196418	111211456	111211559	4141	284	343	313	454	212	252	0.0932588046054	0.44454609881	0.496	0.45	0.046
4506	EMP3	EMP3	chr19	+	48830777	48830880	48832608	48832749	48830086	48830179	48833557	48833810	4506	1428	1290	1179	966	228	266	0.0934557139543	0.44454609881	0.564	0.587	-0.023
4649	DEDD2	DEDD2	chr19	-	42706202	42706224	42708613	42708711	42702744	42703981	42713851	42713992	4649	6	0	2	2	223	147	0.093408210603	0.44454609881	1.0	0.397	0.603
222	CRTAP	CRTAP	chr3	+	33174046	33174192	33175673	33175757	33171430	33171559	33183886	33189265	222	683	370	547	347	271	209	0.0949284772993	0.44771315635	0.587	0.549	0.038
2230	ATP2C1	ATP2C1	chr3	+	130718361	130718503	130720063	130720158	130717137	130717233	130734995	130735555	2230	418	28	622	26	267	220	0.0943463990405	0.44771315635	0.925	0.952	-0.027
2494	MFF	MFF	chr2	+	228207460	228207535	228211941	228212100	228205007	228205096	228220392	228220477	2494	59	141	46	161	200	284	0.0948491838559	0.44771315635	0.373	0.289	0.084
3524	VAPA	VAPA	chr18	+	9944920	9945055	9950391	9950565	9936982	9937063	9954049	9960018	3524	44	1835	64	1913	260	299	0.0947389136478	0.44771315635	0.027	0.037	-0.01
4520	SCMH1	SCMH1	chr1	-	41618270	41618413	41625396	41625605	41617285	41617356	41626546	41626570	4520	33	31	53	28	334	268	0.0946347621267	0.44771315635	0.461	0.603	-0.142
4539	KIAA1191	KIAA1191	chr5	-	175777615	175777735	175782573	175782752	175775252	175775359	175788604	175788810	4539	99	270	140	294	304	245	0.0942174221515	0.44771315635	0.228	0.277	-0.049
4769	LRRFIP2	LRRFIP2	chr3	-	37107714	37107816	37114280	37114373	37107300	37107433	37116514	37116607	4769	0	9	3	8	218	227	0.0943700835676	0.44771315635	0.0	0.281	-0.281
5259	PPHLN1	PPHLN1	chr12	+	42768664	42768876	42778741	42778798	42748962	42749024	42781257	42781337	5259	455	87	480	119	337	182	0.0948596410367	0.44771315635	0.739	0.685	0.054
5735	CDKL1	CDKL1	chr14	-	50798979	50799150	50801282	50801339	50796308	50796899	50805664	50805747	5735	14	7	8	12	182	296	0.0948207342819	0.44771315635	0.765	0.52	0.245
675	TMEM30A	TMEM30A	chr6	-	75974946	75975054	75977356	75977464	75970539	75970627	75994117	75994632	675	754	688	1014	822	233	233	0.0949421044533	0.44771315635	0.523	0.552	-0.029
1035	TRABD	TRABD	chr22	+	50633328	50633469	50635669	50635780	50632768	50632935	50635877	50636017	1035	161	181	244	216	266	236	0.0956082641871	0.447824003506	0.441	0.501	-0.06
1211	NUP54	NUP54	chr4	-	77055327	77055515	77057338	77057565	77053675	77053872	77065301	77065445	1211	212	233	282	250	352	313	0.0957043233299	0.447824003506	0.447	0.501	-0.054
1631	TINF2	TINF2	chr14	-	24710880	24710982	24711095	24711200	24710409	24710517	24711346	24711880	1631	110	108	97	131	230	227	0.0950639600106	0.447824003506	0.501	0.422	0.079
1692	RNF207	RNF207	chr1	+	6270282	6270355	6270429	6270498	6269983	6270030	6270929	6270998	1692	14	21	15	9	198	194	0.0954846645384	0.447824003506	0.395	0.62	-0.225
1816	TFDP1	TFDP1	chr13	+	114265310	114265377	114277494	114277601	114240088	114240164	114285937	114286059	1816	86	252	101	392	192	232	0.0952982482719	0.447824003506	0.292	0.237	0.055
2830	VPS29	VPS29	chr12	-	110930800	110931036	110933816	110934008	110929327	110929927	110939853	110939945	2830	667	1345	798	1444	317	361	0.0954994388905	0.447824003506	0.361	0.386	-0.025
3357	BAIAP2L1	BAIAP2L1	chr7	-	97923385	97923423	97933507	97933688	97920961	97922908	97935750	97935828	3357	218	59	403	79	306	163	0.0952730965798	0.447824003506	0.663	0.731	-0.068
4263	MYOF	MYOF	chr10	-	95169329	95169496	95185827	95185915	95168543	95168672	95191164	95191273	4263	339	821	398	831	213	292	0.0956788338277	0.447824003506	0.361	0.396	-0.035
5856	GPX8	GPX8	chr5	+	54456157	54456224	54456947	54457083	54455945	54456071	54459882	54463129	5856	35	462	14	314	192	261	0.0953468365523	0.447824003506	0.093	0.057	0.036
2339	CHD1L	CHD1L	chr1	+	146742592	146742666	146743831	146743942	146740440	146740537	146747016	146747131	2339	61	102	57	139	199	236	0.0958544813791	0.448142288264	0.415	0.327	0.088
3361	APAF1	APAF1	chr12	+	99065312	99065497	99071202	99071329	99064750	99064864	99074054	99074180	3361	45	51	75	54	310	252	0.0959886562383	0.448385366812	0.418	0.53	-0.112
1771	TXNDC9	TXNDC9	chr2	-	99938417	99938672	99943997	99944116	99935486	99936262	99949484	99949705	1771	294	616	346	616	244	380	0.0962282390771	0.44873613026	0.426	0.467	-0.041
4406	PELI1	PELI1	chr2	-	64327531	64327633	64331834	64331964	64323546	64323744	64335373	64335513	4406	63	54	70	38	255	227	0.0961911927709	0.44873613026	0.509	0.621	-0.112
3690	TNPO1	TNPO1	chr5	+	72192284	72192383	72192882	72192978	72189442	72189530	72195832	72195908	3690	239	209	279	301	224	221	0.0963310438576	0.44883191741	0.53	0.478	0.052
3575	GS1-124K5.11	GS1-124K5.11	chr7	-	66041741	66041916	66053498	66053567	66038371	66038537	66057243	66057394	3575	1	55	6	65	194	300	0.0964512962099	0.449008764609	0.027	0.125	-0.098
4810	RAB5B	RAB5B	chr12	+	56383730	56383882	56384465	56384588	56380652	56380907	56385143	56385237	4810	389	469	495	511	277	248	0.0966616699648	0.449604493886	0.426	0.464	-0.038
3568	NARS2	NARS2	chr11	-	78239887	78239982	78270584	78270665	78189630	78189729	78277177	78277318	3568	42	0	44	3	206	220	0.0973497198896	0.452034103589	1.0	0.94	0.06
4066	GBF1	GBF1	chr10	+	104119023	104119192	104119940	104120152	104118262	104118486	104120778	104120877	4066	75	249	70	317	294	337	0.0972866696023	0.452034103589	0.257	0.202	0.055
100	UCK2	UCK2	chr1	+	165865426	165865569	165875157	165875206	165860462	165860559	165876920	165880855	100	273	106	384	115	268	174	0.0979332618234	0.453971008079	0.626	0.684	-0.058
2616	SEPT2	SEPT2	chr2	+	242256913	242257014	242263630	242263656	242255836	242255955	242265407	242265528	2616	29	201	22	250	226	151	0.0978752972478	0.453971008079	0.088	0.056	0.032
1731	ACSS2	ACSS2	chr20	+	33509588	33509669	33511125	33511234	33509346	33509403	33513500	33513569	1731	119	170	124	133	206	234	0.0981619215903	0.454259070565	0.443	0.514	-0.071
5351	SNX1	SNX1	chr15	+	64415701	64415745	64418277	64418419	64404771	64404883	64419372	64419451	5351	3	341	8	308	169	267	0.0981100053087	0.454259070565	0.014	0.039	-0.025
1513	TMEM14B	TMEM14B	chr6	+	10749854	10749931	10751365	10751467	10749434	10749501	10755374	10755465	1513	420	407	393	448	202	227	0.0985745475646	0.454876327559	0.537	0.496	0.041
1645	CCT5	CCT5	chr5	+	10260903	10261023	10262592	10262730	10258497	10258647	10263245	10263426	1645	1451	1369	1843	1889	245	263	0.0987121649249	0.454876327559	0.532	0.512	0.02
1784	FKBP15	FKBP15	chr9	-	115969491	115969576	115973756	115973872	115968788	115968858	115983470	115983641	1784	38	62	52	53	241	210	0.0984479706964	0.454876327559	0.348	0.461	-0.113
2520	DIS3	DIS3	chr13	-	73354983	73355141	73355426	73355494	73352324	73352518	73355742	73356266	2520	28	149	22	194	193	283	0.0986749954796	0.454876327559	0.216	0.143	0.073
3181	SYNE4	SYNE4	chr19	-	36498026	36498170	36499118	36499269	36497651	36497846	36499455	36499672	3181	22	52	25	32	276	269	0.0986054443956	0.454876327559	0.292	0.432	-0.14
2714	DCLRE1C	DCLRE1C	chr10	-	14987433	14987564	14989523	14989608	14987103	14987188	14991034	14991086	2714	14	7	26	4	210	256	0.0991582533384	0.456546354611	0.709	0.888	-0.179
2769	RASSF8	RASSF8	chr12	+	26147969	26148063	26208168	26208379	26111963	26112081	26217430	26218320	2769	0	126	3	111	219	336	0.0992863787567	0.456750828412	0.0	0.04	-0.04
3194	TBCE	TBCE	chr1	+	235590454	235590554	235594019	235594119	235577747	235577933	235596260	235596413	3194	6	0	0	1	225	225	0.0994494636252	0.457029880061	1.0	0.0	1.0
3682	ENTPD6	ENTPD6	chr20	+	25187711	25188033	25190484	25190561	25187157	25187226	25193898	25194042	3682	227	147	306	248	447	202	0.0995145706585	0.457029880061	0.411	0.358	0.053
2416	EEF1D	EEF1D	chr8	-	144672777	144672908	144674816	144674830	144671160	144672251	144679517	144679845	2416	4	19	0	13	139	256	0.0997358821259	0.457512052794	0.279	0.0	0.279
2996	ARMC10	ARMC10	chr7	+	102732923	102733100	102737723	102737795	102727076	102727211	102738745	102740210	2996	187	209	235	209	302	197	0.0997872695794	0.457512052794	0.369	0.423	-0.054
1086	UBE2C	UBE2C	chr20	+	44443022	44443109	44444028	44444179	44442075	44442103	44444492	44444552	1086	130	12	244	11	212	276	0.10125378719	0.457566178042	0.934	0.967	-0.033
1114	MARCH6	MARCH6	chr5	+	10381911	10382055	10387105	10387178	10378870	10378944	10390443	10390612	1114	225	150	241	125	269	198	0.100519627188	0.457566178042	0.525	0.587	-0.062
113	CCM2	CCM2	chr7	+	45108041	45108178	45109424	45109560	45104061	45104245	45112324	45112382	113	248	298	239	350	262	261	0.100543105738	0.457566178042	0.453	0.405	0.048
1889	UNK	UNK	chr17	+	73787840	73788100	73788393	73788559	73780919	73781065	73789523	73790279	1889	78	70	107	66	385	291	0.100007038833	0.457566178042	0.457	0.551	-0.094
2582	NPC1	NPC1	chr18	-	21127969	21128072	21131590	21131691	21124923	21125113	21134721	21134948	2582	258	199	416	262	226	228	0.10052793753	0.457566178042	0.567	0.616	-0.049
2663	ATR	ATR	chr3	-	142183938	142184082	142185165	142185375	142180781	142180932	142186775	142186910	2663	69	34	91	69	335	269	0.101560234899	0.457566178042	0.62	0.514	0.106
2701	SLC25A26	SLC25A26	chr3	+	66396787	66396832	66413283	66413353	66313755	66313803	66419901	66419966	2701	17	31	17	61	170	195	0.101309998644	0.457566178042	0.386	0.242	0.144
3176	SYNE4	SYNE4	chr19	-	36497651	36497846	36498026	36498170	36496234	36496339	36499118	36499269	3176	21	9	19	19	269	320	0.100479910184	0.457566178042	0.735	0.543	0.192
3330	PDE9A	PDE9A	chr21	+	44106301	44106372	44108026	44108104	44073861	44073993	44119077	44119121	3330	3	17	9	15	196	203	0.100624730521	0.457566178042	0.155	0.383	-0.228
3406	ATOX1	ATOX1	chr5	-	151125839	151126010	151131264	151131340	151122382	151122520	151138106	151138210	3406	83	707	52	600	201	296	0.10056841192	0.457566178042	0.147	0.113	0.034
4033	BCL2L12	BCL2L12	chr19	+	50170275	50170418	50172107	50172194	50169941	50170056	50176954	50177173	4033	253	5	282	13	268	212	0.100765139402	0.457566178042	0.976	0.945	0.031
4188	SLC16A4	SLC16A4	chr1	-	110924273	110924417	110925455	110925588	110923603	110923765	110931858	110931977	4188	44	94	25	86	258	269	0.101481392838	0.457566178042	0.328	0.233	0.095
4578	EPB41L3	EPB41L3	chr18	-	5394675	5394792	5395065	5395146	5392379	5393477	5395607	5395706	4578	126	58	218	71	206	242	0.10084841638	0.457566178042	0.718	0.783	-0.065
4860	NRP1	NRP1	chr10	-	33471625	33471676	33474555	33474652	33466418	33469293	33475144	33475416	4860	231	115	184	120	222	176	0.100007760065	0.457566178042	0.614	0.549	0.065
4917	GRK4	GRK4	chr4	+	2986239	2986335	2993941	2994019	2965342	2965849	3005957	3006061	4917	1	4	2	0	221	203	0.101310878042	0.457566178042	0.187	1.0	-0.813
526	TIMP1	TIMP1	chrX	+	47444603	47444730	47444941	47445066	47444334	47444414	47445919	47446190	526	7086	6216	1041	988	252	250	0.100644460042	0.457566178042	0.531	0.511	0.02
5352	HSD17B8	HSD17B8	chr6	+	33173604	33173689	33173910	33173953	33173416	33173502	33174151	33174226	5352	16	11	9	16	210	168	0.100110328517	0.457566178042	0.538	0.31	0.228
561	CYFIP1	CYFIP1	chr15	+	22999338	22999577	23000095	23000243	22998423	22998518	23002875	23003603	561	649	425	924	528	364	273	0.101506881159	0.457566178042	0.534	0.568	-0.034
572	EIF4B	EIF4B	chr12	+	53416276	53416411	53421565	53421703	53415589	53415644	53421798	53421972	572	1283	1268	1450	1309	260	263	0.101090534823	0.457566178042	0.506	0.528	-0.022
676	COPS4	COPS4	chr4	+	83978410	83978561	83984228	83984399	83978078	83978232	83987590	83987706	676	183	227	184	180	276	296	0.10105135793	0.457566178042	0.464	0.523	-0.059
729	B4GALT6	B4GALT6	chr18	-	29225317	29225442	29237938	29238052	29210921	29211109	29246218	29246335	729	23	0	50	5	239	250	0.101305506955	0.457566178042	1.0	0.913	0.087
5108	CERCAM	CERCAM	chr9	+	131193449	131193582	131196380	131196508	131191208	131191315	131196688	131196892	5108	219	229	119	160	258	253	0.102217070645	0.460003108069	0.484	0.422	0.062
5891	ARL1	ARL1	chr12	-	101796642	101796724	101799621	101799759	101794839	101794951	101801419	101801598	5891	324	324	315	261	263	207	0.102269752582	0.460003108069	0.44	0.487	-0.047
1576	HERPUD1	HERPUD1	chr16	+	56973148	56973271	56973806	56974157	56970598	56970729	56976043	56976149	1576	512	1253	400	1113	248	476	0.102494163621	0.4601239118	0.44	0.408	0.032
1775	CCNY	CCNY	chr10	+	35790428	35790463	35818900	35818958	35772331	35772406	35819051	35819171	1775	46	68	60	133	160	183	0.102381520169	0.4601239118	0.436	0.34	0.096
3119	DYNC1LI2	DYNC1LI2	chr16	-	66776340	66776571	66783099	66783216	66769977	66770147	66785175	66785249	3119	240	474	199	475	242	356	0.102549610841	0.4601239118	0.427	0.381	0.046
1336	ZFYVE16	ZFYVE16	chr5	+	79707464	79707592	79723310	79723364	79703831	79703972	79729927	79730036	1336	6	11	4	25	253	179	0.103363717154	0.460745458164	0.278	0.102	0.176
2496	MFF	MFF	chr2	+	228194321	228194499	228195341	228195562	228193393	228193505	228197134	228197304	2496	27	664	18	732	303	346	0.103124946557	0.460745458164	0.044	0.027	0.017
264	PALLD	PALLD	chr4	+	169819643	169819865	169824907	169825057	169815729	169815828	169835077	169835172	264	907	496	417	267	347	275	0.102973669653	0.460745458164	0.592	0.553	0.039
3252	ATP6V0A1	ATP6V0A1	chr17	+	40620027	40620125	40622107	40622236	40618446	40618525	40629677	40629760	3252	93	49	124	94	223	254	0.103270405264	0.460745458164	0.684	0.6	0.084
4362	STAG3L5P-PVRIG2P-PILRB	STAG3L5P-PVRIG2P-PILRB	chr7	+	99950995	99951106	99952765	99952863	99950832	99950893	99954372	99954506	4362	68	115	57	138	236	223	0.10315407972	0.460745458164	0.358	0.281	0.077
4918	G6PC3	G6PC3	chr17	+	42152047	42152138	42152336	42152455	42151527	42151634	42152677	42152819	4918	206	228	248	338	216	244	0.103345042083	0.460745458164	0.505	0.453	0.052
5415	NFATC2IP	NFATC2IP	chr16	+	28965885	28966003	28967298	28967379	28963452	28963525	28967471	28967658	5415	133	64	134	90	243	206	0.103071079512	0.460745458164	0.638	0.558	0.08
929	UBE2V2	UBE2V2	chr8	+	48955592	48955741	48962412	48962538	48920994	48921030	48973241	48974454	929	142	198	179	195	274	251	0.102966339086	0.460745458164	0.396	0.457	-0.061
4951	ITCH	ITCH	chr20	+	32981596	32981687	32996456	32996598	32957199	32957276	33000320	33000445	4951	90	180	78	211	216	267	0.103501163737	0.460981509673	0.382	0.314	0.068
1042	CLSPN	CLSPN	chr1	-	36227598	36227671	36228004	36228082	36226696	36226805	36228760	36228922	1042	21	28	44	32	203	198	0.103838878428	0.461731801714	0.422	0.573	-0.151
1900	CRELD2	CRELD2	chr22	+	50316881	50316965	50318007	50318103	50316259	50316355	50319064	50319205	1900	38	77	39	49	209	221	0.103776128012	0.461731801714	0.343	0.457	-0.114
1547	NT5C3B	NT5C3B	chr17	-	39983677	39983878	39985041	39985204	39981333	39981909	39987052	39987142	1547	345	332	356	407	288	326	0.104129691409	0.462571569774	0.54	0.498	0.042
4664	NBPF15	NBPF15	chr1	+	148566849	148566880	148577071	148577251	148560846	148561115	148577357	148577512	4664	12	28	10	9	156	305	0.10419729825	0.462571569774	0.456	0.685	-0.229
3214	PHLDB1	PHLDB1	chr11	+	118521149	118521252	118526314	118526400	118520781	118520898	118527392	118528748	3214	241	186	127	127	228	211	0.104301764363	0.462658883223	0.545	0.481	0.064
4282	FLNB	FLNB	chr3	+	58141686	58141802	58145280	58145413	58140517	58140655	58148880	58149057	4282	432	648	568	973	241	258	0.104781408045	0.464408905194	0.416	0.385	0.031
16	PGS1	PGS1	chr17	+	76388556	76388746	76394332	76394432	76374698	76374889	76395428	76395618	16	88	91	65	96	315	225	0.105205255051	0.464960608969	0.409	0.326	0.083
1701	PTP4A2	PTP4A2	chr1	-	32377296	32377427	32381495	32381588	32375638	32375713	32384570	32385259	1701	561	943	666	994	218	256	0.10524676541	0.464960608969	0.411	0.44	-0.029
2894	MARK3	MARK3	chr14	+	103871412	103871604	103894723	103894777	103851700	103852417	103915255	103915304	2894	283	100	299	80	317	179	0.105164042708	0.464960608969	0.615	0.679	-0.064
4400	TNIP1	TNIP1	chr5	-	150436326	150436518	150439878	150439956	150431725	150431820	150441687	150441773	4400	452	1461	664	1915	203	317	0.105173542431	0.464960608969	0.326	0.351	-0.025
3073	RWDD3	RWDD3	chr1	+	95709766	95710207	95712097	95712213	95705332	95705465	95712311	95712781	3073	181	95	155	59	566	241	0.105583856878	0.466072429714	0.448	0.528	-0.08
1917	NME6	NME6	chr3	-	48336564	48336725	48339916	48340013	48333806	48336293	48342842	48343175	1917	6	107	14	112	222	286	0.105761263833	0.466216025832	0.067	0.139	-0.072
4389	JADE1	JADE1	chr4	+	129778492	129778609	129782858	129783380	129776784	129776952	129789010	129789128	4389	94	346	167	485	242	647	0.105906036905	0.466216025832	0.421	0.479	-0.058
5478	LINC-PINT	LINC-PINT	chr7	-	130644627	130644729	130652147	130652276	130628918	130630594	130668811	130668868	5478	0	2	2	0	254	227	0.105958187689	0.466216025832	0.0	1.0	-1.0
938	ALDH7A1	ALDH7A1	chr5	-	125889978	125890085	125894931	125895026	125887712	125887829	125896774	125896816	938	124	233	163	240	220	232	0.105843623545	0.466216025832	0.359	0.417	-0.058
217	MAP4K5	MAP4K5	chr14	-	50892624	50892695	50895379	50895472	50889838	50889894	50895909	50895978	217	114	144	121	114	218	196	0.106144831813	0.466285187095	0.416	0.488	-0.072
2295	IL4R	IL4R	chr16	+	27351506	27351594	27353441	27353580	27325229	27325341	27356189	27356341	2295	11	182	5	197	213	264	0.106069815658	0.466285187095	0.07	0.03	0.04
1777	CCNY	CCNY	chr10	+	35790428	35790463	35805450	35805551	35625801	35626135	35814891	35814927	1777	4	169	1	235	160	226	0.107594310375	0.466558984924	0.032	0.006	0.026
1822	PLEKHB2	PLEKHB2	chr2	+	131890474	131890564	131897739	131897848	131888293	131888333	131904209	131907425	1822	271	329	401	409	215	234	0.107732462357	0.466558984924	0.473	0.516	-0.043
206	PADI1	PADI1	chr1	+	17563808	17563953	17565110	17565204	17559313	17559465	17566198	17566278	206	2	4	0	8	270	219	0.107189320852	0.466558984924	0.289	0.0	0.289
2377	TMEM59	TMEM59	chr1	-	54511364	54511459	54512939	54513045	54509045	54509198	54518672	54519111	2377	558	505	430	451	231	220	0.106876251047	0.466558984924	0.513	0.476	0.037
2624	PACRGL	PACRGL	chr4	+	20711305	20711396	20714410	20714545	20706282	20706437	20715054	20715162	2624	5	76	1	76	216	260	0.107746393146	0.466558984924	0.073	0.016	0.057
2639	MIF4GD	MIF4GD	chr17	-	73264163	73264273	73265427	73265550	73263826	73263982	73266194	73266326	2639	16	133	10	163	248	235	0.10711788009	0.466558984924	0.102	0.055	0.047
338	LYPLA2	LYPLA2	chr1	+	24120349	24120420	24120552	24120626	24120194	24120242	24120713	24120815	338	286	311	412	376	196	199	0.107652726568	0.466558984924	0.483	0.527	-0.044
3729	ARPC2	ARPC2	chr2	+	219103386	219103573	219104113	219104207	219093460	219093573	219110142	219110269	3729	1713	1972	1702	1815	312	219	0.107056276416	0.466558984924	0.379	0.397	-0.018
4103	MSH5	MSH5	chr6	+	31710884	31710947	31711680	31711802	31710653	31710734	31711966	31712076	4103	13	32	18	21	188	247	0.107326133691	0.466558984924	0.348	0.53	-0.182
4478	NDE1	NDE1	chr16	+	15781231	15781368	15785000	15785180	15771657	15771806	15788021	15788113	4478	72	95	124	118	262	305	0.107096619125	0.466558984924	0.469	0.55	-0.081
4571	DNAJC11	DNAJC11	chr1	-	6699961	6700117	6704617	6704734	6698354	6698424	6705100	6705186	4571	198	267	276	304	242	281	0.107187047649	0.466558984924	0.463	0.513	-0.05
4988	DDAH1	DDAH1	chr1	-	85790422	85790566	85816097	85816217	85784167	85787251	85817188	85817262	4988	156	117	184	179	245	269	0.107278516947	0.466558984924	0.594	0.53	0.064
5332	ALDH3A2	ALDH3A2	chr17	+	19568260	19568360	19575033	19575269	19566645	19566812	19578870	19580908	5332	42	110	62	110	225	361	0.106504656237	0.466558984924	0.38	0.475	-0.095
5857	GPX8	GPX8	chr5	+	54456157	54456224	54456821	54457083	54455945	54456071	54459882	54463129	5857	35	867	14	575	192	387	0.107571785288	0.466558984924	0.075	0.047	0.028
745	C7orf26	C7orf26	chr7	+	6631333	6631498	6634065	6634231	6629651	6630106	6639459	6639523	745	42	144	38	195	290	291	0.107523339055	0.466558984924	0.226	0.164	0.062
752	PHF20	PHF20	chr20	+	34435271	34435356	34446223	34446303	34430494	34430666	34450934	34451322	752	52	32	60	59	210	205	0.106817793709	0.466558984924	0.613	0.498	0.115
821	CD44	CD44	chr11	+	35223217	35223334	35226058	35226187	35219667	35219793	35227658	35227790	821	0	146	7	301	242	254	0.106511738568	0.466558984924	0.0	0.024	-0.024
955	ZNF562	ZNF562	chr19	-	9767222	9767329	9768684	9768811	9759337	9764557	9770054	9770143	955	30	46	38	34	252	232	0.107325006001	0.466558984924	0.375	0.507	-0.132
1130	METTL6	METTL6	chr3	-	15457278	15457449	15466461	15466596	15455527	15455669	15467793	15468142	1130	57	53	70	42	260	296	0.109803691668	0.468745793085	0.55	0.655	-0.105
116	CCM2	CCM2	chr7	+	45108041	45108178	45112324	45112382	45077851	45078025	45113058	45113170	116	31	134	50	143	262	183	0.109148766231	0.468745793085	0.139	0.196	-0.057
1325	ABCC1	ABCC1	chr16	+	16103632	16103758	16110352	16110478	16101672	16101849	16126965	16127027	1325	104	116	109	163	251	251	0.110557263968	0.468745793085	0.473	0.401	0.072
1593	SART3	SART3	chr12	-	108925997	108926110	108929134	108929244	108924980	108925057	108930289	108930348	1593	112	71	115	101	235	238	0.110764644317	0.468745793085	0.615	0.536	0.079
1787	PIGT	PIGT	chr20	+	44047491	44047619	44047934	44048035	44044706	44044983	44048143	44048230	1787	11	376	4	339	253	226	0.109640631188	0.468745793085	0.025	0.01	0.015
2041	TANC1	TANC1	chr2	+	160019793	160020057	160025760	160025883	160006880	160007067	160027034	160027316	2041	166	71	134	79	389	248	0.110747808702	0.468745793085	0.598	0.52	0.078
2074	CFLAR	CFLAR	chr2	+	201997751	201997857	202000694	202000830	201994451	201994869	202005079	202005162	2074	391	426	424	394	231	261	0.109045039248	0.468745793085	0.509	0.549	-0.04
2304	IRF1	IRF1	chr5	-	131821358	131821408	131821942	131822065	131817300	131819767	131822248	131822378	2304	173	1	177	5	248	175	0.109238656403	0.468745793085	0.992	0.962	0.03
2350	ADD1	ADD1	chr4	+	2877622	2877837	2883624	2883787	2845583	2845751	2886241	2886393	2350	486	544	555	711	340	288	0.110565981559	0.468745793085	0.431	0.398	0.033
2413	SH3GLB2	SH3GLB2	chr9	-	131783369	131783498	131784560	131784702	131777049	131777183	131790370	131790632	2413	194	215	243	332	267	254	0.108855532314	0.468745793085	0.462	0.41	0.052
2510	OCIAD2	OCIAD2	chr4	-	48894788	48894906	48899820	48899874	48887396	48887582	48906500	48906628	2510	100	800	88	902	179	243	0.10889671069	0.468745793085	0.145	0.117	0.028
2865	ZDHHC8P1	ZDHHC8P1	chr22	-	23734913	23735020	23736112	23736244	23732791	23733911	23741946	23742770	2865	1	5	8	6	257	232	0.110828825711	0.468745793085	0.153	0.546	-0.393
2881	FAM91A1	FAM91A1	chr8	+	124798734	124798850	124799500	124799613	124797868	124797981	124799903	124799990	2881	114	107	126	158	241	238	0.10845432705	0.468745793085	0.513	0.441	0.072
289	THEMIS2	THEMIS2	chr1	+	28203098	28203239	28208481	28209554	28199053	28199176	28211805	28211962	289	54	470	103	675	266	1198	0.109511841826	0.468745793085	0.341	0.407	-0.066
3021	SCHIP1	SCHIP1	chr3	+	159603995	159604113	159605496	159605694	159583951	159584070	159606608	159606732	3021	166	278	177	237	243	323	0.110009950901	0.468745793085	0.442	0.498	-0.056
3149	MAN1A2	MAN1A2	chr1	+	118039384	118039604	118042003	118042176	118035768	118035884	118045476	118045592	3149	122	78	110	97	345	298	0.110661736095	0.468745793085	0.575	0.495	0.08
3231	GAS5	GAS5	chr1	-	173833812	173833842	173834366	173834420	173833394	173833442	173834608	173834685	3231	309	11	174	2	179	155	0.110449770352	0.468745793085	0.961	0.987	-0.026
3501	GDE1	GDE1	chr16	-	19516202	19516414	19519008	19519101	19513014	19514939	19522160	19522266	3501	247	591	248	703	218	337	0.110389863521	0.468745793085	0.392	0.353	0.039
3581	MCTP1	MCTP1	chr5	-	94253600	94253678	94259666	94259726	94248510	94248681	94267657	94267696	3581	20	5	25	16	185	203	0.109094937611	0.468745793085	0.814	0.632	0.182
3665	MICAL2	MICAL2	chr11	+	12270730	12270793	12277189	12277297	12260982	12261132	12278331	12278518	3665	175	9	125	2	188	233	0.110496142206	0.468745793085	0.96	0.987	-0.027
4101	WWC1	WWC1	chr5	+	167812215	167812419	167824728	167824805	167798428	167798538	167826492	167826572	4101	424	151	879	375	329	202	0.109457471112	0.468745793085	0.633	0.59	0.043
4737	INPP5A	INPP5A	chr10	+	134591174	134591286	134594352	134594421	134579276	134579350	134595364	134595452	4737	95	66	89	88	237	194	0.109174131346	0.468745793085	0.541	0.453	0.088
4919	G6PC3	G6PC3	chr17	+	42151527	42151634	42152047	42152138	42148097	42148610	42152336	42152455	4919	8	171	19	206	232	216	0.109890904792	0.468745793085	0.042	0.079	-0.037
4926	LRRC20	LRRC20	chr10	-	72083618	72083786	72100308	72100458	72058725	72061264	72136207	72136352	4926	65	69	156	118	275	293	0.110541525853	0.468745793085	0.501	0.585	-0.084
4974	PRKAA1	PRKAA1	chr5	-	40771820	40771965	40775029	40775074	40769517	40769605	40775511	40775605	4974	2	322	9	455	170	270	0.109976382669	0.468745793085	0.01	0.03	-0.02
5120	MAGED1	MAGED1	chrX	+	51637364	51637445	51638148	51638856	51636697	51636851	51639504	51640173	5120	212	3998	110	2513	206	833	0.109434464484	0.468745793085	0.177	0.15	0.027
5412	NFATC2IP	NFATC2IP	chr16	+	28967298	28967379	28970311	28970421	28963452	28963525	28975025	28977767	5412	4	173	0	212	206	235	0.109334658949	0.468745793085	0.026	0.0	0.026
757	ZNF638	ZNF638	chr2	+	71653589	71654544	71655676	71655781	71651779	71651845	71658456	71658558	757	898	130	848	151	1080	230	0.108838230441	0.468745793085	0.595	0.545	0.05
824	CD44	CD44	chr11	+	35223217	35223334	35227658	35227790	35211381	35211612	35229651	35229753	824	6	222	5	501	242	257	0.110088465127	0.468745793085	0.028	0.01	0.018
925	MFSD8	MFSD8	chr4	-	128843014	128843118	128851837	128851972	128842678	128842926	128854139	128854248	925	40	12	45	26	260	229	0.109625495262	0.468745793085	0.746	0.604	0.142
3354	RUFY3	RUFY3	chr4	+	71660511	71660611	71665857	71665922	71655211	71655309	71668672	71668700	3354	0	45	2	27	225	190	0.111099126085	0.469161634613	0.0	0.059	-0.059
4967	ANKRD50	ANKRD50	chr4	-	125599830	125600060	125631154	125632429	125590138	125593689	125633612	125633887	4967	552	96	577	127	1400	355	0.111055992419	0.469161634613	0.593	0.535	0.058
2726	HIAT1	HIAT1	chr1	+	100535169	100535241	100542720	100542833	100533532	100533751	100544006	100544104	2726	10	150	5	180	197	238	0.111311513602	0.469694987017	0.075	0.032	0.043
4197	BSCL2	BSCL2	chr11	-	62458751	62458893	62459847	62459945	62458546	62458613	62460134	62460269	4197	174	246	138	246	223	267	0.111481017398	0.470046700868	0.459	0.402	0.057
4628	ARHGAP18	ARHGAP18	chr6	-	129927021	129927104	129929037	129929197	129921786	129921993	129932677	129932755	4628	174	97	310	133	285	208	0.11171084809	0.470652036432	0.567	0.63	-0.063
431	BCL2L11	BCL2L11	chr2	+	111881309	111881446	111907620	111907724	111878490	111878765	111921709	111926022	431	32	20	49	16	262	229	0.111881235865	0.47085605947	0.583	0.728	-0.145
5291	DMKN	DMKN	chr19	-	35999106	35999142	36000812	36000863	35997027	35997087	36001085	36001154	5291	181	15	235	10	176	161	0.111931874841	0.47085605947	0.917	0.956	-0.039
4198	BSCL2	BSCL2	chr11	-	62459847	62459945	62460134	62460269	62458751	62458893	62462039	62462183	4198	229	156	185	160	260	223	0.112025619274	0.470887348813	0.557	0.498	0.059
5786	MRPL45	MRPL45	chr17	+	36462499	36462598	36474585	36474634	36455316	36455434	36478008	36478182	5786	120	4	155	1	224	174	0.112371148558	0.471976125121	0.959	0.992	-0.033
1425	PTGES3	PTGES3	chr12	-	57059987	57060050	57064058	57064148	57058559	57058584	57065532	57065631	1425	1040	578	1497	925	215	188	0.11291272404	0.472281307179	0.611	0.586	0.025
152	LAPTM4B	LAPTM4B	chr8	+	98817580	98817692	98827555	98827629	98787808	98788336	98828285	98828408	152	618	609	711	792	237	199	0.11274860827	0.472281307179	0.46	0.43	0.03
1898	IKBKE	IKBKE	chr1	+	206666355	206666452	206667252	206667324	206664980	206665082	206669444	206670223	1898	75	63	50	63	222	197	0.113219169479	0.472281307179	0.514	0.413	0.101
29	ATP5C1	ATP5C1	chr10	+	7844720	7844817	7848936	7848973	7844232	7844388	7849621	7849762	29	868	175	784	190	222	162	0.113215274764	0.472281307179	0.784	0.751	0.033
360	SETD7	SETD7	chr4	-	140450184	140450374	140454318	140454520	140444507	140444589	140468073	140468203	360	153	132	117	133	327	315	0.113315135362	0.472281307179	0.528	0.459	0.069
3812	MAP4K4	MAP4K4	chr2	+	102472438	102472600	102475457	102475544	102460562	102460773	102476104	102476326	3812	1038	143	973	163	287	212	0.112966851415	0.472281307179	0.843	0.815	0.028
4482	KANSL1	KANSL1	chr17	-	44110768	44110826	44111526	44111651	44110445	44110558	44115903	44116052	4482	77	17	76	29	250	183	0.112700659917	0.472281307179	0.768	0.657	0.111
5789	ZNF133	ZNF133	chr20	+	18270542	18270718	18286324	18286451	18268926	18269248	18286941	18287037	5789	4	28	6	13	301	252	0.113228166464	0.472281307179	0.107	0.279	-0.172
659	CSRP1	CSRP1	chr1	-	201459303	201459472	201465319	201465432	201457982	201458112	201476197	201476387	659	372	1626	350	1340	238	294	0.112745000509	0.472281307179	0.22	0.244	-0.024
760	SLC35B3	SLC35B3	chr6	-	8422702	8422857	8428169	8428291	8420953	8421061	8430096	8430390	760	82	120	103	110	247	280	0.11311795019	0.472281307179	0.437	0.515	-0.078
97	DENND4C	DENND4C	chr9	+	19369834	19369985	19371753	19371818	19361843	19361961	19372034	19374266	97	99	43	129	37	276	190	0.113395988344	0.472281307179	0.613	0.706	-0.093
3285	GSTT1	GSTT1	chr22	-	24379360	24379511	24381699	24381787	24376821	24376998	24384119	24384311	3285	62	123	91	130	213	276	0.113552888777	0.472574035978	0.395	0.476	-0.081
1334	CALML4	CALML4	chr15	-	68491878	68492019	68497458	68497489	68489777	68489966	68497582	68498448	1334	4	3	2	9	156	266	0.113903405612	0.473472508045	0.695	0.275	0.42
3719	SNX14	SNX14	chr6	-	86239909	86239993	86243316	86243518	86237979	86238080	86246509	86246642	3719	384	189	413	166	327	209	0.113942339271	0.473472508045	0.565	0.614	-0.049
282	STIP1	STIP1	chr11	+	63965325	63965446	63967411	63967508	63964964	63965067	63967640	63967765	282	881	677	1168	805	246	222	0.114374085554	0.47490487883	0.54	0.567	-0.027
2543	RDH11	RDH11	chr14	-	68159154	68159310	68159650	68159769	68157856	68157961	68162346	68162510	2543	542	744	607	941	244	281	0.11466572921	0.475208758864	0.456	0.426	0.03
2885	FAM149A	FAM149A	chr4	+	187070746	187070858	187073056	187073199	187070326	187070437	187074798	187074924	2885	30	48	21	58	237	268	0.114866420399	0.475208758864	0.414	0.29	0.124
4531	KIAA1191	KIAA1191	chr5	-	175782573	175782752	175786483	175786570	175775252	175775359	175788604	175788810	4531	21	99	17	140	212	304	0.114665775236	0.475208758864	0.233	0.148	0.085
4927	LRRC20	LRRC20	chr10	-	72100308	72100458	72136207	72136352	72083618	72083786	72142304	72142406	4927	40	68	46	119	270	275	0.114810085951	0.475208758864	0.375	0.282	0.093
5630	ICA1L	ICA1L	chr2	-	203653552	203653810	203661612	203661687	203650640	203650730	203676468	203676512	5630	4	28	5	10	200	383	0.114882762636	0.475208758864	0.215	0.489	-0.274
3438	ACO2	ACO2	chr22	+	41913530	41913635	41914484	41914576	41911770	41911921	41916174	41916280	3438	254	173	235	199	230	217	0.115052311832	0.475549555572	0.581	0.527	0.054
1439	PTPN12	PTPN12	chr7	+	77227158	77227218	77229980	77230123	77221501	77221573	77236551	77236618	1439	170	303	196	283	185	268	0.115527263044	0.476790277737	0.448	0.501	-0.053
3473	SUMF2	SUMF2	chr7	+	56140689	56140804	56141866	56141911	56136174	56136331	56142278	56142429	3473	393	82	432	116	240	170	0.115462864515	0.476790277737	0.772	0.725	0.047
3467	MFSD12	MFSD12	chr19	-	3546071	3546166	3547269	3547362	3544806	3544937	3547452	3547545	3467	353	122	412	177	218	220	0.115821549233	0.477643516716	0.745	0.701	0.044
4557	LDLR	LDLR	chr19	+	11226769	11226888	11230767	11230909	11224210	11224438	11233849	11234020	4557	708	135	872	135	244	267	0.115957047802	0.477841127498	0.852	0.876	-0.024
1257	PDCD6	PDCD6	chr5	+	306716	306875	311407	311517	304291	304336	314531	315089	1257	494	361	471	401	284	235	0.116415173825	0.478188985008	0.531	0.493	0.038
1520	CDK5RAP2	CDK5RAP2	chr9	-	123184970	123185019	123199572	123199805	123182065	123182238	123201676	123202250	1520	149	25	192	49	358	174	0.116405134607	0.478188985008	0.743	0.656	0.087
2040	TANC1	TANC1	chr2	+	160019793	160020057	160025760	160025862	160006880	160007067	160027034	160027316	2040	166	13	134	19	389	227	0.116479684948	0.478188985008	0.882	0.805	0.077
2632	PI4K2A	PI4K2A	chr10	+	99416041	99416173	99416577	99416731	99410697	99410898	99422663	99422725	2632	179	211	207	195	257	279	0.116412275079	0.478188985008	0.479	0.535	-0.056
3281	NBN	NBN	chr8	-	90958367	90958523	90960051	90960120	90955480	90955594	90965471	90965919	3281	92	203	100	289	194	281	0.116349158481	0.478188985008	0.396	0.334	0.062
951	SDR39U1	SDR39U1	chr14	-	24910879	24911001	24911383	24911466	24909988	24910132	24911551	24911658	951	51	129	48	175	208	247	0.117064679481	0.48022924154	0.319	0.246	0.073
4288	EDEM2	EDEM2	chr20	-	33722540	33722752	33725682	33725808	33714053	33714178	33730175	33730281	4288	84	54	105	96	251	337	0.117196784541	0.480409959771	0.676	0.595	0.081
2357	HDAC9	HDAC9	chr7	+	18629958	18630109	18631138	18631265	18624903	18625145	18633530	18633652	2357	154	124	135	142	276	252	0.117635202238	0.481845092651	0.531	0.465	0.066
1786	PIGT	PIGT	chr20	+	44045156	44045294	44047491	44047619	44044706	44044983	44047934	44048035	1786	336	360	324	410	263	253	0.118196377813	0.483417869076	0.473	0.432	0.041
4700	MDM2	MDM2	chr12	+	69207333	69207408	69210591	69210725	69202987	69203072	69214104	69214154	4700	109	173	113	136	200	259	0.11814178609	0.483417869076	0.449	0.518	-0.069
3096	MND1	MND1	chr4	+	154318370	154318485	154330122	154330167	154315413	154315488	154335902	154336247	3096	107	18	143	39	240	170	0.118436592202	0.48403748843	0.808	0.722	0.086
1988	PRIMPOL	PRIMPOL	chr4	+	185599385	185599548	185606562	185606652	185593326	185593614	185606729	185606838	1988	45	29	54	20	288	215	0.118964751152	0.484381852452	0.537	0.668	-0.131
2052	CMTM7	CMTM7	chr3	+	32490945	32491044	32493883	32493965	32483331	32483505	32495732	32496333	2052	305	240	412	386	224	207	0.118945872949	0.484381852452	0.54	0.497	0.043
3245	RALY	RALY	chr20	+	32664833	32665051	32666310	32666359	32664507	32664621	32667715	32670991	3245	516	228	511	268	343	174	0.118794278617	0.484381852452	0.534	0.492	0.042
4347	CCDC138	CCDC138	chr2	+	109432396	109432561	109463193	109463386	109429275	109429383	109473249	109473426	4347	49	25	51	43	290	318	0.118901739614	0.484381852452	0.682	0.565	0.117
48	EIF2AK4	EIF2AK4	chr15	+	40324369	40324438	40324957	40325002	40322559	40322657	40326526	40326645	48	100	38	162	41	194	170	0.118886758095	0.484381852452	0.698	0.776	-0.078
1785	PPM1B	PPM1B	chr2	+	44428324	44429184	44436348	44436466	44395941	44396413	44445105	44445217	1785	1400	246	2153	328	985	243	0.119356016595	0.485250690419	0.584	0.618	-0.034
2092	ZFC3H1	ZFC3H1	chr12	-	72038656	72038855	72041528	72041593	72037874	72038098	72050664	72051081	2092	29	104	19	113	190	324	0.119335309492	0.485250690419	0.322	0.223	0.099
4143	ACP1	ACP1	chr2	+	272036	272150	272191	272305	271865	271939	275139	275201	4143	639	219	642	184	239	239	0.11958310356	0.485811923323	0.745	0.777	-0.032
5727	CCDC102A	CCDC102A	chr16	-	57552536	57552653	57554979	57555088	57550204	57550375	57559812	57560039	5727	60	4	33	0	234	242	0.119706818621	0.485952680354	0.939	1.0	-0.061
5381	SMARCC2	SMARCC2	chr12	-	56577644	56577714	56577958	56578028	56575787	56575863	56578627	56578720	5381	140	110	148	152	195	195	0.120272080654	0.487884365835	0.56	0.493	0.067
2079	DENND2A	DENND2A	chr7	-	140246598	140246739	140255435	140255513	140244417	140244566	140257942	140258012	2079	141	192	170	291	203	266	0.121111312428	0.489567960748	0.49	0.434	0.056
3583	PTPN13	PTPN13	chr4	+	87688969	87689129	87692323	87692688	87687584	87687670	87693930	87694111	3583	131	321	119	367	285	490	0.120995779979	0.489567960748	0.412	0.358	0.054
451	UBE2F	UBE2F	chr2	+	238896604	238896634	238903385	238903451	238881733	238881867	238925207	238925275	451	32	125	21	132	155	191	0.121225497612	0.489567960748	0.24	0.164	0.076
4990	MAVS	MAVS	chr20	+	3838281	3838456	3841978	3842151	3835204	3835388	3842900	3843060	4990	130	186	191	216	300	298	0.121165431968	0.489567960748	0.41	0.468	-0.058
5039	SMU1	SMU1	chr9	-	33060462	33060582	33062046	33062175	33057595	33057712	33068821	33068932	5039	267	230	247	259	254	245	0.121139384414	0.489567960748	0.528	0.479	0.049
885	ITGAV	ITGAV	chr2	+	187540546	187540654	187541539	187541662	187534427	187534541	187541923	187545629	885	5	497	0	489	233	248	0.120872275498	0.489567960748	0.011	0.0	0.011
326	PPARD	PPARD	chr6	+	35378763	35378994	35387903	35388058	35314843	35314927	35389596	35389735	326	303	252	116	74	356	280	0.121639228829	0.49035910084	0.486	0.552	-0.066
4929	PSG4	PSG4	chr19	-	43699146	43699425	43702148	43702427	43698491	43698746	43708037	43708403	4929	10	13	25	14	404	404	0.121777731615	0.49035910084	0.435	0.641	-0.206
5559	CC2D1A	CC2D1A	chr19	+	14034507	14034624	14037329	14037403	14034360	14034419	14037479	14037538	5559	92	71	117	64	242	199	0.121780898394	0.49035910084	0.516	0.601	-0.085
923	TECPR1	TECPR1	chr7	-	97858350	97858478	97860272	97860430	97857325	97857428	97860535	97860685	923	40	24	26	28	283	253	0.121671528426	0.49035910084	0.598	0.454	0.144
2091	PRDM4	PRDM4	chr12	-	108136973	108137059	108138319	108138438	108135997	108136125	108140051	108140201	2091	143	59	146	83	244	211	0.12197358309	0.490772764999	0.677	0.603	0.074
4803	NFIX	NFIX	chr19	+	13189426	13189549	13192493	13192669	13186348	13186485	13201112	13201204	4803	12	52	3	3	248	301	0.122254254449	0.490816197405	0.219	0.548	-0.329
602	GRB10	GRB10	chr7	-	50771517	50771605	50823583	50823753	50742132	50742355	50860920	50861159	602	32	86	28	119	295	213	0.122129947292	0.490816197405	0.212	0.145	0.067
990	DLG5	DLG5	chr10	-	79580839	79581859	79584141	79584234	79579652	79579776	79588639	79588743	990	88	725	109	709	218	1145	0.122207044984	0.490816197405	0.389	0.447	-0.058
800	CBWD2	CBWD2	chr2	+	114222705	114222750	114228609	114228666	114219984	114220071	114239753	114239805	800	32	4	30	10	170	182	0.122397527381	0.491030080434	0.895	0.763	0.132
4162	RBM23	RBM23	chr14	-	23378691	23378804	23380536	23380612	23377541	23377589	23388207	23388396	4162	109	61	124	96	201	238	0.122615659752	0.491182848463	0.679	0.605	0.074
784	TMEM241	TMEM241	chr18	-	20979529	20979611	21001330	21001408	20964953	20965031	21010594	21010641	784	16	24	23	17	203	207	0.122534339381	0.491182848463	0.405	0.58	-0.175
1392	IFFO2	IFFO2	chr1	-	19244855	19244996	19246171	19246267	19243396	19243536	19247554	19247615	1392	81	229	103	222	221	266	0.123551897482	0.493845533086	0.299	0.358	-0.059
1641	PABPC4	PABPC4	chr1	-	40030357	40030445	40030777	40031050	40030094	40030214	40033422	40033518	1641	1151	291	1423	411	398	213	0.123470226109	0.493845533086	0.679	0.649	0.03
5584	ANAPC10	ANAPC10	chr4	-	146002811	146002902	146017136	146017263	145915726	145916755	146019271	146019371	5584	52	7	40	12	252	216	0.123423272741	0.493845533086	0.864	0.741	0.123
1342	FERMT1	FERMT1	chr20	-	6064686	6064811	6065712	6065934	6060082	6060224	6068423	6068530	1342	140	69	279	180	347	250	0.124028725945	0.49450701665	0.594	0.528	0.066
1600	ZMYND8	ZMYND8	chr20	-	45841286	45841370	45848908	45848975	45837858	45839542	45849964	45850125	1600	69	46	50	51	192	209	0.124170566864	0.49450701665	0.62	0.516	0.104
3100	C11orf54	C11orf54	chr11	+	93488375	93488552	93490481	93490631	93487101	93487203	93492907	93493024	3100	78	94	98	85	302	275	0.123961728201	0.49450701665	0.43	0.512	-0.082
4165	EXO1	EXO1	chr1	+	242013710	242013888	242015593	242015713	242012032	242012329	242016659	242016783	4165	16	18	66	40	303	245	0.124146968224	0.49450701665	0.418	0.572	-0.154
4862	U2SURP	U2SURP	chr3	+	142769780	142769891	142772517	142772636	142761958	142762118	142773784	142773961	4862	263	307	292	284	236	244	0.124147574844	0.49450701665	0.47	0.515	-0.045
1471	IP6K2	IP6K2	chr3	-	48731891	48731958	48732126	48732257	48730883	48731673	48732522	48732854	1471	88	5	92	12	256	192	0.124658789032	0.496089243588	0.93	0.852	0.078
1010	ZNF346	ZNF346	chr5	+	176468778	176468871	176477751	176477937	176468126	176468230	176489058	176489152	1010	50	33	37	40	218	311	0.124788059839	0.496241730672	0.684	0.569	0.115
2682	FAM103A1	FAM103A1	chr15	+	83656087	83656136	83657761	83657940	83654954	83655121	83658632	83659809	2682	70	339	68	438	174	304	0.124879585109	0.496244003172	0.265	0.213	0.052
4982	GSK3B	GSK3B	chr3	-	119585436	119585475	119595259	119595355	119582265	119582452	119624601	119624699	4982	252	0	372	6	221	164	0.125203138833	0.497167631349	1.0	0.979	0.021
4542	KIAA1191	KIAA1191	chr5	-	175777615	175777740	175782573	175782752	175775252	175775359	175788604	175788810	4542	99	266	140	296	304	250	0.125311305659	0.497235260855	0.234	0.28	-0.046
4289	EDEM2	EDEM2	chr20	-	33722540	33722752	33725682	33725808	33719444	33719586	33730175	33730281	4289	84	111	101	179	251	337	0.125603383596	0.498032021003	0.504	0.431	0.073
4811	RAB5B	RAB5B	chr12	+	56380652	56380907	56383730	56383882	56367794	56367923	56384465	56384588	4811	296	476	295	556	380	277	0.125703692338	0.498067788959	0.312	0.279	0.033
5451	ARNTL2	ARNTL2	chr12	+	27523061	27523163	27529278	27529320	27521194	27521345	27533179	27533337	5451	12	11	41	17	227	167	0.12604557393	0.499059979218	0.445	0.64	-0.195
3884	SEC11A	SEC11A	chr15	-	85223943	85224063	85230855	85231005	85213955	85214013	85234765	85234875	3884	1126	915	1198	884	275	245	0.12638110379	0.500025599912	0.523	0.547	-0.024
1113	NR2F1-AS1	NR2F1-AS1	chr5	-	92831762	92831809	92880500	92880621	92774408	92774447	92889466	92889569	1113	21	1	5	2	246	172	0.126634669883	0.500665767306	0.936	0.636	0.3
3565	AFG3L2	AFG3L2	chr18	-	12337339	12337534	12340199	12340400	12328942	12329782	12344130	12344246	3565	266	245	346	265	326	320	0.126740044862	0.50071954002	0.516	0.562	-0.046
1826	PLEKHB2	PLEKHB2	chr2	+	131878506	131878551	131883325	131883478	131862419	131862971	131884256	131884359	1826	7	593	2	852	170	278	0.126936462804	0.500770311684	0.019	0.004	0.015
4488	C11orf80	C11orf80	chr11	+	66526513	66526567	66555630	66555740	66512206	66512390	66563751	66563835	4488	10	35	22	39	179	235	0.126913379283	0.500770311684	0.273	0.425	-0.152
1318	ABCC1	ABCC1	chr16	+	16108347	16108485	16110352	16110478	16101672	16101849	16126965	16127027	1318	3	116	11	163	263	251	0.12728040361	0.501473043095	0.024	0.061	-0.037
2275	CASC15	CASC15	chr6	+	21802887	21802971	21909700	21909834	21783862	21783939	21979173	21979291	2275	5	20	0	9	209	259	0.127300599261	0.501473043095	0.237	0.0	0.237
634	SEPT10	SEPT10	chr2	-	110325391	110325553	110350627	110350696	110323339	110323436	110371374	110371783	634	32	360	28	475	194	287	0.127390329496	0.501473043095	0.116	0.08	0.036
5600	PLAA	PLAA	chr9	-	26907831	26907996	26910335	26910437	26903367	26906074	26913876	26913945	5600	95	216	121	213	227	290	0.12773148661	0.502453490227	0.36	0.421	-0.061
2348	ADD1	ADD1	chr4	+	2900985	2901162	2906490	2906835	2899910	2900054	2909469	2909571	2348	197	633	274	747	302	470	0.128382113295	0.504648998658	0.326	0.363	-0.037
1907	ZER1	ZER1	chr9	-	131497612	131497710	131502209	131502398	131495704	131495807	131503050	131503166	1907	205	84	156	85	314	223	0.128943864347	0.506492241812	0.634	0.566	0.068
3334	CCDC91	CCDC91	chr12	+	28515370	28515448	28544236	28544344	28460577	28460682	28603093	28603186	3334	34	56	40	41	203	233	0.129121776352	0.506826195523	0.411	0.528	-0.117
4565	MTDH	MTDH	chr8	+	98699656	98699833	98701265	98701331	98698895	98698980	98703179	98703416	4565	408	94	526	95	302	191	0.129253928016	0.506980180629	0.733	0.778	-0.045
5157	MAD2L1	MAD2L1	chr4	-	120983129	120983250	120986826	120986973	120982028	120982132	120987816	120988013	5157	345	273	546	368	272	246	0.129351672833	0.506999085472	0.533	0.573	-0.04
5897	SLC25A38	SLC25A38	chr3	+	39433343	39433512	39435900	39436067	39431913	39431998	39437888	39438819	5897	31	135	43	125	294	292	0.129552384462	0.507177444	0.186	0.255	-0.069
979	PIGN	PIGN	chr18	-	59829485	59829562	59830763	59830889	59828365	59828618	59854076	59854289	979	31	17	31	31	251	202	0.12958309328	0.507177444	0.595	0.446	0.149
238	UBR7	UBR7	chr14	+	93686594	93686757	93688658	93688720	93685557	93685707	93693288	93695561	238	92	38	99	60	288	187	0.12983346367	0.507429353713	0.611	0.517	0.094
3770	SYT7	SYT7	chr11	-	61313502	61313727	61314648	61314780	61300460	61300596	61318855	61318935	3770	4	0	0	1	257	350	0.129745586921	0.507429353713	1.0	0.0	1.0
2998	SETD1A	SETD1A	chr16	+	30978204	30978381	30978821	30978909	30976921	30977707	30980625	30980783	2998	82	66	114	65	302	213	0.130354572883	0.509090036067	0.467	0.553	-0.086
3101	C11orf54	C11orf54	chr11	+	93480462	93480614	93483511	93483610	93474759	93474894	93486847	93486921	3101	33	62	39	46	277	224	0.130444990913	0.509090036067	0.301	0.407	-0.106
1097	DDX50	DDX50	chr10	+	70696691	70696851	70702968	70703013	70695761	70695835	70706107	70706603	1097	151	82	183	74	285	170	0.130622283846	0.509288103118	0.523	0.596	-0.073
115	CCM2	CCM2	chr7	+	45108041	45108178	45109424	45109560	45077851	45078025	45112324	45112382	115	30	286	52	344	262	261	0.130682431152	0.509288103118	0.095	0.131	-0.036
1803	HK1	HK1	chr10	+	71151880	71152064	71154705	71154861	71148952	71149052	71158350	71158584	1803	324	482	357	616	309	281	0.131260531912	0.511175918709	0.379	0.345	0.034
1020	CSK	CSK	chr15	+	75093862	75093936	75094035	75094231	75093352	75093443	75094337	75094424	1020	141	272	165	393	199	321	0.13153990702	0.511533665503	0.455	0.404	0.051
2086	DUSP5	DUSP5	chr10	+	112262478	112262627	112266692	112266912	112257624	112258258	112269777	112271302	2086	641	1457	751	1547	274	345	0.131518664212	0.511533665503	0.356	0.379	-0.023
3266	GIGYF2	GIGYF2	chr2	+	233595831	233595944	233599126	233599196	233568133	233568199	233599864	233599948	3266	10	14	4	16	238	195	0.131694492419	0.511769514817	0.369	0.17	0.199
4934	UBE2Q2	UBE2Q2	chr15	+	76170301	76170362	76171438	76171529	76168527	76168612	76175706	76175765	4934	69	109	62	136	186	216	0.131975752813	0.511769514817	0.424	0.346	0.078
5184	GTF2IRD1	GTF2IRD1	chr7	+	73969767	73969824	73971968	73972052	73969503	73969553	73973190	73973374	5184	55	101	35	95	182	209	0.131948770307	0.511769514817	0.385	0.297	0.088
790	ARID5B	ARID5B	chr10	+	63829458	63829556	63845460	63845659	63819001	63819054	63850620	63856707	790	55	169	62	137	223	324	0.131836035476	0.511769514817	0.321	0.397	-0.076
2146	PIKFYVE	PIKFYVE	chr2	+	209142260	209142432	209150449	209150657	209141435	209141554	209153452	209153542	2146	24	60	37	57	297	333	0.132207960093	0.511873477648	0.31	0.421	-0.111
2421	SEC24A	SEC24A	chr5	+	134044402	134044578	134050713	134050851	134041016	134041127	134053758	134053863	2421	142	120	165	107	301	263	0.132379079508	0.511873477648	0.508	0.574	-0.066
3839	CTDSP2	CTDSP2	chr12	-	58220128	58220185	58220778	58220880	58218009	58218102	58221334	58221373	3839	268	194	238	139	227	182	0.132471655139	0.511873477648	0.526	0.579	-0.053
4170	DIABLO	DIABLO	chr12	-	122709058	122709191	122709191	122709295	122702812	122702944	122710511	122711115	4170	67	340	66	445	229	258	0.132249993773	0.511873477648	0.182	0.143	0.039
722	ODC1	ODC1	chr2	-	10584220	10584393	10584599	10584773	10583827	10583962	10585056	10585175	722	884	1052	1215	1582	299	298	0.132298937098	0.511873477648	0.456	0.434	0.022
4607	DARS2	DARS2	chr1	+	173799797	173799899	173800672	173800768	173797470	173797537	173802513	173802637	4607	114	69	145	118	227	221	0.132607417593	0.512035435518	0.617	0.545	0.072
1187	ZFYVE27	ZFYVE27	chr10	+	99498233	99498431	99504485	99504672	99496877	99497078	99508025	99508121	1187	101	106	106	82	323	312	0.132924581482	0.512570805788	0.479	0.555	-0.076
5475	SYNJ2BP-COX16	SYNJ2BP-COX16	chr14	-	70809374	70809446	70839749	70839848	70795890	70795953	70842392	70842488	5475	51	176	68	170	224	197	0.132933960812	0.512570805788	0.203	0.26	-0.057
1184	RAC1	RAC1	chr7	+	6439756	6439819	6441498	6441658	6431554	6431672	6441946	6443598	1184	705	2696	740	3093	188	285	0.133218725217	0.512958222808	0.284	0.266	0.018
1240	RPS6KC1	RPS6KC1	chr1	+	213349742	213349835	213405465	213405598	213341200	213341316	213414044	213415640	1240	22	46	26	31	218	258	0.133293428088	0.512958222808	0.361	0.498	-0.137
3088	H2AFY	H2AFY	chr5	-	134688635	134688735	134696186	134696294	134681657	134681747	134705095	134705293	3088	464	597	629	914	233	225	0.133316488259	0.512958222808	0.429	0.399	0.03
1413	MYO19	MYO19	chr17	-	34883894	34884033	34888356	34888511	34883381	34883530	34889779	34889931	1413	208	176	291	300	280	264	0.133713133211	0.513631220934	0.527	0.478	0.049
1561	ACVR1B	ACVR1B	chr12	+	52374752	52374983	52377782	52377950	52370110	52370359	52378975	52379132	1561	143	96	170	148	356	293	0.134556886757	0.513631220934	0.551	0.486	0.065
1823	PLEKHB2	PLEKHB2	chr2	+	131890474	131890564	131897742	131897848	131888293	131888333	131904209	131907425	1823	271	326	401	410	215	231	0.133732727869	0.513631220934	0.472	0.512	-0.04
18	PGS1	PGS1	chr17	+	76388594	76388746	76394332	76394432	76374698	76374889	76395428	76395618	18	32	91	21	96	277	225	0.133889355634	0.513631220934	0.222	0.151	0.071
1987	PRIMPOL	PRIMPOL	chr4	+	185582927	185583057	185587070	185587218	185580493	185580591	185593326	185593614	1987	21	38	41	44	255	273	0.134392046177	0.513631220934	0.372	0.499	-0.127
2279	ADGRF1	ADGRF1	chr6	-	46984352	46984504	46988466	46988525	46982416	46982580	46989693	46989794	2279	43	168	86	245	184	277	0.134608807594	0.513631220934	0.278	0.346	-0.068
3315	RPS2	RPS2	chr16	-	2013149	2013257	2014276	2014366	2012736	2012910	2014449	2014629	3315	1108	7395	1150	8218	215	233	0.134326830505	0.513631220934	0.14	0.132	0.008
3543	SLC7A6	SLC7A6	chr16	+	68321648	68321774	68324298	68324443	68308593	68309152	68325111	68325235	3543	71	77	67	50	251	270	0.134621086132	0.513631220934	0.498	0.59	-0.092
4385	ATAT1	ATAT1	chr6	+	30610544	30610788	30613671	30613751	30609952	30610024	30613843	30613886	4385	39	34	31	15	369	205	0.134058954581	0.513631220934	0.389	0.534	-0.145
5311	XRCC6	XRCC6	chr22	+	42054255	42054356	42057334	42057448	42052906	42053036	42059625	42060052	5311	1309	1523	1608	1732	226	239	0.133856925216	0.513631220934	0.476	0.495	-0.019
5424	RNF19A	RNF19A	chr8	-	101273769	101273983	101276261	101276423	101272081	101272225	101276898	101277013	5424	256	382	280	493	287	339	0.134250054452	0.513631220934	0.442	0.402	0.04
5884	WIPF2	WIPF2	chr17	+	38418776	38418893	38420741	38421398	38416786	38416919	38430041	38430251	5884	63	228	79	380	242	782	0.134407473277	0.513631220934	0.472	0.402	0.07
1789	PIGT	PIGT	chr20	+	44045156	44045334	44047491	44047619	44044706	44044983	44047934	44048035	1789	443	360	435	410	303	253	0.134846464792	0.514131594623	0.507	0.47	0.037
1674	FAM193B	FAM193B	chr5	-	176963358	176963746	176964873	176965108	176951185	176952206	176965905	176966148	1674	189	174	168	122	360	513	0.135915542259	0.514968887892	0.608	0.662	-0.054
2049	ARAP1	ARAP1	chr11	-	72397086	72397236	72398483	72398547	72396113	72396726	72398732	72398783	2049	61	206	81	204	189	275	0.135463167275	0.514968887892	0.301	0.366	-0.065
2608	USP1	USP1	chr1	+	62908829	62908990	62913011	62913182	62907865	62907970	62914135	62914337	2608	143	185	182	293	286	296	0.135638590418	0.514968887892	0.444	0.391	0.053
3160	SPINT1	SPINT1	chr15	+	41146257	41146284	41146594	41146720	41145908	41146127	41146836	41146887	3160	30	480	43	997	152	251	0.135677691652	0.514968887892	0.094	0.066	0.028
4750	PPRC1	PPRC1	chr10	+	103904006	103904064	103906428	103907149	103902801	103902855	103908128	103908278	4750	15	488	28	563	183	846	0.135889637857	0.514968887892	0.124	0.187	-0.063
4754	PPRC1	PPRC1	chr10	+	103898476	103898522	103898635	103898737	103897606	103897795	103898856	103901761	4754	2	59	0	95	171	227	0.13565047037	0.514968887892	0.043	0.0	0.043
5364	FAXC	FAXC	chr6	-	99739579	99739696	99781226	99781423	99720792	99729329	99790773	99790909	5364	37	24	50	53	322	242	0.135499597264	0.514968887892	0.537	0.415	0.122
544	RIMS2	RIMS2	chr8	+	104922361	104922429	104922548	104922757	104897525	104898451	104924280	104924400	544	3	2	1	6	193	334	0.135611630956	0.514968887892	0.722	0.224	0.498
5801	CCHCR1	CCHCR1	chr6	-	31110739	31110911	31111038	31111190	31110215	31110493	31112463	31112565	5801	72	129	104	139	277	297	0.135801592014	0.514968887892	0.374	0.445	-0.071
4259	MPDU1	MPDU1	chr17	+	7489268	7489396	7490216	7490335	7489049	7489115	7490478	7490589	4259	15	272	10	337	253	244	0.136243862055	0.515516305015	0.05	0.028	0.022
5539	MUC1	MUC1	chr1	-	155160483	155160539	155160638	155160707	155159930	155160052	155161973	155162101	5539	0	1	4	0	194	181	0.136248994104	0.515516305015	0.0	1.0	-1.0
2047	TANC1	TANC1	chr2	+	159992704	159992809	160019793	160020057	159954148	159954346	160025760	160025883	2047	89	175	58	154	230	389	0.13663290752	0.515629644319	0.462	0.389	0.073
223	CRTAP	CRTAP	chr3	+	33171430	33171559	33174046	33174192	33165899	33166071	33175673	33175757	223	549	717	549	635	254	271	0.136732402035	0.515629644319	0.45	0.48	-0.03
3235	PHF1	PHF1	chr6	+	33382742	33382921	33383011	33383106	33382501	33382606	33383366	33383447	3235	77	105	84	83	304	220	0.136387736012	0.515629644319	0.347	0.423	-0.076
4011	DOK4	DOK4	chr16	-	57509011	57509131	57509417	57509532	57508704	57508894	57509761	57509869	4011	122	159	131	132	240	245	0.136595823746	0.515629644319	0.439	0.503	-0.064
4354	ANP32B	ANP32B	chr9	+	100756912	100757062	100760837	100760960	100745488	100745891	100767245	100767435	4354	607	807	890	1312	275	248	0.136751483748	0.515629644319	0.404	0.38	0.024
4116	PSME4	PSME4	chr2	-	54096512	54096675	54101475	54101631	54093883	54094017	54102763	54102892	4116	182	248	201	223	281	288	0.136855124272	0.515664059412	0.429	0.48	-0.051
3883	SEC11A	SEC11A	chr15	-	85223943	85224063	85230855	85231005	85213955	85214013	85259255	85259691	3883	238	898	268	870	275	245	0.13800402258	0.518203680108	0.191	0.215	-0.024
4201	C14orf80	C14orf80	chr14	+	105958915	105959071	105960171	105960270	105958443	105958646	105963693	105963780	4201	76	17	126	16	281	224	0.137880923305	0.518203680108	0.781	0.863	-0.082
4222	SH2D4A	SH2D4A	chr8	+	19192196	19192368	19214713	19214794	19190465	19190625	19218713	19218825	4222	103	19	214	24	297	206	0.137876609624	0.518203680108	0.79	0.861	-0.071
5704	TM4SF1	TM4SF1	chr3	-	149089473	149089654	149093229	149093375	149086804	149087667	149093466	149093556	5704	2088	2178	3050	2997	271	306	0.137987418919	0.518203680108	0.52	0.535	-0.015
710	APH1A	APH1A	chr1	-	150240115	150240189	150240356	150240391	150239755	150239878	150241097	150241609	710	2	389	9	543	160	199	0.137651706535	0.518203680108	0.006	0.02	-0.014
3946	AGPAT5	AGPAT5	chr8	+	6599181	6599272	6605190	6605349	6590081	6590171	6612571	6612695	3946	43	121	63	125	216	284	0.138101300094	0.518212306267	0.318	0.399	-0.081
1496	FAM175A	FAM175A	chr4	-	84393374	84393441	84397795	84397832	84391355	84391549	84403306	84403397	1496	8	25	13	18	162	192	0.13942998458	0.518581822495	0.275	0.461	-0.186
1617	BIVM	BIVM	chr13	+	103483914	103484047	103486815	103486902	103474414	103474509	103490992	103491089	1617	81	119	127	141	258	212	0.139207139163	0.518581822495	0.359	0.425	-0.066
2150	ESRRG	ESRRG	chr1	-	216850417	216850833	217038402	217038520	216741329	216741440	217112923	217113015	2150	0	16	3	21	243	541	0.139028762724	0.518581822495	0.0	0.241	-0.241
2307	IRF1	IRF1	chr5	-	131820053	131820189	131821358	131821408	131817300	131819767	131821942	131822065	2307	59	163	59	223	175	261	0.13944501378	0.518581822495	0.351	0.283	0.068
2552	RNF8	RNF8	chr6	+	37339287	37339350	37342395	37342485	37336259	37336994	37344701	37344809	2552	52	50	69	44	188	215	0.139251116942	0.518581822495	0.543	0.642	-0.099
2765	ACSL3	ACSL3	chr2	+	223752547	223752606	223773450	223773868	223725731	223725976	223781036	223781214	2765	13	1269	7	1360	184	543	0.139530446375	0.518581822495	0.029	0.015	0.014
2822	NAP1L1	NAP1L1	chr12	-	76462688	76462774	76467982	76468019	76453917	76454059	76478346	76478813	2822	217	4	202	9	162	211	0.138416559099	0.518581822495	0.986	0.967	0.019
2924	FAM21A	FAM21A	chr10	+	51885816	51885939	51886919	51886982	51885128	51885209	51887342	51887555	2924	78	66	108	65	248	188	0.13914272178	0.518581822495	0.473	0.557	-0.084
2969	KANSL3	KANSL3	chr2	-	97267852	97268075	97268489	97268599	97267379	97267513	97269986	97270117	2969	84	145	82	105	235	348	0.139443289817	0.518581822495	0.462	0.536	-0.074
3759	CAMK2G	CAMK2G	chr10	-	75583797	75583842	75585078	75585105	75581439	75581488	75597225	75597269	3759	18	43	22	29	152	170	0.13890459332	0.518581822495	0.319	0.459	-0.14
4566	BFAR	BFAR	chr16	+	14743660	14743830	14748922	14749067	14742244	14742449	14755748	14755922	4566	340	191	328	222	295	270	0.138428357985	0.518581822495	0.62	0.575	0.045
5893	ARMC8	ARMC8	chr3	+	137907242	137907372	137928658	137928735	137906089	137906441	137940767	137940839	5893	14	43	14	81	255	202	0.139395278573	0.518581822495	0.205	0.12	0.085
720	CEP72	CEP72	chr5	+	624585	624694	633883	634062	620183	620376	635486	635699	720	15	28	34	35	234	304	0.138514619953	0.518581822495	0.41	0.558	-0.148
727	B4GALT6	B4GALT6	chr18	-	29237938	29238052	29246218	29246335	29225317	29225442	29264274	29264686	727	36	37	42	68	242	239	0.13942811973	0.518581822495	0.49	0.379	0.111
5417	LOC100630923	LOC100630923	chr7	+	102039994	102040095	102047880	102047945	102016658	102016769	102065460	102067129	5417	12	27	9	43	226	190	0.139671747789	0.518753611938	0.272	0.15	0.122
3058	ERLIN1	ERLIN1	chr10	-	101923760	101923852	101927104	101927163	101915901	101915991	101933964	101934038	3058	31	94	73	153	184	217	0.139827698521	0.518790767737	0.28	0.36	-0.08
4992	MAVS	MAVS	chr20	+	3835204	3835388	3838281	3838456	3827445	3827550	3841978	3842151	4992	138	113	171	179	309	300	0.139871924366	0.518790767737	0.542	0.481	0.061
3924	DIMT1	DIMT1	chr5	-	61688752	61688817	61689781	61689874	61686702	61686809	61690310	61690434	3924	130	0	114	3	218	190	0.139971492403	0.51880737945	1.0	0.971	0.029
5691	ZBTB8OS	ZBTB8OS	chr1	-	33099245	33099328	33100368	33100393	33093108	33093145	33116033	33116191	5691	22	41	28	30	150	208	0.140232714756	0.519422737073	0.427	0.564	-0.137
1726	CAPN12	CAPN12	chr19	-	39225452	39225510	39226009	39226069	39224342	39224421	39226141	39226184	1726	5	5	3	0	185	183	0.140502747175	0.52006987014	0.497	1.0	-0.503
4788	ATXN3	ATXN3	chr14	-	92562436	92562481	92563017	92563182	92559595	92559662	92572872	92572965	4788	82	1	47	3	290	170	0.140806002563	0.520839016938	0.98	0.902	0.078
209	LOC101927021	LOC101927021	chr7	+	1201987	1202179	1202597	1202853	1200009	1200259	1203087	1203131	209	3	4	13	4	317	381	0.140996647745	0.521190860499	0.474	0.796	-0.322
1065	ASUN	ASUN	chr12	-	27066906	27067061	27068934	27069113	27066389	27066620	27070284	27070374	1065	107	114	115	92	304	280	0.141160849926	0.521215745214	0.464	0.535	-0.071
1081	BTBD7	BTBD7	chr14	-	93730130	93730339	93760203	93761283	93727947	93728023	93762315	93762503	1081	723	168	1237	244	1205	334	0.141406861504	0.521215745214	0.544	0.584	-0.04
1146	DNAJC24	DNAJC24	chr11	+	31436357	31436496	31447833	31447902	31392262	31392406	31451817	31454382	1146	48	10	42	17	264	194	0.141610265801	0.521215745214	0.779	0.645	0.134
127	TADA3	TADA3	chr3	-	9825711	9825897	9826999	9827109	9821647	9822233	9828689	9828793	127	192	534	203	474	235	311	0.14232448887	0.521215745214	0.322	0.362	-0.04
1478	VPRBP	VPRBP	chr3	-	51475400	51475913	51477781	51477919	51474985	51475087	51497129	51497243	1478	67	217	63	273	263	638	0.142430835875	0.521215745214	0.428	0.359	0.069
1854	MAL	MAL	chr2	+	95713703	95713871	95715325	95715451	95691399	95691630	95719125	95719737	1854	1267	1392	1853	2192	293	251	0.141885020162	0.521215745214	0.438	0.42	0.018
2423	CSNK1G3	CSNK1G3	chr5	+	122881110	122881535	122893188	122893258	122847792	122848264	122909086	122909235	2423	251	78	189	43	550	195	0.141860633694	0.521215745214	0.533	0.609	-0.076
2664	USP53	USP53	chr4	+	120180974	120181080	120181661	120181808	120177595	120177678	120182869	120183019	2664	84	77	80	101	231	272	0.142430133246	0.521215745214	0.562	0.483	0.079
2922	PPCDC	PPCDC	chr15	+	75320587	75320794	75335781	75335877	75315895	75315967	75336726	75336855	2922	30	24	25	35	332	221	0.142407627796	0.521215745214	0.454	0.322	0.132
3434	C1orf101	C1orf101	chr1	+	244662303	244662381	244681893	244682000	244643018	244643086	244715623	244716116	3434	3	1	0	2	203	232	0.141971325001	0.521215745214	0.774	0.0	0.774
3940	HNRNPAB	HNRNPAB	chr5	+	177636330	177636448	177637132	177637273	177634094	177634226	177637553	177638184	3940	1821	777	2489	1153	243	266	0.14232097407	0.521215745214	0.72	0.703	0.017
4479	ANKRD6	ANKRD6	chr6	+	90315725	90315824	90321990	90322089	90312747	90312846	90326277	90326376	4479	23	0	19	2	224	224	0.14236957905	0.521215745214	1.0	0.905	0.095
4669	ZNF410	ZNF410	chr14	+	74363018	74363237	74364773	74364965	74361061	74361112	74370662	74370813	4669	142	256	125	281	344	317	0.14243634093	0.521215745214	0.338	0.291	0.047
4817	MDK	MDK	chr11	+	46403606	46403683	46403843	46404011	46402333	46402733	46404136	46404298	4817	29	1068	26	636	202	293	0.142055652871	0.521215745214	0.038	0.056	-0.018
5458	POMT1	POMT1	chr9	+	134379575	134379727	134381500	134381607	134378288	134378460	134381789	134381840	5458	21	42	19	66	277	232	0.14241970249	0.521215745214	0.295	0.194	0.101
1302	PIK3C2A	PIK3C2A	chr11	-	17115807	17115932	17118603	17118811	17113705	17113823	17121406	17121516	1302	137	94	221	117	333	250	0.142757290762	0.521341217134	0.522	0.586	-0.064
1702	PTP4A2	PTP4A2	chr1	-	32377296	32377427	32381495	32381588	32372021	32374561	32384570	32385259	1702	567	219	668	219	218	256	0.142592342223	0.521341217134	0.752	0.782	-0.03
5425	RNF19A	RNF19A	chr8	-	101287180	101287389	101299728	101300495	101282096	101282241	101322094	101322394	5425	1024	346	1148	341	892	334	0.142686463475	0.521341217134	0.526	0.558	-0.032
4833	CTNS	CTNS	chr17	+	3552140	3552225	3558291	3558395	3550737	3550816	3558514	3558646	4833	21	51	34	50	210	229	0.143014541218	0.52193132902	0.31	0.426	-0.116
2157	PLEKHM1	PLEKHM1	chr17	-	43555265	43555513	43559802	43559891	43552465	43553092	43568017	43568146	2157	19	121	12	135	214	373	0.143268291153	0.522110590801	0.215	0.134	0.081
5791	ZNF133	ZNF133	chr20	+	18270542	18270718	18285651	18285822	18268926	18269248	18286324	18286451	5791	5	5	9	2	301	296	0.14318801343	0.522110590801	0.496	0.816	-0.32
852	AUP1	AUP1	chr2	-	74756258	74756409	74756488	74756626	74755066	74755133	74756706	74757024	852	383	85	305	87	263	276	0.143350745055	0.522110590801	0.825	0.786	0.039
3875	SHOC2	SHOC2	chr10	+	112745385	112745523	112760172	112760303	112723882	112724819	112764363	112764552	3875	113	78	95	89	263	256	0.144092153882	0.524460834943	0.585	0.51	0.075
1752	NUP93	NUP93	chr16	+	56871519	56871638	56872863	56872981	56870512	56870629	56873432	56873516	1752	226	166	310	276	244	243	0.144454553879	0.525429363976	0.576	0.528	0.048
4373	TAF6	TAF6	chr7	-	99710971	99711028	99711238	99711392	99710420	99710540	99711490	99711577	4373	253	111	241	133	279	182	0.144782556433	0.526271570885	0.598	0.542	0.056
2263	SGIP1	SGIP1	chr1	+	67155872	67155999	67161116	67161176	67154830	67154958	67184976	67185088	2263	55	17	46	7	252	185	0.144975104656	0.526620619842	0.704	0.828	-0.124
1932	TFPT	TFPT	chr19	-	54611632	54611702	54613433	54613504	54611332	54611551	54617821	54618080	1932	56	76	60	56	196	195	0.145341617724	0.527600709449	0.423	0.516	-0.093
3691	ARHGEF1	ARHGEF1	chr19	+	42409100	42409188	42409326	42409413	42408367	42408535	42409911	42409979	3691	117	286	147	289	213	212	0.145637814968	0.528324413873	0.289	0.336	-0.047
3517	DPP8	DPP8	chr15	-	65744297	65744440	65746600	65746753	65743336	65743448	65748562	65748709	3517	63	81	67	120	278	268	0.145886644432	0.528875436559	0.429	0.35	0.079
1550	CSNK1D	CSNK1D	chr17	-	80213304	80213453	80223561	80223672	80210309	80210480	80231181	80231618	1550	255	42	279	63	236	274	0.146211083389	0.529699648719	0.876	0.837	0.039
5212	NASP	NASP	chr1	+	46082297	46082375	46083134	46083263	46082008	46082065	46083732	46084578	5212	502	718	561	713	203	254	0.146536463812	0.530526175553	0.467	0.496	-0.029
1171	LYRM1	LYRM1	chr16	+	20926877	20927036	20931443	20931536	20911987	20912211	20935321	20936331	1171	53	87	44	104	284	218	0.146890581473	0.530751663918	0.319	0.245	0.074
4187	TBRG4	TBRG4	chr7	-	45143697	45143855	45144136	45144308	45142931	45143042	45145039	45145363	4187	242	248	273	334	297	283	0.146830858693	0.530751663918	0.482	0.438	0.044
5687	ZBTB8OS	ZBTB8OS	chr1	-	33093108	33093145	33099245	33099328	33086816	33087549	33099551	33099711	5687	113	25	103	35	208	162	0.146736286687	0.530751663918	0.779	0.696	0.083
1654	NPHP4	NPHP4	chr1	-	5924397	5924577	5925161	5925333	5923949	5924093	5926432	5926518	1654	19	39	25	29	297	305	0.147190316478	0.531004774357	0.333	0.47	-0.137
176	CALM3	CALM3	chr19	+	47109083	47109114	47111453	47111597	47104511	47104694	47111738	47111845	176	29	1365	29	2014	156	269	0.147739231575	0.531004774357	0.035	0.024	0.011
2855	VAPB	VAPB	chr20	+	56993266	56993419	57009657	57009761	56964174	56964573	57014000	57014081	2855	220	103	330	192	278	229	0.147456514834	0.531004774357	0.638	0.586	0.052
3154	WDR75	WDR75	chr2	+	190334069	190334165	190334801	190334971	190333200	190333295	190335544	190335604	3154	80	165	107	169	221	295	0.147635599212	0.531004774357	0.393	0.458	-0.065
3961	VAV3	VAV3	chr1	-	108185240	108185377	108226109	108226155	108160188	108160254	108231002	108231028	3961	54	229	81	258	171	262	0.147700006228	0.531004774357	0.265	0.325	-0.06
4235	CEP152	CEP152	chr15	-	49040639	49040807	49044545	49044666	49037092	49037189	49048099	49048750	4235	18	30	44	43	246	293	0.147430325527	0.531004774357	0.417	0.549	-0.132
5666	PI4KA	PI4KA	chr22	-	21165254	21165320	21167645	21167794	21161649	21161746	21172770	21172837	5666	103	37	129	66	274	191	0.147276900447	0.531004774357	0.66	0.577	0.083
650	ZZZ3	ZZZ3	chr1	-	78097534	78099090	78105133	78105287	78050201	78050340	78107068	78107131	650	81	948	87	1286	279	1681	0.147429005141	0.531004774357	0.34	0.29	0.05
2108	ANXA3	ANXA3	chr4	+	79494333	79494421	79503330	79503444	79475589	79475642	79507413	79507504	2108	991	903	1640	1372	213	239	0.148163304962	0.531599087899	0.552	0.573	-0.021
256	METTL1	METTL1	chr12	-	58163554	58163739	58164876	58165040	58163347	58163461	58165756	58165914	256	173	118	187	161	289	310	0.148180491998	0.531599087899	0.611	0.555	0.056
3910	PTPN2	PTPN2	chr18	-	12830941	12831040	12836789	12836890	12825808	12825943	12859162	12859253	3910	89	50	95	75	226	224	0.148196886491	0.531599087899	0.638	0.557	0.081
1524	RHEB	RHEB	chr7	-	151168634	151168691	151174418	151174501	151168479	151168527	151181822	151181890	1524	450	530	513	531	208	182	0.1487043389	0.532369339264	0.426	0.458	-0.032
4949	U2AF1L4	U2AF1L4	chr19	-	36235526	36235639	36236025	36236113	36235223	36235322	36236248	36236343	4949	13	15	8	21	213	238	0.148583296432	0.532369339264	0.492	0.299	0.193
5843	ACAD10	ACAD10	chr12	+	112165765	112165947	112167609	112167760	112159474	112159543	112171726	112171872	5843	49	43	63	36	307	276	0.148610433624	0.532369339264	0.506	0.611	-0.105
3973	CTBP2	CTBP2	chr10	-	126727565	126727724	126799558	126799662	126691906	126692061	126848887	126849103	3973	34	242	31	323	229	284	0.14888279461	0.532658706487	0.148	0.106	0.042
2093	ABCC4	ABCC4	chr13	-	95886863	95887088	95899228	95899349	95862945	95863035	95899896	95900007	2093	93	161	158	346	246	350	0.149045151161	0.532890134164	0.451	0.394	0.057
2951	NCSTN	NCSTN	chr1	+	160326389	160326544	160326830	160327043	160326049	160326137	160327938	160328742	2951	453	688	640	866	280	338	0.149538532201	0.534304015513	0.443	0.471	-0.028
1819	C1orf106	C1orf106	chr1	+	200870064	200870287	200876961	200877015	200869231	200869348	200877857	200878068	1819	257	85	336	140	348	179	0.150134631614	0.535351823211	0.609	0.552	0.057
2668	HNRNPH3	HNRNPH3	chr10	+	70097614	70097753	70098259	70098399	70096955	70097090	70098896	70098983	2668	695	439	925	519	264	265	0.150322396107	0.535351823211	0.614	0.641	-0.027
3663	MTMR2	MTMR2	chr11	-	95615537	95615660	95620775	95620848	95598764	95598840	95621319	95621425	3663	78	45	51	44	198	248	0.150231785298	0.535351823211	0.685	0.592	0.093
3975	CTBP2	CTBP2	chr10	-	126799558	126799662	126822080	126822181	126727565	126727724	126848887	126849103	3975	3	171	10	228	226	229	0.150121756562	0.535351823211	0.017	0.043	-0.026
4589	ZC3H11A	ZC3H11A	chr1	+	203816311	203816815	203817458	203817535	203809433	203809502	203818838	203819154	4589	878	173	874	203	629	202	0.149950775383	0.535351823211	0.62	0.58	0.04
1968	BCR	BCR	chr22	+	23634727	23634825	23637210	23637342	23632525	23632600	23651610	23651670	1968	170	185	238	211	223	257	0.150735729069	0.536345227794	0.514	0.565	-0.051
3108	SNX17	SNX17	chr2	+	27594135	27594335	27595489	27595607	27593362	27593673	27596113	27596178	3108	106	342	100	405	325	243	0.150810901867	0.536345227794	0.188	0.156	0.032
3918	SNX9	SNX9	chr6	+	158348142	158348246	158349630	158349734	158342562	158342693	158353226	158353304	3918	366	322	424	320	229	229	0.150896247189	0.536345227794	0.532	0.57	-0.038
3823	PLCD3	PLCD3	chr17	-	43190806	43190973	43191617	43191734	43190489	43190625	43192461	43192611	3823	79	238	113	266	242	292	0.15109129282	0.536688863038	0.286	0.339	-0.053
613	PARN	PARN	chr16	-	14680174	14680218	14687157	14687235	14678605	14678648	14693760	14693817	613	67	45	78	35	203	169	0.151744301691	0.538657716347	0.553	0.65	-0.097
534	TXN	TXN	chr9	-	113007057	113007123	113013099	113013159	113006091	113006499	113013637	113013742	534	1235	632	1161	536	185	191	0.15190268421	0.538869340084	0.669	0.691	-0.022
1480	SLC25A24	SLC25A24	chr1	-	108686164	108686332	108690900	108691008	108681679	108681830	108697604	108697757	1480	269	382	324	536	233	293	0.152258742648	0.539101791566	0.47	0.432	0.038
4819	ZNF433	ZNF433	chr19	-	12140954	12141013	12145642	12145689	12128980	12129107	12146351	12146556	4819	5	0	3	2	172	184	0.152264637244	0.539101791566	1.0	0.616	0.384
657	PSMB3	PSMB3	chr17	+	36916683	36916861	36918663	36918758	36912135	36912243	36920371	36920484	657	1400	444	1287	456	303	220	0.152181088828	0.539101791566	0.696	0.672	0.024
2965	ZNF83	ZNF83	chr19	-	53138318	53138406	53158813	53158940	53115617	53118050	53164014	53164096	2965	56	2	42	5	252	213	0.153390369994	0.542735316918	0.959	0.877	0.082
4279	MTHFD1	MTHFD1	chr14	+	64905813	64905890	64906843	64906984	64902286	64902389	64908102	64908171	4279	219	311	345	416	202	266	0.153677706053	0.543399587962	0.481	0.522	-0.041
682	MYO1E	MYO1E	chr15	-	59523900	59523990	59528783	59528871	59516887	59517022	59548482	59548577	682	220	5	317	2	213	215	0.153936943159	0.543963705878	0.978	0.994	-0.016
4895	MKL1	MKL1	chr22	-	40813344	40813497	40814377	40815388	40812979	40813050	40816408	40816580	4895	397	113	421	147	1136	278	0.154575636825	0.545735552033	0.462	0.412	0.05
5161	LARP4	LARP4	chr12	+	50835372	50835426	50847242	50847455	50834221	50834332	50848096	50848200	5161	67	144	54	158	179	338	0.154638409722	0.545735552033	0.468	0.392	0.076
1999	DNM1L	DNM1L	chr12	+	32890798	32890876	32891197	32891230	32890038	32890095	32892997	32893174	1999	79	80	86	118	203	158	0.154920427568	0.54602445272	0.435	0.362	0.073
5467	MSH3	MSH3	chr5	+	79965915	79966128	79968062	79968179	79960961	79961182	79968559	79968677	5467	61	48	116	64	338	242	0.154904642169	0.54602445272	0.476	0.565	-0.089
1451	NTN4	NTN4	chr12	-	96131643	96131922	96180716	96181246	96106989	96107116	96184032	96184536	1451	905	553	1808	1213	655	404	0.155027932463	0.546050612988	0.502	0.479	0.023
4812	IRF3	IRF3	chr19	-	50167699	50167930	50167930	50168103	50166599	50166771	50168887	50169132	4812	345	19	398	13	298	356	0.155473110057	0.547265347401	0.956	0.973	-0.017
4441	IGF2BP3	IGF2BP3	chr7	-	23381682	23381808	23383336	23383472	23358756	23358873	23385558	23385681	4441	213	160	257	235	261	251	0.155766969877	0.547946220277	0.561	0.513	0.048
1761	EFCAB2	EFCAB2	chr1	+	245165422	245165534	245180543	245180628	245133630	245133745	245222687	245222760	1761	13	22	7	26	237	210	0.155885463664	0.548009722778	0.344	0.193	0.151
1056	P2RY6	P2RY6	chr11	+	72983351	72983511	73006774	73006860	72975549	72975694	73007529	73009670	1056	20	15	10	16	285	211	0.156448405839	0.548180746293	0.497	0.316	0.181
1735	NFATC3	NFATC3	chr16	+	68217142	68217269	68224670	68225678	68215377	68215433	68248231	68248335	1735	51	420	63	390	252	1133	0.156523289594	0.548180746293	0.353	0.421	-0.068
3479	SUN1	SUN1	chr7	+	908985	909153	912106	912199	905588	905704	912851	914557	3479	349	224	401	217	293	218	0.156828261592	0.548180746293	0.537	0.579	-0.042
371	BIN1	BIN1	chr2	-	127808729	127808819	127815048	127815177	127808377	127808488	127816586	127816731	371	161	208	185	292	254	215	0.156689591102	0.548180746293	0.396	0.349	0.047
4256	NPTN	NPTN	chr15	-	73866002	73866136	73879864	73879959	73862490	73862764	73884306	73884478	4256	533	722	550	834	220	259	0.156188066346	0.548180746293	0.465	0.437	0.028
4403	MAPK12	MAPK12	chr22	-	50695363	50695393	50695510	50695622	50695027	50695075	50696671	50696730	4403	81	15	70	22	237	155	0.156760460506	0.548180746293	0.779	0.675	0.104
5115	CCDC109B	CCDC109B	chr4	+	110581350	110581521	110585445	110585550	110580166	110580242	110603737	110603898	5115	191	144	179	168	296	230	0.156152902982	0.548180746293	0.508	0.453	0.055
806	ATRN	ATRN	chr20	+	3520868	3520982	3526408	3526537	3515899	3515983	3527930	3528136	806	70	92	70	66	239	254	0.156838369678	0.548180746293	0.447	0.53	-0.083
958	ZNF562	ZNF562	chr19	-	9767222	9767329	9768684	9768811	9759337	9764554	9770054	9770143	958	29	15	35	9	252	232	0.156615976189	0.548180746293	0.64	0.782	-0.142
2320	KIF23	KIF23	chr15	+	69733106	69733418	69737128	69737380	69732242	69732416	69738347	69738430	2320	162	406	246	730	437	377	0.157083086322	0.548303549309	0.256	0.225	0.031
2343	ARFGAP2	ARFGAP2	chr11	-	47196732	47196864	47197401	47197474	47195309	47195391	47198066	47198185	2343	63	11	121	11	198	257	0.157174991041	0.548303549309	0.881	0.935	-0.054
606	TRMT2B	TRMT2B	chrX	-	100297030	100297301	100306632	100306722	100296305	100296360	100306805	100307105	606	13	53	8	65	215	396	0.156976717611	0.548303549309	0.311	0.185	0.126
5302	DMKN	DMKN	chr19	-	35997027	35997087	35998359	35998413	35996840	35996888	35999106	35999142	5302	13	54	31	76	179	185	0.157305055382	0.548406633971	0.199	0.297	-0.098
1068	GPSM2	GPSM2	chr1	+	109456959	109457030	109461234	109461411	109446746	109446876	109465038	109465198	1068	28	81	53	225	196	302	0.158073872542	0.549762296498	0.348	0.266	0.082
1181	PTCD2	PTCD2	chr5	+	71622438	71622568	71627084	71627202	71617998	71618091	71631620	71631712	1181	19	0	17	2	255	243	0.158060488333	0.549762296498	1.0	0.89	0.11
1589	GCH1	GCH1	chr14	-	55310718	55310861	55312485	55312570	55308723	55309772	55313816	55313848	1589	17	4	26	15	210	268	0.157904999633	0.549762296498	0.844	0.689	0.155
3268	INPP5F	INPP5F	chr10	+	121541146	121541283	121551028	121551157	121510587	121510668	121551380	121551548	3268	20	43	53	72	262	254	0.158096965397	0.549762296498	0.311	0.416	-0.105
858	TANGO2	TANGO2	chr22	+	20043465	20043536	20050860	20050965	20040959	20041074	20052064	20053449	858	13	23	8	30	196	230	0.158203757815	0.549783250088	0.399	0.238	0.161
3713	PNPLA8	PNPLA8	chr7	-	108154879	108156018	108161919	108161965	108154587	108154737	108166472	108166762	3713	5	839	9	690	171	1264	0.158426828941	0.550208006812	0.042	0.088	-0.046
3714	PNPLA8	PNPLA8	chr7	-	108154879	108155891	108161919	108161965	108154587	108154737	108166472	108166762	3714	5	766	9	630	171	1137	0.158631924125	0.550219820741	0.042	0.087	-0.045
678	NUP153	NUP153	chr6	-	17662248	17662301	17665469	17665616	17649393	17649531	17669205	17669259	678	109	5	186	3	272	178	0.158548862672	0.550219820741	0.934	0.976	-0.042
3411	PARD3	PARD3	chr10	-	34625126	34625171	34630554	34630744	34620044	34620272	34636892	34637043	3411	418	95	581	106	315	170	0.159109992253	0.551527393731	0.704	0.747	-0.043
359	FRG1B	FRG1B	chr20	+	29623128	29623254	29625872	29625984	29614260	29614327	29628226	29628331	359	106	30	90	38	251	237	0.159332249719	0.551947145693	0.769	0.691	0.078
4983	CUEDC1	CUEDC1	chr17	-	55946482	55946554	55948646	55948730	55943834	55943905	55950023	55950216	4983	53	4	91	2	209	197	0.159604792578	0.552540449432	0.926	0.977	-0.051
5408	LYPD6	LYPD6	chr2	+	150294151	150294340	150305562	150305661	150187028	150187236	150325158	150325289	5408	21	16	22	31	314	224	0.159717305318	0.552579339134	0.484	0.336	0.148
2294	IL4R	IL4R	chr16	+	27363860	27364017	27367128	27367228	27357787	27357939	27370236	27370315	2294	250	126	263	106	282	225	0.159970237556	0.553103685745	0.613	0.664	-0.051
726	B4GALT6	B4GALT6	chr18	-	29218606	29218723	29225317	29225442	29210921	29211109	29237938	29238052	726	41	44	71	51	250	242	0.160157698727	0.553401142656	0.474	0.574	-0.1
1244	ELMSAN1	ELMSAN1	chr14	-	74189400	74189550	74191974	74192063	74181824	74186204	74192735	74192811	1244	72	44	89	37	214	275	0.161034376425	0.555024357407	0.678	0.756	-0.078
2283	ADGRF1	ADGRF1	chr6	-	46976680	46978054	46982416	46982580	46974989	46975031	46984352	46984504	2283	152	1574	212	2568	289	1499	0.160948244826	0.555024357407	0.334	0.3	0.034
3794	CMC2	CMC2	chr16	-	81015410	81015482	81030918	81031034	81009698	81010076	81040338	81040502	3794	284	77	277	96	241	197	0.160982402483	0.555024357407	0.751	0.702	0.049
533	SCAMP1	SCAMP1	chr5	+	77717624	77717784	77745756	77745857	77714598	77714727	77755067	77755185	533	150	3	134	7	285	226	0.160753811998	0.555024357407	0.975	0.938	0.037
1721	PPIP5K2	PPIP5K2	chr5	+	102522020	102522140	102526542	102526683	102520372	102520445	102530600	102530726	1721	25	134	34	121	245	266	0.1613293973	0.555690146256	0.168	0.234	-0.066
259	MTCL1	MTCL1	chr18	+	8798094	8798289	8806890	8807058	8796229	8796460	8812976	8813231	259	188	133	275	238	320	293	0.161792707168	0.556934391362	0.564	0.514	0.05
3880	SEC11A	SEC11A	chr15	-	85213955	85214013	85223943	85224063	85212767	85213300	85230855	85231005	3880	1291	627	1441	636	245	183	0.162010261676	0.557331644202	0.606	0.629	-0.023
3628	STAU2	STAU2	chr8	-	74600888	74601048	74650518	74650584	74585341	74585477	74659017	74659162	3628	0	134	3	148	191	285	0.16238822497	0.557577190331	0.0	0.029	-0.029
5026	TBL1X	TBL1X	chrX	+	9622254	9622362	9652082	9652228	9608312	9608400	9656056	9656315	5026	15	38	28	41	233	271	0.162360854073	0.557577190331	0.315	0.443	-0.128
615	FAM171A1	FAM171A1	chr10	-	15296719	15296878	15317853	15317946	15290637	15290814	15325876	15326104	615	68	110	60	132	218	284	0.162233000026	0.557577190331	0.446	0.372	0.074
4325	LMO7	LMO7	chr13	+	76379614	76379896	76383289	76383319	76378424	76378677	76391296	76391414	4325	7	145	0	134	407	155	0.162593935744	0.557581718051	0.018	0.0	0.018
5598	UBXN7	UBXN7	chr3	-	196129822	196129890	196134116	196134264	196120424	196120490	196159197	196159345	5598	66	56	61	35	273	193	0.162518738777	0.557581718051	0.455	0.552	-0.097
1856	CCDC150	CCDC150	chr2	+	197534556	197534600	197537068	197537161	197523515	197523584	197538964	197539072	1856	14	11	1	4	169	218	0.162913628392	0.558327108359	0.621	0.244	0.377
1016	SHROOM3	SHROOM3	chr4	+	77651956	77652088	77659913	77663079	77631308	77631440	77670169	77670243	1016	77	1641	128	2221	257	3291	0.163073276927	0.558523414258	0.375	0.425	-0.05
3527	POLM	POLM	chr7	-	44113996	44114121	44116107	44116228	44113381	44113624	44118338	44118410	3527	16	7	20	3	246	250	0.163312877193	0.558993135486	0.699	0.871	-0.172
2029	SVIL	SVIL	chr10	-	29821457	29822387	29824917	29824998	29820930	29821101	29839525	29840192	2029	82	411	75	479	206	1055	0.163553171337	0.559464641263	0.505	0.445	0.06
4037	TEAD1	TEAD1	chr11	+	12886384	12886447	12901254	12901389	12883796	12883861	12902551	12902598	4037	44	94	72	212	188	260	0.163695760846	0.559601548356	0.393	0.32	0.073
2590	AXIN1	AXIN1	chr16	-	364542	364683	396147	397106	354303	354441	402368	402676	2590	677	20	822	15	1084	266	0.164095169176	0.560342202939	0.893	0.931	-0.038
4701	MDM2	MDM2	chr12	+	69207333	69207408	69214104	69214154	69202987	69203072	69218142	69218210	4701	92	76	101	61	200	175	0.164117822635	0.560342202939	0.514	0.592	-0.078
343	ECE1	ECE1	chr1	-	21548239	21548335	21551742	21551933	21543739	21546624	21553651	21553719	343	973	339	1340	523	316	221	0.164505583657	0.560620717964	0.667	0.642	0.025
5594	ATF7	ATF7	chr12	-	53946324	53946421	53994736	53994805	53936668	53937232	54020062	54020199	5594	28	82	23	105	194	222	0.164444905804	0.560620717964	0.281	0.2	0.081
5816	KCTD20	KCTD20	chr6	+	36446897	36447000	36447367	36447488	36442565	36442839	36449338	36449536	5816	127	171	85	147	228	246	0.164507655693	0.560620717964	0.445	0.384	0.061
233	FCRLA	FCRLA	chr1	+	161680549	161680702	161681723	161682008	161676761	161677133	161682874	161684142	233	3	12	2	1	278	410	0.165075699088	0.56094128687	0.269	0.747	-0.478
2890	NRAS	NRAS	chr1	-	115252189	115252349	115256420	115256599	115251151	115251275	115258670	115258798	2890	400	499	475	521	304	285	0.164890314942	0.56094128687	0.429	0.461	-0.032
3526	POLM	POLM	chr7	-	44113996	44114129	44116107	44116228	44113381	44113624	44118354	44118410	3526	9	13	8	4	246	258	0.165278119348	0.56094128687	0.421	0.677	-0.256
3604	ELF3	ELF3	chr1	+	201980256	201980427	201981084	201981306	201979689	201979834	201981471	201981564	3604	448	668	664	886	296	347	0.165321405661	0.56094128687	0.44	0.468	-0.028
4218	UBAP2	UBAP2	chr9	-	33948371	33948585	33953282	33953472	33944362	33944637	33960823	33960876	4218	82	266	117	301	315	339	0.165084248952	0.56094128687	0.249	0.295	-0.046
4894	MKL1	MKL1	chr22	-	40819539	40819689	40820209	40820385	40816850	40817104	40825609	40825771	4894	178	176	229	185	301	275	0.165253612237	0.56094128687	0.48	0.531	-0.051
695	GSE1	GSE1	chr16	+	85667519	85667738	85682157	85682357	85646841	85647004	85687883	85688056	695	15	92	29	110	344	325	0.165158280972	0.56094128687	0.133	0.199	-0.066
3817	PSMD2	PSMD2	chr3	+	184019645	184019859	184020157	184020316	184019324	184019446	184020466	184020611	3817	966	1974	1263	2775	339	284	0.165584648853	0.561485297789	0.291	0.276	0.015
3810	RNF2	RNF2	chr1	+	185062192	185062408	185067203	185067476	185060710	185060871	185068922	185069094	3810	221	220	254	302	341	398	0.165736716167	0.561651877893	0.54	0.495	0.045
121	MMS19	MMS19	chr10	-	99221584	99221653	99221773	99221876	99220663	99220764	99222339	99222439	121	188	1	221	5	228	194	0.166072547229	0.562399475644	0.994	0.974	0.02
477	ARHGEF17	ARHGEF17	chr11	+	73071364	73071578	73072132	73072206	73070878	73070997	73073084	73073284	477	200	38	120	33	339	199	0.166244990206	0.562399475644	0.755	0.681	0.074
908	TRIM5	TRIM5	chr11	-	5687210	5687311	5688918	5688941	5686885	5686912	5699433	5699664	908	33	59	30	82	148	226	0.166266560523	0.562399475644	0.461	0.358	0.103
1186	ZFYVE27	ZFYVE27	chr10	+	99504485	99504672	99509230	99509343	99498233	99498431	99510087	99510227	1186	38	80	25	80	312	238	0.166605236028	0.562454322131	0.266	0.192	0.074
2990	TMEM161A	TMEM161A	chr19	-	19243465	19243563	19245592	19245696	19232567	19232628	19249234	19249310	2990	10	1	5	3	229	223	0.166461384408	0.562454322131	0.907	0.619	0.288
3615	KIAA1524	KIAA1524	chr3	-	108300954	108301049	108301823	108301930	108300261	108300358	108303911	108304059	3615	59	38	118	107	232	220	0.166798220896	0.562454322131	0.596	0.511	0.085
3905	RNF146	RNF146	chr6	+	127601660	127601749	127603431	127603540	127601375	127601485	127607194	127607322	3905	19	30	13	10	214	234	0.16674274286	0.562454322131	0.409	0.587	-0.178
4208	DAG1	DAG1	chr3	+	49514281	49514333	49530255	49530406	49507564	49507866	49547851	49548252	4208	19	4	12	7	177	276	0.166525149709	0.562454322131	0.881	0.728	0.153
1960	DDAH2	DDAH2	chr6	-	31695949	31696069	31696227	31696301	31695319	31695469	31696422	31696522	1960	374	502	378	443	199	245	0.16694675503	0.562607470935	0.478	0.512	-0.034
5128	ITGB5	ITGB5	chr3	-	124540159	124540321	124560229	124560398	124538585	124538681	124567155	124567405	5128	533	678	350	391	294	287	0.16713766698	0.562903154965	0.434	0.466	-0.032
2261	SGIP1	SGIP1	chr1	+	67160121	67160187	67161116	67161176	67154830	67154958	67184976	67185088	2261	21	17	3	7	191	185	0.167838652393	0.56441887909	0.545	0.293	0.252
2585	NPC1	NPC1	chr18	-	21131590	21131691	21134721	21134948	21127969	21128072	21136206	21136577	2585	670	134	870	206	352	226	0.167845156708	0.56441887909	0.762	0.731	0.031
3834	MYLIP	MYLIP	chr6	+	16130787	16130978	16141855	16142041	16129316	16129640	16143250	16143448	3834	45	93	41	58	316	311	0.168001513864	0.56441887909	0.323	0.41	-0.087
761	KIAA1217	KIAA1217	chr10	+	24825702	24825822	24831621	24831699	24821998	24822166	24833909	24834032	761	76	6	102	3	245	203	0.167953399132	0.56441887909	0.913	0.966	-0.053
1090	MALT1	MALT1	chr18	+	56367672	56367823	56376609	56376788	56363597	56363719	56377207	56377304	1090	255	386	374	489	276	304	0.168112377842	0.564443774465	0.421	0.457	-0.036
2051	SDHAF2	SDHAF2	chr11	+	61205096	61205320	61205475	61205585	61197596	61197654	61213412	61214239	2051	395	154	316	149	349	235	0.168302338555	0.564734046221	0.633	0.588	0.045
1759	CLINT1	CLINT1	chr5	-	157221905	157221980	157230657	157230727	157218710	157219003	157232873	157233120	1759	165	135	174	177	195	200	0.168535286793	0.56493533378	0.556	0.502	0.054
4404	PIGG	PIGG	chr4	+	509761	509974	514844	515062	502617	502759	515448	516632	4404	204	134	219	177	338	343	0.168741713225	0.56493533378	0.607	0.557	0.05
4626	STRADA	STRADA	chr17	-	61791365	61791468	61803997	61804055	61790765	61790887	61805693	61805773	4626	20	98	14	115	183	228	0.168776501844	0.56493533378	0.203	0.132	0.071
5768	LARS	LARS	chr5	-	145519766	145519824	145522434	145522647	145515163	145515227	145522974	145523113	5768	330	136	396	134	338	183	0.168768125609	0.56493533378	0.568	0.615	-0.047
787	RFC2	RFC2	chr7	-	73660991	73661093	73663341	73663550	73657475	73657576	73664068	73664110	787	18	154	33	184	334	227	0.168881359109	0.564939727344	0.074	0.109	-0.035
3509	ZNF532	ZNF532	chr18	+	56606676	56606853	56615298	56615461	56585502	56587865	56620749	56621031	3509	100	272	125	273	302	288	0.169046045658	0.565144133033	0.26	0.304	-0.044
117	CCM2	CCM2	chr7	+	45109424	45109560	45112324	45112382	45077851	45078025	45113058	45113170	117	30	134	46	143	261	183	0.169373777546	0.565642920053	0.136	0.184	-0.048
1755	INTS7	INTS7	chr1	-	212119948	212120047	212125910	212126043	212118125	212118311	212139771	212139840	1755	33	32	48	29	258	224	0.16940259006	0.565642920053	0.472	0.59	-0.118
2762	SLC17A5	SLC17A5	chr6	-	74348134	74348222	74351413	74351647	74346343	74346430	74354129	74354326	2762	191	75	156	80	359	213	0.169563582955	0.565834194864	0.602	0.536	0.066
4007	SLC25A13	SLC25A13	chr7	-	95906507	95906650	95926209	95926263	95864113	95864229	95951253	95951459	4007	34	132	40	222	179	268	0.1699764733	0.566720067733	0.278	0.212	0.066
5608	TFAP2A	TFAP2A	chr6	-	10400680	10400822	10402724	10402843	10396915	10398938	10404740	10404972	5608	81	108	131	225	244	267	0.170036794516	0.566720067733	0.451	0.389	0.062
126	CDC6	CDC6	chr17	+	38457079	38457282	38457719	38457860	38451607	38451708	38458163	38459413	126	104	130	169	167	328	266	0.170303072692	0.567261028454	0.393	0.451	-0.058
5181	PUM2	PUM2	chr2	-	20494136	20494279	20497313	20497439	20483103	20483247	20507738	20507832	5181	105	28	163	29	251	268	0.170956375386	0.569089679137	0.8	0.857	-0.057
3314	SOAT1	SOAT1	chr1	+	179271811	179271937	179292571	179292630	179262848	179263071	179304640	179304792	3314	338	140	594	206	251	184	0.171186626419	0.569508679111	0.639	0.679	-0.04
3118	ELP2	ELP2	chr18	+	33718757	33718835	33721099	33721164	33718232	33718389	33722243	33722310	3118	85	97	108	93	203	190	0.171381210987	0.569808584488	0.451	0.521	-0.07
4041	HMOX2	HMOX2	chr16	+	4533637	4533755	4546146	4546267	4526340	4526488	4555484	4555611	4041	42	14	47	8	243	246	0.171913377979	0.570004658032	0.752	0.856	-0.104
4163	RBM23	RBM23	chr14	-	23378691	23378804	23380536	23380612	23375403	23375577	23388207	23388396	4163	108	98	127	88	201	238	0.171902368785	0.570004658032	0.566	0.631	-0.065
4632	THADA	THADA	chr2	-	43655238	43655370	43712372	43712464	43625109	43625278	43725971	43726094	4632	28	47	40	43	217	257	0.171833531599	0.570004658032	0.414	0.524	-0.11
5675	GSN	GSN	chr9	+	124043747	124043840	124064240	124064445	124030379	124030497	124072961	124073123	5675	254	820	224	834	218	330	0.171824316449	0.570004658032	0.319	0.289	0.03
972	KHSRP	KHSRP	chr19	-	6420083	6420155	6420432	6420482	6419213	6419271	6421288	6421328	972	278	383	439	526	175	197	0.171962548959	0.570004658032	0.45	0.484	-0.034
175	EIF2D	EIF2D	chr1	-	206772816	206772966	206773086	206773190	206772356	206772446	206773616	206773662	175	201	206	176	219	229	275	0.172222078904	0.570251385688	0.54	0.491	0.049
2519	ACACA	ACACA	chr17	-	35518694	35518964	35536200	35536347	35512604	35512702	35538141	35538297	2519	169	256	282	359	272	395	0.172246019724	0.570251385688	0.489	0.533	-0.044
5305	RPN2	RPN2	chr20	+	35860698	35860794	35862422	35862498	35858375	35858462	35864982	35865112	5305	744	743	711	785	221	201	0.17269858075	0.571402945162	0.477	0.452	0.025
2160	HDAC11	HDAC11	chr3	+	13524963	13525064	13538235	13538352	13522745	13522894	13540012	13540055	2160	20	24	45	32	226	242	0.173205243414	0.572732004889	0.472	0.601	-0.129
3288	GSTT1	GSTT1	chr22	-	24379360	24379450	24381699	24381787	24376132	24376617	24384119	24384311	3288	61	5	89	15	213	215	0.173593638899	0.57366862134	0.925	0.857	0.068
5754	HADHA	HADHA	chr2	-	26415178	26415293	26416445	26416641	26414351	26414497	26417438	26417507	5754	958	457	929	494	321	240	0.174138626982	0.575121276522	0.61	0.584	0.026
1973	ZMYND10	ZMYND10	chr3	-	50379827	50380086	50380348	50380449	50379445	50379571	50380548	50380637	1973	5	7	4	1	226	384	0.175083424019	0.57621492622	0.548	0.872	-0.324
3298	NCEH1	NCEH1	chr3	-	172353705	172353877	172363412	172363482	172348434	172351882	172428636	172429008	3298	13	335	13	580	195	297	0.174598600015	0.57621492622	0.056	0.033	0.023
38	GSPT1	GSPT1	chr16	-	11971263	11971437	11976871	11976952	11969942	11970032	11979037	11979131	38	386	698	424	863	206	299	0.174937046772	0.57621492622	0.445	0.416	0.029
4770	LRRFIP2	LRRFIP2	chr3	-	37170553	37170640	37190384	37190529	37138106	37138151	37216029	37216096	4770	148	100	160	137	270	212	0.174822839647	0.57621492622	0.537	0.478	0.059
754	KHK	KHK	chr2	+	27317344	27317479	27317667	27317802	27315199	27315316	27319596	27319669	754	61	2	114	0	260	260	0.175103436157	0.57621492622	0.968	1.0	-0.032
976	C16orf13	C16orf13	chr16	-	684888	684956	685280	685340	684718	684797	685611	685774	976	88	136	93	110	185	193	0.174802839829	0.57621492622	0.403	0.469	-0.066
1925	NAGK	NAGK	chr2	+	71297870	71297969	71300611	71300724	71295407	71295842	71302684	71302772	1925	5	259	0	191	224	238	0.175919684283	0.578289244884	0.02	0.0	0.02
4696	GPR155	GPR155	chr2	-	175347600	175347646	175347737	175347886	175346224	175346715	175351600	175351816	4696	19	3	12	0	274	171	0.176129072909	0.578289244884	0.798	1.0	-0.202
4772	FAM188A	FAM188A	chr10	-	15858833	15858914	15863654	15863725	15838098	15838171	15875628	15875708	4772	47	54	47	36	196	206	0.175989375605	0.578289244884	0.478	0.578	-0.1
5877	HIATL1	HIATL1	chr9	+	97203266	97203381	97207245	97207464	97200682	97200810	97209104	97209218	5877	163	439	266	611	240	344	0.176157757514	0.578289244884	0.347	0.384	-0.037
3286	GSTT1	GSTT1	chr22	-	24379360	24379511	24381699	24381787	24376132	24376617	24384119	24384311	3286	61	55	89	57	213	276	0.176290257115	0.578376213361	0.59	0.669	-0.079
3414	PARD3	PARD3	chr10	-	34805906	34806087	34985245	34985347	34759012	34759191	35103803	35104253	3414	159	535	237	680	227	306	0.176443108961	0.578507395587	0.286	0.32	-0.034
3947	TMEM63B	TMEM63B	chr6	+	44118300	44118366	44119582	44119745	44117960	44118047	44120329	44120435	3947	117	159	152	165	191	288	0.176542304555	0.578507395587	0.526	0.581	-0.055
1223	PRRC2C	PRRC2C	chr1	+	171496929	171496983	171501481	171502100	171493959	171494104	171504566	171504736	1223	95	972	87	1098	179	744	0.1767025436	0.578684920697	0.289	0.248	0.041
4947	RNF185	RNF185	chr22	+	31588669	31588688	31592921	31593143	31583032	31583256	31597483	31597601	4947	17	1	15	4	144	347	0.176904813375	0.578999797105	0.976	0.9	0.076
4191	TMEM185A	TMEM185A	chrX	-	148690313	148690521	148692969	148693146	148685652	148685736	148713225	148713568	4191	130	170	120	196	302	333	0.177482754364	0.580543110198	0.457	0.403	0.054
4442	IGF2BP3	IGF2BP3	chr7	-	23401308	23401360	23458394	23458443	23401152	23401216	23508100	23508161	4442	47	52	86	67	174	177	0.177698695698	0.58055334355	0.479	0.566	-0.087
4928	ZNF385D	ZNF385D	chr3	-	21606065	21606176	21706377	21706520	21552352	21552515	21792386	21792816	4928	19	7	19	15	268	236	0.177619777585	0.58055334355	0.705	0.527	0.178
5102	PRKD3	PRKD3	chr2	-	37505008	37505132	37506888	37507072	37502909	37502987	37509684	37509762	5102	128	114	133	92	309	249	0.177920195295	0.580929135565	0.475	0.538	-0.063
373	UBE2R2	UBE2R2	chr9	+	33900171	33900269	33911961	33912096	33886878	33886965	33917015	33920401	373	279	348	336	361	223	260	0.178154905521	0.581347586437	0.483	0.52	-0.037
110	C11orf58	C11orf58	chr11	+	16769643	16769704	16774331	16774441	16766147	16766231	16776417	16779901	110	407	924	398	1012	186	235	0.178671780598	0.581981106938	0.358	0.332	0.026
2427	NXF1	NXF1	chr11	-	62570890	62571044	62571263	62571450	62569648	62569732	62572800	62572964	2427	242	175	221	193	312	279	0.178582452296	0.581981106938	0.553	0.506	0.047
3725	TIMM9	TIMM9	chr14	-	58878624	58878689	58890725	58890813	58875211	58875886	58893771	58893960	3725	124	19	151	14	213	190	0.178775721266	0.581981106938	0.853	0.906	-0.053
69	CHORDC1	CHORDC1	chr11	-	89944382	89944486	89947185	89947343	89943703	89943762	89948341	89948398	69	199	123	254	192	283	229	0.178612354975	0.581981106938	0.567	0.517	0.05
2204	RAB34	RAB34	chr17	-	27043920	27044012	27044230	27044309	27043010	27043076	27045139	27045286	2204	17	272	32	338	204	217	0.178940232446	0.582169295304	0.062	0.091	-0.029
2121	YIPF2	YIPF2	chr19	-	11036361	11036449	11038305	11038392	11034751	11034868	11038474	11038635	2121	76	171	87	151	212	213	0.179410744247	0.582657750364	0.309	0.367	-0.058
432	UBE2G1	UBE2G1	chr17	-	4186092	4186216	4192524	4192703	4172511	4175811	4200011	4200109	432	422	252	438	303	304	249	0.179268285866	0.582657750364	0.578	0.542	0.036
744	C3orf67	C3orf67	chr3	-	58870270	58870435	58899433	58899590	58855898	58856035	58923373	58923488	744	17	27	44	42	282	290	0.17936987708	0.582657750364	0.393	0.519	-0.126
1198	SPNS1	SPNS1	chr16	+	28992790	28992936	28993676	28993866	28990725	28990792	28994177	28994243	1198	190	310	156	305	271	315	0.180881034584	0.583737187153	0.416	0.373	0.043
1411	CDC42SE2	CDC42SE2	chr5	+	130694901	130695240	130721235	130721337	130651668	130651837	130726685	130726801	1411	403	116	527	182	464	227	0.180647018859	0.583737187153	0.63	0.586	0.044
1431	ZSWIM6	ZSWIM6	chr5	+	60834640	60834798	60835422	60835586	60831310	60831446	60837710	60837792	1431	93	116	81	76	283	289	0.180670078148	0.583737187153	0.45	0.521	-0.071
1541	BTN2A2	BTN2A2	chr6	+	26384019	26384143	26385242	26385590	26383328	26383409	26388240	26388522	1541	21	145	22	97	249	473	0.180920011634	0.583737187153	0.216	0.301	-0.085
1548	YIF1B	YIF1B	chr19	-	38798236	38798392	38799431	38799489	38798067	38798161	38799618	38799697	1548	113	356	98	381	183	281	0.180289541798	0.583737187153	0.328	0.283	0.045
1657	TET3	TET3	chr2	+	74230236	74230293	74273404	74275538	74213530	74213833	74300675	74300766	1657	9	352	18	406	182	2259	0.180009533729	0.583737187153	0.241	0.355	-0.114
4841	SCD	SCD	chr10	+	102112122	102112253	102114183	102114389	102107820	102108103	102116288	102116521	4841	1185	2438	1318	2895	256	331	0.180828423356	0.583737187153	0.386	0.371	0.015
4922	DUSP22	DUSP22	chr6	+	311879	311962	335113	335163	304627	304661	345853	345928	4922	93	16	103	10	208	175	0.180846364815	0.583737187153	0.83	0.897	-0.067
5218	SLMAP	SLMAP	chr3	+	57857362	57857425	57875767	57875827	57850533	57850584	57882237	57882318	5218	16	115	23	103	188	185	0.18054509771	0.583737187153	0.12	0.18	-0.06
5350	SFT2D2	SFT2D2	chr1	+	168204338	168204420	168205826	168205862	168201071	168201157	168205949	168206008	5350	52	13	54	23	207	161	0.180793522015	0.583737187153	0.757	0.646	0.111
927	PVR	PVR	chr19	+	45161029	45161178	45162009	45162168	45157168	45157286	45164558	45164590	927	381	248	544	306	274	284	0.180129430142	0.583737187153	0.614	0.648	-0.034
2550	IBTK	IBTK	chr6	-	82943875	82943972	82949882	82950560	82941434	82941559	82957278	82957471	2550	534	114	567	99	803	222	0.181398526725	0.58458969983	0.564	0.613	-0.049
936	EGFL7	EGFL7	chr9	+	139564620	139564782	139565401	139565466	139564365	139564461	139566377	139566540	936	117	55	129	44	287	190	0.181325155338	0.58458969983	0.585	0.66	-0.075
1962	EI24	EI24	chr11	+	125448844	125448964	125449988	125450100	125448028	125448153	125451106	125451218	1962	565	388	766	590	245	237	0.182136098937	0.584721395189	0.585	0.557	0.028
2102	TRIP12	TRIP12	chr2	-	230636234	230636348	230638812	230638977	230633946	230634041	230642030	230642195	2102	454	298	505	288	290	239	0.181846783291	0.584721395189	0.557	0.591	-0.034
2555	AP2S1	AP2S1	chr19	-	47341996	47342056	47342721	47342835	47341414	47341805	47349249	47349399	2555	1024	386	1143	385	239	185	0.181869969622	0.584721395189	0.673	0.697	-0.024
3139	LAMC2	LAMC2	chr1	+	183191223	183191346	183192269	183192459	183189959	183190096	183194742	183194855	3139	1153	2166	2363	4181	248	315	0.182189584278	0.584721395189	0.403	0.418	-0.015
4117	PSME4	PSME4	chr2	-	54093883	54094017	54096512	54096675	54093221	54093360	54101475	54101631	4117	197	177	188	205	288	259	0.182081869716	0.584721395189	0.5	0.452	0.048
5622	FAM86C1	FAM86C1	chr11	+	71502784	71502865	71504425	71504527	71500828	71500891	71507062	71507212	5622	1	6	9	12	206	227	0.182064021432	0.584721395189	0.155	0.452	-0.297
828	CD44	CD44	chr11	+	35219667	35219793	35227658	35227790	35218292	35218421	35229651	35229753	828	78	199	140	446	251	257	0.182174187167	0.584721395189	0.286	0.243	0.043
3611	TMEM39A	TMEM39A	chr3	-	119171293	119171377	119176864	119177087	119165864	119166019	119180808	119180995	3611	171	72	123	38	348	209	0.18282071903	0.585073846947	0.588	0.66	-0.072
380	DAP3	DAP3	chr1	+	155679563	155679615	155686796	155686919	155658881	155658965	155695172	155695281	380	17	13	17	25	177	248	0.182420418278	0.585073846947	0.647	0.488	0.159
4762	CEP164	CEP164	chr11	+	117206320	117206396	117209281	117209384	117198570	117198620	117214881	117214993	4762	1	23	4	21	201	228	0.182671003827	0.585073846947	0.047	0.178	-0.131
5437	TRAPPC6B	TRAPPC6B	chr14	-	39620949	39621043	39623414	39623498	39617014	39619585	39627488	39627606	5437	33	67	31	41	209	219	0.182835577171	0.585073846947	0.34	0.442	-0.102
747	ZNFX1	ZNFX1	chr20	-	47876999	47877114	47879870	47880020	47873953	47874201	47881252	47881401	747	46	47	50	34	275	240	0.182784868645	0.585073846947	0.461	0.562	-0.101
3458	PSPH	PSPH	chr7	-	56084926	56085072	56087292	56087427	56082715	56082864	56088765	56088924	3458	110	130	108	99	260	271	0.18295259827	0.585105144291	0.469	0.532	-0.063
3299	CARKD	CARKD	chr13	+	111274562	111274713	111276580	111276626	111267806	111267994	111279785	111279894	3299	92	2	76	5	276	171	0.183405515144	0.586210012083	0.966	0.904	0.062
2558	RPS25	RPS25	chr11	-	118888071	118888255	118888667	118888763	118886550	118886649	118888991	118889057	2558	3244	5877	2841	5372	221	309	0.183574992386	0.586408172399	0.436	0.425	0.011
3150	C18orf8	C18orf8	chr18	+	21086933	21087018	21089156	21089243	21084334	21084411	21095819	21095960	3150	74	64	61	73	210	212	0.183924107777	0.586871286254	0.539	0.458	0.081
5511	TMPO	TMPO	chr12	+	98938728	98938839	98940136	98940225	98931252	98931350	98941350	98944157	5511	9	159	23	239	236	214	0.183935098881	0.586871286254	0.049	0.08	-0.031
1409	ZNF69	ZNF69	chr19	+	12014429	12014514	12014719	12014780	11998669	11998801	12015463	12015702	1409	5	21	10	18	210	186	0.185169464782	0.587306536852	0.174	0.33	-0.156
1560	ACVR1B	ACVR1B	chr12	+	52377782	52377950	52380601	52380726	52374752	52374983	52385646	52385777	1560	123	87	178	98	293	250	0.185255599326	0.587306536852	0.547	0.608	-0.061
1836	TAB2	TAB2	chr6	+	149699153	149700654	149718739	149718900	149691044	149691235	149719104	149719198	1836	2183	229	2266	208	1626	286	0.184996336144	0.587306536852	0.626	0.657	-0.031
2581	THAP9-AS1	THAP9-AS1	chr4	-	83816844	83816927	83819141	83819215	83814604	83816000	83821229	83821376	2581	45	49	27	45	199	208	0.184366986144	0.587306536852	0.49	0.385	0.105
306	ZCCHC17	ZCCHC17	chr1	+	31791955	31792013	31810021	31810122	31769828	31769922	31811803	31811895	306	3	147	0	166	183	226	0.184283083578	0.587306536852	0.025	0.0	0.025
3687	ENTPD6	ENTPD6	chr20	+	25199185	25199250	25201867	25201969	25198137	25198217	25203473	25203614	3687	138	124	234	170	190	227	0.184579552522	0.587306536852	0.571	0.622	-0.051
4528	KIAA1191	KIAA1191	chr5	-	175786483	175786570	175786813	175786921	175775252	175775359	175788604	175788810	4528	218	21	277	17	233	212	0.185225417849	0.587306536852	0.904	0.937	-0.033
4581	CPNE1	CPNE1	chr20	-	34218360	34218412	34218662	34218717	34215201	34215335	34218822	34218956	4581	201	279	262	308	180	177	0.185057284058	0.587306536852	0.415	0.455	-0.04
5096	PGGT1B	PGGT1B	chr5	-	114557520	114557705	114566672	114566718	114552561	114552670	114572086	114572219	5096	24	67	33	60	171	310	0.184726222725	0.587306536852	0.394	0.499	-0.105
642	SERGEF	SERGEF	chr11	-	17981016	17981183	18010143	18010302	17899754	17899791	18014477	18014540	642	102	48	130	44	284	292	0.184428654652	0.587306536852	0.686	0.752	-0.066
6	TIPARP	TIPARP	chr3	+	156395445	156396403	156411808	156411977	156392204	156392585	156413653	156413814	6	3479	624	3063	597	1083	294	0.185177517735	0.587306536852	0.602	0.582	0.02
2382	RINL	RINL	chr19	-	39364525	39364628	39366970	39367114	39362437	39362510	39367332	39367421	2382	2	17	9	26	269	228	0.185530206248	0.587835543141	0.091	0.227	-0.136
2255	FANCD2	FANCD2	chr3	+	10074515	10074656	10076152	10076220	10070308	10070405	10076378	10076482	2255	73	18	89	34	266	193	0.185906805243	0.588658332106	0.746	0.655	0.091
3530	NTAN1	NTAN1	chr16	-	15141711	15141777	15141853	15141956	15141298	15141407	15149747	15149936	3530	43	116	30	116	228	191	0.186005675321	0.588658332106	0.237	0.178	0.059
4634	FBXO28	FBXO28	chr1	+	224321775	224321914	224340843	224341039	224318173	224318283	224345053	224349749	4634	122	131	179	154	264	321	0.186126569425	0.588699456686	0.531	0.586	-0.055
1511	TMEM14B	TMEM14B	chr6	+	10749854	10749931	10751365	10751467	10749434	10749501	10756699	10757214	1511	377	5	366	10	202	227	0.186431653742	0.589322771041	0.988	0.976	0.012
2734	KDM5C	KDM5C	chrX	-	53247457	53247580	53250020	53250098	53246977	53247148	53253921	53254604	2734	117	206	118	257	203	248	0.186874682048	0.59038116112	0.41	0.359	0.051
168	PHACTR2	PHACTR2	chr6	+	144086397	144086935	144093394	144093594	144074890	144075049	144095195	144095352	168	160	101	166	82	663	325	0.187212454826	0.590761574792	0.437	0.498	-0.061
3937	SEC14L2	SEC14L2	chr22	+	30811747	30811854	30811936	30812076	30806584	30806668	30812222	30812964	3937	224	265	178	175	232	265	0.187319927491	0.590761574792	0.491	0.537	-0.046
4069	DENND5A	DENND5A	chr11	-	9202313	9202631	9215040	9215228	9200404	9200620	9225206	9225864	4069	437	523	339	461	313	443	0.187215847735	0.590761574792	0.542	0.51	0.032
1261	CDC25C	CDC25C	chr5	-	137625189	137625252	137626327	137626429	137622857	137622956	137627658	137627805	1261	22	27	23	47	227	188	0.188408637157	0.591658793848	0.403	0.288	0.115
1391	ZNF480	ZNF480	chr19	+	52817405	52817532	52819086	52819215	52803646	52803737	52824831	52829180	1391	48	46	35	50	252	254	0.188408873829	0.591658793848	0.513	0.414	0.099
2178	TNC	TNC	chr9	-	117808688	117808961	117825195	117825468	117804497	117804620	117826074	117826347	2178	2384	3334	970	1269	398	398	0.188566418697	0.591658793848	0.417	0.433	-0.016
2461	LYPLA1	LYPLA1	chr8	-	54975887	54975935	54978307	54978373	54967619	54967693	55013467	55013499	2461	132	12	181	9	191	173	0.187754590522	0.591658793848	0.909	0.948	-0.039
33	CBFB	CBFB	chr16	+	67070541	67070658	67100584	67100701	67063629	67063716	67116115	67116242	33	160	219	210	344	242	242	0.188273160541	0.591658793848	0.422	0.379	0.043
3697	WDR44	WDR44	chrX	+	117575330	117575522	117576206	117576308	117570664	117570787	117576527	117576643	3697	77	65	85	52	317	227	0.188108964646	0.591658793848	0.459	0.539	-0.08
5137	NSUN4	NSUN4	chr1	+	46812592	46812747	46818539	46818700	46810472	46810816	46826375	46826500	5137	75	88	47	76	280	286	0.188543169993	0.591658793848	0.465	0.387	0.078
5501	LRRC8A	LRRC8A	chr9	+	131648293	131648400	131669435	131671600	131644390	131644529	131678374	131680317	5501	4	4833	11	6083	232	2290	0.188580396353	0.591658793848	0.008	0.018	-0.01
5820	KCTD20	KCTD20	chr6	+	36442565	36442839	36447367	36447488	36437828	36438034	36449338	36449536	5820	311	168	235	153	399	246	0.188096923612	0.591658793848	0.533	0.486	0.047
3041	C15orf52	C15orf52	chr15	-	40627984	40628027	40628774	40628865	40623652	40627901	40628960	40629014	3041	66	15	116	41	216	168	0.188848403659	0.591934554958	0.774	0.688	0.086
3562	CDC42SE1	CDC42SE1	chr1	-	151028152	151028469	151029126	151029262	151027491	151027602	151031954	151032125	3562	62	1597	51	1694	261	442	0.18888527496	0.591934554958	0.062	0.049	0.013
1347	ATP5O	ATP5O	chr21	-	35281385	35281515	35284592	35284703	35279644	35279757	35286753	35286804	1347	784	1130	709	1116	236	255	0.18965110302	0.593411803719	0.428	0.407	0.021
2431	ACER3	ACER3	chr11	+	76637600	76637711	76670022	76670075	76571916	76572123	76687332	76687385	2431	38	18	53	40	236	178	0.189815325013	0.593411803719	0.614	0.5	0.114
279	CORO1C	CORO1C	chr12	-	109055804	109055934	109072047	109072170	109052513	109052695	109094899	109095099	279	782	658	1121	1032	248	255	0.189721183514	0.593411803719	0.55	0.528	0.022
3442	FUOM	FUOM	chr10	-	135170143	135170242	135170446	135170517	135169241	135169315	135170690	135170966	3442	32	79	43	73	196	224	0.189653164368	0.593411803719	0.316	0.402	-0.086
382	ABHD14A	ABHD14A	chr3	+	52012274	52012390	52014408	52014644	52011886	52012098	52014851	52015216	382	30	63	52	75	241	361	0.189900478243	0.593411803719	0.416	0.509	-0.093
3347	FSD1L	FSD1L	chr9	+	108297347	108297599	108301543	108301632	108296773	108296874	108308638	108314714	3347	19	14	20	7	377	214	0.190013619767	0.593425477647	0.435	0.619	-0.184
1983	H2AFV	H2AFV	chr7	-	44875127	44875257	44880497	44880611	44873212	44874161	44882875	44882953	1983	580	905	708	1213	239	255	0.191244212031	0.593874410172	0.406	0.384	0.022
2181	TNC	TNC	chr9	-	117826074	117826347	117826925	117827198	117804497	117804620	117835881	117836145	2181	2573	1422	1026	522	398	398	0.191476908219	0.593874410172	0.644	0.663	-0.019
2195	MGAT4B	MGAT4B	chr5	-	179226202	179226310	179226505	179226636	179225927	179226121	179226953	179227068	2195	1227	1189	1720	1553	256	233	0.190557615244	0.593874410172	0.484	0.502	-0.018
2435	TSPAN14	TSPAN14	chr10	+	82266983	82267130	82269056	82269227	82248972	82249070	82271899	82272025	2435	81	766	103	1196	272	296	0.191572390378	0.593874410172	0.103	0.086	0.017
2694	USP39	USP39	chr2	+	85850768	85850905	85852661	85852814	85848607	85848702	85857843	85858069	2694	352	242	433	256	262	278	0.190642112673	0.593874410172	0.607	0.642	-0.035
3309	KIZ	KIZ	chr20	+	21112737	21112800	21126205	21126295	21106623	21106845	21142511	21143148	3309	3	15	0	9	188	215	0.191076715119	0.593874410172	0.186	0.0	0.186
3560	CDC42SE1	CDC42SE1	chr1	-	151027491	151027602	151028152	151028469	151026706	151026797	151031954	151032125	3560	1205	407	1230	461	442	236	0.190588340128	0.593874410172	0.613	0.588	0.025
4440	IGF2BP3	IGF2BP3	chr7	-	23458394	23458443	23508100	23508161	23390923	23391205	23509554	23509995	4440	68	3	98	1	186	174	0.191129902291	0.593874410172	0.955	0.989	-0.034
4618	OFD1	OFD1	chrX	+	13781863	13781974	13785245	13785403	13780462	13780563	13786172	13786343	4618	66	141	44	127	236	283	0.191224521527	0.593874410172	0.36	0.294	0.066
5018	GPATCH11	GPATCH11	chr2	+	37316782	37317009	37317823	37317865	37315511	37315583	37319058	37319179	5018	65	16	66	9	352	167	0.191094136648	0.593874410172	0.658	0.777	-0.119
5106	VMP1	VMP1	chr17	+	57851114	57851246	57886156	57886237	57842331	57842499	57889030	57889147	5106	266	167	249	129	257	206	0.191375365311	0.593874410172	0.561	0.607	-0.046
515	CTSB	CTSB	chr8	-	11718869	11718988	11721884	11721972	11710837	11710988	11725509	11725646	515	216	2	93	3	213	244	0.191492479844	0.593874410172	0.992	0.973	0.019
5773	NIT2	NIT2	chr3	+	100057930	100058049	100058658	100058779	100053561	100053642	100059916	100060005	5773	158	270	184	262	244	246	0.190349950744	0.593874410172	0.371	0.415	-0.044
1828	PLEKHB2	PLEKHB2	chr2	+	131888293	131888333	131890474	131890564	131884256	131884359	131897739	131897848	1828	137	179	162	258	165	215	0.192935594043	0.596068290543	0.499	0.45	0.049
2330	MELK	MELK	chr9	+	36589532	36589649	36594624	36594768	36583623	36583709	36597218	36597287	2330	85	122	133	241	242	269	0.192516912516	0.596068290543	0.436	0.38	0.056
4627	SLC25A1	SLC25A1	chr22	-	19165239	19165378	19165454	19165554	19164632	19164717	19165645	19165753	4627	75	251	64	275	225	264	0.192759129202	0.596068290543	0.26	0.214	0.046
5473	CDH13	CDH13	chr16	+	83065614	83065823	83158989	83159106	82891966	82892078	83250949	83251102	5473	560	278	325	137	334	242	0.192911360716	0.596068290543	0.593	0.632	-0.039
5721	NDEL1	NDEL1	chr17	+	8363326	8363478	8366637	8366672	8354097	8354271	8370247	8371495	5721	118	16	106	8	277	160	0.19267609693	0.596068290543	0.81	0.884	-0.074
843	TPST1	TPST1	chr7	+	65751497	65751696	65817491	65817542	65705311	65706257	65821811	65821858	843	299	59	233	34	324	176	0.192901123872	0.596068290543	0.734	0.788	-0.054
3292	GSTT1	GSTT1	chr22	-	24376821	24376998	24379360	24379511	24376132	24376617	24384119	24384311	3292	55	133	57	102	276	302	0.19330824422	0.596543993475	0.312	0.379	-0.067
4424	DAZAP2	DAZAP2	chr12	+	51634126	51634245	51634654	51634823	51632507	51632704	51636113	51637717	4424	840	429	894	409	244	294	0.193217519264	0.596543993475	0.702	0.725	-0.023
2970	KANSL3	KANSL3	chr2	-	97267852	97268075	97268489	97268599	97267379	97267513	97270515	97270600	2970	12	142	15	104	235	348	0.193546030762	0.596940160451	0.111	0.176	-0.065
4683	AAMP	AAMP	chr2	-	219130093	219130184	219130301	219130405	219129742	219129897	219130553	219130669	4683	331	268	405	283	229	216	0.193738088909	0.597194922648	0.538	0.574	-0.036
1002	DDX24	DDX24	chr14	-	94519343	94519473	94521341	94521530	94517267	94517808	94524167	94524243	1002	447	401	465	472	314	255	0.194498891643	0.597624103397	0.475	0.444	0.031
1358	SYTL2	SYTL2	chr11	-	85420373	85420543	85422155	85422275	85418471	85418574	85425455	85425550	1358	109	251	195	372	245	295	0.194150632736	0.597624103397	0.343	0.387	-0.044
1869	C19orf48	C19orf48	chr19	-	51305710	51305871	51306809	51307131	51305473	51305514	51307828	51308110	1869	2	4	21	12	447	286	0.194750957199	0.597624103397	0.242	0.528	-0.286
3557	MEF2BNB-MEF2B	MEF2BNB-MEF2B	chr19	-	19293381	19293492	19296842	19296907	19291494	19291570	19297701	19297814	3557	64	85	83	82	190	236	0.194583582559	0.597624103397	0.483	0.557	-0.074
3773	ORAI2	ORAI2	chr7	+	102076671	102076780	102079390	102079628	102073976	102074108	102086959	102097268	3773	4	199	9	206	234	363	0.194561726749	0.597624103397	0.03	0.063	-0.033
4182	ITGA6	ITGA6	chr2	+	173333852	173334108	173335701	173335833	173332208	173332288	173338782	173338993	4182	621	318	1080	618	381	257	0.19475360261	0.597624103397	0.568	0.541	0.027
838	CD44	CD44	chr11	+	35226058	35226187	35227658	35227790	35219667	35219793	35229651	35229753	838	17	200	25	453	254	257	0.194144021305	0.597624103397	0.079	0.053	0.026
961	ATG5	ATG5	chr6	-	106696024	106696119	106727535	106727698	106649846	106649964	106740902	106740981	961	216	140	208	164	288	220	0.194530928281	0.597624103397	0.541	0.492	0.049
10	ELK3	ELK3	chr12	+	96617342	96617551	96640717	96641512	96588159	96588483	96653508	96653631	10	597	1812	724	2387	334	920	0.194962430467	0.597928623175	0.476	0.455	0.021
1383	LCOR	LCOR	chr10	+	98711859	98711953	98714709	98715591	98667424	98667504	98718168	98724198	1383	1	134	6	222	219	1007	0.195743754551	0.598720917122	0.033	0.111	-0.078
1461	MPZL1	MPZL1	chr1	+	167742472	167742605	167745300	167745403	167734819	167734986	167757056	167761156	1461	47	261	38	286	258	228	0.196064664411	0.598720917122	0.137	0.105	0.032
1743	R3HCC1L	R3HCC1L	chr10	+	99915849	99915904	99922639	99922732	99894380	99894463	99923049	99923154	1743	2	16	0	15	180	218	0.19558529239	0.598720917122	0.131	0.0	0.131
2671	HNRNPH3	HNRNPH3	chr10	+	70098259	70098399	70098896	70098983	70097614	70097753	70099196	70099312	2671	817	562	997	754	265	212	0.196208394394	0.598720917122	0.538	0.514	0.024
2775	NOP58	NOP58	chr2	+	203139835	203139912	203142672	203142725	203130514	203130709	203147073	203147195	2775	96	112	124	113	202	178	0.196078620354	0.598720917122	0.43	0.492	-0.062
3489	CEP76	CEP76	chr18	-	12686260	12686449	12691357	12691486	12680660	12680827	12695252	12695350	3489	35	28	46	56	254	314	0.195525159757	0.598720917122	0.607	0.504	0.103
4601	SURF2	SURF2	chr9	+	136224586	136224690	136226825	136227005	136223789	136223944	136227140	136227310	4601	87	180	79	208	229	305	0.196121560715	0.598720917122	0.392	0.336	0.056
4665	NBPF15	NBPF15	chr1	+	148566849	148566880	148568735	148568877	148560846	148561115	148577357	148577512	4665	12	66	10	29	156	267	0.195937548886	0.598720917122	0.237	0.371	-0.134
4977	NAT1	NAT1	chr8	+	18069899	18070283	18074385	18074503	18068701	18068851	18076919	18076998	4977	13	0	13	2	509	243	0.1960347279	0.598720917122	1.0	0.756	0.244
4022	CAST	CAST	chr5	+	96058342	96058402	96062497	96062563	96031539	96031611	96063192	96063234	4022	467	60	741	75	185	191	0.196958499695	0.600338309685	0.889	0.911	-0.022
5267	PPOX	PPOX	chr1	+	161137160	161137276	161137784	161137917	161136889	161137024	161138221	161138366	5267	29	45	31	73	241	258	0.19686608705	0.600338309685	0.408	0.313	0.095
1512	TMEM14B	TMEM14B	chr6	+	10749854	10749931	10755374	10755465	10749434	10749501	10756699	10757214	1512	377	235	366	265	202	216	0.197527761517	0.600710629663	0.632	0.596	0.036
2674	GCOM1	GCOM1	chr15	+	57953647	57953731	57967165	57967266	57931637	57931743	57976599	57976872	2674	2	3	0	4	209	226	0.197483195009	0.600710629663	0.419	0.0	0.419
3515	SETDB2	SETDB2	chr13	+	50057599	50057699	50059765	50059859	50056872	50057098	50062425	50062766	3515	8	19	11	12	225	219	0.197631154737	0.600710629663	0.291	0.472	-0.181
4262	MYOF	MYOF	chr10	-	95137079	95137186	95139619	95139744	95134519	95134712	95140975	95141153	4262	624	583	784	662	250	232	0.197255460291	0.600710629663	0.498	0.524	-0.026
5448	KIAA0195	KIAA0195	chr17	+	73492810	73492888	73493193	73493279	73492362	73492552	73493861	73493943	5448	51	72	60	116	203	211	0.197453457103	0.600710629663	0.424	0.35	0.074
2625	PACRGL	PACRGL	chr4	+	20711305	20711396	20714410	20714545	20709425	20709493	20715054	20715162	2625	23	73	35	74	216	260	0.198476221325	0.602943353869	0.275	0.363	-0.088
1260	HACE1	HACE1	chr6	-	105280916	105281048	105291097	105291173	105259185	105259268	105297016	105297121	1260	14	33	24	33	201	257	0.198664977531	0.60318092232	0.352	0.482	-0.13
2807	HACL1	HACL1	chr3	-	15631046	15631119	15633106	15633187	15624383	15624496	15637890	15637931	2807	42	2	35	5	206	198	0.198779520101	0.603193026513	0.953	0.871	0.082
3805	SPAG1	SPAG1	chr8	+	101243383	101243516	101245638	101245765	101232506	101232659	101251467	101251632	3805	16	65	27	173	258	252	0.199255387107	0.603965217809	0.194	0.132	0.062
5575	SMAD3	SMAD3	chr15	+	67473578	67473791	67477064	67477202	67462891	67462942	67479702	67479847	5575	888	542	864	582	338	263	0.199175405224	0.603965217809	0.56	0.536	0.024
4653	RABEPK	RABEPK	chr9	+	127975648	127975801	127982817	127982979	127969842	127970000	127990188	127990338	4653	103	168	119	155	278	287	0.199370471513	0.603978507815	0.388	0.442	-0.054
5221	SLMAP	SLMAP	chr3	+	57850533	57850584	57875767	57875827	57850274	57850443	57882237	57882318	5221	36	104	52	108	176	185	0.199646592791	0.604479361969	0.267	0.336	-0.069
688	CIB2	CIB2	chr15	-	78401576	78401724	78416046	78416081	78398080	78398276	78423506	78423877	688	2	95	0	108	160	273	0.199984563859	0.605166822193	0.035	0.0	0.035
4657	ATP8B1	ATP8B1	chr18	-	55371786	55371900	55373721	55373819	55368270	55368332	55398858	55399061	4657	56	1	57	4	223	239	0.200237835731	0.605597356845	0.984	0.939	0.045
5543	MUC1	MUC1	chr1	-	155160197	155160334	155160483	155160539	155159930	155160052	155160638	155160688	5543	50	82	100	123	181	262	0.200502766238	0.606062655177	0.469	0.541	-0.072
2186	RPUSD3	RPUSD3	chr3	-	9883882	9883927	9885148	9885285	9883666	9883766	9885573	9885702	2186	16	47	26	47	262	170	0.201602773968	0.608627301312	0.181	0.264	-0.083
4215	DAG1	DAG1	chr3	+	49514281	49514338	49530255	49530406	49507564	49507866	49547851	49548252	4215	6	4	3	7	182	276	0.201549646726	0.608627301312	0.695	0.394	0.301
601	FLOT2	FLOT2	chr17	-	27211242	27211333	27215962	27216044	27210125	27210249	27224543	27224715	601	84	226	104	348	207	216	0.201685879907	0.608627301312	0.279	0.238	0.041
518	DAGLB	DAGLB	chr7	-	6472467	6472590	6475992	6476164	6465618	6465745	6485583	6485735	518	54	7	71	4	297	248	0.201931679621	0.609032196801	0.866	0.937	-0.071
3782	GMPR2	GMPR2	chr14	+	24702684	24702804	24704942	24705026	24702424	24702546	24705172	24705346	3782	192	106	236	105	245	209	0.202139927908	0.609323451197	0.607	0.657	-0.05
2147	PIKFYVE	PIKFYVE	chr2	+	209138307	209138457	209153452	209153542	209136234	209136415	209163364	209163503	2147	45	33	45	49	275	215	0.202540932218	0.609858347782	0.516	0.418	0.098
4285	KPNA1	KPNA1	chr3	-	122146384	122146563	122152507	122152635	122140747	122146019	122156016	122156142	4285	191	305	178	336	253	304	0.202446292494	0.609858347782	0.429	0.389	0.04
5705	SLFN5	SLFN5	chr17	+	33587989	33588115	33591201	33591922	33585669	33586721	33592090	33594761	5705	144	733	129	777	251	846	0.202738515246	0.610116568771	0.398	0.359	0.039
5541	MUC1	MUC1	chr1	-	155160483	155160539	155160638	155160707	155159930	155160020	155161973	155162101	5541	0	3	2	2	194	181	0.202911755535	0.610301288974	0.0	0.483	-0.483
5648	SERPINE1	SERPINE1	chr7	+	100773701	100773935	100775155	100775350	100771673	100771945	100776975	100777174	5648	4426	3065	436	333	359	320	0.20313879827	0.610647539042	0.563	0.539	0.024
3979	OSBPL1A	OSBPL1A	chr18	-	21752339	21752447	21757976	21758159	21751372	21751462	21759701	21759799	3979	95	37	84	46	308	233	0.203512978749	0.610762822912	0.66	0.58	0.08
4080	DCAF17	DCAF17	chr2	+	172330375	172330485	172334496	172334580	172325397	172325540	172337483	172341562	4080	8	3	13	1	235	209	0.20339613377	0.610762822912	0.703	0.92	-0.217
5626	FOXP1	FOXP1	chr3	-	71021161	71021331	71021705	71021827	71019886	71019956	71026091	71026193	5626	232	7	237	3	247	295	0.203444458928	0.610762822912	0.975	0.99	-0.015
1217	GXYLT2	GXYLT2	chr3	+	72971354	72971486	73004248	73004500	72957517	72957710	73006379	73006503	1217	44	38	12	5	257	377	0.204527484075	0.611161663925	0.629	0.779	-0.15
1610	TXNRD1	TXNRD1	chr12	+	104682708	104682818	104705067	104705190	104680459	104681124	104707022	104707095	1610	64	699	94	827	235	248	0.204415614548	0.611161663925	0.088	0.107	-0.019
2438	ANKRD39	ANKRD39	chr2	-	97519137	97519341	97520074	97520178	97513723	97514181	97523624	97523756	2438	27	115	28	174	229	329	0.204917773707	0.611161663925	0.252	0.188	0.064
2576	PRKAG2	PRKAG2	chr7	-	151271976	151272035	151273456	151273538	151269749	151269795	151292430	151292537	2576	73	39	123	47	207	184	0.204783482065	0.611161663925	0.625	0.699	-0.074
2733	MGLL	MGLL	chr3	-	127441272	127441409	127500631	127500738	127413817	127414033	127540536	127540681	2733	473	48	694	54	232	262	0.204434938888	0.611161663925	0.918	0.936	-0.018
2966	ZNF83	ZNF83	chr19	-	53122188	53122315	53138318	53138406	53115617	53118050	53158813	53158940	2966	46	27	29	27	213	252	0.205102090661	0.611161663925	0.668	0.56	0.108
3435	KLK7	KLK7	chr19	-	51485022	51485170	51485582	51485713	51483495	51483743	51487106	51487320	3435	2	14	8	19	256	273	0.204103396652	0.611161663925	0.132	0.31	-0.178
3920	PSEN2	PSEN2	chr1	+	227071405	227071620	227073238	227073380	227069588	227069749	227075791	227075859	3920	71	44	92	78	340	267	0.203872601454	0.611161663925	0.559	0.481	0.078
4060	GBF1	GBF1	chr10	+	104119940	104120152	104120778	104120877	104119023	104119192	104121474	104121669	4060	254	100	324	155	337	224	0.2040742845	0.611161663925	0.628	0.581	0.047
5354	FAM13B	FAM13B	chr5	-	137320945	137321078	137323149	137323305	137298093	137298158	137323962	137324004	5354	55	55	52	36	281	258	0.205036323535	0.611161663925	0.479	0.57	-0.091
5414	NFATC2IP	NFATC2IP	chr16	+	28965885	28966003	28970311	28970421	28963452	28963525	28975025	28977767	5414	134	173	134	212	243	235	0.203951819111	0.611161663925	0.428	0.379	0.049
555	AP2A2	AP2A2	chr11	+	972061	972255	977094	977224	959436	959505	981197	981299	555	72	243	95	255	319	255	0.204801558738	0.611161663925	0.191	0.229	-0.038
5642	SERPINE1	SERPINE1	chr7	+	100775155	100775350	100776975	100777174	100773701	100773935	100778774	100778875	5642	2873	4033	322	409	320	324	0.204926576632	0.611161663925	0.419	0.444	-0.025
4801	ANO10	ANO10	chr3	-	43621844	43621964	43640023	43640158	43618183	43618753	43647205	43647355	4801	8	153	18	199	260	245	0.205374276094	0.611638673782	0.047	0.079	-0.032
308	ZCCHC17	ZCCHC17	chr1	+	31782890	31783011	31791955	31792013	31769828	31769922	31810021	31810122	308	74	119	110	138	246	183	0.205617491661	0.611748414005	0.316	0.372	-0.056
3988	ZNF283	ZNF283	chr19	+	44335469	44335533	44339656	44339744	44332353	44332433	44351090	44353050	3988	10	3	1	2	189	213	0.205635372303	0.611748414005	0.79	0.36	0.43
3478	SUN1	SUN1	chr7	+	905588	905704	908985	909153	901016	901101	912106	912199	3478	256	433	298	439	241	293	0.205916678983	0.612251444431	0.418	0.452	-0.034
1084	UBE2C	UBE2C	chr20	+	44444028	44444179	44444179	44444384	44442075	44442103	44444492	44444552	1084	12	1156	11	2454	276	330	0.206429472149	0.613260807159	0.012	0.005	0.007
4296	STK25	STK25	chr2	-	242440154	242440211	242440892	242441123	242439587	242439696	242447420	242447550	4296	478	241	594	261	356	182	0.206480957249	0.613260807159	0.503	0.538	-0.035
2748	SNW1	SNW1	chr14	-	78187053	78187171	78189523	78189620	78184709	78184873	78197330	78197472	2748	218	384	223	337	222	243	0.207047652638	0.613482859272	0.383	0.42	-0.037
3893	DDHD2	DDHD2	chr8	+	38105230	38105353	38107225	38107321	38103750	38103818	38109429	38109546	3893	94	53	74	57	248	221	0.207117930128	0.613482859272	0.612	0.536	0.076
3911	PTPN2	PTPN2	chr18	-	12817154	12817364	12819212	12819281	12814201	12814354	12825808	12825943	3911	3	257	6	211	194	335	0.207005163485	0.613482859272	0.02	0.047	-0.027
4344	LMBR1L	LMBR1L	chr12	-	49498230	49498334	49498528	49498668	49497469	49497596	49499706	49499740	4344	98	63	49	44	265	229	0.207005796072	0.613482859272	0.573	0.49	0.083
693	CHN2	CHN2	chr7	+	29544359	29544437	29548916	29549022	29539482	29539656	29552179	29553951	693	11	7	8	12	203	231	0.207106916421	0.613482859272	0.641	0.431	0.21
2314	CENPJ	CENPJ	chr13	-	25463453	25463538	25466780	25467005	25459743	25459808	25473556	25473722	2314	95	15	128	12	350	210	0.207369531509	0.61389482578	0.792	0.865	-0.073
1432	FOXK2	FOXK2	chr17	+	80540616	80540810	80541888	80542064	80529599	80529746	80543779	80544076	1432	182	180	264	219	319	301	0.208469873392	0.615966110431	0.488	0.532	-0.044
2661	TBC1D10A	TBC1D10A	chr22	-	30695432	30695540	30700519	30700640	30691725	30691832	30722661	30722955	2661	3	100	0	70	246	233	0.208386877899	0.615966110431	0.028	0.0	0.028
2912	XPO5	XPO5	chr6	-	43519034	43519190	43521109	43521240	43517629	43517671	43523572	43523701	2912	112	166	130	237	256	281	0.208520785551	0.615966110431	0.425	0.376	0.049
4160	RBM23	RBM23	chr14	-	23377541	23377589	23378691	23378804	23375403	23375577	23388207	23388396	4160	98	42	88	52	238	173	0.208254339804	0.615966110431	0.629	0.552	0.077
1719	PHYHD1	PHYHD1	chr9	+	131689316	131689475	131696289	131696337	131684561	131684635	131698726	131698782	1719	112	36	177	41	284	173	0.208735271291	0.61626603905	0.655	0.725	-0.07
2151	ESRRG	ESRRG	chr1	-	217038402	217038520	217112923	217113015	216850417	216850833	217173594	217174066	2151	2	0	2	3	217	243	0.209022149182	0.616573853942	1.0	0.427	0.573
3384	FAM172A	FAM172A	chr5	-	93300162	93300228	93386435	93386536	93217175	93217394	93388830	93388932	3384	57	1	41	3	226	191	0.209178556387	0.616573853942	0.98	0.92	0.06
9	RUNX1	RUNX1	chr21	-	36259139	36259393	36265221	36265260	36252853	36253010	36421138	36421255	9	1	266	4	284	164	379	0.209129702244	0.616573853942	0.009	0.032	-0.023
3766	CD40	CD40	chr20	+	44751764	44751858	44755278	44755380	44751248	44751395	44756776	44756863	3766	136	11	200	9	219	227	0.209540272494	0.616973408919	0.928	0.958	-0.03
3909	HSD3B7	HSD3B7	chr16	+	30996973	30997145	30997369	30997525	30996518	30996618	30997743	30997852	3909	40	107	59	116	297	281	0.209489508809	0.616973408919	0.261	0.325	-0.064
2378	TMEM59	TMEM59	chr1	-	54511364	54511459	54512939	54513045	54509045	54509198	54519028	54519246	2378	17	504	23	452	231	220	0.209828828134	0.617061434865	0.031	0.046	-0.015
3987	NUCKS1	NUCKS1	chr1	-	205693053	205693109	205696827	205696933	205689628	205689781	205698699	205698749	3987	962	436	1275	524	231	181	0.210022559484	0.617061434865	0.634	0.656	-0.022
5782	COX5A	COX5A	chr15	-	75215988	75216111	75221456	75221573	75212616	75212783	75230255	75230495	5782	433	625	441	569	242	248	0.209779414241	0.617061434865	0.415	0.443	-0.028
653	CACNA1D	CACNA1D	chr3	+	53707049	53707153	53707739	53707843	53700365	53700562	53736667	53736837	653	2	0	2	3	229	229	0.209993283212	0.617061434865	1.0	0.4	0.6
2111	TSPAN4	TSPAN4	chr11	+	847200	847300	850287	850367	844080	844186	862549	862741	2111	16	137	16	219	225	205	0.210245450955	0.617383843063	0.096	0.062	0.034
3461	TP53BP2	TP53BP2	chr1	-	223994547	223994649	223998132	223998215	223991875	223992050	224001941	224002055	3461	139	175	172	178	208	227	0.210441182656	0.61748275326	0.464	0.513	-0.049
4644	RPN1	RPN1	chr3	-	128350790	128351000	128356641	128356948	128341006	128341252	128363761	128363826	4644	1954	612	2264	654	432	335	0.210505484066	0.61748275326	0.712	0.729	-0.017
4079	HSD11B1L	HSD11B1L	chr19	+	5684791	5684916	5684975	5685130	5680775	5681282	5686426	5686538	4079	2	8	4	4	250	280	0.210845799137	0.617984648093	0.219	0.528	-0.309
4321	UTP20	UTP20	chr12	+	101727078	101727222	101728202	101728282	101723018	101723227	101731828	101732055	4321	46	36	64	34	269	205	0.210903118539	0.617984648093	0.493	0.589	-0.096
414	ZMYM5	ZMYM5	chr13	-	20411795	20411961	20425494	20425588	20409616	20409829	20425828	20426330	414	31	50	22	22	219	291	0.211492495613	0.619157554172	0.452	0.571	-0.119
4209	DAG1	DAG1	chr3	+	49514281	49514333	49526058	49526178	49507564	49507866	49547851	49548252	4209	19	14	12	17	177	245	0.211530366748	0.619157554172	0.653	0.494	0.159
3666	MICAL2	MICAL2	chr11	+	12270730	12270793	12277189	12277297	12265533	12265659	12278331	12278518	3666	62	7	31	1	188	233	0.212104748981	0.620505903721	0.917	0.975	-0.058
1727	GALNT14	GALNT14	chr2	-	31189069	31189168	31215703	31215873	31181262	31181330	31337608	31337693	1727	48	140	101	228	295	224	0.212295377771	0.620621345619	0.207	0.252	-0.045
4887	CNOT8	CNOT8	chr5	+	154242766	154242955	154244751	154244945	154238078	154238328	154250220	154250382	4887	175	418	127	360	314	319	0.21237171046	0.620621345619	0.298	0.264	0.034
1749	NUP93	NUP93	chr16	+	56870512	56870629	56873432	56873516	56868645	56868690	56875616	56875745	1749	206	159	221	204	242	209	0.213648572654	0.62230845115	0.528	0.483	0.045
1793	ATP5J2	ATP5J2	chr7	-	99056769	99056886	99057708	99057816	99055783	99055978	99063733	99063824	1793	414	1141	326	1000	233	242	0.214060870399	0.62230845115	0.274	0.253	0.021
2428	NOP16	NOP16	chr5	-	175813840	175813910	175815235	175815344	175812221	175812328	175815433	175815763	2428	162	92	247	113	234	195	0.21387700854	0.62230845115	0.595	0.646	-0.051
3165	UEVLD	UEVLD	chr11	-	18555876	18556000	18557952	18558016	18552949	18554034	18566169	18566343	3165	48	84	63	81	189	249	0.213608653433	0.62230845115	0.429	0.506	-0.077
3369	NUP214	NUP214	chr9	+	134077033	134077104	134090598	134090755	134072602	134074402	134098164	134098317	3369	46	87	58	148	196	282	0.214089619283	0.62230845115	0.432	0.361	0.071
3659	RPL18	RPL18	chr19	-	49119335	49119459	49119982	49120081	49119133	49119203	49120572	49120680	3659	3036	4450	2874	4037	224	249	0.213787863533	0.62230845115	0.431	0.442	-0.011
4538	KIAA1191	KIAA1191	chr5	-	175777615	175777735	175786813	175786921	175775252	175775359	175788604	175788810	4538	218	270	277	294	233	245	0.213595248741	0.62230845115	0.459	0.498	-0.039
4797	TRIP4	TRIP4	chr15	+	64687596	64687730	64689804	64690017	64686144	64686314	64692941	64693020	4797	138	215	132	249	259	338	0.213691450722	0.62230845115	0.456	0.409	0.047
4846	LINC01128	LINC01128	chr1	+	787306	787490	788050	788146	764382	764484	788770	794826	4846	21	9	11	10	309	221	0.213412286554	0.62230845115	0.625	0.44	0.185
5493	POLB	POLB	chr8	+	42202470	42202537	42207524	42207583	42196529	42196587	42210036	42210086	5493	57	70	69	62	192	184	0.21338133367	0.62230845115	0.438	0.516	-0.078
4426	VWA9	VWA9	chr15	-	65897466	65897574	65899496	65899780	65892111	65892267	65903435	65903627	4426	153	89	139	102	409	233	0.214463181421	0.622730770534	0.495	0.437	0.058
506	RCBTB2	RCBTB2	chr13	-	49096033	49096098	49096443	49096539	49089721	49089877	49098794	49098893	506	10	5	13	2	221	190	0.214356912169	0.622730770534	0.632	0.848	-0.216
994	MAPKAPK5	MAPKAPK5	chr12	+	112306556	112306665	112308074	112308164	112303959	112304035	112308888	112308984	994	29	71	33	117	234	215	0.214686136345	0.623046574414	0.273	0.206	0.067
1412	MYO19	MYO19	chr17	-	34864900	34864974	34866584	34866756	34863641	34863763	34867203	34867294	1412	153	72	212	125	297	199	0.216008485965	0.623254666265	0.587	0.532	0.055
1846	ACAA1	ACAA1	chr3	-	38168000	38168191	38169276	38169357	38167316	38167372	38170780	38170879	1846	117	101	104	114	206	316	0.215006847062	0.623254666265	0.64	0.583	0.057
1861	YWHAE	YWHAE	chr17	-	1257504	1257641	1268152	1268352	1247833	1248793	1303340	1303556	1861	4894	2369	5992	2780	325	262	0.216221874088	0.623254666265	0.625	0.635	-0.01
2002	ALG8	ALG8	chr11	-	77823695	77823816	77824931	77825035	77815401	77815499	77825311	77825438	2002	131	4	191	2	229	246	0.216832623618	0.623254666265	0.972	0.99	-0.018
2004	MIS18BP1	MIS18BP1	chr14	-	45700343	45700501	45705016	45705147	45696865	45697017	45706850	45706924	2004	58	72	86	141	256	283	0.215555052878	0.623254666265	0.471	0.403	0.068
2162	HDAC11	HDAC11	chr3	+	13524963	13525064	13543370	13543433	13522745	13522894	13544383	13544480	2162	20	15	44	19	226	188	0.215192901528	0.623254666265	0.526	0.658	-0.132
2399	NFKB2	NFKB2	chr10	+	104158141	104158280	104158495	104158621	104157968	104158054	104159044	104159254	2399	505	72	563	64	264	251	0.216642851923	0.623254666265	0.87	0.893	-0.023
2544	RDH11	RDH11	chr14	-	68156928	68157138	68159650	68159769	68151731	68151921	68162346	68162510	2544	533	1183	597	1211	244	335	0.215155451888	0.623254666265	0.382	0.404	-0.022
254	POMT2	POMT2	chr14	-	77765797	77765904	77769177	77769286	77765031	77765114	77771034	77771143	254	88	68	132	78	234	232	0.215630714705	0.623254666265	0.562	0.627	-0.065
2712	SIKE1	SIKE1	chr1	-	115321762	115321905	115322730	115322836	115318966	115319080	115323007	115323308	2712	1	112	4	121	231	268	0.216281325799	0.623254666265	0.01	0.037	-0.027
2831	VPS29	VPS29	chr12	-	110937261	110937351	110939221	110939364	110933816	110934008	110939853	110939945	2831	1	7	2	2	268	215	0.216245523531	0.623254666265	0.103	0.445	-0.342
3419	FUCA2	FUCA2	chr6	-	143823491	143823702	143825049	143825389	143823068	143823259	143828373	143828561	3419	809	631	1184	847	465	336	0.21665352174	0.623254666265	0.481	0.503	-0.022
3534	STAP2	STAP2	chr19	-	4325392	4325542	4326938	4327004	4325212	4325305	4327120	4327223	3534	85	223	84	275	191	275	0.216294274125	0.623254666265	0.354	0.305	0.049
3779	ATP1B3	ATP1B3	chr3	+	141634811	141634862	141640818	141640905	141632493	141632678	141644372	141645382	3779	223	448	214	371	176	212	0.216079680829	0.623254666265	0.375	0.41	-0.035
5010	COPS7A	COPS7A	chr12	+	6833779	6833984	6837091	6837167	6833149	6833416	6837388	6837477	5010	145	168	157	149	330	201	0.216928264523	0.623254666265	0.345	0.391	-0.046
5058	ITGA1	ITGA1	chr5	+	52235669	52235774	52240772	52240865	52235419	52235521	52243174	52243291	5058	1183	747	48	22	230	218	0.216611770518	0.623254666265	0.6	0.674	-0.074
963	BCAS2	BCAS2	chr1	-	115118210	115118372	115119308	115119379	115113320	115113371	115123919	115124012	963	123	324	139	305	196	287	0.216223355086	0.623254666265	0.357	0.4	-0.043
980	SNX5	SNX5	chr20	-	17934639	17934761	17936008	17936119	17933230	17933354	17937576	17937681	980	298	542	419	677	236	247	0.215327545181	0.623254666265	0.365	0.393	-0.028
999	KIAA0100	KIAA0100	chr17	-	26969886	26970005	26970181	26970329	26969292	26969353	26970627	26970677	999	274	266	303	340	273	244	0.216711737922	0.623254666265	0.479	0.443	0.036
4702	USF1	USF1	chr1	-	161011440	161011636	161011905	161012007	161011113	161011201	161012344	161012460	4702	75	152	53	140	227	321	0.217342881832	0.623657678624	0.411	0.349	0.062
788	RFC2	RFC2	chr7	-	73660991	73661093	73663341	73663448	73657475	73657576	73664068	73664110	788	76	154	114	184	232	227	0.217411456148	0.623657678624	0.326	0.377	-0.051
854	EIF2A	EIF2A	chr3	+	150289744	150290316	150293435	150293549	150285962	150286079	150299404	150299533	854	1261	312	1288	355	697	239	0.217191217683	0.623657678624	0.581	0.554	0.027
3329	PDE9A	PDE9A	chr21	+	44151879	44152059	44152179	44152234	44073861	44073993	44153465	44153536	3329	1	7	3	4	305	180	0.217729288442	0.62424119692	0.078	0.307	-0.229
3258	ODF2	ODF2	chr9	+	131231461	131231632	131233586	131233747	131223220	131223346	131235191	131235320	3258	113	156	123	209	296	286	0.217878743716	0.624341610144	0.412	0.363	0.049
1737	RAP1B	RAP1B	chr12	+	69045774	69045831	69047891	69048032	69044179	69044248	69050085	69050229	1737	304	1064	267	830	182	266	0.218263798675	0.624788712262	0.295	0.32	-0.025
3824	C8orf76	C8orf76	chr8	-	124238739	124238872	124243539	124243997	124232195	124232537	124250037	124250181	3824	400	80	377	60	583	258	0.218207182738	0.624788712262	0.689	0.735	-0.046
2604	SLC37A3	SLC37A3	chr7	-	140069389	140069482	140080081	140080190	140064207	140064291	140082237	140082396	2604	88	65	133	75	234	218	0.218469232386	0.624924593003	0.558	0.623	-0.065
2650	CD55	CD55	chr1	+	207513735	207513853	207520791	207520906	207512741	207512762	207532890	207534311	2650	56	1	7	1	243	240	0.218540345207	0.624924593003	0.982	0.874	0.108
1202	NPRL3	NPRL3	chr16	-	169124	169254	180520	180590	162620	162774	188148	188697	1202	30	31	42	28	195	255	0.218936322204	0.6253114006	0.559	0.662	-0.103
5485	WBSCR22	WBSCR22	chr7	+	73107658	73107744	73107953	73107999	73106925	73106976	73108321	73108380	5485	307	129	311	156	211	171	0.219019444015	0.6253114006	0.659	0.618	0.041
812	CD44	CD44	chr11	+	35240862	35240934	35243200	35243279	35236398	35236461	35250675	35253949	812	1206	1297	1840	1856	197	204	0.218878626536	0.6253114006	0.491	0.507	-0.016
1227	ZFAND4	ZFAND4	chr10	-	46148431	46148507	46158027	46158129	46147413	46147481	46158989	46159290	1227	2	13	0	11	227	201	0.219466387364	0.625940181585	0.12	0.0	0.12
228	NMRAL1	NMRAL1	chr16	-	4519227	4519466	4524093	4524167	4516153	4516403	4524554	4524896	228	10	306	7	396	199	364	0.219625880895	0.625940181585	0.056	0.031	0.025
2899	AMPD3	AMPD3	chr11	+	10500072	10500277	10514895	10515090	10483061	10483287	10516445	10516577	2899	31	48	35	36	330	320	0.219592067138	0.625940181585	0.385	0.485	-0.1
3279	HMGCL	HMGCL	chr1	-	24143965	24144073	24146999	24147083	24143164	24143260	24151845	24151949	3279	41	126	26	113	209	233	0.21979560654	0.625940181585	0.266	0.204	0.062
5275	KHDRBS1	KHDRBS1	chr1	+	32502510	32502644	32503435	32503637	32498788	32498935	32504152	32504220	5275	866	1003	1128	1210	259	327	0.219813304237	0.625940181585	0.522	0.541	-0.019
3599	TMCO3	TMCO3	chr13	+	114157810	114157903	114174930	114175048	114156066	114156195	114188359	114188555	3599	362	310	416	405	218	243	0.22008616861	0.626390263921	0.566	0.534	0.032
5281	SORBS1	SORBS1	chr10	-	97082502	97082562	97096277	97096562	97081719	97081778	97098889	97099084	5281	2	8	0	7	410	185	0.220211718777	0.626420822548	0.101	0.0	0.101
2296	IL4R	IL4R	chr16	+	27357787	27357939	27363860	27364017	27356189	27356341	27367128	27367228	2296	168	178	284	254	277	282	0.220879870148	0.627340224637	0.49	0.532	-0.042
4905	PALB2	PALB2	chr16	-	23619184	23619333	23625324	23625412	23614482	23614990	23632682	23632799	4905	24	33	20	44	213	274	0.220782999636	0.627340224637	0.483	0.369	0.114
5538	MUC1	MUC1	chr1	-	155160483	155160539	155160638	155160688	155159930	155160052	155161973	155162101	5538	0	1	2	0	175	181	0.220809364695	0.627340224637	0.0	1.0	-1.0
174	ZEB1	ZEB1	chr10	+	31749965	31750166	31784707	31784767	31608100	31608221	31791275	31791437	174	63	37	40	15	326	185	0.22102808134	0.627434553481	0.491	0.602	-0.111
320	SNX6	SNX6	chr14	-	35037059	35037219	35044961	35045048	35030617	35032381	35050766	35050806	320	200	91	212	77	212	285	0.221282910347	0.627831283855	0.747	0.787	-0.04
4852	ZNF263	ZNF263	chr16	+	3336022	3336149	3338453	3338570	3335058	3335239	3339392	3341459	4852	6	30	2	28	252	242	0.221550286311	0.627936811487	0.161	0.064	0.097
993	MAPKAPK5	MAPKAPK5	chr12	+	112305375	112305473	112306556	112306665	112303959	112304035	112308074	112308164	993	76	66	82	94	223	234	0.22151976144	0.627936811487	0.547	0.478	0.069
1166	LYRM1	LYRM1	chr16	+	20913807	20914039	20926877	20927036	20911987	20912211	20931443	20931536	1166	28	148	45	172	357	284	0.222218633429	0.629504083068	0.131	0.172	-0.041
1939	ETV7	ETV7	chr6	-	36343647	36343812	36353310	36353446	36341229	36341355	36355312	36355577	1939	0	2	1	0	261	290	0.22246507666	0.6295484742	0.0	1.0	-1.0
3287	GSTT1	GSTT1	chr22	-	24379360	24379450	24381699	24381787	24376821	24376998	24384119	24384311	3287	62	58	91	63	213	215	0.22237951045	0.6295484742	0.519	0.593	-0.074
1124	CASK	CASK	chrX	-	41412971	41413168	41414852	41414888	41401943	41402059	41416284	41416353	1124	21	306	26	550	161	322	0.223773279305	0.631184998865	0.121	0.086	0.035
1817	DYNC2H1	DYNC2H1	chr11	+	103228970	103229087	103270390	103270600	103194613	103194718	103306670	103306760	1817	13	31	17	23	242	335	0.223332442185	0.631184998865	0.367	0.506	-0.139
299	CSGALNACT2	CSGALNACT2	chr10	+	43655941	43656043	43662451	43662546	43654162	43654379	43671398	43671480	299	67	88	31	57	227	220	0.223617438938	0.631184998865	0.425	0.345	0.08
3451	FANCA	FANCA	chr16	-	89816137	89816310	89818545	89818630	89815066	89815175	89824984	89825113	3451	29	63	30	95	210	298	0.223612313736	0.631184998865	0.395	0.309	0.086
3996	FOPNL	FOPNL	chr16	-	15973660	15973745	15977864	15978062	15967347	15967484	15982414	15982506	3996	110	93	129	137	323	210	0.223760371066	0.631184998865	0.435	0.38	0.055
4039	ZBTB48	ZBTB48	chr1	+	6645978	6646090	6646754	6646847	6642117	6642359	6647264	6647351	4039	12	32	16	24	237	218	0.223853184165	0.631184998865	0.256	0.38	-0.124
66	PPP2R4	PPP2R4	chr9	+	131882791	131882889	131885330	131885417	131873592	131873910	131891263	131891389	66	216	210	281	319	223	212	0.223285090487	0.631184998865	0.494	0.456	0.038
1924	TP53I11	TP53I11	chr11	-	44960716	44960832	44962553	44962599	44959757	44959917	44972427	44972857	1924	1	9	0	21	171	241	0.224426118406	0.632147084163	0.135	0.0	0.135
2036	SDHD	SDHD	chr11	+	111961802	111961856	111963803	111963933	111959590	111959735	111965528	111966525	2036	1	0	0	2	179	255	0.22437244154	0.632147084163	1.0	0.0	1.0
3027	BCAT1	BCAT1	chr12	-	25034234	25034345	25047208	25047409	25031463	25031583	25101860	25102393	3027	42	50	8	17	326	236	0.224793233275	0.63252804577	0.378	0.254	0.124
3407	ANLN	ANLN	chr7	+	36455366	36455493	36456688	36456799	36450667	36450775	36458852	36459088	3407	548	252	1237	635	252	236	0.224684884814	0.63252804577	0.671	0.646	0.025
3301	CARKD	CARKD	chr13	+	111276580	111276626	111279785	111279894	111274562	111274713	111286891	111286942	3301	37	57	29	65	171	234	0.225046083594	0.632913109324	0.47	0.379	0.091
3955	ATAD1	ATAD1	chr10	-	89536077	89536184	89544226	89544427	89530708	89530798	89550066	89550187	3955	330	181	284	183	326	232	0.225537311736	0.633641386628	0.565	0.525	0.04
5182	GTF2IRD1	GTF2IRD1	chr7	+	73954208	73954298	73959084	73959132	73953009	73953090	73960073	73960139	5182	125	57	153	53	215	173	0.22550940636	0.633641386628	0.638	0.699	-0.061
2164	HDAC11	HDAC11	chr3	+	13540012	13540055	13544383	13544480	13524963	13525064	13545593	13545772	2164	1	18	0	41	168	222	0.225662378632	0.633666463107	0.068	0.0	0.068
1463	PLEKHA2	PLEKHA2	chr8	+	38801306	38801355	38803641	38803739	38793511	38793568	38808367	38808508	1463	23	54	31	108	174	223	0.226018307428	0.633687505307	0.353	0.269	0.084
4866	PGD	PGD	chr1	+	10460449	10460629	10463127	10463193	10459685	10459761	10464217	10464336	4866	1685	421	1850	421	305	191	0.22600642851	0.633687505307	0.715	0.733	-0.018
5014	B4GALT4	B4GALT4	chr3	-	118937496	118937619	118942904	118943092	118935086	118935191	118945655	118945888	5014	170	72	196	104	313	248	0.225850113556	0.633687505307	0.652	0.599	0.053
2963	DDX41	DDX41	chr5	-	176940011	176940083	176940353	176940485	176939780	176939877	176940685	176940848	2963	226	158	266	156	257	197	0.226210568543	0.63369430276	0.523	0.567	-0.044
3513	SCP2	SCP2	chr1	+	53407467	53407525	53413680	53413752	53392900	53393137	53416426	53416558	3513	25	46	30	36	183	197	0.226253024519	0.63369430276	0.369	0.473	-0.104
280	FKTN	FKTN	chr9	+	108377558	108377688	108382214	108382342	108370099	108370232	108397331	108403399	280	31	12	30	20	255	253	0.22641466216	0.633821650459	0.719	0.598	0.121
420	CPVL	CPVL	chr7	-	29070192	29070375	29103676	29103850	29035246	29035498	29105638	29105737	420	211	175	330	320	299	308	0.226690305392	0.634267849343	0.554	0.515	0.039
2238	DBNL	DBNL	chr7	+	44089823	44089879	44092465	44092540	44084238	44084419	44096355	44096502	2238	115	190	113	228	181	200	0.22735109271	0.635790651884	0.401	0.354	0.047
1882	BCL2L13	BCL2L13	chr22	+	18171751	18171908	18185008	18185152	18165979	18166087	18209442	18213621	1882	146	106	167	149	282	269	0.227476627876	0.635815820539	0.568	0.517	0.051
1909	USP4	USP4	chr3	-	49339816	49339975	49348052	49348170	49337899	49338124	49362134	49362196	1909	35	142	40	118	243	284	0.22772092372	0.636172739281	0.224	0.284	-0.06
3157	CNNM3	CNNM3	chr2	+	97490794	97490938	97492569	97492719	97481990	97483239	97493467	97493637	3157	77	58	164	95	269	275	0.227998869506	0.63662325078	0.576	0.638	-0.062
880	YPEL5	YPEL5	chr2	+	30371110	30371407	30378715	30378776	30369749	30369928	30379493	30379658	880	224	245	163	211	422	186	0.228426017195	0.637489693	0.287	0.254	0.033
3433	NDUFV1	NDUFV1	chr11	+	67378873	67379040	67379367	67379449	67378465	67378678	67379590	67379736	3433	514	297	646	331	292	207	0.228685025975	0.637886248323	0.551	0.58	-0.029
1963	EI24	EI24	chr11	+	125449988	125450100	125451106	125451218	125448844	125448964	125452241	125452315	1963	539	205	777	259	237	237	0.228936891549	0.638262483542	0.724	0.75	-0.026
1046	NGLY1	NGLY1	chr3	-	25777494	25777640	25777799	25777891	25775362	25775473	25778824	25778946	1046	13	204	15	146	217	271	0.229649124273	0.638321317232	0.074	0.114	-0.04
1574	HERPUD1	HERPUD1	chr16	+	56973806	56974157	56976043	56976149	56973148	56973271	56977037	56977793	1574	1422	509	1158	377	476	231	0.229593591875	0.638321317232	0.576	0.598	-0.022
1644	CCT5	CCT5	chr5	+	10254785	10254950	10256066	10256265	10254256	10254317	10258222	10258415	1644	1552	2322	2272	3228	290	324	0.229957527622	0.638321317232	0.428	0.44	-0.012
2083	DENND1A	DENND1A	chr9	-	126531792	126531842	126554865	126554909	126519981	126520101	126641229	126641300	2083	13	13	20	36	169	175	0.229953773677	0.638321317232	0.509	0.365	0.144
2122	TTC27	TTC27	chr2	+	33036090	33036288	33037570	33037682	33012050	33012216	33042523	33042624	2122	89	54	133	61	323	237	0.229948915121	0.638321317232	0.547	0.615	-0.068
2833	VPS29	VPS29	chr12	-	110936624	110936664	110939221	110939364	110933816	110934008	110939853	110939945	2833	1	22	2	9	268	165	0.229593059681	0.638321317232	0.027	0.12	-0.093
4864	U2SURP	U2SURP	chr3	+	142741694	142741906	142742816	142742860	142741338	142741504	142745990	142746095	4864	324	66	327	83	337	169	0.229499994445	0.638321317232	0.711	0.664	0.047
5565	CRCP	CRCP	chr7	+	65592690	65592727	65595730	65595829	65579804	65579957	65599266	65599361	5565	20	94	31	99	162	224	0.229390271613	0.638321317232	0.227	0.302	-0.075
662	STAG3L4	STAG3L4	chr7	+	66770973	66771070	66773921	66774126	66767624	66767872	66774550	66774702	662	27	147	18	145	222	330	0.230010943856	0.638321317232	0.214	0.156	0.058
2396	CRTC1	CRTC1	chr19	+	18882251	18882356	18885709	18885796	18879294	18879603	18886450	18886631	2396	7	13	4	18	230	212	0.230335436076	0.638572225219	0.332	0.17	0.162
3289	GSTT1	GSTT1	chr22	-	24376821	24376998	24379360	24379450	24376132	24376617	24381699	24381787	3289	1	123	3	96	215	302	0.230317992886	0.638572225219	0.011	0.042	-0.031
1199	TMX3	TMX3	chr18	-	66367641	66367722	66368981	66369027	66365168	66365268	66377257	66377381	1199	64	81	59	99	171	206	0.231467739049	0.638898356938	0.488	0.418	0.07
1941	TRPT1	TRPT1	chr11	-	63992266	63992442	63993257	63993341	63992014	63992189	63993521	63993726	1941	35	76	15	50	209	301	0.230830986082	0.638898356938	0.399	0.302	0.097
2546	RDH11	RDH11	chr14	-	68156928	68157138	68159650	68159769	68143518	68145140	68162346	68162510	2546	535	475	596	476	244	335	0.231304584992	0.638898356938	0.607	0.632	-0.025
3113	ELP2	ELP2	chr18	+	33726212	33726344	33734812	33734962	33725910	33726011	33736428	33736617	3113	161	219	133	217	257	275	0.230973465539	0.638898356938	0.44	0.396	0.044
3594	TMCO3	TMCO3	chr13	+	114188359	114188555	114193671	114193822	114157810	114157903	114201614	114201694	3594	193	392	286	506	321	276	0.231142385372	0.638898356938	0.297	0.327	-0.03
3715	PDGFRB	PDGFRB	chr5	-	149497180	149497413	149498309	149498415	149493401	149495509	149499029	149499129	3715	298	877	0	4	231	358	0.231306503081	0.638898356938	0.345	0.0	0.345
5395	MORF4L1	MORF4L1	chr15	+	79186399	79186572	79187161	79187246	79185880	79185969	79189324	79190081	5395	2734	1306	2661	1346	298	210	0.23105547725	0.638898356938	0.596	0.582	0.014
5505	MEF2A	MEF2A	chr15	+	100211527	100211659	100211724	100211862	100185765	100185969	100214597	100214817	5505	146	32	129	39	257	263	0.231034479934	0.638898356938	0.824	0.772	0.052
775	YY1AP1	YY1AP1	chr1	-	155644800	155644887	155646338	155646537	155642350	155642522	155649199	155649303	775	226	117	214	134	324	212	0.231506974279	0.638898356938	0.558	0.511	0.047
2575	GPATCH2L	GPATCH2L	chr14	+	76644234	76644274	76644330	76644385	76642965	76643033	76647106	76647192	2575	6	143	2	124	165	180	0.231736104689	0.639207374713	0.044	0.017	0.027
2867	AP3S1	AP3S1	chr5	+	115202366	115202458	115205713	115205825	115177618	115177803	115230783	115230855	2867	181	397	141	363	217	237	0.232423915275	0.640457616065	0.332	0.298	0.034
4597	USP8	USP8	chr15	+	50751196	50751359	50757243	50757388	50741596	50741682	50763829	50763992	4597	147	126	135	142	288	270	0.232541520789	0.640457616065	0.522	0.471	0.051
5356	C11orf74	C11orf74	chr11	+	36631630	36631789	36669565	36669705	36616042	36616191	36680568	36680841	5356	44	88	48	70	284	265	0.232452670531	0.640457616065	0.318	0.39	-0.072
2215	BBS4	BBS4	chr15	+	73020280	73020335	73021956	73022025	73016868	73016996	73023645	73023798	2215	24	27	7	15	180	194	0.232903946955	0.640851334321	0.489	0.335	0.154
5775	NIT2	NIT2	chr3	+	100058658	100058779	100059916	100060005	100057930	100058049	100064428	100064522	5775	277	218	315	213	246	214	0.232919390755	0.640851334321	0.525	0.563	-0.038
133	POT1	POT1	chr7	-	124499010	124499166	124503403	124503694	124493025	124493192	124510964	124511095	133	102	62	77	62	416	281	0.233165803674	0.641205960103	0.526	0.456	0.07
1456	TRAPPC8	TRAPPC8	chr18	-	29412046	29412136	29419274	29419420	29409135	29410952	29426678	29426780	1456	87	72	119	76	271	215	0.233916361004	0.641998569759	0.489	0.554	-0.065
1490	PUM1	PUM1	chr1	-	31479840	31479949	31501642	31501711	31454158	31454252	31532050	31532424	1490	112	3	146	0	194	234	0.233924698805	0.641998569759	0.978	1.0	-0.022
2717	PCYT2	PCYT2	chr17	-	79863257	79863323	79863545	79863611	79862941	79863030	79863975	79864053	2717	114	178	150	193	191	191	0.233659417582	0.641998569759	0.39	0.437	-0.047
4883	ALMS1	ALMS1	chr2	+	73777393	73777564	73784346	73784481	73761950	73762076	73786098	73786269	4883	34	24	20	23	296	260	0.233821151408	0.641998569759	0.554	0.433	0.121
2290	ANKLE2	ANKLE2	chr12	-	133306264	133306856	133310970	133311161	133304617	133304749	133311991	133312098	2290	442	1525	481	1517	316	717	0.234620512234	0.643073472779	0.397	0.418	-0.021
2408	FN1	FN1	chr2	-	216296555	216296687	216299418	216299547	216295437	216295575	216300377	216300791	2408	13136	15926	3186	3988	254	257	0.234528676986	0.643073472779	0.455	0.447	0.008
2960	OCLN	OCLN	chr5	+	68804967	68805646	68809774	68809936	68800003	68800121	68830520	68830666	2960	442	97	827	153	804	287	0.234768701155	0.643073472779	0.619	0.659	-0.04
5366	ST3GAL1	ST3GAL1	chr8	-	134487961	134488843	134511377	134511432	134478136	134478333	134558016	134558169	5366	59	664	35	512	180	1007	0.234787822173	0.643073472779	0.332	0.277	0.055
2973	GCC2	GCC2	chr2	+	109098742	109098907	109099517	109099622	109098152	109098272	109100604	109100767	2973	76	53	93	48	290	230	0.235198081776	0.643551020145	0.532	0.606	-0.074
998	MAPKAPK5	MAPKAPK5	chr12	+	112326688	112326804	112327843	112327948	112326291	112326422	112330770	112331228	998	173	143	235	162	241	230	0.235172443976	0.643551020145	0.536	0.581	-0.045
1437	PTPN12	PTPN12	chr7	+	77214859	77214898	77221501	77221573	77212871	77212967	77227158	77227218	1437	74	93	89	143	164	197	0.235721671245	0.644273383587	0.489	0.428	0.061
2892	USP36	USP36	chr17	-	76818018	76818086	76824978	76825089	76817072	76817143	76831361	76831583	2892	68	28	92	53	236	193	0.236288680454	0.644273383587	0.665	0.587	0.078
2961	SLC35F6	SLC35F6	chr2	+	26997118	26997191	26997911	26998083	26987141	26987294	26998331	26998544	2961	101	130	115	183	198	297	0.235934187771	0.644273383587	0.538	0.485	0.053
4047	CNTROB	CNTROB	chr17	+	7847793	7847956	7849045	7849304	7847440	7847566	7850888	7851040	4047	104	253	104	307	288	384	0.236183523016	0.644273383587	0.354	0.311	0.043
4061	GBF1	GBF1	chr10	+	104119940	104120152	104120778	104120877	104118262	104118486	104121474	104121669	4061	101	99	126	154	337	224	0.236172820593	0.644273383587	0.404	0.352	0.052
[truncated: 3,457 more rows]
