# Supplementary material for: Characterization of alternative mRNA splicing in cultured cell populations representing progressive stages of human fetal kidney development
Source: Sci Rep. 2022 Nov 15;12:19548. doi: 10.1038/s41598-022-24147-z (PMC9666651; doi:10.1038/s41598-022-24147-z)
Supplement: Supplementary file 13 — Supplementary Information 13. [file 41598_2022_24147_MOESM13_ESM.zip › _Program/Data/rMATS/NPS1-NPS2/MATS_output/RI.MATS.JunctionCountOnly.txt]

ID	GeneID	geneSymbol	chr	strand	riExonStart_0base	riExonEnd	upstreamES	upstreamEE	downstreamES	downstreamEE	ID	IJC_SAMPLE_1	SJC_SAMPLE_1	IJC_SAMPLE_2	SJC_SAMPLE_2	IncFormLen	SkipFormLen	PValue	FDR	IncLevel1	IncLevel2	IncLevelDifference
455	LUC7L3	LUC7L3	chr17	+	48827861	48830072	48827861	48828055	48829560	48830072	455	303	153	108	183	250	125	3.44169137634e-15	2.22333262912e-12	0.498	0.228	0.27
298	SRSF2	SRSF2	chr17	-	74730196	74732546	74730196	74731240	74732235	74732546	298	218	996	145	1411	250	125	3.08211234312e-11	9.95522286828e-09	0.099	0.049	0.05
172	SRSF1	SRSF1	chr17	-	56078279	56083334	56078279	56081362	56082283	56083334	172	871	93	1590	67	250	125	1.69722494947e-08	3.65469105786e-06	0.824	0.922	-0.098
173	SRSF1	SRSF1	chr17	-	56078279	56083334	56078279	56082961	56083161	56083334	173	88	677	49	987	250	125	1.10332292746e-07	1.78186652785e-05	0.061	0.024	0.037
168	HMGN3	HMGN3	chr6	-	79910961	79912106	79910961	79911443	79911992	79912106	168	101	177	37	191	250	125	3.00400251563e-07	3.88117125019e-05	0.222	0.088	0.134
153	TRO	TRO	chrX	+	54955035	54957464	54955035	54955143	54957173	54957464	153	118	29	70	0	250	125	2.21204691897e-06	0.000238163718276	0.67	1.0	-0.33
91	RPL41	RPL41	chr12	+	56510373	56510583	56510373	56510443	56510558	56510583	91	715	6741	838	6301	239	125	2.9874351424e-05	0.00275697585999	0.053	0.065	-0.012
431	CIRBP	CIRBP	chr19	+	1271979	1273171	1271979	1272050	1272425	1273171	431	66	693	28	740	250	125	3.54406297589e-05	0.00286183085303	0.045	0.019	0.026
771	TCEB2	TCEB2	chr16	-	2821414	2822103	2821414	2821605	2821994	2822103	771	372	1	331	16	250	125	4.98259832941e-05	0.00357639835644	0.995	0.912	0.083
597	QKI	QKI	chr6	+	163984451	163999628	163984451	163984751	163986977	163999628	597	21	33	10	85	250	125	6.47876940295e-05	0.00418528503431	0.241	0.056	0.185
204	SUMO1	SUMO1	chr2	-	203070902	203072044	203070902	203071526	203071975	203072044	204	1693	29	1686	6	250	125	9.91547396255e-05	0.00543758191046	0.967	0.993	-0.026
273	ABHD11	ABHD11	chr7	-	73151550	73152065	73151550	73151721	73151891	73152065	273	82	107	80	224	250	125	0.000101007713507	0.00543758191046	0.277	0.152	0.125
159	ELP5	ELP5	chr17	+	7161906	7163259	7161906	7162002	7162889	7163259	159	47	11	61	0	250	125	0.000112915616942	0.00561103758035	0.681	1.0	-0.319
734	CCDC125	CCDC125	chr5	-	68616063	68616407	68616063	68616172	68616291	68616407	734	63	0	76	14	243	125	0.000190911169372	0.00880918681531	1.0	0.736	0.264
33	RANGRF	RANGRF	chr17	+	8192820	8193409	8192820	8192906	8193130	8193409	33	181	75	169	134	250	125	0.000271606762884	0.0116971979215	0.547	0.387	0.16
170	AUP1	AUP1	chr2	-	74755877	74756409	74755877	74756062	74756258	74756409	170	98	399	48	380	250	125	0.00036834231166	0.0148718208333	0.109	0.059	0.05
653	FLAD1	FLAD1	chr1	+	154955769	154956542	154955769	154955873	154956317	154956542	653	29	27	12	47	250	125	0.00043390242954	0.0164882923225	0.349	0.113	0.236
995	GSTK1	GSTK1	chr7	+	142962084	142962389	142962084	142962185	142962353	142962389	995	123	348	82	403	250	125	0.000530567545491	0.0190414796882	0.15	0.092	0.058
169	HMGN3	HMGN3	chr6	-	79910961	79912106	79910961	79911443	79912033	79912106	169	179	217	108	221	250	125	0.000688444977632	0.0222367727775	0.292	0.196	0.096
664	METTL5	METTL5	chr2	-	170680998	170681441	170680998	170681150	170681377	170681441	664	16	53	2	58	250	125	0.000680844960686	0.0222367727775	0.131	0.017	0.114
254	TMEM205	TMEM205	chr19	-	11456195	11456981	11456195	11456304	11456802	11456981	254	134	279	97	339	250	125	0.000864424725899	0.026421543922	0.194	0.125	0.069
706	STX16	STX16	chr20	+	57226308	57227143	57226308	57226490	57227128	57227143	706	314	0	331	11	250	125	0.000899804901368	0.026421543922	1.0	0.938	0.062
570	CTNNB1	CTNNB1	chr3	+	41280624	41281939	41280624	41280845	41281309	41281939	570	1049	282	806	297	250	125	0.000972350532324	0.0273103671253	0.65	0.576	0.074
137	APH1A	APH1A	chr1	-	150237798	150239056	150237798	150238594	150238932	150239056	137	805	272	1122	280	250	125	0.00181340645881	0.048810857183	0.597	0.667	-0.07
806	HES4	HES4	chr1	-	935071	935552	935071	935167	935245	935552	806	77	55	41	66	202	125	0.00213457756961	0.0551574843987	0.464	0.278	0.186
709	C18orf21	C18orf21	chr18	+	33552587	33552870	33552587	33552768	33552847	33552870	709	30	62	11	72	203	125	0.00234572746826	0.0582823055575	0.23	0.086	0.144
29	EFHC1	EFHC1	chr6	+	52317485	52319085	52317485	52317635	52318892	52319085	29	64	32	29	38	250	125	0.00321797183123	0.0769929556657	0.5	0.276	0.224
250	RAB24	RAB24	chr5	-	176730172	176730745	176730172	176730321	176730407	176730745	250	69	8	23	12	210	125	0.00371117014218	0.0856219968517	0.837	0.533	0.304
450	LOC100129917	LOC100129917	chr4	-	773936	775636	773936	774476	775559	775636	450	11	0	5	6	250	125	0.00412992487204	0.0872904017127	1.0	0.294	0.706
590	NAP1L1	NAP1L1	chr12	-	76439162	76442244	76439162	76441498	76442172	76442244	590	600	492	843	546	250	125	0.00407542439892	0.0872904017127	0.379	0.436	-0.057
599	TGOLN2	TGOLN2	chr2	-	85553630	85554808	85553630	85553927	85554101	85554808	599	558	80	729	63	250	125	0.00432398274738	0.0872904017127	0.777	0.853	-0.076
600	ENOSF1	ENOSF1	chr18	-	670323	674406	670323	673076	674160	674406	600	537	26	740	14	250	125	0.00429923375658	0.0872904017127	0.912	0.964	-0.052
325	GCH1	GCH1	chr14	-	55308723	55310861	55308723	55309772	55310718	55310861	325	66	1	70	11	250	125	0.0047520955742	0.0914009122282	0.971	0.761	0.21
989	ITGB6	ITGB6	chr2	-	161056513	161056824	161056513	161056589	161056696	161056824	989	401	12	706	5	231	125	0.0048105743278	0.0914009122282	0.948	0.987	-0.039
887	MDK	MDK	chr11	+	46403260	46403683	46403260	46403435	46403606	46403683	887	32	13	3	9	250	125	0.00503754057738	0.0929786060854	0.552	0.143	0.409
341	TMEM9	TMEM9	chr1	-	201122985	201123683	201122985	201123087	201123489	201123683	341	4	5	11	0	250	125	0.0054830093873	0.0957303801134	0.286	1.0	-0.714
611	NSUN5	NSUN5	chr7	-	72716512	72717737	72716512	72717526	72717596	72717737	611	23	105	13	163	194	125	0.00541486896284	0.0957303801134	0.124	0.049	0.075
559	ATP6V0B	ATP6V0B	chr1	+	44442697	44443972	44442697	44442888	44443652	44443972	559	23	540	6	532	250	125	0.00609467972401	0.103609555308	0.021	0.006	0.015
1016	HCG18	HCG18	chr6	-	30255173	30262741	30255173	30260376	30262247	30262741	1016	51	70	29	85	250	125	0.00695437255231	0.111520749948	0.267	0.146	0.121
14	EEF1B2	EEF1B2	chr2	+	207024317	207024783	207024317	207024408	207024682	207024783	14	1104	155	1144	113	250	125	0.00698942314021	0.111520749948	0.781	0.835	-0.054
982	PTTG1	PTTG1	chr5	+	159848916	159849410	159848916	159849162	159849308	159849410	982	52	11	39	25	250	125	0.00707794233417	0.111520749948	0.703	0.438	0.265
965	NGDN	NGDN	chr14	+	23946711	23947402	23946711	23946769	23947215	23947402	965	15	120	4	132	250	125	0.00749156303497	0.1152273743	0.059	0.015	0.044
208	MCM7	MCM7	chr7	-	99696645	99697026	99696645	99696826	99696901	99697026	208	108	652	128	1125	199	125	0.00774836996577	0.116405744137	0.094	0.067	0.027
830	ACBD5	ACBD5	chr10	-	27529247	27529808	27529247	27529413	27529602	27529808	830	37	36	56	22	250	125	0.00804567554959	0.118125145569	0.339	0.56	-0.221
121	FIGNL1	FIGNL1	chr7	-	50511826	50514995	50511826	50514714	50514829	50514995	121	53	4	107	0	239	125	0.00844572168055	0.119827202572	0.874	1.0	-0.126
195	ARL6IP4	ARL6IP4	chr12	+	123467015	123467460	123467015	123467085	123467166	123467460	195	54	851	28	816	205	125	0.00871807820567	0.119827202572	0.037	0.02	0.017
563	NOMO2	NOMO2	chr16	-	18511181	18511825	18511181	18511366	18511697	18511825	563	4	2	0	8	250	125	0.0085776010295	0.119827202572	0.5	0.0	0.5
451	MRPS21	MRPS21	chr1	+	150266261	150266869	150266261	150266318	150266754	150266869	451	222	190	156	194	250	125	0.0105651675652	0.139287719329	0.369	0.287	0.082
53	FKTN	FKTN	chr9	+	108397331	108403399	108397331	108397429	108402381	108403399	53	27	4	51	0	250	125	0.0103840329216	0.139287719329	0.771	1.0	-0.229
770	STX4	STX4	chr16	+	31045546	31045857	31045546	31045646	31045782	31045857	770	25	178	9	169	250	125	0.0120279011569	0.155400482947	0.066	0.026	0.04
1054	MIR22HG	MIR22HG	chr17	-	1614797	1617308	1614797	1616189	1616996	1617308	1054	233	5	155	12	250	125	0.0137376476186	0.167443780408	0.959	0.866	0.093
233	MRPL35	MRPL35	chr2	+	86437602	86440477	86437602	86437736	86439548	86440477	233	144	0	151	6	250	125	0.0134592317241	0.167443780408	1.0	0.926	0.074
701	PIANP	PIANP	chr12	-	6802956	6804817	6802956	6804223	6804595	6804817	701	12	9	9	0	250	125	0.0135594629218	0.167443780408	0.4	1.0	-0.6
336	QSOX1	QSOX1	chr1	+	180165396	180167169	180165396	180165734	180166467	180167169	336	701	113	668	73	250	125	0.014333882539	0.168380620607	0.756	0.821	-0.065
915	NF2	NF2	chr22	+	30079008	30079904	30079008	30079053	30079689	30079904	915	8	1	6	10	250	125	0.014335811352	0.168380620607	0.8	0.231	0.569
732	GMPR2	GMPR2	chr14	+	24707451	24708447	24707451	24707611	24707794	24708447	732	32	145	25	228	250	125	0.0150227236038	0.173297847287	0.099	0.052	0.047
591	XBP1	XBP1	chr22	-	29192034	29192180	29192034	29192111	29192137	29192180	591	183	73	164	38	150	125	0.0157549866202	0.178556515029	0.676	0.782	-0.106
200	CTPS1	CTPS1	chr1	+	41474330	41474562	41474330	41474386	41474465	41474562	200	13	235	8	428	203	125	0.0166439451923	0.185379113694	0.033	0.011	0.022
264	PIN1	PIN1	chr19	+	9959765	9960365	9959765	9959877	9960208	9960365	264	254	18	303	8	250	125	0.0186325362162	0.194139006382	0.876	0.95	-0.074
663	METTL5	METTL5	chr2	-	170680998	170681441	170680998	170681150	170681291	170681441	663	22	79	5	57	250	125	0.0185435101764	0.194139006382	0.122	0.042	0.08
762	BTBD3	BTBD3	chr20	+	11898512	11899249	11898512	11898659	11898981	11899249	762	23	9	16	21	250	125	0.0177852527661	0.194139006382	0.561	0.276	0.285
885	LINC00623	LINC00623	chr1	-	144298163	144301536	144298163	144300755	144301349	144301536	885	22	0	13	4	250	125	0.0182419843136	0.194139006382	1.0	0.619	0.381
655	MAF	MAF	chr16	-	79627744	79634622	79627744	79628450	79632681	79634622	655	16	17	19	5	250	125	0.0194940947198	0.199891828397	0.32	0.655	-0.335
217	DDIT3	DDIT3	chr12	-	57911051	57911536	57911051	57911325	57911488	57911536	217	139	0	59	3	250	125	0.020512563769	0.207048690543	1.0	0.908	0.092
678	PPP1CC	PPP1CC	chr12	-	111157612	111158970	111157612	111158009	111158909	111158970	678	915	17	991	36	250	125	0.0212148277215	0.207648162244	0.964	0.932	0.032
968	NFATC4	NFATC4	chr14	+	24845499	24848811	24845499	24846084	24846843	24848811	968	74	63	35	13	250	125	0.0209945022722	0.207648162244	0.37	0.574	-0.204
11	ABL2	ABL2	chr1	-	179068461	179078576	179068461	179078033	179078342	179078576	11	118	25	122	11	250	125	0.0227704617884	0.219274044909	0.702	0.847	-0.145
974	PSMD13	PSMD13	chr11	+	244040	244216	244040	244075	244160	244216	974	16	312	7	375	209	125	0.0230814784115	0.219274044909	0.03	0.011	0.019
408	C11orf49	C11orf49	chr11	+	47182677	47183798	47182677	47182741	47182996	47183798	408	10	9	29	6	250	125	0.0234414592701	0.219466415775	0.357	0.707	-0.35
213	LOC171391	LOC171391	chr11	+	783529	784284	783529	783671	784023	784284	213	18	9	7	14	250	125	0.0242698854572	0.223976371505	0.5	0.2	0.3
580	SRSF8	SRSF8	chr11	+	94800040	94804387	94800040	94801346	94801817	94804387	580	231	41	256	25	250	125	0.02540809684	0.231177895192	0.738	0.837	-0.099
949	JRKL	JRKL	chr11	+	96123157	96126727	96123157	96123237	96123646	96126727	949	24	2	16	8	250	125	0.0260343348986	0.233585838118	0.857	0.5	0.357
879	HRAS	HRAS	chr11	-	532241	532755	532241	532522	532630	532755	879	37	311	29	432	232	125	0.0274098996302	0.242558837823	0.06	0.035	0.025
618	POMGNT1	POMGNT1	chr1	-	46654352	46655029	46654352	46654652	46654913	46655029	618	411	7	483	1	250	125	0.0281867841311	0.244633121376	0.967	0.996	-0.029
851	CCNG1	CCNG1	chr5	+	162864576	162864810	162864576	162864665	162864765	162864810	851	594	9	714	2	224	125	0.0284016781783	0.244633121376	0.974	0.995	-0.021
31	ZFP36L1	ZFP36L1	chr14	-	69254371	69257209	69254371	69255526	69256243	69257209	31	2957	137	2659	160	250	125	0.0291430789219	0.247161790792	0.915	0.893	0.022
82	ITPRIPL2	ITPRIPL2	chr16	+	19125253	19132952	19125253	19125446	19125962	19132952	82	46	5	40	0	250	125	0.0294604611315	0.247161790792	0.821	1.0	-0.179
816	TMEM138	TMEM138	chr11	+	61131723	61131990	61131723	61131787	61131904	61131990	816	178	8	159	18	241	125	0.0304210157321	0.248759191936	0.92	0.821	0.099
842	TNFRSF10B	TNFRSF10B	chr8	-	22885843	22886115	22885843	22885954	22886041	22886115	842	554	538	456	536	211	125	0.0301622969492	0.248759191936	0.379	0.335	0.044
268	NCDN	NCDN	chr1	+	36023392	36023824	36023392	36023484	36023756	36023824	268	24	34	30	18	250	125	0.0317022990305	0.252871292178	0.261	0.455	-0.194
554	PPP2R2B	PPP2R2B	chr5	-	146257564	146258348	146257564	146257758	146258153	146258348	554	2	3	7	0	250	125	0.0317067719295	0.252871292178	0.25	1.0	-0.75
397	NSUN5P1	NSUN5P1	chr7	+	75045553	75046071	75045553	75045694	75045764	75046071	397	93	11	63	18	194	125	0.0331994939677	0.261547232965	0.845	0.693	0.152
149	CUTA	CUTA	chr6	-	33385257	33386065	33385257	33385472	33385863	33386065	149	344	143	325	180	250	125	0.0352040258712	0.270735722771	0.546	0.474	0.072
702	RAB29	RAB29	chr1	-	205743960	205744610	205743960	205744214	205744501	205744610	702	14	6	20	1	250	125	0.0350546747896	0.270735722771	0.538	0.909	-0.371
107	P3H1	P3H1	chr1	-	43212005	43213083	43212005	43212523	43212923	43213083	107	9	48	7	10	250	125	0.0374192791064	0.284386521209	0.086	0.259	-0.173
1006	RPL28	RPL28	chr19	+	55899297	55903451	55899297	55899416	55902921	55903451	1006	37	52	46	34	250	125	0.0397780409404	0.295457224499	0.262	0.404	-0.142
43	MRPL52	MRPL52	chr14	+	23299091	23299319	23299091	23299157	23299258	23299319	43	45	18	27	3	225	125	0.0397906788412	0.295457224499	0.581	0.833	-0.252
57	TAF1C	TAF1C	chr16	-	84214933	84215269	84214933	84215069	84215197	84215269	57	61	34	88	26	250	125	0.0406149465787	0.298150630566	0.473	0.629	-0.156
343	TMEM9	TMEM9	chr1	-	201122985	201123683	201122985	201123087	201123572	201123683	343	4	146	11	127	250	125	0.0431960947446	0.306644804451	0.014	0.042	-0.028
409	C11orf49	C11orf49	chr11	+	47182677	47183798	47182677	47182741	47183014	47183798	409	12	69	27	72	250	125	0.0428976443903	0.306644804451	0.08	0.158	-0.078
568	CDCA8	CDCA8	chr1	+	38158072	38158456	38158072	38158250	38158347	38158456	568	124	8	256	36	221	125	0.0428850366351	0.306644804451	0.898	0.801	0.097
552	PML	PML	chr15	+	74326818	74328735	74326818	74326871	74327512	74328735	552	37	24	40	51	250	125	0.0447670539501	0.311708822569	0.435	0.282	0.153
92	THYN1	THYN1	chr11	-	134122733	134123260	134122733	134122810	134123120	134123260	92	41	91	54	71	250	125	0.0448744899364	0.311708822569	0.184	0.276	-0.092
478	SLC46A3	SLC46A3	chr13	-	29274217	29275718	29274217	29275093	29275637	29275718	478	13	0	7	3	250	125	0.0456461662003	0.313695993249	1.0	0.538	0.462
819	GLIDR	GLIDR	chr9	-	41952705	41954633	41952705	41953779	41954503	41954633	819	8	7	4	16	250	125	0.0461973223255	0.314141791813	0.364	0.111	0.253
886	CSTF3	CSTF3	chr11	-	33162976	33163532	33162976	33163308	33163430	33163532	886	24	250	13	272	246	125	0.0467409158275	0.314527412756	0.047	0.024	0.023
305	CREBZF	CREBZF	chr11	-	85368607	85376182	85368607	85373501	85374567	85376182	305	49	79	48	45	250	125	0.0500495673131	0.32991857637	0.237	0.348	-0.111
399	ACAA1	ACAA1	chr3	-	38167652	38168191	38167652	38167832	38168000	38168191	399	37	129	28	168	250	125	0.0497316581835	0.32991857637	0.125	0.077	0.048
850	PIGO	PIGO	chr9	-	35091236	35092764	35091236	35091288	35092539	35092764	850	83	10	154	38	250	125	0.0508765168683	0.331982120171	0.806	0.67	0.136
1038	IL32	IL32	chr16	+	3117377	3117614	3117377	3117416	3117554	3117614	1038	143	1208	77	866	250	125	0.0530440466677	0.339340108734	0.056	0.043	0.013
161	MAPK11	MAPK11	chr22	-	50702141	50703456	50702141	50702306	50703223	50703456	161	81	4	69	0	250	125	0.0546306057404	0.339340108734	0.91	1.0	-0.09
419	DDAH2	DDAH2	chr6	-	31696641	31698042	31696641	31697002	31697827	31698042	419	27	194	40	171	250	125	0.0540848296924	0.339340108734	0.065	0.105	-0.04
584	ZNF621	ZNF621	chr3	+	40573520	40581285	40573520	40573697	40579776	40581285	584	75	7	65	1	250	125	0.0538449061387	0.339340108734	0.843	0.97	-0.127
943	ZNF154	ZNF154	chr19	-	58207642	58212513	58207642	58209209	58212355	58212513	943	25	8	3	5	250	125	0.0545372247237	0.339340108734	0.61	0.231	0.379
179	TRIM5	TRIM5	chr11	-	5684424	5686912	5684424	5685403	5686885	5686912	179	9	6	26	4	250	125	0.0570644469879	0.349698548793	0.429	0.765	-0.336
829	RPL13	RPL13	chr16	+	89627985	89628159	89627985	89628006	89628147	89628159	829	12896	217	12672	175	250	125	0.0573808764274	0.349698548793	0.967	0.973	-0.006
928	PTGES2	PTGES2	chr9	-	130887522	130887720	130887522	130887562	130887654	130887720	928	156	7	185	2	216	125	0.058456317423	0.352923187432	0.928	0.982	-0.054
128	PPCS	PPCS	chr1	+	42922164	42923021	42922164	42922299	42922917	42923021	128	8	25	3	35	250	125	0.0612608965813	0.359469136354	0.138	0.041	0.097
216	DDIT3	DDIT3	chr12	-	57911051	57911536	57911051	57911378	57911488	57911536	216	122	14	51	13	234	125	0.062917802856	0.359469136354	0.823	0.677	0.146
269	SEPT4	SEPT4	chr17	-	56598103	56598521	56598103	56598203	56598358	56598521	269	0	2	3	0	250	125	0.0630959297622	0.359469136354	0.0	1.0	-1.0
306	CREBZF	CREBZF	chr11	-	85374567	85376182	85374567	85374645	85374858	85376182	306	156	48	74	37	250	125	0.0650634771718	0.359469136354	0.619	0.5	0.119
48	HNRNPM	HNRNPM	chr19	+	8530207	8530399	8530207	8530246	8530363	8530399	48	745	514	857	683	241	125	0.061526549921	0.359469136354	0.429	0.394	0.035
586	CDC16	CDC16	chr13	+	115037658	115038150	115037658	115037956	115038038	115038150	586	198	49	238	38	206	125	0.0642069035071	0.359469136354	0.71	0.792	-0.082
636	ARMCX6	ARMCX6	chrX	-	100870107	100871756	100870107	100870750	100871661	100871756	636	132	145	64	102	250	125	0.0624758436228	0.359469136354	0.313	0.239	0.074
759	PRX	PRX	chr19	-	40899670	40904723	40899670	40903877	40904526	40904723	759	5	1	2	5	250	125	0.0649491780419	0.359469136354	0.714	0.167	0.547
798	UHRF1	UHRF1	chr19	+	4910378	4911050	4910378	4910506	4910887	4911050	798	10	8	5	0	250	125	0.0626128978213	0.359469136354	0.385	1.0	-0.615
939	TTLL3	TTLL3	chr3	+	9876364	9878040	9876364	9876591	9876777	9878040	939	112	10	59	1	250	125	0.0651050912592	0.359469136354	0.848	0.967	-0.119
927	LRTOMT	LRTOMT	chr11	+	71805993	71807938	71805993	71806142	71806424	71807938	927	12	20	3	18	250	125	0.065836360675	0.360426177933	0.231	0.077	0.154
333	MAP7D1	MAP7D1	chr1	+	36641799	36642182	36641799	36641922	36642018	36642182	333	49	3	54	0	220	125	0.0704021421014	0.371287844364	0.903	1.0	-0.097
410	CCDC107	CCDC107	chr9	+	35660742	35661500	35660742	35660855	35660936	35661500	410	198	95	231	80	205	125	0.0706941251652	0.371287844364	0.56	0.638	-0.078
420	UBL7	UBL7	chr15	-	74753008	74753529	74753008	74753119	74753377	74753529	420	8	0	11	5	250	125	0.070145541558	0.371287844364	1.0	0.524	0.476
493	PLCD1	PLCD1	chr3	-	38051394	38051766	38051394	38051544	38051621	38051766	493	17	57	3	31	201	125	0.0701260039343	0.371287844364	0.156	0.057	0.099
876	TSTD1	TSTD1	chr1	-	161007421	161007865	161007421	161007616	161007702	161007865	876	8	181	3	229	210	125	0.0700093738586	0.371287844364	0.026	0.008	0.018
994	SMOX	SMOX	chr20	+	4162735	4163495	4162735	4162970	4163129	4163495	994	380	34	455	25	250	125	0.0733024157393	0.381881940061	0.848	0.901	-0.053
430	CCPG1	CCPG1	chr15	-	55647420	55653142	55647420	55648607	55651736	55653142	430	122	40	73	13	250	125	0.07668918918	0.387040751643	0.604	0.737	-0.133
625	PHPT1	PHPT1	chr9	+	139744464	139745012	139744464	139744589	139744957	139745012	625	42	5	33	11	250	125	0.0765357109797	0.387040751643	0.808	0.6	0.208
783	ZNF131	ZNF131	chr5	+	43161350	43162033	43161350	43161708	43161810	43162033	783	28	37	53	39	226	125	0.0749307444391	0.387040751643	0.295	0.429	-0.134
789	ATXN2L	ATXN2L	chr16	+	28847253	28848558	28847253	28847443	28848048	28848558	789	181	54	189	81	250	125	0.0757514740101	0.387040751643	0.626	0.538	0.088
391	SF3B1	SF3B1	chr2	-	198283520	198285266	198283520	198283675	198285151	198285266	391	268	6	91	6	250	125	0.0773612273563	0.387405836218	0.957	0.883	0.074
899	RUFY1	RUFY1	chr5	+	178986692	178987199	178986692	178986836	178987025	178987199	899	35	7	28	1	250	125	0.0782058461731	0.388622897137	0.714	0.933	-0.219
85	CHPF2	CHPF2	chr7	+	150929574	150931360	150929574	150929900	150931171	150931360	85	208	6	183	1	250	125	0.0799844800793	0.394427283444	0.945	0.989	-0.044
106	P3H1	P3H1	chr1	-	43212005	43213083	43212005	43212523	43212942	43213083	106	20	242	16	103	250	125	0.0822933001002	0.396753007652	0.04	0.072	-0.032
229	ARSA	ARSA	chr22	-	51065983	51066601	51065983	51066220	51066373	51066601	229	90	5	76	11	250	125	0.0822986114944	0.396753007652	0.9	0.776	0.124
925	SLC41A3	SLC41A3	chr3	-	125725199	125726068	125725199	125725407	125725956	125726068	925	269	29	259	16	250	125	0.0819109524899	0.396753007652	0.823	0.89	-0.067
346	RPL17	RPL17	chr18	-	47017901	47018203	47017901	47017954	47018105	47018203	346	708	98	502	91	250	125	0.0872335060892	0.416451673143	0.783	0.734	0.049
489	STX10	STX10	chr19	-	13254871	13255485	13254871	13255300	13255390	13255485	489	19	217	10	225	214	125	0.0876740364512	0.416451673143	0.049	0.025	0.024
839	STRADA	STRADA	chr17	-	61780191	61781942	61780191	61781111	61781700	61781942	839	32	0	33	3	250	125	0.0896812548591	0.422876574007	1.0	0.846	0.154
83	ZNF282	ZNF282	chr7	+	148920903	148923339	148920903	148921082	148921339	148923339	83	36	0	39	3	250	125	0.0944369803083	0.442074559994	1.0	0.867	0.133
230	ARSA	ARSA	chr22	-	51065983	51066601	51065983	51066220	51066418	51066601	230	101	3	97	0	250	125	0.0961830754965	0.447009113459	0.944	1.0	-0.056
260	FNBP1L	FNBP1L	chr1	+	94016503	94020218	94016503	94016662	94017965	94020218	260	194	138	271	150	250	125	0.0974551519516	0.4495193159	0.413	0.475	-0.062
840	SLC25A1	SLC25A1	chr22	-	19165645	19166018	19165645	19165753	19165899	19166018	840	4	6	0	5	250	125	0.0981148971237	0.4495193159	0.25	0.0	0.25
596	QKI	QKI	chr6	+	163984451	163999628	163984451	163984751	163985698	163999628	596	17	11	9	15	250	125	0.101615040689	0.459044169826	0.436	0.231	0.205
601	PPCDC	PPCDC	chr15	+	75335609	75335877	75335609	75335732	75335828	75335877	601	10	2	18	0	220	125	0.101333276085	0.459044169826	0.74	1.0	-0.26
310	INVS	INVS	chr9	+	103054607	103055325	103054607	103054718	103055228	103055325	310	55	3	48	8	250	125	0.104036805397	0.461294425977	0.902	0.75	0.152
574	RELA	RELA	chr11	-	65421066	65422471	65421066	65421980	65422289	65422471	574	429	28	499	20	250	125	0.103854954044	0.461294425977	0.885	0.926	-0.041
707	OXSM	OXSM	chr3	+	25832480	25833488	25832480	25833187	25833436	25833488	707	44	0	52	3	250	125	0.104255396583	0.461294425977	1.0	0.897	0.103
692	PSME1	PSME1	chr14	+	24607682	24608176	24607682	24607769	24607944	24608176	692	26	886	14	898	250	125	0.105245741595	0.462508497077	0.014	0.008	0.006
209	MRPS12	MRPS12	chr19	+	39421593	39421983	39421593	39421811	39421915	39421983	209	6	33	15	35	228	125	0.107941843437	0.465614569732	0.091	0.19	-0.099
263	ZCCHC18	ZCCHC18	chrX	+	103358124	103360538	103358124	103358264	103359942	103360538	263	5	16	0	8	250	125	0.106840923806	0.465614569732	0.135	0.0	0.135
638	NKIRAS2	NKIRAS2	chr17	+	40174416	40174658	40174416	40174490	40174587	40174658	638	258	3	276	9	221	125	0.108114838173	0.465614569732	0.98	0.945	0.035
1024	TOR2A	TOR2A	chr9	-	130493802	130495839	130493802	130494557	130495663	130495839	1024	9	5	1	4	250	125	0.109778785807	0.466113406746	0.474	0.111	0.363
147	CUTA	CUTA	chr6	-	33385257	33386065	33385257	33385593	33385735	33386065	147	200	5	194	1	250	125	0.110395280545	0.466113406746	0.952	0.99	-0.038
615	MTMR11	MTMR11	chr1	-	149900542	149901209	149900542	149900793	149901046	149901209	615	118	4	101	9	250	125	0.109198061379	0.466113406746	0.937	0.849	0.088
1036	EIF6	EIF6	chr20	-	33871978	33872295	33871978	33872064	33872183	33872295	1036	58	1532	51	1849	243	125	0.111386093108	0.467242961998	0.019	0.014	0.005
398	NSUN5P1	NSUN5P1	chr7	+	75044869	75045469	75044869	75045056	75045258	75045469	398	53	5	79	17	250	125	0.114262613987	0.476217087972	0.841	0.699	0.142
253	TMEM205	TMEM205	chr19	-	11456195	11456981	11456195	11456304	11456683	11456981	253	118	8	96	2	250	125	0.116894649223	0.484063739731	0.881	0.96	-0.079
2	DERL3	DERL3	chr22	-	24176689	24179341	24176689	24179149	24179250	24179341	2	21	13	6	10	225	125	0.118129398557	0.484264993299	0.473	0.25	0.223
421	GAREML	GAREML	chr2	+	26410099	26412532	26410099	26410184	26410583	26412532	421	24	2	34	0	250	125	0.118908090673	0.484264993299	0.857	1.0	-0.143
733	GMPR2	GMPR2	chr14	+	24702077	24702546	24702077	24702183	24702424	24702546	733	57	24	45	32	250	125	0.120253956761	0.484264993299	0.543	0.413	0.13
742	FPGT	FPGT	chr1	+	74670074	74674386	74670074	74670140	74670902	74674386	742	31	0	22	2	250	125	0.121198657604	0.484264993299	1.0	0.846	0.154
763	HLTF	HLTF	chr3	-	148747903	148750159	148747903	148749150	148749987	148750159	763	99	14	92	23	250	125	0.121441066431	0.484264993299	0.78	0.667	0.113
907	DUSP22	DUSP22	chr6	+	348768	351355	348768	348841	350821	351355	907	52	46	75	43	250	125	0.121259611553	0.484264993299	0.361	0.466	-0.105
782	ZNF131	ZNF131	chr5	+	43161350	43162033	43161350	43161715	43161810	43162033	782	25	4	50	2	219	125	0.125072914775	0.490464647122	0.781	0.935	-0.154
93	THYN1	THYN1	chr11	-	134122733	134123260	134122733	134122810	134123192	134123260	93	24	41	37	37	250	125	0.123877743532	0.490464647122	0.226	0.333	-0.107
958	CDK5RAP3	CDK5RAP3	chr17	+	46052879	46053379	46052879	46053019	46053234	46053379	958	243	182	221	132	250	125	0.12527347798	0.490464647122	0.4	0.456	-0.056
146	CUTA	CUTA	chr6	-	33385257	33386065	33385257	33385472	33385645	33386065	146	471	192	447	150	250	125	0.127407112102	0.495813219385	0.551	0.598	-0.047
129	PPCS	PPCS	chr1	+	42922164	42923021	42922164	42922744	42922917	42923021	129	6	143	1	152	250	125	0.132038218218	0.498811046601	0.021	0.003	0.018
381	NGRN	NGRN	chr15	+	90808894	90809630	90808894	90809108	90809519	90809630	381	635	23	599	33	250	125	0.130363374668	0.498811046601	0.932	0.901	0.031
459	TTI2	TTI2	chr8	-	33369484	33370703	33369484	33370230	33370599	33370703	459	9	15	10	6	250	125	0.130859020969	0.498811046601	0.231	0.455	-0.224
524	HSH2D	HSH2D	chr19	+	16263361	16264018	16263361	16263451	16263852	16264018	524	2	1	0	3	250	125	0.129063602282	0.498811046601	0.5	0.0	0.5
630	AMZ2	AMZ2	chr17	+	66244144	66244846	66244144	66244199	66244780	66244846	630	76	0	102	3	250	125	0.131330233506	0.498811046601	1.0	0.944	0.056
433	PPIL2	PPIL2	chr22	+	22049682	22052202	22049682	22049785	22051035	22052202	433	64	30	83	24	250	125	0.133665209521	0.502021659015	0.516	0.634	-0.118
113	NISCH	NISCH	chr3	+	52514199	52515926	52514199	52514311	52514894	52515926	113	47	35	51	23	250	125	0.137019403081	0.508704220634	0.402	0.526	-0.124
788	ATXN2L	ATXN2L	chr16	+	28847253	28848558	28847253	28847497	28848071	28848558	788	179	16	190	9	250	125	0.136280876305	0.508704220634	0.848	0.913	-0.065
581	TP73-AS1	TP73-AS1	chr1	-	3652547	3656951	3652547	3654418	3656796	3656951	581	50	9	56	4	250	125	0.138754517508	0.512202390344	0.735	0.875	-0.14
801	PLK2	PLK2	chr5	-	57755516	57755966	57755516	57755582	57755624	57755966	801	573	11	481	4	166	125	0.140985190933	0.517479734902	0.975	0.989	-0.014
190	ERCC2	ERCC2	chr19	-	45873390	45873845	45873390	45873490	45873793	45873845	190	2	20	8	25	250	125	0.152732546289	0.5213201395	0.048	0.138	-0.09
207	HUS1	HUS1	chr7	-	48002884	48005035	48002884	48004229	48004896	48005035	207	25	20	19	28	250	125	0.15123098797	0.5213201395	0.385	0.253	0.132
226	ENG	ENG	chr9	-	130577290	130578332	130577290	130578085	130578221	130578332	226	8	84	0	18	250	125	0.155822554829	0.5213201395	0.045	0.0	0.045
266	HYAL1	HYAL1	chr3	-	50339487	50341032	50339487	50340411	50340896	50341032	266	4	2	1	4	250	125	0.154485828977	0.5213201395	0.5	0.111	0.389
308	LPPR3	LPPR3	chr19	-	814433	814749	814433	814607	814691	814749	308	0	10	1	2	208	125	0.150838699963	0.5213201395	0.0	0.231	-0.231
329	ATP5D	ATP5D	chr19	+	1244313	1244824	1244313	1244439	1244735	1244824	329	124	213	165	227	250	125	0.146288275704	0.5213201395	0.225	0.267	-0.042
486	PDCD2	PDCD2	chr6	-	170890834	170892276	170890834	170891353	170892144	170892276	486	73	37	65	49	250	125	0.152830886345	0.5213201395	0.497	0.399	0.098
496	PJA1	PJA1	chrX	-	68380580	68383309	68380580	68382224	68382788	68383309	496	277	3	247	7	250	125	0.156495531169	0.5213201395	0.979	0.946	0.033
51	METTL17	METTL17	chr14	+	21464685	21465194	21464685	21464870	21464943	21465194	51	133	85	121	102	197	125	0.15320911783	0.5213201395	0.498	0.429	0.069
526	GOLGA8A	GOLGA8A	chr15	-	34678825	34680153	34678825	34678942	34680033	34680153	526	52	5	19	0	250	125	0.15015828193	0.5213201395	0.839	1.0	-0.161
609	UFM1	UFM1	chr13	+	38934177	38937144	38934177	38934213	38934847	38937144	609	46	4	22	0	250	125	0.147310186233	0.5213201395	0.852	1.0	-0.148
641	ZNHIT6	ZNHIT6	chr1	-	86173311	86174116	86173311	86173619	86173736	86174116	641	197	3	375	1	241	125	0.148746876613	0.5213201395	0.971	0.995	-0.024
674	SEC14L1	SEC14L1	chr17	+	75209999	75213181	75209999	75210101	75212630	75213181	674	343	18	422	13	250	125	0.151751554587	0.5213201395	0.905	0.942	-0.037
751	CDKN1C	CDKN1C	chr11	-	2905899	2906995	2905899	2906696	2906863	2906995	751	12	56	2	27	250	125	0.156557441274	0.5213201395	0.097	0.036	0.061
89	RECQL5	RECQL5	chr17	-	73645793	73647345	73645793	73646798	73647265	73647345	89	5	3	2	6	250	125	0.154355173673	0.5213201395	0.455	0.143	0.312
941	ADARB1	ADARB1	chr21	+	46641932	46646478	46641932	46642022	46645461	46646478	941	21	1	17	4	250	125	0.153952718249	0.5213201395	0.913	0.68	0.233
997	USP20	USP20	chr9	+	132642391	132644117	132642391	132642568	132642745	132644117	997	23	33	26	21	250	125	0.153695797665	0.5213201395	0.258	0.382	-0.124
9	TBXA2R	TBXA2R	chr19	-	3594503	3595931	3594503	3595074	3595734	3595931	9	1	0	0	3	250	125	0.153424681065	0.5213201395	1.0	0.0	1.0
548	HOXA1	HOXA1	chr7	-	27134879	27135625	27134879	27134974	27135177	27135625	548	15	7	28	5	250	125	0.159427762438	0.528155561718	0.517	0.737	-0.22
1050	SALL2	SALL2	chr14	-	21989230	21993788	21989230	21990378	21993470	21993788	1050	66	0	61	2	250	125	0.161207507045	0.530994580207	1.0	0.938	0.062
304	CREBZF	CREBZF	chr11	-	85368607	85373501	85368607	85371641	85373432	85373501	304	92	17	73	7	250	125	0.161928687772	0.530994580207	0.73	0.839	-0.109
199	JUP	JUP	chr17	-	39910858	39912147	39910858	39911684	39911981	39912147	199	620	472	1019	695	250	125	0.163064548703	0.532018679102	0.396	0.423	-0.027
497	BET1L	BET1L	chr11	-	202923	205667	202923	205469	205610	205667	497	20	146	11	138	250	125	0.166538108808	0.532592169752	0.064	0.038	0.026
680	PRRT2	PRRT2	chr16	+	29824310	29827202	29824310	29825254	29825653	29827202	680	9	11	6	2	250	125	0.165414976855	0.532592169752	0.29	0.6	-0.31
790	ATXN2L	ATXN2L	chr16	+	28847253	28848558	28847253	28847497	28848048	28848558	790	143	6	155	13	250	125	0.165701940572	0.532592169752	0.923	0.856	0.067
973	DNAJB2	DNAJB2	chr2	+	220149353	220151622	220149353	220149557	220150708	220151622	973	73	138	72	180	250	125	0.166241335481	0.532592169752	0.209	0.167	0.042
608	MAP3K12	MAP3K12	chr12	-	53880730	53881212	53880730	53880939	53881038	53881212	608	75	18	62	8	223	125	0.171911900343	0.54500145781	0.7	0.813	-0.113
944	SLC35F5	SLC35F5	chr2	-	114470368	114472772	114470368	114472618	114472734	114472772	944	345	4	510	0	240	125	0.172105723519	0.54500145781	0.978	1.0	-0.022
533	NXF1	NXF1	chr11	-	62566010	62567958	62566010	62566047	62567848	62567958	533	42	147	60	153	250	125	0.173010928658	0.54519541421	0.125	0.164	-0.039
334	SF1	SF1	chr11	-	64532075	64533627	64532075	64532990	64533422	64533627	334	275	3	389	10	250	125	0.177567128213	0.5514825232	0.979	0.951	0.028
730	PSMD11	PSMD11	chr17	+	30807506	30810337	30807506	30807649	30807770	30810337	730	79	353	78	442	245	125	0.177179979309	0.5514825232	0.102	0.083	0.019
737	AMACR	AMACR	chr5	-	33987090	33989607	33987090	33988466	33989215	33989607	737	123	4	127	1	250	125	0.177523005619	0.5514825232	0.939	0.984	-0.045
111	TRMT112	TRMT112	chr11	-	64083963	64084619	64083963	64084440	64084529	64084619	111	65	1190	51	1209	213	125	0.18263710252	0.560989100866	0.031	0.024	0.007
12	VCPKMT	VCPKMT	chr14	-	50582797	50583297	50582797	50582897	50583004	50583297	12	5	6	3	12	231	125	0.185250180266	0.560989100866	0.311	0.119	0.192
134	ATPIF1	ATPIF1	chr1	+	28562871	28564616	28562871	28562963	28564347	28564616	134	85	876	72	929	250	125	0.182903734056	0.560989100866	0.046	0.037	0.009
164	DKC1	DKC1	chrX	+	154002876	154003548	154002876	154002965	154003469	154003548	164	7	2	3	4	250	125	0.184414590304	0.560989100866	0.636	0.273	0.363
425	COCH	COCH	chr14	+	31343740	31344178	31343740	31343797	31344121	31344178	425	8	7	5	12	250	125	0.183308771472	0.560989100866	0.364	0.172	0.192
59	MRPL30	MRPL30	chr2	+	99812035	99816020	99812035	99812219	99813616	99816020	59	139	9	137	4	250	125	0.186618849082	0.560989100866	0.885	0.945	-0.06
800	GATAD1	GATAD1	chr7	+	92085685	92089381	92085685	92086213	92086675	92089381	800	178	0	121	2	250	125	0.186706898895	0.560989100866	1.0	0.968	0.032
320	STYX	STYX	chr14	+	53196882	53197249	53196882	53196928	53197176	53197249	320	27	0	29	2	250	125	0.189608305879	0.566558312501	1.0	0.879	0.121
380	MSH2	MSH2	chr2	+	47630205	47630541	47630205	47630314	47630498	47630541	380	66	0	121	3	250	125	0.192621242868	0.566558312501	1.0	0.953	0.047
467	RND3	RND3	chr2	-	151343781	151344209	151343781	151343969	151344062	151344209	467	79	121	57	116	217	125	0.191597598581	0.566558312501	0.273	0.221	0.052
632	AMZ2	AMZ2	chr17	+	66244144	66244846	66244144	66244227	66244780	66244846	632	79	5	102	13	250	125	0.192945555341	0.566558312501	0.888	0.797	0.091
86	PDE4D	PDE4D	chr5	-	58334685	58335339	58334685	58334798	58334884	58335339	86	17	5	6	0	210	125	0.191737777678	0.566558312501	0.669	1.0	-0.331
434	TMEM147	TMEM147	chr19	+	36036501	36036859	36036501	36036718	36036789	36036859	434	13	375	9	459	195	125	0.197515282833	0.575630069669	0.022	0.012	0.01
969	NFATC4	NFATC4	chr14	+	24845499	24848811	24845499	24845760	24846843	24848811	969	108	11	53	10	250	125	0.197817144685	0.575630069669	0.831	0.726	0.105
131	ID1	ID1	chr20	+	30193085	30194317	30193085	30193616	30193855	30194317	131	231	562	101	204	250	125	0.20193350675	0.582361809645	0.17	0.198	-0.028
252	PDCD6	PDCD6	chr5	+	271735	271936	271735	271805	271890	271936	252	31	2	19	4	209	125	0.201355105265	0.582361809645	0.903	0.74	0.163
696	PLEKHG5	PLEKHG5	chr1	-	6527884	6528646	6527884	6527958	6528158	6528646	696	150	10	151	5	250	125	0.207024291221	0.594122519955	0.882	0.938	-0.056
862	OXLD1	OXLD1	chr17	-	79632065	79633667	79632065	79632614	79633175	79633667	862	61	8	81	5	250	125	0.207850912554	0.594122519955	0.792	0.89	-0.098
251	RAB24	RAB24	chr5	-	176729128	176729497	176729128	176729179	176729397	176729497	251	35	71	18	56	250	125	0.209456613925	0.596074769143	0.198	0.138	0.06
567	C10orf32	C10orf32	chr10	+	104622629	104624718	104622629	104622689	104623486	104624718	567	73	1	53	3	250	125	0.211470590897	0.596365436681	0.973	0.898	0.075
624	PHPT1	PHPT1	chr9	+	139744464	139745012	139744464	139744589	139744954	139745012	624	42	3	33	6	250	125	0.21128972039	0.596365436681	0.875	0.733	0.142
71	POU5F1	POU5F1	chr6	-	31133703	31134947	31133703	31133824	31134310	31134947	71	13	2	12	0	250	125	0.21232825145	0.596365436681	0.765	1.0	-0.235
342	TMEM9	TMEM9	chr1	-	201122985	201123683	201122985	201123087	201123576	201123683	342	4	3	11	2	250	125	0.21957236102	0.606169851363	0.4	0.733	-0.333
716	DLL3	DLL3	chr19	+	39998469	39999121	39998469	39998554	39998891	39999121	716	5	21	1	16	250	125	0.218453004053	0.606169851363	0.106	0.03	0.076
861	OXLD1	OXLD1	chr17	-	79632065	79633667	79632065	79632614	79633179	79633667	861	61	3	82	1	250	125	0.218336585431	0.606169851363	0.91	0.976	-0.066
963	RBM19	RBM19	chr12	-	114259858	114261126	114259858	114260451	114261013	114261126	963	21	27	34	27	250	125	0.219206584694	0.606169851363	0.28	0.386	-0.106
752	C21orf58	C21orf58	chr21	-	47721043	47722068	47721043	47721627	47721910	47722068	752	15	2	37	1	250	125	0.222084605459	0.610496404794	0.789	0.949	-0.16
537	DIS3L2	DIS3L2	chr2	+	233200482	233201908	233200482	233200584	233201178	233201908	537	12	48	20	48	250	125	0.223269021584	0.611151643827	0.111	0.172	-0.061
4	CYP3A5	CYP3A5	chr7	-	99273737	99274199	99273737	99273831	99273939	99274199	4	0	1	2	0	232	125	0.224814407298	0.61137045097	0.0	1.0	-1.0
845	MYEOV	MYEOV	chr11	+	69062867	69064754	69062867	69062962	69063058	69064754	845	21	10	27	23	220	125	0.226459343388	0.61137045097	0.544	0.4	0.144
848	CRB3	CRB3	chr19	+	6466476	6467230	6466476	6466620	6466961	6467230	848	218	52	299	55	250	125	0.225295286237	0.61137045097	0.677	0.731	-0.054
865	OXLD1	OXLD1	chr17	-	79632065	79633667	79632065	79632614	79633193	79633667	865	58	0	75	2	250	125	0.227134532868	0.61137045097	1.0	0.949	0.051
617	CKAP2L	CKAP2L	chr2	-	113513553	113514791	113513553	113513711	113514469	113514791	617	96	2	213	1	250	125	0.228941433588	0.61367703775	0.96	0.991	-0.031
498	CCNT2	CCNT2	chr2	+	135710799	135716915	135710799	135711949	135712050	135716915	498	95	40	72	42	225	125	0.231246495477	0.614754057935	0.569	0.488	0.081
602	NSD1	NSD1	chr5	+	176562087	176563031	176562087	176562201	176562941	176563031	602	33	44	43	39	250	125	0.230439856431	0.614754057935	0.273	0.355	-0.082
528	NFKB2	NFKB2	chr10	+	104155352	104155737	104155352	104155553	104155644	104155737	528	16	60	29	71	215	125	0.233244014414	0.61733797818	0.134	0.192	-0.058
607	CELF2	CELF2	chr10	+	11370888	11374605	11370888	11371060	11372418	11374605	607	7	71	7	139	250	125	0.235102572212	0.61733797818	0.047	0.025	0.022
679	RASSF7	RASSF7	chr11	+	563188	564025	563188	563317	563557	564025	679	221	20	248	32	250	125	0.236040991657	0.61733797818	0.847	0.795	0.052
748	CIART	CIART	chr1	+	150254942	150256043	150254942	150255028	150255923	150256043	748	25	4	37	2	250	125	0.235744489317	0.61733797818	0.758	0.902	-0.144
1033	LRSAM1	LRSAM1	chr9	+	130213764	130214363	130213764	130213948	130214207	130214363	1033	15	23	27	25	250	125	0.248363168239	0.631998341613	0.246	0.351	-0.105
307	NDUFS2	NDUFS2	chr1	+	161183653	161184184	161183653	161183711	161183945	161184184	307	10	358	0	408	250	125	0.24808075351	0.631998341613	0.014	0.0	0.014
315	NT5C3B	NT5C3B	chr17	-	39992110	39992523	39992110	39992209	39992433	39992523	315	20	11	19	5	250	125	0.244378006971	0.631998341613	0.476	0.655	-0.179
436	ZNF767P	ZNF767P	chr7	-	149244244	149246465	149244244	149244867	149246283	149246465	436	25	1	19	3	250	125	0.248432040419	0.631998341613	0.926	0.76	0.166
50	C3orf35	C3orf35	chr3	+	37458509	37459865	37458509	37458633	37458743	37459865	50	10	0	4	1	234	125	0.247167987821	0.631998341613	1.0	0.681	0.319
575	USP39	USP39	chr2	+	85875883	85876407	85875883	85875976	85876139	85876407	575	255	15	362	31	250	125	0.244527050491	0.631998341613	0.895	0.854	0.041
626	OTUD5	OTUD5	chrX	-	48779302	48780572	48779302	48780187	48780413	48780572	626	565	56	542	42	250	125	0.248494703978	0.631998341613	0.835	0.866	-0.031
18	TMEM136	TMEM136	chr11	+	120200685	120204388	120200685	120200758	120201115	120204388	18	64	26	47	28	250	125	0.254793958268	0.632569045336	0.552	0.456	0.096
388	DNAJB12	DNAJB12	chr10	-	74092587	74095689	74092587	74094375	74095537	74095689	388	49	62	73	69	250	125	0.254051591096	0.632569045336	0.283	0.346	-0.063
3	DERL3	DERL3	chr22	-	24176689	24179341	24176689	24177119	24179250	24179341	3	19	10	6	7	250	125	0.256552770709	0.632569045336	0.487	0.3	0.187
592	CDK17	CDK17	chr12	-	96672038	96674663	96672038	96674057	96674585	96674663	592	57	94	74	94	250	125	0.255931083096	0.632569045336	0.233	0.282	-0.049
757	SETD4	SETD4	chr21	-	37406838	37408549	37406838	37408258	37408382	37408549	757	9	33	11	22	248	125	0.25648508537	0.632569045336	0.121	0.201	-0.08
831	FZD6	FZD6	chr8	+	104312183	104312512	104312183	104312312	104312427	104312512	831	192	0	254	3	239	125	0.253721601199	0.632569045336	1.0	0.978	0.022
935	ZNF438	ZNF438	chr10	-	31137459	31139296	31137459	31138372	31139150	31139296	935	21	3	27	1	250	125	0.254482563252	0.632569045336	0.778	0.931	-0.153
987	UXT	UXT	chrX	-	47518228	47518579	47518228	47518335	47518513	47518579	987	54	105	31	82	250	125	0.254087029336	0.632569045336	0.205	0.159	0.046
539	URM1	URM1	chr9	+	131151539	131154295	131151539	131151588	131151944	131154295	539	6	292	2	284	250	125	0.263142220383	0.639059678073	0.01	0.004	0.006
65	C15orf48	C15orf48	chr15	+	45722726	45723030	45722726	45722853	45722967	45723030	65	11	76	18	78	238	125	0.262018351991	0.639059678073	0.071	0.108	-0.037
866	SKIL	SKIL	chr3	+	170077486	170079217	170077486	170077664	170078155	170079217	866	243	3	143	0	250	125	0.261513980058	0.639059678073	0.976	1.0	-0.024
956	SYNM	SYNM	chr15	+	99669571	99675800	99669571	99672018	99672954	99675800	956	12	2	9	0	250	125	0.262933453637	0.639059678073	0.75	1.0	-0.25
236	SPNS1	SPNS1	chr16	+	28986095	28986713	28986095	28986421	28986508	28986713	236	55	10	61	6	211	125	0.265621292992	0.642664251958	0.765	0.858	-0.093
446	FAM3A	FAM3A	chrX	-	153744083	153744566	153744083	153744136	153744233	153744566	446	34	63	42	56	221	125	0.267178268207	0.644019258439	0.234	0.298	-0.064
389	IRX2	IRX2	chr5	-	2746278	2747730	2746278	2746900	2747654	2747730	389	57	2	35	0	250	125	0.271475582783	0.651945079843	0.934	1.0	-0.066
785	EPHB2	EPHB2	chr1	+	23239954	23247993	23239954	23240057	23240150	23247993	785	288	2	430	7	217	125	0.273055706395	0.653311060486	0.988	0.973	0.015
906	C5orf24	C5orf24	chr5	+	134190587	134195425	134190587	134191017	134193046	134195425	906	330	35	319	44	250	125	0.274679842728	0.654771876023	0.825	0.784	0.041
192	LARP1B	LARP1B	chr4	+	129028293	129030059	129028293	129028468	129029037	129030059	192	2	45	9	88	250	125	0.280971937567	0.664863998785	0.022	0.049	-0.027
248	KAT5	KAT5	chr11	+	65479472	65479916	65479472	65479750	65479849	65479916	248	9	13	10	7	223	125	0.280859517966	0.664863998785	0.28	0.445	-0.165
96	MTF2	MTF2	chr1	+	93575786	93575985	93575786	93575803	93575883	93575985	96	54	5	92	4	204	125	0.285182514225	0.67236461383	0.869	0.934	-0.065
54	GALNT16	GALNT16	chr14	+	69818747	69821190	69818747	69818887	69820048	69821190	54	2	1	5	0	250	125	0.286309407693	0.672566826799	0.5	1.0	-0.5
787	ATXN2L	ATXN2L	chr16	+	28847253	28848558	28847253	28847443	28848071	28848558	787	217	31	224	42	250	125	0.287989760969	0.674062991254	0.778	0.727	0.051
593	KCNC4	KCNC4	chr1	+	110774842	110776674	110774842	110775219	110775532	110776674	593	60	4	61	8	250	125	0.290176402237	0.674294805198	0.882	0.792	0.09
767	SS18L1	SS18L1	chr20	+	60754237	60757566	60754237	60754412	60755224	60757566	767	55	4	44	1	250	125	0.289606430467	0.674294805198	0.873	0.957	-0.084
239	KDM2B	KDM2B	chr12	-	121866899	121868272	121866899	121867966	121868144	121868272	239	230	11	215	6	250	125	0.295500371945	0.674534417938	0.913	0.947	-0.034
257	SCAF8	SCAF8	chr6	+	155054511	155055064	155054511	155054637	155054980	155055064	257	9	1	15	0	250	125	0.294201122369	0.674534417938	0.818	1.0	-0.182
535	SLC5A6	SLC5A6	chr2	-	27425680	27426213	27425680	27425748	27426100	27426213	535	9	108	8	164	250	125	0.292546099497	0.674534417938	0.04	0.024	0.016
594	CXCL12	CXCL12	chr10	-	44872509	44874171	44872509	44873353	44874084	44874171	594	45	4	12	0	250	125	0.294520026177	0.674534417938	0.849	1.0	-0.151
639	DCAF7	DCAF7	chr17	+	61666361	61671642	61666361	61666599	61671564	61671642	639	202	17	279	16	250	125	0.29190031484	0.674534417938	0.856	0.897	-0.041
220	JRK	JRK	chr8	-	143738873	143740356	143738873	143739494	143740233	143740356	220	23	0	41	2	250	125	0.299809981262	0.680604838326	1.0	0.911	0.089
557	TRIM13	TRIM13	chr13	+	50571142	50571899	50571142	50571267	50571802	50571899	557	15	19	8	18	250	125	0.300266840438	0.680604838326	0.283	0.182	0.101
27	BICD2	BICD2	chr9	-	95473644	95477745	95473644	95475743	95477534	95477745	27	40	102	39	75	250	125	0.302166194227	0.682217968885	0.164	0.206	-0.042
311	WTAP	WTAP	chr6	+	160169222	160170453	160169222	160169401	160169621	160170453	311	459	29	462	38	250	125	0.303090645619	0.682217968885	0.888	0.859	0.029
36	PAK6	PAK6	chr15	+	40568127	40569688	40568127	40568306	40569316	40569688	36	44	0	81	2	250	125	0.304350514054	0.682675111385	1.0	0.953	0.047
1055	GPX8	GPX8	chr5	+	54455945	54456224	54455945	54456071	54456157	54456224	1055	464	63	289	31	210	125	0.308282643051	0.687364582471	0.814	0.847	-0.033
648	GTPBP3	GTPBP3	chr19	+	17449762	17450075	17449762	17449835	17449931	17450075	648	11	51	8	62	220	125	0.309854620828	0.687364582471	0.109	0.068	0.041
919	EFEMP2	EFEMP2	chr11	-	65633911	65634550	65633911	65634183	65634315	65634550	919	256	98	202	64	250	125	0.310697303532	0.687364582471	0.566	0.612	-0.046
929	ZSWIM7	ZSWIM7	chr17	-	15879874	15881477	15879874	15881227	15881357	15881477	929	136	42	108	25	250	125	0.31009937723	0.687364582471	0.618	0.684	-0.066
351	MIER1	MIER1	chr1	+	67450254	67454302	67450254	67450275	67452085	67454302	351	59	3	63	1	250	125	0.31189891188	0.687667908104	0.908	0.969	-0.061
651	OGG1	OGG1	chr3	+	9798450	9799089	9798450	9798500	9798727	9799089	651	28	9	34	6	250	125	0.313639729609	0.689153963699	0.609	0.739	-0.13
547	ZNF74	ZNF74	chr22	+	20748404	20748952	20748404	20748624	20748852	20748952	547	21	0	15	1	250	125	0.314994892055	0.689785424636	1.0	0.882	0.118
61	PELP1	PELP1	chr17	-	4574985	4576440	4574985	4575177	4575408	4576440	61	298	8	332	5	250	125	0.316992056353	0.691813744608	0.949	0.971	-0.022
922	TAOK2	TAOK2	chr16	+	29997585	29999726	29997585	29997825	29998164	29999726	922	63	2	110	1	250	125	0.318211183045	0.692136108576	0.94	0.982	-0.042
327	LINC00869	LINC00869	chr1	-	144300467	144301536	144300467	144300752	144301349	144301536	327	22	8	13	2	250	125	0.319576248225	0.692772672327	0.579	0.765	-0.186
104	SLC33A1	SLC33A1	chr3	-	155544300	155546166	155544300	155544608	155545970	155546166	104	99	5	114	10	250	125	0.327683607198	0.704687718476	0.908	0.851	0.057
191	DET1	DET1	chr15	-	89073853	89074946	89073853	89074704	89074843	89074946	191	20	4	25	2	250	125	0.328345206287	0.704687718476	0.714	0.862	-0.148
619	ZNF248	ZNF248	chr10	-	38145223	38146564	38145223	38145265	38146112	38146564	619	2	2	5	1	250	125	0.32687685433	0.704687718476	0.333	0.714	-0.381
1010	BAIAP2	BAIAP2	chr17	+	79089569	79091232	79089569	79089617	79090029	79091232	1010	40	0	34	1	250	125	0.33942382928	0.712376930575	1.0	0.944	0.056
1037	EIF6	EIF6	chr20	-	33872183	33872520	33872183	33872295	33872499	33872520	1037	198	2	274	6	250	125	0.336864630137	0.712376930575	0.98	0.958	0.022
118	TRMT2B	TRMT2B	chrX	-	100306239	100306722	100306239	100306355	100306632	100306722	118	11	1	10	3	250	125	0.347927702422	0.712376930575	0.846	0.625	0.221
123	DMAP1	DMAP1	chr1	+	44679124	44679530	44679124	44679199	44679420	44679530	123	74	1	75	3	250	125	0.345901218256	0.712376930575	0.974	0.926	0.048
152	TREX1	TREX1	chr3	+	48506918	48509044	48506918	48507568	48508066	48509044	152	18	0	15	1	250	125	0.348587452151	0.712376930575	1.0	0.882	0.118
210	TMEM67	TMEM67	chr8	+	94767071	94767365	94767071	94767137	94767247	94767365	210	24	0	21	1	234	125	0.349668161582	0.712376930575	1.0	0.918	0.082
26	ALDH4A1	ALDH4A1	chr1	-	19197923	19199451	19197923	19198284	19199297	19199451	26	98	1	180	5	250	125	0.34206188047	0.712376930575	0.98	0.947	0.033
277	STIL	STIL	chr1	-	47765576	47765824	47765576	47765640	47765781	47765824	277	38	5	77	17	250	125	0.339309824327	0.712376930575	0.792	0.694	0.098
314	IDH3G	IDH3G	chrX	-	153051220	153051727	153051220	153051428	153051666	153051727	314	32	246	39	236	250	125	0.352304111768	0.712376930575	0.061	0.076	-0.015
335	IL17RC	IL17RC	chr3	+	9965564	9965975	9965564	9965704	9965915	9965975	335	16	117	9	99	250	125	0.352880213288	0.712376930575	0.064	0.043	0.021
34	RANGRF	RANGRF	chr17	+	8192575	8193409	8192575	8192732	8193130	8193409	34	104	9	97	13	250	125	0.340906336662	0.712376930575	0.852	0.789	0.063
746	CIART	CIART	chr1	+	150254942	150256043	150254942	150255028	150255617	150256043	746	11	1	10	3	250	125	0.347927702422	0.712376930575	0.846	0.625	0.221
753	INTS6	INTS6	chr13	-	52026550	52027275	52026550	52026636	52027128	52027275	753	52	0	43	1	250	125	0.343983334483	0.712376930575	1.0	0.956	0.044
766	MFSD11	MFSD11	chr17	+	74733582	74734530	74733582	74733965	74734363	74734530	766	19	2	25	6	250	125	0.347066710961	0.712376930575	0.826	0.676	0.15
859	EFS	EFS	chr14	-	23828525	23829248	23828525	23828903	23829131	23829248	859	73	3	21	0	250	125	0.347545498988	0.712376930575	0.924	1.0	-0.076
864	OXLD1	OXLD1	chr17	-	79632065	79633667	79632065	79632614	79633547	79633667	864	30	1	33	0	250	125	0.352389838114	0.712376930575	0.938	1.0	-0.062
902	MED22	MED22	chr9	-	136207750	136211188	136207750	136208544	136210979	136211188	902	174	4	199	2	250	125	0.343145039877	0.712376930575	0.956	0.98	-0.024
942	ZNF154	ZNF154	chr19	-	58207642	58214156	58207642	58212513	58212605	58214156	942	1	6	3	5	216	125	0.344468506346	0.712376930575	0.088	0.258	-0.17
998	HS3ST3B1	HS3ST3B1	chr17	+	14248344	14252721	14248344	14249019	14251318	14252721	998	30	7	3	2	250	125	0.347929231718	0.712376930575	0.682	0.429	0.253
1053	MIR22HG	MIR22HG	chr17	-	1614797	1617308	1614797	1615693	1616996	1617308	1053	207	28	142	14	250	125	0.358675265146	0.71293606549	0.787	0.835	-0.048
255	NLRP2	NLRP2	chr19	+	55481366	55481663	55481366	55481521	55481590	55481663	255	47	1	72	0	193	125	0.354873706227	0.71293606549	0.968	1.0	-0.032
453	CHAC1	CHAC1	chr15	+	41247570	41248717	41247570	41247612	41247747	41248717	453	53	1	66	0	250	125	0.358062789923	0.71293606549	0.964	1.0	-0.036
514	TMED4	TMED4	chr7	-	44621321	44621894	44621321	44621422	44621652	44621894	514	27	1	16	2	250	125	0.356233914868	0.71293606549	0.931	0.8	0.131
777	SLC39A7	SLC39A7	chr6	+	33168602	33169433	33168602	33168715	33169018	33169433	777	363	100	290	93	250	125	0.357309542545	0.71293606549	0.645	0.609	0.036
288	VAMP4	VAMP4	chr1	-	171669295	171673674	171669295	171671224	171673526	171673674	288	49	19	38	21	250	125	0.360868492237	0.715095233083	0.563	0.475	0.088
339	TMEM9	TMEM9	chr1	-	201122985	201123683	201122985	201123087	201123275	201123683	339	14	13	17	25	250	125	0.362386338908	0.715906956986	0.35	0.254	0.096
19	TP53I3	TP53I3	chr2	-	24307058	24308085	24307058	24307201	24307600	24308085	19	74	59	44	45	250	125	0.368132409499	0.723612612836	0.385	0.328	0.057
350	CD274	CD274	chr9	+	5462833	5463121	5462833	5462968	5463074	5463121	350	89	2	128	6	230	125	0.368527166599	0.723612612836	0.96	0.921	0.039
660	ZWINT	ZWINT	chr10	-	58117198	58118220	58117198	58117946	58118137	58118220	660	62	251	113	390	250	125	0.371091912892	0.72644053251	0.11	0.127	-0.017
56	AP1G2	AP1G2	chr14	-	24035024	24035369	24035024	24035101	24035272	24035369	56	78	128	87	170	250	125	0.373368747232	0.728350068747	0.234	0.204	0.03
855	ARHGAP33	ARHGAP33	chr19	+	36278069	36279724	36278069	36278461	36278545	36279724	855	6	14	10	13	208	125	0.374322326353	0.728350068747	0.205	0.316	-0.111
101	SPRTN	SPRTN	chr1	+	231487049	231490773	231487049	231487317	231488355	231490773	101	2	37	5	43	250	125	0.375453911219	0.72835803798	0.026	0.055	-0.029
1048	C12orf74	C12orf74	chr12	+	93100246	93102325	93100246	93100914	93101425	93102325	1048	2	0	1	1	250	125	0.386346984587	0.729766526442	1.0	0.333	0.667
176	BCDIN3D-AS1	BCDIN3D-AS1	chr12	+	50232204	50234937	50232204	50232423	50233909	50234937	176	13	0	12	1	250	125	0.378461589591	0.729766526442	1.0	0.857	0.143
196	ACTG1	ACTG1	chr17	-	79476996	79477859	79476996	79477355	79477504	79477859	196	36755	323	48303	395	250	125	0.382456083438	0.729766526442	0.983	0.984	-0.001
55	THEMIS2	THEMIS2	chr1	+	28208481	28209554	28208481	28208636	28209023	28209554	55	124	0	185	2	250	125	0.381988968256	0.729766526442	1.0	0.979	0.021
587	HCFC1R1	HCFC1R1	chr16	-	3073847	3074287	3073847	3074133	3074212	3074287	587	51	1	62	0	203	125	0.386276717008	0.729766526442	0.969	1.0	-0.031
637	VASH2	VASH2	chr1	+	213124680	213125160	213124680	213124734	213124930	213125160	637	1	1	2	0	250	125	0.386346984587	0.729766526442	0.333	1.0	-0.667
808	ZFAND2B	ZFAND2B	chr2	+	220071505	220071764	220071505	220071567	220071691	220071764	808	23	6	15	7	248	125	0.383398187747	0.729766526442	0.659	0.519	0.14
828	TP53	TP53	chr17	-	7579699	7579940	7579699	7579721	7579838	7579940	828	5	200	11	273	241	125	0.384499592791	0.729766526442	0.013	0.02	-0.007
993	TCF7	TCF7	chr5	+	133451297	133451724	133451297	133451365	133451599	133451724	993	0	1	2	1	250	125	0.382278215096	0.729766526442	0.0	0.5	-0.5
97	CLDN19	CLDN19	chr1	-	43198763	43201701	43198763	43200805	43201548	43201701	97	44	3	55	7	250	125	0.387642279232	0.730078461761	0.88	0.797	0.083
296	NEK1	NEK1	chr4	-	170533170	170533778	170533170	170533294	170533372	170533778	296	10	15	19	18	202	125	0.389171684528	0.730828221526	0.292	0.395	-0.103
404	LINC01534	LINC01534	chr19	-	37176340	37176917	37176340	37176413	37176738	37176917	404	4	0	3	1	250	125	0.392578281481	0.735088608222	1.0	0.6	0.4
582	TP73-AS1	TP73-AS1	chr1	-	3652547	3656951	3652547	3655077	3656796	3656951	582	50	16	47	21	250	125	0.395623955248	0.736521830231	0.61	0.528	0.082
838	ARHGEF4	ARHGEF4	chr2	+	131802941	131804826	131802941	131803019	131803610	131804826	838	4	5	1	4	250	125	0.395616279516	0.736521830231	0.286	0.111	0.175
302	C14orf93	C14orf93	chr14	-	23456109	23456843	23456109	23456608	23456728	23456843	302	29	2	43	1	244	125	0.398798416781	0.738177012151	0.881	0.957	-0.076
540	MED23	MED23	chr6	-	131907877	131908986	131907877	131908077	131908848	131908986	540	85	2	57	3	250	125	0.398204015365	0.738177012151	0.955	0.905	0.05
558	TRIM13	TRIM13	chr13	+	50571142	50571899	50571142	50571352	50571802	50571899	558	21	14	17	7	250	125	0.402288283574	0.742509231968	0.429	0.548	-0.119
774	ZNF385B	ZNF385B	chr2	-	180306710	180308195	180306710	180306904	180307950	180308195	774	15	1	14	0	250	125	0.4065752264	0.748283750013	0.882	1.0	-0.118
202	VIPAS39	VIPAS39	chr14	-	77923437	77923983	77923437	77923708	77923837	77923983	202	4	1	2	2	250	125	0.408629352661	0.74992773244	0.667	0.333	0.334
228	MYBBP1A	MYBBP1A	chr17	-	4442190	4443262	4442190	4442270	4442733	4443262	228	252	2	459	7	250	125	0.410459578483	0.751152656374	0.984	0.97	0.014
1035	UNC119	UNC119	chr17	-	26873724	26874867	26873724	26874427	26874694	26874867	1035	52	115	62	114	250	125	0.424659179084	0.75572955837	0.184	0.214	-0.03
407	BRWD1	BRWD1	chr21	-	40557403	40569341	40557403	40559343	40568423	40569341	407	37	1	26	2	250	125	0.420033119008	0.75572955837	0.949	0.867	0.082
456	DNAJC4	DNAJC4	chr11	+	64001365	64001753	64001365	64001452	64001544	64001753	456	59	89	35	42	216	125	0.4236890586	0.75572955837	0.277	0.325	-0.048
462	VAMP1	VAMP1	chr12	-	6571403	6574107	6571403	6573652	6574055	6574107	462	31	1	26	0	250	125	0.414251493937	0.75572955837	0.939	1.0	-0.061
46	C11orf98	C11orf98	chr11	-	62432320	62432688	62432320	62432445	62432602	62432688	46	13	232	19	251	250	125	0.422918225575	0.75572955837	0.027	0.036	-0.009
483	DUSP18	DUSP18	chr22	-	31057444	31060067	31057444	31059715	31059825	31060067	483	38	0	46	1	234	125	0.4228720443	0.75572955837	1.0	0.961	0.039
553	CIZ1	CIZ1	chr9	-	130940987	130941694	130940987	130941183	130941351	130941694	553	381	79	396	71	250	125	0.41799100488	0.75572955837	0.707	0.736	-0.029
654	NAPA	NAPA	chr19	-	47990890	47991646	47990890	47991147	47991491	47991646	654	505	35	562	47	250	125	0.419511949812	0.75572955837	0.878	0.857	0.021
710	COASY	COASY	chr17	+	40714091	40715340	40714091	40714237	40714629	40715340	710	198	5	275	4	250	125	0.423556815595	0.75572955837	0.952	0.972	-0.02
846	RANBP6	RANBP6	chr9	-	6011018	6015640	6011018	6014356	6015471	6015640	846	103	9	107	6	250	125	0.420212868864	0.75572955837	0.851	0.899	-0.048
393	AMT	AMT	chr3	-	49454210	49455151	49454210	49454800	49455047	49455151	393	23	0	29	1	250	125	0.429151666596	0.757464416997	1.0	0.935	0.065
649	SHISA5	SHISA5	chr3	-	48509196	48510972	48509196	48510585	48510759	48510972	649	10	489	14	487	250	125	0.427729873392	0.757464416997	0.01	0.014	-0.004
914	NEIL2	NEIL2	chr8	+	11627171	11627844	11627171	11627300	11627682	11627844	914	10	1	9	0	250	125	0.428205977371	0.757464416997	0.833	1.0	-0.167
673	TMEM41B	TMEM41B	chr11	-	9302200	9305140	9302200	9302588	9304917	9305140	673	121	16	144	14	250	125	0.430480894415	0.757740211968	0.791	0.837	-0.046
731	DHRS4-AS1	DHRS4-AS1	chr14	-	24422982	24423406	24422982	24423242	24423333	24423406	731	8	4	9	2	215	125	0.436678086098	0.766559901139	0.538	0.723	-0.185
510	ZBTB7B	ZBTB7B	chr1	+	154975105	154975419	154975105	154975162	154975318	154975419	510	5	10	4	15	250	125	0.437885501026	0.766596297189	0.2	0.118	0.082
822	DAZAP2	DAZAP2	chr12	+	51634654	51634900	51634654	51634713	51634779	51634900	822	1387	12	1530	9	190	125	0.439534322761	0.767403168929	0.987	0.991	-0.004
803	MROH7-TTC4	MROH7-TTC4	chr1	+	55197158	55197373	55197158	55197222	55197327	55197373	803	120	2	156	1	229	125	0.445780138431	0.774123573727	0.97	0.988	-0.018
8	DNPH1	DNPH1	chr6	-	43193366	43193881	43193366	43193619	43193770	43193881	8	58	328	50	332	250	125	0.445065422536	0.774123573727	0.081	0.07	0.011
479	FAM195B	FAM195B	chr17	-	79780236	79781187	79780236	79780783	79781084	79781187	479	684	78	565	56	250	125	0.448606186789	0.776942618407	0.814	0.835	-0.021
1001	LINC-PINT	LINC-PINT	chr7	-	130628918	130630594	130628918	130629648	130630478	130630594	1001	8	2	3	0	250	125	0.466908112407	0.781405804702	0.667	1.0	-0.333
141	C7orf26	C7orf26	chr7	+	6639459	6639987	6639459	6639523	6639757	6639987	141	186	1	214	0	250	125	0.461261751181	0.781405804702	0.989	1.0	-0.011
156	TRAPPC11	TRAPPC11	chr4	+	184629559	184629727	184629559	184629569	184629688	184629727	156	80	1	87	0	243	125	0.459444626772	0.781405804702	0.976	1.0	-0.024
282	DYRK1B	DYRK1B	chr19	-	40317311	40317627	40317311	40317507	40317591	40317627	282	7	0	9	1	208	125	0.463486792851	0.781405804702	1.0	0.844	0.156
312	KIAA0141	KIAA0141	chr5	+	141318085	141321612	141318085	141318325	141319118	141321612	312	128	12	110	14	250	125	0.465620313815	0.781405804702	0.842	0.797	0.045
370	ZNRD1	ZNRD1	chr6	+	30029016	30029446	30029016	30029166	30029291	30029446	370	62	1	45	0	249	125	0.465027542024	0.781405804702	0.969	1.0	-0.031
379	SNHG21	SNHG21	chr15	+	83425655	83425958	83425655	83425691	83425797	83425958	379	24	1	18	2	230	125	0.458713211651	0.781405804702	0.929	0.83	0.099
482	BCKDK	BCKDK	chr16	+	31123189	31124112	31123189	31123348	31123441	31124112	482	129	131	119	138	217	125	0.45359889607	0.781405804702	0.362	0.332	0.03
644	PAPD4	PAPD4	chr5	+	78908242	78908898	78908242	78908592	78908833	78908898	644	136	9	141	13	250	125	0.465009821929	0.781405804702	0.883	0.844	0.039
740	NECAB3	NECAB3	chr20	-	32247302	32247538	32247302	32247356	32247458	32247538	740	6	24	8	20	226	125	0.45661158108	0.781405804702	0.121	0.181	-0.06
794	CMTM4	CMTM4	chr16	-	66648652	66656125	66648652	66651261	66655964	66656125	794	122	4	132	7	250	125	0.456071480704	0.781405804702	0.938	0.904	0.034
817	PCID2	PCID2	chr13	-	113831852	113832601	113831852	113832322	113832487	113832601	817	220	24	199	27	250	125	0.466316363217	0.781405804702	0.821	0.787	0.034
937	GCDH	GCDH	chr19	+	13002300	13002788	13002300	13002336	13002644	13002788	937	12	44	7	38	250	125	0.459114027098	0.781405804702	0.12	0.084	0.036
1018	LRRC75A-AS1	LRRC75A-AS1	chr17	+	16342300	16342728	16342300	16342374	16342640	16342728	1018	22	225	26	213	250	125	0.472277203612	0.784295818852	0.047	0.058	-0.011
234	ACADVL	ACADVL	chr17	+	7123149	7123516	7123149	7123365	7123440	7123516	234	6	6	6	3	199	125	0.469996387402	0.784295818852	0.386	0.557	-0.171
809	ZFAND2B	ZFAND2B	chr2	+	220071505	220071764	220071505	220071567	220071688	220071764	809	22	1	15	0	245	125	0.472166430472	0.784295818852	0.918	1.0	-0.082
962	FAM96B	FAM96B	chr16	-	66967889	66968326	66967889	66967967	66968123	66968326	962	64	488	49	432	250	125	0.475943570541	0.788357811717	0.062	0.054	0.008
124	DMAP1	DMAP1	chr1	+	44679124	44679530	44679124	44679199	44679380	44679530	124	54	18	53	23	250	125	0.479478505447	0.790969918574	0.6	0.535	0.065
463	VAMP1	VAMP1	chr12	-	6571403	6574107	6571403	6572135	6574055	6574107	463	23	1	18	2	250	125	0.480271727025	0.790969918574	0.92	0.818	0.102
480	ABLIM3	ABLIM3	chr5	+	148521045	148521671	148521045	148521217	148521571	148521671	480	12	33	10	39	250	125	0.481193773993	0.790969918574	0.154	0.114	0.04
856	SNHG8	SNHG8	chr4	+	119199916	119200292	119199916	119199947	119200098	119200292	856	106	6	82	7	250	125	0.48318540831	0.792227852204	0.898	0.854	0.044
1008	BDNF	BDNF	chr11	-	27676441	27681196	27676441	27680132	27680366	27681196	1008	1	2	2	1	250	125	0.488940538455	0.797349643693	0.2	0.5	-0.3
127	PPCS	PPCS	chr1	+	42922164	42923021	42922164	42922395	42922917	42923021	127	24	2	7	0	250	125	0.493321587473	0.797349643693	0.857	1.0	-0.143
424	RPRD1A	RPRD1A	chr18	-	33569786	33573263	33569786	33570558	33573064	33573263	424	210	6	220	4	250	125	0.494643278113	0.797349643693	0.946	0.965	-0.019
545	PARG	PARG	chr10	-	51026320	51027540	51026320	51027112	51027323	51027540	545	78	7	115	7	250	125	0.492408233517	0.797349643693	0.848	0.891	-0.043
74	POU5F1	POU5F1	chr6	-	31133347	31134947	31133347	31133478	31133703	31134947	74	6	10	5	14	250	125	0.492727399815	0.797349643693	0.231	0.152	0.079
847	RANBP6	RANBP6	chr9	-	6011018	6015640	6011018	6014356	6015412	6015640	847	92	1	107	0	250	125	0.494949237029	0.797349643693	0.979	1.0	-0.021
988	MYLK-AS1	MYLK-AS1	chr3	+	123304359	123304648	123304359	123304400	123304493	123304648	988	1	2	2	1	217	125	0.490071577796	0.797349643693	0.224	0.535	-0.311
337	MYADM	MYADM	chr19	+	54372644	54373092	54372644	54372852	54373007	54373092	337	72	0	86	1	250	125	0.497473968041	0.799149622259	1.0	0.977	0.023
818	PCID2	PCID2	chr13	-	113831852	113832601	113831852	113832290	113832487	113832601	818	212	20	190	14	250	125	0.498540708623	0.799149622259	0.841	0.872	-0.031
185	CSF1	CSF1	chr1	+	110465787	110466812	110465787	110466333	110466681	110466812	185	206	2	77	0	250	125	0.500897944576	0.800103212922	0.981	1.0	-0.019
476	LINC01481	LINC01481	chr12	-	70636845	70637140	70636845	70636984	70637091	70637140	476	37	2	10	0	231	125	0.501612695408	0.800103212922	0.909	1.0	-0.091
1023	ARFRP1	ARFRP1	chr20	-	62329994	62332054	62329994	62331882	62331953	62332054	1023	17	108	20	100	195	125	0.507641351472	0.802048490492	0.092	0.114	-0.022
15	EEF1B2	EEF1B2	chr2	+	207024317	207024783	207024317	207024408	207024636	207024783	15	160	29	168	25	250	125	0.506232463174	0.802048490492	0.734	0.771	-0.037
422	ZNF280B	ZNF280B	chr22	-	22838770	22843791	22838770	22840320	22841202	22843791	422	12	0	20	1	250	125	0.506538524341	0.802048490492	1.0	0.909	0.091
435	RPRD2	RPRD2	chr1	+	150443036	150449041	150443036	150444218	150444358	150449041	435	111	8	211	11	250	125	0.507798502494	0.802048490492	0.874	0.906	-0.032
940	ADARB1	ADARB1	chr21	+	46641932	46646478	46641932	46643492	46645461	46646478	940	13	1	17	3	250	125	0.510841980932	0.804887608981	0.867	0.739	0.128
163	DKC1	DKC1	chrX	+	154002876	154003548	154002876	154002980	154003469	154003548	163	6	220	4	240	250	125	0.521128822502	0.805369123669	0.013	0.008	0.005
165	DKC1	DKC1	chrX	+	153994490	153995336	153994490	153994675	153995271	153995336	165	5	204	3	311	250	125	0.518204640525	0.805369123669	0.012	0.005	0.007
218	DDIT3	DDIT3	chr12	-	57911051	57911536	57911051	57911302	57911488	57911536	218	135	4	61	3	250	125	0.530954450363	0.805369123669	0.944	0.91	0.034
297	IP6K2	IP6K2	chr3	-	48730883	48732854	48730883	48731673	48732522	48732854	297	60	90	43	76	250	125	0.520370018018	0.805369123669	0.25	0.221	0.029
299	NFKBIB	NFKBIB	chr19	+	39398038	39399534	39398038	39398299	39399370	39399534	299	164	65	128	44	250	125	0.534639191066	0.805369123669	0.558	0.593	-0.035
35	GOLGA8B	GOLGA8B	chr15	-	34825046	34826374	34825046	34825163	34826254	34826374	35	2	7	0	2	250	125	0.528905911325	0.805369123669	0.125	0.0	0.125
392	CANT1	CANT1	chr17	-	76993073	76994045	76993073	76993726	76993921	76994045	392	145	79	178	86	250	125	0.533774166771	0.805369123669	0.479	0.509	-0.03
394	EGR2	EGR2	chr10	-	64575620	64576126	64575620	64575729	64575829	64576126	394	114	5	10	0	224	125	0.537138248283	0.805369123669	0.927	1.0	-0.073
41	MRPL52	MRPL52	chr14	+	23299091	23299319	23299091	23299149	23299261	23299319	41	51	80	29	55	236	125	0.517763816511	0.805369123669	0.252	0.218	0.034
508	GOSR2	GOSR2	chr17	+	45015964	45018733	45015964	45016070	45017920	45018733	508	163	3	167	5	250	125	0.51649347784	0.805369123669	0.964	0.944	0.02
534	SLC5A6	SLC5A6	chr2	-	27422454	27423447	27422454	27422705	27422972	27423447	534	244	2	373	1	250	125	0.52495454847	0.805369123669	0.984	0.995	-0.011
555	CDCA4	CDCA4	chr14	-	105475909	105478272	105475909	105476970	105477496	105478272	555	212	1	303	3	250	125	0.526346208525	0.805369123669	0.991	0.981	0.01
569	CTNNB1	CTNNB1	chr3	+	41280624	41281939	41280624	41280845	41281150	41281939	569	632	369	491	269	250	125	0.528208609281	0.805369123669	0.461	0.477	-0.016
578	MRFAP1	MRFAP1	chr4	+	6641817	6642985	6641817	6642435	6642554	6642985	578	1241	52	1376	65	243	125	0.533344312041	0.805369123669	0.925	0.916	0.009
683	POLR3H	POLR3H	chr22	-	41939994	41940493	41939994	41940125	41940431	41940493	683	71	1	42	0	250	125	0.516051220892	0.805369123669	0.973	1.0	-0.027
712	MICAL2	MICAL2	chr11	+	12281341	12285337	12281341	12281444	12284026	12285337	712	759	29	480	15	250	125	0.537328316256	0.805369123669	0.929	0.941	-0.012
749	PQLC2	PQLC2	chr1	+	19638739	19639383	19638739	19638852	19639222	19639383	749	3	5	2	7	250	125	0.518853539658	0.805369123669	0.231	0.125	0.106
863	OXLD1	OXLD1	chr17	-	79632065	79633667	79632065	79632614	79633306	79633667	863	62	2	90	5	250	125	0.5296651898	0.805369123669	0.939	0.9	0.039
904	C14orf132	C14orf132	chr14	+	96552847	96560308	96552847	96553099	96559858	96560308	904	64	4	56	2	250	125	0.536436119884	0.805369123669	0.889	0.933	-0.044
971	TWF1	TWF1	chr12	-	44199633	44200178	44199633	44199688	44200023	44200178	971	6	1	4	0	250	125	0.520993495917	0.805369123669	0.75	1.0	-0.25
985	GLYCTK	GLYCTK	chr3	+	52326275	52329272	52326275	52327208	52327322	52329272	985	43	7	46	5	238	125	0.525323774686	0.805369123669	0.763	0.829	-0.066
1040	H2AFJ	H2AFJ	chr12	+	14927269	14930936	14927269	14927910	14928224	14930936	1040	90	1	58	0	250	125	0.54095621338	0.808929893156	0.978	1.0	-0.022
241	TSSC4	TSSC4	chr11	+	2423840	2425108	2423840	2423882	2424074	2425108	241	271	14	295	19	250	125	0.546257311996	0.814970493186	0.906	0.886	0.02
1028	APOL3	APOL3	chr22	-	36545093	36545419	36545093	36545190	36545306	36545419	1028	2	3	0	1	240	125	0.552262448017	0.816387966634	0.258	0.0	0.258
289	PER3	PER3	chr1	+	7889896	7890221	7889896	7890011	7890065	7890221	289	6	8	2	5	178	125	0.550324344349	0.816387966634	0.345	0.219	0.126
579	MRFAP1	MRFAP1	chr4	+	6641817	6642985	6641817	6642886	6642958	6642985	579	1241	40	1221	45	196	125	0.55101748592	0.816387966634	0.952	0.945	0.007
646	CCDC120	CCDC120	chrX	+	48924711	48927510	48924711	48925626	48926079	48927510	646	87	2	163	2	250	125	0.550189851441	0.816387966634	0.956	0.976	-0.02
509	ZBTB7B	ZBTB7B	chr1	+	154975105	154975419	154975105	154975145	154975318	154975419	509	5	1	4	2	250	125	0.554368073348	0.817629624162	0.714	0.5	0.214
151	TREX1	TREX1	chr3	+	48506918	48509044	48506918	48507708	48508028	48509044	151	11	21	10	26	250	125	0.564323143377	0.819499515949	0.208	0.161	0.047
24	PTPMT1	PTPMT1	chr11	+	47586981	47587538	47586981	47587348	47587457	47587538	24	34	97	32	77	233	125	0.560312868359	0.819499515949	0.158	0.182	-0.024
32	RANGRF	RANGRF	chr17	+	8192575	8193409	8192575	8192732	8192820	8193409	32	21	151	18	158	212	125	0.563127638585	0.819499515949	0.076	0.063	0.013
784	SLC11A2	SLC11A2	chr12	-	51373565	51375586	51373565	51373841	51375421	51375586	784	193	9	162	10	250	125	0.557761726587	0.819499515949	0.915	0.89	0.025
805	MEX3D	MEX3D	chr19	-	1554667	1556922	1554667	1555388	1555575	1556922	805	95	2	99	1	250	125	0.564515920429	0.819499515949	0.96	0.98	-0.02
913	SDK1	SDK1	chr7	+	4304755	4308631	4304755	4304880	4308309	4308631	913	3	0	12	2	250	125	0.559895603324	0.819499515949	1.0	0.75	0.25
951	CNR1	CNR1	chr6	-	88849584	88855056	88849584	88854832	88854931	88855056	951	18	0	40	1	223	125	0.561465560456	0.819499515949	1.0	0.957	0.043
215	DDIT3	DDIT3	chr12	-	57911051	57911536	57911051	57911221	57911488	57911536	215	166	92	93	58	250	125	0.580576129166	0.826106122117	0.474	0.445	0.029
30	JKAMP	JKAMP	chr14	+	59951160	59951834	59951160	59951311	59951707	59951834	30	17	1	8	0	250	125	0.570731071755	0.826106122117	0.895	1.0	-0.105
448	ZKSCAN1	ZKSCAN1	chr7	+	99621041	99621555	99621041	99621084	99621174	99621555	448	114	0	91	1	214	125	0.577610913518	0.826106122117	1.0	0.982	0.018
47	ARFGAP1	ARFGAP1	chr20	+	61915466	61916274	61915466	61915864	61916217	61916274	47	100	0	108	1	250	125	0.574984429381	0.826106122117	1.0	0.982	0.018
487	TNFSF13	TNFSF13	chr17	+	7464040	7464925	7464040	7464134	7464315	7464925	487	93	2	113	4	250	125	0.578551261355	0.826106122117	0.959	0.934	0.025
671	TK2	TK2	chr16	-	66582880	66584315	66582880	66582912	66583840	66584315	671	1	7	3	10	250	125	0.574681204234	0.826106122117	0.067	0.13	-0.063
802	AEBP2	AEBP2	chr12	+	19671020	19675173	19671020	19671047	19671608	19675173	802	41	18	35	12	250	125	0.577551150394	0.826106122117	0.532	0.593	-0.061
858	TRIM52-AS1	TRIM52-AS1	chr5	+	180690628	180691567	180690628	180690767	180691052	180691567	858	56	8	41	8	250	125	0.572531655432	0.826106122117	0.778	0.719	0.059
961	FAM96B	FAM96B	chr16	-	66967889	66968326	66967889	66968069	66968159	66968326	961	135	5	123	3	214	125	0.580380868257	0.826106122117	0.94	0.96	-0.02
837	HDAC8	HDAC8	chrX	-	71787431	71787880	71787431	71787646	71787738	71787880	837	2	4	2	8	216	125	0.58290281858	0.827593891874	0.224	0.126	0.098
795	EDEM2	EDEM2	chr20	-	33734627	33735161	33734627	33734738	33734954	33735161	795	4	61	6	63	250	125	0.585068071641	0.828846434825	0.032	0.045	-0.013
99	PSMG3-AS1	PSMG3-AS1	chr7	+	1624019	1629261	1624019	1625253	1627456	1629261	99	11	1	5	0	250	125	0.591546240729	0.836190090834	0.846	1.0	-0.154
17	SRSF10	SRSF10	chr1	-	24290836	24297929	24290836	24294213	24297827	24297929	17	346	24	282	23	250	125	0.596454969077	0.839455141664	0.878	0.86	0.018
313	MED8	MED8	chr1	-	43849578	43850777	43849578	43850223	43850716	43850777	313	256	7	191	7	250	125	0.596423908651	0.839455141664	0.948	0.932	0.016
261	SHROOM4	SHROOM4	chrX	-	50334642	50339964	50334642	50335144	50338697	50339964	261	26	1	26	2	250	125	0.601702324201	0.843045210935	0.929	0.867	0.062
401	ZNF582-AS1	ZNF582-AS1	chr19	+	56909645	56910539	56909645	56909752	56910262	56910539	401	0	4	1	10	250	125	0.603627138625	0.843045210935	0.0	0.048	-0.048
411	ZNF226	ZNF226	chr19	+	44669740	44669960	44669740	44669766	44669909	44669960	411	9	2	2	0	250	125	0.602643676177	0.843045210935	0.692	1.0	-0.308
441	C1QTNF6	C1QTNF6	chr22	-	37576205	37578775	37576205	37576907	37578191	37578775	441	220	13	149	11	250	125	0.604225901955	0.843045210935	0.894	0.871	0.023
112	C2CD5	C2CD5	chr12	-	22696994	22697480	22696994	22697113	22697253	22697480	112	6	44	4	42	250	125	0.605713326647	0.843299157358	0.064	0.045	0.019
240	B9D1	B9D1	chr17	-	19246482	19247170	19246482	19246774	19247102	19247170	240	9	46	9	60	250	125	0.608740169295	0.845690643795	0.089	0.07	0.019
290	SETMAR	SETMAR	chr3	+	4354581	4355445	4354581	4354913	4355330	4355445	290	32	5	37	4	250	125	0.616493096632	0.852793448446	0.762	0.822	-0.06
665	OTUB1	OTUB1	chr11	+	63764001	63764413	63764001	63764120	63764328	63764413	665	79	564	82	638	250	125	0.615994802241	0.852793448446	0.065	0.06	0.005
6	DNHD1	DNHD1	chr11	+	6518814	6520191	6518814	6518897	6519000	6520191	6	25	1	9	0	227	125	0.625149196828	0.862919617844	0.932	1.0	-0.068
605	PRKD2	PRKD2	chr19	-	47219387	47220384	47219387	47219792	47220071	47220384	605	84	16	83	13	250	125	0.632734407382	0.87152756326	0.724	0.761	-0.037
103	RECQL	RECQL	chr12	-	21654103	21654603	21654103	21654149	21654346	21654603	103	80	35	47	24	250	125	0.635910399583	0.874038549214	0.533	0.495	0.038
64	PHYKPL	PHYKPL	chr5	-	177658669	177659823	177658669	177658867	177659492	177659823	64	20	1	7	0	250	125	0.63801790005	0.875073383083	0.909	1.0	-0.091
807	STAG3L5P-PVRIG2P-PILRB	STAG3L5P-PVRIG2P-PILRB	chr7	+	99950186	99950537	99950186	99950290	99950383	99950537	807	135	4	122	5	217	125	0.642321191426	0.879109088265	0.951	0.934	0.017
108	CLK1	CLK1	chr2	-	201724402	201726189	201724402	201724469	201725960	201726189	108	133	160	76	100	250	125	0.644011971978	0.879559691116	0.294	0.275	0.019
100	NUDT16	NUDT16	chr3	+	131102005	131107674	131102005	131102116	131102187	131107674	100	163	2	161	3	195	125	0.660646824887	0.881257393631	0.981	0.972	0.009
160	ELP5	ELP5	chr17	+	7155519	7155915	7155519	7155656	7155744	7155915	160	67	4	48	4	212	125	0.658162535579	0.881257393631	0.908	0.876	0.032
249	STON2	STON2	chr14	-	81726993	81737216	81726993	81728275	81737013	81737216	249	2	0	5	1	250	125	0.648810855324	0.881257393631	1.0	0.714	0.286
292	GNRH1	GNRH1	chr8	-	25280705	25282556	25280705	25280847	25281716	25282556	292	5	2	1	0	250	125	0.655252056778	0.881257393631	0.556	1.0	-0.444
352	MIER1	MIER1	chr1	+	67450254	67454302	67450254	67450335	67452085	67454302	352	105	3	108	2	250	125	0.649642532083	0.881257393631	0.946	0.964	-0.018
42	MRPL52	MRPL52	chr14	+	23299091	23299319	23299091	23299149	23299258	23299319	42	45	144	27	98	233	125	0.652391623035	0.881257393631	0.144	0.129	0.015
452	SSSCA1	SSSCA1	chr11	+	65337929	65338226	65337929	65337981	65338074	65338226	452	31	68	22	56	217	125	0.6579002143	0.881257393631	0.208	0.185	0.023
659	C11orf24	C11orf24	chr11	-	68028802	68030386	68028802	68029193	68030198	68030386	659	356	31	285	28	250	125	0.661420613526	0.881257393631	0.852	0.836	0.016
793	UBXN1	UBXN1	chr11	-	62443969	62444477	62443969	62444111	62444284	62444477	793	9	299	11	297	250	125	0.661535113947	0.881257393631	0.015	0.018	-0.003
812	NIPBL	NIPBL	chr5	+	37063891	37065921	37063891	37064080	37064628	37065921	812	32	30	29	23	250	125	0.661625132989	0.881257393631	0.348	0.387	-0.039
980	ST3GAL1	ST3GAL1	chr8	-	134487961	134488843	134487961	134488317	134488520	134488843	980	87	43	55	31	250	125	0.656204631846	0.881257393631	0.503	0.47	0.033
986	GLYCTK	GLYCTK	chr3	+	52326275	52327208	52326275	52326585	52327061	52327208	986	51	7	45	8	250	125	0.649235164961	0.881257393631	0.785	0.738	0.047
727	HSPBP1	HSPBP1	chr19	-	55791402	55791751	55791402	55791476	55791585	55791751	727	10	1	17	3	233	125	0.664263430398	0.882518417494	0.843	0.752	0.091
882	EARS2	EARS2	chr16	-	23533333	23535775	23533333	23534738	23534831	23535775	882	80	2	137	5	217	125	0.665304132074	0.882518417494	0.958	0.94	0.018
1030	ARHGDIA	ARHGDIA	chr17	-	79825594	79826951	79825594	79826460	79826864	79826951	1030	2890	28	4275	37	250	125	0.670781673738	0.883740785978	0.981	0.983	-0.002
520	TUBB	TUBB	chr6	+	30691116	30693203	30691116	30691205	30691811	30693203	520	14286	442	18489	589	250	125	0.667910840156	0.883740785978	0.942	0.94	0.002
662	BCAM	BCAM	chr19	+	45322838	45324079	45322838	45322983	45323961	45324079	662	39	53	55	84	250	125	0.671571094981	0.883740785978	0.269	0.247	0.022
947	BAD	BAD	chr11	-	64051653	64052176	64051653	64051848	64052102	64052176	947	13	96	15	93	250	125	0.671697718135	0.883740785978	0.063	0.075	-0.012
525	ELMOD3	ELMOD3	chr2	+	85617260	85618875	85617260	85617388	85617882	85618875	525	8	38	6	22	250	125	0.673747905143	0.884636477078	0.095	0.12	-0.025
721	R3HCC1	R3HCC1	chr8	+	23147378	23147982	23147378	23147438	23147564	23147982	721	171	3	169	2	250	125	0.679380096403	0.889233199577	0.966	0.977	-0.011
821	NAPEPLD	NAPEPLD	chr7	-	102740022	102744001	102740022	102743569	102743870	102744001	821	28	2	38	4	250	125	0.6800018585	0.889233199577	0.875	0.826	0.049
1007	ATG3	ATG3	chr3	-	112251353	112253184	112251353	112251627	112253115	112253184	1007	4	157	3	169	250	125	0.68611250587	0.894050122577	0.013	0.009	0.004
551	NAPB	NAPB	chr20	-	23355155	23358123	23355155	23356289	23356709	23358123	551	54	1	29	1	250	125	0.686716226635	0.894050122577	0.964	0.935	0.029
658	CD24	CD24	chrY	-	21152525	21154962	21152525	21154526	21154703	21154962	658	3947	166	5907	238	250	125	0.687837323407	0.894050122577	0.922	0.925	-0.003
7	AKAP8L	AKAP8L	chr19	-	15514285	15514526	15514285	15514366	15514468	15514526	7	326	40	228	31	226	125	0.68959530507	0.894535275251	0.818	0.803	0.015
854	GLG1	GLG1	chr16	-	74481325	74487232	74481325	74486029	74487068	74487232	854	550	22	512	18	250	125	0.695009536042	0.899751824215	0.926	0.934	-0.008
693	PSME1	PSME1	chr14	+	24607682	24608176	24607682	24607777	24607944	24608176	693	22	18	13	13	250	125	0.697849458096	0.90162149986	0.379	0.333	0.046
775	REC8	REC8	chr14	+	24641233	24641817	24641233	24641574	24641675	24641817	775	111	163	186	257	225	125	0.699863160228	0.902418366282	0.274	0.287	-0.013
1051	SLC10A3	SLC10A3	chrX	-	153718645	153719029	153718645	153718697	153718932	153719029	1051	6	11	4	10	250	125	0.70246375971	0.902741981085	0.214	0.167	0.047
613	RPL31	RPL31	chr2	+	101622420	101622885	101622420	101622533	101622811	101622885	613	73	2151	63	1997	250	125	0.702909003848	0.902741981085	0.017	0.016	0.001
720	R3HCC1	R3HCC1	chr8	+	23147378	23147982	23147378	23147732	23147847	23147982	720	257	2	237	0	239	125	0.706806942719	0.905946994041	0.985	1.0	-0.015
178	LOC730101	LOC730101	chr6	+	52531186	52533951	52531186	52531316	52531546	52533951	178	7	7	3	2	250	125	0.718771620744	0.912232744598	0.333	0.429	-0.096
225	TSNAXIP1	TSNAXIP1	chr16	+	67859569	67859979	67859569	67859739	67859819	67859979	225	7	2	1	0	204	125	0.717039660884	0.912232744598	0.682	1.0	-0.318
513	TMED4	TMED4	chr7	-	44621321	44621894	44621321	44621422	44621645	44621894	513	12	225	11	242	250	125	0.717560288506	0.912232744598	0.026	0.022	0.004
719	SIMC1	SIMC1	chr5	+	175772185	175772994	175772185	175772569	175772704	175772994	719	30	1	37	2	250	125	0.717871337258	0.912232744598	0.938	0.902	0.036
754	CCDC28B	CCDC28B	chr1	+	32670198	32670991	32670198	32670221	32670794	32670991	754	8	92	5	46	250	125	0.713974600621	0.912232744598	0.042	0.052	-0.01
1046	AGER	AGER	chr6	-	32151657	32152099	32151657	32151764	32151947	32152099	1046	6	1	11	1	250	125	0.721498261486	0.913897797882	0.75	0.846	-0.096
565	PRSS23	PRSS23	chr11	+	86518672	86522273	86518672	86518829	86518925	86522273	565	1520	60	2452	91	220	125	0.723420267369	0.914539124697	0.935	0.939	-0.004
717	ZNF747	ZNF747	chr16	-	30545517	30546291	30545517	30545631	30545771	30546291	717	10	3	7	3	250	125	0.72654793431	0.916699151493	0.625	0.538	0.087
371	ZNRD1	ZNRD1	chr6	+	30029016	30029446	30029016	30029190	30029291	30029446	371	61	4	42	2	225	125	0.7307083042	0.920151197881	0.894	0.921	-0.027
130	C2orf49	C2orf49	chr2	+	105959304	105959680	105959304	105959431	105959557	105959680	130	126	10	74	7	250	125	0.737099215035	0.926393176873	0.863	0.841	0.022
183	ACBD4	ACBD4	chr17	+	43213013	43213599	43213013	43213320	43213474	43213599	183	10	14	10	17	250	125	0.741444585374	0.928242639829	0.263	0.227	0.036
562	HSDL1	HSDL1	chr16	-	84163590	84164036	84163590	84163776	84163941	84164036	562	171	0	146	1	250	125	0.740035177325	0.928242639829	1.0	0.986	0.014
921	SYTL3	SYTL3	chr6	+	159083781	159084410	159083781	159083844	159084236	159084410	921	14	2	11	1	250	125	0.749554225915	0.936580328706	0.778	0.846	-0.068
810	ZBTB21	ZBTB21	chr21	-	43406939	43414217	43406939	43411998	43412601	43414217	810	55	4	53	3	250	125	0.759253683833	0.946868493738	0.873	0.898	-0.025
755	NOP14	NOP14	chr4	-	2939663	2940657	2939663	2939915	2940538	2940657	755	102	0	141	1	250	125	0.761512404232	0.947855516636	1.0	0.986	0.014
747	CIART	CIART	chr1	+	150254942	150256043	150254942	150255028	150255871	150256043	747	14	8	13	9	250	125	0.764144639644	0.949302763865	0.467	0.419	0.048
811	PYCR1	PYCR1	chr17	-	79890261	79891252	79890261	79890839	79891182	79891252	811	568	7	482	7	250	125	0.767749633334	0.951190048453	0.976	0.972	0.004
952	PHF8	PHF8	chrX	-	53963112	53965679	53963112	53964492	53965594	53965679	952	82	11	85	13	250	125	0.768608676923	0.951190048453	0.788	0.766	0.022
1052	SLC10A3	SLC10A3	chrX	-	153715644	153717421	153715644	153716835	153716922	153717421	1052	171	12	178	11	211	125	0.772113454592	0.953700366475	0.894	0.906	-0.012
1039	IL32	IL32	chr16	+	3118990	3119668	3118990	3119110	3119281	3119668	1039	2974	31	1788	17	250	125	0.776760857798	0.957609759804	0.98	0.981	-0.001
181	BCKDHB	BCKDHB	chr6	+	81053380	81055987	81053380	81053529	81055691	81055987	181	43	29	68	42	250	125	0.779805676536	0.957901164726	0.426	0.447	-0.021
243	CDK2AP2	CDK2AP2	chr11	-	67275062	67275658	67275062	67275160	67275330	67275658	243	48	22	72	30	250	125	0.780211850312	0.957901164726	0.522	0.545	-0.023
911	U2AF1L4	U2AF1L4	chr19	-	36234970	36235322	36234970	36235046	36235223	36235322	911	29	46	24	42	250	125	0.781445687013	0.957901164726	0.24	0.222	0.018
460	MSTO1	MSTO1	chr1	+	155579960	155580351	155579960	155580123	155580215	155580351	460	11	1	7	1	216	125	0.787082209092	0.959902027656	0.864	0.802	0.062
49	SLC30A7	SLC30A7	chr1	+	101440365	101447311	101440365	101440458	101440774	101447311	49	58	22	44	15	250	125	0.787535719284	0.959902027656	0.569	0.595	-0.026
645	PAPD4	PAPD4	chr5	+	78908242	78908898	78908242	78908558	78908833	78908898	645	141	13	146	12	250	125	0.786733261794	0.959902027656	0.844	0.859	-0.015
1026	ORC2	ORC2	chr2	-	201778017	201778715	201778017	201778136	201778653	201778715	1026	12	84	8	64	250	125	0.78950320699	0.960487894003	0.067	0.059	0.008
454	BIRC3	BIRC3	chr11	+	102192567	102196093	102192567	102192631	102195191	102196093	454	55	4	67	4	250	125	0.793223897565	0.963200447043	0.873	0.893	-0.02
736	SNHG7	SNHG7	chr9	-	139619045	139619562	139619045	139619391	139619506	139619562	736	382	32	368	33	239	125	0.795504932209	0.964157947856	0.862	0.854	0.008
485	GMPPB	GMPPB	chr3	-	49758908	49759580	49758908	49759316	49759397	49759580	485	5	118	8	162	205	125	0.802120881791	0.970355973103	0.025	0.029	-0.004
120	KAT8	KAT8	chr16	+	31142066	31142714	31142066	31142221	31142515	31142714	120	17	91	13	77	250	125	0.804873713845	0.971866204007	0.085	0.078	0.007
604	PRKD2	PRKD2	chr19	-	47219387	47220384	47219387	47219792	47220207	47220384	604	93	9	101	11	250	125	0.806396893059	0.971888792754	0.838	0.821	0.017
87	BCL2L11	BCL2L11	chr2	+	111881309	111881716	111881309	111881446	111881626	111881716	87	64	19	49	16	250	125	0.809469575578	0.973775318107	0.627	0.605	0.022
13	SLC35C2	SLC35C2	chr20	-	44987025	44987402	44987025	44987197	44987329	44987402	13	319	4	268	4	250	125	0.813491830098	0.974244388892	0.976	0.971	0.005
301	C14orf93	C14orf93	chr14	-	23467635	23468611	23467635	23467950	23468262	23468611	301	33	1	48	2	250	125	0.815643289502	0.974244388892	0.943	0.923	0.02
494	ATP2A2	ATP2A2	chr12	+	110784005	110788897	110784005	110784126	110788096	110788897	494	824	13	907	13	250	125	0.815891972741	0.974244388892	0.969	0.972	-0.003
765	MFSD11	MFSD11	chr17	+	74733582	74734530	74733582	74734247	74734363	74734530	765	36	11	41	14	240	125	0.81419715426	0.974244388892	0.63	0.604	0.026
589	HCFC1R1	HCFC1R1	chr16	-	3073233	3073531	3073233	3073362	3073474	3073531	589	58	134	66	145	236	125	0.819010543525	0.975130590438	0.186	0.194	-0.008
612	NSUN5	NSUN5	chr7	-	72716512	72717737	72716512	72717521	72717596	72717737	612	35	7	35	8	199	125	0.819653112396	0.975130590438	0.758	0.733	0.025
447	FAM127B	FAM127B	chrX	-	134184962	134186221	134184962	134185398	134185946	134186221	447	498	92	511	91	250	125	0.82215694949	0.976311377519	0.73	0.737	-0.007
395	EGR2	EGR2	chr10	-	64575620	64576126	64575620	64575829	64576012	64576126	395	107	2	7	0	250	125	0.826392087467	0.978958316964	0.964	1.0	-0.036
488	TNFSF13	TNFSF13	chr17	+	7461608	7462614	7461608	7461692	7462384	7462614	488	50	5	61	7	250	125	0.828932197182	0.978958316964	0.833	0.813	0.02
996	FXYD5	FXYD5	chr19	+	35645671	35646514	35645671	35645772	35646453	35646514	996	17	45	18	52	250	125	0.827534167385	0.978958316964	0.159	0.148	0.011
148	CUTA	CUTA	chr6	-	33385257	33386065	33385257	33385472	33385735	33386065	148	343	205	316	194	250	125	0.83527228262	0.979262856766	0.456	0.449	0.007
332	SPIN2B	SPIN2B	chrX	-	57146114	57147064	57146114	57146534	57146837	57147064	332	12	5	6	2	250	125	0.831056999449	0.979262856766	0.545	0.6	-0.055
445	FAM3A	FAM3A	chrX	-	153744083	153744566	153744083	153744136	153744292	153744566	445	55	1	75	1	250	125	0.838285386674	0.979262856766	0.965	0.974	-0.009
650	OGG1	OGG1	chr3	+	9798450	9799089	9798450	9798500	9798744	9799089	650	29	29	26	24	250	125	0.838233779792	0.979262856766	0.333	0.351	-0.018
841	ARMCX4	ARMCX4	chrX	+	100786630	100790975	100786630	100786999	100788070	100790975	841	2	3	1	1	250	125	0.832854019863	0.979262856766	0.25	0.333	-0.083
955	RABL2A	RABL2A	chr2	+	114399607	114400975	114399607	114399722	114400766	114400975	955	29	1	21	1	250	125	0.836554126494	0.979262856766	0.935	0.913	0.022
206	HNRNPLL	HNRNPLL	chr2	-	38829579	38830178	38829579	38829742	38829998	38830178	206	35	9	39	9	250	125	0.84074824507	0.979491319181	0.66	0.684	-0.024
761	PHF6	PHF6	chrX	+	133559230	133562822	133559230	133559360	133559690	133562822	761	48	65	49	70	250	125	0.843029680286	0.979491319181	0.27	0.259	0.011
957	CDK5RAP3	CDK5RAP3	chr17	+	46058802	46059152	46058802	46058825	46058952	46059152	957	534	10	586	10	250	125	0.843024297567	0.979491319181	0.964	0.967	-0.003
246	TRMT2A	TRMT2A	chr22	-	20104405	20104818	20104405	20104495	20104619	20104818	246	25	4	16	3	248	125	0.853985926072	0.981924266484	0.759	0.729	0.03
295	PQBP1	PQBP1	chrX	+	48755538	48755859	48755538	48755629	48755774	48755859	295	21	1	28	1	250	125	0.854243711709	0.981924266484	0.913	0.933	-0.02
495	TCF3	TCF3	chr19	-	1609288	1611848	1609288	1611368	1611702	1611848	495	425	166	467	178	250	125	0.850100010146	0.981924266484	0.561	0.567	-0.006
500	ULK2	ULK2	chr17	-	19674142	19679720	19674142	19674380	19679621	19679720	500	29	12	37	14	250	125	0.850580354993	0.981924266484	0.547	0.569	-0.022
633	AMZ2	AMZ2	chr17	+	66244144	66244846	66244144	66244298	66244780	66244846	633	84	1	112	1	250	125	0.849357165957	0.981924266484	0.977	0.982	-0.005
826	C19orf12	C19orf12	chr19	-	30189792	30193884	30189792	30193699	30193754	30193884	826	93	1	123	1	179	125	0.854069025288	0.981924266484	0.985	0.988	-0.003
977	TYMP	TYMP	chr22	-	50967924	50968514	50967924	50968148	50968332	50968514	977	8	19	2	4	250	125	0.857743178275	0.984195547363	0.174	0.2	-0.026
629	ULK3	ULK3	chr15	-	75132574	75132982	75132574	75132657	75132838	75132982	629	33	19	34	21	250	125	0.863076956886	0.988559776859	0.465	0.447	0.018
621	UBE2V1	UBE2V1	chr20	-	48713019	48713357	48713019	48713071	48713208	48713357	621	9	2	11	2	250	125	0.86573298845	0.988804234713	0.692	0.733	-0.041
735	PDHB	PDHB	chr3	-	58416383	58416669	58416383	58416515	58416569	58416669	735	498	5	559	5	178	125	0.866351697906	0.988804234713	0.986	0.987	-0.001
466	THAP7	THAP7	chr22	-	21356120	21356404	21356120	21356200	21356374	21356404	466	3	2	2	1	250	125	0.870857289494	0.99219366669	0.429	0.5	-0.071
938	TTLL3	TTLL3	chr3	+	9851643	9852393	9851643	9852078	9852304	9852393	938	11	2	7	1	250	125	0.872579243202	0.992405266036	0.733	0.778	-0.045
321	ZNF714	ZNF714	chr19	+	21299612	21307883	21299612	21301688	21307763	21307883	321	6	4	16	12	250	125	0.878940787812	0.997883565776	0.429	0.4	0.029
1005	RPL28	RPL28	chr19	+	55899297	55903451	55899297	55899416	55899610	55903451	1005	23	4229	26	4144	250	125	1	1.0	0.003	0.003	0.0
1019	LRRC75A-AS1	LRRC75A-AS1	chr17	+	16342300	16342728	16342300	16342343	16342640	16342728	1019	18	2	24	3	250	125	0.910980841377	1.0	0.818	0.8	0.018
1029	ARHGDIA	ARHGDIA	chr17	-	79827205	79827501	79827205	79827282	79827417	79827501	1029	8	919	16	1364	250	125	1	1.0	0.004	0.006	-0.002
1031	ARHGDIA	ARHGDIA	chr17	-	79825594	79826951	79825594	79826819	79826931	79826951	1031	2933	11	4696	7	236	125	1	1.0	0.993	0.997	-0.004
1034	RELL2	RELL2	chr5	+	141016516	141017976	141016516	141017308	141017736	141017976	1034	13	2	8	1	250	125	0.889958812385	1.0	0.765	0.8	-0.035
1049	MIEF1	MIEF1	chr22	+	39909521	39914139	39909521	39910229	39911234	39914139	1049	179	1	200	1	250	125	0.945250705276	1.0	0.989	0.99	-0.001
1056	ZNF12	ZNF12	chr7	-	6728063	6732334	6728063	6732118	6732232	6732334	1056	63	2	32	1	238	125	1	1.0	0.943	0.944	-0.001
109	CPT1B	CPT1B	chr22	-	51007289	51007850	51007289	51007510	51007764	51007850	109	1	4	2	7	250	125	0.93772431069	1.0	0.111	0.125	-0.014
10	FAM96A	FAM96A	chr15	-	64364757	64367736	64364757	64365227	64367690	64367736	10	6	373	2	327	250	125	1	1.0	0.008	0.003	0.005
133	ATPIF1	ATPIF1	chr1	+	28562871	28564616	28562871	28562963	28564271	28564616	133	60	20	68	23	250	125	0.968426900853	1.0	0.6	0.596	0.004
150	VEPH1	VEPH1	chr3	-	157177409	157178144	157177409	157177715	157177969	157178144	150	13	7	4	2	250	125	0.944045555648	1.0	0.481	0.5	-0.019
154	RUSC1	RUSC1	chr1	+	155294892	155295281	155294892	155294969	155295205	155295281	154	142	7	160	8	250	125	0.981560780762	1.0	0.91	0.909	0.001
155	RUSC1	RUSC1	chr1	+	155294892	155295281	155294892	155294969	155295106	155295281	155	17	136	24	187	250	125	0.943369410196	1.0	0.059	0.06	-0.001
158	BSDC1	BSDC1	chr1	-	32830233	32834151	32830233	32832255	32834047	32834151	158	9	161	10	168	250	125	0.901690026059	1.0	0.027	0.029	-0.002
162	DKC1	DKC1	chrX	+	153993173	153993805	153993173	153993241	153993718	153993805	162	2	171	2	242	250	125	1	1.0	0.006	0.004	0.002
167	TRHDE-AS1	TRHDE-AS1	chr12	-	72665602	72667289	72665602	72665942	72666544	72667289	167	15	7	16	8	250	125	0.915936411564	1.0	0.517	0.5	0.017
180	TRIM5	TRIM5	chr11	-	5684424	5686912	5684424	5686625	5686885	5686912	180	7	70	10	100	250	125	1	1.0	0.048	0.048	0.0
189	SKP1	SKP1	chr5	-	133492081	133494286	133492081	133493459	133494145	133494286	189	3	1798	1	1531	250	125	1	1.0	0.001	0.0	0.001
194	WRAP53	WRAP53	chr17	+	7591666	7592397	7591666	7591879	7591965	7592397	194	26	24	60	55	210	125	0.985500768898	1.0	0.392	0.394	-0.002
197	KIF18B	KIF18B	chr17	-	43002078	43003867	43002078	43003554	43003781	43003867	197	91	5	205	12	250	125	0.915202778127	1.0	0.901	0.895	0.006
198	ATP5G3	ATP5G3	chr2	-	176040985	176043978	176040985	176043130	176043784	176043978	198	25	1819	31	2083	250	125	1	1.0	0.007	0.007	0.0
201	DHRS12	DHRS12	chr13	-	52342128	52343429	52342128	52342432	52343291	52343429	201	6	6	10	10	250	125	0.997922705006	1.0	0.333	0.333	0.0
219	DDIT3	DDIT3	chr12	-	57911051	57911536	57911051	57911207	57911488	57911536	219	180	33	100	18	250	125	0.956792528392	1.0	0.732	0.735	-0.003
221	JRK	JRK	chr8	-	143738873	143746087	143738873	143740356	143745894	143746087	221	21	5	17	4	250	125	0.989087079831	1.0	0.677	0.68	-0.003
227	PDK1	PDK1	chr2	+	173460556	173463862	173460556	173460751	173462340	173463862	227	36	7	49	10	250	125	0.931682213469	1.0	0.72	0.71	0.01
244	NR2C2AP	NR2C2AP	chr19	-	19312219	19312850	19312219	19312372	19312739	19312850	244	133	8	191	12	250	125	0.930638201458	1.0	0.893	0.888	0.005
275	THTPA	THTPA	chr14	+	24025190	24026513	24025190	24025552	24025951	24026513	275	30	4	31	4	250	125	0.967027409294	1.0	0.789	0.795	-0.006
28	SERF2	SERF2	chr15	+	44085907	44088287	44085907	44086134	44086571	44088287	28	2588	10	2121	5	250	125	1	1.0	0.992	0.995	-0.003
300	CCDC88A	CCDC88A	chr2	-	55522732	55523192	55522732	55522863	55523085	55523192	300	133	7	141	8	250	125	0.89137862633	1.0	0.905	0.898	0.007
309	AMBRA1	AMBRA1	chr11	-	46563494	46564948	46563494	46564531	46564801	46564948	309	29	29	29	29	250	125	1	1.0	0.333	0.333	0.0
316	TMEM106A	TMEM106A	chr17	+	41365039	41365271	41365039	41365064	41365208	41365271	316	22	3	16	2	250	125	0.935524947855	1.0	0.786	0.8	-0.014
326	LINC00869	LINC00869	chr1	-	144300467	144301536	144300467	144300755	144301189	144301536	326	22	5	14	3	250	125	0.94669557541	1.0	0.688	0.7	-0.012
338	NDUFB4	NDUFB4	chr3	+	120319957	120321258	120319957	120320104	120321054	120321258	338	9	535	3	504	250	125	1	1.0	0.008	0.003	0.005
344	FILIP1L	FILIP1L	chr3	-	99567138	99569914	99567138	99569271	99569776	99569914	344	269	1	209	1	250	125	1	1.0	0.993	0.991	0.002
376	ZNRD1	ZNRD1	chr6	+	30029016	30029446	30029016	30029175	30029291	30029446	376	61	36	44	27	240	125	0.905598124247	1.0	0.469	0.459	0.01
396	GPX1	GPX1	chr3	-	49394608	49395791	49394608	49395180	49395459	49395791	396	14	1139	6	1119	250	125	1	1.0	0.006	0.003	0.003
403	DFFA	DFFA	chr1	-	10520602	10523266	10520602	10521759	10523114	10523266	403	111	78	137	94	250	125	0.906765006498	1.0	0.416	0.422	-0.006
405	SCRN2	SCRN2	chr17	-	45915046	45915816	45915046	45915368	45915635	45915816	405	54	74	58	79	250	125	0.98235340563	1.0	0.267	0.269	-0.002
444	PIP4K2C	PIP4K2C	chr12	+	57995308	57997211	57995308	57995419	57995708	57997211	444	269	4	437	7	250	125	0.915884295541	1.0	0.971	0.969	0.002
457	CBS	CBS	chr21	-	44473300	44474093	44473300	44473757	44473971	44474093	457	375	31	452	37	250	125	0.971329437815	1.0	0.858	0.859	-0.001
464	VAMP1	VAMP1	chr12	-	6571403	6574107	6571403	6572008	6574055	6574107	464	30	6	24	5	250	125	0.952410227482	1.0	0.714	0.706	0.008
512	TSEN34	TSEN34	chr19	+	54697029	54698394	54697029	54697173	54697476	54698394	512	522	4	584	4	250	125	0.883584613283	1.0	0.985	0.986	-0.001
529	FN1	FN1	chr2	-	216236631	216237098	216236631	216236738	216236831	216237098	529	7082	13398	1909	3594	217	125	0.892441593011	1.0	0.233	0.234	-0.001
52	FRMD5	FRMD5	chr15	-	44162958	44166660	44162958	44166137	44166316	44166660	52	71	5	62	4	250	125	0.904201729712	1.0	0.877	0.886	-0.009
530	SH3GLB2	SH3GLB2	chr9	-	131770071	131771070	131770071	131770429	131770962	131771070	530	428	2	564	3	250	125	0.927732270017	1.0	0.991	0.989	0.002
538	URM1	URM1	chr9	+	131150094	131154295	131150094	131150176	131151539	131154295	538	5	367	0	387	250	125	1	1.0	0.007	0.0	0.007
561	TMEM175	TMEM175	chr4	+	941903	942403	941903	941942	942198	942403	561	12	2	12	2	250	125	1	1.0	0.75	0.75	0.0
58	TAF1C	TAF1C	chr16	-	84215351	84215664	84215351	84215469	84215547	84215664	58	28	39	30	40	202	125	0.901566774719	1.0	0.308	0.317	-0.009
620	ZNF248	ZNF248	chr10	-	38117692	38122044	38117692	38120240	38121952	38122044	620	25	24	13	13	250	125	0.936128263716	1.0	0.342	0.333	0.009
628	SLC25A3	SLC25A3	chr12	+	98987402	98987913	98987402	98987518	98987752	98987913	628	85	371	96	422	250	125	0.970741747027	1.0	0.103	0.102	0.001
634	AMZ2	AMZ2	chr17	+	66244144	66244846	66244144	66244227	66244784	66244846	634	81	2	107	3	250	125	0.89958506506	1.0	0.953	0.947	0.006
647	DCTN1	DCTN1	chr2	-	74593370	74593747	74593370	74593502	74593585	74593747	647	3	302	5	362	207	125	1	1.0	0.006	0.008	-0.002
657	CD24	CD24	chrY	-	21152525	21154800	21152525	21154527	21154701	21154800	657	3980	0	5944	2	250	125	1	1.0	1.0	0.999	0.001
675	RABGGTA	RABGGTA	chr14	-	24740318	24740833	24740318	24740375	24740692	24740833	675	21	30	26	39	250	125	0.899619320963	1.0	0.259	0.25	0.009
684	SNHG10	SNHG10	chr14	-	95999248	96001209	95999248	95999398	96000029	96001209	684	14	29	10	21	250	125	0.981022109241	1.0	0.194	0.192	0.002
691	MOGS	MOGS	chr2	-	74692022	74692537	74692022	74692114	74692440	74692537	691	43	5	43	5	250	125	1	1.0	0.811	0.811	0.0
694	LMNA	LMNA	chr1	+	156108870	156109880	156108870	156108893	156109560	156109880	694	911	3	1012	5	250	125	1	1.0	0.993	0.99	0.003
697	NUP43	NUP43	chr6	-	150045451	150048334	150045451	150045829	150047464	150048334	697	32	1	38	1	250	125	0.911702120366	1.0	0.941	0.95	-0.009
704	POFUT2	POFUT2	chr21	-	46683842	46687628	46683842	46685550	46687504	46687628	704	12	97	8	64	250	125	0.983677871451	1.0	0.058	0.059	-0.001
705	STX16	STX16	chr20	+	57226308	57227194	57226308	57226470	57227128	57227194	705	306	0	343	1	250	125	1	1.0	1.0	0.994	0.006
713	MICAL2	MICAL2	chr11	+	12284026	12285337	12284026	12284084	12285106	12285337	713	872	4	598	2	250	125	1	1.0	0.991	0.993	-0.002
791	VPS28	VPS28	chr8	-	145648983	145649515	145648983	145649305	145649423	145649515	791	53	305	44	251	242	125	0.972752545738	1.0	0.082	0.083	-0.001
792	C15orf41	C15orf41	chr15	+	37100524	37102461	37100524	37100690	37101104	37102461	792	68	11	53	8	250	125	0.893303648856	1.0	0.756	0.768	-0.012
815	SNRNP27	SNRNP27	chr2	+	70131385	70132368	70131385	70131557	70131643	70132368	815	138	11	160	13	210	125	0.967005229275	1.0	0.882	0.88	0.002
820	GLIDR	GLIDR	chr9	-	41954503	41955177	41954503	41954633	41954748	41955177	820	6	17	6	18	239	125	0.934444156121	1.0	0.156	0.148	0.008
825	ANO1	ANO1	chr11	+	70033843	70035652	70033843	70034203	70035174	70035652	825	224	1	1	0	250	125	0.908870604038	1.0	0.991	1.0	-0.009
867	ZBTB10	ZBTB10	chr8	+	81430637	81430814	81430637	81430673	81430745	81430814	867	50	2	70	3	196	125	0.948559510589	1.0	0.941	0.937	0.004
888	CTNS	CTNS	chr17	+	3563529	3566397	3563529	3563644	3563910	3566397	888	70	4	83	5	250	125	0.94314418726	1.0	0.897	0.892	0.005
905	MCL1	MCL1	chr1	-	150551318	150552214	150551318	150551439	150551898	150552214	905	1257	2	956	3	250	125	1	1.0	0.997	0.994	0.003
908	RNF103	RNF103	chr2	-	86849783	86851000	86849783	86849950	86850938	86851000	908	60	3	37	2	250	125	0.93320470419	1.0	0.909	0.902	0.007
90	BOLA3-AS1	BOLA3-AS1	chr2	+	74375107	74375605	74375107	74375350	74375476	74375605	90	27	6	33	7	250	125	0.941299133945	1.0	0.692	0.702	-0.01
918	NDUFA2	NDUFA2	chr5	-	140026840	140027370	140026840	140026947	140027067	140027370	918	5	428	2	365	244	125	1	1.0	0.006	0.003	0.003
920	CD164	CD164	chr6	-	109687716	109690220	109687716	109689528	109690124	109690220	920	1244	2	1350	2	250	125	1	1.0	0.997	0.997	0.0
936	THUMPD1	THUMPD1	chr16	-	20744985	20748608	20744985	20747680	20748181	20748608	936	42	35	53	44	250	125	0.991581611864	1.0	0.375	0.376	-0.001
959	CDK5RAP3	CDK5RAP3	chr17	+	46051765	46052703	46051765	46051814	46052524	46052703	959	212	207	269	262	250	125	0.987623035642	1.0	0.339	0.339	0.0
983	SMARCC2	SMARCC2	chr12	-	56558086	56558515	56558086	56558152	56558431	56558515	983	91	16	94	17	250	125	0.942362729388	1.0	0.74	0.734	0.006
98	AKR1A1	AKR1A1	chr1	+	46016454	46016827	46016454	46016548	46016637	46016827	98	112	36	153	50	213	125	0.949415421802	1.0	0.646	0.642	0.004
