# Supplementary material for: Characterization of alternative mRNA splicing in cultured cell populations representing progressive stages of human fetal kidney development
Source: Sci Rep. 2022 Nov 15;12:19548. doi: 10.1038/s41598-022-24147-z (PMC9666651; doi:10.1038/s41598-022-24147-z)
Supplement: Supplementary file 13 — Supplementary Information 13. [file 41598_2022_24147_MOESM13_ESM.zip › _Program/Data/rMATS/NPS1-NPS2/MATS_output/RI.MATS.ReadsOnTargetAndJunctionCounts.txt]

ID	GeneID	geneSymbol	chr	strand	riExonStart_0base	riExonEnd	upstreamES	upstreamEE	downstreamES	downstreamEE	ID	IC_SAMPLE_1	SC_SAMPLE_1	IC_SAMPLE_2	SC_SAMPLE_2	IncFormLen	SkipFormLen	PValue	FDR	IncLevel1	IncLevel2	IncLevelDifference
298	SRSF2	SRSF2	chr17	-	74730196	74732546	74730196	74731240	74732235	74732546	298	706	996	480	1411	1120	125	0.0	0.0	0.073	0.037	0.036
455	LUC7L3	LUC7L3	chr17	+	48827861	48830072	48827861	48828055	48829560	48830072	455	1588	153	780	183	1630	125	4.8738790781e-14	1.5791368213e-11	0.443	0.246	0.197
168	HMGN3	HMGN3	chr6	-	79910961	79912106	79910961	79911443	79911992	79912106	168	253	177	99	191	674	125	6.55282494932e-11	1.41541018905e-08	0.21	0.088	0.122
597	QKI	QKI	chr6	+	163984451	163999628	163984451	163984751	163986977	163999628	597	207	33	125	85	2351	125	9.62842028329e-11	1.55980408589e-08	0.25	0.073	0.177
173	SRSF1	SRSF1	chr17	-	56078279	56083334	56078279	56082961	56083161	56083334	173	106	677	64	987	325	125	7.13350425396e-08	9.24502151313e-06	0.057	0.024	0.033
169	HMGN3	HMGN3	chr6	-	79910961	79912106	79910961	79911443	79912033	79912106	169	343	217	174	221	715	125	1.54157445142e-07	1.66490040753e-05	0.217	0.121	0.096
172	SRSF1	SRSF1	chr17	-	56078279	56083334	56078279	56081362	56082283	56083334	172	3689	93	5631	67	1046	125	2.96578845538e-06	0.000274547274155	0.826	0.909	-0.083
153	TRO	TRO	chrX	+	54955035	54957464	54955035	54955143	54957173	54957464	153	1071	29	488	0	2155	125	1.03686532371e-05	0.000839860912205	0.682	1.0	-0.318
431	CIRBP	CIRBP	chr19	+	1271979	1273171	1271979	1272050	1272425	1273171	431	131	693	73	740	500	125	2.23153010781e-05	0.00160670167762	0.045	0.024	0.021
973	DNAJB2	DNAJB2	chr2	+	220149353	220151622	220149353	220149557	220150708	220151622	973	443	138	329	180	1276	125	2.69985887751e-05	0.00174950855263	0.239	0.152	0.087
91	RPL41	RPL41	chr12	+	56510373	56510583	56510373	56510443	56510558	56510583	91	715	6741	838	6301	240	125	2.98906241172e-05	0.00176082949345	0.052	0.065	-0.013
204	SUMO1	SUMO1	chr2	-	203070902	203072044	203070902	203071526	203071975	203072044	204	3541	29	3769	6	574	125	3.93962100494e-05	0.00212739534267	0.964	0.993	-0.029
158	BSDC1	BSDC1	chr1	-	32830233	32834151	32830233	32832255	32834047	32834151	158	108	161	52	168	1917	125	0.000103776361663	0.00480336302554	0.042	0.02	0.022
771	TCEB2	TCEB2	chr16	-	2821414	2822103	2821414	2821605	2821994	2822103	771	503	1	500	16	514	125	9.82474845064e-05	0.00480336302554	0.992	0.884	0.108
159	ELP5	ELP5	chr17	+	7161906	7163259	7161906	7162002	7162889	7163259	159	189	11	219	0	1012	125	0.000135361393381	0.00561783013884	0.68	1.0	-0.32
29	EFHC1	EFHC1	chr6	+	52317485	52319085	52317485	52317635	52318892	52319085	29	218	32	92	38	1382	125	0.00013871185528	0.00561783013884	0.381	0.18	0.201
137	APH1A	APH1A	chr1	-	150237798	150239056	150237798	150238594	150238932	150239056	137	1449	272	2103	280	463	125	0.000191142237367	0.00688112054521	0.59	0.67	-0.08
734	CCDC125	CCDC125	chr5	-	68616063	68616407	68616063	68616172	68616291	68616407	734	63	0	76	14	244	125	0.0001909806326	0.00688112054521	1.0	0.736	0.264
254	TMEM205	TMEM205	chr19	-	11456195	11456981	11456195	11456304	11456802	11456981	254	186	279	138	339	623	125	0.00035929540023	0.0122538641763	0.118	0.076	0.042
170	AUP1	AUP1	chr2	-	74755877	74756409	74755877	74756062	74756258	74756409	170	121	399	64	380	321	125	0.000472147485518	0.0148289365649	0.106	0.062	0.044
706	STX16	STX16	chr20	+	57226308	57227143	57226308	57226490	57227128	57227143	706	904	0	875	11	763	125	0.000480567388677	0.0148289365649	1.0	0.929	0.071
273	ABHD11	ABHD11	chr7	-	73151550	73152065	73151550	73151721	73151891	73152065	273	88	107	96	224	295	125	0.000563416989786	0.0165951913355	0.258	0.154	0.104
33	RANGRF	RANGRF	chr17	+	8192820	8193409	8192820	8192906	8193130	8193409	33	239	75	241	134	349	125	0.000727601828554	0.020499390648	0.533	0.392	0.141
570	CTNNB1	CTNNB1	chr3	+	41280624	41281939	41280624	41280845	41281309	41281939	570	2086	282	1639	297	589	125	0.00108232802932	0.0292228567916	0.611	0.539	0.072
995	GSTK1	GSTK1	chr7	+	142962084	142962389	142962084	142962185	142962353	142962389	995	144	348	104	403	293	125	0.00138931555185	0.036011059104	0.15	0.099	0.051
600	ENOSF1	ENOSF1	chr18	-	670323	674406	670323	673076	674160	674406	600	1550	26	2328	14	1209	125	0.00161536531913	0.0402598741075	0.86	0.945	-0.085
27	BICD2	BICD2	chr9	-	95473644	95477745	95473644	95475743	95477534	95477745	27	312	102	388	75	1916	125	0.00194068350403	0.0465764040967	0.166	0.252	-0.086
599	TGOLN2	TGOLN2	chr2	-	85553630	85554808	85553630	85553927	85554101	85554808	599	652	80	882	63	299	125	0.00210694943097	0.0476959605796	0.773	0.854	-0.081
806	HES4	HES4	chr1	-	935071	935552	935071	935167	935245	935552	806	77	55	41	66	203	125	0.00213454144569	0.0476959605796	0.463	0.277	0.186
709	C18orf21	C18orf21	chr18	+	33552587	33552870	33552587	33552768	33552847	33552870	709	30	62	11	72	204	125	0.0023455482615	0.0506638424484	0.229	0.086	0.143
664	METTL5	METTL5	chr2	-	170680998	170681441	170680998	170681150	170681377	170681441	664	24	53	7	58	352	125	0.00290727684384	0.0588723560878	0.139	0.041	0.098
968	NFATC4	NFATC4	chr14	+	24845499	24848811	24845499	24846084	24846843	24848811	968	211	63	109	13	884	125	0.00285638096411	0.0588723560878	0.321	0.542	-0.221
250	RAB24	RAB24	chr5	-	176730172	176730745	176730172	176730321	176730407	176730745	250	69	8	23	12	211	125	0.00371170755257	0.0715181008329	0.836	0.532	0.304
486	PDCD2	PDCD2	chr6	-	170890834	170892276	170890834	170891353	170892144	170892276	486	230	37	152	49	916	125	0.00397322782405	0.0715181008329	0.459	0.297	0.162
590	NAP1L1	NAP1L1	chr12	-	76439162	76442244	76439162	76441498	76442172	76442244	590	1452	492	1980	546	799	125	0.00390150540924	0.0715181008329	0.316	0.362	-0.046
982	PTTG1	PTTG1	chr5	+	159848916	159849410	159848916	159849162	159849308	159849410	982	57	11	40	25	271	125	0.00396191471945	0.0715181008329	0.705	0.425	0.28
9	TBXA2R	TBXA2R	chr19	-	3594503	3595931	3594503	3595074	3595734	3595931	9	56	0	10	3	785	125	0.00430103124164	0.0753261687725	1.0	0.347	0.653
325	GCH1	GCH1	chr14	-	55308723	55310861	55308723	55309772	55310718	55310861	325	231	1	255	11	1071	125	0.00457680593038	0.0780465853391	0.964	0.73	0.234
989	ITGB6	ITGB6	chr2	-	161056513	161056824	161056513	161056589	161056696	161056824	989	401	12	706	5	232	125	0.00481054255119	0.0799290146967	0.947	0.987	-0.04
14	EEF1B2	EEF1B2	chr2	+	207024317	207024783	207024317	207024408	207024682	207024783	14	1185	155	1241	113	399	125	0.00526078939157	0.0829933036844	0.705	0.775	-0.07
336	QSOX1	QSOX1	chr1	+	180165396	180167169	180165396	180165734	180166467	180167169	336	1854	113	1831	73	858	125	0.00539572728766	0.0829933036844	0.705	0.785	-0.08
611	NSUN5	NSUN5	chr7	-	72716512	72717737	72716512	72717526	72717596	72717737	611	23	105	13	163	195	125	0.00541471119633	0.0829933036844	0.123	0.049	0.074
850	PIGO	PIGO	chr9	-	35091236	35092764	35091236	35091288	35092539	35092764	850	537	10	802	38	1376	125	0.00550727169511	0.0829933036844	0.83	0.657	0.173
915	NF2	NF2	chr22	+	30079008	30079904	30079008	30079053	30079689	30079904	915	20	1	16	10	761	125	0.0057155742189	0.0841748203147	0.767	0.208	0.559
887	MDK	MDK	chr11	+	46403260	46403683	46403260	46403435	46403606	46403683	887	36	13	4	9	296	125	0.00643641244575	0.0926843392188	0.539	0.158	0.381
732	GMPR2	GMPR2	chr14	+	24707451	24708447	24707451	24707611	24707794	24708447	732	39	145	30	228	308	125	0.00698331989918	0.0983737237971	0.098	0.051	0.047
208	MCM7	MCM7	chr7	-	99696645	99697026	99696645	99696826	99696901	99697026	208	108	652	128	1125	200	125	0.00774923810999	0.103455623436	0.094	0.066	0.028
563	NOMO2	NOMO2	chr16	-	18511181	18511825	18511181	18511366	18511697	18511825	563	4	2	0	8	456	125	0.00770334769463	0.103455623436	0.354	0.0	0.354
716	DLL3	DLL3	chr19	+	39998469	39999121	39998469	39998554	39998891	39999121	716	18	21	2	16	462	125	0.00782303325368	0.103455623436	0.188	0.033	0.155
121	FIGNL1	FIGNL1	chr7	-	50511826	50514995	50511826	50514714	50514829	50514995	121	53	4	107	0	240	125	0.00843412790258	0.109306297617	0.873	1.0	-0.127
195	ARL6IP4	ARL6IP4	chr12	+	123467015	123467460	123467015	123467085	123467166	123467460	195	54	851	28	816	206	125	0.0087197434204	0.109466836061	0.037	0.02	0.017
580	SRSF8	SRSF8	chr11	+	94800040	94804387	94800040	94801346	94801817	94804387	580	452	41	542	25	596	125	0.00895330603584	0.109466836061	0.698	0.82	-0.122
701	PIANP	PIANP	chr12	-	6802956	6804817	6802956	6804223	6804595	6804817	701	28	9	20	0	497	125	0.00894741960988	0.109466836061	0.439	1.0	-0.561
762	BTBD3	BTBD3	chr20	+	11898512	11899249	11898512	11898659	11898981	11899249	762	35	9	24	21	447	125	0.00929640227186	0.111361568537	0.521	0.242	0.279
819	GLIDR	GLIDR	chr9	-	41952705	41954633	41952705	41953779	41954503	41954633	819	41	7	25	16	849	125	0.00945198498383	0.111361568537	0.463	0.187	0.276
399	ACAA1	ACAA1	chr3	-	38167652	38168191	38167652	38167832	38168000	38168191	399	44	129	29	168	293	125	0.0101355991338	0.114410236853	0.127	0.069	0.058
450	LOC100129917	LOC100129917	chr4	-	773936	775636	773936	774476	775559	775636	450	34	0	30	6	1208	125	0.0102404224344	0.114410236853	1.0	0.341	0.659
554	PPP2R2B	PPP2R2B	chr5	-	146257564	146258348	146257564	146257758	146258153	146258348	554	4	3	19	0	520	125	0.0102321260137	0.114410236853	0.243	1.0	-0.757
264	PIN1	PIN1	chr19	+	9959765	9960365	9959765	9959877	9960208	9960365	264	531	18	678	8	456	125	0.0107441086896	0.118003092048	0.89	0.959	-0.069
830	ACBD5	ACBD5	chr10	-	27529247	27529808	27529247	27529413	27529602	27529808	830	42	36	60	22	314	125	0.0114800719453	0.123984777009	0.317	0.521	-0.204
233	MRPL35	MRPL35	chr2	+	86437602	86440477	86437602	86437736	86439548	86440477	233	831	0	900	6	1937	125	0.0122631584708	0.127851369355	1.0	0.906	0.094
552	PML	PML	chr15	+	74326818	74328735	74326818	74326871	74327512	74328735	552	147	24	160	51	766	125	0.0126272957388	0.127851369355	0.5	0.339	0.161
559	ATP6V0B	ATP6V0B	chr1	+	44442697	44443972	44442697	44442888	44443652	44443972	559	58	540	29	532	889	125	0.0126039824895	0.127851369355	0.015	0.008	0.007
798	UHRF1	UHRF1	chr19	+	4910378	4911050	4910378	4910506	4910887	4911050	798	19	8	15	0	506	125	0.012542778038	0.127851369355	0.37	1.0	-0.63
795	EDEM2	EDEM2	chr20	-	33734627	33735161	33734627	33734738	33734954	33735161	795	5	61	18	63	341	125	0.0133117868684	0.132708275242	0.029	0.095	-0.066
653	FLAD1	FLAD1	chr1	+	154955769	154956542	154955769	154955873	154956317	154956542	653	83	27	71	47	569	125	0.0139242125503	0.136710450494	0.403	0.249	0.154
11	ABL2	ABL2	chr1	-	179068461	179078576	179068461	179078033	179078342	179078576	11	135	25	146	11	434	125	0.0154255292666	0.149190193504	0.609	0.793	-0.184
591	XBP1	XBP1	chr22	-	29192034	29192180	29192034	29192111	29192137	29192180	591	183	73	164	38	151	125	0.0157550241092	0.150136112099	0.675	0.781	-0.106
1054	MIR22HG	MIR22HG	chr17	-	1614797	1617308	1614797	1616189	1616996	1617308	1054	806	5	562	12	932	125	0.0159984826101	0.150246619295	0.956	0.863	0.093
200	CTPS1	CTPS1	chr1	+	41474330	41474562	41474330	41474386	41474465	41474562	200	13	235	8	428	204	125	0.0166456040998	0.154090735095	0.033	0.011	0.022
419	DDAH2	DDAH2	chr6	-	31696641	31698042	31696641	31697002	31697827	31698042	419	134	194	171	171	950	125	0.0178761714506	0.16315153662	0.083	0.116	-0.033
306	CREBZF	CREBZF	chr11	-	85374567	85376182	85374567	85374645	85374858	85376182	306	196	48	82	37	338	125	0.0181669946268	0.163502951641	0.602	0.45	0.152
217	DDIT3	DDIT3	chr12	-	57911051	57911536	57911051	57911325	57911488	57911536	217	150	0	63	3	288	125	0.0193082575358	0.171393847715	1.0	0.901	0.099
82	ITPRIPL2	ITPRIPL2	chr16	+	19125253	19132952	19125253	19125446	19125962	19132952	82	58	5	60	0	641	125	0.0201022614285	0.17603061359	0.693	1.0	-0.307
260	FNBP1L	FNBP1L	chr1	+	94016503	94020218	94016503	94016662	94017965	94020218	260	877	138	1275	150	1428	125	0.0215314930077	0.183069935558	0.357	0.427	-0.07
770	STX4	STX4	chr16	+	31045546	31045857	31045546	31045646	31045782	31045857	770	25	178	10	169	261	125	0.0217536806142	0.183069935558	0.063	0.028	0.035
885	LINC00623	LINC00623	chr1	-	144298163	144301536	144298163	144300755	144301349	144301536	885	23	0	14	4	719	125	0.0213503771932	0.183069935558	1.0	0.378	0.622
53	FKTN	FKTN	chr9	+	108397331	108403399	108397331	108397429	108402381	108403399	53	961	4	1203	0	5077	125	0.0227852973978	0.18800598943	0.855	1.0	-0.145
618	POMGNT1	POMGNT1	chr1	-	46654352	46655029	46654352	46654652	46654913	46655029	618	566	7	673	1	386	125	0.023210615979	0.18800598943	0.963	0.995	-0.032
974	PSMD13	PSMD13	chr11	+	244040	244216	244040	244075	244160	244216	974	16	312	7	375	210	125	0.0230838848279	0.18800598943	0.03	0.011	0.019
625	PHPT1	PHPT1	chr9	+	139744464	139745012	139744464	139744589	139744957	139745012	625	87	5	55	11	493	125	0.0245039836146	0.193641236369	0.815	0.559	0.256
702	RAB29	RAB29	chr1	-	205743960	205744610	205743960	205744214	205744501	205744610	702	18	6	28	1	412	125	0.024488828533	0.193641236369	0.476	0.895	-0.419
789	ATXN2L	ATXN2L	chr16	+	28847253	28848558	28847253	28847443	28848048	28848558	789	458	54	453	81	730	125	0.0258793858092	0.202046289209	0.592	0.489	0.103
131	ID1	ID1	chr20	+	30193085	30194317	30193085	30193616	30193855	30194317	131	328	562	158	204	364	125	0.0263581280611	0.203334130757	0.167	0.21	-0.043
879	HRAS	HRAS	chr11	-	532241	532755	532241	532522	532630	532755	879	37	311	29	432	233	125	0.0274118122318	0.208974756779	0.06	0.035	0.025
851	CCNG1	CCNG1	chr5	+	162864576	162864810	162864576	162864665	162864765	162864810	851	594	9	714	2	225	125	0.0281197137669	0.211878773499	0.973	0.995	-0.022
1038	IL32	IL32	chr16	+	3117377	3117614	3117377	3117416	3117554	3117614	1038	156	1208	82	866	263	125	0.0299619060432	0.219040105885	0.058	0.043	0.015
816	TMEM138	TMEM138	chr11	+	61131723	61131990	61131723	61131787	61131904	61131990	816	178	8	159	18	242	125	0.0304222369285	0.219040105885	0.92	0.82	0.1
842	TNFRSF10B	TNFRSF10B	chr8	-	22885843	22886115	22885843	22885954	22886041	22886115	842	554	538	456	536	212	125	0.0301627721561	0.219040105885	0.378	0.334	0.044
949	JRKL	JRKL	chr11	+	96123157	96126727	96123157	96123237	96123646	96126727	949	59	2	46	8	534	125	0.0304029538085	0.219040105885	0.874	0.574	0.3
596	QKI	QKI	chr6	+	163984451	163999628	163984451	163984751	163985698	163999628	596	75	11	39	15	1072	125	0.0308285328103	0.219526255616	0.443	0.233	0.21
397	NSUN5P1	NSUN5P1	chr7	+	75045553	75046071	75045553	75045694	75045764	75046071	397	93	11	63	18	195	125	0.033201405374	0.233853376982	0.844	0.692	0.152
526	GOLGA8A	GOLGA8A	chr15	-	34678825	34680153	34678825	34678942	34680033	34680153	526	175	5	137	0	1216	125	0.0350376587237	0.24413336401	0.783	1.0	-0.217
149	CUTA	CUTA	chr6	-	33385257	33386065	33385257	33385472	33385863	33386065	149	546	143	526	180	516	125	0.0361688047561	0.249333888106	0.481	0.414	0.067
305	CREBZF	CREBZF	chr11	-	85368607	85376182	85368607	85373501	85374567	85376182	305	245	79	214	45	1191	125	0.0394363991026	0.268600585692	0.246	0.333	-0.087
43	MRPL52	MRPL52	chr14	+	23299091	23299319	23299091	23299157	23299258	23299319	43	45	18	27	3	226	125	0.0397926793618	0.268600585692	0.58	0.833	-0.253
663	METTL5	METTL5	chr2	-	170680998	170681441	170680998	170681150	170681291	170681441	663	24	79	7	57	266	125	0.0421199572569	0.281378683531	0.125	0.055	0.07
568	CDCA8	CDCA8	chr1	+	38158072	38158456	38158072	38158250	38158347	38158456	568	124	8	256	36	222	125	0.0428857601592	0.283571148808	0.897	0.8	0.097
213	LOC171391	LOC171391	chr11	+	783529	784284	783529	783671	784023	784284	213	30	9	16	14	477	125	0.0434518420926	0.284412057333	0.466	0.23	0.236
251	RAB24	RAB24	chr5	-	176729128	176729497	176729128	176729179	176729397	176729497	251	50	71	21	56	343	125	0.0441773709645	0.28626936385	0.204	0.12	0.084
480	ABLIM3	ABLIM3	chr5	+	148521045	148521671	148521045	148521217	148521571	148521671	480	28	33	15	39	479	125	0.0459548666419	0.291948564549	0.181	0.091	0.09
57	TAF1C	TAF1C	chr16	-	84214933	84215269	84214933	84215069	84215197	84215269	57	62	34	88	26	253	125	0.0457731076986	0.291948564549	0.474	0.626	-0.152
341	TMEM9	TMEM9	chr1	-	201122985	201123683	201122985	201123087	201123489	201123683	341	27	5	21	0	527	125	0.0469825509526	0.292737432859	0.562	1.0	-0.438
886	CSTF3	CSTF3	chr11	-	33162976	33163532	33162976	33163308	33163430	33163532	886	24	250	13	272	247	125	0.0467435106805	0.292737432859	0.046	0.024	0.022
848	CRB3	CRB3	chr19	+	6466476	6467230	6466476	6466620	6466961	6467230	848	384	52	610	55	466	125	0.0480345076642	0.296441533013	0.665	0.748	-0.083
31	ZFP36L1	ZFP36L1	chr14	-	69254371	69257209	69254371	69255526	69256243	69257209	31	7798	137	7217	160	842	125	0.048509060698	0.296545955965	0.894	0.87	0.024
678	PPP1CC	PPP1CC	chr12	-	111157612	111158970	111157612	111158009	111158909	111158970	678	3211	17	3889	36	1025	125	0.0536512610141	0.324916048011	0.958	0.929	0.029
268	NCDN	NCDN	chr1	+	36023392	36023824	36023392	36023484	36023756	36023824	268	34	34	37	18	397	125	0.0551899039616	0.328101447405	0.239	0.393	-0.154
925	SLC41A3	SLC41A3	chr3	-	125725199	125726068	125725199	125725407	125725956	125726068	925	671	29	674	16	674	125	0.0547945167418	0.328101447405	0.811	0.887	-0.076
299	NFKBIB	NFKBIB	chr19	+	39398038	39399534	39398038	39398299	39399370	39399534	299	566	65	565	44	1196	125	0.0560593576032	0.330240579335	0.476	0.573	-0.097
478	SLC46A3	SLC46A3	chr13	-	29274217	29275718	29274217	29275093	29275637	29275718	478	41	0	30	3	669	125	0.0567257794585	0.331155901704	1.0	0.651	0.349
584	ZNF621	ZNF621	chr3	+	40573520	40581285	40573520	40573697	40579776	40581285	584	1431	7	1165	1	6204	125	0.0585596216855	0.332865218002	0.805	0.959	-0.154
829	RPL13	RPL13	chr16	+	89627985	89628159	89627985	89628006	89628147	89628159	829	15140	217	14875	175	266	125	0.0577094024185	0.332865218002	0.97	0.976	-0.006
928	PTGES2	PTGES2	chr9	-	130887522	130887720	130887522	130887562	130887654	130887720	928	156	7	185	2	217	125	0.0584604435954	0.332865218002	0.928	0.982	-0.054
1016	HCG18	HCG18	chr6	-	30255173	30262741	30255173	30260376	30262247	30262741	1016	256	70	220	85	1996	125	0.0632182313285	0.333117193869	0.186	0.139	0.047
151	TREX1	TREX1	chr3	+	48506918	48509044	48506918	48507708	48508028	48509044	151	26	21	14	26	445	125	0.0602875889859	0.333117193869	0.258	0.131	0.127
216	DDIT3	DDIT3	chr12	-	57911051	57911536	57911051	57911378	57911488	57911536	216	122	14	51	13	235	125	0.0629210483319	0.333117193869	0.823	0.676	0.147
269	SEPT4	SEPT4	chr17	-	56598103	56598521	56598103	56598203	56598358	56598521	269	0	2	3	0	280	125	0.0626172850702	0.333117193869	0.0	1.0	-1.0
48	HNRNPM	HNRNPM	chr19	+	8530207	8530399	8530207	8530246	8530363	8530399	48	745	514	857	683	242	125	0.0615269963569	0.333117193869	0.428	0.393	0.035
497	BET1L	BET1L	chr11	-	202923	205667	202923	205469	205610	205667	497	25	146	12	138	266	125	0.0632305784659	0.333117193869	0.074	0.039	0.035
839	STRADA	STRADA	chr17	-	61780191	61781942	61780191	61781111	61781700	61781942	839	67	0	55	3	714	125	0.0627677400795	0.333117193869	1.0	0.762	0.238
939	TTLL3	TTLL3	chr3	+	9876364	9878040	9876364	9876591	9876777	9878040	939	138	10	73	1	311	125	0.0629629332705	0.333117193869	0.847	0.967	-0.12
994	SMOX	SMOX	chr20	+	4162735	4163495	4162735	4162970	4163129	4163495	994	404	34	494	25	284	125	0.0611011733437	0.333117193869	0.839	0.897	-0.058
586	CDC16	CDC16	chr13	+	115037658	115038150	115037658	115037956	115038038	115038150	586	198	49	238	38	207	125	0.0642071310927	0.335534039904	0.709	0.791	-0.082
161	MAPK11	MAPK11	chr22	-	50702141	50703456	50702141	50702306	50703223	50703456	161	324	4	242	0	1042	125	0.0660577841257	0.339725746932	0.907	1.0	-0.093
240	B9D1	B9D1	chr17	-	19246482	19247170	19246482	19246774	19247102	19247170	240	16	46	9	60	453	125	0.0657130942204	0.339725746932	0.088	0.04	0.048
333	MAP7D1	MAP7D1	chr1	+	36641799	36642182	36641799	36641922	36642018	36642182	333	49	3	54	0	221	125	0.0703709527688	0.344434276554	0.902	1.0	-0.098
339	TMEM9	TMEM9	chr1	-	201122985	201123683	201122985	201123087	201123275	201123683	339	25	13	21	25	313	125	0.0676779246603	0.344434276554	0.434	0.251	0.183
410	CCDC107	CCDC107	chr9	+	35660742	35661500	35660742	35660855	35660936	35661500	410	198	95	231	80	206	125	0.0706940721939	0.344434276554	0.558	0.637	-0.079
430	CCPG1	CCPG1	chr15	-	55647420	55653142	55647420	55648607	55651736	55653142	430	784	40	451	13	3254	125	0.0691969262388	0.344434276554	0.43	0.571	-0.141
451	MRPS21	MRPS21	chr1	+	150266261	150266869	150266261	150266318	150266754	150266869	451	620	190	510	194	561	125	0.0684901673203	0.344434276554	0.421	0.369	0.052
493	PLCD1	PLCD1	chr3	-	38051394	38051766	38051394	38051544	38051621	38051766	493	17	57	3	31	202	125	0.0701213345526	0.344434276554	0.156	0.057	0.099
876	TSTD1	TSTD1	chr1	-	161007421	161007865	161007421	161007616	161007702	161007865	876	8	181	3	229	211	125	0.0703352027812	0.344434276554	0.026	0.008	0.018
615	MTMR11	MTMR11	chr1	-	149900542	149901209	149900542	149900793	149901046	149901209	615	163	4	125	9	378	125	0.0717511286501	0.346975607203	0.931	0.821	0.11
783	ZNF131	ZNF131	chr5	+	43161350	43162033	43161350	43161708	43161810	43162033	783	28	37	53	39	227	125	0.0749303422251	0.35966564268	0.294	0.428	-0.134
346	RPL17	RPL17	chr18	-	47017901	47018203	47017901	47017954	47018105	47018203	346	795	98	560	91	276	125	0.0776378496046	0.369921518704	0.786	0.736	0.05
134	ATPIF1	ATPIF1	chr1	+	28562871	28564616	28562871	28562963	28564347	28564616	134	441	876	403	929	1509	125	0.0800846612949	0.378794602329	0.04	0.035	0.005
965	NGDN	NGDN	chr14	+	23946711	23947402	23946711	23946769	23947215	23947402	965	25	120	15	132	571	125	0.0821327093226	0.38566663508	0.044	0.024	0.02
759	PRX	PRX	chr19	-	40899670	40904723	40899670	40903877	40904526	40904723	759	9	1	6	5	774	125	0.0843362863755	0.393164845837	0.592	0.162	0.43
89	RECQL5	RECQL5	chr17	-	73645793	73647345	73645793	73646798	73647265	73647345	89	10	3	4	6	592	125	0.085367496254	0.39512955409	0.413	0.123	0.29
59	MRPL30	MRPL30	chr2	+	99812035	99816020	99812035	99812219	99813616	99816020	59	803	9	977	4	1522	125	0.0860741099483	0.395574632954	0.88	0.953	-0.073
229	ARSA	ARSA	chr22	-	51065983	51066601	51065983	51066220	51066373	51066601	229	95	5	82	11	278	125	0.088898413321	0.39790679199	0.895	0.77	0.125
230	ARSA	ARSA	chr22	-	51065983	51066601	51065983	51066220	51066418	51066601	230	125	3	124	0	323	125	0.0903112259131	0.39790679199	0.942	1.0	-0.058
489	STX10	STX10	chr19	-	13254871	13255485	13254871	13255300	13255390	13255485	489	19	217	10	225	215	125	0.0876776636562	0.39790679199	0.048	0.025	0.023
532	PRAME	PRAME	chr22	-	22899231	22900000	22899231	22899350	22899964	22900000	532	2	0	0	2	739	125	0.0890097445232	0.39790679199	1.0	0.0	1.0
707	OXSM	OXSM	chr3	+	25832480	25833488	25832480	25833187	25833436	25833488	707	75	0	81	3	374	125	0.0897490096353	0.39790679199	1.0	0.9	0.1
85	CHPF2	CHPF2	chr7	+	150929574	150931360	150929574	150929900	150931171	150931360	85	1798	6	1504	1	1396	125	0.0908799463187	0.39790679199	0.964	0.993	-0.029
899	RUFY1	RUFY1	chr5	+	178986692	178987199	178986692	178986836	178987025	178987199	899	44	7	33	1	314	125	0.0890552919998	0.39790679199	0.714	0.929	-0.215
83	ZNF282	ZNF282	chr7	+	148920903	148923339	148920903	148921082	148921339	148923339	83	36	0	39	3	382	125	0.0977936773415	0.422468686115	1.0	0.81	0.19
840	SLC25A1	SLC25A1	chr22	-	19165645	19166018	19165645	19165753	19165899	19166018	840	4	6	0	5	271	125	0.0973859723249	0.422468686115	0.235	0.0	0.235
601	PPCDC	PPCDC	chr15	+	75335609	75335877	75335609	75335732	75335828	75335877	601	10	2	18	0	221	125	0.101380737189	0.435064355619	0.739	1.0	-0.261
927	LRTOMT	LRTOMT	chr11	+	71805993	71807938	71805993	71806142	71806424	71807938	927	19	20	7	18	407	125	0.102664441163	0.437674722853	0.226	0.107	0.119
147	CUTA	CUTA	chr6	-	33385257	33386065	33385257	33385593	33385735	33386065	147	201	5	197	1	267	125	0.107845880338	0.449099111606	0.95	0.989	-0.039
209	MRPS12	MRPS12	chr19	+	39421593	39421983	39421593	39421811	39421915	39421983	209	6	33	15	35	229	125	0.107937323209	0.449099111606	0.09	0.19	-0.1
624	PHPT1	PHPT1	chr9	+	139744464	139745012	139744464	139744589	139744954	139745012	624	87	3	54	6	490	125	0.106668805519	0.449099111606	0.881	0.697	0.184
638	NKIRAS2	NKIRAS2	chr17	+	40174416	40174658	40174416	40174490	40174587	40174658	638	258	3	276	9	222	125	0.108116452794	0.449099111606	0.98	0.945	0.035
1036	EIF6	EIF6	chr20	-	33871978	33872295	33871978	33872064	33872183	33872295	1036	58	1532	51	1849	244	125	0.111414261763	0.450843134536	0.019	0.014	0.005
266	HYAL1	HYAL1	chr3	-	50339487	50341032	50339487	50340411	50340896	50341032	266	9	2	3	4	610	125	0.112015038056	0.450843134536	0.48	0.133	0.347
420	UBL7	UBL7	chr15	-	74753008	74753529	74753008	74753119	74753377	74753529	420	8	0	15	5	383	125	0.111751524818	0.450843134536	1.0	0.495	0.505
679	RASSF7	RASSF7	chr11	+	563188	564025	563188	563317	563557	564025	679	343	20	344	32	365	125	0.111695327747	0.450843134536	0.855	0.786	0.069
733	GMPR2	GMPR2	chr14	+	24702077	24702546	24702077	24702183	24702424	24702546	733	88	24	71	32	366	125	0.110472101906	0.450843134536	0.556	0.431	0.125
408	C11orf49	C11orf49	chr11	+	47182677	47183798	47182677	47182741	47182996	47183798	408	26	9	44	6	380	125	0.114259311097	0.451463619456	0.487	0.707	-0.22
692	PSME1	PSME1	chr14	+	24607682	24608176	24607682	24607769	24607944	24608176	692	30	886	17	898	300	125	0.113611875171	0.451463619456	0.014	0.008	0.006
790	ATXN2L	ATXN2L	chr16	+	28847253	28848558	28847253	28847497	28848048	28848558	790	415	6	415	13	676	125	0.113358565023	0.451463619456	0.927	0.855	0.072
128	PPCS	PPCS	chr1	+	42922164	42923021	42922164	42922299	42922917	42923021	128	194	25	175	35	743	125	0.119065176272	0.459251394192	0.566	0.457	0.109
2	DERL3	DERL3	chr22	-	24176689	24179341	24176689	24179149	24179250	24179341	2	21	13	6	10	226	125	0.118127545714	0.459251394192	0.472	0.249	0.223
630	AMZ2	AMZ2	chr17	+	66244144	66244846	66244144	66244199	66244780	66244846	630	229	0	284	3	706	125	0.117268537929	0.459251394192	1.0	0.944	0.056
674	SEC14L1	SEC14L1	chr17	+	75209999	75213181	75209999	75210101	75212630	75213181	674	2456	18	3135	13	2654	125	0.118772058464	0.459251394192	0.865	0.919	-0.054
391	SF3B1	SF3B1	chr2	-	198283520	198285266	198283520	198283675	198285151	198285266	391	1668	6	658	6	1601	125	0.11985822393	0.459574728442	0.956	0.895	0.061
548	HOXA1	HOXA1	chr7	-	27134879	27135625	27134879	27134974	27135177	27135625	548	19	7	38	5	328	125	0.12082460256	0.46055495564	0.508	0.743	-0.235
253	TMEM205	TMEM205	chr19	-	11456195	11456981	11456195	11456304	11456683	11456981	253	155	8	123	2	504	125	0.124538900409	0.471272557964	0.828	0.938	-0.11
782	ZNF131	ZNF131	chr5	+	43161350	43162033	43161350	43161715	43161810	43162033	782	25	4	50	2	220	125	0.125090864151	0.471272557964	0.78	0.934	-0.154
574	RELA	RELA	chr11	-	65421066	65422471	65421066	65421980	65422289	65422471	574	873	28	974	20	434	125	0.132323629963	0.495639955006	0.9	0.933	-0.033
146	CUTA	CUTA	chr6	-	33385257	33386065	33385257	33385472	33385645	33386065	146	525	192	495	150	298	125	0.135343604942	0.504038252887	0.534	0.581	-0.047
307	NDUFS2	NDUFS2	chr1	+	161183653	161184184	161183653	161183711	161183945	161184184	307	16	358	4	408	359	125	0.139467148283	0.516426926214	0.015	0.003	0.012
398	NSUN5P1	NSUN5P1	chr7	+	75044869	75045469	75044869	75045056	75045258	75045469	398	69	5	110	17	327	125	0.1415179402	0.517551971745	0.841	0.712	0.129
655	MAF	MAF	chr16	-	79627744	79634622	79627744	79628450	79632681	79634622	655	311	17	190	5	4356	125	0.142167053967	0.517551971745	0.344	0.522	-0.178
801	PLK2	PLK2	chr5	-	57755516	57755966	57755516	57755582	57755624	57755966	801	573	11	481	4	167	125	0.140974273326	0.517551971745	0.975	0.989	-0.014
609	UFM1	UFM1	chr13	+	38934177	38937144	38934177	38934213	38934847	38937144	609	199	4	92	0	759	125	0.143534988388	0.519612695393	0.891	1.0	-0.109
800	GATAD1	GATAD1	chr7	+	92085685	92089381	92085685	92086213	92086675	92089381	800	274	0	199	2	587	125	0.145383130923	0.523379271323	1.0	0.955	0.045
602	NSD1	NSD1	chr5	+	176562087	176563031	176562087	176562201	176562941	176563031	602	163	44	206	39	865	125	0.147239831625	0.526615439981	0.349	0.433	-0.084
641	ZNHIT6	ZNHIT6	chr1	-	86173311	86174116	86173311	86173619	86173736	86174116	641	197	3	375	1	242	125	0.148054163556	0.526615439981	0.971	0.995	-0.024
92	THYN1	THYN1	chr11	-	134122733	134123260	134122733	134122810	134123120	134123260	92	83	91	89	71	435	125	0.149522804319	0.526615439981	0.208	0.265	-0.057
997	USP20	USP20	chr9	+	132642391	132644117	132642391	132642568	132642745	132644117	997	28	33	31	21	302	125	0.149532779254	0.526615439981	0.26	0.379	-0.119
308	LPPR3	LPPR3	chr19	-	814433	814749	814433	814607	814691	814749	308	0	10	1	2	209	125	0.150756686695	0.528055853937	0.0	0.23	-0.23
321	ZNF714	ZNF714	chr19	+	21299612	21307883	21299612	21301688	21307763	21307883	321	314	4	421	12	6200	125	0.15325911596	0.528254825224	0.613	0.414	0.199
51	METTL17	METTL17	chr14	+	21464685	21465194	21464685	21464870	21464943	21465194	51	133	85	121	102	198	125	0.153209041881	0.528254825224	0.497	0.428	0.069
742	FPGT	FPGT	chr1	+	74670074	74674386	74670074	74670140	74670902	74674386	742	101	0	91	2	887	125	0.1525963688	0.528254825224	1.0	0.865	0.135
335	IL17RC	IL17RC	chr3	+	9965564	9965975	9965564	9965704	9965915	9965975	335	21	117	10	99	336	125	0.154386814936	0.528730587645	0.063	0.036	0.027
632	AMZ2	AMZ2	chr17	+	66244144	66244846	66244144	66244227	66244780	66244846	632	229	5	284	13	678	125	0.155029030328	0.528730587645	0.894	0.801	0.093
226	ENG	ENG	chr9	-	130577290	130578332	130577290	130578085	130578221	130578332	226	8	84	0	18	261	125	0.157830137974	0.53546559899	0.044	0.0	0.044
310	INVS	INVS	chr9	+	103054607	103055325	103054607	103054718	103055228	103055325	310	128	3	134	8	635	125	0.163819871763	0.550820217216	0.894	0.767	0.127
496	PJA1	PJA1	chrX	-	68380580	68383309	68380580	68382224	68382788	68383309	496	677	3	618	7	689	125	0.164906052685	0.550820217216	0.976	0.941	0.035
969	NFATC4	NFATC4	chr14	+	24845499	24848811	24845499	24845760	24846843	24848811	969	403	11	194	10	1208	125	0.164435770801	0.550820217216	0.791	0.667	0.124
389	IRX2	IRX2	chr5	-	2746278	2747730	2746278	2746900	2747654	2747730	389	195	2	195	0	879	125	0.168960898835	0.554232677871	0.933	1.0	-0.067
421	GAREML	GAREML	chr2	+	26410099	26412532	26410099	26410184	26410583	26412532	421	86	2	86	0	524	125	0.16729829536	0.554232677871	0.911	1.0	-0.089
581	TP73-AS1	TP73-AS1	chr1	-	3652547	3656951	3652547	3654418	3656796	3656951	581	594	9	595	4	2503	125	0.171168314814	0.554232677871	0.767	0.881	-0.114
608	MAP3K12	MAP3K12	chr12	-	53880730	53881212	53880730	53880939	53881038	53881212	608	75	18	62	8	224	125	0.171914765821	0.554232677871	0.699	0.812	-0.113
788	ATXN2L	ATXN2L	chr16	+	28847253	28848558	28847253	28847497	28848071	28848558	788	471	16	471	9	699	125	0.16929887233	0.554232677871	0.84	0.903	-0.063
866	SKIL	SKIL	chr3	+	170077486	170079217	170077486	170077664	170078155	170079217	866	439	3	327	0	616	125	0.17027420178	0.554232677871	0.967	1.0	-0.033
944	SLC35F5	SLC35F5	chr2	-	114470368	114472772	114470368	114472618	114472734	114472772	944	345	4	510	0	241	125	0.169637121431	0.554232677871	0.978	1.0	-0.022
865	OXLD1	OXLD1	chr17	-	79632065	79633667	79632065	79632614	79633193	79633667	865	187	0	187	2	704	125	0.174592640371	0.56007936119	1.0	0.943	0.057
730	PSMD11	PSMD11	chr17	+	30807506	30810337	30807506	30807649	30807770	30810337	730	79	353	78	442	246	125	0.177186431028	0.565600035991	0.102	0.082	0.02
111	TRMT112	TRMT112	chr11	-	64083963	64084619	64083963	64084440	64084529	64084619	111	65	1190	51	1209	214	125	0.1826649593	0.579716246161	0.031	0.024	0.007
71	POU5F1	POU5F1	chr6	-	31133703	31134947	31133703	31133824	31134310	31134947	71	24	2	25	0	611	125	0.183397886517	0.579716246161	0.711	1.0	-0.289
12	VCPKMT	VCPKMT	chr14	-	50582797	50583297	50582797	50582897	50583004	50583297	12	5	6	3	12	232	125	0.185229718732	0.579849554291	0.31	0.119	0.191
380	MSH2	MSH2	chr2	+	47630205	47630541	47630205	47630314	47630498	47630541	380	105	0	176	3	309	125	0.185035456066	0.579849554291	1.0	0.96	0.04
996	FXYD5	FXYD5	chr19	+	35645671	35646514	35645671	35645772	35646453	35646514	996	43	45	33	52	806	125	0.186407724639	0.580731757529	0.129	0.09	0.039
118	TRMT2B	TRMT2B	chrX	-	100306239	100306722	100306239	100306355	100306632	100306722	118	27	1	17	3	402	125	0.189882061097	0.582384536694	0.894	0.638	0.256
403	DFFA	DFFA	chr1	-	10520602	10523266	10520602	10521759	10523114	10523266	403	359	78	540	94	1480	125	0.189230286921	0.582384536694	0.28	0.327	-0.047
467	RND3	RND3	chr2	-	151343781	151344209	151343781	151343969	151344062	151344209	467	79	121	57	116	218	125	0.191598520391	0.582384536694	0.272	0.22	0.052
567	C10orf32	C10orf32	chr10	+	104622629	104624718	104622629	104622689	104623486	104624718	567	251	1	175	3	922	125	0.193059144973	0.582384536694	0.971	0.888	0.083
639	DCAF7	DCAF7	chr17	+	61666361	61671642	61666361	61666599	61671564	61671642	639	5494	17	8178	16	5090	125	0.193229437329	0.582384536694	0.888	0.926	-0.038
86	PDE4D	PDE4D	chr5	-	58334685	58335339	58334685	58334798	58334884	58335339	86	17	5	6	0	211	125	0.191789305595	0.582384536694	0.668	1.0	-0.332
941	ADARB1	ADARB1	chr21	+	46641932	46646478	46641932	46642022	46645461	46646478	941	124	1	121	4	3564	125	0.191647116568	0.582384536694	0.813	0.515	0.298
113	NISCH	NISCH	chr3	+	52514199	52515926	52514199	52514311	52514894	52515926	113	133	35	128	23	708	125	0.197038139758	0.584491273642	0.402	0.496	-0.094
127	PPCS	PPCS	chr1	+	42922164	42923021	42922164	42922395	42922917	42923021	127	191	2	172	0	647	125	0.196772553302	0.584491273642	0.949	1.0	-0.051
381	NGRN	NGRN	chr15	+	90808894	90809630	90808894	90809108	90809519	90809630	381	1181	23	1189	33	536	125	0.197213196785	0.584491273642	0.923	0.894	0.029
434	TMEM147	TMEM147	chr19	+	36036501	36036859	36036501	36036718	36036789	36036859	434	13	375	9	459	196	125	0.197536402666	0.584491273642	0.022	0.012	0.01
1050	SALL2	SALL2	chr14	-	21989230	21993788	21989230	21990378	21993470	21993788	1050	1087	0	1161	2	3217	125	0.202236372173	0.589250597061	1.0	0.958	0.042
252	PDCD6	PDCD6	chr5	+	271735	271936	271735	271805	271890	271936	252	31	2	19	4	210	125	0.201378269682	0.589250597061	0.902	0.739	0.163
636	ARMCX6	ARMCX6	chrX	-	100870107	100871756	100870107	100870750	100871661	100871756	636	420	145	243	102	1036	125	0.202782227075	0.589250597061	0.259	0.223	0.036
787	ATXN2L	ATXN2L	chr16	+	28847253	28848558	28847253	28847443	28848071	28848558	787	514	31	509	42	753	125	0.200943793699	0.589250597061	0.734	0.668	0.066
1006	RPL28	RPL28	chr19	+	55899297	55903451	55899297	55899416	55902921	55903451	1006	734	52	639	34	3630	125	0.206386582205	0.59439335675	0.327	0.393	-0.066
558	TRIM13	TRIM13	chr13	+	50571142	50571899	50571142	50571352	50571802	50571899	558	44	14	42	7	575	125	0.205647801441	0.59439335675	0.406	0.566	-0.16
334	SF1	SF1	chr11	-	64532075	64533627	64532075	64532990	64533422	64533627	334	615	3	928	10	557	125	0.212538706266	0.606718421411	0.979	0.954	0.025
409	C11orf49	C11orf49	chr11	+	47182677	47183798	47182677	47182741	47183014	47183798	409	30	69	45	72	398	125	0.211948678412	0.606718421411	0.12	0.164	-0.044
263	ZCCHC18	ZCCHC18	chrX	+	103358124	103360538	103358124	103358264	103359942	103360538	263	48	16	12	8	1803	125	0.214989962364	0.610400781357	0.172	0.094	0.078
766	MFSD11	MFSD11	chr17	+	74733582	74734530	74733582	74733965	74734363	74734530	766	41	2	44	6	523	125	0.216596024608	0.610400781357	0.83	0.637	0.193
987	UXT	UXT	chrX	-	47518228	47518579	47518228	47518335	47518513	47518579	987	79	105	46	82	303	125	0.216654598321	0.610400781357	0.237	0.188	0.049
190	ERCC2	ERCC2	chr19	-	45873390	45873845	45873390	45873490	45873793	45873845	190	3	20	9	25	428	125	0.224950117565	0.613727402394	0.042	0.095	-0.053
19	TP53I3	TP53I3	chr2	-	24307058	24308085	24307058	24307201	24307600	24308085	19	109	59	61	45	524	125	0.227306445331	0.613727402394	0.306	0.244	0.062
314	IDH3G	IDH3G	chrX	-	153051220	153051727	153051220	153051428	153051666	153051727	314	50	246	62	236	363	125	0.226107492712	0.613727402394	0.065	0.083	-0.018
425	COCH	COCH	chr14	+	31343740	31344178	31343740	31343797	31344121	31344178	425	15	7	12	12	449	125	0.220995485527	0.613727402394	0.374	0.218	0.156
436	ZNF767P	ZNF767P	chr7	-	149244244	149246465	149244244	149244867	149246283	149246465	436	200	1	152	3	1541	125	0.227025096949	0.613727402394	0.942	0.804	0.138
4	CYP3A5	CYP3A5	chr7	-	99273737	99274199	99273737	99273831	99273939	99274199	4	0	1	2	0	233	125	0.224807745472	0.613727402394	0.0	1.0	-1.0
751	CDKN1C	CDKN1C	chr11	-	2905899	2906995	2905899	2906696	2906863	2906995	751	17	56	4	27	292	125	0.223436567159	0.613727402394	0.115	0.06	0.055
767	SS18L1	SS18L1	chr20	+	60754237	60757566	60754237	60754412	60755224	60757566	767	229	4	208	1	937	125	0.225400953304	0.613727402394	0.884	0.965	-0.081
845	MYEOV	MYEOV	chr11	+	69062867	69064754	69062867	69062962	69063058	69064754	845	21	10	27	23	221	125	0.226455021204	0.613727402394	0.543	0.399	0.144
935	ZNF438	ZNF438	chr10	-	31137459	31139296	31137459	31138372	31139150	31139296	935	85	3	114	1	903	125	0.222665514093	0.613727402394	0.797	0.94	-0.143
607	CELF2	CELF2	chr10	+	11370888	11374605	11370888	11371060	11372418	11374605	607	34	71	48	139	1483	125	0.22830074896	0.613854295959	0.039	0.028	0.011
320	STYX	STYX	chr14	+	53196882	53197249	53196882	53196928	53197176	53197249	320	47	0	64	2	373	125	0.231413794531	0.614396925418	1.0	0.915	0.085
498	CCNT2	CCNT2	chr2	+	135710799	135716915	135710799	135711949	135712050	135716915	498	95	40	72	42	226	125	0.231247081755	0.614396925418	0.568	0.487	0.081
528	NFKB2	NFKB2	chr10	+	104155352	104155737	104155352	104155553	104155644	104155737	528	16	60	29	71	216	125	0.233243277242	0.614396925418	0.134	0.191	-0.057
626	OTUD5	OTUD5	chrX	-	48779302	48780572	48779302	48780187	48780413	48780572	626	744	56	719	42	351	125	0.229775249557	0.614396925418	0.826	0.859	-0.033
906	C5orf24	C5orf24	chr5	+	134190587	134195425	134190587	134191017	134193046	134195425	906	2221	35	2125	44	2154	125	0.233204022411	0.614396925418	0.786	0.737	0.049
129	PPCS	PPCS	chr1	+	42922164	42923021	42922164	42922744	42922917	42923021	129	6	143	2	152	298	125	0.242166371584	0.635319063913	0.017	0.005	0.012
315	NT5C3B	NT5C3B	chr17	-	39992110	39992523	39992110	39992209	39992433	39992523	315	20	11	19	5	349	125	0.244205636377	0.63808569505	0.394	0.576	-0.182
104	SLC33A1	SLC33A1	chr3	-	155544300	155546166	155544300	155544608	155545970	155546166	104	516	5	547	10	1487	125	0.245903960963	0.638349957471	0.897	0.821	0.076
50	C3orf35	C3orf35	chr3	+	37458509	37459865	37458509	37458633	37458743	37459865	50	10	0	4	1	235	125	0.247262097724	0.638349957471	1.0	0.68	0.32
913	SDK1	SDK1	chr7	+	4304755	4308631	4304755	4304880	4308309	4308631	913	132	0	180	2	3554	125	0.246549492055	0.638349957471	1.0	0.76	0.24
1026	ORC2	ORC2	chr2	-	201778017	201778715	201778017	201778136	201778653	201778715	1026	33	84	17	64	642	125	0.252508008383	0.639150791795	0.071	0.049	0.022
220	JRK	JRK	chr8	-	143738873	143740356	143738873	143739494	143740233	143740356	220	77	0	115	2	864	125	0.254441126163	0.639150791795	1.0	0.893	0.107
26	ALDH4A1	ALDH4A1	chr1	-	19197923	19199451	19197923	19198284	19199297	19199451	26	491	1	770	5	1138	125	0.258552511168	0.639150791795	0.982	0.944	0.038
329	ATP5D	ATP5D	chr19	+	1244313	1244824	1244313	1244439	1244735	1244824	329	245	213	302	227	421	125	0.259408423213	0.639150791795	0.255	0.283	-0.028
479	FAM195B	FAM195B	chr17	-	79780236	79781187	79780236	79780783	79781084	79781187	479	1077	78	950	56	426	125	0.255288253632	0.639150791795	0.802	0.833	-0.031
61	PELP1	PELP1	chr17	-	4574985	4576440	4574985	4575177	4575408	4576440	61	464	8	555	5	356	125	0.258406411472	0.639150791795	0.953	0.975	-0.022
696	PLEKHG5	PLEKHG5	chr1	-	6527884	6528646	6527884	6527958	6528158	6528646	696	181	10	171	5	325	125	0.250876243972	0.639150791795	0.874	0.929	-0.055
737	AMACR	AMACR	chr5	-	33987090	33989607	33987090	33988466	33989215	33989607	737	457	4	387	1	874	125	0.250245596732	0.639150791795	0.942	0.982	-0.04
752	C21orf58	C21orf58	chr21	-	47721043	47722068	47721043	47721627	47721910	47722068	752	26	2	56	1	408	125	0.25745392934	0.639150791795	0.799	0.945	-0.146
757	SETD4	SETD4	chr21	-	37406838	37408549	37406838	37408258	37408382	37408549	757	9	33	11	22	249	125	0.25647790286	0.639150791795	0.12	0.201	-0.081
831	FZD6	FZD6	chr8	+	104312183	104312512	104312183	104312312	104312427	104312512	831	192	0	254	3	240	125	0.252311527048	0.639150791795	1.0	0.978	0.022
959	CDK5RAP3	CDK5RAP3	chr17	+	46051765	46052703	46051765	46051814	46052524	46052703	959	499	207	555	262	835	125	0.248564073819	0.639150791795	0.265	0.241	0.024
65	C15orf48	C15orf48	chr15	+	45722726	45723030	45722726	45722853	45722967	45723030	65	11	76	18	78	239	125	0.26201840292	0.643136079895	0.07	0.108	-0.038
236	SPNS1	SPNS1	chr16	+	28986095	28986713	28986095	28986421	28986508	28986713	236	55	10	61	6	212	125	0.265629015885	0.648398251167	0.764	0.857	-0.093
446	FAM3A	FAM3A	chrX	-	153744083	153744566	153744083	153744136	153744233	153744566	446	34	63	42	56	222	125	0.267177383004	0.648398251167	0.233	0.297	-0.064
533	NXF1	NXF1	chr11	-	62566010	62567958	62566010	62566047	62567848	62567958	533	911	147	825	153	1926	125	0.268164708816	0.648398251167	0.287	0.259	0.028
943	ZNF154	ZNF154	chr19	-	58207642	58212513	58207642	58209209	58212355	58212513	943	139	8	43	5	3271	125	0.266393697097	0.648398251167	0.399	0.247	0.152
304	CREBZF	CREBZF	chr11	-	85368607	85373501	85368607	85371641	85373432	85373501	304	759	17	511	7	1916	125	0.271221343643	0.653351043423	0.744	0.826	-0.082
351	MIER1	MIER1	chr1	+	67450254	67454302	67450254	67450275	67452085	67454302	351	845	3	962	1	1935	125	0.273742828247	0.654558497063	0.948	0.984	-0.036
785	EPHB2	EPHB2	chr1	+	23239954	23247993	23239954	23240057	23240150	23247993	785	288	2	430	7	218	125	0.273051045953	0.654558497063	0.988	0.972	0.016
524	HSH2D	HSH2D	chr19	+	16263361	16264018	16263361	16263451	16263852	16264018	524	6	1	4	3	526	125	0.278410756636	0.663272684927	0.588	0.241	0.347
248	KAT5	KAT5	chr11	+	65479472	65479916	65479472	65479750	65479849	65479916	248	9	13	10	7	224	125	0.28084934684	0.666631416675	0.279	0.444	-0.165
463	VAMP1	VAMP1	chr12	-	6571403	6574107	6571403	6572135	6574055	6574107	463	313	1	163	2	2045	125	0.28675119498	0.674208189203	0.95	0.833	0.117
956	SYNM	SYNM	chr15	+	99669571	99675800	99669571	99672018	99672954	99675800	956	61	2	38	0	1061	125	0.287162747253	0.674208189203	0.782	1.0	-0.218
96	MTF2	MTF2	chr1	+	93575786	93575985	93575786	93575803	93575883	93575985	96	54	5	92	4	205	125	0.285196457717	0.674208189203	0.868	0.933	-0.065
277	STIL	STIL	chr1	-	47765576	47765824	47765576	47765640	47765781	47765824	277	42	5	81	17	266	125	0.290409409357	0.674499273345	0.798	0.691	0.107
575	USP39	USP39	chr2	+	85875883	85876407	85875883	85875976	85876139	85876407	575	283	15	416	31	288	125	0.29016040383	0.674499273345	0.891	0.853	0.038
617	CKAP2L	CKAP2L	chr2	-	113513553	113514791	113513553	113513711	113514469	113514791	617	473	2	887	1	883	125	0.288690678115	0.674499273345	0.971	0.992	-0.021
297	IP6K2	IP6K2	chr3	-	48730883	48732854	48730883	48731673	48732522	48732854	297	319	90	223	76	974	125	0.293281923933	0.6763227285	0.313	0.274	0.039
582	TP73-AS1	TP73-AS1	chr1	-	3652547	3656951	3652547	3655077	3656796	3656951	582	370	16	339	21	1844	125	0.293265543571	0.6763227285	0.611	0.523	0.088
123	DMAP1	DMAP1	chr1	+	44679124	44679530	44679124	44679199	44679420	44679530	123	97	1	88	3	346	125	0.294701442506	0.677186293418	0.972	0.914	0.058
327	LINC00869	LINC00869	chr1	-	144300467	144301536	144300467	144300752	144301349	144301536	327	23	8	14	2	722	125	0.297445002015	0.678677328541	0.332	0.548	-0.216
673	TMEM41B	TMEM41B	chr11	-	9302200	9305140	9302200	9302588	9304917	9305140	673	1267	16	1632	14	2454	125	0.29742210886	0.678677328541	0.801	0.856	-0.055
103	RECQL	RECQL	chr12	-	21654103	21654603	21654103	21654149	21654346	21654603	103	119	35	59	24	322	125	0.300894991581	0.679372663918	0.569	0.488	0.081
164	DKC1	DKC1	chrX	+	154002876	154003548	154002876	154002965	154003469	154003548	164	24	2	18	4	629	125	0.300575250345	0.679372663918	0.705	0.472	0.233
958	CDK5RAP3	CDK5RAP3	chr17	+	46052879	46053379	46052879	46053019	46053234	46053379	958	297	182	250	132	340	125	0.299008366187	0.679372663918	0.375	0.41	-0.035
292	GNRH1	GNRH1	chr8	-	25280705	25282556	25280705	25280847	25281716	25282556	292	22	2	14	0	994	125	0.304818574354	0.685841792296	0.58	1.0	-0.42
1055	GPX8	GPX8	chr5	+	54455945	54456224	54455945	54456071	54456157	54456224	1055	464	63	289	31	211	125	0.30827859587	0.687306241878	0.814	0.847	-0.033
152	TREX1	TREX1	chr3	+	48506918	48509044	48506918	48507568	48508066	48509044	152	38	0	26	1	623	125	0.309594925159	0.687306241878	1.0	0.839	0.161
239	KDM2B	KDM2B	chr12	-	121866899	121868272	121866899	121867966	121868144	121868272	239	236	11	217	6	303	125	0.310772729738	0.687306241878	0.898	0.937	-0.039
257	SCAF8	SCAF8	chr6	+	155054511	155055064	155054511	155054637	155054980	155055064	257	9	1	15	0	468	125	0.307839835675	0.687306241878	0.706	1.0	-0.294
648	GTPBP3	GTPBP3	chr19	+	17449762	17450075	17449762	17449835	17449931	17450075	648	11	51	8	62	221	125	0.309851444038	0.687306241878	0.109	0.068	0.041
311	WTAP	WTAP	chr6	+	160169222	160170453	160169222	160169401	160169621	160170453	311	646	29	655	38	345	125	0.311964508066	0.687595242268	0.89	0.862	0.028
36	PAK6	PAK6	chr15	+	40568127	40569688	40568127	40568306	40569316	40569688	36	156	0	307	2	1135	125	0.313822229175	0.689345100018	1.0	0.944	0.056
1007	ATG3	ATG3	chr3	-	112251353	112253184	112251353	112251627	112253115	112253184	1007	40	157	33	169	1613	125	0.317333093172	0.694702176944	0.019	0.015	0.004
163	DKC1	DKC1	chrX	+	154002876	154003548	154002876	154002980	154003469	154003548	163	23	220	18	240	614	125	0.31998548849	0.694923793929	0.021	0.015	0.006
547	ZNF74	ZNF74	chr22	+	20748404	20748952	20748404	20748624	20748852	20748952	547	21	0	15	1	353	125	0.321788516562	0.694923793929	1.0	0.842	0.158
863	OXLD1	OXLD1	chr17	-	79632065	79633667	79632065	79632614	79633306	79633667	863	220	2	241	5	817	125	0.322796391933	0.694923793929	0.944	0.881	0.063
902	MED22	MED22	chr9	-	136207750	136211188	136207750	136208544	136210979	136211188	902	1668	4	1964	2	2560	125	0.322313784658	0.694923793929	0.953	0.98	-0.027
919	EFEMP2	EFEMP2	chr11	-	65633911	65634550	65633911	65634183	65634315	65634550	919	257	98	202	64	257	125	0.320712535036	0.694923793929	0.561	0.606	-0.045
620	ZNF248	ZNF248	chr10	-	38117692	38122044	38117692	38120240	38121952	38122044	620	152	24	118	13	1837	125	0.323910361666	0.695012961456	0.301	0.382	-0.081
215	DDIT3	DDIT3	chr12	-	57911051	57911536	57911051	57911221	57911488	57911536	215	225	92	116	58	392	125	0.325571055619	0.696270772413	0.438	0.389	0.049
1037	EIF6	EIF6	chr20	-	33872183	33872520	33872183	33872295	33872499	33872520	1037	198	2	274	6	329	125	0.337058001972	0.701900906754	0.974	0.946	0.028
228	MYBBP1A	MYBBP1A	chr17	-	4442190	4443262	4442190	4442270	4442733	4443262	228	411	2	675	7	588	125	0.333676342593	0.701900906754	0.978	0.953	0.025
393	AMT	AMT	chr3	-	49454210	49455151	49454210	49454800	49455047	49455151	393	45	0	39	1	372	125	0.342048306313	0.701900906754	1.0	0.929	0.071
424	RPRD1A	RPRD1A	chr18	-	33569786	33573263	33569786	33570558	33573064	33573263	424	1663	6	2072	4	2631	125	0.337288364845	0.701900906754	0.929	0.961	-0.032
453	CHAC1	CHAC1	chr15	+	41247570	41248717	41247570	41247612	41247747	41248717	453	53	1	71	0	260	125	0.342882899173	0.701900906754	0.962	1.0	-0.038
459	TTI2	TTI2	chr8	-	33369484	33370703	33369484	33370230	33370599	33370703	459	18	15	13	6	494	125	0.333899440634	0.701900906754	0.233	0.354	-0.121
46	C11orf98	C11orf98	chr11	-	62432320	62432688	62432320	62432445	62432602	62432688	46	13	232	20	251	282	125	0.342011429185	0.701900906754	0.024	0.034	-0.01
55	THEMIS2	THEMIS2	chr1	+	28208481	28209554	28208481	28208636	28209023	28209554	55	222	0	333	2	512	125	0.344451370907	0.701900906754	1.0	0.976	0.024
753	INTS6	INTS6	chr13	-	52026550	52027275	52026550	52026636	52027128	52027275	753	72	0	61	1	617	125	0.33676679503	0.701900906754	1.0	0.925	0.075
754	CCDC28B	CCDC28B	chr1	+	32670198	32670991	32670198	32670221	32670794	32670991	754	35	92	24	46	698	125	0.329859326153	0.701900906754	0.064	0.085	-0.021
763	HLTF	HLTF	chr3	-	148747903	148750159	148747903	148749150	148749987	148750159	763	334	14	395	23	962	125	0.343831639719	0.701900906754	0.756	0.691	0.065
861	OXLD1	OXLD1	chr17	-	79632065	79633667	79632065	79632614	79633179	79633667	861	186	3	184	1	690	125	0.341131962236	0.701900906754	0.918	0.971	-0.053
929	ZSWIM7	ZSWIM7	chr17	-	15879874	15881477	15879874	15881227	15881357	15881477	929	139	42	109	25	255	125	0.331141300754	0.701900906754	0.619	0.681	-0.062
940	ADARB1	ADARB1	chr21	+	46641932	46646478	46641932	46643492	46645461	46646478	940	78	1	76	3	2094	125	0.339434957247	0.701900906754	0.823	0.602	0.221
942	ZNF154	ZNF154	chr19	-	58207642	58214156	58207642	58212513	58212605	58214156	942	1	6	3	5	217	125	0.344429207776	0.701900906754	0.088	0.257	-0.169
802	AEBP2	AEBP2	chr12	+	19671020	19675173	19671020	19671047	19671608	19675173	802	106	18	103	12	686	125	0.346001420858	0.702849281241	0.518	0.61	-0.092
210	TMEM67	TMEM67	chr8	+	94767071	94767365	94767071	94767137	94767247	94767365	210	24	0	21	1	235	125	0.349741800649	0.708227146314	1.0	0.918	0.082
846	RANBP6	RANBP6	chr9	-	6011018	6015640	6011018	6014356	6015471	6015640	846	503	9	552	6	1240	125	0.350838530726	0.708234790998	0.849	0.903	-0.054
255	NLRP2	NLRP2	chr19	+	55481366	55481663	55481366	55481521	55481590	55481663	255	47	1	72	0	194	125	0.35383568619	0.710733579768	0.968	1.0	-0.032
338	NDUFB4	NDUFB4	chr3	+	120319957	120321258	120319957	120320104	120321054	120321258	338	54	535	34	504	1075	125	0.354269978804	0.710733579768	0.012	0.008	0.004
108	CLK1	CLK1	chr2	-	201724402	201726189	201724402	201724469	201725960	201726189	108	733	160	402	100	1616	125	0.361164210114	0.715701595283	0.262	0.237	0.025
124	DMAP1	DMAP1	chr1	+	44679124	44679530	44679124	44679199	44679380	44679530	124	65	18	60	23	306	125	0.373241077568	0.715701595283	0.596	0.516	0.08
196	ACTG1	ACTG1	chr17	-	79476996	79477859	79476996	79477355	79477504	79477859	196	39725	323	52316	395	274	125	0.366796174693	0.715701595283	0.982	0.984	-0.002
199	JUP	JUP	chr17	-	39910858	39912147	39910858	39911684	39911981	39912147	199	1147	472	1795	695	422	125	0.392089608527	0.715701595283	0.419	0.433	-0.014
249	STON2	STON2	chr14	-	81726993	81737216	81726993	81728275	81737013	81737216	249	392	0	384	1	8863	125	0.383056630185	0.715701595283	1.0	0.844	0.156
28	SERF2	SERF2	chr15	+	44085907	44088287	44085907	44086134	44086571	44088287	28	2679	10	2196	5	562	125	0.37009760926	0.715701595283	0.983	0.99	-0.007
296	NEK1	NEK1	chr4	-	170533170	170533778	170533170	170533294	170533372	170533778	296	10	15	19	18	203	125	0.389170233153	0.715701595283	0.291	0.394	-0.103
312	KIAA0141	KIAA0141	chr5	+	141318085	141321612	141318085	141318325	141319118	141321612	312	355	12	290	14	918	125	0.379464799608	0.715701595283	0.801	0.738	0.063
350	CD274	CD274	chr9	+	5462833	5463121	5462833	5462968	5463074	5463121	350	89	2	128	6	231	125	0.36853523063	0.715701595283	0.96	0.92	0.04
433	PPIL2	PPIL2	chr22	+	22049682	22052202	22049682	22049785	22051035	22052202	433	351	30	362	24	1375	125	0.373362249917	0.715701595283	0.515	0.578	-0.063
514	TMED4	TMED4	chr7	-	44621321	44621894	44621321	44621422	44621652	44621894	514	27	1	16	2	355	125	0.359507637121	0.715701595283	0.905	0.738	0.167
540	MED23	MED23	chr6	-	131907877	131908986	131907877	131908077	131908848	131908986	540	290	2	193	3	896	125	0.387632298508	0.715701595283	0.953	0.9	0.053
553	CIZ1	CIZ1	chr9	-	130940987	130941694	130940987	130941183	130941351	130941694	553	442	79	465	71	293	125	0.374510322695	0.715701595283	0.705	0.736	-0.031
587	HCFC1R1	HCFC1R1	chr16	-	3073847	3074287	3073847	3074133	3074212	3074287	587	51	1	62	0	204	125	0.385421285292	0.715701595283	0.969	1.0	-0.031
594	CXCL12	CXCL12	chr10	-	44872509	44874171	44872509	44873353	44874084	44874171	594	132	4	26	0	856	125	0.3758222471	0.715701595283	0.828	1.0	-0.172
637	VASH2	VASH2	chr1	+	213124680	213125160	213124680	213124734	213124930	213125160	637	1	1	2	0	321	125	0.388050099856	0.715701595283	0.28	1.0	-0.72
650	OGG1	OGG1	chr3	+	9798450	9799089	9798450	9798500	9798744	9799089	650	47	29	53	24	369	125	0.368329073974	0.715701595283	0.354	0.428	-0.074
651	OGG1	OGG1	chr3	+	9798450	9799089	9798450	9798500	9798727	9799089	651	46	9	51	6	352	125	0.374885919303	0.715701595283	0.645	0.751	-0.106
654	NAPA	NAPA	chr19	-	47990890	47991646	47990890	47991147	47991491	47991646	654	869	35	959	47	469	125	0.391600165324	0.715701595283	0.869	0.845	0.024
660	ZWINT	ZWINT	chr10	-	58117198	58118220	58117198	58117946	58118137	58118220	660	78	251	140	390	316	125	0.37855469522	0.715701595283	0.109	0.124	-0.015
680	PRRT2	PRRT2	chr16	+	29824310	29827202	29824310	29825254	29825653	29827202	680	28	11	11	2	524	125	0.360112718494	0.715701595283	0.378	0.567	-0.189
684	SNHG10	SNHG10	chr14	-	95999248	96001209	95999248	95999398	96000029	96001209	684	39	29	20	21	756	125	0.391221077381	0.715701595283	0.182	0.136	0.046
746	CIART	CIART	chr1	+	150254942	150256043	150254942	150255028	150255617	150256043	746	34	1	36	3	714	125	0.38514266003	0.715701595283	0.856	0.678	0.178
748	CIART	CIART	chr1	+	150254942	150256043	150254942	150255028	150255923	150256043	748	77	4	84	2	1020	125	0.384943478161	0.715701595283	0.702	0.837	-0.135
777	SLC39A7	SLC39A7	chr6	+	33168602	33169433	33168602	33168715	33169018	33169433	777	918	100	743	93	428	125	0.364454964441	0.715701595283	0.728	0.7	0.028
808	ZFAND2B	ZFAND2B	chr2	+	220071505	220071764	220071505	220071567	220071691	220071764	808	23	6	15	7	249	125	0.383404199319	0.715701595283	0.658	0.518	0.14
818	PCID2	PCID2	chr13	-	113831852	113832601	113831852	113832290	113832487	113832601	818	269	20	257	14	322	125	0.388751155875	0.715701595283	0.839	0.877	-0.038
828	TP53	TP53	chr17	-	7579699	7579940	7579699	7579721	7579838	7579940	828	5	200	11	273	242	125	0.384520786787	0.715701595283	0.013	0.02	-0.007
855	ARHGAP33	ARHGAP33	chr19	+	36278069	36279724	36278069	36278461	36278545	36279724	855	6	14	10	13	209	125	0.374312735266	0.715701595283	0.204	0.315	-0.111
864	OXLD1	OXLD1	chr17	-	79632065	79633667	79632065	79632614	79633547	79633667	864	226	1	248	0	1058	125	0.376337087076	0.715701595283	0.964	1.0	-0.036
962	FAM96B	FAM96B	chr16	-	66967889	66968326	66967889	66967967	66968123	66968326	962	66	488	49	432	281	125	0.383789006684	0.715701595283	0.057	0.048	0.009
993	TCF7	TCF7	chr5	+	133451297	133451724	133451297	133451365	133451599	133451724	993	0	1	2	1	359	125	0.375888031945	0.715701595283	0.0	0.411	-0.411
1053	MIR22HG	MIR22HG	chr17	-	1614797	1617308	1614797	1615693	1616996	1617308	1053	1329	28	878	14	1428	125	0.397750897507	0.71645802909	0.806	0.846	-0.04
15	EEF1B2	EEF1B2	chr2	+	207024317	207024783	207024317	207024408	207024636	207024783	15	222	29	244	25	353	125	0.40245481881	0.71645802909	0.731	0.776	-0.045
302	C14orf93	C14orf93	chr14	-	23456109	23456843	23456109	23456608	23456728	23456843	302	29	2	43	1	245	125	0.398829289703	0.71645802909	0.881	0.956	-0.075
407	BRWD1	BRWD1	chr21	-	40557403	40569341	40557403	40559343	40568423	40569341	407	786	1	534	2	9205	125	0.397414655068	0.71645802909	0.914	0.784	0.13
613	RPL31	RPL31	chr2	+	101622420	101622885	101622420	101622533	101622811	101622885	613	140	2151	116	1997	403	125	0.402071544627	0.71645802909	0.02	0.018	0.002
671	TK2	TK2	chr16	-	66582880	66584315	66582880	66582912	66583840	66584315	671	39	7	35	10	1053	125	0.401011518693	0.71645802909	0.398	0.294	0.104
774	ZNF385B	ZNF385B	chr2	-	180306710	180308195	180306710	180306904	180307950	180308195	774	53	1	51	0	1171	125	0.398217614227	0.71645802909	0.85	1.0	-0.15
841	ARMCX4	ARMCX4	chrX	+	100786630	100790975	100786630	100786999	100788070	100790975	841	8	3	8	1	1196	125	0.401092025367	0.71645802909	0.218	0.455	-0.237
859	EFS	EFS	chr14	-	23828525	23829248	23828525	23828903	23829131	23829248	859	123	3	29	0	353	125	0.400135008087	0.71645802909	0.936	1.0	-0.064
191	DET1	DET1	chr15	-	89073853	89074946	89073853	89074704	89074843	89074946	191	23	4	25	2	264	125	0.40734235818	0.719231193735	0.731	0.855	-0.124
54	GALNT16	GALNT16	chr14	+	69818747	69821190	69818747	69818887	69820048	69821190	54	18	1	19	0	1286	125	0.406579983067	0.719231193735	0.636	1.0	-0.364
569	CTNNB1	CTNNB1	chr3	+	41280624	41281939	41280624	41280845	41281150	41281939	569	1141	369	898	269	430	125	0.406093906908	0.719231193735	0.473	0.492	-0.019
202	VIPAS39	VIPAS39	chr14	-	77923437	77923983	77923437	77923708	77923837	77923983	202	4	1	2	2	254	125	0.408630208282	0.719544497192	0.663	0.33	0.333
201	DHRS12	DHRS12	chr13	-	52342128	52343429	52342128	52342432	52343291	52343429	201	30	6	31	10	984	125	0.413257412569	0.725720334268	0.388	0.283	0.105
30	JKAMP	JKAMP	chr14	+	59951160	59951834	59951160	59951311	59951707	59951834	30	23	1	20	0	521	125	0.42626680046	0.734236868247	0.847	1.0	-0.153
34	RANGRF	RANGRF	chr17	+	8192575	8193409	8192575	8192732	8193130	8193409	34	236	9	238	13	523	125	0.420987793483	0.734236868247	0.862	0.814	0.048
456	DNAJC4	DNAJC4	chr11	+	64001365	64001753	64001365	64001452	64001544	64001753	456	59	89	35	42	217	125	0.423685413122	0.734236868247	0.276	0.324	-0.048
483	DUSP18	DUSP18	chr22	-	31057444	31060067	31057444	31059715	31059825	31060067	483	38	0	46	1	235	125	0.422632967064	0.734236868247	1.0	0.961	0.039
508	GOSR2	GOSR2	chr17	+	45015964	45018733	45015964	45016070	45017920	45018733	508	1161	3	1076	5	1975	125	0.427171758224	0.734236868247	0.961	0.932	0.029
628	SLC25A3	SLC25A3	chr12	+	98987402	98987913	98987402	98987518	98987752	98987913	628	149	371	152	422	359	125	0.426239330828	0.734236868247	0.123	0.111	0.012
793	UBXN1	UBXN1	chr11	-	62443969	62444477	62443969	62444111	62444284	62444477	793	10	299	14	297	298	125	0.424706614075	0.734236868247	0.014	0.019	-0.005
922	TAOK2	TAOK2	chr16	+	29997585	29999726	29997585	29997825	29998164	29999726	922	161	2	220	1	464	125	0.421875693833	0.734236868247	0.956	0.983	-0.027
290	SETMAR	SETMAR	chr3	+	4354581	4355445	4354581	4354913	4355330	4355445	290	49	5	69	4	542	125	0.430366500731	0.73777114411	0.693	0.799	-0.106
462	VAMP1	VAMP1	chr12	-	6571403	6574107	6571403	6573652	6574055	6574107	462	63	1	48	0	528	125	0.43569892575	0.740194277649	0.937	1.0	-0.063
510	ZBTB7B	ZBTB7B	chr1	+	154975105	154975419	154975105	154975162	154975318	154975419	510	5	10	4	15	281	125	0.437410767267	0.740194277649	0.182	0.106	0.076
56	AP1G2	AP1G2	chr14	-	24035024	24035369	24035024	24035101	24035272	24035369	56	93	128	107	170	296	125	0.437677848287	0.740194277649	0.235	0.21	0.025
731	DHRS4-AS1	DHRS4-AS1	chr14	-	24422982	24423406	24422982	24423242	24423333	24423406	731	8	4	9	2	216	125	0.436688115819	0.740194277649	0.536	0.723	-0.187
822	DAZAP2	DAZAP2	chr12	+	51634654	51634900	51634654	51634713	51634779	51634900	822	1387	12	1530	9	191	125	0.435150487742	0.740194277649	0.987	0.991	-0.004
862	OXLD1	OXLD1	chr17	-	79632065	79633667	79632065	79632614	79633175	79633667	862	185	8	182	5	686	125	0.438633646014	0.740194277649	0.808	0.869	-0.061
803	MROH7-TTC4	MROH7-TTC4	chr1	+	55197158	55197373	55197158	55197222	55197327	55197373	803	120	2	156	1	230	125	0.445789111237	0.750315179433	0.97	0.988	-0.018
1001	LINC-PINT	LINC-PINT	chr7	-	130628918	130630594	130628918	130629648	130630478	130630594	1001	34	2	12	0	955	125	0.451159795503	0.755430355261	0.69	1.0	-0.31
185	CSF1	CSF1	chr1	+	110465787	110466812	110465787	110466333	110466681	110466812	185	366	2	166	0	473	125	0.4507884684	0.755430355261	0.98	1.0	-0.02
1010	BAIAP2	BAIAP2	chr17	+	79089569	79091232	79089569	79089617	79090029	79091232	1010	162	0	167	1	537	125	0.45501292235	0.756409954146	1.0	0.975	0.025
156	TRAPPC11	TRAPPC11	chr4	+	184629559	184629727	184629559	184629569	184629688	184629727	156	80	1	87	0	244	125	0.458228989321	0.756409954146	0.976	1.0	-0.024
379	SNHG21	SNHG21	chr15	+	83425655	83425958	83425655	83425691	83425797	83425958	379	24	1	18	2	231	125	0.458748629598	0.756409954146	0.929	0.83	0.099
482	BCKDK	BCKDK	chr16	+	31123189	31124112	31123189	31123348	31123441	31124112	482	129	131	119	138	218	125	0.453600420426	0.756409954146	0.361	0.331	0.03
593	KCNC4	KCNC4	chr1	+	110774842	110776674	110774842	110775219	110775532	110776674	593	108	4	135	8	438	125	0.455952349538	0.756409954146	0.885	0.828	0.057
740	NECAB3	NECAB3	chr20	-	32247302	32247538	32247302	32247356	32247458	32247538	740	6	24	8	20	227	125	0.456602423248	0.756409954146	0.121	0.181	-0.06
282	DYRK1B	DYRK1B	chr19	-	40317311	40317627	40317311	40317507	40317591	40317627	282	7	0	9	1	209	125	0.463584982526	0.760351660615	1.0	0.843	0.157
370	ZNRD1	ZNRD1	chr6	+	30029016	30029446	30029016	30029166	30029291	30029446	370	62	1	45	0	250	125	0.464629526475	0.760351660615	0.969	1.0	-0.031
644	PAPD4	PAPD4	chr5	+	78908242	78908898	78908242	78908592	78908833	78908898	644	195	9	203	13	366	125	0.465488058489	0.760351660615	0.881	0.842	0.039
971	TWF1	TWF1	chr12	-	44199633	44200178	44199633	44199688	44200023	44200178	971	7	1	6	0	460	125	0.465832730346	0.760351660615	0.655	1.0	-0.345
234	ACADVL	ACADVL	chr17	+	7123149	7123516	7123149	7123365	7123440	7123516	234	6	6	6	3	200	125	0.469985729643	0.762054355982	0.385	0.556	-0.171
337	MYADM	MYADM	chr19	+	54372644	54373092	54372644	54372852	54373007	54373092	337	72	0	86	1	280	125	0.471773655888	0.762054355982	1.0	0.975	0.025
683	POLR3H	POLR3H	chr22	-	41939994	41940493	41939994	41940125	41940431	41940493	683	85	1	55	0	431	125	0.472755943063	0.762054355982	0.961	1.0	-0.039
809	ZFAND2B	ZFAND2B	chr2	+	220071505	220071764	220071505	220071567	220071688	220071764	809	22	1	15	0	246	125	0.472237943481	0.762054355982	0.918	1.0	-0.082
911	U2AF1L4	U2AF1L4	chr19	-	36234970	36235322	36234970	36235046	36235223	36235322	911	35	46	25	42	302	125	0.471455753821	0.762054355982	0.24	0.198	0.042
921	SYTL3	SYTL3	chr6	+	159083781	159084410	159083781	159083844	159084236	159084410	921	20	2	26	1	517	125	0.475036341865	0.763830147713	0.707	0.863	-0.156
388	DNAJB12	DNAJB12	chr10	-	74092587	74095689	74092587	74094375	74095537	74095689	388	301	62	384	69	1287	125	0.478261040828	0.764798471673	0.32	0.351	-0.031
404	LINC01534	LINC01534	chr19	-	37176340	37176917	37176340	37176413	37176738	37176917	404	5	0	6	1	450	125	0.478195690238	0.764798471673	1.0	0.625	0.375
665	OTUB1	OTUB1	chr11	+	63764001	63764413	63764001	63764120	63764328	63764413	665	94	564	95	638	333	125	0.479533192221	0.764798471673	0.059	0.053	0.006
93	THYN1	THYN1	chr11	-	134122733	134123260	134122733	134122810	134123192	134123260	93	84	41	92	37	507	125	0.480359533906	0.764798471673	0.336	0.38	-0.044
1040	H2AFJ	H2AFJ	chr12	+	14927269	14930936	14927269	14927910	14928224	14930936	1040	94	1	59	0	439	125	0.482257342629	0.765136515666	0.964	1.0	-0.036
1048	C12orf74	C12orf74	chr12	+	93100246	93102325	93100246	93100914	93101425	93102325	1048	2	0	2	1	636	125	0.488391306665	0.765136515666	1.0	0.282	0.718
107	P3H1	P3H1	chr1	-	43212005	43213083	43212005	43212523	43212923	43213083	107	45	48	13	10	525	125	0.48778572577	0.765136515666	0.182	0.236	-0.054
392	CANT1	CANT1	chr17	-	76993073	76994045	76993073	76993726	76993921	76994045	392	181	79	224	86	320	125	0.491198750798	0.765136515666	0.472	0.504	-0.032
464	VAMP1	VAMP1	chr12	-	6571403	6574107	6571403	6572008	6574055	6574107	464	333	6	178	5	2172	125	0.484255810147	0.765136515666	0.762	0.672	0.09
646	CCDC120	CCDC120	chrX	+	48924711	48927510	48924711	48925626	48926079	48927510	646	179	2	371	2	578	125	0.48706498397	0.765136515666	0.951	0.976	-0.025
74	POU5F1	POU5F1	chr6	-	31133347	31134947	31133347	31133478	31133703	31134947	74	7	10	6	14	350	125	0.490779042446	0.765136515666	0.2	0.133	0.067
986	GLYCTK	GLYCTK	chr3	+	52326275	52327208	52326275	52326585	52327061	52327208	986	125	7	98	8	601	125	0.489460182494	0.765136515666	0.788	0.718	0.07
988	MYLK-AS1	MYLK-AS1	chr3	+	123304359	123304648	123304359	123304400	123304493	123304648	988	1	2	2	1	218	125	0.490038384934	0.765136515666	0.223	0.534	-0.311
854	GLG1	GLG1	chr16	-	74481325	74487232	74481325	74486029	74487068	74487232	854	2529	22	2575	18	1164	125	0.497357333833	0.772871828115	0.925	0.939	-0.014
476	LINC01481	LINC01481	chr12	-	70636845	70637140	70636845	70636984	70637091	70637140	476	37	2	10	0	232	125	0.501678057121	0.777721007212	0.909	1.0	-0.091
1023	ARFRP1	ARFRP1	chr20	-	62329994	62332054	62329994	62331882	62331953	62332054	1023	17	108	20	100	196	125	0.507645234438	0.780928065893	0.091	0.113	-0.022
133	ATPIF1	ATPIF1	chr1	+	28562871	28564616	28562871	28562963	28564271	28564616	133	399	20	372	23	1433	125	0.507659926713	0.780928065893	0.635	0.585	0.05
49	SLC30A7	SLC30A7	chr1	+	101440365	101447311	101440365	101440458	101440774	101447311	49	100	22	87	15	441	125	0.508228342569	0.780928065893	0.563	0.622	-0.059
525	ELMOD3	ELMOD3	chr2	+	85617260	85618875	85617260	85617388	85617882	85618875	525	32	38	14	22	619	125	0.508567351554	0.780928065893	0.145	0.114	0.031
141	C7orf26	C7orf26	chr7	+	6639459	6639987	6639459	6639523	6639757	6639987	141	254	1	288	0	359	125	0.512883680091	0.782844644994	0.989	1.0	-0.011
218	DDIT3	DDIT3	chr12	-	57911051	57911536	57911051	57911302	57911488	57911536	218	158	4	70	3	311	125	0.514647868468	0.782844644994	0.941	0.904	0.037
261	SHROOM4	SHROOM4	chrX	-	50334642	50339964	50334642	50335144	50338697	50339964	261	457	1	396	2	3678	125	0.51245420867	0.782844644994	0.94	0.871	0.069
710	COASY	COASY	chr17	+	40714091	40715340	40714091	40714237	40714629	40715340	710	612	5	766	4	517	125	0.514502351853	0.782844644994	0.967	0.979	-0.012
17	SRSF10	SRSF10	chr1	-	24290836	24297929	24290836	24294213	24297827	24297929	17	3044	24	2408	23	3739	125	0.516851650216	0.783655104137	0.809	0.778	0.031
411	ZNF226	ZNF226	chr19	+	44669740	44669960	44669740	44669766	44669909	44669960	411	10	2	3	0	268	125	0.518808703202	0.783655104137	0.7	1.0	-0.3
41	MRPL52	MRPL52	chr14	+	23299091	23299319	23299091	23299149	23299261	23299319	41	51	80	29	55	237	125	0.517766562085	0.783655104137	0.252	0.218	0.034
192	LARP1B	LARP1B	chr4	+	129028293	129030059	129028293	129028468	129029037	129030059	192	18	45	28	88	694	125	0.522581989681	0.78751890538	0.067	0.054	0.013
35	GOLGA8B	GOLGA8B	chr15	-	34825046	34826374	34825046	34825163	34826254	34826374	35	2	7	0	2	1216	125	0.524010757055	0.787839838913	0.029	0.0	0.029
985	GLYCTK	GLYCTK	chr3	+	52326275	52329272	52326275	52327208	52327322	52329272	985	43	7	46	5	239	125	0.525331165884	0.787996748826	0.763	0.828	-0.065
534	SLC5A6	SLC5A6	chr2	-	27422454	27423447	27422454	27422705	27422972	27423447	534	384	2	577	1	392	125	0.52703103291	0.788720806757	0.984	0.995	-0.011
675	RABGGTA	RABGGTA	chr14	-	24740318	24740833	24740318	24740375	24740692	24740833	675	47	30	50	39	442	125	0.529907211616	0.791197864348	0.307	0.266	0.041
847	RANBP6	RANBP6	chr9	-	6011018	6015640	6011018	6014356	6015412	6015640	847	471	1	518	0	1181	125	0.531950717029	0.792423137091	0.98	1.0	-0.02
578	MRFAP1	MRFAP1	chr4	+	6641817	6642985	6641817	6642435	6642554	6642985	578	1241	52	1376	65	244	125	0.533328701354	0.792653666233	0.924	0.916	0.008
394	EGR2	EGR2	chr10	-	64575620	64576126	64575620	64575729	64575829	64576126	394	114	5	10	0	225	125	0.537194432367	0.796572064471	0.927	1.0	-0.073
120	KAT8	KAT8	chr16	+	31142066	31142714	31142066	31142221	31142515	31142714	120	41	91	41	77	419	125	0.539371363432	0.797974071927	0.118	0.137	-0.019
1024	TOR2A	TOR2A	chr9	-	130493802	130495839	130493802	130494557	130495663	130495839	1024	41	5	21	4	1231	125	0.557472004319	0.798171922415	0.454	0.348	0.106
1028	APOL3	APOL3	chr22	-	36545093	36545419	36545093	36545190	36545306	36545419	1028	2	3	0	1	241	125	0.552199668723	0.798171922415	0.257	0.0	0.257
109	CPT1B	CPT1B	chr22	-	51007289	51007850	51007289	51007510	51007764	51007850	109	1	4	4	7	379	125	0.543138693873	0.798171922415	0.076	0.159	-0.083
176	BCDIN3D-AS1	BCDIN3D-AS1	chr12	+	50232204	50234937	50232204	50232423	50233909	50234937	176	37	0	73	1	1611	125	0.552536643223	0.798171922415	1.0	0.85	0.15
24	PTPMT1	PTPMT1	chr11	+	47586981	47587538	47586981	47587348	47587457	47587538	24	34	97	32	77	234	125	0.560314611582	0.798171922415	0.158	0.182	-0.024
289	PER3	PER3	chr1	+	7889896	7890221	7889896	7890011	7890065	7890221	289	6	8	2	5	179	125	0.550317536604	0.798171922415	0.344	0.218	0.126
422	ZNF280B	ZNF280B	chr22	-	22838770	22843791	22838770	22840320	22841202	22843791	422	34	0	70	1	1007	125	0.555554672339	0.798171922415	1.0	0.897	0.103
435	RPRD2	RPRD2	chr1	+	150443036	150449041	150443036	150444218	150444358	150449041	435	121	8	223	11	265	125	0.547908537026	0.798171922415	0.877	0.905	-0.028
47	ARFGAP1	ARFGAP1	chr20	+	61915466	61916274	61915466	61915864	61916217	61916274	47	167	0	193	1	478	125	0.545645443958	0.798171922415	1.0	0.981	0.019
487	TNFSF13	TNFSF13	chr17	+	7464040	7464925	7464040	7464134	7464315	7464925	487	104	2	123	4	306	125	0.55694643673	0.798171922415	0.955	0.926	0.029
509	ZBTB7B	ZBTB7B	chr1	+	154975105	154975419	154975105	154975145	154975318	154975419	509	5	1	4	2	298	125	0.554735804943	0.798171922415	0.677	0.456	0.221
579	MRFAP1	MRFAP1	chr4	+	6641817	6642985	6641817	6642886	6642958	6642985	579	1241	40	1221	45	197	125	0.550990321722	0.798171922415	0.952	0.945	0.007
817	PCID2	PCID2	chr13	-	113831852	113832601	113831852	113832322	113832487	113832601	817	247	24	233	27	290	125	0.553878385096	0.798171922415	0.816	0.788	0.028
914	NEIL2	NEIL2	chr8	+	11627171	11627844	11627171	11627300	11627682	11627844	914	22	1	11	0	507	125	0.561676537996	0.798171922415	0.844	1.0	-0.156
947	BAD	BAD	chr11	-	64051653	64052176	64051653	64051848	64052102	64052176	947	22	96	26	93	379	125	0.544275062313	0.798171922415	0.07	0.084	-0.014
951	CNR1	CNR1	chr6	-	88849584	88855056	88849584	88854832	88854931	88855056	951	18	0	40	1	224	125	0.561526262371	0.798171922415	1.0	0.957	0.043
963	RBM19	RBM19	chr12	-	114259858	114261126	114259858	114260451	114261013	114261126	963	105	27	126	27	687	125	0.550679465232	0.798171922415	0.414	0.459	-0.045
99	PSMG3-AS1	PSMG3-AS1	chr7	+	1624019	1629261	1624019	1625253	1627456	1629261	99	63	1	32	0	2328	125	0.56134109219	0.798171922415	0.772	1.0	-0.228
32	RANGRF	RANGRF	chr17	+	8192575	8193409	8192575	8192732	8192820	8193409	32	21	151	18	158	213	125	0.563137404297	0.798496800841	0.075	0.063	0.012
805	MEX3D	MEX3D	chr19	-	1554667	1556922	1554667	1555388	1555575	1556922	805	95	2	99	1	312	125	0.565187748783	0.799654282121	0.95	0.975	-0.025
1030	ARHGDIA	ARHGDIA	chr17	-	79825594	79826951	79825594	79826460	79826864	79826951	1030	4394	28	6734	37	529	125	0.567871000885	0.80127211704	0.974	0.977	-0.003
352	MIER1	MIER1	chr1	+	67450254	67454302	67450254	67450335	67452085	67454302	352	845	3	962	2	1875	125	0.568804280615	0.80127211704	0.949	0.97	-0.021
448	ZKSCAN1	ZKSCAN1	chr7	+	99621041	99621555	99621041	99621084	99621174	99621555	448	114	0	91	1	215	125	0.574210461651	0.807133143492	1.0	0.981	0.019
244	NR2C2AP	NR2C2AP	chr19	-	19312219	19312850	19312219	19312372	19312739	19312850	244	472	8	546	12	492	125	0.577343076542	0.809779899565	0.937	0.92	0.017
3	DERL3	DERL3	chr22	-	24176689	24179341	24176689	24177119	24179250	24179341	3	166	10	87	7	2256	125	0.582584336943	0.812249749532	0.479	0.408	0.071
837	HDAC8	HDAC8	chrX	-	71787431	71787880	71787431	71787646	71787738	71787880	837	2	4	2	8	217	125	0.582864403599	0.812249749532	0.224	0.126	0.098
961	FAM96B	FAM96B	chr16	-	66967889	66968326	66967889	66968069	66968159	66968326	961	135	5	123	3	215	125	0.580382084629	0.812249749532	0.94	0.96	-0.02
555	CDCA4	CDCA4	chr14	-	105475909	105478272	105475909	105476970	105477496	105478272	555	530	1	839	3	651	125	0.58907164318	0.819138250602	0.99	0.982	0.008
794	CMTM4	CMTM4	chr16	-	66648652	66656125	66648652	66651261	66655964	66656125	794	2608	4	3246	7	4828	125	0.592703275015	0.822423388029	0.944	0.923	0.021
207	HUS1	HUS1	chr7	-	48002884	48005035	48002884	48004229	48004896	48005035	207	55	20	64	28	792	125	0.595660431924	0.824760598049	0.303	0.265	0.038
221	JRK	JRK	chr8	-	143738873	143746087	143738873	143740356	143745894	143746087	221	574	5	662	4	5663	125	0.597417156298	0.825429247934	0.717	0.785	-0.068
112	C2CD5	C2CD5	chr12	-	22696994	22697480	22696994	22697113	22697253	22697480	112	6	44	4	42	265	125	0.605718927345	0.835118861531	0.06	0.043	0.017
545	PARG	PARG	chr10	-	51026320	51027540	51026320	51027112	51027323	51027540	545	109	7	145	7	336	125	0.610470568738	0.839883075461	0.853	0.885	-0.032
712	MICAL2	MICAL2	chr11	+	12281341	12285337	12281341	12281444	12284026	12285337	712	8085	29	4917	15	2707	125	0.61539579547	0.84486541412	0.928	0.938	-0.01
309	AMBRA1	AMBRA1	chr11	-	46563494	46564948	46563494	46564531	46564801	46564948	309	45	29	53	29	395	125	0.625726553658	0.846494377391	0.329	0.366	-0.037
447	FAM127B	FAM127B	chrX	-	134184962	134186221	134184962	134185398	134185946	134186221	447	947	92	1011	91	673	125	0.624219785672	0.846494377391	0.657	0.674	-0.017
64	PHYKPL	PHYKPL	chr5	-	177658669	177659823	177658669	177658867	177659492	177659823	64	48	1	18	0	750	125	0.62045237806	0.846494377391	0.889	1.0	-0.111
6	DNHD1	DNHD1	chr11	+	6518814	6520191	6518814	6518897	6519000	6520191	6	25	1	9	0	228	125	0.625211729479	0.846494377391	0.932	1.0	-0.068
856	SNHG8	SNHG8	chr4	+	119199916	119200292	119199916	119199947	119200098	119200292	856	120	6	105	7	276	125	0.621882677596	0.846494377391	0.901	0.872	0.029
858	TRIM52-AS1	TRIM52-AS1	chr5	+	180690628	180691567	180690628	180690767	180691052	180691567	858	95	8	73	8	410	125	0.622188846073	0.846494377391	0.784	0.736	0.048
952	PHF8	PHF8	chrX	-	53963112	53965679	53963112	53964492	53965594	53965679	952	363	11	348	13	1227	125	0.619968301825	0.846494377391	0.771	0.732	0.039
227	PDK1	PDK1	chr2	+	173460556	173463862	173460556	173460751	173462340	173463862	227	337	7	377	10	1714	125	0.629056539662	0.849226328544	0.778	0.733	0.045
792	C15orf41	C15orf41	chr15	+	37100524	37102461	37100524	37100690	37101104	37102461	792	129	11	118	8	539	125	0.639350524504	0.85954178398	0.731	0.774	-0.043
97	CLDN19	CLDN19	chr1	-	43198763	43201701	43198763	43200805	43201548	43201701	97	173	3	289	7	868	125	0.638405478477	0.85954178398	0.893	0.856	0.037
807	STAG3L5P-PVRIG2P-PILRB	STAG3L5P-PVRIG2P-PILRB	chr7	+	99950186	99950537	99950186	99950290	99950383	99950537	807	135	4	122	5	218	125	0.64232171227	0.861748384163	0.951	0.933	0.018
401	ZNF582-AS1	ZNF582-AS1	chr19	+	56909645	56910539	56909645	56909752	56910262	56910539	401	0	4	1	10	635	125	0.645861081518	0.86470657195	0.0	0.019	-0.019
179	TRIM5	TRIM5	chr11	-	5684424	5686912	5684424	5685403	5686885	5686912	179	784	6	703	4	1607	125	0.654166083524	0.870430435572	0.91	0.932	-0.022
241	TSSC4	TSSC4	chr11	+	2423840	2425108	2423840	2423882	2424074	2425108	241	341	14	393	19	317	125	0.653832702954	0.870430435572	0.906	0.891	0.015
42	MRPL52	MRPL52	chr14	+	23299091	23299319	23299091	23299149	23299258	23299319	42	45	144	27	98	234	125	0.652398437608	0.870430435572	0.143	0.128	0.015
160	ELP5	ELP5	chr17	+	7155519	7155915	7155519	7155656	7155744	7155915	160	67	4	48	4	213	125	0.658172273405	0.872179208929	0.908	0.876	0.032
452	SSSCA1	SSSCA1	chr11	+	65337929	65338226	65337929	65337981	65338074	65338226	452	31	68	22	56	218	125	0.657903097632	0.872179208929	0.207	0.184	0.023
100	NUDT16	NUDT16	chr3	+	131102005	131107674	131102005	131102116	131102187	131107674	100	163	2	161	3	196	125	0.660640352392	0.872706539943	0.981	0.972	0.009
288	VAMP4	VAMP4	chr1	-	171669295	171673674	171669295	171671224	171673526	171673674	288	272	19	260	21	2427	125	0.661614112268	0.872706539943	0.424	0.389	0.035
539	URM1	URM1	chr9	+	131151539	131154295	131151539	131151588	131151944	131154295	539	13	292	9	284	481	125	0.663645246361	0.872706539943	0.011	0.008	0.003
727	HSPBP1	HSPBP1	chr19	-	55791402	55791751	55791402	55791476	55791585	55791751	727	10	1	17	3	234	125	0.664273000445	0.872706539943	0.842	0.752	0.09
882	EARS2	EARS2	chr16	-	23533333	23535775	23533333	23534738	23534831	23535775	882	80	2	137	5	218	125	0.665304059771	0.872706539943	0.958	0.94	0.018
1018	LRRC75A-AS1	LRRC75A-AS1	chr17	+	16342300	16342728	16342300	16342374	16342640	16342728	1018	34	225	36	213	391	125	0.670661312854	0.877956627736	0.046	0.051	-0.005
520	TUBB	TUBB	chr6	+	30691116	30693203	30691116	30691205	30691811	30693203	520	43392	442	56206	589	731	125	0.675217309861	0.880363816479	0.944	0.942	0.002
761	PHF6	PHF6	chrX	+	133559230	133562822	133559230	133559360	133559690	133562822	761	80	65	78	70	455	125	0.674358826089	0.880363816479	0.253	0.234	0.019
1033	LRSAM1	LRSAM1	chr9	+	130213764	130214363	130213764	130213948	130214207	130214363	1033	29	23	37	25	384	125	0.678308712506	0.882237661465	0.291	0.325	-0.034
721	R3HCC1	R3HCC1	chr8	+	23147378	23147982	23147378	23147438	23147564	23147982	721	171	3	169	2	251	125	0.679377458443	0.882237661465	0.966	0.977	-0.011
7	AKAP8L	AKAP8L	chr19	-	15514285	15514526	15514285	15514366	15514468	15514526	7	326	40	228	31	227	125	0.689592884881	0.893712378806	0.818	0.802	0.016
405	SCRN2	SCRN2	chr17	-	45915046	45915816	45915046	45915368	45915635	45915816	405	89	74	87	79	392	125	0.692963255949	0.896287804102	0.277	0.26	0.017
1008	BDNF	BDNF	chr11	-	27676441	27681196	27676441	27680132	27680366	27681196	1008	2	2	2	1	359	125	0.702796817996	0.897057307541	0.258	0.411	-0.153
1019	LRRC75A-AS1	LRRC75A-AS1	chr17	+	16342300	16342728	16342300	16342343	16342640	16342728	1019	34	2	36	3	422	125	0.726360578756	0.897057307541	0.834	0.78	0.054
101	SPRTN	SPRTN	chr1	+	231487049	231490773	231487049	231487317	231488355	231490773	101	37	37	38	43	1163	125	0.704887283991	0.897057307541	0.097	0.087	0.01
1034	RELL2	RELL2	chr5	+	141016516	141017976	141016516	141017308	141017736	141017976	1034	26	2	21	1	553	125	0.726782540832	0.897057307541	0.746	0.826	-0.08
1051	SLC10A3	SLC10A3	chrX	-	153718645	153719029	153718645	153718697	153718932	153719029	1051	6	11	4	10	360	125	0.701926319932	0.897057307541	0.159	0.122	0.037
130	C2orf49	C2orf49	chr2	+	105959304	105959680	105959304	105959431	105959557	105959680	130	129	10	75	7	251	125	0.722480782889	0.897057307541	0.865	0.842	0.023
18	TMEM136	TMEM136	chr11	+	120200685	120204388	120200685	120200758	120201115	120204388	18	130	26	125	28	482	125	0.708300187283	0.897057307541	0.565	0.537	0.028
225	TSNAXIP1	TSNAXIP1	chr16	+	67859569	67859979	67859569	67859739	67859819	67859979	225	7	2	1	0	205	125	0.7170388547	0.897057307541	0.681	1.0	-0.319
313	MED8	MED8	chr1	-	43849578	43850777	43849578	43850223	43850716	43850777	313	581	7	471	7	618	125	0.702164486474	0.897057307541	0.944	0.932	0.012
332	SPIN2B	SPIN2B	chrX	-	57146114	57147064	57146114	57146534	57146837	57147064	332	57	5	32	2	428	125	0.707342113026	0.897057307541	0.769	0.824	-0.055
395	EGR2	EGR2	chr10	-	64575620	64576126	64575620	64575829	64576012	64576126	395	128	2	15	0	308	125	0.702658944534	0.897057307541	0.963	1.0	-0.037
441	C1QTNF6	C1QTNF6	chr22	-	37576205	37578775	37576205	37576907	37578191	37578775	441	1110	13	808	11	1409	125	0.719042568053	0.897057307541	0.883	0.867	0.016
513	TMED4	TMED4	chr7	-	44621321	44621894	44621321	44621422	44621645	44621894	513	12	225	11	242	348	125	0.720211223994	0.897057307541	0.019	0.016	0.003
565	PRSS23	PRSS23	chr11	+	86518672	86522273	86518672	86518829	86518925	86522273	565	1520	60	2452	91	221	125	0.723391746943	0.897057307541	0.935	0.938	-0.003
605	PRKD2	PRKD2	chr19	-	47219387	47220384	47219387	47219792	47220071	47220384	605	172	16	162	13	404	125	0.707989982887	0.897057307541	0.769	0.794	-0.025
662	BCAM	BCAM	chr19	+	45322838	45324079	45322838	45322983	45323961	45324079	662	319	53	542	84	1103	125	0.716121850091	0.897057307541	0.406	0.422	-0.016
717	ZNF747	ZNF747	chr16	-	30545517	30546291	30545517	30545631	30545771	30546291	717	10	3	7	3	265	125	0.726668475659	0.897057307541	0.611	0.524	0.087
719	SIMC1	SIMC1	chr5	+	175772185	175772994	175772185	175772569	175772704	175772994	719	30	1	37	2	260	125	0.7179986551	0.897057307541	0.935	0.899	0.036
720	R3HCC1	R3HCC1	chr8	+	23147378	23147982	23147378	23147732	23147847	23147982	720	257	2	237	0	240	125	0.697146221961	0.897057307541	0.985	1.0	-0.015
755	NOP14	NOP14	chr4	-	2939663	2940657	2939663	2939915	2940538	2940657	755	292	0	407	1	748	125	0.723126489114	0.897057307541	1.0	0.986	0.014
775	REC8	REC8	chr14	+	24641233	24641817	24641233	24641574	24641675	24641817	775	111	163	186	257	226	125	0.699868981758	0.897057307541	0.274	0.286	-0.012
904	C14orf132	C14orf132	chr14	+	96552847	96560308	96552847	96553099	96559858	96560308	904	2368	4	1625	2	6884	125	0.725626867029	0.897057307541	0.915	0.937	-0.022
936	THUMPD1	THUMPD1	chr16	-	20744985	20748608	20744985	20747680	20748181	20748608	936	155	35	213	44	626	125	0.724508632795	0.897057307541	0.469	0.492	-0.023
983	SMARCC2	SMARCC2	chr12	-	56558086	56558515	56558086	56558152	56558431	56558515	983	182	16	221	17	404	125	0.71605754651	0.897057307541	0.779	0.801	-0.022
106	P3H1	P3H1	chr1	-	43212005	43213083	43212005	43212523	43212942	43213083	106	57	242	22	103	544	125	0.732459896845	0.897228758328	0.051	0.047	0.004
343	TMEM9	TMEM9	chr1	-	201122985	201123683	201122985	201123087	201123572	201123683	343	27	146	21	127	610	125	0.731120284829	0.897228758328	0.037	0.033	0.004
371	ZNRD1	ZNRD1	chr6	+	30029016	30029446	30029016	30029190	30029291	30029446	371	61	4	42	2	226	125	0.730712020064	0.897228758328	0.894	0.921	-0.027
747	CIART	CIART	chr1	+	150254942	150256043	150254942	150255028	150255871	150256043	747	63	8	59	9	968	125	0.729458903585	0.897228758328	0.504	0.458	0.046
167	TRHDE-AS1	TRHDE-AS1	chr12	-	72665602	72667289	72665602	72665942	72666544	72667289	167	35	7	33	8	727	125	0.743020664207	0.90379978184	0.462	0.415	0.047
183	ACBD4	ACBD4	chr17	+	43213013	43213599	43213013	43213320	43213474	43213599	183	10	14	10	17	279	125	0.741325327286	0.90379978184	0.242	0.209	0.033
535	SLC5A6	SLC5A6	chr2	-	27425680	27426213	27425680	27425748	27426100	27426213	535	14	108	24	164	477	125	0.743709340955	0.90379978184	0.033	0.037	-0.004
604	PRKD2	PRKD2	chr19	-	47219387	47220384	47219387	47219792	47220207	47220384	604	219	9	230	11	540	125	0.745636692648	0.90379978184	0.849	0.829	0.02
693	PSME1	PSME1	chr14	+	24607682	24608176	24607682	24607777	24607944	24608176	693	26	18	16	13	292	125	0.746192721118	0.90379978184	0.382	0.345	0.037
980	ST3GAL1	ST3GAL1	chr8	-	134487961	134488843	134487961	134488317	134488520	134488843	980	117	43	77	31	328	125	0.745491006934	0.90379978184	0.509	0.486	0.023
1039	IL32	IL32	chr16	+	3118990	3119668	3118990	3119110	3119281	3119668	1039	3203	31	1946	17	296	125	0.749020621162	0.904618438009	0.978	0.98	-0.002
784	SLC11A2	SLC11A2	chr12	-	51373565	51375586	51373565	51373841	51375421	51375586	784	753	9	720	10	1705	125	0.749660650017	0.904618438009	0.86	0.841	0.019
821	NAPEPLD	NAPEPLD	chr7	-	102740022	102744001	102740022	102743569	102743870	102744001	821	46	2	69	4	426	125	0.757662206683	0.912574553774	0.871	0.835	0.036
694	LMNA	LMNA	chr1	+	156108870	156109880	156108870	156108893	156109560	156109880	694	2397	3	2718	5	792	125	0.762463736239	0.916653990877	0.992	0.988	0.004
592	CDK17	CDK17	chr12	-	96672038	96674663	96672038	96674057	96674585	96674663	592	192	94	182	94	653	125	0.767550315792	0.916806154885	0.281	0.27	0.011
697	NUP43	NUP43	chr6	-	150045451	150048334	150045451	150045829	150047464	150048334	697	501	1	783	1	1760	125	0.766242925353	0.916806154885	0.973	0.982	-0.009
888	CTNS	CTNS	chr17	+	3563529	3566397	3563529	3563644	3563910	3566397	888	125	4	127	5	391	125	0.76824960201	0.916806154885	0.909	0.89	0.019
998	HS3ST3B1	HS3ST3B1	chr17	+	14248344	14252721	14248344	14249019	14251318	14252721	998	281	7	62	2	2424	125	0.764657979893	0.916806154885	0.674	0.615	0.059
1052	SLC10A3	SLC10A3	chrX	-	153715644	153717421	153715644	153716835	153716922	153717421	1052	171	12	178	11	212	125	0.772108842427	0.91826060936	0.894	0.905	-0.011
222	JPH3	JPH3	chr16	+	87730185	87731761	87730185	87730408	87731445	87731761	222	11	2	1	0	1162	125	0.772302518675	0.91826060936	0.372	1.0	-0.628
301	C14orf93	C14orf93	chr14	-	23467635	23468611	23467635	23467950	23468262	23468611	301	58	1	79	2	437	125	0.773913818659	0.918491125441	0.943	0.919	0.024
243	CDK2AP2	CDK2AP2	chr11	-	67275062	67275658	67275062	67275160	67275330	67275658	243	54	22	81	30	295	125	0.776482081926	0.919854459028	0.51	0.534	-0.024
13	SLC35C2	SLC35C2	chr20	-	44987025	44987402	44987025	44987197	44987329	44987402	13	331	4	272	4	257	125	0.789799074836	0.928838113419	0.976	0.971	0.005
460	MSTO1	MSTO1	chr1	+	155579960	155580351	155579960	155580123	155580215	155580351	460	11	1	7	1	217	125	0.787114574511	0.928838113419	0.864	0.801	0.063
645	PAPD4	PAPD4	chr5	+	78908242	78908898	78908242	78908558	78908833	78908898	645	214	13	221	12	400	125	0.788679592816	0.928838113419	0.837	0.852	-0.015
811	PYCR1	PYCR1	chr17	-	79890261	79891252	79890261	79890839	79891182	79891252	811	1102	7	949	7	468	125	0.788049013637	0.928838113419	0.977	0.973	0.004
494	ATP2A2	ATP2A2	chr12	+	110784005	110788897	110784005	110784126	110788096	110788897	494	5780	13	6410	13	4095	125	0.796629571844	0.931797766345	0.931	0.938	-0.007
537	DIS3L2	DIS3L2	chr2	+	233200482	233201908	233200482	233200584	233201178	233201908	537	52	48	56	48	719	125	0.794794603426	0.931797766345	0.158	0.169	-0.011
736	SNHG7	SNHG7	chr9	-	139619045	139619562	139619045	139619391	139619506	139619562	736	382	32	368	33	240	125	0.79549856704	0.931797766345	0.861	0.853	0.008
180	TRIM5	TRIM5	chr11	-	5684424	5686912	5684424	5686625	5686885	5686912	180	10	70	16	100	385	125	0.800249619483	0.934345501667	0.044	0.049	-0.005
485	GMPPB	GMPPB	chr3	-	49758908	49759580	49758908	49759316	49759397	49759580	485	5	118	8	162	206	125	0.802142260209	0.934870835639	0.025	0.029	-0.004
1046	AGER	AGER	chr6	-	32151657	32152099	32151657	32151764	32151947	32152099	1046	10	1	15	1	308	125	0.805216044078	0.936768395983	0.802	0.859	-0.057
812	NIPBL	NIPBL	chr5	+	37063891	37065921	37063891	37064080	37064628	37065921	812	104	30	86	23	673	125	0.811181643392	0.942017392326	0.392	0.41	-0.018
197	KIF18B	KIF18B	chr17	-	43002078	43003867	43002078	43003554	43003781	43003867	197	116	5	244	12	352	125	0.815535659804	0.943403386936	0.892	0.878	0.014
457	CBS	CBS	chr21	-	44473300	44474093	44473300	44473757	44473971	44474093	457	448	31	567	37	339	125	0.818425805249	0.943403386936	0.842	0.85	-0.008
589	HCFC1R1	HCFC1R1	chr16	-	3073233	3073531	3073233	3073362	3073474	3073531	589	58	134	66	145	237	125	0.819016492337	0.943403386936	0.186	0.194	-0.008
612	NSUN5	NSUN5	chr7	-	72716512	72717737	72716512	72717521	72717596	72717737	612	35	7	35	8	200	125	0.819654485872	0.943403386936	0.758	0.732	0.026
765	MFSD11	MFSD11	chr17	+	74733582	74734530	74733582	74734247	74734363	74734530	765	36	11	41	14	241	125	0.814195584132	0.943403386936	0.629	0.603	0.026
300	CCDC88A	CCDC88A	chr2	-	55522732	55523192	55522732	55522863	55523085	55523192	300	184	7	187	8	347	125	0.828431491029	0.950130276437	0.904	0.894	0.01
825	ANO1	ANO1	chr11	+	70033843	70035652	70033843	70034203	70035174	70035652	825	1168	1	6	0	1096	125	0.82808517429	0.950130276437	0.993	1.0	-0.007
206	HNRNPLL	HNRNPLL	chr2	-	38829579	38830178	38829579	38829742	38829998	38830178	206	35	9	39	9	381	125	0.84090361241	0.962730637529	0.561	0.587	-0.026
1035	UNC119	UNC119	chr17	-	26873724	26874867	26873724	26874427	26874694	26874867	1035	84	115	80	114	392	125	0.847790417687	0.965497698877	0.189	0.183	0.006
52	FRMD5	FRMD5	chr15	-	44162958	44166660	44162958	44166137	44166316	44166660	52	87	5	80	4	304	125	0.845528561609	0.965497698877	0.877	0.892	-0.015
634	AMZ2	AMZ2	chr17	+	66244144	66244846	66244144	66244227	66244784	66244846	634	234	2	291	3	682	125	0.847693557598	0.965497698877	0.955	0.947	0.008
246	TRMT2A	TRMT2A	chr22	-	20104405	20104818	20104405	20104495	20104619	20104818	246	25	4	16	3	249	125	0.853996343319	0.967532964251	0.758	0.728	0.03
826	C19orf12	C19orf12	chr19	-	30189792	30193884	30189792	30193699	30193754	30193884	826	93	1	123	1	180	125	0.854056875851	0.967532964251	0.985	0.988	-0.003
957	CDK5RAP3	CDK5RAP3	chr17	+	46058802	46059152	46058802	46058825	46058952	46059152	957	538	10	587	10	252	125	0.852936130312	0.967532964251	0.964	0.967	-0.003
977	TYMP	TYMP	chr22	-	50967924	50968514	50967924	50968148	50968332	50968514	977	8	19	2	4	309	125	0.85643449688	0.968533253016	0.146	0.168	-0.022
295	PQBP1	PQBP1	chrX	+	48755538	48755859	48755538	48755629	48755774	48755859	295	23	1	30	1	270	125	0.865051168668	0.969540700325	0.914	0.933	-0.019
445	FAM3A	FAM3A	chrX	-	153744083	153744566	153744083	153744136	153744292	153744566	445	61	1	79	1	281	125	0.865078366111	0.969540700325	0.964	0.972	-0.008
551	NAPB	NAPB	chr20	-	23355155	23358123	23355155	23356289	23356709	23358123	551	132	1	102	1	545	125	0.865207239065	0.969540700325	0.968	0.959	0.009
659	C11orf24	C11orf24	chr11	-	68028802	68030386	68028802	68029193	68030198	68030386	659	1402	31	1209	28	1130	125	0.863012194989	0.969540700325	0.833	0.827	0.006
704	POFUT2	POFUT2	chr21	-	46683842	46687628	46683842	46685550	46687504	46687628	704	112	97	71	64	2079	125	0.863973346627	0.969540700325	0.065	0.063	0.002
735	PDHB	PDHB	chr3	-	58416383	58416669	58416383	58416515	58416569	58416669	735	498	5	559	5	179	125	0.866302570198	0.969540700325	0.986	0.987	-0.001
178	LOC730101	LOC730101	chr6	+	52531186	52533951	52531186	52531316	52531546	52533951	178	12	7	4	2	355	125	0.881385845382	0.976304321039	0.376	0.413	-0.037
219	DDIT3	DDIT3	chr12	-	57911051	57911536	57911051	57911207	57911488	57911536	219	246	33	128	18	406	125	0.881366535937	0.976304321039	0.697	0.686	0.011
342	TMEM9	TMEM9	chr1	-	201122985	201123683	201122985	201123087	201123576	201123683	342	27	3	21	2	614	125	0.881253961501	0.976304321039	0.647	0.681	-0.034
512	TSEN34	TSEN34	chr19	+	54697029	54698394	54697029	54697173	54697476	54698394	512	1154	4	1301	4	428	125	0.877072257256	0.976304321039	0.988	0.99	-0.002
621	UBE2V1	UBE2V1	chr20	-	48713019	48713357	48713019	48713071	48713208	48713357	621	10	2	12	2	262	125	0.876749948259	0.976304321039	0.705	0.741	-0.036
658	CD24	CD24	chrY	-	21152525	21154962	21152525	21154526	21154703	21154962	658	4764	166	6949	238	302	125	0.877453744277	0.976304321039	0.922	0.924	-0.002
1049	MIEF1	MIEF1	chr22	+	39909521	39914139	39909521	39910229	39911234	39914139	1049	773	1	958	1	1130	125	0.890516957243	0.976898012275	0.988	0.991	-0.003
275	THTPA	THTPA	chr14	+	24025190	24026513	24025190	24025552	24025951	24026513	275	74	4	82	4	524	125	0.891411437181	0.976898012275	0.815	0.83	-0.015
316	TMEM106A	TMEM106A	chr17	+	41365039	41365271	41365039	41365064	41365208	41365271	316	22	3	17	2	269	125	0.888026567875	0.976898012275	0.773	0.798	-0.025
529	FN1	FN1	chr2	-	216236631	216237098	216236631	216236738	216236831	216237098	529	7082	13398	1909	3594	218	125	0.892474727264	0.976898012275	0.233	0.233	0.0
633	AMZ2	AMZ2	chr17	+	66244144	66244846	66244144	66244298	66244780	66244846	633	229	1	284	1	607	125	0.88732453089	0.976898012275	0.979	0.983	-0.004
649	SHISA5	SHISA5	chr3	-	48509196	48510972	48509196	48510585	48510759	48510972	649	17	489	16	487	299	125	0.890039661316	0.976898012275	0.014	0.014	0.0
938	TTLL3	TTLL3	chr3	+	9851643	9852393	9851643	9852078	9852304	9852393	938	17	2	7	1	351	125	0.889622369398	0.976898012275	0.752	0.714	0.038
150	VEPH1	VEPH1	chr3	-	157177409	157178144	157177409	157177715	157177969	157178144	150	20	7	5	2	379	125	0.896507090506	0.979656989288	0.485	0.452	0.033
376	ZNRD1	ZNRD1	chr6	+	30029016	30029446	30029016	30029175	30029291	30029446	376	61	36	44	27	241	125	0.905600987939	0.981879480874	0.468	0.458	0.01
444	PIP4K2C	PIP4K2C	chr12	+	57995308	57997211	57995308	57995419	57995708	57997211	444	502	4	807	7	414	125	0.902867179988	0.981879480874	0.974	0.972	0.002
530	SH3GLB2	SH3GLB2	chr9	-	131770071	131771070	131770071	131770429	131770962	131771070	530	1222	2	1454	3	658	125	0.904206892891	0.981879480874	0.991	0.989	0.002
58	TAF1C	TAF1C	chr16	-	84215351	84215664	84215351	84215469	84215547	84215664	58	28	39	30	40	203	125	0.901568521311	0.981879480874	0.307	0.316	-0.009
838	ARHGEF4	ARHGEF4	chr2	+	131802941	131804826	131802941	131803019	131803610	131804826	838	7	5	5	4	716	125	0.906117175251	0.981879480874	0.196	0.179	0.017
454	BIRC3	BIRC3	chr11	+	102192567	102196093	102192567	102192631	102195191	102196093	454	904	4	839	4	2685	125	0.919296182368	0.994497372578	0.913	0.907	0.006
1005	RPL28	RPL28	chr19	+	55899297	55903451	55899297	55899416	55899610	55903451	1005	35	4229	30	4144	319	125	1	1.0	0.003	0.003	0.0
1029	ARHGDIA	ARHGDIA	chr17	-	79827205	79827501	79827205	79827282	79827417	79827501	1029	8	919	16	1364	260	125	1	1.0	0.004	0.006	-0.002
1031	ARHGDIA	ARHGDIA	chr17	-	79825594	79826951	79825594	79826819	79826931	79826951	1031	2933	11	4696	7	237	125	1	1.0	0.993	0.997	-0.004
1056	ZNF12	ZNF12	chr7	-	6728063	6732334	6728063	6732118	6732232	6732334	1056	63	2	32	1	239	125	1	1.0	0.943	0.944	-0.001
10	FAM96A	FAM96A	chr15	-	64364757	64367736	64364757	64365227	64367690	64367736	10	30	373	18	327	2588	125	1	1.0	0.004	0.003	0.001
148	CUTA	CUTA	chr6	-	33385257	33386065	33385257	33385472	33385735	33386065	148	533	205	503	194	388	125	0.983949617929	1.0	0.456	0.455	0.001
154	RUSC1	RUSC1	chr1	+	155294892	155295281	155294892	155294969	155295205	155295281	154	152	7	169	8	361	125	0.961288958861	1.0	0.883	0.88	0.003
155	RUSC1	RUSC1	chr1	+	155294892	155295281	155294892	155294969	155295106	155295281	155	18	136	24	187	262	125	0.92957535392	1.0	0.059	0.058	0.001
162	DKC1	DKC1	chrX	+	153993173	153993805	153993173	153993241	153993718	153993805	162	4	171	9	242	602	125	1	1.0	0.005	0.008	-0.003
165	DKC1	DKC1	chrX	+	153994490	153995336	153994490	153994675	153995271	153995336	165	6	204	7	311	721	125	1	1.0	0.005	0.004	0.001
181	BCKDHB	BCKDHB	chr6	+	81053380	81055987	81053380	81053529	81055691	81055987	181	303	29	433	42	2287	125	0.959052129333	1.0	0.363	0.36	0.003
189	SKP1	SKP1	chr5	-	133492081	133494286	133492081	133493459	133494145	133494286	189	8	1798	11	1531	811	125	1	1.0	0.001	0.001	0.0
194	WRAP53	WRAP53	chr17	+	7591666	7592397	7591666	7591879	7591965	7592397	194	26	24	60	55	211	125	0.985509775311	1.0	0.391	0.393	-0.002
198	ATP5G3	ATP5G3	chr2	-	176040985	176043978	176040985	176043130	176043784	176043978	198	72	1819	72	2083	779	125	1	1.0	0.006	0.006	0.0
326	LINC00869	LINC00869	chr1	-	144300467	144301536	144300467	144300755	144301189	144301536	326	23	5	14	3	559	125	0.986921477372	1.0	0.507	0.511	-0.004
344	FILIP1L	FILIP1L	chr3	-	99567138	99569914	99567138	99569271	99569776	99569914	344	752	1	637	1	630	125	1	1.0	0.993	0.992	0.001
396	GPX1	GPX1	chr3	-	49394608	49395791	49394608	49395180	49395459	49395791	396	27	1139	9	1119	404	125	1	1.0	0.007	0.002	0.005
466	THAP7	THAP7	chr22	-	21356120	21356404	21356120	21356200	21356374	21356404	466	4	2	2	1	299	125	0.999242980946	1.0	0.455	0.455	0.0
488	TNFSF13	TNFSF13	chr17	+	7461608	7462614	7461608	7461692	7462384	7462614	488	176	5	256	7	817	125	0.948883528306	1.0	0.843	0.848	-0.005
495	TCF3	TCF3	chr19	-	1609288	1611848	1609288	1611368	1611702	1611848	495	833	166	888	178	459	125	0.963295730064	1.0	0.577	0.576	0.001
500	ULK2	ULK2	chr17	-	19674142	19679720	19674142	19674380	19679621	19679720	500	415	12	495	14	5366	125	0.957234520017	1.0	0.446	0.452	-0.006
538	URM1	URM1	chr9	+	131150094	131154295	131150094	131150176	131151539	131154295	538	31	367	20	387	1488	125	1	1.0	0.007	0.004	0.003
557	TRIM13	TRIM13	chr13	+	50571142	50571899	50571142	50571267	50571802	50571899	557	49	19	47	18	660	125	0.975600480907	1.0	0.328	0.331	-0.003
561	TMEM175	TMEM175	chr4	+	941903	942403	941903	941942	942198	942403	561	13	2	14	2	381	125	0.949213327179	1.0	0.681	0.697	-0.016
562	HSDL1	HSDL1	chr16	-	84163590	84164036	84163590	84163776	84163941	84164036	562	187	0	157	1	290	125	0.988446238755	1.0	1.0	0.985	0.015
619	ZNF248	ZNF248	chr10	-	38145223	38146564	38145223	38145265	38146112	38146564	619	31	2	17	1	972	125	0.950791407747	1.0	0.666	0.686	-0.02
629	ULK3	ULK3	chr15	-	75132574	75132982	75132574	75132657	75132838	75132982	629	41	19	46	21	306	125	0.969992058622	1.0	0.469	0.472	-0.003
647	DCTN1	DCTN1	chr2	-	74593370	74593747	74593370	74593502	74593585	74593747	647	3	302	5	362	208	125	1	1.0	0.006	0.008	-0.002
657	CD24	CD24	chrY	-	21152525	21154800	21152525	21154527	21154701	21154800	657	4764	0	6949	2	299	125	1	1.0	1.0	0.999	0.001
691	MOGS	MOGS	chr2	-	74692022	74692537	74692022	74692114	74692440	74692537	691	45	5	44	5	451	125	0.974513376794	1.0	0.714	0.709	0.005
705	STX16	STX16	chr20	+	57226308	57227194	57226308	57226470	57227128	57227194	705	931	0	918	1	783	125	1	1.0	1.0	0.993	0.007
713	MICAL2	MICAL2	chr11	+	12284026	12285337	12284026	12284084	12285106	12285337	713	3724	4	2403	2	1147	125	1	1.0	0.99	0.992	-0.002
749	PQLC2	PQLC2	chr1	+	19638739	19639383	19638739	19638852	19639222	19639383	749	13	5	18	7	495	125	0.98755026612	1.0	0.396	0.394	0.002
791	VPS28	VPS28	chr8	-	145648983	145649515	145648983	145649305	145649423	145649515	791	53	305	44	251	243	125	0.9727684379	1.0	0.082	0.083	-0.001
810	ZBTB21	ZBTB21	chr21	-	43406939	43414217	43406939	43411998	43412601	43414217	810	175	4	128	3	728	125	0.973603815355	1.0	0.883	0.88	0.003
815	SNRNP27	SNRNP27	chr2	+	70131385	70132368	70131385	70131557	70131643	70132368	815	138	11	160	13	211	125	0.966998213628	1.0	0.881	0.879	0.002
820	GLIDR	GLIDR	chr9	-	41954503	41955177	41954503	41954633	41954748	41955177	820	6	17	6	18	240	125	0.93444461101	1.0	0.155	0.148	0.007
867	ZBTB10	ZBTB10	chr8	+	81430637	81430814	81430637	81430673	81430745	81430814	867	50	2	70	3	197	125	0.948552235386	1.0	0.941	0.937	0.004
87	BCL2L11	BCL2L11	chr2	+	111881309	111881716	111881309	111881446	111881626	111881716	87	82	19	68	16	305	125	0.968520191706	1.0	0.639	0.635	0.004
8	DNPH1	DNPH1	chr6	-	43193366	43193881	43193366	43193619	43193770	43193881	8	62	328	62	332	276	125	0.95634114515	1.0	0.079	0.078	0.001
905	MCL1	MCL1	chr1	-	150551318	150552214	150551318	150551439	150551898	150552214	905	2238	2	1580	3	584	125	1	1.0	0.996	0.991	0.005
907	DUSP22	DUSP22	chr6	+	348768	351355	348768	348841	350821	351355	907	730	46	670	43	2105	125	0.934967014818	1.0	0.485	0.481	0.004
908	RNF103	RNF103	chr2	-	86849783	86851000	86849783	86849950	86850938	86851000	908	106	3	69	2	1113	125	0.978176875409	1.0	0.799	0.795	0.004
90	BOLA3-AS1	BOLA3-AS1	chr2	+	74375107	74375605	74375107	74375350	74375476	74375605	90	27	6	33	7	251	125	0.941301661679	1.0	0.691	0.701	-0.01
918	NDUFA2	NDUFA2	chr5	-	140026840	140027370	140026840	140026947	140027067	140027370	918	5	428	2	365	245	125	1	1.0	0.006	0.003	0.003
920	CD164	CD164	chr6	-	109687716	109690220	109687716	109689528	109690124	109690220	920	3566	2	3867	2	721	125	1	1.0	0.997	0.997	0.0
937	GCDH	GCDH	chr19	+	13002300	13002788	13002300	13002336	13002644	13002788	937	15	44	13	38	433	125	0.995214588291	1.0	0.09	0.09	0.0
955	RABL2A	RABL2A	chr2	+	114399607	114400975	114399607	114399722	114400766	114400975	955	132	1	135	1	1169	125	0.989177911229	1.0	0.934	0.935	-0.001
98	AKR1A1	AKR1A1	chr1	+	46016454	46016827	46016454	46016548	46016637	46016827	98	112	36	153	50	214	125	0.949411409247	1.0	0.645	0.641	0.004
