# Supplementary material for: Characterization of alternative mRNA splicing in cultured cell populations representing progressive stages of human fetal kidney development
Source: Sci Rep. 2022 Nov 15;12:19548. doi: 10.1038/s41598-022-24147-z (PMC9666651; doi:10.1038/s41598-022-24147-z)
Supplement: Supplementary file 13 — Supplementary Information 13. [file 41598_2022_24147_MOESM13_ESM.zip › _Program/Data/rMATS/NPS1-NPS2/MATS_output/SE.MATS.JunctionCountOnly.txt]

ID	GeneID	geneSymbol	chr	strand	exonStart_0base	exonEnd	upstreamES	upstreamEE	downstreamES	downstreamEE	ID	IJC_SAMPLE_1	SJC_SAMPLE_1	IJC_SAMPLE_2	SJC_SAMPLE_2	IncFormLen	SkipFormLen	PValue	FDR	IncLevel1	IncLevel2	IncLevelDifference
10885	MYL6	MYL6	chr12	+	56554409	56554454	56554026	56554104	56555170	56555366	10885	3125	4194	1577	4336	169	125	0.0	0.0	0.355	0.212	0.143
15376	FN1	FN1	chr2	-	216245533	216245803	216243852	216244040	216246934	216247048	15376	25891	3332	5944	1336	250	125	0.0	0.0	0.795	0.69	0.105
2075	ENAH	ENAH	chr1	-	225692692	225692755	225688693	225688772	225695652	225695719	2075	149	347	285	106	187	125	0.0	0.0	0.223	0.643	-0.42
2677	RPS24	RPS24	chr10	+	79799958	79799983	79796951	79797062	79800372	79800473	2677	395	2275	715	2011	149	125	0.0	0.0	0.127	0.23	-0.103
5130	CD44	CD44	chr11	+	35229651	35229753	35211381	35211612	35236398	35236461	5130	435	983	1051	995	226	125	0.0	0.0	0.197	0.369	-0.172
5137	CD44	CD44	chr11	+	35232792	35232996	35211381	35211612	35236398	35236461	5137	808	983	1760	995	250	125	0.0	0.0	0.291	0.469	-0.178
26930	SEC31A	SEC31A	chr4	-	83763292	83763634	83750152	83750211	83765538	83765662	26930	544	196	552	56	250	125	1.11022302463e-16	4.88942220047e-13	0.581	0.831	-0.25
26935	SEC31A	SEC31A	chr4	-	83763337	83763634	83750152	83750211	83765538	83765662	26935	432	196	444	56	250	125	2.22044604925e-16	8.55648885078e-13	0.524	0.799	-0.275
15383	FN1	FN1	chr2	-	216257653	216257926	216256354	216256537	216259250	216259442	15383	19823	7242	4649	2166	250	125	3.33066907388e-16	1.0267786621e-12	0.578	0.518	0.06
15950	SPTAN1	SPTAN1	chr9	+	131355261	131355321	131353755	131353904	131356453	131356652	15950	439	316	677	202	184	125	3.33066907388e-16	1.0267786621e-12	0.486	0.695	-0.209
7379	RAC1	RAC1	chr7	+	6438292	6438349	6431554	6431672	6439756	6439819	7379	318	1619	617	1758	181	125	2.27595720048e-14	6.37847350695e-11	0.119	0.195	-0.076
14018	TNC	TNC	chr9	-	117810538	117810811	117808688	117808961	117819431	117819704	14018	813	1051	449	303	250	125	8.77076189454e-14	2.25320873071e-10	0.279	0.426	-0.147
165	ATP5C1	ATP5C1	chr10	+	7848936	7848973	7844720	7844817	7849621	7849762	165	1024	121	1147	39	161	125	1.48414613932e-12	3.51948132177e-09	0.868	0.958	-0.09
21440	PLOD2	PLOD2	chr3	-	145795648	145795711	145794568	145794682	145796902	145797044	21440	315	91	133	125	187	125	4.31066293771e-12	9.49207978884e-09	0.698	0.416	0.282
14007	TNC	TNC	chr9	-	117819431	117819704	117808688	117808961	117835881	117836145	14007	1063	46	310	57	250	125	7.15727477285e-12	1.47096311132e-08	0.92	0.731	0.189
9233	SRSF2	SRSF2	chr17	-	74731853	74731957	74730196	74731240	74732235	74732546	9233	154	996	85	1411	228	125	9.34685662202e-12	1.80090559965e-08	0.078	0.032	0.046
30791	ACTN1	ACTN1	chr14	-	69345174	69345240	69343798	69343957	69345705	69345786	30791	113	1711	53	2431	190	125	1.16130438599e-11	1.98892731174e-08	0.042	0.014	0.028
5166	CD44	CD44	chr11	+	35219667	35219793	35211381	35211612	35236398	35236461	5166	106	983	244	995	250	125	1.12977405209e-11	1.98892731174e-08	0.051	0.109	-0.058
12509	CLSTN1	CLSTN1	chr1	-	9797555	9797612	9795942	9796100	9801151	9801314	12509	553	140	629	342	181	125	1.59905422237e-11	2.59450755617e-08	0.732	0.56	0.172
22096	RAI14	RAI14	chr5	+	34813678	34813765	34812284	34812313	34814687	34814774	22096	500	394	518	211	211	125	3.07311065484e-10	4.30626614852e-07	0.429	0.593	-0.164
26928	SEC31A	SEC31A	chr4	-	83782783	83782861	83778841	83778917	83783686	83783725	26928	291	78	70	71	202	125	2.8857249923e-10	4.30626614852e-07	0.698	0.379	0.319
5171	CD44	CD44	chr11	+	35226058	35226187	35211381	35211612	35236398	35236461	5171	84	983	197	995	250	125	3.00033997647e-10	4.30626614852e-07	0.041	0.09	-0.049
2849	CTNND1	CTNND1	chr11	+	57558856	57559145	57529233	57529518	57561481	57561553	2849	197	108	134	201	250	125	4.46075065774e-10	5.97895744682e-07	0.477	0.25	0.227
1875	PKIG	PKIG	chr20	+	43211225	43211372	43160421	43160619	43218437	43218507	1875	278	54	34	37	250	125	1.22634002953e-09	1.57523376793e-06	0.72	0.315	0.405
2858	CTNND1	CTNND1	chr11	+	57558965	57559145	57529233	57529518	57561481	57561553	2858	173	108	118	201	250	125	1.69454150711e-09	2.08957302325e-06	0.445	0.227	0.218
26165	SAT1	SAT1	chrX	+	23802410	23802520	23801916	23802000	23803444	23803546	26165	639	1486	496	1746	234	125	2.28210506048e-09	2.70587441556e-06	0.187	0.132	0.055
12510	CLSTN1	CLSTN1	chr1	-	9816538	9816568	9815171	9815367	9833329	9833452	12510	94	299	53	480	154	125	1.13102043287e-08	1.29137399646e-05	0.203	0.082	0.121
30597	ARHGEF11	ARHGEF11	chr1	-	156908209	156908305	156907040	156907288	156909339	156909702	30597	57	25	18	56	220	125	1.19146100763e-08	1.3117985694e-05	0.564	0.154	0.41
22617	SPAG9	SPAG9	chr17	-	49053223	49053262	49052131	49052308	49054468	49054582	22617	135	74	100	159	163	125	2.0829949654e-08	2.21429547563e-05	0.583	0.325	0.258
29965	FGFR1	FGFR1	chr8	-	38287199	38287466	38285863	38285953	38314873	38315052	29965	198	145	266	78	250	125	3.72847973606e-08	3.83138577678e-05	0.406	0.63	-0.224
26929	SEC31A	SEC31A	chr4	-	83782783	83782861	83778841	83778917	83784470	83784545	26929	108	211	30	188	202	125	8.02167176017e-08	7.97716442008e-05	0.241	0.09	0.151
17810	VPS29	VPS29	chr12	-	110937339	110937351	110933816	110934008	110939853	110939945	17810	88	262	41	354	136	125	9.79092006359e-08	9.43232761626e-05	0.236	0.096	0.14
31532	SRSF3	SRSF3	chr6	+	36567597	36568053	36566625	36566760	36568928	36568967	31532	488	1088	431	1443	250	125	1.49299940189e-07	0.00013947328958	0.183	0.13	0.053
24024	LAS1L	LAS1L	chrX	-	64744443	64744494	64743935	64744142	64744844	64744930	24024	52	62	30	142	175	125	3.2634970748e-07	0.000295903199476	0.375	0.131	0.244
284	EIF4A2	EIF4A2	chr3	+	186502750	186502890	186502352	186502485	186503671	186503840	284	1299	279	1239	158	250	125	8.43965745179e-07	0.000743365028354	0.7	0.797	-0.097
9308	LOC220729	LOC220729	chr3	-	197349057	197349201	197348574	197348739	197350090	197350253	9308	40	1	12	14	250	125	8.75991352567e-07	0.000750140594915	0.952	0.3	0.652
24469	INF2	INF2	chr14	+	105181620	105181677	105180539	105181193	105185131	105185947	24469	104	59	210	37	181	125	9.47112972383e-07	0.00078912428953	0.549	0.797	-0.248
2675	RPS24	RPS24	chr10	+	79799961	79799983	79796951	79797062	79800372	79800473	2675	2236	2275	1595	2011	146	125	1.77685711633e-06	0.00144149871532	0.457	0.404	0.053
11343	SREK1	SREK1	chr5	+	65454636	65454760	65449290	65449424	65455046	65455162	11343	63	57	25	87	248	125	1.8788130719e-06	0.0014851294713	0.358	0.127	0.231
32041	BICC1	BICC1	chr10	+	60558815	60559012	60558158	60558320	60559953	60560086	32041	507	30	907	11	250	125	1.9461784857e-06	0.00149991975893	0.894	0.976	-0.082
30797	ACTN1	ACTN1	chr14	-	69345705	69345786	69345174	69345240	69346678	69346825	30797	1242	152	1700	114	205	125	3.04737980816e-06	0.00229133231039	0.833	0.901	-0.068
27038	HGSNAT	HGSNAT	chr8	+	43033216	43033377	43027452	43027529	43037287	43037403	27038	109	14	152	0	250	125	4.73937147383e-06	0.00347869866179	0.796	1.0	-0.204
2847	CTNND1	CTNND1	chr11	+	57558856	57559145	57529233	57529591	57561481	57561553	2847	180	37	128	74	250	125	5.44403616431e-06	0.00390299411333	0.709	0.464	0.245
8608	TBC1D23	TBC1D23	chr3	+	100030676	100030721	100029246	100029386	100034942	100035031	8608	137	16	117	52	169	125	5.72006768518e-06	0.0040076874227	0.864	0.625	0.239
3948	ZNF207	ZNF207	chr17	+	30693683	30693776	30692348	30692506	30694790	30695033	3948	573	301	530	430	217	125	6.09192822076e-06	0.00417337695977	0.523	0.415	0.108
2735	GEMIN7	GEMIN7	chr19	+	45583164	45583287	45582517	45582537	45593364	45594782	2735	47	12	82	0	247	125	7.27993885019e-06	0.00477502031646	0.665	1.0	-0.335
6297	SLK	SLK	chr10	+	105770573	105770666	105767934	105768114	105777917	105778047	6297	116	110	205	85	217	125	7.23354692278e-06	0.00477502031646	0.378	0.581	-0.203
28123	PLXNB1	PLXNB1	chr3	-	48455078	48455227	48454477	48454578	48455303	48455480	28123	334	0	454	22	250	125	7.86610147996e-06	0.00494890155968	1.0	0.912	0.088
65	AP1B1	AP1B1	chr22	-	29725700	29725709	29723668	29724884	29726366	29726521	65	55	138	34	249	133	125	7.73371749696e-06	0.00494890155968	0.273	0.114	0.159
11244	PTPN3	PTPN3	chr9	-	112216775	112216854	112211090	112211135	112219452	112219495	11244	200	25	353	8	203	125	8.13693275004e-06	0.00501690725636	0.831	0.965	-0.134
32350	PALM	PALM	chr19	+	740351	740483	736018	736078	746284	748330	32350	59	26	10	28	250	125	9.10265296394e-06	0.00550228599161	0.532	0.152	0.38
25736	SENP7	SENP7	chr3	-	101219913	101219963	101212716	101212812	101231934	101232085	25736	22	14	34	0	174	125	1.07231509321e-05	0.00635717878721	0.53	1.0	-0.47
8368	ZFYVE16	ZFYVE16	chr5	+	79723310	79723364	79703831	79703972	79729927	79730036	8368	11	62	25	22	178	125	1.12480077658e-05	0.00654252044159	0.111	0.444	-0.333
28175	PSMC6	PSMC6	chr14	+	53184946	53185070	53184798	53184860	53185694	53185756	28175	696	29	731	5	248	125	1.19226891886e-05	0.00680653078345	0.924	0.987	-0.063
8098	ADAM15	ADAM15	chr1	+	155034379	155034451	155033238	155033308	155034720	155034845	8098	13	152	50	153	196	125	1.28783761176e-05	0.00721844689006	0.052	0.172	-0.12
15362	MRPL33	MRPL33	chr2	+	27997290	27997397	27995540	27995559	28002299	28002608	15362	1027	449	1163	355	231	125	1.44167821403e-05	0.00793643856824	0.553	0.639	-0.086
2850	CTNND1	CTNND1	chr11	+	57558856	57559145	57529233	57529518	57563048	57563201	2850	44	22	27	59	250	125	1.53663142938e-05	0.00831074977279	0.5	0.186	0.314
8407	ANXA6	ANXA6	chr5	-	150490187	150490205	150489313	150489407	150496687	150496741	8407	717	123	272	92	142	125	1.63460200832e-05	0.00868819150215	0.837	0.722	0.115
35460	ENC1	ENC1	chr5	-	73933318	73933443	73930508	73932323	73936131	73937249	35460	17	178	34	93	249	125	1.97850172788e-05	0.0103378391978	0.046	0.155	-0.109
35012	USO1	USO1	chr4	+	76716488	76716509	76714842	76715054	76720774	76720885	35012	37	216	70	157	145	125	2.02756354123e-05	0.0104176214748	0.129	0.278	-0.149
24025	SCRIB	SCRIB	chr8	-	144889721	144889784	144889093	144889183	144890778	144891195	24025	130	39	146	110	187	125	2.10972603099e-05	0.0104901022715	0.69	0.47	0.22
5142	CD44	CD44	chr11	+	35231511	35231601	35211381	35211612	35232792	35232996	5142	554	35	1380	29	214	125	2.10185680738e-05	0.0104901022715	0.902	0.965	-0.063
21291	FDPS	FDPS	chr1	+	155279579	155279756	155278704	155278867	155279833	155279996	21291	240	70	210	128	250	125	2.29507937987e-05	0.0112305884322	0.632	0.451	0.181
25802	ITGA6	ITGA6	chr2	+	173366499	173366629	173362702	173362828	173368818	173371181	25802	289	111	624	128	250	125	2.62662393561e-05	0.0126521191698	0.566	0.709	-0.143
23756	LTBP4	LTBP4	chr19	+	41123005	41123130	41122794	41122926	41125251	41125398	23756	162	26	50	30	249	125	2.84439714825e-05	0.0130226865599	0.758	0.456	0.302
28275	TFIP11	TFIP11	chr22	-	26907084	26907161	26906582	26906668	26908064	26908141	28275	2	52	24	52	201	125	2.80097498491e-05	0.0130226865599	0.023	0.223	-0.2
7717	RPS6KC1	RPS6KC1	chr1	+	213246211	213246328	213244347	213244383	213251037	213251158	7717	0	32	12	19	241	125	2.74799252206e-05	0.0130226865599	0.0	0.247	-0.247
8331	DNM2	DNM2	chr19	+	10919244	10919256	10916591	10916643	10922939	10923053	8331	187	257	347	283	136	125	2.88657777094e-05	0.0130226865599	0.401	0.53	-0.129
9083	PQBP1	PQBP1	chrX	+	48759509	48759794	48759206	48759319	48760008	48760072	9083	623	28	702	6	250	125	2.91477024988e-05	0.0130226865599	0.918	0.983	-0.065
16315	RBM39	RBM39	chr20	-	34328446	34328519	34326889	34326939	34328745	34328809	16315	419	323	266	325	197	125	3.25451176026e-05	0.0143328697922	0.451	0.342	0.109
14836	RILP	RILP	chr17	-	1550199	1550283	1549444	1549913	1551128	1551251	14836	60	12	82	0	208	125	3.30372417786e-05	0.0143446773176	0.75	1.0	-0.25
5132	CD44	CD44	chr11	+	35229651	35229753	35211381	35211612	35232792	35232996	5132	431	35	1047	29	226	125	3.50685592063e-05	0.0150151881002	0.872	0.952	-0.08
20419	PMM1	PMM1	chr22	-	41980284	41980376	41979962	41980062	41980530	41980607	20419	323	22	299	2	216	125	3.88439940978e-05	0.0164038719185	0.895	0.989	-0.094
29396	CD200	CD200	chr3	+	112054789	112054864	112051915	112052071	112059748	112059830	29396	0	8	14	2	199	125	4.05110518029e-05	0.0168766852024	0.0	0.815	-0.815
29271	APLP2	APLP2	chr11	+	129993506	129993674	129992199	129992408	129996594	129996725	29271	1103	1283	1717	1603	250	125	4.45542551499e-05	0.0183135810368	0.301	0.349	-0.048
14441	ACOT9	ACOT9	chrX	-	23752457	23752484	23751288	23751334	23754035	23754133	14441	184	108	142	164	151	125	4.57029339748e-05	0.0185385532707	0.585	0.418	0.167
1269	CA12	CA12	chr15	-	63620296	63620329	63619347	63619432	63631017	63631144	1269	42	19	32	0	157	125	5.35644492283e-05	0.0206410605101	0.638	1.0	-0.362
12862	DMTN	DMTN	chr8	+	21924595	21924670	21924215	21924404	21925037	21925193	12862	126	26	215	10	199	125	5.22854318996e-05	0.0206410605101	0.753	0.931	-0.178
28979	NFYA	NFYA	chr6	+	41048549	41048636	41046767	41046903	41051784	41051931	28979	57	70	26	98	211	125	5.32584751407e-05	0.0206410605101	0.325	0.136	0.189
35463	ENC1	ENC1	chr5	-	73933389	73933526	73930508	73932323	73936131	73937249	35463	179	178	182	93	250	125	5.17465143027e-05	0.0206410605101	0.335	0.495	-0.16
14019	TNC	TNC	chr9	-	117810538	117810811	117808688	117808961	117835881	117836145	14019	434	46	226	57	250	125	5.42528153342e-05	0.0206482196435	0.825	0.665	0.16
7639	NR2C2AP	NR2C2AP	chr19	-	19313278	19313384	19313139	19313207	19313599	19313690	7639	150	1	180	20	230	125	5.68656419966e-05	0.021378707457	0.988	0.83	0.158
14220	C20orf24	C20orf24	chr20	+	35236292	35236403	35236117	35236221	35238003	35238133	14220	140	514	101	658	235	125	5.79581471564e-05	0.0215269127776	0.127	0.075	0.052
28513	MINOS1	MINOS1	chr1	+	19943751	19943830	19923470	19923603	19948593	19948641	28513	4	857	35	900	203	125	6.05931176528e-05	0.0222376741786	0.003	0.023	-0.02
17680	SNRPN	SNRPN	chr15	+	25213078	25213229	25207260	25207356	25219457	25219603	17680	1074	7	1153	33	250	125	6.22859846066e-05	0.0225900274524	0.987	0.946	0.041
17068	ADAMTS9	ADAMTS9	chr3	-	64601635	64601846	64600996	64601161	64606789	64606916	17068	313	14	507	2	250	125	6.44815717559e-05	0.0231143941173	0.918	0.992	-0.074
956	KRBOX4	KRBOX4	chrX	+	46330576	46330620	46322632	46322728	46332184	46334074	956	14	4	3	18	168	125	6.68427325449e-05	0.023685376539	0.723	0.11	0.613
33437	FMNL3	FMNL3	chr12	-	50052224	50052377	50050864	50050973	50055748	50055832	33437	171	24	162	3	250	125	6.80604256553e-05	0.0238428045693	0.781	0.964	-0.183
8633	COPZ1	COPZ1	chr12	+	54735989	54736071	54734330	54734399	54739243	54739299	8633	517	19	554	2	206	125	6.91829358018e-05	0.0239637252236	0.943	0.994	-0.051
25215	CTNNAL1	CTNNAL1	chr9	-	111761346	111761536	111754911	111755099	111775581	111775874	25215	550	19	870	5	250	125	7.05274503502e-05	0.02415800266	0.935	0.989	-0.054
31785	PUM2	PUM2	chr2	-	20526021	20526146	20518297	20518406	20527070	20527147	31785	21	109	65	114	249	125	7.23203408737e-05	0.0244999062468	0.088	0.223	-0.135
22917	ENTPD6	ENTPD6	chr20	+	25187157	25187226	25176338	25176503	25187711	25188033	22917	56	25	99	9	193	125	7.43337086385e-05	0.0247386741903	0.592	0.877	-0.285
35161	TMEM62	TMEM62	chr15	+	43470804	43470909	43461790	43461875	43473378	43473497	35161	89	9	164	0	229	125	7.46300992505e-05	0.0247386741903	0.844	1.0	-0.156
2391	FRG1B	FRG1B	chr20	+	29625872	29625984	29623128	29623254	29628226	29628331	2391	70	69	100	36	236	125	7.54919749744e-05	0.0247581553671	0.35	0.595	-0.245
19306	MBNL1	MBNL1	chr3	+	152164492	152164546	152163070	152163328	152165408	152165562	19306	93	63	149	39	178	125	7.64393389752e-05	0.0248049678098	0.509	0.728	-0.219
28194	HNRNPDL	HNRNPDL	chr4	-	83346715	83346820	83343716	83346036	83347189	83347282	28194	230	918	188	1147	229	125	8.34961061772e-05	0.0268126870962	0.12	0.082	0.038
20075	GALNT6	GALNT6	chr12	-	51754504	51754622	51752915	51753116	51757904	51758139	20075	138	9	255	0	242	125	9.28952781128e-05	0.0295234601408	0.888	1.0	-0.112
16580	ADGRG1	ADGRG1	chr16	+	57675498	57675620	57662137	57662714	57684164	57684263	16580	286	78	417	54	246	125	0.000102301693409	0.0318561273173	0.651	0.797	-0.146
30224	MCL1	MCL1	chr1	-	150550719	150550967	150547026	150549967	150551318	150551439	30224	2818	48	2229	12	250	125	0.00010172258378	0.0318561273173	0.967	0.989	-0.022
28382	DSTN	DSTN	chr20	+	17572576	17572708	17550598	17550856	17581382	17581690	28382	59	985	98	848	250	125	0.000104416469756	0.0321895092964	0.029	0.055	-0.026
14774	CPNE2	CPNE2	chr16	+	57153106	57153190	57151407	57151479	57155004	57155103	14774	160	11	211	0	208	125	0.000106547322658	0.0322992028696	0.897	1.0	-0.103
34711	ZBTB8OS	ZBTB8OS	chr1	-	33100368	33100393	33099551	33099711	33116033	33116191	34711	20	24	47	10	149	125	0.000106867740129	0.0322992028696	0.411	0.798	-0.387
31744	GAPVD1	GAPVD1	chr9	+	128097450	128097531	128094788	128094908	128099296	128099374	31744	22	50	3	56	205	125	0.000115134142076	0.0344597605041	0.212	0.032	0.18
9250	BPNT1	BPNT1	chr1	-	220253068	220253196	220247308	220247413	220263027	220263195	9250	284	6	278	28	250	125	0.000120090785089	0.0355976800262	0.959	0.832	0.127
8104	ADAM15	ADAM15	chr1	+	155034379	155034593	155033238	155033308	155034720	155034845	8104	5	152	27	153	250	125	0.000122058518142	0.0358363809265	0.016	0.081	-0.065
8693	EDIL3	EDIL3	chr5	-	83525672	83525702	83476210	83476339	83549901	83550030	8693	191	129	105	137	154	125	0.000129856739701	0.037553164866	0.546	0.384	0.162
9022	ABI1	ABI1	chr10	-	27060003	27060018	27059173	27059274	27065993	27066170	9022	27	190	9	261	139	125	0.000130342177263	0.037553164866	0.113	0.03	0.083
7836	YBX3	YBX3	chr12	-	10862506	10862713	10856649	10856747	10865809	10865932	7836	1294	262	1450	410	250	125	0.000133608951109	0.0381379328221	0.712	0.639	0.073
22850	C9orf89	C9orf89	chr9	+	95874160	95874220	95872849	95873003	95874499	95874571	22850	150	24	189	6	184	125	0.000135827781358	0.0382091876744	0.809	0.955	-0.146
2987	KIF13A	KIF13A	chr6	-	17771344	17771449	17763923	17765177	17772138	17772290	2987	24	41	74	37	229	125	0.000136337441423	0.0382091876744	0.242	0.522	-0.28
32007	PRDM5	PRDM5	chr4	-	121737986	121738079	121737607	121737729	121739507	121739682	32007	25	0	7	7	217	125	0.000142148684643	0.0394789157673	1.0	0.365	0.635
33384	ARNTL2	ARNTL2	chr12	+	27529278	27529320	27523061	27523163	27533179	27533337	33384	12	0	10	16	166	125	0.00015128319407	0.0416406991678	1.0	0.32	0.68
14024	TNC	TNC	chr9	-	117826925	117827198	117804497	117804620	117835881	117836145	14024	1330	183	517	117	250	125	0.000153179247623	0.0417894676613	0.784	0.688	0.096
16583	ADGRG1	ADGRG1	chr16	+	57675502	57675620	57662137	57662714	57684164	57684263	16583	335	78	475	54	242	125	0.000156375345333	0.0422871854906	0.689	0.82	-0.131
12397	UQCRH	UQCRH	chr1	+	46775568	46775716	46774772	46774799	46775826	46775988	12397	247	2476	333	2388	250	125	0.000162862103118	0.0436583731732	0.048	0.065	-0.017
19151	METTL13	METTL13	chr1	+	171759591	171759756	171756874	171757070	171761156	171761375	19151	179	18	287	5	250	125	0.000168316831553	0.0440809389911	0.833	0.966	-0.133
26422	DHX9	DHX9	chr1	+	182824711	182824848	182823164	182823313	182825666	182825713	26422	69	483	40	605	250	125	0.000168728130302	0.0440809389911	0.067	0.032	0.035
26642	VARS2	VARS2	chr6	+	30893050	30893162	30892130	30892337	30893320	30893496	26642	97	0	129	15	236	125	0.000166971173086	0.0440809389911	1.0	0.82	0.18
14163	ZNF518B	ZNF518B	chr4	-	10456428	10456612	10441503	10448163	10458940	10459032	14163	35	3	8	10	250	125	0.000184845378877	0.0478858263867	0.854	0.286	0.568
5602	NBPF11	NBPF11	chr1	-	146055344	146055447	146054298	146054513	146057274	146057484	5602	18	12	23	0	227	125	0.000192960990335	0.0495716784171	0.452	1.0	-0.548
30410	PLCB4	PLCB4	chr20	+	9353693	9353751	9352949	9353050	9360700	9360809	30410	139	40	277	30	182	125	0.000199080479165	0.0507210992702	0.705	0.864	-0.159
22022	MTSS1L	MTSS1L	chr16	-	70713217	70713226	70712154	70712312	70713532	70713607	22022	40	81	18	115	133	125	0.000211402649415	0.0534190235751	0.317	0.128	0.189
19716	PLAU	PLAU	chr10	+	75671798	75671826	75671282	75671370	75671972	75672080	19716	2776	60	5956	65	152	125	0.000214509603936	0.0537634314645	0.974	0.987	-0.013
12880	PTEN	PTEN	chr10	+	89711874	89712016	89692769	89693008	89717609	89717776	12880	429	2	311	14	250	125	0.000218197996013	0.0542468372668	0.991	0.917	0.074
23758	LTBP4	LTBP4	chr19	+	41128854	41128926	41128305	41128572	41129508	41129637	23758	309	9	150	19	196	125	0.000261855928482	0.0645799565059	0.956	0.834	0.122
35592	TOM1L1	TOM1L1	chr17	+	52981068	52981153	52978051	52978284	52982849	52982928	35592	301	11	400	0	209	125	0.000268616360479	0.0657214695305	0.942	1.0	-0.058
5141	CD44	CD44	chr11	+	35231511	35231601	35211381	35211612	35236398	35236461	5141	38	983	79	995	214	125	0.000273322246611	0.0663462851852	0.022	0.044	-0.022
9407	PSMA2	PSMA2	chr7	-	42966981	42967058	42964273	42964396	42971716	42971805	9407	23	0	10	8	201	125	0.000278450927887	0.0670631656633	1.0	0.437	0.563
5867	ESRP1	ESRP1	chr8	+	95709079	95709189	95704904	95705055	95718152	95719694	5867	114	15	278	7	234	125	0.000281027160732	0.0671589558996	0.802	0.955	-0.153
33000	TRPM4	TRPM4	chr19	+	49684605	49684718	49675265	49675365	49685834	49686179	33000	76	12	70	0	237	125	0.000317160456796	0.0752109427854	0.77	1.0	-0.23
7186	EZR	EZR	chr6	-	159208139	159208235	159206340	159206615	159210319	159210403	7186	3148	54	5066	41	220	125	0.000323746446685	0.0761866828886	0.971	0.986	-0.015
34669	GSN	GSN	chr9	+	124062333	124062404	124043747	124043840	124064240	124064445	34669	96	1013	50	996	195	125	0.000327173574801	0.0764099012422	0.057	0.031	0.026
19192	ZFAS1	ZFAS1	chr20	+	47897439	47897501	47897021	47897107	47905581	47905795	19192	833	363	488	301	186	125	0.000335820964869	0.0778397646991	0.607	0.521	0.086
11380	SZRD1	SZRD1	chr1	+	16717869	16717919	16693524	16693803	16719725	16719977	11380	44	145	94	144	174	125	0.000346741776291	0.0791804109593	0.179	0.319	-0.14
2859	CTNND1	CTNND1	chr11	+	57558965	57559145	57529233	57529518	57563048	57563201	2859	20	22	11	59	250	125	0.000344602572576	0.0791804109593	0.313	0.085	0.228
35614	ACAD10	ACAD10	chr12	+	112148076	112148169	112147329	112147488	112150301	112150461	35614	10	27	0	35	217	125	0.000352328146894	0.0798645008268	0.176	0.0	0.176
13205	MTA1	MTA1	chr14	+	105915695	105915746	105911754	105911848	105916394	105916521	13205	151	30	162	75	175	125	0.000373009397238	0.0839352824675	0.782	0.607	0.175
14503	CLIP1	CLIP1	chr12	-	122831921	122832026	122825299	122826244	122835657	122835690	14503	25	0	15	9	229	125	0.000381225941022	0.0851625602161	1.0	0.476	0.524
23684	RNF2	RNF2	chr1	+	185062192	185062408	185060710	185060871	185067203	185067476	23684	202	17	280	4	250	125	0.000387989605992	0.0860499537663	0.856	0.972	-0.116
6915	PMM2	PMM2	chr16	+	8904935	8905035	8900172	8900264	8905494	8905570	6915	243	15	341	3	224	125	0.000391321543166	0.0861690038052	0.9	0.984	-0.084
14883	MELK	MELK	chr9	+	36657237	36657360	36651742	36651874	36665346	36665578	14883	283	10	473	52	247	125	0.000399028551388	0.0872429232779	0.935	0.822	0.113
4121	DCUN1D4	DCUN1D4	chr4	+	52777235	52777340	52765435	52765544	52779455	52779558	4121	72	30	103	12	229	125	0.000414213862022	0.0899252460452	0.567	0.824	-0.257
8402	ETV4	ETV4	chr17	-	41622342	41622390	41613793	41613847	41622641	41622735	8402	222	1	243	15	172	125	0.00042922664693	0.0925328606403	0.994	0.922	0.072
18927	FRS2	FRS2	chr12	+	69874078	69874139	69864128	69864310	69924644	69924740	18927	0	24	7	10	185	125	0.00045051943162	0.0964487016526	0.0	0.321	-0.321
22343	MRPL22	MRPL22	chr5	+	154330380	154330498	154320776	154320825	154335930	154335996	22343	416	31	420	9	242	125	0.00046390560901	0.0986295318246	0.874	0.96	-0.086
20883	GALE	GALE	chr1	-	24122998	24123076	24122640	24122755	24123186	24123272	20883	359	23	527	9	202	125	0.000468830635706	0.0989939098462	0.906	0.973	-0.067
31255	DNAL1	DNAL1	chr14	+	74119872	74119918	74111577	74111745	74121549	74121588	31255	3	12	22	7	170	125	0.00047320462017	0.0992377689157	0.155	0.698	-0.543
16425	HAUS7	HAUS7	chrX	-	152720334	152720511	152719851	152719966	152720999	152721106	16425	29	45	41	18	250	125	0.00050902041082	0.104613874832	0.244	0.532	-0.288
24734	NSUN5P2	NSUN5P2	chr7	-	72424897	72425018	72420596	72420735	72425163	72425302	24734	0	11	11	7	245	125	0.000504812157826	0.104613874832	0.0	0.445	-0.445
30654	PAPSS2	PAPSS2	chr10	+	89481512	89481527	89475488	89475600	89487040	89487246	30654	2	200	11	113	139	125	0.000506711243589	0.104613874832	0.009	0.08	-0.071
31539	EXOC5	EXOC5	chr14	-	57710882	57711077	57706312	57706377	57713428	57713576	31539	297	14	364	2	250	125	0.000519413198241	0.106042848181	0.914	0.989	-0.075
10277	MTSS1	MTSS1	chr8	-	125592791	125592803	125580619	125580777	125597327	125597402	10277	5	152	19	113	136	125	0.000526199367331	0.106721540106	0.029	0.134	-0.105
17202	PRICKLE1	PRICKLE1	chr12	-	42862427	42862631	42859995	42860182	42863251	42863389	17202	177	2	213	19	250	125	0.000550542568127	0.107930776944	0.978	0.849	0.129
19101	COPB2	COPB2	chr3	-	139092507	139092650	139092054	139092254	139093330	139093430	19101	1095	24	1027	5	250	125	0.00054708212922	0.107930776944	0.958	0.99	-0.032
20682	PDE9A	PDE9A	chr21	+	44151879	44152059	44119077	44119121	44152179	44152234	20682	29	3	11	12	250	125	0.000555319934912	0.107930776944	0.829	0.314	0.515
21786	SH3D19	SH3D19	chr4	-	152065371	152065440	152065061	152065202	152069073	152069338	21786	68	44	43	71	193	125	0.00055666905197	0.107930776944	0.5	0.282	0.218
23984	ADD3	ADD3	chr10	+	111892062	111892158	111890120	111890244	111893083	111895323	23984	146	163	160	99	220	125	0.000544677449227	0.107930776944	0.337	0.479	-0.142
29393	FPGS	FPGS	chr9	+	130570836	130570984	130570512	130570590	130571078	130571168	29393	318	18	387	4	250	125	0.000548368484747	0.107930776944	0.898	0.98	-0.082
3363	RPL23AP53	RPL23AP53	chr8	-	180803	180907	169289	169417	182128	182318	3363	2	16	10	4	228	125	0.000547652508557	0.107930776944	0.064	0.578	-0.514
27812	KIAA1191	KIAA1191	chr5	-	175786483	175786570	175782573	175782752	175786813	175786921	27812	391	10	381	32	211	125	0.000563355851878	0.108544588761	0.959	0.876	0.083
19823	CD151	CD151	chr11	+	834529	834591	832951	833026	836062	836153	19823	1050	248	1393	233	186	125	0.00057380163555	0.109870539259	0.74	0.801	-0.061
22987	RSRC2	RSRC2	chr12	-	123005050	123005128	123003385	123003576	123005931	123005975	22987	136	127	96	165	202	125	0.000589384993423	0.112157781341	0.399	0.265	0.134
32076	HUWE1	HUWE1	chrX	-	53589791	53589890	53589071	53589205	53590706	53590782	32076	432	1	393	13	223	125	0.000593587388594	0.112264490893	0.996	0.944	0.052
10902	SMC5	SMC5	chr9	+	72961520	72961565	72959059	72959185	72961981	72962077	10902	108	11	117	39	169	125	0.00059736801876	0.112290617575	0.879	0.689	0.19
30990	NCOR2	NCOR2	chr12	-	124811954	124812179	124810736	124810916	124815390	124815444	30990	343	36	520	21	250	125	0.00060667691353	0.112629970881	0.827	0.925	-0.098
34806	NME7	NME7	chr1	-	169293630	169293738	169279207	169279318	169336945	169337201	34806	91	0	76	9	232	125	0.000607598762231	0.112629970881	1.0	0.82	0.18
35819	LPIN1	LPIN1	chr2	+	11916211	11916319	11913745	11913871	11919644	11919771	35819	77	73	129	56	232	125	0.000610133811377	0.112629970881	0.362	0.554	-0.192
2723	ZMYM5	ZMYM5	chr13	-	20425494	20425588	20412839	20413125	20425828	20426330	2723	68	0	47	8	218	125	0.000623313983693	0.114060491018	1.0	0.771	0.229
9424	ATG16L1	ATG16L1	chr2	+	234182366	234182423	234181611	234181698	234183321	234183424	9424	96	44	86	88	181	125	0.000625282956467	0.114060491018	0.601	0.403	0.198
9654	CDK5RAP2	CDK5RAP2	chr9	-	123222849	123222945	123220727	123220900	123230137	123230275	9654	107	9	128	0	220	125	0.000640010685854	0.116060290727	0.871	1.0	-0.129
16162	FBXL12	FBXL12	chr19	-	9929220	9929293	9920942	9922393	9929403	9929731	16162	87	0	73	9	197	125	0.00064495231154	0.116272455323	1.0	0.837	0.163
20088	CREM	CREM	chr10	+	35477127	35477316	35468061	35468204	35495822	35495979	20088	26	14	13	33	250	125	0.000674122479496	0.120824696499	0.481	0.165	0.316
20699	COQ4	COQ4	chr9	+	131094431	131094561	131088057	131088160	131095128	131095222	20699	229	9	302	0	250	125	0.000679309769997	0.121050645026	0.927	1.0	-0.073
15483	CSNK1G3	CSNK1G3	chr5	+	122941032	122941056	122940417	122940524	122950035	122952738	15483	69	55	44	84	148	125	0.000703511212243	0.123930535149	0.514	0.307	0.207
4921	ELP5	ELP5	chr17	+	7162144	7162245	7161906	7162002	7162889	7163259	4921	145	11	128	0	225	125	0.000699513317396	0.123930535149	0.88	1.0	-0.12
24463	PXN	PXN	chr12	-	120660351	120660553	120659425	120659561	120660665	120660802	24463	764	16	1060	4	250	125	0.000711574403349	0.124638725605	0.96	0.993	-0.033
12087	ADAM12	ADAM12	chr10	-	127708263	127708394	127700953	127705908	127724714	127724894	12087	106	0	35	5	250	125	0.000745506617922	0.126084775871	1.0	0.778	0.222
16195	HDDC2	HDDC2	chr6	-	125619859	125619962	125613986	125614055	125621683	125621805	16195	427	247	385	146	227	125	0.000749135666126	0.126084775871	0.488	0.592	-0.104
17616	ARFIP1	ARFIP1	chr4	+	153791904	153792000	153784757	153784866	153793603	153793716	17616	96	42	157	27	220	125	0.000731741570765	0.126084775871	0.565	0.768	-0.203
19313	MBNL1	MBNL1	chr3	+	152174055	152174150	152173330	152173366	152177059	152177134	19313	189	17	136	1	219	125	0.000752322892709	0.126084775871	0.864	0.987	-0.123
20854	LGALS8	LGALS8	chr1	+	236706214	236706340	236706060	236706087	236706859	236706948	20854	88	92	53	117	250	125	0.000736073199033	0.126084775871	0.324	0.185	0.139
22118	CDC42SE1	CDC42SE1	chr1	-	151029126	151029262	151027491	151027602	151031954	151032125	22118	61	3	50	17	250	125	0.000756176475525	0.126084775871	0.91	0.595	0.315
2357	TMEM63A	TMEM63A	chr1	-	226054273	226054382	226053596	226053667	226054811	226054863	2357	168	15	255	4	233	125	0.000749871247501	0.126084775871	0.857	0.972	-0.115
23781	NPHP3	NPHP3	chr3	-	132418196	132418294	132416103	132416206	132418761	132418905	23781	57	19	60	3	222	125	0.00075021662643	0.126084775871	0.628	0.918	-0.29
26896	USPL1	USPL1	chr13	+	31227284	31227442	31221068	31221194	31231610	31233686	26896	56	9	65	0	250	125	0.000760004973595	0.126084775871	0.757	1.0	-0.243
34037	APP	APP	chr21	-	27369674	27369731	27354656	27354790	27372329	27372497	34037	2331	1182	2539	1515	181	125	0.000760729476837	0.126084775871	0.577	0.536	0.041
28537	PDLIM2	PDLIM2	chr8	+	22446810	22446887	22442833	22442912	22447108	22447254	28537	94	0	69	8	201	125	0.000773889101715	0.127579963784	1.0	0.843	0.157
11822	CCDC150	CCDC150	chr2	+	197537068	197537161	197534556	197534600	197538964	197539072	11822	16	11	18	0	217	125	0.000778381983828	0.127638084029	0.456	1.0	-0.544
33579	TRIM37	TRIM37	chr17	-	57141715	57141766	57139927	57140009	57148183	57148308	33579	127	11	161	1	175	125	0.00078428543999	0.12776496968	0.892	0.991	-0.099
34275	UBXN7	UBXN7	chr3	-	196134116	196134264	196129822	196129890	196159197	196159345	34275	109	9	123	0	250	125	0.000787444668458	0.12776496968	0.858	1.0	-0.142
30802	SULF2	SULF2	chr20	-	46288142	46288196	46286149	46287136	46288440	46288474	30802	327	24	332	56	178	125	0.000800757108667	0.129244712806	0.905	0.806	0.099
30277	LRRC20	LRRC20	chr10	-	72083618	72083786	72058725	72061264	72100308	72100458	30277	97	4	167	33	250	125	0.00080841833772	0.12980166935	0.924	0.717	0.207
28566	PHKG2	PHKG2	chr16	+	30767502	30767593	30764714	30764878	30767687	30767841	28566	186	4	145	17	215	125	0.000813939802816	0.130011068607	0.964	0.832	0.132
31999	NASP	NASP	chr1	+	46072992	46074009	46072153	46072263	46078840	46078920	31999	428	256	620	258	250	125	0.000826768950628	0.131379552629	0.455	0.546	-0.091
782	SLC44A2	SLC44A2	chr19	+	10745649	10745749	10745431	10745563	10746998	10747261	782	249	0	368	14	224	125	0.000854430266448	0.135078852585	1.0	0.936	0.064
12823	COA1	COA1	chr7	-	43705256	43705321	43688198	43688251	43769027	43769140	12823	14	106	39	99	189	125	0.00086692441627	0.136354826045	0.08	0.207	-0.127
14748	TRIM3	TRIM3	chr11	-	6494313	6494478	6486794	6486962	6495020	6495214	14748	7	9	0	19	250	125	0.000871859190721	0.136434899145	0.28	0.0	0.28
523	TRA2A	TRA2A	chr7	-	23561750	23562051	23561325	23561459	23571407	23571660	523	108	205	87	291	250	125	0.000881028694329	0.136641035952	0.208	0.13	0.078
8758	TROVE2	TROVE2	chr1	+	193044949	193045170	193028551	193028906	193045630	193045777	8758	58	9	65	0	250	125	0.000882041201324	0.136641035952	0.763	1.0	-0.237
20768	SGSM2	SGSM2	chr17	+	2246838	2246914	2240805	2241039	2264930	2265093	20768	88	8	117	0	200	125	0.000894776147336	0.137502867908	0.873	1.0	-0.127
33308	TRAPPC6B	TRAPPC6B	chr14	-	39623414	39623498	39620949	39621043	39627488	39627606	33308	95	24	92	5	208	125	0.000896525121624	0.137502867908	0.704	0.917	-0.213
28798	PRPF38B	PRPF38B	chr1	+	109236211	109236264	109234934	109235489	109238323	109238392	28798	25	164	8	193	177	125	0.00091645887265	0.13971781378	0.097	0.028	0.069
6397	TSEN15	TSEN15	chr1	+	184041290	184041444	184023861	184023997	184041960	184043344	6397	52	27	86	13	250	125	0.000920031017174	0.13971781378	0.491	0.768	-0.277
7729	OSTC	OSTC	chr4	+	109578605	109578803	109576719	109576813	109588402	109588978	7729	1652	22	1230	1	250	125	0.000942468951532	0.142423690382	0.974	0.998	-0.024
2004	WIPI1	WIPI1	chr17	-	66430696	66430767	66429608	66429716	66431760	66431853	2004	234	14	146	0	195	125	0.000952113484239	0.143179290205	0.915	1.0	-0.085
19640	LRRC37A3	LRRC37A3	chr17	-	62882203	62882284	62865212	62865284	62885798	62885870	19640	9	0	0	4	205	125	0.000970148726569	0.143787235301	1.0	0.0	1.0
27793	PSMA6	PSMA6	chr14	+	35777199	35777294	35761522	35761758	35778119	35778201	27793	1658	28	1753	9	219	125	0.000966045557371	0.143787235301	0.971	0.991	-0.02
3617	AP2A2	AP2A2	chr11	+	1000431	1000598	994071	994245	1003721	1003804	3617	155	17	194	4	250	125	0.000967724696839	0.143787235301	0.82	0.96	-0.14
6848	NUMB	NUMB	chr14	-	73745988	73746132	73741917	73744001	73749066	73749213	6848	145	147	160	91	250	125	0.000975658712348	0.143911994183	0.33	0.468	-0.138
11430	CCNY	CCNY	chr10	+	35805450	35805551	35790428	35790463	35818900	35818958	11430	234	10	327	1	225	125	0.000989194781724	0.145213793957	0.929	0.995	-0.066
11610	SETD5	SETD5	chr3	+	9471510	9471735	9470506	9470693	9475528	9475634	11610	150	22	138	50	250	125	0.000995740274607	0.145481901353	0.773	0.58	0.193
18687	TOR1AIP2	TOR1AIP2	chr1	-	179846373	179846508	179834570	179834989	179846827	179846941	18687	119	21	146	6	250	125	0.00100632606202	0.146334999245	0.739	0.924	-0.185
19368	CLASP1	CLASP1	chr2	-	122203024	122203072	122187648	122187753	122204912	122205083	19368	20	86	6	114	172	125	0.00102934086415	0.148548045439	0.145	0.037	0.108
4188	ERP29	ERP29	chr12	+	112457559	112457698	112451151	112451413	112459953	112461024	4188	1890	55	2214	31	250	125	0.00103118209822	0.148548045439	0.945	0.973	-0.028
26176	MYOF	MYOF	chr10	-	95152673	95152712	95148786	95148911	95155898	95155981	26176	784	53	1033	121	163	125	0.00103783258809	0.148810711747	0.919	0.867	0.052
24343	CTC1	CTC1	chr17	-	8132044	8132210	8131820	8131947	8132619	8132764	24343	39	1	59	19	250	125	0.00108319669462	0.15459623936	0.951	0.608	0.343
23347	DLG1	DLG1	chr3	-	196876613	196876667	196869588	196869639	196888510	196888609	23347	248	10	279	0	178	125	0.001093602428	0.155362099771	0.946	1.0	-0.054
17706	MYLK	MYLK	chr3	-	123471177	123471385	123458799	123458848	123512523	123512691	17706	411	0	731	17	250	125	0.00110261787101	0.155573979879	1.0	0.956	0.044
9567	SIRT7	SIRT7	chr17	-	79875490	79875595	79873486	79873557	79875705	79875843	9567	48	6	94	0	229	125	0.00110518689482	0.155573979879	0.814	1.0	-0.186
1979	MSRB3	MSRB3	chr12	+	65700642	65700806	65672422	65672645	65702308	65702435	1979	0	13	6	4	250	125	0.0011166371152	0.156471313579	0.0	0.429	-0.429
31878	FAM114A1	FAM114A1	chr4	+	38942588	38942642	38937338	38937411	38945076	38947365	31878	253	13	175	0	178	125	0.00115143777475	0.160617754389	0.932	1.0	-0.068
14370	ESPL1	ESPL1	chr12	+	53679707	53680696	53677841	53677951	53681755	53682125	14370	61	9	131	2	250	125	0.0011687883689	0.162303638903	0.772	0.97	-0.198
23474	KIFC3	KIFC3	chr16	-	57794193	57794328	57793639	57793748	57794637	57794867	23474	459	1	520	14	250	125	0.00118188109082	0.163385785954	0.996	0.949	0.047
16491	KIAA0556	KIAA0556	chr16	+	27629745	27629822	27585221	27585277	27639981	27640151	16491	57	10	52	0	201	125	0.00120925778207	0.165252250974	0.78	1.0	-0.22
22829	DCBLD2	DCBLD2	chr3	-	98600383	98600611	98568304	98568442	98619965	98620533	22829	3738	35	5377	94	250	125	0.00120181796369	0.165252250974	0.982	0.966	0.016
27635	ASCC1	ASCC1	chr10	-	73887839	73887925	73855789	73857208	73892814	73892939	27635	155	8	207	0	210	125	0.00121146388738	0.165252250974	0.92	1.0	-0.08
16887	SYNRG	SYNRG	chr17	-	35896080	35896229	35880640	35880751	35898425	35898522	16887	134	9	138	0	250	125	0.00122316274919	0.165384479088	0.882	1.0	-0.118
2662	KIF3A	KIF3A	chr5	-	132042142	132042151	132039154	132039311	132046650	132046749	2662	16	3	7	14	133	125	0.00122020160434	0.165384479088	0.834	0.32	0.514
26362	ERCC1	ERCC1	chr19	-	45923581	45923685	45920078	45920155	45924435	45924651	26362	214	11	173	0	228	125	0.00124123665283	0.167095386609	0.914	1.0	-0.086
12168	AS3MT	AS3MT	chr10	+	104629840	104629968	104629561	104629602	104632204	104632355	12168	61	6	115	0	250	125	0.00125065656946	0.167631481406	0.836	1.0	-0.164
21591	NME4	NME4	chr16	+	448207	448385	447191	447313	448989	449123	21591	26	15	6	20	250	125	0.001278515477	0.17062370184	0.464	0.13	0.334
16812	HNRNPH3	HNRNPH3	chr10	+	70097614	70097753	70096955	70097090	70098259	70098444	16812	1322	85	1692	63	250	125	0.00128514390585	0.170769035903	0.886	0.931	-0.045
27190	NAGA	NAGA	chr22	-	42463768	42463940	42463116	42463294	42464442	42464578	27190	144	7	227	0	250	125	0.00130321439468	0.172306776933	0.911	1.0	-0.089
31693	MTMR12	MTMR12	chr5	-	32235067	32235235	32233878	32234040	32239106	32239279	31693	145	13	175	2	250	125	0.0013078949592	0.172306776933	0.848	0.978	-0.13
13345	ZNF772	ZNF772	chr19	-	57986391	57986514	57980953	57985789	57987027	57987154	13345	0	6	5	0	247	125	0.00132920450322	0.173458729837	0.0	1.0	-1.0
13892	EXOSC2	EXOSC2	chr9	+	133573548	133573638	133572968	133573014	133574715	133574781	13892	145	12	236	3	214	125	0.00133662517042	0.173458729837	0.876	0.979	-0.103
2253	UBE3A	UBE3A	chr15	-	25599674	25599830	25599499	25599573	25601038	25601203	2253	302	2	283	14	250	125	0.00133884652034	0.173458729837	0.987	0.91	0.077
5522	ETF1	ETF1	chr5	-	137865243	137865367	137854380	137854556	137878521	137878625	5522	24	299	8	348	248	125	0.00133914550737	0.173458729837	0.039	0.011	0.028
33342	LDAH	LDAH	chr2	-	21001069	21001225	20990014	20990158	21022796	21022890	33342	87	1	82	12	250	125	0.00135030211469	0.174172023396	0.978	0.774	0.204
13348	CHD2	CHD2	chr15	+	93541728	93541851	93540482	93540633	93543741	93543870	13348	273	0	167	7	247	125	0.00136943955369	0.174720083612	1.0	0.924	0.076
1396	MORF4L2	MORF4L2	chrX	-	102939608	102939657	102933426	102933528	102940098	102940188	1396	233	491	318	475	173	125	0.00137155378987	0.174720083612	0.255	0.326	-0.071
24432	HKDC1	HKDC1	chr10	+	71018531	71018715	71017082	71017182	71020894	71021050	24432	398	11	596	2	250	125	0.00137115284452	0.174720083612	0.948	0.993	-0.045
11423	CCNY	CCNY	chr10	+	35814891	35814927	35790428	35790463	35818900	35818958	11423	74	10	99	1	160	125	0.00141387011629	0.177814818445	0.853	0.987	-0.134
11516	PIGT	PIGT	chr20	+	44047491	44047619	44045156	44045294	44047934	44048035	11516	350	13	406	2	250	125	0.00141891933753	0.177814818445	0.931	0.99	-0.059
24345	CTC1	CTC1	chr17	-	8132459	8132524	8131820	8131947	8132619	8132764	24345	23	1	33	19	189	125	0.0014033824977	0.177814818445	0.938	0.535	0.403
805	CWF19L1	CWF19L1	chr10	-	101996606	101996726	101995423	101995521	101997778	101997988	805	105	12	172	3	244	125	0.00141576372597	0.177814818445	0.818	0.967	-0.149
21967	SLC38A2	SLC38A2	chr12	-	46764294	46764410	46761049	46761123	46764558	46764640	21967	1060	73	1092	40	240	125	0.00142742307471	0.177863040018	0.883	0.934	-0.051
3875	MSMO1	MSMO1	chr4	+	166254491	166254777	166248817	166248916	166258940	166259089	3875	1401	58	1356	27	250	125	0.00143084319205	0.177863040018	0.924	0.962	-0.038
31919	REPS1	REPS1	chr6	-	139228631	139228737	139225151	139226269	139229804	139229953	31919	266	11	300	1	230	125	0.00144919079182	0.179420296105	0.929	0.994	-0.065
21865	DPP8	DPP8	chr15	-	65746600	65746753	65744297	65744440	65748562	65748709	21865	107	5	119	24	250	125	0.0014723860609	0.180121894783	0.915	0.713	0.202
24247	DDHD2	DDHD2	chr8	+	38103750	38103818	38103259	38103468	38105230	38105353	24247	110	11	126	1	192	125	0.0014609130786	0.180121894783	0.867	0.988	-0.121
31368	CD46	CD46	chr1	+	207963597	207963690	207958963	207959027	207966863	207968861	31368	513	512	554	723	217	125	0.0014694651026	0.180121894783	0.366	0.306	0.06
11750	ACAA1	ACAA1	chr3	-	38173086	38173129	38170780	38170879	38173416	38173496	11750	156	22	255	11	167	125	0.00148428879781	0.180860296675	0.841	0.946	-0.105
32061	LCMT1	LCMT1	chr16	+	25172422	25172525	25162874	25162936	25175918	25176039	32061	319	9	413	0	227	125	0.0015581571403	0.189113654808	0.951	1.0	-0.049
26357	ERCC1	ERCC1	chr19	-	45918118	45918218	45910590	45912983	45920078	45920155	26357	357	1	236	9	224	125	0.00157020317096	0.189358122958	0.995	0.936	0.059
7419	YEATS2	YEATS2	chr3	+	183490092	183490351	183479884	183480067	183491420	183491582	7419	131	27	135	8	250	125	0.00157619014991	0.189358122958	0.708	0.894	-0.186
8935	CROCC	CROCC	chr1	+	17297959	17298142	17297130	17297262	17298854	17299474	8935	42	9	21	20	250	125	0.00157859859868	0.189358122958	0.7	0.344	0.356
11224	C21orf59	C21orf59	chr21	-	33974581	33974677	33973983	33974283	33975470	33975602	11224	572	12	589	0	220	125	0.00160404059727	0.191664199739	0.964	1.0	-0.036
26827	STAG3L5P-PVRIG2P-PILRB	STAG3L5P-PVRIG2P-PILRB	chr7	+	99950995	99951106	99950832	99950893	99952765	99952863	26827	85	27	83	7	235	125	0.00162926358833	0.193180530389	0.626	0.863	-0.237
34014	TMEM41A	TMEM41A	chr3	-	185212410	185212549	185207388	185209545	185214615	185214769	34014	107	0	95	8	250	125	0.00162439894335	0.193180530389	1.0	0.856	0.144
33073	ARHGAP11A	ARHGAP11A	chr15	+	32908005	32908119	32907690	32907808	32912308	32912379	33073	3	4	19	0	238	125	0.00163666551319	0.193314653029	0.283	1.0	-0.717
32589	ZNF268	ZNF268	chr12	+	133770013	133770119	133768493	133768589	133778729	133783697	32589	41	21	42	4	230	125	0.00165413343137	0.1946321581	0.515	0.851	-0.336
12419	LATS2	LATS2	chr13	-	21553829	21553936	21547175	21549503	21555604	21555787	12419	158	11	228	2	231	125	0.00167895445314	0.194687313067	0.886	0.984	-0.098
17856	NR1D2	NR1D2	chr3	+	24004714	24004821	24003467	24004096	24006467	24006653	17856	26	62	10	82	231	125	0.00167453723829	0.194687313067	0.185	0.062	0.123
29510	PUF60	PUF60	chr8	-	144906482	144906569	144903987	144904083	144911449	144911556	29510	271	28	232	52	211	125	0.00169317390527	0.194687313067	0.851	0.726	0.125
32566	DCAF6	DCAF6	chr1	+	167985018	167985189	167973770	167974031	167992225	167992285	32566	40	39	24	65	250	125	0.00168491104545	0.194687313067	0.339	0.156	0.183
35553	CBWD5	CBWD5	chr9	-	70488819	70488917	70486792	70486879	70489914	70490211	35553	0	20	7	12	222	125	0.0016980545058	0.194687313067	0.0	0.247	-0.247
439	ARHGEF2	ARHGEF2	chr1	-	155935421	155935551	155935093	155935203	155936206	155936270	439	242	25	263	8	250	125	0.00169880910909	0.194687313067	0.829	0.943	-0.114
6291	ANKRD13C	ANKRD13C	chr1	-	70736538	70736639	70724684	70728530	70740402	70740501	6291	89	5	125	29	225	125	0.00166679747693	0.194687313067	0.908	0.705	0.203
11190	XRCC1	XRCC1	chr19	-	44079061	44079154	44065061	44065172	44079559	44079730	11190	287	10	371	1	217	125	0.00172390059501	0.195416501779	0.943	0.995	-0.052
12567	CCDC50	CCDC50	chr3	+	191092850	191093378	191087707	191087825	191097947	191098063	12567	37	459	75	486	250	125	0.00172441594316	0.195416501779	0.039	0.072	-0.033
2783	CPVL	CPVL	chr7	-	29105638	29105737	29103676	29103850	29111388	29111520	2783	324	9	536	1	223	125	0.00171518026851	0.195416501779	0.953	0.997	-0.044
5800	MFSD8	MFSD8	chr4	-	128886226	128886363	128878655	128878747	128887051	128887139	5800	26	9	28	0	250	125	0.00173686653326	0.195416501779	0.591	1.0	-0.409
7996	TCF7L2	TCF7L2	chr10	+	114918425	114918476	114917779	114917828	114920377	114920450	7996	16	1	23	20	175	125	0.00173384934718	0.195416501779	0.92	0.451	0.469
9656	CDK5RAP2	CDK5RAP2	chr9	-	123222849	123223025	123220727	123220900	123230137	123230275	9656	48	9	47	0	250	125	0.00177336676674	0.198797638855	0.727	1.0	-0.273
7306	ATP6V1B2	ATP6V1B2	chr8	+	20072328	20072479	20070292	20070416	20073923	20074006	7306	655	4	948	25	250	125	0.00178182366731	0.199021956579	0.988	0.95	0.038
21642	HLA-DPA1	HLA-DPA1	chr6	-	33041247	33041446	33037417	33037663	33048456	33048555	21642	33	16	18	0	250	125	0.00178874498921	0.199073756416	0.508	1.0	-0.492
10269	CYB5R2	CYB5R2	chr11	-	7687057	7687170	7686325	7686777	7687681	7687781	10269	12	93	2	120	237	125	0.00182377798359	0.199255100783	0.064	0.009	0.055
19310	MBNL1	MBNL1	chr3	+	152173330	152173366	152165408	152165562	152174055	152174150	19310	85	58	49	73	160	125	0.00180171952743	0.199255100783	0.534	0.344	0.19
19730	RTN4	RTN4	chr2	-	55201830	55201900	55200698	55200757	55209650	55209789	19730	1465	26	1948	12	194	125	0.00183179861233	0.199255100783	0.973	0.991	-0.018
23476	KIFC3	KIFC3	chr16	-	57793036	57793065	57792128	57792821	57793639	57793748	23476	217	44	288	26	153	125	0.00183677715883	0.199255100783	0.801	0.9	-0.099
26823	STAG3L5P-PVRIG2P-PILRB	STAG3L5P-PVRIG2P-PILRB	chr7	+	99950995	99951635	99950832	99950893	99952765	99952863	26823	168	27	154	7	250	125	0.00184208199439	0.199255100783	0.757	0.917	-0.16
29511	PUF60	PUF60	chr8	-	144906482	144906566	144903987	144904083	144911449	144911556	29511	221	28	188	52	208	125	0.00183076218018	0.199255100783	0.826	0.685	0.141
29765	ZNF263	ZNF263	chr16	+	3336022	3336149	3333486	3334205	3338453	3338570	29765	23	20	41	8	250	125	0.00183071490046	0.199255100783	0.365	0.719	-0.354
6292	ANKRD13C	ANKRD13C	chr1	-	70736538	70736639	70724684	70728530	70742447	70742527	6292	44	7	60	0	225	125	0.00182238405861	0.199255100783	0.777	1.0	-0.223
4562	ODC1	ODC1	chr2	-	10584599	10584773	10583827	10583962	10585056	10585175	4562	600	2	806	18	250	125	0.00186058375476	0.200552713258	0.993	0.957	0.036
17353	ELMO2	ELMO2	chr20	-	45022167	45022240	45021731	45021782	45022687	45022728	17353	125	11	89	0	197	125	0.00187344116832	0.20123499769	0.878	1.0	-0.122
19075	MTFR2	MTFR2	chr6	-	136563998	136564111	136562581	136562814	136565902	136566007	19075	39	5	89	0	237	125	0.0019213616781	0.204247371767	0.804	1.0	-0.196
7004	PRC1	PRC1	chr15	-	91512308	91512350	91509267	91510432	91512676	91512853	7004	116	86	140	182	166	125	0.00191560046373	0.204247371767	0.504	0.367	0.137
7074	OGFOD3	OGFOD3	chr17	-	80352206	80352419	80347085	80350410	80356071	80356195	7074	86	76	61	108	250	125	0.00190925695138	0.204247371767	0.361	0.22	0.141
17808	VPS29	VPS29	chr12	-	110936624	110936664	110933816	110934008	110939853	110939945	17808	22	262	9	354	164	125	0.00196520291536	0.206768858275	0.06	0.019	0.041
26354	ERCC1	ERCC1	chr19	-	45922355	45922455	45920078	45920155	45924435	45924651	26354	300	11	235	0	224	125	0.00195267657233	0.206768858275	0.938	1.0	-0.062
6234	GPR176	GPR176	chr15	-	40099206	40099459	40091222	40094455	40212055	40213093	6234	208	7	159	20	250	125	0.00196505372185	0.206768858275	0.937	0.799	0.138
7553	NUP54	NUP54	chr4	-	77045801	77045909	77039227	77039347	77051808	77051902	7553	283	14	284	2	232	125	0.00198031271977	0.207649933759	0.916	0.987	-0.071
27381	IGF2BP3	IGF2BP3	chr7	-	23401152	23401216	23390923	23391205	23458394	23458443	27381	68	7	90	0	188	125	0.0020006108186	0.207659361333	0.866	1.0	-0.134
31343	VMP1	VMP1	chr17	+	57812698	57812834	57784862	57785109	57842331	57842499	31343	7	0	0	4	250	125	0.00199415837112	0.207659361333	1.0	0.0	1.0
35909	ARL1	ARL1	chr12	-	101799621	101799759	101796642	101796724	101801419	101801598	35909	650	12	620	0	250	125	0.0019950813174	0.207659361333	0.964	1.0	-0.036
14372	RBPMS	RBPMS	chr8	+	30407016	30407102	30402010	30402141	30416403	30416473	14372	68	283	45	354	210	125	0.0020633577594	0.213453667808	0.125	0.07	0.055
14502	CLIP1	CLIP1	chr12	-	122835657	122835690	122825299	122826244	122837272	122837333	14502	1	99	13	115	157	125	0.00210115801864	0.21474735156	0.008	0.083	-0.075
19569	EXOSC10	EXOSC10	chr1	-	11133990	11134065	11132143	11132228	11134287	11134383	19569	401	11	481	1	199	125	0.00208686281003	0.21474735156	0.958	0.997	-0.039
20426	NBR1	NBR1	chr17	+	41348958	41349123	41348497	41348608	41352183	41352625	20426	420	12	403	1	250	125	0.00209809368963	0.21474735156	0.946	0.995	-0.049
30403	PLCB4	PLCB4	chr20	+	9352949	9353050	9351860	9351942	9360700	9360809	30403	147	3	233	24	225	125	0.00210372713673	0.21474735156	0.965	0.844	0.121
23853	SCLY	SCLY	chr2	+	238991888	238991995	238990685	238990850	238999858	238999895	23853	110	7	145	0	231	125	0.00213768637661	0.217493714911	0.895	1.0	-0.105
15135	ASB3	ASB3	chr2	-	53992513	53992722	53977919	53978078	54013957	54014146	15135	84	13	74	1	250	125	0.00217185101517	0.217657242036	0.764	0.974	-0.21
24085	PELO	PELO	chr5	+	52095718	52096954	52083773	52084248	52097242	52098452	24085	356	15	171	0	250	125	0.00215039985605	0.217657242036	0.922	1.0	-0.078
25183	GBF1	GBF1	chr10	+	104123012	104123153	104122231	104122421	104123466	104123555	25183	271	21	293	6	250	125	0.00217439865981	0.217657242036	0.866	0.961	-0.095
26702	FIP1L1	FIP1L1	chr4	+	54257596	54257665	54257175	54257306	54265896	54266006	26702	119	92	92	129	193	125	0.0021829289424	0.217657242036	0.456	0.316	0.14
28283	STRADA	STRADA	chr17	-	61784606	61784778	61783994	61784099	61787850	61787974	28283	127	9	176	1	250	125	0.00217747803496	0.217657242036	0.876	0.989	-0.113
29694	SCD	SCD	chr10	+	102116288	102116521	102114183	102114389	102120490	102124588	29694	3313	56	3908	34	250	125	0.00216383708175	0.217657242036	0.967	0.983	-0.016
33295	MRPL55	MRPL55	chr1	-	228296655	228296722	228296137	228296175	228296849	228297013	33295	43	7	56	0	191	125	0.00218871626545	0.217657242036	0.801	1.0	-0.199
15832	PRKCI	PRKCI	chr3	+	169985702	169985788	169981166	169981217	169988208	169988349	15832	370	11	515	2	210	125	0.00219743250292	0.217821380064	0.952	0.994	-0.042
6398	TSEN15	TSEN15	chr1	+	184041290	184041432	184023861	184023997	184041960	184043344	6398	113	27	159	13	250	125	0.00220722541878	0.218090850033	0.677	0.859	-0.182
11044	CASP2	CASP2	chr7	+	143001766	143001876	143000876	143001026	143002032	143004789	11044	139	7	188	0	234	125	0.00224329839319	0.220045633178	0.914	1.0	-0.086
12930	EBPL	EBPL	chr13	-	50243912	50243982	50237192	50237331	50265389	50265623	12930	81	2	100	17	194	125	0.00226269838191	0.220045633178	0.963	0.791	0.172
24782	TEX261	TEX261	chr2	-	71218959	71219113	71216878	71216946	71220825	71220905	24782	338	19	410	6	250	125	0.00224232651167	0.220045633178	0.899	0.972	-0.073
26974	NIPBL	NIPBL	chr5	+	37058992	37059267	37057287	37057434	37060945	37061120	26974	121	7	157	0	250	125	0.00225303622563	0.220045633178	0.896	1.0	-0.104
8508	SYTL2	SYTL2	chr11	-	85422155	85422275	85420373	85420543	85425455	85425550	8508	253	32	387	20	244	125	0.00225725653297	0.220045633178	0.802	0.908	-0.106
10534	CDK10	CDK10	chr16	+	89759805	89759875	89759681	89759734	89760580	89760640	10534	147	8	238	1	194	125	0.00233336651446	0.223172495936	0.922	0.994	-0.072
11381	SZRD1	SZRD1	chr1	+	16717869	16717919	16693524	16693803	16719722	16719977	11381	78	169	118	146	174	125	0.00232506841908	0.223172495936	0.249	0.367	-0.118
26533	CHD3	CHD3	chr17	+	7798656	7798860	7798234	7798468	7800400	7800612	26533	355	2	231	10	250	125	0.00233828714764	0.223172495936	0.989	0.92	0.069
28278	C19orf70	C19orf70	chr19	-	5680065	5680261	5679596	5679774	5680468	5680907	28278	25	196	7	190	250	125	0.00232261348985	0.223172495936	0.06	0.018	0.042
6295	ANKRD13C	ANKRD13C	chr1	-	70740402	70740501	70724684	70728530	70742447	70742527	6295	81	7	102	0	223	125	0.00232152628921	0.223172495936	0.866	1.0	-0.134
7612	SEC14L6	SEC14L6	chr22	-	30921336	30921506	30920916	30921096	30921597	30921737	7612	9	37	0	36	250	125	0.00232233975914	0.223172495936	0.108	0.0	0.108
26904	WDR47	WDR47	chr1	-	109524354	109524486	109517157	109517376	109525903	109526073	26904	54	0	42	7	250	125	0.00235669579514	0.224235240656	1.0	0.75	0.25
1279	CWC25	CWC25	chr17	-	36971877	36971994	36971113	36971350	36977153	36977326	1279	0	58	8	49	241	125	0.0023935491301	0.224929000225	0.0	0.078	-0.078
13520	OBSL1	OBSL1	chr2	-	220422905	220423181	220422544	220422832	220423946	220424219	13520	65	2	27	8	250	125	0.0023888928502	0.224929000225	0.942	0.628	0.314
1471	BRCC3	BRCC3	chrX	+	154327589	154327664	154319058	154319114	154344331	154344463	1471	18	97	47	101	199	125	0.00240773459672	0.224929000225	0.104	0.226	-0.122
18107	FAM149A	FAM149A	chr4	+	187073056	187073199	187070746	187070858	187074798	187074924	18107	72	8	119	1	250	125	0.00238768903498	0.224929000225	0.818	0.983	-0.165
23995	EFTUD2	EFTUD2	chr17	-	42930663	42930758	42929776	42929930	42930884	42931003	23995	393	10	524	1	219	125	0.00238931365072	0.224929000225	0.957	0.997	-0.04
33058	CDS1	CDS1	chr4	+	85566374	85566478	85561990	85562143	85569709	85572493	33058	26	4	84	0	228	125	0.00240776469684	0.224929000225	0.781	1.0	-0.219
8552	HSD17B14	HSD17B14	chr19	-	49335922	49335989	49318293	49318398	49337532	49337615	8552	22	1	2	4	191	125	0.00244298775558	0.227529989514	0.935	0.247	0.688
12468	TXNL4A	TXNL4A	chr18	-	77736717	77736787	77732866	77733856	77737597	77737701	12468	19	711	48	803	194	125	0.00248066124156	0.229063258564	0.017	0.037	-0.02
14567	MROH6	MROH6	chr8	-	144650311	144650431	144649955	144650058	144650721	144650889	14567	13	5	32	0	244	125	0.00246755556789	0.229063258564	0.571	1.0	-0.429
28011	FZD6	FZD6	chr8	+	104336708	104337726	104330817	104331014	104341882	104342293	28011	92	6	146	0	250	125	0.00248917190927	0.229063258564	0.885	1.0	-0.115
6377	VIPAS39	VIPAS39	chr14	-	77917529	77917676	77916056	77916095	77919641	77919744	6377	117	0	95	7	250	125	0.00248897636799	0.229063258564	1.0	0.872	0.128
28113	NDRG4	NDRG4	chr16	+	58534891	58534981	58534046	58534173	58537701	58537807	28113	31	74	48	47	214	125	0.00250120478068	0.229485538627	0.197	0.374	-0.177
30901	PKD1P1	PKD1P1	chr16	+	16429908	16429994	16427503	16427741	16434162	16434291	30901	255	16	183	30	210	125	0.00252106006949	0.23062088968	0.905	0.784	0.121
31580	ARHGEF28	ARHGEF28	chr5	+	73128162	73128284	73109342	73109498	73136304	73136585	31580	212	0	299	11	246	125	0.00255472328767	0.232321561983	1.0	0.932	0.068
3709	UBAP1	UBAP1	chr9	+	34234213	34234338	34220905	34220946	34241182	34242106	3709	371	18	422	5	249	125	0.00255375424062	0.232321561983	0.912	0.977	-0.065
18146	MARK3	MARK3	chr14	+	103964838	103964865	103958113	103958371	103966492	103966537	18146	102	3	67	12	151	125	0.00261888819662	0.236369056169	0.966	0.822	0.144
1927	THEMIS2	THEMIS2	chr1	+	28208481	28209554	28203098	28203239	28211805	28211962	1927	52	3	55	18	250	125	0.00266728819135	0.236369056169	0.897	0.604	0.293
19889	C11orf73	C11orf73	chr11	+	86017286	86017524	86013252	86013520	86048420	86048572	19889	373	9	420	0	250	125	0.00266617894496	0.236369056169	0.954	1.0	-0.046
21641	HLA-DPA1	HLA-DPA1	chr6	-	33041247	33041370	33037417	33037663	33048456	33048555	21641	24	16	13	0	247	125	0.00265602719782	0.236369056169	0.432	1.0	-0.568
22612	STX16	STX16	chr20	+	57234678	57234690	57226308	57227143	57242545	57242653	22612	36	93	66	79	136	125	0.00261191658758	0.236369056169	0.262	0.434	-0.172
23089	SIRPA	SIRPA	chr20	+	1905409	1905523	1895744	1896101	1908520	1908545	23089	226	10	339	2	238	125	0.00267590504097	0.236369056169	0.922	0.989	-0.067
30220	CHTOP	CHTOP	chr1	+	153614721	153614905	153610770	153610924	153617539	153618782	30220	144	14	172	3	250	125	0.00266676196981	0.236369056169	0.837	0.966	-0.129
32711	TWF1	TWF1	chr12	-	44199633	44199688	44198297	44198375	44200023	44200178	32711	4	191	19	203	179	125	0.00267532171586	0.236369056169	0.014	0.061	-0.047
3614	ETHE1	ETHE1	chr19	-	44015588	44015718	44012926	44013016	44030666	44030811	3614	305	8	401	0	250	125	0.00262524903238	0.236369056169	0.95	1.0	-0.05
9675	RCC1	RCC1	chr1	+	28857034	28857127	28856369	28856451	28858314	28858502	9675	31	132	26	263	217	125	0.00265665210719	0.236369056169	0.119	0.054	0.065
18757	ISCU	ISCU	chr12	+	108957835	108957931	108955238	108956512	108958054	108958168	18757	34	82	7	59	220	125	0.00268857835995	0.236809981944	0.191	0.063	0.128
35699	SDCCAG3	SDCCAG3	chr9	-	139304541	139304691	139303450	139303519	139304779	139305054	35699	20	6	34	0	250	125	0.00270616430528	0.237679866676	0.625	1.0	-0.375
1399	MORF4L2	MORF4L2	chrX	-	102939608	102939657	102933426	102933579	102940098	102940188	1399	245	348	294	294	173	125	0.00278056300908	0.243520444443	0.337	0.419	-0.082
23844	NCL	NCL	chr2	-	232320720	232320847	232320111	232320335	232321341	232321475	23844	3760	21	5532	7	250	125	0.00280032010084	0.243865164036	0.989	0.997	-0.008
5272	FDFT1	FDFT1	chr8	+	11660267	11660440	11653081	11653520	11666302	11666400	5272	1748	20	2015	4	250	125	0.00279466120246	0.243865164036	0.978	0.996	-0.018
1602	PHIP	PHIP	chr6	-	79657339	79657492	79656427	79656591	79664530	79664680	1602	81	7	95	0	250	125	0.00290521193823	0.249332064628	0.853	1.0	-0.147
22121	CDC42SE1	CDC42SE1	chr1	-	151028152	151028469	151027491	151027602	151031954	151032125	22121	763	3	849	17	250	125	0.00290305533113	0.249332064628	0.992	0.961	0.031
31382	DRAM1	DRAM1	chr12	+	102313886	102313979	102307951	102308010	102314993	102317401	31382	226	19	210	4	217	125	0.00288695502712	0.249332064628	0.873	0.968	-0.095
5366	EXOC7	EXOC7	chr17	-	74087223	74087316	74086409	74086478	74090494	74090662	5366	39	19	22	34	217	125	0.0029116239544	0.249332064628	0.542	0.272	0.27
871	HOOK3	HOOK3	chr8	+	42823155	42823357	42821615	42821756	42828431	42828542	871	70	6	104	0	250	125	0.0028874177739	0.249332064628	0.854	1.0	-0.146
9579	ZDHHC16	ZDHHC16	chr10	+	99213555	99213603	99213286	99213420	99214470	99214556	9579	113	90	152	66	172	125	0.00290954229998	0.249332064628	0.477	0.626	-0.149
8506	SYTL2	SYTL2	chr11	-	85428525	85428573	85425455	85425550	85429832	85430393	8506	184	5	242	25	172	125	0.00292181015496	0.249511256114	0.964	0.876	0.088
16813	HNRNPH3	HNRNPH3	chr10	+	70097614	70097753	70096955	70097090	70098896	70098983	16813	594	34	809	20	250	125	0.00296123679476	0.252179579859	0.897	0.953	-0.056
10121	TNFRSF19	TNFRSF19	chr13	+	24242830	24243236	24242118	24242221	24247510	24250244	10121	173	16	44	14	250	125	0.00307733846991	0.254803565884	0.844	0.611	0.233
12376	BRE	BRE	chr2	+	28115249	28115315	28113481	28113709	28117399	28117551	12376	5	94	20	91	190	125	0.00305370448887	0.254803565884	0.034	0.126	-0.092
15345	MEGF8	MEGF8	chr19	+	42862938	42863106	42862295	42862459	42863249	42863394	15345	5	87	23	100	250	125	0.00310776374635	0.254803565884	0.028	0.103	-0.075
17962	ENDOV	ENDOV	chr17	+	78402395	78402460	78399291	78399420	78403572	78404171	17962	53	0	26	5	189	125	0.00303933472906	0.254803565884	1.0	0.775	0.225
19983	LRRC40	LRRC40	chr1	-	70652947	70653021	70650467	70650597	70654774	70654956	19983	150	7	199	0	198	125	0.0030339371743	0.254803565884	0.931	1.0	-0.069
20657	GORASP1	GORASP1	chr3	-	39142237	39142368	39141795	39141945	39142506	39142593	20657	73	9	97	1	250	125	0.00309718809843	0.254803565884	0.802	0.98	-0.178
23301	PDLIM5	PDLIM5	chr4	+	95506136	95506154	95497093	95497185	95506715	95506888	23301	11	253	1	299	142	125	0.0031034616513	0.254803565884	0.037	0.003	0.034
25673	ZNF300	ZNF300	chr5	-	150282890	150282945	150282702	150282744	150283425	150283539	25673	2	30	7	9	179	125	0.00303899330448	0.254803565884	0.044	0.352	-0.308
3081	MED6	MED6	chr14	-	71052472	71052500	71051533	71051660	71057982	71058098	3081	207	0	204	9	152	125	0.00309908036555	0.254803565884	1.0	0.949	0.051
35291	COX5A	COX5A	chr15	-	75219106	75219228	75212616	75212783	75221456	75221573	35291	681	11	823	0	246	125	0.00305815480473	0.254803565884	0.969	1.0	-0.031
4566	ODC1	ODC1	chr2	-	10584599	10584673	10583827	10583962	10585056	10585175	4566	98	2	138	18	198	125	0.0030022904799	0.254803565884	0.969	0.829	0.14
7506	STARD4	STARD4	chr5	-	110843026	110843140	110842027	110842077	110848082	110848295	7506	414	20	333	37	238	125	0.00309901720644	0.254803565884	0.916	0.825	0.091
8669	WDR43	WDR43	chr2	+	29164326	29164440	29160796	29160860	29165177	29165247	8669	324	9	442	1	238	125	0.00309199265478	0.254803565884	0.95	0.996	-0.046
8793	LMLN	LMLN	chr3	+	197729885	197729996	197726136	197726213	197746123	197746256	8793	19	0	10	6	235	125	0.00310054983611	0.254803565884	1.0	0.47	0.53
3266	DGKH	DGKH	chr13	+	42795399	42795530	42793821	42793930	42803234	42817033	3266	15	27	34	17	250	125	0.00311943209583	0.255081837269	0.217	0.5	-0.283
22136	ZNF35	ZNF35	chr3	+	44694048	44694193	44692432	44692751	44700192	44702283	22136	13	10	1	12	250	125	0.00313364637316	0.2551725552	0.394	0.04	0.354
33967	BAIAP2	BAIAP2	chr17	+	79084713	79084759	79082274	79082309	79089569	79091232	33967	35	51	55	32	170	125	0.00313709609513	0.2551725552	0.335	0.558	-0.223
19734	RTN4	RTN4	chr2	-	55200956	55201003	55200698	55200757	55209650	55209789	19734	816	26	1029	12	171	125	0.00316284544693	0.255916533958	0.958	0.984	-0.026
22533	VRK3	VRK3	chr19	-	50512492	50512642	50510825	50511083	50519280	50519420	22533	195	2	227	15	250	125	0.00316108343208	0.255916533958	0.98	0.883	0.097
10354	CCSER2	CCSER2	chr10	+	86259630	86259715	86237330	86237420	86273204	86278277	10354	44	53	16	53	209	125	0.00320464127797	0.2586195846	0.332	0.153	0.179
12	NEDD9	NEDD9	chr6	-	11192577	11192679	11190196	11191438	11193823	11193925	12	349	10	299	0	226	125	0.00322628376246	0.259686359867	0.951	1.0	-0.049
9678	RCC1	RCC1	chr1	+	28857034	28857085	28856369	28856451	28858314	28858502	9678	56	132	59	263	175	125	0.00323877542664	0.26001293972	0.233	0.138	0.095
35339	NAV3	NAV3	chr12	+	78594252	78594371	78593114	78593311	78598714	78598918	35339	41	13	67	4	243	125	0.00326930610981	0.261782256502	0.619	0.896	-0.277
30827	DHTKD1	DHTKD1	chr10	+	12129533	12129728	12126538	12126750	12130984	12131254	30827	146	6	235	0	250	125	0.00327792185941	0.261792163425	0.924	1.0	-0.076
21706	HMG20B	HMG20B	chr19	+	3576889	3577105	3576550	3576623	3577978	3578111	21706	472	0	415	9	250	125	0.00330317304892	0.263127180238	1.0	0.958	0.042
21541	DSCR3	DSCR3	chr21	-	38605662	38605743	38604677	38604752	38610760	38610910	21541	289	21	296	6	205	125	0.00332701605021	0.264343429886	0.894	0.968	-0.074
20294	CNEP1R1	CNEP1R1	chr16	+	50059561	50059612	50059116	50059251	50060306	50060378	20294	29	15	6	16	175	125	0.00334950864344	0.265271815717	0.58	0.211	0.369
9353	OGDHL	OGDHL	chr10	-	50945831	50945904	50944402	50944566	50945992	50946118	9353	21	6	33	0	197	125	0.0033559104752	0.265271815717	0.69	1.0	-0.31
23800	PRKAR2A	PRKAR2A	chr3	-	48789608	48789750	48788092	48789151	48793811	48793877	23800	226	8	236	0	250	125	0.00336651375934	0.265429376401	0.934	1.0	-0.066
30570	GABPB2	GABPB2	chr1	+	151076037	151076151	151070327	151070478	151079512	151079698	30570	9	10	27	4	238	125	0.00338955580915	0.266564353277	0.321	0.78	-0.459
10531	CDK10	CDK10	chr16	+	89755659	89755732	89753075	89753167	89756960	89757032	10531	122	7	147	0	197	125	0.00341316483618	0.267081280099	0.917	1.0	-0.083
18163	TRAPPC12	TRAPPC12	chr2	+	3481465	3481566	3469367	3469466	3482616	3482704	18163	165	7	207	0	225	125	0.00342726471744	0.267081280099	0.929	1.0	-0.071
20763	TCERG1	TCERG1	chr5	+	145883386	145883569	145882937	145883102	145886590	145886770	20763	337	8	433	0	250	125	0.00343944687295	0.267081280099	0.955	1.0	-0.045
20840	RUFY3	RUFY3	chr4	+	71670064	71670133	71668672	71668700	71672232	71674339	20840	154	9	128	0	193	125	0.00343550441848	0.267081280099	0.917	1.0	-0.083
24044	MIOS	MIOS	chr7	+	7634610	7634763	7628128	7628194	7635887	7636092	24044	73	6	103	0	250	125	0.00343701797328	0.267081280099	0.859	1.0	-0.141
34119	CRYZ	CRYZ	chr1	-	75190394	75190518	75188801	75188954	75198639	75199092	34119	816	14	961	3	248	125	0.003474452319	0.269121648468	0.967	0.994	-0.027
29359	AKAP11	AKAP11	chr13	+	42860121	42860171	42846288	42846364	42860435	42860535	29359	42	10	31	0	174	125	0.00352096241774	0.272040675223	0.751	1.0	-0.249
26364	ERCC1	ERCC1	chr19	-	45916934	45917003	45910590	45912983	45920078	45920155	26364	88	1	68	9	193	125	0.00353535733504	0.272469989812	0.983	0.83	0.153
14011	TNC	TNC	chr9	-	117819431	117819704	117804497	117804620	117835881	117836145	14011	43	183	10	117	250	125	0.00356471326949	0.273744021075	0.105	0.041	0.064
19891	C11orf73	C11orf73	chr11	+	86056135	86056240	86055644	86055763	86056625	86056985	19891	13	116	2	119	229	125	0.0035941274968	0.273744021075	0.058	0.009	0.049
2483	DAP3	DAP3	chr1	+	155686796	155686919	155679563	155679615	155691307	155691409	2483	657	19	582	38	247	125	0.00359083063336	0.273744021075	0.946	0.886	0.06
6931	TJAP1	TJAP1	chr6	+	43446396	43446456	43445824	43445970	43465618	43465715	6931	7	51	26	52	184	125	0.00359628676967	0.273744021075	0.085	0.254	-0.169
9252	BPNT1	BPNT1	chr1	-	220236098	220236296	220233027	220233133	220240643	220240735	9252	297	0	367	10	250	125	0.00357091819295	0.273744021075	1.0	0.948	0.052
22216	GS1-124K5.11	GS1-124K5.11	chr7	-	66053498	66053567	66041741	66041919	66057243	66057394	22216	0	15	8	13	193	125	0.00364072164811	0.276443761005	0.0	0.285	-0.285
19957	TBCE	TBCE	chr1	+	235582731	235582876	235577747	235577933	235590454	235590554	19957	48	6	67	0	250	125	0.00365816204342	0.277085551535	0.8	1.0	-0.2
19866	SYNE4	SYNE4	chr19	-	36497324	36497573	36496234	36496339	36499455	36499695	19866	32	0	32	8	250	125	0.00368447887838	0.277714217268	1.0	0.667	0.333
5203	ODF2L	ODF2L	chr1	-	86821027	86821066	86820456	86820542	86822126	86822285	5203	7	65	11	21	163	125	0.0036815858286	0.277714217268	0.076	0.287	-0.211
21626	ATP11C	ATP11C	chrX	-	138813809	138813914	138808504	138811121	138820074	138820228	21626	61	13	80	3	229	125	0.00370215244498	0.278365745302	0.719	0.936	-0.217
11599	LSR	LSR	chr19	+	35753448	35753595	35749847	35749967	35757261	35757435	11599	620	106	875	217	250	125	0.00373395485012	0.278534962584	0.745	0.668	0.077
14002	COX14	COX14	chr12	+	50512275	50512335	50505763	50506084	50513818	50514240	14002	3	262	12	189	184	125	0.00372470435087	0.278534962584	0.008	0.041	-0.033
537	MRPL10	MRPL10	chr17	-	45906504	45906602	45905866	45906036	45908825	45908907	537	11	95	2	121	222	125	0.00372790788788	0.278534962584	0.061	0.009	0.052
6768	SLC25A17	SLC25A17	chr22	-	41188528	41188680	41175012	41175129	41195026	41195044	6768	94	1	109	12	250	125	0.00374054348352	0.278534962584	0.979	0.82	0.159
10532	CDK10	CDK10	chr16	+	89755659	89755732	89753075	89753205	89756960	89757032	10532	151	34	160	14	197	125	0.00378342819268	0.2792094739	0.738	0.879	-0.141
25303	HAUS1	HAUS1	chr18	+	43702432	43702556	43685159	43685334	43703264	43703330	25303	272	0	257	8	248	125	0.00378347091044	0.2792094739	1.0	0.942	0.058
6661	ACAP3	ACAP3	chr1	-	1230097	1230196	1229781	1230008	1230826	1230934	6661	116	0	83	6	223	125	0.00378582976808	0.2792094739	1.0	0.886	0.114
7417	YEATS2	YEATS2	chr3	+	183469860	183470041	183465459	183465504	183471913	183472153	7417	175	9	138	0	250	125	0.0037718218231	0.2792094739	0.907	1.0	-0.093
14016	TNC	TNC	chr9	-	117808688	117808961	117804497	117804620	117835881	117836145	14016	1502	183	661	117	250	125	0.00379948151218	0.279365756938	0.804	0.739	0.065
20319	CPM	CPM	chr12	-	69263994	69264179	69263104	69263275	69265563	69265736	20319	225	12	305	3	250	125	0.00384267692572	0.279365756938	0.904	0.981	-0.077
24332	HNRNPA1L2	HNRNPA1L2	chr13	+	53203353	53203494	53201572	53201713	53206556	53206629	24332	3	26	11	13	250	125	0.00385138337546	0.279365756938	0.055	0.297	-0.242
24462	PXN	PXN	chr12	-	120653362	120653464	120652905	120653076	120659425	120659561	24462	75	217	56	287	226	125	0.00384603091659	0.279365756938	0.16	0.097	0.063
27669	CRLS1	CRLS1	chr20	+	6011930	6012016	5990420	5990558	6012657	6012726	27669	158	8	152	0	210	125	0.00380940567751	0.279365756938	0.922	1.0	-0.078
29747	N6AMT2	N6AMT2	chr13	-	21305979	21306260	21303072	21303355	21331593	21331756	29747	71	1	46	8	250	125	0.00382544687187	0.279365756938	0.973	0.742	0.231
7302	RBM27	RBM27	chr5	+	145641072	145641369	145640307	145640461	145643053	145643194	7302	141	6	212	0	250	125	0.00383340387254	0.279365756938	0.922	1.0	-0.078
19267	NFXL1	NFXL1	chr4	-	47864862	47864932	47857075	47857180	47877143	47877310	19267	48	7	53	0	194	125	0.00390387363958	0.281492812251	0.815	1.0	-0.185
27348	SPPL2A	SPPL2A	chr15	-	51012136	51012297	50999736	51000071	51014320	51014398	27348	324	1	348	11	250	125	0.00390810054637	0.281492812251	0.994	0.941	0.053
777	FOXRED1	FOXRED1	chr11	+	126145221	126145323	126144821	126144916	126145688	126145765	777	102	7	112	0	226	125	0.00390002921396	0.281492812251	0.89	1.0	-0.11
14366	ESPL1	ESPL1	chr12	+	53683868	53683996	53683187	53683378	53684130	53684253	14366	82	5	154	0	250	125	0.00391781348997	0.281534625335	0.891	1.0	-0.109
11631	ZNF706	ZNF706	chr8	-	102214560	102214675	102213834	102213971	102216877	102216921	11631	43	0	46	8	239	125	0.00395118658482	0.283036423659	1.0	0.75	0.25
17162	ASPH	ASPH	chr8	-	62546241	62546286	62536268	62538839	62550505	62550562	17162	783	24	1197	14	169	125	0.00395707469174	0.283036423659	0.96	0.984	-0.024
15908	USF2	USF2	chr19	+	35760705	35760906	35760483	35760602	35761349	35761500	15908	188	23	137	38	250	125	0.00397651443295	0.283122510169	0.803	0.643	0.16
20726	DST	DST	chr6	-	56336856	56337020	56335903	56336066	56338670	56338800	20726	447	12	377	1	250	125	0.00397664613024	0.283122510169	0.949	0.995	-0.046
8735	GOLGB1	GOLGB1	chr3	-	121441108	121441225	121437234	121437348	121445759	121445888	8735	51	8	47	0	241	125	0.0039962595129	0.283863337013	0.768	1.0	-0.232
14460	SUGT1	SUGT1	chr13	+	53235609	53235705	53233313	53233384	53236783	53236837	14460	170	226	215	190	220	125	0.00408286467558	0.287273789407	0.299	0.391	-0.092
18559	MLF1	MLF1	chr3	+	158306640	158306713	158288952	158289180	158310222	158310370	18559	9	26	10	4	197	125	0.00407562153974	0.287273789407	0.18	0.613	-0.433
29124	GAK	GAK	chr4	-	862326	862473	860743	861220	864498	864692	29124	329	6	389	24	250	125	0.00405841956066	0.287273789407	0.965	0.89	0.075
35551	CBWD5	CBWD5	chr9	-	70472571	70472659	70467483	70467530	70473436	70473474	35551	101	7	76	19	212	125	0.00409086523776	0.287273789407	0.895	0.702	0.193
9245	YAP1	YAP1	chr11	+	102094352	102094483	102076623	102076805	102100432	102104154	9245	162	7	185	0	250	125	0.0040704208964	0.287273789407	0.92	1.0	-0.08
30371	PDXDC1	PDXDC1	chr16	+	15095632	15095713	15092196	15092262	15098043	15098190	30371	335	10	307	26	205	125	0.00410181713136	0.287388223922	0.953	0.878	0.075
16699	CD55	CD55	chr1	+	207513735	207513853	207512741	207512762	207532890	207534311	16699	56	228	7	85	242	125	0.00416157010161	0.290717143057	0.113	0.041	0.072
19127	ERLIN1	ERLIN1	chr10	-	101927104	101927163	101923760	101923852	101933964	101934038	19127	155	6	282	0	183	125	0.00419311957342	0.290717143057	0.946	1.0	-0.054
25157	PPAPDC1B	PPAPDC1B	chr8	-	38125888	38125979	38125414	38125478	38126399	38126508	25157	194	9	155	0	215	125	0.00420591169727	0.290717143057	0.926	1.0	-0.074
27671	CRLS1	CRLS1	chr20	+	5996006	5996136	5990420	5990558	6012657	6012726	27671	164	8	149	0	250	125	0.0041786930224	0.290717143057	0.911	1.0	-0.089
29968	RAD51	RAD51	chr15	+	41011002	41011097	41001222	41001314	41020908	41021022	29968	151	7	260	1	219	125	0.00420277167575	0.290717143057	0.925	0.993	-0.068
5519	CRYZL1	CRYZL1	chr21	-	34969585	34969707	34968036	34968142	34971455	34971554	5519	184	8	171	0	246	125	0.00418677202923	0.290717143057	0.921	1.0	-0.079
18753	MTMR11	MTMR11	chr1	-	149903151	149903318	149902683	149902857	149903835	149903906	18753	82	18	104	6	250	125	0.00425552636835	0.292181218003	0.695	0.897	-0.202
18853	EPB41L1	EPB41L1	chr20	+	34807682	34807766	34806797	34806884	34809785	34809866	18853	120	6	176	0	208	125	0.00425357191515	0.292181218003	0.923	1.0	-0.077
34401	ADGRE2	ADGRE2	chr19	-	14865765	14865939	14863140	14863338	14866465	14866689	34401	19	0	0	2	250	125	0.0042495389465	0.292181218003	1.0	0.0	1.0
28315	ADAP2	ADAP2	chr17	+	29253844	29253936	29249957	29250088	29258906	29258986	28315	22	0	10	5	216	125	0.00426523652789	0.292197137071	1.0	0.536	0.464
10351	BIVM	BIVM	chr13	+	103457656	103457740	103451398	103451871	103459495	103460095	10351	35	5	62	0	208	125	0.00438225558206	0.292211301387	0.808	1.0	-0.192
16452	KSR1	KSR1	chr17	+	25928385	25928427	25924293	25924462	25930859	25930914	16452	28	44	48	29	166	125	0.00439217051876	0.292211301387	0.324	0.555	-0.231
16540	PACRGL	PACRGL	chr4	+	20726430	20726511	20715054	20715162	20728907	20729980	16540	46	38	28	57	205	125	0.00439160344709	0.292211301387	0.425	0.23	0.195
21215	PARD3	PARD3	chr10	-	34558584	34558827	34420390	34420511	34573062	34573173	21215	355	1	431	12	250	125	0.00430552059658	0.292211301387	0.994	0.947	0.047
24688	PPP3CB	PPP3CB	chr10	-	75199629	75199659	75196185	75198178	75204482	75204580	24688	62	84	98	69	154	125	0.00429371231155	0.292211301387	0.375	0.535	-0.16
25893	FGFR2	FGFR2	chr10	-	123278195	123278343	123276832	123276977	123279492	123279683	25893	6	6	26	2	250	125	0.00436679901415	0.292211301387	0.333	0.867	-0.534
30221	CHTOP	CHTOP	chr1	+	153614718	153614905	153610770	153610924	153617539	153618782	30221	196	14	214	3	250	125	0.0043696274994	0.292211301387	0.875	0.973	-0.098
33763	TMPO	TMPO	chr12	+	98938728	98938839	98931252	98931350	98940136	98940225	33763	202	15	374	8	235	125	0.00439814596612	0.292211301387	0.877	0.961	-0.084
35288	COX5A	COX5A	chr15	-	75215988	75216111	75212616	75212783	75221456	75221573	35288	636	11	587	0	247	125	0.00428091205599	0.292211301387	0.967	1.0	-0.033
4830	YY1AP1	YY1AP1	chr1	-	155657861	155657992	155650206	155650247	155658720	155658823	4830	92	0	70	6	250	125	0.00431061158902	0.292211301387	1.0	0.854	0.146
526	TRA2A	TRA2A	chr7	-	23570799	23570889	23561325	23561459	23571407	23571660	526	21	205	10	291	214	125	0.00436161872623	0.292211301387	0.056	0.02	0.036
5756	INO80E	INO80E	chr16	+	30012532	30012851	30012249	30012361	30016541	30017111	5756	105	19	92	40	250	125	0.00436938012486	0.292211301387	0.734	0.535	0.199
8919	PPM1M	PPM1M	chr3	+	52280989	52281244	52280710	52280828	52281697	52281810	8919	39	7	43	0	250	125	0.00433380146891	0.292211301387	0.736	1.0	-0.264
9611	TMEM14B	TMEM14B	chr6	+	10749854	10749931	10749434	10749501	10755374	10755465	9611	420	4	393	16	201	125	0.0043690183245	0.292211301387	0.985	0.939	0.046
24	LINC00152	LINC00152	chr2	+	87779741	87779942	87754973	87755164	87820725	87821030	24	101	544	116	406	250	125	0.00440893516478	0.292298179053	0.085	0.125	-0.04
10755	EYA3	EYA3	chr1	-	28324794	28324862	28323830	28323889	28326470	28326560	10755	18	41	3	37	192	125	0.00446388694138	0.292487416641	0.222	0.05	0.172
11786	KLHL18	KLHL18	chr3	+	47361142	47361273	47324329	47324584	47364057	47364198	11786	87	0	101	8	250	125	0.00445880946253	0.292487416641	1.0	0.863	0.137
14146	HIVEP1	HIVEP1	chr6	+	12129991	12130125	12120122	12126103	12130999	12131175	14146	55	8	49	0	250	125	0.00442657895161	0.292487416641	0.775	1.0	-0.225
21398	ATP2B4	ATP2B4	chr1	+	203693008	203693116	203691605	203691817	203696522	203696699	21398	434	6	366	18	232	125	0.00446871588289	0.292487416641	0.975	0.916	0.059
23985	ADD3	ADD3	chr10	+	111877099	111877180	111872534	111872673	111878344	111878494	23985	129	8	115	0	205	125	0.00446196247038	0.292487416641	0.908	1.0	-0.092
6746	GPSM2	GPSM2	chr1	+	109465038	109465198	109461234	109461411	109466621	109466836	6746	61	4	164	0	250	125	0.00443642312785	0.292487416641	0.884	1.0	-0.116
35878	RNF41	RNF41	chr12	-	56600951	56601094	56596287	56600582	56601429	56601533	35878	11	114	1	112	250	125	0.00452075480133	0.295266586897	0.046	0.004	0.042
14317	TSPYL2	TSPYL2	chrX	+	53114135	53114281	53113936	53114048	53114408	53114503	14317	105	8	58	16	250	125	0.00456189295245	0.295570954238	0.868	0.644	0.224
16269	TBC1D15	TBC1D15	chr12	+	72278590	72278801	72274248	72274387	72287001	72287104	16269	162	7	178	0	250	125	0.00458005020285	0.295570954238	0.92	1.0	-0.08
19176	RWDD3	RWDD3	chr1	+	95705332	95705465	95699710	95699871	95712097	95712213	19176	2	7	16	4	250	125	0.00460214366096	0.295570954238	0.125	0.667	-0.542
19872	SYNE4	SYNE4	chr19	-	36498026	36498170	36496234	36496339	36499455	36499672	19872	13	0	11	8	250	125	0.00461342912443	0.295570954238	1.0	0.407	0.593
28910	EPHA4	EPHA4	chr2	-	222320266	222320378	222310842	222310901	222321332	222321492	28910	92	6	121	0	236	125	0.00459832250125	0.295570954238	0.89	1.0	-0.11
29621	GALNT10	GALNT10	chr5	+	153783663	153783771	153765872	153765990	153789100	153789322	29621	148	13	178	3	232	125	0.00455446160683	0.295570954238	0.86	0.97	-0.11
35418	PCBP2	PCBP2	chr12	+	53858543	53858636	53856276	53856351	53859715	53859757	35418	2031	765	2640	843	217	125	0.00455128665945	0.295570954238	0.605	0.643	-0.038
4283	SMG7	SMG7	chr1	+	183516237	183516387	183515100	183515472	183518342	183518423	4283	48	78	31	109	250	125	0.00461789890854	0.295570954238	0.235	0.124	0.111
7115	UPP1	UPP1	chr7	+	48141420	48141467	48134359	48134424	48146469	48146679	7115	90	163	87	263	171	125	0.00462068916329	0.295570954238	0.288	0.195	0.093
9302	TLN2	TLN2	chr15	+	63075969	63076089	63073338	63073440	63084839	63084986	9302	69	0	40	5	244	125	0.00462129232979	0.295570954238	1.0	0.804	0.196
32429	DMKN	DMKN	chr19	-	35999106	35999142	35997027	35997087	36001085	36001154	32429	15	3	10	15	160	125	0.00463484923611	0.295824290374	0.796	0.342	0.454
18013	CUL2	CUL2	chr10	-	35300775	35300892	35297478	35299370	35302626	35302728	18013	323	8	365	0	241	125	0.0047312999685	0.301356436837	0.954	1.0	-0.046
13391	FGD6	FGD6	chr12	-	95528514	95528602	95507426	95507477	95531297	95531454	13391	101	7	105	0	212	125	0.00477479267401	0.301362731041	0.895	1.0	-0.105
15088	MCM8	MCM8	chr20	+	5952652	5952683	5948523	5948671	5953701	5953842	15088	66	5	125	0	155	125	0.00474857701591	0.301362731041	0.914	1.0	-0.086
28898	L3MBTL3	L3MBTL3	chr6	+	130370900	130370975	130370426	130370538	130372393	130372553	28898	17	32	50	33	199	125	0.00476116126044	0.301362731041	0.25	0.488	-0.238
30991	NCOR2	NCOR2	chr12	-	124812092	124812179	124810736	124810916	124815390	124815444	30991	189	36	248	21	211	125	0.0047759612783	0.301362731041	0.757	0.875	-0.118
31194	IL31RA	IL31RA	chr5	+	55149149	55149395	55147206	55147461	55155336	55155427	31194	0	5	4	0	250	125	0.00478027687424	0.301362731041	0.0	1.0	-1.0
17143	PCYT2	PCYT2	chr17	-	79866751	79867197	79866443	79866510	79867389	79867478	17143	194	9	302	2	250	125	0.00482599815802	0.301451577388	0.915	0.987	-0.072
17266	TANC2	TANC2	chr17	+	61495667	61495768	61492888	61493035	61497359	61505067	17266	112	6	151	0	225	125	0.00480558476467	0.301451577388	0.912	1.0	-0.088
20630	NR2C1	NR2C1	chr12	-	95434251	95434373	95425124	95425264	95442843	95443009	20630	119	16	149	5	246	125	0.00482852515309	0.301451577388	0.791	0.938	-0.147
30933	NTNG1	NTNG1	chr1	+	107961201	107961267	107950303	107950330	108023232	108024475	30933	0	46	9	59	190	125	0.00483057866971	0.301451577388	0.0	0.091	-0.091
6918	TSTD2	TSTD2	chr9	-	100380038	100380159	100373855	100373981	100387962	100388279	6918	81	9	59	0	245	125	0.00481643549119	0.301451577388	0.821	1.0	-0.179
17139	PCYT2	PCYT2	chr17	-	79866751	79866911	79866443	79866510	79867389	79867478	17139	195	9	303	2	250	125	0.00486711813252	0.302955478713	0.915	0.987	-0.072
21093	AIM1	AIM1	chr6	+	107009216	107009375	107006360	107006500	107011638	107011801	21093	41	4	101	0	250	125	0.00489903329162	0.302955478713	0.837	1.0	-0.163
22781	MTMR2	MTMR2	chr11	-	95620775	95620848	95598764	95598840	95621319	95621425	22781	78	71	51	91	197	125	0.00488554125574	0.302955478713	0.411	0.262	0.149
29904	RNF217	RNF217	chr6	+	125403594	125403709	125402581	125402653	125404009	125407484	29904	28	37	10	43	239	125	0.00490381419092	0.302955478713	0.284	0.108	0.176
4549	TSPAN6	TSPAN6	chrX	-	99888401	99888536	99887481	99887565	99888927	99889026	4549	543	0	556	10	250	125	0.00489563746523	0.302955478713	1.0	0.965	0.035
32737	BRF1	BRF1	chr14	-	105707601	105707751	105695156	105695250	105713407	105714222	32737	39	5	66	0	250	125	0.00492586523456	0.303709146902	0.796	1.0	-0.204
35051	PROSER1	PROSER1	chr13	-	39597188	39597267	39591636	39591681	39598609	39598693	35051	42	5	71	0	203	125	0.00495282172773	0.304154558212	0.838	1.0	-0.162
8274	WDR90	WDR90	chr16	+	716904	716989	716672	716792	717431	717829	8274	66	6	84	0	209	125	0.00494385941466	0.304154558212	0.868	1.0	-0.132
4438	TC2N	TC2N	chr14	-	92258710	92258902	92253856	92253971	92264128	92264245	4438	42	4	103	0	250	125	0.00496658453475	0.30439337582	0.84	1.0	-0.16
20981	PPM1D	PPM1D	chr17	+	58711213	58711338	58700881	58701110	58725252	58725443	20981	118	7	120	0	249	125	0.00502210694431	0.307185541427	0.894	1.0	-0.106
10588	FAM214A	FAM214A	chr15	-	52879252	52879416	52876941	52877141	52885774	52885933	10588	20	0	6	4	250	125	0.0050795766186	0.307729876116	1.0	0.429	0.571
14888	MELK	MELK	chr9	+	36581640	36581736	36572858	36573004	36589532	36589649	14888	99	4	141	23	220	125	0.00507318049241	0.307729876116	0.934	0.777	0.157
23287	UBP1	UBP1	chr3	-	33467081	33467233	33458249	33458326	33481227	33481417	23287	328	8	356	0	250	125	0.00504167779923	0.307729876116	0.953	1.0	-0.047
35930	PYROXD2	PYROXD2	chr10	-	100148110	100148265	100146957	100147064	100150354	100150511	35930	71	17	52	2	250	125	0.00507287961764	0.307729876116	0.676	0.929	-0.253
7741	RAP1GAP2	RAP1GAP2	chr17	+	2865963	2866008	2861052	2861088	2866723	2866756	7741	63	63	107	54	169	125	0.00508091692432	0.307729876116	0.425	0.594	-0.169
130	TDP1	TDP1	chr14	+	90446883	90446976	90437518	90437615	90450859	90451027	130	82	6	104	0	217	125	0.0051364646555	0.308892096289	0.887	1.0	-0.113
26043	ITGA9-AS1	ITGA9-AS1	chr3	-	37892914	37892983	37876169	37876258	37903191	37903271	26043	9	11	8	0	193	125	0.00514370543152	0.308892096289	0.346	1.0	-0.654
27884	BFAR	BFAR	chr16	+	14743660	14743830	14738130	14738466	14748922	14749067	27884	157	1	157	10	250	125	0.00513549806046	0.308892096289	0.987	0.887	0.1
428	FAM98C	FAM98C	chr19	+	38897549	38897717	38896158	38896275	38899390	38899728	428	133	7	136	0	250	125	0.00513922602361	0.308892096289	0.905	1.0	-0.095
8737	GOLGB1	GOLGB1	chr3	-	121438492	121438600	121437234	121437348	121441108	121441225	8737	68	8	57	0	232	125	0.00515020557585	0.308892096289	0.821	1.0	-0.179
33906	PDSS1	PDSS1	chr10	+	26994214	26994323	26993605	26993670	26998566	26998697	33906	65	6	81	0	233	125	0.00516099449199	0.308938132425	0.853	1.0	-0.147
34774	NUAK1	NUAK1	chr12	-	106464551	106464684	106457124	106461733	106477641	106477707	34774	125	1	91	8	250	125	0.00519388463973	0.31030441022	0.984	0.85	0.134
20105	TEX10	TEX10	chr9	-	103070781	103070963	103065913	103066124	103072580	103072661	20105	144	6	195	0	250	125	0.00520864980035	0.310479922541	0.923	1.0	-0.077
23845	ZNF618	ZNF618	chr9	+	116778392	116778452	116770756	116770834	116778974	116779064	23845	11	29	28	21	184	125	0.00522152560206	0.310479922541	0.205	0.475	-0.27
807	CAMTA1	CAMTA1	chr1	+	6880240	6880310	6845383	6845635	6885151	6885270	807	334	53	387	32	194	125	0.00522703645384	0.310479922541	0.802	0.886	-0.084
22784	CTR9	CTR9	chr11	+	10793091	10793163	10792033	10792179	10794066	10794202	22784	133	0	126	7	196	125	0.00525958033797	0.311812197421	1.0	0.92	0.08
1250	RGL3	RGL3	chr19	-	11513130	11513217	11512890	11512923	11513325	11513382	1250	59	5	98	0	211	125	0.00531455743699	0.312439709394	0.875	1.0	-0.125
1328	LIAS	LIAS	chr4	+	39469137	39469266	39466904	39466962	39471638	39471784	1328	41	6	52	0	250	125	0.00529519039141	0.312439709394	0.774	1.0	-0.226
14922	P4HA2	P4HA2	chr5	-	131533898	131533964	131531104	131531173	131534571	131534625	14922	128	0	50	4	190	125	0.00532333957412	0.312439709394	1.0	0.892	0.108
1988	XRCC3	XRCC3	chr14	-	104179211	104179268	104177802	104177904	104181760	104181823	1988	24	7	44	1	181	125	0.00531103121078	0.312439709394	0.703	0.968	-0.265
25522	CTSC	CTSC	chr11	-	88061279	88061364	88053980	88059611	88068104	88068250	25522	660	12	152	10	209	125	0.00533097467047	0.312439709394	0.97	0.901	0.069
33812	TMEM260	TMEM260	chr14	+	57070532	57070710	57052478	57052630	57072287	57072401	33812	57	0	57	7	250	125	0.00532744267855	0.312439709394	1.0	0.803	0.197
4700	ARHGAP24	ARHGAP24	chr4	+	86863218	86863426	86844800	86844923	86893188	86893321	4700	173	8	147	0	250	125	0.00534584927075	0.312716966449	0.915	1.0	-0.085
18679	NBEAL2	NBEAL2	chr3	+	47048730	47048840	47047822	47047939	47049014	47049187	18679	81	8	111	1	234	125	0.00537369292112	0.313750388963	0.844	0.983	-0.139
23710	LOC401320	LOC401320	chr7	-	30591715	30591795	30587972	30590397	30601081	30601744	23710	10	4	1	8	204	125	0.00539955836933	0.314664622703	0.605	0.071	0.534
1150	JKAMP	JKAMP	chr14	+	59953448	59953522	59951160	59951311	59954391	59954546	1150	131	11	154	2	198	125	0.00544375539724	0.315957003203	0.883	0.98	-0.097
1444	RAB3GAP2	RAB3GAP2	chr1	-	220384142	220384218	220383729	220383831	220384296	220384344	1444	125	6	172	0	200	125	0.00544266942106	0.315957003203	0.929	1.0	-0.071
23734	DNAJC16	DNAJC16	chr1	+	15855582	15855767	15853307	15853453	15860731	15860798	23734	31	8	46	1	250	125	0.00545248234411	0.315957003203	0.66	0.958	-0.298
14198	FAM206A	FAM206A	chr9	+	111698587	111698717	111697917	111697969	111701475	111701552	14198	79	0	65	6	250	125	0.00553376779059	0.317456969963	1.0	0.844	0.156
16220	LTBR	LTBR	chr12	+	6497563	6497671	6495512	6495610	6497965	6497991	16220	531	27	492	9	232	125	0.00551545011217	0.317456969963	0.914	0.967	-0.053
191	ZNF573	ZNF573	chr19	-	38261046	38261237	38260644	38260737	38262203	38262336	191	6	2	0	6	250	125	0.00556673619536	0.317456969963	0.6	0.0	0.6
25084	ITGAE	ITGAE	chr17	-	3626581	3626677	3623600	3623696	3626981	3627038	25084	94	157	49	146	220	125	0.00555377915993	0.317456969963	0.254	0.16	0.094
26613	CENPA	CENPA	chr2	+	27015623	27015701	27014998	27015108	27016012	27016194	26613	124	11	311	7	202	125	0.0055121600135	0.317456969963	0.875	0.965	-0.09
34423	LRRC23	LRRC23	chr12	+	7015008	7015118	7014748	7014923	7015572	7015826	34423	16	20	20	5	234	125	0.00551028596551	0.317456969963	0.299	0.681	-0.382
4991	GGA3	GGA3	chr17	-	73244920	73245089	73242792	73242877	73257628	73257742	4991	0	26	11	44	250	125	0.00557104647561	0.317456969963	0.0	0.111	-0.111
6656	ANKRD9	ANKRD9	chr14	-	102974977	102975183	102974811	102974886	102975865	102976128	6656	91	0	75	6	250	125	0.00556808604726	0.317456969963	1.0	0.862	0.138
8736	GOLGB1	GOLGB1	chr3	-	121438492	121438615	121437234	121437348	121441108	121441225	8736	90	8	73	0	247	125	0.00553355583995	0.317456969963	0.851	1.0	-0.149
25996	CPT1C	CPT1C	chr19	+	50195077	50195146	50194364	50194597	50195495	50195650	25996	21	12	13	0	193	125	0.00558786001513	0.317639043995	0.531	1.0	-0.469
29059	MKNK1	MKNK1	chr1	-	47040618	47040692	47037734	47037839	47042246	47042326	29059	101	2	116	14	198	125	0.00559484886757	0.317639043995	0.97	0.84	0.13
11391	SSBP3	SSBP3	chr1	-	54722799	54722859	54717466	54717533	54747110	54747200	11391	191	12	133	23	184	125	0.00567122631579	0.317670358336	0.915	0.797	0.118
13218	FAM3A	FAM3A	chrX	-	153740637	153740735	153740180	153740204	153741146	153741260	13218	49	110	30	139	222	125	0.00579118792607	0.317670358336	0.201	0.108	0.093
19182	RWDD3	RWDD3	chr1	+	95712097	95712213	95699710	95699871	95712311	95712781	19182	101	0	63	5	240	125	0.00570538692344	0.317670358336	1.0	0.868	0.132
1923	THEMIS2	THEMIS2	chr1	+	28206154	28206565	28203098	28203239	28211805	28211962	1923	107	3	137	18	250	125	0.00578439061631	0.317670358336	0.947	0.792	0.155
19390	AZIN2	AZIN2	chr1	+	33549554	33549728	33546729	33547109	33557650	33557823	19390	25	4	0	3	250	125	0.00563346999732	0.317670358336	0.758	0.0	0.758
19940	MDM4	MDM4	chr1	+	204513662	204513812	204511911	204512072	204515924	204516005	19940	42	0	33	6	250	125	0.00569843110826	0.317670358336	1.0	0.733	0.267
21885	ZC3H4	ZC3H4	chr19	-	47572348	47572600	47567446	47571126	47575034	47575378	21885	56	13	105	6	250	125	0.0056774299791	0.317670358336	0.683	0.897	-0.214
22653	CYB561D1	CYB561D1	chr1	+	110037141	110037245	110036700	110036909	110037764	110037802	22653	14	9	33	3	228	125	0.00572487634897	0.317670358336	0.46	0.858	-0.398
25610	HSD17B10	HSD17B10	chrX	-	53458772	53458854	53458205	53458542	53458935	53459064	25610	254	0	254	8	206	125	0.00572507180775	0.317670358336	1.0	0.951	0.049
28327	ARMCX4	ARMCX4	chrX	+	100741009	100741079	100673897	100673988	100742179	100742259	28327	19	0	6	4	194	125	0.00563106355315	0.317670358336	1.0	0.491	0.509
28560	HPS1	HPS1	chr10	-	100195028	100195171	100193739	100193848	100195391	100195529	28560	258	14	409	6	250	125	0.00578619836591	0.317670358336	0.902	0.971	-0.069
30928	NTNG1	NTNG1	chr1	+	107979286	107979421	107950303	107950330	108023232	108024475	30928	0	46	9	59	250	125	0.00579089905642	0.317670358336	0.0	0.071	-0.071
32512	KIAA1841	KIAA1841	chr2	+	61300592	61300686	61298740	61298927	61304054	61304293	32512	76	0	63	6	218	125	0.00577442015755	0.317670358336	1.0	0.858	0.142
34803	NME7	NME7	chr1	-	169293630	169293707	169279207	169279318	169336945	169337201	34803	8	0	7	9	201	125	0.00577874570324	0.317670358336	1.0	0.326	0.674
35570	PHKA2	PHKA2	chrX	-	18917290	18917344	18915280	18915451	18918787	18918817	35570	33	7	34	0	178	125	0.0056888217783	0.317670358336	0.768	1.0	-0.232
430	CRAMP1L	CRAMP1L	chr16	+	1717335	1717401	1716422	1716601	1717962	1718194	430	53	1	37	8	190	125	0.00571016836074	0.317670358336	0.972	0.753	0.219
5111	ERBB2IP	ERBB2IP	chr5	+	65370851	65371058	65349233	65350779	65372143	65372236	5111	162	65	260	59	250	125	0.0057679549559	0.317670358336	0.555	0.688	-0.133
5915	DRG1	DRG1	chr22	+	31799014	31799190	31796605	31796729	31806997	31807067	5915	583	11	705	2	250	125	0.00574841848871	0.317670358336	0.964	0.994	-0.03
9535	DDB2	DDB2	chr11	+	47256307	47256485	47256123	47256223	47256820	47256963	9535	236	0	213	7	250	125	0.00567127762095	0.317670358336	1.0	0.938	0.062
1926	THEMIS2	THEMIS2	chr1	+	28208481	28209554	28206154	28206565	28211805	28211962	1926	131	6	166	0	250	125	0.0058538493735	0.318838283545	0.916	1.0	-0.084
25083	FAM104A	FAM104A	chr17	-	71208816	71208879	71203491	71205907	71223303	71223403	25083	15	71	36	66	187	125	0.00584420035195	0.318838283545	0.124	0.267	-0.143
29344	C14orf159	C14orf159	chr14	+	91611564	91611657	91580978	91581338	91623982	91624034	29344	2	8	7	1	217	125	0.00584900304956	0.318838283545	0.126	0.801	-0.675
34146	TOP3B	TOP3B	chr22	-	22322990	22323147	22321974	22322088	22326248	22326323	34146	97	0	81	6	250	125	0.0058374264014	0.318838283545	1.0	0.871	0.129
4565	ODC1	ODC1	chr2	-	10584220	10584393	10583827	10583962	10585056	10585175	4565	764	2	1160	18	250	125	0.00587958572537	0.319675253513	0.995	0.97	0.025
1989	XRCC3	XRCC3	chr14	-	104179211	104179305	104177802	104177904	104181760	104181823	1989	24	7	43	1	218	125	0.00591644707077	0.320548735145	0.663	0.961	-0.298
21653	RCN3	RCN3	chr19	+	50037449	50037652	50031723	50031971	50040289	50040462	21653	315	2	9	2	250	125	0.00590806483837	0.320548735145	0.987	0.692	0.295
3158	AKR1A1	AKR1A1	chr1	+	46034156	46034356	46033653	46033849	46034598	46034671	3158	726	72	850	50	250	125	0.00594538464807	0.321551434966	0.834	0.895	-0.061
10186	ZMYND8	ZMYND8	chr20	-	45841286	45841370	45837858	45839542	45848908	45848975	10186	107	31	103	11	208	125	0.00597449376524	0.322260430943	0.675	0.849	-0.174
29232	CEP192	CEP192	chr18	+	13073007	13073184	13072753	13072844	13087015	13087276	29232	87	5	141	0	250	125	0.00598618815159	0.322260430943	0.897	1.0	-0.103
7499	OSBPL6	OSBPL6	chr2	+	179209012	179209087	179203717	179203821	179213950	179214116	7499	2	18	6	4	199	125	0.00598985425361	0.322260430943	0.065	0.485	-0.42
18046	DNMT3A	DNMT3A	chr2	-	25464430	25464576	25463508	25463599	25466766	25466851	18046	184	7	190	0	250	125	0.00604455411614	0.324636784481	0.929	1.0	-0.071
15298	ELMOD3	ELMOD3	chr2	+	85582677	85582721	85581842	85581952	85584089	85584375	15298	11	0	1	3	168	125	0.00606686864335	0.324873994857	1.0	0.199	0.801
20710	FBXL6	FBXL6	chr8	-	145581098	145581162	145580649	145580781	145581287	145581446	20710	90	7	143	1	188	125	0.00607004739321	0.324873994857	0.895	0.99	-0.095
22171	SLC25A23	SLC25A23	chr19	-	6452322	6452490	6444161	6444312	6453991	6454099	22171	262	16	315	43	250	125	0.00612846231765	0.327105843684	0.891	0.786	0.105
3430	TMUB2	TMUB2	chr17	+	42265043	42265111	42264353	42264477	42266389	42266956	3430	16	12	30	4	192	125	0.00613296930224	0.327105843684	0.465	0.83	-0.365
10689	BTBD8	BTBD8	chr1	+	92573440	92573558	92568029	92568226	92595243	92595333	10689	3	4	12	0	242	125	0.00619001204632	0.328443530747	0.279	1.0	-0.721
18478	HDHD1	HDHD1	chrX	-	7035006	7035075	7023660	7023879	7066093	7066231	18478	0	78	11	127	193	125	0.00617179711743	0.328443530747	0.0	0.053	-0.053
27632	SYNE2	SYNE2	chr14	+	64574208	64574325	64568649	64568760	64580058	64580289	27632	115	8	150	1	241	125	0.00618267426725	0.328443530747	0.882	0.987	-0.105
2329	MED20	MED20	chr6	-	41877082	41877260	41873090	41875025	41884522	41884677	2329	76	8	101	1	250	125	0.00625592130893	0.331370347271	0.826	0.981	-0.155
4532	SEC63	SEC63	chr6	-	108250618	108250718	108246021	108246136	108279089	108279482	4532	356	9	309	0	224	125	0.00627637578117	0.331883555029	0.957	1.0	-0.043
16080	MAP4K2	MAP4K2	chr11	-	64568371	64568503	64568235	64568298	64568582	64568655	16080	125	1	147	11	250	125	0.00632329748394	0.33195774903	0.984	0.87	0.114
32016	SLMAP	SLMAP	chr3	+	57857362	57857425	57850533	57850584	57875767	57875827	32016	52	43	77	28	187	125	0.00632158864295	0.33195774903	0.447	0.648	-0.201
3667	PVRL4	PVRL4	chr1	-	161043014	161043089	161040780	161042675	161043509	161043585	3667	43	2	34	11	199	125	0.0063316191913	0.33195774903	0.931	0.66	0.271
6899	DDX50	DDX50	chr10	+	70693954	70694116	70679587	70679737	70694554	70694674	6899	264	10	249	1	250	125	0.00629329917034	0.33195774903	0.93	0.992	-0.062
799	TP53I3	TP53I3	chr2	-	24302313	24302510	24300302	24300631	24303688	24303901	799	344	10	270	22	250	125	0.00630145121199	0.33195774903	0.945	0.86	0.085
11394	SSBP3	SSBP3	chr1	-	54723741	54723822	54722799	54722859	54747110	54747200	11394	67	117	77	73	205	125	0.00636124632982	0.33238051162	0.259	0.391	-0.132
24351	MRC2	MRC2	chr17	+	60749358	60749513	60749009	60749198	60751423	60751531	24351	963	7	203	7	250	125	0.00635143795713	0.33238051162	0.986	0.935	0.051
19956	TBCE	TBCE	chr1	+	235582787	235582876	235577747	235577933	235590454	235590554	19956	117	6	146	0	213	125	0.00637590795301	0.332582894036	0.92	1.0	-0.08
22040	DNMT3B	DNMT3B	chr20	+	31393143	31393213	31390190	31390276	31394014	31394133	22040	21	23	50	18	194	125	0.00640774837783	0.333679167216	0.37	0.642	-0.272
16415	CAPRIN2	CAPRIN2	chr12	-	30872012	30872159	30869441	30869610	30876192	30876248	16415	49	0	41	6	250	125	0.00644290239646	0.334944005191	1.0	0.774	0.226
14393	PUSL1	PUSL1	chr1	+	1244294	1244352	1243993	1244100	1244465	1244653	14393	20	6	26	0	182	125	0.00650442837264	0.335835690012	0.696	1.0	-0.304
26703	FIP1L1	FIP1L1	chr4	+	54280781	54280889	54265896	54266006	54292038	54292132	26703	276	82	410	75	232	125	0.00651452389474	0.335835690012	0.645	0.747	-0.102
29342	C14orf159	C14orf159	chr14	+	91611564	91611657	91580356	91580872	91614124	91614202	29342	4	3	22	0	217	125	0.00649512968781	0.335835690012	0.434	1.0	-0.566
4910	MDN1	MDN1	chr6	-	90372510	90372686	90371805	90371958	90374205	90374347	4910	74	1	85	11	250	125	0.00649908213552	0.335835690012	0.974	0.794	0.18
7497	OSBPL6	OSBPL6	chr2	+	179204398	179204491	179203717	179203821	179213950	179214116	7497	5	18	9	4	217	125	0.00650298784339	0.335835690012	0.138	0.564	-0.426
1042	CBWD1	CBWD1	chr9	-	121960	122090	121037	121573	123216	123282	1042	94	6	109	0	250	125	0.00659603581183	0.336260069699	0.887	1.0	-0.113
17582	WDR59	WDR59	chr16	-	74951826	74951906	74950024	74950157	74955844	74956001	17582	124	6	157	0	204	125	0.00661422474656	0.336260069699	0.927	1.0	-0.073
17893	C17orf49	C17orf49	chr17	+	6920228	6920333	6919813	6920004	6920575	6920843	17893	542	54	471	24	229	125	0.00659525999447	0.336260069699	0.846	0.915	-0.069
22571	ZBTB43	ZBTB43	chr9	+	129571071	129571194	129567284	129567411	129594765	129600487	22571	42	6	18	12	247	125	0.00661824218218	0.336260069699	0.78	0.432	0.348
26150	MPDU1	MPDU1	chr17	+	7490216	7490335	7490009	7490095	7490478	7490589	26150	625	16	717	5	243	125	0.00660642108543	0.336260069699	0.953	0.987	-0.034
26482	ELK1	ELK1	chrX	-	47509319	47509425	47500630	47500874	47509821	47510003	26482	57	58	78	38	230	125	0.00659317072804	0.336260069699	0.348	0.527	-0.179
27697	YLPM1	YLPM1	chr14	+	75264282	75266400	75248036	75249028	75269258	75269379	27697	130	1	191	13	250	125	0.00658133831139	0.336260069699	0.985	0.88	0.105
29343	C14orf159	C14orf159	chr14	+	91611564	91611657	91580356	91580872	91623982	91624034	29343	2	31	16	39	217	125	0.00662092455908	0.336260069699	0.036	0.191	-0.155
30612	ZNF222	ZNF222	chr19	+	44530177	44530238	44529493	44529630	44531174	44531301	30612	5	18	9	4	185	125	0.00655112464321	0.336260069699	0.158	0.603	-0.445
33173	LOC100134868	LOC100134868	chr20	+	25999467	25999548	25990434	25990525	25999711	25999838	33173	0	14	5	7	205	125	0.00664768014083	0.337063623983	0.0	0.303	-0.303
19875	SYNE4	SYNE4	chr19	-	36499118	36499269	36496234	36496339	36499455	36499695	19875	17	0	18	8	250	125	0.00667259852151	0.337771538951	1.0	0.529	0.471
1152	JKAMP	JKAMP	chr14	+	59953430	59953522	59951160	59951311	59954391	59954546	1152	215	11	239	2	216	125	0.00671415219436	0.339317842373	0.919	0.986	-0.067
1039	IQCB1	IQCB1	chr3	-	121518042	121518221	121508919	121509062	121526190	121526290	1039	59	2	43	10	250	125	0.00675439041674	0.339828971004	0.937	0.683	0.254
13609	USP42	USP42	chr7	+	6182562	6182645	6180544	6180615	6183715	6183827	13609	53	6	61	0	207	125	0.00678019527361	0.339828971004	0.842	1.0	-0.158
13960	SCPEP1	SCPEP1	chr17	+	55075745	55075859	55074322	55074416	55078215	55078353	13960	193	0	79	4	238	125	0.00676012245661	0.339828971004	1.0	0.912	0.088
13991	AGAP3	AGAP3	chr7	+	150835229	150835400	150831486	150831655	150838984	150839139	13991	14	22	3	27	250	125	0.00676361757979	0.339828971004	0.241	0.053	0.188
18725	TMEM161A	TMEM161A	chr19	-	19245592	19245696	19243938	19244019	19249234	19249310	18725	93	0	81	6	228	125	0.00678861989377	0.339828971004	1.0	0.881	0.119
7507	STARD4	STARD4	chr5	-	110843026	110843140	110842027	110842077	110848088	110848295	7507	242	2	192	10	238	125	0.00679040632342	0.339828971004	0.985	0.91	0.075
22979	CCND3	CCND3	chr6	-	41908107	41908323	41904972	41905132	41909189	41909586	22979	236	7	370	1	250	125	0.00681847094699	0.340119051443	0.944	0.995	-0.051
5807	PVR	PVR	chr19	+	45162009	45162168	45161029	45161178	45164558	45164590	5807	435	52	581	112	250	125	0.00681099989676	0.340119051443	0.807	0.722	0.085
849	MICALL2	MICALL2	chr7	-	1481827	1482120	1480226	1480320	1484287	1485064	849	158	0	69	4	250	125	0.00682930105239	0.340119051443	1.0	0.896	0.104
16571	TMEM222	TMEM222	chr1	+	27657475	27657628	27657210	27657295	27658560	27658592	16571	27	118	10	121	250	125	0.00685960684917	0.340528115855	0.103	0.04	0.063
33958	PPARA	PPARA	chr22	+	46627688	46628136	46614159	46614298	46631029	46639653	33958	21	6	27	0	250	125	0.00685252295362	0.340528115855	0.636	1.0	-0.364
11154	CANT1	CANT1	chr17	-	76994229	76994368	76993921	76994045	77005745	77005899	11154	13	65	26	46	250	125	0.00687595831881	0.340656343871	0.091	0.22	-0.129
20178	RAD51D	RAD51D	chr17	-	33434006	33434141	33433404	33433500	33446129	33446191	20178	22	26	45	18	250	125	0.00688429032801	0.340656343871	0.297	0.556	-0.259
1074	EFHC1	EFHC1	chr6	+	52329692	52329913	52318892	52319085	52334130	52334271	1074	95	8	72	0	250	125	0.00694988493235	0.3412286425	0.856	1.0	-0.144
23792	PKHD1	PKHD1	chr6	-	51523749	51524767	51513882	51514018	51609182	51609340	23792	16	0	23	10	250	125	0.00694810233463	0.3412286425	1.0	0.535	0.465
25745	EDA2R	EDA2R	chrX	-	65824889	65825068	65824262	65824348	65835775	65835872	25745	26	0	10	4	250	125	0.00694548904124	0.3412286425	1.0	0.556	0.444
30213	WSB1	WSB1	chr17	+	25637086	25637200	25636125	25636298	25638534	25638642	30213	1187	4	680	11	238	125	0.0069511998018	0.3412286425	0.994	0.97	0.024
8261	NCDN	NCDN	chr1	+	36027992	36028234	36025926	36026895	36029367	36029510	8261	62	7	57	0	250	125	0.00694025434533	0.3412286425	0.816	1.0	-0.184
18385	ELF2	ELF2	chr4	-	139988837	139988924	139983018	139983211	139993019	139993193	18385	160	12	119	1	211	125	0.00701946253255	0.343511280202	0.888	0.986	-0.098
21238	ELP6	ELP6	chr3	-	47552637	47552716	47545819	47545938	47555026	47555199	21238	59	5	89	0	203	125	0.00701998529023	0.343511280202	0.879	1.0	-0.121
10327	ATP5SL	ATP5SL	chr19	-	41942296	41942377	41939441	41939578	41944122	41944319	10327	248	64	320	47	205	125	0.00710151892043	0.34359286174	0.703	0.806	-0.103
10595	SWAP70	SWAP70	chr11	+	9735012	9735186	9715692	9715833	9746204	9746432	10595	157	13	207	4	250	125	0.00705320228186	0.34359286174	0.858	0.963	-0.105
17136	PCYT2	PCYT2	chr17	-	79866751	79866913	79866443	79866510	79867389	79867478	17136	323	9	461	2	250	125	0.00708784185172	0.34359286174	0.947	0.991	-0.044
29265	FAM188A	FAM188A	chr10	-	15858833	15858914	15838098	15838171	15863654	15863725	29265	95	0	63	5	205	125	0.0071044998196	0.34359286174	1.0	0.885	0.115
30808	DAB1	DAB1	chr1	-	57476352	57476463	57463578	57463801	57476817	57476945	30808	0	6	3	0	235	125	0.007110816329	0.34359286174	0.0	1.0	-1.0
32902	MTX2	MTX2	chr2	+	177134943	177135147	177134122	177134397	177161587	177161635	32902	13	152	40	196	250	125	0.00708569348492	0.34359286174	0.041	0.093	-0.052
4271	TARBP1	TARBP1	chr1	-	234534127	234534299	234529391	234529583	234536926	234537008	4271	77	9	115	2	250	125	0.00704064619304	0.34359286174	0.811	0.966	-0.155
9572	MICAL3	MICAL3	chr22	-	18314619	18314873	18304795	18304936	18324587	18324783	9572	67	4	150	0	250	125	0.00707597842217	0.34359286174	0.893	1.0	-0.107
12831	GOLPH3L	GOLPH3L	chr1	-	150636107	150636239	150634289	150634404	150667131	150667326	12831	120	8	151	1	250	125	0.00716099766511	0.343861738349	0.882	0.987	-0.105
33725	MLXIP	MLXIP	chr12	+	122622015	122622137	122620035	122620213	122622740	122622842	33725	207	7	314	1	246	125	0.00715940725515	0.343861738349	0.938	0.994	-0.056
5362	EXOC7	EXOC7	chr17	-	74086409	74086478	74085255	74085401	74090494	74090662	5362	37	224	65	215	193	125	0.00714370796174	0.343861738349	0.097	0.164	-0.067
5729	OTUD7B	OTUD7B	chr1	-	149921531	149921681	149920870	149920985	149921996	149922124	5729	87	1	67	8	250	125	0.00713605185822	0.343861738349	0.978	0.807	0.171
89	TP53INP1	TP53INP1	chr8	-	95944297	95944335	95938199	95942956	95952087	95952448	89	53	33	47	10	162	125	0.00718360120384	0.344410665493	0.553	0.784	-0.231
2325	MED20	MED20	chr6	-	41877006	41877260	41873090	41875025	41884522	41884677	2325	131	8	164	1	250	125	0.00721131837511	0.345202675261	0.891	0.988	-0.097
25622	POLH	POLH	chr6	+	43565432	43565602	43555008	43555226	43568724	43568828	25622	106	5	166	0	250	125	0.00724996947792	0.346006615011	0.914	1.0	-0.086
25719	MRPL47	MRPL47	chr3	-	179320439	179320585	179319517	179319578	179322314	179322434	25719	496	7	545	23	250	125	0.00726178408953	0.346006615011	0.973	0.922	0.051
7989	TCF7L2	TCF7L2	chr10	+	114920377	114920450	114917779	114917828	114925313	114927436	7989	5	9	33	10	197	125	0.00725569270239	0.346006615011	0.261	0.677	-0.416
34241	ZNF202	ZNF202	chr11	-	123611124	123611244	123601194	123601693	123612256	123612391	34241	9	2	0	4	244	125	0.00728774828353	0.346707876674	0.697	0.0	0.697
32004	EEF2KMT	EEF2KMT	chr16	-	5143484	5143565	5141794	5141896	5145452	5145515	32004	51	0	45	6	205	125	0.00731131437019	0.347293065338	1.0	0.821	0.179
1148	JKAMP	JKAMP	chr14	+	59953398	59953522	59951160	59951311	59954391	59954546	1148	137	11	152	2	248	125	0.00732769610939	0.3475357164	0.863	0.975	-0.112
29505	KLHL2	KLHL2	chr4	+	166159929	166160051	166149958	166150065	166184348	166184511	29505	121	8	151	1	246	125	0.00739928874276	0.35039212498	0.885	0.987	-0.102
4346	UHRF2	UHRF2	chr9	+	6433913	6434173	6420911	6421142	6460572	6460791	4346	158	7	147	0	250	125	0.00741243087102	0.350476102595	0.919	1.0	-0.081
12590	CECR2	CECR2	chr22	+	17990844	17990928	17983878	17984048	18003143	18003297	12590	6	11	0	15	208	125	0.00742391440141	0.350481520929	0.247	0.0	0.247
16542	PACRGL	PACRGL	chr4	+	20709425	20709493	20706282	20706437	20711305	20711396	16542	43	7	68	1	192	125	0.00749860157343	0.353019691111	0.8	0.978	-0.178
17826	PKP4	PKP4	chr2	+	159533250	159533379	159530394	159530512	159535092	159535166	17826	65	137	61	225	250	125	0.00750058056564	0.353019691111	0.192	0.119	0.073
13912	MSTO1	MSTO1	chr1	+	155582208	155582361	155581972	155582107	155582634	155582766	13912	148	0	223	9	250	125	0.00755063199935	0.353801804613	1.0	0.925	0.075
15007	TOE1	TOE1	chr1	+	45808055	45808315	45807620	45807779	45808514	45808674	15007	63	0	57	6	250	125	0.00756310462048	0.353801804613	1.0	0.826	0.174
30659	TSNARE1	TSNARE1	chr8	-	143427103	143427253	143425326	143425833	143435997	143436124	30659	37	7	35	0	250	125	0.00755671010665	0.353801804613	0.725	1.0	-0.275
8574	POLL	POLL	chr10	-	103342519	103342648	103340004	103340173	103344358	103344676	8574	63	0	57	6	250	125	0.00756310462048	0.353801804613	1.0	0.826	0.174
31652	MYEF2	MYEF2	chr15	-	48459545	48459598	48458317	48458325	48460827	48461036	31652	283	9	409	2	177	125	0.00757645484108	0.353889317941	0.957	0.993	-0.036
3038	NUMA1	NUMA1	chr11	-	71723446	71723488	71721831	71721900	71723940	71727306	3038	139	234	99	255	166	125	0.00763778362783	0.356214211314	0.309	0.226	0.083
13949	JADE2	JADE2	chr5	+	133912457	133912586	133909334	133909452	133914183	133918920	13949	86	12	78	29	250	125	0.00766134808187	0.356773472308	0.782	0.574	0.208
22068	KRBA1	KRBA1	chr7	+	149426278	149426460	149425613	149425766	149427236	149427431	22068	19	8	17	0	250	125	0.00774997729088	0.359813704704	0.543	1.0	-0.457
4749	KIAA1217	KIAA1217	chr10	+	24783428	24783533	24762156	24762989	24784075	24784125	4749	24	98	41	76	229	125	0.00774642626205	0.359813704704	0.118	0.227	-0.109
26341	PPAP2A	PPAP2A	chr5	-	54771126	54771278	54763696	54763977	54830399	54830906	26341	150	7	102	16	250	125	0.00778583336552	0.360392899388	0.915	0.761	0.154
8548	DPP9	DPP9	chr19	-	4695389	4695567	4694672	4694835	4697562	4697663	8548	382	8	528	1	250	125	0.00778057764807	0.360392899388	0.96	0.996	-0.036
22417	TRAFD1	TRAFD1	chr12	+	112579892	112580099	112578622	112579028	112583389	112583466	22417	237	8	190	0	250	125	0.00784228780716	0.361378248908	0.937	1.0	-0.063
29512	PUF60	PUF60	chr8	-	144902835	144902886	144900542	144900704	144903766	144903856	29512	296	187	361	160	175	125	0.00784028678191	0.361378248908	0.531	0.617	-0.086
4913	BSDC1	BSDC1	chr1	-	32834830	32834939	32834047	32834151	32841862	32842342	4913	11	216	0	239	233	125	0.00782337871212	0.361378248908	0.027	0.0	0.027
7601	FKBP10	FKBP10	chr17	+	39973309	39973455	39968961	39969531	39974340	39974530	7601	998	18	713	3	250	125	0.00786860268732	0.362049677082	0.965	0.992	-0.027
22311	TMCO3	TMCO3	chr13	+	114202617	114202767	114188359	114188555	114203739	114204544	22311	200	6	262	0	250	125	0.00789513971331	0.362189534348	0.943	1.0	-0.057
31261	DPY19L2	DPY19L2	chr12	-	63974441	63974616	63964537	63964637	63976185	63976305	31261	47	0	42	6	250	125	0.00789292306444	0.362189534348	1.0	0.778	0.222
21404	PI4KB	PI4KB	chr1	-	151297220	151297393	151288048	151288985	151299746	151300133	21404	24	64	31	33	250	125	0.00791575212765	0.362595552141	0.158	0.32	-0.162
13752	AUTS2	AUTS2	chr7	+	70240342	70240372	70236534	70236630	70242088	70242160	13752	22	8	31	1	154	125	0.00796856320527	0.362653525167	0.691	0.962	-0.271
19256	PRKCD	PRKCD	chr3	+	53199119	53199231	53195222	53195444	53212419	53212553	19256	26	13	33	3	236	125	0.00795415662504	0.362653525167	0.514	0.854	-0.34
20448	GFM2	GFM2	chr5	-	74026084	74026223	74021765	74021951	74028846	74028923	20448	152	13	166	3	250	125	0.0079420564279	0.362653525167	0.854	0.965	-0.111
25949	DAG1	DAG1	chr3	+	49508397	49508482	49507564	49507866	49514281	49514338	25949	0	25	3	6	209	125	0.00797583657918	0.362653525167	0.0	0.23	-0.23
7258	RHOT1	RHOT1	chr17	+	30536368	30536464	30535125	30535328	30538134	30538257	7258	19	41	24	17	220	125	0.00796008669858	0.362653525167	0.208	0.445	-0.237
30196	PLEKHA5	PLEKHA5	chr12	+	19472954	19472990	19440406	19440490	19473495	19473558	30196	7	97	0	104	160	125	0.00800642826088	0.363508351143	0.053	0.0	0.053
28845	DNASE1	DNASE1	chr16	+	3705849	3705938	3705373	3705521	3706102	3706186	28845	6	22	6	2	213	125	0.00807849351039	0.366240879321	0.138	0.638	-0.5
29677	SACM1L	SACM1L	chr3	+	45776726	45776865	45773544	45773643	45779074	45779144	29677	109	5	164	0	250	125	0.00813839864294	0.368414909493	0.916	1.0	-0.084
12030	ZBTB49	ZBTB49	chr4	+	4307864	4307911	4303715	4304818	4314767	4314841	12030	3	13	10	5	171	125	0.00815210342632	0.368445900506	0.144	0.594	-0.45
5212	SLC20A1	SLC20A1	chr2	+	113404900	113405041	113404139	113404739	113405229	113405315	5212	960	13	756	25	250	125	0.00816298657214	0.368445900506	0.974	0.938	0.036
13049	TANC1	TANC1	chr2	+	160019793	160020057	160006880	160007067	160025760	160025862	13049	206	3	135	10	250	125	0.00827278850634	0.371794949622	0.972	0.871	0.101
25788	DGUOK	DGUOK	chr2	+	74166036	74166149	74153952	74154179	74173845	74174033	25788	125	214	159	180	237	125	0.00826041294907	0.371794949622	0.236	0.318	-0.082
7349	DPY19L4	DPY19L4	chr8	+	95746857	95746982	95738558	95738669	95751640	95751762	7349	66	0	47	5	249	125	0.00827336627225	0.371794949622	1.0	0.825	0.175
10477	NBPF8	NBPF8	chr1	+	144617149	144617252	144614958	144615303	144618081	144618296	10477	87	52	119	36	227	125	0.00831405564497	0.371981172767	0.48	0.645	-0.165
10868	SEPT9	SEPT9	chr17	+	75303222	75303279	75277491	75277636	75398140	75398785	10868	288	5	379	22	181	125	0.00831947117118	0.371981172767	0.975	0.922	0.053
19417	BTF3L4	BTF3L4	chr1	+	52549011	52549213	52530496	52530610	52551783	52551843	19417	733	79	851	57	250	125	0.00833128120834	0.371981172767	0.823	0.882	-0.059
26227	PAPOLA	PAPOLA	chr14	+	97026985	97027048	97022511	97022750	97029155	97029230	26227	480	17	558	6	187	125	0.00833784190937	0.371981172767	0.95	0.984	-0.034
28943	PAQR5	PAQR5	chr15	+	69692312	69692454	69689806	69689903	69695919	69699976	28943	155	0	272	10	250	125	0.0083238811327	0.371981172767	1.0	0.932	0.068
6740	CKAP2	CKAP2	chr13	+	53035030	53035109	53030657	53030742	53035192	53036061	6740	142	0	213	9	203	125	0.00837130769852	0.37293449961	1.0	0.936	0.064
14313	FAM195B	FAM195B	chr17	-	79781287	79781389	79781084	79781187	79782162	79782281	14313	840	6	727	17	226	125	0.00847050529582	0.376809144675	0.987	0.959	0.028
34326	KIAA1468	KIAA1468	chr18	+	59947592	59947675	59942606	59942706	59947878	59947942	34326	33	0	15	4	207	125	0.00850182843624	0.377657589384	1.0	0.694	0.306
3171	PABPC1L	PABPC1L	chr20	+	43567314	43567389	43566701	43566832	43567766	43567962	3171	108	8	78	0	199	125	0.00851627866359	0.377755163512	0.895	1.0	-0.105
17898	CLN3	CLN3	chr16	-	28498982	28499062	28498776	28498862	28500610	28500707	17898	80	0	75	6	204	125	0.00857912242663	0.379995957138	1.0	0.885	0.115
14127	VPS50	VPS50	chr7	+	92935139	92935316	92932771	92932862	92938135	92938254	14127	85	8	104	1	250	125	0.00861310659204	0.380953873772	0.842	0.981	-0.139
6541	SLC35E2B	SLC35E2B	chr1	-	1622414	1622832	1607816	1608285	1623887	1624243	6541	18	30	24	12	250	125	0.00864092418293	0.381636691564	0.231	0.5	-0.269
34965	CDKL1	CDKL1	chr14	-	50801282	50801339	50798979	50799150	50805664	50805747	34965	16	0	3	3	181	125	0.00866927248989	0.381794760455	1.0	0.408	0.592
35112	MIPOL1	MIPOL1	chr14	+	37696930	37697043	37688757	37688896	37716307	37716445	35112	0	8	4	2	237	125	0.00865839232378	0.381794760455	0.0	0.513	-0.513
2092	ARHGAP8	ARHGAP8	chr22	+	45204885	45204978	45204186	45204318	45210551	45210638	2092	13	87	33	88	217	125	0.00870250024135	0.38216620718	0.079	0.178	-0.099
21684	DOPEY1	DOPEY1	chr6	+	83823041	83823140	83819843	83820033	83828606	83828706	21684	14	7	15	0	223	125	0.00869120204467	0.38216620718	0.529	1.0	-0.471
11398	NEURL4	NEURL4	chr17	-	7230483	7230549	7230029	7230328	7230758	7231203	11398	38	9	57	2	190	125	0.00875418057651	0.383430837905	0.735	0.949	-0.214
13741	SULT1C4	SULT1C4	chr2	+	108998840	108998938	108998217	108998343	108999871	108999966	13741	14	31	16	9	222	125	0.0087561732803	0.383430837905	0.203	0.5	-0.297
15423	EEF1D	EEF1D	chr8	-	144668388	144668460	144663455	144663498	144668898	144669022	15423	2420	117	2817	94	196	125	0.00880510650776	0.385026699888	0.93	0.95	-0.02
6691	PGPEP1	PGPEP1	chr19	+	18468192	18468425	18466704	18466821	18474200	18480763	6691	70	23	87	10	250	125	0.0088291924448	0.385533066131	0.603	0.813	-0.21
11111	RHOC	RHOC	chr1	-	113247721	113247790	113246265	113246428	113249699	113250025	11111	1378	556	1588	532	193	125	0.00893177154444	0.385988781307	0.616	0.659	-0.043
11145	PRPF40A	PRPF40A	chr2	-	153535569	153535623	153533964	153533989	153535865	153535986	11145	478	19	527	43	178	125	0.00889232795692	0.385988781307	0.946	0.896	0.05
25074	TEAD1	TEAD1	chr11	+	12901254	12901389	12886384	12886447	12902551	12902598	25074	182	5	342	0	250	125	0.00889654932358	0.385988781307	0.948	1.0	-0.052
28696	PRELID2	PRELID2	chr5	-	145176004	145176110	145144493	145144563	145197456	145197617	28696	115	0	82	5	230	125	0.00887178717089	0.385988781307	1.0	0.899	0.101
29446	SAMD4B	SAMD4B	chr19	+	39844645	39844706	39833098	39833216	39847328	39847729	29446	43	7	89	2	185	125	0.00895231538324	0.385988781307	0.806	0.968	-0.162
31555	PGM3	PGM3	chr6	-	83881655	83881778	83880023	83880197	83884092	83884206	31555	405	13	341	2	247	125	0.00892205727476	0.385988781307	0.94	0.989	-0.049
35327	HYLS1	HYLS1	chr11	+	125761317	125761367	125756954	125757660	125769238	125770541	35327	7	6	30	3	174	125	0.00895069607144	0.385988781307	0.456	0.878	-0.422
6773	SLC25A17	SLC25A17	chr22	-	41190517	41190584	41175012	41175129	41195026	41195087	6773	43	1	57	12	191	125	0.00893101836114	0.385988781307	0.966	0.757	0.209
7692	MACC1	MACC1	chr7	-	20203878	20204022	20201370	20201493	20210336	20210401	7692	26	10	52	58	250	125	0.00892728309664	0.385988781307	0.565	0.31	0.255
35158	TMEM62	TMEM62	chr15	+	43441226	43441349	43440952	43441077	43443987	43444143	35158	124	8	253	3	247	125	0.00904937375128	0.389628622911	0.887	0.977	-0.09
21140	SETD3	SETD3	chr14	-	99870561	99870647	99866435	99866596	99871541	99871708	21140	267	7	427	1	210	125	0.00906309380694	0.389675112804	0.958	0.996	-0.038
34652	ANKRD28	ANKRD28	chr3	-	15836729	15836813	15807740	15807819	15900883	15901053	34652	77	5	108	0	208	125	0.00907720927256	0.389738450494	0.902	1.0	-0.098
1946	SF3B3	SF3B3	chr16	+	70594371	70594494	70590788	70590932	70597778	70597953	1946	232	6	315	0	247	125	0.00915796931351	0.39211371944	0.951	1.0	-0.049
29607	CTNS	CTNS	chr17	+	3552140	3552225	3550737	3550816	3558291	3558395	29607	58	5	79	0	209	125	0.00914680364327	0.39211371944	0.874	1.0	-0.126
7503	C9orf142	C9orf142	chr9	+	139887091	139887152	139886869	139887014	139887376	139887426	7503	58	0	69	7	185	125	0.00922487828374	0.394430718074	1.0	0.869	0.131
19224	POC1B	POC1B	chr12	-	89865944	89866052	89861393	89861462	89885712	89885892	19224	52	5	70	0	232	125	0.00925917859179	0.395348971784	0.849	1.0	-0.151
11674	PLEKHB2	PLEKHB2	chr2	+	131901980	131902022	131897742	131897848	131904209	131907425	11674	44	389	91	487	166	125	0.00928704344775	0.395444278342	0.078	0.123	-0.045
4806	NCF2	NCF2	chr1	-	183536338	183536480	183534838	183534914	183538276	183538320	4806	10	3	37	0	250	125	0.00928706557413	0.395444278342	0.625	1.0	-0.375
13028	RALGPS2	RALGPS2	chr1	+	178861364	178861442	178858776	178858831	178863053	178863159	13028	35	22	70	16	202	125	0.00930074212128	0.395480383607	0.496	0.73	-0.234
19958	TBCE	TBCE	chr1	+	235564817	235564902	235543333	235543464	235577747	235577933	19958	129	16	87	2	209	125	0.00932337474932	0.395896689769	0.828	0.963	-0.135
21570	PPP6C	PPP6C	chr9	-	127923119	127923185	127920519	127920661	127933363	127933459	21570	402	3	426	14	190	125	0.00935523840892	0.396703287029	0.989	0.952	0.037
18233	GMIP	GMIP	chr19	-	19745315	19745512	19744611	19744999	19745600	19745738	18233	49	7	42	0	250	125	0.00939377333723	0.397790170934	0.778	1.0	-0.222
14999	DROSHA	DROSHA	chr5	-	31531556	31531632	31530904	31531031	31532096	31532282	14999	82	11	102	35	200	125	0.00946422660529	0.398583576213	0.823	0.646	0.177
29175	RBM38	RBM38	chr20	+	55968334	55968389	55967709	55967833	55982598	55984386	29175	124	8	199	2	179	125	0.0094617511244	0.398583576213	0.915	0.986	-0.071
35816	CEP170B	CEP170B	chr14	+	105334760	105334892	105331649	105331850	105342592	105342682	35816	122	5	178	0	250	125	0.00944380754025	0.398583576213	0.924	1.0	-0.076
3663	CNTNAP3	CNTNAP3	chr9	-	39144236	39144343	39140515	39140635	39165929	39166073	3663	6	7	1	17	231	125	0.00946001587053	0.398583576213	0.317	0.031	0.286
7785	IFT57	IFT57	chr3	-	107938256	107938419	107937381	107937500	107940957	107941417	7785	299	7	323	0	250	125	0.00951121955523	0.400016202522	0.955	1.0	-0.045
21857	DPP8	DPP8	chr15	-	65792943	65793117	65790201	65790370	65799580	65799693	21857	159	0	217	8	250	125	0.00954451519116	0.400869638029	1.0	0.931	0.069
16543	PACRGL	PACRGL	chr4	+	20709425	20709493	20706282	20706437	20715054	20715162	16543	17	8	24	1	192	125	0.0095692488733	0.401361638457	0.58	0.94	-0.36
4491	LACE1	LACE1	chr6	+	108668191	108668243	108645028	108645252	108677893	108678024	4491	1	3	9	0	176	125	0.00959052184266	0.401707346964	0.191	1.0	-0.809
22910	RBM4	RBM4	chr11	+	66410920	66411611	66407170	66407594	66413497	66413944	22910	810	114	722	67	250	125	0.00960546073274	0.401787168886	0.78	0.843	-0.063
2189	APEH	APEH	chr3	+	49713810	49713948	49713488	49713652	49714041	49714133	2189	751	16	1125	8	250	125	0.00965199267116	0.402141657537	0.959	0.986	-0.027
28744	SLC22A3	SLC22A3	chr6	+	160858028	160858243	160831760	160831878	160863792	160863901	28744	27	11	40	3	250	125	0.00964622273577	0.402141657537	0.551	0.87	-0.319
3849	ZFAND1	ZFAND1	chr8	-	82629483	82629523	82627221	82627349	82630416	82630459	3849	123	50	125	89	164	125	0.00966611418954	0.402141657537	0.652	0.517	0.135
6077	PRR14	PRR14	chr16	+	30665949	30666535	30665550	30665660	30666671	30666741	6077	241	8	278	1	250	125	0.00965979988987	0.402141657537	0.938	0.993	-0.055
945	RNF38	RNF38	chr9	-	36344828	36344950	36342321	36342421	36351111	36351196	945	152	5	242	0	246	125	0.00969802298312	0.402925407714	0.939	1.0	-0.061
2148	TTC39C	TTC39C	chr18	+	21698088	21698196	21694517	21694611	21703797	21703907	2148	70	0	53	5	232	125	0.00974864749373	0.404274952827	1.0	0.851	0.149
23325	CAMK2G	CAMK2G	chr10	-	75612949	75613004	75612011	75612077	75620587	75620647	23325	135	3	115	12	179	125	0.00975673299934	0.404274952827	0.969	0.87	0.099
31867	NIPA2	NIPA2	chr15	-	23029839	23029966	23027800	23027922	23033277	23033413	31867	5	33	10	13	250	125	0.00983392265653	0.406510554611	0.07	0.278	-0.208
7555	NUP54	NUP54	chr4	-	77052382	77052437	77051808	77051902	77053675	77053872	7555	192	6	287	0	179	125	0.00983705961269	0.406510554611	0.957	1.0	-0.043
3452	SLC38A9	SLC38A9	chr5	-	55007279	55007327	54993673	54993820	55008044	55008163	3452	36	4	69	0	172	125	0.00985173583869	0.406572038066	0.867	1.0	-0.133
12697	N4BP1	N4BP1	chr16	-	48580057	48580165	48572636	48577172	48581917	48582025	12697	132	1	133	9	232	125	0.00994391671376	0.40764769209	0.986	0.888	0.098
17855	NR1D2	NR1D2	chr3	+	24009303	24009514	24006467	24006653	24018713	24022109	17855	153	17	141	35	250	125	0.00994042501706	0.40764769209	0.818	0.668	0.15
24673	UQCC1	UQCC1	chr20	-	33961986	33962059	33954359	33954417	33981894	33981999	24673	67	5	90	0	197	125	0.00991626328279	0.40764769209	0.895	1.0	-0.105
25223	HSD11B1L	HSD11B1L	chr19	+	5684999	5685130	5684791	5684916	5686426	5686538	25223	21	0	9	4	250	125	0.00991466555206	0.40764769209	1.0	0.529	0.471
32738	BRF1	BRF1	chr14	-	105707601	105707751	105695156	105695250	105718843	105718916	32738	81	4	94	18	250	125	0.00993900973204	0.40764769209	0.91	0.723	0.187
16358	NOC4L	NOC4L	chr12	+	132635525	132635586	132630103	132630210	132635802	132635913	16358	42	4	80	0	185	125	0.0100188377332	0.409629614906	0.876	1.0	-0.124
20656	GORASP1	GORASP1	chr3	-	39142237	39142368	39141795	39141994	39142506	39142593	20656	111	5	154	0	250	125	0.0100084953316	0.409629614906	0.917	1.0	-0.083
19529	RGS12	RGS12	chr4	+	3388142	3388164	3344663	3344780	3415798	3415968	19529	63	0	61	6	146	125	0.0100512037545	0.410408621647	1.0	0.897	0.103
12932	EBPL	EBPL	chr13	-	50237192	50237331	50234811	50235344	50243912	50243982	12932	230	10	266	2	250	125	0.0101189724293	0.41262076753	0.92	0.985	-0.065
13066	ARAP1	ARAP1	chr11	-	72424220	72424288	72423482	72423613	72425196	72425366	13066	175	6	223	0	192	125	0.0101321500266	0.41262076753	0.95	1.0	-0.05
31097	FAM126A	FAM126A	chr7	-	23016311	23016427	23015828	23015924	23016959	23017040	31097	96	9	164	3	240	125	0.0101511551585	0.41284935518	0.847	0.966	-0.119
16920	RELA	RELA	chr11	-	65426188	65426293	65423325	65423406	65427136	65427268	16920	270	11	343	3	229	125	0.0101785456875	0.413417926817	0.931	0.984	-0.053
25890	FGFR2	FGFR2	chr10	-	123276832	123276977	123274630	123274833	123278195	123278343	25890	7	12	2	28	250	125	0.0102221236337	0.413728206884	0.226	0.034	0.192
31898	SMYD3	SMYD3	chr1	-	245927342	245927451	245912641	245912966	246021797	246021972	31898	145	0	137	6	233	125	0.0102264465306	0.413728206884	1.0	0.925	0.075
636	SRSF10	SRSF10	chr1	-	24297827	24297929	24290836	24294213	24298062	24298116	636	258	148	210	175	226	125	0.0102128890766	0.413728206884	0.491	0.399	0.092
14993	DROSHA	DROSHA	chr5	-	31515560	31515671	31515094	31515326	31521229	31521322	14993	46	37	98	37	235	125	0.0102646827251	0.414229682227	0.398	0.585	-0.187
7240	LRP8	LRP8	chr1	-	53722911	53723136	53720788	53720857	53723990	53724143	7240	191	4	201	16	250	125	0.0102791522935	0.414229682227	0.96	0.863	0.097
7546	NUP54	NUP54	chr4	-	77055327	77055515	77053675	77053872	77065301	77065445	7546	151	0	178	7	250	125	0.0102752593964	0.414229682227	1.0	0.927	0.073
16913	SNED1	SNED1	chr2	+	242002207	242002321	241992569	241992743	242003003	242003117	16913	2	8	4	0	238	125	0.0103076468452	0.414835687916	0.116	1.0	-0.884
11513	PIGT	PIGT	chr20	+	44047491	44047619	44045156	44045334	44047934	44048035	11513	608	4	655	16	250	125	0.0104112973528	0.416098230406	0.987	0.953	0.034
12750	PANK2	PANK2	chr20	+	3899317	3899443	3897573	3897697	3903890	3904502	12750	172	6	188	0	250	125	0.0104727128633	0.416098230406	0.935	1.0	-0.065
13199	FOCAD	FOCAD	chr9	+	20694518	20694563	20658689	20658825	20715320	20715409	13199	1	6	8	2	169	125	0.0104812586956	0.416098230406	0.11	0.747	-0.637
18291	FAM21A	FAM21A	chr10	+	51859737	51859824	51857434	51857562	51863801	51863903	18291	116	23	85	5	211	125	0.0103630870991	0.416098230406	0.749	0.91	-0.161
21538	ZCCHC9	ZCCHC9	chr5	+	80600559	80600960	80597401	80597517	80604379	80604530	21538	95	6	94	0	250	125	0.0104309053899	0.416098230406	0.888	1.0	-0.112
21618	SUMF2	SUMF2	chr7	+	56142278	56142429	56141866	56141911	56144526	56144582	21618	630	31	782	18	250	125	0.0104524758038	0.416098230406	0.91	0.956	-0.046
25528	PPP6R3	PPP6R3	chr11	+	68350510	68350597	68343425	68343511	68355394	68355492	25528	192	44	286	35	211	125	0.0105009868709	0.416098230406	0.721	0.829	-0.108
27040	STARD8	STARD8	chrX	+	67941377	67941588	67940765	67940964	67941888	67942003	27040	90	5	118	0	250	125	0.0104833206827	0.416098230406	0.9	1.0	-0.1
31358	FNBP1	FNBP1	chr9	-	132678244	132678259	132671168	132671278	132686122	132686305	31358	12	83	24	62	139	125	0.0104933475735	0.416098230406	0.115	0.258	-0.143
33833	CSGALNACT1	CSGALNACT1	chr8	-	19442676	19442828	19362711	19363641	19459281	19459376	33833	0	12	11	22	250	125	0.0104038938753	0.416098230406	0.0	0.2	-0.2
4523	SREBF1	SREBF1	chr17	-	17726831	17726921	17723403	17723835	17740040	17740325	4523	12	77	24	57	214	125	0.0103703047437	0.416098230406	0.083	0.197	-0.114
921	PTPN14	PTPN14	chr1	-	214556653	214558131	214551301	214551445	214560186	214560265	921	207	6	245	0	250	125	0.0103938279285	0.416098230406	0.945	1.0	-0.055
29823	NRP1	NRP1	chr10	-	33491818	33491923	33486577	33486637	33496499	33496644	29823	442	12	414	27	229	125	0.0105158000948	0.416139456218	0.953	0.893	0.06
5755	INO80E	INO80E	chr16	+	30012734	30012851	30012249	30012361	30016541	30017111	5755	268	19	272	40	241	125	0.0105290247778	0.416139456218	0.88	0.779	0.101
22315	TMCO3	TMCO3	chr13	+	114193671	114193822	114188359	114188555	114203739	114204544	22315	240	6	309	0	250	125	0.0105718600036	0.416763810986	0.952	1.0	-0.048
27619	MADD	MADD	chr11	+	47310518	47310578	47307983	47308085	47310941	47311044	27619	15	47	5	60	184	125	0.0105646271256	0.416763810986	0.178	0.054	0.124
15457	SEC24A	SEC24A	chr5	+	134044402	134044578	134041016	134041127	134050713	134050851	15457	203	6	236	0	250	125	0.0105904035005	0.416961633606	0.944	1.0	-0.056
13505	TRIP12	TRIP12	chr2	-	230725121	230725247	230723487	230724290	230744697	230744844	13505	248	101	184	115	250	125	0.0106584556107	0.418039274258	0.551	0.444	0.107
28949	RFX3	RFX3	chr9	-	3301545	3301620	3293076	3293258	3330258	3330517	28949	24	6	26	0	199	125	0.0106338274478	0.418039274258	0.715	1.0	-0.285
32246	TPMT	TPMT	chr6	-	18132363	18132408	18128544	18131011	18134034	18134120	32246	193	11	196	2	169	125	0.010656527911	0.418039274258	0.928	0.986	-0.058
12323	CHMP4C	CHMP4C	chr8	+	82665298	82665476	82644687	82645051	82667604	82667719	12323	133	12	210	5	250	125	0.010699868263	0.418470652729	0.847	0.955	-0.108
12985	SVIL	SVIL	chr10	-	29760066	29760172	29759204	29759412	29762766	29762918	12985	254	0	465	11	230	125	0.0107394383133	0.418470652729	1.0	0.958	0.042
13043	TANC1	TANC1	chr2	+	160025760	160025862	160019793	160020057	160027034	160027316	13043	90	0	70	5	226	125	0.0107154172468	0.418470652729	1.0	0.886	0.114
13250	SLC3A2	SLC3A2	chr11	+	62638216	62638309	62623483	62623853	62639048	62639141	13250	0	32	5	23	217	125	0.0108137351849	0.418470652729	0.0	0.111	-0.111
13945	RQCD1	RQCD1	chr2	+	219445283	219445463	219433302	219433701	219447693	219447809	13945	189	0	216	7	250	125	0.0108214870923	0.418470652729	1.0	0.939	0.061
16413	CAPRIN2	CAPRIN2	chr12	-	30873744	30873849	30869441	30869610	30876192	30876248	16413	26	0	24	6	229	125	0.0108243062983	0.418470652729	1.0	0.686	0.314
17368	ACSL3	ACSL3	chr2	+	223791734	223791907	223789173	223789313	223793579	223793654	17368	835	27	937	13	250	125	0.0107757887268	0.418470652729	0.939	0.973	-0.034
21028	ZNF33B	ZNF33B	chr10	-	43109335	43109416	43084531	43090147	43109729	43109806	21028	0	16	6	14	205	125	0.0108345660552	0.418470652729	0.0	0.207	-0.207
26449	CHEK1	CHEK1	chr11	+	125497501	125497725	125496643	125496728	125499126	125499191	26449	245	4	343	20	250	125	0.0107556848117	0.418470652729	0.968	0.896	0.072
2645	OGT	OGT	chrX	+	70775039	70775235	70774362	70774442	70775803	70775944	2645	321	45	321	23	250	125	0.0108385428084	0.418470652729	0.781	0.875	-0.094
29364	MPDZ	MPDZ	chr9	-	13115246	13115333	13113929	13114020	13119500	13119648	29364	99	20	96	6	211	125	0.0107612193732	0.418470652729	0.746	0.905	-0.159
7824	PDCD6	PDCD6	chr5	+	306716	306869	304291	304336	311407	311517	7824	435	0	434	8	250	125	0.0107360939847	0.418470652729	1.0	0.964	0.036
8946	KRAS	KRAS	chr12	-	25368370	25368494	25357722	25362845	25378547	25378707	8946	21	141	39	124	248	125	0.0108459209657	0.418470652729	0.07	0.137	-0.067
27885	BFAR	BFAR	chr16	+	14742244	14742449	14738130	14738466	14748922	14749067	27885	231	1	278	10	250	125	0.0109455756949	0.420366916418	0.991	0.933	0.058
3184	MBTD1	MBTD1	chr17	-	49279382	49279438	49278952	49279057	49280061	49280296	3184	61	6	60	0	180	125	0.0109237122575	0.420366916418	0.876	1.0	-0.124
33567	LINC-PINT	LINC-PINT	chr7	-	130652147	130652276	130628918	130630594	130668811	130668868	33567	0	9	2	0	250	125	0.0109170502659	0.420366916418	0.0	1.0	-1.0
7354	DPY19L4	DPY19L4	chr8	+	95777938	95778037	95773927	95774062	95778839	95778913	7354	38	5	49	0	223	125	0.0109496118426	0.420366916418	0.81	1.0	-0.19
17671	LRBA	LRBA	chr4	-	151356740	151356860	151336589	151336742	151357875	151358016	17671	130	5	183	0	244	125	0.0109701091062	0.420630004385	0.93	1.0	-0.07
14713	IRF1	IRF1	chr5	-	131821942	131822065	131821358	131821408	131822248	131822378	14713	366	2	367	11	247	125	0.0109933183578	0.420996296067	0.989	0.944	0.045
991	DDX3X	DDX3X	chrX	+	41202468	41202604	41201989	41202089	41202989	41203075	991	1558	35	1881	21	250	125	0.0110119195605	0.421185429542	0.957	0.978	-0.021
22024	MTSS1L	MTSS1L	chr16	-	70699368	70699443	70698822	70698999	70708208	70708431	22024	147	6	162	0	199	125	0.0110598788851	0.422495596369	0.939	1.0	-0.061
14848	DENND3	DENND3	chr8	+	142170730	142170886	142165947	142166069	142173431	142173528	14848	76	6	130	1	250	125	0.0111056001388	0.422870034749	0.864	0.985	-0.121
18195	OBSCN	OBSCN	chr1	+	228407024	228407300	228404713	228404989	228412159	228412435	18195	2	5	6	0	250	125	0.0111108319757	0.422870034749	0.167	1.0	-0.833
24708	ZNF707	ZNF707	chr8	+	144773769	144773883	144772226	144772293	144775840	144777555	24708	35	0	26	5	238	125	0.0110962088704	0.422870034749	1.0	0.732	0.268
32093	TTC23	TTC23	chr15	-	99781569	99781764	99768737	99768937	99789621	99789824	32093	20	16	30	6	250	125	0.0111616164179	0.424279051703	0.385	0.714	-0.329
3131	API5	API5	chr11	+	43339970	43340032	43333504	43333746	43340189	43340351	3131	26	202	15	271	186	125	0.0111776968066	0.42436704083	0.08	0.036	0.044
21516	XRRA1	XRRA1	chr11	-	74638435	74638533	74632258	74632392	74641344	74641417	21516	6	6	9	0	222	125	0.011278874255	0.427681593522	0.36	1.0	-0.64
9928	S100A4	S100A4	chr1	-	153517945	153517994	153517129	153517285	153518228	153518282	9928	63	303	47	382	173	125	0.011327525663	0.428998723758	0.131	0.082	0.049
27748	TM7SF3	TM7SF3	chr12	-	27156168	27156323	27152458	27152609	27167010	27167339	27748	330	3	361	14	250	125	0.01135555418	0.429006157183	0.982	0.928	0.054
28726	ATRX	ATRX	chrX	-	76972607	76972720	76954061	76954117	77041467	77041755	28726	100	0	103	6	237	125	0.0113457807354	0.429006157183	1.0	0.901	0.099
10587	FAM214A	FAM214A	chr15	-	52879347	52879416	52876941	52877141	52885774	52885933	10587	47	0	26	4	193	125	0.0114912512718	0.430939903539	1.0	0.808	0.192
17768	C17orf53	C17orf53	chr17	+	42230004	42230145	42225225	42226395	42231920	42232032	17768	0	2	10	0	250	125	0.0115790977484	0.430939903539	0.0	1.0	-1.0
17865	HFE	HFE	chr6	+	26091137	26091332	26087508	26087744	26091541	26091817	17865	28	5	37	0	250	125	0.0114432794365	0.430939903539	0.737	1.0	-0.263
17923	TRIQK	TRIQK	chr8	-	93966633	93966792	93929156	93929238	93978234	93978372	17923	60	5	74	0	250	125	0.0116024432314	0.430939903539	0.857	1.0	-0.143
20261	YME1L1	YME1L1	chr10	-	27434356	27434519	27425204	27425314	27437834	27437969	20261	338	8	391	1	250	125	0.0114543667778	0.430939903539	0.955	0.995	-0.04
21004	APBB2	APBB2	chr4	-	41035252	41035321	41015599	41016415	41102655	41102767	21004	48	5	60	0	193	125	0.0115736283676	0.430939903539	0.861	1.0	-0.139
23832	CNPY2	CNPY2	chr12	-	56708913	56709026	56708634	56708750	56709604	56710128	23832	765	0	706	10	237	125	0.011578793251	0.430939903539	1.0	0.974	0.026
24296	MTOR	MTOR	chr1	-	11227498	11227574	11217208	11217348	11259314	11259460	24296	108	6	108	0	200	125	0.0114706520301	0.430939903539	0.918	1.0	-0.082
34619	GUSBP11	GUSBP11	chr22	-	24042912	24043032	24036305	24037704	24047615	24047728	34619	10	0	9	7	244	125	0.0114309754344	0.430939903539	1.0	0.397	0.603
5224	SLC12A9	SLC12A9	chr7	+	100454489	100454798	100451777	100452000	100456456	100456564	5224	77	0	100	7	250	125	0.0115393910113	0.430939903539	1.0	0.877	0.123
6728	PHLDB2	PHLDB2	chr3	+	111651115	111651244	111639128	111639266	111658321	111658477	6728	210	44	219	78	250	125	0.0115608240139	0.430939903539	0.705	0.584	0.121
7234	EIF2B3	EIF2B3	chr1	-	45363026	45363116	45347283	45347411	45392299	45392411	7234	167	6	184	0	214	125	0.0115971665136	0.430939903539	0.942	1.0	-0.058
8154	MINK1	MINK1	chr17	+	4797282	4797388	4796728	4796892	4797468	4797606	8154	171	8	260	2	230	125	0.0115906485987	0.430939903539	0.921	0.986	-0.065
9130	OPTN	OPTN	chr10	+	13150961	13151015	13150137	13150289	13151111	13151288	9130	36	10	28	24	178	125	0.0115592526162	0.430939903539	0.717	0.45	0.267
4215	BEND6	BEND6	chr6	+	56882004	56882197	56879930	56880151	56890879	56892142	4215	13	7	13	0	250	125	0.0116348046692	0.43110307493	0.481	1.0	-0.519
7230	MAPK8IP3	MAPK8IP3	chr16	+	1808978	1808996	1808148	1808160	1809958	1810016	7230	0	8	3	1	142	125	0.011624243118	0.43110307493	0.0	0.725	-0.725
16655	TRIM33	TRIM33	chr1	-	114973419	114973534	114970369	114970516	114976238	114976355	16655	106	5	138	0	239	125	0.0116759922429	0.43180192049	0.917	1.0	-0.083
30927	NTNG1	NTNG1	chr1	+	107963705	107963765	107961201	107961267	108023232	108024475	30927	2	0	0	9	184	125	0.0116816790479	0.43180192049	1.0	0.0	1.0
5114	ERBB2IP	ERBB2IP	chr5	+	65367996	65368119	65349233	65350779	65372143	65372236	5114	13	65	30	59	247	125	0.0117095369325	0.432313298868	0.092	0.205	-0.113
11975	MAP2	MAP2	chr2	+	210372315	210372365	210288770	210289000	210444759	210444824	11975	32	6	32	0	174	125	0.0117823975462	0.432929382067	0.793	1.0	-0.207
23216	TMEM135	TMEM135	chr11	+	86868382	86868448	86802403	86802437	86947679	86947726	23216	36	10	97	7	190	125	0.0117807958793	0.432929382067	0.703	0.901	-0.198
27693	EMP3	EMP3	chr19	+	48830777	48830880	48828628	48828867	48832608	48832749	27693	1105	22	890	6	227	125	0.0117613560228	0.432929382067	0.965	0.988	-0.023
27895	CKAP5	CKAP5	chr11	-	46774184	46774260	46772895	46773084	46774859	46775047	27895	447	10	637	3	200	125	0.011766548284	0.432929382067	0.965	0.993	-0.028
3643	OSBPL5	OSBPL5	chr11	-	3141650	3141854	3140776	3140861	3143226	3143328	3643	97	3	66	10	250	125	0.0118348263924	0.434338128601	0.942	0.767	0.175
12036	SLC25A46	SLC25A46	chr5	+	110092401	110092459	110091164	110091221	110096903	110100861	12036	204	0	211	7	182	125	0.0118570425454	0.434636037562	1.0	0.954	0.046
8005	ARMC2	ARMC2	chr6	+	109179401	109179474	109175427	109175688	109190026	109190198	8005	27	5	35	0	197	125	0.0118808264157	0.434990637462	0.774	1.0	-0.226
4195	HPCAL1	HPCAL1	chr2	+	10559859	10560261	10536960	10537046	10563108	10563214	4195	275	0	288	7	250	125	0.0119082270627	0.435476659417	1.0	0.954	0.046
14305	CRNKL1	CRNKL1	chr20	-	20020252	20020492	20018992	20019094	20021329	20021410	14305	111	5	143	0	250	125	0.0119401705065	0.435547341852	0.917	1.0	-0.083
2259	STARD3NL	STARD3NL	chr7	+	38256625	38256679	38254628	38254706	38256788	38256906	2259	488	8	440	20	178	125	0.0119634303076	0.435547341852	0.977	0.939	0.038
26455	ZBTB40	ZBTB40	chr1	+	22779151	22779439	22778343	22778497	22816372	22817138	26455	0	48	4	23	250	125	0.0119388855738	0.435547341852	0.0	0.08	-0.08
4647	C3orf67	C3orf67	chr3	-	58792120	58792182	58739495	58739590	58817411	58817615	4647	24	4	43	0	186	125	0.0119666731072	0.435547341852	0.801	1.0	-0.199
14322	ABLIM3	ABLIM3	chr5	+	148622053	148622101	148619321	148619451	148624443	148624578	14322	25	16	20	37	172	125	0.0119823693473	0.435604342262	0.532	0.282	0.25
842	PKN3	PKN3	chr9	+	131479025	131479202	131477647	131477739	131480603	131480666	842	158	0	231	8	250	125	0.0120528795344	0.437651555108	1.0	0.935	0.065
33031	GLYCTK	GLYCTK	chr3	+	52325762	52325938	52324975	52325127	52326275	52327208	33031	42	5	52	0	250	125	0.0120674652533	0.43766566921	0.808	1.0	-0.192
11560	NUBP2	NUBP2	chr16	+	1836757	1836956	1836537	1836656	1837677	1837832	11560	206	44	280	32	250	125	0.0121040586984	0.437890905477	0.701	0.814	-0.113
18513	SHARPIN	SHARPIN	chr8	-	145153983	145154108	145153768	145153897	145154179	145154333	18513	319	34	355	18	249	125	0.012109766472	0.437890905477	0.825	0.908	-0.083
34143	TOP3B	TOP3B	chr22	-	22324581	22324778	22321974	22322088	22326248	22326323	34143	40	0	41	6	250	125	0.0121217898015	0.437890905477	1.0	0.774	0.226
3516	ZNF280D	ZNF280D	chr15	-	56946582	56946701	56946395	56946432	56950621	56950684	3516	48	6	46	0	243	125	0.0121304928402	0.437890905477	0.805	1.0	-0.195
21673	CHUK	CHUK	chr10	-	101978764	101978889	101978474	101978582	101979026	101979116	21673	159	7	208	1	249	125	0.0121491736338	0.437905672423	0.919	0.991	-0.072
9614	TMEM14B	TMEM14B	chr6	+	10751365	10751467	10749434	10749501	10755374	10755465	9614	407	4	448	16	226	125	0.0121593115218	0.437905672423	0.983	0.939	0.044
34520	RNF14	RNF14	chr5	+	141354368	141354520	141353147	141353307	141357867	141358395	34520	235	41	307	28	250	125	0.0121888253897	0.437945348617	0.741	0.846	-0.105
6649	P2RY6	P2RY6	chr11	+	72983351	72983511	72975596	72975694	73006774	73006860	6649	26	0	19	5	250	125	0.0121885370043	0.437945348617	1.0	0.655	0.345
26631	EIF2AK2	EIF2AK2	chr2	-	37349648	37349807	37347101	37347282	37353431	37353554	26631	183	5	289	0	250	125	0.0122452179132	0.43812468887	0.948	1.0	-0.052
29064	CARHSP1	CARHSP1	chr16	-	8961905	8962017	8953027	8953192	8962388	8962576	29064	7	4	16	0	236	125	0.012279088205	0.43812468887	0.481	1.0	-0.519
31844	ZNF211	ZNF211	chr19	+	58145153	58145273	58144534	58144804	58145390	58145429	31844	1	5	7	1	244	125	0.0122737368406	0.43812468887	0.093	0.782	-0.689
33030	GLYCTK	GLYCTK	chr3	+	52325760	52325938	52324975	52325127	52326275	52329272	33030	27	5	35	0	250	125	0.0122417595068	0.43812468887	0.73	1.0	-0.27
7693	MACC1	MACC1	chr7	-	20210336	20210401	20201370	20201493	20256921	20257013	7693	7	13	45	22	189	125	0.0122723504266	0.43812468887	0.263	0.575	-0.312
9423	ATG16L1	ATG16L1	chr2	+	234173537	234173789	234172641	234172711	234178647	234178713	9423	178	0	338	10	250	125	0.0122529138626	0.43812468887	1.0	0.944	0.056
17565	USP48	USP48	chr1	-	22021558	22021714	22016466	22016592	22027990	22028095	17565	289	0	300	7	250	125	0.0123629456765	0.439154322893	1.0	0.955	0.045
24394	FBXL4	FBXL4	chr6	-	99365249	99365595	99353301	99353546	99374352	99374936	24394	50	9	68	2	250	125	0.0123566527911	0.439154322893	0.735	0.944	-0.209
29485	ME3	ME3	chr11	-	86161342	86161440	86159191	86159297	86176132	86176242	29485	42	4	72	0	222	125	0.0123403650555	0.439154322893	0.855	1.0	-0.145
4226	ZNF326	ZNF326	chr1	+	90472903	90473309	90470691	90470803	90475646	90475845	4226	140	5	190	0	250	125	0.0123649264393	0.439154322893	0.933	1.0	-0.067
32767	TNIK	TNIK	chr3	-	170857258	170857345	170855979	170856168	170858187	170858298	32767	1	69	7	51	211	125	0.0124256420843	0.440802870167	0.009	0.075	-0.066
13377	CAMSAP1	CAMSAP1	chr9	-	138773478	138773640	138758301	138758382	138798845	138799005	13377	99	6	92	0	250	125	0.0124817370423	0.441567445771	0.892	1.0	-0.108
20381	GIGYF2	GIGYF2	chr2	+	233565294	233565364	233562014	233562102	233568133	233568199	20381	27	12	14	21	194	125	0.0125166632838	0.441567445771	0.592	0.3	0.292
25152	WDR53	WDR53	chr3	-	196293747	196294178	196287866	196288362	196295389	196295413	25152	24	0	23	6	250	125	0.0124930832472	0.441567445771	1.0	0.657	0.343
32400	PLBD2	PLBD2	chr12	+	113822655	113822751	113821909	113822070	113823016	113823088	32400	261	0	216	6	220	125	0.0125188123655	0.441567445771	1.0	0.953	0.047
32907	BNIP3L	BNIP3L	chr8	+	26248758	26248942	26240522	26240746	26252745	26252818	32907	700	0	629	9	250	125	0.0124921367386	0.441567445771	1.0	0.972	0.028
20881	DENND6A	DENND6A	chr3	-	57644844	57644907	57643406	57643462	57646486	57646566	20881	100	0	103	6	187	125	0.0125619558628	0.442582828958	1.0	0.92	0.08
34954	EFEMP1	EFEMP1	chr2	-	56104880	56105000	56102080	56102200	56108746	56108869	34954	54	9	91	3	244	125	0.0125944017882	0.443219427314	0.755	0.94	-0.185
32363	SORBS1	SORBS1	chr10	-	97110965	97111133	97106162	97106209	97114638	97114724	32363	59	21	45	37	250	125	0.0126138920587	0.443399161215	0.584	0.378	0.206
3613	ETHE1	ETHE1	chr19	-	44030352	44030501	44015588	44015718	44030666	44030811	3613	432	26	591	16	250	125	0.0126469421337	0.444054592366	0.893	0.949	-0.056
25866	CAMKK2	CAMKK2	chr12	-	121698121	121698158	121693585	121693607	121701608	121701742	25866	76	5	98	0	161	125	0.0127452521317	0.446145492161	0.922	1.0	-0.078
2690	DTYMK	DTYMK	chr2	-	242619643	242619734	242617866	242618064	242625183	242625292	2690	360	39	519	30	215	125	0.0127643805659	0.446145492161	0.843	0.91	-0.067
35555	PER1	PER1	chr17	-	8045122	8045273	8043787	8044658	8045586	8045776	35555	196	6	207	0	250	125	0.0127430822974	0.446145492161	0.942	1.0	-0.058
35844	SLTM	SLTM	chr15	-	59209133	59209198	59193458	59193486	59224554	59224642	35844	136	0	133	6	189	125	0.0127532433637	0.446145492161	1.0	0.936	0.064
12074	IKBKE	IKBKE	chr1	+	206667252	206667324	206666598	206666711	206669444	206670223	12074	131	8	142	1	196	125	0.0128297352655	0.447921946506	0.913	0.989	-0.076
11627	PM20D2	PM20D2	chr6	+	89864466	89864621	89862761	89862904	89868043	89868179	11627	199	10	382	5	250	125	0.0128951812574	0.449697565388	0.909	0.974	-0.065
16991	NRD1	NRD1	chr1	-	52290958	52291054	52289335	52289458	52293467	52293541	16991	530	6	487	17	220	125	0.0129588267763	0.449969883311	0.98	0.942	0.038
22215	GS1-124K5.11	GS1-124K5.11	chr7	-	66053498	66053567	66038371	66038537	66057243	66057394	22215	1	50	6	29	193	125	0.012990566892	0.449969883311	0.013	0.118	-0.105
25053	SORBS2	SORBS2	chr4	-	186572937	186572982	186570620	186570810	186573815	186573882	25053	17	5	41	1	169	125	0.0129215590307	0.449969883311	0.715	0.968	-0.253
31525	MAX	MAX	chr14	-	65568263	65568290	65560425	65560533	65569021	65569262	31525	65	87	91	69	151	125	0.0129899430188	0.449969883311	0.382	0.522	-0.14
3685	TSSC1	TSSC1	chr2	-	3261069	3261226	3217919	3218019	3341787	3341920	3685	176	5	262	0	250	125	0.0129699454814	0.449969883311	0.946	1.0	-0.054
8157	MINK1	MINK1	chr17	+	4795696	4795807	4795443	4795529	4795950	4796063	8157	159	5	231	0	235	125	0.0129865094952	0.449969883311	0.944	1.0	-0.056
6399	TSEN15	TSEN15	chr1	+	184039749	184039866	184023861	184023997	184041290	184041432	6399	9	53	3	88	241	125	0.0130537205021	0.451649938988	0.081	0.017	0.064
17285	AHI1	AHI1	chr6	-	135818325	135818387	135813365	135813429	135818720	135818903	17285	8	11	9	1	186	125	0.0130710563631	0.451742741661	0.328	0.858	-0.53
1057	ZEB1	ZEB1	chr10	+	31784704	31784767	31749965	31750166	31791275	31791437	1057	81	1	25	4	187	125	0.0131438147875	0.452055248063	0.982	0.807	0.175
17317	EIF4G3	EIF4G3	chr1	-	21324093	21324126	21307540	21307720	21329205	21329301	17317	2	114	12	129	157	125	0.0131080587876	0.452055248063	0.014	0.069	-0.055
1769	PALLD	PALLD	chr4	+	169819643	169819865	169812072	169812208	169824907	169825057	1769	447	21	246	3	250	125	0.0131297633956	0.452055248063	0.914	0.976	-0.062
19175	MIR205HG	MIR205HG	chr1	+	209603769	209603821	209602525	209602753	209605548	209605892	19175	0	2	9	0	176	125	0.0131819235317	0.452055248063	0.0	1.0	-1.0
22043	DNMT3B	DNMT3B	chr20	+	31394014	31394133	31390190	31390276	31395567	31397162	22043	54	9	63	29	243	125	0.0131570560346	0.452055248063	0.755	0.528	0.227
31872	PPP2R5A	PPP2R5A	chr1	+	212502476	212502673	212458878	212459633	212506838	212506940	31872	203	2	258	13	250	125	0.013182745167	0.452055248063	0.981	0.908	0.073
733	CARF	CARF	chr2	+	203831700	203831821	203825959	203826149	203834641	203834785	733	6	4	14	0	245	125	0.0131193807578	0.452055248063	0.434	1.0	-0.566
6705	CASP7	CASP7	chr10	+	115451722	115451829	115439427	115439737	115457252	115457362	6705	3	36	18	49	231	125	0.0132057974	0.452342580275	0.043	0.166	-0.123
13255	DCP2	DCP2	chr5	+	112343634	112343739	112339638	112339774	112346452	112346504	13255	67	5	79	0	229	125	0.0132649496892	0.452358262189	0.88	1.0	-0.12
14257	FRMD4A	FRMD4A	chr10	-	13705452	13705509	13702315	13702553	13708096	13708325	14257	205	32	179	12	181	125	0.013234003978	0.452358262189	0.816	0.912	-0.096
20991	ALKBH6	ALKBH6	chr19	-	36504415	36504490	36504245	36504324	36505076	36505145	20991	4	27	18	29	199	125	0.0132528977618	0.452358262189	0.085	0.281	-0.196
790	TNIP3	TNIP3	chr4	-	122059778	122059839	122052563	122053817	122062970	122063069	790	9	0	0	2	185	125	0.0132549888046	0.452358262189	1.0	0.0	1.0
6916	PMM2	PMM2	chr16	+	8898623	8898700	8895655	8895767	8900172	8900264	6916	219	9	274	2	201	125	0.0132876461747	0.452631553894	0.938	0.988	-0.05
6866	DTNBP1	DTNBP1	chr6	-	15651543	15651594	15637974	15638035	15652317	15652371	6866	109	6	96	17	175	125	0.0133713772829	0.454981036288	0.928	0.801	0.127
18050	INPPL1	INPPL1	chr11	+	71940133	71940274	71939770	71939891	71940508	71940602	18050	470	15	454	4	250	125	0.0134173185243	0.456040899082	0.94	0.983	-0.043
15132	KXD1	KXD1	chr19	+	18671229	18671360	18668571	18668724	18672845	18672967	15132	23	114	11	139	250	125	0.013469465496	0.456318481713	0.092	0.038	0.054
15200	SEL1L3	SEL1L3	chr4	-	25780697	25780825	25769361	25769452	25783863	25784040	15200	312	6	472	0	250	125	0.0134698916037	0.456318481713	0.963	1.0	-0.037
27798	TRIM26	TRIM26	chr6	-	30168811	30168915	30166442	30166930	30181081	30181271	27798	31	8	63	3	228	125	0.0134505451781	0.456318481713	0.68	0.92	-0.24
34240	ZNF202	ZNF202	chr11	-	123611100	123611244	123601194	123601693	123612256	123612391	34240	7	2	0	4	250	125	0.0134895360457	0.456482346012	0.636	0.0	0.636
7557	NUP54	NUP54	chr4	-	77057338	77057565	77053675	77053872	77065301	77065445	7557	107	0	144	7	250	125	0.0135201156532	0.45701548833	1.0	0.911	0.089
14574	LRRC45	LRRC45	chr17	+	79982153	79982215	79981177	79981739	79982568	79982639	14574	73	4	135	0	186	125	0.0136244020182	0.457196953007	0.925	1.0	-0.075
14812	KIF23	KIF23	chr15	+	69733106	69733418	69732242	69732416	69737128	69737380	14812	72	0	99	7	250	125	0.0136292980347	0.457196953007	1.0	0.876	0.124
14919	P4HA2	P4HA2	chr5	-	131562778	131562914	131554237	131554337	131563482	131563556	14919	181	115	101	37	250	125	0.0136062053724	0.457196953007	0.44	0.577	-0.137
20068	CCT7	CCT7	chr2	+	73462677	73462773	73461363	73461512	73466770	73466924	20068	14	706	2	876	220	125	0.0135497630923	0.457196953007	0.011	0.001	0.01
20479	GGCT	GGCT	chr7	-	30540151	30540297	30538418	30538554	30544184	30544457	20479	300	45	379	92	250	125	0.0136287316987	0.457196953007	0.769	0.673	0.096
2271	TMC4	TMC4	chr19	-	54667455	54667619	54666765	54666892	54671896	54672018	2271	25	0	25	6	250	125	0.0136258866278	0.457196953007	1.0	0.676	0.324
29827	NRP1	NRP1	chr10	-	33491839	33491923	33486577	33486637	33496499	33496644	29827	261	12	249	27	208	125	0.0136249179739	0.457196953007	0.929	0.847	0.082
7385	ZFYVE27	ZFYVE27	chr10	+	99504485	99504672	99498233	99498431	99508025	99508121	7385	80	16	64	3	250	125	0.0136481508902	0.457331734395	0.714	0.914	-0.2
15762	TTC7B	TTC7B	chr14	-	91044449	91044652	91006931	91007933	91059829	91059970	15762	94	4	169	0	250	125	0.0136962068594	0.458124330586	0.922	1.0	-0.078
2575	PTCD3	PTCD3	chr2	+	86352577	86352638	86352117	86352205	86352917	86353003	2575	182	9	227	2	185	125	0.013701525652	0.458124330586	0.932	0.987	-0.055
10923	AKAP2	AKAP2	chr9	+	112918598	112918777	112898406	112900819	112930678	112934791	10923	359	150	448	133	250	125	0.0137896301942	0.458583300568	0.545	0.627	-0.082
1101	MYO5B	MYO5B	chr18	-	47390510	47390750	47389596	47389697	47398536	47398602	1101	278	3	398	17	250	125	0.0137717824661	0.458583300568	0.979	0.921	0.058
15911	IFT80	IFT80	chr3	-	160037547	160037727	160025450	160025569	160073800	160073938	15911	136	0	112	5	250	125	0.0137812366591	0.458583300568	1.0	0.918	0.082
27909	SAP30BP	SAP30BP	chr17	+	73686750	73686852	73667895	73667943	73689519	73689562	27909	5	313	20	394	226	125	0.0137366702268	0.458583300568	0.009	0.027	-0.018
9620	INVS	INVS	chr9	+	102977682	102977770	102888664	102888831	102988343	102988517	9620	6	25	19	21	212	125	0.0137843530757	0.458583300568	0.124	0.348	-0.224
20280	MON2	MON2	chr12	+	62959793	62959811	62959016	62959160	62960101	62960230	20280	46	12	40	28	142	125	0.0138604721104	0.460420216908	0.771	0.557	0.214
34785	BCL7B	BCL7B	chr7	-	72967877	72967999	72966496	72966572	72971816	72972065	34785	11	98	32	117	246	125	0.013874736652	0.460420216908	0.054	0.122	-0.068
10749	FAM193B	FAM193B	chr5	-	176979042	176979132	176965905	176966148	176980168	176981548	10749	0	33	3	11	214	125	0.0139570304036	0.461501365538	0.0	0.137	-0.137
13073	ARAP1	ARAP1	chr11	-	72397086	72397236	72396113	72396726	72398732	72398783	13073	162	0	168	6	250	125	0.0139671978087	0.461501365538	1.0	0.933	0.067
15658	NFE2L1	NFE2L1	chr17	+	46134393	46134483	46133747	46133960	46134705	46134864	15658	395	331	355	385	214	125	0.0139307170557	0.461501365538	0.411	0.35	0.061
5950	FRMD8	FRMD8	chr11	+	65161043	65161145	65156831	65156999	65161511	65161570	5950	124	13	123	3	226	125	0.0139615776791	0.461501365538	0.841	0.958	-0.117
13095	ZNF767P	ZNF767P	chr7	-	149318136	149318263	149317014	149317128	149318350	149318650	13095	38	0	22	4	250	125	0.0139986238141	0.462044512785	1.0	0.733	0.267
16411	CAPRIN2	CAPRIN2	chr12	-	30884276	30884444	30883172	30883216	30887901	30888140	16411	84	0	52	4	250	125	0.0140587400176	0.462742592295	1.0	0.867	0.133
21113	ZNF185	ZNF185	chrX	+	152128242	152128440	152113810	152114008	152132382	152132493	21113	140	5	289	1	250	125	0.0140648050143	0.462742592295	0.933	0.993	-0.06
27942	TRIM2	TRIM2	chr4	+	154191489	154191671	154125565	154125712	154197044	154197282	27942	163	7	205	1	250	125	0.0140456223486	0.462742592295	0.921	0.99	-0.069
2237	TYSND1	TYSND1	chr10	-	71902423	71902520	71897736	71899897	71903597	71903728	2237	45	0	27	4	221	125	0.0140959541565	0.463041907279	1.0	0.792	0.208
7902	ZDHHC3	ZDHHC3	chr3	-	44974398	44974482	44970797	44970928	44974609	44974691	7902	59	214	82	183	208	125	0.0141039428745	0.463041907279	0.142	0.212	-0.07
35571	PHKA2	PHKA2	chrX	-	18918787	18918817	18915280	18915451	18919602	18919721	35571	18	8	6	13	154	125	0.014166505873	0.464601109631	0.646	0.273	0.373
16359	NIPAL1	NIPAL1	chr4	+	48035009	48035100	48032136	48032193	48036897	48037058	16359	51	4	83	0	215	125	0.0142378655127	0.465916370588	0.881	1.0	-0.119
27695	EMP3	EMP3	chr19	+	48830086	48830179	48828628	48828867	48832608	48832749	27695	354	22	281	6	217	125	0.0142537302832	0.465916370588	0.903	0.964	-0.061
28621	ZNF410	ZNF410	chr14	+	74364773	74364965	74363018	74363237	74370662	74370813	28621	366	7	389	0	250	125	0.0142670641571	0.465916370588	0.963	1.0	-0.037
9222	NSUN7	NSUN7	chr4	+	40809077	40809201	40800803	40800921	40810323	40812002	9222	11	6	30	2	248	125	0.0142269392633	0.465916370588	0.48	0.883	-0.403
1058	ZEB1	ZEB1	chr10	+	31784707	31784767	31749965	31750166	31791275	31791437	1058	90	1	29	4	184	125	0.0143072265869	0.466250774465	0.984	0.831	0.153
27302	LETMD1	LETMD1	chr12	+	51449926	51450028	51447560	51447643	51450132	51450285	27302	66	0	41	4	226	125	0.0143075526354	0.466250774465	1.0	0.85	0.15
14014	TNC	TNC	chr9	-	117808688	117808961	117804497	117804620	117819431	117819704	14014	2507	31	907	3	250	125	0.0144043403725	0.467620768537	0.976	0.993	-0.017
17864	HFE	HFE	chr6	+	26091068	26091332	26087508	26087744	26091541	26091817	17864	47	5	54	0	250	125	0.0144254363202	0.467620768537	0.825	1.0	-0.175
19402	CRTC2	CRTC2	chr1	-	153925741	153925845	153925280	153925310	153926013	153926082	19402	207	0	244	7	228	125	0.0143823230059	0.467620768537	1.0	0.95	0.05
29871	TTC12	TTC12	chr11	+	113211385	113211455	113210007	113210196	113212558	113212647	29871	84	4	157	0	194	125	0.0144209640102	0.467620768537	0.931	1.0	-0.069
34924	IL32	IL32	chr16	+	3117554	3117614	3117377	3117416	3118180	3118240	34924	616	16	456	3	184	125	0.0144007345616	0.467620768537	0.963	0.99	-0.027
11081	BBX	BBX	chr3	+	107491474	107492483	107474444	107474525	107493565	107493704	11081	200	12	214	3	250	125	0.0144696329673	0.468560761676	0.893	0.973	-0.08
19542	RASA3	RASA3	chr13	-	114806475	114806570	114795286	114795363	114817526	114817630	19542	210	0	197	6	219	125	0.0145045004952	0.468650905632	1.0	0.949	0.051
26064	FLOT1	FLOT1	chr6	-	30708966	30709110	30708455	30708575	30709923	30709980	26064	377	10	400	2	250	125	0.0145332251779	0.468650905632	0.95	0.99	-0.04
31045	TOMM40L	TOMM40L	chr1	+	161197425	161197527	161197047	161197140	161197673	161197779	31045	49	5	56	0	226	125	0.0144956405382	0.468650905632	0.844	1.0	-0.156
5481	EVC	EVC	chr4	+	5812065	5812177	5811244	5811338	5812682	5816031	5481	106	0	65	4	236	125	0.0145318971392	0.468650905632	1.0	0.896	0.104
22862	NPHP3-ACAD11	NPHP3-ACAD11	chr3	-	132409371	132409494	132407917	132408107	132410035	132410130	22862	120	0	73	4	247	125	0.0145654172322	0.468751384147	1.0	0.902	0.098
35924	ARMC8	ARMC8	chr3	+	137907296	137907372	137906089	137906441	137940767	137940839	35924	23	2	20	11	200	125	0.0145667518494	0.468751384147	0.878	0.532	0.346
13683	NT5C3A	NT5C3A	chr7	-	33075545	33075600	33066428	33066527	33102179	33102409	13683	55	43	31	51	179	125	0.0146936430655	0.469427355837	0.472	0.298	0.174
17614	ARFIP1	ARFIP1	chr4	+	153711910	153712027	153701088	153701378	153750776	153750878	17614	3	87	14	96	241	125	0.0146833964104	0.469427355837	0.018	0.07	-0.052
17793	CEP290	CEP290	chr12	-	88453674	88453797	88452624	88452797	88454606	88454771	17793	71	6	62	0	247	125	0.0146943492404	0.469427355837	0.857	1.0	-0.143
17896	CLN3	CLN3	chr16	-	28499911	28499983	28498776	28498862	28500610	28500707	17896	59	0	67	6	196	125	0.014667054031	0.469427355837	1.0	0.877	0.123
27943	TRIM2	TRIM2	chr4	+	154191486	154191671	154125565	154125712	154197044	154197427	27943	231	7	288	1	250	125	0.0146240236226	0.469427355837	0.943	0.993	-0.05
2954	BAHCC1	BAHCC1	chr17	+	79413763	79413856	79412379	79412707	79414061	79414874	2954	14	11	12	34	217	125	0.0146653977499	0.469427355837	0.423	0.169	0.254
8084	SHROOM4	SHROOM4	chrX	-	50381173	50381308	50376177	50378668	50438785	50438937	8084	36	2	42	13	250	125	0.0146254715926	0.469427355837	0.9	0.618	0.282
12670	PRIMPOL	PRIMPOL	chr4	+	185599385	185599548	185593326	185593614	185603401	185603490	12670	72	0	64	5	250	125	0.0147458604405	0.469613001715	1.0	0.865	0.135
18145	MARK3	MARK3	chr14	+	103964838	103964865	103958113	103958371	103969218	103970166	18145	96	112	85	159	151	125	0.0147439934764	0.469613001715	0.415	0.307	0.108
9996	APOBEC3G	APOBEC3G	chr22	+	39479735	39479889	39477475	39477590	39482283	39482572	9996	24	0	13	4	250	125	0.0147303865271	0.469613001715	1.0	0.619	0.381
24866	SCFD1	SCFD1	chr14	+	31097414	31097485	31091459	31091605	31099682	31099771	24866	118	18	122	6	195	125	0.0147943059378	0.470243741968	0.808	0.929	-0.121
26596	ZMIZ1	ZMIZ1	chr10	+	80921809	80921890	80899438	80899534	80961340	80961449	26596	168	6	170	0	205	125	0.0147961732746	0.470243741968	0.945	1.0	-0.055
7912	RASSF6	RASSF6	chr4	-	74464356	74464435	74459167	74459310	74477447	74477546	7912	45	1	47	9	203	125	0.014865128374	0.47146314559	0.965	0.763	0.202
8679	MAGIX	MAGIX	chrX	+	49021200	49021428	49021044	49021127	49021527	49021699	8679	21	0	16	5	250	125	0.0148641931565	0.47146314559	1.0	0.615	0.385
13263	TJP1	TJP1	chr15	-	30011980	30012220	30010469	30011342	30012561	30012912	13263	199	105	306	108	250	125	0.0148837328402	0.471568053441	0.487	0.586	-0.099
22555	POFUT2	POFUT2	chr21	-	46685936	46686142	46683842	46685550	46687504	46687628	22555	15	97	24	64	250	125	0.0149415758997	0.472429642909	0.072	0.158	-0.086
30995	NCOR2	NCOR2	chr12	-	124839023	124839128	124838638	124838742	124839382	124839485	30995	253	1	327	10	229	125	0.0149406825005	0.472429642909	0.993	0.947	0.046
12988	SVIL	SVIL	chr10	-	29820930	29821101	29820182	29820217	29821457	29822387	12988	95	3	124	16	250	125	0.0149591403195	0.472500387059	0.941	0.795	0.146
5834	ATE1	ATE1	chr10	-	123673304	123673408	123670420	123670666	123681863	123681926	5834	80	4	135	0	228	125	0.014981316295	0.472716498201	0.916	1.0	-0.084
22751	COASY	COASY	chr17	+	40716726	40716916	40716463	40716595	40717000	40717065	22751	408	9	496	2	250	125	0.0150228201396	0.473054925586	0.958	0.992	-0.034
24353	MRC2	MRC2	chr17	+	60759197	60759298	60758422	60758490	60759595	60759738	24353	860	0	176	1	225	125	0.0150319814981	0.473054925586	1.0	0.99	0.01
4675	PHF20	PHF20	chr20	+	34458876	34459056	34457359	34457473	34459571	34459751	4675	106	8	154	2	250	125	0.0150380766535	0.473054925586	0.869	0.975	-0.106
22559	FCHO1	FCHO1	chr19	+	17892039	17892152	17889417	17889693	17892260	17892348	22559	42	4	66	0	237	125	0.0150783084828	0.473507455189	0.847	1.0	-0.153
3939	FAM171A1	FAM171A1	chr10	-	15296719	15296878	15290637	15290814	15317853	15317946	3939	189	6	183	0	250	125	0.0150831815556	0.473507455189	0.94	1.0	-0.06
25046	SORBS2	SORBS2	chr4	-	186605907	186605996	186599949	186599976	186611715	186611765	25046	12	18	24	10	213	125	0.0151708412518	0.475623169538	0.281	0.585	-0.304
31279	ZNF438	ZNF438	chr10	-	31199288	31199369	31197861	31197944	31230503	31230580	31279	0	8	4	3	205	125	0.0151814324259	0.475623169538	0.0	0.448	-0.448
25878	RNF145	RNF145	chr5	-	158630441	158630664	158621723	158621832	158636238	158636563	25878	158	8	226	2	250	125	0.0152069856956	0.475858044676	0.908	0.983	-0.075
26321	SRSF6	SRSF6	chr20	+	42087792	42088060	42087000	42087149	42088410	42088535	26321	190	179	115	160	250	125	0.0152198012213	0.475858044676	0.347	0.264	0.083
16514	RFWD3	RFWD3	chr16	-	74664678	74664855	74662349	74662564	74666420	74666571	16514	152	14	282	9	250	125	0.0152676705427	0.475906721426	0.844	0.94	-0.096
22128	OSBPL9	OSBPL9	chr1	+	52221991	52222030	52215816	52215867	52226361	52226452	22128	257	49	253	26	163	125	0.0152418306242	0.475906721426	0.801	0.882	-0.081
8522	STIL	STIL	chr1	-	47778619	47778693	47775947	47776034	47779707	47779819	8522	5	22	1	48	198	125	0.0152561347443	0.475906721426	0.125	0.013	0.112
26873	SLC24A1	SLC24A1	chr15	+	65944007	65944097	65942719	65943280	65944979	65945146	26873	19	2	16	11	214	125	0.0153098135093	0.476010097535	0.847	0.459	0.388
2796	PQLC3	PQLC3	chr2	+	11315093	11315135	11304329	11304387	11317862	11318998	2796	11	3	31	0	166	125	0.0153155007497	0.476010097535	0.734	1.0	-0.266
30729	COPS7A	COPS7A	chr12	+	6837091	6837167	6833448	6833984	6837388	6837477	30729	349	14	302	3	200	125	0.0153173094834	0.476010097535	0.94	0.984	-0.044
10731	CDC42BPA	CDC42BPA	chr1	-	227235627	227235711	227227831	227227937	227257477	227257554	10731	109	0	121	6	208	125	0.0154037918507	0.47772682939	1.0	0.924	0.076
12053	GTDC1	GTDC1	chr2	-	144714761	144714906	144710339	144710410	144764748	144765102	12053	14	0	26	10	250	125	0.0155085340442	0.47772682939	1.0	0.565	0.435
1506	RANBP10	RANBP10	chr16	-	67805936	67805989	67778190	67778358	67839330	67839442	1506	49	0	31	4	177	125	0.0154961239681	0.47772682939	1.0	0.846	0.154
15454	FUBP1	FUBP1	chr1	-	78413137	78413237	78412166	78412261	78414839	78414985	15454	12	4	5	11	224	125	0.0154061780838	0.47772682939	0.626	0.202	0.424
21543	DSCR3	DSCR3	chr21	-	38610760	38610910	38604677	38604752	38639538	38639833	21543	25	2	9	6	250	125	0.0154852172678	0.47772682939	0.862	0.429	0.433
26082	ANAPC16	ANAPC16	chr10	+	73983645	73983814	73975757	73975896	73990123	73990198	26082	501	38	538	21	250	125	0.0155585096895	0.47772682939	0.868	0.928	-0.06
26467	WWP2	WWP2	chr16	+	69810091	69810144	69796186	69796294	69820898	69820983	26467	10	21	29	19	177	125	0.0154283502054	0.47772682939	0.252	0.519	-0.267
30234	G6PC3	G6PC3	chr17	+	42151527	42151634	42148097	42148610	42152677	42152819	30234	10	4	19	0	231	125	0.0155497449174	0.47772682939	0.575	1.0	-0.425
30252	KCTD17	KCTD17	chr22	+	37456862	37456962	37455352	37455478	37457578	37457669	30252	87	9	79	1	224	125	0.0154665696802	0.47772682939	0.844	0.978	-0.134
35144	MOSPD1	MOSPD1	chrX	-	134033119	134033195	134030846	134031064	134033309	134033564	35144	96	6	84	0	200	125	0.0155369570629	0.47772682939	0.909	1.0	-0.091
4114	FAM227B	FAM227B	chr15	-	49881972	49882204	49880212	49880280	49903411	49903465	4114	20	4	5	7	250	125	0.0155535919298	0.47772682939	0.714	0.263	0.451
9698	LZTFL1	LZTFL1	chr3	-	45879418	45879543	45877081	45877276	45883480	45883650	9698	91	18	84	5	249	125	0.0155014046528	0.47772682939	0.717	0.894	-0.177
10897	SMC5	SMC5	chr9	+	72959059	72959185	72938936	72939059	72961981	72962077	10897	121	7	149	1	250	125	0.0157288398669	0.479101903229	0.896	0.987	-0.091
12710	TEAD4	TEAD4	chr12	+	3126563	3126692	3121335	3121398	3127710	3127754	12710	186	7	226	1	250	125	0.0157431629678	0.479101903229	0.93	0.991	-0.061
13765	AK2	AK2	chr1	-	33486967	33487062	33480122	33480195	33487193	33487304	13765	933	18	1021	7	219	125	0.0156706789774	0.479101903229	0.967	0.988	-0.021
14373	RBPMS	RBPMS	chr8	+	30423773	30423877	30416403	30416473	30428153	30429778	14373	452	1	596	11	228	125	0.0157399405289	0.479101903229	0.996	0.967	0.029
15274	ITPR3	ITPR3	chr6	+	33638941	33639083	33638447	33638592	33639805	33640005	15274	360	13	719	9	250	125	0.0156838169585	0.479101903229	0.933	0.976	-0.043
27037	HGSNAT	HGSNAT	chr8	+	43028855	43028886	43027452	43027529	43033216	43033377	27037	114	7	140	1	155	125	0.0157378113529	0.479101903229	0.929	0.991	-0.062
29100	C19orf44	C19orf44	chr19	+	16623824	16623920	16620309	16620799	16625307	16625474	29100	8	5	12	0	220	125	0.0157193956838	0.479101903229	0.476	1.0	-0.524
29849	U2SURP	U2SURP	chr3	+	142742816	142742860	142741694	142741906	142745990	142746095	29849	260	7	282	0	168	125	0.0157339289498	0.479101903229	0.965	1.0	-0.035
30245	A2M	A2M	chr12	-	9254042	9254270	9253739	9253803	9256834	9256996	30245	1533	2	1	0	250	125	0.0156968990216	0.479101903229	0.997	1.0	-0.003
12466	TXNL4A	TXNL4A	chr18	-	77746601	77746750	77732866	77733856	77748239	77748592	12466	39	51	70	46	250	125	0.0157841215579	0.479401871317	0.277	0.432	-0.155
1981	MSRB3	MSRB3	chr12	+	65702308	65702435	65672422	65672645	65720605	65720714	1981	42	71	16	9	250	125	0.0157820528278	0.479401871317	0.228	0.471	-0.243
15086	MCM8	MCM8	chr20	+	5953221	5953372	5948475	5948671	5953701	5953842	15086	8	5	12	0	250	125	0.0159450625715	0.482228808468	0.444	1.0	-0.556
16529	LARS2	LARS2	chr3	+	45533008	45533292	45530188	45530304	45537766	45537865	16529	91	4	150	0	250	125	0.015936402207	0.482228808468	0.919	1.0	-0.081
20348	ZSCAN32	ZSCAN32	chr16	-	3443648	3443814	3434458	3434941	3447191	3447744	20348	13	8	17	1	250	125	0.0159554101673	0.482228808468	0.448	0.895	-0.447
20655	GORASP1	GORASP1	chr3	-	39142278	39142368	39141795	39141994	39142506	39142593	20655	48	5	53	0	214	125	0.0159126022021	0.482228808468	0.849	1.0	-0.151
6164	MORN3	MORN3	chr12	-	122092179	122092339	122090633	122090714	122097096	122097254	6164	4	0	1	5	250	125	0.01590888954	0.482228808468	1.0	0.091	0.909
15436	PRPSAP1	PRPSAP1	chr17	-	74340751	74340818	74328343	74328516	74344609	74344662	15436	240	7	213	0	191	125	0.0159805841941	0.482346579882	0.957	1.0	-0.043
21735	CEP76	CEP76	chr18	-	12695252	12695350	12691357	12691486	12697221	12697407	21735	52	0	61	6	222	125	0.0160062459848	0.482346579882	1.0	0.851	0.149
25031	AP5M1	AP5M1	chr14	+	57748806	57748946	57746912	57747140	57749651	57749737	25031	151	5	187	0	250	125	0.0159984133995	0.482346579882	0.938	1.0	-0.062
1044	CBWD1	CBWD1	chr9	-	177722	177820	175697	175784	178815	179075	1044	85	31	57	42	222	125	0.0161006342208	0.48305344529	0.607	0.433	0.174
15991	GJA9-MYCBP	GJA9-MYCBP	chr1	-	39333233	39333282	39332551	39332681	39338689	39338762	15991	246	0	249	7	173	125	0.0160765078173	0.48305344529	1.0	0.963	0.037
20010	SMARCC1	SMARCC1	chr3	-	47712147	47712207	47703823	47704082	47716964	47717078	20010	428	1	656	13	184	125	0.0161080492331	0.48305344529	0.997	0.972	0.025
26912	EP400	EP400	chr12	+	132554039	132554186	132551906	132552031	132561060	132561138	26912	111	5	126	0	250	125	0.0160466968683	0.48305344529	0.917	1.0	-0.083
27724	TINAG	TINAG	chr6	+	54245323	54245369	54219310	54219434	54254588	54254950	27724	97	6	147	1	170	125	0.0161064273619	0.48305344529	0.922	0.991	-0.069
24348	CTC1	CTC1	chr17	-	8134593	8134787	8133880	8133969	8135043	8135133	24348	80	4	127	0	250	125	0.0161528626984	0.483368165875	0.909	1.0	-0.091
33789	CREBRF	CREBRF	chr5	+	172507591	172507787	172483354	172483482	172513503	172513629	33789	47	0	30	4	250	125	0.0161812620729	0.483368165875	1.0	0.789	0.211
393	CENPU	CENPU	chr4	-	185634097	185634167	185631225	185631334	185637550	185637787	393	332	7	544	1	194	125	0.0161727519502	0.483368165875	0.968	0.997	-0.029
8873	PTGES3	PTGES3	chr12	-	57059415	57060050	57058559	57058584	57064058	57064148	8873	928	11	1287	34	250	125	0.0161455200928	0.483368165875	0.977	0.95	0.027
14889	MELK	MELK	chr9	+	36594624	36594768	36589532	36589649	36599390	36599483	14889	97	9	180	4	250	125	0.0161982166496	0.48340621769	0.843	0.957	-0.114
15692	SMCHD1	SMCHD1	chr18	+	2722516	2722661	2718312	2718432	2724896	2724993	15692	123	5	142	0	250	125	0.0162183102696	0.483537784324	0.925	1.0	-0.075
13387	OSER1	OSER1	chr20	-	42831600	42831714	42824580	42826379	42835520	42835638	13387	352	26	422	14	238	125	0.0162730865616	0.483698093042	0.877	0.941	-0.064
26081	ANAPC16	ANAPC16	chr10	+	73983645	73983814	73979811	73980137	73990123	73990198	26081	431	11	496	3	250	125	0.0162766060831	0.483698093042	0.951	0.988	-0.037
34518	OIP5	OIP5	chr15	-	41605470	41605552	41601465	41602047	41611855	41611978	34518	65	5	130	1	206	125	0.0163168259052	0.483698093042	0.887	0.987	-0.1
35340	NAV3	NAV3	chr12	+	78570218	78570239	78569085	78569207	78570920	78571093	35340	11	29	3	38	145	125	0.0163059889321	0.483698093042	0.246	0.064	0.182
5630	LZTR1	LZTR1	chr22	+	21341792	21341872	21340129	21340186	21342298	21342407	5630	158	6	150	0	204	125	0.0162632444727	0.483698093042	0.942	1.0	-0.058
9097	MPZL1	MPZL1	chr1	+	167745300	167745403	167742472	167742605	167757056	167761156	9097	544	21	642	10	227	125	0.0163178284924	0.483698093042	0.934	0.972	-0.038
12327	TRPT1	TRPT1	chr11	-	63992970	63993052	63992014	63992189	63993521	63993726	12327	14	0	1	2	206	125	0.0163667564515	0.484682389901	1.0	0.233	0.767
6643	RFX2	RFX2	chr19	-	6026173	6026248	6016100	6016282	6039990	6040252	6643	6	7	15	2	199	125	0.0164172867447	0.48571220323	0.35	0.825	-0.475
14331	RTN3	RTN3	chr11	+	63523583	63523642	63521133	63521180	63525627	63527363	14331	885	32	1189	22	183	125	0.0164870392179	0.485910559282	0.95	0.974	-0.024
25443	MASTL	MASTL	chr10	+	27456030	27456203	27454317	27454468	27458872	27460012	25443	215	10	338	4	250	125	0.0164788623956	0.485910559282	0.915	0.977	-0.062
4703	KHK	KHK	chr2	+	27317667	27317802	27315199	27315316	27319596	27319669	4703	2	0	0	7	250	125	0.0164581655013	0.485910559282	1.0	0.0	1.0
4960	SLC44A1	SLC44A1	chr9	+	108072004	108072147	108061500	108061590	108097843	108097980	4960	170	5	219	0	250	125	0.0164867616845	0.485910559282	0.944	1.0	-0.056
20886	GALE	GALE	chr1	-	24125376	24125502	24125104	24125220	24125855	24126060	20886	471	47	610	35	250	125	0.0166228462921	0.489445181942	0.834	0.897	-0.063
35566	IFI44	IFI44	chr1	+	79126238	79126339	79124996	79125168	79128388	79128563	35566	51	3	4	3	225	125	0.0166466440443	0.489678189502	0.904	0.426	0.478
11362	OSBPL3	OSBPL3	chr7	-	24856228	24856307	24854677	24854822	24859793	24859857	11362	213	0	249	7	203	125	0.0166965853496	0.490203336686	1.0	0.956	0.044
3357	DAGLB	DAGLB	chr7	-	6474392	6474651	6472467	6472590	6485583	6485735	3357	44	4	66	0	250	125	0.0167281014076	0.490203336686	0.846	1.0	-0.154
5973	RABEP1	RABEP1	chr17	+	5283658	5283757	5281471	5281527	5284683	5284800	5973	130	0	113	5	223	125	0.016723105744	0.490203336686	1.0	0.927	0.073
9938	EPB41L4A	EPB41L4A	chr5	-	111504691	111504802	111504435	111504517	111505997	111506066	9938	79	4	125	0	235	125	0.016680528253	0.490203336686	0.913	1.0	-0.087
10220	HERC4	HERC4	chr10	-	69718869	69718893	69716634	69716733	69726439	69726559	10220	1	89	8	87	148	125	0.0167569520758	0.490582448806	0.009	0.072	-0.063
13042	TANC1	TANC1	chr2	+	160025760	160025883	160019793	160020057	160027034	160027316	13042	172	0	144	5	247	125	0.0167936116688	0.490931262218	1.0	0.936	0.064
25501	MEG3	MEG3	chr14	+	101302378	101302412	101302072	101302216	101302503	101302637	25501	46	101	1	16	158	125	0.0168007162852	0.490931262218	0.265	0.047	0.218
11466	FKBP15	FKBP15	chr9	-	115959211	115959358	115956306	115956449	115961134	115961203	11466	124	5	141	0	250	125	0.0168492429574	0.491883013154	0.925	1.0	-0.075
11050	PPIP5K2	PPIP5K2	chr5	+	102512567	102512611	102509561	102509676	102513367	102513475	11050	5	53	0	65	168	125	0.0169461460284	0.491971424903	0.066	0.0	0.066
12050	GTDC1	GTDC1	chr2	-	144728219	144728329	144710339	144710410	144764748	144765102	12050	19	0	39	10	234	125	0.0170024946682	0.491971424903	1.0	0.676	0.324
18115	EGF	EGF	chr4	+	110880467	110880593	110866228	110866431	110882022	110882145	18115	3	3	12	0	250	125	0.0170618439999	0.491971424903	0.333	1.0	-0.667
18943	TIMELESS	TIMELESS	chr12	-	56815134	56815277	56814746	56814918	56815510	56815593	18943	296	0	397	8	250	125	0.0170574139533	0.491971424903	1.0	0.961	0.039
20118	AKT2	AKT2	chr19	-	40771165	40771258	40762832	40762961	40791087	40791302	20118	63	15	53	30	217	125	0.0171195662844	0.491971424903	0.708	0.504	0.204
21006	APBB2	APBB2	chr4	-	41067592	41067690	41035252	41035321	41102655	41102767	21006	77	14	48	22	222	125	0.0169258660672	0.491971424903	0.756	0.551	0.205
23323	CAMK2G	CAMK2G	chr10	-	75585078	75585105	75583797	75583842	75597225	75597269	23323	30	14	35	4	151	125	0.0169846670806	0.491971424903	0.639	0.879	-0.24
24930	HEXB	HEXB	chr5	+	74012411	74012498	74011334	74011515	74014115	74014188	24930	724	2	679	11	211	125	0.0168777185322	0.491971424903	0.995	0.973	0.022
25041	ARHGAP44	ARHGAP44	chr17	+	12887847	12888225	12883374	12883550	12893348	12894960	25041	24	0	14	4	250	125	0.0170881185537	0.491971424903	1.0	0.636	0.364
27185	MAPK12	MAPK12	chr22	-	50695363	50695393	50695027	50695075	50696671	50696730	27185	15	9	22	2	154	125	0.0170269672349	0.491971424903	0.575	0.899	-0.324
29809	PLEKHG3	PLEKHG3	chr14	+	65198078	65198261	65197755	65197887	65198431	65198524	29809	418	7	480	0	250	125	0.0170440322082	0.491971424903	0.968	1.0	-0.032
3373	C19orf54	C19orf54	chr19	-	41251034	41251103	41250463	41250588	41255385	41255828	3373	38	4	57	0	193	125	0.0171577101319	0.491971424903	0.86	1.0	-0.14
33803	GYS1	GYS1	chr19	-	49490450	49490642	49489106	49489292	49496251	49496610	33803	93	4	149	0	250	125	0.0170681858428	0.491971424903	0.921	1.0	-0.079
35549	IMPDH1	IMPDH1	chr7	-	128040885	128040945	128040386	128040593	128041068	128041170	35549	90	0	152	8	184	125	0.0171714432722	0.491971424903	1.0	0.928	0.072
4135	ZZZ3	ZZZ3	chr1	-	78105133	78105287	78050201	78050340	78107206	78107340	4135	0	5	6	3	250	125	0.0171580140758	0.491971424903	0.0	0.5	-0.5
5374	GOSR1	GOSR1	chr17	+	28837897	28837927	28819696	28819771	28846956	28847039	5374	136	0	169	7	154	125	0.0170516134974	0.491971424903	1.0	0.951	0.049
5409	POMK	POMK	chr8	+	42957647	42957743	42952666	42952758	42958670	42958973	5409	22	4	35	0	220	125	0.0168891213777	0.491971424903	0.758	1.0	-0.242
5639	AMMECR1L	AMMECR1L	chr2	-	128628822	128628933	128624473	128624570	128631401	128631846	5639	69	17	77	6	235	125	0.0171304039717	0.491971424903	0.683	0.872	-0.189
7400	SMIM14	SMIM14	chr4	-	39558047	39558190	39552545	39553778	39574034	39574083	7400	250	9	213	1	250	125	0.017122915767	0.491971424903	0.933	0.991	-0.058
8166	TACC2	TACC2	chr10	+	123892123	123892249	123872553	123872748	123954554	123954691	8166	28	5	32	0	250	125	0.0170299341999	0.491971424903	0.737	1.0	-0.263
10062	HERPUD1	HERPUD1	chr16	+	56969312	56969387	56969146	56969224	56970598	56970729	10062	650	33	484	11	199	125	0.017269143268	0.493852642547	0.925	0.965	-0.04
16866	GUF1	GUF1	chr4	+	44690023	44690163	44688526	44688730	44691302	44691426	16866	67	21	91	11	250	125	0.0172646151525	0.493852642547	0.615	0.805	-0.19
2445	KTN1	KTN1	chr14	+	56130672	56130759	56128239	56128330	56133958	56134048	2445	477	218	593	206	211	125	0.0172990079789	0.494248209429	0.565	0.63	-0.065
21663	AGTPBP1	AGTPBP1	chr9	-	88203212	88203393	88201745	88201875	88204442	88204596	21663	109	6	90	0	250	125	0.0173227140311	0.494467248288	0.901	1.0	-0.099
11006	LRRC6	LRRC6	chr8	-	133590654	133590763	133584200	133584728	133595940	133596022	11006	2	19	4	3	233	125	0.017377841798	0.494512714383	0.053	0.417	-0.364
13685	ELL2	ELL2	chr5	-	95242226	95242486	95236659	95236784	95278705	95278753	13685	156	6	135	0	250	125	0.0173528617495	0.494512714383	0.929	1.0	-0.071
1451	GAA	GAA	chr17	+	78075609	78075689	78075354	78075424	78078353	78078931	1451	10	6	11	0	204	125	0.0173718557415	0.494512714383	0.505	1.0	-0.495
9488	HECTD2	HECTD2	chr10	+	93247476	93247535	93244936	93245060	93250956	93251064	9488	8	8	7	0	183	125	0.0173884709482	0.494512714383	0.406	1.0	-0.594
20378	NFIC	NFIC	chr19	+	3456547	3456633	3453760	3453914	3462749	3469215	20378	48	0	32	4	210	125	0.017440202724	0.495526792235	1.0	0.826	0.174
28862	USF1	USF1	chr1	-	161011905	161012007	161011440	161011636	161012344	161012460	28862	198	0	111	4	226	125	0.0174900717701	0.496486125717	1.0	0.939	0.061
10017	FBXW7	FBXW7	chr4	-	153456092	153456185	153332454	153333024	153456278	153456393	10017	29	0	18	4	217	125	0.0175758666019	0.497474682474	1.0	0.722	0.278
10891	SLC22A20	SLC22A20	chr11	+	64988466	64988635	64985005	64985159	64989943	64990067	10891	0	3	4	0	250	125	0.0177675752106	0.497474682474	0.0	1.0	-1.0
10985	PAX2	PAX2	chr10	+	102584404	102584506	102568866	102568993	102586765	102586852	10985	82	1	67	7	226	125	0.0176878563873	0.497474682474	0.978	0.841	0.137
11857	RAB23	RAB23	chr6	-	57059567	57059650	57058639	57058732	57061247	57061404	11857	242	1	88	4	207	125	0.0177489319991	0.497474682474	0.993	0.93	0.063
11881	HEXA	HEXA	chr15	-	72646031	72646078	72645408	72645519	72647899	72647965	11881	534	20	456	6	171	125	0.0176703520207	0.497474682474	0.951	0.982	-0.031
14884	MELK	MELK	chr9	+	36583623	36583709	36581640	36581736	36589532	36589649	14884	102	45	172	42	210	125	0.0177649228456	0.497474682474	0.574	0.709	-0.135
28958	NSMCE2	NSMCE2	chr8	+	126114292	126114388	126104082	126104200	126114558	126114729	28958	108	19	114	7	220	125	0.0177360074255	0.497474682474	0.764	0.902	-0.138
31443	IP6K3	IP6K3	chr6	-	33706909	33707038	33703054	33703432	33714534	33714762	31443	4	0	0	3	250	125	0.0177675752106	0.497474682474	1.0	0.0	1.0
31573	TIMMDC1	TIMMDC1	chr3	+	119222800	119222868	119217367	119217774	119236051	119236162	31573	0	4	3	0	192	125	0.0175655962508	0.497474682474	0.0	1.0	-1.0
31904	MRRF	MRRF	chr9	+	125033142	125033354	125026881	125027217	125042721	125042877	31904	147	0	168	6	250	125	0.0175994684343	0.497474682474	1.0	0.933	0.067
3269	DGKH	DGKH	chr13	+	42795297	42795530	42793821	42793930	42803234	42817033	3269	12	27	23	17	250	125	0.0177830900508	0.497474682474	0.182	0.404	-0.222
33781	SLC43A3	SLC43A3	chr11	-	57177407	57177594	57176647	57176771	57182087	57182204	33781	368	6	749	0	250	125	0.0176918369161	0.497474682474	0.968	1.0	-0.032
425	SYTL4	SYTL4	chrX	-	99958088	99958181	99956923	99957103	99986990	99987135	425	24	1	17	7	217	125	0.0176908099264	0.497474682474	0.933	0.583	0.35
4507	SHMT2	SHMT2	chr12	+	57625263	57625343	57624585	57624783	57625495	57625696	4507	787	16	668	4	204	125	0.0176133816526	0.497474682474	0.968	0.99	-0.022
4642	SYTL1	SYTL1	chr1	+	27677284	27677443	27676879	27676976	27677748	27677827	4642	98	12	143	5	250	125	0.0177433403563	0.497474682474	0.803	0.935	-0.132
626	NUP50	NUP50	chr22	+	45571774	45571961	45567480	45567564	45577166	45577248	626	119	5	227	1	250	125	0.017727230228	0.497474682474	0.922	0.991	-0.069
19771	BROX	BROX	chr1	+	222889025	222889142	222885894	222886284	222892266	222892373	19771	85	0	104	6	241	125	0.0178023938126	0.497563188082	1.0	0.9	0.1
20008	SMARCC1	SMARCC1	chr3	-	47632150	47632327	47627377	47629796	47651555	47651817	20008	588	8	871	0	250	125	0.0178389890647	0.497901338104	0.974	1.0	-0.026
31593	DHRS1	DHRS1	chr14	-	24760761	24760831	24760344	24760425	24761389	24761536	31593	79	14	96	38	194	125	0.0178487964238	0.497901338104	0.784	0.619	0.165
34654	BTBD1	BTBD1	chr15	-	83710479	83710677	83698887	83699080	83718824	83718930	34654	507	0	520	8	250	125	0.0178629453725	0.497901338104	1.0	0.97	0.03
11617	ADNP	ADNP	chr20	-	49521302	49521386	49520425	49520538	49547362	49547527	11617	12	7	31	3	208	125	0.0178935265049	0.498303193399	0.507	0.861	-0.354
11030	PHYHD1	PHYHD1	chr9	+	131702877	131702994	131700035	131700057	131703723	131703850	11030	86	4	133	0	241	125	0.0179425537092	0.499217550313	0.918	1.0	-0.082
2585	RFX1	RFX1	chr19	-	14104336	14104707	14094297	14094407	14116914	14117134	2585	21	4	33	0	250	125	0.0179747505136	0.499662406522	0.724	1.0	-0.276
1906	ATAD3A	ATAD3A	chr1	+	1464602	1464711	1463074	1463242	1469305	1470067	1906	363	0	507	9	233	125	0.0180177801977	0.500395994527	1.0	0.968	0.032
34524	RNF14	RNF14	chr5	+	141357867	141358395	141354368	141354520	141359687	141359916	34524	231	12	282	4	250	125	0.0180336041884	0.500395994527	0.906	0.972	-0.066
16803	CABLES1	CABLES1	chr18	+	20814571	20814668	20793940	20794018	20832923	20833030	16803	31	4	46	0	221	125	0.01807112836	0.500986281549	0.814	1.0	-0.186
17517	BEND7	BEND7	chr10	-	13522898	13523124	13494538	13494658	13534610	13534876	17517	104	0	155	7	250	125	0.0181367157924	0.501451725962	1.0	0.917	0.083
19553	IL6ST	IL6ST	chr5	-	55250637	55250820	55248077	55248179	55251852	55252063	19553	375	1	367	8	250	125	0.0181170825275	0.501451725962	0.995	0.958	0.037
28710	SLC2A11	SLC2A11	chr22	+	24225958	24226060	24224945	24225056	24226135	24226211	28710	26	0	16	4	226	125	0.018132458046	0.501451725962	1.0	0.689	0.311
5768	RBBP6	RBBP6	chr16	+	24576117	24576186	24574930	24574985	24578463	24578826	5768	77	4	123	0	193	125	0.018184621678	0.502325732159	0.926	1.0	-0.074
23920	EML2	EML2	chr19	-	46127976	46128076	46124464	46124590	46129962	46130097	23920	60	4	88	0	224	125	0.0182390951357	0.502479736232	0.893	1.0	-0.107
31591	ARHGEF28	ARHGEF28	chr5	+	73187876	73188055	73183427	73183504	73189021	73189113	31591	425	8	596	2	250	125	0.0182144902177	0.502479736232	0.964	0.993	-0.029
873	CNOT6L	CNOT6L	chr4	-	78663294	78663449	78652540	78652692	78669469	78669538	873	45	4	65	0	250	125	0.0182351812304	0.502479736232	0.849	1.0	-0.151
16814	HNRNPH3	HNRNPH3	chr10	+	70098259	70098399	70096955	70097090	70098896	70098983	16814	351	34	407	20	250	125	0.0182757837281	0.503040947116	0.838	0.911	-0.073
2613	BLOC1S6	BLOC1S6	chr15	+	45884332	45884474	45879416	45879723	45897625	45897712	2613	99	13	130	5	250	125	0.0183189310489	0.503329773953	0.792	0.929	-0.137
31861	NIPA2	NIPA2	chr15	-	23027800	23027922	23021197	23021429	23034146	23034427	31861	75	32	92	18	246	125	0.0183119519822	0.503329773953	0.544	0.722	-0.178
13594	HNRNPD	HNRNPD	chr4	-	83292680	83292737	83280623	83280792	83294598	83295149	13594	1220	172	1730	187	181	125	0.0184553522431	0.503934100045	0.83	0.865	-0.035
16164	KIAA1109	KIAA1109	chr4	+	123197126	123197177	123195497	123195591	123200929	123201136	16164	7	30	15	18	175	125	0.018391026574	0.503934100045	0.143	0.373	-0.23
16581	ADGRG1	ADGRG1	chr16	+	57675502	57675620	57653909	57654048	57684164	57684263	16581	316	27	511	75	242	125	0.0184248492083	0.503934100045	0.858	0.779	0.079
19014	PEAK1	PEAK1	chr15	-	77577299	77577420	77544708	77544868	77578764	77578846	19014	33	9	18	0	245	125	0.0184158335604	0.503934100045	0.652	1.0	-0.348
21586	MFSD12	MFSD12	chr19	-	3546252	3546423	3546071	3546166	3547269	3547362	21586	587	18	693	8	250	125	0.018385804526	0.503934100045	0.942	0.977	-0.035
23813	CCDC14	CCDC14	chr3	-	123675586	123675642	123675201	123675274	123679990	123680255	23813	132	1	134	8	180	125	0.018389976239	0.503934100045	0.989	0.921	0.068
5597	GNL3L	GNL3L	chrX	+	54578264	54578407	54578000	54578175	54578724	54578861	5597	72	0	90	6	250	125	0.0184439441089	0.503934100045	1.0	0.882	0.118
4858	CROCCP2	CROCCP2	chr1	-	16952847	16952994	16952269	16952500	16953639	16953784	4858	39	6	33	0	250	125	0.0185169831856	0.50516952004	0.765	1.0	-0.235
12095	FAHD2A	FAHD2A	chr2	+	96076274	96076334	96072688	96072905	96078181	96078290	12095	37	5	39	0	184	125	0.0187137149984	0.505935517869	0.834	1.0	-0.166
16108	AGRN	AGRN	chr1	+	979202	979403	978917	979112	979488	979637	16108	1134	6	1585	0	250	125	0.0187419995266	0.505935517869	0.99	1.0	-0.01
21816	NEXN	NEXN	chr1	+	78401507	78401729	78398966	78399164	78407707	78407893	21816	214	13	310	6	250	125	0.0186277163881	0.505935517869	0.892	0.963	-0.071
260	IQSEC1	IQSEC1	chr3	-	12956603	12956633	12954927	12955053	12957093	12957233	260	65	0	61	5	154	125	0.0186229347987	0.505935517869	1.0	0.908	0.092
26910	PYCR1	PYCR1	chr17	-	79892528	79892621	79892201	79892365	79892801	79893023	26910	289	24	311	11	217	125	0.0186983559006	0.505935517869	0.874	0.942	-0.068
30812	ATP5F1	ATP5F1	chr1	+	111998707	111998871	111992458	111992495	111999251	111999377	30812	857	13	795	3	250	125	0.0186131100555	0.505935517869	0.971	0.993	-0.022
32261	PPOX	PPOX	chr1	+	161138221	161138366	161136889	161137024	161138782	161138973	32261	50	0	48	5	250	125	0.0185932087334	0.505935517869	1.0	0.828	0.172
32861	BMPR1B	BMPR1B	chr4	+	95917190	95917285	95796981	95797051	96025558	96025718	32861	20	0	22	6	219	125	0.0186242667081	0.505935517869	1.0	0.677	0.323
34660	GSN	GSN	chr9	+	124062342	124062404	124043747	124043840	124064240	124064445	34660	36	1013	18	996	186	125	0.0186642771307	0.505935517869	0.023	0.012	0.011
4950	MSI2	MSI2	chr17	+	55754347	55754420	55752332	55752487	55756909	55757299	4950	198	13	247	35	197	125	0.0187413172317	0.505935517869	0.906	0.817	0.089
5001	XPNPEP3	XPNPEP3	chr22	+	41256681	41256797	41253084	41253249	41257621	41258785	5001	41	16	39	4	240	125	0.0186441556607	0.505935517869	0.572	0.835	-0.263
8857	DHX35	DHX35	chr20	+	37601201	37601294	37597723	37597857	37612341	37612419	8857	41	5	43	0	217	125	0.0187183088277	0.505935517869	0.825	1.0	-0.175
18956	MTL5	MTL5	chr11	-	68509785	68509862	68506167	68506256	68514675	68514834	18956	6	11	0	11	201	125	0.0188249948069	0.507287534884	0.253	0.0	0.253
34314	SDHC	SDHC	chr1	+	161298185	161298287	161293403	161293460	161310383	161310445	34314	846	63	948	44	226	125	0.0188245922595	0.507287534884	0.881	0.923	-0.042
9466	ATXN7L2	ATXN7L2	chr1	+	110031004	110031087	110030235	110030426	110031468	110031722	9466	25	3	16	10	207	125	0.0188648935608	0.507918723749	0.834	0.491	0.343
12228	NAGK	NAGK	chr2	+	71303733	71303831	71300611	71300724	71304687	71304766	12228	266	15	164	2	222	125	0.0188897901388	0.508145244676	0.909	0.979	-0.07
10410	C16orf74	C16orf74	chr16	-	85743769	85743913	85741123	85741672	85768795	85768841	10410	1	2	13	0	250	125	0.0189585696198	0.509303817085	0.2	1.0	-0.8
12617	EFHD2	EFHD2	chr1	+	15753645	15753780	15752366	15752514	15755088	15756839	12617	878	30	1018	59	250	125	0.0189659005454	0.509303817085	0.936	0.896	0.04
25238	KIF13B	KIF13B	chr8	-	28932797	28932860	28929136	28929833	28950261	28950395	25238	38	14	80	10	187	125	0.0190306420653	0.510153594425	0.645	0.842	-0.197
4573	SGMS1	SGMS1	chr10	-	52226649	52226692	52220432	52220574	52279590	52279681	4573	36	4	52	0	167	125	0.0190249533188	0.510153594425	0.871	1.0	-0.129
9526	VILL	VILL	chr3	+	38039580	38039659	38038973	38039176	38039756	38039855	9526	41	0	7	2	203	125	0.0190564138969	0.510400632158	1.0	0.683	0.317
32448	DMKN	DMKN	chr19	-	36000812	36000863	35997027	35997087	36001085	36001154	32448	181	3	235	15	175	125	0.0191020712132	0.511179384862	0.977	0.918	0.059
1604	PHIP	PHIP	chr6	-	79679765	79679890	79679551	79679634	79680497	79680605	1604	64	5	122	1	249	125	0.0192177810112	0.511804550058	0.865	0.984	-0.119
21530	LIMCH1	LIMCH1	chr4	+	41672734	41672809	41668577	41668683	41673570	41673611	21530	0	141	9	183	199	125	0.0192876098311	0.511804550058	0.0	0.03	-0.03
25056	SORBS2	SORBS2	chr4	-	186605907	186606000	186599949	186599976	186611715	186611765	25056	19	18	33	10	217	125	0.0192070457304	0.511804550058	0.378	0.655	-0.277
27660	ST3GAL4	ST3GAL4	chr11	+	126277993	126278089	126277468	126277529	126278201	126278391	27660	92	6	73	0	220	125	0.0192622131762	0.511804550058	0.897	1.0	-0.103
31526	SLC2A6	SLC2A6	chr9	-	136338536	136338722	136338226	136338372	136339101	136339210	31526	110	1	149	10	250	125	0.01918218629	0.511804550058	0.982	0.882	0.1
32228	SPEN	SPEN	chr1	+	16245898	16246012	16245420	16245546	16247364	16247478	32228	80	0	101	6	238	125	0.0192512667715	0.511804550058	1.0	0.898	0.102
34096	ZNF502	ZNF502	chr3	+	44756082	44756180	44754134	44754232	44761694	44761808	34096	14	5	17	0	222	125	0.0192914521593	0.511804550058	0.612	1.0	-0.388
34129	SYT11	SYT11	chr1	+	155837755	155838582	155829259	155829586	155850290	155850414	34129	231	7	164	0	250	125	0.0191573067562	0.511804550058	0.943	1.0	-0.057
34969	LINC00959	LINC00959	chr10	-	131902346	131902494	131878000	131878165	131908967	131909081	34969	6	2	0	4	250	125	0.0192514997435	0.511804550058	0.6	0.0	0.6
5647	AMMECR1L	AMMECR1L	chr2	-	128627027	128627118	128624473	128624570	128631401	128631846	5647	38	17	44	6	215	125	0.0192911224127	0.511804550058	0.565	0.81	-0.245
16495	GPR108	GPR108	chr19	-	6731901	6731945	6731483	6731533	6732035	6732166	16495	213	2	185	9	168	125	0.0193214737316	0.511909840153	0.988	0.939	0.049
21698	NETO1	NETO1	chr18	-	70526060	70526309	70450912	70451141	70532042	70532180	21698	100	0	19	2	250	125	0.0193286315667	0.511909840153	1.0	0.826	0.174
2410	UBXN11	UBXN11	chr1	-	26627416	26627515	26624452	26624553	26628184	26628213	2410	39	30	45	14	223	125	0.0193568939335	0.512218305736	0.422	0.643	-0.221
1184	FBXW11	FBXW11	chr5	-	171299875	171299994	171297751	171297862	171303288	171303538	1184	316	11	352	3	243	125	0.0194409679549	0.512469228049	0.937	0.984	-0.047
14059	TAC1	TAC1	chr7	+	97363559	97363604	97363034	97363131	97364137	97364161	14059	63	3	91	17	169	125	0.019408023056	0.512469228049	0.94	0.798	0.142
16161	CIZ1	CIZ1	chr9	-	130940647	130940769	130939844	130940042	130940987	130941694	16161	493	9	580	2	246	125	0.0194661173623	0.512469228049	0.965	0.993	-0.028
23617	CMC2	CMC2	chr16	-	81015410	81015482	81009698	81010076	81040338	81040502	23617	77	0	96	6	196	125	0.019462565351	0.512469228049	1.0	0.911	0.089
31906	MRRF	MRRF	chr9	+	125075505	125075665	125054027	125054119	125084818	125085742	31906	219	1	266	9	250	125	0.0194445491438	0.512469228049	0.991	0.937	0.054
5160	CD44	CD44	chr11	+	35222628	35222742	35219667	35219793	35229651	35229753	5160	38	64	124	119	238	125	0.0194132188531	0.512469228049	0.238	0.354	-0.116
23825	PTAR1	PTAR1	chr9	-	72338241	72338546	72333565	72333600	72347054	72347268	23825	84	5	85	0	250	125	0.0194870959989	0.512583784517	0.894	1.0	-0.106
11234	APPL2	APPL2	chr12	-	105589038	105589127	105583768	105583933	105589222	105589279	11234	199	6	188	0	213	125	0.0195268373055	0.512685585219	0.951	1.0	-0.049
1145	VPS35	VPS35	chr16	-	46702841	46702964	46696894	46697074	46705616	46705772	1145	635	4	820	17	247	125	0.0196178217148	0.512685585219	0.988	0.961	0.027
20901	PDSS2	PDSS2	chr6	-	107531642	107531774	107515025	107515058	107533312	107533486	20901	54	0	84	7	250	125	0.0195403414596	0.512685585219	1.0	0.857	0.143
24771	PLEKHB1	PLEKHB1	chr11	+	73366847	73366952	73364019	73364059	73371797	73371897	24771	2	3	0	20	229	125	0.0195584144964	0.512685585219	0.267	0.0	0.267
2965	ANKS3	ANKS3	chr16	-	4781512	4781580	4779980	4780152	4784156	4784378	2965	1	18	6	10	192	125	0.0195739022067	0.512685585219	0.035	0.281	-0.246
3126	LOC103091866	LOC103091866	chr1	+	149671771	149671860	149576261	149576700	149672300	149672983	3126	0	4	6	2	213	125	0.0196240103334	0.512685585219	0.0	0.638	-0.638
34488	ICA1L	ICA1L	chr2	-	203661612	203661687	203653552	203653810	203676468	203676512	34488	6	5	9	0	199	125	0.0196136984328	0.512685585219	0.43	1.0	-0.57
35559	PER1	PER1	chr17	-	8051314	8051421	8050991	8051145	8051498	8051577	35559	229	0	233	6	231	125	0.0196106491509	0.512685585219	1.0	0.955	0.045
15101	DHDDS	DHDDS	chr1	+	26774049	26774151	26772806	26772923	26784281	26784396	15101	153	20	177	9	226	125	0.019703500852	0.512915488359	0.809	0.916	-0.107
2294	STAT4	STAT4	chr2	-	191900889	191901025	191899273	191899323	191903924	191904023	2294	7	0	0	2	250	125	0.0197326381599	0.512915488359	1.0	0.0	1.0
27460	AGBL5	AGBL5	chr2	+	27291915	27291962	27291499	27291612	27292440	27292574	27460	8	1	2	5	171	125	0.0197261733727	0.512915488359	0.854	0.226	0.628
28142	ADCY4	ADCY4	chr14	-	24788947	24789094	24788534	24788642	24791271	24791430	28142	7	0	0	2	250	125	0.0197326381599	0.512915488359	1.0	0.0	1.0
5226	SLC12A9	SLC12A9	chr7	+	100451777	100452000	100450340	100450461	100456456	100456564	5226	0	2	7	0	250	125	0.0197326381599	0.512915488359	0.0	1.0	-1.0
8152	DCAF13	DCAF13	chr8	+	104433202	104433310	104432491	104432691	104438283	104438373	8152	360	8	364	1	232	125	0.0196913357477	0.512915488359	0.96	0.995	-0.035
10980	HLCS	HLCS	chr21	-	38311131	38311294	38308748	38309692	38334335	38334470	10980	62	0	80	6	250	125	0.0200719033985	0.512987543157	1.0	0.87	0.13
11022	PHYHD1	PHYHD1	chr9	+	131702647	131702776	131700035	131700057	131703723	131703850	11022	66	4	92	0	250	125	0.0201138890801	0.512987543157	0.892	1.0	-0.108
14141	RCCD1	RCCD1	chr15	+	91499029	91499113	91498105	91498178	91499841	91500130	14141	16	6	15	0	208	125	0.0199732033028	0.512987543157	0.616	1.0	-0.384
14887	MELK	MELK	chr9	+	36597218	36597287	36589532	36589649	36599390	36599483	14887	122	9	215	4	193	125	0.0197832467266	0.512987543157	0.898	0.972	-0.074
15356	AXL	AXL	chr19	+	41745598	41745625	41745068	41745219	41748787	41748920	15356	303	197	602	505	151	125	0.0199748066509	0.512987543157	0.56	0.497	0.063
15912	GRAMD4	GRAMD4	chr22	+	47072496	47072565	47071364	47071449	47073043	47075688	15912	79	5	81	0	193	125	0.0200815698368	0.512987543157	0.911	1.0	-0.089
16534	PACRGL	PACRGL	chr4	+	20714410	20714545	20706282	20706437	20715054	20715162	16534	65	8	65	1	250	125	0.0200638892483	0.512987543157	0.802	0.97	-0.168
17802	VPS29	VPS29	chr12	-	110930800	110931036	110929327	110929927	110933816	110933899	17802	1298	17	1320	6	250	125	0.0198903821024	0.512987543157	0.974	0.991	-0.017
18031	AP3S1	AP3S1	chr5	+	115230783	115230855	115205713	115205825	115249058	115249778	18031	214	6	221	0	196	125	0.0199431431466	0.512987543157	0.958	1.0	-0.042
19129	ERLIN1	ERLIN1	chr10	-	101923760	101923852	101915901	101915991	101927104	101927163	19129	217	5	362	0	216	125	0.0201134318638	0.512987543157	0.962	1.0	-0.038
20258	YME1L1	YME1L1	chr10	-	27436426	27436597	27434356	27434519	27437834	27437969	20258	19	306	9	369	250	125	0.0199493599386	0.512987543157	0.03	0.012	0.018
20767	SGSM2	SGSM2	chr17	+	2276624	2276807	2276246	2276375	2278785	2279169	20767	239	2	179	8	250	125	0.0199478881407	0.512987543157	0.984	0.918	0.066
21039	CHCHD7	CHCHD7	chr8	+	57125320	57125468	57124314	57124396	57127156	57127226	21039	60	53	117	58	250	125	0.0201407212636	0.512987543157	0.361	0.502	-0.141
22125	ZNHIT3	ZNHIT3	chr17	+	34842778	34842810	34842470	34842629	34848656	34848743	22125	249	24	248	10	156	125	0.0199225856799	0.512987543157	0.893	0.952	-0.059
25137	C2orf42	C2orf42	chr2	-	70392223	70392324	70387756	70387919	70392659	70392767	25137	15	0	16	6	225	125	0.0201514180214	0.512987543157	1.0	0.597	0.403
29992	SLC25A25	SLC25A25	chr9	+	130864358	130864394	130863587	130863675	130864648	130864760	29992	2	135	8	100	160	125	0.0200624724199	0.512987543157	0.011	0.059	-0.048
30978	NUP35	NUP35	chr2	+	184016235	184016377	183998293	183998351	184022171	184022241	30978	137	9	200	3	250	125	0.0198854891476	0.512987543157	0.884	0.971	-0.087
31447	CALCRL	CALCRL	chr2	-	188252055	188252220	188250271	188250358	188252392	188252483	31447	27	0	4	2	250	125	0.0201415334204	0.512987543157	1.0	0.5	0.5
31899	SMYD3	SMYD3	chr1	-	246078831	246078942	246027100	246027188	246091232	246091335	31899	115	1	99	7	235	125	0.0199028411045	0.512987543157	0.984	0.883	0.101
32904	STK4	STK4	chr20	+	43625809	43625947	43623730	43623898	43629032	43629161	32904	95	0	121	6	250	125	0.0200730760964	0.512987543157	1.0	0.91	0.09
4666	ZNFX1	ZNFX1	chr20	-	47879870	47880020	47876999	47877114	47881252	47881401	4666	83	5	83	0	250	125	0.0200124027414	0.512987543157	0.892	1.0	-0.108
656	TMEM120A	TMEM120A	chr7	-	75616855	75616920	75616677	75616746	75617035	75617128	656	123	7	141	1	189	125	0.0200930418015	0.512987543157	0.921	0.989	-0.068
7402	DCAF8	DCAF8	chr1	-	160194851	160194909	160194231	160194339	160195380	160195453	7402	265	10	263	2	182	125	0.0199825342208	0.512987543157	0.948	0.989	-0.041
7410	DCAF8	DCAF8	chr1	-	160213749	160213824	160209486	160210160	160231074	160231148	7410	219	16	243	6	199	125	0.0198507327967	0.512987543157	0.896	0.962	-0.066
7709	HLA-B	HLA-B	chr6	-	31322883	31323000	31322409	31322442	31323093	31323369	7709	1412	2	696	9	241	125	0.0198662106203	0.512987543157	0.997	0.976	0.021
4993	GGA3	GGA3	chr17	-	73239143	73239247	73238911	73238992	73239527	73239651	4993	139	0	165	6	228	125	0.0201880218189	0.513495327255	1.0	0.938	0.062
20231	STAG2	STAG2	chrX	+	123095635	123095706	123095161	123095285	123156380	123156521	20231	21	4	31	0	195	125	0.0202542158653	0.514754300656	0.771	1.0	-0.229
13527	IL18R1	IL18R1	chr2	+	102990396	102990453	102988412	102988578	102992366	102992523	13527	8	9	0	7	181	125	0.0202749148411	0.514855909985	0.38	0.0	0.38
5669	UBE2K	UBE2K	chr4	+	39739039	39739133	39699663	39700010	39747371	39747430	5669	636	1	654	10	218	125	0.0202974394218	0.515003672836	0.997	0.974	0.023
33790	CREBRF	CREBRF	chr5	+	172507587	172507787	172483354	172483482	172513503	172513629	33790	66	0	48	4	250	125	0.0203335457549	0.515495516885	1.0	0.857	0.143
10300	TXNRD1	TXNRD1	chr12	+	104682708	104682818	104680459	104681124	104705067	104705190	10300	581	27	862	20	234	125	0.0204453464702	0.517903977801	0.92	0.958	-0.038
20749	DYSF	DYSF	chr2	+	71740369	71740462	71738936	71739051	71740845	71741051	20749	15	15	28	8	217	125	0.0204663176245	0.518009556427	0.365	0.668	-0.303
14424	PRKCA	PRKCA	chr17	+	64728805	64728943	64685068	64685165	64731606	64731780	14424	169	5	194	0	250	125	0.0205471700496	0.518372636172	0.944	1.0	-0.056
19952	KCNIP1	KCNIP1	chr5	+	170148761	170148907	170147324	170147394	170149716	170149824	19952	7	2	40	0	250	125	0.0205599942206	0.518372636172	0.636	1.0	-0.364
20171	RNF13	RNF13	chr3	+	149563797	149563927	149530474	149531140	149570302	149570383	20171	215	6	190	0	250	125	0.0205942375993	0.518372636172	0.947	1.0	-0.053
21922	SEMA4C	SEMA4C	chr2	-	97529974	97530119	97529662	97529885	97530441	97530617	21922	156	5	173	0	250	125	0.0205983676953	0.518372636172	0.94	1.0	-0.06
27820	KIAA1191	KIAA1191	chr5	-	175782573	175782752	175775252	175775359	175786813	175786921	27820	11	9	36	7	250	125	0.0205833907284	0.518372636172	0.379	0.72	-0.341
34733	ZBTB8OS	ZBTB8OS	chr1	-	33097427	33097480	33093108	33093145	33099551	33099711	34733	51	4	72	0	177	125	0.0205163346955	0.518372636172	0.9	1.0	-0.1
6321	C5orf51	C5orf51	chr5	+	41912170	41912285	41911149	41911281	41917117	41921738	6321	123	5	129	0	239	125	0.0205566713234	0.518372636172	0.928	1.0	-0.072
34928	DOPEY2	DOPEY2	chr21	+	37591669	37591790	37586739	37586854	37595528	37595648	34928	164	4	355	0	245	125	0.0206184705288	0.518455309512	0.954	1.0	-0.046
10880	RNF207	RNF207	chr1	+	6272741	6272793	6272290	6272476	6273125	6273243	10880	60	2	21	5	176	125	0.0207264832641	0.520746557511	0.955	0.749	0.206
22011	SVIL-AS1	SVIL-AS1	chr10	+	29747202	29747449	29704285	29704341	29771761	29774636	22011	8	1	4	7	250	125	0.0207519360942	0.520961470612	0.8	0.222	0.578
11349	MLX	MLX	chr17	+	40720487	40720577	40719636	40719673	40720854	40720961	11349	227	26	267	14	214	125	0.0207755079173	0.521066089866	0.836	0.918	-0.082
24443	PRKRIR	PRKRIR	chr11	-	76075381	76075476	76071999	76072107	76076895	76077016	24443	51	84	30	93	219	125	0.0208237129465	0.521066089866	0.257	0.155	0.102
3676	VEGFC	VEGFC	chr4	-	177632652	177632804	177608974	177609081	177648931	177649122	3676	158	2	9	2	250	125	0.0208066534503	0.521066089866	0.975	0.692	0.283
5732	ANKMY1	ANKMY1	chr2	-	241465645	241465862	241465101	241465266	241468453	241468926	5732	6	0	2	4	250	125	0.0208152653855	0.521066089866	1.0	0.2	0.8
6985	CCDC92	CCDC92	chr12	-	124428818	124428911	124427893	124428040	124457075	124457532	6985	129	14	129	4	217	125	0.0208717819883	0.521845332632	0.841	0.949	-0.108
13196	FOCAD	FOCAD	chr9	+	20978337	20978453	20976418	20976547	20981424	20981685	13196	205	6	179	0	240	125	0.0210398917632	0.523990805756	0.947	1.0	-0.053
16972	THRAP3	THRAP3	chr1	+	36724982	36725085	36690016	36690106	36748133	36748301	16972	343	8	451	2	227	125	0.021021003874	0.523990805756	0.959	0.992	-0.033
26013	SLC29A2	SLC29A2	chr11	-	66133901	66134035	66133596	66133662	66134934	66135019	26013	113	8	151	2	250	125	0.0209893023849	0.523990805756	0.876	0.974	-0.098
29676	SACM1L	SACM1L	chr3	+	45748271	45748399	45746626	45746701	45750989	45751139	29676	101	4	149	0	250	125	0.0209952047225	0.523990805756	0.927	1.0	-0.073
988	DDX3X	DDX3X	chrX	+	41206567	41206704	41206111	41206265	41206892	41209540	988	946	40	1177	28	250	125	0.0210425787442	0.523990805756	0.922	0.955	-0.033
1073	HADH	HADH	chr4	+	108940695	108940822	108935586	108935744	108944629	108944719	1073	322	6	378	0	250	125	0.0210748407425	0.524370613729	0.964	1.0	-0.036
25259	SS18L1	SS18L1	chr20	+	60729336	60729521	60718775	60718945	60733727	60733998	25259	7	31	29	44	250	125	0.0211414172906	0.524988275098	0.101	0.248	-0.147
26079	ANAPC16	ANAPC16	chr10	+	73979811	73980137	73975757	73975896	73983645	73983814	26079	77	89	112	79	250	125	0.0211369483725	0.524988275098	0.302	0.415	-0.113
35464	PRKRIP1	PRKRIP1	chr7	+	102038066	102038145	102036803	102036984	102039994	102040095	35464	127	0	152	6	203	125	0.0211507537846	0.524988275098	1.0	0.94	0.06
6272	OS9	OS9	chr12	+	58113881	58114046	58112775	58112965	58114188	58114301	6272	408	360	347	237	250	125	0.0211857866029	0.525434778274	0.362	0.423	-0.061
10166	CEP295	CEP295	chr11	+	93455119	93455216	93454477	93454578	93456206	93456455	10166	39	4	53	0	221	125	0.0213188049148	0.526008706627	0.847	1.0	-0.153
1230	GPATCH4	GPATCH4	chr1	-	156568759	156568896	156568018	156568111	156571200	156571279	1230	55	4	74	0	250	125	0.0213206440012	0.526008706627	0.873	1.0	-0.127
13085	RPRD2	RPRD2	chr1	+	150437002	150437203	150432535	150432793	150443036	150449041	13085	134	7	212	2	250	125	0.0213031561866	0.526008706627	0.905	0.981	-0.076
13761	AK2	AK2	chr1	-	33486991	33487062	33480122	33480195	33487193	33487304	13761	223	18	237	7	195	125	0.0213676929442	0.526008706627	0.888	0.956	-0.068
15898	PARP6	PARP6	chr15	-	72548805	72548931	72546795	72546861	72549688	72549781	15898	180	5	209	0	250	125	0.0213345634445	0.526008706627	0.947	1.0	-0.053
16550	GRAMD1B	GRAMD1B	chr11	+	123465442	123465546	123464789	123464874	123466649	123466745	16550	21	0	19	5	228	125	0.0213383681506	0.526008706627	1.0	0.676	0.324
17075	ADAMTS9	ADAMTS9	chr3	-	64599020	64599185	64592635	64592755	64600996	64601161	17075	261	5	445	0	250	125	0.0213757238349	0.526008706627	0.963	1.0	-0.037
17951	FHOD3	FHOD3	chr18	+	34289057	34289354	34273171	34273386	34297794	34298678	17951	209	3	256	14	250	125	0.021430742686	0.526008706627	0.972	0.901	0.071
25690	RBM23	RBM23	chr14	-	23377541	23377589	23375403	23375577	23378691	23378804	25690	104	104	156	101	172	125	0.0213064604464	0.526008706627	0.421	0.529	-0.108
2846	CTNND1	CTNND1	chr11	+	57556508	57556627	57529233	57529591	57558856	57559145	2846	150	7	74	11	243	125	0.0213802205247	0.526008706627	0.917	0.776	0.141
31587	ARHGEF28	ARHGEF28	chr5	+	73205236	73205722	73200182	73200230	73207099	73207400	31587	198	0	275	7	250	125	0.0214109876581	0.526008706627	1.0	0.952	0.048
5721	CSF1	CSF1	chr1	+	110465787	110466333	110464468	110464616	110466681	110466812	5721	84	11	45	16	250	125	0.0214158951275	0.526008706627	0.792	0.584	0.208
8957	ALG11	ALG11	chr13	+	52598141	52599073	52593048	52593279	52602454	52603780	8957	77	6	109	1	250	125	0.0213085509207	0.526008706627	0.865	0.982	-0.117
12580	DPY19L3	DPY19L3	chr19	+	32959636	32959719	32955633	32955690	32968427	32968560	12580	52	6	40	0	207	125	0.021692294279	0.526500723657	0.84	1.0	-0.16
12582	ZNF267	ZNF267	chr16	+	31901527	31901571	31896481	31896577	31925796	31928629	12582	15	34	22	18	168	125	0.0217193315714	0.526500723657	0.247	0.476	-0.229
14470	SYNE1	SYNE1	chr6	-	152690106	152690262	152688352	152688517	152690605	152690749	14470	92	3	62	9	250	125	0.0215203000519	0.526500723657	0.939	0.775	0.164
1576	PRDM8	PRDM8	chr4	+	81118116	81118370	81117505	81117755	81118778	81118917	1576	6	3	17	0	250	125	0.021663544835	0.526500723657	0.5	1.0	-0.5
19347	H2AFY	H2AFY	chr5	-	134686512	134686603	134681657	134681747	134696186	134696297	19347	304	0	207	5	215	125	0.0217165909084	0.526500723657	1.0	0.96	0.04
19545	ATP8B3	ATP8B3	chr19	-	1805886	1805957	1805372	1805455	1806095	1806168	19545	49	0	36	4	195	125	0.0214735124144	0.526500723657	1.0	0.852	0.148
20410	MET	MET	chr7	+	116339124	116340338	116312458	116312631	116371721	116371913	20410	598	16	943	10	250	125	0.0216453369778	0.526500723657	0.949	0.979	-0.03
2060	ZCCHC17	ZCCHC17	chr1	+	31811803	31811895	31791955	31792013	31819486	31819587	2060	129	5	138	0	216	125	0.021632100694	0.526500723657	0.937	1.0	-0.063
23619	CMC2	CMC2	chr16	-	81030918	81031034	81009698	81010076	81040338	81040502	23619	284	0	277	6	240	125	0.0217813075586	0.526500723657	1.0	0.96	0.04
27197	PIGG	PIGG	chr4	+	524224	524534	520827	521019	527606	527770	27197	98	4	141	0	250	125	0.0216465327619	0.526500723657	0.925	1.0	-0.075
28469	DEDD2	DEDD2	chr19	-	42720831	42721197	42719299	42719404	42724225	42724304	28469	11	3	27	0	250	125	0.0217860373065	0.526500723657	0.647	1.0	-0.353
29033	ACYP1	ACYP1	chr14	-	75530172	75530264	75519927	75520362	75530656	75530752	29033	179	5	227	0	216	125	0.0215227055238	0.526500723657	0.954	1.0	-0.046
29770	ZNF263	ZNF263	chr16	+	3335058	3335239	3333486	3334205	3336022	3336149	29770	21	9	13	19	250	125	0.0217836686005	0.526500723657	0.538	0.255	0.283
29787	BRAP	BRAP	chr12	-	112120949	112121111	112116954	112117144	112123514	112123800	29787	15	4	23	0	250	125	0.0216738405471	0.526500723657	0.652	1.0	-0.348
32421	PIF1	PIF1	chr15	-	65112045	65112185	65111315	65111422	65113180	65113287	32421	69	0	92	6	250	125	0.0217765866523	0.526500723657	1.0	0.885	0.115
32957	TMEM255B	TMEM255B	chr13	+	114498120	114498210	114472070	114472133	114502311	114502392	32957	21	0	25	6	214	125	0.0217923615994	0.526500723657	1.0	0.709	0.291
33762	TMPO	TMPO	chr12	+	98938728	98938839	98931252	98931350	98941350	98944157	33762	9	3	23	0	235	125	0.0216395817558	0.526500723657	0.615	1.0	-0.385
4197	STAG3L4	STAG3L4	chr7	+	66770973	66771070	66767624	66767872	66773921	66774126	4197	63	0	47	4	221	125	0.0217389750702	0.526500723657	1.0	0.869	0.131
6922	RAP1GDS1	RAP1GDS1	chr4	+	99273626	99273752	99264289	99264412	99300167	99300314	6922	327	0	375	7	250	125	0.0216082087246	0.526500723657	1.0	0.964	0.036
9448	PUM1	PUM1	chr1	-	31479840	31479949	31454158	31454252	31501642	31501711	9448	183	1	196	8	233	125	0.0216608446851	0.526500723657	0.99	0.929	0.061
19895	NCAPD2	NCAPD2	chr12	+	6631993	6632168	6630963	6631203	6634748	6634882	19895	167	4	341	0	250	125	0.0218912188797	0.528474937841	0.954	1.0	-0.046
9062	CD47	CD47	chr3	-	107769424	107769449	107761940	107766139	107770785	107770817	9062	80	474	123	509	149	125	0.0219497321671	0.52947288204	0.124	0.169	-0.045
23754	LTBP4	LTBP4	chr19	+	41122794	41122926	41120220	41120352	41125251	41125398	23754	155	54	110	20	250	125	0.0219772822002	0.529722952047	0.589	0.733	-0.144
24638	PHC1	PHC1	chr12	+	9075228	9075384	9074196	9074346	9083030	9083523	24638	246	1	223	7	250	125	0.022008913438	0.52982904158	0.992	0.941	0.051
9081	TRAPPC8	TRAPPC8	chr18	-	29493331	29493485	29489629	29489723	29496234	29496409	9081	104	4	151	0	250	125	0.0220160569049	0.52982904158	0.929	1.0	-0.071
7472	NPRL3	NPRL3	chr16	-	169124	169254	162620	162774	188148	188333	7472	25	5	18	14	250	125	0.0220438377062	0.530083797821	0.714	0.391	0.323
18034	AP3S1	AP3S1	chr5	+	115238581	115238689	115205713	115205825	115249058	115249778	18034	254	6	248	0	232	125	0.0220852536781	0.530437020307	0.958	1.0	-0.042
18558	MLF1	MLF1	chr3	+	158310222	158310370	158288952	158289180	158314650	158314734	18558	145	0	28	2	250	125	0.0221080107746	0.530437020307	1.0	0.875	0.125
4768	MRPL48	MRPL48	chr11	+	73536752	73536841	73498916	73499037	73555851	73556021	4768	126	5	133	0	213	125	0.0221101456823	0.530437020307	0.937	1.0	-0.063
26937	TAF6	TAF6	chr7	-	99705989	99706163	99705548	99705746	99707570	99707696	26937	346	7	410	1	250	125	0.0221542507292	0.530669185299	0.961	0.995	-0.034
34318	SDHC	SDHC	chr1	+	161326466	161326630	161310383	161310445	161332118	161334535	34318	1030	47	1160	31	250	125	0.0221499093391	0.530669185299	0.916	0.949	-0.033
10935	AKIRIN1	AKIRIN1	chr1	+	39466643	39466778	39463842	39463983	39469018	39469090	10935	623	10	645	24	250	125	0.0222010066074	0.53096402769	0.969	0.931	0.038
33466	ATRIP	ATRIP	chr3	+	48498658	48498816	48495699	48495818	48500757	48500853	33466	63	0	66	5	250	125	0.022200360529	0.53096402769	1.0	0.868	0.132
15492	GOLGA4	GOLGA4	chr3	+	37330725	37330782	37323448	37323763	37336469	37336568	15492	32	5	32	0	181	125	0.0222244169881	0.531111881325	0.815	1.0	-0.185
11865	YWHAE	YWHAE	chr17	-	1264385	1264592	1247833	1248793	1268152	1268352	11865	11	4	5	11	250	125	0.0222670048351	0.531717447759	0.579	0.185	0.394
13064	ARAP1	ARAP1	chr11	-	72398483	72398547	72396113	72396726	72398732	72398783	13064	61	0	81	6	188	125	0.0223487956074	0.532652385774	1.0	0.9	0.1
19333	PRPSAP2	PRPSAP2	chr17	+	18768781	18768877	18759611	18759742	18769114	18769265	19333	78	5	75	0	220	125	0.0223579923184	0.532652385774	0.899	1.0	-0.101
34425	LRRC23	LRRC23	chr12	+	7016478	7016609	7015572	7015826	7023054	7023406	34425	44	5	43	0	250	125	0.0223508815219	0.532652385774	0.815	1.0	-0.185
13743	SULT1C4	SULT1C4	chr2	+	108999548	108999675	108998217	108998343	108999871	108999966	13743	20	31	18	9	250	125	0.0224113841926	0.532962807906	0.244	0.5	-0.256
17247	JMJD8	JMJD8	chr16	-	732952	733087	731666	732874	733166	733234	17247	400	4	490	16	250	125	0.0223971501232	0.532962807906	0.98	0.939	0.041
26012	SLC29A2	SLC29A2	chr11	-	66133901	66134035	66133596	66133702	66134934	66135019	26012	158	11	242	5	250	125	0.022422887046	0.532962807906	0.878	0.96	-0.082
4890	MARK2	MARK2	chr11	+	63673559	63673586	63672257	63672515	63675731	63675776	4890	9	86	32	127	151	125	0.0224457831034	0.533095995001	0.08	0.173	-0.093
10258	APLF	APLF	chr2	+	68740211	68740359	68729862	68730035	68740679	68740812	10258	30	4	41	0	250	125	0.022466923031	0.533187300385	0.789	1.0	-0.211
10744	FAM193B	FAM193B	chr5	-	176959443	176959642	176951185	176952206	176963358	176963746	10744	90	5	86	0	250	125	0.0225096664618	0.533456003002	0.9	1.0	-0.1
3655	CYFIP1	CYFIP1	chr15	+	22925038	22925157	22892648	22892781	22925776	22925899	3655	0	78	6	74	243	125	0.022512853896	0.533456003002	0.0	0.04	-0.04
14429	HCFC1	HCFC1	chrX	-	153226992	153227099	153225685	153225865	153227672	153227757	14429	103	7	206	3	231	125	0.0226642547366	0.534101397699	0.888	0.974	-0.086
17684	NUDT2	NUDT2	chr9	+	34336226	34336339	34329503	34329597	34338710	34338845	17684	4	45	12	35	237	125	0.0226010917098	0.534101397699	0.045	0.153	-0.108
2074	ENAH	ENAH	chr1	-	225704897	225705008	225702297	225702602	225706899	225707267	2074	417	21	325	6	235	125	0.0225835883192	0.534101397699	0.914	0.966	-0.052
27747	TM7SF3	TM7SF3	chr12	-	27156168	27156323	27148169	27148341	27167010	27167339	27747	106	0	109	5	250	125	0.0226214692959	0.534101397699	1.0	0.916	0.084
30529	GATAD2B	GATAD2B	chr1	-	153790515	153790647	153789847	153790018	153791266	153791398	30529	94	0	98	5	250	125	0.0226786924091	0.534101397699	1.0	0.907	0.093
31028	HSF2	HSF2	chr6	+	122743294	122743443	122741279	122741367	122743862	122744102	31028	173	5	191	0	250	125	0.0226257749413	0.534101397699	0.945	1.0	-0.055
4733	TCP11L1	TCP11L1	chr11	+	33083075	33083272	33080504	33080641	33087375	33087557	4733	87	0	66	4	250	125	0.0226557228573	0.534101397699	1.0	0.892	0.108
4	NFU1	NFU1	chr2	-	69650713	69650849	69646669	69646736	69659033	69659137	4	284	7	289	19	250	125	0.0226291031753	0.534101397699	0.953	0.884	0.069
2240	TYSND1	TYSND1	chr10	-	71903597	71903728	71897736	71899897	71905176	71906496	2240	17	4	25	0	250	125	0.0227408418081	0.5348131456	0.68	1.0	-0.32
2943	TINAGL1	TINAGL1	chr1	+	32051353	32051477	32051040	32051086	32052310	32052356	2943	809	29	1360	26	248	125	0.0227436108045	0.5348131456	0.934	0.963	-0.029
14193	BBS4	BBS4	chr15	+	73021956	73022025	73020280	73020335	73023645	73023798	14193	82	7	50	0	193	125	0.0227641102147	0.53488718727	0.884	1.0	-0.116
8185	BMP2	BMP2	chr20	+	6750766	6751119	6748744	6749522	6758891	6760910	8185	272	30	461	27	250	125	0.022819075485	0.535770342004	0.819	0.895	-0.076
1376	MAP4K5	MAP4K5	chr14	-	50889838	50889894	50885210	50886824	50892624	50892695	1376	341	18	281	5	180	125	0.0228598754845	0.535911970674	0.929	0.975	-0.046
3127	LOC103091866	LOC103091866	chr1	+	149671771	149671860	149670208	149670452	149672300	149672983	3127	0	4	7	3	213	125	0.0228543857806	0.535911970674	0.0	0.578	-0.578
12595	ZNF485	ZNF485	chr10	+	44104061	44104188	44102444	44102522	44104702	44104798	12595	6	0	1	3	250	125	0.0230344255286	0.536738677397	1.0	0.143	0.857
24967	DOK4	DOK4	chr16	-	57509011	57509131	57508704	57508894	57509417	57509532	24967	253	1	232	7	244	125	0.0230197104643	0.536738677397	0.992	0.944	0.048
28342	TNRC6B	TNRC6B	chr22	+	40706820	40706997	40704515	40704653	40708508	40708655	28342	32	4	43	0	250	125	0.0229772417635	0.536738677397	0.8	1.0	-0.2
34238	ZNF202	ZNF202	chr11	-	123598183	123598303	123594634	123597699	123598840	123598970	34238	50	5	37	13	244	125	0.0229748400305	0.536738677397	0.837	0.593	0.244
597	DENND4C	DENND4C	chr9	+	19369834	19369985	19361843	19361961	19371753	19371818	597	170	5	185	0	250	125	0.0229140426867	0.536738677397	0.944	1.0	-0.056
8405	ETV4	ETV4	chr17	-	41610554	41610716	41607474	41607549	41613793	41613847	8405	1	3	6	0	250	125	0.0230344255286	0.536738677397	0.143	1.0	-0.857
9048	UBA6	UBA6	chr4	-	68506868	68506946	68504660	68504842	68510415	68510496	9048	120	0	183	7	202	125	0.0230295117639	0.536738677397	1.0	0.942	0.058
9926	KIAA0319L	KIAA0319L	chr1	-	35913773	35913933	35909761	35909904	35915467	35915606	9926	222	2	289	12	250	125	0.0229926953376	0.536738677397	0.982	0.923	0.059
12199	NME6	NME6	chr3	-	48338216	48338319	48336564	48336725	48342842	48343175	12199	12	3	28	0	227	125	0.0230698128869	0.537157244469	0.688	1.0	-0.312
14047	DHX30	DHX30	chr3	+	47859511	47859607	47852146	47852201	47868836	47868967	14047	79	4	108	0	220	125	0.0230883950297	0.537184182623	0.918	1.0	-0.082
2321	PHOSPHO2	PHOSPHO2	chr2	+	170554374	170554492	170553870	170554041	170557455	170558218	2321	3	7	0	17	242	125	0.0231272907149	0.537683347028	0.181	0.0	0.181
23662	EFCAB13	EFCAB13	chr17	+	45438743	45438887	45422381	45422464	45447802	45447874	23662	6	6	7	0	250	125	0.0231481584968	0.537762946601	0.333	1.0	-0.667
21521	XRRA1	XRRA1	chr11	-	74651829	74651927	74647928	74648113	74656062	74656130	21521	6	0	6	7	222	125	0.0232075884142	0.538045405286	1.0	0.326	0.674
25136	RRAGD	RRAGD	chr6	-	90088942	90089057	90087389	90087532	90097013	90097309	25136	65	5	61	0	239	125	0.0231994912795	0.538045405286	0.872	1.0	-0.128
9450	PUM1	PUM1	chr1	-	31437520	31437757	31426560	31426828	31438828	31439125	9450	390	33	474	21	250	125	0.0232126764315	0.538045405286	0.855	0.919	-0.064
20711	FBXL6	FBXL6	chr8	-	145581116	145581162	145580649	145580781	145581287	145581446	20711	29	7	35	1	170	125	0.023253777784	0.538593134129	0.753	0.963	-0.21
2527	AP3M1	AP3M1	chr10	-	75898563	75898689	75897864	75898140	75910512	75910826	2527	124	22	143	48	250	125	0.0232726878497	0.538626442215	0.738	0.598	0.14
1522	DERA	DERA	chr12	+	16111121	16111269	16109869	16109967	16112762	16112858	1522	396	8	508	2	250	125	0.0233617820627	0.539069623824	0.961	0.992	-0.031
31803	GTF2IRD1	GTF2IRD1	chr7	+	73969722	73969824	73969503	73969553	73971968	73972052	31803	128	13	137	4	226	125	0.0233369949182	0.539069623824	0.845	0.95	-0.105
3303	ENOX2	ENOX2	chrX	-	129813515	129813722	129803938	129804172	129822836	129822992	3303	72	0	77	5	250	125	0.0233107311109	0.539069623824	1.0	0.885	0.115
33849	ACY1	ACY1	chr3	+	52019416	52019481	52018062	52018174	52019867	52019962	33849	88	4	130	0	189	125	0.0233492013848	0.539069623824	0.936	1.0	-0.064
20805	FSD1L	FSD1L	chr9	+	108223800	108223896	108210314	108210516	108226516	108226612	20805	0	8	5	6	220	125	0.0233972867605	0.539150053255	0.0	0.321	-0.321
31732	NUP155	NUP155	chr5	-	37307398	37307534	37305158	37305312	37309230	37309369	31732	112	6	215	2	250	125	0.0234002455967	0.539150053255	0.903	0.982	-0.079
5488	DMXL1	DMXL1	chr5	+	118574683	118574775	118573016	118573109	118576113	118576166	5488	49	0	52	5	216	125	0.0234540990177	0.539987277459	1.0	0.858	0.142
11671	OCIAD1	OCIAD1	chr4	+	48859229	48859382	48853822	48853992	48862741	48863834	11671	1080	7	1122	19	250	125	0.0236430157058	0.540214186428	0.987	0.967	0.02
12586	ATL3	ATL3	chr11	-	63413978	63414035	63411640	63411733	63419407	63419458	12586	122	11	160	4	181	125	0.0236440787587	0.540214186428	0.885	0.965	-0.08
1273	HEXDC	HEXDC	chr17	+	80391533	80391698	80386433	80386521	80393564	80393748	1273	30	4	40	0	250	125	0.023796901037	0.540214186428	0.789	1.0	-0.211
14658	PTPRA	PTPRA	chr20	+	2955860	2955887	2945506	2945848	2967410	2967495	14658	5	180	16	189	151	125	0.0237193874694	0.540214186428	0.022	0.065	-0.043
14687	TBCEL	TBCEL	chr11	+	120924259	120924441	120918236	120918376	120925760	120926017	14687	66	0	71	5	250	125	0.0236065149486	0.540214186428	1.0	0.877	0.123
15238	POC5	POC5	chr5	-	75003561	75003700	75001528	75001612	75008678	75008776	15238	60	4	77	0	250	125	0.0237353632058	0.540214186428	0.882	1.0	-0.118
15277	IQCK	IQCK	chr16	+	19741751	19741816	19729016	19729809	19745019	19745149	15277	86	1	77	7	189	125	0.0235526212083	0.540214186428	0.983	0.879	0.104
17107	TENM4	TENM4	chr11	-	78497942	78498128	78482036	78482183	78516336	78516537	17107	29	4	39	0	250	125	0.0235425525825	0.540214186428	0.784	1.0	-0.216
19094	USP47	USP47	chr11	+	11901723	11901927	11862969	11863771	11906013	11906127	19094	127	20	132	8	250	125	0.0237485145982	0.540214186428	0.76	0.892	-0.132
26080	ANAPC16	ANAPC16	chr10	+	73979811	73980137	73975757	73975896	73990123	73990198	26080	69	38	78	21	250	125	0.0236078922417	0.540214186428	0.476	0.65	-0.174
2615	BLOC1S6	BLOC1S6	chr15	+	45895297	45895385	45879416	45879723	45897625	45897712	2615	100	13	125	5	212	125	0.0237639290397	0.540214186428	0.819	0.936	-0.117
26668	TRIP11	TRIP11	chr14	-	92461695	92461859	92460152	92460256	92465583	92465777	26668	76	9	109	3	250	125	0.0237837770511	0.540214186428	0.809	0.948	-0.139
26749	FAM92A1	FAM92A1	chr8	+	94736737	94736823	94730902	94731016	94738621	94738741	26749	1	100	7	88	210	125	0.0237824024122	0.540214186428	0.006	0.045	-0.039
27917	EPB41L3	EPB41L3	chr18	-	5394675	5394792	5392379	5393477	5395065	5395146	27917	91	56	104	105	241	125	0.0236355194773	0.540214186428	0.457	0.339	0.118
31679	SLC25A35	SLC25A35	chr17	-	8194650	8194803	8194159	8194294	8195840	8195906	31679	17	0	20	6	250	125	0.0236809257695	0.540214186428	1.0	0.625	0.375
6653	P2RY6	P2RY6	chr11	+	72983384	72983511	72975549	72975694	73006774	73006860	6653	14	0	12	5	250	125	0.0235413237325	0.540214186428	1.0	0.545	0.455
6683	ALOX5	ALOX5	chr10	+	45939563	45939734	45939175	45939276	45940955	45941567	6683	21	0	14	4	250	125	0.023490551323	0.540214186428	1.0	0.636	0.364
8244	ABCC1	ABCC1	chr16	+	16177222	16177399	16173208	16173335	16184261	16184445	8244	64	0	69	5	250	125	0.0237436651268	0.540214186428	1.0	0.873	0.127
8298	BCAR1	BCAR1	chr16	-	75270725	75270896	75268786	75269884	75271080	75271242	8298	286	7	314	1	250	125	0.0237839265431	0.540214186428	0.953	0.994	-0.041
10321	ZNF678	ZNF678	chr1	+	227834244	227834371	227751219	227751425	227842036	227850164	10321	13	0	11	5	250	125	0.0239459060565	0.541129434462	1.0	0.524	0.476
10739	RFT1	RFT1	chr3	-	53159924	53160010	53156389	53156579	53164353	53164470	10739	22	4	30	0	210	125	0.0242414626917	0.541129434462	0.766	1.0	-0.234
10881	RNF207	RNF207	chr1	+	6270282	6270355	6269983	6270030	6270429	6270498	10881	75	0	58	4	197	125	0.0244888395644	0.541129434462	1.0	0.902	0.098
12010	NIN	NIN	chr14	-	51210133	51210247	51208299	51208446	51214709	51214823	12010	103	4	144	0	238	125	0.0242436652735	0.541129434462	0.931	1.0	-0.069
14997	DROSHA	DROSHA	chr5	-	31521229	31521322	31515094	31515326	31526185	31527019	14997	98	1	106	8	217	125	0.0241049583115	0.541129434462	0.983	0.884	0.099
15191	WDR17	WDR17	chr4	+	177067145	177067310	177063133	177063220	177069283	177069486	15191	8	0	2	3	250	125	0.0244301074252	0.541129434462	1.0	0.25	0.75
16010	NAPB	NAPB	chr20	-	23377708	23377825	23375558	23375636	23383629	23383709	16010	14	13	16	3	241	125	0.0238994615152	0.541129434462	0.358	0.734	-0.376
16787	NUP98	NUP98	chr11	-	3721839	3722069	3720311	3720578	3723692	3724122	16787	262	6	362	1	250	125	0.0243571043526	0.541129434462	0.956	0.995	-0.039
17087	TLE1	TLE1	chr9	-	84267098	84267203	84235355	84235472	84300590	84300635	17087	6	0	0	2	229	125	0.0246397436574	0.541129434462	1.0	0.0	1.0
17121	DCLRE1C	DCLRE1C	chr10	-	14984112	14984434	14981808	14981868	14987103	14987188	17121	10	24	3	33	250	125	0.0239429879424	0.541129434462	0.172	0.043	0.129
18684	ITGA10	ITGA10	chr1	+	145527927	145528037	145527612	145527724	145528253	145528345	18684	6	0	0	2	234	125	0.0246511860964	0.541129434462	1.0	0.0	1.0
19038	ISYNA1	ISYNA1	chr19	-	18547782	18547915	18547139	18547289	18548408	18548570	19038	91	1	51	5	250	125	0.0244864825827	0.541129434462	0.978	0.836	0.142
1910	AAAS	AAAS	chr12	-	53708534	53708633	53708081	53708225	53708877	53708924	1910	322	15	414	7	223	125	0.0243962548186	0.541129434462	0.923	0.971	-0.048
19992	AARS2	AARS2	chr6	-	44274985	44275131	44274659	44274768	44278035	44278180	19992	84	5	77	0	250	125	0.024557249798	0.541129434462	0.894	1.0	-0.106
20575	CAP2	CAP2	chr6	+	17514079	17514185	17507399	17507543	17539499	17539689	20575	42	1	43	8	230	125	0.0243481044729	0.541129434462	0.958	0.745	0.213
21518	XRRA1	XRRA1	chr11	-	74562132	74562248	74559159	74559507	74617283	74617501	21518	3	3	10	0	240	125	0.0246973243249	0.541129434462	0.342	1.0	-0.658
21825	HDAC7	HDAC7	chr12	-	48196006	48196057	48192567	48192755	48213549	48213763	21825	11	0	9	5	175	125	0.0239656133856	0.541129434462	1.0	0.563	0.437
22474	WHSC1L1	WHSC1L1	chr8	-	38156961	38157108	38153313	38153470	38162104	38162275	22474	47	5	42	15	250	125	0.024335138873	0.541129434462	0.825	0.583	0.242
22804	MICAL2	MICAL2	chr11	+	12277189	12277297	12270730	12270793	12278331	12278518	22804	13	106	2	75	232	125	0.0246003163289	0.541129434462	0.062	0.014	0.048
23545	PGAP3	PGAP3	chr17	-	37830869	37830932	37827374	37829119	37840849	37841002	23545	18	5	19	0	187	125	0.0239652939049	0.541129434462	0.706	1.0	-0.294
24975	PLA2G7	PLA2G7	chr6	-	46690519	46690662	46684711	46684833	46702916	46703151	24975	6	0	0	2	250	125	0.0246738615308	0.541129434462	1.0	0.0	1.0
25618	GSTCD	GSTCD	chr4	+	106755617	106755751	106746828	106746957	106759015	106759046	25618	57	3	120	0	250	125	0.0243558794211	0.541129434462	0.905	1.0	-0.095
26889	ZSCAN23	ZSCAN23	chr6	-	28403635	28404120	28403236	28403384	28411175	28411279	26889	7	0	3	4	250	125	0.0240394329053	0.541129434462	1.0	0.273	0.727
27805	MAP2K7	MAP2K7	chr19	+	7970692	7970740	7968664	7968953	7974639	7974781	27805	14	11	8	23	172	125	0.0239229156608	0.541129434462	0.481	0.202	0.279
28090	SLC30A5	SLC30A5	chr5	+	68400457	68400543	68398888	68398955	68404175	68404263	28090	145	5	154	0	210	125	0.0245070513228	0.541129434462	0.945	1.0	-0.055
2855	CTNND1	CTNND1	chr11	+	57561481	57561553	57529233	57529518	57563048	57563201	2855	286	22	433	59	196	125	0.0246416858371	0.541129434462	0.892	0.824	0.068
2980	MPRIP	MPRIP	chr17	+	17083920	17083983	17083316	17083402	17088136	17095962	2980	522	96	536	137	187	125	0.0244710911326	0.541129434462	0.784	0.723	0.061
30067	C2CD3	C2CD3	chr11	-	73768450	73768589	73765651	73765716	73785297	73785645	30067	42	3	85	0	250	125	0.0242593404783	0.541129434462	0.875	1.0	-0.125
30195	PLEKHA5	PLEKHA5	chr12	+	19472954	19472990	19467747	19467828	19473495	19473558	30195	6	0	0	2	160	125	0.0241695857881	0.541129434462	1.0	0.0	1.0
30413	SDK1	SDK1	chr7	+	4215406	4215466	4213853	4213989	4218116	4218218	30413	10	0	3	3	184	125	0.0239171375882	0.541129434462	1.0	0.405	0.595
30741	RIPK4	RIPK4	chr21	-	43176684	43176976	43171256	43171405	43187019	43187249	30741	775	115	940	186	250	125	0.0241564044193	0.541129434462	0.771	0.716	0.055
31392	TBC1D22A	TBC1D22A	chr22	+	47309229	47309342	47307969	47308084	47393529	47393605	31392	0	2	6	0	237	125	0.0246570047142	0.541129434462	0.0	1.0	-1.0
3243	STK26	STK26	chrX	+	131188658	131188889	131157535	131157687	131197460	131197517	3243	118	0	192	7	250	125	0.0243496245991	0.541129434462	1.0	0.932	0.068
34554	SERPINE1	SERPINE1	chr7	+	100773701	100773935	100770369	100770525	100775155	100775350	34554	1830	0	220	3	250	125	0.0243870080651	0.541129434462	1.0	0.973	0.027
35618	ACAD10	ACAD10	chr12	+	112165765	112165947	112159474	112159543	112171726	112171872	35618	37	4	48	0	250	125	0.0240638503836	0.541129434462	0.822	1.0	-0.178
3822	UFC1	UFC1	chr1	+	161127910	161128001	161127406	161127483	161128201	161128646	3822	882	51	1025	36	215	125	0.0245560944905	0.541129434462	0.91	0.943	-0.033
4222	SMG5	SMG5	chr1	-	156228795	156228954	156223239	156223299	156230241	156230417	4222	517	11	545	3	250	125	0.0246158423073	0.541129434462	0.959	0.989	-0.03
4684	ABHD17B	ABHD17B	chr9	-	74484998	74485178	74481714	74481922	74489529	74489999	4684	103	5	96	0	250	125	0.0244707157692	0.541129434462	0.912	1.0	-0.088
4804	NCF2	NCF2	chr1	-	183536054	183536123	183534838	183534914	183538276	183538320	4804	12	3	27	0	193	125	0.0243175915804	0.541129434462	0.722	1.0	-0.278
6258	MAPKAPK5	MAPKAPK5	chr12	+	112306556	112306665	112305375	112305473	112308074	112308164	6258	156	9	216	3	233	125	0.0246839446846	0.541129434462	0.903	0.975	-0.072
6967	MANEAL	MANEAL	chr1	+	38262415	38262492	38261408	38261518	38265515	38267278	6967	0	2	6	0	201	125	0.0245289244663	0.541129434462	0.0	1.0	-1.0
7112	SLFN11	SLFN11	chr17	-	33693965	33694082	33689757	33690845	33700492	33700720	7112	11	0	1	2	241	125	0.0244431643303	0.541129434462	1.0	0.206	0.794
714	MMS19	MMS19	chr10	-	99228722	99228861	99228008	99228163	99229402	99229480	714	417	11	442	3	250	125	0.0242102211637	0.541129434462	0.95	0.987	-0.037
7175	ACP5	ACP5	chr19	-	11689399	11689472	11688407	11688494	11689658	11689801	7175	0	2	6	0	197	125	0.0245055646258	0.541129434462	0.0	1.0	-1.0
7394	SERAC1	SERAC1	chr6	-	158551404	158551518	158549139	158549302	158564087	158564216	7394	56	0	61	5	238	125	0.0245518298592	0.541129434462	1.0	0.865	0.135
7650	TENM2	TENM2	chr5	+	167553758	167553944	167551854	167552055	167589615	167589762	7650	2	3	8	0	250	125	0.0244301074252	0.541129434462	0.25	1.0	-0.75
7783	SYNGR2	SYNGR2	chr17	+	76167590	76167730	76166897	76167135	76167819	76169009	7783	686	37	981	83	250	125	0.0245966747722	0.541129434462	0.903	0.855	0.048
8751	NAALADL2	NAALADL2	chr3	+	175165016	175165160	175041963	175042114	175181188	175181281	8751	33	0	34	5	250	125	0.024366065479	0.541129434462	1.0	0.773	0.227
8914	FAM21C	FAM21C	chr10	+	46272720	46272873	46268703	46268806	46274400	46274583	8914	14	22	26	14	250	125	0.024413889989	0.541129434462	0.241	0.481	-0.24
6181	C16orf13	C16orf13	chr16	-	684888	684956	684718	684797	686093	686366	6181	134	10	109	20	192	125	0.024752505736	0.541953300305	0.897	0.78	0.117
12511	C11orf30	C11orf30	chr11	+	76170979	76171129	76169226	76169402	76174864	76175124	12511	37	12	11	12	250	125	0.02478395224	0.542256692445	0.607	0.314	0.293
23328	CAMK2G	CAMK2G	chr10	-	75585036	75585105	75583797	75583842	75597225	75597269	23328	83	14	82	4	193	125	0.0248095191041	0.542431102795	0.793	0.93	-0.137
18703	POFUT1	POFUT1	chr20	+	30797873	30797995	30795695	30795868	30803071	30803254	18703	227	10	272	3	246	125	0.0248818070853	0.543241040245	0.92	0.979	-0.059
26360	ERCC1	ERCC1	chr19	-	45924435	45924651	45923581	45923685	45926527	45926639	26360	531	8	436	0	250	125	0.024865408817	0.543241040245	0.971	1.0	-0.029
11427	CCNY	CCNY	chr10	+	35790428	35790463	35772331	35772406	35818900	35818958	11427	51	0	55	5	159	125	0.0250138163423	0.543429126286	1.0	0.896	0.104
25854	TMEM185A	TMEM185A	chrX	-	148692969	148693146	148690313	148690521	148713225	148713568	25854	177	5	159	14	250	125	0.024998603781	0.543429126286	0.947	0.85	0.097
32798	SLC2A12	SLC2A12	chr6	-	134327949	134328072	134323134	134323267	134349518	134350859	32798	29	3	58	0	247	125	0.0249450663062	0.543429126286	0.83	1.0	-0.17
33690	ATG3	ATG3	chr3	-	112272126	112272176	112269038	112269109	112277222	112277264	33690	233	0	274	7	174	125	0.0249317013317	0.543429126286	1.0	0.966	0.034
34117	CRYZ	CRYZ	chr1	-	75196065	75196104	75190394	75190518	75198639	75199092	34117	147	296	131	364	163	125	0.0249907858363	0.543429126286	0.276	0.216	0.06
35718	ANKRD11	ANKRD11	chr16	-	89358088	89358185	89357420	89357591	89371613	89371752	35718	43	117	49	75	221	125	0.0249799338949	0.543429126286	0.172	0.27	-0.098
8464	ADPRH	ADPRH	chr3	+	119299397	119299483	119298279	119298698	119300980	119301314	8464	9	9	10	1	210	125	0.0249638385817	0.543429126286	0.373	0.856	-0.483
5641	AMMECR1L	AMMECR1L	chr2	-	128641776	128641886	128631401	128631846	128643383	128643514	5641	120	8	153	2	234	125	0.0250346815466	0.543499410365	0.889	0.976	-0.087
26828	STAG3L5P-PVRIG2P-PILRB	STAG3L5P-PVRIG2P-PILRB	chr7	+	99950995	99951106	99950619	99950746	99952765	99952863	26828	18	4	25	0	235	125	0.0252199881708	0.546582143563	0.705	1.0	-0.295
2793	NSFL1C	NSFL1C	chr20	-	1444973	1445071	1438844	1438919	1447364	1448337	2793	626	15	795	7	222	125	0.0252475986906	0.546582143563	0.959	0.985	-0.026
29638	SLC27A2	SLC27A2	chr15	+	50494683	50494842	50489696	50489906	50497435	50497560	29638	38	3	75	0	250	125	0.0252362051876	0.546582143563	0.864	1.0	-0.136
6170	ATP6V1C2	ATP6V1C2	chr2	+	10915103	10915197	10914913	10915006	10918697	10918795	6170	15	0	2	2	218	125	0.0252175707561	0.546582143563	1.0	0.364	0.636
31516	NSUN4	NSUN4	chr1	+	46818539	46818700	46810472	46810816	46826375	46826500	31516	63	5	57	0	250	125	0.025331877434	0.547641350259	0.863	1.0	-0.137
8932	ZSWIM6	ZSWIM6	chr5	+	60834640	60834798	60831310	60831446	60835422	60835586	8932	137	5	132	0	250	125	0.0253320541543	0.547641350259	0.932	1.0	-0.068
20667	CAPN10	CAPN10	chr2	+	241536097	241536359	241535735	241535938	241537304	241537504	20667	162	16	174	6	250	125	0.0253848331594	0.547790519328	0.835	0.935	-0.1
35579	PPM1K	PPM1K	chr4	-	89199295	89199794	89198294	89198395	89205557	89205983	35579	35	2	29	9	250	125	0.0253726101077	0.547790519328	0.897	0.617	0.28
5714	BCAT2	BCAT2	chr19	-	49311012	49311493	49310256	49310331	49314240	49314320	5714	11	47	5	74	250	125	0.0253922619735	0.547790519328	0.105	0.033	0.072
15459	SEC24A	SEC24A	chr5	+	134039448	134039622	134033588	134033747	134041016	134041127	15459	126	4	182	0	250	125	0.0254847097559	0.549196129805	0.94	1.0	-0.06
2478	MTMR3	MTMR3	chr22	+	30419445	30419472	30418597	30418686	30421618	30426857	2478	33	93	11	71	151	125	0.0254930472866	0.549196129805	0.227	0.114	0.113
18122	ITPK1	ITPK1	chr14	-	93542939	93542964	93483020	93483146	93581413	93581529	18122	74	7	145	3	149	125	0.0255145352936	0.549275205329	0.899	0.976	-0.077
4815	ZNF512	ZNF512	chr2	+	27806524	27806583	27805835	27806009	27820933	27821121	4815	34	12	36	3	183	125	0.0255639422103	0.549571276471	0.659	0.891	-0.232
8676	LSM1	LSM1	chr8	-	38027319	38027435	38020838	38021358	38029482	38029551	8676	571	72	435	34	240	125	0.0255631015649	0.549571276471	0.805	0.87	-0.065
6917	PMM2	PMM2	chr16	+	8900172	8900264	8895655	8895767	8904935	8905035	6917	137	0	175	6	216	125	0.0256035256141	0.550038667339	1.0	0.944	0.056
24845	ZNF283	ZNF283	chr19	+	44337656	44337778	44335469	44335533	44339656	44339744	24845	0	13	2	2	246	125	0.0256256609896	0.550130833557	0.0	0.337	-0.337
20200	RNASET2	RNASET2	chr6	-	167344531	167344606	167343003	167343279	167352382	167352496	20200	116	0	151	6	199	125	0.0256651823477	0.550595853455	1.0	0.941	0.059
3649	TOM1	TOM1	chr22	+	35717951	35718030	35713869	35713954	35719020	35719170	3649	200	0	123	4	203	125	0.02569019731	0.550749236907	1.0	0.95	0.05
23221	CDC7	CDC7	chr1	+	91985686	91985836	91981350	91981433	91989597	91991321	23221	58	5	101	1	250	125	0.0257705563767	0.552088055581	0.853	0.981	-0.128
13065	ARAP1	ARAP1	chr11	-	72403797	72403830	72399499	72399582	72404369	72404515	13065	2	123	11	146	157	125	0.0258198321904	0.552585556956	0.013	0.057	-0.044
9844	CSNK1D	CSNK1D	chr17	-	80210891	80211120	80210309	80210480	80213304	80213453	9844	721	1	785	10	250	125	0.0258296285057	0.552585556956	0.997	0.975	0.022
2450	UBE2R2	UBE2R2	chr9	+	33911961	33912096	33900171	33900269	33917015	33920401	2450	680	33	778	20	250	125	0.0258792193466	0.553162357442	0.912	0.951	-0.039
9780	TUBD1	TUBD1	chr17	-	57943969	57944110	57941024	57941208	57951899	57952064	9780	26	4	34	0	250	125	0.025892477027	0.553162357442	0.765	1.0	-0.235
5427	PTBP3	PTBP3	chr9	-	115038123	115038293	115030328	115030475	115060111	115060196	5427	351	46	318	66	250	125	0.0259291648299	0.553562530039	0.792	0.707	0.085
23939	DDX54	DDX54	chr12	-	113601871	113602090	113600936	113601079	113603448	113603522	23939	262	0	285	6	250	125	0.0259925306272	0.554116362793	1.0	0.96	0.04
25912	BAG6	BAG6	chr6	-	31607276	31607423	31606804	31607003	31607975	31608083	25912	570	213	591	281	250	125	0.0260060674562	0.554116362793	0.572	0.513	0.059
27152	TNIP1	TNIP1	chr5	-	150444520	150444692	150443173	150443308	150460440	150460645	27152	606	38	705	70	250	125	0.0260796254892	0.554116362793	0.889	0.834	0.055
28404	GNG2	GNG2	chr14	+	52344338	52344375	52327021	52327508	52417367	52417483	28404	49	12	2	4	161	125	0.0260433768073	0.554116362793	0.76	0.28	0.48
33224	KIF27	KIF27	chr9	-	86482598	86482775	86468543	86468750	86485433	86485547	33224	3	2	19	0	250	125	0.0260617851264	0.554116362793	0.429	1.0	-0.571
5817	ATP7B	ATP7B	chr13	-	52523797	52523932	52520419	52520614	52524142	52524297	5817	53	4	65	0	250	125	0.0260989022569	0.554116362793	0.869	1.0	-0.131
7107	KLHL3	KLHL3	chr5	-	136972982	136973084	136969725	136969854	136974641	136974839	7107	4	4	8	0	226	125	0.0260973200811	0.554116362793	0.356	1.0	-0.644
8351	CALML4	CALML4	chr15	-	68491878	68492019	68489777	68489966	68497458	68497489	8351	3	2	19	0	250	125	0.0260617851264	0.554116362793	0.429	1.0	-0.571
13225	SLC20A2	SLC20A2	chr8	-	42323294	42323435	42320522	42320608	42329619	42330172	13225	356	11	594	6	250	125	0.0262498776504	0.555626851051	0.942	0.98	-0.038
24267	PTPRE	PTPRE	chr10	+	129867955	129868091	129866386	129866550	129868564	129868714	24267	166	0	34	2	250	125	0.0262399229581	0.555626851051	1.0	0.895	0.105
28588	METTL22	METTL22	chr16	+	8728895	8728936	8722586	8722967	8729024	8729169	28588	61	10	27	13	165	125	0.0262034049794	0.555626851051	0.822	0.611	0.211
33002	TRPM4	TRPM4	chr19	+	49714271	49714344	49713966	49714099	49714420	49714526	33002	51	0	26	3	197	125	0.0262427979637	0.555626851051	1.0	0.846	0.154
35679	ITGB1BP1	ITGB1BP1	chr2	-	9558754	9558861	9554306	9554385	9563501	9563643	35679	371	5	312	13	231	125	0.026260163552	0.555626851051	0.976	0.929	0.047
11784	TM9SF4	TM9SF4	chr20	+	30742905	30742989	30738602	30738678	30745596	30745772	11784	226	8	280	2	208	125	0.0262934731321	0.555950061534	0.944	0.988	-0.044
10104	FES	FES	chr15	+	91434211	91434421	91433630	91433714	91434783	91434906	10104	24	10	19	1	250	125	0.0265391882497	0.556205867016	0.545	0.905	-0.36
10192	ZMYND8	ZMYND8	chr20	-	45874751	45875261	45865069	45865260	45878030	45878183	10192	93	5	83	0	250	125	0.0264185160993	0.556205867016	0.903	1.0	-0.097
10495	KCNIP3	KCNIP3	chr2	+	96040595	96040665	96040043	96040168	96040885	96040956	10495	24	3	47	0	194	125	0.0265581625875	0.556205867016	0.838	1.0	-0.162
13151	LETM2	LETM2	chr8	+	38264463	38264556	38261910	38262024	38264879	38264981	13151	43	32	91	34	217	125	0.0263980747032	0.556205867016	0.436	0.607	-0.171
22999	POLR1A	POLR1A	chr2	-	86272739	86272892	86272400	86272483	86274287	86274386	22999	119	0	128	5	250	125	0.0264425307721	0.556205867016	1.0	0.928	0.072
23644	IGF2BP2	IGF2BP2	chr3	-	185410486	185410568	185407142	185407415	185414399	185414451	23644	186	1	211	8	206	125	0.0263682512172	0.556205867016	0.991	0.941	0.05
24596	ASAH2B	ASAH2B	chr10	+	52504961	52505034	52502674	52502770	52509102	52509162	24596	13	9	22	3	197	125	0.026547488577	0.556205867016	0.478	0.823	-0.345
26831	DAB2	DAB2	chr5	-	39388406	39388469	39382719	39383373	39388900	39388954	26831	158	3	115	9	187	125	0.0264199475643	0.556205867016	0.972	0.895	0.077
29636	KIF1B	KIF1B	chr1	+	10434911	10435104	10434373	10434523	10435312	10435431	29636	80	0	90	5	250	125	0.0265370718271	0.556205867016	1.0	0.9	0.1
29982	TMEM97	TMEM97	chr17	+	26652528	26652673	26646120	26646391	26653559	26655711	29982	454	9	735	4	250	125	0.0265178836137	0.556205867016	0.962	0.989	-0.027
34855	CBLC	CBLC	chr19	+	45287520	45287658	45285626	45285748	45293260	45293348	34855	66	5	114	25	250	125	0.0265078617374	0.556205867016	0.868	0.695	0.173
35840	SLTM	SLTM	chr15	-	59204761	59204809	59193458	59193486	59209133	59209198	35840	80	14	103	6	172	125	0.0263518295372	0.556205867016	0.806	0.926	-0.12
4674	PHF20	PHF20	chr20	+	34446223	34446303	34435271	34435356	34457359	34457473	4674	39	0	43	5	204	125	0.0265143119098	0.556205867016	1.0	0.841	0.159
475	FEZ1	FEZ1	chr11	-	125318397	125318463	125315640	125316007	125322229	125322305	475	101	6	72	0	190	125	0.0263574118195	0.556205867016	0.917	1.0	-0.083
11279	SEC24B	SEC24B	chr4	+	110402832	110402937	110394159	110394342	110412482	110412563	11279	71	58	42	62	229	125	0.0266846102543	0.557064364544	0.401	0.27	0.131
16879	S100A13	S100A13	chr1	-	153603486	153603587	153598795	153599009	153604509	153604716	16879	6	5	8	0	225	125	0.0266895052041	0.557064364544	0.4	1.0	-0.6
22042	DNMT3B	DNMT3B	chr20	+	31394014	31394133	31393143	31393213	31395567	31397162	22042	47	0	82	7	243	125	0.0266821478126	0.557064364544	1.0	0.858	0.142
26997	CAPN7	CAPN7	chr3	+	15287032	15287178	15283684	15283760	15288238	15288301	26997	110	21	107	8	250	125	0.0266394989575	0.557064364544	0.724	0.87	-0.146
5631	TRIM5	TRIM5	chr11	-	5687210	5687311	5686885	5686912	5688918	5688941	5631	159	5	163	0	225	125	0.0266392783423	0.557064364544	0.946	1.0	-0.054
1644	CYP20A1	CYP20A1	chr2	+	204150334	204150455	204144781	204144836	204154487	204154599	1644	68	5	60	0	245	125	0.0267545988071	0.557304272585	0.874	1.0	-0.126
19905	GCN1	GCN1	chr12	-	120582442	120582639	120582109	120582252	120582726	120582865	19905	363	6	434	0	250	125	0.0267552330163	0.557304272585	0.968	1.0	-0.032
25827	SMTNL2	SMTNL2	chr17	+	4496223	4496466	4495655	4495743	4497116	4497192	25827	14	0	9	4	250	125	0.0267500332342	0.557304272585	1.0	0.529	0.471
13470	EPHA2	EPHA2	chr1	-	16477390	16477458	16474872	16475542	16482342	16482582	13470	266	0	314	7	192	125	0.0267887862017	0.557626401773	1.0	0.967	0.033
7691	MACC1	MACC1	chr7	-	20197826	20199868	20193815	20194004	20201370	20201493	7691	100	3	273	0	250	125	0.0268336320597	0.558183002116	0.943	1.0	-0.057
1773	PALLD	PALLD	chr4	+	169815729	169815828	169812072	169812208	169824907	169825057	1773	475	21	230	3	223	125	0.0268663805951	0.558487377603	0.927	0.977	-0.05
15678	MEIS2	MEIS2	chr15	-	37186917	37187013	37183221	37184660	37187351	37187462	15678	115	40	5	7	220	125	0.0269357349193	0.558798678393	0.62	0.289	0.331
2302	SPP1	SPP1	chr4	+	88901544	88901586	88901197	88901278	88902626	88902950	2302	6028	1693	6821	2081	166	125	0.0269140663942	0.558798678393	0.728	0.712	0.016
30752	GPR89A	GPR89A	chr1	-	145818766	145818826	145816636	145816740	145826887	145827103	30752	70	4	90	0	184	125	0.0269249349474	0.558798678393	0.922	1.0	-0.078
11593	PPP3CC	PPP3CC	chr8	+	22396981	22397011	22390433	22390531	22398127	22398657	11593	49	103	47	55	154	125	0.0269658101949	0.559046399925	0.279	0.41	-0.131
30433	STK3	STK3	chr8	-	99591891	99592017	99560196	99560389	99608259	99608397	30433	244	5	311	0	250	125	0.0270621091928	0.560289256008	0.961	1.0	-0.039
5080	PRKD1	PRKD1	chr14	-	30103623	30103747	30102074	30102152	30105495	30105700	5080	116	5	105	0	248	125	0.0270597950476	0.560289256008	0.921	1.0	-0.079
5617	HECTD1	HECTD1	chr14	-	31583082	31583265	31582482	31582690	31583491	31583546	5617	268	14	330	6	250	125	0.0271021211888	0.560741068462	0.905	0.965	-0.06
23547	PGAP3	PGAP3	chr17	-	37830245	37830307	37827374	37829119	37840849	37841002	23547	5	5	7	0	186	125	0.027185600548	0.561714271913	0.402	1.0	-0.598
442	RPGRIP1L	RPGRIP1L	chr16	-	53672221	53672323	53671606	53671766	53674944	53675028	442	45	1	48	8	226	125	0.0271760509238	0.561714271913	0.961	0.768	0.193
18236	TMEM141	TMEM141	chr9	+	139686398	139686482	139686162	139686229	139686702	139686810	18236	403	23	400	10	208	125	0.0272115255656	0.561873349053	0.913	0.96	-0.047
22648	ZKSCAN3	ZKSCAN3	chr6	+	28331468	28331592	28331079	28331162	28333202	28336954	22648	7	3	17	0	248	125	0.0272652816982	0.562606495443	0.54	1.0	-0.46
32265	PPOX	PPOX	chr1	+	161137160	161137276	161136889	161137024	161138782	161138973	32265	29	0	31	5	240	125	0.0272875449375	0.562659355858	1.0	0.764	0.236
34387	PCSK7	PCSK7	chr11	-	117096646	117096737	117095416	117095471	117097872	117098038	34387	187	7	194	1	215	125	0.0273225981484	0.562659355858	0.94	0.991	-0.051
5428	PTBP3	PTBP3	chr9	-	115038123	115038293	115030328	115030475	115060120	115060196	5428	296	48	281	26	250	125	0.0273104084503	0.562659355858	0.755	0.844	-0.089
21216	PARD3	PARD3	chr10	-	34558584	34558827	34420390	34420511	34606034	34606266	21216	243	5	306	0	250	125	0.0273575976986	0.563004019928	0.96	1.0	-0.04
25080	TEAD1	TEAD1	chr11	+	12886384	12886447	12883796	12883861	12901254	12901389	25080	122	0	193	7	187	125	0.0273959539112	0.563417256287	1.0	0.949	0.051
25092	HJURP	HJURP	chr2	-	234756042	234756107	234754373	234754466	234758408	234758505	25092	118	12	243	9	189	125	0.0274599009857	0.564355885058	0.867	0.947	-0.08
14326	ARRB1	ARRB1	chr11	-	74982744	74982768	74979932	74980003	74983938	74984022	14326	12	42	2	34	148	125	0.0275320417663	0.564681488821	0.194	0.047	0.147
26693	ANXA2	ANXA2	chr15	-	60689456	60689537	60678226	60678285	60690141	60690185	26693	1058	5326	1403	6394	205	125	0.0275490125596	0.564681488821	0.108	0.118	-0.01
27689	PHF21A	PHF21A	chr11	-	45959707	45959863	45958044	45958120	45967390	45967554	27689	202	0	139	4	250	125	0.0275439979211	0.564681488821	1.0	0.946	0.054
6854	VGLL4	VGLL4	chr3	-	11712735	11712868	11643306	11643496	11744444	11744521	6854	9	58	3	81	250	125	0.0275094452361	0.564681488821	0.072	0.018	0.054
28538	PDLIM2	PDLIM2	chr8	+	22449063	22449181	22447108	22447254	22451245	22451345	28538	382	34	244	10	242	125	0.0276017434851	0.565386410737	0.853	0.926	-0.073
12465	TXNL4A	TXNL4A	chr18	-	77746601	77746750	77737597	77737701	77748239	77748592	12465	83	403	119	407	250	125	0.0277222556434	0.565743895859	0.093	0.128	-0.035
17023	SLC25A26	SLC25A26	chr3	+	66396787	66396832	66313755	66313803	66419901	66419966	17023	17	0	17	5	169	125	0.0277414096096	0.565743895859	1.0	0.715	0.285
17940	FUS	FUS	chr16	+	31198122	31198157	31196259	31196500	31199645	31199678	17940	1322	20	1723	11	159	125	0.0277202409278	0.565743895859	0.981	0.992	-0.011
18979	RAD17	RAD17	chr5	+	68680623	68680760	68677727	68677884	68681869	68681922	18979	120	4	161	0	250	125	0.0278682547294	0.565743895859	0.938	1.0	-0.062
1916	LRRC37A4P	LRRC37A4P	chr17	-	43594543	43594648	43591233	43592891	43595226	43597889	1916	51	4	61	0	229	125	0.0277326881783	0.565743895859	0.874	1.0	-0.126
202	AASDHPPT	AASDHPPT	chr11	+	105961283	105961405	105950193	105950419	105962042	105962204	202	242	5	305	0	246	125	0.0278761183927	0.565743895859	0.961	1.0	-0.039
22750	COASY	COASY	chr17	+	40717000	40717065	40716463	40716595	40717244	40717329	22750	106	4	155	0	189	125	0.0278180729597	0.565743895859	0.946	1.0	-0.054
23505	FBXO44	FBXO44	chr1	+	11715726	11715756	11714913	11715009	11715862	11716157	23505	4	8	0	12	154	125	0.0277826073188	0.565743895859	0.289	0.0	0.289
24040	MIOS	MIOS	chr7	+	7607656	7607754	7606615	7606703	7612066	7613400	24040	37	3	70	0	222	125	0.0276952945494	0.565743895859	0.874	1.0	-0.126
24166	DCAF5	DCAF5	chr14	-	69588933	69589077	69585910	69585947	69619481	69619914	24166	237	6	189	0	250	125	0.027749284339	0.565743895859	0.952	1.0	-0.048
25003	RFWD2	RFWD2	chr1	-	176118141	176118210	176105623	176105683	176132004	176132124	25003	169	5	193	0	193	125	0.0276544468538	0.565743895859	0.956	1.0	-0.044
29780	SPPL3	SPPL3	chr12	-	121204065	121204175	121200312	121202873	121205196	121205396	29780	254	4	274	14	234	125	0.027798462233	0.565743895859	0.971	0.913	0.058
469	FAM96A	FAM96A	chr15	-	64373300	64373350	64364757	64365227	64380885	64381050	469	85	0	67	4	174	125	0.0278588937576	0.565743895859	1.0	0.923	0.077
7325	LYRM1	LYRM1	chr16	+	20913807	20914039	20911987	20912211	20926877	20927036	7325	22	26	29	13	250	125	0.0278702141644	0.565743895859	0.297	0.527	-0.23
18085	UBE2L3	UBE2L3	chr22	+	21968845	21968954	21965145	21965332	21975803	21978323	18085	78	1006	56	1075	233	125	0.0279818394515	0.566297774093	0.04	0.027	0.013
23203	MYO10	MYO10	chr5	-	16762653	16762746	16761572	16761655	16763589	16763656	23203	158	5	160	0	217	125	0.0279952578084	0.566297774093	0.948	1.0	-0.052
3317	ARSD	ARSD	chrX	-	2833596	2833733	2828699	2828834	2835844	2836268	3317	113	4	148	0	250	125	0.0279514783994	0.566297774093	0.934	1.0	-0.066
35888	ATG4B	ATG4B	chr2	+	242598522	242598602	242593960	242594062	242606059	242606253	35888	129	0	133	5	204	125	0.0279834871571	0.566297774093	1.0	0.942	0.058
7453	LUZP1	LUZP1	chr1	-	23436077	23436143	23435514	23435620	23495258	23495351	7453	40	34	30	10	190	125	0.0279657405672	0.566297774093	0.436	0.664	-0.228
13201	FOCAD	FOCAD	chr9	+	20740234	20740339	20720378	20720533	20758088	20758190	13201	88	5	146	1	229	125	0.0280183405175	0.566393050147	0.906	0.988	-0.082
6609	SH3BP1	SH3BP1	chr22	+	38037132	38037175	38035683	38035853	38037380	38037485	6609	58	5	51	0	167	125	0.0280590265918	0.566843821607	0.897	1.0	-0.103
11967	INADL	INADL	chr1	+	62274145	62274202	62271119	62271196	62288616	62288751	11967	88	4	119	0	181	125	0.0281655046396	0.567084397693	0.938	1.0	-0.062
18680	NRG3	NRG3	chr10	+	84625169	84625193	84498332	84498406	84711224	84711327	18680	16	7	11	0	148	125	0.0281997009752	0.567084397693	0.659	1.0	-0.341
19191	ZFAS1	ZFAS1	chr20	+	47897021	47897107	47895640	47895745	47905581	47905795	19191	1370	124	976	119	210	125	0.0281956677384	0.567084397693	0.868	0.83	0.038
25538	BORA	BORA	chr13	+	73309097	73309143	73305418	73305525	73312099	73312181	25538	36	0	52	6	170	125	0.0281658915123	0.567084397693	1.0	0.864	0.136
31940	ZDHHC17	ZDHHC17	chr12	+	77202822	77202900	77199096	77199219	77203492	77203637	31940	51	4	61	0	202	125	0.0281363727588	0.567084397693	0.888	1.0	-0.112
33381	ARNTL2	ARNTL2	chr12	+	27523061	27523163	27521194	27521345	27533179	27533337	33381	12	83	41	133	226	125	0.0281652229298	0.567084397693	0.074	0.146	-0.072
614	UCK2	UCK2	chr1	+	165872418	165872516	165865426	165865569	165875157	165875206	614	340	6	439	0	222	125	0.0281644407329	0.567084397693	0.97	1.0	-0.03
10133	ABCB10	ABCB10	chr1	-	229683245	229683448	229677983	229678118	229684980	229685181	10133	74	3	154	0	250	125	0.0282724078196	0.56763603185	0.925	1.0	-0.075
11161	SNX22	SNX22	chr15	+	64444441	64444525	64443915	64444049	64444836	64444941	11161	4	2	0	5	208	125	0.0282639543716	0.56763603185	0.546	0.0	0.546
11301	QPCT	QPCT	chr2	+	37579931	37580078	37571752	37571994	37586722	37587001	11301	354	6	388	0	250	125	0.0283590601724	0.56763603185	0.967	1.0	-0.033
12672	PRIMPOL	PRIMPOL	chr4	+	185603401	185603490	185599385	185599548	185606562	185606652	12672	63	6	43	0	213	125	0.0284665014026	0.56763603185	0.86	1.0	-0.14
13267	TJP1	TJP1	chr15	-	30025297	30025517	30024834	30025019	30026477	30026586	13267	283	5	442	0	250	125	0.0284332926052	0.56763603185	0.966	1.0	-0.034
22920	ENTPD6	ENTPD6	chr20	+	25201867	25201969	25198137	25198217	25203473	25203614	22920	124	0	170	6	226	125	0.0283532798102	0.56763603185	1.0	0.94	0.06
25948	DAG1	DAG1	chr3	+	49530255	49530406	49524686	49524848	49547851	49548252	25948	2	5	7	1	250	125	0.0284237320833	0.56763603185	0.167	0.778	-0.611
28565	PHKG2	PHKG2	chr16	+	30767687	30767841	30764714	30764878	30767910	30768036	28565	130	7	135	1	250	125	0.0283123321902	0.56763603185	0.903	0.985	-0.082
31639	RICTOR	RICTOR	chr5	-	38946569	38946654	38945592	38945826	38947365	38947543	31639	26	3	49	0	209	125	0.0283300266193	0.56763603185	0.838	1.0	-0.162
3355	DAGLB	DAGLB	chr7	-	6475992	6476164	6472467	6472590	6485583	6485735	3355	41	4	49	0	250	125	0.0283774644491	0.56763603185	0.837	1.0	-0.163
34389	GAR1	GAR1	chr4	+	110737308	110737534	110736665	110736960	110739091	110739246	34389	186	8	227	2	250	125	0.0283776299224	0.56763603185	0.921	0.983	-0.062
35876	RNF41	RNF41	chr12	-	56607741	56607854	56604080	56604352	56615543	56615715	35876	107	0	87	4	237	125	0.0284531082688	0.56763603185	1.0	0.92	0.08
6741	CKAP2	CKAP2	chr13	+	53035033	53035109	53030657	53030742	53035192	53036061	6741	186	0	366	9	200	125	0.0284330901964	0.56763603185	1.0	0.962	0.038
30157	CACNB3	CACNB3	chr12	+	49218731	49218751	49218451	49218516	49218945	49219026	30157	113	42	129	26	144	125	0.0285063718313	0.567696660733	0.7	0.812	-0.112
35408	SUV420H1	SUV420H1	chr11	-	67947598	67947667	67946936	67947004	67953247	67953395	35408	42	4	50	0	193	125	0.028505997633	0.567696660733	0.872	1.0	-0.128
5990	CALCOCO2	CALCOCO2	chr17	+	46929867	46929990	46928920	46928990	46930287	46930374	5990	364	8	320	1	247	125	0.0285679545605	0.568555779981	0.958	0.994	-0.036
26726	NARS	NARS	chr18	-	55287800	55287883	55283048	55283207	55288939	55289177	26726	971	6	1405	1	207	125	0.028598154208	0.568789611564	0.99	0.999	-0.009
10498	CMC1	CMC1	chr3	+	28304781	28304871	28283123	28283303	28357823	28357914	10498	168	37	137	15	214	125	0.0286762683501	0.569241468575	0.726	0.842	-0.116
18521	LIPT1	LIPT1	chr2	+	99771944	99772007	99771417	99771514	99772763	99772889	18521	0	5	4	2	187	125	0.028658577966	0.569241468575	0.0	0.572	-0.572
31664	LARP4	LARP4	chr12	+	50848096	50848200	50835372	50835426	50854917	50855130	31664	74	4	89	0	228	125	0.0286660979024	0.569241468575	0.91	1.0	-0.09
10523	PABPC4	PABPC4	chr1	-	40030357	40030445	40030094	40030214	40030777	40031050	10523	739	25	1054	18	212	125	0.0286973464381	0.569293305015	0.946	0.972	-0.026
11639	TFDP1	TFDP1	chr13	+	114277494	114277601	114265310	114265377	114285937	114286059	11639	468	1	702	11	231	125	0.0288037069678	0.569405043564	0.996	0.972	0.024
13856	PRR3	PRR3	chr6	+	30525926	30525989	30524485	30525227	30529610	30529901	13856	15	11	5	15	187	125	0.0287637698467	0.569405043564	0.477	0.182	0.295
18628	AEBP1	AEBP1	chr7	+	44147407	44147530	44147227	44147299	44147605	44147683	18628	426	1	308	6	247	125	0.0288119965265	0.569405043564	0.995	0.963	0.032
30663	ABHD14A-ACY1	ABHD14A-ACY1	chr3	+	52019376	52019481	52018062	52018174	52019867	52019962	30663	124	4	173	0	229	125	0.028793031004	0.569405043564	0.944	1.0	-0.056
30959	MED13	MED13	chr17	-	60033040	60033199	60032742	60032928	60033699	60033842	30959	160	16	188	7	250	125	0.0288138013481	0.569405043564	0.833	0.931	-0.098
3227	CDKL2	CDKL2	chr4	-	76522118	76522420	76521430	76521524	76523260	76523396	3227	8	2	36	0	250	125	0.0288045712387	0.569405043564	0.667	1.0	-0.333
11716	AFF2	AFF2	chrX	+	147919170	147919257	147891399	147891444	147924489	147924526	11716	2	0	0	5	211	125	0.0288459916581	0.569611162022	1.0	0.0	1.0
31799	CHD6	CHD6	chr20	-	40179943	40179999	40161688	40162209	40246978	40247133	31799	21	5	20	0	180	125	0.0288611857752	0.569611162022	0.745	1.0	-0.255
9702	VPS18	VPS18	chr15	+	41191341	41193212	41191104	41191196	41194813	41196173	9702	159	4	247	0	250	125	0.0288941962039	0.569897812267	0.952	1.0	-0.048
7997	DYRK2	DYRK2	chr12	+	68043576	68043725	68042511	68042962	68050885	68056444	7997	62	35	39	43	250	125	0.0289222099681	0.570085606711	0.47	0.312	0.158
24563	HNRNPAB	HNRNPAB	chr5	+	177637132	177637273	177636330	177636448	177637553	177638184	24563	951	223	1494	282	250	125	0.0289640695207	0.570545901076	0.681	0.726	-0.045
19383	SLC26A6	SLC26A6	chr3	-	48663650	48663787	48663155	48663433	48664063	48664118	19383	262	0	229	5	250	125	0.02899079378	0.570599407325	1.0	0.958	0.042
20817	SHC1	SHC1	chr1	-	154942507	154942675	154941853	154941924	154946723	154946959	20817	962	4	864	12	250	125	0.0290038040508	0.570599407325	0.992	0.973	0.019
10420	EXOC2	EXOC2	chr6	-	657162	657250	637700	637861	693018	693141	10420	8	35	3	58	212	125	0.0290371596366	0.570891299284	0.119	0.03	0.089
34394	SUSD1	SUSD1	chr9	-	114842353	114842445	114825216	114825313	114860749	114860942	34394	113	4	154	0	216	125	0.0291321636665	0.572394099115	0.942	1.0	-0.058
12331	TRPT1	TRPT1	chr11	-	63992272	63992442	63992014	63992189	63992970	63993052	12331	385	8	339	1	250	125	0.0291875549874	0.573117162517	0.96	0.994	-0.034
19829	PAPD4	PAPD4	chr5	+	78938654	78938733	78936927	78937019	78940945	78941015	19829	71	8	113	3	203	125	0.0292510227687	0.573632652617	0.845	0.959	-0.114
33925	TMEM117	TMEM117	chr12	+	44537327	44537427	44338012	44338145	44605072	44605170	33925	37	3	21	8	224	125	0.0292346913291	0.573632652617	0.873	0.594	0.279
16013	NAPB	NAPB	chr20	-	23375775	23375822	23375558	23375636	23383629	23383709	16013	9	13	11	3	171	125	0.029336177053	0.574936850725	0.336	0.728	-0.392
24805	DDR1	DDR1	chr6	+	30863180	30863291	30862282	30862448	30864397	30864642	24805	381	176	577	204	235	125	0.0293591245423	0.575021023755	0.535	0.601	-0.066
16873	TRMT1	TRMT1	chr19	-	13220728	13220815	13220582	13220652	13220971	13221120	16873	143	10	201	4	211	125	0.0294074616951	0.575602050245	0.894	0.967	-0.073
34103	AFAP1	AFAP1	chr4	-	7783102	7783354	7780488	7780603	7787920	7788038	34103	0	142	5	74	250	125	0.0295418977908	0.577500079325	0.0	0.033	-0.033
3856	MLH1	MLH1	chr3	+	37067127	37067498	37053501	37053590	37070274	37070423	3856	137	4	189	0	250	125	0.029534948086	0.577500079325	0.945	1.0	-0.055
15952	SPTAN1	SPTAN1	chr9	+	131371929	131371944	131371400	131371563	131373992	131374124	15952	28	635	51	688	139	125	0.0296476638996	0.57750678263	0.038	0.062	-0.024
16561	PPP4R1L	PPP4R1L	chr20	-	56861369	56861502	56847824	56847931	56884281	56884326	16561	60	0	33	3	250	125	0.029600971953	0.57750678263	1.0	0.846	0.154
23814	CCDC14	CCDC14	chr3	-	123674689	123674812	123667742	123667979	123674892	123674962	23814	165	12	142	23	247	125	0.0296683629158	0.57750678263	0.874	0.758	0.116
26373	NONO	NONO	chrX	+	70504833	70504947	70504246	70504303	70510478	70510641	26373	75	844	129	1043	238	125	0.0295760124467	0.57750678263	0.045	0.061	-0.016
27031	CPSF3L	CPSF3L	chr1	-	1249680	1249745	1249111	1249301	1250203	1250342	27031	291	6	364	0	189	125	0.0296718256133	0.57750678263	0.97	1.0	-0.03
3965	ATF2	ATF2	chr2	-	175957270	175957344	175945387	175945493	175957788	175957995	3965	14	81	35	96	198	125	0.0296733730273	0.57750678263	0.098	0.187	-0.089
9986	PLEKHM2	PLEKHM2	chr1	+	16047823	16047883	16046228	16046415	16051811	16052040	9986	162	82	122	94	184	125	0.0296565043278	0.57750678263	0.573	0.469	0.104
1116	FBXO18	FBXO18	chr10	+	5963220	5963320	5960304	5960441	5963410	5963532	1116	334	7	363	1	224	125	0.0299517515907	0.577674700049	0.964	0.995	-0.031
13119	ARVCF	ARVCF	chr22	-	19967265	19967765	19966419	19966603	19968733	19969260	13119	104	0	153	6	250	125	0.0300186779607	0.577674700049	1.0	0.927	0.073
16811	HNRNPH3	HNRNPH3	chr10	+	70098259	70098444	70096955	70097090	70098896	70098983	16811	550	34	600	20	250	125	0.030014960776	0.577674700049	0.89	0.938	-0.048
17701	SF3A3	SF3A3	chr1	-	38442555	38442625	38435242	38435407	38445136	38445205	17701	289	0	274	6	194	125	0.0299671499782	0.577674700049	1.0	0.967	0.033
20110	LMCD1	LMCD1	chr3	+	8578870	8579126	8574422	8574511	8590253	8590589	20110	492	10	441	2	250	125	0.029924868705	0.577674700049	0.961	0.991	-0.03
20182	RAD51D	RAD51D	chr17	-	33434384	33434466	33433404	33433500	33446129	33446191	20182	12	26	23	18	206	125	0.0299848356099	0.577674700049	0.219	0.437	-0.218
21832	ZNF532	ZNF532	chr18	+	56606676	56606853	56601664	56601846	56615298	56615461	21832	310	6	282	0	250	125	0.029825991077	0.577674700049	0.963	1.0	-0.037
23421	GRIPAP1	GRIPAP1	chrX	-	48847096	48847144	48846383	48846415	48853661	48853769	23421	64	0	54	4	172	125	0.0298982418726	0.577674700049	1.0	0.908	0.092
23651	PDZD8	PDZD8	chr10	-	119049696	119049859	119039999	119044982	119078382	119078485	23651	164	4	255	0	250	125	0.0300192964019	0.577674700049	0.953	1.0	-0.047
27548	PPFIA1	PPFIA1	chr11	+	70197099	70197129	70194294	70194526	70200406	70200558	27548	5	81	0	85	154	125	0.029861094708	0.577674700049	0.048	0.0	0.048
27664	BHLHB9	BHLHB9	chrX	+	102002744	102002839	101975884	101976019	102003626	102007369	27664	3	5	5	0	219	125	0.0299274252236	0.577674700049	0.255	1.0	-0.745
33861	MOCOS	MOCOS	chr18	+	33795478	33795940	33785039	33785239	33800017	33800180	33861	28	0	31	5	250	125	0.0298255095075	0.577674700049	1.0	0.756	0.244
33956	PPARA	PPARA	chr22	+	46615708	46615911	46614159	46614298	46631029	46639653	33956	13	6	11	0	250	125	0.0299470555379	0.577674700049	0.52	1.0	-0.48
34663	GSN	GSN	chr9	+	124043747	124043840	124030379	124030497	124064240	124064445	34663	1252	20	1207	8	217	125	0.0300034362869	0.577674700049	0.973	0.989	-0.016
35204	LARS	LARS	chr5	-	145547690	145547828	145543872	145544034	145551472	145551553	35204	385	0	443	7	250	125	0.0299249319781	0.577674700049	1.0	0.969	0.031
35390	TTC17	TTC17	chr11	+	43411201	43411371	43380434	43380663	43413014	43413126	35390	122	0	100	4	250	125	0.0298307466722	0.577674700049	1.0	0.926	0.074
6187	PIGN	PIGN	chr18	-	59807652	59807712	59806215	59806308	59810538	59810579	6187	61	0	130	8	184	125	0.0297974425829	0.577674700049	1.0	0.917	0.083
8880	PTGES3	PTGES3	chr12	-	57059987	57060050	57058559	57058584	57064058	57064148	8880	1983	11	2873	34	187	125	0.0299569495883	0.577674700049	0.992	0.983	0.009
1296	RAPH1	RAPH1	chr2	-	204341798	204341879	204334961	204335036	204354306	204354812	1296	4	5	22	4	205	125	0.0300652033794	0.578197186388	0.328	0.77	-0.442
18704	PDDC1	PDDC1	chr11	-	773521	773629	772426	772521	774007	774113	18704	227	5	270	0	232	125	0.0301140094272	0.578774739789	0.961	1.0	-0.039
30061	MKL1	MKL1	chr22	-	40819539	40819689	40816850	40817104	40820209	40820385	30061	226	8	244	21	250	125	0.0301890809806	0.579478247273	0.934	0.853	0.081
34798	CEP135	CEP135	chr4	+	56840911	56841135	56837435	56837574	56846308	56846461	34798	46	4	53	0	250	125	0.0302070047803	0.579478247273	0.852	1.0	-0.148
4705	KHK	KHK	chr2	+	27317344	27317479	27315199	27315316	27319596	27319669	4705	61	0	113	7	250	125	0.0302031591368	0.579478247273	1.0	0.89	0.11
16052	RDH11	RDH11	chr14	-	68157856	68157961	68156928	68157138	68162346	68162510	16052	569	0	668	9	229	125	0.0303148083011	0.579573410069	1.0	0.976	0.024
1638	HNRNPM	HNRNPM	chr19	+	8539050	8539128	8536209	8536311	8548041	8548095	1638	351	3	426	13	202	125	0.0302790891401	0.579573410069	0.986	0.953	0.033
16424	HAUS7	HAUS7	chrX	-	152730445	152730513	152728067	152728129	152734603	152734719	16424	119	6	148	1	192	125	0.0303435670122	0.579573410069	0.928	0.99	-0.062
20203	RNASET2	RNASET2	chr6	-	167360169	167360227	167356506	167356577	167365975	167366036	20203	49	0	58	5	182	125	0.0303297618334	0.579573410069	1.0	0.888	0.112
29306	ANAPC5	ANAPC5	chr12	-	121769149	121769231	121768385	121768475	121773335	121773526	29306	539	14	487	4	206	125	0.0303053505858	0.579573410069	0.959	0.987	-0.028
31711	MLLT10	MLLT10	chr10	+	21971153	21971186	21970260	21970305	22002700	22002879	31711	50	11	29	17	157	125	0.0302619985145	0.579573410069	0.784	0.576	0.208
7007	USP22	USP22	chr17	-	20931854	20931987	20924425	20924539	20945977	20946352	7007	786	10	989	3	250	125	0.0303321103059	0.579573410069	0.975	0.994	-0.019
20302	FANCI	FANCI	chr15	+	89849237	89849425	89848835	89848929	89850706	89850760	20302	216	5	361	1	250	125	0.0304290586987	0.580846452981	0.956	0.994	-0.038
31843	ZNF211	ZNF211	chr19	+	58145080	58145273	58144534	58144804	58145390	58145429	31843	1	5	5	1	250	125	0.0304495044029	0.580877055528	0.091	0.714	-0.623
13192	ZDHHC6	ZDHHC6	chr10	-	114200291	114200453	114198093	114198147	114201949	114202109	13192	238	7	238	1	250	125	0.0305310715815	0.581483684063	0.944	0.992	-0.048
13307	FHL3	FHL3	chr1	-	38463634	38463804	38463355	38463542	38464645	38464820	13307	380	7	183	10	250	125	0.0305944769544	0.581483684063	0.964	0.901	0.063
18432	BBS7	BBS7	chr4	-	122754385	122754550	122749773	122749883	122756298	122756438	18432	115	5	98	0	250	125	0.0305783491128	0.581483684063	0.92	1.0	-0.08
21496	CBLB	CBLB	chr3	-	105470305	105470462	105464760	105464882	105495239	105495386	21496	58	8	28	0	250	125	0.0305471793056	0.581483684063	0.784	1.0	-0.216
22734	DTNB	DTNB	chr2	-	25606704	25606758	25602158	25602192	25610157	25610247	22734	16	7	9	15	178	125	0.0305925519092	0.581483684063	0.616	0.296	0.32
8602	DIP2B	DIP2B	chr12	+	51076920	51077031	51074454	51074546	51079615	51079739	8602	81	4	95	0	235	125	0.0305464538463	0.581483684063	0.915	1.0	-0.085
10486	PAK4	PAK4	chr19	+	39663557	39664016	39660171	39660397	39664215	39664650	10486	172	0	180	5	250	125	0.0307090724227	0.58239926749	1.0	0.947	0.053
10694	TBC1D12	TBC1D12	chr10	+	96281711	96281840	96271339	96271411	96290958	96291217	10694	43	5	37	0	250	125	0.0306879872699	0.58239926749	0.811	1.0	-0.189
2005	WIPI1	WIPI1	chr17	-	66449050	66449133	66446868	66447038	66453482	66453653	2005	111	7	65	12	207	125	0.0307182174951	0.58239926749	0.905	0.766	0.139
34833	RNF216P1	RNF216P1	chr7	+	5035105	5035213	5028693	5028808	5036240	5037800	34833	16	11	14	29	232	125	0.0306786469659	0.58239926749	0.439	0.206	0.233
17949	FHOD3	FHOD3	chr18	+	34323994	34324156	34322699	34322819	34326907	34327098	17949	211	5	219	0	250	125	0.0307791880048	0.583196562884	0.955	1.0	-0.045
11762	EDC3	EDC3	chr15	-	74985226	74985359	74967301	74967483	74988220	74988386	11762	0	75	5	61	250	125	0.0308992454102	0.58436386497	0.0	0.039	-0.039
12447	CALU	CALU	chr7	+	128407509	128407709	128399845	128399906	128409116	128413477	12447	3038	30	2660	13	250	125	0.0309016161166	0.58436386497	0.981	0.99	-0.009
13067	ARAP1	ARAP1	chr11	-	72443559	72443642	72437664	72438217	72463372	72463434	13067	52	3	76	16	207	125	0.030954528075	0.58436386497	0.913	0.741	0.172
14135	MCCC1	MCCC1	chr3	-	182810196	182810333	182804480	182804576	182812346	182812393	14135	80	0	96	5	250	125	0.0308706882085	0.58436386497	1.0	0.906	0.094
4055	WNK1	WNK1	chr12	+	980430	980514	971248	971436	987380	987527	4055	70	31	99	22	208	125	0.0309526810932	0.58436386497	0.576	0.73	-0.154
8990	SRA1	SRA1	chr5	-	139931566	139931769	139930645	139930754	139936731	139937041	8990	312	4	256	11	250	125	0.0309373150141	0.58436386497	0.975	0.921	0.054
10776	LGR4	LGR4	chr11	-	27412640	27412712	27406799	27407015	27434335	27434407	10776	97	0	140	6	196	125	0.0310338242301	0.584647723304	1.0	0.937	0.063
1397	MORF4L2	MORF4L2	chrX	-	102939608	102939657	102933426	102933548	102940098	102940188	1397	171	55	223	44	173	125	0.0310406264315	0.584647723304	0.692	0.785	-0.093
2025	NBR2	NBR2	chr17	+	41283224	41283287	41277599	41277787	41290673	41290939	2025	13	8	8	0	187	125	0.0310494669275	0.584647723304	0.521	1.0	-0.479
23607	MTG1	MTG1	chr10	+	135212673	135212730	135211938	135212019	135215652	135215749	23607	74	0	63	4	181	125	0.0310643885679	0.584647723304	1.0	0.916	0.084
35164	TMEM62	TMEM62	chr15	+	43426454	43426566	43425721	43426180	43427709	43427847	35164	73	5	118	1	236	125	0.0309979337228	0.584647723304	0.885	0.984	-0.099
3017	STAMBP	STAMBP	chr2	+	74056531	74056637	74056113	74056197	74057971	74058186	3017	17	0	28	7	230	125	0.0311285517166	0.585427784719	1.0	0.685	0.315
416	ERC1	ERC1	chr12	+	1313666	1313678	1299024	1299218	1345934	1346070	416	4	74	0	113	136	125	0.0311438162365	0.585427784719	0.047	0.0	0.047
13252	SLC3A2	SLC3A2	chr11	+	62644255	62644351	62639048	62639141	62648490	62648919	13252	15	17	16	49	220	125	0.0312437631651	0.585789597906	0.334	0.156	0.178
14819	WDR37	WDR37	chr10	+	1151065	1151207	1142109	1142186	1170157	1170292	14819	40	10	69	5	250	125	0.0313720846679	0.585789597906	0.667	0.873	-0.206
15818	MFF	MFF	chr2	+	228207460	228207535	228205007	228205096	228211941	228212100	15818	89	92	67	110	199	125	0.0313628964492	0.585789597906	0.378	0.277	0.101
16441	GFM1	GFM1	chr3	+	158407951	158408112	158402312	158402457	158408927	158408981	16441	206	7	291	2	250	125	0.0313607440466	0.585789597906	0.936	0.986	-0.05
2059	ZCCHC17	ZCCHC17	chr1	+	31791013	31791083	31782890	31783011	31791955	31792013	2059	15	144	37	179	194	125	0.0313011319867	0.585789597906	0.063	0.118	-0.055
21219	PARD3	PARD3	chr10	-	34625126	34625171	34620044	34620272	34626202	34626354	21219	229	44	292	33	169	125	0.0312611748008	0.585789597906	0.794	0.867	-0.073
21221	PARD3	PARD3	chr10	-	34573062	34573173	34420390	34420511	34606034	34606266	21221	138	5	122	0	235	125	0.0313219142094	0.585789597906	0.936	1.0	-0.064
27453	ZNF418	ZNF418	chr19	-	58434559	58434657	58433251	58433997	58436990	58439415	27453	5	0	2	4	222	125	0.0312107516168	0.585789597906	1.0	0.22	0.78
34932	DOPEY2	DOPEY2	chr21	+	37609559	37609712	37605101	37605373	37610898	37610999	34932	157	0	264	7	250	125	0.0313486144485	0.585789597906	1.0	0.95	0.05
4252	RAPGEF3	RAPGEF3	chr12	-	48137312	48137459	48135287	48135385	48137769	48137851	4252	134	2	204	13	250	125	0.0313351810819	0.585789597906	0.971	0.887	0.084
8781	COL25A1	COL25A1	chr4	-	109805333	109805378	109790243	109790306	109810376	109810412	8781	3	0	0	3	169	125	0.0312492073351	0.585789597906	1.0	0.0	1.0
13417	SFXN5	SFXN5	chr2	-	73188259	73188377	73169164	73172228	73195576	73195662	13417	63	0	56	4	242	125	0.0313930109744	0.585825509878	1.0	0.879	0.121
13226	SLC20A2	SLC20A2	chr8	-	42294506	42295095	42287581	42287767	42296967	42297171	13226	414	6	633	0	250	125	0.0314328480076	0.58609747015	0.972	1.0	-0.028
20731	DST	DST	chr6	-	56463273	56463507	56462537	56462804	56464866	56465019	20731	217	1	178	6	250	125	0.0314612731057	0.58609747015	0.991	0.937	0.054
6928	RAP1GDS1	RAP1GDS1	chr4	+	99313102	99313231	99273626	99273752	99325627	99325753	6928	173	7	245	2	250	125	0.031464620251	0.58609747015	0.925	0.984	-0.059
33081	ITGB6	ITGB6	chr2	-	161052726	161052931	161051879	161052126	161056513	161056824	33081	450	11	723	6	250	125	0.0315281353436	0.586842991254	0.953	0.984	-0.031
7408	DCAF8	DCAF8	chr1	-	160231074	160231115	160209011	160210160	160232065	160232277	7408	9	0	1	2	165	125	0.0315427155997	0.586842991254	1.0	0.275	0.725
30773	SYTL3	SYTL3	chr6	+	159084236	159084410	159083781	159083844	159086426	159086645	30773	9	4	13	0	250	125	0.0315639828524	0.586884477306	0.529	1.0	-0.471
25760	PLEKHN1	PLEKHN1	chr1	+	908879	909020	908240	908390	909212	909431	25760	36	0	54	6	250	125	0.0315842293956	0.586906946237	1.0	0.818	0.182
10402	PICALM	PICALM	chr11	-	85694908	85695016	85692914	85693046	85707868	85707972	10402	849	11	1106	4	232	125	0.0318554453121	0.588072152074	0.977	0.993	-0.016
10418	EXOC2	EXOC2	chr6	-	689138	689212	637700	637861	693018	693141	10418	16	35	10	58	198	125	0.0321619841831	0.588072152074	0.224	0.098	0.126
10737	RFT1	RFT1	chr3	-	53157739	53157856	53156389	53156579	53164353	53164470	10737	102	4	122	0	241	125	0.0318021173518	0.588072152074	0.93	1.0	-0.07
11216	R3HCC1L	R3HCC1L	chr10	+	99915849	99915904	99894380	99894463	99922639	99922732	11216	3	4	11	1	179	125	0.0320701166539	0.588072152074	0.344	0.885	-0.541
13155	TARS2	TARS2	chr1	+	150469285	150469384	150464886	150464965	150470005	150470223	13155	62	12	53	24	223	125	0.0318002807076	0.588072152074	0.743	0.553	0.19
13423	TCAIM	TCAIM	chr3	+	44409023	44409200	44402856	44403010	44434346	44434469	13423	44	3	77	0	250	125	0.0317323870312	0.588072152074	0.88	1.0	-0.12
14677	IL4R	IL4R	chr16	+	27352390	27352634	27351506	27351594	27353441	27353580	14677	18	184	7	184	250	125	0.0321188186302	0.588072152074	0.047	0.019	0.028
17025	SLC25A26	SLC25A26	chr3	+	66286967	66287124	66271167	66271553	66293626	66293736	17025	45	41	73	35	250	125	0.0317571737902	0.588072152074	0.354	0.51	-0.156
17082	TLE1	TLE1	chr9	-	84249011	84249216	84235355	84235472	84300590	84300635	17082	5	0	0	2	250	125	0.0319386447475	0.588072152074	1.0	0.0	1.0
18114	EGF	EGF	chr4	+	110915888	110916036	110909739	110909865	110920834	110921002	18114	5	0	0	2	250	125	0.0319386447475	0.588072152074	1.0	0.0	1.0
18403	LOC100507437	LOC100507437	chr14	-	105885018	105885153	105883917	105884646	105885358	105886076	18403	13	0	2	2	250	125	0.0321256571548	0.588072152074	1.0	0.333	0.667
19585	NAPRT	NAPRT	chr8	-	144657791	144657872	144657592	144657695	144658247	144658332	19585	352	0	386	7	205	125	0.0321499587936	0.588072152074	1.0	0.971	0.029
20700	COQ4	COQ4	chr9	+	131087421	131087518	131085294	131085426	131088057	131088160	20700	160	6	194	1	221	125	0.0321540182956	0.588072152074	0.938	0.991	-0.053
24609	AGPAT5	AGPAT5	chr8	+	6599181	6599272	6590081	6590171	6612571	6612695	24609	43	10	63	4	215	125	0.0319137084392	0.588072152074	0.714	0.902	-0.188
2488	DAP3	DAP3	chr1	+	155691307	155691409	155686796	155686919	155695172	155695281	2488	656	11	695	25	226	125	0.0318635062559	0.588072152074	0.971	0.939	0.032
27296	LETMD1	LETMD1	chr12	+	51447560	51447643	51445874	51445990	51450132	51450285	27296	7	4	20	1	207	125	0.0320212308592	0.588072152074	0.514	0.924	-0.41
28034	RABL2B	RABL2B	chr22	-	51207882	51207980	51207468	51207552	51214199	51214279	28034	15	0	11	4	222	125	0.0319954253592	0.588072152074	1.0	0.608	0.392
28107	AAMDC	AAMDC	chr11	+	77553524	77553674	77532207	77532287	77580767	77580863	28107	227	0	219	5	250	125	0.0321609792331	0.588072152074	1.0	0.956	0.044
28433	LCORL	LCORL	chr4	-	17963525	17963655	17844838	17847524	17974442	17974508	28433	5	0	0	2	250	125	0.0319386447475	0.588072152074	1.0	0.0	1.0
29006	MRPL2	MRPL2	chr6	-	43023282	43023356	43021766	43022224	43023634	43023745	29006	202	6	212	17	198	125	0.0320575222565	0.588072152074	0.955	0.887	0.068
2982	MPRIP	MPRIP	chr17	+	16979023	16979101	16946073	16946285	17030015	17030167	2982	154	5	149	0	202	125	0.0317403370273	0.588072152074	0.95	1.0	-0.05
33242	RNF19A	RNF19A	chr8	-	101312755	101312879	101299728	101300495	101315387	101315487	33242	2	3	7	0	248	125	0.031688607105	0.588072152074	0.252	1.0	-0.748
34373	DHODH	DHODH	chr16	+	72056260	72056374	72050922	72051005	72057063	72057217	34373	12	4	31	1	238	125	0.0321410941623	0.588072152074	0.612	0.942	-0.33
6797	EMC10	EMC10	chr19	+	50985117	50985204	50984140	50984234	50985405	50986783	6797	44	610	55	484	211	125	0.031851296969	0.588072152074	0.041	0.063	-0.022
6945	NR2F1-AS1	NR2F1-AS1	chr5	-	92880500	92880621	92774408	92774447	92889466	92889569	6945	21	10	5	10	245	125	0.0319120364167	0.588072152074	0.517	0.203	0.314
9495	APPBP2	APPBP2	chr17	-	58539170	58539276	58533656	58533742	58539354	58539422	9495	87	0	49	3	230	125	0.0320073139098	0.588072152074	1.0	0.899	0.101
995	DDX3X	DDX3X	chrX	+	41198288	41198336	41196660	41196718	41200736	41200869	995	1255	19	1415	9	172	125	0.0320367430553	0.588072152074	0.98	0.991	-0.011
17321	EIF4G3	EIF4G3	chr1	-	21307540	21307720	21306826	21306941	21329205	21329301	17321	219	9	222	2	250	125	0.0322245146638	0.588741495456	0.924	0.982	-0.058
27469	MCPH1	MCPH1	chr8	+	6293568	6293683	6289019	6289107	6296473	6296617	27469	82	0	73	4	239	125	0.0322749814234	0.588741495456	1.0	0.905	0.095
29761	SCAMP3	SCAMP3	chr1	-	155231447	155231525	155230327	155230450	155231876	155232176	29761	340	53	340	80	202	125	0.0322425326351	0.588741495456	0.799	0.725	0.074
31350	KDM4B	KDM4B	chr19	+	5071020	5071070	5047486	5047680	5077377	5077481	31350	81	0	94	5	174	125	0.0322601848897	0.588741495456	1.0	0.931	0.069
18899	SMYD2	SMYD2	chr1	+	214478529	214478593	214454564	214454770	214488104	214488215	18899	184	9	288	4	188	125	0.032321496634	0.589241335442	0.931	0.98	-0.049
1168	PGAP2	PGAP2	chr11	+	3832479	3832654	3829523	3829545	3844138	3844223	1168	27	0	14	3	250	125	0.0324501517114	0.589533630176	1.0	0.7	0.3
15682	PIGQ	PIGQ	chr16	+	628784	628938	628378	628505	629068	629180	15682	234	5	392	1	250	125	0.0324484811265	0.589533630176	0.959	0.995	-0.036
19827	PAPD4	PAPD4	chr5	+	78952780	78952824	78944884	78945013	78964714	78964851	19827	142	7	200	2	168	125	0.0323937608644	0.589533630176	0.938	0.987	-0.049
23514	SLC9A3R2	SLC9A3R2	chr16	+	2086324	2086504	2079582	2079783	2086728	2086882	23514	180	0	138	4	250	125	0.0325217313134	0.589533630176	1.0	0.945	0.055
3220	ARHGAP12	ARHGAP12	chr10	-	32141444	32141525	32132388	32132514	32150322	32150586	3220	47	3	84	0	205	125	0.0324708066174	0.589533630176	0.905	1.0	-0.095
34325	KIAA1468	KIAA1468	chr18	+	59931961	59932085	59931221	59931378	59933933	59933982	34325	48	0	91	7	248	125	0.0325043227582	0.589533630176	1.0	0.868	0.132
4978	CAMTA2	CAMTA2	chr17	-	4875526	4875831	4873634	4873831	4876063	4876286	4978	137	4	178	0	250	125	0.0325287629729	0.589533630176	0.945	1.0	-0.055
719	MMS19	MMS19	chr10	-	99221252	99221379	99220663	99220764	99221584	99221653	719	437	2	436	9	250	125	0.0324874616512	0.589533630176	0.991	0.96	0.031
7932	LLGL1	LLGL1	chr17	+	18139920	18140074	18138783	18138851	18140148	18140253	7932	211	5	212	0	250	125	0.0325176680246	0.589533630176	0.955	1.0	-0.045
7992	TCF7L2	TCF7L2	chr10	+	114724314	114724383	114711241	114711366	114799783	114799885	7992	28	45	59	49	193	125	0.0323866168494	0.589533630176	0.287	0.438	-0.151
18805	PTPRF	PTPRF	chr1	+	44063418	44063724	44058127	44058272	44064390	44064584	18805	360	13	524	7	250	125	0.0325526240386	0.589585710273	0.933	0.974	-0.041
22499	TNRC18	TNRC18	chr7	-	5460690	5461120	5434070	5434226	5463071	5463177	22499	10	0	12	6	250	125	0.0325890116227	0.589585710273	1.0	0.5	0.5
32658	STRBP	STRBP	chr9	-	125901807	125901966	125898659	125898794	125909133	125909333	32658	186	0	248	6	250	125	0.0325757883732	0.589585710273	1.0	0.954	0.046
31709	MLLT10	MLLT10	chr10	+	21840744	21840850	21827761	21827841	21845571	21846114	31709	3	11	0	21	230	125	0.0326244424079	0.589880534047	0.129	0.0	0.129
25664	NUP107	NUP107	chr12	+	69103017	69103089	69096515	69096564	69103784	69103873	25664	138	4	218	0	196	125	0.032656877362	0.590120876504	0.957	1.0	-0.043
7351	DPY19L4	DPY19L4	chr8	+	95750596	95750687	95738558	95738669	95751640	95751762	7351	72	0	88	5	215	125	0.032759191845	0.591622944463	1.0	0.911	0.089
13061	SLC12A8	SLC12A8	chr3	-	124896586	124896818	124854512	124854626	124906080	124906272	13061	55	1	94	11	250	125	0.0328766006395	0.591699321476	0.965	0.81	0.155
31057	EZH2	EZH2	chr7	-	148512005	148512131	148508716	148508812	148512597	148512638	31057	88	3	180	0	250	125	0.0328281160348	0.591699321476	0.936	1.0	-0.064
31760	OSER1-AS1	OSER1-AS1	chr20	+	42843527	42843643	42839599	42839717	42853460	42854667	31760	4	12	8	4	240	125	0.0328785823825	0.591699321476	0.148	0.51	-0.362
3244	STK26	STK26	chrX	+	131203505	131203691	131202439	131202597	131205096	131205245	3244	187	4	317	0	250	125	0.0328065055203	0.591699321476	0.959	1.0	-0.041
3627	KDM2A	KDM2A	chr11	+	67010479	67010563	66999036	66999431	67012659	67012929	3627	157	10	178	3	208	125	0.0328756207737	0.591699321476	0.904	0.973	-0.069
8454	ATP5O	ATP5O	chr21	-	35279644	35279757	35276238	35276325	35284592	35284703	8454	1121	12	1078	0	237	125	0.0327997874472	0.591699321476	0.98	1.0	-0.02
14285	FAM210A	FAM210A	chr18	-	13687741	13687881	13681603	13682104	13726327	13726591	14285	2	15	12	17	250	125	0.0329078684082	0.591880844392	0.063	0.261	-0.198
1276	SHISA9	SHISA9	chr16	+	13307109	13307157	13297250	13297406	13328886	13334273	1276	3	13	0	24	172	125	0.0329989613745	0.592137358122	0.144	0.0	0.144
15156	CIC	CIC	chr19	+	42796451	42796618	42796237	42796359	42796717	42797011	15156	223	6	159	0	250	125	0.0329932079824	0.592137358122	0.949	1.0	-0.051
6999	PRC1	PRC1	chr15	-	91524113	91524263	91523471	91523619	91524977	91525211	6999	350	0	686	10	250	125	0.0329633029279	0.592137358122	1.0	0.972	0.028
7537	RANGAP1	RANGAP1	chr22	-	41660667	41660847	41657449	41657584	41664100	41664160	7537	1154	14	1847	9	250	125	0.0329708877314	0.592137358122	0.976	0.99	-0.014
24824	KIAA0040	KIAA0040	chr1	-	175161775	175161852	175146746	175146820	175161995	175162229	24824	25	12	26	3	201	125	0.0330338955245	0.592317054744	0.564	0.843	-0.279
27817	KIAA1191	KIAA1191	chr5	-	175786483	175786570	175775252	175775359	175788604	175788810	27817	21	0	17	4	211	125	0.0330474028208	0.592317054744	1.0	0.716	0.284
1049	HSPA4L	HSPA4L	chr4	+	128724783	128725028	128722939	128723073	128725165	128725242	1049	59	3	104	0	250	125	0.0331112333603	0.592735824173	0.908	1.0	-0.092
10671	PRODH	PRODH	chr22	-	18910627	18910692	18910329	18910446	18912563	18912713	10671	81	6	99	1	189	125	0.0334787748083	0.592735824173	0.899	0.985	-0.086
12937	UBA3	UBA3	chr3	-	69129262	69129304	69126948	69127069	69129484	69129524	12937	223	31	226	16	166	125	0.0332336565399	0.592735824173	0.844	0.914	-0.07
15425	EEF1D	EEF1D	chr8	-	144674816	144674830	144671160	144672251	144679517	144679845	15425	4	5	0	8	138	125	0.0332905462653	0.592735824173	0.42	0.0	0.42
17610	DCAF11	DCAF11	chr14	+	24586876	24586941	24586474	24586602	24587263	24587364	17610	273	6	275	0	189	125	0.0334494697233	0.592735824173	0.968	1.0	-0.032
21548	TP53BP2	TP53BP2	chr1	-	224005907	224006039	224001941	224002055	224008921	224009069	21548	36	146	22	166	250	125	0.0331393129131	0.592735824173	0.11	0.062	0.048
2637	APOPT1	APOPT1	chr14	+	104029551	104029716	104029293	104029461	104053610	104053701	2637	7	7	3	17	250	125	0.0333419916172	0.592735824173	0.333	0.081	0.252
27157	TNIP1	TNIP1	chr5	-	150444520	150444688	150443173	150443308	150460440	150460649	27157	502	38	594	70	250	125	0.0334849875044	0.592735824173	0.869	0.809	0.06
29096	FBXL13	FBXL13	chr7	-	102669046	102669195	102667895	102668005	102669797	102669865	29096	1	2	9	0	250	125	0.0332492599038	0.592735824173	0.2	1.0	-0.8
29145	PQLC1	PQLC1	chr18	-	77693968	77694022	77679183	77679400	77703328	77703462	29145	78	59	57	73	178	125	0.0332332253682	0.592735824173	0.481	0.354	0.127
29226	PPAPDC1A	PPAPDC1A	chr10	+	122273422	122273513	122263329	122263438	122334642	122334813	29226	16	0	27	7	215	125	0.0333735272656	0.592735824173	1.0	0.692	0.308
32985	NDUFB3	NDUFB3	chr2	+	201937061	201937084	201936461	201936782	201943603	201943745	32985	5	330	15	345	147	125	0.0331735557562	0.592735824173	0.013	0.036	-0.023
34374	SLC17A9	SLC17A9	chr20	+	61584562	61584624	61583998	61584241	61588116	61588314	34374	2	13	2	0	186	125	0.0334061140248	0.592735824173	0.094	1.0	-0.906
34386	PCSK7	PCSK7	chr11	-	117079612	117079769	117078685	117078780	117089181	117089284	34386	199	5	190	0	250	125	0.0335084087071	0.592735824173	0.952	1.0	-0.048
35412	PCBP2	PCBP2	chr12	+	53861588	53861627	53861004	53861077	53862560	53862616	35412	2223	513	2614	521	163	125	0.0333744583326	0.592735824173	0.769	0.794	-0.025
35804	LCLAT1	LCLAT1	chr2	+	30682417	30682588	30670091	30670249	30748452	30748621	35804	8	9	2	14	250	125	0.0332400147401	0.592735824173	0.308	0.067	0.241
35890	ATG4B	ATG4B	chr2	+	242594685	242594758	242593960	242594062	242606059	242606253	35890	168	0	168	5	197	125	0.0334084630679	0.592735824173	1.0	0.955	0.045
3693	TXNL1	TXNL1	chr18	-	54293392	54293497	54291518	54291692	54293591	54293688	3693	29	294	17	335	229	125	0.0335129927836	0.592735824173	0.051	0.027	0.024
6586	TBCD	TBCD	chr17	+	80858526	80858607	80851422	80851508	80869633	80869665	6586	139	4	207	0	205	125	0.0334178929878	0.592735824173	0.955	1.0	-0.045
681	CCM2	CCM2	chr7	+	45108041	45108178	45077851	45078025	45112324	45112382	681	1	2	9	0	250	125	0.0332492599038	0.592735824173	0.2	1.0	-0.8
6984	CCDC92	CCDC92	chr12	-	124428818	124428901	124427893	124428040	124457075	124457532	6984	102	14	94	4	207	125	0.0334047361011	0.592735824173	0.815	0.934	-0.119
8258	ABCC1	ABCC1	chr16	+	16180680	16180848	16173208	16173335	16184261	16184445	8258	94	0	115	5	250	125	0.0333572754395	0.592735824173	1.0	0.92	0.08
8322	WDFY3	WDFY3	chr4	-	85648013	85648064	85645578	85645747	85654534	85654762	8322	64	0	57	4	175	125	0.0334264190427	0.592735824173	1.0	0.911	0.089
9461	APBA3	APBA3	chr19	-	3759558	3759598	3754192	3754338	3759686	3760299	9461	40	0	36	4	164	125	0.033554480293	0.593129311051	1.0	0.873	0.127
1307	SNHG6	SNHG6	chr8	-	67834558	67834627	67834164	67834349	67834848	67834960	1307	808	22	686	8	193	125	0.0336848467401	0.593174915633	0.96	0.982	-0.022
13425	TCAIM	TCAIM	chr3	+	44408947	44409200	44402856	44403010	44434346	44434469	13425	53	3	91	0	250	125	0.0336817545582	0.593174915633	0.898	1.0	-0.102
28658	SLC8A1	SLC8A1	chr2	-	40397420	40397489	40391993	40392124	40401964	40401982	28658	0	15	8	31	193	125	0.0336232733351	0.593174915633	0.0	0.143	-0.143
29378	THNSL2	THNSL2	chr2	+	88474157	88474352	88472657	88472892	88474767	88474920	29378	73	0	67	4	250	125	0.033625669825	0.593174915633	1.0	0.893	0.107
5869	ESRP1	ESRP1	chr8	+	95704904	95705055	95690430	95690599	95709079	95709189	5869	114	11	254	50	250	125	0.0336835893673	0.593174915633	0.838	0.718	0.12
7579	THOC1	THOC1	chr18	-	254272	254355	252538	252612	259179	259275	7579	136	5	120	0	207	125	0.0336812417916	0.593174915633	0.943	1.0	-0.057
9911	DNAJC7	DNAJC7	chr17	-	40152499	40152588	40149132	40149257	40169357	40169715	9911	312	4	351	14	213	125	0.0336917502684	0.593174915633	0.979	0.936	0.043
23599	RGL2	RGL2	chr6	-	33262464	33262539	33261810	33261843	33262753	33262822	23599	284	15	346	7	199	125	0.0337483611363	0.593493711985	0.922	0.969	-0.047
32412	APOBEC3F	APOBEC3F	chr22	+	39441432	39441547	39440945	39441225	39445429	39445586	32412	26	0	6	2	239	125	0.0337296013643	0.593493711985	1.0	0.611	0.389
30309	UBE2Q2	UBE2Q2	chr15	+	76168527	76168612	76165768	76165909	76170301	76170362	30309	217	8	252	2	209	125	0.0338027351831	0.594111014951	0.942	0.987	-0.045
20906	HSPH1	HSPH1	chr13	-	31722510	31722617	31722095	31722229	31724090	31724319	20906	591	12	734	5	231	125	0.0338874267485	0.595260166269	0.964	0.988	-0.024
12426	DNAJC21	DNAJC21	chr5	+	34941200	34941288	34938962	34939114	34944971	34945130	12426	308	6	309	0	212	125	0.0339151378452	0.595345199492	0.968	1.0	-0.032
24951	ANKZF1	ANKZF1	chr2	+	220100195	220100307	220099547	220100034	220100429	220100597	24951	179	5	141	12	236	125	0.0339308912517	0.595345199492	0.95	0.862	0.088
19297	ADPGK	ADPGK	chr15	-	73067212	73067438	73052747	73052868	73075586	73076126	19297	26	0	6	2	250	125	0.033963576236	0.595579708876	1.0	0.6	0.4
11912	C19orf48	C19orf48	chr19	-	51306809	51307131	51305473	51305514	51307828	51308110	11912	0	69	6	78	250	125	0.03410366922	0.595926618957	0.0	0.037	-0.037
17502	INSIG1	INSIG1	chr7	+	155095534	155095605	155094456	155094556	155099950	155101945	17502	760	1068	916	1121	195	125	0.0341959967865	0.595926618957	0.313	0.344	-0.031
17792	CEP290	CEP290	chr12	-	88448116	88448190	88447428	88447523	88449352	88449494	17792	54	4	59	0	198	125	0.0340716670122	0.595926618957	0.895	1.0	-0.105
20209	GAS5	GAS5	chr1	-	173833621	173833644	173833394	173833442	173833812	173833842	20209	1159	51	692	17	147	125	0.034120967133	0.595926618957	0.951	0.972	-0.021
25211	CTNNAL1	CTNNAL1	chr9	-	111732681	111732774	111727657	111727808	111734954	111735113	25211	735	5	1233	0	217	125	0.034149731073	0.595926618957	0.988	1.0	-0.012
29773	ZNF263	ZNF263	chr16	+	3338453	3338570	3336022	3336149	3339392	3341459	29773	44	4	48	0	241	125	0.0341297632601	0.595926618957	0.851	1.0	-0.149
31857	NIPA2	NIPA2	chr15	-	23033277	23033413	23021197	23021429	23034146	23034427	31857	31	32	39	18	250	125	0.0341738396873	0.595926618957	0.326	0.52	-0.194
32578	PIBF1	PIBF1	chr13	+	73401870	73402052	73401147	73401256	73409380	73409506	32578	114	4	134	0	250	125	0.0340184414119	0.595926618957	0.934	1.0	-0.066
32674	NMD3	NMD3	chr3	+	160964123	160964236	160960295	160960441	160965045	160965118	32674	329	2	285	8	237	125	0.0340695156857	0.595926618957	0.989	0.949	0.04
35552	CBWD5	CBWD5	chr9	-	70465707	70465794	70463030	70463075	70467483	70467530	35552	38	3	47	14	211	125	0.0341232664717	0.595926618957	0.882	0.665	0.217
9726	C6orf48	C6orf48	chr6	+	31804203	31804294	31803187	31803228	31805012	31805212	9726	72	339	73	231	215	125	0.0341917602522	0.595926618957	0.11	0.155	-0.045
10927	STX3	STX3	chr11	+	59556345	59556420	59540683	59540767	59557991	59558059	10927	171	0	269	7	199	125	0.0343859828505	0.596211759714	1.0	0.96	0.04
12691	NAALADL1	NAALADL1	chr11	-	64813660	64813834	64813498	64813586	64815118	64815210	12691	34	0	19	3	250	125	0.0342777155463	0.596211759714	1.0	0.76	0.24
1481	NTMT1	NTMT1	chr9	+	132394928	132395144	132388431	132388574	132396332	132396585	1481	579	45	606	28	250	125	0.0342625683429	0.596211759714	0.865	0.915	-0.05
19865	SYNE4	SYNE4	chr19	-	36497324	36497573	36496234	36496339	36497651	36497846	19865	51	0	47	4	250	125	0.0342550927269	0.596211759714	1.0	0.855	0.145
28586	DLG4	DLG4	chr17	-	7095211	7095321	7094585	7094677	7096263	7096436	28586	76	35	38	34	234	125	0.034362328696	0.596211759714	0.537	0.374	0.163
30109	TRIM68	TRIM68	chr11	-	4626308	4626791	4624474	4624570	4629256	4629489	30109	28	10	35	3	250	125	0.0343864184758	0.596211759714	0.583	0.854	-0.271
4864	TMEM241	TMEM241	chr18	-	20950179	20950225	20948678	20948714	20951385	20951434	4864	11	0	11	5	170	125	0.0343594855894	0.596211759714	1.0	0.618	0.382
6254	MAPKAPK5	MAPKAPK5	chr12	+	112308074	112308164	112305375	112305473	112308888	112308984	6254	80	12	118	6	214	125	0.0343292882988	0.596211759714	0.796	0.92	-0.124
6996	CASK	CASK	chrX	-	41414852	41414888	41412971	41413168	41416284	41416353	6996	74	27	117	75	160	125	0.0343679278691	0.596211759714	0.682	0.549	0.133
2831	FANCE	FANCE	chr6	+	35425332	35425377	35423523	35424130	35425692	35425761	2831	43	4	47	0	169	125	0.0344328834489	0.596498451725	0.888	1.0	-0.112
9576	MICAL3	MICAL3	chr22	-	18300076	18301895	18299455	18299550	18304192	18304275	9576	301	6	516	2	250	125	0.0344416518772	0.596498451725	0.962	0.992	-0.03
24908	DOCK9	DOCK9	chr13	-	99449642	99449743	99449368	99449507	99452541	99452732	24908	183	0	189	5	225	125	0.0345631140978	0.597953032238	1.0	0.955	0.045
26276	ANO9	ANO9	chr11	-	419581	419729	418887	418989	420462	420615	26276	86	3	167	0	250	125	0.0345814454292	0.597953032238	0.935	1.0	-0.065
8116	PIK3C2A	PIK3C2A	chr11	-	17122824	17122981	17121406	17121516	17124208	17124378	8116	147	4	191	0	250	125	0.0345838282237	0.597953032238	0.948	1.0	-0.052
3695	CLK1	CLK1	chr2	-	201722440	201722607	201721613	201721708	201722695	201722812	3695	415	10	238	14	250	125	0.0346163140704	0.598179220943	0.954	0.895	0.059
3863	FGF1	FGF1	chr5	-	141980266	141980370	141971742	141975049	141993523	141993726	3863	76	10	69	2	228	125	0.03464036145	0.598259418925	0.806	0.95	-0.144
15293	ELMOD3	ELMOD3	chr2	+	85582198	85582293	85581842	85581952	85582677	85582721	15293	11	9	18	3	219	125	0.0346906716033	0.598456825594	0.411	0.774	-0.363
24411	CCDC176	CCDC176	chr14	+	74516404	74516898	74514632	74514777	74522286	74522388	24411	31	2	8	4	250	125	0.0346919524697	0.598456825594	0.886	0.5	0.386
28626	EXTL2	EXTL2	chr1	-	101342349	101342417	101337927	101339986	101343031	101343459	28626	50	0	14	2	192	125	0.034710029978	0.598456825594	1.0	0.82	0.18
20962	FGFR1OP	FGFR1OP	chr6	+	167426995	167427055	167424300	167424381	167435896	167436123	20962	73	45	47	52	184	125	0.034733100141	0.598464585198	0.524	0.38	0.144
27824	KIAA1191	KIAA1191	chr5	-	175782573	175782752	175779624	175779751	175788604	175788810	27824	236	0	295	6	250	125	0.0347493060693	0.598464585198	1.0	0.961	0.039
34712	ZBTB8OS	ZBTB8OS	chr1	-	33100368	33100393	33099551	33099711	33116002	33116191	34712	5	6	16	3	149	125	0.0347810990192	0.59867767759	0.411	0.817	-0.406
12783	UBE2B	UBE2B	chr5	+	133716409	133716499	133710073	133710154	133724015	133724104	12783	210	8	242	2	214	125	0.0348829468322	0.599723354709	0.939	0.986	-0.047
4908	ARID5B	ARID5B	chr10	+	63759849	63760080	63699941	63700167	63810646	63810759	4908	73	0	44	3	250	125	0.0349002107937	0.599723354709	1.0	0.88	0.12
9243	DESI1	DESI1	chr22	-	42003265	42003335	42000047	42000157	42016755	42017061	9243	89	4	104	0	194	125	0.0348853713955	0.599723354709	0.935	1.0	-0.065
29880	OSBPL7	OSBPL7	chr17	-	45897094	45897148	45896351	45896465	45897336	45897462	29880	21	3	36	0	178	125	0.0349869703698	0.600879288334	0.831	1.0	-0.169
10506	UACA	UACA	chr15	-	70976603	70976785	70975096	70975134	70979878	70979985	10506	345	10	212	1	250	125	0.035029809699	0.600945449861	0.945	0.991	-0.046
4124	ZDHHC4	ZDHHC4	chr7	+	6620185	6620309	6618131	6618351	6621237	6621311	4124	237	6	281	1	248	125	0.0350187969422	0.600945449861	0.952	0.993	-0.041
30471	CCDC77	CCDC77	chr12	+	514676	514730	498515	498652	520912	521144	30471	5	4	8	0	178	125	0.0350686395994	0.601276986413	0.467	1.0	-0.533
11366	OSBPL3	OSBPL3	chr7	-	24902818	24902911	24901231	24901388	24903114	24903218	11366	132	32	155	63	217	125	0.0351149038124	0.60151640595	0.704	0.586	0.118
14513	GTF3C5	GTF3C5	chr9	+	135930330	135930351	135930098	135930196	135931398	135931481	14513	84	211	99	358	145	125	0.0351411394549	0.60151640595	0.256	0.193	0.063
23278	LSM2	LSM2	chr6	-	31773851	31773919	31766253	31766284	31774531	31774761	23278	317	6	409	0	192	125	0.0351243371022	0.60151640595	0.972	1.0	-0.028
22224	SLC29A1	SLC29A1	chr6	+	44200543	44200743	44200079	44200165	44201153	44201888	22224	421	6	586	0	250	125	0.0351685995148	0.601652378381	0.972	1.0	-0.028
29714	SECISBP2	SECISBP2	chr9	+	91954778	91954868	91953372	91953495	91956261	91956394	29714	189	10	165	2	214	125	0.0352088616066	0.601673384484	0.917	0.98	-0.063
7990	TCF7L2	TCF7L2	chr10	+	114920377	114920450	114919678	114919751	114925313	114927436	7990	10	13	35	15	197	125	0.0351965114496	0.601673384484	0.328	0.597	-0.269
12230	NAGK	NAGK	chr2	+	71302684	71302772	71300611	71300724	71303733	71303831	12230	462	19	330	5	212	125	0.0354298317541	0.601826639746	0.935	0.975	-0.04
12966	AKNA	AKNA	chr9	-	117143339	117143726	117138745	117139812	117156636	117156685	12966	64	3	110	0	250	125	0.0354259044077	0.601826639746	0.914	1.0	-0.086
20576	CAP2	CAP2	chr6	+	17463226	17463304	17426820	17426921	17507399	17507543	20576	63	4	68	0	202	125	0.0354074353293	0.601826639746	0.907	1.0	-0.093
21504	CC2D2A	CC2D2A	chr4	+	15512869	15513046	15511761	15511863	15516329	15516492	21504	53	0	32	3	250	125	0.0354462240769	0.601826639746	1.0	0.842	0.158
23606	MTG1	MTG1	chr10	+	135215032	135215094	135213032	135213123	135215652	135215749	23606	242	8	277	2	186	125	0.0354073035596	0.601826639746	0.953	0.989	-0.036
24250	LANCL2	LANCL2	chr7	+	55466115	55466323	55459485	55459603	55467649	55467797	24250	124	0	149	5	250	125	0.0354159966742	0.601826639746	1.0	0.937	0.063
31954	TKT	TKT	chr3	-	53271812	53271836	53268998	53269190	53274266	53274364	31954	30	1636	13	1768	148	125	0.0354520947768	0.601826639746	0.015	0.006	0.009
4030	LSM14B	LSM14B	chr20	+	60705274	60705352	60704840	60705008	60705585	60705747	4030	231	0	266	6	202	125	0.0354358193031	0.601826639746	1.0	0.965	0.035
6383	SLC2A10	SLC2A10	chr20	+	45357991	45358127	45355502	45355625	45362394	45364985	6383	83	0	24	2	250	125	0.0354257323713	0.601826639746	1.0	0.857	0.143
7396	SERAC1	SERAC1	chr6	-	158538758	158538853	158537216	158537314	158540060	158540202	7396	47	3	79	0	219	125	0.0352879635768	0.601826639746	0.899	1.0	-0.101
8680	GTF3A	GTF3A	chr13	+	28006867	28006941	28004669	28004758	28008275	28008356	8680	729	19	729	8	198	125	0.0352956081939	0.601826639746	0.96	0.983	-0.023
9672	FANK1	FANK1	chr10	+	127668729	127668907	127585107	127585224	127677119	127677244	9672	60	3	38	8	250	125	0.0354482407793	0.601826639746	0.909	0.704	0.205
16404	USP1	USP1	chr1	+	62908829	62908990	62907865	62907970	62910408	62911100	16404	223	1	277	8	250	125	0.0354960931129	0.601944555416	0.991	0.945	0.046
30123	C14orf132	C14orf132	chr14	+	96517460	96517559	96505660	96505864	96552847	96560308	30123	0	20	2	5	223	125	0.0354980926997	0.601944555416	0.0	0.183	-0.183
12605	RPRD1A	RPRD1A	chr18	-	33613670	33613800	33610953	33611060	33647216	33647557	12605	369	7	372	1	250	125	0.0356517976813	0.602556698956	0.963	0.995	-0.032
14439	FANCD2	FANCD2	chr3	+	10134968	10135007	10133864	10133936	10135972	10136047	14439	59	3	117	0	163	125	0.0356371327298	0.602556698956	0.938	1.0	-0.062
18239	ENOSF1	ENOSF1	chr18	-	691067	691106	690548	690631	691203	691276	18239	74	0	114	6	163	125	0.0356710125728	0.602556698956	1.0	0.936	0.064
25994	CPT1C	CPT1C	chr19	+	50195077	50195210	50194364	50194597	50195495	50195650	25994	5	12	3	0	250	125	0.0355975080367	0.602556698956	0.172	1.0	-0.828
27508	NDE1	NDE1	chr16	+	15790565	15790717	15788021	15788113	15818047	15820208	27508	134	10	181	4	250	125	0.0356092438026	0.602556698956	0.87	0.958	-0.088
35550	IMPDH1	IMPDH1	chr7	-	128040870	128040945	128040386	128040593	128041068	128041170	35550	315	0	445	8	199	125	0.0356191252788	0.602556698956	1.0	0.972	0.028
35727	ANKRD11	ANKRD11	chr16	-	89379724	89379997	89371613	89371752	89383340	89383486	35727	17	205	40	258	250	125	0.0356682462208	0.602556698956	0.04	0.072	-0.032
27043	SGPL1	SGPL1	chr10	+	72576566	72576636	72575703	72575882	72604229	72604395	27043	134	8	155	2	194	125	0.0356972747376	0.602670090696	0.915	0.98	-0.065
17881	KCNC4	KCNC4	chr1	+	110774842	110775219	110768596	110768800	110775532	110776674	17881	17	11	32	6	250	125	0.0357435535373	0.602901695241	0.436	0.727	-0.291
27809	KIAA1191	KIAA1191	chr5	-	175786813	175786921	175779624	175779751	175788604	175788810	27809	212	0	271	6	232	125	0.0357696639612	0.602901695241	1.0	0.961	0.039
31630	C9orf3	C9orf3	chr9	+	97844856	97845001	97842975	97843062	97848963	97849500	31630	88	10	101	26	250	125	0.0357622873079	0.602901695241	0.815	0.66	0.155
34714	ZBTB8OS	ZBTB8OS	chr1	-	33099551	33099673	33099245	33099328	33116033	33116191	34714	175	5	153	0	246	125	0.0358480565913	0.603892835299	0.947	1.0	-0.053
14810	KIF23	KIF23	chr15	+	69714330	69714467	69713985	69714091	69714664	69714774	14810	270	6	496	27	250	125	0.0358886029171	0.604245685816	0.957	0.902	0.055
11718	ORC1	ORC1	chr1	-	52849501	52849609	52849091	52849241	52850221	52850393	11718	63	3	109	0	232	125	0.0359788433446	0.604353589231	0.919	1.0	-0.081
18391	SSX2IP	SSX2IP	chr1	-	85136859	85136991	85136328	85136498	85155836	85156151	18391	68	0	88	5	250	125	0.0360162687168	0.604353589231	1.0	0.898	0.102
20219	KLF6	KLF6	chr10	-	3822297	3822421	3818187	3821782	3823832	3824406	20219	3880	448	3918	388	248	125	0.0360247136429	0.604353589231	0.814	0.836	-0.022
2580	PTCD3	PTCD3	chr2	+	86352917	86353003	86352577	86352638	86354283	86354428	2580	185	8	212	2	210	125	0.0359436369996	0.604353589231	0.932	0.984	-0.052
30844	ARHGAP22	ARHGAP22	chr10	-	49667726	49667934	49663044	49663177	49763507	49763595	30844	60	0	57	4	250	125	0.0359239539544	0.604353589231	1.0	0.877	0.123
31086	CCDC117	CCDC117	chr22	+	29176935	29177160	29169712	29169766	29179495	29179633	31086	121	0	108	4	250	125	0.0360461081826	0.604353589231	1.0	0.931	0.069
5620	STXBP3	STXBP3	chr1	+	109342841	109342927	109340766	109340859	109350022	109350171	5620	203	5	212	0	210	125	0.0360593876329	0.604353589231	0.96	1.0	-0.04
7769	NTM	NTM	chr11	+	132016175	132016408	131780711	131781542	132081915	132082041	7769	565	2	328	6	250	125	0.03607144817	0.604353589231	0.993	0.965	0.028
7961	TUBE1	TUBE1	chr6	-	112405391	112405449	112402294	112402410	112407758	112407811	7961	51	5	40	0	182	125	0.0360210964853	0.604353589231	0.875	1.0	-0.125
11498	COG3	COG3	chr13	+	46067481	46067621	46066293	46066385	46077378	46077484	11498	61	4	64	0	250	125	0.0361361874797	0.604452733383	0.884	1.0	-0.116
1758	XRN2	XRN2	chr20	+	21311118	21311177	21283941	21284111	21311253	21311343	1758	167	0	167	5	183	125	0.0361039748477	0.604452733383	1.0	0.958	0.042
7357	TXK	TXK	chr4	-	48075951	48076070	48073533	48073691	48078418	48078483	7357	2	2	12	0	243	125	0.036126334222	0.604452733383	0.34	1.0	-0.66
4827	YY1AP1	YY1AP1	chr1	-	155649718	155649799	155649199	155649303	155650206	155650247	4827	6	110	0	108	205	125	0.0361608237638	0.604536808563	0.032	0.0	0.032
14612	TNFSF13	TNFSF13	chr17	+	7463167	7463210	7461608	7462614	7463365	7463484	14612	8	2	30	0	167	125	0.0361953913995	0.604786734994	0.75	1.0	-0.25
33431	POMT1	POMT1	chr9	+	134382754	134382901	134381789	134381840	134384297	134384409	33431	101	4	111	0	250	125	0.0362792348943	0.605531268718	0.927	1.0	-0.073
9282	RAB28	RAB28	chr4	-	13462322	13462452	13383114	13383218	13475941	13476030	9282	92	0	86	4	250	125	0.036269261536	0.605531268718	1.0	0.915	0.085
4034	SEMA3B	SEMA3B	chr3	+	50312732	50312890	50312442	50312484	50312990	50313046	4034	93	5	103	16	250	125	0.0363014978058	0.605574986124	0.903	0.763	0.14
30905	MAST2	MAST2	chr1	+	46491348	46491487	46488904	46488990	46493402	46493535	30905	138	0	120	4	250	125	0.0363546986251	0.606134477671	1.0	0.938	0.062
13357	DENND1A	DENND1A	chr9	-	126212971	126213028	126202638	126202770	126214554	126214626	13357	67	3	132	0	181	125	0.0364140413177	0.606795711212	0.939	1.0	-0.061
26812	EPS8L2	EPS8L2	chr11	+	721902	721991	721564	721691	722090	722165	26812	526	13	828	8	213	125	0.036526605411	0.608342621075	0.96	0.984	-0.024
17083	TLE1	TLE1	chr9	-	84249011	84249216	84235355	84235472	84267098	84267203	17083	93	4	100	0	250	125	0.0367019441695	0.610300873096	0.921	1.0	-0.079
20384	GIGYF2	GIGYF2	chr2	+	233589283	233589401	233568133	233568199	233595831	233595944	20384	4	5	17	3	242	125	0.0367158054632	0.610300873096	0.292	0.745	-0.453
23115	PNPLA8	PNPLA8	chr7	-	108137027	108137199	108131853	108131911	108137926	108138021	23115	141	0	167	5	250	125	0.0366693171742	0.610300873096	1.0	0.944	0.056
3056	ARHGEF17	ARHGEF17	chr11	+	73071364	73071578	73070878	73070997	73072132	73072206	3056	252	0	176	4	250	125	0.0367233722458	0.610300873096	1.0	0.957	0.043
29431	MSH6	MSH6	chr2	+	48025749	48028294	48018065	48018262	48030558	48030824	29431	175	4	249	0	250	125	0.0367519892538	0.610447373231	0.956	1.0	-0.044
10527	PABPC4	PABPC4	chr1	-	40029507	40029594	40029285	40029413	40030094	40030214	10527	458	59	656	56	211	125	0.0369724354586	0.610849952958	0.821	0.874	-0.053
14918	CHD1L	CHD1L	chr1	+	146742592	146742666	146740440	146740537	146743831	146743942	14918	156	12	194	5	198	125	0.0369493269812	0.610849952958	0.891	0.961	-0.07
1567	DDX55	DDX55	chr12	+	124102304	124102419	124101057	124101150	124103215	124103384	1567	78	3	141	0	239	125	0.0369400546321	0.610849952958	0.931	1.0	-0.069
19187	RWDD3	RWDD3	chr1	+	95709766	95710207	95699710	95699871	95712311	95712781	19187	19	0	22	5	250	125	0.0369772466488	0.610849952958	1.0	0.688	0.312
19982	LRRC40	LRRC40	chr1	-	70650467	70650597	70644533	70644676	70671072	70671361	19982	6	5	7	0	250	125	0.0368753800942	0.610849952958	0.375	1.0	-0.625
24218	SLC45A4	SLC45A4	chr8	-	142231675	142231864	142229748	142229928	142264087	142264728	24218	38	3	61	0	250	125	0.0369941891194	0.610849952958	0.864	1.0	-0.136
24322	C21orf58	C21orf58	chr21	-	47721910	47722068	47720343	47720708	47722398	47722490	24322	6	3	13	0	250	125	0.0368813292536	0.610849952958	0.5	1.0	-0.5
25572	DYNC1I2	DYNC1I2	chr2	+	172563742	172563887	172549286	172549404	172571837	172571953	25572	568	8	555	1	250	125	0.0369040412335	0.610849952958	0.973	0.996	-0.023
26153	MCM9	MCM9	chr6	-	119234459	119234585	119232814	119232934	119238725	119238926	26153	28	3	46	0	250	125	0.0368273671893	0.610849952958	0.824	1.0	-0.176
4628	HDAC3	HDAC3	chr5	-	141014377	141014520	141009610	141009692	141016114	141016197	4628	329	14	335	5	250	125	0.0368370338637	0.610849952958	0.922	0.971	-0.049
8141	ZCCHC8	ZCCHC8	chr12	-	122967825	122967891	122967181	122967242	122973932	122974010	8141	35	17	53	10	190	125	0.0368724644453	0.610849952958	0.575	0.777	-0.202
30528	CUEDC1	CUEDC1	chr17	-	55946482	55946554	55943834	55943905	55948646	55948730	30528	69	0	65	4	196	125	0.037042243542	0.611315997812	1.0	0.912	0.088
29637	KIF1B	KIF1B	chr1	+	10386168	10386417	10384815	10384953	10394577	10394696	29637	3	53	8	34	250	125	0.0371392116048	0.612588344223	0.028	0.105	-0.077
2301	SPP1	SPP1	chr4	+	88901197	88901278	88898210	88898249	88901544	88901586	2301	8725	200	9777	180	205	125	0.0373019874008	0.613607909349	0.964	0.971	-0.007
26359	ERCC1	ERCC1	chr19	-	45917220	45917292	45916934	45917003	45920078	45920155	26359	129	5	108	0	196	125	0.0373022023273	0.613607909349	0.943	1.0	-0.057
26670	PRDM2	PRDM2	chr1	+	14099572	14099683	14075875	14075982	14142921	14143065	26670	19	0	16	4	235	125	0.0372281765799	0.613607909349	1.0	0.68	0.32
34545	SERPINE1	SERPINE1	chr7	+	100771673	100771945	100770369	100770525	100775155	100775350	34545	1927	0	168	3	250	125	0.0373204499166	0.613607909349	1.0	0.966	0.034
6596	NGLY1	NGLY1	chr3	-	25773809	25773974	25770623	25770809	25775362	25775473	6596	137	5	132	14	250	125	0.0373187906791	0.613607909349	0.932	0.825	0.107
7751	TNFSF10	TNFSF10	chr3	-	172229406	172229449	172227006	172227111	172241042	172241297	7751	164	1	110	5	167	125	0.0372678008824	0.613607909349	0.992	0.943	0.049
25519	USP10	USP10	chr16	+	84738345	84738466	84733554	84733717	84767040	84767109	25519	0	117	7	126	245	125	0.0373493442307	0.613755641761	0.0	0.028	-0.028
13004	ANKRD12	ANKRD12	chr18	+	9204473	9204542	9195548	9195696	9208654	9208801	13004	42	11	21	15	193	125	0.037374922724	0.613848757451	0.712	0.476	0.236
10111	ATP13A2	ATP13A2	chr1	-	17316381	17316498	17316185	17316265	17316621	17316782	10111	306	7	409	2	241	125	0.0374854329579	0.61409223877	0.958	0.991	-0.033
13415	SFXN5	SFXN5	chr2	-	73198698	73198814	73195576	73195662	73215386	73215477	13415	63	4	65	0	240	125	0.037548427747	0.61409223877	0.891	1.0	-0.109
14458	CALD1	CALD1	chr7	+	134620438	134620516	134617738	134618828	134625842	134625988	14458	116	8	49	0	202	125	0.0375217865944	0.61409223877	0.9	1.0	-0.1
15295	ELMOD3	ELMOD3	chr2	+	85590219	85590289	85589308	85589383	85595808	85595877	15295	58	3	31	7	194	125	0.0375483348001	0.61409223877	0.926	0.74	0.186
17103	WDR78	WDR78	chr1	-	67301308	67301460	67299673	67299831	67306151	67306354	17103	15	0	3	2	250	125	0.0375491069833	0.61409223877	1.0	0.429	0.571
1970	TAF1C	TAF1C	chr16	-	84218456	84218505	84217302	84217384	84220506	84220676	1970	29	3	47	0	173	125	0.0374749822695	0.61409223877	0.875	1.0	-0.125
30944	ZNF136	ZNF136	chr19	+	12296599	12296726	12273871	12274021	12296928	12296989	30944	24	2	6	4	250	125	0.0374813471045	0.61409223877	0.857	0.429	0.428
5019	CBWD2	CBWD2	chr2	+	114222705	114222750	114219984	114220071	114239753	114239805	5019	32	0	30	4	169	125	0.03752785179	0.61409223877	1.0	0.847	0.153
23587	ST3GAL3	ST3GAL3	chr1	+	44257772	44257820	44201903	44202051	44280562	44280605	23587	35	13	43	5	172	125	0.0376871056604	0.614498800179	0.662	0.862	-0.2
27715	PPP4R3B	PPP4R3B	chr2	-	55825551	55826175	55816014	55816092	55831113	55831212	27715	170	14	199	6	250	125	0.0376822565603	0.614498800179	0.859	0.943	-0.084
30414	SDK1	SDK1	chr7	+	3861081	3861215	3681589	3681737	3990554	3990666	30414	27	3	44	0	250	125	0.0376935653023	0.614498800179	0.818	1.0	-0.182
33187	CASR	CASR	chr3	+	121975927	121976234	121972794	121973221	121980374	121981259	33187	16	0	13	4	250	125	0.0376244083293	0.614498800179	1.0	0.619	0.381
5033	RC3H2	RC3H2	chr9	-	125613601	125613715	125613359	125613508	125616230	125616365	5033	110	11	175	6	238	125	0.0376554813493	0.614498800179	0.84	0.939	-0.099
8229	LAMP1	LAMP1	chr13	+	113963957	113964177	113951468	113951810	113973783	113973971	8229	19	0	10	3	250	125	0.0376562876879	0.614498800179	1.0	0.625	0.375
2236	TYSND1	TYSND1	chr10	-	71902423	71902609	71897736	71899897	71903597	71903728	2236	101	0	95	4	250	125	0.0377246849374	0.614681071485	1.0	0.922	0.078
10148	SART3	SART3	chr12	-	108932709	108932865	108931840	108931979	108936803	108936928	10148	160	4	207	0	250	125	0.0377918047283	0.615277127491	0.952	1.0	-0.048
14175	RAB34	RAB34	chr17	-	27044230	27044443	27043010	27043076	27045139	27045286	14175	49	11	43	23	250	125	0.0378041457823	0.615277127491	0.69	0.483	0.207
7587	SMARCD1	SMARCD1	chr12	+	50482303	50482420	50480538	50480661	50483666	50483768	7587	173	9	216	3	241	125	0.0378211417087	0.615277127491	0.909	0.974	-0.065
12505	UBL7	UBL7	chr15	-	74753008	74753119	74751024	74751237	74753377	74753529	12505	6	48	19	55	235	125	0.0378679537667	0.615713754599	0.062	0.155	-0.093
8519	STIL	STIL	chr1	-	47778619	47778828	47775947	47776034	47779707	47779819	8519	4	22	1	48	250	125	0.037924127576	0.616302058468	0.083	0.01	0.073
14045	DHX30	DHX30	chr3	+	47870513	47870624	47868836	47868967	47882366	47882668	14045	390	7	403	1	235	125	0.0380320244726	0.616548479163	0.967	0.995	-0.028
16792	USP53	USP53	chr4	+	120212319	120212416	120194786	120194863	120213492	120216673	16792	176	15	257	9	221	125	0.0380667474008	0.616548479163	0.869	0.942	-0.073
19272	MXD3	MXD3	chr5	-	176737668	176737698	176737426	176737541	176738379	176738485	19272	79	2	79	9	154	125	0.0381889216557	0.616548479163	0.97	0.877	0.093
19557	IL6ST	IL6ST	chr5	-	55265377	55265683	55259973	55260140	55272042	55272121	19557	139	0	168	5	250	125	0.0382084870873	0.616548479163	1.0	0.944	0.056
21890	POLM	POLM	chr7	-	44113729	44113832	44113381	44113624	44113996	44114129	21890	32	7	33	1	227	125	0.0381292541269	0.616548479163	0.716	0.948	-0.232
26339	AIFM2	AIFM2	chr10	-	71880847	71880967	71880262	71880355	71883160	71883276	26339	123	4	140	0	244	125	0.0381198229956	0.616548479163	0.94	1.0	-0.06
2705	PPP2R5C	PPP2R5C	chr14	+	102252354	102252520	102229241	102229307	102323022	102323222	2705	173	3	138	9	250	125	0.038095194467	0.616548479163	0.966	0.885	0.081
28477	NEDD1	NEDD1	chr12	+	97301381	97301634	97301000	97301078	97303529	97303673	28477	52	0	69	5	250	125	0.0381885757414	0.616548479163	1.0	0.873	0.127
30761	CAMLG	CAMLG	chr5	+	134079676	134079742	134076752	134077213	134086448	134087850	30761	239	7	183	14	190	125	0.0381634243443	0.616548479163	0.957	0.896	0.061
31337	PRKD3	PRKD3	chr2	-	37518010	37518142	37513319	37513512	37520275	37520414	31337	110	4	120	0	250	125	0.0381004884291	0.616548479163	0.932	1.0	-0.068
33745	GLB1	GLB1	chr3	-	33099580	33099761	33094982	33095041	33106954	33107049	33745	624	12	537	3	250	125	0.0380017880228	0.616548479163	0.963	0.989	-0.026
6386	TTI1	TTI1	chr20	-	36625150	36625355	36624776	36624864	36627589	36627730	6386	103	11	123	4	250	125	0.0380513695351	0.616548479163	0.824	0.939	-0.115
7438	SPNS1	SPNS1	chr16	+	28995106	28995278	28994512	28994611	28995525	28995869	7438	320	4	275	11	250	125	0.0381756472662	0.616548479163	0.976	0.926	0.05
9553	AMBRA1	AMBRA1	chr11	-	46529740	46529920	46515673	46515754	46563494	46564531	9553	70	9	90	3	250	125	0.0382192858337	0.616548479163	0.795	0.938	-0.143
14248	BRCA1	BRCA1	chr17	-	41258494	41258550	41256884	41256973	41267742	41267796	14248	9	2	32	0	180	125	0.0382999411928	0.616991506186	0.758	1.0	-0.242
25763	PLEKHN1	PLEKHN1	chr1	+	908565	908706	908240	908390	909212	909431	25763	31	0	50	6	250	125	0.0383067906721	0.616991506186	1.0	0.806	0.194
5336	VPS36	VPS36	chr13	-	52991191	52991276	52990151	52990228	52997708	52997774	5336	76	4	80	0	209	125	0.0382916780333	0.616991506186	0.919	1.0	-0.081
10799	MGST2	MGST2	chr4	+	140616350	140616421	140599696	140599796	140624608	140624690	10799	301	22	277	9	195	125	0.0384733659803	0.617584905125	0.898	0.952	-0.054
21279	REV1	REV1	chr2	-	100052295	100052403	100050793	100050910	100055062	100055772	21279	94	5	71	0	232	125	0.0384838654063	0.617584905125	0.91	1.0	-0.09
23542	ZNRF3	ZNRF3	chr22	+	29440767	29440878	29439286	29439418	29444376	29444479	23542	37	0	61	6	235	125	0.0383938205205	0.617584905125	1.0	0.844	0.156
25703	ZNF266	ZNF266	chr19	-	9529437	9529571	9529180	9529307	9529726	9529975	25703	24	2	12	6	250	125	0.0384427182499	0.617584905125	0.857	0.5	0.357
28455	HYAL3	HYAL3	chr3	-	50331062	50331152	50330258	50330946	50332139	50332284	28455	33	3	20	8	214	125	0.038437823629	0.617584905125	0.865	0.594	0.271
3504	EPS15	EPS15	chr1	-	51871576	51871780	51869090	51869204	51873806	51874004	3504	163	0	189	5	250	125	0.0383805383413	0.617584905125	1.0	0.95	0.05
8332	DNM2	DNM2	chr19	+	10908055	10908194	10906047	10906115	10909161	10909248	8332	256	5	269	0	250	125	0.0384808691222	0.617584905125	0.962	1.0	-0.038
16876	TRMT1	TRMT1	chr19	-	13226810	13226866	13226092	13226280	13226959	13227245	16876	55	3	95	0	180	125	0.038547441058	0.618283305378	0.927	1.0	-0.073
33467	ATRIP	ATRIP	chr3	+	48491898	48491981	48491442	48491576	48493134	48493305	33467	3	19	0	33	207	125	0.0385869977126	0.618417105028	0.087	0.0	0.087
6174	C16orf13	C16orf13	chr16	-	685611	685774	684718	684797	686093	686366	6174	34	10	26	20	250	125	0.0385959034019	0.618417105028	0.63	0.394	0.236
9144	ZC3HAV1	ZC3HAV1	chr7	-	138761031	138761155	138758601	138758776	138763297	138763399	9144	125	4	141	0	248	125	0.0386713584119	0.619304227076	0.94	1.0	-0.06
12373	IRF7	IRF7	chr11	-	614173	614399	613950	614037	614475	614534	12373	60	1	50	6	250	125	0.0387738948419	0.619381710339	0.968	0.806	0.162
14623	SYCP2L	SYCP2L	chr6	+	10906252	10906287	10903107	10903196	10907774	10907917	14623	0	3	8	3	159	125	0.038807484617	0.619381710339	0.0	0.677	-0.677
16081	MAP4K2	MAP4K2	chr11	-	64569050	64569093	64568582	64568655	64569181	64569229	16081	94	4	112	0	167	125	0.0387840391789	0.619381710339	0.946	1.0	-0.054
20230	STAG2	STAG2	chrX	+	123155216	123155281	123095555	123095706	123156380	123156521	20230	12	51	28	53	189	125	0.0388168374327	0.619381710339	0.135	0.259	-0.124
20921	STARD7	STARD7	chr2	-	96852954	96853039	96850602	96852652	96858106	96858206	20921	466	7	658	0	209	125	0.0387672268689	0.619381710339	0.975	1.0	-0.025
637	SRSF10	SRSF10	chr1	-	24298062	24298113	24290836	24294213	24298339	24298502	637	123	4	170	0	175	125	0.0388139992386	0.619381710339	0.956	1.0	-0.044
7987	TCF7L2	TCF7L2	chr10	+	114919678	114919751	114917779	114917828	114920377	114920450	7987	5	1	11	20	197	125	0.03879469597	0.619381710339	0.76	0.259	0.501
28497	THAP8	THAP8	chr19	-	36530845	36531038	36530224	36530620	36545036	36545664	28497	32	0	41	5	250	125	0.038877172322	0.620023522164	1.0	0.804	0.196
11839	RASSF5	RASSF5	chr1	+	206758511	206758627	206757718	206758016	206760157	206762616	11839	58	6	35	0	240	125	0.0393437715188	0.621282175673	0.834	1.0	-0.166
11937	PHF7	PHF7	chr3	+	52456775	52456897	52455663	52455770	52457106	52457657	11937	1	2	8	0	246	125	0.0394852388539	0.621282175673	0.203	1.0	-0.797
12200	NME6	NME6	chr3	-	48338216	48338319	48333806	48336293	48339916	48340013	12200	73	3	126	0	227	125	0.0392104111287	0.621282175673	0.931	1.0	-0.069
12970	ITGB1BP2	ITGB1BP2	chrX	+	70522260	70522406	70522126	70522183	70523111	70523206	12970	8	0	1	2	250	125	0.0395460718688	0.621282175673	1.0	0.2	0.8
14073	MAPK13	MAPK13	chr6	+	36103795	36103825	36103529	36103638	36104260	36104308	14073	235	0	348	8	154	125	0.0394647212148	0.621282175673	1.0	0.972	0.028
14413	ACLY	ACLY	chr17	-	40052872	40052902	40049285	40049427	40054001	40054092	14413	666	270	800	263	154	125	0.0390665563514	0.621282175673	0.667	0.712	-0.045
15242	ANK3	ANK3	chr10	-	61905725	61905779	61898721	61898845	61926348	61926411	15242	11	3	3	6	178	125	0.0394152345173	0.621282175673	0.72	0.26	0.46
15536	MAP3K5	MAP3K5	chr6	-	136943985	136944119	136935296	136935424	136958462	136958544	15536	45	4	46	0	250	125	0.0390971416972	0.621282175673	0.849	1.0	-0.151
1744	KIAA0586	KIAA0586	chr14	+	59010600	59010685	59006788	59006854	59014498	59015549	1744	9	5	12	26	209	125	0.0391643655834	0.621282175673	0.518	0.216	0.302
20391	COPS8	COPS8	chr2	+	237998504	237998637	237997247	237997296	238002732	238002840	20391	545	14	545	5	250	125	0.0393120089215	0.621282175673	0.951	0.982	-0.031
22023	MTSS1L	MTSS1L	chr16	-	70699368	70699443	70698822	70698999	70710783	70710881	22023	52	4	53	0	199	125	0.039013129272	0.621282175673	0.891	1.0	-0.109
24662	FAM189A1	FAM189A1	chr15	-	29443936	29444044	29429236	29429397	29544571	29544682	24662	42	0	71	6	232	125	0.0395159417195	0.621282175673	1.0	0.864	0.136
24826	KIAA0040	KIAA0040	chr1	-	175146746	175146820	175135697	175135873	175161995	175162229	24826	33	5	26	0	198	125	0.0392742701493	0.621282175673	0.806	1.0	-0.194
25418	RAB6A	RAB6A	chr11	-	73427295	73427407	73390698	73390765	73431890	73431944	25418	5	4	0	5	236	125	0.0390858744804	0.621282175673	0.398	0.0	0.398
25531	PPP6R3	PPP6R3	chr11	+	68305126	68305359	68286968	68287119	68312305	68312492	25531	239	9	301	25	250	125	0.039280412267	0.621282175673	0.93	0.858	0.072
31379	DRAM1	DRAM1	chr12	+	102307951	102308010	102295068	102295211	102313886	102313979	31379	52	16	42	28	183	125	0.0391350790354	0.621282175673	0.689	0.506	0.183
32026	FARS2	FARS2	chr6	+	5404774	5404934	5368782	5369415	5431273	5431405	32026	92	4	95	0	250	125	0.0394240839539	0.621282175673	0.92	1.0	-0.08
32102	RBM6	RBM6	chr3	+	50036872	50036946	50012755	50012825	50085677	50085752	32102	173	43	176	25	198	125	0.0391453253655	0.621282175673	0.718	0.816	-0.098
32881	C11orf74	C11orf74	chr11	+	36654833	36654988	36616042	36616191	36669565	36669705	32881	8	0	1	2	250	125	0.0395460718688	0.621282175673	1.0	0.2	0.8
32965	GUCD1	GUCD1	chr22	-	24944884	24944969	24943875	24944041	24951582	24951903	32965	161	3	148	10	209	125	0.0394642615315	0.621282175673	0.97	0.898	0.072
33966	TRMU	TRMU	chr22	+	46749663	46749764	46748160	46748227	46751340	46751485	33966	111	5	85	0	225	125	0.0390248766297	0.621282175673	0.925	1.0	-0.075
35110	MIPOL1	MIPOL1	chr14	+	37688757	37688896	37667117	37667309	37716307	37716445	35110	9	1	8	8	250	125	0.0395606886871	0.621282175673	0.818	0.333	0.485
35387	TTC17	TTC17	chr11	+	43400782	43400872	43380434	43380663	43413014	43413126	35387	41	0	40	4	214	125	0.0392451853504	0.621282175673	1.0	0.854	0.146
36	RUNX1	RUNX1	chr21	-	36265221	36265260	36259139	36259393	36421138	36421255	36	1	4	8	2	163	125	0.0391573641522	0.621282175673	0.161	0.754	-0.593
396	CENPU	CENPU	chr4	-	185637550	185637787	185631225	185631334	185646110	185646216	396	8	0	1	2	250	125	0.0395460718688	0.621282175673	1.0	0.2	0.8
4888	SNX10	SNX10	chr7	+	26396626	26396747	26386039	26386086	26400594	26400681	4888	4	88	16	116	245	125	0.0393732213043	0.621282175673	0.023	0.066	-0.043
5739	ANKMY1	ANKMY1	chr2	-	241451277	241451418	241446976	241447108	241452218	241452359	5739	0	4	2	0	250	125	0.0393188102837	0.621282175673	0.0	1.0	-1.0
6387	TTI1	TTI1	chr20	-	36627589	36627730	36624776	36624864	36634598	36634799	6387	11	0	5	3	250	125	0.0395215192028	0.621282175673	1.0	0.455	0.545
7501	C9orf142	C9orf142	chr9	+	139887376	139887426	139886869	139887014	139887504	139887695	7501	36	4	37	0	174	125	0.0393563042209	0.621282175673	0.866	1.0	-0.134
7857	DNAH14	DNAH14	chr1	+	225380397	225380613	225372992	225373127	225393672	225393881	7857	2	0	0	4	250	125	0.0393188102837	0.621282175673	1.0	0.0	1.0
14005	KLHDC9	KLHDC9	chr1	+	161069135	161069295	161068455	161068852	161069387	161069586	14005	26	4	28	0	250	125	0.0396374010685	0.621902621589	0.765	1.0	-0.235
18543	UFM1	UFM1	chr13	+	38934177	38934213	38933437	38933470	38934847	38937144	18543	28	226	14	225	160	125	0.0396405427346	0.621902621589	0.088	0.046	0.042
27105	TRAPPC10	TRAPPC10	chr21	+	45494204	45494351	45483418	45483666	45494919	45495034	27105	241	5	235	0	250	125	0.0396866163966	0.622308753954	0.96	1.0	-0.04
16912	FAM213B	FAM213B	chr1	+	2518529	2518734	2518188	2518387	2519179	2519231	16912	112	0	144	5	250	125	0.0397287534899	0.622652777116	1.0	0.935	0.065
21495	UBE2Z	UBE2Z	chr17	+	46990195	46990383	46988169	46988242	46993437	46993549	21495	681	0	788	9	250	125	0.0398438091416	0.6241386932	1.0	0.978	0.022
19477	PXDN	PXDN	chr2	-	1669985	1670258	1668729	1668846	1677414	1677584	19477	1460	9	1363	19	250	125	0.0398897931192	0.624312599873	0.988	0.973	0.015
21470	EHMT2	EHMT2	chr6	-	31854771	31854878	31854551	31854674	31855353	31855436	21470	149	4	187	0	231	125	0.0398954139662	0.624312599873	0.953	1.0	-0.047
11052	PPIP5K2	PPIP5K2	chr5	+	102518934	102519108	102515721	102515889	102520372	102520445	11052	46	51	29	60	250	125	0.0401652924784	0.624593793733	0.311	0.195	0.116
11441	UBE3C	UBE3C	chr7	+	157015947	157016045	157009560	157009665	157018100	157018233	11441	162	0	234	6	222	125	0.0400711254572	0.624593793733	1.0	0.956	0.044
1300	NDUFB6	NDUFB6	chr9	-	32558907	32558952	32553523	32553942	32570957	32571050	1300	581	14	426	21	169	125	0.0404157623074	0.624593793733	0.968	0.938	0.03
13910	HDAC11	HDAC11	chr3	+	13540012	13540055	13524963	13525064	13542212	13542289	13910	5	5	15	2	167	125	0.040423604382	0.624593793733	0.428	0.849	-0.421
14207	RPAP2	RPAP2	chr1	+	92767032	92767147	92765750	92765796	92769533	92769632	14207	55	0	55	4	239	125	0.039983442618	0.624593793733	1.0	0.878	0.122
14345	ANO6	ANO6	chr12	+	45695796	45695876	45609769	45610174	45725077	45725206	14345	249	18	288	9	204	125	0.0401840491036	0.624593793733	0.894	0.951	-0.057
15385	FN1	FN1	chr2	-	216236831	216237098	216236631	216236738	216238044	216238134	15385	30076	735	8021	164	250	125	0.0403230302212	0.624593793733	0.953	0.961	-0.008
16014	NAPB	NAPB	chr20	-	23377708	23377819	23375558	23375636	23383629	23383709	16014	4	13	6	3	235	125	0.0404527603857	0.624593793733	0.141	0.515	-0.374
1695	POMT2	POMT2	chr14	-	77769177	77769286	77765797	77765904	77771034	77771143	1695	91	5	133	1	233	125	0.0403617467569	0.624593793733	0.907	0.986	-0.079
18858	EPB41L1	EPB41L1	chr20	+	34802281	34802362	34800193	34800298	34806797	34806884	18858	30	32	55	29	205	125	0.0404144466408	0.624593793733	0.364	0.536	-0.172
19089	ADCY6	ADCY6	chr12	-	49167722	49167881	49167251	49167430	49168184	49168301	19089	303	8	334	2	250	125	0.0403419095112	0.624593793733	0.95	0.988	-0.038
19998	TMEM68	TMEM68	chr8	-	56657619	56657680	56656039	56656179	56663522	56663716	19998	73	6	121	2	185	125	0.0403840010317	0.624593793733	0.892	0.976	-0.084
23894	SEC23IP	SEC23IP	chr10	+	121689118	121689274	121685547	121685739	121689840	121689943	23894	223	6	250	1	250	125	0.0404604192969	0.624593793733	0.949	0.992	-0.043
25318	PCM1	PCM1	chr8	+	17838099	17838264	17829837	17830196	17842955	17843128	25318	111	80	158	75	250	125	0.0401261922047	0.624593793733	0.41	0.513	-0.103
25344	WBSCR27	WBSCR27	chr7	-	73254743	73254879	73254360	73254450	73255399	73255528	25344	26	0	24	4	250	125	0.0400080684491	0.624593793733	1.0	0.75	0.25
28437	LCORL	LCORL	chr4	-	17910716	17910968	17887690	17887784	17963525	17963655	28437	83	4	84	0	250	125	0.0399553249955	0.624593793733	0.912	1.0	-0.088
2848	CTNND1	CTNND1	chr11	+	57558856	57559145	57529233	57529591	57563048	57563201	2848	27	1	21	6	250	125	0.0401228565115	0.624593793733	0.931	0.636	0.295
28878	TEX264	TEX264	chr3	+	51708286	51708578	51705190	51705304	51718428	51718650	28878	156	6	176	1	250	125	0.0403274407945	0.624593793733	0.929	0.989	-0.06
29991	PPP1R12C	PPP1R12C	chr19	-	55623834	55623953	55614776	55614936	55624032	55624163	29991	196	5	170	0	243	125	0.0400532897597	0.624593793733	0.953	1.0	-0.047
3055	ARHGEF17	ARHGEF17	chr11	+	73072132	73072206	73071364	73071578	73073084	73073284	3055	171	0	133	4	198	125	0.0404214527665	0.624593793733	1.0	0.955	0.045
30567	SGCB	SGCB	chr4	-	52899596	52899806	52895843	52896029	52904392	52904485	30567	250	3	175	8	250	125	0.0402025656628	0.624593793733	0.977	0.916	0.061
31167	FIS1	FIS1	chr7	-	100887287	100887420	100884110	100884187	100888240	100888371	31167	1037	33	942	48	250	125	0.0404319224311	0.624593793733	0.94	0.908	0.032
3122	DNALI1	DNALI1	chr1	+	38024927	38025097	38023203	38023349	38027157	38027336	3122	170	5	137	0	250	125	0.0403816697731	0.624593793733	0.944	1.0	-0.056
35246	ZSCAN25	ZSCAN25	chr7	+	99216670	99216755	99216147	99216274	99217183	99217616	35246	24	9	60	7	209	125	0.0400711659134	0.624593793733	0.615	0.837	-0.222
4907	ARID5B	ARID5B	chr10	+	63845460	63845659	63829458	63829556	63850620	63856707	4907	182	5	151	0	250	125	0.0400119111984	0.624593793733	0.948	1.0	-0.052
6786	PHF2	PHF2	chr9	+	96420426	96420518	96418770	96418877	96421792	96421882	6786	115	4	130	0	216	125	0.0401055808579	0.624593793733	0.943	1.0	-0.057
9414	NRG1	NRG1	chr8	+	32600192	32600251	32585466	32585596	32611889	32611992	9414	40	4	83	1	183	125	0.0403290056447	0.624593793733	0.872	0.983	-0.111
13358	DENND1A	DENND1A	chr9	-	126554865	126554909	126531792	126531842	126641229	126641300	13358	69	0	90	5	168	125	0.0406004037833	0.624633494148	1.0	0.931	0.069
17991	LRCH1	LRCH1	chr13	+	47289694	47289799	47286659	47286732	47297355	47297465	17991	13	93	7	134	229	125	0.0404943370139	0.624633494148	0.071	0.028	0.043
[truncated: 28,829 more rows]
