# Supplementary material for: Characterization of alternative mRNA splicing in cultured cell populations representing progressive stages of human fetal kidney development
Source: Sci Rep. 2022 Nov 15;12:19548. doi: 10.1038/s41598-022-24147-z (PMC9666651; doi:10.1038/s41598-022-24147-z)
Supplement: Supplementary file 13 — Supplementary Information 13. [file 41598_2022_24147_MOESM13_ESM.zip › _Program/Data/rMATS/NPS1-NPS2/MATS_output/SE.MATS.ReadsOnTargetAndJunctionCounts.txt]

ID	GeneID	geneSymbol	chr	strand	exonStart_0base	exonEnd	upstreamES	upstreamEE	downstreamES	downstreamEE	ID	IC_SAMPLE_1	SC_SAMPLE_1	IC_SAMPLE_2	SC_SAMPLE_2	IncFormLen	SkipFormLen	PValue	FDR	IncLevel1	IncLevel2	IncLevelDifference
10885	MYL6	MYL6	chr12	+	56554409	56554454	56554026	56554104	56555170	56555366	10885	3125	4194	1577	4336	170	125	0.0	0.0	0.354	0.211	0.143
15376	FN1	FN1	chr2	-	216245533	216245803	216243852	216244040	216246934	216247048	15376	42844	3332	9805	1336	395	125	0.0	0.0	0.803	0.699	0.104
15383	FN1	FN1	chr2	-	216257653	216257926	216256354	216256537	216259250	216259442	15383	29302	7242	6792	2166	398	125	0.0	0.0	0.56	0.496	0.064
2075	ENAH	ENAH	chr1	-	225692692	225692755	225688693	225688772	225695652	225695719	2075	149	347	285	106	188	125	0.0	0.0	0.222	0.641	-0.419
2677	RPS24	RPS24	chr10	+	79799958	79799983	79796951	79797062	79800372	79800473	2677	395	2275	715	2011	150	125	0.0	0.0	0.126	0.229	-0.103
5130	CD44	CD44	chr11	+	35229651	35229753	35211381	35211612	35236398	35236461	5130	435	983	1051	995	227	125	0.0	0.0	0.196	0.368	-0.172
5137	CD44	CD44	chr11	+	35232792	35232996	35211381	35211612	35236398	35236461	5137	1085	983	2461	995	329	125	0.0	0.0	0.295	0.484	-0.189
26930	SEC31A	SEC31A	chr4	-	83763292	83763634	83750152	83750211	83765538	83765662	26930	1161	196	1108	56	467	125	1.11022302463e-16	3.81077885299e-13	0.613	0.841	-0.228
26935	SEC31A	SEC31A	chr4	-	83763337	83763634	83750152	83750211	83765538	83765662	26935	958	196	929	56	422	125	1.11022302463e-16	3.81077885299e-13	0.591	0.831	-0.24
15950	SPTAN1	SPTAN1	chr9	+	131355261	131355321	131353755	131353904	131356453	131356652	15950	439	316	677	202	185	125	3.33066907388e-16	1.0289102903e-12	0.484	0.694	-0.21
2849	CTNND1	CTNND1	chr11	+	57558856	57559145	57529233	57529518	57561481	57561553	2849	371	108	232	201	414	125	2.35367281221e-14	6.05913837623e-11	0.509	0.258	0.251
7379	RAC1	RAC1	chr7	+	6438292	6438349	6431554	6431672	6439756	6439819	7379	318	1619	617	1758	182	125	2.27595720048e-14	6.05913837623e-11	0.119	0.194	-0.075
31532	SRSF3	SRSF3	chr6	+	36567597	36568053	36566625	36566760	36568928	36568967	31532	1364	1088	1191	1443	581	125	1.22790666524e-13	2.91788405405e-10	0.212	0.151	0.061
14018	TNC	TNC	chr9	-	117810538	117810811	117808688	117808961	117819431	117819704	14018	1290	1051	663	303	398	125	3.95128374464e-13	8.7187898171e-10	0.278	0.407	-0.129
165	ATP5C1	ATP5C1	chr10	+	7848936	7848973	7844720	7844817	7849621	7849762	165	1024	121	1147	39	162	125	1.48392409471e-12	3.05609220892e-09	0.867	0.958	-0.091
21440	PLOD2	PLOD2	chr3	-	145795648	145795711	145794568	145794682	145796902	145797044	21440	315	91	133	125	188	125	4.31088498232e-12	8.32324117961e-09	0.697	0.414	0.283
9233	SRSF2	SRSF2	chr17	-	74731853	74731957	74730196	74731240	74732235	74732546	9233	154	996	85	1411	229	125	9.35029831339e-12	1.69911420881e-08	0.078	0.032	0.046
30791	ACTN1	ACTN1	chr14	-	69345174	69345240	69343798	69343957	69345705	69345786	30791	113	1711	53	2431	191	125	1.16223697333e-11	1.99465692112e-08	0.041	0.014	0.027
12509	CLSTN1	CLSTN1	chr1	-	9797555	9797612	9795942	9796100	9801151	9801314	12509	553	140	629	342	182	125	1.59902091568e-11	2.5998396909e-08	0.731	0.558	0.173
5166	CD44	CD44	chr11	+	35219667	35219793	35211381	35211612	35236398	35236461	5166	108	983	244	995	251	125	2.7037372341e-11	4.17619253179e-08	0.052	0.109	-0.057
2858	CTNND1	CTNND1	chr11	+	57558965	57559145	57529233	57529518	57561481	57561553	2858	241	108	165	201	305	125	8.46310799218e-11	1.24496348616e-07	0.478	0.252	0.226
26928	SEC31A	SEC31A	chr4	-	83782783	83782861	83778841	83778917	83783686	83783725	26928	291	78	70	71	203	125	2.88587154174e-10	4.05228834852e-07	0.697	0.378	0.319
22096	RAI14	RAI14	chr5	+	34813678	34813765	34812284	34812313	34814687	34814774	22096	500	394	518	211	212	125	3.07309178105e-10	4.12756310001e-07	0.428	0.591	-0.163
5171	CD44	CD44	chr11	+	35226058	35226187	35211381	35211612	35236398	35236461	5171	90	983	206	995	254	125	3.56153329051e-10	4.58428693377e-07	0.043	0.092	-0.049
14007	TNC	TNC	chr9	-	117819431	117819704	117808688	117808961	117835881	117836145	14007	2375	46	853	57	398	125	1.33490651866e-09	1.61617389773e-06	0.942	0.825	0.117
1875	PKIG	PKIG	chr20	+	43211225	43211372	43160421	43160619	43218437	43218507	1875	307	54	39	37	272	125	1.36023958763e-09	1.61617389773e-06	0.723	0.326	0.397
26165	SAT1	SAT1	chrX	+	23802410	23802520	23801916	23802000	23803444	23803546	26165	639	1486	496	1746	235	125	2.28252317047e-09	2.6115446586e-06	0.186	0.131	0.055
2850	CTNND1	CTNND1	chr11	+	57558856	57559145	57529233	57529518	57563048	57563201	2850	218	22	125	59	414	125	2.85981915926e-09	3.15519762385e-06	0.749	0.39	0.359
14031	TNC	TNC	chr9	-	117826074	117826347	117808688	117808961	117835881	117836145	14031	1415	46	520	57	398	125	3.95330324032e-09	4.21122219655e-06	0.906	0.741	0.165
12510	CLSTN1	CLSTN1	chr1	-	9816538	9816568	9815171	9815367	9833329	9833452	12510	94	299	53	480	155	125	1.13104225985e-08	1.16467191638e-05	0.202	0.082	0.12
30597	ARHGEF11	ARHGEF11	chr1	-	156908209	156908305	156907040	156907288	156909339	156909702	30597	57	25	18	56	221	125	1.19128402698e-08	1.18713374714e-05	0.563	0.154	0.409
22617	SPAG9	SPAG9	chr17	-	49053223	49053262	49052131	49052308	49054468	49054582	22617	135	74	100	159	164	125	2.08294004267e-08	2.01081824369e-05	0.582	0.324	0.258
29965	FGFR1	FGFR1	chr8	-	38287199	38287466	38285863	38285953	38314873	38315052	29965	299	145	387	78	392	125	2.41454517491e-08	2.26030695586e-05	0.397	0.613	-0.216
523	TRA2A	TRA2A	chr7	-	23561750	23562051	23561325	23561459	23571407	23571660	523	273	205	190	291	426	125	4.74215622326e-08	4.30866735438e-05	0.281	0.161	0.12
26929	SEC31A	SEC31A	chr4	-	83782783	83782861	83778841	83778917	83784470	83784545	26929	108	211	30	188	203	125	8.02141298939e-08	6.88326361301e-05	0.24	0.089	0.151
2847	CTNND1	CTNND1	chr11	+	57558856	57559145	57529233	57529591	57561481	57561553	2847	354	37	226	74	414	125	7.96525918556e-08	6.88326361301e-05	0.743	0.48	0.263
17810	VPS29	VPS29	chr12	-	110937339	110937351	110933816	110934008	110939853	110939945	17810	88	262	41	354	137	125	9.79067009688e-08	8.17441569278e-05	0.235	0.096	0.139
24024	LAS1L	LAS1L	chrX	-	64744443	64744494	64743935	64744142	64744844	64744930	24024	52	62	30	142	176	125	3.263064835e-07	0.00026526999706	0.373	0.13	0.243
31999	NASP	NASP	chr1	+	46072992	46074009	46072153	46072263	46078840	46078920	31999	2158	256	3463	258	1142	125	5.44451829732e-07	0.000431261690361	0.48	0.595	-0.115
9308	LOC220729	LOC220729	chr3	-	197349057	197349201	197348574	197348739	197350090	197350253	9308	44	1	13	14	269	125	6.00174803744e-07	0.000463515000931	0.953	0.301	0.652
24469	INF2	INF2	chr14	+	105181620	105181677	105180539	105181193	105185131	105185947	24469	104	59	210	37	182	125	9.47181721389e-07	0.000713666774077	0.548	0.796	-0.248
284	EIF4A2	EIF4A2	chr3	+	186502750	186502890	186502352	186502485	186503671	186503840	284	1423	279	1343	158	265	125	1.21776756845e-06	0.000895697041061	0.706	0.8	-0.094
2859	CTNND1	CTNND1	chr11	+	57558965	57559145	57529233	57529518	57563048	57563201	2859	88	22	58	59	305	125	1.44327588736e-06	0.00103687624912	0.621	0.287	0.334
32041	BICC1	BICC1	chr10	+	60558815	60559012	60558158	60558320	60559953	60560086	32041	642	30	1157	11	322	125	1.61174505553e-06	0.00113159155126	0.893	0.976	-0.083
2675	RPS24	RPS24	chr10	+	79799961	79799983	79796951	79797062	79800372	79800473	2675	2236	2275	1595	2011	147	125	1.77693322467e-06	0.00121984491503	0.455	0.403	0.052
11343	SREK1	SREK1	chr5	+	65454636	65454760	65449290	65449424	65455046	65455162	11343	63	57	25	87	249	125	1.87865869594e-06	0.00126164183554	0.357	0.126	0.231
30797	ACTN1	ACTN1	chr14	-	69345705	69345786	69345174	69345240	69346678	69346825	30797	1242	152	1700	114	206	125	3.04710146959e-06	0.00200278848082	0.832	0.9	-0.068
27038	HGSNAT	HGSNAT	chr8	+	43033216	43033377	43027452	43027529	43037287	43037403	27038	131	14	181	0	286	125	4.78465370624e-06	0.00307932338111	0.804	1.0	-0.196
14019	TNC	TNC	chr9	-	117810538	117810811	117808688	117808961	117835881	117836145	14019	911	46	440	57	398	125	5.42120074232e-06	0.00341779047616	0.861	0.708	0.153
8608	TBC1D23	TBC1D23	chr3	+	100030676	100030721	100029246	100029386	100034942	100035031	8608	137	16	117	52	170	125	5.72068069526e-06	0.00353446536076	0.863	0.623	0.24
32350	PALM	PALM	chr19	+	740351	740483	736018	736078	746284	748330	32350	61	26	10	28	257	125	5.89847319199e-06	0.00357285556563	0.533	0.148	0.385
3948	ZNF207	ZNF207	chr17	+	30693683	30693776	30692348	30692506	30694790	30695033	3948	573	301	530	430	218	125	6.09194069545e-06	0.00361908138392	0.522	0.414	0.108
2735	GEMIN7	GEMIN7	chr19	+	45583164	45583287	45582517	45582537	45593364	45594782	2735	47	12	82	0	248	125	7.28161134811e-06	0.00416562106974	0.664	1.0	-0.336
6297	SLK	SLK	chr10	+	105770573	105770666	105767934	105768114	105777917	105778047	6297	116	110	205	85	218	125	7.23355759358e-06	0.00416562106974	0.377	0.58	-0.203
65	AP1B1	AP1B1	chr22	-	29725700	29725709	29723668	29724884	29726366	29726521	65	55	138	34	249	134	125	7.73309810631e-06	0.00434347030364	0.271	0.113	0.158
11244	PTPN3	PTPN3	chr9	-	112216775	112216854	112211090	112211135	112219452	112219495	11244	200	25	353	8	204	125	8.13803403377e-06	0.00448928834591	0.831	0.964	-0.133
25736	SENP7	SENP7	chr3	-	101219913	101219963	101212716	101212812	101231934	101232085	25736	22	14	34	0	175	125	1.07348847259e-05	0.00571762170608	0.529	1.0	-0.471
28123	PLXNB1	PLXNB1	chr3	-	48455078	48455227	48454477	48454578	48455303	48455480	28123	353	0	500	22	274	125	1.07076354455e-05	0.00571762170608	1.0	0.912	0.088
8368	ZFYVE16	ZFYVE16	chr5	+	79723310	79723364	79703831	79703972	79729927	79730036	8368	11	62	25	22	179	125	1.12451517852e-05	0.00588788523641	0.11	0.442	-0.332
28175	PSMC6	PSMC6	chr14	+	53184946	53185070	53184798	53184860	53185694	53185756	28175	696	29	731	5	249	125	1.19229351039e-05	0.00613872185383	0.923	0.987	-0.064
8098	ADAM15	ADAM15	chr1	+	155034379	155034451	155033238	155033308	155034720	155034845	8098	13	152	50	153	197	125	1.28775491277e-05	0.00652152865005	0.051	0.172	-0.121
15362	MRPL33	MRPL33	chr2	+	27997290	27997397	27995540	27995559	28002299	28002608	15362	1027	449	1163	355	232	125	1.44165567342e-05	0.00718316565537	0.552	0.638	-0.086
25802	ITGA6	ITGA6	chr2	+	173366499	173366629	173362702	173362828	173368818	173371181	25802	292	111	641	128	255	125	1.55427853564e-05	0.00762139246397	0.563	0.711	-0.148
8407	ANXA6	ANXA6	chr5	-	150490187	150490205	150489313	150489407	150496687	150496741	8407	717	123	272	92	143	125	1.63459512706e-05	0.00788998635393	0.836	0.721	0.115
35460	ENC1	ENC1	chr5	-	73933318	73933443	73930508	73932323	73936131	73937249	35460	17	178	34	93	250	125	1.97840810557e-05	0.00940261279958	0.046	0.155	-0.109
35012	USO1	USO1	chr4	+	76716488	76716509	76714842	76715054	76720774	76720885	35012	37	216	70	157	146	125	2.02747118144e-05	0.00948979389955	0.128	0.276	-0.148
24025	SCRIB	SCRIB	chr8	-	144889721	144889784	144889093	144889183	144890778	144891195	24025	130	39	146	110	188	125	2.10972277971e-05	0.00958434648688	0.689	0.469	0.22
5142	CD44	CD44	chr11	+	35231511	35231601	35211381	35211612	35232792	35232996	5142	554	35	1380	29	215	125	2.10173649079e-05	0.00958434648688	0.902	0.965	-0.063
14030	TNC	TNC	chr9	-	117826074	117826347	117804497	117804620	117835881	117836145	14030	1422	183	522	117	398	125	2.43175229095e-05	0.010829508632	0.709	0.584	0.125
7836	YBX3	YBX3	chr12	-	10862506	10862713	10856649	10856747	10865809	10865932	7836	1754	262	1916	410	332	125	2.45392206474e-05	0.010829508632	0.716	0.638	0.078
7717	RPS6KC1	RPS6KC1	chr1	+	213246211	213246328	213244347	213244383	213251037	213251158	7717	0	32	12	19	242	125	2.75060381714e-05	0.0119678384675	0.0	0.246	-0.246
28275	TFIP11	TFIP11	chr22	-	26907084	26907161	26906582	26906668	26908064	26908141	28275	2	52	24	52	202	125	2.80004751495e-05	0.0120137594211	0.023	0.222	-0.199
23756	LTBP4	LTBP4	chr19	+	41123005	41123130	41122794	41122926	41125251	41125398	23756	162	26	50	30	250	125	2.84458868215e-05	0.0120376758314	0.757	0.455	0.302
8331	DNM2	DNM2	chr19	+	10919244	10919256	10916591	10916643	10922939	10923053	8331	187	257	347	283	137	125	2.88661121463e-05	0.0120504315733	0.399	0.528	-0.129
14836	RILP	RILP	chr17	-	1550199	1550283	1549444	1549913	1551128	1551251	14836	60	12	82	0	209	125	3.30213757191e-05	0.0132480043989	0.749	1.0	-0.251
16315	RBM39	RBM39	chr20	-	34328446	34328519	34326889	34326939	34328745	34328809	16315	419	323	266	325	198	125	3.25455330648e-05	0.0132480043989	0.45	0.341	0.109
9083	PQBP1	PQBP1	chrX	+	48759509	48759794	48759206	48759319	48760008	48760072	9083	1036	28	1148	6	410	125	3.27947107758e-05	0.0132480043989	0.919	0.983	-0.064
21291	FDPS	FDPS	chr1	+	155279579	155279756	155278704	155278867	155279833	155279996	21291	301	70	274	128	302	125	3.41912735312e-05	0.013541497717	0.64	0.47	0.17
5132	CD44	CD44	chr11	+	35229651	35229753	35211381	35211612	35232792	35232996	5132	431	35	1047	29	227	125	3.50681910917e-05	0.0137129944203	0.871	0.952	-0.081
29271	APLP2	APLP2	chr11	+	129993506	129993674	129992199	129992408	129996594	129996725	29271	1305	1283	2018	1603	293	125	3.75331364506e-05	0.0144934206404	0.303	0.349	-0.046
20419	PMM1	PMM1	chr22	-	41980284	41980376	41979962	41980062	41980530	41980607	20419	323	22	299	2	217	125	3.88507524728e-05	0.0148170054986	0.894	0.989	-0.095
29396	CD200	CD200	chr3	+	112054789	112054864	112051915	112052071	112059748	112059830	29396	0	8	14	2	200	125	4.04835628899e-05	0.0152514417658	0.0	0.814	-0.814
35463	ENC1	ENC1	chr5	-	73933389	73933526	73930508	73932323	73936131	73937249	35463	201	178	203	93	262	125	4.14061480916e-05	0.0154110689981	0.35	0.51	-0.16
11610	SETD5	SETD5	chr3	+	9471510	9471735	9470506	9470693	9475528	9475634	11610	237	22	182	50	350	125	4.27120782174e-05	0.0157078752416	0.794	0.565	0.229
24	LINC00152	LINC00152	chr2	+	87779741	87779942	87754973	87755164	87820725	87821030	24	141	544	179	406	326	125	4.45807189088e-05	0.0162022066886	0.09	0.145	-0.055
14441	ACOT9	ACOT9	chrX	-	23752457	23752484	23751288	23751334	23754035	23754133	14441	184	108	142	164	152	125	4.57028161865e-05	0.0164168767167	0.584	0.416	0.168
26422	DHX9	DHX9	chr1	+	182824711	182824848	182823164	182823313	182825666	182825713	26422	74	483	41	605	262	125	4.6814964648e-05	0.0166230791713	0.068	0.031	0.037
17680	SNRPN	SNRPN	chr15	+	25213078	25213229	25207260	25207356	25219457	25219603	17680	1174	7	1238	33	276	125	4.90698640394e-05	0.0172257527262	0.987	0.944	0.043
12862	DMTN	DMTN	chr8	+	21924595	21924670	21924215	21924404	21925037	21925193	12862	126	26	215	10	200	125	5.22926750441e-05	0.0181508462636	0.752	0.931	-0.179
1269	CA12	CA12	chr15	-	63620296	63620329	63619347	63619432	63631017	63631144	1269	42	19	32	0	158	125	5.36204434206e-05	0.0182026674522	0.636	1.0	-0.364
28979	NFYA	NFYA	chr6	+	41048549	41048636	41046767	41046903	41051784	41051931	28979	57	70	26	98	212	125	5.32550549299e-05	0.0182026674522	0.324	0.135	0.189
17068	ADAMTS9	ADAMTS9	chr3	-	64601635	64601846	64600996	64601161	64606789	64606916	17068	405	14	664	2	336	125	5.5846850906e-05	0.0187524012847	0.915	0.992	-0.077
7639	NR2C2AP	NR2C2AP	chr19	-	19313278	19313384	19313139	19313207	19313599	19313690	7639	150	1	180	20	231	125	5.68832271244e-05	0.018895017767	0.988	0.83	0.158
14220	C20orf24	C20orf24	chr20	+	35236292	35236403	35236117	35236221	35238003	35238133	14220	140	514	101	658	236	125	5.79635363775e-05	0.0190490379338	0.126	0.075	0.051
34554	SERPINE1	SERPINE1	chr7	+	100773701	100773935	100770369	100770525	100775155	100775350	34554	4258	0	467	3	359	125	6.1926231701e-05	0.020137106839	1.0	0.982	0.018
28513	MINOS1	MINOS1	chr1	+	19943751	19943830	19923470	19923603	19948593	19948641	28513	4	857	35	900	204	125	6.38034360742e-05	0.0205314140334	0.003	0.023	-0.02
956	KRBOX4	KRBOX4	chrX	+	46330576	46330620	46322632	46322728	46332184	46334074	956	14	4	3	18	169	125	6.68209069778e-05	0.0212807366841	0.721	0.11	0.611
8633	COPZ1	COPZ1	chr12	+	54735989	54736071	54734330	54734399	54739243	54739299	8633	517	19	554	2	207	125	6.87470960034e-05	0.0216707682626	0.943	0.994	-0.051
31785	PUM2	PUM2	chr2	-	20526021	20526146	20518297	20518406	20527070	20527147	31785	21	109	65	114	250	125	7.23177919827e-05	0.0225660730296	0.088	0.222	-0.134
19306	MBNL1	MBNL1	chr3	+	152164492	152164546	152163070	152163328	152165408	152165562	19306	93	63	149	39	179	125	7.64418460479e-05	0.0227061683472	0.508	0.727	-0.219
22917	ENTPD6	ENTPD6	chr20	+	25187157	25187226	25176338	25176503	25187711	25188033	22917	56	25	99	9	194	125	7.43457389399e-05	0.0227061683472	0.591	0.876	-0.285
2391	FRG1B	FRG1B	chr20	+	29625872	29625984	29623128	29623254	29628226	29628331	2391	70	69	100	36	237	125	7.54910551716e-05	0.0227061683472	0.349	0.594	-0.245
30224	MCL1	MCL1	chr1	-	150550719	150550967	150547026	150549967	150551318	150551439	30224	4611	48	3713	12	373	125	7.60098939134e-05	0.0227061683472	0.97	0.99	-0.02
35161	TMEM62	TMEM62	chr15	+	43470804	43470909	43461790	43461875	43473378	43473497	35161	89	9	164	0	230	125	7.44262180691e-05	0.0227061683472	0.843	1.0	-0.157
28382	DSTN	DSTN	chr20	+	17572576	17572708	17550598	17550856	17581382	17581690	28382	59	985	99	848	257	125	7.83670573623e-05	0.0229598933643	0.028	0.054	-0.026
33437	FMNL3	FMNL3	chr12	-	50052224	50052377	50050864	50050973	50055748	50055832	33437	185	24	172	3	278	125	7.8782490503e-05	0.0229598933643	0.776	0.963	-0.187
28194	HNRNPDL	HNRNPDL	chr4	-	83346715	83346820	83343716	83346036	83347189	83347282	28194	230	918	188	1147	230	125	8.35076677549e-05	0.0241095221709	0.12	0.082	0.038
28278	C19orf70	C19orf70	chr19	-	5680065	5680261	5679596	5679774	5680468	5680907	28278	39	196	10	190	321	125	8.72529125803e-05	0.0249575645873	0.072	0.02	0.052
25215	CTNNAL1	CTNNAL1	chr9	-	111761346	111761536	111754911	111755099	111775581	111775874	25215	723	19	1114	5	315	125	8.85325292374e-05	0.0250912559009	0.938	0.989	-0.051
14016	TNC	TNC	chr9	-	117808688	117808961	117804497	117804620	117835881	117836145	14016	3380	183	1323	117	398	125	9.08084949121e-05	0.0255023274984	0.853	0.78	0.073
20075	GALNT6	GALNT6	chr12	-	51754504	51754622	51752915	51753116	51757904	51758139	20075	138	9	255	0	243	125	9.24602388779e-05	0.0257322675623	0.887	1.0	-0.113
16580	ADGRG1	ADGRG1	chr16	+	57675498	57675620	57662137	57662714	57684164	57684263	16580	286	78	417	54	247	125	0.000102302976731	0.0282173531891	0.65	0.796	-0.146
14774	CPNE2	CPNE2	chr16	+	57153106	57153190	57151407	57151479	57155004	57155103	14774	160	11	211	0	209	125	0.000105986844182	0.0289634030984	0.897	1.0	-0.103
34711	ZBTB8OS	ZBTB8OS	chr1	-	33100368	33100393	33099551	33099711	33116033	33116191	34711	20	24	47	10	150	125	0.000106882945527	0.0289634030984	0.41	0.797	-0.387
31744	GAPVD1	GAPVD1	chr9	+	128097450	128097531	128094788	128094908	128099296	128099374	31744	22	50	3	56	206	125	0.000115105957257	0.0309204628833	0.211	0.031	0.18
10827	CLTB	CLTB	chr5	-	175833157	175833709	175824930	175825048	175837257	175837304	10827	51	231	26	308	677	125	0.000125084765466	0.0333113670239	0.039	0.015	0.024
8693	EDIL3	EDIL3	chr5	-	83525672	83525702	83476210	83476339	83549901	83550030	8693	191	129	105	137	155	125	0.000129857457422	0.0338340997057	0.544	0.382	0.162
9022	ABI1	ABI1	chr10	-	27060003	27060018	27059173	27059274	27065993	27066170	9022	27	190	9	261	140	125	0.000130333350543	0.0338340997057	0.113	0.03	0.083
9250	BPNT1	BPNT1	chr1	-	220253068	220253196	220247308	220247413	220263027	220263195	9250	288	6	284	28	253	125	0.000129255601793	0.0338340997057	0.96	0.834	0.126
26455	ZBTB40	ZBTB40	chr1	+	22779151	22779439	22778343	22778497	22816372	22817138	26455	0	48	9	23	413	125	0.000132780387594	0.0341820977796	0.0	0.106	-0.106
22850	C9orf89	C9orf89	chr9	+	95874160	95874220	95872849	95873003	95874499	95874571	22850	150	24	189	6	185	125	0.000135848844961	0.0345213942691	0.809	0.955	-0.146
2987	KIF13A	KIF13A	chr6	-	17771344	17771449	17763923	17765177	17772138	17772290	2987	24	41	74	37	230	125	0.000136333358178	0.0345213942691	0.241	0.521	-0.28
32007	PRDM5	PRDM5	chr4	-	121737986	121738079	121737607	121737729	121739507	121739682	32007	25	0	7	7	218	125	0.000142266226801	0.0357307990109	1.0	0.364	0.636
33384	ARNTL2	ARNTL2	chr12	+	27529278	27529320	27523061	27523163	27533179	27533337	33384	12	0	10	16	167	125	0.00015138895742	0.0377153844566	1.0	0.319	0.681
16583	ADGRG1	ADGRG1	chr16	+	57675502	57675620	57662137	57662714	57684164	57684263	16583	335	78	475	54	243	125	0.000156376659797	0.0386463021956	0.688	0.819	-0.131
26642	VARS2	VARS2	chr6	+	30893050	30893162	30892130	30892337	30893320	30893496	26642	97	0	129	15	237	125	0.000166831425941	0.0409028286521	1.0	0.819	0.181
8104	ADAM15	ADAM15	chr1	+	155034379	155034593	155033238	155033308	155034720	155034845	8104	10	152	37	153	339	125	0.00017629188488	0.0428819599033	0.024	0.082	-0.058
14024	TNC	TNC	chr9	-	117826925	117827198	117804497	117804620	117835881	117836145	14024	2573	183	1026	117	398	125	0.000188441582349	0.0451915384737	0.815	0.734	0.081
34545	SERPINE1	SERPINE1	chr7	+	100771673	100771945	100770369	100770525	100775155	100775350	34545	4511	0	423	3	397	125	0.000188712561929	0.0451915384737	1.0	0.978	0.022
5602	NBPF11	NBPF11	chr1	-	146055344	146055447	146054298	146054513	146057274	146057484	5602	18	12	23	0	228	125	0.000193089263626	0.0458839502456	0.451	1.0	-0.549
19151	METTL13	METTL13	chr1	+	171759591	171759756	171756874	171757070	171761156	171761375	19151	211	18	330	5	290	125	0.000200284839438	0.0468727216661	0.835	0.966	-0.131
30410	PLCB4	PLCB4	chr20	+	9353693	9353751	9352949	9353050	9360700	9360809	30410	139	40	277	30	183	125	0.000199092702321	0.0468727216661	0.704	0.863	-0.159
11912	C19orf48	C19orf48	chr19	-	51306809	51307131	51305473	51305514	51307828	51308110	11912	2	69	21	78	447	125	0.000211195196382	0.0487305444967	0.008	0.07	-0.062
22022	MTSS1L	MTSS1L	chr16	-	70713217	70713226	70712154	70712312	70713532	70713607	22022	40	81	18	115	134	125	0.000211378122574	0.0487305444967	0.315	0.127	0.188
19716	PLAU	PLAU	chr10	+	75671798	75671826	75671282	75671370	75671972	75672080	19716	2776	60	5956	65	153	125	0.000214346119761	0.0490487431975	0.974	0.987	-0.013
12880	PTEN	PTEN	chr10	+	89711874	89712016	89692769	89693008	89717609	89717776	12880	485	2	356	14	267	125	0.000235425665541	0.0534762474992	0.991	0.923	0.068
23758	LTBP4	LTBP4	chr19	+	41128854	41128926	41128305	41128572	41129508	41129637	23758	309	9	150	19	197	125	0.000261885921456	0.0590524079242	0.956	0.834	0.122
35592	TOM1L1	TOM1L1	chr17	+	52981068	52981153	52978051	52978284	52982849	52982928	35592	301	11	400	0	210	125	0.000265560523272	0.0594470701806	0.942	1.0	-0.058
5141	CD44	CD44	chr11	+	35231511	35231601	35211381	35211612	35236398	35236461	5141	38	983	79	995	215	125	0.000273390280777	0.0607595147753	0.022	0.044	-0.022
9407	PSMA2	PSMA2	chr7	-	42966981	42967058	42964273	42964396	42971716	42971805	9407	23	0	10	8	202	125	0.00027868669679	0.061494210266	1.0	0.436	0.564
5867	ESRP1	ESRP1	chr8	+	95709079	95709189	95704904	95705055	95718152	95719694	5867	114	15	278	7	235	125	0.000281068154672	0.0615798399584	0.802	0.955	-0.153
33000	TRPM4	TRPM4	chr19	+	49684605	49684718	49675265	49675365	49685834	49686179	33000	76	12	70	0	238	125	0.000317173028312	0.069000768948	0.769	1.0	-0.231
7186	EZR	EZR	chr6	-	159208139	159208235	159206340	159206615	159210319	159210403	7186	3148	54	5066	41	221	125	0.000323621416512	0.0699112783139	0.971	0.986	-0.015
34669	GSN	GSN	chr9	+	124062333	124062404	124043747	124043840	124064240	124064445	34669	96	1013	50	996	196	125	0.00032724586015	0.070203327165	0.057	0.031	0.026
29445	SAMD4B	SAMD4B	chr19	+	39842456	39843014	39838927	39839029	39844645	39844706	29445	48	5	33	21	683	125	0.000330088867924	0.0703248641925	0.637	0.223	0.414
19192	ZFAS1	ZFAS1	chr20	+	47897439	47897501	47897021	47897107	47905581	47905795	19192	833	363	488	301	187	125	0.000335819811023	0.0710557917954	0.605	0.52	0.085
11380	SZRD1	SZRD1	chr1	+	16717869	16717919	16693524	16693803	16719725	16719977	11380	44	145	94	144	175	125	0.000346736553238	0.0728665687254	0.178	0.318	-0.14
35614	ACAD10	ACAD10	chr12	+	112148076	112148169	112147329	112147488	112150301	112150461	35614	10	27	0	35	218	125	0.00035281380698	0.0736427305759	0.175	0.0	0.175
13205	MTA1	MTA1	chr14	+	105915695	105915746	105911754	105911848	105916394	105916521	13205	151	30	162	75	176	125	0.000373017081644	0.0773372059473	0.781	0.605	0.176
14503	CLIP1	CLIP1	chr12	-	122831921	122832026	122825299	122826244	122835657	122835690	14503	25	0	15	9	230	125	0.00038149184572	0.0785669739865	1.0	0.475	0.525
6915	PMM2	PMM2	chr16	+	8904935	8905035	8900172	8900264	8905494	8905570	6915	243	15	341	3	225	125	0.000391368487965	0.0800672538425	0.9	0.984	-0.084
14883	MELK	MELK	chr9	+	36657237	36657360	36651742	36651874	36665346	36665578	14883	283	10	473	52	248	125	0.000399041974204	0.0811000307047	0.934	0.821	0.113
16425	HAUS7	HAUS7	chrX	-	152720334	152720511	152719851	152719966	152720999	152721106	16425	33	45	46	18	302	125	0.00041059915238	0.0829034576165	0.233	0.514	-0.281
4121	DCUN1D4	DCUN1D4	chr4	+	52777235	52777340	52765435	52765544	52779455	52779558	4121	72	30	103	12	230	125	0.000414243844518	0.0830962392523	0.566	0.823	-0.257
12397	UQCRH	UQCRH	chr1	+	46775568	46775716	46774772	46774799	46775826	46775988	12397	273	2476	356	2388	273	125	0.000428148980052	0.0847844762293	0.048	0.064	-0.016
8402	ETV4	ETV4	chr17	-	41622342	41622390	41613793	41613847	41622641	41622735	8402	222	1	243	15	173	125	0.000428090550459	0.0847844762293	0.994	0.921	0.073
18927	FRS2	FRS2	chr12	+	69874078	69874139	69864128	69864310	69924644	69924740	18927	0	24	7	10	186	125	0.000450262795437	0.088595657813	0.0	0.32	-0.32
20088	CREM	CREM	chr10	+	35477127	35477316	35468061	35468204	35495822	35495979	20088	27	14	13	33	314	125	0.000459402044457	0.089821822515	0.434	0.136	0.298
22343	MRPL22	MRPL22	chr5	+	154330380	154330498	154320776	154320825	154335930	154335996	22343	416	31	420	9	243	125	0.000463921309489	0.0901349502688	0.873	0.96	-0.087
14163	ZNF518B	ZNF518B	chr4	-	10456428	10456612	10441503	10448163	10458940	10459032	14163	60	3	20	10	309	125	0.000470327186746	0.0902260395556	0.89	0.447	0.443
20883	GALE	GALE	chr1	-	24122998	24123076	24122640	24122755	24123186	24123272	20883	359	23	527	9	203	125	0.000468840092194	0.0902260395556	0.906	0.973	-0.067
31255	DNAL1	DNAL1	chr14	+	74119872	74119918	74111577	74111745	74121549	74121588	31255	3	12	22	7	171	125	0.000473152220899	0.0902260395556	0.155	0.697	-0.542
19101	COPB2	COPB2	chr3	-	139092507	139092650	139092054	139092254	139093330	139093430	19101	1187	24	1127	5	268	125	0.000485517686518	0.0920160268216	0.958	0.991	-0.033
24734	NSUN5P2	NSUN5P2	chr7	-	72424897	72425018	72420596	72420735	72425163	72425302	24734	0	11	11	7	246	125	0.000504445852237	0.0949099480521	0.0	0.444	-0.444
30654	PAPSS2	PAPSS2	chr10	+	89481512	89481527	89475488	89475600	89487040	89487246	30654	2	200	11	113	140	125	0.000506931937997	0.0949099480521	0.009	0.08	-0.071
10277	MTSS1	MTSS1	chr8	-	125592791	125592803	125580619	125580777	125597327	125597402	10277	5	152	19	113	137	125	0.000526107514178	0.0979067067951	0.029	0.133	-0.104
30990	NCOR2	NCOR2	chr12	-	124811954	124812179	124810736	124810916	124815390	124815444	30990	440	36	669	21	350	125	0.000533005289616	0.0985964036336	0.814	0.919	-0.105
17202	PRICKLE1	PRICKLE1	chr12	-	42862427	42862631	42859995	42860182	42863251	42863389	17202	230	2	279	19	329	125	0.000547002975801	0.0994775600801	0.978	0.848	0.13
23984	ADD3	ADD3	chr10	+	111892062	111892158	111890120	111890244	111893083	111895323	23984	146	163	160	99	221	125	0.000544673534029	0.0994775600801	0.336	0.478	-0.142
3363	RPL23AP53	RPL23AP53	chr8	-	180803	180907	169289	169417	182128	182318	3363	2	16	10	4	229	125	0.000547429276629	0.0994775600801	0.064	0.577	-0.513
21786	SH3D19	SH3D19	chr4	-	152065371	152065440	152065061	152065202	152069073	152069338	21786	68	44	43	71	194	125	0.000556652346608	0.100448333068	0.499	0.281	0.218
27812	KIAA1191	KIAA1191	chr5	-	175786483	175786570	175782573	175782752	175786813	175786921	27812	391	10	381	32	212	125	0.000563372752233	0.100448333068	0.958	0.875	0.083
29393	FPGS	FPGS	chr9	+	130570836	130570984	130570512	130570590	130571078	130571168	29393	320	18	388	4	273	125	0.0005657778698	0.100448333068	0.891	0.978	-0.087
30277	LRRC20	LRRC20	chr10	-	72083618	72083786	72058725	72061264	72100308	72100458	30277	116	4	194	33	293	125	0.000560748778065	0.100448333068	0.925	0.715	0.21
19823	CD151	CD151	chr11	+	834529	834591	832951	833026	836062	836153	19823	1050	248	1393	233	187	125	0.000573773170745	0.101285718804	0.739	0.8	-0.061
10902	SMC5	SMC5	chr9	+	72961520	72961565	72959059	72959185	72961981	72962077	10902	108	11	117	39	170	125	0.000597420132867	0.102652627767	0.878	0.688	0.19
14011	TNC	TNC	chr9	-	117819431	117819704	117804497	117804620	117835881	117836145	14011	1355	183	553	117	398	125	0.0005941714026	0.102652627767	0.699	0.597	0.102
20854	LGALS8	LGALS8	chr1	+	236706214	236706340	236706060	236706087	236706859	236706948	20854	89	92	53	117	251	125	0.000598131328438	0.102652627767	0.325	0.184	0.141
22987	RSRC2	RSRC2	chr12	-	123005050	123005128	123003385	123003576	123005931	123005975	22987	136	127	96	165	203	125	0.000589382081987	0.102652627767	0.397	0.264	0.133
32076	HUWE1	HUWE1	chrX	-	53589791	53589890	53589071	53589205	53590706	53590782	32076	432	1	393	13	224	125	0.000589933688167	0.102652627767	0.996	0.944	0.052
23684	RNF2	RNF2	chr1	+	185062192	185062408	185060710	185060871	185067203	185067476	23684	334	17	432	4	341	125	0.00061256795772	0.103406827049	0.878	0.975	-0.097
34806	NME7	NME7	chr1	-	169293630	169293738	169279207	169279318	169336945	169337201	34806	91	0	76	9	233	125	0.000607145505961	0.103406827049	1.0	0.819	0.181
35819	LPIN1	LPIN1	chr2	+	11916211	11916319	11913745	11913871	11919644	11919771	35819	77	73	129	56	233	125	0.000610132208631	0.103406827049	0.361	0.553	-0.192
2723	ZMYM5	ZMYM5	chr13	-	20425494	20425588	20412839	20413125	20425828	20426330	2723	68	0	47	8	219	125	0.000623276272083	0.103849719619	1.0	0.77	0.23
31539	EXOC5	EXOC5	chr14	-	57710882	57711077	57706312	57706377	57713428	57713576	31539	349	14	416	2	320	125	0.000619254261192	0.103849719619	0.907	0.988	-0.081
9424	ATG16L1	ATG16L1	chr2	+	234182366	234182423	234181611	234181698	234183321	234183424	9424	96	44	86	88	182	125	0.000625276701058	0.103849719619	0.6	0.402	0.198
16162	FBXL12	FBXL12	chr19	-	9929220	9929293	9920942	9922393	9929403	9929731	16162	87	0	73	9	198	125	0.000644104482372	0.104724608787	1.0	0.837	0.163
26823	STAG3L5P-PVRIG2P-PILRB	STAG3L5P-PVRIG2P-PILRB	chr7	+	99950995	99951635	99950832	99950893	99952765	99952863	26823	405	27	401	7	765	125	0.000643723029177	0.104724608787	0.71	0.903	-0.193
26896	USPL1	USPL1	chr13	+	31227284	31227442	31221068	31221194	31231610	31233686	26896	61	9	73	0	283	125	0.000640139778844	0.104724608787	0.75	1.0	-0.25
9654	CDK5RAP2	CDK5RAP2	chr9	-	123222849	123222945	123220727	123220900	123230137	123230275	9654	107	9	128	0	221	125	0.000638582658544	0.104724608787	0.871	1.0	-0.129
5714	BCAT2	BCAT2	chr19	-	49311012	49311493	49310256	49310331	49314240	49314320	5714	36	47	18	74	606	125	0.000669926789245	0.108352766353	0.136	0.048	0.088
4921	ELP5	ELP5	chr17	+	7162144	7162245	7161906	7162002	7162889	7163259	4921	145	11	128	0	226	125	0.000698000215411	0.112305326325	0.879	1.0	-0.121
15483	CSNK1G3	CSNK1G3	chr5	+	122941032	122941056	122940417	122940524	122950035	122952738	15483	69	55	44	84	149	125	0.000703492587422	0.112602554459	0.513	0.305	0.208
18687	TOR1AIP2	TOR1AIP2	chr1	-	179846373	179846508	179834570	179834989	179846827	179846941	18687	126	21	160	6	260	125	0.000718464911921	0.113936423062	0.743	0.928	-0.185
4283	SMG7	SMG7	chr1	+	183516237	183516387	183515100	183515472	183518342	183518423	4283	61	78	36	109	275	125	0.000719202463326	0.113936423062	0.262	0.131	0.131
12087	ADAM12	ADAM12	chr10	-	127708263	127708394	127700953	127705908	127724714	127724894	12087	106	0	35	5	256	125	0.000742610259292	0.113953251313	1.0	0.774	0.226
14370	ESPL1	ESPL1	chr12	+	53679707	53680696	53677841	53677951	53681755	53682125	14370	256	9	568	2	1114	125	0.000740236128063	0.113953251313	0.761	0.97	-0.209
16195	HDDC2	HDDC2	chr6	-	125619859	125619962	125613986	125614055	125621683	125621805	16195	427	247	385	146	228	125	0.000749131128637	0.113953251313	0.487	0.591	-0.104
17616	ARFIP1	ARFIP1	chr4	+	153791904	153792000	153784757	153784866	153793603	153793716	17616	96	42	157	27	221	125	0.000731768987896	0.113953251313	0.564	0.767	-0.203
19313	MBNL1	MBNL1	chr3	+	152174055	152174150	152173330	152173366	152177059	152177134	19313	189	17	136	1	220	125	0.000752507551077	0.113953251313	0.863	0.987	-0.124
2357	TMEM63A	TMEM63A	chr1	-	226054273	226054382	226053596	226053667	226054811	226054863	2357	168	15	255	4	234	125	0.000749968255407	0.113953251313	0.857	0.971	-0.114
23781	NPHP3	NPHP3	chr3	-	132418196	132418294	132416103	132416206	132418761	132418905	23781	57	19	60	3	223	125	0.000750358444866	0.113953251313	0.627	0.918	-0.291
6848	NUMB	NUMB	chr14	-	73745988	73746132	73741917	73744001	73749066	73749213	6848	152	147	169	91	269	125	0.000730647680686	0.113953251313	0.325	0.463	-0.138
7729	OSTC	OSTC	chr4	+	109578605	109578803	109576719	109576813	109588402	109588978	7729	2033	22	1507	1	323	125	0.000732218805725	0.113953251313	0.973	0.998	-0.025
20699	COQ4	COQ4	chr9	+	131094431	131094561	131088057	131088160	131095128	131095222	20699	243	9	315	0	255	125	0.000763931019519	0.114006555821	0.93	1.0	-0.07
22118	CDC42SE1	CDC42SE1	chr1	-	151029126	151029262	151027491	151027602	151031954	151032125	22118	62	3	51	17	261	125	0.000763831381742	0.114006555821	0.908	0.59	0.318
34037	APP	APP	chr21	-	27369674	27369731	27354656	27354790	27372329	27372497	34037	2331	1182	2539	1515	182	125	0.000760715072351	0.114006555821	0.575	0.535	0.04
28537	PDLIM2	PDLIM2	chr8	+	22446810	22446887	22442833	22442912	22447108	22447254	28537	94	0	69	8	202	125	0.000772729719248	0.114765223495	1.0	0.842	0.158
11822	CCDC150	CCDC150	chr2	+	197537068	197537161	197534556	197534600	197538964	197539072	11822	16	11	18	0	218	125	0.000778868442565	0.115073415021	0.455	1.0	-0.545
32566	DCAF6	DCAF6	chr1	+	167985018	167985189	167973770	167974031	167992225	167992285	32566	45	39	26	65	296	125	0.000785979883767	0.115073415021	0.328	0.145	0.183
33579	TRIM37	TRIM37	chr17	-	57141715	57141766	57139927	57140009	57148183	57148308	33579	127	11	161	1	176	125	0.000784525157721	0.115073415021	0.891	0.991	-0.1
24463	PXN	PXN	chr12	-	120660351	120660553	120659425	120659561	120660665	120660802	24463	968	16	1310	4	327	125	0.000800367213189	0.116137303315	0.959	0.992	-0.033
30802	SULF2	SULF2	chr20	-	46288142	46288196	46286149	46287136	46288440	46288474	30802	327	24	332	56	179	125	0.000800765428138	0.116137303315	0.905	0.805	0.1
28566	PHKG2	PHKG2	chr16	+	30767502	30767593	30764714	30764878	30767687	30767841	28566	186	4	145	17	216	125	0.000814058460542	0.117513523192	0.964	0.832	0.132
24343	CTC1	CTC1	chr17	-	8132044	8132210	8131820	8131947	8132619	8132764	24343	46	1	68	19	291	125	0.000834906853604	0.119962523356	0.952	0.606	0.346
782	SLC44A2	SLC44A2	chr19	+	10745649	10745749	10745431	10745563	10746998	10747261	782	249	0	368	14	225	125	0.000849422243276	0.12148311083	1.0	0.936	0.064
28356	ANK2	ANK2	chr4	+	114274200	114280455	114271383	114271405	114281978	114282053	28356	98	1	55	9	6380	125	0.000862367797911	0.122766202825	0.658	0.107	0.551
12823	COA1	COA1	chr7	-	43705256	43705321	43688198	43688251	43769027	43769140	12823	14	106	39	99	190	125	0.000866872827036	0.122841446664	0.08	0.206	-0.126
14748	TRIM3	TRIM3	chr11	-	6494313	6494478	6486794	6486962	6495020	6495214	14748	7	9	0	19	290	125	0.000871563406345	0.122942176935	0.251	0.0	0.251
22910	RBM4	RBM4	chr11	+	66410920	66411611	66407170	66407594	66413497	66413944	22910	2077	114	2044	67	816	125	0.000882804890771	0.123961857662	0.736	0.824	-0.088
20768	SGSM2	SGSM2	chr17	+	2246838	2246914	2240805	2241039	2264930	2265093	20768	88	8	117	0	201	125	0.000892545570653	0.124211887284	0.872	1.0	-0.128
33308	TRAPPC6B	TRAPPC6B	chr14	-	39623414	39623498	39620949	39621043	39627488	39627606	33308	95	24	92	5	209	125	0.000896648027461	0.124211887284	0.703	0.917	-0.214
3875	MSMO1	MSMO1	chr4	+	166254491	166254777	166248817	166248916	166258940	166259089	3875	2488	58	2469	27	411	125	0.000895780427712	0.124211887284	0.929	0.965	-0.036
28798	PRPF38B	PRPF38B	chr1	+	109236211	109236264	109234934	109235489	109238323	109238392	28798	25	164	8	193	178	125	0.000916428247866	0.126385274255	0.097	0.028	0.069
2004	WIPI1	WIPI1	chr17	-	66430696	66430767	66429608	66429716	66431760	66431853	2004	234	14	146	0	196	125	0.000948288845207	0.130197951138	0.914	1.0	-0.086
27793	PSMA6	PSMA6	chr14	+	35777199	35777294	35761522	35761758	35778119	35778201	27793	1658	28	1753	9	220	125	0.000961197184642	0.130807504088	0.971	0.991	-0.02
4188	ERP29	ERP29	chr12	+	112457559	112457698	112451151	112451413	112459953	112461024	4188	2093	55	2461	31	264	125	0.000960538506025	0.130807504088	0.947	0.974	-0.027
19640	LRRC37A3	LRRC37A3	chr17	-	62882203	62882284	62865212	62865284	62885798	62885870	19640	9	0	0	4	206	125	0.000970160845177	0.131448284339	1.0	0.0	1.0
34275	UBXN7	UBXN7	chr3	-	196134116	196134264	196129822	196129890	196159197	196159345	34275	125	9	134	0	273	125	0.000977658308742	0.131885678924	0.864	1.0	-0.136
11430	CCNY	CCNY	chr10	+	35805450	35805551	35790428	35790463	35818900	35818958	11430	234	10	327	1	226	125	0.00098614554887	0.132452209981	0.928	0.995	-0.067
22011	SVIL-AS1	SVIL-AS1	chr10	+	29747202	29747449	29704285	29704341	29771761	29774636	22011	37	1	12	7	372	125	0.000999699324887	0.133691391967	0.926	0.365	0.561
17706	MYLK	MYLK	chr3	-	123471177	123471385	123458799	123458848	123512523	123512691	17706	500	0	904	17	333	125	0.00100831704857	0.13426263045	1.0	0.952	0.048
19368	CLASP1	CLASP1	chr2	-	122203024	122203072	122187648	122187753	122204912	122205083	19368	20	86	6	114	173	125	0.00102921472677	0.136457087293	0.144	0.037	0.107
26176	MYOF	MYOF	chr10	-	95152673	95152712	95148786	95148911	95155898	95155981	26176	784	53	1033	121	164	125	0.00103774884382	0.137000586681	0.919	0.867	0.052
16887	SYNRG	SYNRG	chr17	-	35896080	35896229	35880640	35880751	35898425	35898522	16887	142	9	150	0	274	125	0.0010736879386	0.140543931353	0.878	1.0	-0.122
3617	AP2A2	AP2A2	chr11	+	1000431	1000598	994071	994245	1003721	1003804	3617	157	17	194	4	292	125	0.00106959698447	0.140543931353	0.798	0.954	-0.156
1979	MSRB3	MSRB3	chr12	+	65700642	65700806	65672422	65672645	65702308	65702435	1979	0	13	6	4	289	125	0.00108564149701	0.140914441704	0.0	0.393	-0.393
23347	DLG1	DLG1	chr3	-	196876613	196876667	196869588	196869639	196888510	196888609	23347	248	10	279	0	179	125	0.00108165926171	0.140914441704	0.945	1.0	-0.055
9567	SIRT7	SIRT7	chr17	-	79875490	79875595	79873486	79873557	79875705	79875843	9567	48	6	94	0	230	125	0.00110426226018	0.142731672558	0.813	1.0	-0.187
8758	TROVE2	TROVE2	chr1	+	193044949	193045170	193028551	193028906	193045630	193045777	8758	102	9	105	0	346	125	0.00111357232586	0.143335317877	0.804	1.0	-0.196
21865	DPP8	DPP8	chr15	-	65746600	65746753	65744297	65744440	65748562	65748709	21865	125	5	136	24	278	125	0.0011297462979	0.144813786866	0.918	0.718	0.2
31878	FAM114A1	FAM114A1	chr4	+	38942588	38942642	38937338	38937411	38945076	38947365	31878	253	13	175	0	179	125	0.00114412440779	0.146050790105	0.931	1.0	-0.069
16491	KIAA0556	KIAA0556	chr16	+	27629745	27629822	27585221	27585277	27639981	27640151	16491	57	10	52	0	202	125	0.0012095495265	0.153136901527	0.779	1.0	-0.221
27635	ASCC1	ASCC1	chr10	-	73887839	73887925	73855789	73857208	73892814	73892939	27635	155	8	207	0	211	125	0.00120502682842	0.153136901527	0.92	1.0	-0.08
23474	KIFC3	KIFC3	chr16	-	57794193	57794328	57793639	57793748	57794637	57794867	23474	467	1	534	14	260	125	0.00121716271841	0.15325576476	0.996	0.948	0.048
2662	KIF3A	KIF3A	chr5	-	132042142	132042151	132039154	132039311	132046650	132046749	2662	16	3	7	14	134	125	0.00122041040175	0.15325576476	0.833	0.318	0.515
2253	UBE3A	UBE3A	chr15	-	25599674	25599830	25599499	25599573	25601038	25601203	2253	337	2	313	14	281	125	0.00124713891008	0.154106460841	0.987	0.909	0.078
26362	ERCC1	ERCC1	chr19	-	45923581	45923685	45920078	45920155	45924435	45924651	26362	214	11	173	0	229	125	0.00123688054417	0.154106460841	0.914	1.0	-0.086
29765	ZNF263	ZNF263	chr16	+	3336022	3336149	3333486	3334205	3338453	3338570	29765	23	20	43	8	252	125	0.00124252401254	0.154106460841	0.363	0.727	-0.364
4991	GGA3	GGA3	chr17	-	73244920	73245089	73242792	73242877	73257628	73257742	4991	0	26	15	44	294	125	0.00123953268337	0.154106460841	0.0	0.127	-0.127
12168	AS3MT	AS3MT	chr10	+	104629840	104629968	104629561	104629602	104632204	104632355	12168	62	6	116	0	253	125	0.00128285151293	0.157109416476	0.836	1.0	-0.164
27190	NAGA	NAGA	chr22	-	42463768	42463940	42463116	42463294	42464442	42464578	27190	167	7	261	0	297	125	0.00129178401479	0.157109416476	0.909	1.0	-0.091
31194	IL31RA	IL31RA	chr5	+	55149149	55149395	55147206	55147461	55155336	55155427	31194	0	5	6	0	371	125	0.00129177142916	0.157109416476	0.0	1.0	-1.0
34014	TMEM41A	TMEM41A	chr3	-	185212410	185212549	185207388	185209545	185214615	185214769	34014	124	0	104	8	264	125	0.00128815619731	0.157109416476	1.0	0.86	0.14
13345	ZNF772	ZNF772	chr19	-	57986391	57986514	57980953	57985789	57987027	57987154	13345	0	6	5	0	248	125	0.00132840315233	0.160929530125	0.0	1.0	-1.0
13892	EXOSC2	EXOSC2	chr9	+	133573548	133573638	133572968	133573014	133574715	133574781	13892	145	12	236	3	215	125	0.00133682989317	0.160984229799	0.875	0.979	-0.104
5522	ETF1	ETF1	chr5	-	137865243	137865367	137854380	137854556	137878521	137878625	5522	24	299	8	348	249	125	0.00133927706391	0.160984229799	0.039	0.011	0.028
13348	CHD2	CHD2	chr15	+	93541728	93541851	93540482	93540633	93543741	93543870	13348	273	0	167	7	248	125	0.0013622976725	0.162966591924	1.0	0.923	0.077
1396	MORF4L2	MORF4L2	chrX	-	102939608	102939657	102933426	102933528	102940098	102940188	1396	233	491	318	475	174	125	0.00137159503756	0.162966591924	0.254	0.325	-0.071
20682	PDE9A	PDE9A	chr21	+	44151879	44152059	44119077	44119121	44152179	44152234	20682	30	3	14	12	305	125	0.00137056548967	0.162966591924	0.804	0.323	0.481
24432	HKDC1	HKDC1	chr10	+	71018531	71018715	71017082	71017182	71020894	71021050	24432	467	11	690	2	309	125	0.00139389037208	0.164981078062	0.945	0.993	-0.048
11423	CCNY	CCNY	chr10	+	35814891	35814927	35790428	35790463	35818900	35818958	11423	74	10	99	1	161	125	0.00141442328655	0.165145353424	0.852	0.987	-0.135
15345	MEGF8	MEGF8	chr19	+	42862938	42863106	42862295	42862459	42863249	42863394	15345	5	87	25	100	293	125	0.00141712393684	0.165145353424	0.024	0.096	-0.072
21967	SLC38A2	SLC38A2	chr12	-	46764294	46764410	46761049	46761123	46764558	46764640	21967	1060	73	1092	40	241	125	0.00142735366322	0.165145353424	0.883	0.934	-0.051
24345	CTC1	CTC1	chr17	-	8132459	8132524	8131820	8131947	8132619	8132764	24345	23	1	33	19	190	125	0.00140381099521	0.165145353424	0.938	0.533	0.405
31693	MTMR12	MTMR12	chr5	-	32235067	32235235	32233878	32234040	32239106	32239279	31693	168	13	199	2	293	125	0.00142597693051	0.165145353424	0.846	0.977	-0.131
805	CWF19L1	CWF19L1	chr10	-	101996606	101996726	101995423	101995521	101997778	101997988	805	105	12	172	3	245	125	0.00141600658093	0.165145353424	0.817	0.967	-0.15
31919	REPS1	REPS1	chr6	-	139228631	139228737	139225151	139226269	139229804	139229953	31919	266	11	300	1	231	125	0.00144606747187	0.166066603498	0.929	0.994	-0.065
5111	ERBB2IP	ERBB2IP	chr5	+	65370851	65371058	65349233	65350779	65372143	65372236	5111	223	65	382	59	332	125	0.00144540604808	0.166066603498	0.564	0.709	-0.145
16812	HNRNPH3	HNRNPH3	chr10	+	70097614	70097753	70096955	70097090	70098259	70098444	16812	1423	85	1808	63	264	125	0.00146736669824	0.166284766427	0.888	0.931	-0.043
24247	DDHD2	DDHD2	chr8	+	38103750	38103818	38103259	38103468	38105230	38105353	24247	110	11	126	1	193	125	0.00146134476562	0.166284766427	0.866	0.988	-0.122
31368	CD46	CD46	chr1	+	207963597	207963690	207958963	207959027	207966863	207968861	31368	513	512	554	723	218	125	0.00146949829194	0.166284766427	0.365	0.305	0.06
8935	CROCC	CROCC	chr1	+	17297959	17298142	17297130	17297262	17298854	17299474	8935	44	9	22	20	308	125	0.00145350683189	0.166284766427	0.665	0.309	0.356
11750	ACAA1	ACAA1	chr3	-	38173086	38173129	38170780	38170879	38173416	38173496	11750	156	22	255	11	168	125	0.00148440573321	0.167358620111	0.841	0.945	-0.104
11516	PIGT	PIGT	chr20	+	44047491	44047619	44045156	44045294	44047934	44048035	11516	356	13	409	2	253	125	0.00150534562975	0.16910231707	0.931	0.99	-0.059
29694	SCD	SCD	chr10	+	102116288	102116521	102114183	102114389	102120490	102124588	29694	4832	56	5815	34	358	125	0.00154325832622	0.172109517017	0.968	0.984	-0.016
32061	LCMT1	LCMT1	chr16	+	25172422	25172525	25162874	25162936	25175918	25176039	32061	319	9	413	0	228	125	0.00154227258749	0.172109517017	0.951	1.0	-0.049
26357	ERCC1	ERCC1	chr19	-	45918118	45918218	45910590	45912983	45920078	45920155	26357	357	1	236	9	225	125	0.00156387707821	0.173781621223	0.995	0.936	0.059
11224	C21orf59	C21orf59	chr21	-	33974581	33974677	33973983	33974283	33975470	33975602	11224	572	12	589	0	221	125	0.0015784772038	0.174775332544	0.964	1.0	-0.036
6541	SLC35E2B	SLC35E2B	chr1	-	1622414	1622832	1607816	1608285	1623887	1624243	6541	28	30	41	12	543	125	0.00159328584125	0.175784950742	0.177	0.44	-0.263
439	ARHGEF2	ARHGEF2	chr1	-	155935421	155935551	155935093	155935203	155936206	155936270	439	250	25	273	8	255	125	0.00160689811401	0.176655859566	0.831	0.944	-0.113
26827	STAG3L5P-PVRIG2P-PILRB	STAG3L5P-PVRIG2P-PILRB	chr7	+	99950995	99951106	99950832	99950893	99952765	99952863	26827	85	27	83	7	236	125	0.00162939230761	0.177862852179	0.625	0.863	-0.238
35699	SDCCAG3	SDCCAG3	chr9	-	139304541	139304691	139303450	139303519	139304779	139305054	35699	28	6	52	0	275	125	0.00162622440811	0.177862852179	0.68	1.0	-0.32
33073	ARHGAP11A	ARHGAP11A	chr15	+	32908005	32908119	32907690	32907808	32912308	32912379	33073	3	4	19	0	239	125	0.00163777193953	0.178148066042	0.282	1.0	-0.718
32589	ZNF268	ZNF268	chr12	+	133770013	133770119	133768493	133768589	133778729	133783697	32589	41	21	42	4	231	125	0.00165429989899	0.178167672007	0.514	0.85	-0.336
6234	GPR176	GPR176	chr15	-	40099206	40099459	40091222	40094455	40212055	40213093	6234	331	7	252	20	378	125	0.00165525449521	0.178167672007	0.94	0.806	0.134
7306	ATP6V1B2	ATP6V1B2	chr8	+	20072328	20072479	20070292	20070416	20073923	20074006	7306	726	4	1042	25	276	125	0.00164922057159	0.178167672007	0.988	0.95	0.038
12419	LATS2	LATS2	chr13	-	21553829	21553936	21547175	21549503	21555604	21555787	12419	158	11	228	2	232	125	0.00167922758314	0.178263568723	0.886	0.984	-0.098
17856	NR1D2	NR1D2	chr3	+	24004714	24004821	24003467	24004096	24006467	24006653	17856	26	62	10	82	232	125	0.00167441699679	0.178263568723	0.184	0.062	0.122
24782	TEX261	TEX261	chr2	-	71218959	71219113	71216878	71216946	71220825	71220905	24782	373	19	468	6	279	125	0.00167449284652	0.178263568723	0.898	0.972	-0.074
6291	ANKRD13C	ANKRD13C	chr1	-	70736538	70736639	70724684	70728530	70740402	70740501	6291	89	5	125	29	226	125	0.00166696142282	0.178263568723	0.908	0.704	0.204
2783	CPVL	CPVL	chr7	-	29105638	29105737	29103676	29103850	29111388	29111520	2783	324	9	536	1	224	125	0.00169948842021	0.178573456725	0.953	0.997	-0.044
29510	PUF60	PUF60	chr8	-	144906482	144906569	144903987	144904083	144911449	144911556	29510	271	28	232	52	212	125	0.00169320802995	0.178573456725	0.851	0.725	0.126
35553	CBWD5	CBWD5	chr9	-	70488819	70488917	70486792	70486879	70489914	70490211	35553	0	20	7	12	223	125	0.00169773986668	0.178573456725	0.0	0.246	-0.246
11190	XRCC1	XRCC1	chr19	-	44079061	44079154	44065061	44065172	44079559	44079730	11190	287	10	371	1	218	125	0.0017153582114	0.179629985988	0.943	0.995	-0.052
7996	TCF7L2	TCF7L2	chr10	+	114918425	114918476	114917779	114917828	114920377	114920450	7996	16	1	23	20	176	125	0.00173429602864	0.180999570665	0.919	0.45	0.469
5800	MFSD8	MFSD8	chr4	-	128886226	128886363	128878655	128878747	128887051	128887139	5800	26	9	28	0	262	125	0.00174853800004	0.181871501337	0.58	1.0	-0.42
10269	CYB5R2	CYB5R2	chr11	-	7687057	7687170	7686325	7686777	7687681	7687781	10269	12	93	2	120	238	125	0.00182487156463	0.186654564511	0.063	0.009	0.054
19310	MBNL1	MBNL1	chr3	+	152173330	152173366	152165408	152165562	152174055	152174150	19310	85	58	49	73	161	125	0.00180170661149	0.186654564511	0.532	0.343	0.189
19730	RTN4	RTN4	chr2	-	55201830	55201900	55200698	55200757	55209650	55209789	19730	1465	26	1948	12	195	125	0.0018257062078	0.186654564511	0.973	0.99	-0.017
23476	KIFC3	KIFC3	chr16	-	57793036	57793065	57792128	57792821	57793639	57793748	23476	217	44	288	26	154	125	0.00183681819278	0.186654564511	0.8	0.9	-0.1
29511	PUF60	PUF60	chr8	-	144906482	144906566	144903987	144904083	144911449	144911556	29511	221	28	188	52	209	125	0.00183080471858	0.186654564511	0.825	0.684	0.141
6292	ANKRD13C	ANKRD13C	chr1	-	70736538	70736639	70724684	70728530	70742447	70742527	6292	44	7	60	0	226	125	0.00182271307423	0.186654564511	0.777	1.0	-0.223
9656	CDK5RAP2	CDK5RAP2	chr9	-	123222849	123223025	123220727	123220900	123230137	123230275	9656	48	9	47	0	301	125	0.00182009273869	0.186654564511	0.689	1.0	-0.311
17353	ELMO2	ELMO2	chr20	-	45022167	45022240	45021731	45021782	45022687	45022728	17353	125	11	89	0	198	125	0.00187030468339	0.188277441138	0.878	1.0	-0.122
22829	DCBLD2	DCBLD2	chr3	-	98600383	98600611	98568304	98568442	98619965	98620533	22829	5311	35	7831	94	353	125	0.00186510960834	0.188277441138	0.982	0.967	0.015
26080	ANAPC16	ANAPC16	chr10	+	73979811	73980137	73975757	73975896	73990123	73990198	26080	180	38	241	21	451	125	0.00187107258932	0.188277441138	0.568	0.761	-0.193
35909	ARL1	ARL1	chr12	-	101799621	101799759	101796642	101796724	101801419	101801598	35909	672	12	641	0	263	125	0.00188184266789	0.188746375638	0.964	1.0	-0.036
10758	USMG5	USMG5	chr10	-	105155502	105155789	105152127	105152223	105156165	105156270	10758	248	823	250	599	412	125	0.00190734130461	0.189002322864	0.084	0.112	-0.028
15249	RBKS	RBKS	chr2	-	28092638	28093757	28081305	28081438	28113123	28113263	15249	2	14	10	5	1244	125	0.0019063965345	0.189002322864	0.014	0.167	-0.153
19075	MTFR2	MTFR2	chr6	-	136563998	136564111	136562581	136562814	136565902	136566007	19075	39	5	89	0	238	125	0.00192025961573	0.189002322864	0.804	1.0	-0.196
24085	PELO	PELO	chr5	+	52095718	52096954	52083773	52084248	52097242	52098452	24085	2158	15	1063	0	1361	125	0.00192252395496	0.189002322864	0.93	1.0	-0.07
25183	GBF1	GBF1	chr10	+	104123012	104123153	104122231	104122421	104123466	104123555	25183	282	21	309	6	266	125	0.00192722166587	0.189002322864	0.863	0.96	-0.097
33342	LDAH	LDAH	chr2	-	21001069	21001225	20990014	20990158	21022796	21022890	33342	107	1	109	12	281	125	0.00189054563276	0.189002322864	0.979	0.802	0.177
7004	PRC1	PRC1	chr15	-	91512308	91512350	91509267	91510432	91512676	91512853	7004	116	86	140	182	167	125	0.00191557059642	0.189002322864	0.502	0.365	0.137
7419	YEATS2	YEATS2	chr3	+	183490092	183490351	183479884	183480067	183491420	183491582	7419	204	27	201	8	384	125	0.00193522695358	0.18918680712	0.711	0.891	-0.18
26354	ERCC1	ERCC1	chr19	-	45922355	45922455	45920078	45920155	45924435	45924651	26354	300	11	235	0	225	125	0.00194182592232	0.189233080102	0.938	1.0	-0.062
20426	NBR1	NBR1	chr17	+	41348958	41349123	41348497	41348608	41352183	41352625	20426	497	12	485	1	290	125	0.00195581783773	0.189997247306	0.947	0.995	-0.048
17808	VPS29	VPS29	chr12	-	110936624	110936664	110933816	110934008	110939853	110939945	17808	22	262	9	354	165	125	0.00196530319396	0.190320207736	0.06	0.019	0.041
7553	NUP54	NUP54	chr4	-	77045801	77045909	77039227	77039347	77051808	77051902	7553	283	14	284	2	233	125	0.00198052605487	0.191195034022	0.916	0.987	-0.071
27381	IGF2BP3	IGF2BP3	chr7	-	23401152	23401216	23390923	23391205	23458394	23458443	27381	68	7	90	0	189	125	0.00199689801544	0.192174995305	0.865	1.0	-0.135
14372	RBPMS	RBPMS	chr8	+	30407016	30407102	30402010	30402141	30416403	30416473	14372	68	283	45	354	211	125	0.00206344584201	0.197509925619	0.125	0.07	0.055
19569	EXOSC10	EXOSC10	chr1	-	11133990	11134065	11132143	11132228	11134287	11134383	19569	401	11	481	1	200	125	0.00206512061294	0.197509925619	0.958	0.997	-0.039
14502	CLIP1	CLIP1	chr12	-	122835657	122835690	122825299	122826244	122837272	122837333	14502	1	99	13	115	158	125	0.00210194639649	0.199986780009	0.008	0.082	-0.074
30403	PLCB4	PLCB4	chr20	+	9352949	9353050	9351860	9351942	9360700	9360809	30403	147	3	233	24	226	125	0.00210396554134	0.199986780009	0.964	0.843	0.121
23853	SCLY	SCLY	chr2	+	238991888	238991995	238990685	238990850	238999858	238999895	23853	110	7	145	0	232	125	0.00213218049717	0.202046993615	0.894	1.0	-0.106
15832	PRKCI	PRKCI	chr3	+	169985702	169985788	169981166	169981217	169988208	169988349	15832	370	11	515	2	211	125	0.002186611072	0.205492104117	0.952	0.993	-0.041
26702	FIP1L1	FIP1L1	chr4	+	54257596	54257665	54257175	54257306	54265896	54266006	26702	119	92	92	129	194	125	0.00218291185318	0.205492104117	0.455	0.315	0.14
33295	MRPL55	MRPL55	chr1	-	228296655	228296722	228296137	228296175	228296849	228297013	33295	43	7	56	0	192	125	0.00218849223924	0.205492104117	0.8	1.0	-0.2
1602	PHIP	PHIP	chr6	-	79657339	79657492	79656427	79656591	79664530	79664680	1602	92	7	116	0	278	125	0.00220441020836	0.206359515626	0.855	1.0	-0.145
11044	CASP2	CASP2	chr7	+	143001766	143001876	143000876	143001026	143002032	143004789	11044	139	7	188	0	235	125	0.00223499420977	0.208590456581	0.914	1.0	-0.086
12930	EBPL	EBPL	chr13	-	50243912	50243982	50237192	50237331	50265389	50265623	12930	81	2	100	17	195	125	0.0022631888392	0.209324639583	0.963	0.79	0.173
5756	INO80E	INO80E	chr16	+	30012532	30012851	30012249	30012361	30016541	30017111	5756	168	19	144	40	444	125	0.00225301251993	0.209324639583	0.713	0.503	0.21
8508	SYTL2	SYTL2	chr11	-	85422155	85422275	85420373	85420543	85425455	85425550	8508	253	32	387	20	245	125	0.00225731923302	0.209324639583	0.801	0.908	-0.107
19866	SYNE4	SYNE4	chr19	-	36497324	36497573	36496234	36496339	36499455	36499695	19866	53	0	49	8	374	125	0.00229593065143	0.211719073684	1.0	0.672	0.328
10534	CDK10	CDK10	chr16	+	89759805	89759875	89759681	89759734	89760580	89760640	10534	147	8	238	1	195	125	0.00232883209243	0.212846985205	0.922	0.993	-0.071
11381	SZRD1	SZRD1	chr1	+	16717869	16717919	16693524	16693803	16719722	16719977	11381	78	169	118	146	175	125	0.00232506343852	0.212846985205	0.248	0.366	-0.118
6295	ANKRD13C	ANKRD13C	chr1	-	70740402	70740501	70724684	70728530	70742447	70742527	6295	81	7	102	0	224	125	0.00231816979392	0.212846985205	0.866	1.0	-0.134
23995	EFTUD2	EFTUD2	chr17	-	42930663	42930758	42929776	42929930	42930884	42931003	23995	393	10	524	1	220	125	0.00236700020967	0.215078558341	0.957	0.997	-0.04
25890	FGFR2	FGFR2	chr10	-	123276832	123276977	123274630	123274833	123278195	123278343	25890	9	12	2	28	270	125	0.0023671730492	0.215078558341	0.258	0.032	0.226
1279	CWC25	CWC25	chr17	-	36971877	36971994	36971113	36971350	36977153	36977326	1279	0	58	8	49	242	125	0.0024034685937	0.216545115535	0.0	0.078	-0.078
1471	BRCC3	BRCC3	chrX	+	154327589	154327664	154319058	154319114	154344331	154344463	1471	18	97	47	101	200	125	0.00240764905749	0.216545115535	0.104	0.225	-0.121
26904	WDR47	WDR47	chr1	-	109524354	109524486	109517157	109517376	109525903	109526073	26904	56	0	44	7	257	125	0.00241135309284	0.216545115535	1.0	0.754	0.246
33058	CDS1	CDS1	chr4	+	85566374	85566478	85561990	85562143	85569709	85572493	33058	26	4	84	0	229	125	0.00240667981272	0.216545115535	0.78	1.0	-0.22
8552	HSD17B14	HSD17B14	chr19	-	49335922	49335989	49318293	49318398	49337532	49337615	8552	22	1	2	4	192	125	0.00244424760142	0.218862889574	0.935	0.246	0.689
14567	MROH6	MROH6	chr8	-	144650311	144650431	144649955	144650058	144650721	144650889	14567	13	5	32	0	245	125	0.00246924118997	0.219826509627	0.57	1.0	-0.43
22121	CDC42SE1	CDC42SE1	chr1	-	151028152	151028469	151027491	151027602	151031954	151032125	22121	1597	3	1694	17	442	125	0.00246653334572	0.219826509627	0.993	0.966	0.027
12468	TXNL4A	TXNL4A	chr18	-	77736717	77736787	77732866	77733856	77737597	77737701	12468	19	711	48	803	195	125	0.00248116768148	0.220253540277	0.017	0.037	-0.02
5721	CSF1	CSF1	chr1	+	110465787	110466333	110464468	110464616	110466681	110466812	5721	416	11	179	16	671	125	0.00249240370862	0.220617006781	0.876	0.676	0.2
28113	NDRG4	NDRG4	chr16	+	58534891	58534981	58534046	58534173	58537701	58537807	28113	31	74	48	47	215	125	0.00250109988142	0.220754221534	0.196	0.373	-0.177
30901	PKD1P1	PKD1P1	chr16	+	16429908	16429994	16427503	16427741	16434162	16434291	30901	255	16	183	30	211	125	0.00252117424418	0.221892064818	0.904	0.783	0.121
26974	NIPBL	NIPBL	chr5	+	37058992	37059267	37057287	37057434	37060945	37061120	26974	198	7	246	0	400	125	0.00253091200446	0.222116288755	0.898	1.0	-0.102
31580	ARHGEF28	ARHGEF28	chr5	+	73128162	73128284	73109342	73109498	73136304	73136585	31580	212	0	299	11	247	125	0.00254451721362	0.22267769338	1.0	0.932	0.068
3709	UBAP1	UBAP1	chr9	+	34234213	34234338	34220905	34220946	34241182	34242106	3709	371	18	422	5	250	125	0.00255385411489	0.222863450049	0.912	0.977	-0.065
7612	SEC14L6	SEC14L6	chr22	-	30921336	30921506	30920916	30921096	30921597	30921737	7612	9	37	0	36	295	125	0.00256134125166	0.222887194215	0.093	0.0	0.093
3614	ETHE1	ETHE1	chr19	-	44015588	44015718	44012926	44013016	44030666	44030811	3614	315	8	421	0	255	125	0.00257121738995	0.223118111265	0.951	1.0	-0.049
19889	C11orf73	C11orf73	chr11	+	86017286	86017524	86013252	86013520	86048420	86048572	19889	543	9	614	0	363	125	0.00260313430918	0.225254972211	0.954	1.0	-0.046
22612	STX16	STX16	chr20	+	57234678	57234690	57226308	57227143	57242545	57242653	22612	36	93	66	79	137	125	0.00261185043168	0.225377886971	0.261	0.433	-0.172
18146	MARK3	MARK3	chr14	+	103964838	103964865	103958113	103958371	103966492	103966537	18146	102	3	67	12	152	125	0.00261955979089	0.225413484847	0.965	0.821	0.144
19872	SYNE4	SYNE4	chr19	-	36498026	36498170	36496234	36496339	36499455	36499672	19872	17	0	13	8	269	125	0.00262996645045	0.225680343298	1.0	0.43	0.57
21641	HLA-DPA1	HLA-DPA1	chr6	-	33041247	33041370	33037417	33037663	33048456	33048555	21641	24	16	13	0	248	125	0.00265705195116	0.226120244835	0.431	1.0	-0.569
32524	GK5	GK5	chr3	-	141903552	141904635	141901764	141901891	141904770	141904831	32524	70	17	26	21	1208	125	0.00264562270557	0.226120244835	0.299	0.114	0.185
9675	RCC1	RCC1	chr1	+	28857034	28857127	28856369	28856451	28858314	28858502	9675	31	132	26	263	218	125	0.00265666698001	0.226120244835	0.119	0.054	0.065
23089	SIRPA	SIRPA	chr20	+	1905409	1905523	1895744	1896101	1908520	1908545	23089	226	10	339	2	239	125	0.00267619484576	0.22650140048	0.922	0.989	-0.067
32711	TWF1	TWF1	chr12	-	44199633	44199688	44198297	44198375	44200023	44200178	32711	4	191	19	203	180	125	0.00267526969513	0.22650140048	0.014	0.061	-0.047
18757	ISCU	ISCU	chr12	+	108957835	108957931	108955238	108956512	108958054	108958168	18757	34	82	7	59	221	125	0.00268838695307	0.226711184175	0.19	0.063	0.127
26533	CHD3	CHD3	chr17	+	7798656	7798860	7798234	7798468	7800400	7800612	26533	465	2	312	10	329	125	0.00269335117805	0.226711184175	0.989	0.922	0.067
6397	TSEN15	TSEN15	chr1	+	184041290	184041444	184023861	184023997	184041960	184043344	6397	69	27	99	13	279	125	0.00273763125157	0.229812240825	0.534	0.773	-0.239
23844	NCL	NCL	chr2	-	232320720	232320847	232320111	232320335	232321341	232321475	23844	3801	21	5569	7	252	125	0.00276118713304	0.231161498412	0.989	0.997	-0.008
1399	MORF4L2	MORF4L2	chrX	-	102939608	102939657	102933426	102933579	102940098	102940188	1399	245	348	294	294	174	125	0.00278059222888	0.232156905769	0.336	0.418	-0.082
21706	HMG20B	HMG20B	chr19	+	3576889	3577105	3576550	3576623	3577978	3578111	21706	579	0	518	9	341	125	0.00278852763929	0.232191902515	1.0	0.955	0.045
4562	ODC1	ODC1	chr2	-	10584599	10584773	10583827	10583962	10585056	10585175	4562	884	2	1215	18	299	125	0.00284039336827	0.235874817023	0.995	0.966	0.029
31382	DRAM1	DRAM1	chr12	+	102313886	102313979	102307951	102308010	102314993	102317401	31382	226	19	210	4	218	125	0.00288721328267	0.239120087743	0.872	0.968	-0.096
26736	VCL	VCL	chr10	+	75871666	75871870	75868728	75868914	75873941	75874145	26736	59	1089	41	1404	329	125	0.00292929323204	0.239396101916	0.02	0.011	0.009
28283	STRADA	STRADA	chr17	-	61784606	61784778	61783994	61784099	61787850	61787974	28283	159	9	206	1	297	125	0.00292625914039	0.239396101916	0.881	0.989	-0.108
5366	EXOC7	EXOC7	chr17	-	74087223	74087316	74086409	74086478	74090494	74090662	5366	39	19	22	34	218	125	0.00291150828312	0.239396101916	0.541	0.271	0.27
8506	SYTL2	SYTL2	chr11	-	85428525	85428573	85425455	85425550	85429832	85430393	8506	184	5	242	25	173	125	0.00292204103919	0.239396101916	0.964	0.875	0.089
9579	ZDHHC16	ZDHHC16	chr10	+	99213555	99213603	99213286	99213420	99214470	99214556	9579	113	90	152	66	173	125	0.00290955476559	0.239396101916	0.476	0.625	-0.149
18107	FAM149A	FAM149A	chr4	+	187073056	187073199	187070746	187070858	187074798	187074924	18107	77	8	121	1	268	125	0.00297578812438	0.241590207929	0.818	0.983	-0.165
34401	ADGRE2	ADGRE2	chr19	-	14865765	14865939	14863140	14863338	14866465	14866689	34401	24	0	0	2	299	125	0.0030030635713	0.241590207929	1.0	0.0	1.0
35291	COX5A	COX5A	chr15	-	75219106	75219228	75212616	75212783	75221456	75221573	35291	681	11	823	0	247	125	0.00300260120206	0.241590207929	0.969	1.0	-0.031
4566	ODC1	ODC1	chr2	-	10584599	10584673	10583827	10583962	10585056	10585175	4566	98	2	138	18	199	125	0.00300283794813	0.241590207929	0.969	0.828	0.141
6377	VIPAS39	VIPAS39	chr14	-	77917529	77917676	77916056	77916095	77919641	77919744	6377	125	0	107	7	272	125	0.00298313939577	0.241590207929	1.0	0.875	0.125
9252	BPNT1	BPNT1	chr1	-	220236098	220236296	220233027	220233133	220240643	220240735	9252	431	0	496	10	323	125	0.00299441996787	0.241590207929	1.0	0.95	0.05
19983	LRRC40	LRRC40	chr1	-	70652947	70653021	70650467	70650597	70654774	70654956	19983	150	7	199	0	199	125	0.00301592848048	0.241876628835	0.931	1.0	-0.069
20657	GORASP1	GORASP1	chr3	-	39142237	39142368	39141795	39141945	39142506	39142593	20657	79	9	105	1	256	125	0.00302228339798	0.241876628835	0.811	0.981	-0.17
17962	ENDOV	ENDOV	chr17	+	78402395	78402460	78399291	78399420	78403572	78404171	17962	53	0	26	5	190	125	0.00303972760423	0.242018724613	1.0	0.774	0.226
25673	ZNF300	ZNF300	chr5	-	150282890	150282945	150282702	150282744	150283425	150283539	25673	2	30	7	9	180	125	0.0030376037819	0.242018724613	0.044	0.351	-0.307
12376	BRE	BRE	chr2	+	28115249	28115315	28113481	28113709	28117399	28117551	12376	5	94	20	91	191	125	0.00305342462893	0.242484302408	0.034	0.126	-0.092
3081	MED6	MED6	chr14	-	71052472	71052500	71051533	71051660	71057982	71058098	3081	207	0	204	9	153	125	0.00306456488681	0.24274497047	1.0	0.949	0.051
8669	WDR43	WDR43	chr2	+	29164326	29164440	29160796	29160860	29165177	29165247	8669	324	9	442	1	239	125	0.00307506322422	0.242953588549	0.95	0.996	-0.046
15135	ASB3	ASB3	chr2	-	53992513	53992722	53977919	53978078	54013957	54014146	15135	128	13	103	1	334	125	0.00311627406286	0.243266172161	0.787	0.975	-0.188
22136	ZNF35	ZNF35	chr3	+	44694048	44694193	44692432	44692751	44700192	44702283	22136	13	10	1	12	270	125	0.00311407901796	0.243266172161	0.376	0.037	0.339
3266	DGKH	DGKH	chr13	+	42795399	42795530	42793821	42793930	42803234	42817033	3266	15	27	34	17	256	125	0.00311839324666	0.243266172161	0.213	0.494	-0.281
7506	STARD4	STARD4	chr5	-	110843026	110843140	110842027	110842077	110848082	110848295	7506	414	20	333	37	239	125	0.00309906072119	0.243266172161	0.915	0.825	0.09
8793	LMLN	LMLN	chr3	+	197729885	197729996	197726136	197726213	197746123	197746256	8793	19	0	10	6	236	125	0.00310244105531	0.243266172161	1.0	0.469	0.531
21404	PI4KB	PI4KB	chr1	-	151297220	151297393	151288048	151288985	151299746	151300133	21404	31	64	41	33	298	125	0.00312769070478	0.243376879728	0.169	0.343	-0.174
33967	BAIAP2	BAIAP2	chr17	+	79084713	79084759	79082274	79082309	79089569	79091232	33967	35	51	55	32	171	125	0.00313704003171	0.243491056934	0.334	0.557	-0.223
19734	RTN4	RTN4	chr2	-	55200956	55201003	55200698	55200757	55209650	55209789	19734	816	26	1029	12	172	125	0.00316238582076	0.244231056937	0.958	0.984	-0.026
23301	PDLIM5	PDLIM5	chr4	+	95506136	95506154	95497093	95497185	95506715	95506888	23301	11	253	1	299	143	125	0.0031592739894	0.244231056937	0.037	0.003	0.034
10354	CCSER2	CCSER2	chr10	+	86259630	86259715	86237330	86237420	86273204	86278277	10354	44	53	16	53	210	125	0.00320448070295	0.245868786027	0.331	0.152	0.179
12	NEDD9	NEDD9	chr6	-	11192577	11192679	11190196	11191438	11193823	11193925	12	349	10	299	0	227	125	0.00320263240037	0.245868786027	0.951	1.0	-0.049
19390	AZIN2	AZIN2	chr1	+	33549554	33549728	33546729	33547109	33557650	33557823	19390	32	4	0	3	299	125	0.00320746862518	0.245868786027	0.77	0.0	0.77
9678	RCC1	RCC1	chr1	+	28857034	28857085	28856369	28856451	28858314	28858502	9678	56	132	59	263	176	125	0.00323874405062	0.247651686168	0.232	0.137	0.095
35339	NAV3	NAV3	chr12	+	78594252	78594371	78593114	78593311	78598714	78598918	35339	41	13	67	4	244	125	0.00326979710887	0.249408820462	0.618	0.896	-0.278
11154	CANT1	CANT1	chr17	-	76994229	76994368	76993921	76994045	77005745	77005899	11154	13	65	28	46	264	125	0.00332586718688	0.252471799522	0.087	0.224	-0.137
21541	DSCR3	DSCR3	chr21	-	38605662	38605743	38604677	38604752	38610760	38610910	21541	289	21	296	6	206	125	0.0033271765983	0.252471799522	0.893	0.968	-0.075
33812	TMEM260	TMEM260	chr14	+	57070532	57070710	57052478	57052630	57072287	57072401	33812	80	0	71	7	303	125	0.00333447152029	0.252471799522	1.0	0.807	0.193
20294	CNEP1R1	CNEP1R1	chr16	+	50059561	50059612	50059116	50059251	50060306	50060378	20294	29	15	6	16	176	125	0.00334931713801	0.252817488571	0.579	0.21	0.369
24044	MIOS	MIOS	chr7	+	7634610	7634763	7628128	7628194	7635887	7636092	24044	92	6	131	0	278	125	0.00336358888394	0.252817488571	0.873	1.0	-0.127
9353	OGDHL	OGDHL	chr10	-	50945831	50945904	50944402	50944566	50945992	50946118	9353	21	6	33	0	198	125	0.00335844056549	0.252817488571	0.688	1.0	-0.312
10531	CDK10	CDK10	chr16	+	89755659	89755732	89753075	89753167	89756960	89757032	10531	122	7	147	0	198	125	0.00339936423763	0.253448260178	0.917	1.0	-0.083
18163	TRAPPC12	TRAPPC12	chr2	+	3481465	3481566	3469367	3469466	3482616	3482704	18163	165	7	207	0	226	125	0.00341113516646	0.253448260178	0.929	1.0	-0.071
23800	PRKAR2A	PRKAR2A	chr3	-	48789608	48789750	48788092	48789151	48793811	48793877	23800	240	8	249	0	267	125	0.0034004242118	0.253448260178	0.934	1.0	-0.066
25259	SS18L1	SS18L1	chr20	+	60729336	60729521	60718775	60718945	60733727	60733998	25259	7	31	37	44	310	125	0.00341300259725	0.253448260178	0.083	0.253	-0.17
30570	GABPB2	GABPB2	chr1	+	151076037	151076151	151070327	151070478	151079512	151079698	30570	9	10	27	4	239	125	0.00338978234843	0.253448260178	0.32	0.779	-0.459
20840	RUFY3	RUFY3	chr4	+	71670064	71670133	71668672	71668700	71672232	71674339	20840	154	9	128	0	194	125	0.00342334490229	0.253606644416	0.917	1.0	-0.083
34119	CRYZ	CRYZ	chr1	-	75190394	75190518	75188801	75188954	75198639	75199092	34119	816	14	961	3	249	125	0.00344710369486	0.254755807037	0.967	0.994	-0.027
21642	HLA-DPA1	HLA-DPA1	chr6	-	33041247	33041446	33037417	33037663	33048456	33048555	21642	47	16	21	0	324	125	0.00345884556949	0.255013501987	0.531	1.0	-0.469
23792	PKHD1	PKHD1	chr6	-	51523749	51524767	51513882	51514018	51609182	51609340	23792	84	0	119	10	1143	125	0.00347994661241	0.25595835893	1.0	0.565	0.435
15908	USF2	USF2	chr19	+	35760705	35760906	35760483	35760602	35761349	35761500	15908	199	23	144	38	326	125	0.00353811770215	0.257175369541	0.768	0.592	0.176
1926	THEMIS2	THEMIS2	chr1	+	28208481	28209554	28206154	28206565	28211805	28211962	1926	549	6	786	0	1198	125	0.00352621545735	0.257175369541	0.905	1.0	-0.095
20319	CPM	CPM	chr12	-	69263994	69264179	69263104	69263275	69265563	69265736	20319	263	12	361	3	310	125	0.00350550011135	0.257175369541	0.898	0.98	-0.082
26364	ERCC1	ERCC1	chr19	-	45916934	45917003	45910590	45912983	45920078	45920155	26364	88	1	68	9	194	125	0.00353648311485	0.257175369541	0.983	0.83	0.153
29359	AKAP11	AKAP11	chr13	+	42860121	42860171	42846288	42846364	42860435	42860535	29359	42	10	31	0	175	125	0.00352352560676	0.257175369541	0.75	1.0	-0.25
11786	KLHL18	KLHL18	chr3	+	47361142	47361273	47324329	47324584	47364057	47364198	11786	99	0	108	8	256	125	0.00356516150624	0.258532791668	1.0	0.868	0.132
19891	C11orf73	C11orf73	chr11	+	86056135	86056240	86055644	86055763	86056625	86056985	19891	13	116	2	119	230	125	0.00359494498723	0.258937554024	0.057	0.009	0.048
2483	DAP3	DAP3	chr1	+	155686796	155686919	155679563	155679615	155691307	155691409	2483	657	19	582	38	248	125	0.00359078404834	0.258937554024	0.946	0.885	0.061
6931	TJAP1	TJAP1	chr6	+	43446396	43446456	43445824	43445970	43465618	43465715	6931	7	51	26	52	185	125	0.00359588924888	0.258937554024	0.085	0.253	-0.168
22216	GS1-124K5.11	GS1-124K5.11	chr7	-	66053498	66053567	66041741	66041919	66057243	66057394	22216	0	15	8	13	194	125	0.00363803009524	0.26136285047	0.0	0.284	-0.284
10532	CDK10	CDK10	chr16	+	89755659	89755732	89753075	89753205	89756960	89757032	10532	151	34	160	14	198	125	0.00378360666817	0.262293543503	0.737	0.878	-0.141
14002	COX14	COX14	chr12	+	50512275	50512335	50505763	50506084	50513818	50514240	14002	3	262	12	189	185	125	0.00374205164792	0.262293543503	0.008	0.041	-0.033
16813	HNRNPH3	HNRNPH3	chr10	+	70097614	70097753	70096955	70097090	70098896	70098983	16813	695	34	925	20	264	125	0.00377188624567	0.262293543503	0.906	0.956	-0.05
20763	TCERG1	TCERG1	chr5	+	145883386	145883569	145882937	145883102	145886590	145886770	20763	421	8	529	0	308	125	0.00371649989856	0.262293543503	0.955	1.0	-0.045
21626	ATP11C	ATP11C	chrX	-	138813809	138813914	138808504	138811121	138820074	138820228	21626	61	13	80	3	230	125	0.00370279757433	0.262293543503	0.718	0.935	-0.217
22171	SLC25A23	SLC25A23	chr19	-	6452322	6452490	6444161	6444312	6453991	6454099	22171	306	16	353	43	293	125	0.00368726752371	0.262293543503	0.891	0.778	0.113
25303	HAUS1	HAUS1	chr18	+	43702432	43702556	43685159	43685334	43703264	43703330	25303	272	0	257	8	249	125	0.0037631578384	0.262293543503	1.0	0.942	0.058
27669	CRLS1	CRLS1	chr20	+	6011930	6012016	5990420	5990558	6012657	6012726	27669	158	8	152	0	211	125	0.00379532610209	0.262293543503	0.921	1.0	-0.079
27884	BFAR	BFAR	chr16	+	14743660	14743830	14738130	14738466	14748922	14749067	27884	266	1	253	10	295	125	0.00378525439934	0.262293543503	0.991	0.915	0.076
29124	GAK	GAK	chr4	-	862326	862473	860743	861220	864498	864692	29124	350	6	410	24	272	125	0.00372873111335	0.262293543503	0.964	0.887	0.077
32363	SORBS1	SORBS1	chr10	-	97110965	97111133	97106162	97106209	97114638	97114724	32363	82	21	57	37	293	125	0.00367181696524	0.262293543503	0.625	0.397	0.228
4830	YY1AP1	YY1AP1	chr1	-	155657861	155657992	155650206	155650247	155658720	155658823	4830	100	0	73	6	256	125	0.00376232096856	0.262293543503	1.0	0.856	0.144
5203	ODF2L	ODF2L	chr1	-	86821027	86821066	86820456	86820542	86822126	86822285	5203	7	65	11	21	164	125	0.00368069060242	0.262293543503	0.076	0.285	-0.209
537	MRPL10	MRPL10	chr17	-	45906504	45906602	45905866	45906036	45908825	45908907	537	11	95	2	121	223	125	0.00372808222343	0.262293543503	0.061	0.009	0.052
6398	TSEN15	TSEN15	chr1	+	184041290	184041432	184023861	184023997	184041960	184043344	6398	130	27	172	13	267	125	0.00370578783189	0.262293543503	0.693	0.861	-0.168
6661	ACAP3	ACAP3	chr1	-	1230097	1230196	1229781	1230008	1230826	1230934	6661	116	0	83	6	224	125	0.00377838665711	0.262293543503	1.0	0.885	0.115
6746	GPSM2	GPSM2	chr1	+	109465038	109465198	109461234	109461411	109466621	109466836	6746	62	4	173	0	285	125	0.00379191513015	0.262293543503	0.872	1.0	-0.128
16269	TBC1D15	TBC1D15	chr12	+	72278590	72278801	72274248	72274387	72287001	72287104	16269	199	7	226	0	336	125	0.00381160686476	0.262830712648	0.914	1.0	-0.086
24462	PXN	PXN	chr12	-	120653362	120653464	120652905	120653076	120659425	120659561	24462	75	217	56	287	227	125	0.00384612091069	0.264619971432	0.16	0.097	0.063
7417	YEATS2	YEATS2	chr3	+	183469860	183470041	183465459	183465504	183471913	183472153	7417	225	9	176	0	306	125	0.00389416504171	0.266737353589	0.911	1.0	-0.089
777	FOXRED1	FOXRED1	chr11	+	126145221	126145323	126144821	126144916	126145688	126145765	777	102	7	112	0	227	125	0.00389294224139	0.266737353589	0.889	1.0	-0.111
19267	NFXL1	NFXL1	chr4	-	47864862	47864932	47857075	47857180	47877143	47877310	19267	48	7	53	0	195	125	0.00390368939732	0.266798170049	0.815	1.0	-0.185
19957	TBCE	TBCE	chr1	+	235582731	235582876	235577747	235577933	235590454	235590554	19957	49	6	67	0	270	125	0.00391463794376	0.266955839644	0.791	1.0	-0.209
22533	VRK3	VRK3	chr19	-	50512492	50512642	50510825	50511083	50519280	50519420	22533	205	2	248	15	275	125	0.00393316189335	0.267040081779	0.979	0.883	0.096
29002	RNF7	RNF7	chr3	+	141461485	141461749	141457050	141457351	141462350	141462398	29002	40	60	61	40	389	125	0.00393127180012	0.267040081779	0.176	0.329	-0.153
11631	ZNF706	ZNF706	chr8	-	102214560	102214675	102213834	102213971	102216877	102216921	11631	43	0	46	8	240	125	0.00395332435177	0.267444073223	1.0	0.75	0.25
17162	ASPH	ASPH	chr8	-	62546241	62546286	62536268	62538839	62550505	62550562	17162	783	24	1197	14	170	125	0.003956426954	0.267444073223	0.96	0.984	-0.024
8735	GOLGB1	GOLGB1	chr3	-	121441108	121441225	121437234	121437348	121445759	121445888	8735	51	8	47	0	242	125	0.00399836573765	0.269688895999	0.767	1.0	-0.233
14460	SUGT1	SUGT1	chr13	+	53235609	53235705	53233313	53233384	53236783	53236837	14460	170	226	215	190	221	125	0.00408288846746	0.274160699752	0.298	0.39	-0.092
18559	MLF1	MLF1	chr3	+	158306640	158306713	158288952	158289180	158310222	158310370	18559	9	26	10	4	198	125	0.00407478057279	0.274160699752	0.179	0.612	-0.433
35551	CBWD5	CBWD5	chr9	-	70472571	70472659	70467483	70467530	70473436	70473474	35551	101	7	76	19	213	125	0.00409128844315	0.274160699752	0.894	0.701	0.193
30371	PDXDC1	PDXDC1	chr16	+	15095632	15095713	15092196	15092262	15098043	15098190	30371	335	10	307	26	206	125	0.00410192341816	0.274278394445	0.953	0.878	0.075
16699	CD55	CD55	chr1	+	207513735	207513853	207512741	207512762	207532890	207534311	16699	56	228	7	85	243	125	0.00416150122095	0.27587359596	0.112	0.041	0.071
19127	ERLIN1	ERLIN1	chr10	-	101927104	101927163	101923760	101923852	101933964	101934038	19127	155	6	282	0	184	125	0.00414851047139	0.27587359596	0.946	1.0	-0.054
20726	DST	DST	chr6	-	56336856	56337020	56335903	56336066	56338670	56338800	20726	528	12	442	1	289	125	0.004145735923	0.27587359596	0.95	0.995	-0.045
21215	PARD3	PARD3	chr10	-	34558584	34558827	34420390	34420511	34573062	34573173	21215	493	1	601	12	368	125	0.00415835279299	0.27587359596	0.994	0.944	0.05
5519	CRYZL1	CRYZL1	chr21	-	34969585	34969707	34968036	34968142	34971455	34971554	5519	184	8	171	0	247	125	0.00417419830076	0.276122770679	0.921	1.0	-0.079
25157	PPAPDC1B	PPAPDC1B	chr8	-	38125888	38125979	38125414	38125478	38126399	38126508	25157	194	9	155	0	216	125	0.0041906111561	0.276408141369	0.926	1.0	-0.074
29968	RAD51	RAD51	chr15	+	41011002	41011097	41001222	41001314	41020908	41021022	29968	151	7	260	1	220	125	0.00419640742917	0.276408141369	0.925	0.993	-0.068
18853	EPB41L1	EPB41L1	chr20	+	34807682	34807766	34806797	34806884	34809785	34809866	18853	120	6	176	0	209	125	0.00423416983622	0.277711198685	0.923	1.0	-0.077
35288	COX5A	COX5A	chr15	-	75215988	75216111	75212616	75212783	75221456	75221573	35288	636	11	587	0	248	125	0.00422614853167	0.277711198685	0.967	1.0	-0.033
28315	ADAP2	ADAP2	chr17	+	29253844	29253936	29249957	29250088	29258906	29258986	28315	22	0	10	5	217	125	0.00426829244039	0.279356123027	1.0	0.535	0.465
14366	ESPL1	ESPL1	chr12	+	53683868	53683996	53683187	53683378	53684130	53684253	14366	85	5	155	0	253	125	0.00429000172568	0.279682121356	0.894	1.0	-0.106
24688	PPP3CB	PPP3CB	chr10	-	75199629	75199659	75196185	75198178	75204482	75204580	24688	62	84	98	69	155	125	0.00429370427313	0.279682121356	0.373	0.534	-0.161
9245	YAP1	YAP1	chr11	+	102094352	102094483	102076623	102076805	102100432	102104154	9245	180	7	206	0	256	125	0.00430043401671	0.279682121356	0.926	1.0	-0.074
27697	YLPM1	YLPM1	chr14	+	75264282	75266400	75248036	75249028	75269258	75269379	27697	1421	1	1977	13	2243	125	0.0043340478807	0.2812760654	0.988	0.894	0.094
10351	BIVM	BIVM	chr13	+	103457656	103457740	103451398	103451871	103459495	103460095	10351	35	5	62	0	209	125	0.00438150900365	0.281314848702	0.807	1.0	-0.193
16452	KSR1	KSR1	chr17	+	25928385	25928427	25924293	25924462	25930859	25930914	16452	28	44	48	29	167	125	0.00439208339829	0.281314848702	0.323	0.553	-0.23
16540	PACRGL	PACRGL	chr4	+	20726430	20726511	20715054	20715162	20728907	20729980	16540	46	38	28	57	206	125	0.00439143169354	0.281314848702	0.423	0.23	0.193
27671	CRLS1	CRLS1	chr20	+	5996006	5996136	5990420	5990558	6012657	6012726	27671	173	8	156	0	255	125	0.00435048737343	0.281314848702	0.914	1.0	-0.086
33763	TMPO	TMPO	chr12	+	98938728	98938839	98931252	98931350	98940136	98940225	33763	202	15	374	8	236	125	0.00439839026036	0.281314848702	0.877	0.961	-0.084
526	TRA2A	TRA2A	chr7	-	23570799	23570889	23561325	23561459	23571407	23571660	526	21	205	10	291	215	125	0.00436182416884	0.281314848702	0.056	0.02	0.036
9611	TMEM14B	TMEM14B	chr6	+	10749854	10749931	10749434	10749501	10755374	10755465	9611	420	4	393	16	202	125	0.00436910263105	0.281314848702	0.985	0.938	0.047
10755	EYA3	EYA3	chr1	-	28324794	28324862	28323830	28323889	28326470	28326560	10755	18	41	3	37	193	125	0.00446308626887	0.283472217813	0.221	0.05	0.171
18233	GMIP	GMIP	chr19	-	19745315	19745512	19744611	19744999	19745600	19745738	18233	66	7	69	0	322	125	0.00446404052175	0.283472217813	0.785	1.0	-0.215
21398	ATP2B4	ATP2B4	chr1	+	203693008	203693116	203691605	203691817	203696522	203696699	21398	434	6	366	18	233	125	0.00446882591204	0.283472217813	0.975	0.916	0.059
23985	ADD3	ADD3	chr10	+	111877099	111877180	111872534	111872673	111878344	111878494	23985	129	8	115	0	206	125	0.00445043696171	0.283472217813	0.907	1.0	-0.093
11599	LSR	LSR	chr19	+	35753448	35753595	35749847	35749967	35757261	35757435	11599	670	106	955	217	272	125	0.00449974847854	0.284848831965	0.744	0.669	0.075
30827	DHTKD1	DHTKD1	chr10	+	12129533	12129728	12126538	12126750	12130984	12131254	30827	191	6	274	0	320	125	0.00451595127622	0.285289911708	0.926	1.0	-0.074
27348	SPPL2A	SPPL2A	chr15	-	51012136	51012297	50999736	51000071	51014320	51014398	27348	356	1	396	11	286	125	0.00452800052877	0.285467331295	0.994	0.94	0.054
29621	GALNT10	GALNT10	chr5	+	153783663	153783771	153765872	153765990	153789100	153789322	29621	148	13	178	3	233	125	0.00455501796153	0.286003282251	0.859	0.97	-0.111
35418	PCBP2	PCBP2	chr12	+	53858543	53858636	53856276	53856351	53859715	53859757	35418	2031	765	2640	843	218	125	0.00455117665315	0.286003282251	0.604	0.642	-0.038
8261	NCDN	NCDN	chr1	+	36027992	36028234	36025926	36026895	36029367	36029510	8261	128	7	130	0	367	125	0.00457864785309	0.286903832612	0.862	1.0	-0.138
28910	EPHA4	EPHA4	chr2	-	222320266	222320378	222310842	222310901	222321332	222321492	28910	92	6	121	0	237	125	0.00458981022334	0.287021087894	0.89	1.0	-0.11
7115	UPP1	UPP1	chr7	+	48141420	48141467	48134359	48134424	48146469	48146679	7115	90	163	87	263	172	125	0.00462068987071	0.28781222581	0.286	0.194	0.092
9302	TLN2	TLN2	chr15	+	63075969	63076089	63073338	63073440	63084839	63084986	9302	69	0	40	5	245	125	0.00462109491136	0.28781222581	1.0	0.803	0.197
32429	DMKN	DMKN	chr19	-	35999106	35999142	35997027	35997087	36001085	36001154	32429	15	3	10	15	161	125	0.00463512344333	0.288105097407	0.795	0.341	0.454
4549	TSPAN6	TSPAN6	chrX	-	99888401	99888536	99887481	99887565	99888927	99889026	4549	550	0	566	10	260	125	0.00465792691033	0.288941120711	1.0	0.965	0.035
2329	MED20	MED20	chr6	-	41877082	41877260	41873090	41875025	41884522	41884677	2329	117	8	163	1	303	125	0.00468320195351	0.289926803102	0.858	0.985	-0.127
18013	CUL2	CUL2	chr10	-	35300775	35300892	35297478	35299370	35302626	35302728	18013	323	8	365	0	242	125	0.00469316891337	0.289962748144	0.954	1.0	-0.046
15088	MCM8	MCM8	chr20	+	5952652	5952683	5948523	5948671	5953701	5953842	15088	66	5	125	0	156	125	0.00472176549269	0.290920936195	0.914	1.0	-0.086
4346	UHRF2	UHRF2	chr9	+	6433913	6434173	6420911	6421142	6460572	6460791	4346	215	7	225	0	385	125	0.00472751229994	0.290920936195	0.909	1.0	-0.091
13391	FGD6	FGD6	chr12	-	95528514	95528602	95507426	95507477	95531297	95531454	13391	101	7	105	0	213	125	0.00476535107373	0.291587661252	0.894	1.0	-0.106
28898	L3MBTL3	L3MBTL3	chr6	+	130370900	130370975	130370426	130370538	130372393	130372553	28898	17	32	50	33	200	125	0.00476104108737	0.291587661252	0.249	0.486	-0.237
29747	N6AMT2	N6AMT2	chr13	-	21305979	21306260	21303072	21303355	21331593	21331756	29747	127	1	90	8	406	125	0.00476973702088	0.291587661252	0.975	0.776	0.199
30991	NCOR2	NCOR2	chr12	-	124812092	124812179	124810736	124810916	124815390	124815444	30991	189	36	248	21	212	125	0.00477610244055	0.291587661252	0.756	0.874	-0.118
17266	TANC2	TANC2	chr17	+	61495667	61495768	61492888	61493035	61497359	61505067	17266	112	6	151	0	226	125	0.0047908403747	0.291910534231	0.912	1.0	-0.088
6918	TSTD2	TSTD2	chr9	-	100380038	100380159	100373855	100373981	100387962	100388279	6918	81	9	59	0	246	125	0.0048169798739	0.292925476899	0.821	1.0	-0.179
20630	NR2C1	NR2C1	chr12	-	95434251	95434373	95425124	95425264	95442843	95443009	20630	119	16	149	5	247	125	0.00482900425225	0.293079762987	0.79	0.938	-0.148
30933	NTNG1	NTNG1	chr1	+	107961201	107961267	107950303	107950330	108023232	108024475	30933	0	46	9	59	191	125	0.00484402433423	0.293414901437	0.0	0.091	-0.091
4438	TC2N	TC2N	chr14	-	92258710	92258902	92253856	92253971	92264128	92264245	4438	54	4	132	0	317	125	0.00487409130377	0.294658372908	0.842	1.0	-0.158
22781	MTMR2	MTMR2	chr11	-	95620775	95620848	95598764	95598840	95621319	95621425	22781	78	71	51	91	198	125	0.00488546777299	0.294769278209	0.41	0.261	0.149
29904	RNF217	RNF217	chr6	+	125403594	125403709	125402581	125402653	125404009	125407484	29904	28	37	10	43	240	125	0.0049034517221	0.295277642493	0.283	0.108	0.175
35051	PROSER1	PROSER1	chr13	-	39597188	39597267	39591636	39591681	39598609	39598693	35051	42	5	71	0	204	125	0.00494937075189	0.295956440936	0.837	1.0	-0.163
35878	RNF41	RNF41	chr12	-	56600951	56601094	56596287	56600582	56601429	56601533	35878	11	114	1	112	268	125	0.00495304544749	0.295956440936	0.043	0.004	0.039
4700	ARHGAP24	ARHGAP24	chr4	+	86863218	86863426	86844800	86844923	86893188	86893321	4700	225	8	194	0	333	125	0.00492623766287	0.295956440936	0.913	1.0	-0.087
8274	WDR90	WDR90	chr16	+	716904	716989	716672	716792	717431	717829	8274	66	6	84	0	210	125	0.00493790141544	0.295956440936	0.868	1.0	-0.132
20981	PPM1D	PPM1D	chr17	+	58711213	58711338	58700881	58701110	58725252	58725443	20981	118	7	120	0	250	125	0.00501401023856	0.299020857702	0.894	1.0	-0.106
8919	PPM1M	PPM1M	chr3	+	52280989	52281244	52280710	52280828	52281697	52281810	8919	67	7	68	0	380	125	0.00504033054247	0.300011350902	0.759	1.0	-0.241
14888	MELK	MELK	chr9	+	36581640	36581736	36572858	36573004	36589532	36589649	14888	99	4	141	23	221	125	0.00507368748552	0.300691397655	0.933	0.776	0.157
6164	MORN3	MORN3	chr12	-	122092179	122092339	122090633	122090714	122097096	122097254	6164	6	0	1	5	285	125	0.0050717564668	0.300691397655	1.0	0.081	0.919
7741	RAP1GAP2	RAP1GAP2	chr17	+	2865963	2866008	2861052	2861088	2866723	2866756	7741	63	63	107	54	170	125	0.0050809565446	0.300691397655	0.424	0.593	-0.169
130	TDP1	TDP1	chr14	+	90446883	90446976	90437518	90437615	90450859	90451027	130	82	6	104	0	218	125	0.00512731908647	0.301181995024	0.887	1.0	-0.113
17121	DCLRE1C	DCLRE1C	chr10	-	14984112	14984434	14981808	14981868	14987103	14987188	17121	13	24	3	33	447	125	0.00511425273272	0.301181995024	0.132	0.025	0.107
21653	RCN3	RCN3	chr19	+	50037449	50037652	50031723	50031971	50040289	50040462	21653	347	2	9	2	328	125	0.00515658062814	0.301181995024	0.985	0.632	0.353
26043	ITGA9-AS1	ITGA9-AS1	chr3	-	37892914	37892983	37876169	37876258	37903191	37903271	26043	9	11	8	0	194	125	0.00514579005206	0.301181995024	0.345	1.0	-0.655
33906	PDSS1	PDSS1	chr10	+	26994214	26994323	26993605	26993670	26998566	26998697	33906	65	6	81	0	234	125	0.00515749305217	0.301181995024	0.853	1.0	-0.147
4910	MDN1	MDN1	chr6	-	90372510	90372686	90371805	90371958	90374205	90374347	4910	95	1	105	11	301	125	0.00514137761188	0.301181995024	0.975	0.799	0.176
8737	GOLGB1	GOLGB1	chr3	-	121438492	121438600	121437234	121437348	121441108	121441225	8737	68	8	57	0	233	125	0.00515068720178	0.301181995024	0.82	1.0	-0.18
19940	MDM4	MDM4	chr1	+	204513662	204513812	204511911	204512072	204515924	204516005	19940	48	0	37	6	275	125	0.00516918433472	0.301295174468	1.0	0.737	0.263
22784	CTR9	CTR9	chr11	+	10793091	10793163	10792033	10792179	10794066	10794202	22784	133	0	126	7	197	125	0.00524042049965	0.303159307257	1.0	0.919	0.081
23845	ZNF618	ZNF618	chr9	+	116778392	116778452	116770756	116770834	116778974	116779064	23845	11	29	28	21	185	125	0.00522113285281	0.303159307257	0.204	0.474	-0.27
34774	NUAK1	NUAK1	chr12	-	106464551	106464684	106457124	106461733	106477641	106477707	34774	130	1	95	8	258	125	0.00523956126239	0.303159307257	0.984	0.852	0.132
807	CAMTA1	CAMTA1	chr1	+	6880240	6880310	6845383	6845635	6885151	6885270	807	334	53	387	32	195	125	0.00522703539023	0.303159307257	0.802	0.886	-0.084
5915	DRG1	DRG1	chr22	+	31799014	31799190	31796605	31796729	31806997	31807067	5915	691	11	848	2	301	125	0.00525340401862	0.303342349427	0.963	0.994	-0.031
1250	RGL3	RGL3	chr19	-	11513130	11513217	11512890	11512923	11513325	11513382	1250	59	5	98	0	212	125	0.0053057886424	0.303961372435	0.874	1.0	-0.126
1328	LIAS	LIAS	chr4	+	39469137	39469266	39466904	39466962	39471638	39471784	1328	41	6	52	0	254	125	0.00530591307626	0.303961372435	0.771	1.0	-0.229
14922	P4HA2	P4HA2	chr5	-	131533898	131533964	131531104	131531173	131534571	131534625	14922	128	0	50	4	191	125	0.00530481780628	0.303961372435	1.0	0.891	0.109
1988	XRCC3	XRCC3	chr14	-	104179211	104179268	104177802	104177904	104181760	104181823	1988	24	7	44	1	182	125	0.00531332193172	0.303961372435	0.702	0.968	-0.266
23287	UBP1	UBP1	chr3	-	33467081	33467233	33458249	33458326	33481227	33481417	23287	376	8	409	0	277	125	0.00530898709303	0.303961372435	0.955	1.0	-0.045
25522	CTSC	CTSC	chr11	-	88061279	88061364	88053980	88059611	88068104	88068250	25522	660	12	152	10	210	125	0.00533125411688	0.304423479073	0.97	0.9	0.07
18679	NBEAL2	NBEAL2	chr3	+	47048730	47048840	47047822	47047939	47049014	47049187	18679	81	8	111	1	235	125	0.00537501892508	0.306356244711	0.843	0.983	-0.14
23710	LOC401320	LOC401320	chr7	-	30591715	30591795	30587972	30590397	30601081	30601744	23710	10	4	1	8	205	125	0.00539777391256	0.307086614561	0.604	0.071	0.533
1444	RAB3GAP2	RAB3GAP2	chr1	-	220384142	220384218	220383729	220383831	220384296	220384344	1444	125	6	172	0	201	125	0.00541594979833	0.307554266857	0.928	1.0	-0.072
10121	TNFRSF19	TNFRSF19	chr13	+	24242830	24243236	24242118	24242221	24247510	24250244	10121	388	16	113	14	531	125	0.00549589816134	0.308575195454	0.851	0.655	0.196
1150	JKAMP	JKAMP	chr14	+	59953448	59953522	59951160	59951311	59954391	59954546	1150	131	11	154	2	199	125	0.00544464793064	0.308575195454	0.882	0.98	-0.098
14146	HIVEP1	HIVEP1	chr6	+	12129991	12130125	12120122	12126103	12130999	12131175	14146	60	8	50	0	259	125	0.00550853203868	0.308575195454	0.784	1.0	-0.216
16220	LTBR	LTBR	chr12	+	6497563	6497671	6495512	6495610	6497965	6497991	16220	531	27	492	9	233	125	0.0055154317574	0.308575195454	0.913	0.967	-0.054
25084	ITGAE	ITGAE	chr17	-	3626581	3626677	3623600	3623696	3626981	3627038	25084	94	157	49	146	221	125	0.00555379414323	0.308575195454	0.253	0.16	0.093
26613	CENPA	CENPA	chr2	+	27015623	27015701	27014998	27015108	27016012	27016194	26613	124	11	311	7	203	125	0.00551267440322	0.308575195454	0.874	0.965	-0.091
33958	PPARA	PPARA	chr22	+	46627688	46628136	46614159	46614298	46631029	46639653	33958	70	6	86	0	573	125	0.00554172229161	0.308575195454	0.718	1.0	-0.282
34240	ZNF202	ZNF202	chr11	-	123611100	123611244	123601194	123601693	123612256	123612391	34240	10	2	0	4	269	125	0.00548507321826	0.308575195454	0.699	0.0	0.699
34423	LRRC23	LRRC23	chr12	+	7015008	7015118	7014748	7014923	7015572	7015826	34423	16	20	20	5	235	125	0.00551005781155	0.308575195454	0.299	0.68	-0.381
6768	SLC25A17	SLC25A17	chr22	-	41188528	41188680	41175012	41175129	41195026	41195044	6768	111	1	141	12	277	125	0.00554957017075	0.308575195454	0.98	0.841	0.139
6899	DDX50	DDX50	chr10	+	70693954	70694116	70679587	70679737	70694554	70694674	6899	299	10	290	1	287	125	0.00548800169735	0.308575195454	0.929	0.992	-0.063
8736	GOLGB1	GOLGB1	chr3	-	121438492	121438615	121437234	121437348	121441108	121441225	8736	90	8	73	0	248	125	0.00553168761728	0.308575195454	0.85	1.0	-0.15
1923	THEMIS2	THEMIS2	chr1	+	28206154	28206565	28203098	28203239	28211805	28211962	1923	245	3	321	18	536	125	0.00558620223819	0.308820130265	0.95	0.806	0.144
25996	CPT1C	CPT1C	chr19	+	50195077	50195146	50194364	50194597	50195495	50195650	25996	21	12	13	0	194	125	0.0055911050842	0.308820130265	0.53	1.0	-0.47
29059	MKNK1	MKNK1	chr1	-	47040618	47040692	47037734	47037839	47042246	47042326	29059	101	2	116	14	199	125	0.00559583635848	0.308820130265	0.969	0.839	0.13
35930	PYROXD2	PYROXD2	chr10	-	100148110	100148265	100146957	100147064	100150354	100150511	35930	83	17	59	2	280	125	0.00559818959435	0.308820130265	0.685	0.929	-0.244
19875	SYNE4	SYNE4	chr19	-	36499118	36499269	36496234	36496339	36499455	36499695	19875	21	0	22	8	276	125	0.00562111039015	0.309531804229	1.0	0.555	0.445
28327	ARMCX4	ARMCX4	chrX	+	100741009	100741079	100673897	100673988	100742179	100742259	28327	19	0	6	4	195	125	0.00563577904502	0.309787342097	1.0	0.49	0.51
11391	SSBP3	SSBP3	chr1	-	54722799	54722859	54717466	54717533	54747110	54747200	11391	191	12	133	23	185	125	0.00567159121419	0.31012732791	0.915	0.796	0.119
19182	RWDD3	RWDD3	chr1	+	95712097	95712213	95699710	95699871	95712311	95712781	19182	101	0	63	5	241	125	0.00569874935995	0.31012732791	1.0	0.867	0.133
2325	MED20	MED20	chr6	-	41877006	41877260	41873090	41875025	41884522	41884677	2325	204	8	267	1	379	125	0.00571162314594	0.31012732791	0.894	0.989	-0.095
25610	HSD17B10	HSD17B10	chrX	-	53458772	53458854	53458205	53458542	53458935	53459064	25610	254	0	254	8	207	125	0.00568209922662	0.31012732791	1.0	0.95	0.05
26889	ZSCAN23	ZSCAN23	chr6	-	28403635	28404120	28403236	28403384	28411175	28411279	26889	27	0	9	4	610	125	0.00567281864539	0.31012732791	1.0	0.316	0.684
35570	PHKA2	PHKA2	chrX	-	18917290	18917344	18915280	18915451	18918787	18918817	35570	33	7	34	0	179	125	0.00569287508617	0.31012732791	0.767	1.0	-0.233
430	CRAMP1L	CRAMP1L	chr16	+	1717335	1717401	1716422	1716601	1717962	1718194	430	53	1	37	8	191	125	0.00571223778263	0.31012732791	0.972	0.752	0.22
22653	CYB561D1	CYB561D1	chr1	+	110037141	110037245	110036700	110036909	110037764	110037802	22653	14	9	33	3	229	125	0.00572582328227	0.310319531291	0.459	0.857	-0.398
29232	CEP192	CEP192	chr18	+	13073007	13073184	13072753	13072844	13087015	13087276	29232	103	5	168	0	302	125	0.0057421291872	0.310658239669	0.895	1.0	-0.105
32512	KIAA1841	KIAA1841	chr2	+	61300592	61300686	61298740	61298927	61304054	61304293	32512	76	0	63	6	219	125	0.00577004386664	0.311622718756	1.0	0.857	0.143
34803	NME7	NME7	chr1	-	169293630	169293707	169279207	169279318	169336945	169337201	34803	8	0	7	9	202	125	0.00578096096485	0.311667445246	1.0	0.325	0.675
13218	FAM3A	FAM3A	chrX	-	153740637	153740735	153740180	153740204	153741146	153741260	13218	49	110	30	139	223	125	0.00579112244109	0.311671349216	0.2	0.108	0.092
25893	FGFR2	FGFR2	chr10	-	123278195	123278343	123276832	123276977	123279492	123279683	25893	7	6	27	2	273	125	0.0058065300174	0.311957087474	0.348	0.861	-0.513
25083	FAM104A	FAM104A	chr17	-	71208816	71208879	71203491	71205907	71223303	71223403	25083	15	71	36	66	188	125	0.00584389073127	0.313086466206	0.123	0.266	-0.143
29344	C14orf159	C14orf159	chr14	+	91611564	91611657	91580978	91581338	91623982	91624034	29344	2	8	7	1	218	125	0.00584782115113	0.313086466206	0.125	0.801	-0.676
10186	ZMYND8	ZMYND8	chr20	-	45841286	45841370	45837858	45839542	45848908	45848975	10186	107	31	103	11	209	125	0.00597478967691	0.314556399485	0.674	0.848	-0.174
12053	GTDC1	GTDC1	chr2	-	144714761	144714906	144710339	144710410	144764748	144765102	12053	19	0	27	10	270	125	0.0059607245776	0.314556399485	1.0	0.556	0.444
18046	DNMT3A	DNMT3A	chr2	-	25464430	25464576	25463508	25463599	25466766	25466851	18046	195	7	201	0	271	125	0.0059381310562	0.314556399485	0.928	1.0	-0.072
1989	XRCC3	XRCC3	chr14	-	104179211	104179305	104177802	104177904	104181760	104181823	1989	24	7	43	1	219	125	0.00591853061198	0.314556399485	0.662	0.961	-0.299
26079	ANAPC16	ANAPC16	chr10	+	73979811	73980137	73975757	73975896	73983645	73983814	26079	188	89	275	79	451	125	0.00593642967202	0.314556399485	0.369	0.491	-0.122
29637	KIF1B	KIF1B	chr1	+	10386168	10386417	10384815	10384953	10394577	10394696	29637	3	53	11	34	374	125	0.00595062828702	0.314556399485	0.019	0.098	-0.079
30245	A2M	A2M	chr12	-	9254042	9254270	9253739	9253803	9256834	9256996	30245	2487	2	2	0	353	125	0.00592119934759	0.314556399485	0.998	1.0	-0.002
30928	NTNG1	NTNG1	chr1	+	107979286	107979421	107950303	107950330	108023232	108024475	30928	0	46	9	59	260	125	0.00598188395477	0.314556399485	0.0	0.068	-0.068
34146	TOP3B	TOP3B	chr22	-	22322990	22323147	22321974	22322088	22326248	22326323	34146	102	0	86	6	282	125	0.00589166138741	0.314556399485	1.0	0.864	0.136
7499	OSBPL6	OSBPL6	chr2	+	179209012	179209087	179203717	179203821	179213950	179214116	7499	2	18	6	4	200	125	0.00598728353286	0.314556399485	0.065	0.484	-0.419
871	HOOK3	HOOK3	chr8	+	42823155	42823357	42821615	42821756	42828431	42828542	871	109	6	129	0	327	125	0.00590270927942	0.314556399485	0.874	1.0	-0.126
428	FAM98C	FAM98C	chr19	+	38897549	38897717	38896158	38896275	38899390	38899728	428	167	7	163	0	293	125	0.00603417563134	0.316481754844	0.911	1.0	-0.089
13912	MSTO1	MSTO1	chr1	+	155582208	155582361	155581972	155582107	155582634	155582766	13912	171	0	242	9	278	125	0.00604816215665	0.316677670073	1.0	0.924	0.076
15298	ELMOD3	ELMOD3	chr2	+	85582677	85582721	85581842	85581952	85584089	85584375	15298	11	0	1	3	169	125	0.00607220531945	0.316862443798	1.0	0.198	0.802
20710	FBXL6	FBXL6	chr8	-	145581098	145581162	145580649	145580781	145581287	145581446	20710	90	7	143	1	189	125	0.00607160699347	0.316862443798	0.895	0.99	-0.095
14198	FAM206A	FAM206A	chr9	+	111698587	111698717	111697917	111697969	111701475	111701552	14198	81	0	69	6	255	125	0.00614371437213	0.319514519165	1.0	0.849	0.151
3430	TMUB2	TMUB2	chr17	+	42265043	42265111	42264353	42264477	42266389	42266956	3430	16	12	30	4	193	125	0.00613380621029	0.319514519165	0.463	0.829	-0.366
10689	BTBD8	BTBD8	chr1	+	92573440	92573558	92568029	92568226	92595243	92595333	10689	3	4	12	0	243	125	0.00619295990362	0.320756832712	0.278	1.0	-0.722
17139	PCYT2	PCYT2	chr17	-	79866751	79866911	79866443	79866510	79867389	79867478	17139	248	9	365	2	285	125	0.0062076818284	0.320756832712	0.924	0.988	-0.064
18478	HDHD1	HDHD1	chrX	-	7035006	7035075	7023660	7023879	7066093	7066231	18478	0	78	11	127	194	125	0.00620913459671	0.320756832712	0.0	0.053	-0.053
27632	SYNE2	SYNE2	chr14	+	64574208	64574325	64568649	64568760	64580058	64580289	27632	115	8	150	1	242	125	0.00618392798279	0.320756832712	0.881	0.987	-0.106
4532	SEC63	SEC63	chr6	-	108250618	108250718	108246021	108246136	108279089	108279482	4532	356	9	309	0	225	125	0.00622680748897	0.321132782887	0.956	1.0	-0.044
10595	SWAP70	SWAP70	chr11	+	9735012	9735186	9715692	9715833	9746204	9746432	10595	174	13	233	4	299	125	0.00632283372163	0.324988012426	0.848	0.961	-0.113
32016	SLMAP	SLMAP	chr3	+	57857362	57857425	57850533	57850584	57875767	57875827	32016	52	43	77	28	188	125	0.00632165373027	0.324988012426	0.446	0.646	-0.2
3667	PVRL4	PVRL4	chr1	-	161043014	161043089	161040780	161042675	161043509	161043585	3667	43	2	34	11	200	125	0.00633312130909	0.324988012426	0.931	0.659	0.272
11394	SSBP3	SSBP3	chr1	-	54723741	54723822	54722799	54722859	54747110	54747200	11394	67	117	77	73	206	125	0.00636114626849	0.325345249216	0.258	0.39	-0.132
19956	TBCE	TBCE	chr1	+	235582787	235582876	235577747	235577933	235590454	235590554	19956	117	6	146	0	214	125	0.00635415544626	0.325345249216	0.919	1.0	-0.081
15428	EEF1D	EEF1D	chr8	-	144671160	144672251	144668898	144669022	144679517	144679845	15428	213	1063	208	1393	1216	125	0.00640641899737	0.326377211474	0.02	0.015	0.005
22040	DNMT3B	DNMT3B	chr20	+	31393143	31393213	31390190	31390276	31394014	31394133	22040	21	23	50	18	195	125	0.00640786168688	0.326377211474	0.369	0.64	-0.271
23734	DNAJC16	DNAJC16	chr1	+	15855582	15855767	15853307	15853453	15860731	15860798	23734	41	8	57	1	310	125	0.00641795738488	0.326377211474	0.674	0.958	-0.284
28560	HPS1	HPS1	chr10	-	100195028	100195171	100193739	100193848	100195391	100195529	28560	270	14	421	6	268	125	0.00642358360016	0.326377211474	0.9	0.97	-0.07
20448	GFM2	GFM2	chr5	-	74026084	74026223	74021765	74021951	74028846	74028923	20448	160	13	181	3	264	125	0.00643882223976	0.326614280182	0.854	0.966	-0.112
14393	PUSL1	PUSL1	chr1	+	1244294	1244352	1243993	1244100	1244465	1244653	14393	20	6	26	0	183	125	0.00650932002641	0.327231195243	0.695	1.0	-0.305
16080	MAP4K2	MAP4K2	chr11	-	64568371	64568503	64568235	64568298	64568582	64568655	16080	126	1	149	11	257	125	0.006481202815	0.327231195243	0.984	0.868	0.116
26703	FIP1L1	FIP1L1	chr4	+	54280781	54280889	54265896	54266006	54292038	54292132	26703	276	82	410	75	233	125	0.00651454049834	0.327231195243	0.644	0.746	-0.102
29342	C14orf159	C14orf159	chr14	+	91611564	91611657	91580356	91580872	91614124	91614202	29342	4	3	22	0	218	125	0.00650046993048	0.327231195243	0.433	1.0	-0.567
5807	PVR	PVR	chr19	+	45162009	45162168	45161029	45161178	45164558	45164590	5807	482	52	644	112	284	125	0.00648811666253	0.327231195243	0.803	0.717	0.086
7497	OSBPL6	OSBPL6	chr2	+	179204398	179204491	179203717	179203821	179213950	179214116	7497	5	18	9	4	218	125	0.00650150446357	0.327231195243	0.137	0.563	-0.426
17582	WDR59	WDR59	chr16	-	74951826	74951906	74950024	74950157	74955844	74956001	17582	124	6	157	0	205	125	0.00658644381862	0.32771980717	0.926	1.0	-0.074
17893	C17orf49	C17orf49	chr17	+	6920228	6920333	6919813	6920004	6920575	6920843	17893	542	54	471	24	230	125	0.00659519425369	0.32771980717	0.845	0.914	-0.069
22571	ZBTB43	ZBTB43	chr9	+	129571071	129571194	129567284	129567411	129594765	129600487	22571	42	6	18	12	248	125	0.00661873881129	0.32771980717	0.779	0.431	0.348
25745	EDA2R	EDA2R	chrX	-	65824889	65825068	65824262	65824348	65835775	65835872	25745	33	0	13	4	304	125	0.00657242497464	0.32771980717	1.0	0.572	0.428
26150	MPDU1	MPDU1	chr17	+	7490216	7490335	7490009	7490095	7490478	7490589	26150	625	16	717	5	244	125	0.00660625255711	0.32771980717	0.952	0.987	-0.035
26482	ELK1	ELK1	chrX	-	47509319	47509425	47500630	47500874	47509821	47510003	26482	57	58	78	38	231	125	0.00659310247721	0.32771980717	0.347	0.526	-0.179
29343	C14orf159	C14orf159	chr14	+	91611564	91611657	91580356	91580872	91623982	91624034	29343	2	31	16	39	218	125	0.00661974490723	0.32771980717	0.036	0.19	-0.154
30612	ZNF222	ZNF222	chr19	+	44530177	44530238	44529493	44529630	44531174	44531301	30612	5	18	9	4	186	125	0.00654961085892	0.32771980717	0.157	0.602	-0.445
4271	TARBP1	TARBP1	chr1	-	234534127	234534299	234529391	234529583	234536926	234537008	4271	96	9	144	2	297	125	0.00657925286816	0.32771980717	0.818	0.968	-0.15
33173	LOC100134868	LOC100134868	chr20	+	25999467	25999548	25990434	25990525	25999711	25999838	33173	0	14	5	7	206	125	0.00664276002593	0.327808534698	0.0	0.302	-0.302
9535	DDB2	DDB2	chr11	+	47256307	47256485	47256123	47256223	47256820	47256963	9535	279	0	265	7	303	125	0.00663304895003	0.327808534698	1.0	0.94	0.06
14127	VPS50	VPS50	chr7	+	92935139	92935316	92932771	92932862	92938135	92938254	14127	99	8	128	1	302	125	0.00668825813796	0.329002659869	0.837	0.981	-0.144
25719	MRPL47	MRPL47	chr3	-	179320439	179320585	179319517	179319578	179322314	179322434	25719	523	7	569	23	271	125	0.00668586492765	0.329002659869	0.972	0.919	0.053
1152	JKAMP	JKAMP	chr14	+	59953430	59953522	59951160	59951311	59954391	59954546	1152	215	11	239	2	217	125	0.00671485668147	0.329304478769	0.918	0.986	-0.068
13960	SCPEP1	SCPEP1	chr17	+	55075745	55075859	55074322	55074416	55078215	55078353	13960	193	0	79	4	239	125	0.00673482672155	0.329304478769	1.0	0.912	0.088
21093	AIM1	AIM1	chr6	+	107009216	107009375	107006360	107006500	107011638	107011801	21093	61	4	134	0	284	125	0.00673451875421	0.329304478769	0.87	1.0	-0.13
32737	BRF1	BRF1	chr14	-	105707601	105707751	105695156	105695250	105713407	105714222	32737	52	5	78	0	275	125	0.00673703323132	0.329304478769	0.825	1.0	-0.175
1042	CBWD1	CBWD1	chr9	-	121960	122090	121037	121573	123216	123282	1042	95	6	109	0	255	125	0.0067773531558	0.329344438363	0.886	1.0	-0.114
13609	USP42	USP42	chr7	+	6182562	6182645	6180544	6180615	6183715	6183827	13609	53	6	61	0	208	125	0.00677786082942	0.329344438363	0.841	1.0	-0.159
17855	NR1D2	NR1D2	chr3	+	24009303	24009514	24006467	24006653	24018713	24022109	17855	194	17	174	35	336	125	0.0067809132566	0.329344438363	0.809	0.649	0.16
18725	TMEM161A	TMEM161A	chr19	-	19245592	19245696	19243938	19244019	19249234	19249310	18725	93	0	81	6	229	125	0.00678026973079	0.329344438363	1.0	0.881	0.119
7507	STARD4	STARD4	chr5	-	110843026	110843140	110842027	110842077	110848088	110848295	7507	242	2	192	10	239	125	0.0067911565207	0.329344438363	0.984	0.909	0.075
30213	WSB1	WSB1	chr17	+	25637086	25637200	25636125	25636298	25638534	25638642	30213	1187	4	680	11	239	125	0.00688028105324	0.333048879732	0.994	0.97	0.024
849	MICALL2	MICALL2	chr7	-	1481827	1482120	1480226	1480320	1484287	1485064	849	261	0	116	4	418	125	0.00688910508057	0.333048879732	1.0	0.897	0.103
17143	PCYT2	PCYT2	chr17	-	79866751	79867197	79866443	79866510	79867389	79867478	17143	260	9	375	2	571	125	0.00695728856087	0.335819622222	0.863	0.976	-0.113
12831	GOLPH3L	GOLPH3L	chr1	-	150636107	150636239	150634289	150634404	150667131	150667326	12831	120	8	152	1	257	125	0.00697344798107	0.336074500829	0.879	0.987	-0.108
10588	FAM214A	FAM214A	chr15	-	52879252	52879416	52876941	52877141	52885774	52885933	10588	20	0	7	4	289	125	0.00701671314226	0.336780778457	1.0	0.431	0.569
18385	ELF2	ELF2	chr4	-	139988837	139988924	139983018	139983211	139993019	139993193	18385	160	12	119	1	212	125	0.00702080866653	0.336780778457	0.887	0.986	-0.099
21238	ELP6	ELP6	chr3	-	47552637	47552716	47545819	47545938	47555026	47555199	21238	59	5	89	0	204	125	0.00700893065656	0.336780778457	0.878	1.0	-0.122
7325	LYRM1	LYRM1	chr16	+	20913807	20914039	20911987	20912211	20926877	20927036	7325	42	26	60	13	357	125	0.00705799504733	0.338039663569	0.361	0.618	-0.257
10327	ATP5SL	ATP5SL	chr19	-	41942296	41942377	41939441	41939578	41944122	41944319	10327	248	64	320	47	206	125	0.00710155832642	0.338215485273	0.702	0.805	-0.103
29265	FAM188A	FAM188A	chr10	-	15858833	15858914	15838098	15838171	15863654	15863725	29265	95	0	63	5	206	125	0.00709192143608	0.338215485273	1.0	0.884	0.116
30808	DAB1	DAB1	chr1	-	57476352	57476463	57463578	57463801	57476817	57476945	30808	0	6	3	0	236	125	0.00710545934036	0.338215485273	0.0	1.0	-1.0
5272	FDFT1	FDFT1	chr8	+	11660267	11660440	11653081	11653520	11666302	11666400	5272	2359	20	2700	4	298	125	0.00710087452718	0.338215485273	0.98	0.996	-0.016
33725	MLXIP	MLXIP	chr12	+	122622015	122622137	122620035	122620213	122622740	122622842	33725	207	7	314	1	247	125	0.00714527822045	0.339065952052	0.937	0.994	-0.057
5362	EXOC7	EXOC7	chr17	-	74086409	74086478	74085255	74085401	74090494	74090662	5362	37	224	65	215	194	125	0.0071438204439	0.339065952052	0.096	0.163	-0.067
13263	TJP1	TJP1	chr15	-	30011980	30012220	30010469	30011342	30012561	30012912	13263	280	105	440	108	365	125	0.00716600711796	0.339528055043	0.477	0.583	-0.106
89	TP53INP1	TP53INP1	chr8	-	95944297	95944335	95938199	95942956	95952087	95952448	89	53	33	47	10	163	125	0.00718392084014	0.33985556293	0.552	0.783	-0.231
7989	TCF7L2	TCF7L2	chr10	+	114920377	114920450	114917779	114917828	114925313	114927436	7989	5	9	33	10	198	125	0.00725594883415	0.342738182545	0.26	0.676	-0.416
34241	ZNF202	ZNF202	chr11	-	123611124	123611244	123601194	123601693	123612256	123612391	34241	9	2	0	4	245	125	0.00728434164638	0.343554018534	0.697	0.0	0.697
12995	SVIL	SVIL	chr10	-	29821457	29822387	29820182	29820217	29839525	29840192	12995	379	198	445	316	1055	125	0.00730528409567	0.34380651216	0.185	0.143	0.042
32004	EEF2KMT	EEF2KMT	chr16	-	5143484	5143565	5141794	5141896	5145452	5145515	32004	51	0	45	6	206	125	0.00731195385501	0.34380651216	1.0	0.82	0.18
1148	JKAMP	JKAMP	chr14	+	59953398	59953522	59951160	59951311	59954391	59954546	1148	137	11	152	2	249	125	0.00732869447754	0.344069954104	0.862	0.974	-0.112
8548	DPP9	DPP9	chr19	-	4695389	4695567	4694672	4694835	4697562	4697663	8548	458	8	639	1	303	125	0.00738473449972	0.346174837884	0.959	0.996	-0.037
29505	KLHL2	KLHL2	chr4	+	166159929	166160051	166149958	166150065	166184348	166184511	29505	121	8	151	1	247	125	0.00740069459797	0.34639735988	0.884	0.987	-0.103
12590	CECR2	CECR2	chr22	+	17990844	17990928	17983878	17984048	18003143	18003297	12590	6	11	0	15	209	125	0.00741908317814	0.346732704295	0.246	0.0	0.246
16542	PACRGL	PACRGL	chr4	+	20709425	20709493	20706282	20706437	20711305	20711396	16542	43	7	68	1	193	125	0.00750112999493	0.350037625081	0.799	0.978	-0.179
31652	MYEF2	MYEF2	chr15	-	48459545	48459598	48458317	48458325	48460827	48461036	31652	283	9	409	2	178	125	0.00753940846558	0.3512932222	0.957	0.993	-0.036
6656	ANKRD9	ANKRD9	chr14	-	102974977	102975183	102974811	102974886	102975865	102976128	6656	137	0	125	6	331	125	0.00759128156227	0.352116921954	1.0	0.887	0.113
8574	POLL	POLL	chr10	-	103342519	103342648	103340004	103340173	103344358	103344676	8574	64	0	58	6	254	125	0.00758003233494	0.352116921954	1.0	0.826	0.174
921	PTPN14	PTPN14	chr1	-	214556653	214558131	214551301	214551445	214560186	214560265	921	1202	6	1522	0	1603	125	0.00757357173711	0.352116921954	0.94	1.0	-0.06
4565	ODC1	ODC1	chr2	-	10584220	10584393	10583827	10583962	10585056	10585175	4565	1052	2	1582	18	298	125	0.00761673897962	0.352768066804	0.995	0.974	0.021
3038	NUMA1	NUMA1	chr11	-	71723446	71723488	71721831	71721900	71723940	71727306	3038	139	234	99	255	167	125	0.00763787494817	0.353217414519	0.308	0.225	0.083
21857	DPP8	DPP8	chr15	-	65792943	65793117	65790201	65790370	65799580	65799693	21857	197	0	252	8	299	125	0.00766283525504	0.353468574392	1.0	0.929	0.071
799	TP53I3	TP53I3	chr2	-	24302313	24302510	24300302	24300631	24303688	24303901	799	450	10	364	22	322	125	0.00766619010886	0.353468574392	0.946	0.865	0.081
22068	KRBA1	KRBA1	chr7	+	149426278	149426460	149425613	149425766	149427236	149427431	22068	23	8	20	0	307	125	0.00770018786908	0.354406554524	0.539	1.0	-0.461
5212	SLC20A1	SLC20A1	chr2	+	113404900	113405041	113404139	113404739	113405229	113405315	5212	999	13	782	25	266	125	0.00770947833226	0.354406554524	0.973	0.936	0.037
4749	KIAA1217	KIAA1217	chr10	+	24783428	24783533	24762156	24762989	24784075	24784125	4749	24	98	41	76	230	125	0.00774623139485	0.355566984026	0.117	0.227	-0.11
19417	BTF3L4	BTF3L4	chr1	+	52549011	52549213	52530496	52530610	52551783	52551843	19417	987	79	1145	57	327	125	0.00778451156805	0.356265379793	0.827	0.885	-0.058
7302	RBM27	RBM27	chr5	+	145641072	145641369	145640307	145640461	145643053	145643194	7302	278	6	334	0	422	125	0.00777675335114	0.356265379793	0.932	1.0	-0.068
29512	PUF60	PUF60	chr8	-	144902835	144902886	144900542	144900704	144903766	144903856	29512	296	187	361	160	176	125	0.00784026156663	0.358286035971	0.529	0.616	-0.087
13752	AUTS2	AUTS2	chr7	+	70240342	70240372	70236534	70236630	70242088	70242160	13752	22	8	31	1	155	125	0.00797214579191	0.360790580049	0.689	0.962	-0.273
16415	CAPRIN2	CAPRIN2	chr12	-	30872012	30872159	30869441	30869610	30876192	30876248	16415	57	0	52	6	272	125	0.00795632908282	0.360790580049	1.0	0.799	0.201
19256	PRKCD	PRKCD	chr3	+	53199119	53199231	53195222	53195444	53212419	53212553	19256	26	13	33	3	237	125	0.00795504594807	0.360790580049	0.513	0.853	-0.34
25949	DAG1	DAG1	chr3	+	49508397	49508482	49507564	49507866	49514281	49514338	25949	0	25	3	6	210	125	0.00797788316919	0.360790580049	0.0	0.229	-0.229
28011	FZD6	FZD6	chr8	+	104336708	104337726	104330817	104331014	104341882	104342293	28011	988	6	1330	0	1143	125	0.0079222816917	0.360790580049	0.947	1.0	-0.053
32738	BRF1	BRF1	chr14	-	105707601	105707751	105695156	105695250	105718843	105718916	32738	94	4	106	18	275	125	0.00791889030863	0.360790580049	0.914	0.728	0.186
4913	BSDC1	BSDC1	chr1	-	32834830	32834939	32834047	32834151	32841862	32842342	4913	11	216	0	239	234	125	0.00798850047758	0.360790580049	0.026	0.0	0.026
7258	RHOT1	RHOT1	chr17	+	30536368	30536464	30535125	30535328	30538134	30538257	7258	19	41	24	17	221	125	0.00795948732693	0.360790580049	0.208	0.444	-0.236
28845	DNASE1	DNASE1	chr16	+	3705849	3705938	3705373	3705521	3706102	3706186	28845	6	22	6	2	214	125	0.00807611856867	0.363684336477	0.137	0.637	-0.5
30196	PLEKHA5	PLEKHA5	chr12	+	19472954	19472990	19440406	19440490	19473495	19473558	30196	7	97	0	104	161	125	0.00807253053529	0.363684336477	0.053	0.0	0.053
6272	OS9	OS9	chr12	+	58113881	58114046	58112775	58112965	58114188	58114301	6272	489	360	427	237	290	125	0.00808873208107	0.363722141846	0.369	0.437	-0.068
17136	PCYT2	PCYT2	chr17	-	79866751	79866913	79866443	79866510	79867389	79867478	17136	378	9	523	2	287	125	0.00813175819953	0.365125398692	0.948	0.991	-0.043
10477	NBPF8	NBPF8	chr1	+	144617149	144617252	144614958	144615303	144618081	144618296	10477	87	52	119	36	228	125	0.00831411036832	0.365406204371	0.478	0.644	-0.166
10868	SEPT9	SEPT9	chr17	+	75303222	75303279	75277491	75277636	75398140	75398785	10868	288	5	379	22	182	125	0.00831964939553	0.365406204371	0.975	0.922	0.053
12030	ZBTB49	ZBTB49	chr4	+	4307864	4307911	4303715	4304818	4314767	4314841	12030	3	13	10	5	172	125	0.00815026763924	0.365406204371	0.144	0.592	-0.448
14008	TNC	TNC	chr9	-	117819431	117819704	117808688	117808961	117826074	117826347	14008	2363	0	851	3	398	125	0.00833249909231	0.365406204371	1.0	0.989	0.011
15385	FN1	FN1	chr2	-	216236831	216237098	216236631	216236738	216238044	216238134	15385	49326	735	13809	164	392	125	0.00829537331951	0.365406204371	0.955	0.964	-0.009
24351	MRC2	MRC2	chr17	+	60749358	60749513	60749009	60749198	60751423	60751531	24351	1067	7	238	7	280	125	0.00827868905794	0.365406204371	0.986	0.938	0.048
25788	DGUOK	DGUOK	chr2	+	74166036	74166149	74153952	74154179	74173845	74174033	25788	125	214	159	180	238	125	0.00826047331187	0.365406204371	0.235	0.317	-0.082
26227	PAPOLA	PAPOLA	chr14	+	97026985	97027048	97022511	97022750	97029155	97029230	26227	480	17	558	6	188	125	0.00833754896245	0.365406204371	0.949	0.984	-0.035
26341	PPAP2A	PPAP2A	chr5	-	54771126	54771278	54763696	54763977	54830399	54830906	26341	160	7	110	16	277	125	0.00819029162326	0.365406204371	0.912	0.756	0.156
28943	PAQR5	PAQR5	chr15	+	69692312	69692454	69689806	69689903	69695919	69699976	28943	159	0	280	10	267	125	0.00820230778279	0.365406204371	1.0	0.929	0.071
29677	SACM1L	SACM1L	chr3	+	45776726	45776865	45773544	45773643	45779074	45779144	29677	115	5	172	0	264	125	0.00822174163324	0.365406204371	0.916	1.0	-0.084
4215	BEND6	BEND6	chr6	+	56882004	56882197	56879930	56880151	56890879	56892142	4215	17	7	18	0	318	125	0.00817554625721	0.365406204371	0.488	1.0	-0.512
6649	P2RY6	P2RY6	chr11	+	72983351	72983511	72975596	72975694	73006774	73006860	6649	34	0	22	5	285	125	0.00817086161269	0.365406204371	1.0	0.659	0.341
6740	CKAP2	CKAP2	chr13	+	53035030	53035109	53030657	53030742	53035192	53036061	6740	142	0	213	9	204	125	0.00833909666196	0.365406204371	1.0	0.935	0.065
7349	DPY19L4	DPY19L4	chr8	+	95746857	95746982	95738558	95738669	95751640	95751762	7349	66	0	47	5	250	125	0.00827300872277	0.365406204371	1.0	0.825	0.175
7857	DNAH14	DNAH14	chr1	+	225380397	225380613	225372992	225373127	225393672	225393881	7857	4	0	0	4	341	125	0.00831641878948	0.365406204371	1.0	0.0	1.0
9423	ATG16L1	ATG16L1	chr2	+	234173537	234173789	234172641	234172711	234178647	234178713	9423	314	0	521	10	377	125	0.00824456320611	0.365406204371	1.0	0.945	0.055
13949	JADE2	JADE2	chr5	+	133912457	133912586	133909334	133909452	133914183	133918920	13949	86	12	79	29	254	125	0.00847251639867	0.369657196101	0.779	0.573	0.206
14313	FAM195B	FAM195B	chr17	-	79781287	79781389	79781084	79781187	79782162	79782281	14313	840	6	727	17	227	125	0.00847001421092	0.369657196101	0.987	0.959	0.028
15007	TOE1	TOE1	chr1	+	45808055	45808315	45807620	45807779	45808514	45808674	15007	103	0	99	6	385	125	0.0084970591073	0.369657196101	1.0	0.843	0.157
3171	PABPC1L	PABPC1L	chr20	+	43567314	43567389	43566701	43566832	43567766	43567962	3171	108	8	78	0	200	125	0.0085043267961	0.369657196101	0.894	1.0	-0.106
34326	KIAA1468	KIAA1468	chr18	+	59947592	59947675	59942606	59942706	59947878	59947942	34326	33	0	15	4	208	125	0.00850790710953	0.369657196101	1.0	0.693	0.307
7546	NUP54	NUP54	chr4	-	77055327	77055515	77053675	77053872	77065301	77065445	7546	233	0	250	7	313	125	0.00848257139093	0.369657196101	1.0	0.934	0.066
17898	CLN3	CLN3	chr16	-	28498982	28499062	28498776	28498862	28500610	28500707	17898	80	0	75	6	205	125	0.00856799712756	0.371745178742	1.0	0.884	0.116
18195	OBSCN	OBSCN	chr1	+	228407024	228407300	228404713	228404989	228412159	228412435	18195	5	5	11	0	401	125	0.0085944123991	0.371846761671	0.238	1.0	-0.762
25074	TEAD1	TEAD1	chr11	+	12901254	12901389	12886384	12886447	12902551	12902598	25074	187	5	354	0	260	125	0.00858738622542	0.371846761671	0.947	1.0	-0.053
14317	TSPYL2	TSPYL2	chrX	+	53114135	53114281	53113936	53114048	53114408	53114503	14317	111	8	68	16	271	125	0.00865320702601	0.373344792524	0.865	0.662	0.203
35112	MIPOL1	MIPOL1	chr14	+	37696930	37697043	37688757	37688896	37716307	37716445	35112	0	8	4	2	238	125	0.00865201766325	0.373344792524	0.0	0.512	-0.512
34965	CDKL1	CDKL1	chr14	-	50801282	50801339	50798979	50799150	50805664	50805747	34965	16	0	3	3	182	125	0.00867739692067	0.373866311957	1.0	0.407	0.593
2092	ARHGAP8	ARHGAP8	chr22	+	45204885	45204978	45204186	45204318	45210551	45210638	2092	13	87	33	88	218	125	0.00870221524467	0.373892675019	0.079	0.177	-0.098
21684	DOPEY1	DOPEY1	chr6	+	83823041	83823140	83819843	83820033	83828606	83828706	21684	14	7	15	0	224	125	0.00869587108839	0.373892675019	0.527	1.0	-0.473
16571	TMEM222	TMEM222	chr1	+	27657475	27657628	27657210	27657295	27658560	27658592	16571	28	118	11	121	278	125	0.00871979902761	0.374127821612	0.096	0.039	0.057
11398	NEURL4	NEURL4	chr17	-	7230483	7230549	7230029	7230328	7230758	7231203	11398	38	9	57	2	191	125	0.00875640967961	0.374527103096	0.734	0.949	-0.215
12444	CALU	CALU	chr7	+	128387606	128388421	128379345	128379486	128388626	128388858	12444	251	493	174	466	940	125	0.00876547635435	0.374527103096	0.063	0.047	0.016
13741	SULT1C4	SULT1C4	chr2	+	108998840	108998938	108998217	108998343	108999871	108999966	13741	14	31	16	9	223	125	0.00875520741423	0.374527103096	0.202	0.499	-0.297
6691	PGPEP1	PGPEP1	chr19	+	18468192	18468425	18466704	18466821	18474200	18480763	6691	99	23	120	10	358	125	0.00878477705075	0.374833332392	0.6	0.807	-0.207
15423	EEF1D	EEF1D	chr8	-	144668388	144668460	144663455	144663498	144668898	144669022	15423	2420	117	2817	94	197	125	0.00880372457668	0.375123668445	0.929	0.95	-0.021
28696	PRELID2	PRELID2	chr5	-	145176004	145176110	145144493	145144563	145197456	145197617	28696	115	0	82	5	231	125	0.00885487164243	0.376063940342	1.0	0.899	0.101
31261	DPY19L2	DPY19L2	chr12	-	63974441	63974616	63964537	63964637	63976185	63976305	31261	63	0	60	6	300	125	0.00884743533077	0.376063940342	1.0	0.806	0.194
35579	PPM1K	PPM1K	chr4	-	89199295	89199794	89198294	89198395	89205557	89205983	35579	124	2	87	9	624	125	0.00886231220281	0.376063940342	0.925	0.659	0.266
11145	PRPF40A	PRPF40A	chr2	-	153535569	153535623	153533964	153533989	153535865	153535986	11145	478	19	527	43	179	125	0.00889205997312	0.376808664869	0.946	0.895	0.051
11111	RHOC	RHOC	chr1	-	113247721	113247790	113246265	113246428	113249699	113250025	11111	1378	556	1588	532	194	125	0.008931564563	0.376879613004	0.615	0.658	-0.043
29446	SAMD4B	SAMD4B	chr19	+	39844645	39844706	39833098	39833216	39847328	39847729	29446	43	7	89	2	186	125	0.00895473378043	0.376879613004	0.805	0.968	-0.163
31555	PGM3	PGM3	chr6	-	83881655	83881778	83880023	83880197	83884092	83884206	31555	405	13	341	2	248	125	0.00892251596921	0.376879613004	0.94	0.988	-0.048
35327	HYLS1	HYLS1	chr11	+	125761317	125761367	125756954	125757660	125769238	125770541	35327	7	6	30	3	175	125	0.00895350114864	0.376879613004	0.455	0.877	-0.422
6773	SLC25A17	SLC25A17	chr22	-	41190517	41190584	41175012	41175129	41195026	41195087	6773	43	1	57	12	192	125	0.00893351271633	0.376879613004	0.966	0.756	0.21
7692	MACC1	MACC1	chr7	-	20203878	20204022	20201370	20201493	20210336	20210401	7692	28	10	57	58	269	125	0.0089731809147	0.377142183424	0.565	0.314	0.251
20105	TEX10	TEX10	chr9	-	103070781	103070963	103065913	103066124	103072580	103072661	20105	213	6	247	0	307	125	0.00901870154926	0.377375249634	0.935	1.0	-0.065
21140	SETD3	SETD3	chr14	-	99870561	99870647	99866435	99866596	99871541	99871708	21140	267	7	427	1	211	125	0.00899435578729	0.377375249634	0.958	0.996	-0.038
22417	TRAFD1	TRAFD1	chr12	+	112579892	112580099	112578622	112579028	112583389	112583466	22417	326	8	250	0	332	125	0.00902758997409	0.377375249634	0.939	1.0	-0.061
30659	TSNARE1	TSNARE1	chr8	-	143427103	143427253	143425326	143425833	143435997	143436124	30659	43	7	38	0	275	125	0.00901609484136	0.377375249634	0.736	1.0	-0.264
34652	ANKRD28	ANKRD28	chr3	-	15836729	15836813	15807740	15807819	15900883	15901053	34652	77	5	108	0	209	125	0.00905668474071	0.377569642389	0.902	1.0	-0.098
35158	TMEM62	TMEM62	chr15	+	43441226	43441349	43440952	43441077	43443987	43444143	35158	124	8	253	3	248	125	0.00905041250783	0.377569642389	0.887	0.977	-0.09
15132	KXD1	KXD1	chr19	+	18671229	18671360	18668571	18668724	18672845	18672967	15132	24	114	11	139	256	125	0.00909482321685	0.377748163777	0.093	0.037	0.056
1946	SF3B3	SF3B3	chr16	+	70594371	70594494	70590788	70590932	70597778	70597953	1946	232	6	315	0	248	125	0.00909765097274	0.377748163777	0.951	1.0	-0.049
24332	HNRNPA1L2	HNRNPA1L2	chr13	+	53203353	53203494	53201572	53201713	53206556	53206629	24332	4	26	11	13	266	125	0.00907426256643	0.377748163777	0.067	0.285	-0.218
29607	CTNS	CTNS	chr17	+	3552140	3552225	3550737	3550816	3558291	3558395	29607	58	5	79	0	210	125	0.00913672391451	0.378861308949	0.873	1.0	-0.127
17368	ACSL3	ACSL3	chr2	+	223791734	223791907	223789173	223789313	223793579	223793654	17368	1038	27	1183	13	298	125	0.00923039151494	0.381230751624	0.942	0.974	-0.032
17826	PKP4	PKP4	chr2	+	159533250	159533379	159530394	159530512	159535092	159535166	17826	65	137	62	225	254	125	0.00923713537704	0.381230751624	0.189	0.119	0.07
19224	POC1B	POC1B	chr12	-	89865944	89866052	89861393	89861462	89885712	89885892	19224	52	5	70	0	233	125	0.00925556984715	0.381230751624	0.848	1.0	-0.152
1927	THEMIS2	THEMIS2	chr1	+	28208481	28209554	28203098	28203239	28211805	28211962	1927	470	3	675	18	1198	125	0.00924730831191	0.381230751624	0.942	0.796	0.146
7503	C9orf142	C9orf142	chr9	+	139887091	139887152	139886869	139887014	139887376	139887426	7503	58	0	69	7	186	125	0.00921822592107	0.381230751624	1.0	0.869	0.131
11674	PLEKHB2	PLEKHB2	chr2	+	131901980	131902022	131897742	131897848	131904209	131907425	11674	44	389	91	487	167	125	0.0092875895471	0.382040234739	0.078	0.123	-0.045
13028	RALGPS2	RALGPS2	chr1	+	178861364	178861442	178858776	178858831	178863053	178863159	13028	35	22	70	16	203	125	0.00930117643403	0.382090348936	0.495	0.729	-0.234
19958	TBCE	TBCE	chr1	+	235564817	235564902	235543333	235543464	235577747	235577933	19958	129	16	87	2	210	125	0.00932474224136	0.382549717557	0.828	0.963	-0.135
21570	PPP6C	PPP6C	chr9	-	127923119	127923185	127920519	127920661	127933363	127933459	21570	402	3	426	14	191	125	0.00935529466235	0.382786440675	0.989	0.952	0.037
35816	CEP170B	CEP170B	chr14	+	105334760	105334892	105331649	105331850	105342592	105342682	35816	123	5	179	0	257	125	0.00935392601914	0.382786440675	0.923	1.0	-0.077
17865	HFE	HFE	chr6	+	26091137	26091332	26087508	26087744	26091541	26091817	17865	36	5	50	0	320	125	0.00938736798474	0.383590703419	0.738	1.0	-0.262
20178	RAD51D	RAD51D	chr17	-	33434006	33434141	33433404	33433500	33446129	33446191	20178	25	26	48	18	260	125	0.00942374166406	0.384568332214	0.316	0.562	-0.246
14999	DROSHA	DROSHA	chr5	-	31531556	31531632	31530904	31531031	31532096	31532282	14999	82	11	102	35	201	125	0.00946456931086	0.384709835725	0.823	0.644	0.179
29175	RBM38	RBM38	chr20	+	55968334	55968389	55967709	55967833	55982598	55984386	29175	124	8	199	2	180	125	0.00946315051287	0.384709835725	0.915	0.986	-0.071
3663	CNTNAP3	CNTNAP3	chr9	-	39144236	39144343	39140515	39140635	39165929	39166073	3663	6	7	1	17	232	125	0.00945646262825	0.384709835725	0.316	0.031	0.285
16543	PACRGL	PACRGL	chr4	+	20709425	20709493	20706282	20706437	20715054	20715162	16543	17	8	24	1	193	125	0.00957242831181	0.388057533404	0.579	0.94	-0.361
20663	CERS5	CERS5	chr12	-	50526744	50527851	50523088	50524477	50528328	50528485	20663	46	251	19	219	1232	125	0.00959010764623	0.388057533404	0.018	0.009	0.009
22979	CCND3	CCND3	chr6	-	41908107	41908323	41904972	41905132	41909189	41909586	22979	342	7	488	1	341	125	0.00958606903628	0.388057533404	0.947	0.994	-0.047
4491	LACE1	LACE1	chr6	+	108668191	108668243	108645028	108645252	108677893	108678024	4491	1	3	9	0	177	125	0.00959717582289	0.388057533404	0.191	1.0	-0.809
30220	CHTOP	CHTOP	chr1	+	153614721	153614905	153610770	153610924	153617539	153618782	30220	306	14	289	3	309	125	0.00965333706509	0.388801680071	0.898	0.975	-0.077
7785	IFT57	IFT57	chr3	-	107938256	107938419	107937381	107937500	107940957	107941417	7785	360	7	399	0	288	125	0.00963682620762	0.388801680071	0.957	1.0	-0.043
945	RNF38	RNF38	chr9	-	36344828	36344950	36342321	36342421	36351111	36351196	945	152	5	242	0	247	125	0.00965102740035	0.388801680071	0.939	1.0	-0.061
3849	ZFAND1	ZFAND1	chr8	-	82629483	82629523	82627221	82627349	82630416	82630459	3849	123	50	125	89	165	125	0.00966609834175	0.388808736944	0.651	0.516	0.135
5729	OTUD7B	OTUD7B	chr1	-	149921531	149921681	149920870	149920985	149921996	149922124	5729	91	1	76	8	275	125	0.0097050811901	0.389362815746	0.976	0.812	0.164
7601	FKBP10	FKBP10	chr17	+	39973309	39973455	39968961	39969531	39974340	39974530	7601	1108	18	764	3	271	125	0.00969349343201	0.389362815746	0.966	0.992	-0.026
7555	NUP54	NUP54	chr4	-	77052382	77052437	77051808	77051902	77053675	77053872	7555	192	6	287	0	180	125	0.00972202008758	0.38953650395	0.957	1.0	-0.043
2148	TTC39C	TTC39C	chr18	+	21698088	21698196	21694517	21694611	21703797	21703907	2148	70	0	53	5	233	125	0.00974471158547	0.38993993562	1.0	0.85	0.15
23325	CAMK2G	CAMK2G	chr10	-	75612949	75613004	75612011	75612077	75620587	75620647	23325	135	3	115	12	180	125	0.00975807045854	0.38996935654	0.969	0.869	0.1
18753	MTMR11	MTMR11	chr1	-	149903151	149903318	149902683	149902857	149903835	149903906	18753	119	18	131	6	292	125	0.00983347692738	0.390606146857	0.739	0.903	-0.164
27885	BFAR	BFAR	chr16	+	14742244	14742449	14738130	14738466	14748922	14749067	27885	460	1	528	10	330	125	0.00982505774534	0.390606146857	0.994	0.952	0.042
31867	NIPA2	NIPA2	chr15	-	23029839	23029966	23027800	23027922	23033277	23033413	31867	5	33	10	13	252	125	0.0098307167787	0.390606146857	0.07	0.276	-0.206
3452	SLC38A9	SLC38A9	chr5	-	55007279	55007327	54993673	54993820	55008044	55008163	3452	36	4	69	0	173	125	0.00983722589198	0.390606146857	0.867	1.0	-0.133
9572	MICAL3	MICAL3	chr22	-	18314619	18314873	18304795	18304936	18324587	18324783	9572	138	4	287	0	379	125	0.00982711133711	0.390606146857	0.919	1.0	-0.081
24673	UQCC1	UQCC1	chr20	-	33961986	33962059	33954359	33954417	33981894	33981999	24673	67	5	90	0	198	125	0.00989757192749	0.391994605108	0.894	1.0	-0.106
26449	CHEK1	CHEK1	chr11	+	125497501	125497725	125496643	125496728	125499126	125499191	26449	346	4	481	20	349	125	0.00989148125823	0.391994605108	0.969	0.896	0.073
12697	N4BP1	N4BP1	chr16	-	48580057	48580165	48572636	48577172	48581917	48582025	12697	132	1	133	9	233	125	0.00994570902291	0.393017661381	0.986	0.888	0.098
25223	HSD11B1L	HSD11B1L	chr19	+	5684999	5685130	5684791	5684916	5686426	5686538	25223	21	0	9	4	256	125	0.00994884796064	0.393017661381	1.0	0.523	0.477
12750	PANK2	PANK2	chr20	+	3899317	3899443	3897573	3897697	3903890	3904502	12750	175	6	196	0	251	125	0.00997100853151	0.393390032638	0.936	1.0	-0.064
16358	NOC4L	NOC4L	chr12	+	132635525	132635586	132630103	132630210	132635802	132635913	16358	42	4	80	0	186	125	0.0100020409479	0.39411103184	0.876	1.0	-0.124
19529	RGS12	RGS12	chr4	+	3388142	3388164	3344663	3344780	3415798	3415968	19529	63	0	61	6	147	125	0.0100280044033	0.394128641255	1.0	0.896	0.104
2189	APEH	APEH	chr3	+	49713810	49713948	49713488	49713652	49714041	49714133	2189	774	16	1153	8	263	125	0.0100174445196	0.394128641255	0.958	0.986	-0.028
13066	ARAP1	ARAP1	chr11	-	72424220	72424288	72423482	72423613	72425196	72425366	13066	175	6	223	0	193	125	0.0100550039338	0.394186778582	0.95	1.0	-0.05
17768	C17orf53	C17orf53	chr17	+	42230004	42230145	42225225	42226395	42231920	42232032	17768	0	2	11	0	266	125	0.0100540106952	0.394186778582	0.0	1.0	-1.0
11513	PIGT	PIGT	chr20	+	44047491	44047619	44045156	44045334	44047934	44048035	11513	614	4	658	16	253	125	0.0100778972432	0.394583525522	0.987	0.953	0.034
7074	OGFOD3	OGFOD3	chr17	-	80352206	80352419	80347085	80350410	80356071	80356195	7074	112	76	94	108	338	125	0.0101190838535	0.395694605573	0.353	0.244	0.109
31097	FAM126A	FAM126A	chr7	-	23016311	23016427	23015828	23015924	23016959	23017040	31097	96	9	164	3	241	125	0.0101524992672	0.396499377196	0.847	0.966	-0.119
16920	RELA	RELA	chr11	-	65426188	65426293	65423325	65423406	65427136	65427268	16920	270	11	343	3	230	125	0.0101790893462	0.396851640326	0.93	0.984	-0.054
20656	GORASP1	GORASP1	chr3	-	39142237	39142368	39141795	39141994	39142506	39142593	20656	117	5	162	0	256	125	0.010212128771	0.396851640326	0.92	1.0	-0.08
31898	SMYD3	SMYD3	chr1	-	245927342	245927451	245912641	245912966	246021797	246021972	31898	145	0	137	6	234	125	0.0101976731559	0.396851640326	1.0	0.924	0.076
636	SRSF10	SRSF10	chr1	-	24297827	24297929	24290836	24294213	24298062	24298116	636	258	148	210	175	227	125	0.0102129047669	0.396851640326	0.49	0.398	0.092
12932	EBPL	EBPL	chr13	-	50237192	50237331	50234811	50235344	50243912	50243982	12932	251	10	289	2	264	125	0.0102549932591	0.397367731579	0.922	0.986	-0.064
14993	DROSHA	DROSHA	chr5	-	31515560	31515671	31515094	31515326	31521229	31521322	14993	46	37	98	37	236	125	0.0102647756636	0.397367731579	0.397	0.584	-0.187
18103	MR1	MR1	chr1	+	181021370	181021646	181019281	181019422	181022708	181022813	18103	2	6	8	1	401	125	0.0102540578079	0.397367731579	0.094	0.714	-0.62
16913	SNED1	SNED1	chr2	+	242002207	242002321	241992569	241992743	242003003	242003117	16913	2	8	4	0	239	125	0.0103055330456	0.397948158556	0.116	1.0	-0.884
33833	CSGALNACT1	CSGALNACT1	chr8	-	19442676	19442828	19362711	19363641	19459281	19459376	33833	0	12	11	22	277	125	0.0102998975537	0.397948158556	0.0	0.184	-0.184
18291	FAM21A	FAM21A	chr10	+	51859737	51859824	51857434	51857562	51863801	51863903	18291	116	23	85	5	212	125	0.0103639094128	0.399429075891	0.748	0.909	-0.161
4523	SREBF1	SREBF1	chr17	-	17726831	17726921	17723403	17723835	17740040	17740325	4523	12	77	24	57	215	125	0.0103697435862	0.399429075891	0.083	0.197	-0.114
13199	FOCAD	FOCAD	chr9	+	20694518	20694563	20658689	20658825	20715320	20715409	13199	1	6	8	2	170	125	0.0104792053353	0.402371208678	0.109	0.746	-0.637
25528	PPP6R3	PPP6R3	chr11	+	68350510	68350597	68343425	68343511	68355394	68355492	25528	192	44	286	35	212	125	0.010501151041	0.402371208678	0.72	0.828	-0.108
26631	EIF2AK2	EIF2AK2	chr2	-	37349648	37349807	37347101	37347282	37353431	37353554	26631	196	5	320	0	284	125	0.0105386038024	0.402371208678	0.945	1.0	-0.055
27619	MADD	MADD	chr11	+	47310518	47310578	47307983	47308085	47310941	47311044	27619	15	47	5	60	185	125	0.0105633513608	0.402371208678	0.177	0.053	0.124
27748	TM7SF3	TM7SF3	chr12	-	27156168	27156323	27152458	27152609	27167010	27167339	27748	380	3	411	14	280	125	0.0105516464582	0.402371208678	0.983	0.929	0.054
29823	NRP1	NRP1	chr10	-	33491818	33491923	33486577	33486637	33496499	33496644	29823	442	12	414	27	230	125	0.010515819137	0.402371208678	0.952	0.893	0.059
30221	CHTOP	CHTOP	chr1	+	153614718	153614905	153610770	153610924	153617539	153618782	30221	359	14	333	3	312	125	0.0105036643928	0.402371208678	0.911	0.978	-0.067
31358	FNBP1	FNBP1	chr9	-	132678244	132678259	132671168	132671278	132686122	132686305	31358	12	83	24	62	140	125	0.010492395604	0.402371208678	0.114	0.257	-0.143
5755	INO80E	INO80E	chr16	+	30012734	30012851	30012249	30012361	30016541	30017111	5755	268	19	272	40	242	125	0.0105291731562	0.402371208678	0.879	0.778	0.101
14919	P4HA2	P4HA2	chr5	-	131562778	131562914	131554237	131554337	131563482	131563556	14919	189	115	107	37	261	125	0.0105973397513	0.402672840833	0.44	0.581	-0.141
5428	PTBP3	PTBP3	chr9	-	115038123	115038293	115030328	115030475	115060120	115060196	5428	401	48	411	26	295	125	0.0105928368099	0.402672840833	0.78	0.87	-0.09
12985	SVIL	SVIL	chr10	-	29760066	29760172	29759204	29759412	29762766	29762918	12985	254	0	465	11	231	125	0.0106736579557	0.403681621652	1.0	0.958	0.042
13043	TANC1	TANC1	chr2	+	160025760	160025862	160019793	160020057	160027034	160027316	13043	90	0	70	5	227	125	0.0107022934136	0.403681621652	1.0	0.885	0.115
19176	RWDD3	RWDD3	chr1	+	95705332	95705465	95699710	95699871	95712097	95712213	19176	3	7	16	4	258	125	0.0107022718264	0.403681621652	0.172	0.66	-0.488
25622	POLH	POLH	chr6	+	43565432	43565602	43555008	43555226	43568724	43568828	25622	141	5	193	0	295	125	0.0107006419178	0.403681621652	0.923	1.0	-0.077
28949	RFX3	RFX3	chr9	-	3301545	3301620	3293076	3293258	3330258	3330517	28949	24	6	26	0	200	125	0.0106405553554	0.403681621652	0.714	1.0	-0.286
32246	TPMT	TPMT	chr6	-	18132363	18132408	18128544	18131011	18134034	18134120	32246	193	11	196	2	170	125	0.0106576721092	0.403681621652	0.928	0.986	-0.058
13250	SLC3A2	SLC3A2	chr11	+	62638216	62638309	62623483	62623853	62639048	62639141	13250	0	32	5	23	218	125	0.010830850016	0.405286422633	0.0	0.111	-0.111
13945	RQCD1	RQCD1	chr2	+	219445283	219445463	219433302	219433701	219447693	219447809	13945	237	0	270	7	305	125	0.0108497951417	0.405286422633	1.0	0.941	0.059
16413	CAPRIN2	CAPRIN2	chr12	-	30873744	30873849	30869441	30869610	30876192	30876248	16413	26	0	24	6	230	125	0.0108302765837	0.405286422633	1.0	0.685	0.315
17565	USP48	USP48	chr1	-	22021558	22021714	22016466	22016592	22027990	22028095	17565	330	0	329	7	281	125	0.0108375765811	0.405286422633	1.0	0.954	0.046
21028	ZNF33B	ZNF33B	chr10	-	43109335	43109416	43084531	43090147	43109729	43109806	21028	0	16	6	14	206	125	0.0108291841965	0.405286422633	0.0	0.206	-0.206
29364	MPDZ	MPDZ	chr9	-	13115246	13115333	13113929	13114020	13119500	13119648	29364	99	20	96	6	212	125	0.0107620855574	0.405286422633	0.745	0.904	-0.159
4806	NCF2	NCF2	chr1	-	183536338	183536480	183534838	183534914	183538276	183538320	4806	13	3	43	0	267	125	0.0107850448639	0.405286422633	0.67	1.0	-0.33
8946	KRAS	KRAS	chr12	-	25368370	25368494	25357722	25362845	25378547	25378707	8946	21	141	39	124	249	125	0.0108459164459	0.405286422633	0.07	0.136	-0.066
33567	LINC-PINT	LINC-PINT	chr7	-	130652147	130652276	130628918	130630594	130668811	130668868	33567	0	9	2	0	254	125	0.0108768581815	0.405806646066	0.0	1.0	-1.0
17671	LRBA	LRBA	chr4	-	151356740	151356860	151336589	151336742	151357875	151358016	17671	130	5	183	0	245	125	0.0109319918452	0.406391205875	0.93	1.0	-0.07
3184	MBTD1	MBTD1	chr17	-	49279382	49279438	49278952	49279057	49280061	49280296	3184	61	6	60	0	181	125	0.0109133558829	0.406391205875	0.875	1.0	-0.125
991	DDX3X	DDX3X	chrX	+	41202468	41202604	41201989	41202089	41202989	41203075	991	1606	35	1940	21	261	125	0.0109261423904	0.406391205875	0.956	0.978	-0.022
7354	DPY19L4	DPY19L4	chr8	+	95777938	95778037	95773927	95774062	95778839	95778913	7354	38	5	49	0	224	125	0.0109530502693	0.406684650143	0.809	1.0	-0.191
1074	EFHC1	EFHC1	chr6	+	52329692	52329913	52318892	52319085	52334130	52334271	1074	160	8	104	0	346	125	0.0109942768433	0.407215394162	0.878	1.0	-0.122
14713	IRF1	IRF1	chr5	-	131821942	131822065	131821358	131821408	131822248	131822378	14713	366	2	367	11	248	125	0.0109938480908	0.407215394162	0.989	0.944	0.045
22024	MTSS1L	MTSS1L	chr16	-	70699368	70699443	70698822	70698999	70708208	70708431	22024	147	6	162	0	200	125	0.0110068902669	0.407215394162	0.939	1.0	-0.061
24708	ZNF707	ZNF707	chr8	+	144773769	144773883	144772226	144772293	144775840	144777555	24708	35	0	26	5	239	125	0.0111022199392	0.410250931055	1.0	0.731	0.269
21816	NEXN	NEXN	chr1	+	78401507	78401729	78398966	78399164	78407707	78407893	21816	301	13	473	6	347	125	0.011125926212	0.410293764739	0.893	0.966	-0.073
2848	CTNND1	CTNND1	chr11	+	57558856	57559145	57529233	57529591	57563048	57563201	2848	201	1	119	6	414	125	0.0111320968503	0.410293764739	0.984	0.857	0.127
31872	PPP2R5A	PPP2R5A	chr1	+	212502476	212502673	212458878	212459633	212506838	212506940	31872	284	2	351	13	322	125	0.0111432237672	0.410293764739	0.982	0.913	0.069
3131	API5	API5	chr11	+	43339970	43340032	43333504	43333746	43340189	43340351	3131	26	202	15	271	187	125	0.0111780195282	0.411084975316	0.079	0.036	0.043
21516	XRRA1	XRRA1	chr11	-	74638435	74638533	74632258	74632392	74641344	74641417	21516	6	6	9	0	223	125	0.0112834533639	0.414469014646	0.359	1.0	-0.641
21885	ZC3H4	ZC3H4	chr19	-	47572348	47572600	47567446	47571126	47575034	47575378	21885	89	13	145	6	377	125	0.0113157883521	0.414692285998	0.694	0.889	-0.195
28726	ATRX	ATRX	chrX	-	76972607	76972720	76954061	76954117	77041467	77041755	28726	100	0	103	6	238	125	0.011329803489	0.414692285998	1.0	0.9	0.1
9928	S100A4	S100A4	chr1	-	153517945	153517994	153517129	153517285	153518228	153518282	9928	63	303	47	382	174	125	0.0113279896508	0.414692285998	0.13	0.081	0.049
23832	CNPY2	CNPY2	chr12	-	56708913	56709026	56708634	56708750	56709604	56710128	23832	765	0	706	10	238	125	0.0113619548298	0.415376933257	1.0	0.974	0.026
34143	TOP3B	TOP3B	chr22	-	22324581	22324778	22321974	22322088	22326248	22326323	34143	76	0	80	6	322	125	0.0113822752643	0.415627952086	1.0	0.838	0.162
14848	DENND3	DENND3	chr8	+	142170730	142170886	142165947	142166069	142173431	142173528	14848	87	6	147	1	281	125	0.0114111530476	0.416190483998	0.866	0.985	-0.119
24296	MTOR	MTOR	chr1	-	11227498	11227574	11217208	11217348	11259314	11259460	24296	108	6	108	0	201	125	0.0114403177912	0.416271257015	0.918	1.0	-0.082
34619	GUSBP11	GUSBP11	chr22	-	24042912	24043032	24036305	24037704	24047615	24047728	34619	10	0	9	7	245	125	0.0114351401697	0.416271257015	1.0	0.396	0.604
23662	EFCAB13	EFCAB13	chr17	+	45438743	45438887	45422381	45422464	45447802	45447874	23662	6	6	9	0	269	125	0.0114566033948	0.416373402438	0.317	1.0	-0.683
10587	FAM214A	FAM214A	chr15	-	52879347	52879416	52876941	52877141	52885774	52885933	10587	47	0	26	4	194	125	0.0114935311826	0.41668263235	1.0	0.807	0.193
14301	ZBTB38	ZBTB38	chr3	+	141115100	141115345	141105713	141105779	141122768	141122873	14301	58	39	22	35	370	125	0.0114983494988	0.41668263235	0.334	0.175	0.159
6077	PRR14	PRR14	chr16	+	30665949	30666535	30665550	30665660	30666671	30666741	6077	516	8	563	1	711	125	0.011505577023	0.41668263235	0.919	0.99	-0.071
21004	APBB2	APBB2	chr4	-	41035252	41035321	41015599	41016415	41102655	41102767	21004	48	5	60	0	194	125	0.0115664310538	0.417418444058	0.861	1.0	-0.139
7234	EIF2B3	EIF2B3	chr1	-	45363026	45363116	45347283	45347411	45392299	45392411	7234	167	6	184	0	215	125	0.0115415296921	0.417418444058	0.942	1.0	-0.058
9130	OPTN	OPTN	chr10	+	13150961	13151015	13150137	13150289	13151111	13151288	9130	36	10	28	24	179	125	0.0115595471386	0.417418444058	0.715	0.449	0.266
8154	MINK1	MINK1	chr17	+	4797282	4797388	4796728	4796892	4797468	4797606	8154	171	8	260	2	231	125	0.0115918430451	0.417847392473	0.92	0.986	-0.066
7230	MAPK8IP3	MAPK8IP3	chr16	+	1808978	1808996	1808148	1808160	1809958	1810016	7230	0	8	3	1	143	125	0.0116111837987	0.418056748146	0.0	0.724	-0.724
14889	MELK	MELK	chr9	+	36594624	36594768	36589532	36589649	36599390	36599483	14889	105	9	208	4	269	125	0.0116534805634	0.418088094241	0.844	0.96	-0.116
15457	SEC24A	SEC24A	chr5	+	134044402	134044578	134041016	134041127	134050713	134050851	15457	254	6	287	0	301	125	0.0117025326215	0.418088094241	0.946	1.0	-0.054
16655	TRIM33	TRIM33	chr1	-	114973419	114973534	114970369	114970516	114976238	114976355	16655	106	5	138	0	240	125	0.0116475883081	0.418088094241	0.917	1.0	-0.083
22555	POFUT2	POFUT2	chr21	-	46685936	46686142	46683842	46685550	46687504	46687628	22555	30	97	41	64	331	125	0.0116821523722	0.418088094241	0.105	0.195	-0.09
27895	CKAP5	CKAP5	chr11	-	46774184	46774260	46772895	46773084	46774859	46775047	27895	447	10	637	3	201	125	0.0117067239078	0.418088094241	0.965	0.992	-0.027
30927	NTNG1	NTNG1	chr1	+	107963705	107963765	107961201	107961267	108023232	108024475	30927	2	0	0	9	185	125	0.0116684835925	0.418088094241	1.0	0.0	1.0
4226	ZNF326	ZNF326	chr1	+	90472903	90473309	90470691	90470803	90475646	90475845	4226	308	5	429	0	531	125	0.0117203253144	0.418088094241	0.935	1.0	-0.065
5114	ERBB2IP	ERBB2IP	chr5	+	65367996	65368119	65349233	65350779	65372143	65372236	5114	13	65	30	59	248	125	0.01170909506	0.418088094241	0.092	0.204	-0.112
11975	MAP2	MAP2	chr2	+	210372315	210372365	210288770	210289000	210444759	210444824	11975	32	6	32	0	175	125	0.0117902659002	0.418353978658	0.792	1.0	-0.208
12036	SLC25A46	SLC25A46	chr5	+	110092401	110092459	110091164	110091221	110096903	110100861	12036	204	0	211	7	183	125	0.0117645986037	0.418353978658	1.0	0.954	0.046
23216	TMEM135	TMEM135	chr11	+	86868382	86868448	86802403	86802437	86947679	86947726	23216	36	10	97	7	191	125	0.0117826671251	0.418353978658	0.702	0.901	-0.199
27693	EMP3	EMP3	chr19	+	48830777	48830880	48828628	48828867	48832608	48832749	27693	1105	22	890	6	228	125	0.0117604184016	0.418353978658	0.965	0.988	-0.023
3685	TSSC1	TSSC1	chr2	-	3261069	3261226	3217919	3218019	3341787	3341920	3685	190	5	288	0	282	125	0.0117954912408	0.418353978658	0.944	1.0	-0.056
8005	ARMC2	ARMC2	chr6	+	109179401	109179474	109175427	109175688	109190026	109190198	8005	27	5	35	0	198	125	0.0118882710704	0.421161089343	0.773	1.0	-0.227
14322	ABLIM3	ABLIM3	chr5	+	148622053	148622101	148619321	148619451	148624443	148624578	14322	25	16	20	37	173	125	0.0119816636457	0.423014346678	0.53	0.281	0.249
2259	STARD3NL	STARD3NL	chr7	+	38256625	38256679	38254628	38254706	38256788	38256906	2259	488	8	440	20	179	125	0.0119630765158	0.423014346678	0.977	0.939	0.038
4647	C3orf67	C3orf67	chr3	-	58792120	58792182	58739495	58739590	58817411	58817615	4647	24	4	43	0	187	125	0.0119707287163	0.423014346678	0.8	1.0	-0.2
18660	TOPORS-AS1	TOPORS-AS1	chr9	+	32565394	32565626	32552231	32552477	32566388	32566858	18660	11	0	6	5	357	125	0.0120451766613	0.424771229933	1.0	0.296	0.704
31843	ZNF211	ZNF211	chr19	+	58145080	58145273	58144534	58144804	58145390	58145429	31843	1	5	7	1	318	125	0.0120745547604	0.425321716828	0.073	0.733	-0.66
18513	SHARPIN	SHARPIN	chr8	-	145153983	145154108	145153768	145153897	145154179	145154333	18513	319	34	355	18	250	125	0.0121098994192	0.425884222946	0.824	0.908	-0.084
21673	CHUK	CHUK	chr10	-	101978764	101978889	101978474	101978582	101979026	101979116	21673	159	7	208	1	250	125	0.0121509214773	0.425884222946	0.919	0.99	-0.071
3516	ZNF280D	ZNF280D	chr15	-	56946582	56946701	56946395	56946432	56950621	56950684	3516	48	6	46	0	244	125	0.0121361286927	0.425884222946	0.804	1.0	-0.196
842	PKN3	PKN3	chr9	+	131479025	131479202	131477647	131477739	131480603	131480666	842	188	0	277	8	302	125	0.0121313379598	0.425884222946	1.0	0.935	0.065
9614	TMEM14B	TMEM14B	chr6	+	10751365	10751467	10749434	10749501	10755374	10755465	9614	407	4	448	16	227	125	0.0121594550252	0.425884222946	0.982	0.939	0.043
31587	ARHGEF28	ARHGEF28	chr5	+	73205236	73205722	73200182	73200230	73207099	73207400	31587	450	0	541	7	611	125	0.0121875624869	0.426385255204	1.0	0.941	0.059
18115	EGF	EGF	chr4	+	110880467	110880593	110866228	110866431	110882022	110882145	18115	3	3	14	0	251	125	0.0122718759639	0.427413722807	0.332	1.0	-0.668
21538	ZCCHC9	ZCCHC9	chr5	+	80600559	80600960	80597401	80597517	80604379	80604530	21538	273	6	259	0	526	125	0.0122394198623	0.427413722807	0.915	1.0	-0.085
29064	CARHSP1	CARHSP1	chr16	-	8961905	8962017	8953027	8953192	8962388	8962576	29064	7	4	16	0	237	125	0.0122861383482	0.427413722807	0.48	1.0	-0.52
31844	ZNF211	ZNF211	chr19	+	58145153	58145273	58144534	58144804	58145390	58145429	31844	1	5	7	1	245	125	0.0122712702939	0.427413722807	0.093	0.781	-0.688
7693	MACC1	MACC1	chr7	-	20210336	20210401	20201370	20201493	20256921	20257013	7693	7	13	45	22	190	125	0.012272476108	0.427413722807	0.262	0.574	-0.312
29485	ME3	ME3	chr11	-	86161342	86161440	86159191	86159297	86176132	86176242	29485	42	4	72	0	223	125	0.0123330198002	0.428562033372	0.855	1.0	-0.145
33031	GLYCTK	GLYCTK	chr3	+	52325762	52325938	52324975	52325127	52326275	52327208	33031	52	5	63	0	301	125	0.0123839324709	0.429847687518	0.812	1.0	-0.188
32400	PLBD2	PLBD2	chr12	+	113822655	113822751	113821909	113822070	113823016	113823088	32400	261	0	216	6	221	125	0.0124325242187	0.430566746821	1.0	0.953	0.047
32767	TNIK	TNIK	chr3	-	170857258	170857345	170855979	170856168	170858187	170858298	32767	1	69	7	51	212	125	0.0124245670221	0.430566746821	0.008	0.075	-0.067
25443	MASTL	MASTL	chr10	+	27456030	27456203	27454317	27454468	27458872	27460012	25443	243	10	403	4	298	125	0.0124575876926	0.43095162262	0.911	0.977	-0.066
12988	SVIL	SVIL	chr10	-	29820930	29821101	29820182	29820217	29821457	29822387	12988	123	3	157	16	296	125	0.0125124363837	0.431132263234	0.945	0.806	0.139
17951	FHOD3	FHOD3	chr18	+	34289057	34289354	34273171	34273386	34297794	34298678	17951	368	3	410	14	422	125	0.0125066959546	0.431132263234	0.973	0.897	0.076
20381	GIGYF2	GIGYF2	chr2	+	233565294	233565364	233562014	233562102	233568133	233568199	20381	27	12	14	21	195	125	0.0125163186377	0.431132263234	0.591	0.299	0.292
20881	DENND6A	DENND6A	chr3	-	57644844	57644907	57643406	57643462	57646486	57646566	20881	100	0	103	6	188	125	0.0125267013897	0.431132263234	1.0	0.919	0.081
6728	PHLDB2	PHLDB2	chr3	+	111651115	111651244	111639128	111639266	111658321	111658477	6728	216	44	227	78	254	125	0.0125325900681	0.431132263234	0.707	0.589	0.118
28744	SLC22A3	SLC22A3	chr6	+	160858028	160858243	160831760	160831878	160863792	160863901	28744	46	11	61	3	340	125	0.0125709607013	0.431971210216	0.606	0.882	-0.276
34954	EFEMP1	EFEMP1	chr2	-	56104880	56105000	56102080	56102200	56108746	56108869	34954	54	9	91	3	245	125	0.0125963284846	0.432361977274	0.754	0.939	-0.185
20068	CCT7	CCT7	chr2	+	73462677	73462773	73461363	73461512	73466770	73466924	20068	14	706	2	876	221	125	0.0126471253857	0.433623748518	0.011	0.001	0.01
25866	CAMKK2	CAMKK2	chr12	-	121698121	121698158	121693585	121693607	121701608	121701742	25866	76	5	98	0	162	125	0.0126952894378	0.434407616889	0.921	1.0	-0.079
35844	SLTM	SLTM	chr15	-	59209133	59209198	59193458	59193486	59224554	59224642	35844	136	0	133	6	190	125	0.0126981120695	0.434407616889	1.0	0.936	0.064
28621	ZNF410	ZNF410	chr14	+	74364773	74364965	74363018	74363237	74370662	74370813	28621	451	7	492	0	317	125	0.0127139492366	0.434468274134	0.962	1.0	-0.038
12074	IKBKE	IKBKE	chr1	+	206667252	206667324	206666598	206666711	206669444	206670223	12074	131	8	142	1	197	125	0.012832083894	0.43449378029	0.912	0.989	-0.077
15911	IFT80	IFT80	chr3	-	160037547	160037727	160025450	160025569	160073800	160073938	15911	180	0	143	5	305	125	0.012831344241	0.43449378029	1.0	0.921	0.079
16411	CAPRIN2	CAPRIN2	chr12	-	30884276	30884444	30883172	30883216	30887901	30888140	16411	102	0	61	4	293	125	0.0127852618671	0.43449378029	1.0	0.867	0.133
25152	WDR53	WDR53	chr3	-	196293747	196294178	196287866	196288362	196295389	196295413	25152	58	0	61	6	556	125	0.0127914007643	0.43449378029	1.0	0.696	0.304
26082	ANAPC16	ANAPC16	chr10	+	73983645	73983814	73975757	73975896	73990123	73990198	26082	733	38	798	21	294	125	0.0127337157503	0.43449378029	0.891	0.942	-0.051
2690	DTYMK	DTYMK	chr2	-	242619643	242619734	242617866	242618064	242625183	242625292	2690	360	39	519	30	216	125	0.0127643260168	0.43449378029	0.842	0.909	-0.067
35555	PER1	PER1	chr17	-	8045122	8045273	8043787	8044658	8045586	8045776	35555	215	6	226	0	276	125	0.012746225564	0.43449378029	0.942	1.0	-0.058
7824	PDCD6	PDCD6	chr5	+	306716	306869	304291	304336	311407	311517	7824	546	0	530	8	278	125	0.0128072348087	0.43449378029	1.0	0.968	0.032
8084	SHROOM4	SHROOM4	chrX	-	50381173	50381308	50376177	50378668	50438785	50438937	8084	37	2	42	13	260	125	0.0128412799885	0.43449378029	0.899	0.608	0.291
25053	SORBS2	SORBS2	chr4	-	186572937	186572982	186570620	186570810	186573815	186573882	25053	17	5	41	1	170	125	0.0129274836082	0.435977973389	0.714	0.968	-0.254
28367	LYSMD4	LYSMD4	chr15	-	100271922	100272212	100267605	100269936	100273549	100273649	28367	43	0	34	5	415	125	0.0129032188679	0.435977973389	1.0	0.672	0.328
8157	MINK1	MINK1	chr17	+	4795696	4795807	4795443	4795529	4795950	4796063	8157	159	5	231	0	236	125	0.0129196410311	0.435977973389	0.944	1.0	-0.056
16991	NRD1	NRD1	chr1	-	52290958	52291054	52289335	52289458	52293467	52293541	16991	530	6	487	17	221	125	0.0129586571138	0.436379529603	0.98	0.942	0.038
22215	GS1-124K5.11	GS1-124K5.11	chr7	-	66053498	66053567	66038371	66038537	66057243	66057394	22215	1	50	6	29	194	125	0.0129871709825	0.436379529603	0.013	0.118	-0.105
31525	MAX	MAX	chr14	-	65568263	65568290	65560425	65560533	65569021	65569262	31525	65	87	91	69	152	125	0.0129899001314	0.436379529603	0.381	0.52	-0.139
8873	PTGES3	PTGES3	chr12	-	57059415	57060050	57058559	57058584	57064058	57064148	8873	952	11	1289	34	760	125	0.0129958943168	0.436379529603	0.934	0.862	0.072
6399	TSEN15	TSEN15	chr1	+	184039749	184039866	184023861	184023997	184041290	184041432	6399	9	53	3	88	242	125	0.0130527154671	0.437811602833	0.081	0.017	0.064
17285	AHI1	AHI1	chr6	-	135818325	135818387	135813365	135813429	135818720	135818903	17285	8	11	9	1	187	125	0.0130719899368	0.437982552199	0.327	0.857	-0.53
17317	EIF4G3	EIF4G3	chr1	-	21324093	21324126	21307540	21307720	21329205	21329301	17317	2	114	12	129	158	125	0.0131067064842	0.438669963933	0.014	0.069	-0.055
733	CARF	CARF	chr2	+	203831700	203831821	203825959	203826149	203834641	203834785	733	6	4	14	0	246	125	0.0131261507134	0.438845289868	0.433	1.0	-0.567
1057	ZEB1	ZEB1	chr10	+	31784704	31784767	31749965	31750166	31791275	31791437	1057	81	1	25	4	188	125	0.0131491107222	0.438936585622	0.982	0.806	0.176
22043	DNMT3B	DNMT3B	chr20	+	31394014	31394133	31390190	31390276	31395567	31397162	22043	54	9	63	29	244	125	0.0131572989216	0.438936585622	0.755	0.527	0.228
19175	MIR205HG	MIR205HG	chr1	+	209603769	209603821	209602525	209602753	209605548	209605892	19175	0	2	9	0	177	125	0.0131904716519	0.439559000385	0.0	1.0	-1.0
6705	CASP7	CASP7	chr10	+	115451722	115451829	115439427	115439737	115457252	115457362	6705	3	36	18	49	232	125	0.0132044138404	0.439559000385	0.043	0.165	-0.122
13255	DCP2	DCP2	chr5	+	112343634	112343739	112339638	112339774	112346452	112346504	13255	67	5	79	0	230	125	0.0132536729844	0.439600728006	0.879	1.0	-0.121
14257	FRMD4A	FRMD4A	chr10	-	13705452	13705509	13702315	13702553	13708096	13708325	14257	205	32	179	12	182	125	0.0132344002866	0.439600728006	0.815	0.911	-0.096
20991	ALKBH6	ALKBH6	chr19	-	36504415	36504490	36504245	36504324	36505076	36505145	20991	4	27	18	29	200	125	0.0132511681426	0.439600728006	0.085	0.28	-0.195
790	TNIP3	TNIP3	chr4	-	122059778	122059839	122052563	122053817	122062970	122063069	790	9	0	0	2	186	125	0.0132625883239	0.439600728006	1.0	0.0	1.0
6916	PMM2	PMM2	chr16	+	8898623	8898700	8895655	8895767	8900172	8900264	6916	219	9	274	2	202	125	0.0132886922856	0.439993871476	0.938	0.988	-0.05
21663	AGTPBP1	AGTPBP1	chr9	-	88203212	88203393	88201745	88201875	88204442	88204596	21663	124	6	112	0	306	125	0.0133092828276	0.440203817034	0.894	1.0	-0.106
21618	SUMF2	SUMF2	chr7	+	56142278	56142429	56141866	56141911	56144526	56144582	21618	693	31	838	18	276	125	0.0133396597394	0.440736650983	0.91	0.955	-0.045
6866	DTNBP1	DTNBP1	chr6	-	15651543	15651594	15637974	15638035	15652317	15652371	6866	109	6	96	17	176	125	0.0133726718678	0.441355319808	0.928	0.8	0.128
13073	ARAP1	ARAP1	chr11	-	72397086	72397236	72396113	72396726	72398732	72398783	13073	206	0	204	6	275	125	0.0134076945388	0.442038953781	1.0	0.939	0.061
27798	TRIM26	TRIM26	chr6	-	30168811	30168915	30166442	30166930	30181081	30181271	27798	31	8	63	3	229	125	0.0134530288764	0.443060733529	0.679	0.92	-0.241
1039	IQCB1	IQCB1	chr3	-	121518042	121518221	121508919	121509062	121526190	121526290	1039	81	2	71	10	304	125	0.0135003830202	0.444146786219	0.943	0.745	0.198
33030	GLYCTK	GLYCTK	chr3	+	52325760	52325938	52324975	52325127	52326275	52329272	33030	38	5	46	0	303	125	0.0135203005517	0.444328856003	0.758	1.0	-0.242
14574	LRRC45	LRRC45	chr17	+	79982153	79982215	79981177	79981739	79982568	79982639	14574	73	4	135	0	187	125	0.0135654640583	0.445339336545	0.924	1.0	-0.076
26064	FLOT1	FLOT1	chr6	-	30708966	30709110	30708455	30708575	30709923	30709980	26064	412	10	443	2	269	125	0.0136130732949	0.446352883156	0.95	0.99	-0.04
29827	NRP1	NRP1	chr10	-	33491839	33491923	33486577	33486637	33496499	33496644	29827	261	12	249	27	209	125	0.0136252352977	0.446352883156	0.929	0.847	0.082
29769	ZNF263	ZNF263	chr16	+	3335058	3335239	3333486	3334205	3338453	3338570	29769	23	20	31	8	306	125	0.0136588405803	0.446979770346	0.32	0.613	-0.293
2575	PTCD3	PTCD3	chr2	+	86352577	86352638	86352117	86352205	86352917	86353003	2575	182	9	227	2	186	125	0.0137028659668	0.447945963435	0.931	0.987	-0.056
16514	RFWD3	RFWD3	chr16	-	74664678	74664855	74662349	74662564	74666420	74666571	16514	186	14	349	9	302	125	0.0137292038711	0.448332522184	0.846	0.941	-0.095
27909	SAP30BP	SAP30BP	chr17	+	73686750	73686852	73667895	73667943	73689519	73689562	27909	5	313	20	394	227	125	0.0137809559567	0.449136458199	0.009	0.027	-0.018
9620	INVS	INVS	chr9	+	102977682	102977770	102888664	102888831	102988343	102988517	9620	6	25	19	21	213	125	0.0137829005041	0.449136458199	0.123	0.347	-0.224
20280	MON2	MON2	chr12	+	62959793	62959811	62959016	62959160	62960101	62960230	20280	46	12	40	28	143	125	0.0138612233805	0.450922667352	0.77	0.555	0.215
22751	COASY	COASY	chr17	+	40716726	40716916	40716463	40716595	40717000	40717065	22751	491	9	605	2	315	125	0.0138815051357	0.450922667352	0.956	0.992	-0.036
34785	BCL7B	BCL7B	chr7	-	72967877	72967999	72966496	72966572	72971816	72972065	34785	11	98	32	117	247	125	0.0138745727579	0.450922667352	0.054	0.122	-0.068
15658	NFE2L1	NFE2L1	chr17	+	46134393	46134483	46133747	46133960	46134705	46134864	15658	395	331	355	385	215	125	0.0139308511366	0.452050266084	0.41	0.349	0.061
5950	FRMD8	FRMD8	chr11	+	65161043	65161145	65156831	65156999	65161511	65161570	5950	124	13	123	3	227	125	0.0139630741313	0.452620447077	0.84	0.958	-0.118
10749	FAM193B	FAM193B	chr5	-	176979042	176979132	176965905	176966148	176980168	176981548	10749	0	33	3	11	215	125	0.0139780658972	0.452631458801	0.0	0.137	-0.137
13095	ZNF767P	ZNF767P	chr7	-	149318136	149318263	149317014	149317128	149318350	149318650	13095	38	0	22	4	252	125	0.0140134082376	0.452949008674	1.0	0.732	0.268
32907	BNIP3L	BNIP3L	chr8	+	26248758	26248942	26240522	26240746	26252745	26252818	32907	934	0	810	9	309	125	0.0140318594232	0.452949008674	1.0	0.973	0.027
7240	LRP8	LRP8	chr1	-	53722911	53723136	53720788	53720857	53723990	53724143	7240	269	4	301	16	350	125	0.0140202477378	0.452949008674	0.96	0.87	0.09
11762	EDC3	EDC3	chr15	-	74985226	74985359	74967301	74967483	74988220	74988386	11762	0	75	6	61	258	125	0.0140614593382	0.45295787474	0.0	0.045	-0.045
20901	PDSS2	PDSS2	chr6	-	107531642	107531774	107515025	107515058	107533312	107533486	20901	62	0	86	7	257	125	0.0140587219244	0.45295787474	1.0	0.857	0.143
13377	CAMSAP1	CAMSAP1	chr9	-	138773478	138773640	138758301	138758382	138798845	138799005	13377	134	6	120	0	287	125	0.0141193276188	0.453214142111	0.907	1.0	-0.093
17802	VPS29	VPS29	chr12	-	110930800	110931036	110929327	110929927	110933816	110933899	17802	1921	17	2087	6	361	125	0.0141280984997	0.453214142111	0.975	0.992	-0.017
2237	TYSND1	TYSND1	chr10	-	71902423	71902520	71897736	71899897	71903597	71903728	2237	45	0	27	4	222	125	0.0141030409967	0.453214142111	1.0	0.792	0.208
7902	ZDHHC3	ZDHHC3	chr3	-	44974398	44974482	44970797	44970928	44974609	44974691	7902	59	214	82	183	209	125	0.0141040935896	0.453214142111	0.142	0.211	-0.069
15200	SEL1L3	SEL1L3	chr4	-	25780697	25780825	25769361	25769452	25783863	25784040	15200	321	6	483	0	253	125	0.0141495583544	0.453431697805	0.964	1.0	-0.036
35571	PHKA2	PHKA2	chrX	-	18918787	18918817	18915280	18915451	18919602	18919721	35571	18	8	6	13	155	125	0.014166198262	0.453494504362	0.645	0.271	0.374
1058	ZEB1	ZEB1	chr10	+	31784707	31784767	31749965	31750166	31791275	31791437	1058	90	1	29	4	185	125	0.014312646405	0.454240092973	0.984	0.83	0.154
16359	NIPAL1	NIPAL1	chr4	+	48035009	48035100	48032136	48032193	48036897	48037058	16359	51	4	83	0	216	125	0.0142209620226	0.454240092973	0.881	1.0	-0.119
17923	TRIQK	TRIQK	chr8	-	93966633	93966792	93929156	93929238	93978234	93978372	17923	81	5	92	0	284	125	0.0142644239093	0.454240092973	0.877	1.0	-0.123
19186	RWDD3	RWDD3	chr1	+	95709766	95710271	95699710	95699871	95712311	95712781	19186	205	0	184	5	630	125	0.0143218260571	0.454240092973	1.0	0.88	0.12
19402	CRTC2	CRTC2	chr1	-	153925741	153925845	153925280	153925310	153926013	153926082	19402	207	0	244	7	229	125	0.0143116348256	0.454240092973	1.0	0.95	0.05
27302	LETMD1	LETMD1	chr12	+	51449926	51450028	51447560	51447643	51450132	51450285	27302	66	0	41	4	227	125	0.0143024585076	0.454240092973	1.0	0.849	0.151
27695	EMP3	EMP3	chr19	+	48830086	48830179	48828628	48828867	48832608	48832749	27695	354	22	281	6	218	125	0.0142540643377	0.454240092973	0.902	0.964	-0.062
3939	FAM171A1	FAM171A1	chr10	-	15296719	15296878	15290637	15290814	15317853	15317946	3939	215	6	213	0	284	125	0.0142374866311	0.454240092973	0.94	1.0	-0.06
9222	NSUN7	NSUN7	chr4	+	40809077	40809201	40800803	40800921	40810323	40812002	9222	11	6	30	2	249	125	0.0142297361867	0.454240092973	0.479	0.883	-0.404
29871	TTC12	TTC12	chr11	+	113211385	113211455	113210007	113210196	113212558	113212647	29871	84	4	157	0	195	125	0.0143512943673	0.454707882661	0.931	1.0	-0.069
19187	RWDD3	RWDD3	chr1	+	95709766	95710207	95699710	95699871	95712311	95712781	19187	186	0	167	5	566	125	0.0144156771359	0.455662269367	1.0	0.881	0.119
19542	RASA3	RASA3	chr13	-	114806475	114806570	114795286	114795363	114817526	114817630	19542	210	0	197	6	220	125	0.0144256668212	0.455662269367	1.0	0.949	0.051
34924	IL32	IL32	chr16	+	3117554	3117614	3117377	3117416	3118180	3118240	34924	616	16	456	3	185	125	0.0143996561649	0.455662269367	0.963	0.99	-0.027
16814	HNRNPH3	HNRNPH3	chr10	+	70098259	70098399	70096955	70097090	70098896	70098983	16814	439	34	519	20	265	125	0.0144729098036	0.456687568593	0.859	0.924	-0.065
31045	TOMM40L	TOMM40L	chr1	+	161197425	161197527	161197047	161197140	161197673	161197779	31045	49	5	56	0	227	125	0.0144949892682	0.4569014018	0.844	1.0	-0.156
5481	EVC	EVC	chr4	+	5812065	5812177	5811244	5811338	5812682	5816031	5481	106	0	65	4	237	125	0.0145092669677	0.4569014018	1.0	0.896	0.104
22862	NPHP3-ACAD11	NPHP3-ACAD11	chr3	-	132409371	132409494	132407917	132408107	132410035	132410130	22862	120	0	73	4	248	125	0.01454006007	0.457386455756	1.0	0.902	0.098
3158	AKR1A1	AKR1A1	chr1	+	46034156	46034356	46033653	46033849	46034598	46034671	3158	929	72	1023	50	325	125	0.0145558329516	0.457386455756	0.832	0.887	-0.055
35924	ARMC8	ARMC8	chr3	+	137907296	137907372	137906089	137906441	137940767	137940839	35924	23	2	20	11	201	125	0.0145690881932	0.457386455756	0.877	0.531	0.346
13683	NT5C3A	NT5C3A	chr7	-	33075545	33075600	33066428	33066527	33102179	33102409	13683	55	43	31	51	180	125	0.0146934186318	0.45803137071	0.47	0.297	0.173
15274	ITPR3	ITPR3	chr6	+	33638941	33639083	33638447	33638592	33639805	33640005	15274	378	13	763	9	267	125	0.0146260426878	0.45803137071	0.932	0.975	-0.043
17614	ARFIP1	ARFIP1	chr4	+	153711910	153712027	153701088	153701378	153750776	153750878	17614	3	87	14	96	242	125	0.0146827480818	0.45803137071	0.017	0.07	-0.053
17793	CEP290	CEP290	chr12	-	88453674	88453797	88452624	88452797	88454606	88454771	17793	71	6	62	0	248	125	0.0146925015984	0.45803137071	0.856	1.0	-0.144
17896	CLN3	CLN3	chr16	-	28499911	28499983	28498776	28498862	28500610	28500707	17896	59	0	67	6	197	125	0.0146574551083	0.45803137071	1.0	0.876	0.124
2954	BAHCC1	BAHCC1	chr17	+	79413763	79413856	79412379	79412707	79414061	79414874	2954	14	11	12	34	218	125	0.0146636650762	0.45803137071	0.422	0.168	0.254
33466	ATRIP	ATRIP	chr3	+	48498658	48498816	48495699	48495818	48500757	48500853	33466	82	0	73	5	283	125	0.0146192248476	0.45803137071	1.0	0.866	0.134
26596	ZMIZ1	ZMIZ1	chr10	+	80921809	80921890	80899438	80899534	80961340	80961449	26596	168	6	170	0	206	125	0.0147243355836	0.458532434323	0.944	1.0	-0.056
18145	MARK3	MARK3	chr14	+	103964838	103964865	103958113	103958371	103969218	103970166	18145	96	112	85	159	152	125	0.0147438920778	0.45867906754	0.413	0.305	0.108
24866	SCFD1	SCFD1	chr14	+	31097414	31097485	31091459	31091605	31099682	31099771	24866	118	18	122	6	196	125	0.0147954603393	0.459358151559	0.807	0.928	-0.121
27040	STARD8	STARD8	chrX	+	67941377	67941588	67940765	67940964	67941888	67942003	27040	125	5	142	0	336	125	0.0147828088515	0.459358151559	0.903	1.0	-0.097
13520	OBSL1	OBSL1	chr2	-	220422905	220423181	220422544	220422832	220423946	220424219	13520	89	2	59	8	401	125	0.0148271540295	0.459879962128	0.933	0.697	0.236
7912	RASSF6	RASSF6	chr4	-	74464356	74464435	74459167	74459310	74477447	74477546	7912	45	1	47	9	204	125	0.0148690188732	0.460715878667	0.965	0.762	0.203
30995	NCOR2	NCOR2	chr12	-	124839023	124839128	124838638	124838742	124839382	124839485	30995	253	1	327	10	230	125	0.0149230507548	0.461464348266	0.993	0.947	0.046
7557	NUP54	NUP54	chr4	-	77057338	77057565	77053675	77053872	77065301	77065445	7557	212	0	282	7	352	125	0.0149127567214	0.461464348266	1.0	0.935	0.065
5834	ATE1	ATE1	chr10	-	123673304	123673408	123670420	123670666	123681863	123681926	5834	80	4	135	0	229	125	0.0149415922228	0.461575666947	0.916	1.0	-0.084
31679	SLC25A35	SLC25A35	chr17	-	8194650	8194803	8194159	8194294	8195840	8195906	31679	21	0	21	6	278	125	0.0149682131285	0.461936103862	1.0	0.611	0.389
11466	FKBP15	FKBP15	chr9	-	115959211	115959358	115956306	115956449	115961134	115961203	11466	135	5	161	0	272	125	0.0150810005775	0.463564447602	0.925	1.0	-0.075
12710	TEAD4	TEAD4	chr12	+	3126563	3126692	3121335	3121398	3127710	3127754	12710	187	7	230	1	254	125	0.0150546684694	0.463564447602	0.929	0.991	-0.062
22559	FCHO1	FCHO1	chr19	+	17892039	17892152	17889417	17889693	17892260	17892348	22559	42	4	66	0	238	125	0.0150746324888	0.463564447602	0.847	1.0	-0.153
29001	RNF7	RNF7	chr3	+	141461485	141461749	141457050	141457358	141462350	141462398	29001	49	490	72	447	389	125	0.0150658547475	0.463564447602	0.031	0.049	-0.018
21113	ZNF185	ZNF185	chrX	+	152128242	152128440	152113810	152114008	152132382	152132493	21113	195	5	394	1	323	125	0.0151527635454	0.464461048021	0.938	0.993	-0.055
25046	SORBS2	SORBS2	chr4	-	186605907	186605996	186599949	186599976	186611715	186611765	25046	12	18	24	10	214	125	0.0151703093828	0.464461048021	0.28	0.584	-0.304
31279	ZNF438	ZNF438	chr10	-	31199288	31199369	31197861	31197944	31230503	31230580	31279	0	8	4	3	206	125	0.0151700654733	0.464461048021	0.0	0.447	-0.447
4195	HPCAL1	HPCAL1	chr2	+	10559859	10560261	10536960	10537046	10563108	10563214	4195	692	0	722	7	527	125	0.0151262306579	0.464461048021	1.0	0.961	0.039
22128	OSBPL9	OSBPL9	chr1	+	52221991	52222030	52215816	52215867	52226361	52226452	22128	257	49	253	26	164	125	0.0152418698932	0.466035335509	0.8	0.881	-0.081
8522	STIL	STIL	chr1	-	47778619	47778693	47775947	47776034	47779707	47779819	8522	5	22	1	48	199	125	0.0152519009517	0.466035335509	0.125	0.013	0.112
26873	SLC24A1	SLC24A1	chr15	+	65944007	65944097	65942719	65943280	65944979	65945146	26873	19	2	16	11	215	125	0.015311517828	0.467000005001	0.847	0.458	0.389
2796	PQLC3	PQLC3	chr2	+	11315093	11315135	11304329	11304387	11317862	11318998	2796	11	3	31	0	167	125	0.0153288231604	0.467000005001	0.733	1.0	-0.267
30729	COPS7A	COPS7A	chr12	+	6837091	6837167	6833448	6833984	6837388	6837477	30729	349	14	302	3	201	125	0.0153177964609	0.467000005001	0.939	0.984	-0.045
10731	CDC42BPA	CDC42BPA	chr1	-	227235627	227235711	227227831	227227937	227257477	227257554	10731	109	0	121	6	209	125	0.0153652220999	0.467138995003	1.0	0.923	0.077
1506	RANBP10	RANBP10	chr16	-	67805936	67805989	67778190	67778358	67839330	67839442	1506	49	0	31	4	178	125	0.015491509093	0.467138995003	1.0	0.845	0.155
15454	FUBP1	FUBP1	chr1	-	78413137	78413237	78412166	78412261	78414839	78414985	15454	12	4	5	11	225	125	0.015404618366	0.467138995003	0.625	0.202	0.423
17864	HFE	HFE	chr6	+	26091068	26091332	26087508	26087744	26091541	26091817	17864	65	5	72	0	389	125	0.0154515132269	0.467138995003	0.807	1.0	-0.193
20261	YME1L1	YME1L1	chr10	-	27434356	27434519	27425204	27425314	27437834	27437969	20261	474	8	534	1	288	125	0.0153907809379	0.467138995003	0.963	0.996	-0.033
24353	MRC2	MRC2	chr17	+	60759197	60759298	60758422	60758490	60759595	60759738	24353	860	0	176	1	226	125	0.0153990719339	0.467138995003	1.0	0.99	0.01
26467	WWP2	WWP2	chr16	+	69810091	69810144	69796186	69796294	69820898	69820983	26467	10	21	29	19	178	125	0.0154277927096	0.467138995003	0.251	0.517	-0.266
29849	U2SURP	U2SURP	chr3	+	142742816	142742860	142741694	142741906	142745990	142746095	29849	260	7	282	0	169	125	0.0155236789591	0.467138995003	0.965	1.0	-0.035
30234	G6PC3	G6PC3	chr17	+	42151527	42151634	42148097	42148610	42152677	42152819	30234	10	4	19	0	232	125	0.0155588639181	0.467138995003	0.574	1.0	-0.426
30252	KCTD17	KCTD17	chr22	+	37456862	37456962	37455352	37455478	37457578	37457669	30252	87	9	79	1	225	125	0.0154697112882	0.467138995003	0.843	0.978	-0.135
34654	BTBD1	BTBD1	chr15	-	83710479	83710677	83698887	83699080	83718824	83718930	34654	617	0	636	8	323	125	0.0154433005928	0.467138995003	1.0	0.969	0.031
35144	MOSPD1	MOSPD1	chrX	-	134033119	134033195	134030846	134031064	134033309	134033564	35144	96	6	84	0	201	125	0.0155099992954	0.467138995003	0.909	1.0	-0.091
3613	ETHE1	ETHE1	chr19	-	44030352	44030501	44015588	44015718	44030666	44030811	3613	485	26	647	16	274	125	0.0155602106001	0.467138995003	0.895	0.949	-0.054
7385	ZFYVE27	ZFYVE27	chr10	+	99504485	99504672	99498233	99498431	99508025	99508121	7385	111	16	85	3	312	125	0.0155569661726	0.467138995003	0.735	0.919	-0.184
9698	LZTFL1	LZTFL1	chr3	-	45879418	45879543	45877081	45877276	45883480	45883650	9698	91	18	84	5	250	125	0.0155025083346	0.467138995003	0.717	0.894	-0.177
34520	RNF14	RNF14	chr5	+	141354368	141354520	141353147	141353307	141357867	141358395	34520	260	41	331	28	277	125	0.0155989371757	0.467846958477	0.741	0.842	-0.101
14373	RBPMS	RBPMS	chr8	+	30423773	30423877	30416403	30416473	30428153	30429778	14373	452	1	596	11	229	125	0.015631290084	0.468362573497	0.996	0.967	0.029
13765	AK2	AK2	chr1	-	33486967	33487062	33480122	33480195	33487193	33487304	13765	933	18	1021	7	220	125	0.0156692042237	0.469043659766	0.967	0.988	-0.021
27037	HGSNAT	HGSNAT	chr8	+	43028855	43028886	43027452	43027529	43033216	43033377	27037	114	7	140	1	156	125	0.0157409729705	0.470280596716	0.929	0.991	-0.062
29100	C19orf44	C19orf44	chr19	+	16623824	16623920	16620309	16620799	16625307	16625474	29100	8	5	12	0	221	125	0.015727602844	0.470280596716	0.475	1.0	-0.525
1981	MSRB3	MSRB3	chr12	+	65702308	65702435	65672422	65672645	65720605	65720714	1981	42	71	16	9	252	125	0.0157791542078	0.470965827814	0.227	0.469	-0.242
10897	SMC5	SMC5	chr9	+	72959059	72959185	72938936	72939059	72961981	72962077	10897	123	7	151	1	251	125	0.0158736015379	0.472183578351	0.897	0.987	-0.09
11560	NUBP2	NUBP2	chr16	+	1836757	1836956	1836537	1836656	1837677	1837832	11560	278	44	365	32	324	125	0.0159008014755	0.472183578351	0.709	0.815	-0.106
15436	PRPSAP1	PRPSAP1	chr17	-	74340751	74340818	74328343	74328516	74344609	74344662	15436	240	7	213	0	192	125	0.0158607153937	0.472183578351	0.957	1.0	-0.043
15991	GJA9-MYCBP	GJA9-MYCBP	chr1	-	39333233	39333282	39332551	39332681	39338689	39338762	15991	246	0	249	7	174	125	0.0159019590484	0.472183578351	1.0	0.962	0.038
18943	TIMELESS	TIMELESS	chr12	-	56815134	56815277	56814746	56814918	56815510	56815593	18943	306	0	409	8	268	125	0.0159140471182	0.472183578351	1.0	0.96	0.04
20010	SMARCC1	SMARCC1	chr3	-	47712147	47712207	47703823	47704082	47716964	47717078	20010	428	1	656	13	185	125	0.0159269483569	0.472183578351	0.997	0.972	0.025
20655	GORASP1	GORASP1	chr3	-	39142278	39142368	39141795	39141994	39142506	39142593	20655	48	5	53	0	215	125	0.0159114471474	0.472183578351	0.848	1.0	-0.152
393	CENPU	CENPU	chr4	-	185634097	185634167	185631225	185631334	185637550	185637787	393	332	7	544	1	195	125	0.0159448203075	0.472260200325	0.968	0.997	-0.029
16866	GUF1	GUF1	chr4	+	44690023	44690163	44688526	44688730	44691302	44691426	16866	67	21	92	11	265	125	0.015970929884	0.472580427181	0.601	0.798	-0.197
21735	CEP76	CEP76	chr18	-	12695252	12695350	12691357	12691486	12697221	12697407	21735	52	0	61	6	223	125	0.0160062581867	0.473172562587	1.0	0.851	0.149
8679	MAGIX	MAGIX	chrX	+	49021200	49021428	49021044	49021127	49021527	49021699	8679	26	0	21	5	353	125	0.0160217319922	0.473177193789	1.0	0.598	0.402
1044	CBWD1	CBWD1	chr9	-	177722	177820	175697	175784	178815	179075	1044	85	31	57	42	223	125	0.0161007009767	0.4739654451	0.606	0.432	0.174
13505	TRIP12	TRIP12	chr2	-	230725121	230725247	230723487	230724290	230744697	230744844	13505	252	101	192	115	251	125	0.0160697794526	0.4739654451	0.554	0.454	0.1
22211	GS1-124K5.11	GS1-124K5.11	chr7	-	66041741	66041916	66038371	66038537	66057243	66057394	22211	55	50	65	29	300	125	0.0160969679699	0.4739654451	0.314	0.483	-0.169
27724	TINAG	TINAG	chr6	+	54245323	54245369	54219310	54219434	54254588	54254950	27724	97	6	147	1	171	125	0.016109792741	0.4739654451	0.922	0.991	-0.069
13387	OSER1	OSER1	chr20	-	42831600	42831714	42824580	42826379	42835520	42835638	13387	352	26	422	14	239	125	0.0162731871412	0.475678221156	0.876	0.94	-0.064
2645	OGT	OGT	chrX	+	70775039	70775235	70774362	70774442	70775803	70775944	2645	404	45	387	23	321	125	0.0162561299802	0.475678221156	0.778	0.868	-0.09
34518	OIP5	OIP5	chr15	-	41605470	41605552	41601465	41602047	41611855	41611978	34518	65	5	130	1	207	125	0.0163207096459	0.475678221156	0.887	0.987	-0.1
35340	NAV3	NAV3	chr12	+	78570218	78570239	78569085	78569207	78570920	78571093	35340	11	29	3	38	146	125	0.016302202744	0.475678221156	0.245	0.063	0.182
3643	OSBPL5	OSBPL5	chr11	-	3141650	3141854	3140776	3140861	3143226	3143328	3643	113	3	83	10	329	125	0.0162053536837	0.475678221156	0.935	0.759	0.176
4703	KHK	KHK	chr2	+	27317667	27317802	27315199	27315316	27319596	27319669	4703	2	0	0	7	260	125	0.0163219899788	0.475678221156	1.0	0.0	1.0
4858	CROCCP2	CROCCP2	chr1	-	16952847	16952994	16952269	16952500	16953639	16953784	4858	42	6	37	0	272	125	0.0163218804164	0.475678221156	0.763	1.0	-0.237
5630	LZTR1	LZTR1	chr22	+	21341792	21341872	21340129	21340186	21342298	21342407	5630	158	6	150	0	205	125	0.0161948661716	0.475678221156	0.941	1.0	-0.059
873	CNOT6L	CNOT6L	chr4	-	78663294	78663449	78652540	78652692	78669469	78669538	873	55	4	83	0	280	125	0.0162471776834	0.475678221156	0.86	1.0	-0.14
9097	MPZL1	MPZL1	chr1	+	167745300	167745403	167742472	167742605	167757056	167761156	9097	544	21	642	10	228	125	0.0163174195487	0.475678221156	0.934	0.972	-0.038
12327	TRPT1	TRPT1	chr11	-	63992970	63993052	63992014	63992189	63993521	63993726	12327	14	0	1	2	207	125	0.016379978425	0.476020972253	1.0	0.232	0.768
29809	PLEKHG3	PLEKHG3	chr14	+	65198078	65198261	65197755	65197887	65198431	65198524	29809	507	7	580	0	308	125	0.0163766136371	0.476020972253	0.967	1.0	-0.033
9996	APOBEC3G	APOBEC3G	chr22	+	39479735	39479889	39477475	39477590	39482283	39482572	9996	26	0	15	4	279	125	0.0163691514221	0.476020972253	1.0	0.627	0.373
30812	ATP5F1	ATP5F1	chr1	+	111998707	111998871	111992458	111992495	111999251	111999377	30812	1009	13	969	3	289	125	0.0164106186549	0.476267676453	0.971	0.993	-0.022
6643	RFX2	RFX2	chr19	-	6026173	6026248	6016100	6016282	6039990	6040252	6643	6	7	15	2	200	125	0.0164193019365	0.476267676453	0.349	0.824	-0.475
15692	SMCHD1	SMCHD1	chr18	+	2722516	2722661	2718312	2718432	2724896	2724993	15692	139	5	161	0	270	125	0.0164461113544	0.476597816098	0.928	1.0	-0.072
14331	RTN3	RTN3	chr11	+	63523583	63523642	63521133	63521180	63525627	63527363	14331	885	32	1189	22	184	125	0.0164852064953	0.477283035663	0.949	0.973	-0.024
1101	MYO5B	MYO5B	chr18	-	47390510	47390750	47389596	47389697	47398536	47398602	1101	407	3	606	17	365	125	0.0166385244727	0.479694234119	0.979	0.924	0.055
11362	OSBPL3	OSBPL3	chr7	-	24856228	24856307	24854677	24854822	24859793	24859857	11362	213	0	249	7	204	125	0.0165863963759	0.479694234119	1.0	0.956	0.044
18050	INPPL1	INPPL1	chr11	+	71940133	71940274	71939770	71939891	71940508	71940602	18050	510	15	474	4	266	125	0.0166627920657	0.479694234119	0.941	0.982	-0.041
24930	HEXB	HEXB	chr5	+	74012411	74012498	74011334	74011515	74014115	74014188	24930	724	2	679	11	212	125	0.0166755883089	0.479694234119	0.995	0.973	0.022
35566	IFI44	IFI44	chr1	+	79126238	79126339	79124996	79125168	79128388	79128563	35566	51	3	4	3	226	125	0.016652937177	0.479694234119	0.904	0.424	0.48
5973	RABEP1	RABEP1	chr17	+	5283658	5283757	5281471	5281527	5284683	5284800	5973	130	0	113	5	224	125	0.0166771852727	0.479694234119	1.0	0.927	0.073
9938	EPB41L4A	EPB41L4A	chr5	-	111504691	111504802	111504435	111504517	111505997	111506066	9938	79	4	125	0	236	125	0.0166439621641	0.479694234119	0.913	1.0	-0.087
22311	TMCO3	TMCO3	chr13	+	114202617	114202767	114188359	114188555	114203739	114204544	22311	310	6	360	0	275	125	0.0166944655874	0.479744586908	0.959	1.0	-0.041
20886	GALE	GALE	chr1	-	24125376	24125502	24125104	24125220	24125855	24126060	20886	472	47	611	35	251	125	0.0167106515151	0.479763426212	0.833	0.897	-0.064
10220	HERC4	HERC4	chr10	-	69718869	69718893	69716634	69716733	69726439	69726559	10220	1	89	8	87	149	125	0.0167535639232	0.480103058178	0.009	0.072	-0.063
13042	TANC1	TANC1	chr2	+	160025760	160025883	160019793	160020057	160027034	160027316	13042	172	0	144	5	248	125	0.0167397050243	0.480103058178	1.0	0.936	0.064
25501	MEG3	MEG3	chr14	+	101302378	101302412	101302072	101302216	101302503	101302637	25501	46	101	1	16	159	125	0.0167968710506	0.480619184	0.264	0.047	0.217
26081	ANAPC16	ANAPC16	chr10	+	73983645	73983814	73979811	73980137	73990123	73990198	26081	663	11	756	3	294	125	0.0168026906228	0.480619184	0.962	0.991	-0.029
10923	AKAP2	AKAP2	chr9	+	112918598	112918777	112898406	112900819	112930678	112934791	10923	449	150	550	133	304	125	0.0168519676248	0.480693429239	0.552	0.63	-0.078
12670	PRIMPOL	PRIMPOL	chr4	+	185599385	185599548	185593326	185593614	185603401	185603490	12670	85	0	80	5	288	125	0.0168316382925	0.480693429239	1.0	0.874	0.126
32093	TTC23	TTC23	chr15	-	99781569	99781764	99768737	99768937	99789621	99789824	32093	28	16	37	6	320	125	0.0168376176281	0.480693429239	0.406	0.707	-0.301
10410	C16orf74	C16orf74	chr16	-	85743769	85743913	85741123	85741672	85768795	85768841	10410	1	2	14	0	269	125	0.0170531530576	0.481126819419	0.189	1.0	-0.811
11050	PPIP5K2	PPIP5K2	chr5	+	102512567	102512611	102509561	102509676	102513367	102513475	11050	5	53	0	65	169	125	0.0170261890526	0.481126819419	0.065	0.0	0.065
12050	GTDC1	GTDC1	chr2	-	144728219	144728329	144710339	144710410	144764748	144765102	12050	19	0	39	10	235	125	0.0170100737573	0.481126819419	1.0	0.675	0.325
21006	APBB2	APBB2	chr4	-	41067592	41067690	41035252	41035321	41102655	41102767	21006	77	14	48	22	223	125	0.0169265317022	0.481126819419	0.755	0.55	0.205
21698	NETO1	NETO1	chr18	-	70526060	70526309	70450912	70451141	70532042	70532180	21698	193	0	33	2	374	125	0.0169182881227	0.481126819419	1.0	0.847	0.153
23323	CAMK2G	CAMK2G	chr10	-	75585078	75585105	75583797	75583842	75597225	75597269	23323	30	14	35	4	152	125	0.0169874199072	0.481126819419	0.638	0.878	-0.24
27185	MAPK12	MAPK12	chr22	-	50695363	50695393	50695027	50695075	50696671	50696730	27185	15	9	22	2	155	125	0.0170315275988	0.481126819419	0.573	0.899	-0.326
27942	TRIM2	TRIM2	chr4	+	154191489	154191671	154125565	154125712	154197044	154197282	27942	237	7	281	1	307	125	0.0169690868721	0.481126819419	0.932	0.991	-0.059
5374	GOSR1	GOSR1	chr17	+	28837897	28837927	28819696	28819771	28846956	28847039	5374	136	0	169	7	155	125	0.0169313051222	0.481126819419	1.0	0.951	0.049
5409	POMK	POMK	chr8	+	42957647	42957743	42952666	42952758	42958670	42958973	5409	22	4	35	0	221	125	0.0168987839376	0.481126819419	0.757	1.0	-0.243
7400	SMIM14	SMIM14	chr4	-	39558047	39558190	39552545	39553778	39574034	39574083	7400	276	9	235	1	268	125	0.0170540550066	0.481126819419	0.935	0.991	-0.056
8166	TACC2	TACC2	chr10	+	123892123	123892249	123872553	123872748	123954554	123954691	8166	28	5	32	0	251	125	0.0170380969001	0.481126819419	0.736	1.0	-0.264
20118	AKT2	AKT2	chr19	-	40771165	40771258	40762832	40762961	40791087	40791302	20118	63	15	53	30	218	125	0.0171198403904	0.481337203629	0.707	0.503	0.204
27943	TRIM2	TRIM2	chr4	+	154191486	154191671	154125565	154125712	154197044	154197427	27943	305	7	364	1	310	125	0.0170849091779	0.481337203629	0.946	0.993	-0.047
3373	C19orf54	C19orf54	chr19	-	41251034	41251103	41250463	41250588	41255385	41255828	3373	38	4	57	0	194	125	0.0171489600838	0.481337203629	0.86	1.0	-0.14
35549	IMPDH1	IMPDH1	chr7	-	128040885	128040945	128040386	128040593	128041068	128041170	35549	90	0	152	8	185	125	0.0171266339414	0.481337203629	1.0	0.928	0.072
4642	SYTL1	SYTL1	chr1	+	27677284	27677443	27676879	27676976	27677748	27677827	4642	108	12	158	5	284	125	0.0171550000387	0.481337203629	0.798	0.933	-0.135
5639	AMMECR1L	AMMECR1L	chr2	-	128628822	128628933	128624473	128624570	128631401	128631846	5639	69	17	77	6	236	125	0.017131632096	0.481337203629	0.683	0.872	-0.189
3357	DAGLB	DAGLB	chr7	-	6474392	6474651	6472467	6472590	6485583	6485735	3357	90	4	132	0	384	125	0.017170642538	0.481338919495	0.88	1.0	-0.12
3243	STK26	STK26	chrX	+	131188658	131188889	131157535	131157687	131197460	131197517	3243	204	0	287	7	356	125	0.0172322012792	0.482626620052	1.0	0.935	0.065
10062	HERPUD1	HERPUD1	chr16	+	56969312	56969387	56969146	56969224	56970598	56970729	10062	650	33	484	11	200	125	0.017268611872	0.482744384018	0.925	0.965	-0.04
13049	TANC1	TANC1	chr2	+	160019793	160020057	160006880	160007067	160025760	160025862	13049	272	3	209	10	389	125	0.0172676793441	0.482744384018	0.967	0.87	0.097
2445	KTN1	KTN1	chr14	+	56130672	56130759	56128239	56128330	56133958	56134048	2445	477	218	593	206	212	125	0.0172989134115	0.482744384018	0.563	0.629	-0.066
25031	AP5M1	AP5M1	chr14	+	57748806	57748946	57746912	57747140	57749651	57749737	25031	165	5	199	0	265	125	0.0172868179621	0.482744384018	0.94	1.0	-0.06
11006	LRRC6	LRRC6	chr8	-	133590654	133590763	133584200	133584728	133595940	133596022	11006	2	19	4	3	234	125	0.0173711573367	0.483809586149	0.053	0.416	-0.363
11892	NDUFV3	NDUFV3	chr21	+	44323291	44324386	44317036	44317157	44328973	44329773	11892	732	209	686	253	1220	125	0.0174153910332	0.483809586149	0.264	0.217	0.047
1451	GAA	GAA	chr17	+	78075609	78075689	78075354	78075424	78078353	78078931	1451	10	6	11	0	205	125	0.0173810774364	0.483809586149	0.504	1.0	-0.496
28862	USF1	USF1	chr1	-	161011905	161012007	161011440	161011636	161012344	161012460	28862	198	0	111	4	227	125	0.0174083574191	0.483809586149	1.0	0.939	0.061
9488	HECTD2	HECTD2	chr10	+	93247476	93247535	93244936	93245060	93250956	93251064	9488	8	8	7	0	184	125	0.0173961485821	0.483809586149	0.405	1.0	-0.595
20378	NFIC	NFIC	chr19	+	3456547	3456633	3453760	3453914	3462749	3469215	20378	48	0	32	4	211	125	0.0174433631521	0.484151279869	1.0	0.826	0.174
10891	SLC22A20	SLC22A20	chr11	+	64988466	64988635	64985005	64985159	64989943	64990067	10891	0	3	4	0	294	125	0.0174905164273	0.484897460374	0.0	1.0	-1.0
11627	PM20D2	PM20D2	chr6	+	89864466	89864621	89862761	89862904	89868043	89868179	11627	231	10	417	5	280	125	0.017501640176	0.484897460374	0.912	0.974	-0.062
10017	FBXW7	FBXW7	chr4	-	153456092	153456185	153332454	153333024	153456278	153456393	10017	29	0	18	4	218	125	0.0175863090618	0.485935831429	1.0	0.721	0.279
17517	BEND7	BEND7	chr10	-	13522898	13523124	13494538	13494658	13534610	13534876	17517	164	0	240	7	351	125	0.0175706719492	0.485935831429	1.0	0.924	0.076
31573	TIMMDC1	TIMMDC1	chr3	+	119222800	119222868	119217367	119217774	119236051	119236162	31573	0	4	3	0	193	125	0.0175561320906	0.485935831429	0.0	1.0	-1.0
4507	SHMT2	SHMT2	chr12	+	57625263	57625343	57624585	57624783	57625495	57625696	4507	787	16	668	4	205	125	0.0176103280693	0.486164660158	0.968	0.99	-0.022
10985	PAX2	PAX2	chr10	+	102584404	102584506	102568866	102568993	102586765	102586852	10985	82	1	67	7	227	125	0.0176917135459	0.487171712657	0.978	0.841	0.137
11857	RAB23	RAB23	chr6	-	57059567	57059650	57058639	57058732	57061247	57061404	11857	242	1	88	4	208	125	0.0177210205445	0.487171712657	0.993	0.93	0.063
11881	HEXA	HEXA	chr15	-	72646031	72646078	72645408	72645519	72647899	72647965	11881	534	20	456	6	172	125	0.0176695791279	0.487171712657	0.951	0.982	-0.031
14884	MELK	MELK	chr9	+	36583623	36583709	36581640	36581736	36589532	36589649	14884	102	45	172	42	211	125	0.0177652173831	0.487171712657	0.573	0.708	-0.135
19771	BROX	BROX	chr1	+	222889025	222889142	222885894	222886284	222892266	222892373	19771	85	0	104	6	242	125	0.0177847794526	0.487171712657	1.0	0.9	0.1
23825	PTAR1	PTAR1	chr9	-	72338241	72338546	72333565	72333600	72347054	72347268	23825	142	5	147	0	430	125	0.0177887379217	0.487171712657	0.892	1.0	-0.108
28958	NSMCE2	NSMCE2	chr8	+	126114292	126114388	126104082	126104200	126114558	126114729	28958	108	19	114	7	221	125	0.0177371289405	0.487171712657	0.763	0.902	-0.139
31443	IP6K3	IP6K3	chr6	-	33706909	33707038	33703054	33703432	33714534	33714762	31443	4	0	0	3	254	125	0.0177434236513	0.487171712657	1.0	0.0	1.0
425	SYTL4	SYTL4	chrX	-	99958088	99958181	99956923	99957103	99986990	99987135	425	24	1	17	7	218	125	0.0176954983287	0.487171712657	0.932	0.582	0.35
11030	PHYHD1	PHYHD1	chr9	+	131702877	131702994	131700035	131700057	131703723	131703850	11030	86	4	133	0	242	125	0.0179013705641	0.487232721997	0.917	1.0	-0.083
11617	ADNP	ADNP	chr20	-	49521302	49521386	49520425	49520538	49547362	49547527	11617	12	7	31	3	209	125	0.0178968393859	0.487232721997	0.506	0.861	-0.355
1906	ATAD3A	ATAD3A	chr1	+	1464602	1464711	1463074	1463242	1469305	1470067	1906	363	0	507	9	234	125	0.0178550366743	0.487232721997	1.0	0.968	0.032
22315	TMCO3	TMCO3	chr13	+	114193671	114193822	114188359	114188555	114203739	114204544	22315	337	6	410	0	276	125	0.017845159545	0.487232721997	0.962	1.0	-0.038
24394	FBXL4	FBXL4	chr6	-	99365249	99365595	99353301	99353546	99374352	99374936	24394	103	9	124	2	471	125	0.0178647591993	0.487232721997	0.752	0.943	-0.191
31593	DHRS1	DHRS1	chr14	-	24760761	24760831	24760344	24760425	24761389	24761536	31593	79	14	96	38	195	125	0.0178491687757	0.487232721997	0.783	0.618	0.165
4733	TCP11L1	TCP11L1	chr11	+	33083075	33083272	33080504	33080641	33087375	33087557	4733	107	0	74	4	322	125	0.0178752879194	0.487232721997	1.0	0.878	0.122
14014	TNC	TNC	chr9	-	117808688	117808961	117804497	117804620	117819431	117819704	14014	4385	31	1569	3	398	125	0.0180145974965	0.489452019228	0.978	0.994	-0.016
26912	EP400	EP400	chr12	+	132554039	132554186	132551906	132552031	132561060	132561138	26912	130	5	142	0	272	125	0.0180069517516	0.489452019228	0.923	1.0	-0.077
5597	GNL3L	GNL3L	chrX	+	54578264	54578407	54578000	54578175	54578724	54578861	5597	74	0	92	6	268	125	0.0180535493528	0.490079302818	1.0	0.877	0.123
16803	CABLES1	CABLES1	chr18	+	20814571	20814668	20793940	20794018	20832923	20833030	16803	31	4	46	0	222	125	0.0180777558238	0.49030556006	0.814	1.0	-0.186
5768	RBBP6	RBBP6	chr16	+	24576117	24576186	24574930	24574985	24578463	24578826	5768	77	4	123	0	194	125	0.0181197917522	0.491014567376	0.925	1.0	-0.075
28710	SLC2A11	SLC2A11	chr22	+	24225958	24226060	24224945	24225056	24226135	24226211	28710	26	0	16	4	227	125	0.0181429184505	0.491210374034	1.0	0.688	0.312
14305	CRNKL1	CRNKL1	chr20	-	20020252	20020492	20018992	20019094	20021329	20021410	14305	174	5	188	0	365	125	0.018179551065	0.49177118345	0.923	1.0	-0.077
23920	EML2	EML2	chr19	-	46127976	46128076	46124464	46124590	46129962	46130097	23920	60	4	88	0	225	125	0.0182158545287	0.492322115574	0.893	1.0	-0.107
14812	KIF23	KIF23	chr15	+	69733106	69733418	69732242	69732416	69737128	69737380	14812	232	0	338	7	437	125	0.0182437298907	0.492390688845	1.0	0.932	0.068
9926	KIAA0319L	KIAA0319L	chr1	-	35913773	35913933	35909761	35909904	35915467	35915606	9926	278	2	345	12	285	125	0.0182502699316	0.492390688845	0.984	0.927	0.057
24638	PHC1	PHC1	chr12	+	9075228	9075384	9074196	9074346	9083030	9083523	24638	274	1	236	7	281	125	0.0183202612152	0.492987377578	0.992	0.937	0.055
31861	NIPA2	NIPA2	chr15	-	23027800	23027922	23021197	23021429	23034146	23034427	31861	75	32	92	18	247	125	0.0183122458718	0.492987377578	0.543	0.721	-0.178
32902	MTX2	MTX2	chr2	+	177134943	177135147	177134122	177134397	177161587	177161635	32902	19	152	48	196	329	125	0.0182917176538	0.492987377578	0.045	0.085	-0.04
13594	HNRNPD	HNRNPD	chr4	-	83292680	83292737	83280623	83280792	83294598	83295149	13594	1220	172	1730	187	182	125	0.0184541876331	0.493154640451	0.83	0.864	-0.034
16164	KIAA1109	KIAA1109	chr4	+	123197126	123197177	123195497	123195591	123200929	123201136	16164	7	30	15	18	176	125	0.0183886681459	0.493154640451	0.142	0.372	-0.23
16581	ADGRG1	ADGRG1	chr16	+	57675502	57675620	57653909	57654048	57684164	57684263	16581	316	27	511	75	243	125	0.0184247163788	0.493154640451	0.858	0.778	0.08
19014	PEAK1	PEAK1	chr15	-	77577299	77577420	77544708	77544868	77578764	77578846	19014	33	9	18	0	246	125	0.0184236604597	0.493154640451	0.651	1.0	-0.349
20479	GGCT	GGCT	chr7	-	30540151	30540297	30538418	30538554	30544184	30544457	20479	314	45	406	92	271	125	0.0184391511829	0.493154640451	0.763	0.671	0.092
23813	CCDC14	CCDC14	chr3	-	123675586	123675642	123675201	123675274	123679990	123680255	23813	132	1	134	8	181	125	0.0183931692706	0.493154640451	0.989	0.92	0.069
31447	CALCRL	CALCRL	chr2	-	188252055	188252220	188250271	188250358	188252392	188252483	31447	29	0	4	2	290	125	0.0184186395062	0.493154640451	1.0	0.463	0.537
4	NFU1	NFU1	chr2	-	69650713	69650849	69646669	69646736	69659033	69659137	4	309	7	305	19	261	125	0.0184194744605	0.493154640451	0.955	0.885	0.07
19094	USP47	USP47	chr11	+	11901723	11901927	11862969	11863771	11906013	11906127	19094	156	20	167	8	329	125	0.0184749878498	0.493283772391	0.748	0.888	-0.14
1769	PALLD	PALLD	chr4	+	169819643	169819865	169812072	169812208	169824907	169825057	1769	824	21	424	3	347	125	0.0185192623559	0.493981341218	0.934	0.981	-0.047
24348	CTC1	CTC1	chr17	-	8134593	8134787	8133880	8133969	8135043	8135133	24348	104	4	154	0	319	125	0.0185330951208	0.493981341218	0.911	1.0	-0.089
12095	FAHD2A	FAHD2A	chr2	+	96076274	96076334	96072688	96072905	96078181	96078290	12095	37	5	39	0	185	125	0.0187191516858	0.494416936326	0.833	1.0	-0.167
12617	EFHD2	EFHD2	chr1	+	15753645	15753780	15752366	15752514	15755088	15756839	12617	904	30	1047	59	260	125	0.0186397962122	0.494416936326	0.935	0.895	0.04
15762	TTC7B	TTC7B	chr14	-	91044449	91044652	91006931	91007933	91059829	91059970	15762	136	4	214	0	328	125	0.0186789923048	0.494416936326	0.928	1.0	-0.072
260	IQSEC1	IQSEC1	chr3	-	12956603	12956633	12954927	12955053	12957093	12957233	260	65	0	61	5	155	125	0.0185807792194	0.494416936326	1.0	0.908	0.092
26910	PYCR1	PYCR1	chr17	-	79892528	79892621	79892201	79892365	79892801	79893023	26910	289	24	311	11	218	125	0.0186986485514	0.494416936326	0.873	0.942	-0.069
31526	SLC2A6	SLC2A6	chr9	-	136338536	136338722	136338226	136338372	136339101	136339210	31526	139	1	188	10	311	125	0.0186168868047	0.494416936326	0.982	0.883	0.099
32861	BMPR1B	BMPR1B	chr4	+	95917190	95917285	95796981	95797051	96025558	96025718	32861	20	0	22	6	220	125	0.0186341059216	0.494416936326	1.0	0.676	0.324
33956	PPARA	PPARA	chr22	+	46615708	46615911	46614159	46614298	46631029	46639653	33956	19	6	18	0	328	125	0.0186522180047	0.494416936326	0.547	1.0	-0.453
34660	GSN	GSN	chr9	+	124062342	124062404	124043747	124043840	124064240	124064445	34660	36	1013	18	996	187	125	0.0186692720441	0.494416936326	0.023	0.012	0.011
5001	XPNPEP3	XPNPEP3	chr22	+	41256681	41256797	41253084	41253249	41257621	41258785	5001	41	16	39	4	241	125	0.0186454146197	0.494416936326	0.571	0.835	-0.264
8857	DHX35	DHX35	chr20	+	37601201	37601294	37597723	37597857	37612341	37612419	8857	41	5	43	0	218	125	0.0187254893015	0.494416936326	0.825	1.0	-0.175
4950	MSI2	MSI2	chr17	+	55754347	55754420	55752332	55752487	55756909	55757299	4950	198	13	247	35	198	125	0.018741653457	0.49442114312	0.906	0.817	0.089
18956	MTL5	MTL5	chr11	-	68509785	68509862	68506167	68506256	68514675	68514834	18956	6	11	0	11	202	125	0.0188137942833	0.495743409172	0.252	0.0	0.252
34314	SDHC	SDHC	chr1	+	161298185	161298287	161293403	161293460	161310383	161310445	34314	846	63	948	44	227	125	0.0188238708714	0.495743409172	0.881	0.922	-0.041
9466	ATXN7L2	ATXN7L2	chr1	+	110031004	110031087	110030235	110030426	110031468	110031722	9466	25	3	16	10	208	125	0.0188671164228	0.496459080522	0.834	0.49	0.344
12228	NAGK	NAGK	chr2	+	71303733	71303831	71300611	71300724	71304687	71304766	12228	266	15	164	2	223	125	0.0188912948253	0.496476074677	0.909	0.979	-0.07
3303	ENOX2	ENOX2	chrX	-	129813515	129813722	129803938	129804172	129822836	129822992	3303	98	0	97	5	332	125	0.0188999049534	0.496476074677	1.0	0.88	0.12
13085	RPRD2	RPRD2	chr1	+	150437002	150437203	150432535	150432793	150443036	150449041	13085	163	7	265	2	326	125	0.018934739118	0.496968530869	0.899	0.981	-0.082
25238	KIF13B	KIF13B	chr8	-	28932797	28932860	28929136	28929833	28950261	28950395	25238	38	14	80	10	188	125	0.0190325028528	0.498326491296	0.643	0.842	-0.199
34969	LINC00959	LINC00959	chr10	-	131902346	131902494	131878000	131878165	131908967	131909081	34969	6	2	0	4	273	125	0.0190348718027	0.498326491296	0.579	0.0	0.579
4573	SGMS1	SGMS1	chr10	-	52226649	52226692	52220432	52220574	52279590	52279681	4573	36	4	52	0	168	125	0.0190095367424	0.498326491296	0.87	1.0	-0.13
9526	VILL	VILL	chr3	+	38039580	38039659	38038973	38039176	38039756	38039855	9526	41	0	7	2	204	125	0.0190721810955	0.498880455887	1.0	0.682	0.318
11234	APPL2	APPL2	chr12	-	105589038	105589127	105583768	105583933	105589222	105589279	11234	199	6	188	0	214	125	0.019426373438	0.499245004527	0.951	1.0	-0.049
1184	FBXW11	FBXW11	chr5	-	171299875	171299994	171297751	171297862	171303288	171303538	1184	316	11	352	3	244	125	0.0194416593437	0.499245004527	0.936	0.984	-0.048
14059	TAC1	TAC1	chr7	+	97363559	97363604	97363034	97363131	97364137	97364161	14059	63	3	91	17	170	125	0.0194105075101	0.499245004527	0.939	0.797	0.142
1604	PHIP	PHIP	chr6	-	79679765	79679890	79679551	79679634	79680497	79680605	1604	64	5	122	1	250	125	0.0192217943547	0.499245004527	0.865	0.984	-0.119
16161	CIZ1	CIZ1	chr9	-	130940647	130940769	130939844	130940042	130940987	130941694	16161	493	9	580	2	247	125	0.0193882845987	0.499245004527	0.965	0.993	-0.028
16495	GPR108	GPR108	chr19	-	6731901	6731945	6731483	6731533	6732035	6732166	16495	213	2	185	9	169	125	0.019323144483	0.499245004527	0.987	0.938	0.049
16534	PACRGL	PACRGL	chr4	+	20714410	20714545	20706282	20706437	20715054	20715162	16534	76	8	76	1	260	125	0.0194096739558	0.499245004527	0.82	0.973	-0.153
20258	YME1L1	YME1L1	chr10	-	27436426	27436597	27434356	27434519	27437834	27437969	20258	23	306	12	369	296	125	0.0192665072548	0.499245004527	0.031	0.014	0.017
23617	CMC2	CMC2	chr16	-	81015410	81015482	81009698	81010076	81040338	81040502	23617	77	0	96	6	197	125	0.0194314424578	0.499245004527	1.0	0.91	0.09
2410	UBXN11	UBXN11	chr1	-	26627416	26627515	26624452	26624553	26628184	26628213	2410	39	30	45	14	224	125	0.0193568428765	0.499245004527	0.42	0.642	-0.222
25056	SORBS2	SORBS2	chr4	-	186605907	186606000	186599949	186599976	186611715	186611765	25056	19	18	33	10	218	125	0.0192071693358	0.499245004527	0.377	0.654	-0.277
27660	ST3GAL4	ST3GAL4	chr11	+	126277993	126278089	126277468	126277529	126278201	126278391	27660	92	6	73	0	221	125	0.0192443288001	0.499245004527	0.897	1.0	-0.103
31904	MRRF	MRRF	chr9	+	125033142	125033354	125026881	125027217	125042721	125042877	31904	235	0	268	6	337	125	0.0194089082206	0.499245004527	1.0	0.943	0.057
32228	SPEN	SPEN	chr1	+	16245898	16246012	16245420	16245546	16247364	16247478	32228	80	0	101	6	239	125	0.0192340447707	0.499245004527	1.0	0.898	0.102
32448	DMKN	DMKN	chr19	-	36000812	36000863	35997027	35997087	36001085	36001154	32448	181	3	235	15	176	125	0.0191033016499	0.499245004527	0.977	0.918	0.059
34096	ZNF502	ZNF502	chr3	+	44756082	44756180	44754134	44754232	44761694	44761808	34096	14	5	17	0	223	125	0.0193019343596	0.499245004527	0.611	1.0	-0.389
34524	RNF14	RNF14	chr5	+	141357867	141358395	141354368	141354520	141359687	141359916	34524	650	12	775	4	653	125	0.019142414252	0.499245004527	0.912	0.974	-0.062
5160	CD44	CD44	chr11	+	35222628	35222742	35219667	35219793	35229651	35229753	5160	38	64	124	119	239	125	0.0194133119827	0.499245004527	0.237	0.353	-0.116
5647	AMMECR1L	AMMECR1L	chr2	-	128627027	128627118	128624473	128624570	128631401	128631846	5647	38	17	44	6	216	125	0.0192923164121	0.499245004527	0.564	0.809	-0.245
6683	ALOX5	ALOX5	chr10	+	45939563	45939734	45939175	45939276	45940955	45941567	6683	27	0	17	4	296	125	0.0193657979885	0.499245004527	1.0	0.642	0.358
7709	HLA-B	HLA-B	chr6	-	31322883	31323000	31322409	31322442	31323093	31323369	7709	1412	2	696	9	242	125	0.0193721926647	0.499245004527	0.997	0.976	0.021
8914	FAM21C	FAM21C	chr10	+	46272720	46272873	46268703	46268806	46274400	46274583	8914	14	22	27	14	278	125	0.0192574431215	0.499245004527	0.222	0.464	-0.242
11022	PHYHD1	PHYHD1	chr9	+	131702647	131702776	131700035	131700057	131703723	131703850	11022	66	4	93	0	254	125	0.0195746223391	0.499365593762	0.89	1.0	-0.11
1145	VPS35	VPS35	chr16	-	46702841	46702964	46696894	46697074	46705616	46705772	1145	635	4	820	17	248	125	0.0196171942542	0.499365593762	0.988	0.96	0.028
1230	GPATCH4	GPATCH4	chr1	-	156568759	156568896	156568018	156568111	156571200	156571279	1230	63	4	88	0	262	125	0.0196854507246	0.499365593762	0.883	1.0	-0.117
12323	CHMP4C	CHMP4C	chr8	+	82665298	82665476	82644687	82645051	82667604	82667719	12323	169	12	237	5	303	125	0.0198730964061	0.499365593762	0.853	0.951	-0.098
12691	NAALADL1	NAALADL1	chr11	-	64813660	64813834	64813498	64813586	64815118	64815210	12691	51	0	22	3	299	125	0.0199475986197	0.499365593762	1.0	0.754	0.246
14141	RCCD1	RCCD1	chr15	+	91499029	91499113	91498105	91498178	91499841	91500130	14141	16	6	15	0	209	125	0.0199841196578	0.499365593762	0.615	1.0	-0.385
14887	MELK	MELK	chr9	+	36597218	36597287	36589532	36589649	36599390	36599483	14887	122	9	215	4	194	125	0.0197850447487	0.499365593762	0.897	0.972	-0.075
15101	DHDDS	DHDDS	chr1	+	26774049	26774151	26772806	26772923	26784281	26784396	15101	153	20	177	9	227	125	0.0197043858379	0.499365593762	0.808	0.915	-0.107
15356	AXL	AXL	chr19	+	41745598	41745625	41745068	41745219	41748787	41748920	15356	303	197	602	505	152	125	0.0199745389461	0.499365593762	0.558	0.495	0.063
15912	GRAMD4	GRAMD4	chr22	+	47072496	47072565	47071364	47071449	47073043	47075688	15912	79	5	81	0	194	125	0.0200449028384	0.499365593762	0.911	1.0	-0.089
18031	AP3S1	AP3S1	chr5	+	115230783	115230855	115205713	115205825	115249058	115249778	18031	214	6	221	0	197	125	0.0197943433581	0.499365593762	0.958	1.0	-0.042
19129	ERLIN1	ERLIN1	chr10	-	101923760	101923852	101915901	101915991	101927104	101927163	19129	217	5	362	0	217	125	0.019903030331	0.499365593762	0.962	1.0	-0.038
20008	SMARCC1	SMARCC1	chr3	-	47632150	47632327	47627377	47629796	47651555	47651817	20008	725	8	1046	0	302	125	0.0198606023544	0.499365593762	0.974	1.0	-0.026
20171	RNF13	RNF13	chr3	+	149563797	149563927	149530474	149531140	149570302	149570383	20171	216	6	192	0	255	125	0.020054879976	0.499365593762	0.946	1.0	-0.054
20410	MET	MET	chr7	+	116339124	116340338	116312458	116312631	116371721	116371913	20410	3822	16	6071	10	1339	125	0.0197540345919	0.499365593762	0.957	0.983	-0.026
21530	LIMCH1	LIMCH1	chr4	+	41672734	41672809	41668577	41668683	41673570	41673611	21530	0	141	9	183	200	125	0.0195268631955	0.499365593762	0.0	0.03	-0.03
22125	ZNHIT3	ZNHIT3	chr17	+	34842778	34842810	34842470	34842629	34848656	34848743	22125	249	24	248	10	157	125	0.0199228409054	0.499365593762	0.892	0.952	-0.06
2294	STAT4	STAT4	chr2	-	191900889	191901025	191899273	191899323	191903924	191904023	2294	7	0	0	2	261	125	0.0197510351026	0.499365593762	1.0	0.0	1.0
24771	PLEKHB1	PLEKHB1	chr11	+	73366847	73366952	73364019	73364059	73371797	73371897	24771	2	3	0	20	230	125	0.0195564829452	0.499365593762	0.266	0.0	0.266
27460	AGBL5	AGBL5	chr2	+	27291915	27291962	27291499	27291612	27292440	27292574	27460	8	1	2	5	172	125	0.0197283281789	0.499365593762	0.853	0.225	0.628
29636	KIF1B	KIF1B	chr1	+	10434911	10435104	10434373	10434523	10435312	10435431	29636	111	0	111	5	318	125	0.0198246035781	0.499365593762	1.0	0.897	0.103
2965	ANKS3	ANKS3	chr16	-	4781512	4781580	4779980	4780152	4784156	4784378	2965	1	18	6	10	193	125	0.0195668327494	0.499365593762	0.035	0.28	-0.245
29992	SLC25A25	SLC25A25	chr9	+	130864358	130864394	130863587	130863675	130864648	130864760	29992	2	135	8	100	161	125	0.0200606209329	0.499365593762	0.011	0.058	-0.047
3126	LOC103091866	LOC103091866	chr1	+	149671771	149671860	149576261	149576700	149672300	149672983	3126	0	4	6	2	214	125	0.0196135761712	0.499365593762	0.0	0.637	-0.637
31591	ARHGEF28	ARHGEF28	chr5	+	73187876	73188055	73183427	73183504	73189021	73189113	31591	529	8	727	2	304	125	0.0197813322546	0.499365593762	0.965	0.993	-0.028
31899	SMYD3	SMYD3	chr1	-	246078831	246078942	246027100	246027188	246091232	246091335	31899	115	1	99	7	236	125	0.0199063443689	0.499365593762	0.984	0.882	0.102
33781	SLC43A3	SLC43A3	chr11	-	57177407	57177594	57176647	57176771	57182087	57182204	33781	471	6	924	0	312	125	0.0197603555768	0.499365593762	0.969	1.0	-0.031
33803	GYS1	GYS1	chr19	-	49490450	49490642	49489106	49489292	49496251	49496610	33803	130	4	198	0	317	125	0.0197417989335	0.499365593762	0.928	1.0	-0.072
34488	ICA1L	ICA1L	chr2	-	203661612	203661687	203653552	203653810	203676468	203676512	34488	6	5	9	0	200	125	0.0196238282094	0.499365593762	0.429	1.0	-0.571
35559	PER1	PER1	chr17	-	8051314	8051421	8050991	8051145	8051498	8051577	35559	229	0	233	6	232	125	0.0195035497659	0.499365593762	1.0	0.954	0.046
4960	SLC44A1	SLC44A1	chr9	+	108072004	108072147	108061500	108061590	108097843	108097980	4960	203	5	253	0	268	125	0.0196999382828	0.499365593762	0.95	1.0	-0.05
5669	UBE2K	UBE2K	chr4	+	39739039	39739133	39699663	39700010	39747371	39747430	5669	636	1	654	10	219	125	0.0200235901014	0.499365593762	0.997	0.974	0.023
6653	P2RY6	P2RY6	chr11	+	72983384	72983511	72975549	72975694	73006774	73006860	6653	16	0	13	5	252	125	0.0196762489719	0.499365593762	1.0	0.563	0.437
7402	DCAF8	DCAF8	chr1	-	160194851	160194909	160194231	160194339	160195380	160195453	7402	265	10	263	2	183	125	0.0199836057465	0.499365593762	0.948	0.989	-0.041
7410	DCAF8	DCAF8	chr1	-	160213749	160213824	160209486	160210160	160231074	160231148	7410	219	16	243	6	200	125	0.0198515279483	0.499365593762	0.895	0.962	-0.067
8152	DCAF13	DCAF13	chr8	+	104433202	104433310	104432491	104432691	104438283	104438373	8152	360	8	364	1	233	125	0.0196088373836	0.499365593762	0.96	0.995	-0.035
9081	TRAPPC8	TRAPPC8	chr18	-	29493331	29493485	29489629	29489723	29496234	29496409	9081	110	4	165	0	279	125	0.0199464002117	0.499365593762	0.925	1.0	-0.075
988	DDX3X	DDX3X	chrX	+	41206567	41206704	41206111	41206265	41206892	41209540	988	1015	40	1268	28	262	125	0.0200134704205	0.499365593762	0.924	0.956	-0.032
656	TMEM120A	TMEM120A	chr7	-	75616855	75616920	75616677	75616746	75617035	75617128	656	123	7	141	1	190	125	0.020096478703	0.499855410703	0.92	0.989	-0.069
4993	GGA3	GGA3	chr17	-	73239143	73239247	73238911	73238992	73239527	73239651	4993	139	0	165	6	229	125	0.0201281154417	0.500239535177	1.0	0.938	0.062
25137	C2orf42	C2orf42	chr2	-	70392223	70392324	70387756	70387919	70392659	70392767	25137	15	0	16	6	226	125	0.0201614329574	0.500664780482	1.0	0.596	0.404
15086	MCM8	MCM8	chr20	+	5953221	5953372	5948475	5948671	5953701	5953842	15086	9	5	12	0	276	125	0.020193112172	0.501048691741	0.449	1.0	-0.551
3355	DAGLB	DAGLB	chr7	-	6475992	6476164	6472467	6472590	6485583	6485735	3355	54	4	74	0	297	125	0.0202202014866	0.501318189666	0.85	1.0	-0.15
13527	IL18R1	IL18R1	chr2	+	102990396	102990453	102988412	102988578	102992366	102992523	13527	8	9	0	7	182	125	0.0202618856586	0.501667244848	0.379	0.0	0.379
20231	STAG2	STAG2	chrX	+	123095635	123095706	123095161	123095285	123156380	123156521	20231	21	4	31	0	196	125	0.0202667590823	0.501667244848	0.77	1.0	-0.23
32261	PPOX	PPOX	chr1	+	161138221	161138366	161136889	161137024	161138782	161138973	32261	53	0	53	5	270	125	0.0203500766931	0.503326316416	1.0	0.831	0.169
10300	TXNRD1	TXNRD1	chr12	+	104682708	104682818	104680459	104681124	104705067	104705190	10300	581	27	862	20	235	125	0.0204447021637	0.504916337177	0.92	0.958	-0.038
20749	DYSF	DYSF	chr2	+	71740369	71740462	71738936	71739051	71740845	71741051	20749	15	15	28	8	218	125	0.0204664982769	0.504916337177	0.364	0.667	-0.303
34733	ZBTB8OS	ZBTB8OS	chr1	-	33097427	33097480	33093108	33093145	33099551	33099711	34733	51	4	72	0	178	125	0.0204797413726	0.504916337177	0.9	1.0	-0.1
34928	DOPEY2	DOPEY2	chr21	+	37591669	37591790	37586739	37586854	37595528	37595648	34928	164	4	355	0	246	125	0.0204567975251	0.504916337177	0.954	1.0	-0.046
14954	GBP3	GBP3	chr1	-	89486214	89486426	89480969	89481097	89488366	89488549	14954	389	4	504	17	337	125	0.0205169289883	0.505027067973	0.973	0.917	0.056
6321	C5orf51	C5orf51	chr5	+	41912170	41912285	41911149	41911281	41917117	41921738	6321	123	5	129	0	240	125	0.020508761317	0.505027067973	0.928	1.0	-0.072
10104	FES	FES	chr15	+	91434211	91434421	91433630	91433714	91434783	91434906	10104	29	10	24	1	335	125	0.0205361534507	0.50509781242	0.52	0.9	-0.38
31906	MRRF	MRRF	chr9	+	125075505	125075665	125054027	125054119	125084818	125085742	31906	250	1	309	9	285	125	0.0206106236231	0.506526161468	0.991	0.938	0.053
10880	RNF207	RNF207	chr1	+	6272741	6272793	6272290	6272476	6273125	6273243	10880	60	2	21	5	177	125	0.0207330861891	0.508726368986	0.955	0.748	0.207
26937	TAF6	TAF6	chr7	-	99705989	99706163	99705548	99705746	99707570	99707696	26937	389	7	461	1	299	125	0.0207283225901	0.508726368986	0.959	0.995	-0.036
11349	MLX	MLX	chr17	+	40720487	40720577	40719636	40719673	40720854	40720961	11349	227	26	267	14	215	125	0.0207759344145	0.509183788784	0.835	0.917	-0.082
4684	ABHD17B	ABHD17B	chr9	-	74484998	74485178	74481714	74481922	74489529	74489999	4684	120	5	119	0	305	125	0.020784693696	0.509183788784	0.908	1.0	-0.092
19952	KCNIP1	KCNIP1	chr5	+	170148761	170148907	170147324	170147394	170149716	170149824	19952	7	2	40	0	271	125	0.0208451479795	0.509452777993	0.618	1.0	-0.382
24443	PRKRIR	PRKRIR	chr11	-	76075381	76075476	76071999	76072107	76076895	76077016	24443	51	84	30	93	220	125	0.0208234425923	0.509452777993	0.256	0.155	0.101
29676	SACM1L	SACM1L	chr3	+	45748271	45748399	45746626	45746701	45750989	45751139	29676	101	4	149	0	253	125	0.0208369320429	0.509452777993	0.926	1.0	-0.074
2527	AP3M1	AP3M1	chr10	-	75898563	75898689	75897864	75898140	75910512	75910826	2527	127	22	145	48	251	125	0.020898975996	0.509558931704	0.742	0.601	0.141
4666	ZNFX1	ZNFX1	chr20	-	47879870	47880020	47876999	47877114	47881252	47881401	4666	87	5	85	0	275	125	0.0208904171742	0.509558931704	0.888	1.0	-0.112
6985	CCDC92	CCDC92	chr12	-	124428818	124428911	124427893	124428040	124457075	124457532	6985	129	14	129	4	218	125	0.0208735056801	0.509558931704	0.841	0.949	-0.108
13196	FOCAD	FOCAD	chr9	+	20978337	20978453	20976418	20976547	20981424	20981685	13196	205	6	179	0	241	125	0.0209615578506	0.509877515843	0.947	1.0	-0.053
25912	BAG6	BAG6	chr6	-	31607276	31607423	31606804	31607003	31607975	31608083	25912	620	213	639	281	272	125	0.0209600513057	0.509877515843	0.572	0.511	0.061
5732	ANKMY1	ANKMY1	chr2	-	241465645	241465862	241465101	241465266	241468453	241468926	5732	6	0	2	4	342	125	0.0209303826653	0.509877515843	1.0	0.155	0.845
16972	THRAP3	THRAP3	chr1	+	36724982	36725085	36690016	36690106	36748133	36748301	16972	343	8	451	2	228	125	0.0209807881753	0.509943751622	0.959	0.992	-0.033
14424	PRKCA	PRKCA	chr17	+	64728805	64728943	64685068	64685165	64731606	64731780	14424	180	5	205	0	263	125	0.0210571319229	0.51099522338	0.945	1.0	-0.055
25878	RNF145	RNF145	chr5	-	158630441	158630664	158621723	158621832	158636238	158636563	25878	286	8	374	2	348	125	0.0210551133692	0.51099522338	0.928	0.985	-0.057
35464	PRKRIP1	PRKRIP1	chr7	+	102038066	102038145	102036803	102036984	102039994	102040095	35464	127	0	152	6	204	125	0.0210774530033	0.511086874551	1.0	0.939	0.061
17075	ADAMTS9	ADAMTS9	chr3	-	64599020	64599185	64592635	64592755	64600996	64601161	17075	300	5	504	0	290	125	0.0211685109578	0.512717566424	0.963	1.0	-0.037
26668	TRIP11	TRIP11	chr14	-	92461695	92461859	92460152	92460256	92465583	92465777	26668	86	9	126	3	289	125	0.0212110918649	0.512717566424	0.805	0.948	-0.143
34318	SDHC	SDHC	chr1	+	161326466	161326630	161310383	161310445	161332118	161334535	34318	1168	47	1319	31	289	125	0.0212022736346	0.512717566424	0.915	0.948	-0.033
8751	NAALADL2	NAALADL2	chr3	+	175165016	175165160	175041963	175042114	175181188	175181281	8751	35	0	34	5	269	125	0.0211826560469	0.512717566424	1.0	0.76	0.24
10166	CEP295	CEP295	chr11	+	93455119	93455216	93454477	93454578	93456206	93456455	10166	39	4	53	0	222	125	0.021318547896	0.514347871879	0.846	1.0	-0.154
13761	AK2	AK2	chr1	-	33486991	33487062	33480122	33480195	33487193	33487304	13761	223	18	237	7	196	125	0.0213684241727	0.514347871879	0.888	0.956	-0.068
15898	PARP6	PARP6	chr15	-	72548805	72548931	72546795	72546861	72549688	72549781	15898	181	5	210	0	251	125	0.0213950866038	0.514347871879	0.947	1.0	-0.053
16550	GRAMD1B	GRAMD1B	chr11	+	123465442	123465546	123464789	123464874	123466649	123466745	16550	21	0	19	5	229	125	0.0213494469578	0.514347871879	1.0	0.675	0.325
25690	RBM23	RBM23	chr14	-	23377541	23377589	23375403	23375577	23378691	23378804	25690	104	104	156	101	173	125	0.0213065363178	0.514347871879	0.419	0.527	-0.108
2846	CTNND1	CTNND1	chr11	+	57556508	57556627	57529233	57529591	57558856	57559145	2846	150	7	74	11	244	125	0.0213820602426	0.514347871879	0.917	0.775	0.142
29033	ACYP1	ACYP1	chr14	-	75530172	75530264	75519927	75520362	75530656	75530752	29033	179	5	227	0	217	125	0.0213883635392	0.514347871879	0.954	1.0	-0.046
3676	VEGFC	VEGFC	chr4	-	177632652	177632804	177608974	177609081	177648931	177649122	3676	171	2	10	2	277	125	0.0214187717723	0.514516872154	0.975	0.693	0.282
19545	ATP8B3	ATP8B3	chr19	-	1805886	1805957	1805372	1805455	1806095	1806168	19545	49	0	36	4	196	125	0.0214706386931	0.515362059446	1.0	0.852	0.148
18987	PSTK	PSTK	chr10	+	124746849	124747020	124746384	124746478	124749689	124749907	18987	24	15	10	20	296	125	0.02152865768	0.515952903841	0.403	0.174	0.229
19347	H2AFY	H2AFY	chr5	-	134686512	134686603	134681657	134681747	134696186	134696297	19347	304	0	207	5	216	125	0.0215261350591	0.515952903841	1.0	0.96	0.04
1073	HADH	HADH	chr4	+	108940695	108940822	108935586	108935744	108944629	108944719	1073	328	6	382	0	252	125	0.0217877523538	0.516138874551	0.964	1.0	-0.036
12580	DPY19L3	DPY19L3	chr19	+	32959636	32959719	32955633	32955690	32968427	32968560	12580	52	6	40	0	208	125	0.0216999978825	0.516138874551	0.839	1.0	-0.161
12582	ZNF267	ZNF267	chr16	+	31901527	31901571	31896481	31896577	31925796	31928629	12582	15	34	22	18	169	125	0.0217179093036	0.516138874551	0.246	0.475	-0.229
13061	SLC12A8	SLC12A8	chr3	-	124896586	124896818	124854512	124854626	124906080	124906272	13061	85	1	132	11	357	125	0.0217458070735	0.516138874551	0.967	0.808	0.159
2060	ZCCHC17	ZCCHC17	chr1	+	31811803	31811895	31791955	31792013	31819486	31819587	2060	129	5	138	0	217	125	0.0215601557297	0.516138874551	0.937	1.0	-0.063
23619	CMC2	CMC2	chr16	-	81030918	81031034	81009698	81010076	81040338	81040502	23619	284	0	277	6	241	125	0.0216399718045	0.516138874551	1.0	0.96	0.04
29638	SLC27A2	SLC27A2	chr15	+	50494683	50494842	50489696	50489906	50497435	50497560	29638	41	3	87	0	284	125	0.0217296991637	0.516138874551	0.857	1.0	-0.143
29742	TUFT1	TUFT1	chr1	+	151534193	151534332	151512784	151512902	151534566	151534641	29742	7	28	4	73	264	125	0.0217760630302	0.516138874551	0.106	0.025	0.081
32904	STK4	STK4	chr20	+	43625809	43625947	43623730	43623898	43629032	43629161	32904	99	0	130	6	263	125	0.0216565689371	0.516138874551	1.0	0.911	0.089
32957	TMEM255B	TMEM255B	chr13	+	114498120	114498210	114472070	114472133	114502311	114502392	32957	21	0	25	6	215	125	0.021803743082	0.516138874551	1.0	0.708	0.292
33762	TMPO	TMPO	chr12	+	98938728	98938839	98931252	98931350	98941350	98944157	33762	9	3	23	0	236	125	0.0216526938137	0.516138874551	0.614	1.0	-0.386
34129	SYT11	SYT11	chr1	+	155837755	155838582	155829259	155829586	155850290	155850414	34129	976	7	672	0	952	125	0.0215870512349	0.516138874551	0.948	1.0	-0.052
4197	STAG3L4	STAG3L4	chr7	+	66770973	66771070	66767624	66767872	66773921	66774126	4197	63	0	47	4	222	125	0.0217293902232	0.516138874551	1.0	0.869	0.131
6922	RAP1GDS1	RAP1GDS1	chr4	+	99273626	99273752	99264289	99264412	99300167	99300314	6922	328	0	377	7	251	125	0.0217464996136	0.516138874551	1.0	0.964	0.036
9448	PUM1	PUM1	chr1	-	31479840	31479949	31454158	31454252	31501642	31501711	9448	183	1	196	8	234	125	0.0216633994287	0.516138874551	0.99	0.929	0.061
9780	TUBD1	TUBD1	chr17	-	57943969	57944110	57941024	57941208	57951899	57952064	9780	27	4	38	0	266	125	0.0217570640384	0.516138874551	0.76	1.0	-0.24
30978	NUP35	NUP35	chr2	+	184016235	184016377	183998293	183998351	184022171	184022241	30978	145	9	207	3	267	125	0.0218346098386	0.516473788005	0.883	0.97	-0.087
28437	LCORL	LCORL	chr4	-	17910716	17910968	17887690	17887784	17963525	17963655	28437	101	4	134	0	377	125	0.0218551198824	0.516563399699	0.893	1.0	-0.107
18034	AP3S1	AP3S1	chr5	+	115238581	115238689	115205713	115205825	115249058	115249778	18034	254	6	248	0	233	125	0.0219531905373	0.517455020174	0.958	1.0	-0.042
23754	LTBP4	LTBP4	chr19	+	41122794	41122926	41120220	41120352	41125251	41125398	23754	161	54	114	20	257	125	0.0219459115809	0.517455020174	0.592	0.735	-0.143
4675	PHF20	PHF20	chr20	+	34458876	34459056	34457359	34457473	34459571	34459751	4675	133	8	175	2	305	125	0.0219765954444	0.517455020174	0.872	0.973	-0.101
597	DENND4C	DENND4C	chr9	+	19369834	19369985	19361843	19361961	19371753	19371818	597	193	5	217	0	276	125	0.0219740126892	0.517455020174	0.946	1.0	-0.054
9062	CD47	CD47	chr3	-	107769424	107769449	107761940	107766139	107770785	107770817	9062	80	474	123	509	150	125	0.0219508464343	0.517455020174	0.123	0.168	-0.045
30529	GATAD2B	GATAD2B	chr1	-	153790515	153790647	153789847	153790018	153791266	153791398	30529	96	0	99	5	257	125	0.0219982168795	0.517569623642	1.0	0.906	0.094
4768	MRPL48	MRPL48	chr11	+	73536752	73536841	73498916	73499037	73555851	73556021	4768	126	5	133	0	214	125	0.022037816218	0.518106711268	0.936	1.0	-0.064
8298	BCAR1	BCAR1	chr16	-	75270725	75270896	75268786	75269884	75271080	75271242	8298	290	7	320	1	296	125	0.0220814076766	0.518736764978	0.946	0.993	-0.047
11081	BBX	BBX	chr3	+	107491474	107492483	107474444	107474525	107493565	107493704	11081	892	12	860	3	1134	125	0.0223149746839	0.521533954733	0.891	0.969	-0.078
13064	ARAP1	ARAP1	chr11	-	72398483	72398547	72396113	72396726	72398732	72398783	13064	61	0	81	6	189	125	0.0223252117482	0.521533954733	1.0	0.899	0.101
15492	GOLGA4	GOLGA4	chr3	+	37330725	37330782	37323448	37323763	37336469	37336568	15492	32	5	32	0	182	125	0.0222374739992	0.521533954733	0.815	1.0	-0.185
16529	LARS2	LARS2	chr3	+	45533008	45533292	45530188	45530304	45537766	45537865	16529	149	4	205	0	409	125	0.0222950566937	0.521533954733	0.919	1.0	-0.081
19333	PRPSAP2	PRPSAP2	chr17	+	18768781	18768877	18759611	18759742	18769114	18769265	19333	78	5	75	0	221	125	0.0223355374243	0.521533954733	0.898	1.0	-0.102
21039	CHCHD7	CHCHD7	chr8	+	57125320	57125468	57124314	57124396	57127156	57127226	21039	67	53	128	58	273	125	0.0222416389418	0.521533954733	0.367	0.503	-0.136
25827	SMTNL2	SMTNL2	chr17	+	4496223	4496466	4495655	4495743	4497116	4497192	25827	27	0	18	4	368	125	0.0222962068219	0.521533954733	1.0	0.605	0.395
31028	HSF2	HSF2	chr6	+	122743294	122743443	122741279	122741367	122743862	122744102	31028	185	5	203	0	274	125	0.0223332958028	0.521533954733	0.944	1.0	-0.056
4114	FAM227B	FAM227B	chr15	-	49881972	49882204	49880212	49880280	49903411	49903465	4114	28	4	9	7	357	125	0.022381467153	0.522211694328	0.71	0.31	0.4
13743	SULT1C4	SULT1C4	chr2	+	108999548	108999675	108998217	108998343	108999871	108999966	13743	20	31	18	9	252	125	0.0224082533883	0.52244208579	0.242	0.498	-0.256
4890	MARK2	MARK2	chr11	+	63673559	63673586	63672257	63672515	63675731	63675776	4890	9	86	32	127	152	125	0.0224449037175	0.522901934873	0.079	0.172	-0.093
17684	NUDT2	NUDT2	chr9	+	34336226	34336339	34329503	34329597	34338710	34338845	17684	4	45	12	35	238	125	0.0225989997489	0.525699021267	0.045	0.153	-0.108
2074	ENAH	ENAH	chr1	-	225704897	225705008	225702297	225702602	225706899	225707267	2074	417	21	325	6	236	125	0.0225838570803	0.525699021267	0.913	0.966	-0.053
14429	HCFC1	HCFC1	chrX	-	153226992	153227099	153225685	153225865	153227672	153227757	14429	103	7	206	3	232	125	0.0226667041399	0.526085517874	0.888	0.974	-0.086
19038	ISYNA1	ISYNA1	chr19	-	18547782	18547915	18547139	18547289	18548408	18548570	19038	102	1	56	5	258	125	0.0226603985002	0.526085517874	0.98	0.844	0.136
3655	CYFIP1	CYFIP1	chr15	+	22925038	22925157	22892648	22892781	22925776	22925899	3655	0	78	6	74	244	125	0.0226606419704	0.526085517874	0.0	0.04	-0.04
14193	BBS4	BBS4	chr15	+	73021956	73022025	73020280	73020335	73023645	73023798	14193	82	7	50	0	194	125	0.0227546862695	0.527335159968	0.883	1.0	-0.117
2943	TINAGL1	TINAGL1	chr1	+	32051353	32051477	32051040	32051086	32052310	32052356	2943	809	29	1360	26	249	125	0.0227424260897	0.527335159968	0.933	0.963	-0.03
3127	LOC103091866	LOC103091866	chr1	+	149671771	149671860	149670208	149670452	149672300	149672983	3127	0	4	7	3	214	125	0.0228426803032	0.528977571159	0.0	0.577	-0.577
1376	MAP4K5	MAP4K5	chr14	-	50889838	50889894	50885210	50886824	50892624	50892695	1376	341	18	281	5	181	125	0.0228601470662	0.528985515482	0.929	0.975	-0.046
10935	AKIRIN1	AKIRIN1	chr1	+	39466643	39466778	39463842	39463983	39469018	39469090	10935	668	10	695	24	260	125	0.0229056525473	0.529293882958	0.97	0.933	0.037
20767	SGSM2	SGSM2	chr17	+	2276624	2276807	2276246	2276375	2278785	2279169	20767	269	2	209	8	308	125	0.0229077405644	0.529293882958	0.982	0.914	0.068
9048	UBA6	UBA6	chr4	-	68506868	68506946	68504660	68504842	68510415	68510496	9048	120	0	183	7	203	125	0.0229537367427	0.529960265662	1.0	0.942	0.058
12595	ZNF485	ZNF485	chr10	+	44104061	44104188	44102444	44102522	44104702	44104798	12595	6	0	1	3	252	125	0.0230409482057	0.529993277714	1.0	0.142	0.858
14047	DHX30	DHX30	chr3	+	47859511	47859607	47852146	47852201	47868836	47868967	14047	79	4	108	0	221	125	0.0230390402109	0.529993277714	0.918	1.0	-0.082
24967	DOK4	DOK4	chr16	-	57509011	57509131	57508704	57508894	57509417	57509532	24967	253	1	232	7	245	125	0.0230037123694	0.529993277714	0.992	0.944	0.048
25618	GSTCD	GSTCD	chr4	+	106755617	106755751	106746828	106746957	106759015	106759046	25618	57	3	123	0	259	125	0.0230093564257	0.529993277714	0.902	1.0	-0.098
34238	ZNF202	ZNF202	chr11	-	123598183	123598303	123594634	123597699	123598840	123598970	34238	50	5	37	13	245	125	0.0229765809383	0.529993277714	0.836	0.592	0.244
12199	NME6	NME6	chr3	-	48338216	48338319	48336564	48336725	48342842	48343175	12199	12	3	28	0	228	125	0.0230837667723	0.530583127329	0.687	1.0	-0.313
2321	PHOSPHO2	PHOSPHO2	chr2	+	170554374	170554492	170553870	170554041	170557455	170558218	2321	3	7	0	17	243	125	0.0231278396	0.53120090775	0.181	0.0	0.181
25136	RRAGD	RRAGD	chr6	-	90088942	90089057	90087389	90087532	90097013	90097309	25136	65	5	61	0	240	125	0.0231938310512	0.531531030292	0.871	1.0	-0.129
30067	C2CD3	C2CD3	chr11	-	73768450	73768589	73765651	73765716	73785297	73785645	30067	44	3	91	0	264	125	0.023191853021	0.531531030292	0.874	1.0	-0.126
30959	MED13	MED13	chr17	-	60033040	60033199	60032742	60032928	60033699	60033842	30959	171	16	208	7	284	125	0.0231873370965	0.531531030292	0.825	0.929	-0.104
21521	XRRA1	XRRA1	chr11	-	74651829	74651927	74647928	74648113	74656062	74656130	21521	6	0	6	7	223	125	0.0232130181853	0.531576395686	1.0	0.325	0.675
20711	FBXL6	FBXL6	chr8	-	145581116	145581162	145580649	145580781	145581287	145581446	20711	29	7	35	1	171	125	0.023261245659	0.531892228644	0.752	0.962	-0.21
33849	ACY1	ACY1	chr3	+	52019416	52019481	52018062	52018174	52019867	52019962	33849	88	4	130	0	190	125	0.0232520939772	0.531892228644	0.935	1.0	-0.065
20348	ZSCAN32	ZSCAN32	chr16	-	3443648	3443814	3434458	3434941	3447191	3447744	20348	17	8	19	1	291	125	0.0233137870836	0.532661868901	0.477	0.891	-0.414
31803	GTF2IRD1	GTF2IRD1	chr7	+	73969722	73969824	73969503	73969553	73971968	73972052	31803	128	13	137	4	227	125	0.0233388495933	0.532661868901	0.844	0.95	-0.106
8244	ABCC1	ABCC1	chr16	+	16177222	16177399	16173208	16173335	16184261	16184445	8244	105	0	112	5	302	125	0.0233466324774	0.532661868901	1.0	0.903	0.097
20805	FSD1L	FSD1L	chr9	+	108223800	108223896	108210314	108210516	108226516	108226612	20805	0	8	5	6	221	125	0.0233836839084	0.533113478449	0.0	0.32	-0.32
5488	DMXL1	DMXL1	chr5	+	118574683	118574775	118573016	118573109	118576113	118576166	5488	49	0	52	5	217	125	0.0234543280515	0.534329721362	1.0	0.857	0.143
17247	JMJD8	JMJD8	chr16	-	732952	733087	731666	732874	733166	733234	17247	415	4	513	16	260	125	0.0234782374299	0.534480258426	0.98	0.939	0.041
10980	HLCS	HLCS	chr21	-	38311131	38311294	38308748	38309692	38334335	38334470	10980	66	0	91	6	288	125	0.0235112202982	0.534640009643	1.0	0.868	0.132
14470	SYNE1	SYNE1	chr6	-	152690106	152690262	152688352	152688517	152690605	152690749	14470	108	3	75	9	281	125	0.0235198683512	0.534640009643	0.941	0.788	0.153
12586	ATL3	ATL3	chr11	-	63413978	63414035	63411640	63411733	63419407	63419458	12586	122	11	160	4	182	125	0.0236461984974	0.534840122798	0.884	0.965	-0.081
13307	FHL3	FHL3	chr1	-	38463634	38463804	38463355	38463542	38464645	38464820	13307	475	7	218	10	295	125	0.0236209263267	0.534840122798	0.966	0.902	0.064
14658	PTPRA	PTPRA	chr20	+	2955860	2955887	2945506	2945848	2967410	2967495	14658	5	180	16	189	152	125	0.02371911719	0.534840122798	0.022	0.065	-0.043
15277	IQCK	IQCK	chr16	+	19741751	19741816	19729016	19729809	19745019	19745149	15277	86	1	77	7	190	125	0.0235576960738	0.534840122798	0.983	0.879	0.104
20817	SHC1	SHC1	chr1	-	154942507	154942675	154941853	154941924	154946723	154946959	20817	1043	4	909	12	293	125	0.0235855399362	0.534840122798	0.991	0.97	0.021
21586	MFSD12	MFSD12	chr19	-	3546252	3546423	3546071	3546166	3547269	3547362	21586	674	18	765	8	296	125	0.0236671171448	0.534840122798	0.941	0.976	-0.035
25733	SENP7	SENP7	chr3	-	101136436	101136634	101117704	101117899	101177798	101177896	25733	56	5	38	12	323	125	0.0237079530182	0.534840122798	0.813	0.551	0.262
26013	SLC29A2	SLC29A2	chr11	-	66133901	66134035	66133596	66133662	66134934	66135019	26013	119	8	154	2	259	125	0.0237027598011	0.534840122798	0.878	0.974	-0.096
27917	EPB41L3	EPB41L3	chr18	-	5394675	5394792	5392379	5393477	5395065	5395146	27917	91	56	104	105	242	125	0.0236352721482	0.534840122798	0.456	0.338	0.118
34425	LRRC23	LRRC23	chr12	+	7016478	7016609	7015572	7015826	7023054	7023406	34425	45	5	43	0	256	125	0.0235766065929	0.534840122798	0.815	1.0	-0.185
35618	ACAD10	ACAD10	chr12	+	112165765	112165947	112159474	112159543	112171726	112171872	35618	49	4	63	0	307	125	0.0236724589112	0.534840122798	0.833	1.0	-0.167
2615	BLOC1S6	BLOC1S6	chr15	+	45895297	45895385	45879416	45879723	45897625	45897712	2615	100	13	125	5	213	125	0.0237659252982	0.535504715034	0.819	0.936	-0.117
26749	FAM92A1	FAM92A1	chr8	+	94736737	94736823	94730902	94731016	94738621	94738741	26749	1	100	7	88	211	125	0.0238548915266	0.537117572186	0.006	0.045	-0.039
10321	ZNF678	ZNF678	chr1	+	227834244	227834371	227751219	227751425	227842036	227850164	10321	13	0	11	5	252	125	0.0239663748618	0.537185762139	1.0	0.522	0.478
16010	NAPB	NAPB	chr20	-	23377708	23377825	23375558	23375636	23383629	23383709	16010	14	13	16	3	242	125	0.023899389008	0.537185762139	0.357	0.734	-0.377
18221	DHX33	DHX33	chr17	-	5366848	5367009	5365638	5365866	5371890	5372380	18221	100	24	131	14	286	125	0.0239970332692	0.537185762139	0.646	0.804	-0.158
20731	DST	DST	chr6	-	56463273	56463507	56462537	56462804	56464866	56465019	20731	333	1	252	6	359	125	0.0239690470664	0.537185762139	0.991	0.936	0.055
21825	HDAC7	HDAC7	chr12	-	48196006	48196057	48192567	48192755	48213549	48213763	21825	11	0	9	5	176	125	0.0239813770722	0.537185762139	1.0	0.561	0.439
23545	PGAP3	PGAP3	chr17	-	37830869	37830932	37827374	37829119	37840849	37841002	23545	18	5	19	0	188	125	0.0239801521348	0.537185762139	0.705	1.0	-0.295
27805	MAP2K7	MAP2K7	chr19	+	7970692	7970740	7968664	7968953	7974639	7974781	27805	14	11	8	23	173	125	0.0239202395218	0.537185762139	0.479	0.201	0.278
30413	SDK1	SDK1	chr7	+	4215406	4215466	4213853	4213989	4218116	4218218	30413	10	0	3	3	185	125	0.0239339897707	0.537185762139	1.0	0.403	0.597
1522	DERA	DERA	chr12	+	16111121	16111269	16109869	16109967	16112762	16112858	1522	427	8	542	2	273	125	0.0240485818362	0.537949884203	0.961	0.992	-0.031
14997	DROSHA	DROSHA	chr5	-	31521229	31521322	31515094	31515326	31526185	31527019	14997	98	1	106	8	218	125	0.024109107445	0.538523895294	0.983	0.884	0.099
31732	NUP155	NUP155	chr5	-	37307398	37307534	37305158	37305312	37309230	37309369	31732	114	6	217	2	261	125	0.0240970291411	0.538523895294	0.901	0.981	-0.08
12010	NIN	NIN	chr14	-	51210133	51210247	51208299	51208446	51214709	51214823	12010	103	4	144	0	239	125	0.0241763303049	0.538984170061	0.931	1.0	-0.069
17107	TENM4	TENM4	chr11	-	78497942	78498128	78482036	78482183	78516336	78516537	17107	29	4	39	0	311	125	0.0241516002848	0.538984170061	0.745	1.0	-0.255
30195	PLEKHA5	PLEKHA5	chr12	+	19472954	19472990	19467747	19467828	19473495	19473558	30195	6	0	0	2	161	125	0.0241820555388	0.538984170061	1.0	0.0	1.0
10739	RFT1	RFT1	chr3	-	53159924	53160010	53156389	53156579	53164353	53164470	10739	22	4	30	0	211	125	0.0242550034974	0.539904734832	0.765	1.0	-0.235
1273	HEXDC	HEXDC	chr17	+	80391533	80391698	80386433	80386521	80393564	80393748	1273	36	4	47	0	290	125	0.0242583119237	0.539904734832	0.795	1.0	-0.205
1159	ANKHD1	ANKHD1	chr5	+	139876104	139876863	139866542	139866645	139884405	139884551	1159	613	9	696	24	884	125	0.0242803383052	0.540005911393	0.906	0.804	0.102
10881	RNF207	RNF207	chr1	+	6270282	6270355	6269983	6270030	6270429	6270498	10881	75	0	58	4	198	125	0.0244535278141	0.540081913125	1.0	0.902	0.098
15238	POC5	POC5	chr5	-	75003561	75003700	75001528	75001612	75008678	75008776	15238	67	4	85	0	264	125	0.0243472248902	0.540081913125	0.888	1.0	-0.112
17087	TLE1	TLE1	chr9	-	84267098	84267203	84235355	84235472	84300590	84300635	17087	6	0	0	2	230	125	0.024642211514	0.540081913125	1.0	0.0	1.0
18684	ITGA10	ITGA10	chr1	+	145527927	145528037	145527612	145527724	145528253	145528345	18684	6	0	0	2	235	125	0.0246532108097	0.540081913125	1.0	0.0	1.0
1910	AAAS	AAAS	chr12	-	53708534	53708633	53708081	53708225	53708877	53708924	1910	322	15	414	7	224	125	0.0243964747057	0.540081913125	0.923	0.971	-0.048
20575	CAP2	CAP2	chr6	+	17514079	17514185	17507399	17507543	17539499	17539689	20575	42	1	43	8	231	125	0.0243533698275	0.540081913125	0.958	0.744	0.214
22804	MICAL2	MICAL2	chr11	+	12277189	12277297	12270730	12270793	12278331	12278518	22804	13	106	2	75	233	125	0.0245990542464	0.540081913125	0.062	0.014	0.048
24975	PLA2G7	PLA2G7	chr6	-	46690519	46690662	46684711	46684833	46702916	46703151	24975	6	0	0	2	268	125	0.0246775264827	0.540081913125	1.0	0.0	1.0
28090	SLC30A5	SLC30A5	chr5	+	68400457	68400543	68398888	68398955	68404175	68404263	28090	145	5	154	0	211	125	0.0244049324101	0.540081913125	0.945	1.0	-0.055
2855	CTNND1	CTNND1	chr11	+	57561481	57561553	57529233	57529518	57563048	57563201	2855	286	22	433	59	197	125	0.0246414705211	0.540081913125	0.892	0.823	0.069
2980	MPRIP	MPRIP	chr17	+	17083920	17083983	17083316	17083402	17088136	17095962	2980	522	96	536	137	188	125	0.0244706453578	0.540081913125	0.783	0.722	0.061
31392	TBC1D22A	TBC1D22A	chr22	+	47309229	47309342	47307969	47308084	47393529	47393605	31392	0	2	6	0	238	125	0.0246587759078	0.540081913125	0.0	1.0	-1.0
32421	PIF1	PIF1	chr15	-	65112045	65112185	65111315	65111422	65113180	65113287	32421	72	0	101	6	265	125	0.0246181629868	0.540081913125	1.0	0.888	0.112
33690	ATG3	ATG3	chr3	-	112272126	112272176	112269038	112269109	112277222	112277264	33690	233	0	274	7	175	125	0.024674282568	0.540081913125	1.0	0.965	0.035
34855	CBLC	CBLC	chr19	+	45287520	45287658	45285626	45285748	45293260	45293348	34855	68	5	116	25	263	125	0.024422362217	0.540081913125	0.866	0.688	0.178
3822	UFC1	UFC1	chr1	+	161127910	161128001	161127406	161127483	161128201	161128646	3822	882	51	1025	36	216	125	0.0245548272159	0.540081913125	0.909	0.943	-0.034
4252	RAPGEF3	RAPGEF3	chr12	-	48137312	48137459	48135287	48135385	48137769	48137851	4252	150	2	216	13	272	125	0.0243766557106	0.540081913125	0.972	0.884	0.088
4804	NCF2	NCF2	chr1	-	183536054	183536123	183534838	183534914	183538276	183538320	4804	12	3	27	0	194	125	0.0243344198793	0.540081913125	0.72	1.0	-0.28
6258	MAPKAPK5	MAPKAPK5	chr12	+	112306556	112306665	112305375	112305473	112308074	112308164	6258	156	9	216	3	234	125	0.0246858624023	0.540081913125	0.903	0.975	-0.072
6967	MANEAL	MANEAL	chr1	+	38262415	38262492	38261408	38261518	38265515	38267278	6967	0	2	6	0	202	125	0.024534436805	0.540081913125	0.0	1.0	-1.0
7112	SLFN11	SLFN11	chr17	-	33693965	33694082	33689757	33690845	33700492	33700720	7112	11	0	1	2	242	125	0.0244561782352	0.540081913125	1.0	0.205	0.795
7175	ACP5	ACP5	chr19	-	11689399	11689472	11688407	11688494	11689658	11689801	7175	0	2	6	0	198	125	0.0245116044811	0.540081913125	0.0	1.0	-1.0
7394	SERAC1	SERAC1	chr6	-	158551404	158551518	158549139	158549302	158564087	158564216	7394	56	0	61	5	239	125	0.0245497269761	0.540081913125	1.0	0.865	0.135
21518	XRRA1	XRRA1	chr11	-	74562132	74562248	74559159	74559507	74617283	74617501	21518	3	3	10	0	241	125	0.0247086621155	0.540198152917	0.342	1.0	-0.658
27747	TM7SF3	TM7SF3	chr12	-	27156168	27156323	27148169	27148341	27167010	27167339	27747	156	0	159	5	280	125	0.0247452005281	0.540420301797	1.0	0.934	0.066
6181	C16orf13	C16orf13	chr16	-	684888	684956	684718	684797	686093	686366	6181	134	10	109	20	193	125	0.0247538109233	0.540420301797	0.897	0.779	0.118
10744	FAM193B	FAM193B	chr5	-	176959443	176959642	176951185	176952206	176963358	176963746	10744	146	5	136	0	324	125	0.0247952707522	0.540870924335	0.918	1.0	-0.082
17321	EIF4G3	EIF4G3	chr1	-	21307540	21307720	21306826	21306941	21329205	21329301	17321	267	9	288	2	305	125	0.0248269769101	0.540870924335	0.924	0.983	-0.059
23328	CAMK2G	CAMK2G	chr10	-	75585036	75585105	75583797	75583842	75597225	75597269	23328	83	14	82	4	194	125	0.0248120432832	0.540870924335	0.793	0.93	-0.137
11052	PPIP5K2	PPIP5K2	chr5	+	102518934	102519108	102515721	102515889	102520372	102520445	11052	62	51	39	60	299	125	0.0249962122395	0.541123327612	0.337	0.214	0.123
11427	CCNY	CCNY	chr10	+	35790428	35790463	35772331	35772406	35818900	35818958	11427	51	0	55	5	160	125	0.0249843052009	0.541123327612	1.0	0.896	0.104
18703	POFUT1	POFUT1	chr20	+	30797873	30797995	30795695	30795868	30803071	30803254	18703	227	10	272	3	247	125	0.0248831503677	0.541123327612	0.92	0.979	-0.059
21922	SEMA4C	SEMA4C	chr2	-	97529974	97530119	97529662	97529885	97530441	97530617	21922	180	5	186	0	270	125	0.0248562657833	0.541123327612	0.943	1.0	-0.057
22027	MTSS1L	MTSS1L	chr16	-	70708208	70708431	70698822	70698999	70710783	70710881	22027	56	4	70	0	348	125	0.0249245210205	0.541123327612	0.834	1.0	-0.166
32798	SLC2A12	SLC2A12	chr6	-	134327949	134328072	134323134	134323267	134349518	134350859	32798	29	3	58	0	248	125	0.0249473354306	0.541123327612	0.83	1.0	-0.17
34117	CRYZ	CRYZ	chr1	-	75196065	75196104	75190394	75190518	75198639	75199092	34117	147	296	131	364	164	125	0.0249912634939	0.541123327612	0.275	0.215	0.06
35718	ANKRD11	ANKRD11	chr16	-	89358088	89358185	89357420	89357591	89371613	89371752	35718	43	117	49	75	222	125	0.0249795866277	0.541123327612	0.171	0.269	-0.098
8464	ADPRH	ADPRH	chr3	+	119299397	119299483	119298279	119298698	119300980	119301314	8464	9	9	10	1	211	125	0.0249659705343	0.541123327612	0.372	0.856	-0.484
5641	AMMECR1L	AMMECR1L	chr2	-	128641776	128641886	128631401	128631846	128643383	128643514	5641	120	8	153	2	235	125	0.0250375163201	0.541637923082	0.889	0.976	-0.087
29787	BRAP	BRAP	chr12	-	112120949	112121111	112116954	112117144	112123514	112123800	29787	34	4	44	0	287	125	0.025074572127	0.542059959515	0.787	1.0	-0.213
4222	SMG5	SMG5	chr1	-	156228795	156228954	156223239	156223299	156230241	156230417	4222	595	11	624	3	284	125	0.0250939973082	0.542100534857	0.96	0.989	-0.029
16811	HNRNPH3	HNRNPH3	chr10	+	70098259	70098444	70096955	70097090	70098896	70098983	16811	791	34	876	20	310	125	0.0251627917206	0.543206821686	0.904	0.946	-0.042
23939	DDX54	DDX54	chr12	-	113601871	113602090	113600936	113601079	113603448	113603522	23939	332	0	371	6	344	125	0.0252122691851	0.543364198579	1.0	0.957	0.043
26828	STAG3L5P-PVRIG2P-PILRB	STAG3L5P-PVRIG2P-PILRB	chr7	+	99950995	99951106	99950619	99950746	99952765	99952863	26828	18	4	25	0	236	125	0.0252329913797	0.543364198579	0.704	1.0	-0.296
2793	NSFL1C	NSFL1C	chr20	-	1444973	1445071	1438844	1438919	1447364	1448337	2793	626	15	795	7	223	125	0.0252462730506	0.543364198579	0.959	0.985	-0.026
30516	NAT1	NAT1	chr8	+	18068701	18068851	18067611	18067689	18069899	18070283	30516	2	5	10	2	275	125	0.0252580276175	0.543364198579	0.154	0.694	-0.54
6170	ATP6V1C2	ATP6V1C2	chr2	+	10915103	10915197	10914913	10915006	10918697	10918795	6170	15	0	2	2	219	125	0.0252362021616	0.543364198579	1.0	0.363	0.637
23221	CDC7	CDC7	chr1	+	91985686	91985836	91981350	91981433	91989597	91991321	23221	63	5	110	1	275	125	0.0253514825853	0.544237665063	0.851	0.98	-0.129
26012	SLC29A2	SLC29A2	chr11	-	66133901	66134035	66133596	66133702	66134934	66135019	26012	164	11	245	5	259	125	0.0253323152201	0.544237665063	0.878	0.959	-0.081
7650	TENM2	TENM2	chr5	+	167553758	167553944	167551854	167552055	167589615	167589762	7650	3	3	10	0	311	125	0.0253380469101	0.544237665063	0.287	1.0	-0.713
20666	CERS5	CERS5	chr12	-	50538551	50538752	50537734	50537840	50560883	50561316	20666	10	105	22	95	326	125	0.0253857856868	0.544595619053	0.035	0.082	-0.047
18122	ITPK1	ITPK1	chr14	-	93542939	93542964	93483020	93483146	93581413	93581529	18122	74	7	145	3	150	125	0.0255184264928	0.545954954479	0.898	0.976	-0.078
20200	RNASET2	RNASET2	chr6	-	167344531	167344606	167343003	167343279	167352382	167352496	20200	116	0	151	6	200	125	0.0255815893539	0.545954954479	1.0	0.94	0.06
22550	RRNAD1	RRNAD1	chr1	+	156703800	156704285	156703168	156703312	156705516	156705701	22550	116	1	127	8	610	125	0.0256074724123	0.545954954479	0.96	0.765	0.195
2478	MTMR3	MTMR3	chr22	+	30419445	30419472	30418597	30418686	30421618	30426857	2478	33	93	11	71	152	125	0.025491993908	0.545954954479	0.226	0.113	0.113
24845	ZNF283	ZNF283	chr19	+	44337656	44337778	44335469	44335533	44339656	44339744	24845	0	13	2	2	247	125	0.0256082069481	0.545954954479	0.0	0.336	-0.336
3649	TOM1	TOM1	chr22	+	35717951	35718030	35713869	35713954	35719020	35719170	3649	200	0	123	4	204	125	0.0255319191432	0.545954954479	1.0	0.95	0.05
4815	ZNF512	ZNF512	chr2	+	27806524	27806583	27805835	27806009	27820933	27821121	4815	34	12	36	3	184	125	0.0255675648536	0.545954954479	0.658	0.891	-0.233
6917	PMM2	PMM2	chr16	+	8900172	8900264	8895655	8895767	8904935	8905035	6917	137	0	175	6	217	125	0.0255168746068	0.545954954479	1.0	0.944	0.056
8676	LSM1	LSM1	chr8	-	38027319	38027435	38020838	38021358	38029482	38029551	8676	571	72	435	34	241	125	0.0255627945992	0.545954954479	0.804	0.869	-0.065
15459	SEC24A	SEC24A	chr5	+	134039448	134039622	134033588	134033747	134041016	134041127	15459	156	4	227	0	299	125	0.0257641107108	0.548872431456	0.942	1.0	-0.058
16787	NUP98	NUP98	chr11	-	3721839	3722069	3720311	3720578	3723692	3724122	16787	365	6	489	1	355	125	0.0257805871437	0.548872431456	0.955	0.994	-0.039
13065	ARAP1	ARAP1	chr11	-	72403797	72403830	72399499	72399582	72404369	72404515	13065	2	123	11	146	158	125	0.0258180961135	0.549292441555	0.013	0.056	-0.043
19905	GCN1	GCN1	chr12	-	120582442	120582639	120582109	120582252	120582726	120582865	19905	461	6	549	0	322	125	0.0258646209411	0.549708633127	0.968	1.0	-0.032
26360	ERCC1	ERCC1	chr19	-	45924435	45924651	45923581	45923685	45926527	45926639	26360	750	8	632	0	341	125	0.0258732472021	0.549708633127	0.972	1.0	-0.028
33190	TET2	TET2	chr4	+	106164726	106164935	106163990	106164084	106180775	106180926	33190	60	8	31	0	334	125	0.0259254369805	0.550438899795	0.737	1.0	-0.263
19553	IL6ST	IL6ST	chr5	-	55250637	55250820	55248077	55248179	55251852	55252063	19553	452	1	490	8	308	125	0.0259930948862	0.551496351116	0.995	0.961	0.034
18558	MLF1	MLF1	chr3	+	158310222	158310370	158288952	158289180	158314650	158314734	18558	173	0	36	2	273	125	0.0260499370493	0.55174503172	1.0	0.892	0.108
19992	AARS2	AARS2	chr6	-	44274985	44275131	44274659	44274768	44278035	44278180	19992	92	5	82	0	271	125	0.0260583970374	0.55174503172	0.895	1.0	-0.105
28404	GNG2	GNG2	chr14	+	52344338	52344375	52327021	52327508	52417367	52417483	28404	49	12	2	4	162	125	0.0260492867113	0.55174503172	0.759	0.278	0.481
10258	APLF	APLF	chr2	+	68740211	68740359	68729862	68730035	68740679	68740812	10258	33	4	42	0	273	125	0.0260965640993	0.552029416148	0.791	1.0	-0.209
7107	KLHL3	KLHL3	chr5	-	136972982	136973084	136969725	136969854	136974641	136974839	7107	4	4	8	0	227	125	0.0261075675577	0.552029416148	0.355	1.0	-0.645
10495	KCNIP3	KCNIP3	chr2	+	96040595	96040665	96040043	96040168	96040885	96040956	10495	24	3	47	0	195	125	0.0265586289708	0.55229373722	0.837	1.0	-0.163
1049	HSPA4L	HSPA4L	chr4	+	128724783	128725028	128722939	128723073	128725165	128725242	1049	72	3	139	0	370	125	0.0264527949373	0.55229373722	0.89	1.0	-0.11
11784	TM9SF4	TM9SF4	chr20	+	30742905	30742989	30738602	30738678	30745596	30745772	11784	226	8	280	2	209	125	0.0262950273693	0.55229373722	0.944	0.988	-0.044
11827	CCDC150	CCDC150	chr2	+	197511064	197511228	197504355	197504502	197521356	197521577	11827	10	7	14	1	289	125	0.0262556014648	0.55229373722	0.382	0.858	-0.476
12466	TXNL4A	TXNL4A	chr18	-	77746601	77746750	77732866	77733856	77748239	77748592	12466	49	51	81	46	274	125	0.0263425791452	0.55229373722	0.305	0.445	-0.14
13151	LETM2	LETM2	chr8	+	38264463	38264556	38261910	38262024	38264879	38264981	13151	43	32	91	34	218	125	0.0263984574597	0.55229373722	0.435	0.605	-0.17
13470	EPHA2	EPHA2	chr1	-	16477390	16477458	16474872	16475542	16482342	16482582	13470	266	0	314	7	193	125	0.026527142336	0.55229373722	1.0	0.967	0.033
13685	ELL2	ELL2	chr5	-	95242226	95242486	95236659	95236784	95278705	95278753	13685	346	6	274	0	385	125	0.0265250975071	0.55229373722	0.949	1.0	-0.051
2240	TYSND1	TYSND1	chr10	-	71903597	71903728	71897736	71899897	71905176	71906496	2240	20	4	27	0	256	125	0.0262077626533	0.55229373722	0.709	1.0	-0.291
22499	TNRC18	TNRC18	chr7	-	5460690	5461120	5434070	5434226	5463071	5463177	22499	14	0	16	6	555	125	0.0261964345173	0.55229373722	1.0	0.375	0.625
23644	IGF2BP2	IGF2BP2	chr3	-	185410486	185410568	185407142	185407415	185414399	185414451	23644	186	1	211	8	207	125	0.0263711099765	0.55229373722	0.991	0.941	0.05
24596	ASAH2B	ASAH2B	chr10	+	52504961	52505034	52502674	52502770	52509102	52509162	24596	13	9	22	3	198	125	0.0265505845471	0.55229373722	0.477	0.822	-0.345
26831	DAB2	DAB2	chr5	-	39388406	39388469	39382719	39383373	39388900	39388954	26831	158	3	115	9	188	125	0.0264226705171	0.55229373722	0.972	0.895	0.077
27689	PHF21A	PHF21A	chr11	-	45959707	45959863	45958044	45958120	45967390	45967554	27689	215	0	149	4	281	125	0.0265558653165	0.55229373722	1.0	0.943	0.057
28342	TNRC6B	TNRC6B	chr22	+	40706820	40706997	40704515	40704653	40708508	40708655	28342	40	4	50	0	302	125	0.0262696043785	0.55229373722	0.805	1.0	-0.195
28588	METTL22	METTL22	chr16	+	8728895	8728936	8722586	8722967	8729024	8729169	28588	61	10	27	13	166	125	0.0262062612111	0.55229373722	0.821	0.61	0.211
29378	THNSL2	THNSL2	chr2	+	88474157	88474352	88472657	88472892	88474767	88474920	29378	93	0	77	4	320	125	0.0265506458932	0.55229373722	1.0	0.883	0.117
33002	TRPM4	TRPM4	chr19	+	49714271	49714344	49713966	49714099	49714420	49714526	33002	51	0	26	3	198	125	0.0262386507517	0.55229373722	1.0	0.845	0.155
35679	ITGB1BP1	ITGB1BP1	chr2	-	9558754	9558861	9554306	9554385	9563501	9563643	35679	371	5	312	13	232	125	0.0262606488458	0.55229373722	0.976	0.928	0.048
35840	SLTM	SLTM	chr15	-	59204761	59204809	59193458	59193486	59209133	59209198	35840	80	14	103	6	173	125	0.0263542857193	0.55229373722	0.805	0.925	-0.12
4674	PHF20	PHF20	chr20	+	34446223	34446303	34435271	34435356	34457359	34457473	4674	39	0	43	5	205	125	0.026524109169	0.55229373722	1.0	0.84	0.16
475	FEZ1	FEZ1	chr11	-	125318397	125318463	125315640	125316007	125322229	125322305	475	101	6	72	0	191	125	0.026314696104	0.55229373722	0.917	1.0	-0.083
5631	TRIM5	TRIM5	chr11	-	5687210	5687311	5686885	5686912	5688918	5688941	5631	159	5	163	0	226	125	0.0265364470981	0.55229373722	0.946	1.0	-0.054
5817	ATP7B	ATP7B	chr13	-	52523797	52523932	52520419	52520614	52524142	52524297	5817	56	4	68	0	260	125	0.0265670236148	0.55229373722	0.871	1.0	-0.129
626	NUP50	NUP50	chr22	+	45571774	45571961	45567480	45567564	45577166	45577248	626	171	5	285	1	312	125	0.0263110316335	0.55229373722	0.932	0.991	-0.059
11279	SEC24B	SEC24B	chr4	+	110402832	110402937	110394159	110394342	110412482	110412563	11279	71	58	42	62	230	125	0.0266843987752	0.553479068549	0.4	0.269	0.131
1644	CYP20A1	CYP20A1	chr2	+	204150334	204150455	204144781	204144836	204154487	204154599	1644	68	5	60	0	246	125	0.0267494577672	0.553479068549	0.874	1.0	-0.126
16879	S100A13	S100A13	chr1	-	153603486	153603587	153598795	153599009	153604509	153604716	16879	6	5	8	0	226	125	0.0266995396291	0.553479068549	0.399	1.0	-0.601
22042	DNMT3B	DNMT3B	chr20	+	31394014	31394133	31393143	31393213	31395567	31397162	22042	47	0	82	7	244	125	0.0266876394665	0.553479068549	1.0	0.857	0.143
33769	WIPI2	WIPI2	chr7	+	5232748	5232976	5229834	5230124	5239206	5239289	33769	12	57	2	45	353	125	0.0267170021837	0.553479068549	0.069	0.015	0.054
7783	SYNGR2	SYNGR2	chr17	+	76167590	76167730	76166897	76167135	76167819	76169009	7783	718	37	1034	83	265	125	0.0267412900534	0.553479068549	0.902	0.855	0.047
8932	ZSWIM6	ZSWIM6	chr5	+	60834640	60834798	60831310	60831446	60835422	60835586	8932	160	5	151	0	283	125	0.0267190189491	0.553479068549	0.934	1.0	-0.066
11301	QPCT	QPCT	chr2	+	37579931	37580078	37571752	37571994	37586722	37587001	11301	380	6	421	0	272	125	0.0270976921344	0.55492111173	0.967	1.0	-0.033
11593	PPP3CC	PPP3CC	chr8	+	22396981	22397011	22390433	22390531	22398127	22398657	11593	49	103	47	55	155	125	0.0269650625418	0.55492111173	0.277	0.408	-0.131
12447	CALU	CALU	chr7	+	128407509	128407709	128399845	128399906	128409116	128413477	12447	3843	30	3415	13	325	125	0.0271467897628	0.55492111173	0.98	0.99	-0.01
15678	MEIS2	MEIS2	chr15	-	37186917	37187013	37183221	37184660	37187351	37187462	15678	115	40	5	7	221	125	0.0269375516681	0.55492111173	0.619	0.288	0.331
1773	PALLD	PALLD	chr4	+	169815729	169815828	169812072	169812208	169824907	169825057	1773	475	21	230	3	224	125	0.026867133779	0.55492111173	0.927	0.977	-0.05
17940	FUS	FUS	chr16	+	31198122	31198157	31196259	31196500	31199645	31199678	17940	1322	20	1723	11	160	125	0.0272028592344	0.55492111173	0.981	0.992	-0.011
18236	TMEM141	TMEM141	chr9	+	139686398	139686482	139686162	139686229	139686702	139686810	18236	403	23	400	10	209	125	0.0272113587944	0.55492111173	0.913	0.96	-0.047
18979	RAD17	RAD17	chr5	+	68680623	68680760	68677727	68677884	68681869	68681922	18979	122	4	164	0	262	125	0.0271525378129	0.55492111173	0.936	1.0	-0.064
19864	SYNE4	SYNE4	chr19	-	36497651	36497846	36496234	36496339	36499455	36499672	19864	10	0	16	8	320	125	0.0270477717939	0.55492111173	1.0	0.439	0.561
2302	SPP1	SPP1	chr4	+	88901544	88901586	88901197	88901278	88902626	88902950	2302	6028	1693	6821	2081	167	125	0.0269116517646	0.55492111173	0.727	0.71	0.017
23547	PGAP3	PGAP3	chr17	-	37830245	37830307	37827374	37829119	37840849	37841002	23547	5	5	7	0	187	125	0.0271985549685	0.55492111173	0.401	1.0	-0.599
24267	PTPRE	PTPRE	chr10	+	129867955	129868091	129866386	129866550	129868564	129868714	24267	171	0	36	2	261	125	0.0271606043069	0.55492111173	1.0	0.896	0.104
2585	RFX1	RFX1	chr19	-	14104336	14104707	14094297	14094407	14116914	14117134	2585	35	4	45	0	496	125	0.0269233527352	0.55492111173	0.688	1.0	-0.312
29982	TMEM97	TMEM97	chr17	+	26652528	26652673	26646120	26646391	26653559	26655711	29982	468	9	755	4	270	125	0.0269116447913	0.55492111173	0.96	0.989	-0.029
30433	STK3	STK3	chr8	-	99591891	99592017	99560196	99560389	99608259	99608397	30433	246	5	314	0	251	125	0.0271897505638	0.55492111173	0.961	1.0	-0.039
30752	GPR89A	GPR89A	chr1	-	145818766	145818826	145816636	145816740	145826887	145827103	30752	70	4	90	0	185	125	0.02685517082	0.55492111173	0.922	1.0	-0.078
3244	STK26	STK26	chrX	+	131203505	131203691	131202439	131202597	131205096	131205245	3244	223	4	418	0	311	125	0.0271684237618	0.55492111173	0.957	1.0	-0.043
3695	CLK1	CLK1	chr2	-	201722440	201722607	201721613	201721708	201722695	201722812	3695	531	10	293	14	292	125	0.026956242867	0.55492111173	0.958	0.9	0.058
442	RPGRIP1L	RPGRIP1L	chr16	-	53672221	53672323	53671606	53671766	53674944	53675028	442	45	1	48	8	227	125	0.0271817512935	0.55492111173	0.961	0.768	0.193
4944	TMEM139	TMEM139	chr7	+	142983033	142983295	142982646	142982733	142983516	142985142	4944	33	0	45	6	387	125	0.0272143430102	0.55492111173	1.0	0.708	0.292
5080	PRKD1	PRKD1	chr14	-	30103623	30103747	30102074	30102152	30105495	30105700	5080	116	5	105	0	249	125	0.0270181686495	0.55492111173	0.921	1.0	-0.079
5224	SLC12A9	SLC12A9	chr7	+	100454489	100454798	100451777	100452000	100456456	100456564	5224	135	0	241	7	434	125	0.0271100862535	0.55492111173	1.0	0.908	0.092
22648	ZKSCAN3	ZKSCAN3	chr6	+	28331468	28331592	28331079	28331162	28333202	28336954	22648	7	3	17	0	249	125	0.0272798806844	0.555564315954	0.539	1.0	-0.461
25080	TEAD1	TEAD1	chr11	+	12886384	12886447	12883796	12883861	12901254	12901389	25080	122	0	193	7	188	125	0.0272834568552	0.555564315954	1.0	0.948	0.052
32265	PPOX	PPOX	chr1	+	161137160	161137276	161136889	161137024	161138782	161138973	32265	29	0	31	5	241	125	0.0272998391693	0.555564315954	1.0	0.763	0.237
34387	PCSK7	PCSK7	chr11	-	117096646	117096737	117095416	117095471	117097872	117098038	34387	187	7	194	1	216	125	0.0273256528635	0.555723547241	0.939	0.991	-0.052
11671	OCIAD1	OCIAD1	chr4	+	48859229	48859382	48853822	48853992	48862741	48863834	11671	1226	7	1304	19	278	125	0.0273763302576	0.556022086994	0.987	0.969	0.018
14175	RAB34	RAB34	chr17	-	27044230	27044443	27043010	27043076	27045139	27045286	14175	60	11	51	23	338	125	0.0273729659345	0.556022086994	0.669	0.451	0.218
34386	PCSK7	PCSK7	chr11	-	117079612	117079769	117078685	117078780	117089181	117089284	34386	213	5	221	0	282	125	0.0274124355177	0.556389591336	0.95	1.0	-0.05
25003	RFWD2	RFWD2	chr1	-	176118141	176118210	176105623	176105683	176132004	176132124	25003	169	5	193	0	194	125	0.0274694933932	0.556477547978	0.956	1.0	-0.044
25092	HJURP	HJURP	chr2	-	234756042	234756107	234754373	234754466	234758408	234758505	25092	118	12	243	9	190	125	0.0274615264614	0.556477547978	0.866	0.947	-0.081
5617	HECTD1	HECTD1	chr14	-	31583082	31583265	31582482	31582690	31583491	31583546	5617	315	14	386	6	308	125	0.02747080994	0.556477547978	0.901	0.963	-0.062
6854	VGLL4	VGLL4	chr3	-	11712735	11712868	11643306	11643496	11744444	11744521	6854	9	58	3	81	258	125	0.0274981809355	0.556666976055	0.07	0.018	0.052
14326	ARRB1	ARRB1	chr11	-	74982744	74982768	74979932	74980003	74983938	74984022	14326	12	42	2	34	149	125	0.0275264714801	0.556724165783	0.193	0.047	0.146
26693	ANXA2	ANXA2	chr15	-	60689456	60689537	60678226	60678285	60690141	60690185	26693	1058	5326	1403	6394	206	125	0.0275549146466	0.556724165783	0.108	0.118	-0.01
9844	CSNK1D	CSNK1D	chr17	-	80210891	80211120	80210309	80210480	80213304	80213453	9844	1040	1	1136	10	354	125	0.0275550708754	0.556724165783	0.997	0.976	0.021
28538	PDLIM2	PDLIM2	chr8	+	22449063	22449181	22447108	22447254	22451245	22451345	28538	382	34	244	10	243	125	0.0276020055806	0.557307945357	0.852	0.926	-0.074
17023	SLC25A26	SLC25A26	chr3	+	66396787	66396832	66313755	66313803	66419901	66419966	17023	17	0	17	5	170	125	0.0277599281921	0.557533920358	1.0	0.714	0.286
18432	BBS7	BBS7	chr4	-	122754385	122754550	122749773	122749883	122756298	122756438	18432	133	5	118	0	290	125	0.0278400798753	0.557533920358	0.92	1.0	-0.08
1916	LRRC37A4P	LRRC37A4P	chr17	-	43594543	43594648	43591233	43592891	43595226	43597889	1916	51	4	61	0	230	125	0.0277231341582	0.557533920358	0.874	1.0	-0.126
202	AASDHPPT	AASDHPPT	chr11	+	105961283	105961405	105950193	105950419	105962042	105962204	202	242	5	305	0	247	125	0.0276884029871	0.557533920358	0.961	1.0	-0.039
21832	ZNF532	ZNF532	chr18	+	56606676	56606853	56601664	56601846	56615298	56615461	21832	395	6	394	0	302	125	0.0278505763666	0.557533920358	0.965	1.0	-0.035
22750	COASY	COASY	chr17	+	40717000	40717065	40716463	40716595	40717244	40717329	22750	106	4	155	0	190	125	0.027670116199	0.557533920358	0.946	1.0	-0.054
23203	MYO10	MYO10	chr5	-	16762653	16762746	16761572	16761655	16763589	16763656	23203	158	5	160	0	218	125	0.0278801872053	0.557533920358	0.948	1.0	-0.052
23505	FBXO44	FBXO44	chr1	+	11715726	11715756	11714913	11715009	11715862	11716157	23505	4	8	0	12	155	125	0.0277602148099	0.557533920358	0.287	0.0	0.287
24040	MIOS	MIOS	chr7	+	7607656	7607754	7606615	7606703	7612066	7613400	24040	37	3	70	0	223	125	0.0276765476716	0.557533920358	0.874	1.0	-0.126
29780	SPPL3	SPPL3	chr12	-	121204065	121204175	121200312	121202873	121205196	121205396	29780	254	4	274	14	235	125	0.0277994936539	0.557533920358	0.971	0.912	0.059
31516	NSUN4	NSUN4	chr1	+	46818539	46818700	46810472	46810816	46826375	46826500	31516	88	5	76	0	286	125	0.0277381736486	0.557533920358	0.885	1.0	-0.115
35888	ATG4B	ATG4B	chr2	+	242598522	242598602	242593960	242594062	242606059	242606253	35888	129	0	133	5	205	125	0.0278839151545	0.557533920358	1.0	0.942	0.058
469	FAM96A	FAM96A	chr15	-	64373300	64373350	64364757	64365227	64380885	64381050	469	85	0	67	4	175	125	0.0277824275655	0.557533920358	1.0	0.923	0.077
614	UCK2	UCK2	chr1	+	165872418	165872516	165865426	165865569	165875157	165875206	614	340	6	439	0	223	125	0.0278157702775	0.557533920358	0.969	1.0	-0.031
7932	LLGL1	LLGL1	chr17	+	18139920	18140074	18138783	18138851	18140148	18140253	7932	224	5	239	0	279	125	0.0277225589819	0.557533920358	0.953	1.0	-0.047
11967	INADL	INADL	chr1	+	62274145	62274202	62271119	62271196	62288616	62288751	11967	88	4	119	0	182	125	0.0280484136271	0.558683087978	0.938	1.0	-0.062
13201	FOCAD	FOCAD	chr9	+	20740234	20740339	20720378	20720533	20758088	20758190	13201	88	5	146	1	230	125	0.0280231147096	0.558683087978	0.905	0.988	-0.083
18085	UBE2L3	UBE2L3	chr22	+	21968845	21968954	21965145	21965332	21975803	21978323	18085	78	1006	56	1075	234	125	0.0279865869306	0.558683087978	0.04	0.027	0.013
3317	ARSD	ARSD	chrX	-	2833596	2833733	2828699	2828834	2835844	2836268	3317	122	4	161	0	262	125	0.0280498986616	0.558683087978	0.936	1.0	-0.064
6609	SH3BP1	SH3BP1	chr22	+	38037132	38037175	38035683	38035853	38037380	38037485	6609	58	5	51	0	168	125	0.028030936794	0.558683087978	0.896	1.0	-0.104
7453	LUZP1	LUZP1	chr1	-	23436077	23436143	23435514	23435620	23495258	23495351	7453	40	34	30	10	191	125	0.027965310858	0.558683087978	0.435	0.663	-0.228
11161	SNX22	SNX22	chr15	+	64444441	64444525	64443915	64444049	64444836	64444941	11161	4	2	0	5	209	125	0.0282459089223	0.559404397232	0.545	0.0	0.545
1168	PGAP2	PGAP2	chr11	+	3832479	3832654	3829523	3829545	3844138	3844223	1168	60	0	32	3	300	125	0.0282124208143	0.559404397232	1.0	0.816	0.184
13267	TJP1	TJP1	chr15	-	30025297	30025517	30024834	30025019	30026477	30026586	13267	391	5	615	0	345	125	0.0281352016428	0.559404397232	0.966	1.0	-0.034
18680	NRG3	NRG3	chr10	+	84625169	84625193	84498332	84498406	84711224	84711327	18680	16	7	11	0	149	125	0.0282198042515	0.559404397232	0.657	1.0	-0.343
19191	ZFAS1	ZFAS1	chr20	+	47897021	47897107	47895640	47895745	47905581	47905795	19191	1370	124	976	119	211	125	0.0281945395782	0.559404397232	0.867	0.829	0.038
22920	ENTPD6	ENTPD6	chr20	+	25201867	25201969	25198137	25198217	25203473	25203614	22920	124	0	170	6	227	125	0.028277865579	0.559404397232	1.0	0.94	0.06
2450	UBE2R2	UBE2R2	chr9	+	33911961	33912096	33900171	33900269	33917015	33920401	2450	701	33	794	20	260	125	0.0282853058551	0.559404397232	0.911	0.95	-0.039
25538	BORA	BORA	chr13	+	73309097	73309143	73305418	73305525	73312099	73312181	25538	36	0	52	6	171	125	0.0281684360595	0.559404397232	1.0	0.864	0.136
31940	ZDHHC17	ZDHHC17	chr12	+	77202822	77202900	77199096	77199219	77203492	77203637	31940	51	4	61	0	203	125	0.0281155863595	0.559404397232	0.887	1.0	-0.113
33381	ARNTL2	ARNTL2	chr12	+	27523061	27523163	27521194	27521345	27533179	27533337	33381	12	83	41	133	227	125	0.0281650016519	0.559404397232	0.074	0.145	-0.071
6741	CKAP2	CKAP2	chr13	+	53035033	53035109	53030657	53030742	53035192	53036061	6741	186	0	366	9	201	125	0.0282614011481	0.559404397232	1.0	0.962	0.038
12672	PRIMPOL	PRIMPOL	chr4	+	185603401	185603490	185599385	185599548	185606562	185606652	12672	63	6	43	0	214	125	0.0284711023349	0.559490361631	0.86	1.0	-0.14
13225	SLC20A2	SLC20A2	chr8	-	42323294	42323435	42320522	42320608	42329619	42330172	13225	387	11	635	6	266	125	0.0284962978146	0.559490361631	0.943	0.98	-0.037
24166	DCAF5	DCAF5	chr14	-	69588933	69589077	69585910	69585947	69619481	69619914	24166	251	6	196	0	269	125	0.0284618028453	0.559490361631	0.951	1.0	-0.049
25531	PPP6R3	PPP6R3	chr11	+	68305126	68305359	68286968	68287119	68312305	68312492	25531	372	9	450	25	358	125	0.0283188720511	0.559490361631	0.935	0.863	0.072
2613	BLOC1S6	BLOC1S6	chr15	+	45884332	45884474	45879416	45879723	45897625	45897712	2613	127	13	152	5	267	125	0.0284900349996	0.559490361631	0.821	0.934	-0.113
28565	PHKG2	PHKG2	chr16	+	30767687	30767841	30764714	30764878	30767910	30768036	28565	178	7	183	1	279	125	0.0284829960626	0.559490361631	0.919	0.988	-0.069
30157	CACNB3	CACNB3	chr12	+	49218731	49218751	49218451	49218516	49218945	49219026	30157	113	42	129	26	145	125	0.0285069865728	0.559490361631	0.699	0.811	-0.112
31639	RICTOR	RICTOR	chr5	-	38946569	38946654	38945592	38945826	38947365	38947543	31639	26	3	49	0	210	125	0.0283318595659	0.559490361631	0.838	1.0	-0.162
35110	MIPOL1	MIPOL1	chr14	+	37688757	37688896	37667117	37667309	37716307	37716445	35110	10	1	8	8	264	125	0.028364667564	0.559490361631	0.826	0.321	0.505
35408	SUV420H1	SUV420H1	chr11	-	67947598	67947667	67946936	67947004	67953247	67953395	35408	42	4	50	0	194	125	0.028496504741	0.559490361631	0.871	1.0	-0.129
35876	RNF41	RNF41	chr12	-	56607741	56607854	56604080	56604352	56615543	56615715	35876	107	0	87	4	238	125	0.0284026473545	0.559490361631	1.0	0.92	0.08
5990	CALCOCO2	CALCOCO2	chr17	+	46929867	46929990	46928920	46928990	46930287	46930374	5990	364	8	320	1	248	125	0.0285005865242	0.559490361631	0.958	0.994	-0.036
10498	CMC1	CMC1	chr3	+	28304781	28304871	28283123	28283303	28357823	28357914	10498	168	37	137	15	215	125	0.028676749635	0.559987084769	0.725	0.842	-0.117
10523	PABPC4	PABPC4	chr1	-	40030357	40030445	40030094	40030214	40030777	40031050	10523	739	25	1054	18	213	125	0.0286954407351	0.559987084769	0.945	0.972	-0.027
11639	TFDP1	TFDP1	chr13	+	114277494	114277601	114265310	114265377	114285937	114286059	11639	468	1	702	11	232	125	0.0285936451672	0.559987084769	0.996	0.972	0.024
18521	LIPT1	LIPT1	chr2	+	99771944	99772007	99771417	99771514	99772763	99772889	18521	0	5	4	2	188	125	0.0286390940815	0.559987084769	0.0	0.571	-0.571
18628	AEBP1	AEBP1	chr7	+	44147407	44147530	44147227	44147299	44147605	44147683	18628	426	1	308	6	248	125	0.0286697429113	0.559987084769	0.995	0.963	0.032
19383	SLC26A6	SLC26A6	chr3	-	48663650	48663787	48663155	48663433	48664063	48664118	19383	270	0	237	5	262	125	0.0286624462393	0.559987084769	1.0	0.958	0.042
30663	ABHD14A-ACY1	ABHD14A-ACY1	chr3	+	52019376	52019481	52018062	52018174	52019867	52019962	30663	124	4	173	0	230	125	0.028678436057	0.559987084769	0.944	1.0	-0.056
30773	SYTL3	SYTL3	chr6	+	159084236	159084410	159083781	159083844	159086426	159086645	30773	11	4	16	0	299	125	0.028692859448	0.559987084769	0.535	1.0	-0.465
31664	LARP4	LARP4	chr12	+	50848096	50848200	50835372	50835426	50854917	50855130	31664	74	4	89	0	229	125	0.0286265524859	0.559987084769	0.91	1.0	-0.09
13856	PRR3	PRR3	chr6	+	30525926	30525989	30524485	30525227	30529610	30529901	13856	15	11	5	15	188	125	0.0287609322623	0.560910807732	0.476	0.181	0.295
11716	AFF2	AFF2	chrX	+	147919170	147919257	147891399	147891444	147924489	147924526	11716	2	0	0	5	212	125	0.0288235412964	0.56132586737	1.0	0.0	1.0
14020	TNC	TNC	chr9	-	117825195	117825468	117822008	117822281	117826074	117826347	14020	3261	149	1231	38	398	125	0.0288669764381	0.56132586737	0.873	0.911	-0.038
18403	LOC100507437	LOC100507437	chr14	-	105885018	105885153	105883917	105884646	105885358	105886076	18403	14	0	2	2	260	125	0.02883939997	0.56132586737	1.0	0.325	0.675
2637	APOPT1	APOPT1	chr14	+	104029551	104029716	104029293	104029461	104053610	104053701	2637	12	7	7	17	290	125	0.0288912381561	0.56132586737	0.425	0.151	0.274
29884	ISOC2	ISOC2	chr19	-	55967002	55967212	55966626	55966697	55967715	55967856	29884	344	70	256	78	335	125	0.0288174976624	0.56132586737	0.647	0.55	0.097
31799	CHD6	CHD6	chr20	-	40179943	40179999	40161688	40162209	40246978	40247133	31799	21	5	20	0	181	125	0.0288787768668	0.56132586737	0.744	1.0	-0.256
13226	SLC20A2	SLC20A2	chr8	-	42294506	42295095	42287581	42287767	42296967	42297171	13226	1159	6	1765	0	714	125	0.0289398975902	0.561917860689	0.971	1.0	-0.029
10420	EXOC2	EXOC2	chr6	-	657162	657250	637700	637861	693018	693141	10420	8	35	3	58	213	125	0.0290338450595	0.563034238279	0.118	0.029	0.089
34394	SUSD1	SUSD1	chr9	-	114842353	114842445	114825216	114825313	114860749	114860942	34394	113	4	154	0	217	125	0.0290181694134	0.563034238279	0.942	1.0	-0.058
16441	GFM1	GFM1	chr3	+	158407951	158408112	158402312	158402457	158408927	158408981	16441	239	7	344	2	286	125	0.0290742479014	0.563167151346	0.937	0.987	-0.05
30844	ARHGAP22	ARHGAP22	chr10	-	49667726	49667934	49663044	49663177	49763507	49763595	30844	96	0	83	4	333	125	0.0290771593421	0.563167151346	1.0	0.886	0.114
34389	GAR1	GAR1	chr4	+	110737308	110737534	110736665	110736960	110739091	110739246	34389	213	8	258	2	351	125	0.0290955552394	0.563170358681	0.905	0.979	-0.074
13119	ARVCF	ARVCF	chr22	-	19967265	19967765	19966419	19966603	19968733	19969260	13119	137	0	210	6	625	125	0.0291444849353	0.563764200765	1.0	0.875	0.125
19829	PAPD4	PAPD4	chr5	+	78938654	78938733	78936927	78937019	78940945	78941015	19829	71	8	113	3	204	125	0.0292548642463	0.564133125029	0.845	0.958	-0.113
25854	TMEM185A	TMEM185A	chrX	-	148692969	148693146	148690313	148690521	148713225	148713568	25854	216	5	201	14	302	125	0.0292455182602	0.564133125029	0.947	0.856	0.091
27031	CPSF3L	CPSF3L	chr1	-	1249680	1249745	1249111	1249301	1250203	1250342	27031	291	6	364	0	190	125	0.0292523109015	0.564133125029	0.97	1.0	-0.03
33790	CREBRF	CREBRF	chr5	+	172507587	172507787	172483354	172483482	172513503	172513629	33790	83	0	72	4	325	125	0.0291981123224	0.564133125029	1.0	0.874	0.126
33925	TMEM117	TMEM117	chr12	+	44537327	44537427	44338012	44338145	44605072	44605170	33925	37	3	21	8	225	125	0.0292388090544	0.564133125029	0.873	0.593	0.28
16013	NAPB	NAPB	chr20	-	23375775	23375822	23375558	23375636	23383629	23383709	16013	9	13	11	3	172	125	0.0293356695123	0.565338429553	0.335	0.727	-0.392
24805	DDR1	DDR1	chr6	+	30863180	30863291	30862282	30862448	30864397	30864642	24805	381	176	577	204	236	125	0.0293591104516	0.565437431466	0.534	0.6	-0.066
16873	TRMT1	TRMT1	chr19	-	13220728	13220815	13220582	13220652	13220971	13221120	16873	143	10	201	4	212	125	0.0294095279497	0.566055537335	0.894	0.967	-0.073
15952	SPTAN1	SPTAN1	chr9	+	131371929	131371944	131371400	131371563	131373992	131374124	15952	28	635	51	688	140	125	0.029651242992	0.567937735172	0.038	0.062	-0.024
17701	SF3A3	SF3A3	chr1	-	38442555	38442625	38435242	38435407	38445136	38445205	17701	289	0	274	6	195	125	0.0296527000117	0.567937735172	1.0	0.967	0.033
19522	BBIP1	BBIP1	chr10	-	112667437	112667594	112661295	112661370	112677878	112677971	19522	34	135	12	102	282	125	0.0296110546558	0.567937735172	0.1	0.05	0.05
23115	PNPLA8	PNPLA8	chr7	-	108137027	108137199	108131853	108131911	108137926	108138021	23115	197	0	206	5	297	125	0.0296174974287	0.567937735172	1.0	0.945	0.055
23814	CCDC14	CCDC14	chr3	-	123674689	123674812	123667742	123667979	123674892	123674962	23814	165	12	142	23	248	125	0.0296692751081	0.567937735172	0.874	0.757	0.117
26373	NONO	NONO	chrX	+	70504833	70504947	70504246	70504303	70510478	70510641	26373	75	844	129	1043	239	125	0.029579551441	0.567937735172	0.044	0.061	-0.017
3965	ATF2	ATF2	chr2	-	175957270	175957344	175945387	175945493	175957788	175957995	3965	14	81	35	96	199	125	0.0296727795082	0.567937735172	0.098	0.186	-0.088
8880	PTGES3	PTGES3	chr12	-	57059987	57060050	57058559	57058584	57064058	57064148	8880	1983	11	2873	34	188	125	0.0295289547961	0.567937735172	0.992	0.983	0.009
9986	PLEKHM2	PLEKHM2	chr1	+	16047823	16047883	16046228	16046415	16051811	16052040	9986	162	82	122	94	185	125	0.029656561576	0.567937735172	0.572	0.467	0.105
6187	PIGN	PIGN	chr18	-	59807652	59807712	59806215	59806308	59810538	59810579	6187	61	0	130	8	185	125	0.0297585531924	0.569226764842	1.0	0.917	0.083
1116	FBXO18	FBXO18	chr10	+	5963220	5963320	5960304	5960441	5963410	5963532	1116	334	7	363	1	225	125	0.0298085628844	0.569557851088	0.964	0.995	-0.031
16052	RDH11	RDH11	chr14	-	68157856	68157961	68156928	68157138	68162346	68162510	16052	569	0	668	9	230	125	0.0298496102846	0.569557851088	1.0	0.976	0.024
23421	GRIPAP1	GRIPAP1	chrX	-	48847096	48847144	48846383	48846415	48853661	48853769	23421	64	0	54	4	173	125	0.0298491851409	0.569557851088	1.0	0.907	0.093
26726	NARS	NARS	chr18	-	55287800	55287883	55283048	55283207	55288939	55289177	26726	971	6	1405	1	208	125	0.0298294586279	0.569557851088	0.99	0.999	-0.009
18704	PDDC1	PDDC1	chr11	-	773521	773629	772426	772521	774007	774113	18704	227	5	270	0	233	125	0.0299129249032	0.57035071836	0.961	1.0	-0.039
20182	RAD51D	RAD51D	chr17	-	33434384	33434466	33433404	33433500	33446129	33446191	20182	12	26	23	18	207	125	0.0299832462166	0.57035071836	0.218	0.436	-0.218
22474	WHSC1L1	WHSC1L1	chr8	-	38156961	38157108	38153313	38153470	38162104	38162275	22474	50	5	47	15	272	125	0.0300019395745	0.57035071836	0.821	0.59	0.231
22999	POLR1A	POLR1A	chr2	-	86272739	86272892	86272400	86272483	86274287	86274386	22999	140	0	157	5	278	125	0.0299762858795	0.57035071836	1.0	0.934	0.066
27664	BHLHB9	BHLHB9	chrX	+	102002744	102002839	101975884	101976019	102003626	102007369	27664	3	5	5	0	220	125	0.0299324947553	0.57035071836	0.254	1.0	-0.746
34663	GSN	GSN	chr9	+	124043747	124043840	124030379	124030497	124064240	124064445	34663	1252	20	1207	8	218	125	0.0299997756087	0.57035071836	0.973	0.989	-0.016
10133	ABCB10	ABCB10	chr1	-	229683245	229683448	229677983	229678118	229684980	229685181	10133	94	3	184	0	328	125	0.0300895425568	0.570611509309	0.923	1.0	-0.077
1296	RAPH1	RAPH1	chr2	-	204341798	204341879	204334961	204335036	204354306	204354812	1296	4	5	22	4	206	125	0.0300688661294	0.570611509309	0.327	0.769	-0.442
27548	PPFIA1	PPFIA1	chr11	+	70197099	70197129	70194294	70194526	70200406	70200558	27548	5	81	0	85	155	125	0.0300657780594	0.570611509309	0.047	0.0	0.047
7691	MACC1	MACC1	chr7	-	20197826	20199868	20193815	20194004	20201370	20201493	7691	892	3	2196	0	2167	125	0.0300788100036	0.570611509309	0.945	1.0	-0.055
33789	CREBRF	CREBRF	chr5	+	172507591	172507787	172483354	172483482	172513503	172513629	33789	62	0	54	4	321	125	0.0301322550662	0.571070934666	1.0	0.84	0.16
20302	FANCI	FANCI	chr15	+	89849237	89849425	89848835	89848929	89850706	89850760	20302	272	5	456	1	313	125	0.0301679023902	0.571395978319	0.956	0.995	-0.039
13991	AGAP3	AGAP3	chr7	+	150835229	150835400	150831486	150831655	150838984	150839139	13991	16	22	6	27	296	125	0.0301888355808	0.571442100957	0.235	0.086	0.149
1638	HNRNPM	HNRNPM	chr19	+	8539050	8539128	8536209	8536311	8548041	8548095	1638	351	3	426	13	203	125	0.0302791942316	0.572381900647	0.986	0.953	0.033
20203	RNASET2	RNASET2	chr6	-	167360169	167360227	167356506	167356577	167365975	167366036	20203	49	0	58	5	183	125	0.0303125983898	0.572381900647	1.0	0.888	0.112
29306	ANAPC5	ANAPC5	chr12	-	121769149	121769231	121768385	121768475	121773335	121773526	29306	539	14	487	4	207	125	0.0303045315293	0.572381900647	0.959	0.987	-0.028
31711	MLLT10	MLLT10	chr10	+	21971153	21971186	21970260	21970305	22002700	22002879	31711	50	11	29	17	158	125	0.0302642882781	0.572381900647	0.782	0.574	0.208
16424	HAUS7	HAUS7	chrX	-	152730445	152730513	152728067	152728129	152734603	152734719	16424	119	6	148	1	193	125	0.0303481845846	0.572695953663	0.928	0.99	-0.062
23651	PDZD8	PDZD8	chr10	-	119049696	119049859	119039999	119044982	119078382	119078485	23651	193	4	303	0	288	125	0.0303663075262	0.572695953663	0.954	1.0	-0.046
21216	PARD3	PARD3	chr10	-	34558584	34558827	34420390	34420511	34606034	34606266	21216	381	5	476	0	368	125	0.0304943656423	0.574198152445	0.963	1.0	-0.037
3056	ARHGEF17	ARHGEF17	chr11	+	73071364	73071578	73070878	73070997	73072132	73072206	3056	333	0	220	4	339	125	0.0304815465243	0.574198152445	1.0	0.953	0.047
8602	DIP2B	DIP2B	chr12	+	51076920	51077031	51074454	51074546	51079615	51079739	8602	81	4	95	0	236	125	0.0305017210981	0.574198152445	0.915	1.0	-0.085
22734	DTNB	DTNB	chr2	-	25606704	25606758	25602158	25602192	25610157	25610247	22734	16	7	9	15	179	125	0.0305913521144	0.575534743921	0.615	0.295	0.32
2005	WIPI1	WIPI1	chr17	-	66449050	66449133	66446868	66447038	66453482	66453653	2005	111	7	65	12	208	125	0.0307208597603	0.576647723096	0.905	0.765	0.14
34833	RNF216P1	RNF216P1	chr7	+	5035105	5035213	5028693	5028808	5036240	5037800	34833	16	11	14	29	233	125	0.0306762620014	0.576647723096	0.438	0.206	0.232
4034	SEMA3B	SEMA3B	chr3	+	50312732	50312890	50312442	50312484	50312990	50313046	4034	96	5	103	16	283	125	0.0307162882577	0.576647723096	0.895	0.74	0.155
4908	ARID5B	ARID5B	chr10	+	63759849	63760080	63699941	63700167	63810646	63810759	4908	100	0	57	3	356	125	0.0307251764928	0.576647723096	1.0	0.87	0.13
35204	LARS	LARS	chr5	-	145547690	145547828	145543872	145544034	145551472	145551553	35204	416	0	475	7	263	125	0.0307823618201	0.577092454068	1.0	0.97	0.03
4705	KHK	KHK	chr2	+	27317344	27317479	27315199	27315316	27319596	27319669	4705	61	0	114	7	260	125	0.0307862347632	0.577092454068	1.0	0.887	0.113
714	MMS19	MMS19	chr10	-	99228722	99228861	99228008	99228163	99229402	99229480	714	465	11	467	3	264	125	0.0308723561807	0.578355868486	0.952	0.987	-0.035
10776	LGR4	LGR4	chr11	-	27412640	27412712	27406799	27407015	27434335	27434407	10776	97	0	140	6	197	125	0.0309519031275	0.578897301948	1.0	0.937	0.063
13067	ARAP1	ARAP1	chr11	-	72443559	72443642	72437664	72438217	72463372	72463434	13067	52	3	76	16	208	125	0.0309574758131	0.578897301948	0.912	0.741	0.171
4055	WNK1	WNK1	chr12	+	980430	980514	971248	971436	987380	987527	4055	70	31	99	22	209	125	0.0309533425018	0.578897301948	0.575	0.729	-0.154
23607	MTG1	MTG1	chr10	+	135212673	135212730	135211938	135212019	135215652	135215749	23607	74	0	63	4	182	125	0.0310041921405	0.579069832893	1.0	0.915	0.085
35164	TMEM62	TMEM62	chr15	+	43426454	43426566	43425721	43426180	43427709	43427847	35164	73	5	118	1	237	125	0.0310035381391	0.579069832893	0.885	0.984	-0.099
1397	MORF4L2	MORF4L2	chrX	-	102939608	102939657	102933426	102933548	102940098	102940188	1397	171	55	223	44	174	125	0.0310408508291	0.579133934439	0.691	0.785	-0.094
19865	SYNE4	SYNE4	chr19	-	36497324	36497573	36496234	36496339	36497651	36497846	19865	72	0	64	4	374	125	0.0310549219226	0.579133934439	1.0	0.842	0.158
2025	NBR2	NBR2	chr17	+	41283224	41283287	41277599	41277787	41290673	41290939	2025	13	8	8	0	188	125	0.0310638653815	0.579133934439	0.519	1.0	-0.481
13252	SLC3A2	SLC3A2	chr11	+	62644255	62644351	62639048	62639141	62648490	62648919	13252	15	17	16	49	221	125	0.0312411790407	0.579665233969	0.333	0.156	0.177
15156	CIC	CIC	chr19	+	42796451	42796618	42796237	42796359	42796717	42797011	15156	258	6	188	0	292	125	0.0312116682772	0.579665233969	0.948	1.0	-0.052
16561	PPP4R1L	PPP4R1L	chr20	-	56861369	56861502	56847824	56847931	56884281	56884326	16561	60	0	34	3	258	125	0.0312460014152	0.579665233969	1.0	0.846	0.154
21219	PARD3	PARD3	chr10	-	34625126	34625171	34620044	34620272	34626202	34626354	21219	229	44	292	33	170	125	0.0312612417387	0.579665233969	0.793	0.867	-0.074
21221	PARD3	PARD3	chr10	-	34573062	34573173	34420390	34420511	34606034	34606266	21221	138	5	122	0	236	125	0.0312482502469	0.579665233969	0.936	1.0	-0.064
27297	LETMD1	LETMD1	chr12	+	51449617	51449804	51442816	51442968	51449926	51450028	27297	76	0	68	4	312	125	0.031259057577	0.579665233969	1.0	0.872	0.128
27453	ZNF418	ZNF418	chr19	-	58434559	58434657	58433251	58433997	58436990	58439415	27453	5	0	2	4	223	125	0.0312159013802	0.579665233969	1.0	0.219	0.781
3017	STAMBP	STAMBP	chr2	+	74056531	74056637	74056113	74056197	74057971	74058186	3017	17	0	28	7	231	125	0.0311421195475	0.579665233969	1.0	0.684	0.316
8781	COL25A1	COL25A1	chr4	-	109805333	109805378	109790243	109790306	109810376	109810412	8781	3	0	0	3	170	125	0.0312400688303	0.579665233969	1.0	0.0	1.0
2059	ZCCHC17	ZCCHC17	chr1	+	31791013	31791083	31782890	31783011	31791955	31792013	2059	15	144	37	179	195	125	0.0313013419681	0.579846219968	0.063	0.117	-0.054
8116	PIK3C2A	PIK3C2A	chr11	-	17122824	17122981	17121406	17121516	17124208	17124378	8116	163	4	223	0	282	125	0.0313085424999	0.579846219968	0.948	1.0	-0.052
13417	SFXN5	SFXN5	chr2	-	73188259	73188377	73169164	73172228	73195576	73195662	13417	63	0	56	4	243	125	0.0313830547767	0.58018272182	1.0	0.878	0.122
15818	MFF	MFF	chr2	+	228207460	228207535	228205007	228205096	228211941	228212100	15818	89	92	67	110	200	125	0.0313627782622	0.58018272182	0.377	0.276	0.101
24723	GPX2	GPX2	chr14	-	65408034	65408239	65405869	65406556	65409222	65409623	24723	2	4	5	0	330	125	0.0313713141984	0.58018272182	0.159	1.0	-0.841
19895	NCAPD2	NCAPD2	chr12	+	6631993	6632168	6630963	6631203	6634748	6634882	19895	233	4	439	0	300	125	0.0314503163664	0.580731125637	0.96	1.0	-0.04
416	ERC1	ERC1	chr12	+	1313666	1313678	1299024	1299218	1345934	1346070	416	4	74	0	113	137	125	0.0314360777845	0.580731125637	0.047	0.0	0.047
10402	PICALM	PICALM	chr11	-	85694908	85695016	85692914	85693046	85707868	85707972	10402	849	11	1106	4	233	125	0.0315477629293	0.580742973698	0.976	0.993	-0.017
10418	EXOC2	EXOC2	chr6	-	689138	689212	637700	637861	693018	693141	10418	16	35	10	58	199	125	0.0321596723182	0.580742973698	0.223	0.098	0.125
10486	PAK4	PAK4	chr19	+	39663557	39664016	39660171	39660397	39664215	39664650	10486	324	0	366	5	584	125	0.0315414261477	0.580742973698	1.0	0.94	0.06
10737	RFT1	RFT1	chr3	-	53157739	53157856	53156389	53156579	53164353	53164470	10737	102	4	122	0	242	125	0.0317333503406	0.580742973698	0.929	1.0	-0.071
11216	R3HCC1L	R3HCC1L	chr10	+	99915849	99915904	99894380	99894463	99922639	99922732	11216	3	4	11	1	180	125	0.0320788798393	0.580742973698	0.342	0.884	-0.542
13155	TARS2	TARS2	chr1	+	150469285	150469384	150464886	150464965	150470005	150470223	13155	62	12	53	24	224	125	0.0318010386707	0.580742973698	0.742	0.552	0.19
13396	GLT8D1	GLT8D1	chr3	-	52738739	52738964	52734460	52734512	52739462	52740099	13396	141	89	130	52	350	125	0.031501478398	0.580742973698	0.361	0.472	-0.111
13734	TTLL11	TTLL11	chr9	-	124794001	124794135	124751189	124752049	124801550	124801647	13734	10	0	9	5	259	125	0.0314762343783	0.580742973698	1.0	0.465	0.535
14135	MCCC1	MCCC1	chr3	-	182810196	182810333	182804480	182804576	182812346	182812393	14135	84	0	102	5	262	125	0.0316430821388	0.580742973698	1.0	0.907	0.093
16628	LAMB4	LAMB4	chr7	-	107671250	107671424	107669487	107669641	107674652	107674791	16628	0	2	5	0	299	125	0.0317885051108	0.580742973698	0.0	1.0	-1.0
19089	ADCY6	ADCY6	chr12	-	49167722	49167881	49167251	49167430	49168184	49168301	19089	322	8	377	2	284	125	0.0321610249368	0.580742973698	0.947	0.988	-0.041
19585	NAPRT	NAPRT	chr8	-	144657791	144657872	144657592	144657695	144658247	144658332	19585	352	0	386	7	206	125	0.0317756275437	0.580742973698	1.0	0.971	0.029
20110	LMCD1	LMCD1	chr3	+	8578870	8579126	8574422	8574511	8590253	8590589	20110	770	10	677	2	381	125	0.0320383912766	0.580742973698	0.962	0.991	-0.029
20700	COQ4	COQ4	chr9	+	131087421	131087518	131085294	131085426	131088057	131088160	20700	160	6	194	1	222	125	0.0321577134931	0.580742973698	0.938	0.991	-0.053
24609	AGPAT5	AGPAT5	chr8	+	6599181	6599272	6590081	6590171	6612571	6612695	24609	43	10	63	4	216	125	0.0319174079203	0.580742973698	0.713	0.901	-0.188
2488	DAP3	DAP3	chr1	+	155691307	155691409	155686796	155686919	155695172	155695281	2488	656	11	695	25	227	125	0.0318623490949	0.580742973698	0.97	0.939	0.031
25572	DYNC1I2	DYNC1I2	chr2	+	172563742	172563887	172549286	172549404	172571837	172571953	25572	568	8	555	1	270	125	0.0319390673525	0.580742973698	0.97	0.996	-0.026
2705	PPP2R5C	PPP2R5C	chr14	+	102252354	102252520	102229241	102229307	102323022	102323222	2705	205	3	157	9	291	125	0.0318263844153	0.580742973698	0.967	0.882	0.085
27296	LETMD1	LETMD1	chr12	+	51447560	51447643	51445874	51445990	51450132	51450285	27296	7	4	20	1	208	125	0.0320315877101	0.580742973698	0.513	0.923	-0.41
28034	RABL2B	RABL2B	chr22	-	51207882	51207980	51207468	51207552	51214199	51214279	28034	15	0	11	4	223	125	0.0320121555598	0.580742973698	1.0	0.607	0.393
28107	AAMDC	AAMDC	chr11	+	77553524	77553674	77532207	77532287	77580767	77580863	28107	262	0	248	5	275	125	0.0321841244002	0.580742973698	1.0	0.958	0.042
29006	MRPL2	MRPL2	chr6	-	43023282	43023356	43021766	43022224	43023634	43023745	29006	202	6	212	17	199	125	0.0320586817173	0.580742973698	0.955	0.887	0.068
2982	MPRIP	MPRIP	chr17	+	16979023	16979101	16946073	16946285	17030015	17030167	2982	154	5	149	0	203	125	0.0315987109261	0.580742973698	0.95	1.0	-0.05
30061	MKL1	MKL1	chr22	-	40819539	40819689	40816850	40817104	40820209	40820385	30061	257	8	281	21	275	125	0.0320901783441	0.580742973698	0.936	0.859	0.077
31350	KDM4B	KDM4B	chr19	+	5071020	5071070	5047486	5047680	5077377	5077481	31350	81	0	94	5	175	125	0.0321745122377	0.580742973698	1.0	0.931	0.069
31630	C9orf3	C9orf3	chr9	+	97844856	97845001	97842975	97843062	97848963	97849500	31630	92	10	104	26	270	125	0.0318741072664	0.580742973698	0.81	0.649	0.161
32658	STRBP	STRBP	chr9	-	125901807	125901966	125898659	125898794	125909133	125909333	32658	200	0	269	6	284	125	0.0317022367949	0.580742973698	1.0	0.952	0.048
33224	KIF27	KIF27	chr9	-	86482598	86482775	86468543	86468750	86485433	86485547	33224	5	2	24	0	302	125	0.0321447873526	0.580742973698	0.509	1.0	-0.491
33242	RNF19A	RNF19A	chr8	-	101312755	101312879	101299728	101300495	101315387	101315487	33242	2	3	7	0	249	125	0.0316977346421	0.580742973698	0.251	1.0	-0.749
34373	DHODH	DHODH	chr16	+	72056260	72056374	72050922	72051005	72057063	72057217	34373	12	4	31	1	239	125	0.0321504951574	0.580742973698	0.611	0.942	-0.331
34798	CEP135	CEP135	chr4	+	56840911	56841135	56837435	56837574	56846308	56846461	34798	66	4	73	0	349	125	0.0319895926902	0.580742973698	0.855	1.0	-0.145
34932	DOPEY2	DOPEY2	chr21	+	37609559	37609712	37605101	37605373	37610898	37610999	34932	171	0	292	7	278	125	0.032143770022	0.580742973698	1.0	0.949	0.051
6797	EMC10	EMC10	chr19	+	50985117	50985204	50984140	50984234	50985405	50986783	6797	44	610	55	484	212	125	0.031854197101	0.580742973698	0.041	0.063	-0.022
6945	NR2F1-AS1	NR2F1-AS1	chr5	-	92880500	92880621	92774408	92774447	92889466	92889569	6945	21	10	5	10	246	125	0.0319105106567	0.580742973698	0.516	0.203	0.313
7408	DCAF8	DCAF8	chr1	-	160231074	160231115	160209011	160210160	160232065	160232277	7408	9	0	1	2	166	125	0.031570445312	0.580742973698	1.0	0.274	0.726
8454	ATP5O	ATP5O	chr21	-	35279644	35279757	35276238	35276325	35284592	35284703	8454	1121	12	1078	0	238	125	0.0318974174662	0.580742973698	0.98	1.0	-0.02
8990	SRA1	SRA1	chr5	-	139931566	139931769	139930645	139930754	139936731	139937041	8990	407	4	337	11	328	125	0.0317538364427	0.580742973698	0.975	0.921	0.054
9495	APPBP2	APPBP2	chr17	-	58539170	58539276	58533656	58533742	58539354	58539422	9495	87	0	49	3	231	125	0.0319683431699	0.580742973698	1.0	0.898	0.102
995	DDX3X	DDX3X	chrX	+	41198288	41198336	41196660	41196718	41200736	41200869	995	1255	19	1415	9	173	125	0.0317550620411	0.580742973698	0.979	0.991	-0.012
10694	TBC1D12	TBC1D12	chr10	+	96281711	96281840	96271339	96271411	96290958	96291217	10694	44	5	37	0	254	125	0.0322727753574	0.581001790238	0.812	1.0	-0.188
13192	ZDHHC6	ZDHHC6	chr10	-	114200291	114200453	114198093	114198147	114201949	114202109	13192	270	7	265	1	287	125	0.0322736977874	0.581001790238	0.944	0.991	-0.047
27469	MCPH1	MCPH1	chr8	+	6293568	6293683	6289019	6289107	6296473	6296617	27469	82	0	73	4	240	125	0.0322427303887	0.581001790238	1.0	0.905	0.095
29761	SCAMP3	SCAMP3	chr1	-	155231447	155231525	155230327	155230450	155231876	155232176	29761	340	53	340	80	203	125	0.0322423177723	0.581001790238	0.798	0.724	0.074
18899	SMYD2	SMYD2	chr1	+	214478529	214478593	214454564	214454770	214488104	214488215	18899	184	9	288	4	189	125	0.0323228969753	0.581210089267	0.931	0.979	-0.048
6928	RAP1GDS1	RAP1GDS1	chr4	+	99313102	99313231	99273626	99273752	99325627	99325753	6928	183	7	257	2	254	125	0.0323078572216	0.581210089267	0.928	0.984	-0.056
19827	PAPD4	PAPD4	chr5	+	78952780	78952824	78944884	78945013	78964714	78964851	19827	142	7	200	2	169	125	0.0323967287609	0.581221034888	0.938	0.987	-0.049
24563	HNRNPAB	HNRNPAB	chr5	+	177637132	177637273	177636330	177636448	177637553	177638184	24563	1036	223	1618	282	266	125	0.0323728656992	0.581221034888	0.686	0.729	-0.043
25664	NUP107	NUP107	chr12	+	69103017	69103089	69096515	69096564	69103784	69103873	25664	138	4	218	0	197	125	0.0324129409194	0.581221034888	0.956	1.0	-0.044
3220	ARHGAP12	ARHGAP12	chr10	-	32141444	32141525	32132388	32132514	32150322	32150586	3220	47	3	84	0	206	125	0.0324175787619	0.581221034888	0.905	1.0	-0.095
7992	TCF7L2	TCF7L2	chr10	+	114724314	114724383	114711241	114711366	114799783	114799885	7992	28	45	59	49	194	125	0.0323863893766	0.581221034888	0.286	0.437	-0.151
2271	TMC4	TMC4	chr19	-	54667455	54667619	54666765	54666892	54671896	54672018	2271	31	0	46	6	289	125	0.0324462471966	0.581397603479	1.0	0.768	0.232
34325	KIAA1468	KIAA1468	chr18	+	59931961	59932085	59931221	59931378	59933933	59933982	34325	48	0	91	7	249	125	0.0325090999408	0.582186153838	1.0	0.867	0.133
719	MMS19	MMS19	chr10	-	99221252	99221379	99220663	99220764	99221584	99221653	719	451	2	450	9	252	125	0.0325660027687	0.582813362461	0.991	0.961	0.03
7537	RANGAP1	RANGAP1	chr22	-	41660667	41660847	41657449	41657584	41664100	41664160	7537	1325	14	2122	9	305	125	0.0325818553985	0.582813362461	0.975	0.99	-0.015
31709	MLLT10	MLLT10	chr10	+	21840744	21840850	21827761	21827841	21845571	21846114	31709	3	11	0	21	231	125	0.0326438206567	0.583583858638	0.129	0.0	0.129
31057	EZH2	EZH2	chr7	-	148512005	148512131	148508716	148508812	148512597	148512638	31057	88	3	180	0	251	125	0.0327167095941	0.584326674377	0.936	1.0	-0.064
7351	DPY19L4	DPY19L4	chr8	+	95750596	95750687	95738558	95738669	95751640	95751762	7351	72	0	88	5	216	125	0.0327232016921	0.584326674377	1.0	0.911	0.089
14005	KLHDC9	KLHDC9	chr1	+	161069135	161069295	161068455	161068852	161069387	161069586	14005	35	4	40	0	285	125	0.0328678469655	0.585737290365	0.793	1.0	-0.207
14285	FAM210A	FAM210A	chr18	-	13687741	13687881	13681603	13682104	13726327	13726591	14285	2	15	12	17	265	125	0.0328407910334	0.585737290365	0.059	0.25	-0.191
31760	OSER1-AS1	OSER1-AS1	chr20	+	42843527	42843643	42839599	42839717	42853460	42854667	31760	4	12	8	4	241	125	0.0328733377366	0.585737290365	0.147	0.509	-0.362
3627	KDM2A	KDM2A	chr11	+	67010479	67010563	66999036	66999431	67012659	67012929	3627	157	10	178	3	209	125	0.0328780416125	0.585737290365	0.904	0.973	-0.069
14810	KIF23	KIF23	chr15	+	69714330	69714467	69713985	69714091	69714664	69714774	14810	278	6	504	27	262	125	0.0329634363876	0.586920159588	0.957	0.899	0.058
27197	PIGG	PIGG	chr4	+	524224	524534	520827	521019	527606	527770	27197	215	4	262	0	435	125	0.0329894783854	0.58704548749	0.939	1.0	-0.061
1276	SHISA9	SHISA9	chr16	+	13307109	13307157	13297250	13297406	13328886	13334273	1276	3	13	0	24	173	125	0.0330093142456	0.587060296877	0.143	0.0	0.143
24824	KIAA0040	KIAA0040	chr1	-	175161775	175161852	175146746	175146820	175161995	175162229	24824	25	12	26	3	202	125	0.0330370798431	0.587216035968	0.563	0.843	-0.28
27817	KIAA1191	KIAA1191	chr5	-	175786483	175786570	175775252	175775359	175788604	175788810	27817	21	0	17	4	212	125	0.0330653206306	0.587380037332	1.0	0.715	0.285
17610	DCAF11	DCAF11	chr14	+	24586876	24586941	24586474	24586602	24587263	24587364	17610	273	6	275	0	190	125	0.0330962042173	0.587590770506	0.968	1.0	-0.032
12937	UBA3	UBA3	chr3	-	69129262	69129304	69126948	69127069	69129484	69129524	12937	223	31	226	16	167	125	0.0332339809468	0.588009243648	0.843	0.914	-0.071
29145	PQLC1	PQLC1	chr18	-	77693968	77694022	77679183	77679400	77703328	77703462	29145	78	59	57	73	179	125	0.033233053482	0.588009243648	0.48	0.353	0.127
32985	NDUFB3	NDUFB3	chr2	+	201937061	201937084	201936461	201936782	201943603	201943745	32985	5	330	15	345	148	125	0.0331761195995	0.588009243648	0.013	0.035	-0.022
35890	ATG4B	ATG4B	chr2	+	242594685	242594758	242593960	242594062	242606059	242606253	35890	168	0	168	5	198	125	0.0332246850765	0.588009243648	1.0	0.955	0.045
6586	TBCD	TBCD	chr17	+	80858526	80858607	80851422	80851508	80869633	80869665	6586	139	4	207	0	206	125	0.03320387732	0.588009243648	0.955	1.0	-0.045
9672	FANK1	FANK1	chr10	+	127668729	127668907	127585107	127585224	127677119	127677244	9672	70	3	44	8	303	125	0.0331664012482	0.588009243648	0.906	0.694	0.212
15425	EEF1D	EEF1D	chr8	-	144674816	144674830	144671160	144672251	144679517	144679845	15425	4	5	0	8	139	125	0.0332610174632	0.588150744976	0.418	0.0	0.418
15370	FN1	FN1	chr2	-	216236831	216237023	216236631	216236738	216238044	216238134	15370	23667	735	6351	164	317	125	0.0334036080656	0.588718115079	0.927	0.939	-0.012
29226	PPAPDC1A	PPAPDC1A	chr10	+	122273422	122273513	122263329	122263438	122334642	122334813	29226	16	0	27	7	216	125	0.0333889230352	0.588718115079	1.0	0.691	0.309
34374	SLC17A9	SLC17A9	chr20	+	61584562	61584624	61583998	61584241	61588116	61588314	34374	2	13	2	0	187	125	0.0333883376037	0.588718115079	0.093	1.0	-0.907
35412	PCBP2	PCBP2	chr12	+	53861588	53861627	53861004	53861077	53862560	53862616	35412	2223	513	2614	521	164	125	0.0333721195202	0.588718115079	0.768	0.793	-0.025
6984	CCDC92	CCDC92	chr12	-	124428818	124428901	124427893	124428040	124457075	124457532	6984	102	14	94	4	208	125	0.0334074470974	0.588718115079	0.814	0.934	-0.12
8322	WDFY3	WDFY3	chr4	-	85648013	85648064	85645578	85645747	85654534	85654762	8322	64	0	57	4	176	125	0.0333730094468	0.588718115079	1.0	0.91	0.09
10671	PRODH	PRODH	chr22	-	18910627	18910692	18910329	18910446	18912563	18912713	10671	81	6	99	1	190	125	0.0334851491429	0.589635295361	0.899	0.985	-0.086
12426	DNAJC21	DNAJC21	chr5	+	34941200	34941288	34938962	34939114	34944971	34945130	12426	308	6	309	0	213	125	0.0335943122757	0.589635295361	0.968	1.0	-0.032
12465	TXNL4A	TXNL4A	chr18	-	77746601	77746750	77737597	77737701	77748239	77748592	12465	93	403	130	407	274	125	0.0335342690629	0.589635295361	0.095	0.127	-0.032
28658	SLC8A1	SLC8A1	chr2	-	40397420	40397489	40391993	40392124	40401964	40401982	28658	0	15	8	31	194	125	0.033612189406	0.589635295361	0.0	0.143	-0.143
29096	FBXL13	FBXL13	chr7	-	102669046	102669195	102667895	102668005	102669797	102669865	29096	1	2	9	0	274	125	0.0335565716698	0.589635295361	0.186	1.0	-0.814
3693	TXNL1	TXNL1	chr18	-	54293392	54293497	54291518	54291692	54293591	54293688	3693	29	294	17	335	230	125	0.0335151960337	0.589635295361	0.051	0.027	0.024
7579	THOC1	THOC1	chr18	-	254272	254355	252538	252612	259179	259275	7579	136	5	120	0	208	125	0.0335745581531	0.589635295361	0.942	1.0	-0.058
9461	APBA3	APBA3	chr19	-	3759558	3759598	3754192	3754338	3759686	3760299	9461	40	0	36	4	165	125	0.0335455534296	0.589635295361	1.0	0.872	0.128
1307	SNHG6	SNHG6	chr8	-	67834558	67834627	67834164	67834349	67834848	67834960	1307	808	22	686	8	194	125	0.0336823870337	0.589700334887	0.959	0.982	-0.023
21495	UBE2Z	UBE2Z	chr17	+	46990195	46990383	46988169	46988242	46993437	46993549	21495	889	0	961	9	313	125	0.0336892571425	0.589700334887	1.0	0.977	0.023
2908	SKA2	SKA2	chr17	-	57196679	57196856	57187307	57189706	57232491	57232800	2908	339	22	503	16	302	125	0.033680918685	0.589700334887	0.864	0.929	-0.065
9911	DNAJC7	DNAJC7	chr17	-	40152499	40152588	40149132	40149257	40169357	40169715	9911	312	4	351	14	214	125	0.033692253369	0.589700334887	0.979	0.936	0.043
23599	RGL2	RGL2	chr6	-	33262464	33262539	33261810	33261843	33262753	33262822	23599	284	15	346	7	200	125	0.0337486698938	0.59006427478	0.922	0.969	-0.047
32412	APOBEC3F	APOBEC3F	chr22	+	39441432	39441547	39440945	39441225	39445429	39445586	32412	26	0	6	2	240	125	0.0337512486578	0.59006427478	1.0	0.61	0.39
27200	PIGG	PIGG	chr4	+	499506	499716	494184	494390	501193	501382	27200	263	0	274	5	335	125	0.0337903335796	0.590331331561	1.0	0.953	0.047
30309	UBE2Q2	UBE2Q2	chr15	+	76168527	76168612	76165768	76165909	76170301	76170362	30309	217	8	252	2	210	125	0.0338047431546	0.590331331561	0.942	0.987	-0.045
20906	HSPH1	HSPH1	chr13	-	31722510	31722617	31722095	31722229	31724090	31724319	20906	591	12	734	5	232	125	0.0338859457455	0.591415048571	0.964	0.988	-0.024
10927	STX3	STX3	chr11	+	59556345	59556420	59540683	59540767	59557991	59558059	10927	171	0	269	7	200	125	0.0341944674853	0.591828634459	1.0	0.96	0.04
15682	PIGQ	PIGQ	chr16	+	628784	628938	628378	628505	629068	629180	15682	265	5	436	1	279	125	0.0340733153605	0.591828634459	0.96	0.995	-0.035
16108	AGRN	AGRN	chr1	+	979202	979403	978917	979112	979488	979637	16108	1403	6	1908	0	326	125	0.0341228650554	0.591828634459	0.989	1.0	-0.011
17502	INSIG1	INSIG1	chr7	+	155095534	155095605	155094456	155094556	155099950	155101945	17502	760	1068	916	1121	196	125	0.0341970125764	0.591828634459	0.312	0.343	-0.031
17792	CEP290	CEP290	chr12	-	88448116	88448190	88447428	88447523	88449352	88449494	17792	54	4	59	0	199	125	0.0340447851248	0.591828634459	0.895	1.0	-0.105
20209	GAS5	GAS5	chr1	-	173833621	173833644	173833394	173833442	173833812	173833842	20209	1159	51	692	17	148	125	0.0341167046693	0.591828634459	0.95	0.972	-0.022
24951	ANKZF1	ANKZF1	chr2	+	220100195	220100307	220099547	220100034	220100429	220100597	24951	179	5	141	12	237	125	0.0339328913181	0.591828634459	0.95	0.861	0.089
26276	ANO9	ANO9	chr11	-	419581	419729	418887	418989	420462	420615	26276	94	3	184	0	273	125	0.0341252380292	0.591828634459	0.935	1.0	-0.065
29773	ZNF263	ZNF263	chr16	+	3338453	3338570	3336022	3336149	3339392	3341459	29773	44	4	48	0	242	125	0.034136847028	0.591828634459	0.85	1.0	-0.15
32578	PIBF1	PIBF1	chr13	+	73401870	73402052	73401147	73401256	73409380	73409506	32578	141	4	165	0	307	125	0.0341605018868	0.591828634459	0.935	1.0	-0.065
32674	NMD3	NMD3	chr3	+	160964123	160964236	160960295	160960441	160965045	160965118	32674	329	2	285	8	238	125	0.0340708672275	0.591828634459	0.989	0.949	0.04
35552	CBWD5	CBWD5	chr9	-	70465707	70465794	70463030	70463075	70467483	70467530	35552	38	3	47	14	212	125	0.0341264997956	0.591828634459	0.882	0.664	0.218
7007	USP22	USP22	chr17	-	20931854	20931987	20924425	20924539	20945977	20946352	7007	841	10	1043	3	258	125	0.0341429892298	0.591828634459	0.976	0.994	-0.018
9467	ZNF691	ZNF691	chr1	+	43315235	43315413	43314961	43315084	43316620	43318146	9467	19	0	15	4	303	125	0.0341561548621	0.591828634459	1.0	0.607	0.393
9726	C6orf48	C6orf48	chr6	+	31804203	31804294	31803187	31803228	31805012	31805212	9726	72	339	73	231	216	125	0.034192619233	0.591828634459	0.109	0.155	-0.046
17949	FHOD3	FHOD3	chr18	+	34323994	34324156	34322699	34322819	34326907	34327098	17949	255	5	256	0	287	125	0.0343130444926	0.592513265878	0.957	1.0	-0.043
24908	DOCK9	DOCK9	chr13	-	99449642	99449743	99449368	99449507	99452541	99452732	24908	183	0	189	5	226	125	0.0344052026634	0.592513265878	1.0	0.954	0.046
27152	TNIP1	TNIP1	chr5	-	150444520	150444692	150443173	150443308	150460440	150460645	27152	823	38	983	70	297	125	0.0342583973293	0.592513265878	0.901	0.855	0.046
2831	FANCE	FANCE	chr6	+	35425332	35425377	35423523	35424130	35425692	35425761	2831	43	4	47	0	170	125	0.0344091932858	0.592513265878	0.888	1.0	-0.112
28586	DLG4	DLG4	chr17	-	7095211	7095321	7094585	7094677	7096263	7096436	28586	76	35	38	34	235	125	0.0343624529479	0.592513265878	0.536	0.373	0.163
4864	TMEM241	TMEM241	chr18	-	20950179	20950225	20948678	20948714	20951385	20951434	4864	11	0	11	5	171	125	0.034381373248	0.592513265878	1.0	0.617	0.383
6254	MAPKAPK5	MAPKAPK5	chr12	+	112308074	112308164	112305375	112305473	112308888	112308984	6254	80	12	118	6	215	125	0.0343319828885	0.592513265878	0.795	0.92	-0.125
6996	CASK	CASK	chrX	-	41414852	41414888	41412971	41413168	41416284	41416353	6996	74	27	117	75	161	125	0.0343676007946	0.592513265878	0.68	0.548	0.132
9702	VPS18	VPS18	chr15	+	41191341	41193212	41191104	41191196	41194813	41196173	9702	1274	4	1724	0	1996	125	0.0344037053355	0.592513265878	0.952	1.0	-0.048
17103	WDR78	WDR78	chr1	-	67301308	67301460	67299673	67299831	67306151	67306354	17103	16	0	3	2	277	125	0.0345516057539	0.594634097465	1.0	0.404	0.596
23278	LSM2	LSM2	chr6	-	31773851	31773919	31766253	31766284	31774531	31774761	23278	317	6	409	0	193	125	0.0345763145757	0.594728012178	0.972	1.0	-0.028
12331	TRPT1	TRPT1	chr11	-	63992272	63992442	63992014	63992189	63992970	63993052	12331	458	8	380	1	295	125	0.0346626054514	0.594729914508	0.96	0.994	-0.034
12605	RPRD1A	RPRD1A	chr18	-	33613670	33613800	33610953	33611060	33647216	33647557	12605	370	7	375	1	255	125	0.0346485083889	0.594729914508	0.963	0.995	-0.032
15293	ELMOD3	ELMOD3	chr2	+	85582198	85582293	85581842	85581952	85582677	85582721	15293	11	9	18	3	220	125	0.034692625589	0.594729914508	0.41	0.773	-0.363
19982	LRRC40	LRRC40	chr1	-	70650467	70650597	70644533	70644676	70671072	70671361	19982	7	5	8	0	255	125	0.0346751840234	0.594729914508	0.407	1.0	-0.593
20962	FGFR1OP	FGFR1OP	chr6	+	167426995	167427055	167424300	167424381	167435896	167436123	20962	73	45	47	52	185	125	0.0347330611269	0.594729914508	0.523	0.379	0.144
28626	EXTL2	EXTL2	chr1	-	101342349	101342417	101337927	101339986	101343031	101343459	28626	50	0	14	2	193	125	0.0347085864605	0.594729914508	1.0	0.819	0.181
34712	ZBTB8OS	ZBTB8OS	chr1	-	33100368	33100393	33099551	33099711	33116002	33116191	34712	5	6	16	3	150	125	0.0347881961516	0.594729914508	0.41	0.816	-0.406
35922	ARMC8	ARMC8	chr3	+	137907242	137907372	137906089	137906441	137940767	137940839	35922	14	2	14	11	255	125	0.0347301773679	0.594729914508	0.774	0.384	0.39
3863	FGF1	FGF1	chr5	-	141980266	141980370	141971742	141975049	141993523	141993726	3863	76	10	69	2	229	125	0.0346446780543	0.594729914508	0.806	0.95	-0.144
4978	CAMTA2	CAMTA2	chr17	-	4875526	4875831	4873634	4873831	4876063	4876286	4978	254	4	327	0	430	125	0.0347554567181	0.594729914508	0.949	1.0	-0.051
9243	DESI1	DESI1	chr22	-	42003265	42003335	42000047	42000157	42016755	42017061	9243	89	4	104	0	195	125	0.0347818944892	0.594729914508	0.934	1.0	-0.066
11549	AGPAT4	AGPAT4	chr6	-	161587279	161587449	161575180	161575342	161653067	161653334	11549	153	6	95	0	295	125	0.034863105944	0.595680900897	0.915	1.0	-0.085
12783	UBE2B	UBE2B	chr5	+	133716409	133716499	133710073	133710154	133724015	133724104	12783	210	8	242	2	215	125	0.0348851263589	0.595727652559	0.939	0.986	-0.047
11366	OSBPL3	OSBPL3	chr7	-	24902818	24902911	24901231	24901388	24903114	24903218	11366	132	32	155	63	218	125	0.0351148896732	0.596099578437	0.703	0.585	0.118
11498	COG3	COG3	chr13	+	46067481	46067621	46066293	46066385	46077378	46077484	11498	65	4	69	0	265	125	0.035147640481	0.596099578437	0.885	1.0	-0.115
12230	NAGK	NAGK	chr2	+	71302684	71302772	71300611	71300724	71303733	71303831	12230	462	19	330	5	213	125	0.0354298211672	0.596099578437	0.935	0.975	-0.04
13430	PRDM4	PRDM4	chr12	-	108147700	108147886	108145191	108145986	108150608	108150742	13430	260	0	344	6	311	125	0.0355012523626	0.596099578437	1.0	0.958	0.042
14439	FANCD2	FANCD2	chr3	+	10134968	10135007	10133864	10133936	10135972	10136047	14439	59	3	117	0	164	125	0.0354521634764	0.596099578437	0.937	1.0	-0.063
14513	GTF3C5	GTF3C5	chr9	+	135930330	135930351	135930098	135930196	135931398	135931481	14513	84	211	99	358	146	125	0.035141489962	0.596099578437	0.254	0.191	0.063
1576	PRDM8	PRDM8	chr4	+	81118116	81118370	81117505	81117755	81118778	81118917	1576	13	3	25	0	379	125	0.0352403845926	0.596099578437	0.588	1.0	-0.412
18805	PTPRF	PTPRF	chr1	+	44063418	44063724	44058127	44058272	44064390	44064584	18805	722	13	1030	7	431	125	0.0352314501398	0.596099578437	0.942	0.977	-0.035
20576	CAP2	CAP2	chr6	+	17463226	17463304	17426820	17426921	17507399	17507543	20576	63	4	68	0	203	125	0.0353666685162	0.596099578437	0.907	1.0	-0.093
21496	CBLB	CBLB	chr3	-	105470305	105470462	105464760	105464882	105495239	105495386	21496	64	8	29	0	282	125	0.0354791770655	0.596099578437	0.78	1.0	-0.22
23606	MTG1	MTG1	chr10	+	135215032	135215094	135213032	135213123	135215652	135215749	23606	242	8	277	2	187	125	0.0354087782785	0.596099578437	0.953	0.989	-0.036
23870	ZC3H14	ZC3H14	chr14	+	89068267	89068427	89063077	89063152	89073586	89073707	23870	155	35	119	46	285	125	0.0353436269436	0.596099578437	0.66	0.532	0.128
25211	CTNNAL1	CTNNAL1	chr9	-	111732681	111732774	111727657	111727808	111734954	111735113	25211	735	5	1233	0	218	125	0.0354876987079	0.596099578437	0.988	1.0	-0.012
26153	MCM9	MCM9	chr6	-	119234459	119234585	119232814	119232934	119238725	119238926	26153	28	3	47	0	251	125	0.035351912567	0.596099578437	0.823	1.0	-0.177
29714	SECISBP2	SECISBP2	chr9	+	91954778	91954868	91953372	91953495	91956261	91956394	29714	189	10	165	2	215	125	0.0352116281716	0.596099578437	0.917	0.98	-0.063
29880	OSBPL7	OSBPL7	chr17	-	45897094	45897148	45896351	45896465	45897336	45897462	29880	21	3	36	0	179	125	0.035000580964	0.596099578437	0.83	1.0	-0.17
30123	C14orf132	C14orf132	chr14	+	96517460	96517559	96505660	96505864	96552847	96560308	30123	0	20	2	5	224	125	0.0355050894835	0.596099578437	0.0	0.182	-0.182
30471	CCDC77	CCDC77	chr12	+	514676	514730	498515	498652	520912	521144	30471	5	4	8	0	179	125	0.0350892052039	0.596099578437	0.466	1.0	-0.534
33431	POMT1	POMT1	chr9	+	134382754	134382901	134381789	134381840	134384297	134384409	33431	106	4	117	0	272	125	0.0353820820898	0.596099578437	0.924	1.0	-0.076
33745	GLB1	GLB1	chr3	-	33099580	33099761	33094982	33095041	33106954	33107049	33745	734	12	641	3	306	125	0.0354032755389	0.596099578437	0.962	0.989	-0.027
35550	IMPDH1	IMPDH1	chr7	-	128040870	128040945	128040386	128040593	128041068	128041170	35550	315	0	445	8	200	125	0.0352245371828	0.596099578437	1.0	0.972	0.028
4030	LSM14B	LSM14B	chr20	+	60705274	60705352	60704840	60705008	60705585	60705747	4030	231	0	266	6	203	125	0.0351658013214	0.596099578437	1.0	0.965	0.035
4124	ZDHHC4	ZDHHC4	chr7	+	6620185	6620309	6618131	6618351	6621237	6621311	4124	237	6	281	1	249	125	0.0349719117605	0.596099578437	0.952	0.993	-0.041
4677	PHF20	PHF20	chr20	+	34450934	34451322	34435271	34435356	34457359	34457473	4677	231	0	284	5	513	125	0.0350296805761	0.596099578437	1.0	0.933	0.067
5869	ESRP1	ESRP1	chr8	+	95704904	95705055	95690430	95690599	95709079	95709189	5869	122	11	274	50	276	125	0.0350099499793	0.596099578437	0.834	0.713	0.121
7396	SERAC1	SERAC1	chr6	-	158538758	158538853	158537216	158537314	158540060	158540202	7396	47	3	79	0	220	125	0.0352466376698	0.596099578437	0.899	1.0	-0.101
7805	ORC4	ORC4	chr2	-	148739496	148739650	148733470	148733544	148778201	148778316	7805	4	105	13	106	279	125	0.0350876056886	0.596099578437	0.017	0.052	-0.035
7990	TCF7L2	TCF7L2	chr10	+	114920377	114920450	114919678	114919751	114925313	114927436	7990	10	13	35	15	198	125	0.0351970968991	0.596099578437	0.327	0.596	-0.269
7997	DYRK2	DYRK2	chr12	+	68043576	68043725	68042511	68042962	68050885	68056444	7997	62	35	40	43	274	125	0.0350017574935	0.596099578437	0.447	0.298	0.149
8680	GTF3A	GTF3A	chr13	+	28006867	28006941	28004669	28004758	28008275	28008356	8680	729	19	729	8	199	125	0.0352931389043	0.596099578437	0.96	0.983	-0.023
9576	MICAL3	MICAL3	chr22	-	18300076	18301895	18299455	18299550	18304192	18304275	9576	1253	6	2086	2	1944	125	0.0354889553768	0.596099578437	0.931	0.985	-0.054
13423	TCAIM	TCAIM	chr3	+	44409023	44409200	44402856	44403010	44434346	44434469	13423	63	3	104	0	302	125	0.035544191244	0.596108119386	0.897	1.0	-0.103
25994	CPT1C	CPT1C	chr19	+	50195077	50195210	50194364	50194597	50195495	50195650	25994	5	12	3	0	258	125	0.0355425346264	0.596108119386	0.168	1.0	-0.832
18239	ENOSF1	ENOSF1	chr18	-	691067	691106	690548	690631	691203	691276	18239	74	0	114	6	164	125	0.0355711369005	0.596156033677	1.0	0.935	0.065
27809	KIAA1191	KIAA1191	chr5	-	175786813	175786921	175779624	175779751	175788604	175788810	27809	212	0	271	6	233	125	0.0355856443772	0.596156033677	1.0	0.96	0.04
21403	PI4KB	PI4KB	chr1	-	151297220	151297393	151288048	151288985	151298647	151298849	21403	34	53	53	44	298	125	0.0357040476024	0.596522140905	0.212	0.336	-0.124
23591	HS1BP3	HS1BP3	chr2	-	20840732	20840940	20838195	20838412	20850791	20850864	23591	122	4	132	0	333	125	0.0356713870582	0.596522140905	0.92	1.0	-0.08
26997	CAPN7	CAPN7	chr3	+	15287032	15287178	15283684	15283760	15288238	15288301	26997	120	21	111	8	271	125	0.0356753532839	0.596522140905	0.725	0.865	-0.14
27043	SGPL1	SGPL1	chr10	+	72576566	72576636	72575703	72575882	72604229	72604395	27043	134	8	155	2	195	125	0.0357008616035	0.596522140905	0.915	0.98	-0.065
6174	C16orf13	C16orf13	chr16	-	685611	685774	684718	684797	686093	686366	6174	78	10	65	20	288	125	0.035698767582	0.596522140905	0.772	0.585	0.187
34714	ZBTB8OS	ZBTB8OS	chr1	-	33099551	33099673	33099245	33099328	33116033	33116191	34714	175	5	153	0	247	125	0.0357415840269	0.596826493924	0.947	1.0	-0.053
25497	MEG3	MEG3	chr14	+	101302072	101302216	101298848	101298978	101302503	101302637	25497	131	15	19	7	269	125	0.0358179473033	0.597023835819	0.802	0.558	0.244
33081	ITGB6	ITGB6	chr2	-	161052726	161052931	161051879	161052126	161056513	161056824	33081	726	11	1134	6	330	125	0.0358290328763	0.597023835819	0.962	0.986	-0.024
35629	ALG13	ALG13	chrX	+	110951254	110951621	110928192	110928331	110952192	110952276	35629	105	0	138	5	492	125	0.0358266473326	0.597023835819	1.0	0.875	0.125
5620	STXBP3	STXBP3	chr1	+	109342841	109342927	109340766	109340859	109350022	109350171	5620	203	5	212	0	211	125	0.0358307067075	0.597023835819	0.96	1.0	-0.04
1758	XRN2	XRN2	chr20	+	21311118	21311177	21283941	21284111	21311253	21311343	1758	167	0	167	5	184	125	0.0358709843166	0.597372747983	1.0	0.958	0.042
11718	ORC1	ORC1	chr1	-	52849501	52849609	52849091	52849241	52850221	52850393	11718	63	3	109	0	233	125	0.0359090565985	0.597684577824	0.918	1.0	-0.082
2580	PTCD3	PTCD3	chr2	+	86352917	86353003	86352577	86352638	86354283	86354428	2580	185	8	212	2	211	125	0.0359462447776	0.597981364389	0.932	0.984	-0.052
11624	ERMP1	ERMP1	chr9	-	5805026	5805217	5801175	5801328	5805610	5805785	11624	222	0	381	7	316	125	0.0359971468625	0.598284660069	1.0	0.956	0.044
20219	KLF6	KLF6	chr10	-	3822297	3822421	3818187	3821782	3823832	3824406	20219	3880	448	3918	388	249	125	0.0360225776165	0.598284660069	0.813	0.835	-0.022
7961	TUBE1	TUBE1	chr6	-	112405391	112405449	112402294	112402410	112407758	112407811	7961	51	5	40	0	183	125	0.0360187422311	0.598284660069	0.874	1.0	-0.126
10506	UACA	UACA	chr15	-	70976603	70976785	70975096	70975134	70979878	70979985	10506	423	10	257	1	307	125	0.0361727255229	0.59852589012	0.945	0.991	-0.046
20391	COPS8	COPS8	chr2	+	237998504	237998637	237997247	237997296	238002732	238002840	20391	556	14	565	5	258	125	0.0361539198182	0.59852589012	0.951	0.982	-0.031
23514	SLC9A3R2	SLC9A3R2	chr16	+	2086324	2086504	2079582	2079783	2086728	2086882	23514	219	0	176	4	305	125	0.0361622911723	0.59852589012	1.0	0.947	0.053
35390	TTC17	TTC17	chr11	+	43411201	43411371	43380434	43380663	43413014	43413126	35390	156	0	137	4	295	125	0.0360904419649	0.59852589012	1.0	0.936	0.064
7357	TXK	TXK	chr4	-	48075951	48076070	48073533	48073691	48078418	48078483	7357	2	2	12	0	244	125	0.0361464831355	0.59852589012	0.339	1.0	-0.661
9282	RAB28	RAB28	chr4	-	13462322	13462452	13383114	13383218	13475941	13476030	9282	92	0	86	4	255	125	0.036062272843	0.59852589012	1.0	0.913	0.087
9450	PUM1	PUM1	chr1	-	31437520	31437757	31426560	31426828	31438828	31439125	9450	577	33	664	21	362	125	0.0361082548243	0.59852589012	0.858	0.916	-0.058
13357	DENND1A	DENND1A	chr9	-	126212971	126213028	126202638	126202770	126214554	126214626	13357	67	3	132	0	182	125	0.0362394016565	0.598987477781	0.939	1.0	-0.061
14612	TNFSF13	TNFSF13	chr17	+	7463167	7463210	7461608	7462614	7463365	7463484	14612	8	2	30	0	168	125	0.0362253042308	0.598987477781	0.749	1.0	-0.251
14687	TBCEL	TBCEL	chr11	+	120924259	120924441	120918236	120918376	120925760	120926017	14687	78	0	102	5	307	125	0.0362683039798	0.59914462382	1.0	0.893	0.107
18391	SSX2IP	SSX2IP	chr1	-	85136859	85136991	85136328	85136498	85155836	85156151	18391	70	0	91	5	257	125	0.0363140506748	0.599579718571	1.0	0.898	0.102
22209	GS1-124K5.11	GS1-124K5.11	chr7	-	66041741	66041919	66038371	66038537	66057243	66057394	22209	67	50	71	29	303	125	0.0365537259346	0.602249440838	0.356	0.502	-0.146
26812	EPS8L2	EPS8L2	chr11	+	721902	721991	721564	721691	722090	722165	26812	526	13	828	8	214	125	0.036524633216	0.602249440838	0.959	0.984	-0.025
3122	DNALI1	DNALI1	chr1	+	38024927	38025097	38023203	38023349	38027157	38027336	3122	184	5	152	0	295	125	0.0365358130136	0.602249440838	0.94	1.0	-0.06
4827	YY1AP1	YY1AP1	chr1	-	155649718	155649799	155649199	155649303	155650206	155650247	4827	6	110	0	108	206	125	0.0365063070323	0.602249440838	0.032	0.0	0.032
21460	DDIT4	DDIT4	chr10	+	74033914	74034179	74033676	74033818	74034452	74035797	21460	260	0	216	4	390	125	0.0366392606818	0.603336908839	1.0	0.945	0.055
12677	COL6A3	COL6A3	chr2	-	238243268	238243532	238242092	238242191	238244777	238245175	12677	4825	131	22	3	389	125	0.0366922430387	0.603887465078	0.922	0.702	0.22
20384	GIGYF2	GIGYF2	chr2	+	233589283	233589401	233568133	233568199	233595831	233595944	20384	4	5	17	3	243	125	0.0367178049406	0.603986384571	0.292	0.745	-0.453
1567	DDX55	DDX55	chr12	+	124102304	124102419	124101057	124101150	124103215	124103384	1567	78	3	141	0	240	125	0.0368393438883	0.60551307876	0.931	1.0	-0.069
4628	HDAC3	HDAC3	chr5	-	141014377	141014520	141009610	141009692	141016114	141016197	4628	348	14	354	5	268	125	0.0368845059711	0.60551307876	0.921	0.971	-0.05
6383	SLC2A10	SLC2A10	chr20	+	45357991	45358127	45355502	45355625	45362394	45364985	6383	91	0	27	2	261	125	0.0368890202715	0.60551307876	1.0	0.866	0.134
8141	ZCCHC8	ZCCHC8	chr12	-	122967825	122967891	122967181	122967242	122973932	122974010	8141	35	17	53	10	191	125	0.0368744322402	0.60551307876	0.574	0.776	-0.202
14918	CHD1L	CHD1L	chr1	+	146742592	146742666	146740440	146740537	146743831	146743942	14918	156	12	194	5	199	125	0.0369513084403	0.6062133937	0.891	0.961	-0.07
10527	PABPC4	PABPC4	chr1	-	40029507	40029594	40029285	40029413	40030094	40030214	10527	458	59	656	56	212	125	0.0369718603305	0.606228614294	0.821	0.874	-0.053
30528	CUEDC1	CUEDC1	chr17	-	55946482	55946554	55943834	55943905	55948646	55948730	30528	69	0	65	4	197	125	0.036992319654	0.606242301725	1.0	0.912	0.088
24218	SLC45A4	SLC45A4	chr8	-	142231675	142231864	142229748	142229928	142264087	142264728	24218	51	3	81	0	314	125	0.0370904763492	0.607528629576	0.871	1.0	-0.129
10111	ATP13A2	ATP13A2	chr1	-	17316381	17316498	17316185	17316265	17316621	17316782	10111	306	7	409	2	242	125	0.0374835015688	0.608360473367	0.958	0.991	-0.033
13004	ANKRD12	ANKRD12	chr18	+	9204473	9204542	9195548	9195696	9208654	9208801	13004	42	11	21	15	194	125	0.0373765834525	0.608360473367	0.711	0.474	0.237
13415	SFXN5	SFXN5	chr2	-	73198698	73198814	73195576	73195662	73215386	73215477	13415	63	4	65	0	241	125	0.0375308737242	0.608360473367	0.891	1.0	-0.109
13425	TCAIM	TCAIM	chr3	+	44408947	44409200	44402856	44403010	44434346	44434469	13425	84	3	135	0	378	125	0.0373160046902	0.608360473367	0.903	1.0	-0.097
14371	RBPMS	RBPMS	chr8	+	30419460	30419666	30416403	30416473	30423773	30423877	14371	14	273	5	359	331	125	0.0373940344253	0.608360473367	0.019	0.005	0.014
14458	CALD1	CALD1	chr7	+	134620438	134620516	134617738	134618828	134625842	134625988	14458	116	8	49	0	203	125	0.0375063422367	0.608360473367	0.899	1.0	-0.101
15295	ELMOD3	ELMOD3	chr2	+	85590219	85590289	85589308	85589383	85595808	85595877	15295	58	3	31	7	195	125	0.0375548175162	0.608360473367	0.925	0.74	0.185
18108	FAM149A	FAM149A	chr4	+	187077153	187077344	187075621	187075792	187078718	187078873	18108	131	0	123	4	316	125	0.0375336512979	0.608360473367	1.0	0.924	0.076
1970	TAF1C	TAF1C	chr16	-	84218456	84218505	84217302	84217384	84220506	84220676	1970	29	3	47	0	174	125	0.0374557740077	0.608360473367	0.874	1.0	-0.126
21273	PCSK6	PCSK6	chr15	-	101971524	101971668	101970191	101970268	101972194	101972305	21273	10	0	7	4	269	125	0.0374103044768	0.608360473367	1.0	0.448	0.552
2301	SPP1	SPP1	chr4	+	88901197	88901278	88898210	88898249	88901544	88901586	2301	8725	200	9777	180	206	125	0.0372894235123	0.608360473367	0.964	0.971	-0.007
24250	LANCL2	LANCL2	chr7	+	55466115	55466323	55459485	55459603	55467649	55467797	24250	143	0	181	5	333	125	0.0372567667696	0.608360473367	1.0	0.931	0.069
24322	C21orf58	C21orf58	chr21	-	47721910	47722068	47720343	47720708	47722398	47722490	24322	6	3	13	0	283	125	0.0374146554552	0.608360473367	0.469	1.0	-0.531
26359	ERCC1	ERCC1	chr19	-	45917220	45917292	45916934	45917003	45920078	45920155	26359	129	5	108	0	197	125	0.0371849223508	0.608360473367	0.942	1.0	-0.058
26670	PRDM2	PRDM2	chr1	+	14099572	14099683	14075875	14075982	14142921	14143065	26670	19	0	16	4	236	125	0.0372459156351	0.608360473367	1.0	0.679	0.321
30944	ZNF136	ZNF136	chr19	+	12296599	12296726	12273871	12274021	12296928	12296989	30944	24	2	6	4	252	125	0.0374949537559	0.608360473367	0.856	0.427	0.429
34588	NRM	NRM	chr6	-	30657801	30658020	30655823	30656719	30658618	30658906	34588	178	14	176	28	344	125	0.0375175827791	0.608360473367	0.822	0.695	0.127
3504	EPS15	EPS15	chr1	-	51871576	51871780	51869090	51869204	51873806	51874004	3504	234	0	262	5	329	125	0.0373634821894	0.608360473367	1.0	0.952	0.048
5019	CBWD2	CBWD2	chr2	+	114222705	114222750	114219984	114220071	114239753	114239805	5019	32	0	30	4	170	125	0.0375433422098	0.608360473367	1.0	0.847	0.153
7438	SPNS1	SPNS1	chr16	+	28995106	28995278	28994512	28994611	28995525	28995869	7438	396	4	340	11	297	125	0.0375529522196	0.608360473367	0.977	0.929	0.048
7751	TNFSF10	TNFSF10	chr3	-	172229406	172229449	172227006	172227111	172241042	172241297	7751	164	1	110	5	168	125	0.0372487553313	0.608360473367	0.992	0.942	0.05
20787	NR4A2	NR4A2	chr2	-	157182661	157182840	157180943	157182512	157183229	157183432	20787	29	0	26	4	304	125	0.0375870748207	0.60856389694	1.0	0.728	0.272
4907	ARID5B	ARID5B	chr10	+	63845460	63845659	63829458	63829556	63850620	63856707	4907	242	5	209	0	324	125	0.0376547052929	0.609071459553	0.949	1.0	-0.051
5033	RC3H2	RC3H2	chr9	-	125613601	125613715	125613359	125613508	125616230	125616365	5033	110	11	175	6	239	125	0.0376578560063	0.609071459553	0.839	0.938	-0.099
12505	UBL7	UBL7	chr15	-	74753008	74753119	74751024	74751237	74753377	74753529	12505	6	48	19	55	236	125	0.0378661965798	0.609251325387	0.062	0.155	-0.093
14045	DHX30	DHX30	chr3	+	47870513	47870624	47868836	47868967	47882366	47882668	14045	390	7	403	1	236	125	0.0378325573729	0.609251325387	0.967	0.995	-0.028
23587	ST3GAL3	ST3GAL3	chr1	+	44257772	44257820	44201903	44202051	44280562	44280605	23587	35	13	43	5	173	125	0.0376910189786	0.609251325387	0.66	0.861	-0.201
25519	USP10	USP10	chr16	+	84738345	84738466	84733554	84733717	84767040	84767109	25519	0	117	7	126	246	125	0.0377437635418	0.609251325387	0.0	0.027	-0.027
25760	PLEKHN1	PLEKHN1	chr1	+	908879	909020	908240	908390	909212	909431	25760	38	0	62	6	266	125	0.0377552676185	0.609251325387	1.0	0.829	0.171
30414	SDK1	SDK1	chr7	+	3861081	3861215	3681589	3681737	3990554	3990666	30414	27	3	44	0	259	125	0.0378389483566	0.609251325387	0.813	1.0	-0.187
31954	TKT	TKT	chr3	-	53271812	53271836	53268998	53269190	53274266	53274364	31954	30	1636	13	1768	149	125	0.037808802921	0.609251325387	0.015	0.006	0.009
33861	MOCOS	MOCOS	chr18	+	33795478	33795940	33785039	33785239	33800017	33800180	33861	88	0	117	5	587	125	0.0378495288962	0.609251325387	1.0	0.833	0.167
3586	CARD8	CARD8	chr19	-	48722127	48722269	48718596	48718641	48724986	48725112	3586	80	21	75	8	267	125	0.0377850435331	0.609251325387	0.641	0.814	-0.173
7587	SMARCD1	SMARCD1	chr12	+	50482303	50482420	50480538	50480661	50483666	50483768	7587	173	9	216	3	242	125	0.0378234796633	0.609251325387	0.908	0.974	-0.066
19477	PXDN	PXDN	chr2	-	1669985	1670258	1668729	1668846	1677414	1677584	19477	2218	9	2057	19	398	125	0.0378908978955	0.609331399161	0.987	0.971	0.016
20921	STARD7	STARD7	chr2	-	96852954	96853039	96850602	96852652	96858106	96858206	20921	466	7	658	0	210	125	0.0379307212137	0.60965444315	0.975	1.0	-0.025
26339	AIFM2	AIFM2	chr10	-	71880847	71880967	71880262	71880355	71883160	71883276	26339	123	4	140	0	245	125	0.038018734156	0.610751292536	0.94	1.0	-0.06
16792	USP53	USP53	chr4	+	120212319	120212416	120194786	120194863	120213492	120216673	16792	176	15	257	9	222	125	0.0380679987392	0.610907333533	0.869	0.941	-0.072
31337	PRKD3	PRKD3	chr2	-	37518010	37518142	37513319	37513512	37520275	37520414	31337	115	4	126	0	257	125	0.038066022582	0.610907333533	0.933	1.0	-0.067
19272	MXD3	MXD3	chr5	-	176737668	176737698	176737426	176737541	176738379	176738485	19272	79	2	79	9	155	125	0.0381948779344	0.611689481563	0.97	0.876	0.094
20707	DNAJC27	DNAJC27	chr2	-	25174262	25174423	25166504	25170617	25179911	25180034	20707	15	0	12	4	286	125	0.0381959410182	0.611689481563	1.0	0.567	0.433
21890	POLM	POLM	chr7	-	44113729	44113832	44113381	44113624	44113996	44114129	21890	32	7	33	1	228	125	0.0381371433216	0.611689481563	0.715	0.948	-0.233
30761	CAMLG	CAMLG	chr5	+	134079676	134079742	134076752	134077213	134086448	134087850	30761	239	7	183	14	191	125	0.0381647180213	0.611689481563	0.957	0.895	0.062
5336	VPS36	VPS36	chr13	-	52991191	52991276	52990151	52990228	52997708	52997774	5336	76	4	80	0	210	125	0.0382325372756	0.611958311667	0.919	1.0	-0.081
10148	SART3	SART3	chr12	-	108932709	108932865	108931840	108931979	108936803	108936928	10148	184	4	237	0	281	125	0.038826996389	0.612556935347	0.953	1.0	-0.047
10799	MGST2	MGST2	chr4	+	140616350	140616421	140599696	140599796	140624608	140624690	10799	301	22	277	9	196	125	0.0384736507599	0.612556935347	0.897	0.952	-0.055
12200	NME6	NME6	chr3	-	48338216	48338319	48333806	48336293	48339916	48340013	12200	73	3	126	0	228	125	0.0391068309355	0.612556935347	0.93	1.0	-0.07
12966	AKNA	AKNA	chr9	-	117143339	117143726	117138745	117139812	117156636	117156685	12966	127	3	202	0	512	125	0.0387315972247	0.612556935347	0.912	1.0	-0.088
14073	MAPK13	MAPK13	chr6	+	36103795	36103825	36103529	36103638	36104260	36104308	14073	235	0	348	8	155	125	0.0389209817368	0.612556935347	1.0	0.972	0.028
14248	BRCA1	BRCA1	chr17	-	41258494	41258550	41256884	41256973	41267742	41267796	14248	9	2	32	0	181	125	0.0383286087637	0.612556935347	0.757	1.0	-0.243
14413	ACLY	ACLY	chr17	-	40052872	40052902	40049285	40049427	40054001	40054092	14413	666	270	800	263	155	125	0.0390656748401	0.612556935347	0.665	0.71	-0.045
14623	SYCP2L	SYCP2L	chr6	+	10906252	10906287	10903107	10903196	10907774	10907917	14623	0	3	8	3	160	125	0.0387936712436	0.612556935347	0.0	0.676	-0.676
16081	MAP4K2	MAP4K2	chr11	-	64569050	64569093	64568582	64568655	64569181	64569229	16081	94	4	112	0	168	125	0.0385984802933	0.612556935347	0.946	1.0	-0.054
16404	USP1	USP1	chr1	+	62908829	62908990	62907865	62907970	62910408	62911100	16404	256	1	328	8	286	125	0.0390738115197	0.612556935347	0.991	0.947	0.044
16876	TRMT1	TRMT1	chr19	-	13226810	13226866	13226092	13226280	13226959	13227245	16876	55	3	95	0	181	125	0.038429601867	0.612556935347	0.927	1.0	-0.073
16912	FAM213B	FAM213B	chr1	+	2518529	2518734	2518188	2518387	2519179	2519231	16912	133	0	173	5	330	125	0.0388093989789	0.612556935347	1.0	0.929	0.071
1744	KIAA0586	KIAA0586	chr14	+	59010600	59010685	59006788	59006854	59014498	59015549	1744	9	5	12	26	210	125	0.0391592624934	0.612556935347	0.517	0.216	0.301
1748	KIAA0586	KIAA0586	chr14	+	58965500	58965678	58958861	58958993	58975272	58975427	1748	49	4	103	1	303	125	0.0387974182362	0.612556935347	0.835	0.977	-0.142
18690	RIPK2	RIPK2	chr8	+	90775056	90775210	90769974	90770461	90777568	90777724	18690	278	109	316	88	279	125	0.0385322965274	0.612556935347	0.533	0.617	-0.084
19853	AKAP9	AKAP9	chr7	+	91706168	91706321	91700218	91700323	91707009	91707189	19853	75	4	76	0	278	125	0.0385996949562	0.612556935347	0.894	1.0	-0.106
20230	STAG2	STAG2	chrX	+	123155216	123155281	123095555	123095706	123156380	123156521	20230	12	51	28	53	190	125	0.0388153298729	0.612556935347	0.134	0.258	-0.124
21279	REV1	REV1	chr2	-	100052295	100052403	100050793	100050910	100055062	100055772	21279	94	5	71	0	233	125	0.038451601296	0.612556935347	0.91	1.0	-0.09
22023	MTSS1L	MTSS1L	chr16	-	70699368	70699443	70698822	70698999	70710783	70710881	22023	52	4	53	0	200	125	0.0389926435814	0.612556935347	0.89	1.0	-0.11
2236	TYSND1	TYSND1	chr10	-	71902423	71902609	71897736	71899897	71903597	71903728	2236	133	0	126	4	311	125	0.0387217112166	0.612556935347	1.0	0.927	0.073
23542	ZNRF3	ZNRF3	chr22	+	29440767	29440878	29439286	29439418	29444376	29444479	23542	37	0	61	6	236	125	0.0384082666335	0.612556935347	1.0	0.843	0.157
23894	SEC23IP	SEC23IP	chr10	+	121689118	121689274	121685547	121685739	121689840	121689943	23894	242	6	274	1	281	125	0.0390511161779	0.612556935347	0.947	0.992	-0.045
25418	RAB6A	RAB6A	chr11	-	73427295	73427407	73390698	73390765	73431890	73431944	25418	5	4	0	5	237	125	0.039066167239	0.612556935347	0.397	0.0	0.397
25763	PLEKHN1	PLEKHN1	chr1	+	908565	908706	908240	908390	909212	909431	25763	33	0	54	6	266	125	0.0391622409462	0.612556935347	1.0	0.809	0.191
26321	SRSF6	SRSF6	chr20	+	42087792	42088060	42087000	42087149	42088410	42088535	26321	413	179	280	160	393	125	0.0391298825025	0.612556935347	0.423	0.358	0.065
27105	TRAPPC10	TRAPPC10	chr21	+	45494204	45494351	45483418	45483666	45494919	45495034	27105	263	5	259	0	272	125	0.0391564895483	0.612556935347	0.96	1.0	-0.04
27508	NDE1	NDE1	chr16	+	15790565	15790717	15788021	15788113	15818047	15820208	27508	161	10	212	4	277	125	0.0390755863321	0.612556935347	0.879	0.96	-0.081
28212	TECTA	TECTA	chr11	+	120996010	120996581	120989014	120989427	120998460	120999053	28212	4	0	0	2	696	125	0.0389573082642	0.612556935347	1.0	0.0	1.0
28455	HYAL3	HYAL3	chr3	-	50331062	50331152	50330258	50330946	50332139	50332284	28455	33	3	20	8	215	125	0.0384429271435	0.612556935347	0.865	0.592	0.273
28497	THAP8	THAP8	chr19	-	36530845	36531038	36530224	36530620	36545036	36545664	28497	40	0	52	5	318	125	0.0390196685465	0.612556935347	1.0	0.803	0.197
31379	DRAM1	DRAM1	chr12	+	102307951	102308010	102295068	102295211	102313886	102313979	31379	52	16	42	28	184	125	0.0391356942932	0.612556935347	0.688	0.505	0.183
32026	FARS2	FARS2	chr6	+	5404774	5404934	5368782	5369415	5431273	5431405	32026	104	4	108	0	285	125	0.0386929366606	0.612556935347	0.919	1.0	-0.081
32102	RBM6	RBM6	chr3	+	50036872	50036946	50012755	50012825	50085677	50085752	32102	173	43	176	25	199	125	0.0391456931305	0.612556935347	0.716	0.816	-0.1
3312	ARSD	ARSD	chrX	-	2827857	2828020	2826761	2826883	2835844	2836268	3312	37	4	39	0	288	125	0.0386580381523	0.612556935347	0.801	1.0	-0.199
33467	ATRIP	ATRIP	chr3	+	48491898	48491981	48491442	48491576	48493134	48493305	33467	3	19	0	33	208	125	0.0386597996661	0.612556935347	0.087	0.0	0.087
33966	TRMU	TRMU	chr22	+	46749663	46749764	46748160	46748227	46751340	46751485	33966	111	5	85	0	226	125	0.0389681444324	0.612556935347	0.925	1.0	-0.075
36	RUNX1	RUNX1	chr21	-	36265221	36265260	36259139	36259393	36421138	36421255	36	1	4	8	2	164	125	0.0391567166199	0.612556935347	0.16	0.753	-0.593
3724	POGZ	POGZ	chr1	-	151384100	151384247	151381169	151381304	151384771	151384872	3724	207	3	215	11	272	125	0.0391238990706	0.612556935347	0.969	0.9	0.069
4168	PSMB3	PSMB3	chr17	+	36916683	36916861	36912135	36912243	36918663	36918758	4168	2266	28	2159	44	303	125	0.0389873228532	0.612556935347	0.971	0.953	0.018
5739	ANKMY1	ANKMY1	chr2	-	241451277	241451418	241446976	241447108	241452218	241452359	5739	0	4	2	0	266	125	0.0389270329626	0.612556935347	0.0	1.0	-1.0
637	SRSF10	SRSF10	chr1	-	24298062	24298113	24290836	24294213	24298339	24298502	637	123	4	170	0	176	125	0.0385331769465	0.612556935347	0.956	1.0	-0.044
6999	PRC1	PRC1	chr15	-	91524113	91524263	91523471	91523619	91524977	91525211	6999	419	0	821	10	275	125	0.0390337841817	0.612556935347	1.0	0.974	0.026
7987	TCF7L2	TCF7L2	chr10	+	114919678	114919751	114917779	114917828	114920377	114920450	7987	5	1	11	20	198	125	0.0387889801913	0.612556935347	0.759	0.258	0.501
8258	ABCC1	ABCC1	chr16	+	16180680	16180848	16173208	16173335	16184261	16184445	8258	115	0	149	5	293	125	0.0382956819892	0.612556935347	1.0	0.927	0.073
9144	ZC3HAV1	ZC3HAV1	chr7	-	138761031	138761155	138758601	138758776	138763297	138763399	9144	125	4	141	0	249	125	0.038571574104	0.612556935347	0.94	1.0	-0.06
11839	RASSF5	RASSF5	chr1	+	206758511	206758627	206757718	206758016	206760157	206762616	11839	58	6	35	0	241	125	0.0393584331603	0.613363674905	0.834	1.0	-0.166
15560	FAM189B	FAM189B	chr1	-	155220066	155220612	155218195	155218264	155220885	155220955	15560	270	4	279	0	671	125	0.0393632965001	0.613363674905	0.926	1.0	-0.074
24826	KIAA0040	KIAA0040	chr1	-	175146746	175146820	175135697	175135873	175161995	175162229	24826	33	5	26	0	199	125	0.03929349712	0.613363674905	0.806	1.0	-0.194
28589	METTL22	METTL22	chr16	+	8738413	8738582	8736319	8736422	8739964	8740079	28589	107	5	79	0	294	125	0.039364198744	0.613363674905	0.901	1.0	-0.099
35387	TTC17	TTC17	chr11	+	43400782	43400872	43380434	43380663	43413014	43413126	35387	41	0	40	4	215	125	0.0392557444825	0.613363674905	1.0	0.853	0.147
4888	SNX10	SNX10	chr7	+	26396626	26396747	26386039	26386086	26400594	26400681	4888	4	88	16	116	246	125	0.0393726585309	0.613363674905	0.023	0.065	-0.042
7501	C9orf142	C9orf142	chr9	+	139887376	139887426	139886869	139887014	139887504	139887695	7501	36	4	37	0	175	125	0.0393587424327	0.613363674905	0.865	1.0	-0.135
8957	ALG11	ALG11	chr13	+	52598141	52599073	52593048	52593279	52602454	52603780	8957	394	6	446	1	1057	125	0.039355409741	0.613363674905	0.886	0.981	-0.095
15242	ANK3	ANK3	chr10	-	61905725	61905779	61898721	61898845	61926348	61926411	15242	11	3	3	6	179	125	0.039415802765	0.613509283883	0.719	0.259	0.46
6388	TTI1	TTI1	chr20	-	36639916	36642259	36634598	36634799	36661805	36661870	6388	1160	0	1496	5	2468	125	0.0394217249938	0.613509283883	1.0	0.938	0.062
11937	PHF7	PHF7	chr3	+	52456775	52456897	52455663	52455770	52457106	52457657	11937	1	2	8	0	247	125	0.0395006392948	0.613809732945	0.202	1.0	-0.798
2286	ALKBH2	ALKBH2	chr12	-	109527813	109528012	109525992	109526317	109530311	109530742	2286	148	8	110	15	324	125	0.0394886672447	0.613809732945	0.877	0.739	0.138
32965	GUCD1	GUCD1	chr22	-	24944884	24944969	24943875	24944041	24951582	24951903	32965	161	3	148	10	210	125	0.0394671448838	0.613809732945	0.97	0.898	0.072
24662	FAM189A1	FAM189A1	chr15	-	29443936	29444044	29429236	29429397	29544571	29544682	24662	42	0	71	6	233	125	0.039526067832	0.61389607213	1.0	0.864	0.136
18543	UFM1	UFM1	chr13	+	38934177	38934213	38933437	38933470	38934847	38937144	18543	28	226	14	225	161	125	0.0396414321494	0.615378453246	0.088	0.046	0.042
21470	EHMT2	EHMT2	chr6	-	31854771	31854878	31854551	31854674	31855353	31855436	21470	149	4	187	0	232	125	0.0397183977638	0.61626355787	0.953	1.0	-0.047
11441	UBE3C	UBE3C	chr7	+	157015947	157016045	157009560	157009665	157018100	157018233	11441	162	0	234	6	223	125	0.0399056824921	0.617081677838	1.0	0.956	0.044
18114	EGF	EGF	chr4	+	110915888	110916036	110909739	110909865	110920834	110921002	18114	8	0	1	2	273	125	0.0398587308551	0.617081677838	1.0	0.186	0.814
18669	PDHA1	PDHA1	chrX	+	19371199	19371291	19369398	19369525	19372608	19372701	18669	483	7	606	0	217	125	0.0398330747906	0.617081677838	0.975	1.0	-0.025
22494	METAP1	METAP1	chr4	+	99969883	99970027	99966329	99966461	99978903	99978969	22494	561	3	859	15	269	125	0.0398148851729	0.617081677838	0.989	0.964	0.025
23963	GRINA	GRINA	chr8	+	145066045	145066246	145065859	145065972	145066412	145066541	23963	1586	0	1282	5	326	125	0.0398958378726	0.617081677838	1.0	0.99	0.01
25263	FAM60A	FAM60A	chr12	-	31457915	31458057	31451010	31451158	31478957	31479121	25263	151	135	183	225	267	125	0.0398022550507	0.617081677838	0.344	0.276	0.068
29991	PPP1R12C	PPP1R12C	chr19	-	55623834	55623953	55614776	55614936	55624032	55624163	29991	196	5	170	0	244	125	0.0399109540438	0.617081677838	0.953	1.0	-0.047
14207	RPAP2	RPAP2	chr1	+	92767032	92767147	92765750	92765796	92769533	92769632	14207	55	0	55	4	240	125	0.039978000092	0.617500189421	1.0	0.877	0.123
[truncated: 28,893 more rows]
