# Supplementary material for: Characterization of alternative mRNA splicing in cultured cell populations representing progressive stages of human fetal kidney development
Source: Sci Rep. 2022 Nov 15;12:19548. doi: 10.1038/s41598-022-24147-z (PMC9666651; doi:10.1038/s41598-022-24147-z)
Supplement: Supplementary file 13 — Supplementary Information 13. [file 41598_2022_24147_MOESM13_ESM.zip › _Program/Data/rMATS/NPS1-NPS3/MATS_output/A3SS.MATS.JunctionCountOnly.txt]

ID	GeneID	geneSymbol	chr	strand	longExonStart_0base	longExonEnd	shortES	shortEE	flankingES	flankingEE	ID	IJC_SAMPLE_1	SJC_SAMPLE_1	IJC_SAMPLE_2	SJC_SAMPLE_2	IncFormLen	SkipFormLen	PValue	FDR	IncLevel1	IncLevel2	IncLevelDifference
307	RPS24	RPS24	chr10	+	79799958	79799983	79799961	79799983	79796951	79797062	307	395	2237	1509	1285	127	125	0.0	0.0	0.148	0.536	-0.388
125	CYB561A3	CYB561A3	chr11	-	61116219	61117894	61116219	61117115	61118462	61118619	125	118	29	55	95	250	125	1.02140518266e-14	1.21649357255e-11	0.67	0.224	0.446
1828	CTNNB1	CTNNB1	chr3	+	41281150	41281939	41281309	41281939	41280624	41280845	1828	1145	282	963	381	250	125	1.21334041592e-07	9.6339229024e-05	0.67	0.558	0.112
1460	CFLAR	CFLAR	chr2	+	202027718	202037411	202028557	202037411	202025154	202025665	1460	62	133	37	240	250	125	1.60375758607e-06	0.000955037642505	0.189	0.072	0.117
2308	ALKBH6	ALKBH6	chr19	-	36501468	36501585	36501468	36501547	36501795	36501947	2308	51	15	72	0	162	125	3.14857604755e-06	0.00149998162905	0.724	1.0	-0.276
80	SRSF10	SRSF10	chr1	-	24290836	24297929	24290836	24294213	24298062	24298113	80	323	148	346	274	250	125	1.69507188845e-05	0.00672943539715	0.522	0.387	0.135
3716	LRRC75A-AS1	LRRC75A-AS1	chr17	+	16342841	16343017	16342894	16343017	16342640	16342728	3716	1185	396	1632	387	177	125	2.3979104343e-05	0.00815974664929	0.679	0.749	-0.07
2014	QKI	QKI	chr6	+	163984451	163984751	163984475	163984751	163983013	163983101	2014	284	26	251	62	148	125	3.66164653165e-05	0.010902552548	0.902	0.774	0.128
418	C15orf40	C15orf40	chr15	-	83673144	83674444	83673144	83673724	83677299	83677427	418	90	26	127	7	250	125	5.37916046637e-05	0.014236844701	0.634	0.901	-0.267
3073	TRIM26	TRIM26	chr6	-	30166442	30167041	30166442	30166930	30168811	30168915	3073	71	26	63	70	235	125	7.99733581015e-05	0.0190496538998	0.592	0.324	0.268
1779	TSC1	TSC1	chr9	-	135785957	135786079	135785957	135786076	135786388	135786500	1779	28	26	33	4	127	125	0.000128229316301	0.0273698399465	0.515	0.89	-0.375
350	DGKH	DGKH	chr13	+	42795297	42795530	42795399	42795530	42793821	42793930	350	7	4	0	17	226	125	0.000149287168847	0.0273698399465	0.492	0.0	0.492
3610	HNRNPK	HNRNPK	chr9	-	86582997	86584355	86582997	86584295	86585076	86585246	3610	1192	672	1885	834	184	125	0.000149373601723	0.0273698399465	0.546	0.606	-0.06
2972	TNIP1	TNIP1	chr5	-	150411847	150411961	150411847	150411944	150413168	150413360	2972	42	326	26	527	141	125	0.000176547213582	0.0300382473395	0.103	0.042	0.061
1870	STAT3	STAT3	chr17	-	40468806	40468919	40468806	40468869	40469199	40469242	1870	284	31	438	15	174	125	0.000215976414366	0.0342970546013	0.868	0.954	-0.086
3717	LRRC75A-AS1	LRRC75A-AS1	chr17	+	16342841	16343017	16342973	16343017	16342640	16342728	3717	1877	222	2598	213	250	125	0.000283050432816	0.0421391331855	0.809	0.859	-0.05
949	NCOR1	NCOR1	chr17	-	16004563	16005119	16004563	16005071	16012099	16012226	949	179	7	183	29	172	125	0.000398255240646	0.0558025872482	0.949	0.821	0.128
479	SHMT2	SHMT2	chr12	+	57626207	57626358	57626235	57626358	57625993	57626075	479	22	643	7	941	152	125	0.000434482061674	0.0574964594949	0.027	0.006	0.021
2070	UFM1	UFM1	chr13	+	38934177	38937144	38934847	38937144	38933437	38933470	2070	70	226	43	289	250	125	0.000509625373724	0.0638909284321	0.134	0.069	0.065
552	ZNF419	ZNF419	chr19	+	58004223	58006048	58005735	58006048	58003480	58003579	552	23	14	28	1	250	125	0.000539517022051	0.0642564773263	0.451	0.933	-0.482
1169	MYADM	MYADM	chr19	+	54372943	54373092	54373007	54373092	54369411	54369671	1169	62	20	80	5	188	125	0.00068929983499	0.0781862955689	0.673	0.914	-0.241
1692	URM1	URM1	chr9	+	131140273	131140385	131140314	131140385	131133597	131133694	1692	27	192	10	238	165	125	0.000878250150852	0.0880798864592	0.096	0.031	0.065
1982	EIF4ENIF1	EIF4ENIF1	chr22	-	31843411	31843554	31843411	31843551	31844138	31844218	1982	32	28	13	43	127	125	0.000880861891196	0.0880798864592	0.529	0.229	0.3
776	STOML1	STOML1	chr15	-	74276999	74277212	74276999	74277209	74277658	74277854	776	18	17	41	7	127	125	0.000887454775408	0.0880798864592	0.51	0.852	-0.342
3581	SNX1	SNX1	chr15	+	64429766	64436433	64430240	64436433	64429059	64429131	3581	205	2	285	20	250	125	0.000939523677517	0.0895178159938	0.981	0.877	0.104
1319	ORC1	ORC1	chr1	-	52867800	52867900	52867800	52867897	52869917	52870143	1319	20	9	60	3	127	125	0.00108934772319	0.0942998736577	0.686	0.952	-0.266
1558	RPL32	RPL32	chr3	-	12881640	12881840	12881640	12881741	12882992	12883081	1558	123	3963	110	5508	223	125	0.00110847878355	0.0942998736577	0.017	0.011	0.006
514	FAM73A	FAM73A	chr1	+	78338685	78338805	78338688	78338805	78332022	78332076	514	23	17	30	78	127	125	0.00108439843929	0.0942998736577	0.571	0.275	0.296
1117	CELF1	CELF1	chr11	-	47500428	47500504	47500428	47500492	47504246	47504408	1117	124	43	107	78	136	125	0.00119108095676	0.0952885766776	0.726	0.558	0.168
2180	TMEM44	TMEM44	chr3	-	194325015	194325174	194325015	194325170	194331644	194331749	2180	27	0	5	4	128	125	0.0012751097308	0.0952885766776	1.0	0.55	0.45
2432	FAM89B	FAM89B	chr11	+	65340833	65341669	65340872	65341669	65339819	65340431	2432	182	12	133	0	163	125	0.00128011521985	0.0952885766776	0.921	1.0	-0.079
847	NDUFB9	NDUFB9	chr8	+	125555329	125555520	125555362	125555520	125551342	125551528	847	191	35	376	29	157	125	0.00121941436676	0.0952885766776	0.813	0.912	-0.099
1633	MLLT4	MLLT4	chr6	+	168363112	168363247	168363118	168363247	168351865	168352867	1633	136	82	412	143	130	125	0.00133218770081	0.0960716856048	0.615	0.735	-0.12
2054	ELF2	ELF2	chr4	-	139993019	139993193	139993019	139993157	139994607	139994721	2054	55	71	26	83	160	125	0.00141163266002	0.0960716856048	0.377	0.197	0.18
886	HNRNPR	HNRNPR	chr1	-	23644975	23645190	23644975	23645181	23648020	23648156	886	89	614	72	847	133	125	0.001409939348	0.0960716856048	0.12	0.074	0.046
2433	FAM89B	FAM89B	chr11	+	65340823	65341669	65340872	65341669	65339819	65340431	2433	152	12	103	0	173	125	0.00154164771643	0.10200569057	0.901	1.0	-0.099
1666	FN1	FN1	chr2	-	216236831	216237098	216236831	216237023	216238044	216238134	1666	27721	2051	8378	530	199	125	0.001735408068	0.104050962295	0.895	0.909	-0.014
1888	ASPH	ASPH	chr8	-	62550880	62550922	62550880	62550919	62555446	62555479	1888	637	144	1599	251	127	125	0.00170805812344	0.104050962295	0.813	0.862	-0.049
2640	SEPT8	SEPT8	chr5	-	132099397	132099584	132099397	132099578	132099915	132100111	2640	145	50	142	94	130	125	0.00183465172812	0.104050962295	0.736	0.592	0.144
3100	RABL2B	RABL2B	chr22	-	51220615	51220779	51220615	51220775	51221928	51222087	3100	4	7	10	0	128	125	0.00177214776659	0.104050962295	0.358	1.0	-0.642
914	RASAL1	RASAL1	chr12	-	113545889	113546030	113545889	113546027	113549890	113550083	914	5	4	0	15	127	125	0.00179413311274	0.104050962295	0.552	0.0	0.552
996	GUCY1B3	GUCY1B3	chr4	+	156723364	156723731	156723493	156723731	156721028	156721226	996	20	72	2	52	250	125	0.00162244181532	0.104050962295	0.122	0.019	0.103
1118	CELF1	CELF1	chr11	-	47487488	47493654	47487488	47490443	47493742	47493909	1118	82	103	204	145	250	125	0.00190612138292	0.105590258933	0.285	0.413	-0.128
3348	NEK3	NEK3	chr13	-	52715155	52715206	52715155	52715205	52718050	52718122	3348	12	6	39	1	125	125	0.00195389786352	0.105776925248	0.667	0.975	-0.308
2862	ATXN2L	ATXN2L	chr16	+	28843507	28843720	28843525	28843720	28842282	28842393	2862	16	346	56	517	142	125	0.00206108607748	0.109100156368	0.039	0.087	-0.048
1864	USP39	USP39	chr2	+	85850748	85850905	85850768	85850905	85848607	85848702	1864	18	299	7	429	144	125	0.00231474747577	0.119204376701	0.05	0.014	0.036
2072	ZNF276	ZNF276	chr16	+	89804128	89804313	89804213	89804313	89800328	89800446	2072	22	53	57	53	209	125	0.00235238175215	0.119204376701	0.199	0.391	-0.192
336	CHFR	CHFR	chr12	-	133428203	133428323	133428203	133428320	133430016	133430159	336	35	55	38	21	127	125	0.00240210330884	0.119204376701	0.385	0.64	-0.255
52	PLAGL1	PLAGL1	chr6	-	144287294	144287349	144287294	144287335	144290043	144290115	52	10	22	4	57	138	125	0.0025235365031	0.122674774498	0.292	0.06	0.232
1037	ATG16L1	ATG16L1	chr2	+	234172637	234172711	234172641	234172711	234171775	234171881	1037	112	9	241	3	128	125	0.0029596563916	0.123682482891	0.924	0.987	-0.063
1042	HECTD2	HECTD2	chr10	+	93255961	93256129	93255970	93256129	93253176	93253265	1042	13	21	3	33	133	125	0.00284065528617	0.123682482891	0.368	0.079	0.289
1665	FN1	FN1	chr2	-	216236631	216237098	216236631	216236738	216238044	216238134	1665	21067	735	6071	164	250	125	0.00295926919116	0.123682482891	0.935	0.949	-0.014
1923	RASSF8	RASSF8	chr12	+	26208168	26208379	26208211	26208379	26147969	26148063	1923	36	26	49	10	167	125	0.00263509502896	0.123682482891	0.509	0.786	-0.277
2871	SLC29A2	SLC29A2	chr11	-	66133596	66133702	66133596	66133662	66134934	66135019	2871	31	8	53	1	164	125	0.00281237676499	0.123682482891	0.747	0.976	-0.229
290	TAGLN3	TAGLN3	chr3	+	111718093	111718449	111718267	111718449	111717585	111717961	290	46	5	93	0	250	125	0.00277960456437	0.123682482891	0.821	1.0	-0.179
3943	SLTM	SLTM	chr15	-	59191667	59192136	59191667	59192082	59193458	59193486	3943	176	51	227	117	178	125	0.00285017370298	0.123682482891	0.708	0.577	0.131
966	COX11	COX11	chr17	-	53038566	53040276	53038566	53038673	53040666	53040792	966	303	4	396	22	250	125	0.00295309735462	0.123682482891	0.974	0.9	0.074
3762	ZNF281	ZNF281	chr1	-	200374074	200378851	200374074	200378847	200379073	200379186	3762	6	0	0	4	128	125	0.00309175462147	0.126975163937	1.0	0.0	1.0
1868	SRPK1	SRPK1	chr6	-	35858671	35858818	35858671	35858790	35888244	35888305	1868	4	249	23	346	152	125	0.00321666994363	0.129637958569	0.013	0.052	-0.039
3721	APBB3	APBB3	chr5	-	139941171	139941313	139941171	139941286	139941684	139941812	3721	6	4	0	10	151	125	0.00326543976244	0.129637958569	0.554	0.0	0.554
2591	NGFRAP1	NGFRAP1	chrX	+	102632390	102633092	102632437	102633092	102631250	102631541	2591	74	0	52	6	171	125	0.00358133256719	0.137592486694	1.0	0.864	0.136
2671	C21orf58	C21orf58	chr21	-	47737121	47737262	47737121	47737182	47737925	47738134	2671	3	20	25	28	204	125	0.00356118526084	0.137592486694	0.084	0.354	-0.27
1330	PRKCQ	PRKCQ	chr10	-	6552956	6553156	6552956	6553154	6556979	6557106	1330	40	0	42	8	126	125	0.00370068219445	0.139921031543	1.0	0.839	0.161
676	ARL6IP4	ARL6IP4	chr12	+	123466141	123466356	123466202	123466356	123465675	123465846	676	598	29	848	17	185	125	0.00381499966542	0.141989518797	0.933	0.971	-0.038
1583	DNAJC10	DNAJC10	chr2	+	183604271	183605115	183605025	183605115	183600975	183601113	1583	28	314	18	490	250	125	0.0040095494585	0.14693456631	0.043	0.018	0.025
2864	ATXN2L	ATXN2L	chr16	+	28848048	28848558	28848071	28848558	28847253	28847497	2864	62	16	93	6	147	125	0.00412517674961	0.148881379054	0.767	0.929	-0.162
881	ZC4H2	ZC4H2	chrX	-	64141696	64142123	64141696	64141868	64196204	64196413	881	7	70	0	109	250	125	0.00422591079124	0.150240589623	0.048	0.0	0.048
2561	PDLIM5	PDLIM5	chr4	+	95376969	95378340	95377394	95378340	95376397	95376535	2561	90	12	57	23	250	125	0.00433796079672	0.151956214967	0.789	0.553	0.236
191	ILF3	ILF3	chr19	+	10793800	10793938	10793812	10793938	10792668	10792868	191	31	6	42	0	136	125	0.00454442247752	0.152462173823	0.826	1.0	-0.174
54	PLAGL1	PLAGL1	chr6	-	144287294	144287367	144287294	144287349	144290043	144290115	54	11	8	27	2	142	125	0.00450381394088	0.152462173823	0.548	0.922	-0.374
848	NDUFB9	NDUFB9	chr8	+	125555327	125555520	125555362	125555520	125551342	125551528	848	995	35	1704	29	159	125	0.00454088132105	0.152462173823	0.957	0.979	-0.022
1447	RPS6KA4	RPS6KA4	chr11	+	64135939	64136073	64135960	64136073	64135603	64135732	1447	85	4	100	20	145	125	0.00469757705179	0.153712773424	0.948	0.812	0.136
372	EMC1	EMC1	chr1	-	19561623	19561746	19561623	19561743	19563635	19563732	372	114	2	175	18	127	125	0.00471076089839	0.153712773424	0.982	0.905	0.077
1113	BTN3A2	BTN3A2	chr6	+	26368202	26368278	26368217	26368278	26365386	26365580	1113	0	44	6	34	139	125	0.00533939024565	0.162485905396	0.0	0.137	-0.137
2191	MED24	MED24	chr17	-	38209721	38209910	38209721	38209888	38210613	38210889	2191	34	27	80	24	146	125	0.00523780424868	0.162485905396	0.519	0.741	-0.222
2740	SRP19	SRP19	chr5	+	112203068	112204089	112203100	112204089	112200317	112200429	2740	116	248	128	418	156	125	0.00528865244878	0.162485905396	0.273	0.197	0.076
3535	TMEM132A	TMEM132A	chr11	+	60699157	60699356	60699160	60699356	60697981	60698131	3535	233	328	276	277	127	125	0.00509084402088	0.162485905396	0.411	0.495	-0.084
457	ARFIP2	ARFIP2	chr11	-	6500369	6500587	6500369	6500488	6501201	6501298	457	27	180	12	212	223	125	0.0053889112201	0.162485905396	0.078	0.031	0.047
851	ATP2A1-AS1	ATP2A1-AS1	chr16	-	28890277	28890428	28890277	28890425	28890862	28891242	851	4	23	17	18	127	125	0.00512812776983	0.162485905396	0.146	0.482	-0.336
2077	EDF1	EDF1	chr9	-	139756565	139756948	139756565	139756797	139757357	139757451	2077	333	1508	467	1694	250	125	0.00561542295209	0.163449210297	0.099	0.121	-0.022
3798	ZBTB8OS	ZBTB8OS	chr1	-	33099551	33099711	33099551	33099673	33100368	33100393	3798	31	182	87	274	162	125	0.00553305738016	0.163449210297	0.116	0.197	-0.081
994	SNRNP70	SNRNP70	chr19	+	49611051	49611870	49611078	49611870	49610881	49610969	994	348	181	269	201	151	125	0.00562671504801	0.163449210297	0.614	0.526	0.088
2733	ABHD14B	ABHD14B	chr3	-	52005475	52005908	52005475	52005714	52007980	52008646	2733	29	48	39	25	250	125	0.00613708459806	0.176126933886	0.232	0.438	-0.206
1537	RAB34	RAB34	chr17	-	27043010	27043079	27043010	27043076	27043920	27044012	1537	45	402	33	563	127	125	0.00649001464741	0.180628159479	0.099	0.055	0.044
1684	IDS	IDS	chrX	-	148584841	148585019	148584841	148584975	148585686	148585823	1684	459	28	618	16	168	125	0.00637450758061	0.180628159479	0.924	0.966	-0.042
2291	PTOV1	PTOV1	chr19	+	50363822	50364001	50363870	50364001	50363524	50363593	2291	100	390	126	324	172	125	0.00667308061889	0.180628159479	0.157	0.22	-0.063
2541	PCMTD2	PCMTD2	chr20	+	62899239	62899363	62899320	62899363	62896610	62896782	2541	127	3	89	11	205	125	0.00664464467404	0.180628159479	0.963	0.831	0.132
3725	APBB3	APBB3	chr5	-	139941171	139941307	139941171	139941286	139941684	139941812	3725	5	4	0	10	145	125	0.00657511911243	0.180628159479	0.519	0.0	0.519
1084	B4GALT3	B4GALT3	chr1	-	161146223	161146369	161146223	161146298	161147212	161147758	1084	117	20	195	12	195	125	0.00707336869301	0.186055231325	0.789	0.912	-0.123
1114	BTN3A2	BTN3A2	chr6	+	26375742	26378548	26376024	26378548	26374998	26375026	1114	7	38	14	18	250	125	0.00718601229298	0.186055231325	0.084	0.28	-0.196
636	MAGI1	MAGI1	chr3	-	65361419	65361623	65361419	65361620	65364935	65365229	636	8	0	4	6	127	125	0.00716440522016	0.186055231325	1.0	0.396	0.604
978	TMEM25	TMEM25	chr11	+	118404980	118405070	118404983	118405070	118404743	118404844	978	63	2	67	13	127	125	0.00715282279816	0.186055231325	0.969	0.835	0.134
1248	DTX3	DTX3	chr12	+	58000647	58001396	58000666	58001396	58000225	58000301	1248	112	16	51	20	143	125	0.00751950506381	0.187591623601	0.86	0.69	0.17
3475	CDV3	CDV3	chr3	+	133306005	133309118	133307196	133309118	133305406	133305566	3475	581	124	1005	294	250	125	0.00750160759081	0.187591623601	0.701	0.631	0.07
385	WDR45	WDR45	chrX	-	48934303	48934412	48934303	48934409	48935301	48935406	385	27	162	8	138	127	125	0.00756036770179	0.187591623601	0.141	0.054	0.087
759	RAP1GDS1	RAP1GDS1	chr4	+	99214555	99214666	99214558	99214666	99182526	99182720	759	33	111	81	144	127	125	0.00755163478786	0.187591623601	0.226	0.356	-0.13
1718	PROCA1	PROCA1	chr17	-	27031324	27031634	27031324	27031453	27031725	27031861	1718	8	0	4	6	250	125	0.00764377101162	0.187705799481	1.0	0.25	0.75
1262	ARMCX3	ARMCX3	chrX	+	100878775	100878883	100878803	100878883	100878119	100878266	1262	50	130	71	101	152	125	0.00785178747265	0.188918765251	0.24	0.366	-0.126
641	KLC2	KLC2	chr11	+	66026017	66026293	66026054	66026293	66025173	66025342	641	14	39	5	58	161	125	0.00778201700705	0.188918765251	0.218	0.063	0.155
1354	NCAPH	NCAPH	chr2	+	97007379	97007632	97007451	97007632	97001478	97001586	1354	79	9	223	6	196	125	0.00827806828611	0.189599602476	0.848	0.96	-0.112
1812	ASB16-AS1	ASB16-AS1	chr17	-	42253341	42255184	42253341	42254010	42258990	42259088	1812	41	3	37	14	250	125	0.00797575669704	0.189599602476	0.872	0.569	0.303
2515	CDK12	CDK12	chr17	+	37686856	37690818	37686883	37690818	37682116	37682569	2515	32	12	27	31	151	125	0.00818727573038	0.189599602476	0.688	0.419	0.269
2567	DLG1	DLG1	chr3	-	196803456	196803556	196803456	196803553	196807921	196807988	2567	101	69	177	69	127	125	0.00804283196278	0.189599602476	0.59	0.716	-0.126
2912	SIK3	SIK3	chr11	-	116728525	116729415	116728525	116729235	116729980	116730320	2912	93	4	91	16	250	125	0.00821125521183	0.189599602476	0.921	0.74	0.181
3035	C11orf80	C11orf80	chr11	+	66605837	66605916	66605840	66605916	66595736	66595835	3035	70	25	67	52	127	125	0.00843077322071	0.191258112493	0.734	0.559	0.175
3056	BACE1	BACE1	chr11	-	117164586	117164724	117164586	117164649	117165846	117166063	3056	88	18	54	2	199	125	0.00863045470731	0.193940972762	0.754	0.944	-0.19
404	POGZ	POGZ	chr1	-	151400298	151400517	151400298	151400490	151400598	151400889	404	148	7	162	23	151	125	0.00900388880947	0.200441711628	0.946	0.854	0.092
2142	ULK3	ULK3	chr15	-	75134415	75134536	75134415	75134459	75134620	75134761	2142	44	0	62	8	201	125	0.00930504329973	0.205227899444	1.0	0.828	0.172
70	EEF1B2	EEF1B2	chr2	+	207024636	207024783	207024682	207024783	207024317	207024408	70	992	155	1643	190	170	125	0.00973179601333	0.212670991778	0.825	0.864	-0.039
187	RNF19B	RNF19B	chr1	-	33413822	33413967	33413822	33413964	33415169	33415375	187	66	134	35	132	127	125	0.00993883100889	0.213492296389	0.326	0.207	0.119
685	PLIN3	PLIN3	chr19	-	4838345	4839548	4838345	4839545	4844679	4844805	685	693	49	712	27	127	125	0.0100313342325	0.213492296389	0.933	0.963	-0.03
703	PAPD7	PAPD7	chr5	+	6754863	6757161	6754866	6757161	6752985	6753150	703	59	6	62	0	127	125	0.0100382607874	0.213492296389	0.906	1.0	-0.094
3343	TICRR	TICRR	chr15	+	90127516	90127758	90127519	90127758	90125916	90126196	3343	19	4	37	0	127	125	0.0102313466437	0.215673165534	0.824	1.0	-0.176
2193	PRPF40B	PRPF40B	chr12	+	50036709	50036799	50036712	50036799	50036362	50036458	2193	12	44	25	32	127	125	0.0114593719416	0.218369791719	0.212	0.435	-0.223
219	AP1G2	AP1G2	chr14	-	24033254	24033430	24033254	24033368	24033541	24033597	219	54	97	62	197	186	125	0.011321295148	0.218369791719	0.272	0.175	0.097
2343	PARD3	PARD3	chr10	-	34625126	34625171	34625126	34625168	34626292	34626354	2343	60	4	140	0	127	125	0.0111609889232	0.218369791719	0.937	1.0	-0.063
242	TUBB6	TUBB6	chr18	+	12320534	12320743	12320627	12320743	12310941	12311052	242	20	1	9	6	217	125	0.0112105341505	0.218369791719	0.92	0.464	0.456
2452	MRS2	MRS2	chr6	+	24415243	24415391	24415260	24415391	24412449	24412623	2452	14	143	11	328	141	125	0.0105504433817	0.218369791719	0.08	0.029	0.051
2885	EIF4G1	EIF4G1	chr3	+	184033859	184034006	184033919	184034006	184033550	184033644	2885	24	114	21	227	184	125	0.0108105322497	0.218369791719	0.125	0.059	0.066
3101	SEC22C	SEC22C	chr3	-	42589458	42594940	42589458	42590149	42597421	42597487	3101	49	83	123	119	250	125	0.0110755147391	0.218369791719	0.228	0.341	-0.113
3297	SLC50A1	SLC50A1	chr1	+	155110637	155111334	155110655	155111334	155110454	155110574	3297	14	274	39	348	142	125	0.0112178254754	0.218369791719	0.043	0.09	-0.047
3370	ZFP91	ZFP91	chr11	+	58378422	58378527	58378425	58378527	58377770	58377807	3370	256	35	306	73	127	125	0.0110136978369	0.218369791719	0.878	0.805	0.073
3496	PROM2	PROM2	chr2	+	95955880	95957055	95956780	95957055	95954680	95954754	3496	20	4	241	7	250	125	0.0113986283679	0.218369791719	0.714	0.945	-0.231
3602	HOXD8	HOXD8	chr2	+	176996044	176997423	176996047	176997423	176994467	176995671	3602	81	78	150	85	127	125	0.0112596117743	0.218369791719	0.505	0.635	-0.13
38	TMX2	TMX2	chr11	+	57505307	57505498	57505384	57505498	57505079	57505140	38	23	271	13	375	201	125	0.0106354097081	0.218369791719	0.05	0.021	0.029
2488	NUSAP1	NUSAP1	chr15	+	41657599	41657787	41657602	41657787	41650346	41650456	2488	90	113	206	166	127	125	0.011569912826	0.218726447234	0.439	0.55	-0.111
1353	NCAPH	NCAPH	chr2	+	97007379	97007632	97007412	97007632	97001478	97001586	1353	39	32	127	50	157	125	0.0125940058905	0.236211984497	0.492	0.669	-0.177
3856	PKD1P6	PKD1P6	chr16	-	15199405	15199675	15199405	15199475	15199971	15200007	3856	43	46	34	76	250	125	0.0127377024137	0.237040680855	0.319	0.183	0.136
698	GLRX	GLRX	chr5	-	95149552	95150661	95149552	95150093	95152210	95152330	698	9	437	31	610	250	125	0.012837302975	0.237042292143	0.01	0.025	-0.015
3607	SDCBP	SDCBP	chr8	+	59477577	59477643	59477580	59477643	59465727	59465862	3607	415	33	521	71	127	125	0.0129504430548	0.237291964281	0.925	0.878	0.047
2794	MSH5	MSH5	chr6	+	31711915	31712076	31711966	31712076	31711680	31711802	2794	1	32	8	27	175	125	0.0136494870547	0.246311198214	0.022	0.175	-0.153
3715	LRRC75A-AS1	LRRC75A-AS1	chr17	+	16342894	16343017	16342973	16343017	16342640	16342728	3715	1102	222	1368	213	203	125	0.0136260955533	0.246311198214	0.753	0.798	-0.045
2939	MTRF1L	MTRF1L	chr6	-	153316270	153316454	153316270	153316429	153319684	153319764	2939	96	89	150	85	149	125	0.0140778285096	0.252130733157	0.475	0.597	-0.122
796	PRSS21	PRSS21	chr16	+	2870955	2871110	2870981	2871110	2868683	2868970	796	9	0	7	6	150	125	0.0145894385444	0.259343601588	1.0	0.493	0.507
1434	PPIL2	PPIL2	chr22	+	22049682	22049785	22049686	22049785	22049225	22049359	1434	145	13	113	2	128	125	0.0148686238505	0.262348607495	0.916	0.982	-0.066
986	SRA1	SRA1	chr5	-	139936731	139936917	139936731	139936857	139937012	139937678	986	17	62	5	63	184	125	0.0149818121909	0.262402034108	0.157	0.051	0.106
446	MTA3	MTA3	chr2	+	42931333	42931458	42931336	42931458	42924915	42924974	446	43	56	100	70	127	125	0.0152177495157	0.264588900339	0.43	0.584	-0.154
818	SDF4	SDF4	chr1	-	1152287	1153184	1152287	1153068	1153837	1154013	818	24	628	44	618	240	125	0.0154074379269	0.26594577639	0.02	0.036	-0.016
3870	ZNF133	ZNF133	chr20	+	18286311	18286451	18286324	18286451	18270542	18270718	3870	5	1	0	4	137	125	0.0158208670565	0.271117304522	0.82	0.0	0.82
1436	DEPDC5	DEPDC5	chr22	+	32232957	32233141	32232984	32233141	32229900	32229966	1436	1	12	9	10	151	125	0.0165247834115	0.271122941778	0.065	0.427	-0.362
1860	VEGFB	VEGFB	chr11	+	64004891	64005127	64004992	64005127	64004658	64004694	1860	221	21	184	6	225	125	0.0161105107043	0.271122941778	0.854	0.945	-0.091
2254	RCE1	RCE1	chr11	+	66611426	66611510	66611430	66611510	66611229	66611332	2254	64	31	120	28	128	125	0.0166123151156	0.271122941778	0.668	0.807	-0.139
318	NSFL1C	NSFL1C	chr20	-	1435611	1435777	1435611	1435682	1438844	1438919	318	493	29	947	29	219	125	0.0163602019	0.271122941778	0.907	0.949	-0.042
3476	CDV3	CDV3	chr3	+	133306002	133309118	133307196	133309118	133305406	133305566	3476	813	124	1465	294	250	125	0.0166179468932	0.271122941778	0.766	0.714	0.052
3900	MIEF1	MIEF1	chr22	+	39908236	39908499	39908322	39908499	39907853	39908031	3900	52	33	96	29	210	125	0.0161841854019	0.271122941778	0.484	0.663	-0.179
780	BLOC1S2	BLOC1S2	chr10	-	102045853	102046089	102045853	102045970	102046361	102046469	780	11	97	3	115	243	125	0.0165090990893	0.271122941778	0.055	0.013	0.042
361	FAM208A	FAM208A	chr3	-	56654159	56657871	56654159	56657594	56658506	56658671	361	130	3	256	22	250	125	0.0168095502941	0.272383325174	0.956	0.853	0.103
655	ZNF562	ZNF562	chr19	-	9771395	9771550	9771395	9771497	9785690	9785776	655	24	4	37	0	177	125	0.0172843511867	0.278184625181	0.809	1.0	-0.191
1750	TIAL1	TIAL1	chr10	-	121341970	121342120	121341970	121342069	121347663	121347760	1750	148	230	261	294	175	125	0.0174485701483	0.278767314563	0.315	0.388	-0.073
425	ATF2	ATF2	chr2	-	175936977	175939595	175936977	175939563	175939727	175939815	425	2	20	2	0	156	125	0.0175546167861	0.278767314563	0.074	1.0	-0.926
1215	ARL4A	ARL4A	chr7	+	12727790	12730558	12727793	12730558	12726910	12727353	1215	60	19	14	0	127	125	0.0178834618387	0.28065351581	0.757	1.0	-0.243
2109	PDGFD	PDGFD	chr11	-	103870778	103870983	103870778	103870965	104034531	104035027	2109	48	0	32	4	142	125	0.0179090404715	0.28065351581	1.0	0.876	0.124
1976	SYDE1	SYDE1	chr19	+	15219866	15220208	15220067	15220208	15218174	15218332	1976	125	10	53	0	250	125	0.0181943234585	0.282868297912	0.862	1.0	-0.138
2265	CARKD	CARKD	chr13	+	111290588	111292342	111290724	111292342	111289475	111289596	2265	38	53	20	61	250	125	0.018287874844	0.282868297912	0.264	0.141	0.123
3855	GON4L	GON4L	chr1	-	155721750	155722381	155721750	155722378	155724165	155724279	3855	0	7	2	0	127	125	0.0185775648445	0.283665124741	0.0	1.0	-1.0
837	RAB40C	RAB40C	chr16	+	675898	676121	675955	676121	675431	675509	837	75	5	80	0	181	125	0.0185094671973	0.283665124741	0.912	1.0	-0.088
247	RALGAPB	RALGAPB	chr20	+	37193998	37194121	37194001	37194121	37191174	37191340	247	47	34	32	49	127	125	0.0190413781097	0.285465058871	0.576	0.391	0.185
251	RNH1	RNH1	chr11	-	502061	502249	502061	502181	506608	506821	251	148	37	137	60	192	125	0.0190549724435	0.285465058871	0.723	0.598	0.125
3266	SECISBP2	SECISBP2	chr9	+	91940341	91940591	91940462	91940591	91934566	91934712	3266	116	31	193	26	245	125	0.0190058138711	0.285465058871	0.656	0.791	-0.135
1493	DUS4L	DUS4L	chr7	+	107216810	107217037	107216853	107217037	107215632	107215755	1493	61	4	90	0	167	125	0.0204295910319	0.292644147422	0.919	1.0	-0.081
1777	CAPRIN2	CAPRIN2	chr12	-	30867892	30868078	30867892	30868015	30869441	30869610	1777	35	0	15	3	187	125	0.0207627459758	0.292644147422	1.0	0.77	0.23
310	DTYMK	DTYMK	chr2	-	242617866	242618064	242617866	242617992	242625183	242625292	310	313	1	514	12	196	125	0.0198095483872	0.292644147422	0.995	0.965	0.03
3200	ZNF317	ZNF317	chr19	+	9268509	9268751	9268655	9268751	9267943	9268070	3200	0	27	6	32	250	125	0.0206430429395	0.292644147422	0.0	0.086	-0.086
3315	RHBDF2	RHBDF2	chr17	-	74475814	74476023	74475814	74475936	74477456	74477627	3315	30	88	64	102	211	125	0.0201697759719	0.292644147422	0.168	0.271	-0.103
3491	POC1B-GALNT4	POC1B-GALNT4	chr12	-	89913189	89918217	89913189	89917450	89918896	89918981	3491	34	7	42	1	250	125	0.020710056717	0.292644147422	0.708	0.955	-0.247
537	MGAT5B	MGAT5B	chr17	+	74934063	74934225	74934069	74934225	74928726	74928857	537	2	15	11	13	130	125	0.0207109298172	0.292644147422	0.114	0.449	-0.335
716	ZNF189	ZNF189	chr9	+	104162207	104162292	104162210	104162292	104161135	104161471	716	12	4	19	0	127	125	0.0203530150622	0.292644147422	0.747	1.0	-0.253
726	CKAP2	CKAP2	chr13	+	53035030	53035109	53035033	53035109	53030657	53030742	726	52	96	90	273	127	125	0.0199544859606	0.292644147422	0.348	0.245	0.103
750	LACTB	LACTB	chr15	+	63421683	63423670	63421687	63423670	63419551	63419888	750	66	1	24	4	128	125	0.0206548323404	0.292644147422	0.985	0.854	0.131
1877	PRRC2A	PRRC2A	chr6	+	31590466	31590678	31590503	31590678	31588449	31588635	1877	92	70	129	59	161	125	0.0228338070235	0.31140987735	0.505	0.629	-0.124
2214	VPS45	VPS45	chr1	+	150040666	150040821	150040686	150040821	150039724	150040007	2214	6	127	0	131	144	125	0.0228785594191	0.31140987735	0.039	0.0	0.039
2490	PTPRK	PTPRK	chr6	-	128330274	128330413	128330274	128330410	128385902	128385939	2490	189	23	240	13	127	125	0.0227400963146	0.31140987735	0.89	0.948	-0.058
3109	NDRG4	NDRG4	chr16	+	58537609	58537807	58537701	58537807	58534046	58534173	3109	3	74	6	28	216	125	0.0225958909016	0.31140987735	0.023	0.11	-0.087
3473	CDV3	CDV3	chr3	+	133306739	133309118	133307196	133309118	133305406	133305566	3473	955	124	1748	294	250	125	0.0224320458519	0.31140987735	0.794	0.748	0.046
3754	ABCB7	ABCB7	chrX	-	74334588	74334669	74334588	74334666	74375939	74376175	3754	17	38	35	33	127	125	0.0223599437622	0.31140987735	0.306	0.511	-0.205
154	ARID3B	ARID3B	chr15	+	74885475	74885577	74885478	74885577	74883900	74884155	154	0	44	8	84	127	125	0.0234747931302	0.314784038317	0.0	0.086	-0.086
2094	PTBP2	PTBP2	chr1	+	97270340	97270495	97270355	97270495	97250614	97250810	2094	14	11	7	21	139	125	0.02360295594	0.314784038317	0.534	0.231	0.303
227	LINC00339	LINC00339	chr1	+	22356772	22357717	22356775	22357717	22351996	22352136	227	23	1	18	7	127	125	0.023387958745	0.314784038317	0.958	0.717	0.241
3108	NDRG4	NDRG4	chr16	+	58537647	58537807	58537701	58537807	58534046	58534173	3108	2	74	5	28	178	125	0.0236550557761	0.314784038317	0.019	0.111	-0.092
833	B3GAT3	B3GAT3	chr11	-	62382767	62383712	62382767	62383271	62383977	62384268	833	27	249	14	275	250	125	0.0239627729242	0.317107361697	0.051	0.025	0.026
1944	MYLK	MYLK	chr3	-	123337485	123337617	123337485	123337614	123339053	123339530	1944	368	75	368	109	127	125	0.0249755646662	0.328683950469	0.828	0.769	0.059
1706	EIF1AD	EIF1AD	chr11	-	65767773	65767952	65767773	65767877	65769380	65769637	1706	61	14	90	7	199	125	0.0252197229086	0.329081332388	0.732	0.89	-0.158
2973	TNIP1	TNIP1	chr5	-	150409503	150410308	150409503	150410234	150411847	150411944	2973	1170	83	1662	161	198	125	0.0252820670978	0.329081332388	0.899	0.867	0.032
353	MAN2C1	MAN2C1	chr15	-	75648641	75648790	75648641	75648721	75648946	75649026	353	187	19	238	10	193	125	0.0255352041018	0.330569870492	0.864	0.939	-0.075
1092	ZNF746	ZNF746	chr7	-	149169883	149172574	149169883	149172571	149174012	149174138	1092	14	26	24	16	127	125	0.0268116957282	0.330909115153	0.346	0.596	-0.25
118	TDRD3	TDRD3	chr13	+	61018816	61018882	61018820	61018882	61013821	61013906	118	45	8	38	19	128	125	0.0267510757216	0.330909115153	0.846	0.661	0.185
1303	HDHD3	HDHD3	chr9	-	116137732	116137847	116137732	116137806	116139008	116139289	1303	9	27	20	20	165	125	0.0263022122961	0.330909115153	0.202	0.431	-0.229
1344	ANKRD54	ANKRD54	chr22	-	38234506	38234605	38234506	38234600	38236193	38236241	1344	30	4	38	0	129	125	0.0262479484071	0.330909115153	0.879	1.0	-0.121
1507	AP3S2	AP3S2	chr15	-	90432280	90432372	90432280	90432368	90437112	90437617	1507	135	19	173	10	128	125	0.0261646724524	0.330909115153	0.874	0.944	-0.07
2508	NCAPH2	NCAPH2	chr22	+	50960926	50960998	50960929	50960998	50960771	50960844	2508	27	142	18	194	127	125	0.0259619845734	0.330909115153	0.158	0.084	0.074
3682	ACY1	ACY1	chr3	+	52019376	52019481	52019416	52019481	52018062	52018174	3682	36	0	62	7	164	125	0.026688682335	0.330909115153	1.0	0.871	0.129
495	ZNF286A	ZNF286A	chr17	+	15603361	15603680	15603521	15603680	15602890	15603091	495	46	0	51	5	250	125	0.026352561389	0.330909115153	1.0	0.836	0.164
506	EFNA4	EFNA4	chr1	+	155041328	155042029	155041494	155042029	155039847	155039916	506	123	13	106	25	250	125	0.0264382980938	0.330909115153	0.826	0.679	0.147
2104	BOC	BOC	chr3	+	112996941	112997104	112996944	112997104	112993221	112993529	2104	8	13	4	0	127	125	0.0274116685027	0.33194330553	0.377	1.0	-0.623
2652	CIART	CIART	chr1	+	150255871	150256043	150255923	150256043	150254942	150255028	2652	22	4	14	11	176	125	0.0274529098192	0.33194330553	0.796	0.475	0.321
3063	DYNC2LI1	DYNC2LI1	chr2	+	44023025	44023097	44023028	44023097	44021595	44021782	3063	62	107	89	95	127	125	0.0270925670632	0.33194330553	0.363	0.48	-0.117
49	NMB	NMB	chr15	-	85198359	85198640	85198359	85198635	85200406	85200579	49	97	34	146	27	129	125	0.0273169998447	0.33194330553	0.734	0.84	-0.106
3452	SLC4A3	SLC4A3	chr2	+	220498576	220498701	220498601	220498701	220497995	220498179	3452	0	27	6	38	149	125	0.0280006862693	0.335163993435	0.0	0.117	-0.117
508	EFNA4	EFNA4	chr1	+	155041474	155042029	155041494	155042029	155039847	155039916	508	13	13	7	25	144	125	0.0279667616063	0.335163993435	0.465	0.196	0.269
2226	PHF1	PHF1	chr6	+	33382731	33382921	33382742	33382921	33382501	33382606	2226	50	44	79	37	135	125	0.0283785590139	0.336307102344	0.513	0.664	-0.151
3677	SLC43A3	SLC43A3	chr11	-	57193013	57193182	57193013	57193143	57193461	57193862	3677	21	142	27	364	163	125	0.0283005573438	0.336307102344	0.102	0.054	0.048
1754	RYK	RYK	chr3	-	133910692	133910827	133910692	133910818	133913925	133914026	1754	183	116	276	123	133	125	0.0289065244768	0.340343033727	0.597	0.678	-0.081
1778	CAPRIN2	CAPRIN2	chr12	-	30867892	30868075	30867892	30868015	30869441	30869610	1778	33	0	17	3	184	125	0.0290447346656	0.340343033727	1.0	0.794	0.206
1897	ATF3	ATF3	chr1	+	212792387	212794119	212792699	212794119	212791468	212791576	1897	156	1417	100	1217	250	125	0.0291477661126	0.340343033727	0.052	0.039	0.013
2362	LINC00472	LINC00472	chr6	-	72127022	72127146	72127022	72127095	72128391	72128457	2362	2	0	0	5	175	125	0.0296922507501	0.343415561035	1.0	0.0	1.0
2699	ZNF773	ZNF773	chr19	+	58017725	58019597	58017729	58019597	58016669	58016768	2699	15	6	12	0	128	125	0.0296992466722	0.343415561035	0.709	1.0	-0.291
1524	KLHDC9	KLHDC9	chr1	+	161069368	161069586	161069387	161069586	161069135	161069295	1524	3	5	0	12	143	125	0.0300455556192	0.345741611038	0.344	0.0	0.344
1177	MPPE1	MPPE1	chr18	-	11886711	11886780	11886711	11886777	11886915	11887024	1177	8	37	15	23	127	125	0.0302050834013	0.345906291644	0.175	0.391	-0.216
1052	ZFP14	ZFP14	chr19	-	36851336	36851438	36851336	36851435	36853013	36853140	1052	2	5	4	0	127	125	0.0307120441834	0.350029135143	0.282	1.0	-0.718
3052	SCAF4	SCAF4	chr21	-	33057361	33057553	33057361	33057487	33057710	33057797	3052	100	23	134	56	190	125	0.0309224292002	0.350748696928	0.741	0.612	0.129
1446	EIF3C	EIF3C	chr16	-	28412179	28412305	28412179	28412275	28412527	28412717	1446	3	0	0	3	154	125	0.0313704799542	0.350867088258	1.0	0.0	1.0
2661	NFATC2	NFATC2	chr20	-	50139619	50140649	50139619	50140135	50179098	50179370	2661	9	5	10	0	250	125	0.031374764819	0.350867088258	0.474	1.0	-0.526
3360	EFEMP2	EFEMP2	chr11	-	65633911	65634550	65633911	65634183	65635331	65635527	3360	500	4	227	7	250	125	0.0311921627484	0.350867088258	0.984	0.942	0.042
3565	BRF1	BRF1	chr14	-	105685487	105685635	105685487	105685569	105686405	105686467	3565	0	51	6	69	190	125	0.0317272979966	0.353151513214	0.0	0.054	-0.054
3192	GLMP	GLMP	chr1	-	156263110	156263367	156263110	156263220	156263808	156264027	3192	526	18	406	27	250	125	0.0318806384637	0.35320781777	0.936	0.883	0.053
104	LOC100129461	LOC100129461	chr6	+	5042739	5043823	5042821	5043823	5021614	5021707	104	9	0	1	2	206	125	0.0325106034638	0.35360848151	1.0	0.233	0.767
2095	GGT1	GGT1	chr22	+	25006216	25006498	25006324	25006498	25003920	25003990	2095	35	22	62	17	232	125	0.0324540324573	0.35360848151	0.462	0.663	-0.201
3724	APBB3	APBB3	chr5	-	139941171	139941292	139941171	139941286	139941684	139941812	3724	3	4	0	10	130	125	0.0323806365697	0.35360848151	0.419	0.0	0.419
709	ARHGEF26	ARHGEF26	chr3	+	153972508	153972613	153972573	153972613	153970904	153970972	709	12	0	5	3	189	125	0.0323548210799	0.35360848151	1.0	0.524	0.476
1158	SF1	SF1	chr11	-	64532075	64533627	64532075	64532990	64534371	64534551	1158	379	116	545	221	250	125	0.0333521694866	0.361113035078	0.62	0.552	0.068
373	EMC1	EMC1	chr1	-	19565288	19565351	19565288	19565348	19565724	19565796	373	104	15	144	41	127	125	0.0337298043312	0.362792095174	0.872	0.776	0.096
803	ZNF662	ZNF662	chr3	+	42950284	42950401	42950287	42950401	42949513	42949640	803	2	5	9	2	127	125	0.0338118577366	0.362792095174	0.282	0.816	-0.534
2419	LRCH4	LRCH4	chr7	-	100171633	100172927	100171633	100171979	100173327	100173405	2419	74	3	136	0	250	125	0.0340321569866	0.363518376422	0.925	1.0	-0.075
3162	EXTL2	EXTL2	chr1	-	101342349	101342420	101342349	101342417	101343031	101343459	3162	76	8	34	0	127	125	0.0343815286352	0.365610719683	0.903	1.0	-0.097
55	PLAGL1	PLAGL1	chr6	-	144287294	144287422	144287294	144287349	144290043	144290115	55	15	8	21	2	197	125	0.0345684036857	0.365964167019	0.543	0.869	-0.326
3498	PROM2	PROM2	chr2	+	95954971	95957055	95956780	95957055	95954680	95954754	3498	45	4	360	7	250	125	0.0349213116162	0.366443014404	0.849	0.963	-0.114
367	DCAKD	DCAKD	chr17	-	43112141	43112370	43112141	43112367	43138255	43138477	367	8	31	0	15	127	125	0.0349092105053	0.366443014404	0.203	0.0	0.203
2082	KANSL3	KANSL3	chr2	-	97270515	97270600	97270515	97270594	97271056	97271248	2082	95	9	96	2	130	125	0.0354335387907	0.368570696067	0.91	0.979	-0.069
68	SLC35C2	SLC35C2	chr20	-	44986261	44986412	44986261	44986341	44987025	44987402	68	164	6	162	16	195	125	0.0354124462613	0.368570696067	0.946	0.866	0.08
1328	DDX11	DDX11	chr12	+	31256250	31256329	31256255	31256329	31255869	31255954	1328	58	8	91	30	129	125	0.0358985779418	0.370174946569	0.875	0.746	0.129
90	COPA	COPA	chr1	-	160275222	160275388	160275222	160275361	160275477	160275563	90	19	407	38	448	151	125	0.0358296339024	0.370174946569	0.037	0.066	-0.029
1129	TMEM134	TMEM134	chr11	-	67231818	67232167	67231818	67232132	67232273	67232327	1129	183	1	190	7	159	125	0.0362767896329	0.372462555627	0.993	0.955	0.038
258	MYRF	MYRF	chr11	+	61550969	61551072	61550984	61551072	61549044	61549296	258	4	17	1	39	139	125	0.036716379442	0.374007538923	0.175	0.023	0.152
2618	RPL10	RPL10	chrX	+	153628804	153628967	153628815	153628967	153628143	153628282	2618	10699	215	12950	211	135	125	0.0367412947557	0.374007538923	0.979	0.983	-0.004
2200	LIN54	LIN54	chr4	-	83891479	83891622	83891479	83891618	83900035	83900159	2200	16	2	58	0	128	125	0.0369664565793	0.374698296051	0.887	1.0	-0.113
2653	CIART	CIART	chr1	+	150255617	150256043	150255923	150256043	150254942	150255028	2653	24	4	17	11	250	125	0.037507495539	0.378571416839	0.75	0.436	0.314
161	TMEM231	TMEM231	chr16	-	75579723	75579975	75579723	75579852	75589701	75589871	161	25	19	12	24	247	125	0.0379235438633	0.379554123876	0.4	0.202	0.198
313	PKD1	PKD1	chr16	-	2147728	2147781	2147728	2147778	2147868	2147985	313	34	25	44	14	127	125	0.0378159612745	0.379554123876	0.572	0.756	-0.184
3673	RPL28	RPL28	chr19	+	55899610	55903451	55902921	55903451	55899297	55899416	3673	4253	52	4746	37	250	125	0.0382956982547	0.38167511817	0.976	0.985	-0.009
3540	MTHFSD	MTHFSD	chr16	-	86588250	86588357	86588250	86588354	86588774	86588841	3540	4	1	2	8	127	125	0.0390574005267	0.387644700227	0.797	0.197	0.6
127	ZEB1	ZEB1	chr10	+	31784704	31784767	31784707	31784767	31749965	31750166	127	45	54	8	2	127	125	0.0394811520246	0.388240145975	0.451	0.797	-0.346
1	MECR	MECR	chr1	-	29543099	29543324	29543099	29543197	29557242	29557470	1	6	46	16	43	250	125	0.0394042909585	0.388240145975	0.061	0.157	-0.096
2875	NAA50	NAA50	chr3	-	113442805	113442942	113442805	113442939	113464788	113465146	2875	223	66	378	158	127	125	0.0397693516448	0.388240145975	0.769	0.702	0.067
3318	CHTOP	CHTOP	chr1	+	153614718	153614905	153614721	153614905	153610770	153610924	3318	181	128	241	231	127	125	0.0396242241398	0.388240145975	0.582	0.507	0.075
871	DALRD3	DALRD3	chr3	-	49053405	49053519	49053405	49053493	49053590	49053773	871	133	43	132	24	150	125	0.0403047298944	0.391860680035	0.72	0.821	-0.101
1491	DNAJC4	DNAJC4	chr11	+	64000172	64000337	64000175	64000337	63999901	64000086	1491	24	152	10	139	127	125	0.0406542944581	0.393652558533	0.135	0.066	0.069
1355	NCAPH	NCAPH	chr2	+	97007412	97007632	97007451	97007632	97001478	97001586	1355	72	9	146	6	163	125	0.0423359841533	0.396475358223	0.86	0.949	-0.089
1534	ZCWPW1	ZCWPW1	chr7	-	100013597	100013720	100013597	100013717	100013927	100014079	1534	4	0	0	2	127	125	0.0427767284061	0.396475358223	1.0	0.0	1.0
185	RNF19B	RNF19B	chr1	-	33402046	33402910	33402046	33402860	33403997	33404129	185	32	170	46	145	174	125	0.0414221165223	0.396475358223	0.119	0.186	-0.067
2177	SPOCD1	SPOCD1	chr1	-	32256022	32256892	32256022	32256853	32257815	32258002	2177	17	89	4	63	163	125	0.042509771687	0.396475358223	0.128	0.046	0.082
2315	TTK	TTK	chr6	+	80736094	80736231	80736097	80736231	80732040	80732189	2315	84	10	160	40	127	125	0.0412836649263	0.396475358223	0.892	0.797	0.095
2403	NCOA7	NCOA7	chr6	+	126210084	126211127	126210117	126211127	126206304	126206489	2403	37	19	17	2	157	125	0.0426237026747	0.396475358223	0.608	0.871	-0.263
2920	EIF2AK2	EIF2AK2	chr2	-	37375999	37376400	37375999	37376166	37384050	37384190	2920	4	10	1	23	250	125	0.0426844187639	0.396475358223	0.167	0.021	0.146
2934	ZNF250	ZNF250	chr8	-	146115317	146115459	146115317	146115444	146115692	146115788	2934	8	17	11	6	139	125	0.0415451988474	0.396475358223	0.297	0.622	-0.325
3261	TNS1	TNS1	chr2	-	218677937	218678030	218677937	218678027	218678407	218678539	3261	78	6	26	7	127	125	0.042161558181	0.396475358223	0.928	0.785	0.143
3761	PDCD4	PDCD4	chr10	+	112640990	112641293	112641032	112641293	112635723	112635828	3761	100	22	70	6	166	125	0.0421337502665	0.396475358223	0.774	0.898	-0.124
381	AFG3L1P	AFG3L1P	chr16	+	90061100	90063028	90061166	90063028	90060175	90060301	381	13	9	8	19	190	125	0.0422603801282	0.396475358223	0.487	0.217	0.27
269	ENY2	ENY2	chr8	+	110352672	110352792	110352719	110352792	110351548	110351619	269	13	45	9	81	171	125	0.0432863264552	0.399643525645	0.174	0.075	0.099
675	ARL6IP4	ARL6IP4	chr12	+	123467015	123467460	123467166	123467460	123466503	123466621	675	1330	8	1705	0	250	125	0.0437002834722	0.401907626374	0.988	1.0	-0.012
3133	ARMCX4	ARMCX4	chrX	+	100742994	100743086	100743030	100743086	100742594	100742678	3133	0	20	2	6	160	125	0.0446176070912	0.408765923428	0.0	0.207	-0.207
3860	CCDC51	CCDC51	chr3	-	48475116	48475386	48475116	48475281	48476226	48476425	3860	13	72	9	125	229	125	0.0448636351418	0.409445129915	0.09	0.038	0.052
1708	EIF1AD	EIF1AD	chr11	-	65767773	65767976	65767773	65767877	65769380	65769637	1708	67	14	88	7	223	125	0.0457089632381	0.412981579299	0.728	0.876	-0.148
3247	TRPC4AP	TRPC4AP	chr20	-	33608992	33609159	33608992	33609135	33622925	33623111	3247	261	77	357	73	148	125	0.0454308288815	0.412981579299	0.741	0.805	-0.064
974	PER3	PER3	chr1	+	7854016	7854068	7854019	7854068	7848104	7848306	974	9	0	16	7	127	125	0.0457712581591	0.412981579299	1.0	0.692	0.308
3617	ZNF142	ZNF142	chr2	-	219523702	219523853	219523702	219523758	219524091	219524263	3617	23	0	48	7	219	125	0.0464886466451	0.41787153324	1.0	0.796	0.204
1088	BTN2A2	BTN2A2	chr6	+	26392449	26395100	26392602	26395100	26391030	26391057	1088	17	56	4	40	250	125	0.047511103719	0.422281526338	0.132	0.048	0.084
2327	ZNF185	ZNF185	chrX	+	152089250	152089292	152089253	152089292	152088871	152088955	2327	54	42	141	66	127	125	0.0475033593818	0.422281526338	0.559	0.678	-0.119
2450	KCNMA1	KCNMA1	chr10	-	79395960	79396764	79395960	79396273	79397022	79397577	2450	42	57	36	86	250	125	0.0472455494968	0.422281526338	0.269	0.173	0.096
1119	CELF1	CELF1	chr11	-	47487488	47492441	47487488	47490443	47493742	47493909	1119	61	103	128	145	250	125	0.0479888369973	0.424942043597	0.228	0.306	-0.078
416	TRMT2B	TRMT2B	chrX	-	100306239	100306722	100306239	100306355	100306805	100307105	416	22	0	22	4	250	125	0.048324229741	0.426327093493	1.0	0.733	0.267
1704	EIF1AD	EIF1AD	chr11	-	65767773	65767947	65767773	65767877	65769380	65769637	1704	50	14	66	7	194	125	0.0491239632406	0.427115634338	0.697	0.859	-0.162
2162	TBC1D2B	TBC1D2B	chr15	-	78287326	78290697	78287326	78290645	78293960	78294082	2162	98	8	105	2	176	125	0.0487547107483	0.427115634338	0.897	0.974	-0.077
2256	AKAP13	AKAP13	chr15	+	86253809	86253876	86253812	86253876	86251249	86251317	2256	91	3	76	9	127	125	0.049163052507	0.427115634338	0.968	0.893	0.075
2293	PTOV1	PTOV1	chr19	+	50363242	50363440	50363312	50363440	50361805	50361910	2293	1195	10	1324	23	194	125	0.0493101592959	0.427115634338	0.987	0.974	0.013
2838	SLC16A4	SLC16A4	chr1	-	110905472	110906535	110905472	110906515	110918079	110918173	2838	5	58	0	41	144	125	0.0490067323746	0.427115634338	0.07	0.0	0.07
3351	TSNARE1	TSNARE1	chr8	-	143381846	143382008	143381846	143382005	143395744	143395801	3351	8	29	19	26	127	125	0.0496365371377	0.427244974918	0.214	0.418	-0.204
3482	MLLT10	MLLT10	chr10	+	22028958	22029165	22029082	22029165	22024067	22024164	3482	172	13	234	7	248	125	0.0496838195014	0.427244974918	0.87	0.944	-0.074
1191	SNRPD1	SNRPD1	chr18	+	19203708	19203900	19203831	19203900	19202685	19202762	1191	1607	53	3025	69	247	125	0.0502561156004	0.430611753094	0.939	0.957	-0.018
1155	PICALM	PICALM	chr11	-	85701292	85701442	85701292	85701421	85707868	85707972	1155	190	19	404	21	145	125	0.0505010015455	0.431159088464	0.896	0.943	-0.047
1727	IL15	IL15	chr4	+	142640518	142640629	142640530	142640629	142577338	142577460	1727	8	3	13	0	136	125	0.0511341484473	0.432490713148	0.71	1.0	-0.29
2277	RBM12	RBM12	chr20	-	34246851	34246936	34246851	34246904	34252681	34252878	2277	53	28	105	30	156	125	0.0511626265327	0.432490713148	0.603	0.737	-0.134
3911	C8orf58	C8orf58	chr8	+	22460049	22460156	22460073	22460156	22459712	22459825	3911	46	15	27	20	148	125	0.0513832375402	0.432490713148	0.721	0.533	0.188
539	NDUFC1	NDUFC1	chr4	-	140216885	140217114	140216885	140217110	140223569	140223705	539	24	3	33	0	128	125	0.0513117568672	0.432490713148	0.887	1.0	-0.113
1203	MIER1	MIER1	chr1	+	67394569	67394646	67394611	67394646	67391824	67391925	1203	4	2	14	0	166	125	0.0523838111992	0.436296699261	0.601	1.0	-0.399
3392	NCOR2	NCOR2	chr12	-	124914158	124914252	124914158	124914249	124915160	124915333	3392	69	7	58	15	127	125	0.0525654316374	0.436296699261	0.907	0.792	0.115
878	ADAM15	ADAM15	chr1	+	155025116	155025253	155025146	155025253	155023747	155023941	878	7	76	2	95	154	125	0.0520353201626	0.436296699261	0.07	0.017	0.053
941	MAGIX	MAGIX	chrX	+	49022412	49024495	49022427	49024495	49021527	49021699	941	7	3	7	15	139	125	0.0525680741763	0.436296699261	0.677	0.296	0.381
2208	HMMR	HMMR	chr5	+	162894706	162894754	162894709	162894754	162891728	162891808	2208	50	0	93	6	127	125	0.053620161979	0.443483423035	1.0	0.938	0.062
1326	RAB4A	RAB4A	chr1	+	229433228	229433383	229433266	229433383	229431594	229431657	1326	190	20	218	11	162	125	0.0550365477362	0.444396802399	0.88	0.939	-0.059
2439	GS1-124K5.11	GS1-124K5.11	chr7	-	66041741	66041919	66041741	66041916	66057243	66057394	2439	15	3	15	12	127	125	0.0544387988518	0.444396802399	0.831	0.552	0.279
2626	PRKCSH	PRKCSH	chr19	+	11558507	11558604	11558537	11558604	11558253	11558433	2626	195	64	303	68	154	125	0.0549468277422	0.444396802399	0.712	0.783	-0.071
398	STARD3	STARD3	chr17	+	37814961	37815073	37814974	37815073	37814657	37814775	398	2	148	9	167	137	125	0.054070553129	0.444396802399	0.012	0.047	-0.035
648	ARMCX5	ARMCX5	chrX	+	101854633	101854775	101854639	101854775	101854275	101854500	648	18	9	3	7	130	125	0.0547955570874	0.444396802399	0.658	0.292	0.366
656	ZNF562	ZNF562	chr19	-	9759337	9764557	9759337	9764554	9767222	9767329	656	52	9	29	13	127	125	0.0541847041379	0.444396802399	0.85	0.687	0.163
692	TGFBR1	TGFBR1	chr9	+	101894778	101895021	101894790	101895021	101891136	101891382	692	2	88	5	45	136	125	0.0549004163494	0.444396802399	0.02	0.093	-0.073
1007	IP6K2	IP6K2	chr3	-	48732522	48732854	48732522	48732851	48754589	48754711	1007	106	81	110	55	127	125	0.0556027814136	0.447452112592	0.563	0.663	-0.1
243	TUBB6	TUBB6	chr18	+	12324807	12326615	12325065	12326615	12310941	12311052	243	119	942	147	1497	250	125	0.0560108568566	0.449218387315	0.059	0.047	0.012
1032	DERL1	DERL1	chr8	-	124031434	124031545	124031434	124031485	124033686	124033739	1032	259	16	352	10	184	125	0.0571874002598	0.451087402758	0.917	0.96	-0.043
270	ENY2	ENY2	chr8	+	110352717	110352792	110352719	110352792	110351548	110351619	270	791	45	990	81	126	125	0.0567426511213	0.451087402758	0.946	0.924	0.022
3381	SCML1	SCML1	chrX	+	17764134	17764218	17764137	17764218	17755568	17755800	3381	3	10	22	19	127	125	0.056689191239	0.451087402758	0.228	0.533	-0.305
836	GPS1	GPS1	chr17	+	80012373	80012686	80012385	80012686	80011743	80011925	836	51	201	91	246	136	125	0.0571907622305	0.451087402758	0.189	0.254	-0.065
952	SIPA1L1	SIPA1L1	chr14	+	72204957	72205042	72204960	72205042	72201993	72202108	952	78	49	100	38	127	125	0.0571013853388	0.451087402758	0.61	0.721	-0.111
2352	ZMAT3	ZMAT3	chr3	-	178735010	178743016	178735010	178743013	178745210	178745311	2352	33	45	16	44	127	125	0.0578097100356	0.454464453151	0.419	0.264	0.155
2037	ZSWIM8	ZSWIM8	chr10	+	75554298	75554397	75554313	75554397	75553904	75554088	2037	78	74	95	58	139	125	0.0585856539729	0.455741614802	0.487	0.596	-0.109
259	MYRF	MYRF	chr11	+	61548428	61548517	61548431	61548517	61547693	61547762	259	21	2	55	0	127	125	0.0587374793217	0.455741614802	0.912	1.0	-0.088
3305	STAT2	STAT2	chr12	-	56749491	56749587	56749491	56749575	56749915	56750069	3305	140	29	164	55	136	125	0.0587041667595	0.455741614802	0.816	0.733	0.083
3661	WDR13	WDR13	chrX	+	48457104	48457345	48457138	48457345	48455879	48456425	3661	110	18	90	6	158	125	0.0582239668624	0.455741614802	0.829	0.922	-0.093
1887	SMAD7	SMAD7	chr18	-	46468850	46468925	46468850	46468922	46474753	46474807	1887	236	49	170	21	127	125	0.0591416104947	0.455907172163	0.826	0.888	-0.062
2009	MARK3	MARK3	chr14	+	103934369	103934523	103934417	103934523	103933415	103933528	2009	219	70	273	60	172	125	0.0590410670993	0.455907172163	0.695	0.768	-0.073
1214	ARL4A	ARL4A	chr7	+	12727790	12730558	12727793	12730558	12726451	12726668	1214	52	59	61	41	127	125	0.059675589113	0.458539526668	0.465	0.594	-0.129
1852	FAM213B	FAM213B	chr1	+	2520360	2520479	2520392	2520479	2519828	2519892	1852	16	3	21	0	156	125	0.0602951747229	0.460109681537	0.81	1.0	-0.19
3397	STK40	STK40	chr1	-	36824337	36824438	36824337	36824423	36826821	36826941	3397	5	87	2	160	139	125	0.0610388998177	0.460109681537	0.049	0.011	0.038
3594	GUCD1	GUCD1	chr22	-	24936390	24939068	24936390	24939065	24939809	24940051	3594	20	152	15	223	127	125	0.0608787411764	0.460109681537	0.115	0.062	0.053
3815	COPS7B	COPS7B	chr2	+	232665849	232665917	232665864	232665917	232663568	232663674	3815	2	2	8	0	139	125	0.0608024833758	0.460109681537	0.473	1.0	-0.527
411	ZFAND1	ZFAND1	chr8	-	82615203	82615359	82615203	82615338	82626152	82626274	411	153	5	200	1	145	125	0.060761293993	0.460109681537	0.963	0.994	-0.031
628	PSENEN	PSENEN	chr19	+	36236735	36236892	36236773	36236892	36236477	36236601	628	473	36	599	28	162	125	0.0605135443227	0.460109681537	0.91	0.943	-0.033
1525	SLC44A3	SLC44A3	chr1	+	95332886	95332973	95332889	95332973	95330298	95330455	1525	84	37	115	80	127	125	0.0614710313312	0.460452819594	0.691	0.586	0.105
1713	MFF	MFF	chr2	+	228195341	228195562	228195496	228195562	228194321	228194499	1713	276	8	350	3	250	125	0.0613379384825	0.460452819594	0.945	0.983	-0.038
1054	CDK5RAP2	CDK5RAP2	chr9	-	123169289	123169526	123169289	123169524	123170624	123170746	1054	58	3	85	0	126	125	0.0634321902525	0.462074958789	0.95	1.0	-0.05
1477	TRMT10B	TRMT10B	chr9	+	37777597	37778969	37777624	37778969	37776278	37776402	1477	30	14	52	10	151	125	0.0627626006853	0.462074958789	0.639	0.811	-0.172
1738	LOC100506990	LOC100506990	chr8	+	12298477	12298570	12298508	12298570	12295672	12296020	1738	22	21	8	20	155	125	0.0620030111217	0.462074958789	0.458	0.244	0.214
1809	OLFML2B	OLFML2B	chr1	-	161969902	161970131	161969902	161970128	161976086	161976263	1809	6	16	1	18	127	125	0.0627446287291	0.462074958789	0.27	0.052	0.218
2281	IFIT1	IFIT1	chr10	+	91159646	91159760	91159651	91159760	91152302	91152474	2281	2	0	0	3	129	125	0.0633877924686	0.462074958789	1.0	0.0	1.0
2539	RIC3	RIC3	chr11	-	8148205	8148354	8148205	8148351	8158924	8159018	2539	2	0	0	3	127	125	0.0634334641159	0.462074958789	1.0	0.0	1.0
2621	CCDC74A	CCDC74A	chr2	+	132288151	132288400	132288349	132288400	132287219	132287264	2621	70	31	18	17	250	125	0.0631566162531	0.462074958789	0.53	0.346	0.184
455	CKMT2-AS1	CKMT2-AS1	chr5	-	80533383	80535179	80533383	80535174	80597105	80597388	455	9	2	3	5	129	125	0.0626743467884	0.462074958789	0.813	0.368	0.445
932	LCOR	LCOR	chr10	+	98714709	98724198	98718168	98724198	98711859	98711953	932	60	1	73	7	250	125	0.0630957736002	0.462074958789	0.968	0.839	0.129
3618	ZNF142	ZNF142	chr2	-	219523423	219523599	219523423	219523524	219523702	219523853	3618	32	0	54	5	199	125	0.0644314922652	0.467914068828	1.0	0.872	0.128
1438	ZNF205	ZNF205	chr16	+	3163349	3163488	3163417	3163488	3162562	3162683	1438	23	27	14	36	192	125	0.0648042389333	0.469190568812	0.357	0.202	0.155
2808	PPP6R3	PPP6R3	chr11	+	68355394	68355492	68355412	68355492	68350510	68350597	2808	97	24	219	31	142	125	0.0654121072692	0.472156483379	0.781	0.861	-0.08
1181	TRIM22	TRIM22	chr11	+	5719544	5719775	5719556	5719775	5718477	5718573	1181	106	4	107	0	136	125	0.0658466871513	0.473857428382	0.961	1.0	-0.039
2066	CELF2	CELF2	chr10	+	11363151	11363349	11363169	11363349	11356101	11356221	2066	5	23	2	44	142	125	0.0665523661653	0.476059267885	0.161	0.038	0.123
3606	SDCBP	SDCBP	chr8	+	59488458	59488620	59488461	59488620	59484763	59484873	3606	617	246	781	257	127	125	0.0664639817045	0.476059267885	0.712	0.749	-0.037
354	NCOA3	NCOA3	chr20	+	46279725	46280020	46279728	46280020	46277748	46277853	354	3	20	13	25	127	125	0.0670009270117	0.477832958509	0.129	0.339	-0.21
151	GBGT1	GBGT1	chr9	-	136028334	136029648	136028334	136029629	136030564	136030699	151	20	0	25	4	143	125	0.0681774948414	0.480469800924	1.0	0.845	0.155
1522	JADE2	JADE2	chr5	+	133914183	133918920	133914186	133918920	133909334	133909452	1522	14	11	29	8	127	125	0.0681673285923	0.480469800924	0.556	0.781	-0.225
2856	BAG6	BAG6	chr6	-	31611666	31611754	31611666	31611751	31611858	31611971	2856	288	58	324	44	127	125	0.0677890594549	0.480469800924	0.83	0.879	-0.049
3485	MBIP	MBIP	chr14	-	36767763	36768396	36767763	36768393	36769990	36770029	3485	90	9	66	15	127	125	0.0678076915334	0.480469800924	0.908	0.812	0.096
1137	ZMYND8	ZMYND8	chr20	-	45927472	45927691	45927472	45927616	45938799	45938948	1137	54	44	89	44	199	125	0.0698688605222	0.48072880176	0.435	0.56	-0.125
1511	EXOSC2	EXOSC2	chr9	+	133576945	133577697	133577529	133577697	133574715	133574781	1511	17	1	19	7	250	125	0.0696673597316	0.48072880176	0.895	0.576	0.319
1804	GLYR1	GLYR1	chr16	-	4864537	4864648	4864537	4864630	4867598	4867698	1804	158	29	289	32	142	125	0.0691186800709	0.48072880176	0.827	0.888	-0.061
1977	TRIQK	TRIQK	chr8	-	93929156	93929238	93929156	93929235	93966633	93966792	1977	26	22	36	14	127	125	0.0702324194007	0.48072880176	0.538	0.717	-0.179
1995	ZNF195	ZNF195	chr11	-	3394806	3394905	3394806	3394886	3400267	3400452	1995	0	31	4	40	143	125	0.0690013944236	0.48072880176	0.0	0.08	-0.08
2965	RFC1	RFC1	chr4	-	39308211	39308324	39308211	39308321	39310255	39310652	2965	35	54	51	130	127	125	0.0684298986725	0.48072880176	0.389	0.279	0.11
3210	NAT9	NAT9	chr17	-	72769714	72769827	72769714	72769824	72771760	72771846	3210	52	63	52	100	127	125	0.0696857826421	0.48072880176	0.448	0.339	0.109
60	TRA2A	TRA2A	chr7	-	23545364	23545432	23545364	23545429	23545756	23545885	60	247	4	297	13	127	125	0.0697031576929	0.48072880176	0.984	0.957	0.027
699	GLRX	GLRX	chr5	-	95149552	95150511	95149552	95150093	95152210	95152330	699	11	437	29	610	250	125	0.0700729765301	0.48072880176	0.012	0.023	-0.011
944	ZNF135	ZNF135	chr19	+	58578072	58581110	58578467	58581110	58574813	58574909	944	25	0	21	3	250	125	0.0699583921099	0.48072880176	1.0	0.778	0.222
1390	PHRF1	PHRF1	chr11	+	581961	582081	581964	582081	581491	581606	1390	67	26	119	26	127	125	0.0722235735295	0.481084237393	0.717	0.818	-0.101
1435	GPBP1	GPBP1	chr5	+	56545235	56545403	56545280	56545403	56542901	56543042	1435	302	11	358	25	169	125	0.0721985448988	0.481084237393	0.953	0.914	0.039
1622	MAGI3	MAGI3	chr1	+	114224833	114228545	114225518	114228545	114223819	114223958	1622	5	8	2	17	250	125	0.0726842849416	0.481084237393	0.238	0.056	0.182
1802	MIER3	MIER3	chr5	-	56224593	56224688	56224593	56224685	56226490	56226572	1802	28	7	21	14	127	125	0.0717759137935	0.481084237393	0.797	0.596	0.201
2620	ZNF140	ZNF140	chr12	+	133682095	133684258	133682210	133684258	133660051	133660147	2620	67	0	32	2	239	125	0.0708669390578	0.481084237393	1.0	0.893	0.107
2641	SEPT8	SEPT8	chr5	-	132091695	132094516	132091695	132094248	132096493	132096684	2641	412	0	476	6	250	125	0.0723900144929	0.481084237393	1.0	0.975	0.025
2944	AZI2	AZI2	chr3	-	28373179	28373445	28373179	28373441	28373859	28373918	2944	39	21	26	28	128	125	0.0724105059294	0.481084237393	0.645	0.476	0.169
3295	MBD1	MBD1	chr18	-	47800555	47800723	47800555	47800720	47801346	47801415	3295	60	4	46	0	127	125	0.072707945198	0.481084237393	0.937	1.0	-0.063
389	ARMCX2	ARMCX2	chrX	-	100914061	100914134	100914061	100914122	100914742	100914876	389	10	3	0	2	136	125	0.0725188953479	0.481084237393	0.754	0.0	0.754
599	CHD4	CHD4	chr12	-	6711125	6711341	6711125	6711320	6711541	6711663	599	181	197	258	219	145	125	0.0722766307893	0.481084237393	0.442	0.504	-0.062
689	GPR176	GPR176	chr15	-	40099206	40099459	40099206	40099398	40212055	40213093	689	146	0	100	3	185	125	0.0726427589035	0.481084237393	1.0	0.957	0.043
797	SGSM3	SGSM3	chr22	+	40800250	40800459	40800312	40800459	40798142	40798209	797	186	4	265	15	186	125	0.0719031582816	0.481084237393	0.969	0.922	0.047
2386	HLA-DPA1	HLA-DPA1	chr6	-	33041247	33041446	33041247	33041370	33048456	33048555	2386	23	0	20	3	200	125	0.0733116811639	0.482398962797	1.0	0.806	0.194
2726	DDR1	DDR1	chr6	+	30865137	30865374	30865155	30865374	30864790	30864918	2726	14	438	10	664	142	125	0.0731817486742	0.482398962797	0.027	0.013	0.014
1343	CDC27	CDC27	chr17	-	45229171	45229302	45229171	45229284	45232037	45232152	1343	14	167	28	182	142	125	0.0739429681092	0.482761844819	0.069	0.119	-0.05
3231	PBK	PBK	chr8	-	27668474	27668684	27668474	27668651	27678081	27678211	3231	3	216	1	478	157	125	0.0739359677454	0.482761844819	0.011	0.002	0.009
988	LINC01158	LINC01158	chr2	-	105429166	105429270	105429166	105429242	105467769	105467934	988	66	50	48	59	152	125	0.0739748418803	0.482761844819	0.521	0.401	0.12
1712	MFF	MFF	chr2	+	228211941	228212100	228212058	228212100	228205007	228205096	1712	210	5	355	2	241	125	0.0746696177204	0.485964561229	0.956	0.989	-0.033
1819	ZNF302	ZNF302	chr19	+	35174056	35174143	35174059	35174143	35173681	35173802	1819	12	57	15	32	127	125	0.0751739548185	0.486323943528	0.172	0.316	-0.144
3675	SLC9A8	SLC9A8	chr20	+	48467298	48467381	48467346	48467381	48466115	48466217	3675	7	11	3	19	172	125	0.0751475012717	0.486323943528	0.316	0.103	0.213
590	FUT3	FUT3	chr19	-	5846436	5846629	5846436	5846575	5851400	5851485	590	2	2	7	0	178	125	0.0755415025631	0.486323943528	0.413	1.0	-0.587
728	REEP2	REEP2	chr5	+	137776629	137776777	137776704	137776777	137774689	137774929	728	0	11	3	9	199	125	0.0755302309944	0.486323943528	0.0	0.173	-0.173
130	SERF2	SERF2	chr15	+	44085773	44088287	44085884	44088287	44085172	44085281	130	52	41	50	65	235	125	0.0760564576008	0.486965705186	0.403	0.29	0.113
1626	TMEM59	TMEM59	chr1	-	54506428	54506513	54506428	54506510	54507396	54507478	1626	243	625	237	502	127	125	0.076457683441	0.486965705186	0.277	0.317	-0.04
218	THEMIS2	THEMIS2	chr1	+	28208481	28209554	28209023	28209554	28206154	28206565	218	153	0	303	6	250	125	0.0759243580532	0.486965705186	1.0	0.962	0.038
702	HNF1B	HNF1B	chr17	-	36093549	36093814	36093549	36093736	36099430	36099630	702	474	89	681	165	202	125	0.0764589310409	0.486965705186	0.767	0.719	0.048
3286	FAM213A	FAM213A	chr10	+	82179755	82180401	82180221	82180401	82168241	82168399	3286	12	125	5	133	250	125	0.0774325108187	0.49185130872	0.046	0.018	0.028
2274	SYBU	SYBU	chr8	-	110654956	110655161	110654956	110655158	110656864	110657051	2274	1	3	3	0	127	125	0.077748712044	0.492546361938	0.247	1.0	-0.753
211	MPP5	MPP5	chr14	+	67745734	67746254	67745966	67746254	67736417	67736500	211	74	40	151	52	250	125	0.0784084391505	0.495408228267	0.481	0.592	-0.111
3643	BTN3A1	BTN3A1	chr6	+	26405599	26405876	26405769	26405876	26402464	26402640	3643	106	0	51	2	250	125	0.0787851531092	0.496471520387	1.0	0.927	0.073
1551	DBNL	DBNL	chr7	+	44098476	44098582	44098500	44098582	44098027	44098079	1551	15	288	8	332	148	125	0.0790872700266	0.497060362014	0.042	0.02	0.022
1172	MYADM	MYADM	chr19	+	54372943	54373092	54373007	54373092	54371118	54371197	1172	91	443	110	406	188	125	0.0795115955367	0.498412159391	0.12	0.153	-0.033
110	RC3H1	RC3H1	chr1	-	173912579	173912753	173912579	173912726	173915613	173915746	110	10	4	18	1	151	125	0.0800659966761	0.50052781423	0.674	0.937	-0.263
1939	HCFC1R1	HCFC1R1	chr16	-	3073233	3073413	3073233	3073362	3073847	3074287	1939	24	19	36	13	175	125	0.0802693639949	0.50052781423	0.474	0.664	-0.19
1185	RPL17	RPL17	chr18	-	47017901	47018203	47017901	47017954	47018827	47018935	1185	468	764	556	1042	250	125	0.0812092390401	0.505066337842	0.234	0.211	0.023
3417	STK36	STK36	chr2	+	219561249	219561324	219561312	219561324	219559247	219559358	3417	61	23	27	20	187	125	0.0818679115294	0.507418825186	0.639	0.474	0.165
482	APH1A	APH1A	chr1	-	150240356	150240527	150240356	150240391	150241097	150241609	482	990	29	1602	69	250	125	0.0820135380758	0.507418825186	0.945	0.921	0.024
2762	CTNNAL1	CTNNAL1	chr9	-	111704848	111705151	111704848	111705114	111705240	111705324	2762	23	528	73	1105	161	125	0.0825871763944	0.509644181791	0.033	0.049	-0.016
30	IFI27L1	IFI27L1	chr14	+	94563186	94563311	94563232	94563311	94547638	94547795	30	8	122	16	113	170	125	0.0839485913588	0.515375114991	0.046	0.094	-0.048
872	TCTN1	TCTN1	chr12	+	111085000	111085141	111085015	111085141	111082771	111082934	872	1	58	4	38	139	125	0.083905522221	0.515375114991	0.015	0.086	-0.071
1128	TMEM134	TMEM134	chr11	-	67232526	67232738	67232526	67232571	67234782	67234859	1128	38	113	54	104	250	125	0.0844419312797	0.516395033528	0.144	0.206	-0.062
920	STIL	STIL	chr1	-	47728574	47728788	47728574	47728785	47735306	47735538	920	14	35	33	42	127	125	0.0845483052375	0.516395033528	0.282	0.436	-0.154
1775	CAPRIN2	CAPRIN2	chr12	-	30862485	30863448	30862485	30863404	30864499	30864563	1775	31	33	6	16	168	125	0.0849992458018	0.516500519132	0.411	0.218	0.193
2159	C11orf54	C11orf54	chr11	+	93480462	93480614	93480467	93480614	93474759	93474894	2159	13	5	39	4	129	125	0.0849363048003	0.516500519132	0.716	0.904	-0.188
2555	CDC7	CDC7	chr1	+	91967210	91967388	91967244	91967388	91966403	91966505	2555	29	4	30	12	158	125	0.0852833240491	0.516908086221	0.852	0.664	0.188
2705	KNSTRN	KNSTRN	chr15	+	40685393	40686489	40685669	40686489	40684149	40684224	2705	0	160	13	360	250	125	0.0860359475803	0.517519260445	0.0	0.018	-0.018
3147	TMEM130	TMEM130	chr7	-	98444110	98445867	98444110	98445831	98446205	98446318	3147	6	9	0	5	160	125	0.0856439320281	0.517519260445	0.342	0.0	0.342
3443	TTLL3	TTLL3	chr3	+	9860238	9860604	9860505	9860604	9859328	9859443	3443	38	1	24	4	250	125	0.0858735175262	0.517519260445	0.95	0.75	0.2
3361	ECI2	ECI2	chr6	-	4133782	4133945	4133782	4133935	4135744	4135831	3361	99	92	94	123	134	125	0.0868580964269	0.520829999411	0.501	0.416	0.085
3919	RALGPS1	RALGPS1	chr9	+	129975222	129975328	129975246	129975328	129974905	129974998	3919	15	0	21	4	148	125	0.0871759150909	0.520829999411	1.0	0.816	0.184
422	TRAPPC3	TRAPPC3	chr1	-	36605320	36605444	36605320	36605420	36605669	36605767	422	3	333	13	500	148	125	0.08746095708	0.520829999411	0.008	0.021	-0.013
945	ZNF135	ZNF135	chr19	+	58578108	58581110	58578467	58581110	58574813	58574909	945	29	0	29	3	250	125	0.0872789945892	0.520829999411	1.0	0.829	0.171
1336	C19orf48	C19orf48	chr19	-	51300949	51302215	51300949	51302181	51302550	51302614	1336	307	7	636	29	158	125	0.0883199743254	0.524401486532	0.972	0.946	0.026
1912	DMXL2	DMXL2	chr15	-	51768785	51768916	51768785	51768913	51770467	51770544	1912	27	8	24	17	127	125	0.0885010065431	0.524401486532	0.769	0.582	0.187
3112	SCYL1	SCYL1	chr11	+	65304456	65304599	65304507	65304599	65304056	65304221	3112	326	97	330	128	175	125	0.0887283620097	0.524444065278	0.706	0.648	0.058
3169	SLC2A11	SLC2A11	chr22	+	24226060	24226211	24226135	24226211	24224945	24225056	3169	8	0	3	2	199	125	0.0893913442972	0.527054906228	1.0	0.485	0.515
1090	BTN2A2	BTN2A2	chr6	+	26392449	26395100	26394525	26395100	26391030	26391057	1090	23	0	12	2	250	125	0.0906946837702	0.533419103063	1.0	0.75	0.25
2161	ELP2	ELP2	chr18	+	33747063	33747185	33747115	33747185	33744437	33744630	2161	254	5	317	1	176	125	0.091046835569	0.534171335777	0.973	0.996	-0.023
1307	NSUN5P1	NSUN5P1	chr7	+	75044869	75045469	75045258	75045469	75044397	75044512	1307	58	0	92	4	250	125	0.0915270660294	0.535669462609	1.0	0.92	0.08
2734	SH3BP5	SH3BP5	chr3	-	15345609	15345806	15345609	15345738	15372010	15372073	2734	0	44	6	97	192	125	0.0918985839112	0.53652555607	0.0	0.039	-0.039
1543	BRCA1	BRCA1	chr17	-	41228504	41228631	41228504	41228628	41234420	41234592	1543	9	8	56	19	127	125	0.0922182657674	0.537075572269	0.525	0.744	-0.219
2744	KLK8	KLK8	chr19	-	51503679	51503974	51503679	51503839	51504353	51504431	2744	4	9	9	5	250	125	0.0925198509981	0.537517768482	0.182	0.474	-0.292
1440	TUG1	TUG1	chr22	+	31368840	31369587	31368909	31369587	31365196	31367765	1440	219	53	281	47	193	125	0.0938543505721	0.538891342833	0.728	0.795	-0.067
1959	ZFP90	ZFP90	chr16	+	68596891	68601039	68596946	68601039	68592375	68592471	1959	14	58	2	28	179	125	0.0935368786429	0.538891342833	0.144	0.048	0.096
3161	EXTL2	EXTL2	chr1	-	101354308	101354420	101354308	101354384	101360188	101360735	3161	14	32	3	21	160	125	0.0930743695679	0.538891342833	0.255	0.1	0.155
3808	POLR2H	POLR2H	chr3	+	184085900	184086383	184085964	184086383	184084504	184084588	3808	33	235	67	326	188	125	0.0941136853982	0.538891342833	0.085	0.12	-0.035
494	ZNF286A	ZNF286A	chr17	+	15603448	15603680	15603521	15603680	15602890	15603091	494	10	0	18	5	197	125	0.0941052137926	0.538891342833	1.0	0.696	0.304
883	MINK1	MINK1	chr17	+	4794750	4795011	4794810	4795011	4794245	4794419	883	171	14	271	38	184	125	0.0932226809956	0.538891342833	0.892	0.829	0.063
1225	MUTYH	MUTYH	chr1	-	45799084	45799236	45799084	45799233	45800062	45800183	1225	3	20	0	19	127	125	0.0954158480161	0.540977779684	0.129	0.0	0.129
1362	ZNF226	ZNF226	chr19	+	44669740	44669960	44669909	44669960	44669248	44669295	1362	9	12	12	5	250	125	0.0952583804469	0.540977779684	0.273	0.545	-0.272
231	TMEM218	TMEM218	chr11	-	124971096	124971199	124971096	124971152	124972027	124972247	231	24	6	42	3	171	125	0.0949380647181	0.540977779684	0.745	0.911	-0.166
2442	TLE4	TLE4	chr9	+	82267504	82267709	82267507	82267709	82242288	82242363	2442	14	21	8	29	127	125	0.0958407317493	0.540977779684	0.396	0.214	0.182
2656	ANK1	ANK1	chr8	-	41529871	41530430	41529871	41529944	41542061	41542208	2656	6	0	2	2	250	125	0.0956807458752	0.540977779684	1.0	0.333	0.667
3638	ACSL4	ACSL4	chrX	-	108926364	108926895	108926364	108926601	108939372	108939425	3638	35	40	40	76	250	125	0.0952027990189	0.540977779684	0.304	0.208	0.096
3332	U2AF1L4	U2AF1L4	chr19	-	36236025	36236113	36236025	36236088	36236248	36236343	3332	4	15	11	13	149	125	0.0961317072507	0.541337415298	0.183	0.415	-0.232
1563	IL17RE	IL17RE	chr3	+	9956085	9956283	9956158	9956283	9955639	9955708	1563	11	6	13	20	197	125	0.0970465675624	0.541369845278	0.538	0.292	0.246
3356	NDUFA2	NDUFA2	chr5	-	140024947	140025310	140024947	140025263	140026840	140026947	3356	39	504	64	582	171	125	0.0965710248731	0.541369845278	0.054	0.074	-0.02
382	DMTF1	DMTF1	chr7	+	86811371	86811653	86811543	86811653	86810624	86810657	382	66	78	34	63	250	125	0.0967441958753	0.541369845278	0.297	0.213	0.084
762	TJAP1	TJAP1	chr6	+	43466660	43466838	43466715	43466838	43465618	43465715	762	11	25	8	44	179	125	0.0969403979188	0.541369845278	0.235	0.113	0.122
1067	C6orf48	C6orf48	chr6	+	31804200	31804294	31804203	31804294	31803187	31803228	1067	80	0	73	3	127	125	0.103411872888	0.543231874561	1.0	0.96	0.04
1130	TMEM134	TMEM134	chr11	-	67234971	67235061	67234971	67235034	67235487	67235563	1130	27	11	37	6	151	125	0.104505610094	0.543231874561	0.67	0.836	-0.166
1164	PDE4DIP	PDE4DIP	chr1	-	144851423	144852499	144851423	144852443	144854164	144854211	1164	8	2	15	0	180	125	0.0994266399292	0.543231874561	0.735	1.0	-0.265
1589	PJA1	PJA1	chrX	-	68380580	68383309	68380580	68382983	68385214	68385365	1589	36	101	48	87	250	125	0.0993561248984	0.543231874561	0.151	0.216	-0.065
1595	CHD1L	CHD1L	chr1	+	146726524	146726631	146726552	146726631	146724277	146724390	1595	110	5	132	14	152	125	0.102822581559	0.543231874561	0.948	0.886	0.062
1634	MLLT4	MLLT4	chr6	+	168271062	168271178	168271065	168271178	168265230	168265426	1634	61	69	185	149	127	125	0.102545170249	0.543231874561	0.465	0.55	-0.085
1694	TBC1D32	TBC1D32	chr6	-	121436317	121436893	121436317	121436387	121447523	121447607	1694	5	1	1	3	250	125	0.0981562458602	0.543231874561	0.714	0.143	0.571
1753	CIZ1	CIZ1	chr9	-	130942999	130943093	130942999	130943078	130947825	130948055	1753	319	35	418	30	139	125	0.103671245919	0.543231874561	0.891	0.926	-0.035
188	MRPL52	MRPL52	chr14	+	23299258	23299319	23299261	23299319	23299091	23299149	188	150	80	176	68	127	125	0.105968274155	0.543231874561	0.649	0.718	-0.069
2018	CCNJ	CCNJ	chr10	+	97816844	97817004	97816880	97817004	97816457	97816757	2018	45	18	60	12	160	125	0.101197775996	0.543231874561	0.661	0.796	-0.135
2039	IQCA1	IQCA1	chr2	-	237289211	237289279	237289211	237289276	237300618	237300714	2039	15	6	6	8	127	125	0.103338402362	0.543231874561	0.711	0.425	0.286
20	CYP3A5	CYP3A5	chr7	-	99273737	99274199	99273737	99273831	99277448	99277649	20	2	0	0	2	250	125	0.102779245136	0.543231874561	1.0	0.0	1.0
2101	MVK	MVK	chr12	+	110012613	110012705	110012622	110012705	110011499	110011678	2101	33	11	62	9	133	125	0.0997054103936	0.543231874561	0.738	0.866	-0.128
236	MRPS2	MRPS2	chr9	+	138393544	138393819	138393689	138393819	138392843	138392969	236	10	162	6	228	250	125	0.103670472121	0.543231874561	0.03	0.013	0.017
2565	PEG3	PEG3	chr19	-	57335629	57336109	57335629	57335795	57347385	57347472	2565	1	2	4	0	250	125	0.101134023387	0.543231874561	0.2	1.0	-0.8
2606	MAP4K4	MAP4K4	chr2	+	102476104	102476326	102476197	102476326	102475457	102475544	2606	452	231	460	282	217	125	0.101101733902	0.543231874561	0.53	0.484	0.046
260	ALKBH2	ALKBH2	chr12	-	109530311	109530742	109530311	109530592	109531154	109531293	260	55	11	99	9	250	125	0.104972149211	0.543231874561	0.714	0.846	-0.132
2743	SLC25A13	SLC25A13	chr7	-	95814238	95814326	95814238	95814323	95818605	95818690	2743	1	124	10	282	127	125	0.102315304975	0.543231874561	0.008	0.034	-0.026
2763	RMDN1	RMDN1	chr8	-	87487048	87487182	87487048	87487143	87489522	87489553	2763	130	14	177	33	163	125	0.100279729263	0.543231874561	0.877	0.804	0.073
2778	WWC1	WWC1	chr5	+	167894844	167894969	167894847	167894969	167891715	167891967	2778	228	202	528	386	127	125	0.103398456233	0.543231874561	0.526	0.574	-0.048
279	CLDND1	CLDND1	chr3	-	98240496	98240547	98240496	98240540	98241692	98241910	279	15	16	29	14	131	125	0.105860941563	0.543231874561	0.472	0.664	-0.192
2935	TMEM53	TMEM53	chr1	-	45118918	45120881	45118918	45120791	45140002	45140280	2935	29	0	47	4	214	125	0.0985058893879	0.543231874561	1.0	0.873	0.127
3102	KCNK7	KCNK7	chr11	-	65360325	65360854	65360325	65360681	65360946	65361345	3102	0	2	2	0	250	125	0.102779245136	0.543231874561	0.0	1.0	-1.0
3176	ARNTL	ARNTL	chr11	+	13393709	13393956	13393712	13393956	13391164	13391314	3176	45	19	14	13	127	125	0.101160147575	0.543231874561	0.7	0.515	0.185
3250	ZNF433	ZNF433	chr19	-	12128980	12129116	12128980	12129107	12146351	12146556	3250	1	5	4	2	133	125	0.10510220628	0.543231874561	0.158	0.653	-0.495
3293	MBD1	MBD1	chr18	-	47795215	47796188	47795215	47796181	47799046	47799108	3293	46	9	41	17	131	125	0.105017615846	0.543231874561	0.83	0.697	0.133
3445	CNBP	CNBP	chr3	-	128889921	128890126	128889921	128890120	128890288	128890381	3445	30	770	33	1301	130	125	0.0995864367412	0.543231874561	0.036	0.024	0.012
3608	PHF20L1	PHF20L1	chr8	+	133790037	133790157	133790041	133790157	133787603	133787891	3608	9	7	6	15	128	125	0.100003973444	0.543231874561	0.557	0.281	0.276
3616	RAD23A	RAD23A	chr19	+	13060088	13060222	13060091	13060222	13059499	13059627	3616	4	0	9	7	127	125	0.102884258526	0.543231874561	1.0	0.559	0.441
3664	FAM63A	FAM63A	chr1	-	150974640	150975444	150974640	150974876	150978787	150979273	3664	51	0	61	3	250	125	0.105624182533	0.543231874561	1.0	0.91	0.09
3895	RNF212	RNF212	chr4	-	1065265	1066981	1065265	1066928	1067386	1067450	3895	2	0	0	2	177	125	0.105194558382	0.543231874561	1.0	0.0	1.0
624	BCL11B	BCL11B	chr14	-	99723807	99724176	99723807	99724173	99737497	99738050	624	0	2	2	0	127	125	0.106046524631	0.543231874561	0.0	1.0	-1.0
627	DGCR2	DGCR2	chr22	-	19052360	19052580	19052360	19052571	19055612	19055738	627	122	23	140	42	133	125	0.104241682238	0.543231874561	0.833	0.758	0.075
742	DDIT3	DDIT3	chr12	-	57911051	57911378	57911051	57911325	57911488	57911536	742	42	0	27	2	177	125	0.104268568171	0.543231874561	1.0	0.905	0.095
756	FAT4	FAT4	chr4	+	126411055	126414087	126411058	126414087	126408499	126408761	756	2	0	0	2	127	125	0.106046524631	0.543231874561	1.0	0.0	1.0
800	SP2-AS1	SP2-AS1	chr17	-	45975751	45977744	45975751	45976669	45995817	45995937	800	4	1	0	2	250	125	0.0983673561724	0.543231874561	0.667	0.0	0.667
87	WDTC1	WDTC1	chr1	+	27623538	27623647	27623541	27623647	27622816	27622892	87	103	13	137	8	127	125	0.098016165198	0.543231874561	0.886	0.944	-0.058
969	DHX35	DHX35	chr20	+	37617435	37617560	37617455	37617560	37612341	37612419	969	9	16	3	18	144	125	0.0995094264247	0.543231874561	0.328	0.126	0.202
2330	ZNF557	ZNF557	chr19	+	7075665	7075754	7075686	7075754	7075006	7075116	2330	8	6	12	2	145	125	0.106896980528	0.544078221405	0.535	0.838	-0.303
542	MIB2	MIB2	chr1	+	1560925	1561033	1560937	1561033	1560665	1560808	542	28	4	17	0	136	125	0.106590853105	0.544078221405	0.865	1.0	-0.135
873	TCTN1	TCTN1	chr12	+	111085000	111085141	111085015	111085141	111078187	111078322	873	3	4	0	5	139	125	0.106855696587	0.544078221405	0.403	0.0	0.403
2813	CIAPIN1	CIAPIN1	chr16	-	57473093	57473246	57473093	57473207	57474683	57474895	2813	264	40	290	29	163	125	0.107608735593	0.545114565336	0.835	0.885	-0.05
33	SLC35A2	SLC35A2	chrX	-	48760888	48762759	48760888	48762169	48763668	48763820	33	194	21	266	45	250	125	0.10757929261	0.545114565336	0.822	0.747	0.075
81	SRSF10	SRSF10	chr1	-	24290836	24294446	24290836	24294213	24298062	24298113	81	43	148	55	274	250	125	0.108015984399	0.545114565336	0.127	0.091	0.036
890	ARHGEF10	ARHGEF10	chr8	+	1846598	1846691	1846601	1846691	1844498	1844615	890	61	2	72	8	127	125	0.107990879607	0.545114565336	0.968	0.899	0.069
1135	NIPSNAP3B	NIPSNAP3B	chr9	+	107535277	107540045	107539408	107540045	107535102	107535189	1135	6	0	0	1	250	125	0.108348491733	0.545636590503	1.0	0.0	1.0
957	ITGA2	ITGA2	chr5	+	52379169	52379283	52379177	52379283	52377421	52377526	957	237	6	452	4	132	125	0.108862398401	0.547068002091	0.974	0.991	-0.017
1958	ASRGL1	ASRGL1	chr11	+	62105361	62105639	62105438	62105639	62104773	62105046	1958	14	12	2	7	201	125	0.109201527038	0.547616920852	0.42	0.151	0.269
823	AIF1L	AIF1L	chr9	+	133972166	133972250	133972188	133972250	133971862	133972047	823	9	139	9	306	146	125	0.109470284514	0.547811381749	0.053	0.025	0.028
516	RBFOX2	RBFOX2	chr22	-	36177646	36177793	36177646	36177790	36205826	36206051	516	123	235	136	202	127	125	0.11002153587	0.549415720005	0.34	0.399	-0.059
947	TM2D2	TM2D2	chr8	-	38852836	38853313	38852836	38852924	38853731	38854041	947	29	116	43	111	250	125	0.110643041252	0.551363439879	0.111	0.162	-0.051
1165	PARP3	PARP3	chr3	+	51977364	51977554	51977369	51977554	51976320	51976724	1165	7	9	5	1	129	125	0.111238575182	0.552021429341	0.43	0.829	-0.399
1425	CCPG1	CCPG1	chr15	-	55647420	55653142	55647420	55648607	55657385	55657507	1425	124	0	72	2	250	125	0.111230161038	0.552021429341	1.0	0.947	0.053
1378	BRE	BRE	chr2	+	28561316	28561767	28561344	28561767	28521204	28521358	1378	127	4	166	1	152	125	0.112338208713	0.556319362067	0.963	0.993	-0.03
2002	FAM149A	FAM149A	chr4	+	187070719	187070858	187070746	187070858	187070326	187070437	2002	38	22	33	34	151	125	0.113656562494	0.561680356557	0.588	0.446	0.142
1089	BTN2A2	BTN2A2	chr6	+	26392602	26395100	26394525	26395100	26391030	26391057	1089	76	0	52	2	250	125	0.114984548319	0.562700128707	1.0	0.929	0.071
1202	MIER1	MIER1	chr1	+	67394572	67394646	67394611	67394646	67391824	67391925	1202	2	2	5	0	163	125	0.116158391183	0.562700128707	0.434	1.0	-0.566
2345	REV1	REV1	chr2	-	100046301	100046410	100046301	100046407	100050793	100050910	2345	13	14	29	14	127	125	0.116445410944	0.562700128707	0.478	0.671	-0.193
2588	CCDC125	CCDC125	chr5	-	68609811	68609873	68609811	68609870	68616063	68616407	2588	8	29	5	48	127	125	0.116371096678	0.562700128707	0.214	0.093	0.121
2764	IL1R1	IL1R1	chr2	+	102791937	102792105	102792030	102792105	102791046	102791190	2764	148	0	206	4	217	125	0.116461445614	0.562700128707	1.0	0.967	0.033
3001	TMCO6	TMCO6	chr5	+	140022491	140022626	140022509	140022626	140022170	140022256	3001	8	27	4	38	142	125	0.116289432027	0.562700128707	0.207	0.085	0.122
339	MTF2	MTF2	chr1	+	93575786	93575985	93575883	93575985	93544791	93545088	339	131	0	194	4	221	125	0.116441451087	0.562700128707	1.0	0.965	0.035
3402	TRAPPC13	TRAPPC13	chr5	+	64960060	64960211	64960063	64960211	64957876	64957977	3402	22	43	34	38	127	125	0.114541134873	0.562700128707	0.335	0.468	-0.133
496	RASAL2	RASAL2	chr1	+	178425834	178426034	178425855	178426034	178423581	178423783	496	17	43	33	47	145	125	0.116223069228	0.562700128707	0.254	0.377	-0.123
51	PLAGL1	PLAGL1	chr6	-	144287294	144287422	144287294	144287335	144290043	144290115	51	17	22	23	57	211	125	0.114812148931	0.562700128707	0.314	0.193	0.121
719	PAQR4	PAQR4	chr16	+	3021157	3021379	3021274	3021379	3019245	3019841	719	125	0	194	4	241	125	0.115298826699	0.562700128707	1.0	0.962	0.038
112	DHPS	DHPS	chr19	-	12786830	12786956	12786830	12786919	12788104	12788210	112	85	0	90	3	161	125	0.117023502979	0.564271222866	1.0	0.959	0.041
3234	BCLAF1	BCLAF1	chr6	-	136599002	136599914	136599002	136599908	136600900	136601014	3234	338	17	448	36	130	125	0.117320978298	0.564562768295	0.95	0.923	0.027
3679	CREBRF	CREBRF	chr5	+	172507587	172507787	172507591	172507787	172483354	172483482	3679	27	6	10	0	128	125	0.118004028044	0.565564577064	0.815	1.0	-0.185
805	MEF2C	MEF2C	chr5	-	88014057	88018742	88014057	88018646	88024309	88024445	805	23	16	11	17	220	125	0.117855227718	0.565564577064	0.45	0.269	0.181
2093	PTBP2	PTBP2	chr1	+	97278828	97280605	97278831	97280605	97278584	97278662	2093	28	18	18	23	127	125	0.118294097977	0.565816348155	0.605	0.435	0.17
618	BANP	BANP	chr16	+	88068928	88069000	88068937	88069000	88066714	88066851	618	17	10	33	8	133	125	0.119655980723	0.571183459083	0.615	0.795	-0.18
1815	ZNF169	ZNF169	chr9	+	97061729	97064111	97062096	97064111	97055255	97055351	1815	2	2	5	0	250	125	0.120104381173	0.572177271908	0.333	1.0	-0.667
3915	GPX8	GPX8	chr5	+	54456821	54457083	54456947	54457083	54455945	54456071	3915	409	5	305	0	250	125	0.120498601393	0.572909518	0.976	1.0	-0.024
374	VTCN1	VTCN1	chr1	-	117699195	117699633	117699195	117699543	117712728	117712793	374	2	28	0	122	214	125	0.122343938301	0.580524424368	0.04	0.0	0.04
1184	NPHP4	NPHP4	chr1	-	5965691	5965843	5965691	5965840	5967174	5967282	1184	3	8	15	12	127	125	0.123244009488	0.581928978982	0.27	0.552	-0.282
3799	ZBTB8OS	ZBTB8OS	chr1	-	33099551	33099711	33099551	33099673	33116002	33116191	3799	28	2	38	0	162	125	0.123372852387	0.581928978982	0.915	1.0	-0.085
525	FBXO21	FBXO21	chr12	-	117595677	117595889	117595677	117595868	117603289	117603422	525	53	73	46	94	145	125	0.12310489731	0.581928978982	0.385	0.297	0.088
2372	LIMCH1	LIMCH1	chr4	+	41678395	41678479	41678398	41678479	41673570	41673611	2372	4	136	15	220	127	125	0.123666723539	0.582162323063	0.028	0.063	-0.035
2660	PQLC2	PQLC2	chr1	+	19651988	19652076	19652019	19652076	19651126	19651256	2660	89	18	125	14	155	125	0.124109626254	0.58223513371	0.799	0.878	-0.079
3658	DPH5	DPH5	chr1	-	101455179	101456187	101455179	101456184	101460665	101460705	3658	10	0	17	4	127	125	0.124171052865	0.58223513371	1.0	0.807	0.193
1448	RPS6KA4	RPS6KA4	chr11	+	64135957	64136073	64135960	64136073	64135603	64135732	1448	3	4	3	20	127	125	0.124906695352	0.584533886696	0.425	0.129	0.296
2967	MARK1	MARK1	chr1	+	220826439	220826694	220826442	220826694	220825327	220825492	2967	1	23	7	35	127	125	0.126060149539	0.588775051376	0.041	0.164	-0.123
2572	WDR76	WDR76	chr15	+	44120162	44120564	44120272	44120564	44119111	44119290	2572	74	3	208	2	234	125	0.127722410188	0.591675278711	0.929	0.982	-0.053
2630	AP4B1	AP4B1	chr1	-	114445259	114445484	114445259	114445356	114447226	114447415	2630	47	6	88	4	250	125	0.128043298002	0.591675278711	0.797	0.917	-0.12
2835	PFN2	PFN2	chr3	-	149682690	149684373	149682690	149684051	149686144	149686337	2835	300	752	456	1307	250	125	0.127695205269	0.591675278711	0.166	0.149	0.017
3690	MUC1	MUC1	chr1	-	155161973	155162101	155161973	155162038	155162576	155162706	3690	77	2	270	0	187	125	0.128007306677	0.591675278711	0.963	1.0	-0.037
630	LRRC16A	LRRC16A	chr6	+	25606288	25606501	25606306	25606501	25605039	25605121	630	66	21	136	26	142	125	0.127692282195	0.591675278711	0.735	0.822	-0.087
8	THRA	THRA	chr17	+	38249272	38250120	38249389	38250120	38245458	38245586	8	70	3	51	0	241	125	0.128171470955	0.591675278711	0.924	1.0	-0.076
1703	EIF1AD	EIF1AD	chr11	-	65767773	65767952	65767773	65767947	65769380	65769637	1703	20	9	29	5	129	125	0.129253632653	0.5931134158	0.683	0.849	-0.166
2084	SBNO1	SBNO1	chr12	-	123829804	123830117	123829804	123830114	123832575	123832680	2084	25	32	56	43	127	125	0.129478999251	0.5931134158	0.435	0.562	-0.127
3251	CDK5RAP1	CDK5RAP1	chr20	-	31954664	31954814	31954664	31954811	31958304	31958435	3251	124	6	181	3	127	125	0.129161221669	0.5931134158	0.953	0.983	-0.03
587	EVC	EVC	chr4	+	5812679	5816031	5812682	5816031	5812065	5812177	587	29	51	19	18	127	125	0.128842281421	0.5931134158	0.359	0.51	-0.151
1737	FAM111A	FAM111A	chr11	+	58916269	58916426	58916308	58916426	58913299	58913329	1737	24	12	45	42	163	125	0.130737675673	0.595443868935	0.605	0.451	0.154
2739	APOL1	APOL1	chr22	+	36650943	36651045	36650982	36651045	36649116	36649265	2739	0	16	6	50	163	125	0.130489178456	0.595443868935	0.0	0.084	-0.084
3373	SULF2	SULF2	chr20	-	46288440	46288474	46288440	46288465	46290516	46290640	3373	291	8	365	4	133	125	0.130286348171	0.595443868935	0.972	0.988	-0.016
3547	GBA	GBA	chr1	-	155210876	155210971	155210876	155210952	155214296	155214653	3547	72	12	79	6	143	125	0.131022126818	0.595600584123	0.84	0.92	-0.08
1272	PPM1B	PPM1B	chr2	+	44457131	44458612	44457551	44458612	44445618	44445676	1272	6	146	0	187	250	125	0.134247341327	0.600535833403	0.02	0.0	0.02
167	MORF4L2	MORF4L2	chrX	-	102933426	102933579	102933426	102933548	102940098	102940188	167	424	55	467	44	155	125	0.134387558354	0.600535833403	0.861	0.895	-0.034
1987	PRR4	PRR4	chr12	-	10999643	10999966	10999643	10999734	11000970	11001006	1987	31	0	43	3	250	125	0.133760808742	0.600535833403	1.0	0.878	0.122
2497	LPPR2	LPPR2	chr19	+	11470207	11470396	11470282	11470396	11468335	11468415	2497	92	8	47	9	199	125	0.134628939982	0.600535833403	0.878	0.766	0.112
271	PHYKPL	PHYKPL	chr5	-	177649355	177649581	177649355	177649493	177649852	177649935	271	74	1	61	4	212	125	0.133819922911	0.600535833403	0.978	0.9	0.078
3059	KIAA0430	KIAA0430	chr16	-	15716790	15716983	15716790	15716980	15718625	15718784	3059	6	30	11	23	127	125	0.132958496811	0.600535833403	0.164	0.32	-0.156
3948	ARMC8	ARMC8	chr3	+	137907242	137907372	137907296	137907372	137906089	137906441	3948	6	31	14	32	178	125	0.1346249841	0.600535833403	0.12	0.235	-0.115
71	TCEAL4	TCEAL4	chrX	+	102841576	102842664	102841581	102842664	102840412	102840552	71	8	0	5	2	129	125	0.134493243531	0.600535833403	1.0	0.708	0.292
72	TCEAL4	TCEAL4	chrX	+	102841576	102842664	102841581	102842664	102841146	102841219	72	421	45	442	33	129	125	0.133771577762	0.600535833403	0.901	0.928	-0.027
961	RFC5	RFC5	chr12	+	118465757	118465835	118465766	118465835	118464693	118464823	961	104	0	191	5	133	125	0.134253556015	0.600535833403	1.0	0.973	0.027
1683	PDE6B	PDE6B	chr4	+	663834	664681	663837	664681	661644	661795	1683	16	0	12	2	127	125	0.13535956391	0.601504381273	1.0	0.855	0.145
2867	NOP2	NOP2	chr12	-	6675266	6675502	6675266	6675490	6675694	6675783	2867	87	69	152	88	136	125	0.135134227739	0.601504381273	0.537	0.614	-0.077
712	TNNT1	TNNT1	chr19	-	55645433	55645572	55645433	55645524	55648470	55648580	712	3	51	1	90	172	125	0.135603632554	0.601504381273	0.041	0.008	0.033
1012	IDNK	IDNK	chr9	+	86242921	86243126	86243095	86243126	86237963	86238136	1012	0	2	7	4	250	125	0.140175092713	0.606702391366	0.0	0.467	-0.467
107	HAGLR	HAGLR	chr2	-	177042438	177042584	177042438	177042554	177043756	177043826	107	1	2	3	0	154	125	0.139758387073	0.606702391366	0.289	1.0	-0.711
1083	CALHM2	CALHM2	chr10	-	105210839	105211042	105210839	105210939	105211912	105212162	1083	10	1	2	2	227	125	0.141328972475	0.606702391366	0.846	0.355	0.491
115	ST7L	ST7L	chr1	-	113159434	113159517	113159434	113159466	113161530	113162040	115	36	5	50	2	175	125	0.142349563769	0.606702391366	0.837	0.947	-0.11
1468	ALPK1	ALPK1	chr4	+	113298833	113299054	113298885	113299054	113236956	113237008	1468	11	6	14	2	176	125	0.139463314299	0.606702391366	0.566	0.833	-0.267
166	MORF4L2	MORF4L2	chrX	-	102933426	102933548	102933426	102933528	102940098	102940188	166	56	491	46	549	144	125	0.140641138325	0.606702391366	0.09	0.068	0.022
1792	ADGRG1	ADGRG1	chr16	+	57685111	57685534	57685154	57685534	57684164	57684263	1792	632	12	991	31	167	125	0.139008103806	0.606702391366	0.975	0.96	0.015
2015	QKI	QKI	chr6	+	163985698	163999628	163986977	163999628	163984451	163984751	2015	22	33	31	78	250	125	0.141263627865	0.606702391366	0.25	0.166	0.084
2608	MAP4K4	MAP4K4	chr2	+	102482889	102483041	102482892	102483041	102481391	102481498	2608	479	114	498	146	127	125	0.138398359501	0.606702391366	0.805	0.77	0.035
2711	GLIPR2	GLIPR2	chr9	+	36162228	36163910	36162358	36163910	36150868	36150946	2711	9	184	0	51	250	125	0.14027049165	0.606702391366	0.024	0.0	0.024
2714	PPP3CB	PPP3CB	chr10	-	75206249	75206334	75206249	75206331	75214169	75214247	2714	124	92	156	151	127	125	0.137848495199	0.606702391366	0.57	0.504	0.066
2914	CAMSAP2	CAMSAP2	chr1	+	200816337	200816420	200816385	200816420	200813909	200813997	2914	87	6	153	21	172	125	0.140203324064	0.606702391366	0.913	0.841	0.072
3257	FLYWCH1	FLYWCH1	chr16	+	2980410	2980881	2980413	2980881	2979613	2980011	3257	52	12	28	13	127	125	0.137454871971	0.606702391366	0.81	0.679	0.131
3294	MBD1	MBD1	chr18	-	47799933	47800233	47799933	47800230	47800555	47800723	3294	85	3	77	0	127	125	0.139723640482	0.606702391366	0.965	1.0	-0.035
3631	TRIM17	TRIM17	chr1	-	228602344	228602814	228602344	228602778	228604239	228604583	3631	1	3	2	0	160	125	0.142082617001	0.606702391366	0.207	1.0	-0.793
3698	MUC1	MUC1	chr1	-	155159930	155160052	155159930	155160020	155160197	155160334	3698	94	0	299	7	156	125	0.142451483877	0.606702391366	1.0	0.972	0.028
3708	HCG18	HCG18	chr6	-	30255173	30262741	30255173	30257271	30263908	30264014	3708	81	3	138	1	250	125	0.142633643646	0.606702391366	0.931	0.986	-0.055
3810	FLVCR1-AS1	FLVCR1-AS1	chr1	-	213029945	213030514	213029945	213030260	213031107	213031480	3810	1	2	3	0	250	125	0.142223275318	0.606702391366	0.2	1.0	-0.8
501	SCOC	SCOC	chr4	+	141300722	141300806	141300725	141300806	141300274	141300346	501	345	3	711	15	127	125	0.140037162855	0.606702391366	0.991	0.979	0.012
515	ESRRA	ESRRA	chr11	+	64082212	64082383	64082215	64082383	64081710	64081839	515	92	12	149	10	127	125	0.142019855521	0.606702391366	0.883	0.936	-0.053
714	TROAP	TROAP	chr12	+	49717937	49718171	49718013	49718171	49717627	49717820	714	9	30	35	62	200	125	0.141025403198	0.606702391366	0.158	0.261	-0.103
78	SRSF10	SRSF10	chr1	-	24298062	24298116	24298062	24298113	24298339	24298502	78	336	74	413	116	127	125	0.142630591961	0.606702391366	0.817	0.778	0.039
817	TUBGCP3	TUBGCP3	chr13	-	113212509	113212727	113212509	113212697	113213635	113213713	817	64	2	123	0	154	125	0.141400824932	0.606702391366	0.963	1.0	-0.037
1260	FBXL5	FBXL5	chr4	-	15646115	15646331	15646115	15646280	15656826	15657035	1260	165	8	173	16	175	125	0.143065142553	0.607453065172	0.936	0.885	0.051
2347	PPP4R1	PPP4R1	chr18	-	9595015	9595151	9595015	9595100	9614223	9614268	2347	43	102	78	132	175	125	0.144137053383	0.608749044607	0.231	0.297	-0.066
3291	TUBGCP2	TUBGCP2	chr10	-	135096581	135096725	135096581	135096688	135097385	135097506	3291	288	2	444	9	161	125	0.144083123187	0.608749044607	0.991	0.975	0.016
3625	ZNF23	ZNF23	chr16	-	71487944	71488121	71487944	71488071	71489974	71490024	3625	7	1	11	8	174	125	0.143877419508	0.608749044607	0.834	0.497	0.337
2732	PIP5K1A	PIP5K1A	chr1	+	151196720	151196755	151196723	151196755	151171020	151171557	2732	72	167	76	234	127	125	0.144525195192	0.609307991057	0.298	0.242	0.056
1388	C11orf30	C11orf30	chr11	+	76170976	76171129	76170979	76171129	76169226	76169402	1388	22	6	25	2	127	125	0.148068623959	0.613390369166	0.783	0.925	-0.142
1458	SLC25A39	SLC25A39	chr17	-	42399786	42399920	42399786	42399896	42400651	42400711	1458	13	14	29	15	148	125	0.147990039865	0.613390369166	0.44	0.62	-0.18
1529	VAMP1	VAMP1	chr12	-	6571403	6572135	6571403	6572008	6574055	6574107	1529	20	6	7	0	250	125	0.146315289459	0.613390369166	0.625	1.0	-0.375
1536	RAB34	RAB34	chr17	-	27044230	27044443	27044230	27044309	27045139	27045286	1536	139	44	123	55	250	125	0.14639120971	0.613390369166	0.612	0.528	0.084
2401	MTHFD1L	MTHFD1L	chr6	+	151208977	151209117	151208980	151209117	151206769	151206870	2401	107	127	180	167	127	125	0.147516436661	0.613390369166	0.453	0.515	-0.062
2544	PNPLA8	PNPLA8	chr7	-	108154879	108156018	108154879	108155891	108161919	108161965	2544	100	10	95	4	250	125	0.146155123035	0.613390369166	0.833	0.922	-0.089
2687	STK38	STK38	chr6	-	36507848	36507984	36507848	36507981	36514966	36515293	2687	35	29	48	63	127	125	0.147580565743	0.613390369166	0.543	0.429	0.114
3383	GPANK1	GPANK1	chr6	-	31631629	31632357	31631629	31632354	31632617	31632780	3383	36	19	29	27	127	125	0.148062325167	0.613390369166	0.651	0.514	0.137
3644	BTN3A1	BTN3A1	chr6	+	26412932	26415444	26413396	26415444	26411782	26411809	3644	15	32	12	12	250	125	0.146655192779	0.613390369166	0.19	0.333	-0.143
386	WDR45	WDR45	chrX	-	48934303	48934412	48934303	48934409	48935495	48935570	386	7	17	5	32	127	125	0.147950189664	0.613390369166	0.288	0.133	0.155
766	ALDH6A1	ALDH6A1	chr14	-	74537897	74538363	74537897	74538200	74538598	74538677	766	2	21	0	30	250	125	0.148407543683	0.613727029606	0.045	0.0	0.045
769	CCDC92	CCDC92	chr12	-	124428818	124428911	124428818	124428901	124457075	124457532	769	41	14	33	5	134	125	0.148710121507	0.613912494679	0.732	0.86	-0.128
1933	GATAD2A	GATAD2A	chr19	+	19611926	19612225	19611929	19612225	19609251	19609531	1933	179	9	246	22	127	125	0.150124156679	0.617609224887	0.951	0.917	0.034
2697	POGLUT1	POGLUT1	chr3	+	119198754	119199019	119198897	119199019	119196159	119196295	2697	4	39	1	45	250	125	0.150037431658	0.617609224887	0.049	0.011	0.038
1407	PRIMPOL	PRIMPOL	chr4	+	185606562	185606652	185606565	185606652	185603401	185603490	1407	35	2	32	6	127	125	0.15121510536	0.617829126874	0.945	0.84	0.105
2027	TECR	TECR	chr19	+	14673985	14674069	14674017	14674069	14673336	14673387	2027	50	515	108	860	156	125	0.150899508276	0.617829126874	0.072	0.091	-0.019
2639	BTN3A3	BTN3A3	chr6	+	26443797	26443887	26443868	26443887	26443609	26443670	2639	42	0	11	1	195	125	0.151057307363	0.617829126874	1.0	0.876	0.124
3121	SUPT20H	SUPT20H	chr13	-	37596147	37596454	37596147	37596217	37598171	37598330	3121	116	76	135	117	250	125	0.150675280927	0.617829126874	0.433	0.366	0.067
1582	DNAJC10	DNAJC10	chr2	+	183604271	183605115	183605025	183605115	183597225	183597269	1582	16	49	11	63	250	125	0.151836410407	0.618079230626	0.14	0.08	0.06
3174	SLC6A8	SLC6A8	chrX	+	152958916	152959041	152958946	152959041	152958717	152958821	3174	232	2	272	7	154	125	0.152054756149	0.618079230626	0.989	0.969	0.02
3849	NOL8	NOL8	chr9	-	95062171	95063092	95062171	95062298	95063832	95064104	3849	8	53	5	78	250	125	0.151790484728	0.618079230626	0.07	0.031	0.039
1906	EIF4G3	EIF4G3	chr1	-	21276495	21276604	21276495	21276601	21295966	21296089	1906	88	98	63	96	127	125	0.152946081898	0.6193951448	0.469	0.392	0.077
3510	IRAK1	IRAK1	chrX	-	153278493	153278884	153278493	153278794	153279492	153279729	3510	334	25	525	56	214	125	0.153158581145	0.6193951448	0.886	0.846	0.04
435	FAM45A	FAM45A	chr10	+	120867459	120867676	120867479	120867676	120863576	120863709	435	23	44	39	46	144	125	0.152825352499	0.6193951448	0.312	0.424	-0.112
3208	LYPLAL1	LYPLAL1	chr1	+	219383856	219383989	219383873	219383989	219352488	219352588	3208	0	6	2	4	141	125	0.1539766546	0.619607454662	0.0	0.307	-0.307
717	ZNF189	ZNF189	chr9	+	104162165	104162292	104162210	104162292	104161135	104161471	717	4	4	3	0	169	125	0.153991441293	0.619607454662	0.425	1.0	-0.575
96	TMEM136	TMEM136	chr11	+	120198149	120198349	120198174	120198349	120195837	120196077	96	9	4	12	1	149	125	0.153630659343	0.619607454662	0.654	0.91	-0.256
3406	DEF8	DEF8	chr16	+	90030577	90030718	90030628	90030718	90029770	90029851	3406	49	11	68	27	175	125	0.154764345863	0.620734965016	0.761	0.643	0.118
561	RABL6	RABL6	chr9	+	139726713	139726822	139726716	139726822	139726172	139726313	561	7	371	3	673	127	125	0.154792850218	0.620734965016	0.018	0.004	0.014
1238	CD58	CD58	chr1	-	117061852	117061924	117061852	117061889	117064527	117064605	1238	9	57	7	95	159	125	0.155398020095	0.621070610514	0.11	0.055	0.055
3421	TCFL5	TCFL5	chr20	-	61488746	61488990	61488746	61488987	61490715	61490878	3421	57	9	72	21	127	125	0.155218802535	0.621070610514	0.862	0.771	0.091
3613	STAG3	STAG3	chr7	+	99809057	99809162	99809060	99809162	99808633	99808808	3613	2	1	1	6	127	125	0.157367481341	0.627888342637	0.663	0.141	0.522
1444	LETM2	LETM2	chr8	+	38250059	38250513	38250130	38250513	38245467	38245548	1444	12	4	23	2	195	125	0.158598350735	0.628288912046	0.658	0.881	-0.223
186	RNF19B	RNF19B	chr1	-	33402046	33402910	33402046	33402860	33407852	33408060	186	7	6	12	3	174	125	0.157804691337	0.628288912046	0.456	0.742	-0.286
3037	CYP39A1	CYP39A1	chr6	-	46607230	46607405	46607230	46607345	46609899	46610035	3037	10	0	14	3	184	125	0.158819464899	0.628288912046	1.0	0.76	0.24
3173	AAMP	AAMP	chr2	-	219134104	219134260	219134104	219134257	219134688	219134932	3173	56	422	112	660	127	125	0.158871530981	0.628288912046	0.116	0.143	-0.027
3213	NAT9	NAT9	chr17	-	72768098	72768193	72768098	72768190	72768356	72768416	3213	60	0	80	3	127	125	0.158989553594	0.628288912046	1.0	0.963	0.037
67	SLC35C2	SLC35C2	chr20	-	44987025	44987597	44987025	44987402	44993009	44993097	67	29	40	27	60	250	125	0.159050467659	0.628288912046	0.266	0.184	0.082
746	DDIT3	DDIT3	chr12	-	57911051	57911325	57911051	57911207	57911488	57911536	746	96	33	79	17	242	125	0.160528024438	0.633075752005	0.6	0.706	-0.106
1221	MUTYH	MUTYH	chr1	-	45799084	45799236	45799084	45799169	45800062	45800183	1221	15	5	13	11	191	125	0.162110155922	0.633945024948	0.663	0.436	0.227
1391	PGBD1	PGBD1	chr6	+	28251532	28251986	28251552	28251986	28249313	28249695	1391	10	25	10	11	144	125	0.161779251442	0.633945024948	0.258	0.441	-0.183
1403	TAF1	TAF1	chrX	+	70596799	70597041	70596862	70597041	70595016	70595136	1403	41	2	47	7	187	125	0.162188787611	0.633945024948	0.932	0.818	0.114
1839	SYNRG	SYNRG	chr17	-	35902073	35902667	35902073	35902532	35913216	35914161	1839	76	4	111	13	250	125	0.162345283467	0.633945024948	0.905	0.81	0.095
1938	HCFC1R1	HCFC1R1	chr16	-	3073233	3073531	3073233	3073362	3073847	3073969	1938	112	19	131	13	250	125	0.161399686416	0.633945024948	0.747	0.834	-0.087
550	SSR1	SSR1	chr6	-	7301542	7301805	7301542	7301601	7303782	7303870	550	665	8	777	4	250	125	0.161778838309	0.633945024948	0.977	0.99	-0.013
1780	HAUS7	HAUS7	chrX	-	152720999	152721224	152720999	152721106	152721722	152721822	1780	71	2	80	0	242	125	0.162949031395	0.635261199317	0.948	1.0	-0.052
2250	GIGYF2	GIGYF2	chr2	+	233655407	233655625	233655425	233655625	233651859	233652039	2250	88	3	133	11	142	125	0.164119238079	0.638777818798	0.963	0.914	0.049
149	KANK2	KANK2	chr19	-	11289020	11289147	11289020	11289123	11289228	11289396	149	10	61	2	35	148	125	0.164588015847	0.63955734706	0.122	0.046	0.076
237	ZNF138	ZNF138	chr7	+	64275949	64276031	64275953	64276031	64275295	64275422	237	6	2	7	9	128	125	0.165390626479	0.639900610037	0.746	0.432	0.314
2464	TMPPE	TMPPE	chr3	-	33131907	33135795	33131907	33135280	33138210	33138293	2464	6	0	4	2	250	125	0.165003964246	0.639900610037	1.0	0.5	0.5
3303	CCL20	CCL20	chr2	+	228680169	228680284	228680172	228680284	228678557	228678703	3303	9	15	7	4	127	125	0.165750913683	0.639900610037	0.371	0.633	-0.262
880	NAT6	NAT6	chr3	-	50333832	50335103	50333832	50334958	50336643	50336852	880	62	8	65	16	250	125	0.165508677047	0.639900610037	0.795	0.67	0.125
1040	DOCK7	DOCK7	chr1	-	62943370	62943505	62943370	62943496	62954604	62954736	1040	111	8	203	7	133	125	0.171466053549	0.640175767326	0.929	0.965	-0.036
1091	IDH3G	IDH3G	chrX	-	153051220	153051727	153051220	153051428	153051809	153051904	1091	275	0	342	4	250	125	0.17001496131	0.640175767326	1.0	0.977	0.023
1231	C6orf89	C6orf89	chr6	+	36869996	36870210	36870055	36870210	36867201	36867409	1231	205	8	238	4	183	125	0.168332103014	0.640175767326	0.946	0.976	-0.03
1339	GEMIN5	GEMIN5	chr5	-	154311017	154311137	154311017	154311134	154311658	154311810	1339	30	2	58	11	127	125	0.166864670654	0.640175767326	0.937	0.838	0.099
1722	AFF1	AFF1	chr4	+	88055622	88055846	88055625	88055846	88053422	88053560	1722	44	1	66	6	127	125	0.166095098832	0.640175767326	0.977	0.915	0.062
1723	AFF1	AFF1	chr4	+	88055622	88055846	88055625	88055846	88052944	88053016	1723	16	0	15	2	127	125	0.169346115047	0.640175767326	1.0	0.881	0.119
1760	PRKAG2	PRKAG2	chr7	-	151292430	151292540	151292430	151292537	151329154	151329224	1760	30	8	54	27	127	125	0.169706917216	0.640175767326	0.787	0.663	0.124
2484	ALG10B	ALG10B	chr12	+	38713962	38723528	38717714	38723528	38712062	38712260	2484	15	7	23	4	250	125	0.17101191909	0.640175767326	0.517	0.742	-0.225
2485	NUSAP1	NUSAP1	chr15	+	41643185	41643327	41643188	41643327	41641295	41641439	2485	177	14	361	44	127	125	0.168932915072	0.640175767326	0.926	0.89	0.036
254	PRDM15	PRDM15	chr21	-	43248521	43248689	43248521	43248637	43255545	43255633	254	18	2	19	0	176	125	0.170855173439	0.640175767326	0.865	1.0	-0.135
2830	EDA2R	EDA2R	chrX	-	65819315	65819708	65819315	65819702	65822474	65822639	2830	3	3	0	3	130	125	0.169411425208	0.640175767326	0.49	0.0	0.49
2842	FGFR2	FGFR2	chr10	-	123237843	123239535	123237843	123239184	123243211	123243317	2842	21	1	72	0	250	125	0.166917541797	0.640175767326	0.913	1.0	-0.087
3081	EPB41L3	EPB41L3	chr18	-	5419709	5419930	5419709	5419876	5423376	5423552	3081	107	9	232	10	178	125	0.168394040429	0.640175767326	0.893	0.942	-0.049
3119	TMCC1	TMCC1	chr3	-	129546645	129547351	129546645	129546920	129551616	129551669	3119	48	10	78	8	250	125	0.169430780194	0.640175767326	0.706	0.83	-0.124
3372	BIRC7	BIRC7	chr20	+	61870709	61870962	61870763	61870962	61870513	61870585	3372	3	0	0	1	178	125	0.171365158143	0.640175767326	1.0	0.0	1.0
3394	PNPLA6	PNPLA6	chr19	+	7618757	7618901	7618760	7618901	7616247	7616323	3394	86	100	74	115	127	125	0.16744977247	0.640175767326	0.458	0.388	0.07
3444	MAP3K13	MAP3K13	chr3	+	185003304	185003431	185003312	185003431	185000728	185000815	3444	84	3	129	1	132	125	0.171051054611	0.640175767326	0.964	0.992	-0.028
3468	NOX4	NOX4	chr11	-	89184952	89185063	89184952	89185059	89223625	89223721	3468	30	8	30	3	128	125	0.169696469212	0.640175767326	0.786	0.907	-0.121
3885	ARHGAP5	ARHGAP5	chr14	+	32586345	32586493	32586348	32586493	32559707	32563592	3885	124	42	186	45	127	125	0.170696060956	0.640175767326	0.744	0.803	-0.059
723	CASP7	CASP7	chr10	+	115480759	115480927	115480790	115480927	115457252	115457362	723	1	102	6	157	155	125	0.168954423194	0.640175767326	0.008	0.03	-0.022
88	MMS19	MMS19	chr10	-	99237103	99237173	99237103	99237161	99237611	99237686	88	262	0	344	6	136	125	0.171216103344	0.640175767326	1.0	0.981	0.019
1530	C2CD2L	C2CD2L	chr11	+	118984561	118984698	118984564	118984698	118984320	118984422	1530	12	38	10	61	127	125	0.17304078617	0.640600485058	0.237	0.139	0.098
153	RGL3	RGL3	chr19	-	11510530	11510645	11510530	11510627	11510715	11510784	153	11	31	16	84	142	125	0.172138615775	0.640600485058	0.238	0.144	0.094
1853	FAM213B	FAM213B	chr1	+	2520360	2520479	2520392	2520479	2519988	2520064	1853	63	55	89	55	156	125	0.172409458895	0.640600485058	0.479	0.565	-0.086
1884	PCYT2	PCYT2	chr17	-	79866751	79867197	79866751	79866913	79867389	79867478	1884	6	130	16	180	250	125	0.173676307825	0.640600485058	0.023	0.043	-0.02
2405	SH3D19	SH3D19	chr4	-	152095821	152096847	152095821	152096826	152097685	152097839	2405	0	67	3	83	145	125	0.173657015313	0.640600485058	0.0	0.03	-0.03
3695	MUC1	MUC1	chr1	-	155159930	155160052	155159930	155160020	155160483	155160539	3695	16	3	70	4	156	125	0.17319864721	0.640600485058	0.81	0.933	-0.123
691	OS9	OS9	chr12	+	58109871	58109976	58109874	58109976	58109542	58109753	691	153	357	125	354	127	125	0.173731281842	0.640600485058	0.297	0.258	0.039
731	ZBTB8A	ZBTB8A	chr1	+	33065687	33071551	33065868	33071551	33060654	33060824	731	50	13	60	8	250	125	0.173155856224	0.640600485058	0.658	0.789	-0.131
1920	KIF20B	KIF20B	chr10	+	91486049	91486278	91486169	91486278	91484776	91484915	1920	11	38	17	107	244	125	0.174158411594	0.641182900181	0.129	0.075	0.054
1989	FDXR	FDXR	chr17	-	72862905	72863001	72862905	72862998	72868160	72868258	1989	4	37	9	35	127	125	0.176303553487	0.644102859518	0.096	0.202	-0.106
2304	FGFR1OP	FGFR1OP	chr6	+	167453391	167455906	167453535	167455906	167447362	167447459	2304	109	0	162	3	250	125	0.176269015019	0.644102859518	1.0	0.964	0.036
2517	ING4	ING4	chr12	-	6761827	6761936	6761827	6761933	6762110	6762216	2517	7	32	10	21	127	125	0.175747823926	0.644102859518	0.177	0.319	-0.142
2558	STEAP2	STEAP2	chr7	+	89861650	89866992	89866204	89866992	89859185	89859350	2558	17	4	30	2	250	125	0.175840499614	0.644102859518	0.68	0.882	-0.202
26	SNRPB	SNRPB	chr20	-	2442280	2442585	2442280	2442439	2443281	2443407	26	1565	312	2275	505	250	125	0.17557995426	0.644102859518	0.715	0.693	0.022
2952	SMPD1	SMPD1	chr11	+	6412613	6413386	6412616	6413386	6411643	6412146	2952	95	10	73	14	127	125	0.176937106992	0.645427548017	0.903	0.837	0.066
3446	CNBP	CNBP	chr3	-	128889921	128890126	128889921	128890123	128890288	128890381	3446	29	288	32	457	127	125	0.178778054907	0.651145759615	0.09	0.064	0.026
2761	GBF1	GBF1	chr10	+	104119023	104119192	104119026	104119192	104118262	104118486	2761	20	121	15	148	127	125	0.17920959693	0.651721007461	0.14	0.091	0.049
822	EDN1	EDN1	chr6	+	12292573	12292742	12292576	12292742	12290528	12290926	822	64	6	174	30	127	125	0.180181242029	0.654255668465	0.913	0.851	0.062
3248	NCOA1	NCOA1	chr2	+	24991089	24993570	24991092	24993570	24985555	24985645	3248	7	1	7	5	127	125	0.181123406111	0.656675728092	0.873	0.579	0.294
1331	MITF	MITF	chr3	+	70000962	70001037	70000980	70001037	69998201	69998319	1331	53	107	98	149	142	125	0.182404018211	0.658630723785	0.304	0.367	-0.063
1389	PHRF1	PHRF1	chr11	+	605604	605724	605607	605724	605118	605300	1389	67	16	94	13	127	125	0.182026246216	0.658630723785	0.805	0.877	-0.072
146	RANGRF	RANGRF	chr17	+	8192575	8193409	8193130	8193409	8192273	8192390	146	219	0	227	3	250	125	0.182768643334	0.658630723785	1.0	0.974	0.026
1528	VAMP1	VAMP1	chr12	-	6571403	6573652	6571403	6572008	6574055	6574107	1528	20	6	6	0	250	125	0.182747082342	0.658630723785	0.625	1.0	-0.375
1222	MUTYH	MUTYH	chr1	-	45799084	45799233	45799084	45799169	45800062	45800183	1222	32	5	32	11	188	125	0.184000381058	0.660789684319	0.81	0.659	0.151
1347	ALAS1	ALAS1	chr3	+	52233225	52233456	52233236	52233456	52232098	52232271	1347	135	15	212	14	135	125	0.184199979172	0.660789684319	0.893	0.933	-0.04
2720	UBAP2L	UBAP2L	chr1	+	154241232	154241430	154241235	154241430	154238976	154239044	2720	94	47	141	51	127	125	0.183897231203	0.660789684319	0.663	0.731	-0.068
2959	GTF2I	GTF2I	chr7	+	74129176	74129236	74129179	74129236	74125362	74125440	2959	10	5	23	4	127	125	0.184612983671	0.661275379104	0.663	0.85	-0.187
1910	MAPK9	MAPK9	chr5	-	179660594	179663531	179660594	179663526	179665331	179665403	1910	30	112	29	159	129	125	0.185489382892	0.662784821917	0.206	0.15	0.056
32	UROD	UROD	chr1	+	45478528	45478691	45478578	45478691	45477804	45477957	32	45	160	25	128	174	125	0.185759865326	0.662784821917	0.168	0.123	0.045
3794	KIAA1958	KIAA1958	chr9	+	115421542	115427591	115421552	115427591	115407929	115408102	3794	19	0	20	2	134	125	0.185869127221	0.662784821917	1.0	0.903	0.097
420	ANAPC15	ANAPC15	chr11	-	71820632	71820986	71820632	71820974	71821133	71821271	420	5	233	15	357	136	125	0.186475645131	0.663953642305	0.019	0.037	-0.018
600	ATXN7L1	ATXN7L1	chr7	-	105245220	105248340	105245220	105248337	105250975	105251050	600	6	0	5	2	127	125	0.186860554862	0.664331106987	1.0	0.711	0.289
2486	NUSAP1	NUSAP1	chr15	+	41643188	41643327	41643230	41643327	41641295	41641439	2486	44	94	141	228	166	125	0.187580392302	0.665896414998	0.261	0.318	-0.057
493	ZNF286A	ZNF286A	chr17	+	15603361	15603680	15603448	15603680	15602890	15603091	493	44	0	48	2	211	125	0.188173303167	0.667007154976	1.0	0.934	0.066
744	DDIT3	DDIT3	chr12	-	57911051	57911378	57911051	57911207	57911488	57911536	744	116	33	92	17	250	125	0.188835301019	0.668359118911	0.637	0.73	-0.093
1561	IL17RE	IL17RE	chr3	+	9956085	9956283	9956231	9956283	9955639	9955708	1561	15	25	15	45	250	125	0.189150971229	0.668483106035	0.231	0.143	0.088
3344	SELENBP1	SELENBP1	chr1	-	151342188	151342454	151342188	151342245	151345113	151345210	3344	2	21	0	22	250	125	0.18978161139	0.66971821975	0.045	0.0	0.045
2228	MAD1L1	MAD1L1	chr7	-	2270183	2270399	2270183	2270359	2272506	2272583	2228	11	4	26	3	164	125	0.190427356716	0.670011763216	0.677	0.869	-0.192
301	FOXP4	FOXP4	chr6	+	41557700	41557908	41557736	41557908	41557508	41557592	301	40	51	52	95	160	125	0.190268856878	0.670011763216	0.38	0.3	0.08
1348	ALAS1	ALAS1	chr3	+	52233225	52233456	52233236	52233456	52232687	52232864	1348	52	6	50	2	135	125	0.194086537493	0.673474326941	0.889	0.959	-0.07
1930	BEND7	BEND7	chr10	-	13489265	13489319	13489265	13489316	13494538	13494658	1930	24	22	27	41	127	125	0.19452155203	0.673474326941	0.518	0.393	0.125
2154	SLC26A6	SLC26A6	chr3	-	48669312	48669525	48669312	48669477	48670406	48670517	2154	12	6	7	9	172	125	0.194168516353	0.673474326941	0.592	0.361	0.231
2644	CCDC181	CCDC181	chr1	-	169366474	169366629	169366474	169366626	169388250	169388397	2644	11	3	7	6	127	125	0.192396716938	0.673474326941	0.783	0.535	0.248
2738	FOPNL	FOPNL	chr16	-	15976805	15976905	15976805	15976877	15977864	15978062	2738	0	4	2	3	152	125	0.193219611984	0.673474326941	0.0	0.354	-0.354
2950	PEX10	PEX10	chr1	-	2338158	2338394	2338158	2338334	2339890	2340297	2950	2	60	8	88	184	125	0.191936211406	0.673474326941	0.022	0.058	-0.036
3440	TMCO1	TMCO1	chr1	-	165737428	165737506	165737428	165737481	165737995	165738159	3440	47	8	65	20	149	125	0.194337346097	0.673474326941	0.831	0.732	0.099
3495	LIMA1	LIMA1	chr12	-	50586234	50586347	50586234	50586344	50589612	50589670	3495	71	472	125	675	127	125	0.194425406981	0.673474326941	0.129	0.154	-0.025
3497	PROM2	PROM2	chr2	+	95954971	95957055	95955880	95957055	95954680	95954754	3497	58	2	333	28	250	125	0.192689717799	0.673474326941	0.935	0.856	0.079
356	NCOA3	NCOA3	chr20	+	46268320	46268566	46268365	46268566	46267751	46267946	356	64	12	89	9	169	125	0.19289388284	0.673474326941	0.798	0.88	-0.082
3	FOXM1	FOXM1	chr12	-	2973848	2973921	2973848	2973918	2975558	2975687	3	0	24	4	64	127	125	0.19411725606	0.673474326941	0.0	0.058	-0.058
1483	CLCC1	CLCC1	chr1	-	109492930	109493070	109492930	109493060	109505982	109506121	1483	34	4	54	2	134	125	0.195633911076	0.674876014386	0.888	0.962	-0.074
2389	NSMCE4A	NSMCE4A	chr10	-	123718838	123718925	123718838	123718922	123719015	123719110	2389	172	2	222	7	127	125	0.19577637529	0.674876014386	0.988	0.969	0.019
2529	AKTIP	AKTIP	chr16	-	53524951	53526434	53524951	53526431	53526604	53526665	2529	63	30	91	62	127	125	0.195211239052	0.674876014386	0.674	0.591	0.083
1175	TMED7-TICAM2	TMED7-TICAM2	chr5	-	114914192	114917012	114914192	114916894	114952014	114952142	1175	63	2	53	5	242	125	0.196861059833	0.675850099571	0.942	0.846	0.096
1768	POLD2	POLD2	chr7	-	44161432	44161881	44161432	44161708	44163109	44163169	1768	80	66	165	176	250	125	0.196623249527	0.675850099571	0.377	0.319	0.058
1794	ADGRG1	ADGRG1	chr16	+	57685096	57685534	57685154	57685534	57684164	57684263	1794	183	12	302	31	182	125	0.197193878758	0.675850099571	0.913	0.87	0.043
2449	KCNMA1	KCNMA1	chr10	-	79395960	79396327	79395960	79396273	79397022	79397577	2449	40	57	42	86	178	125	0.197087530065	0.675850099571	0.33	0.255	0.075
3212	NAT9	NAT9	chr17	-	72768098	72768193	72768098	72768178	72768356	72768416	3212	60	1	80	5	139	125	0.198492647865	0.676408422338	0.982	0.935	0.047
3283	FAM213A	FAM213A	chr10	+	82180221	82180401	82180238	82180401	82173574	82173632	3283	44	2	41	0	141	125	0.198011689014	0.676408422338	0.951	1.0	-0.049
3409	PTGES2	PTGES2	chr9	-	130885980	130886130	130885980	130886126	130886770	130886829	3409	268	7	412	5	128	125	0.198349554421	0.676408422338	0.974	0.988	-0.014
3560	INTS8	INTS8	chr8	+	95850690	95850846	95850721	95850846	95848751	95848859	3560	89	9	120	6	155	125	0.198212724717	0.676408422338	0.889	0.942	-0.053
3058	KIAA0430	KIAA0430	chr16	-	15719228	15719657	15719228	15719654	15724188	15724361	3058	25	9	26	4	127	125	0.199536846437	0.676462210516	0.732	0.865	-0.133
3629	TCF7	TCF7	chr5	+	133481431	133483920	133481891	133483920	133479282	133479331	3629	4	3	0	2	250	125	0.199644388746	0.676462210516	0.4	0.0	0.4
620	INO80E	INO80E	chr16	+	30012532	30012851	30012734	30012851	30012249	30012361	620	91	203	87	244	250	125	0.199291404042	0.676462210516	0.183	0.151	0.032
747	DDIT3	DDIT3	chr12	-	57911051	57911302	57911051	57911207	57911488	57911536	747	92	33	73	17	219	125	0.199278028352	0.676462210516	0.614	0.71	-0.096
1061	CD101	CD101	chr1	+	117578777	117579173	117578789	117579173	117576481	117576756	1061	0	3	2	2	136	125	0.202690332969	0.677360428256	0.0	0.479	-0.479
1929	FAM193A	FAM193A	chr4	+	2664564	2664718	2664570	2664718	2661538	2661781	1929	52	0	51	2	130	125	0.201358086766	0.677360428256	1.0	0.961	0.039
2108	EPB41L1	EPB41L1	chr20	+	34802278	34802362	34802281	34802362	34800193	34800298	2108	18	15	17	26	127	125	0.200547301851	0.677360428256	0.542	0.392	0.15
2686	P2RX5	P2RX5	chr17	-	3592785	3592924	3592785	3592921	3593363	3593444	2686	3	0	2	2	127	125	0.204140034496	0.677360428256	1.0	0.496	0.504
2796	PHF10	PHF10	chr6	-	170117918	170118002	170117918	170117996	170118883	170119014	2796	191	37	288	74	130	125	0.20169618132	0.677360428256	0.832	0.789	0.043
2841	BSCL2	BSCL2	chr11	-	62458258	62458345	62458258	62458339	62458546	62458613	2841	6	236	12	248	130	125	0.20070983788	0.677360428256	0.024	0.044	-0.02
3225	ATXN3	ATXN3	chr14	-	92549469	92549602	92549469	92549579	92555073	92555161	3225	45	0	49	2	147	125	0.20407082036	0.677360428256	1.0	0.954	0.046
3469	RICTOR	RICTOR	chr5	-	38978684	38978752	38978684	38978750	38981968	38982138	3469	11	1	29	0	126	125	0.20218543439	0.677360428256	0.916	1.0	-0.084
3480	LARP4	LARP4	chr12	+	50821544	50821692	50821547	50821692	50794591	50794811	3480	75	11	134	11	127	125	0.204459340015	0.677360428256	0.87	0.923	-0.053
3739	ARFRP1	ARFRP1	chr20	-	62333181	62333252	62333181	62333250	62333487	62333569	3739	140	6	160	13	126	125	0.201130419677	0.677360428256	0.959	0.924	0.035
3764	SUPT7L	SUPT7L	chr2	-	27883850	27884468	27883850	27884310	27885045	27885148	3764	33	0	39	2	250	125	0.203847726633	0.677360428256	1.0	0.907	0.093
3765	SUPT7L	SUPT7L	chr2	-	27883850	27884310	27883850	27884255	27885045	27885148	3765	15	73	10	85	179	125	0.204345999284	0.677360428256	0.125	0.076	0.049
461	TMEM44-AS1	TMEM44-AS1	chr3	+	194309749	194309871	194309753	194309871	194304996	194305177	461	2	2	0	3	128	125	0.20357642375	0.677360428256	0.494	0.0	0.494
566	AUP1	AUP1	chr2	-	74754067	74754248	74754067	74754186	74754374	74754490	566	88	661	80	741	186	125	0.203282769324	0.677360428256	0.082	0.068	0.014
753	ZIM2	ZIM2	chr19	-	57335629	57335882	57335629	57335795	57347385	57347472	753	3	2	4	0	211	125	0.20357039345	0.677360428256	0.471	1.0	-0.529
874	RASGRP3	RASGRP3	chr2	+	33764160	33764277	33764163	33764277	33759389	33759467	874	6	0	14	4	127	125	0.201013464475	0.677360428256	1.0	0.775	0.225
1576	LOC100506207	LOC100506207	chr6	+	8438172	8438264	8438195	8438264	8435855	8436411	1576	0	1	9	2	147	125	0.205201602015	0.678160997206	0.0	0.793	-0.793
2034	MGAT4A	MGAT4A	chr2	-	99235568	99242055	99235568	99237968	99242185	99242298	2034	34	0	69	3	250	125	0.20612450125	0.678160997206	1.0	0.92	0.08
2199	PAPD4	PAPD4	chr5	+	78938654	78938733	78938666	78938733	78936927	78937019	2199	38	35	88	56	136	125	0.205880948496	0.678160997206	0.499	0.591	-0.092
3585	TYMP	TYMP	chr22	-	50967924	50968183	50967924	50968148	50968332	50968514	3585	5	19	0	6	159	125	0.205846497695	0.678160997206	0.171	0.0	0.171
383	DMTF1	DMTF1	chr7	+	86811332	86811653	86811543	86811653	86810624	86810657	383	58	78	33	63	250	125	0.205799111199	0.678160997206	0.271	0.208	0.063
3773	PTPRU	PTPRU	chr1	+	29650142	29650300	29650148	29650300	29649882	29650008	3773	88	1	64	3	130	125	0.20737530626	0.678527444384	0.988	0.954	0.034
452	TCTN2	TCTN2	chr12	+	124158161	124158357	124158164	124158357	124156602	124156679	452	23	21	50	28	127	125	0.207203131084	0.678527444384	0.519	0.637	-0.118
739	DDIT3	DDIT3	chr12	-	57911051	57911325	57911051	57911221	57911488	57911536	739	75	92	63	57	228	125	0.206707202209	0.678527444384	0.309	0.377	-0.068
954	EPHB6	EPHB6	chr7	+	142564660	142564823	142564695	142564823	142564235	142564360	954	5	0	1	1	159	125	0.206834299881	0.678527444384	1.0	0.44	0.56
3563	HPS4	HPS4	chr22	-	26866684	26866888	26866684	26866779	26868267	26868384	3563	5	75	9	65	233	125	0.208399131649	0.680942018639	0.035	0.069	-0.034
1793	ADGRG1	ADGRG1	chr16	+	57685096	57685534	57685111	57685534	57684164	57684263	1793	32	481	35	724	139	125	0.210054908555	0.685412044079	0.056	0.042	0.014
190	ILF3	ILF3	chr19	+	10793800	10793938	10793812	10793938	10793212	10793380	190	457	439	633	678	136	125	0.211251432341	0.688373340405	0.489	0.462	0.027
1340	PPP2R5E	PPP2R5E	chr14	-	64006246	64006410	64006246	64006407	64009496	64010079	1340	38	11	67	32	127	125	0.213107550938	0.691327784138	0.773	0.673	0.1
1437	C8orf59	C8orf59	chr8	-	86131464	86131592	86131464	86131589	86132534	86132651	1437	110	17	129	30	127	125	0.214897863705	0.691327784138	0.864	0.809	0.055
1509	LYSMD3	LYSMD3	chr5	-	89811444	89815301	89811444	89815242	89820851	89821117	1509	43	1	59	5	183	125	0.215141191397	0.691327784138	0.967	0.89	0.077
1584	PPP1R3F	PPP1R3F	chrX	+	49138443	49138526	49138446	49138526	49137868	49137924	1584	10	6	3	0	127	125	0.217463809373	0.691327784138	0.621	1.0	-0.379
1592	FCRLB	FCRLB	chr1	+	161696492	161696783	161696596	161696783	161695610	161695877	1592	1	2	2	0	228	125	0.217579667395	0.691327784138	0.215	1.0	-0.785
1673	FUBP1	FUBP1	chr1	-	78432732	78432785	78432732	78432782	78433310	78433350	1673	145	303	181	446	127	125	0.221171558701	0.691327784138	0.32	0.285	0.035
1736	ST13	ST13	chr22	-	41244297	41244373	41244297	41244343	41246826	41246884	1736	1110	68	1644	122	154	125	0.220657824396	0.691327784138	0.93	0.916	0.014
1784	LOC100131626	LOC100131626	chr11	-	118251934	118252275	118251934	118252222	118289229	118289337	1784	12	0	14	2	177	125	0.220991824238	0.691327784138	1.0	0.832	0.168
1951	C17orf53	C17orf53	chr17	+	42231920	42232032	42231923	42232032	42225225	42226395	1951	2	6	0	6	127	125	0.215490283316	0.691327784138	0.247	0.0	0.247
1966	HFE	HFE	chr6	+	26092912	26093188	26092954	26093188	26091541	26091817	1966	28	0	35	2	166	125	0.215233750456	0.691327784138	1.0	0.929	0.071
2137	FAM122B	FAM122B	chrX	-	133927844	133927923	133927844	133927887	133931150	133931262	2137	1	0	1	5	160	125	0.218356303614	0.691327784138	1.0	0.135	0.865
217	NFKB1	NFKB1	chr4	+	103455001	103455042	103455004	103455042	103450992	103451071	217	60	45	72	38	127	125	0.21394884363	0.691327784138	0.568	0.651	-0.083
2363	LINC00472	LINC00472	chr6	-	72127022	72127146	72127022	72127095	72129768	72130448	2363	10	8	5	10	175	125	0.216622316869	0.691327784138	0.472	0.263	0.209
2536	BRCAT54	BRCAT54	chr5	-	44744429	44745510	44744429	44745506	44746043	44746140	2536	0	2	1	0	128	125	0.220941557415	0.691327784138	0.0	1.0	-1.0
2583	SLC9A3R2	SLC9A3R2	chr16	+	2087826	2089027	2087859	2089027	2087538	2087601	2583	179	26	113	24	157	125	0.221411730151	0.691327784138	0.846	0.789	0.057
265	MEIS3	MEIS3	chr19	-	47910608	47910823	47910608	47910685	47912355	47912504	265	13	104	0	10	250	125	0.218476868295	0.691327784138	0.059	0.0	0.059
2751	CAST	CAST	chr5	+	96100924	96101029	96100927	96101029	96097977	96098076	2751	508	119	1244	337	127	125	0.22120959924	0.691327784138	0.808	0.784	0.024
2882	NPTN	NPTN	chr15	-	73855576	73855598	73855576	73855586	73862490	73862764	2882	475	10	690	8	136	125	0.218142504801	0.691327784138	0.978	0.988	-0.01
2922	LMBR1L	LMBR1L	chr12	-	49495032	49495106	49495032	49495046	49495254	49495332	2922	42	14	40	22	184	125	0.221431346047	0.691327784138	0.671	0.553	0.118
3214	NAT9	NAT9	chr17	-	72766667	72767997	72766667	72767973	72768356	72768416	3214	12	6	32	7	148	125	0.22069014419	0.691327784138	0.628	0.794	-0.166
3237	OGFOD2	OGFOD2	chr12	+	123462906	123463116	123462988	123463116	123461417	123461517	3237	21	46	28	39	206	125	0.213424503809	0.691327784138	0.217	0.303	-0.086
3474	CDV3	CDV3	chr3	+	133306002	133309118	133306005	133309118	133305406	133305566	3474	273	32	555	85	127	125	0.221333882326	0.691327784138	0.894	0.865	0.029
3521	MECOM	MECOM	chr3	-	168838843	168839000	168838843	168838997	168840367	168840515	3521	45	66	41	84	127	125	0.220722032094	0.691327784138	0.402	0.325	0.077
355	NCOA3	NCOA3	chr20	+	46262761	46262939	46262791	46262939	46262239	46262380	355	4	58	2	86	154	125	0.215566251861	0.691327784138	0.053	0.019	0.034
3571	ZNF124	ZNF124	chr1	-	247318290	247320705	247318290	247320519	247322307	247322368	3571	5	8	10	6	250	125	0.214865835099	0.691327784138	0.238	0.455	-0.217
3809	IL32	IL32	chr16	+	3115781	3115827	3115784	3115827	3115312	3115495	3809	185	393	98	250	127	125	0.219187815947	0.691327784138	0.317	0.278	0.039
397	CDC25B	CDC25B	chr20	+	3778268	3778396	3778310	3778396	3776385	3777378	397	90	2	123	0	166	125	0.218755230359	0.691327784138	0.971	1.0	-0.029
469	ATPIF1	ATPIF1	chr1	+	28564271	28564616	28564347	28564616	28562871	28562963	469	62	876	121	1401	200	125	0.22138067516	0.691327784138	0.042	0.051	-0.009
518	IFFO1	IFFO1	chr12	-	6657833	6658015	6657833	6657991	6658641	6658650	518	5	16	0	5	148	125	0.217796803974	0.691327784138	0.209	0.0	0.209
73	ANKFY1	ANKFY1	chr17	-	4085475	4085647	4085475	4085644	4086692	4086846	73	11	33	11	60	127	125	0.21926774568	0.691327784138	0.247	0.153	0.094
862	MARCH10	MARCH10	chr17	-	60821736	60821889	60821736	60821886	60837195	60837367	862	0	1	2	0	127	125	0.2214454657	0.691327784138	0.0	1.0	-1.0
997	GUCY1B3	GUCY1B3	chr4	+	156723493	156723731	156723592	156723731	156721028	156721226	997	173	5	123	1	223	125	0.214140296361	0.691327784138	0.951	0.986	-0.035
1293	ST20	ST20	chr15	-	80199970	80200048	80199970	80200026	80215484	80215664	1293	2	0	0	1	146	125	0.222959637137	0.692424844407	1.0	0.0	1.0
1351	GMEB1	GMEB1	chr1	+	29010094	29010252	29010097	29010252	28995239	28995351	1351	5	8	15	10	127	125	0.222784418139	0.692424844407	0.381	0.596	-0.215
2243	EYA1	EYA1	chr8	-	72229786	72229924	72229786	72229909	72233968	72234114	2243	0	1	2	0	139	125	0.222473423381	0.692424844407	0.0	1.0	-1.0
504	CUTA	CUTA	chr6	-	33385257	33385593	33385257	33385472	33385735	33386065	504	337	205	306	217	245	125	0.222871404169	0.692424844407	0.456	0.418	0.038
1136	ELF1	ELF1	chr13	-	41523941	41524109	41523941	41524037	41525464	41525572	1136	146	3	223	10	196	125	0.226065213433	0.697522459064	0.969	0.934	0.035
128	SERF2	SERF2	chr15	+	44085884	44088287	44085907	44088287	44085172	44085281	128	62	4007	92	4835	147	125	0.225905577927	0.697522459064	0.013	0.016	-0.003
1857	RNF216	RNF216	chr7	-	5780603	5781446	5780603	5781275	5792476	5792610	1857	75	70	99	70	250	125	0.225650031308	0.697522459064	0.349	0.414	-0.065
1941	NUDT2	NUDT2	chr9	+	34336226	34336339	34336297	34336339	34329503	34329597	1941	3	1	9	0	195	125	0.225164975792	0.697522459064	0.658	1.0	-0.342
738	DDIT3	DDIT3	chr12	-	57911051	57911378	57911051	57911221	57911488	57911536	738	102	92	83	57	250	125	0.225463145496	0.697522459064	0.357	0.421	-0.064
144	DCTN5	DCTN5	chr16	+	23678337	23685068	23678367	23685068	23676946	23677049	144	16	166	16	260	154	125	0.227466985825	0.699936226624	0.073	0.048	0.025
2685	ASNS	ASNS	chr7	-	97498219	97498491	97498219	97498417	97499089	97499125	2685	294	2	339	6	198	125	0.227729040988	0.699936226624	0.989	0.973	0.016
3390	PORCN	PORCN	chrX	+	48367955	48368344	48368171	48368344	48367346	48367491	3390	2	6	5	4	250	125	0.227571526773	0.699936226624	0.143	0.385	-0.242
456	ARFIP2	ARFIP2	chr11	-	6501552	6501693	6501552	6501653	6502460	6502709	456	30	12	29	20	164	125	0.228308102134	0.70081172588	0.656	0.525	0.131
1200	FKBP1B	FKBP1B	chr2	+	24285888	24286550	24285933	24286550	24283683	24283796	1200	61	27	59	38	169	125	0.23004425766	0.701050252876	0.626	0.535	0.091
1518	MSTO1	MSTO1	chr1	+	155581217	155581394	155581339	155581394	155581006	155581082	1518	11	97	9	140	246	125	0.230151678316	0.701050252876	0.054	0.032	0.022
1586	SEC16A	SEC16A	chr9	-	139341306	139341467	139341306	139341401	139341678	139341816	1586	25	100	41	116	190	125	0.229856327723	0.701050252876	0.141	0.189	-0.048
2500	URGCP	URGCP	chr7	-	43927388	43927415	43927388	43927410	43946160	43946668	2500	24	5	65	6	129	125	0.228712952426	0.701050252876	0.823	0.913	-0.09
3193	LTBP1	LTBP1	chr2	+	33482350	33482578	33482509	33482578	33477743	33477911	3193	94	61	43	19	250	125	0.229759134319	0.701050252876	0.435	0.531	-0.096
3939	CEP170B	CEP170B	chr14	+	105355851	105356095	105355956	105356095	105352611	105354315	3939	125	3	160	1	229	125	0.229652627721	0.701050252876	0.958	0.989	-0.031
1038	ICOSLG	ICOSLG	chr21	-	45656749	45657100	45656749	45656948	45658330	45658371	1038	18	1	38	0	250	125	0.230974875194	0.701114598542	0.9	1.0	-0.1
289	GLS2	GLS2	chr12	-	56868827	56868967	56868827	56868894	56869407	56869466	289	2	4	1	11	197	125	0.231055818579	0.701114598542	0.241	0.055	0.186
3135	THADA	THADA	chr2	-	43804160	43804381	43804160	43804373	43805651	43805746	3135	30	0	39	2	132	125	0.23056425433	0.701114598542	1.0	0.949	0.051
605	ZNF33A	ZNF33A	chr10	+	38305798	38305943	38305802	38305943	38301225	38301278	605	73	2	102	0	128	125	0.231683578893	0.702019676634	0.973	1.0	-0.027
898	PATZ1	PATZ1	chr22	-	31724772	31724910	31724772	31724845	31731677	31731849	898	5	22	13	28	189	125	0.231943528762	0.702019676634	0.131	0.235	-0.104
2985	FKBP7	FKBP7	chr2	-	179334378	179334512	179334378	179334509	179341788	179341940	2985	58	18	16	2	127	125	0.233107462939	0.70464717858	0.76	0.887	-0.127
1029	C14orf93	C14orf93	chr14	-	23467635	23468611	23467635	23468365	23479309	23479410	1029	29	2	22	0	250	125	0.233990539209	0.704915909569	0.879	1.0	-0.121
1031	STAU1	STAU1	chr20	-	47740911	47741142	47740911	47741124	47752369	47752468	1031	59	273	49	291	142	125	0.238441800034	0.704915909569	0.16	0.129	0.031
1122	CELF1	CELF1	chr11	-	47505940	47506075	47505940	47506072	47508301	47508350	1122	206	10	294	8	127	125	0.235190037241	0.704915909569	0.953	0.973	-0.02
1965	HFE	HFE	chr6	+	26094413	26095469	26094631	26095469	26093346	26093460	1965	24	2	55	1	250	125	0.234584711081	0.704915909569	0.857	0.965	-0.108
2234	STUB1	STUB1	chr16	+	731062	731350	731151	731350	730110	730684	2234	12	141	5	111	213	125	0.238259359982	0.704915909569	0.048	0.026	0.022
2468	RRAD	RRAD	chr16	-	66958712	66959106	66958712	66959097	66959311	66959439	2468	16	55	6	38	133	125	0.239001327926	0.704915909569	0.215	0.129	0.086
2492	PSMA3	PSMA3	chr14	+	58727665	58727738	58727686	58727738	58724642	58724716	2492	1037	15	1679	35	145	125	0.239323946102	0.704915909569	0.983	0.976	0.007
2657	ADAR	ADAR	chr1	-	154569280	154569471	154569280	154569414	154569598	154569743	2657	519	2	594	7	181	125	0.238170434166	0.704915909569	0.994	0.983	0.011
2689	PSEN2	PSEN2	chr1	+	227079443	227079545	227079446	227079545	227078978	227079062	2689	48	17	63	34	127	125	0.234121247586	0.704915909569	0.735	0.646	0.089
3288	ISOC2	ISOC2	chr19	-	55966626	55966745	55966626	55966697	55967002	55967212	3288	16	125	17	85	172	125	0.239410986919	0.704915909569	0.085	0.127	-0.042
3506	CABYR	CABYR	chr18	+	21739435	21740033	21739909	21740033	21735664	21736006	3506	56	0	27	1	250	125	0.236537871469	0.704915909569	1.0	0.931	0.069
3568	TGFBR3	TGFBR3	chr1	-	92185449	92185787	92185449	92185784	92187511	92187701	3568	9	1	20	8	127	125	0.238275598394	0.704915909569	0.899	0.711	0.188
3600	SAP30L	SAP30L	chr5	+	153832961	153833060	153832976	153833060	153825516	153826365	3600	12	1	12	4	139	125	0.237113681455	0.704915909569	0.915	0.73	0.185
3886	ARHGAP5	ARHGAP5	chr14	+	32586345	32586493	32586348	32586493	32546494	32546641	3886	2	1	6	0	127	125	0.237743051544	0.704915909569	0.663	1.0	-0.337
3890	SUV420H1	SUV420H1	chr11	-	67939009	67939176	67939009	67939123	67941270	67941380	3890	100	4	140	2	177	125	0.237412151755	0.704915909569	0.946	0.98	-0.034
509	ZNF587	ZNF587	chr19	+	58367471	58367601	58367474	58367601	58361180	58361439	509	9	5	15	3	127	125	0.239148492216	0.704915909569	0.639	0.831	-0.192
532	RFC2	RFC2	chr7	-	73663341	73663550	73663341	73663448	73664068	73664110	532	7	89	8	194	226	125	0.237910764571	0.704915909569	0.042	0.022	0.02
607	ZNF213	ZNF213	chr16	+	3188354	3188542	3188418	3188542	3187166	3187680	607	5	5	2	7	188	125	0.234924135977	0.704915909569	0.399	0.16	0.239
665	XRCC4	XRCC4	chr5	+	82648943	82649579	82648949	82649579	82554348	82554496	665	70	2	78	0	130	125	0.236884159486	0.704915909569	0.971	1.0	-0.029
802	ACSF3	ACSF3	chr16	+	89211621	89211809	89211674	89211809	89199543	89199670	802	0	33	3	64	177	125	0.238822052167	0.704915909569	0.0	0.032	-0.032
841	ZNF200	ZNF200	chr16	-	3272324	3274613	3272324	3274610	3282420	3282547	841	15	3	16	8	127	125	0.234407211578	0.704915909569	0.831	0.663	0.168
1728	IL15	IL15	chr4	+	142640518	142640629	142640530	142640629	142557748	142557901	1728	4	2	4	0	136	125	0.241085382771	0.707223376552	0.648	1.0	-0.352
3088	CCDC74B	CCDC74B	chr2	-	130899705	130899954	130899705	130899756	130900841	130900886	3088	16	22	4	12	250	125	0.240884835491	0.707223376552	0.267	0.143	0.124
3641	CLTA	CLTA	chr9	+	36211599	36212059	36211604	36212059	36204064	36204176	3641	1503	40	2229	75	129	125	0.241012255182	0.707223376552	0.973	0.966	0.007
1126	HERPUD1	HERPUD1	chr16	+	56969312	56969387	56969315	56969387	56969146	56969224	1126	398	40	364	27	127	125	0.242379879763	0.708022838292	0.907	0.93	-0.023
1531	E2F6	E2F6	chr2	-	11593707	11593924	11593707	11593848	11605897	11606303	1531	62	0	79	2	200	125	0.242434057358	0.708022838292	1.0	0.961	0.039
1631	TFCP2	TFCP2	chr12	-	51487538	51489061	51487538	51489058	51489771	51489823	1631	99	7	149	18	127	125	0.2418288095	0.708022838292	0.933	0.891	0.042
2527	ACIN1	ACIN1	chr14	-	23533563	23533697	23533563	23533694	23535174	23535217	2527	301	77	380	118	127	125	0.242546866518	0.708022838292	0.794	0.76	0.034
1962	ZFP90	ZFP90	chr16	+	68592277	68592471	68592375	68592471	68591900	68592027	1962	29	45	10	26	222	125	0.243064376884	0.708140527175	0.266	0.178	0.088
434	SEMA3B	SEMA3B	chr3	+	50311174	50311259	50311189	50311259	50310965	50311077	434	2	40	1	86	139	125	0.243181759542	0.708140527175	0.043	0.01	0.033
1224	MUTYH	MUTYH	chr1	-	45799084	45799275	45799084	45799169	45800062	45800183	1224	13	5	13	11	230	125	0.244776201476	0.708453112899	0.586	0.391	0.195
1385	PHF23	PHF23	chr17	-	7139248	7140086	7139248	7139885	7140703	7140796	1385	310	13	329	21	250	125	0.244738142007	0.708453112899	0.923	0.887	0.036
201	CCBL1	CCBL1	chr9	-	131598275	131598384	131598275	131598352	131599080	131599201	201	5	29	3	43	156	125	0.244020367656	0.708453112899	0.121	0.053	0.068
2261	GSTT1	GSTT1	chr22	-	24379360	24379511	24379360	24379450	24381699	24381787	2261	83	4	115	2	185	125	0.244096643697	0.708453112899	0.933	0.975	-0.042
2978	PPME1	PPME1	chr11	+	73957078	73957250	73957120	73957250	73950177	73950301	2978	0	200	6	264	166	125	0.244645316377	0.708453112899	0.0	0.017	-0.017
1342	CDC27	CDC27	chr17	-	45219218	45219391	45219218	45219388	45219594	45219802	1342	61	91	101	118	127	125	0.254812814053	0.709451342507	0.398	0.457	-0.059
1381	EI24	EI24	chr11	+	125445200	125445304	125445204	125445304	125442353	125442465	1381	15	0	36	3	128	125	0.252809073934	0.709451342507	1.0	0.921	0.079
1409	MTERF2	MTERF2	chr12	-	107378892	107379003	107378892	107378993	107380746	107380944	1409	18	5	21	12	134	125	0.249318640614	0.709451342507	0.771	0.62	0.151
1422	CBLL1	CBLL1	chr7	+	107393855	107393956	107393858	107393956	107389324	107389492	1422	41	7	70	6	127	125	0.251515033516	0.709451342507	0.852	0.92	-0.068
150	GBGT1	GBGT1	chr9	-	136031401	136031489	136031401	136031452	136036853	136036919	150	3	28	7	28	161	125	0.251031986126	0.709451342507	0.077	0.163	-0.086
1581	INPP5J	INPP5J	chr22	+	31520830	31521996	31521818	31521996	31518908	31519105	1581	13	0	17	2	250	125	0.246335302885	0.709451342507	1.0	0.81	0.19
1811	CDK20	CDK20	chr9	-	90581358	90582574	90581358	90582546	90584108	90584264	1811	26	1	20	3	152	125	0.24816308156	0.709451342507	0.955	0.846	0.109
1940	DOCK1	DOCK1	chr10	+	128810495	128810638	128810558	128810638	128806995	128807068	1940	33	92	24	95	187	125	0.253114446261	0.709451342507	0.193	0.144	0.049
1974	LOC101928812	LOC101928812	chr11	+	45377429	45378208	45377946	45378208	45376921	45377153	1974	1	1	4	0	250	125	0.251757950126	0.709451342507	0.333	1.0	-0.667
2166	C21orf2	C21orf2	chr21	-	45750705	45750802	45750705	45750799	45751725	45751897	2166	23	17	22	9	127	125	0.249689500608	0.709451342507	0.571	0.706	-0.135
2181	ZNF347	ZNF347	chr19	-	53651933	53652065	53651933	53652062	53652493	53652620	2181	2	0	4	4	127	125	0.252217326292	0.709451342507	1.0	0.496	0.504
2217	CREM	CREM	chr10	+	35467799	35467914	35467816	35467914	35437295	35437419	2217	0	39	2	49	141	125	0.253731745883	0.709451342507	0.0	0.035	-0.035
221	TAF1C	TAF1C	chr16	-	84216849	84216939	84216849	84216934	84217015	84217113	221	60	6	59	11	129	125	0.248327810865	0.709451342507	0.906	0.839	0.067
2295	MICA	MICA	chr6	+	31378848	31379136	31379020	31379136	31378319	31378574	2295	477	5	667	3	250	125	0.254627804999	0.709451342507	0.979	0.991	-0.012
238	MPZL3	MPZL3	chr11	-	118110925	118111092	118110925	118111056	118122936	118123083	238	23	0	34	2	160	125	0.25208163449	0.709451342507	1.0	0.93	0.07
2430	DCLK2	DCLK2	chr4	+	151141854	151141930	151141857	151141930	151124946	151125041	2430	10	10	4	1	127	125	0.251403188796	0.709451342507	0.496	0.797	-0.301
2548	NRF1	NRF1	chr7	+	129297182	129297414	129297185	129297414	129251542	129251665	2548	15	5	17	2	127	125	0.25494976876	0.709451342507	0.747	0.893	-0.146
272	GPNMB	GPNMB	chr7	+	23306099	23306234	23306135	23306234	23300074	23300392	272	27	146	29	111	160	125	0.245697368494	0.709451342507	0.126	0.17	-0.044
3155	DLG4	DLG4	chr17	-	7107326	7107386	7107326	7107377	7107517	7107571	3155	83	43	41	14	133	125	0.24821515932	0.709451342507	0.645	0.734	-0.089
320	TPD52L2	TPD52L2	chr20	+	62514071	62514173	62514102	62514173	62505020	62505169	320	354	7	499	5	155	125	0.253699206577	0.709451342507	0.976	0.988	-0.012
3221	ZNF227	ZNF227	chr19	+	44732598	44732725	44732639	44732725	44721943	44722005	3221	39	0	20	1	165	125	0.251436647765	0.709451342507	1.0	0.938	0.062
344	CRBN	CRBN	chr3	-	3216846	3216953	3216846	3216950	3221304	3221401	344	44	2	32	0	127	125	0.249055494515	0.709451342507	0.956	1.0	-0.044
3489	NPHP1	NPHP1	chr2	-	110920624	110920712	110920624	110920709	110922264	110922307	3489	9	4	6	7	127	125	0.254334612908	0.709451342507	0.689	0.458	0.231
3537	SORBS1	SORBS1	chr10	-	97174250	97174619	97174250	97174412	97181717	97181830	3537	70	0	96	2	250	125	0.252711340584	0.709451342507	1.0	0.96	0.04
3593	GUCD1	GUCD1	chr22	-	24936390	24939068	24936390	24939065	24942881	24942973	3593	12	2	5	3	127	125	0.250427296665	0.709451342507	0.855	0.621	0.234
3630	SP1	SP1	chr12	+	53775893	53777406	53776037	53777406	53775442	53775597	3630	252	14	292	10	250	125	0.254332023062	0.709451342507	0.9	0.936	-0.036
3642	ABCE1	ABCE1	chr4	+	146025537	146025667	146025540	146025667	146019155	146019571	3642	273	44	551	70	127	125	0.254198407374	0.709451342507	0.859	0.886	-0.027
3940	IFNAR2	IFNAR2	chr21	+	34614144	34614282	34614190	34614282	34602199	34602521	3940	21	39	20	23	170	125	0.245815528537	0.709451342507	0.284	0.39	-0.106
53	PLAGL1	PLAGL1	chr6	-	144287294	144287422	144287294	144287367	144290043	144290115	53	14	10	20	26	179	125	0.246375502913	0.709451342507	0.494	0.349	0.145
767	MANEAL	MANEAL	chr1	+	38265238	38267278	38265515	38267278	38262415	38262492	767	6	0	22	5	250	125	0.250378586113	0.709451342507	1.0	0.688	0.312
891	ARHGEF10	ARHGEF10	chr8	+	1812535	1812602	1812538	1812602	1808062	1808350	891	45	25	60	48	127	125	0.250222723791	0.709451342507	0.639	0.552	0.087
990	LINC01158	LINC01158	chr2	-	105429166	105429242	105429166	105429195	105467769	105467934	990	74	5	78	2	171	125	0.2480348763	0.709451342507	0.915	0.966	-0.051
998	GUCY1B3	GUCY1B3	chr4	+	156723364	156723731	156723592	156723731	156721028	156721226	998	108	5	71	1	250	125	0.252484330882	0.709451342507	0.915	0.973	-0.058
160	TRPM7	TRPM7	chr15	-	50875285	50875356	50875285	50875353	50878588	50878685	160	40	19	43	31	127	125	0.25577273118	0.710082337612	0.674	0.577	0.097
94	TMEM136	TMEM136	chr11	+	120197830	120198349	120198174	120198349	120195837	120196077	94	9	4	9	1	250	125	0.255766861553	0.710082337612	0.529	0.818	-0.289
1854	FAM213B	FAM213B	chr1	+	2519774	2519892	2519828	2519892	2519179	2519231	1854	2	109	7	157	178	125	0.256501234765	0.711275833772	0.013	0.03	-0.017
2237	ZNF20	ZNF20	chr19	-	12246583	12246719	12246583	12246710	12250994	12251222	2237	12	8	6	9	133	125	0.257375504634	0.712870293068	0.585	0.385	0.2
335	MYBL1	MYBL1	chr8	-	67492367	67492601	67492367	67492598	67504674	67504779	335	33	0	77	3	127	125	0.257776201433	0.713150884801	1.0	0.962	0.038
1825	CYB561D2	CYB561D2	chr3	+	50388773	50388991	50388839	50388991	50388125	50388415	1825	41	43	92	71	190	125	0.25813819704	0.713323880916	0.385	0.46	-0.075
3245	IRF3	IRF3	chr19	-	50163969	50164101	50163969	50164085	50165204	50165585	3245	47	173	54	256	140	125	0.258905257951	0.714614512676	0.195	0.158	0.037
2507	SMUG1	SMUG1	chr12	-	54581602	54581689	54581602	54581686	54582734	54582778	2507	5	3	3	6	127	125	0.260011285889	0.716007957211	0.621	0.33	0.291
657	ZNF562	ZNF562	chr19	-	9759337	9764557	9759337	9764554	9768684	9768811	657	5	3	3	6	127	125	0.260011285889	0.716007957211	0.621	0.33	0.291
3300	COX18	COX18	chr4	-	73930494	73930619	73930494	73930616	73930966	73931130	3300	10	38	20	46	127	125	0.260434124105	0.716344207411	0.206	0.3	-0.094
2976	FAM135A	FAM135A	chr6	+	71234045	71236401	71234633	71236401	71233669	71233824	2976	22	21	43	62	250	125	0.261107005841	0.717366652726	0.344	0.257	0.087
1095	POLR1B	POLR1B	chr2	+	113304588	113304756	113304659	113304756	113299491	113300248	1095	37	3	99	3	195	125	0.262392923051	0.717977494139	0.888	0.955	-0.067
1621	MYO15B	MYO15B	chr17	+	73608878	73608974	73608895	73608974	73607966	73608097	1621	7	0	3	1	141	125	0.262504330531	0.717977494139	1.0	0.727	0.273
1892	EME1	EME1	chr17	+	48456428	48456585	48456467	48456585	48456134	48456256	1892	5	27	9	24	163	125	0.262567315185	0.717977494139	0.124	0.223	-0.099
2472	C1orf109	C1orf109	chr1	-	38155277	38155558	38155277	38155555	38155887	38156267	2472	4	10	2	15	127	125	0.262962834724	0.717977494139	0.282	0.116	0.166
2990	STRA6	STRA6	chr15	-	74488348	74488488	74488348	74488461	74489678	74489764	2990	158	4	8	1	151	125	0.263137847348	0.717977494139	0.97	0.869	0.101
3232	C19orf60	C19orf60	chr19	+	18700222	18700493	18700288	18700493	18699804	18699887	3232	40	19	6	6	190	125	0.262943893427	0.717977494139	0.581	0.397	0.184
1869	KIF17	KIF17	chr1	-	20996913	20996984	20996913	20996981	20998430	20998689	1869	2	3	1	8	127	125	0.264924884637	0.718520946569	0.396	0.11	0.286
1909	ELMO2	ELMO2	chr20	-	45023043	45023171	45023043	45023142	45035186	45035271	1909	8	7	9	3	153	125	0.266001597618	0.718520946569	0.483	0.71	-0.227
1973	ZFYVE1	ZFYVE1	chr14	-	73444634	73444752	73444634	73444710	73445568	73445677	1973	3	0	3	2	166	125	0.265590754371	0.718520946569	1.0	0.53	0.47
215	C5orf38	C5orf38	chr5	+	2752735	2752868	2752793	2752868	2752244	2752578	215	6	2	5	0	182	125	0.264228425211	0.718520946569	0.673	1.0	-0.327
2695	PXN	PXN	chr12	-	120652905	120653220	120652905	120653076	120659425	120659561	2695	182	217	275	283	250	125	0.264635267239	0.718520946569	0.295	0.327	-0.032
3116	SKP2	SKP2	chr5	+	36181919	36184142	36183941	36184142	36177286	36177394	3116	40	6	60	16	250	125	0.266051836639	0.718520946569	0.769	0.652	0.117
3635	PSMA3-AS1	PSMA3-AS1	chr14	-	58740696	58740853	58740696	58740728	58758352	58758425	3635	3	7	9	8	249	125	0.26516312534	0.718520946569	0.177	0.361	-0.184
3766	FAM110A	FAM110A	chr20	+	825350	826922	825353	826922	814339	814594	3766	3	2	8	1	127	125	0.265263282849	0.718520946569	0.596	0.887	-0.291
424	ATF2	ATF2	chr2	-	175936977	175939595	175936977	175939563	175945387	175945493	424	4	109	2	144	156	125	0.264756590194	0.718520946569	0.029	0.011	0.018
3949	DYRK4	DYRK4	chr12	+	4722677	4723054	4722680	4723054	4721708	4721884	3949	74	27	87	22	127	125	0.266453576237	0.718790961038	0.73	0.796	-0.066
3259	AMOTL2	AMOTL2	chr3	-	134077381	134077561	134077381	134077558	134078124	134078345	3259	216	74	328	92	127	125	0.267150389034	0.719683514837	0.742	0.778	-0.036
720	P2RY6	P2RY6	chr11	+	72983351	72983511	72983384	72983511	72975549	72975694	720	18	0	28	2	157	125	0.267690845569	0.719683514837	1.0	0.918	0.082
844	HARS2	HARS2	chr5	+	140073075	140073250	140073175	140073250	140071010	140071341	844	6	73	2	60	224	125	0.267643248018	0.719683514837	0.044	0.018	0.026
3367	SHPRH	SHPRH	chr6	-	146205944	146207923	146205944	146207576	146209155	146209236	3367	22	0	34	2	250	125	0.268114001777	0.720008514355	1.0	0.895	0.105
1516	MSTO1	MSTO1	chr1	+	155583849	155584758	155583852	155584758	155583447	155583557	1516	94	3	109	1	127	125	0.269099216696	0.720218353	0.969	0.991	-0.022
1855	RELA	RELA	chr11	-	65421066	65422471	65421066	65422264	65423158	65423233	1855	554	1	571	5	250	125	0.268792863117	0.720218353	0.996	0.983	0.013
806	MEF2C	MEF2C	chr5	-	88119551	88119747	88119551	88119744	88178771	88179283	806	8	11	3	1	127	125	0.268996129982	0.720218353	0.417	0.747	-0.33
1953	VPS29	VPS29	chr12	-	110933816	110934008	110933816	110933899	110939853	110939945	1953	650	13	1083	14	233	125	0.269880844484	0.720690775292	0.964	0.976	-0.012
3128	SCARF1	SCARF1	chr17	-	1543205	1543334	1543205	1543264	1543741	1543960	3128	7	2	16	1	194	125	0.269637078071	0.720690775292	0.693	0.912	-0.219
1360	CCDC107	CCDC107	chr9	+	35660770	35661500	35660936	35661500	35660553	35660644	1360	132	0	241	3	250	125	0.270951992152	0.721811452048	1.0	0.976	0.024
2165	NKIRAS2	NKIRAS2	chr17	+	40173562	40173689	40173581	40173689	40172086	40172222	2165	0	74	2	67	143	125	0.271209592604	0.721811452048	0.0	0.025	-0.025
2770	SS18L1	SS18L1	chr20	+	60736491	60736636	60736571	60736636	60734932	60735017	2770	29	1	52	0	204	125	0.270696125412	0.721811452048	0.947	1.0	-0.053
1554	RTN3	RTN3	chr11	+	63486173	63488504	63486452	63488504	63448921	63449250	1554	12	0	6	1	250	125	0.272917091315	0.722585774761	1.0	0.75	0.25
1625	DHDDS	DHDDS	chr1	+	26795382	26797795	26795385	26797795	26786527	26786635	1625	31	86	28	108	127	125	0.272105212083	0.722585774761	0.262	0.203	0.059
1657	APOBEC3B	APOBEC3B	chr22	+	39387336	39387631	39387411	39387631	39385461	39385615	1657	119	0	202	3	199	125	0.272684260212	0.722585774761	1.0	0.977	0.023
1668	MEPCE	MEPCE	chr7	+	100028237	100029312	100028652	100029312	100026412	100026663	1668	85	0	117	2	250	125	0.273028035572	0.722585774761	1.0	0.967	0.033
274	LONRF3	LONRF3	chrX	+	118146842	118147164	118147001	118147164	118145777	118145936	274	1	5	0	9	250	125	0.2733206478	0.722585774761	0.091	0.0	0.091
555	ZNF419	ZNF419	chr19	+	58001498	58001553	58001514	58001553	57999078	57999351	555	1	4	0	8	140	125	0.272740937348	0.722585774761	0.182	0.0	0.182
1553	ABLIM3	ABLIM3	chr5	+	148637853	148640001	148639108	148640001	148632319	148632400	1553	67	0	101	2	250	125	0.274700788802	0.723024617598	1.0	0.962	0.038
2155	SLC26A6	SLC26A6	chr3	-	48664308	48664488	48664308	48664485	48665378	48665471	2155	63	68	52	74	127	125	0.274415624332	0.723024617598	0.477	0.409	0.068
3624	ZNF23	ZNF23	chr16	-	71487944	71488121	71487944	71488071	71490666	71490731	3624	6	0	8	2	174	125	0.27430629423	0.723024617598	1.0	0.742	0.258
595	TSC22D4	TSC22D4	chr7	-	100074899	100075930	100074899	100075827	100076416	100076902	595	145	7	98	2	227	125	0.273827597651	0.723024617598	0.919	0.964	-0.045
2305	NDOR1	NDOR1	chr9	+	140109858	140109973	140109879	140109973	140109546	140109654	2305	44	2	86	1	145	125	0.27626600898	0.725268584251	0.95	0.987	-0.037
3255	FAM63B	FAM63B	chr15	+	59146680	59149734	59146683	59149734	59143969	59144164	3255	41	16	75	19	127	125	0.276133427346	0.725268584251	0.716	0.795	-0.079
3806	PRUNE2	PRUNE2	chr9	-	79259654	79259828	79259654	79259825	79267398	79267599	3806	4	3	6	1	127	125	0.276567978003	0.725268584251	0.568	0.855	-0.287
652	CRTC3	CRTC3	chr15	+	91185163	91188577	91185166	91188577	91184328	91184431	652	46	25	62	23	127	125	0.277222391321	0.725268584251	0.644	0.726	-0.082
760	TJAP1	TJAP1	chr6	+	43466660	43466838	43466712	43466838	43465618	43465715	760	10	27	8	39	176	125	0.27738021841	0.725268584251	0.208	0.127	0.081
975	PER3	PER3	chr1	+	7889893	7890221	7889896	7890221	7887177	7887875	975	2	3	17	8	127	125	0.277211435089	0.725268584251	0.396	0.677	-0.281
2121	RBBP5	RBBP5	chr1	-	205055269	205057943	205055269	205057940	205064000	205064192	2121	21	5	26	12	127	125	0.278635137271	0.725364914732	0.805	0.681	0.124
2258	ECSIT	ECSIT	chr19	-	11618516	11618665	11618516	11618544	11618805	11618863	2258	179	3	202	1	245	125	0.278213949109	0.725364914732	0.968	0.99	-0.022
2398	KLHL8	KLHL8	chr4	-	88106402	88106951	88106402	88106723	88116475	88116842	2398	47	1	100	0	250	125	0.27845454978	0.725364914732	0.959	1.0	-0.041
2528	MRPL11	MRPL11	chr11	-	66204820	66204914	66204820	66204906	66205634	66205730	2528	265	11	462	12	132	125	0.278345156949	0.725364914732	0.958	0.973	-0.015
114	CBX6	CBX6	chr22	-	39257431	39263206	39257431	39263152	39267484	39267551	114	103	3	116	1	178	125	0.281504360154	0.726883048169	0.96	0.988	-0.028
1240	CANT1	CANT1	chr17	-	76993073	76994045	76993073	76993726	77005745	77005899	1240	122	0	144	2	250	125	0.283181112026	0.726883048169	1.0	0.973	0.027
2434	FAM89B	FAM89B	chr11	+	65340823	65341669	65340833	65341669	65339819	65340431	2434	38	68	19	49	134	125	0.280533590881	0.726883048169	0.343	0.266	0.077
2445	NOXA1	NOXA1	chr9	+	140328654	140328858	140328675	140328858	140328416	140328531	2445	6	6	1	4	145	125	0.283185335307	0.726883048169	0.463	0.177	0.286
2670	C21orf58	C21orf58	chr21	-	47734629	47734963	47734629	47734794	47735387	47735461	2670	14	20	18	15	250	125	0.281570846049	0.726883048169	0.259	0.375	-0.116
2715	ZNF707	ZNF707	chr8	+	144773766	144773883	144773769	144773883	144773242	144773402	2715	1	19	2	9	127	125	0.282147978223	0.726883048169	0.049	0.179	-0.13
2991	CCDC84	CCDC84	chr11	+	118885997	118886149	118886016	118886149	118885703	118885793	2991	0	51	2	61	143	125	0.281157073744	0.726883048169	0.0	0.028	-0.028
3082	AHCYL2	AHCYL2	chr7	+	129019478	129019590	129019481	129019590	128864854	128865280	3082	1	7	0	12	127	125	0.282953699764	0.726883048169	0.123	0.0	0.123
3098	UBR5	UBR5	chr8	-	103277327	103277506	103277327	103277503	103279174	103279235	3098	121	41	108	27	127	125	0.280388695387	0.726883048169	0.744	0.797	-0.053
3117	SERINC5	SERINC5	chr5	-	79454658	79454785	79454658	79454779	79462205	79462301	3117	107	1	56	2	130	125	0.281878184132	0.726883048169	0.99	0.964	0.026
3363	CD164	CD164	chr6	-	109687716	109690220	109687716	109689528	109691613	109691670	3363	1448	12	2103	11	250	125	0.282636006128	0.726883048169	0.984	0.99	-0.006
3639	ACSL4	ACSL4	chrX	-	108926364	108926895	108926364	108926601	108976367	108976621	3639	34	4	45	2	250	125	0.282151804565	0.726883048169	0.81	0.918	-0.108
662	COBL	COBL	chr7	-	51092805	51093069	51092805	51092928	51094242	51094362	662	9	9	40	22	250	125	0.281708302208	0.726883048169	0.333	0.476	-0.143
357	TRIM32	TRIM32	chr9	+	119459940	119463579	119459943	119463579	119449580	119449660	357	9	9	5	11	127	125	0.283580815307	0.727114641616	0.496	0.309	0.187
473	CAPNS1	CAPNS1	chr19	+	36631898	36632122	36631901	36632122	36630827	36631059	473	10	4	6	6	127	125	0.285432441753	0.731075350813	0.711	0.496	0.215
3457	LOC727751	LOC727751	chr15	+	82973923	82976258	82974255	82976258	82972121	82972259	3457	1	0	3	7	250	125	0.286421285864	0.73124919928	1.0	0.176	0.824
427	TFPI2	TFPI2	chr7	-	93516572	93516743	93516572	93516667	93518346	93518535	427	4053	149	2456	104	200	125	0.286177556358	0.73124919928	0.944	0.937	0.007
983	SCNM1	SCNM1	chr1	+	151140619	151140814	151140669	151140814	151139801	151139890	983	256	18	276	13	174	125	0.286180292115	0.73124919928	0.911	0.938	-0.027
1223	MUTYH	MUTYH	chr1	-	45799084	45799266	45799084	45799169	45800062	45800183	1223	13	5	14	11	221	125	0.289600010667	0.731691950403	0.595	0.419	0.176
1517	MSTO1	MSTO1	chr1	+	155583849	155584758	155583852	155584758	155583447	155583524	1517	15	9	17	5	127	125	0.289195760661	0.731691950403	0.621	0.77	-0.149
1659	PGBD2	PGBD2	chr1	+	249210800	249213345	249211477	249213345	249208014	249208078	1659	28	1	24	3	250	125	0.290280811558	0.731691950403	0.933	0.8	0.133
2406	MRPS31P5	MRPS31P5	chr13	-	52744121	52744234	52744121	52744191	52745292	52745383	2406	7	4	3	5	167	125	0.289403002801	0.731691950403	0.567	0.31	0.257
346	ITFG3	ITFG3	chr16	+	304379	304680	304386	304680	299547	299653	346	288	14	235	17	131	125	0.288197076068	0.731691950403	0.952	0.93	0.022
3487	GTF2IRD1	GTF2IRD1	chr7	+	73929674	73929926	73929770	73929926	73927159	73927301	3487	2	108	6	138	220	125	0.290144248495	0.731691950403	0.01	0.024	-0.014
3554	ZNF268	ZNF268	chr12	+	133764450	133764658	133764457	133764658	133758531	133758616	3554	0	18	2	31	131	125	0.289512581554	0.731691950403	0.0	0.058	-0.058
3628	TCF7	TCF7	chr5	+	133481431	133483920	133481914	133483920	133479282	133479331	3628	4	22	2	29	250	125	0.290120996842	0.731691950403	0.083	0.033	0.05
3869	SLC39A9	SLC39A9	chr14	+	69925079	69929107	69928413	69929107	69922448	69922583	3869	121	4	179	11	250	125	0.290147937968	0.731691950403	0.938	0.891	0.047
56	PLAGL1	PLAGL1	chr6	-	144281605	144281693	144281605	144281679	144285923	144285955	56	11	61	25	91	138	125	0.288631502773	0.731691950403	0.14	0.199	-0.059
679	ZCCHC10	ZCCHC10	chr5	-	132335823	132335893	132335823	132335865	132342450	132342612	679	5	50	11	60	152	125	0.287744956086	0.731691950403	0.076	0.131	-0.055
773	IGF1R	IGF1R	chr15	+	99472786	99472889	99472789	99472889	99467753	99467913	773	34	17	37	28	127	125	0.28989146022	0.731691950403	0.663	0.565	0.098
2176	RNF111	RNF111	chr15	+	59384711	59384839	59384735	59384839	59383257	59383353	2176	19	31	22	23	148	125	0.291198592945	0.73245517254	0.341	0.447	-0.106
882	ZC4H2	ZC4H2	chrX	-	64141696	64142123	64141696	64141868	64254508	64254624	882	7	10	0	2	250	125	0.290960931504	0.73245517254	0.259	0.0	0.259
1150	FST	FST	chr5	+	52781516	52782304	52781780	52782304	52780826	52781057	1150	2	14	1	1	250	125	0.293971078022	0.732900511513	0.067	0.333	-0.266
121	DDX3X	DDX3X	chrX	+	41206564	41206704	41206567	41206704	41206111	41206265	121	551	243	755	370	127	125	0.292492067355	0.732900511513	0.691	0.668	0.023
139	JKAMP	JKAMP	chr14	+	59953398	59953522	59953448	59953522	59951160	59951311	139	29	23	38	44	174	125	0.292175414428	0.732900511513	0.475	0.383	0.092
2145	AMZ2	AMZ2	chr17	+	66244780	66244846	66244784	66244846	66244144	66244199	2145	5	0	17	4	128	125	0.293119061214	0.732900511513	1.0	0.806	0.194
2425	KRBA1	KRBA1	chr7	+	149418470	149418626	149418473	149418626	149417925	149418081	2425	13	12	8	14	127	125	0.293935550537	0.732900511513	0.516	0.36	0.156
2520	RSRC2	RSRC2	chr12	-	122992764	122992997	122992764	122992994	122995655	122995735	2520	162	138	173	174	127	125	0.294833134949	0.732900511513	0.536	0.495	0.041
2975	PMS2	PMS2	chr7	-	6045522	6045662	6045522	6045657	6048627	6048737	2975	19	4	37	15	129	125	0.295566048332	0.732900511513	0.822	0.705	0.117
3264	SMPDL3B	SMPDL3B	chr1	+	28275504	28275673	28275575	28275673	28271742	28271956	3264	0	75	4	136	195	125	0.294504843885	0.732900511513	0.0	0.019	-0.019
3461	LY6K	LY6K	chr8	+	143784261	143785584	143784508	143785584	143783017	143783131	3461	19	9	84	24	250	125	0.294291349233	0.732900511513	0.514	0.636	-0.122
3657	PES1	PES1	chr22	-	30976557	30976688	30976557	30976673	30976998	30977088	3657	231	13	330	12	139	125	0.291858776143	0.732900511513	0.941	0.961	-0.02
459	ZGPAT	ZGPAT	chr20	+	62365996	62366176	62366056	62366176	62364938	62365091	459	17	109	18	78	184	125	0.293358594592	0.732900511513	0.096	0.136	-0.04
524	YY1AP1	YY1AP1	chr1	-	155638417	155638568	155638417	155638508	155640110	155640255	524	79	67	92	61	184	125	0.295683203847	0.732900511513	0.445	0.506	-0.061
740	DDIT3	DDIT3	chr12	-	57911051	57911302	57911051	57911221	57911488	57911536	740	71	92	57	57	205	125	0.292860185115	0.732900511513	0.32	0.379	-0.059
867	TMPRSS4	TMPRSS4	chr11	+	117978488	117978590	117978503	117978590	117975405	117975535	867	228	5	978	35	139	125	0.295085499188	0.732900511513	0.976	0.962	0.014
1720	RASGEF1B	RASGEF1B	chr4	-	82369222	82369438	82369222	82369435	82377804	82377942	1720	20	24	1	4	127	125	0.296003409232	0.732931518493	0.451	0.197	0.254
1542	CEP97	CEP97	chr3	+	101476477	101477267	101476654	101477267	101475906	101476040	1542	35	1	44	4	250	125	0.296381477838	0.733105586926	0.946	0.846	0.1
809	HMGA2	HMGA2	chr12	+	66308499	66309307	66308838	66309307	66232298	66232349	809	5	18	3	25	250	125	0.2968964175	0.733617496354	0.122	0.057	0.065
2509	NREP	NREP	chr5	-	111092832	111092876	111092832	111092870	111093074	111093252	2509	5	4	5	1	130	125	0.297310013493	0.733878188746	0.546	0.828	-0.282
1232	HCST	HCST	chr19	+	36395021	36395173	36395024	36395173	36394673	36394805	1232	2	0	2	2	127	125	0.299700858625	0.737832688362	1.0	0.496	0.504
2420	FLII	FLII	chr17	-	18154993	18155130	18154993	18155127	18155312	18155460	2420	257	207	525	375	127	125	0.299893327809	0.737832688362	0.55	0.579	-0.029
3067	TP53	TP53	chr17	-	7576524	7576657	7576524	7576584	7576852	7576926	3067	3	1	6	0	197	125	0.300151081034	0.737832688362	0.656	1.0	-0.344
3859	CCDC51	CCDC51	chr3	-	48476226	48476425	48476226	48476420	48481397	48481529	3859	13	1	19	0	129	125	0.299230562603	0.737832688362	0.926	1.0	-0.074
3760	POC1A	POC1A	chr3	-	52185031	52185187	52185031	52185116	52188370	52188706	3760	1	11	7	25	195	125	0.300867744229	0.738831924488	0.055	0.152	-0.097
1544	BRCA1	BRCA1	chr17	-	41251791	41251897	41251791	41251894	41256138	41256278	1544	26	3	66	15	127	125	0.30386338666	0.739328485214	0.895	0.812	0.083
2067	CELF2	CELF2	chr10	+	11370888	11374605	11372418	11374605	11367798	11367942	2067	70	1	146	6	250	125	0.303724250483	0.739328485214	0.972	0.924	0.048
2325	SPARC	SPARC	chr5	-	151054172	151054235	151054172	151054232	151055692	151055762	2325	5645	116	1308	21	127	125	0.302842857458	0.739328485214	0.98	0.984	-0.004
2482	DERL2	DERL2	chr17	-	5388470	5388536	5388470	5388533	5389388	5389550	2482	147	14	164	10	127	125	0.301440946841	0.739328485214	0.912	0.942	-0.03
2580	FBXO44	FBXO44	chr1	+	11715862	11716157	11715996	11716157	11714913	11715009	2580	63	1	82	4	250	125	0.30292595029	0.739328485214	0.969	0.911	0.058
277	BRD9	BRD9	chr5	-	889135	889280	889135	889275	889701	889762	277	99	0	150	3	129	125	0.30324041429	0.739328485214	1.0	0.98	0.02
322	TPD52L2	TPD52L2	chr20	+	62500648	62500794	62500717	62500794	62496580	62496737	322	653	7	884	5	193	125	0.3034770669	0.739328485214	0.984	0.991	-0.007
3269	RBM26	RBM26	chr13	-	79939712	79939868	79939712	79939853	79940189	79940330	3269	16	101	34	153	139	125	0.302735337601	0.739328485214	0.125	0.167	-0.042
3904	ALG9	ALG9	chr11	-	111708971	111709122	111708971	111709101	111711377	111711532	3904	34	67	39	103	145	125	0.303499141514	0.739328485214	0.304	0.246	0.058
1004	OPTN	OPTN	chr10	+	13151096	13151288	13151111	13151288	13150961	13151015	1004	10	10	16	28	139	125	0.31594366373	0.739997843663	0.473	0.339	0.134
1055	CDK5RAP2	CDK5RAP2	chr9	-	123232388	123232498	123232388	123232495	123234025	123234156	1055	41	3	44	1	127	125	0.311670992133	0.739997843663	0.931	0.977	-0.046
1123	CELF1	CELF1	chr11	-	47498397	47498511	47498397	47498508	47498848	47498977	1123	71	111	114	146	127	125	0.312510896973	0.739997843663	0.386	0.435	-0.049
1159	APTX	APTX	chr9	-	32987541	32987840	32987541	32987729	32989756	32989893	1159	60	17	103	20	235	125	0.311208724645	0.739997843663	0.652	0.733	-0.081
1226	MUTYH	MUTYH	chr1	-	45799084	45799266	45799084	45799236	45800062	45800183	1226	1	3	1	0	154	125	0.306338423532	0.739997843663	0.213	1.0	-0.787
1332	NCAPG2	NCAPG2	chr7	-	158468168	158468348	158468168	158468308	158472651	158472777	1332	114	2	288	1	164	125	0.308953015618	0.739997843663	0.978	0.995	-0.017
1467	ZMIZ2	ZMIZ2	chr7	+	44796545	44796748	44796641	44796748	44796023	44796138	1467	249	15	300	12	220	125	0.305375545479	0.739997843663	0.904	0.934	-0.03
1615	FAM71E1	FAM71E1	chr19	-	50978581	50978760	50978581	50978712	50979089	50979190	1615	5	8	5	3	172	125	0.311320911484	0.739997843663	0.312	0.548	-0.236
1635	MLLT4	MLLT4	chr6	+	168272893	168273057	168272896	168273057	168271065	168271178	1635	89	60	251	138	127	125	0.306206329859	0.739997843663	0.593	0.642	-0.049
1747	GPRASP2	GPRASP2	chrX	+	101969336	101972661	101969464	101972661	101969116	101969194	1747	4	32	0	8	250	125	0.30536372363	0.739997843663	0.059	0.0	0.059
176	HOTAIR	HOTAIR	chr12	-	54359747	54359871	54359747	54359867	54360059	54360161	176	2	1	4	0	128	125	0.315717354402	0.739997843663	0.661	1.0	-0.339
1859	PAN2	PAN2	chr12	-	56717820	56717969	56717820	56717966	56718077	56718277	1859	24	11	27	7	127	125	0.314636342402	0.739997843663	0.682	0.792	-0.11
1893	PRICKLE1	PRICKLE1	chr12	-	42866186	42866366	42866186	42866363	42877559	42877797	1893	16	1	8	2	127	125	0.306799368419	0.739997843663	0.94	0.797	0.143
2020	CCNJ	CCNJ	chr10	+	97816844	97817004	97816877	97817004	97816457	97816757	2020	45	6	60	4	157	125	0.310819683777	0.739997843663	0.857	0.923	-0.066
2074	POU2F2	POU2F2	chr19	-	42600233	42600395	42600233	42600347	42603678	42603770	2074	18	13	9	3	172	125	0.313957023197	0.739997843663	0.502	0.686	-0.184
2230	MAD1L1	MAD1L1	chr7	-	2270183	2270362	2270183	2270359	2272506	2272583	2230	26	4	45	3	127	125	0.309747383922	0.739997843663	0.865	0.937	-0.072
2350	PAM	PAM	chr5	+	102363885	102363942	102363888	102363942	102360834	102361038	2350	66	152	85	160	127	125	0.313529620502	0.739997843663	0.299	0.343	-0.044
2358	FUOM	FUOM	chr10	-	135170690	135170966	135170690	135170759	135171426	135171529	2358	5	44	6	102	250	125	0.311727334046	0.739997843663	0.054	0.029	0.025
249	RNH1	RNH1	chr11	-	502061	502249	502061	502181	507112	507283	249	335	288	350	337	192	125	0.308627162586	0.739997843663	0.431	0.403	0.028
2522	RSRC2	RSRC2	chr12	-	123003385	123003598	123003385	123003576	123005931	123005975	2522	14	127	15	202	146	125	0.315787681363	0.739997843663	0.086	0.06	0.026
2540	PCMTD2	PCMTD2	chr20	+	62899239	62899363	62899320	62899363	62895781	62895884	2540	53	0	35	1	205	125	0.30832559651	0.739997843663	1.0	0.955	0.045
2575	SLC39A13	SLC39A13	chr11	+	47436589	47436710	47436610	47436710	47436327	47436460	2575	8	249	3	186	145	125	0.306180187962	0.739997843663	0.027	0.014	0.013
2771	NCAPG	NCAPG	chr4	+	17825269	17825393	17825294	17825393	17824605	17824746	2771	98	2	203	9	149	125	0.308749446193	0.739997843663	0.976	0.95	0.026
2773	OSBP2	OSBP2	chr22	+	31285163	31285221	31285166	31285221	31284209	31284327	2773	5	1	8	0	127	125	0.310712610531	0.739997843663	0.831	1.0	-0.169
2924	TRMT10A	TRMT10A	chr4	-	100480310	100480518	100480310	100480507	100485069	100485214	2924	19	9	17	14	135	125	0.31574210825	0.739997843663	0.662	0.529	0.133
3260	TGFBRAP1	TGFBRAP1	chr2	-	105924070	105924775	105924070	105924772	105946081	105946171	3260	2	5	5	4	127	125	0.313753972178	0.739997843663	0.282	0.552	-0.27
3268	RBM26	RBM26	chr13	-	79928573	79928705	79928573	79928696	79929354	79929519	3268	64	20	83	36	133	125	0.314109060703	0.739997843663	0.75	0.684	0.066
3279	NRP1	NRP1	chr10	-	33475144	33475419	33475144	33475416	33481208	33481346	3279	15	235	10	241	127	125	0.305053977089	0.739997843663	0.059	0.039	0.02
3441	GCDH	GCDH	chr19	+	13007018	13007235	13007053	13007235	13006805	13006935	3441	82	3	141	2	159	125	0.313647720719	0.739997843663	0.956	0.982	-0.026
3626	ZNF23	ZNF23	chr16	-	71481502	71483788	71481502	71483785	71487145	71487253	3626	2	1	4	0	127	125	0.315530775723	0.739997843663	0.663	1.0	-0.337
3633	MRPL55	MRPL55	chr1	-	228295935	228296022	228295935	228296019	228296655	228296722	3633	0	65	2	78	127	125	0.31019616368	0.739997843663	0.0	0.025	-0.025
3646	BTN3A1	BTN3A1	chr6	+	26412639	26415444	26412932	26415444	26411782	26411809	3646	7	5	4	7	250	125	0.314733352632	0.739997843663	0.412	0.222	0.19
3651	XRN1	XRN1	chr3	-	142051216	142051376	142051216	142051373	142051808	142051931	3651	18	8	22	5	127	125	0.312937843287	0.739997843663	0.689	0.812	-0.123
3802	UMAD1	UMAD1	chr7	+	7712939	7713084	7712946	7713084	7680266	7680452	3802	3	1	0	1	131	125	0.308106026328	0.739997843663	0.741	0.0	0.741
3843	AGER	AGER	chr6	-	32148744	32149016	32148744	32148918	32149300	32149409	3843	14	1	20	0	222	125	0.310366096179	0.739997843663	0.887	1.0	-0.113
3908	PSMG1	PSMG1	chr21	-	40551849	40551912	40551849	40551897	40552210	40552362	3908	216	4	330	11	139	125	0.312253862681	0.739997843663	0.98	0.964	0.016
48	METTL9	METTL9	chr16	+	21666547	21668794	21666550	21668794	21636251	21636436	48	401	217	436	209	127	125	0.310818333899	0.739997843663	0.645	0.672	-0.027
642	GSTT2	GSTT2	chr22	-	24325061	24325235	24325061	24325193	24325587	24326106	642	4	8	1	0	166	125	0.312834766461	0.739997843663	0.274	1.0	-0.726
3346	WRNIP1	WRNIP1	chr6	+	2770353	2770595	2770428	2770595	2768924	2769116	3346	327	15	506	16	199	125	0.316572362636	0.740559086134	0.932	0.952	-0.02
3813	RNF121	RNF121	chr11	+	71706485	71706597	71706495	71706597	71701642	71701763	3813	4	0	2	1	134	125	0.316805083447	0.740559086134	1.0	0.651	0.349
1773	IST1	IST1	chr16	+	71958671	71958720	71958675	71958720	71956376	71956583	1773	18	0	35	2	128	125	0.318454127065	0.742170923918	1.0	0.945	0.055
1786	UCHL5	UCHL5	chr1	-	192992055	192992169	192992055	192992166	192992973	192993076	1786	58	105	117	173	127	125	0.319364062559	0.742170923918	0.352	0.4	-0.048
1856	RELA	RELA	chr11	-	65427136	65427268	65427136	65427259	65427594	65427686	1856	324	9	352	15	133	125	0.319103265912	0.742170923918	0.971	0.957	0.014
3209	NAT9	NAT9	chr17	-	72771760	72771991	72771760	72771846	72772405	72772564	3209	9	61	6	71	250	125	0.318825262855	0.742170923918	0.069	0.041	0.028
3371	HDAC5	HDAC5	chr17	-	42188096	42188171	42188096	42188168	42194861	42195072	3371	38	42	9	16	127	125	0.31883220454	0.742170923918	0.471	0.356	0.115
540	CAMTA2	CAMTA2	chr17	-	4872201	4872276	4872201	4872274	4872444	4872632	540	86	2	82	0	126	125	0.318229827489	0.742170923918	0.977	1.0	-0.023
1731	TSACC	TSACC	chr1	+	156309424	156309582	156309525	156309582	156308230	156308396	1731	4	2	3	0	225	125	0.319825952495	0.742519901407	0.526	1.0	-0.474
1705	EIF1AD	EIF1AD	chr11	-	65767773	65767976	65767773	65767947	65769380	65769637	1705	26	9	27	5	153	125	0.3203180281	0.742749412852	0.702	0.815	-0.113
438	PMF1-BGLAP	PMF1-BGLAP	chr1	+	156206078	156206274	156206139	156206274	156203418	156203519	438	406	17	489	28	185	125	0.320548445177	0.742749412852	0.942	0.922	0.02
1533	LINC01503	LINC01503	chr9	+	132104014	132104322	132104110	132104322	132101070	132101196	1533	28	1	36	0	220	125	0.321528763543	0.742853069602	0.941	1.0	-0.059
751	DTNBP1	DTNBP1	chr6	-	15651543	15651639	15651543	15651594	15652317	15652371	751	1	71	0	108	169	125	0.321031525566	0.742853069602	0.01	0.0	0.01
950	ZNF197	ZNF197	chr3	+	44670556	44671036	44670565	44671036	44666510	44666635	950	6	8	4	12	133	125	0.321237489042	0.742853069602	0.413	0.239	0.174
233	TMEM218	TMEM218	chr11	-	124972027	124972247	124972027	124972213	124972629	124972705	233	2	8	7	11	158	125	0.322116426789	0.743310994702	0.165	0.335	-0.17
2817	PITPNM1	PITPNM1	chr11	-	67263648	67263819	67263648	67263816	67264701	67264907	2817	135	38	95	35	127	125	0.322351073689	0.743310994702	0.778	0.728	0.05
1261	CLINT1	CLINT1	chr5	-	157216370	157216575	157216370	157216521	157218710	157219003	1261	138	155	205	267	178	125	0.323846038681	0.743566696249	0.385	0.35	0.035
1579	IL4R	IL4R	chr16	+	27363860	27364017	27363865	27364017	27357787	27357939	1579	208	0	315	5	129	125	0.324334927541	0.743566696249	1.0	0.984	0.016
248	TYSND1	TYSND1	chr10	-	71902423	71902609	71902423	71902520	71903597	71903728	248	73	3	85	7	213	125	0.323961830412	0.743566696249	0.935	0.877	0.058
2612	PTPRG-AS1	PTPRG-AS1	chr3	-	62303482	62303578	62303482	62303575	62304540	62304622	2612	2	2	5	1	127	125	0.322940604367	0.743566696249	0.496	0.831	-0.335
3678	SLC43A3	SLC43A3	chr11	-	57193461	57193862	57193461	57193825	57194060	57194125	3678	40	188	105	403	161	125	0.324268433542	0.743566696249	0.142	0.168	-0.026
704	LY6E	LY6E	chr8	+	144102299	144102408	144102304	144102408	144099901	144100003	704	127	56	124	68	129	125	0.324286593422	0.743566696249	0.687	0.639	0.048
3873	ZNF133	ZNF133	chr20	+	18286311	18286451	18286324	18286451	18268926	18269248	3873	6	3	0	1	137	125	0.325016530975	0.744412862291	0.646	0.0	0.646
1740	IBTK	IBTK	chr6	-	82906014	82906163	82906014	82906118	82909857	82909970	1740	163	12	229	11	169	125	0.326193151856	0.744958856875	0.909	0.939	-0.03
2091	PDHA1	PDHA1	chrX	+	19369377	19369525	19369398	19369525	19368054	19368228	2091	3	318	8	421	145	125	0.326078216582	0.744958856875	0.008	0.016	-0.008
3662	FAM63A	FAM63A	chr1	-	150974640	150974876	150974640	150974787	150978787	150979273	3662	27	1	34	0	213	125	0.325624765565	0.744958856875	0.941	1.0	-0.059
1495	CBS	CBS	chr21	-	44473300	44474093	44473300	44473757	44476912	44476997	1495	435	4	733	3	250	125	0.32688000228	0.745169999136	0.982	0.992	-0.01
3488	GTF2IRD1	GTF2IRD1	chr7	+	73969722	73969824	73969767	73969824	73969503	73969553	3488	79	97	77	76	169	125	0.326946566979	0.745169999136	0.376	0.428	-0.052
849	NDUFB9	NDUFB9	chr8	+	125555327	125555520	125555329	125555520	125551342	125551528	849	818	14	1360	32	126	125	0.327224105414	0.745169999136	0.983	0.977	0.006
1400	TCF19	TCF19	chr6	+	31126673	31127484	31126919	31127484	31126302	31126499	1400	73	45	179	88	250	125	0.329636628537	0.747950687679	0.448	0.504	-0.056
152	GBGT1	GBGT1	chr9	-	136030564	136030736	136030564	136030699	136031287	136031323	152	0	11	2	22	161	125	0.331585191515	0.747950687679	0.0	0.066	-0.066
1916	ARNT	ARNT	chr1	-	150788734	150788882	150788734	150788876	150789263	150789366	1916	90	2	79	0	130	125	0.330769501388	0.747950687679	0.977	1.0	-0.023
1960	ZFP90	ZFP90	chr16	+	68596894	68601039	68596946	68601039	68592375	68592471	1960	9	58	2	28	176	125	0.329412017328	0.747950687679	0.099	0.048	0.051
2550	TIMM9	TIMM9	chr14	-	58875211	58875886	58875211	58875817	58877560	58877656	2550	232	1	305	4	193	125	0.331322004726	0.747950687679	0.993	0.98	0.013
2589	PPP1R9A	PPP1R9A	chr7	+	94898518	94898819	94898572	94898819	94897861	94898019	2589	29	2	50	1	178	125	0.331452686478	0.747950687679	0.911	0.972	-0.061
300	FOXP4	FOXP4	chr6	+	41553168	41553255	41553174	41553255	41552506	41552629	300	106	9	140	18	130	125	0.331455360835	0.747950687679	0.919	0.882	0.037
3160	ZNF410	ZNF410	chr14	+	74371604	74371786	74371633	74371786	74370662	74370813	3160	231	10	264	7	153	125	0.331090620416	0.747950687679	0.95	0.969	-0.019
3403	UXS1	UXS1	chr2	-	106781191	106781255	106781191	106781240	106782511	106782539	3403	50	207	90	307	139	125	0.328818177317	0.747950687679	0.178	0.209	-0.031
688	C4orf46	C4orf46	chr4	-	159587826	159590920	159587826	159590916	159593148	159593407	688	5	2	10	1	128	125	0.330716314655	0.747950687679	0.709	0.907	-0.198
2799	MASTL	MASTL	chr10	+	27462046	27462188	27462049	27462188	27458872	27460012	2799	62	63	94	119	127	125	0.33323381392	0.75095832049	0.492	0.437	0.055
1115	BTN3A2	BTN3A2	chr6	+	26376024	26378548	26376756	26378548	26374998	26375026	1115	91	1	54	2	250	125	0.334263996514	0.751147961978	0.978	0.931	0.047
3592	GUCD1	GUCD1	chr22	-	24939809	24940051	24939809	24939922	24942881	24942973	3592	307	12	426	11	250	125	0.333995322918	0.751147961978	0.927	0.951	-0.024
981	SETMAR	SETMAR	chr3	+	4354581	4355445	4355330	4355445	4344987	4345210	981	17	0	34	2	250	125	0.33419384042	0.751147961978	1.0	0.895	0.105
2863	ATXN2L	ATXN2L	chr16	+	28848048	28848558	28848071	28848558	28847253	28847443	2863	110	31	158	34	147	125	0.335437388086	0.752365215086	0.751	0.798	-0.047
3653	ZBED5	ZBED5	chr11	-	10874250	10876665	10874250	10876633	10877690	10877804	3653	23	58	21	37	156	125	0.33514082201	0.752365215086	0.241	0.313	-0.072
1885	PCYT2	PCYT2	chr17	-	79866751	79866913	79866751	79866911	79867389	79867478	1885	132	2	182	6	126	125	0.33645919381	0.753563932235	0.985	0.968	0.017
1996	ZNF195	ZNF195	chr11	-	3398846	3399130	3398846	3399032	3400267	3400452	1996	17	1	21	0	222	125	0.336604544038	0.753563932235	0.905	1.0	-0.095
194	OAZ2	OAZ2	chr15	-	64983632	64983790	64983632	64983787	64995227	64995480	194	288	28	312	39	127	125	0.337249340221	0.753709893789	0.91	0.887	0.023
2206	TBCE	TBCE	chr1	+	235582731	235582876	235582787	235582876	235577747	235577933	2206	1	69	0	95	180	125	0.337302580512	0.753709893789	0.01	0.0	0.01
1404	TAF1	TAF1	chrX	+	70643823	70643916	70643866	70643916	70642966	70643089	1404	44	0	83	2	167	125	0.340539173208	0.755570890011	1.0	0.969	0.031
1741	RNF8	RNF8	chr6	+	37336153	37336994	37336259	37336994	37328221	37328350	1741	16	76	19	129	230	125	0.339261540907	0.755570890011	0.103	0.074	0.029
2210	IL16	IL16	chr15	+	81598760	81598886	81598763	81598886	81598248	81598507	2210	0	1	1	0	127	125	0.340673020937	0.755570890011	0.0	1.0	-1.0
2370	SLC35B1	SLC35B1	chr17	-	47783565	47783696	47783565	47783671	47784326	47784430	2370	161	85	223	99	149	125	0.339522376994	0.755570890011	0.614	0.654	-0.04
2688	UBE2A	UBE2A	chrX	+	118708863	118708944	118708870	118708944	118708429	118708718	2688	250	10	248	6	131	125	0.338959550474	0.755570890011	0.96	0.975	-0.015
3053	BHLHB9	BHLHB9	chrX	+	102002744	102002839	102002760	102002839	101975884	101976019	3053	1	0	0	1	140	125	0.340496946449	0.755570890011	1.0	0.0	1.0
3486	ARTN	ARTN	chr1	+	44401740	44401903	44401764	44401903	44401261	44401388	3486	1	0	0	1	148	125	0.340278135977	0.755570890011	1.0	0.0	1.0
565	CD83	CD83	chr6	+	14135338	14137148	14135341	14137148	14133879	14133986	565	45	5	41	2	127	125	0.339176870298	0.755570890011	0.899	0.953	-0.054
2824	HCN3	HCN3	chr1	+	155254329	155254548	155254462	155254548	155253764	155253926	2824	20	1	24	0	250	125	0.341100179911	0.755814538184	0.909	1.0	-0.091
2138	ARID1A	ARID1A	chr1	+	27100819	27101711	27101470	27101711	27100292	27100389	2138	190	2	215	5	250	125	0.341522617485	0.756047281458	0.979	0.956	0.023
1931	MAP7	MAP7	chr6	-	136693638	136693787	136693638	136693763	136698892	136699006	1931	1	77	1	237	148	125	0.344050580103	0.759698859275	0.011	0.004	0.007
261	ALKBH2	ALKBH2	chr12	-	109530311	109530742	109530311	109530592	109531051	109531293	261	84	25	118	26	250	125	0.343673997662	0.759698859275	0.627	0.694	-0.067
3415	DFNB31	DFNB31	chr9	-	117166175	117166357	117166175	117166354	117168634	117169172	3415	32	6	24	2	127	125	0.344128912325	0.759698859275	0.84	0.922	-0.082
1367	TRPT1	TRPT1	chr11	-	63991571	63991685	63991571	63991682	63991756	63991813	1367	19	175	19	242	127	125	0.344449920649	0.759703436098	0.097	0.072	0.025
450	ARMC7	ARMC7	chr17	+	73110263	73110924	73110823	73110924	73106557	73106701	450	25	2	27	5	250	125	0.345738341172	0.761839712	0.862	0.73	0.132
436	WNK1	WNK1	chr12	+	987377	987527	987380	987527	980430	980514	436	40	22	57	43	127	125	0.346344261732	0.762469529987	0.642	0.566	0.076
3120	SUPT20H	SUPT20H	chr13	-	37619383	37619513	37619383	37619510	37621671	37621738	3120	45	92	52	134	127	125	0.34723114825	0.763483461838	0.325	0.276	0.049
325	MFAP2	MFAP2	chr1	-	17303603	17303693	17303603	17303690	17304731	17304809	325	584	82	215	24	127	125	0.347445874321	0.763483461838	0.875	0.898	-0.023
1455	ARMC9	ARMC9	chr2	+	232070910	232071002	232070912	232071002	232063259	232063412	1455	12	1	14	0	126	125	0.348627775303	0.765374526057	0.923	1.0	-0.077
1254	INTS7	INTS7	chr1	-	212119948	212120047	212119948	212119987	212125910	212126043	1254	40	1	54	0	184	125	0.350844786535	0.765811116938	0.965	1.0	-0.035
1594	MELK	MELK	chr9	+	36607571	36607670	36607575	36607670	36599390	36599483	1594	152	2	335	9	128	125	0.34996374587	0.765811116938	0.987	0.973	0.014
1742	MAP4K2	MAP4K2	chr11	-	64564575	64564664	64564575	64564640	64564746	64564852	1742	73	6	91	4	148	125	0.351425550582	0.765811116938	0.911	0.951	-0.04
175	TMBIM4	TMBIM4	chr12	-	66547119	66547228	66547119	66547190	66563634	66563852	175	274	6	408	5	162	125	0.350195029294	0.765811116938	0.972	0.984	-0.012
2087	NSUN5	NSUN5	chr7	-	72716512	72717526	72716512	72717521	72717596	72717737	2087	117	7	208	19	129	125	0.350538235404	0.765811116938	0.942	0.914	0.028
2998	STEAP1B	STEAP1B	chr7	-	22532942	22533455	22532942	22533398	22534390	22534505	2998	11	0	23	2	181	125	0.351523783318	0.765811116938	1.0	0.888	0.112
3066	TP53	TP53	chr17	-	7579838	7579940	7579838	7579937	7590694	7590868	3066	181	11	251	10	127	125	0.351720135151	0.765811116938	0.942	0.961	-0.019
3341	COPS2	COPS2	chr15	-	49429544	49429655	49429544	49429634	49431724	49431850	3341	91	139	121	156	145	125	0.351666328251	0.765811116938	0.361	0.401	-0.04
737	SFI1	SFI1	chr22	+	31904240	31904362	31904244	31904362	31892124	31892623	737	40	5	46	10	128	125	0.3495758734	0.765811116938	0.887	0.818	0.069
1408	DYRK1A	DYRK1A	chr21	+	38850482	38850602	38850509	38850602	38844985	38845182	1408	12	76	18	78	151	125	0.35264956384	0.76596437526	0.116	0.16	-0.044
3555	TMEM71	TMEM71	chr8	-	133759187	133759360	133759187	133759303	133764030	133764243	3555	16	0	35	2	181	125	0.352755213963	0.76596437526	1.0	0.924	0.076
3800	ZBTB8OS	ZBTB8OS	chr1	-	33099551	33099711	33099551	33099673	33116033	33116191	3800	46	6	70	5	162	125	0.352222353911	0.76596437526	0.855	0.915	-0.06
1258	GOLGA7	GOLGA7	chr8	+	41364572	41364640	41364577	41364640	41363429	41363531	1258	39	185	32	193	129	125	0.357813573521	0.766183362779	0.17	0.138	0.032
1337	C19orf48	C19orf48	chr19	-	51300949	51302204	51300949	51302181	51302550	51302614	1337	39	7	106	29	147	125	0.356682992965	0.766183362779	0.826	0.757	0.069
136	HSD17B7	HSD17B7	chr1	+	162767591	162767932	162767617	162767932	162766374	162766467	136	125	11	189	11	150	125	0.356105628885	0.766183362779	0.904	0.935	-0.031
1664	ZNF664	ZNF664	chr12	+	124472589	124472685	124472592	124472685	124458432	124458567	1664	156	71	241	92	127	125	0.353898690272	0.766183362779	0.684	0.721	-0.037
1772	IST1	IST1	chr16	+	71958671	71958720	71958675	71958720	71957190	71957283	1772	258	7	319	5	128	125	0.359340609266	0.766183362779	0.973	0.984	-0.011
203	IFITM3	IFITM3	chr11	-	319672	319990	319672	319985	320564	320914	203	2372	37	2496	48	129	125	0.355606685411	0.766183362779	0.984	0.981	0.003
2041	SLC29A4	SLC29A4	chr7	+	5331323	5331452	5331360	5331452	5330754	5330868	2041	24	3	19	5	161	125	0.358815138714	0.766183362779	0.861	0.747	0.114
208	HMGB3	HMGB3	chrX	+	150154067	150154222	150154071	150154222	150151747	150151849	208	83	13	114	12	128	125	0.35599251773	0.766183362779	0.862	0.903	-0.041
2135	FAM122B	FAM122B	chrX	-	133919915	133919980	133919915	133919977	133921501	133921563	2135	61	43	137	77	127	125	0.358661920499	0.766183362779	0.583	0.637	-0.054
2235	SEH1L	SEH1L	chr18	+	12985238	12987536	12986860	12987536	12984038	12984189	2235	135	5	205	4	250	125	0.354430282693	0.766183362779	0.931	0.962	-0.031
2523	ZNF747	ZNF747	chr16	-	30541687	30544472	30541687	30544469	30545517	30546291	2523	6	13	8	9	127	125	0.358266737366	0.766183362779	0.312	0.467	-0.155
2637	FPGT	FPGT	chr1	+	74670074	74674386	74670891	74674386	74667001	74667094	2637	25	1	27	0	250	125	0.359610831061	0.766183362779	0.926	1.0	-0.074
2775	PAAF1	PAAF1	chr11	+	73589823	73589864	73589827	73589864	73588013	73588113	2775	25	1	30	0	128	125	0.357638430379	0.766183362779	0.961	1.0	-0.039
3065	URI1	URI1	chr19	+	30505793	30507519	30506442	30507519	30503191	30503438	3065	210	20	255	32	250	125	0.358477437641	0.766183362779	0.84	0.799	0.041
3171	SLC2A11	SLC2A11	chr22	+	24226809	24228299	24226835	24228299	24226488	24226616	3171	0	28	1	22	150	125	0.357829121063	0.766183362779	0.0	0.036	-0.036
3199	PPRC1	PPRC1	chr10	+	103908384	103908451	103908390	103908451	103908128	103908278	3199	97	6	198	19	130	125	0.35950110949	0.766183362779	0.94	0.909	0.031
3323	NDUFAF5	NDUFAF5	chr20	+	13773805	13773873	13773825	13773873	13769234	13769298	3323	14	44	9	44	144	125	0.358928823301	0.766183362779	0.216	0.151	0.065
3634	MRPL55	MRPL55	chr1	-	228295935	228296022	228295935	228296019	228296137	228296175	3634	6	51	7	34	127	125	0.359235652633	0.766183362779	0.104	0.168	-0.064
3804	NME7	NME7	chr1	-	169293630	169293738	169293630	169293707	169336945	169337201	3804	100	19	125	17	155	125	0.357023492801	0.766183362779	0.809	0.856	-0.047
388	CARD8	CARD8	chr19	-	48733694	48733957	48733694	48733954	48734033	48734263	388	24	3	24	1	127	125	0.355632548448	0.766183362779	0.887	0.959	-0.072
406	MSANTD2	MSANTD2	chr11	-	124644614	124644870	124644614	124644714	124669766	124670300	406	28	3	2	1	250	125	0.354152031896	0.766183362779	0.824	0.5	0.324
3184	ARHGAP33	ARHGAP33	chr19	+	36277314	36277974	36277797	36277974	36276310	36276385	3184	21	1	23	0	250	125	0.360445858907	0.767276171507	0.913	1.0	-0.087
1299	NUBP2	NUBP2	chr16	+	1838138	1838208	1838161	1838208	1837941	1838052	1299	184	0	194	3	147	125	0.360971432682	0.767572007957	1.0	0.982	0.018
2257	TMEM108	TMEM108	chr3	+	132948109	132948195	132948113	132948195	132764745	132764864	2257	9	7	17	7	128	125	0.361229311889	0.767572007957	0.557	0.703	-0.146
282	ZNF181	ZNF181	chr19	+	35230427	35230526	35230430	35230526	35230052	35230173	282	6	4	5	1	127	125	0.362934772805	0.770289481625	0.596	0.831	-0.235
654	ABTB1	ABTB1	chr3	+	127393187	127393261	127393233	127393261	127391780	127391924	654	11	90	12	65	170	125	0.363154948726	0.770289481625	0.082	0.12	-0.038
663	C11orf68	C11orf68	chr11	-	65684282	65685689	65684282	65685686	65686380	65686531	663	13	20	6	16	127	125	0.364055424643	0.771512474644	0.39	0.27	0.12
1535	RAB34	RAB34	chr17	-	27043010	27043079	27043010	27043076	27044230	27044309	1535	4	7	2	9	127	125	0.366341690956	0.774978603781	0.36	0.179	0.181
3460	PASK	PASK	chr2	-	242077367	242077502	242077367	242077397	242078068	242078209	3460	31	0	30	1	229	125	0.366065227194	0.774978603781	1.0	0.942	0.058
2930	CCDC138	CCDC138	chr2	+	109408130	109408258	109408135	109408258	109405307	109405422	2930	18	2	29	1	129	125	0.367256593304	0.7756389888	0.897	0.966	-0.069
829	GAS2L1	GAS2L1	chr22	+	29707451	29708778	29708131	29708778	29706816	29706988	829	105	1	112	3	250	125	0.367305113084	0.7756389888	0.981	0.949	0.032
3672	DPP3	DPP3	chr11	+	66249663	66249941	66249666	66249941	66247483	66247936	3672	25	43	37	47	127	125	0.367830942376	0.776061385952	0.364	0.437	-0.073
1957	CXCL1	CXCL1	chr4	+	74735362	74735509	74735385	74735509	74735108	74735287	1957	23	886	37	1829	147	125	0.368529016424	0.776846121347	0.022	0.017	0.005
905	FAM161A	FAM161A	chr2	-	62066555	62067716	62066555	62067660	62069256	62069495	905	16	0	15	1	180	125	0.369172993388	0.777515535146	1.0	0.912	0.088
3692	MUC1	MUC1	chr1	-	155160638	155160761	155160638	155160707	155161973	155162074	3692	49	1	157	8	178	125	0.369713458108	0.7778216417	0.972	0.932	0.04
3858	CCDC51	CCDC51	chr3	-	48476226	48476546	48476226	48476420	48481397	48481529	3858	39	1	40	0	250	125	0.369971418995	0.7778216417	0.951	1.0	-0.049
3201	TCF4	TCF4	chr18	-	53018104	53018234	53018104	53018231	53070684	53070749	3201	49	3	13	0	127	125	0.370648679258	0.778558336854	0.941	1.0	-0.059
2603	IGF2BP2	IGF2BP2	chr3	-	185410486	185410568	185410486	185410550	185414399	185414451	2603	8	260	10	505	142	125	0.371544574364	0.779752578093	0.026	0.017	0.009
2011	CRNDE	CRNDE	chr16	-	54954209	54954322	54954209	54954250	54957496	54957562	2011	185	17	227	15	196	125	0.374283530312	0.780002947684	0.874	0.906	-0.032
2068	CNTN4	CNTN4	chr3	+	3072538	3072659	3072541	3072659	3067785	3067961	2068	6	4	0	1	127	125	0.372570365454	0.780002947684	0.596	0.0	0.596
2096	GGT1	GGT1	chr22	+	25006216	25006498	25006324	25006498	25005931	25006000	2096	79	38	111	42	232	125	0.374248256848	0.780002947684	0.528	0.587	-0.059
2701	SUCLG2-AS1	SUCLG2-AS1	chr3	+	67721252	67721428	67721305	67721428	67720239	67720333	2701	2	2	2	7	177	125	0.372105179838	0.780002947684	0.414	0.168	0.246
3153	HPS1	HPS1	chr10	-	100205056	100205170	100205056	100205161	100206563	100206704	3153	109	1	118	3	133	125	0.37308968299	0.780002947684	0.99	0.974	0.016
770	CASK	CASK	chrX	-	41394145	41394226	41394145	41394211	41401943	41402059	770	165	1	370	6	139	125	0.373811394647	0.780002947684	0.993	0.982	0.011
865	FNBP1L	FNBP1L	chr1	+	94016503	94020218	94017965	94020218	94014834	94014983	865	358	2	523	6	250	125	0.372819560812	0.780002947684	0.989	0.978	0.011
976	TXNDC16	TXNDC16	chr14	-	52985889	52986011	52985889	52985996	53003436	53003511	976	10	0	23	2	139	125	0.37341441135	0.780002947684	1.0	0.912	0.088
2040	SLC29A4	SLC29A4	chr7	+	5327436	5327616	5327439	5327616	5322560	5322713	2040	0	2	1	1	127	125	0.375014765306	0.780843680908	0.0	0.496	-0.496
763	NR2F1-AS1	NR2F1-AS1	chr5	-	92899069	92899169	92899069	92899166	92916847	92917026	763	26	4	18	1	127	125	0.375382379778	0.780926487888	0.865	0.947	-0.082
1566	TNFSF13	TNFSF13	chr17	+	7463164	7463210	7463167	7463210	7461608	7462614	1566	1	2	0	3	127	125	0.377616121579	0.782893540405	0.33	0.0	0.33
2229	MAD1L1	MAD1L1	chr7	-	2270183	2270399	2270183	2270362	2272506	2272583	2229	8	23	22	41	161	125	0.377642601984	0.782893540405	0.213	0.294	-0.081
2669	CDKN1C	CDKN1C	chr11	-	2904447	2905145	2904447	2905140	2905228	2905364	2669	59	5	9	0	129	125	0.377505284497	0.782893540405	0.92	1.0	-0.08
2940	BIRC2	BIRC2	chr11	+	102219328	102221480	102220731	102221480	102217912	102218107	2940	359	0	357	2	250	125	0.37688821736	0.782893540405	1.0	0.989	0.011
1707	EIF1AD	EIF1AD	chr11	-	65767773	65767976	65767773	65767952	65769380	65769637	1707	23	17	19	21	148	125	0.378100933554	0.783162107588	0.533	0.433	0.1
1138	ZNF518A	ZNF518A	chr10	+	97893312	97893405	97893339	97893405	97892342	97892427	1138	7	17	18	27	151	125	0.380124260176	0.783506072449	0.254	0.356	-0.102
1439	TANC1	TANC1	chr2	+	160005652	160005783	160005655	160005783	159992704	159992809	1439	66	7	81	5	127	125	0.379625794012	0.783506072449	0.903	0.941	-0.038
1472	TRIP12	TRIP12	chr2	-	230695471	230695555	230695471	230695537	230701563	230701700	1472	215	20	234	16	142	125	0.380482140211	0.783506072449	0.904	0.928	-0.024
1562	IL17RE	IL17RE	chr3	+	9956158	9956283	9956231	9956283	9955639	9955708	1562	11	25	29	45	197	125	0.381854207211	0.783506072449	0.218	0.29	-0.072
189	ARFGAP1	ARFGAP1	chr20	+	61917717	61917794	61917723	61917794	61917005	61917065	189	216	9	211	13	130	125	0.381885201559	0.783506072449	0.958	0.94	0.018
1972	ZFYVE1	ZFYVE1	chr14	-	73444634	73444752	73444634	73444710	73444844	73444942	1972	62	6	43	2	166	125	0.380154564971	0.783506072449	0.886	0.942	-0.056
2806	CTSC	CTSC	chr11	-	88053980	88059611	88053980	88059567	88061279	88061364	2806	467	13	110	5	168	125	0.381481975027	0.783506072449	0.964	0.942	0.022
319	ZNF382	ZNF382	chr19	+	37100803	37100955	37100828	37100955	37098453	37098524	319	0	1	7	5	149	125	0.380749951117	0.783506072449	0.0	0.54	-0.54
3663	FAM63A	FAM63A	chr1	-	150974640	150975444	150974640	150974787	150978787	150979273	3663	54	1	59	0	250	125	0.380114860582	0.783506072449	0.964	1.0	-0.036
4	FOXM1	FOXM1	chr12	-	2981261	2981413	2981261	2981410	2983142	2983691	4	89	83	261	208	127	125	0.381540906396	0.783506072449	0.513	0.553	-0.04
752	SEC23B	SEC23B	chr20	+	18505076	18505313	18505130	18505313	18496293	18496380	752	332	16	642	23	178	125	0.381060088258	0.783506072449	0.936	0.951	-0.015
1176	MPPE1	MPPE1	chr18	-	11896982	11897355	11896982	11897130	11906201	11906308	1176	101	1	111	3	250	125	0.382574691207	0.783815779818	0.981	0.949	0.032
965	COX11	COX11	chr17	-	53038566	53040276	53038566	53038687	53040666	53040792	965	329	1	451	4	250	125	0.382694270331	0.783815779818	0.994	0.983	0.011
1667	TRAF3IP2	TRAF3IP2	chr6	-	111887646	111887763	111887646	111887760	111888826	111888895	1667	103	1	121	0	127	125	0.385205041143	0.786811213188	0.99	1.0	-0.01
3691	MUC1	MUC1	chr1	-	155161973	155162074	155161973	155162038	155162576	155162706	3691	94	2	344	0	160	125	0.385496628877	0.786811213188	0.973	1.0	-0.027
523	YY1AP1	YY1AP1	chr1	-	155629232	155630724	155629232	155630704	155631097	155631214	523	3	89	6	95	144	125	0.385808353066	0.786811213188	0.028	0.052	-0.024
562	SLC12A9	SLC12A9	chr7	+	100462908	100463160	100462981	100463160	100460302	100460449	562	0	1	2	1	197	125	0.385388674544	0.786811213188	0.0	0.559	-0.559
690	CNN2	CNN2	chr19	+	1036065	1036245	1036128	1036245	1032557	1032695	690	14	1313	33	1847	187	125	0.38537819544	0.786811213188	0.007	0.012	-0.005
468	ZNF177	ZNF177	chr19	+	9491343	9493293	9491823	9493293	9490732	9490815	468	1	1	2	0	250	125	0.386346984587	0.787235686301	0.333	1.0	-0.667
1662	DNAAF3	DNAAF3	chr19	-	55677225	55677431	55677225	55677368	55677696	55677785	1662	1	8	0	8	187	125	0.389466067566	0.787465026557	0.077	0.0	0.077
1937	CIB1	CIB1	chr15	-	90775450	90775679	90775450	90775559	90776900	90776935	1937	64	1066	74	1440	244	125	0.387966033359	0.787465026557	0.03	0.026	0.004
2348	PAM	PAM	chr5	+	102363885	102363942	102363888	102363942	102355493	102355547	2348	10	79	16	87	127	125	0.389853737562	0.787465026557	0.111	0.153	-0.042
2757	IKBKB	IKBKB	chr8	+	42175174	42175289	42175227	42175289	42174227	42174422	2757	168	7	155	10	177	125	0.390623747692	0.787465026557	0.944	0.916	0.028
2839	ZNF30	ZNF30	chr19	+	35424528	35424627	35424531	35424627	35422746	35422897	2839	1	2	1	0	127	125	0.388202898826	0.787465026557	0.33	1.0	-0.67
2870	SLC29A2	SLC29A2	chr11	-	66133596	66133702	66133596	66133662	66133901	66134035	2870	91	26	205	46	164	125	0.387088884882	0.787465026557	0.727	0.773	-0.046
2878	UBXN1	UBXN1	chr11	-	62443969	62444477	62443969	62444111	62444989	62445106	2878	533	4	541	7	250	125	0.390122984023	0.787465026557	0.985	0.975	0.01
2888	KIAA1549	KIAA1549	chr7	-	138516126	138522905	138516126	138522857	138524877	138525023	2888	23	2	35	1	172	125	0.38899748459	0.787465026557	0.893	0.962	-0.069
3207	LYPLAL1	LYPLAL1	chr1	+	219366423	219366593	219366471	219366593	219352488	219352588	3207	59	18	60	25	172	125	0.389442833732	0.787465026557	0.704	0.636	0.068
3306	BZRAP1	BZRAP1	chr17	-	56383702	56383774	56383702	56383747	56384160	56384329	3306	7	5	3	5	151	125	0.389941253853	0.787465026557	0.537	0.332	0.205
3652	TMEM171	TMEM171	chr5	+	72427364	72427644	72427367	72427644	72424216	72424358	3652	16	9	8	8	127	125	0.390757204614	0.787465026557	0.636	0.496	0.14
3712	ZNF771	ZNF771	chr16	+	30419352	30419515	30419365	30419515	30418734	30418985	3712	2	29	2	11	137	125	0.3901654531	0.787465026557	0.059	0.142	-0.083
937	AP4E1	AP4E1	chr15	+	51207621	51207768	51207644	51207768	51204274	51204346	937	0	9	2	22	147	125	0.387511774709	0.787465026557	0.0	0.072	-0.072
2910	POLR3E	POLR3E	chr16	+	22320245	22320361	22320295	22320361	22319468	22319546	2910	120	1	188	4	174	125	0.391700808442	0.788033214281	0.989	0.971	0.018
2984	FKBP7	FKBP7	chr2	-	179334378	179334512	179334378	179334509	179343005	179343355	2984	31	4	6	0	127	125	0.391660913118	0.788033214281	0.884	1.0	-0.116
1109	TLK2	TLK2	chr17	+	60558481	60558567	60558484	60558567	60556385	60556651	1109	8	7	6	10	127	125	0.39441865886	0.78845114293	0.529	0.371	0.158
122	DDX3X	DDX3X	chrX	+	41206564	41206704	41206567	41206704	41205757	41205875	122	15	4	17	2	127	125	0.394286609614	0.78845114293	0.787	0.893	-0.106
1244	AMT	AMT	chr3	-	49459536	49459704	49459536	49459690	49459793	49460111	1244	9	2	12	6	138	125	0.394525154439	0.78845114293	0.803	0.644	0.159
1519	RANBP1	RANBP1	chr22	+	20114474	20114880	20114477	20114880	20113825	20113891	1519	729	466	1382	940	127	125	0.397130728291	0.78845114293	0.606	0.591	0.015
1873	GOLGA2P10	GOLGA2P10	chr15	-	82763612	82765954	82763612	82765622	82767618	82767756	1873	2	0	47	21	250	125	0.3933594414	0.78845114293	1.0	0.528	0.472
1883	DCLRE1C	DCLRE1C	chr10	-	14984112	14984434	14984112	14984239	14987103	14987188	1883	3	1	4	0	250	125	0.392578281481	0.78845114293	0.6	1.0	-0.4
1895	KDM5C	KDM5C	chrX	-	53246324	53246459	53246324	53246456	53246977	53247148	1895	195	57	257	63	127	125	0.39616231696	0.78845114293	0.771	0.801	-0.03
2829	SLC11A2	SLC11A2	chr12	-	51402258	51402407	51402258	51402327	51404477	51404549	2829	135	0	164	2	204	125	0.396843972245	0.78845114293	1.0	0.98	0.02
327	POLD1	POLD1	chr19	+	50911963	50912158	50912041	50912158	50910583	50910672	327	9	102	12	202	202	125	0.397092556462	0.78845114293	0.052	0.035	0.017
3333	RIC8A	RIC8A	chr11	+	212596	212759	212614	212759	212415	212511	3333	11	335	10	446	142	125	0.39720460601	0.78845114293	0.028	0.019	0.009
3425	DAXX	DAXX	chr6	-	33289495	33289754	33289495	33289685	33290638	33290793	3425	89	2	129	1	193	125	0.394709158051	0.78845114293	0.966	0.988	-0.022
39	FMR1	FMR1	chrX	+	147026388	147026571	147026463	147026571	147024650	147024846	39	110	14	250	42	199	125	0.396952891518	0.78845114293	0.832	0.789	0.043
421	ANAPC15	ANAPC15	chr11	-	71822202	71822332	71822202	71822327	71823695	71823822	421	7	0	27	3	129	125	0.394187884241	0.78845114293	1.0	0.897	0.103
598	PXK	PXK	chr3	+	58398627	58398690	58398630	58398690	58395816	58395886	598	16	3	25	2	127	125	0.395375436368	0.78845114293	0.84	0.925	-0.085
715	ZNF189	ZNF189	chr9	+	104162165	104162292	104162207	104162292	104161135	104161471	715	4	12	3	19	166	125	0.394454517933	0.78845114293	0.201	0.106	0.095
951	GOLGB1	GOLGB1	chr3	-	121438492	121438615	121438492	121438600	121441108	121441225	951	33	16	35	24	139	125	0.395536663668	0.78845114293	0.65	0.567	0.083
3753	TFDP2	TFDP2	chr3	-	141692889	141693036	141692889	141693033	141697361	141697524	3753	20	72	26	70	127	125	0.398423702627	0.790212539265	0.215	0.268	-0.053
3243	PUF60	PUF60	chr8	-	144906482	144906569	144906482	144906566	144911449	144911556	3243	51	4	51	7	127	125	0.399108962561	0.79091310218	0.926	0.878	0.048
1068	C6orf48	C6orf48	chr6	+	31804189	31804294	31804203	31804294	31803187	31803228	1068	1	0	2	3	138	125	0.401129114614	0.790984095162	1.0	0.377	0.623
1335	TMPRSS3	TMPRSS3	chr21	-	43796649	43796795	43796649	43796792	43800225	43800321	1335	1	0	2	3	127	125	0.401209750702	0.790984095162	1.0	0.396	0.604
1345	SLC25A46	SLC25A46	chr5	+	110096903	110100861	110097146	110100861	110092401	110092459	1345	283	3	369	7	250	125	0.400623238305	0.790984095162	0.979	0.963	0.016
225	CDCA3	CDCA3	chr12	-	6958728	6959022	6958728	6958947	6959630	6959760	225	207	5	421	6	199	125	0.401469257368	0.790984095162	0.963	0.978	-0.015
2317	ZNF33B	ZNF33B	chr10	-	43090042	43090147	43090042	43090144	43127376	43127472	2317	11	2	17	1	127	125	0.399800489902	0.790984095162	0.844	0.944	-0.1
2573	ZNF493	ZNF493	chr19	+	21588559	21588658	21588562	21588658	21587930	21588057	2573	3	2	0	1	127	125	0.401200770687	0.790984095162	0.596	0.0	0.596
3467	PTBP1	PTBP1	chr19	+	805491	805569	805512	805569	805012	805187	3467	570	4	817	10	145	125	0.400629984739	0.790984095162	0.992	0.986	0.006
732	GNAS	GNAS	chr20	+	57478582	57478640	57478585	57478640	57470666	57470739	732	1364	747	1544	891	127	125	0.402533218328	0.792424897568	0.643	0.63	0.013
1018	RNF43	RNF43	chr17	-	56492686	56493323	56492686	56493120	56494377	56494943	1018	9	0	9	1	250	125	0.406954223107	0.794627694057	1.0	0.818	0.182
1229	MUTYH	MUTYH	chr1	-	45799084	45799275	45799084	45799233	45800062	45800183	1229	1	20	0	19	166	125	0.406160994551	0.794627694057	0.036	0.0	0.036
1263	SREK1	SREK1	chr5	+	65473341	65473486	65473344	65473486	65470773	65470869	1263	154	33	176	30	127	125	0.409230415285	0.794627694057	0.821	0.852	-0.031
1443	LETM2	LETM2	chr8	+	38251615	38251759	38251700	38251759	38250130	38250513	1443	3	2	9	2	209	125	0.407966906204	0.794627694057	0.473	0.729	-0.256
1457	NOLC1	NOLC1	chr10	+	103916942	103917085	103916945	103917085	103916775	103916831	1457	186	198	473	455	127	125	0.406287742729	0.794627694057	0.48	0.506	-0.026
148	GPATCH4	GPATCH4	chr1	-	156568759	156568896	156568759	156568822	156571200	156571279	148	91	2	190	8	198	125	0.408664742802	0.794627694057	0.966	0.937	0.029
1515	MSTO1	MSTO1	chr1	+	155583215	155583357	155583252	155583357	155582839	155583024	1515	6	75	6	124	161	125	0.408179025824	0.794627694057	0.058	0.036	0.022
1541	ESYT1	ESYT1	chr12	+	56527863	56527965	56527893	56527965	56527564	56527657	1541	82	500	152	820	154	125	0.411658511531	0.794627694057	0.117	0.131	-0.014
1670	EEF1D	EEF1D	chr8	-	144668898	144669022	144668898	144669019	144679517	144679845	1670	1083	184	1757	274	127	125	0.410284532356	0.794627694057	0.853	0.863	-0.01
1681	NOP16	NOP16	chr5	-	175810939	175811287	175810939	175811255	175812221	175812328	1681	38	3	100	4	156	125	0.408484089248	0.794627694057	0.91	0.952	-0.042
213	ATAD3A	ATAD3A	chr1	+	1452546	1452792	1452690	1452792	1451391	1451468	213	38	110	45	161	250	125	0.405784299745	0.794627694057	0.147	0.123	0.024
2179	C18orf8	C18orf8	chr18	+	21110350	21110576	21110474	21110576	21110192	21110261	2179	210	4	287	9	248	125	0.411214378897	0.794627694057	0.964	0.941	0.023
2436	NOS1AP	NOS1AP	chr1	+	162270422	162270496	162270437	162270496	162257133	162257226	2436	11	19	15	39	139	125	0.408977117999	0.794627694057	0.342	0.257	0.085
312	SLC25A10	SLC25A10	chr17	+	79684786	79684891	79684813	79684891	79684428	79684521	312	3	128	11	274	151	125	0.409022740197	0.794627694057	0.019	0.032	-0.013
3131	CDH16	CDH16	chr16	-	66944162	66944339	66944162	66944288	66945084	66945218	3131	12	1	11	0	175	125	0.410611531992	0.794627694057	0.896	1.0	-0.104
3202	TCF4	TCF4	chr18	-	52924545	52924622	52924545	52924619	52927179	52927258	3202	168	12	23	3	127	125	0.406510852693	0.794627694057	0.932	0.883	0.049
3426	DAXX	DAXX	chr6	-	33289495	33289751	33289495	33289685	33290638	33290793	3426	73	2	104	1	190	125	0.404095438819	0.794627694057	0.96	0.986	-0.026
3796	SCRN3	SCRN3	chr2	+	175263002	175263170	175263093	175263170	175260456	175260545	3796	27	0	32	1	215	125	0.411275545235	0.794627694057	1.0	0.949	0.051
408	FKBP8	FKBP8	chr19	-	18649025	18649246	18649025	18649243	18650180	18650269	408	401	210	494	235	127	125	0.411556699284	0.794627694057	0.653	0.674	-0.021
588	DMXL1	DMXL1	chr5	+	118445845	118445978	118445849	118445978	118440874	118440953	588	34	1	37	0	128	125	0.41162230643	0.794627694057	0.971	1.0	-0.029
674	ARL6IP4	ARL6IP4	chr12	+	123466117	123466426	123466141	123466426	123465675	123465813	674	72	254	121	371	148	125	0.410334995215	0.794627694057	0.193	0.216	-0.023
79	SRSF10	SRSF10	chr1	-	24290836	24294446	24290836	24294213	24298339	24298502	79	37	4	43	8	250	125	0.410460919068	0.794627694057	0.822	0.729	0.093
824	IKZF5	IKZF5	chr10	-	124758008	124758187	124758008	124758174	124766541	124766692	824	13	5	24	5	137	125	0.411211297446	0.794627694057	0.703	0.814	-0.111
916	SYTL2	SYTL2	chr11	-	85447543	85447658	85447543	85447655	85448617	85448699	916	23	35	56	65	127	125	0.407148254715	0.794627694057	0.393	0.459	-0.066
198	PSMC4	PSMC4	chr19	+	40478275	40478462	40478368	40478462	40478052	40478151	198	905	4	1264	10	217	125	0.412023557491	0.794688351371	0.992	0.986	0.006
7	WDR62	WDR62	chr19	+	36593638	36593753	36593653	36593753	36592915	36593053	7	29	13	53	33	139	125	0.415444846928	0.800638855487	0.667	0.591	0.076
415	TMEM159	TMEM159	chr16	+	21172298	21172599	21172405	21172599	21169697	21170067	415	90	45	76	47	231	125	0.417392182355	0.803741453815	0.52	0.467	0.053
1832	PDCD6IP	PDCD6IP	chr3	+	33870329	33870461	33870344	33870461	33867971	33868072	1832	11	371	11	530	139	125	0.41824696067	0.804736882323	0.026	0.018	0.008
1247	RAB2B	RAB2B	chr14	-	21936828	21936911	21936828	21936867	21943025	21943093	1247	77	4	105	9	168	125	0.41937950288	0.805614496661	0.935	0.897	0.038
1357	CCDC107	CCDC107	chr9	+	35660742	35661500	35660770	35661500	35660553	35660644	1357	216	7	295	14	152	125	0.419355214698	0.805614496661	0.962	0.945	0.017
1676	NOP16	NOP16	chr5	-	175810939	175811375	175810939	175811284	175812221	175812328	1676	187	39	397	98	215	125	0.420070570227	0.806291779437	0.736	0.702	0.034
3142	MYEOV	MYEOV	chr11	+	69062699	69062962	69062867	69062962	69061604	69062043	3142	39	1	99	6	250	125	0.421104440183	0.807482421291	0.951	0.892	0.059
644	ZNF630	ZNF630	chrX	-	47917566	47919592	47917566	47919588	47919828	47919924	644	9	1	8	0	128	125	0.421368870556	0.807482421291	0.898	1.0	-0.102
1140	FLT3LG	FLT3LG	chr19	+	49978930	49979058	49978947	49979058	49977859	49977929	1140	2	16	0	6	141	125	0.422790129553	0.809554733597	0.1	0.0	0.1
2220	ZDHHC8	ZDHHC8	chr22	+	20132751	20135530	20134543	20135530	20130278	20131279	2220	52	1	61	3	250	125	0.423160572949	0.809613240775	0.963	0.91	0.053
1431	BRD7	BRD7	chr16	-	50354573	50354688	50354573	50354685	50355892	50355949	1431	67	148	104	267	127	125	0.425247284482	0.810351225309	0.308	0.277	0.031
2679	TMEM91	TMEM91	chr19	+	41889619	41889987	41889790	41889987	41888676	41888826	2679	11	7	1	2	250	125	0.424626297985	0.810351225309	0.44	0.2	0.24
2832	PLEKHN1	PLEKHN1	chr1	+	906456	906588	906492	906588	906258	906386	2832	14	0	17	1	160	125	0.425010500505	0.810351225309	1.0	0.93	0.07
3032	ZNF274	ZNF274	chr19	+	58697063	58697205	58697078	58697205	58695287	58695365	3032	1	34	0	43	139	125	0.424805553315	0.810351225309	0.026	0.0	0.026
423	ZNF700	ZNF700	chr19	+	12057986	12058122	12057995	12058122	12035882	12036088	423	3	11	5	9	133	125	0.424491089896	0.810351225309	0.204	0.343	-0.139
854	PACSIN3	PACSIN3	chr11	-	47204554	47204620	47204554	47204616	47207899	47208010	854	32	8	50	8	128	125	0.425595475477	0.810366444913	0.796	0.859	-0.063
1011	PRPF4	PRPF4	chr9	+	116038824	116039005	116038827	116039005	116037913	116038050	1011	25	98	53	167	127	125	0.426540263304	0.810869040056	0.201	0.238	-0.037
229	TMEM218	TMEM218	chr11	-	124971096	124971199	124971096	124971152	124972532	124972705	229	2	0	4	2	171	125	0.426314518516	0.810869040056	1.0	0.594	0.406
1702	BRD8	BRD8	chr5	-	137502206	137502416	137502206	137502299	137503622	137503767	1702	103	14	142	14	241	125	0.427479760203	0.811359991079	0.792	0.84	-0.048
2373	EDA	EDA	chrX	+	69253247	69253372	69253256	69253372	69250318	69250370	2373	7	2	3	0	133	125	0.427171433611	0.811359991079	0.767	1.0	-0.233
1121	CELF1	CELF1	chr11	-	47498397	47498511	47498397	47498508	47500428	47500492	1121	4	0	4	1	127	125	0.428299165483	0.811869448682	1.0	0.797	0.203
1428	CIRBP	CIRBP	chr19	+	1270865	1271035	1270926	1271035	1269266	1269409	1428	100	784	113	788	185	125	0.428668163149	0.811869448682	0.079	0.088	-0.009
2278	GORASP1	GORASP1	chr3	-	39141795	39141994	39141795	39141945	39142237	39142368	2278	85	7	98	12	173	125	0.428770682805	0.811869448682	0.898	0.855	0.043
2828	ZNF131	ZNF131	chr5	+	43122140	43122279	43122145	43122279	43121595	43121670	2828	7	0	8	1	129	125	0.429531833748	0.812030283209	1.0	0.886	0.114
3587	ZNF43	ZNF43	chr19	-	22033739	22033964	22033739	22033829	22034706	22034870	3587	4	2	3	4	250	125	0.429723967201	0.812030283209	0.5	0.273	0.227
936	CUX1	CUX1	chr7	+	101821748	101821937	101821754	101821937	101813725	101813830	936	141	37	142	30	130	125	0.429878332127	0.812030283209	0.786	0.82	-0.034
174	TMBIM4	TMBIM4	chr12	-	66532503	66532549	66532503	66532514	66539620	66539738	174	201	5	259	10	159	125	0.430229437728	0.812038307295	0.969	0.953	0.016
209	CALCOCO1	CALCOCO1	chr12	-	54117376	54117567	54117376	54117468	54118428	54118531	209	173	6	110	2	223	125	0.431089690052	0.812038307295	0.942	0.969	-0.027
2886	EIF4G1	EIF4G1	chr3	+	184041192	184041381	184041195	184041381	184040870	184041029	2886	48	137	62	148	127	125	0.431246204336	0.812038307295	0.256	0.292	-0.036
609	TRIM5	TRIM5	chr11	-	5684424	5686625	5684424	5685403	5686885	5686912	609	76	6	141	7	250	125	0.430856903128	0.812038307295	0.864	0.91	-0.046
2218	CREM	CREM	chr10	+	35500181	35501886	35500583	35501886	35495822	35495979	2218	132	15	125	19	250	125	0.432060856038	0.812929667522	0.815	0.767	0.048
603	ZNF33A	ZNF33A	chr10	+	38343302	38348995	38343305	38348995	38306218	38306314	603	47	26	57	24	127	125	0.433150252917	0.814336150314	0.64	0.7	-0.06
2413	POLM	POLM	chr7	-	44113996	44114129	44113996	44114121	44116107	44116228	2413	17	0	22	1	132	125	0.434325870333	0.815902384174	1.0	0.954	0.046
1322	RXRB	RXRB	chr6	-	33163139	33163243	33163139	33163231	33163346	33163479	1322	46	85	47	106	136	125	0.434802336678	0.816147180608	0.332	0.29	0.042
3233	CTF1	CTF1	chr16	+	30910735	30910854	30910738	30910854	30907927	30907989	3233	7	2	6	4	127	125	0.435141443901	0.816147180608	0.775	0.596	0.179
1914	ARNT	ARNT	chr1	-	150786552	150786715	150786552	150786712	150788734	150788882	1914	80	16	64	9	127	125	0.435702086171	0.816195994909	0.831	0.875	-0.044
3569	TBC1D2	TBC1D2	chr9	-	100962534	100962656	100962534	100962623	100963760	100963946	3569	102	2	191	7	157	125	0.4358527731	0.816195994909	0.976	0.956	0.02
768	KRCC1	KRCC1	chr2	-	88333652	88333811	88333652	88333750	88336461	88336570	768	84	9	149	11	185	125	0.436573600243	0.816903625906	0.863	0.902	-0.039
3478	DYNLRB1	DYNLRB1	chr20	+	33114072	33114148	33114076	33114148	33104188	33104266	3478	449	13	615	13	128	125	0.437143791541	0.817328501924	0.971	0.979	-0.008
1363	SEC13	SEC13	chr3	-	10360822	10361000	10360822	10360856	10362733	10362872	1363	3	8	6	8	250	125	0.440420858063	0.818364127629	0.158	0.273	-0.115
1679	NOP16	NOP16	chr5	-	175810939	175811284	175810939	175811255	175812221	175812328	1679	70	3	174	4	153	125	0.4406129916	0.818364127629	0.95	0.973	-0.023
1795	ADGRG1	ADGRG1	chr16	+	57675498	57675620	57675502	57675620	57662137	57662714	1795	21	70	14	63	128	125	0.440704570935	0.818364127629	0.227	0.178	0.049
2173	ZFP64	ZFP64	chr20	-	50803370	50803610	50803370	50803604	50808129	50808524	2173	37	1	36	0	130	125	0.438823818086	0.818364127629	0.973	1.0	-0.027
235	PRELID1	PRELID1	chr5	+	176733422	176733960	176733455	176733960	176733098	176733177	235	1327	18	2183	23	157	125	0.440789746326	0.818364127629	0.983	0.987	-0.004
3745	SRGAP2	SRGAP2	chr1	+	206574779	206575004	206574782	206575004	206566901	206567030	3745	54	45	77	52	127	125	0.439752147337	0.818364127629	0.542	0.593	-0.051
535	BSDC1	BSDC1	chr1	-	32849430	32849649	32849430	32849598	32852379	32852496	535	38	206	42	188	175	125	0.438857112566	0.818364127629	0.116	0.138	-0.022
821	CLK2	CLK2	chr1	-	155238498	155238586	155238498	155238583	155239278	155239507	821	44	21	56	20	127	125	0.440444773629	0.818364127629	0.673	0.734	-0.061
82	SRSF10	SRSF10	chr1	-	24290836	24297929	24290836	24294446	24298062	24298113	82	292	8	305	12	250	125	0.438453118453	0.818364127629	0.948	0.927	0.021
678	ZCCHC10	ZCCHC10	chr5	-	132332676	132334542	132332676	132334524	132335823	132335865	678	53	1	90	4	142	125	0.443170280041	0.822142996151	0.979	0.952	0.027
2174	RNF111	RNF111	chr15	+	59368152	59368414	59368155	59368414	59358962	59359282	2174	43	20	49	30	127	125	0.444525207047	0.82273429929	0.679	0.617	0.062
226	XRCC3	XRCC3	chr14	-	104179211	104179305	104179211	104179268	104181760	104181823	226	0	4	2	11	161	125	0.444454618757	0.82273429929	0.0	0.124	-0.124
2647	DCAF5	DCAF5	chr14	-	69584855	69584995	69584855	69584992	69585910	69585947	2647	115	15	91	16	127	125	0.443877171347	0.82273429929	0.883	0.848	0.035
1490	UBE2D3	UBE2D3	chr4	-	103747641	103748001	103747641	103747793	103748748	103749105	1490	419	178	380	178	250	125	0.445945844976	0.823067505829	0.541	0.516	0.025
1500	WDR46	WDR46	chr6	-	33256580	33256790	33256580	33256628	33256878	33257304	1500	287	5	388	4	250	125	0.445646394985	0.823067505829	0.966	0.98	-0.014
1894	GPX4	GPX4	chr19	+	1106376	1106458	1106398	1106458	1106240	1106265	1894	31	1611	26	1669	146	125	0.446432920878	0.823067505829	0.016	0.013	0.003
2224	ZMYM1	ZMYM1	chr1	+	35577372	35577513	35577429	35577513	35575894	35576048	2224	17	0	23	1	181	125	0.446178896821	0.823067505829	1.0	0.941	0.059
2691	OSBPL2	OSBPL2	chr20	+	60835036	60835181	60835072	60835181	60831112	60831277	2691	141	4	199	9	160	125	0.445918661046	0.823067505829	0.965	0.945	0.02
359	PPP6R2	PPP6R2	chr22	+	50878126	50878286	50878129	50878286	50877027	50877191	359	11	134	19	171	127	125	0.446843958161	0.823188173503	0.075	0.099	-0.024
1160	APTX	APTX	chr9	-	32988076	32988127	32988076	32988122	32989756	32989893	1160	86	52	113	81	129	125	0.458170768455	0.82357699596	0.616	0.575	0.041
1187	ZNF143	ZNF143	chr11	+	9496096	9496180	9496099	9496180	9495487	9495571	1187	37	21	45	19	127	125	0.449447662737	0.82357699596	0.634	0.7	-0.066
1246	APPL2	APPL2	chr12	-	105601748	105601825	105601748	105601807	105601935	105601977	1246	2	137	4	142	142	125	0.456692287078	0.82357699596	0.013	0.024	-0.011
1459	SLC25A39	SLC25A39	chr17	-	42399786	42399920	42399786	42399896	42400175	42400220	1459	83	387	185	774	148	125	0.460539277338	0.82357699596	0.153	0.168	-0.015
1675	CSNK1G3	CSNK1G3	chr5	+	122926103	122926252	122926106	122926252	122924120	122924205	1675	30	71	33	62	127	125	0.454808827958	0.82357699596	0.294	0.344	-0.05
1700	C1RL	C1RL	chr12	-	7252281	7252403	7252281	7252356	7254493	7254683	1700	4	3	4	1	171	125	0.453272868189	0.82357699596	0.494	0.745	-0.251
2003	ITPK1	ITPK1	chr14	-	93581413	93581650	93581413	93581529	93582116	93582263	2003	12	2	28	2	245	125	0.455815795473	0.82357699596	0.754	0.877	-0.123
2026	MAPK10	MAPK10	chr4	-	86936275	86938528	86936275	86938523	86950349	86950427	2026	8	13	3	9	129	125	0.459266881536	0.82357699596	0.374	0.244	0.13
2127	UBE2V1	UBE2V1	chr20	-	48713208	48713357	48713208	48713348	48729643	48729735	2127	386	6	714	16	133	125	0.450721774026	0.82357699596	0.984	0.977	0.007
2223	ZMYM1	ZMYM1	chr1	+	35577376	35577513	35577429	35577513	35575894	35576048	2223	7	0	9	1	177	125	0.460210332948	0.82357699596	1.0	0.864	0.136
223	ZNF160	ZNF160	chr19	-	53594665	53594782	53594665	53594750	53594889	53594973	223	29	1	21	0	156	125	0.449644798804	0.82357699596	0.959	1.0	-0.041
2287	ICE2	ICE2	chr15	-	60760259	60760521	60760259	60760361	60768261	60768366	2287	109	20	124	29	250	125	0.44939681704	0.82357699596	0.732	0.681	0.051
2319	RTFDC1	RTFDC1	chr20	+	55092161	55092257	55092164	55092257	55091990	55092045	2319	384	20	606	25	127	125	0.455249756019	0.82357699596	0.95	0.96	-0.01
2341	ANLN	ANLN	chr7	+	36458852	36459088	36458855	36459088	36455366	36455493	2341	85	6	294	14	127	125	0.448412446028	0.82357699596	0.933	0.954	-0.021
2491	CYB561D1	CYB561D1	chr1	+	110038300	110043063	110038377	110043063	110037764	110037802	2491	2	20	7	37	201	125	0.454090965127	0.82357699596	0.059	0.105	-0.046
2713	FAM217B	FAM217B	chr20	+	58518994	58523702	58519450	58523702	58517481	58517567	2713	54	3	74	2	250	125	0.451303105672	0.82357699596	0.9	0.949	-0.049
2750	SKAP1	SKAP1	chr17	-	46239830	46239931	46239830	46239928	46247970	46248021	2750	23	7	52	23	127	125	0.456966958502	0.82357699596	0.764	0.69	0.074
2911	EPB41	EPB41	chr1	+	29313942	29314417	29313959	29314417	29213602	29213722	2911	1	21	0	15	141	125	0.45511166666	0.82357699596	0.041	0.0	0.041
3079	LDLR	LDLR	chr19	+	11241956	11244505	11241962	11244505	11240188	11240346	3079	903	17	1617	38	130	125	0.458961700696	0.82357699596	0.981	0.976	0.005
3198	PPRC1	PPRC1	chr10	+	103898375	103898522	103898476	103898522	103897606	103897795	3198	103	1	179	4	225	125	0.452639018796	0.82357699596	0.983	0.961	0.022
3322	PPP1CA	PPP1CA	chr11	-	67168538	67168703	67168538	67168670	67169198	67169376	3322	13	724	22	937	157	125	0.457180035364	0.82357699596	0.014	0.018	-0.004
3391	HIPK2	HIPK2	chr7	-	139299031	139299239	139299031	139299158	139305146	139305309	3391	287	123	222	84	205	125	0.458678645306	0.82357699596	0.587	0.617	-0.03
3395	PNPLA6	PNPLA6	chr19	+	7600674	7600906	7600818	7600906	7600394	7600463	3395	61	98	46	61	250	125	0.453862654173	0.82357699596	0.237	0.274	-0.037
3442	GCDH	GCDH	chr19	+	13010281	13010813	13010513	13010813	13008516	13008677	3442	109	2	141	1	250	125	0.44896956726	0.82357699596	0.965	0.986	-0.021
3687	GAREM	GAREM	chr18	-	29843483	29848731	29843483	29848728	29850179	29850346	3687	13	13	14	9	127	125	0.456678316197	0.82357699596	0.496	0.605	-0.109
3736	ARFRP1	ARFRP1	chr20	-	62338350	62338449	62338350	62338444	62339218	62339365	3736	12	27	17	27	129	125	0.46030097079	0.82357699596	0.301	0.379	-0.078
3872	ZNF133	ZNF133	chr20	+	18295712	18297640	18295715	18297640	18286941	18287037	3872	18	7	9	6	127	125	0.450741902523	0.82357699596	0.717	0.596	0.121
409	C2CD5	C2CD5	chr12	-	22611417	22611519	22611417	22611489	22612425	22612476	409	34	4	20	1	154	125	0.460128879716	0.82357699596	0.873	0.942	-0.069
419	ANAPC15	ANAPC15	chr11	-	71822202	71822332	71822202	71822327	71822457	71822542	419	122	56	189	74	129	125	0.456004733943	0.82357699596	0.679	0.712	-0.033
497	USP19	USP19	chr3	-	49153156	49153377	49153156	49153371	49153479	49153595	497	45	17	56	28	130	125	0.448516012223	0.82357699596	0.718	0.658	0.06
519	IFFO1	IFFO1	chr12	-	6657230	6657326	6657230	6657323	6657590	6657711	519	57	20	18	4	127	125	0.456169119733	0.82357699596	0.737	0.816	-0.079
538	SLC44A1	SLC44A1	chr9	+	108151313	108159628	108152184	108159628	108147702	108147783	538	182	1	320	4	250	125	0.457607775087	0.82357699596	0.989	0.976	0.013
577	EXOC7	EXOC7	chr17	-	74086409	74086562	74086409	74086478	74087223	74087316	577	3	22	3	11	208	125	0.458239277815	0.82357699596	0.076	0.141	-0.065
653	C11orf57	C11orf57	chr11	+	111953188	111955874	111953191	111955874	111952705	111952759	653	54	11	70	10	127	125	0.459540584984	0.82357699596	0.829	0.873	-0.044
700	GLRX	GLRX	chr5	-	95149552	95150661	95149552	95150511	95152210	95152330	700	5	3	17	5	250	125	0.455135925461	0.82357699596	0.455	0.63	-0.175
778	SMC2	SMC2	chr9	+	106857579	106857833	106857604	106857833	106856540	106856758	778	1	26	4	44	149	125	0.450375958217	0.82357699596	0.031	0.071	-0.04
853	CKLF	CKLF	chr16	+	66599788	66600190	66599985	66600190	66597024	66597120	853	325	2	528	6	250	125	0.452570599321	0.82357699596	0.988	0.978	0.01
946	TM2D2	TM2D2	chr8	-	38852836	38853313	38852836	38853212	38853937	38854041	946	27	4	48	4	225	125	0.457591727865	0.82357699596	0.789	0.87	-0.081
977	PIGC	PIGC	chr1	-	172410596	172411993	172410596	172411970	172413127	172413230	977	2	81	0	162	147	125	0.449368749205	0.82357699596	0.021	0.0	0.021
2221	MAEA	MAEA	chr4	+	1332209	1332405	1332213	1332405	1330648	1330782	2221	249	1	356	5	128	125	0.46281242459	0.825782168819	0.996	0.986	0.01
89	MMS19	MMS19	chr10	-	99225815	99225916	99225815	99225913	99226260	99226342	89	222	33	293	36	127	125	0.462610571596	0.825782168819	0.869	0.889	-0.02
933	SMURF1	SMURF1	chr7	-	98630659	98630744	98630659	98630735	98633137	98633339	933	99	24	154	46	133	125	0.462223217546	0.825782168819	0.795	0.759	0.036
1550	DBNL	DBNL	chr7	+	44098027	44098079	44098030	44098079	44097727	44097879	1550	50	143	49	166	127	125	0.466780852525	0.827031111157	0.256	0.225	0.031
1796	ADGRG1	ADGRG1	chr16	+	57693306	57693593	57693324	57693593	57691284	57691403	1796	189	358	326	568	142	125	0.464688007526	0.827031111157	0.317	0.336	-0.019
1848	TTC13	TTC13	chr1	-	231051938	231052048	231051938	231052045	231056255	231056340	1848	30	17	23	18	127	125	0.46686122492	0.827031111157	0.635	0.557	0.078
2380	SUN1	SUN1	chr7	+	892446	892589	892449	892589	892245	892304	2380	186	76	265	123	127	125	0.467054459572	0.827031111157	0.707	0.68	0.027
2394	DOPEY1	DOPEY1	chr6	+	83829466	83829576	83829493	83829576	83828606	83828706	2394	16	0	24	1	151	125	0.468007075221	0.827031111157	1.0	0.952	0.048
2923	FAM228B	FAM228B	chr2	+	24303745	24303825	24303748	24303825	24299743	24299839	2923	10	2	4	2	127	125	0.468467600596	0.827031111157	0.831	0.663	0.168
3206	CDADC1	CDADC1	chr13	+	49865819	49867622	49866913	49867622	49860357	49860418	3206	12	1	9	0	250	125	0.466218617597	0.827031111157	0.857	1.0	-0.143
3378	SRRT	SRRT	chr7	+	100485662	100485764	100485674	100485764	100485323	100485480	3378	224	31	346	57	136	125	0.467842800401	0.827031111157	0.869	0.848	0.021
3683	SENP1	SENP1	chr12	-	48491776	48491920	48491776	48491907	48495251	48495299	3683	1	39	0	45	137	125	0.469067603347	0.827031111157	0.023	0.0	0.023
3763	SUPT7L	SUPT7L	chr2	-	27883850	27884468	27883850	27884255	27885045	27885148	3763	39	73	37	85	250	125	0.467072524606	0.827031111157	0.211	0.179	0.032
3941	EIF3B	EIF3B	chr7	+	2419838	2420377	2419913	2420377	2419028	2419146	3941	448	180	639	279	199	125	0.467018452636	0.827031111157	0.61	0.59	0.02
443	ZDHHC4	ZDHHC4	chr7	+	6618131	6618351	6618196	6618351	6617064	6617129	443	21	19	27	33	189	125	0.467994084322	0.827031111157	0.422	0.351	0.071
477	TRIP10	TRIP10	chr19	+	6751044	6751537	6751073	6751537	6750522	6750644	477	6	266	13	400	153	125	0.468602848859	0.827031111157	0.018	0.026	-0.008
687	PLIN3	PLIN3	chr19	-	4852027	4852313	4852027	4852277	4859601	4859684	687	1089	4	1105	10	160	125	0.467375255243	0.827031111157	0.995	0.989	0.006
855	TM9SF1	TM9SF1	chr14	-	24663880	24664242	24663880	24664036	24664551	24664942	855	390	6	511	5	250	125	0.466002336986	0.827031111157	0.97	0.981	-0.011
989	LINC01158	LINC01158	chr2	-	105429166	105429270	105429166	105429195	105467769	105467934	989	90	5	67	2	199	125	0.468776227652	0.827031111157	0.919	0.955	-0.036
2195	RTEL1	RTEL1	chr20	+	62293826	62293980	62293898	62293980	62293202	62293296	2195	0	56	2	72	196	125	0.469638420232	0.827214904347	0.0	0.017	-0.017
3447	CNBP	CNBP	chr3	-	128889921	128890123	128889921	128890120	128890288	128890381	3447	289	770	458	1301	127	125	0.469866400328	0.827214904347	0.27	0.257	0.013
1098	DGKZ	DGKZ	chr11	+	46401003	46401118	46401018	46401118	46400752	46400786	1098	3	132	5	128	139	125	0.470616489672	0.827227926563	0.02	0.034	-0.014
1145	SPIN2B	SPIN2B	chrX	-	57146114	57147067	57146114	57147064	57147725	57147979	1145	2	6	5	7	127	125	0.470915645852	0.827227926563	0.247	0.413	-0.166
1830	WBP5	WBP5	chrX	+	102612542	102613397	102612545	102613397	102611379	102611534	1830	192	3	225	1	127	125	0.470400492321	0.827227926563	0.984	0.996	-0.012
1618	MYO15B	MYO15B	chr17	+	73610279	73610441	73610327	73610441	73609785	73609858	1618	5	2	2	0	172	125	0.472257057997	0.828972964001	0.645	1.0	-0.355
1559	CALD1	CALD1	chr7	+	134642959	134643041	134642962	134643041	134642819	134642863	1559	1350	109	1012	91	127	125	0.473256397983	0.830020335952	0.924	0.916	0.008
3312	CNIH4	CNIH4	chr1	+	224558984	224559125	224559031	224559125	224553580	224553693	3312	684	16	888	16	171	125	0.473550645071	0.830020335952	0.969	0.976	-0.007
3738	ARFRP1	ARFRP1	chr20	-	62333181	62333250	62333181	62333247	62333487	62333569	3738	6	7	13	9	127	125	0.474921189687	0.831810495466	0.458	0.587	-0.129
1734	NAPB	NAPB	chr20	-	23377708	23377825	23377708	23377819	23383629	23383709	1734	10	1	7	0	130	125	0.476536665533	0.832463500615	0.906	1.0	-0.094
1901	LTB4R2	LTB4R2	chr14	+	24779804	24781259	24779860	24781259	24779356	24779461	1901	0	5	1	7	180	125	0.476823840016	0.832463500615	0.0	0.09	-0.09
2010	CRNDE	CRNDE	chr16	-	54954209	54954250	54954209	54954239	54957496	54957562	2010	19	29	18	37	135	125	0.475727897666	0.832463500615	0.378	0.311	0.067
2320	CUL4A	CUL4A	chr13	+	113887466	113887653	113887490	113887653	113883759	113883833	2320	3	109	3	200	148	125	0.476276522069	0.832463500615	0.023	0.013	0.01
635	IDH3B	IDH3B	chr20	-	2639040	2639483	2639040	2639168	2640170	2640231	635	452	5	590	4	250	125	0.477041426675	0.832463500615	0.978	0.987	-0.009
1217	NIF3L1	NIF3L1	chr2	+	201756640	201757102	201756691	201757102	201754049	201754114	1217	37	2	72	7	175	125	0.478659895179	0.834065742733	0.93	0.88	0.05
1318	VBP1	VBP1	chrX	+	154448459	154448584	154448463	154448584	154444700	154444852	1318	250	3	355	7	128	125	0.478338186421	0.834065742733	0.988	0.98	0.008
1127	TMEM134	TMEM134	chr11	-	67234971	67235061	67234971	67235034	67235498	67235563	1127	91	27	121	29	151	125	0.482669005237	0.834774626328	0.736	0.775	-0.039
1210	ACHE	ACHE	chr7	-	100489954	100490439	100489954	100490175	100490785	100491873	1210	19	4	3	0	250	125	0.483516644019	0.834774626328	0.704	1.0	-0.296
1308	BAHD1	BAHD1	chr15	+	40754110	40754493	40754113	40754493	40750649	40752095	1308	28	11	33	18	127	125	0.482266346107	0.834774626328	0.715	0.643	0.072
1504	TGFA	TGFA	chr2	-	70692747	70692868	70692747	70692865	70741990	70742044	1504	58	27	149	84	127	125	0.479993529333	0.834774626328	0.679	0.636	0.043
2119	POMGNT1	POMGNT1	chr1	-	46654352	46655029	46654352	46654652	46655129	46655239	2119	426	8	543	14	250	125	0.482492791317	0.834774626328	0.964	0.951	0.013
2342	ORC3	ORC3	chr6	+	88366620	88366700	88366623	88366700	88362833	88362967	2342	42	36	50	53	127	125	0.483622579485	0.834774626328	0.535	0.481	0.054
2609	PSMD2	PSMD2	chr3	+	184019634	184019859	184019645	184019859	184019324	184019446	2609	1433	44	2369	63	135	125	0.483193021287	0.834774626328	0.968	0.972	-0.004
3104	NRXN3	NRXN3	chr14	+	80327381	80334633	80328005	80334633	80271454	80271533	3104	38	2	11	0	250	125	0.482919913595	0.834774626328	0.905	1.0	-0.095
3170	SLC2A11	SLC2A11	chr22	+	24217303	24217428	24217307	24217428	24210667	24210828	3170	53	8	42	4	128	125	0.481023270058	0.834774626328	0.866	0.911	-0.045
3769	FOXP1	FOXP1	chr3	-	71026793	71026873	71026793	71026870	71026978	71027180	3769	118	53	134	51	127	125	0.480598168342	0.834774626328	0.687	0.721	-0.034
594	TSC22D4	TSC22D4	chr7	-	100074899	100075085	100074899	100075082	100076416	100076902	594	7	10	4	10	127	125	0.483024967198	0.834774626328	0.408	0.282	0.126
684	KIF18B	KIF18B	chr17	-	43009423	43009610	43009423	43009574	43010040	43010141	684	60	3	78	2	160	125	0.483175165482	0.834774626328	0.94	0.968	-0.028
93	TMEM136	TMEM136	chr11	+	120197830	120198349	120198149	120198349	120195837	120196077	93	11	9	5	7	250	125	0.483221583243	0.834774626328	0.379	0.263	0.116
939	MLST8	MLST8	chr16	+	2256031	2256215	2256061	2256215	2255177	2255513	939	25	15	23	19	154	125	0.484276658822	0.835298335492	0.575	0.496	0.079
1632	RINL	RINL	chr19	-	39366970	39367130	39366970	39367114	39367332	39367421	1632	30	0	41	1	140	125	0.485212851215	0.83570282834	1.0	0.973	0.027
454	FAM222B	FAM222B	chr17	-	27082995	27086894	27082995	27086782	27093603	27093725	454	92	11	137	12	236	125	0.484930767079	0.83570282834	0.816	0.858	-0.042
1896	ATF3	ATF3	chr1	+	212788359	212788603	212788382	212788603	212781969	212782272	1896	332	2	225	3	147	125	0.486455655826	0.835918560968	0.993	0.985	0.008
2514	HDGFRP2	HDGFRP2	chr19	+	4501922	4502232	4501925	4502232	4501202	4501329	2514	135	53	141	47	127	125	0.4867418321	0.835918560968	0.715	0.747	-0.032
3115	PARD6A	PARD6A	chr16	+	67695795	67696681	67695798	67696681	67695357	67695580	3115	4	19	1	11	127	125	0.486210730574	0.835918560968	0.172	0.082	0.09
3298	CHURC1	CHURC1	chr14	+	65392724	65392798	65392727	65392798	65390708	65390844	3298	38	172	66	255	127	125	0.486263972459	0.835918560968	0.179	0.203	-0.024
1478	PMEL	PMEL	chr12	-	56349057	56349166	56349057	56349145	56349247	56349453	1478	2	2	0	1	145	125	0.488238511903	0.836679234067	0.463	0.0	0.463
3670	PTGS1	PTGS1	chr9	+	125140177	125140294	125140206	125140294	125133464	125133551	3670	5	0	7	1	153	125	0.487826446437	0.836679234067	1.0	0.851	0.149
589	FUT3	FUT3	chr19	-	5846436	5846977	5846436	5846575	5851400	5851485	589	2	2	1	0	250	125	0.488067144985	0.836679234067	0.333	1.0	-0.667
2307	ZBTB37	ZBTB37	chr1	+	173839334	173840286	173839337	173840286	173838062	173838258	2307	2	2	0	1	127	125	0.4891815631	0.836790960542	0.496	0.0	0.496
2749	SKAP1	SKAP1	chr17	-	46239830	46239931	46239830	46239928	46257415	46257610	2749	1	0	2	2	127	125	0.48935760203	0.836790960542	1.0	0.496	0.504
2928	CCDC138	CCDC138	chr2	+	109408010	109408258	109408135	109408258	109405307	109405422	2928	1	2	2	1	249	125	0.488975563827	0.836790960542	0.201	0.501	-0.3
2954	WDR47	WDR47	chr1	-	109547213	109547340	109547213	109547337	109553537	109554340	2954	8	61	7	36	127	125	0.49029219464	0.837787666881	0.114	0.161	-0.047
1441	SLC22A17	SLC22A17	chr14	-	23817714	23817880	23817714	23817755	23818480	23818635	1441	111	3	19	0	249	125	0.491524525728	0.838089778299	0.949	1.0	-0.051
297	CCNI2	CCNI2	chr5	+	132087609	132087888	132087657	132087888	132086548	132086689	297	2	1	1	2	172	125	0.491415354223	0.838089778299	0.592	0.267	0.325
925	C7orf25	C7orf25	chr7	-	42948871	42950520	42948871	42950515	42951513	42951689	925	10	0	16	1	129	125	0.490870251055	0.838089778299	1.0	0.939	0.061
1194	SLC34A2	SLC34A2	chr4	+	25664326	25664464	25664329	25664464	25664119	25664234	1194	118	154	141	164	127	125	0.494900440512	0.838537277751	0.43	0.458	-0.028
1243	FAM58A	FAM58A	chrX	-	152853382	152853912	152853382	152853852	152857963	152858191	1243	52	42	72	48	184	125	0.494955252946	0.838537277751	0.457	0.505	-0.048
1413	VEGFA	VEGFA	chr6	+	43752277	43754223	43752343	43754223	43749692	43749824	1413	616	7	960	15	190	125	0.49461012237	0.838537277751	0.983	0.977	0.006
1678	NOP16	NOP16	chr5	-	175810939	175811375	175810939	175811287	175812221	175812328	1678	187	7	393	20	212	125	0.49320471514	0.838537277751	0.94	0.921	0.019
2375	FBXO7	FBXO7	chr22	+	32874967	32875262	32875119	32875262	32871223	32871385	2375	396	15	512	15	250	125	0.494570939377	0.838537277751	0.93	0.945	-0.015
2622	CCDC74A	CCDC74A	chr2	+	132290161	132290354	132290296	132290354	132289236	132289375	2622	160	2	47	0	250	125	0.494469116	0.838537277751	0.976	1.0	-0.024
3105	NRXN3	NRXN3	chr14	+	80327381	80334633	80328005	80334633	80271454	80271542	3105	26	1	16	0	250	125	0.49396694974	0.838537277751	0.929	1.0	-0.071
3582	PAPD5	PAPD5	chr16	+	50259008	50259196	50259149	50259196	50258801	50258905	3582	50	9	121	29	250	125	0.492896621404	0.838537277751	0.735	0.676	0.059
464	TATDN3	TATDN3	chr1	+	212985589	212985670	212985592	212985670	212981077	212981190	464	20	16	21	23	127	125	0.493064720909	0.838537277751	0.552	0.473	0.079
857	CDC25C	CDC25C	chr5	-	137666675	137666907	137666675	137666903	137667283	137667566	857	12	20	20	24	128	125	0.495455846886	0.838562640718	0.369	0.449	-0.08
931	CCDC68	CCDC68	chr18	-	52609905	52610034	52609905	52610030	52612618	52612708	931	11	11	7	11	128	125	0.49567430652	0.838562640718	0.494	0.383	0.111
1716	CNKSR1	CNKSR1	chr1	+	26508970	26509075	26508975	26509075	26508851	26508893	1716	17	0	64	2	129	125	0.49721898344	0.840578863417	1.0	0.969	0.031
3095	ACBD5	ACBD5	chr10	-	27529247	27529413	27529247	27529403	27530987	27531068	3095	17	7	16	4	134	125	0.498198731132	0.840752525769	0.694	0.789	-0.095
3157	HAX1	HAX1	chr1	+	154245811	154246074	154245955	154246074	154245038	154245252	3157	477	24	595	36	250	125	0.498380590422	0.840752525769	0.909	0.892	0.017
3307	ZNF430	ZNF430	chr19	+	21216891	21216990	21216894	21216990	21216261	21216388	3307	26	6	29	10	127	125	0.49822621445	0.840752525769	0.81	0.741	0.069
597	TSC22D4	TSC22D4	chr7	-	100074899	100075930	100074899	100075082	100076416	100076902	597	245	10	179	10	250	125	0.499394345823	0.841866476823	0.925	0.899	0.026
3854	GON4L	GON4L	chr1	-	155721750	155722381	155721750	155722378	155722994	155723205	3854	3	48	2	61	127	125	0.500463876134	0.842635631015	0.058	0.031	0.027
741	DDIT3	DDIT3	chr12	-	57911051	57911221	57911051	57911207	57911488	57911536	741	113	33	73	17	138	125	0.500558109944	0.842635631015	0.756	0.795	-0.039
3031	SPHK2	SPHK2	chr19	+	49129147	49129619	49129324	49129619	49123658	49123810	3031	37	2	44	1	250	125	0.502637494762	0.845152533867	0.902	0.957	-0.055
3857	CCDC51	CCDC51	chr3	-	48476226	48476546	48476226	48476425	48481397	48481529	3857	39	13	38	17	245	125	0.502762863346	0.845152533867	0.605	0.533	0.072
3335	SEMA6D	SEMA6D	chr15	+	48058773	48058874	48058812	48058874	48058301	48058379	3335	2	10	0	3	163	125	0.503152936426	0.845211773319	0.133	0.0	0.133
137	JKAMP	JKAMP	chr14	+	59953430	59953522	59953448	59953522	59951160	59951311	137	107	23	169	44	142	125	0.504007249796	0.845454414799	0.804	0.772	0.032
3759	TMEM156	TMEM156	chr4	-	38972651	38972757	38972651	38972754	38987955	38988039	3759	13	4	2	0	127	125	0.503713094636	0.845454414799	0.762	1.0	-0.238
2428	ZNHIT3	ZNHIT3	chr17	+	34848656	34848743	34848661	34848743	34842778	34842810	2428	235	6	403	7	129	125	0.504458138662	0.84561526129	0.974	0.982	-0.008
1776	CAPRIN2	CAPRIN2	chr12	-	30867892	30868078	30867892	30868075	30869441	30869610	1776	15	13	5	7	127	125	0.505749724948	0.846558988676	0.532	0.413	0.119
2742	MKNK2	MKNK2	chr19	-	2037469	2039855	2037469	2037828	2040132	2040176	2742	168	150	271	266	250	125	0.506087321526	0.846558988676	0.359	0.337	0.022
2918	GLB1L	GLB1L	chr2	-	220108223	220108365	220108223	220108353	220109950	220110151	2918	1	6	0	4	136	125	0.505664857892	0.846558988676	0.133	0.0	0.133
1017	ATG4D	ATG4D	chr19	+	10655384	10655542	10655458	10655542	10654569	10655001	1017	10	27	22	44	198	125	0.512613656737	0.84699400579	0.19	0.24	-0.05
1116	BTN3A2	BTN3A2	chr6	+	26375742	26378548	26376756	26378548	26374998	26375026	1116	57	1	49	2	250	125	0.510468879417	0.84699400579	0.966	0.925	0.041
1211	ACHE	ACHE	chr7	-	100487614	100488709	100487614	100487956	100488789	100488959	1211	4	1	3	0	250	125	0.511685174356	0.84699400579	0.667	1.0	-0.333
1290	SLIRP	SLIRP	chr14	+	78183838	78183941	78183844	78183941	78182114	78182222	1290	408	11	638	13	130	125	0.50939174381	0.84699400579	0.973	0.979	-0.006
1423	MIEF2	MIEF2	chr17	+	18167023	18169095	18167097	18169095	18166399	18166562	1423	131	5	166	4	198	125	0.507625710217	0.84699400579	0.943	0.963	-0.02
1429	DMTN	DMTN	chr8	+	21924215	21924404	21924348	21924404	21912327	21912518	1429	26	1	15	0	250	125	0.510000930582	0.84699400579	0.929	1.0	-0.071
1494	PCNX	PCNX	chr14	+	71479701	71479919	71479716	71479919	71478208	71478266	1494	75	8	94	7	139	125	0.512747840617	0.84699400579	0.894	0.924	-0.03
1680	NOP16	NOP16	chr5	-	175810939	175811287	175810939	175811284	175812221	175812328	1680	7	39	24	98	127	125	0.509896394697	0.84699400579	0.15	0.194	-0.044
1970	C17orf49	C17orf49	chr17	+	6920575	6920843	6920579	6920843	6920228	6920333	1970	171	377	160	323	128	125	0.512376277105	0.84699400579	0.307	0.326	-0.019
2146	AMZ2	AMZ2	chr17	+	66244780	66244846	66244784	66244846	66244144	66244227	2146	10	2	30	3	128	125	0.508425414313	0.84699400579	0.83	0.907	-0.077
2411	COMMD4	COMMD4	chr15	+	75631325	75631445	75631377	75631445	75630986	75631026	2411	662	7	1078	8	176	125	0.510283307083	0.84699400579	0.985	0.99	-0.005
2451	ACADM	ACADM	chr1	+	76194073	76194173	76194085	76194173	76190031	76190502	2451	2	72	2	144	136	125	0.509877967815	0.84699400579	0.025	0.013	0.012
2495	R3HDM1	R3HDM1	chr2	+	136409299	136409602	136409302	136409602	136402948	136403097	2495	27	18	56	29	127	125	0.512741242616	0.84699400579	0.596	0.655	-0.059
3186	VEZT	VEZT	chr12	+	95650925	95651015	95650929	95651015	95645715	95645847	3186	102	6	129	5	128	125	0.508569832618	0.84699400579	0.943	0.962	-0.019
3299	COX18	COX18	chr4	-	73933745	73933850	73933745	73933846	73935033	73935476	3299	6	40	7	31	128	125	0.508388695495	0.84699400579	0.128	0.181	-0.053
623	SGOL2	SGOL2	chr2	+	201440033	201440184	201440040	201440184	201435772	201438700	623	47	1	89	4	131	125	0.509750048593	0.84699400579	0.978	0.955	0.023
724	CASP7	CASP7	chr10	+	115451722	115451829	115451755	115451829	115439427	115439737	724	3	0	10	2	157	125	0.511209419518	0.84699400579	1.0	0.799	0.201
761	TJAP1	TJAP1	chr6	+	43466712	43466838	43466715	43466838	43465618	43465715	761	28	25	39	44	127	125	0.511064069822	0.84699400579	0.524	0.466	0.058
119	FAM120A	FAM120A	chr9	+	96277948	96278049	96277951	96278049	96261071	96261168	119	160	27	245	49	127	125	0.516289454467	0.847842204501	0.854	0.831	0.023
2474	ACD	ACD	chr16	-	67693805	67693948	67693805	67693939	67694024	67694718	2474	51	1	66	0	133	125	0.515436170876	0.847842204501	0.98	1.0	-0.02
2675	TMEM91	TMEM91	chr19	+	41889465	41889987	41889767	41889987	41888676	41888826	2675	9	12	3	2	250	125	0.515563663325	0.847842204501	0.273	0.429	-0.156
2768	IFT20	IFT20	chr17	-	26655350	26655759	26655350	26655683	26656198	26656302	2768	191	0	187	2	200	125	0.515372336702	0.847842204501	1.0	0.983	0.017
338	AES	AES	chr19	-	3052907	3054038	3052907	3054035	3054117	3054192	338	783	23	789	28	127	125	0.516353093822	0.847842204501	0.971	0.965	0.006
3901	TCF12	TCF12	chr15	+	57212089	57212186	57212099	57212186	57210832	57211104	3901	149	2	167	4	134	125	0.513690588149	0.847842204501	0.986	0.975	0.011
596	TSC22D4	TSC22D4	chr7	-	100074899	100075827	100074899	100075082	100076416	100076902	596	171	10	126	10	250	125	0.515312103898	0.847842204501	0.895	0.863	0.032
825	MAP3K14-AS1	MAP3K14-AS1	chr17	+	43332501	43332585	43332504	43332585	43325291	43325370	825	8	0	14	1	127	125	0.516464751776	0.847842204501	1.0	0.932	0.068
918	STIL	STIL	chr1	-	47728574	47728785	47728574	47728734	47735306	47735538	918	50	18	80	36	175	125	0.514872215533	0.847842204501	0.665	0.613	0.052
3331	PDXDC1	PDXDC1	chr16	+	15092196	15092262	15092199	15092262	15091609	15091683	3331	244	12	371	14	127	125	0.517263143973	0.848568050237	0.952	0.963	-0.011
1069	C6orf48	C6orf48	chr6	+	31804189	31804294	31804200	31804294	31803187	31803228	1069	1	80	2	73	135	125	0.536709212093	0.850611642811	0.011	0.025	-0.014
1174	CDK10	CDK10	chr16	+	89762002	89762772	89762136	89762772	89761700	89761753	1174	330	9	308	6	250	125	0.533107566373	0.850611642811	0.948	0.963	-0.015
1230	MUTYH	MUTYH	chr1	-	45799084	45799275	45799084	45799266	45800062	45800183	1230	1	1	0	1	133	125	0.536899280652	0.850611642811	0.484	0.0	0.484
1309	BAHD1	BAHD1	chr15	+	40757533	40757634	40757542	40757634	40756669	40756746	1309	28	23	57	58	133	125	0.529889726054	0.850611642811	0.534	0.48	0.054
1352	BMP1	BMP1	chr8	+	22034436	22034652	22034473	22034652	22034045	22034163	1352	10	112	9	74	161	125	0.529295243097	0.850611642811	0.065	0.086	-0.021
1426	TLE2	TLE2	chr19	-	3019280	3019464	3019280	3019461	3019696	3019771	1426	2	1	2	3	127	125	0.526767017655	0.850611642811	0.663	0.396	0.267
1452	MTA1	MTA1	chr14	+	105930752	105930904	105930799	105930904	105930368	105930484	1452	133	13	161	20	171	125	0.525935470377	0.850611642811	0.882	0.855	0.027
1513	SRSF11	SRSF11	chr1	+	70716290	70717701	70716293	70717701	70716047	70716186	1513	445	230	462	256	127	125	0.539154316847	0.850611642811	0.656	0.64	0.016
1614	TMEM107	TMEM107	chr17	-	8079074	8079193	8079074	8079175	8079276	8079344	1614	4	33	10	55	142	125	0.525392658616	0.850611642811	0.096	0.138	-0.042
1674	KBTBD4	KBTBD4	chr11	-	47598962	47599580	47598962	47599576	47600484	47600567	1674	20	3	45	4	128	125	0.534899353421	0.850611642811	0.867	0.917	-0.05
1677	NOP16	NOP16	chr5	-	175810939	175811375	175810939	175811255	175812221	175812328	1677	218	3	473	4	244	125	0.540268754371	0.850611642811	0.974	0.984	-0.01
1685	FAM189B	FAM189B	chr1	-	155221523	155221699	155221523	155221696	155223415	155223523	1685	8	86	13	103	127	125	0.522536525383	0.850611642811	0.084	0.11	-0.026
1899	MAN1B1	MAN1B1	chr9	+	140001701	140001899	140001726	140001899	140001140	140001261	1899	180	5	145	6	149	125	0.525084077367	0.850611642811	0.968	0.953	0.015
1978	FUS	FUS	chr16	+	31195178	31195323	31195181	31195323	31193833	31193985	1978	925	349	1521	604	127	125	0.521766909825	0.850611642811	0.723	0.713	0.01
1994	FDXR	FDXR	chr17	-	72860945	72861071	72860945	72861053	72861840	72861942	1994	2	58	1	63	142	125	0.542897393346	0.850611642811	0.029	0.014	0.015
2035	E2F5	E2F5	chr8	+	86124391	86124439	86124394	86124439	86121376	86121644	2035	47	28	78	56	127	125	0.531650071738	0.850611642811	0.623	0.578	0.045
2080	ZNF83	ZNF83	chr19	-	53119970	53120094	53119970	53120088	53122188	53122315	2080	4	1	3	2	130	125	0.541648815234	0.850611642811	0.794	0.591	0.203
2083	KANSL3	KANSL3	chr2	-	97297048	97297280	97297048	97297219	97302657	97302922	2083	28	25	31	35	185	125	0.529920001046	0.850611642811	0.431	0.374	0.057
2129	PHPT1	PHPT1	chr9	+	139744954	139745012	139744957	139745012	139744464	139744589	2129	3	5	6	18	127	125	0.523233122364	0.850611642811	0.371	0.247	0.124
2153	CLASP1	CLASP1	chr2	-	122165046	122165291	122165046	122165288	122166599	122166623	2153	44	2	50	4	127	125	0.533935793159	0.850611642811	0.956	0.925	0.031
2194	PRPF40B	PRPF40B	chr12	+	50035690	50035807	50035711	50035807	50031515	50031607	2194	56	1	83	0	145	125	0.527138224402	0.850611642811	0.98	1.0	-0.02
2326	SORT1	SORT1	chr1	-	109888372	109888503	109888372	109888500	109890104	109890154	2326	188	115	341	190	127	125	0.533833572778	0.850611642811	0.617	0.639	-0.022
2416	REXO4	REXO4	chr9	-	136279784	136280131	136279784	136279953	136282739	136283216	2416	176	4	217	3	250	125	0.52783267947	0.850611642811	0.957	0.973	-0.016
2424	HSF4	HSF4	chr16	+	67201363	67201502	67201377	67201502	67201022	67201125	2424	1	3	0	2	138	125	0.542010609374	0.850611642811	0.232	0.0	0.232
2478	RARB	RARB	chr3	+	25634993	25635198	25635131	25635198	25622036	25622213	2478	192	4	21	0	250	125	0.529033998092	0.850611642811	0.96	1.0	-0.04
2487	NUSAP1	NUSAP1	chr15	+	41643185	41643327	41643230	41643327	41641295	41641439	2487	207	94	458	228	169	125	0.537784165474	0.850611642811	0.62	0.598	0.022
2489	THRB	THRB	chr3	-	24338716	24338862	24338716	24338814	24378790	24378862	2489	4	0	15	2	172	125	0.528210839202	0.850611642811	1.0	0.845	0.155
2546	MBNL3	MBNL3	chrX	-	131520688	131520839	131520688	131520734	131524874	131525111	2546	4	1	12	1	229	125	0.53192337508	0.850611642811	0.686	0.868	-0.182
256	TMC4	TMC4	chr19	-	54675638	54675870	54675638	54675852	54676733	54676944	256	0	15	2	61	142	125	0.522797616191	0.850611642811	0.0	0.028	-0.028
2574	ORAI2	ORAI2	chr7	+	102076648	102076780	102076671	102076780	102073976	102074108	2574	2	19	3	15	147	125	0.527492470473	0.850611642811	0.082	0.145	-0.063
2623	ZC3H14	ZC3H14	chr14	+	89076055	89076147	89076058	89076147	89075610	89075747	2623	92	62	109	84	127	125	0.543306513497	0.850611642811	0.594	0.561	0.033
2673	TMEM91	TMEM91	chr19	+	41889767	41889987	41889790	41889987	41888676	41888826	2673	15	7	2	2	147	125	0.525629055392	0.850611642811	0.646	0.46	0.186
2793	MSH5	MSH5	chr6	+	31728961	31729039	31728964	31729039	31728466	31728616	2793	2	25	3	20	127	125	0.528371426328	0.850611642811	0.073	0.129	-0.056
2868	CPT1C	CPT1C	chr19	+	50208263	50208371	50208296	50208371	50207966	50208044	2868	63	4	28	3	157	125	0.527980924487	0.850611642811	0.926	0.881	0.045
2874	VPS28	VPS28	chr8	-	145648983	145649515	145648983	145649305	145649597	145649651	2874	365	1	397	3	250	125	0.519176657593	0.850611642811	0.995	0.985	0.01
2887	PAPOLA	PAPOLA	chr14	+	97022183	97022284	97022186	97022284	97018816	97018959	2887	325	27	473	46	127	125	0.536911830196	0.850611642811	0.922	0.91	0.012
2926	ZNF559-ZNF177	ZNF559-ZNF177	chr19	+	9491264	9493293	9491823	9493293	9490732	9490815	2926	1	1	1	0	250	125	0.540809392493	0.850611642811	0.333	1.0	-0.667
292	CDK13	CDK13	chr7	+	40132383	40132836	40132563	40132836	40127724	40127930	292	46	62	58	66	250	125	0.526277879702	0.850611642811	0.271	0.305	-0.034
2937	TMEM53	TMEM53	chr1	-	45118918	45120881	45118918	45120791	45125845	45125967	2937	58	9	73	15	214	125	0.543216339235	0.850611642811	0.79	0.74	0.05
305	OGT	OGT	chrX	+	70756027	70756208	70756057	70756208	70752911	70753186	305	214	19	198	14	154	125	0.537563305616	0.850611642811	0.901	0.92	-0.019
311	SLC25A10	SLC25A10	chr17	+	79684428	79684521	79684511	79684521	79684031	79684102	311	202	7	470	12	207	125	0.536516332216	0.850611642811	0.946	0.959	-0.013
3130	CDH16	CDH16	chr16	-	66944162	66944405	66944162	66944288	66945084	66945218	3130	43	1	21	0	241	125	0.540922965859	0.850611642811	0.957	1.0	-0.043
3220	ZNF227	ZNF227	chr19	+	44717239	44717397	44717242	44717397	44716680	44716738	3220	2	8	3	6	127	125	0.539909851662	0.850611642811	0.197	0.33	-0.133
3239	SERBP1	SERBP1	chr1	-	67890570	67890660	67890570	67890642	67890765	67890906	3239	648	536	1258	1090	142	125	0.520338533801	0.850611642811	0.516	0.504	0.012
333	TSC2	TSC2	chr16	+	2129032	2129197	2129035	2129197	2126491	2126586	333	6	92	6	63	127	125	0.536366636725	0.850611642811	0.06	0.086	-0.026
3376	DIP2A	DIP2A	chr21	+	47931329	47931527	47931341	47931527	47929169	47929289	3376	63	2	69	1	136	125	0.538175451888	0.850611642811	0.967	0.984	-0.017
3379	SRRT	SRRT	chr7	+	100482833	100482991	100482836	100482991	100482543	100482661	3379	150	99	217	159	127	125	0.532043636464	0.850611642811	0.599	0.573	0.026
337	CHFR	CHFR	chr12	-	133446204	133446420	133446204	133446384	133447309	133447369	337	31	45	37	44	160	125	0.540684869342	0.850611642811	0.35	0.396	-0.046
3412	SERPINA1	SERPINA1	chr14	-	94854896	94855000	94854896	94854997	94855155	94855347	3412	1	0	1	1	127	125	0.537827707101	0.850611642811	1.0	0.496	0.504
3494	REPS1	REPS1	chr6	-	139238691	139238764	139238691	139238761	139241351	139241453	3494	102	19	141	32	127	125	0.536651677964	0.850611642811	0.841	0.813	0.028
3508	TTC23	TTC23	chr15	-	99679521	99679672	99679521	99679604	99696352	99696502	3508	5	20	3	20	192	125	0.531932217544	0.850611642811	0.14	0.089	0.051
3513	BTN2A1	BTN2A1	chr6	+	26467946	26469881	26468175	26469881	26466289	26466316	3513	36	56	24	46	250	125	0.531164315051	0.850611642811	0.243	0.207	0.036
3546	EPN1	EPN1	chr19	+	56204316	56204403	56204319	56204403	56204051	56204162	3546	208	167	294	217	127	125	0.542085490629	0.850611642811	0.551	0.571	-0.02
3700	TRMU	TRMU	chr22	+	46746187	46746360	46746242	46746360	46742318	46742441	3700	81	12	106	20	179	125	0.542608724719	0.850611642811	0.825	0.787	0.038
3701	TRMU	TRMU	chr22	+	46746187	46746360	46746246	46746360	46742318	46742441	3701	82	9	111	16	183	125	0.540488750602	0.850611642811	0.862	0.826	0.036
3811	SPTLC1	SPTLC1	chr9	-	94793415	94794840	94793415	94794808	94797091	94797165	3811	383	6	462	10	156	125	0.54173389256	0.850611642811	0.981	0.974	0.007
3913	FAM219A	FAM219A	chr9	-	34398181	34401120	34398181	34401117	34401663	34401718	3913	111	39	112	33	127	125	0.520331808232	0.850611642811	0.737	0.77	-0.033
439	KCTD15	KCTD15	chr19	+	34289572	34289671	34289575	34289671	34287750	34287892	439	1	1	1	0	127	125	0.537827707101	0.850611642811	0.496	1.0	-0.504
500	SYTL1	SYTL1	chr1	+	27675570	27675643	27675606	27675643	27674457	27674503	500	76	10	155	26	160	125	0.543505843979	0.850611642811	0.856	0.823	0.033
548	ICT1	ICT1	chr17	+	73017015	73017356	73017020	73017356	73016582	73016752	548	189	8	319	10	129	125	0.542615848489	0.850611642811	0.958	0.969	-0.011
647	SCARF2	SCARF2	chr22	-	20783511	20783642	20783511	20783627	20783822	20783940	647	13	31	1	5	139	125	0.529790574622	0.850611642811	0.274	0.152	0.122
649	STRN4	STRN4	chr19	-	47230708	47230824	47230708	47230803	47231150	47231264	649	36	163	46	242	145	125	0.543247894871	0.850611642811	0.16	0.141	0.019
66	SLC35C2	SLC35C2	chr20	-	44983711	44983880	44983711	44983817	44985212	44985276	66	75	1	82	0	187	125	0.536226854648	0.850611642811	0.98	1.0	-0.02
730	SLC25A17	SLC25A17	chr22	-	41195026	41195087	41195026	41195044	41215198	41215403	730	96	6	118	5	167	125	0.538956583102	0.850611642811	0.923	0.946	-0.023
783	HIGD1A	HIGD1A	chr3	-	42835648	42835791	42835648	42835767	42845927	42846027	783	7	395	10	781	148	125	0.528316964075	0.850611642811	0.015	0.011	0.004
787	LOC113230	LOC113230	chr19	+	14185136	14185275	14185201	14185275	14183820	14184689	787	3	5	2	7	189	125	0.520647875253	0.850611642811	0.284	0.159	0.125
789	FASTKD3	FASTKD3	chr5	-	7861695	7861886	7861695	7861765	7862935	7863110	789	6	10	9	23	245	125	0.521397842486	0.850611642811	0.234	0.166	0.068
953	EPHB6	EPHB6	chr7	+	142560884	142561085	142560888	142561085	142560513	142560591	953	1	1	1	0	128	125	0.537915181814	0.850611642811	0.494	1.0	-0.506
955	DYRK1B	DYRK1B	chr19	-	40317311	40317627	40317311	40317507	40317924	40318065	955	15	17	8	13	244	125	0.53832591433	0.850611642811	0.311	0.24	0.071
979	TMEM25	TMEM25	chr11	+	118402489	118402586	118402492	118402586	118401802	118401949	979	4	1	1	1	127	125	0.520269601049	0.850611642811	0.797	0.496	0.301
2440	SLC29A1	SLC29A1	chr6	+	44194996	44195079	44194999	44195079	44187241	44187519	2440	6	84	9	90	127	125	0.545025163624	0.852341646202	0.066	0.09	-0.024
46	RALGDS	RALGDS	chr9	-	135985012	135985108	135985012	135985072	135985682	135985876	46	67	49	94	59	160	125	0.545326897066	0.852341646202	0.516	0.555	-0.039
2837	TBRG4	TBRG4	chr7	-	45148425	45148886	45148425	45148842	45151241	45151346	2837	159	4	192	3	168	125	0.546114782807	0.853013385342	0.967	0.979	-0.012
1799	MIF4GD	MIF4GD	chr17	-	73265427	73265550	73265427	73265529	73266194	73266326	1799	18	3	22	2	145	125	0.547397723171	0.854456996457	0.838	0.905	-0.067
207	UTP15	UTP15	chr5	+	72864059	72864152	72864116	72864152	72863086	72863259	207	70	0	74	1	181	125	0.548036356898	0.854893649071	1.0	0.981	0.019
2970	COX15	COX15	chr10	-	101468504	101474475	101468504	101473236	101476104	101476218	2970	72	11	103	12	250	125	0.548769775786	0.855477490787	0.766	0.811	-0.045
1993	FDXR	FDXR	chr17	-	72868160	72868258	72868160	72868232	72868990	72869156	1993	23	1	11	0	150	125	0.551427122309	0.859057819058	0.95	1.0	-0.05
1050	C12orf43	C12orf43	chr12	-	121442805	121442896	121442805	121442863	121444123	121444197	1050	60	1	111	0	157	125	0.552603722198	0.860328147893	0.979	1.0	-0.021
1480	ZMYND11	ZMYND11	chr10	+	285995	286051	285998	286051	285377	285465	1480	167	7	233	13	127	125	0.555465191185	0.864218213849	0.959	0.946	0.013
58	PLAGL1	PLAGL1	chr6	-	144281605	144281717	144281605	144281679	144285923	144285955	58	1	61	3	91	162	125	0.556254347628	0.864435737045	0.012	0.025	-0.013
606	ZNF33A	ZNF33A	chr10	+	38343302	38348995	38343305	38348995	38323205	38323328	606	11	4	10	2	127	125	0.556330808098	0.864435737045	0.73	0.831	-0.101
492	ZNF286A	ZNF286A	chr17	+	15619313	15624100	15619372	15624100	15611468	15611561	492	36	21	37	17	183	125	0.557313515388	0.86539817057	0.539	0.598	-0.059
908	RPLP0	RPLP0	chr12	-	120638532	120638694	120638532	120638634	120638885	120639014	908	657	2039	958	3078	184	125	0.559235677138	0.867817187585	0.18	0.175	0.005
1046	CENPE	CENPE	chr4	-	104059507	104059609	104059507	104059606	104061412	104061571	1046	9	1	32	7	127	125	0.560479840903	0.86811298771	0.899	0.818	0.081
1710	EIF1AD	EIF1AD	chr11	-	65767773	65767976	65767773	65767877	65769510	65769637	1710	65	8	99	9	223	125	0.561248531097	0.86811298771	0.82	0.86	-0.04
2111	ZNF577	ZNF577	chr19	-	52374550	52376959	52374550	52376782	52380534	52380630	2111	7	0	14	1	250	125	0.561214923226	0.86811298771	1.0	0.875	0.125
2927	MFSD1	MFSD1	chr3	+	158522107	158522160	158522111	158522160	158519714	158520104	2927	78	5	94	4	128	125	0.559820277455	0.86811298771	0.938	0.958	-0.02
2951	ZFAND2B	ZFAND2B	chr2	+	220071688	220071764	220071691	220071764	220071505	220071567	2951	2	6	1	7	127	125	0.560624489773	0.86811298771	0.247	0.123	0.124
781	BLOC1S2	BLOC1S2	chr10	-	102033034	102035250	102033034	102035247	102039880	102039985	781	183	4	217	3	127	125	0.562215161545	0.86904381233	0.978	0.986	-0.008
2506	UBOX5	UBOX5	chr20	-	3088218	3090960	3088218	3090955	3095950	3096112	2506	7	2	8	1	129	125	0.564028578278	0.8705495969	0.772	0.886	-0.114
2704	PVRL3	PVRL3	chr3	+	110852481	110856407	110852507	110856407	110845030	110845182	2704	156	0	340	3	150	125	0.564457946777	0.8705495969	1.0	0.99	0.01
294	NFYC	NFYC	chr1	+	41236380	41237275	41236383	41237275	41235027	41235087	294	104	5	134	9	127	125	0.564651186906	0.8705495969	0.953	0.936	0.017
964	COX11	COX11	chr17	-	53038566	53038687	53038566	53038673	53040666	53040792	964	2	4	6	22	138	125	0.56464629383	0.8705495969	0.312	0.198	0.114
1213	HSP90AB1	HSP90AB1	chr6	+	44217411	44217571	44217441	44217571	44217113	44217320	1213	5028	108	8982	179	154	125	0.565891692929	0.87101396632	0.974	0.976	-0.002
3168	CCL28	CCL28	chr5	-	43376747	43377586	43376747	43376990	43381902	43382154	3168	2	0	12	3	250	125	0.56565401474	0.87101396632	1.0	0.667	0.333
3217	NAT9	NAT9	chr17	-	72768098	72768190	72768098	72768178	72768356	72768416	3217	0	1	3	5	136	125	0.566049378616	0.87101396632	0.0	0.355	-0.355
1218	SERPINB1	SERPINB1	chr6	-	2836089	2836257	2836089	2836253	2836341	2836484	1218	204	4	449	6	128	125	0.568924795616	0.87156521293	0.98	0.987	-0.007
1369	SIGMAR1	SIGMAR1	chr9	-	34636993	34637109	34636993	34637086	34637216	34637417	1369	3	241	7	375	147	125	0.568381195213	0.87156521293	0.01	0.016	-0.006
1759	JOSD2	JOSD2	chr19	-	51013542	51013705	51013542	51013702	51014373	51014612	1759	40	2	9	1	127	125	0.568475109856	0.87156521293	0.952	0.899	0.053
1774	IFT22	IFT22	chr7	-	100962236	100962344	100962236	100962313	100964951	100965104	1774	2	143	3	125	155	125	0.568968894251	0.87156521293	0.011	0.019	-0.008
3401	TMEM198B	TMEM198B	chr12	+	56226742	56227325	56227230	56227325	56223743	56224867	3401	24	1	11	0	250	125	0.568823884818	0.87156521293	0.923	1.0	-0.077
808	CARS	CARS	chr11	-	3062125	3062261	3062125	3062214	3063394	3063486	808	11	178	10	210	171	125	0.567994008193	0.87156521293	0.043	0.034	0.009
896	IPO4	IPO4	chr14	-	24651483	24651629	24651483	24651609	24651997	24652048	896	1	101	4	209	144	125	0.568856953179	0.87156521293	0.009	0.016	-0.007
1788	TMEM175	TMEM175	chr4	+	945433	945505	945469	945505	944994	945046	1788	13	28	12	34	160	125	0.569876707507	0.872394805451	0.266	0.216	0.05
143	PGAP2	PGAP2	chr11	+	3846025	3846358	3846249	3846358	3845499	3845606	143	8	56	8	76	250	125	0.571306645712	0.87346112329	0.067	0.05	0.017
3179	DCTN3	DCTN3	chr9	-	34614038	34614195	34614038	34614129	34614706	34614765	3179	3	2	2	3	190	125	0.571009825649	0.87346112329	0.497	0.305	0.192
1081	RBM7	RBM7	chr11	+	114276427	114276521	114276430	114276521	114273549	114273637	1081	161	85	179	85	127	125	0.575447896027	0.875274358643	0.651	0.675	-0.024
113	DHPS	DHPS	chr19	-	12786830	12786956	12786830	12786919	12790270	12790357	113	69	1	78	0	161	125	0.575457805477	0.875274358643	0.982	1.0	-0.018
1623	MCM8	MCM8	chr20	+	5948475	5948671	5948523	5948671	5948081	5948233	1623	67	1	103	3	172	125	0.574603171094	0.875274358643	0.98	0.961	0.019
179	BRCC3	BRCC3	chrX	+	154301648	154301706	154301651	154301706	154300601	154300618	179	15	93	24	182	127	125	0.573408818392	0.875274358643	0.137	0.115	0.022
3414	THAP3	THAP3	chr1	+	6690347	6690413	6690350	6690413	6688558	6688751	3414	43	11	39	13	127	125	0.575548019234	0.875274358643	0.794	0.747	0.047
3720	COG2	COG2	chr1	+	230824165	230824308	230824168	230824308	230823816	230823889	3720	53	4	54	6	127	125	0.573698964063	0.875274358643	0.929	0.899	0.03
3814	HMG20A	HMG20A	chr15	+	77759436	77759649	77759524	77759649	77756581	77756729	3814	176	1	173	2	212	125	0.575799714523	0.875274358643	0.99	0.981	0.009
3892	PCBP2	PCBP2	chr12	+	53862560	53862616	53862563	53862616	53861588	53861627	3892	1642	390	2318	574	127	125	0.574419877097	0.875274358643	0.806	0.799	0.007
399	TUBGCP4	TUBGCP4	chr15	+	43690235	43690377	43690238	43690377	43689411	43689519	399	25	33	33	53	127	125	0.574677482851	0.875274358643	0.427	0.38	0.047
1085	B4GALT3	B4GALT3	chr1	-	161145597	161145885	161145597	161145864	161146223	161146369	1085	48	145	59	157	145	125	0.577424601715	0.876057620232	0.222	0.245	-0.023
1265	SZRD1	SZRD1	chr1	+	16719722	16719977	16719725	16719977	16717869	16717919	1265	80	45	139	89	127	125	0.57671227894	0.876057620232	0.636	0.606	0.03
1432	C1orf54	C1orf54	chr1	+	150252050	150252152	150252053	150252152	150248929	150249040	1432	62	60	24	19	127	125	0.577310394235	0.876057620232	0.504	0.554	-0.05
1588	SAFB	SAFB	chr19	+	5661528	5661819	5661531	5661819	5657251	5657358	1588	115	169	131	211	127	125	0.579257242597	0.876057620232	0.401	0.379	0.022
1924	MT1G	MT1G	chr16	-	56701223	56701292	56701223	56701289	56701877	56701977	1924	24	10	74	24	127	125	0.579246459822	0.876057620232	0.703	0.752	-0.049
2125	SURF4	SURF4	chr9	-	136234134	136234419	136234134	136234321	136242792	136243037	2125	11	539	5	512	222	125	0.578905973529	0.876057620232	0.011	0.005	0.006
47	ARHGEF2	ARHGEF2	chr1	-	155934778	155934922	155934778	155934919	155935093	155935203	47	119	62	112	66	127	125	0.579157075204	0.876057620232	0.654	0.626	0.028
877	SLC35B2	SLC35B2	chr6	-	44224078	44224233	44224078	44224229	44224421	44224615	877	341	7	406	11	128	125	0.57799653234	0.876057620232	0.979	0.973	0.006
1991	FDXR	FDXR	chr17	-	72862905	72863127	72862905	72863001	72868160	72868258	1991	0	4	1	9	250	125	0.580845815792	0.87736284248	0.0	0.053	-0.053
2322	ZFAND5	ZFAND5	chr9	-	74975543	74975703	74975543	74975700	74979611	74980163	2322	186	20	170	15	127	125	0.584540231325	0.87736284248	0.902	0.918	-0.016
2466	ZDHHC20	ZDHHC20	chr13	-	21955572	21955688	21955572	21955685	21957058	21957148	2466	82	33	155	54	127	125	0.58214117018	0.87736284248	0.71	0.739	-0.029
2581	FBXO44	FBXO44	chr1	+	11715384	11715756	11715726	11715756	11714913	11715009	2581	6	0	13	1	250	125	0.582860449076	0.87736284248	1.0	0.867	0.133
3143	MYEOV	MYEOV	chr11	+	69062699	69064754	69063058	69064754	69061604	69062043	3143	29	0	70	1	250	125	0.584312339597	0.87736284248	1.0	0.972	0.028
3167	NFE2L2	NFE2L2	chr2	-	178097119	178097311	178097119	178097290	178097977	178098067	3167	590	11	623	9	145	125	0.583479183684	0.87736284248	0.979	0.984	-0.005
3296	SLC50A1	SLC50A1	chr1	+	155110036	155110198	155110054	155110198	155109303	155109427	3296	122	2	190	5	142	125	0.582219614939	0.87736284248	0.982	0.971	0.011
3509	RBMS3	RBMS3	chr3	+	29476233	29476406	29476236	29476406	29322802	29323247	3509	18	9	16	11	127	125	0.582516185961	0.87736284248	0.663	0.589	0.074
870	BEND5	BEND5	chr1	-	49224571	49225038	49224571	49224956	49227008	49227142	870	11	14	6	11	206	125	0.584408374658	0.87736284248	0.323	0.249	0.074
899	DNM2	DNM2	chr19	+	10941653	10942586	10941656	10942586	10940802	10941054	899	157	56	144	58	127	125	0.583532428336	0.87736284248	0.734	0.71	0.024
919	STIL	STIL	chr1	-	47728574	47728788	47728574	47728734	47735306	47735538	919	29	18	71	36	178	125	0.583051415496	0.87736284248	0.531	0.581	-0.05
971	VAMP4	VAMP4	chr1	-	171688310	171688361	171688310	171688358	171697663	171697710	971	62	0	55	1	127	125	0.582668793725	0.87736284248	1.0	0.982	0.018
3086	STXBP2	STXBP2	chr19	+	7705616	7705695	7705625	7705695	7704616	7704693	3086	222	2	421	6	133	125	0.585077343451	0.877616015177	0.991	0.985	0.006
2521	RSRC2	RSRC2	chr12	-	123003385	123003598	123003385	123003576	123005050	123005128	2521	103	60	77	39	146	125	0.585981172186	0.878418597953	0.595	0.628	-0.033
2182	MYNN	MYNN	chr3	+	169496555	169497349	169496671	169497349	169492052	169492349	2182	58	2	71	4	240	125	0.588507222467	0.881650442715	0.938	0.902	0.036
1271	ZNF607	ZNF607	chr19	-	38198814	38198913	38198814	38198910	38200596	38200723	1271	3	10	4	8	127	125	0.589220006999	0.881902271407	0.228	0.33	-0.102
3405	DEF8	DEF8	chr16	+	90023918	90024068	90023948	90024068	90021576	90021674	3405	340	8	397	7	154	125	0.589415791805	0.881902271407	0.972	0.979	-0.007
3451	SLC4A3	SLC4A3	chr2	+	220494793	220495074	220494874	220495074	220494301	220494417	3451	6	17	4	17	205	125	0.590015555007	0.882245481498	0.177	0.125	0.052
1709	EIF1AD	EIF1AD	chr11	-	65767773	65767952	65767773	65767877	65769510	65769637	1709	59	8	88	9	199	125	0.590526059573	0.882454876978	0.822	0.86	-0.038
116	HSPG2	HSPG2	chr1	-	22211020	22211170	22211020	22211167	22211259	22211411	116	37	189	71	322	127	125	0.595755376478	0.882518225604	0.162	0.178	-0.016
1641	TUBB	TUBB	chr6	+	30691116	30693203	30691715	30693203	30690694	30690805	1641	15202	73	22722	122	250	125	0.591662948209	0.882518225604	0.99	0.989	0.001
1818	ZNF302	ZNF302	chr19	+	35174896	35177302	35175156	35177302	35174059	35174143	1818	3	60	1	38	250	125	0.594383236274	0.882518225604	0.024	0.013	0.011
2033	CCNA1	CCNA1	chr13	+	37007169	37007358	37007172	37007358	37006408	37006866	2033	4	3	2	3	127	125	0.595432822004	0.882518225604	0.568	0.396	0.172
2038	ZSWIM8	ZSWIM8	chr10	+	75560774	75560953	75560842	75560953	75560397	75560517	2038	146	7	125	8	192	125	0.59320974062	0.882518225604	0.931	0.91	0.021
2156	AZIN2	AZIN2	chr1	+	33546988	33547109	33546991	33547109	33546713	33546895	2156	14	3	2	0	127	125	0.594172962072	0.882518225604	0.821	1.0	-0.179
2164	NFRKB	NFRKB	chr11	-	129754639	129754777	129754639	129754741	129755329	129755504	2164	11	24	11	18	160	125	0.593641963609	0.882518225604	0.264	0.323	-0.059
2379	ZYX	ZYX	chr7	+	143078649	143078872	143078652	143078872	143078359	143078502	2379	3	4	3	2	127	125	0.595378281056	0.882518225604	0.425	0.596	-0.171
2945	STAG3L5P-PVRIG2P-PILRB	STAG3L5P-PVRIG2P-PILRB	chr7	+	99956312	99956702	99956521	99956702	99955842	99955989	2945	217	5	220	7	250	125	0.592917607242	0.882518225604	0.956	0.94	0.016
3501	NT5C	NT5C	chr17	-	73126319	73126737	73126319	73126732	73127139	73127200	3501	12	6	5	4	129	125	0.593522209425	0.882518225604	0.66	0.548	0.112
3551	TBC1D16	TBC1D16	chr17	-	77923515	77923664	77923515	77923622	77924209	77924377	3551	109	5	110	7	166	125	0.592500810743	0.882518225604	0.943	0.922	0.021
431	FIGNL1	FIGNL1	chr7	-	50515878	50515987	50515878	50515982	50517998	50518088	431	7	0	17	1	129	125	0.59298119098	0.882518225604	1.0	0.943	0.057
617	BANP	BANP	chr16	+	88017665	88017865	88017689	88017865	88014641	88014733	617	34	2	60	2	148	125	0.594918899661	0.882518225604	0.935	0.962	-0.027
788	NUDT13	NUDT13	chr10	+	74886392	74886585	74886430	74886585	74885155	74885267	788	1	4	1	10	162	125	0.591740391883	0.882518225604	0.162	0.072	0.09
754	ZIM2	ZIM2	chr19	-	57335629	57335882	57335629	57335795	57337755	57337831	754	3	1	4	3	211	125	0.596562051118	0.883163956347	0.64	0.441	0.199
3139	PPP1R21	PPP1R21	chr2	+	48681694	48681880	48681733	48681880	48678146	48678215	3139	23	61	18	58	163	125	0.5970486203	0.883335287922	0.224	0.192	0.032
1010	LPIN3	LPIN3	chr20	+	39983459	39983503	39983464	39983503	39981437	39981507	1010	2	0	4	1	129	125	0.597767965194	0.883732650408	1.0	0.795	0.205
1805	ZWILCH	ZWILCH	chr15	+	66801083	66801230	66801178	66801230	66797420	66797729	1805	15	66	32	117	219	125	0.59930035939	0.883732650408	0.115	0.135	-0.02
182	C12orf4	C12orf4	chr12	-	4645182	4645385	4645182	4645377	4647574	4647674	182	26	1	41	3	132	125	0.598792880301	0.883732650408	0.961	0.928	0.033
2702	PDIA5	PDIA5	chr3	+	122864945	122865106	122864964	122865106	122864368	122864439	2702	170	11	141	7	143	125	0.599017074168	0.883732650408	0.931	0.946	-0.015
3151	ZCCHC11	ZCCHC11	chr1	-	52902426	52902650	52902426	52902647	52903891	52904007	3151	15	5	28	13	127	125	0.598951240804	0.883732650408	0.747	0.679	0.068
3238	SERBP1	SERBP1	chr1	-	67889882	67890005	67889882	67889960	67890570	67890660	3238	262	1169	486	2269	169	125	0.599543225466	0.883732650408	0.142	0.137	0.005
2357	FUOM	FUOM	chr10	-	135168657	135169009	135168657	135168940	135169241	135169315	2357	40	43	47	59	193	125	0.601134950769	0.885530892227	0.376	0.34	0.036
1251	SMARCA4	SMARCA4	chr19	+	11168930	11169039	11168933	11169039	11151973	11152236	1251	201	111	279	167	127	125	0.60217842901	0.885955545433	0.641	0.622	0.019
1508	MGRN1	MGRN1	chr16	+	4736259	4740975	4738796	4740975	4733843	4733933	1508	18	60	18	49	250	125	0.603182334135	0.885955545433	0.13	0.155	-0.025
164	MORF4L2	MORF4L2	chrX	-	102933426	102933579	102933426	102933528	102939608	102939657	164	162	73	226	112	175	125	0.604109382067	0.885955545433	0.613	0.59	0.023
2571	CD40	CD40	chr20	+	44756617	44756863	44756776	44756863	44751248	44751395	2571	2	10	8	25	250	125	0.603106309923	0.885955545433	0.091	0.138	-0.047
281	PRNP	PRNP	chr20	+	4679856	4682234	4679861	4682234	4666796	4667154	281	103	3	141	6	129	125	0.605142599672	0.885955545433	0.971	0.958	0.013
3301	PPP1R12C	PPP1R12C	chr19	-	55606812	55606971	55606812	55606968	55607234	55607308	3301	95	54	96	48	127	125	0.604250113731	0.885955545433	0.634	0.663	-0.029
432	SDAD1	SDAD1	chr4	-	76902524	76902698	76902524	76902623	76903085	76903190	432	18	70	24	112	199	125	0.603536039914	0.885955545433	0.139	0.119	0.02
576	DESI2	DESI2	chr1	+	244855180	244855322	244855185	244855322	244849898	244849971	576	17	2	15	3	129	125	0.604972655948	0.885955545433	0.892	0.829	0.063
677	ARL6IP4	ARL6IP4	chr12	+	123466117	123466426	123466141	123466426	123465675	123465846	677	125	250	189	351	148	125	0.604334599777	0.885955545433	0.297	0.313	-0.016
912	RASAL1	RASAL1	chr12	-	113543518	113543691	113543518	113543688	113544901	113545046	912	5	0	27	2	127	125	0.604523119258	0.885955545433	1.0	0.93	0.07
358	PPP6R2	PPP6R2	chr22	+	50857774	50857891	50857777	50857891	50857295	50857408	358	7	101	6	117	127	125	0.605671687279	0.886185478562	0.064	0.048	0.016
1652	IRX5	IRX5	chr16	+	54966988	54968395	54966991	54968395	54966409	54966815	1652	58	1	47	0	127	125	0.606899947441	0.887024523501	0.983	1.0	-0.017
1955	PKP4	PKP4	chr2	+	159490581	159490801	159490584	159490801	159488264	159488453	1955	77	38	143	62	127	125	0.607337105391	0.887024523501	0.666	0.694	-0.028
2889	BUB1	BUB1	chr2	-	111398610	111398782	111398610	111398769	111399218	111399380	2889	10	2	18	2	137	125	0.607362299677	0.887024523501	0.82	0.891	-0.071
790	PSMC3IP	PSMC3IP	chr17	-	40725495	40725641	40725495	40725605	40726116	40726228	790	55	1	154	5	160	125	0.607795049299	0.887112627102	0.977	0.96	0.017
3277	MRPL42	MRPL42	chr12	+	93862964	93863131	93862967	93863131	93861265	93861330	3277	36	61	55	81	127	125	0.61083495432	0.891003589216	0.367	0.401	-0.034
2123	BRMS1	BRMS1	chr11	-	66104803	66105360	66104803	66105278	66106191	66106256	2123	121	0	154	1	206	125	0.611344528725	0.891201142854	1.0	0.989	0.011
204	PHF19	PHF19	chr9	-	123631850	123632223	123631850	123632209	123632720	123632816	204	246	4	438	5	138	125	0.612496143335	0.891788394513	0.982	0.988	-0.006
725	AKT3	AKT3	chr1	-	243663020	243668636	243663020	243663088	243675625	243675728	725	91	1	95	2	250	125	0.612491555533	0.891788394513	0.978	0.96	0.018
2106	CKAP2L	CKAP2L	chr2	-	113513553	113514791	113513553	113514732	113518289	113518341	2106	133	5	321	9	183	125	0.613318547266	0.892180952829	0.948	0.961	-0.013
3605	GLYCTK	GLYCTK	chr3	+	52325760	52325938	52325762	52325938	52324975	52325127	3605	1	15	1	33	126	125	0.613514861769	0.892180952829	0.062	0.029	0.033
2152	H2AFY	H2AFY	chr5	-	134696186	134696297	134696186	134696294	134705095	134705293	2152	390	553	702	1038	127	125	0.614025990712	0.892379444708	0.41	0.4	0.01
1512	SRSF11	SRSF11	chr1	+	70687294	70687522	70687297	70687522	70671364	70671463	1512	4	12	2	10	127	125	0.614827580125	0.892999570645	0.247	0.164	0.083
1482	CLCC1	CLCC1	chr1	-	109486457	109486679	109486457	109486529	109490232	109490340	1482	107	3	164	3	250	125	0.616002397278	0.893493525394	0.947	0.965	-0.018
1820	TBC1D10A	TBC1D10A	chr22	-	30700519	30700640	30700519	30700619	30722661	30722955	1820	1	50	0	40	145	125	0.616045041696	0.893493525394	0.017	0.0	0.017
2769	IFT20	IFT20	chr17	-	26659171	26659408	26659171	26659207	26662365	26662515	2769	119	8	82	4	250	125	0.616292973225	0.893493525394	0.881	0.911	-0.03
1013	NCKIPSD	NCKIPSD	chr3	-	48719477	48719589	48719477	48719568	48719780	48719985	1013	26	15	47	22	145	125	0.61951395263	0.895686999333	0.599	0.648	-0.049
1102	BAZ2B	BAZ2B	chr2	-	160304752	160304920	160304752	160304914	160310123	160310312	1102	22	7	26	11	130	125	0.620854035255	0.895686999333	0.751	0.694	0.057
1125	ARPC3	ARPC3	chr12	-	110873914	110874009	110873914	110874006	110874361	110874488	1125	2983	59	4757	86	127	125	0.621190143954	0.895686999333	0.98	0.982	-0.002
1471	TRIP12	TRIP12	chr2	-	230670445	230670599	230670445	230670518	230672423	230672580	1471	128	35	178	55	205	125	0.620743026831	0.895686999333	0.69	0.664	0.026
1658	NFKB2	NFKB2	chr10	+	104162008	104162286	104162011	104162286	104161804	104161916	1658	113	178	108	156	127	125	0.620092382608	0.895686999333	0.385	0.405	-0.02
224	CDCA3	CDCA3	chr12	-	6958486	6958593	6958486	6958577	6958728	6959022	224	157	7	284	16	140	125	0.619045063038	0.895686999333	0.952	0.941	0.011
2766	HSD11B1L	HSD11B1L	chr19	+	5687763	5688534	5687926	5688534	5687513	5687679	2766	7	1	3	0	250	125	0.620520825816	0.895686999333	0.778	1.0	-0.222
2992	EWSR1	EWSR1	chr22	+	29687550	29687588	29687553	29687588	29684594	29684775	2992	148	151	252	239	127	125	0.6211875691	0.895686999333	0.491	0.509	-0.018
3140	MYEOV	MYEOV	chr11	+	69062793	69062962	69062867	69062962	69061604	69062043	3140	16	1	54	6	198	125	0.618258077633	0.895686999333	0.91	0.85	0.06
1696	MEIS2	MEIS2	chr15	-	37388489	37388631	37388489	37388608	37390167	37390400	1696	64	3	7	0	147	125	0.621727773163	0.895713764001	0.948	1.0	-0.052
2189	DNLZ	DNLZ	chr9	-	139257440	139257584	139257440	139257580	139257938	139258263	2189	1	81	2	86	128	125	0.621960774835	0.895713764001	0.012	0.022	-0.01
328	POLD1	POLD1	chr19	+	50902104	50902310	50902107	50902310	50887579	50887647	328	2	9	1	9	127	125	0.623773874536	0.89778209616	0.179	0.099	0.08
184	CTDSP1	CTDSP1	chr2	+	219266833	219266938	219266836	219266938	219266286	219266435	184	80	130	85	152	127	125	0.628364685673	0.897869223409	0.377	0.355	0.022
1902	NDC1	NDC1	chr1	-	54293671	54293846	54293671	54293726	54298162	54298264	1902	129	3	278	9	244	125	0.630242376801	0.897869223409	0.957	0.941	0.016
1915	ARNT	ARNT	chr1	-	150802379	150802456	150802379	150802441	150804293	150804379	1915	95	10	63	5	139	125	0.626928011679	0.897869223409	0.895	0.919	-0.024
2219	TEX10	TEX10	chr9	-	103065913	103066124	103065913	103066067	103070781	103070963	2219	92	1	154	3	181	125	0.626964105255	0.897869223409	0.985	0.973	0.012
2648	BRSK2	BRSK2	chr11	+	1481777	1483919	1482199	1483919	1480421	1480469	2648	1	2	0	1	250	125	0.629384425385	0.897869223409	0.2	0.0	0.2
2649	BRSK2	BRSK2	chr11	+	1481729	1483919	1482199	1483919	1480421	1480469	2649	1	2	0	1	250	125	0.629384425385	0.897869223409	0.2	0.0	0.2
2993	EWSR1	EWSR1	chr22	+	29687550	29687588	29687553	29687588	29682911	29683123	2993	9	2	14	5	127	125	0.630229294948	0.897869223409	0.816	0.734	0.082
3084	STXBP2	STXBP2	chr19	+	7705583	7705695	7705625	7705695	7704616	7704693	3084	15	2	29	6	166	125	0.628354927978	0.897869223409	0.85	0.784	0.066
3258	AMOTL2	AMOTL2	chr3	-	134078947	134079255	134078947	134079249	134080353	134080649	3258	377	25	597	45	130	125	0.624444086717	0.897869223409	0.935	0.927	0.008
3740	PFDN6	PFDN6	chr6	+	33257546	33257697	33257551	33257697	33257373	33257405	3740	114	14	157	23	129	125	0.628631704244	0.897869223409	0.888	0.869	0.019
3891	CEACAM19	CEACAM19	chr19	+	45186705	45187627	45186708	45187627	45185838	45185892	3891	5	29	4	16	127	125	0.627306424159	0.897869223409	0.145	0.197	-0.052
433	SEMA3B	SEMA3B	chr3	+	50311343	50311488	50311346	50311488	50311189	50311259	433	30	36	45	63	127	125	0.628049082275	0.897869223409	0.451	0.413	0.038
521	ZNF512	ZNF512	chr2	+	27820933	27821121	27820936	27821121	27806524	27806583	521	25	7	27	10	127	125	0.628477502527	0.897869223409	0.779	0.727	0.052
575	DESI2	DESI2	chr1	+	244855180	244855322	244855185	244855322	244852550	244852644	575	89	1	95	2	129	125	0.624787255986	0.897869223409	0.989	0.979	0.01
868	TCF7L2	TCF7L2	chr10	+	114910741	114910882	114910756	114910882	114905769	114905856	868	24	77	59	165	139	125	0.625096062087	0.897869223409	0.219	0.243	-0.024
897	ABHD11	ABHD11	chr7	-	73152657	73152793	73152657	73152772	73152975	73153184	897	27	0	61	1	145	125	0.628292950189	0.897869223409	1.0	0.981	0.019
935	CCDC53	CCDC53	chr12	-	102433645	102433756	102433645	102433753	102437882	102437990	935	101	19	138	22	127	125	0.629763307616	0.897869223409	0.84	0.861	-0.021
3223	ANAPC5	ANAPC5	chr12	-	121766118	121766300	121766118	121766261	121768385	121768475	3223	323	119	354	140	163	125	0.631251325096	0.898769071356	0.675	0.66	0.015
1033	KRT80	KRT80	chr12	-	52562779	52565341	52562779	52565306	52565441	52565497	1033	62	136	188	379	159	125	0.63682596438	0.899505563187	0.264	0.281	-0.017
1201	MIER1	MIER1	chr1	+	67394569	67394646	67394572	67394646	67391824	67391925	1201	2	0	11	2	127	125	0.63851027204	0.899505563187	1.0	0.844	0.156
1466	TCAIM	TCAIM	chr3	+	44408947	44409200	44409023	44409200	44402856	44403010	1466	33	12	48	14	200	125	0.633042659333	0.899505563187	0.632	0.682	-0.05
1620	MYO15B	MYO15B	chr17	+	73587681	73587793	73587696	73587793	73587252	73587327	1620	5	1	2	0	139	125	0.641086820168	0.899505563187	0.818	1.0	-0.182
1697	MEIS2	MEIS2	chr15	-	37187351	37187462	37187351	37187441	37188828	37188887	1697	42	90	5	14	145	125	0.63578659039	0.899505563187	0.287	0.235	0.052
1782	FUT11	FUT11	chr10	+	75535176	75535976	75535298	75535976	75532947	75533573	1782	10	58	9	66	246	125	0.640170870228	0.899505563187	0.081	0.065	0.016
1863	USP39	USP39	chr2	+	85850748	85850905	85850768	85850905	85846342	85846412	1863	1	5	0	2	144	125	0.637294291759	0.899505563187	0.148	0.0	0.148
2207	GTPBP3	GTPBP3	chr19	+	17451852	17452131	17451915	17452131	17450242	17450408	2207	37	4	40	6	187	125	0.641341316436	0.899505563187	0.861	0.817	0.044
2266	CARKD	CARKD	chr13	+	111287814	111287935	111287819	111287935	111287018	111287123	2266	109	6	145	6	129	125	0.636322002974	0.899505563187	0.946	0.959	-0.013
2395	INCA1	INCA1	chr17	-	4892722	4892919	4892722	4892874	4893184	4893224	2395	2	2	4	2	169	125	0.641224605202	0.899505563187	0.425	0.597	-0.172
273	PSRC1	PSRC1	chr1	-	109825301	109825358	109825301	109825353	109825684	109825790	273	23	16	59	34	129	125	0.634286435987	0.899505563187	0.582	0.627	-0.045
31	GSPT1	GSPT1	chr16	-	11990414	11990642	11990414	11990639	11991696	11991738	31	289	78	509	148	127	125	0.640696469353	0.899505563187	0.785	0.772	0.013
3227	CCDC103	CCDC103	chr17	+	42979732	42981047	42979735	42981047	42978887	42979024	3227	2	1	1	0	127	125	0.639426198561	0.899505563187	0.663	1.0	-0.337
3229	AURKB	AURKB	chr17	-	8110493	8110688	8110493	8110685	8110888	8110943	3229	15	245	27	518	127	125	0.633076393447	0.899505563187	0.057	0.049	0.008
3285	FAM213A	FAM213A	chr10	+	82180221	82180401	82180238	82180401	82168241	82168399	3285	161	89	174	88	141	125	0.634810938818	0.899505563187	0.616	0.637	-0.021
3309	ISG20	ISG20	chr15	+	89193465	89195541	89195340	89195541	89182573	89182825	3309	2	59	0	81	250	125	0.640904103187	0.899505563187	0.017	0.0	0.017
3320	CMTM3	CMTM3	chr16	+	66643661	66643906	66643785	66643906	66643337	66643433	3320	17	557	18	499	248	125	0.640771295479	0.899505563187	0.015	0.018	-0.003
3420	ABI2	ABI2	chr2	+	204231599	204231767	204231603	204231767	204192961	204193354	3420	151	13	144	15	128	125	0.635367874124	0.899505563187	0.919	0.904	0.015
3659	DPH5	DPH5	chr1	-	101455179	101456187	101455179	101456184	101458192	101458296	3659	82	11	117	19	127	125	0.641586881551	0.899505563187	0.88	0.858	0.022
3665	LINC-PINT	LINC-PINT	chr7	-	130565750	130567495	130565750	130566897	130569075	130569155	3665	7	0	20	1	250	125	0.63801790005	0.899505563187	1.0	0.909	0.091
3667	RAP1GAP	RAP1GAP	chr1	-	21924453	21924557	21924453	21924533	21924892	21924995	3667	9	2	5	2	148	125	0.636503357233	0.899505563187	0.792	0.679	0.113
3684	CEP170	CEP170	chr1	-	243319522	243319757	243319522	243319649	243327585	243329418	3684	347	34	212	18	232	125	0.640942383503	0.899505563187	0.846	0.864	-0.018
376	SLC38A6	SLC38A6	chr14	+	61550267	61550451	61550272	61550451	61545527	61545645	376	11	8	10	10	129	125	0.63232061008	0.899505563187	0.571	0.492	0.079
3918	ANKRD11	ANKRD11	chr16	-	89383340	89383486	89383340	89383483	89484691	89484776	3918	120	105	148	141	127	125	0.635202792612	0.899505563187	0.529	0.508	0.021
451	DMAP1	DMAP1	chr1	+	44679380	44679530	44679420	44679530	44679124	44679199	451	50	1	54	2	164	125	0.634866406244	0.899505563187	0.974	0.954	0.02
517	RBFOX2	RBFOX2	chr22	-	36155934	36156079	36155934	36156067	36157248	36157341	517	113	141	100	136	136	125	0.639435923956	0.899505563187	0.424	0.403	0.021
1831	ENTPD2	ENTPD2	chr9	-	139943392	139943527	139943392	139943458	139944321	139944441	1831	1	0	2	1	193	125	0.642674407902	0.900500258602	1.0	0.564	0.436
2269	PPIE	PPIE	chr1	+	40211046	40211170	40211085	40211170	40209495	40209596	2269	226	13	323	22	163	125	0.643734439645	0.901455282325	0.93	0.918	0.012
1171	MYADM	MYADM	chr19	+	54372943	54373092	54373019	54373092	54371118	54371197	1171	176	16	209	16	200	125	0.644781124848	0.901860622072	0.873	0.891	-0.018
2936	TMEM53	TMEM53	chr1	-	45118918	45120791	45118918	45120788	45125845	45125967	2936	13	6	18	6	127	125	0.644490651037	0.901860622072	0.681	0.747	-0.066
437	WNK1	WNK1	chr12	+	987377	987527	987380	987527	971248	971436	437	52	31	64	33	127	125	0.645335353451	0.902106110282	0.623	0.656	-0.033
2545	PNPLA8	PNPLA8	chr7	-	108154879	108156018	108154879	108155891	108166472	108166762	2545	79	6	72	4	250	125	0.646422090448	0.903095260673	0.868	0.9	-0.032
3092	TRIM2	TRIM2	chr4	+	154191486	154191671	154191489	154191671	154125565	154125712	3092	109	41	114	38	127	125	0.647607977082	0.904051375184	0.724	0.747	-0.023
921	STIL	STIL	chr1	-	47778619	47778828	47778619	47778693	47779707	47779819	921	1	2	6	6	250	125	0.64786553209	0.904051375184	0.2	0.333	-0.133
2263	C19orf66	C19orf66	chr19	+	10202151	10202306	10202259	10202306	10201925	10202029	2263	102	5	43	3	232	125	0.649782085925	0.906194923111	0.917	0.885	0.032
1005	C21orf91	C21orf91	chr21	-	19161283	19165898	19161283	19165895	19167524	19167587	1005	23	2	30	4	127	125	0.650800491969	0.907084126314	0.919	0.881	0.038
2780	WWC1	WWC1	chr5	+	167891715	167891967	167891733	167891967	167887654	167887747	2780	196	135	515	334	142	125	0.651368379827	0.907344725584	0.561	0.576	-0.015
3471	CDV3	CDV3	chr3	+	133306005	133309118	133306739	133309118	133305406	133305566	3471	224	406	436	828	250	125	0.651930341464	0.90759676994	0.216	0.208	0.008
2397	PAX8	PAX8	chr2	-	113992970	113993159	113992970	113993080	113994177	113994298	2397	934	55	1394	89	203	125	0.652551263551	0.907607762702	0.913	0.906	0.007
3144	MYEOV	MYEOV	chr11	+	69062867	69064754	69063058	69064754	69061604	69062043	3144	15	0	49	1	250	125	0.653081320433	0.907607762702	1.0	0.961	0.039
3583	TYMP	TYMP	chr22	-	50967924	50968160	50967924	50968148	50968332	50968514	3583	1	19	0	6	136	125	0.652816432882	0.907607762702	0.046	0.0	0.046
426	ARAF	ARAF	chrX	+	47424641	47424749	47424650	47424749	47424383	47424538	426	5	137	5	184	133	125	0.654338079644	0.908824084963	0.033	0.025	0.008
1195	EML3	EML3	chr11	-	62378558	62378819	62378558	62378816	62378896	62379068	1195	29	61	28	68	127	125	0.654947973522	0.909141068141	0.319	0.288	0.031
2947	STAG3L5P-PVRIG2P-PILRB	STAG3L5P-PVRIG2P-PILRB	chr7	+	99949785	99950101	99949884	99950101	99948874	99949033	2947	77	12	64	8	223	125	0.655761637732	0.909210838811	0.782	0.818	-0.036
2977	PCID2	PCID2	chr13	-	113831852	113832322	113831852	113832290	113832487	113832601	2977	46	20	63	32	156	125	0.655475208952	0.909210838811	0.648	0.612	0.036
2997	VWA9	VWA9	chr15	-	65899639	65899780	65899639	65899763	65903435	65903627	2997	44	3	63	6	141	125	0.657428749095	0.910992018816	0.929	0.903	0.026
1454	RNF40	RNF40	chr16	+	30783409	30783511	30783412	30783511	30783153	30783294	1454	179	5	195	4	127	125	0.658133075132	0.911437781956	0.972	0.98	-0.008
3472	CDV3	CDV3	chr3	+	133306002	133309118	133306739	133309118	133305406	133305566	3472	456	406	896	828	250	125	0.659744186757	0.91313808998	0.36	0.351	0.009
1009	LPIN3	LPIN3	chr20	+	39983459	39983503	39983464	39983503	39983284	39983377	1009	23	6	45	15	129	125	0.660615677939	0.913813324536	0.788	0.744	0.044
2061	BAX	BAX	chr19	+	49464739	49465055	49464827	49465055	49464066	49464171	2061	387	1	461	3	212	125	0.661147598357	0.914018328083	0.996	0.989	0.007
2543	UCK1	UCK1	chr9	-	134405872	134406074	134405872	134406032	134406480	134406662	2543	2	1	4	4	166	125	0.662254503186	0.914690458003	0.601	0.43	0.171
2994	SLC12A6	SLC12A6	chr15	-	34628610	34628868	34628610	34628802	34629532	34629961	2994	30	1	9	0	190	125	0.66240178004	0.914690458003	0.952	1.0	-0.048
1474	CEP70	CEP70	chr3	-	138291700	138291774	138291700	138291756	138310695	138310798	1474	55	2	74	4	142	125	0.664394583736	0.915319779329	0.96	0.942	0.018
1890	ROBO1	ROBO1	chr3	-	78684922	78685258	78684922	78685093	78688893	78689048	1890	208	19	72	8	250	125	0.663769246903	0.915319779329	0.846	0.818	0.028
3188	TOX3	TOX3	chr16	-	52497845	52498100	52497845	52498097	52502420	52502486	3188	32	11	26	7	127	125	0.664250249022	0.915319779329	0.741	0.785	-0.044
3574	SH3GL3	SH3GL3	chr15	+	84237280	84237424	84237287	84237424	84233885	84233958	3574	2	1	4	4	131	125	0.663593911917	0.915319779329	0.656	0.488	0.168
1219	PAX2	PAX2	chr10	+	102587299	102589698	102587318	102589698	102586765	102586852	1219	20	29	16	28	143	125	0.664941552921	0.915497052706	0.376	0.333	0.043
13	PPP1R10	PPP1R10	chr6	-	30572364	30572512	30572364	30572451	30572770	30572871	13	94	0	138	1	185	125	0.666045120739	0.915497052706	1.0	0.989	0.011
3033	KANSL1	KANSL1	chr17	-	44111526	44111651	44111526	44111648	44115903	44116052	3033	76	6	68	4	127	125	0.666555601768	0.915497052706	0.926	0.944	-0.018
3265	SECISBP2	SECISBP2	chr9	+	91940811	91940953	91940814	91940953	91940341	91940591	3265	77	2	104	4	127	125	0.665527342906	0.915497052706	0.974	0.962	0.012
35	KIAA0922	KIAA0922	chr4	+	154505986	154506083	154505989	154506083	154504715	154504824	35	23	12	15	6	127	125	0.666312388005	0.915497052706	0.654	0.711	-0.057
449	ARRDC2	ARRDC2	chr19	+	18123721	18124911	18123724	18124911	18121380	18121538	449	60	1	25	0	127	125	0.666829297416	0.915497052706	0.983	1.0	-0.017
2313	SEC14L1	SEC14L1	chr17	+	75138727	75138832	75138731	75138832	75137004	75137189	2313	148	2	162	1	128	125	0.668498177769	0.915677204972	0.986	0.994	-0.008
2754	SORBS2	SORBS2	chr4	-	186599576	186599701	186599576	186599632	186599949	186599976	2754	25	14	41	19	193	125	0.668274106385	0.915677204972	0.536	0.583	-0.047
619	CSF1	CSF1	chr1	+	110465787	110466812	110466681	110466812	110464468	110464616	619	173	11	75	6	250	125	0.668407320985	0.915677204972	0.887	0.862	0.025
893	NUDT4	NUDT4	chr12	+	93792543	93792631	93792546	93792631	93789264	93789309	893	130	222	139	222	127	125	0.667560748484	0.915677204972	0.366	0.381	-0.015
2566	HIVEP3	HIVEP3	chr1	-	41972035	41976937	41972035	41976934	41978486	41979421	2566	14	3	27	4	127	125	0.669742751735	0.916328107199	0.821	0.869	-0.048
394	AP2A2	AP2A2	chr11	+	985431	985582	985434	985582	984644	984753	394	54	184	69	215	127	125	0.669536822882	0.916328107199	0.224	0.24	-0.016
1106	NR6A1	NR6A1	chr9	-	127300370	127300598	127300370	127300595	127302311	127302466	1106	2	0	6	1	127	125	0.674229339729	0.917169641375	1.0	0.855	0.145
1152	BIVM	BIVM	chr13	+	103491900	103493888	103491921	103493888	103490992	103491089	1152	13	131	17	202	145	125	0.673308518664	0.917169641375	0.079	0.068	0.011
178	BCKDHA	BCKDHA	chr19	+	41928533	41928675	41928536	41928675	41928068	41928275	178	98	4	103	3	127	125	0.673027927063	0.917169641375	0.96	0.971	-0.011
1927	TP73-AS1	TP73-AS1	chr1	-	3659367	3659521	3659367	3659475	3659624	3659754	1927	22	40	22	34	170	125	0.673878171831	0.917169641375	0.288	0.322	-0.034
2248	ODF2	ODF2	chr9	+	131222791	131222945	131222828	131222945	131221845	131221936	2248	166	12	199	12	161	125	0.671945124311	0.917169641375	0.915	0.928	-0.013
2393	GAS8	GAS8	chr16	+	90097583	90097904	90097706	90097904	90094043	90094130	2393	20	53	18	56	247	125	0.67465460418	0.917169641375	0.16	0.14	0.02
2880	MATN2	MATN2	chr8	+	99045269	99045404	99045326	99045404	99044473	99044545	2880	37	23	16	8	181	125	0.673763591517	0.917169641375	0.526	0.58	-0.054
3165	ANKRD42	ANKRD42	chr11	+	82923694	82926242	82924020	82926242	82922336	82922472	3165	28	4	30	3	250	125	0.671081227841	0.917169641375	0.778	0.833	-0.055
44	MTFR1L	MTFR1L	chr1	+	26155999	26156321	26156108	26156321	26153105	26153317	44	191	14	164	10	233	125	0.671347536021	0.917169641375	0.88	0.898	-0.018
498	ZNF384	ZNF384	chr12	-	6787292	6787626	6787292	6787509	6788111	6788349	498	212	8	193	9	241	125	0.674978329694	0.917169641375	0.932	0.918	0.014
626	DGCR2	DGCR2	chr22	-	19052360	19052588	19052360	19052571	19055612	19055738	626	7	23	16	42	141	125	0.673699275623	0.917169641375	0.212	0.252	-0.04
745	DDIT3	DDIT3	chr12	-	57911051	57911325	57911051	57911302	57911488	57911536	745	8	4	9	3	147	125	0.67182643252	0.917169641375	0.63	0.718	-0.088
682	C16orf13	C16orf13	chr16	-	684888	685063	684888	684956	685280	685340	682	107	145	138	174	231	125	0.676080973098	0.918144172132	0.285	0.3	-0.015
779	ASB9	ASB9	chrX	-	15268551	15268686	15268551	15268656	15270375	15270526	779	32	2	50	2	154	125	0.676936467505	0.918782145639	0.929	0.953	-0.024
2209	GHDC	GHDC	chr17	-	40342202	40342377	40342202	40342288	40342641	40342775	2209	8	50	9	45	213	125	0.678001103664	0.919703091644	0.086	0.105	-0.019
1986	C6orf223	C6orf223	chr6	+	43968710	43968880	43968753	43968880	43968336	43968437	1986	12	13	28	37	167	125	0.678818473064	0.920287764848	0.409	0.362	0.047
972	TMEM216	TMEM216	chr11	+	61165732	61166335	61165741	61166335	61165245	61165447	972	57	6	39	3	133	125	0.679386560087	0.920534008036	0.899	0.924	-0.025
3216	NAT9	NAT9	chr17	-	72768098	72768190	72768098	72768116	72768356	72768416	3216	1	2	3	3	198	125	0.680374143461	0.921348044187	0.24	0.387	-0.147
2409	SCP2	SCP2	chr1	+	53493640	53493743	53493649	53493743	53480609	53480715	2409	507	16	634	23	133	125	0.681603987701	0.922489033354	0.968	0.963	0.005
733	GNAS	GNAS	chr20	+	57478582	57478640	57478585	57478640	57473995	57474040	733	385	1832	405	1865	127	125	0.682438115349	0.923093464373	0.171	0.176	-0.005
943	ZNF135	ZNF135	chr19	+	58578072	58581110	58578108	58581110	58574813	58574909	943	3	5	4	10	160	125	0.683437604561	0.923920757131	0.319	0.238	0.081
2422	SVIL-AS1	SVIL-AS1	chr10	+	29709393	29711301	29709419	29711301	29704285	29704341	2422	3	65	3	92	150	125	0.685719679395	0.925956888129	0.037	0.026	0.011
513	TRO	TRO	chrX	+	54948635	54948724	54948650	54948724	54946995	54947311	513	18	20	6	5	139	125	0.685721221939	0.925956888129	0.447	0.519	-0.072
1058	SURF6	SURF6	chr9	-	136200553	136200642	136200553	136200589	136201227	136201437	1058	113	2	157	4	177	125	0.687802784913	0.927633966944	0.976	0.965	0.011
16	PGS1	PGS1	chr17	+	76388556	76388746	76388594	76388746	76374698	76374889	16	59	3	58	2	162	125	0.68813149437	0.927633966944	0.938	0.957	-0.019
2903	RPP21	RPP21	chr6	+	30313243	30313350	30313267	30313350	30313074	30313175	2903	15	162	13	165	148	125	0.687557897934	0.927633966944	0.073	0.062	0.011
3057	BACE1	BACE1	chr11	-	117164586	117164724	117164586	117164649	117165978	117166063	3057	8	1	9	2	199	125	0.690361149897	0.930113268696	0.834	0.739	0.095
2668	HSD3B7	HSD3B7	chr16	+	30996780	30997145	30996973	30997145	30996518	30996618	2668	19	23	26	37	250	125	0.690922805262	0.930343766045	0.292	0.26	0.032
2242	ZSCAN32	ZSCAN32	chr16	-	3440009	3440183	3440009	3440133	3440422	3440517	2242	3	11	3	16	174	125	0.692205028679	0.931543716561	0.164	0.119	0.045
309	DTYMK	DTYMK	chr2	-	242617866	242618064	242617866	242617992	242619643	242619734	309	503	26	879	41	196	125	0.694133780751	0.932761298642	0.925	0.932	-0.007
363	FAM208A	FAM208A	chr3	-	56667071	56667994	56667071	56667871	56674013	56674158	363	95	1	114	2	247	125	0.694284543448	0.932761298642	0.98	0.966	0.014
758	RAP1GDS1	RAP1GDS1	chr4	+	99342405	99342545	99342408	99342545	99341169	99341295	758	161	24	277	46	127	125	0.693669875554	0.932761298642	0.868	0.856	0.012
1663	DNAAF3	DNAAF3	chr19	-	55671266	55671381	55671266	55671378	55672007	55672143	1663	3	1	11	2	127	125	0.694777427611	0.93289731261	0.747	0.844	-0.097
1015	VRK2	VRK2	chr2	+	58275961	58276102	58276015	58276102	58273776	58273956	1015	45	2	68	2	178	125	0.697358847206	0.935308994395	0.94	0.96	-0.02
3733	FBXO17	FBXO17	chr19	-	39437111	39437245	39437111	39437207	39439206	39439318	3733	4	120	4	160	162	125	0.697306158177	0.935308994395	0.025	0.019	0.006
3909	ALG13	ALG13	chrX	+	110925359	110925522	110925463	110925522	110924345	110924527	3909	128	8	231	12	228	125	0.698180405094	0.93588391949	0.898	0.913	-0.015
379	AFG3L1P	AFG3L1P	chr16	+	90044012	90044210	90044046	90044210	90038987	90039173	379	2	13	3	13	158	125	0.698786236598	0.936169187613	0.109	0.154	-0.045
531	RUSC1	RUSC1	chr1	+	155295106	155295281	155295205	155295281	155294892	155294969	531	270	7	289	6	223	125	0.699788076087	0.936984371692	0.956	0.964	-0.008
2073	POU2F2	POU2F2	chr19	-	42596220	42596422	42596220	42596286	42597980	42598047	2073	14	2	12	1	250	125	0.700232594991	0.937029324313	0.778	0.857	-0.079
3645	BTN3A1	BTN3A1	chr6	+	26412639	26415444	26413396	26415444	26411782	26411809	3645	17	32	5	12	250	125	0.700608407473	0.937029324313	0.21	0.172	0.038
834	B3GAT3	B3GAT3	chr11	-	62382767	62383708	62382767	62383271	62383977	62384268	834	6	249	5	275	250	125	0.701026764483	0.93706271212	0.012	0.009	0.003
2676	TMEM91	TMEM91	chr19	+	41889778	41889987	41889790	41889987	41888676	41888826	2676	1	7	0	2	136	125	0.701865895992	0.937202582905	0.116	0.0	0.116
3062	PHF21A	PHF21A	chr11	-	45991365	45991455	45991365	45991452	45992666	45992918	3062	31	3	22	3	127	125	0.701918307264	0.937202582905	0.91	0.878	0.032
2812	DYNC1I2	DYNC1I2	chr2	+	172604285	172606668	172604288	172606668	172602311	172602437	2812	596	57	776	69	127	125	0.702378290137	0.937291365326	0.911	0.917	-0.006
1080	RBM7	RBM7	chr11	+	114273549	114273637	114273553	114273637	114272419	114272582	1080	240	6	253	5	128	125	0.709898505826	0.938556678759	0.975	0.98	-0.005
1205	RGN	RGN	chrX	+	46940528	46940706	46940577	46940706	46937753	46938108	1205	7	1	2	0	173	125	0.706708943125	0.938556678759	0.835	1.0	-0.165
1922	PSG5	PSG5	chr19	-	43671894	43672355	43671894	43672287	43674206	43674290	1922	1	2	2	2	192	125	0.706385065937	0.938556678759	0.246	0.394	-0.148
2055	LOC151174	LOC151174	chr2	-	239133753	239135253	239133753	239134140	239136324	239136439	2055	2	2	3	5	250	125	0.704883926682	0.938556678759	0.333	0.231	0.102
2079	ZNF83	ZNF83	chr19	-	53119970	53120088	53119970	53120068	53122188	53122315	2079	1	2	2	2	144	125	0.707037159702	0.938556678759	0.303	0.465	-0.162
2554	TIMM9	TIMM9	chr14	-	58875211	58875817	58875211	58875802	58877560	58877656	2554	15	4	25	5	139	125	0.709591493812	0.938556678759	0.771	0.818	-0.047
2586	GMPR2	GMPR2	chr14	+	24706247	24706358	24706276	24706358	24705172	24705346	2586	4	183	8	288	153	125	0.709525574556	0.938556678759	0.018	0.022	-0.004
2616	PPP2R2D	PPP2R2D	chr10	+	133757471	133757649	133757598	133757649	133753534	133753700	2616	103	2	152	2	250	125	0.710418846265	0.938556678759	0.963	0.974	-0.011
268	ENY2	ENY2	chr8	+	110352672	110352792	110352717	110352792	110351548	110351619	268	13	791	9	990	169	125	0.704924623846	0.938556678759	0.012	0.007	0.005
2748	SEZ6L2	SEZ6L2	chr16	-	29908142	29908442	29908142	29908232	29909173	29909305	2748	85	9	37	3	250	125	0.709705642199	0.938556678759	0.825	0.86	-0.035
2776	PAAF1	PAAF1	chr11	+	73598075	73598144	73598084	73598144	73589823	73589864	2776	2	1	2	2	133	125	0.70712109829	0.938556678759	0.653	0.484	0.169
2962	JADE1	JADE1	chr4	+	129770134	129770322	129770170	129770322	129767529	129767687	2962	125	1	154	2	160	125	0.710230125984	0.938556678759	0.99	0.984	0.006
3036	C11orf80	C11orf80	chr11	+	66571465	66571661	66571468	66571661	66568501	66568573	3036	50	26	78	36	127	125	0.707691813777	0.938556678759	0.654	0.681	-0.027
3329	PTMA	PTMA	chr2	+	232576596	232576693	232576599	232576693	232576057	232576129	3329	809	8176	1395	13836	127	125	0.704935099794	0.938556678759	0.089	0.09	-0.001
3852	COMMD7	COMMD7	chr20	-	31315895	31315949	31315895	31315946	31331113	31331814	3852	129	20	168	23	127	125	0.707457166079	0.938556678759	0.864	0.878	-0.014
414	FGF1	FGF1	chr5	-	141971742	141975049	141971742	141975046	141980266	141980370	414	41	2	61	2	127	125	0.708323770959	0.938556678759	0.953	0.968	-0.015
701	SLC6A9	SLC6A9	chr1	-	44466627	44466727	44466627	44466723	44466835	44466970	701	29	2	24	1	128	125	0.706252434586	0.938556678759	0.934	0.959	-0.025
913	RASAL1	RASAL1	chr12	-	113541965	113542103	113541965	113542019	113543518	113543688	913	6	0	24	1	208	125	0.708672618702	0.938556678759	1.0	0.935	0.065
1382	EI24	EI24	chr11	+	125445158	125445304	125445200	125445304	125442353	125442465	1382	640	10	1158	21	166	125	0.711773796987	0.938792455873	0.98	0.976	0.004
1463	GLT8D1	GLT8D1	chr3	-	52738739	52738968	52738739	52738964	52739462	52740099	1463	68	32	49	26	128	125	0.713836426649	0.938792455873	0.675	0.648	0.027
1767	LINC01588	LINC01588	chr14	-	50457724	50458725	50457724	50458482	50458973	50459043	1767	1	1	6	3	250	125	0.714144387087	0.938792455873	0.333	0.5	-0.167
1806	LECT1	LECT1	chr13	-	53277399	53277945	53277399	53277942	53282670	53282837	1806	8	2	34	6	127	125	0.712300318532	0.938792455873	0.797	0.848	-0.051
1851	FAM213B	FAM213B	chr1	+	2519968	2520064	2519988	2520064	2519828	2519892	1851	8	112	14	165	144	125	0.714083691901	0.938792455873	0.058	0.069	-0.011
1932	ELAC2	ELAC2	chr17	-	12905590	12905676	12905590	12905673	12905757	12905896	1932	257	8	351	13	127	125	0.711344218722	0.938792455873	0.969	0.964	0.005
2519	SPATA20	SPATA20	chr17	+	48625025	48625128	48625080	48625128	48624449	48624646	2519	13	5	14	4	179	125	0.712728620815	0.938792455873	0.645	0.71	-0.065
3215	NAT9	NAT9	chr17	-	72768098	72768178	72768098	72768116	72768356	72768416	3215	2	2	5	3	186	125	0.711793766613	0.938792455873	0.402	0.528	-0.126
403	SLC25A27	SLC25A27	chr6	+	46644119	46645927	46644383	46645927	46638862	46638965	403	14	2	4	1	250	125	0.713244991489	0.938792455873	0.778	0.667	0.111
2086	RCAN3	RCAN3	chr1	+	24859572	24859744	24859602	24859744	24857707	24857881	2086	41	0	84	1	154	125	0.714763885091	0.939088568277	1.0	0.986	0.014
2698	ZNF773	ZNF773	chr19	+	58016024	58016154	58016027	58016154	58011221	58011481	2698	2	8	3	8	127	125	0.715906865124	0.939989302361	0.197	0.27	-0.073
727	REEP2	REEP2	chr5	+	137780916	137781064	137780922	137781064	137780442	137780556	727	53	6	20	3	130	125	0.716238700162	0.939989302361	0.895	0.865	0.03
1942	GPR137	GPR137	chr11	+	64056508	64056972	64056614	64056972	64055811	64055940	1942	72	2	49	2	230	125	0.71701622704	0.940491548904	0.951	0.93	0.021
1082	MED8	MED8	chr1	-	43853980	43854160	43853980	43854099	43855429	43855483	1082	8	46	8	56	185	125	0.719894689266	0.941030687117	0.105	0.088	0.017
1311	PLEKHB2	PLEKHB2	chr2	+	131897739	131897848	131897742	131897848	131890474	131890588	1311	42	16	81	27	127	125	0.720108043211	0.941030687117	0.721	0.747	-0.026
1952	C17orf53	C17orf53	chr17	+	42231920	42232032	42231923	42232032	42228328	42228412	1952	0	5	1	22	127	125	0.725374355517	0.941030687117	0.0	0.043	-0.043
2271	CENPW	CENPW	chr6	+	126667350	126667464	126667390	126667464	126660934	126661545	2271	408	4	647	8	164	125	0.71907442022	0.941030687117	0.987	0.984	0.003
2309	APBB2	APBB2	chr4	-	40827903	40827987	40827903	40827984	40829148	40829236	2309	138	9	116	9	127	125	0.726899330622	0.941030687117	0.938	0.927	0.011
2399	SLC19A1	SLC19A1	chr21	-	46934628	46936054	46934628	46935066	46945730	46945872	2399	33	2	60	5	250	125	0.724468400424	0.941030687117	0.892	0.857	0.035
2423	SVIL-AS1	SVIL-AS1	chr10	+	29756168	29758059	29757848	29758059	29704285	29704341	2423	18	4	17	5	250	125	0.720200831782	0.941030687117	0.692	0.63	0.062
2556	DCAF4	DCAF4	chr14	+	73406927	73407085	73406959	73407085	73406509	73406610	2556	104	12	160	16	156	125	0.725494272537	0.941030687117	0.874	0.889	-0.015
2617	PPP2R2D	PPP2R2D	chr10	+	133757471	133757649	133757598	133757649	133754085	133754198	2617	203	7	280	8	250	125	0.725669480619	0.941030687117	0.935	0.946	-0.011
2646	TFE3	TFE3	chrX	-	48896631	48896935	48896631	48896870	48897981	48898095	2646	248	41	284	51	189	125	0.718620367056	0.941030687117	0.8	0.786	0.014
2836	EPHB2	EPHB2	chr1	+	23222903	23222971	23222906	23222971	23221964	23222073	2836	27	209	53	375	127	125	0.725423738905	0.941030687117	0.113	0.122	-0.009
308	RPS24	RPS24	chr10	+	79797719	79797740	79797722	79797740	79796951	79797062	308	1	6	5	19	127	125	0.723991195181	0.941030687117	0.141	0.206	-0.065
3311	ISG20	ISG20	chr15	+	89193465	89195541	89195400	89195541	89182573	89182825	3311	24	3	30	5	250	125	0.723064746259	0.941030687117	0.8	0.75	0.05
332	HAUS6	HAUS6	chr9	-	19078173	19078300	19078173	19078195	19080476	19080670	332	43	4	77	9	229	125	0.724795679514	0.941030687117	0.854	0.824	0.03
352	MAN2C1	MAN2C1	chr15	-	75651668	75651779	75651668	75651766	75651960	75652116	352	12	139	9	123	137	125	0.723445881867	0.941030687117	0.073	0.063	0.01
3530	SYNCRIP	SYNCRIP	chr6	-	86317501	86322641	86317501	86322638	86324698	86325065	3530	312	61	486	89	127	125	0.721565202873	0.941030687117	0.834	0.843	-0.009
3609	MVP	MVP	chr16	+	29841794	29841995	29841835	29841995	29831714	29831831	3609	161	266	227	393	165	125	0.722092224141	0.941030687117	0.314	0.304	0.01
369	ZNF454	ZNF454	chr5	+	178369685	178369825	178369688	178369825	178368193	178368387	369	4	1	2	1	127	125	0.720603321701	0.941030687117	0.797	0.663	0.134
377	ZNF280D	ZNF280D	chr15	-	56999279	56999348	56999279	56999341	56999460	56999504	377	60	32	52	31	131	125	0.726908675187	0.941030687117	0.641	0.615	0.026
441	MAPK8	MAPK8	chr10	+	49642921	49647402	49642926	49647402	49639235	49639313	441	119	53	122	50	129	125	0.726557982919	0.941030687117	0.685	0.703	-0.018
50	PLAGL1	PLAGL1	chr6	-	144287294	144287367	144287294	144287335	144290043	144290115	50	13	22	29	57	156	125	0.723327176988	0.941030687117	0.321	0.29	0.031
593	TSC22D4	TSC22D4	chr7	-	100074899	100075930	100074899	100075085	100076416	100076902	593	241	3	179	3	250	125	0.726179395894	0.941030687117	0.976	0.968	0.008
884	ETNK2	ETNK2	chr1	-	204103642	204103822	204103642	204103716	204106231	204106377	884	15	60	16	74	230	125	0.719935005523	0.941030687117	0.12	0.105	0.015
91	COBLL1	COBLL1	chr2	-	165550778	165552346	165550778	165552343	165555914	165556009	91	140	49	118	45	127	125	0.724797010473	0.941030687117	0.738	0.721	0.017
2244	EYA1	EYA1	chr8	-	72233968	72234114	72233968	72234111	72234433	72234503	2244	8	1	2	0	127	125	0.727702064975	0.941546072119	0.887	1.0	-0.113
1268	DNA2	DNA2	chr10	-	70190192	70190412	70190192	70190297	70191613	70191728	1268	29	0	114	1	239	125	0.729479501639	0.942898346829	1.0	0.984	0.016
321	TPD52L2	TPD52L2	chr20	+	62514071	62514173	62514102	62514173	62507168	62507228	321	627	6	943	5	155	125	0.729993761397	0.942898346829	0.988	0.993	-0.005
3713	LRRC75A-AS1	LRRC75A-AS1	chr17	+	16366477	16366631	16366480	16366631	16366146	16366255	3713	4	4	5	7	127	125	0.730330583501	0.942898346829	0.496	0.413	0.083
813	G3BP1	G3BP1	chr5	+	151166132	151166276	151166163	151166276	151151475	151151597	813	302	75	583	153	155	125	0.729760639727	0.942898346829	0.765	0.754	0.011
3881	CCHCR1	CCHCR1	chr6	-	31124507	31124721	31124507	31124613	31124799	31124866	3881	137	5	202	9	232	125	0.732482322266	0.945164079977	0.937	0.924	0.013
3437	AIG1	AIG1	chr6	+	143508524	143511739	143508765	143511739	143486218	143486320	3437	1	26	2	33	250	125	0.733492944514	0.945955708626	0.019	0.029	-0.01
3252	CDK5RAP1	CDK5RAP1	chr20	-	31984566	31984890	31984566	31984658	31989233	31989375	3252	58	1	97	1	250	125	0.734076453872	0.94619594866	0.967	0.98	-0.013
1208	METTL15	METTL15	chr11	+	28318299	28318478	28318343	28318478	28311752	28311944	1208	39	11	78	19	168	125	0.734777192206	0.946378169345	0.725	0.753	-0.028
163	MORF4L2	MORF4L2	chrX	-	102933426	102933548	102933426	102933528	102939608	102939657	163	12	73	16	112	144	125	0.735769177455	0.946378169345	0.125	0.11	0.015
2859	ATXN2L	ATXN2L	chr16	+	28848048	28848558	28848071	28848558	28846869	28847079	2859	58	0	81	1	147	125	0.735661396009	0.946378169345	1.0	0.986	0.014
2915	PLCG1	PLCG1	chr20	+	39802763	39802951	39802766	39802951	39802562	39802651	2915	134	42	120	41	127	125	0.735807040146	0.946378169345	0.758	0.742	0.016
384	DMTF1	DMTF1	chr7	+	86811332	86811653	86811371	86811653	86810624	86810657	384	16	17	6	5	163	125	0.736577337011	0.94685764531	0.419	0.479	-0.06
3099	RABL2B	RABL2B	chr22	-	51207882	51207980	51207882	51207977	51208332	51208444	3099	11	4	18	5	127	125	0.737130231982	0.947057288339	0.73	0.78	-0.05
1233	MOSPD3	MOSPD3	chr7	+	100211099	100211329	100211129	100211329	100210816	100210892	1233	177	4	173	3	154	125	0.740834893034	0.947871128682	0.973	0.979	-0.006
280	PRNP	PRNP	chr20	+	4679856	4682234	4679861	4682234	4666796	4667158	280	130	15	148	15	129	125	0.739803367797	0.947871128682	0.894	0.905	-0.011
2938	TMEM53	TMEM53	chr1	-	45118918	45120881	45118918	45120788	45125845	45125967	2938	62	6	76	6	217	125	0.741118811403	0.947871128682	0.856	0.879	-0.023
2969	ELP4	ELP4	chr11	+	31625311	31625454	31625314	31625454	31616316	31616448	2969	1	38	2	49	127	125	0.740995663571	0.947871128682	0.025	0.039	-0.014
299	FOXP4	FOXP4	chr6	+	41555036	41555250	41555039	41555250	41554746	41554894	299	52	17	51	19	127	125	0.73978105253	0.947871128682	0.751	0.725	0.026
3358	DNM1	DNM1	chr9	+	131016287	131017527	131016932	131017527	131013003	131013219	3358	80	2	26	1	250	125	0.741345051526	0.947871128682	0.952	0.929	0.023
3465	RNMT	RNMT	chr18	+	13759940	13764555	13762037	13764555	13754112	13754146	3465	127	6	155	6	250	125	0.740932202356	0.947871128682	0.914	0.928	-0.014
592	TSC22D4	TSC22D4	chr7	-	100074899	100075827	100074899	100075085	100076416	100076902	592	167	3	126	3	250	125	0.740717532958	0.947871128682	0.965	0.955	0.01
793	PRSS21	PRSS21	chr16	+	2868677	2868970	2868683	2868970	2867801	2867967	793	3	1	10	2	130	125	0.740231795082	0.947871128682	0.743	0.828	-0.085
2167	C21orf2	C21orf2	chr21	-	45752915	45753145	45752915	45753136	45755640	45755687	2167	30	1	18	1	133	125	0.741749091732	0.947878935894	0.966	0.944	0.022
2275	NR2C1	NR2C1	chr12	-	95424184	95424649	95424184	95424405	95425124	95425264	2275	13	3	6	2	250	125	0.743025197478	0.948491972343	0.684	0.6	0.084
2283	SHC1	SHC1	chr1	-	154938421	154938556	154938421	154938553	154938637	154938707	2283	461	280	410	240	127	125	0.742904765241	0.948491972343	0.618	0.627	-0.009
1310	PLEKHB2	PLEKHB2	chr2	+	131897739	131897848	131897742	131897848	131890474	131890564	1310	213	25	345	37	127	125	0.744599844959	0.948976367412	0.893	0.902	-0.009
1341	GATA3	GATA3	chr10	+	8105955	8106101	8105958	8106101	8100267	8100804	1341	22	5	73	20	127	125	0.744345951174	0.948976367412	0.812	0.782	0.03
812	PTPN6	PTPN6	chr12	+	7069825	7070108	7069968	7070108	7069506	7069598	812	4	80	9	146	250	125	0.744596887525	0.948976367412	0.024	0.03	-0.006
2610	TCOF1	TCOF1	chr5	+	149772267	149772353	149772270	149772353	149771519	149771739	2610	76	31	155	58	127	125	0.745079693487	0.949080122934	0.707	0.725	-0.018
2563	PPP3CB-AS1	PPP3CB-AS1	chr10	+	75264562	75267067	75265035	75267067	75263941	75264030	2563	15	4	15	3	250	125	0.74665252158	0.950575257297	0.652	0.714	-0.062
1120	CELF1	CELF1	chr11	-	47487488	47493654	47487488	47492441	47493742	47493909	1120	109	1	177	1	250	125	0.74726476694	0.950846514344	0.982	0.989	-0.007
380	AFG3L1P	AFG3L1P	chr16	+	90044012	90044210	90044085	90044210	90038987	90039173	380	9	5	16	7	197	125	0.749709699818	0.952939437015	0.533	0.592	-0.059
69	SLC35C2	SLC35C2	chr20	-	44983711	44983880	44983711	44983817	44984440	44984513	69	167	20	196	26	187	125	0.749375163526	0.952939437015	0.848	0.834	0.014
3317	CHTOP	CHTOP	chr1	+	153614718	153614905	153614721	153614905	153609047	153609129	3317	1	0	4	1	127	125	0.750724115893	0.953211537344	1.0	0.797	0.203
554	ZNF419	ZNF419	chr19	+	58002835	58002965	58002838	58002965	57999078	57999351	554	0	1	1	4	127	125	0.750500516335	0.953211537344	0.0	0.197	-0.197
147	RANGRF	RANGRF	chr17	+	8192820	8193409	8193130	8193409	8192575	8192732	147	241	9	281	9	250	125	0.753598801893	0.956351809328	0.931	0.94	-0.009
2133	TNPO2	TNPO2	chr19	-	12812885	12812991	12812885	12812961	12813636	12813732	2133	21	181	26	247	154	125	0.756871043501	0.957794064227	0.086	0.079	0.007
2335	C9orf116	C9orf116	chr9	-	138387025	138387461	138387025	138387415	138390430	138390509	2335	34	4	33	3	170	125	0.757212305995	0.957794064227	0.862	0.89	-0.028
2587	GMPR2	GMPR2	chr14	+	24707451	24708447	24707794	24708447	24706725	24706768	2587	190	7	279	12	250	125	0.755457176393	0.957794064227	0.931	0.921	0.01
2902	PEX5	PEX5	chr12	+	7356027	7356147	7356051	7356147	7355207	7355300	2902	102	5	149	6	148	125	0.75586406276	0.957794064227	0.945	0.954	-0.009
316	SERPINE2	SERPINE2	chr2	-	224845027	224845117	224845027	224845114	224847397	224847498	316	100	568	91	543	127	125	0.757549965157	0.957794064227	0.148	0.142	0.006
3615	RAD23A	RAD23A	chr19	+	13060088	13060222	13060091	13060222	13059894	13059973	3615	200	200	290	302	127	125	0.756784864599	0.957794064227	0.496	0.486	0.01
3685	MCM10	MCM10	chr10	+	13214624	13214765	13214627	13214765	13214375	13214480	3685	12	23	38	64	127	125	0.757455183076	0.957794064227	0.339	0.369	-0.03
2316	TTK	TTK	chr6	+	80715546	80715699	80715558	80715699	80714321	80714430	2316	4	24	9	66	136	125	0.759584308339	0.959347731953	0.133	0.111	0.022
2493	PEX11B	PEX11B	chr1	+	145517272	145517388	145517282	145517388	145516164	145516456	2493	90	1	120	2	134	125	0.75939235405	0.959347731953	0.988	0.982	0.006
440	KCTD15	KCTD15	chr19	+	34302695	34306666	34303694	34306666	34302151	34302457	440	7	56	4	26	250	125	0.760112390941	0.959505943414	0.059	0.071	-0.012
17	PGS1	PGS1	chr17	+	76410959	76411108	76411032	76411108	76399648	76400170	17	99	28	77	24	197	125	0.761913708419	0.959532648743	0.692	0.671	0.021
2448	KCNMA1	KCNMA1	chr10	-	79395960	79396764	79395960	79396327	79397022	79397577	2448	24	22	29	30	250	125	0.761816750803	0.959532648743	0.353	0.326	0.027
2628	LGALS9	LGALS9	chr17	+	25967597	25967799	25967668	25967799	25965288	25965380	2628	32	1	20	1	195	125	0.762550505487	0.959532648743	0.954	0.928	0.026
3253	CDK5RAP1	CDK5RAP1	chr20	-	31984566	31984742	31984566	31984658	31989233	31989375	3253	25	1	40	1	208	125	0.760803171088	0.959532648743	0.938	0.96	-0.022
3559	PDLIM7	PDLIM7	chr5	-	176916771	176917032	176916771	176916833	176917870	176917907	3559	113	623	93	489	250	125	0.762405674029	0.959532648743	0.083	0.087	-0.004
940	MLST8	MLST8	chr16	+	2256358	2256410	2256361	2256410	2256031	2256215	940	146	7	173	7	127	125	0.761802943119	0.959532648743	0.954	0.961	-0.007
1669	SCG5	SCG5	chr15	+	32976757	32976870	32976760	32976870	32971966	32972116	1669	44	53	32	35	127	125	0.764602173826	0.96011989754	0.45	0.474	-0.024
2124	BRMS1	BRMS1	chr11	-	66104803	66105360	66104803	66105278	66105713	66105753	2124	327	7	386	7	206	125	0.765279394591	0.96011989754	0.966	0.971	-0.005
2136	FAM122B	FAM122B	chrX	-	133903595	133906313	133903595	133905384	133915850	133915947	2136	104	2	207	3	250	125	0.764640909054	0.96011989754	0.963	0.972	-0.009
2654	CIART	CIART	chr1	+	150255617	150256043	150255871	150256043	150254942	150255028	2654	13	8	12	6	250	125	0.7654356362	0.96011989754	0.448	0.5	-0.052
664	C1orf131	C1orf131	chr1	-	231364895	231364955	231364895	231364952	231374602	231374934	664	43	28	46	27	127	125	0.76523080458	0.96011989754	0.602	0.626	-0.024
6	AP1B1	AP1B1	chr22	-	29730253	29730399	29730253	29730339	29734978	29735122	6	177	8	309	16	184	125	0.765382703441	0.96011989754	0.938	0.929	0.009
3463	LY6K	LY6K	chr8	+	143784508	143785584	143784540	143785584	143783017	143783131	3463	15	3	44	11	156	125	0.765841220055	0.960123045353	0.8	0.762	0.038
1701	C1RL	C1RL	chr12	-	7252281	7252403	7252281	7252356	7252496	7252622	1701	8	44	10	47	171	125	0.766944853687	0.960495605406	0.117	0.135	-0.018
2314	PON2	PON2	chr7	-	95040964	95041091	95040964	95041055	95041623	95041789	2314	779	134	1158	192	160	125	0.766832043355	0.960495605406	0.82	0.825	-0.005
1264	TTC39A	TTC39A	chr1	-	51774932	51775102	51774932	51774997	51776925	51776993	1264	14	60	14	68	229	125	0.768079965853	0.961024803621	0.113	0.101	0.012
1886	PCYT2	PCYT2	chr17	-	79866751	79867197	79866751	79866911	79867389	79867478	1886	8	2	18	6	250	125	0.768211555963	0.961024803621	0.667	0.6	0.067
3145	GNG2	GNG2	chr14	+	52344334	52344375	52344338	52344375	52327021	52327508	3145	122	3	7	0	128	125	0.768577771158	0.961024803621	0.975	1.0	-0.025
1785	TMEM128	TMEM128	chr4	-	4237268	4237983	4237268	4237981	4239553	4239662	1785	64	7	86	8	126	125	0.769856488789	0.961614135446	0.901	0.914	-0.013
3896	OSBPL8	OSBPL8	chr12	-	76844630	76844768	76844630	76844759	76881289	76881398	3896	52	24	87	44	133	125	0.769827791004	0.961614135446	0.671	0.65	0.021
2071	RWDD4	RWDD4	chr4	-	184572370	184572480	184572370	184572476	184577033	184577114	2071	81	10	138	15	128	125	0.770777886274	0.962185314274	0.888	0.9	-0.012
2211	OGG1	OGG1	chr3	+	9798727	9799089	9798744	9799089	9798450	9798500	2211	10	29	12	30	141	125	0.77192952795	0.962185314274	0.234	0.262	-0.028
2351	ADAT1	ADAT1	chr16	-	75652483	75652596	75652483	75652538	75654163	75654232	2351	6	60	10	85	182	125	0.77149612749	0.962185314274	0.064	0.075	-0.011
3159	ZNF410	ZNF410	chr14	+	74363018	74363237	74363050	74363237	74360499	74360635	3159	170	10	176	9	156	125	0.771624194228	0.962185314274	0.932	0.94	-0.008
929	PKMYT1	PKMYT1	chr16	-	3026664	3027032	3026664	3026825	3029648	3029913	929	195	0	481	3	250	125	0.772664939824	0.962598267082	1.0	0.988	0.012
1291	SLIRP	SLIRP	chr14	+	78183822	78183941	78183844	78183941	78182114	78182222	1291	7	11	10	13	146	125	0.774900452024	0.963048478482	0.353	0.397	-0.044
138	JKAMP	JKAMP	chr14	+	59953398	59953522	59953430	59953522	59951160	59951311	138	5	83	7	138	156	125	0.779285562764	0.963048478482	0.046	0.039	0.007
1871	STAT3	STAT3	chr17	-	40500406	40500557	40500406	40500535	40540296	40540513	1871	96	42	84	34	146	125	0.779768907638	0.963048478482	0.662	0.679	-0.017
2092	NRG3	NRG3	chr10	+	84625166	84625193	84625169	84625193	84498332	84498406	2092	15	10	4	2	127	125	0.779899460534	0.963048478482	0.596	0.663	-0.067
2114	DBI	DBI	chr2	+	120125134	120125220	120125139	120125220	120124499	120124636	2114	10	5	13	8	129	125	0.778384133433	0.963048478482	0.66	0.612	0.048
2175	RNF111	RNF111	chr15	+	59376300	59376453	59376327	59376453	59373134	59373483	2175	10	45	10	39	151	125	0.777928328046	0.963048478482	0.155	0.175	-0.02
2444	STARD13	STARD13	chr13	-	33691684	33692400	33691684	33692378	33700217	33700377	2444	86	1	49	0	146	125	0.776132458312	0.963048478482	0.987	1.0	-0.013
2772	ATP11A	ATP11A	chr13	+	113536129	113541482	113536189	113541482	113530089	113530255	2772	110	33	218	61	184	125	0.778897176434	0.963048478482	0.694	0.708	-0.014
3141	MYEOV	MYEOV	chr11	+	69062699	69062962	69062793	69062962	69061604	69062043	3141	37	3	80	8	218	125	0.775792301007	0.963048478482	0.876	0.851	0.025
3158	FAM19A3	FAM19A3	chr1	+	113266566	113266759	113266634	113266759	113265637	113265787	3158	4	2	11	4	192	125	0.777808729475	0.963048478482	0.566	0.642	-0.076
3404	DEF8	DEF8	chr16	+	90015824	90015921	90015827	90015921	90015138	90015222	3404	11	15	8	13	127	125	0.77658896955	0.963048478482	0.419	0.377	0.042
360	PPP6R2	PPP6R2	chr22	+	50882627	50883518	50882631	50883518	50882294	50882546	360	79	1	108	2	128	125	0.775052681321	0.963048478482	0.987	0.981	0.006
3612	CPSF4	CPSF4	chr7	+	99051588	99051759	99051663	99051759	99049990	99050063	3612	52	47	81	68	199	125	0.778923579344	0.963048478482	0.41	0.428	-0.018
3807	SEPT6	SEPT6	chrX	-	118750908	118754014	118750908	118752749	118763280	118763471	3807	45	72	30	44	250	125	0.776428566946	0.963048478482	0.238	0.254	-0.016
489	ODC1	ODC1	chr2	-	10584599	10584773	10584599	10584673	10585056	10585175	489	1114	116	1788	193	224	125	0.776064651401	0.963048478482	0.843	0.838	0.005
541	GGA3	GGA3	chr17	-	73232686	73234470	73232686	73233627	73234732	73234843	541	122	1	172	0	250	125	0.776719586075	0.963048478482	0.984	1.0	-0.016
875	OLFML3	OLFML3	chr1	+	114522824	114523239	114522953	114523239	114522012	114522252	875	2	57	0	5	250	125	0.775530887024	0.963048478482	0.017	0.0	0.017
3077	MAP2K7	MAP2K7	chr19	+	7976299	7976463	7976320	7976463	7976134	7976215	3077	2	57	4	88	145	125	0.781323564748	0.96397066283	0.029	0.038	-0.009
681	PLEKHH3	PLEKHH3	chr17	-	40824103	40824410	40824103	40824230	40825193	40825314	681	74	7	27	2	250	125	0.781455646484	0.96397066283	0.841	0.871	-0.03
3078	KIAA1191	KIAA1191	chr5	-	175777615	175777740	175777615	175777735	175788604	175788810	3078	1	5	1	8	129	125	0.782011579106	0.964041402165	0.162	0.108	0.054
3085	STXBP2	STXBP2	chr19	+	7705583	7705695	7705616	7705695	7704616	7704693	3085	5	212	8	400	157	125	0.782322430892	0.964041402165	0.018	0.016	0.002
1148	CYB5R2	CYB5R2	chr11	-	7687681	7687781	7687681	7687777	7688958	7689044	1148	124	3	167	5	128	125	0.78344837888	0.964431027645	0.976	0.97	0.006
512	KIAA1217	KIAA1217	chr10	+	24820758	24820922	24820761	24820922	24816864	24817048	512	60	9	64	11	127	125	0.783045740831	0.964431027645	0.868	0.851	0.017
1196	EML3	EML3	chr11	-	62370230	62370361	62370230	62370251	62370620	62370719	1196	121	6	120	5	234	125	0.784496290125	0.964693830473	0.915	0.928	-0.013
3362	KCNJ15	KCNJ15	chr21	+	39628967	39629107	39629025	39629107	39601836	39601945	3362	85	2	30	1	182	125	0.784852455281	0.964693830473	0.967	0.954	0.013
3632	DLST	DLST	chr14	+	75355977	75356052	75355979	75356052	75355797	75355850	3632	538	6	898	7	126	125	0.78487684444	0.964693830473	0.989	0.992	-0.003
1789	TMEM175	TMEM175	chr4	+	944208	944306	944211	944306	926174	926328	1789	5	1	1	0	127	125	0.785726552294	0.965240148305	0.831	1.0	-0.169
2674	TMEM91	TMEM91	chr19	+	41889619	41889987	41889767	41889987	41888676	41888826	2674	9	12	1	2	250	125	0.786748398107	0.965997259944	0.273	0.2	0.073
177	RPL11	RPL11	chr1	+	24019098	24019249	24019101	24019249	24018268	24018319	177	1115	105	1638	160	127	125	0.788511477586	0.966547486208	0.913	0.91	0.003
3310	ISG20	ISG20	chr15	+	89195340	89195541	89195400	89195541	89182573	89182825	3310	82	3	111	5	184	125	0.78881961091	0.966547486208	0.949	0.938	0.011
3479	DYNLRB1	DYNLRB1	chr20	+	33114072	33114148	33114076	33114148	33107224	33107303	3479	156	11	207	13	128	125	0.788309923037	0.966547486208	0.933	0.94	-0.007
608	BCOR	BCOR	chrX	-	39922860	39923205	39922860	39923103	39923588	39923852	608	56	26	33	17	226	125	0.78847130465	0.966547486208	0.544	0.518	0.026
1253	SEC24B	SEC24B	chr4	+	110427483	110427668	110427486	110427668	110415770	110416012	1253	64	29	96	47	127	125	0.789549589856	0.966836965331	0.685	0.668	0.017
1406	POLDIP2	POLDIP2	chr17	-	26681513	26681611	26681513	26681557	26682820	26682902	1406	263	6	358	7	178	125	0.78986764674	0.966836965331	0.969	0.973	-0.004
1711	EIF1AD	EIF1AD	chr11	-	65767773	65767976	65767773	65767952	65769510	65769637	1711	21	15	30	19	148	125	0.791872791123	0.968793522576	0.542	0.571	-0.029
2913	PEX11A	PEX11A	chr15	-	90224761	90227179	90224761	90227086	90229661	90229777	2913	19	2	37	3	217	125	0.792906009018	0.969062141345	0.845	0.877	-0.032
3755	MYL6B	MYL6B	chr12	+	56547592	56547876	56547656	56547876	56546203	56546415	3755	12	192	13	186	188	125	0.792874845243	0.969062141345	0.04	0.044	-0.004
3903	MIR22HG	MIR22HG	chr17	-	1614797	1616189	1614797	1615693	1616996	1617308	3903	123	28	93	23	250	125	0.793749993513	0.969596145922	0.687	0.669	0.018
2279	GORASP1	GORASP1	chr3	-	39141795	39141994	39141795	39141945	39142506	39142593	2279	45	9	46	8	173	125	0.796320392074	0.970744715415	0.783	0.806	-0.023
2996	VWA9	VWA9	chr15	-	65885765	65885910	65885765	65885907	65888070	65888163	2996	130	2	171	2	127	125	0.795575249599	0.970744715415	0.985	0.988	-0.003
3588	CHRDL1	CHRDL1	chrX	-	109924709	109924877	109924709	109924874	109931821	109932031	3588	86	9	136	16	127	125	0.795127858855	0.970744715415	0.904	0.893	0.011
915	ZNF7	ZNF7	chr8	+	146054829	146054989	146054862	146054989	146054427	146054475	915	8	12	12	21	157	125	0.795933341022	0.970744715415	0.347	0.313	0.034
3887	COL6A2	COL6A2	chr21	+	47548816	47549719	47549109	47549719	47546416	47546455	3887	33	91	3	10	250	125	0.796864068842	0.970910594364	0.153	0.13	0.023
1277	PSMB8-AS1	PSMB8-AS1	chr6	+	32813106	32814277	32813194	32814277	32811862	32812051	1277	116	4	107	3	212	125	0.797574863435	0.970973757917	0.945	0.955	-0.01
2286	HSD11B1	HSD11B1	chr1	+	209878239	209878375	209878261	209878375	209859524	209859630	2286	1	12	0	2	146	125	0.797731168868	0.970973757917	0.067	0.0	0.067
466	TATDN3	TATDN3	chr1	+	212985568	212985670	212985592	212985670	212981077	212981190	466	5	16	6	23	148	125	0.798377717336	0.971264414042	0.209	0.181	0.028
1134	E2F3	E2F3	chr6	+	20481436	20481656	20481454	20481656	20480076	20480188	1134	58	3	112	7	142	125	0.799454892001	0.972078383229	0.945	0.934	0.011
2706	PPP4C	PPP4C	chr16	+	30092520	30092631	30092579	30092631	30087635	30087796	2706	24	322	33	476	183	125	0.800371187938	0.972696004933	0.048	0.045	0.003
410	BRD1	BRD1	chr22	-	50181037	50181535	50181037	50181142	50187681	50187942	410	27	31	39	41	250	125	0.801863572224	0.974012763405	0.303	0.322	-0.019
1110	ZNF714	ZNF714	chr19	+	21281617	21281716	21281620	21281716	21280990	21281117	1110	7	4	7	5	127	125	0.80573410868	0.974133654106	0.633	0.579	0.054
1368	SIGMAR1	SIGMAR1	chr9	-	34634718	34635855	34634718	34635637	34636993	34637086	1368	641	22	1125	36	250	125	0.803391773139	0.974133654106	0.936	0.94	-0.004
1587	SAFB	SAFB	chr19	+	5667357	5667461	5667363	5667461	5667056	5667175	1587	133	80	126	72	130	125	0.804269156569	0.974133654106	0.615	0.627	-0.012
1791	ARRB2	ARRB2	chr17	+	4623844	4623935	4623880	4623935	4623687	4623767	1791	1	71	2	102	160	125	0.80687057076	0.974133654106	0.011	0.015	-0.004
2719	VDAC1	VDAC1	chr5	-	133328636	133328709	133328636	133328706	133340337	133340657	2719	221	63	367	100	127	125	0.806471992408	0.974133654106	0.775	0.783	-0.008
2805	CTSC	CTSC	chr11	-	88053980	88059611	88053980	88059567	88068104	88068250	2805	105	1	32	0	168	125	0.806005319467	0.974133654106	0.987	1.0	-0.013
3228	FPGS	FPGS	chr9	+	130569251	130569366	130569270	130569366	130566914	130566979	3228	384	9	573	15	143	125	0.805251085794	0.974133654106	0.974	0.971	0.003
3242	MYH10	MYH10	chr17	-	8479960	8479990	8479960	8479987	8480553	8480656	3242	31	2	49	4	127	125	0.804660863582	0.974133654106	0.938	0.923	0.015
3462	LY6K	LY6K	chr8	+	143784261	143785584	143784540	143785584	143783017	143783131	3462	22	3	96	11	250	125	0.804275781305	0.974133654106	0.786	0.814	-0.028
362	FAM208A	FAM208A	chr3	-	56667071	56667994	56667071	56667871	56672733	56672793	362	137	31	199	48	247	125	0.805299984976	0.974133654106	0.691	0.677	0.014
686	PLIN3	PLIN3	chr19	-	4838345	4839548	4838345	4839545	4847702	4847902	686	2	1	6	2	127	125	0.806549999432	0.974133654106	0.663	0.747	-0.084
736	SMOC1	SMOC1	chr14	+	70496958	70499083	70496961	70499083	70489919	70490164	736	3	1	4	2	127	125	0.806743708723	0.974133654106	0.747	0.663	0.084
1405	NFAT5	NFAT5	chr16	+	69718789	69718873	69718792	69718873	69711105	69711238	1405	25	15	28	15	127	125	0.807890713036	0.974461812257	0.621	0.648	-0.027
930	PKMYT1	PKMYT1	chr16	-	3023138	3023254	3023138	3023216	3024000	3024158	930	38	126	87	273	162	125	0.807960570616	0.974461812257	0.189	0.197	-0.008
1266	SZRD1	SZRD1	chr1	+	16719722	16719977	16719725	16719977	16693524	16693803	1266	170	145	168	149	127	125	0.808945412878	0.975155857022	0.536	0.526	0.01
1242	KLHDC4	KLHDC4	chr16	-	87741417	87741681	87741417	87741678	87741955	87742072	1242	22	7	47	17	127	125	0.810522049918	0.975955521742	0.756	0.731	0.025
18	PGS1	PGS1	chr17	+	76396757	76396936	76396815	76396936	76395428	76395618	18	204	1	146	1	182	125	0.810837941867	0.975955521742	0.993	0.99	0.003
3148	HYAL3	HYAL3	chr3	-	50332139	50333050	50332139	50332284	50336643	50336899	3148	36	4	33	3	250	125	0.810709233824	0.975955521742	0.818	0.846	-0.028
2144	SMARCAD1	SMARCAD1	chr4	+	95200073	95200201	95200079	95200201	95199766	95199884	2144	38	48	51	69	130	125	0.811787690262	0.976605191012	0.432	0.415	0.017
2948	NPL	NPL	chr1	+	182797858	182799519	182798737	182799519	182794915	182794955	2948	6	2	2	1	250	125	0.812753469633	0.977164258394	0.6	0.5	0.1
329	ANKS3	ANKS3	chr16	-	4776659	4776855	4776659	4776781	4776979	4777178	329	6	9	12	21	198	125	0.813072863198	0.977164258394	0.296	0.265	0.031
1949	FAM133B	FAM133B	chr7	-	92206968	92207031	92206968	92206990	92207463	92207496	1949	99	7	113	7	165	125	0.81487544672	0.977536874717	0.915	0.924	-0.009
2024	GMIP	GMIP	chr19	-	19747515	19747605	19747515	19747596	19747725	19747838	2024	13	4	27	7	133	125	0.814448427377	0.977536874717	0.753	0.784	-0.031
2312	SEC14L1	SEC14L1	chr17	+	75209999	75213181	75212630	75213181	75208031	75208283	2312	206	0	319	2	250	125	0.814805954955	0.977536874717	1.0	0.988	0.012
3734	ZFAND6	ZFAND6	chr15	+	80414053	80414162	80414089	80414162	80412669	80412840	3734	489	22	601	29	160	125	0.815024447182	0.977536874717	0.946	0.942	0.004
1921	BUB3	BUB3	chr10	+	124923335	124924886	124924562	124924886	124922127	124922344	1921	247	141	375	221	250	125	0.816402716145	0.978441267158	0.467	0.459	0.008
331	TGIF1	TGIF1	chr18	+	3450319	3450503	3450322	3450503	3449648	3450068	331	6	1	4	1	127	125	0.817320988124	0.978441267158	0.855	0.797	0.058
3863	CCDC51	CCDC51	chr3	-	48476226	48476425	48476226	48476420	48481505	48481529	3863	4	1	6	1	129	125	0.817421545611	0.978441267158	0.795	0.853	-0.058
3894	PCBP2	PCBP2	chr12	+	53856264	53856351	53856276	53856351	53854798	53854927	3894	942	1051	1332	1507	136	125	0.817083761083	0.978441267158	0.452	0.448	0.004
2364	SLC25A44	SLC25A44	chr1	+	156177652	156177804	156177676	156177804	156169625	156170263	2364	1	58	2	85	148	125	0.819011937704	0.9798525543	0.014	0.019	-0.005
2684	CTC1	CTC1	chr17	-	8140692	8140837	8140692	8140732	8141348	8141560	2684	37	2	75	5	229	125	0.819600824495	0.980064841339	0.91	0.891	0.019
1686	MRPS34	MRPS34	chr16	-	1821895	1822535	1821895	1822514	1822604	1822647	1686	30	263	33	272	145	125	0.821412601379	0.981738492968	0.09	0.095	-0.005
173	ALS2CL	ALS2CL	chr3	-	46717107	46717466	46717107	46717176	46717734	46717892	173	14	39	25	76	250	125	0.822999952049	0.982283413831	0.152	0.141	0.011
1968	KCNC4	KCNC4	chr1	+	110774842	110776674	110775532	110776674	110768596	110768800	1968	46	11	110	24	250	125	0.8226842195	0.982283413831	0.676	0.696	-0.02
3377	TPD52	TPD52	chr8	-	80947102	80950470	80947102	80950463	80954854	80954903	3377	127	2	384	5	131	125	0.82310566499	0.982283413831	0.984	0.987	-0.003
1022	CCDC88A	CCDC88A	chr2	-	55555429	55555571	55555429	55555568	55559701	55559829	1022	31	10	28	8	127	125	0.827217459673	0.984180485724	0.753	0.775	-0.022
2310	APBB2	APBB2	chr4	-	40946881	40947090	40946881	40947087	41015599	41016415	2310	71	46	64	39	127	125	0.827587536904	0.984180485724	0.603	0.618	-0.015
2765	HSD11B1L	HSD11B1L	chr19	+	5684791	5684916	5684829	5684916	5680775	5681282	2765	3	20	1	9	162	125	0.826734040877	0.984180485724	0.104	0.079	0.025
[truncated: 383 more rows]
