# Supplementary material for: Characterization of alternative mRNA splicing in cultured cell populations representing progressive stages of human fetal kidney development
Source: Sci Rep. 2022 Nov 15;12:19548. doi: 10.1038/s41598-022-24147-z (PMC9666651; doi:10.1038/s41598-022-24147-z)
Supplement: Supplementary file 13 — Supplementary Information 13. [file 41598_2022_24147_MOESM13_ESM.zip › _Program/Data/rMATS/NPS1-NPS3/MATS_output/A3SS.MATS.ReadsOnTargetAndJunctionCounts.txt]

ID	GeneID	geneSymbol	chr	strand	longExonStart_0base	longExonEnd	shortES	shortEE	flankingES	flankingEE	ID	IC_SAMPLE_1	SC_SAMPLE_1	IC_SAMPLE_2	SC_SAMPLE_2	IncFormLen	SkipFormLen	PValue	FDR	IncLevel1	IncLevel2	IncLevelDifference
125	CYB561A3	CYB561A3	chr11	-	61116219	61117894	61116219	61117115	61118462	61118619	125	397	29	145	95	904	125	0.0	0.0	0.654	0.174	0.48
307	RPS24	RPS24	chr10	+	79799958	79799983	79799961	79799983	79796951	79797062	307	395	2237	1509	1285	128	125	0.0	0.0	0.147	0.534	-0.387
80	SRSF10	SRSF10	chr1	-	24290836	24297929	24290836	24294213	24298062	24298113	80	3280	148	3074	274	3841	125	3.62050389668e-11	2.88192110176e-08	0.419	0.267	0.152
1460	CFLAR	CFLAR	chr2	+	202027718	202037411	202028557	202037411	202025154	202025665	1460	208	133	155	240	964	125	3.71366037921e-09	2.21705524639e-06	0.169	0.077	0.092
1828	CTNNB1	CTNNB1	chr3	+	41281150	41281939	41281309	41281939	41280624	41280845	1828	1314	282	1099	381	284	125	5.43072061765e-08	2.59371216699e-05	0.672	0.559	0.113
2070	UFM1	UFM1	chr13	+	38934177	38937144	38934847	38937144	38933437	38933470	2070	230	226	153	289	795	125	1.64372887601e-06	0.000654204092652	0.138	0.077	0.061
2308	ALKBH6	ALKBH6	chr19	-	36501468	36501585	36501468	36501547	36501795	36501947	2308	51	15	72	0	163	125	3.14588536854e-06	0.00107319632287	0.723	1.0	-0.277
1583	DNAJC10	DNAJC10	chr2	+	183604271	183605115	183605025	183605115	183600975	183601113	1583	136	314	113	490	879	125	1.71353539877e-05	0.00469121284355	0.058	0.032	0.026
833	B3GAT3	B3GAT3	chr11	-	62382767	62383712	62382767	62383271	62383977	62384268	833	59	249	22	275	566	125	1.76804504154e-05	0.00469121284355	0.05	0.017	0.033
3716	LRRC75A-AS1	LRRC75A-AS1	chr17	+	16342841	16343017	16342894	16343017	16342640	16342728	3716	1185	396	1632	387	178	125	2.39777991758e-05	0.00572589844318	0.678	0.748	-0.07
2014	QKI	QKI	chr6	+	163984451	163984751	163984475	163984751	163983013	163983101	2014	284	26	251	62	149	125	3.66178595249e-05	0.00794940441322	0.902	0.773	0.129
3073	TRIM26	TRIM26	chr6	-	30166442	30167041	30166442	30166930	30168811	30168915	3073	71	26	63	70	236	125	7.99709718436e-05	0.0148731402646	0.591	0.323	0.268
418	C15orf40	C15orf40	chr15	-	83673144	83674444	83673144	83673724	83677299	83677427	418	227	26	291	7	845	125	8.09676815073e-05	0.0148731402646	0.564	0.86	-0.296
1779	TSC1	TSC1	chr9	-	135785957	135786079	135785957	135786076	135786388	135786500	1779	28	26	33	4	128	125	0.000128269132381	0.0218790491518	0.513	0.89	-0.377
350	DGKH	DGKH	chr13	+	42795297	42795530	42795399	42795530	42793821	42793930	350	7	4	0	17	227	125	0.000149141728217	0.0222936307625	0.491	0.0	0.491
3610	HNRNPK	HNRNPK	chr9	-	86582997	86584355	86582997	86584295	86585076	86585246	3610	1192	672	1885	834	185	125	0.000149371060385	0.0222936307625	0.545	0.604	-0.059
2972	TNIP1	TNIP1	chr5	-	150411847	150411961	150411847	150411944	150413168	150413360	2972	42	326	26	527	142	125	0.0001765585335	0.0248012810587	0.102	0.042	0.06
1870	STAT3	STAT3	chr17	-	40468806	40468919	40468806	40468869	40469199	40469242	1870	284	31	438	15	175	125	0.000215982894294	0.0257883575787	0.867	0.954	-0.087
2015	QKI	QKI	chr6	+	163985698	163999628	163986977	163999628	163984451	163984751	2015	143	33	142	78	1404	125	0.000206406513583	0.0257883575787	0.278	0.139	0.139
834	B3GAT3	B3GAT3	chr11	-	62382767	62383708	62382767	62383271	62383977	62384268	834	38	249	13	275	562	125	0.000196610925759	0.0257883575787	0.033	0.01	0.023
3581	SNX1	SNX1	chr15	+	64429766	64436433	64430240	64436433	64429059	64429131	3581	686	2	841	20	599	125	0.000300314104118	0.0326080946118	0.986	0.898	0.088
3717	LRRC75A-AS1	LRRC75A-AS1	chr17	+	16342841	16343017	16342973	16343017	16342640	16342728	3717	1891	222	2613	213	257	125	0.000300409581851	0.0326080946118	0.806	0.856	-0.05
2733	ABHD14B	ABHD14B	chr3	-	52005475	52005908	52005475	52005714	52007980	52008646	2733	33	48	55	25	319	125	0.000362415257387	0.0376281580278	0.212	0.463	-0.251
949	NCOR1	NCOR1	chr17	-	16004563	16005119	16004563	16005071	16012099	16012226	949	179	7	183	29	173	125	0.000398299893756	0.0396308394287	0.949	0.82	0.129
479	SHMT2	SHMT2	chr12	+	57626207	57626358	57626235	57626358	57625993	57626075	479	22	643	7	941	153	125	0.000448448435331	0.0428357945428	0.027	0.006	0.021
1169	MYADM	MYADM	chr19	+	54372943	54373092	54373007	54373092	54369411	54369671	1169	62	20	80	5	189	125	0.000689426294799	0.0633211535377	0.672	0.914	-0.242
1665	FN1	FN1	chr2	-	216236631	216237098	216236631	216236738	216238044	216238134	1665	43018	735	12735	164	485	125	0.000896211753825	0.0713384556045	0.938	0.952	-0.014
1692	URM1	URM1	chr9	+	131140273	131140385	131140314	131140385	131133597	131133694	1692	27	192	10	238	166	125	0.000878237128838	0.0713384556045	0.096	0.031	0.065
1982	EIF4ENIF1	EIF4ENIF1	chr22	-	31843411	31843554	31843411	31843551	31844138	31844218	1982	32	28	13	43	128	125	0.000880778598479	0.0713384556045	0.527	0.228	0.299
776	STOML1	STOML1	chr15	-	74276999	74277212	74276999	74277209	74277658	74277854	776	18	17	41	7	128	125	0.000887686665537	0.0713384556045	0.508	0.851	-0.343
1117	CELF1	CELF1	chr11	-	47500428	47500504	47500428	47500492	47504246	47504408	1117	124	43	107	78	137	125	0.00119110255011	0.0783913261558	0.725	0.556	0.169
1319	ORC1	ORC1	chr1	-	52867800	52867900	52867800	52867897	52869917	52870143	1319	20	9	60	3	128	125	0.0010899306787	0.0783913261558	0.685	0.951	-0.266
1558	RPL32	RPL32	chr3	-	12881640	12881840	12881640	12881741	12882992	12883081	1558	123	3963	110	5508	224	125	0.00110942498326	0.0783913261558	0.017	0.011	0.006
1633	MLLT4	MLLT4	chr6	+	168363112	168363247	168363118	168363247	168351865	168352867	1633	136	82	412	143	131	125	0.00133222223829	0.0783913261558	0.613	0.733	-0.12
1897	ATF3	ATF3	chr1	+	212792387	212794119	212792699	212794119	212791468	212791576	1897	340	1417	215	1217	437	125	0.00134533043834	0.0783913261558	0.064	0.048	0.016
2054	ELF2	ELF2	chr4	-	139993019	139993193	139993019	139993157	139994607	139994721	2054	55	71	26	83	161	125	0.00141156910582	0.0783913261558	0.376	0.196	0.18
2077	EDF1	EDF1	chr9	-	139756565	139756948	139756565	139756797	139757357	139757451	2077	354	1508	512	1694	276	125	0.00114335827156	0.0783913261558	0.096	0.12	-0.024
2180	TMEM44	TMEM44	chr3	-	194325015	194325174	194325015	194325170	194331644	194331749	2180	27	0	5	4	129	125	0.0012771643245	0.0783913261558	1.0	0.548	0.452
2432	FAM89B	FAM89B	chr11	+	65340833	65341669	65340872	65341669	65339819	65340431	2432	182	12	133	0	164	125	0.00127316932	0.0783913261558	0.92	1.0	-0.08
3628	TCF7	TCF7	chr5	+	133481431	133483920	133481914	133483920	133479282	133479331	3628	14	22	2	29	608	125	0.00135274354308	0.0783913261558	0.116	0.014	0.102
514	FAM73A	FAM73A	chr1	+	78338685	78338805	78338688	78338805	78332022	78332076	514	23	17	30	78	128	125	0.00108425546809	0.0783913261558	0.569	0.273	0.296
847	NDUFB9	NDUFB9	chr8	+	125555329	125555520	125555362	125555520	125551342	125551528	847	191	35	376	29	158	125	0.00121945227625	0.0783913261558	0.812	0.911	-0.099
886	HNRNPR	HNRNPR	chr1	-	23644975	23645190	23644975	23645181	23648020	23648156	886	89	614	72	847	134	125	0.00141009930805	0.0783913261558	0.119	0.073	0.046
1114	BTN3A2	BTN3A2	chr6	+	26375742	26378548	26376024	26378548	26374998	26375026	1114	7	38	17	18	407	125	0.00152518537472	0.0815467709859	0.054	0.225	-0.171
2433	FAM89B	FAM89B	chr11	+	65340823	65341669	65340872	65341669	65339819	65340431	2433	152	12	103	0	174	125	0.0015366853829	0.0815467709859	0.901	1.0	-0.099
996	GUCY1B3	GUCY1B3	chr4	+	156723364	156723731	156723493	156723731	156721028	156721226	996	20	72	2	52	254	125	0.00162156660112	0.0841804574668	0.12	0.019	0.101
1666	FN1	FN1	chr2	-	216236831	216237098	216236831	216237023	216238044	216238134	1666	27721	2051	8378	530	200	125	0.00173488242803	0.0851406160059	0.894	0.908	-0.014
1888	ASPH	ASPH	chr8	-	62550880	62550922	62550880	62550919	62555446	62555479	1888	637	144	1599	251	128	125	0.00170789983866	0.0851406160059	0.812	0.862	-0.05
2640	SEPT8	SEPT8	chr5	-	132099397	132099584	132099397	132099578	132099915	132100111	2640	145	50	142	94	131	125	0.00183466733867	0.0851406160059	0.735	0.59	0.145
3100	RABL2B	RABL2B	chr22	-	51220615	51220779	51220615	51220775	51221928	51222087	3100	4	7	10	0	129	125	0.00177412766037	0.0851406160059	0.356	1.0	-0.644
552	ZNF419	ZNF419	chr19	+	58004223	58006048	58005735	58006048	58003480	58003579	552	250	14	199	1	1637	125	0.00185398326311	0.0851406160059	0.577	0.938	-0.361
914	RASAL1	RASAL1	chr12	-	113545889	113546030	113545889	113546027	113549890	113550083	914	5	4	0	15	128	125	0.00179156944123	0.0851406160059	0.55	0.0	0.55
3348	NEK3	NEK3	chr13	-	52715155	52715206	52715155	52715205	52718050	52718122	3348	12	6	39	1	126	125	0.00195554538203	0.0881102334394	0.665	0.975	-0.31
2862	ATXN2L	ATXN2L	chr16	+	28843507	28843720	28843525	28843720	28842282	28842393	2862	16	346	56	517	143	125	0.00206122001704	0.0911517296424	0.039	0.086	-0.047
1864	USP39	USP39	chr2	+	85850748	85850905	85850768	85850905	85848607	85848702	1864	18	299	7	429	145	125	0.00231491812175	0.100308792362	0.049	0.014	0.035
2072	ZNF276	ZNF276	chr16	+	89804128	89804313	89804213	89804313	89800328	89800446	2072	22	53	57	53	210	125	0.00235229998838	0.100308792362	0.198	0.39	-0.192
336	CHFR	CHFR	chr12	-	133428203	133428323	133428203	133428320	133430016	133430159	336	35	55	38	21	128	125	0.00240204873069	0.100633199454	0.383	0.639	-0.256
52	PLAGL1	PLAGL1	chr6	-	144287294	144287349	144287294	144287335	144290043	144290115	52	10	22	4	57	139	125	0.0025226026277	0.103861639223	0.29	0.059	0.231
1812	ASB16-AS1	ASB16-AS1	chr17	-	42253341	42255184	42253341	42254010	42258990	42259088	1812	169	3	140	14	1299	125	0.00265996115866	0.105866454115	0.844	0.49	0.354
1923	RASSF8	RASSF8	chr12	+	26208168	26208379	26208211	26208379	26147969	26148063	1923	36	26	49	10	168	125	0.00263529084952	0.105866454115	0.507	0.785	-0.278
1042	HECTD2	HECTD2	chr10	+	93255961	93256129	93255970	93256129	93253176	93253265	1042	13	21	3	33	134	125	0.00283963773847	0.108034560655	0.366	0.078	0.288
2871	SLC29A2	SLC29A2	chr11	-	66133596	66133702	66133596	66133662	66134934	66135019	2871	31	8	53	1	165	125	0.00281372342342	0.108034560655	0.746	0.976	-0.23
3943	SLTM	SLTM	chr15	-	59191667	59192136	59191667	59192082	59193458	59193486	3943	176	51	227	117	179	125	0.00285015800724	0.108034560655	0.707	0.575	0.132
1037	ATG16L1	ATG16L1	chr2	+	234172637	234172711	234172641	234172711	234171775	234171881	1037	112	9	241	3	129	125	0.00296013291792	0.108750729354	0.923	0.987	-0.064
290	TAGLN3	TAGLN3	chr3	+	111718093	111718449	111718267	111718449	111717585	111717961	290	47	5	93	0	299	125	0.00291874302887	0.108750729354	0.797	1.0	-0.203
3762	ZNF281	ZNF281	chr1	-	200374074	200378851	200374074	200378847	200379073	200379186	3762	6	0	0	4	129	125	0.00309283411975	0.111904361787	1.0	0.0	1.0
1868	SRPK1	SRPK1	chr6	-	35858671	35858818	35858671	35858790	35888244	35888305	1868	4	249	23	346	153	125	0.00321672384606	0.114553862516	0.013	0.052	-0.039
3721	APBB3	APBB3	chr5	-	139941171	139941313	139941171	139941286	139941684	139941812	3721	6	4	0	10	152	125	0.00326200278522	0.114553862516	0.552	0.0	0.552
2591	NGFRAP1	NGFRAP1	chrX	+	102632390	102633092	102632437	102633092	102631250	102631541	2591	74	0	52	6	172	125	0.00357535459076	0.121970668039	1.0	0.863	0.137
2671	C21orf58	C21orf58	chr21	-	47737121	47737262	47737121	47737182	47737925	47738134	2671	3	20	25	28	205	125	0.00356057624355	0.121970668039	0.084	0.353	-0.269
1330	PRKCQ	PRKCQ	chr10	-	6552956	6553156	6552956	6553154	6556979	6557106	1330	40	0	42	8	127	125	0.00369789266668	0.124374192789	1.0	0.838	0.162
676	ARL6IP4	ARL6IP4	chr12	+	123466141	123466356	123466202	123466356	123465675	123465846	676	598	29	848	17	186	125	0.00381473916849	0.126522182422	0.933	0.971	-0.038
2864	ATXN2L	ATXN2L	chr16	+	28848048	28848558	28848071	28848558	28847253	28847497	2864	62	16	93	6	148	125	0.00412590650739	0.134968010132	0.766	0.929	-0.163
191	ILF3	ILF3	chr19	+	10793800	10793938	10793812	10793938	10792668	10792868	191	31	6	42	0	137	125	0.00454212419602	0.141231877856	0.825	1.0	-0.175
54	PLAGL1	PLAGL1	chr6	-	144287294	144287367	144287294	144287349	144290043	144290115	54	11	8	27	2	143	125	0.00450584828582	0.141231877856	0.546	0.922	-0.376
848	NDUFB9	NDUFB9	chr8	+	125555327	125555520	125555362	125555520	125551342	125551528	848	995	35	1704	29	160	125	0.0045399026657	0.141231877856	0.957	0.979	-0.022
966	COX11	COX11	chr17	-	53038566	53040276	53038566	53038673	53040666	53040792	966	1994	4	2811	22	1728	125	0.00455395921059	0.141231877856	0.973	0.902	0.071
1447	RPS6KA4	RPS6KA4	chr11	+	64135939	64136073	64135960	64136073	64135603	64135732	1447	85	4	100	20	146	125	0.00469834260364	0.142422018676	0.948	0.811	0.137
372	EMC1	EMC1	chr1	-	19561623	19561746	19561623	19561743	19563635	19563732	372	114	2	175	18	128	125	0.00471161619572	0.142422018676	0.982	0.905	0.077
3121	SUPT20H	SUPT20H	chr13	-	37596147	37596454	37596147	37596217	37598171	37598330	3121	276	76	264	117	362	125	0.00509184410222	0.149309685723	0.556	0.438	0.118
3535	TMEM132A	TMEM132A	chr11	+	60699157	60699356	60699160	60699356	60697981	60698131	3535	233	328	276	277	128	125	0.00509086675563	0.149309685723	0.41	0.493	-0.083
851	ATP2A1-AS1	ATP2A1-AS1	chr16	-	28890277	28890428	28890277	28890425	28890862	28891242	851	4	23	17	18	128	125	0.00512704950975	0.149309685723	0.145	0.48	-0.335
1113	BTN3A2	BTN3A2	chr6	+	26368202	26368278	26368217	26368278	26365386	26365580	1113	0	44	6	34	140	125	0.00534832969269	0.149639318493	0.0	0.136	-0.136
2191	MED24	MED24	chr17	-	38209721	38209910	38209721	38209888	38210613	38210889	2191	34	27	80	24	147	125	0.00523818932303	0.149639318493	0.517	0.739	-0.222
2740	SRP19	SRP19	chr5	+	112203068	112204089	112203100	112204089	112200317	112200429	2740	116	248	128	418	157	125	0.00528873360283	0.149639318493	0.271	0.196	0.075
457	ARFIP2	ARFIP2	chr11	-	6500369	6500587	6500369	6500488	6501201	6501298	457	27	180	12	212	224	125	0.00538902068273	0.149639318493	0.077	0.031	0.046
3798	ZBTB8OS	ZBTB8OS	chr1	-	33099551	33099711	33099551	33099673	33100368	33100393	3798	31	182	87	274	163	125	0.0055331301616	0.151874883056	0.116	0.196	-0.08
994	SNRNP70	SNRNP70	chr19	+	49611051	49611870	49611078	49611870	49610881	49610969	994	348	181	269	201	152	125	0.00562669980355	0.152688171942	0.613	0.524	0.089
3856	PKD1P6	PKD1P6	chr16	-	15199405	15199675	15199405	15199475	15199971	15200007	3856	67	46	54	76	325	125	0.00590358432155	0.15840179056	0.359	0.215	0.144
361	FAM208A	FAM208A	chr3	-	56654159	56657871	56654159	56657594	56658506	56658671	361	220	3	372	22	402	125	0.00616809195941	0.16366003999	0.958	0.84	0.118
1684	IDS	IDS	chrX	-	148584841	148585019	148584841	148584975	148585686	148585823	1684	459	28	618	16	169	125	0.00637419919279	0.167270194202	0.924	0.966	-0.042
1537	RAB34	RAB34	chr17	-	27043010	27043079	27043010	27043076	27043920	27044012	1537	45	402	33	563	128	125	0.0064905005128	0.167745099141	0.099	0.054	0.045
2291	PTOV1	PTOV1	chr19	+	50363822	50364001	50363870	50364001	50363524	50363593	2291	100	390	126	324	173	125	0.00667327655713	0.167745099141	0.156	0.219	-0.063
2541	PCMTD2	PCMTD2	chr20	+	62899239	62899363	62899320	62899363	62896610	62896782	2541	127	3	89	11	206	125	0.0066457068642	0.167745099141	0.963	0.831	0.132
3725	APBB3	APBB3	chr5	-	139941171	139941307	139941171	139941286	139941684	139941812	3725	5	4	0	10	146	125	0.00656811952624	0.167745099141	0.517	0.0	0.517
1084	B4GALT3	B4GALT3	chr1	-	161146223	161146369	161146223	161146298	161147212	161147758	1084	117	20	195	12	196	125	0.00707385237113	0.174751245014	0.789	0.912	-0.123
636	MAGI1	MAGI1	chr3	-	65361419	65361623	65361419	65361620	65364935	65365229	636	8	0	4	6	128	125	0.00717153350561	0.174751245014	1.0	0.394	0.606
978	TMEM25	TMEM25	chr11	+	118404980	118405070	118404983	118405070	118404743	118404844	978	63	2	67	13	128	125	0.0071548542362	0.174751245014	0.969	0.834	0.135
1088	BTN2A2	BTN2A2	chr6	+	26392449	26395100	26392602	26395100	26391030	26391057	1088	23	56	4	40	278	125	0.00762138370182	0.17843004196	0.156	0.043	0.113
1248	DTX3	DTX3	chr12	+	58000647	58001396	58000666	58001396	58000225	58000301	1248	112	16	51	20	144	125	0.00752034251165	0.17843004196	0.859	0.689	0.17
385	WDR45	WDR45	chrX	-	48934303	48934412	48934303	48934409	48935301	48935406	385	27	162	8	138	128	125	0.00755987715829	0.17843004196	0.14	0.054	0.086
759	RAP1GDS1	RAP1GDS1	chr4	+	99214555	99214666	99214558	99214666	99182526	99182720	759	33	111	81	144	128	125	0.00755158963975	0.17843004196	0.225	0.355	-0.13
1262	ARMCX3	ARMCX3	chrX	+	100878775	100878883	100878803	100878883	100878119	100878266	1262	50	130	71	101	153	125	0.00785166636528	0.178569326479	0.239	0.365	-0.126
1718	PROCA1	PROCA1	chr17	-	27031324	27031634	27031324	27031453	27031725	27031861	1718	8	0	4	6	306	125	0.00771568454446	0.178569326479	1.0	0.214	0.786
641	KLC2	KLC2	chr11	+	66026017	66026293	66026054	66026293	66025173	66025342	641	14	39	5	58	162	125	0.0077806830687	0.178569326479	0.217	0.062	0.155
2567	DLG1	DLG1	chr3	-	196803456	196803556	196803456	196803553	196807921	196807988	2567	101	69	177	69	128	125	0.00804301057714	0.180741545813	0.588	0.715	-0.127
81	SRSF10	SRSF10	chr1	-	24290836	24294446	24290836	24294213	24298062	24298113	81	78	148	88	274	358	125	0.00809855335093	0.180741545813	0.155	0.101	0.054
2515	CDK12	CDK12	chr17	+	37686856	37690818	37686883	37690818	37682116	37682569	2515	32	12	27	31	152	125	0.00818733276113	0.181031024385	0.687	0.417	0.27
1354	NCAPH	NCAPH	chr2	+	97007379	97007632	97007451	97007632	97001478	97001586	1354	79	9	223	6	197	125	0.00827917345705	0.181382258857	0.848	0.959	-0.111
3035	C11orf80	C11orf80	chr11	+	66605837	66605916	66605840	66605916	66595736	66595835	3035	70	25	67	52	128	125	0.00843097619206	0.183028828606	0.732	0.557	0.175
3056	BACE1	BACE1	chr11	-	117164586	117164724	117164586	117164649	117165846	117166063	3056	88	18	54	2	200	125	0.00863189476897	0.185702384759	0.753	0.944	-0.191
404	POGZ	POGZ	chr1	-	151400298	151400517	151400298	151400490	151400598	151400889	404	148	7	162	23	152	125	0.00900451865901	0.191989201408	0.946	0.853	0.093
1158	SF1	SF1	chr11	-	64532075	64533627	64532075	64532990	64534371	64534551	1158	837	116	1160	221	762	125	0.00924428856154	0.19496516495	0.542	0.463	0.079
2142	ULK3	ULK3	chr15	-	75134415	75134536	75134415	75134459	75134620	75134761	2142	44	0	62	8	202	125	0.00930738224636	0.19496516495	1.0	0.827	0.173
440	KCTD15	KCTD15	chr19	+	34302695	34306666	34303694	34306666	34302151	34302457	440	20	56	25	26	1124	125	0.00945945608063	0.196427661918	0.038	0.097	-0.059
70	EEF1B2	EEF1B2	chr2	+	207024636	207024783	207024682	207024783	207024317	207024408	70	992	155	1643	190	171	125	0.00973115569661	0.200327584513	0.824	0.863	-0.039
187	RNF19B	RNF19B	chr1	-	33413822	33413967	33413822	33413964	33415169	33415375	187	66	134	35	132	128	125	0.00993869434367	0.201273913792	0.325	0.206	0.119
685	PLIN3	PLIN3	chr19	-	4838345	4839548	4838345	4839545	4844679	4844805	685	693	49	712	27	128	125	0.0100299814662	0.201273913792	0.932	0.963	-0.031
703	PAPD7	PAPD7	chr5	+	6754863	6757161	6754866	6757161	6752985	6753150	703	59	6	62	0	128	125	0.0100043138138	0.201273913792	0.906	1.0	-0.094
2912	SIK3	SIK3	chr11	-	116728525	116729415	116728525	116729235	116729980	116730320	2912	111	4	114	16	305	125	0.010243658392	0.202164101158	0.919	0.745	0.174
3343	TICRR	TICRR	chr15	+	90127516	90127758	90127519	90127758	90125916	90126196	3343	19	4	37	0	128	125	0.0102277497001	0.202164101158	0.823	1.0	-0.177
219	AP1G2	AP1G2	chr14	-	24033254	24033430	24033254	24033368	24033541	24033597	219	54	97	62	197	187	125	0.0113211232137	0.204809410866	0.271	0.174	0.097
2343	PARD3	PARD3	chr10	-	34625126	34625171	34625126	34625168	34626292	34626354	2343	60	4	140	0	128	125	0.0110430856568	0.204809410866	0.936	1.0	-0.064
242	TUBB6	TUBB6	chr18	+	12320534	12320743	12320627	12320743	12310941	12311052	242	20	1	9	6	218	125	0.0112138007969	0.204809410866	0.92	0.462	0.458
243	TUBB6	TUBB6	chr18	+	12324807	12326615	12325065	12326615	12310941	12311052	243	192	942	232	1497	383	125	0.0106386362688	0.204809410866	0.062	0.048	0.014
2452	MRS2	MRS2	chr6	+	24415243	24415391	24415260	24415391	24412449	24412623	2452	14	143	11	328	142	125	0.0105503367857	0.204809410866	0.079	0.029	0.05
2885	EIF4G1	EIF4G1	chr3	+	184033859	184034006	184033919	184034006	184033550	184033644	2885	24	114	21	227	185	125	0.0108104142617	0.204809410866	0.125	0.059	0.066
3286	FAM213A	FAM213A	chr10	+	82179755	82180401	82180221	82180401	82168241	82168399	3286	28	125	12	133	591	125	0.0108031816069	0.204809410866	0.045	0.019	0.026
3297	SLC50A1	SLC50A1	chr1	+	155110637	155111334	155110655	155111334	155110454	155110574	3297	14	274	39	348	143	125	0.0112182339991	0.204809410866	0.043	0.089	-0.046
3370	ZFP91	ZFP91	chr11	+	58378422	58378527	58378425	58378527	58377770	58377807	3370	256	35	306	73	128	125	0.0110135050744	0.204809410866	0.877	0.804	0.073
3602	HOXD8	HOXD8	chr2	+	176996044	176997423	176996047	176997423	176994467	176995671	3602	81	78	150	85	128	125	0.0112598147755	0.204809410866	0.504	0.633	-0.129
38	TMX2	TMX2	chr11	+	57505307	57505498	57505384	57505498	57505079	57505140	38	23	271	13	375	202	125	0.0106362125929	0.204809410866	0.05	0.021	0.029
2193	PRPF40B	PRPF40B	chr12	+	50036709	50036799	50036712	50036799	50036362	50036458	2193	12	44	25	32	128	125	0.0114583760299	0.205733849319	0.21	0.433	-0.223
2488	NUSAP1	NUSAP1	chr15	+	41657599	41657787	41657602	41657787	41650346	41650456	2488	90	113	206	166	128	125	0.0115701133969	0.206189782028	0.438	0.548	-0.11
1353	NCAPH	NCAPH	chr2	+	97007379	97007632	97007412	97007632	97001478	97001586	1353	39	32	127	50	158	125	0.0125946059924	0.222784585999	0.491	0.668	-0.177
3607	SDCBP	SDCBP	chr8	+	59477577	59477643	59477580	59477643	59465727	59465862	3607	415	33	521	71	128	125	0.0129496653793	0.22738088916	0.925	0.878	0.047
2794	MSH5	MSH5	chr6	+	31711915	31712076	31711966	31712076	31711680	31711802	2794	1	32	8	27	176	125	0.0136452469147	0.236122098785	0.022	0.174	-0.152
3715	LRRC75A-AS1	LRRC75A-AS1	chr17	+	16342894	16343017	16342973	16343017	16342640	16342728	3715	1102	222	1368	213	204	125	0.0136256104423	0.236122098785	0.753	0.797	-0.044
881	ZC4H2	ZC4H2	chrX	-	64141696	64142123	64141696	64141868	64196204	64196413	881	7	70	0	109	380	125	0.0139741675049	0.240074187063	0.032	0.0	0.032
2939	MTRF1L	MTRF1L	chr6	-	153316270	153316454	153316270	153316429	153319684	153319764	2939	96	89	150	85	150	125	0.0140779350035	0.240129348488	0.473	0.595	-0.122
796	PRSS21	PRSS21	chr16	+	2870955	2871110	2870981	2871110	2868683	2868970	796	9	0	7	6	151	125	0.0146007913572	0.247281487667	1.0	0.491	0.509
1434	PPIL2	PPIL2	chr22	+	22049682	22049785	22049686	22049785	22049225	22049359	1434	145	13	113	2	129	125	0.0148708338746	0.250081347131	0.915	0.982	-0.067
986	SRA1	SRA1	chr5	-	139936731	139936917	139936731	139936857	139937012	139937678	986	17	62	5	63	185	125	0.0149804315736	0.250162731453	0.156	0.051	0.105
446	MTA3	MTA3	chr2	+	42931333	42931458	42931336	42931458	42924915	42924974	446	43	56	100	70	128	125	0.0152181062082	0.252366927953	0.429	0.582	-0.153
818	SDF4	SDF4	chr1	-	1152287	1153184	1152287	1153068	1153837	1154013	818	24	628	44	618	241	125	0.0154096726854	0.253781368088	0.019	0.036	-0.017
3870	ZNF133	ZNF133	chr20	+	18286311	18286451	18286324	18286451	18270542	18270718	3870	5	1	0	4	138	125	0.0158136486705	0.258650637159	0.819	0.0	0.819
1436	DEPDC5	DEPDC5	chr22	+	32232957	32233141	32232984	32233141	32229900	32229966	1436	1	12	9	10	152	125	0.0165183808601	0.259297647782	0.064	0.425	-0.361
1860	VEGFB	VEGFB	chr11	+	64004891	64005127	64004992	64005127	64004658	64004694	1860	221	21	184	6	226	125	0.016111249181	0.259297647782	0.853	0.944	-0.091
2254	RCE1	RCE1	chr11	+	66611426	66611510	66611430	66611510	66611229	66611332	2254	64	31	120	28	129	125	0.0166132915036	0.259297647782	0.667	0.806	-0.139
2265	CARKD	CARKD	chr13	+	111290588	111292342	111290724	111292342	111289475	111289596	2265	40	53	21	61	261	125	0.0160687481631	0.259297647782	0.265	0.142	0.123
318	NSFL1C	NSFL1C	chr20	-	1435611	1435777	1435611	1435682	1438844	1438919	318	493	29	947	29	220	125	0.0163596993683	0.259297647782	0.906	0.949	-0.043
3900	MIEF1	MIEF1	chr22	+	39908236	39908499	39908322	39908499	39907853	39908031	3900	52	33	96	29	211	125	0.0161845061113	0.259297647782	0.483	0.662	-0.179
780	BLOC1S2	BLOC1S2	chr10	-	102045853	102046089	102045853	102045970	102046361	102046469	780	11	97	3	115	244	125	0.0165086478788	0.259297647782	0.055	0.013	0.042
2661	NFATC2	NFATC2	chr20	-	50139619	50140649	50139619	50140135	50179098	50179370	2661	22	5	27	0	639	125	0.0171944067375	0.266419741152	0.463	1.0	-0.537
655	ZNF562	ZNF562	chr19	-	9771395	9771550	9771395	9771497	9785690	9785776	655	24	4	37	0	178	125	0.0172927386426	0.266419741152	0.808	1.0	-0.192
1750	TIAL1	TIAL1	chr10	-	121341970	121342120	121341970	121342069	121347663	121347760	1750	148	230	261	294	176	125	0.0174488138807	0.266804622227	0.314	0.387	-0.073
425	ATF2	ATF2	chr2	-	175936977	175939595	175936977	175939563	175939727	175939815	425	2	20	2	0	157	125	0.0175411749119	0.266804622227	0.074	1.0	-0.926
1215	ARL4A	ARL4A	chr7	+	12727790	12730558	12727793	12730558	12726910	12727353	1215	60	19	14	0	128	125	0.0178971320845	0.268794663005	0.755	1.0	-0.245
2109	PDGFD	PDGFD	chr11	-	103870778	103870983	103870778	103870965	104034531	104035027	2109	48	0	32	4	143	125	0.0178864998925	0.268794663005	1.0	0.875	0.125
3855	GON4L	GON4L	chr1	-	155721750	155722381	155721750	155722378	155724165	155724279	3855	0	7	2	0	128	125	0.0185571278216	0.27524485241	0.0	1.0	-1.0
837	RAB40C	RAB40C	chr16	+	675898	676121	675955	676121	675431	675509	837	75	5	80	0	182	125	0.0184701537419	0.27524485241	0.912	1.0	-0.088
1	MECR	MECR	chr1	-	29543099	29543324	29543099	29543197	29557242	29557470	1	6	46	18	43	252	125	0.0190423674691	0.275779199793	0.061	0.172	-0.111
247	RALGAPB	RALGAPB	chr20	+	37193998	37194121	37194001	37194121	37191174	37191340	247	47	34	32	49	128	125	0.0190412904125	0.275779199793	0.574	0.389	0.185
251	RNH1	RNH1	chr11	-	502061	502249	502061	502181	506608	506821	251	148	37	137	60	193	125	0.0190550954631	0.275779199793	0.722	0.597	0.125
3266	SECISBP2	SECISBP2	chr9	+	91940341	91940591	91940462	91940591	91934566	91934712	3266	116	31	193	26	246	125	0.019006275446	0.275779199793	0.655	0.79	-0.135
310	DTYMK	DTYMK	chr2	-	242617866	242618064	242617866	242617992	242625183	242625292	310	313	1	514	12	197	125	0.0197062386696	0.283484927367	0.995	0.965	0.03
726	CKAP2	CKAP2	chr13	+	53035030	53035109	53035033	53035109	53030657	53030742	726	52	96	90	273	128	125	0.0199538892603	0.285328667986	0.346	0.244	0.102
1493	DUS4L	DUS4L	chr7	+	107216810	107217037	107216853	107217037	107215632	107215755	1493	61	4	90	0	168	125	0.0203639247076	0.286183296609	0.919	1.0	-0.081
3315	RHBDF2	RHBDF2	chr17	-	74475814	74476023	74475814	74475936	74477456	74477627	3315	30	88	64	102	212	125	0.0201696291976	0.286183296609	0.167	0.27	-0.103
716	ZNF189	ZNF189	chr9	+	104162207	104162292	104162210	104162292	104161135	104161471	716	12	4	19	0	128	125	0.0203731827569	0.286183296609	0.746	1.0	-0.254
1777	CAPRIN2	CAPRIN2	chr12	-	30867892	30868078	30867892	30868015	30869441	30869610	1777	35	0	15	3	188	125	0.0207773014238	0.286798819653	1.0	0.769	0.231
537	MGAT5B	MGAT5B	chr17	+	74934063	74934225	74934069	74934225	74928726	74928857	537	2	15	11	13	131	125	0.0207054365523	0.286798819653	0.113	0.447	-0.334
750	LACTB	LACTB	chr15	+	63421683	63423670	63421687	63423670	63419551	63419888	750	66	1	24	4	129	125	0.0206646396809	0.286798819653	0.985	0.853	0.132
3200	ZNF317	ZNF317	chr19	+	9268509	9268751	9268655	9268751	9267943	9268070	3200	0	27	6	32	271	125	0.0213230390758	0.292640329385	0.0	0.08	-0.08
947	TM2D2	TM2D2	chr8	-	38852836	38853313	38852836	38852924	38853731	38854041	947	77	116	116	111	514	125	0.021992614311	0.300104931284	0.139	0.203	-0.064
2561	PDLIM5	PDLIM5	chr4	+	95376969	95378340	95377394	95378340	95376397	95376535	2561	180	12	149	23	550	125	0.0221739256529	0.300859854881	0.773	0.596	0.177
3754	ABCB7	ABCB7	chrX	-	74334588	74334669	74334588	74334666	74375939	74376175	3754	17	38	35	33	128	125	0.0223594792353	0.301663482564	0.304	0.509	-0.205
1877	PRRC2A	PRRC2A	chr6	+	31590466	31590678	31590503	31590678	31588449	31588635	1877	92	70	129	59	162	125	0.0228339642762	0.302930592731	0.504	0.628	-0.124
2490	PTPRK	PTPRK	chr6	-	128330274	128330413	128330274	128330410	128385902	128385939	2490	189	23	240	13	128	125	0.0227403289891	0.302930592731	0.889	0.947	-0.058
3109	NDRG4	NDRG4	chr16	+	58537609	58537807	58537701	58537807	58534046	58534173	3109	3	74	6	28	217	125	0.022592818382	0.302930592731	0.023	0.11	-0.087
154	ARID3B	ARID3B	chr15	+	74885475	74885577	74885478	74885577	74883900	74884155	154	0	44	8	84	128	125	0.0235253518607	0.303637250529	0.0	0.085	-0.085
2094	PTBP2	PTBP2	chr1	+	97270340	97270495	97270355	97270495	97250614	97250810	2094	14	11	7	21	140	125	0.0236004369493	0.303637250529	0.532	0.229	0.303
2214	VPS45	VPS45	chr1	+	150040666	150040821	150040686	150040821	150039724	150040007	2214	6	127	0	131	145	125	0.0231339734538	0.303637250529	0.039	0.0	0.039
227	LINC00339	LINC00339	chr1	+	22356772	22357717	22356775	22357717	22351996	22352136	227	23	1	18	7	128	125	0.0233986174037	0.303637250529	0.957	0.715	0.242
3108	NDRG4	NDRG4	chr16	+	58537647	58537807	58537701	58537807	58534046	58534173	3108	2	74	5	28	179	125	0.023650137604	0.303637250529	0.019	0.111	-0.092
506	EFNA4	EFNA4	chr1	+	155041328	155042029	155041494	155042029	155039847	155039916	506	155	13	133	25	291	125	0.0234781560367	0.303637250529	0.837	0.696	0.141
1511	EXOSC2	EXOSC2	chr9	+	133576945	133577697	133577529	133577697	133574715	133574781	1511	76	1	67	7	709	125	0.0244616773348	0.312376927676	0.931	0.628	0.303
3644	BTN3A1	BTN3A1	chr6	+	26412932	26415444	26413396	26415444	26411782	26411809	3644	40	32	37	12	589	125	0.024823728098	0.315314163287	0.21	0.396	-0.186
1944	MYLK	MYLK	chr3	-	123337485	123337617	123337485	123337614	123339053	123339530	1944	368	75	368	109	128	125	0.024974859433	0.315555366804	0.827	0.767	0.06
1303	HDHD3	HDHD3	chr9	-	116137732	116137847	116137732	116137806	116139008	116139289	1303	9	27	20	20	166	125	0.0263001973202	0.315602367842	0.201	0.43	-0.229
1344	ANKRD54	ANKRD54	chr22	-	38234506	38234605	38234506	38234600	38236193	38236241	1344	30	4	38	0	130	125	0.026222841403	0.315602367842	0.878	1.0	-0.122
1507	AP3S2	AP3S2	chr15	-	90432280	90432372	90432280	90432368	90437112	90437617	1507	135	19	173	10	129	125	0.0261658250006	0.315602367842	0.873	0.944	-0.071
1706	EIF1AD	EIF1AD	chr11	-	65767773	65767952	65767773	65767877	65769380	65769637	1706	61	14	90	7	200	125	0.0252219141914	0.315602367842	0.731	0.889	-0.158
2508	NCAPH2	NCAPH2	chr22	+	50960926	50960998	50960929	50960998	50960771	50960844	2508	27	142	18	194	128	125	0.0259613628723	0.315602367842	0.157	0.083	0.074
2653	CIART	CIART	chr1	+	150255617	150256043	150255923	150256043	150254942	150255028	2653	44	4	31	11	431	125	0.0255319815667	0.315602367842	0.761	0.45	0.311
2742	MKNK2	MKNK2	chr19	-	2037469	2039855	2037469	2037828	2040132	2040176	2742	1918	150	2688	266	2152	125	0.0260846409241	0.315602367842	0.426	0.37	0.056
2973	TNIP1	TNIP1	chr5	-	150409503	150410308	150409503	150410234	150411847	150411944	2973	1170	83	1662	161	199	125	0.0252804798044	0.315602367842	0.899	0.866	0.033
3360	EFEMP2	EFEMP2	chr11	-	65633911	65634550	65633911	65634183	65635331	65635527	3360	999	4	437	7	492	125	0.0262442507307	0.315602367842	0.984	0.941	0.043
353	MAN2C1	MAN2C1	chr15	-	75648641	75648790	75648641	75648721	75648946	75649026	353	187	19	238	10	194	125	0.0255360192525	0.315602367842	0.864	0.939	-0.075
1092	ZNF746	ZNF746	chr7	-	149169883	149172574	149169883	149172571	149174012	149174138	1092	14	26	24	16	128	125	0.0268112613646	0.316956891776	0.345	0.594	-0.249
118	TDRD3	TDRD3	chr13	+	61018816	61018882	61018820	61018882	61013821	61013906	118	45	8	38	19	129	125	0.0267538737789	0.316956891776	0.845	0.66	0.185
3682	ACY1	ACY1	chr3	+	52019376	52019481	52019416	52019481	52018062	52018174	3682	36	0	62	7	165	125	0.0266879110165	0.316956891776	1.0	0.87	0.13
2104	BOC	BOC	chr3	+	112996941	112997104	112996944	112997104	112993221	112993529	2104	8	13	4	0	128	125	0.0274238539118	0.318270731719	0.375	1.0	-0.625
2652	CIART	CIART	chr1	+	150255871	150256043	150255923	150256043	150254942	150255028	2652	22	4	14	11	177	125	0.0274555153828	0.318270731719	0.795	0.473	0.322
3063	DYNC2LI1	DYNC2LI1	chr2	+	44023025	44023097	44023028	44023097	44021595	44021782	3063	62	107	89	95	128	125	0.0270925271838	0.318270731719	0.361	0.478	-0.117
49	NMB	NMB	chr15	-	85198359	85198640	85198359	85198635	85200406	85200579	49	97	34	146	27	130	125	0.0273179699072	0.318270731719	0.733	0.839	-0.106
3452	SLC4A3	SLC4A3	chr2	+	220498576	220498701	220498601	220498701	220497995	220498179	3452	0	27	6	38	150	125	0.0280154984369	0.321639472439	0.0	0.116	-0.116
508	EFNA4	EFNA4	chr1	+	155041474	155042029	155041494	155042029	155039847	155039916	508	13	13	7	25	145	125	0.0279630917829	0.321639472439	0.463	0.194	0.269
2226	PHF1	PHF1	chr6	+	33382731	33382921	33382742	33382921	33382501	33382606	2226	50	44	79	37	136	125	0.0283791685196	0.322711687737	0.511	0.662	-0.151
3677	SLC43A3	SLC43A3	chr11	-	57193013	57193182	57193013	57193143	57193461	57193862	3677	21	142	27	364	164	125	0.0283008904857	0.322711687737	0.101	0.054	0.047
1976	SYDE1	SYDE1	chr19	+	15219866	15220208	15220067	15220208	15218174	15218332	1976	208	10	74	0	326	125	0.0286891036071	0.323158393461	0.889	1.0	-0.111
2835	PFN2	PFN2	chr3	-	149682690	149684373	149682690	149684051	149686144	149686337	2835	450	752	661	1307	447	125	0.0286227635993	0.323158393461	0.143	0.124	0.019
1754	RYK	RYK	chr3	-	133910692	133910827	133910692	133910818	133913925	133914026	1754	183	116	276	123	134	125	0.0289065504106	0.324079072209	0.595	0.677	-0.082
1778	CAPRIN2	CAPRIN2	chr12	-	30867892	30868075	30867892	30868015	30869441	30869610	1778	33	0	17	3	185	125	0.0290635628499	0.324316766755	1.0	0.793	0.207
2362	LINC00472	LINC00472	chr6	-	72127022	72127146	72127022	72127095	72128391	72128457	2362	2	0	0	5	176	125	0.0296678149767	0.328620403746	1.0	0.0	1.0
2699	ZNF773	ZNF773	chr19	+	58017725	58019597	58017729	58019597	58016669	58016768	2699	15	6	12	0	129	125	0.0297244586303	0.328620403746	0.708	1.0	-0.292
1177	MPPE1	MPPE1	chr18	-	11886711	11886780	11886711	11886777	11886915	11887024	1177	8	37	15	23	128	125	0.030201229516	0.329730601993	0.174	0.389	-0.215
1524	KLHDC9	KLHDC9	chr1	+	161069368	161069586	161069387	161069586	161069135	161069295	1524	3	5	0	12	144	125	0.0300167229624	0.329730601993	0.342	0.0	0.342
495	ZNF286A	ZNF286A	chr17	+	15603361	15603680	15603521	15603680	15602890	15603091	495	53	0	63	5	285	125	0.0302391129968	0.329730601993	1.0	0.847	0.153
1052	ZFP14	ZFP14	chr19	-	36851336	36851438	36851336	36851435	36853013	36853140	1052	2	5	4	0	128	125	0.0307282123668	0.333230091098	0.281	1.0	-0.719
3052	SCAF4	SCAF4	chr21	-	33057361	33057553	33057361	33057487	33057710	33057797	3052	100	23	134	56	191	125	0.0309224985792	0.333230091098	0.74	0.61	0.13
3192	GLMP	GLMP	chr1	-	156263110	156263367	156263110	156263220	156263808	156264027	3192	556	18	428	27	272	125	0.0309786768106	0.333230091098	0.934	0.879	0.055
1446	EIF3C	EIF3C	chr16	-	28412179	28412305	28412179	28412275	28412527	28412717	1446	3	0	0	3	155	125	0.0313634321948	0.335855946552	1.0	0.0	1.0
3565	BRF1	BRF1	chr14	-	105685487	105685635	105685487	105685569	105686405	105686467	3565	0	51	6	69	191	125	0.0318474865581	0.339516954914	0.0	0.054	-0.054
104	LOC100129461	LOC100129461	chr6	+	5042739	5043823	5042821	5043823	5021614	5021707	104	9	0	1	2	207	125	0.03253041085	0.340713250482	1.0	0.232	0.768
2095	GGT1	GGT1	chr22	+	25006216	25006498	25006324	25006498	25003920	25003990	2095	35	22	62	17	233	125	0.0324546237735	0.340713250482	0.46	0.662	-0.202
3724	APBB3	APBB3	chr5	-	139941171	139941292	139941171	139941286	139941684	139941812	3724	3	4	0	10	131	125	0.0323466113872	0.340713250482	0.417	0.0	0.417
709	ARHGEF26	ARHGEF26	chr3	+	153972508	153972613	153972573	153972613	153970904	153970972	709	12	0	5	3	190	125	0.032376900885	0.340713250482	1.0	0.523	0.477
373	EMC1	EMC1	chr1	-	19565288	19565351	19565288	19565348	19565724	19565796	373	104	15	144	41	128	125	0.0337305145971	0.35112616546	0.871	0.774	0.097
803	ZNF662	ZNF662	chr3	+	42950284	42950401	42950287	42950401	42949513	42949640	803	2	5	9	2	128	125	0.033818684278	0.35112616546	0.281	0.815	-0.534
3162	EXTL2	EXTL2	chr1	-	101342349	101342420	101342349	101342417	101343031	101343459	3162	76	8	34	0	128	125	0.0343481922151	0.355080013029	0.903	1.0	-0.097
55	PLAGL1	PLAGL1	chr6	-	144287294	144287422	144287294	144287349	144290043	144290115	55	15	8	21	2	198	125	0.0345738475717	0.35587218966	0.542	0.869	-0.327
1272	PPM1B	PPM1B	chr2	+	44457131	44458612	44457551	44458612	44445618	44445676	1272	13	146	4	187	545	125	0.0347928374097	0.355990264441	0.02	0.005	0.015
367	DCAKD	DCAKD	chr17	-	43112141	43112370	43112141	43112367	43138255	43138477	367	8	31	0	15	128	125	0.0348834681236	0.355990264441	0.201	0.0	0.201
2656	ANK1	ANK1	chr8	-	41529871	41530430	41529871	41529944	41542061	41542208	2656	13	0	2	2	611	125	0.0350793768639	0.356466178515	1.0	0.17	0.83
2082	KANSL3	KANSL3	chr2	-	97270515	97270600	97270515	97270594	97271056	97271248	2082	95	9	96	2	131	125	0.035438876288	0.356596649418	0.91	0.979	-0.069
3807	SEPT6	SEPT6	chrX	-	118750908	118754014	118750908	118752749	118763280	118763471	3807	339	72	319	44	1390	125	0.0355402020777	0.356596649418	0.297	0.395	-0.098
68	SLC35C2	SLC35C2	chr20	-	44986261	44986412	44986261	44986341	44987025	44987402	68	164	6	162	16	196	125	0.0354141336975	0.356596649418	0.946	0.866	0.08
1328	DDX11	DDX11	chr12	+	31256250	31256329	31256255	31256329	31255869	31255954	1328	58	8	91	30	130	125	0.0359005118475	0.357210092883	0.875	0.745	0.13
90	COPA	COPA	chr1	-	160275222	160275388	160275222	160275361	160275477	160275563	90	19	407	38	448	152	125	0.03583239726	0.357210092883	0.037	0.065	-0.028
1129	TMEM134	TMEM134	chr11	-	67231818	67232167	67231818	67232132	67232273	67232327	1129	183	1	190	7	160	125	0.0361940184768	0.358636166484	0.993	0.955	0.038
258	MYRF	MYRF	chr11	+	61550969	61551072	61550984	61551072	61549044	61549296	258	4	17	1	39	140	125	0.0367011196721	0.360722514294	0.174	0.022	0.152
2618	RPL10	RPL10	chrX	+	153628804	153628967	153628815	153628967	153628143	153628282	2618	10699	215	12950	211	136	125	0.0367066880123	0.360722514294	0.979	0.983	-0.004
2200	LIN54	LIN54	chr4	-	83891479	83891622	83891479	83891618	83900035	83900159	2200	16	2	58	0	129	125	0.0368592461954	0.360737212765	0.886	1.0	-0.114
161	TMEM231	TMEM231	chr16	-	75579723	75579975	75579723	75579852	75589701	75589871	161	25	19	12	24	248	125	0.0379219573245	0.368120463784	0.399	0.201	0.198
313	PKD1	PKD1	chr16	-	2147728	2147781	2147728	2147778	2147868	2147985	313	34	25	44	14	128	125	0.0378179076005	0.368120463784	0.57	0.754	-0.184
3540	MTHFSD	MTHFSD	chr16	-	86588250	86588357	86588250	86588354	86588774	86588841	3540	4	1	2	8	128	125	0.039050999883	0.377545699274	0.796	0.196	0.6
127	ZEB1	ZEB1	chr10	+	31784704	31784767	31784707	31784767	31749965	31750166	127	45	54	8	2	128	125	0.0394800073845	0.379867467546	0.449	0.796	-0.347
2875	NAA50	NAA50	chr3	-	113442805	113442942	113442805	113442939	113464788	113465146	2875	223	66	378	158	128	125	0.039768369718	0.379867467546	0.767	0.7	0.067
3318	CHTOP	CHTOP	chr1	+	153614718	153614905	153614721	153614905	153610770	153610924	3318	181	128	241	231	128	125	0.0396237849059	0.379867467546	0.58	0.505	0.075
1355	NCAPH	NCAPH	chr2	+	97007412	97007632	97007451	97007632	97001478	97001586	1355	72	9	146	6	164	125	0.0423401444537	0.382803042663	0.859	0.949	-0.09
1491	DNAJC4	DNAJC4	chr11	+	64000172	64000337	64000175	64000337	63999901	64000086	1491	24	152	10	139	128	125	0.0406531594189	0.382803042663	0.134	0.066	0.068
1534	ZCWPW1	ZCWPW1	chr7	-	100013597	100013720	100013597	100013717	100013927	100014079	1534	4	0	0	2	128	125	0.0428008427098	0.382803042663	1.0	0.0	1.0
185	RNF19B	RNF19B	chr1	-	33402046	33402910	33402046	33402860	33403997	33404129	185	32	170	46	145	175	125	0.0414221776448	0.382803042663	0.119	0.185	-0.066
2177	SPOCD1	SPOCD1	chr1	-	32256022	32256892	32256022	32256853	32257815	32258002	2177	17	89	4	63	164	125	0.0425068261508	0.382803042663	0.127	0.046	0.081
2315	TTK	TTK	chr6	+	80736094	80736231	80736097	80736231	80732040	80732189	2315	84	10	160	40	128	125	0.041284673548	0.382803042663	0.891	0.796	0.095
2403	NCOA7	NCOA7	chr6	+	126210084	126211127	126210117	126211127	126206304	126206489	2403	37	19	17	2	158	125	0.042628234233	0.382803042663	0.606	0.871	-0.265
2484	ALG10B	ALG10B	chr12	+	38713962	38723528	38717714	38723528	38712062	38712260	2484	227	7	469	4	3877	125	0.0425466569723	0.382803042663	0.511	0.791	-0.28
2920	EIF2AK2	EIF2AK2	chr2	-	37375999	37376400	37375999	37376166	37384050	37384190	2920	4	10	1	23	359	125	0.0418617799053	0.382803042663	0.122	0.015	0.107
2934	ZNF250	ZNF250	chr8	-	146115317	146115459	146115317	146115444	146115692	146115788	2934	8	17	11	6	140	125	0.0415422051008	0.382803042663	0.296	0.621	-0.325
3261	TNS1	TNS1	chr2	-	218677937	218678030	218677937	218678027	218678407	218678539	3261	78	6	26	7	128	125	0.0421705050932	0.382803042663	0.927	0.784	0.143
3491	POC1B-GALNT4	POC1B-GALNT4	chr12	-	89913189	89918217	89913189	89917450	89918896	89918981	3491	242	7	223	1	892	125	0.0412653896076	0.382803042663	0.829	0.969	-0.14
3629	TCF7	TCF7	chr5	+	133481431	133483920	133481891	133483920	133479282	133479331	3629	14	3	0	2	585	125	0.0425640997698	0.382803042663	0.499	0.0	0.499
3761	PDCD4	PDCD4	chr10	+	112640990	112641293	112641032	112641293	112635723	112635828	3761	100	22	70	6	167	125	0.042136166095	0.382803042663	0.773	0.897	-0.124
381	AFG3L1P	AFG3L1P	chr16	+	90061100	90063028	90061166	90063028	90060175	90060301	381	13	9	8	19	191	125	0.0422565615634	0.382803042663	0.486	0.216	0.27
416	TRMT2B	TRMT2B	chrX	-	100306239	100306722	100306239	100306355	100306805	100307105	416	40	0	39	4	492	125	0.042787639212	0.382803042663	1.0	0.712	0.288
871	DALRD3	DALRD3	chr3	-	49053405	49053519	49053405	49053493	49053590	49053773	871	133	43	132	24	151	125	0.0403052979031	0.382803042663	0.719	0.82	-0.101
269	ENY2	ENY2	chr8	+	110352672	110352792	110352719	110352792	110351548	110351619	269	13	45	9	81	172	125	0.0432830849775	0.385671667635	0.174	0.075	0.099
3133	ARMCX4	ARMCX4	chrX	+	100742994	100743086	100743030	100743086	100742594	100742678	3133	0	20	2	6	161	125	0.0445903830318	0.395843251598	0.0	0.206	-0.206
3860	CCDC51	CCDC51	chr3	-	48475116	48475386	48475116	48475281	48476226	48476425	3860	13	72	9	125	230	125	0.0448628105786	0.396786635784	0.089	0.038	0.051
3247	TRPC4AP	TRPC4AP	chr20	-	33608992	33609159	33608992	33609135	33622925	33623111	3247	261	77	357	73	149	125	0.0454304280063	0.400324214314	0.74	0.804	-0.064
1708	EIF1AD	EIF1AD	chr11	-	65767773	65767976	65767773	65767877	65769380	65769637	1708	67	14	88	7	224	125	0.0457117427858	0.400675341802	0.728	0.875	-0.147
974	PER3	PER3	chr1	+	7854016	7854068	7854019	7854068	7848104	7848306	974	9	0	16	7	128	125	0.0458058493769	0.400675341802	1.0	0.691	0.309
3617	ZNF142	ZNF142	chr2	-	219523702	219523853	219523702	219523758	219524091	219524263	3617	23	0	48	7	220	125	0.0465074338447	0.405327562121	1.0	0.796	0.204
1528	VAMP1	VAMP1	chr12	-	6571403	6573652	6571403	6572008	6574055	6574107	1528	271	6	148	0	1769	125	0.046747572289	0.40593891864	0.761	1.0	-0.239
2327	ZNF185	ZNF185	chrX	+	152089250	152089292	152089253	152089292	152088871	152088955	2327	54	42	141	66	128	125	0.0475050440385	0.411021902768	0.557	0.676	-0.119
1362	ZNF226	ZNF226	chr19	+	44669740	44669960	44669909	44669960	44669248	44669295	1362	12	12	18	5	294	125	0.0478683844021	0.41267040416	0.298	0.605	-0.307
1704	EIF1AD	EIF1AD	chr11	-	65767773	65767947	65767773	65767877	65769380	65769637	1704	50	14	66	7	195	125	0.0491273867179	0.417503174427	0.696	0.858	-0.162
2162	TBC1D2B	TBC1D2B	chr15	-	78287326	78290697	78287326	78290645	78293960	78294082	2162	98	8	105	2	177	125	0.0487604828866	0.417503174427	0.896	0.974	-0.078
2256	AKAP13	AKAP13	chr15	+	86253809	86253876	86253812	86253876	86251249	86251317	2256	91	3	76	9	128	125	0.0491694598292	0.417503174427	0.967	0.892	0.075
2293	PTOV1	PTOV1	chr19	+	50363242	50363440	50363312	50363440	50361805	50361910	2293	1195	10	1324	23	195	125	0.0493031386886	0.417503174427	0.987	0.974	0.013
2838	SLC16A4	SLC16A4	chr1	-	110905472	110906535	110905472	110906515	110918079	110918173	2838	5	58	0	41	145	125	0.0491233160871	0.417503174427	0.069	0.0	0.069
3351	TSNARE1	TSNARE1	chr8	-	143381846	143382008	143381846	143382005	143395744	143395801	3351	8	29	19	26	128	125	0.0496330508647	0.417778718392	0.212	0.416	-0.204
3482	MLLT10	MLLT10	chr10	+	22028958	22029165	22029082	22029165	22024067	22024164	3482	172	13	234	7	249	125	0.0496855762242	0.417778718392	0.869	0.944	-0.075
1191	SNRPD1	SNRPD1	chr18	+	19203708	19203900	19203831	19203900	19202685	19202762	1191	1607	53	3025	69	248	125	0.0502518201742	0.421057356407	0.939	0.957	-0.018
1155	PICALM	PICALM	chr11	-	85701292	85701442	85701292	85701421	85707868	85707972	1155	190	19	404	21	146	125	0.0505007873387	0.42166391666	0.895	0.943	-0.048
1727	IL15	IL15	chr4	+	142640518	142640629	142640530	142640629	142577338	142577460	1727	8	3	13	0	137	125	0.0511775872884	0.423134139089	0.709	1.0	-0.291
2277	RBM12	RBM12	chr20	-	34246851	34246936	34246851	34246904	34252681	34252878	2277	53	28	105	30	157	125	0.0511644780992	0.423134139089	0.601	0.736	-0.135
3911	C8orf58	C8orf58	chr8	+	22460049	22460156	22460073	22460156	22459712	22459825	3911	46	15	27	20	149	125	0.0513856366565	0.423134139089	0.72	0.531	0.189
539	NDUFC1	NDUFC1	chr4	-	140216885	140217114	140216885	140217110	140223569	140223705	539	24	3	33	0	129	125	0.051277326278	0.423134139089	0.886	1.0	-0.114
2419	LRCH4	LRCH4	chr7	-	100171633	100172927	100171633	100171979	100173327	100173405	2419	504	3	868	0	1073	125	0.0516104653929	0.423525056214	0.951	1.0	-0.049
878	ADAM15	ADAM15	chr1	+	155025116	155025253	155025146	155025253	155023747	155023941	878	7	76	2	95	155	125	0.0520300078961	0.425505681013	0.069	0.017	0.052
1203	MIER1	MIER1	chr1	+	67394569	67394646	67394611	67394646	67391824	67391925	1203	4	2	14	0	167	125	0.0524274410437	0.425552617737	0.6	1.0	-0.4
3392	NCOR2	NCOR2	chr12	-	124914158	124914252	124914158	124914249	124915160	124915333	3392	69	7	58	15	128	125	0.0525703610688	0.425552617737	0.906	0.791	0.115
941	MAGIX	MAGIX	chrX	+	49022412	49024495	49022427	49024495	49021527	49021699	941	7	3	7	15	140	125	0.0525627397978	0.425552617737	0.676	0.294	0.382
2208	HMMR	HMMR	chr5	+	162894706	162894754	162894709	162894754	162891728	162891808	2208	50	0	93	6	128	125	0.0534599010633	0.431291363984	1.0	0.938	0.062
1326	RAB4A	RAB4A	chr1	+	229433228	229433383	229433266	229433383	229431594	229431657	1326	190	20	218	11	163	125	0.0550373967279	0.431339462028	0.879	0.938	-0.059
1589	PJA1	PJA1	chrX	-	68380580	68383309	68380580	68382983	68385214	68385365	1589	62	101	82	87	451	125	0.0548612834305	0.431339462028	0.145	0.207	-0.062
2439	GS1-124K5.11	GS1-124K5.11	chr7	-	66041741	66041919	66041741	66041916	66057243	66057394	2439	15	3	15	12	128	125	0.0544459648645	0.431339462028	0.83	0.55	0.28
2626	PRKCSH	PRKCSH	chr19	+	11558507	11558604	11558537	11558604	11558253	11558433	2626	195	64	303	68	155	125	0.0549468686374	0.431339462028	0.711	0.782	-0.071
3496	PROM2	PROM2	chr2	+	95955880	95957055	95956780	95957055	95954680	95954754	3496	203	4	1358	7	1025	125	0.0550915142037	0.431339462028	0.861	0.959	-0.098
398	STARD3	STARD3	chr17	+	37814961	37815073	37814974	37815073	37814657	37814775	398	2	148	9	167	138	125	0.0540681379232	0.431339462028	0.012	0.047	-0.035
648	ARMCX5	ARMCX5	chrX	+	101854633	101854775	101854639	101854775	101854275	101854500	648	18	9	3	7	131	125	0.054799379808	0.431339462028	0.656	0.29	0.366
656	ZNF562	ZNF562	chr19	-	9759337	9764557	9759337	9764554	9767222	9767329	656	52	9	29	13	128	125	0.0541910347484	0.431339462028	0.849	0.685	0.164
692	TGFBR1	TGFBR1	chr9	+	101894778	101895021	101894790	101895021	101891136	101891382	692	2	88	5	45	137	125	0.054890321631	0.431339462028	0.02	0.092	-0.072
1007	IP6K2	IP6K2	chr3	-	48732522	48732854	48732522	48732851	48754589	48754711	1007	106	81	110	55	128	125	0.0556027807275	0.433919739795	0.561	0.661	-0.1
3673	RPL28	RPL28	chr19	+	55899610	55903451	55902921	55903451	55899297	55899416	3673	4928	52	5292	37	3436	125	0.0558806627527	0.434667826233	0.775	0.839	-0.064
1032	DERL1	DERL1	chr8	-	124031434	124031545	124031434	124031485	124033686	124033739	1032	259	16	352	10	185	125	0.0571873773051	0.437735898151	0.916	0.96	-0.044
270	ENY2	ENY2	chr8	+	110352717	110352792	110352719	110352792	110351548	110351619	270	791	45	990	81	127	125	0.0567357722824	0.437735898151	0.945	0.923	0.022
3381	SCML1	SCML1	chrX	+	17764134	17764218	17764137	17764218	17755568	17755800	3381	3	10	22	19	128	125	0.056688517989	0.437735898151	0.227	0.531	-0.304
836	GPS1	GPS1	chr17	+	80012373	80012686	80012385	80012686	80011743	80011925	836	51	201	91	246	137	125	0.0571916248841	0.437735898151	0.188	0.252	-0.064
952	SIPA1L1	SIPA1L1	chr14	+	72204957	72205042	72204960	72205042	72201993	72202108	952	78	49	100	38	128	125	0.0571022597014	0.437735898151	0.609	0.72	-0.111
1887	SMAD7	SMAD7	chr18	-	46468850	46468925	46468850	46468922	46474753	46474807	1887	236	49	170	21	128	125	0.0591411095646	0.439965637509	0.825	0.888	-0.063
2009	MARK3	MARK3	chr14	+	103934369	103934523	103934417	103934523	103933415	103933528	2009	219	70	273	60	173	125	0.0590409779496	0.439965637509	0.693	0.767	-0.074
2037	ZSWIM8	ZSWIM8	chr10	+	75554298	75554397	75554313	75554397	75553904	75554088	2037	78	74	95	58	140	125	0.0585857566266	0.439965637509	0.485	0.594	-0.109
20	CYP3A5	CYP3A5	chr7	-	99273737	99274199	99273737	99273831	99277448	99277649	20	3	0	0	2	493	125	0.0588761347761	0.439965637509	1.0	0.0	1.0
2352	ZMAT3	ZMAT3	chr3	-	178735010	178743016	178735010	178743013	178745210	178745311	2352	33	45	16	44	128	125	0.0578083730593	0.439965637509	0.417	0.262	0.155
259	MYRF	MYRF	chr11	+	61548428	61548517	61548431	61548517	61547693	61547762	259	21	2	55	0	128	125	0.0585566198652	0.439965637509	0.911	1.0	-0.089
3305	STAT2	STAT2	chr12	-	56749491	56749587	56749491	56749575	56749915	56750069	3305	140	29	164	55	137	125	0.0587042395711	0.439965637509	0.815	0.731	0.084
3473	CDV3	CDV3	chr3	+	133306739	133309118	133307196	133309118	133305406	133305566	3473	2848	124	5500	294	582	125	0.0591066663663	0.439965637509	0.831	0.801	0.03
3661	WDR13	WDR13	chrX	+	48457104	48457345	48457138	48457345	48455879	48456425	3661	110	18	90	6	159	125	0.0582271354571	0.439965637509	0.828	0.922	-0.094
1214	ARL4A	ARL4A	chr7	+	12727790	12730558	12727793	12730558	12726451	12726668	1214	52	59	61	41	128	125	0.0596755709882	0.441663638168	0.463	0.592	-0.129
1713	MFF	MFF	chr2	+	228195341	228195562	228195496	228195562	228194321	228194499	1713	326	8	415	3	280	125	0.0601184714248	0.441663638168	0.948	0.984	-0.036
1852	FAM213B	FAM213B	chr1	+	2520360	2520479	2520392	2520479	2519828	2519892	1852	16	3	21	0	157	125	0.0603337030694	0.441663638168	0.809	1.0	-0.191
2641	SEPT8	SEPT8	chr5	-	132091695	132094516	132091695	132094248	132096493	132096684	2641	624	0	704	6	393	125	0.0609542086861	0.441663638168	1.0	0.974	0.026
3397	STK40	STK40	chr1	-	36824337	36824438	36824337	36824423	36826821	36826941	3397	5	87	2	160	140	125	0.0610339198473	0.441663638168	0.049	0.011	0.038
3594	GUCD1	GUCD1	chr22	-	24936390	24939068	24936390	24939065	24939809	24940051	3594	20	152	15	223	128	125	0.0608782555607	0.441663638168	0.114	0.062	0.052
3815	COPS7B	COPS7B	chr2	+	232665849	232665917	232665864	232665917	232663568	232663674	3815	2	2	8	0	140	125	0.0608605057339	0.441663638168	0.472	1.0	-0.528
411	ZFAND1	ZFAND1	chr8	-	82615203	82615359	82615203	82615338	82626152	82626274	411	153	5	200	1	146	125	0.0604525194496	0.441663638168	0.963	0.994	-0.031
628	PSENEN	PSENEN	chr19	+	36236735	36236892	36236773	36236892	36236477	36236601	628	473	36	599	28	163	125	0.0605108231403	0.441663638168	0.91	0.943	-0.033
1525	SLC44A3	SLC44A3	chr1	+	95332886	95332973	95332889	95332973	95330298	95330455	1525	84	37	115	80	128	125	0.0614705774833	0.443479574109	0.689	0.584	0.105
1054	CDK5RAP2	CDK5RAP2	chr9	-	123169289	123169526	123169289	123169524	123170624	123170746	1054	58	3	85	0	127	125	0.0630131054396	0.444061655678	0.95	1.0	-0.05
1477	TRMT10B	TRMT10B	chr9	+	37777597	37778969	37777624	37778969	37776278	37776402	1477	30	14	52	10	152	125	0.0627676015365	0.444061655678	0.638	0.81	-0.172
1738	LOC100506990	LOC100506990	chr8	+	12298477	12298570	12298508	12298570	12295672	12296020	1738	22	21	8	20	156	125	0.0620007831211	0.444061655678	0.456	0.243	0.213
1809	OLFML2B	OLFML2B	chr1	-	161969902	161970131	161969902	161970128	161976086	161976263	1809	6	16	1	18	128	125	0.0627222895495	0.444061655678	0.268	0.051	0.217
218	THEMIS2	THEMIS2	chr1	+	28208481	28209554	28209023	28209554	28206154	28206565	218	318	0	623	6	667	125	0.0620023551138	0.444061655678	1.0	0.951	0.049
2281	IFIT1	IFIT1	chr10	+	91159646	91159760	91159651	91159760	91152302	91152474	2281	2	0	0	3	130	125	0.0633644102318	0.444061655678	1.0	0.0	1.0
2539	RIC3	RIC3	chr11	-	8148205	8148354	8148205	8148351	8158924	8159018	2539	2	0	0	3	128	125	0.0634108143158	0.444061655678	1.0	0.0	1.0
3475	CDV3	CDV3	chr3	+	133306005	133309118	133307196	133309118	133305406	133305566	3475	3589	124	6961	294	1316	125	0.0631976504121	0.444061655678	0.733	0.692	0.041
3476	CDV3	CDV3	chr3	+	133306002	133309118	133307196	133309118	133305406	133305566	3476	3830	124	7431	294	1319	125	0.0633679566573	0.444061655678	0.745	0.705	0.04
455	CKMT2-AS1	CKMT2-AS1	chr5	-	80533383	80535179	80533383	80535174	80597105	80597388	455	9	2	3	5	130	125	0.06268701607	0.444061655678	0.812	0.366	0.446
236	MRPS2	MRPS2	chr9	+	138393544	138393819	138393689	138393819	138392843	138392969	236	11	162	6	228	270	125	0.0636474235847	0.444415343627	0.03	0.012	0.018
3618	ZNF142	ZNF142	chr2	-	219523423	219523599	219523423	219523524	219523702	219523853	3618	32	0	54	5	200	125	0.0644566908041	0.448753870671	1.0	0.871	0.129
1438	ZNF205	ZNF205	chr16	+	3163349	3163488	3163417	3163488	3162562	3162683	1438	23	27	14	36	193	125	0.0648015682223	0.44984344452	0.356	0.201	0.155
1181	TRIM22	TRIM22	chr11	+	5719544	5719775	5719556	5719775	5718477	5718573	1181	106	4	107	0	137	125	0.0653472814434	0.451470817901	0.96	1.0	-0.04
2808	PPP6R3	PPP6R3	chr11	+	68355394	68355492	68355412	68355492	68350510	68350597	2808	97	24	219	31	143	125	0.0654141134815	0.451470817901	0.779	0.861	-0.082
2066	CELF2	CELF2	chr10	+	11363151	11363349	11363169	11363349	11356101	11356221	2066	5	23	2	44	143	125	0.0665367281153	0.455271366015	0.16	0.038	0.122
3606	SDCBP	SDCBP	chr8	+	59488458	59488620	59488461	59488620	59484763	59484873	3606	617	246	781	257	128	125	0.0664618007467	0.455271366015	0.71	0.748	-0.038
3645	BTN3A1	BTN3A1	chr6	+	26412639	26415444	26413396	26415444	26411782	26411809	3645	46	32	36	12	882	125	0.0662285710782	0.455271366015	0.169	0.298	-0.129
354	NCOA3	NCOA3	chr20	+	46279725	46280020	46279728	46280020	46277748	46277853	354	3	20	13	25	128	125	0.0669917574912	0.457075191111	0.128	0.337	-0.209
211	MPP5	MPP5	chr14	+	67745734	67746254	67745966	67746254	67736417	67736500	211	98	40	200	52	357	125	0.067366698063	0.458323860326	0.462	0.574	-0.112
2856	BAG6	BAG6	chr6	-	31611666	31611754	31611666	31611751	31611858	31611971	2856	288	58	324	44	128	125	0.0677874528718	0.458743312336	0.829	0.878	-0.049
3485	MBIP	MBIP	chr14	-	36767763	36768396	36767763	36768393	36769990	36770029	3485	90	9	66	15	128	125	0.0678125583143	0.458743312336	0.907	0.811	0.096
151	GBGT1	GBGT1	chr9	-	136028334	136029648	136028334	136029629	136030564	136030699	151	20	0	25	4	144	125	0.068218240073	0.458887767026	1.0	0.844	0.156
1522	JADE2	JADE2	chr5	+	133914183	133918920	133914186	133918920	133909334	133909452	1522	14	11	29	8	128	125	0.0681752477902	0.458887767026	0.554	0.78	-0.226
2965	RFC1	RFC1	chr4	-	39308211	39308324	39308211	39308321	39310255	39310652	2965	35	54	51	130	128	125	0.0684273882001	0.459001693882	0.388	0.277	0.111
1137	ZMYND8	ZMYND8	chr20	-	45927472	45927691	45927472	45927616	45938799	45938948	1137	54	44	89	44	200	125	0.0698692635542	0.460579077738	0.434	0.558	-0.124
1390	PHRF1	PHRF1	chr11	+	581961	582081	581964	582081	581491	581606	1390	67	26	119	26	128	125	0.0722264471213	0.460579077738	0.716	0.817	-0.101
1435	GPBP1	GPBP1	chr5	+	56545235	56545403	56545280	56545403	56542901	56543042	1435	302	11	358	25	170	125	0.0721973919079	0.460579077738	0.953	0.913	0.04
1622	MAGI3	MAGI3	chr1	+	114224833	114228545	114225518	114228545	114223819	114223958	1622	5	8	2	17	810	125	0.0696770488384	0.460579077738	0.088	0.018	0.07
1802	MIER3	MIER3	chr5	-	56224593	56224688	56224593	56224685	56226490	56226572	1802	28	7	21	14	128	125	0.0717822760849	0.460579077738	0.796	0.594	0.202
1804	GLYR1	GLYR1	chr16	-	4864537	4864648	4864537	4864630	4867598	4867698	1804	158	29	289	32	143	125	0.0691191632648	0.460579077738	0.826	0.888	-0.062
1977	TRIQK	TRIQK	chr8	-	93929156	93929238	93929156	93929235	93966633	93966792	1977	26	22	36	14	128	125	0.0702352142208	0.460579077738	0.536	0.715	-0.179
1995	ZNF195	ZNF195	chr11	-	3394806	3394905	3394806	3394886	3400267	3400452	1995	0	31	4	40	144	125	0.0690909600303	0.460579077738	0.0	0.08	-0.08
2620	ZNF140	ZNF140	chr12	+	133682095	133684258	133682210	133684258	133660051	133660147	2620	67	0	32	2	240	125	0.0708260622245	0.460579077738	1.0	0.893	0.107
2944	AZI2	AZI2	chr3	-	28373179	28373445	28373179	28373441	28373859	28373918	2944	39	21	26	28	129	125	0.0724119023835	0.460579077738	0.643	0.474	0.169
3210	NAT9	NAT9	chr17	-	72769714	72769827	72769714	72769824	72771760	72771846	3210	52	63	52	100	128	125	0.069684642875	0.460579077738	0.446	0.337	0.109
3231	PBK	PBK	chr8	-	27668474	27668684	27668474	27668651	27678081	27678211	3231	3	216	1	478	158	125	0.0711166648204	0.460579077738	0.011	0.002	0.009
3295	MBD1	MBD1	chr18	-	47800555	47800723	47800555	47800720	47801346	47801415	3295	60	4	46	0	128	125	0.0725160111165	0.460579077738	0.936	1.0	-0.064
382	DMTF1	DMTF1	chr7	+	86811371	86811653	86811543	86811653	86810624	86810657	382	79	78	40	63	297	125	0.0700844761378	0.460579077738	0.299	0.211	0.088
389	ARMCX2	ARMCX2	chrX	-	100914061	100914134	100914061	100914122	100914742	100914876	389	10	3	0	2	137	125	0.0725199887895	0.460579077738	0.753	0.0	0.753
482	APH1A	APH1A	chr1	-	150240356	150240527	150240356	150240391	150241097	150241609	482	1042	29	1665	69	261	125	0.0720193219155	0.460579077738	0.945	0.92	0.025
599	CHD4	CHD4	chr12	-	6711125	6711341	6711125	6711320	6711541	6711663	599	181	197	258	219	146	125	0.0722769986166	0.460579077738	0.44	0.502	-0.062
60	TRA2A	TRA2A	chr7	-	23545364	23545432	23545364	23545429	23545756	23545885	60	247	4	297	13	128	125	0.0697010253987	0.460579077738	0.984	0.957	0.027
689	GPR176	GPR176	chr15	-	40099206	40099459	40099206	40099398	40212055	40213093	689	146	0	100	3	186	125	0.0722344388084	0.460579077738	1.0	0.957	0.043
797	SGSM3	SGSM3	chr22	+	40800250	40800459	40800312	40800459	40798142	40798209	797	186	4	265	15	187	125	0.0719047229423	0.460579077738	0.969	0.922	0.047
2386	HLA-DPA1	HLA-DPA1	chr6	-	33041247	33041446	33041247	33041370	33048456	33048555	2386	23	0	20	3	201	125	0.0733463333111	0.463362550124	1.0	0.806	0.194
2726	DDR1	DDR1	chr6	+	30865137	30865374	30865155	30865374	30864790	30864918	2726	14	438	10	664	143	125	0.0731930681288	0.463362550124	0.027	0.013	0.014
1343	CDC27	CDC27	chr17	-	45229171	45229302	45229171	45229284	45232037	45232152	1343	14	167	28	182	143	125	0.0739432481886	0.464872924575	0.068	0.119	-0.051
988	LINC01158	LINC01158	chr2	-	105429166	105429270	105429166	105429242	105467769	105467934	988	66	50	48	59	153	125	0.0739747534919	0.464872924575	0.519	0.399	0.12
1712	MFF	MFF	chr2	+	228211941	228212100	228212058	228212100	228205007	228205096	1712	210	5	355	2	242	125	0.0746721353874	0.466798584568	0.956	0.989	-0.033
33	SLC35A2	SLC35A2	chrX	-	48760888	48762759	48760888	48762169	48763668	48763820	33	488	21	650	45	715	125	0.0746106379919	0.466798584568	0.802	0.716	0.086
1819	ZNF302	ZNF302	chr19	+	35174056	35174143	35174059	35174143	35173681	35173802	1819	12	57	15	32	128	125	0.0751675658056	0.467448299854	0.171	0.314	-0.143
3675	SLC9A8	SLC9A8	chr20	+	48467298	48467381	48467346	48467381	48466115	48466217	3675	7	11	3	19	173	125	0.0751344213202	0.467448299854	0.315	0.102	0.213
590	FUT3	FUT3	chr19	-	5846436	5846629	5846436	5846575	5851400	5851485	590	2	2	7	0	179	125	0.0755888074752	0.467632311531	0.411	1.0	-0.589
728	REEP2	REEP2	chr5	+	137776629	137776777	137776704	137776777	137774689	137774929	728	0	11	3	9	200	125	0.0754944491772	0.467632311531	0.0	0.172	-0.172
130	SERF2	SERF2	chr15	+	44085773	44088287	44085884	44088287	44085172	44085281	130	52	41	50	65	236	125	0.0760555060521	0.469303742771	0.402	0.289	0.113
1626	TMEM59	TMEM59	chr1	-	54506428	54506513	54506428	54506510	54507396	54507478	1626	243	625	237	502	128	125	0.0764595576273	0.469371268931	0.275	0.316	-0.041
702	HNF1B	HNF1B	chr17	-	36093549	36093814	36093549	36093736	36099430	36099630	702	474	89	681	165	203	125	0.0764575803437	0.469371268931	0.766	0.718	0.048
2274	SYBU	SYBU	chr8	-	110654956	110655161	110654956	110655158	110656864	110657051	2274	1	3	3	0	128	125	0.0777827050539	0.47626948633	0.246	1.0	-0.754
1128	TMEM134	TMEM134	chr11	-	67232526	67232738	67232526	67232571	67234782	67234859	1128	50	113	69	104	292	125	0.0787575836231	0.479372092628	0.159	0.221	-0.062
1150	FST	FST	chr5	+	52781516	52782304	52781780	52782304	52780826	52781057	1150	2	14	2	1	389	125	0.0786913985155	0.479372092628	0.044	0.391	-0.347
1551	DBNL	DBNL	chr7	+	44098476	44098582	44098500	44098582	44098027	44098079	1551	15	288	8	332	149	125	0.079092380442	0.479372092628	0.042	0.02	0.022
1582	DNAJC10	DNAJC10	chr2	+	183604271	183605115	183605025	183605115	183597225	183597269	1582	124	49	106	63	879	125	0.0789185951277	0.479372092628	0.265	0.193	0.072
1172	MYADM	MYADM	chr19	+	54372943	54373092	54373007	54373092	54371118	54371197	1172	91	443	110	406	189	125	0.0795145822161	0.479497026091	0.12	0.152	-0.032
3498	PROM2	PROM2	chr2	+	95954971	95957055	95956780	95957055	95954680	95954754	3498	437	4	2564	7	1934	125	0.079387631291	0.479497026091	0.876	0.959	-0.083
110	RC3H1	RC3H1	chr1	-	173912579	173912753	173912579	173912726	173915613	173915746	110	10	4	18	1	152	125	0.0800932882992	0.481625308285	0.673	0.937	-0.264
1939	HCFC1R1	HCFC1R1	chr16	-	3073233	3073413	3073233	3073362	3073847	3074287	1939	24	19	36	13	176	125	0.0802708847142	0.481625308285	0.473	0.663	-0.19
3417	STK36	STK36	chr2	+	219561249	219561324	219561312	219561324	219559247	219559358	3417	61	23	27	20	188	125	0.081870069797	0.489989289913	0.638	0.473	0.165
2762	CTNNAL1	CTNNAL1	chr9	-	111704848	111705151	111704848	111705114	111705240	111705324	2762	23	528	73	1105	162	125	0.0825968347313	0.493103103346	0.033	0.049	-0.016
3664	FAM63A	FAM63A	chr1	-	150974640	150975444	150974640	150974876	150978787	150979273	3664	170	0	175	3	693	125	0.083091579186	0.494819678544	1.0	0.913	0.087
30	IFI27L1	IFI27L1	chr14	+	94563186	94563311	94563232	94563311	94547638	94547795	30	8	122	16	113	171	125	0.0839474986951	0.497435798719	0.046	0.094	-0.048
872	TCTN1	TCTN1	chr12	+	111085000	111085141	111085015	111085141	111082771	111082934	872	1	58	4	38	140	125	0.0838872444489	0.497435798719	0.015	0.086	-0.071
920	STIL	STIL	chr1	-	47728574	47728788	47728574	47728785	47735306	47735538	920	14	35	33	42	128	125	0.0845473935773	0.499750435303	0.281	0.434	-0.153
1775	CAPRIN2	CAPRIN2	chr12	-	30862485	30863448	30862485	30863404	30864499	30864563	1775	31	33	6	16	169	125	0.0849980089515	0.49993902802	0.41	0.217	0.193
2159	C11orf54	C11orf54	chr11	+	93480462	93480614	93480467	93480614	93474759	93474894	2159	13	5	39	4	130	125	0.0849574465551	0.49993902802	0.714	0.904	-0.19
2555	CDC7	CDC7	chr1	+	91967210	91967388	91967244	91967388	91966403	91966505	2555	29	4	30	12	159	125	0.0852907491609	0.500428277632	0.851	0.663	0.188
3147	TMEM130	TMEM130	chr7	-	98444110	98445867	98444110	98445831	98446205	98446318	3147	6	9	0	5	161	125	0.0855982056355	0.501001262396	0.341	0.0	0.341
3361	ECI2	ECI2	chr6	-	4133782	4133945	4133782	4133935	4135744	4135831	3361	99	92	94	123	135	125	0.0868577989006	0.507130620476	0.499	0.414	0.085
3919	RALGPS1	RALGPS1	chr9	+	129975222	129975328	129975246	129975328	129974905	129974998	3919	15	0	21	4	149	125	0.0872253074884	0.508034229957	1.0	0.815	0.185
1336	C19orf48	C19orf48	chr19	-	51300949	51302215	51300949	51302181	51302550	51302614	1336	307	7	636	29	159	125	0.0883162247598	0.51174833225	0.972	0.945	0.027
1912	DMXL2	DMXL2	chr15	-	51768785	51768916	51768785	51768913	51770467	51770544	1912	27	8	24	17	128	125	0.0885058882828	0.51174833225	0.767	0.58	0.187
422	TRAPPC3	TRAPPC3	chr1	-	36605320	36605444	36605320	36605420	36605669	36605767	422	3	333	13	500	149	125	0.088135905444	0.51174833225	0.008	0.021	-0.013
3112	SCYL1	SCYL1	chr11	+	65304456	65304599	65304507	65304599	65304056	65304221	3112	326	97	330	128	176	125	0.0887275924275	0.511791040379	0.705	0.647	0.058
3643	BTN3A1	BTN3A1	chr6	+	26405599	26405876	26405769	26405876	26402464	26402640	3643	118	0	63	2	295	125	0.0889452084299	0.511810018628	1.0	0.93	0.07
3169	SLC2A11	SLC2A11	chr22	+	24226060	24226211	24226135	24226211	24224945	24225056	3169	8	0	3	2	200	125	0.0894395986398	0.513417696038	1.0	0.484	0.516
2161	ELP2	ELP2	chr18	+	33747063	33747185	33747115	33747185	33744437	33744630	2161	254	5	317	1	177	125	0.0902982132596	0.517103437084	0.973	0.996	-0.023
1307	NSUN5P1	NSUN5P1	chr7	+	75044869	75045469	75045258	75045469	75044397	75044512	1307	130	0	208	4	514	125	0.0919235802562	0.524336421536	1.0	0.927	0.073
1543	BRCA1	BRCA1	chr17	-	41228504	41228631	41228504	41228628	41234420	41234592	1543	9	8	56	19	128	125	0.0922321437387	0.524336421536	0.523	0.742	-0.219
2734	SH3BP5	SH3BP5	chr3	-	15345609	15345806	15345609	15345738	15372010	15372073	2734	0	44	6	97	193	125	0.0922262315961	0.524336421536	0.0	0.039	-0.039
2744	KLK8	KLK8	chr19	-	51503679	51503974	51503679	51503839	51504353	51504431	2744	4	9	9	5	260	125	0.0924395450028	0.524336421536	0.176	0.464	-0.288
1440	TUG1	TUG1	chr22	+	31368840	31369587	31368909	31369587	31365196	31367765	1440	219	53	281	47	194	125	0.0938543411092	0.525270148155	0.727	0.794	-0.067
1694	TBC1D32	TBC1D32	chr6	-	121436317	121436893	121436317	121436387	121447523	121447607	1694	5	1	1	3	631	125	0.0935006282231	0.525270148155	0.498	0.062	0.436
1959	ZFP90	ZFP90	chr16	+	68596891	68601039	68596946	68601039	68592375	68592471	1959	14	58	2	28	180	125	0.0935287588742	0.525270148155	0.144	0.047	0.097
3161	EXTL2	EXTL2	chr1	-	101354308	101354420	101354308	101354384	101360188	101360735	3161	14	32	3	21	161	125	0.0930656930707	0.525270148155	0.254	0.1	0.154
3808	POLR2H	POLR2H	chr3	+	184085900	184086383	184085964	184086383	184084504	184084588	3808	33	235	67	326	189	125	0.0941166382908	0.525270148155	0.085	0.12	-0.035
494	ZNF286A	ZNF286A	chr17	+	15603448	15603680	15603521	15603680	15602890	15603091	494	10	0	18	5	198	125	0.0941438959004	0.525270148155	1.0	0.694	0.306
883	MINK1	MINK1	chr17	+	4794750	4795011	4794810	4795011	4794245	4794419	883	171	14	271	38	185	125	0.0932226110252	0.525270148155	0.892	0.828	0.064
231	TMEM218	TMEM218	chr11	-	124971096	124971199	124971096	124971152	124972027	124972247	231	24	6	42	3	172	125	0.0949524297098	0.527317214295	0.744	0.911	-0.167
383	DMTF1	DMTF1	chr7	+	86811332	86811653	86811543	86811653	86810624	86810657	383	78	78	41	63	336	125	0.0948583874146	0.527317214295	0.271	0.195	0.076
1225	MUTYH	MUTYH	chr1	-	45799084	45799236	45799084	45799233	45800062	45800183	1225	3	20	0	19	128	125	0.0953567096138	0.52833369503	0.128	0.0	0.128
2442	TLE4	TLE4	chr9	+	82267504	82267709	82267507	82267709	82242288	82242363	2442	14	21	8	29	128	125	0.0958333978022	0.52974572674	0.394	0.212	0.182
3332	U2AF1L4	U2AF1L4	chr19	-	36236025	36236113	36236025	36236088	36236248	36236343	3332	4	15	11	13	150	125	0.0961225228518	0.530116823488	0.182	0.414	-0.232
3356	NDUFA2	NDUFA2	chr5	-	140024947	140025310	140024947	140025263	140026840	140026947	3356	39	504	64	582	172	125	0.0965781729636	0.531402481652	0.053	0.074	-0.021
1563	IL17RE	IL17RE	chr3	+	9956085	9956283	9956158	9956283	9955639	9955708	1563	11	6	13	20	198	125	0.0970399622106	0.531494104952	0.536	0.291	0.245
762	TJAP1	TJAP1	chr6	+	43466660	43466838	43466715	43466838	43465618	43465715	762	11	25	8	44	180	125	0.0969330302149	0.531494104952	0.234	0.112	0.122
87	WDTC1	WDTC1	chr1	+	27623538	27623647	27623541	27623647	27622816	27622892	87	103	13	137	8	128	125	0.0980200059716	0.53563335071	0.886	0.944	-0.058
2935	TMEM53	TMEM53	chr1	-	45118918	45120881	45118918	45120791	45140002	45140280	2935	29	0	47	4	215	125	0.0985392909541	0.537241613695	1.0	0.872	0.128
1067	C6orf48	C6orf48	chr6	+	31804200	31804294	31804203	31804294	31803187	31803228	1067	80	0	73	3	128	125	0.102743425496	0.537496881536	1.0	0.96	0.04
1091	IDH3G	IDH3G	chrX	-	153051220	153051727	153051220	153051428	153051809	153051904	1091	301	0	382	4	424	125	0.0994096940853	0.537496881536	1.0	0.966	0.034
1130	TMEM134	TMEM134	chr11	-	67234971	67235061	67234971	67235034	67235487	67235563	1130	27	11	37	6	152	125	0.104514356869	0.537496881536	0.669	0.835	-0.166
1164	PDE4DIP	PDE4DIP	chr1	-	144851423	144852499	144851423	144852443	144854164	144854211	1164	8	2	15	0	181	125	0.0994845548948	0.537496881536	0.734	1.0	-0.266
1595	CHD1L	CHD1L	chr1	+	146726524	146726631	146726552	146726631	146724277	146724390	1595	110	5	132	14	153	125	0.102826637175	0.537496881536	0.947	0.885	0.062
1634	MLLT4	MLLT4	chr6	+	168271062	168271178	168271065	168271178	168265230	168265426	1634	61	69	185	149	128	125	0.102547554809	0.537496881536	0.463	0.548	-0.085
1753	CIZ1	CIZ1	chr9	-	130942999	130943093	130942999	130943078	130947825	130948055	1753	319	35	418	30	140	125	0.103667913825	0.537496881536	0.891	0.926	-0.035
188	MRPL52	MRPL52	chr14	+	23299258	23299319	23299261	23299319	23299091	23299149	188	150	80	176	68	128	125	0.105968108817	0.537496881536	0.647	0.717	-0.07
1987	PRR4	PRR4	chr12	-	10999643	10999966	10999643	10999734	11000970	11001006	1987	49	0	57	3	357	125	0.103016724229	0.537496881536	1.0	0.869	0.131
2018	CCNJ	CCNJ	chr10	+	97816844	97817004	97816880	97817004	97816457	97816757	2018	45	18	60	12	161	125	0.101201942919	0.537496881536	0.66	0.795	-0.135
2039	IQCA1	IQCA1	chr2	-	237289211	237289279	237289211	237289276	237300618	237300714	2039	15	6	6	8	128	125	0.103347325619	0.537496881536	0.709	0.423	0.286
2101	MVK	MVK	chr12	+	110012613	110012705	110012622	110012705	110011499	110011678	2101	33	11	62	9	134	125	0.0997148413953	0.537496881536	0.737	0.865	-0.128
2330	ZNF557	ZNF557	chr19	+	7075665	7075754	7075686	7075754	7075006	7075116	2330	8	6	12	2	146	125	0.106914161947	0.537496881536	0.533	0.837	-0.304
2606	MAP4K4	MAP4K4	chr2	+	102476104	102476326	102476197	102476326	102475457	102475544	2606	452	231	460	282	218	125	0.101101609914	0.537496881536	0.529	0.483	0.046
2621	CCDC74A	CCDC74A	chr2	+	132288151	132288400	132288349	132288400	132287219	132287264	2621	85	31	25	17	323	125	0.106319898535	0.537496881536	0.515	0.363	0.152
2743	SLC25A13	SLC25A13	chr7	-	95814238	95814326	95814238	95814323	95818605	95818690	2743	1	124	10	282	128	125	0.102482296879	0.537496881536	0.008	0.033	-0.025
274	LONRF3	LONRF3	chrX	+	118146842	118147164	118147001	118147164	118145777	118145936	274	2	5	0	9	284	125	0.106884443314	0.537496881536	0.15	0.0	0.15
2763	RMDN1	RMDN1	chr8	-	87487048	87487182	87487048	87487143	87489522	87489553	2763	130	14	177	33	164	125	0.100280404534	0.537496881536	0.876	0.803	0.073
2778	WWC1	WWC1	chr5	+	167894844	167894969	167894847	167894969	167891715	167891967	2778	228	202	528	386	128	125	0.103399078086	0.537496881536	0.524	0.572	-0.048
279	CLDND1	CLDND1	chr3	-	98240496	98240547	98240496	98240540	98241692	98241910	279	15	16	29	14	132	125	0.105865227038	0.537496881536	0.47	0.662	-0.192
2976	FAM135A	FAM135A	chr6	+	71234045	71236401	71234633	71236401	71233669	71233824	2976	72	21	133	62	713	125	0.103916861068	0.537496881536	0.375	0.273	0.102
3102	KCNK7	KCNK7	chr11	-	65360325	65360854	65360325	65360681	65360946	65361345	3102	0	2	2	0	298	125	0.101048413136	0.537496881536	0.0	1.0	-1.0
3176	ARNTL	ARNTL	chr11	+	13393709	13393956	13393712	13393956	13391164	13391314	3176	45	19	14	13	128	125	0.101168442912	0.537496881536	0.698	0.513	0.185
3250	ZNF433	ZNF433	chr19	-	12128980	12129116	12128980	12129107	12146351	12146556	3250	1	5	4	2	134	125	0.105081830091	0.537496881536	0.157	0.651	-0.494
3293	MBD1	MBD1	chr18	-	47795215	47796188	47795215	47796181	47799046	47799108	3293	46	9	41	17	132	125	0.1050236071	0.537496881536	0.829	0.695	0.134
3445	CNBP	CNBP	chr3	-	128889921	128890126	128889921	128890120	128890288	128890381	3445	30	770	33	1301	131	125	0.099605272394	0.537496881536	0.036	0.024	0.012
3608	PHF20L1	PHF20L1	chr8	+	133790037	133790157	133790041	133790157	133787603	133787891	3608	9	7	6	15	129	125	0.0999958011581	0.537496881536	0.555	0.279	0.276
3616	RAD23A	RAD23A	chr19	+	13060088	13060222	13060091	13060222	13059499	13059627	3616	4	0	9	7	128	125	0.102937885233	0.537496881536	1.0	0.557	0.443
3895	RNF212	RNF212	chr4	-	1065265	1066981	1065265	1066928	1067386	1067450	3895	2	0	0	2	178	125	0.10516703832	0.537496881536	1.0	0.0	1.0
542	MIB2	MIB2	chr1	+	1560925	1561033	1560937	1561033	1560665	1560808	542	28	4	17	0	137	125	0.106648021467	0.537496881536	0.865	1.0	-0.135
624	BCL11B	BCL11B	chr14	-	99723807	99724176	99723807	99724173	99737497	99738050	624	0	2	2	0	128	125	0.106044305876	0.537496881536	0.0	1.0	-1.0
627	DGCR2	DGCR2	chr22	-	19052360	19052580	19052360	19052571	19055612	19055738	627	122	23	140	42	134	125	0.104242079946	0.537496881536	0.832	0.757	0.075
742	DDIT3	DDIT3	chr12	-	57911051	57911378	57911051	57911325	57911488	57911536	742	42	0	27	2	178	125	0.104213343063	0.537496881536	1.0	0.905	0.095
756	FAT4	FAT4	chr4	+	126411055	126414087	126411058	126414087	126408499	126408761	756	2	0	0	2	128	125	0.106044305876	0.537496881536	1.0	0.0	1.0
873	TCTN1	TCTN1	chr12	+	111085000	111085141	111085015	111085141	111078187	111078322	873	3	4	0	5	140	125	0.106784073137	0.537496881536	0.401	0.0	0.401
944	ZNF135	ZNF135	chr19	+	58578072	58581110	58578467	58581110	58574813	58574909	944	48	0	55	3	520	125	0.104226343391	0.537496881536	1.0	0.815	0.185
969	DHX35	DHX35	chr20	+	37617435	37617560	37617455	37617560	37612341	37612419	969	9	16	3	18	145	125	0.099495622864	0.537496881536	0.327	0.126	0.201
2711	GLIPR2	GLIPR2	chr9	+	36162228	36163910	36162358	36163910	36150868	36150946	2711	10	184	0	51	255	125	0.107813334792	0.539566693627	0.026	0.0	0.026
2813	CIAPIN1	CIAPIN1	chr16	-	57473093	57473246	57473093	57473207	57474683	57474895	2813	264	40	290	29	164	125	0.107607753488	0.539566693627	0.834	0.884	-0.05
890	ARHGEF10	ARHGEF10	chr8	+	1846598	1846691	1846601	1846691	1844498	1844615	890	61	2	72	8	128	125	0.108003718406	0.539566693627	0.968	0.898	0.07
957	ITGA2	ITGA2	chr5	+	52379169	52379283	52379177	52379283	52377421	52377526	957	237	6	452	4	133	125	0.108632568211	0.541575308743	0.974	0.991	-0.017
1958	ASRGL1	ASRGL1	chr11	+	62105361	62105639	62105438	62105639	62104773	62105046	1958	14	12	2	7	202	125	0.109193766049	0.542109591112	0.419	0.15	0.269
675	ARL6IP4	ARL6IP4	chr12	+	123467015	123467460	123467166	123467460	123466503	123466621	675	1342	8	1715	0	276	125	0.109104972147	0.542109591112	0.987	1.0	-0.013
823	AIF1L	AIF1L	chr9	+	133972166	133972250	133972188	133972250	133971862	133972047	823	9	139	9	306	147	125	0.109472484348	0.54236575233	0.052	0.024	0.028
516	RBFOX2	RBFOX2	chr22	-	36177646	36177793	36177646	36177790	36205826	36206051	516	123	235	136	202	128	125	0.110022129718	0.543960343202	0.338	0.397	-0.059
1165	PARP3	PARP3	chr3	+	51977364	51977554	51977369	51977554	51976320	51976724	1165	7	9	5	1	130	125	0.111245876794	0.548874284678	0.428	0.828	-0.4
1090	BTN2A2	BTN2A2	chr6	+	26392449	26395100	26394525	26395100	26391030	26391057	1090	917	0	577	2	2201	125	0.111823948164	0.550558351903	1.0	0.942	0.058
1378	BRE	BRE	chr2	+	28561316	28561767	28561344	28561767	28521204	28521358	1378	127	4	166	1	153	125	0.112102336004	0.550558351903	0.963	0.993	-0.03
945	ZNF135	ZNF135	chr19	+	58578108	58581110	58578467	58581110	58574813	58574909	945	50	0	61	3	484	125	0.112278859873	0.550558351903	1.0	0.84	0.16
112	DHPS	DHPS	chr19	-	12786830	12786956	12786830	12786919	12788104	12788210	112	85	0	90	3	162	125	0.116536245872	0.555620358806	1.0	0.959	0.041
1202	MIER1	MIER1	chr1	+	67394572	67394646	67394611	67394646	67391824	67391925	1202	2	2	5	0	164	125	0.116223323846	0.555620358806	0.433	1.0	-0.567
1425	CCPG1	CCPG1	chr15	-	55647420	55653142	55647420	55648607	55657385	55657507	1425	2714	0	1531	2	4660	125	0.116568592865	0.555620358806	1.0	0.954	0.046
2002	FAM149A	FAM149A	chr4	+	187070719	187070858	187070746	187070858	187070326	187070437	2002	38	22	33	34	152	125	0.11365622367	0.555620358806	0.587	0.444	0.143
2345	REV1	REV1	chr2	-	100046301	100046410	100046301	100046407	100050793	100050910	2345	13	14	29	14	128	125	0.11645164088	0.555620358806	0.476	0.669	-0.193
2588	CCDC125	CCDC125	chr5	-	68609811	68609873	68609811	68609870	68616063	68616407	2588	8	29	5	48	128	125	0.116356312359	0.555620358806	0.212	0.092	0.12
2764	IL1R1	IL1R1	chr2	+	102791937	102792105	102792030	102792105	102791046	102791190	2764	148	0	206	4	218	125	0.115954108513	0.555620358806	1.0	0.967	0.033
3001	TMCO6	TMCO6	chr5	+	140022491	140022626	140022509	140022626	140022170	140022256	3001	8	27	4	38	143	125	0.116275445705	0.555620358806	0.206	0.084	0.122
3309	ISG20	ISG20	chr15	+	89193465	89195541	89195340	89195541	89182573	89182825	3309	19	59	14	81	2000	125	0.11536753774	0.555620358806	0.02	0.011	0.009
339	MTF2	MTF2	chr1	+	93575786	93575985	93575883	93575985	93544791	93545088	339	131	0	194	4	222	125	0.116022591369	0.555620358806	1.0	0.965	0.035
3402	TRAPPC13	TRAPPC13	chr5	+	64960060	64960211	64960063	64960211	64957876	64957977	3402	22	43	34	38	128	125	0.114539936037	0.555620358806	0.333	0.466	-0.133
496	RASAL2	RASAL2	chr1	+	178425834	178426034	178425855	178426034	178423581	178423783	496	17	43	33	47	146	125	0.116221451323	0.555620358806	0.253	0.375	-0.122
51	PLAGL1	PLAGL1	chr6	-	144287294	144287422	144287294	144287335	144290043	144290115	51	17	22	23	57	212	125	0.11480712863	0.555620358806	0.313	0.192	0.121
719	PAQR4	PAQR4	chr16	+	3021157	3021379	3021274	3021379	3019245	3019841	719	125	0	194	4	242	125	0.114979453148	0.555620358806	1.0	0.962	0.038
3234	BCLAF1	BCLAF1	chr6	-	136599002	136599914	136599002	136599908	136600900	136601014	3234	338	17	448	36	131	125	0.117314839372	0.558063419164	0.95	0.922	0.028
2093	PTBP2	PTBP2	chr1	+	97278828	97280605	97278831	97280605	97278584	97278662	2093	28	18	18	23	128	125	0.118295386248	0.559384915565	0.603	0.433	0.17
3679	CREBRF	CREBRF	chr5	+	172507587	172507787	172507591	172507787	172483354	172483482	3679	27	6	10	0	129	125	0.118070039965	0.559384915565	0.813	1.0	-0.187
805	MEF2C	MEF2C	chr5	-	88014057	88018742	88014057	88018646	88024309	88024445	805	23	16	11	17	221	125	0.117852948616	0.559384915565	0.448	0.268	0.18
618	BANP	BANP	chr16	+	88068928	88069000	88068937	88069000	88066714	88066851	618	17	10	33	8	134	125	0.119667547319	0.564755144264	0.613	0.794	-0.181
3915	GPX8	GPX8	chr5	+	54456821	54457083	54456947	54457083	54455945	54456071	3915	410	5	305	0	251	125	0.120377804927	0.566986584153	0.976	1.0	-0.024
1089	BTN2A2	BTN2A2	chr6	+	26392602	26395100	26394525	26395100	26391030	26391057	1089	950	0	613	2	2048	125	0.122310185525	0.5749541792	1.0	0.949	0.051
1184	NPHP4	NPHP4	chr1	-	5965691	5965843	5965691	5965840	5967174	5967282	1184	3	8	15	12	128	125	0.123244999178	0.576113910342	0.268	0.55	-0.282
2372	LIMCH1	LIMCH1	chr4	+	41678395	41678479	41678398	41678479	41673570	41673611	2372	4	136	15	220	128	125	0.123666219984	0.576113910342	0.028	0.062	-0.034
2660	PQLC2	PQLC2	chr1	+	19651988	19652076	19652019	19652076	19651126	19651256	2660	89	18	125	14	156	125	0.12411330948	0.576113910342	0.798	0.877	-0.079
3658	DPH5	DPH5	chr1	-	101455179	101456187	101455179	101456184	101460665	101460705	3658	10	0	17	4	128	125	0.124245671619	0.576113910342	1.0	0.806	0.194
374	VTCN1	VTCN1	chr1	-	117699195	117699633	117699195	117699543	117712728	117712793	374	2	28	0	122	215	125	0.123785628419	0.576113910342	0.04	0.0	0.04
3799	ZBTB8OS	ZBTB8OS	chr1	-	33099551	33099711	33099551	33099673	33116002	33116191	3799	28	2	38	0	163	125	0.123289795395	0.576113910342	0.915	1.0	-0.085
525	FBXO21	FBXO21	chr12	-	117595677	117595889	117595677	117595868	117603289	117603422	525	53	73	46	94	146	125	0.123103902117	0.576113910342	0.383	0.295	0.088
1448	RPS6KA4	RPS6KA4	chr11	+	64135957	64136073	64135960	64136073	64135603	64135732	1448	3	4	3	20	128	125	0.124863070432	0.57785467479	0.423	0.128	0.295
67	SLC35C2	SLC35C2	chr20	-	44987025	44987597	44987025	44987402	44993009	44993097	67	47	40	45	60	320	125	0.12544623445	0.579430576144	0.315	0.227	0.088
1529	VAMP1	VAMP1	chr12	-	6571403	6572135	6571403	6572008	6574055	6574107	1529	21	6	8	0	252	125	0.126410052614	0.580076431561	0.635	1.0	-0.365
1768	POLD2	POLD2	chr7	-	44161432	44161881	44161432	44161708	44163109	44163169	1768	118	66	238	176	298	125	0.126557713921	0.580076431561	0.429	0.362	0.067
2967	MARK1	MARK1	chr1	+	220826439	220826694	220826442	220826694	220825327	220825492	2967	1	23	7	35	128	125	0.126033589	0.580076431561	0.041	0.163	-0.122
3690	MUC1	MUC1	chr1	-	155161973	155162101	155161973	155162038	155162576	155162706	3690	77	2	270	0	188	125	0.126530276173	0.580076431561	0.962	1.0	-0.038
146	RANGRF	RANGRF	chr17	+	8192575	8193409	8193130	8193409	8192273	8192390	146	423	0	442	3	680	125	0.126948637098	0.58075353523	1.0	0.964	0.036
1703	EIF1AD	EIF1AD	chr11	-	65767773	65767952	65767773	65767947	65769380	65769637	1703	20	9	29	5	130	125	0.129268310737	0.581207805992	0.681	0.848	-0.167
2084	SBNO1	SBNO1	chr12	-	123829804	123830117	123829804	123830114	123832575	123832680	2084	25	32	56	43	128	125	0.129481806025	0.581207805992	0.433	0.56	-0.127
2464	TMPPE	TMPPE	chr3	-	33131907	33135795	33131907	33135280	33138210	33138293	2464	24	0	16	2	640	125	0.12871206731	0.581207805992	1.0	0.61	0.39
2572	WDR76	WDR76	chr15	+	44120162	44120564	44120272	44120564	44119111	44119290	2572	74	3	208	2	235	125	0.12773331588	0.581207805992	0.929	0.982	-0.053
260	ALKBH2	ALKBH2	chr12	-	109530311	109530742	109530311	109530592	109531154	109531293	260	61	11	104	9	275	125	0.129132165788	0.581207805992	0.716	0.84	-0.124
2630	AP4B1	AP4B1	chr1	-	114445259	114445484	114445259	114445356	114447226	114447415	2630	47	6	88	4	253	125	0.128071967625	0.581207805992	0.795	0.916	-0.121
3251	CDK5RAP1	CDK5RAP1	chr20	-	31954664	31954814	31954664	31954811	31958304	31958435	3251	124	6	181	3	128	125	0.129164756544	0.581207805992	0.953	0.983	-0.03
587	EVC	EVC	chr4	+	5812679	5816031	5812682	5816031	5812065	5812177	587	29	51	19	18	128	125	0.128835931546	0.581207805992	0.357	0.508	-0.151
630	LRRC16A	LRRC16A	chr6	+	25606288	25606501	25606306	25606501	25605039	25605121	630	66	21	136	26	143	125	0.127696623419	0.581207805992	0.733	0.821	-0.088
8	THRA	THRA	chr17	+	38249272	38250120	38249389	38250120	38245458	38245586	8	70	3	51	0	242	125	0.128124333987	0.581207805992	0.923	1.0	-0.077
2739	APOL1	APOL1	chr22	+	36650943	36651045	36650982	36651045	36649116	36649265	2739	0	16	6	50	164	125	0.130489349798	0.583536642917	0.0	0.084	-0.084
3373	SULF2	SULF2	chr20	-	46288440	46288474	46288440	46288465	46290516	46290640	3373	291	8	365	4	134	125	0.130277557839	0.583536642917	0.971	0.988	-0.017
1737	FAM111A	FAM111A	chr11	+	58916269	58916426	58916308	58916426	58913299	58913329	1737	24	12	45	42	164	125	0.130733871078	0.583537353522	0.604	0.45	0.154
3547	GBA	GBA	chr1	-	155210876	155210971	155210876	155210952	155214296	155214653	3547	72	12	79	6	144	125	0.131029388894	0.583765262461	0.839	0.92	-0.081
167	MORF4L2	MORF4L2	chrX	-	102933426	102933579	102933426	102933548	102940098	102940188	167	424	55	467	44	156	125	0.134383684353	0.589932500267	0.861	0.895	-0.034
2497	LPPR2	LPPR2	chr19	+	11470207	11470396	11470282	11470396	11468335	11468415	2497	92	8	47	9	200	125	0.134637023721	0.589932500267	0.878	0.765	0.113
271	PHYKPL	PHYKPL	chr5	-	177649355	177649581	177649355	177649493	177649852	177649935	271	74	1	61	4	213	125	0.133836647658	0.589932500267	0.977	0.899	0.078
3059	KIAA0430	KIAA0430	chr16	-	15716790	15716983	15716790	15716980	15718625	15718784	3059	6	30	11	23	128	125	0.132946477894	0.589932500267	0.163	0.318	-0.155
3497	PROM2	PROM2	chr2	+	95954971	95957055	95955880	95957055	95954680	95954754	3497	236	2	1234	28	1034	125	0.134330045604	0.589932500267	0.934	0.842	0.092
3948	ARMC8	ARMC8	chr3	+	137907242	137907372	137907296	137907372	137906089	137906441	3948	6	31	14	32	179	125	0.134618028359	0.589932500267	0.119	0.234	-0.115
71	TCEAL4	TCEAL4	chrX	+	102841576	102842664	102841581	102842664	102840412	102840552	71	8	0	5	2	130	125	0.134593441397	0.589932500267	1.0	0.706	0.294
72	TCEAL4	TCEAL4	chrX	+	102841576	102842664	102841581	102842664	102841146	102841219	72	421	45	442	33	130	125	0.133764927919	0.589932500267	0.9	0.928	-0.028
961	RFC5	RFC5	chr12	+	118465757	118465835	118465766	118465835	118464693	118464823	961	104	0	191	5	134	125	0.133111596711	0.589932500267	1.0	0.973	0.027
2867	NOP2	NOP2	chr12	-	6675266	6675502	6675266	6675490	6675694	6675783	2867	87	69	152	88	137	125	0.135135561817	0.591032457178	0.535	0.612	-0.077
1683	PDE6B	PDE6B	chr4	+	663834	664681	663837	664681	661644	661795	1683	16	0	12	2	128	125	0.135445792024	0.591306309604	1.0	0.854	0.146
712	TNNT1	TNNT1	chr19	-	55645433	55645572	55645433	55645524	55648470	55648580	712	3	51	1	90	173	125	0.135728263352	0.591458198694	0.041	0.008	0.033
3257	FLYWCH1	FLYWCH1	chr16	+	2980410	2980881	2980413	2980881	2979613	2980011	3257	52	12	28	13	128	125	0.137464761079	0.597934152016	0.809	0.678	0.131
107	HAGLR	HAGLR	chr2	-	177042438	177042584	177042438	177042554	177043756	177043826	107	1	2	3	0	155	125	0.13981052586	0.598404851332	0.287	1.0	-0.713
1083	CALHM2	CALHM2	chr10	-	105210839	105211042	105210839	105210939	105211912	105212162	1083	10	1	2	2	228	125	0.141355060848	0.598404851332	0.846	0.354	0.492
1185	RPL17	RPL17	chr18	-	47017901	47018203	47017901	47017954	47018827	47018935	1185	795	764	981	1042	374	125	0.139790065183	0.598404851332	0.258	0.239	0.019
1468	ALPK1	ALPK1	chr4	+	113298833	113299054	113298885	113299054	113236956	113237008	1468	11	6	14	2	177	125	0.139478414749	0.598404851332	0.564	0.832	-0.268
166	MORF4L2	MORF4L2	chrX	-	102933426	102933548	102933426	102933528	102940098	102940188	166	56	491	46	549	145	125	0.140649992001	0.598404851332	0.09	0.067	0.023
1792	ADGRG1	ADGRG1	chr16	+	57685111	57685534	57685154	57685534	57684164	57684263	1792	632	12	991	31	168	125	0.13899631653	0.598404851332	0.975	0.96	0.015
2544	PNPLA8	PNPLA8	chr7	-	108154879	108156018	108154879	108155891	108161919	108161965	2544	100	10	96	4	252	125	0.141078675552	0.598404851332	0.832	0.923	-0.091
2608	MAP4K4	MAP4K4	chr2	+	102482889	102483041	102482892	102483041	102481391	102481498	2608	479	114	498	146	128	125	0.13839399101	0.598404851332	0.804	0.769	0.035
2714	PPP3CB	PPP3CB	chr10	-	75206249	75206334	75206249	75206331	75214169	75214247	2714	124	92	156	151	128	125	0.137847357637	0.598404851332	0.568	0.502	0.066
2914	CAMSAP2	CAMSAP2	chr1	+	200816337	200816420	200816385	200816420	200813909	200813997	2914	87	6	153	21	173	125	0.140206142793	0.598404851332	0.913	0.84	0.073
3294	MBD1	MBD1	chr18	-	47799933	47800233	47799933	47800230	47800555	47800723	3294	85	3	77	0	128	125	0.138814462285	0.598404851332	0.965	1.0	-0.035
3631	TRIM17	TRIM17	chr1	-	228602344	228602814	228602344	228602778	228604239	228604583	3631	1	3	2	0	161	125	0.142083563947	0.598404851332	0.206	1.0	-0.794
3698	MUC1	MUC1	chr1	-	155159930	155160052	155159930	155160020	155160197	155160334	3698	94	0	299	7	157	125	0.14167713452	0.598404851332	1.0	0.971	0.029
501	SCOC	SCOC	chr4	+	141300722	141300806	141300725	141300806	141300274	141300346	501	345	3	711	15	128	125	0.13954379983	0.598404851332	0.991	0.979	0.012
515	ESRRA	ESRRA	chr11	+	64082212	64082383	64082215	64082383	64081710	64081839	515	92	12	149	10	128	125	0.142024415789	0.598404851332	0.882	0.936	-0.054
698	GLRX	GLRX	chr5	-	95149552	95150661	95149552	95150093	95152210	95152330	698	42	437	79	610	693	125	0.141163181915	0.598404851332	0.017	0.023	-0.006
714	TROAP	TROAP	chr12	+	49717937	49718171	49718013	49718171	49717627	49717820	714	9	30	35	62	201	125	0.141024062502	0.598404851332	0.157	0.26	-0.103
817	TUBGCP3	TUBGCP3	chr13	-	113212509	113212727	113212509	113212697	113213635	113213713	817	64	2	123	0	155	125	0.140358913906	0.598404851332	0.963	1.0	-0.037
115	ST7L	ST7L	chr1	-	113159434	113159517	113159434	113159466	113161530	113162040	115	36	5	50	2	176	125	0.142368035161	0.598547302754	0.836	0.947	-0.111
78	SRSF10	SRSF10	chr1	-	24298062	24298116	24298062	24298113	24298339	24298502	78	336	74	413	116	128	125	0.14262662518	0.598580634323	0.816	0.777	0.039
1260	FBXL5	FBXL5	chr4	-	15646115	15646331	15646115	15646280	15656826	15657035	1260	165	8	173	16	176	125	0.143067008377	0.599375466674	0.936	0.885	0.051
2347	PPP4R1	PPP4R1	chr18	-	9595015	9595151	9595015	9595100	9614223	9614268	2347	43	102	78	132	176	125	0.144137940527	0.600700527013	0.23	0.296	-0.066
3291	TUBGCP2	TUBGCP2	chr10	-	135096581	135096725	135096581	135096688	135097385	135097506	3291	288	2	444	9	162	125	0.14389122636	0.600700527013	0.991	0.974	0.017
3625	ZNF23	ZNF23	chr16	-	71487944	71488121	71487944	71488071	71489974	71490024	3625	7	1	11	8	175	125	0.143886529316	0.600700527013	0.833	0.495	0.338
2732	PIP5K1A	PIP5K1A	chr1	+	151196720	151196755	151196723	151196755	151171020	151171557	2732	72	167	76	234	128	125	0.144525652578	0.601267000621	0.296	0.241	0.055
1536	RAB34	RAB34	chr17	-	27044230	27044443	27044230	27044309	27045139	27045286	1536	139	44	123	55	259	125	0.146391755503	0.607182719045	0.604	0.519	0.085
1884	PCYT2	PCYT2	chr17	-	79866751	79867197	79866751	79866913	79867389	79867478	1884	12	130	28	180	409	125	0.146456133237	0.607182719045	0.027	0.045	-0.018
1388	C11orf30	C11orf30	chr11	+	76170976	76171129	76170979	76171129	76169226	76169402	1388	22	6	25	2	128	125	0.148094672164	0.607646180632	0.782	0.924	-0.142
1458	SLC25A39	SLC25A39	chr17	-	42399786	42399920	42399786	42399896	42400651	42400711	1458	13	14	29	15	149	125	0.147994533768	0.607646180632	0.438	0.619	-0.181
2401	MTHFD1L	MTHFD1L	chr6	+	151208977	151209117	151208980	151209117	151206769	151206870	2401	107	127	180	167	128	125	0.147517652972	0.607646180632	0.451	0.513	-0.062
2687	STK38	STK38	chr6	-	36507848	36507984	36507848	36507981	36514966	36515293	2687	35	29	48	63	128	125	0.147577358112	0.607646180632	0.541	0.427	0.114
3383	GPANK1	GPANK1	chr6	-	31631629	31632357	31631629	31632354	31632617	31632780	3383	36	19	29	27	128	125	0.148064182955	0.607646180632	0.649	0.512	0.137
386	WDR45	WDR45	chrX	-	48934303	48934412	48934303	48934409	48935495	48935570	386	7	17	5	32	128	125	0.147929909534	0.607646180632	0.287	0.132	0.155
769	CCDC92	CCDC92	chr12	-	124428818	124428911	124428818	124428901	124457075	124457532	769	41	14	33	5	135	125	0.148719014259	0.60916124537	0.731	0.859	-0.128
880	NAT6	NAT6	chr3	-	50333832	50335103	50333832	50334958	50336643	50336852	880	70	8	72	16	270	125	0.149597243024	0.611709274557	0.802	0.676	0.126
1933	GATAD2A	GATAD2A	chr19	+	19611926	19612225	19611929	19612225	19609251	19609531	1933	179	9	246	22	128	125	0.150121700859	0.611758740019	0.951	0.916	0.035
2697	POGLUT1	POGLUT1	chr3	+	119198754	119199019	119198897	119199019	119196159	119196295	2697	4	39	1	45	268	125	0.149883759115	0.611758740019	0.046	0.01	0.036
1407	PRIMPOL	PRIMPOL	chr4	+	185606562	185606652	185606565	185606652	185603401	185603490	1407	35	2	32	6	128	125	0.151238570691	0.613170979304	0.945	0.839	0.106
2027	TECR	TECR	chr19	+	14673985	14674069	14674017	14674069	14673336	14673387	2027	50	515	108	860	157	125	0.150910105654	0.613170979304	0.072	0.091	-0.019
2639	BTN3A3	BTN3A3	chr6	+	26443797	26443887	26443868	26443887	26443609	26443670	2639	42	0	11	1	196	125	0.151035094642	0.613170979304	1.0	0.875	0.125
3174	SLC6A8	SLC6A8	chrX	+	152958916	152959041	152958946	152959041	152958717	152958821	3174	232	2	272	7	155	125	0.152053047087	0.615428265159	0.989	0.969	0.02
1906	EIF4G3	EIF4G3	chr1	-	21276495	21276604	21276495	21276601	21295966	21296089	1906	88	98	63	96	128	125	0.152946601049	0.615841695479	0.467	0.391	0.076
3443	TTLL3	TTLL3	chr3	+	9860238	9860604	9860505	9860604	9859328	9859443	3443	72	1	63	4	392	125	0.153186753398	0.615841695479	0.958	0.834	0.124
3510	IRAK1	IRAK1	chrX	-	153278493	153278884	153278493	153278794	153279492	153279729	3510	334	25	525	56	215	125	0.153156251068	0.615841695479	0.886	0.845	0.041
435	FAM45A	FAM45A	chr10	+	120867459	120867676	120867479	120867676	120863576	120863709	435	23	44	39	46	145	125	0.15282460971	0.615841695479	0.311	0.422	-0.111
3208	LYPLAL1	LYPLAL1	chr1	+	219383856	219383989	219383873	219383989	219352488	219352588	3208	0	6	2	4	142	125	0.153876301753	0.6161132202	0.0	0.306	-0.306
717	ZNF189	ZNF189	chr9	+	104162165	104162292	104162210	104162292	104161135	104161471	717	4	4	3	0	170	125	0.15402830505	0.6161132202	0.424	1.0	-0.576
96	TMEM136	TMEM136	chr11	+	120198149	120198349	120198174	120198349	120195837	120196077	96	9	4	12	1	150	125	0.153667316483	0.6161132202	0.652	0.909	-0.257
1238	CD58	CD58	chr1	-	117061852	117061924	117061852	117061889	117064527	117064605	1238	9	57	7	95	160	125	0.155391642555	0.617739913271	0.11	0.054	0.056
3406	DEF8	DEF8	chr16	+	90030577	90030718	90030628	90030718	90029770	90029851	3406	49	11	68	27	176	125	0.15476548561	0.617739913271	0.76	0.641	0.119
3421	TCFL5	TCFL5	chr20	-	61488746	61488990	61488746	61488987	61490715	61490878	3421	57	9	72	21	128	125	0.155223316839	0.617739913271	0.861	0.77	0.091
932	LCOR	LCOR	chr10	+	98714709	98724198	98718168	98724198	98711859	98711953	932	561	1	1004	7	3584	125	0.155469718541	0.617739913271	0.951	0.833	0.118
3613	STAG3	STAG3	chr7	+	99809057	99809162	99809060	99809162	99808633	99808808	3613	2	1	1	6	128	125	0.157308375243	0.624007309103	0.661	0.14	0.521
1444	LETM2	LETM2	chr8	+	38250059	38250513	38250130	38250513	38245467	38245548	1444	12	4	23	2	196	125	0.158621834838	0.62403868263	0.657	0.88	-0.223
186	RNF19B	RNF19B	chr1	-	33402046	33402910	33402046	33402860	33407852	33408060	186	7	6	12	3	175	125	0.157814118093	0.62403868263	0.455	0.741	-0.286
3037	CYP39A1	CYP39A1	chr6	-	46607230	46607405	46607230	46607345	46609899	46610035	3037	10	0	14	3	185	125	0.158884220703	0.62403868263	1.0	0.759	0.241
3173	AAMP	AAMP	chr2	-	219134104	219134260	219134104	219134257	219134688	219134932	3173	56	422	112	660	128	125	0.158879550434	0.62403868263	0.115	0.142	-0.027
3213	NAT9	NAT9	chr17	-	72768098	72768193	72768098	72768190	72768356	72768416	3213	60	0	80	3	128	125	0.158220533563	0.62403868263	1.0	0.963	0.037
3638	ACSL4	ACSL4	chrX	-	108926364	108926895	108926364	108926601	108939372	108939425	3638	46	40	59	76	419	125	0.157904693923	0.62403868263	0.255	0.188	0.067
26	SNRPB	SNRPB	chr20	-	2442280	2442585	2442280	2442439	2443281	2443407	26	1646	312	2384	505	271	125	0.159439734413	0.625192259078	0.709	0.685	0.024
746	DDIT3	DDIT3	chr12	-	57911051	57911325	57911051	57911207	57911488	57911536	746	96	33	79	17	243	125	0.16052816066	0.628428274846	0.599	0.705	-0.106
561	RABL6	RABL6	chr9	+	139726713	139726822	139726716	139726822	139726172	139726313	561	7	371	3	673	128	125	0.161097939855	0.629626645456	0.018	0.004	0.014
1221	MUTYH	MUTYH	chr1	-	45799084	45799236	45799084	45799169	45800062	45800183	1221	15	5	13	11	192	125	0.162110520201	0.629767058822	0.661	0.435	0.226
1391	PGBD1	PGBD1	chr6	+	28251532	28251986	28251552	28251986	28249313	28249695	1391	10	25	10	11	145	125	0.161766946881	0.629767058822	0.256	0.439	-0.183
1403	TAF1	TAF1	chrX	+	70596799	70597041	70596862	70597041	70595016	70595136	1403	41	2	47	7	188	125	0.162203618214	0.629767058822	0.932	0.817	0.115
1780	HAUS7	HAUS7	chrX	-	152720999	152721224	152720999	152721106	152721722	152721822	1780	71	2	80	0	243	125	0.162716195684	0.629767058822	0.948	1.0	-0.052
1839	SYNRG	SYNRG	chr17	-	35902073	35902667	35902073	35902532	35913216	35914161	1839	76	4	111	13	260	125	0.162392588058	0.629767058822	0.901	0.804	0.097
1938	HCFC1R1	HCFC1R1	chr16	-	3073233	3073531	3073233	3073362	3073847	3073969	1938	121	19	141	13	294	125	0.162584041364	0.629767058822	0.73	0.822	-0.092
766	ALDH6A1	ALDH6A1	chr14	-	74537897	74538363	74537897	74538200	74538598	74538677	766	2	21	0	30	288	125	0.163039403365	0.629996917857	0.04	0.0	0.04
2250	GIGYF2	GIGYF2	chr2	+	233655407	233655625	233655425	233655625	233651859	233652039	2250	88	3	133	11	143	125	0.164125815763	0.633170352249	0.962	0.914	0.048
149	KANK2	KANK2	chr19	-	11289020	11289147	11289020	11289123	11289228	11289396	149	10	61	2	35	149	125	0.164574949775	0.633879000101	0.121	0.046	0.075
237	ZNF138	ZNF138	chr7	+	64275949	64276031	64275953	64276031	64275295	64275422	237	6	2	7	9	129	125	0.165392196733	0.636000911109	0.744	0.43	0.314
3303	CCL20	CCL20	chr2	+	228680169	228680284	228680172	228680284	228678557	228678703	3303	9	15	7	4	128	125	0.16574037374	0.636315132622	0.369	0.631	-0.262
1722	AFF1	AFF1	chr4	+	88055622	88055846	88055625	88055846	88053422	88053560	1722	44	1	66	6	128	125	0.166118346466	0.636742554351	0.977	0.915	0.062
1040	DOCK7	DOCK7	chr1	-	62943370	62943505	62943370	62943496	62954604	62954736	1040	111	8	203	7	134	125	0.171469109999	0.636809074149	0.928	0.964	-0.036
1231	C6orf89	C6orf89	chr6	+	36869996	36870210	36870055	36870210	36867201	36867409	1231	205	8	238	4	184	125	0.168333219556	0.636809074149	0.946	0.976	-0.03
1339	GEMIN5	GEMIN5	chr5	-	154311017	154311137	154311017	154311134	154311658	154311810	1339	30	2	58	11	128	125	0.166880910012	0.636809074149	0.936	0.837	0.099
1723	AFF1	AFF1	chr4	+	88055622	88055846	88055625	88055846	88052944	88053016	1723	16	0	15	2	128	125	0.169439131886	0.636809074149	1.0	0.88	0.12
1760	PRKAG2	PRKAG2	chr7	-	151292430	151292540	151292430	151292537	151329154	151329224	1760	30	8	54	27	128	125	0.169708656147	0.636809074149	0.786	0.661	0.125
1815	ZNF169	ZNF169	chr9	+	97061729	97064111	97062096	97064111	97055255	97055351	1815	4	2	6	0	492	125	0.171061786068	0.636809074149	0.337	1.0	-0.663
2485	NUSAP1	NUSAP1	chr15	+	41643185	41643327	41643188	41643327	41641295	41641439	2485	177	14	361	44	128	125	0.168928285587	0.636809074149	0.925	0.889	0.036
254	PRDM15	PRDM15	chr21	-	43248521	43248689	43248521	43248637	43255545	43255633	254	18	2	19	0	177	125	0.170924837173	0.636809074149	0.864	1.0	-0.136
2830	EDA2R	EDA2R	chrX	-	65819315	65819708	65819315	65819702	65822474	65822639	2830	3	3	0	3	131	125	0.169326723736	0.636809074149	0.488	0.0	0.488
3081	EPB41L3	EPB41L3	chr18	-	5419709	5419930	5419709	5419876	5423376	5423552	3081	107	9	232	10	179	125	0.16839848746	0.636809074149	0.892	0.942	-0.05
3372	BIRC7	BIRC7	chr20	+	61870709	61870962	61870763	61870962	61870513	61870585	3372	3	0	0	1	179	125	0.171420618596	0.636809074149	1.0	0.0	1.0
3394	PNPLA6	PNPLA6	chr19	+	7618757	7618901	7618760	7618901	7616247	7616323	3394	86	100	74	115	128	125	0.167449736781	0.636809074149	0.456	0.386	0.07
3444	MAP3K13	MAP3K13	chr3	+	185003304	185003431	185003312	185003431	185000728	185000815	3444	84	3	129	1	133	125	0.170864195514	0.636809074149	0.963	0.992	-0.029
3468	NOX4	NOX4	chr11	-	89184952	89185063	89184952	89185059	89223625	89223721	3468	30	8	30	3	129	125	0.169715436069	0.636809074149	0.784	0.906	-0.122
3864	ATL2	ATL2	chr2	-	38521098	38523732	38521098	38523255	38525285	38525717	3864	81	145	150	211	602	125	0.16994198547	0.636809074149	0.104	0.129	-0.025
3885	ARHGAP5	ARHGAP5	chr14	+	32586345	32586493	32586348	32586493	32559707	32563592	3885	124	42	186	45	128	125	0.170696838764	0.636809074149	0.742	0.801	-0.059
550	SSR1	SSR1	chr6	-	7301542	7301805	7301542	7301601	7303782	7303870	550	1009	8	1172	4	329	125	0.168971418563	0.636809074149	0.98	0.991	-0.011
723	CASP7	CASP7	chr10	+	115480759	115480927	115480790	115480927	115457252	115457362	723	1	102	6	157	156	125	0.16921196944	0.636809074149	0.008	0.03	-0.022
88	MMS19	MMS19	chr10	-	99237103	99237173	99237103	99237161	99237611	99237686	88	262	0	344	6	137	125	0.167332025466	0.636809074149	1.0	0.981	0.019
93	TMEM136	TMEM136	chr11	+	120197830	120198349	120198149	120198349	120195837	120196077	93	34	9	11	7	444	125	0.167104284486	0.636809074149	0.515	0.307	0.208
153	RGL3	RGL3	chr19	-	11510530	11510645	11510530	11510627	11510715	11510784	153	11	31	16	84	143	125	0.17212766235	0.638262201385	0.237	0.143	0.094
1853	FAM213B	FAM213B	chr1	+	2520360	2520479	2520392	2520479	2519988	2520064	1853	63	55	89	55	157	125	0.172410281451	0.638318995512	0.477	0.563	-0.086
1530	C2CD2L	C2CD2L	chr11	+	118984561	118984698	118984564	118984698	118984320	118984422	1530	12	38	10	61	128	125	0.173030068856	0.639371980823	0.236	0.138	0.098
3695	MUC1	MUC1	chr1	-	155159930	155160052	155159930	155160020	155160483	155160539	3695	16	3	70	4	157	125	0.173230180734	0.639371980823	0.809	0.933	-0.124
691	OS9	OS9	chr12	+	58109871	58109976	58109874	58109976	58109542	58109753	691	153	357	125	354	128	125	0.173734490313	0.640243769857	0.295	0.256	0.039
1920	KIF20B	KIF20B	chr10	+	91486049	91486278	91486169	91486278	91484776	91484915	1920	11	38	17	107	245	125	0.174154860589	0.640804017082	0.129	0.075	0.054
2405	SH3D19	SH3D19	chr4	-	152095821	152096847	152095821	152096826	152097685	152097839	2405	0	67	3	83	146	125	0.174741348592	0.641972831443	0.0	0.03	-0.03
2517	ING4	ING4	chr12	-	6761827	6761936	6761827	6761933	6762110	6762216	2517	7	32	10	21	128	125	0.175733390008	0.644625707126	0.176	0.317	-0.141
1989	FDXR	FDXR	chr17	-	72862905	72863001	72862905	72862998	72868160	72868258	1989	4	37	9	35	128	125	0.176287780434	0.64510076659	0.095	0.201	-0.106
2558	STEAP2	STEAP2	chr7	+	89861650	89866992	89866204	89866992	89859185	89859350	2558	185	4	304	2	4679	125	0.176926624018	0.64510076659	0.553	0.802	-0.249
2952	SMPD1	SMPD1	chr11	+	6412613	6413386	6412616	6413386	6411643	6412146	2952	95	10	73	14	128	125	0.176943468223	0.64510076659	0.903	0.836	0.067
3764	SUPT7L	SUPT7L	chr2	-	27883850	27884468	27883850	27884310	27885045	27885148	3764	47	0	49	2	283	125	0.176841152888	0.64510076659	1.0	0.915	0.085
2450	KCNMA1	KCNMA1	chr10	-	79395960	79396764	79395960	79396273	79397022	79397577	2450	67	57	73	86	616	125	0.177289614164	0.645377436926	0.193	0.147	0.046
2304	FGFR1OP	FGFR1OP	chr6	+	167453391	167455906	167453535	167455906	167447362	167447459	2304	119	0	177	3	269	125	0.177781767283	0.646183957796	1.0	0.965	0.035
2761	GBF1	GBF1	chr10	+	104119023	104119192	104119026	104119192	104118262	104118486	2761	20	121	15	148	128	125	0.17920821941	0.648407921138	0.139	0.09	0.049
3446	CNBP	CNBP	chr3	-	128889921	128890126	128889921	128890123	128890288	128890381	3446	29	288	32	457	128	125	0.178785617546	0.648407921138	0.09	0.064	0.026
3869	SLC39A9	SLC39A9	chr14	+	69925079	69929107	69928413	69929107	69922448	69922583	3869	2078	4	2667	11	3459	125	0.179184933345	0.648407921138	0.949	0.898	0.051
822	EDN1	EDN1	chr6	+	12292573	12292742	12292576	12292742	12290528	12290926	822	64	6	174	30	128	125	0.180182706239	0.650947507562	0.912	0.85	0.062
265	MEIS3	MEIS3	chr19	-	47910608	47910823	47910608	47910685	47912355	47912504	265	15	104	0	10	263	125	0.181326423193	0.653103316116	0.064	0.0	0.064
3248	NCOA1	NCOA1	chr2	+	24991089	24993570	24991092	24993570	24985555	24985645	3248	7	1	7	5	128	125	0.181158322697	0.653103316116	0.872	0.578	0.294
1389	PHRF1	PHRF1	chr11	+	605604	605724	605607	605724	605118	605300	1389	67	16	94	13	128	125	0.182032368425	0.65465857801	0.804	0.876	-0.072
1331	MITF	MITF	chr3	+	70000962	70001037	70000980	70001037	69998201	69998319	1331	53	107	98	149	143	125	0.182405765518	0.655014989559	0.302	0.365	-0.063
3367	SHPRH	SHPRH	chr6	-	146205944	146207923	146205944	146207576	146209155	146209236	3367	58	0	62	2	472	125	0.183038548501	0.656300381112	1.0	0.891	0.109
1222	MUTYH	MUTYH	chr1	-	45799084	45799233	45799084	45799169	45800062	45800183	1222	32	5	32	11	189	125	0.184007774386	0.657506116803	0.809	0.658	0.151
1347	ALAS1	ALAS1	chr3	+	52233225	52233456	52233236	52233456	52232098	52232271	1347	135	15	212	14	136	125	0.18420083423	0.657506116803	0.892	0.933	-0.041
2720	UBAP2L	UBAP2L	chr1	+	154241232	154241430	154241235	154241430	154238976	154239044	2720	94	47	141	51	128	125	0.183898811999	0.657506116803	0.661	0.73	-0.069
2959	GTF2I	GTF2I	chr7	+	74129176	74129236	74129179	74129236	74125362	74125440	2959	10	5	23	4	128	125	0.1846437771	0.658103492112	0.661	0.849	-0.188
1910	MAPK9	MAPK9	chr5	-	179660594	179663531	179660594	179663526	179665331	179665403	1910	30	112	29	159	130	125	0.185488176937	0.65982396949	0.205	0.149	0.056
32	UROD	UROD	chr1	+	45478528	45478691	45478578	45478691	45477804	45477957	32	45	160	25	128	175	125	0.185761653255	0.65982396949	0.167	0.122	0.045
3794	KIAA1958	KIAA1958	chr9	+	115421542	115427591	115421552	115427591	115407929	115408102	3794	19	0	20	2	135	125	0.185955415187	0.65982396949	1.0	0.903	0.097
420	ANAPC15	ANAPC15	chr11	-	71820632	71820986	71820632	71820974	71821133	71821271	420	5	233	15	357	137	125	0.186485845349	0.660724330406	0.019	0.037	-0.018
600	ATXN7L1	ATXN7L1	chr7	-	105245220	105248340	105245220	105248337	105250975	105251050	600	6	0	5	2	128	125	0.186980684916	0.661496111969	1.0	0.709	0.291
2486	NUSAP1	NUSAP1	chr15	+	41643188	41643327	41643230	41643327	41641295	41641439	2486	44	94	141	228	167	125	0.18758349012	0.66264700356	0.259	0.316	-0.057
493	ZNF286A	ZNF286A	chr17	+	15603361	15603680	15603448	15603680	15602890	15603091	493	44	0	48	2	212	125	0.188072959878	0.66339472406	1.0	0.934	0.066
2228	MAD1L1	MAD1L1	chr7	-	2270183	2270399	2270183	2270359	2272506	2272583	2228	11	4	26	3	165	125	0.190456234944	0.669822517005	0.676	0.868	-0.192
301	FOXP4	FOXP4	chr6	+	41557700	41557908	41557736	41557908	41557508	41557592	301	40	51	52	95	161	125	0.190265974418	0.669822517005	0.378	0.298	0.08
1348	ALAS1	ALAS1	chr3	+	52233225	52233456	52233236	52233456	52232687	52232864	1348	52	6	50	2	136	125	0.194106015745	0.673198428143	0.888	0.958	-0.07
1873	GOLGA2P10	GOLGA2P10	chr15	-	82763612	82765954	82763612	82765622	82767618	82767756	1873	4	0	50	21	457	125	0.193840263713	0.673198428143	1.0	0.394	0.606
1930	BEND7	BEND7	chr10	-	13489265	13489319	13489265	13489316	13494538	13494658	1930	24	22	27	41	128	125	0.19451713376	0.673198428143	0.516	0.391	0.125
2154	SLC26A6	SLC26A6	chr3	-	48669312	48669525	48669312	48669477	48670406	48670517	2154	12	6	7	9	173	125	0.194167304264	0.673198428143	0.591	0.36	0.231
2644	CCDC181	CCDC181	chr1	-	169366474	169366629	169366474	169366626	169388250	169388397	2644	11	3	7	6	128	125	0.192417944925	0.673198428143	0.782	0.533	0.249
2738	FOPNL	FOPNL	chr16	-	15976805	15976905	15976805	15976877	15977864	15978062	2738	0	4	2	3	153	125	0.193114972572	0.673198428143	0.0	0.353	-0.353
2950	PEX10	PEX10	chr1	-	2338158	2338394	2338158	2338334	2339890	2340297	2950	2	60	8	88	185	125	0.191930303214	0.673198428143	0.022	0.058	-0.036
3440	TMCO1	TMCO1	chr1	-	165737428	165737506	165737428	165737481	165737995	165738159	3440	47	8	65	20	150	125	0.194341313571	0.673198428143	0.83	0.73	0.1
3495	LIMA1	LIMA1	chr12	-	50586234	50586347	50586234	50586344	50589612	50589670	3495	71	472	125	675	128	125	0.194434719239	0.673198428143	0.128	0.153	-0.025
356	NCOA3	NCOA3	chr20	+	46268320	46268566	46268365	46268566	46267751	46267946	356	64	12	89	9	170	125	0.192900991232	0.673198428143	0.797	0.879	-0.082
3	FOXM1	FOXM1	chr12	-	2973848	2973921	2973848	2973918	2975558	2975687	3	0	24	4	64	128	125	0.194282939699	0.673198428143	0.0	0.058	-0.058
1483	CLCC1	CLCC1	chr1	-	109492930	109493070	109492930	109493060	109505982	109506121	1483	34	4	54	2	135	125	0.195660497555	0.674614369516	0.887	0.962	-0.075
2389	NSMCE4A	NSMCE4A	chr10	-	123718838	123718925	123718838	123718922	123719015	123719110	2389	172	2	222	7	128	125	0.195773768038	0.674614369516	0.988	0.969	0.019
2529	AKTIP	AKTIP	chr16	-	53524951	53526434	53524951	53526431	53526604	53526665	2529	63	30	91	62	128	125	0.19520947065	0.674614369516	0.672	0.589	0.083
1175	TMED7-TICAM2	TMED7-TICAM2	chr5	-	114914192	114917012	114914192	114916894	114952014	114952142	1175	63	2	53	5	243	125	0.196875354885	0.67657371982	0.942	0.845	0.097
1794	ADGRG1	ADGRG1	chr16	+	57685096	57685534	57685154	57685534	57684164	57684263	1794	183	12	302	31	183	125	0.19719234045	0.67657371982	0.912	0.869	0.043
2449	KCNMA1	KCNMA1	chr10	-	79395960	79396327	79395960	79396273	79397022	79397577	2449	40	57	42	86	179	125	0.197085548739	0.67657371982	0.329	0.254	0.075
3283	FAM213A	FAM213A	chr10	+	82180221	82180401	82180238	82180401	82173574	82173632	3283	44	2	41	0	142	125	0.19760029174	0.67700071259	0.951	1.0	-0.049
3212	NAT9	NAT9	chr17	-	72768098	72768193	72768098	72768178	72768356	72768416	3212	60	1	80	5	140	125	0.198513140854	0.677213400513	0.982	0.935	0.047
3409	PTGES2	PTGES2	chr9	-	130885980	130886130	130885980	130886126	130886770	130886829	3409	268	7	412	5	129	125	0.198333578581	0.677213400513	0.974	0.988	-0.014
3560	INTS8	INTS8	chr8	+	95850690	95850846	95850721	95850846	95848751	95848859	3560	89	9	120	6	156	125	0.198219748337	0.677213400513	0.888	0.941	-0.053
3571	ZNF124	ZNF124	chr1	-	247318290	247320705	247318290	247320519	247322307	247322368	3571	8	8	15	6	311	125	0.1989458559	0.677721403551	0.287	0.501	-0.214
3058	KIAA0430	KIAA0430	chr16	-	15719228	15719657	15719228	15719654	15724188	15724361	3058	25	9	26	4	128	125	0.199553919741	0.677858834056	0.731	0.864	-0.133
747	DDIT3	DDIT3	chr12	-	57911051	57911302	57911051	57911207	57911488	57911536	747	92	33	73	17	220	125	0.199278035854	0.677858834056	0.613	0.709	-0.096
1929	FAM193A	FAM193A	chr4	+	2664564	2664718	2664570	2664718	2661538	2661781	1929	52	0	51	2	131	125	0.200573589844	0.678390389913	1.0	0.961	0.039
2108	EPB41L1	EPB41L1	chr20	+	34802278	34802362	34802281	34802362	34800193	34800298	2108	18	15	17	26	128	125	0.200543104271	0.678390389913	0.54	0.39	0.15
2841	BSCL2	BSCL2	chr11	-	62458258	62458345	62458258	62458339	62458546	62458613	2841	6	236	12	248	131	125	0.200717655761	0.678390389913	0.024	0.044	-0.02
3739	ARFRP1	ARFRP1	chr20	-	62333181	62333252	62333181	62333250	62333487	62333569	3739	140	6	160	13	127	125	0.20113081912	0.678390389913	0.958	0.924	0.034
874	RASGRP3	RASGRP3	chr2	+	33764160	33764277	33764163	33764277	33759389	33759467	874	6	0	14	4	128	125	0.201113954333	0.678390389913	1.0	0.774	0.226
1061	CD101	CD101	chr1	+	117578777	117579173	117578789	117579173	117576481	117576756	1061	0	3	2	2	137	125	0.202581476236	0.679088764703	0.0	0.477	-0.477
2686	P2RX5	P2RX5	chr17	-	3592785	3592924	3592785	3592921	3593363	3593444	2686	3	0	2	2	128	125	0.204250201037	0.679088764703	1.0	0.494	0.506
2796	PHF10	PHF10	chr6	-	170117918	170118002	170117918	170117996	170118883	170119014	2796	191	37	288	74	131	125	0.201692300039	0.679088764703	0.831	0.788	0.043
2842	FGFR2	FGFR2	chr10	-	123237843	123239535	123237843	123239184	123243211	123243317	2842	55	1	150	0	476	125	0.203624007653	0.679088764703	0.935	1.0	-0.065
3225	ATXN3	ATXN3	chr14	-	92549469	92549602	92549469	92549579	92555073	92555161	3225	45	0	49	2	148	125	0.203613788088	0.679088764703	1.0	0.954	0.046
3469	RICTOR	RICTOR	chr5	-	38978684	38978752	38978684	38978750	38981968	38982138	3469	11	1	29	0	127	125	0.201995482619	0.679088764703	0.915	1.0	-0.085
3480	LARP4	LARP4	chr12	+	50821544	50821692	50821547	50821692	50794591	50794811	3480	75	11	134	11	128	125	0.204466005788	0.679088764703	0.869	0.922	-0.053
3765	SUPT7L	SUPT7L	chr2	-	27883850	27884310	27883850	27884255	27885045	27885148	3765	15	73	10	85	180	125	0.204343342009	0.679088764703	0.125	0.076	0.049
461	TMEM44-AS1	TMEM44-AS1	chr3	+	194309749	194309871	194309753	194309871	194304996	194305177	461	2	2	0	3	129	125	0.203464199113	0.679088764703	0.492	0.0	0.492
566	AUP1	AUP1	chr2	-	74754067	74754248	74754067	74754186	74754374	74754490	566	88	661	80	741	187	125	0.203296266782	0.679088764703	0.082	0.067	0.015
753	ZIM2	ZIM2	chr19	-	57335629	57335882	57335629	57335795	57347385	57347472	753	3	2	4	0	212	125	0.203626491804	0.679088764703	0.469	1.0	-0.531
1576	LOC100506207	LOC100506207	chr6	+	8438172	8438264	8438195	8438264	8435855	8436411	1576	0	1	9	2	148	125	0.205263259522	0.680318318868	0.0	0.792	-0.792
2199	PAPD4	PAPD4	chr5	+	78938654	78938733	78938666	78938733	78936927	78937019	2199	38	35	88	56	137	125	0.205885351176	0.680318318868	0.498	0.589	-0.091
3585	TYMP	TYMP	chr22	-	50967924	50968183	50967924	50968148	50968332	50968514	3585	5	19	0	6	160	125	0.20576957773	0.680318318868	0.171	0.0	0.171
809	HMGA2	HMGA2	chr12	+	66308499	66309307	66308838	66309307	66232298	66232349	809	7	18	4	25	464	125	0.205975772421	0.680318318868	0.095	0.041	0.054
3773	PTPRU	PTPRU	chr1	+	29650142	29650300	29650148	29650300	29649882	29650008	3773	88	1	64	3	131	125	0.207397480273	0.681245093386	0.988	0.953	0.035
452	TCTN2	TCTN2	chr12	+	124158161	124158357	124158164	124158357	124156602	124156679	452	23	21	50	28	128	125	0.207209879267	0.681245093386	0.517	0.636	-0.119
739	DDIT3	DDIT3	chr12	-	57911051	57911325	57911051	57911221	57911488	57911536	739	75	92	63	57	229	125	0.206706042032	0.681245093386	0.308	0.376	-0.068
954	EPHB6	EPHB6	chr7	+	142564660	142564823	142564695	142564823	142564235	142564360	954	5	0	1	1	160	125	0.206968243211	0.681245093386	1.0	0.439	0.561
3563	HPS4	HPS4	chr22	-	26866684	26866888	26866684	26866779	26868267	26868384	3563	5	75	9	65	234	125	0.208397150783	0.68358845614	0.034	0.069	-0.035
2565	PEG3	PEG3	chr19	-	57335629	57336109	57335629	57335795	57347385	57347472	2565	3	2	4	0	439	125	0.209014499806	0.68467301171	0.299	1.0	-0.701
1793	ADGRG1	ADGRG1	chr16	+	57685096	57685534	57685111	57685534	57684164	57684263	1793	32	481	35	724	140	125	0.210072596858	0.687196385338	0.056	0.041	0.015
1857	RNF216	RNF216	chr7	-	5780603	5781446	5780603	5781275	5792476	5792610	1857	96	70	126	70	296	125	0.211530631437	0.68913389887	0.367	0.432	-0.065
190	ILF3	ILF3	chr19	+	10793800	10793938	10793812	10793938	10793212	10793380	190	457	439	633	678	137	125	0.211251354613	0.68913389887	0.487	0.46	0.027
589	FUT3	FUT3	chr19	-	5846436	5846977	5846436	5846575	5851400	5851485	589	2	2	3	0	527	125	0.211179320974	0.68913389887	0.192	1.0	-0.808
1340	PPP2R5E	PPP2R5E	chr14	-	64006246	64006410	64006246	64006407	64009496	64010079	1340	38	11	67	32	128	125	0.2131076288	0.689452732079	0.771	0.672	0.099
1437	C8orf59	C8orf59	chr8	-	86131464	86131592	86131464	86131589	86132534	86132651	1437	110	17	129	30	128	125	0.214898152826	0.689452732079	0.863	0.808	0.055
1509	LYSMD3	LYSMD3	chr5	-	89811444	89815301	89811444	89815242	89820851	89821117	1509	43	1	59	5	184	125	0.21516316122	0.689452732079	0.967	0.889	0.078
1581	INPP5J	INPP5J	chr22	+	31520830	31521996	31521818	31521996	31518908	31519105	1581	65	0	77	2	1113	125	0.212132812391	0.689452732079	1.0	0.812	0.188
1584	PPP1R3F	PPP1R3F	chrX	+	49138443	49138526	49138446	49138526	49137868	49137924	1584	10	6	3	0	128	125	0.217547512092	0.689452732079	0.619	1.0	-0.381
1592	FCRLB	FCRLB	chr1	+	161696492	161696783	161696596	161696783	161695610	161695877	1592	1	2	2	0	229	125	0.217576047355	0.689452732079	0.214	1.0	-0.786
1673	FUBP1	FUBP1	chr1	-	78432732	78432785	78432732	78432782	78433310	78433350	1673	145	303	181	446	128	125	0.221174086606	0.689452732079	0.318	0.284	0.034
1736	ST13	ST13	chr22	-	41244297	41244373	41244297	41244343	41246826	41246884	1736	1110	68	1644	122	155	125	0.220639867889	0.689452732079	0.929	0.916	0.013
1784	LOC100131626	LOC100131626	chr11	-	118251934	118252275	118251934	118252222	118289229	118289337	1784	12	0	14	2	178	125	0.221075771509	0.689452732079	1.0	0.831	0.169
1855	RELA	RELA	chr11	-	65421066	65422471	65421066	65422264	65423158	65423233	1855	700	1	697	5	332	125	0.217082227732	0.689452732079	0.996	0.981	0.015
1951	C17orf53	C17orf53	chr17	+	42231920	42232032	42231923	42232032	42225225	42226395	1951	2	6	0	6	128	125	0.215364338779	0.689452732079	0.246	0.0	0.246
1966	HFE	HFE	chr6	+	26092912	26093188	26092954	26093188	26091541	26091817	1966	28	0	35	2	167	125	0.215188442993	0.689452732079	1.0	0.929	0.071
2137	FAM122B	FAM122B	chrX	-	133927844	133927923	133927844	133927887	133931150	133931262	2137	1	0	1	5	161	125	0.218263693316	0.689452732079	1.0	0.134	0.866
217	NFKB1	NFKB1	chr4	+	103455001	103455042	103455004	103455042	103450992	103451071	217	60	45	72	38	128	125	0.213950054873	0.689452732079	0.566	0.649	-0.083
2235	SEH1L	SEH1L	chr18	+	12985238	12987536	12986860	12987536	12984038	12984189	2235	688	5	1272	4	1747	125	0.221733541975	0.689452732079	0.908	0.958	-0.05
2363	LINC00472	LINC00472	chr6	-	72127022	72127146	72127022	72127095	72129768	72130448	2363	10	8	5	10	176	125	0.216613957536	0.689452732079	0.47	0.262	0.208
2536	BRCAT54	BRCAT54	chr5	-	44744429	44745510	44744429	44745506	44746043	44746140	2536	0	2	1	0	129	125	0.220838798148	0.689452732079	0.0	1.0	-1.0
2583	SLC9A3R2	SLC9A3R2	chr16	+	2087826	2089027	2087859	2089027	2087538	2087601	2583	179	26	113	24	158	125	0.221413929654	0.689452732079	0.845	0.788	0.057
2751	CAST	CAST	chr5	+	96100924	96101029	96100927	96101029	96097977	96098076	2751	508	119	1244	337	128	125	0.221199737949	0.689452732079	0.807	0.783	0.024
2882	NPTN	NPTN	chr15	-	73855576	73855598	73855576	73855586	73862490	73862764	2882	475	10	690	8	137	125	0.218114556006	0.689452732079	0.977	0.987	-0.01
2922	LMBR1L	LMBR1L	chr12	-	49495032	49495106	49495032	49495046	49495254	49495332	2922	42	14	40	22	185	125	0.221432674168	0.689452732079	0.67	0.551	0.119
3214	NAT9	NAT9	chr17	-	72766667	72767997	72766667	72767973	72768356	72768416	3214	12	6	32	7	149	125	0.22071219912	0.689452732079	0.627	0.793	-0.166
3237	OGFOD2	OGFOD2	chr12	+	123462906	123463116	123462988	123463116	123461417	123461517	3237	21	46	28	39	207	125	0.213421879912	0.689452732079	0.216	0.302	-0.086
3344	SELENBP1	SELENBP1	chr1	-	151342188	151342454	151342188	151342245	151345113	151345210	3344	2	21	0	22	334	125	0.22048652489	0.689452732079	0.034	0.0	0.034
3474	CDV3	CDV3	chr3	+	133306002	133309118	133306005	133309118	133305406	133305566	3474	273	32	555	85	128	125	0.221325089917	0.689452732079	0.893	0.864	0.029
3521	MECOM	MECOM	chr3	-	168838843	168839000	168838843	168838997	168840367	168840515	3521	45	66	41	84	128	125	0.220720418463	0.689452732079	0.4	0.323	0.077
355	NCOA3	NCOA3	chr20	+	46262761	46262939	46262791	46262939	46262239	46262380	355	4	58	2	86	155	125	0.215554399248	0.689452732079	0.053	0.018	0.035
3809	IL32	IL32	chr16	+	3115781	3115827	3115784	3115827	3115312	3115495	3809	185	393	98	250	128	125	0.219192201432	0.689452732079	0.315	0.277	0.038
3810	FLVCR1-AS1	FLVCR1-AS1	chr1	-	213029945	213030514	213029945	213030260	213031107	213031480	3810	2	2	3	0	379	125	0.212315115271	0.689452732079	0.248	1.0	-0.752
397	CDC25B	CDC25B	chr20	+	3778268	3778396	3778310	3778396	3776385	3777378	397	90	2	123	0	167	125	0.217246992238	0.689452732079	0.971	1.0	-0.029
469	ATPIF1	ATPIF1	chr1	+	28564271	28564616	28564347	28564616	28562871	28562963	469	62	876	121	1401	201	125	0.221403874684	0.689452732079	0.042	0.051	-0.009
518	IFFO1	IFFO1	chr12	-	6657833	6658015	6657833	6657991	6658641	6658650	518	5	16	0	5	149	125	0.217710055547	0.689452732079	0.208	0.0	0.208
73	ANKFY1	ANKFY1	chr17	-	4085475	4085647	4085475	4085644	4086692	4086846	73	11	33	11	60	128	125	0.219254798308	0.689452732079	0.246	0.152	0.094
862	MARCH10	MARCH10	chr17	-	60821736	60821889	60821736	60821886	60837195	60837367	862	0	1	2	0	128	125	0.221541511262	0.689452732079	0.0	1.0	-1.0
997	GUCY1B3	GUCY1B3	chr4	+	156723493	156723731	156723592	156723731	156721028	156721226	997	173	5	123	1	224	125	0.214150143088	0.689452732079	0.951	0.986	-0.035
1293	ST20	ST20	chr15	-	80199970	80200048	80199970	80200026	80215484	80215664	1293	2	0	0	1	147	125	0.223023005984	0.689869091049	1.0	0.0	1.0
1351	GMEB1	GMEB1	chr1	+	29010094	29010252	29010097	29010252	28995239	28995351	1351	5	8	15	10	128	125	0.222793552312	0.689869091049	0.379	0.594	-0.215
2243	EYA1	EYA1	chr8	-	72229786	72229924	72229786	72229909	72233968	72234114	2243	0	1	2	0	140	125	0.222547629579	0.689869091049	0.0	1.0	-1.0
504	CUTA	CUTA	chr6	-	33385257	33385593	33385257	33385472	33385735	33386065	504	337	205	306	217	246	125	0.222871935995	0.689869091049	0.455	0.417	0.038
1941	NUDT2	NUDT2	chr9	+	34336226	34336339	34336297	34336339	34329503	34329597	1941	3	1	9	0	196	125	0.22527667403	0.695938806706	0.657	1.0	-0.343
1136	ELF1	ELF1	chr13	-	41523941	41524109	41523941	41524037	41525464	41525572	1136	146	3	223	10	197	125	0.226068010838	0.69658117404	0.969	0.934	0.035
128	SERF2	SERF2	chr15	+	44085884	44088287	44085907	44088287	44085172	44085281	128	62	4007	92	4835	148	125	0.226012530025	0.69658117404	0.013	0.016	-0.003
1200	FKBP1B	FKBP1B	chr2	+	24285888	24286550	24285933	24286550	24283683	24283796	1200	61	27	59	38	170	125	0.230044370605	0.699521396899	0.624	0.533	0.091
144	DCTN5	DCTN5	chr16	+	23678337	23685068	23678367	23685068	23676946	23677049	144	16	166	16	260	155	125	0.227472232202	0.699521396899	0.072	0.047	0.025
1518	MSTO1	MSTO1	chr1	+	155581217	155581394	155581339	155581394	155581006	155581082	1518	11	97	9	140	247	125	0.230154778746	0.699521396899	0.054	0.032	0.022
1553	ABLIM3	ABLIM3	chr5	+	148637853	148640001	148639108	148640001	148632319	148632400	1553	387	0	490	2	1380	125	0.230009590827	0.699521396899	1.0	0.957	0.043
1586	SEC16A	SEC16A	chr9	-	139341306	139341467	139341306	139341401	139341678	139341816	1586	25	100	41	116	191	125	0.229857394776	0.699521396899	0.141	0.188	-0.047
2500	URGCP	URGCP	chr7	-	43927388	43927415	43927388	43927410	43946160	43946668	2500	24	5	65	6	130	125	0.228738308697	0.699521396899	0.822	0.912	-0.09
2685	ASNS	ASNS	chr7	-	97498219	97498491	97498219	97498417	97499089	97499125	2685	294	2	339	6	199	125	0.227725347891	0.699521396899	0.989	0.973	0.016
3135	THADA	THADA	chr2	-	43804160	43804381	43804160	43804373	43805651	43805746	3135	30	0	39	2	133	125	0.230244479884	0.699521396899	1.0	0.948	0.052
3939	CEP170B	CEP170B	chr14	+	105355851	105356095	105355956	105356095	105352611	105354315	3939	125	3	160	1	230	125	0.229664092639	0.699521396899	0.958	0.989	-0.031
456	ARFIP2	ARFIP2	chr11	-	6501552	6501693	6501552	6501653	6502460	6502709	456	30	12	29	20	165	125	0.22830920241	0.699521396899	0.654	0.523	0.131
605	ZNF33A	ZNF33A	chr10	+	38305798	38305943	38305802	38305943	38301225	38301278	605	73	2	102	0	129	125	0.229414464481	0.699521396899	0.973	1.0	-0.027
289	GLS2	GLS2	chr12	-	56868827	56868967	56868827	56868894	56869407	56869466	289	2	4	1	11	198	125	0.231002857373	0.700933701915	0.24	0.054	0.186
898	PATZ1	PATZ1	chr22	-	31724772	31724910	31724772	31724845	31731677	31731849	898	5	22	13	28	190	125	0.231935484075	0.702870477121	0.13	0.234	-0.104
1031	STAU1	STAU1	chr20	-	47740911	47741142	47740911	47741124	47752369	47752468	1031	59	273	49	291	143	125	0.238447253729	0.703776851871	0.159	0.128	0.031
1122	CELF1	CELF1	chr11	-	47505940	47506075	47505940	47506072	47508301	47508350	1122	206	10	294	8	128	125	0.235181741983	0.703776851871	0.953	0.973	-0.02
1126	HERPUD1	HERPUD1	chr16	+	56969312	56969387	56969315	56969387	56969146	56969224	1126	398	40	364	27	128	125	0.242369189614	0.703776851871	0.907	0.929	-0.022
1531	E2F6	E2F6	chr2	-	11593707	11593924	11593707	11593848	11605897	11606303	1531	62	0	79	2	201	125	0.241984821483	0.703776851871	1.0	0.961	0.039
1631	TFCP2	TFCP2	chr12	-	51487538	51489061	51487538	51489058	51489771	51489823	1631	99	7	149	18	128	125	0.241829754302	0.703776851871	0.932	0.89	0.042
1728	IL15	IL15	chr4	+	142640518	142640629	142640530	142640629	142557748	142557901	1728	4	2	4	0	137	125	0.241205884649	0.703776851871	0.646	1.0	-0.354
1962	ZFP90	ZFP90	chr16	+	68592277	68592471	68592375	68592471	68591900	68592027	1962	29	45	10	26	223	125	0.243063120454	0.703776851871	0.265	0.177	0.088
1965	HFE	HFE	chr6	+	26094413	26095469	26094631	26095469	26093346	26093460	1965	33	2	74	1	343	125	0.238566992417	0.703776851871	0.857	0.964	-0.107
2234	STUB1	STUB1	chr16	+	731062	731350	731151	731350	730110	730684	2234	12	141	5	111	214	125	0.238263030232	0.703776851871	0.047	0.026	0.021
2468	RRAD	RRAD	chr16	-	66958712	66959106	66958712	66959097	66959311	66959439	2468	16	55	6	38	134	125	0.238994422546	0.703776851871	0.213	0.128	0.085
2492	PSMA3	PSMA3	chr14	+	58727665	58727738	58727686	58727738	58724642	58724716	2492	1037	15	1679	35	146	125	0.239282884279	0.703776851871	0.983	0.976	0.007
2527	ACIN1	ACIN1	chr14	-	23533563	23533697	23533563	23533694	23535174	23535217	2527	301	77	380	118	128	125	0.242541382113	0.703776851871	0.792	0.759	0.033
2657	ADAR	ADAR	chr1	-	154569280	154569471	154569280	154569414	154569598	154569743	2657	519	2	594	7	182	125	0.235311222782	0.703776851871	0.994	0.983	0.011
2689	PSEN2	PSEN2	chr1	+	227079443	227079545	227079446	227079545	227078978	227079062	2689	48	17	63	34	128	125	0.234121515553	0.703776851871	0.734	0.644	0.09
2985	FKBP7	FKBP7	chr2	-	179334378	179334512	179334378	179334509	179341788	179341940	2985	58	18	16	2	128	125	0.233118777429	0.703776851871	0.759	0.887	-0.128
3168	CCL28	CCL28	chr5	-	43376747	43377586	43376747	43376990	43381902	43382154	3168	12	0	24	3	721	125	0.240002769623	0.703776851871	1.0	0.581	0.419
3288	ISOC2	ISOC2	chr19	-	55966626	55966745	55966626	55966697	55967002	55967212	3288	16	125	17	85	173	125	0.239409860561	0.703776851871	0.085	0.126	-0.041
3513	BTN2A1	BTN2A1	chr6	+	26467946	26469881	26468175	26469881	26466289	26466316	3513	60	56	35	46	354	125	0.242658611545	0.703776851871	0.274	0.212	0.062
3537	SORBS1	SORBS1	chr10	-	97174250	97174619	97174250	97174412	97181717	97181830	3537	100	0	125	2	332	125	0.233726222312	0.703776851871	1.0	0.959	0.041
3568	TGFBR3	TGFBR3	chr1	-	92185449	92185787	92185449	92185784	92187511	92187701	3568	9	1	20	8	128	125	0.238305496669	0.703776851871	0.898	0.709	0.189
3600	SAP30L	SAP30L	chr5	+	153832961	153833060	153832976	153833060	153825516	153826365	3600	12	1	12	4	140	125	0.237157929536	0.703776851871	0.915	0.728	0.187
3639	ACSL4	ACSL4	chrX	-	108926364	108926895	108926364	108926601	108976367	108976621	3639	45	4	64	2	419	125	0.243333233996	0.703776851871	0.77	0.905	-0.135
3641	CLTA	CLTA	chr9	+	36211599	36212059	36211604	36212059	36204064	36204176	3641	1503	40	2229	75	130	125	0.240963352189	0.703776851871	0.973	0.966	0.007
3646	BTN3A1	BTN3A1	chr6	+	26412639	26415444	26412932	26415444	26411782	26411809	3646	11	5	6	7	418	125	0.2376609995	0.703776851871	0.397	0.204	0.193
3886	ARHGAP5	ARHGAP5	chr14	+	32586345	32586493	32586348	32586493	32546494	32546641	3886	2	1	6	0	128	125	0.237920729509	0.703776851871	0.661	1.0	-0.339
3887	COL6A2	COL6A2	chr21	+	47548816	47549719	47549109	47549719	47546416	47546455	3887	74	91	4	10	418	125	0.24332048832	0.703776851871	0.196	0.107	0.089
3890	SUV420H1	SUV420H1	chr11	-	67939009	67939176	67939009	67939123	67941270	67941380	3890	100	4	140	2	178	125	0.237422602184	0.703776851871	0.946	0.98	-0.034
434	SEMA3B	SEMA3B	chr3	+	50311174	50311259	50311189	50311259	50310965	50311077	434	2	40	1	86	140	125	0.243155070773	0.703776851871	0.043	0.01	0.033
509	ZNF587	ZNF587	chr19	+	58367471	58367601	58367474	58367601	58361180	58361439	509	9	5	15	3	128	125	0.239180721123	0.703776851871	0.637	0.83	-0.193
532	RFC2	RFC2	chr7	-	73663341	73663550	73663341	73663448	73664068	73664110	532	7	89	8	194	227	125	0.237915029548	0.703776851871	0.042	0.022	0.02
607	ZNF213	ZNF213	chr16	+	3188354	3188542	3188418	3188542	3187166	3187680	607	5	5	2	7	189	125	0.234899097508	0.703776851871	0.398	0.159	0.239
662	COBL	COBL	chr7	-	51092805	51093069	51092805	51092928	51094242	51094362	662	9	9	42	22	266	125	0.243433701694	0.703776851871	0.32	0.473	-0.153
665	XRCC4	XRCC4	chr5	+	82648943	82649579	82648949	82649579	82554348	82554496	665	70	2	78	0	131	125	0.235227501907	0.703776851871	0.971	1.0	-0.029
731	ZBTB8A	ZBTB8A	chr1	+	33065687	33071551	33065868	33071551	33060654	33060824	731	68	13	74	8	306	125	0.236630692346	0.703776851871	0.681	0.791	-0.11
744	DDIT3	DDIT3	chr12	-	57911051	57911378	57911051	57911207	57911488	57911536	744	138	33	104	17	296	125	0.241261772479	0.703776851871	0.638	0.721	-0.083
802	ACSF3	ACSF3	chr16	+	89211621	89211809	89211674	89211809	89199543	89199670	802	0	33	3	64	178	125	0.239505013569	0.703776851871	0.0	0.032	-0.032
829	GAS2L1	GAS2L1	chr22	+	29707451	29708778	29708131	29708778	29706816	29706988	829	237	1	186	3	805	125	0.233493458032	0.703776851871	0.974	0.906	0.068
841	ZNF200	ZNF200	chr16	-	3272324	3274613	3272324	3274610	3282420	3282547	841	15	3	16	8	128	125	0.234426416333	0.703776851871	0.83	0.661	0.169
201	CCBL1	CCBL1	chr9	-	131598275	131598384	131598275	131598352	131599080	131599201	201	5	29	3	43	157	125	0.244001016026	0.704026829008	0.121	0.053	0.068
2261	GSTT1	GSTT1	chr22	-	24379360	24379511	24379360	24379450	24381699	24381787	2261	83	4	115	2	186	125	0.244109805033	0.704026829008	0.933	0.975	-0.042
1224	MUTYH	MUTYH	chr1	-	45799084	45799275	45799084	45799169	45800062	45800183	1224	13	5	13	11	231	125	0.244771954569	0.705084954778	0.585	0.39	0.195
272	GPNMB	GPNMB	chr7	+	23306099	23306234	23306135	23306234	23300074	23300392	272	27	146	29	111	161	125	0.245697703921	0.706369420995	0.126	0.169	-0.043
3940	IFNAR2	IFNAR2	chr21	+	34614144	34614282	34614190	34614282	34602199	34602521	3940	21	39	20	23	171	125	0.245809459316	0.706369420995	0.282	0.389	-0.107
53	PLAGL1	PLAGL1	chr6	-	144287294	144287422	144287294	144287367	144290043	144290115	53	14	10	20	26	180	125	0.246366484096	0.707119187526	0.493	0.348	0.145
1038	ICOSLG	ICOSLG	chr21	-	45656749	45657100	45656749	45656948	45658330	45658371	1038	23	1	42	0	277	125	0.254111831584	0.707204601283	0.912	1.0	-0.088
1135	NIPSNAP3B	NIPSNAP3B	chr9	+	107535277	107540045	107539408	107540045	107535102	107535189	1135	32	0	12	1	4256	125	0.249846273241	0.707204601283	1.0	0.261	0.739
1342	CDC27	CDC27	chr17	-	45219218	45219391	45219218	45219388	45219594	45219802	1342	61	91	101	118	128	125	0.254814945824	0.707204601283	0.396	0.455	-0.059
1381	EI24	EI24	chr11	+	125445200	125445304	125445204	125445304	125442353	125442465	1381	15	0	36	3	129	125	0.252901790893	0.707204601283	1.0	0.921	0.079
1385	PHF23	PHF23	chr17	-	7139248	7140086	7139248	7139885	7140703	7140796	1385	400	13	427	21	326	125	0.248699037892	0.707204601283	0.922	0.886	0.036
1409	MTERF2	MTERF2	chr12	-	107378892	107379003	107378892	107378993	107380746	107380944	1409	18	5	21	12	135	125	0.24932673147	0.707204601283	0.769	0.618	0.151
1422	CBLL1	CBLL1	chr7	+	107393855	107393956	107393858	107393956	107389324	107389492	1422	41	7	70	6	128	125	0.251531571782	0.707204601283	0.851	0.919	-0.068
150	GBGT1	GBGT1	chr9	-	136031401	136031489	136031401	136031452	136036853	136036919	150	3	28	7	28	162	125	0.251015076289	0.707204601283	0.076	0.162	-0.086
1811	CDK20	CDK20	chr9	-	90581358	90582574	90581358	90582546	90584108	90584264	1811	26	1	20	3	153	125	0.248206002259	0.707204601283	0.955	0.845	0.11
1940	DOCK1	DOCK1	chr10	+	128810495	128810638	128810558	128810638	128806995	128807068	1940	33	92	24	95	188	125	0.253114530099	0.707204601283	0.193	0.144	0.049
2034	MGAT4A	MGAT4A	chr2	-	99235568	99242055	99235568	99237968	99242185	99242298	2034	304	0	752	3	4212	125	0.254716743658	0.707204601283	1.0	0.882	0.118
2166	C21orf2	C21orf2	chr21	-	45750705	45750802	45750705	45750799	45751725	45751897	2166	23	17	22	9	128	125	0.249693157298	0.707204601283	0.569	0.705	-0.136
2181	ZNF347	ZNF347	chr19	-	53651933	53652065	53651933	53652062	53652493	53652620	2181	2	0	4	4	128	125	0.252285291612	0.707204601283	1.0	0.494	0.506
2217	CREM	CREM	chr10	+	35467799	35467914	35467816	35467914	35437295	35437419	2217	0	39	2	49	142	125	0.254569398136	0.707204601283	0.0	0.035	-0.035
221	TAF1C	TAF1C	chr16	-	84216849	84216939	84216849	84216934	84217015	84217113	221	60	6	59	11	130	125	0.248337840473	0.707204601283	0.906	0.838	0.068
238	MPZL3	MPZL3	chr11	-	118110925	118111092	118110925	118111056	118122936	118123083	238	23	0	34	2	161	125	0.252092663276	0.707204601283	1.0	0.93	0.07
2430	DCLK2	DCLK2	chr4	+	151141854	151141930	151141857	151141930	151124946	151125041	2430	10	10	4	1	128	125	0.251403678992	0.707204601283	0.494	0.796	-0.302
2548	NRF1	NRF1	chr7	+	129297182	129297414	129297185	129297414	129251542	129251665	2548	15	5	17	2	128	125	0.254984573578	0.707204601283	0.746	0.892	-0.146
2978	PPME1	PPME1	chr11	+	73957078	73957250	73957120	73957250	73950177	73950301	2978	0	200	6	264	167	125	0.250189928615	0.707204601283	0.0	0.017	-0.017
3155	DLG4	DLG4	chr17	-	7107326	7107386	7107326	7107377	7107517	7107571	3155	83	43	41	14	134	125	0.248212379773	0.707204601283	0.643	0.732	-0.089
320	TPD52L2	TPD52L2	chr20	+	62514071	62514173	62514102	62514173	62505020	62505169	320	354	7	499	5	156	125	0.253681113562	0.707204601283	0.976	0.988	-0.012
3221	ZNF227	ZNF227	chr19	+	44732598	44732725	44732639	44732725	44721943	44722005	3221	39	0	20	1	166	125	0.251159462935	0.707204601283	1.0	0.938	0.062
344	CRBN	CRBN	chr3	-	3216846	3216953	3216846	3216950	3221304	3221401	344	44	2	32	0	128	125	0.248564951819	0.707204601283	0.956	1.0	-0.044
3489	NPHP1	NPHP1	chr2	-	110920624	110920712	110920624	110920709	110922264	110922307	3489	9	4	6	7	128	125	0.254344215084	0.707204601283	0.687	0.456	0.231
3593	GUCD1	GUCD1	chr22	-	24936390	24939068	24936390	24939065	24942881	24942973	3593	12	2	5	3	128	125	0.250481983071	0.707204601283	0.854	0.619	0.235
3642	ABCE1	ABCE1	chr4	+	146025537	146025667	146025540	146025667	146019155	146019571	3642	273	44	551	70	128	125	0.25419179952	0.707204601283	0.858	0.885	-0.027
767	MANEAL	MANEAL	chr1	+	38265238	38267278	38265515	38267278	38262415	38262492	767	8	0	30	5	402	125	0.249687024314	0.707204601283	1.0	0.651	0.349
891	ARHGEF10	ARHGEF10	chr8	+	1812535	1812602	1812538	1812602	1808062	1808350	891	45	25	60	48	128	125	0.250220627174	0.707204601283	0.637	0.55	0.087
990	LINC01158	LINC01158	chr2	-	105429166	105429242	105429166	105429195	105467769	105467934	990	74	5	78	2	172	125	0.248049783751	0.707204601283	0.915	0.966	-0.051
160	TRPM7	TRPM7	chr15	-	50875285	50875356	50875285	50875353	50878588	50878685	160	40	19	43	31	128	125	0.255773366221	0.708569371851	0.673	0.575	0.098
1854	FAM213B	FAM213B	chr1	+	2519774	2519892	2519828	2519892	2519179	2519231	1854	2	109	7	157	179	125	0.256504457228	0.709723355782	0.013	0.03	-0.017
2237	ZNF20	ZNF20	chr19	-	12246583	12246719	12246583	12246710	12250994	12251222	2237	12	8	6	9	134	125	0.257378737901	0.709723355782	0.583	0.383	0.2
2295	MICA	MICA	chr6	+	31378848	31379136	31379020	31379136	31378319	31378574	2295	591	5	832	3	297	125	0.257148846707	0.709723355782	0.98	0.992	-0.012
335	MYBL1	MYBL1	chr8	-	67492367	67492601	67492367	67492598	67504674	67504779	335	33	0	77	3	128	125	0.257197998073	0.709723355782	1.0	0.962	0.038
1825	CYB561D2	CYB561D2	chr3	+	50388773	50388991	50388839	50388991	50388125	50388415	1825	41	43	92	71	191	125	0.258140724898	0.711003519096	0.384	0.459	-0.075
3245	IRF3	IRF3	chr19	-	50163969	50164101	50163969	50164085	50165204	50165585	3245	47	173	54	256	141	125	0.258907679629	0.712294399717	0.194	0.158	0.036
2507	SMUG1	SMUG1	chr12	-	54581602	54581689	54581602	54581686	54582734	54582778	2507	5	3	3	6	128	125	0.260002979595	0.713663350888	0.619	0.328	0.291
657	ZNF562	ZNF562	chr19	-	9759337	9764557	9759337	9764554	9768684	9768811	657	5	3	3	6	128	125	0.260002979595	0.713663350888	0.619	0.328	0.291
3300	COX18	COX18	chr4	-	73930494	73930619	73930494	73930616	73930966	73931130	3300	10	38	20	46	128	125	0.260429694504	0.714013904105	0.204	0.298	-0.094
1095	POLR1B	POLR1B	chr2	+	113304588	113304756	113304659	113304756	113299491	113300248	1095	37	3	99	3	196	125	0.262414981573	0.715890145474	0.887	0.955	-0.068
1621	MYO15B	MYO15B	chr17	+	73608878	73608974	73608895	73608974	73607966	73608097	1621	7	0	3	1	142	125	0.262662863247	0.715890145474	1.0	0.725	0.275
1892	EME1	EME1	chr17	+	48456428	48456585	48456467	48456585	48456134	48456256	1892	5	27	9	24	164	125	0.262553815663	0.715890145474	0.124	0.222	-0.098
2472	C1orf109	C1orf109	chr1	-	38155277	38155558	38155277	38155555	38155887	38156267	2472	4	10	2	15	128	125	0.262919734073	0.715890145474	0.281	0.115	0.166
2990	STRA6	STRA6	chr15	-	74488348	74488488	74488348	74488461	74489678	74489764	2990	158	4	8	1	152	125	0.263212540924	0.715890145474	0.97	0.868	0.102
3232	C19orf60	C19orf60	chr19	+	18700222	18700493	18700288	18700493	18699804	18699887	3232	40	19	6	6	191	125	0.262958047754	0.715890145474	0.579	0.396	0.183
3708	HCG18	HCG18	chr6	-	30255173	30262741	30255173	30257271	30263908	30264014	3708	1246	3	1466	1	5595	125	0.262793330972	0.715890145474	0.903	0.97	-0.067
1869	KIF17	KIF17	chr1	-	20996913	20996984	20996913	20996981	20998430	20998689	1869	2	3	1	8	128	125	0.264840767952	0.717607122577	0.394	0.109	0.285
215	C5orf38	C5orf38	chr5	+	2752735	2752868	2752793	2752868	2752244	2752578	215	6	2	5	0	183	125	0.264318493508	0.717607122577	0.672	1.0	-0.328
3635	PSMA3-AS1	PSMA3-AS1	chr14	-	58740696	58740853	58740696	58740728	58758352	58758425	3635	3	7	9	8	250	125	0.265152230202	0.717607122577	0.176	0.36	-0.184
3766	FAM110A	FAM110A	chr20	+	825350	826922	825353	826922	814339	814594	3766	3	2	8	1	128	125	0.265346352276	0.717607122577	0.594	0.887	-0.293
424	ATF2	ATF2	chr2	-	175936977	175939595	175936977	175939563	175945387	175945493	424	4	109	2	144	157	125	0.264757808821	0.717607122577	0.028	0.011	0.017
1973	ZFYVE1	ZFYVE1	chr14	-	73444634	73444752	73444634	73444710	73445568	73445677	1973	3	0	3	2	167	125	0.265674182836	0.717680937344	1.0	0.529	0.471
1909	ELMO2	ELMO2	chr20	-	45023043	45023171	45023043	45023142	45035186	45035271	1909	8	7	9	3	154	125	0.266007922823	0.717770530736	0.481	0.709	-0.228
3949	DYRK4	DYRK4	chr12	+	4722677	4723054	4722680	4723054	4721708	4721884	3949	74	27	87	22	128	125	0.26645650168	0.718169442451	0.728	0.794	-0.066
3259	AMOTL2	AMOTL2	chr3	-	134077381	134077561	134077381	134077558	134078124	134078345	3259	216	74	328	92	128	125	0.267147994143	0.719221431808	0.74	0.777	-0.037
720	P2RY6	P2RY6	chr11	+	72983351	72983511	72983384	72983511	72975549	72975694	720	18	0	28	2	158	125	0.267775499745	0.719288968944	1.0	0.917	0.083
844	HARS2	HARS2	chr5	+	140073075	140073250	140073175	140073250	140071010	140071341	844	6	73	2	60	225	125	0.267639984798	0.719288968944	0.044	0.018	0.026
1516	MSTO1	MSTO1	chr1	+	155583849	155584758	155583852	155584758	155583447	155583557	1516	94	3	109	1	128	125	0.269112785331	0.721258508833	0.968	0.991	-0.023
806	MEF2C	MEF2C	chr5	-	88119551	88119747	88119551	88119744	88178771	88179283	806	8	11	3	1	128	125	0.268975732894	0.721258508833	0.415	0.746	-0.331
1953	VPS29	VPS29	chr12	-	110933816	110934008	110933816	110933899	110939853	110939945	1953	650	13	1083	14	234	125	0.269868054537	0.721662837888	0.964	0.976	-0.012
3128	SCARF1	SCARF1	chr17	-	1543205	1543334	1543205	1543264	1543741	1543960	3128	7	2	16	1	195	125	0.26968908889	0.721662837888	0.692	0.911	-0.219
2770	SS18L1	SS18L1	chr20	+	60736491	60736636	60736571	60736636	60734932	60735017	2770	29	1	52	0	205	125	0.270376352562	0.722213344427	0.946	1.0	-0.054
1657	APOBEC3B	APOBEC3B	chr22	+	39387336	39387631	39387411	39387631	39385461	39385615	1657	119	0	202	3	200	125	0.271357733958	0.72402488122	1.0	0.977	0.023
1625	DHDDS	DHDDS	chr1	+	26795382	26797795	26795385	26797795	26786527	26786635	1625	31	86	28	108	128	125	0.27210319244	0.725203597708	0.26	0.202	0.058
555	ZNF419	ZNF419	chr19	+	58001498	58001553	58001514	58001553	57999078	57999351	555	1	4	0	8	141	125	0.272592564775	0.725697931642	0.181	0.0	0.181
2165	NKIRAS2	NKIRAS2	chr17	+	40173562	40173689	40173581	40173689	40172086	40172222	2165	0	74	2	67	144	125	0.273315172367	0.726002927266	0.0	0.025	-0.025
3457	LOC727751	LOC727751	chr15	+	82973923	82976258	82974255	82976258	82972121	82972259	3457	1	0	3	7	457	125	0.27324291683	0.726002927266	1.0	0.105	0.895
2155	SLC26A6	SLC26A6	chr3	-	48664308	48664488	48664308	48664485	48665378	48665471	2155	63	68	52	74	128	125	0.274415669747	0.726149361607	0.475	0.407	0.068
3206	CDADC1	CDADC1	chr13	+	49865819	49867622	49866913	49867622	49860357	49860418	3206	30	1	55	0	1219	125	0.274586630457	0.726149361607	0.755	1.0	-0.245
3624	ZNF23	ZNF23	chr16	-	71487944	71488121	71487944	71488071	71490666	71490731	3624	6	0	8	2	175	125	0.274403675684	0.726149361607	1.0	0.741	0.259
595	TSC22D4	TSC22D4	chr7	-	100074899	100075930	100074899	100075827	100076416	100076902	595	145	7	98	2	228	125	0.273835521728	0.726149361607	0.919	0.964	-0.045
1029	C14orf93	C14orf93	chr14	-	23467635	23468611	23467635	23468365	23479309	23479410	1029	45	2	28	0	371	125	0.277411283511	0.727176888062	0.883	1.0	-0.117
1360	CCDC107	CCDC107	chr9	+	35660770	35661500	35660936	35661500	35660553	35660644	1360	168	0	295	3	291	125	0.276731890617	0.727176888062	1.0	0.977	0.023
2305	NDOR1	NDOR1	chr9	+	140109858	140109973	140109879	140109973	140109546	140109654	2305	44	2	86	1	146	125	0.276296556587	0.727176888062	0.95	0.987	-0.037
3255	FAM63B	FAM63B	chr15	+	59146680	59149734	59146683	59149734	59143969	59144164	3255	41	16	75	19	128	125	0.276142744283	0.727176888062	0.714	0.794	-0.08
3806	PRUNE2	PRUNE2	chr9	-	79259654	79259828	79259654	79259825	79267398	79267599	3806	4	3	6	1	128	125	0.276622157332	0.727176888062	0.566	0.854	-0.288
652	CRTC3	CRTC3	chr15	+	91185163	91188577	91185166	91188577	91184328	91184431	652	46	25	62	23	128	125	0.277227009179	0.727176888062	0.642	0.725	-0.083
760	TJAP1	TJAP1	chr6	+	43466660	43466838	43466712	43466838	43465618	43465715	760	10	27	8	39	177	125	0.277369654747	0.727176888062	0.207	0.127	0.08
975	PER3	PER3	chr1	+	7889893	7890221	7889896	7890221	7887177	7887875	975	2	3	17	8	128	125	0.277255365626	0.727176888062	0.394	0.675	-0.281
1508	MGRN1	MGRN1	chr16	+	4736259	4740975	4738796	4740975	4733843	4733933	1508	71	60	43	49	2662	125	0.278241611899	0.727189679287	0.053	0.04	0.013
2258	ECSIT	ECSIT	chr19	-	11618516	11618665	11618516	11618544	11618805	11618863	2258	179	3	202	1	246	125	0.278221035336	0.727189679287	0.968	0.99	-0.022
2528	MRPL11	MRPL11	chr11	-	66204820	66204914	66204820	66204906	66205634	66205730	2528	265	11	462	12	133	125	0.278329718119	0.727189679287	0.958	0.973	-0.015
2121	RBBP5	RBBP5	chr1	-	205055269	205057943	205055269	205057940	205064000	205064192	2121	21	5	26	12	128	125	0.278645213695	0.727218328201	0.804	0.679	0.125
2398	KLHL8	KLHL8	chr4	-	88106402	88106951	88106402	88106723	88116475	88116842	2398	67	1	142	0	353	125	0.279563007636	0.72881709851	0.96	1.0	-0.04
1554	RTN3	RTN3	chr11	+	63486173	63488504	63486452	63488504	63448921	63449250	1554	23	0	13	1	404	125	0.28077007262	0.729574465089	1.0	0.801	0.199
2434	FAM89B	FAM89B	chr11	+	65340823	65341669	65340833	65341669	65339819	65340431	2434	38	68	19	49	135	125	0.28053431731	0.729574465089	0.341	0.264	0.077
3098	UBR5	UBR5	chr8	-	103277327	103277506	103277327	103277503	103279174	103279235	3098	121	41	108	27	128	125	0.280387886063	0.729574465089	0.742	0.796	-0.054
114	CBX6	CBX6	chr22	-	39257431	39263206	39257431	39263152	39267484	39267551	114	103	3	116	1	179	125	0.281518733245	0.730579340186	0.96	0.988	-0.028
2715	ZNF707	ZNF707	chr8	+	144773766	144773883	144773769	144773883	144773242	144773402	2715	1	19	2	9	128	125	0.282074602869	0.730579340186	0.049	0.178	-0.129
3117	SERINC5	SERINC5	chr5	-	79454658	79454785	79454658	79454779	79462205	79462301	3117	107	1	56	2	131	125	0.281902142582	0.730579340186	0.99	0.964	0.026
2991	CCDC84	CCDC84	chr11	+	118885997	118886149	118886016	118886149	118885703	118885793	2991	0	51	2	61	144	125	0.282567737819	0.730890731829	0.0	0.028	-0.028
3082	AHCYL2	AHCYL2	chr7	+	129019478	129019590	129019481	129019590	128864854	128865280	3082	1	7	0	12	128	125	0.282806966587	0.730890731829	0.122	0.0	0.122
2445	NOXA1	NOXA1	chr9	+	140328654	140328858	140328675	140328858	140328416	140328531	2445	6	6	1	4	146	125	0.283167062667	0.731030211512	0.461	0.176	0.285
357	TRIM32	TRIM32	chr9	+	119459940	119463579	119459943	119463579	119449580	119449660	357	9	9	5	11	128	125	0.283572767405	0.731287007088	0.494	0.307	0.187
882	ZC4H2	ZC4H2	chrX	-	64141696	64142123	64141696	64141868	64254508	64254624	882	7	10	0	2	380	125	0.28468248139	0.733356812901	0.187	0.0	0.187
473	CAPNS1	CAPNS1	chr19	+	36631898	36632122	36631901	36632122	36630827	36631059	473	10	4	6	6	128	125	0.285449804301	0.73454109124	0.709	0.494	0.215
1223	MUTYH	MUTYH	chr1	-	45799084	45799266	45799084	45799169	45800062	45800183	1223	13	5	14	11	222	125	0.289595872609	0.734761107774	0.594	0.417	0.177
1517	MSTO1	MSTO1	chr1	+	155583849	155584758	155583852	155584758	155583447	155583524	1517	15	9	17	5	128	125	0.289210118491	0.734761107774	0.619	0.769	-0.15
2055	LOC151174	LOC151174	chr2	-	239133753	239135253	239133753	239134140	239136324	239136439	2055	13	2	12	5	1238	125	0.29003875399	0.734761107774	0.396	0.195	0.201
2406	MRPS31P5	MRPS31P5	chr13	-	52744121	52744234	52744121	52744191	52745292	52745383	2406	7	4	3	5	168	125	0.289399347487	0.734761107774	0.566	0.309	0.257
2580	FBXO44	FBXO44	chr1	+	11715862	11716157	11715996	11716157	11714913	11715009	2580	66	1	83	4	259	125	0.286651604524	0.734761107774	0.97	0.909	0.061
2637	FPGT	FPGT	chr1	+	74670074	74674386	74670891	74674386	74667001	74667094	2637	109	1	163	0	942	125	0.288365145828	0.734761107774	0.935	1.0	-0.065
3390	PORCN	PORCN	chrX	+	48367955	48368344	48368171	48368344	48367346	48367491	3390	9	6	14	4	341	125	0.289787761841	0.734761107774	0.355	0.562	-0.207
346	ITFG3	ITFG3	chr16	+	304379	304680	304386	304680	299547	299653	346	288	14	235	17	132	125	0.288188690053	0.734761107774	0.951	0.929	0.022
3487	GTF2IRD1	GTF2IRD1	chr7	+	73929674	73929926	73929770	73929926	73927159	73927301	3487	2	108	6	138	221	125	0.290150638455	0.734761107774	0.01	0.024	-0.014
3554	ZNF268	ZNF268	chr12	+	133764450	133764658	133764457	133764658	133758531	133758616	3554	0	18	2	31	132	125	0.289596395086	0.734761107774	0.0	0.058	-0.058
427	TFPI2	TFPI2	chr7	-	93516572	93516743	93516572	93516667	93518346	93518535	427	4053	149	2456	104	201	125	0.286151028967	0.734761107774	0.944	0.936	0.008
56	PLAGL1	PLAGL1	chr6	-	144281605	144281693	144281605	144281679	144285923	144285955	56	11	61	25	91	139	125	0.288630518315	0.734761107774	0.14	0.198	-0.058
679	ZCCHC10	ZCCHC10	chr5	-	132335823	132335893	132335823	132335865	132342450	132342612	679	5	50	11	60	153	125	0.287737554525	0.734761107774	0.076	0.13	-0.054
773	IGF1R	IGF1R	chr15	+	99472786	99472889	99472789	99472889	99467753	99467913	773	34	17	37	28	128	125	0.289891822103	0.734761107774	0.661	0.563	0.098
983	SCNM1	SCNM1	chr1	+	151140619	151140814	151140669	151140814	151139801	151139890	983	256	18	276	13	175	125	0.286176744096	0.734761107774	0.91	0.938	-0.028
121	DDX3X	DDX3X	chrX	+	41206564	41206704	41206567	41206704	41206111	41206265	121	551	243	755	370	128	125	0.292485720061	0.735852932915	0.689	0.666	0.023
139	JKAMP	JKAMP	chr14	+	59953398	59953522	59953448	59953522	59951160	59951311	139	29	23	38	44	175	125	0.292170765664	0.735852932915	0.474	0.382	0.092
1668	MEPCE	MEPCE	chr7	+	100028237	100029312	100028652	100029312	100026412	100026663	1668	230	0	302	2	540	125	0.291563131896	0.735852932915	1.0	0.972	0.028
2145	AMZ2	AMZ2	chr17	+	66244780	66244846	66244784	66244846	66244144	66244199	2145	5	0	17	4	129	125	0.293233490057	0.735852932915	1.0	0.805	0.195
2176	RNF111	RNF111	chr15	+	59384711	59384839	59384735	59384839	59383257	59383353	2176	19	31	22	23	149	125	0.291194429407	0.735852932915	0.34	0.445	-0.105
2425	KRBA1	KRBA1	chr7	+	149418470	149418626	149418473	149418626	149417925	149418081	2425	13	12	8	14	128	125	0.293932997552	0.735852932915	0.514	0.358	0.156
3657	PES1	PES1	chr22	-	30976557	30976688	30976557	30976673	30976998	30977088	3657	231	13	330	12	140	125	0.291850105924	0.735852932915	0.941	0.961	-0.02
459	ZGPAT	ZGPAT	chr20	+	62365996	62366176	62366056	62366176	62364938	62365091	459	17	109	18	78	185	125	0.293357695331	0.735852932915	0.095	0.135	-0.04
740	DDIT3	DDIT3	chr12	-	57911051	57911302	57911051	57911221	57911488	57911536	740	71	92	57	57	206	125	0.292858582859	0.735852932915	0.319	0.378	-0.059
981	SETMAR	SETMAR	chr3	+	4354581	4355445	4355330	4355445	4344987	4345210	981	72	0	127	2	874	125	0.293971397823	0.735852932915	1.0	0.901	0.099
998	GUCY1B3	GUCY1B3	chr4	+	156723364	156723731	156723592	156723731	156721028	156721226	998	121	5	73	1	353	125	0.293373437774	0.735852932915	0.896	0.963	-0.067
2520	RSRC2	RSRC2	chr12	-	122992764	122992997	122992764	122992994	122995655	122995735	2520	162	138	173	174	128	125	0.294832289624	0.737047732219	0.534	0.493	0.041
2975	PMS2	PMS2	chr7	-	6045522	6045662	6045522	6045657	6048627	6048737	2975	19	4	37	15	130	125	0.295572079298	0.737047732219	0.82	0.703	0.117
524	YY1AP1	YY1AP1	chr1	-	155638417	155638568	155638417	155638508	155640110	155640255	524	79	67	92	61	185	125	0.295683302959	0.737047732219	0.443	0.505	-0.062
867	TMPRSS4	TMPRSS4	chr11	+	117978488	117978590	117978503	117978590	117975405	117975535	867	228	5	978	35	140	125	0.295068473732	0.737047732219	0.976	0.961	0.015
1720	RASGEF1B	RASGEF1B	chr4	-	82369222	82369438	82369222	82369435	82377804	82377942	1720	20	24	1	4	128	125	0.296010217297	0.737093220965	0.449	0.196	0.253
3264	SMPDL3B	SMPDL3B	chr1	+	28275504	28275673	28275575	28275673	28271742	28271956	3264	0	75	4	136	196	125	0.296998181258	0.738782975879	0.0	0.018	-0.018
2509	NREP	NREP	chr5	-	111092832	111092876	111092832	111092870	111093074	111093252	2509	5	4	5	1	131	125	0.297343544199	0.738872407437	0.544	0.827	-0.283
1004	OPTN	OPTN	chr10	+	13151096	13151288	13151111	13151288	13150961	13151015	1004	10	10	16	28	140	125	0.315927139574	0.739210188124	0.472	0.338	0.134
1055	CDK5RAP2	CDK5RAP2	chr9	-	123232388	123232498	123232388	123232495	123234025	123234156	1055	41	3	44	1	128	125	0.311705911622	0.739210188124	0.93	0.977	-0.047
1123	CELF1	CELF1	chr11	-	47498397	47498511	47498397	47498508	47498848	47498977	1123	71	111	114	146	128	125	0.312513544859	0.739210188124	0.384	0.433	-0.049
1159	APTX	APTX	chr9	-	32987541	32987840	32987541	32987729	32989756	32989893	1159	60	17	103	20	236	125	0.311212980002	0.739210188124	0.651	0.732	-0.081
1226	MUTYH	MUTYH	chr1	-	45799084	45799266	45799084	45799236	45800062	45800183	1226	1	3	1	0	155	125	0.306275664811	0.739210188124	0.212	1.0	-0.788
1232	HCST	HCST	chr19	+	36395021	36395173	36395024	36395173	36394673	36394805	1232	2	0	2	2	128	125	0.299805074504	0.739210188124	1.0	0.494	0.506
1332	NCAPG2	NCAPG2	chr7	-	158468168	158468348	158468168	158468308	158472651	158472777	1332	114	2	288	1	165	125	0.305781391605	0.739210188124	0.977	0.995	-0.018
1467	ZMIZ2	ZMIZ2	chr7	+	44796545	44796748	44796641	44796748	44796023	44796138	1467	249	15	300	12	221	125	0.305374195793	0.739210188124	0.904	0.934	-0.03
1495	CBS	CBS	chr21	-	44473300	44474093	44473300	44473757	44476912	44476997	1495	643	4	1071	3	461	125	0.306063344375	0.739210188124	0.978	0.99	-0.012
1542	CEP97	CEP97	chr3	+	101476477	101477267	101476654	101477267	101475906	101476040	1542	38	1	50	4	302	125	0.316728101155	0.739210188124	0.94	0.838	0.102
1544	BRCA1	BRCA1	chr17	-	41251791	41251897	41251791	41251894	41256138	41256278	1544	26	3	66	15	128	125	0.303872137486	0.739210188124	0.894	0.811	0.083
1579	IL4R	IL4R	chr16	+	27363860	27364017	27363865	27364017	27357787	27357939	1579	208	0	315	5	130	125	0.316903095581	0.739210188124	1.0	0.984	0.016
1615	FAM71E1	FAM71E1	chr19	-	50978581	50978760	50978581	50978712	50979089	50979190	1615	5	8	5	3	173	125	0.311301292054	0.739210188124	0.311	0.546	-0.235
1635	MLLT4	MLLT4	chr6	+	168272893	168273057	168272896	168273057	168271065	168271178	1635	89	60	251	138	128	125	0.306210576187	0.739210188124	0.592	0.64	-0.048
1747	GPRASP2	GPRASP2	chrX	+	101969336	101972661	101969464	101972661	101969116	101969194	1747	4	32	0	8	253	125	0.305326337119	0.739210188124	0.058	0.0	0.058
176	HOTAIR	HOTAIR	chr12	-	54359747	54359871	54359747	54359867	54360059	54360161	176	2	1	4	0	129	125	0.315902389893	0.739210188124	0.66	1.0	-0.34
1859	PAN2	PAN2	chr12	-	56717820	56717969	56717820	56717966	56718077	56718277	1859	24	11	27	7	128	125	0.31464854881	0.739210188124	0.681	0.79	-0.109
1893	PRICKLE1	PRICKLE1	chr12	-	42866186	42866366	42866186	42866363	42877559	42877797	1893	16	1	8	2	128	125	0.306876427313	0.739210188124	0.94	0.796	0.144
2020	CCNJ	CCNJ	chr10	+	97816844	97817004	97816877	97817004	97816457	97816757	2020	45	6	60	4	158	125	0.310835941346	0.739210188124	0.856	0.922	-0.066
2067	CELF2	CELF2	chr10	+	11370888	11374605	11372418	11374605	11367798	11367942	2067	123	1	255	6	1655	125	0.30238078244	0.739210188124	0.903	0.762	0.141
2074	POU2F2	POU2F2	chr19	-	42600233	42600395	42600233	42600347	42603678	42603770	2074	18	13	9	3	173	125	0.313950061345	0.739210188124	0.5	0.684	-0.184
2230	MAD1L1	MAD1L1	chr7	-	2270183	2270362	2270183	2270359	2272506	2272583	2230	26	4	45	3	128	125	0.309778439476	0.739210188124	0.864	0.936	-0.072
2325	SPARC	SPARC	chr5	-	151054172	151054235	151054172	151054232	151055692	151055762	2325	5645	116	1308	21	128	125	0.302762190891	0.739210188124	0.979	0.984	-0.005
2350	PAM	PAM	chr5	+	102363885	102363942	102363888	102363942	102360834	102361038	2350	66	152	85	160	128	125	0.313531789924	0.739210188124	0.298	0.342	-0.044
2420	FLII	FLII	chr17	-	18154993	18155130	18154993	18155127	18155312	18155460	2420	257	207	525	375	128	125	0.299893983456	0.739210188124	0.548	0.578	-0.03
2482	DERL2	DERL2	chr17	-	5388470	5388536	5388470	5388533	5389388	5389550	2482	147	14	164	10	128	125	0.301439040301	0.739210188124	0.911	0.941	-0.03
249	RNH1	RNH1	chr11	-	502061	502249	502061	502181	507112	507283	249	335	288	350	337	193	125	0.308628302213	0.739210188124	0.43	0.402	0.028
2522	RSRC2	RSRC2	chr12	-	123003385	123003598	123003385	123003576	123005931	123005975	2522	14	127	15	202	147	125	0.315790856285	0.739210188124	0.086	0.059	0.027
2540	PCMTD2	PCMTD2	chr20	+	62899239	62899363	62899320	62899363	62895781	62895884	2540	53	0	35	1	206	125	0.307903684916	0.739210188124	1.0	0.955	0.045
2575	SLC39A13	SLC39A13	chr11	+	47436589	47436710	47436610	47436710	47436327	47436460	2575	8	249	3	186	146	125	0.306193940027	0.739210188124	0.027	0.014	0.013
2771	NCAPG	NCAPG	chr4	+	17825269	17825393	17825294	17825393	17824605	17824746	2771	98	2	203	9	150	125	0.308752428123	0.739210188124	0.976	0.949	0.027
2773	OSBP2	OSBP2	chr22	+	31285163	31285221	31285166	31285221	31284209	31284327	2773	5	1	8	0	128	125	0.310878386651	0.739210188124	0.83	1.0	-0.17
277	BRD9	BRD9	chr5	-	889135	889280	889135	889275	889701	889762	277	99	0	150	3	130	125	0.300145290903	0.739210188124	1.0	0.98	0.02
2924	TRMT10A	TRMT10A	chr4	-	100480310	100480518	100480310	100480507	100485069	100485214	2924	19	9	17	14	136	125	0.315745720344	0.739210188124	0.66	0.527	0.133
3067	TP53	TP53	chr17	-	7576524	7576657	7576524	7576584	7576852	7576926	3067	3	1	6	0	198	125	0.300267523515	0.739210188124	0.654	1.0	-0.346
3104	NRXN3	NRXN3	chr14	+	80327381	80334633	80328005	80334633	80271454	80271533	3104	120	2	63	0	749	125	0.312452855889	0.739210188124	0.909	1.0	-0.091
322	TPD52L2	TPD52L2	chr20	+	62500648	62500794	62500717	62500794	62496580	62496737	322	653	7	884	5	194	125	0.301800998608	0.739210188124	0.984	0.991	-0.007
3260	TGFBRAP1	TGFBRAP1	chr2	-	105924070	105924775	105924070	105924772	105946081	105946171	3260	2	5	5	4	128	125	0.313743406197	0.739210188124	0.281	0.55	-0.269
3268	RBM26	RBM26	chr13	-	79928573	79928705	79928573	79928696	79929354	79929519	3268	64	20	83	36	134	125	0.314108447358	0.739210188124	0.749	0.683	0.066
3269	RBM26	RBM26	chr13	-	79939712	79939868	79939712	79939853	79940189	79940330	3269	16	101	34	153	140	125	0.302738001823	0.739210188124	0.124	0.166	-0.042
3279	NRP1	NRP1	chr10	-	33475144	33475419	33475144	33475416	33481208	33481346	3279	15	235	10	241	128	125	0.305064238249	0.739210188124	0.059	0.039	0.02
3346	WRNIP1	WRNIP1	chr6	+	2770353	2770595	2770428	2770595	2768924	2769116	3346	327	15	506	16	200	125	0.316566131289	0.739210188124	0.932	0.952	-0.02
3437	AIG1	AIG1	chr6	+	143508524	143511739	143508765	143511739	143486218	143486320	3437	4	26	2	33	366	125	0.304738905443	0.739210188124	0.05	0.02	0.03
3441	GCDH	GCDH	chr19	+	13007018	13007235	13007053	13007235	13006805	13006935	3441	82	3	141	2	160	125	0.31365966221	0.739210188124	0.955	0.982	-0.027
3559	PDLIM7	PDLIM7	chr5	-	176916771	176917032	176916771	176916833	176917870	176917907	3559	203	623	180	489	324	125	0.309423442115	0.739210188124	0.112	0.124	-0.012
3626	ZNF23	ZNF23	chr16	-	71481502	71483788	71481502	71483785	71487145	71487253	3626	2	1	4	0	128	125	0.315717354402	0.739210188124	0.661	1.0	-0.339
3630	SP1	SP1	chr12	+	53775893	53777406	53776037	53777406	53775442	53775597	3630	284	14	314	10	269	125	0.302783059096	0.739210188124	0.904	0.936	-0.032
3633	MRPL55	MRPL55	chr1	-	228295935	228296022	228295935	228296019	228296655	228296722	3633	0	65	2	78	128	125	0.312325345512	0.739210188124	0.0	0.024	-0.024
3651	XRN1	XRN1	chr3	-	142051216	142051376	142051216	142051373	142051808	142051931	3651	18	8	22	5	128	125	0.312956577836	0.739210188124	0.687	0.811	-0.124
3760	POC1A	POC1A	chr3	-	52185031	52185187	52185031	52185116	52188370	52188706	3760	1	11	7	25	196	125	0.300845597826	0.739210188124	0.055	0.152	-0.097
3802	UMAD1	UMAD1	chr7	+	7712939	7713084	7712946	7713084	7680266	7680452	3802	3	1	0	1	132	125	0.30813692871	0.739210188124	0.74	0.0	0.74
3813	RNF121	RNF121	chr11	+	71706485	71706597	71706495	71706597	71701642	71701763	3813	4	0	2	1	135	125	0.316981253199	0.739210188124	1.0	0.649	0.351
3843	AGER	AGER	chr6	-	32148744	32149016	32148744	32148918	32149300	32149409	3843	14	1	20	0	223	125	0.31044953896	0.739210188124	0.887	1.0	-0.113
3859	CCDC51	CCDC51	chr3	-	48476226	48476425	48476226	48476420	48481397	48481529	3859	13	1	19	0	130	125	0.299235061151	0.739210188124	0.926	1.0	-0.074
3904	ALG9	ALG9	chr11	-	111708971	111709122	111708971	111709101	111711377	111711532	3904	34	67	39	103	146	125	0.303496374732	0.739210188124	0.303	0.245	0.058
3908	PSMG1	PSMG1	chr21	-	40551849	40551912	40551849	40551897	40552210	40552362	3908	216	4	330	11	140	125	0.312241923222	0.739210188124	0.98	0.964	0.016
48	METTL9	METTL9	chr16	+	21666547	21668794	21666550	21668794	21636251	21636436	48	401	217	436	209	128	125	0.310814557346	0.739210188124	0.643	0.671	-0.028
540	CAMTA2	CAMTA2	chr17	-	4872201	4872276	4872201	4872274	4872444	4872632	540	86	2	82	0	127	125	0.315448314547	0.739210188124	0.977	1.0	-0.023
642	GSTT2	GSTT2	chr22	-	24325061	24325235	24325061	24325193	24325587	24326106	642	4	8	1	0	167	125	0.31276479586	0.739210188124	0.272	1.0	-0.728
699	GLRX	GLRX	chr5	-	95149552	95150511	95149552	95150093	95152210	95152330	699	36	437	63	610	543	125	0.308166815704	0.739210188124	0.019	0.023	-0.004
751	DTNBP1	DTNBP1	chr6	-	15651543	15651639	15651543	15651594	15652317	15652371	751	1	71	0	108	170	125	0.316919079667	0.739210188124	0.01	0.0	0.01
79	SRSF10	SRSF10	chr1	-	24290836	24294446	24290836	24294213	24298339	24298502	79	72	4	76	8	358	125	0.314665976533	0.739210188124	0.863	0.768	0.095
82	SRSF10	SRSF10	chr1	-	24290836	24297929	24290836	24294446	24298062	24298113	82	3210	8	2998	12	3608	125	0.301249659724	0.739210188124	0.933	0.896	0.037
1115	BTN3A2	BTN3A2	chr6	+	26376024	26378548	26376756	26378548	26374998	26375026	1115	226	1	130	2	857	125	0.320507694665	0.740896329481	0.971	0.905	0.066
1533	LINC01503	LINC01503	chr9	+	132104014	132104322	132104110	132104322	132101070	132101196	1533	28	1	36	0	221	125	0.321435096601	0.740896329481	0.941	1.0	-0.059
1705	EIF1AD	EIF1AD	chr11	-	65767773	65767976	65767773	65767947	65769380	65769637	1705	26	9	27	5	154	125	0.320330418742	0.740896329481	0.701	0.814	-0.113
1731	TSACC	TSACC	chr1	+	156309424	156309582	156309525	156309582	156308230	156308396	1731	4	2	3	0	226	125	0.319878916517	0.740896329481	0.525	1.0	-0.475
1773	IST1	IST1	chr16	+	71958671	71958720	71958675	71958720	71956376	71956583	1773	18	0	35	2	129	125	0.318394830091	0.740896329481	1.0	0.944	0.056
1786	UCHL5	UCHL5	chr1	-	192992055	192992169	192992055	192992166	192992973	192993076	1786	58	105	117	173	128	125	0.319368183998	0.740896329481	0.35	0.398	-0.048
1856	RELA	RELA	chr11	-	65427136	65427268	65427136	65427259	65427594	65427686	1856	324	9	352	15	134	125	0.319086414698	0.740896329481	0.971	0.956	0.015
233	TMEM218	TMEM218	chr11	-	124972027	124972247	124972027	124972213	124972629	124972705	233	2	8	7	11	159	125	0.322097682176	0.740896329481	0.164	0.333	-0.169
2817	PITPNM1	PITPNM1	chr11	-	67263648	67263819	67263648	67263816	67264701	67264907	2817	135	38	95	35	128	125	0.322352733032	0.740896329481	0.776	0.726	0.05
3209	NAT9	NAT9	chr17	-	72771760	72771991	72771760	72771846	72772405	72772564	3209	9	61	6	71	270	125	0.318820064621	0.740896329481	0.064	0.038	0.026
3371	HDAC5	HDAC5	chr17	-	42188096	42188171	42188096	42188168	42194861	42195072	3371	38	42	9	16	128	125	0.318843098331	0.740896329481	0.469	0.355	0.114
3592	GUCD1	GUCD1	chr22	-	24939809	24940051	24939809	24939922	24942881	24942973	3592	311	12	436	11	254	125	0.322034126847	0.740896329481	0.927	0.951	-0.024
438	PMF1-BGLAP	PMF1-BGLAP	chr1	+	156206078	156206274	156206139	156206274	156203418	156203519	438	406	17	489	28	186	125	0.320539808078	0.740896329481	0.941	0.921	0.02
510	ZNF638	ZNF638	chr2	+	71575556	71577401	71575882	71577401	71558884	71558995	510	8	45	6	60	451	125	0.322358160105	0.740896329481	0.047	0.027	0.02
950	ZNF197	ZNF197	chr3	+	44670556	44671036	44670565	44671036	44666510	44666635	950	6	8	4	12	134	125	0.321214650207	0.740896329481	0.412	0.237	0.175
1261	CLINT1	CLINT1	chr5	-	157216370	157216575	157216370	157216521	157218710	157219003	1261	138	155	205	267	179	125	0.323846188261	0.741111692295	0.383	0.349	0.034
157	CD4	CD4	chr12	+	6924896	6925569	6925221	6925569	6923924	6924158	157	2	7	0	4	450	125	0.324624300729	0.741111692295	0.074	0.0	0.074
2220	ZDHHC8	ZDHHC8	chr22	+	20132751	20135530	20134543	20135530	20130278	20131279	2220	680	1	668	3	1917	125	0.324470791159	0.741111692295	0.978	0.936	0.042
248	TYSND1	TYSND1	chr10	-	71902423	71902609	71902423	71902520	71903597	71903728	248	73	3	85	7	214	125	0.323971312297	0.741111692295	0.934	0.876	0.058
2612	PTPRG-AS1	PTPRG-AS1	chr3	-	62303482	62303578	62303482	62303575	62304540	62304622	2612	2	2	5	1	128	125	0.323011569425	0.741111692295	0.494	0.83	-0.336
3678	SLC43A3	SLC43A3	chr11	-	57193461	57193862	57193461	57193825	57194060	57194125	3678	40	188	105	403	162	125	0.324276475293	0.741111692295	0.141	0.167	-0.026
704	LY6E	LY6E	chr8	+	144102299	144102408	144102304	144102408	144099901	144100003	704	127	56	124	68	130	125	0.324285517774	0.741111692295	0.686	0.637	0.049
3873	ZNF133	ZNF133	chr20	+	18286311	18286451	18286324	18286451	18268926	18269248	3873	6	3	0	1	138	125	0.325040409108	0.741352910172	0.644	0.0	0.644
3662	FAM63A	FAM63A	chr1	-	150974640	150974876	150974640	150974787	150978787	150979273	3662	27	1	34	0	214	125	0.325539073886	0.741781782862	0.94	1.0	-0.06
1740	IBTK	IBTK	chr6	-	82906014	82906163	82906014	82906118	82909857	82909970	1740	163	12	229	11	170	125	0.326192566541	0.742562296377	0.909	0.939	-0.03
3488	GTF2IRD1	GTF2IRD1	chr7	+	73969722	73969824	73969767	73969824	73969503	73969553	3488	79	97	77	76	170	125	0.326946011984	0.74336515107	0.375	0.427	-0.052
849	NDUFB9	NDUFB9	chr8	+	125555327	125555520	125555329	125555520	125551342	125551528	849	818	14	1360	32	127	125	0.327167828214	0.74336515107	0.983	0.977	0.006
1916	ARNT	ARNT	chr1	-	150788734	150788882	150788734	150788876	150789263	150789366	1916	90	2	79	0	131	125	0.328136256797	0.744814280206	0.977	1.0	-0.023
2091	PDHA1	PDHA1	chrX	+	19369377	19369525	19369398	19369525	19368054	19368228	2091	3	318	8	421	146	125	0.328429412503	0.744814280206	0.008	0.016	-0.008
3403	UXS1	UXS1	chr2	-	106781191	106781255	106781191	106781240	106782511	106782539	3403	50	207	90	307	140	125	0.328824848169	0.745003545946	0.177	0.207	-0.03
1960	ZFP90	ZFP90	chr16	+	68596894	68601039	68596946	68601039	68592375	68592471	1960	9	58	2	28	177	125	0.329401612775	0.745602892234	0.099	0.048	0.051
152	GBGT1	GBGT1	chr9	-	136030564	136030736	136030564	136030699	136031287	136031323	152	0	11	2	22	162	125	0.331500922823	0.746111407824	0.0	0.066	-0.066
2550	TIMM9	TIMM9	chr14	-	58875211	58875886	58875211	58875817	58877560	58877656	2550	232	1	305	4	194	125	0.330160859935	0.746111407824	0.993	0.98	0.013
2589	PPP1R9A	PPP1R9A	chr7	+	94898518	94898819	94898572	94898819	94897861	94898019	2589	29	2	50	1	179	125	0.331490499998	0.746111407824	0.91	0.972	-0.062
300	FOXP4	FOXP4	chr6	+	41553168	41553255	41553174	41553255	41552506	41552629	300	106	9	140	18	131	125	0.331454662879	0.746111407824	0.918	0.881	0.037
3160	ZNF410	ZNF410	chr14	+	74371604	74371786	74371633	74371786	74370662	74370813	3160	231	10	264	7	154	125	0.33108331403	0.746111407824	0.949	0.968	-0.019
688	C4orf46	C4orf46	chr4	-	159587826	159590920	159587826	159590916	159593148	159593407	688	5	2	10	1	129	125	0.330798812315	0.746111407824	0.708	0.906	-0.198
1363	SEC13	SEC13	chr3	-	10360822	10361000	10360822	10360856	10362733	10362872	1363	3	8	7	8	269	125	0.334032293238	0.748985085683	0.148	0.289	-0.141
2206	TBCE	TBCE	chr1	+	235582731	235582876	235582787	235582876	235577747	235577933	2206	1	69	0	95	181	125	0.333442549542	0.748985085683	0.01	0.0	0.01
2799	MASTL	MASTL	chr10	+	27462046	27462188	27462049	27462188	27458872	27460012	2799	62	63	94	119	128	125	0.333230151993	0.748985085683	0.49	0.435	0.055
3763	SUPT7L	SUPT7L	chr2	-	27883850	27884468	27883850	27884255	27885045	27885148	3763	62	73	57	85	338	125	0.333952940886	0.748985085683	0.239	0.199	0.04
2863	ATXN2L	ATXN2L	chr16	+	28848048	28848558	28848071	28848558	28847253	28847443	2863	110	31	158	34	148	125	0.335438733897	0.75005060197	0.75	0.797	-0.047
3184	ARHGAP33	ARHGAP33	chr19	+	36277314	36277974	36277797	36277974	36276310	36276385	3184	57	1	68	0	608	125	0.33544976671	0.75005060197	0.921	1.0	-0.079
3653	ZBED5	ZBED5	chr11	-	10874250	10876665	10874250	10876633	10877690	10877804	3653	23	58	21	37	157	125	0.335134960899	0.75005060197	0.24	0.311	-0.071
1885	PCYT2	PCYT2	chr17	-	79866751	79866913	79866751	79866911	79867389	79867478	1885	132	2	182	6	127	125	0.336455422274	0.751405960061	0.985	0.968	0.017
1996	ZNF195	ZNF195	chr11	-	3398846	3399130	3398846	3399032	3400267	3400452	1996	17	1	21	0	223	125	0.336685250111	0.751405960061	0.905	1.0	-0.095
194	OAZ2	OAZ2	chr15	-	64983632	64983790	64983632	64983787	64995227	64995480	194	288	28	312	39	128	125	0.337239294503	0.751939715474	0.909	0.887	0.022
1931	MAP7	MAP7	chr6	-	136693638	136693787	136693638	136693763	136698892	136699006	1931	1	77	1	237	149	125	0.337647214785	0.752146967264	0.011	0.004	0.007
1404	TAF1	TAF1	chrX	+	70643823	70643916	70643866	70643916	70642966	70643089	1404	44	0	83	2	168	125	0.339838680459	0.752559477168	1.0	0.969	0.031
1741	RNF8	RNF8	chr6	+	37336153	37336994	37336259	37336994	37328221	37328350	1741	16	76	19	129	231	125	0.339262686318	0.752559477168	0.102	0.074	0.028
2210	IL16	IL16	chr15	+	81598760	81598886	81598763	81598886	81598248	81598507	2210	0	1	1	0	128	125	0.340668674547	0.752559477168	0.0	1.0	-1.0
2370	SLC35B1	SLC35B1	chr17	-	47783565	47783696	47783565	47783671	47784326	47784430	2370	161	85	223	99	150	125	0.339522278496	0.752559477168	0.612	0.652	-0.04
2688	UBE2A	UBE2A	chrX	+	118708863	118708944	118708870	118708944	118708429	118708718	2688	250	10	248	6	132	125	0.338946291818	0.752559477168	0.959	0.975	-0.016
3053	BHLHB9	BHLHB9	chrX	+	102002744	102002839	102002760	102002839	101975884	101976019	3053	1	0	0	1	141	125	0.340473706	0.752559477168	1.0	0.0	1.0
3363	CD164	CD164	chr6	-	109687716	109690220	109687716	109689528	109691613	109691670	3363	4309	12	5940	11	817	125	0.339596458208	0.752559477168	0.982	0.988	-0.006
3486	ARTN	ARTN	chr1	+	44401740	44401903	44401764	44401903	44401261	44401388	3486	1	0	0	1	149	125	0.340245813638	0.752559477168	1.0	0.0	1.0
565	CD83	CD83	chr6	+	14135338	14137148	14135341	14137148	14133879	14133986	565	45	5	41	2	128	125	0.339200232422	0.752559477168	0.898	0.952	-0.054
2824	HCN3	HCN3	chr1	+	155254329	155254548	155254462	155254548	155253764	155253926	2824	24	1	28	0	258	125	0.343663841296	0.758474355836	0.921	1.0	-0.079
1367	TRPT1	TRPT1	chr11	-	63991571	63991685	63991571	63991682	63991756	63991813	1367	19	175	19	242	128	125	0.34445590946	0.758819844825	0.096	0.071	0.025
3415	DFNB31	DFNB31	chr9	-	117166175	117166357	117166175	117166354	117168634	117169172	3415	32	6	24	2	128	125	0.344154421191	0.758819844825	0.839	0.921	-0.082
436	WNK1	WNK1	chr12	+	987377	987527	987380	987527	980430	980514	436	40	22	57	43	128	125	0.346340917343	0.762269226373	0.64	0.564	0.076
3120	SUPT20H	SUPT20H	chr13	-	37619383	37619513	37619383	37619510	37621671	37621738	3120	45	92	52	134	128	125	0.347229641286	0.763266258043	0.323	0.275	0.048
325	MFAP2	MFAP2	chr1	-	17303603	17303693	17303603	17303690	17304731	17304809	325	584	82	215	24	128	125	0.347433175248	0.763266258043	0.874	0.897	-0.023
1254	INTS7	INTS7	chr1	-	212119948	212120047	212119948	212119987	212125910	212126043	1254	40	1	54	0	185	125	0.350098316685	0.764228251604	0.964	1.0	-0.036
1455	ARMC9	ARMC9	chr2	+	232070910	232071002	232070912	232071002	232063259	232063412	1455	12	1	14	0	127	125	0.348762869014	0.764228251604	0.922	1.0	-0.078
1594	MELK	MELK	chr9	+	36607571	36607670	36607575	36607670	36599390	36599483	1594	152	2	335	9	129	125	0.349951061682	0.764228251604	0.987	0.973	0.014
1742	MAP4K2	MAP4K2	chr11	-	64564575	64564664	64564575	64564640	64564746	64564852	1742	73	6	91	4	149	125	0.351436033611	0.764228251604	0.911	0.95	-0.039
175	TMBIM4	TMBIM4	chr12	-	66547119	66547228	66547119	66547190	66563634	66563852	175	274	6	408	5	163	125	0.350179778614	0.764228251604	0.972	0.984	-0.012
2087	NSUN5	NSUN5	chr7	-	72716512	72717526	72716512	72717521	72717596	72717737	2087	117	7	208	19	130	125	0.350533548362	0.764228251604	0.941	0.913	0.028
2998	STEAP1B	STEAP1B	chr7	-	22532942	22533455	22532942	22533398	22534390	22534505	2998	11	0	23	2	182	125	0.35161175177	0.764228251604	1.0	0.888	0.112
3065	URI1	URI1	chr19	+	30505793	30507519	30506442	30507519	30503191	30503438	3065	678	20	828	32	774	125	0.351318139382	0.764228251604	0.846	0.807	0.039
3066	TP53	TP53	chr17	-	7579838	7579940	7579838	7579937	7590694	7590868	3066	181	11	251	10	128	125	0.3517114106	0.764228251604	0.941	0.961	-0.02
3341	COPS2	COPS2	chr15	-	49429544	49429655	49429544	49429634	49431724	49431850	3341	91	139	121	156	146	125	0.351668417572	0.764228251604	0.359	0.399	-0.04
620	INO80E	INO80E	chr16	+	30012532	30012851	30012734	30012851	30012249	30012361	620	106	203	109	244	327	125	0.350949959857	0.764228251604	0.166	0.146	0.02
737	SFI1	SFI1	chr22	+	31904240	31904362	31904244	31904362	31892124	31892623	737	40	5	46	10	129	125	0.349587545932	0.764228251604	0.886	0.817	0.069
1408	DYRK1A	DYRK1A	chr21	+	38850482	38850602	38850509	38850602	38844985	38845182	1408	12	76	18	78	152	125	0.352647704462	0.764581560314	0.115	0.16	-0.045
3555	TMEM71	TMEM71	chr8	-	133759187	133759360	133759187	133759303	133764030	133764243	3555	16	0	35	2	182	125	0.35283453914	0.764581560314	1.0	0.923	0.077
3800	ZBTB8OS	ZBTB8OS	chr1	-	33099551	33099711	33099551	33099673	33116033	33116191	3800	46	6	70	5	163	125	0.352237323502	0.764581560314	0.855	0.915	-0.06
1012	IDNK	IDNK	chr9	+	86242921	86243126	86243095	86243126	86237963	86238136	1012	1	2	8	4	299	125	0.3542682279	0.765816522234	0.173	0.455	-0.282
1258	GOLGA7	GOLGA7	chr8	+	41364572	41364640	41364577	41364640	41363429	41363531	1258	39	185	32	193	130	125	0.357818166372	0.765816522234	0.169	0.138	0.031
1299	NUBP2	NUBP2	chr16	+	1838138	1838208	1838161	1838208	1837941	1838052	1299	184	0	194	3	148	125	0.355169592823	0.765816522234	1.0	0.982	0.018
1337	C19orf48	C19orf48	chr19	-	51300949	51302204	51300949	51302181	51302550	51302614	1337	39	7	106	29	148	125	0.356680564346	0.765816522234	0.825	0.755	0.07
136	HSD17B7	HSD17B7	chr1	+	162767591	162767932	162767617	162767932	162766374	162766467	136	125	11	189	11	151	125	0.356106352634	0.765816522234	0.904	0.934	-0.03
1664	ZNF664	ZNF664	chr12	+	124472589	124472685	124472592	124472685	124458432	124458567	1664	156	71	241	92	128	125	0.35389807054	0.765816522234	0.682	0.719	-0.037
1772	IST1	IST1	chr16	+	71958671	71958720	71958675	71958720	71957190	71957283	1772	258	7	319	5	129	125	0.359318531961	0.765816522234	0.973	0.984	-0.011
203	IFITM3	IFITM3	chr11	-	319672	319990	319672	319985	320564	320914	203	2372	37	2496	48	130	125	0.355506576939	0.765816522234	0.984	0.98	0.004
2041	SLC29A4	SLC29A4	chr7	+	5331323	5331452	5331360	5331452	5330754	5330868	2041	24	3	19	5	162	125	0.358838933872	0.765816522234	0.861	0.746	0.115
208	HMGB3	HMGB3	chrX	+	150154067	150154222	150154071	150154222	150151747	150151849	208	83	13	114	12	129	125	0.355996832231	0.765816522234	0.861	0.902	-0.041
2135	FAM122B	FAM122B	chrX	-	133919915	133919980	133919915	133919977	133921501	133921563	2135	61	43	137	77	128	125	0.358667314785	0.765816522234	0.581	0.635	-0.054
2523	ZNF747	ZNF747	chr16	-	30541687	30544472	30541687	30544469	30545517	30546291	2523	6	13	8	9	128	125	0.35825347987	0.765816522234	0.311	0.465	-0.154
2775	PAAF1	PAAF1	chr11	+	73589823	73589864	73589827	73589864	73588013	73588113	2775	25	1	30	0	129	125	0.35690806877	0.765816522234	0.96	1.0	-0.04
3171	SLC2A11	SLC2A11	chr22	+	24226809	24228299	24226835	24228299	24226488	24226616	3171	0	28	1	22	151	125	0.358649447442	0.765816522234	0.0	0.036	-0.036
3199	PPRC1	PPRC1	chr10	+	103908384	103908451	103908390	103908451	103908128	103908278	3199	97	6	198	19	131	125	0.359497622037	0.765816522234	0.939	0.909	0.03
3323	NDUFAF5	NDUFAF5	chr20	+	13773805	13773873	13773825	13773873	13769234	13769298	3323	14	44	9	44	145	125	0.358922085812	0.765816522234	0.215	0.15	0.065
3634	MRPL55	MRPL55	chr1	-	228295935	228296022	228295935	228296019	228296137	228296175	3634	6	51	7	34	128	125	0.359217645398	0.765816522234	0.103	0.167	-0.064
3804	NME7	NME7	chr1	-	169293630	169293738	169293630	169293707	169336945	169337201	3804	100	19	125	17	156	125	0.357025873172	0.765816522234	0.808	0.855	-0.047
388	CARD8	CARD8	chr19	-	48733694	48733957	48733694	48733954	48734033	48734263	388	24	3	24	1	128	125	0.355678833115	0.765816522234	0.887	0.959	-0.072
2138	ARID1A	ARID1A	chr1	+	27100819	27101711	27101470	27101711	27100292	27100389	2138	653	2	765	5	776	125	0.361160671536	0.767494039264	0.981	0.961	0.02
2257	TMEM108	TMEM108	chr3	+	132948109	132948195	132948113	132948195	132764745	132764864	2257	9	7	17	7	129	125	0.361249288163	0.767494039264	0.555	0.702	-0.147
3506	CABYR	CABYR	chr18	+	21739435	21740033	21739909	21740033	21735664	21736006	3506	108	0	100	1	599	125	0.360768375687	0.767494039264	1.0	0.954	0.046
965	COX11	COX11	chr17	-	53038566	53040276	53038566	53038687	53040666	53040792	965	1993	1	2809	4	1714	125	0.36188923734	0.768170221127	0.993	0.981	0.012
282	ZNF181	ZNF181	chr19	+	35230427	35230526	35230430	35230526	35230052	35230173	282	6	4	5	1	128	125	0.362969574354	0.769482819348	0.594	0.83	-0.236
654	ABTB1	ABTB1	chr3	+	127393187	127393261	127393233	127393261	127391780	127391924	654	11	90	12	65	171	125	0.36315206759	0.769482819348	0.082	0.119	-0.037
1659	PGBD2	PGBD2	chr1	+	249210800	249213345	249211477	249213345	249208014	249208078	1659	76	1	79	3	802	125	0.364189458499	0.770313929934	0.922	0.804	0.118
663	C11orf68	C11orf68	chr11	-	65684282	65685689	65684282	65685686	65686380	65686531	663	13	20	6	16	128	125	0.364051076493	0.770313929934	0.388	0.268	0.12
1535	RAB34	RAB34	chr17	-	27043010	27043079	27043010	27043076	27044230	27044309	1535	4	7	2	9	128	125	0.366303141339	0.773414590201	0.358	0.178	0.18
3460	PASK	PASK	chr2	-	242077367	242077502	242077367	242077397	242078068	242078209	3460	31	0	30	1	230	125	0.366040881223	0.773414590201	1.0	0.942	0.058
2930	CCDC138	CCDC138	chr2	+	109408130	109408258	109408135	109408258	109405307	109405422	2930	18	2	29	1	130	125	0.367313476138	0.774862704079	0.896	0.965	-0.069
3672	DPP3	DPP3	chr11	+	66249663	66249941	66249666	66249941	66247483	66247936	3672	25	43	37	47	128	125	0.36783172285	0.775271098116	0.362	0.435	-0.073
1957	CXCL1	CXCL1	chr4	+	74735362	74735509	74735385	74735509	74735108	74735287	1957	23	886	37	1829	148	125	0.368596529593	0.776197982952	0.021	0.017	0.004
3692	MUC1	MUC1	chr1	-	155160638	155160761	155160638	155160707	155161973	155162074	3692	49	1	157	8	179	125	0.369726150207	0.776759728211	0.972	0.932	0.04
3858	CCDC51	CCDC51	chr3	-	48476226	48476546	48476226	48476420	48481397	48481529	3858	39	1	40	0	251	125	0.369839116824	0.776759728211	0.951	1.0	-0.049
905	FAM161A	FAM161A	chr2	-	62066555	62067716	62066555	62067660	62069256	62069495	905	16	0	15	1	181	125	0.369272274283	0.776759728211	1.0	0.912	0.088
3201	TCF4	TCF4	chr18	-	53018104	53018234	53018104	53018231	53070684	53070749	3201	49	3	13	0	128	125	0.370748049267	0.777984482996	0.941	1.0	-0.059
2603	IGF2BP2	IGF2BP2	chr3	-	185410486	185410568	185410486	185410550	185414399	185414451	2603	8	260	10	505	143	125	0.371573744166	0.778651078525	0.026	0.017	0.009
2701	SUCLG2-AS1	SUCLG2-AS1	chr3	+	67721252	67721428	67721305	67721428	67720239	67720333	2701	2	2	2	7	178	125	0.372043919848	0.778651078525	0.413	0.167	0.246
770	CASK	CASK	chrX	-	41394145	41394226	41394145	41394211	41401943	41402059	770	165	1	370	6	140	125	0.37197425113	0.778651078525	0.993	0.982	0.011
2068	CNTN4	CNTN4	chr3	+	3072538	3072659	3072541	3072659	3067785	3067961	2068	6	4	0	1	128	125	0.372588894273	0.778806178802	0.594	0.0	0.594
2705	KNSTRN	KNSTRN	chr15	+	40685393	40686489	40685669	40686489	40684149	40684224	2705	2	160	15	360	401	125	0.372953642706	0.778806178802	0.004	0.013	-0.009
3153	HPS1	HPS1	chr10	-	100205056	100205170	100205056	100205161	100206563	100206704	3153	109	1	118	3	134	125	0.373096427366	0.778806178802	0.99	0.973	0.017
976	TXNDC16	TXNDC16	chr14	-	52985889	52986011	52985889	52985996	53003436	53003511	976	10	0	23	2	140	125	0.373524156715	0.779018066581	1.0	0.911	0.089
2011	CRNDE	CRNDE	chr16	-	54954209	54954322	54954209	54954250	54957496	54957562	2011	185	17	227	15	197	125	0.374282800322	0.779239169284	0.873	0.906	-0.033
2096	GGT1	GGT1	chr22	+	25006216	25006498	25006324	25006498	25005931	25006000	2096	79	38	111	42	233	125	0.374249547083	0.779239169284	0.527	0.586	-0.059
2040	SLC29A4	SLC29A4	chr7	+	5327436	5327616	5327439	5327616	5322560	5322713	2040	0	2	1	1	128	125	0.374847589839	0.779595007949	0.0	0.494	-0.494
3691	MUC1	MUC1	chr1	-	155161973	155162074	155161973	155162038	155162576	155162706	3691	94	2	344	0	161	125	0.375433106843	0.779595007949	0.973	1.0	-0.027
763	NR2F1-AS1	NR2F1-AS1	chr5	-	92899069	92899169	92899069	92899166	92916847	92917026	763	26	4	18	1	128	125	0.375423225322	0.779595007949	0.864	0.946	-0.082
1116	BTN3A2	BTN3A2	chr6	+	26375742	26378548	26376756	26378548	26374998	26375026	1116	195	1	129	2	1139	125	0.381929163184	0.780862021989	0.955	0.876	0.079
1138	ZNF518A	ZNF518A	chr10	+	97893312	97893405	97893339	97893405	97892342	97892427	1138	7	17	18	27	152	125	0.380123706308	0.780862021989	0.253	0.354	-0.101
1345	SLC25A46	SLC25A46	chr5	+	110096903	110100861	110097146	110100861	110092401	110092459	1345	424	3	541	7	368	125	0.381361530962	0.780862021989	0.98	0.963	0.017
1439	TANC1	TANC1	chr2	+	160005652	160005783	160005655	160005783	159992704	159992809	1439	66	7	81	5	128	125	0.379635687463	0.780862021989	0.902	0.941	-0.039
1472	TRIP12	TRIP12	chr2	-	230695471	230695555	230695471	230695537	230701563	230701700	1472	215	20	234	16	143	125	0.380475793696	0.780862021989	0.904	0.927	-0.023
1562	IL17RE	IL17RE	chr3	+	9956158	9956283	9956231	9956283	9955639	9955708	1562	11	25	29	45	198	125	0.381855113487	0.780862021989	0.217	0.289	-0.072
1566	TNFSF13	TNFSF13	chr17	+	7463164	7463210	7463167	7463210	7461608	7462614	1566	1	2	0	3	128	125	0.377431961237	0.780862021989	0.328	0.0	0.328
1707	EIF1AD	EIF1AD	chr11	-	65767773	65767976	65767773	65767952	65769380	65769637	1707	23	17	19	21	149	125	0.378100126358	0.780862021989	0.532	0.432	0.1
189	ARFGAP1	ARFGAP1	chr20	+	61917717	61917794	61917723	61917794	61917005	61917065	189	216	9	211	13	131	125	0.381875441935	0.780862021989	0.958	0.939	0.019
1972	ZFYVE1	ZFYVE1	chr14	-	73444634	73444752	73444634	73444710	73444844	73444942	1972	62	6	43	2	167	125	0.380169829717	0.780862021989	0.886	0.941	-0.055
2229	MAD1L1	MAD1L1	chr7	-	2270183	2270399	2270183	2270362	2272506	2272583	2229	8	23	22	41	162	125	0.377642397812	0.780862021989	0.212	0.293	-0.081
2669	CDKN1C	CDKN1C	chr11	-	2904447	2905145	2904447	2905140	2905228	2905364	2669	59	5	9	0	130	125	0.377607185454	0.780862021989	0.919	1.0	-0.081
2806	CTSC	CTSC	chr11	-	88053980	88059611	88053980	88059567	88061279	88061364	2806	467	13	110	5	169	125	0.381482674181	0.780862021989	0.964	0.942	0.022
319	ZNF382	ZNF382	chr19	+	37100803	37100955	37100828	37100955	37098453	37098524	319	0	1	7	5	150	125	0.380742880175	0.780862021989	0.0	0.538	-0.538
3582	PAPD5	PAPD5	chr16	+	50259008	50259196	50259149	50259196	50258801	50258905	3582	57	9	128	29	266	125	0.380048987985	0.780862021989	0.749	0.675	0.074
4	FOXM1	FOXM1	chr12	-	2981261	2981413	2981261	2981410	2983142	2983691	4	89	83	261	208	128	125	0.381546231848	0.780862021989	0.512	0.551	-0.039
738	DDIT3	DDIT3	chr12	-	57911051	57911378	57911051	57911221	57911488	57911536	738	117	92	88	57	282	125	0.379625331414	0.780862021989	0.36	0.406	-0.046
752	SEC23B	SEC23B	chr20	+	18505076	18505313	18505130	18505313	18496293	18496380	752	332	16	642	23	179	125	0.381049478722	0.780862021989	0.935	0.951	-0.016
1109	TLK2	TLK2	chr17	+	60558481	60558567	60558484	60558567	60556385	60556651	1109	8	7	6	10	128	125	0.394411474196	0.786566778724	0.527	0.369	0.158
122	DDX3X	DDX3X	chrX	+	41206564	41206704	41206567	41206704	41205757	41205875	122	15	4	17	2	128	125	0.394325033084	0.786566778724	0.786	0.892	-0.106
1240	CANT1	CANT1	chr17	-	76993073	76994045	76993073	76993726	77005745	77005899	1240	246	0	348	2	444	125	0.396716445586	0.786566778724	1.0	0.98	0.02
1244	AMT	AMT	chr3	-	49459536	49459704	49459536	49459690	49459793	49460111	1244	9	2	12	6	139	125	0.394542564452	0.786566778724	0.802	0.643	0.159
1519	RANBP1	RANBP1	chr22	+	20114474	20114880	20114477	20114880	20113825	20113891	1519	729	466	1382	940	128	125	0.397124430222	0.786566778724	0.604	0.589	0.015
1662	DNAAF3	DNAAF3	chr19	-	55677225	55677431	55677225	55677368	55677696	55677785	1662	1	8	0	8	188	125	0.389372338456	0.786566778724	0.077	0.0	0.077
1667	TRAF3IP2	TRAF3IP2	chr6	-	111887646	111887763	111887646	111887760	111888826	111888895	1667	103	1	121	0	128	125	0.390989646448	0.786566778724	0.99	1.0	-0.01
1895	KDM5C	KDM5C	chrX	-	53246324	53246459	53246324	53246456	53246977	53247148	1895	195	57	257	63	128	125	0.396158600429	0.786566778724	0.77	0.799	-0.029
1937	CIB1	CIB1	chr15	-	90775450	90775679	90775450	90775559	90776900	90776935	1937	64	1066	74	1440	245	125	0.388010596279	0.786566778724	0.03	0.026	0.004
2348	PAM	PAM	chr5	+	102363885	102363942	102363888	102363942	102355493	102355547	2348	10	79	16	87	128	125	0.389851524934	0.786566778724	0.11	0.152	-0.042
261	ALKBH2	ALKBH2	chr12	-	109530311	109530742	109530311	109530592	109531051	109531293	261	90	25	123	26	275	125	0.386855637141	0.786566778724	0.621	0.683	-0.062
2679	TMEM91	TMEM91	chr19	+	41889619	41889987	41889790	41889987	41888676	41888826	2679	12	7	1	2	296	125	0.387806500041	0.786566778724	0.42	0.174	0.246
2718	MDM1	MDM1	chr12	-	68718784	68721290	68718784	68720801	68724886	68725001	2718	11	11	27	17	614	125	0.390665920839	0.786566778724	0.169	0.244	-0.075
2757	IKBKB	IKBKB	chr8	+	42175174	42175289	42175227	42175289	42174227	42174422	2757	168	7	155	10	178	125	0.390623906204	0.786566778724	0.944	0.916	0.028
2829	SLC11A2	SLC11A2	chr12	-	51402258	51402407	51402258	51402327	51404477	51404549	2829	135	0	164	2	205	125	0.394417348033	0.786566778724	1.0	0.98	0.02
2839	ZNF30	ZNF30	chr19	+	35424528	35424627	35424531	35424627	35422746	35422897	2839	1	2	1	0	128	125	0.388208269734	0.786566778724	0.328	1.0	-0.672
2870	SLC29A2	SLC29A2	chr11	-	66133596	66133702	66133596	66133662	66133901	66134035	2870	91	26	205	46	165	125	0.387092819448	0.786566778724	0.726	0.771	-0.045
2878	UBXN1	UBXN1	chr11	-	62443969	62444477	62443969	62444111	62444989	62445106	2878	779	4	792	7	491	125	0.390122803884	0.786566778724	0.98	0.966	0.014
2888	KIAA1549	KIAA1549	chr7	-	138516126	138522905	138516126	138522857	138524877	138525023	2888	23	2	35	1	173	125	0.389040022489	0.786566778724	0.893	0.962	-0.069
2910	POLR3E	POLR3E	chr16	+	22320245	22320361	22320295	22320361	22319468	22319546	2910	120	1	188	4	175	125	0.391704924696	0.786566778724	0.988	0.971	0.017
2984	FKBP7	FKBP7	chr2	-	179334378	179334512	179334378	179334509	179343005	179343355	2984	31	4	6	0	128	125	0.391776444978	0.786566778724	0.883	1.0	-0.117
3207	LYPLAL1	LYPLAL1	chr1	+	219366423	219366593	219366471	219366593	219352488	219352588	3207	59	18	60	25	173	125	0.389443917947	0.786566778724	0.703	0.634	0.069
327	POLD1	POLD1	chr19	+	50911963	50912158	50912041	50912158	50910583	50910672	327	9	102	12	202	203	125	0.397099479651	0.786566778724	0.052	0.035	0.017
3306	BZRAP1	BZRAP1	chr17	-	56383702	56383774	56383702	56383747	56384160	56384329	3306	7	5	3	5	152	125	0.389941277764	0.786566778724	0.535	0.33	0.205
3333	RIC8A	RIC8A	chr11	+	212596	212759	212614	212759	212415	212511	3333	11	335	10	446	143	125	0.39723598624	0.786566778724	0.028	0.019	0.009
3425	DAXX	DAXX	chr6	-	33289495	33289754	33289495	33289685	33290638	33290793	3425	89	2	129	1	194	125	0.394723516115	0.786566778724	0.966	0.988	-0.022
3467	PTBP1	PTBP1	chr19	+	805491	805569	805512	805569	805012	805187	3467	570	4	817	10	146	125	0.396552617863	0.786566778724	0.992	0.986	0.006
3652	TMEM171	TMEM171	chr5	+	72427364	72427644	72427367	72427644	72424216	72424358	3652	16	9	8	8	128	125	0.390772553242	0.786566778724	0.635	0.494	0.141
3712	ZNF771	ZNF771	chr16	+	30419352	30419515	30419365	30419515	30418734	30418985	3712	2	29	2	11	138	125	0.390109347658	0.786566778724	0.059	0.141	-0.082
39	FMR1	FMR1	chrX	+	147026388	147026571	147026463	147026571	147024650	147024846	39	110	14	250	42	200	125	0.396949096476	0.786566778724	0.831	0.788	0.043
421	ANAPC15	ANAPC15	chr11	-	71822202	71822332	71822202	71822327	71823695	71823822	421	7	0	27	3	130	125	0.394303673551	0.786566778724	1.0	0.896	0.104
523	YY1AP1	YY1AP1	chr1	-	155629232	155630724	155629232	155630704	155631097	155631214	523	3	89	6	95	145	125	0.385805810842	0.786566778724	0.028	0.052	-0.024
562	SLC12A9	SLC12A9	chr7	+	100462908	100463160	100462981	100463160	100460302	100460449	562	0	1	2	1	198	125	0.385333315033	0.786566778724	0.0	0.558	-0.558
598	PXK	PXK	chr3	+	58398627	58398690	58398630	58398690	58395816	58395886	598	16	3	25	2	128	125	0.395420711228	0.786566778724	0.839	0.924	-0.085
619	CSF1	CSF1	chr1	+	110465787	110466812	110466681	110466812	110464468	110464616	619	780	11	271	6	1019	125	0.395643104084	0.786566778724	0.897	0.847	0.05
715	ZNF189	ZNF189	chr9	+	104162165	104162292	104162207	104162292	104161135	104161471	715	4	12	3	19	167	125	0.394425116795	0.786566778724	0.2	0.106	0.094
937	AP4E1	AP4E1	chr15	+	51207621	51207768	51207644	51207768	51204274	51204346	937	0	9	2	22	148	125	0.387412878474	0.786566778724	0.0	0.071	-0.071
951	GOLGB1	GOLGB1	chr3	-	121438492	121438615	121438492	121438600	121441108	121441225	951	33	16	35	24	140	125	0.395536888291	0.786566778724	0.648	0.566	0.082
3753	TFDP2	TFDP2	chr3	-	141692889	141693036	141692889	141693033	141697361	141697524	3753	20	72	26	70	128	125	0.398421990141	0.788261567901	0.213	0.266	-0.053
3243	PUF60	PUF60	chr8	-	144906482	144906569	144906482	144906566	144911449	144911556	3243	51	4	51	7	128	125	0.399122754754	0.788994319828	0.926	0.877	0.049
1068	C6orf48	C6orf48	chr6	+	31804189	31804294	31804203	31804294	31803187	31803228	1068	1	0	2	3	139	125	0.401114950619	0.789623938156	1.0	0.375	0.625
1176	MPPE1	MPPE1	chr18	-	11896982	11897355	11896982	11897130	11906201	11906308	1176	170	1	195	3	350	125	0.402289479874	0.789623938156	0.984	0.959	0.025
1229	MUTYH	MUTYH	chr1	-	45799084	45799275	45799084	45799233	45800062	45800183	1229	1	20	0	19	167	125	0.40670478136	0.789623938156	0.036	0.0	0.036
1263	SREK1	SREK1	chr5	+	65473341	65473486	65473344	65473486	65470773	65470869	1263	154	33	176	30	128	125	0.409227129894	0.789623938156	0.82	0.851	-0.031
1335	TMPRSS3	TMPRSS3	chr21	-	43796649	43796795	43796649	43796792	43800225	43800321	1335	1	0	2	3	128	125	0.40120859158	0.789623938156	1.0	0.394	0.606
1443	LETM2	LETM2	chr8	+	38251615	38251759	38251700	38251759	38250130	38250513	1443	3	2	9	2	210	125	0.407999173278	0.789623938156	0.472	0.728	-0.256
1457	NOLC1	NOLC1	chr10	+	103916942	103917085	103916945	103917085	103916775	103916831	1457	186	198	473	455	128	125	0.406291520424	0.789623938156	0.478	0.504	-0.026
148	GPATCH4	GPATCH4	chr1	-	156568759	156568896	156568759	156568822	156571200	156571279	148	91	2	190	8	199	125	0.408668469709	0.789623938156	0.966	0.937	0.029
1515	MSTO1	MSTO1	chr1	+	155583215	155583357	155583252	155583357	155582839	155583024	1515	6	75	6	124	162	125	0.408178398893	0.789623938156	0.058	0.036	0.022
1541	ESYT1	ESYT1	chr12	+	56527863	56527965	56527893	56527965	56527564	56527657	1541	82	500	152	820	155	125	0.411675796903	0.789623938156	0.117	0.13	-0.013
1670	EEF1D	EEF1D	chr8	-	144668898	144669022	144668898	144669019	144679517	144679845	1670	1083	184	1757	274	128	125	0.410260561334	0.789623938156	0.852	0.862	-0.01
1681	NOP16	NOP16	chr5	-	175810939	175811287	175810939	175811255	175812221	175812328	1681	38	3	100	4	157	125	0.408506550954	0.789623938156	0.91	0.952	-0.042
198	PSMC4	PSMC4	chr19	+	40478275	40478462	40478368	40478462	40478052	40478151	198	905	4	1264	10	218	125	0.408191637111	0.789623938156	0.992	0.986	0.006
213	ATAD3A	ATAD3A	chr1	+	1452546	1452792	1452690	1452792	1451391	1451468	213	38	110	45	161	269	125	0.405844252971	0.789623938156	0.138	0.115	0.023
2179	C18orf8	C18orf8	chr18	+	21110350	21110576	21110474	21110576	21110192	21110261	2179	210	4	287	9	249	125	0.411212849094	0.789623938156	0.963	0.941	0.022
225	CDCA3	CDCA3	chr12	-	6958728	6959022	6958728	6958947	6959630	6959760	225	207	5	421	6	200	125	0.401463088569	0.789623938156	0.963	0.978	-0.015
2317	ZNF33B	ZNF33B	chr10	-	43090042	43090147	43090042	43090144	43127376	43127472	2317	11	2	17	1	128	125	0.399869307699	0.789623938156	0.843	0.943	-0.1
2436	NOS1AP	NOS1AP	chr1	+	162270422	162270496	162270437	162270496	162257133	162257226	2436	11	19	15	39	140	125	0.408961921811	0.789623938156	0.341	0.256	0.085
2573	ZNF493	ZNF493	chr19	+	21588559	21588658	21588562	21588658	21587930	21588057	2573	3	2	0	1	128	125	0.401195184063	0.789623938156	0.594	0.0	0.594
2670	C21orf58	C21orf58	chr21	-	47734629	47734963	47734629	47734794	47735387	47735461	2670	17	20	19	15	294	125	0.410574881634	0.789623938156	0.265	0.35	-0.085
2695	PXN	PXN	chr12	-	120652905	120653220	120652905	120653076	120659425	120659561	2695	199	217	289	283	269	125	0.406806927725	0.789623938156	0.299	0.322	-0.023
2940	BIRC2	BIRC2	chr11	+	102219328	102221480	102220731	102221480	102217912	102218107	2940	2135	0	2119	2	1528	125	0.408282619318	0.789623938156	1.0	0.989	0.011
312	SLC25A10	SLC25A10	chr17	+	79684786	79684891	79684813	79684891	79684428	79684521	312	3	128	11	274	152	125	0.409036488082	0.789623938156	0.019	0.032	-0.013
3131	CDH16	CDH16	chr16	-	66944162	66944339	66944162	66944288	66945084	66945218	3131	12	1	11	0	176	125	0.410720450782	0.789623938156	0.895	1.0	-0.105
3202	TCF4	TCF4	chr18	-	52924545	52924622	52924545	52924619	52927179	52927258	3202	168	12	23	3	128	125	0.406543977459	0.789623938156	0.932	0.882	0.05
3204	FARP2	FARP2	chr2	+	242404874	242405451	242405088	242405451	242403313	242403395	3204	0	2	2	4	339	125	0.403700372876	0.789623938156	0.0	0.156	-0.156
3426	DAXX	DAXX	chr6	-	33289495	33289751	33289495	33289685	33290638	33290793	3426	73	2	104	1	191	125	0.404113825336	0.789623938156	0.96	0.986	-0.026
3442	GCDH	GCDH	chr19	+	13010281	13010813	13010513	13010813	13008516	13008677	3442	151	2	211	1	357	125	0.410642906596	0.789623938156	0.964	0.987	-0.023
3663	FAM63A	FAM63A	chr1	-	150974640	150975444	150974640	150974787	150978787	150979273	3663	197	1	206	0	782	125	0.405037039716	0.789623938156	0.969	1.0	-0.031
3796	SCRN3	SCRN3	chr2	+	175263002	175263170	175263093	175263170	175260456	175260545	3796	27	0	32	1	216	125	0.411247954712	0.789623938156	1.0	0.949	0.051
408	FKBP8	FKBP8	chr19	-	18649025	18649246	18649025	18649243	18650180	18650269	408	401	210	494	235	128	125	0.411552251541	0.789623938156	0.651	0.672	-0.021
588	DMXL1	DMXL1	chr5	+	118445845	118445978	118445849	118445978	118440874	118440953	588	34	1	37	0	129	125	0.410237249804	0.789623938156	0.971	1.0	-0.029
674	ARL6IP4	ARL6IP4	chr12	+	123466117	123466426	123466141	123466426	123465675	123465813	674	72	254	121	371	149	125	0.410343341314	0.789623938156	0.192	0.215	-0.023
690	CNN2	CNN2	chr19	+	1036065	1036245	1036128	1036245	1032557	1032695	690	14	1313	33	1847	188	125	0.405666687835	0.789623938156	0.007	0.012	-0.005
732	GNAS	GNAS	chr20	+	57478582	57478640	57478585	57478640	57470666	57470739	732	1364	747	1544	891	128	125	0.402524732386	0.789623938156	0.641	0.629	0.012
824	IKZF5	IKZF5	chr10	-	124758008	124758187	124758008	124758174	124766541	124766692	824	13	5	24	5	138	125	0.411240309511	0.789623938156	0.702	0.813	-0.111
916	SYTL2	SYTL2	chr11	-	85447543	85447658	85447543	85447655	85448617	85448699	916	23	35	56	65	128	125	0.407155379681	0.789623938156	0.391	0.457	-0.066
2874	VPS28	VPS28	chr8	-	145648983	145649515	145648983	145649305	145649597	145649651	2874	383	1	423	3	335	125	0.413334504064	0.792169177933	0.993	0.981	0.012
3142	MYEOV	MYEOV	chr11	+	69062699	69062962	69062867	69062962	69061604	69062043	3142	50	1	126	6	293	125	0.413965184581	0.792741668628	0.955	0.9	0.055
450	ARMC7	ARMC7	chr17	+	73110263	73110924	73110823	73110924	73106557	73106701	450	63	2	78	5	685	125	0.414662514736	0.793440773389	0.852	0.74	0.112
7	WDR62	WDR62	chr19	+	36593638	36593753	36593653	36593753	36592915	36593053	7	29	13	53	33	140	125	0.415439046848	0.794290187248	0.666	0.589	0.077
415	TMEM159	TMEM159	chr16	+	21172298	21172599	21172405	21172599	21169697	21170067	415	90	45	76	47	232	125	0.417392499395	0.797386630844	0.519	0.466	0.053
1832	PDCD6IP	PDCD6IP	chr3	+	33870329	33870461	33870344	33870461	33867971	33868072	1832	11	371	11	530	140	125	0.418284480751	0.798451910498	0.026	0.018	0.008
1247	RAB2B	RAB2B	chr14	-	21936828	21936911	21936828	21936867	21943025	21943093	1247	77	4	105	9	169	125	0.41938426157	0.799273437054	0.934	0.896	0.038
1357	CCDC107	CCDC107	chr9	+	35660742	35661500	35660770	35661500	35660553	35660644	1357	216	7	295	14	153	125	0.419344575547	0.799273437054	0.962	0.945	0.017
1676	NOP16	NOP16	chr5	-	175810939	175811375	175810939	175811284	175812221	175812328	1676	187	39	397	98	216	125	0.420066078657	0.799934446438	0.735	0.701	0.034
644	ZNF630	ZNF630	chrX	-	47917566	47919592	47917566	47919588	47919828	47919924	644	9	1	8	0	129	125	0.421517814887	0.802059395976	0.897	1.0	-0.103
1140	FLT3LG	FLT3LG	chr19	+	49978930	49979058	49978947	49979058	49977859	49977929	1140	2	16	0	6	142	125	0.422676109622	0.803623049186	0.099	0.0	0.099
3119	TMCC1	TMCC1	chr3	-	129546645	129547351	129546645	129546920	129551616	129551669	3119	126	10	150	8	556	125	0.423115126982	0.803817759135	0.739	0.808	-0.069
1431	BRD7	BRD7	chr16	-	50354573	50354688	50354573	50354685	50355892	50355949	1431	67	148	104	267	128	125	0.425247570775	0.805603363676	0.307	0.276	0.031
2832	PLEKHN1	PLEKHN1	chr1	+	906456	906588	906492	906588	906258	906386	2832	14	0	17	1	161	125	0.425116122771	0.805603363676	1.0	0.93	0.07
3395	PNPLA6	PNPLA6	chr19	+	7600674	7600906	7600818	7600906	7600394	7600463	3395	70	98	53	61	269	125	0.425741811122	0.805603363676	0.249	0.288	-0.039
423	ZNF700	ZNF700	chr19	+	12057986	12058122	12057995	12058122	12035882	12036088	423	3	11	5	9	134	125	0.424464096913	0.805603363676	0.203	0.341	-0.138
854	PACSIN3	PACSIN3	chr11	-	47204554	47204620	47204554	47204616	47207899	47208010	854	32	8	50	8	129	125	0.425611763197	0.805603363676	0.795	0.858	-0.063
1011	PRPF4	PRPF4	chr9	+	116038824	116039005	116038827	116039005	116037913	116038050	1011	25	98	53	167	128	125	0.426546064772	0.805705851368	0.199	0.237	-0.038
1702	BRD8	BRD8	chr5	-	137502206	137502416	137502206	137502299	137503622	137503767	1702	103	14	142	14	242	125	0.427482962179	0.805705851368	0.792	0.84	-0.048
229	TMEM218	TMEM218	chr11	-	124971096	124971199	124971096	124971152	124972532	124972705	229	2	0	4	2	172	125	0.426385623677	0.805705851368	1.0	0.592	0.408
2373	EDA	EDA	chrX	+	69253247	69253372	69253256	69253372	69250318	69250370	2373	7	2	3	0	134	125	0.427301322113	0.805705851368	0.766	1.0	-0.234
3032	ZNF274	ZNF274	chr19	+	58697063	58697205	58697078	58697205	58695287	58695365	3032	1	34	0	43	140	125	0.426828788471	0.805705851368	0.026	0.0	0.026
1121	CELF1	CELF1	chr11	-	47498397	47498511	47498397	47498508	47500428	47500492	1121	4	0	4	1	128	125	0.428473151814	0.805763742954	1.0	0.796	0.204
1428	CIRBP	CIRBP	chr19	+	1270865	1271035	1270926	1271035	1269266	1269409	1428	100	784	113	788	186	125	0.428690854758	0.805763742954	0.079	0.088	-0.009
1497	LINC01315	LINC01315	chr22	-	42760405	42761150	42760405	42760731	42764720	42765214	1497	2	0	4	2	544	125	0.428938804388	0.805763742954	1.0	0.315	0.685
2278	GORASP1	GORASP1	chr3	-	39141795	39141994	39141795	39141945	39142237	39142368	2278	85	7	98	12	174	125	0.428773855051	0.805763742954	0.897	0.854	0.043
2828	ZNF131	ZNF131	chr5	+	43122140	43122279	43122145	43122279	43121595	43121670	2828	7	0	8	1	130	125	0.429684106911	0.805763742954	1.0	0.885	0.115
3587	ZNF43	ZNF43	chr19	-	22033739	22033964	22033739	22033829	22034706	22034870	3587	4	2	3	4	260	125	0.429529392922	0.805763742954	0.49	0.265	0.225
936	CUX1	CUX1	chr7	+	101821748	101821937	101821754	101821937	101813725	101813830	936	141	37	142	30	131	125	0.42987563171	0.805763742954	0.784	0.819	-0.035
174	TMBIM4	TMBIM4	chr12	-	66532503	66532549	66532503	66532514	66539620	66539738	174	201	5	259	10	160	125	0.430220542116	0.805777768293	0.969	0.953	0.016
209	CALCOCO1	CALCOCO1	chr12	-	54117376	54117567	54117376	54117468	54118428	54118531	209	173	6	110	2	224	125	0.431093863278	0.806439808522	0.941	0.968	-0.027
2886	EIF4G1	EIF4G1	chr3	+	184041192	184041381	184041195	184041381	184040870	184041029	2886	48	137	62	148	128	125	0.431249428594	0.806439808522	0.255	0.29	-0.035
538	SLC44A1	SLC44A1	chr9	+	108151313	108159628	108152184	108159628	108147702	108147783	538	635	1	1072	4	996	125	0.431663682931	0.806582844162	0.988	0.971	0.017
603	ZNF33A	ZNF33A	chr10	+	38343302	38348995	38343305	38348995	38306218	38306314	603	47	26	57	24	128	125	0.433153599814	0.808734008097	0.638	0.699	-0.061
1322	RXRB	RXRB	chr6	-	33163139	33163243	33163139	33163231	33163346	33163479	1322	46	85	47	106	137	125	0.434801780272	0.809343485707	0.331	0.288	0.043
1914	ARNT	ARNT	chr1	-	150786552	150786715	150786552	150786712	150788734	150788882	1914	80	16	64	9	128	125	0.435704096503	0.809343485707	0.83	0.874	-0.044
2413	POLM	POLM	chr7	-	44113996	44114129	44113996	44114121	44116107	44116228	2413	17	0	22	1	133	125	0.434204820082	0.809343485707	1.0	0.954	0.046
3165	ANKRD42	ANKRD42	chr11	+	82923694	82926242	82924020	82926242	82922336	82922472	3165	38	4	54	3	451	125	0.435758556972	0.809343485707	0.725	0.833	-0.108
3233	CTF1	CTF1	chr16	+	30910735	30910854	30910738	30910854	30907927	30907989	3233	7	2	6	4	128	125	0.435170846691	0.809343485707	0.774	0.594	0.18
3569	TBC1D2	TBC1D2	chr9	-	100962534	100962656	100962534	100962623	100963760	100963946	3569	102	2	191	7	158	125	0.435852480159	0.809343485707	0.976	0.956	0.02
3903	MIR22HG	MIR22HG	chr17	-	1614797	1616189	1614797	1615693	1616996	1617308	3903	528	28	345	23	621	125	0.434977984229	0.809343485707	0.791	0.751	0.04
768	KRCC1	KRCC1	chr2	-	88333652	88333811	88333652	88333750	88336461	88336570	768	84	9	149	11	186	125	0.436579381433	0.810063374407	0.862	0.901	-0.039
2173	ZFP64	ZFP64	chr20	-	50803370	50803610	50803370	50803604	50808129	50808524	2173	37	1	36	0	131	125	0.437381596904	0.810292671378	0.972	1.0	-0.028
3478	DYNLRB1	DYNLRB1	chr20	+	33114072	33114148	33114076	33114148	33104188	33104266	3478	449	13	615	13	129	125	0.4371035939	0.810292671378	0.971	0.979	-0.008
853	CKLF	CKLF	chr16	+	66599788	66600190	66599985	66600190	66597024	66597120	853	341	2	544	6	322	125	0.437812937389	0.810463018981	0.985	0.972	0.013
535	BSDC1	BSDC1	chr1	-	32849430	32849649	32849430	32849598	32852379	32852496	535	38	206	42	188	176	125	0.438863881111	0.811779200692	0.116	0.137	-0.021
1679	NOP16	NOP16	chr5	-	175810939	175811284	175810939	175811255	175812221	175812328	1679	70	3	174	4	154	125	0.440622072149	0.812054044014	0.95	0.972	-0.022
1795	ADGRG1	ADGRG1	chr16	+	57675498	57675620	57675502	57675620	57662137	57662714	1795	21	70	14	63	129	125	0.440703153743	0.812054044014	0.225	0.177	0.048
235	PRELID1	PRELID1	chr5	+	176733422	176733960	176733455	176733960	176733098	176733177	235	1327	18	2183	23	158	125	0.440712747505	0.812054044014	0.983	0.987	-0.004
3745	SRGAP2	SRGAP2	chr1	+	206574779	206575004	206574782	206575004	206566901	206567030	3745	54	45	77	52	128	125	0.439754938409	0.812054044014	0.54	0.591	-0.051
821	CLK2	CLK2	chr1	-	155238498	155238586	155238498	155238583	155239278	155239507	821	44	21	56	20	128	125	0.440449799353	0.812054044014	0.672	0.732	-0.06
1500	WDR46	WDR46	chr6	-	33256580	33256790	33256580	33256628	33256878	33257304	1500	334	5	452	4	287	125	0.444334344818	0.815929823998	0.967	0.98	-0.013
2174	RNF111	RNF111	chr15	+	59368152	59368414	59368155	59368414	59358962	59359282	2174	43	20	49	30	128	125	0.444524581667	0.815929823998	0.677	0.615	0.062
226	XRCC3	XRCC3	chr14	-	104179211	104179305	104179211	104179268	104181760	104181823	226	0	4	2	11	162	125	0.444349599187	0.815929823998	0.0	0.123	-0.123
2647	DCAF5	DCAF5	chr14	-	69584855	69584995	69584855	69584992	69585910	69585947	2647	115	15	91	16	128	125	0.443878741898	0.815929823998	0.882	0.847	0.035
678	ZCCHC10	ZCCHC10	chr5	-	132332676	132334542	132332676	132334524	132335823	132335865	678	53	1	90	4	143	125	0.443186352939	0.815929823998	0.979	0.952	0.027
1894	GPX4	GPX4	chr19	+	1106376	1106458	1106398	1106458	1106240	1106265	1894	31	1611	26	1669	147	125	0.44653422459	0.81705920648	0.016	0.013	0.003
2224	ZMYM1	ZMYM1	chr1	+	35577372	35577513	35577429	35577513	35575894	35576048	2224	17	0	23	1	182	125	0.446267084189	0.81705920648	1.0	0.94	0.06
2358	FUOM	FUOM	chr10	-	135170690	135170966	135170690	135170759	135171426	135171529	2358	6	44	9	102	332	125	0.446101136509	0.81705920648	0.049	0.032	0.017
2691	OSBPL2	OSBPL2	chr20	+	60835036	60835181	60835072	60835181	60831112	60831277	2691	141	4	199	9	161	125	0.445914589101	0.81705920648	0.965	0.945	0.02
359	PPP6R2	PPP6R2	chr22	+	50878126	50878286	50878129	50878286	50877027	50877191	359	11	134	19	171	128	125	0.44685063805	0.81705920648	0.074	0.098	-0.024
1160	APTX	APTX	chr9	-	32988076	32988127	32988076	32988122	32989756	32989893	1160	86	52	113	81	130	125	0.458167353863	0.817090454398	0.614	0.573	0.041
1187	ZNF143	ZNF143	chr11	+	9496096	9496180	9496099	9496180	9495487	9495571	1187	37	21	45	19	128	125	0.449452229073	0.817090454398	0.632	0.698	-0.066
1246	APPL2	APPL2	chr12	-	105601748	105601825	105601748	105601807	105601935	105601977	1246	2	137	4	142	143	125	0.456703389886	0.817090454398	0.013	0.024	-0.011
1459	SLC25A39	SLC25A39	chr17	-	42399786	42399920	42399786	42399896	42400175	42400220	1459	83	387	185	774	149	125	0.460554334849	0.817090454398	0.152	0.167	-0.015
1675	CSNK1G3	CSNK1G3	chr5	+	122926103	122926252	122926106	122926252	122924120	122924205	1675	30	71	33	62	128	125	0.454807312805	0.817090454398	0.292	0.342	-0.05
1700	C1RL	C1RL	chr12	-	7252281	7252403	7252281	7252356	7254493	7254683	1700	4	3	4	1	172	125	0.453284143414	0.817090454398	0.492	0.744	-0.252
1883	DCLRE1C	DCLRE1C	chr10	-	14984112	14984434	14984112	14984239	14987103	14987188	1883	4	1	4	0	320	125	0.447777920312	0.817090454398	0.61	1.0	-0.39
1974	LOC101928812	LOC101928812	chr11	+	45377429	45378208	45377946	45378208	45376921	45377153	1974	4	1	4	0	642	125	0.457286911091	0.817090454398	0.438	1.0	-0.562
2003	ITPK1	ITPK1	chr14	-	93581413	93581650	93581413	93581529	93582116	93582263	2003	12	2	28	2	246	125	0.455850184301	0.817090454398	0.753	0.877	-0.124
2026	MAPK10	MAPK10	chr4	-	86936275	86938528	86936275	86938523	86950349	86950427	2026	8	13	3	9	130	125	0.45926012672	0.817090454398	0.372	0.243	0.129
2127	UBE2V1	UBE2V1	chr20	-	48713208	48713357	48713208	48713348	48729643	48729735	2127	386	6	714	16	134	125	0.450680211762	0.817090454398	0.984	0.977	0.007
2221	MAEA	MAEA	chr4	+	1332209	1332405	1332213	1332405	1330648	1330782	2221	249	1	356	5	129	125	0.453978529229	0.817090454398	0.996	0.986	0.01
2223	ZMYM1	ZMYM1	chr1	+	35577376	35577513	35577429	35577513	35575894	35576048	2223	7	0	9	1	178	125	0.460323674383	0.817090454398	1.0	0.863	0.137
223	ZNF160	ZNF160	chr19	-	53594665	53594782	53594665	53594750	53594889	53594973	223	29	1	21	0	157	125	0.449453065774	0.817090454398	0.958	1.0	-0.042
2287	ICE2	ICE2	chr15	-	60760259	60760521	60760259	60760361	60768261	60768366	2287	114	20	130	29	285	125	0.452133012203	0.817090454398	0.714	0.663	0.051
2319	RTFDC1	RTFDC1	chr20	+	55092161	55092257	55092164	55092257	55091990	55092045	2319	384	20	606	25	128	125	0.455221863326	0.817090454398	0.949	0.959	-0.01
2341	ANLN	ANLN	chr7	+	36458852	36459088	36458855	36459088	36455366	36455493	2341	85	6	294	14	128	125	0.448413233425	0.817090454398	0.933	0.954	-0.021
2491	CYB561D1	CYB561D1	chr1	+	110038300	110043063	110038377	110043063	110037764	110037802	2491	2	20	7	37	202	125	0.454081313315	0.817090454398	0.058	0.105	-0.047
2563	PPP3CB-AS1	PPP3CB-AS1	chr10	+	75264562	75267067	75265035	75267067	75263941	75264030	2563	31	4	43	3	598	125	0.459316024244	0.817090454398	0.618	0.75	-0.132
2750	SKAP1	SKAP1	chr17	-	46239830	46239931	46239830	46239928	46247970	46248021	2750	23	7	52	23	128	125	0.456961746284	0.817090454398	0.762	0.688	0.074
2911	EPB41	EPB41	chr1	+	29313942	29314417	29313959	29314417	29213602	29213722	2911	1	21	0	15	142	125	0.455348696899	0.817090454398	0.04	0.0	0.04
292	CDK13	CDK13	chr7	+	40132383	40132836	40132563	40132836	40127724	40127930	292	55	62	71	66	305	125	0.447461612785	0.817090454398	0.267	0.306	-0.039
3079	LDLR	LDLR	chr19	+	11241956	11244505	11241962	11244505	11240188	11240346	3079	903	17	1617	38	131	125	0.458892060369	0.817090454398	0.981	0.976	0.005
3198	PPRC1	PPRC1	chr10	+	103898375	103898522	103898476	103898522	103897606	103897795	3198	103	1	179	4	226	125	0.452645760014	0.817090454398	0.983	0.961	0.022
3322	PPP1CA	PPP1CA	chr11	-	67168538	67168703	67168538	67168670	67169198	67169376	3322	13	724	22	937	158	125	0.457244217572	0.817090454398	0.014	0.018	-0.004
3391	HIPK2	HIPK2	chr7	-	139299031	139299239	139299031	139299158	139305146	139305309	3391	287	123	222	84	206	125	0.458676357962	0.817090454398	0.586	0.616	-0.03
3687	GAREM	GAREM	chr18	-	29843483	29848731	29843483	29848728	29850179	29850346	3687	13	13	14	9	128	125	0.456678743127	0.817090454398	0.494	0.603	-0.109
3736	ARFRP1	ARFRP1	chr20	-	62338350	62338449	62338350	62338444	62339218	62339365	3736	12	27	17	27	130	125	0.460297448949	0.817090454398	0.299	0.377	-0.078
3872	ZNF133	ZNF133	chr20	+	18295712	18297640	18295715	18297640	18286941	18287037	3872	18	7	9	6	128	125	0.450767433649	0.817090454398	0.715	0.594	0.121
409	C2CD5	C2CD5	chr12	-	22611417	22611519	22611417	22611489	22612425	22612476	409	34	4	20	1	155	125	0.460157594097	0.817090454398	0.873	0.942	-0.069
419	ANAPC15	ANAPC15	chr11	-	71822202	71822332	71822202	71822327	71822457	71822542	419	122	56	189	74	130	125	0.456005109674	0.817090454398	0.677	0.711	-0.034
497	USP19	USP19	chr3	-	49153156	49153377	49153156	49153371	49153479	49153595	497	45	17	56	28	131	125	0.448515112893	0.817090454398	0.716	0.656	0.06
519	IFFO1	IFFO1	chr12	-	6657230	6657326	6657230	6657323	6657590	6657711	519	57	20	18	4	128	125	0.456164848266	0.817090454398	0.736	0.815	-0.079
577	EXOC7	EXOC7	chr17	-	74086409	74086562	74086409	74086478	74087223	74087316	577	3	22	3	11	209	125	0.458213974697	0.817090454398	0.075	0.14	-0.065
635	IDH3B	IDH3B	chr20	-	2639040	2639483	2639040	2639168	2640170	2640231	635	841	5	1125	4	440	125	0.454268038354	0.817090454398	0.98	0.988	-0.008
653	C11orf57	C11orf57	chr11	+	111953188	111955874	111953191	111955874	111952705	111952759	653	54	11	70	10	128	125	0.459548506843	0.817090454398	0.827	0.872	-0.045
778	SMC2	SMC2	chr9	+	106857579	106857833	106857604	106857833	106856540	106856758	778	1	26	4	44	150	125	0.450353334405	0.817090454398	0.031	0.07	-0.039
921	STIL	STIL	chr1	-	47778619	47778828	47778619	47778693	47779707	47779819	921	1	2	9	6	260	125	0.451594039795	0.817090454398	0.194	0.419	-0.225
946	TM2D2	TM2D2	chr8	-	38852836	38853313	38852836	38853212	38853937	38854041	946	27	4	48	4	226	125	0.45761017271	0.817090454398	0.789	0.869	-0.08
977	PIGC	PIGC	chr1	-	172410596	172411993	172410596	172411970	172413127	172413230	977	2	81	0	162	148	125	0.459444972549	0.817090454398	0.02	0.0	0.02
1830	WBP5	WBP5	chrX	+	102612542	102613397	102612545	102613397	102611379	102611534	1830	192	3	225	1	128	125	0.462729015258	0.818516213656	0.984	0.995	-0.011
3284	FAM213A	FAM213A	chr10	+	82179755	82180401	82180238	82180401	82168241	82168399	3284	64	89	53	88	608	125	0.46176171465	0.818516213656	0.129	0.11	0.019
89	MMS19	MMS19	chr10	-	99225815	99225916	99225815	99225913	99226260	99226342	89	222	33	293	36	128	125	0.46260191255	0.818516213656	0.868	0.888	-0.02
933	SMURF1	SMURF1	chr7	-	98630659	98630744	98630659	98630735	98633137	98633339	933	99	24	154	46	134	125	0.462218128177	0.818516213656	0.794	0.757	0.037
1796	ADGRG1	ADGRG1	chr16	+	57693306	57693593	57693324	57693593	57691284	57691403	1796	189	358	326	568	143	125	0.464695244287	0.821385820398	0.316	0.334	-0.018
1550	DBNL	DBNL	chr7	+	44098027	44098079	44098030	44098079	44097727	44097879	1550	50	143	49	166	128	125	0.466783513091	0.821924048931	0.255	0.224	0.031
1848	TTC13	TTC13	chr1	-	231051938	231052048	231051938	231052045	231056255	231056340	1848	30	17	23	18	128	125	0.466866395042	0.821924048931	0.633	0.555	0.078
2380	SUN1	SUN1	chr7	+	892446	892589	892449	892589	892245	892304	2380	186	76	265	123	128	125	0.467048366966	0.821924048931	0.705	0.678	0.027
2394	DOPEY1	DOPEY1	chr6	+	83829466	83829576	83829493	83829576	83828606	83828706	2394	16	0	24	1	152	125	0.468066265141	0.821924048931	1.0	0.952	0.048
2923	FAM228B	FAM228B	chr2	+	24303745	24303825	24303748	24303825	24299743	24299839	2923	10	2	4	2	128	125	0.46854060724	0.821924048931	0.83	0.661	0.169
3031	SPHK2	SPHK2	chr19	+	49129147	49129619	49129324	49129619	49123658	49123810	3031	48	2	61	1	302	125	0.466276356697	0.821924048931	0.909	0.962	-0.053
3378	SRRT	SRRT	chr7	+	100485662	100485764	100485674	100485764	100485323	100485480	3378	224	31	346	57	137	125	0.467832371907	0.821924048931	0.868	0.847	0.021
3941	EIF3B	EIF3B	chr7	+	2419838	2420377	2419913	2420377	2419028	2419146	3941	448	180	639	279	200	125	0.467015357718	0.821924048931	0.609	0.589	0.02
443	ZDHHC4	ZDHHC4	chr7	+	6618131	6618351	6618196	6618351	6617064	6617129	443	21	19	27	33	190	125	0.46798775981	0.821924048931	0.421	0.35	0.071
477	TRIP10	TRIP10	chr19	+	6751044	6751537	6751073	6751537	6750522	6750644	477	6	266	13	400	154	125	0.468634056373	0.821924048931	0.018	0.026	-0.008
989	LINC01158	LINC01158	chr2	-	105429166	105429270	105429166	105429195	105467769	105467934	989	90	5	67	2	200	125	0.468785826903	0.821924048931	0.918	0.954	-0.036
3447	CNBP	CNBP	chr3	-	128889921	128890123	128889921	128890120	128890288	128890381	3447	289	770	458	1301	128	125	0.469878182308	0.823234849121	0.268	0.256	0.012
1098	DGKZ	DGKZ	chr11	+	46401003	46401118	46401018	46401118	46400752	46400786	1098	3	132	5	128	140	125	0.470624434965	0.823817162191	0.02	0.034	-0.014
1145	SPIN2B	SPIN2B	chrX	-	57146114	57147067	57146114	57147064	57147725	57147979	1145	2	6	5	7	128	125	0.470900513564	0.823817162191	0.246	0.411	-0.165
3683	SENP1	SENP1	chr12	-	48491776	48491920	48491776	48491907	48495251	48495299	3683	1	39	0	45	138	125	0.47161010898	0.824454568261	0.023	0.0	0.023
1618	MYO15B	MYO15B	chr17	+	73610279	73610441	73610327	73610441	73609785	73609858	1618	5	2	2	0	173	125	0.472329699786	0.824505353135	0.644	1.0	-0.356
2218	CREM	CREM	chr10	+	35500181	35501886	35500583	35501886	35495822	35495979	2218	285	15	279	19	527	125	0.472057060641	0.824505353135	0.818	0.777	0.041
1559	CALD1	CALD1	chr7	+	134642959	134643041	134642962	134643041	134642819	134642863	1559	1350	109	1012	91	128	125	0.473220560258	0.824771179397	0.924	0.916	0.008
2195	RTEL1	RTEL1	chr20	+	62293826	62293980	62293898	62293980	62293202	62293296	2195	0	56	2	72	197	125	0.473174600464	0.824771179397	0.0	0.017	-0.017
3312	CNIH4	CNIH4	chr1	+	224558984	224559125	224559031	224559125	224553580	224553693	3312	684	16	888	16	172	125	0.473518126865	0.824771179397	0.969	0.976	-0.007
3738	ARFRP1	ARFRP1	chr20	-	62333181	62333250	62333181	62333247	62333487	62333569	3738	6	7	13	9	128	125	0.474937158216	0.826639893455	0.456	0.585	-0.129
1734	NAPB	NAPB	chr20	-	23377708	23377825	23377708	23377819	23383629	23383709	1734	10	1	7	0	131	125	0.47667807943	0.827333807644	0.905	1.0	-0.095
1901	LTB4R2	LTB4R2	chr14	+	24779804	24781259	24779860	24781259	24779356	24779461	1901	0	5	1	7	181	125	0.476721658006	0.827333807644	0.0	0.09	-0.09
2010	CRNDE	CRNDE	chr16	-	54954209	54954250	54954209	54954239	54957496	54957562	2010	19	29	18	37	136	125	0.475722446962	0.827333807644	0.376	0.309	0.067
2320	CUL4A	CUL4A	chr13	+	113887466	113887653	113887490	113887653	113883759	113883833	2320	3	109	3	200	149	125	0.476290321377	0.827333807644	0.023	0.012	0.011
1217	NIF3L1	NIF3L1	chr2	+	201756640	201757102	201756691	201757102	201754049	201754114	1217	37	2	72	7	176	125	0.478669623173	0.828907222725	0.929	0.88	0.049
1318	VBP1	VBP1	chrX	+	154448459	154448584	154448463	154448584	154444700	154444852	1318	250	3	355	7	129	125	0.478304530821	0.828907222725	0.988	0.98	0.008
3105	NRXN3	NRXN3	chr14	+	80327381	80334633	80328005	80334633	80271454	80271542	3105	108	1	68	0	749	125	0.478591517006	0.828907222725	0.947	1.0	-0.053
1127	TMEM134	TMEM134	chr11	-	67234971	67235061	67234971	67235034	67235498	67235563	1127	91	27	121	29	152	125	0.482670540532	0.830188557183	0.735	0.774	-0.039
1308	BAHD1	BAHD1	chr15	+	40754110	40754493	40754113	40754493	40750649	40752095	1308	28	11	33	18	128	125	0.482267545098	0.830188557183	0.713	0.642	0.071
1504	TGFA	TGFA	chr2	-	70692747	70692868	70692747	70692865	70741990	70742044	1504	58	27	149	84	128	125	0.47998420418	0.830188557183	0.677	0.634	0.043
1632	RINL	RINL	chr19	-	39366970	39367130	39366970	39367114	39367332	39367421	1632	30	0	41	1	141	125	0.484123942726	0.830188557183	1.0	0.973	0.027
1896	ATF3	ATF3	chr1	+	212788359	212788603	212788382	212788603	212781969	212782272	1896	332	2	225	3	148	125	0.481730546706	0.830188557183	0.993	0.984	0.009
2342	ORC3	ORC3	chr6	+	88366620	88366700	88366623	88366700	88362833	88362967	2342	42	36	50	53	128	125	0.483619286538	0.830188557183	0.533	0.48	0.053
2609	PSMD2	PSMD2	chr3	+	184019634	184019859	184019645	184019859	184019324	184019446	2609	1433	44	2369	63	136	125	0.483119965562	0.830188557183	0.968	0.972	-0.004
3170	SLC2A11	SLC2A11	chr22	+	24217303	24217428	24217307	24217428	24210667	24210828	3170	53	8	42	4	129	125	0.481032952816	0.830188557183	0.865	0.911	-0.046
3193	LTBP1	LTBP1	chr2	+	33482350	33482578	33482509	33482578	33477743	33477911	3193	121	61	47	19	284	125	0.482663459401	0.830188557183	0.466	0.521	-0.055
3767	APOL3	APOL3	chr22	-	36545093	36545419	36545093	36545190	36556716	36556977	3767	2	2	1	0	354	125	0.483582075112	0.830188557183	0.261	1.0	-0.739
3769	FOXP1	FOXP1	chr3	-	71026793	71026873	71026793	71026870	71026978	71027180	3769	118	53	134	51	128	125	0.48059685944	0.830188557183	0.685	0.72	-0.035
594	TSC22D4	TSC22D4	chr7	-	100074899	100075085	100074899	100075082	100076416	100076902	594	7	10	4	10	128	125	0.483014134668	0.830188557183	0.406	0.281	0.125
684	KIF18B	KIF18B	chr17	-	43009423	43009610	43009423	43009574	43010040	43010141	684	60	3	78	2	161	125	0.483190566857	0.830188557183	0.939	0.968	-0.029
939	MLST8	MLST8	chr16	+	2256031	2256215	2256061	2256215	2255177	2255513	939	25	15	23	19	155	125	0.484276658357	0.830188557183	0.573	0.494	0.079
454	FAM222B	FAM222B	chr17	-	27082995	27086894	27082995	27086782	27093603	27093725	454	92	11	137	12	237	125	0.484934932474	0.83072067342	0.815	0.858	-0.043
3115	PARD6A	PARD6A	chr16	+	67695795	67696681	67695798	67696681	67695357	67695580	3115	4	19	1	11	128	125	0.486174308518	0.831818793811	0.171	0.082	0.089
3298	CHURC1	CHURC1	chr14	+	65392724	65392798	65392727	65392798	65390708	65390844	3298	38	172	66	255	128	125	0.486272628208	0.831818793811	0.177	0.202	-0.025
2514	HDGFRP2	HDGFRP2	chr19	+	4501922	4502232	4501925	4502232	4501202	4501329	2514	135	53	141	47	128	125	0.486739252817	0.832020999089	0.713	0.746	-0.033
1478	PMEL	PMEL	chr12	-	56349057	56349166	56349057	56349145	56349247	56349453	1478	2	2	0	1	146	125	0.488180738249	0.833292067862	0.461	0.0	0.461
3670	PTGS1	PTGS1	chr9	+	125140177	125140294	125140206	125140294	125133464	125133551	3670	5	0	7	1	154	125	0.487957685827	0.833292067862	1.0	0.85	0.15
2307	ZBTB37	ZBTB37	chr1	+	173839334	173840286	173839337	173840286	173838062	173838258	2307	2	2	0	1	128	125	0.489135041595	0.833582397118	0.494	0.0	0.494
2749	SKAP1	SKAP1	chr17	-	46239830	46239931	46239830	46239928	46257415	46257610	2749	1	0	2	2	128	125	0.489398040519	0.833582397118	1.0	0.494	0.506
2928	CCDC138	CCDC138	chr2	+	109408010	109408258	109408135	109408258	109405307	109405422	2928	1	2	2	1	250	125	0.488940538455	0.833582397118	0.2	0.5	-0.3
1441	SLC22A17	SLC22A17	chr14	-	23817714	23817880	23817714	23817755	23818480	23818635	1441	111	3	19	0	250	125	0.491574310214	0.834313754649	0.949	1.0	-0.051
2954	WDR47	WDR47	chr1	-	109547213	109547340	109547213	109547337	109553537	109554340	2954	8	61	7	36	128	125	0.490276896132	0.834313754649	0.114	0.16	-0.046
2970	COX15	COX15	chr10	-	101468504	101474475	101468504	101473236	101476104	101476218	2970	375	11	550	12	1364	125	0.490954399531	0.834313754649	0.758	0.808	-0.05
297	CCNI2	CCNI2	chr5	+	132087609	132087888	132087657	132087888	132086548	132086689	297	2	1	1	2	173	125	0.491390109782	0.834313754649	0.591	0.265	0.326
925	C7orf25	C7orf25	chr7	-	42948871	42950520	42948871	42950515	42951513	42951689	925	10	0	16	1	130	125	0.490994377273	0.834313754649	1.0	0.939	0.061
687	PLIN3	PLIN3	chr19	-	4852027	4852313	4852027	4852277	4859601	4859684	687	1089	4	1105	10	161	125	0.492143018526	0.834685744489	0.995	0.988	0.007
1678	NOP16	NOP16	chr5	-	175810939	175811375	175810939	175811287	175812221	175812328	1678	187	7	393	20	213	125	0.49319827786	0.835288998248	0.94	0.92	0.02
464	TATDN3	TATDN3	chr1	+	212985589	212985670	212985592	212985670	212981077	212981190	464	20	16	21	23	128	125	0.493061450628	0.835288998248	0.55	0.471	0.079
1194	SLC34A2	SLC34A2	chr4	+	25664326	25664464	25664329	25664464	25664119	25664234	1194	118	154	141	164	128	125	0.494902224414	0.835335843024	0.428	0.456	-0.028
1210	ACHE	ACHE	chr7	-	100489954	100490439	100489954	100490175	100490785	100491873	1210	35	4	5	0	389	125	0.494747473276	0.835335843024	0.738	1.0	-0.262
1243	FAM58A	FAM58A	chrX	-	152853382	152853912	152853382	152853852	152857963	152858191	1243	52	42	72	48	185	125	0.494956978623	0.835335843024	0.456	0.503	-0.047
1413	VEGFA	VEGFA	chr6	+	43752277	43754223	43752343	43754223	43749692	43749824	1413	616	7	960	15	191	125	0.494577893463	0.835335843024	0.983	0.977	0.006
2622	CCDC74A	CCDC74A	chr2	+	132290161	132290354	132290296	132290354	132289236	132289375	2622	171	2	51	0	260	125	0.495000140815	0.835335843024	0.976	1.0	-0.024
857	CDC25C	CDC25C	chr5	-	137666675	137666907	137666675	137666903	137667283	137667566	857	12	20	20	24	129	125	0.495458271719	0.835335843024	0.368	0.447	-0.079
931	CCDC68	CCDC68	chr18	-	52609905	52610034	52609905	52610030	52612618	52612708	931	11	11	7	11	129	125	0.49567457687	0.835335843024	0.492	0.381	0.111
1716	CNKSR1	CNKSR1	chr1	+	26508970	26509075	26508975	26509075	26508851	26508893	1716	17	0	64	2	130	125	0.496821157117	0.836238186203	1.0	0.969	0.031
2416	REXO4	REXO4	chr9	-	136279784	136280131	136279784	136279953	136282739	136283216	2416	219	4	280	3	303	125	0.49691037949	0.836238186203	0.958	0.975	-0.017
3095	ACBD5	ACBD5	chr10	-	27529247	27529413	27529247	27529403	27530987	27531068	3095	17	7	16	4	135	125	0.498212446985	0.837287544436	0.692	0.787	-0.095
3307	ZNF430	ZNF430	chr19	+	21216891	21216990	21216894	21216990	21216261	21216388	3307	26	6	29	10	128	125	0.498235176149	0.837287544436	0.809	0.739	0.07
3665	LINC-PINT	LINC-PINT	chr7	-	130565750	130567495	130565750	130566897	130569075	130569155	3665	44	0	74	1	723	125	0.498896339252	0.837809042288	1.0	0.928	0.072
3088	CCDC74B	CCDC74B	chr2	-	130899705	130899954	130899705	130899756	130900841	130900886	3088	19	22	7	12	323	125	0.500109712472	0.838719942889	0.251	0.184	0.067
3157	HAX1	HAX1	chr1	+	154245811	154246074	154245955	154246074	154245038	154245252	3157	502	24	627	36	269	125	0.500843650988	0.838719942889	0.907	0.89	0.017
3854	GON4L	GON4L	chr1	-	155721750	155722381	155721750	155722378	155722994	155723205	3854	3	48	2	61	128	125	0.500445935148	0.838719942889	0.058	0.031	0.027
741	DDIT3	DDIT3	chr12	-	57911051	57911221	57911051	57911207	57911488	57911536	741	113	33	73	17	139	125	0.500554125678	0.838719942889	0.755	0.794	-0.039
1017	ATG4D	ATG4D	chr19	+	10655384	10655542	10655458	10655542	10654569	10655001	1017	10	27	22	44	199	125	0.512614665583	0.84111854383	0.189	0.239	-0.05
1290	SLIRP	SLIRP	chr14	+	78183838	78183941	78183844	78183941	78182114	78182222	1290	408	11	638	13	131	125	0.509348712299	0.84111854383	0.973	0.979	-0.006
137	JKAMP	JKAMP	chr14	+	59953430	59953522	59953448	59953522	59951160	59951311	137	107	23	169	44	143	125	0.504001703873	0.84111854383	0.803	0.771	0.032
1423	MIEF2	MIEF2	chr17	+	18167023	18169095	18167097	18169095	18166399	18166562	1423	131	5	166	4	199	125	0.507627130896	0.84111854383	0.943	0.963	-0.02
1429	DMTN	DMTN	chr8	+	21924215	21924404	21924348	21924404	21912327	21912518	1429	26	1	15	0	258	125	0.510524516076	0.84111854383	0.926	1.0	-0.074
1494	PCNX	PCNX	chr14	+	71479701	71479919	71479716	71479919	71478208	71478266	1494	75	8	94	7	140	125	0.512752566138	0.84111854383	0.893	0.923	-0.03
1680	NOP16	NOP16	chr5	-	175810939	175811287	175810939	175811284	175812221	175812328	1680	7	39	24	98	128	125	0.509901656269	0.84111854383	0.149	0.193	-0.044
1776	CAPRIN2	CAPRIN2	chr12	-	30867892	30868078	30867892	30868075	30869441	30869610	1776	15	13	5	7	128	125	0.505769370894	0.84111854383	0.53	0.411	0.119
1970	C17orf49	C17orf49	chr17	+	6920575	6920843	6920579	6920843	6920228	6920333	1970	171	377	160	323	129	125	0.512381451133	0.84111854383	0.305	0.324	-0.019
2146	AMZ2	AMZ2	chr17	+	66244780	66244846	66244784	66244846	66244144	66244227	2146	10	2	30	3	129	125	0.508484274888	0.84111854383	0.829	0.906	-0.077
2411	COMMD4	COMMD4	chr15	+	75631325	75631445	75631377	75631445	75630986	75631026	2411	662	7	1078	8	177	125	0.510231632437	0.84111854383	0.985	0.99	-0.005
2428	ZNHIT3	ZNHIT3	chr17	+	34848656	34848743	34848661	34848743	34842778	34842810	2428	235	6	403	7	130	125	0.504427484084	0.84111854383	0.974	0.982	-0.008
2451	ACADM	ACADM	chr1	+	76194073	76194173	76194085	76194173	76190031	76190502	2451	2	72	2	144	137	125	0.509878788187	0.84111854383	0.025	0.013	0.012
2474	ACD	ACD	chr16	-	67693805	67693948	67693805	67693939	67694024	67694718	2474	51	1	66	0	134	125	0.511430928474	0.84111854383	0.979	1.0	-0.021
2478	RARB	RARB	chr3	+	25634993	25635198	25635131	25635198	25622036	25622213	2478	199	4	23	0	263	125	0.512842797243	0.84111854383	0.959	1.0	-0.041
2495	R3HDM1	R3HDM1	chr2	+	136409299	136409602	136409302	136409602	136402948	136403097	2495	27	18	56	29	128	125	0.51275256178	0.84111854383	0.594	0.653	-0.059
2675	TMEM91	TMEM91	chr19	+	41889465	41889987	41889767	41889987	41888676	41888826	2675	9	12	3	2	427	125	0.510403624536	0.84111854383	0.18	0.305	-0.125
2713	FAM217B	FAM217B	chr20	+	58518994	58523702	58519450	58523702	58517481	58517567	2713	118	3	148	2	581	125	0.505371375752	0.84111854383	0.894	0.941	-0.047
2746	PSPC1	PSPC1	chr13	-	20248891	20249793	20248891	20249124	20251863	20251963	2746	93	64	64	37	794	125	0.509035102126	0.84111854383	0.186	0.214	-0.028
2768	IFT20	IFT20	chr17	-	26655350	26655759	26655350	26655683	26656198	26656302	2768	191	0	187	2	201	125	0.50979408848	0.84111854383	1.0	0.983	0.017
2918	GLB1L	GLB1L	chr2	-	220108223	220108365	220108223	220108353	220109950	220110151	2918	1	6	0	4	137	125	0.505520863986	0.84111854383	0.132	0.0	0.132
3186	VEZT	VEZT	chr12	+	95650925	95651015	95650929	95651015	95645715	95645847	3186	102	6	129	5	129	125	0.508568187708	0.84111854383	0.943	0.962	-0.019
3299	COX18	COX18	chr4	-	73933745	73933850	73933745	73933846	73935033	73935476	3299	6	40	7	31	129	125	0.508373291766	0.84111854383	0.127	0.18	-0.053
3335	SEMA6D	SEMA6D	chr15	+	48058773	48058874	48058812	48058874	48058301	48058379	3335	2	10	0	3	164	125	0.503051594849	0.84111854383	0.132	0.0	0.132
3759	TMEM156	TMEM156	chr4	-	38972651	38972757	38972651	38972754	38987955	38988039	3759	13	4	2	0	128	125	0.50381370344	0.84111854383	0.76	1.0	-0.24
3857	CCDC51	CCDC51	chr3	-	48476226	48476546	48476226	48476425	48481397	48481529	3857	39	13	38	17	246	125	0.502762981272	0.84111854383	0.604	0.532	0.072
406	MSANTD2	MSANTD2	chr11	-	124644614	124644870	124644614	124644714	124669766	124670300	406	32	3	4	1	281	125	0.508300762076	0.84111854383	0.826	0.64	0.186
623	SGOL2	SGOL2	chr2	+	201440033	201440184	201440040	201440184	201435772	201438700	623	47	1	89	4	132	125	0.509763281773	0.84111854383	0.978	0.955	0.023
724	CASP7	CASP7	chr10	+	115451722	115451829	115451755	115451829	115439427	115439737	724	3	0	10	2	158	125	0.511309367008	0.84111854383	1.0	0.798	0.202
761	TJAP1	TJAP1	chr6	+	43466712	43466838	43466715	43466838	43465618	43465715	761	28	25	39	44	128	125	0.511057567314	0.84111854383	0.522	0.464	0.058
3901	TCF12	TCF12	chr15	+	57212089	57212186	57212099	57212186	57210832	57211104	3901	149	2	167	4	135	125	0.513678376523	0.841910750266	0.986	0.975	0.011
143	PGAP2	PGAP2	chr11	+	3846025	3846358	3846249	3846358	3845499	3845606	143	11	56	11	76	349	125	0.514267067871	0.84229750211	0.066	0.049	0.017
918	STIL	STIL	chr1	-	47728574	47728785	47728574	47728734	47735306	47735538	918	50	18	80	36	176	125	0.51486806969	0.842703872803	0.664	0.612	0.052
2581	FBXO44	FBXO44	chr1	+	11715384	11715756	11715726	11715756	11714913	11715009	2581	18	0	31	1	467	125	0.515243741272	0.842741132985	1.0	0.892	0.108
119	FAM120A	FAM120A	chr9	+	96277948	96278049	96277951	96278049	96261071	96261168	119	160	27	245	49	128	125	0.516279957132	0.842801090048	0.853	0.83	0.023
338	AES	AES	chr19	-	3052907	3054038	3052907	3054035	3054117	3054192	338	783	23	789	28	128	125	0.516301830202	0.842801090048	0.971	0.965	0.006
3448	BDNF-AS	BDNF-AS	chr11	+	27696843	27697687	27697123	27697687	27680717	27680775	3448	6	2	2	0	405	125	0.516692125557	0.842801090048	0.481	1.0	-0.519
825	MAP3K14-AS1	MAP3K14-AS1	chr17	+	43332501	43332585	43332504	43332585	43325291	43325370	825	8	0	14	1	128	125	0.516593614084	0.842801090048	1.0	0.932	0.068
1174	CDK10	CDK10	chr16	+	89762002	89762772	89762136	89762772	89761700	89761753	1174	346	9	327	6	259	125	0.517464518877	0.842909461854	0.949	0.963	-0.014
3331	PDXDC1	PDXDC1	chr16	+	15092196	15092262	15092199	15092262	15091609	15091683	3331	244	12	371	14	128	125	0.517241412608	0.842909461854	0.952	0.963	-0.011
1561	IL17RE	IL17RE	chr3	+	9956085	9956283	9956231	9956283	9955639	9955708	1561	16	25	22	45	271	125	0.518984000206	0.844808311174	0.228	0.184	0.044
3239	SERBP1	SERBP1	chr1	-	67890570	67890660	67890570	67890642	67890765	67890906	3239	648	536	1258	1090	143	125	0.520336386668	0.84515872605	0.514	0.502	0.012
3913	FAM219A	FAM219A	chr9	-	34398181	34401120	34398181	34401117	34401663	34401718	3913	111	39	112	33	128	125	0.520329625814	0.84515872605	0.735	0.768	-0.033
787	LOC113230	LOC113230	chr19	+	14185136	14185275	14185201	14185275	14183820	14184689	787	3	5	2	7	190	125	0.520614943894	0.84515872605	0.283	0.158	0.125
979	TMEM25	TMEM25	chr11	+	118402489	118402586	118402492	118402586	118401802	118401949	979	4	1	1	1	128	125	0.520383138505	0.84515872605	0.796	0.494	0.302
1018	RNF43	RNF43	chr17	-	56492686	56493323	56492686	56493120	56494377	56494943	1018	11	0	20	1	328	125	0.532933838266	0.845524162077	1.0	0.884	0.116
1069	C6orf48	C6orf48	chr6	+	31804189	31804294	31804200	31804294	31803187	31803228	1069	1	80	2	73	136	125	0.536703213591	0.845524162077	0.011	0.025	-0.014
1230	MUTYH	MUTYH	chr1	-	45799084	45799275	45799084	45799266	45800062	45800183	1230	1	1	0	1	134	125	0.536804433776	0.845524162077	0.483	0.0	0.483
1309	BAHD1	BAHD1	chr15	+	40757533	40757634	40757542	40757634	40756669	40756746	1309	28	23	57	58	134	125	0.529879302385	0.845524162077	0.532	0.478	0.054
1352	BMP1	BMP1	chr8	+	22034436	22034652	22034473	22034652	22034045	22034163	1352	10	112	9	74	162	125	0.529295887155	0.845524162077	0.064	0.086	-0.022
1426	TLE2	TLE2	chr19	-	3019280	3019464	3019280	3019461	3019696	3019771	1426	2	1	2	3	128	125	0.526746943727	0.845524162077	0.661	0.394	0.267
1452	MTA1	MTA1	chr14	+	105930752	105930904	105930799	105930904	105930368	105930484	1452	133	13	161	20	172	125	0.525932482135	0.845524162077	0.881	0.854	0.027
1490	UBE2D3	UBE2D3	chr4	-	103747641	103748001	103747641	103747793	103748748	103749105	1490	737	178	685	178	333	125	0.539858279029	0.845524162077	0.608	0.591	0.017
1513	SRSF11	SRSF11	chr1	+	70716290	70717701	70716293	70717701	70716047	70716186	1513	445	230	462	256	128	125	0.539148480685	0.845524162077	0.654	0.638	0.016
1614	TMEM107	TMEM107	chr17	-	8079074	8079193	8079074	8079175	8079276	8079344	1614	4	33	10	55	143	125	0.525388568918	0.845524162077	0.096	0.137	-0.041
1674	KBTBD4	KBTBD4	chr11	-	47598962	47599580	47598962	47599576	47600484	47600567	1674	20	3	45	4	129	125	0.534933217551	0.845524162077	0.866	0.916	-0.05
1677	NOP16	NOP16	chr5	-	175810939	175811375	175810939	175811255	175812221	175812328	1677	218	3	473	4	245	125	0.540261174634	0.845524162077	0.974	0.984	-0.01
1685	FAM189B	FAM189B	chr1	-	155221523	155221699	155221523	155221696	155223415	155223523	1685	8	86	13	103	128	125	0.522538476605	0.845524162077	0.083	0.11	-0.027
1899	MAN1B1	MAN1B1	chr9	+	140001701	140001899	140001726	140001899	140001140	140001261	1899	180	5	145	6	150	125	0.52507793446	0.845524162077	0.968	0.953	0.015
1978	FUS	FUS	chr16	+	31195178	31195323	31195181	31195323	31193833	31193985	1978	925	349	1521	604	128	125	0.521752064902	0.845524162077	0.721	0.711	0.01
1994	FDXR	FDXR	chr17	-	72860945	72861071	72860945	72861053	72861840	72861942	1994	2	58	1	63	143	125	0.542886253551	0.845524162077	0.029	0.014	0.015
2035	E2F5	E2F5	chr8	+	86124391	86124439	86124394	86124439	86121376	86121644	2035	47	28	78	56	128	125	0.53164353922	0.845524162077	0.621	0.576	0.045
2080	ZNF83	ZNF83	chr19	-	53119970	53120094	53119970	53120088	53122188	53122315	2080	4	1	3	2	131	125	0.541698663612	0.845524162077	0.792	0.589	0.203
2083	KANSL3	KANSL3	chr2	-	97297048	97297280	97297048	97297219	97302657	97302922	2083	28	25	31	35	186	125	0.529916506194	0.845524162077	0.429	0.373	0.056
2111	ZNF577	ZNF577	chr19	-	52374550	52376959	52374550	52376782	52380534	52380630	2111	9	0	16	1	302	125	0.531908928033	0.845524162077	1.0	0.869	0.131
2129	PHPT1	PHPT1	chr9	+	139744954	139745012	139744957	139745012	139744464	139744589	2129	3	5	6	18	128	125	0.523178522325	0.845524162077	0.369	0.246	0.123
2153	CLASP1	CLASP1	chr2	-	122165046	122165291	122165046	122165288	122166599	122166623	2153	44	2	50	4	128	125	0.533951695491	0.845524162077	0.956	0.924	0.032
2194	PRPF40B	PRPF40B	chr12	+	50035690	50035807	50035711	50035807	50031515	50031607	2194	56	1	83	0	146	125	0.522635625408	0.845524162077	0.98	1.0	-0.02
2326	SORT1	SORT1	chr1	-	109888372	109888503	109888372	109888500	109890104	109890154	2326	188	115	341	190	128	125	0.533833598994	0.845524162077	0.615	0.637	-0.022
2424	HSF4	HSF4	chr16	+	67201363	67201502	67201377	67201502	67201022	67201125	2424	1	3	0	2	139	125	0.541870174304	0.845524162077	0.231	0.0	0.231
2487	NUSAP1	NUSAP1	chr15	+	41643185	41643327	41643230	41643327	41641295	41641439	2487	207	94	458	228	170	125	0.53777859995	0.845524162077	0.618	0.596	0.022
2489	THRB	THRB	chr3	-	24338716	24338862	24338716	24338814	24378790	24378862	2489	4	0	15	2	173	125	0.52830147471	0.845524162077	1.0	0.844	0.156
2546	MBNL3	MBNL3	chrX	-	131520688	131520839	131520688	131520734	131524874	131525111	2546	4	1	12	1	230	125	0.53198679168	0.845524162077	0.685	0.867	-0.182
256	TMC4	TMC4	chr19	-	54675638	54675870	54675638	54675852	54676733	54676944	256	0	15	2	61	143	125	0.523302758747	0.845524162077	0.0	0.028	-0.028
2574	ORAI2	ORAI2	chr7	+	102076648	102076780	102076671	102076780	102073976	102074108	2574	2	19	3	15	148	125	0.527460002115	0.845524162077	0.082	0.145	-0.063
2623	ZC3H14	ZC3H14	chr14	+	89076055	89076147	89076058	89076147	89075610	89075747	2623	92	62	109	84	128	125	0.543303687448	0.845524162077	0.592	0.559	0.033
2673	TMEM91	TMEM91	chr19	+	41889767	41889987	41889790	41889987	41888676	41888826	2673	15	7	2	2	148	125	0.525689887433	0.845524162077	0.644	0.458	0.186
2769	IFT20	IFT20	chr17	-	26659171	26659408	26659171	26659207	26662365	26662515	2769	157	8	117	4	326	125	0.52708288904	0.845524162077	0.883	0.918	-0.035
2793	MSH5	MSH5	chr6	+	31728961	31729039	31728964	31729039	31728466	31728616	2793	2	25	3	20	128	125	0.528336895831	0.845524162077	0.072	0.128	-0.056
2868	CPT1C	CPT1C	chr19	+	50208263	50208371	50208296	50208371	50207966	50208044	2868	63	4	28	3	158	125	0.528006099388	0.845524162077	0.926	0.881	0.045
2887	PAPOLA	PAPOLA	chr14	+	97022183	97022284	97022186	97022284	97018816	97018959	2887	325	27	473	46	128	125	0.536890985071	0.845524162077	0.922	0.909	0.013
2937	TMEM53	TMEM53	chr1	-	45118918	45120881	45118918	45120791	45125845	45125967	2937	58	9	73	15	215	125	0.543216982606	0.845524162077	0.789	0.739	0.05
305	OGT	OGT	chrX	+	70756027	70756208	70756057	70756208	70752911	70753186	305	214	19	198	14	155	125	0.537555740801	0.845524162077	0.901	0.919	-0.018
311	SLC25A10	SLC25A10	chr17	+	79684428	79684521	79684511	79684521	79684031	79684102	311	202	7	470	12	208	125	0.536510442853	0.845524162077	0.945	0.959	-0.014
3130	CDH16	CDH16	chr16	-	66944162	66944405	66944162	66944288	66945084	66945218	3130	43	1	21	0	242	125	0.540980120927	0.845524162077	0.957	1.0	-0.043
3220	ZNF227	ZNF227	chr19	+	44717239	44717397	44717242	44717397	44716680	44716738	3220	2	8	3	6	128	125	0.539868967648	0.845524162077	0.196	0.328	-0.132
333	TSC2	TSC2	chr16	+	2129032	2129197	2129035	2129197	2126491	2126586	333	6	92	6	63	128	125	0.536360522797	0.845524162077	0.06	0.085	-0.025
3376	DIP2A	DIP2A	chr21	+	47931329	47931527	47931341	47931527	47929169	47929289	3376	63	2	69	1	137	125	0.538191266718	0.845524162077	0.966	0.984	-0.018
3379	SRRT	SRRT	chr7	+	100482833	100482991	100482836	100482991	100482543	100482661	3379	150	99	217	159	128	125	0.532039170753	0.845524162077	0.597	0.571	0.026
337	CHFR	CHFR	chr12	-	133446204	133446420	133446204	133446384	133447309	133447369	337	31	45	37	44	161	125	0.540684791865	0.845524162077	0.348	0.395	-0.047
3412	SERPINA1	SERPINA1	chr14	-	94854896	94855000	94854896	94854997	94855155	94855347	3412	1	0	1	1	128	125	0.537915181814	0.845524162077	1.0	0.494	0.506
3494	REPS1	REPS1	chr6	-	139238691	139238764	139238691	139238761	139241351	139241453	3494	102	19	141	32	128	125	0.536646022591	0.845524162077	0.84	0.811	0.029
3508	TTC23	TTC23	chr15	-	99679521	99679672	99679521	99679604	99696352	99696502	3508	5	20	3	20	193	125	0.531918493548	0.845524162077	0.139	0.089	0.05
3546	EPN1	EPN1	chr19	+	56204316	56204403	56204319	56204403	56204051	56204162	3546	208	167	294	217	128	125	0.542085619498	0.845524162077	0.549	0.57	-0.021
3700	TRMU	TRMU	chr22	+	46746187	46746360	46746242	46746360	46742318	46742441	3700	81	12	106	20	180	125	0.542607524788	0.845524162077	0.824	0.786	0.038
3701	TRMU	TRMU	chr22	+	46746187	46746360	46746246	46746360	46742318	46742441	3701	82	9	111	16	184	125	0.540488093479	0.845524162077	0.861	0.825	0.036
3811	SPTLC1	SPTLC1	chr9	-	94793415	94794840	94793415	94794808	94797091	94797165	3811	383	6	462	10	157	125	0.541703880067	0.845524162077	0.981	0.974	0.007
439	KCTD15	KCTD15	chr19	+	34289572	34289671	34289575	34289671	34287750	34287892	439	1	1	1	0	128	125	0.537915181814	0.845524162077	0.494	1.0	-0.506
500	SYTL1	SYTL1	chr1	+	27675570	27675643	27675606	27675643	27674457	27674503	500	76	10	155	26	161	125	0.543500665322	0.845524162077	0.855	0.822	0.033
548	ICT1	ICT1	chr17	+	73017015	73017356	73017020	73017356	73016582	73016752	548	189	8	319	10	130	125	0.542596896586	0.845524162077	0.958	0.968	-0.01
647	SCARF2	SCARF2	chr22	-	20783511	20783642	20783511	20783627	20783822	20783940	647	13	31	1	5	140	125	0.529792773814	0.845524162077	0.272	0.152	0.12
649	STRN4	STRN4	chr19	-	47230708	47230824	47230708	47230803	47231150	47231264	649	36	163	46	242	146	125	0.543253817754	0.845524162077	0.159	0.14	0.019
66	SLC35C2	SLC35C2	chr20	-	44983711	44983880	44983711	44983817	44985212	44985276	66	75	1	82	0	188	125	0.533541240098	0.845524162077	0.98	1.0	-0.02
730	SLC25A17	SLC25A17	chr22	-	41195026	41195087	41195026	41195044	41215198	41215403	730	96	6	118	5	168	125	0.538959594104	0.845524162077	0.923	0.946	-0.023
783	HIGD1A	HIGD1A	chr3	-	42835648	42835791	42835648	42835767	42845927	42846027	783	7	395	10	781	149	125	0.528382263427	0.845524162077	0.015	0.011	0.004
789	FASTKD3	FASTKD3	chr5	-	7861695	7861886	7861695	7861765	7862935	7863110	789	6	10	9	23	246	125	0.521382734412	0.845524162077	0.234	0.166	0.068
855	TM9SF1	TM9SF1	chr14	-	24663880	24664242	24663880	24664036	24664551	24664942	855	516	6	638	5	331	125	0.525068122376	0.845524162077	0.97	0.98	-0.01
953	EPHB6	EPHB6	chr7	+	142560884	142561085	142560888	142561085	142560513	142560591	953	1	1	1	0	129	125	0.538000870812	0.845524162077	0.492	1.0	-0.508
955	DYRK1B	DYRK1B	chr19	-	40317311	40317627	40317311	40317507	40317924	40318065	955	15	17	8	13	245	125	0.538324316394	0.845524162077	0.31	0.239	0.071
207	UTP15	UTP15	chr5	+	72864059	72864152	72864116	72864152	72863086	72863259	207	70	0	74	1	182	125	0.545537520845	0.847037451091	1.0	0.981	0.019
2440	SLC29A1	SLC29A1	chr6	+	44194996	44195079	44194999	44195079	44187241	44187519	2440	6	84	9	90	128	125	0.5450254423	0.847037451091	0.065	0.089	-0.024
46	RALGDS	RALGDS	chr9	-	135985012	135985108	135985012	135985072	135985682	135985876	46	67	49	94	59	161	125	0.545329035305	0.847037451091	0.515	0.553	-0.038
1050	C12orf43	C12orf43	chr12	-	121442805	121442896	121442805	121442863	121444123	121444197	1050	60	1	111	0	158	125	0.546879370839	0.847221043098	0.979	1.0	-0.021
1799	MIF4GD	MIF4GD	chr17	-	73265427	73265550	73265427	73265529	73266194	73266326	1799	18	3	22	2	146	125	0.547429677345	0.847221043098	0.837	0.904	-0.067
1921	BUB3	BUB3	chr10	+	124923335	124924886	124924562	124924886	124922127	124922344	1921	1278	141	1870	221	1352	125	0.547391971392	0.847221043098	0.456	0.439	0.017
2375	FBXO7	FBXO7	chr22	+	32874967	32875262	32875119	32875262	32871223	32871385	2375	472	15	592	15	277	125	0.546373171027	0.847221043098	0.934	0.947	-0.013
2837	TBRG4	TBRG4	chr7	-	45148425	45148886	45148425	45148842	45151241	45151346	2837	159	4	192	3	169	125	0.546107995281	0.847221043098	0.967	0.979	-0.012
865	FNBP1L	FNBP1L	chr1	+	94016503	94020218	94017965	94020218	94014834	94014983	865	1155	2	2114	6	1587	125	0.548773365016	0.848750515323	0.978	0.965	0.013
410	BRD1	BRD1	chr22	-	50181037	50181535	50181037	50181142	50187681	50187942	410	44	31	70	41	518	125	0.550739319853	0.851239803113	0.255	0.292	-0.037
1993	FDXR	FDXR	chr17	-	72868160	72868258	72868160	72868232	72868990	72869156	1993	23	1	11	0	151	125	0.551523251184	0.851900080095	0.95	1.0	-0.05
3311	ISG20	ISG20	chr15	+	89193465	89195541	89195400	89195541	89182573	89182825	3311	42	3	44	5	2060	125	0.553657936685	0.854644571948	0.459	0.348	0.111
1480	ZMYND11	ZMYND11	chr10	+	285995	286051	285998	286051	285377	285465	1480	167	7	233	13	128	125	0.555448978029	0.856855400215	0.959	0.946	0.013
58	PLAGL1	PLAGL1	chr6	-	144281605	144281717	144281605	144281679	144285923	144285955	58	1	61	3	91	163	125	0.55625522254	0.857149676061	0.012	0.025	-0.013
606	ZNF33A	ZNF33A	chr10	+	38343302	38348995	38343305	38348995	38323205	38323328	606	11	4	10	2	128	125	0.556357620559	0.857149676061	0.729	0.83	-0.101
2125	SURF4	SURF4	chr9	-	136234134	136234419	136234134	136234321	136242792	136243037	2125	11	539	5	512	223	125	0.556942731518	0.857497899977	0.011	0.005	0.006
492	ZNF286A	ZNF286A	chr17	+	15619313	15624100	15619372	15624100	15611468	15611561	492	36	21	37	17	184	125	0.557313555439	0.857515960302	0.538	0.597	-0.059
908	RPLP0	RPLP0	chr12	-	120638532	120638694	120638532	120638634	120638885	120639014	908	657	2039	958	3078	185	125	0.559263072174	0.859961504412	0.179	0.174	0.005
2927	MFSD1	MFSD1	chr3	+	158522107	158522160	158522111	158522160	158519714	158520104	2927	78	5	94	4	129	125	0.559823027332	0.860268590263	0.938	0.958	-0.02
1046	CENPE	CENPE	chr4	-	104059507	104059609	104059507	104059606	104061412	104061571	1046	9	1	32	7	128	125	0.560493423854	0.860300071825	0.898	0.817	0.081
2951	ZFAND2B	ZFAND2B	chr2	+	220071688	220071764	220071691	220071764	220071505	220071567	2951	2	6	1	7	128	125	0.5605640334	0.860300071825	0.246	0.122	0.124
1710	EIF1AD	EIF1AD	chr11	-	65767773	65767976	65767773	65767877	65769510	65769637	1710	65	8	99	9	224	125	0.561254939472	0.860807190404	0.819	0.86	-0.041
2668	HSD3B7	HSD3B7	chr16	+	30996780	30997145	30996973	30997145	30996518	30996618	2668	27	23	35	37	318	125	0.562165477708	0.861134845615	0.316	0.271	0.045
781	BLOC1S2	BLOC1S2	chr10	-	102033034	102035250	102033034	102035247	102039880	102039985	781	183	4	217	3	128	125	0.562189792426	0.861134845615	0.978	0.986	-0.008
2506	UBOX5	UBOX5	chr20	-	3088218	3090960	3088218	3090955	3095950	3096112	2506	7	2	8	1	130	125	0.56408684609	0.863233905594	0.771	0.885	-0.114
294	NFYC	NFYC	chr1	+	41236380	41237275	41236383	41237275	41235027	41235087	294	104	5	134	9	128	125	0.564644623341	0.863233905594	0.953	0.936	0.017
964	COX11	COX11	chr17	-	53038566	53038687	53038566	53038673	53040666	53040792	964	2	4	6	22	139	125	0.564576167924	0.863233905594	0.31	0.197	0.113
1213	HSP90AB1	HSP90AB1	chr6	+	44217411	44217571	44217441	44217571	44217113	44217320	1213	5028	108	8982	179	155	125	0.565752999692	0.864199157742	0.974	0.976	-0.002
3217	NAT9	NAT9	chr17	-	72768098	72768190	72768098	72768178	72768356	72768416	3217	0	1	3	5	137	125	0.565999783379	0.864199157742	0.0	0.354	-0.354
1218	SERPINB1	SERPINB1	chr6	-	2836089	2836257	2836089	2836253	2836341	2836484	1218	204	4	449	6	129	125	0.568886919162	0.865992035349	0.98	0.986	-0.006
1369	SIGMAR1	SIGMAR1	chr9	-	34636993	34637109	34636993	34637086	34637216	34637417	1369	3	241	7	375	148	125	0.568425235054	0.865992035349	0.01	0.016	-0.006
1759	JOSD2	JOSD2	chr19	-	51013542	51013705	51013542	51013702	51014373	51014612	1759	40	2	9	1	128	125	0.568551255084	0.865992035349	0.951	0.898	0.053
1774	IFT22	IFT22	chr7	-	100962236	100962344	100962236	100962313	100964951	100965104	1774	2	143	3	125	156	125	0.568987229256	0.865992035349	0.011	0.019	-0.008
808	CARS	CARS	chr11	-	3062125	3062261	3062125	3062214	3063394	3063486	808	11	178	10	210	172	125	0.568011281843	0.865992035349	0.043	0.033	0.01
1788	TMEM175	TMEM175	chr4	+	945433	945505	945469	945505	944994	945046	1788	13	28	12	34	161	125	0.569870510919	0.866232196101	0.265	0.215	0.05
896	IPO4	IPO4	chr14	-	24651483	24651629	24651483	24651609	24651997	24652048	896	1	101	4	209	145	125	0.569816278155	0.866232196101	0.008	0.016	-0.008
3179	DCTN3	DCTN3	chr9	-	34614038	34614195	34614038	34614129	34614706	34614765	3179	3	2	2	3	191	125	0.570991813079	0.867384509944	0.495	0.304	0.191
113	DHPS	DHPS	chr19	-	12786830	12786956	12786830	12786919	12790270	12790357	113	69	1	78	0	162	125	0.571443995604	0.867519555946	0.982	1.0	-0.018
1623	MCM8	MCM8	chr20	+	5948475	5948671	5948523	5948671	5948081	5948233	1623	67	1	103	3	173	125	0.574611195656	0.869103298372	0.98	0.961	0.019
179	BRCC3	BRCC3	chrX	+	154301648	154301706	154301651	154301706	154300601	154300618	179	15	93	24	182	128	125	0.573408899026	0.869103298372	0.136	0.114	0.022
2704	PVRL3	PVRL3	chr3	+	110852481	110856407	110852507	110856407	110845030	110845182	2704	156	0	340	3	151	125	0.574519430291	0.869103298372	1.0	0.989	0.011
3720	COG2	COG2	chr1	+	230824165	230824308	230824168	230824308	230823816	230823889	3720	53	4	54	6	128	125	0.573707264823	0.869103298372	0.928	0.898	0.03
3892	PCBP2	PCBP2	chr12	+	53862560	53862616	53862563	53862616	53861588	53861627	3892	1642	390	2318	574	128	125	0.574391662038	0.869103298372	0.804	0.798	0.006
399	TUBGCP4	TUBGCP4	chr15	+	43690235	43690377	43690238	43690377	43689411	43689519	399	25	33	33	53	128	125	0.574670899552	0.869103298372	0.425	0.378	0.047
1081	RBM7	RBM7	chr11	+	114276427	114276521	114276430	114276521	114273549	114273637	1081	161	85	179	85	128	125	0.57544531336	0.869154212428	0.649	0.673	-0.024
3414	THAP3	THAP3	chr1	+	6690347	6690413	6690350	6690413	6688558	6688751	3414	43	11	39	13	128	125	0.575553801675	0.869154212428	0.792	0.746	0.046
3814	HMG20A	HMG20A	chr15	+	77759436	77759649	77759524	77759649	77756581	77756729	3814	176	1	173	2	213	125	0.575796467362	0.869154212428	0.99	0.981	0.009
1085	B4GALT3	B4GALT3	chr1	-	161145597	161145885	161145597	161145864	161146223	161146369	1085	48	145	59	157	146	125	0.577429695479	0.869427572249	0.221	0.243	-0.022
1265	SZRD1	SZRD1	chr1	+	16719722	16719977	16719725	16719977	16717869	16717919	1265	80	45	139	89	128	125	0.576705456436	0.869427572249	0.635	0.604	0.031
1432	C1orf54	C1orf54	chr1	+	150252050	150252152	150252053	150252152	150248929	150249040	1432	62	60	24	19	128	125	0.577295781988	0.869427572249	0.502	0.552	-0.05
971	VAMP4	VAMP4	chr1	-	171688310	171688361	171688310	171688358	171697663	171697710	971	62	0	55	1	128	125	0.577433890112	0.869427572249	1.0	0.982	0.018
877	SLC35B2	SLC35B2	chr6	-	44224078	44224233	44224078	44224229	44224421	44224615	877	341	7	406	11	129	125	0.577957031689	0.869666913468	0.979	0.973	0.006
1588	SAFB	SAFB	chr19	+	5661528	5661819	5661531	5661819	5657251	5657358	1588	115	169	131	211	128	125	0.579258460113	0.86999272517	0.399	0.377	0.022
1924	MT1G	MT1G	chr16	-	56701223	56701292	56701223	56701289	56701877	56701977	1924	24	10	74	24	128	125	0.57926651299	0.86999272517	0.701	0.751	-0.05
47	ARHGEF2	ARHGEF2	chr1	-	155934778	155934922	155934778	155934919	155935093	155935203	47	119	62	112	66	128	125	0.579155496351	0.86999272517	0.652	0.624	0.028
1991	FDXR	FDXR	chr17	-	72862905	72863127	72862905	72863001	72868160	72868258	1991	0	4	1	9	251	125	0.580787450531	0.871728744103	0.0	0.052	-0.052
2466	ZDHHC20	ZDHHC20	chr13	-	21955572	21955688	21955572	21955685	21957058	21957148	2466	82	33	155	54	128	125	0.582144500176	0.872553391308	0.708	0.737	-0.029
3167	NFE2L2	NFE2L2	chr2	-	178097119	178097311	178097119	178097290	178097977	178098067	3167	590	11	623	9	146	125	0.583428756039	0.872553391308	0.979	0.983	-0.004
3296	SLC50A1	SLC50A1	chr1	+	155110036	155110198	155110054	155110198	155109303	155109427	3296	122	2	190	5	143	125	0.582207816788	0.872553391308	0.982	0.971	0.011
3509	RBMS3	RBMS3	chr3	+	29476233	29476406	29476236	29476406	29322802	29323247	3509	18	9	16	11	128	125	0.582521966223	0.872553391308	0.661	0.587	0.074
899	DNM2	DNM2	chr19	+	10941653	10942586	10941656	10942586	10940802	10941054	899	157	56	144	58	128	125	0.583529215209	0.872553391308	0.732	0.708	0.024
919	STIL	STIL	chr1	-	47728574	47728788	47728574	47728734	47735306	47735538	919	29	18	71	36	179	125	0.583060582035	0.872553391308	0.529	0.579	-0.05
2322	ZFAND5	ZFAND5	chr9	-	74975543	74975703	74975543	74975700	74979611	74980163	2322	186	20	170	15	128	125	0.584529638762	0.872607961171	0.901	0.917	-0.016
3086	STXBP2	STXBP2	chr19	+	7705616	7705695	7705625	7705695	7704616	7704693	3086	222	2	421	6	134	125	0.584661950533	0.872607961171	0.99	0.985	0.005
870	BEND5	BEND5	chr1	-	49224571	49225038	49224571	49224956	49227008	49227142	870	11	14	6	11	207	125	0.584405877366	0.872607961171	0.322	0.248	0.074
2521	RSRC2	RSRC2	chr12	-	123003385	123003598	123003385	123003576	123005050	123005128	2521	103	60	77	39	147	125	0.585977360287	0.874024944638	0.593	0.627	-0.034
2182	MYNN	MYNN	chr3	+	169496555	169497349	169496671	169497349	169492052	169492349	2182	58	2	71	4	241	125	0.588515832071	0.876716036797	0.938	0.902	0.036
288	TBCA	TBCA	chr5	-	76986993	76989177	76986993	76987323	77004066	77004172	288	1263	4	1565	7	1979	125	0.588190439859	0.876716036797	0.952	0.934	0.018
1271	ZNF607	ZNF607	chr19	-	38198814	38198913	38198814	38198910	38200596	38200723	1271	3	10	4	8	128	125	0.589193215162	0.876920837221	0.227	0.328	-0.101
3405	DEF8	DEF8	chr16	+	90023918	90024068	90023948	90024068	90021576	90021674	3405	340	8	397	7	155	125	0.589387748635	0.876920837221	0.972	0.979	-0.007
3451	SLC4A3	SLC4A3	chr2	+	220494793	220495074	220494874	220495074	220494301	220494417	3451	6	17	4	17	206	125	0.590005460167	0.877293299426	0.176	0.125	0.051
1709	EIF1AD	EIF1AD	chr11	-	65767773	65767952	65767773	65767877	65769510	65769637	1709	59	8	88	9	200	125	0.590532774606	0.877530968114	0.822	0.859	-0.037
788	NUDT13	NUDT13	chr10	+	74886392	74886585	74886430	74886585	74885155	74885267	788	1	4	1	10	163	125	0.591664716913	0.878666258699	0.161	0.071	0.09
2038	ZSWIM8	ZSWIM8	chr10	+	75560774	75560953	75560842	75560953	75560397	75560517	2038	146	7	125	8	193	125	0.593209538292	0.87885684901	0.931	0.91	0.021
2164	NFRKB	NFRKB	chr11	-	129754639	129754777	129754639	129754741	129755329	129755504	2164	11	24	11	18	161	125	0.593633206639	0.87885684901	0.262	0.322	-0.06
3501	NT5C	NT5C	chr17	-	73126319	73126737	73126319	73126732	73127139	73127200	3501	12	6	5	4	130	125	0.59355567229	0.87885684901	0.658	0.546	0.112
3551	TBC1D16	TBC1D16	chr17	-	77923515	77923664	77923515	77923622	77924209	77924377	3551	109	5	110	7	167	125	0.592500658874	0.87885684901	0.942	0.922	0.02
431	FIGNL1	FIGNL1	chr7	-	50515878	50515987	50515878	50515982	50517998	50518088	431	7	0	17	1	130	125	0.5930931461	0.87885684901	1.0	0.942	0.058
2156	AZIN2	AZIN2	chr1	+	33546988	33547109	33546991	33547109	33546713	33546895	2156	14	3	2	0	128	125	0.594269480633	0.87925372971	0.82	1.0	-0.18
116	HSPG2	HSPG2	chr1	-	22211020	22211170	22211020	22211167	22211259	22211411	116	37	189	71	322	128	125	0.595767988961	0.879291691989	0.16	0.177	-0.017
2033	CCNA1	CCNA1	chr13	+	37007169	37007358	37007172	37007358	37006408	37006866	2033	4	3	2	3	128	125	0.595445186848	0.879291691989	0.566	0.394	0.172
2379	ZYX	ZYX	chr7	+	143078649	143078872	143078652	143078872	143078359	143078502	2379	3	4	3	2	128	125	0.595363697618	0.879291691989	0.423	0.594	-0.171
617	BANP	BANP	chr16	+	88017665	88017865	88017689	88017865	88014641	88014733	617	34	2	60	2	149	125	0.594942460498	0.879291691989	0.934	0.962	-0.028
754	ZIM2	ZIM2	chr19	-	57335629	57335882	57335629	57335795	57337755	57337831	754	3	1	4	3	212	125	0.596547394588	0.879898195353	0.639	0.44	0.199
3139	PPP1R21	PPP1R21	chr2	+	48681694	48681880	48681733	48681880	48678146	48678215	3139	23	61	18	58	164	125	0.59704935641	0.880094977227	0.223	0.191	0.032
1010	LPIN3	LPIN3	chr20	+	39983459	39983503	39983464	39983503	39981437	39981507	1010	2	0	4	1	130	125	0.597898710502	0.880551227056	1.0	0.794	0.206
1805	ZWILCH	ZWILCH	chr15	+	66801083	66801230	66801178	66801230	66797420	66797729	1805	15	66	32	117	220	125	0.599306264446	0.880551227056	0.114	0.134	-0.02
182	C12orf4	C12orf4	chr12	-	4645182	4645385	4645182	4645377	4647574	4647674	182	26	1	41	3	133	125	0.598815059279	0.880551227056	0.961	0.928	0.033
2702	PDIA5	PDIA5	chr3	+	122864945	122865106	122864964	122865106	122864368	122864439	2702	170	11	141	7	144	125	0.599008362254	0.880551227056	0.931	0.946	-0.015
3151	ZCCHC11	ZCCHC11	chr1	-	52902426	52902650	52902426	52902647	52903891	52904007	3151	15	5	28	13	128	125	0.598945830607	0.880551227056	0.746	0.678	0.068
3238	SERBP1	SERBP1	chr1	-	67889882	67890005	67889882	67889960	67890570	67890660	3238	262	1169	486	2269	170	125	0.599571312895	0.880551227056	0.141	0.136	0.005
2119	POMGNT1	POMGNT1	chr1	-	46654352	46655029	46654352	46654652	46655129	46655239	2119	773	8	1068	14	502	125	0.601106487731	0.881218910825	0.96	0.95	0.01
2357	FUOM	FUOM	chr10	-	135168657	135169009	135168657	135168940	135169241	135169315	2357	40	43	47	59	194	125	0.601133000726	0.881218910825	0.375	0.339	0.036
94	TMEM136	TMEM136	chr11	+	120197830	120198349	120198174	120198349	120195837	120196077	94	34	4	16	1	469	125	0.600641913622	0.881218910825	0.694	0.81	-0.116
1251	SMARCA4	SMARCA4	chr19	+	11168930	11169039	11168933	11169039	11151973	11152236	1251	201	111	279	167	128	125	0.602172697528	0.88167080017	0.639	0.62	0.019
164	MORF4L2	MORF4L2	chrX	-	102933426	102933579	102933426	102933528	102939608	102939657	164	162	73	226	112	176	125	0.604105869124	0.88167080017	0.612	0.589	0.023
1652	IRX5	IRX5	chr16	+	54966988	54968395	54966991	54968395	54966409	54966815	1652	58	1	47	0	128	125	0.602725952056	0.88167080017	0.983	1.0	-0.017
1767	LINC01588	LINC01588	chr14	-	50457724	50458725	50457724	50458482	50458973	50459043	1767	1	1	8	3	368	125	0.602664307728	0.88167080017	0.254	0.475	-0.221
281	PRNP	PRNP	chr20	+	4679856	4682234	4679861	4682234	4666796	4667154	281	103	3	141	6	130	125	0.605133350703	0.88167080017	0.971	0.958	0.013
3301	PPP1R12C	PPP1R12C	chr19	-	55606812	55606971	55606812	55606968	55607234	55607308	3301	95	54	96	48	128	125	0.604248375974	0.88167080017	0.632	0.661	-0.029
432	SDAD1	SDAD1	chr4	-	76902524	76902698	76902524	76902623	76903085	76903190	432	18	70	24	112	200	125	0.603537344325	0.88167080017	0.138	0.118	0.02
576	DESI2	DESI2	chr1	+	244855180	244855322	244855185	244855322	244849898	244849971	576	17	2	15	3	130	125	0.605005017278	0.88167080017	0.891	0.828	0.063
677	ARL6IP4	ARL6IP4	chr12	+	123466117	123466426	123466141	123466426	123465675	123465846	677	125	250	189	351	149	125	0.604341860227	0.88167080017	0.296	0.311	-0.015
912	RASAL1	RASAL1	chr12	-	113543518	113543691	113543518	113543688	113544901	113545046	912	5	0	27	2	128	125	0.604625440506	0.88167080017	1.0	0.929	0.071
358	PPP6R2	PPP6R2	chr22	+	50857774	50857891	50857777	50857891	50857295	50857408	358	7	101	6	117	128	125	0.605676586121	0.881924199791	0.063	0.048	0.015
1955	PKP4	PKP4	chr2	+	159490581	159490801	159490584	159490801	159488264	159488453	1955	77	38	143	62	128	125	0.607340946839	0.883371409342	0.664	0.693	-0.029
2889	BUB1	BUB1	chr2	-	111398610	111398782	111398610	111398769	111399218	111399380	2889	10	2	18	2	138	125	0.607410324179	0.883371409342	0.819	0.891	-0.072
790	PSMC3IP	PSMC3IP	chr17	-	40725495	40725641	40725495	40725605	40726116	40726228	790	55	1	154	5	161	125	0.607796958264	0.883395700751	0.977	0.96	0.017
3277	MRPL42	MRPL42	chr12	+	93862964	93863131	93862967	93863131	93861265	93861330	3277	36	61	55	81	128	125	0.610839392564	0.887277657812	0.366	0.399	-0.033
204	PHF19	PHF19	chr9	-	123631850	123632223	123631850	123632209	123632720	123632816	204	246	4	438	5	139	125	0.612455642305	0.888364291015	0.982	0.987	-0.005
2106	CKAP2L	CKAP2L	chr2	-	113513553	113514791	113513553	113514732	113518289	113518341	2106	133	5	321	9	184	125	0.613314607895	0.888364291015	0.948	0.96	-0.012
2152	H2AFY	H2AFY	chr5	-	134696186	134696297	134696186	134696294	134705095	134705293	2152	390	553	702	1038	128	125	0.614029142183	0.888364291015	0.408	0.398	0.01
2275	NR2C1	NR2C1	chr12	-	95424184	95424649	95424184	95424405	95425124	95425264	2275	16	3	18	2	369	125	0.612313671544	0.888364291015	0.644	0.753	-0.109
2649	BRSK2	BRSK2	chr11	+	1481729	1483919	1482199	1483919	1480421	1480469	2649	1	2	0	1	595	125	0.614076538011	0.888364291015	0.095	0.0	0.095
3461	LY6K	LY6K	chr8	+	143784261	143785584	143784508	143785584	143783017	143783131	3461	43	9	143	24	372	125	0.614191559659	0.888364291015	0.616	0.667	-0.051
3605	GLYCTK	GLYCTK	chr3	+	52325760	52325938	52325762	52325938	52324975	52325127	3605	1	15	1	33	127	125	0.613459174661	0.888364291015	0.062	0.029	0.033
1512	SRSF11	SRSF11	chr1	+	70687294	70687522	70687297	70687522	70671364	70671463	1512	4	12	2	10	128	125	0.614805751756	0.88871436755	0.246	0.163	0.083
2648	BRSK2	BRSK2	chr11	+	1481777	1483919	1482199	1483919	1480421	1480469	2648	1	2	0	1	547	125	0.615569003514	0.889279358978	0.103	0.0	0.103
2123	BRMS1	BRMS1	chr11	-	66104803	66105360	66104803	66105278	66106191	66106256	2123	121	0	154	1	207	125	0.616053559535	0.889441293936	1.0	0.989	0.011
1013	NCKIPSD	NCKIPSD	chr3	-	48719477	48719589	48719477	48719568	48719780	48719985	1013	26	15	47	22	146	125	0.619523606925	0.890969782468	0.597	0.647	-0.05
1102	BAZ2B	BAZ2B	chr2	-	160304752	160304920	160304752	160304914	160310123	160310312	1102	22	7	26	11	131	125	0.620856823516	0.890969782468	0.75	0.693	0.057
1125	ARPC3	ARPC3	chr12	-	110873914	110874009	110873914	110874006	110874361	110874488	1125	2983	59	4757	86	128	125	0.621022569213	0.890969782468	0.98	0.982	-0.002
1211	ACHE	ACHE	chr7	-	100487614	100488709	100487614	100487956	100488789	100488959	1211	53	1	20	0	878	125	0.619550851137	0.890969782468	0.883	1.0	-0.117
1471	TRIP12	TRIP12	chr2	-	230670445	230670599	230670445	230670518	230672423	230672580	1471	128	35	178	55	206	125	0.620739559551	0.890969782468	0.689	0.663	0.026
1658	NFKB2	NFKB2	chr10	+	104162008	104162286	104162011	104162286	104161804	104161916	1658	113	178	108	156	128	125	0.620093936766	0.890969782468	0.383	0.403	-0.02
1696	MEIS2	MEIS2	chr15	-	37388489	37388631	37388489	37388608	37390167	37390400	1696	64	3	7	0	148	125	0.621804111344	0.890969782468	0.947	1.0	-0.053
1820	TBC1D10A	TBC1D10A	chr22	-	30700519	30700640	30700519	30700619	30722661	30722955	1820	1	50	0	40	146	125	0.619929117893	0.890969782468	0.017	0.0	0.017
2189	DNLZ	DNLZ	chr9	-	139257440	139257584	139257440	139257580	139257938	139258263	2189	1	81	2	86	129	125	0.621962574277	0.890969782468	0.012	0.022	-0.01
224	CDCA3	CDCA3	chr12	-	6958486	6958593	6958486	6958577	6958728	6959022	224	157	7	284	16	141	125	0.619029011265	0.890969782468	0.952	0.94	0.012
2945	STAG3L5P-PVRIG2P-PILRB	STAG3L5P-PVRIG2P-PILRB	chr7	+	99956312	99956702	99956521	99956702	99955842	99955989	2945	298	5	310	7	334	125	0.621944797794	0.890969782468	0.957	0.943	0.014
2992	EWSR1	EWSR1	chr22	+	29687550	29687588	29687553	29687588	29684594	29684775	2992	148	151	252	239	128	125	0.621190822266	0.890969782468	0.489	0.507	-0.018
3140	MYEOV	MYEOV	chr11	+	69062793	69062962	69062867	69062962	69061604	69062043	3140	16	1	54	6	199	125	0.618264602787	0.890969782468	0.91	0.85	0.06
2766	HSD11B1L	HSD11B1L	chr19	+	5687763	5688534	5687926	5688534	5687513	5687679	2766	7	1	3	0	288	125	0.622533271877	0.89125266981	0.752	1.0	-0.248
3258	AMOTL2	AMOTL2	chr3	-	134078947	134079255	134078947	134079249	134080353	134080649	3258	377	25	597	45	131	125	0.624416361014	0.892260500075	0.935	0.927	0.008
328	POLD1	POLD1	chr19	+	50902104	50902310	50902107	50902310	50887579	50887647	328	2	9	1	9	128	125	0.623725118374	0.892260500075	0.178	0.098	0.08
3401	TMEM198B	TMEM198B	chr12	+	56226742	56227325	56227230	56227325	56223743	56224867	3401	92	1	32	0	613	125	0.624531842495	0.892260500075	0.949	1.0	-0.051
575	DESI2	DESI2	chr1	+	244855180	244855322	244855185	244855322	244852550	244852644	575	89	1	95	2	130	125	0.624783943827	0.892260500075	0.988	0.979	0.009
868	TCF7L2	TCF7L2	chr10	+	114910741	114910882	114910756	114910882	114905769	114905856	868	24	77	59	165	140	125	0.625105450848	0.892260500075	0.218	0.242	-0.024
1482	CLCC1	CLCC1	chr1	-	109486457	109486679	109486457	109486529	109490232	109490340	1482	112	3	169	3	275	125	0.628871926759	0.892303126025	0.944	0.962	-0.018
184	CTDSP1	CTDSP1	chr2	+	219266833	219266938	219266836	219266938	219266286	219266435	184	80	130	85	152	128	125	0.628366121606	0.892303126025	0.375	0.353	0.022
1915	ARNT	ARNT	chr1	-	150802379	150802456	150802379	150802441	150804293	150804379	1915	95	10	63	5	140	125	0.626925849626	0.892303126025	0.895	0.918	-0.023
2219	TEX10	TEX10	chr9	-	103065913	103066124	103065913	103066067	103070781	103070963	2219	92	1	154	3	182	125	0.626962968989	0.892303126025	0.984	0.972	0.012
3084	STXBP2	STXBP2	chr19	+	7705583	7705695	7705625	7705695	7704616	7704693	3084	15	2	29	6	167	125	0.628359818518	0.892303126025	0.849	0.783	0.066
3740	PFDN6	PFDN6	chr6	+	33257546	33257697	33257551	33257697	33257373	33257405	3740	114	14	157	23	130	125	0.628623254615	0.892303126025	0.887	0.868	0.019
3891	CEACAM19	CEACAM19	chr19	+	45186705	45187627	45186708	45187627	45185838	45185892	3891	5	29	4	16	128	125	0.627278604935	0.892303126025	0.144	0.196	-0.052
433	SEMA3B	SEMA3B	chr3	+	50311343	50311488	50311346	50311488	50311189	50311259	433	30	36	45	63	128	125	0.628042085866	0.892303126025	0.449	0.411	0.038
521	ZNF512	ZNF512	chr2	+	27820933	27821121	27820936	27821121	27806524	27806583	521	25	7	27	10	128	125	0.628482878648	0.892303126025	0.777	0.725	0.052
897	ABHD11	ABHD11	chr7	-	73152657	73152793	73152657	73152772	73152975	73153184	897	27	0	61	1	146	125	0.626687901838	0.892303126025	1.0	0.981	0.019
1902	NDC1	NDC1	chr1	-	54293671	54293846	54293671	54293726	54298162	54298264	1902	129	3	278	9	245	125	0.630238024301	0.892652848956	0.956	0.94	0.016
2993	EWSR1	EWSR1	chr22	+	29687550	29687588	29687553	29687588	29682911	29683123	2993	9	2	14	5	128	125	0.630239825519	0.892652848956	0.815	0.732	0.083
935	CCDC53	CCDC53	chr12	-	102433645	102433756	102433645	102433753	102437882	102437990	935	101	19	138	22	128	125	0.629761384796	0.892652848956	0.838	0.86	-0.022
3223	ANAPC5	ANAPC5	chr12	-	121766118	121766300	121766118	121766261	121768385	121768475	3223	323	119	354	140	164	125	0.631246761407	0.893549061197	0.674	0.658	0.016
2545	PNPLA8	PNPLA8	chr7	-	108154879	108156018	108154879	108155891	108166472	108166762	2545	79	6	73	4	252	125	0.631629309288	0.893560894893	0.867	0.901	-0.034
1033	KRT80	KRT80	chr12	-	52562779	52565341	52562779	52565306	52565441	52565497	1033	62	136	188	379	160	125	0.636836040564	0.894007172022	0.263	0.279	-0.016
1466	TCAIM	TCAIM	chr3	+	44408947	44409200	44409023	44409200	44402856	44403010	1466	33	12	48	14	201	125	0.633048320534	0.894007172022	0.631	0.681	-0.05
1697	MEIS2	MEIS2	chr15	-	37187351	37187462	37187351	37187441	37188828	37188887	1697	42	90	5	14	146	125	0.635806103843	0.894007172022	0.285	0.234	0.051
1863	USP39	USP39	chr2	+	85850748	85850905	85850768	85850905	85846342	85846412	1863	1	5	0	2	145	125	0.63718601624	0.894007172022	0.147	0.0	0.147
2266	CARKD	CARKD	chr13	+	111287814	111287935	111287819	111287935	111287018	111287123	2266	109	6	145	6	130	125	0.636314700494	0.894007172022	0.946	0.959	-0.013
273	PSRC1	PSRC1	chr1	-	109825301	109825358	109825301	109825353	109825684	109825790	273	23	16	59	34	130	125	0.634301594733	0.894007172022	0.58	0.625	-0.045
3143	MYEOV	MYEOV	chr11	+	69062699	69064754	69063058	69064754	69061604	69062043	3143	65	0	181	1	484	125	0.637181475093	0.894007172022	1.0	0.979	0.021
3229	AURKB	AURKB	chr17	-	8110493	8110688	8110493	8110685	8110888	8110943	3229	15	245	27	518	128	125	0.633100681826	0.894007172022	0.056	0.048	0.008
3285	FAM213A	FAM213A	chr10	+	82180221	82180401	82180238	82180401	82168241	82168399	3285	161	89	174	88	142	125	0.634808986154	0.894007172022	0.614	0.635	-0.021
3420	ABI2	ABI2	chr2	+	204231599	204231767	204231603	204231767	204192961	204193354	3420	151	13	144	15	129	125	0.635359386138	0.894007172022	0.918	0.903	0.015
3667	RAP1GAP	RAP1GAP	chr1	-	21924453	21924557	21924453	21924533	21924892	21924995	3667	9	2	5	2	149	125	0.636548624628	0.894007172022	0.791	0.677	0.114
376	SLC38A6	SLC38A6	chr14	+	61550267	61550451	61550272	61550451	61545527	61545645	376	11	8	10	10	130	125	0.63232084809	0.894007172022	0.569	0.49	0.079
3918	ANKRD11	ANKRD11	chr16	-	89383340	89383486	89383340	89383483	89484691	89484776	3918	120	105	148	141	128	125	0.63520040246	0.894007172022	0.527	0.506	0.021
451	DMAP1	DMAP1	chr1	+	44679380	44679530	44679420	44679530	44679124	44679199	451	50	1	54	2	165	125	0.634881983315	0.894007172022	0.974	0.953	0.021
1201	MIER1	MIER1	chr1	+	67394569	67394646	67394572	67394646	67391824	67391925	1201	2	0	11	2	128	125	0.638606289152	0.894392394055	1.0	0.843	0.157
1620	MYO15B	MYO15B	chr17	+	73587681	73587793	73587696	73587793	73587252	73587327	1620	5	1	2	0	140	125	0.641193543251	0.894392394055	0.817	1.0	-0.183
1782	FUT11	FUT11	chr10	+	75535176	75535976	75535298	75535976	75532947	75533573	1782	10	58	9	66	247	125	0.640173817142	0.894392394055	0.08	0.065	0.015
2207	GTPBP3	GTPBP3	chr19	+	17451852	17452131	17451915	17452131	17450242	17450408	2207	37	4	40	6	188	125	0.641348445603	0.894392394055	0.86	0.816	0.044
2395	INCA1	INCA1	chr17	-	4892722	4892919	4892722	4892874	4893184	4893224	2395	2	2	4	2	170	125	0.641241266376	0.894392394055	0.424	0.595	-0.171
31	GSPT1	GSPT1	chr16	-	11990414	11990642	11990414	11990639	11991696	11991738	31	289	78	509	148	128	125	0.640683012294	0.894392394055	0.783	0.771	0.012
3227	CCDC103	CCDC103	chr17	+	42979732	42981047	42979735	42981047	42978887	42979024	3227	2	1	1	0	128	125	0.639509592781	0.894392394055	0.661	1.0	-0.339
3320	CMTM3	CMTM3	chr16	+	66643661	66643906	66643785	66643906	66643337	66643433	3320	17	557	18	499	249	125	0.640820290389	0.894392394055	0.015	0.018	-0.003
3659	DPH5	DPH5	chr1	-	101455179	101456187	101455179	101456184	101458192	101458296	3659	82	11	117	19	128	125	0.641580473625	0.894392394055	0.879	0.857	0.022
3684	CEP170	CEP170	chr1	-	243319522	243319757	243319522	243319649	243327585	243329418	3684	347	34	212	18	233	125	0.640936417311	0.894392394055	0.846	0.863	-0.017
517	RBFOX2	RBFOX2	chr22	-	36155934	36156079	36155934	36156067	36157248	36157341	517	113	141	100	136	137	125	0.639438094922	0.894392394055	0.422	0.402	0.02
1831	ENTPD2	ENTPD2	chr9	-	139943392	139943527	139943392	139943458	139944321	139944441	1831	1	0	2	1	194	125	0.64269770643	0.895427142914	1.0	0.563	0.437
2269	PPIE	PPIE	chr1	+	40211046	40211170	40211085	40211170	40209495	40209596	2269	226	13	323	22	164	125	0.643721429924	0.89633048085	0.93	0.918	0.012
1171	MYADM	MYADM	chr19	+	54372943	54373092	54373019	54373092	54371118	54371197	1171	176	16	209	16	201	125	0.644777976528	0.896755857862	0.872	0.89	-0.018
2936	TMEM53	TMEM53	chr1	-	45118918	45120791	45118918	45120788	45125845	45125967	2936	13	6	18	6	128	125	0.644508430699	0.896755857862	0.679	0.746	-0.067
437	WNK1	WNK1	chr12	+	987377	987527	987380	987527	971248	971436	437	52	31	64	33	128	125	0.645337356838	0.897011413346	0.621	0.654	-0.033
3101	SEC22C	SEC22C	chr3	-	42589458	42594940	42589458	42590149	42597421	42597487	3101	1235	83	1654	119	4916	125	0.647034052551	0.898846607034	0.274	0.261	0.013
3092	TRIM2	TRIM2	chr4	+	154191486	154191671	154191489	154191671	154125565	154125712	3092	109	41	114	38	128	125	0.647605168458	0.899116943185	0.722	0.746	-0.024
2263	C19orf66	C19orf66	chr19	+	10202151	10202306	10202259	10202306	10201925	10202029	2263	102	5	43	3	233	125	0.649795456734	0.901633672679	0.916	0.885	0.031
1005	C21orf91	C21orf91	chr21	-	19161283	19165898	19161283	19165895	19167524	19167587	1005	23	2	30	4	128	125	0.650815867064	0.902525139692	0.918	0.88	0.038
2780	WWC1	WWC1	chr5	+	167891715	167891967	167891733	167891967	167887654	167887747	2780	196	135	515	334	143	125	0.651371160493	0.90277094095	0.559	0.574	-0.015
2397	PAX8	PAX8	chr2	-	113992970	113993159	113992970	113993080	113994177	113994298	2397	934	55	1394	89	204	125	0.652531272041	0.903600012233	0.912	0.906	0.006
3583	TYMP	TYMP	chr22	-	50967924	50968160	50967924	50968148	50968332	50968514	3583	1	19	0	6	137	125	0.65272613949	0.903600012233	0.046	0.0	0.046
426	ARAF	ARAF	chrX	+	47424641	47424749	47424650	47424749	47424383	47424538	426	5	137	5	184	134	125	0.654356495129	0.905332161279	0.033	0.025	0.008
1195	EML3	EML3	chr11	-	62378558	62378819	62378558	62378816	62378896	62379068	1195	29	61	28	68	128	125	0.654947615803	0.905625307781	0.317	0.287	0.03
2947	STAG3L5P-PVRIG2P-PILRB	STAG3L5P-PVRIG2P-PILRB	chr7	+	99949785	99950101	99949884	99950101	99948874	99949033	2947	77	12	64	8	224	125	0.65576192474	0.90570241543	0.782	0.817	-0.035
2977	PCID2	PCID2	chr13	-	113831852	113832322	113831852	113832290	113832487	113832601	2977	46	20	63	32	157	125	0.655471085902	0.90570241543	0.647	0.611	0.036
1454	RNF40	RNF40	chr16	+	30783409	30783511	30783412	30783511	30783153	30783294	1454	179	5	195	4	128	125	0.658108543851	0.907369054686	0.972	0.979	-0.007
2587	GMPR2	GMPR2	chr14	+	24707451	24708447	24707794	24708447	24706725	24706768	2587	297	7	410	12	468	125	0.657921401492	0.907369054686	0.919	0.901	0.018
2997	VWA9	VWA9	chr15	-	65899639	65899780	65899639	65899763	65903435	65903627	2997	44	3	63	6	142	125	0.65743195459	0.907369054686	0.928	0.902	0.026
1009	LPIN3	LPIN3	chr20	+	39983459	39983503	39983464	39983503	39983284	39983377	1009	23	6	45	15	130	125	0.660609224615	0.910291303163	0.787	0.743	0.044
2313	SEC14L1	SEC14L1	chr17	+	75138727	75138832	75138731	75138832	75137004	75137189	2313	148	2	162	1	129	125	0.661503769344	0.910998270584	0.986	0.994	-0.008
2543	UCK1	UCK1	chr9	-	134405872	134406074	134405872	134406032	134406480	134406662	2543	2	1	4	4	167	125	0.662214790742	0.911271658867	0.6	0.428	0.172
2994	SLC12A6	SLC12A6	chr15	-	34628610	34628868	34628610	34628802	34629532	34629961	2994	30	1	9	0	191	125	0.662465494051	0.911271658867	0.952	1.0	-0.048
1474	CEP70	CEP70	chr3	-	138291700	138291774	138291700	138291756	138310695	138310798	1474	55	2	74	4	143	125	0.664397765049	0.911389408865	0.96	0.942	0.018
2171	ATP8B3	ATP8B3	chr19	-	1806095	1806507	1806095	1806168	1806626	1806688	2171	1	14	0	5	464	125	0.663336643999	0.911389408865	0.019	0.0	0.019
3188	TOX3	TOX3	chr16	-	52497845	52498100	52497845	52498097	52502420	52502486	3188	32	11	26	7	128	125	0.664251922118	0.911389408865	0.74	0.784	-0.044
3574	SH3GL3	SH3GL3	chr15	+	84237280	84237424	84237287	84237424	84233885	84233958	3574	2	1	4	4	132	125	0.66355783932	0.911389408865	0.654	0.486	0.168
449	ARRDC2	ARRDC2	chr19	+	18123721	18124911	18123724	18124911	18121380	18121538	449	60	1	25	0	128	125	0.664459363833	0.911389408865	0.983	1.0	-0.017
1219	PAX2	PAX2	chr10	+	102587299	102589698	102587318	102589698	102586765	102586852	1219	20	29	16	28	144	125	0.664941323343	0.911526911678	0.374	0.332	0.042
3265	SECISBP2	SECISBP2	chr9	+	91940811	91940953	91940814	91940953	91940341	91940591	3265	77	2	104	4	128	125	0.665521314888	0.911798565664	0.974	0.962	0.012
3033	KANSL1	KANSL1	chr17	-	44111526	44111651	44111526	44111648	44115903	44116052	3033	76	6	68	4	128	125	0.666554911878	0.912167982559	0.925	0.943	-0.018
35	KIAA0922	KIAA0922	chr4	+	154505986	154506083	154505989	154506083	154504715	154504824	35	23	12	15	6	128	125	0.666307328315	0.912167982559	0.652	0.709	-0.057
893	NUDT4	NUDT4	chr12	+	93792543	93792631	93792546	93792631	93789264	93789309	893	130	222	139	222	128	125	0.667564491939	0.9130263498	0.364	0.379	-0.015
2754	SORBS2	SORBS2	chr4	-	186599576	186599701	186599576	186599632	186599949	186599976	2754	25	14	41	19	194	125	0.66828015609	0.913481976384	0.535	0.582	-0.047
1106	NR6A1	NR6A1	chr9	-	127300370	127300598	127300370	127300595	127302311	127302466	1106	2	0	6	1	128	125	0.674336057606	0.914260125745	1.0	0.854	0.146
1152	BIVM	BIVM	chr13	+	103491900	103493888	103491921	103493888	103490992	103491089	1152	13	131	17	202	146	125	0.673318816686	0.914260125745	0.078	0.067	0.011
13	PPP1R10	PPP1R10	chr6	-	30572364	30572512	30572364	30572451	30572770	30572871	13	94	0	138	1	186	125	0.671532137648	0.914260125745	1.0	0.989	0.011
178	BCKDHA	BCKDHA	chr19	+	41928533	41928675	41928536	41928675	41928068	41928275	178	98	4	103	3	128	125	0.673020610858	0.914260125745	0.96	0.971	-0.011
1927	TP73-AS1	TP73-AS1	chr1	-	3659367	3659521	3659367	3659475	3659624	3659754	1927	22	40	22	34	171	125	0.673876064965	0.914260125745	0.287	0.321	-0.034
2061	BAX	BAX	chr19	+	49464739	49465055	49464827	49465055	49464066	49464171	2061	387	1	461	3	213	125	0.671126508966	0.914260125745	0.996	0.989	0.007
2248	ODF2	ODF2	chr9	+	131222791	131222945	131222828	131222945	131221845	131221936	2248	166	12	199	12	162	125	0.671937981532	0.914260125745	0.914	0.928	-0.014
2393	GAS8	GAS8	chr16	+	90097583	90097904	90097706	90097904	90094043	90094130	2393	20	53	18	56	248	125	0.674656166963	0.914260125745	0.16	0.139	0.021
2566	HIVEP3	HIVEP3	chr1	-	41972035	41976937	41972035	41976934	41978486	41979421	2566	14	3	27	4	128	125	0.669775385139	0.914260125745	0.82	0.868	-0.048
2880	MATN2	MATN2	chr8	+	99045269	99045404	99045326	99045404	99044473	99044545	2880	37	23	16	8	182	125	0.6737503209	0.914260125745	0.525	0.579	-0.054
394	AP2A2	AP2A2	chr11	+	985431	985582	985434	985582	984644	984753	394	54	184	69	215	128	125	0.669544964557	0.914260125745	0.223	0.239	-0.016
44	MTFR1L	MTFR1L	chr1	+	26155999	26156321	26156108	26156321	26153105	26153317	44	191	14	164	10	234	125	0.671344305816	0.914260125745	0.879	0.898	-0.019
498	ZNF384	ZNF384	chr12	-	6787292	6787626	6787292	6787509	6788111	6788349	498	212	8	193	9	242	125	0.674975126335	0.914260125745	0.932	0.917	0.015
626	DGCR2	DGCR2	chr22	-	19052360	19052588	19052360	19052571	19055612	19055738	626	7	23	16	42	142	125	0.673704756963	0.914260125745	0.211	0.251	-0.04
725	AKT3	AKT3	chr1	-	243663020	243668636	243663020	243663088	243675625	243675728	725	2780	1	3227	2	5673	125	0.671822371272	0.914260125745	0.984	0.973	0.011
745	DDIT3	DDIT3	chr12	-	57911051	57911325	57911051	57911302	57911488	57911536	745	8	4	9	3	148	125	0.671840429917	0.914260125745	0.628	0.717	-0.089
682	C16orf13	C16orf13	chr16	-	684888	685063	684888	684956	685280	685340	682	107	145	138	174	232	125	0.676084989285	0.915244305223	0.284	0.299	-0.015
779	ASB9	ASB9	chrX	-	15268551	15268686	15268551	15268656	15270375	15270526	779	32	2	50	2	155	125	0.67695628279	0.915904591106	0.928	0.953	-0.025
2209	GHDC	GHDC	chr17	-	40342202	40342377	40342202	40342288	40342641	40342775	2209	8	50	9	45	214	125	0.678001401065	0.91639636942	0.085	0.105	-0.02
468	ZNF177	ZNF177	chr19	+	9491343	9493293	9491823	9493293	9490732	9490815	468	9	1	3	0	605	125	0.678087263302	0.91639636942	0.65	1.0	-0.35
1986	C6orf223	C6orf223	chr6	+	43968710	43968880	43968753	43968880	43968336	43968437	1986	12	13	28	37	168	125	0.678802129839	0.91684360071	0.407	0.36	0.047
972	TMEM216	TMEM216	chr11	+	61165732	61166335	61165741	61166335	61165245	61165447	972	57	6	39	3	134	125	0.679389264782	0.917117899547	0.899	0.924	-0.025
3216	NAT9	NAT9	chr17	-	72768098	72768190	72768098	72768116	72768356	72768416	3216	1	2	3	3	199	125	0.680370278649	0.917923291194	0.239	0.386	-0.147
2409	SCP2	SCP2	chr1	+	53493640	53493743	53493649	53493743	53480609	53480715	2409	507	16	634	23	134	125	0.681559901926	0.919009060305	0.967	0.963	0.004
733	GNAS	GNAS	chr20	+	57478582	57478640	57478585	57478640	57473995	57474040	733	385	1832	405	1865	128	125	0.682471459401	0.919718874181	0.17	0.175	-0.005
943	ZNF135	ZNF135	chr19	+	58578072	58581110	58578108	58581110	58574813	58574909	943	3	5	4	10	161	125	0.683405014667	0.920457515524	0.318	0.237	0.081
1861	PCED1A	PCED1A	chr20	-	2819489	2819728	2819489	2819575	2819837	2819917	1861	140	13	129	10	278	125	0.684699259818	0.921357195301	0.829	0.853	-0.024
3144	MYEOV	MYEOV	chr11	+	69062867	69064754	69063058	69064754	69061604	69062043	3144	18	0	68	1	316	125	0.684844648936	0.921357195301	1.0	0.964	0.036
2422	SVIL-AS1	SVIL-AS1	chr10	+	29709393	29711301	29709419	29711301	29704285	29704341	2422	3	65	3	92	151	125	0.685723671007	0.921501477977	0.037	0.026	0.011
513	TRO	TRO	chrX	+	54948635	54948724	54948650	54948724	54946995	54947311	513	18	20	6	5	140	125	0.685688215997	0.921501477977	0.446	0.517	-0.071
541	GGA3	GGA3	chr17	-	73232686	73234470	73232686	73233627	73234732	73234843	541	445	1	644	0	968	125	0.686173425662	0.921587255614	0.983	1.0	-0.017
1058	SURF6	SURF6	chr9	-	136200553	136200642	136200553	136200589	136201227	136201437	1058	113	2	157	4	178	125	0.687796056576	0.921634900827	0.975	0.965	0.01
1400	TCF19	TCF19	chr6	+	31126673	31127484	31126919	31127484	31126302	31126499	1400	120	45	256	88	371	125	0.687571285598	0.921634900827	0.473	0.495	-0.022
16	PGS1	PGS1	chr17	+	76388556	76388746	76388594	76388746	76374698	76374889	16	59	3	58	2	163	125	0.688138621514	0.921634900827	0.938	0.957	-0.019
2903	RPP21	RPP21	chr6	+	30313243	30313350	30313267	30313350	30313074	30313175	2903	15	162	13	165	149	125	0.687571404904	0.921634900827	0.072	0.062	0.01
3116	SKP2	SKP2	chr5	+	36181919	36184142	36183941	36184142	36177286	36177394	3116	270	6	591	16	2147	125	0.686999926849	0.921634900827	0.724	0.683	0.041
3057	BACE1	BACE1	chr11	-	117164586	117164724	117164586	117164649	117165978	117166063	3057	8	1	9	2	200	125	0.690382135899	0.923930903549	0.833	0.738	0.095
3148	HYAL3	HYAL3	chr3	-	50332139	50333050	50332139	50332284	50336643	50336899	3148	126	4	130	3	891	125	0.690626743231	0.923930903549	0.815	0.859	-0.044
2242	ZSCAN32	ZSCAN32	chr16	-	3440009	3440183	3440009	3440133	3440422	3440517	2242	3	11	3	16	175	125	0.692184083886	0.925495852363	0.163	0.118	0.045
309	DTYMK	DTYMK	chr2	-	242617866	242618064	242617866	242617992	242619643	242619734	309	503	26	879	41	197	125	0.694117566511	0.926752201152	0.925	0.932	-0.007
363	FAM208A	FAM208A	chr3	-	56667071	56667994	56667071	56667871	56674013	56674158	363	95	1	114	2	248	125	0.694287976491	0.926752201152	0.98	0.966	0.014
758	RAP1GDS1	RAP1GDS1	chr4	+	99342405	99342545	99342408	99342545	99341169	99341295	758	161	24	277	46	128	125	0.693655627882	0.926752201152	0.868	0.855	0.013
1663	DNAAF3	DNAAF3	chr19	-	55671266	55671381	55671266	55671378	55672007	55672143	1663	3	1	11	2	128	125	0.69487184199	0.927013384733	0.746	0.843	-0.097
564	HMGN3	HMGN3	chr6	-	79910961	79912106	79910961	79911443	79913296	79913347	564	913	2	812	1	788	125	0.695442080494	0.927256107325	0.986	0.992	-0.006
1015	VRK2	VRK2	chr2	+	58275961	58276102	58276015	58276102	58273776	58273956	1015	45	2	68	2	179	125	0.697371540811	0.928791544594	0.94	0.96	-0.02
3733	FBXO17	FBXO17	chr19	-	39437111	39437245	39437111	39437207	39439206	39439318	3733	4	120	4	160	163	125	0.697326635349	0.928791544594	0.025	0.019	0.006
3909	ALG13	ALG13	chrX	+	110925359	110925522	110925463	110925522	110924345	110924527	3909	128	8	231	12	229	125	0.698180502597	0.929350635564	0.897	0.913	-0.016
379	AFG3L1P	AFG3L1P	chr16	+	90044012	90044210	90044046	90044210	90038987	90039173	379	2	13	3	13	159	125	0.698767268777	0.929613502975	0.108	0.154	-0.046
531	RUSC1	RUSC1	chr1	+	155295106	155295281	155295205	155295281	155294892	155294969	531	270	7	289	6	224	125	0.699778153555	0.930439994816	0.956	0.964	-0.008
2073	POU2F2	POU2F2	chr19	-	42596220	42596422	42596220	42596286	42597980	42598047	2073	14	2	12	1	261	125	0.700406264528	0.930756905783	0.77	0.852	-0.082
2676	TMEM91	TMEM91	chr19	+	41889778	41889987	41889790	41889987	41888676	41888826	2676	1	7	0	2	137	125	0.701775161264	0.931263532705	0.115	0.0	0.115
2812	DYNC1I2	DYNC1I2	chr2	+	172604285	172606668	172604288	172606668	172602311	172602437	2812	596	57	776	69	128	125	0.702347413066	0.931263532705	0.911	0.917	-0.006
3062	PHF21A	PHF21A	chr11	-	45991365	45991455	45991365	45991452	45992666	45992918	3062	31	3	22	3	128	125	0.701939806273	0.931263532705	0.91	0.877	0.033
700	GLRX	GLRX	chr5	-	95149552	95150661	95149552	95150511	95152210	95152330	700	9	3	21	5	275	125	0.702071031215	0.931263532705	0.577	0.656	-0.079
1205	RGN	RGN	chrX	+	46940528	46940706	46940577	46940706	46937753	46938108	1205	7	1	2	0	174	125	0.706772742908	0.933174757161	0.834	1.0	-0.166
1527	VAMP1	VAMP1	chr12	-	6571403	6573652	6571403	6572135	6574055	6574107	1527	251	1	141	1	1642	125	0.706906287055	0.933174757161	0.95	0.915	0.035
1922	PSG5	PSG5	chr19	-	43671894	43672355	43671894	43672287	43674206	43674290	1922	1	2	2	2	193	125	0.706368033332	0.933174757161	0.245	0.393	-0.148
2079	ZNF83	ZNF83	chr19	-	53119970	53120088	53119970	53120068	53122188	53122315	2079	1	2	2	2	145	125	0.707028577343	0.933174757161	0.301	0.463	-0.162
2776	PAAF1	PAAF1	chr11	+	73598075	73598144	73598084	73598144	73589823	73589864	2776	2	1	2	2	134	125	0.707117830676	0.933174757161	0.651	0.483	0.168
3036	C11orf80	C11orf80	chr11	+	66571465	66571661	66571468	66571661	66568501	66568573	3036	50	26	78	36	128	125	0.70769660185	0.933174757161	0.653	0.679	-0.026
3329	PTMA	PTMA	chr2	+	232576596	232576693	232576599	232576693	232576057	232576129	3329	809	8176	1395	13836	128	125	0.705062514893	0.933174757161	0.088	0.09	-0.002
3852	COMMD7	COMMD7	chr20	-	31315895	31315949	31315895	31315946	31331113	31331814	3852	129	20	168	23	128	125	0.707450846299	0.933174757161	0.863	0.877	-0.014
403	SLC25A27	SLC25A27	chr6	+	46644119	46645927	46644383	46645927	46638862	46638965	403	21	2	6	1	389	125	0.705101577054	0.933174757161	0.771	0.658	0.113
701	SLC6A9	SLC6A9	chr1	-	44466627	44466727	44466627	44466723	44466835	44466970	701	29	2	24	1	129	125	0.706273789382	0.933174757161	0.934	0.959	-0.025
1080	RBM7	RBM7	chr11	+	114273549	114273637	114273553	114273637	114272419	114272582	1080	240	6	253	5	129	125	0.709863683978	0.933266996774	0.975	0.98	-0.005
1382	EI24	EI24	chr11	+	125445158	125445304	125445200	125445304	125442353	125442465	1382	640	10	1158	21	167	125	0.711723300927	0.933266996774	0.98	0.976	0.004
1463	GLT8D1	GLT8D1	chr3	-	52738739	52738968	52738739	52738964	52739462	52740099	1463	68	32	49	26	129	125	0.713839974195	0.933266996774	0.673	0.646	0.027
1806	LECT1	LECT1	chr13	-	53277399	53277945	53277399	53277942	53282670	53282837	1806	8	2	34	6	128	125	0.712354477382	0.933266996774	0.796	0.847	-0.051
1851	FAM213B	FAM213B	chr1	+	2519968	2520064	2519988	2520064	2519828	2519892	1851	8	112	14	165	145	125	0.714097820565	0.933266996774	0.058	0.068	-0.01
1886	PCYT2	PCYT2	chr17	-	79866751	79867197	79866751	79866911	79867389	79867478	1886	14	2	30	6	411	125	0.713970610065	0.933266996774	0.68	0.603	0.077
1932	ELAC2	ELAC2	chr17	-	12905590	12905676	12905590	12905673	12905757	12905896	1932	257	8	351	13	128	125	0.711310325421	0.933266996774	0.969	0.963	0.006
2086	RCAN3	RCAN3	chr1	+	24859572	24859744	24859602	24859744	24857707	24857881	2086	41	0	84	1	155	125	0.711146399602	0.933266996774	1.0	0.985	0.015
2519	SPATA20	SPATA20	chr17	+	48625025	48625128	48625080	48625128	48624449	48624646	2519	13	5	14	4	180	125	0.712735861263	0.933266996774	0.644	0.709	-0.065
2554	TIMM9	TIMM9	chr14	-	58875211	58875817	58875211	58875802	58877560	58877656	2554	15	4	25	5	140	125	0.709613779816	0.933266996774	0.77	0.817	-0.047
2586	GMPR2	GMPR2	chr14	+	24706247	24706358	24706276	24706358	24705172	24705346	2586	4	183	8	288	154	125	0.709560697478	0.933266996774	0.017	0.022	-0.005
2962	JADE1	JADE1	chr4	+	129770134	129770322	129770170	129770322	129767529	129767687	2962	125	1	154	2	161	125	0.710215337751	0.933266996774	0.99	0.984	0.006
3196	HDDC3	HDDC3	chr15	-	91474147	91474786	91474147	91474635	91474933	91475174	3196	16	92	21	138	276	125	0.713441743986	0.933266996774	0.073	0.064	0.009
3215	NAT9	NAT9	chr17	-	72768098	72768178	72768098	72768116	72768356	72768416	3215	2	2	5	3	187	125	0.711813160257	0.933266996774	0.401	0.527	-0.126
3472	CDV3	CDV3	chr3	+	133306002	133309118	133306739	133309118	133305406	133305566	3472	1388	406	2759	828	862	125	0.714410414616	0.933266996774	0.331	0.326	0.005
414	FGF1	FGF1	chr5	-	141971742	141975049	141971742	141975046	141980266	141980370	414	41	2	61	2	128	125	0.708335226579	0.933266996774	0.952	0.968	-0.016
913	RASAL1	RASAL1	chr12	-	113541965	113542103	113541965	113542019	113543518	113543688	913	6	0	24	1	209	125	0.708726971251	0.933266996774	1.0	0.935	0.065
1890	ROBO1	ROBO1	chr3	-	78684922	78685258	78684922	78685093	78688893	78689048	1890	229	19	82	8	290	125	0.716961719787	0.934130259593	0.839	0.815	0.024
1942	GPR137	GPR137	chr11	+	64056508	64056972	64056614	64056972	64055811	64055940	1942	72	2	49	2	231	125	0.717027121371	0.934130259593	0.951	0.93	0.021
2571	CD40	CD40	chr20	+	44756617	44756863	44756776	44756863	44751248	44751395	2571	3	10	10	25	284	125	0.716535362741	0.934130259593	0.117	0.15	-0.033
2698	ZNF773	ZNF773	chr19	+	58016024	58016154	58016027	58016154	58011221	58011481	2698	2	8	3	8	128	125	0.715884749475	0.934130259593	0.196	0.268	-0.072
727	REEP2	REEP2	chr5	+	137780916	137781064	137780922	137781064	137780442	137780556	727	53	6	20	3	131	125	0.716264838409	0.934130259593	0.894	0.864	0.03
1082	MED8	MED8	chr1	-	43853980	43854160	43853980	43854099	43855429	43855483	1082	8	46	8	56	186	125	0.719894704859	0.93546237633	0.105	0.088	0.017
1311	PLEKHB2	PLEKHB2	chr2	+	131897739	131897848	131897742	131897848	131890474	131890588	1311	42	16	81	27	128	125	0.720116529233	0.93546237633	0.719	0.746	-0.027
147	RANGRF	RANGRF	chr17	+	8192820	8193409	8193130	8193409	8192575	8192732	147	366	9	435	9	435	125	0.7220245883	0.93546237633	0.921	0.933	-0.012
1952	C17orf53	C17orf53	chr17	+	42231920	42232032	42231923	42232032	42228328	42228412	1952	0	5	1	22	128	125	0.725296802973	0.93546237633	0.0	0.043	-0.043
2271	CENPW	CENPW	chr6	+	126667350	126667464	126667390	126667464	126660934	126661545	2271	408	4	647	8	165	125	0.719026617289	0.93546237633	0.987	0.984	0.003
2556	DCAF4	DCAF4	chr14	+	73406927	73407085	73406959	73407085	73406509	73406610	2556	104	12	160	16	157	125	0.725492596718	0.93546237633	0.873	0.888	-0.015
2616	PPP2R2D	PPP2R2D	chr10	+	133757471	133757649	133757598	133757649	133753534	133753700	2616	105	2	152	2	252	125	0.724146894435	0.93546237633	0.963	0.974	-0.011
2646	TFE3	TFE3	chrX	-	48896631	48896935	48896631	48896870	48897981	48898095	2646	248	41	284	51	190	125	0.718614435524	0.93546237633	0.799	0.786	0.013
2836	EPHB2	EPHB2	chr1	+	23222903	23222971	23222906	23222971	23221964	23222073	2836	27	209	53	375	128	125	0.725442498863	0.93546237633	0.112	0.121	-0.009
308	RPS24	RPS24	chr10	+	79797719	79797740	79797722	79797740	79796951	79797062	308	1	6	5	19	128	125	0.723994655272	0.93546237633	0.14	0.204	-0.064
332	HAUS6	HAUS6	chr9	-	19078173	19078300	19078173	19078195	19080476	19080670	332	43	4	77	9	230	125	0.724793524631	0.93546237633	0.854	0.823	0.031
352	MAN2C1	MAN2C1	chr15	-	75651668	75651779	75651668	75651766	75651960	75652116	352	12	139	9	123	138	125	0.723458181617	0.93546237633	0.073	0.062	0.011
3530	SYNCRIP	SYNCRIP	chr6	-	86317501	86322641	86317501	86322638	86324698	86325065	3530	312	61	486	89	128	125	0.721552283351	0.93546237633	0.833	0.842	-0.009
3609	MVP	MVP	chr16	+	29841794	29841995	29841835	29841995	29831714	29831831	3609	161	266	227	393	166	125	0.722096598119	0.93546237633	0.313	0.303	0.01
369	ZNF454	ZNF454	chr5	+	178369685	178369825	178369688	178369825	178368193	178368387	369	4	1	2	1	128	125	0.720681193211	0.93546237633	0.796	0.661	0.135
50	PLAGL1	PLAGL1	chr6	-	144287294	144287367	144287294	144287335	144290043	144290115	50	13	22	29	57	157	125	0.723313928757	0.93546237633	0.32	0.288	0.032
800	SP2-AS1	SP2-AS1	chr17	-	45975751	45977744	45975751	45976669	45995817	45995937	800	18	1	22	2	1200	125	0.722419691508	0.93546237633	0.652	0.534	0.118
884	ETNK2	ETNK2	chr1	-	204103642	204103822	204103642	204103716	204106231	204106377	884	15	60	16	74	231	125	0.719937778863	0.93546237633	0.119	0.105	0.014
91	COBLL1	COBLL1	chr2	-	165550778	165552346	165550778	165552343	165555914	165556009	91	140	49	118	45	128	125	0.724794297842	0.93546237633	0.736	0.719	0.017
2309	APBB2	APBB2	chr4	-	40827903	40827987	40827903	40827984	40829148	40829236	2309	138	9	116	9	128	125	0.726890013519	0.935773697267	0.937	0.926	0.011
377	ZNF280D	ZNF280D	chr15	-	56999279	56999348	56999279	56999341	56999460	56999504	377	60	32	52	31	132	125	0.726909635021	0.935773697267	0.64	0.614	0.026
441	MAPK8	MAPK8	chr10	+	49642921	49647402	49642926	49647402	49639235	49639313	441	119	53	122	50	130	125	0.726554746247	0.935773697267	0.683	0.701	-0.018
2244	EYA1	EYA1	chr8	-	72233968	72234114	72233968	72234111	72234433	72234503	2244	8	1	2	0	128	125	0.727787300949	0.936398747126	0.887	1.0	-0.113
1268	DNA2	DNA2	chr10	-	70190192	70190412	70190192	70190297	70191613	70191728	1268	29	0	114	1	240	125	0.728692758629	0.93705886247	1.0	0.983	0.017
2859	ATXN2L	ATXN2L	chr16	+	28848048	28848558	28848071	28848558	28846869	28847079	2859	58	0	81	1	148	125	0.729136244043	0.937124516025	1.0	0.986	0.014
813	G3BP1	G3BP1	chr5	+	151166132	151166276	151166163	151166276	151151475	151151597	813	302	75	583	153	156	125	0.729749436287	0.937408097823	0.763	0.753	0.01
3713	LRRC75A-AS1	LRRC75A-AS1	chr17	+	16366477	16366631	16366480	16366631	16366146	16366255	3713	4	4	5	7	128	125	0.730309603304	0.937623297145	0.494	0.411	0.083
3881	CCHCR1	CCHCR1	chr6	-	31124507	31124721	31124507	31124613	31124799	31124866	3881	137	5	202	9	233	125	0.732477156924	0.93990083328	0.936	0.923	0.013
1358	CCDC107	CCDC107	chr9	+	35660742	35661500	35660936	35661500	35660553	35660644	1358	366	0	565	3	319	125	0.733296714967	0.940447129614	1.0	0.987	0.013
2948	NPL	NPL	chr1	+	182797858	182799519	182798737	182799519	182794915	182794955	2948	36	2	11	1	1004	125	0.733717733098	0.940481989607	0.691	0.578	0.113
1208	METTL15	METTL15	chr11	+	28318299	28318478	28318343	28318478	28311752	28311944	1208	39	11	78	19	169	125	0.734786074997	0.941346108955	0.724	0.752	-0.028
163	MORF4L2	MORF4L2	chrX	-	102933426	102933548	102933426	102933528	102939608	102939657	163	12	73	16	112	145	125	0.735770940804	0.941639031286	0.124	0.11	0.014
2915	PLCG1	PLCG1	chr20	+	39802763	39802951	39802766	39802951	39802562	39802651	2915	134	42	120	41	128	125	0.735803363643	0.941639031286	0.757	0.741	0.016
384	DMTF1	DMTF1	chr7	+	86811332	86811653	86811371	86811653	86810624	86810657	384	16	17	6	5	164	125	0.736549515038	0.9417415937	0.418	0.478	-0.06
597	TSC22D4	TSC22D4	chr7	-	100074899	100075930	100074899	100075082	100076416	100076902	597	665	10	570	10	973	125	0.736672234938	0.9417415937	0.895	0.88	0.015
3099	RABL2B	RABL2B	chr22	-	51207882	51207980	51207882	51207977	51208332	51208444	3099	11	4	18	5	128	125	0.737154747818	0.941854220326	0.729	0.779	-0.05
1233	MOSPD3	MOSPD3	chr7	+	100211099	100211329	100211129	100211329	100210816	100210892	1233	177	4	173	3	155	125	0.740816526699	0.943390561069	0.973	0.979	-0.006
2617	PPP2R2D	PPP2R2D	chr10	+	133757471	133757649	133757598	133757649	133754085	133754198	2617	205	7	280	8	252	125	0.739461395011	0.943390561069	0.936	0.946	-0.01
280	PRNP	PRNP	chr20	+	4679856	4682234	4679861	4682234	4666796	4667158	280	130	15	148	15	130	125	0.739794885623	0.943390561069	0.893	0.905	-0.012
2938	TMEM53	TMEM53	chr1	-	45118918	45120881	45118918	45120788	45125845	45125967	2938	62	6	76	6	218	125	0.741122568076	0.943390561069	0.856	0.879	-0.023
2969	ELP4	ELP4	chr11	+	31625311	31625454	31625314	31625454	31616316	31616448	2969	1	38	2	49	128	125	0.740989022625	0.943390561069	0.025	0.038	-0.013
299	FOXP4	FOXP4	chr6	+	41555036	41555250	41555039	41555250	41554746	41554894	299	52	17	51	19	128	125	0.739780811409	0.943390561069	0.749	0.724	0.025
793	PRSS21	PRSS21	chr16	+	2868677	2868970	2868683	2868970	2867801	2867967	793	3	1	10	2	131	125	0.74031603004	0.943390561069	0.741	0.827	-0.086
2167	C21orf2	C21orf2	chr21	-	45752915	45753145	45752915	45753136	45755640	45755687	2167	30	1	18	1	134	125	0.741783425142	0.943728726286	0.965	0.944	0.021
2283	SHC1	SHC1	chr1	-	154938421	154938556	154938421	154938553	154938637	154938707	2283	461	280	410	240	128	125	0.742898743049	0.944644408094	0.617	0.625	-0.008
1310	PLEKHB2	PLEKHB2	chr2	+	131897739	131897848	131897742	131897848	131890474	131890564	1310	213	25	345	37	128	125	0.744585812633	0.945409067074	0.893	0.901	-0.008
1341	GATA3	GATA3	chr10	+	8105955	8106101	8105958	8106101	8100267	8100804	1341	22	5	73	20	128	125	0.744329978773	0.945409067074	0.811	0.781	0.03
2610	TCOF1	TCOF1	chr5	+	149772267	149772353	149772270	149772353	149771519	149771739	2610	76	31	155	58	128	125	0.74508369524	0.945409067074	0.705	0.723	-0.018
812	PTPN6	PTPN6	chr12	+	7069825	7070108	7069968	7070108	7069506	7069598	812	4	80	9	146	268	125	0.744884170918	0.945409067074	0.023	0.028	-0.005
222	TAF1C	TAF1C	chr16	-	84218456	84218666	84218456	84218505	84220506	84220676	222	63	13	59	14	286	125	0.746796190627	0.947078759011	0.679	0.648	0.031
380	AFG3L1P	AFG3L1P	chr16	+	90044012	90044210	90044085	90044210	90038987	90039173	380	9	5	16	7	198	125	0.749721826177	0.949780223295	0.532	0.591	-0.059
69	SLC35C2	SLC35C2	chr20	-	44983711	44983880	44983711	44983817	44984440	44984513	69	167	20	196	26	188	125	0.749369435288	0.949780223295	0.847	0.834	0.013
3317	CHTOP	CHTOP	chr1	+	153614718	153614905	153614721	153614905	153609047	153609129	3317	1	0	4	1	128	125	0.750778165765	0.950110365579	1.0	0.796	0.204
554	ZNF419	ZNF419	chr19	+	58002835	58002965	58002838	58002965	57999078	57999351	554	0	1	1	4	128	125	0.7504441037	0.950110365579	0.0	0.196	-0.196
3465	RNMT	RNMT	chr18	+	13759940	13764555	13762037	13764555	13754112	13754146	3465	796	6	959	6	2222	125	0.75305815071	0.952490923673	0.882	0.9	-0.018
2133	TNPO2	TNPO2	chr19	-	12812885	12812991	12812885	12812961	12813636	12813732	2133	21	181	26	247	155	125	0.756885397878	0.954659975301	0.086	0.078	0.008
2335	C9orf116	C9orf116	chr9	-	138387025	138387461	138387025	138387415	138390430	138390509	2335	34	4	33	3	171	125	0.757219514416	0.954659975301	0.861	0.889	-0.028
2902	PEX5	PEX5	chr12	+	7356027	7356147	7356051	7356147	7355207	7355300	2902	102	5	149	6	149	125	0.755857569949	0.954659975301	0.945	0.954	-0.009
2926	ZNF559-ZNF177	ZNF559-ZNF177	chr19	+	9491264	9493293	9491823	9493293	9490732	9490815	2926	9	1	2	0	684	125	0.756993754242	0.954659975301	0.622	1.0	-0.378
316	SERPINE2	SERPINE2	chr2	-	224845027	224845117	224845027	224845114	224847397	224847498	316	100	568	91	543	128	125	0.757571462812	0.954659975301	0.147	0.141	0.006
3615	RAD23A	RAD23A	chr19	+	13060088	13060222	13060091	13060222	13059894	13059973	3615	200	200	290	302	128	125	0.756782751348	0.954659975301	0.494	0.484	0.01
3685	MCM10	MCM10	chr10	+	13214624	13214765	13214627	13214765	13214375	13214480	3685	12	23	38	64	128	125	0.757472543845	0.954659975301	0.338	0.367	-0.029
2316	TTK	TTK	chr6	+	80715546	80715699	80715558	80715699	80714321	80714430	2316	4	24	9	66	137	125	0.759567030687	0.956165561034	0.132	0.111	0.021
2493	PEX11B	PEX11B	chr1	+	145517272	145517388	145517282	145517388	145516164	145516456	2493	90	1	120	2	135	125	0.759375058897	0.956165561034	0.988	0.982	0.006
3253	CDK5RAP1	CDK5RAP1	chr20	-	31984566	31984742	31984566	31984658	31989233	31989375	3253	25	1	40	1	209	125	0.760824954602	0.95724446343	0.937	0.96	-0.023
17	PGS1	PGS1	chr17	+	76410959	76411108	76411032	76411108	76399648	76400170	17	99	28	77	24	198	125	0.761914870399	0.957429991218	0.691	0.669	0.022
2136	FAM122B	FAM122B	chrX	-	133903595	133906313	133903595	133905384	133915850	133915947	2136	404	2	805	3	1054	125	0.762373660979	0.957429991218	0.96	0.97	-0.01
2628	LGALS9	LGALS9	chr17	+	25967597	25967799	25967668	25967799	25965288	25965380	2628	32	1	20	1	196	125	0.762576148784	0.957429991218	0.953	0.927	0.026
940	MLST8	MLST8	chr16	+	2256358	2256410	2256361	2256410	2256031	2256215	940	146	7	173	7	128	125	0.761785229482	0.957429991218	0.953	0.96	-0.007
1669	SCG5	SCG5	chr15	+	32976757	32976870	32976760	32976870	32971966	32972116	1669	44	53	32	35	128	125	0.764596597324	0.957525862315	0.448	0.472	-0.024
2124	BRMS1	BRMS1	chr11	-	66104803	66105360	66104803	66105278	66105713	66105753	2124	327	7	386	7	207	125	0.765261801068	0.957525862315	0.966	0.971	-0.005
268	ENY2	ENY2	chr8	+	110352672	110352792	110352717	110352792	110351548	110351619	268	13	791	9	990	170	125	0.763570456023	0.957525862315	0.012	0.007	0.005
3463	LY6K	LY6K	chr8	+	143784508	143785584	143784540	143785584	143783017	143783131	3463	15	3	44	11	157	125	0.76582808986	0.957525862315	0.799	0.761	0.038
3471	CDV3	CDV3	chr3	+	133306005	133309118	133306739	133309118	133305406	133305566	3471	1147	406	2289	828	859	125	0.763465252632	0.957525862315	0.291	0.287	0.004
530	RUSC1	RUSC1	chr1	+	155296370	155296923	155296688	155296923	155295654	155295701	530	709	23	1022	36	443	125	0.76586030026	0.957525862315	0.897	0.889	0.008
664	C1orf131	C1orf131	chr1	-	231364895	231364955	231364895	231364952	231374602	231374934	664	43	28	46	27	128	125	0.765231016312	0.957525862315	0.6	0.625	-0.025
6	AP1B1	AP1B1	chr22	-	29730253	29730399	29730253	29730339	29734978	29735122	6	177	8	309	16	185	125	0.765370022002	0.957525862315	0.937	0.929	0.008
1264	TTC39A	TTC39A	chr1	-	51774932	51775102	51774932	51774997	51776925	51776993	1264	14	60	14	68	230	125	0.768083587422	0.957768362236	0.113	0.101	0.012
1641	TUBB	TUBB	chr6	+	30691116	30693203	30691715	30693203	30690694	30690805	1641	44431	73	67372	122	724	125	0.767723915139	0.957768362236	0.991	0.99	0.001
1701	C1RL	C1RL	chr12	-	7252281	7252403	7252281	7252356	7252496	7252622	1701	8	44	10	47	172	125	0.766946490691	0.957768362236	0.117	0.134	-0.017
1785	TMEM128	TMEM128	chr4	-	4237268	4237983	4237268	4237981	4239553	4239662	1785	64	7	86	8	127	125	0.769855734505	0.957768362236	0.9	0.914	-0.014
2314	PON2	PON2	chr7	-	95040964	95041091	95040964	95041055	95041623	95041789	2314	779	134	1158	192	161	125	0.766816331806	0.957768362236	0.819	0.824	-0.005
2444	STARD13	STARD13	chr13	-	33691684	33692400	33691684	33692378	33700217	33700377	2444	86	1	49	0	147	125	0.769492235794	0.957768362236	0.987	1.0	-0.013
3145	GNG2	GNG2	chr14	+	52344334	52344375	52344338	52344375	52327021	52327508	3145	122	3	7	0	129	125	0.768623572368	0.957768362236	0.975	1.0	-0.025
321	TPD52L2	TPD52L2	chr20	+	62514071	62514173	62514102	62514173	62507168	62507228	321	627	6	943	5	156	125	0.769860162135	0.957768362236	0.988	0.993	-0.005
3849	NOL8	NOL8	chr9	-	95062171	95063092	95062171	95062298	95063832	95064104	3849	29	53	39	78	919	125	0.770065014863	0.957768362236	0.069	0.064	0.005
3896	OSBPL8	OSBPL8	chr12	-	76844630	76844768	76844630	76844759	76881289	76881398	3896	52	24	87	44	134	125	0.769819571188	0.957768362236	0.669	0.648	0.021
2071	RWDD4	RWDD4	chr4	-	184572370	184572480	184572370	184572476	184577033	184577114	2071	81	10	138	15	129	125	0.770775808062	0.958090162223	0.887	0.899	-0.012
2211	OGG1	OGG1	chr3	+	9798727	9799089	9798744	9799089	9798450	9798500	2211	10	29	12	30	142	125	0.771928589664	0.958090162223	0.233	0.26	-0.027
2351	ADAT1	ADAT1	chr16	-	75652483	75652596	75652483	75652538	75654163	75654232	2351	6	60	10	85	183	125	0.771504232038	0.958090162223	0.064	0.074	-0.01
3159	ZNF410	ZNF410	chr14	+	74363018	74363237	74363050	74363237	74360499	74360635	3159	170	10	176	9	157	125	0.771613135833	0.958090162223	0.931	0.94	-0.009
1291	SLIRP	SLIRP	chr14	+	78183822	78183941	78183844	78183941	78182114	78182222	1291	7	11	10	13	147	125	0.774902986669	0.960438751098	0.351	0.395	-0.044
138	JKAMP	JKAMP	chr14	+	59953398	59953522	59953430	59953522	59951160	59951311	138	5	83	7	138	157	125	0.779296139241	0.960438751098	0.046	0.039	0.007
1871	STAT3	STAT3	chr17	-	40500406	40500557	40500406	40500535	40540296	40540513	1871	96	42	84	34	147	125	0.779765376053	0.960438751098	0.66	0.678	-0.018
1968	KCNC4	KCNC4	chr1	+	110774842	110776674	110775532	110776674	110768596	110768800	1968	183	11	359	24	815	125	0.780255936822	0.960438751098	0.718	0.696	0.022
2092	NRG3	NRG3	chr10	+	84625166	84625193	84625169	84625193	84498332	84498406	2092	15	10	4	2	128	125	0.779857546704	0.960438751098	0.594	0.661	-0.067
2114	DBI	DBI	chr2	+	120125134	120125220	120125139	120125220	120124499	120124636	2114	10	5	13	8	130	125	0.778378897913	0.960438751098	0.658	0.61	0.048
2175	RNF111	RNF111	chr15	+	59376300	59376453	59376327	59376453	59373134	59373483	2175	10	45	10	39	152	125	0.777926676762	0.960438751098	0.155	0.174	-0.019
2178	MAPKAPK2	MAPKAPK2	chr1	+	206905382	206907630	206905919	206907630	206905183	206905264	2178	267	532	269	553	662	125	0.776653058816	0.960438751098	0.087	0.084	0.003
2772	ATP11A	ATP11A	chr13	+	113536129	113541482	113536189	113541482	113530089	113530255	2772	110	33	218	61	185	125	0.778899406177	0.960438751098	0.693	0.707	-0.014
3141	MYEOV	MYEOV	chr11	+	69062699	69062962	69062793	69062962	69061604	69062043	3141	37	3	80	8	219	125	0.775788015712	0.960438751098	0.876	0.851	0.025
3158	FAM19A3	FAM19A3	chr1	+	113266566	113266759	113266634	113266759	113265637	113265787	3158	4	2	11	4	193	125	0.777840969504	0.960438751098	0.564	0.64	-0.076
3404	DEF8	DEF8	chr16	+	90015824	90015921	90015827	90015921	90015138	90015222	3404	11	15	8	13	128	125	0.776592124377	0.960438751098	0.417	0.375	0.042
360	PPP6R2	PPP6R2	chr22	+	50882627	50883518	50882631	50883518	50882294	50882546	360	79	1	108	2	129	125	0.775035882961	0.960438751098	0.987	0.981	0.006
3612	CPSF4	CPSF4	chr7	+	99051588	99051759	99051663	99051759	99049990	99050063	3612	52	47	81	68	200	125	0.778927391364	0.960438751098	0.409	0.427	-0.018
489	ODC1	ODC1	chr2	-	10584599	10584773	10584599	10584673	10585056	10585175	489	1114	116	1788	193	225	125	0.776049933868	0.960438751098	0.842	0.837	0.005
875	OLFML3	OLFML3	chr1	+	114522824	114523239	114522953	114523239	114522012	114522252	875	2	57	0	5	254	125	0.776925600936	0.960438751098	0.017	0.0	0.017
1270	SLC25A29	SLC25A29	chr14	-	100761962	100762330	100761962	100762034	100765178	100765222	1270	79	10	99	11	421	125	0.781858616675	0.961045639249	0.701	0.728	-0.027
3077	MAP2K7	MAP2K7	chr19	+	7976299	7976463	7976320	7976463	7976134	7976215	3077	2	57	4	88	146	125	0.781334036566	0.961045639249	0.029	0.037	-0.008
3078	KIAA1191	KIAA1191	chr5	-	175777615	175777740	175777615	175777735	175788604	175788810	3078	1	5	1	8	130	125	0.781956313677	0.961045639249	0.161	0.107	0.054
3085	STXBP2	STXBP2	chr19	+	7705583	7705695	7705616	7705695	7704616	7704693	3085	5	212	8	400	158	125	0.782366822236	0.961055540895	0.018	0.016	0.002
1148	CYB5R2	CYB5R2	chr11	-	7687681	7687781	7687681	7687777	7688958	7689044	1148	124	3	167	5	129	125	0.783424921753	0.961366245193	0.976	0.97	0.006
512	KIAA1217	KIAA1217	chr10	+	24820758	24820922	24820761	24820922	24816864	24817048	512	60	9	64	11	128	125	0.783042867576	0.961366245193	0.867	0.85	0.017
1196	EML3	EML3	chr11	-	62370230	62370361	62370230	62370251	62370620	62370719	1196	121	6	120	5	235	125	0.78449432526	0.961656639346	0.915	0.927	-0.012
3235	BCLAF1	BCLAF1	chr6	-	136596980	136597646	136596980	136597127	136599002	136599914	3235	1943	24	2366	27	644	125	0.784453364425	0.961656639346	0.94	0.944	-0.004
3362	KCNJ15	KCNJ15	chr21	+	39628967	39629107	39629025	39629107	39601836	39601945	3362	85	2	30	1	183	125	0.78486967759	0.961656639346	0.967	0.953	0.014
1789	TMEM175	TMEM175	chr4	+	944208	944306	944211	944306	926174	926328	1789	5	1	1	0	128	125	0.785767374755	0.962262815854	0.83	1.0	-0.17
1118	CELF1	CELF1	chr11	-	47487488	47493654	47487488	47490443	47493742	47493909	1118	1952	103	2651	145	3336	125	0.788352714454	0.963031702036	0.415	0.407	0.008
177	RPL11	RPL11	chr1	+	24019098	24019249	24019101	24019249	24018268	24018319	177	1115	105	1638	160	128	125	0.788464423786	0.963031702036	0.912	0.909	0.003
2674	TMEM91	TMEM91	chr19	+	41889619	41889987	41889767	41889987	41888676	41888826	2674	9	12	1	2	273	125	0.78714928841	0.963031702036	0.256	0.186	0.07
3310	ISG20	ISG20	chr15	+	89195340	89195541	89195400	89195541	89182573	89182825	3310	82	3	111	5	185	125	0.788814911718	0.963031702036	0.949	0.938	0.011
3479	DYNLRB1	DYNLRB1	chr20	+	33114072	33114148	33114076	33114148	33107224	33107303	3479	156	11	207	13	129	125	0.78829457752	0.963031702036	0.932	0.939	-0.007
608	BCOR	BCOR	chrX	-	39922860	39923205	39922860	39923103	39923588	39923852	608	56	26	33	17	227	125	0.788476353088	0.963031702036	0.543	0.517	0.026
1253	SEC24B	SEC24B	chr4	+	110427483	110427668	110427486	110427668	110415770	110416012	1253	64	29	96	47	128	125	0.789542146991	0.963306138081	0.683	0.666	0.017
1406	POLDIP2	POLDIP2	chr17	-	26681513	26681611	26681513	26681557	26682820	26682902	1406	263	6	358	7	179	125	0.789846490102	0.963306138081	0.968	0.973	-0.005
2448	KCNMA1	KCNMA1	chr10	-	79395960	79396764	79395960	79396327	79397022	79397577	2448	49	22	61	30	562	125	0.790955122629	0.96416581564	0.331	0.311	0.02
1711	EIF1AD	EIF1AD	chr11	-	65767773	65767976	65767773	65767952	65769510	65769637	1711	21	15	30	19	149	125	0.791878870187	0.964799358167	0.54	0.57	-0.03
2913	PEX11A	PEX11A	chr15	-	90224761	90227179	90224761	90227086	90229661	90229777	2913	19	2	37	3	218	125	0.79292413829	0.965088094922	0.845	0.876	-0.031
3755	MYL6B	MYL6B	chr12	+	56547592	56547876	56547656	56547876	56546203	56546415	3755	12	192	13	186	189	125	0.792895393735	0.965088094922	0.04	0.044	-0.004
2279	GORASP1	GORASP1	chr3	-	39141795	39141994	39141795	39141945	39142506	39142593	2279	45	9	46	8	174	125	0.796321748501	0.966759702807	0.782	0.805	-0.023
2312	SEC14L1	SEC14L1	chr17	+	75209999	75213181	75212630	75213181	75208031	75208283	2312	2435	0	3192	2	2756	125	0.794840436434	0.966759702807	1.0	0.986	0.014
2996	VWA9	VWA9	chr15	-	65885765	65885910	65885765	65885907	65888070	65888163	2996	130	2	171	2	128	125	0.795542456676	0.966759702807	0.984	0.988	-0.004
3588	CHRDL1	CHRDL1	chrX	-	109924709	109924877	109924709	109924874	109931821	109932031	3588	86	9	136	16	128	125	0.795115649685	0.966759702807	0.903	0.892	0.011
915	ZNF7	ZNF7	chr8	+	146054829	146054989	146054862	146054989	146054427	146054475	915	8	12	12	21	158	125	0.795920154686	0.966759702807	0.345	0.311	0.034
1173	NDUFB4	NDUFB4	chr3	+	120319957	120321258	120321054	120321258	120315127	120315386	1173	1483	4	1791	4	1222	125	0.797259819547	0.966937387946	0.974	0.979	-0.005
1277	PSMB8-AS1	PSMB8-AS1	chr6	+	32813106	32814277	32813194	32814277	32811862	32812051	1277	116	4	107	3	213	125	0.797571423482	0.966937387946	0.945	0.954	-0.009
2286	HSD11B1	HSD11B1	chr1	+	209878239	209878375	209878261	209878375	209859524	209859630	2286	1	12	0	2	147	125	0.79768285354	0.966937387946	0.066	0.0	0.066
466	TATDN3	TATDN3	chr1	+	212985568	212985670	212985592	212985670	212981077	212981190	466	5	16	6	23	149	125	0.798365689365	0.967274107663	0.208	0.18	0.028
1134	E2F3	E2F3	chr6	+	20481436	20481656	20481454	20481656	20480076	20480188	1134	58	3	112	7	143	125	0.799444977507	0.968090571139	0.944	0.933	0.011
2706	PPP4C	PPP4C	chr16	+	30092520	30092631	30092579	30092631	30087635	30087796	2706	24	322	33	476	184	125	0.800400313154	0.968756182368	0.048	0.045	0.003
2805	CTSC	CTSC	chr11	-	88053980	88059611	88053980	88059567	88068104	88068250	2805	105	1	32	0	169	125	0.802515766648	0.970824544456	0.987	1.0	-0.013
1110	ZNF714	ZNF714	chr19	+	21281617	21281716	21281620	21281716	21280990	21281117	1110	7	4	7	5	128	125	0.805736333393	0.97119885944	0.631	0.578	0.053
1587	SAFB	SAFB	chr19	+	5667357	5667461	5667363	5667461	5667056	5667175	1587	133	80	126	72	131	125	0.804265944061	0.97119885944	0.613	0.625	-0.012
1791	ARRB2	ARRB2	chr17	+	4623844	4623935	4623880	4623935	4623687	4623767	1791	1	71	2	102	161	125	0.806892184727	0.97119885944	0.011	0.015	-0.004
2423	SVIL-AS1	SVIL-AS1	chr10	+	29756168	29758059	29757848	29758059	29704285	29704341	2423	202	4	212	5	1805	125	0.803276828904	0.97119885944	0.778	0.746	0.032
2719	VDAC1	VDAC1	chr5	-	133328636	133328709	133328636	133328706	133340337	133340657	2719	221	63	367	100	128	125	0.806465138082	0.97119885944	0.774	0.782	-0.008
3228	FPGS	FPGS	chr9	+	130569251	130569366	130569270	130569366	130566914	130566979	3228	384	9	573	15	144	125	0.805207566056	0.97119885944	0.974	0.971	0.003
3242	MYH10	MYH10	chr17	-	8479960	8479990	8479960	8479987	8480553	8480656	3242	31	2	49	4	128	125	0.80465892023	0.97119885944	0.938	0.923	0.015
362	FAM208A	FAM208A	chr3	-	56667071	56667994	56667071	56667871	56672733	56672793	362	137	31	199	48	248	125	0.805296171198	0.97119885944	0.69	0.676	0.014
686	PLIN3	PLIN3	chr19	-	4838345	4839548	4838345	4839545	4847702	4847902	686	2	1	6	2	128	125	0.80662781815	0.97119885944	0.661	0.746	-0.085
736	SMOC1	SMOC1	chr14	+	70496958	70499083	70496961	70499083	70489919	70490164	736	3	1	4	2	128	125	0.806747402583	0.97119885944	0.746	0.661	0.085
1405	NFAT5	NFAT5	chr16	+	69718789	69718873	69718792	69718873	69711105	69711238	1405	25	15	28	15	128	125	0.807893134937	0.971238112818	0.619	0.646	-0.027
3850	SETDB1	SETDB1	chr1	+	150936722	150937220	150936725	150937220	150936470	150936559	3850	78	0	67	1	128	125	0.808144945632	0.971238112818	1.0	0.985	0.015
930	PKMYT1	PKMYT1	chr16	-	3023138	3023254	3023138	3023216	3024000	3024158	930	38	126	87	273	163	125	0.80797256049	0.971238112818	0.188	0.196	-0.008
1266	SZRD1	SZRD1	chr1	+	16719722	16719977	16719725	16719977	16693524	16693803	1266	170	145	168	149	128	125	0.808944516552	0.97171001284	0.534	0.524	0.01
1242	KLHDC4	KLHDC4	chr16	-	87741417	87741681	87741417	87741678	87741955	87742072	1242	22	7	47	17	128	125	0.810508607382	0.973099323493	0.754	0.73	0.024
2144	SMARCAD1	SMARCAD1	chr4	+	95200073	95200201	95200079	95200201	95199766	95199884	2144	38	48	51	69	131	125	0.811783921189	0.974140705427	0.43	0.414	0.016
329	ANKS3	ANKS3	chr16	-	4776659	4776855	4776659	4776781	4776979	4777178	329	6	9	12	21	199	125	0.813056965289	0.975178318991	0.295	0.264	0.031
1949	FAM133B	FAM133B	chr7	-	92206968	92207031	92206968	92206990	92207463	92207496	1949	99	7	113	7	166	125	0.814871066818	0.975545306694	0.914	0.924	-0.01
2024	GMIP	GMIP	chr19	-	19747515	19747605	19747515	19747596	19747725	19747838	2024	13	4	27	7	134	125	0.814471665385	0.975545306694	0.752	0.783	-0.031
3358	DNM1	DNM1	chr9	+	131016287	131017527	131016932	131017527	131013003	131013219	3358	386	2	144	1	770	125	0.814314141763	0.975545306694	0.969	0.959	0.01
3734	ZFAND6	ZFAND6	chr15	+	80414053	80414162	80414089	80414162	80412669	80412840	3734	489	22	601	29	161	125	0.814997021296	0.975545306694	0.945	0.941	0.004
18	PGS1	PGS1	chr17	+	76396757	76396936	76396815	76396936	76395428	76395618	18	204	1	146	1	183	125	0.817565561398	0.976600538118	0.993	0.99	0.003
331	TGIF1	TGIF1	chr18	+	3450319	3450503	3450322	3450503	3449648	3450068	331	6	1	4	1	128	125	0.817371460722	0.976600538118	0.854	0.796	0.058
3863	CCDC51	CCDC51	chr3	-	48476226	48476425	48476226	48476420	48481505	48481529	3863	4	1	6	1	130	125	0.817471247184	0.976600538118	0.794	0.852	-0.058
3894	PCBP2	PCBP2	chr12	+	53856264	53856351	53856276	53856351	53854798	53854927	3894	942	1051	1332	1507	137	125	0.817086804566	0.976600538118	0.45	0.446	0.004
[truncated: 389 more rows]
