# Supplementary material for: Characterization of alternative mRNA splicing in cultured cell populations representing progressive stages of human fetal kidney development
Source: Sci Rep. 2022 Nov 15;12:19548. doi: 10.1038/s41598-022-24147-z (PMC9666651; doi:10.1038/s41598-022-24147-z)
Supplement: Supplementary file 13 — Supplementary Information 13. [file 41598_2022_24147_MOESM13_ESM.zip › _Program/Data/rMATS/NPS1-NPS3/MATS_output/A5SS.MATS.JunctionCountOnly.txt]

ID	GeneID	geneSymbol	chr	strand	longExonStart_0base	longExonEnd	shortES	shortEE	flankingES	flankingEE	ID	IJC_SAMPLE_1	SJC_SAMPLE_1	IJC_SAMPLE_2	SJC_SAMPLE_2	IncFormLen	SkipFormLen	PValue	FDR	IncLevel1	IncLevel2	IncLevelDifference
217	CTNND1	CTNND1	chr11	+	57529233	57529591	57529233	57529518	57556508	57556627	217	61	103	93	16	197	125	5.55111512313e-16	1.08690834111e-12	0.273	0.787	-0.514
201	CSNK1A1	CSNK1A1	chr5	-	148885009	148885158	148885045	148885158	148875456	148876423	201	388	277	310	469	160	125	1.9249046801e-12	1.88448168182e-09	0.523	0.341	0.182
1325	ADD1	ADD1	chr4	+	2906490	2906835	2906490	2906742	2909469	2909571	1325	119	488	82	741	217	125	2.76468919203e-07	0.00013533153595	0.123	0.06	0.063
1595	SMARCB1	SMARCB1	chr22	+	24133942	24134081	24133942	24134054	24135745	24135875	1595	371	328	301	460	151	125	2.2560556856e-07	0.00013533153595	0.484	0.351	0.133
2706	NCOR2	NCOR2	chr12	-	124811954	124812179	124812092	124812179	124810736	124810916	2706	275	32	542	13	250	125	7.44449005774e-07	0.000291526230661	0.811	0.954	-0.143
581	LAMA4	LAMA4	chr6	-	112510311	112510407	112510332	112510407	112508651	112508803	581	45	64	101	40	145	125	1.41966848721e-06	0.00046328514966	0.377	0.685	-0.308
1492	HNRNPH3	HNRNPH3	chr10	+	70098259	70098444	70098259	70098399	70098896	70098983	1492	618	266	877	569	169	125	5.57762422138e-06	0.00156014117507	0.632	0.533	0.099
1095	C19orf48	C19orf48	chr19	-	51302528	51302614	51302550	51302614	51300949	51302215	1095	5	239	55	469	146	125	7.62372080954e-06	0.00186590566813	0.018	0.091	-0.073
2449	SPATA5L1	SPATA5L1	chr15	+	45707784	45708007	45707784	45707977	45709466	45709597	2449	24	35	10	77	154	125	5.36483266113e-05	0.0116714915005	0.358	0.095	0.263
1292	EXOC1	EXOC1	chr4	+	56719815	56720119	56719815	56719963	56724479	56724613	1292	73	1	47	13	250	125	8.44713640166e-05	0.0165394930745	0.973	0.644	0.329
697	TMEM205	TMEM205	chr19	-	11456683	11456981	11456802	11456981	11456195	11456304	697	39	279	13	310	243	125	0.000107239634581	0.0190886549554	0.067	0.021	0.046
988	SEC61G	SEC61G	chr7	-	54826850	54826939	54826854	54826939	54825187	54825287	988	748	86	980	59	128	125	0.000212510592998	0.0346746450908	0.895	0.942	-0.047
830	YAP1	YAP1	chr11	+	102076623	102076817	102076623	102076805	102100432	102104154	830	6	7	20	0	136	125	0.000238442428042	0.0359130980082	0.441	1.0	-0.559
1866	ANAPC11	ANAPC11	chr17	+	79849588	79849717	79849588	79849709	79851427	79851490	1866	145	61	148	124	132	125	0.000368113114521	0.0427089716422	0.692	0.531	0.161
2458	NRXN3	NRXN3	chr14	+	80271454	80271542	80271454	80271533	80327381	80334633	2458	1	13	5	0	133	125	0.000370813339079	0.0427089716422	0.067	1.0	-0.933
2894	ARNTL2	ARNTL2	chr12	+	27485786	27486069	27485786	27486036	27521194	27521345	2894	2	51	22	63	157	125	0.000355419112393	0.0427089716422	0.03	0.218	-0.188
9	PGS1	PGS1	chr17	+	76415626	76415806	76415626	76415756	76420141	76420740	9	44	48	27	86	174	125	0.000364347521418	0.0427089716422	0.397	0.184	0.213
73	JKAMP	JKAMP	chr14	+	59951160	59951834	59951160	59951311	59953430	59953522	73	12	83	2	138	250	125	0.000404724069569	0.0440249849009	0.067	0.007	0.06
956	ARF1	ARF1	chr1	+	228270850	228271075	228270850	228271053	228284778	228284963	956	7	1	0	8	146	125	0.000454661420816	0.0468540558925	0.857	0.0	0.857
675	GPS1	GPS1	chr17	+	80009762	80010335	80009762	80009840	80011149	80011242	675	14	164	56	234	250	125	0.000493674425206	0.0483307262277	0.041	0.107	-0.066
158	PSEN1	PSEN1	chr14	+	73614674	73614814	73614674	73614802	73637504	73637755	158	85	77	81	147	136	125	0.000895605978615	0.0835045955299	0.504	0.336	0.168
1190	SLC36A4	SLC36A4	chr11	-	92915971	92916060	92916000	92916060	92914856	92914952	1190	76	13	119	3	153	125	0.00104890374259	0.0933524330905	0.827	0.97	-0.143
1695	METTL13	METTL13	chr1	+	171750760	171751260	171750760	171750935	171752879	171753639	1695	181	5	285	32	250	125	0.0011146314913	0.0948890634768	0.948	0.817	0.131
12	CBFB	CBFB	chr16	+	67116115	67116242	67116115	67116211	67132612	67134958	12	169	101	219	218	155	125	0.00118642988861	0.0967929050791	0.574	0.448	0.126
1495	RPS15A	RPS15A	chr16	-	18801565	18801656	18801631	18801656	18800302	18800440	1495	378	1257	548	1425	190	125	0.00144856480125	0.109266750387	0.165	0.202	-0.037
2927	NAA60	NAA60	chr16	+	3534698	3535083	3534698	3535061	3535466	3536963	2927	29	92	70	97	146	125	0.0014509374413	0.109266750387	0.213	0.382	-0.169
863	GNL3	GNL3	chr3	+	52719935	52720218	52719935	52720121	52720784	52720843	863	20	245	12	472	221	125	0.00156503193419	0.109739791594	0.044	0.014	0.03
936	TXNRD1	TXNRD1	chr12	+	104680459	104681124	104680459	104680887	104682708	104682818	936	88	328	178	415	250	125	0.00156931264792	0.109739791594	0.118	0.177	-0.059
2891	LDAH	LDAH	chr2	-	21001051	21001225	21001069	21001225	20974569	20974739	2891	1	10	13	6	142	125	0.00166483649118	0.112405167232	0.081	0.656	-0.575
185	PHOSPHO2	PHOSPHO2	chr2	+	170550963	170551251	170550963	170551132	170551724	170551757	185	1	6	10	1	243	125	0.00181016519457	0.118143448366	0.079	0.837	-0.758
263	ATP5J	ATP5J	chr21	-	27107249	27107965	27107797	27107965	27101941	27102112	263	84	17	46	28	250	125	0.00193128404115	0.121982392018	0.712	0.451	0.261
1302	TMEM230	TMEM230	chr20	-	5093388	5093733	5093606	5093733	5089977	5090091	1302	12	152	36	162	250	125	0.00201431840927	0.122958996104	0.038	0.1	-0.062
865	GNL3	GNL3	chr3	+	52719935	52720121	52719935	52720071	52720784	52720843	865	246	9	474	2	174	125	0.00207234263097	0.122958996104	0.952	0.994	-0.042
2195	CNTROB	CNTROB	chr17	+	7851804	7852003	7851804	7851937	7852402	7852475	2195	11	52	0	38	190	125	0.00218354434841	0.125746465711	0.122	0.0	0.122
1995	TAF12	TAF12	chr1	-	28969166	28969604	28969503	28969604	28948425	28948677	1995	1	88	12	91	250	125	0.002312871261	0.129388626544	0.006	0.062	-0.056
1894	ZCCHC9	ZCCHC9	chr5	+	80597401	80597874	80597401	80597489	80600559	80600960	1894	6	18	0	32	250	125	0.00243443056107	0.132101776146	0.143	0.0	0.143
623	UPP1	UPP1	chr7	+	48141420	48141579	48141420	48141467	48146469	48146679	623	47	97	136	148	236	125	0.00249630526936	0.132101776146	0.204	0.327	-0.123
1748	SPINT1	SPINT1	chr15	+	41145908	41146127	41145908	41146079	41146257	41146284	1748	309	204	663	602	172	125	0.00266019408659	0.133744899794	0.524	0.445	0.079
2701	ZSCAN26	ZSCAN26	chr6	+	28239631	28240116	28239631	28239712	28240446	28240564	2701	38	10	17	19	250	125	0.00266396889273	0.133744899794	0.655	0.309	0.346
1073	OCIAD1	OCIAD1	chr4	+	48853822	48854037	48853822	48853992	48862741	48863834	1073	11	7	3	18	169	125	0.00273474384255	0.133865711093	0.538	0.11	0.428
1030	RBM10	RBM10	chrX	+	47039278	47039439	47039278	47039436	47039610	47039708	1030	74	75	62	123	127	125	0.00293853424388	0.136132162061	0.493	0.332	0.161
1076	RPL6	RPL6	chr12	-	112847214	112847443	112847390	112847443	112846223	112846460	1076	218	365	450	550	250	125	0.00311029010204	0.136132162061	0.23	0.29	-0.06
2667	FAAP100	FAAP100	chr17	-	79518757	79519078	79518953	79519078	79517273	79518229	2667	29	21	55	11	250	125	0.00286861738787	0.136132162061	0.408	0.714	-0.306
590	ZNF641	ZNF641	chr12	-	48740931	48741126	48741034	48741126	48738381	48738495	590	16	8	3	13	227	125	0.00312867583899	0.136132162061	0.524	0.113	0.411
702	CSRP2	CSRP2	chr12	-	77272717	77272820	77272742	77272820	77259928	77260041	702	270	15	312	42	149	125	0.00306290766683	0.136132162061	0.938	0.862	0.076
1371	SNX21	SNX21	chr20	+	44463597	44463755	44463597	44463748	44469277	44471914	1371	38	7	21	17	131	125	0.00383211938948	0.139201228038	0.838	0.541	0.297
1838	SSBP1	SSBP1	chr7	+	141438120	141438393	141438120	141438375	141438923	141438990	1838	24	45	10	62	142	125	0.0037734268678	0.139201228038	0.319	0.124	0.195
184	PHYKPL	PHYKPL	chr5	-	177658669	177659823	177659492	177659823	177658405	177658524	184	0	28	6	18	250	125	0.00375719180116	0.139201228038	0.0	0.143	-0.143
1945	NUDT16L1	NUDT16L1	chr16	+	4743978	4744309	4743978	4744239	4744958	4745860	1945	0	34	3	6	194	125	0.00405233401335	0.139201228038	0.0	0.244	-0.244
218	CTNND1	CTNND1	chr11	+	57529233	57529591	57529233	57529518	57558856	57559145	218	57	24	98	14	197	125	0.0036206409238	0.139201228038	0.601	0.816	-0.215
2264	PARK7	PARK7	chr1	+	8021713	8021853	8021713	8021795	8022822	8022935	2264	364	313	457	527	182	125	0.00340821446288	0.139201228038	0.444	0.373	0.071
2342	GABPB1	GABPB1	chr15	-	50593417	50593565	50593453	50593565	50592985	50593099	2342	27	59	89	88	160	125	0.00368569557365	0.139201228038	0.263	0.441	-0.178
2644	G6PC3	G6PC3	chr17	+	42148097	42148610	42148097	42148551	42151527	42151634	2644	13	222	32	211	183	125	0.00395607732353	0.139201228038	0.038	0.094	-0.056
285	METTL23	METTL23	chr17	+	74722911	74723439	74722911	74723260	74729059	74729297	285	8	12	1	22	250	125	0.00400566055205	0.139201228038	0.25	0.022	0.228
393	CUTA	CUTA	chr6	-	33385645	33386065	33385863	33386065	33385257	33385472	393	203	143	186	203	250	125	0.00329317541113	0.139201228038	0.415	0.314	0.101
426	KPTN	KPTN	chr19	-	47986382	47986472	47986417	47986472	47984214	47984290	426	6	26	0	38	159	125	0.00384120381974	0.139201228038	0.154	0.0	0.154
934	TXNRD1	TXNRD1	chr12	+	104680459	104681209	104680459	104681124	104682708	104682818	934	6	64	0	135	209	125	0.00350937053982	0.139201228038	0.053	0.0	0.053
1720	ADPGK	ADPGK	chr15	-	73075586	73076126	73075799	73076126	73067212	73067438	1720	26	45	6	40	250	125	0.00429879020585	0.142661546153	0.224	0.07	0.154
1795	FIBP	FIBP	chr11	-	65652979	65653134	65653000	65653134	65652548	65652657	1795	60	380	116	450	145	125	0.00428173820199	0.142661546153	0.12	0.182	-0.062
164	TYSND1	TYSND1	chr10	-	71905176	71906496	71906288	71906496	71903597	71903728	164	19	5	36	0	250	125	0.00461228564586	0.148046808108	0.655	1.0	-0.345
743	BTF3	BTF3	chr5	+	72794249	72794624	72794249	72794383	72794958	72795027	743	254	3346	335	5659	250	125	0.004560508346	0.148046808108	0.037	0.029	0.008
1016	ZNRD1	ZNRD1	chr6	+	30029016	30029175	30029016	30029166	30029291	30029446	1016	37	1	33	10	133	125	0.00503023614401	0.150698723054	0.972	0.756	0.216
1220	GLYATL1	GLYATL1	chr11	+	58714518	58714638	58714518	58714541	58715330	58715438	1220	0	4	5	0	221	125	0.0050101110243	0.150698723054	0.0	1.0	-1.0
2117	LOXL1-AS1	LOXL1-AS1	chr15	-	74212178	74212379	74212300	74212379	74209808	74211724	2117	34	6	45	0	246	125	0.00492616593887	0.150698723054	0.742	1.0	-0.258
2919	SLC43A3	SLC43A3	chr11	-	57194534	57194621	57194538	57194621	57194060	57194125	2919	82	1	156	17	128	125	0.00507973223778	0.150698723054	0.988	0.9	0.088
850	ATG16L1	ATG16L1	chr2	+	234160216	234160588	234160216	234160586	234164747	234164841	850	80	0	150	12	126	125	0.00483654327378	0.150698723054	1.0	0.925	0.075
2627	FGFR1	FGFR1	chr8	-	38277050	38277253	38277056	38277253	38275745	38275891	2627	190	56	129	17	130	125	0.00523124984915	0.152877420965	0.765	0.879	-0.114
1875	PARD3	PARD3	chr10	-	34626202	34626354	34626292	34626354	34625126	34625171	1875	326	60	478	140	214	125	0.00559956817798	0.15557539389	0.76	0.666	0.094
2083	CD40	CD40	chr20	+	44755278	44755380	44755278	44755340	44756776	44756863	2083	17	107	16	283	164	125	0.00561640961967	0.15557539389	0.108	0.041	0.067
2153	TTC19	TTC19	chr17	+	15903431	15903696	15903431	15903559	15905228	15905339	2153	10	76	3	128	250	125	0.00544282400976	0.15557539389	0.062	0.012	0.05
247	CTSB	CTSB	chr8	-	11718869	11718988	11718914	11718988	11710837	11710988	247	2	12	5	1	169	125	0.00564139579478	0.15557539389	0.11	0.787	-0.677
1293	CALD1	CALD1	chr7	+	134617738	134618828	134617738	134618141	134625842	134625988	1293	114	1074	49	746	250	125	0.0059015870087	0.159718602538	0.05	0.032	0.018
1733	GTF3C1	GTF3C1	chr16	-	27475640	27476157	27475715	27476157	27474861	27474913	1733	129	74	60	65	199	125	0.00595477935918	0.159718602538	0.523	0.367	0.156
1156	NUF2	NUF2	chr1	+	163291722	163292002	163291722	163291856	163295821	163295964	1156	121	5	181	26	250	125	0.00626725537934	0.163617147103	0.924	0.777	0.147
908	ARID4A	ARID4A	chr14	+	58832741	58832948	58832741	58832786	58833600	58833747	908	96	0	62	5	250	125	0.0062158234114	0.163617147103	1.0	0.861	0.139
3046	C6orf136	C6orf136	chr6	+	30614815	30615623	30614815	30615080	30617334	30617736	3046	10	10	9	44	250	125	0.00652852793961	0.168195496128	0.333	0.093	0.24
2954	APEX1	APEX1	chr14	+	20923289	20923553	20923289	20923487	20923736	20923862	2954	695	60	974	49	190	125	0.00667313980163	0.169688412099	0.884	0.929	-0.045
145	LINC00339	LINC00339	chr1	+	22351996	22352136	22351996	22352132	22356772	22357717	145	23	3	18	14	128	125	0.00697077483023	0.17498432202	0.882	0.557	0.325
1844	NDOR1	NDOR1	chr9	+	140110545	140110640	140110545	140110618	140110723	140113813	1844	44	4	103	0	146	125	0.00723541915067	0.179328489836	0.904	1.0	-0.096
260	ATP5J	ATP5J	chr21	-	27107299	27107965	27107797	27107965	27101941	27102112	260	139	17	94	28	250	125	0.00740211538495	0.179824862733	0.803	0.627	0.176
3105	HHLA3	HHLA3	chr1	+	70820492	70820891	70820492	70820794	70832126	70832220	3105	14	6	12	25	221	125	0.00743912864219	0.179824862733	0.569	0.214	0.355
256	ATP5J	ATP5J	chr21	-	27107163	27107965	27107299	27107965	27101941	27102112	256	459	75	600	60	250	125	0.00758623247141	0.181144429012	0.754	0.833	-0.079
2823	DMKN	DMKN	chr19	-	36001272	36001412	36001280	36001412	36001085	36001154	2823	187	153	358	415	132	125	0.00770024898449	0.181651656767	0.536	0.45	0.086
2253	MZF1	MZF1	chr19	-	59084421	59084942	59084739	59084942	59082360	59082796	2253	29	7	13	14	250	125	0.00813358898169	0.187359614425	0.674	0.317	0.357
2700	ZSCAN26	ZSCAN26	chr6	+	28239631	28240113	28239631	28239712	28240446	28240564	2700	22	10	10	19	250	125	0.00813285362215	0.187359614425	0.524	0.208	0.316
1439	SEPT2	SEPT2	chr2	+	242255836	242255970	242255836	242255955	242263630	242263656	1439	9	21	21	12	139	125	0.00824078812209	0.187621664454	0.278	0.611	-0.333
1448	DMPK	DMPK	chr19	-	46280584	46280848	46280599	46280848	46278206	46278292	1448	63	21	37	31	139	125	0.00837130291549	0.188402426535	0.73	0.518	0.212
1205	C7orf49	C7orf49	chr7	-	134853500	134853812	134853537	134853812	134852483	134852559	1205	188	7	374	38	161	125	0.00934239785098	0.188581597858	0.954	0.884	0.07
1375	ZNF664	ZNF664	chr12	+	124457761	124457899	124457761	124457850	124458432	124458567	1375	32	12	22	26	173	125	0.00930138851776	0.188581597858	0.658	0.379	0.279
165	TYSND1	TYSND1	chr10	-	71902423	71902609	71902520	71902609	71897736	71899897	165	103	0	96	6	221	125	0.00867113487946	0.188581597858	1.0	0.9	0.1
2208	HAUS1	HAUS1	chr18	+	43685159	43685374	43685159	43685334	43698146	43698282	2208	13	193	6	315	164	125	0.00924800700596	0.188581597858	0.049	0.014	0.035
2233	MEG3	MEG3	chr14	+	101295370	101296124	101295370	101296086	101298848	101298978	2233	39	13	2	6	162	125	0.0092181086376	0.188581597858	0.698	0.205	0.493
226	SKA2	SKA2	chr17	-	57232316	57232800	57232491	57232800	57208641	57208728	226	44	165	55	373	250	125	0.00877431433156	0.188581597858	0.118	0.069	0.049
2360	MTRF1L	MTRF1L	chr6	-	153316270	153316454	153316378	153316454	153315647	153315811	2360	233	4	336	21	232	125	0.0090288414925	0.188581597858	0.969	0.896	0.073
2874	ARHGAP11A	ARHGAP11A	chr15	+	32907690	32908541	32907690	32907808	32912308	32912379	2874	99	4	228	0	250	125	0.00888853190923	0.188581597858	0.925	1.0	-0.075
726	RSPRY1	RSPRY1	chr16	+	57220195	57220962	57220195	57220363	57238415	57238920	726	12	55	22	34	250	125	0.00886162429929	0.188581597858	0.098	0.244	-0.146
786	SOX6	SOX6	chr11	-	16071258	16071484	16071300	16071484	16068059	16068247	786	5	4	0	9	166	125	0.00882859499343	0.188581597858	0.485	0.0	0.485
2156	CANX	CANX	chr5	+	179125929	179126103	179125929	179126050	179132679	179132853	2156	565	42	790	96	177	125	0.00944613142538	0.188729850315	0.905	0.853	0.052
2792	NIPA2	NIPA2	chr15	-	23034120	23034427	23034146	23034427	23021197	23021429	2792	6	32	12	14	150	125	0.00963354641163	0.190530140141	0.135	0.417	-0.282
2576	C14orf159	C14orf159	chr14	+	91580356	91580872	91580356	91580627	91611564	91611657	2576	1	3	9	0	250	125	0.00993242405702	0.194476863036	0.143	1.0	-0.857
1018	ZNRD1	ZNRD1	chr6	+	30029016	30029190	30029016	30029166	30029291	30029446	1018	5	1	2	10	148	125	0.0101648535128	0.196624649629	0.809	0.145	0.664
1865	ANAPC11	ANAPC11	chr17	+	79849588	79849739	79849588	79849709	79851427	79851490	1865	49	61	52	124	154	125	0.010544222784	0.196624649629	0.395	0.254	0.141
264	ATP5J	ATP5J	chr21	-	27107625	27107965	27107797	27107965	27101941	27102112	264	122	17	85	28	250	125	0.0104098312317	0.196624649629	0.782	0.603	0.179
705	SH2B1	SH2B1	chr16	+	28883854	28884079	28883854	28884026	28884490	28884590	705	21	125	44	125	177	125	0.0104761554118	0.196624649629	0.106	0.199	-0.093
768	ZNF837	ZNF837	chr19	-	58881083	58881295	58881185	58881295	58878989	58880728	768	13	6	16	0	226	125	0.0104571757868	0.196624649629	0.545	1.0	-0.455
1153	UBL7	UBL7	chr15	-	74753008	74753529	74753448	74753529	74751024	74751237	1153	6	36	15	23	250	125	0.0111126512119	0.205069099202	0.077	0.246	-0.169
2078	C3orf17	C3orf17	chr3	-	112732795	112732879	112732799	112732879	112732118	112732250	2078	16	76	3	63	128	125	0.0112326794964	0.205069099202	0.171	0.044	0.127
2658	U2AF1L4	U2AF1L4	chr19	-	36234912	36235046	36234970	36235046	36234709	36234805	2658	5	61	12	36	182	125	0.0113112679846	0.205069099202	0.053	0.186	-0.133
1231	RCHY1	RCHY1	chr4	-	76416792	76416847	76416820	76416847	76415790	76415911	1231	6	109	0	149	152	125	0.011751479287	0.207892947473	0.043	0.0	0.043
1462	FASTKD1	FASTKD1	chr2	-	170393736	170393850	170393740	170393850	170387861	170388000	1462	38	4	71	0	128	125	0.0118498215223	0.207892947473	0.903	1.0	-0.097
177	ALKBH2	ALKBH2	chr12	-	109531051	109531293	109531154	109531293	109530311	109530742	177	90	2	120	14	227	125	0.0123253234754	0.207892947473	0.961	0.825	0.136
1893	ZCCHC9	ZCCHC9	chr5	+	80597401	80597874	80597401	80597517	80600559	80600960	1893	6	9	1	19	250	125	0.0121847981224	0.207892947473	0.25	0.026	0.224
2316	EDEM2	EDEM2	chr20	-	33734627	33735161	33734954	33735161	33732781	33732821	2316	84	4	153	0	250	125	0.0124411459563	0.207892947473	0.913	1.0	-0.087
2837	HYOU1	HYOU1	chr11	-	118927730	118927957	118927863	118927957	118926781	118926879	2837	111	48	135	100	250	125	0.0127411408053	0.207892947473	0.536	0.403	0.133
3039	IL32	IL32	chr16	+	3117377	3117614	3117377	3117416	3117984	3118011	3039	1013	204	651	175	250	125	0.0122110652241	0.207892947473	0.713	0.65	0.063
584	CAAP1	CAAP1	chr9	-	26892256	26892826	26892410	26892826	26887310	26887511	584	31	47	20	71	250	125	0.0127346651752	0.207892947473	0.248	0.123	0.125
588	C19orf47	C19orf47	chr19	-	40847692	40847797	40847745	40847797	40842226	40842314	588	2	30	12	30	177	125	0.0127220844742	0.207892947473	0.045	0.22	-0.175
676	C18orf32	C18orf32	chr18	-	47013412	47013644	47013576	47013644	47009953	47010141	676	50	71	37	102	250	125	0.0126383380591	0.207892947473	0.26	0.154	0.106
746	THTPA	THTPA	chr14	+	24025190	24026248	24025190	24026243	24027903	24028790	746	1	3	8	0	129	125	0.0119102582294	0.207892947473	0.244	1.0	-0.756
831	BPNT1	BPNT1	chr1	-	220262985	220263195	220263027	220263195	220247308	220247413	831	10	6	9	27	166	125	0.0123958729766	0.207892947473	0.557	0.201	0.356
2827	ARL6IP6	ARL6IP6	chr2	+	153574406	153575538	153574406	153574509	153577046	153577100	2827	193	5	310	0	250	125	0.0128660706346	0.208196415724	0.951	1.0	-0.049
2429	BHLHB9	BHLHB9	chrX	+	101975641	101975753	101975641	101975749	101975884	101976019	2429	0	10	5	6	128	125	0.0139527721744	0.222109983069	0.0	0.449	-0.449
472	HELLS	HELLS	chr10	+	96305523	96305709	96305523	96305664	96306133	96306255	472	32	22	30	50	169	125	0.0139402110202	0.222109983069	0.518	0.307	0.211
2310	PCDHGC3	PCDHGC3	chr5	+	140855568	140858113	140855568	140855713	140874373	140874432	2310	282	15	184	2	250	125	0.014188165597	0.222243425911	0.904	0.979	-0.075
858	ZNF229	ZNF229	chr19	-	44935941	44936541	44936396	44936541	44930422	44934717	858	17	7	35	2	250	125	0.0141752111885	0.222243425911	0.548	0.897	-0.349
537	ARL6IP4	ARL6IP4	chr12	+	123464606	123465434	123464606	123464932	123465675	123465813	537	3	11	5	1	250	125	0.0144918015484	0.22519799549	0.12	0.714	-0.594
2293	TLE3	TLE3	chr15	-	70349797	70349997	70349812	70349997	70348636	70348713	2293	32	33	28	10	139	125	0.0151643431939	0.233793574596	0.466	0.716	-0.25
1507	STAT3	STAT3	chr17	-	40474299	40474512	40474302	40474512	40469199	40469242	1507	321	67	375	118	127	125	0.0155708388859	0.235731475915	0.825	0.758	0.067
2579	C14orf159	C14orf159	chr14	+	91636346	91636545	91636346	91636530	91639632	91639783	2579	36	29	23	44	139	125	0.0156512215878	0.235731475915	0.527	0.32	0.207
2974	ENO3	ENO3	chr17	+	4854383	4854519	4854383	4854477	4855122	4855209	2974	5	1	0	4	166	125	0.0155950697772	0.235731475915	0.79	0.0	0.79
1519	SIKE1	SIKE1	chr1	-	115323007	115323308	115323069	115323308	115322730	115322836	1519	6	36	1	57	186	125	0.0163440318629	0.237048995463	0.101	0.012	0.089
2207	TGIF2	TGIF2	chr20	+	35201875	35202055	35201875	35201927	35207143	35207369	2207	1	7	3	0	250	125	0.0162969897491	0.237048995463	0.067	1.0	-0.933
2384	PIGG	PIGG	chr4	+	514844	515038	514844	515016	515448	515730	2384	22	20	44	14	146	125	0.0160215792059	0.237048995463	0.485	0.729	-0.244
756	RAB43	RAB43	chr3	-	128840128	128840647	128840142	128840647	128813828	128814012	756	114	0	169	8	138	125	0.0162097173062	0.237048995463	1.0	0.95	0.05
856	DISC1	DISC1	chr1	+	232144530	232144795	232144530	232144729	232162180	232162298	856	9	6	18	1	190	125	0.0158961180431	0.237048995463	0.497	0.922	-0.425
48	MORC2	MORC2	chr22	-	31363051	31364483	31363807	31364483	31354626	31354680	48	15	76	6	97	250	125	0.0174075873302	0.249585072617	0.09	0.03	0.06
540	RASA2	RASA2	chr3	+	141305487	141305597	141305487	141305594	141326519	141326602	540	27	38	9	36	127	125	0.0174633069196	0.249585072617	0.412	0.197	0.215
544	PLEKHH3	PLEKHH3	chr17	-	40821935	40822394	40821960	40822394	40821447	40821639	544	18	9	11	0	149	125	0.0176357175985	0.250222717811	0.627	1.0	-0.373
1304	TMEM230	TMEM230	chr20	-	5093375	5093733	5093388	5093733	5089977	5090091	1304	50	9	68	32	137	125	0.0179210440855	0.251888748718	0.835	0.66	0.175
2873	PBX4	PBX4	chr19	-	19681394	19681642	19681495	19681642	19680917	19681108	2873	17	4	2	5	225	125	0.01801203803	0.251888748718	0.702	0.182	0.52
505	PVR	PVR	chr19	+	45162009	45162168	45162009	45162033	45164558	45164590	505	236	82	392	196	250	125	0.0181390774102	0.251888748718	0.59	0.5	0.09
757	KREMEN1	KREMEN1	chr22	+	29534611	29534821	29534611	29534770	29536269	29536354	757	4	31	17	34	175	125	0.0182939339764	0.252250160041	0.084	0.263	-0.179
1451	PACRGL	PACRGL	chr4	+	20702035	20702234	20702035	20702201	20706088	20706156	1451	8	5	2	11	157	125	0.0185160684432	0.252885611933	0.56	0.126	0.434
1999	UQCRB	UQCRB	chr8	-	97243453	97243743	97243606	97243743	97238903	97243360	1999	2	24	7	12	250	125	0.0185983289675	0.252885611933	0.04	0.226	-0.186
219	CTNND1	CTNND1	chr11	+	57529233	57529591	57529233	57529518	57561481	57561553	219	87	108	203	375	197	125	0.0190135459927	0.254027082041	0.338	0.256	0.082
2740	ADARB1	ADARB1	chr21	+	46641932	46643492	46641932	46642022	46645461	46646478	2740	14	1	5	5	250	125	0.0192373096122	0.254027082041	0.875	0.333	0.542
2763	CDV3	CDV3	chr3	+	133293277	133293600	133293277	133293436	133293882	133293959	2763	5	1	2	8	250	125	0.0192246944914	0.254027082041	0.714	0.111	0.603
3001	NRM	NRM	chr6	-	30657801	30658020	30657823	30658020	30655823	30656719	3001	3	8	0	21	146	125	0.0193309679388	0.254027082041	0.243	0.0	0.243
3096	TCAF1	TCAF1	chr7	-	143554166	143554443	143554192	143554443	143548460	143551235	3096	16	108	33	103	150	125	0.0190229199172	0.254027082041	0.11	0.211	-0.101
2163	ZNF180	ZNF180	chr19	-	45004249	45004575	45004326	45004575	45001335	45001429	2163	2	8	8	3	201	125	0.0196219918119	0.256132399785	0.135	0.624	-0.489
1235	RPP38	RPP38	chr10	+	15139178	15139765	15139178	15139408	15144216	15144335	1235	8	9	5	28	250	125	0.0197685145328	0.256336102352	0.308	0.082	0.226
2778	SPECC1	SPECC1	chr17	+	20135512	20135727	20135512	20135718	20140172	20142743	2778	1	22	9	23	133	125	0.0201278952772	0.259279072058	0.041	0.269	-0.228
2386	PIGG	PIGG	chr4	+	492988	493836	492988	493278	494184	494390	2386	10	63	3	82	250	125	0.0205829512307	0.26169752279	0.074	0.018	0.056
3013	ZBTB8OS	ZBTB8OS	chr1	-	33116002	33116191	33116033	33116191	33093108	33093145	3013	3	8	6	1	155	125	0.0204842642649	0.26169752279	0.232	0.829	-0.597
2530	MKNK1	MKNK1	chr1	-	47069856	47069966	47069898	47069966	47059784	47059952	2530	20	20	39	14	166	125	0.0212410239093	0.26490397971	0.43	0.677	-0.247
2871	PAQR6	PAQR6	chr1	-	156214480	156214702	156214551	156214702	156213111	156214194	2871	0	4	13	7	195	125	0.0210829964527	0.26490397971	0.0	0.543	-0.543
952	PDE4DIP	PDE4DIP	chr1	-	144882445	144882881	144882775	144882881	144881429	144881622	952	28	9	15	0	250	125	0.021131898159	0.26490397971	0.609	1.0	-0.391
236	TCEB1	TCEB1	chr8	-	74884311	74884522	74884479	74884522	74871999	74872053	236	205	47	256	93	250	125	0.0215213022361	0.266318085888	0.686	0.579	0.107
460	POLD4	POLD4	chr11	-	67120764	67121067	67120773	67121067	67120458	67120548	460	19	124	6	113	133	125	0.0216264431339	0.266318085888	0.126	0.048	0.078
311	TRAPPC3	TRAPPC3	chr1	-	36614692	36615115	36614937	36615115	36605669	36605767	311	23	217	49	252	250	125	0.0218527236489	0.267422705653	0.05	0.089	-0.039
957	ARF1	ARF1	chr1	+	228270360	228270551	228270360	228270466	228284778	228284963	957	23	799	11	1168	209	125	0.0221971868339	0.269950880874	0.017	0.006	0.011
1289	SLC39A11	SLC39A11	chr17	-	70943869	70944014	70943890	70944014	70845772	70845943	1289	17	17	16	45	145	125	0.0224754109967	0.271647251429	0.463	0.235	0.228
79	PGAP2	PGAP2	chr11	+	3845499	3845679	3845499	3845606	3846249	3846358	79	5	56	21	76	197	125	0.0226740203996	0.272366453634	0.054	0.149	-0.095
619	SSFA2	SSFA2	chr2	+	182779942	182781732	182779942	182781154	182783324	182783402	619	117	472	56	337	250	125	0.0229125999975	0.273554090214	0.11	0.077	0.033
2549	ZMYM3	ZMYM3	chrX	-	70466444	70466542	70466480	70466542	70466202	70466362	2549	27	8	28	1	160	125	0.0230552647887	0.273589142159	0.725	0.956	-0.231
1532	ZNF285	ZNF285	chr19	-	44896369	44896630	44896503	44896630	44889807	44892264	1532	6	11	0	10	250	125	0.023743993289	0.278597090341	0.214	0.0	0.214
1581	HARS	HARS	chr5	-	140058586	140058712	140058646	140058712	140057492	140057600	1581	580	10	844	32	184	125	0.0240330684395	0.278597090341	0.975	0.947	0.028
241	CASP8	CASP8	chr2	+	202098165	202098345	202098165	202098277	202098738	202098835	241	0	2	6	0	192	125	0.0244732888349	0.278597090341	0.0	1.0	-1.0
2876	MORF4L1	MORF4L1	chr15	+	79165330	79165560	79165330	79165460	79170554	79170601	2876	7	11	7	1	224	125	0.0243296727801	0.278597090341	0.262	0.796	-0.534
2953	APEX1	APEX1	chr14	+	20923289	20923548	20923289	20923487	20923736	20923862	2953	219	60	289	49	185	125	0.023997032134	0.278597090341	0.712	0.799	-0.087
639	PRSS21	PRSS21	chr16	+	2870955	2871110	2870955	2871068	2871366	2871723	639	15	0	2	2	166	125	0.0240879365192	0.278597090341	1.0	0.43	0.57
764	POLL	POLL	chr10	-	103347578	103348027	103347641	103348027	103347002	103347163	764	8	7	29	5	187	125	0.0244382047955	0.278597090341	0.433	0.795	-0.362
763	POLL	POLL	chr10	-	103347578	103348027	103347960	103348027	103347002	103347163	763	1	8	14	12	250	125	0.0246490382641	0.278975820353	0.059	0.368	-0.309
2257	SLC11A2	SLC11A2	chr12	-	51420092	51420199	51420097	51420199	51404477	51404549	2257	22	28	15	48	129	125	0.0248960967259	0.280152628674	0.432	0.232	0.2
2461	SGOL1	SGOL1	chr3	-	20227439	20227725	20227550	20227725	20225377	20225526	2461	33	19	79	19	235	125	0.0252244167523	0.280621636369	0.48	0.689	-0.209
2807	ENTPD4	ENTPD4	chr8	-	23299081	23299236	23299105	23299236	23297261	23297428	2807	125	22	125	42	148	125	0.0251643629677	0.280621636369	0.828	0.715	0.113
1469	KIF2A	KIF2A	chr5	+	61648414	61648537	61648414	61648480	61649101	61649202	1469	85	41	121	98	181	125	0.0258101832363	0.282857158839	0.589	0.46	0.129
1728	NKIRAS2	NKIRAS2	chr17	+	40174416	40174658	40174416	40174490	40175671	40177656	1728	277	16	327	7	250	125	0.0258678833636	0.282857158839	0.896	0.959	-0.063
1753	CPEB3	CPEB3	chr10	-	93952233	93952393	93952302	93952393	93940719	93940776	1753	2	6	6	1	193	125	0.0255907242647	0.282857158839	0.178	0.795	-0.617
838	GEMIN8	GEMIN8	chrX	-	14044170	14044340	14044258	14044340	14039582	14039630	838	6	38	1	52	212	125	0.0260032117421	0.282857158839	0.085	0.011	0.074
1815	FAM173B	FAM173B	chr5	-	10236589	10236727	10236633	10236727	10235322	10235373	1815	53	0	91	7	168	125	0.0261635448167	0.283028843929	1.0	0.906	0.094
1978	STX16	STX16	chr20	+	57226308	57227194	57226308	57227143	57234678	57234690	1978	42	28	57	74	175	125	0.0266463906968	0.286668313101	0.517	0.355	0.162
194	ACAD9	ACAD9	chr3	+	128598332	128598860	128598332	128598684	128603495	128603589	194	43	59	41	103	250	125	0.0270373609082	0.289284987204	0.267	0.166	0.101
3036	SERPINB8	SERPINB8	chr18	+	61637262	61637421	61637262	61637404	61647034	61647172	3036	0	5	6	4	141	125	0.0275854971835	0.291958937758	0.0	0.571	-0.571
519	C11orf57	C11orf57	chr11	+	111946290	111946408	111946290	111946367	111948938	111949039	519	6	100	0	87	165	125	0.0275576261156	0.291958937758	0.043	0.0	0.043
1284	N4BP2L2	N4BP2L2	chr13	-	33101544	33101669	33101594	33101669	33096318	33096407	1284	196	13	200	4	174	125	0.0277457200706	0.292064897787	0.915	0.973	-0.058
1688	PHPT1	PHPT1	chr9	+	139744464	139745012	139744464	139744589	139745206	139745495	1688	52	654	67	550	250	125	0.0279334779907	0.292064897787	0.038	0.057	-0.019
698	MAPK7	MAPK7	chr17	+	19281773	19281943	19281773	19281855	19282208	19282445	698	4	2	0	5	212	125	0.0281921683768	0.292064897787	0.541	0.0	0.541
700	IDUA	IDUA	chr4	+	997336	997417	997336	997413	997799	997900	700	1	25	6	17	128	125	0.0280508876389	0.292064897787	0.038	0.256	-0.218
1956	TEX9	TEX9	chr15	+	56657776	56658091	56657776	56657868	56665638	56665702	1956	7	12	3	27	250	125	0.0286668689804	0.292342340956	0.226	0.053	0.173
2016	AKTIP	AKTIP	chr16	-	53537029	53537216	53537058	53537216	53534129	53534241	2016	0	43	5	47	153	125	0.028440329121	0.292342340956	0.0	0.08	-0.08
2878	KLF7	KLF7	chr2	-	207988497	207989128	207989067	207989128	207953181	207953305	2878	206	6	259	1	250	125	0.0286078193174	0.292342340956	0.945	0.992	-0.047
1072	CTIF	CTIF	chr18	+	46284289	46284782	46284289	46284776	46287760	46288060	1072	33	29	24	46	130	125	0.0296291635968	0.300590167474	0.522	0.334	0.188
216	TPD52L2	TPD52L2	chr20	+	62500648	62500794	62500648	62500719	62505020	62505169	216	751	14	1112	8	199	125	0.0304818830372	0.301622374783	0.971	0.989	-0.018
2235	MEG3	MEG3	chr14	+	101295370	101296124	101295370	101296086	101297757	101297871	2235	40	12	4	6	162	125	0.0301963707478	0.301622374783	0.72	0.34	0.38
224	CTNND1	CTNND1	chr11	+	57529233	57529591	57529233	57529518	57563048	57563201	224	51	22	97	79	197	125	0.0302587851044	0.301622374783	0.595	0.438	0.157
258	ATP5J	ATP5J	chr21	-	27107163	27107965	27107249	27107965	27101941	27102112	258	452	20	600	12	210	125	0.0301673808598	0.301622374783	0.931	0.967	-0.036
2621	SLC50A1	SLC50A1	chr1	+	155107819	155108156	155107819	155108074	155108774	155108852	2621	24	2	29	12	206	125	0.0308092313364	0.301622374783	0.879	0.595	0.284
3073	C14orf105	C14orf105	chr14	-	57960210	57960581	57960230	57960581	57957659	57957789	3073	138	5	161	0	144	125	0.0305921914423	0.301622374783	0.96	1.0	-0.04
993	MFAP4	MFAP4	chr17	-	19290353	19290532	19290462	19290532	19290072	19290151	993	4	22	2	0	233	125	0.0307177314507	0.301622374783	0.089	1.0	-0.911
983	LOC101928837	LOC101928837	chr11	-	76494034	76494106	76494046	76494106	76493624	76493900	983	3	0	0	3	136	125	0.0314644558169	0.306504499948	1.0	0.0	1.0
2383	PIGG	PIGG	chr4	+	514844	515062	514844	515016	515448	515730	2383	96	20	149	14	170	125	0.0323206450476	0.308882632341	0.779	0.887	-0.108
2880	KLF7	KLF7	chr2	-	207988699	207989128	207989067	207989128	207953181	207953305	2880	130	6	159	1	250	125	0.0319670438433	0.308882632341	0.915	0.988	-0.073
344	PPCS	PPCS	chr1	+	42922164	42922395	42922164	42922299	42922917	42923021	344	5	25	1	42	220	125	0.0323396014453	0.308882632341	0.102	0.013	0.089
982	TMEM9	TMEM9	chr1	-	201122910	201123087	201122976	201123087	201120888	201120980	982	6	26	0	18	190	125	0.0322907070375	0.308882632341	0.132	0.0	0.132
1654	GGT1	GGT1	chr22	+	24999123	24999494	24999123	24999288	25003920	25003990	1654	53	62	76	51	250	125	0.033003154994	0.313690181933	0.299	0.427	-0.128
617	OGFOD3	OGFOD3	chr17	-	80373273	80373503	80373281	80373503	80369330	80369406	617	86	10	119	4	132	125	0.0339291996811	0.320934168964	0.891	0.966	-0.075
1563	VPS29	VPS29	chr12	-	110937261	110937351	110937339	110937351	110933816	110934008	1563	12	88	9	22	202	125	0.0344799808912	0.322277546303	0.078	0.202	-0.124
2623	SLC50A1	SLC50A1	chr1	+	155108774	155108872	155108774	155108852	155110036	155110198	2623	10	85	3	97	144	125	0.0346567724944	0.322277546303	0.093	0.026	0.067
2657	TMEM169	TMEM169	chr2	+	216946588	216946702	216946588	216946696	216960560	216960957	2657	11	0	8	4	130	125	0.0347296027936	0.322277546303	1.0	0.658	0.342
3078	FGFR4	FGFR4	chr5	+	176513872	176514078	176513872	176514034	176516550	176516694	3078	30	33	15	38	168	125	0.0343339826112	0.322277546303	0.403	0.227	0.176
1962	CXorf40A	CXorf40A	chrX	+	148622518	148622888	148622518	148622837	148623563	148623630	1962	41	5	33	0	175	125	0.0350853144034	0.322521340854	0.854	1.0	-0.146
36	CCDC66	CCDC66	chr3	+	56600621	56600787	56600621	56600768	56600977	56601081	36	21	4	24	0	143	125	0.034983906368	0.322521340854	0.821	1.0	-0.179
2423	MADD	MADD	chr11	+	47317046	47317130	47317046	47317118	47317447	47317606	2423	46	31	59	19	136	125	0.0353442090495	0.323382996817	0.577	0.741	-0.164
2867	SMARCC2	SMARCC2	chr12	-	56558086	56558515	56558431	56558515	56555635	56557549	2867	155	13	225	7	250	125	0.0359255787482	0.327173410181	0.856	0.941	-0.085
2820	MTHFSD	MTHFSD	chr16	-	86588774	86588841	86588778	86588841	86588250	86588354	2820	1	2	8	0	128	125	0.0363263799445	0.329291907089	0.328	1.0	-0.672
230	HNRNPU	HNRNPU	chr1	-	245026918	245027827	245026975	245027827	245025920	245026032	230	100	130	120	225	181	125	0.0365676987158	0.329951862145	0.347	0.269	0.078
2380	TMEM138	TMEM138	chr11	+	61131723	61131990	61131723	61131787	61133516	61133688	2380	227	2	232	9	250	125	0.0368170655599	0.330678047552	0.983	0.928	0.055
1919	MRPS27	MRPS27	chr5	-	71615975	71616084	71616007	71616084	71609907	71609985	1919	93	1	133	9	156	125	0.0371902457549	0.330993187219	0.987	0.922	0.065
924	TMEM70	TMEM70	chr8	+	74890990	74891110	74890990	74891096	74893389	74895018	924	0	93	6	124	138	125	0.0370941089287	0.330993187219	0.0	0.042	-0.042
1596	PIGA	PIGA	chrX	-	15349337	15350114	15349711	15350114	15344035	15344168	1596	57	10	131	8	250	125	0.0377643579496	0.333727123149	0.74	0.891	-0.151
248	DSP	DSP	chr6	+	7579507	7581802	7579507	7580005	7582874	7586946	248	657	100	895	180	250	125	0.0378383152906	0.333727123149	0.767	0.713	0.054
2920	ZNF260	ZNF260	chr19	-	37016056	37016275	37016075	37016275	37001588	37006601	2920	40	1	25	5	143	125	0.0384193535534	0.33582631365	0.972	0.814	0.158
854	DOCK7	DOCK7	chr1	-	62979114	62979277	62979141	62979277	62976247	62976344	854	29	104	27	179	151	125	0.0383056637474	0.33582631365	0.188	0.111	0.077
3030	EIF6	EIF6	chr20	-	33871978	33872295	33872183	33872295	33867744	33867921	3030	198	21	243	12	250	125	0.0387799783315	0.337471989214	0.825	0.91	-0.085
910	MORC4	MORC4	chrX	-	106185167	106185451	106185205	106185451	106183963	106184862	910	37	43	53	32	162	125	0.0391332922305	0.339039761891	0.399	0.561	-0.162
1324	C15orf57	C15orf57	chr15	-	40856964	40857256	40857174	40857256	40854970	40855226	1324	6	64	2	106	250	125	0.040359048378	0.342971375843	0.045	0.009	0.036
1988	SLC16A1-AS1	SLC16A1-AS1	chr1	+	113499036	113500344	113499036	113499578	113503098	113503197	1988	7	13	16	8	250	125	0.0402645724079	0.342971375843	0.212	0.5	-0.288
2987	LRRC23	LRRC23	chr12	+	7013896	7014239	7013896	7014067	7014748	7014923	2987	1	19	5	11	250	125	0.0404629151276	0.342971375843	0.026	0.185	-0.159
536	ARL6IP4	ARL6IP4	chr12	+	123464606	123465292	123464606	123464932	123465675	123465813	536	16	11	11	1	250	125	0.039777577342	0.342971375843	0.421	0.846	-0.425
962	CDK10	CDK10	chr16	+	89753075	89753205	89753075	89753167	89755659	89755732	962	63	35	108	33	162	125	0.0403194801361	0.342971375843	0.581	0.716	-0.135
1088	SLMO1	SLMO1	chr18	+	12429348	12429435	12429348	12429432	12431148	12432236	1088	31	19	57	15	127	125	0.0409955992121	0.345988720937	0.616	0.789	-0.173
2211	PRPS2	PRPS2	chrX	+	12817325	12817518	12817325	12817509	12827352	12827451	2211	18	179	25	488	133	125	0.0412616405489	0.34673945148	0.086	0.046	0.04
2698	ARHGAP22	ARHGAP22	chr10	-	49687630	49687807	49687678	49687807	49667726	49667934	2698	22	40	21	16	172	125	0.0415533092142	0.347698202741	0.286	0.488	-0.202
1141	DDAH2	DDAH2	chr6	-	31696641	31698042	31697827	31698042	31696422	31696522	1141	483	7	375	0	250	125	0.0423316090233	0.349901500981	0.972	1.0	-0.028
1240	ARHGAP26	ARHGAP26	chr5	+	142586762	142587038	142586762	142586873	142593561	142593653	1240	28	24	20	38	250	125	0.0427101423567	0.349901500981	0.368	0.208	0.16
3020	ZBTB8OS	ZBTB8OS	chr1	-	33116002	33116191	33116033	33116191	33099245	33099328	3020	2	5	6	1	155	125	0.0423904242286	0.349901500981	0.244	0.829	-0.585
660	STARD4	STARD4	chr5	-	110848082	110848295	110848088	110848295	110843026	110843140	660	224	46	243	76	130	125	0.0426848127855	0.349901500981	0.824	0.755	0.069
795	PER3	PER3	chr1	+	7870497	7870648	7870497	7870627	7879344	7879480	795	6	1	8	12	145	125	0.0426052768713	0.349901500981	0.838	0.365	0.473
1143	CDK18	CDK18	chr1	+	205473683	205474006	205473683	205473924	205492274	205492425	1143	5	0	4	5	206	125	0.0434204237581	0.354238290493	1.0	0.327	0.673
2349	C6orf1	C6orf1	chr6	-	34215457	34215641	34215517	34215641	34214820	34214926	2349	27	4	27	0	184	125	0.0443749409761	0.360523379383	0.821	1.0	-0.179
170	LOC100294145	LOC100294145	chr6	+	32861952	32862803	32861952	32862704	32868696	32871535	170	2	55	11	73	223	125	0.0456735810812	0.363531999012	0.02	0.078	-0.058
1736	BFSP1	BFSP1	chr20	-	17539332	17539605	17539336	17539605	17505492	17505553	1736	7	0	3	3	128	125	0.0455867341789	0.363531999012	1.0	0.494	0.506
2768	MLLT10	MLLT10	chr10	+	21823100	21823449	21823100	21823423	21823573	21823733	2768	22	13	35	7	150	125	0.0451343135136	0.363531999012	0.585	0.806	-0.221
2860	JMJD4	JMJD4	chr1	-	227920581	227920728	227920629	227920728	227918889	227920377	2860	55	8	96	4	172	125	0.045627255179	0.363531999012	0.833	0.946	-0.113
689	LOH12CR1	LOH12CR1	chr12	+	12510012	12510443	12510012	12510052	12514139	12514283	689	14	5	23	1	250	125	0.0449491291495	0.363531999012	0.583	0.92	-0.337
2720	SLC38A1	SLC38A1	chr12	-	46662308	46663208	46662647	46663208	46633461	46633676	2720	51	0	74	5	250	125	0.045993632448	0.364597296895	1.0	0.881	0.119
282	METTL23	METTL23	chr17	+	74722911	74723295	74722911	74722961	74729059	74729297	282	30	3	29	11	250	125	0.0467876936007	0.36939638738	0.833	0.569	0.264
1839	SSBP1	SSBP1	chr7	+	141438120	141438393	141438120	141438303	141438923	141438990	1839	61	109	54	151	214	125	0.0473466165878	0.372307932847	0.246	0.173	0.073
2741	CNBP	CNBP	chr3	-	128890476	128890614	128890497	128890614	128890288	128890381	2741	410	427	675	589	145	125	0.0479498569135	0.375543279347	0.453	0.497	-0.044
1445	AURKA	AURKA	chr20	-	54966998	54967351	54967223	54967351	54965611	54965721	1445	5	12	40	31	250	125	0.0490482701959	0.378074687805	0.172	0.392	-0.22
1730	ENOPH1	ENOPH1	chr4	+	83351632	83352066	83351632	83352037	83375874	83376007	1730	27	0	29	4	153	125	0.0495615573032	0.378074687805	1.0	0.856	0.144
1773	FECH	FECH	chr18	-	55247286	55247431	55247304	55247431	55240477	55240597	1773	12	53	11	119	142	125	0.0495292943907	0.378074687805	0.166	0.075	0.091
2940	UBE3B	UBE3B	chr12	+	109915427	109915914	109915427	109915569	109919441	109919547	2940	64	30	41	36	250	125	0.049271394884	0.378074687805	0.516	0.363	0.153
582	CASP7	CASP7	chr10	+	115485120	115485296	115485120	115485188	115486063	115486193	582	103	3	179	0	232	125	0.0493881045775	0.378074687805	0.949	1.0	-0.051
72	KRIT1	KRIT1	chr7	-	91874778	91875414	91875219	91875414	91871347	91871451	72	4	0	2	4	250	125	0.0496247164279	0.378074687805	1.0	0.2	0.8
932	C20orf27	C20orf27	chr20	-	3740653	3740833	3740728	3740833	3739182	3739325	932	7	120	2	152	199	125	0.0486721716563	0.378074687805	0.035	0.008	0.027
3103	HHLA3	HHLA3	chr1	+	70820492	70820891	70820492	70820790	70832126	70832220	3103	14	10	12	25	225	125	0.0499582211696	0.379140298644	0.438	0.211	0.227
2504	WDR73	WDR73	chr15	-	85197457	85197574	85197464	85197574	85196862	85196930	2504	14	20	8	32	131	125	0.0508585326763	0.384482652433	0.4	0.193	0.207
1422	AMN1	AMN1	chr12	-	31881904	31882108	31881924	31882108	31854796	31854941	1422	9	0	2	2	144	125	0.0515193235281	0.387980136415	1.0	0.465	0.535
579	RDH13	RDH13	chr19	-	55558472	55558856	55558754	55558856	55555691	55556677	579	1	36	9	55	250	125	0.0523407649557	0.392656006832	0.014	0.076	-0.062
3084	ALG13	ALG13	chrX	+	110925359	110925522	110925359	110925463	110928192	110928331	3084	113	2	231	15	183	125	0.0533532333332	0.397726651165	0.975	0.913	0.062
828	YAP1	YAP1	chr11	+	102076623	102076817	102076623	102076805	102094352	102094483	828	36	162	53	149	136	125	0.0534229362903	0.397726651165	0.17	0.246	-0.076
2106	ST3GAL3	ST3GAL3	chr1	+	44201903	44202096	44201903	44202051	44257772	44257820	2106	6	21	0	12	169	125	0.0543474972087	0.399274300458	0.174	0.0	0.174
2951	APEX1	APEX1	chr14	+	20923289	20923497	20923289	20923487	20923736	20923862	2951	88	60	114	49	134	125	0.0542575239712	0.399274300458	0.578	0.685	-0.107
42	ZNF511	ZNF511	chr10	+	135123667	135123792	135123667	135123733	135125219	135125345	42	276	2	358	10	183	125	0.0543329684301	0.399274300458	0.99	0.961	0.029
896	YIF1B	YIF1B	chr19	-	38806362	38806445	38806386	38806445	38800044	38800283	896	15	5	11	13	148	125	0.054446495517	0.399274300458	0.717	0.417	0.3
1521	SIKE1	SIKE1	chr1	-	115323007	115323308	115323057	115323308	115322730	115322836	1521	5	4	1	8	174	125	0.0557237207273	0.399624077978	0.473	0.082	0.391
1661	WDR66	WDR66	chr12	+	122356462	122356614	122356462	122356601	122359191	122359589	1661	10	0	6	3	137	125	0.0556228031981	0.399624077978	1.0	0.646	0.354
1837	APAF1	APAF1	chr12	+	99042403	99042593	99042403	99042560	99043264	99043462	1837	55	3	78	0	157	125	0.0550375831393	0.399624077978	0.936	1.0	-0.064
183	ENY2	ENY2	chr8	+	110346551	110346703	110346551	110346631	110348356	110348433	183	634	74	789	124	196	125	0.0558821853066	0.399624077978	0.845	0.802	0.043
238	TCEB1	TCEB1	chr8	-	74884311	74884522	74884479	74884522	74876721	74876860	238	26	1	28	7	250	125	0.0547990033844	0.399624077978	0.929	0.667	0.262
2575	C14orf159	C14orf159	chr14	+	91639632	91639783	91639632	91639747	91642277	91642400	2575	51	12	61	5	160	125	0.0559833377256	0.399624077978	0.769	0.905	-0.136
2824	AAR2	AAR2	chr20	+	34824338	34824704	34824338	34824425	34827742	34828547	2824	14	31	6	37	250	125	0.0561269772441	0.399624077978	0.184	0.075	0.109
561	FKRP	FKRP	chr19	+	47251771	47251974	47251771	47251922	47258668	47261832	561	16	26	34	25	176	125	0.0553467078768	0.399624077978	0.304	0.491	-0.187
1619	TBC1D22B	TBC1D22B	chr6	+	37250657	37250789	37250657	37250728	37252111	37252240	1619	5	60	1	78	185	125	0.0565905045687	0.401464521542	0.053	0.009	0.044
1713	GORAB	GORAB	chr1	+	170508350	170508712	170508350	170508708	170511631	170511733	1713	13	18	8	31	128	125	0.0569199645923	0.402344009645	0.414	0.201	0.213
1960	ELF3	ELF3	chr1	+	201979689	201979948	201979689	201979834	201980256	201980427	1960	6	314	33	778	238	125	0.0576534655713	0.40377099707	0.01	0.022	-0.012
693	PDCD6	PDCD6	chr5	+	306716	306875	306716	306869	311407	311517	693	394	61	537	115	130	125	0.0573570465027	0.40377099707	0.861	0.818	0.043
750	THTPA	THTPA	chr14	+	24025190	24026513	24025190	24026243	24027903	24028790	750	46	3	57	0	250	125	0.0577404898772	0.40377099707	0.885	1.0	-0.115
1727	SNX17	SNX17	chr2	+	27594135	27594335	27594135	27594210	27596113	27596178	1727	2	5	3	0	249	125	0.0583904613909	0.404929845487	0.167	1.0	-0.833
2192	CASP8AP2	CASP8AP2	chr6	+	90539618	90539825	90539618	90539786	90556280	90556363	2192	8	7	4	15	163	125	0.0585266324171	0.404929845487	0.467	0.17	0.297
2599	LINC00623	LINC00623	chr1	-	144301189	144301536	144301349	144301536	144298163	144300755	2599	5	0	2	3	250	125	0.0583441652123	0.404929845487	1.0	0.25	0.75
500	ZNF33A	ZNF33A	chr10	+	38305798	38305948	38305798	38305943	38306218	38306314	500	2	81	9	92	129	125	0.0590043569692	0.406797644175	0.023	0.087	-0.064
716	SLC35B2	SLC35B2	chr6	-	44224074	44224233	44224078	44224233	44221837	44223381	716	3	283	0	453	128	125	0.0592189965626	0.406844895683	0.01	0.0	0.01
294	ACTR6	ACTR6	chr12	+	100594554	100594838	100594554	100594697	100598717	100598835	294	15	93	7	105	250	125	0.0598134683167	0.408065404056	0.075	0.032	0.043
3029	RMDN3	RMDN3	chr15	-	41047280	41047534	41047310	41047534	41046794	41046988	3029	64	3	92	0	154	125	0.0596942754164	0.408065404056	0.945	1.0	-0.055
2519	SNHG8	SNHG8	chr4	+	119199916	119200292	119199916	119199947	119200543	119200586	2519	209	47	412	62	250	125	0.0602304819216	0.40948362362	0.69	0.769	-0.079
2897	POMT1	POMT1	chr9	+	134378288	134378700	134378288	134378460	134381500	134381607	2897	4	12	0	11	250	125	0.0609578339227	0.412994597995	0.143	0.0	0.143
1071	TFDP1	TFDP1	chr13	+	114292132	114292211	114292132	114292199	114294434	114295788	1071	207	70	574	142	136	125	0.0647410343884	0.414257991283	0.731	0.788	-0.057
1152	UBL7	UBL7	chr15	-	74753448	74753529	74753498	74753529	74751024	74751237	1152	36	2	23	6	174	125	0.0615695478234	0.414257991283	0.928	0.734	0.194
1160	TAF1	TAF1	chrX	+	70678090	70678216	70678090	70678207	70679401	70679558	1160	37	3	45	0	133	125	0.0642072556606	0.414257991283	0.921	1.0	-0.079
1863	ANAPC11	ANAPC11	chr17	+	79849588	79849717	79849588	79849709	79852342	79852462	1863	92	75	85	103	132	125	0.0642141330612	0.414257991283	0.537	0.439	0.098
2170	UBAP2L	UBAP2L	chr1	+	154207066	154207235	154207066	154207214	154207671	154207767	2170	302	8	465	4	145	125	0.0626835267603	0.414257991283	0.97	0.99	-0.02
220	CTNND1	CTNND1	chr11	+	57529233	57529540	57529233	57529518	57561481	57561553	220	19	108	37	375	146	125	0.0640962949587	0.414257991283	0.131	0.078	0.053
2285	C10orf2	C10orf2	chr10	+	102750625	102750811	102750625	102750767	102752946	102754158	2285	11	42	24	42	168	125	0.0639284010468	0.414257991283	0.163	0.298	-0.135
2362	HES4	HES4	chr1	-	935071	935552	935245	935552	934905	934993	2362	157	12	200	6	250	125	0.0623506410355	0.414257991283	0.867	0.943	-0.076
2401	TMCO6	TMCO6	chr5	+	140019011	140019197	140019011	140019193	140019323	140019436	2401	2	0	0	3	128	125	0.0634108143158	0.414257991283	1.0	0.0	1.0
2417	ANKRD6	ANKRD6	chr6	+	90338830	90338957	90338830	90338942	90340151	90343553	2417	15	6	17	1	139	125	0.0635158327266	0.414257991283	0.692	0.939	-0.247
2577	C14orf159	C14orf159	chr14	+	91580356	91580872	91580356	91580627	91614124	91614202	2577	3	0	0	2	250	125	0.0630959297622	0.414257991283	1.0	0.0	1.0
259	ATP5J	ATP5J	chr21	-	27107163	27107965	27107625	27107965	27101941	27102112	259	510	58	653	51	250	125	0.0621861513233	0.414257991283	0.815	0.865	-0.05
2911	BDNF	BDNF	chr11	-	27721710	27722035	27721728	27722035	27676441	27680132	2911	9	3	54	3	142	125	0.0627306975487	0.414257991283	0.725	0.941	-0.216
392	CUTA	CUTA	chr6	-	33385735	33386065	33385863	33386065	33385257	33385472	392	216	143	234	203	250	125	0.0613602239054	0.414257991283	0.43	0.366	0.064
459	POLD4	POLD4	chr11	-	67120773	67121067	67121009	67121067	67120458	67120548	459	126	10	122	3	250	125	0.0643225063189	0.414257991283	0.863	0.953	-0.09
620	SLFN11	SLFN11	chr17	-	33700492	33700720	33700600	33700720	33689757	33690845	620	3	0	0	2	232	125	0.0633517130896	0.414257991283	1.0	0.0	1.0
799	CCDC80	CCDC80	chr3	-	112359173	112359990	112359770	112359990	112356874	112358763	799	171	7	66	0	250	125	0.0646400973112	0.414257991283	0.924	1.0	-0.076
929	FAN1	FAN1	chr15	+	31196075	31196227	31196075	31196214	31196714	31198100	929	5	15	15	14	137	125	0.0650994059074	0.415194256569	0.233	0.494	-0.261
1242	AK2	AK2	chr1	-	33486967	33487062	33486991	33487062	33480122	33480195	1242	721	11	1082	31	148	125	0.0667831776049	0.415639124546	0.982	0.967	0.015
1505	DHX40	DHX40	chr17	+	57643987	57644155	57643987	57644070	57650476	57650596	1505	64	0	82	4	209	125	0.0658791103037	0.415639124546	1.0	0.925	0.075
1968	RNF170	RNF170	chr8	-	42751396	42751866	42751626	42751866	42742870	42743014	1968	3	25	0	34	250	125	0.0666415303424	0.415639124546	0.057	0.0	0.057
2148	RNF146	RNF146	chr6	+	127587982	127588189	127587982	127588070	127601375	127601485	2148	19	33	5	24	243	125	0.0663327662489	0.415639124546	0.228	0.097	0.131
2705	PAIP1	PAIP1	chr5	-	43556683	43557195	43556920	43557195	43555931	43556101	2705	81	53	53	56	250	125	0.0668673770337	0.415639124546	0.433	0.321	0.112
589	MAFF	MAFF	chr22	+	38597938	38598245	38597938	38598219	38609829	38609896	589	7	161	1	130	150	125	0.0656255307093	0.415639124546	0.035	0.006	0.029
748	THTPA	THTPA	chr14	+	24025190	24026513	24025190	24026248	24027903	24028790	748	46	1	56	7	250	125	0.0659567501987	0.415639124546	0.958	0.8	0.158
862	C12orf43	C12orf43	chr12	-	121448813	121448949	121448906	121448949	121448630	121448729	862	3	39	0	66	217	125	0.0660523490922	0.415639124546	0.042	0.0	0.042
1906	UBE4A	UBE4A	chr11	+	118243221	118243402	118243221	118243381	118243800	118244003	1906	6	72	3	132	145	125	0.0672476572528	0.416680104117	0.067	0.019	0.048
1475	ZNF302	ZNF302	chr19	+	35168543	35169008	35168543	35168761	35169641	35169718	1475	1	6	3	1	250	125	0.0683962825036	0.419791122264	0.077	0.6	-0.523
1869	CD3EAP	CD3EAP	chr19	+	45909466	45909982	45909466	45909976	45910351	45910493	1869	3	23	15	35	130	125	0.0680752767082	0.419791122264	0.111	0.292	-0.181
204	LTBP3	LTBP3	chr11	-	65325099	65325699	65325103	65325699	65321521	65321851	204	245	5	93	6	128	125	0.0685482239232	0.419791122264	0.98	0.938	0.042
386	NOL3	NOL3	chr16	+	67208064	67208357	67208064	67208243	67208523	67208847	386	4	4	5	0	238	125	0.0686073335671	0.419791122264	0.344	1.0	-0.656
105	CENPK	CENPK	chr5	-	64857289	64857391	64857323	64857391	64850623	64850773	105	85	21	262	37	158	125	0.0695300687503	0.419816739234	0.762	0.849	-0.087
1133	SIGMAR1	SIGMAR1	chr9	-	34637263	34637417	34637329	34637417	34636993	34637086	1133	92	1	77	5	190	125	0.0701123972061	0.419816739234	0.984	0.91	0.074
1638	RPA2	RPA2	chr1	-	28240422	28240680	28240573	28240680	28233691	28233793	1638	2	99	0	192	250	125	0.0689158146753	0.419816739234	0.01	0.0	0.01
2513	USF1	USF1	chr1	-	161012344	161012460	161012375	161012460	161011905	161012007	2513	127	40	112	55	155	125	0.0699671245515	0.419816739234	0.719	0.622	0.097
2814	SYNCRIP	SYNCRIP	chr6	-	86332199	86332405	86332304	86332405	86328985	86329135	2814	1388	18	2106	45	229	125	0.0699247514251	0.419816739234	0.977	0.962	0.015
2828	BZW2	BZW2	chr7	+	16685758	16685929	16685758	16685913	16705061	16705126	2828	38	126	62	133	140	125	0.0697348080289	0.419816739234	0.212	0.294	-0.082
794	CCAR1	CCAR1	chr10	+	70480900	70481045	70480900	70481039	70482211	70482334	794	5	80	16	101	130	125	0.0692336904895	0.419816739234	0.057	0.132	-0.075
65	KRBOX4	KRBOX4	chrX	+	46322632	46322743	46322632	46322728	46332184	46334074	65	19	4	12	9	139	125	0.071377943663	0.426091505159	0.81	0.545	0.265
284	METTL23	METTL23	chr17	+	74722911	74723295	74722911	74723260	74729059	74729297	284	19	12	14	22	159	125	0.0716773898796	0.426578508767	0.555	0.333	0.222
1282	BRCA1	BRCA1	chr17	-	41258472	41258550	41258494	41258550	41256884	41256973	1282	36	0	81	6	146	125	0.0721686650489	0.428200745957	1.0	0.92	0.08
2066	LOC100507547	LOC100507547	chr6	-	32121945	32122142	32122014	32122142	32121542	32121613	2066	30	0	27	3	193	125	0.0728520950453	0.430949855283	1.0	0.854	0.146
2315	FLNB	FLNB	chr3	+	58127584	58127656	58127584	58127623	58128376	58128479	2315	402	68	800	178	157	125	0.0745960596358	0.43993700231	0.825	0.782	0.043
310	PARN	PARN	chr16	-	14723963	14724128	14724046	14724128	14723453	14723531	310	50	0	70	4	207	125	0.0750580813947	0.441332502615	1.0	0.914	0.086
3018	ZBTB8OS	ZBTB8OS	chr1	-	33116029	33116191	33116033	33116191	33099551	33099673	3018	4	6	15	5	128	125	0.0753492243526	0.441717908031	0.394	0.746	-0.352
2171	UBAP2L	UBAP2L	chr1	+	154207066	154207268	154207066	154207214	154207671	154207767	2171	96	8	143	4	178	125	0.0763541471552	0.442311893875	0.894	0.962	-0.068
2651	C1D	C1D	chr2	-	68290076	68290159	68290089	68290159	68274304	68274451	2651	40	84	54	71	137	125	0.0763408165596	0.442311893875	0.303	0.41	-0.107
2663	SEMA6D	SEMA6D	chr15	+	48060777	48060945	48060777	48060812	48062693	48066420	2663	5	0	1	2	250	125	0.0760220845072	0.442311893875	1.0	0.2	0.8
283	METTL23	METTL23	chr17	+	74722911	74723439	74722911	74722961	74729059	74729297	283	15	3	15	11	250	125	0.0758977801821	0.442311893875	0.714	0.405	0.309
1247	DUS4L	DUS4L	chr7	+	107214148	107214328	107214148	107214266	107215632	107215755	1247	8	44	26	66	186	125	0.0775443230553	0.443952586381	0.109	0.209	-0.1
2267	SRRM1	SRRM1	chr1	+	24981345	24981620	24981345	24981614	24987209	24987290	2267	145	60	327	96	130	125	0.0775083439633	0.443952586381	0.699	0.766	-0.067
2941	UBE3B	UBE3B	chr12	+	109915427	109915914	109915427	109915581	109919441	109919547	2941	64	1	40	4	250	125	0.0770475340236	0.443952586381	0.97	0.833	0.137
2988	NAA10	NAA10	chrX	-	153199395	153199454	153199413	153199454	153197991	153198037	2988	524	9	710	24	142	125	0.0775371623438	0.443952586381	0.981	0.963	0.018
398	ZNF638	ZNF638	chr2	+	71558884	71559005	71558884	71558995	71582848	71582910	398	1	3	3	0	134	125	0.0779716410008	0.445097589153	0.237	1.0	-0.763
109	ZNF24	ZNF24	chr18	-	32924323	32924431	32924333	32924431	32920194	32920697	109	17	67	9	77	134	125	0.078590569	0.445711882809	0.191	0.098	0.093
1476	ZNF302	ZNF302	chr19	+	35168543	35169008	35168543	35168738	35169641	35169718	1476	1	3	3	0	250	125	0.0787621611093	0.445711882809	0.143	1.0	-0.857
557	VIPAS39	VIPAS39	chr14	-	77923660	77923983	77923837	77923983	77920352	77920445	557	3	30	0	39	250	125	0.0784760882189	0.445711882809	0.048	0.0	0.048
2487	SAMD8	SAMD8	chr10	+	76871392	76871536	76871392	76871480	76910271	76910864	2487	9	24	16	17	180	125	0.0800341810053	0.45160497524	0.207	0.395	-0.188
1373	DNAAF3	DNAAF3	chr19	-	55677149	55677368	55677225	55677368	55676737	55676831	1373	1	11	6	10	200	125	0.0807857199231	0.451938398884	0.054	0.273	-0.219
1767	TBCE	TBCE	chr1	+	235530674	235530867	235530674	235530819	235543333	235543464	1767	3	34	0	38	172	125	0.0806222380012	0.451938398884	0.06	0.0	0.06
866	CDK5RAP2	CDK5RAP2	chr9	-	123334251	123334319	123334254	123334319	123330598	123330666	866	60	2	94	11	127	125	0.0804797249362	0.451938398884	0.967	0.894	0.073
744	LDB2	LDB2	chr4	-	16510157	16510309	16510163	16510309	16503156	16504496	744	20	8	0	2	130	125	0.0812248207222	0.453100281977	0.706	0.0	0.706
770	ZNF135	ZNF135	chr19	+	58571336	58571766	58571336	58571403	58572947	58573074	770	2	14	2	1	250	125	0.0820370011134	0.456330818693	0.067	0.5	-0.433
2242	GSTCD	GSTCD	chr4	+	106638749	106639196	106638749	106638935	106640216	106640684	2242	70	0	137	5	250	125	0.0830127299533	0.459149506352	1.0	0.932	0.068
2695	KDM6A	KDM6A	chrX	+	44949967	44950109	44949967	44950077	44966654	44966781	2695	50	3	114	1	156	125	0.0827801186797	0.459149506352	0.93	0.989	-0.059
695	CDON	CDON	chr11	-	125831549	125831893	125831618	125831893	125826712	125831000	695	1	10	6	9	193	125	0.0834304373077	0.460159989432	0.061	0.302	-0.241
2697	ARHGAP22	ARHGAP22	chr10	-	49663044	49663177	49663096	49663177	49662130	49662204	2697	101	11	100	4	176	125	0.0838605713896	0.461233142643	0.867	0.947	-0.08
2598	IRF3	IRF3	chr19	-	50168740	50169132	50168887	50169132	50167930	50168103	2598	66	90	114	108	250	125	0.0841496058908	0.4615264099	0.268	0.345	-0.077
1493	PLD2	PLD2	chr17	+	4722723	4722877	4722723	4722844	4725087	4725202	1493	69	4	84	13	157	125	0.0849070855299	0.461872254389	0.932	0.837	0.095
250	ZNF454	ZNF454	chr5	+	178368193	178368445	178368193	178368387	178369685	178369825	250	2	4	8	2	182	125	0.0849203327784	0.461872254389	0.256	0.733	-0.477
404	SLC35B3	SLC35B3	chr6	-	8435309	8435800	8435671	8435800	8434617	8434663	404	24	3	18	8	250	125	0.084707020108	0.461872254389	0.8	0.529	0.271
502	BANP	BANP	chr16	+	88008653	88008809	88008653	88008791	88014641	88014733	502	0	40	4	57	142	125	0.0860875955235	0.466923856053	0.0	0.058	-0.058
306	C15orf40	C15orf40	chr15	-	83680237	83680393	83680248	83680393	83678988	83679115	306	5	84	2	136	135	125	0.0874557168787	0.472934151571	0.052	0.013	0.039
82	PGAP2	PGAP2	chr11	+	3845499	3845685	3845499	3845679	3846249	3846358	82	5	0	9	6	130	125	0.0876788033811	0.472934151571	1.0	0.591	0.409
1029	RBM10	RBM10	chrX	+	47004616	47004915	47004616	47004884	47006755	47006897	1029	26	100	20	134	155	125	0.0889198265465	0.473111468419	0.173	0.107	0.066
114	MRPL52	MRPL52	chr14	+	23299091	23299157	23299091	23299149	23299258	23299319	114	18	144	11	173	132	125	0.0883039626156	0.473111468419	0.106	0.057	0.049
2572	C18orf54	C18orf54	chr18	+	51888012	51888801	51888012	51888318	51889140	51889291	2572	26	2	48	13	250	125	0.0885632359678	0.473111468419	0.867	0.649	0.218
3038	POLR2H	POLR2H	chr3	+	184080770	184081362	184080770	184081353	184082753	184082837	3038	12	234	8	344	133	125	0.088070122041	0.473111468419	0.046	0.021	0.025
385	NOL3	NOL3	chr16	+	67208064	67208367	67208064	67208243	67208523	67208847	385	8	4	7	0	248	125	0.088766848824	0.473111468419	0.502	1.0	-0.498
1705	RSRC1	RSRC1	chr3	+	157827840	157828012	157827840	157827986	157839891	157840087	1705	26	2	47	0	150	125	0.0895507814515	0.475064829635	0.915	1.0	-0.085
586	RAD51C	RAD51C	chr17	+	56769933	56770149	56769933	56770046	56772291	56772741	586	143	6	182	17	227	125	0.0897722098902	0.475064829635	0.929	0.855	0.074
2906	WBSCR22	WBSCR22	chr7	+	73098096	73098330	73098096	73098134	73100965	73101061	2906	10	347	33	627	250	125	0.0907730890495	0.475285112116	0.014	0.026	-0.012
2973	ATF7	ATF7	chr12	-	53937080	53937232	53937113	53937232	53931198	53931336	2973	12	65	18	48	157	125	0.0907847966964	0.475285112116	0.128	0.23	-0.102
461	POLD4	POLD4	chr11	-	67120764	67121067	67121009	67121067	67120458	67120548	461	13	10	14	3	250	125	0.0901080240486	0.475285112116	0.394	0.7	-0.306
563	SERPINB6	SERPINB6	chr6	-	2971724	2972399	2971766	2972399	2959401	2959576	563	34	100	51	96	166	125	0.0903998787369	0.475285112116	0.204	0.286	-0.082
1258	MSTO1	MSTO1	chr1	+	155581006	155581146	155581006	155581082	155581339	155581394	1258	9	97	5	140	188	125	0.0924269857057	0.482592101365	0.058	0.023	0.035
2620	TRAPPC2	TRAPPC2	chrX	-	13752162	13752304	13752168	13752304	13737989	13738101	2620	18	2	31	0	130	125	0.0938439694669	0.488687479298	0.896	1.0	-0.104
1048	MLX	MLX	chr17	+	40719077	40719346	40719077	40719184	40719636	40719673	1048	22	63	25	124	250	125	0.100818784657	0.492474526497	0.149	0.092	0.057
1579	EIF4ENIF1	EIF4ENIF1	chr22	-	31850129	31850362	31850165	31850362	31846274	31846346	1579	74	0	110	4	160	125	0.100631962082	0.492474526497	1.0	0.956	0.044
1587	TMEM126B	TMEM126B	chr11	+	85340175	85340306	85340175	85340247	85342730	85342852	1587	6	0	10	5	183	125	0.101597745966	0.492474526497	1.0	0.577	0.423
1706	RSRC1	RSRC1	chr3	+	157827840	157828000	157827840	157827986	157839891	157840087	1706	27	2	45	0	138	125	0.10080178197	0.492474526497	0.924	1.0	-0.076
1712	ULK3	ULK3	chr15	-	75130091	75130139	75130097	75130139	75129709	75129776	1712	22	29	37	26	130	125	0.101032995049	0.492474526497	0.422	0.578	-0.156
1803	HYDIN	HYDIN	chr16	-	71264464	71264625	71264562	71264625	71220663	71220821	1803	2	0	0	2	222	125	0.103769607566	0.492474526497	1.0	0.0	1.0
1965	MYD88	MYD88	chr3	+	38181878	38182083	38181878	38182059	38182247	38182339	1965	1	175	7	231	148	125	0.100244811336	0.492474526497	0.005	0.025	-0.02
2091	FBXO44	FBXO44	chr1	+	11718323	11718450	11718323	11718421	11718792	11718928	2091	0	26	3	29	153	125	0.10154515864	0.492474526497	0.0	0.078	-0.078
2144	HELQ	HELQ	chr4	-	84364656	84364767	84364669	84364767	84362457	84362556	2144	3	6	0	7	137	125	0.0984137438528	0.492474526497	0.313	0.0	0.313
222	CTNND1	CTNND1	chr11	+	57529233	57529540	57529233	57529518	57563048	57563201	222	13	22	23	79	146	125	0.101934789775	0.492474526497	0.336	0.2	0.136
2278	ATXN2L	ATXN2L	chr16	+	28847253	28847497	28847253	28847443	28848071	28848558	2278	59	31	38	34	178	125	0.102338942578	0.492474526497	0.572	0.44	0.132
2279	ATXN2L	ATXN2L	chr16	+	28847253	28847497	28847253	28847443	28848048	28848558	2279	49	54	46	79	178	125	0.102782005333	0.492474526497	0.389	0.29	0.099
2337	RPP21	RPP21	chr6	+	30314208	30314341	30314208	30314334	30314489	30314635	2337	7	167	11	115	131	125	0.0969317620314	0.492474526497	0.038	0.084	-0.046
2506	BANF1	BANF1	chr11	+	65769549	65770041	65769549	65769984	65771096	65771617	2506	17	10	24	5	181	125	0.102148506537	0.492474526497	0.54	0.768	-0.228
2540	OXLD1	OXLD1	chr17	-	79633184	79633667	79633306	79633667	79632065	79632614	2540	33	2	52	0	246	125	0.100849531406	0.492474526497	0.893	1.0	-0.107
2543	OXLD1	OXLD1	chr17	-	79633179	79633667	79633306	79633667	79632065	79632614	2543	37	2	60	0	250	125	0.0975629196591	0.492474526497	0.902	1.0	-0.098
2546	OXLD1	OXLD1	chr17	-	79633306	79633667	79633547	79633667	79632065	79632614	2546	4	1	0	2	250	125	0.0983673561724	0.492474526497	0.667	0.0	0.667
2547	OXLD1	OXLD1	chr17	-	79633193	79633667	79633306	79633667	79632065	79632614	2547	33	2	51	0	237	125	0.103433803598	0.492474526497	0.897	1.0	-0.103
2554	ZHX1	ZHX1	chr8	-	124286361	124286727	124286456	124286727	124279512	124279626	2554	4	7	2	18	219	125	0.0962566194209	0.492474526497	0.246	0.06	0.186
2556	TCF4	TCF4	chr18	-	53255268	53255860	53255700	53255860	53252510	53252583	2556	1	2	4	0	250	125	0.101134023387	0.492474526497	0.2	1.0	-0.8
2804	TTC23	TTC23	chr15	-	99789375	99789824	99789621	99789824	99768737	99768937	2804	18	16	20	7	250	125	0.0951222379447	0.492474526497	0.36	0.588	-0.228
2829	MPP1	MPP1	chrX	-	154020416	154020560	154020467	154020560	154020043	154020122	2829	54	3	47	0	175	125	0.103220185232	0.492474526497	0.928	1.0	-0.072
289	BAG5	BAG5	chr14	-	104028249	104028655	104028436	104028655	104022880	104027529	289	5	8	2	15	250	125	0.100066646406	0.492474526497	0.238	0.063	0.175
3065	SETDB1	SETDB1	chr1	+	150898814	150898993	150898814	150898939	150900179	150900450	3065	52	5	70	16	178	125	0.100629095452	0.492474526497	0.88	0.754	0.126
320	FIGNL1	FIGNL1	chr7	-	50516815	50517421	50517253	50517421	50515878	50515987	320	19	0	38	5	250	125	0.0958869461039	0.492474526497	1.0	0.792	0.208
357	ZGPAT	ZGPAT	chr20	+	62364938	62365091	62364938	62365064	62366056	62366176	357	129	15	105	22	151	125	0.101521346931	0.492474526497	0.877	0.798	0.079
410	EHHADH	EHHADH	chr3	-	184971613	184971886	184971736	184971886	184966201	184966305	410	2	18	0	36	247	125	0.103291340742	0.492474526497	0.053	0.0	0.053
448	FAM160A2	FAM160A2	chr11	-	6239787	6239993	6239829	6239993	6238600	6239380	448	23	51	38	49	166	125	0.102460901069	0.492474526497	0.254	0.369	-0.115
569	SLC6A9	SLC6A9	chr1	-	44476397	44476554	44476442	44476554	44475636	44475768	569	21	4	31	1	169	125	0.101070256412	0.492474526497	0.795	0.958	-0.163
603	PRC1	PRC1	chr15	-	91512676	91512853	91512753	91512853	91509267	91510432	603	173	64	451	219	201	125	0.102977591877	0.492474526497	0.627	0.562	0.065
636	PSMC3IP	PSMC3IP	chr17	-	40729097	40729320	40729230	40729320	40726116	40726228	636	5	63	3	129	250	125	0.100053658378	0.492474526497	0.038	0.011	0.027
714	CES2	CES2	chr16	+	66976550	66976688	66976550	66976640	66977201	66977274	714	117	8	104	15	172	125	0.0997156351835	0.492474526497	0.914	0.834	0.08
749	THTPA	THTPA	chr14	+	24025190	24026243	24025190	24025552	24027903	24028790	749	14	8	12	18	250	125	0.0983868032208	0.492474526497	0.467	0.25	0.217
835	VRK2	VRK2	chr2	+	58273776	58274003	58273776	58273956	58275961	58276102	835	40	9	68	6	171	125	0.0988628025449	0.492474526497	0.765	0.892	-0.127
946	SF1	SF1	chr11	-	64535038	64535316	64535042	64535316	64534663	64534723	946	41	255	44	400	128	125	0.103877415446	0.492474526497	0.136	0.097	0.039
94	CHD9	CHD9	chr16	+	53341592	53341865	53341592	53341817	53342597	53342766	94	72	2	70	7	172	125	0.0978316912404	0.492474526497	0.963	0.879	0.084
954	PTPDC1	PTPDC1	chr9	+	96859602	96860861	96859602	96860846	96863847	96864033	954	8	2	15	0	139	125	0.0967918888445	0.492474526497	0.782	1.0	-0.218
1134	SIGMAR1	SIGMAR1	chr9	-	34637216	34637417	34637263	34637417	34636993	34637086	1134	290	5	442	1	171	125	0.10499595205	0.496572963574	0.977	0.997	-0.02
1454	ARRB2	ARRB2	chr17	+	4619706	4619966	4619706	4619903	4620511	4620571	1454	2	28	0	64	187	125	0.105249121493	0.496572963574	0.046	0.0	0.046
1341	SEL1L3	SEL1L3	chr4	-	25865055	25865217	25865077	25865217	25848915	25849486	1341	0	2	2	0	146	125	0.105876425668	0.496787546336	0.0	1.0	-1.0
2536	OXLD1	OXLD1	chr17	-	79633175	79633667	79633306	79633667	79632065	79632614	2536	42	2	64	0	250	125	0.106055768319	0.496787546336	0.913	1.0	-0.087
980	TMEM9	TMEM9	chr1	-	201122976	201123087	201122985	201123087	201120888	201120980	980	27	445	19	514	133	125	0.10583383208	0.496787546336	0.054	0.034	0.02
2961	TRERF1	TRERF1	chr6	-	42230997	42231306	42231057	42231306	42227076	42227461	2961	29	26	18	7	184	125	0.106732604978	0.498764774575	0.431	0.636	-0.205
452	TANGO2	TANGO2	chr22	+	20024282	20024617	20024282	20024377	20030877	20030966	452	27	66	33	48	250	125	0.107816971017	0.502632450598	0.17	0.256	-0.086
595	SEC23B	SEC23B	chr20	+	18488187	18488616	18488187	18488313	18491465	18491700	595	101	11	160	8	250	125	0.108139857299	0.502940238935	0.821	0.909	-0.088
690	C12orf57	C12orf57	chr12	+	7053542	7053815	7053542	7053728	7054933	7055166	690	968	127	595	60	211	125	0.108556697533	0.503682497084	0.819	0.855	-0.036
2099	CCDC125	CCDC125	chr5	-	68616063	68616407	68616291	68616407	68606944	68607031	2099	23	2	35	0	250	125	0.109230244825	0.50560950205	0.852	1.0	-0.148
626	CREB3L4	CREB3L4	chr1	+	153940314	153940660	153940314	153940640	153940997	153941175	626	8	32	10	16	144	125	0.109977921992	0.507869743539	0.178	0.352	-0.174
591	SFI1	SFI1	chr22	+	32002313	32002416	32002313	32002380	32003922	32004019	591	36	5	37	1	160	125	0.110471673545	0.508949498356	0.849	0.967	-0.118
1793	ODF2	ODF2	chr9	+	131223220	131223346	131223220	131223289	131233586	131233747	1793	9	6	13	2	181	125	0.111357700293	0.511010230439	0.509	0.818	-0.309
2905	NCK1-AS1	NCK1-AS1	chr3	-	136580456	136580905	136580588	136580905	136565369	136565428	2905	3	8	1	18	250	125	0.111962915658	0.511010230439	0.158	0.027	0.131
447	ZNF84	ZNF84	chr12	+	133613871	133614140	133613871	133614131	133617863	133618068	447	2	13	5	7	133	125	0.111745850543	0.511010230439	0.126	0.402	-0.276
594	SEC23B	SEC23B	chr20	+	18488187	18488634	18488187	18488313	18491465	18491700	594	92	11	145	8	250	125	0.111848569758	0.511010230439	0.807	0.901	-0.094
1062	ATP5J2	ATP5J2	chr7	-	99063733	99063824	99063751	99063824	99057708	99057816	1062	428	589	610	735	142	125	0.114179557843	0.511713386821	0.39	0.422	-0.032
1435	CDKN2B	CDKN2B	chr9	-	22008673	22009312	22008796	22009312	22002901	22006246	1435	0	14	2	9	247	125	0.114207737508	0.511713386821	0.0	0.101	-0.101
1668	MGAT1	MGAT1	chr5	-	180230601	180230902	180230812	180230902	180217540	180220097	1668	4	3	5	0	250	125	0.113633092636	0.511713386821	0.4	1.0	-0.6
1878	ASTE1	ASTE1	chr3	-	130745350	130745698	130745575	130745698	130744317	130744438	1878	12	2	14	9	250	125	0.113646820705	0.511713386821	0.75	0.438	0.312
2596	TNFAIP3	TNFAIP3	chr6	+	138188324	138188679	138188324	138188655	138192349	138192659	2596	74	21	79	12	148	125	0.113466276401	0.511713386821	0.749	0.848	-0.099
2890	STAT6	STAT6	chr12	-	57504892	57505196	57504911	57505196	57501945	57502082	2890	4	211	13	286	143	125	0.114195847872	0.511713386821	0.016	0.038	-0.022
2955	CRCP	CRCP	chr7	+	65579804	65579957	65579804	65579901	65592690	65592727	2955	58	0	132	5	180	125	0.113081181546	0.511713386821	1.0	0.948	0.052
365	NUDT1	NUDT1	chr7	+	2282559	2282683	2282559	2282610	2284197	2284361	365	5	41	15	52	197	125	0.112808283234	0.511713386821	0.072	0.155	-0.083
428	MTCH1	MTCH1	chr6	-	36940427	36940572	36940478	36940572	36938422	36938470	428	480	490	610	712	175	125	0.114751923102	0.512977774963	0.412	0.38	0.032
134	EMC6	EMC6	chr17	+	3572016	3572306	3572016	3572193	3572391	3572963	134	44	48	33	58	237	125	0.115431822949	0.513696903932	0.326	0.231	0.095
2523	FGD5-AS1	FGD5-AS1	chr3	-	14988593	14989012	14988620	14989012	14984285	14987661	2523	164	33	256	74	151	125	0.115644108931	0.513696903932	0.804	0.741	0.063
391	CUTA	CUTA	chr6	-	33385645	33386065	33385735	33386065	33385257	33385472	391	200	205	169	217	214	125	0.115699864471	0.513696903932	0.363	0.313	0.05
2095	RNASEH1	RNASEH1	chr2	-	3605484	3605961	3605722	3605961	3604378	3604494	2095	5	101	1	122	250	125	0.116687426877	0.516805955843	0.024	0.004	0.02
707	TMPRSS4	TMPRSS4	chr11	+	117969699	117969813	117969699	117969749	117973815	117973968	707	174	8	925	21	188	125	0.116928007374	0.516805955843	0.935	0.967	-0.032
1082	ACAA1	ACAA1	chr3	-	38167652	38168191	38168000	38168191	38167316	38167372	1082	242	19	299	37	250	125	0.119640171483	0.518335642939	0.864	0.802	0.062
1122	TIRAP	TIRAP	chr11	+	126159559	126159728	126159559	126159712	126160356	126160480	1122	8	3	9	12	140	125	0.118924056115	0.518335642939	0.704	0.401	0.303
1274	ZNF559	ZNF559	chr19	+	9448471	9448693	9448471	9448534	9449169	9449258	1274	7	17	2	18	250	125	0.119920379347	0.518335642939	0.171	0.053	0.118
1955	TEX9	TEX9	chr15	+	56657776	56658091	56657776	56657868	56704499	56704634	1955	5	0	2	2	250	125	0.120104381173	0.518335642939	1.0	0.333	0.667
1957	ZNF688	ZNF688	chr16	-	30582754	30583728	30583442	30583728	30582330	30582444	1957	23	2	26	8	250	125	0.118043897235	0.518335642939	0.852	0.619	0.233
2559	CEP164	CEP164	chr11	+	117279605	117279744	117279605	117279720	117280333	117280681	2559	21	14	41	13	148	125	0.11859139264	0.518335642939	0.559	0.727	-0.168
2608	POLG	POLG	chr15	-	89877903	89878026	89877915	89878026	89876326	89877144	2608	7	21	19	25	136	125	0.120393063335	0.518335642939	0.235	0.411	-0.176
2665	TSN	TSN	chr2	+	122513120	122513529	122513120	122513421	122518984	122519100	2665	6	1	3	4	232	125	0.120352388737	0.518335642939	0.764	0.288	0.476
2855	MCAT	MCAT	chr22	-	43538897	43539403	43538931	43539403	43537167	43537255	2855	0	91	5	145	158	125	0.120450826117	0.518335642939	0.0	0.027	-0.027
3091	GPX8	GPX8	chr5	+	54455945	54456224	54455945	54456071	54456821	54457083	3091	591	15	485	21	250	125	0.120026448358	0.518335642939	0.952	0.92	0.032
457	POLD4	POLD4	chr11	-	67120834	67121067	67121009	67121067	67120458	67120548	457	57	10	48	3	250	125	0.119034824705	0.518335642939	0.74	0.889	-0.149
909	HERPUD1	HERPUD1	chr16	+	56973806	56974157	56973806	56974000	56976043	56976149	909	906	5	955	0	250	125	0.118765088093	0.518335642939	0.989	1.0	-0.011
1124	CCDC90B	CCDC90B	chr11	-	82996595	82997450	82996915	82997450	82985681	82985783	1124	57	4	73	1	250	125	0.120832526702	0.518837910707	0.877	0.973	-0.096
940	ATP5SL	ATP5SL	chr19	-	41944122	41944319	41944139	41944319	41942296	41942377	940	207	2	301	9	141	125	0.121289132518	0.519658909125	0.989	0.967	0.022
1818	GORASP1	GORASP1	chr3	-	39142237	39142368	39142278	39142368	39141795	39141994	1818	77	5	73	1	165	125	0.121865426735	0.520006633423	0.921	0.982	-0.061
415	SNX10	SNX10	chr7	+	26331514	26331753	26331514	26331706	26386039	26386086	415	2	60	8	74	171	125	0.121901452881	0.520006633423	0.024	0.073	-0.049
1155	SEMA4A	SEMA4A	chr1	+	156123321	156123555	156123321	156123546	156124340	156124508	1155	3	0	8	8	133	125	0.123386853125	0.52405956273	1.0	0.484	0.516
2006	ING4	ING4	chr12	-	6762101	6762216	6762110	6762216	6761827	6761936	2006	70	7	44	10	133	125	0.123249196124	0.52405956273	0.904	0.805	0.099
1666	CKAP2L	CKAP2L	chr2	-	113513553	113514791	113514469	113514791	113509843	113510051	1666	94	0	273	6	250	125	0.124573938445	0.52568918564	1.0	0.958	0.042
1715	AMZ2	AMZ2	chr17	+	66244144	66244298	66244144	66244199	66244780	66244846	1715	1	0	0	4	223	125	0.124575986791	0.52568918564	1.0	0.0	1.0
2319	STK25	STK25	chr2	-	242447857	242448110	242447919	242448110	242440892	242441123	2319	9	2	16	13	186	125	0.124286026167	0.52568918564	0.752	0.453	0.299
2917	WIPI2	WIPI2	chr7	+	5232748	5232976	5232748	5232802	5239206	5239289	2917	7	52	3	65	250	125	0.125461962414	0.528289295498	0.063	0.023	0.04
966	FAM214A	FAM214A	chr15	-	52970626	52970831	52970768	52970831	52970202	52970319	966	11	10	6	1	250	125	0.126010151569	0.52945896303	0.355	0.75	-0.395
2035	PMS1	PMS1	chr2	+	190648810	190649319	190648810	190649290	190656515	190656667	2035	21	2	28	0	153	125	0.126402904346	0.529971920149	0.896	1.0	-0.104
798	SCNM1	SCNM1	chr1	+	151138497	151138728	151138497	151138679	151138946	151139017	798	24	87	51	120	173	125	0.127261784592	0.532432850921	0.166	0.235	-0.069
1054	ERICH2	ERICH2	chr2	+	171627191	171627937	171627191	171627697	171633886	171633935	1054	3	0	2	3	250	125	0.128163158071	0.53402796348	1.0	0.25	0.75
1678	ZNF248	ZNF248	chr10	-	38145223	38146564	38146112	38146564	38126912	38127039	1678	32	0	24	2	250	125	0.128217864286	0.53402796348	1.0	0.857	0.143
2027	HEY1	HEY1	chr8	-	80679231	80679327	80679243	80679327	80678885	80678967	2027	65	121	6	4	136	125	0.128461272114	0.53402796348	0.331	0.58	-0.249
3076	MAP3K9	MAP3K9	chr14	-	71206614	71206881	71206758	71206881	71204961	71205115	3076	2	33	14	77	250	125	0.129164784127	0.535814930764	0.029	0.083	-0.054
1709	TMEM106C	TMEM106C	chr12	+	48357329	48357487	48357329	48357416	48357991	48358206	1709	38	127	100	240	195	125	0.129884513267	0.537661473524	0.161	0.211	-0.05
2187	ZBTB48	ZBTB48	chr1	+	6640050	6640196	6640050	6640130	6640600	6641359	2187	8	5	4	9	190	125	0.130174692856	0.537725840954	0.513	0.226	0.287
2169	ZNF707	ZNF707	chr8	+	144773242	144773402	144773242	144773369	144773769	144773883	2169	24	7	12	9	157	125	0.132447280854	0.545961633499	0.732	0.515	0.217
153	TMEM218	TMEM218	chr11	-	124981480	124981659	124981482	124981659	124972629	124972705	153	2	4	14	6	126	125	0.133014495594	0.546113632077	0.332	0.698	-0.366
2498	CFL2	CFL2	chr14	-	35182459	35182767	35182602	35182767	35182265	35182342	2498	557	32	680	26	250	125	0.133041982891	0.546113632077	0.897	0.929	-0.032
2703	IQCC	IQCC	chr1	+	32671235	32671564	32671235	32671324	32671754	32671898	2703	3	4	3	19	250	125	0.133674770048	0.54642004124	0.273	0.073	0.2
2924	CEP170	CEP170	chr1	-	243305587	243305765	243305617	243305765	243303238	243303409	2924	89	73	41	50	154	125	0.133545032836	0.54642004124	0.497	0.4	0.097
1981	THRB	THRB	chr3	-	24536142	24536313	24536177	24536313	24378790	24378862	1981	9	2	21	16	159	125	0.134054720654	0.546831548001	0.78	0.508	0.272
1227	TTC1	TTC1	chr5	+	159436106	159436200	159436106	159436197	159462146	159462207	1227	0	1	4	0	127	125	0.135403870786	0.550771253633	0.0	1.0	-1.0
2826	NFATC4	NFATC4	chr14	+	24845499	24846084	24845499	24845760	24846843	24848811	2826	132	11	59	10	250	125	0.135583117595	0.550771253633	0.857	0.747	0.11
465	NFKBIL1	NFKBIL1	chr6	+	31525404	31525626	31525404	31525581	31525798	31526606	465	107	21	81	26	169	125	0.13596678747	0.551186273015	0.79	0.697	0.093
2300	ANAPC16	ANAPC16	chr10	+	73975757	73975896	73975757	73975830	73990123	73990198	2300	39	15	26	19	190	125	0.137637399739	0.554514462323	0.631	0.474	0.157
2594	TNFAIP3	TNFAIP3	chr6	+	138188324	138188655	138188324	138188631	138192349	138192659	2594	23	66	12	62	148	125	0.137409446703	0.554514462323	0.227	0.141	0.086
692	ATP2A1-AS1	ATP2A1-AS1	chr16	-	28890809	28891242	28890862	28891242	28890277	28890425	692	1	23	4	18	177	125	0.137392333535	0.554514462323	0.03	0.136	-0.106
778	GOLGB1	GOLGB1	chr3	-	121449694	121449820	121449722	121449820	121448711	121448864	778	16	74	4	43	152	125	0.138207680253	0.555668661058	0.151	0.071	0.08
2432	BHLHB9	BHLHB9	chrX	+	101975884	101976019	101975884	101975955	102002744	102002839	2432	5	0	5	3	188	125	0.138494291527	0.555679964774	1.0	0.526	0.474
1212	GULP1	GULP1	chr2	+	189157389	189157907	189157389	189157839	189248489	189248616	1212	8	32	7	65	192	125	0.139941855024	0.556923073449	0.14	0.066	0.074
1636	MLF1	MLF1	chr3	+	158288952	158289180	158288952	158289136	158314650	158314734	1636	11	3	9	0	168	125	0.139356227705	0.556923073449	0.732	1.0	-0.268
2290	NOP2	NOP2	chr12	-	6677304	6677498	6677372	6677498	6676981	6677088	2290	33	96	76	154	192	125	0.139677075584	0.556923073449	0.183	0.243	-0.06
2780	CNR1	CNR1	chr6	-	88875465	88875767	88875521	88875767	88849584	88855056	2780	0	8	3	10	180	125	0.139771199253	0.556923073449	0.0	0.172	-0.172
1163	DYRK1A	DYRK1A	chr21	+	38878401	38878657	38878401	38878526	38884213	38887679	1163	5	65	2	88	250	125	0.140605173095	0.557297426964	0.037	0.011	0.026
592	DDIT3	DDIT3	chr12	-	57911051	57911536	57911488	57911536	57910370	57910963	592	229	5	90	0	250	125	0.140433326772	0.557297426964	0.958	1.0	-0.042
1726	SNX17	SNX17	chr2	+	27593362	27593673	27593362	27593508	27594135	27594210	1726	200	4	230	1	250	125	0.141201436913	0.557404059427	0.962	0.991	-0.029
2786	NPHP1	NPHP1	chr2	-	110922096	110922307	110922264	110922307	110920624	110920709	2786	7	4	3	7	250	125	0.14111570553	0.557404059427	0.467	0.176	0.291
2869	PAQR6	PAQR6	chr1	-	156217705	156217908	156217747	156217908	156216471	156216547	2869	2	0	1	3	166	125	0.142080377437	0.55974522942	1.0	0.201	0.799
1209	NOLC1	NOLC1	chr10	+	103918949	103919095	103918949	103919065	103919189	103919325	1209	37	252	100	504	154	125	0.142775695999	0.561155907181	0.106	0.139	-0.033
1415	FAM156A	FAM156A	chrX	+	52985470	52985953	52985470	52985544	53024484	53024651	1415	8	0	5	2	250	125	0.143011643352	0.561155907181	1.0	0.556	0.444
1677	SCHIP1	SCHIP1	chr3	+	159482231	159482927	159482231	159482888	159583951	159584070	1677	109	9	95	15	163	125	0.143395390284	0.561536348352	0.903	0.829	0.074
986	RPL17	RPL17	chr18	-	47018627	47018834	47018644	47018834	47018105	47018203	986	25	22	57	29	141	125	0.143897513391	0.562377906626	0.502	0.635	-0.133
1808	NCEH1	NCEH1	chr3	-	172365651	172365904	172365675	172365904	172363412	172363482	1808	15	303	53	698	148	125	0.145406466773	0.567143151278	0.04	0.06	-0.02
2014	MRPL11	MRPL11	chr11	-	66206102	66206319	66206252	66206319	66205634	66205730	2014	83	8	160	7	250	125	0.147099246501	0.571468898113	0.838	0.92	-0.082
2968	ANAPC10	ANAPC10	chr4	-	146019271	146019371	146019282	146019371	146017136	146017263	2968	47	9	61	22	135	125	0.147032892413	0.571468898113	0.829	0.72	0.109
1879	NDUFV1	NDUFV1	chr11	+	67374322	67374547	67374322	67374520	67375866	67375949	1879	319	1	422	7	151	125	0.148295327349	0.572706609368	0.996	0.98	0.016
1890	C6orf203	C6orf203	chr6	+	107349375	107350001	107349375	107349475	107360952	107361434	1890	0	16	2	13	250	125	0.148081490556	0.572706609368	0.0	0.071	-0.071
759	COMMD5	COMMD5	chr8	-	146078223	146078452	146078377	146078452	146075550	146076780	759	119	53	103	64	250	125	0.147919989093	0.572706609368	0.529	0.446	0.083
3022	ZBTB8OS	ZBTB8OS	chr1	-	33116029	33116191	33116033	33116191	33097427	33097480	3022	2	2	4	0	128	125	0.148735377753	0.573275333938	0.494	1.0	-0.506
7	TAZ	TAZ	chrX	+	153639853	153640343	153639853	153640289	153640422	153640551	7	3	40	8	39	178	125	0.149150100865	0.573744395862	0.05	0.126	-0.076
1648	LPXN	LPXN	chr11	-	58345458	58345712	58345491	58345712	58338028	58338186	1648	2	4	6	2	157	125	0.149919040911	0.574794191249	0.285	0.705	-0.42
2320	STK25	STK25	chr2	-	242440892	242441123	242440942	242441123	242440154	242440211	2320	630	10	722	20	174	125	0.150010128564	0.574794191249	0.978	0.963	0.015
1055	ZNF341	ZNF341	chr20	+	32344953	32345149	32344953	32345128	32346521	32346612	1055	0	3	11	14	145	125	0.150454759701	0.575371913075	0.0	0.404	-0.404
2250	ZNF266	ZNF266	chr19	-	9529437	9529571	9529441	9529571	9529180	9529307	2250	8	9	22	10	128	125	0.151220957861	0.576051820023	0.465	0.682	-0.217
2610	WDR20	WDR20	chr14	+	102606188	102606545	102606188	102606509	102661274	102661457	2610	0	37	3	51	160	125	0.15107465115	0.576051820023	0.0	0.044	-0.044
2294	TLE3	TLE3	chr15	-	70350497	70350630	70350524	70350630	70349812	70349997	2294	73	7	64	2	151	125	0.151633794934	0.576502855302	0.896	0.964	-0.068
3099	LCLAT1	LCLAT1	chr2	+	30670091	30670270	30670091	30670249	30748452	30748621	3099	3	9	0	7	145	125	0.151974600898	0.576678815035	0.223	0.0	0.223
212	CPVL	CPVL	chr7	-	29185956	29186153	29186044	29186153	29160508	29160687	212	9	55	28	95	212	125	0.152933638714	0.578359205151	0.088	0.148	-0.06
2248	AFAP1L2	AFAP1L2	chr10	-	116056978	116057172	116056990	116057172	116056736	116056859	2248	69	38	152	58	136	125	0.15300820647	0.578359205151	0.625	0.707	-0.082
1084	DDX11	DDX11	chr12	+	31226778	31227025	31226778	31226903	31231323	31231471	1084	87	2	170	11	246	125	0.153606659291	0.579042614833	0.957	0.887	0.07
1150	UBL7	UBL7	chr15	-	74753377	74753529	74753498	74753529	74751024	74751237	1150	48	2	45	6	245	125	0.155091159074	0.579042614833	0.924	0.793	0.131
1766	PEG10	PEG10	chr7	+	94285636	94285903	94285636	94285892	94292645	94299006	1766	6	68	17	96	135	125	0.154788526236	0.579042614833	0.076	0.141	-0.065
1791	CPM	CPM	chr12	-	69326921	69326979	69326939	69326979	69326457	69326620	1791	38	4	90	3	142	125	0.154347884742	0.579042614833	0.893	0.964	-0.071
2015	MRPL11	MRPL11	chr11	-	66206180	66206319	66206252	66206319	66205634	66205730	2015	34	8	67	7	196	125	0.154733960934	0.579042614833	0.73	0.859	-0.129
2229	POLR2F	POLR2F	chr22	+	38352779	38352908	38352779	38352849	38355352	38355483	2229	4	455	16	704	183	125	0.155554859756	0.579042614833	0.006	0.015	-0.009
321	FIGNL1	FIGNL1	chr7	-	50517253	50517421	50517260	50517421	50515878	50515987	321	0	11	5	30	131	125	0.155545375678	0.579042614833	0.0	0.137	-0.137
37	CCDC66	CCDC66	chr3	+	56591183	56591281	56591183	56591262	56592873	56592938	37	13	0	19	3	143	125	0.155370266394	0.579042614833	1.0	0.847	0.153
244	NCOA3	NCOA3	chr20	+	46277748	46277853	46277748	46277841	46279725	46280020	244	4	15	13	19	136	125	0.156549570161	0.58163957946	0.197	0.386	-0.189
1099	TEAD2	TEAD2	chr19	-	49858559	49858676	49858568	49858676	49858404	49858463	1099	56	158	53	108	133	125	0.157188176349	0.582906153961	0.25	0.316	-0.066
1268	STOML2	STOML2	chr9	-	35103046	35103192	35103157	35103192	35102682	35102820	1268	114	4	95	8	235	125	0.159020019687	0.584489007759	0.938	0.863	0.075
2019	MED15	MED15	chr22	+	20861828	20862033	20861828	20862022	20891403	20891491	2019	199	5	314	16	135	125	0.15967429368	0.584489007759	0.974	0.948	0.026
2803	USP46	USP46	chr4	-	53464734	53464872	53464793	53464872	53457126	53463907	2803	5	41	11	40	183	125	0.159527054832	0.584489007759	0.077	0.158	-0.081
572	RPL38	RPL38	chr17	+	72199794	72199884	72199794	72199849	72200056	72200097	572	2178	379	3053	478	159	125	0.158434940437	0.584489007759	0.819	0.834	-0.015
918	ATP13A2	ATP13A2	chr1	-	17331186	17331316	17331201	17331316	17330826	17330906	918	63	54	84	50	139	125	0.158677333821	0.584489007759	0.512	0.602	-0.09
923	NR3C1	NR3C1	chr5	-	142693563	142693733	142693566	142693733	142689661	142689778	923	2	49	8	66	127	125	0.158396620968	0.584489007759	0.039	0.107	-0.068
97	NMRAL1	NMRAL1	chr16	-	4524410	4524651	4524423	4524651	4519227	4519466	97	11	0	9	2	137	125	0.159704606308	0.584489007759	1.0	0.804	0.196
1237	UBE2D3	UBE2D3	chr4	-	103748748	103749105	103748891	103749105	103747641	103747793	1237	236	4	230	9	250	125	0.160194677993	0.585188767743	0.967	0.927	0.04
346	PPCS	PPCS	chr1	+	42922164	42922744	42922164	42922299	42922917	42923021	346	149	25	170	42	250	125	0.160542040251	0.58536557693	0.749	0.669	0.08
2601	FASTKD2	FASTKD2	chr2	+	207630111	207630471	207630111	207630378	207631367	207632194	2601	39	39	92	62	217	125	0.161304769469	0.58705341751	0.365	0.461	-0.096
2152	PNMAL1	PNMAL1	chr19	-	46972989	46974371	46973194	46974371	46969747	46971834	2152	99	0	83	2	250	125	0.162844961691	0.590463768502	1.0	0.954	0.046
475	VPS36	VPS36	chr13	-	53024633	53024813	53024660	53024813	53016511	53016580	475	82	0	151	4	151	125	0.162563145635	0.590463768502	1.0	0.969	0.031
2009	CCND3	CCND3	chr6	-	41908689	41909586	41909189	41909586	41908107	41908323	2009	2	78	0	162	250	125	0.163964931254	0.592330877113	0.013	0.0	0.013
3089	FAM219A	FAM219A	chr9	-	34458201	34458568	34458234	34458568	34405862	34405962	3089	34	3	21	0	157	125	0.163821596929	0.592330877113	0.9	1.0	-0.1
1097	PPP2R5E	PPP2R5E	chr14	-	63848773	63848875	63848788	63848875	63840609	63842826	1097	116	6	226	22	139	125	0.168507160017	0.594147826597	0.946	0.902	0.044
1198	FAM3A	FAM3A	chrX	-	153744233	153744566	153744292	153744566	153744083	153744136	1198	90	1	57	3	183	125	0.16556458536	0.594147826597	0.984	0.928	0.056
1539	FAM193A	FAM193A	chr4	+	2696672	2696856	2696672	2696809	2698089	2698320	1539	61	3	95	1	171	125	0.168716134621	0.594147826597	0.937	0.986	-0.049
2022	UCK1	UCK1	chr9	-	134406453	134406662	134406480	134406662	134405872	134406032	2022	46	1	42	4	151	125	0.167979987269	0.594147826597	0.974	0.897	0.077
2309	ZNF550	ZNF550	chr19	-	58055018	58055951	58055604	58055951	58053203	58054611	2309	9	0	7	2	250	125	0.167872725961	0.594147826597	1.0	0.636	0.364
242	PEA15	PEA15	chr1	+	160181332	160181506	160181332	160181440	160182899	160183055	242	1278	34	1946	37	190	125	0.16858706017	0.594147826597	0.961	0.972	-0.011
2735	SSR3	SSR3	chr3	-	156266654	156266792	156266693	156266792	156262096	156262228	2735	17	1046	39	1602	163	125	0.167548780578	0.594147826597	0.012	0.018	-0.006
2770	TFG	TFG	chr3	+	100455419	100455560	100455419	100455548	100463676	100463775	2770	411	140	443	181	136	125	0.168442125056	0.594147826597	0.73	0.692	0.038
295	YIPF5	YIPF5	chr5	-	143549847	143550278	143550098	143550278	143544995	143545168	295	5	1	3	4	250	125	0.166572407989	0.594147826597	0.714	0.273	0.441
317	ZSCAN9	ZSCAN9	chr6	+	28193028	28193144	28193028	28193108	28200339	28201264	317	3	5	2	0	160	125	0.165871553885	0.594147826597	0.319	1.0	-0.681
402	SLC35B3	SLC35B3	chr6	-	8435460	8435800	8435671	8435800	8434617	8434663	402	21	3	20	8	250	125	0.165615255549	0.594147826597	0.778	0.556	0.222
71	PAXBP1	PAXBP1	chr21	-	34127523	34127664	34127540	34127664	34123429	34123529	71	42	43	38	59	141	125	0.168285613916	0.594147826597	0.464	0.363	0.101
785	RFC5	RFC5	chr12	+	118455494	118455858	118455494	118455620	118456876	118456941	785	9	0	7	2	250	125	0.167872725961	0.594147826597	1.0	0.636	0.364
78	PGAP2	PGAP2	chr11	+	3845499	3845685	3845499	3845606	3846249	3846358	78	10	56	24	76	203	125	0.166049827225	0.594147826597	0.099	0.163	-0.064
1188	SLC22A17	SLC22A17	chr14	-	23816668	23816940	23816722	23816940	23816309	23816421	1188	12	60	0	8	178	125	0.169306208195	0.594426187346	0.123	0.0	0.123
1827	GAPLINC	GAPLINC	chr18	+	3467124	3467294	3467124	3467268	3478753	3478976	1827	3	0	0	1	150	125	0.16940235574	0.594426187346	1.0	0.0	1.0
565	SERPINB6	SERPINB6	chr6	-	2971481	2972399	2971766	2972399	2959401	2959576	565	13	100	21	96	250	125	0.171117641145	0.599013023333	0.061	0.099	-0.038
667	NUB1	NUB1	chr7	+	151071182	151071329	151071182	151071287	151072933	151073029	667	25	61	13	54	166	125	0.171321395846	0.599013023333	0.236	0.153	0.083
1036	UQCR10	UQCR10	chr22	+	30163357	30163596	30163357	30163537	30165666	30166402	1036	240	783	323	1204	183	125	0.171926181968	0.599089802574	0.173	0.155	0.018
1405	CLEC16A	CLEC16A	chr16	+	11096930	11097162	11096930	11097114	11114049	11114182	1405	34	46	79	73	172	125	0.172567236288	0.599089802574	0.349	0.44	-0.091
2505	BANF1	BANF1	chr11	+	65769549	65770041	65769549	65769984	65770705	65770844	2505	816	167	1324	313	181	125	0.172450536971	0.599089802574	0.771	0.745	0.026
560	TSEN15	TSEN15	chr1	+	184041290	184041444	184041290	184041432	184041960	184043344	560	1	62	5	77	136	125	0.172100256209	0.599089802574	0.015	0.056	-0.041
1716	AMZ2	AMZ2	chr17	+	66244144	66244298	66244144	66244227	66244780	66244846	1716	1	5	0	17	195	125	0.172978357049	0.59945420018	0.114	0.0	0.114
137	AP1G2	AP1G2	chr14	-	24036319	24036528	24036445	24036528	24035486	24035628	137	123	2	229	0	250	125	0.175493088605	0.600983119132	0.969	1.0	-0.031
1972	ATG4C	ATG4C	chr1	+	63249776	63249944	63249776	63249896	63269389	63269533	1972	16	13	19	7	172	125	0.176620804758	0.600983119132	0.472	0.664	-0.192
1985	C18orf21	C18orf21	chr18	+	33552587	33552870	33552587	33552768	33554858	33555058	1985	88	0	79	2	226	125	0.176431116201	0.600983119132	1.0	0.956	0.044
2096	DHRS4-AS1	DHRS4-AS1	chr14	-	24422782	24423406	24422982	24423406	24407939	24410367	2096	9	25	14	19	250	125	0.175911068015	0.600983119132	0.153	0.269	-0.116
2145	HELQ	HELQ	chr4	-	84376421	84377036	84376549	84377036	84373018	84375098	2145	4	17	15	27	250	125	0.175380430104	0.600983119132	0.105	0.217	-0.112
293	ACTR6	ACTR6	chr12	+	100599453	100599535	100599453	100599522	100601440	100601564	293	6	45	4	75	137	125	0.176795851185	0.600983119132	0.108	0.046	0.062
552	C17orf58	C17orf58	chr17	-	65989016	65989351	65989159	65989351	65987214	65988219	552	32	43	47	41	250	125	0.174608249521	0.600983119132	0.271	0.364	-0.093
614	TMEM177	TMEM177	chr2	+	120436742	120436852	120436742	120436801	120438407	120439694	614	14	4	15	11	175	125	0.175400658878	0.600983119132	0.714	0.493	0.221
776	NCOR1	NCOR1	chr17	-	15964714	15965208	15965071	15965208	15961784	15961913	776	249	6	323	3	250	125	0.175078453478	0.600983119132	0.954	0.982	-0.028
969	TMEM9	TMEM9	chr1	-	201115867	201115976	201115898	201115976	201112947	201113079	969	494	5	583	12	155	125	0.176612648299	0.600983119132	0.988	0.975	0.013
994	CD274	CD274	chr9	+	5465498	5465606	5465498	5465539	5466769	5466829	994	37	0	119	5	191	125	0.174453077668	0.600983119132	1.0	0.94	0.06
1943	CCNO	CCNO	chr5	-	54528594	54529545	54528970	54529545	54528188	54528374	1943	4	0	7	4	250	125	0.177349656225	0.601820843828	1.0	0.467	0.533
396	FXN	FXN	chr9	+	71679853	71679959	71679853	71679951	71687527	71693993	396	5	63	12	72	132	125	0.178215695905	0.60371337817	0.07	0.136	-0.066
1544	BEND7	BEND7	chr10	-	13541738	13542080	13541777	13542080	13538765	13538888	1544	47	25	77	26	163	125	0.180160038844	0.604666006703	0.59	0.694	-0.104
233	BUD13	BUD13	chr11	-	116633268	116633982	116633670	116633982	116631450	116631668	233	124	2	217	0	250	125	0.180349820181	0.604666006703	0.969	1.0	-0.031
2640	MRPL24	MRPL24	chr1	-	156710803	156710923	156710844	156710923	156708313	156708556	2640	59	69	97	83	165	125	0.179755869625	0.604666006703	0.393	0.47	-0.077
2921	ACY1	ACY1	chr3	+	52017299	52017605	52017299	52017600	52018062	52018174	2921	65	2	138	0	129	125	0.179930827711	0.604666006703	0.969	1.0	-0.031
2925	NRP2	NRP2	chr2	+	206631506	206631542	206631506	206631527	206640969	206641880	2925	12	30	3	19	139	125	0.180251143459	0.604666006703	0.265	0.124	0.141
366	TC2N	TC2N	chr14	-	92302526	92302870	92302714	92302870	92280046	92280169	366	3	3	3	13	250	125	0.180122034973	0.604666006703	0.333	0.103	0.23
2581	CCDC103	CCDC103	chr17	+	42977079	42977227	42977079	42977197	42978357	42978509	2581	12	16	12	7	154	125	0.182111038078	0.609527200952	0.378	0.582	-0.204
551	OS9	OS9	chr12	+	58111928	58112204	58111928	58112159	58112775	58112965	551	742	37	633	43	169	125	0.182569087539	0.610017531402	0.937	0.916	0.021
2785	NPHP1	NPHP1	chr2	-	110922096	110922307	110922264	110922307	110920624	110920712	2785	7	9	1	6	250	125	0.183335866179	0.611535989742	0.28	0.077	0.203
2645	NDUFB8	NDUFB8	chr10	-	102289523	102289680	102289614	102289680	102289136	102289263	2645	794	14	948	26	215	125	0.184729760937	0.61513753727	0.971	0.955	0.016
2937	HCG18	HCG18	chr6	-	30293927	30294933	30294130	30294933	30263908	30264014	2937	28	20	37	15	250	125	0.18526809923	0.615882747525	0.412	0.552	-0.14
281	METTL23	METTL23	chr17	+	74722911	74723260	74722911	74722961	74729059	74729297	281	25	3	37	11	250	125	0.185885356178	0.61688733457	0.806	0.627	0.179
1444	AURKA	AURKA	chr20	-	54966998	54967351	54967209	54967351	54965611	54965721	1444	5	5	42	16	250	125	0.186685095171	0.617858997572	0.333	0.568	-0.235
3110	LARP7	LARP7	chr4	+	113565823	113566027	113565823	113565924	113567506	113567607	3110	200	18	333	19	227	125	0.186809257693	0.617858997572	0.86	0.906	-0.046
898	POLR1B	POLR1B	chr2	+	113321942	113322076	113321942	113321981	113325543	113325714	898	29	2	77	1	219	125	0.187569360397	0.619326825729	0.892	0.978	-0.086
2929	MBD4	MBD4	chr3	-	129151345	129151449	129151398	129151449	129149786	129150421	2929	83	34	101	28	177	125	0.188027268599	0.619793589086	0.633	0.718	-0.085
895	YIF1B	YIF1B	chr19	-	38806356	38806445	38806362	38806445	38800044	38800283	895	19	15	27	11	130	125	0.188810053229	0.621327872643	0.549	0.702	-0.153
119	NDRG2	NDRG2	chr14	-	21486921	21486973	21486954	21486973	21486615	21486663	119	71	0	20	1	157	125	0.191429274667	0.627994244813	1.0	0.941	0.059
1246	DUS4L	DUS4L	chr7	+	107204401	107204692	107204401	107204654	107205032	107205121	1246	3	9	4	3	162	125	0.19149276172	0.627994244813	0.205	0.507	-0.302
1248	DUS4L	DUS4L	chr7	+	107204401	107204692	107204401	107204654	107207494	107207631	1248	1	6	5	6	162	125	0.191798037997	0.627994244813	0.114	0.391	-0.277
1245	DUS4L	DUS4L	chr7	+	107204401	107204692	107204401	107204504	107205032	107205121	1245	6	6	12	4	250	125	0.193007318923	0.630379373681	0.333	0.6	-0.267
325	FAM45A	FAM45A	chr10	+	120867459	120867676	120867459	120867608	120871360	120871440	325	266	0	288	4	192	125	0.1933163537	0.630379373681	1.0	0.979	0.021
541	ZCCHC10	ZCCHC10	chr5	-	132362184	132362296	132362188	132362296	132342450	132342612	541	2	42	0	42	128	125	0.193492340951	0.630379373681	0.044	0.0	0.044
1224	TRMT10B	TRMT10B	chr9	+	37763625	37763862	37763625	37763750	37768072	37768225	1224	16	11	19	25	236	125	0.195373902829	0.63230099461	0.435	0.287	0.148
2168	LSS	LSS	chr21	-	47642543	47642652	47642576	47642652	47641767	47641889	2168	321	24	388	41	157	125	0.195140647227	0.63230099461	0.914	0.883	0.031
292	SYT14	SYT14	chr1	+	210273356	210273806	210273356	210273535	210329065	210329255	292	25	1	70	0	250	125	0.194998503362	0.63230099461	0.926	1.0	-0.074
654	ZFYVE27	ZFYVE27	chr10	+	99498233	99498431	99498233	99498406	99504485	99504672	654	15	6	26	4	149	125	0.195324522004	0.63230099461	0.677	0.845	-0.168
115	MRPL52	MRPL52	chr14	+	23299091	23299319	23299091	23299149	23299395	23299463	115	696	0	734	4	250	125	0.197006103512	0.633861288019	1.0	0.989	0.011
235	SNUPN	SNUPN	chr15	-	75918006	75918446	75918111	75918446	75913234	75913397	235	16	1	42	0	229	125	0.197474660721	0.633861288019	0.897	1.0	-0.103
254	PLD3	PLD3	chr19	+	40854331	40854675	40854331	40854631	40872325	40872417	254	39	4	9	3	168	125	0.196297020754	0.633861288019	0.879	0.691	0.188
395	MID2	MID2	chrX	+	107160735	107160969	107160735	107160879	107167572	107167734	395	8	27	10	16	214	125	0.196972512439	0.633861288019	0.148	0.267	-0.119
577	SIGIRR	SIGIRR	chr11	-	417293	417397	417324	417397	409867	410027	577	12	2	18	9	155	125	0.197152404419	0.633861288019	0.829	0.617	0.212
239	PSMG3-AS1	PSMG3-AS1	chr7	+	1609708	1610169	1609708	1609915	1614350	1614499	239	5	4	0	2	250	125	0.198147569619	0.634980264016	0.385	0.0	0.385
555	VIPAS39	VIPAS39	chr14	-	77923437	77923983	77923837	77923983	77920352	77920445	555	12	30	8	39	250	125	0.199353720738	0.636761150416	0.167	0.093	0.074
77	PGAP2	PGAP2	chr11	+	3845499	3845606	3845499	3845594	3846249	3846358	77	64	18	81	35	136	125	0.199238361385	0.636761150416	0.766	0.68	0.086
2926	NRP2	NRP2	chr2	+	206631506	206631542	206631506	206631527	206656958	206657009	2926	35	147	16	102	139	125	0.200539498443	0.638465590165	0.176	0.124	0.052
456	POLD4	POLD4	chr11	-	67120773	67121067	67120834	67121067	67120458	67120548	456	284	55	269	39	185	125	0.200525119645	0.638465590165	0.777	0.823	-0.046
1552	DCAF11	DCAF11	chr14	+	24584590	24584958	24584590	24584935	24586125	24586253	1552	113	12	166	28	147	125	0.201461240755	0.639321084924	0.889	0.834	0.055
1971	RAB29	RAB29	chr1	-	205744400	205744610	205744501	205744610	205743960	205744214	1971	6	6	14	5	225	125	0.201183141055	0.639321084924	0.357	0.609	-0.252
1080	AFF2	AFF2	chrX	+	148044244	148044467	148044244	148044461	148048319	148048609	1080	5	0	1	1	130	125	0.202449619097	0.640381832297	1.0	0.49	0.51
2812	PPOX	PPOX	chr1	+	161136180	161136462	161136180	161136401	161136629	161136724	2812	57	1	40	3	185	125	0.202174152183	0.640381832297	0.975	0.9	0.075
2484	SNX19	SNX19	chr11	-	130784160	130786382	130786174	130786382	130781527	130781666	2484	131	2	194	0	250	125	0.203599394294	0.642364025125	0.97	1.0	-0.03
2500	ANKRD42	ANKRD42	chr11	+	82904780	82905770	82904780	82905076	82909520	82909684	2500	93	2	89	0	250	125	0.20373241042	0.642364025125	0.959	1.0	-0.041
1050	NEURL4	NEURL4	chr17	-	7226266	7226442	7226272	7226442	7226053	7226185	1050	17	10	45	14	130	125	0.215936091722	0.643163170038	0.62	0.756	-0.136
1204	C7orf49	C7orf49	chr7	-	134853500	134853812	134853720	134853812	134852483	134852559	1204	334	23	548	26	250	125	0.211567181208	0.643163170038	0.879	0.913	-0.034
1267	GGA1	GGA1	chr22	+	38026004	38026177	38026004	38026165	38026909	38027106	1267	148	6	174	13	136	125	0.221523668823	0.643163170038	0.958	0.925	0.033
1299	UBE2T	UBE2T	chr1	-	202304769	202304946	202304773	202304946	202304116	202304186	1299	6	211	7	499	128	125	0.223760047129	0.643163170038	0.027	0.014	0.013
1501	MBD3	MBD3	chr19	-	1592520	1592760	1592616	1592760	1585053	1585213	1501	25	28	18	33	220	125	0.224013917872	0.643163170038	0.337	0.237	0.1
1590	SAMD9L	SAMD9L	chr7	-	92776195	92776459	92776400	92776459	92774697	92775353	1590	5	1	0	1	250	125	0.224670765736	0.643163170038	0.714	0.0	0.714
1631	UFM1	UFM1	chr13	+	38924135	38924364	38924135	38924192	38928375	38928433	1631	27	264	28	388	250	125	0.220864636805	0.643163170038	0.049	0.035	0.014
1650	AP3B1	AP3B1	chr5	-	77590263	77590579	77590275	77590579	77563343	77563419	1650	4	147	1	145	136	125	0.215153403142	0.643163170038	0.024	0.006	0.018
1675	POMGNT1	POMGNT1	chr1	-	46655129	46655239	46655155	46655239	46654913	46655029	1675	234	4	284	0	150	125	0.21379077986	0.643163170038	0.98	1.0	-0.02
1708	TMEM106C	TMEM106C	chr12	+	48359871	48360012	48359871	48359955	48360465	48360515	1708	176	181	330	288	181	125	0.21915083016	0.643163170038	0.402	0.442	-0.04
1717	AMZ2	AMZ2	chr17	+	66244144	66244227	66244144	66244199	66244784	66244846	1717	2	0	3	4	152	125	0.20811063603	0.643163170038	1.0	0.381	0.619
1742	MYNN	MYNN	chr3	+	169492052	169492349	169492052	169492219	169496555	169497349	1742	79	0	90	2	250	125	0.215005665152	0.643163170038	1.0	0.957	0.043
1853	CHCHD7	CHCHD7	chr8	+	57125320	57125468	57125320	57125448	57127156	57127226	1853	25	35	79	76	144	125	0.224064205563	0.643163170038	0.383	0.474	-0.091
1883	FANCA	FANCA	chr16	-	89805536	89805697	89805540	89805697	89805289	89805382	1883	8	48	5	63	128	125	0.219652680055	0.643163170038	0.14	0.072	0.068
1891	XRRA1	XRRA1	chr11	-	74644845	74644917	74644869	74644917	74641344	74641417	1891	11	2	10	0	148	125	0.213428898783	0.643163170038	0.823	1.0	-0.177
1951	RMI2	RMI2	chr16	+	11439294	11439623	11439294	11439400	11444498	11445620	1951	10	2	26	1	250	125	0.218100869823	0.643163170038	0.714	0.929	-0.215
1983	C18orf21	C18orf21	chr18	+	33552587	33552803	33552587	33552768	33554858	33555058	1983	11	0	13	2	159	125	0.224680085958	0.643163170038	1.0	0.836	0.164
1989	ZNF610	ZNF610	chr19	+	52850959	52851197	52850959	52851084	52852406	52852488	1989	2	2	3	0	237	125	0.210865112596	0.643163170038	0.345	1.0	-0.655
1997	CLASRP	CLASRP	chr19	+	45571272	45571316	45571272	45571312	45571677	45571738	1997	31	48	37	84	128	125	0.211132305117	0.643163170038	0.387	0.301	0.086
2000	NREP	NREP	chr5	-	111310970	111311075	111311000	111311075	111071126	111071204	2000	5	1	0	1	154	125	0.223456163312	0.643163170038	0.802	0.0	0.802
2030	NHLRC3	NHLRC3	chr13	+	39612447	39612860	39612447	39612602	39613272	39613425	2030	34	1	92	0	250	125	0.217999064404	0.643163170038	0.944	1.0	-0.056
2039	C21orf62-AS1	C21orf62-AS1	chr21	+	34144410	34144631	34144410	34144619	34157107	34157230	2039	1	0	0	2	136	125	0.220109534698	0.643163170038	1.0	0.0	1.0
2042	VPS52	VPS52	chr6	-	33239362	33239742	33239681	33239742	33237975	33238060	2042	69	2	61	5	250	125	0.217161745312	0.643163170038	0.945	0.859	0.086
2166	SIRT3	SIRT3	chr11	-	236047	236362	236193	236362	233342	233534	2166	15	3	13	7	250	125	0.214431529465	0.643163170038	0.714	0.481	0.233
2246	PACS2	PACS2	chr14	+	105834795	105834876	105834795	105834852	105836177	105836237	2246	170	16	230	32	148	125	0.222751717255	0.643163170038	0.9	0.859	0.041
2256	ZNF131	ZNF131	chr5	+	43161350	43161715	43161350	43161708	43161810	43162033	2256	7	37	4	49	131	125	0.206850440332	0.643163170038	0.153	0.072	0.081
2296	TLE3	TLE3	chr15	-	70350488	70350630	70350524	70350630	70349812	70349997	2296	18	7	15	2	160	125	0.216462683222	0.643163170038	0.668	0.854	-0.186
2317	FAM227A	FAM227A	chr22	-	39035619	39035729	39035659	39035729	39034750	39034827	2317	2	0	0	1	164	125	0.223896408239	0.643163170038	1.0	0.0	1.0
2363	STAG3L5P-PVRIG2P-PILRB	STAG3L5P-PVRIG2P-PILRB	chr7	+	99950995	99951635	99950995	99951106	99952765	99952863	2363	171	17	238	15	250	125	0.219673127541	0.643163170038	0.834	0.888	-0.054
2369	SP100	SP100	chr2	+	231331834	231331930	231331834	231331921	231333757	231333811	2369	133	1	144	4	133	125	0.219248494389	0.643163170038	0.992	0.971	0.021
2525	RNF7	RNF7	chr3	+	141457050	141457358	141457050	141457351	141464000	141465645	2525	18	0	21	2	131	125	0.205877042012	0.643163170038	1.0	0.909	0.091
2529	CPSF7	CPSF7	chr11	-	61187393	61187566	61187420	61187566	61183576	61183991	2529	84	77	104	123	151	125	0.219031070099	0.643163170038	0.475	0.412	0.063
2533	GLMP	GLMP	chr1	-	156265087	156265480	156265316	156265480	156264549	156264807	2533	4	98	0	100	250	125	0.216532096964	0.643163170038	0.02	0.0	0.02
2541	OXLD1	OXLD1	chr17	-	79633184	79633667	79633547	79633667	79632065	79632614	2541	2	1	0	2	250	125	0.205301744156	0.643163170038	0.5	0.0	0.5
2548	OXLD1	OXLD1	chr17	-	79633193	79633667	79633547	79633667	79632065	79632614	2548	2	1	0	2	250	125	0.205301744156	0.643163170038	0.5	0.0	0.5
2674	SLC37A4	SLC37A4	chr11	-	118900941	118901445	118901257	118901445	118899931	118900274	2674	6	1	16	0	250	125	0.221307875411	0.643163170038	0.75	1.0	-0.25
2739	TTLL3	TTLL3	chr3	+	9868680	9868924	9868680	9868756	9870643	9871079	2739	69	5	49	1	250	125	0.224669056437	0.643163170038	0.873	0.961	-0.088
2766	FOSL1	FOSL1	chr11	-	65667711	65667997	65667861	65667997	65661484	65661592	2766	13	1	30	0	250	125	0.22280042211	0.643163170038	0.867	1.0	-0.133
278	METTL23	METTL23	chr17	+	74722911	74723260	74722911	74722961	74725771	74725876	278	29	5	33	12	250	125	0.205017161723	0.643163170038	0.744	0.579	0.165
2794	TRIM7	TRIM7	chr5	-	180630476	180630640	180630544	180630640	180626850	180627081	2794	5	3	18	3	192	125	0.2127173068	0.643163170038	0.52	0.796	-0.276
2809	HYI	HYI	chr1	-	43917080	43917215	43917098	43917215	43916673	43916982	2809	68	139	77	201	142	125	0.223258547973	0.643163170038	0.301	0.252	0.049
3014	ZBTB8OS	ZBTB8OS	chr1	-	33116002	33116191	33116033	33116191	33100368	33100393	3014	19	174	21	292	155	125	0.212844695957	0.643163170038	0.081	0.055	0.026
3017	ZBTB8OS	ZBTB8OS	chr1	-	33116002	33116191	33116029	33116191	33099551	33099673	3017	3	4	2	11	151	125	0.214708306446	0.643163170038	0.383	0.131	0.252
3024	RELL2	RELL2	chr5	+	141016516	141017976	141016516	141017308	141018361	141018427	3024	38	2	31	0	250	125	0.212181343274	0.643163170038	0.905	1.0	-0.095
3080	NEDD4L	NEDD4L	chr18	+	55816564	55816801	55816564	55816791	55833019	55833093	3080	0	1	2	0	134	125	0.222077012962	0.643163170038	0.0	1.0	-1.0
3090	DUT	DUT	chr15	+	48623620	48623992	48623620	48623676	48624464	48624603	3090	53	2	44	0	250	125	0.20546976974	0.643163170038	0.93	1.0	-0.07
316	ZSCAN9	ZSCAN9	chr6	+	28193028	28193144	28193028	28193108	28194789	28195282	316	25	10	17	13	160	125	0.224421122072	0.643163170038	0.661	0.505	0.156
333	DDX17	DDX17	chr22	-	38883877	38884120	38883883	38884120	38879442	38882445	333	83	280	113	310	130	125	0.21512660405	0.643163170038	0.222	0.26	-0.038
360	ZGPAT	ZGPAT	chr20	+	62339379	62339540	62339379	62339470	62339904	62340516	360	6	30	2	28	194	125	0.220287760931	0.643163170038	0.114	0.044	0.07
400	SLC35B3	SLC35B3	chr6	-	8435460	8435800	8435671	8435800	8430096	8430390	400	24	2	20	5	250	125	0.218046311961	0.643163170038	0.857	0.667	0.19
455	RAD54L	RAD54L	chr1	+	46713366	46714080	46713366	46713418	46714183	46714270	455	35	1	93	0	250	125	0.222383534444	0.643163170038	0.946	1.0	-0.054
482	PTBP3	PTBP3	chr9	-	115060111	115060196	115060120	115060196	115030328	115030475	482	56	48	83	51	133	125	0.212161903769	0.643163170038	0.523	0.605	-0.082
49	MORC2	MORC2	chr22	-	31324005	31324194	31324014	31324194	31322597	31322858	49	77	27	53	28	133	125	0.208731486704	0.643163170038	0.728	0.64	0.088
526	HEXIM2	HEXIM2	chr17	+	43237540	43238615	43237540	43238310	43239854	43240002	526	6	1	3	3	250	125	0.206563179531	0.643163170038	0.75	0.333	0.417
570	HNRNPLL	HNRNPLL	chr2	-	38829579	38830178	38829998	38830178	38818671	38818790	570	30	2	24	0	250	125	0.221243901806	0.643163170038	0.882	1.0	-0.118
631	ARSA	ARSA	chr22	-	51066325	51066601	51066373	51066601	51065983	51066220	631	17	5	17	11	172	125	0.222172683859	0.643163170038	0.712	0.529	0.183
806	GUSBP4	GUSBP4	chr6	-	58275150	58275346	58275195	58275346	58272111	58273455	806	14	0	5	1	169	125	0.21195935074	0.643163170038	1.0	0.787	0.213
820	EGFL8	EGFL8	chr6	+	32132381	32132458	32132381	32132434	32133914	32134043	820	13	3	9	6	148	125	0.211134629942	0.643163170038	0.785	0.559	0.226
864	GNL3	GNL3	chr3	+	52719935	52720218	52719935	52720071	52720784	52720843	864	17	9	11	2	250	125	0.215749559615	0.643163170038	0.486	0.733	-0.247
892	CALHM2	CALHM2	chr10	-	105209143	105209856	105209156	105209856	105206542	105207325	892	15	2	3	2	137	125	0.215147818002	0.643163170038	0.872	0.578	0.294
944	MBNL1-AS1	MBNL1-AS1	chr3	-	151987216	151987415	151987227	151987415	151980404	151986861	944	13	0	5	1	135	125	0.219887012842	0.643163170038	1.0	0.822	0.178
955	PAK4	PAK4	chr19	+	39658869	39658952	39658869	39658942	39660171	39660397	955	69	84	67	108	134	125	0.214034331014	0.643163170038	0.434	0.367	0.067
973	TMEM9	TMEM9	chr1	-	201123275	201123683	201123572	201123683	201122985	201123087	973	13	146	21	150	250	125	0.22317938253	0.643163170038	0.043	0.065	-0.022
453	TANGO2	TANGO2	chr22	+	20049052	20049206	20049052	20049204	20050860	20050965	453	32	0	40	2	126	125	0.226451977163	0.646345439191	1.0	0.952	0.048
851	PUM1	PUM1	chr1	-	31422973	31423108	31422979	31423108	31413997	31414119	851	5	0	5	2	130	125	0.226306179891	0.646345439191	1.0	0.706	0.294
1238	UBE2D3	UBE2D3	chr4	-	103748583	103749105	103748891	103749105	103747641	103747793	1238	257	4	281	9	250	125	0.227332800358	0.647915026348	0.97	0.94	0.03
2404	PPAN-P2RY11	PPAN-P2RY11	chr19	+	10221620	10221760	10221620	10221698	10224308	10226064	2404	65	9	108	8	186	125	0.22794506431	0.648472353129	0.829	0.901	-0.072
661	STARD4	STARD4	chr5	-	110836699	110836814	110836783	110836814	110831731	110835804	661	451	14	466	22	208	125	0.228190731004	0.648472353129	0.951	0.927	0.024
2194	MFAP3	MFAP3	chr5	+	153418518	153418868	153418518	153418571	153429116	153429577	2194	0	11	2	14	250	125	0.229772733729	0.652021757451	0.0	0.067	-0.067
1724	SNX17	SNX17	chr2	+	27594135	27594335	27594135	27594174	27595489	27595607	1724	3	1	9	0	250	125	0.230602298969	0.652484539568	0.6	1.0	-0.4
2580	HAUS4	HAUS4	chr14	-	23426124	23426351	23426132	23426351	23424308	23424385	2580	52	31	78	32	132	125	0.230467070711	0.652484539568	0.614	0.698	-0.084
1618	FLYWCH2	FLYWCH2	chr16	+	2933195	2933367	2933195	2933363	2945220	2945321	1618	49	3	22	0	128	125	0.231060745628	0.652838297171	0.941	1.0	-0.059
1130	RBBP8	RBBP8	chr18	+	20513838	20514122	20513838	20514041	20516716	20516923	1130	23	10	33	25	205	125	0.231767995453	0.653892990053	0.584	0.446	0.138
2097	GMPR2	GMPR2	chr14	+	24702684	24702804	24702684	24702799	24704942	24705026	2097	162	0	206	4	129	125	0.232296924145	0.65444226975	1.0	0.98	0.02
1455	ADGRG1	ADGRG1	chr16	+	57662137	57662740	57662137	57662714	57684164	57684263	1455	3	78	0	42	150	125	0.233696776979	0.65528769959	0.031	0.0	0.031
1761	CCDC120	CCDC120	chrX	+	48919489	48919648	48919489	48919589	48919765	48919856	1761	33	3	99	19	183	125	0.233847748925	0.65528769959	0.883	0.781	0.102
1782	KLF6	KLF6	chr10	-	3823832	3824406	3823958	3824406	3822297	3822421	1782	4145	100	4929	100	250	125	0.232946026016	0.65528769959	0.954	0.961	-0.007
3016	ZBTB8OS	ZBTB8OS	chr1	-	33116002	33116191	33116029	33116191	33100368	33100393	3016	19	16	17	25	151	125	0.233935700722	0.65528769959	0.496	0.36	0.136
879	C6orf48	C6orf48	chr6	+	31802691	31802977	31802691	31802834	31803187	31803228	879	457	10	366	4	250	125	0.234630598297	0.656295302094	0.958	0.979	-0.021
925	UPRT	UPRT	chrX	+	74520701	74520850	74520701	74520800	74523239	74524732	925	6	59	11	57	174	125	0.235282873709	0.657180979632	0.068	0.122	-0.054
1177	USP9X	USP9X	chrX	+	41088819	41089080	41088819	41089032	41089753	41089849	1177	18	149	17	215	172	125	0.236630209189	0.658346425211	0.081	0.054	0.027
1441	AURKA	AURKA	chr20	-	54966998	54967351	54967209	54967351	54963211	54963258	1441	14	15	46	29	250	125	0.236300388182	0.658346425211	0.318	0.442	-0.124
2952	APEX1	APEX1	chr14	+	20923289	20923553	20923289	20923548	20923736	20923862	2952	506	30	716	31	129	125	0.236708827042	0.658346425211	0.942	0.957	-0.015
2633	CHCHD5	CHCHD5	chr2	+	113342013	113342226	113342013	113342063	113343550	113343691	2633	108	3	130	8	250	125	0.23907607479	0.663046677675	0.947	0.89	0.057
2774	HCCS	HCCS	chrX	+	11129405	11129580	11129405	11129543	11130138	11130280	2774	6	7	11	5	161	125	0.238875853928	0.663046677675	0.4	0.631	-0.231
1334	TMEM170A	TMEM170A	chr16	-	75498365	75498635	75498569	75498635	75485635	75485737	1334	57	0	78	2	250	125	0.239784975477	0.663489631876	1.0	0.951	0.049
1411	FAM111A	FAM111A	chr11	+	58910555	58910777	58910555	58910590	58913299	58913329	1411	26	0	36	2	250	125	0.24065622156	0.663489631876	1.0	0.9	0.1
1647	EDF1	EDF1	chr9	-	139757793	139757900	139757802	139757900	139757357	139757451	1647	108	0	137	3	133	125	0.240368013028	0.663489631876	1.0	0.977	0.023
2684	COPS7A	COPS7A	chr12	+	6833149	6833416	6833149	6833345	6833779	6833984	2684	21	68	31	68	195	125	0.240539840227	0.663489631876	0.165	0.226	-0.061
277	METTL23	METTL23	chr17	+	74722911	74723295	74722911	74722961	74725771	74725876	277	19	5	22	12	250	125	0.240930096151	0.663489631876	0.655	0.478	0.177
1057	ABCB8	ABCB8	chr7	+	150741057	150741308	150741057	150741233	150742295	150744869	1057	141	6	120	2	199	125	0.242222464101	0.664595335391	0.937	0.974	-0.037
107	CENPK	CENPK	chr5	-	64857289	64857391	64857323	64857391	64824943	64825026	107	19	1	39	0	158	125	0.244047010289	0.664595335391	0.938	1.0	-0.062
2247	PACS2	PACS2	chr14	+	105848250	105848395	105848250	105848383	105848813	105848918	2247	3	87	9	120	136	125	0.241943965758	0.664595335391	0.031	0.064	-0.033
261	ATP5J	ATP5J	chr21	-	27107249	27107965	27107299	27107965	27101941	27102112	261	27	75	14	60	174	125	0.243717057956	0.664595335391	0.205	0.144	0.061
2882	PEMT	PEMT	chr17	-	17494844	17495017	17494910	17495017	17480233	17480341	2882	113	2	133	6	190	125	0.243576591741	0.664595335391	0.974	0.936	0.038
601	NR2F1-AS1	NR2F1-AS1	chr5	-	92916172	92917026	92916847	92917026	92899069	92899169	601	19	26	7	18	250	125	0.243381807688	0.664595335391	0.268	0.163	0.105
751	THTPA	THTPA	chr14	+	24025190	24026513	24025190	24025552	24027903	24028790	751	38	8	49	18	250	125	0.242548968076	0.664595335391	0.704	0.576	0.128
941	RPP14	RPP14	chr3	+	58291971	58292378	58291971	58292144	58296233	58296318	941	7	17	11	13	250	125	0.243427691715	0.664595335391	0.171	0.297	-0.126
2490	PLIN2	PLIN2	chr9	-	19126111	19126446	19126394	19126446	19123562	19123645	2490	281	0	151	2	250	125	0.244790463309	0.665694065499	1.0	0.974	0.026
2710	EZH2	EZH2	chr7	-	148543561	148543690	148543588	148543690	148526819	148526940	2710	23	0	33	2	151	125	0.245553457275	0.666842814625	1.0	0.932	0.068
2200	GBF1	GBF1	chr10	+	104136691	104136897	104136691	104136885	104139040	104139191	2200	64	98	92	179	136	125	0.247059111617	0.670002410729	0.375	0.321	0.054
1208	C7orf49	C7orf49	chr7	-	134853537	134853812	134853720	134853812	134852483	134852559	1208	200	23	321	26	250	125	0.248238950732	0.671543751238	0.813	0.861	-0.048
2038	P2RX4	P2RX4	chr12	+	121660749	121660846	121660749	121660765	121666335	121666416	2038	58	0	28	1	205	125	0.2486563941	0.671543751238	1.0	0.945	0.055
672	ALG3	ALG3	chr3	-	183966532	183966759	183966569	183966759	183963500	183963600	672	67	7	81	4	161	125	0.248526093507	0.671543751238	0.881	0.94	-0.059
1187	ZNF767P	ZNF767P	chr7	-	149248664	149248917	149248745	149248917	149247958	149248037	1187	23	10	16	3	205	125	0.250902910903	0.672877090714	0.584	0.765	-0.181
1218	SNHG16	SNHG16	chr17	+	74557369	74557484	74557369	74557480	74559200	74561430	1218	8	215	6	304	128	125	0.251218469848	0.672877090714	0.035	0.019	0.016
1392	PKM	PKM	chr15	-	72523236	72523727	72523240	72523727	72511284	72511451	1392	17	19	15	9	128	125	0.254304927032	0.672877090714	0.466	0.619	-0.153
1540	FAM193A	FAM193A	chr4	+	2696672	2696869	2696672	2696809	2698089	2698320	1540	16	3	21	1	184	125	0.252499162915	0.672877090714	0.784	0.934	-0.15
1792	ODF2	ODF2	chr9	+	131223220	131223346	131223220	131223289	131231461	131231632	1792	75	34	124	41	181	125	0.254104068025	0.672877090714	0.604	0.676	-0.072
1840	SSBP1	SSBP1	chr7	+	141438120	141438393	141438120	141438210	141438923	141438990	1840	27	227	28	327	250	125	0.251439610193	0.672877090714	0.056	0.041	0.015
1845	MMP24-AS1	MMP24-AS1	chr20	-	33865811	33865960	33865848	33865960	33864135	33865735	1845	4	4	2	0	161	125	0.253899724864	0.672877090714	0.437	1.0	-0.563
1932	POLM	POLM	chr7	-	44118338	44118410	44118354	44118410	44116107	44116228	1932	17	7	35	7	140	125	0.250012920881	0.672877090714	0.684	0.817	-0.133
237	TCEB1	TCEB1	chr8	-	74884311	74884522	74884479	74884522	74868145	74868289	237	6	7	9	4	250	125	0.254122706756	0.672877090714	0.3	0.529	-0.229
2420	PPFIA1	PPFIA1	chr11	+	70184479	70184559	70184479	70184540	70185276	70185412	2420	103	8	126	5	143	125	0.252514848639	0.672877090714	0.918	0.957	-0.039
2471	CNOT4	CNOT4	chr7	-	135095264	135095398	135095273	135095398	135082920	135082978	2471	12	19	24	22	133	125	0.25272768691	0.672877090714	0.372	0.506	-0.134
2863	NPEPL1	NPEPL1	chr20	+	57266779	57266886	57266779	57266836	57268792	57268978	2863	1	4	1	0	174	125	0.2530486734	0.672877090714	0.152	1.0	-0.848
2875	ITGB6	ITGB6	chr2	-	161052726	161052931	161052899	161052931	161051879	161052126	2875	859	20	1584	26	250	125	0.253744029707	0.672877090714	0.956	0.968	-0.012
336	TTC31	TTC31	chr2	+	74718607	74718799	74718607	74718793	74719130	74719182	336	18	22	14	29	130	125	0.251866996781	0.672877090714	0.44	0.317	0.123
530	CCNC	CCNC	chr6	-	100016371	100016690	100016593	100016690	100010717	100010824	530	235	7	441	7	250	125	0.254165489414	0.672877090714	0.944	0.969	-0.025
1278	MLKL	MLKL	chr16	-	74709221	74709302	74709252	74709302	74708857	74708998	1278	4	44	2	60	155	125	0.258470531827	0.674123171984	0.068	0.026	0.042
1514	TLE1	TLE1	chr9	-	84267098	84267203	84267128	84267203	84249011	84249216	1514	110	234	134	238	154	125	0.255831577454	0.674123171984	0.276	0.314	-0.038
1898	NME4	NME4	chr16	+	448207	448394	448207	448385	448989	449123	1898	9	22	7	8	133	125	0.257647650702	0.674123171984	0.278	0.451	-0.173
2024	ENPP2	ENPP2	chr8	-	120594657	120594842	120594669	120594842	120592355	120592407	2024	4	1	0	1	136	125	0.257649183336	0.674123171984	0.786	0.0	0.786
2291	FZR1	FZR1	chr19	+	3534418	3534520	3534418	3534511	3534792	3536755	2291	23	172	21	226	133	125	0.256518259351	0.674123171984	0.112	0.08	0.032
2345	PIDD1	PIDD1	chr11	-	800332	800451	800383	800451	800130	800244	2345	36	6	24	8	175	125	0.257479953156	0.674123171984	0.811	0.682	0.129
3081	SLC10A3	SLC10A3	chrX	-	153718645	153719029	153718932	153719029	153715644	153717421	3081	83	0	109	2	250	125	0.256687144414	0.674123171984	1.0	0.965	0.035
313	TRAPPC3	TRAPPC3	chr1	-	36614692	36615115	36614937	36615115	36602169	36602923	313	3	7	11	10	250	125	0.258563075669	0.674123171984	0.176	0.355	-0.179
32	AAGAB	AAGAB	chr15	-	67546751	67547074	67546896	67547074	67528967	67529158	32	25	183	23	239	250	125	0.255222160066	0.674123171984	0.064	0.046	0.018
517	ITPR1	ITPR1	chr3	+	4716751	4716932	4716751	4716905	4718297	4718485	517	2	3	0	3	151	125	0.258104582813	0.674123171984	0.356	0.0	0.356
807	PQBP1	PQBP1	chrX	+	48755194	48755365	48755194	48755297	48755774	48755859	807	232	83	356	105	192	125	0.257343312918	0.674123171984	0.645	0.688	-0.043
1149	UBL7	UBL7	chr15	-	74753377	74753529	74753448	74753529	74751024	74751237	1149	48	36	45	23	195	125	0.25942689596	0.674578834382	0.461	0.556	-0.095
399	SLC35B3	SLC35B3	chr6	-	8435174	8435800	8435671	8435800	8430096	8430390	399	20	2	18	5	250	125	0.259207924914	0.674578834382	0.833	0.643	0.19
1732	C21orf2	C21orf2	chr21	-	45750345	45750799	45750705	45750799	45748826	45750209	1732	14	40	9	14	250	125	0.26020906676	0.674820334723	0.149	0.243	-0.094
780	TROVE2	TROVE2	chr1	+	193053708	193053828	193053708	193053787	193060780	193060906	780	1	6	2	2	165	125	0.260089036458	0.674820334723	0.112	0.431	-0.319
302	TRMT2B	TRMT2B	chrX	-	100306239	100306722	100306632	100306722	100297030	100297301	302	10	1	17	6	250	125	0.261251263839	0.676626950525	0.833	0.586	0.247
1858	TAX1BP1	TAX1BP1	chr7	+	27855967	27856139	27855967	27856013	27856508	27856657	1858	36	302	55	357	250	125	0.262781713649	0.677900652602	0.056	0.072	-0.016
2462	SGOL1	SGOL1	chr3	-	20215740	20216547	20216496	20216547	20212534	20212724	2462	48	4	135	5	250	125	0.26252250264	0.677900652602	0.857	0.931	-0.074
52	DOC2A	DOC2A	chr16	-	30020316	30020426	30020324	30020426	30018493	30018620	52	3	2	3	0	132	125	0.26215990767	0.677900652602	0.587	1.0	-0.413
2186	ZBTB48	ZBTB48	chr1	+	6640050	6640196	6640050	6640109	6640600	6641359	2186	9	0	4	1	211	125	0.264119037244	0.680454045952	1.0	0.703	0.297
2017	SLC35C1	SLC35C1	chr11	+	45825622	45826068	45825622	45825971	45827360	45827887	2017	9	0	4	1	221	125	0.265154573889	0.680880543481	1.0	0.693	0.307
287	P3H1	P3H1	chr1	-	43212923	43213083	43212942	43213083	43212005	43212523	287	60	242	18	51	143	125	0.264663207355	0.680880543481	0.178	0.236	-0.058
535	ARL6IP4	ARL6IP4	chr12	+	123464606	123465434	123464606	123465292	123465675	123465813	535	0	13	1	7	250	125	0.265327811377	0.680880543481	0.0	0.067	-0.067
2161	PPP4C	PPP4C	chr16	+	30087296	30087421	30087296	30087415	30087635	30087796	2161	15	6	0	1	130	125	0.266023241135	0.681117393811	0.706	0.0	0.706
2622	SLC50A1	SLC50A1	chr1	+	155108774	155108872	155108774	155108852	155109303	155109427	2622	12	138	10	189	144	125	0.266115835682	0.681117393811	0.07	0.044	0.026
1372	DNAAF3	DNAAF3	chr19	-	55677879	55678090	55677890	55678090	55677696	55677785	1372	6	2	1	2	135	125	0.26682185611	0.682032890683	0.735	0.316	0.419
155	ZCCHC17	ZCCHC17	chr1	+	31769828	31770060	31769828	31769922	31782890	31783011	155	23	76	29	136	250	125	0.270078984198	0.685881518884	0.131	0.096	0.035
2202	MFSD11	MFSD11	chr17	+	74733582	74734247	74733582	74733965	74734363	74734530	2202	12	2	26	1	250	125	0.269978903076	0.685881518884	0.75	0.929	-0.179
2249	ZNF266	ZNF266	chr19	-	9544740	9544911	9544750	9544911	9530740	9530894	2249	1	2	0	5	134	125	0.269003286763	0.685881518884	0.318	0.0	0.318
2772	HCCS	HCCS	chrX	+	11129405	11129638	11129405	11129580	11130138	11130280	2772	108	6	111	11	182	125	0.269562132366	0.685881518884	0.925	0.874	0.051
869	BCL11A	BCL11A	chr2	-	60687816	60689559	60689416	60689559	60678301	60679801	869	7	8	7	3	250	125	0.269642969075	0.685881518884	0.304	0.538	-0.234
1151	UBL7	UBL7	chr15	-	74753008	74753529	74753377	74753529	74751024	74751237	1151	12	48	18	45	250	125	0.273252268741	0.68769766959	0.111	0.167	-0.056
1194	GSKIP	GSKIP	chr14	+	96846024	96846125	96846024	96846092	96848583	96848842	1194	223	4	395	3	157	125	0.2727065589	0.68769766959	0.978	0.991	-0.013
1333	TMEM170A	TMEM170A	chr16	-	75485566	75485737	75485635	75485737	75477141	75481586	1333	47	29	114	51	193	125	0.273252700174	0.68769766959	0.512	0.591	-0.079
1723	SNX17	SNX17	chr2	+	27594135	27594335	27594135	27594210	27595489	27595607	1723	3	256	9	296	249	125	0.27208684204	0.68769766959	0.006	0.015	-0.009
2659	KLK5	KLK5	chr19	-	51456002	51456344	51456205	51456344	51455840	51455924	2659	4	0	25	8	250	125	0.27188782055	0.68769766959	1.0	0.61	0.39
2886	TRIM17	TRIM17	chr1	-	228604087	228604583	228604239	228604583	228602344	228602778	2886	3	3	2	0	250	125	0.272396517853	0.68769766959	0.333	1.0	-0.667
2930	MBD4	MBD4	chr3	-	129155285	129156151	129155303	129156151	129152904	129152979	2930	42	83	38	101	142	125	0.272410790108	0.68769766959	0.308	0.249	0.059
1216	GLT8D1	GLT8D1	chr3	-	52739462	52740099	52739718	52740099	52734460	52734512	1216	91	6	65	8	250	125	0.274724137065	0.687870119217	0.883	0.802	0.081
1771	FLAD1	FLAD1	chr1	+	154955769	154956542	154955769	154955873	154962634	154962733	1771	8	0	11	2	250	125	0.273869476201	0.687870119217	1.0	0.733	0.267
2899	POMT1	POMT1	chr9	+	134385289	134385449	134385289	134385383	134385646	134385802	2899	18	57	12	60	190	125	0.274611246712	0.687870119217	0.172	0.116	0.056
967	FAM214A	FAM214A	chr15	-	52879252	52879416	52879347	52879416	52876941	52877141	967	0	27	2	35	219	125	0.274726472537	0.687870119217	0.0	0.032	-0.032
1266	SLC44A3	SLC44A3	chr1	+	95293062	95293199	95293062	95293103	95294048	95294142	1266	57	25	100	31	220	125	0.277614403551	0.688030491396	0.564	0.647	-0.083
1613	PRKD2	PRKD2	chr19	-	47220071	47220384	47220207	47220384	47219387	47219792	1613	58	9	91	8	250	125	0.277345457484	0.688030491396	0.763	0.85	-0.087
2147	HELQ	HELQ	chr4	-	84376421	84377036	84376660	84377036	84373018	84375098	2147	17	2	35	1	250	125	0.277953073899	0.688030491396	0.81	0.946	-0.136
2197	SKA1	SKA1	chr18	+	47901391	47901609	47901391	47901564	47902189	47902288	2197	24	15	47	45	169	125	0.276439937086	0.688030491396	0.542	0.436	0.106
2284	DAG1	DAG1	chr3	+	49514281	49514338	49514281	49514333	49547851	49548252	2284	6	19	10	16	129	125	0.277243978481	0.688030491396	0.234	0.377	-0.143
2437	FUT2	FUT2	chr19	+	49199227	49199346	49199227	49199336	49206211	49209191	2437	0	4	2	5	134	125	0.277630321471	0.688030491396	0.0	0.272	-0.272
2565	NAT9	NAT9	chr17	-	72772405	72772564	72772409	72772564	72771760	72771846	2565	61	0	71	2	128	125	0.275383099968	0.688030491396	1.0	0.972	0.028
2903	PES1	PES1	chr22	-	31001400	31001504	31001447	31001504	30988118	30988385	2903	5	0	2	1	171	125	0.277919196414	0.688030491396	1.0	0.594	0.406
930	SPIN2B	SPIN2B	chrX	-	57147670	57147979	57147725	57147979	57146114	57147064	930	20	6	11	7	179	125	0.27667403578	0.688030491396	0.699	0.523	0.176
1236	RPP38	RPP38	chr10	+	15139178	15139765	15139178	15139408	15145303	15146256	1236	9	9	12	23	250	125	0.280747819761	0.692031886917	0.333	0.207	0.126
1281	BRCA1	BRCA1	chr17	-	41243451	41246877	41246760	41246877	41242960	41243049	1281	54	13	122	19	250	125	0.280983324872	0.692031886917	0.675	0.762	-0.087
2381	RPUSD2	RPUSD2	chr15	+	40861491	40862142	40861491	40861959	40863802	40864099	2381	42	1	77	0	250	125	0.28047572043	0.692031886917	0.955	1.0	-0.045
34	PLAGL1	PLAGL1	chr6	-	144286986	144287335	144287294	144287335	144285923	144285955	34	13	63	14	107	250	125	0.280960755962	0.692031886917	0.094	0.061	0.033
1314	ACOX1	ACOX1	chr17	-	73974871	73975515	73975045	73975515	73974614	73974774	1314	5	61	3	82	250	125	0.284394167766	0.694737116665	0.039	0.018	0.021
157	MRPS2	MRPS2	chr9	+	138392843	138393172	138392843	138392969	138393689	138393819	157	0	162	5	228	250	125	0.283870012201	0.694737116665	0.0	0.011	-0.011
1658	ANKLE1	ANKLE1	chr19	+	17394033	17394771	17394033	17394693	17394897	17395075	1658	12	3	15	1	202	125	0.283152313227	0.694737116665	0.712	0.903	-0.191
223	CTNND1	CTNND1	chr11	+	57529233	57529591	57529233	57529540	57563048	57563201	223	41	3	76	2	175	125	0.284514402337	0.694737116665	0.907	0.964	-0.057
2469	HNRNPC	HNRNPC	chr14	-	21699116	21699231	21699155	21699231	21698477	21698525	2469	1215	2204	2069	3574	163	125	0.283377145373	0.694737116665	0.297	0.307	-0.01
2527	RNF7	RNF7	chr3	+	141457050	141457358	141457050	141457351	141461485	141461749	2527	23	2	33	7	131	125	0.284920278183	0.694737116665	0.916	0.818	0.098
2603	FASTKD2	FASTKD2	chr2	+	207630111	207630486	207630111	207630471	207631367	207632194	2603	0	35	3	84	139	125	0.283046316627	0.694737116665	0.0	0.031	-0.031
2604	CTNS	CTNS	chr17	+	3539761	3540125	3539761	3540002	3540400	3540610	2604	59	0	36	1	247	125	0.284703440844	0.694737116665	1.0	0.948	0.052
1452	SPRY4	SPRY4	chr5	-	141699297	141699359	141699308	141699359	141689991	141694720	1452	17	11	5	7	135	125	0.285295802135	0.694787538035	0.589	0.398	0.191
1109	CHMP1A	CHMP1A	chr16	-	89713442	89713739	89713610	89713739	89712934	89713122	1109	11	372	10	568	250	125	0.286614978453	0.696203427949	0.015	0.009	0.006
1508	GOLGA2P10	GOLGA2P10	chr15	-	82973923	82976263	82974255	82976263	82972121	82972259	1508	1	0	3	7	250	125	0.286421285864	0.696203427949	1.0	0.176	0.824
225	SKA2	SKA2	chr17	-	57232316	57232800	57232491	57232800	57187307	57189706	225	10	22	24	32	250	125	0.287299473842	0.696203427949	0.185	0.273	-0.088
2714	PTGES2	PTGES2	chr9	-	130889717	130890741	130890526	130890741	130887522	130887720	2714	52	1	65	4	250	125	0.28697010631	0.696203427949	0.963	0.89	0.073
374	ATG101	ATG101	chr12	+	52463757	52464026	52463757	52463855	52464137	52464267	374	154	14	165	22	250	125	0.287719559006	0.696359575443	0.846	0.789	0.057
1132	SIGMAR1	SIGMAR1	chr9	-	34637216	34637417	34637329	34637417	34636993	34637086	1132	377	1	518	5	237	125	0.288798418732	0.698107782565	0.995	0.982	0.013
2396	CCDC84	CCDC84	chr11	+	118881930	118882021	118881930	118881993	118882648	118882713	2396	48	18	35	20	152	125	0.289922461551	0.699166903593	0.687	0.59	0.097
2668	CDC37L1-AS1	CDC37L1-AS1	chr9	-	4679308	4679480	4679386	4679480	4676600	4676749	2668	4	2	2	4	202	125	0.290364847795	0.699166903593	0.553	0.236	0.317
66	FAM86JP	FAM86JP	chr3	+	125635443	125635660	125635443	125635562	125637706	125637769	66	0	2	2	2	222	125	0.29000629664	0.699166903593	0.0	0.36	-0.36
942	RPP14	RPP14	chr3	+	58291971	58292378	58291971	58292144	58296035	58296133	942	10	35	8	49	250	125	0.290664892505	0.699166903593	0.125	0.075	0.05
1173	SPATA6	SPATA6	chr1	-	48821341	48821441	48821389	48821441	48771458	48771550	1173	10	4	14	2	172	125	0.29842872817	0.69983317985	0.645	0.836	-0.191
131	FRMD5	FRMD5	chr15	-	44181006	44181070	44181021	44181070	44180372	44180464	131	34	0	56	2	139	125	0.294257229018	0.69983317985	1.0	0.962	0.038
1667	TRIM24	TRIM24	chr7	+	138239442	138239711	138239442	138239609	138252225	138252399	1667	182	55	157	37	226	125	0.29897432951	0.69983317985	0.647	0.701	-0.054
1714	AMZ2	AMZ2	chr17	+	66244144	66244227	66244144	66244199	66244780	66244846	1714	5	0	17	4	152	125	0.295635848298	0.69983317985	1.0	0.778	0.222
1764	AKAP9	AKAP9	chr7	+	91699343	91699520	91699343	91699496	91700218	91700323	1764	37	9	45	6	148	125	0.298596860569	0.69983317985	0.776	0.864	-0.088
1774	CREM	CREM	chr10	+	35484829	35485070	35484829	35485027	35495822	35495979	1774	5	12	0	3	167	125	0.296890772226	0.69983317985	0.238	0.0	0.238
178	ALKBH2	ALKBH2	chr12	-	109531051	109531293	109531154	109531293	109530311	109530592	178	84	11	113	9	227	125	0.297633035177	0.69983317985	0.808	0.874	-0.066
1860	ANAPC11	ANAPC11	chr17	+	79857117	79857418	79857117	79857203	79857795	79858409	1860	12	0	7	1	250	125	0.297427582681	0.69983317985	1.0	0.778	0.222
188	MED20	MED20	chr6	-	41877006	41877260	41877082	41877260	41873090	41875025	188	87	0	113	2	200	125	0.293480776088	0.69983317985	1.0	0.972	0.028
192	PRNP	PRNP	chr20	+	4666796	4667158	4666796	4667154	4679856	4682234	192	128	101	147	140	128	125	0.292257476618	0.69983317985	0.553	0.506	0.047
2425	MADD	MADD	chr11	+	47317046	47317127	47317046	47317118	47317447	47317606	2425	29	31	27	19	133	125	0.295161361634	0.69983317985	0.468	0.572	-0.104
2430	BHLHB9	BHLHB9	chrX	+	101975884	101976019	101975884	101975955	102003626	102007369	2430	9	0	5	1	188	125	0.294933197729	0.69983317985	1.0	0.769	0.231
25	TTC26	TTC26	chr7	+	138819400	138819538	138819400	138819467	138822592	138822685	25	41	0	70	2	195	125	0.292935972517	0.69983317985	1.0	0.957	0.043
2709	EZH2	EZH2	chr7	-	148523545	148523724	148523560	148523724	148516687	148516779	2709	8	127	10	268	139	125	0.293393491485	0.69983317985	0.054	0.032	0.022
2711	CNST	CNST	chr1	+	246729638	246730091	246729638	246729965	246754813	246755243	2711	0	39	2	40	250	125	0.298674857197	0.69983317985	0.0	0.024	-0.024
2833	CAB39	CAB39	chr2	+	231578262	231578773	231578262	231578517	231624673	231624830	2833	2	0	5	4	250	125	0.296078884978	0.69983317985	1.0	0.385	0.615
2922	RUFY2	RUFY2	chr10	-	70166510	70166946	70166662	70166946	70164427	70164601	2922	9	3	4	0	250	125	0.299102299084	0.69983317985	0.6	1.0	-0.4
2983	GAR1	GAR1	chr4	+	110736665	110736960	110736665	110736701	110737308	110737534	2983	54	2	82	7	250	125	0.297837842884	0.69983317985	0.931	0.854	0.077
355	NDUFS5	NDUFS5	chr1	+	39491966	39492074	39491966	39492070	39500063	39500308	355	2	2	0	2	128	125	0.299162600375	0.69983317985	0.494	0.0	0.494
382	USP19	USP19	chr3	-	49154869	49155003	49154899	49155003	49154159	49154376	382	16	0	28	2	154	125	0.296913263727	0.69983317985	1.0	0.919	0.081
669	IKZF5	IKZF5	chr10	-	124758008	124758187	124758012	124758187	124755509	124755692	669	30	7	35	4	128	125	0.294647813897	0.69983317985	0.807	0.895	-0.088
741	MIS12	MIS12	chr17	+	5389693	5390004	5389693	5389740	5391515	5391909	741	18	0	31	2	250	125	0.297391173371	0.69983317985	1.0	0.886	0.114
939	ATP5SL	ATP5SL	chr19	-	41944122	41944319	41944139	41944319	41939441	41939578	939	88	2	79	0	141	125	0.296544352458	0.69983317985	0.975	1.0	-0.025
458	POLD4	POLD4	chr11	-	67120764	67121067	67120834	67121067	67120458	67120548	458	179	55	162	39	194	125	0.302054175061	0.705253595308	0.677	0.728	-0.051
765	POLL	POLL	chr10	-	103344358	103344676	103344634	103344676	103343264	103343438	765	87	5	97	10	250	125	0.302200085017	0.705253595308	0.897	0.829	0.068
1206	C7orf49	C7orf49	chr7	-	134853682	134853812	134853720	134853812	134852483	134852559	1206	55	23	88	26	162	125	0.303472899888	0.70561787584	0.649	0.723	-0.074
2232	CSPG5	CSPG5	chr3	-	47610560	47610717	47610641	47610717	47603727	47604251	2232	1	2	0	4	205	125	0.303416036138	0.70561787584	0.234	0.0	0.234
3055	ERI3	ERI3	chr1	-	44820563	44820951	44820931	44820951	44818521	44818597	3055	36	4	47	10	250	125	0.303002669573	0.70561787584	0.818	0.701	0.117
935	TXNRD1	TXNRD1	chr12	+	104680459	104681209	104680459	104680887	104682708	104682818	935	26	328	43	415	250	125	0.303797686074	0.70561787584	0.038	0.049	-0.011
2818	ALDH18A1	ALDH18A1	chr10	-	97393247	97393406	97393253	97393406	97392715	97392806	2818	185	24	165	15	130	125	0.304856356581	0.707237850931	0.881	0.914	-0.033
1743	ST6GALNAC6	ST6GALNAC6	chr9	-	130652915	130653322	130652934	130653322	130649762	130649870	1743	154	17	85	14	143	125	0.306775038532	0.710298562828	0.888	0.841	0.047
3069	CCDC51	CCDC51	chr3	-	48481397	48481529	48481505	48481529	48476226	48476420	3069	3	1	0	1	232	125	0.306901217647	0.710298562828	0.618	0.0	0.618
1180	TANC1	TANC1	chr2	+	160025760	160025883	160025760	160025862	160027034	160027316	1180	69	12	68	18	145	125	0.308206280759	0.712293947533	0.832	0.765	0.067
1480	ZNF302	ZNF302	chr19	+	35168543	35168738	35168543	35168701	35169641	35169718	1480	3	1	0	1	161	125	0.308490943569	0.712293947533	0.7	0.0	0.7
1931	POLM	POLM	chr7	-	44118338	44118410	44118354	44118410	44113996	44114129	1931	5	6	5	2	140	125	0.309702400596	0.714248881469	0.427	0.691	-0.264
665	B9D1	B9D1	chr17	-	19265819	19266046	19265912	19266046	19263632	19263701	665	90	0	126	2	217	125	0.310119907756	0.71437032869	1.0	0.973	0.027
2980	PDHX	PDHX	chr11	+	34937676	34938362	34937676	34938033	34952950	34953031	2980	64	0	111	2	250	125	0.31068496301	0.714830972472	1.0	0.965	0.035
1040	RAP1B	RAP1B	chr12	+	69004618	69004832	69004618	69004823	69042478	69042561	1040	74	212	80	189	133	125	0.311987053347	0.714846192272	0.247	0.285	-0.038
1984	C18orf21	C18orf21	chr18	+	33552587	33552870	33552587	33552803	33554858	33555058	1984	85	8	78	12	191	125	0.311676522955	0.714846192272	0.874	0.81	0.064
432	ERBB2IP	ERBB2IP	chr5	+	65339964	65340138	65339964	65340126	65342180	65342366	432	143	20	218	41	136	125	0.311470717861	0.714846192272	0.868	0.83	0.038
811	KHNYN	KHNYN	chr14	+	24899140	24899325	24899140	24899197	24899919	24900137	811	0	5	1	3	250	125	0.312151937892	0.714846192272	0.0	0.143	-0.143
1022	RSAD1	RSAD1	chr17	+	48561802	48562003	48561802	48561906	48562104	48563341	1022	12	53	7	52	221	125	0.313675778837	0.714990890527	0.114	0.071	0.043
1861	ANAPC11	ANAPC11	chr17	+	79849588	79849739	79849588	79849717	79852342	79852462	1861	29	92	36	85	146	125	0.313442898868	0.714990890527	0.213	0.266	-0.053
2209	ELOVL1	ELOVL1	chr1	-	43830212	43830318	43830285	43830318	43829994	43830131	2209	998	20	1512	22	197	125	0.313503410055	0.714990890527	0.969	0.978	-0.009
405	TRO	TRO	chrX	+	54955035	54957464	54955035	54955143	54957636	54957866	405	136	22	26	2	250	125	0.31261913482	0.714990890527	0.756	0.867	-0.111
2704	TCEAL1	TCEAL1	chrX	+	102884421	102884501	102884421	102884489	102884812	102885876	2704	14	25	9	27	136	125	0.314491588516	0.716016895714	0.34	0.235	0.105
635	PSMC3IP	PSMC3IP	chr17	-	40725836	40726228	40726213	40726228	40725495	40725641	635	44	21	79	52	250	125	0.315615608174	0.717741417892	0.512	0.432	0.08
1186	NEIL1	NEIL1	chr15	+	75639959	75640367	75639959	75640340	75641224	75641680	1186	5	3	2	4	151	125	0.318809873474	0.719268267297	0.58	0.293	0.287
1342	NCK1	NCK1	chr3	+	136581049	136581195	136581049	136581161	136646825	136647069	1342	3	28	4	16	158	125	0.3187453215	0.719268267297	0.078	0.165	-0.087
1418	FAM156A	FAM156A	chrX	+	52985470	52985953	52985470	52985544	53024593	53024651	1418	7	0	4	1	250	125	0.317609127011	0.719268267297	1.0	0.667	0.333
1447	ANTXR2	ANTXR2	chr4	-	80993562	80994477	80993862	80994477	80992736	80992808	1447	206	1	119	2	250	125	0.316906185489	0.719268267297	0.99	0.967	0.023
2210	CAPG	CAPG	chr2	-	85626258	85626408	85626303	85626408	85625812	85625905	2210	961	21	1430	41	169	125	0.319118539318	0.719268267297	0.971	0.963	0.008
2652	CDIP1	CDIP1	chr16	-	4563696	4563852	4563816	4563852	4562791	4562948	2652	17	0	12	1	244	125	0.31835906618	0.719268267297	1.0	0.86	0.14
508	ESRP1	ESRP1	chr8	+	95686535	95686734	95686535	95686722	95690430	95690599	508	64	7	308	51	136	125	0.319593152476	0.719268267297	0.894	0.847	0.047
679	C16orf95	C16orf95	chr16	-	87350692	87351026	87350696	87351026	87349377	87349429	679	2	0	4	3	128	125	0.319577900498	0.719268267297	1.0	0.566	0.434
800	ZNF689	ZNF689	chr16	-	30621157	30621707	30621522	30621707	30620845	30620959	800	22	0	16	1	250	125	0.317111519048	0.719268267297	1.0	0.889	0.111
1682	SP140	SP140	chr2	+	231109702	231109795	231109702	231109786	231110577	231110655	1682	8	4	11	2	133	125	0.320668005351	0.720807719023	0.653	0.838	-0.185
304	TRMT2B	TRMT2B	chrX	-	100306239	100306722	100306632	100306722	100296305	100296360	304	3	0	4	2	250	125	0.3210134479	0.720807719023	1.0	0.5	0.5
897	YIF1B	YIF1B	chr19	-	38806356	38806445	38806386	38806445	38800044	38800283	897	19	5	27	13	154	125	0.321824528802	0.721801176855	0.755	0.628	0.127
2630	CNOT8	CNOT8	chr5	+	154238078	154238376	154238078	154238328	154244751	154244945	2630	4	0	2	1	172	125	0.322628112995	0.722775566641	1.0	0.592	0.408
1535	PPAP2C	PPAP2C	chr19	-	291284	291435	291325	291435	288019	288171	1535	128	7	332	11	165	125	0.325651682412	0.723471532017	0.933	0.958	-0.025
2241	FBXW8	FBXW8	chr12	+	117348760	117349160	117348760	117348962	117365827	117365932	2241	8	7	20	9	250	125	0.326358411034	0.723471532017	0.364	0.526	-0.162
227	THBS3	THBS3	chr1	-	155175983	155176197	155175990	155176197	155174850	155175107	227	0	90	1	28	131	125	0.326786041041	0.723471532017	0.0	0.033	-0.033
2655	TMEM169	TMEM169	chr2	+	216946588	216946702	216946588	216946698	216960560	216960957	2655	11	0	8	1	128	125	0.325118831236	0.723471532017	1.0	0.887	0.113
2861	PARP2	PARP2	chr14	+	20813090	20813285	20813090	20813246	20813552	20813623	2861	100	86	171	122	163	125	0.325142295046	0.723471532017	0.471	0.518	-0.047
3052	DIDO1	DIDO1	chr20	-	61557783	61557903	61557790	61557903	61545561	61545758	3052	14	1	18	0	131	125	0.324411439987	0.723471532017	0.93	1.0	-0.07
423	DKC1	DKC1	chrX	+	153994490	153995336	153994490	153994675	153995530	153995657	423	166	4	341	4	250	125	0.327003220549	0.723471532017	0.954	0.977	-0.023
542	ZCCHC10	ZCCHC10	chr5	-	132358502	132358598	132358532	132358598	132342450	132342612	542	0	31	2	52	154	125	0.323800912371	0.723471532017	0.0	0.03	-0.03
634	PSMC3IP	PSMC3IP	chr17	-	40725836	40726228	40726116	40726228	40725495	40725641	634	6	39	9	103	250	125	0.326610244662	0.723471532017	0.071	0.042	0.029
727	RSPRY1	RSPRY1	chr16	+	57220195	57220962	57220195	57220341	57238415	57238920	727	12	3	22	2	250	125	0.32522558978	0.723471532017	0.667	0.846	-0.179
928	ZNF518A	ZNF518A	chr10	+	97915082	97915155	97915082	97915133	97915680	97915804	928	0	10	2	19	146	125	0.323525803081	0.723471532017	0.0	0.083	-0.083
1028	SNHG21	SNHG21	chr15	+	83419315	83419600	83419315	83419466	83423380	83423789	1028	40	3	61	9	250	125	0.327766004889	0.724340674461	0.87	0.772	0.098
1412	PML	PML	chr15	+	74325496	74325763	74325496	74325755	74326818	74326871	1412	13	165	25	224	132	125	0.328712189239	0.725612701838	0.069	0.096	-0.027
3033	YBEY	YBEY	chr21	+	47706266	47706651	47706266	47706329	47706783	47707037	3033	12	27	7	27	250	125	0.329904303191	0.727424127982	0.182	0.115	0.067
1223	TSPAN4	TSPAN4	chr11	+	842940	843050	842940	843045	847200	847300	1223	11	10	14	22	129	125	0.33407518592	0.729251657316	0.516	0.381	0.135
1597	PIGA	PIGA	chrX	-	15349711	15350114	15349995	15350114	15344035	15344168	1597	37	4	84	16	250	125	0.332784919932	0.729251657316	0.822	0.724	0.098
1664	BOC	BOC	chr3	+	112935033	112935125	112935033	112935121	112968568	112968746	1664	13	13	2	5	128	125	0.333796323998	0.729251657316	0.494	0.281	0.213
1938	KRBA1	KRBA1	chr7	+	149412101	149412440	149412101	149412157	149417098	149417218	1938	1	0	0	1	250	125	0.33420177892	0.729251657316	1.0	0.0	1.0
1958	SLIT2	SLIT2	chr4	+	20490441	20490617	20490441	20490605	20493383	20493522	1958	2	35	0	17	136	125	0.334029921874	0.729251657316	0.05	0.0	0.05
2282	DAG1	DAG1	chr3	+	49507564	49508006	49507564	49507707	49547851	49548252	2282	1	0	0	1	250	125	0.33420177892	0.729251657316	1.0	0.0	1.0
2299	ANAPC16	ANAPC16	chr10	+	73975757	73975896	73975757	73975830	73983645	73983814	2299	90	61	121	101	190	125	0.331616107845	0.729251657316	0.493	0.441	0.052
2421	RCAN1	RCAN1	chr21	-	35897385	35897765	35897591	35897765	35895834	35896008	2421	1	0	0	1	250	125	0.33420177892	0.729251657316	1.0	0.0	1.0
2722	SLC38A1	SLC38A1	chr12	-	46662308	46663208	46662647	46663208	46636982	46637097	2722	125	83	273	153	250	125	0.332865444105	0.729251657316	0.43	0.472	-0.042
441	CHST11	CHST11	chr12	+	104850691	104851307	104850691	104851292	104995683	104995769	441	65	78	106	103	139	125	0.334457603815	0.729251657316	0.428	0.481	-0.053
3092	GPX8	GPX8	chr5	+	54455945	54456224	54455945	54456071	54459882	54463129	3092	275	12	192	5	250	125	0.335318070348	0.730314551436	0.92	0.95	-0.03
1625	ZNF155	ZNF155	chr19	+	44488321	44488500	44488321	44488397	44492610	44492710	1625	1	0	0	1	227	125	0.335832579187	0.730622433387	1.0	0.0	1.0
2443	C1orf43	C1orf43	chr1	-	154192817	154193273	154192894	154193273	154186932	154187050	2443	571	11	509	6	201	125	0.337208093422	0.732800718003	0.97	0.981	-0.011
1745	HM13	HM13	chr20	+	30155880	30156083	30155880	30156027	30156922	30157370	1745	30	12	51	13	180	125	0.337946936549	0.733592130558	0.635	0.731	-0.096
2146	HELQ	HELQ	chr4	-	84376549	84377036	84376660	84377036	84373018	84375098	2146	30	2	51	1	235	125	0.338616151841	0.733634261361	0.889	0.964	-0.075
2424	MADD	MADD	chr11	+	47317046	47317130	47317046	47317127	47317447	47317606	2424	46	29	59	27	127	125	0.338715716175	0.733634261361	0.61	0.683	-0.073
22	LYN	LYN	chr8	+	56854413	56854550	56854413	56854487	56859006	56859052	22	34	20	90	38	187	125	0.339229421532	0.733935035757	0.532	0.613	-0.081
971	TMEM9	TMEM9	chr1	-	201123275	201123683	201123489	201123683	201122985	201123087	971	13	5	22	4	250	125	0.339885697499	0.734543262365	0.565	0.733	-0.168
1867	ZNF557	ZNF557	chr19	+	7069470	7069784	7069470	7069772	7070572	7070664	1867	7	0	5	1	136	125	0.340925508644	0.735978110171	1.0	0.821	0.179
1044	CEP41	CEP41	chr7	-	130044404	130044549	130044480	130044549	130042488	130042640	1044	77	2	125	1	200	125	0.345522425513	0.740510298938	0.96	0.987	-0.027
1541	CEP57L1	CEP57L1	chr6	+	109481774	109481933	109481774	109481919	109483951	109485115	1541	2	22	1	37	138	125	0.34379481426	0.740510298938	0.076	0.024	0.052
1752	CD151	CD151	chr11	+	832951	833026	832951	833022	836062	836153	1752	248	43	247	53	128	125	0.343777624111	0.740510298938	0.849	0.82	0.029
2428	ST3GAL4	ST3GAL4	chr11	+	126276367	126276452	126276367	126276440	126276837	126276918	2428	45	5	46	9	136	125	0.345672325449	0.740510298938	0.892	0.824	0.068
257	ATP5J	ATP5J	chr21	-	27107163	27107965	27107797	27107965	27101941	27102112	257	516	17	632	28	250	125	0.344964920291	0.740510298938	0.938	0.919	0.019
2755	PGM3	PGM3	chr6	-	83880019	83880197	83880023	83880197	83874592	83879042	2755	2	158	0	210	128	125	0.345465209943	0.740510298938	0.012	0.0	0.012
2943	LRRC75A-AS1	LRRC75A-AS1	chr17	+	16342300	16342374	16342300	16342343	16342640	16342728	2943	225	2	234	0	155	125	0.344482207357	0.740510298938	0.989	1.0	-0.011
777	GOLGB1	GOLGB1	chr3	-	121388043	121388202	121388058	121388202	121386907	121387005	777	49	99	17	47	139	125	0.346073574174	0.740559626484	0.308	0.245	0.063
2822	PIF1	PIF1	chr15	-	65117767	65117867	65117791	65117867	65115976	65116553	2822	0	7	2	14	148	125	0.347223674723	0.742209557978	0.0	0.108	-0.108
240	CASP8	CASP8	chr2	+	202141549	202141827	202141549	202141691	202149538	202150040	240	10	33	6	34	250	125	0.348119263433	0.742991599405	0.132	0.081	0.051
2441	C1orf43	C1orf43	chr1	-	154192817	154193273	154192894	154193273	154192311	154192413	2441	671	16	608	20	201	125	0.348348461825	0.742991599405	0.963	0.95	0.013
1239	UBE2D3	UBE2D3	chr4	-	103748583	103749105	103748748	103749105	103747641	103747793	1239	219	178	250	178	250	125	0.349011128666	0.743288721859	0.381	0.413	-0.032
2569	LIG1	LIG1	chr19	-	48623423	48624579	48624426	48624579	48622393	48622447	2569	2	70	7	116	250	125	0.349246999035	0.743288721859	0.014	0.029	-0.015
1332	RANBP3	RANBP3	chr19	-	5931414	5931542	5931429	5931542	5927978	5928098	1332	141	103	134	116	139	125	0.351299305294	0.744419956456	0.552	0.51	0.042
138	AP1G2	AP1G2	chr14	-	24035024	24035369	24035272	24035369	24034814	24034910	138	195	4	311	11	250	125	0.350697242937	0.744419956456	0.961	0.934	0.027
334	NDUFAF7	NDUFAF7	chr2	+	37468720	37468934	37468720	37468780	37471005	37471116	334	27	0	24	1	250	125	0.351277132527	0.744419956456	1.0	0.923	0.077
627	ZNF501	ZNF501	chr3	+	44771097	44771507	44771097	44771214	44772967	44773052	627	5	4	1	3	250	125	0.351053224582	0.744419956456	0.385	0.143	0.242
1737	NAPRT	NAPRT	chr8	-	144657360	144657515	144657399	144657515	144657155	144657263	1737	169	2	284	7	163	125	0.352475776327	0.745058310616	0.985	0.969	0.016
2838	TWF1	TWF1	chr12	-	44199633	44200178	44200023	44200178	44198297	44198375	2838	11	191	25	307	250	125	0.353460066619	0.745058310616	0.028	0.039	-0.011
501	TRIM5	TRIM5	chr11	-	5706097	5706339	5706245	5706339	5700990	5701468	501	90	15	114	13	250	125	0.353067088409	0.745058310616	0.75	0.814	-0.064
894	YIF1B	YIF1B	chr19	-	38806499	38806606	38806508	38806606	38800044	38800283	894	6	27	9	23	133	125	0.352369179467	0.745058310616	0.173	0.269	-0.096
933	C20orf27	C20orf27	chr20	-	3747855	3748452	3748309	3748452	3740728	3740833	933	0	34	2	44	250	125	0.353503151462	0.745058310616	0.0	0.022	-0.022
1241	PPFIBP1	PPFIBP1	chr12	+	27817294	27817379	27817294	27817370	27820098	27820253	1241	179	141	224	153	133	125	0.356374604265	0.747213454356	0.544	0.579	-0.035
1577	PRDX1	PRDX1	chr1	-	45987280	45987610	45987306	45987610	45984609	45984726	1577	9	4	15	13	150	125	0.357213853874	0.747213454356	0.652	0.49	0.162
1711	ULK3	ULK3	chr15	-	75130606	75130685	75130610	75130685	75130492	75130533	1711	41	3	40	1	128	125	0.35655371097	0.747213454356	0.93	0.975	-0.045
1920	SH3D19	SH3D19	chr4	-	152097676	152097839	152097685	152097839	152095821	152096826	1920	6	67	4	83	133	125	0.357451417795	0.747213454356	0.078	0.043	0.035
198	ATAD2B	ATAD2B	chr2	-	24008896	24009093	24008911	24009093	24005738	24005898	198	9	2	9	5	139	125	0.355322184291	0.747213454356	0.802	0.618	0.184
2566	NAT9	NAT9	chr17	-	72771737	72771846	72771760	72771846	72769714	72769824	2566	3	63	2	100	147	125	0.358408618465	0.747213454356	0.039	0.017	0.022
2893	GSTK1	GSTK1	chr7	+	142962084	142962389	142962084	142962185	142964709	142964826	2893	537	4	696	9	250	125	0.359105138176	0.747213454356	0.985	0.975	0.01
3088	FAM219A	FAM219A	chr9	-	34405862	34405962	34405913	34405962	34402702	34402805	3088	46	49	39	31	175	125	0.358202802047	0.747213454356	0.401	0.473	-0.072
444	AUP1	AUP1	chr2	-	74755877	74756409	74756258	74756409	74755543	74755616	444	451	10	528	17	250	125	0.356264548673	0.747213454356	0.958	0.94	0.018
47	CARF	CARF	chr2	+	203776940	203777825	203776940	203777047	203782599	203782766	47	0	2	1	1	250	125	0.358793197938	0.747213454356	0.0	0.333	-0.333
513	ZNF630	ZNF630	chrX	-	47930633	47931025	47930832	47931025	47926259	47926449	513	7	1	9	0	250	125	0.358875095908	0.747213454356	0.778	1.0	-0.222
938	CCDC7	CCDC7	chr10	+	32735009	32735559	32735009	32735325	32740519	32740849	938	1	1	0	2	250	125	0.358793197938	0.747213454356	0.333	0.0	0.333
1963	TRAFD1	TRAFD1	chr12	+	112563348	112563953	112563348	112563422	112568314	112568373	1963	8	76	4	68	250	125	0.359575291004	0.747397473233	0.05	0.029	0.021
3012	IRF2BP2	IRF2BP2	chr1	-	234744192	234745271	234744240	234745271	234740014	234743598	3012	223	249	213	268	172	125	0.360937755385	0.748694265474	0.394	0.366	0.028
989	CAPS	CAPS	chr19	+	5914950	5915157	5914950	5915076	5915231	5916222	989	40	6	29	2	205	125	0.360963935959	0.748694265474	0.803	0.898	-0.095
2669	NAT1	NAT1	chr8	+	18069899	18070283	18069899	18070054	18076919	18076998	2669	7	0	14	2	250	125	0.361856969385	0.749752323869	1.0	0.778	0.222
608	TMEM254	TMEM254	chr10	+	81839000	81839448	81839000	81839063	81841596	81841700	608	4	7	2	9	250	125	0.362543855304	0.750381467955	0.222	0.1	0.122
1812	PPIE	PPIE	chr1	+	40204516	40204603	40204516	40204595	40205836	40205935	1812	117	16	165	16	132	125	0.362941750831	0.750411772046	0.874	0.907	-0.033
108	CENPK	CENPK	chr5	-	64857289	64857391	64857323	64857391	64838628	64838675	108	26	2	43	7	158	125	0.368466435291	0.752301647862	0.911	0.829	0.082
1313	UBE2I	UBE2I	chr16	+	1359153	1359420	1359153	1359272	1364020	1364097	1313	12	11	25	14	250	125	0.367459943123	0.752301647862	0.353	0.472	-0.119
1453	TMEM175	TMEM175	chr4	+	941903	942403	941903	941942	944208	944306	1453	14	15	7	13	250	125	0.367148545877	0.752301647862	0.318	0.212	0.106
1707	ERCC3	ERCC3	chr2	-	128051370	128051670	128051432	128051670	128051088	128051294	1707	1	1	0	2	186	125	0.366216911777	0.752301647862	0.402	0.0	0.402
231	TGIF1	TGIF1	chr18	+	3451402	3452380	3451402	3451773	3456351	3456578	231	32	8	27	11	250	125	0.367688892914	0.752301647862	0.667	0.551	0.116
2372	C20orf96	C20orf96	chr20	-	271227	271419	271231	271419	270899	270948	2372	1	15	1	3	128	125	0.365022966457	0.752301647862	0.061	0.246	-0.185
2463	NLRX1	NLRX1	chr11	+	119039421	119040011	119039421	119039630	119042064	119042182	2463	6	0	12	2	250	125	0.368115338544	0.752301647862	1.0	0.75	0.25
2512	MDM2	MDM2	chr12	+	69229608	69229764	69229608	69229623	69230451	69230529	2512	193	3	203	6	250	125	0.368243943444	0.752301647862	0.97	0.944	0.026
451	TANGO2	TANGO2	chr22	+	20008591	20008769	20008591	20008657	20024282	20024377	451	8	4	11	11	236	125	0.365354291346	0.752301647862	0.514	0.346	0.168
545	PLEKHH3	PLEKHH3	chr17	-	40823011	40823148	40823020	40823148	40822590	40822723	545	20	8	15	3	133	125	0.366801698095	0.752301647862	0.701	0.825	-0.124
91	MAP4K5	MAP4K5	chr14	-	50999117	50999376	50999165	50999376	50998659	50998876	91	17	2	8	0	172	125	0.364774776354	0.752301647862	0.861	1.0	-0.139
960	PABPC4	PABPC4	chr1	-	40030094	40030214	40030142	40030214	40029285	40029413	960	185	16	250	29	172	125	0.368315953443	0.752301647862	0.894	0.862	0.032
2394	PLA2R1	PLA2R1	chr2	-	160803311	160803428	160803317	160803428	160801416	160801593	2394	34	4	7	0	130	125	0.370067217637	0.754067904913	0.891	1.0	-0.109
3019	ZBTB8OS	ZBTB8OS	chr1	-	33116002	33116191	33116033	33116191	33099551	33099673	3019	3	6	6	5	155	125	0.370101765384	0.754067904913	0.287	0.492	-0.205
1100	TEAD2	TEAD2	chr19	-	49865589	49865714	49865629	49865714	49862691	49862756	1100	0	3	1	2	164	125	0.371536082531	0.756184411901	0.0	0.276	-0.276
1700	RWDD3	RWDD3	chr1	+	95709766	95710271	95709766	95710207	95712097	95712213	1700	26	5	20	7	188	125	0.373120805463	0.756184411901	0.776	0.655	0.121
2036	TMEM55B	TMEM55B	chr14	-	20929321	20929771	20929342	20929771	20928813	20929004	2036	50	41	44	27	145	125	0.372507805566	0.756184411901	0.513	0.584	-0.071
2123	NECAB3	NECAB3	chr20	-	32247302	32247538	32247458	32247538	32246527	32246640	2123	55	2	35	3	250	125	0.375453147248	0.756184411901	0.932	0.854	0.078
2361	ING1	ING1	chr13	+	111365609	111366632	111365609	111365933	111371575	111373421	2361	131	2	60	0	250	125	0.37535206673	0.756184411901	0.97	1.0	-0.03
2422	MADD	MADD	chr11	+	47306491	47306745	47306491	47306616	47307001	47307141	2422	99	46	93	34	250	125	0.373960886794	0.756184411901	0.518	0.578	-0.06
2602	FASTKD2	FASTKD2	chr2	+	207630111	207630486	207630111	207630378	207631367	207632194	2602	4	39	11	62	232	125	0.373833181421	0.756184411901	0.052	0.087	-0.035
2976	RAB18	RAB18	chr10	+	27798803	27798859	27798803	27798849	27821435	27821508	2976	0	4	1	3	134	125	0.375443070418	0.756184411901	0.0	0.237	-0.237
3032	PWWP2B	PWWP2B	chr10	+	134218129	134219793	134218129	134219490	134230564	134231358	3032	41	5	75	5	250	125	0.375774991205	0.756184411901	0.804	0.882	-0.078
348	SMG7	SMG7	chr1	+	183511210	183511637	183511210	183511499	183513487	183513632	348	111	67	157	113	250	125	0.37543213832	0.756184411901	0.453	0.41	0.043
769	LSM1	LSM1	chr8	-	38033792	38034248	38034070	38034248	38029482	38029551	769	309	18	333	14	250	125	0.374774707647	0.756184411901	0.896	0.922	-0.026
912	TMEM134	TMEM134	chr11	-	67235487	67235563	67235498	67235563	67234971	67235034	912	12	27	8	29	135	125	0.373915935308	0.756184411901	0.292	0.203	0.089
625	CREB3L4	CREB3L4	chr1	+	153940997	153941175	153940997	153941115	153941405	153941652	625	50	17	67	16	184	125	0.377219249024	0.758311385615	0.666	0.74	-0.074
2582	CCDC103	CCDC103	chr17	+	42977079	42977227	42977079	42977211	42978357	42978509	2582	12	3	12	1	140	125	0.380116244637	0.763351391794	0.781	0.915	-0.134
836	ATG4D	ATG4D	chr19	+	10657514	10657791	10657514	10657747	10657864	10657929	836	39	2	88	9	168	125	0.382336052008	0.767022530565	0.936	0.879	0.057
1449	PACRGL	PACRGL	chr4	+	20702035	20702410	20702035	20702201	20706088	20706156	1449	53	5	71	11	250	125	0.38468282928	0.769370971548	0.841	0.763	0.078
1979	STX16	STX16	chr20	+	57226308	57226490	57226308	57226470	57227128	57227194	1979	27	0	65	2	144	125	0.384685485774	0.769370971548	1.0	0.966	0.034
674	B3GAT3	B3GAT3	chr11	-	62389337	62389647	62389347	62389647	62387968	62388143	674	124	4	164	9	134	125	0.384394708885	0.769370971548	0.967	0.944	0.023
2433	BACE1	BACE1	chr11	-	117165846	117166063	117165978	117166063	117164586	117164649	2433	94	1	63	2	250	125	0.385302107886	0.76981788494	0.979	0.94	0.039
1434	WDR4	WDR4	chr21	-	44293660	44293801	44293712	44293801	44279771	44279832	1434	20	0	51	2	176	125	0.386450465665	0.770222425783	1.0	0.948	0.052
2473	SUPT20H	SUPT20H	chr13	-	37633616	37633850	37633695	37633850	37625624	37625720	2473	4	46	2	50	203	125	0.386040245006	0.770222425783	0.051	0.024	0.027
286	METTL23	METTL23	chr17	+	74722911	74723439	74722911	74723295	74729059	74729297	286	9	17	4	14	250	125	0.386684700993	0.770222425783	0.209	0.125	0.084
1120	KLC4	KLC4	chr6	+	43027594	43027976	43027594	43027920	43029048	43029331	1120	16	2	7	0	180	125	0.387804935264	0.770916097225	0.847	1.0	-0.153
1681	SP140	SP140	chr2	+	231109702	231109795	231109702	231109786	231113599	231113683	1681	1	2	1	0	133	125	0.388214132719	0.770916097225	0.32	1.0	-0.68
2312	ZNF674	ZNF674	chrX	-	46387769	46387880	46387784	46387880	46357159	46360770	2312	2	1	0	1	139	125	0.387938292692	0.770916097225	0.643	0.0	0.643
102	NTMT1	NTMT1	chr9	+	132396332	132396585	132396332	132396500	132397486	132398410	102	387	48	475	70	209	125	0.389142108285	0.7713565445	0.828	0.802	0.026
113	ERBB2	ERBB2	chr17	+	37863242	37863457	37863242	37863394	37864573	37864787	113	8	154	20	266	187	125	0.389223833486	0.7713565445	0.034	0.048	-0.014
1228	TTC1	TTC1	chr5	+	159436106	159436200	159436106	159436197	159437506	159437865	1228	110	9	126	15	127	125	0.397502934921	0.772133677158	0.923	0.892	0.031
1272	BBS4	BBS4	chr15	+	72978519	72978905	72978519	72978592	72987517	72987569	1272	2	25	0	10	250	125	0.393852098418	0.772133677158	0.038	0.0	0.038
1301	TMEM230	TMEM230	chr20	-	5093388	5093733	5093606	5093733	5092145	5092251	1301	3	1	4	0	250	125	0.392578281481	0.772133677158	0.6	1.0	-0.4
1830	IFI6	IFI6	chr1	-	27995731	27995857	27995743	27995857	27994968	27995046	1830	4	35	1	23	136	125	0.395053738723	0.772133677158	0.095	0.038	0.057
193	PRNP	PRNP	chr20	+	4666796	4667158	4666796	4667154	4679861	4682234	193	15	3	15	6	128	125	0.395104702536	0.772133677158	0.83	0.709	0.121
1940	OSBPL9	OSBPL9	chr1	+	52195485	52195796	52195485	52195673	52211207	52211303	1940	88	38	75	25	247	125	0.393222483719	0.772133677158	0.54	0.603	-0.063
196	RPE	RPE	chr2	+	210867288	210867507	210867288	210867496	210880696	210880836	196	25	1	24	0	135	125	0.392694249907	0.772133677158	0.959	1.0	-0.041
2160	SPG20	SPG20	chr13	-	36920361	36920646	36920450	36920646	36909157	36909969	2160	11	0	11	1	213	125	0.396634231693	0.772133677158	1.0	0.866	0.134
2184	BCL2L12	BCL2L12	chr19	+	50172280	50172421	50172280	50172372	50173472	50173745	2184	1	135	5	223	173	125	0.391562919628	0.772133677158	0.005	0.016	-0.011
2385	PIGG	PIGG	chr4	+	514844	515062	514844	515038	515448	515730	2385	86	12	130	25	148	125	0.396152561167	0.772133677158	0.858	0.815	0.043
2687	CTSL	CTSL	chr9	+	90340973	90341223	90340973	90341168	90342508	90342644	2687	101	98	50	39	179	125	0.396822728912	0.772133677158	0.419	0.472	-0.053
2761	CDV3	CDV3	chr3	+	133293277	133293600	133293277	133293395	133293882	133293959	2761	3	0	2	1	250	125	0.392575548472	0.772133677158	1.0	0.5	0.5
3064	NOL8	NOL8	chr9	-	95087587	95087876	95087599	95087876	95086304	95086491	3064	11	4	27	5	136	125	0.395889552636	0.772133677158	0.717	0.832	-0.115
3104	HHLA3	HHLA3	chr1	+	70820492	70820794	70820492	70820790	70832126	70832220	3104	6	10	25	25	128	125	0.394123800028	0.772133677158	0.369	0.494	-0.125
327	NLRP1	NLRP1	chr17	-	5436611	5436704	5436623	5436704	5436141	5436304	327	0	4	3	14	136	125	0.390663745855	0.772133677158	0.0	0.165	-0.165
599	TJAP1	TJAP1	chr6	+	43466715	43466874	43466715	43466838	43468481	43468510	599	5	66	9	72	160	125	0.393040626118	0.772133677158	0.056	0.089	-0.033
612	TSNAXIP1	TSNAXIP1	chr16	+	67840780	67841288	67840780	67841099	67848204	67848304	612	3	2	0	1	250	125	0.396197583273	0.772133677158	0.429	0.0	0.429
616	TMEM177	TMEM177	chr2	+	120436742	120437193	120436742	120436801	120438407	120439694	616	4	4	5	11	250	125	0.396834456817	0.772133677158	0.333	0.185	0.148
911	TMEM134	TMEM134	chr11	-	67235487	67235563	67235498	67235563	67234971	67235061	911	11	74	9	91	135	125	0.397299746796	0.772133677158	0.121	0.084	0.037
987	RPL17	RPL17	chr18	-	47018627	47018834	47018644	47018834	47017901	47017954	987	164	355	373	732	141	125	0.391104630917	0.772133677158	0.291	0.311	-0.02
1300	UBE2T	UBE2T	chr1	-	202304769	202304946	202304773	202304946	202302577	202302683	1300	1	1	10	2	128	125	0.398191866676	0.772170965074	0.494	0.83	-0.336
1900	UBL7-AS1	UBL7-AS1	chr15	+	74753605	74754439	74753605	74754372	74758376	74758471	1900	7	2	19	2	191	125	0.39908729354	0.772170965074	0.696	0.861	-0.165
3053	CTSA	CTSA	chr20	+	44519590	44520064	44519590	44520018	44520207	44520401	3053	3	50	0	12	170	125	0.398512372229	0.772170965074	0.042	0.0	0.042
549	MAPKAPK5	MAPKAPK5	chr12	+	112326688	112326810	112326688	112326804	112327843	112327948	549	113	125	131	168	130	125	0.399099599926	0.772170965074	0.465	0.428	0.037
493	EPB41L2	EPB41L2	chr6	-	131190702	131191266	131190951	131191266	131188598	131188721	493	715	3	1044	8	250	125	0.399986254386	0.77312249367	0.992	0.985	0.007
1025	PIGBOS1	PIGBOS1	chr15	-	55611104	55611392	55611128	55611392	55609381	55610065	1025	18	44	20	35	148	125	0.404099930441	0.773142463214	0.257	0.326	-0.069
1479	ZNF302	ZNF302	chr19	+	35168543	35168761	35168543	35168701	35169641	35169718	1479	6	1	1	1	184	125	0.401955729077	0.773142463214	0.803	0.405	0.398
1490	NUP98	NUP98	chr11	-	3781717	3781856	3781768	3781856	3774545	3774638	1490	32	109	42	179	175	125	0.400862469766	0.773142463214	0.173	0.144	0.029
154	ZCCHC17	ZCCHC17	chr1	+	31769828	31770060	31769828	31769922	31791955	31792013	154	6	3	14	3	250	125	0.405004594747	0.773142463214	0.5	0.7	-0.2
1916	TOMM5	TOMM5	chr9	-	37592249	37592636	37592306	37592636	37588411	37588929	1916	7	16	9	34	181	125	0.404974141619	0.773142463214	0.232	0.155	0.077
2265	FGFR2	FGFR2	chr10	-	123274630	123274833	123274636	123274833	123263303	123263455	2265	7	4	33	10	130	125	0.403750357422	0.773142463214	0.627	0.76	-0.133
2682	COPS7A	COPS7A	chr12	+	6833149	6833416	6833149	6833318	6833779	6833984	2682	23	23	31	22	222	125	0.403958194164	0.773142463214	0.36	0.442	-0.082
2759	AIP	AIP	chr11	+	67257786	67257928	67257786	67257920	67258258	67258579	2759	252	4	256	0	132	125	0.401332125003	0.773142463214	0.984	1.0	-0.016
2879	KLF7	KLF7	chr2	-	207988497	207989128	207988699	207989128	207953181	207953305	2879	206	2	194	0	250	125	0.405129809631	0.773142463214	0.981	1.0	-0.019
2942	UBE3B	UBE3B	chr12	+	109915427	109915581	109915427	109915569	109919441	109919547	2942	2	30	5	36	136	125	0.402752989761	0.773142463214	0.058	0.113	-0.055
3106	RNASEK	RNASEK	chr17	+	6915735	6916080	6915735	6916076	6916984	6917061	3106	1381	175	1460	203	128	125	0.402811174606	0.773142463214	0.885	0.875	0.01
539	ARL6IP4	ARL6IP4	chr12	+	123465675	123465846	123465675	123465813	123466117	123466426	539	160	50	237	88	157	125	0.400502865876	0.773142463214	0.718	0.682	0.036
670	SDCBP2-AS1	SDCBP2-AS1	chr20	+	1305986	1306426	1305986	1306173	1353721	1353822	670	7	1	4	2	250	125	0.404342784876	0.773142463214	0.778	0.5	0.278
124	CCBL1	CCBL1	chr9	-	131644175	131644354	131644181	131644354	131607631	131607690	124	10	1	19	5	130	125	0.406815673563	0.773845943835	0.906	0.785	0.121
2400	VWA9	VWA9	chr15	-	65903023	65903486	65903133	65903486	65897466	65897574	2400	10	2	1	1	234	125	0.407481640237	0.773845943835	0.728	0.348	0.38
2981	MRPS14	MRPS14	chr1	-	174992407	174992591	174992499	174992591	174987553	174987712	2981	8	97	7	133	216	125	0.407869772236	0.773845943835	0.046	0.03	0.016
3027	PICK1	PICK1	chr22	+	38453261	38453594	38453261	38453496	38453759	38453857	3027	94	17	139	33	222	125	0.406269222366	0.773845943835	0.757	0.703	0.054
335	ZDHHC4	ZDHHC4	chr7	+	6617064	6617351	6617064	6617129	6618196	6618351	335	44	19	57	33	250	125	0.406501740735	0.773845943835	0.537	0.463	0.074
709	TCF7L2	TCF7L2	chr10	+	114903681	114903784	114903681	114903772	114905769	114905856	709	97	5	188	15	136	125	0.407772053639	0.773845943835	0.947	0.92	0.027
2516	TEX264	TEX264	chr3	+	51705289	51705563	51705289	51705347	51708286	51708578	2516	4	2	1	2	250	125	0.408285004557	0.773883871174	0.5	0.2	0.3
1327	HDAC9	HDAC9	chr7	+	18535368	18535646	18535368	18535477	18535884	18535947	1327	46	17	18	10	250	125	0.413409326852	0.774304365099	0.575	0.474	0.101
132	SRP14-AS1	SRP14-AS1	chr15	+	40331511	40331791	40331511	40331649	40338161	40338270	132	0	11	1	12	250	125	0.409523338327	0.774304365099	0.0	0.04	-0.04
1402	ZNF74	ZNF74	chr22	+	20748404	20748952	20748404	20748624	20749622	20749708	1402	28	1	24	0	250	125	0.411188838204	0.774304365099	0.933	1.0	-0.067
1456	ADGRG1	ADGRG1	chr16	+	57662137	57662740	57662137	57662714	57675502	57675620	1456	9	70	5	63	150	125	0.411897863262	0.774304365099	0.097	0.062	0.035
1849	ZNF542P	ZNF542P	chr19	+	56886054	56886194	56886054	56886126	56888235	56891196	1849	8	25	12	24	192	125	0.414255114111	0.774304365099	0.172	0.246	-0.074
1897	MFSD12	MFSD12	chr19	-	3557103	3557582	3557130	3557582	3550981	3551192	1897	41	3	36	1	151	125	0.410939547154	0.774304365099	0.919	0.968	-0.049
2139	ADAR	ADAR	chr1	-	154562659	154562885	154562737	154562885	154562232	154562404	2139	416	38	685	52	202	125	0.410284770591	0.774304365099	0.871	0.891	-0.02
2212	UPF1	UPF1	chr19	+	18963795	18963913	18963795	18963880	18964060	18964159	2212	23	136	49	231	157	125	0.410660784071	0.774304365099	0.119	0.144	-0.025
2308	ZNF550	ZNF550	chr19	-	58057824	58059361	58059199	58059361	58053203	58054611	2308	23	0	27	1	250	125	0.413467438819	0.774304365099	1.0	0.931	0.069
2439	ZKSCAN8	ZKSCAN8	chr6	+	28116093	28116616	28116093	28116602	28117260	28117402	2439	1	25	0	23	138	125	0.414031168577	0.774304365099	0.035	0.0	0.035
2518	USP5	USP5	chr12	+	6972349	6972541	6972349	6972472	6972993	6973137	2518	27	209	50	314	193	125	0.414042933287	0.774304365099	0.077	0.093	-0.016
301	TRMT2B	TRMT2B	chrX	-	100306772	100307105	100306805	100307105	100297030	100297301	301	6	2	17	12	157	125	0.414834156787	0.774304365099	0.705	0.53	0.175
30	GMNN	GMNN	chr6	+	24775158	24775472	24775158	24775340	24777449	24777525	30	180	97	377	230	250	125	0.413064723622	0.774304365099	0.481	0.45	0.031
64	KRBOX4	KRBOX4	chrX	+	46322632	46322743	46322632	46322728	46330576	46330620	64	10	7	8	10	139	125	0.41107802707	0.774304365099	0.562	0.418	0.144
677	PPP1R2	PPP1R2	chr3	-	195250486	195250584	195250489	195250584	195245814	195245982	677	5	207	3	228	127	125	0.414810763476	0.774304365099	0.023	0.013	0.01
99	GAA	GAA	chr17	+	78075354	78075689	78075354	78075424	78078353	78078931	99	10	6	2	3	250	125	0.414741410566	0.774304365099	0.455	0.25	0.205
1297	DBNDD2	DBNDD2	chr20	+	44037440	44037676	44037440	44037578	44038571	44039250	1297	35	242	55	460	222	125	0.415426927342	0.77467230832	0.075	0.063	0.012
1701	RWDD3	RWDD3	chr1	+	95709766	95710254	95709766	95710207	95712097	95712213	1701	42	5	35	7	171	125	0.417869258143	0.778303210408	0.86	0.785	0.075
191	CLDND1	CLDND1	chr3	-	98241385	98241910	98241692	98241910	98239976	98240286	191	0	124	4	173	250	125	0.418229230807	0.778303210408	0.0	0.011	-0.011
2464	NLRX1	NLRX1	chr11	+	119039421	119039630	119039421	119039603	119042064	119042182	2464	0	2	2	4	151	125	0.418775295374	0.778303210408	0.0	0.293	-0.293
380	ACTL6A	ACTL6A	chr3	+	179280667	179280953	179280667	179280761	179287611	179287688	380	48	31	85	69	250	125	0.418964036655	0.778303210408	0.436	0.381	0.055
471	HELLS	HELLS	chr10	+	96336418	96336562	96336418	96336466	96341082	96341279	471	21	0	131	4	220	125	0.419519173433	0.778595774011	1.0	0.949	0.051
2629	SLC25A25	SLC25A25	chr9	+	130860760	130861047	130860760	130861004	130863374	130863501	2629	2	102	5	129	167	125	0.420419108691	0.778915609749	0.014	0.028	-0.014
2721	SLC38A1	SLC38A1	chr12	-	46662308	46663208	46662647	46663208	46623346	46623422	2721	53	4	76	3	250	125	0.420487129471	0.778915609749	0.869	0.927	-0.058
1294	CALD1	CALD1	chr7	+	134617738	134618828	134617738	134618141	134620438	134620516	1294	135	76	72	49	250	125	0.421768768944	0.780551275607	0.47	0.424	0.046
1328	METTL10	METTL10	chr10	-	126477607	126477726	126477611	126477726	126453960	126454177	1328	2	0	4	2	128	125	0.422267619952	0.780736543783	1.0	0.661	0.339
83	ZC2HC1C	ZC2HC1C	chr14	+	75537257	75538614	75537257	75538099	75544234	75546690	83	5	1	9	5	250	125	0.422867139202	0.781107413734	0.714	0.474	0.24
1420	DFFB	DFFB	chr1	+	3775281	3775430	3775281	3775408	3782375	3782564	1420	2	14	1	20	146	125	0.426608661472	0.784225580728	0.109	0.041	0.068
1848	ZNF542P	ZNF542P	chr19	+	56879489	56879829	56879489	56879589	56880234	56880305	1848	36	2	50	1	250	125	0.425730198159	0.784225580728	0.9	0.962	-0.062
2081	KAT6B	KAT6B	chr10	+	76735156	76736088	76735156	76735539	76737073	76737195	2081	15	8	19	6	250	125	0.426188564009	0.784225580728	0.484	0.613	-0.129
2201	DENND5A	DENND5A	chr11	-	9163486	9163655	9163520	9163655	9160374	9161401	2201	315	16	199	7	158	125	0.426397010846	0.784225580728	0.94	0.957	-0.017
2255	MED18	MED18	chr1	+	28655512	28655691	28655512	28655635	28657107	28657246	2255	48	1	79	4	180	125	0.42695836009	0.784225580728	0.971	0.932	0.039
2916	WDR89	WDR89	chr14	-	64108016	64108641	64108521	64108641	64091645	64091751	2916	4	15	11	24	250	125	0.425006523723	0.784225580728	0.118	0.186	-0.068
1126	CCDC90B	CCDC90B	chr11	-	82996915	82997450	82997142	82997450	82991183	82991303	1126	188	8	154	4	250	125	0.428805395516	0.784361632704	0.922	0.951	-0.029
1461	ZNF34	ZNF34	chr8	-	146005612	146005665	146005616	146005665	146003823	146003910	1461	4	1	4	0	128	125	0.428473151814	0.784361632704	0.796	1.0	-0.204
2088	FAM3C	FAM3C	chr7	-	121036215	121036422	121036255	121036422	121023010	121023064	2088	61	0	123	2	164	125	0.429435990939	0.784361632704	1.0	0.979	0.021
2283	DAG1	DAG1	chr3	+	49507564	49507866	49507564	49507707	49547851	49548252	2283	77	0	72	1	250	125	0.427552024663	0.784361632704	1.0	0.973	0.027
2524	FGD5-AS1	FGD5-AS1	chr3	-	14988616	14989012	14988620	14989012	14984285	14987661	2524	19	33	32	74	128	125	0.429213447087	0.784361632704	0.36	0.297	0.063
373	ATP6V1G2	ATP6V1G2	chr6	-	31514254	31514625	31514408	31514625	31513885	31513986	373	9	0	10	1	250	125	0.428205977371	0.784361632704	1.0	0.833	0.167
1428	ZBTB17	ZBTB17	chr1	-	16274785	16274992	16274789	16274992	16273429	16273618	1428	39	3	33	1	128	125	0.430831216933	0.786176628849	0.927	0.97	-0.043
1168	VEGFA	VEGFA	chr6	+	43748468	43748540	43748468	43748522	43749692	43749824	1168	127	23	250	36	142	125	0.432389329809	0.787537576936	0.829	0.859	-0.03
1330	MCM8	MCM8	chr20	+	5931297	5931723	5931297	5931669	5932656	5932809	1330	42	28	64	33	178	125	0.433588104156	0.787537576936	0.513	0.577	-0.064
1397	EIF1AD	EIF1AD	chr11	-	65769380	65769637	65769510	65769637	65767773	65767952	1397	57	15	98	19	250	125	0.432872003483	0.787537576936	0.655	0.721	-0.066
2568	ZNF227	ZNF227	chr19	+	44732598	44732786	44732598	44732725	44738854	44741421	2568	4	5	4	2	185	125	0.433537183243	0.787537576936	0.351	0.575	-0.224
3108	ATG4B	ATG4B	chr2	+	242610726	242610840	242610726	242610820	242611605	242613271	3108	9	163	7	191	144	125	0.432027064783	0.787537576936	0.046	0.031	0.015
1329	METTL10	METTL10	chr10	-	126477607	126477726	126477611	126477726	126463243	126463351	1329	14	55	35	104	128	125	0.436020569556	0.791210184733	0.199	0.247	-0.048
1554	ARFIP1	ARFIP1	chr4	+	153701088	153701378	153701088	153701243	153711910	153712027	1554	104	2	138	1	250	125	0.436640409043	0.791210184733	0.963	0.986	-0.023
495	GNL3L	GNL3L	chrX	+	54556643	54556852	54556643	54556735	54558952	54559018	495	14	7	35	11	241	125	0.436822374717	0.791210184733	0.509	0.623	-0.114
1809	NCEH1	NCEH1	chr3	-	172365651	172365904	172365685	172365904	172363412	172363482	1809	38	10	107	20	158	125	0.43768616167	0.791310715189	0.75	0.809	-0.059
2585	MED4	MED4	chr13	-	48669089	48669277	48669195	48669277	48664487	48664554	2585	169	32	246	38	230	125	0.437627489942	0.791310715189	0.742	0.779	-0.037
1467	BCS1L	BCS1L	chr2	+	219524759	219524941	219524759	219524889	219525661	219526030	1467	1	3	10	11	176	125	0.439181315815	0.791820457059	0.191	0.392	-0.201
1751	CD151	CD151	chr11	+	832951	833026	832951	833022	834529	834591	1751	416	65	596	81	128	125	0.438525820953	0.791820457059	0.862	0.878	-0.016
2127	NDRG1	NDRG1	chr8	-	134308979	134309547	134309376	134309547	134296491	134296572	2127	2	161	3	91	250	125	0.438956333838	0.791820457059	0.006	0.016	-0.01
1144	CDK18	CDK18	chr1	+	205492610	205492843	205492610	205492753	205493359	205493485	1144	15	24	8	8	214	125	0.442928409747	0.792889905524	0.267	0.369	-0.102
1162	TAF1	TAF1	chrX	+	70642966	70643114	70642966	70643089	70643823	70643916	1162	1	34	0	63	149	125	0.442178549786	0.792889905524	0.024	0.0	0.024
1174	C8orf59	C8orf59	chr8	-	86131464	86131592	86131551	86131592	86129614	86129731	1174	199	54	302	70	211	125	0.44064537555	0.792889905524	0.686	0.719	-0.033
1326	HDAC9	HDAC9	chr7	+	18631138	18631265	18631138	18631259	18633530	18633652	1326	124	16	155	26	130	125	0.442258178755	0.792889905524	0.882	0.851	0.031
1814	FAM173B	FAM173B	chr5	-	10239153	10239468	10239178	10239468	10236589	10236727	1814	2	37	2	84	149	125	0.441581161317	0.792889905524	0.043	0.02	0.023
1899	UBL7-AS1	UBL7-AS1	chr15	+	74753605	74754372	74753605	74754368	74758376	74758471	1899	2	2	2	6	128	125	0.441788381929	0.792889905524	0.494	0.246	0.248
2904	DPH5	DPH5	chr1	-	101491220	101491362	101491238	101491362	101490864	101491022	2904	7	99	13	126	142	125	0.440557547943	0.792889905524	0.059	0.083	-0.024
358	ZGPAT	ZGPAT	chr20	+	62339379	62339540	62339379	62339521	62339904	62340516	358	6	2	2	2	143	125	0.443014073873	0.792889905524	0.724	0.466	0.258
1655	GGT1	GGT1	chr22	+	24999123	24999494	24999123	24999288	25005931	25006000	1655	32	3	45	2	250	125	0.443661109533	0.79332278764	0.842	0.918	-0.076
2862	ZNF43	ZNF43	chr19	-	22028193	22028308	22028231	22028308	22025946	22026128	2862	6	0	7	1	162	125	0.444362583555	0.793536403855	1.0	0.844	0.156
379	ACTL6A	ACTL6A	chr3	+	179280667	179280905	179280667	179280761	179287611	179287688	379	256	31	478	69	250	125	0.444591131271	0.793536403855	0.805	0.776	0.029
1998	CRK	CRK	chr17	-	1339913	1340449	1340083	1340449	1324646	1326944	1998	268	129	412	220	250	125	0.446656569619	0.795963938627	0.51	0.484	0.026
2234	MEG3	MEG3	chr14	+	101295370	101296124	101295370	101296086	101302503	101302637	2234	43	7	4	0	162	125	0.446764233172	0.795963938627	0.826	1.0	-0.174
2624	SLC50A1	SLC50A1	chr1	+	155108774	155108872	155108774	155108852	155110454	155110574	2624	5	16	3	18	144	125	0.448656168782	0.797158601157	0.213	0.126	0.087
2956	ZNF502	ZNF502	chr3	+	44754134	44754236	44754134	44754232	44756082	44756180	2956	2	11	0	4	128	125	0.448379209742	0.797158601157	0.151	0.0	0.151
837	PEX1	PEX1	chr7	-	92148273	92148392	92148308	92148392	92147454	92147569	837	5	29	5	49	159	125	0.448432318142	0.797158601157	0.119	0.074	0.045
1571	HES6	HES6	chr2	-	239148127	239148209	239148167	239148209	239146907	239147892	1571	3	1	3	0	164	125	0.450832996213	0.799646723631	0.696	1.0	-0.304
762	POLL	POLL	chr10	-	103347641	103348027	103347960	103348027	103347002	103347163	762	7	8	6	12	250	125	0.450873331404	0.799646723631	0.304	0.2	0.104
1338	RGS9	RGS9	chr17	+	63173849	63173921	63173849	63173912	63185403	63185433	1338	6	1	5	0	133	125	0.453624228621	0.803070741085	0.849	1.0	-0.151
668	AIF1L	AIF1L	chr9	+	133993142	133993305	133993142	133993234	133995621	133998539	668	586	6	1600	11	195	125	0.453329307236	0.803070741085	0.984	0.989	-0.005
1575	MID1	MID1	chrX	-	10534927	10535643	10535041	10535643	10491131	10491227	1575	73	4	128	11	238	125	0.454654678217	0.803442111867	0.906	0.859	0.047
2105	ST3GAL3	ST3GAL3	chr1	+	44201903	44202096	44201903	44202051	44280562	44280605	2105	3	13	0	3	169	125	0.454532720625	0.803442111867	0.146	0.0	0.146
1060	PIGT	PIGT	chr20	+	44045156	44045334	44045156	44045294	44047934	44048035	1060	120	13	140	11	164	125	0.458032135914	0.805500332426	0.876	0.907	-0.031
1687	MTFR2	MTFR2	chr6	-	136571113	136571449	136571401	136571449	136565902	136566007	1687	3	1	3	0	250	125	0.459197287347	0.805500332426	0.6	1.0	-0.4
1933	ZNF669	ZNF669	chr1	-	247267240	247267674	247267498	247267674	247265288	247265415	1933	10	29	5	23	250	125	0.458941161851	0.805500332426	0.147	0.098	0.049
2237	TMEM80	TMEM80	chr11	+	695590	695846	695590	695822	698868	698888	2237	14	0	20	1	148	125	0.459543189043	0.805500332426	1.0	0.944	0.056
2515	ZNF101	ZNF101	chr19	+	19788672	19788799	19788672	19788795	19789534	19789595	2515	9	7	11	14	128	125	0.458227527294	0.805500332426	0.557	0.434	0.123
2555	PLRG1	PLRG1	chr4	-	155468162	155468216	155468189	155468216	155467274	155467365	2555	247	8	362	8	151	125	0.459124577768	0.805500332426	0.962	0.974	-0.012
2564	TRAPPC6A	TRAPPC6A	chr19	-	45681350	45681501	45681392	45681501	45668110	45668228	2564	3	7	3	3	166	125	0.459933284807	0.805500332426	0.244	0.43	-0.186
2802	CABYR	CABYR	chr18	+	21735664	21736963	21735664	21736006	21739435	21740033	2802	14	21	3	8	250	125	0.459232628235	0.805500332426	0.25	0.158	0.092
2813	PPOX	PPOX	chr1	+	161136180	161136462	161136180	161136401	161136889	161137024	2813	28	2	9	0	185	125	0.456713208984	0.805500332426	0.904	1.0	-0.096
990	FAM49B	FAM49B	chr8	-	130908917	130909100	130908994	130909100	130891634	130891717	990	1	0	4	4	201	125	0.458064018261	0.805500332426	1.0	0.383	0.617
1778	FASTK	FASTK	chr7	-	150775928	150776108	150776009	150776108	150775648	150775788	1778	214	24	247	22	205	125	0.460508239693	0.805786535584	0.845	0.873	-0.028
1200	C7orf49	C7orf49	chr7	-	134853500	134853812	134853537	134853812	134850531	134851623	1200	53	1	114	0	161	125	0.463566584003	0.806001610676	0.976	1.0	-0.024
1831	IFI6	IFI6	chr1	-	27995731	27995857	27995755	27995857	27994968	27995046	1831	10	104	5	79	148	125	0.4639243183	0.806001610676	0.075	0.051	0.024
1980	STX16	STX16	chr20	+	57226308	57227194	57226308	57227143	57242545	57242653	1980	25	93	39	117	175	125	0.463115410334	0.806001610676	0.161	0.192	-0.031
2478	SCARF1	SCARF1	chr17	-	1548853	1549083	1548890	1549083	1548471	1548533	2478	1	16	2	12	161	125	0.463538509538	0.806001610676	0.046	0.115	-0.069
2560	CEP164	CEP164	chr11	+	117251329	117251430	117251329	117251421	117252416	117252584	2560	4	41	2	40	133	125	0.461725710303	0.806001610676	0.084	0.045	0.039
2646	DNASE1L1	DNASE1L1	chrX	-	153636893	153637614	153637447	153637614	153633774	153633996	2646	11	59	14	54	250	125	0.463395043288	0.806001610676	0.085	0.115	-0.03
2713	DEF8	DEF8	chr16	+	90015824	90016046	90015824	90015921	90020650	90020784	2713	5	74	4	99	249	125	0.463669819866	0.806001610676	0.033	0.02	0.013
739	ABHD11	ABHD11	chr7	-	73152657	73152793	73152662	73152793	73151891	73152065	739	131	1	290	5	129	125	0.46392305646	0.806001610676	0.992	0.983	0.009
1429	CHRNA5	CHRNA5	chr15	+	78882146	78882978	78882146	78882191	78885433	78887611	1429	42	4	57	3	250	125	0.465769073936	0.807185806907	0.84	0.905	-0.065
1936	TCEAL3	TCEAL3	chrX	+	102862833	102862998	102862833	102862986	102863531	102863601	1936	15	43	18	38	136	125	0.465842677122	0.807185806907	0.243	0.303	-0.06
2719	SERPINA1	SERPINA1	chr14	-	94856756	94857029	94856793	94857029	94848928	94849578	2719	0	4	2	12	161	125	0.465253996155	0.807185806907	0.0	0.115	-0.115
1383	DIS3L2	DIS3L2	chr2	+	232995328	232995653	232995328	232995429	233028168	233028342	1383	1	0	3	3	250	125	0.467090490936	0.807240474396	1.0	0.333	0.667
2488	LOC101927151	LOC101927151	chr19	+	28284374	28284558	28284374	28284517	28288661	28289084	2488	22	4	34	10	165	125	0.466342742589	0.807240474396	0.806	0.72	0.086
2931	MBD4	MBD4	chr3	-	129156562	129156793	129156650	129156793	129152904	129152979	2931	88	2	110	1	212	125	0.467111061027	0.807240474396	0.963	0.985	-0.022
152	TMEM218	TMEM218	chr11	-	124972532	124972705	124972629	124972705	124972027	124972213	152	22	8	45	11	221	125	0.467806365848	0.807729157258	0.609	0.698	-0.089
159	TSPAN17	TSPAN17	chr5	+	176083078	176083135	176083078	176083126	176083700	176083817	159	7	193	7	288	133	125	0.469794390355	0.808560794173	0.033	0.022	0.011
2395	CAMK2D	CAMK2D	chr4	-	114378446	114378719	114378490	114378719	114372187	114375671	2395	49	87	85	128	168	125	0.47035232198	0.808560794173	0.295	0.331	-0.036
2399	VWA9	VWA9	chr15	-	65899496	65899780	65899639	65899780	65897466	65897574	2399	179	9	281	10	250	125	0.46907404597	0.808560794173	0.909	0.934	-0.025
2573	C18orf54	C18orf54	chr18	+	51888012	51888318	51888012	51888261	51889140	51889291	2573	6	9	20	19	181	125	0.470352780676	0.808560794173	0.315	0.421	-0.106
2689	CTSL	CTSL	chr9	+	90340973	90341313	90340973	90341223	90342508	90342644	2689	176	76	82	42	214	125	0.470150646136	0.808560794173	0.575	0.533	0.042
1115	SH3YL1	SH3YL1	chr2	-	230546	231191	231022	231191	229965	230044	1115	6	94	11	253	250	125	0.475071768104	0.810385463837	0.031	0.021	0.01
1117	NME6	NME6	chr3	-	48342759	48342901	48342768	48342901	48339916	48340013	1117	2	15	4	15	133	125	0.475027460803	0.810385463837	0.111	0.2	-0.089
1158	PHRF1	PHRF1	chr11	+	581491	581606	581491	581597	587258	587464	1158	2	1	2	0	133	125	0.474988941303	0.810385463837	0.653	1.0	-0.347
1262	SNX12	SNX12	chrX	-	70287991	70288298	70288003	70288298	70282703	70282799	1262	203	3	294	2	136	125	0.473933136777	0.810385463837	0.984	0.993	-0.009
1976	TBXAS1	TBXAS1	chr7	+	139575383	139575465	139575383	139575436	139611023	139611120	1976	2	92	0	59	153	125	0.474509125147	0.810385463837	0.017	0.0	0.017
213	BCL2L11	BCL2L11	chr2	+	111881309	111881716	111881309	111881446	111907620	111907724	213	55	0	72	1	250	125	0.47432893429	0.810385463837	1.0	0.973	0.027
2260	TBRG4	TBRG4	chr7	-	45151241	45151346	45151262	45151346	45148425	45148886	2260	85	15	113	15	145	125	0.473347611869	0.810385463837	0.83	0.867	-0.037
463	CETN3	CETN3	chr5	-	89695174	89695366	89695288	89695366	89689151	89689924	463	238	3	390	8	238	125	0.475553063304	0.810385463837	0.977	0.962	0.015
774	TM2D2	TM2D2	chr8	-	38853731	38854041	38853937	38854041	38852836	38853313	774	101	9	131	16	250	125	0.473424502711	0.810385463837	0.849	0.804	0.045
814	TUBA1A	TUBA1A	chr12	-	49582199	49583107	49582671	49583107	49580393	49580616	814	16	4	16	2	250	125	0.475284129401	0.810385463837	0.667	0.8	-0.133
160	TSPAN17	TSPAN17	chr5	+	176083895	176083957	176083895	176083925	176084518	176086059	160	213	21	297	36	156	125	0.476670936738	0.810878969707	0.89	0.869	0.021
1944	NARS2	NARS2	chr11	-	78285392	78285909	78285873	78285909	78282379	78282489	1944	70	5	93	10	250	125	0.476555812133	0.810878969707	0.875	0.823	0.052
2895	USP20	USP20	chr9	+	132597695	132597876	132597695	132597778	132612091	132612203	2895	1	15	0	10	222	125	0.47738586426	0.811390210261	0.036	0.0	0.036
2675	SLC37A4	SLC37A4	chr11	-	118899931	118900274	118900101	118900274	118898903	118899136	2675	235	0	382	3	250	125	0.478601444702	0.812072204108	1.0	0.985	0.015
564	SERPINB6	SERPINB6	chr6	-	2971724	2972399	2971825	2972399	2959401	2959576	564	35	0	53	1	225	125	0.478616610593	0.812072204108	1.0	0.967	0.033
435	U2AF2	U2AF2	chr19	+	56180448	56180547	56180448	56180535	56180809	56181058	435	138	600	179	851	136	125	0.47971799625	0.813236222214	0.175	0.162	0.013
1500	PAN2	PAN2	chr12	-	56717820	56717969	56717832	56717969	56717590	56717697	1500	8	7	13	18	136	125	0.480709951622	0.813862169579	0.512	0.399	0.113
2815	SYNCRIP	SYNCRIP	chr6	-	86346960	86347074	86346986	86347074	86346684	86346861	2815	948	13	1444	15	150	125	0.480918554751	0.813862169579	0.984	0.988	-0.004
781	AHCYL1	AHCYL1	chr1	+	110546569	110547073	110546569	110547062	110551655	110551767	781	30	4	85	7	135	125	0.482521455394	0.815869611107	0.874	0.918	-0.044
2811	CNOT1	CNOT1	chr16	-	58590750	58590897	58590765	58590897	58589687	58589812	2811	147	42	265	88	139	125	0.483636927772	0.817050133372	0.759	0.73	0.029
1680	RBBP5	RBBP5	chr1	-	205064000	205064192	205064114	205064192	205055269	205057943	1680	47	14	64	25	238	125	0.484832896054	0.818364491788	0.638	0.573	0.065
141	QARS	QARS	chr3	-	49141756	49141904	49141805	49141904	49141295	49141405	141	694	10	869	9	173	125	0.485576837183	0.818914252545	0.98	0.986	-0.006
1384	LYPLA1	LYPLA1	chr8	-	54978307	54978373	54978347	54978373	54975887	54975935	1384	441	17	844	40	164	125	0.486940335462	0.820507036863	0.952	0.941	0.011
1075	PLEKHB2	PLEKHB2	chr2	+	131890474	131890588	131890474	131890564	131897739	131897848	1075	42	213	78	342	148	125	0.491371187606	0.821087466875	0.143	0.162	-0.019
127	FNDC3A	FNDC3A	chr13	+	49765150	49765256	49765150	49765245	49765344	49765520	127	123	2	126	0	135	125	0.488982129882	0.821087466875	0.983	1.0	-0.017
1446	TMEM128	TMEM128	chr4	-	4249327	4249969	4249832	4249969	4247928	4248070	1446	3	25	3	46	250	125	0.489129905989	0.821087466875	0.057	0.032	0.025
1457	ITFG2	ITFG2	chr12	+	2927271	2927519	2927271	2927443	2929251	2929391	1457	3	49	2	63	200	125	0.491603376577	0.821087466875	0.037	0.019	0.018
1679	TAF15	TAF15	chr17	+	34147167	34147252	34147167	34147243	34147335	34147441	1679	726	108	1202	163	133	125	0.49054099142	0.821087466875	0.863	0.874	-0.011
2142	ZNF566	ZNF566	chr19	-	36980375	36980463	36980387	36980463	36967450	36967518	2142	0	1	2	2	136	125	0.488735607165	0.821087466875	0.0	0.479	-0.479
2204	MFSD11	MFSD11	chr17	+	74733582	74734058	74733582	74733965	74734363	74734530	2204	1	2	2	1	217	125	0.490071577796	0.821087466875	0.224	0.535	-0.311
2526	RNF7	RNF7	chr3	+	141457050	141457358	141457050	141457351	141462350	141462398	2526	502	60	583	61	131	125	0.492120309397	0.821087466875	0.889	0.901	-0.012
3061	AGER	AGER	chr6	-	32151052	32151165	32151100	32151165	32150890	32150978	3061	5	11	3	12	172	125	0.492736350142	0.821087466875	0.248	0.154	0.094
384	ATRAID	ATRAID	chr2	+	27435218	27435475	27435218	27435335	27436044	27436166	384	90	344	100	341	250	125	0.491055911155	0.821087466875	0.116	0.128	-0.012
443	HMGN3	HMGN3	chr6	-	79911992	79912106	79912033	79912106	79910961	79911443	443	267	217	359	317	165	125	0.490350394801	0.821087466875	0.482	0.462	0.02
950	CLIP4	CLIP4	chr2	+	29338291	29338531	29338291	29338527	29344239	29344387	950	5	0	17	2	128	125	0.49150639742	0.821087466875	1.0	0.892	0.108
992	FAM193B	FAM193B	chr5	-	176980168	176981548	176981249	176981548	176965905	176966148	992	33	8	19	7	250	125	0.492730784067	0.821087466875	0.673	0.576	0.097
1114	BCL7A	BCL7A	chr12	+	122492710	122492895	122492710	122492832	122496997	122499950	1114	14	53	27	79	187	125	0.494269473538	0.821105506485	0.15	0.186	-0.036
2149	CDKN1C	CDKN1C	chr11	-	2905899	2906995	2906863	2906995	2905228	2905364	2149	28	2	8	0	250	125	0.49459910767	0.821105506485	0.875	1.0	-0.125
2188	ZBTB48	ZBTB48	chr1	+	6640050	6640130	6640050	6640109	6640600	6641359	2188	6	0	9	1	145	125	0.494273594529	0.821105506485	1.0	0.886	0.114
232	THYN1	THYN1	chr11	-	134123120	134123260	134123192	134123260	134122733	134122810	232	92	41	87	32	196	125	0.494843972243	0.821105506485	0.589	0.634	-0.045
44	TNRC6C	TNRC6C	chr17	+	76044925	76047538	76044925	76047529	76060802	76061018	44	1	20	0	12	133	125	0.494425112855	0.821105506485	0.045	0.0	0.045
322	FIGNL1	FIGNL1	chr7	-	50516815	50517421	50517260	50517421	50515878	50515987	322	19	11	38	30	250	125	0.495698663719	0.821827251111	0.463	0.388	0.075
1394	PKM	PKM	chr15	-	72523236	72523727	72523456	72523727	72513508	72513625	1394	3	10	4	7	250	125	0.497103911607	0.822068799769	0.13	0.222	-0.092
140	QARS	QARS	chr3	-	49141789	49141904	49141805	49141904	49141295	49141405	140	44	10	56	9	140	125	0.496766452996	0.822068799769	0.797	0.847	-0.05
514	ARMCX5	ARMCX5	chrX	+	101854425	101854787	101854425	101854775	101856391	101856437	514	4	14	3	19	136	125	0.496502290782	0.822068799769	0.208	0.127	0.081
10	BABAM1	BABAM1	chr19	+	17378184	17378336	17378184	17378325	17379602	17379900	10	175	9	217	15	135	125	0.498805256871	0.822104960399	0.947	0.931	0.016
1424	FAM185A	FAM185A	chr7	+	102389398	102390105	102389398	102389864	102392138	102392248	1424	12	3	6	3	250	125	0.498671574116	0.822104960399	0.667	0.5	0.167
1442	AURKA	AURKA	chr20	-	54966998	54967351	54967223	54967351	54963211	54963258	1442	14	19	44	45	250	125	0.497557262674	0.822104960399	0.269	0.328	-0.059
2588	PBK	PBK	chr8	-	27695168	27695612	27695226	27695612	27690572	27690650	2588	170	19	374	34	182	125	0.498768373101	0.822104960399	0.86	0.883	-0.023
566	SERPINB6	SERPINB6	chr6	-	2971481	2972399	2971825	2972399	2959401	2959576	566	14	0	23	1	250	125	0.499528158684	0.822603982089	1.0	0.92	0.08
1038	HILPDA	HILPDA	chr7	+	128095883	128096077	128095883	128095963	128097254	128098472	1038	72	6	92	5	238	125	0.503129618683	0.822681339795	0.863	0.906	-0.043
1165	GPN3	GPN3	chr12	-	110905930	110906089	110905960	110906089	110902910	110903019	1165	5	122	12	203	154	125	0.503594623973	0.822681339795	0.032	0.046	-0.014
1249	DUS4L	DUS4L	chr7	+	107204401	107204692	107204401	107204504	107207494	107207631	1249	4	1	13	1	250	125	0.503668674606	0.822681339795	0.667	0.867	-0.2
1305	EFCAB11	EFCAB11	chr14	-	90420929	90421121	90421076	90421121	90420249	90420345	1305	31	0	54	1	250	125	0.50307754438	0.822681339795	1.0	0.964	0.036
1770	FLAD1	FLAD1	chr1	+	154955769	154956542	154955769	154955873	154960580	154961325	1770	110	3	138	2	250	125	0.503298850301	0.822681339795	0.948	0.972	-0.024
2121	PRKCSH	PRKCSH	chr19	+	11546077	11546531	11546077	11546527	11546861	11547017	2121	57	427	66	563	128	125	0.502971876687	0.822681339795	0.115	0.103	0.012
2358	ADAMTS14	ADAMTS14	chr10	+	72489857	72490014	72489857	72490005	72492009	72492115	2358	12	30	4	6	133	125	0.503120661464	0.822681339795	0.273	0.385	-0.112
2477	RBM14	RBM14	chr11	+	66391684	66393149	66391684	66391795	66393931	66397397	2477	259	2	448	0	250	125	0.504196939609	0.822681339795	0.985	1.0	-0.015
2834	EPOR	EPOR	chr19	-	11493522	11493908	11493772	11493908	11492605	11492781	2834	2	3	6	4	250	125	0.502934983068	0.822681339795	0.25	0.429	-0.179
35	VCPKMT	VCPKMT	chr14	-	50582786	50582897	50582797	50582897	50582556	50582629	35	9	14	10	23	135	125	0.503790701495	0.822681339795	0.373	0.287	0.086
609	TMEM254	TMEM254	chr10	+	81841395	81841497	81841395	81841490	81841596	81841700	609	5	4	1	0	131	125	0.502644762772	0.822681339795	0.544	1.0	-0.456
1317	ZCCHC6	ZCCHC6	chr9	-	88969185	88969402	88969295	88969402	88967594	88968145	1317	47	0	71	1	234	125	0.505347183696	0.823871595068	1.0	0.974	0.026
1874	PARD3	PARD3	chr10	-	34636883	34637043	34636892	34637043	34630554	34630744	1874	57	247	76	375	133	125	0.505798036554	0.823920595318	0.178	0.16	0.018
1017	ZNRD1	ZNRD1	chr6	+	30029016	30029190	30029016	30029175	30029291	30029446	1017	4	36	2	33	139	125	0.508985033546	0.826362102556	0.091	0.052	0.039
2672	MYB	MYB	chr6	+	135515493	135515598	135515493	135515589	135516885	135517140	2672	4	0	6	1	133	125	0.508560768531	0.826362102556	1.0	0.849	0.151
291	EIF4B	EIF4B	chr12	+	53428395	53428508	53428395	53428493	53431192	53431406	291	113	1037	140	1405	139	125	0.507786075354	0.826362102556	0.089	0.082	0.007
341	PPCS	PPCS	chr1	+	42922917	42923238	42922917	42923021	42925273	42926901	341	8	160	18	269	250	125	0.508844792593	0.826362102556	0.024	0.032	-0.008
824	LPIN3	LPIN3	chr20	+	39986521	39986674	39986521	39986597	39986876	39986991	824	23	4	47	5	201	125	0.50955931495	0.826609062694	0.781	0.854	-0.073
1119	NME6	NME6	chr3	-	48342759	48342901	48342785	48342901	48339916	48340013	1119	2	16	4	17	150	125	0.511394566255	0.828213863298	0.094	0.164	-0.07
715	PCDH7	PCDH7	chr4	+	30921774	30921991	30921774	30921967	31144094	31148423	715	13	4	3	2	148	125	0.511183834526	0.828213863298	0.733	0.559	0.174
1035	DGUOK-AS1	DGUOK-AS1	chr2	-	74208235	74208566	74208261	74208566	74185094	74185334	1035	1	1	7	2	150	125	0.515361566364	0.828471220805	0.455	0.745	-0.29
1185	TUG1	TUG1	chr22	+	31368840	31369587	31368840	31369573	31371155	31375380	1185	92	86	102	109	138	125	0.513656539648	0.828471220805	0.492	0.459	0.033
1303	TMEM230	TMEM230	chr20	-	5093375	5093733	5093606	5093733	5089977	5090091	1303	46	152	57	162	250	125	0.512192594196	0.828471220805	0.131	0.15	-0.019
1634	ZNF276	ZNF276	chr16	+	89793686	89793765	89793686	89793733	89795642	89795726	1634	24	38	16	33	156	125	0.514612889165	0.828471220805	0.336	0.28	0.056
2286	C10orf2	C10orf2	chr10	+	102747292	102749210	102747292	102747370	102749400	102749641	2286	40	1	55	3	250	125	0.514099893984	0.828471220805	0.952	0.902	0.05
2970	ZNF202	ZNF202	chr11	-	123601194	123601693	123601198	123601693	123600322	123600533	2970	21	8	12	7	128	125	0.512496746474	0.828471220805	0.719	0.626	0.093
328	AADAT	AADAT	chr4	-	171010762	171010887	171010774	171010887	171009546	171009715	328	0	51	1	44	136	125	0.514413635579	0.828471220805	0.0	0.02	-0.02
418	TMEM139	TMEM139	chr7	+	142981991	142982091	142981991	142982067	142983516	142985142	418	8	2	10	1	148	125	0.514021512089	0.828471220805	0.772	0.894	-0.122
996	CDK11B	CDK11B	chr1	-	1650766	1650894	1650796	1650894	1647784	1647917	996	44	56	51	54	154	125	0.515231794524	0.828471220805	0.389	0.434	-0.045
1786	KLF6	KLF6	chr10	-	3823958	3824406	3823986	3824406	3818187	3821782	1786	683	2	708	7	152	125	0.515937704766	0.828717002405	0.996	0.988	0.008
2611	HNRNPH2	HNRNPH2	chrX	+	100663120	100663307	100663120	100663295	100666923	100669128	2611	249	39	378	51	136	125	0.51683967322	0.82948531161	0.854	0.872	-0.018
2537	OXLD1	OXLD1	chr17	-	79633175	79633667	79633547	79633667	79632065	79632614	2537	10	1	8	2	250	125	0.518122869497	0.830863700635	0.833	0.667	0.166
1961	CXorf40A	CXorf40A	chrX	+	148623563	148623630	148623563	148623611	148626913	148627046	1961	13	39	11	24	143	125	0.51897227972	0.831544782072	0.226	0.286	-0.06
1121	TIRAP	TIRAP	chr11	+	126159559	126159728	126159559	126159712	126160697	126160856	1121	1	1	4	1	140	125	0.521638982736	0.834451902122	0.472	0.781	-0.309
1702	RWDD3	RWDD3	chr1	+	95709766	95710271	95709766	95710207	95712311	95712781	1702	20	1	17	2	188	125	0.521406674557	0.834451902122	0.93	0.85	0.08
1193	EIF3C	EIF3C	chr16	-	28725641	28725767	28725671	28725767	28725229	28725419	1193	1	1	4	1	154	125	0.522885574551	0.834543866706	0.448	0.765	-0.317
1234	RCHY1	RCHY1	chr4	-	76439364	76439640	76439450	76439640	76434386	76434506	1234	4	5	6	4	210	125	0.523868827956	0.834543866706	0.323	0.472	-0.149
221	CTNND1	CTNND1	chr11	+	57529233	57529591	57529233	57529540	57561481	57561553	221	77	9	182	16	175	125	0.52404774637	0.834543866706	0.859	0.89	-0.031
2452	SLC35G2	SLC35G2	chr3	+	136537860	136538470	136537860	136538056	136573284	136574734	2452	11	8	14	15	250	125	0.524253807992	0.834543866706	0.407	0.318	0.089
483	YPEL5	YPEL5	chr2	+	30371110	30371407	30371110	30371171	30379493	30379658	483	89	5	71	6	250	125	0.52298770654	0.834543866706	0.899	0.855	0.044
846	AKT1S1	AKT1S1	chr19	-	50379859	50380644	50380493	50380644	50376173	50376559	846	67	6	69	4	250	125	0.522938330683	0.834543866706	0.848	0.896	-0.048
2033	THAP5	THAP5	chr7	-	108206273	108206466	108206395	108206466	108202587	108205549	2033	42	5	33	6	246	125	0.52479746673	0.834587567317	0.81	0.736	0.074
2330	NOP56	NOP56	chr20	+	2636579	2636860	2636579	2636680	2637046	2637195	2330	368	306	568	443	250	125	0.525133750222	0.834587567317	0.376	0.391	-0.015
2350	C6orf1	C6orf1	chr6	-	34216503	34216885	34216755	34216885	34215457	34215641	2350	30	57	15	22	250	125	0.52633970708	0.835148416907	0.208	0.254	-0.046
3040	ECI1	ECI1	chr16	-	2293318	2293440	2293369	2293440	2293046	2293225	3040	251	3	306	2	175	125	0.526134299941	0.835148416907	0.984	0.991	-0.007
1125	CCDC90B	CCDC90B	chr11	-	82996595	82997450	82996915	82997450	82991183	82991303	1125	122	162	116	138	250	125	0.529968139576	0.835991378336	0.274	0.296	-0.022
1232	RCHY1	RCHY1	chr4	-	76439406	76439640	76439450	76439640	76434386	76434506	1232	104	5	129	4	168	125	0.529463555372	0.835991378336	0.939	0.96	-0.021
1832	MICA	MICA	chr6	+	31367560	31368560	31367560	31368540	31378319	31378574	1832	12	16	6	12	144	125	0.529934924245	0.835991378336	0.394	0.303	0.091
2298	NFIL3	NFIL3	chr9	-	94186542	94186908	94186690	94186908	94171326	94173188	2298	1	3	0	2	250	125	0.530092006454	0.835991378336	0.143	0.0	0.143
2752	NSUN4	NSUN4	chr1	+	46806849	46807537	46806849	46807169	46810472	46810816	2752	1	1	4	1	250	125	0.527534225489	0.835991378336	0.333	0.667	-0.334
2958	MKL2	MKL2	chr16	+	14340329	14341364	14340329	14341214	14342782	14342938	2958	99	1	113	0	250	125	0.529362528	0.835991378336	0.98	1.0	-0.02
377	ODC1	ODC1	chr2	-	10587599	10587925	10587753	10587925	10585280	10585390	377	5	2	2	2	250	125	0.530286665931	0.835991378336	0.556	0.333	0.223
481	PTBP3	PTBP3	chr9	-	115060111	115060196	115060120	115060196	115038123	115038293	481	154	89	222	143	133	125	0.527967065434	0.835991378336	0.619	0.593	0.026
1256	TTI2	TTI2	chr8	-	33370477	33370703	33370599	33370703	33369484	33370230	1256	1	15	2	13	246	125	0.531636592906	0.836099958964	0.033	0.073	-0.04
1416	FAM156A	FAM156A	chrX	+	52985470	52985953	52985470	52985544	52986285	52986436	1416	7	13	4	12	250	125	0.531258438583	0.836099958964	0.212	0.143	0.069
2738	TMCO1	TMCO1	chr1	-	165737718	165738159	165737918	165738159	165737428	165737506	2738	26	432	42	592	250	125	0.531028340977	0.836099958964	0.029	0.034	-0.005
151	TMEM218	TMEM218	chr11	-	124972532	124972705	124972629	124972705	124972027	124972247	151	21	2	43	7	221	125	0.532499401093	0.836113734836	0.856	0.777	0.079
802	CTAGE5	CTAGE5	chr14	+	39746137	39746269	39746137	39746159	39748540	39748562	802	46	8	87	11	234	125	0.532237871694	0.836113734836	0.754	0.809	-0.055
2118	CNTLN	CNTLN	chr9	+	17134988	17135423	17134988	17135234	17143285	17143374	2118	24	0	48	1	250	125	0.533783932646	0.836175332228	1.0	0.96	0.04
349	WDR61	WDR61	chr15	-	78591797	78592068	78591903	78592068	78588016	78588067	349	0	127	4	142	230	125	0.533525029826	0.836175332228	0.0	0.015	-0.015
512	GSTT2	GSTT2	chr22	-	24324818	24324969	24324888	24324969	24323138	24323226	512	70	1	48	0	194	125	0.533819798409	0.836175332228	0.978	1.0	-0.022
1396	EIF1AD	EIF1AD	chr11	-	65769380	65769637	65769510	65769637	65767773	65767976	1396	52	10	88	22	250	125	0.534637346153	0.836786509806	0.722	0.667	0.055
3037	SERPINB8	SERPINB8	chr18	+	61637262	61637421	61637262	61637404	61645532	61645710	3037	14	24	13	30	141	125	0.536207541938	0.838573775651	0.341	0.278	0.063
2116	CCDC74A	CCDC74A	chr2	+	132285406	132285919	132285406	132285793	132287219	132287264	2116	62	93	12	23	250	125	0.536646962336	0.838591182964	0.25	0.207	0.043
1349	TUBB	TUBB	chr6	+	30689325	30689772	30689325	30689675	30690313	30690422	1349	9	25	9	35	221	125	0.540084399023	0.838608448285	0.169	0.127	0.042
1398	EIF1AD	EIF1AD	chr11	-	65769380	65769637	65769510	65769637	65767773	65767877	1398	54	8	84	9	250	125	0.538718000214	0.838608448285	0.771	0.824	-0.053
2185	ZBTB48	ZBTB48	chr1	+	6640050	6640130	6640050	6640109	6645978	6646090	2185	1	0	1	1	145	125	0.53915228308	0.838608448285	1.0	0.463	0.537
2626	FGFR1	FGFR1	chr8	-	38285863	38285953	38285869	38285953	38285438	38285611	2626	103	173	59	87	130	125	0.537374692824	0.838608448285	0.364	0.395	-0.031
3087	PPP1R8	PPP1R8	chr1	+	28157324	28157877	28157324	28157757	28159266	28159327	3087	15	6	16	4	244	125	0.538800522084	0.838608448285	0.562	0.672	-0.11
747	THTPA	THTPA	chr14	+	24025190	24026248	24025190	24025552	24027903	24028790	747	12	8	19	18	250	125	0.539898126827	0.838608448285	0.429	0.345	0.084
843	MAGED4	MAGED4	chrX	-	51805317	51805760	51805329	51805760	51804922	51805134	843	1	0	1	1	136	125	0.538553202021	0.838608448285	1.0	0.479	0.521
86	CD4	CD4	chr12	+	6923307	6923479	6923307	6923444	6923924	6924158	86	1	1	1	0	159	125	0.539873066424	0.838608448285	0.44	1.0	-0.56
3093	LYRM2	LYRM2	chr6	-	90347990	90348216	90348122	90348216	90347460	90347601	3093	8	14	7	8	250	125	0.543665977295	0.842832924421	0.222	0.304	-0.082
401	SLC35B3	SLC35B3	chr6	-	8435174	8435800	8435460	8435800	8430096	8430390	401	17	6	14	3	250	125	0.5432421974	0.842832924421	0.586	0.7	-0.114
2501	ANKRD42	ANKRD42	chr11	+	82921341	82921461	82921341	82921458	82922336	82922472	2501	45	0	51	1	127	125	0.544194744746	0.842985213776	1.0	0.98	0.02
2801	RABL2A	RABL2A	chr2	+	114398932	114399057	114398932	114399027	114399357	114399441	2801	3	5	1	4	154	125	0.545174644498	0.843835536701	0.328	0.169	0.159
85	CD4	CD4	chr12	+	6923307	6923466	6923307	6923444	6923924	6924158	85	3	1	2	0	146	125	0.546790541093	0.845668151232	0.72	1.0	-0.28
1202	C7orf49	C7orf49	chr7	-	134855150	134855578	134855403	134855578	134853500	134853812	1202	56	61	85	80	250	125	0.548902199675	0.848264014967	0.315	0.347	-0.032
2551	SKIL	SKIL	chr3	+	170102320	170102553	170102320	170102415	170108010	170108252	2551	158	7	162	5	250	125	0.550537497441	0.8500831196	0.919	0.942	-0.023
2773	HCCS	HCCS	chrX	+	11129405	11129638	11129405	11129543	11130138	11130280	2773	108	7	111	5	219	125	0.551381798719	0.8500831196	0.898	0.927	-0.029
845	AKT1S1	AKT1S1	chr19	-	50380281	50380644	50380493	50380644	50376173	50376559	845	71	6	71	4	250	125	0.551159270821	0.8500831196	0.855	0.899	-0.044
342	PPCS	PPCS	chr1	+	42922164	42922744	42922164	42922395	42922917	42923021	342	165	2	175	1	250	125	0.552401046556	0.850984460391	0.976	0.989	-0.013
2784	PHF8	PHF8	chrX	-	54012248	54012382	54012339	54012382	54011346	54011660	2784	69	0	87	1	215	125	0.553047821065	0.85131103274	1.0	0.981	0.019
2503	DHCR7	DHCR7	chr11	-	71159335	71159477	71159358	71159477	71158655	71158780	2503	273	33	356	37	147	125	0.553984474042	0.852003679447	0.876	0.891	-0.015
2544	OXLD1	OXLD1	chr17	-	79633179	79633667	79633547	79633667	79632065	79632614	2544	5	1	4	2	250	125	0.554368073348	0.852003679447	0.714	0.5	0.214
23	USP43	USP43	chr17	+	9604668	9605017	9604668	9605002	9613272	9613431	23	20	6	74	16	139	125	0.555873367067	0.852692105471	0.75	0.806	-0.056
312	TRAPPC3	TRAPPC3	chr1	-	36614692	36615115	36614937	36615115	36603396	36603579	312	7	3	9	2	250	125	0.556122481454	0.852692105471	0.538	0.692	-0.154
622	SLFN11	SLFN11	chr17	-	33694559	33694719	33694621	33694719	33693965	33694082	622	2	3	0	1	186	125	0.555800385254	0.852692105471	0.309	0.0	0.309
2114	DNAJC16	DNAJC16	chr1	+	15892576	15892905	15892576	15892675	15893593	15893764	2114	4	48	6	48	250	125	0.556645027073	0.852825479663	0.04	0.059	-0.019
1041	HMGA1	HMGA1	chr6	+	34208513	34208692	34208513	34208659	34210488	34210572	1041	4868	1368	7735	2225	157	125	0.557650426738	0.853030887151	0.739	0.735	0.004
829	YAP1	YAP1	chr11	+	102076623	102076817	102076623	102076805	102080247	102080295	829	49	122	107	236	136	125	0.557442908316	0.853030887151	0.27	0.294	-0.024
21	AKAP8L	AKAP8L	chr19	-	15514285	15514526	15514468	15514526	15511960	15512414	21	370	4	309	5	250	125	0.558940963157	0.853960505589	0.979	0.969	0.01
2589	ARL5A	ARL5A	chr2	-	152684644	152685009	152684902	152685009	152671652	152671713	2589	47	1	70	3	250	125	0.559130422965	0.853960505589	0.959	0.921	0.038
3077	FGFR4	FGFR4	chr5	+	176520406	176520552	176520406	176520502	176520654	176520776	3077	137	12	176	12	174	125	0.559878242587	0.854436164447	0.891	0.913	-0.022
1598	PIGA	PIGA	chrX	-	15349337	15350114	15349995	15350114	15344035	15344168	1598	44	4	125	16	250	125	0.561627590584	0.856438335174	0.846	0.796	0.05
104	NTMT1	NTMT1	chr9	+	132394928	132395144	132394928	132395080	132396332	132396500	104	518	8	697	14	188	125	0.563261635741	0.857594310094	0.977	0.971	0.006
2499	CFL2	CFL2	chr14	-	35182602	35182767	35182713	35182767	35182265	35182342	2499	258	8	243	10	235	125	0.563114971078	0.857594310094	0.945	0.928	0.017
507	RBMS1	RBMS1	chr2	-	161143479	161143595	161143488	161143595	161141505	161141555	507	203	168	261	234	133	125	0.563756456379	0.857680762696	0.532	0.512	0.02
1616	FLYWCH2	FLYWCH2	chr16	+	2933195	2933367	2933195	2933273	2945220	2945321	1616	50	1	22	0	218	125	0.564779513583	0.857904024512	0.966	1.0	-0.034
2680	UNKL	UNKL	chr16	-	1419934	1420358	1420130	1420358	1417656	1417859	2680	4	16	2	14	250	125	0.564767355891	0.857904024512	0.111	0.067	0.044
2642	RPL23AP7	RPL23AP7	chr2	-	114384457	114384715	114384614	114384715	114383185	114383306	2642	106	101	80	86	250	125	0.565633676617	0.858223322535	0.344	0.317	0.027
2650	C1D	C1D	chr2	-	68290076	68290159	68290089	68290159	68280192	68280269	2650	5	13	5	20	137	125	0.566304664308	0.858223322535	0.26	0.186	0.074
350	C17orf62	C17orf62	chr17	-	80408408	80408707	80408575	80408707	80407306	80407356	350	0	3	1	6	250	125	0.566147365814	0.858223322535	0.0	0.077	-0.077
2950	APEX1	APEX1	chr14	+	20923289	20923553	20923289	20923497	20923736	20923862	2950	692	85	969	109	180	125	0.569671253711	0.862657629363	0.85	0.861	-0.011
1538	FAM193A	FAM193A	chr4	+	2696672	2696869	2696672	2696856	2698089	2698320	1538	1	46	0	74	137	125	0.572231504851	0.863862210099	0.019	0.0	0.019
1977	DERL2	DERL2	chr17	-	5389182	5389550	5389388	5389550	5388470	5388536	1977	9	147	13	164	250	125	0.570939449425	0.863862210099	0.03	0.038	-0.008
473	HELLS	HELLS	chr10	+	96336418	96336562	96336418	96336466	96342719	96342816	473	6	0	28	2	220	125	0.572036277627	0.863862210099	1.0	0.888	0.112
808	PQBP1	PQBP1	chrX	+	48755194	48755376	48755194	48755365	48755774	48755859	808	22	162	30	262	135	125	0.571614299584	0.863862210099	0.112	0.096	0.016
1343	MLLT4	MLLT4	chr6	+	168366436	168366725	168366436	168366533	168369793	168369878	1343	116	0	257	2	250	125	0.57462841407	0.865875945026	1.0	0.985	0.015
1513	TLE1	TLE1	chr9	-	84267098	84267203	84267128	84267203	84235355	84235472	1513	23	15	25	21	154	125	0.575227581597	0.865875945026	0.554	0.491	0.063
2190	CASP8AP2	CASP8AP2	chr6	+	90539618	90539825	90539618	90539653	90556280	90556363	2190	12	1	11	2	250	125	0.575334323023	0.865875945026	0.857	0.733	0.124
2997	NRM	NRM	chr6	-	30657801	30658020	30657823	30658020	30657052	30657229	2997	2	68	4	82	146	125	0.574291448951	0.865875945026	0.025	0.04	-0.015
1344	MLLT4	MLLT4	chr6	+	168343808	168343874	168343808	168343871	168344081	168344155	1344	152	3	312	9	127	125	0.578699531778	0.870239185544	0.98	0.972	0.008
1550	CPXM1	CPXM1	chr20	-	2776244	2776542	2776466	2776542	2775922	2776062	1550	552	7	29	0	250	125	0.579122399777	0.870239185544	0.975	1.0	-0.025
2389	PIGG	PIGG	chr4	+	492988	493836	492988	493514	494184	494390	2389	2	13	2	24	250	125	0.579728913473	0.870482524985	0.071	0.04	0.031
1089	MITF	MITF	chr3	+	69986972	69987200	69986972	69987032	69990386	69990482	1089	77	0	107	1	250	125	0.58119072714	0.87200876915	1.0	0.982	0.018
375	POPDC3	POPDC3	chr6	-	105609299	105610035	105609670	105610035	105607585	105607694	375	2	8	2	4	250	125	0.581692836244	0.872093854032	0.111	0.2	-0.089
1620	CRYAB	CRYAB	chr11	-	111783828	111783937	111783862	111783937	111782247	111782646	1620	6	1	3	0	158	125	0.582421562603	0.87251830113	0.826	1.0	-0.174
1065	IQCH-AS1	IQCH-AS1	chr15	-	67813831	67814182	67813856	67814182	67811337	67811440	1065	5	4	14	7	149	125	0.583706693048	0.873662122821	0.512	0.627	-0.115
1994	ZNF827	ZNF827	chr4	-	146686130	146686317	146686139	146686317	146684241	146684274	1994	12	10	14	16	133	125	0.584077486605	0.873662122821	0.53	0.451	0.079
2753	NSUN4	NSUN4	chr1	+	46810472	46810816	46810472	46810634	46818539	46818700	2753	89	6	87	8	250	125	0.586393157419	0.876456337577	0.881	0.845	0.036
1671	DBI	DBI	chr2	+	120124623	120125039	120124623	120124790	120125763	120125881	1671	6	8	8	7	250	125	0.588017362398	0.87695109368	0.273	0.364	-0.091
2388	PIGG	PIGG	chr4	+	492988	493278	492988	493087	494184	494390	2388	90	4	104	3	250	125	0.587781759973	0.87695109368	0.918	0.945	-0.027
943	ALKBH8	ALKBH8	chr11	-	107436326	107436461	107436355	107436461	107431490	107431625	943	18	9	17	6	153	125	0.588067817161	0.87695109368	0.62	0.698	-0.078
1954	PTPN13	PTPN13	chr4	+	87685745	87685892	87685745	87685877	87686547	87686641	1954	27	105	25	115	139	125	0.589961264803	0.878436620901	0.188	0.164	0.024
562	SERPINB6	SERPINB6	chr6	-	2971481	2972399	2971724	2972399	2959401	2959576	562	10	31	21	51	250	125	0.589911707792	0.878436620901	0.139	0.171	-0.032
525	XRCC4	XRCC4	chr5	+	82373316	82373481	82373316	82373434	82400728	82400877	525	3	22	2	25	171	125	0.591567967364	0.880159635333	0.091	0.055	0.036
1271	RAB34	RAB34	chr17	-	27042212	27042294	27042236	27042294	27042049	27042140	1271	807	111	994	147	148	125	0.593964533034	0.882384336632	0.86	0.851	0.009
662	STARD4	STARD4	chr5	-	110848082	110848295	110848088	110848295	110842027	110842077	662	26	2	49	6	130	125	0.593771506477	0.882384336632	0.926	0.887	0.039
2923	SENP1	SENP1	chr12	-	48499184	48499775	48499239	48499775	48495251	48495299	2923	19	5	38	7	179	125	0.594907531206	0.883115197954	0.726	0.791	-0.065
1557	HCFC1R1	HCFC1R1	chr16	-	3073847	3074287	3074181	3074287	3073474	3073531	1557	110	1	129	0	250	125	0.596298852706	0.884359719724	0.982	1.0	-0.018
1986	LPPR2	LPPR2	chr19	+	11474388	11474511	11474388	11474495	11474836	11474888	1986	19	30	7	8	140	125	0.59664922868	0.884359719724	0.361	0.439	-0.078
2082	KAT6B	KAT6B	chr10	+	76735156	76735539	76735156	76735212	76737073	76737195	2082	14	5	17	4	250	125	0.59877379415	0.885097580272	0.583	0.68	-0.097
2522	FGD5-AS1	FGD5-AS1	chr3	-	14988593	14989012	14988616	14989012	14984285	14987661	2522	161	16	254	30	147	125	0.599151614744	0.885097580272	0.895	0.878	0.017
303	TRMT2B	TRMT2B	chrX	-	100306772	100307105	100306805	100307105	100296305	100296360	303	2	0	9	2	157	125	0.597874195737	0.885097580272	1.0	0.782	0.218
477	GOSR1	GOSR1	chr17	+	28804425	28804504	28804425	28804482	28808160	28808275	477	2	93	4	116	146	125	0.599407247927	0.885097580272	0.018	0.029	-0.011
632	ARSA	ARSA	chr22	-	51065983	51066601	51066373	51066601	51065593	51065834	632	99	1	101	2	250	125	0.598901543395	0.885097580272	0.98	0.962	0.018
1691	PHPT1	PHPT1	chr9	+	139743267	139744048	139743267	139744025	139744464	139744589	1691	86	20	75	21	147	125	0.599942638537	0.885220562363	0.785	0.752	0.033
2133	SUV39H2	SUV39H2	chr10	+	14938844	14939516	14938844	14938976	14941537	14941684	2133	76	5	147	7	250	125	0.600525234184	0.885412958232	0.884	0.913	-0.029
1816	RBM12	RBM12	chr20	-	34252681	34252878	34252723	34252878	34246851	34246936	1816	57	3	105	8	166	125	0.60147862367	0.886151350749	0.935	0.908	0.027
2391	PIGG	PIGG	chr4	+	492988	493514	492988	493087	494184	494390	2391	40	4	46	3	250	125	0.602181653291	0.886520058003	0.833	0.885	-0.052
1483	ZNF302	ZNF302	chr19	+	35168543	35168761	35168543	35168738	35169641	35169718	1483	6	3	1	0	147	125	0.603056818521	0.886885240676	0.63	1.0	-0.37
740	ABHD11	ABHD11	chr7	-	73151550	73152065	73151891	73152065	73151258	73151440	740	186	4	446	13	250	125	0.603335618274	0.886885240676	0.959	0.945	0.014
298	MLH1	MLH1	chr3	+	37042445	37042544	37042445	37042539	37045891	37045965	298	82	4	93	3	129	125	0.604520464317	0.887960291922	0.952	0.968	-0.016
3085	CXXC1	CXXC1	chr18	-	47811089	47811209	47811101	47811209	47810747	47810932	3085	6	92	10	116	136	125	0.607529695252	0.891711501727	0.057	0.073	-0.016
1699	RWDD3	RWDD3	chr1	+	95709766	95710271	95709766	95710254	95712097	95712213	1699	7	23	4	19	141	125	0.608132201897	0.891927229449	0.212	0.157	0.055
972	TMEM9	TMEM9	chr1	-	201123275	201123683	201123576	201123683	201122985	201123087	972	13	3	21	3	250	125	0.609489196349	0.893248388062	0.684	0.778	-0.094
2800	LOC100288798	LOC100288798	chr12	+	46777458	46777496	46777458	46777478	46781529	46781755	2800	6	1	9	3	142	125	0.611322886716	0.895265678526	0.841	0.725	0.116
2810	HYI	HYI	chr1	-	43919056	43919168	43919083	43919168	43917875	43917990	2810	123	15	186	27	151	125	0.614241201769	0.898867169704	0.872	0.851	0.021
2092	IL4I1	IL4I1	chr19	-	50432582	50432796	50432606	50432796	50430950	50431072	2092	118	6	150	10	148	125	0.615395884322	0.899212792166	0.943	0.927	0.016
3050	LOC81691	LOC81691	chr16	+	20817766	20818139	20817766	20818027	20818273	20818413	3050	0	1	4	9	236	125	0.615312125659	0.899212792166	0.0	0.191	-0.191
1161	TAF1	TAF1	chrX	+	70678090	70678216	70678090	70678207	70678999	70679101	1161	13	1	5	0	133	125	0.616757823151	0.899805407116	0.924	1.0	-0.076
1763	CCDC120	CCDC120	chrX	+	48916496	48916626	48916496	48916590	48919489	48919648	1763	19	9	41	15	160	125	0.616690319198	0.899805407116	0.623	0.681	-0.058
2708	EZH2	EZH2	chr7	-	148543561	148543690	148543588	148543690	148529725	148529842	2708	81	18	126	33	151	125	0.617180113257	0.899805407116	0.788	0.76	0.028
1140	ZNF529-AS1	ZNF529-AS1	chr19	+	37063971	37064457	37063971	37064427	37065722	37065802	1140	8	5	12	5	154	125	0.619036229667	0.901114044408	0.565	0.661	-0.096
1591	MAPK10	MAPK10	chr4	-	87115461	87115560	87115488	87115560	87080450	87080620	1591	7	18	2	3	151	125	0.620058090632	0.901114044408	0.244	0.356	-0.112
2716	SERPINA1	SERPINA1	chr14	-	94855137	94855347	94855155	94855347	94854896	94855000	2716	1	1	3	1	142	125	0.619588218199	0.901114044408	0.468	0.725	-0.257
691	ATP2A1-AS1	ATP2A1-AS1	chr16	-	28890809	28891242	28890862	28891242	28890277	28890428	691	1	4	8	17	177	125	0.620378821176	0.901114044408	0.15	0.249	-0.099
712	ZBTB44	ZBTB44	chr11	-	130106687	130106988	130106904	130106988	130103202	130103277	712	30	1	49	3	250	125	0.620369853184	0.901114044408	0.938	0.891	0.047
1105	ADRM1	ADRM1	chr20	+	60877951	60878105	60877951	60878101	60878623	60878837	1105	256	32	275	39	128	125	0.622701174274	0.901811315997	0.887	0.873	0.014
1522	SIKE1	SIKE1	chr1	-	115323007	115323308	115323069	115323308	115321762	115321905	1522	4	7	2	6	186	125	0.622584318393	0.901811315997	0.277	0.183	0.094
628	VDR	VDR	chr12	-	48298346	48298814	48298737	48298814	48276476	48276557	628	0	5	1	14	250	125	0.622585577413	0.901811315997	0.0	0.034	-0.034
753	KIAA1033	KIAA1033	chr12	+	105527547	105527677	105527547	105527674	105531663	105531789	753	2	106	4	136	127	125	0.621765649739	0.901811315997	0.018	0.028	-0.01
1474	ZNF302	ZNF302	chr19	+	35168543	35169008	35168543	35168701	35169641	35169718	1474	1	1	3	1	250	125	0.623516395206	0.902324539404	0.333	0.6	-0.267
1829	IFI6	IFI6	chr1	-	27995743	27995857	27995755	27995857	27994968	27995046	1829	41	104	27	79	136	125	0.624749265404	0.902496995756	0.266	0.239	0.027
1852	ZNF33B	ZNF33B	chr10	-	43127737	43127887	43127742	43127887	43127376	43127472	1852	1	26	1	55	129	125	0.624386894365	0.902496995756	0.036	0.017	0.019
2178	RFWD2	RFWD2	chr1	-	176132950	176133027	176132962	176133027	176132004	176132124	2178	79	28	113	46	136	125	0.62501834844	0.902496995756	0.722	0.693	0.029
101	NTMT1	NTMT1	chr9	+	132388431	132388600	132388431	132388574	132394928	132395144	101	9	248	10	348	150	125	0.625545645299	0.902592758655	0.029	0.023	0.006
1145	PCDHGA11	PCDHGA11	chr5	+	140800536	140803227	140800536	140802672	140874373	140874432	1145	28	1	10	0	250	125	0.626140572744	0.902785892071	0.933	1.0	-0.067
2571	C18orf54	C18orf54	chr18	+	51888012	51888801	51888012	51888261	51889140	51889291	2571	24	9	40	19	250	125	0.627381323582	0.903909221173	0.571	0.513	0.058
587	ATG9A	ATG9A	chr2	-	220088590	220088744	220088649	220088744	220088306	220088486	587	250	4	275	3	183	125	0.628446577516	0.904778234394	0.977	0.984	-0.007
1024	PIGBOS1	PIGBOS1	chr15	-	55611061	55611392	55611104	55611392	55609381	55610065	1024	36	13	24	11	167	125	0.631321206874	0.90541476179	0.675	0.62	0.055
2263	TRRAP	TRRAP	chr7	+	98580886	98581115	98580886	98581082	98581715	98581981	2263	25	64	42	93	157	125	0.632356514631	0.90541476179	0.237	0.264	-0.027
2314	SMIM22	SMIM22	chr16	+	4845948	4846049	4845948	4846034	4846190	4846492	2314	5	3	12	11	139	125	0.630668195821	0.90541476179	0.6	0.495	0.105
2994	ARHGDIA	ARHGDIA	chr17	-	79827205	79827501	79827417	79827501	79827048	79827112	2994	1255	6	2448	15	250	125	0.632537739934	0.90541476179	0.991	0.988	0.003
46	RUSC2	RUSC2	chr9	+	35546426	35548532	35546426	35548207	35555056	35555698	46	106	0	119	1	250	125	0.632955074796	0.90541476179	1.0	0.983	0.017
573	HUS1	HUS1	chr7	-	48019006	48019222	48019064	48019222	48018285	48018413	573	8	39	23	90	182	125	0.632497581508	0.90541476179	0.123	0.149	-0.026
760	COMMD5	COMMD5	chr8	-	146078110	146078452	146078377	146078452	146075550	146076780	760	17	53	17	64	250	125	0.633050464193	0.90541476179	0.138	0.117	0.021
926	ZMYND8	ZMYND8	chr20	-	45867501	45867882	45867639	45867882	45865069	45865260	926	28	44	18	34	250	125	0.631611958095	0.90541476179	0.241	0.209	0.032
964	CDK10	CDK10	chr16	+	89753075	89753205	89753075	89753167	89756960	89757032	964	34	7	21	3	162	125	0.633017975973	0.90541476179	0.789	0.844	-0.055
2790	DCTD	DCTD	chr4	-	183838440	183838630	183838463	183838630	183836613	183836728	2790	45	36	71	65	147	125	0.635279559599	0.905955846828	0.515	0.482	0.033
2840	MAPKAPK3	MAPKAPK3	chr3	+	50654561	50654672	50654561	50654657	50654944	50655215	2840	16	35	19	34	139	125	0.634214404069	0.905955846828	0.291	0.334	-0.043
2965	PFDN6	PFDN6	chr6	+	33257373	33257405	33257373	33257397	33257546	33257697	2965	23	35	35	45	132	125	0.63453667504	0.905955846828	0.384	0.424	-0.04
699	PCSK9	PCSK9	chr1	+	55523708	55523882	55523708	55523830	55524171	55524320	699	126	5	273	14	176	125	0.635004085764	0.905955846828	0.947	0.933	0.014
3111	BCL2L1	BCL2L1	chr20	-	30309457	30310151	30309646	30310151	30252260	30253889	3111	1993	52	3841	92	250	125	0.635827164787	0.906076847637	0.95	0.954	-0.004
2252	ZNF484	ZNF484	chr9	-	95640101	95640320	95640171	95640320	95637296	95637341	2252	2	2	2	4	194	125	0.637227179449	0.90674818842	0.392	0.244	0.148
2616	FAM65C	FAM65C	chr20	-	49307477	49308067	49307662	49308067	49247274	49247393	2616	1	15	0	5	250	125	0.637687566626	0.90674818842	0.032	0.0	0.032
2757	HAP1	HAP1	chr17	-	39888946	39889050	39888970	39889050	39888481	39888646	2757	1	2	0	1	148	125	0.637251206288	0.90674818842	0.297	0.0	0.297
1148	COMMD6	COMMD6	chr13	-	76111619	76111811	76111634	76111811	76104249	76104402	1148	2	2	2	4	139	125	0.639457507358	0.907022493691	0.473	0.31	0.163
1312	ZNF146	ZNF146	chr19	+	36705503	36706098	36705503	36706057	36719649	36719721	1312	41	15	31	14	165	125	0.638788730827	0.907022493691	0.674	0.627	0.047
2077	C3orf17	C3orf17	chr3	-	112732795	112732879	112732799	112732879	112729891	112730253	2077	1	2	0	1	128	125	0.638993641908	0.907022493691	0.328	0.0	0.328
214	BCL2L11	BCL2L11	chr2	+	111881309	111881716	111881309	111881446	111921709	111926022	214	17	1	6	0	250	125	0.639812978255	0.907022493691	0.895	1.0	-0.105
2821	LINC01140	LINC01140	chr1	+	87597608	87597942	87597608	87597935	87599296	87599401	2821	2	0	5	1	131	125	0.640196673279	0.907022493691	1.0	0.827	0.173
2426	FBXO43	FBXO43	chr8	-	101157234	101158099	101157278	101158099	101152910	101154396	2426	4	2	2	2	168	125	0.641207577653	0.907797857588	0.598	0.427	0.171
1777	AKT2	AKT2	chr19	-	40771128	40771258	40771165	40771258	40762832	40762961	1777	274	5	440	6	161	125	0.642795219585	0.908731436785	0.977	0.983	-0.006
792	LAT2	LAT2	chr7	+	73629151	73629340	73629151	73629270	73630276	73630399	792	2	1	1	0	194	125	0.64269770643	0.908731436785	0.563	1.0	-0.437
1335	PMEPA1	PMEPA1	chr20	-	56285515	56285670	56285522	56285670	56234598	56234753	1335	36	9	46	9	131	125	0.644534485091	0.910532844017	0.792	0.83	-0.038
1934	CUL7	CUL7	chr6	-	43019850	43020534	43019946	43020534	43019349	43019501	1934	60	121	43	97	220	125	0.64628037002	0.912340998197	0.22	0.201	0.019
2767	PPP4R3A	PPP4R3A	chr14	-	91942154	91942310	91942193	91942310	91939582	91939714	2767	116	42	141	57	163	125	0.647146889459	0.912900248454	0.679	0.655	0.024
29	GMNN	GMNN	chr6	+	24775158	24775472	24775158	24775264	24777449	24777525	29	178	0	375	2	250	125	0.647609011799	0.912900248454	1.0	0.989	0.011
2553	ZNF37A	ZNF37A	chr10	+	38384465	38384561	38384465	38384557	38384671	38384732	2553	11	14	19	19	128	125	0.648204101575	0.913081748837	0.434	0.494	-0.06
633	PSMC3IP	PSMC3IP	chr17	-	40726116	40726228	40726213	40726228	40725495	40725641	633	83	21	180	52	221	125	0.650559541766	0.915740893442	0.691	0.662	0.029
2098	GMPR2	GMPR2	chr14	+	24701627	24702053	24701627	24701994	24702424	24702546	2098	40	87	71	172	183	125	0.652571008204	0.915938375673	0.239	0.22	0.019
2898	POMT1	POMT1	chr9	+	134378288	134378700	134378288	134378460	134379575	134379727	2898	4	16	5	14	250	125	0.651434436255	0.915938375673	0.111	0.152	-0.041
559	TSEN15	TSEN15	chr1	+	184041290	184041444	184041290	184041328	184041960	184043344	559	22	7	33	8	240	125	0.651817489054	0.915938375673	0.621	0.682	-0.061
8	TAZ	TAZ	chrX	+	153641543	153641695	153641543	153641589	153641818	153641904	8	5	75	6	120	230	125	0.652175046419	0.915938375673	0.035	0.026	0.009
2270	RPS14	RPS14	chr5	-	149829048	149829319	149829054	149829319	149827147	149827298	2270	17	9	29	12	130	125	0.653308667946	0.916316885271	0.645	0.699	-0.054
2206	FAM60A	FAM60A	chr12	-	31457915	31458057	31457919	31458057	31451010	31451158	2206	66	49	109	90	128	125	0.655430432562	0.917000390134	0.568	0.542	0.026
2459	ZCCHC7	ZCCHC7	chr9	+	37120468	37120624	37120468	37120620	37126308	37126939	2459	8	28	13	36	128	125	0.655669329003	0.917000390134	0.218	0.261	-0.043
290	RB1CC1	RB1CC1	chr8	-	53540591	53540728	53540600	53540728	53537276	53537347	290	47	30	32	24	133	125	0.655524860283	0.917000390134	0.596	0.556	0.04
98	NMRAL1	NMRAL1	chr16	-	4524410	4524651	4524423	4524651	4524093	4524167	98	66	22	83	32	137	125	0.655055543447	0.917000390134	0.732	0.703	0.029
1915	TOMM5	TOMM5	chr9	-	37592306	37592636	37592408	37592636	37588411	37588929	1915	35	759	68	1336	226	125	0.656706421854	0.917140637653	0.025	0.027	-0.002
80	PGAP2	PGAP2	chr11	+	3845499	3845685	3845499	3845594	3846249	3846358	80	18	18	29	35	215	125	0.656353828597	0.917140637653	0.368	0.325	0.043
489	ZKSCAN7	ZKSCAN7	chr3	+	44596666	44597010	44596666	44596973	44598421	44598962	489	3	7	4	6	161	125	0.65938495424	0.919569615671	0.25	0.341	-0.091
852	PUM1	PUM1	chr1	-	31422973	31423108	31422979	31423108	31418192	31418330	852	163	131	189	163	130	125	0.659119221275	0.919569615671	0.545	0.527	0.018
1389	BRD8	BRD8	chr5	-	137513254	137513356	137513259	137513356	137507753	137507823	1389	0	140	2	121	129	125	0.662785377422	0.919939368402	0.0	0.016	-0.016
1443	AURKA	AURKA	chr20	-	54967209	54967351	54967223	54967351	54965611	54965721	1443	5	12	17	31	138	125	0.662253087671	0.919939368402	0.274	0.332	-0.058
2205	SS18L1	SS18L1	chr20	+	60733727	60733998	60733727	60733804	60734932	60735017	2205	0	32	1	30	250	125	0.660222689247	0.919939368402	0.0	0.016	-0.016
2468	USP8	USP8	chr15	+	50716573	50716851	50716573	50716711	50731205	50731374	2468	49	27	67	32	250	125	0.660654904142	0.919939368402	0.476	0.511	-0.035
2745	LOC374443	LOC374443	chr12	+	9809163	9809293	9809163	9809245	9809516	9811010	2745	11	10	9	6	172	125	0.661485653646	0.919939368402	0.444	0.522	-0.078
3026	PICK1	PICK1	chr22	+	38453261	38453594	38453261	38453443	38453759	38453857	3026	87	8	124	14	250	125	0.663464464043	0.919939368402	0.845	0.816	0.029
403	SLC35B3	SLC35B3	chr6	-	8435309	8435800	8435460	8435800	8434617	8434663	403	21	3	14	3	250	125	0.66434845093	0.919939368402	0.778	0.7	0.078
442	SPHK1	SPHK1	chr17	+	74380689	74381250	74380689	74380887	74381531	74381735	442	25	40	2	2	250	125	0.663281824704	0.919939368402	0.238	0.333	-0.095
522	APOE	APOE	chr19	+	45409005	45409180	45409005	45409098	45409858	45409924	522	4	49	4	68	206	125	0.662535114848	0.919939368402	0.047	0.034	0.013
867	RCC1	RCC1	chr1	+	28835341	28835417	28835341	28835413	28843236	28843379	867	60	4	55	5	128	125	0.664078981025	0.919939368402	0.936	0.915	0.021
2460	ZCCHC7	ZCCHC7	chr9	+	37120594	37120891	37120594	37120773	37126308	37126939	2460	1	2	4	4	242	125	0.66500638737	0.920199651216	0.205	0.341	-0.136
1990	MICAL2	MICAL2	chr11	+	12159936	12160011	12159936	12160007	12183625	12183966	1990	47	117	47	130	128	125	0.666686103041	0.921872450391	0.282	0.261	0.021
3072	SLC39A9	SLC39A9	chr14	+	69865095	69865320	69865095	69865167	69890810	69890919	3072	4	2	16	5	250	125	0.667962343635	0.922985369681	0.5	0.615	-0.115
129	HMBS	HMBS	chr11	+	118955586	118955867	118955586	118955776	118958964	118959018	129	9	135	15	186	215	125	0.669485236864	0.924437301678	0.037	0.045	-0.008
2858	C11orf74	C11orf74	chr11	+	36616042	36616191	36616042	36616142	36631630	36631789	2858	27	17	14	11	173	125	0.670079614431	0.924605979602	0.534	0.479	0.055
2329	PEX5	PEX5	chr12	+	7342281	7342812	7342281	7342346	7342957	7343120	2329	10	7	13	12	250	125	0.671591956584	0.924737729249	0.417	0.351	0.066
2535	OXLD1	OXLD1	chr17	-	79633175	79633667	79633179	79633667	79632065	79632614	2535	9	3	8	4	128	125	0.671515949279	0.924737729249	0.746	0.661	0.085
297	ZFAND1	ZFAND1	chr8	-	82633461	82633539	82633483	82633539	82630416	82630459	297	72	6	95	10	146	125	0.670939031179	0.924737729249	0.911	0.891	0.02
271	OSBPL5	OSBPL5	chr11	-	3186445	3186582	3186452	3186582	3150242	3150399	271	14	1	7	1	131	125	0.672274765227	0.92502740008	0.93	0.87	0.06
2595	TNFAIP3	TNFAIP3	chr6	+	138188324	138188679	138188324	138188631	138192349	138192659	2595	76	66	79	62	172	125	0.674378319788	0.927270189709	0.456	0.481	-0.025
1106	ADRM1	ADRM1	chr20	+	60877951	60878105	60877951	60878101	60881252	60881376	1106	3	1	3	2	128	125	0.678563061978	0.927811784464	0.746	0.594	0.152
1167	VEGFA	VEGFA	chr6	+	43748468	43748591	43748468	43748522	43749692	43749824	1167	2	23	2	36	193	125	0.677913555627	0.927811784464	0.053	0.035	0.018
1549	ZNF621	ZNF621	chr3	+	40566368	40566765	40566368	40566529	40567269	40567355	1549	51	2	44	1	250	125	0.678103632006	0.927811784464	0.927	0.957	-0.03
1690	PHPT1	PHPT1	chr9	+	139743267	139744042	139743267	139744025	139744464	139744589	1690	812	20	744	21	141	125	0.676096131899	0.927811784464	0.973	0.969	0.004
1859	ANAPC11	ANAPC11	chr17	+	79852342	79852500	79852342	79852462	79857795	79858409	1859	6	467	11	684	162	125	0.676455448459	0.927811784464	0.01	0.012	-0.002
1886	FAM104B	FAM104B	chrX	-	55185554	55185661	55185558	55185661	55171677	55172744	1886	15	11	22	20	128	125	0.675689017029	0.927811784464	0.571	0.518	0.053
1927	DHX16	DHX16	chr6	-	30640411	30640830	30640732	30640830	30638812	30639051	1927	125	2	126	3	250	125	0.677161573919	0.927811784464	0.969	0.955	0.014
2609	ACSF2	ACSF2	chr17	+	48538602	48538731	48538602	48538648	48538993	48539047	2609	75	3	149	8	207	125	0.678275294969	0.927811784464	0.938	0.918	0.02
1031	ZSCAN18	ZSCAN18	chr19	-	58609296	58609730	58609540	58609730	58601231	58601753	1031	1	32	0	17	250	125	0.680282304907	0.929513435456	0.015	0.0	0.015
1230	RCHY1	RCHY1	chr4	-	76434029	76434145	76434033	76434145	76419310	76419389	1230	64	9	112	13	128	125	0.681816718255	0.930311591877	0.874	0.894	-0.02
1309	PPP1R3F	PPP1R3F	chrX	+	49126305	49127336	49126305	49126396	49137868	49137924	1309	17	1	5	0	250	125	0.681658668832	0.930311591877	0.895	1.0	-0.105
1331	ZBTB7B	ZBTB7B	chr1	+	154975105	154975162	154975105	154975145	154975318	154975419	1331	10	1	5	1	141	125	0.682714076001	0.930887298614	0.899	0.816	0.083
1157	PHRF1	PHRF1	chr11	+	581491	581606	581491	581597	581964	582081	1157	26	2	26	3	133	125	0.68418805266	0.931599587697	0.924	0.891	0.033
445	DDX46	DDX46	chr5	+	134152119	134152296	134152119	134152293	134153185	134153404	445	112	46	179	67	127	125	0.684132713894	0.931599587697	0.706	0.724	-0.018
1624	CELF2	CELF2	chr10	+	11356101	11356233	11356101	11356221	11363169	11363349	1624	23	23	51	44	136	125	0.685234952586	0.932376676278	0.479	0.516	-0.037
1982	PEX11B	PEX11B	chr1	+	145516164	145516456	145516164	145516452	145517272	145517388	1982	83	2	115	4	128	125	0.686700752655	0.933224182373	0.976	0.966	0.01
2805	TTC23	TTC23	chr15	-	99789375	99789824	99789621	99789824	99785593	99785715	2805	23	8	36	10	250	125	0.687030519733	0.933224182373	0.59	0.643	-0.053
613	SMC2	SMC2	chr9	+	106856540	106856767	106856540	106856758	106857604	106857833	613	22	26	32	44	133	125	0.687287676702	0.933224182373	0.443	0.406	0.037
1046	CLINT1	CLINT1	chr5	-	157285937	157286183	157285960	157286183	157244450	157244555	1046	137	0	191	2	147	125	0.697755968824	0.935117171087	1.0	0.988	0.012
1172	TDRKH	TDRKH	chr1	-	151762855	151763010	151762880	151763010	151755374	151755525	1172	10	7	15	8	149	125	0.690020410182	0.935117171087	0.545	0.611	-0.066
1243	CCDC58	CCDC58	chr3	-	122101994	122102078	122102020	122102078	122090521	122090647	1243	5	69	11	121	150	125	0.692447736584	0.935117171087	0.057	0.07	-0.013
1378	EEF1D	EEF1D	chr8	-	144663398	144663498	144663455	144663498	144663223	144663324	1378	1984	23	2337	24	181	125	0.696581496372	0.935117171087	0.983	0.985	-0.002
1440	AURKA	AURKA	chr20	-	54967209	54967351	54967223	54967351	54963211	54963258	1440	15	19	30	45	138	125	0.690237297523	0.935117171087	0.417	0.377	0.04
1465	BCS1L	BCS1L	chr2	+	219524378	219524523	219524378	219524466	219525661	219526030	1465	2	14	4	19	181	125	0.692276133726	0.935117171087	0.09	0.127	-0.037
168	TYSND1	TYSND1	chr10	-	71905176	71906496	71906288	71906496	71897736	71899897	168	6	5	6	7	250	125	0.696039874679	0.935117171087	0.375	0.3	0.075
1760	CCDC120	CCDC120	chrX	+	48919489	48919635	48919489	48919589	48919765	48919856	1760	2	3	19	19	170	125	0.696866902006	0.935117171087	0.329	0.424	-0.095
1768	SHISA5	SHISA5	chr3	-	48538569	48538726	48538590	48538726	48520585	48520666	1768	152	0	152	2	145	125	0.691138135353	0.935117171087	1.0	0.985	0.015
1876	RFX5	RFX5	chr1	-	151318957	151319082	151318964	151319082	151318680	151318809	1876	28	80	35	89	131	125	0.697578758286	0.935117171087	0.25	0.273	-0.023
2366	SEC31A	SEC31A	chr4	-	83763292	83763634	83763337	83763634	83750152	83750211	2366	266	63	283	62	169	125	0.696971549504	0.935117171087	0.757	0.771	-0.014
2489	LOC101927151	LOC101927151	chr19	+	28284374	28284558	28284374	28284517	28296512	28297688	2489	15	3	15	2	165	125	0.696442701011	0.935117171087	0.791	0.85	-0.059
2492	MAP3K4	MAP3K4	chr6	+	161514804	161514883	161514804	161514871	161518111	161518208	2492	24	23	40	33	136	125	0.693320122061	0.935117171087	0.49	0.527	-0.037
279	METTL23	METTL23	chr17	+	74722911	74723295	74722911	74723260	74725771	74725876	279	8	16	7	18	159	125	0.693939965513	0.935117171087	0.282	0.234	0.048
504	GSG1	GSG1	chr12	-	13241671	13241843	13241795	13241843	13240840	13240993	504	1	0	13	4	248	125	0.693795236234	0.935117171087	1.0	0.621	0.379
606	TMEM254	TMEM254	chr10	+	81841900	81841973	81841900	81841960	81850552	81852307	606	1	74	2	89	137	125	0.696347869054	0.935117171087	0.012	0.02	-0.008
611	METTL6	METTL6	chr3	-	15468880	15469054	15468908	15469054	15467793	15468142	611	0	66	1	65	152	125	0.695698262818	0.935117171087	0.0	0.012	-0.012
67	KRT8	KRT8	chr12	-	53343239	53343650	53343498	53343650	53298441	53298811	67	62	2	52	1	250	125	0.6934223729	0.935117171087	0.939	0.963	-0.024
694	PDCD6	PDCD6	chr5	+	306716	306875	306716	306869	314531	315089	694	9	0	35	1	130	125	0.691340854523	0.935117171087	1.0	0.971	0.029
1127	CCDC90B	CCDC90B	chr11	-	82996595	82997450	82997142	82997450	82991183	82991303	1127	92	8	59	4	250	125	0.702319250431	0.939034251061	0.852	0.881	-0.029
125	AKR1E2	AKR1E2	chr10	+	4889339	4889491	4889339	4889422	4889679	4890251	125	2	1	2	2	193	125	0.706397180479	0.939034251061	0.564	0.393	0.171
1315	FANCL	FANCL	chr2	-	58425713	58425797	58425728	58425797	58392858	58393009	1315	4	27	11	58	139	125	0.702520296149	0.939034251061	0.118	0.146	-0.028
1437	ANAPC4	ANAPC4	chr4	+	25407194	25407244	25407194	25407241	25408450	25408507	1437	9	37	18	62	127	125	0.704512329828	0.939034251061	0.193	0.222	-0.029
1641	SEPT7-AS1	SEPT7-AS1	chr7	-	35840095	35840235	35840099	35840235	35833515	35833632	1641	2	2	2	1	128	125	0.707130654485	0.939034251061	0.494	0.661	-0.167
1750	RTEL1	RTEL1	chr20	+	62326680	62327003	62326680	62326833	62327130	62327606	1750	48	27	89	56	250	125	0.706138053385	0.939034251061	0.471	0.443	0.028
1885	FAM104B	FAM104B	chrX	-	55185554	55185661	55185561	55185661	55171677	55172744	1885	15	72	23	127	131	125	0.703004410277	0.939034251061	0.166	0.147	0.019
229	QTRTD1	QTRTD1	chr3	+	113784083	113784304	113784083	113784125	113785074	113785130	229	39	4	136	11	250	125	0.70401971058	0.939034251061	0.83	0.861	-0.031
2311	MRPL21	MRPL21	chr11	-	68668002	68668073	68668015	68668073	68665394	68665480	2311	6	251	13	447	137	125	0.704590487962	0.939034251061	0.021	0.026	-0.005
2661	NEIL2	NEIL2	chr8	+	11627171	11627844	11627171	11627300	11628954	11629094	2661	30	11	27	12	250	125	0.703175824737	0.939034251061	0.577	0.529	0.048
268	CDC25B	CDC25B	chr20	+	3776385	3777378	3776385	3776526	3778310	3778396	268	20	1	24	2	250	125	0.70690962293	0.939034251061	0.909	0.857	0.052
28	ERC1	ERC1	chr12	+	1100373	1100653	1100373	1100488	1136913	1137738	28	13	12	11	8	250	125	0.705104169789	0.939034251061	0.351	0.407	-0.056
2989	MRPL9	MRPL9	chr1	-	151735425	151735622	151735465	151735622	151734851	151734976	2989	4	217	1	299	164	125	0.70739301344	0.939034251061	0.014	0.003	0.011
822	SLC52A2	SLC52A2	chr8	+	145582843	145583083	145582843	145582980	145583282	145584153	822	523	4	692	4	227	125	0.705237397678	0.939034251061	0.986	0.99	-0.004
1823	FBXL6	FBXL6	chr8	-	145581098	145581162	145581116	145581162	145580649	145580781	1823	75	11	129	22	142	125	0.708350200517	0.939667813423	0.857	0.838	0.019
1261	JADE2	JADE2	chr5	+	133861339	133861701	133861339	133861432	133871547	133871605	1261	17	4	23	4	250	125	0.708934421534	0.939806091648	0.68	0.742	-0.062
1749	SPINT1	SPINT1	chr15	+	41145908	41146127	41145908	41146079	41146594	41146720	1749	95	3	245	10	172	125	0.71048817266	0.940260638584	0.958	0.947	0.011
2272	BAG6	BAG6	chr6	-	31620176	31620477	31620200	31620477	31619432	31619553	2272	120	232	197	361	148	125	0.711198164322	0.940260638584	0.304	0.315	-0.011
2686	CTSL	CTSL	chr9	+	90340973	90341313	90340973	90341168	90342508	90342644	2686	189	98	82	39	250	125	0.710254054551	0.940260638584	0.491	0.512	-0.021
937	TXNRD1	TXNRD1	chr12	+	104680459	104681124	104680459	104680887	104705067	104705190	937	51	69	62	92	250	125	0.711087491436	0.940260638584	0.27	0.252	0.018
1463	STRA13	STRA13	chr17	-	79977168	79977257	79977183	79977257	79976578	79977095	1463	207	18	299	23	139	125	0.712104828855	0.940824058636	0.912	0.921	-0.009
2215	MSH5	MSH5	chr6	+	31707724	31707997	31707724	31707839	31708230	31708390	2215	5	3	2	2	250	125	0.712610564731	0.940857374068	0.455	0.333	0.122
1450	PACRGL	PACRGL	chr4	+	20702035	20702410	20702035	20702234	20706088	20706156	1450	59	2	87	2	250	125	0.713477164203	0.940869496573	0.937	0.956	-0.019
1806	METTL5	METTL5	chr2	-	170681291	170681441	170681377	170681441	170680998	170681150	1806	79	53	90	66	210	125	0.713580797963	0.940869496573	0.47	0.448	0.022
1599	ZSWIM8	ZSWIM8	chr10	+	75559768	75559952	75559768	75559928	75560053	75560230	1599	53	105	40	72	148	125	0.714136806637	0.940968955178	0.299	0.319	-0.02
2085	C7orf50	C7orf50	chr7	-	1177824	1177893	1177834	1177893	1166892	1167022	2085	63	8	113	12	134	125	0.715202288176	0.941739125924	0.88	0.898	-0.018
2318	STK25	STK25	chr2	-	242447857	242448110	242447919	242448110	242447420	242447550	2318	7	2	1	0	186	125	0.71699370531	0.943463491261	0.702	1.0	-0.298
2151	CYB5D2	CYB5D2	chr17	+	4046461	4047299	4046461	4046607	4053184	4053325	2151	42	8	33	5	250	125	0.717563517146	0.943579158208	0.724	0.767	-0.043
3021	ZBTB8OS	ZBTB8OS	chr1	-	33116002	33116191	33116033	33116191	33099551	33099711	3021	7	24	8	34	155	125	0.718108658441	0.943662250488	0.19	0.159	0.031
1694	SUCO	SUCO	chr1	+	172557899	172559066	172557899	172558064	172560123	172560211	1694	250	2	527	3	250	125	0.720052005692	0.944314686634	0.984	0.989	-0.005
2409	PPT2	PPT2	chr6	+	32121775	32122181	32121775	32122171	32122363	32122554	2409	19	8	18	6	134	125	0.719942337397	0.944314686634	0.689	0.737	-0.048
354	NDUFS5	NDUFS5	chr1	+	39491966	39492074	39491966	39492070	39494394	39494612	354	227	868	259	1028	128	125	0.71914055861	0.944314686634	0.203	0.197	0.006
1810	NCEH1	NCEH1	chr3	-	172365675	172365904	172365685	172365904	172363412	172363482	1810	326	10	752	20	134	125	0.723107126226	0.94465305031	0.968	0.972	-0.004
1841	SSBP1	SSBP1	chr7	+	141438120	141438375	141438120	141438303	141438923	141438990	1841	82	109	106	151	196	125	0.722852640675	0.94465305031	0.324	0.309	0.015
1993	ZNF827	ZNF827	chr4	-	146686130	146686317	146686139	146686317	146678778	146682750	1993	11	12	6	5	133	125	0.725134593777	0.94465305031	0.463	0.53	-0.067
2172	UBAP2L	UBAP2L	chr1	+	154207066	154207268	154207066	154207235	154207671	154207767	2172	38	244	54	376	157	125	0.72510717828	0.94465305031	0.11	0.103	0.007
2179	TESC	TESC	chr12	-	117484576	117484643	117484581	117484643	117484363	117484471	2179	8	24	5	19	129	125	0.723387209432	0.94465305031	0.244	0.203	0.041
2262	ZNF30	ZNF30	chr19	+	35417806	35418186	35417806	35418120	35420787	35420860	2262	0	2	1	8	190	125	0.722847691823	0.94465305031	0.0	0.076	-0.076
2521	TRIM52-AS1	TRIM52-AS1	chr5	+	180690628	180690790	180690628	180690767	180691052	180691567	2521	11	8	9	5	147	125	0.721484835316	0.94465305031	0.539	0.605	-0.066
2584	CCDC103	CCDC103	chr17	+	42978887	42979024	42978887	42979020	42979732	42981047	2584	1	15	1	26	128	125	0.724338957658	0.94465305031	0.061	0.036	0.025
2688	CTSL	CTSL	chr9	+	90340973	90341168	90340973	90341164	90342508	90342644	2688	98	17	39	8	128	125	0.723999139394	0.94465305031	0.849	0.826	0.023
978	TMEM9	TMEM9	chr1	-	201123489	201123683	201123572	201123683	201122985	201123087	978	5	146	4	150	207	125	0.723413832711	0.94465305031	0.02	0.016	0.004
1692	OTUD5	OTUD5	chrX	-	48791968	48792140	48791983	48792140	48791736	48791885	1692	11	278	13	283	139	125	0.728176049266	0.947354620906	0.034	0.04	-0.006
2483	CPEB2	CPEB2	chr4	+	15008928	15009219	15008928	15009210	15018811	15018902	2483	12	58	17	95	133	125	0.72814975686	0.947354620906	0.163	0.144	0.019
1264	COX14	COX14	chr12	+	50505763	50506280	50505763	50506084	50513818	50514240	1264	4	262	6	290	250	125	0.733322419286	0.949005483782	0.008	0.01	-0.002
1438	USP1	USP1	chr1	+	62901974	62902233	62901974	62902138	62905469	62905708	1438	2	0	8	1	219	125	0.733125095223	0.949005483782	1.0	0.82	0.18
1632	ZNF334	ZNF334	chr20	-	45142048	45142198	45142135	45142198	45140720	45140779	1632	9	1	5	1	211	125	0.733227810636	0.949005483782	0.842	0.748	0.094
1862	ANAPC11	ANAPC11	chr17	+	79849588	79849739	79849588	79849709	79852342	79852462	1862	29	75	36	103	154	125	0.732098664273	0.949005483782	0.239	0.221	0.018
2353	DGKA	DGKA	chr12	+	56325811	56326039	56325811	56325907	56330206	56330351	2353	20	39	23	51	250	125	0.733237684415	0.949005483782	0.204	0.184	0.02
487	PRMT5	PRMT5	chr14	-	23398375	23398794	23398460	23398794	23397705	23397824	487	17	246	23	374	209	125	0.730609961432	0.949005483782	0.04	0.035	0.005
618	ASB9	ASB9	chrX	-	15266804	15267057	15266865	15267057	15262108	15262752	618	20	5	40	8	185	125	0.731291052801	0.949005483782	0.73	0.772	-0.042
914	RACGAP1	RACGAP1	chr12	-	50419110	50419307	50419180	50419307	50410413	50410502	914	34	52	64	89	194	125	0.732418825063	0.949005483782	0.296	0.317	-0.021
1291	HSD17B4	HSD17B4	chr5	+	118813111	118813196	118813111	118813187	118814528	118814716	1291	156	6	281	9	133	125	0.738133298601	0.950241844026	0.961	0.967	-0.006
1653	CKS1B	CKS1B	chr1	+	154947117	154947388	154947117	154947280	154950462	154950590	1653	41	689	94	1476	232	125	0.738470038002	0.950241844026	0.031	0.033	-0.002
1851	SEC14L1	SEC14L1	chr17	+	75137004	75137189	75137004	75137136	75138727	75138832	1851	143	7	154	9	177	125	0.73747604626	0.950241844026	0.935	0.924	0.011
2001	ATF6B	ATF6B	chr6	-	32095893	32096017	32095902	32096017	32095447	32095527	2001	179	24	231	28	133	125	0.736141625346	0.950241844026	0.875	0.886	-0.011
234	SPATS2L	SPATS2L	chr2	+	201170603	201171015	201170603	201170883	201194153	201194203	234	24	3	24	4	250	125	0.735974891455	0.950241844026	0.8	0.75	0.05
2712	ARPC4	ARPC4	chr3	+	9834178	9834389	9834178	9834244	9839342	9839461	2712	19	2	13	2	250	125	0.73850834725	0.950241844026	0.826	0.765	0.061
538	ARL6IP4	ARL6IP4	chr12	+	123465675	123465846	123465675	123465813	123466141	123466426	538	307	254	432	371	157	125	0.738645600923	0.950241844026	0.49	0.481	0.009
629	ARSA	ARSA	chr22	-	51066373	51066601	51066418	51066601	51065983	51066220	629	35	3	47	3	169	125	0.736813607127	0.950241844026	0.896	0.921	-0.025
651	CARS	CARS	chr11	-	3023191	3023283	3023199	3023283	3022151	3022478	651	97	256	93	260	132	125	0.737127141187	0.950241844026	0.264	0.253	0.011
1137	SMARCA2	SMARCA2	chr9	+	2086828	2087071	2086828	2086897	2088499	2088613	1137	155	3	142	2	250	125	0.740619753578	0.951531153219	0.963	0.973	-0.01
1407	CLCN5	CLCN5	chrX	+	49688015	49688350	49688015	49688091	49689780	49689924	1407	10	10	8	10	250	125	0.74055898071	0.951531153219	0.333	0.286	0.047
1842	SSBP1	SSBP1	chr7	+	141438120	141438375	141438120	141438210	141438923	141438990	1842	52	227	80	327	250	125	0.74472461569	0.955241432602	0.103	0.109	-0.006
2446	CPNE1	CPNE1	chr20	-	34252681	34252878	34252723	34252878	34220716	34220845	2446	69	28	53	24	166	125	0.744731430478	0.955241432602	0.65	0.624	0.026
2758	RNASE4	RNASE4	chr14	+	21152371	21152917	21152371	21152855	21167513	21168761	2758	65	6	16	1	186	125	0.745459095514	0.955241432602	0.879	0.915	-0.036
2975	VDAC3	VDAC3	chr8	+	42252601	42252654	42252601	42252651	42256229	42256382	2975	5	600	11	963	127	125	0.745337946546	0.955241432602	0.008	0.011	-0.003
2806	TTC23	TTC23	chr15	-	99789375	99789824	99789621	99789824	99781569	99781764	2806	17	4	20	6	250	125	0.747150271976	0.956782362674	0.68	0.625	0.055
1154	UBL7	UBL7	chr15	-	74753008	74753529	74753498	74753529	74751024	74751237	1154	6	2	13	6	250	125	0.747735137201	0.956905489307	0.6	0.52	0.08
736	CLDN12	CLDN12	chr7	+	90034832	90034926	90034832	90034922	90041957	90045268	736	22	105	29	153	128	125	0.74909348521	0.958017664299	0.17	0.156	0.014
1935	SVIL-AS1	SVIL-AS1	chr10	+	29698462	29698612	29698462	29698587	29704285	29704341	1935	58	30	72	41	149	125	0.749790965052	0.958283752984	0.619	0.596	0.023
1074	PLEKHB2	PLEKHB2	chr2	+	131890474	131890588	131890474	131890564	131897742	131897848	1074	16	25	27	37	148	125	0.752027474551	0.958434242805	0.351	0.381	-0.03
1110	CFAP97	CFAP97	chr4	-	186124938	186125182	186125051	186125182	186111296	186112366	1110	10	28	15	36	237	125	0.753279584043	0.958434242805	0.159	0.18	-0.021
139	POP1	POP1	chr8	+	99129520	99129618	99129520	99129558	99135563	99135707	139	19	1	31	1	184	125	0.753186935083	0.958434242805	0.928	0.955	-0.027
1798	AP5S1	AP5S1	chr20	+	3801170	3801501	3801170	3801349	3802748	3802940	1798	15	12	15	10	250	125	0.752079273149	0.958434242805	0.385	0.429	-0.044
209	CDC42EP3	CDC42EP3	chr2	-	37898568	37899342	37899227	37899342	37869024	37873965	209	68	3	89	3	250	125	0.754457818755	0.958434242805	0.919	0.937	-0.018
2393	STRA6	STRA6	chr15	-	74494758	74495220	74495053	74495220	74494495	74494623	2393	45	54	4	6	250	125	0.754414123098	0.958434242805	0.294	0.25	0.044
2751	PASK	PASK	chr2	-	242054436	242054592	242054457	242054592	242051654	242051854	2751	2	13	4	35	145	125	0.754975816553	0.958434242805	0.117	0.09	0.027
288	TRPS1	TRPS1	chr8	-	116635827	116635985	116635841	116635985	116631358	116632287	288	4	1	1	0	138	125	0.751271589297	0.958434242805	0.784	1.0	-0.216
3067	CCDC51	CCDC51	chr3	-	48481397	48481529	48481505	48481529	48476226	48476546	3067	13	3	13	4	232	125	0.750551701636	0.958434242805	0.7	0.637	0.063
809	PQBP1	PQBP1	chrX	+	48755194	48755376	48755194	48755297	48755774	48755859	809	92	83	124	105	203	125	0.755293174999	0.958434242805	0.406	0.421	-0.015
949	APTX	APTX	chr9	-	32987541	32987840	32987757	32987840	32985968	32986028	949	225	1	294	2	250	125	0.753497113912	0.958434242805	0.991	0.987	0.004
106	CENPK	CENPK	chr5	-	64857289	64857391	64857323	64857391	64848319	64848376	106	21	5	41	8	158	125	0.757675373178	0.959456102778	0.769	0.802	-0.033
1316	ZFYVE19	ZFYVE19	chr15	+	41099273	41100066	41099273	41099869	41101316	41101438	1316	59	2	112	5	250	125	0.758279635187	0.959456102778	0.937	0.918	0.019
1401	CNKSR1	CNKSR1	chr1	+	26509836	26509926	26509836	26509905	26510219	26510321	1401	3	15	14	56	145	125	0.76074451615	0.959456102778	0.147	0.177	-0.03
1896	EDA	EDA	chrX	+	69253247	69253378	69253247	69253372	69255207	69259321	1896	1	0	9	2	130	125	0.760046344822	0.959456102778	1.0	0.812	0.188
1918	PSME1	PSME1	chr14	+	24607682	24607777	24607682	24607769	24607944	24608176	1918	22	886	35	1289	132	125	0.758726321516	0.959456102778	0.023	0.025	-0.002
2154	LINC00998	LINC00998	chr7	-	112758494	112758637	112758582	112758637	112758122	112758216	2154	20	64	21	75	212	125	0.760770208014	0.959456102778	0.156	0.142	0.014
2479	ARMCX4	ARMCX4	chrX	+	100741009	100741085	100741009	100741079	100742179	100742259	2479	2	20	0	2	130	125	0.759528021488	0.959456102778	0.088	0.0	0.088
2563	TRAPPC6A	TRAPPC6A	chr19	-	45681350	45681501	45681392	45681501	45668384	45668452	2563	11	27	5	15	166	125	0.757759494283	0.959456102778	0.235	0.201	0.034
315	IFT52	IFT52	chr20	+	42219252	42219694	42219252	42219669	42223332	42223457	315	38	28	32	21	149	125	0.760998635145	0.959456102778	0.532	0.561	-0.029
397	ZNF638	ZNF638	chr2	+	71558884	71559005	71558884	71558995	71575882	71577401	397	16	45	24	60	134	125	0.759276307427	0.959456102778	0.249	0.272	-0.023
1244	DUS4L	DUS4L	chr7	+	107204401	107204654	107204401	107204504	107205032	107205121	1244	13	6	11	4	250	125	0.765285004019	0.961100851903	0.52	0.579	-0.059
1260	ZNF234	ZNF234	chr19	+	44645709	44645886	44645709	44645768	44646466	44646520	1260	2	3	3	3	242	125	0.764969449855	0.961100851903	0.256	0.341	-0.085
1615	MARVELD3	MARVELD3	chr16	+	71660055	71660599	71660055	71660436	71663269	71663397	1615	8	0	43	1	250	125	0.764415067591	0.961100851903	1.0	0.956	0.044
1676	MRE11A	MRE11A	chr11	-	94226849	94227040	94226956	94227040	94225947	94226072	1676	45	17	45	15	231	125	0.765137690134	0.961100851903	0.589	0.619	-0.03
1759	CCDC120	CCDC120	chrX	+	48919765	48919856	48919765	48919820	48919998	48920132	1759	46	3	86	7	160	125	0.76573918742	0.961100851903	0.923	0.906	0.017
3102	TRNT1	TRNT1	chr3	+	3188113	3188307	3188113	3188247	3189133	3189387	3102	83	0	128	1	184	125	0.764116561052	0.961100851903	1.0	0.989	0.011
41	TCEAL4	TCEAL4	chrX	+	102840412	102840611	102840412	102840552	102841146	102841219	41	20	301	23	314	183	125	0.76454269781	0.961100851903	0.043	0.048	-0.005
414	RUSC1	RUSC1	chr1	+	155294185	155294734	155294185	155294600	155294892	155294969	414	129	40	220	73	250	125	0.766402207268	0.961316798098	0.617	0.601	0.016
663	RNF214	RNF214	chr11	+	117109316	117109827	117109316	117109362	117110516	117110576	663	92	3	122	5	250	125	0.767123456267	0.961605459264	0.939	0.924	0.015
1091	RAB23	RAB23	chr6	-	57086820	57087112	57086992	57087112	57075023	57075243	1091	25	8	19	5	250	125	0.769603246346	0.96382997236	0.61	0.655	-0.045
742	MIS12	MIS12	chr17	+	5389693	5390004	5389693	5389740	5392142	5394130	742	30	1	62	3	250	125	0.769882572406	0.96382997236	0.938	0.912	0.026
1083	STMN3	STMN3	chr20	-	62275011	62275284	62275108	62275284	62273460	62273652	1083	9	274	9	316	221	125	0.776531726636	0.966866600729	0.018	0.016	0.002
1340	TSEN34	TSEN34	chr19	+	54694118	54694301	54694118	54694222	54695211	54695458	1340	30	2	22	2	203	125	0.777036385645	0.966866600729	0.902	0.871	0.031
1395	PHC3	PHC3	chr3	-	169899474	169899537	169899489	169899537	169896560	169896726	1395	2	16	2	22	139	125	0.773544186686	0.966866600729	0.101	0.076	0.025
180	TBC1D7	TBC1D7	chr6	-	13328547	13328815	13328687	13328815	13327018	13327138	180	16	12	16	14	250	125	0.775795375619	0.966866600729	0.4	0.364	0.036
1826	WDR26	WDR26	chr1	-	224619178	224619283	224619226	224619283	224612219	224612356	1826	137	176	130	175	172	125	0.776022813583	0.966866600729	0.361	0.351	0.01
2028	TYW5	TYW5	chr2	-	200813040	200813195	200813059	200813195	200808487	200808557	2028	15	31	14	33	143	125	0.77306073405	0.966866600729	0.297	0.271	0.026
2213	IARS	IARS	chr9	-	95055722	95056038	95055892	95056038	95051582	95051708	2213	135	111	189	163	250	125	0.776970902653	0.966866600729	0.378	0.367	0.011
2376	JADE1	JADE1	chr4	+	129732424	129732558	129732424	129732551	129752887	129752965	2376	3	13	5	17	131	125	0.777739987818	0.966866600729	0.18	0.219	-0.039
2485	DEDD2	DEDD2	chr19	-	42719284	42719404	42719299	42719404	42713851	42713992	2485	36	2	55	4	139	125	0.774538128618	0.966866600729	0.942	0.925	0.017
2992	PTPRU	PTPRU	chr1	+	29637967	29638065	29637967	29638056	29638154	29638271	2992	60	29	68	30	133	125	0.774645988701	0.966866600729	0.66	0.681	-0.021
615	TMEM177	TMEM177	chr2	+	120436742	120437193	120436742	120436852	120438407	120439694	615	7	14	9	15	250	125	0.777726227553	0.966866600729	0.2	0.231	-0.031
1423	AMN1	AMN1	chr12	-	31881904	31882108	31881924	31882108	31862226	31862359	1423	19	1	26	2	144	125	0.782087018454	0.967226174506	0.943	0.919	0.024
1686	MTFR2	MTFR2	chr6	-	136571113	136571449	136571401	136571449	136570174	136570291	1686	10	4	31	15	250	125	0.782969094276	0.967226174506	0.556	0.508	0.048
181	TBC1D7	TBC1D7	chr6	-	13328527	13328815	13328687	13328815	13327018	13327138	181	15	12	15	14	250	125	0.779074779505	0.967226174506	0.385	0.349	0.036
1892	ZCCHC9	ZCCHC9	chr5	+	80597401	80597517	80597401	80597489	80604379	80604530	1892	7	6	6	4	152	125	0.78011289855	0.967226174506	0.49	0.552	-0.062
2331	NOP56	NOP56	chr20	+	2636579	2636860	2636579	2636680	2637419	2637541	2331	106	1	147	2	250	125	0.782949996782	0.967226174506	0.981	0.974	0.007
2367	TAF6	TAF6	chr7	-	99716502	99716995	99716951	99716995	99711676	99711891	2367	51	4	63	4	250	125	0.779506947926	0.967226174506	0.864	0.887	-0.023
2775	NUP155	NUP155	chr5	-	37370767	37371228	37370922	37371228	37364348	37364486	2775	6	52	13	97	250	125	0.782351362058	0.967226174506	0.055	0.063	-0.008
2982	SUPT7L	SUPT7L	chr2	-	27886190	27886707	27886195	27886707	27885045	27885148	2982	19	96	19	106	129	125	0.782508892195	0.967226174506	0.161	0.148	0.013
339	MAMDC2	MAMDC2	chr9	+	72785394	72785547	72785394	72785543	72833252	72833512	339	70	3	55	3	128	125	0.780179310902	0.967226174506	0.958	0.947	0.011
580	LAMA4	LAMA4	chr6	-	112575643	112575917	112575660	112575917	112575157	112575493	580	54	52	66	59	141	125	0.78074688398	0.967226174506	0.479	0.498	-0.019
696	TMEM205	TMEM205	chr19	-	11456195	11456981	11456802	11456981	11455927	11456091	696	463	4	576	6	250	125	0.78379172254	0.96763189958	0.983	0.98	0.003
3066	GON4L	GON4L	chr1	-	155826937	155827086	155826949	155827086	155823066	155823597	3066	22	4	27	6	136	125	0.784519137505	0.96791964161	0.835	0.805	0.03
228	SMTN	SMTN	chr22	+	31496870	31497035	31496870	31496939	31500301	31500610	228	317	3	606	7	220	125	0.787046232817	0.969755247361	0.984	0.98	0.004
356	RPP25L	RPP25L	chr9	-	34611856	34612110	34612060	34612110	34610481	34611329	356	18	26	21	27	250	125	0.786763487242	0.969755247361	0.257	0.28	-0.023
408	KCNH1	KCNH1	chr1	-	211192124	211192598	211192205	211192598	211092981	211093411	408	2	7	3	14	205	125	0.787492769818	0.969755247361	0.148	0.116	0.032
1433	WDR4	WDR4	chr21	-	44293660	44293801	44293712	44293801	44283549	44283706	1433	84	4	175	7	176	125	0.788253115617	0.97008145844	0.937	0.947	-0.01
567	SERPINB6	SERPINB6	chr6	-	2971766	2972399	2971825	2972399	2959401	2959576	567	101	0	98	1	183	125	0.789239563348	0.970685342359	1.0	0.985	0.015
1116	SH3YL1	SH3YL1	chr2	-	224863	224920	224867	224920	218135	219001	1116	39	2	124	8	128	125	0.790972653088	0.970776789106	0.95	0.938	0.012
1964	SUPT4H1	SUPT4H1	chr17	-	56429425	56429599	56429427	56429599	56428762	56428869	1964	77	378	84	432	126	125	0.791244529517	0.970776789106	0.168	0.162	0.006
2451	SLC35G2	SLC35G2	chr3	+	136537860	136538205	136537860	136538056	136573284	136574734	2451	7	8	11	15	250	125	0.791515392954	0.970776789106	0.304	0.268	0.036
2641	RPL23AP7	RPL23AP7	chr2	-	114384406	114384715	114384614	114384715	114383185	114383306	2641	17	101	13	86	250	125	0.79137782393	0.970776789106	0.078	0.07	0.008
2693	SYTL3	SYTL3	chr6	+	159083781	159084410	159083781	159083844	159086426	159086645	2693	9	4	6	2	250	125	0.791792917366	0.970776789106	0.529	0.6	-0.071
2587	GPR107	GPR107	chr9	+	132839577	132839657	132839577	132839653	132841908	132842048	2587	157	1	167	2	128	125	0.793618756333	0.971798327017	0.994	0.988	0.006
2625	TTPAL	TTPAL	chr20	+	43112976	43113170	43112976	43113068	43115235	43115346	2625	37	2	49	2	226	125	0.793406235185	0.971798327017	0.911	0.931	-0.02
433	THUMPD3	THUMPD3	chr3	+	9404716	9405016	9404716	9404811	9406699	9407004	433	65	24	100	40	250	125	0.794350942661	0.972086966081	0.575	0.556	0.019
2223	MSH5	MSH5	chr6	+	31729594	31729732	31729594	31729642	31729888	31729962	2223	40	3	43	4	214	125	0.794912394738	0.972166439036	0.886	0.863	0.023
1973	C1orf109	C1orf109	chr1	-	38155887	38156267	38156005	38156267	38155277	38155555	1973	37	2	58	4	242	125	0.796329848145	0.973114944322	0.905	0.882	0.023
2086	C7orf50	C7orf50	chr7	-	1177824	1177893	1177853	1177893	1166892	1167022	2086	63	7	113	11	153	125	0.797240358462	0.973114944322	0.88	0.894	-0.014
2631	CNOT8	CNOT8	chr5	+	154238078	154238376	154238078	154238328	154242766	154242955	2631	24	68	18	56	172	125	0.798669926213	0.973114944322	0.204	0.189	0.015
319	GEM	GEM	chr8	-	95274317	95274547	95274432	95274547	95272400	95272740	319	183	48	38	11	239	125	0.796922053692	0.973114944322	0.666	0.644	0.022
704	MDP1	MDP1	chr14	-	24683467	24683601	24683515	24683601	24683142	24683357	704	12	56	13	68	172	125	0.798244735569	0.973114944322	0.135	0.122	0.013
961	LOC101927027	LOC101927027	chr2	+	179291092	179291388	179291092	179291232	179295496	179295616	961	20	5	27	8	250	125	0.798059599148	0.973114944322	0.667	0.628	0.039
2497	CFL2	CFL2	chr14	-	35182459	35182767	35182713	35182767	35182265	35182342	2497	515	8	568	10	250	125	0.800994636212	0.974734305595	0.97	0.966	0.004
3079	SPATA18	SPATA18	chr4	+	52948552	52948726	52948552	52948676	52951081	52951165	3079	3	17	1	8	174	125	0.800848157753	0.974734305595	0.113	0.082	0.031
2031	DCAF4	DCAF4	chr14	+	73421093	73421191	73421093	73421170	73422230	73422404	2031	72	1	103	2	145	125	0.803220762932	0.975930017508	0.984	0.978	0.006
2509	BPTF	BPTF	chr17	+	65941524	65942441	65941524	65942012	65943841	65943924	2509	53	78	60	83	250	125	0.803669437992	0.975930017508	0.254	0.265	-0.011
2887	MRPL55	MRPL55	chr1	-	228296849	228297013	228296961	228297013	228295935	228296019	2887	10	1	14	2	236	125	0.80397094905	0.975930017508	0.841	0.788	0.053
927	HPS5	HPS5	chr11	-	18343492	18343721	18343679	18343721	18333460	18333571	927	11	3	24	8	250	125	0.803249549817	0.975930017508	0.647	0.6	0.047
1468	BCS1L	BCS1L	chr2	+	219524759	219524968	219524759	219524889	219525661	219526030	1468	7	3	21	11	203	125	0.807084289823	0.976256885648	0.59	0.54	0.05
2007	ING4	ING4	chr12	-	6762101	6762216	6762110	6762216	6761827	6761933	2007	86	32	52	21	133	125	0.806825672495	0.976256885648	0.716	0.699	0.017
2013	MRPL11	MRPL11	chr11	-	66206102	66206319	66206180	66206319	66205634	66205730	2013	80	31	146	53	202	125	0.807826363887	0.976256885648	0.615	0.63	-0.015
2239	SLC9A6	SLC9A6	chrX	+	135076944	135077144	135076944	135077048	135080266	135080344	2239	35	1	51	1	220	125	0.805672261468	0.976256885648	0.952	0.967	-0.015
266	PIR	PIR	chrX	-	15511278	15511711	15511312	15511711	15509284	15509432	266	4	46	2	29	158	125	0.808234284374	0.976256885648	0.064	0.052	0.012
2676	ZNF761	ZNF761	chr19	+	53948253	53948472	53948253	53948376	53949479	53949590	2676	8	17	6	15	220	125	0.807916459761	0.976256885648	0.211	0.185	0.026
2702	RGS5	RGS5	chr1	-	163122327	163122506	163122339	163122506	163112088	163117293	2702	2	144	0	16	136	125	0.808252041495	0.976256885648	0.013	0.0	0.013
307	ANAPC15	ANAPC15	chr11	-	71823695	71823822	71823779	71823822	71822457	71822542	307	104	1	151	1	208	125	0.804926502561	0.976256885648	0.984	0.989	-0.005
38	MRPL10	MRPL10	chr17	-	45908676	45908907	45908825	45908907	45905866	45906036	38	2	95	2	132	250	125	0.809045000181	0.976256885648	0.01	0.008	0.002
905	NEMP1	NEMP1	chr12	-	57464456	57464676	57464602	57464676	57458428	57458522	905	35	3	88	9	250	125	0.80922621318	0.976256885648	0.854	0.83	0.024
804	MTRR	MTRR	chr5	+	7869216	7869328	7869216	7869302	7870882	7871036	804	12	2	23	3	150	125	0.810182617926	0.976808845997	0.833	0.865	-0.032
1129	TRPT1	TRPT1	chr11	-	63992266	63992442	63992272	63992442	63992014	63992189	1129	2	190	3	225	130	125	0.811133073145	0.977019473909	0.01	0.013	-0.003
2857	C11orf74	C11orf74	chr11	+	36616042	36616311	36616042	36616142	36631630	36631789	2857	16	17	9	11	250	125	0.811766534974	0.977019473909	0.32	0.29	0.03
54	CWF19L1	CWF19L1	chr10	-	102027282	102027438	102027327	102027438	102021735	102021820	54	1	18	1	26	169	125	0.811854281946	0.977019473909	0.039	0.028	0.011
1087	TGDS	TGDS	chr13	-	95248228	95248529	95248304	95248529	95246094	95246161	1087	10	32	13	37	200	125	0.813510057368	0.977210240691	0.163	0.18	-0.017
2327	YWHAZ	YWHAZ	chr8	-	101963413	101963560	101963462	101963560	101960823	101961128	2327	5	11	6	11	173	125	0.813334482233	0.977210240691	0.247	0.283	-0.036
997	MIER1	MIER1	chr1	+	67450254	67450335	67450254	67450275	67452085	67454302	997	3	3	3	4	184	125	0.813331625742	0.977210240691	0.405	0.338	0.067
1283	ATP2C1	ATP2C1	chr3	+	130720063	130720188	130720063	130720158	130734995	130735555	1283	74	35	117	52	154	125	0.815903197354	0.9775587326	0.632	0.646	-0.014
1704	RSRC1	RSRC1	chr3	+	157827840	157828012	157827840	157828000	157839891	157840087	1704	25	26	47	45	136	125	0.815525867239	0.9775587326	0.469	0.49	-0.021
2132	RAB15	RAB15	chr14	-	65417660	65417869	65417791	65417869	65417042	65417132	2132	19	157	21	188	250	125	0.815675994814	0.9775587326	0.057	0.053	0.004
413	RUSC1	RUSC1	chr1	+	155293727	155294378	155293727	155294335	155294635	155294734	413	35	11	67	19	167	125	0.814519695761	0.9775587326	0.704	0.725	-0.021
548	CNN2	CNN2	chr19	+	1032557	1032695	1032557	1032662	1036128	1036245	548	1574	52	2257	78	157	125	0.816296490195	0.9775587326	0.96	0.958	0.002
3015	ZBTB8OS	ZBTB8OS	chr1	-	33116029	33116191	33116033	33116191	33100368	33100393	3015	16	174	29	292	128	125	0.818603419027	0.979722184875	0.082	0.088	-0.006
422	DKC1	DKC1	chrX	+	154002876	154002980	154002876	154002965	154003469	154003548	422	221	2	394	3	139	125	0.819398876376	0.980075137412	0.99	0.992	-0.002
103	NTMT1	NTMT1	chr9	+	132388431	132388600	132388431	132388574	132396332	132396585	103	1	45	1	32	150	125	0.823029156693	0.980225723117	0.018	0.025	-0.007
1195	GDAP1	GDAP1	chr8	+	75263508	75263701	75263508	75263556	75272371	75272545	1195	10	2	19	3	250	125	0.822115822126	0.980225723117	0.714	0.76	-0.046
1257	MSTO1	MSTO1	chr1	+	155583447	155583557	155583447	155583524	155583852	155584758	1257	17	9	8	5	157	125	0.82010158963	0.980225723117	0.601	0.56	0.041
1504	RAD52	RAD52	chr12	-	1038929	1039052	1038984	1039052	1036310	1036429	1504	2	14	2	18	179	125	0.821887447097	0.980225723117	0.091	0.072	0.019
1729	ENOPH1	ENOPH1	chr4	+	83351632	83352066	83351632	83352037	83369072	83369174	1729	154	29	306	61	153	125	0.820825094596	0.980225723117	0.813	0.804	0.009
409	NDUFB11	NDUFB11	chrX	-	47001982	47002143	47002012	47002143	47001614	47001839	409	327	653	346	676	154	125	0.82144615615	0.980225723117	0.289	0.294	-0.005
596	SEC23B	SEC23B	chr20	+	18488187	18488634	18488187	18488616	18491465	18491700	596	70	74	120	133	142	125	0.822912184919	0.980225723117	0.454	0.443	0.011
3074	C14orf105	C14orf105	chr14	-	57957659	57957789	57957706	57957789	57949782	57949869	3074	62	27	99	46	171	125	0.826584410403	0.983861565695	0.627	0.611	0.016
1090	MITF	MITF	chr3	+	69986972	69987200	69986972	69987032	69988248	69988332	1090	135	3	229	6	250	125	0.827704687355	0.984587647381	0.957	0.95	0.007
112	SNRPD3	SNRPD3	chr22	+	24951617	24952039	24951617	24952025	24953624	24953768	112	995	21	1769	35	138	125	0.828702984108	0.984587647381	0.977	0.979	-0.002
2240	HSD17B10	HSD17B10	chrX	-	53458745	53458854	53458772	53458854	53458205	53458542	2240	441	19	573	23	151	125	0.828425420761	0.984587647381	0.951	0.954	-0.003
1201	C7orf49	C7orf49	chr7	-	134853500	134853812	134853682	134853812	134850531	134851623	1201	217	0	312	2	250	125	0.83042465454	0.986034853602	1.0	0.987	0.013
1250	DUS4L	DUS4L	chr7	+	107204401	107204654	107204401	107204504	107207494	107207631	1250	10	1	14	1	250	125	0.837073236874	0.987413674984	0.833	0.875	-0.042
1370	ELMOD3	ELMOD3	chr2	+	85582677	85582839	85582677	85582721	85584089	85584375	1370	16	12	15	10	242	125	0.837402053224	0.987413674984	0.408	0.437	-0.029
1635	MLF1	MLF1	chr3	+	158288952	158289180	158288952	158289136	158310222	158310370	1635	37	93	22	59	168	125	0.841167522918	0.987413674984	0.228	0.217	0.011
1796	AP5S1	AP5S1	chr20	+	3801170	3801405	3801170	3801349	3802748	3802940	1796	62	12	57	10	180	125	0.836641570549	0.987413674984	0.782	0.798	-0.016
1820	NUDT12	NUDT12	chr5	-	102895743	102895955	102895797	102895955	102894579	102895169	1820	36	2	66	3	178	125	0.833733551601	0.987413674984	0.927	0.939	-0.012
2008	DNAJC19	DNAJC19	chr3	-	180704730	180704810	180704785	180704810	180703713	180703784	2008	254	8	318	9	179	125	0.833109454377	0.987413674984	0.957	0.961	-0.004
2026	WDR83	WDR83	chr19	+	12780790	12780911	12780790	12780894	12780993	12781099	2026	49	1	36	1	141	125	0.839789785722	0.987413674984	0.977	0.97	0.007
2101	PPP1R9A	PPP1R9A	chr7	+	94913329	94913642	94913329	94913528	94915517	94915637	2101	5	16	11	40	238	125	0.835816586257	0.987413674984	0.141	0.126	0.015
2377	ATP6V0E2	ATP6V0E2	chr7	+	149575766	149575879	149575766	149575835	149576423	149577801	2377	81	3	115	5	168	125	0.838295539753	0.987413674984	0.953	0.945	0.008
2450	SLC35G2	SLC35G2	chr3	+	136537860	136538470	136537860	136538205	136573284	136574734	2450	13	7	18	11	250	125	0.838991747025	0.987413674984	0.481	0.45	0.031
2679	UNKL	UNKL	chr16	-	1417092	1417350	1417242	1417350	1413205	1416396	2679	42	3	23	2	250	125	0.840961383736	0.987413674984	0.875	0.852	0.023
270	STARD3	STARD3	chr17	+	37814027	37814105	37814027	37814092	37814225	37814279	270	122	19	131	19	137	125	0.840808080052	0.987413674984	0.854	0.863	-0.009
2737	TMCO1	TMCO1	chr1	-	165737718	165738159	165737995	165738159	165737428	165737506	2737	225	47	325	65	250	125	0.838162428144	0.987413674984	0.705	0.714	-0.009
2748	TRIB2	TRIB2	chr2	+	12856997	12858703	12856997	12857136	12863385	12863678	2748	195	1	62	0	250	125	0.834651678376	0.987413674984	0.99	1.0	-0.01
2832	HPS4	HPS4	chr22	-	26879639	26879829	26879730	26879829	26877687	26878206	2832	31	6	41	9	215	125	0.833020592424	0.987413674984	0.75	0.726	0.024
2971	ZNF202	ZNF202	chr11	-	123611100	123611244	123611124	123611244	123601194	123601693	2971	3	2	1	1	148	125	0.841041532339	0.987413674984	0.559	0.458	0.101
478	GOSR1	GOSR1	chr17	+	28808160	28808281	28808160	28808275	28811231	28811319	478	56	119	66	134	130	125	0.838969474983	0.987413674984	0.312	0.321	-0.009
803	CTAGE5	CTAGE5	chr14	+	39760222	39760315	39760222	39760300	39762474	39762585	803	4	61	4	71	139	125	0.840026094915	0.987413674984	0.056	0.048	0.008
985	INPP4A	INPP4A	chr2	+	99172015	99172271	99172015	99172154	99175925	99175958	985	72	1	109	2	241	125	0.838139425458	0.987413674984	0.974	0.966	0.008
2496	IKZF2	IKZF2	chr2	-	213921556	213921823	213921634	213921823	213914436	213914604	2496	1	1	3	2	202	125	0.843235283813	0.989247864413	0.382	0.481	-0.099
959	PABPC4	PABPC4	chr1	-	40030094	40030214	40030142	40030214	40029507	40029594	959	375	139	573	207	172	125	0.84380537969	0.989323912235	0.662	0.668	-0.006
847	AKT1S1	AKT1S1	chr19	-	50379859	50380644	50380281	50380644	50376173	50376559	847	78	4	47	2	250	125	0.844318023682	0.989332549593	0.907	0.922	-0.015
1098	PRKAR1A	PRKAR1A	chr17	+	66508519	66508720	66508519	66508689	66511534	66511717	1098	2	72	3	89	155	125	0.845518748609	0.989564268596	0.022	0.026	-0.004
2012	HINT1	HINT1	chr5	-	130500752	130501041	130500787	130501041	130498264	130498369	2012	61	2705	84	3873	159	125	0.845587740611	0.989564268596	0.017	0.017	0.0
977	TMEM9	TMEM9	chr1	-	201123489	201123683	201123576	201123683	201122985	201123087	977	5	3	4	3	211	125	0.84603196406	0.989564268596	0.497	0.441	0.056
2583	CCDC103	CCDC103	chr17	+	42977079	42977211	42977079	42977197	42978357	42978509	2583	3	16	1	7	138	125	0.847204389364	0.990343996642	0.145	0.115	0.03
1884	FAM104B	FAM104B	chrX	-	55185558	55185661	55185561	55185661	55171677	55172744	1884	11	72	21	127	127	125	0.848300510095	0.990442694553	0.131	0.14	-0.009
2918	WIPI2	WIPI2	chr7	+	5269238	5269369	5269238	5269336	5270465	5273486	2918	161	77	157	78	157	125	0.848114986302	0.990442694553	0.625	0.616	0.009
1512	TLE1	TLE1	chr9	-	84228291	84228436	84228336	84228436	84226683	84226874	1512	126	5	111	5	169	125	0.84899380109	0.990543238858	0.949	0.943	0.006
3028	PICK1	PICK1	chr22	+	38453261	38453496	38453261	38453443	38453759	38453857	3028	17	8	33	14	177	125	0.849398415752	0.990543238858	0.6	0.625	-0.025
2254	TCN2	TCN2	chr22	+	31008859	31009029	31008859	31008948	31010335	31010488	2254	54	2	66	2	205	125	0.850340621664	0.991051748344	0.943	0.953	-0.01
2193	IKBKB	IKBKB	chr8	+	42150960	42151086	42150960	42151030	42162704	42162793	2193	3	114	3	134	180	125	0.853063042076	0.993089916937	0.018	0.015	0.003
558	TSEN15	TSEN15	chr1	+	184041290	184041432	184041290	184041328	184041960	184043344	558	83	7	105	8	228	125	0.853103799943	0.993089916937	0.867	0.878	-0.011
1558	BMP4	BMP4	chr14	-	54423267	54423554	54423476	54423554	54419993	54420118	1558	16	2	13	2	250	125	0.855980049854	0.99360100153	0.8	0.765	0.035
1921	B3GALT5	B3GALT5	chr21	+	41029246	41029526	41029246	41029393	41031679	41031839	1921	39	1	92	3	250	125	0.856209391916	0.99360100153	0.951	0.939	0.012
199	DAP3	DAP3	chr1	+	155658884	155659034	155658884	155658965	155679563	155679615	199	66	192	91	274	193	125	0.856691321599	0.99360100153	0.182	0.177	0.005
2295	TLE3	TLE3	chr15	-	70350488	70350630	70350497	70350630	70349812	70349997	2295	8	63	8	57	133	125	0.854337901018	0.99360100153	0.107	0.117	-0.01
2475	STRADA	STRADA	chr17	-	61781700	61781942	61781791	61781942	61781364	61781407	2475	93	7	103	7	215	125	0.857095041667	0.99360100153	0.885	0.895	-0.01
2760	CDV3	CDV3	chr3	+	133293277	133293436	133293277	133293395	133293882	133293959	2760	1	0	8	1	165	125	0.855026726408	0.99360100153	1.0	0.858	0.142
729	NUDT4	NUDT4	chr12	+	93772325	93772566	93772325	93772469	93788384	93788495	729	13	2	5	1	221	125	0.855395939344	0.99360100153	0.786	0.739	0.047
148	TMEM218	TMEM218	chr11	-	124972532	124972705	124972629	124972705	124971096	124971199	148	21	7	43	13	221	125	0.859087669761	0.994733091302	0.629	0.652	-0.023
494	EPB41L2	EPB41L2	chr6	-	131384281	131384462	131384294	131384462	131277133	131277639	494	39	163	59	257	137	125	0.859048158649	0.994733091302	0.179	0.173	0.006
2346	C1orf122	C1orf122	chr1	+	38273472	38274111	38273472	38273978	38274202	38274404	2346	0	26	1	38	250	125	0.860014367022	0.995168275835	0.0	0.013	-0.013
915	RACGAP1	RACGAP1	chr12	-	50419110	50419307	50419180	50419307	50400216	50400419	915	1	2	4	6	194	125	0.860480026041	0.995168275835	0.244	0.3	-0.056
734	MEN1	MEN1	chr11	-	64577121	64577604	64577136	64577604	64575362	64575571	734	2	107	2	129	139	125	0.861247104315	0.99546743226	0.017	0.014	0.003
2119	ZC3H14	ZC3H14	chr14	+	89069171	89069404	89069171	89069389	89073586	89073707	2119	122	13	141	14	139	125	0.864267422541	0.998017339713	0.894	0.901	-0.007
738	BCAR1	BCAR1	chr16	-	75276367	75276988	75276811	75276988	75271080	75271242	738	321	16	321	15	250	125	0.864472629292	0.998017339713	0.909	0.915	-0.006
100	TAGLN	TAGLN	chr11	+	117070039	117070545	117070039	117070148	117073717	117073909	100	76	5093	75	4400	250	125	1	1.0	0.007	0.008	-0.001
1026	PIGBOS1	PIGBOS1	chr15	-	55611061	55611392	55611128	55611392	55609381	55610065	1026	41	44	33	35	191	125	0.972195349442	1.0	0.379	0.382	-0.003
1027	NAE1	NAE1	chr16	-	66860570	66860683	66860579	66860683	66860425	66860486	1027	0	268	2	414	133	125	1	1.0	0.0	0.005	-0.005
1042	HMGA1	HMGA1	chr6	+	34208513	34208692	34208513	34208659	34211244	34211295	1042	731	0	1055	2	157	125	1	1.0	1.0	0.998	0.002
1047	AGTRAP	AGTRAP	chr1	+	11808471	11808667	11808471	11808646	11810133	11810828	1047	175	39	147	34	145	125	0.888417504245	1.0	0.795	0.788	0.007
1049	OSBPL3	OSBPL3	chr7	-	24873705	24874355	24874104	24874355	24870386	24870524	1049	30	73	59	141	250	125	0.949904045871	1.0	0.17	0.173	-0.003
1061	FAM109A	FAM109A	chr12	-	111803916	111804061	111803935	111804061	111798454	111801267	1061	35	2	17	1	143	125	0.974138107867	1.0	0.939	0.937	0.002
1063	IQCH-AS1	IQCH-AS1	chr15	-	67813856	67814182	67813883	67814182	67811337	67811440	1063	22	2	32	3	151	125	0.980228023256	1.0	0.901	0.898	0.003
1064	IQCH-AS1	IQCH-AS1	chr15	-	67813831	67814182	67813883	67814182	67811337	67811440	1064	23	2	39	3	176	125	0.898601024517	1.0	0.891	0.902	-0.011
1081	ORC1	ORC1	chr1	-	52854113	52854309	52854128	52854309	52851523	52851621	1081	50	1	84	2	139	125	0.904396413739	1.0	0.978	0.974	0.004
1086	TGDS	TGDS	chr13	-	95243106	95243197	95243110	95243197	95235347	95235490	1086	36	1	39	1	128	125	0.95978744442	1.0	0.972	0.974	-0.002
1093	RAB23	RAB23	chr6	-	57086523	57087112	57086992	57087112	57075023	57075243	1093	82	8	52	5	250	125	0.984442919828	1.0	0.837	0.839	-0.002
1108	CRELD2	CRELD2	chr22	+	50316881	50317108	50316881	50316965	50318007	50318103	1108	1	96	2	107	250	125	1	1.0	0.005	0.009	-0.004
1118	NME6	NME6	chr3	-	48342768	48342901	48342785	48342901	48339916	48340013	1118	15	16	15	17	141	125	0.906859035472	1.0	0.454	0.439	0.015
1136	SIGMAR1	SIGMAR1	chr9	-	34637543	34637823	34637603	34637823	34637216	34637417	1136	162	1	204	1	184	125	1	1.0	0.991	0.993	-0.002
1142	TXNL4A	TXNL4A	chr18	-	77748239	77748592	77748263	77748592	77737597	77737701	1142	469	10	601	12	148	125	0.886819557936	1.0	0.975	0.977	-0.002
1146	COMMD6	COMMD6	chr13	-	76111619	76111811	76111799	76111811	76104249	76104402	1146	0	792	2	971	250	125	1	1.0	0.0	0.001	-0.001
1147	COMMD6	COMMD6	chr13	-	76111634	76111811	76111799	76111811	76104249	76104402	1147	2	792	4	971	250	125	1	1.0	0.001	0.002	-0.001
1166	VEGFA	VEGFA	chr6	+	43749692	43749824	43749692	43749789	43752277	43754223	1166	342	1	598	1	159	125	1	1.0	0.996	0.998	-0.002
1169	VEGFA	VEGFA	chr6	+	43748468	43748591	43748468	43748540	43749692	43749824	1169	1	126	0	248	175	125	1	1.0	0.006	0.0	0.006
1170	SAA1	SAA1	chr11	+	18287807	18287990	18287807	18287843	18288430	18288525	1170	2	25	6	84	250	125	0.888561683514	1.0	0.038	0.034	0.004
1199	C7orf49	C7orf49	chr7	-	134853537	134853812	134853682	134853812	134850531	134851623	1199	212	0	307	2	250	125	0.9248050671	1.0	1.0	0.987	0.013
1210	TJP1	TJP1	chr15	-	29996365	29996509	29996425	29996509	29991570	29993893	1210	99	89	155	139	184	125	0.991398483398	1.0	0.43	0.431	-0.001
1214	BRPF1	BRPF1	chr3	+	9783708	9783855	9783708	9783837	9784627	9784937	1214	23	32	42	56	142	125	0.903095685006	1.0	0.388	0.398	-0.01
121	HNRNPM	HNRNPM	chr19	+	8530207	8530399	8530207	8530246	8531118	8531272	121	1347	2	2009	4	250	125	1	1.0	0.997	0.996	0.001
1233	RCHY1	RCHY1	chr4	-	76439364	76439640	76439406	76439640	76434386	76434506	1233	1	101	1	124	166	125	1	1.0	0.007	0.006	0.001
1259	MSTO1	MSTO1	chr1	+	155583447	155583557	155583447	155583524	155583849	155584758	1259	108	15	116	17	157	125	0.890100244614	1.0	0.851	0.845	0.006
1277	BICD1	BICD1	chr12	+	32490432	32490750	32490432	32490640	32520603	32520679	1277	37	12	42	13	234	125	0.920913037564	1.0	0.622	0.633	-0.011
1279	C20orf24	C20orf24	chr20	+	35238003	35238161	35238003	35238133	35240412	35240960	1279	1	533	6	814	152	125	1	1.0	0.002	0.006	-0.004
1290	WDYHV1	WDYHV1	chr8	+	124428964	124429172	124428964	124429096	124440163	124440263	1290	65	27	67	29	200	125	0.899257461309	1.0	0.601	0.591	0.01
1306	STX10	STX10	chr19	-	13255577	13255684	13255581	13255684	13255390	13255485	1306	281	2	299	0	128	125	1	1.0	0.993	1.0	-0.007
130	FRMD5	FRMD5	chr15	-	44177865	44177953	44177878	44177953	44176924	44176993	130	2	50	3	67	137	125	0.912861720158	1.0	0.035	0.039	-0.004
1310	GALK2	GALK2	chr15	+	49462212	49462572	49462212	49462555	49493358	49493447	1310	14	1	27	2	141	125	0.988641029103	1.0	0.925	0.923	0.002
1311	TRIM3	TRIM3	chr11	-	6479294	6479526	6479299	6479526	6478925	6479077	1311	28	2	25	2	129	125	0.917570567436	1.0	0.931	0.924	0.007
1323	C15orf57	C15orf57	chr15	-	40856989	40857256	40857174	40857256	40854970	40855226	1323	1	64	0	106	250	125	1	1.0	0.008	0.0	0.008
1336	KXD1	KXD1	chr19	+	18668571	18668759	18668571	18668724	18672845	18672967	1336	1	114	1	154	159	125	1	1.0	0.007	0.005	0.002
1337	FRMD6	FRMD6	chr14	+	52167773	52167877	52167773	52167853	52169229	52169306	1337	168	112	233	158	148	125	0.917373369907	1.0	0.559	0.555	0.004
1345	TMED4	TMED4	chr7	-	44621645	44621894	44621652	44621894	44621321	44621422	1345	240	1	370	3	131	125	1	1.0	0.996	0.992	0.004
1390	BRD8	BRD8	chr5	-	137506520	137506601	137506525	137506601	137506033	137506098	1390	154	1	125	0	129	125	1	1.0	0.993	1.0	-0.007
1391	PKM	PKM	chr15	-	72523236	72523727	72523456	72523727	72511284	72511451	1391	19	6500	19	8412	250	125	1	1.0	0.001	0.001	0.0
1393	PKM	PKM	chr15	-	72523240	72523727	72523456	72523727	72511284	72511451	1393	21	6500	13	8412	250	125	1	1.0	0.002	0.001	0.001
1406	IL15	IL15	chr4	+	142557748	142558377	142557748	142557901	142577338	142577460	1406	3	14	3	12	250	125	0.870656942423	1.0	0.097	0.111	-0.014
1409	TMEM189	TMEM189	chr20	-	48747392	48747484	48747401	48747484	48746082	48746227	1409	274	1	411	0	133	125	1	1.0	0.996	1.0	-0.004
1410	FAM111A	FAM111A	chr11	+	58910317	58910442	58910317	58910419	58910555	58910777	1410	10	10	11	12	147	125	0.890497837558	1.0	0.46	0.438	0.022
1421	RAN	RAN	chr12	+	131357380	131357465	131357380	131357457	131357547	131357673	1421	2695	0	5047	4	132	125	1	1.0	1.0	0.999	0.001
142	QARS	QARS	chr3	-	49141756	49141904	49141789	49141904	49141295	49141405	142	650	0	815	2	157	125	1	1.0	1.0	0.997	0.003
1431	TRIM13	TRIM13	chr13	+	50571142	50571352	50571142	50571267	50571802	50571899	1431	19	19	19	20	209	125	0.912539805922	1.0	0.374	0.362	0.012
1458	CASP9	CASP9	chr1	-	15844604	15844890	15844744	15844890	15834367	15834402	1458	114	1	101	1	250	125	0.938045377217	1.0	0.983	0.981	0.002
1460	AFMID	AFMID	chr17	+	76201683	76201834	76201683	76201819	76202026	76202131	1460	4	8	3	6	139	125	0.9991480302	1.0	0.31	0.31	0.0
1499	RPSA	RPSA	chr3	+	39450096	39450230	39450096	39450215	39452244	39452490	1499	16	7250	19	10770	139	125	1	1.0	0.002	0.002	0.0
1520	SIKE1	SIKE1	chr1	-	115323057	115323308	115323069	115323308	115322730	115322836	1520	5	36	8	57	136	125	0.990774982087	1.0	0.113	0.114	-0.001
1527	ORC6	ORC6	chr16	+	46723557	46723741	46723557	46723682	46724902	46725032	1527	4	52	7	83	183	125	0.895722691638	1.0	0.05	0.054	-0.004
1542	SPIDR	SPIDR	chr8	+	48192449	48192605	48192449	48192568	48196616	48196683	1542	131	6	139	6	161	125	0.923586405584	1.0	0.944	0.947	-0.003
1551	MCMBP	MCMBP	chr10	-	121602759	121602938	121602765	121602938	121601983	121602107	1551	80	150	129	240	130	125	0.967243985121	1.0	0.339	0.341	-0.002
1553	ARFIP1	ARFIP1	chr4	+	153701088	153701378	153701088	153701243	153750776	153750878	1553	190	35	240	46	250	125	0.873507730534	1.0	0.731	0.723	0.008
1560	LRBA	LRBA	chr4	-	151223776	151223944	151223779	151223944	151207084	151207186	1560	90	0	140	1	127	125	1	1.0	1.0	0.993	0.007
156	ZCCHC17	ZCCHC17	chr1	+	31819486	31819665	31819486	31819587	31821675	31821821	156	0	246	1	316	202	125	1	1.0	0.0	0.002	-0.002
1574	FUS	FUS	chr16	+	31195529	31195717	31195529	31195705	31196259	31196500	1574	204	4	342	6	136	125	0.868991089647	1.0	0.979	0.981	-0.002
1576	PRDX1	PRDX1	chr1	-	45987280	45987610	45987500	45987610	45984609	45984726	1576	17	2110	18	3340	250	125	1	1.0	0.004	0.003	0.001
1578	PRDX1	PRDX1	chr1	-	45987306	45987610	45987500	45987610	45984609	45984726	1578	13	2110	17	3340	250	125	1	1.0	0.003	0.003	0.0
1580	DAPK1	DAPK1	chr9	+	90112595	90113022	90112595	90112687	90113884	90114054	1580	89	6	129	9	250	125	0.954117015168	1.0	0.881	0.878	0.003
1582	HARS	HARS	chr5	-	140070799	140071312	140070886	140071312	140070439	140070529	1582	418	10	420	10	211	125	0.996401631465	1.0	0.961	0.961	0.0
1585	ZNF195	ZNF195	chr11	-	3382972	3383119	3383026	3383119	3379156	3381795	1585	38	1	77	2	178	125	0.983512498978	1.0	0.964	0.964	0.0
1609	HN1	HN1	chr17	-	73143614	73143748	73143650	73143748	73142760	73142779	1609	3	1212	2	1980	160	125	1	1.0	0.002	0.001	0.001
1614	HDHD1	HDHD1	chrX	-	7023660	7023879	7023789	7023879	6995260	6995490	1614	216	1	479	2	250	125	1	1.0	0.991	0.992	-0.001
1645	EDF1	EDF1	chr9	-	139757739	139757900	139757793	139757900	139757357	139757451	1645	3083	3	4150	6	178	125	1	1.0	0.999	0.998	0.001
1646	EDF1	EDF1	chr9	-	139757739	139757900	139757802	139757900	139757357	139757451	1646	3188	0	4281	3	187	125	1	1.0	1.0	0.999	0.001
1649	RCAN3	RCAN3	chr1	+	24829386	24829640	24829386	24829607	24840803	24841057	1649	3	1	23	9	157	125	0.912636312415	1.0	0.705	0.67	0.035
1665	PSMA4	PSMA4	chr15	+	78832746	78832881	78832746	78832805	78834246	78834272	1665	795	12	1083	16	200	125	0.963287848463	1.0	0.976	0.977	-0.001
1684	UBE2V1	UBE2V1	chr20	-	48713019	48713357	48713208	48713357	48700665	48700791	1684	7	672	16	1069	250	125	1	1.0	0.005	0.007	-0.002
1693	COPB2	COPB2	chr3	-	139108310	139108522	139108389	139108522	139102139	139102277	1693	22	375	24	405	203	125	0.981814360923	1.0	0.035	0.035	0.0
1696	ATP5A1	ATP5A1	chr18	-	43669788	43669962	43669854	43669962	43669531	43669698	1696	2246	1	3504	11	190	125	1	1.0	0.999	0.995	0.004
1697	ATP5A1	ATP5A1	chr18	-	43674945	43675097	43675018	43675097	43671647	43671817	1697	17	1540	18	1955	197	125	1	1.0	0.007	0.006	0.001
1698	ATP5A1	ATP5A1	chr18	-	43677801	43678319	43678137	43678319	43675018	43675097	1698	0	1024	1	1012	250	125	1	1.0	0.0	0.0	0.0
1703	ZFAS1	ZFAS1	chr20	+	47894714	47895253	47894714	47894934	47895640	47895745	1703	1185	1	1360	0	250	125	1	1.0	0.998	1.0	-0.002
1722	TRIM45	TRIM45	chr1	-	117660655	117661389	117660709	117661389	117659237	117659367	1722	21	1	24	1	178	125	0.932237699147	1.0	0.936	0.944	-0.008
1725	SNX17	SNX17	chr2	+	27594135	27594210	27594135	27594174	27595489	27595607	1725	256	1	296	0	160	125	1	1.0	0.995	1.0	-0.005
1731	SH3GLB1	SH3GLB1	chr1	+	87194085	87194172	87194085	87194124	87200284	87200374	1731	8	6	6	4	172	125	0.894793942547	1.0	0.492	0.522	-0.03
1735	ATP8B3	ATP8B3	chr19	-	1811487	1811883	1811599	1811883	1810620	1810682	1735	17	12	4	3	236	125	0.948689511682	1.0	0.429	0.414	0.015
1739	SNX2	SNX2	chr5	+	122110690	122111457	122110690	122110906	122130960	122131078	1739	5	413	11	757	250	125	1	1.0	0.006	0.007	-0.001
1744	PLAU	PLAU	chr10	+	75671282	75671683	75671282	75671370	75671972	75672080	1744	58	60	132	140	250	125	0.911113804539	1.0	0.326	0.32	0.006
1746	COX7A2	COX7A2	chr6	-	75950838	75950981	75950891	75950981	75950016	75950101	1746	8	1362	19	1746	177	125	1	1.0	0.004	0.008	-0.004
1747	COX7A2	COX7A2	chr6	-	75950838	75950981	75950891	75950981	75947390	75947704	1747	6	23	11	43	177	125	0.97104881609	1.0	0.156	0.153	0.003
1754	PAPD4	PAPD4	chr5	+	78908242	78908592	78908242	78908558	78908833	78908898	1754	28	13	37	17	158	125	0.981930258575	1.0	0.63	0.633	-0.003
1755	LIN54	LIN54	chr4	-	83905313	83906029	83905976	83906029	83900035	83900159	1755	20	3	67	11	250	125	0.905698111897	1.0	0.769	0.753	0.016
1757	IGFBP3	IGFBP3	chr7	-	45960318	45960871	45960336	45960871	45956811	45957038	1757	1	179	0	356	142	125	1	1.0	0.005	0.0	0.005
1769	VPS45	VPS45	chr1	+	150039349	150040007	150039349	150039663	150040686	150040821	1769	140	3	137	3	250	125	0.981963661192	1.0	0.959	0.958	0.001
1781	KLF6	KLF6	chr10	-	3823958	3824406	3823986	3824406	3822297	3822421	1781	783	7	806	7	152	125	0.971443769677	1.0	0.989	0.99	-0.001
1783	KLF6	KLF6	chr10	-	3823832	3824406	3823986	3824406	3822297	3822421	1783	4209	7	4879	7	250	125	1	1.0	0.997	0.997	0.0
1784	KLF6	KLF6	chr10	-	3823832	3824406	3823958	3824406	3818187	3821782	1784	2639	0	3064	2	250	125	1	1.0	1.0	0.999	0.001
1785	KLF6	KLF6	chr10	-	3823832	3824406	3823986	3824406	3818187	3821782	1785	2703	2	3014	7	250	125	1	1.0	0.999	0.995	0.004
179	FAM86EP	FAM86EP	chr4	-	3948870	3949947	3949816	3949947	3943486	3945099	179	4	2	9	4	250	125	0.91817179593	1.0	0.5	0.529	-0.029
1813	CENPW	CENPW	chr6	+	126660934	126661590	126660934	126661545	126667350	126667464	1813	33	310	52	491	169	125	0.986336984125	1.0	0.073	0.073	0.0
1828	SNRPB2	SNRPB2	chr20	+	16710608	16710809	16710608	16710709	16712312	16712411	1828	255	84	288	97	224	125	0.899621274994	1.0	0.629	0.624	0.005
182	TBC1D7	TBC1D7	chr6	-	13328527	13328815	13328547	13328815	13327018	13327138	182	13	13	15	16	144	125	0.906030227574	1.0	0.465	0.449	0.016
1843	SSBP1	SSBP1	chr7	+	141438120	141438303	141438120	141438210	141438923	141438990	1843	110	227	155	327	217	125	0.88720902467	1.0	0.218	0.214	0.004
1864	ANAPC11	ANAPC11	chr17	+	79849588	79849739	79849588	79849717	79851427	79851490	1864	49	145	52	148	146	125	0.868510534765	1.0	0.224	0.231	-0.007
1872	PARP9	PARP9	chr3	-	122277175	122277314	122277280	122277314	122274132	122274968	1872	22	51	29	69	229	125	0.939758519497	1.0	0.191	0.187	0.004
1895	ZCCHC9	ZCCHC9	chr5	+	80597401	80597517	80597401	80597489	80600559	80600960	1895	10	18	19	32	152	125	0.895781364258	1.0	0.314	0.328	-0.014
1901	UBL7-AS1	UBL7-AS1	chr15	+	74753605	74754439	74753605	74754368	74758376	74758471	1901	7	2	19	6	195	125	0.923153839283	1.0	0.692	0.67	0.022
1910	STK19	STK19	chr6	+	31946679	31946787	31946679	31946775	31947190	31947330	1910	7	69	6	58	136	125	0.974471535896	1.0	0.085	0.087	-0.002
1917	TOMM5	TOMM5	chr9	-	37592249	37592636	37592408	37592636	37588411	37588929	1917	24	759	43	1336	250	125	0.967514985633	1.0	0.016	0.016	0.0
1922	LMNA	LMNA	chr1	+	156108278	156108548	156108278	156108398	156108870	156109880	1922	912	1	965	0	250	125	1	1.0	0.998	1.0	-0.002
1970	ARHGEF40	ARHGEF40	chr14	+	21542090	21543339	21542090	21543150	21543490	21543658	1970	456	2	230	1	250	125	1	1.0	0.991	0.991	0.0
1974	RARB	RARB	chr3	+	25469753	25470379	25469753	25470022	25502683	25502832	1974	185	1	14	0	250	125	0.943891786803	1.0	0.989	1.0	-0.011
1	NFU1	NFU1	chr2	-	69664402	69664760	69664492	69664760	69659033	69659137	1	3	64	4	86	214	125	0.99318105889	1.0	0.027	0.026	0.001
2025	SNX14	SNX14	chr6	-	86303296	86303874	86303551	86303874	86283975	86284096	2025	156	4	238	6	250	125	0.978987816982	1.0	0.951	0.952	-0.001
2041	VPS52	VPS52	chr6	-	33238913	33239742	33239362	33239742	33237975	33238060	2041	1	69	0	61	250	125	1	1.0	0.007	0.0	0.007
2059	CAMK2G	CAMK2G	chr10	-	75585036	75585105	75585078	75585105	75583797	75583842	2059	67	14	76	16	166	125	0.986881057537	1.0	0.783	0.782	0.001
2060	SPPL2B	SPPL2B	chr19	+	2351431	2351655	2351431	2351592	2352943	2355100	2060	8	23	8	22	187	125	0.941219494647	1.0	0.189	0.196	-0.007
2079	RPL13A	RPL13A	chr19	+	49993106	49993179	49993106	49993169	49993488	49993554	2079	10152	90	13731	69	134	125	1	1.0	0.991	0.995	-0.004
2080	KAT6B	KAT6B	chr10	+	76735156	76736088	76735156	76735212	76737073	76737195	2080	17	5	14	4	250	125	0.971911414326	1.0	0.63	0.636	-0.006
2087	C7orf50	C7orf50	chr7	-	1177834	1177893	1177853	1177893	1166892	1167022	2087	8	7	12	11	143	125	0.946522007866	1.0	0.5	0.488	0.012
2094	PCMT1	PCMT1	chr6	+	150123335	150123552	150123335	150123505	150131751	150132557	2094	244	187	379	290	171	125	0.992379276704	1.0	0.488	0.489	-0.001
20	PITRM1	PITRM1	chr10	-	3190359	3190483	3190362	3190483	3190178	3190255	20	7	272	13	521	127	125	0.951649878491	1.0	0.025	0.024	0.001
2112	MAP4K4	MAP4K4	chr2	+	102503549	102503723	102503549	102503699	102504239	102504399	2112	232	761	264	857	148	125	0.924287581445	1.0	0.205	0.206	-0.001
2115	RPL10	RPL10	chrX	+	153626405	153626739	153626405	153626735	153626837	153626883	2115	11	545	14	693	128	125	1	1.0	0.019	0.019	0.0
211	STIM1	STIM1	chr11	+	4107706	4108091	4107706	4107773	4112511	4114440	211	1	65	3	146	250	125	0.919893959396	1.0	0.008	0.01	-0.002
2120	PRKCSH	PRKCSH	chr19	+	11558253	11558433	11558253	11558412	11558507	11558604	2120	52	44	76	65	145	125	0.969225447936	1.0	0.505	0.502	0.003
2122	PTK2	PTK2	chr8	-	141685528	141685598	141685558	141685598	141684396	141684503	2122	13	239	18	338	154	125	0.958825159263	1.0	0.042	0.041	0.001
2126	GRINA	GRINA	chr8	+	145064225	145064479	145064225	145064367	145065367	145065770	2126	15	9	7	4	236	125	0.950706042829	1.0	0.469	0.481	-0.012
2128	CLTC	CLTC	chr17	+	57721636	57721856	57721636	57721844	57724758	57725027	2128	2	493	7	754	136	125	1	1.0	0.004	0.008	-0.004
2136	KMT2A	KMT2A	chr11	+	118361910	118362033	118361910	118362024	118362458	118362643	2136	8	28	13	47	133	125	0.94908097929	1.0	0.212	0.206	0.006
2140	UBE2J2	UBE2J2	chr1	-	1203112	1203372	1203241	1203372	1198725	1198766	2140	12	210	16	280	250	125	1	1.0	0.028	0.028	0.0
2143	PQLC2	PQLC2	chr1	+	19638739	19639383	19638739	19638852	19644093	19644335	2143	105	1	115	1	250	125	0.95428177799	1.0	0.981	0.983	-0.002
215	MARCKSL1	MARCKSL1	chr1	-	32801547	32801840	32801772	32801840	32799429	32800698	215	527	0	417	2	250	125	1	1.0	1.0	0.99	0.01
2164	GLIPR2	GLIPR2	chr9	+	36147782	36147913	36147782	36147891	36148543	36148647	2164	1	203	0	55	146	125	1	1.0	0.004	0.0	0.004
2183	BCL2L12	BCL2L12	chr19	+	50172280	50172421	50172280	50172372	50176954	50177173	2183	4	7	4	8	173	125	0.885175121767	1.0	0.292	0.265	0.027
2189	HMOX2	HMOX2	chr16	+	4526340	4526666	4526340	4526488	4555484	4555611	2189	0	182	2	280	250	125	1	1.0	0.0	0.004	-0.004
2191	CASP8AP2	CASP8AP2	chr6	+	90539618	90539786	90539618	90539653	90556280	90556363	2191	12	1	23	2	250	125	0.983354020499	1.0	0.857	0.852	0.005
2198	RHNO1	RHNO1	chr12	+	2994448	2994700	2994448	2994658	2997076	2998691	2198	264	4	417	7	166	125	0.882649026315	1.0	0.98	0.978	0.002
2214	STX4	STX4	chr16	+	31045546	31045857	31045546	31045646	31046290	31046361	2214	212	3	203	3	250	125	0.9622644208	1.0	0.972	0.971	0.001
2230	NETO2	NETO2	chr16	-	47156778	47156823	47156799	47156823	47156567	47156695	2230	214	50	456	109	145	125	0.908057268228	1.0	0.787	0.783	0.004
2268	RPS14	RPS14	chr5	-	149829048	149829319	149829265	149829319	149827147	149827298	2268	17	1969	32	2875	250	125	1	1.0	0.004	0.006	-0.002
2269	RPS14	RPS14	chr5	-	149829054	149829319	149829265	149829319	149827147	149827298	2269	9	1969	15	2875	250	125	1	1.0	0.002	0.003	-0.001
2281	DAG1	DAG1	chr3	+	49507564	49508006	49507564	49507866	49547851	49548252	2281	1	77	0	72	250	125	1	1.0	0.006	0.0	0.006
2297	TLE3	TLE3	chr15	-	70366841	70366946	70366871	70366946	70358352	70358557	2297	12	28	18	43	154	125	0.958165368973	1.0	0.258	0.254	0.004
2328	PEX5	PEX5	chr12	+	7342957	7343165	7342957	7343120	7343483	7343519	2328	7	46	7	47	169	125	0.972077160173	1.0	0.101	0.099	0.002
2347	SNHG17	SNHG17	chr20	-	37050733	37050888	37050738	37050888	37049652	37049745	2347	15	17	20	24	129	125	0.904533538485	1.0	0.461	0.447	0.014
2348	C6orf1	C6orf1	chr6	-	34215457	34215641	34215517	34215641	34215243	34215269	2348	75	5	99	6	184	125	0.881178268549	1.0	0.911	0.918	-0.007
2351	VANGL1	VANGL1	chr1	+	116202261	116202394	116202261	116202388	116206281	116206889	2351	92	1	221	2	130	125	0.894430669003	1.0	0.989	0.991	-0.002
2352	ANXA2	ANXA2	chr15	-	60690069	60690185	60690141	60690185	60678226	60678285	2352	12	5326	18	8716	196	125	1	1.0	0.001	0.001	0.0
2364	NPL	NPL	chr1	+	182775279	182775666	182775279	182775367	182781290	182781348	2364	2	5	1	2	250	125	0.886557542282	1.0	0.167	0.2	-0.033
2387	PIGG	PIGG	chr4	+	492988	493514	492988	493278	494184	494390	2387	21	63	27	82	250	125	0.972159567552	1.0	0.143	0.141	0.002
2390	PIGG	PIGG	chr4	+	492988	493836	492988	493087	494184	494390	2390	29	4	22	3	250	125	0.991552984955	1.0	0.784	0.786	-0.002
2397	LETMD1	LETMD1	chr12	+	51445874	51446029	51445874	51445990	51447560	51447643	2397	2	12	2	12	163	125	1	1.0	0.113	0.113	0.0
2398	DAZAP2	DAZAP2	chr12	+	51634654	51634900	51634654	51634823	51636113	51637717	2398	1284	0	1809	1	201	125	1	1.0	1.0	0.999	0.001
2434	BACE1	BACE1	chr11	-	117165846	117166063	117165978	117166063	117164586	117164724	2434	157	1	106	0	250	125	0.958491704207	1.0	0.987	1.0	-0.013
2440	PSMA6	PSMA6	chr14	+	35761522	35761806	35761522	35761758	35777199	35777294	2440	2	976	3	1461	172	125	1	1.0	0.001	0.001	0.0
2442	C1orf43	C1orf43	chr1	-	154192817	154193273	154192894	154193273	154186368	154186422	2442	423	0	343	1	201	125	1	1.0	1.0	0.995	0.005
2465	NLRX1	NLRX1	chr11	+	119039421	119040011	119039421	119039603	119042064	119042182	2465	6	2	12	4	250	125	0.998711691305	1.0	0.6	0.6	0.0
2476	STRADA	STRADA	chr17	-	61805693	61805773	61805717	61805773	61791365	61791468	2476	31	11	48	17	148	125	0.996505694955	1.0	0.704	0.705	-0.001
2481	NECAP2	NECAP2	chr1	+	16767166	16767348	16767166	16767270	16770126	16770227	2481	357	1	372	1	202	125	1	1.0	0.995	0.996	-0.001
2482	RANBP6	RANBP6	chr9	-	6015412	6015640	6015471	6015640	6011018	6014356	2482	33	9	47	12	183	125	0.896019149556	1.0	0.715	0.728	-0.013
2502	ANKRD42	ANKRD42	chr11	+	82909520	82909684	82909520	82909600	82917099	82917207	2502	53	17	45	15	208	125	0.926497273222	1.0	0.652	0.643	0.009
2514	IFT81	IFT81	chr12	+	110562139	110562666	110562139	110562248	110565164	110565329	2514	55	16	36	11	250	125	0.913970688309	1.0	0.632	0.621	0.011
251	FUZ	FUZ	chr19	-	50315871	50315993	50315894	50315993	50314887	50314956	251	13	3	12	3	147	125	0.933735484759	1.0	0.787	0.773	0.014
253	RECQL	RECQL	chr12	-	21654103	21654603	21654346	21654603	21652488	21652549	253	196	6	118	4	250	125	0.87773785652	1.0	0.942	0.937	0.005
2552	GAK	GAK	chr4	-	887661	887797	887718	887797	887164	887277	2552	158	0	217	1	181	125	1	1.0	1.0	0.993	0.007
2557	TCF4	TCF4	chr18	-	52899739	52899902	52899751	52899902	52896077	52896307	2557	90	99	9	10	136	125	0.985280847355	1.0	0.455	0.453	0.002
255	ARMCX2	ARMCX2	chrX	-	100914404	100914487	100914416	100914487	100914061	100914134	255	96	9	46	4	136	125	0.912673800415	1.0	0.907	0.914	-0.007
2578	C14orf159	C14orf159	chr14	+	91580356	91580872	91580356	91580627	91623982	91624034	2578	31	19	40	24	250	125	0.957886208551	1.0	0.449	0.455	-0.006
2615	NRP1	NRP1	chr10	-	33491818	33491923	33491839	33491923	33486577	33486637	2615	230	49	274	57	145	125	0.913873569191	1.0	0.802	0.806	-0.004
2617	SERHL2	SERHL2	chr22	+	42967126	42967907	42967126	42967209	42968441	42968535	2617	4	6	3	4	250	125	0.910651277408	1.0	0.25	0.273	-0.023
262	ATP5J	ATP5J	chr21	-	27107299	27107965	27107625	27107965	27101941	27102112	262	133	58	115	51	250	125	0.943475974061	1.0	0.534	0.53	0.004
2635	ISG20	ISG20	chr15	+	89181973	89182409	89181973	89182307	89182573	89182825	2635	2	17	3	24	226	125	0.957525994104	1.0	0.061	0.065	-0.004
2643	RPL23AP7	RPL23AP7	chr2	-	114384406	114384715	114384457	114384715	114383185	114383306	2643	7	95	5	72	175	125	0.928340346762	1.0	0.05	0.047	0.003
2653	MT1F	MT1F	chr16	+	56692586	56692694	56692586	56692652	56692984	56693215	2653	3	227	4	448	166	125	1	1.0	0.01	0.007	0.003
265	ATP5J	ATP5J	chr21	-	27107249	27107965	27107625	27107965	27101941	27102112	265	78	58	67	51	250	125	0.928419383858	1.0	0.402	0.396	0.006
2666	NF2	NF2	chr22	+	30079008	30079068	30079008	30079053	30090740	30094589	2666	0	129	2	293	139	125	1	1.0	0.0	0.006	-0.006
2671	UFSP2	UFSP2	chr4	-	186339740	186339924	186339765	186339924	186339594	186339661	2671	129	0	156	1	149	125	1	1.0	1.0	0.992	0.008
267	CDC25B	CDC25B	chr20	+	3776385	3777378	3776385	3776526	3778268	3778396	267	68	11	75	13	250	125	0.878896463393	1.0	0.756	0.743	0.013
2683	COPS7A	COPS7A	chr12	+	6833149	6833345	6833149	6833318	6833779	6833984	2683	70	23	68	22	151	125	0.965610905048	1.0	0.716	0.719	-0.003
2685	MINA	MINA	chr3	-	97690757	97691295	97691224	97691295	97686005	97686476	2685	5	22	6	25	250	125	0.939272112335	1.0	0.102	0.107	-0.005
2690	CTSL	CTSL	chr9	+	90340973	90341313	90340973	90341164	90342508	90342644	2690	187	17	82	8	250	125	0.875126207077	1.0	0.846	0.837	0.009
2691	CTSL	CTSL	chr9	+	90340973	90341223	90340973	90341164	90342508	90342644	2691	101	17	50	8	183	125	0.917446602259	1.0	0.802	0.81	-0.008
2692	GPR162	GPR162	chr12	+	6932633	6933931	6932633	6932929	6934648	6934838	2692	32	3	13	1	250	125	0.887117345158	1.0	0.842	0.867	-0.025
2696	EPS15L1	EPS15L1	chr19	-	16551672	16551720	16551695	16551720	16548580	16548676	2696	60	0	123	1	147	125	1	1.0	1.0	0.991	0.009
2699	ZSCAN26	ZSCAN26	chr6	+	28239631	28240116	28239631	28240113	28240446	28240564	2699	23	7	10	3	127	125	0.990865194916	1.0	0.764	0.766	-0.002
269	KDM2A	KDM2A	chr11	+	67017556	67018269	67017556	67017817	67020164	67020328	269	356	4	389	4	250	125	0.907393918784	1.0	0.978	0.98	-0.002
2731	UBA52	UBA52	chr19	+	18682613	18682719	18682613	18682697	18684102	18684213	2731	739	1056	1017	1456	146	125	0.981413208376	1.0	0.375	0.374	0.001
2736	TMCO1	TMCO1	chr1	-	165737918	165738159	165737995	165738159	165737428	165737506	2736	637	47	883	65	201	125	0.994258669716	1.0	0.894	0.894	0.0
2746	LOC374443	LOC374443	chr12	+	9800642	9801529	9800642	9800924	9806278	9806404	2746	17	14	12	9	250	125	0.87266033968	1.0	0.378	0.4	-0.022
275	TOM1	TOM1	chr22	+	35742922	35742965	35742922	35742962	35743047	35743987	275	11	82	5	40	127	125	0.908934820017	1.0	0.117	0.11	0.007
2777	GAPVD1	GAPVD1	chr9	+	128083711	128083841	128083711	128083778	128086076	128086202	2777	44	20	60	28	187	125	0.94245933065	1.0	0.595	0.589	0.006
2783	TPM1	TPM1	chr15	+	63356262	63356389	63356262	63356341	63358094	63358292	2783	60	61	58	59	172	125	0.999562025282	1.0	0.417	0.417	0.0
2799	CAP1	CAP1	chr1	+	40506254	40506473	40506254	40506455	40525008	40525130	2799	345	115	514	173	142	125	0.947748969776	1.0	0.725	0.723	0.002
2808	RAB13	RAB13	chr1	-	153958492	153958853	153958588	153958853	153957196	153957257	2808	14	1340	5	1580	220	125	1	1.0	0.006	0.002	0.004
280	METTL23	METTL23	chr17	+	74725771	74725876	74725771	74725859	74729059	74729297	280	35	2	52	3	141	125	0.998125687417	1.0	0.939	0.939	0.0
2817	KHDRBS1	KHDRBS1	chr1	+	32503435	32503720	32503435	32503637	32504152	32504220	2817	9	572	3	910	207	125	1	1.0	0.009	0.002	0.007
2830	INTS8	INTS8	chr8	+	95877733	95877928	95877733	95877918	95878385	95878419	2830	0	99	1	113	134	125	1	1.0	0.0	0.008	-0.008
2831	RNPS1	RNPS1	chr16	-	2317933	2318413	2318055	2318413	2314176	2314332	2831	0	112	1	258	246	125	1	1.0	0.0	0.002	-0.002
2835	SNX3	SNX3	chr6	-	108581963	108582464	108582029	108582464	108544153	108544249	2835	741	30	756	32	190	125	0.869734075558	1.0	0.942	0.94	0.002
2849	ATP5G1	ATP5G1	chr17	+	46970147	46970272	46970147	46970202	46970770	46970818	2849	6	179	11	318	194	125	0.963216373418	1.0	0.021	0.022	-0.001
2854	SUMO3	SUMO3	chr21	-	46233776	46234019	46233890	46234019	46228961	46229033	2854	7	498	10	912	238	125	1	1.0	0.007	0.006	0.001
2859	C11orf74	C11orf74	chr11	+	36616042	36616311	36616042	36616191	36631630	36631789	2859	21	26	12	14	244	125	0.904593157123	1.0	0.293	0.305	-0.012
2872	SDCBP	SDCBP	chr8	+	59477577	59477643	59477577	59477625	59483445	59483524	2872	1038	2	1279	3	142	125	1	1.0	0.998	0.997	0.001
2888	MRPL55	MRPL55	chr1	-	228296849	228297013	228296961	228297013	228296655	228296722	2888	78	14	105	20	236	125	0.878433950608	1.0	0.747	0.736	0.011
2907	PTGS1	PTGS1	chr9	+	125148724	125149011	125148724	125148900	125152476	125152624	2907	3	1	16	6	235	125	0.936297728604	1.0	0.615	0.587	0.028
2944	LRRC75A-AS1	LRRC75A-AS1	chr17	+	16366480	16366631	16366480	16366561	16373615	16373962	2944	1	4	1	3	194	125	0.874399080385	1.0	0.139	0.177	-0.038
2945	LRRC75A-AS1	LRRC75A-AS1	chr17	+	16342640	16342728	16342640	16342707	16343498	16343567	2945	1897	0	2088	2	145	125	1	1.0	1.0	0.999	0.001
2946	LRRC75A-AS1	LRRC75A-AS1	chr17	+	16342300	16342728	16342300	16342374	16343498	16343567	2946	1891	1	2084	2	250	125	1	1.0	0.999	0.998	0.001
2948	PRDM10	PRDM10	chr11	-	129781979	129782120	129782018	129782120	129780370	129780551	2948	15	3	13	3	163	125	0.880100841367	1.0	0.793	0.769	0.024
2949	APEX1	APEX1	chr14	+	20923289	20923548	20923289	20923497	20923736	20923862	2949	216	85	284	109	175	125	0.885610572363	1.0	0.645	0.65	-0.005
2960	TOP3B	TOP3B	chr22	-	22336810	22337240	22337126	22337240	22330011	22330179	2960	2	18	4	38	250	125	0.948490013282	1.0	0.053	0.05	0.003
296	YIPF5	YIPF5	chr5	-	143549847	143550278	143550098	143550278	143549409	143549529	296	8	265	7	236	250	125	0.984874505862	1.0	0.015	0.015	0.0
3031	ELOVL7	ELOVL7	chr5	-	60067729	60067920	60067775	60067920	60063649	60063730	3031	70	2	198	5	170	125	0.881026929893	1.0	0.963	0.967	-0.004
3035	FAM47E	FAM47E	chr4	+	77189812	77189966	77189812	77189921	77192720	77192921	3035	4	4	6	6	169	125	0.998937200263	1.0	0.425	0.425	0.0
3054	ERI3	ERI3	chr1	-	44820563	44820951	44820931	44820951	44804716	44804994	3054	2	4	3	6	250	125	0.996160478326	1.0	0.2	0.2	0.0
3056	ERI3	ERI3	chr1	-	44820563	44820951	44820931	44820951	44785299	44785416	3056	6	6	9	8	250	125	0.882441649018	1.0	0.333	0.36	-0.027
3068	CCDC51	CCDC51	chr3	-	48481397	48481529	48481505	48481529	48476226	48476425	3068	15	4	17	4	232	125	0.879955822584	1.0	0.669	0.696	-0.027
3082	IMPDH1	IMPDH1	chr7	-	128040870	128040945	128040885	128040945	128040386	128040593	3082	225	0	343	2	139	125	1	1.0	1.0	0.994	0.006
3094	LYRM2	LYRM2	chr6	-	90347443	90347601	90347460	90347601	90341942	90347072	3094	41	120	42	126	141	125	0.924573464657	1.0	0.232	0.228	0.004
309	ANAPC15	ANAPC15	chr11	-	71822457	71822542	71822487	71822542	71822202	71822332	309	131	21	218	36	154	125	0.923739562401	1.0	0.835	0.831	0.004
3100	TSEN2	TSEN2	chr3	+	12526009	12526379	12526009	12526127	12531282	12531488	3100	2	1	5	3	250	125	0.910330422641	1.0	0.5	0.455	0.045
31	GMNN	GMNN	chr6	+	24775158	24775340	24775158	24775264	24777449	24777525	31	148	0	336	2	200	125	1	1.0	1.0	0.991	0.009
323	UFD1L	UFD1L	chr22	-	19442271	19442353	19442324	19442353	19437463	19438267	323	358	10	428	12	177	125	0.999266019871	1.0	0.962	0.962	0.0
324	SEMA3B	SEMA3B	chr3	+	50310549	50310874	50310549	50310745	50310965	50311077	324	73	1	79	1	250	125	0.960107716939	1.0	0.973	0.975	-0.002
326	WNK1	WNK1	chr12	+	999618	999679	999618	999676	1003727	1003801	326	136	10	249	18	127	125	0.967263779057	1.0	0.93	0.932	-0.002
337	CSRP1	CSRP1	chr1	-	201457982	201458112	201458000	201458112	201454410	201454504	337	1202	2	1394	7	142	125	1	1.0	0.998	0.994	0.004
359	ZGPAT	ZGPAT	chr20	+	62339379	62339521	62339379	62339470	62339904	62340516	359	2	30	2	28	175	125	0.950306872707	1.0	0.045	0.049	-0.004
364	SHF	SHF	chr15	-	45464344	45464516	45464346	45464516	45464080	45464200	364	12	10	4	3	126	125	0.91098149357	1.0	0.543	0.569	-0.026
381	ACTL6A	ACTL6A	chr3	+	179280667	179280953	179280667	179280905	179287611	179287688	381	1	208	1	394	172	125	1	1.0	0.003	0.002	0.001
3	ZRANB3	ZRANB3	chr2	-	135985381	135985585	135985387	135985585	135981995	135982087	3	7	2	11	3	130	125	0.96390611711	1.0	0.771	0.779	-0.008
419	TMEM139	TMEM139	chr7	+	142981991	142982091	142981991	142982067	142982440	142982538	419	7	5	8	6	148	125	0.953971795458	1.0	0.542	0.53	0.012
421	MIB2	MIB2	chr1	+	1558768	1559079	1558768	1558862	1559153	1559325	421	12	3	4	1	250	125	0.994587146135	1.0	0.667	0.667	0.0
424	DKC1	DKC1	chrX	+	153996576	153997077	153996576	153996707	153997441	153997585	424	3	196	3	369	250	125	1	1.0	0.008	0.004	0.004
485	DMXL1	DMXL1	chr5	+	118433673	118435111	118433673	118433799	118437629	118437701	485	4	31	6	47	250	125	0.986506369002	1.0	0.061	0.06	0.001
488	ETF1	ETF1	chr5	-	137878322	137878625	137878521	137878625	137854380	137854556	488	3	299	9	502	250	125	1	1.0	0.005	0.009	-0.004
515	MED21	MED21	chr12	+	27175454	27175804	27175454	27175554	27179352	27179467	515	0	72	2	133	250	125	1	1.0	0.0	0.007	-0.007
516	SDR39U1	SDR39U1	chr14	-	24911303	24911466	24911383	24911466	24909988	24910132	516	17	22	21	27	204	125	0.989483843063	1.0	0.321	0.323	-0.002
518	C11orf57	C11orf57	chr11	+	111944967	111945640	111944967	111945082	111946290	111946408	518	39	20	41	20	250	125	0.899292328659	1.0	0.494	0.506	-0.012
51	TADA3	TADA3	chr3	-	9833899	9834695	9834505	9834695	9832943	9833177	51	341	1	334	1	250	125	1	1.0	0.994	0.994	0.0
520	ABTB1	ABTB1	chr3	+	127393233	127393296	127393233	127393261	127393387	127393443	520	54	25	43	20	159	125	0.990575973639	1.0	0.629	0.628	0.001
543	ACTG1	ACTG1	chr17	-	79479640	79479892	79479759	79479892	79479257	79479386	543	45	15478	69	24504	243	125	1	1.0	0.001	0.001	0.0
568	GLRX	GLRX	chr5	-	95152199	95152330	95152210	95152330	95149552	95150093	568	1	437	6	610	135	125	1	1.0	0.002	0.009	-0.007
578	CCT8	CCT8	chr21	-	30445826	30446118	30445851	30446118	30442567	30442658	578	7	1093	2	1914	149	125	1	1.0	0.005	0.001	0.004
630	ARSA	ARSA	chr22	-	51066325	51066601	51066418	51066601	51065983	51066220	630	47	3	53	3	217	125	0.890842638649	1.0	0.9	0.911	-0.011
637	MOCS2	MOCS2	chr5	-	52405080	52405602	52405541	52405602	52404351	52404473	637	6	59	9	88	250	125	0.997885843211	1.0	0.048	0.049	-0.001
655	ZFYVE27	ZFYVE27	chr10	+	99496877	99497082	99496877	99497078	99498233	99498431	655	10	50	7	32	128	125	0.870466987671	1.0	0.163	0.176	-0.013
718	ADAM15	ADAM15	chr1	+	155034379	155034593	155034379	155034451	155034720	155034845	718	7	13	31	53	250	125	0.881217526222	1.0	0.212	0.226	-0.014
728	RSPRY1	RSPRY1	chr16	+	57220195	57220363	57220195	57220341	57238415	57238920	728	55	3	35	2	146	125	0.958764586737	1.0	0.94	0.937	0.003
735	WWOX	WWOX	chr16	+	78133309	78133896	78133309	78133782	78142319	78142384	735	5	37	5	36	238	125	0.970056140677	1.0	0.066	0.068	-0.002
737	BCAR1	BCAR1	chr16	-	75270725	75270896	75270779	75270896	75268786	75269884	737	12	295	10	245	178	125	0.999531968713	1.0	0.028	0.028	0.0
793	PTGES3	PTGES3	chr12	-	57059415	57060050	57059987	57060050	57058559	57058584	793	3	1080	6	2360	250	125	1	1.0	0.001	0.001	0.0
810	PQBP1	PQBP1	chrX	+	48758466	48758578	48758466	48758554	48759206	48759319	810	344	2	463	0	148	125	1	1.0	0.993	1.0	-0.007
812	TUBA1A	TUBA1A	chr12	-	49582199	49583107	49582759	49583107	49580393	49580616	812	13	1277	15	2383	250	125	1	1.0	0.005	0.003	0.002
813	TUBA1A	TUBA1A	chr12	-	49582671	49583107	49582759	49583107	49580393	49580616	813	9	1277	3	2383	212	125	1	1.0	0.004	0.001	0.003
81	PGAP2	PGAP2	chr11	+	3845499	3845679	3845499	3845594	3846249	3846358	81	13	18	26	35	209	125	0.952781040591	1.0	0.302	0.308	-0.006
832	EPGN	EPGN	chr4	+	75174809	75174899	75174809	75174872	75177901	75178022	832	1	0	9	1	151	125	0.870925072547	1.0	1.0	0.882	0.118
868	RCC1	RCC1	chr1	+	28857034	28857127	28857034	28857085	28858314	28858502	868	2	27	5	68	166	125	0.986120944395	1.0	0.053	0.052	0.001
870	GAPDH	GAPDH	chr12	+	6643570	6643827	6643570	6643735	6643975	6644027	870	7	7328	11	11947	216	125	1	1.0	0.001	0.001	0.0
874	C6orf48	C6orf48	chr6	+	31803187	31803232	31803187	31803228	31805012	31805212	874	1	339	0	291	128	125	1	1.0	0.003	0.0	0.003
904	UCKL1	UCKL1	chr20	-	62572146	62572209	62572169	62572209	62571946	62572069	904	184	5	154	4	147	125	0.953685702175	1.0	0.969	0.97	-0.001
945	PSMD10	PSMD10	chrX	-	107330915	107331082	107330994	107331082	107327434	107328357	945	279	18	288	18	203	125	0.929534406116	1.0	0.905	0.908	-0.003
948	ZNF79	ZNF79	chr9	+	130186652	130187189	130186652	130187082	130191110	130191199	948	17	2	15	2	231	125	0.912180557717	1.0	0.821	0.802	0.019
951	CLIP4	CLIP4	chr2	+	29380069	29380268	29380069	29380213	29383198	29383333	951	4	87	8	188	179	125	0.901886836504	1.0	0.031	0.029	0.002
95	ALS2CL	ALS2CL	chr3	-	46722989	46723088	46722993	46723088	46722735	46722897	95	17	4	76	19	128	125	0.929670861253	1.0	0.806	0.796	0.01
963	CDK10	CDK10	chr16	+	89761338	89761478	89761338	89761460	89761700	89761753	963	203	13	188	12	142	125	0.997187573541	1.0	0.932	0.932	0.0
979	TMEM9	TMEM9	chr1	-	201123572	201123683	201123576	201123683	201122985	201123087	979	146	3	150	3	128	125	0.979182394979	1.0	0.979	0.98	-0.001
981	TMEM9	TMEM9	chr1	-	201122910	201123087	201122985	201123087	201120888	201120980	981	7	445	1	514	199	125	1	1.0	0.01	0.001	0.009
995	CDK11B	CDK11B	chr1	-	1577707	1577869	1577746	1577869	1577266	1577362	995	10	1	12	1	163	125	0.910753942458	1.0	0.885	0.902	-0.017
