# Supplementary material for: Characterization of alternative mRNA splicing in cultured cell populations representing progressive stages of human fetal kidney development
Source: Sci Rep. 2022 Nov 15;12:19548. doi: 10.1038/s41598-022-24147-z (PMC9666651; doi:10.1038/s41598-022-24147-z)
Supplement: Supplementary file 13 — Supplementary Information 13. [file 41598_2022_24147_MOESM13_ESM.zip › _Program/Data/rMATS/NPS1-NPS3/MATS_output/A5SS.MATS.ReadsOnTargetAndJunctionCounts.txt]

ID	GeneID	geneSymbol	chr	strand	longExonStart_0base	longExonEnd	shortES	shortEE	flankingES	flankingEE	ID	IC_SAMPLE_1	SC_SAMPLE_1	IC_SAMPLE_2	SC_SAMPLE_2	IncFormLen	SkipFormLen	PValue	FDR	IncLevel1	IncLevel2	IncLevelDifference
217	CTNND1	CTNND1	chr11	+	57529233	57529591	57529233	57529518	57556508	57556627	217	61	103	93	16	198	125	5.55111512313e-16	1.09023901018e-12	0.272	0.786	-0.514
201	CSNK1A1	CSNK1A1	chr5	-	148885009	148885158	148885045	148885158	148875456	148876423	201	388	277	310	469	161	125	1.9249046801e-12	1.89025639586e-09	0.521	0.339	0.182
1293	CALD1	CALD1	chr7	+	134617738	134618828	134617738	134618141	134625842	134625988	1293	559	1074	241	746	812	125	1.07550598316e-07	5.28073437732e-05	0.074	0.047	0.027
619	SSFA2	SSFA2	chr2	+	182779942	182781732	182779942	182781154	182783324	182783402	619	537	472	217	337	703	125	1.02488093123e-07	5.28073437732e-05	0.168	0.103	0.065
1595	SMARCB1	SMARCB1	chr22	+	24133942	24134081	24133942	24134054	24135745	24135875	1595	371	328	301	460	152	125	2.2560785673e-07	8.86187661235e-05	0.482	0.35	0.132
1325	ADD1	ADD1	chr4	+	2906490	2906835	2906490	2906742	2909469	2909571	1325	119	488	82	741	218	125	2.76503369867e-07	9.05087697365e-05	0.123	0.06	0.063
2706	NCOR2	NCOR2	chr12	-	124811954	124812179	124812092	124812179	124810736	124810916	2706	283	32	558	13	263	125	7.24894393733e-07	0.000203384655613	0.808	0.953	-0.145
581	LAMA4	LAMA4	chr6	-	112510311	112510407	112510332	112510407	112508651	112508803	581	45	64	101	40	146	125	1.41971528911e-06	0.000348540103477	0.376	0.684	-0.308
1492	HNRNPH3	HNRNPH3	chr10	+	70098259	70098444	70098259	70098399	70098896	70098983	1492	618	266	877	569	170	125	5.57749707764e-06	0.00121713380672	0.631	0.531	0.1
1095	C19orf48	C19orf48	chr19	-	51302528	51302614	51302550	51302614	51300949	51302215	1095	5	239	55	469	147	125	7.62326186876e-06	0.00149720863102	0.017	0.091	-0.074
2449	SPATA5L1	SPATA5L1	chr15	+	45707784	45708007	45707784	45707977	45709466	45709597	2449	24	35	10	77	155	125	5.3635032255e-05	0.00957629121353	0.356	0.095	0.261
1292	EXOC1	EXOC1	chr4	+	56719815	56720119	56719815	56719963	56724479	56724613	1292	81	1	50	13	281	125	5.94712328513e-05	0.00973345844333	0.973	0.631	0.342
697	TMEM205	TMEM205	chr19	-	11456683	11456981	11456802	11456981	11456195	11456304	697	39	279	13	310	244	125	0.000107246330388	0.0162024456063	0.067	0.021	0.046
988	SEC61G	SEC61G	chr7	-	54826850	54826939	54826854	54826939	54825187	54825287	988	748	86	980	59	129	125	0.000212477678248	0.0298075828628	0.894	0.942	-0.048
830	YAP1	YAP1	chr11	+	102076623	102076817	102076623	102076805	102100432	102104154	830	6	7	20	0	137	125	0.000238780829818	0.0312643699842	0.439	1.0	-0.561
1695	METTL13	METTL13	chr1	+	171750760	171751260	171750760	171750935	171752879	171753639	1695	353	5	505	32	450	125	0.000359559646079	0.0364045685219	0.951	0.814	0.137
1866	ANAPC11	ANAPC11	chr17	+	79849588	79849717	79849588	79849709	79851427	79851490	1866	145	61	148	124	133	125	0.000368113459479	0.0364045685219	0.691	0.529	0.162
2458	NRXN3	NRXN3	chr14	+	80271454	80271542	80271454	80271533	80327381	80334633	2458	1	13	5	0	134	125	0.000370718620386	0.0364045685219	0.067	1.0	-0.933
2894	ARNTL2	ARNTL2	chr12	+	27485786	27486069	27485786	27486036	27521194	27521345	2894	2	51	22	63	158	125	0.000355300437288	0.0364045685219	0.03	0.216	-0.186
9	PGS1	PGS1	chr17	+	76415626	76415806	76415626	76415756	76420141	76420740	9	44	48	27	86	175	125	0.000364319492711	0.0364045685219	0.396	0.183	0.213
956	ARF1	ARF1	chr1	+	228270850	228271075	228270850	228271053	228284778	228284963	956	7	1	0	8	147	125	0.00045429115773	0.0424870397039	0.856	0.0	0.856
2701	ZSCAN26	ZSCAN26	chr6	+	28239631	28240116	28239631	28239712	28240446	28240564	2701	72	10	31	19	529	125	0.000716351637813	0.0639506643939	0.63	0.278	0.352
158	PSEN1	PSEN1	chr14	+	73614674	73614814	73614674	73614802	73637504	73637755	158	85	77	81	147	137	125	0.000895583895478	0.0764750769878	0.502	0.335	0.167
1190	SLC36A4	SLC36A4	chr11	-	92915971	92916060	92916000	92916060	92914856	92914952	1190	76	13	119	3	154	125	0.00104918940438	0.0792541534693	0.826	0.97	-0.144
2700	ZSCAN26	ZSCAN26	chr6	+	28239631	28240113	28239631	28239712	28240446	28240564	2700	56	10	24	19	526	125	0.00102632497666	0.0792541534693	0.571	0.231	0.34
393	CUTA	CUTA	chr6	-	33385645	33386065	33385863	33386065	33385257	33385472	393	213	143	186	203	343	125	0.00103248977695	0.0792541534693	0.352	0.25	0.102
12	CBFB	CBFB	chr16	+	67116115	67116242	67116115	67116211	67132612	67134958	12	169	101	219	218	156	125	0.00118641464801	0.0863006803219	0.573	0.446	0.127
1495	RPS15A	RPS15A	chr16	-	18801565	18801656	18801631	18801656	18800302	18800440	1495	378	1257	548	1425	191	125	0.00144870267805	0.0982606860139	0.164	0.201	-0.037
2927	NAA60	NAA60	chr16	+	3534698	3535083	3534698	3535061	3535466	3536963	2927	29	92	70	97	147	125	0.00145089607658	0.0982606860139	0.211	0.38	-0.169
1995	TAF12	TAF12	chr1	-	28969166	28969604	28969503	28969604	28948425	28948677	1995	3	88	18	91	462	125	0.00155010904819	0.0991628951	0.009	0.051	-0.042
863	GNL3	GNL3	chr3	+	52719935	52720218	52719935	52720121	52720784	52720843	863	20	245	12	472	222	125	0.00156519844608	0.0991628951	0.044	0.014	0.03
1076	RPL6	RPL6	chr12	-	112847214	112847443	112847390	112847443	112846223	112846460	1076	385	365	774	550	301	125	0.00174824601707	0.100986916986	0.305	0.369	-0.064
2891	LDAH	LDAH	chr2	-	21001051	21001225	21001069	21001225	20974569	20974739	2891	1	10	13	6	143	125	0.00166421412763	0.100986916986	0.08	0.654	-0.574
634	PSMC3IP	PSMC3IP	chr17	-	40725836	40726228	40726116	40726228	40725495	40725641	634	21	39	17	103	405	125	0.00174754814901	0.100986916986	0.143	0.048	0.095
185	PHOSPHO2	PHOSPHO2	chr2	+	170550963	170551251	170550963	170551132	170551724	170551757	185	1	6	10	1	244	125	0.00180982564634	0.101557073412	0.079	0.837	-0.758
865	GNL3	GNL3	chr3	+	52719935	52720121	52719935	52720071	52720784	52720843	865	246	9	474	2	175	125	0.00205572532082	0.112151236947	0.951	0.994	-0.043
2195	CNTROB	CNTROB	chr17	+	7851804	7852003	7851804	7851937	7852402	7852475	2195	11	52	0	38	191	125	0.00218748644041	0.116114145107	0.122	0.0	0.122
1894	ZCCHC9	ZCCHC9	chr5	+	80597401	80597874	80597401	80597489	80600559	80600960	1894	14	18	4	32	510	125	0.00230789979082	0.119281978662	0.16	0.03	0.13
1153	UBL7	UBL7	chr15	-	74753008	74753529	74753448	74753529	74751024	74751237	1153	14	36	31	23	565	125	0.00252114807811	0.123788370635	0.079	0.23	-0.151
623	UPP1	UPP1	chr7	+	48141420	48141579	48141420	48141467	48146469	48146679	623	47	97	136	148	237	125	0.00249630946337	0.123788370635	0.204	0.326	-0.122
1446	TMEM128	TMEM128	chr4	-	4249327	4249969	4249832	4249969	4247928	4248070	1446	26	25	14	46	630	125	0.00261513631796	0.124394453666	0.171	0.057	0.114
1748	SPINT1	SPINT1	chr15	+	41145908	41146127	41145908	41146079	41146257	41146284	1748	309	204	663	602	173	125	0.00266016652443	0.124394453666	0.523	0.443	0.08
1073	OCIAD1	OCIAD1	chr4	+	48853822	48854037	48853822	48853992	48862741	48863834	1073	11	7	3	18	170	125	0.00273389113313	0.124868888034	0.536	0.109	0.427
1030	RBM10	RBM10	chrX	+	47039278	47039439	47039278	47039436	47039610	47039708	1030	74	75	62	123	128	125	0.00293846958114	0.130300116561	0.491	0.33	0.161
743	BTF3	BTF3	chr5	+	72794249	72794624	72794249	72794383	72794958	72795027	743	274	3346	360	5659	366	125	0.00298549146907	0.130300116561	0.027	0.021	0.006
590	ZNF641	ZNF641	chr12	-	48740931	48741126	48741034	48741126	48738381	48738495	590	16	8	3	13	228	125	0.00312807122316	0.130713444304	0.523	0.112	0.411
702	CSRP2	CSRP2	chr12	-	77272717	77272820	77272742	77272820	77259928	77260041	702	270	15	312	42	150	125	0.00306293281352	0.130713444304	0.938	0.861	0.077
1371	SNX21	SNX21	chr20	+	44463597	44463755	44463597	44463748	44469277	44471914	1371	38	7	21	17	132	125	0.00383284513618	0.139072578842	0.837	0.539	0.298
1838	SSBP1	SSBP1	chr7	+	141438120	141438393	141438120	141438375	141438923	141438990	1838	24	45	10	62	143	125	0.00377292897951	0.139072578842	0.318	0.124	0.194
218	CTNND1	CTNND1	chr11	+	57529233	57529591	57529233	57529518	57558856	57559145	218	57	24	98	14	198	125	0.00362090652574	0.139072578842	0.6	0.815	-0.215
2264	PARK7	PARK7	chr1	+	8021713	8021853	8021713	8021795	8022822	8022935	2264	364	313	457	527	183	125	0.00340823467852	0.139072578842	0.443	0.372	0.071
2342	GABPB1	GABPB1	chr15	-	50593417	50593565	50593453	50593565	50592985	50593099	2342	27	59	89	88	161	125	0.00368568300758	0.139072578842	0.262	0.44	-0.178
2644	G6PC3	G6PC3	chr17	+	42148097	42148610	42148097	42148551	42151527	42151634	2644	13	222	32	211	184	125	0.00395612725766	0.139072578842	0.038	0.093	-0.055
2667	FAAP100	FAAP100	chr17	-	79518757	79519078	79518953	79519078	79517273	79518229	2667	45	21	77	11	321	125	0.00396540958002	0.139072578842	0.455	0.732	-0.277
426	KPTN	KPTN	chr19	-	47986382	47986472	47986417	47986472	47984214	47984290	426	6	26	0	38	160	125	0.00384609517907	0.139072578842	0.153	0.0	0.153
934	TXNRD1	TXNRD1	chr12	+	104680459	104681209	104680459	104681124	104682708	104682818	934	6	64	0	135	210	125	0.00354834048037	0.139072578842	0.053	0.0	0.053
1893	ZCCHC9	ZCCHC9	chr5	+	80597401	80597874	80597401	80597517	80600559	80600960	1893	13	9	4	19	482	125	0.00411483550096	0.139336843515	0.273	0.052	0.221
1945	NUDT16L1	NUDT16L1	chr16	+	4743978	4744309	4743978	4744239	4744958	4745860	1945	0	34	3	6	195	125	0.00405567435348	0.139336843515	0.0	0.243	-0.243
1795	FIBP	FIBP	chr11	-	65652979	65653134	65653000	65653134	65652548	65652657	1795	60	380	116	450	146	125	0.00428193267829	0.142537555596	0.119	0.181	-0.062
1156	NUF2	NUF2	chr1	+	163291722	163292002	163291722	163291856	163295821	163295964	1156	140	5	202	26	271	125	0.00457214420124	0.149661520187	0.928	0.782	0.146
1016	ZNRD1	ZNRD1	chr6	+	30029016	30029175	30029016	30029166	30029291	30029446	1016	37	1	33	10	134	125	0.00503271677313	0.153529984912	0.972	0.755	0.217
1220	GLYATL1	GLYATL1	chr11	+	58714518	58714638	58714518	58714541	58715330	58715438	1220	0	4	5	0	222	125	0.00500831700296	0.153529984912	0.0	1.0	-1.0
2117	LOXL1-AS1	LOXL1-AS1	chr15	-	74212178	74212379	74212300	74212379	74209808	74211724	2117	34	6	45	0	247	125	0.00492888302799	0.153529984912	0.741	1.0	-0.259
2919	SLC43A3	SLC43A3	chr11	-	57194534	57194621	57194538	57194621	57194060	57194125	2919	82	1	156	17	129	125	0.00508118585502	0.153529984912	0.988	0.899	0.089
850	ATG16L1	ATG16L1	chr2	+	234160216	234160588	234160216	234160586	234164747	234164841	850	80	0	150	12	127	125	0.00481131913266	0.153529984912	1.0	0.925	0.075
2627	FGFR1	FGFR1	chr8	-	38277050	38277253	38277056	38277253	38275745	38275891	2627	190	56	129	17	131	125	0.00523139179109	0.155673537541	0.764	0.879	-0.115
1654	GGT1	GGT1	chr22	+	24999123	24999494	24999123	24999288	25003920	25003990	1654	78	62	124	51	331	125	0.00562709454807	0.158219575577	0.322	0.479	-0.157
1875	PARD3	PARD3	chr10	-	34626202	34626354	34626292	34626354	34625126	34625171	1875	326	60	478	140	215	125	0.0055995016329	0.158219575577	0.76	0.665	0.095
2083	CD40	CD40	chr20	+	44755278	44755380	44755278	44755340	44756776	44756863	2083	17	107	16	283	165	125	0.00561625354503	0.158219575577	0.107	0.041	0.066
247	CTSB	CTSB	chr8	-	11718869	11718988	11718914	11718988	11710837	11710988	247	2	12	5	1	170	125	0.00563919057556	0.158219575577	0.109	0.786	-0.677
908	ARID4A	ARID4A	chr14	+	58832741	58832948	58832741	58832786	58833600	58833747	908	107	0	68	5	287	125	0.00581643491383	0.160894058743	1.0	0.856	0.144
1733	GTF3C1	GTF3C1	chr16	-	27475640	27476157	27475715	27476157	27474861	27474913	1733	129	74	60	65	200	125	0.00595481538353	0.16243413074	0.521	0.366	0.155
264	ATP5J	ATP5J	chr21	-	27107625	27107965	27107797	27107965	27101941	27102112	264	157	17	105	28	297	125	0.00620735558818	0.167003375003	0.795	0.612	0.183
2954	APEX1	APEX1	chr14	+	20923289	20923553	20923289	20923487	20923736	20923862	2954	695	60	974	49	191	125	0.0066727848115	0.177099315808	0.883	0.929	-0.046
145	LINC00339	LINC00339	chr1	+	22351996	22352136	22351996	22352132	22356772	22357717	145	23	3	18	14	129	125	0.00697262737319	0.178984645918	0.881	0.555	0.326
1844	NDOR1	NDOR1	chr9	+	140110545	140110640	140110545	140110618	140110723	140113813	1844	44	4	103	0	147	125	0.00719948422988	0.178984645918	0.903	1.0	-0.097
2153	TTC19	TTC19	chr17	+	15903431	15903696	15903431	15903559	15905228	15905339	2153	11	76	4	128	262	125	0.00698346476489	0.178984645918	0.065	0.015	0.05
256	ATP5J	ATP5J	chr21	-	27107163	27107965	27107299	27107965	27101941	27102112	256	459	75	602	60	261	125	0.00718119125316	0.178984645918	0.746	0.828	-0.082
952	PDE4DIP	PDE4DIP	chr1	-	144882445	144882881	144882775	144882881	144881429	144881622	952	45	9	32	0	455	125	0.00706403013919	0.178984645918	0.579	1.0	-0.421
2316	EDEM2	EDEM2	chr20	-	33734627	33735161	33734954	33735161	33732781	33732821	2316	89	4	183	0	452	125	0.00748116952948	0.179183133609	0.86	1.0	-0.14
3039	IL32	IL32	chr16	+	3117377	3117614	3117377	3117416	3117984	3118011	3039	1084	204	684	175	323	125	0.00739880646913	0.179183133609	0.673	0.602	0.071
3105	HHLA3	HHLA3	chr1	+	70820492	70820891	70820492	70820794	70832126	70832220	3105	14	6	12	25	222	125	0.00743822832678	0.179183133609	0.568	0.213	0.355
2823	DMKN	DMKN	chr19	-	36001272	36001412	36001280	36001412	36001085	36001154	2823	187	153	358	415	133	125	0.00770012452801	0.182205356301	0.535	0.448	0.087
1439	SEPT2	SEPT2	chr2	+	242255836	242255970	242255836	242255955	242263630	242263656	1439	9	21	21	12	140	125	0.0082404145511	0.192668740219	0.277	0.61	-0.333
1448	DMPK	DMPK	chr19	-	46280584	46280848	46280599	46280848	46278206	46278292	1448	63	21	37	31	140	125	0.00837174770854	0.193436617642	0.728	0.516	0.212
1205	C7orf49	C7orf49	chr7	-	134853500	134853812	134853537	134853812	134852483	134852559	1205	188	7	374	38	162	125	0.00934261379138	0.195277935374	0.954	0.884	0.07
1375	ZNF664	ZNF664	chr12	+	124457761	124457899	124457761	124457850	124458432	124458567	1375	32	12	22	26	174	125	0.00930137672161	0.195277935374	0.657	0.378	0.279
165	TYSND1	TYSND1	chr10	-	71902423	71902609	71902520	71902609	71897736	71899897	165	103	0	96	6	222	125	0.0086557253814	0.195277935374	1.0	0.9	0.1
2156	CANX	CANX	chr5	+	179125929	179126103	179125929	179126050	179132679	179132853	2156	565	42	790	96	178	125	0.0094457249799	0.195277935374	0.904	0.852	0.052
2208	HAUS1	HAUS1	chr18	+	43685159	43685374	43685159	43685334	43698146	43698282	2208	13	193	6	315	165	125	0.00924832319721	0.195277935374	0.049	0.014	0.035
2233	MEG3	MEG3	chr14	+	101295370	101296124	101295370	101296086	101298848	101298978	2233	39	13	2	6	163	125	0.00921884812805	0.195277935374	0.697	0.204	0.493
2360	MTRF1L	MTRF1L	chr6	-	153316270	153316454	153316378	153316454	153315647	153315811	2360	233	4	336	21	233	125	0.00902928354589	0.195277935374	0.969	0.896	0.073
2827	ARL6IP6	ARL6IP6	chr2	+	153574406	153575538	153574406	153574509	153577046	153577100	2827	357	5	467	0	1154	125	0.00939800832168	0.195277935374	0.886	1.0	-0.114
73	JKAMP	JKAMP	chr14	+	59951160	59951834	59951160	59951311	59953430	59953522	73	32	83	24	138	648	125	0.00872789909005	0.195277935374	0.069	0.032	0.037
786	SOX6	SOX6	chr11	-	16071258	16071484	16071300	16071484	16068059	16068247	786	5	4	0	9	167	125	0.00882054864987	0.195277935374	0.483	0.0	0.483
2792	NIPA2	NIPA2	chr15	-	23034120	23034427	23034146	23034427	23021197	23021429	2792	6	32	12	14	151	125	0.00963148050734	0.197044038713	0.134	0.415	-0.281
194	ACAD9	ACAD9	chr3	+	128598332	128598860	128598332	128598684	128603495	128603589	194	58	59	53	103	301	125	0.00979982243609	0.198419970811	0.29	0.176	0.114
2837	HYOU1	HYOU1	chr11	-	118927730	118927957	118927863	118927957	118926781	118926879	2837	113	48	135	100	258	125	0.00990079284085	0.198419970811	0.533	0.395	0.138
1018	ZNRD1	ZNRD1	chr6	+	30029016	30029190	30029016	30029166	30029291	30029446	1018	5	1	2	10	149	125	0.0101621603351	0.199584828981	0.807	0.144	0.663
1324	C15orf57	C15orf57	chr15	-	40856964	40857256	40857174	40857256	40854970	40855226	1324	8	64	2	106	335	125	0.0101402950772	0.199584828981	0.045	0.007	0.038
1865	ANAPC11	ANAPC11	chr17	+	79849588	79849739	79849588	79849709	79851427	79851490	1865	49	61	52	124	155	125	0.010543856078	0.201049838225	0.393	0.253	0.14
705	SH2B1	SH2B1	chr16	+	28883854	28884079	28883854	28884026	28884490	28884590	705	21	125	44	125	178	125	0.010475973324	0.201049838225	0.106	0.198	-0.092
768	ZNF837	ZNF837	chr19	-	58881083	58881295	58881185	58881295	58878989	58880728	768	13	6	16	0	227	125	0.0104629006703	0.201049838225	0.544	1.0	-0.456
1141	DDAH2	DDAH2	chr6	-	31696641	31698042	31697827	31698042	31696422	31696522	1141	1051	7	869	0	1311	125	0.0113103078131	0.209560797594	0.935	1.0	-0.065
2078	C3orf17	C3orf17	chr3	-	112732795	112732879	112732799	112732879	112732118	112732250	2078	16	76	3	63	129	125	0.011230503587	0.209560797594	0.169	0.044	0.125
2658	U2AF1L4	U2AF1L4	chr19	-	36234912	36235046	36234970	36235046	36234709	36234805	2658	5	61	12	36	183	125	0.011309636042	0.209560797594	0.053	0.185	-0.132
164	TYSND1	TYSND1	chr10	-	71905176	71906496	71906288	71906496	71903597	71903728	164	63	5	82	0	1237	125	0.0114903762079	0.210907466096	0.56	1.0	-0.44
1231	RCHY1	RCHY1	chr4	-	76416792	76416847	76416820	76416847	76415790	76415911	1231	6	109	0	149	153	125	0.0118991312891	0.210972677313	0.043	0.0	0.043
1462	FASTKD1	FASTKD1	chr2	-	170393736	170393850	170393740	170393850	170387861	170388000	1462	38	4	71	0	129	125	0.0118018043445	0.210972677313	0.902	1.0	-0.098
2763	CDV3	CDV3	chr3	+	133293277	133293600	133293277	133293436	133293882	133293959	2763	7	1	3	8	289	125	0.0118458020268	0.210972677313	0.752	0.14	0.612
746	THTPA	THTPA	chr14	+	24025190	24026248	24025190	24026243	24027903	24028790	746	1	3	8	0	130	125	0.0119236085447	0.210972677313	0.243	1.0	-0.757
177	ALKBH2	ALKBH2	chr12	-	109531051	109531293	109531154	109531293	109530311	109530742	177	90	2	120	14	228	125	0.012326987518	0.211661204342	0.961	0.825	0.136
1956	TEX9	TEX9	chr15	+	56657776	56658091	56657776	56657868	56665638	56665702	1956	12	12	6	27	348	125	0.0122691942445	0.211661204342	0.264	0.074	0.19
285	METTL23	METTL23	chr17	+	74722911	74723439	74722911	74723260	74729059	74729297	285	13	12	5	22	304	125	0.0121296010668	0.211661204342	0.308	0.085	0.223
831	BPNT1	BPNT1	chr1	-	220262985	220263195	220263027	220263195	220247308	220247413	831	10	6	9	27	167	125	0.0123936041239	0.211661204342	0.555	0.2	0.355
588	C19orf47	C19orf47	chr19	-	40847692	40847797	40847745	40847797	40842226	40842314	588	2	30	12	30	178	125	0.0127192424268	0.213509334412	0.045	0.219	-0.174
676	C18orf32	C18orf32	chr18	-	47013412	47013644	47013576	47013644	47009953	47010141	676	50	71	37	102	289	125	0.0126314793687	0.213509334412	0.233	0.136	0.097
2867	SMARCC2	SMARCC2	chr12	-	56558086	56558515	56558431	56558515	56555635	56557549	2867	273	13	468	7	470	125	0.0129832018601	0.216093291977	0.848	0.947	-0.099
537	ARL6IP4	ARL6IP4	chr12	+	123464606	123465434	123464606	123464932	123465675	123465813	537	3	11	5	1	627	125	0.0133238927166	0.219900212566	0.052	0.499	-0.447
1235	RPP38	RPP38	chr10	+	15139178	15139765	15139178	15139408	15144216	15144335	1235	13	9	10	28	482	125	0.0135880094401	0.22239042117	0.273	0.085	0.188
2429	BHLHB9	BHLHB9	chrX	+	101975641	101975753	101975641	101975749	101975884	101976019	2429	0	10	5	6	129	125	0.0139380793741	0.22440458248	0.0	0.447	-0.447
472	HELLS	HELLS	chr10	+	96305523	96305709	96305523	96305664	96306133	96306255	472	32	22	30	50	170	125	0.0139395921907	0.22440458248	0.517	0.306	0.211
2253	MZF1	MZF1	chr19	-	59084421	59084942	59084739	59084942	59082360	59082796	2253	40	7	22	14	443	125	0.0145941229808	0.233031362067	0.617	0.307	0.31
1507	STAT3	STAT3	chr17	-	40474299	40474512	40474302	40474512	40469199	40469242	1507	321	67	375	118	128	125	0.0155704085896	0.239434450563	0.824	0.756	0.068
2293	TLE3	TLE3	chr15	-	70349797	70349997	70349812	70349997	70348636	70348713	2293	32	33	28	10	140	125	0.0151644892187	0.239434450563	0.464	0.714	-0.25
2384	PIGG	PIGG	chr4	+	514844	515038	514844	515016	515448	515730	2384	22	20	44	14	147	125	0.0160226465502	0.239434450563	0.483	0.728	-0.245
2579	C14orf159	C14orf159	chr14	+	91636346	91636545	91636346	91636530	91639632	91639783	2579	36	29	23	44	140	125	0.0156507873045	0.239434450563	0.526	0.318	0.208
283	METTL23	METTL23	chr17	+	74722911	74723439	74722911	74722961	74729059	74729297	283	41	3	31	11	603	125	0.0156536689796	0.239434450563	0.739	0.369	0.37
2974	ENO3	ENO3	chr17	+	4854383	4854519	4854383	4854477	4855122	4855209	2974	5	1	0	4	167	125	0.0155868750979	0.239434450563	0.789	0.0	0.789
505	PVR	PVR	chr19	+	45162009	45162168	45162009	45162033	45164558	45164590	505	252	82	417	196	260	125	0.0159476392312	0.239434450563	0.596	0.506	0.09
756	RAB43	RAB43	chr3	-	128840128	128840647	128840142	128840647	128813828	128814012	756	114	0	169	8	139	125	0.0160923357812	0.239434450563	1.0	0.95	0.05
856	DISC1	DISC1	chr1	+	232144530	232144795	232144530	232144729	232162180	232162298	856	9	6	18	1	191	125	0.0159012629156	0.239434450563	0.495	0.922	-0.427
1519	SIKE1	SIKE1	chr1	-	115323007	115323308	115323069	115323308	115322730	115322836	1519	6	36	1	57	187	125	0.0163402003869	0.239493683283	0.1	0.012	0.088
2207	TGIF2	TGIF2	chr20	+	35201875	35202055	35201875	35201927	35207143	35207369	2207	1	7	3	0	253	125	0.0162775577201	0.239493683283	0.066	1.0	-0.934
1732	C21orf2	C21orf2	chr21	-	45750345	45750799	45750705	45750799	45748826	45750209	1732	36	40	32	14	485	125	0.0168094689105	0.242748506913	0.188	0.371	-0.183
2310	PCDHGC3	PCDHGC3	chr5	+	140855568	140858113	140855568	140855713	140874373	140874432	2310	2991	15	1851	2	2525	125	0.0168008289761	0.242748506913	0.908	0.979	-0.071
540	RASA2	RASA2	chr3	+	141305487	141305597	141305487	141305594	141326519	141326602	540	27	38	9	36	128	125	0.0174620437134	0.25033177995	0.41	0.196	0.214
544	PLEKHH3	PLEKHH3	chr17	-	40821935	40822394	40821960	40822394	40821447	40821639	544	18	9	11	0	150	125	0.0176485558613	0.251172200809	0.625	1.0	-0.375
1304	TMEM230	TMEM230	chr20	-	5093375	5093733	5093388	5093733	5089977	5090091	1304	50	9	68	32	138	125	0.0179220879144	0.252679717257	0.834	0.658	0.176
2873	PBX4	PBX4	chr19	-	19681394	19681642	19681495	19681642	19680917	19681108	2873	17	4	2	5	226	125	0.0180117924725	0.252679717257	0.702	0.181	0.521
757	KREMEN1	KREMEN1	chr22	+	29534611	29534821	29534611	29534770	29536269	29536354	757	4	31	17	34	176	125	0.0182914950118	0.254783661015	0.084	0.262	-0.178
1451	PACRGL	PACRGL	chr4	+	20702035	20702234	20702035	20702201	20706088	20706156	1451	8	5	2	11	158	125	0.0185111287917	0.256027161598	0.559	0.126	0.433
219	CTNND1	CTNND1	chr11	+	57529233	57529591	57529233	57529518	57561481	57561553	219	87	108	203	375	198	125	0.0190133701047	0.257653106208	0.337	0.255	0.082
263	ATP5J	ATP5J	chr21	-	27107249	27107965	27107797	27107965	27101941	27102112	263	264	17	206	28	673	125	0.0189475116623	0.257653106208	0.743	0.577	0.166
3096	TCAF1	TCAF1	chr7	-	143554166	143554443	143554192	143554443	143548460	143551235	3096	16	108	33	103	151	125	0.0190222507129	0.257653106208	0.109	0.21	-0.101
2163	ZNF180	ZNF180	chr19	-	45004249	45004575	45004326	45004575	45001335	45001429	2163	2	8	8	3	202	125	0.0196180706014	0.259279217966	0.134	0.623	-0.489
236	TCEB1	TCEB1	chr8	-	74884311	74884522	74884479	74884522	74871999	74872053	236	207	47	257	93	293	125	0.0198023842642	0.259279217966	0.653	0.541	0.112
3001	NRM	NRM	chr6	-	30657801	30658020	30657823	30658020	30655823	30656719	3001	3	8	0	21	147	125	0.0193128003021	0.259279217966	0.242	0.0	0.242
584	CAAP1	CAAP1	chr9	-	26892256	26892826	26892410	26892826	26887310	26887511	584	34	47	24	71	279	125	0.0195491412211	0.259279217966	0.245	0.132	0.113
936	TXNRD1	TXNRD1	chr12	+	104680459	104681124	104680459	104680887	104682708	104682818	936	139	328	238	415	362	125	0.0196798370463	0.259279217966	0.128	0.165	-0.037
2778	SPECC1	SPECC1	chr17	+	20135512	20135727	20135512	20135718	20140172	20142743	2778	1	22	9	23	134	125	0.0201197879219	0.261690486613	0.041	0.267	-0.226
3013	ZBTB8OS	ZBTB8OS	chr1	-	33116002	33116191	33116033	33116191	33093108	33093145	3013	3	8	6	1	156	125	0.0204837363374	0.26435828772	0.231	0.828	-0.597
420	LSM5	LSM5	chr7	-	32534602	32534870	32534841	32534870	32528860	32528956	420	4	4	9	0	364	125	0.0205941028621	0.26435828772	0.256	1.0	-0.744
2871	PAQR6	PAQR6	chr1	-	156214480	156214702	156214551	156214702	156213111	156214194	2871	0	4	13	7	196	125	0.0210730072716	0.268749261568	0.0	0.542	-0.542
2530	MKNK1	MKNK1	chr1	-	47069856	47069966	47069898	47069966	47059784	47059952	2530	20	20	39	14	167	125	0.0212417210805	0.268841167538	0.428	0.676	-0.248
2874	ARHGAP11A	ARHGAP11A	chr15	+	32907690	32908541	32907690	32907808	32912308	32912379	2874	634	4	1689	0	858	125	0.0213539827576	0.268841167538	0.958	1.0	-0.042
460	POLD4	POLD4	chr11	-	67120764	67121067	67120773	67121067	67120458	67120548	460	19	124	6	113	134	125	0.0216249360785	0.270518308651	0.125	0.047	0.078
260	ATP5J	ATP5J	chr21	-	27107299	27107965	27107797	27107965	27101941	27102112	260	318	17	254	28	623	125	0.0219349756502	0.27266007707	0.79	0.645	0.145
1289	SLC39A11	SLC39A11	chr17	-	70943869	70944014	70943890	70944014	70845772	70845943	1289	17	17	16	45	146	125	0.0224731207459	0.276134857269	0.461	0.233	0.228
636	PSMC3IP	PSMC3IP	chr17	-	40729097	40729320	40729230	40729320	40726116	40726228	636	8	63	4	129	258	125	0.0224957113865	0.276134857269	0.058	0.015	0.043
79	PGAP2	PGAP2	chr11	+	3845499	3845679	3845499	3845606	3846249	3846358	79	5	56	21	76	198	125	0.0226725799205	0.276577310335	0.053	0.149	-0.096
1151	UBL7	UBL7	chr15	-	74753008	74753529	74753377	74753529	74751024	74751237	1151	14	48	31	45	494	125	0.0231013545694	0.277911980316	0.069	0.148	-0.079
1532	ZNF285	ZNF285	chr19	-	44896369	44896630	44896503	44896630	44889807	44892264	1532	6	11	0	10	259	125	0.0236501003019	0.277911980316	0.208	0.0	0.208
1581	HARS	HARS	chr5	-	140058586	140058712	140058646	140058712	140057492	140057600	1581	580	10	844	32	185	125	0.0240315344736	0.277911980316	0.975	0.947	0.028
1999	UQCRB	UQCRB	chr8	-	97243453	97243743	97243606	97243743	97238903	97243360	1999	3	24	8	12	278	125	0.0240826483626	0.277911980316	0.053	0.231	-0.178
241	CASP8	CASP8	chr2	+	202098165	202098345	202098165	202098277	202098738	202098835	241	0	2	6	0	193	125	0.0244800267794	0.277911980316	0.0	1.0	-1.0
2549	ZMYM3	ZMYM3	chrX	-	70466444	70466542	70466480	70466542	70466202	70466362	2549	27	8	28	1	161	125	0.0230628697725	0.277911980316	0.724	0.956	-0.232
282	METTL23	METTL23	chr17	+	74722911	74723295	74722911	74722961	74729059	74729297	282	47	3	40	11	459	125	0.023835770018	0.277911980316	0.81	0.498	0.312
2876	MORF4L1	MORF4L1	chr15	+	79165330	79165560	79165330	79165460	79170554	79170601	2876	7	11	7	1	225	125	0.0243280777367	0.277911980316	0.261	0.795	-0.534
2953	APEX1	APEX1	chr14	+	20923289	20923548	20923289	20923487	20923736	20923862	2953	219	60	289	49	186	125	0.0239971132463	0.277911980316	0.71	0.799	-0.089
639	PRSS21	PRSS21	chr16	+	2870955	2871110	2870955	2871068	2871366	2871723	639	15	0	2	2	167	125	0.0241130809313	0.277911980316	1.0	0.428	0.572
764	POLL	POLL	chr10	-	103347578	103348027	103347641	103348027	103347002	103347163	764	8	7	29	5	188	125	0.0244417700389	0.277911980316	0.432	0.794	-0.362
957	ARF1	ARF1	chr1	+	228270360	228270551	228270360	228270466	228284778	228284963	957	23	799	11	1168	210	125	0.0232767991889	0.277911980316	0.017	0.006	0.011
2257	SLC11A2	SLC11A2	chr12	-	51420092	51420199	51420097	51420199	51404477	51404549	2257	22	28	15	48	130	125	0.0248941620234	0.280989277092	0.43	0.231	0.199
2461	SGOL1	SGOL1	chr3	-	20227439	20227725	20227550	20227725	20225377	20225526	2461	33	19	79	19	236	125	0.0252252546991	0.281490910392	0.479	0.688	-0.209
2807	ENTPD4	ENTPD4	chr8	-	23299081	23299236	23299105	23299236	23297261	23297428	2807	125	22	125	42	149	125	0.0251649001735	0.281490910392	0.827	0.714	0.113
1753	CPEB3	CPEB3	chr10	-	93952233	93952393	93952302	93952393	93940719	93940776	1753	2	6	6	1	194	125	0.0255881777482	0.283927576822	0.177	0.794	-0.617
1469	KIF2A	KIF2A	chr5	+	61648414	61648537	61648414	61648480	61649101	61649202	1469	85	41	121	98	182	125	0.0258098338949	0.284778167245	0.587	0.459	0.128
1815	FAM173B	FAM173B	chr5	-	10236589	10236727	10236633	10236727	10235322	10235373	1815	53	0	91	7	169	125	0.0261328958916	0.285138930728	1.0	0.906	0.094
838	GEMIN8	GEMIN8	chrX	-	14044170	14044340	14044258	14044340	14039582	14039630	838	6	38	1	52	213	125	0.0259988462975	0.285138930728	0.085	0.011	0.074
726	RSPRY1	RSPRY1	chr16	+	57220195	57220962	57220195	57220363	57238415	57238920	726	54	55	63	34	724	125	0.0263026867867	0.285405949442	0.145	0.242	-0.097
1978	STX16	STX16	chr20	+	57226308	57227194	57226308	57227143	57234678	57234690	1978	42	28	57	74	176	125	0.0266455592491	0.287537793216	0.516	0.354	0.162
1284	N4BP2L2	N4BP2L2	chr13	-	33101544	33101669	33101594	33101669	33096318	33096407	1284	196	13	200	4	175	125	0.0277471535128	0.29465027415	0.915	0.973	-0.058
3036	SERPINB8	SERPINB8	chr18	+	61637262	61637421	61637262	61637404	61647034	61647172	3036	0	5	6	4	142	125	0.0275663297289	0.29465027415	0.0	0.569	-0.569
519	C11orf57	C11orf57	chr11	+	111946290	111946408	111946290	111946367	111948938	111949039	519	6	100	0	87	166	125	0.0277547355997	0.29465027415	0.043	0.0	0.043
1596	PIGA	PIGA	chrX	-	15349337	15350114	15349711	15350114	15344035	15344168	1596	102	10	243	8	499	125	0.0282083259263	0.294686979358	0.719	0.884	-0.165
698	MAPK7	MAPK7	chr17	+	19281773	19281943	19281773	19281855	19282208	19282445	698	4	2	0	5	213	125	0.0281743859831	0.294686979358	0.54	0.0	0.54
700	IDUA	IDUA	chr4	+	997336	997417	997336	997413	997799	997900	700	1	25	6	17	129	125	0.0280381209937	0.294686979358	0.037	0.255	-0.218
2016	AKTIP	AKTIP	chr16	-	53537029	53537216	53537058	53537216	53534129	53534241	2016	0	43	5	47	154	125	0.0285103291203	0.296128987179	0.0	0.079	-0.079
3046	C6orf136	C6orf136	chr6	+	30614815	30615623	30614815	30615080	30617334	30617736	3046	12	10	17	44	668	125	0.028647916275	0.296128987179	0.183	0.067	0.116
3030	EIF6	EIF6	chr20	-	33871978	33872295	33872183	33872295	33867744	33867921	3030	217	21	277	12	330	125	0.0291209369886	0.299442514375	0.797	0.897	-0.1
1720	ADPGK	ADPGK	chr15	-	73075586	73076126	73075799	73076126	73067212	73067438	1720	32	45	12	40	338	125	0.0293673551719	0.300403570613	0.208	0.1	0.108
1072	CTIF	CTIF	chr18	+	46284289	46284782	46284289	46284776	46287760	46288060	1072	33	29	24	46	131	125	0.0296283511967	0.30150301425	0.521	0.332	0.189
2235	MEG3	MEG3	chr14	+	101295370	101296124	101295370	101296086	101297757	101297871	2235	40	12	4	6	163	125	0.0302008021536	0.301879174787	0.719	0.338	0.381
224	CTNND1	CTNND1	chr11	+	57529233	57529591	57529233	57529518	57563048	57563201	224	51	22	97	79	198	125	0.0302580560989	0.301879174787	0.594	0.437	0.157
258	ATP5J	ATP5J	chr21	-	27107163	27107965	27107249	27107965	27101941	27102112	258	452	20	600	12	211	125	0.0301666298945	0.301879174787	0.931	0.967	-0.036
3073	C14orf105	C14orf105	chr14	-	57960210	57960581	57960230	57960581	57957659	57957789	3073	138	5	161	0	145	125	0.0302801412592	0.301879174787	0.96	1.0	-0.04
1728	NKIRAS2	NKIRAS2	chr17	+	40174416	40174658	40174416	40174490	40175671	40177656	1728	370	16	422	7	293	125	0.0309092745389	0.302018981067	0.908	0.963	-0.055
216	TPD52L2	TPD52L2	chr20	+	62500648	62500794	62500648	62500719	62505020	62505169	216	751	14	1112	8	200	125	0.0304783997803	0.302018981067	0.971	0.989	-0.018
2621	SLC50A1	SLC50A1	chr1	+	155107819	155108156	155107819	155108074	155108774	155108852	2621	24	2	29	12	207	125	0.0308130020632	0.302018981067	0.879	0.593	0.286
993	MFAP4	MFAP4	chr17	-	19290353	19290532	19290462	19290532	19290072	19290151	993	4	22	2	0	234	125	0.0307023974738	0.302018981067	0.089	1.0	-0.911
983	LOC101928837	LOC101928837	chr11	-	76494034	76494106	76494046	76494106	76493624	76493900	983	3	0	0	3	137	125	0.0314611155975	0.305889262542	1.0	0.0	1.0
1878	ASTE1	ASTE1	chr3	-	130745350	130745698	130745575	130745698	130744317	130744438	1878	30	2	26	9	350	125	0.0320437837167	0.308267046673	0.843	0.508	0.335
2383	PIGG	PIGG	chr4	+	514844	515062	514844	515016	515448	515730	2383	96	20	149	14	171	125	0.0323222565807	0.308267046673	0.778	0.886	-0.108
344	PPCS	PPCS	chr1	+	42922164	42922395	42922164	42922299	42922917	42923021	344	5	25	1	42	221	125	0.0323335089688	0.308267046673	0.102	0.013	0.089
982	TMEM9	TMEM9	chr1	-	201122910	201123087	201122976	201123087	201120888	201120980	982	6	26	0	18	191	125	0.0322908521803	0.308267046673	0.131	0.0	0.131
1840	SSBP1	SSBP1	chr7	+	141438120	141438393	141438120	141438210	141438923	141438990	1840	62	227	58	327	308	125	0.0335326403077	0.318155099345	0.1	0.067	0.033
617	OGFOD3	OGFOD3	chr17	-	80373273	80373503	80373281	80373503	80369330	80369406	617	86	10	119	4	133	125	0.0339330990949	0.320406762608	0.89	0.965	-0.075
1563	VPS29	VPS29	chr12	-	110937261	110937351	110937339	110937351	110933816	110934008	1563	12	88	9	22	203	125	0.0344763310601	0.322034669644	0.077	0.201	-0.124
2623	SLC50A1	SLC50A1	chr1	+	155108774	155108872	155108774	155108852	155110036	155110198	2623	10	85	3	97	145	125	0.0346531439799	0.322034669644	0.092	0.026	0.066
2657	TMEM169	TMEM169	chr2	+	216946588	216946702	216946588	216946696	216960560	216960957	2657	11	0	8	4	131	125	0.034761379819	0.322034669644	1.0	0.656	0.344
3078	FGFR4	FGFR4	chr5	+	176513872	176514078	176513872	176514034	176516550	176516694	3078	30	33	15	38	169	125	0.0343326620243	0.322034669644	0.402	0.226	0.176
1962	CXorf40A	CXorf40A	chrX	+	148622518	148622888	148622518	148622837	148623563	148623630	1962	41	5	33	0	176	125	0.0350978258944	0.322112757274	0.853	1.0	-0.147
36	CCDC66	CCDC66	chr3	+	56600621	56600787	56600621	56600768	56600977	56601081	36	21	4	24	0	144	125	0.035009107025	0.322112757274	0.82	1.0	-0.18
2423	MADD	MADD	chr11	+	47317046	47317130	47317046	47317118	47317447	47317606	2423	46	31	59	19	137	125	0.0353454483037	0.322876560318	0.575	0.739	-0.164
966	FAM214A	FAM214A	chr15	-	52970626	52970831	52970768	52970831	52970202	52970319	966	12	10	10	1	267	125	0.035819998262	0.325696650864	0.36	0.824	-0.464
2820	MTHFSD	MTHFSD	chr16	-	86588774	86588841	86588778	86588841	86588250	86588354	2820	1	2	8	0	129	125	0.03636964984	0.329170471363	0.326	1.0	-0.674
230	HNRNPU	HNRNPU	chr1	-	245026918	245027827	245026975	245027827	245025920	245026032	230	100	130	120	225	182	125	0.0365676234104	0.329444093477	0.346	0.268	0.078
1631	UFM1	UFM1	chr13	+	38924135	38924364	38924135	38924192	38928375	38928433	1631	38	264	33	388	297	125	0.0371443303748	0.331713120185	0.057	0.035	0.022
1919	MRPS27	MRPS27	chr5	-	71615975	71616084	71616007	71616084	71609907	71609985	1919	93	1	133	9	157	125	0.0371962683391	0.331713120185	0.987	0.922	0.065
226	SKA2	SKA2	chr17	-	57232316	57232800	57232491	57232800	57208641	57208728	226	47	165	68	373	300	125	0.0374950675565	0.331713120185	0.106	0.071	0.035
924	TMEM70	TMEM70	chr8	+	74890990	74891110	74890990	74891096	74893389	74895018	924	0	93	6	124	139	125	0.037378646409	0.331713120185	0.0	0.042	-0.042
1957	ZNF688	ZNF688	chr16	-	30582754	30583728	30583442	30583728	30582330	30582444	1957	41	2	33	8	813	125	0.0379281813358	0.334040126204	0.759	0.388	0.371
2920	ZNF260	ZNF260	chr19	-	37016056	37016275	37016075	37016275	37001588	37006601	2920	40	1	25	5	144	125	0.0384332314272	0.335479406769	0.972	0.813	0.159
854	DOCK7	DOCK7	chr1	-	62979114	62979277	62979141	62979277	62976247	62976344	854	29	104	27	179	152	125	0.0383048983196	0.335479406769	0.187	0.11	0.077
2906	WBSCR22	WBSCR22	chr7	+	73098096	73098330	73098096	73098134	73100965	73101061	2906	10	347	37	627	321	125	0.0389404671261	0.338402997503	0.011	0.022	-0.011
910	MORC4	MORC4	chrX	-	106185167	106185451	106185205	106185451	106183963	106184862	910	37	43	53	32	163	125	0.0391331950388	0.338579713904	0.398	0.559	-0.161
536	ARL6IP4	ARL6IP4	chr12	+	123464606	123465292	123464606	123464932	123465675	123465813	536	16	11	11	1	485	125	0.0396592922937	0.341626535372	0.273	0.739	-0.466
1943	CCNO	CCNO	chr5	-	54528594	54529545	54528970	54529545	54528188	54528374	1943	13	0	10	4	501	125	0.0400211708524	0.342811763201	1.0	0.384	0.616
2824	AAR2	AAR2	chr20	+	34824338	34824704	34824338	34824425	34827742	34828547	2824	30	31	16	37	404	125	0.0402512474136	0.342811763201	0.23	0.118	0.112
962	CDK10	CDK10	chr16	+	89753075	89753205	89753075	89753167	89755659	89755732	962	63	35	108	33	163	125	0.0403205281565	0.342811763201	0.58	0.715	-0.135
1088	SLMO1	SLMO1	chr18	+	12429348	12429435	12429348	12429432	12431148	12432236	1088	31	19	57	15	128	125	0.0409989537545	0.347077349887	0.614	0.788	-0.174
2211	PRPS2	PRPS2	chrX	+	12817325	12817518	12817325	12817509	12827352	12827451	2211	18	179	25	488	134	125	0.0412627064323	0.347167441736	0.086	0.046	0.04
2380	TMEM138	TMEM138	chr11	+	61131723	61131990	61131723	61131787	61133516	61133688	2380	294	2	311	9	328	125	0.0413631269686	0.347167441736	0.982	0.929	0.053
2698	ARHGAP22	ARHGAP22	chr10	-	49687630	49687807	49687678	49687807	49667726	49667934	2698	22	40	21	16	173	125	0.0415509693486	0.347260016173	0.284	0.487	-0.203
3020	ZBTB8OS	ZBTB8OS	chr1	-	33116002	33116191	33116033	33116191	33099245	33099328	3020	2	5	6	1	156	125	0.0423929550054	0.352235341129	0.243	0.828	-0.585
660	STARD4	STARD4	chr5	-	110848082	110848295	110848088	110848295	110843026	110843140	660	224	46	243	76	131	125	0.0426843234158	0.352235341129	0.823	0.753	0.07
795	PER3	PER3	chr1	+	7870497	7870648	7870497	7870627	7879344	7879480	795	6	1	8	12	146	125	0.0426070255145	0.352235341129	0.837	0.363	0.474
1143	CDK18	CDK18	chr1	+	205473683	205474006	205473683	205473924	205492274	205492425	1143	5	0	4	5	207	125	0.0434312595975	0.356899555856	1.0	0.326	0.674
2349	C6orf1	C6orf1	chr6	-	34215457	34215641	34215517	34215641	34214820	34214926	2349	27	4	27	0	185	125	0.0443984522537	0.363327334276	0.82	1.0	-0.18
170	LOC100294145	LOC100294145	chr6	+	32861952	32862803	32861952	32862704	32868696	32871535	170	2	55	11	73	224	125	0.0456705513367	0.367610503382	0.02	0.078	-0.058
1736	BFSP1	BFSP1	chr20	-	17539332	17539605	17539336	17539605	17505492	17505553	1736	7	0	3	3	129	125	0.0456296045352	0.367610503382	1.0	0.492	0.508
2768	MLLT10	MLLT10	chr10	+	21823100	21823449	21823100	21823423	21823573	21823733	2768	22	13	35	7	151	125	0.0451387244393	0.367610503382	0.583	0.805	-0.222
2860	JMJD4	JMJD4	chr1	-	227920581	227920728	227920629	227920728	227918889	227920377	2860	55	8	96	4	173	125	0.0456331063276	0.367610503382	0.832	0.945	-0.113
1839	SSBP1	SSBP1	chr7	+	141438120	141438393	141438120	141438303	141438923	141438990	1839	61	109	54	151	215	125	0.0473465508883	0.379545412019	0.245	0.172	0.073
2741	CNBP	CNBP	chr3	-	128890476	128890614	128890497	128890614	128890288	128890381	2741	410	427	675	589	146	125	0.0479502177689	0.382822063813	0.451	0.495	-0.044
238	TCEB1	TCEB1	chr8	-	74884311	74884522	74884479	74884522	74876721	74876860	238	28	1	29	7	293	125	0.0486358294521	0.386221595183	0.923	0.639	0.284
932	C20orf27	C20orf27	chr20	-	3740653	3740833	3740728	3740833	3739182	3739325	932	7	120	2	152	200	125	0.0487693256647	0.386221595183	0.035	0.008	0.027
1730	ENOPH1	ENOPH1	chr4	+	83351632	83352066	83351632	83352037	83375874	83376007	1730	27	0	29	4	154	125	0.0495870396469	0.387788490622	1.0	0.855	0.145
1773	FECH	FECH	chr18	-	55247286	55247431	55247304	55247431	55240477	55240597	1773	12	53	11	119	143	125	0.0495252656837	0.387788490622	0.165	0.075	0.09
3103	HHLA3	HHLA3	chr1	+	70820492	70820891	70820492	70820790	70832126	70832220	3103	14	10	12	25	226	125	0.0499544236901	0.387788490622	0.436	0.21	0.226
320	FIGNL1	FIGNL1	chr7	-	50516815	50517421	50517253	50517421	50515878	50515987	320	50	0	73	5	563	125	0.0498021751335	0.387788490622	1.0	0.764	0.236
582	CASP7	CASP7	chr10	+	115485120	115485296	115485120	115485188	115486063	115486193	582	103	3	179	0	233	125	0.0491816263443	0.387788490622	0.949	1.0	-0.051
34	PLAGL1	PLAGL1	chr6	-	144286986	144287335	144287294	144287335	144285923	144285955	34	31	63	29	107	433	125	0.0504931564776	0.390427398906	0.124	0.073	0.051
2504	WDR73	WDR73	chr15	-	85197457	85197574	85197464	85197574	85196862	85196930	2504	14	20	8	32	132	125	0.0508531061079	0.391668629004	0.399	0.191	0.208
1422	AMN1	AMN1	chr12	-	31881904	31882108	31881924	31882108	31854796	31854941	1422	9	0	2	2	145	125	0.0515694154259	0.39409467664	1.0	0.463	0.537
2720	SLC38A1	SLC38A1	chr12	-	46662308	46663208	46662647	46663208	46633461	46633676	2720	238	0	335	5	464	125	0.0514839201953	0.39409467664	1.0	0.948	0.052
392	CUTA	CUTA	chr6	-	33385735	33386065	33385863	33386065	33385257	33385472	392	218	143	234	203	253	125	0.0527518093657	0.401568037187	0.43	0.363	0.067
2705	PAIP1	PAIP1	chr5	-	43556683	43557195	43556920	43557195	43555931	43556101	2705	83	53	53	56	362	125	0.0535020435368	0.402597752898	0.351	0.246	0.105
3084	ALG13	ALG13	chrX	+	110925359	110925522	110925359	110925463	110928192	110928331	3084	113	2	231	15	184	125	0.0533568443965	0.402597752898	0.975	0.913	0.062
828	YAP1	YAP1	chr11	+	102076623	102076817	102076623	102076805	102094352	102094483	828	36	162	53	149	137	125	0.0534228179267	0.402597752898	0.169	0.245	-0.076
2106	ST3GAL3	ST3GAL3	chr1	+	44201903	44202096	44201903	44202051	44257772	44257820	2106	6	21	0	12	170	125	0.0543191932017	0.403531921205	0.174	0.0	0.174
2951	APEX1	APEX1	chr14	+	20923289	20923497	20923289	20923487	20923736	20923862	2951	88	60	114	49	135	125	0.0542580324308	0.403531921205	0.576	0.683	-0.107
42	ZNF511	ZNF511	chr10	+	135123667	135123792	135123667	135123733	135125219	135125345	42	276	2	358	10	184	125	0.0543335663921	0.403531921205	0.989	0.961	0.028
896	YIF1B	YIF1B	chr19	-	38806362	38806445	38806386	38806445	38800044	38800283	896	15	5	11	13	149	125	0.0544480443581	0.403531921205	0.716	0.415	0.301
1837	APAF1	APAF1	chr12	+	99042403	99042593	99042403	99042560	99043264	99043462	1837	55	3	78	0	158	125	0.0548515036592	0.404993808972	0.936	1.0	-0.064
1521	SIKE1	SIKE1	chr1	-	115323007	115323308	115323057	115323308	115322730	115322836	1521	5	4	1	8	175	125	0.0557058318212	0.405593019435	0.472	0.082	0.39
1661	WDR66	WDR66	chr12	+	122356462	122356614	122356462	122356601	122359191	122359589	1661	10	0	6	3	138	125	0.0556697325076	0.405593019435	1.0	0.644	0.356
183	ENY2	ENY2	chr8	+	110346551	110346703	110346551	110346631	110348356	110348433	183	634	74	789	124	197	125	0.0558806390233	0.405593019435	0.845	0.801	0.044
2575	C14orf159	C14orf159	chr14	+	91639632	91639783	91639632	91639747	91642277	91642400	2575	51	12	61	5	161	125	0.055988927004	0.405593019435	0.767	0.905	-0.138
561	FKRP	FKRP	chr19	+	47251771	47251974	47251771	47251922	47258668	47261832	561	16	26	34	25	177	125	0.0553460412869	0.405593019435	0.303	0.49	-0.187
750	THTPA	THTPA	chr14	+	24025190	24026513	24025190	24026243	24027903	24028790	750	74	3	92	0	395	125	0.0561717419991	0.405593019435	0.886	1.0	-0.114
1619	TBC1D22B	TBC1D22B	chr6	+	37250657	37250789	37250657	37250728	37252111	37252240	1619	5	60	1	78	186	125	0.0565952053863	0.406351028287	0.053	0.009	0.044
716	SLC35B2	SLC35B2	chr6	-	44224074	44224233	44224078	44224233	44221837	44223381	716	3	283	0	453	129	125	0.0566905202396	0.406351028287	0.01	0.0	0.01
1713	GORAB	GORAB	chr1	+	170508350	170508712	170508350	170508708	170511631	170511733	1713	13	18	8	31	129	125	0.0569136962462	0.406467270646	0.412	0.2	0.212
693	PDCD6	PDCD6	chr5	+	306716	306875	306716	306869	311407	311517	693	394	61	537	115	131	125	0.057354659631	0.406659030741	0.86	0.817	0.043
72	KRIT1	KRIT1	chr7	-	91874778	91875414	91875219	91875414	91871347	91871451	72	30	0	33	4	566	125	0.0572183475758	0.406659030741	1.0	0.646	0.354
1960	ELF3	ELF3	chr1	+	201979689	201979948	201979689	201979834	201980256	201980427	1960	6	314	33	778	239	125	0.0576601441156	0.407354399435	0.01	0.022	-0.012
1727	SNX17	SNX17	chr2	+	27594135	27594335	27594135	27594210	27596113	27596178	1727	2	5	3	0	250	125	0.0583834712805	0.410456825846	0.167	1.0	-0.833
2192	CASP8AP2	CASP8AP2	chr6	+	90539618	90539825	90539618	90539786	90556280	90556363	2192	8	7	4	15	164	125	0.0585172664139	0.410456825846	0.466	0.169	0.297
1054	ERICH2	ERICH2	chr2	+	171627191	171627937	171627191	171627697	171633886	171633935	1054	5	0	2	3	365	125	0.0588368741632	0.410887172476	1.0	0.186	0.814
500	ZNF33A	ZNF33A	chr10	+	38305798	38305948	38305798	38305943	38306218	38306314	500	2	81	9	92	130	125	0.0589970380032	0.410887172476	0.023	0.086	-0.063
3029	RMDN3	RMDN3	chr15	-	41047280	41047534	41047310	41047534	41046794	41046988	3029	64	3	92	0	155	125	0.0594209386849	0.412377115114	0.945	1.0	-0.055
459	POLD4	POLD4	chr11	-	67120773	67121067	67121009	67121067	67120458	67120548	459	467	10	448	3	361	125	0.0611520838934	0.421412957076	0.942	0.981	-0.039
799	CCDC80	CCDC80	chr3	-	112359173	112359990	112359770	112359990	112356874	112358763	799	630	7	254	0	722	125	0.0610062297422	0.421412957076	0.94	1.0	-0.06
1152	UBL7	UBL7	chr15	-	74753448	74753529	74753498	74753529	74751024	74751237	1152	36	2	23	6	175	125	0.0615820066749	0.422891822061	0.928	0.732	0.196
1160	TAF1	TAF1	chrX	+	70678090	70678216	70678090	70678207	70679401	70679558	1160	37	3	45	0	134	125	0.0640790769732	0.423208290775	0.92	1.0	-0.08
1863	ANAPC11	ANAPC11	chr17	+	79849588	79849717	79849588	79849709	79852342	79852462	1863	92	75	85	103	133	125	0.0642138852602	0.423208290775	0.536	0.437	0.099
2170	UBAP2L	UBAP2L	chr1	+	154207066	154207235	154207066	154207214	154207671	154207767	2170	302	8	465	4	146	125	0.062679326189	0.423208290775	0.97	0.99	-0.02
220	CTNND1	CTNND1	chr11	+	57529233	57529540	57529233	57529518	57561481	57561553	220	19	108	37	375	147	125	0.0640957263956	0.423208290775	0.13	0.077	0.053
2285	C10orf2	C10orf2	chr10	+	102750625	102750811	102750625	102750767	102752946	102754158	2285	11	42	24	42	169	125	0.063925703206	0.423208290775	0.162	0.297	-0.135
2401	TMCO6	TMCO6	chr5	+	140019011	140019197	140019011	140019193	140019323	140019436	2401	2	0	0	3	129	125	0.0633877924686	0.423208290775	1.0	0.0	1.0
2417	ANKRD6	ANKRD6	chr6	+	90338830	90338957	90338830	90338942	90340151	90343553	2417	15	6	17	1	140	125	0.0635363298399	0.423208290775	0.691	0.938	-0.247
2880	KLF7	KLF7	chr2	-	207988699	207989128	207989067	207989128	207953181	207953305	2880	339	6	323	1	493	125	0.0639099711036	0.423208290775	0.935	0.988	-0.053
2911	BDNF	BDNF	chr11	-	27721710	27722035	27721728	27722035	27676441	27680132	2911	9	3	54	3	143	125	0.0627552095589	0.423208290775	0.724	0.94	-0.216
620	SLFN11	SLFN11	chr17	-	33700492	33700720	33700600	33700720	33689757	33690845	620	3	0	0	2	233	125	0.0633383217548	0.423208290775	1.0	0.0	1.0
689	LOH12CR1	LOH12CR1	chr12	+	12510012	12510443	12510012	12510052	12514139	12514283	689	25	5	34	1	516	125	0.063182356315	0.423208290775	0.548	0.892	-0.344
748	THTPA	THTPA	chr14	+	24025190	24026513	24025190	24026248	24027903	24028790	748	74	1	91	7	390	125	0.0641314884315	0.423208290775	0.96	0.806	0.154
1071	TFDP1	TFDP1	chr13	+	114292132	114292211	114292132	114292199	114294434	114295788	1071	207	70	574	142	137	125	0.0647408867768	0.4252545205	0.73	0.787	-0.057
929	FAN1	FAN1	chr15	+	31196075	31196227	31196075	31196214	31196714	31198100	929	5	15	15	14	138	125	0.0650954688438	0.426158336031	0.232	0.493	-0.261
1505	DHX40	DHX40	chr17	+	57643987	57644155	57643987	57644070	57650476	57650596	1505	64	0	82	4	210	125	0.0658074013395	0.427739637958	1.0	0.924	0.076
2148	RNF146	RNF146	chr6	+	127587982	127588189	127587982	127588070	127601375	127601485	2148	19	33	5	24	244	125	0.066329382538	0.427739637958	0.228	0.096	0.132
461	POLD4	POLD4	chr11	-	67120764	67121067	67121009	67121067	67120458	67120548	461	362	10	341	3	370	125	0.0663014912447	0.427739637958	0.924	0.975	-0.051
589	MAFF	MAFF	chr22	+	38597938	38598245	38597938	38598219	38609829	38609896	589	7	161	1	130	151	125	0.0658709845158	0.427739637958	0.035	0.006	0.029
862	C12orf43	C12orf43	chr12	-	121448813	121448949	121448906	121448949	121448630	121448729	862	3	39	0	66	218	125	0.0664259621065	0.427739637958	0.042	0.0	0.042
1242	AK2	AK2	chr1	-	33486967	33487062	33486991	33487062	33480122	33480195	1242	721	11	1082	31	149	125	0.0667737228348	0.428573828914	0.982	0.967	0.015
1906	UBE4A	UBE4A	chr11	+	118243221	118243402	118243221	118243381	118243800	118244003	1906	6	72	3	132	146	125	0.0672421714192	0.428778002167	0.067	0.019	0.048
2878	KLF7	KLF7	chr2	-	207988497	207989128	207989067	207989128	207953181	207953305	2878	600	6	559	1	695	125	0.0670786492687	0.428778002167	0.947	0.99	-0.043
105	CENPK	CENPK	chr5	-	64857289	64857391	64857323	64857391	64850623	64850773	105	85	21	262	37	159	125	0.0695326186792	0.431730160681	0.761	0.848	-0.087
1133	SIGMAR1	SIGMAR1	chr9	-	34637263	34637417	34637329	34637417	34636993	34637086	1133	92	1	77	5	191	125	0.0701231778296	0.431730160681	0.984	0.91	0.074
1869	CD3EAP	CD3EAP	chr19	+	45909466	45909982	45909466	45909976	45910351	45910493	1869	3	23	15	35	131	125	0.0680669136359	0.431730160681	0.111	0.29	-0.179
204	LTBP3	LTBP3	chr11	-	65325099	65325699	65325103	65325699	65321521	65321851	204	245	5	93	6	129	125	0.0685519437633	0.431730160681	0.979	0.938	0.041
2513	USF1	USF1	chr1	-	161012344	161012460	161012375	161012460	161011905	161012007	2513	127	40	112	55	156	125	0.0699675234011	0.431730160681	0.718	0.62	0.098
2577	C14orf159	C14orf159	chr14	+	91580356	91580872	91580356	91580627	91614124	91614202	2577	27	0	11	2	370	125	0.0688934508908	0.431730160681	1.0	0.65	0.35
2814	SYNCRIP	SYNCRIP	chr6	-	86332199	86332405	86332304	86332405	86328985	86329135	2814	1388	18	2106	45	230	125	0.0699178060455	0.431730160681	0.977	0.962	0.015
2828	BZW2	BZW2	chr7	+	16685758	16685929	16685758	16685913	16705061	16705126	2828	38	126	62	133	141	125	0.0697347800553	0.431730160681	0.211	0.292	-0.081
294	ACTR6	ACTR6	chr12	+	100594554	100594838	100594554	100594697	100598717	100598835	294	16	93	8	105	266	125	0.0694708867039	0.431730160681	0.075	0.035	0.04
386	NOL3	NOL3	chr16	+	67208064	67208357	67208064	67208243	67208523	67208847	386	4	4	5	0	239	125	0.0686211785609	0.431730160681	0.343	1.0	-0.657
794	CCAR1	CCAR1	chr10	+	70480900	70481045	70480900	70481039	70482211	70482334	794	5	80	16	101	131	125	0.0692293761256	0.431730160681	0.056	0.131	-0.075
2598	IRF3	IRF3	chr19	-	50168740	50169132	50168887	50169132	50167930	50168103	2598	75	90	130	108	272	125	0.0713946756554	0.436819760085	0.277	0.356	-0.079
65	KRBOX4	KRBOX4	chrX	+	46322632	46322743	46322632	46322728	46332184	46334074	65	19	4	12	9	140	125	0.0713870942239	0.436819760085	0.809	0.543	0.266
284	METTL23	METTL23	chr17	+	74722911	74723295	74722911	74723260	74729059	74729297	284	19	12	14	22	160	125	0.0716751854631	0.437174112576	0.553	0.332	0.221
1282	BRCA1	BRCA1	chr17	-	41258472	41258550	41258494	41258550	41256884	41256973	1282	36	0	81	6	147	125	0.0721053601881	0.438436307769	1.0	0.92	0.08
2066	LOC100507547	LOC100507547	chr6	-	32121945	32122142	32122014	32122142	32121542	32121613	2066	30	0	27	3	194	125	0.0728851225741	0.43909932741	1.0	0.853	0.147
2362	HES4	HES4	chr1	-	935071	935552	935245	935552	934905	934993	2362	169	12	208	6	299	125	0.0725455506379	0.43909932741	0.855	0.935	-0.08
938	CCDC7	CCDC7	chr10	+	32735009	32735559	32735009	32735325	32740519	32740849	938	5	1	0	2	359	125	0.0727516992038	0.43909932741	0.635	0.0	0.635
295	YIPF5	YIPF5	chr5	-	143549847	143550278	143550098	143550278	143544995	143545168	295	11	1	5	4	376	125	0.0733862445371	0.440766312755	0.785	0.294	0.491
1109	CHMP1A	CHMP1A	chr16	-	89713442	89713739	89713610	89713739	89712934	89713122	1109	16	372	12	568	293	125	0.0754239241787	0.443510739781	0.018	0.009	0.009
2309	ZNF550	ZNF550	chr19	-	58055018	58055951	58055604	58055951	58053203	58054611	2309	27	0	11	2	711	125	0.0742887965181	0.443510739781	1.0	0.492	0.508
2315	FLNB	FLNB	chr3	+	58127584	58127656	58127584	58127623	58128376	58128479	2315	402	68	800	178	158	125	0.0745935790687	0.443510739781	0.824	0.78	0.044
3018	ZBTB8OS	ZBTB8OS	chr1	-	33116029	33116191	33116033	33116191	33099551	33099673	3018	4	6	15	5	129	125	0.0753604289808	0.443510739781	0.392	0.744	-0.352
310	PARN	PARN	chr16	-	14723963	14724128	14724046	14724128	14723453	14723531	310	50	0	70	4	208	125	0.0750181980729	0.443510739781	1.0	0.913	0.087
457	POLD4	POLD4	chr11	-	67120834	67121067	67121009	67121067	67120458	67120548	457	238	10	218	3	300	125	0.0752541570292	0.443510739781	0.908	0.968	-0.06
635	PSMC3IP	PSMC3IP	chr17	-	40725836	40726228	40726213	40726228	40725495	40725641	635	65	21	94	52	502	125	0.0750225436465	0.443510739781	0.435	0.31	0.125
2171	UBAP2L	UBAP2L	chr1	+	154207066	154207268	154207066	154207214	154207671	154207767	2171	96	8	143	4	179	125	0.0763596097809	0.443699034348	0.893	0.961	-0.068
2651	C1D	C1D	chr2	-	68290076	68290159	68290089	68290159	68274304	68274451	2651	40	84	54	71	138	125	0.0763401225501	0.443699034348	0.301	0.408	-0.107
2663	SEMA6D	SEMA6D	chr15	+	48060777	48060945	48060777	48060812	48062693	48066420	2663	5	0	1	2	258	125	0.0761435581363	0.443699034348	1.0	0.195	0.805
2740	ADARB1	ADARB1	chr21	+	46641932	46643492	46641932	46642022	46645461	46646478	2740	47	1	38	5	1595	125	0.0757801030618	0.443699034348	0.786	0.373	0.413
1247	DUS4L	DUS4L	chr7	+	107214148	107214328	107214148	107214266	107215632	107215755	1247	8	44	26	66	187	125	0.0775419847524	0.445299584952	0.108	0.208	-0.1
2267	SRRM1	SRRM1	chr1	+	24981345	24981620	24981345	24981614	24987209	24987290	2267	145	60	327	96	131	125	0.0775089091766	0.445299584952	0.698	0.765	-0.067
2988	NAA10	NAA10	chrX	-	153199395	153199454	153199413	153199454	153197991	153198037	2988	524	9	710	24	143	125	0.077529000122	0.445299584952	0.981	0.963	0.018
770	ZNF135	ZNF135	chr19	+	58571336	58571766	58571336	58571403	58572947	58573074	770	2	14	2	1	488	125	0.0770355500598	0.445299584952	0.035	0.339	-0.304
398	ZNF638	ZNF638	chr2	+	71558884	71559005	71558884	71558995	71582848	71582910	398	1	3	3	0	135	125	0.0780007398398	0.446628142989	0.236	1.0	-0.764
109	ZNF24	ZNF24	chr18	-	32924323	32924431	32924333	32924431	32920194	32920697	109	17	67	9	77	135	125	0.0785861544174	0.448672114174	0.19	0.098	0.092
1373	DNAAF3	DNAAF3	chr19	-	55677149	55677368	55677225	55677368	55676737	55676831	1373	1	11	6	10	201	125	0.0807678824193	0.455352450301	0.054	0.272	-0.218
1767	TBCE	TBCE	chr1	+	235530674	235530867	235530674	235530819	235543333	235543464	1767	3	34	0	38	173	125	0.0808262508323	0.455352450301	0.06	0.0	0.06
2487	SAMD8	SAMD8	chr10	+	76871392	76871536	76871392	76871480	76910271	76910864	2487	9	24	16	17	181	125	0.0800294360023	0.455352450301	0.206	0.394	-0.188
2646	DNASE1L1	DNASE1L1	chrX	-	153636893	153637614	153637447	153637614	153633774	153633996	2646	35	59	53	54	679	125	0.0809154812399	0.455352450301	0.098	0.153	-0.055
866	CDK5RAP2	CDK5RAP2	chr9	-	123334251	123334319	123334254	123334319	123330598	123330666	866	60	2	94	11	128	125	0.080489195718	0.455352450301	0.967	0.893	0.074
744	LDB2	LDB2	chr4	-	16510157	16510309	16510163	16510309	16503156	16504496	744	20	8	0	2	131	125	0.0812260945647	0.455627231224	0.705	0.0	0.705
869	BCL11A	BCL11A	chr2	-	60687816	60689559	60689416	60689559	60678301	60679801	869	39	8	49	3	1725	125	0.0814282882687	0.455627231224	0.261	0.542	-0.281
1294	CALD1	CALD1	chr7	+	134617738	134618828	134617738	134618141	134620438	134620516	1294	580	76	264	49	812	125	0.0826292803527	0.459355253035	0.54	0.453	0.087
1688	PHPT1	PHPT1	chr9	+	139744464	139745012	139744464	139744589	139745206	139745495	1688	115	654	124	550	548	125	0.082711384517	0.459355253035	0.039	0.049	-0.01
2695	KDM6A	KDM6A	chrX	+	44949967	44950109	44949967	44950077	44966654	44966781	2695	50	3	114	1	157	125	0.082796211596	0.459355253035	0.93	0.989	-0.059
1082	ACAA1	ACAA1	chr3	-	38167652	38168191	38168000	38168191	38167316	38167372	1082	351	19	416	37	473	125	0.0844864651202	0.461104215213	0.83	0.748	0.082
1493	PLD2	PLD2	chr17	+	4722723	4722877	4722723	4722844	4725087	4725202	1493	69	4	84	13	158	125	0.0849132382106	0.461104215213	0.932	0.836	0.096
250	ZNF454	ZNF454	chr5	+	178368193	178368445	178368193	178368387	178369685	178369825	250	2	4	8	2	183	125	0.0849227169403	0.461104215213	0.255	0.732	-0.477
2697	ARHGAP22	ARHGAP22	chr10	-	49663044	49663177	49663096	49663177	49662130	49662204	2697	101	11	100	4	177	125	0.0838659629428	0.461104215213	0.866	0.946	-0.08
2826	NFATC4	NFATC4	chr14	+	24845499	24846084	24845499	24845760	24846843	24848811	2826	255	11	104	10	449	125	0.0849582376897	0.461104215213	0.866	0.743	0.123
592	DDIT3	DDIT3	chr12	-	57911051	57911536	57911488	57911536	57910370	57910963	592	421	5	222	0	562	125	0.0849896771422	0.461104215213	0.949	1.0	-0.051
695	CDON	CDON	chr11	-	125831549	125831893	125831618	125831893	125826712	125831000	695	1	10	6	9	194	125	0.0834113993161	0.461104215213	0.061	0.3	-0.239
858	ZNF229	ZNF229	chr19	-	44935941	44936541	44936396	44936541	44930422	44934717	858	59	7	65	2	580	125	0.0840135395236	0.461104215213	0.645	0.875	-0.23
2599	LINC00623	LINC00623	chr1	-	144301189	144301536	144301349	144301536	144298163	144300755	2599	5	0	3	3	285	125	0.0863253570408	0.465399201933	1.0	0.305	0.695
259	ATP5J	ATP5J	chr21	-	27107163	27107965	27107625	27107965	27101941	27102112	259	597	58	740	51	587	125	0.0864922142086	0.465399201933	0.687	0.755	-0.068
502	BANP	BANP	chr16	+	88008653	88008809	88008653	88008791	88014641	88014733	502	0	40	4	57	143	125	0.086305072534	0.465399201933	0.0	0.058	-0.058
1029	RBM10	RBM10	chrX	+	47004616	47004915	47004616	47004884	47006755	47006897	1029	26	100	20	134	156	125	0.0889186102436	0.467684731383	0.172	0.107	0.065
114	MRPL52	MRPL52	chr14	+	23299091	23299157	23299091	23299149	23299258	23299319	114	18	144	11	173	133	125	0.0883031359502	0.467684731383	0.105	0.056	0.049
1240	ARHGAP26	ARHGAP26	chr5	+	142586762	142587038	142586762	142586873	142593561	142593653	1240	34	24	29	38	290	125	0.0897675942003	0.467684731383	0.379	0.248	0.131
1705	RSRC1	RSRC1	chr3	+	157827840	157828012	157827840	157827986	157839891	157840087	1705	26	2	47	0	151	125	0.0894152762422	0.467684731383	0.915	1.0	-0.085
1968	RNF170	RNF170	chr8	-	42751396	42751866	42751626	42751866	42742870	42743014	1968	3	25	0	34	355	125	0.0885007356697	0.467684731383	0.041	0.0	0.041
281	METTL23	METTL23	chr17	+	74722911	74723260	74722911	74722961	74729059	74729297	281	40	3	48	11	424	125	0.0893981979622	0.467684731383	0.797	0.563	0.234
2937	HCG18	HCG18	chr6	-	30293927	30294933	30294130	30294933	30263908	30264014	2937	56	20	81	15	328	125	0.0883434555029	0.467684731383	0.516	0.673	-0.157
3038	POLR2H	POLR2H	chr3	+	184080770	184081362	184080770	184081353	184082753	184082837	3038	12	234	8	344	134	125	0.0880745271497	0.467684731383	0.046	0.021	0.025
306	C15orf40	C15orf40	chr15	-	83680237	83680393	83680248	83680393	83678988	83679115	306	5	84	2	136	136	125	0.087448534896	0.467684731383	0.052	0.013	0.039
385	NOL3	NOL3	chr16	+	67208064	67208367	67208064	67208243	67208523	67208847	385	8	4	7	0	249	125	0.0887921307843	0.467684731383	0.501	1.0	-0.499
586	RAD51C	RAD51C	chr17	+	56769933	56770149	56769933	56770046	56772291	56772741	586	143	6	182	17	228	125	0.0897745131015	0.467684731383	0.929	0.854	0.075
82	PGAP2	PGAP2	chr11	+	3845499	3845685	3845499	3845679	3846249	3846358	82	5	0	9	6	131	125	0.0877309829222	0.467684731383	1.0	0.589	0.411
563	SERPINB6	SERPINB6	chr6	-	2971724	2972399	2971766	2972399	2959401	2959576	563	34	100	51	96	167	125	0.0903994338224	0.46969441277	0.203	0.285	-0.082
2973	ATF7	ATF7	chr12	-	53937080	53937232	53937113	53937232	53931198	53931336	2973	12	65	18	48	158	125	0.0907805962685	0.470430319449	0.127	0.229	-0.102
1258	MSTO1	MSTO1	chr1	+	155581006	155581146	155581006	155581082	155581339	155581394	1258	9	97	5	140	189	125	0.0924260989073	0.477696995405	0.058	0.023	0.035
2917	WIPI2	WIPI2	chr7	+	5232748	5232976	5232748	5232802	5239206	5239289	2917	9	52	4	65	299	125	0.09289459937	0.478858249771	0.067	0.025	0.042
2620	TRAPPC2	TRAPPC2	chrX	-	13752162	13752304	13752168	13752304	13737989	13738101	2620	18	2	31	0	131	125	0.0937868729683	0.482192195052	0.896	1.0	-0.104
1048	MLX	MLX	chr17	+	40719077	40719346	40719077	40719184	40719636	40719673	1048	22	63	25	124	287	125	0.100795151741	0.486923135526	0.132	0.081	0.051
1134	SIGMAR1	SIGMAR1	chr9	-	34637216	34637417	34637263	34637417	34636993	34637086	1134	290	5	442	1	172	125	0.103336926611	0.486923135526	0.977	0.997	-0.02
1579	EIF4ENIF1	EIF4ENIF1	chr22	-	31850129	31850362	31850165	31850362	31846274	31846346	1579	74	0	110	4	161	125	0.100286598804	0.486923135526	1.0	0.955	0.045
1587	TMEM126B	TMEM126B	chr11	+	85340175	85340306	85340175	85340247	85342730	85342852	1587	6	0	10	5	184	125	0.101637585522	0.486923135526	1.0	0.576	0.424
1678	ZNF248	ZNF248	chr10	-	38145223	38146564	38146112	38146564	38126912	38127039	1678	62	0	37	2	1014	125	0.102958260468	0.486923135526	1.0	0.695	0.305
1706	RSRC1	RSRC1	chr3	+	157827840	157828000	157827840	157827986	157839891	157840087	1706	27	2	45	0	139	125	0.100607911797	0.486923135526	0.924	1.0	-0.076
1712	ULK3	ULK3	chr15	-	75130091	75130139	75130097	75130139	75129709	75129776	1712	22	29	37	26	131	125	0.101033959529	0.486923135526	0.42	0.576	-0.156
1803	HYDIN	HYDIN	chr16	-	71264464	71264625	71264562	71264625	71220663	71220821	1803	2	0	0	2	223	125	0.103735016364	0.486923135526	1.0	0.0	1.0
1965	MYD88	MYD88	chr3	+	38181878	38182083	38181878	38182059	38182247	38182339	1965	1	175	7	231	149	125	0.101100852836	0.486923135526	0.005	0.025	-0.02
2091	FBXO44	FBXO44	chr1	+	11718323	11718450	11718323	11718421	11718792	11718928	2091	0	26	3	29	154	125	0.10164531856	0.486923135526	0.0	0.077	-0.077
2144	HELQ	HELQ	chr4	-	84364656	84364767	84364669	84364767	84362457	84362556	2144	3	6	0	7	138	125	0.0983443458772	0.486923135526	0.312	0.0	0.312
222	CTNND1	CTNND1	chr11	+	57529233	57529540	57529233	57529518	57563048	57563201	222	13	22	23	79	147	125	0.10192641435	0.486923135526	0.334	0.198	0.136
2242	GSTCD	GSTCD	chr4	+	106638749	106639196	106638749	106638935	106640216	106640684	2242	110	0	242	5	386	125	0.101426057108	0.486923135526	1.0	0.94	0.06
2278	ATXN2L	ATXN2L	chr16	+	28847253	28847497	28847253	28847443	28848071	28848558	2278	59	31	38	34	179	125	0.102339530642	0.486923135526	0.571	0.438	0.133
2279	ATXN2L	ATXN2L	chr16	+	28847253	28847497	28847253	28847443	28848048	28848558	2279	49	54	46	79	179	125	0.10278077855	0.486923135526	0.388	0.289	0.099
2337	RPP21	RPP21	chr6	+	30314208	30314341	30314208	30314334	30314489	30314635	2337	7	167	11	115	132	125	0.0969292539199	0.486923135526	0.038	0.083	-0.045
2506	BANF1	BANF1	chr11	+	65769549	65770041	65769549	65769984	65771096	65771617	2506	17	10	24	5	182	125	0.102154450135	0.486923135526	0.539	0.767	-0.228
2540	OXLD1	OXLD1	chr17	-	79633184	79633667	79633306	79633667	79632065	79632614	2540	33	2	52	0	247	125	0.100835277615	0.486923135526	0.893	1.0	-0.107
2543	OXLD1	OXLD1	chr17	-	79633179	79633667	79633306	79633667	79632065	79632614	2543	37	2	60	0	252	125	0.0974905502675	0.486923135526	0.902	1.0	-0.098
2547	OXLD1	OXLD1	chr17	-	79633193	79633667	79633306	79633667	79632065	79632614	2547	33	2	51	0	238	125	0.103413550972	0.486923135526	0.897	1.0	-0.103
2554	ZHX1	ZHX1	chr8	-	124286361	124286727	124286456	124286727	124279512	124279626	2554	4	7	2	18	220	125	0.0962378851647	0.486923135526	0.245	0.059	0.186
2556	TCF4	TCF4	chr18	-	53255268	53255860	53255700	53255860	53252510	53252583	2556	1	2	4	0	557	125	0.100411147157	0.486923135526	0.101	1.0	-0.899
277	METTL23	METTL23	chr17	+	74722911	74723295	74722911	74722961	74725771	74725876	277	36	5	33	12	459	125	0.095887240843	0.486923135526	0.662	0.428	0.234
2829	MPP1	MPP1	chrX	-	154020416	154020560	154020467	154020560	154020043	154020122	2829	54	3	47	0	176	125	0.103112256878	0.486923135526	0.927	1.0	-0.073
3065	SETDB1	SETDB1	chr1	+	150898814	150898993	150898814	150898939	150900179	150900450	3065	52	5	70	16	179	125	0.100634014563	0.486923135526	0.879	0.753	0.126
3091	GPX8	GPX8	chr5	+	54455945	54456224	54455945	54456071	54456821	54457083	3091	686	15	548	21	278	125	0.101637045717	0.486923135526	0.954	0.921	0.033
357	ZGPAT	ZGPAT	chr20	+	62364938	62365091	62364938	62365064	62366056	62366176	357	129	15	105	22	152	125	0.101523852659	0.486923135526	0.876	0.797	0.079
410	EHHADH	EHHADH	chr3	-	184971613	184971886	184971736	184971886	184966201	184966305	410	2	18	0	36	248	125	0.103581506395	0.486923135526	0.053	0.0	0.053
448	FAM160A2	FAM160A2	chr11	-	6239787	6239993	6239829	6239993	6238600	6239380	448	23	51	38	49	167	125	0.102459544067	0.486923135526	0.252	0.367	-0.115
569	SLC6A9	SLC6A9	chr1	-	44476397	44476554	44476442	44476554	44475636	44475768	569	21	4	31	1	170	125	0.101095204466	0.486923135526	0.794	0.958	-0.164
595	SEC23B	SEC23B	chr20	+	18488187	18488616	18488187	18488313	18491465	18491700	595	157	11	252	8	428	125	0.0979817215923	0.486923135526	0.807	0.902	-0.095
603	PRC1	PRC1	chr15	-	91512676	91512853	91512753	91512853	91509267	91510432	603	173	64	451	219	202	125	0.102976085004	0.486923135526	0.626	0.56	0.066
714	CES2	CES2	chr16	+	66976550	66976688	66976550	66976640	66977201	66977274	714	117	8	104	15	173	125	0.0997194140796	0.486923135526	0.914	0.834	0.08
835	VRK2	VRK2	chr2	+	58273776	58274003	58273776	58273956	58275961	58276102	835	40	9	68	6	172	125	0.0988715344802	0.486923135526	0.764	0.892	-0.128
946	SF1	SF1	chr11	-	64535038	64535316	64535042	64535316	64534663	64534723	946	41	255	44	400	129	125	0.103880241235	0.486923135526	0.135	0.096	0.039
94	CHD9	CHD9	chr16	+	53341592	53341865	53341592	53341817	53342597	53342766	94	72	2	70	7	173	125	0.0978425030909	0.486923135526	0.963	0.878	0.085
954	PTPDC1	PTPDC1	chr9	+	96859602	96860861	96859602	96860846	96863847	96864033	954	8	2	15	0	140	125	0.0968629948306	0.486923135526	0.781	1.0	-0.219
1341	SEL1L3	SEL1L3	chr4	-	25865055	25865217	25865077	25865217	25848915	25849486	1341	0	2	2	0	147	125	0.105861024229	0.492680217028	0.0	1.0	-1.0
1454	ARRB2	ARRB2	chr17	+	4619706	4619966	4619706	4619903	4620511	4620571	1454	2	28	0	64	188	125	0.105829492048	0.492680217028	0.045	0.0	0.045
980	TMEM9	TMEM9	chr1	-	201122976	201123087	201122985	201123087	201120888	201120980	980	27	445	19	514	134	125	0.105843053508	0.492680217028	0.054	0.033	0.021
2961	TRERF1	TRERF1	chr6	-	42230997	42231306	42231057	42231306	42227076	42227461	2961	29	26	18	7	185	125	0.106729644773	0.494379769656	0.43	0.635	-0.205
2987	LRRC23	LRRC23	chr12	+	7013896	7014239	7013896	7014067	7014748	7014923	2987	2	19	5	11	297	125	0.10669970933	0.494379769656	0.042	0.161	-0.119
2533	GLMP	GLMP	chr1	-	156265087	156265480	156265316	156265480	156264549	156264807	2533	6	98	0	100	354	125	0.108554053292	0.500469860717	0.021	0.0	0.021
690	C12orf57	C12orf57	chr12	+	7053542	7053815	7053542	7053728	7054933	7055166	690	968	127	595	60	212	125	0.108553863952	0.500469860717	0.818	0.854	-0.036
2536	OXLD1	OXLD1	chr17	-	79633175	79633667	79633306	79633667	79632065	79632614	2536	43	2	64	0	256	125	0.108872754789	0.500763677765	0.913	1.0	-0.087
404	SLC35B3	SLC35B3	chr6	-	8435309	8435800	8435671	8435800	8434617	8434663	404	49	3	43	8	487	125	0.109276207495	0.501445026916	0.807	0.58	0.227
1793	ODF2	ODF2	chr9	+	131223220	131223346	131223220	131223289	131233586	131233747	1793	9	6	13	2	182	125	0.111369505835	0.502880173763	0.507	0.817	-0.31
2546	OXLD1	OXLD1	chr17	-	79633306	79633667	79633547	79633667	79632065	79632614	2546	8	1	1	2	366	125	0.110665585924	0.502880173763	0.732	0.146	0.586
2905	NCK1-AS1	NCK1-AS1	chr3	-	136580456	136580905	136580588	136580905	136565369	136565428	2905	3	8	1	18	257	125	0.111821261063	0.502880173763	0.154	0.026	0.128
322	FIGNL1	FIGNL1	chr7	-	50516815	50517421	50517260	50517421	50515878	50515987	322	50	11	73	30	570	125	0.1110490945	0.502880173763	0.499	0.348	0.151
447	ZNF84	ZNF84	chr12	+	133613871	133614140	133613871	133614131	133617863	133618068	447	2	13	5	7	134	125	0.111718876636	0.502880173763	0.126	0.4	-0.274
452	TANGO2	TANGO2	chr22	+	20024282	20024617	20024282	20024377	20030877	20030966	452	37	66	43	48	365	125	0.111893399152	0.502880173763	0.161	0.235	-0.074
591	SFI1	SFI1	chr22	+	32002313	32002416	32002313	32002380	32003922	32004019	591	36	5	37	1	161	125	0.110493721754	0.502880173763	0.848	0.966	-0.118
594	SEC23B	SEC23B	chr20	+	18488187	18488634	18488187	18488313	18491465	18491700	594	153	11	239	8	446	125	0.110436603618	0.502880173763	0.796	0.893	-0.097
626	CREB3L4	CREB3L4	chr1	+	153940314	153940660	153940314	153940640	153940997	153941175	626	8	32	10	16	145	125	0.109966688955	0.502880173763	0.177	0.35	-0.173
1955	TEX9	TEX9	chr15	+	56657776	56658091	56657776	56657868	56704499	56704634	1955	10	0	5	2	348	125	0.112325899971	0.503671387085	1.0	0.473	0.527
2955	CRCP	CRCP	chr7	+	65579804	65579957	65579804	65579901	65592690	65592727	2955	58	0	132	5	181	125	0.112883042325	0.50386885256	1.0	0.948	0.052
365	NUDT1	NUDT1	chr7	+	2282559	2282683	2282559	2282610	2284197	2284361	365	5	41	15	52	198	125	0.112803568138	0.50386885256	0.071	0.154	-0.083
1062	ATP5J2	ATP5J2	chr7	-	99063733	99063824	99063751	99063824	99057708	99057816	1062	428	589	610	735	143	125	0.114181222985	0.504173721576	0.388	0.42	-0.032
1435	CDKN2B	CDKN2B	chr9	-	22008673	22009312	22008796	22009312	22002901	22006246	1435	0	14	2	9	248	125	0.114234880907	0.504173721576	0.0	0.101	-0.101
1666	CKAP2L	CKAP2L	chr2	-	113513553	113514791	113514469	113514791	113509843	113510051	1666	557	0	1403	6	1041	125	0.11397407628	0.504173721576	1.0	0.966	0.034
2596	TNFAIP3	TNFAIP3	chr6	+	138188324	138188679	138188324	138188655	138192349	138192659	2596	74	21	79	12	149	125	0.113469878982	0.504173721576	0.747	0.847	-0.1
2890	STAT6	STAT6	chr12	-	57504892	57505196	57504911	57505196	57501945	57502082	2890	4	211	13	286	144	125	0.114200348847	0.504173721576	0.016	0.038	-0.022
134	EMC6	EMC6	chr17	+	3572016	3572306	3572016	3572193	3572391	3572963	134	44	48	33	58	238	125	0.115430747222	0.504969073806	0.325	0.23	0.095
225	SKA2	SKA2	chr17	-	57232316	57232800	57232491	57232800	57187307	57189706	225	13	22	37	32	300	125	0.115554899409	0.504969073806	0.198	0.325	-0.127
2523	FGD5-AS1	FGD5-AS1	chr3	-	14988593	14989012	14988620	14989012	14984285	14987661	2523	164	33	256	74	152	125	0.115642770479	0.504969073806	0.803	0.74	0.063
391	CUTA	CUTA	chr6	-	33385645	33386065	33385735	33386065	33385257	33385472	391	200	205	169	217	215	125	0.115700653367	0.504969073806	0.362	0.312	0.05
428	MTCH1	MTCH1	chr6	-	36940427	36940572	36940478	36940572	36938422	36938470	428	480	490	610	712	176	125	0.11475294026	0.504969073806	0.41	0.378	0.032
707	TMPRSS4	TMPRSS4	chr11	+	117969699	117969813	117969699	117969749	117973815	117973968	707	174	8	925	21	189	125	0.116927280635	0.509191084628	0.935	0.967	-0.032
2559	CEP164	CEP164	chr11	+	117279605	117279744	117279605	117279720	117280333	117280681	2559	21	14	41	13	149	125	0.118597700185	0.515322750361	0.557	0.726	-0.169
1122	TIRAP	TIRAP	chr11	+	126159559	126159728	126159559	126159712	126160356	126160480	1122	8	3	9	12	141	125	0.118921862842	0.515590592984	0.703	0.399	0.304
2363	STAG3L5P-PVRIG2P-PILRB	STAG3L5P-PVRIG2P-PILRB	chr7	+	99950995	99951635	99950995	99951106	99952765	99952863	2363	340	17	529	15	654	125	0.119554486009	0.516916012579	0.793	0.871	-0.078
2608	POLG	POLG	chr15	-	89877903	89878026	89877915	89878026	89876326	89877144	2608	7	21	19	25	137	125	0.120389054681	0.516916012579	0.233	0.409	-0.176
2665	TSN	TSN	chr2	+	122513120	122513529	122513120	122513421	122518984	122519100	2665	6	1	3	4	233	125	0.120352155836	0.516916012579	0.763	0.287	0.476
515	MED21	MED21	chr12	+	27175454	27175804	27175454	27175554	27179352	27179467	515	5	72	2	133	375	125	0.12016746518	0.516916012579	0.023	0.005	0.018
557	VIPAS39	VIPAS39	chr14	-	77923660	77923983	77923837	77923983	77920352	77920445	557	4	30	1	39	302	125	0.120543550795	0.516916012579	0.052	0.011	0.041
1818	GORASP1	GORASP1	chr3	-	39142237	39142368	39142278	39142368	39141795	39141994	1818	77	5	73	1	166	125	0.12188136795	0.51818063402	0.921	0.982	-0.061
2855	MCAT	MCAT	chr22	-	43538897	43539403	43538931	43539403	43537167	43537255	2855	0	91	5	145	159	125	0.121486922585	0.51818063402	0.0	0.026	-0.026
415	SNX10	SNX10	chr7	+	26331514	26331753	26331514	26331706	26386039	26386086	415	2	60	8	74	172	125	0.121893815131	0.51818063402	0.024	0.073	-0.049
940	ATP5SL	ATP5SL	chr19	-	41944122	41944319	41944139	41944319	41942296	41942377	940	207	2	301	9	142	125	0.121287776687	0.51818063402	0.989	0.967	0.022
278	METTL23	METTL23	chr17	+	74722911	74723260	74722911	74722961	74725771	74725876	278	44	5	44	12	424	125	0.122455627479	0.519444605548	0.722	0.519	0.203
1155	SEMA4A	SEMA4A	chr1	+	156123321	156123555	156123321	156123546	156124340	156124508	1155	3	0	8	8	134	125	0.12342991883	0.520206782365	1.0	0.483	0.517
2006	ING4	ING4	chr12	-	6762101	6762216	6762110	6762216	6761827	6761936	2006	70	7	44	10	134	125	0.123259500959	0.520206782365	0.903	0.804	0.099
2099	CCDC125	CCDC125	chr5	-	68616063	68616407	68616291	68616407	68606944	68607031	2099	63	2	84	0	353	125	0.122987314457	0.520206782365	0.918	1.0	-0.082
2572	C18orf54	C18orf54	chr18	+	51888012	51888801	51888012	51888318	51889140	51889291	2572	49	2	105	13	608	125	0.123885268471	0.521007852842	0.834	0.624	0.21
1715	AMZ2	AMZ2	chr17	+	66244144	66244298	66244144	66244199	66244780	66244846	1715	1	0	0	4	224	125	0.124488231827	0.521311060359	1.0	0.0	1.0
2319	STK25	STK25	chr2	-	242447857	242448110	242447919	242448110	242440892	242441123	2319	9	2	16	13	187	125	0.124285223321	0.521311060359	0.751	0.451	0.3
2035	PMS1	PMS1	chr2	+	190648810	190649319	190648810	190649290	190656515	190656667	2035	21	2	28	0	154	125	0.126408631068	0.526964828206	0.895	1.0	-0.105
2786	NPHP1	NPHP1	chr2	-	110922096	110922307	110922264	110922307	110920624	110920709	2786	12	4	6	7	293	125	0.126643278469	0.526964828206	0.561	0.268	0.293
675	GPS1	GPS1	chr17	+	80009762	80010335	80009762	80009840	80011149	80011242	675	54	164	104	234	620	125	0.12659705023	0.526964828206	0.062	0.082	-0.02
798	SCNM1	SCNM1	chr1	+	151138497	151138728	151138497	151138679	151138946	151139017	798	24	87	51	120	174	125	0.127262048811	0.528420008171	0.165	0.234	-0.069
2498	CFL2	CFL2	chr14	-	35182459	35182767	35182602	35182767	35182265	35182342	2498	590	32	724	26	268	125	0.127686151314	0.528648854135	0.896	0.929	-0.033
346	PPCS	PPCS	chr1	+	42922164	42922744	42922164	42922299	42922917	42923021	346	331	25	373	42	570	125	0.127855501891	0.528648854135	0.744	0.661	0.083
2027	HEY1	HEY1	chr8	-	80679231	80679327	80679243	80679327	80678885	80678967	2027	65	121	6	4	137	125	0.128440782737	0.529953145579	0.329	0.578	-0.249
2576	C14orf159	C14orf159	chr14	+	91580356	91580872	91580356	91580627	91611564	91611657	2576	25	3	20	0	370	125	0.12899861484	0.53113895083	0.738	1.0	-0.262
1709	TMEM106C	TMEM106C	chr12	+	48357329	48357487	48357329	48357416	48357991	48358206	1709	38	127	100	240	196	125	0.129886537499	0.532561919933	0.16	0.21	-0.05
552	C17orf58	C17orf58	chr17	-	65989016	65989351	65989159	65989351	65987214	65988219	552	34	43	52	41	268	125	0.129661454062	0.532561919933	0.269	0.372	-0.103
2187	ZBTB48	ZBTB48	chr1	+	6640050	6640196	6640050	6640130	6640600	6641359	2187	8	5	4	9	191	125	0.130164403175	0.532589349658	0.512	0.225	0.287
2127	NDRG1	NDRG1	chr8	-	134308979	134309547	134309376	134309547	134296491	134296572	2127	2	161	4	91	522	125	0.130763527555	0.533928416046	0.003	0.01	-0.007
526	HEXIM2	HEXIM2	chr17	+	43237540	43238615	43237540	43238310	43239854	43240002	526	8	1	3	3	430	125	0.131759961588	0.536880839334	0.699	0.225	0.474
2169	ZNF707	ZNF707	chr8	+	144773242	144773402	144773242	144773369	144773769	144773883	2169	24	7	12	9	158	125	0.132456059452	0.538599794542	0.731	0.513	0.218
153	TMEM218	TMEM218	chr11	-	124981480	124981659	124981482	124981659	124972629	124972705	153	2	4	14	6	127	125	0.13303408322	0.539832519513	0.33	0.697	-0.367
2924	CEP170	CEP170	chr1	-	243305587	243305765	243305617	243305765	243303238	243303409	2924	89	73	41	50	155	125	0.133546628705	0.540795007787	0.496	0.398	0.098
1981	THRB	THRB	chr3	-	24536142	24536313	24536177	24536313	24378790	24378862	1981	9	2	21	16	160	125	0.134055544931	0.541738868816	0.779	0.506	0.273
1227	TTC1	TTC1	chr5	+	159436106	159436200	159436106	159436197	159462146	159462207	1227	0	1	4	0	128	125	0.135529602204	0.546571126753	0.0	1.0	-1.0
465	NFKBIL1	NFKBIL1	chr6	+	31525404	31525626	31525404	31525581	31525798	31526606	465	107	21	81	26	170	125	0.135969249867	0.547220505612	0.789	0.696	0.093
2300	ANAPC16	ANAPC16	chr10	+	73975757	73975896	73975757	73975830	73990123	73990198	2300	39	15	26	19	191	125	0.137639019004	0.550556076016	0.63	0.472	0.158
2594	TNFAIP3	TNFAIP3	chr6	+	138188324	138188655	138188324	138188631	138192349	138192659	2594	23	66	12	62	149	125	0.137406111433	0.550556076016	0.226	0.14	0.086
692	ATP2A1-AS1	ATP2A1-AS1	chr16	-	28890809	28891242	28890862	28891242	28890277	28890425	692	1	23	4	18	178	125	0.13736744356	0.550556076016	0.03	0.135	-0.105
1212	GULP1	GULP1	chr2	+	189157389	189157907	189157389	189157839	189248489	189248616	1212	8	32	7	65	193	125	0.139933927042	0.550911697878	0.139	0.065	0.074
1281	BRCA1	BRCA1	chr17	-	41243451	41246877	41246760	41246877	41242960	41243049	1281	772	13	1961	19	3434	125	0.139471449753	0.550911697878	0.684	0.79	-0.106
1636	MLF1	MLF1	chr3	+	158288952	158289180	158288952	158289136	158314650	158314734	1636	11	3	9	0	169	125	0.139423129719	0.550911697878	0.731	1.0	-0.269
2290	NOP2	NOP2	chr12	-	6677304	6677498	6677372	6677498	6676981	6677088	2290	33	96	76	154	193	125	0.139678290565	0.550911697878	0.182	0.242	-0.06
2432	BHLHB9	BHLHB9	chrX	+	101975884	101976019	101975884	101975955	102002744	102002839	2432	5	0	5	3	189	125	0.138545488542	0.550911697878	1.0	0.524	0.476
2780	CNR1	CNR1	chr6	-	88875465	88875767	88875521	88875767	88849584	88855056	2780	0	8	3	10	181	125	0.139711059165	0.550911697878	0.0	0.172	-0.172
302	TRMT2B	TRMT2B	chrX	-	100306239	100306722	100306632	100306722	100297030	100297301	302	35	1	47	6	518	125	0.139971963972	0.550911697878	0.894	0.654	0.24
778	GOLGB1	GOLGB1	chr3	-	121449694	121449820	121449722	121449820	121448711	121448864	778	16	74	4	43	153	125	0.138201280667	0.550911697878	0.15	0.071	0.079
909	HERPUD1	HERPUD1	chr16	+	56973806	56974157	56973806	56974000	56976043	56976149	909	996	5	1046	0	282	125	0.140300970126	0.551102210655	0.989	1.0	-0.011
1163	DYRK1A	DYRK1A	chr21	+	38878401	38878657	38878401	38878526	38884213	38887679	1163	5	65	2	88	256	125	0.140593609467	0.551149399188	0.036	0.011	0.025
2145	HELQ	HELQ	chr4	-	84376421	84377036	84376549	84377036	84373018	84375098	2145	4	17	16	27	253	125	0.141211270032	0.552467996699	0.104	0.226	-0.122
2869	PAQR6	PAQR6	chr1	-	156217705	156217908	156217747	156217908	156216471	156216547	2869	2	0	1	3	167	125	0.142078222443	0.55475472938	1.0	0.2	0.8
1209	NOLC1	NOLC1	chr10	+	103918949	103919095	103918949	103919065	103919189	103919325	1209	37	252	100	504	155	125	0.142781018893	0.556392700607	0.106	0.138	-0.032
1677	SCHIP1	SCHIP1	chr3	+	159482231	159482927	159482231	159482888	159583951	159584070	1677	109	9	95	15	164	125	0.143399819611	0.557697516269	0.902	0.828	0.074
1977	DERL2	DERL2	chr17	-	5389182	5389550	5389388	5389550	5388470	5388536	1977	10	147	20	164	331	125	0.14418386147	0.55853472175	0.025	0.044	-0.019
986	RPL17	RPL17	chr18	-	47018627	47018834	47018644	47018834	47018105	47018203	986	25	22	57	29	142	125	0.143902098281	0.55853472175	0.5	0.634	-0.134
1808	NCEH1	NCEH1	chr3	-	172365651	172365904	172365675	172365904	172363412	172363482	1808	15	303	53	698	149	125	0.145416400621	0.56109589552	0.04	0.06	-0.02
2941	UBE3B	UBE3B	chr12	+	109915427	109915914	109915427	109915581	109919441	109919547	2941	118	1	102	4	458	125	0.1452447084	0.56109589552	0.97	0.874	0.096
1124	CCDC90B	CCDC90B	chr11	-	82996595	82997450	82996915	82997450	82985681	82985783	1124	115	4	132	1	445	125	0.14643280148	0.562806305493	0.89	0.974	-0.084
1879	NDUFV1	NDUFV1	chr11	+	67374322	67374547	67374322	67374520	67375866	67375949	1879	319	1	422	7	152	125	0.146280303371	0.562806305493	0.996	0.98	0.016
2014	MRPL11	MRPL11	chr11	-	66206102	66206319	66206252	66206319	66205634	66205730	2014	83	8	160	7	275	125	0.147249039503	0.563737063516	0.825	0.912	-0.087
2968	ANAPC10	ANAPC10	chr4	-	146019271	146019371	146019282	146019371	146017136	146017263	2968	47	9	61	22	136	125	0.147036877287	0.563737063516	0.828	0.718	0.11
1055	ZNF341	ZNF341	chr20	+	32344953	32345149	32344953	32345128	32346521	32346612	1055	0	3	11	14	146	125	0.150398463344	0.566953132452	0.0	0.402	-0.402
1237	UBE2D3	UBE2D3	chr4	-	103748748	103749105	103748891	103749105	103747641	103747793	1237	251	4	240	9	268	125	0.150291242715	0.566953132452	0.967	0.926	0.041
1648	LPXN	LPXN	chr11	-	58345458	58345712	58345491	58345712	58338028	58338186	1648	2	4	6	2	158	125	0.149921314138	0.566953132452	0.283	0.704	-0.421
1687	MTFR2	MTFR2	chr6	-	136571113	136571449	136571401	136571449	136565902	136566007	1687	16	1	62	0	413	125	0.150245607264	0.566953132452	0.829	1.0	-0.171
2320	STK25	STK25	chr2	-	242440892	242441123	242440942	242441123	242440154	242440211	2320	630	10	722	20	175	125	0.149999057918	0.566953132452	0.978	0.963	0.015
3022	ZBTB8OS	ZBTB8OS	chr1	-	33116029	33116191	33116033	33116191	33097427	33097480	3022	2	2	4	0	129	125	0.148836514765	0.566953132452	0.492	1.0	-0.508
628	VDR	VDR	chr12	-	48298346	48298814	48298737	48298814	48276476	48276557	628	12	5	13	14	516	125	0.150118236965	0.566953132452	0.368	0.184	0.184
7	TAZ	TAZ	chrX	+	153639853	153640343	153639853	153640289	153640422	153640551	7	3	40	8	39	179	125	0.149139586245	0.566953132452	0.05	0.125	-0.075
2250	ZNF266	ZNF266	chr19	-	9529437	9529571	9529441	9529571	9529180	9529307	2250	8	9	22	10	129	125	0.151232399496	0.567142528635	0.463	0.681	-0.218
2294	TLE3	TLE3	chr15	-	70350497	70350630	70350524	70350630	70349812	70349997	2294	73	7	64	2	152	125	0.151647497014	0.567142528635	0.896	0.963	-0.067
2610	WDR20	WDR20	chr14	+	102606188	102606545	102606188	102606509	102661274	102661457	2610	0	37	3	51	161	125	0.151491678089	0.567142528635	0.0	0.044	-0.044
3033	YBEY	YBEY	chr21	+	47706266	47706651	47706266	47706329	47706783	47707037	3033	15	27	7	27	447	125	0.151102654431	0.567142528635	0.134	0.068	0.066
3099	LCLAT1	LCLAT1	chr2	+	30670091	30670270	30670091	30670249	30748452	30748621	3099	3	9	0	7	146	125	0.151892550948	0.567142528635	0.222	0.0	0.222
1084	DDX11	DDX11	chr12	+	31226778	31227025	31226778	31226903	31231323	31231471	1084	87	2	170	11	247	125	0.153613100586	0.56912333237	0.957	0.887	0.07
1150	UBL7	UBL7	chr15	-	74753377	74753529	74753498	74753529	74751024	74751237	1150	48	2	45	6	246	125	0.155103788635	0.56912333237	0.924	0.792	0.132
1766	PEG10	PEG10	chr7	+	94285636	94285903	94285636	94285892	94292645	94299006	1766	6	68	17	96	136	125	0.154783867814	0.56912333237	0.075	0.14	-0.065
1791	CPM	CPM	chr12	-	69326921	69326979	69326939	69326979	69326457	69326620	1791	38	4	90	3	143	125	0.15436759459	0.56912333237	0.893	0.963	-0.07
2015	MRPL11	MRPL11	chr11	-	66206180	66206319	66206252	66206319	66205634	66205730	2015	34	8	67	7	197	125	0.154744302427	0.56912333237	0.729	0.859	-0.13
212	CPVL	CPVL	chr7	-	29185956	29186153	29186044	29186153	29160508	29160687	212	9	55	28	95	213	125	0.152932717063	0.56912333237	0.088	0.147	-0.059
2152	PNMAL1	PNMAL1	chr19	-	46972989	46974371	46973194	46974371	46969747	46971834	2152	125	0	103	2	330	125	0.155610605643	0.56912333237	1.0	0.951	0.049
2248	AFAP1L2	AFAP1L2	chr10	-	116056978	116057172	116056990	116057172	116056736	116056859	2248	69	38	152	58	137	125	0.153011371677	0.56912333237	0.624	0.705	-0.081
2685	MINA	MINA	chr3	-	97690757	97691295	97691224	97691295	97686005	97686476	2685	12	22	6	25	592	125	0.155576737732	0.56912333237	0.103	0.048	0.055
321	FIGNL1	FIGNL1	chr7	-	50517253	50517421	50517260	50517421	50515878	50515987	321	0	11	5	30	132	125	0.155470861871	0.56912333237	0.0	0.136	-0.136
37	CCDC66	CCDC66	chr3	+	56591183	56591281	56591183	56591262	56592873	56592938	37	13	0	19	3	144	125	0.155446783077	0.56912333237	1.0	0.846	0.154
1099	TEAD2	TEAD2	chr19	-	49858559	49858676	49858568	49858676	49858404	49858463	1099	56	158	53	108	134	125	0.157187334987	0.56959749764	0.248	0.314	-0.066
1268	STOML2	STOML2	chr9	-	35103046	35103192	35103157	35103192	35102682	35102820	1268	114	4	95	8	236	125	0.159026977469	0.56959749764	0.938	0.863	0.075
1445	AURKA	AURKA	chr20	-	54966998	54967351	54967223	54967351	54965611	54965721	1445	16	12	78	31	350	125	0.157098481593	0.56959749764	0.323	0.473	-0.15
2019	MED15	MED15	chr22	+	20861828	20862033	20861828	20862022	20891403	20891491	2019	199	5	314	16	136	125	0.159670385246	0.56959749764	0.973	0.947	0.026
2229	POLR2F	POLR2F	chr22	+	38352779	38352908	38352779	38352849	38355352	38355483	2229	4	455	16	704	184	125	0.158577503825	0.56959749764	0.006	0.015	-0.009
244	NCOA3	NCOA3	chr20	+	46277748	46277853	46277748	46277841	46279725	46280020	244	4	15	13	19	137	125	0.156540866407	0.56959749764	0.196	0.384	-0.188
2802	CABYR	CABYR	chr18	+	21735664	21736963	21735664	21736006	21739435	21740033	2802	71	21	51	8	1082	125	0.156747291088	0.56959749764	0.281	0.424	-0.143
2803	USP46	USP46	chr4	-	53464734	53464872	53464793	53464872	53457126	53463907	2803	5	41	11	40	184	125	0.159519388171	0.56959749764	0.077	0.157	-0.08
3090	DUT	DUT	chr15	+	48623620	48623992	48623620	48623676	48624464	48624603	3090	100	2	108	0	441	125	0.1579538538	0.56959749764	0.934	1.0	-0.066
402	SLC35B3	SLC35B3	chr6	-	8435460	8435800	8435671	8435800	8434617	8434663	402	30	3	29	8	336	125	0.15745802951	0.56959749764	0.788	0.574	0.214
572	RPL38	RPL38	chr17	+	72199794	72199884	72199794	72199849	72200056	72200097	572	2178	379	3053	478	160	125	0.158424027641	0.56959749764	0.818	0.833	-0.015
918	ATP13A2	ATP13A2	chr1	-	17331186	17331316	17331201	17331316	17330826	17330906	918	63	54	84	50	140	125	0.158678192243	0.56959749764	0.51	0.6	-0.09
923	NR3C1	NR3C1	chr5	-	142693563	142693733	142693566	142693733	142689661	142689778	923	2	49	8	66	128	125	0.158381014917	0.56959749764	0.038	0.106	-0.068
97	NMRAL1	NMRAL1	chr16	-	4524410	4524651	4524423	4524651	4519227	4519466	97	11	0	9	2	138	125	0.159800519959	0.56959749764	1.0	0.803	0.197
759	COMMD5	COMMD5	chr8	-	146078223	146078452	146078377	146078452	146075550	146076780	759	133	53	117	64	279	125	0.160293964896	0.570321280898	0.529	0.45	0.079
1204	C7orf49	C7orf49	chr7	-	134853500	134853812	134853720	134853812	134852483	134852559	1204	485	23	830	26	345	125	0.160976738858	0.570340096734	0.884	0.92	-0.036
1415	FAM156A	FAM156A	chrX	+	52985470	52985953	52985470	52985544	53024484	53024651	1415	12	0	9	2	534	125	0.161700983638	0.570340096734	1.0	0.513	0.487
1726	SNX17	SNX17	chr2	+	27593362	27593673	27593362	27593508	27594135	27594210	1726	232	4	249	1	290	125	0.161676860419	0.570340096734	0.962	0.991	-0.029
2601	FASTKD2	FASTKD2	chr2	+	207630111	207630471	207630111	207630378	207631367	207632194	2601	39	39	92	62	218	125	0.161306136032	0.570340096734	0.364	0.46	-0.096
475	VPS36	VPS36	chr13	-	53024633	53024813	53024660	53024813	53016511	53016580	475	82	0	151	4	152	125	0.161751239247	0.570340096734	1.0	0.969	0.031
3089	FAM219A	FAM219A	chr9	-	34458201	34458568	34458234	34458568	34405862	34405962	3089	34	3	21	0	158	125	0.163884947972	0.576828024762	0.9	1.0	-0.1
1097	PPP2R5E	PPP2R5E	chr14	-	63848773	63848875	63848788	63848875	63840609	63842826	1097	116	6	226	22	140	125	0.168507488545	0.579171312673	0.945	0.902	0.043
1188	SLC22A17	SLC22A17	chr14	-	23816668	23816940	23816722	23816940	23816309	23816421	1188	12	60	0	8	179	125	0.169253797728	0.579171312673	0.123	0.0	0.123
1198	FAM3A	FAM3A	chrX	-	153744233	153744566	153744292	153744566	153744083	153744136	1198	90	1	57	3	184	125	0.165585112602	0.579171312673	0.984	0.928	0.056
1236	RPP38	RPP38	chr10	+	15139178	15139765	15139178	15139408	15145303	15146256	1236	14	9	17	23	482	125	0.166291914268	0.579171312673	0.287	0.161	0.126
1272	BBS4	BBS4	chr15	+	72978519	72978905	72978519	72978592	72987517	72987569	1272	3	25	4	10	438	125	0.16672354618	0.579171312673	0.033	0.102	-0.069
1274	ZNF559	ZNF559	chr19	+	9448471	9448693	9448471	9448534	9449169	9449258	1274	8	17	3	18	284	125	0.166550164094	0.579171312673	0.172	0.068	0.104
1314	ACOX1	ACOX1	chr17	-	73974871	73975515	73975045	73975515	73974614	73974774	1314	6	61	3	82	299	125	0.169034448476	0.579171312673	0.039	0.015	0.024
1539	FAM193A	FAM193A	chr4	+	2696672	2696856	2696672	2696809	2698089	2698320	1539	61	3	95	1	172	125	0.168736366501	0.579171312673	0.937	0.986	-0.049
1827	GAPLINC	GAPLINC	chr18	+	3467124	3467294	3467124	3467268	3478753	3478976	1827	3	0	0	1	151	125	0.169487889305	0.579171312673	1.0	0.0	1.0
2022	UCK1	UCK1	chr9	-	134406453	134406662	134406480	134406662	134405872	134406032	2022	46	1	42	4	152	125	0.168006838357	0.579171312673	0.974	0.896	0.078
231	TGIF1	TGIF1	chr18	+	3451402	3452380	3451402	3451773	3456351	3456578	231	95	8	66	11	732	125	0.169563902641	0.579171312673	0.67	0.506	0.164
242	PEA15	PEA15	chr1	+	160181332	160181506	160181332	160181440	160182899	160183055	242	1278	34	1946	37	191	125	0.168568687288	0.579171312673	0.961	0.972	-0.011
2735	SSR3	SSR3	chr3	-	156266654	156266792	156266693	156266792	156262096	156262228	2735	17	1046	39	1602	164	125	0.167589031329	0.579171312673	0.012	0.018	-0.006
2770	TFG	TFG	chr3	+	100455419	100455560	100455419	100455548	100463676	100463775	2770	411	140	443	181	137	125	0.168439002639	0.579171312673	0.728	0.691	0.037
317	ZSCAN9	ZSCAN9	chr6	+	28193028	28193144	28193028	28193108	28200339	28201264	317	3	5	2	0	161	125	0.165878147808	0.579171312673	0.318	1.0	-0.682
71	PAXBP1	PAXBP1	chr21	-	34127523	34127664	34127540	34127664	34123429	34123529	71	42	43	38	59	142	125	0.168283951722	0.579171312673	0.462	0.362	0.1
78	PGAP2	PGAP2	chr11	+	3845499	3845685	3845499	3845606	3846249	3846358	78	10	56	24	76	204	125	0.166048174105	0.579171312673	0.099	0.162	-0.063
565	SERPINB6	SERPINB6	chr6	-	2971481	2972399	2971766	2972399	2959401	2959576	565	13	100	21	96	410	125	0.1713719652	0.583318092986	0.038	0.063	-0.025
667	NUB1	NUB1	chr7	+	151071182	151071329	151071182	151071287	151072933	151073029	667	25	61	13	54	167	125	0.171318706027	0.583318092986	0.235	0.153	0.082
1036	UQCR10	UQCR10	chr22	+	30163357	30163596	30163357	30163537	30165666	30166402	1036	240	783	323	1204	184	125	0.171934293964	0.583348220864	0.172	0.154	0.018
1405	CLEC16A	CLEC16A	chr16	+	11096930	11097162	11096930	11097114	11114049	11114182	1405	34	46	79	73	173	125	0.172568898331	0.583348220864	0.348	0.439	-0.091
2505	BANF1	BANF1	chr11	+	65769549	65770041	65769549	65769984	65770705	65770844	2505	816	167	1324	313	182	125	0.172445754815	0.583348220864	0.77	0.744	0.026
560	TSEN15	TSEN15	chr1	+	184041290	184041444	184041290	184041432	184041960	184043344	560	1	62	5	77	137	125	0.172082673601	0.583348220864	0.015	0.056	-0.041
1716	AMZ2	AMZ2	chr17	+	66244144	66244298	66244144	66244227	66244780	66244846	1716	1	5	0	17	196	125	0.173014977448	0.583851229739	0.113	0.0	0.113
137	AP1G2	AP1G2	chr14	-	24036319	24036528	24036445	24036528	24035486	24035628	137	123	2	230	0	251	125	0.1743284374	0.586391422405	0.968	1.0	-0.032
994	CD274	CD274	chr9	+	5465498	5465606	5465498	5465539	5466769	5466829	994	37	0	119	5	192	125	0.174364862874	0.586391422405	1.0	0.939	0.061
2096	DHRS4-AS1	DHRS4-AS1	chr14	-	24422782	24423406	24422982	24423406	24407939	24410367	2096	9	25	14	19	325	125	0.175515355075	0.588246002333	0.122	0.221	-0.099
614	TMEM177	TMEM177	chr2	+	120436742	120436852	120436742	120436801	120438407	120439694	614	14	4	15	11	176	125	0.175402993849	0.588246002333	0.713	0.492	0.221
1972	ATG4C	ATG4C	chr1	+	63249776	63249944	63249776	63249896	63269389	63269533	1972	16	13	19	7	173	125	0.176622509754	0.588473160563	0.471	0.662	-0.191
1985	C18orf21	C18orf21	chr18	+	33552587	33552870	33552587	33552768	33554858	33555058	1985	88	0	79	2	227	125	0.176064464592	0.588473160563	1.0	0.956	0.044
293	ACTR6	ACTR6	chr12	+	100599453	100599535	100599453	100599522	100601440	100601564	293	6	45	4	75	138	125	0.176781652104	0.588473160563	0.108	0.046	0.062
969	TMEM9	TMEM9	chr1	-	201115867	201115976	201115898	201115976	201112947	201113079	969	494	5	583	12	156	125	0.176596851893	0.588473160563	0.988	0.975	0.013
1963	TRAFD1	TRAFD1	chr12	+	112563348	112563953	112563348	112563422	112568314	112568373	1963	15	76	7	68	656	125	0.177614587283	0.589345658398	0.036	0.019	0.017
2921	ACY1	ACY1	chr3	+	52017299	52017605	52017299	52017600	52018062	52018174	2921	65	2	138	0	130	125	0.177643905179	0.589345658398	0.969	1.0	-0.031
366	TC2N	TC2N	chr14	-	92302526	92302870	92302714	92302870	92280046	92280169	366	3	3	3	13	313	125	0.178472588471	0.590101285786	0.285	0.084	0.201
396	FXN	FXN	chr9	+	71679853	71679959	71679853	71679951	71687527	71693993	396	5	63	12	72	133	125	0.178207591838	0.590101285786	0.069	0.135	-0.066
1544	BEND7	BEND7	chr10	-	13541738	13542080	13541777	13542080	13538765	13538888	1544	47	25	77	26	164	125	0.180163475008	0.592325084759	0.589	0.693	-0.104
1590	SAMD9L	SAMD9L	chr7	-	92776195	92776459	92776400	92776459	92774697	92775353	1590	7	1	0	1	330	125	0.180351527844	0.592325084759	0.726	0.0	0.726
2640	MRPL24	MRPL24	chr1	-	156710803	156710923	156710844	156710923	156708313	156708556	2640	59	69	97	83	166	125	0.17975687259	0.592325084759	0.392	0.468	-0.076
2925	NRP2	NRP2	chr2	+	206631506	206631542	206631506	206631527	206640969	206641880	2925	12	30	3	19	140	125	0.180238308898	0.592325084759	0.263	0.124	0.139
2519	SNHG8	SNHG8	chr4	+	119199916	119200292	119199916	119199947	119200543	119200586	2519	402	47	698	62	470	125	0.181062164245	0.593666261398	0.695	0.75	-0.055
2581	CCDC103	CCDC103	chr17	+	42977079	42977227	42977079	42977197	42978357	42978509	2581	12	16	12	7	155	125	0.182105498057	0.596091996973	0.377	0.58	-0.203
551	OS9	OS9	chr12	+	58111928	58112204	58111928	58112159	58112775	58112965	551	742	37	633	43	170	125	0.182560422843	0.596586806096	0.936	0.915	0.021
2645	NDUFB8	NDUFB8	chr10	-	102289523	102289680	102289614	102289680	102289136	102289263	2645	794	14	948	26	216	125	0.184719826894	0.602640764153	0.97	0.955	0.015
2166	SIRT3	SIRT3	chr11	-	236047	236362	236193	236362	233342	233534	2166	18	3	15	7	271	125	0.186830722299	0.606505022471	0.735	0.497	0.238
2633	CHCHD5	CHCHD5	chr2	+	113342013	113342226	113342013	113342063	113343550	113343691	2633	121	3	133	8	288	125	0.186779162243	0.606505022471	0.946	0.878	0.068
3110	LARP7	LARP7	chr4	+	113565823	113566027	113565823	113565924	113567506	113567607	3110	200	18	333	19	228	125	0.186810094862	0.606505022471	0.859	0.906	-0.047
898	POLR1B	POLR1B	chr2	+	113321942	113322076	113321942	113321981	113325543	113325714	898	29	2	77	1	220	125	0.187598759362	0.607993338922	0.892	0.978	-0.086
2929	MBD4	MBD4	chr3	-	129151345	129151449	129151398	129151449	129149786	129150421	2929	83	34	101	28	178	125	0.188028703038	0.608382821691	0.632	0.717	-0.085
864	GNL3	GNL3	chr3	+	52719935	52720218	52719935	52720071	52720784	52720843	864	21	9	14	2	272	125	0.189060970715	0.609713869432	0.517	0.763	-0.246
895	YIF1B	YIF1B	chr19	-	38806356	38806445	38806362	38806445	38800044	38800283	895	19	15	27	11	131	125	0.188816576492	0.609713869432	0.547	0.701	-0.154
1476	ZNF302	ZNF302	chr19	+	35168543	35169008	35168543	35168738	35169641	35169718	1476	5	3	4	0	395	125	0.189474225753	0.610044884228	0.345	1.0	-0.655
119	NDRG2	NDRG2	chr14	-	21486921	21486973	21486954	21486973	21486615	21486663	119	71	0	20	1	158	125	0.190766843329	0.612117818332	1.0	0.941	0.059
2703	IQCC	IQCC	chr1	+	32671235	32671564	32671235	32671324	32671754	32671898	2703	4	4	6	19	365	125	0.190650849505	0.612117818332	0.255	0.098	0.157
325	FAM45A	FAM45A	chr10	+	120867459	120867676	120867459	120867608	120871360	120871440	325	266	0	288	4	193	125	0.191053066516	0.612117818332	1.0	0.979	0.021
1246	DUS4L	DUS4L	chr7	+	107204401	107204692	107204401	107204654	107205032	107205121	1246	3	9	4	3	163	125	0.191463606171	0.612404276279	0.204	0.506	-0.302
1248	DUS4L	DUS4L	chr7	+	107204401	107204692	107204401	107204654	107207494	107207631	1248	1	6	5	6	163	125	0.191766104843	0.612404276279	0.113	0.39	-0.277
2738	TMCO1	TMCO1	chr1	-	165737718	165738159	165737918	165738159	165737428	165737506	2738	27	432	51	592	325	125	0.193584167425	0.617206663673	0.023	0.032	-0.009
541	ZCCHC10	ZCCHC10	chr5	-	132362184	132362296	132362188	132362296	132342450	132342612	541	2	42	0	42	129	125	0.194096297348	0.617836512142	0.044	0.0	0.044
1224	TRMT10B	TRMT10B	chr9	+	37763625	37763862	37763625	37763750	37768072	37768225	1224	16	11	19	25	237	125	0.195367492609	0.618055859972	0.434	0.286	0.148
2168	LSS	LSS	chr21	-	47642543	47642652	47642576	47642652	47641767	47641889	2168	321	24	388	41	158	125	0.195135840369	0.618055859972	0.914	0.882	0.032
292	SYT14	SYT14	chr1	+	210273356	210273806	210273356	210273535	210329065	210329255	292	37	1	100	0	396	125	0.195423976091	0.618055859972	0.921	1.0	-0.079
654	ZFYVE27	ZFYVE27	chr10	+	99498233	99498431	99498233	99498406	99504485	99504672	654	15	6	26	4	150	125	0.195345951379	0.618055859972	0.676	0.844	-0.168
1441	AURKA	AURKA	chr20	-	54966998	54967351	54967209	54967351	54963211	54963258	1441	25	15	81	29	336	125	0.197453339679	0.619529752471	0.383	0.51	-0.127
235	SNUPN	SNUPN	chr15	-	75918006	75918446	75918111	75918446	75913234	75913397	235	16	1	42	0	230	125	0.197467222529	0.619529752471	0.897	1.0	-0.103
254	PLD3	PLD3	chr19	+	40854331	40854675	40854331	40854631	40872325	40872417	254	39	4	9	3	169	125	0.196332893913	0.619529752471	0.878	0.689	0.189
395	MID2	MID2	chrX	+	107160735	107160969	107160735	107160879	107167572	107167734	395	8	27	10	16	215	125	0.196962504746	0.619529752471	0.147	0.267	-0.12
577	SIGIRR	SIGIRR	chr11	-	417293	417397	417324	417397	409867	410027	577	12	2	18	9	156	125	0.197164900914	0.619529752471	0.828	0.616	0.212
248	DSP	DSP	chr6	+	7579507	7581802	7579507	7580005	7582874	7586946	248	4973	100	7617	180	1922	125	0.199352280271	0.623452035752	0.764	0.733	0.031
77	PGAP2	PGAP2	chr11	+	3845499	3845606	3845499	3845594	3846249	3846358	77	64	18	81	35	137	125	0.199239066426	0.623452035752	0.764	0.679	0.085
132	SRP14-AS1	SRP14-AS1	chr15	+	40331511	40331791	40331511	40331649	40338161	40338270	132	0	11	2	12	267	125	0.200011746012	0.624185729647	0.0	0.072	-0.072
2926	NRP2	NRP2	chr2	+	206631506	206631542	206631506	206631527	206656958	206657009	2926	35	147	16	102	140	125	0.200540323527	0.624185729647	0.175	0.123	0.052
456	POLD4	POLD4	chr11	-	67120773	67121067	67120834	67121067	67120458	67120548	456	284	55	269	39	186	125	0.200523483881	0.624185729647	0.776	0.823	-0.047
1552	DCAF11	DCAF11	chr14	+	24584590	24584958	24584590	24584935	24586125	24586253	1552	113	12	166	28	148	125	0.201461374851	0.625071311544	0.888	0.834	0.054
1971	RAB29	RAB29	chr1	-	205744400	205744610	205744501	205744610	205743960	205744214	1971	6	6	14	5	226	125	0.201185022956	0.625071311544	0.356	0.608	-0.252
2812	PPOX	PPOX	chr1	+	161136180	161136462	161136180	161136401	161136629	161136724	2812	57	1	40	3	186	125	0.202201136169	0.626377021192	0.975	0.9	0.075
1080	AFF2	AFF2	chrX	+	148044244	148044467	148044244	148044461	148048319	148048609	1080	5	0	1	1	131	125	0.20261879909	0.626682395926	1.0	0.488	0.512
1771	FLAD1	FLAD1	chr1	+	154955769	154956542	154955769	154955873	154962634	154962733	1771	187	0	219	2	794	125	0.203026923939	0.626957356315	1.0	0.945	0.055
570	HNRNPLL	HNRNPLL	chr2	-	38829579	38830178	38829998	38830178	38818671	38818790	570	57	2	49	0	544	125	0.203588436027	0.627704377327	0.868	1.0	-0.132
2833	CAB39	CAB39	chr2	+	231578262	231578773	231578262	231578517	231624673	231624830	2833	8	0	19	4	381	125	0.205578260974	0.632845931901	1.0	0.609	0.391
2525	RNF7	RNF7	chr3	+	141457050	141457358	141457050	141457351	141464000	141465645	2525	18	0	21	2	132	125	0.205969040123	0.633056642882	1.0	0.909	0.091
942	RPP14	RPP14	chr3	+	58291971	58292378	58291971	58292144	58296035	58296133	942	11	35	8	49	359	125	0.206436428815	0.633501790926	0.099	0.054	0.045
2256	ZNF131	ZNF131	chr5	+	43161350	43161715	43161350	43161708	43161810	43162033	2256	7	37	4	49	132	125	0.206833006158	0.633728586731	0.152	0.072	0.08
1050	NEURL4	NEURL4	chr17	-	7226266	7226442	7226272	7226442	7226053	7226185	1050	17	10	45	14	131	125	0.215951967437	0.635188645691	0.619	0.754	-0.135
1238	UBE2D3	UBE2D3	chr4	-	103748583	103749105	103748891	103749105	103747641	103747793	1238	292	4	313	9	433	125	0.21401715264	0.635188645691	0.955	0.909	0.046
1267	GGA1	GGA1	chr22	+	38026004	38026177	38026004	38026165	38026909	38027106	1267	148	6	174	13	137	125	0.221523590404	0.635188645691	0.957	0.924	0.033
1299	UBE2T	UBE2T	chr1	-	202304769	202304946	202304773	202304946	202304116	202304186	1299	6	211	7	499	129	125	0.223777794771	0.635188645691	0.027	0.013	0.014
1411	FAM111A	FAM111A	chr11	+	58910555	58910777	58910555	58910590	58913299	58913329	1411	40	0	52	2	312	125	0.222242875743	0.635188645691	1.0	0.912	0.088
1475	ZNF302	ZNF302	chr19	+	35168543	35169008	35168543	35168761	35169641	35169718	1475	5	6	4	1	372	125	0.224206895225	0.635188645691	0.219	0.573	-0.354
1501	MBD3	MBD3	chr19	-	1592520	1592760	1592616	1592760	1585053	1585213	1501	25	28	18	33	221	125	0.224010773217	0.635188645691	0.336	0.236	0.1
1650	AP3B1	AP3B1	chr5	-	77590263	77590579	77590275	77590579	77563343	77563419	1650	4	147	1	145	137	125	0.216269760502	0.635188645691	0.024	0.006	0.018
1668	MGAT1	MGAT1	chr5	-	180230601	180230902	180230812	180230902	180217540	180220097	1668	8	3	5	0	336	125	0.219844150662	0.635188645691	0.498	1.0	-0.502
1675	POMGNT1	POMGNT1	chr1	-	46655129	46655239	46655155	46655239	46654913	46655029	1675	234	4	284	0	151	125	0.209309696597	0.635188645691	0.98	1.0	-0.02
1708	TMEM106C	TMEM106C	chr12	+	48359871	48360012	48359871	48359955	48360465	48360515	1708	176	181	330	288	182	125	0.219152716479	0.635188645691	0.4	0.44	-0.04
1717	AMZ2	AMZ2	chr17	+	66244144	66244227	66244144	66244199	66244784	66244846	1717	2	0	3	4	153	125	0.20813781029	0.635188645691	1.0	0.38	0.62
1742	MYNN	MYNN	chr3	+	169492052	169492349	169492052	169492219	169496555	169497349	1742	82	0	91	2	255	125	0.209945350642	0.635188645691	1.0	0.957	0.043
1853	CHCHD7	CHCHD7	chr8	+	57125320	57125468	57125320	57125448	57127156	57127226	1853	25	35	79	76	145	125	0.224068957965	0.635188645691	0.381	0.473	-0.092
1883	FANCA	FANCA	chr16	-	89805536	89805697	89805540	89805697	89805289	89805382	1883	8	48	5	63	129	125	0.219638816614	0.635188645691	0.139	0.071	0.068
1891	XRRA1	XRRA1	chr11	-	74644845	74644917	74644869	74644917	74641344	74641417	1891	11	2	10	0	149	125	0.213529449845	0.635188645691	0.822	1.0	-0.178
1951	RMI2	RMI2	chr16	+	11439294	11439623	11439294	11439400	11444498	11445620	1951	10	2	26	1	348	125	0.221231008585	0.635188645691	0.642	0.903	-0.261
1983	C18orf21	C18orf21	chr18	+	33552587	33552803	33552587	33552768	33554858	33555058	1983	11	0	13	2	160	125	0.224773986128	0.635188645691	1.0	0.835	0.165
1988	SLC16A1-AS1	SLC16A1-AS1	chr1	+	113499036	113500344	113499036	113499578	113503098	113503197	1988	28	13	33	8	891	125	0.212870879583	0.635188645691	0.232	0.367	-0.135
1989	ZNF610	ZNF610	chr19	+	52850959	52851197	52850959	52851084	52852406	52852488	1989	2	2	3	0	238	125	0.210893521263	0.635188645691	0.344	1.0	-0.656
1997	CLASRP	CLASRP	chr19	+	45571272	45571316	45571272	45571312	45571677	45571738	1997	31	48	37	84	129	125	0.211127911581	0.635188645691	0.385	0.299	0.086
2000	NREP	NREP	chr5	-	111310970	111311075	111311000	111311075	111071126	111071204	2000	5	1	0	1	155	125	0.223502504623	0.635188645691	0.801	0.0	0.801
2039	C21orf62-AS1	C21orf62-AS1	chr21	+	34144410	34144631	34144410	34144619	34157107	34157230	2039	1	0	0	2	137	125	0.220004162912	0.635188645691	1.0	0.0	1.0
211	STIM1	STIM1	chr11	+	4107706	4108091	4107706	4107773	4112511	4114440	211	9	65	11	146	443	125	0.209898674319	0.635188645691	0.038	0.021	0.017
2246	PACS2	PACS2	chr14	+	105834795	105834876	105834795	105834852	105836177	105836237	2246	170	16	230	32	149	125	0.222749497281	0.635188645691	0.899	0.858	0.041
2296	TLE3	TLE3	chr15	-	70350488	70350630	70350524	70350630	70349812	70349997	2296	18	7	15	2	161	125	0.216480893044	0.635188645691	0.666	0.853	-0.187
2317	FAM227A	FAM227A	chr22	-	39035619	39035729	39035659	39035729	39034750	39034827	2317	2	0	0	1	165	125	0.223936938761	0.635188645691	1.0	0.0	1.0
2369	SP100	SP100	chr2	+	231331834	231331930	231331834	231331921	231333757	231333811	2369	133	1	144	4	134	125	0.21889031164	0.635188645691	0.992	0.971	0.021
2421	RCAN1	RCAN1	chr21	-	35897385	35897765	35897591	35897765	35895834	35896008	2421	5	0	1	1	331	125	0.220314110504	0.635188645691	1.0	0.274	0.726
2490	PLIN2	PLIN2	chr9	-	19126111	19126446	19126394	19126446	19123562	19123645	2490	413	0	231	2	408	125	0.217599012885	0.635188645691	1.0	0.973	0.027
2500	ANKRD42	ANKRD42	chr11	+	82904780	82905770	82904780	82905076	82909520	82909684	2500	315	2	280	0	819	125	0.216581614191	0.635188645691	0.96	1.0	-0.04
2529	CPSF7	CPSF7	chr11	-	61187393	61187566	61187420	61187566	61183576	61183991	2529	84	77	104	123	152	125	0.219029739899	0.635188645691	0.473	0.41	0.063
2766	FOSL1	FOSL1	chr11	-	65667711	65667997	65667861	65667997	65661484	65661592	2766	13	1	30	0	275	125	0.224466102764	0.635188645691	0.855	1.0	-0.145
2794	TRIM7	TRIM7	chr5	-	180630476	180630640	180630544	180630640	180626850	180627081	2794	5	3	18	3	193	125	0.212746124114	0.635188645691	0.519	0.795	-0.276
2809	HYI	HYI	chr1	-	43917080	43917215	43917098	43917215	43916673	43916982	2809	68	139	77	201	143	125	0.223258910016	0.635188645691	0.3	0.251	0.049
2916	WDR89	WDR89	chr14	-	64108016	64108641	64108521	64108641	64091645	64091751	2916	5	15	17	24	630	125	0.212212103028	0.635188645691	0.062	0.123	-0.061
3014	ZBTB8OS	ZBTB8OS	chr1	-	33116002	33116191	33116033	33116191	33100368	33100393	3014	19	174	21	292	156	125	0.212849804787	0.635188645691	0.08	0.054	0.026
3017	ZBTB8OS	ZBTB8OS	chr1	-	33116002	33116191	33116029	33116191	33099551	33099673	3017	3	4	2	11	152	125	0.214660833718	0.635188645691	0.381	0.13	0.251
304	TRMT2B	TRMT2B	chrX	-	100306239	100306722	100306632	100306722	100296305	100296360	304	28	0	34	2	518	125	0.22245182735	0.635188645691	1.0	0.804	0.196
3055	ERI3	ERI3	chr1	-	44820563	44820951	44820931	44820951	44818521	44818597	3055	42	4	49	10	493	125	0.221704230539	0.635188645691	0.727	0.554	0.173
3080	NEDD4L	NEDD4L	chr18	+	55816564	55816801	55816564	55816791	55833019	55833093	3080	0	1	2	0	135	125	0.222159775611	0.635188645691	0.0	1.0	-1.0
316	ZSCAN9	ZSCAN9	chr6	+	28193028	28193144	28193028	28193108	28194789	28195282	316	25	10	17	13	161	125	0.224425845436	0.635188645691	0.66	0.504	0.156
333	DDX17	DDX17	chr22	-	38883877	38884120	38883883	38884120	38879442	38882445	333	83	280	113	310	131	125	0.215130574102	0.635188645691	0.22	0.258	-0.038
360	ZGPAT	ZGPAT	chr20	+	62339379	62339540	62339379	62339470	62339904	62340516	360	6	30	2	28	195	125	0.220272739211	0.635188645691	0.114	0.044	0.07
399	SLC35B3	SLC35B3	chr6	-	8435174	8435800	8435671	8435800	8430096	8430390	399	56	2	48	5	622	125	0.210415553979	0.635188645691	0.849	0.659	0.19
482	PTBP3	PTBP3	chr9	-	115060111	115060196	115060120	115060196	115030328	115030475	482	56	48	83	51	134	125	0.212163742397	0.635188645691	0.521	0.603	-0.082
49	MORC2	MORC2	chr22	-	31324005	31324194	31324014	31324194	31322597	31322858	49	77	27	53	28	134	125	0.208735309598	0.635188645691	0.727	0.638	0.089
631	ARSA	ARSA	chr22	-	51066325	51066601	51066373	51066601	51065983	51066220	631	17	5	17	11	173	125	0.222176515688	0.635188645691	0.711	0.528	0.183
751	THTPA	THTPA	chr14	+	24025190	24026513	24025190	24025552	24027903	24028790	751	185	8	246	18	1086	125	0.222509083209	0.635188645691	0.727	0.611	0.116
806	GUSBP4	GUSBP4	chr6	-	58275150	58275346	58275195	58275346	58272111	58273455	806	14	0	5	1	170	125	0.212074508771	0.635188645691	1.0	0.786	0.214
820	EGFL8	EGFL8	chr6	+	32132381	32132458	32132381	32132434	32133914	32134043	820	13	3	9	6	149	125	0.211152887142	0.635188645691	0.784	0.557	0.227
892	CALHM2	CALHM2	chr10	-	105209143	105209856	105209156	105209856	105206542	105207325	892	15	2	3	2	138	125	0.215217696049	0.635188645691	0.872	0.576	0.296
944	MBNL1-AS1	MBNL1-AS1	chr3	-	151987216	151987415	151987227	151987415	151980404	151986861	944	13	0	5	1	136	125	0.220026793842	0.635188645691	1.0	0.821	0.179
955	PAK4	PAK4	chr19	+	39658869	39658952	39658869	39658942	39660171	39660397	955	69	84	67	108	135	125	0.21403362939	0.635188645691	0.432	0.365	0.067
1208	C7orf49	C7orf49	chr7	-	134853537	134853812	134853720	134853812	134852483	134852559	1208	305	23	495	26	308	125	0.226344226301	0.636213693544	0.843	0.885	-0.042
3024	RELL2	RELL2	chr5	+	141016516	141017976	141016516	141017308	141018361	141018427	3024	76	2	59	0	793	125	0.225983072176	0.636213693544	0.857	1.0	-0.143
453	TANGO2	TANGO2	chr22	+	20049052	20049206	20049052	20049204	20050860	20050965	453	32	0	40	2	127	125	0.226024850703	0.636213693544	1.0	0.952	0.048
851	PUM1	PUM1	chr1	-	31422973	31423108	31422979	31423108	31413997	31414119	851	5	0	5	2	131	125	0.22643247036	0.636213693544	1.0	0.705	0.295
3081	SLC10A3	SLC10A3	chrX	-	153718645	153719029	153718932	153719029	153715644	153717421	3081	88	0	116	2	412	125	0.227116865324	0.636688294402	1.0	0.946	0.054
785	RFC5	RFC5	chr12	+	118455494	118455858	118455494	118455620	118456876	118456941	785	10	0	11	2	363	125	0.227249742554	0.636688294402	1.0	0.654	0.346
2404	PPAN-P2RY11	PPAN-P2RY11	chr19	+	10221620	10221760	10221620	10221698	10224308	10226064	2404	65	9	108	8	187	125	0.22795356893	0.637491341274	0.828	0.9	-0.072
661	STARD4	STARD4	chr5	-	110836699	110836814	110836783	110836814	110831731	110835804	661	451	14	466	22	209	125	0.228185546291	0.637491341274	0.951	0.927	0.024
2097	GMPR2	GMPR2	chr14	+	24702684	24702804	24702684	24702799	24704942	24705026	2097	162	0	206	4	130	125	0.228541847615	0.637579813517	1.0	0.98	0.02
1744	PLAU	PLAU	chr10	+	75671282	75671683	75671282	75671370	75671972	75672080	1744	140	60	408	140	438	125	0.229053255294	0.638100132479	0.4	0.454	-0.054
1130	RBBP8	RBBP8	chr18	+	20513838	20514122	20513838	20514041	20516716	20516923	1130	23	10	33	25	206	125	0.231764104416	0.63930435544	0.583	0.445	0.138
1334	TMEM170A	TMEM170A	chr16	-	75498365	75498635	75498569	75498635	75485635	75485737	1334	57	0	78	2	329	125	0.23150421124	0.63930435544	1.0	0.937	0.063
1429	CHRNA5	CHRNA5	chr15	+	78882146	78882978	78882146	78882191	78885433	78887611	1429	214	4	412	3	912	125	0.230540324157	0.63930435544	0.88	0.95	-0.07
1618	FLYWCH2	FLYWCH2	chr16	+	2933195	2933367	2933195	2933363	2945220	2945321	1618	49	3	22	0	129	125	0.230942171805	0.63930435544	0.941	1.0	-0.059
233	BUD13	BUD13	chr11	-	116633268	116633982	116633670	116633982	116631450	116631668	233	304	2	445	0	527	125	0.229905602453	0.63930435544	0.973	1.0	-0.027
2580	HAUS4	HAUS4	chr14	-	23426124	23426351	23426132	23426351	23424308	23424385	2580	52	31	78	32	133	125	0.230470672147	0.63930435544	0.612	0.696	-0.084
400	SLC35B3	SLC35B3	chr6	-	8435460	8435800	8435671	8435800	8430096	8430390	400	33	2	29	5	336	125	0.231620810823	0.63930435544	0.86	0.683	0.177
1455	ADGRG1	ADGRG1	chr16	+	57662137	57662740	57662137	57662714	57684164	57684263	1455	3	78	0	42	151	125	0.234571423775	0.64074864575	0.031	0.0	0.031
155	ZCCHC17	ZCCHC17	chr1	+	31769828	31770060	31769828	31769922	31782890	31783011	155	25	76	31	136	263	125	0.23360564904	0.64074864575	0.135	0.098	0.037
1724	SNX17	SNX17	chr2	+	27594135	27594335	27594135	27594174	27595489	27595607	1724	3	1	9	0	286	125	0.233524895456	0.64074864575	0.567	1.0	-0.433
1761	CCDC120	CCDC120	chrX	+	48919489	48919648	48919489	48919589	48919765	48919856	1761	33	3	99	19	184	125	0.233852616099	0.64074864575	0.882	0.78	0.102
2739	TTLL3	TTLL3	chr3	+	9868680	9868924	9868680	9868756	9870643	9871079	2739	90	5	62	1	293	125	0.234543168597	0.64074864575	0.885	0.964	-0.079
3016	ZBTB8OS	ZBTB8OS	chr1	-	33116002	33116191	33116029	33116191	33100368	33100393	3016	19	16	17	25	152	125	0.233931187128	0.64074864575	0.494	0.359	0.135
442	SPHK1	SPHK1	chr17	+	74380689	74381250	74380689	74380887	74381531	74381735	442	36	40	5	2	488	125	0.233631844735	0.64074864575	0.187	0.39	-0.203
3076	MAP3K9	MAP3K9	chr14	-	71206614	71206881	71206758	71206881	71204961	71205115	3076	3	33	15	77	269	125	0.235539526428	0.641608363252	0.041	0.083	-0.042
925	UPRT	UPRT	chrX	+	74520701	74520850	74520701	74520800	74523239	74524732	925	6	59	11	57	175	125	0.235277017595	0.641608363252	0.068	0.121	-0.053
1177	USP9X	USP9X	chrX	+	41088819	41089080	41088819	41089032	41089753	41089849	1177	18	149	17	215	173	125	0.236634458428	0.641788668771	0.08	0.054	0.026
2147	HELQ	HELQ	chr4	-	84376421	84377036	84376660	84377036	84373018	84375098	2147	17	2	40	1	364	125	0.236912823248	0.641788668771	0.745	0.932	-0.187
2952	APEX1	APEX1	chr14	+	20923289	20923553	20923289	20923548	20923736	20923862	2952	506	30	716	31	130	125	0.236689911924	0.641788668771	0.942	0.957	-0.015
380	ACTL6A	ACTL6A	chr3	+	179280667	179280953	179280667	179280761	179287611	179287688	380	200	31	338	69	317	125	0.236613297683	0.641788668771	0.718	0.659	0.059
257	ATP5J	ATP5J	chr21	-	27107163	27107965	27107797	27107965	27101941	27102112	257	696	17	794	28	759	125	0.237491484604	0.642470076808	0.871	0.824	0.047
1647	EDF1	EDF1	chr9	-	139757793	139757900	139757802	139757900	139757357	139757451	1647	108	0	137	3	134	125	0.237999418607	0.6429585394	1.0	0.977	0.023
2774	HCCS	HCCS	chrX	+	11129405	11129580	11129405	11129543	11130138	11130280	2774	6	7	11	5	162	125	0.238879536814	0.644449739427	0.398	0.629	-0.231
1782	KLF6	KLF6	chr10	-	3823832	3824406	3823958	3824406	3822297	3822421	1782	4163	100	4938	100	251	125	0.239852963104	0.646188229817	0.954	0.961	-0.007
2684	COPS7A	COPS7A	chr12	+	6833149	6833416	6833149	6833345	6833779	6833984	2684	21	68	31	68	196	125	0.240538777428	0.647148162834	0.165	0.225	-0.06
1057	ABCB8	ABCB8	chr7	+	150741057	150741308	150741057	150741233	150742295	150744869	1057	141	6	120	2	200	125	0.24223036113	0.649918619207	0.936	0.974	-0.038
2247	PACS2	PACS2	chr14	+	105848250	105848395	105848250	105848383	105848813	105848918	2247	3	87	9	120	137	125	0.241939230049	0.649918619207	0.031	0.064	-0.033
107	CENPK	CENPK	chr5	-	64857289	64857391	64857323	64857391	64824943	64825026	107	19	1	39	0	159	125	0.243741317585	0.650418407251	0.937	1.0	-0.063
2452	SLC35G2	SLC35G2	chr3	+	136537860	136538470	136537860	136538056	136573284	136574734	2452	30	8	31	15	539	125	0.242793078331	0.650418407251	0.465	0.324	0.141
261	ATP5J	ATP5J	chr21	-	27107249	27107965	27107299	27107965	27101941	27102112	261	27	75	14	60	175	125	0.243715811958	0.650418407251	0.205	0.143	0.062
2882	PEMT	PEMT	chr17	-	17494844	17495017	17494910	17495017	17480233	17480341	2882	113	2	133	6	191	125	0.243585016785	0.650418407251	0.974	0.936	0.038
2710	EZH2	EZH2	chr7	-	148543561	148543690	148543588	148543690	148526819	148526940	2710	23	0	33	2	152	125	0.245533853571	0.6525419329	1.0	0.931	0.069
749	THTPA	THTPA	chr14	+	24025190	24026243	24025190	24025552	24027903	24028790	749	114	8	154	18	816	125	0.245044817566	0.6525419329	0.686	0.567	0.119
776	NCOR1	NCOR1	chr17	-	15964714	15965208	15965071	15965208	15961784	15961913	776	532	6	602	3	482	125	0.245524931386	0.6525419329	0.958	0.981	-0.023
879	C6orf48	C6orf48	chr6	+	31802691	31802977	31802691	31802834	31803187	31803228	879	490	10	386	4	268	125	0.246228082613	0.653502640881	0.958	0.978	-0.02
2200	GBF1	GBF1	chr10	+	104136691	104136897	104136691	104136885	104139040	104139191	2200	64	98	92	179	137	125	0.247057441606	0.654818914054	0.373	0.319	0.054
2038	P2RX4	P2RX4	chr12	+	121660749	121660846	121660749	121660765	121666335	121666416	2038	58	0	28	1	206	125	0.248315505464	0.655610267041	1.0	0.944	0.056
2714	PTGES2	PTGES2	chr9	-	130889717	130890741	130890526	130890741	130887522	130887720	2714	90	1	103	4	934	125	0.248691267284	0.655610267041	0.923	0.775	0.148
2940	UBE3B	UBE3B	chr12	+	109915427	109915914	109915427	109915569	109919441	109919547	2940	119	30	103	36	470	125	0.248267257037	0.655610267041	0.513	0.432	0.081
672	ALG3	ALG3	chr3	-	183966532	183966759	183966569	183966759	183963500	183963600	672	67	7	81	4	162	125	0.248537733747	0.655610267041	0.881	0.94	-0.059
1932	POLM	POLM	chr7	-	44118338	44118410	44118354	44118410	44116107	44116228	1932	17	7	35	7	141	125	0.250033480992	0.658265089368	0.683	0.816	-0.133
1187	ZNF767P	ZNF767P	chr7	-	149248664	149248917	149248745	149248917	149247958	149248037	1187	23	10	16	3	206	125	0.250907099511	0.659649028781	0.583	0.764	-0.181
1218	SNHG16	SNHG16	chr17	+	74557369	74557484	74557369	74557480	74559200	74561430	1218	8	215	6	304	129	125	0.251230892835	0.659649028781	0.035	0.019	0.016
1323	C15orf57	C15orf57	chr15	-	40856989	40857256	40857174	40857256	40854970	40855226	1323	2	64	0	106	310	125	0.253678418774	0.659773745598	0.012	0.0	0.012
1392	PKM	PKM	chr15	-	72523236	72523727	72523240	72523727	72511284	72511451	1392	17	19	15	9	129	125	0.254301795019	0.659773745598	0.464	0.618	-0.154
1540	FAM193A	FAM193A	chr4	+	2696672	2696869	2696672	2696809	2698089	2698320	1540	16	3	21	1	185	125	0.252537957379	0.659773745598	0.783	0.934	-0.151
1792	ODF2	ODF2	chr9	+	131223220	131223346	131223220	131223289	131231461	131231632	1792	75	34	124	41	182	125	0.254106527542	0.659773745598	0.602	0.675	-0.073
1845	MMP24-AS1	MMP24-AS1	chr20	-	33865811	33865960	33865848	33865960	33864135	33865735	1845	4	4	2	0	162	125	0.253932756795	0.659773745598	0.436	1.0	-0.564
2420	PPFIA1	PPFIA1	chr11	+	70184479	70184559	70184479	70184540	70185276	70185412	2420	103	8	126	5	144	125	0.252520599882	0.659773745598	0.918	0.956	-0.038
2471	CNOT4	CNOT4	chr7	-	135095264	135095398	135095273	135095398	135082920	135082978	2471	12	19	24	22	134	125	0.252729521074	0.659773745598	0.371	0.504	-0.133
2863	NPEPL1	NPEPL1	chr20	+	57266779	57266886	57266779	57266836	57268792	57268978	2863	1	4	1	0	175	125	0.252963972744	0.659773745598	0.152	1.0	-0.848
336	TTC31	TTC31	chr2	+	74718607	74718799	74718607	74718793	74719130	74719182	336	18	22	14	29	131	125	0.251861481707	0.659773745598	0.438	0.315	0.123
933	C20orf27	C20orf27	chr20	-	3747855	3748452	3748309	3748452	3740728	3740833	933	0	34	4	44	579	125	0.254694039249	0.659919647869	0.0	0.019	-0.019
1245	DUS4L	DUS4L	chr7	+	107204401	107204692	107204401	107204504	107205032	107205121	1245	7	6	12	4	313	125	0.255172496843	0.659928707911	0.318	0.545	-0.227
32	AAGAB	AAGAB	chr15	-	67546751	67547074	67546896	67547074	67528967	67529158	32	25	183	23	239	270	125	0.255369561106	0.659928707911	0.059	0.043	0.016
1514	TLE1	TLE1	chr9	-	84267098	84267203	84267128	84267203	84249011	84249216	1514	110	234	134	238	155	125	0.25583427924	0.660260873098	0.275	0.312	-0.037
1898	NME4	NME4	chr16	+	448207	448394	448207	448385	448989	449123	1898	9	22	7	8	134	125	0.257625689682	0.660616801239	0.276	0.449	-0.173
2024	ENPP2	ENPP2	chr8	-	120594657	120594842	120594669	120594842	120592355	120592407	2024	4	1	0	1	137	125	0.257701044159	0.660616801239	0.785	0.0	0.785
2291	FZR1	FZR1	chr19	+	3534418	3534520	3534418	3534511	3534792	3536755	2291	23	172	21	226	134	125	0.256521903616	0.660616801239	0.111	0.08	0.031
2345	PIDD1	PIDD1	chr11	-	800332	800451	800383	800451	800130	800244	2345	36	6	24	8	176	125	0.257493062251	0.660616801239	0.81	0.681	0.129
517	ITPR1	ITPR1	chr3	+	4716751	4716932	4716751	4716905	4718297	4718485	517	2	3	0	3	152	125	0.257990369934	0.660616801239	0.354	0.0	0.354
807	PQBP1	PQBP1	chrX	+	48755194	48755365	48755194	48755297	48755774	48755859	807	232	83	356	105	193	125	0.257343043115	0.660616801239	0.644	0.687	-0.043
1278	MLKL	MLKL	chr16	-	74709221	74709302	74709252	74709302	74708857	74708998	1278	4	44	2	60	156	125	0.258453794573	0.66094173508	0.068	0.026	0.042
1149	UBL7	UBL7	chr15	-	74753377	74753529	74753448	74753529	74751024	74751237	1149	48	36	45	23	196	125	0.259425511671	0.661703512886	0.46	0.555	-0.095
2268	RPS14	RPS14	chr5	-	149829048	149829319	149829265	149829319	149827147	149827298	2268	63	1969	111	2875	342	125	0.259266911744	0.661703512886	0.012	0.014	-0.002
780	TROVE2	TROVE2	chr1	+	193053708	193053828	193053708	193053787	193060780	193060906	780	1	6	2	2	166	125	0.260021072697	0.66236236936	0.112	0.43	-0.318
52	DOC2A	DOC2A	chr16	-	30020316	30020426	30020324	30020426	30018493	30018620	52	3	2	3	0	133	125	0.262279743634	0.667250539504	0.585	1.0	-0.415
455	RAD54L	RAD54L	chr1	+	46713366	46714080	46713366	46713418	46714183	46714270	455	153	1	450	0	787	125	0.263624019359	0.669802812446	0.96	1.0	-0.04
2186	ZBTB48	ZBTB48	chr1	+	6640050	6640196	6640050	6640109	6640600	6641359	2186	9	0	4	1	212	125	0.264224659933	0.670461540192	1.0	0.702	0.298
287	P3H1	P3H1	chr1	-	43212923	43213083	43212942	43213083	43212005	43212523	287	60	242	18	51	144	125	0.264655387117	0.670687974578	0.177	0.235	-0.058
2017	SLC35C1	SLC35C1	chr11	+	45825622	45826068	45825622	45825971	45827360	45827887	2017	9	0	4	1	222	125	0.265255658538	0.670934273136	1.0	0.693	0.307
2161	PPP4C	PPP4C	chr16	+	30087296	30087421	30087296	30087415	30087635	30087796	2161	15	6	0	1	131	125	0.266085716271	0.670934273136	0.705	0.0	0.705
2622	SLC50A1	SLC50A1	chr1	+	155108774	155108872	155108774	155108852	155109303	155109427	2622	12	138	10	189	145	125	0.266119042145	0.670934273136	0.07	0.044	0.026
2897	POMT1	POMT1	chr9	+	134378288	134378700	134378288	134378460	134381500	134381607	2897	4	12	1	11	365	125	0.265769131676	0.670934273136	0.102	0.03	0.072
1372	DNAAF3	DNAAF3	chr19	-	55677879	55678090	55677890	55678090	55677696	55677785	1372	6	2	1	2	136	125	0.266864291856	0.671950601545	0.734	0.315	0.419
535	ARL6IP4	ARL6IP4	chr12	+	123464606	123465434	123464606	123465292	123465675	123465813	535	0	13	1	7	267	125	0.267744532711	0.673303792887	0.0	0.063	-0.063
2249	ZNF266	ZNF266	chr19	-	9544740	9544911	9544750	9544911	9530740	9530894	2249	1	2	0	5	135	125	0.268829832737	0.675168531324	0.316	0.0	0.316
2772	HCCS	HCCS	chrX	+	11129405	11129638	11129405	11129580	11130138	11130280	2772	108	6	111	11	183	125	0.269567118768	0.675972737796	0.925	0.873	0.052
2804	TTC23	TTC23	chr15	-	99789375	99789824	99789621	99789824	99768737	99768937	2804	43	16	33	7	371	125	0.269838404497	0.675972737796	0.475	0.614	-0.139
1194	GSKIP	GSKIP	chr14	+	96846024	96846125	96846024	96846092	96848583	96848842	1194	223	4	395	3	158	125	0.272481523638	0.679992010705	0.978	0.99	-0.012
2886	TRIM17	TRIM17	chr1	-	228604087	228604583	228604239	228604583	228602344	228602778	2886	3	3	2	0	277	125	0.272242080744	0.679992010705	0.311	1.0	-0.689
2930	MBD4	MBD4	chr3	-	129155285	129156151	129155303	129156151	129152904	129152979	2930	42	83	38	101	143	125	0.272409748314	0.679992010705	0.307	0.247	0.06
1333	TMEM170A	TMEM170A	chr16	-	75485566	75485737	75485635	75485737	75477141	75481586	1333	47	29	114	51	194	125	0.273256807158	0.679996338581	0.511	0.59	-0.079
1508	GOLGA2P10	GOLGA2P10	chr15	-	82973923	82976263	82974255	82976263	82972121	82972259	1508	1	0	3	7	457	125	0.27324291683	0.679996338581	1.0	0.105	0.895
1613	PRKD2	PRKD2	chr19	-	47220071	47220384	47220207	47220384	47219387	47219792	1613	63	9	99	8	261	125	0.273868179133	0.679996338581	0.77	0.856	-0.086
2565	NAT9	NAT9	chr17	-	72772405	72772564	72772409	72772564	72771760	72771846	2565	61	0	71	2	129	125	0.273833725952	0.679996338581	1.0	0.972	0.028
2899	POMT1	POMT1	chr9	+	134385289	134385449	134385289	134385383	134385646	134385802	2899	18	57	12	60	191	125	0.274608304848	0.680973119598	0.171	0.116	0.055
1723	SNX17	SNX17	chr2	+	27594135	27594335	27594135	27594210	27595489	27595607	1723	3	256	9	296	250	125	0.275426734411	0.681282249853	0.006	0.015	-0.009
967	FAM214A	FAM214A	chr15	-	52879252	52879416	52879347	52879416	52876941	52877141	967	0	27	2	35	220	125	0.275391892052	0.681282249853	0.0	0.031	-0.031
1266	SLC44A3	SLC44A3	chr1	+	95293062	95293199	95293062	95293103	95294048	95294142	1266	57	25	100	31	221	125	0.277617323824	0.681550529988	0.563	0.646	-0.083
2081	KAT6B	KAT6B	chr10	+	76735156	76736088	76735156	76735539	76737073	76737195	2081	51	8	72	6	674	125	0.276182989707	0.681550529988	0.542	0.69	-0.148
2197	SKA1	SKA1	chr18	+	47901391	47901609	47901391	47901564	47902189	47902288	2197	24	15	47	45	170	125	0.27643287195	0.681550529988	0.541	0.434	0.107
2284	DAG1	DAG1	chr3	+	49514281	49514338	49514281	49514333	49547851	49548252	2284	6	19	10	16	130	125	0.277230877136	0.681550529988	0.233	0.375	-0.142
2437	FUT2	FUT2	chr19	+	49199227	49199346	49199227	49199336	49206211	49209191	2437	0	4	2	5	135	125	0.277499335312	0.681550529988	0.0	0.27	-0.27
930	SPIN2B	SPIN2B	chrX	-	57147670	57147979	57147725	57147979	57146114	57147064	930	20	6	11	7	180	125	0.276685171799	0.681550529988	0.698	0.522	0.176
2903	PES1	PES1	chr22	-	31001400	31001504	31001447	31001504	30988118	30988385	2903	5	0	2	1	172	125	0.278053156093	0.681768287849	1.0	0.592	0.408
2761	CDV3	CDV3	chr3	+	133293277	133293600	133293277	133293395	133293882	133293959	2761	7	0	3	1	330	125	0.281507050531	0.689376368133	1.0	0.532	0.468
1449	PACRGL	PACRGL	chr4	+	20702035	20702410	20702035	20702201	20706088	20706156	1449	80	5	97	11	334	125	0.285252295692	0.691787923177	0.857	0.767	0.09
1452	SPRY4	SPRY4	chr5	-	141699297	141699359	141699308	141699359	141689991	141694720	1452	17	11	5	7	136	125	0.285309683184	0.691787923177	0.587	0.396	0.191
1658	ANKLE1	ANKLE1	chr19	+	17394033	17394771	17394033	17394693	17394897	17395075	1658	12	3	15	1	203	125	0.283188248296	0.691787923177	0.711	0.902	-0.191
223	CTNND1	CTNND1	chr11	+	57529233	57529591	57529233	57529540	57563048	57563201	223	41	3	76	2	176	125	0.284538498007	0.691787923177	0.907	0.964	-0.057
2469	HNRNPC	HNRNPC	chr14	-	21699116	21699231	21699155	21699231	21698477	21698525	2469	1215	2204	2069	3574	164	125	0.283388874712	0.691787923177	0.296	0.306	-0.01
2527	RNF7	RNF7	chr3	+	141457050	141457358	141457050	141457351	141461485	141461749	2527	23	2	33	7	132	125	0.284943784102	0.691787923177	0.916	0.817	0.099
2603	FASTKD2	FASTKD2	chr2	+	207630111	207630486	207630111	207630471	207631367	207632194	2603	0	35	3	84	140	125	0.283895471475	0.691787923177	0.0	0.031	-0.031
2604	CTNS	CTNS	chr17	+	3539761	3540125	3539761	3540002	3540400	3540610	2604	59	0	36	1	248	125	0.28445140457	0.691787923177	1.0	0.948	0.052
2980	PDHX	PDHX	chr11	+	34937676	34938362	34937676	34938033	34952950	34953031	2980	88	0	150	2	454	125	0.286292536283	0.693315094032	1.0	0.954	0.046
1132	SIGMAR1	SIGMAR1	chr9	-	34637216	34637417	34637329	34637417	34636993	34637086	1132	377	1	518	5	238	125	0.287111736066	0.693588498934	0.995	0.982	0.013
374	ATG101	ATG101	chr12	+	52463757	52464026	52463757	52463855	52464137	52464267	374	155	14	166	22	296	125	0.287061280722	0.693588498934	0.824	0.761	0.063
800	ZNF689	ZNF689	chr16	-	30621157	30621707	30621522	30621707	30620845	30620959	800	34	0	21	1	490	125	0.289195074557	0.697763054582	1.0	0.843	0.157
2396	CCDC84	CCDC84	chr11	+	118881930	118882021	118881930	118881993	118882648	118882713	2396	48	18	35	20	153	125	0.289926978314	0.697814442903	0.685	0.588	0.097
66	FAM86JP	FAM86JP	chr3	+	125635443	125635660	125635443	125635562	125637706	125637769	66	0	2	2	2	223	125	0.289922124219	0.697814442903	0.0	0.359	-0.359
2668	CDC37L1-AS1	CDC37L1-AS1	chr9	-	4679308	4679480	4679386	4679480	4676600	4676749	2668	4	2	2	4	203	125	0.290344167078	0.697963211923	0.552	0.235	0.317
131	FRMD5	FRMD5	chr15	-	44181006	44181070	44181021	44181070	44180372	44180464	131	34	0	56	2	140	125	0.293691968052	0.699778435049	1.0	0.962	0.038
1383	DIS3L2	DIS3L2	chr2	+	232995328	232995653	232995328	232995429	233028168	233028342	1383	3	0	6	3	349	125	0.294287434955	0.699778435049	1.0	0.417	0.583
1714	AMZ2	AMZ2	chr17	+	66244144	66244227	66244144	66244199	66244780	66244846	1714	5	0	17	4	153	125	0.295731212368	0.699778435049	1.0	0.776	0.224
188	MED20	MED20	chr6	-	41877006	41877260	41877082	41877260	41873090	41875025	188	87	0	113	2	201	125	0.292507205973	0.699778435049	1.0	0.972	0.028
192	PRNP	PRNP	chr20	+	4666796	4667158	4666796	4667154	4679856	4682234	192	128	101	147	140	129	125	0.292256079558	0.699778435049	0.551	0.504	0.047
2425	MADD	MADD	chr11	+	47317046	47317127	47317046	47317118	47317447	47317606	2425	29	31	27	19	134	125	0.295158900562	0.699778435049	0.466	0.57	-0.104
2430	BHLHB9	BHLHB9	chrX	+	101975884	101976019	101975884	101975955	102003626	102007369	2430	9	0	5	1	189	125	0.295050572139	0.699778435049	1.0	0.768	0.232
25	TTC26	TTC26	chr7	+	138819400	138819538	138819400	138819467	138822592	138822685	25	41	0	70	2	196	125	0.29264998586	0.699778435049	1.0	0.957	0.043
2709	EZH2	EZH2	chr7	-	148523545	148523724	148523560	148523724	148516687	148516779	2709	8	127	10	268	140	125	0.293398636486	0.699778435049	0.053	0.032	0.021
530	CCNC	CCNC	chr6	-	100016371	100016690	100016593	100016690	100010717	100010824	530	285	7	507	7	347	125	0.295444403155	0.699778435049	0.936	0.963	-0.027
615	TMEM177	TMEM177	chr2	+	120436742	120437193	120436742	120436852	120438407	120439694	615	10	14	19	15	466	125	0.295674717033	0.699778435049	0.161	0.254	-0.093
669	IKZF5	IKZF5	chr10	-	124758008	124758187	124758012	124758187	124755509	124755692	669	30	7	35	4	129	125	0.294668349658	0.699778435049	0.806	0.895	-0.089
939	ATP5SL	ATP5SL	chr19	-	41944122	41944319	41944139	41944319	41939441	41939578	939	88	2	79	0	142	125	0.294642243457	0.699778435049	0.975	1.0	-0.025
1173	SPATA6	SPATA6	chr1	-	48821341	48821441	48821389	48821441	48771458	48771550	1173	10	4	14	2	173	125	0.298456971714	0.700051165437	0.644	0.835	-0.191
1667	TRIM24	TRIM24	chr7	+	138239442	138239711	138239442	138239609	138252225	138252399	1667	182	55	157	37	227	125	0.298973383378	0.700051165437	0.646	0.7	-0.054
1764	AKAP9	AKAP9	chr7	+	91699343	91699520	91699343	91699496	91700218	91700323	1764	37	9	45	6	149	125	0.29860999519	0.700051165437	0.775	0.863	-0.088
1774	CREM	CREM	chr10	+	35484829	35485070	35484829	35485027	35495822	35495979	1774	5	12	0	3	168	125	0.29680368611	0.700051165437	0.237	0.0	0.237
178	ALKBH2	ALKBH2	chr12	-	109531051	109531293	109531154	109531293	109530311	109530592	178	84	11	113	9	228	125	0.297638591392	0.700051165437	0.807	0.873	-0.066
2875	ITGB6	ITGB6	chr2	-	161052726	161052931	161052899	161052931	161051879	161052126	2875	1049	20	1875	26	298	125	0.29760169435	0.700051165437	0.957	0.968	-0.011
355	NDUFS5	NDUFS5	chr1	+	39491966	39492074	39491966	39492070	39500063	39500308	355	2	2	0	2	129	125	0.299054443891	0.700051165437	0.492	0.0	0.492
382	USP19	USP19	chr3	-	49154869	49155003	49154899	49155003	49154159	49154376	382	16	0	28	2	155	125	0.297002993444	0.700051165437	1.0	0.919	0.081
612	TSNAXIP1	TSNAXIP1	chr16	+	67840780	67841288	67840780	67841099	67848204	67848304	612	5	2	0	1	314	125	0.296804195863	0.700051165437	0.499	0.0	0.499
765	POLL	POLL	chr10	-	103344358	103344676	103344634	103344676	103343264	103343438	765	148	5	166	10	401	125	0.29944263359	0.700125395679	0.902	0.838	0.064
2711	CNST	CNST	chr1	+	246729638	246730091	246729638	246729965	246754813	246755243	2711	0	39	2	40	251	125	0.299905911121	0.700346227801	0.0	0.024	-0.024
2922	RUFY2	RUFY2	chr10	-	70166510	70166946	70166662	70166946	70164427	70164601	2922	9	3	4	0	277	125	0.300250266705	0.700346227801	0.575	1.0	-0.425
2641	RPL23AP7	RPL23AP7	chr2	-	114384406	114384715	114384614	114384715	114383185	114383306	2641	37	101	23	86	333	125	0.301303781913	0.701138184452	0.121	0.091	0.03
444	AUP1	AUP1	chr2	-	74755877	74756409	74756258	74756409	74755543	74755616	444	773	10	868	17	506	125	0.301175806775	0.701138184452	0.95	0.927	0.023
458	POLD4	POLD4	chr11	-	67120764	67121067	67120834	67121067	67120458	67120548	458	179	55	162	39	195	125	0.302053090521	0.702050023412	0.676	0.727	-0.051
1206	C7orf49	C7orf49	chr7	-	134853682	134853812	134853720	134853812	134852483	134852559	1206	55	23	88	26	163	125	0.303477392172	0.702865092247	0.647	0.722	-0.075
2095	RNASEH1	RNASEH1	chr2	-	3605484	3605961	3605722	3605961	3604378	3604494	2095	5	101	1	122	363	125	0.30308549802	0.702865092247	0.017	0.003	0.014
2232	CSPG5	CSPG5	chr3	-	47610560	47610717	47610641	47610717	47603727	47604251	2232	1	2	0	4	206	125	0.303302750354	0.702865092247	0.233	0.0	0.233
2818	ALDH18A1	ALDH18A1	chr10	-	97393247	97393406	97393253	97393406	97392715	97392806	2818	185	24	165	15	131	125	0.304852754117	0.705218856403	0.88	0.913	-0.033
1743	ST6GALNAC6	ST6GALNAC6	chr9	-	130652915	130653322	130652934	130653322	130649762	130649870	1743	154	17	85	14	144	125	0.306779848944	0.70820776755	0.887	0.841	0.046
3069	CCDC51	CCDC51	chr3	-	48481397	48481529	48481505	48481529	48476226	48476420	3069	3	1	0	1	233	125	0.306865992966	0.70820776755	0.617	0.0	0.617
1028	SNHG21	SNHG21	chr15	+	83419315	83419600	83419315	83419466	83423380	83423789	1028	43	3	64	9	259	125	0.308264959783	0.709450032721	0.874	0.774	0.1
1180	TANC1	TANC1	chr2	+	160025760	160025883	160025760	160025862	160027034	160027316	1180	69	12	68	18	146	125	0.30821062005	0.709450032721	0.831	0.764	0.067
1480	ZNF302	ZNF302	chr19	+	35168543	35168738	35168543	35168701	35169641	35169718	1480	3	1	0	1	162	125	0.308487947018	0.709450032721	0.698	0.0	0.698
1040	RAP1B	RAP1B	chr12	+	69004618	69004832	69004618	69004823	69042478	69042561	1040	74	212	80	189	134	125	0.311989671714	0.710162426068	0.246	0.283	-0.037
1447	ANTXR2	ANTXR2	chr4	-	80993562	80994477	80993862	80994477	80992736	80992808	1447	248	1	141	2	425	125	0.311393167268	0.710162426068	0.986	0.954	0.032
1931	POLM	POLM	chr7	-	44118338	44118410	44118354	44118410	44113996	44114129	1931	5	6	5	2	141	125	0.309700392139	0.710162426068	0.425	0.689	-0.264
1984	C18orf21	C18orf21	chr18	+	33552587	33552870	33552587	33552803	33554858	33555058	1984	85	8	78	12	192	125	0.311682227132	0.710162426068	0.874	0.809	0.065
348	SMG7	SMG7	chr1	+	183511210	183511637	183511210	183511499	183513487	183513632	348	120	67	166	113	263	125	0.311383576568	0.710162426068	0.46	0.411	0.049
432	ERBB2IP	ERBB2IP	chr5	+	65339964	65340138	65339964	65340126	65342180	65342366	432	143	20	218	41	137	125	0.311466523278	0.710162426068	0.867	0.829	0.038
665	B9D1	B9D1	chr17	-	19265819	19266046	19265912	19266046	19263632	19263701	665	90	0	126	2	218	125	0.309205898903	0.710162426068	1.0	0.973	0.027
741	MIS12	MIS12	chr17	+	5389693	5390004	5389693	5389740	5391515	5391909	741	20	0	36	2	389	125	0.312052023267	0.710162426068	1.0	0.853	0.147
811	KHNYN	KHNYN	chr14	+	24899140	24899325	24899140	24899197	24899919	24900137	811	0	5	1	3	253	125	0.311905120264	0.710162426068	0.0	0.141	-0.141
1022	RSAD1	RSAD1	chr17	+	48561802	48562003	48561802	48561906	48562104	48563341	1022	12	53	7	52	222	125	0.313672732982	0.710557378981	0.113	0.07	0.043
1861	ANAPC11	ANAPC11	chr17	+	79849588	79849739	79849588	79849717	79852342	79852462	1861	29	92	36	85	147	125	0.313442317495	0.710557378981	0.211	0.265	-0.054
2209	ELOVL1	ELOVL1	chr1	-	43830212	43830318	43830285	43830318	43829994	43830131	2209	998	20	1512	22	198	125	0.313476774508	0.710557378981	0.969	0.977	-0.008
2308	ZNF550	ZNF550	chr19	-	58057824	58059361	58059199	58059361	58053203	58054611	2308	189	0	144	1	1500	125	0.313060111998	0.710557378981	1.0	0.923	0.077
2386	PIGG	PIGG	chr4	+	492988	493836	492988	493278	494184	494390	2386	21	63	19	82	683	125	0.314838659548	0.710739226842	0.057	0.041	0.016
2704	TCEAL1	TCEAL1	chrX	+	102884421	102884501	102884421	102884489	102884812	102885876	2704	14	25	9	27	137	125	0.314483446545	0.710739226842	0.338	0.233	0.105
3093	LYRM2	LYRM2	chr6	-	90347990	90348216	90348122	90348216	90347460	90347601	3093	8	14	9	8	257	125	0.314542359159	0.710739226842	0.217	0.354	-0.137
747	THTPA	THTPA	chr14	+	24025190	24026248	24025190	24025552	24027903	24028790	747	112	8	162	18	821	125	0.31538554392	0.711156381468	0.681	0.578	0.103
1186	NEIL1	NEIL1	chr15	+	75639959	75640367	75639959	75640340	75641224	75641680	1186	5	3	2	4	152	125	0.318803444377	0.713445559928	0.578	0.291	0.287
1342	NCK1	NCK1	chr3	+	136581049	136581195	136581049	136581161	136646825	136647069	1342	3	28	4	16	159	125	0.31871657103	0.713445559928	0.078	0.164	-0.086
2202	MFSD11	MFSD11	chr17	+	74733582	74734247	74733582	74733965	74734363	74734530	2202	16	2	30	1	407	125	0.318668374256	0.713445559928	0.711	0.902	-0.191
2210	CAPG	CAPG	chr2	-	85626258	85626408	85626303	85626408	85625812	85625905	2210	961	21	1430	41	170	125	0.319089257653	0.713445559928	0.971	0.962	0.009
2381	RPUSD2	RPUSD2	chr15	+	40861491	40862142	40861491	40861959	40863802	40864099	2381	62	1	99	0	308	125	0.317913823094	0.713445559928	0.962	1.0	-0.038
2652	CDIP1	CDIP1	chr16	-	4563696	4563852	4563816	4563852	4562791	4562948	2652	17	0	12	1	245	125	0.318440437616	0.713445559928	1.0	0.86	0.14
508	ESRP1	ESRP1	chr8	+	95686535	95686734	95686535	95686722	95690430	95690599	508	64	7	308	51	137	125	0.319588296618	0.713445559928	0.893	0.846	0.047
679	C16orf95	C16orf95	chr16	-	87350692	87351026	87350696	87351026	87349377	87349429	679	2	0	4	3	129	125	0.319670108318	0.713445559928	1.0	0.564	0.436
973	TMEM9	TMEM9	chr1	-	201123275	201123683	201123572	201123683	201122985	201123087	973	15	146	22	150	422	125	0.318657181635	0.713445559928	0.03	0.042	-0.012
1682	SP140	SP140	chr2	+	231109702	231109795	231109702	231109786	231110577	231110655	1682	8	4	11	2	134	125	0.320706501462	0.714640069968	0.651	0.837	-0.186
2042	VPS52	VPS52	chr6	-	33239362	33239742	33239681	33239742	33237975	33238060	2042	154	2	168	5	444	125	0.321127197736	0.714640069968	0.956	0.904	0.052
2282	DAG1	DAG1	chr3	+	49507564	49508006	49507564	49507707	49547851	49548252	2282	1	0	0	1	424	125	0.322024675113	0.714640069968	1.0	0.0	1.0
2361	ING1	ING1	chr13	+	111365609	111366632	111365609	111365933	111371575	111373421	2361	181	2	90	0	824	125	0.321415759622	0.714640069968	0.932	1.0	-0.068
897	YIF1B	YIF1B	chr19	-	38806356	38806445	38806386	38806445	38800044	38800283	897	19	5	27	13	155	125	0.321828174569	0.714640069968	0.754	0.626	0.128
2462	SGOL1	SGOL1	chr3	-	20215740	20216547	20216496	20216547	20212534	20212724	2462	178	4	446	5	881	125	0.324457016902	0.71536902168	0.863	0.927	-0.064
2630	CNOT8	CNOT8	chr5	+	154238078	154238376	154238078	154238328	154244751	154244945	2630	4	0	2	1	173	125	0.322760286377	0.71536902168	1.0	0.591	0.409
2655	TMEM169	TMEM169	chr2	+	216946588	216946702	216946588	216946698	216960560	216960957	2655	11	0	8	1	129	125	0.32526707554	0.71536902168	1.0	0.886	0.114
2674	SLC37A4	SLC37A4	chr11	-	118900941	118901445	118901257	118901445	118899931	118900274	2674	14	1	20	0	441	125	0.324199246317	0.71536902168	0.799	1.0	-0.201
2861	PARP2	PARP2	chr14	+	20813090	20813285	20813090	20813246	20813552	20813623	2861	100	86	171	122	164	125	0.325144327676	0.71536902168	0.47	0.517	-0.047
3052	DIDO1	DIDO1	chr20	-	61557783	61557903	61557790	61557903	61545561	61545758	3052	14	1	18	0	132	125	0.32444084767	0.71536902168	0.93	1.0	-0.07
542	ZCCHC10	ZCCHC10	chr5	-	132358502	132358598	132358532	132358598	132342450	132342612	542	0	31	2	52	155	125	0.324694198095	0.71536902168	0.0	0.03	-0.03
928	ZNF518A	ZNF518A	chr10	+	97915082	97915155	97915082	97915133	97915680	97915804	928	0	10	2	19	147	125	0.323426734688	0.71536902168	0.0	0.082	-0.082
1535	PPAP2C	PPAP2C	chr19	-	291284	291435	291325	291435	288019	288171	1535	128	7	332	11	166	125	0.325652077569	0.715414631259	0.932	0.958	-0.026
2241	FBXW8	FBXW8	chr12	+	117348760	117349160	117348760	117348962	117365827	117365932	2241	8	7	20	9	323	125	0.326443411893	0.716351799953	0.307	0.462	-0.155
3054	ERI3	ERI3	chr1	-	44820563	44820951	44820931	44820951	44804716	44804994	3054	8	4	5	6	493	125	0.327389390628	0.717625851778	0.336	0.174	0.162
1127	CCDC90B	CCDC90B	chr11	-	82996595	82997450	82997142	82997450	82991183	82991303	1127	223	8	203	4	672	125	0.333432258214	0.719502977378	0.838	0.904	-0.066
1223	TSPAN4	TSPAN4	chr11	+	842940	843050	842940	843045	847200	847300	1223	11	10	14	22	130	125	0.334062834762	0.719502977378	0.514	0.38	0.134
1239	UBE2D3	UBE2D3	chr4	-	103748583	103749105	103748748	103749105	103747641	103747793	1239	219	178	251	178	290	125	0.334473083093	0.719502977378	0.347	0.378	-0.031
1313	UBE2I	UBE2I	chr16	+	1359153	1359420	1359153	1359272	1364020	1364097	1313	12	11	26	14	273	125	0.329141261753	0.719502977378	0.333	0.46	-0.127
138	AP1G2	AP1G2	chr14	-	24035024	24035369	24035272	24035369	24034814	24034910	138	236	4	372	11	373	125	0.338792654102	0.719502977378	0.952	0.919	0.033
1412	PML	PML	chr15	+	74325496	74325763	74325496	74325755	74326818	74326871	1412	13	165	25	224	133	125	0.328719147503	0.719502977378	0.069	0.095	-0.026
1625	ZNF155	ZNF155	chr19	+	44488321	44488500	44488321	44488397	44492610	44492710	1625	1	0	0	1	228	125	0.335762967036	0.719502977378	1.0	0.0	1.0
1664	BOC	BOC	chr3	+	112935033	112935125	112935033	112935121	112968568	112968746	1664	13	13	2	5	129	125	0.333808556475	0.719502977378	0.492	0.279	0.213
1745	HM13	HM13	chr20	+	30155880	30156083	30155880	30156027	30156922	30157370	1745	30	12	51	13	181	125	0.337955353384	0.719502977378	0.633	0.73	-0.097
1860	ANAPC11	ANAPC11	chr17	+	79857117	79857418	79857117	79857203	79857795	79858409	1860	16	0	12	1	340	125	0.338285157345	0.719502977378	1.0	0.815	0.185
1958	SLIT2	SLIT2	chr4	+	20490441	20490617	20490441	20490605	20493383	20493522	1958	2	35	0	17	137	125	0.334169132614	0.719502977378	0.05	0.0	0.05
2146	HELQ	HELQ	chr4	-	84376549	84377036	84376660	84377036	84373018	84375098	2146	30	2	51	1	236	125	0.338647940591	0.719502977378	0.888	0.964	-0.076
227	THBS3	THBS3	chr1	-	155175983	155176197	155175990	155176197	155174850	155175107	227	0	90	1	28	132	125	0.330013864493	0.719502977378	0.0	0.033	-0.033
2299	ANAPC16	ANAPC16	chr10	+	73975757	73975896	73975757	73975830	73983645	73983814	2299	90	61	121	101	191	125	0.3316143894	0.719502977378	0.491	0.439	0.052
22	LYN	LYN	chr8	+	56854413	56854550	56854413	56854487	56859006	56859052	22	34	20	90	38	188	125	0.339236128845	0.719502977378	0.531	0.612	-0.081
2350	C6orf1	C6orf1	chr6	-	34216503	34216885	34216755	34216885	34215457	34215641	2350	50	57	27	22	377	125	0.335068609829	0.719502977378	0.225	0.289	-0.064
237	TCEB1	TCEB1	chr8	-	74884311	74884522	74884479	74884522	74868145	74868289	237	8	7	10	4	293	125	0.335132344258	0.719502977378	0.328	0.516	-0.188
2422	MADD	MADD	chr11	+	47306491	47306745	47306491	47306616	47307001	47307141	2422	99	46	95	34	254	125	0.332097716073	0.719502977378	0.514	0.579	-0.065
2424	MADD	MADD	chr11	+	47317046	47317130	47317046	47317127	47317447	47317606	2424	46	29	59	27	128	125	0.338719112716	0.719502977378	0.608	0.681	-0.073
2443	C1orf43	C1orf43	chr1	-	154192817	154193273	154192894	154193273	154186932	154187050	2443	571	11	509	6	202	125	0.337192930045	0.719502977378	0.97	0.981	-0.011
2755	PGM3	PGM3	chr6	-	83880019	83880197	83880023	83880197	83874592	83879042	2755	2	158	0	210	129	125	0.336643317607	0.719502977378	0.012	0.0	0.012
2983	GAR1	GAR1	chr4	+	110736665	110736960	110736665	110736701	110737308	110737534	2983	60	2	96	7	384	125	0.33024910943	0.719502977378	0.907	0.817	0.09
335	ZDHHC4	ZDHHC4	chr7	+	6617064	6617351	6617064	6617129	6618196	6618351	335	49	19	61	33	347	125	0.338015720794	0.719502977378	0.482	0.4	0.082
379	ACTL6A	ACTL6A	chr3	+	179280667	179280905	179280667	179280761	179287611	179287688	379	407	31	731	69	269	125	0.3389032446	0.719502977378	0.859	0.831	0.028
405	TRO	TRO	chrX	+	54955035	54957464	54955035	54955143	54957636	54957866	405	1268	22	228	2	2446	125	0.331984143735	0.719502977378	0.747	0.853	-0.106
423	DKC1	DKC1	chrX	+	153994490	153995336	153994490	153994675	153995530	153995657	423	168	4	345	4	786	125	0.329544947188	0.719502977378	0.87	0.932	-0.062
441	CHST11	CHST11	chr12	+	104850691	104851307	104850691	104851292	104995683	104995769	441	65	78	106	103	140	125	0.334460064748	0.719502977378	0.427	0.479	-0.052
513	ZNF630	ZNF630	chrX	-	47930633	47931025	47930832	47931025	47926259	47926449	513	10	1	14	0	324	125	0.332677659932	0.719502977378	0.794	1.0	-0.206
769	LSM1	LSM1	chr8	-	38033792	38034248	38034070	38034248	38029482	38029551	769	483	18	532	14	403	125	0.339115230178	0.719502977378	0.893	0.922	-0.029
941	RPP14	RPP14	chr3	+	58291971	58292378	58291971	58292144	58296233	58296318	941	8	17	11	13	359	125	0.330782185511	0.719502977378	0.141	0.228	-0.087
1867	ZNF557	ZNF557	chr19	+	7069470	7069784	7069470	7069772	7070572	7070664	1867	7	0	5	1	137	125	0.341084932823	0.722643805895	1.0	0.82	0.18
1541	CEP57L1	CEP57L1	chr6	+	109481774	109481933	109481774	109481919	109483951	109485115	1541	2	22	1	37	139	125	0.343749836737	0.726768191467	0.076	0.024	0.052
1752	CD151	CD151	chr11	+	832951	833026	832951	833022	836062	836153	1752	248	43	247	53	129	125	0.343771715821	0.726768191467	0.848	0.819	0.029
1044	CEP41	CEP41	chr7	-	130044404	130044549	130044480	130044549	130042488	130042640	1044	77	2	125	1	201	125	0.345540311096	0.728506771017	0.96	0.987	-0.027
2428	ST3GAL4	ST3GAL4	chr11	+	126276367	126276452	126276367	126276440	126276837	126276918	2428	45	5	46	9	137	125	0.345684800757	0.728506771017	0.891	0.823	0.068
3092	GPX8	GPX8	chr5	+	54455945	54456224	54455945	54456071	54459882	54463129	3092	370	12	255	5	278	125	0.345961009903	0.728506771017	0.933	0.958	-0.025
777	GOLGB1	GOLGB1	chr3	-	121388043	121388202	121388058	121388202	121386907	121387005	777	49	99	17	47	140	125	0.346077809246	0.728506771017	0.306	0.244	0.062
2822	PIF1	PIF1	chr15	-	65117767	65117867	65117791	65117867	65115976	65116553	2822	0	7	2	14	149	125	0.347115738122	0.72990932513	0.0	0.107	-0.107
1655	GGT1	GGT1	chr22	+	24999123	24999494	24999123	24999288	25005931	25006000	1655	57	3	93	2	331	125	0.348004332861	0.730127835801	0.878	0.946	-0.068
240	CASP8	CASP8	chr2	+	202141549	202141827	202141549	202141691	202149538	202150040	240	10	33	6	34	261	125	0.348063879667	0.730127835801	0.127	0.078	0.049
2441	C1orf43	C1orf43	chr1	-	154192817	154193273	154192894	154193273	154192311	154192413	2441	671	16	608	20	202	125	0.348334919626	0.730127835801	0.963	0.95	0.013
501	TRIM5	TRIM5	chr11	-	5706097	5706339	5706245	5706339	5700990	5701468	501	105	15	133	13	273	125	0.348707393409	0.730129339718	0.762	0.824	-0.062
1332	RANBP3	RANBP3	chr19	-	5931414	5931542	5931429	5931542	5927978	5928098	1332	141	103	134	116	140	125	0.351298873175	0.733210400548	0.55	0.508	0.042
2834	EPOR	EPOR	chr19	-	11493522	11493908	11493772	11493908	11492605	11492781	2834	2	3	8	4	375	125	0.351173965091	0.733210400548	0.182	0.4	-0.218
2943	LRRC75A-AS1	LRRC75A-AS1	chr17	+	16342300	16342374	16342300	16342343	16342640	16342728	2943	225	2	234	0	156	125	0.351017045802	0.733210400548	0.989	1.0	-0.011
1737	NAPRT	NAPRT	chr8	-	144657360	144657515	144657399	144657515	144657155	144657263	1737	169	2	284	7	164	125	0.352470580826	0.73409567417	0.985	0.969	0.016
894	YIF1B	YIF1B	chr19	-	38806499	38806606	38806508	38806606	38800044	38800283	894	6	27	9	23	134	125	0.352353750322	0.73409567417	0.172	0.267	-0.095
1938	KRBA1	KRBA1	chr7	+	149412101	149412440	149412101	149412157	149417098	149417218	1938	5	0	3	1	408	125	0.353069884925	0.734564887704	1.0	0.479	0.521
1241	PPFIBP1	PPFIBP1	chr12	+	27817294	27817379	27817294	27817370	27820098	27820253	1241	179	141	224	153	134	125	0.356374447583	0.737624764199	0.542	0.577	-0.035
1418	FAM156A	FAM156A	chrX	+	52985470	52985953	52985470	52985544	53024593	53024651	1418	11	0	8	1	534	125	0.355646662586	0.737624764199	1.0	0.652	0.348
1577	PRDX1	PRDX1	chr1	-	45987280	45987610	45987306	45987610	45984609	45984726	1577	9	4	15	13	151	125	0.357205529779	0.737624764199	0.651	0.489	0.162
1711	ULK3	ULK3	chr15	-	75130606	75130685	75130610	75130685	75130492	75130533	1711	41	3	40	1	129	125	0.35658832536	0.737624764199	0.93	0.975	-0.045
1920	SH3D19	SH3D19	chr4	-	152097676	152097839	152097685	152097839	152095821	152096826	1920	6	67	4	83	134	125	0.35744202546	0.737624764199	0.077	0.043	0.034
198	ATAD2B	ATAD2B	chr2	-	24008896	24009093	24008911	24009093	24005738	24005898	198	9	2	9	5	140	125	0.355346296525	0.737624764199	0.801	0.616	0.185
2566	NAT9	NAT9	chr17	-	72771737	72771846	72771760	72771846	72769714	72769824	2566	3	63	2	100	148	125	0.358399368018	0.737624764199	0.039	0.017	0.022
2806	TTC23	TTC23	chr15	-	99789375	99789824	99789621	99789824	99781569	99781764	2806	42	4	33	6	371	125	0.356660867535	0.737624764199	0.78	0.65	0.13
3032	PWWP2B	PWWP2B	chr10	+	134218129	134219793	134218129	134219490	134230564	134231358	3032	78	5	144	5	428	125	0.358239003696	0.737624764199	0.82	0.894	-0.074
3088	FAM219A	FAM219A	chr9	-	34405862	34405962	34405913	34405962	34402702	34402805	3088	46	49	39	31	176	125	0.358199750951	0.737624764199	0.4	0.472	-0.072
774	TM2D2	TM2D2	chr8	-	38853731	38854041	38853937	38854041	38852836	38853313	774	162	9	194	16	331	125	0.358671919455	0.737624764199	0.872	0.821	0.051
3012	IRF2BP2	IRF2BP2	chr1	-	234744192	234745271	234744240	234745271	234740014	234743598	3012	223	249	213	268	173	125	0.360939722209	0.740818312562	0.393	0.365	0.028
989	CAPS	CAPS	chr19	+	5914950	5915157	5914950	5915076	5915231	5916222	989	40	6	29	2	206	125	0.360979187944	0.740818312562	0.802	0.898	-0.096
1812	PPIE	PPIE	chr1	+	40204516	40204603	40204516	40204595	40205836	40205935	1812	117	16	165	16	133	125	0.362941939412	0.744068861174	0.873	0.906	-0.033
1998	CRK	CRK	chr17	-	1339913	1340449	1340083	1340449	1324646	1326944	1998	337	129	510	220	295	125	0.363834855622	0.745121643839	0.525	0.496	0.029
2372	C20orf96	C20orf96	chr20	-	271227	271419	271231	271419	270899	270948	2372	1	15	1	3	129	125	0.364890629199	0.745728611599	0.061	0.244	-0.183
91	MAP4K5	MAP4K5	chr14	-	50999117	50999376	50999165	50999376	50998659	50998876	91	17	2	8	0	173	125	0.364872468918	0.745728611599	0.86	1.0	-0.14
451	TANGO2	TANGO2	chr22	+	20008591	20008769	20008591	20008657	20024282	20024377	451	8	4	11	11	237	125	0.365341265066	0.745873435124	0.513	0.345	0.168
1707	ERCC3	ERCC3	chr2	-	128051370	128051670	128051432	128051670	128051088	128051294	1707	1	1	0	2	187	125	0.366085587005	0.746616918876	0.401	0.0	0.401
545	PLEKHH3	PLEKHH3	chr17	-	40823011	40823148	40823020	40823148	40822590	40822723	545	20	8	15	3	134	125	0.36681697283	0.747332504811	0.7	0.823	-0.123
286	METTL23	METTL23	chr17	+	74722911	74723439	74722911	74723295	74729059	74729297	286	11	17	5	14	269	125	0.36743121533	0.747808193687	0.231	0.142	0.089
108	CENPK	CENPK	chr5	-	64857289	64857391	64857323	64857391	64838628	64838675	108	26	2	43	7	159	125	0.36848332975	0.748337171494	0.911	0.828	0.083
1442	AURKA	AURKA	chr20	-	54966998	54967351	54967223	54967351	54963211	54963258	1442	25	19	82	45	350	125	0.368834206724	0.748337171494	0.32	0.394	-0.074
960	PABPC4	PABPC4	chr1	-	40030094	40030214	40030142	40030214	40029285	40029413	960	185	16	250	29	173	125	0.368312146029	0.748337171494	0.893	0.862	0.031
2394	PLA2R1	PLA2R1	chr2	-	160803311	160803428	160803317	160803428	160801416	160801593	2394	34	4	7	0	131	125	0.370177722229	0.748934683287	0.89	1.0	-0.11
3019	ZBTB8OS	ZBTB8OS	chr1	-	33116002	33116191	33116033	33116191	33099551	33099673	3019	3	6	6	5	156	125	0.370090347871	0.748934683287	0.286	0.49	-0.204
67	KRT8	KRT8	chr12	-	53343239	53343650	53343498	53343650	53298441	53298811	67	296	2	714	1	384	125	0.370272697287	0.748934683287	0.98	0.996	-0.016
1100	TEAD2	TEAD2	chr19	-	49865589	49865714	49865629	49865714	49862691	49862756	1100	0	3	1	2	165	125	0.371390357754	0.750017156969	0.0	0.275	-0.275
1700	RWDD3	RWDD3	chr1	+	95709766	95710271	95709766	95710207	95712097	95712213	1700	26	5	20	7	189	125	0.373133223055	0.750017156969	0.775	0.654	0.121
1858	TAX1BP1	TAX1BP1	chr7	+	27855967	27856139	27855967	27856013	27856508	27856657	1858	38	302	55	357	251	125	0.371683910426	0.750017156969	0.059	0.071	-0.012
2030	NHLRC3	NHLRC3	chr13	+	39612447	39612860	39612447	39612602	39613272	39613425	2030	105	1	180	0	383	125	0.374244813559	0.750017156969	0.972	1.0	-0.028
2036	TMEM55B	TMEM55B	chr14	-	20929321	20929771	20929342	20929771	20928813	20929004	2036	50	41	44	27	146	125	0.372505903491	0.750017156969	0.511	0.583	-0.072
2484	SNX19	SNX19	chr11	-	130784160	130786382	130786174	130786382	130781527	130781666	2484	1652	2	2267	0	2139	125	0.373102473584	0.750017156969	0.98	1.0	-0.02
2602	FASTKD2	FASTKD2	chr2	+	207630111	207630486	207630111	207630378	207631367	207632194	2602	4	39	11	62	233	125	0.373830972689	0.750017156969	0.052	0.087	-0.035
2893	GSTK1	GSTK1	chr7	+	142962084	142962389	142962084	142962185	142964709	142964826	2893	575	4	758	9	329	125	0.373970406074	0.750017156969	0.982	0.97	0.012
912	TMEM134	TMEM134	chr11	-	67235487	67235563	67235498	67235563	67234971	67235034	912	12	27	8	29	136	125	0.373906042205	0.750017156969	0.29	0.202	0.088
2976	RAB18	RAB18	chr10	+	27798803	27798859	27798803	27798849	27821435	27821508	2976	0	4	1	3	135	125	0.375270659151	0.751306396098	0.0	0.236	-0.236
1264	COX14	COX14	chr12	+	50505763	50506280	50505763	50506084	50513818	50514240	1264	10	262	7	290	321	125	0.376858040962	0.753680237692	0.015	0.009	0.006
625	CREB3L4	CREB3L4	chr1	+	153940997	153941175	153940997	153941115	153941405	153941652	625	50	17	67	16	185	125	0.377223866421	0.753680237692	0.665	0.739	-0.074
1394	PKM	PKM	chr15	-	72523236	72523727	72523456	72523727	72513508	72513625	1394	5	10	7	7	345	125	0.379451134092	0.757359783899	0.153	0.266	-0.113
1216	GLT8D1	GLT8D1	chr3	-	52739462	52740099	52739718	52740099	52734460	52734512	1216	117	6	95	8	381	125	0.380338366	0.757590822337	0.865	0.796	0.069
2582	CCDC103	CCDC103	chr17	+	42977079	42977227	42977079	42977211	42978357	42978509	2582	12	3	12	1	141	125	0.380167028235	0.757590822337	0.78	0.914	-0.134
836	ATG4D	ATG4D	chr19	+	10657514	10657791	10657514	10657747	10657864	10657929	836	39	2	88	9	169	125	0.382346366858	0.760818910344	0.935	0.879	0.056
102	NTMT1	NTMT1	chr9	+	132396332	132396585	132396332	132396500	132397486	132398410	102	387	48	475	70	210	125	0.389137277344	0.760943075729	0.828	0.802	0.026
1120	KLC4	KLC4	chr6	+	43027594	43027976	43027594	43027920	43029048	43029331	1120	16	2	7	0	181	125	0.387899877347	0.760943075729	0.847	1.0	-0.153
113	ERBB2	ERBB2	chr17	+	37863242	37863457	37863242	37863394	37864573	37864787	113	8	154	20	266	188	125	0.38923651412	0.760943075729	0.033	0.048	-0.015
115	MRPL52	MRPL52	chr14	+	23299091	23299319	23299091	23299149	23299395	23299463	115	705	0	755	4	295	125	0.390496885189	0.760943075729	1.0	0.988	0.012
1402	ZNF74	ZNF74	chr22	+	20748404	20748952	20748404	20748624	20749622	20749708	1402	40	1	38	0	453	125	0.389339845443	0.760943075729	0.917	1.0	-0.083
1434	WDR4	WDR4	chr21	-	44293660	44293801	44293712	44293801	44279771	44279832	1434	20	0	51	2	177	125	0.386492761882	0.760943075729	1.0	0.947	0.053
1681	SP140	SP140	chr2	+	231109702	231109795	231109702	231109786	231113599	231113683	1681	1	2	1	0	134	125	0.388211318215	0.760943075729	0.318	1.0	-0.682
1979	STX16	STX16	chr20	+	57226308	57226490	57226308	57226470	57227128	57227194	1979	27	0	65	2	145	125	0.38417300673	0.760943075729	1.0	0.966	0.034
2269	RPS14	RPS14	chr5	-	149829054	149829319	149829265	149829319	149827147	149827298	2269	55	1969	94	2875	336	125	0.387191242736	0.760943075729	0.01	0.012	-0.002
2312	ZNF674	ZNF674	chrX	-	46387769	46387880	46387784	46387880	46357159	46360770	2312	2	1	0	1	140	125	0.387912263969	0.760943075729	0.641	0.0	0.641
2433	BACE1	BACE1	chr11	-	117165846	117166063	117165978	117166063	117164586	117164649	2433	95	1	64	2	257	125	0.387629238703	0.760943075729	0.979	0.94	0.039
2463	NLRX1	NLRX1	chr11	+	119039421	119040011	119039421	119039630	119042064	119042182	2463	9	0	20	2	506	125	0.38965259621	0.760943075729	1.0	0.712	0.288
2473	SUPT20H	SUPT20H	chr13	-	37633616	37633850	37633695	37633850	37625624	37625720	2473	4	46	2	50	204	125	0.386032176688	0.760943075729	0.051	0.024	0.027
2512	MDM2	MDM2	chr12	+	69229608	69229764	69229608	69229623	69230451	69230529	2512	206	3	222	6	266	125	0.386813731458	0.760943075729	0.97	0.946	0.024
2642	RPL23AP7	RPL23AP7	chr2	-	114384457	114384715	114384614	114384715	114383185	114383306	2642	126	101	90	86	282	125	0.385784332066	0.760943075729	0.356	0.317	0.039
2659	KLK5	KLK5	chr19	-	51456002	51456344	51456205	51456344	51455840	51455924	2659	4	0	39	8	328	125	0.390001733845	0.760943075729	1.0	0.65	0.35
2759	AIP	AIP	chr11	+	67257786	67257928	67257786	67257920	67258258	67258579	2759	252	4	256	0	133	125	0.38961787021	0.760943075729	0.983	1.0	-0.017
327	NLRP1	NLRP1	chr17	-	5436611	5436704	5436623	5436704	5436141	5436304	327	0	4	3	14	137	125	0.39054512237	0.760943075729	0.0	0.164	-0.164
334	NDUFAF7	NDUFAF7	chr2	+	37468720	37468934	37468720	37468780	37471005	37471116	334	43	0	46	1	279	125	0.390034216811	0.760943075729	1.0	0.954	0.046
674	B3GAT3	B3GAT3	chr11	-	62389337	62389647	62389347	62389647	62387968	62388143	674	124	4	164	9	135	125	0.384391945653	0.760943075729	0.966	0.944	0.022
83	ZC2HC1C	ZC2HC1C	chr14	+	75537257	75538614	75537257	75538099	75544234	75546690	83	11	1	20	5	640	125	0.383448993777	0.760943075729	0.682	0.439	0.243
987	RPL17	RPL17	chr18	-	47018627	47018834	47018644	47018834	47017901	47017954	987	164	355	373	732	142	125	0.391112825175	0.761293943155	0.289	0.31	-0.021
1228	TTC1	TTC1	chr5	+	159436106	159436200	159436106	159436197	159437506	159437865	1228	110	9	126	15	128	125	0.397501703932	0.761449113095	0.923	0.891	0.032
1300	UBE2T	UBE2T	chr1	-	202304769	202304946	202304773	202304946	202302577	202302683	1300	1	1	10	2	129	125	0.398330685413	0.761449113095	0.492	0.829	-0.337
1830	IFI6	IFI6	chr1	-	27995731	27995857	27995743	27995857	27994968	27995046	1830	4	35	1	23	137	125	0.395021678287	0.761449113095	0.094	0.038	0.056
1900	UBL7-AS1	UBL7-AS1	chr15	+	74753605	74754439	74753605	74754372	74758376	74758471	1900	7	2	19	2	192	125	0.399135758983	0.761449113095	0.695	0.861	-0.166
193	PRNP	PRNP	chr20	+	4666796	4667158	4666796	4667154	4679861	4682234	193	15	3	15	6	129	125	0.395128309567	0.761449113095	0.829	0.708	0.121
1940	OSBPL9	OSBPL9	chr1	+	52195485	52195796	52195485	52195673	52211207	52211303	1940	88	38	75	25	248	125	0.393221359017	0.761449113095	0.539	0.602	-0.063
196	RPE	RPE	chr2	+	210867288	210867507	210867288	210867496	210880696	210880836	196	25	1	24	0	136	125	0.392260276093	0.761449113095	0.958	1.0	-0.042
2160	SPG20	SPG20	chr13	-	36920361	36920646	36920450	36920646	36909157	36909969	2160	11	0	11	1	214	125	0.396729359294	0.761449113095	1.0	0.865	0.135
2184	BCL2L12	BCL2L12	chr19	+	50172280	50172421	50172280	50172372	50173472	50173745	2184	1	135	5	223	174	125	0.394652398624	0.761449113095	0.005	0.016	-0.011
2385	PIGG	PIGG	chr4	+	514844	515062	514844	515038	515448	515730	2385	86	12	130	25	149	125	0.396151076835	0.761449113095	0.857	0.814	0.043
2451	SLC35G2	SLC35G2	chr3	+	136537860	136538205	136537860	136538056	136573284	136574734	2451	10	8	11	15	274	125	0.399122751606	0.761449113095	0.363	0.251	0.112
2578	C14orf159	C14orf159	chr14	+	91580356	91580872	91580356	91580627	91623982	91624034	2578	55	19	51	24	370	125	0.399334310839	0.761449113095	0.494	0.418	0.076
2687	CTSL	CTSL	chr9	+	90340973	90341223	90340973	90341168	90342508	90342644	2687	101	98	50	39	180	125	0.396817680451	0.761449113095	0.417	0.471	-0.054
2785	NPHP1	NPHP1	chr2	-	110922096	110922307	110922264	110922307	110920624	110920712	2785	12	9	4	6	293	125	0.393162748218	0.761449113095	0.363	0.221	0.142
2879	KLF7	KLF7	chr2	-	207988497	207989128	207988699	207989128	207953181	207953305	2879	263	2	236	0	327	125	0.392066770964	0.761449113095	0.98	1.0	-0.02
3053	CTSA	CTSA	chr20	+	44519590	44520064	44519590	44520018	44520207	44520401	3053	3	50	0	12	171	125	0.398625062858	0.761449113095	0.042	0.0	0.042
3064	NOL8	NOL8	chr9	-	95087587	95087876	95087599	95087876	95086304	95086491	3064	11	4	27	5	137	125	0.395927182864	0.761449113095	0.715	0.831	-0.116
3104	HHLA3	HHLA3	chr1	+	70820492	70820794	70820492	70820790	70832126	70832220	3104	6	10	25	25	129	125	0.394139585464	0.761449113095	0.368	0.492	-0.124
549	MAPKAPK5	MAPKAPK5	chr12	+	112326688	112326810	112326688	112326804	112327843	112327948	549	113	125	131	168	131	125	0.399098933831	0.761449113095	0.463	0.427	0.036
599	TJAP1	TJAP1	chr6	+	43466715	43466874	43466715	43466838	43468481	43468510	599	5	66	9	72	161	125	0.393037019072	0.761449113095	0.056	0.088	-0.032
911	TMEM134	TMEM134	chr11	-	67235487	67235563	67235498	67235563	67234971	67235061	911	11	74	9	91	136	125	0.397295491084	0.761449113095	0.12	0.083	0.037
1025	PIGBOS1	PIGBOS1	chr15	-	55611104	55611392	55611128	55611392	55609381	55610065	1025	18	44	20	35	149	125	0.404094806645	0.76165278335	0.256	0.324	-0.068
1125	CCDC90B	CCDC90B	chr11	-	82996595	82997450	82996915	82997450	82991183	82991303	1125	180	162	175	138	445	125	0.402734273584	0.76165278335	0.238	0.263	-0.025
1301	TMEM230	TMEM230	chr20	-	5093388	5093733	5093606	5093733	5092145	5092251	1301	68	1	63	0	343	125	0.400375853902	0.76165278335	0.961	1.0	-0.039
1479	ZNF302	ZNF302	chr19	+	35168543	35168761	35168543	35168701	35169641	35169718	1479	6	1	1	1	185	125	0.40203319479	0.76165278335	0.802	0.403	0.399
1490	NUP98	NUP98	chr11	-	3781717	3781856	3781768	3781856	3774545	3774638	1490	32	109	42	179	176	125	0.400864130991	0.76165278335	0.173	0.143	0.03
2041	VPS52	VPS52	chr6	-	33238913	33239742	33239362	33239742	33237975	33238060	2041	10	69	13	61	574	125	0.403068763168	0.76165278335	0.031	0.044	-0.013
2265	FGFR2	FGFR2	chr10	-	123274630	123274833	123274636	123274833	123263303	123263455	2265	7	4	33	10	131	125	0.403795271143	0.76165278335	0.625	0.759	-0.134
2283	DAG1	DAG1	chr3	+	49507564	49507866	49507564	49507707	49547851	49548252	2283	77	0	72	1	284	125	0.404031122597	0.76165278335	1.0	0.969	0.031
2682	COPS7A	COPS7A	chr12	+	6833149	6833416	6833149	6833318	6833779	6833984	2682	23	23	31	22	223	125	0.403957390745	0.76165278335	0.359	0.441	-0.082
2942	UBE3B	UBE3B	chr12	+	109915427	109915581	109915427	109915569	109919441	109919547	2942	2	30	5	36	137	125	0.402730776095	0.76165278335	0.057	0.112	-0.055
3106	RNASEK	RNASEK	chr17	+	6915735	6916080	6915735	6916076	6916984	6917061	3106	1381	175	1460	203	129	125	0.402783045197	0.76165278335	0.884	0.875	0.009
539	ARL6IP4	ARL6IP4	chr12	+	123465675	123465846	123465675	123465813	123466117	123466426	539	160	50	237	88	158	125	0.400498759927	0.76165278335	0.717	0.681	0.036
1916	TOMM5	TOMM5	chr9	-	37592249	37592636	37592306	37592636	37588411	37588929	1916	7	16	9	34	182	125	0.404957364619	0.762546753703	0.231	0.154	0.077
124	CCBL1	CCBL1	chr9	-	131644175	131644354	131644181	131644354	131607631	131607690	124	10	1	19	5	131	125	0.406850792756	0.762922261839	0.905	0.784	0.121
2400	VWA9	VWA9	chr15	-	65903023	65903486	65903133	65903486	65897466	65897574	2400	10	2	1	1	235	125	0.407533995786	0.762922261839	0.727	0.347	0.38
2516	TEX264	TEX264	chr3	+	51705289	51705563	51705289	51705347	51708286	51708578	2516	4	2	1	2	341	125	0.406684414929	0.762922261839	0.423	0.155	0.268
2981	MRPS14	MRPS14	chr1	-	174992407	174992591	174992499	174992591	174987553	174987712	2981	8	97	7	133	217	125	0.407875954649	0.762922261839	0.045	0.029	0.016
3027	PICK1	PICK1	chr22	+	38453261	38453594	38453261	38453496	38453759	38453857	3027	94	17	139	33	223	125	0.406267672274	0.762922261839	0.756	0.702	0.054
670	SDCBP2-AS1	SDCBP2-AS1	chr20	+	1305986	1306426	1305986	1306173	1353721	1353822	670	7	1	4	2	378	125	0.406057670039	0.762922261839	0.698	0.398	0.3
709	TCF7L2	TCF7L2	chr10	+	114903681	114903784	114903681	114903772	114905769	114905856	709	97	5	188	15	137	125	0.407768606728	0.762922261839	0.947	0.92	0.027
2669	NAT1	NAT1	chr8	+	18069899	18070283	18069899	18070054	18076919	18076998	2669	10	0	25	2	354	125	0.40938300266	0.765012575856	1.0	0.815	0.185
1897	MFSD12	MFSD12	chr19	-	3557103	3557582	3557130	3557582	3550981	3551192	1897	41	3	36	1	152	125	0.410970625899	0.765262855123	0.918	0.967	-0.049
2139	ADAR	ADAR	chr1	-	154562659	154562885	154562737	154562885	154562232	154562404	2139	416	38	685	52	203	125	0.410278353047	0.765262855123	0.871	0.89	-0.019
2212	UPF1	UPF1	chr19	+	18963795	18963913	18963795	18963880	18964060	18964159	2212	23	136	49	231	158	125	0.410668245436	0.765262855123	0.118	0.144	-0.026
64	KRBOX4	KRBOX4	chrX	+	46322632	46322743	46322632	46322728	46330576	46330620	64	10	7	8	10	140	125	0.411075515354	0.765262855123	0.561	0.417	0.144
1456	ADGRG1	ADGRG1	chr16	+	57662137	57662740	57662137	57662714	57675502	57675620	1456	9	70	5	63	151	125	0.411893346569	0.766059216536	0.096	0.062	0.034
1849	ZNF542P	ZNF542P	chr19	+	56886054	56886194	56886054	56886126	56888235	56891196	1849	8	25	12	24	193	125	0.414247933469	0.767165085271	0.172	0.245	-0.073
2009	CCND3	CCND3	chr6	-	41908689	41909586	41909189	41909586	41908107	41908323	2009	6	78	2	162	625	125	0.413933860342	0.767165085271	0.015	0.002	0.013
2439	ZKSCAN8	ZKSCAN8	chr6	+	28116093	28116616	28116093	28116602	28117260	28117402	2439	1	25	0	23	139	125	0.414730611978	0.767165085271	0.035	0.0	0.035
2518	USP5	USP5	chr12	+	6972349	6972541	6972349	6972472	6972993	6973137	2518	27	209	50	314	194	125	0.414054110651	0.767165085271	0.077	0.093	-0.016
301	TRMT2B	TRMT2B	chrX	-	100306772	100307105	100306805	100307105	100297030	100297301	301	6	2	17	12	158	125	0.414820337794	0.767165085271	0.704	0.528	0.176
677	PPP1R2	PPP1R2	chr3	-	195250486	195250584	195250489	195250584	195245814	195245982	677	5	207	3	228	128	125	0.414831629612	0.767165085271	0.023	0.013	0.01
1297	DBNDD2	DBNDD2	chr20	+	44037440	44037676	44037440	44037578	44038571	44039250	1297	35	242	55	460	223	125	0.415439749623	0.767566950385	0.075	0.063	0.012
1701	RWDD3	RWDD3	chr1	+	95709766	95710254	95709766	95710207	95712097	95712213	1701	42	5	35	7	172	125	0.417882705243	0.771354918324	0.859	0.784	0.075
2464	NLRX1	NLRX1	chr11	+	119039421	119039630	119039421	119039603	119042064	119042182	2464	0	2	2	4	152	125	0.418661498962	0.7720668394	0.0	0.291	-0.291
471	HELLS	HELLS	chr10	+	96336418	96336562	96336418	96336466	96341082	96341279	471	21	0	131	4	221	125	0.41957346284	0.77302277769	1.0	0.949	0.051
2629	SLC25A25	SLC25A25	chr9	+	130860760	130861047	130860760	130861004	130863374	130863501	2629	2	102	5	129	168	125	0.420425466806	0.773853601299	0.014	0.028	-0.014
2838	TWF1	TWF1	chr12	-	44199633	44200178	44200023	44200178	44198297	44198375	2838	18	191	37	307	515	125	0.420812447142	0.773853601299	0.022	0.028	-0.006
1557	HCFC1R1	HCFC1R1	chr16	-	3073847	3074287	3074181	3074287	3073474	3073531	1557	130	1	141	0	459	125	0.421527241702	0.773869513312	0.973	1.0	-0.027
30	GMNN	GMNN	chr6	+	24775158	24775472	24775158	24775340	24777449	24777525	30	181	97	380	230	257	125	0.421609154401	0.773869513312	0.476	0.446	0.03
1328	METTL10	METTL10	chr10	-	126477607	126477726	126477611	126477726	126453960	126454177	1328	2	0	4	2	129	125	0.42238813307	0.774454631889	1.0	0.66	0.34
1598	PIGA	PIGA	chrX	-	15349337	15350114	15349995	15350114	15344035	15344168	1598	160	4	409	16	783	125	0.423429050441	0.774454631889	0.865	0.803	0.062
2123	NECAB3	NECAB3	chr20	-	32247302	32247538	32247458	32247538	32246527	32246640	2123	55	2	38	3	281	125	0.423089665252	0.774454631889	0.924	0.849	0.075
2721	SLC38A1	SLC38A1	chr12	-	46662308	46663208	46662647	46663208	46623346	46623422	2721	240	4	337	3	464	125	0.423505231491	0.774454631889	0.942	0.968	-0.026
2040	VPS52	VPS52	chr6	-	33238913	33239742	33239681	33239742	33237975	33238060	2040	95	2	120	5	893	125	0.424273801501	0.77513836851	0.869	0.771	0.098
1031	ZSCAN18	ZSCAN18	chr19	-	58609296	58609730	58609540	58609730	58601231	58601753	1031	2	32	0	17	369	125	0.428373172486	0.775925962371	0.021	0.0	0.021
1327	HDAC9	HDAC9	chr7	+	18535368	18535646	18535368	18535477	18535884	18535947	1327	55	17	22	10	294	125	0.425497109354	0.775925962371	0.579	0.483	0.096
1397	EIF1AD	EIF1AD	chr11	-	65769380	65769637	65769510	65769637	65767773	65767952	1397	58	15	100	19	255	125	0.427883590124	0.775925962371	0.655	0.721	-0.066
1420	DFFB	DFFB	chr1	+	3775281	3775430	3775281	3775408	3782375	3782564	1420	2	14	1	20	147	125	0.426557909725	0.775925962371	0.108	0.041	0.067
1461	ZNF34	ZNF34	chr8	-	146005612	146005665	146005616	146005665	146003823	146003910	1461	4	1	4	0	129	125	0.428645823276	0.775925962371	0.795	1.0	-0.205
2088	FAM3C	FAM3C	chr7	-	121036215	121036422	121036255	121036422	121023010	121023064	2088	61	0	123	2	165	125	0.427703800599	0.775925962371	1.0	0.979	0.021
213	BCL2L11	BCL2L11	chr2	+	111881309	111881716	111881309	111881446	111907620	111907724	213	115	0	112	1	395	125	0.428655636035	0.775925962371	1.0	0.973	0.027
2201	DENND5A	DENND5A	chr11	-	9163486	9163655	9163520	9163655	9160374	9161401	2201	315	16	199	7	159	125	0.426387450946	0.775925962371	0.939	0.957	-0.018
2255	MED18	MED18	chr1	+	28655512	28655691	28655512	28655635	28657107	28657246	2255	48	1	79	4	181	125	0.426976602916	0.775925962371	0.971	0.932	0.039
48	MORC2	MORC2	chr22	-	31363051	31364483	31363807	31364483	31354626	31354680	48	29	76	29	97	881	125	0.428179094889	0.775925962371	0.051	0.041	0.01
2524	FGD5-AS1	FGD5-AS1	chr3	-	14988616	14989012	14988620	14989012	14984285	14987661	2524	19	33	32	74	129	125	0.429202697269	0.776200826369	0.358	0.295	0.063
1428	ZBTB17	ZBTB17	chr1	-	16274785	16274992	16274789	16274992	16273429	16273618	1428	39	3	33	1	129	125	0.43086501964	0.777774722953	0.926	0.97	-0.044
373	ATP6V1G2	ATP6V1G2	chr6	-	31514254	31514625	31514408	31514625	31513885	31513986	373	9	0	10	1	279	125	0.430521113049	0.777774722953	1.0	0.818	0.182
1168	VEGFA	VEGFA	chr6	+	43748468	43748540	43748468	43748522	43749692	43749824	1168	127	23	250	36	143	125	0.432389323784	0.779094157717	0.828	0.859	-0.031
3108	ATG4B	ATG4B	chr2	+	242610726	242610840	242610726	242610820	242611605	242613271	3108	9	163	7	191	145	125	0.432038496107	0.779094157717	0.045	0.031	0.014
1330	MCM8	MCM8	chr20	+	5931297	5931723	5931297	5931669	5932656	5932809	1330	42	28	64	33	179	125	0.433591107644	0.779115219957	0.512	0.575	-0.063
2568	ZNF227	ZNF227	chr19	+	44732598	44732786	44732598	44732725	44738854	44741421	2568	4	5	4	2	186	125	0.433518904347	0.779115219957	0.35	0.573	-0.223
579	RDH13	RDH13	chr19	-	55558472	55558856	55558754	55558856	55555691	55556677	579	5	36	12	55	407	125	0.433258712044	0.779115219957	0.041	0.063	-0.022
1597	PIGA	PIGA	chrX	-	15349711	15350114	15349995	15350114	15344035	15344168	1597	68	4	174	16	409	125	0.434715613794	0.779223476331	0.839	0.769	0.07
3100	TSEN2	TSEN2	chr3	+	12526009	12526379	12526009	12526127	12531282	12531488	3100	5	1	5	3	377	125	0.434841614083	0.779223476331	0.624	0.356	0.268
90	MYCN	MYCN	chr2	+	16080559	16081175	16080559	16080865	16082069	16082976	90	6	0	6	1	435	125	0.434808207712	0.779223476331	1.0	0.633	0.367
1329	METTL10	METTL10	chr10	-	126477607	126477726	126477611	126477726	126463243	126463351	1329	14	55	35	104	129	125	0.436024935346	0.780631698286	0.198	0.246	-0.048
971	TMEM9	TMEM9	chr1	-	201123275	201123683	201123489	201123683	201122985	201123087	971	15	5	22	4	339	125	0.436432768088	0.780650233629	0.525	0.67	-0.145
495	GNL3L	GNL3L	chrX	+	54556643	54556852	54556643	54556735	54558952	54559018	495	14	7	35	11	242	125	0.436832441158	0.780654153261	0.508	0.622	-0.114
1809	NCEH1	NCEH1	chr3	-	172365651	172365904	172365685	172365904	172363412	172363482	1809	38	10	107	20	159	125	0.437699491947	0.780782744945	0.749	0.808	-0.059
2585	MED4	MED4	chr13	-	48669089	48669277	48669195	48669277	48664487	48664554	2585	169	32	246	38	231	125	0.437627845885	0.780782744945	0.741	0.778	-0.037
1554	ARFIP1	ARFIP1	chr4	+	153701088	153701378	153701088	153701243	153711910	153712027	1554	109	2	144	1	260	125	0.438638573749	0.781039128597	0.963	0.986	-0.023
1751	CD151	CD151	chr11	+	832951	833026	832951	833022	834529	834591	1751	416	65	596	81	129	125	0.438511771181	0.781039128597	0.861	0.877	-0.016
1126	CCDC90B	CCDC90B	chr11	-	82996915	82997450	82997142	82997450	82991183	82991303	1126	205	8	166	4	352	125	0.43953595882	0.781220473414	0.901	0.936	-0.035
1467	BCS1L	BCS1L	chr2	+	219524759	219524941	219524759	219524889	219525661	219526030	1467	1	3	10	11	177	125	0.439181916889	0.781220473414	0.191	0.391	-0.2
1174	C8orf59	C8orf59	chr8	-	86131464	86131592	86131551	86131592	86129614	86129731	1174	199	54	302	70	212	125	0.440645183214	0.781777000752	0.685	0.718	-0.033
2904	DPH5	DPH5	chr1	-	101491220	101491362	101491238	101491362	101490864	101491022	2904	7	99	13	126	143	125	0.440560987495	0.781777000752	0.058	0.083	-0.025
1814	FAM173B	FAM173B	chr5	-	10239153	10239468	10239178	10239468	10236589	10236727	1814	2	37	2	84	150	125	0.44156256934	0.782276346554	0.043	0.019	0.024
1899	UBL7-AS1	UBL7-AS1	chr15	+	74753605	74754372	74753605	74754368	74758376	74758471	1899	2	2	2	6	129	125	0.441723252713	0.782276346554	0.492	0.244	0.248
1326	HDAC9	HDAC9	chr7	+	18631138	18631265	18631138	18631259	18633530	18633652	1326	124	16	155	26	131	125	0.442253852053	0.782510419308	0.881	0.85	0.031
1144	CDK18	CDK18	chr1	+	205492610	205492843	205492610	205492753	205493359	205493485	1144	15	24	8	8	215	125	0.442911131699	0.782533030027	0.267	0.368	-0.101
358	ZGPAT	ZGPAT	chr20	+	62339379	62339540	62339379	62339521	62339904	62340516	358	6	2	2	2	144	125	0.443063507836	0.782533030027	0.723	0.465	0.258
2862	ZNF43	ZNF43	chr19	-	22028193	22028308	22028231	22028308	22025946	22026128	2862	6	0	7	1	163	125	0.444491161008	0.784349182587	1.0	0.843	0.157
1162	TAF1	TAF1	chrX	+	70642966	70643114	70642966	70643089	70643823	70643916	1162	1	34	0	63	150	125	0.445641821144	0.784969091235	0.024	0.0	0.024
1302	TMEM230	TMEM230	chr20	-	5093388	5093733	5093606	5093733	5089977	5090091	1302	77	152	95	162	343	125	0.445242906881	0.784969091235	0.156	0.176	-0.02
2234	MEG3	MEG3	chr14	+	101295370	101296124	101295370	101296086	101302503	101302637	2234	43	7	4	0	163	125	0.446848579221	0.786389435117	0.825	1.0	-0.175
2624	SLC50A1	SLC50A1	chr1	+	155108774	155108872	155108774	155108852	155110454	155110574	2624	5	16	3	18	145	125	0.448631269463	0.787410020755	0.212	0.126	0.086
2956	ZNF502	ZNF502	chr3	+	44754134	44754236	44754134	44754232	44756082	44756180	2956	2	11	0	4	129	125	0.448245350371	0.787410020755	0.15	0.0	0.15
837	PEX1	PEX1	chr7	-	92148273	92148392	92148308	92148392	92147454	92147569	837	5	29	5	49	160	125	0.448416556302	0.787410020755	0.119	0.074	0.045
1424	FAM185A	FAM185A	chr7	+	102389398	102390105	102389398	102389864	102392138	102392248	1424	13	3	6	3	366	125	0.449854280675	0.788851613612	0.597	0.406	0.191
1571	HES6	HES6	chr2	-	239148127	239148209	239148167	239148209	239146907	239147892	1571	3	1	3	0	165	125	0.450962516001	0.790089546321	0.694	1.0	-0.306
668	AIF1L	AIF1L	chr9	+	133993142	133993305	133993142	133993234	133995621	133998539	668	586	6	1600	11	196	125	0.453287355426	0.793454871708	0.984	0.989	-0.005
1338	RGS9	RGS9	chr17	+	63173849	63173921	63173849	63173912	63185403	63185433	1338	6	1	5	0	134	125	0.453780126756	0.79361012373	0.848	1.0	-0.152
1575	MID1	MID1	chrX	-	10534927	10535643	10535041	10535643	10491131	10491227	1575	73	4	128	11	239	125	0.454657174236	0.793730391288	0.905	0.859	0.046
2105	ST3GAL3	ST3GAL3	chr1	+	44201903	44202096	44201903	44202051	44280562	44280605	2105	3	13	0	3	170	125	0.454438067433	0.793730391288	0.145	0.0	0.145
1060	PIGT	PIGT	chr20	+	44045156	44045334	44045156	44045294	44047934	44048035	1060	120	13	140	11	165	125	0.458032839815	0.795781359965	0.875	0.906	-0.031
1200	C7orf49	C7orf49	chr7	-	134853500	134853812	134853537	134853812	134850531	134851623	1200	53	1	114	0	162	125	0.45947417521	0.795781359965	0.976	1.0	-0.024
1778	FASTK	FASTK	chr7	-	150775928	150776108	150776009	150776108	150775648	150775788	1778	214	24	247	22	206	125	0.460506106866	0.795781359965	0.844	0.872	-0.028
1831	IFI6	IFI6	chr1	-	27995731	27995857	27995755	27995857	27994968	27995046	1831	10	104	5	79	149	125	0.463925787503	0.795781359965	0.075	0.05	0.025
1848	ZNF542P	ZNF542P	chr19	+	56879489	56879829	56879489	56879589	56880234	56880305	1848	40	2	52	1	365	125	0.458834946787	0.795781359965	0.873	0.947	-0.074
1933	ZNF669	ZNF669	chr1	-	247267240	247267674	247267498	247267674	247265288	247265415	1933	10	29	5	23	383	125	0.458515679381	0.795781359965	0.101	0.066	0.035
1980	STX16	STX16	chr20	+	57226308	57227194	57226308	57227143	57242545	57242653	1980	25	93	39	117	176	125	0.463118928799	0.795781359965	0.16	0.191	-0.031
215	MARCKSL1	MARCKSL1	chr1	-	32801547	32801840	32801772	32801840	32799429	32800698	215	540	0	421	2	350	125	0.464366004763	0.795781359965	1.0	0.987	0.013
2237	TMEM80	TMEM80	chr11	+	695590	695846	695590	695822	698868	698888	2237	14	0	20	1	149	125	0.459649052468	0.795781359965	1.0	0.944	0.056
2393	STRA6	STRA6	chr15	-	74494758	74495220	74495053	74495220	74494495	74494623	2393	60	54	4	6	420	125	0.4621747847	0.795781359965	0.249	0.166	0.083
2478	SCARF1	SCARF1	chr17	-	1548853	1549083	1548890	1549083	1548471	1548533	2478	1	16	2	12	162	125	0.463492485762	0.795781359965	0.046	0.114	-0.068
2515	ZNF101	ZNF101	chr19	+	19788672	19788799	19788672	19788795	19789534	19789595	2515	9	7	11	14	129	125	0.458216318212	0.795781359965	0.555	0.432	0.123
2555	PLRG1	PLRG1	chr4	-	155468162	155468216	155468189	155468216	155467274	155467365	2555	247	8	362	8	152	125	0.459108251577	0.795781359965	0.962	0.974	-0.012
2560	CEP164	CEP164	chr11	+	117251329	117251430	117251329	117251421	117252416	117252584	2560	4	41	2	40	134	125	0.461705320469	0.795781359965	0.083	0.045	0.038
2564	TRAPPC6A	TRAPPC6A	chr19	-	45681350	45681501	45681392	45681501	45668110	45668228	2564	3	7	3	3	167	125	0.459893974629	0.795781359965	0.243	0.428	-0.185
2713	DEF8	DEF8	chr16	+	90015824	90016046	90015824	90015921	90020650	90020784	2713	5	74	4	99	250	125	0.463675805704	0.795781359965	0.033	0.02	0.013
2719	SERPINA1	SERPINA1	chr14	-	94856756	94857029	94856793	94857029	94848928	94849578	2719	0	4	2	12	162	125	0.465151222627	0.795781359965	0.0	0.114	-0.114
2813	PPOX	PPOX	chr1	+	161136180	161136462	161136180	161136401	161136889	161137024	2813	28	2	9	0	186	125	0.456797745925	0.795781359965	0.904	1.0	-0.096
296	YIPF5	YIPF5	chr5	-	143549847	143550278	143550098	143550278	143549409	143549529	296	14	265	9	236	376	125	0.464570588597	0.795781359965	0.017	0.013	0.004
493	EPB41L2	EPB41L2	chr6	-	131190702	131191266	131190951	131191266	131188598	131188721	493	1204	3	1752	8	374	125	0.464927440404	0.795781359965	0.993	0.987	0.006
739	ABHD11	ABHD11	chr7	-	73152657	73152793	73152662	73152793	73151891	73152065	739	131	1	290	5	130	125	0.462574132793	0.795781359965	0.992	0.982	0.01
740	ABHD11	ABHD11	chr7	-	73151550	73152065	73151891	73152065	73151258	73151440	740	303	4	648	13	466	125	0.465010414888	0.795781359965	0.953	0.93	0.023
990	FAM49B	FAM49B	chr8	-	130908917	130909100	130908994	130909100	130891634	130891717	990	1	0	4	4	202	125	0.458023776174	0.795781359965	1.0	0.382	0.618
1936	TCEAL3	TCEAL3	chrX	+	102862833	102862998	102862833	102862986	102863531	102863601	1936	15	43	18	38	137	125	0.465837826747	0.795827750173	0.241	0.302	-0.061
2488	LOC101927151	LOC101927151	chr19	+	28284374	28284558	28284374	28284517	28288661	28289084	2488	22	4	34	10	166	125	0.466347592668	0.795827750173	0.806	0.719	0.087
961	LOC101927027	LOC101927027	chr2	+	179291092	179291388	179291092	179291232	179295496	179295616	961	27	5	27	8	281	125	0.466393961532	0.795827750173	0.706	0.6	0.106
2931	MBD4	MBD4	chr3	-	129156562	129156793	129156650	129156793	129152904	129152979	2931	88	2	110	1	213	125	0.467124937317	0.796383139662	0.963	0.985	-0.022
152	TMEM218	TMEM218	chr11	-	124972532	124972705	124972629	124972705	124972027	124972213	152	22	8	45	11	222	125	0.46781693533	0.796871171716	0.608	0.697	-0.089
1262	SNX12	SNX12	chrX	-	70287991	70288298	70288003	70288298	70282703	70282799	1262	203	3	294	2	137	125	0.469813313669	0.797743381533	0.984	0.993	-0.009
159	TSPAN17	TSPAN17	chr5	+	176083078	176083135	176083078	176083126	176083700	176083817	159	7	193	7	288	134	125	0.469815277413	0.797743381533	0.033	0.022	0.011
2395	CAMK2D	CAMK2D	chr4	-	114378446	114378719	114378490	114378719	114372187	114375671	2395	49	87	85	128	169	125	0.47035621403	0.797743381533	0.294	0.329	-0.035
2573	C18orf54	C18orf54	chr18	+	51888012	51888318	51888012	51888261	51889140	51889291	2573	6	9	20	19	182	125	0.470359896036	0.797743381533	0.314	0.42	-0.106
2689	CTSL	CTSL	chr9	+	90340973	90341313	90340973	90341223	90342508	90342644	2689	176	76	82	42	215	125	0.470154104398	0.797743381533	0.574	0.532	0.042
2260	TBRG4	TBRG4	chr7	-	45151241	45151346	45151262	45151346	45148425	45148886	2260	85	15	113	15	146	125	0.473350465824	0.802122791094	0.829	0.866	-0.037
1117	NME6	NME6	chr3	-	48342759	48342901	48342768	48342901	48339916	48340013	1117	2	15	4	15	134	125	0.474994983634	0.80376416883	0.111	0.199	-0.088
1158	PHRF1	PHRF1	chr11	+	581491	581606	581491	581597	587258	587464	1158	2	1	2	0	134	125	0.475140341551	0.80376416883	0.651	1.0	-0.349
463	CETN3	CETN3	chr5	-	89695174	89695366	89695288	89695366	89689151	89689924	463	238	3	390	8	239	125	0.475546824939	0.80376416883	0.976	0.962	0.014
160	TSPAN17	TSPAN17	chr5	+	176083895	176083957	176083895	176083925	176084518	176086059	160	213	21	297	36	157	125	0.476662929072	0.804944318085	0.89	0.868	0.022
1976	TBXAS1	TBXAS1	chr7	+	139575383	139575465	139575383	139575436	139611023	139611120	1976	2	92	0	59	154	125	0.478242525307	0.804944318085	0.017	0.0	0.017
2895	USP20	USP20	chr9	+	132597695	132597876	132597695	132597778	132612091	132612203	2895	1	15	0	10	223	125	0.477612044404	0.804944318085	0.036	0.0	0.036
2898	POMT1	POMT1	chr9	+	134378288	134378700	134378288	134378460	134379575	134379727	2898	4	16	6	14	365	125	0.478044715086	0.804944318085	0.079	0.128	-0.049
564	SERPINB6	SERPINB6	chr6	-	2971724	2972399	2971825	2972399	2959401	2959576	564	35	0	53	1	226	125	0.478294307131	0.804944318085	1.0	0.967	0.033
712	ZBTB44	ZBTB44	chr11	-	130106687	130106988	130106904	130106988	130103202	130103277	712	69	1	90	3	342	125	0.479090935035	0.805594688706	0.962	0.916	0.046
435	U2AF2	U2AF2	chr19	+	56180448	56180547	56180448	56180535	56180809	56181058	435	138	600	179	851	137	125	0.479733675582	0.805985405341	0.173	0.161	0.012
1500	PAN2	PAN2	chr12	-	56717820	56717969	56717832	56717969	56717590	56717697	1500	8	7	13	18	137	125	0.480690598796	0.806474378081	0.51	0.397	0.113
2815	SYNCRIP	SYNCRIP	chr6	-	86346960	86347074	86346986	86347074	86346684	86346861	2815	948	13	1444	15	151	125	0.480845975933	0.806474378081	0.984	0.988	-0.004
127	FNDC3A	FNDC3A	chr13	+	49765150	49765256	49765150	49765245	49765344	49765520	127	123	2	126	0	136	125	0.481682359926	0.806499705793	0.983	1.0	-0.017
154	ZCCHC17	ZCCHC17	chr1	+	31769828	31770060	31769828	31769922	31791955	31792013	154	8	3	16	3	263	125	0.481437662929	0.806499705793	0.559	0.717	-0.158
2149	CDKN1C	CDKN1C	chr11	-	2905899	2906995	2906863	2906995	2905228	2905364	2149	70	2	21	0	1089	125	0.48229933468	0.806569122162	0.801	1.0	-0.199
781	AHCYL1	AHCYL1	chr1	+	110546569	110547073	110546569	110547062	110551655	110551767	781	30	4	85	7	136	125	0.482545172373	0.806569122162	0.873	0.918	-0.045
2811	CNOT1	CNOT1	chr16	-	58590750	58590897	58590765	58590897	58589687	58589812	2811	147	42	265	88	140	125	0.483629702397	0.807694502983	0.758	0.729	0.029
1680	RBBP5	RBBP5	chr1	-	205064000	205064192	205064114	205064192	205055269	205057943	1680	47	14	64	25	239	125	0.484830774396	0.807782743624	0.637	0.572	0.065
2477	RBM14	RBM14	chr11	+	66391684	66393149	66391684	66391795	66393931	66397397	2477	1557	2	2653	0	1479	125	0.484173650466	0.807782743624	0.985	1.0	-0.015
311	TRAPPC3	TRAPPC3	chr1	-	36614692	36615115	36614937	36615115	36605669	36605767	311	49	217	66	252	370	125	0.48491642298	0.807782743624	0.071	0.081	-0.01
141	QARS	QARS	chr3	-	49141756	49141904	49141805	49141904	49141295	49141405	141	694	10	869	9	174	125	0.485534873737	0.80812753561	0.98	0.986	-0.006
1384	LYPLA1	LYPLA1	chr8	-	54978307	54978373	54978347	54978373	54975887	54975935	1384	441	17	844	40	165	125	0.486918730664	0.809744612213	0.952	0.941	0.011
1075	PLEKHB2	PLEKHB2	chr2	+	131890474	131890588	131890474	131890564	131897739	131897848	1075	42	213	78	342	149	125	0.491382151128	0.810463584277	0.142	0.161	-0.019
1457	ITFG2	ITFG2	chr12	+	2927271	2927519	2927271	2927443	2929251	2929391	1457	3	49	2	63	201	125	0.491599561118	0.810463584277	0.037	0.019	0.018
1679	TAF15	TAF15	chr17	+	34147167	34147252	34147167	34147243	34147335	34147441	1679	726	108	1202	163	134	125	0.490520149983	0.810463584277	0.862	0.873	-0.011
2142	ZNF566	ZNF566	chr19	-	36980375	36980463	36980387	36980463	36967450	36967518	2142	0	1	2	2	137	125	0.488682623043	0.810463584277	0.0	0.477	-0.477
214	BCL2L11	BCL2L11	chr2	+	111881309	111881716	111881309	111881446	111921709	111926022	214	77	1	46	0	395	125	0.490554929256	0.810463584277	0.961	1.0	-0.039
2204	MFSD11	MFSD11	chr17	+	74733582	74734058	74733582	74733965	74734363	74734530	2204	1	2	2	1	218	125	0.490038384934	0.810463584277	0.223	0.534	-0.311
2330	NOP56	NOP56	chr20	+	2636579	2636860	2636579	2636680	2637046	2637195	2330	404	306	626	443	305	125	0.491276964844	0.810463584277	0.351	0.367	-0.016
2399	VWA9	VWA9	chr15	-	65899496	65899780	65899639	65899780	65897466	65897574	2399	196	9	302	10	268	125	0.492601634862	0.810463584277	0.91	0.934	-0.024
2526	RNF7	RNF7	chr3	+	141457050	141457358	141457050	141457351	141462350	141462398	2526	502	60	583	61	132	125	0.492101503158	0.810463584277	0.888	0.901	-0.013
3061	AGER	AGER	chr6	-	32151052	32151165	32151100	32151165	32150890	32150978	3061	5	11	3	12	173	125	0.492715641358	0.810463584277	0.247	0.153	0.094
313	TRAPPC3	TRAPPC3	chr1	-	36614692	36615115	36614937	36615115	36602169	36602923	313	29	7	28	10	370	125	0.492364923707	0.810463584277	0.583	0.486	0.097
443	HMGN3	HMGN3	chr6	-	79911992	79912106	79912033	79912106	79910961	79911443	443	267	217	359	317	166	125	0.490349828019	0.810463584277	0.481	0.46	0.021
950	CLIP4	CLIP4	chr2	+	29338291	29338531	29338291	29338527	29344239	29344387	950	5	0	17	2	129	125	0.491630755715	0.810463584277	1.0	0.892	0.108
1114	BCL7A	BCL7A	chr12	+	122492710	122492895	122492710	122492832	122496997	122499950	1114	14	53	27	79	188	125	0.494271789008	0.810526651874	0.149	0.185	-0.036
1201	C7orf49	C7orf49	chr7	-	134853500	134853812	134853682	134853812	134850531	134851623	1201	295	0	482	2	307	125	0.493168882187	0.810526651874	1.0	0.99	0.01
2188	ZBTB48	ZBTB48	chr1	+	6640050	6640130	6640050	6640109	6640600	6641359	2188	6	0	9	1	146	125	0.494404749972	0.810526651874	1.0	0.885	0.115
44	TNRC6C	TNRC6C	chr17	+	76044925	76047538	76044925	76047529	76060802	76061018	44	1	20	0	12	134	125	0.494366944957	0.810526651874	0.045	0.0	0.045
232	THYN1	THYN1	chr11	-	134123120	134123260	134123192	134123260	134122733	134122810	232	92	41	87	32	197	125	0.494843131987	0.810568733296	0.587	0.633	-0.046
1407	CLCN5	CLCN5	chrX	+	49688015	49688350	49688015	49688091	49689780	49689924	1407	18	10	12	10	384	125	0.497178842989	0.812362102854	0.369	0.281	0.088
140	QARS	QARS	chr3	-	49141789	49141904	49141805	49141904	49141295	49141405	140	44	10	56	9	141	125	0.496775611802	0.812362102854	0.796	0.847	-0.051
514	ARMCX5	ARMCX5	chrX	+	101854425	101854787	101854425	101854775	101856391	101856437	514	4	14	3	19	137	125	0.496471237444	0.812362102854	0.207	0.126	0.081
10	BABAM1	BABAM1	chr19	+	17378184	17378336	17378184	17378325	17379602	17379900	10	175	9	217	15	136	125	0.498794534562	0.813380739183	0.947	0.93	0.017
2118	CNTLN	CNTLN	chr9	+	17134988	17135423	17134988	17135234	17143285	17143374	2118	34	0	59	1	314	125	0.499044699957	0.813380739183	1.0	0.959	0.041
2588	PBK	PBK	chr8	-	27695168	27695612	27695226	27695612	27690572	27690650	2588	170	19	374	34	183	125	0.498766994203	0.813380739183	0.859	0.883	-0.024
1038	HILPDA	HILPDA	chr7	+	128095883	128096077	128095883	128095963	128097254	128098472	1038	72	6	92	5	239	125	0.503137206703	0.816348380628	0.863	0.906	-0.043
1165	GPN3	GPN3	chr12	-	110905930	110906089	110905960	110906089	110902910	110903019	1165	5	122	12	203	155	125	0.503607514362	0.816348380628	0.032	0.046	-0.014
1444	AURKA	AURKA	chr20	-	54966998	54967351	54967209	54967351	54965611	54965721	1444	16	5	77	16	336	125	0.50227733701	0.816348380628	0.543	0.642	-0.099
2121	PRKCSH	PRKCSH	chr19	+	11546077	11546531	11546077	11546527	11546861	11547017	2121	57	427	66	563	129	125	0.502990194568	0.816348380628	0.115	0.102	0.013
2358	ADAMTS14	ADAMTS14	chr10	+	72489857	72490014	72489857	72490005	72492009	72492115	2358	12	30	4	6	134	125	0.503074243167	0.816348380628	0.272	0.383	-0.111
35	VCPKMT	VCPKMT	chr14	-	50582786	50582897	50582797	50582897	50582556	50582629	35	9	14	10	23	136	125	0.503775069919	0.816348380628	0.371	0.286	0.085
609	TMEM254	TMEM254	chr10	+	81841395	81841497	81841395	81841490	81841596	81841700	609	5	4	1	0	132	125	0.50266234366	0.816348380628	0.542	1.0	-0.458
1317	ZCCHC6	ZCCHC6	chr9	-	88969185	88969402	88969295	88969402	88967594	88968145	1317	47	0	71	1	235	125	0.504701103134	0.817174745717	1.0	0.974	0.026
1874	PARD3	PARD3	chr10	-	34636883	34637043	34636892	34637043	34630554	34630744	1874	57	247	76	375	134	125	0.505806211514	0.81828945586	0.177	0.159	0.018
1017	ZNRD1	ZNRD1	chr6	+	30029016	30029190	30029016	30029175	30029291	30029446	1017	4	36	2	33	140	125	0.508965953343	0.818997384654	0.09	0.051	0.039
1755	LIN54	LIN54	chr4	-	83905313	83906029	83905976	83906029	83900035	83900159	1755	113	3	268	11	788	125	0.509446144097	0.818997384654	0.857	0.794	0.063
2114	DNAJC16	DNAJC16	chr1	+	15892576	15892905	15892576	15892675	15893593	15893764	2114	7	48	10	48	355	125	0.509461770989	0.818997384654	0.049	0.068	-0.019
2141	FAAP20	FAAP20	chr1	-	2130192	2132664	2132488	2132664	2129445	2129581	2141	11	1	8	0	2421	125	0.50680644359	0.818997384654	0.362	1.0	-0.638
2672	MYB	MYB	chr6	+	135515493	135515598	135515493	135515589	135516885	135517140	2672	4	0	6	1	134	125	0.508709742612	0.818997384654	1.0	0.848	0.152
2693	SYTL3	SYTL3	chr6	+	159083781	159084410	159083781	159083844	159086426	159086645	2693	29	4	27	2	691	125	0.508188855951	0.818997384654	0.567	0.709	-0.142
291	EIF4B	EIF4B	chr12	+	53428395	53428508	53428395	53428493	53431192	53431406	291	113	1037	140	1405	140	125	0.507821561541	0.818997384654	0.089	0.082	0.007
824	LPIN3	LPIN3	chr20	+	39986521	39986674	39986521	39986597	39986876	39986991	824	23	4	47	5	202	125	0.509579839128	0.818997384654	0.781	0.853	-0.072
1119	NME6	NME6	chr3	-	48342759	48342901	48342785	48342901	48339916	48340013	1119	2	16	4	17	151	125	0.511368911268	0.819191306468	0.094	0.163	-0.069
28	ERC1	ERC1	chr12	+	1100373	1100653	1100373	1100488	1136913	1137738	28	13	12	13	8	290	125	0.510528429109	0.819191306468	0.318	0.412	-0.094
566	SERPINB6	SERPINB6	chr6	-	2971481	2972399	2971825	2972399	2959401	2959576	566	14	0	23	1	469	125	0.510991328882	0.819191306468	1.0	0.86	0.14
715	PCDH7	PCDH7	chr4	+	30921774	30921991	30921774	30921967	31144094	31148423	715	13	4	3	2	149	125	0.511244627745	0.819191306468	0.732	0.557	0.175
1115	SH3YL1	SH3YL1	chr2	-	230546	231191	231022	231191	229965	230044	1115	17	94	37	253	601	125	0.51217183193	0.819408953198	0.036	0.03	0.006
2970	ZNF202	ZNF202	chr11	-	123601194	123601693	123601198	123601693	123600322	123600533	2970	21	8	12	7	129	125	0.512517438479	0.819408953198	0.718	0.624	0.094
342	PPCS	PPCS	chr1	+	42922164	42922744	42922164	42922395	42922917	42923021	342	328	2	373	1	474	125	0.513173631585	0.819408953198	0.977	0.99	-0.013
637	MOCS2	MOCS2	chr5	-	52405080	52405602	52405541	52405602	52404351	52404473	637	21	59	25	88	586	125	0.513159207091	0.819408953198	0.071	0.057	0.014
1185	TUG1	TUG1	chr22	+	31368840	31369587	31368840	31369573	31371155	31375380	1185	92	86	102	109	139	125	0.513655466879	0.819512052762	0.49	0.457	0.033
418	TMEM139	TMEM139	chr7	+	142981991	142982091	142981991	142982067	142983516	142985142	418	8	2	10	1	149	125	0.514077142871	0.819519081655	0.77	0.893	-0.123
1634	ZNF276	ZNF276	chr16	+	89793686	89793765	89793686	89793733	89795642	89795726	1634	24	38	16	33	157	125	0.51461269624	0.819707490199	0.335	0.279	0.056
1035	DGUOK-AS1	DGUOK-AS1	chr2	-	74208235	74208566	74208261	74208566	74185094	74185334	1035	1	1	7	2	151	125	0.515458133951	0.819724514235	0.453	0.743	-0.29
996	CDK11B	CDK11B	chr1	-	1650766	1650894	1650796	1650894	1647784	1647917	996	44	56	51	54	155	125	0.515232088275	0.819724514235	0.388	0.432	-0.044
2611	HNRNPH2	HNRNPH2	chrX	+	100663120	100663307	100663120	100663295	100666923	100669128	2611	249	39	378	51	137	125	0.516831071693	0.821242900328	0.853	0.871	-0.018
328	AADAT	AADAT	chr4	-	171010762	171010887	171010774	171010887	171009546	171009715	328	0	51	1	44	137	125	0.517915307901	0.822300456522	0.0	0.02	-0.02
1961	CXorf40A	CXorf40A	chrX	+	148623563	148623630	148623563	148623611	148626913	148627046	1961	13	39	11	24	144	125	0.518960322548	0.823294081974	0.224	0.285	-0.061
2589	ARL5A	ARL5A	chr2	-	152684644	152685009	152684902	152685009	152671652	152671713	2589	51	1	71	3	383	125	0.520108763502	0.824450049651	0.943	0.885	0.058
1121	TIRAP	TIRAP	chr11	+	126159559	126159728	126159559	126159712	126160697	126160856	1121	1	1	4	1	141	125	0.521735346366	0.825695584418	0.47	0.78	-0.31
1702	RWDD3	RWDD3	chr1	+	95709766	95710271	95709766	95710207	95712311	95712781	1702	20	1	17	2	189	125	0.521445215136	0.825695584418	0.93	0.849	0.081
1193	EIF3C	EIF3C	chr16	-	28725641	28725767	28725671	28725767	28725229	28725419	1193	1	1	4	1	155	125	0.522966698579	0.826977935595	0.446	0.763	-0.317
1234	RCHY1	RCHY1	chr4	-	76439364	76439640	76439450	76439640	76434386	76434506	1234	4	5	6	4	211	125	0.523860406306	0.82736466376	0.322	0.471	-0.149
221	CTNND1	CTNND1	chr11	+	57529233	57529591	57529233	57529540	57561481	57561553	221	77	9	182	16	176	125	0.524053789062	0.82736466376	0.859	0.89	-0.031
2033	THAP5	THAP5	chr7	-	108206273	108206466	108206395	108206466	108202587	108205549	2033	42	5	33	6	247	125	0.524806956296	0.827888242703	0.81	0.736	0.074
3040	ECI1	ECI1	chr16	-	2293318	2293440	2293369	2293440	2293046	2293225	3040	251	3	306	2	176	125	0.525318555412	0.828030210938	0.983	0.991	-0.008
1305	EFCAB11	EFCAB11	chr14	-	90420929	90421121	90421076	90421121	90420249	90420345	1305	36	0	68	1	272	125	0.526797316182	0.829695211693	1.0	0.969	0.031
2298	NFIL3	NFIL3	chr9	-	94186542	94186908	94186690	94186908	94171326	94173188	2298	1	3	0	2	273	125	0.528322015019	0.830764161327	0.132	0.0	0.132
481	PTBP3	PTBP3	chr9	-	115060111	115060196	115060120	115060196	115038123	115038293	481	154	89	222	143	134	125	0.527962479237	0.830764161327	0.617	0.592	0.025
1232	RCHY1	RCHY1	chr4	-	76439406	76439640	76439450	76439640	76434386	76434506	1232	104	5	129	4	169	125	0.529465934559	0.831896876379	0.939	0.96	-0.021
1832	MICA	MICA	chr6	+	31367560	31368560	31367560	31368540	31378319	31378574	1832	12	16	6	12	145	125	0.529935235385	0.831968666903	0.393	0.301	0.092
1256	TTI2	TTI2	chr8	-	33370477	33370703	33370599	33370703	33369484	33370230	1256	1	15	2	13	247	125	0.531614729101	0.831974360666	0.033	0.072	-0.039
1398	EIF1AD	EIF1AD	chr11	-	65769380	65769637	65769510	65769637	65767773	65767877	1398	55	8	86	9	255	125	0.531797403161	0.831974360666	0.771	0.824	-0.053
151	TMEM218	TMEM218	chr11	-	124972532	124972705	124972629	124972705	124972027	124972247	151	21	2	43	7	222	125	0.5325048523	0.831974360666	0.855	0.776	0.079
2215	MSH5	MSH5	chr6	+	31707724	31707997	31707724	31707839	31708230	31708390	2215	7	3	2	2	283	125	0.530992781711	0.831974360666	0.508	0.306	0.202
2551	SKIL	SKIL	chr3	+	170102320	170102553	170102320	170102415	170108010	170108252	2551	170	7	177	5	263	125	0.532904147514	0.831974360666	0.92	0.944	-0.024
512	GSTT2	GSTT2	chr22	-	24324818	24324969	24324888	24324969	24323138	24323226	512	70	1	48	0	195	125	0.532584996406	0.831974360666	0.978	1.0	-0.022
802	CTAGE5	CTAGE5	chr14	+	39746137	39746269	39746137	39746159	39748540	39748562	802	46	8	87	11	235	125	0.532246658683	0.831974360666	0.754	0.808	-0.054
1770	FLAD1	FLAD1	chr1	+	154955769	154956542	154955769	154955873	154960580	154961325	1770	289	3	346	2	794	125	0.533718924264	0.832584564936	0.938	0.965	-0.027
1349	TUBB	TUBB	chr6	+	30689325	30689772	30689325	30689675	30690313	30690422	1349	9	25	9	35	222	125	0.54007779471	0.835130217539	0.169	0.126	0.043
1396	EIF1AD	EIF1AD	chr11	-	65769380	65769637	65769510	65769637	65767773	65767976	1396	53	10	90	22	255	125	0.539297394006	0.835130217539	0.722	0.667	0.055
1786	KLF6	KLF6	chr10	-	3823958	3824406	3823986	3824406	3818187	3821782	1786	683	2	708	7	153	125	0.540453414711	0.835130217539	0.996	0.988	0.008
2116	CCDC74A	CCDC74A	chr2	+	132285406	132285919	132285406	132285793	132287219	132287264	2116	62	93	12	23	251	125	0.536653307535	0.835130217539	0.249	0.206	0.043
2185	ZBTB48	ZBTB48	chr1	+	6640050	6640130	6640050	6640109	6645978	6646090	2185	1	0	1	1	146	125	0.539211833301	0.835130217539	1.0	0.461	0.539
2626	FGFR1	FGFR1	chr8	-	38285863	38285953	38285869	38285953	38285438	38285611	2626	103	173	59	87	131	125	0.53737109087	0.835130217539	0.362	0.393	-0.031
3037	SERPINB8	SERPINB8	chr18	+	61637262	61637421	61637262	61637404	61645532	61645710	3037	14	24	13	30	142	125	0.536200418544	0.835130217539	0.339	0.276	0.063
3087	PPP1R8	PPP1R8	chr1	+	28157324	28157877	28157324	28157757	28159266	28159327	3087	15	6	16	4	245	125	0.538804331267	0.835130217539	0.561	0.671	-0.11
424	DKC1	DKC1	chrX	+	153996576	153997077	153996576	153996707	153997441	153997585	424	10	196	11	369	495	125	0.536860424295	0.835130217539	0.013	0.007	0.006
601	NR2F1-AS1	NR2F1-AS1	chr5	-	92916172	92917026	92916847	92917026	92899069	92899169	601	48	26	26	18	800	125	0.53780155948	0.835130217539	0.224	0.184	0.04
843	MAGED4	MAGED4	chrX	-	51805317	51805760	51805329	51805760	51804922	51805134	843	1	0	1	1	137	125	0.538625661159	0.835130217539	1.0	0.477	0.523
86	CD4	CD4	chr12	+	6923307	6923479	6923307	6923444	6923924	6924158	86	1	1	1	0	160	125	0.539915900205	0.835130217539	0.439	1.0	-0.561
2501	ANKRD42	ANKRD42	chr11	+	82921341	82921461	82921341	82921458	82922336	82922472	2501	45	0	51	1	128	125	0.541061528857	0.835412612166	1.0	0.98	0.02
21	AKAP8L	AKAP8L	chr19	-	15514285	15514526	15514468	15514526	15511960	15512414	21	508	4	417	5	308	125	0.541520085778	0.835463824405	0.981	0.971	0.01
384	ATRAID	ATRAID	chr2	+	27435218	27435475	27435218	27435335	27436044	27436166	384	95	344	104	341	265	125	0.542345763208	0.836080909686	0.115	0.126	-0.011
2958	MKL2	MKL2	chr16	+	14340329	14341364	14340329	14341214	14342782	14342938	2958	112	1	124	0	275	125	0.543773395819	0.837578589696	0.981	1.0	-0.019
349	WDR61	WDR61	chr15	-	78591797	78592068	78591903	78592068	78588016	78588067	349	0	127	4	142	231	125	0.544170203896	0.837578589696	0.0	0.015	-0.015
2801	RABL2A	RABL2A	chr2	+	114398932	114399057	114398932	114399027	114399357	114399441	2801	3	5	1	4	155	125	0.54514386229	0.838420160953	0.326	0.168	0.158
1343	MLLT4	MLLT4	chr6	+	168366436	168366725	168366436	168366533	168369793	168369878	1343	136	0	310	2	317	125	0.547634148208	0.839779662365	1.0	0.984	0.016
1580	DAPK1	DAPK1	chr9	+	90112595	90113022	90112595	90112687	90113884	90114054	1580	150	6	162	9	460	125	0.547738160636	0.839779662365	0.872	0.83	0.042
483	YPEL5	YPEL5	chr2	+	30371110	30371407	30371110	30371171	30379493	30379658	483	180	5	148	6	361	125	0.546844172068	0.839779662365	0.926	0.895	0.031
85	CD4	CD4	chr12	+	6923307	6923466	6923307	6923444	6923924	6924158	85	3	1	2	0	147	125	0.546913530347	0.839779662365	0.718	1.0	-0.282
1145	PCDHGA11	PCDHGA11	chr5	+	140800536	140803227	140800536	140802672	140874373	140874432	1145	129	1	60	0	680	125	0.549783100527	0.842257417656	0.96	1.0	-0.04
2773	HCCS	HCCS	chrX	+	11129405	11129638	11129405	11129543	11130138	11130280	2773	108	7	111	5	220	125	0.551384917876	0.843395622047	0.898	0.927	-0.029
2784	PHF8	PHF8	chrX	-	54012248	54012382	54012339	54012382	54011346	54011660	2784	69	0	87	1	216	125	0.551336262385	0.843395622047	1.0	0.981	0.019
760	COMMD5	COMMD5	chr8	-	146078110	146078452	146078377	146078452	146075550	146076780	760	31	53	31	64	392	125	0.552693059682	0.844738653086	0.157	0.134	0.023
2503	DHCR7	DHCR7	chr11	-	71159335	71159477	71159358	71159477	71158655	71158780	2503	273	33	356	37	148	125	0.553974680267	0.845674510676	0.875	0.89	-0.015
727	RSPRY1	RSPRY1	chr16	+	57220195	57220962	57220195	57220341	57238415	57238920	727	54	3	64	2	746	125	0.554166545438	0.845674510676	0.751	0.843	-0.092
23	USP43	USP43	chr17	+	9604668	9605017	9604668	9605002	9613272	9613431	23	20	6	74	16	140	125	0.555899273832	0.847002462223	0.749	0.805	-0.056
622	SLFN11	SLFN11	chr17	-	33694559	33694719	33694621	33694719	33693965	33694082	622	2	3	0	1	187	125	0.555732977978	0.847002462223	0.308	0.0	0.308
1041	HMGA1	HMGA1	chr6	+	34208513	34208692	34208513	34208659	34210488	34210572	1041	4868	1368	7735	2225	158	125	0.557623357567	0.847543972126	0.738	0.733	0.005
2286	C10orf2	C10orf2	chr10	+	102747292	102749210	102747292	102747370	102749400	102749641	2286	441	1	663	3	1965	125	0.557980832973	0.847543972126	0.966	0.934	0.032
632	ARSA	ARSA	chr22	-	51065983	51066601	51066373	51066601	51065593	51065834	632	202	1	192	2	515	125	0.557589502001	0.847543972126	0.98	0.959	0.021
829	YAP1	YAP1	chr11	+	102076623	102076817	102076623	102076805	102080247	102080295	829	49	122	107	236	137	125	0.557451192718	0.847543972126	0.268	0.293	-0.025
2080	KAT6B	KAT6B	chr10	+	76735156	76736088	76735156	76735212	76737073	76737195	2080	81	5	98	4	1001	125	0.559384219822	0.849019016793	0.669	0.754	-0.085
3077	FGFR4	FGFR4	chr5	+	176520406	176520552	176520406	176520502	176520654	176520776	3077	137	12	176	12	175	125	0.559876702234	0.84911030362	0.891	0.913	-0.022
1406	IL15	IL15	chr4	+	142557748	142558377	142557748	142557901	142577338	142577460	1406	9	14	11	12	601	125	0.560749074562	0.849121960247	0.118	0.16	-0.042
2569	LIG1	LIG1	chr19	-	48623423	48624579	48624426	48624579	48622393	48622447	2569	38	70	54	116	1128	125	0.560585806126	0.849121960247	0.057	0.049	0.008
104	NTMT1	NTMT1	chr9	+	132394928	132395144	132394928	132395080	132396332	132396500	104	518	8	697	14	189	125	0.563234498758	0.850862192423	0.977	0.971	0.006
2499	CFL2	CFL2	chr14	-	35182602	35182767	35182713	35182767	35182265	35182342	2499	258	8	243	10	236	125	0.563110936723	0.850862192423	0.945	0.928	0.017
2680	UNKL	UNKL	chr16	-	1419934	1420358	1420130	1420358	1417656	1417859	2680	4	16	2	14	321	125	0.564064447319	0.850862192423	0.089	0.053	0.036
350	C17orf62	C17orf62	chr17	-	80408408	80408707	80408575	80408707	80407306	80407356	350	0	3	1	6	292	125	0.563595056256	0.850862192423	0.0	0.067	-0.067
507	RBMS1	RBMS1	chr2	-	161143479	161143595	161143488	161143595	161141505	161141555	507	203	168	261	234	134	125	0.563754285511	0.850862192423	0.53	0.51	0.02
1616	FLYWCH2	FLYWCH2	chr16	+	2933195	2933367	2933195	2933273	2945220	2945321	1616	50	1	22	0	219	125	0.564711373512	0.851184295915	0.966	1.0	-0.034
2650	C1D	C1D	chr2	-	68290076	68290159	68290089	68290159	68280192	68280269	2650	5	13	5	20	138	125	0.566280414211	0.852894734287	0.258	0.185	0.073
2950	APEX1	APEX1	chr14	+	20923289	20923553	20923289	20923497	20923736	20923862	2950	692	85	969	109	181	125	0.569658750668	0.857325506752	0.849	0.86	-0.011
2388	PIGG	PIGG	chr4	+	492988	493278	492988	493087	494184	494390	2388	121	4	142	3	316	125	0.572372391081	0.859433773764	0.923	0.949	-0.026
473	HELLS	HELLS	chr10	+	96336418	96336562	96336418	96336466	96342719	96342816	473	6	0	28	2	221	125	0.572101507512	0.859433773764	1.0	0.888	0.112
808	PQBP1	PQBP1	chrX	+	48755194	48755376	48755194	48755365	48755774	48755859	808	22	162	30	262	136	125	0.5716228066	0.859433773764	0.111	0.095	0.016
2997	NRM	NRM	chr6	-	30657801	30658020	30657823	30658020	30657052	30657229	2997	2	68	4	82	147	125	0.574291632106	0.861656810891	0.024	0.04	-0.016
1513	TLE1	TLE1	chr9	-	84267098	84267203	84267128	84267203	84235355	84235472	1513	23	15	25	21	155	125	0.575224822804	0.862071564081	0.553	0.49	0.063
2450	SLC35G2	SLC35G2	chr3	+	136537860	136538470	136537860	136538205	136573284	136574734	2450	27	7	31	11	390	125	0.575884873765	0.862071564081	0.553	0.475	0.078
2675	SLC37A4	SLC37A4	chr11	-	118899931	118900274	118900101	118900274	118898903	118899136	2675	313	0	486	3	295	125	0.575876193747	0.862071564081	1.0	0.986	0.014
814	TUBA1A	TUBA1A	chr12	-	49582199	49583107	49582671	49583107	49580393	49580616	814	21	4	18	2	597	125	0.576347241393	0.862106612411	0.524	0.653	-0.129
2389	PIGG	PIGG	chr4	+	492988	493836	492988	493514	494184	494390	2389	2	13	2	24	447	125	0.577829173227	0.863665522236	0.041	0.023	0.018
1344	MLLT4	MLLT4	chr6	+	168343808	168343874	168343808	168343871	168344081	168344155	1344	152	3	312	9	128	125	0.578674735564	0.863810916652	0.98	0.971	0.009
1538	FAM193A	FAM193A	chr4	+	2696672	2696869	2696672	2696856	2698089	2698320	1538	1	46	0	74	138	125	0.578806092828	0.863810916652	0.019	0.0	0.019
1249	DUS4L	DUS4L	chr7	+	107204401	107204692	107204401	107204504	107207494	107207631	1249	5	1	13	1	313	125	0.582193050188	0.868053159556	0.666	0.838	-0.172
1620	CRYAB	CRYAB	chr11	-	111783828	111783937	111783862	111783937	111782247	111782646	1620	6	1	3	0	159	125	0.582532619295	0.868053159556	0.825	1.0	-0.175
1065	IQCH-AS1	IQCH-AS1	chr15	-	67813831	67814182	67813856	67814182	67811337	67811440	1065	5	4	14	7	150	125	0.583735827008	0.869024905786	0.51	0.625	-0.115
1994	ZNF827	ZNF827	chr4	-	146686130	146686317	146686139	146686317	146684241	146684274	1994	12	10	14	16	134	125	0.58406969228	0.869024905786	0.528	0.449	0.079
1550	CPXM1	CPXM1	chr20	-	2776244	2776542	2776466	2776542	2775922	2776062	1550	736	7	37	0	347	125	0.587349090706	0.872995153564	0.974	1.0	-0.026
2133	SUV39H2	SUV39H2	chr10	+	14938844	14939516	14938844	14938976	14941537	14941684	2133	201	5	391	7	665	125	0.587902754653	0.872995153564	0.883	0.913	-0.03
943	ALKBH8	ALKBH8	chr11	-	107436326	107436461	107436355	107436461	107431490	107431625	943	18	9	17	6	154	125	0.588071582569	0.872995153564	0.619	0.697	-0.078
1954	PTPN13	PTPN13	chr4	+	87685745	87685892	87685745	87685877	87686547	87686641	1954	27	105	25	115	140	125	0.589964270851	0.874756872095	0.187	0.163	0.024
562	SERPINB6	SERPINB6	chr6	-	2971481	2972399	2971724	2972399	2959401	2959576	562	10	31	21	51	368	125	0.590149111775	0.874756872095	0.099	0.123	-0.024
525	XRCC4	XRCC4	chr5	+	82373316	82373481	82373316	82373434	82400728	82400877	525	3	22	2	25	172	125	0.591549869568	0.876171903342	0.09	0.055	0.035
1549	ZNF621	ZNF621	chr3	+	40566368	40566765	40566368	40566529	40567269	40567355	1549	61	2	61	1	361	125	0.592570869368	0.876362339939	0.914	0.955	-0.041
377	ODC1	ODC1	chr2	-	10587599	10587925	10587753	10587925	10585280	10585390	377	8	2	4	2	279	125	0.592279833802	0.876362339939	0.642	0.473	0.169
1271	RAB34	RAB34	chr17	-	27042212	27042294	27042236	27042294	27042049	27042140	1271	807	111	994	147	149	125	0.59394472539	0.877037424506	0.859	0.85	0.009
3056	ERI3	ERI3	chr1	-	44820563	44820951	44820931	44820951	44785299	44785416	3056	12	6	11	8	493	125	0.594367012229	0.877037424506	0.336	0.259	0.077
662	STARD4	STARD4	chr5	-	110848082	110848295	110848088	110848295	110842027	110842077	662	26	2	49	6	131	125	0.593780880755	0.877037424506	0.925	0.886	0.039
2923	SENP1	SENP1	chr12	-	48499184	48499775	48499239	48499775	48495251	48495299	2923	19	5	38	7	180	125	0.59492627944	0.877185313174	0.725	0.79	-0.065
401	SLC35B3	SLC35B3	chr6	-	8435174	8435800	8435460	8435800	8430096	8430390	401	29	6	22	3	411	125	0.595360500235	0.877185313174	0.595	0.69	-0.095
1986	LPPR2	LPPR2	chr19	+	11474388	11474511	11474388	11474495	11474836	11474888	1986	19	30	7	8	141	125	0.596619918178	0.878313591619	0.36	0.437	-0.077
926	ZMYND8	ZMYND8	chr20	-	45867501	45867882	45867639	45867882	45865069	45865260	926	30	44	19	34	263	125	0.597020694914	0.878313591619	0.245	0.21	0.035
303	TRMT2B	TRMT2B	chrX	-	100306772	100307105	100306805	100307105	100296305	100296360	303	2	0	9	2	158	125	0.5979519894	0.879025229926	1.0	0.781	0.219
2522	FGD5-AS1	FGD5-AS1	chr3	-	14988593	14989012	14988616	14989012	14984285	14987661	2522	161	16	254	30	148	125	0.599141512619	0.879861868415	0.895	0.877	0.018
477	GOSR1	GOSR1	chr17	+	28804425	28804504	28804425	28804482	28808160	28808275	477	2	93	4	116	147	125	0.599417097729	0.879861868415	0.018	0.028	-0.01
1691	PHPT1	PHPT1	chr9	+	139743267	139744048	139743267	139744025	139744464	139744589	1691	86	20	75	21	148	125	0.599943660223	0.879977108796	0.784	0.751	0.033
1816	RBM12	RBM12	chr20	-	34252681	34252878	34252723	34252878	34246851	34246936	1816	57	3	105	8	167	125	0.601479181421	0.881570979336	0.934	0.908	0.026
2364	NPL	NPL	chr1	+	182775279	182775666	182775279	182775367	182781290	182781348	2364	4	5	3	2	424	125	0.602603165015	0.882559743542	0.191	0.307	-0.116
1483	ZNF302	ZNF302	chr19	+	35168543	35168761	35168543	35168738	35169641	35169718	1483	6	3	1	0	148	125	0.603077979394	0.882596983256	0.628	1.0	-0.372
298	MLH1	MLH1	chr3	+	37042445	37042544	37042445	37042539	37045891	37045965	298	82	4	93	3	130	125	0.604520851582	0.883392077758	0.952	0.968	-0.016
937	TXNRD1	TXNRD1	chr12	+	104680459	104681124	104680459	104680887	104705067	104705190	937	102	69	122	92	362	125	0.604209101704	0.883392077758	0.338	0.314	0.024
616	TMEM177	TMEM177	chr2	+	120436742	120437193	120436742	120436801	120438407	120439694	616	10	4	19	11	517	125	0.605864406802	0.884697170973	0.377	0.295	0.082
2686	CTSL	CTSL	chr9	+	90340973	90341313	90340973	90341168	90342508	90342644	2686	201	98	90	39	270	125	0.606423971413	0.884856374335	0.487	0.517	-0.03
3085	CXXC1	CXXC1	chr18	-	47811089	47811209	47811101	47811209	47810747	47810932	3085	6	92	10	116	137	125	0.607536335914	0.885821353924	0.056	0.073	-0.017
1699	RWDD3	RWDD3	chr1	+	95709766	95710271	95709766	95710254	95712097	95712213	1699	7	23	4	19	142	125	0.608122923029	0.886018858182	0.211	0.156	0.055
927	HPS5	HPS5	chr11	-	18343492	18343721	18343679	18343721	18333460	18333571	927	23	3	42	8	312	125	0.610053115216	0.888172215185	0.754	0.678	0.076
2509	BPTF	BPTF	chr17	+	65941524	65942441	65941524	65942012	65943841	65943924	2509	136	78	160	83	554	125	0.611665940086	0.889202003204	0.282	0.303	-0.021
2800	LOC100288798	LOC100288798	chr12	+	46777458	46777496	46777458	46777478	46781529	46781755	2800	6	1	9	3	143	125	0.611347052667	0.889202003204	0.84	0.724	0.116
1161	TAF1	TAF1	chrX	+	70678090	70678216	70678090	70678207	70678999	70679101	1161	13	1	5	0	134	125	0.616870068442	0.891898913139	0.924	1.0	-0.076
1763	CCDC120	CCDC120	chrX	+	48916496	48916626	48916496	48916590	48919489	48919648	1763	19	9	41	15	161	125	0.616704976915	0.891898913139	0.621	0.68	-0.059
2092	IL4I1	IL4I1	chr19	-	50432582	50432796	50432606	50432796	50430950	50431072	2092	118	6	150	10	149	125	0.615389407291	0.891898913139	0.943	0.926	0.017
2151	CYB5D2	CYB5D2	chr17	+	4046461	4047299	4046461	4046607	4053184	4053325	2151	84	8	71	5	817	125	0.617608208691	0.891898913139	0.616	0.685	-0.069
2391	PIGG	PIGG	chr4	+	492988	493514	492988	493087	494184	494390	2391	90	4	101	3	552	125	0.615365030266	0.891898913139	0.836	0.884	-0.048
2708	EZH2	EZH2	chr7	-	148543561	148543690	148543588	148543690	148529725	148529842	2708	81	18	126	33	152	125	0.61717474987	0.891898913139	0.787	0.758	0.029
2810	HYI	HYI	chr1	-	43919056	43919168	43919083	43919168	43917875	43917990	2810	123	15	186	27	152	125	0.61423402297	0.891898913139	0.871	0.85	0.021
3050	LOC81691	LOC81691	chr16	+	20817766	20818139	20817766	20818027	20818273	20818413	3050	0	1	4	9	237	125	0.61526334122	0.891898913139	0.0	0.19	-0.19
627	ZNF501	ZNF501	chr3	+	44771097	44771507	44771097	44771214	44772967	44773052	627	9	4	4	3	418	125	0.617365205023	0.891898913139	0.402	0.285	0.117
2994	ARHGDIA	ARHGDIA	chr17	-	79827205	79827501	79827417	79827501	79827048	79827112	2994	1257	6	2450	15	337	125	0.618261360911	0.892186122578	0.987	0.984	0.003
1140	ZNF529-AS1	ZNF529-AS1	chr19	+	37063971	37064457	37063971	37064427	37065722	37065802	1140	8	5	12	5	155	125	0.61905102431	0.892620063808	0.563	0.659	-0.096
1591	MAPK10	MAPK10	chr4	-	87115461	87115560	87115488	87115560	87080450	87080620	1591	7	18	2	3	152	125	0.619992002149	0.892620063808	0.242	0.354	-0.112
2716	SERPINA1	SERPINA1	chr14	-	94855137	94855347	94855155	94855347	94854896	94855000	2716	1	1	3	1	143	125	0.619659132651	0.892620063808	0.466	0.724	-0.258
691	ATP2A1-AS1	ATP2A1-AS1	chr16	-	28890809	28891242	28890862	28891242	28890277	28890428	691	1	4	8	17	178	125	0.620380034164	0.892620063808	0.149	0.248	-0.099
2746	LOC374443	LOC374443	chr12	+	9800642	9801529	9800642	9800924	9806278	9806404	2746	54	14	44	9	730	125	0.620960650224	0.892801403397	0.398	0.456	-0.058
1105	ADRM1	ADRM1	chr20	+	60877951	60878105	60877951	60878101	60878623	60878837	1105	256	32	275	39	129	125	0.622687691269	0.893322589958	0.886	0.872	0.014
1522	SIKE1	SIKE1	chr1	-	115323007	115323308	115323069	115323308	115321762	115321905	1522	4	7	2	6	187	125	0.622568478557	0.893322589958	0.276	0.182	0.094
753	KIAA1033	KIAA1033	chr12	+	105527547	105527677	105527547	105527674	105531663	105531789	753	2	106	4	136	128	125	0.621778611774	0.893322589958	0.018	0.028	-0.01
1829	IFI6	IFI6	chr1	-	27995743	27995857	27995755	27995857	27994968	27995046	1829	41	104	27	79	137	125	0.6247541848	0.89404623682	0.265	0.238	0.027
1852	ZNF33B	ZNF33B	chr10	-	43127737	43127887	43127742	43127887	43127376	43127472	1852	1	26	1	55	130	125	0.624353458318	0.89404623682	0.036	0.017	0.019
2178	RFWD2	RFWD2	chr1	-	176132950	176133027	176132962	176133027	176132004	176132124	2178	79	28	113	46	137	125	0.625012975129	0.89404623682	0.72	0.691	0.029
99	GAA	GAA	chr17	+	78075354	78075689	78075354	78075424	78078353	78078931	99	10	6	3	3	390	125	0.624155749245	0.89404623682	0.348	0.243	0.105
101	NTMT1	NTMT1	chr9	+	132388431	132388600	132388431	132388574	132394928	132395144	101	9	248	10	348	151	125	0.625578075986	0.894203305121	0.029	0.023	0.006
1842	SSBP1	SSBP1	chr7	+	141438120	141438375	141438120	141438210	141438923	141438990	1842	83	227	110	327	290	125	0.62613755807	0.894352119309	0.136	0.127	0.009
587	ATG9A	ATG9A	chr2	-	220088590	220088744	220088649	220088744	220088306	220088486	587	250	4	275	3	184	125	0.628428948956	0.896972714934	0.977	0.984	-0.007
1024	PIGBOS1	PIGBOS1	chr15	-	55611061	55611392	55611104	55611392	55609381	55610065	1024	36	13	24	11	168	125	0.631329183652	0.899151933787	0.673	0.619	0.054
2314	SMIM22	SMIM22	chr16	+	4845948	4846049	4845948	4846034	4846190	4846492	2314	5	3	12	11	140	125	0.630639913732	0.899151933787	0.598	0.493	0.105
2722	SLC38A1	SLC38A1	chr12	-	46662308	46663208	46662647	46663208	46636982	46637097	2722	312	83	534	153	464	125	0.631302990118	0.899151933787	0.503	0.485	0.018
2263	TRRAP	TRRAP	chr7	+	98580886	98581115	98580886	98581082	98581715	98581981	2263	25	64	42	93	158	125	0.63236147389	0.899519993343	0.236	0.263	-0.027
573	HUS1	HUS1	chr7	-	48019006	48019222	48019064	48019222	48018285	48018413	573	8	39	23	90	183	125	0.632503620574	0.899519993343	0.123	0.149	-0.026
964	CDK10	CDK10	chr16	+	89753075	89753205	89753075	89753167	89756960	89757032	964	34	7	21	3	163	125	0.633021976019	0.899605760421	0.788	0.843	-0.055
2790	DCTD	DCTD	chr4	-	183838440	183838630	183838463	183838630	183836613	183836728	2790	45	36	71	65	148	125	0.635273829933	0.900200434335	0.514	0.48	0.034
2840	MAPKAPK3	MAPKAPK3	chr3	+	50654561	50654672	50654561	50654657	50654944	50655215	2840	16	35	19	34	140	125	0.634212626107	0.900200434335	0.29	0.333	-0.043
2965	PFDN6	PFDN6	chr6	+	33257373	33257405	33257373	33257397	33257546	33257697	2965	23	35	35	45	133	125	0.634540799259	0.900200434335	0.382	0.422	-0.04
699	PCSK9	PCSK9	chr1	+	55523708	55523882	55523708	55523830	55524171	55524320	699	126	5	273	14	177	125	0.634994650605	0.900200434335	0.947	0.932	0.015
1148	COMMD6	COMMD6	chr13	-	76111619	76111811	76111634	76111811	76104249	76104402	1148	2	2	2	4	140	125	0.639416254521	0.90084037521	0.472	0.309	0.163
1312	ZNF146	ZNF146	chr19	+	36705503	36706098	36705503	36706057	36719649	36719721	1312	41	15	31	14	166	125	0.638793833165	0.90084037521	0.673	0.625	0.048
1453	TMEM175	TMEM175	chr4	+	941903	942403	941903	941942	944208	944306	1453	22	15	24	13	586	125	0.637703733809	0.90084037521	0.238	0.283	-0.045
168	TYSND1	TYSND1	chr10	-	71905176	71906496	71906288	71906496	71897736	71899897	168	50	5	52	7	1237	125	0.639033848903	0.90084037521	0.503	0.429	0.074
2077	C3orf17	C3orf17	chr3	-	112732795	112732879	112732799	112732879	112729891	112730253	2077	1	2	0	1	129	125	0.638906373392	0.90084037521	0.326	0.0	0.326
2252	ZNF484	ZNF484	chr9	-	95640101	95640320	95640171	95640320	95637296	95637341	2252	2	2	2	4	195	125	0.637188325027	0.90084037521	0.391	0.243	0.148
2616	FAM65C	FAM65C	chr20	-	49307477	49308067	49307662	49308067	49247274	49247393	2616	1	15	0	5	310	125	0.640312201524	0.90084037521	0.026	0.0	0.026
2757	HAP1	HAP1	chr17	-	39888946	39889050	39888970	39889050	39888481	39888646	2757	1	2	0	1	149	125	0.637164799205	0.90084037521	0.296	0.0	0.296
2821	LINC01140	LINC01140	chr1	+	87597608	87597942	87597608	87597935	87599296	87599401	2821	2	0	5	1	132	125	0.640311598941	0.90084037521	1.0	0.826	0.174
485	DMXL1	DMXL1	chr5	+	118433673	118435111	118433673	118433799	118437629	118437701	485	19	31	24	47	1437	125	0.64009359232	0.90084037521	0.051	0.043	0.008
2426	FBXO43	FBXO43	chr8	-	101157234	101158099	101157278	101158099	101152910	101154396	2426	4	2	2	2	169	125	0.641224605202	0.901478256705	0.597	0.425	0.172
1777	AKT2	AKT2	chr19	-	40771128	40771258	40771165	40771258	40762832	40762961	1777	274	5	440	6	162	125	0.642766599217	0.902039980507	0.977	0.983	-0.006
2752	NSUN4	NSUN4	chr1	+	46806849	46807537	46806849	46807169	46810472	46810816	2752	2	1	5	1	493	125	0.643002022765	0.902039980507	0.336	0.559	-0.223
792	LAT2	LAT2	chr7	+	73629151	73629340	73629151	73629270	73630276	73630399	792	2	1	1	0	195	125	0.642720443602	0.902039980507	0.562	1.0	-0.438
1199	C7orf49	C7orf49	chr7	-	134853537	134853812	134853682	134853812	134850531	134851623	1199	244	0	369	2	270	125	0.645324450604	0.903362238764	1.0	0.988	0.012
1335	PMEPA1	PMEPA1	chr20	-	56285515	56285670	56285522	56285670	56234598	56234753	1335	36	9	46	9	132	125	0.644542998998	0.903362238764	0.791	0.829	-0.038
1927	DHX16	DHX16	chr6	-	30640411	30640830	30640732	30640830	30638812	30639051	1927	193	2	187	3	446	125	0.645222066401	0.903362238764	0.964	0.946	0.018
1934	CUL7	CUL7	chr6	-	43019850	43020534	43019946	43020534	43019349	43019501	1934	60	121	43	97	221	125	0.64628492793	0.904062392062	0.219	0.2	0.019
2767	PPP4R3A	PPP4R3A	chr14	-	91942154	91942310	91942193	91942310	91939582	91939714	2767	116	42	141	57	164	125	0.64714345153	0.904360441771	0.678	0.653	0.025
845	AKT1S1	AKT1S1	chr19	-	50380281	50380644	50380493	50380644	50376173	50376559	845	139	6	126	4	337	125	0.647418931329	0.904360441771	0.896	0.921	-0.025
2553	ZNF37A	ZNF37A	chr10	+	38384465	38384561	38384465	38384557	38384671	38384732	2553	11	14	19	19	129	125	0.64821252609	0.904825445089	0.432	0.492	-0.06
1750	RTEL1	RTEL1	chr20	+	62326680	62327003	62326680	62326833	62327130	62327606	1750	55	27	100	56	295	125	0.64987380496	0.905917042899	0.463	0.431	0.032
2468	USP8	USP8	chr15	+	50716573	50716851	50716573	50716711	50731205	50731374	2468	51	27	70	32	265	125	0.649917063872	0.905917042899	0.471	0.508	-0.037
633	PSMC3IP	PSMC3IP	chr17	-	40726116	40726228	40726213	40726228	40725495	40725641	633	83	21	180	52	222	125	0.650553652776	0.906161258193	0.69	0.661	0.029
2098	GMPR2	GMPR2	chr14	+	24701627	24702053	24701627	24701994	24702424	24702546	2098	40	87	71	172	184	125	0.65257110131	0.906803975378	0.238	0.219	0.019
2270	RPS14	RPS14	chr5	-	149829048	149829319	149829054	149829319	149827147	149827298	2270	17	9	29	12	131	125	0.653323638065	0.906803975378	0.643	0.698	-0.055
341	PPCS	PPCS	chr1	+	42922917	42923238	42922917	42923021	42925273	42926901	341	16	160	23	269	342	125	0.653269379302	0.906803975378	0.035	0.03	0.005
559	TSEN15	TSEN15	chr1	+	184041290	184041444	184041290	184041328	184041960	184043344	559	22	7	33	8	241	125	0.651824868387	0.906803975378	0.62	0.681	-0.061
8	TAZ	TAZ	chrX	+	153641543	153641695	153641543	153641589	153641818	153641904	8	5	75	6	120	231	125	0.652184873288	0.906803975378	0.035	0.026	0.009
2206	FAM60A	FAM60A	chr12	-	31457915	31458057	31457919	31458057	31451010	31451158	2206	66	49	109	90	129	125	0.655424069965	0.907494275691	0.566	0.54	0.026
2459	ZCCHC7	ZCCHC7	chr9	+	37120468	37120624	37120468	37120620	37126308	37126939	2459	8	28	13	36	129	125	0.65566923483	0.907494275691	0.217	0.259	-0.042
290	RB1CC1	RB1CC1	chr8	-	53540591	53540728	53540600	53540728	53537276	53537347	290	47	30	32	24	134	125	0.655530221888	0.907494275691	0.594	0.554	0.04
98	NMRAL1	NMRAL1	chr16	-	4524410	4524651	4524423	4524651	4524093	4524167	98	66	22	83	32	138	125	0.655051842023	0.907494275691	0.731	0.701	0.03
1915	TOMM5	TOMM5	chr9	-	37592306	37592636	37592408	37592636	37588411	37588929	1915	35	759	68	1336	227	125	0.656762162522	0.907727577194	0.025	0.027	-0.002
80	PGAP2	PGAP2	chr11	+	3845499	3845685	3845499	3845594	3846249	3846358	80	18	18	29	35	216	125	0.656346479845	0.907727577194	0.367	0.324	0.043
608	TMEM254	TMEM254	chr10	+	81839000	81839448	81839000	81839063	81841596	81841700	608	8	7	14	9	510	125	0.658065739726	0.908889671464	0.219	0.276	-0.057
489	ZKSCAN7	ZKSCAN7	chr3	+	44596666	44597010	44596666	44596973	44598421	44598962	489	3	7	4	6	162	125	0.659367440891	0.909408464824	0.249	0.34	-0.091
852	PUM1	PUM1	chr1	-	31422973	31423108	31422979	31423108	31418192	31418330	852	163	131	189	163	131	125	0.659117076082	0.909408464824	0.543	0.525	0.018
2745	LOC374443	LOC374443	chr12	+	9809163	9809293	9809163	9809245	9809516	9811010	2745	11	10	9	6	173	125	0.661476665758	0.911677313368	0.443	0.52	-0.077
1443	AURKA	AURKA	chr20	-	54967209	54967351	54967223	54967351	54965611	54965721	1443	5	12	17	31	139	125	0.662266753356	0.911858853466	0.273	0.33	-0.057
522	APOE	APOE	chr19	+	45409005	45409180	45409005	45409098	45409858	45409924	522	4	49	4	68	207	125	0.662536957177	0.911858853466	0.047	0.034	0.013
2661	NEIL2	NEIL2	chr8	+	11627171	11627844	11627171	11627300	11628954	11629094	2661	65	11	58	12	669	125	0.664215600434	0.912889740554	0.525	0.475	0.05
867	RCC1	RCC1	chr1	+	28835341	28835417	28835341	28835413	28843236	28843379	867	60	4	55	5	129	125	0.664084171399	0.912889740554	0.936	0.914	0.022
2460	ZCCHC7	ZCCHC7	chr9	+	37120594	37120891	37120594	37120773	37126308	37126939	2460	1	2	4	4	243	125	0.665004325062	0.913334611484	0.205	0.34	-0.135
46	RUSC2	RUSC2	chr9	+	35546426	35548532	35546426	35548207	35555056	35555698	46	204	0	223	1	450	125	0.665824296155	0.913821745387	1.0	0.984	0.016
1990	MICAL2	MICAL2	chr11	+	12159936	12160011	12159936	12160007	12183625	12183966	1990	47	117	47	130	129	125	0.666689029927	0.914369591324	0.28	0.259	0.021
129	HMBS	HMBS	chr11	+	118955586	118955867	118955586	118955776	118958964	118959018	129	9	135	15	186	216	125	0.669501415096	0.917586028785	0.037	0.045	-0.008
2858	C11orf74	C11orf74	chr11	+	36616042	36616191	36616042	36616142	36631630	36631789	2858	27	17	14	11	174	125	0.670089043557	0.917750963421	0.533	0.478	0.055
297	ZFAND1	ZFAND1	chr8	-	82633461	82633539	82633483	82633539	82630416	82630459	297	72	6	95	10	147	125	0.670936241425	0.918270925546	0.911	0.89	0.021
2535	OXLD1	OXLD1	chr17	-	79633175	79633667	79633179	79633667	79632065	79632614	2535	9	3	8	4	129	125	0.671534588874	0.918449813752	0.744	0.66	0.084
271	OSBPL5	OSBPL5	chr11	-	3186445	3186582	3186452	3186582	3150242	3150399	271	14	1	7	1	132	125	0.672345540089	0.918919026259	0.93	0.869	0.061
3111	BCL2L1	BCL2L1	chr20	-	30309457	30310151	30309646	30310151	30252260	30253889	3111	2541	52	4852	92	314	125	0.672829466764	0.918940940699	0.951	0.955	-0.004
1093	RAB23	RAB23	chr6	-	57086523	57087112	57086992	57087112	57075023	57075243	1093	126	8	61	5	594	125	0.67473492886	0.919494194706	0.768	0.72	0.048
1690	PHPT1	PHPT1	chr9	+	139743267	139744042	139743267	139744025	139744464	139744589	1690	812	20	744	21	142	125	0.676043593256	0.919494194706	0.973	0.969	0.004
1768	SHISA5	SHISA5	chr3	-	48538569	48538726	48538590	48538726	48520585	48520666	1768	152	0	152	2	146	125	0.675579788993	0.919494194706	1.0	0.985	0.015
1886	FAM104B	FAM104B	chrX	-	55185554	55185661	55185558	55185661	55171677	55172744	1886	15	11	22	20	129	125	0.675679289902	0.919494194706	0.569	0.516	0.053
2595	TNFAIP3	TNFAIP3	chr6	+	138188324	138188679	138188324	138188631	138192349	138192659	2595	76	66	79	62	173	125	0.674378450069	0.919494194706	0.454	0.479	-0.025
2989	MRPL9	MRPL9	chr1	-	151735425	151735622	151735465	151735622	151734851	151734976	2989	4	217	1	299	165	125	0.674661291761	0.919494194706	0.014	0.003	0.011
1106	ADRM1	ADRM1	chr20	+	60877951	60878105	60877951	60878101	60881252	60881376	1106	3	1	3	2	129	125	0.678586462323	0.920403185085	0.744	0.592	0.152
1167	VEGFA	VEGFA	chr6	+	43748468	43748591	43748468	43748522	43749692	43749824	1167	2	23	2	36	194	125	0.677902119603	0.920403185085	0.053	0.035	0.018
1859	ANAPC11	ANAPC11	chr17	+	79852342	79852500	79852342	79852462	79857795	79858409	1859	6	467	11	684	163	125	0.677427159135	0.920403185085	0.01	0.012	-0.002
2609	ACSF2	ACSF2	chr17	+	48538602	48538731	48538602	48538648	48538993	48539047	2609	75	3	149	8	208	125	0.678272518006	0.920403185085	0.938	0.918	0.02
2480	SBSN	SBSN	chr19	-	36017545	36019253	36018808	36019253	36015760	36015826	2480	6	1	2	0	1388	125	0.679302832922	0.920738967466	0.351	1.0	-0.649
1230	RCHY1	RCHY1	chr4	-	76434029	76434145	76434033	76434145	76419310	76419389	1230	64	9	112	13	129	125	0.681819948275	0.922496262211	0.873	0.893	-0.02
1389	BRD8	BRD8	chr5	-	137513254	137513356	137513259	137513356	137507753	137507823	1389	0	140	2	121	130	125	0.681397713074	0.922496262211	0.0	0.016	-0.016
972	TMEM9	TMEM9	chr1	-	201123275	201123683	201123576	201123683	201122985	201123087	972	15	3	22	3	426	125	0.682008438254	0.922496262211	0.595	0.683	-0.088
1331	ZBTB7B	ZBTB7B	chr1	+	154975105	154975162	154975105	154975145	154975318	154975419	1331	10	1	5	1	142	125	0.68278650708	0.922913076328	0.898	0.815	0.083
1157	PHRF1	PHRF1	chr11	+	581491	581606	581491	581597	581964	582081	1157	26	2	26	3	134	125	0.684206743067	0.923323244303	0.924	0.89	0.034
29	GMNN	GMNN	chr6	+	24775158	24775472	24775158	24775264	24777449	24777525	29	232	0	486	2	333	125	0.684500327752	0.923323244303	1.0	0.989	0.011
445	DDX46	DDX46	chr5	+	134152119	134152296	134152119	134152293	134153185	134153404	445	112	46	179	67	128	125	0.684132727699	0.923323244303	0.704	0.723	-0.019
1172	TDRKH	TDRKH	chr1	-	151762855	151763010	151762880	151763010	151755374	151755525	1172	10	7	15	8	150	125	0.69003119065	0.923487009962	0.543	0.61	-0.067
1243	CCDC58	CCDC58	chr3	-	122101994	122102078	122102020	122102078	122090521	122090647	1243	5	69	11	121	151	125	0.692457321583	0.923487009962	0.057	0.07	-0.013
1440	AURKA	AURKA	chr20	-	54967209	54967351	54967223	54967351	54963211	54963258	1440	15	19	30	45	139	125	0.690222799768	0.923487009962	0.415	0.375	0.04
1465	BCS1L	BCS1L	chr2	+	219524378	219524523	219524378	219524466	219525661	219526030	1465	2	14	4	19	182	125	0.692266608233	0.923487009962	0.089	0.126	-0.037
1624	CELF2	CELF2	chr10	+	11356101	11356233	11356101	11356221	11363169	11363349	1624	23	23	51	44	137	125	0.685245946173	0.923487009962	0.477	0.514	-0.037
181	TBC1D7	TBC1D7	chr6	-	13328527	13328815	13328687	13328815	13327018	13327138	181	16	12	15	14	285	125	0.688084226589	0.923487009962	0.369	0.32	0.049
1982	PEX11B	PEX11B	chr1	+	145516164	145516456	145516164	145516452	145517272	145517388	1982	83	2	115	4	129	125	0.686691389001	0.923487009962	0.976	0.965	0.011
2190	CASP8AP2	CASP8AP2	chr6	+	90539618	90539825	90539618	90539653	90556280	90556363	2190	13	1	15	2	297	125	0.693271237171	0.923487009962	0.845	0.759	0.086
2194	MFAP3	MFAP3	chr5	+	153418518	153418868	153418518	153418571	153429116	153429577	2194	6	11	10	14	422	125	0.690059676887	0.923487009962	0.139	0.175	-0.036
2492	MAP3K4	MAP3K4	chr6	+	161514804	161514883	161514804	161514871	161518111	161518208	2492	24	23	40	33	137	125	0.693327334657	0.923487009962	0.488	0.525	-0.037
2753	NSUN4	NSUN4	chr1	+	46810472	46810816	46810472	46810634	46818539	46818700	2753	124	6	132	8	307	125	0.690567520588	0.923487009962	0.894	0.87	0.024
279	METTL23	METTL23	chr17	+	74722911	74723295	74722911	74723260	74725771	74725876	279	8	16	7	18	160	125	0.693932214374	0.923487009962	0.281	0.233	0.048
47	CARF	CARF	chr2	+	203776940	203777825	203776940	203777047	203782599	203782766	47	2	2	2	1	903	125	0.694025879177	0.923487009962	0.122	0.217	-0.095
504	GSG1	GSG1	chr12	-	13241671	13241843	13241795	13241843	13240840	13240993	504	1	0	13	4	249	125	0.693775096999	0.923487009962	1.0	0.62	0.38
555	VIPAS39	VIPAS39	chr14	-	77923437	77923983	77923837	77923983	77920352	77920445	555	19	30	21	39	525	125	0.687976643332	0.923487009962	0.131	0.114	0.017
611	METTL6	METTL6	chr3	-	15468880	15469054	15468908	15469054	15467793	15468142	611	0	66	1	65	153	125	0.686465990128	0.923487009962	0.0	0.012	-0.012
613	SMC2	SMC2	chr9	+	106856540	106856767	106856540	106856758	106857604	106857833	613	22	26	32	44	134	125	0.687279697099	0.923487009962	0.441	0.404	0.037
694	PDCD6	PDCD6	chr5	+	306716	306875	306716	306869	314531	315089	694	9	0	35	1	131	125	0.691414852146	0.923487009962	1.0	0.971	0.029
762	POLL	POLL	chr10	-	103347641	103348027	103347960	103348027	103347002	103347163	762	36	8	44	12	444	125	0.692748498286	0.923487009962	0.559	0.508	0.051
763	POLL	POLL	chr10	-	103347578	103348027	103347960	103348027	103347002	103347163	763	37	8	68	12	507	125	0.69206628723	0.923487009962	0.533	0.583	-0.05
1378	EEF1D	EEF1D	chr8	-	144663398	144663498	144663455	144663498	144663223	144663324	1378	1984	23	2337	24	182	125	0.696494893494	0.924268548367	0.983	0.985	-0.002
1760	CCDC120	CCDC120	chrX	+	48919489	48919635	48919489	48919589	48919765	48919856	1760	2	3	19	19	171	125	0.696904116418	0.924268548367	0.328	0.422	-0.094
2366	SEC31A	SEC31A	chr4	-	83763292	83763634	83763337	83763634	83750152	83750211	2366	266	63	283	62	170	125	0.696966252613	0.924268548367	0.756	0.77	-0.014
2489	LOC101927151	LOC101927151	chr19	+	28284374	28284558	28284374	28284517	28296512	28297688	2489	15	3	15	2	166	125	0.696460826125	0.924268548367	0.79	0.85	-0.06
606	TMEM254	TMEM254	chr10	+	81841900	81841973	81841900	81841960	81850552	81852307	606	1	74	2	89	138	125	0.696356790433	0.924268548367	0.012	0.02	-0.008
1876	RFX5	RFX5	chr1	-	151318957	151319082	151318964	151319082	151318680	151318809	1876	28	80	35	89	132	125	0.697582504644	0.924461564859	0.249	0.271	-0.022
234	SPATS2L	SPATS2L	chr2	+	201170603	201171015	201170603	201170883	201194153	201194203	234	25	3	24	4	257	125	0.699405569793	0.926252555006	0.802	0.745	0.057
2805	TTC23	TTC23	chr15	-	99789375	99789824	99789621	99789824	99785593	99785715	2805	48	8	49	10	371	125	0.70063997753	0.927262072688	0.669	0.623	0.046
1315	FANCL	FANCL	chr2	-	58425713	58425797	58425728	58425797	58392858	58393009	1315	4	27	11	58	140	125	0.702525231133	0.929131012758	0.117	0.145	-0.028
1885	FAM104B	FAM104B	chrX	-	55185554	55185661	55185561	55185661	55171677	55172744	1885	15	72	23	127	132	125	0.703003109498	0.929137353334	0.165	0.146	0.019
1416	FAM156A	FAM156A	chrX	+	52985470	52985953	52985470	52985544	52986285	52986436	1416	11	13	8	12	534	125	0.705342011006	0.929725979608	0.165	0.135	0.03
1437	ANAPC4	ANAPC4	chr4	+	25407194	25407244	25407194	25407241	25408450	25408507	1437	9	37	18	62	128	125	0.704518609744	0.929725979608	0.192	0.221	-0.029
2311	MRPL21	MRPL21	chr11	-	68668002	68668073	68668015	68668073	68665394	68665480	2311	6	251	13	447	138	125	0.704633047688	0.929725979608	0.021	0.026	-0.005
822	SLC52A2	SLC52A2	chr8	+	145582843	145583083	145582843	145582980	145583282	145584153	822	523	4	692	4	228	125	0.705203528158	0.929725979608	0.986	0.99	-0.004
125	AKR1E2	AKR1E2	chr10	+	4889339	4889491	4889339	4889422	4889679	4890251	125	2	1	2	2	194	125	0.706379087948	0.930468496801	0.563	0.392	0.171
1641	SEPT7-AS1	SEPT7-AS1	chr7	-	35840095	35840235	35840099	35840235	35833515	35833632	1641	2	2	2	1	129	125	0.707129680397	0.930832903686	0.492	0.66	-0.168
1694	SUCO	SUCO	chr1	+	172557899	172559066	172557899	172558064	172560123	172560211	1694	1068	2	2285	3	1127	125	0.707630208292	0.930867869448	0.983	0.988	-0.005
1823	FBXL6	FBXL6	chr8	-	145581098	145581162	145581116	145581162	145580649	145580781	1823	75	11	129	22	143	125	0.708342268922	0.931180867579	0.856	0.837	0.019
1261	JADE2	JADE2	chr5	+	133861339	133861701	133861339	133861432	133871547	133871605	1261	17	4	23	4	394	125	0.709915233327	0.932624426926	0.574	0.646	-0.072
1749	SPINT1	SPINT1	chr15	+	41145908	41146127	41145908	41146079	41146594	41146720	1749	95	3	245	10	173	125	0.71047746938	0.932739137609	0.958	0.947	0.011
2272	BAG6	BAG6	chr6	-	31620176	31620477	31620200	31620477	31619432	31619553	2272	120	232	197	361	149	125	0.711206330214	0.933072299626	0.303	0.314	-0.011
1463	STRA13	STRA13	chr17	-	79977168	79977257	79977183	79977257	79976578	79977095	1463	207	18	299	23	140	125	0.712091798462	0.933610341909	0.911	0.921	-0.01
1046	CLINT1	CLINT1	chr5	-	157285937	157286183	157285960	157286183	157244450	157244555	1046	137	0	191	2	148	125	0.712718316508	0.933808388006	1.0	0.988	0.012
1806	METTL5	METTL5	chr2	-	170681291	170681441	170681377	170681441	170680998	170681150	1806	79	53	90	66	211	125	0.713579852836	0.934313887313	0.469	0.447	0.022
1599	ZSWIM8	ZSWIM8	chr10	+	75559768	75559952	75559768	75559928	75560053	75560230	1599	53	105	40	72	149	125	0.714135704967	0.934418737212	0.297	0.318	-0.021
2085	C7orf50	C7orf50	chr7	-	1177824	1177893	1177834	1177893	1166892	1167022	2085	63	8	113	12	135	125	0.715205483918	0.935195453006	0.879	0.897	-0.018
1309	PPP1R3F	PPP1R3F	chrX	+	49126305	49127336	49126305	49126396	49137868	49137924	1309	37	1	9	0	1065	125	0.725043502175	0.935702433102	0.813	1.0	-0.187
1810	NCEH1	NCEH1	chr3	-	172365675	172365904	172365685	172365904	172363412	172363482	1810	326	10	752	20	135	125	0.723066096363	0.935702433102	0.968	0.972	-0.004
1841	SSBP1	SSBP1	chr7	+	141438120	141438375	141438120	141438303	141438923	141438990	1841	82	109	106	151	197	125	0.722853838146	0.935702433102	0.323	0.308	0.015
1890	C6orf203	C6orf203	chr6	+	107349375	107350001	107349375	107349475	107360952	107361434	1890	27	16	26	13	651	125	0.718328333416	0.935702433102	0.245	0.277	-0.032
1993	ZNF827	ZNF827	chr4	-	146686130	146686317	146686139	146686317	146678778	146682750	1993	11	12	6	5	134	125	0.725110979308	0.935702433102	0.461	0.528	-0.067
2172	UBAP2L	UBAP2L	chr1	+	154207066	154207268	154207066	154207235	154207671	154207767	2172	38	244	54	376	158	125	0.725121742964	0.935702433102	0.11	0.102	0.008
2179	TESC	TESC	chr12	-	117484576	117484643	117484581	117484643	117484363	117484471	2179	8	24	5	19	130	125	0.723385033867	0.935702433102	0.243	0.202	0.041
2205	SS18L1	SS18L1	chr20	+	60733727	60733998	60733727	60733804	60734932	60735017	2205	0	32	1	30	319	125	0.719274371232	0.935702433102	0.0	0.013	-0.013
2262	ZNF30	ZNF30	chr19	+	35417806	35418186	35417806	35418120	35420787	35420860	2262	0	2	1	8	191	125	0.722788370632	0.935702433102	0.0	0.076	-0.076
2318	STK25	STK25	chr2	-	242447857	242448110	242447919	242448110	242447420	242447550	2318	7	2	1	0	187	125	0.716999493607	0.935702433102	0.701	1.0	-0.299
2353	DGKA	DGKA	chr12	+	56325811	56326039	56325811	56325907	56330206	56330351	2353	21	39	24	51	257	125	0.716608337034	0.935702433102	0.208	0.186	0.022
2390	PIGG	PIGG	chr4	+	492988	493836	492988	493087	494184	494390	2390	79	4	79	3	874	125	0.723029166402	0.935702433102	0.739	0.79	-0.051
2409	PPT2	PPT2	chr6	+	32121775	32122181	32121775	32122171	32122363	32122554	2409	19	8	18	6	135	125	0.719946532411	0.935702433102	0.687	0.735	-0.048
2521	TRIM52-AS1	TRIM52-AS1	chr5	+	180690628	180690790	180690628	180690767	180691052	180691567	2521	11	8	9	5	148	125	0.721479277293	0.935702433102	0.537	0.603	-0.066
2584	CCDC103	CCDC103	chr17	+	42978887	42979024	42978887	42979020	42979732	42981047	2584	1	15	1	26	129	125	0.724298237269	0.935702433102	0.061	0.036	0.025
2688	CTSL	CTSL	chr9	+	90340973	90341168	90340973	90341164	90342508	90342644	2688	98	17	39	8	129	125	0.724010962279	0.935702433102	0.848	0.825	0.023
3021	ZBTB8OS	ZBTB8OS	chr1	-	33116002	33116191	33116033	33116191	33099551	33099711	3021	7	24	8	34	156	125	0.718099590373	0.935702433102	0.189	0.159	0.03
3026	PICK1	PICK1	chr22	+	38453261	38453594	38453261	38453443	38453759	38453857	3026	94	8	139	14	276	125	0.720785758905	0.935702433102	0.842	0.818	0.024
354	NDUFS5	NDUFS5	chr1	+	39491966	39492074	39491966	39492070	39494394	39494612	354	227	868	259	1028	129	125	0.719161155954	0.935702433102	0.202	0.196	0.006
978	TMEM9	TMEM9	chr1	-	201123489	201123683	201123572	201123683	201122985	201123087	978	5	146	4	150	208	125	0.723438661467	0.935702433102	0.02	0.016	0.004
696	TMEM205	TMEM205	chr19	-	11456195	11456981	11456802	11456981	11455927	11456091	696	610	4	725	6	732	125	0.72709455693	0.937632114124	0.963	0.954	0.009
1692	OTUD5	OTUD5	chrX	-	48791968	48792140	48791983	48792140	48791736	48791885	1692	11	278	13	283	140	125	0.728206559748	0.937834546456	0.034	0.039	-0.005
2483	CPEB2	CPEB2	chr4	+	15008928	15009219	15008928	15009210	15018811	15018902	2483	12	58	17	95	134	125	0.728147126145	0.937834546456	0.162	0.143	0.019
1438	USP1	USP1	chr1	+	62901974	62902233	62901974	62902138	62905469	62905708	1438	2	0	8	1	220	125	0.733164533657	0.938484077802	1.0	0.82	0.18
1632	ZNF334	ZNF334	chr20	-	45142048	45142198	45142135	45142198	45140720	45140779	1632	9	1	5	1	212	125	0.733270234545	0.938484077802	0.841	0.747	0.094
1671	DBI	DBI	chr2	+	120124623	120125039	120124623	120124790	120125763	120125881	1671	8	8	9	7	374	125	0.732725156472	0.938484077802	0.251	0.301	-0.05
1862	ANAPC11	ANAPC11	chr17	+	79849588	79849739	79849588	79849709	79852342	79852462	1862	29	75	36	103	155	125	0.732099263935	0.938484077802	0.238	0.22	0.018
229	QTRTD1	QTRTD1	chr3	+	113784083	113784304	113784083	113784125	113785074	113785130	229	51	4	173	11	304	125	0.733489337793	0.938484077802	0.84	0.866	-0.026
268	CDC25B	CDC25B	chr20	+	3776385	3777378	3776385	3776526	3778310	3778396	268	54	1	68	2	977	125	0.729716182961	0.938484077802	0.874	0.813	0.061
3072	SLC39A9	SLC39A9	chr14	+	69865095	69865320	69865095	69865167	69890810	69890919	3072	5	2	18	5	278	125	0.730126481256	0.938484077802	0.529	0.618	-0.089
487	PRMT5	PRMT5	chr14	-	23398375	23398794	23398460	23398794	23397705	23397824	487	17	246	23	374	210	125	0.730635758384	0.938484077802	0.04	0.035	0.005
618	ASB9	ASB9	chrX	-	15266804	15267057	15266865	15267057	15262108	15262752	618	20	5	40	8	186	125	0.731306503225	0.938484077802	0.729	0.771	-0.042
914	RACGAP1	RACGAP1	chr12	-	50419110	50419307	50419180	50419307	50410413	50410502	914	34	52	64	89	195	125	0.732424494996	0.938484077802	0.295	0.316	-0.021
1291	HSD17B4	HSD17B4	chr5	+	118813111	118813196	118813111	118813187	118814528	118814716	1291	156	6	281	9	134	125	0.738113350661	0.94045659001	0.96	0.967	-0.007
1653	CKS1B	CKS1B	chr1	+	154947117	154947388	154947117	154947280	154950462	154950590	1653	41	689	94	1476	233	125	0.738521013539	0.94045659001	0.031	0.033	-0.002
1851	SEC14L1	SEC14L1	chr17	+	75137004	75137189	75137004	75137136	75138727	75138832	1851	143	7	154	9	178	125	0.737469474116	0.94045659001	0.935	0.923	0.012
2001	ATF6B	ATF6B	chr6	-	32095893	32096017	32095902	32096017	32095447	32095527	2001	179	24	231	28	134	125	0.73613185549	0.94045659001	0.874	0.885	-0.011
2712	ARPC4	ARPC4	chr3	+	9834178	9834389	9834178	9834244	9839342	9839461	2712	19	2	13	2	270	125	0.738861771072	0.94045659001	0.815	0.751	0.064
538	ARL6IP4	ARL6IP4	chr12	+	123465675	123465846	123465675	123465813	123466141	123466426	538	307	254	432	371	158	125	0.738644555395	0.94045659001	0.489	0.479	0.01
629	ARSA	ARSA	chr22	-	51066373	51066601	51066418	51066601	51065983	51066220	629	35	3	47	3	170	125	0.736825325157	0.94045659001	0.896	0.92	-0.024
651	CARS	CARS	chr11	-	3023191	3023283	3023199	3023283	3022151	3022478	651	97	256	93	260	133	125	0.737134908529	0.94045659001	0.263	0.252	0.011
1154	UBL7	UBL7	chr15	-	74753008	74753529	74753498	74753529	74751024	74751237	1154	14	2	31	6	615	125	0.740127046638	0.941456942744	0.587	0.512	0.075
1137	SMARCA2	SMARCA2	chr9	+	2086828	2087071	2086828	2086897	2088499	2088613	1137	176	3	161	2	299	125	0.74152950508	0.94263038704	0.961	0.971	-0.01
718	ADAM15	ADAM15	chr1	+	155034379	155034593	155034379	155034451	155034720	155034845	718	7	13	34	53	267	125	0.743736488878	0.944824362326	0.201	0.231	-0.03
1316	ZFYVE19	ZFYVE19	chr15	+	41099273	41100066	41099273	41099869	41101316	41101438	1316	62	2	116	5	322	125	0.745004011545	0.945175042612	0.923	0.9	0.023
2446	CPNE1	CPNE1	chr20	-	34252681	34252878	34252723	34252878	34220716	34220845	2446	69	28	53	24	167	125	0.744733753551	0.945175042612	0.648	0.623	0.025
2758	RNASE4	RNASE4	chr14	+	21152371	21152917	21152371	21152855	21167513	21168761	2758	65	6	16	1	187	125	0.745456283608	0.945175042612	0.879	0.914	-0.035
1944	NARS2	NARS2	chr11	-	78285392	78285909	78285873	78285909	78282379	78282489	1944	188	5	313	10	606	125	0.747536667644	0.947201300163	0.886	0.866	0.02
1074	PLEKHB2	PLEKHB2	chr2	+	131890474	131890588	131890474	131890564	131897742	131897848	1074	16	25	27	37	149	125	0.752033741259	0.948362103512	0.349	0.38	-0.031
1110	CFAP97	CFAP97	chr4	-	186124938	186125182	186125051	186125182	186111296	186112366	1110	10	28	15	36	238	125	0.753281507881	0.948362103512	0.158	0.18	-0.022
139	POP1	POP1	chr8	+	99129520	99129618	99129520	99129558	99135563	99135707	139	19	1	31	1	185	125	0.753215097385	0.948362103512	0.928	0.954	-0.026
1798	AP5S1	AP5S1	chr20	+	3801170	3801501	3801170	3801349	3802748	3802940	1798	15	12	15	10	277	125	0.752006201942	0.948362103512	0.361	0.404	-0.043
1935	SVIL-AS1	SVIL-AS1	chr10	+	29698462	29698612	29698462	29698587	29704285	29704341	1935	58	30	72	41	150	125	0.749787349851	0.948362103512	0.617	0.594	0.023
2857	C11orf74	C11orf74	chr11	+	36616042	36616311	36616042	36616142	36631630	36631789	2857	22	17	12	11	294	125	0.752971995628	0.948362103512	0.355	0.317	0.038
288	TRPS1	TRPS1	chr8	-	116635827	116635985	116635841	116635985	116631358	116632287	288	4	1	1	0	139	125	0.751316497556	0.948362103512	0.782	1.0	-0.218
3067	CCDC51	CCDC51	chr3	-	48481397	48481529	48481505	48481529	48476226	48476546	3067	13	3	13	4	233	125	0.750555991909	0.948362103512	0.699	0.636	0.063
736	CLDN12	CLDN12	chr7	+	90034832	90034926	90034832	90034922	90041957	90045268	736	22	105	29	153	129	125	0.749097045589	0.948362103512	0.169	0.155	0.014
738	BCAR1	BCAR1	chr16	-	75276367	75276988	75276811	75276988	75271080	75271242	738	1315	16	1387	15	569	125	0.750138599753	0.948362103512	0.948	0.953	-0.005
1091	RAB23	RAB23	chr6	-	57086820	57087112	57086992	57087112	57075023	57075243	1091	26	8	20	5	297	125	0.754283482984	0.948643831824	0.578	0.627	-0.049
2751	PASK	PASK	chr2	-	242054436	242054592	242054457	242054592	242051654	242051854	2751	2	13	4	35	146	125	0.75494709733	0.948643831824	0.116	0.089	0.027
414	RUSC1	RUSC1	chr1	+	155294185	155294734	155294185	155294600	155294892	155294969	414	130	40	221	73	259	125	0.755437348764	0.948643831824	0.611	0.594	0.017
809	PQBP1	PQBP1	chrX	+	48755194	48755376	48755194	48755297	48755774	48755859	809	92	83	124	105	204	125	0.755295826496	0.948643831824	0.404	0.42	-0.016
106	CENPK	CENPK	chr5	-	64857289	64857391	64857323	64857391	64848319	64848376	106	21	5	41	8	159	125	0.757691540076	0.948949011924	0.768	0.801	-0.033
1089	MITF	MITF	chr3	+	69986972	69987200	69986972	69987032	69990386	69990482	1089	103	0	168	1	293	125	0.756799661997	0.948949011924	1.0	0.986	0.014
1401	CNKSR1	CNKSR1	chr1	+	26509836	26509926	26509836	26509905	26510219	26510321	1401	3	15	14	56	146	125	0.760758091567	0.948949011924	0.146	0.176	-0.03
1896	EDA	EDA	chrX	+	69253247	69253378	69253247	69253372	69255207	69259321	1896	1	0	9	2	131	125	0.760076548548	0.948949011924	1.0	0.811	0.189
1918	PSME1	PSME1	chr14	+	24607682	24607777	24607682	24607769	24607944	24608176	1918	22	886	35	1289	133	125	0.75881086202	0.948949011924	0.023	0.025	-0.002
2154	LINC00998	LINC00998	chr7	-	112758494	112758637	112758582	112758637	112758122	112758216	2154	20	64	21	75	213	125	0.760772952588	0.948949011924	0.155	0.141	0.014
2479	ARMCX4	ARMCX4	chrX	+	100741009	100741085	100741009	100741079	100742179	100742259	2479	2	20	0	2	131	125	0.759469863677	0.948949011924	0.087	0.0	0.087
2537	OXLD1	OXLD1	chr17	-	79633175	79633667	79633547	79633667	79632065	79632614	2537	49	1	65	2	497	125	0.759160852383	0.948949011924	0.925	0.891	0.034
2563	TRAPPC6A	TRAPPC6A	chr19	-	45681350	45681501	45681392	45681501	45668384	45668452	2563	11	27	5	15	167	125	0.757764687847	0.948949011924	0.234	0.2	0.034
315	IFT52	IFT52	chr20	+	42219252	42219694	42219252	42219669	42223332	42223457	315	38	28	32	21	150	125	0.760995261599	0.948949011924	0.531	0.559	-0.028
397	ZNF638	ZNF638	chr2	+	71558884	71559005	71558884	71558995	71575882	71577401	397	16	45	24	60	135	125	0.75928132918	0.948949011924	0.248	0.27	-0.022
1244	DUS4L	DUS4L	chr7	+	107204401	107204654	107204401	107204504	107205032	107205121	1244	13	6	11	4	275	125	0.765189935256	0.950033401589	0.496	0.556	-0.06
1260	ZNF234	ZNF234	chr19	+	44645709	44645886	44645709	44645768	44646466	44646520	1260	2	3	3	3	243	125	0.764960207397	0.950033401589	0.255	0.34	-0.085
1615	MARVELD3	MARVELD3	chr16	+	71660055	71660599	71660055	71660436	71663269	71663397	1615	8	0	43	1	288	125	0.765603376208	0.950033401589	1.0	0.949	0.051
1676	MRE11A	MRE11A	chr11	-	94226849	94227040	94226956	94227040	94225947	94226072	1676	45	17	45	15	232	125	0.765137507642	0.950033401589	0.588	0.618	-0.03
1759	CCDC120	CCDC120	chrX	+	48919765	48919856	48919765	48919820	48919998	48920132	1759	46	3	86	7	161	125	0.76573466126	0.950033401589	0.923	0.905	0.018
2548	OXLD1	OXLD1	chr17	-	79633193	79633667	79633547	79633667	79632065	79632614	2548	39	1	52	2	479	125	0.763572282731	0.950033401589	0.911	0.872	0.039
2737	TMCO1	TMCO1	chr1	-	165737718	165738159	165737995	165738159	165737428	165737506	2737	232	47	342	65	402	125	0.762998312935	0.950033401589	0.606	0.621	-0.015
41	TCEAL4	TCEAL4	chrX	+	102840412	102840611	102840412	102840552	102841146	102841219	41	20	301	23	314	184	125	0.764569080444	0.950033401589	0.043	0.047	-0.004
2975	VDAC3	VDAC3	chr8	+	42252601	42252654	42252601	42252651	42256229	42256382	2975	5	600	11	963	128	125	0.767195357626	0.951244748976	0.008	0.011	-0.003
847	AKT1S1	AKT1S1	chr19	-	50379859	50380644	50380281	50380644	50376173	50376559	847	171	4	112	2	547	125	0.768807863507	0.952642677557	0.907	0.928	-0.021
375	POPDC3	POPDC3	chr6	-	105609299	105610035	105609670	105610035	105607585	105607694	375	8	8	3	4	496	125	0.769940199993	0.953444232526	0.201	0.159	0.042
3102	TRNT1	TRNT1	chr3	+	3188113	3188307	3188113	3188247	3189133	3189387	3102	83	0	128	1	185	125	0.771442538412	0.954702675136	1.0	0.989	0.011
1083	STMN3	STMN3	chr20	-	62275011	62275284	62275108	62275284	62273460	62273652	1083	9	274	9	316	222	125	0.776571814603	0.954713482591	0.018	0.016	0.002
1202	C7orf49	C7orf49	chr7	-	134855150	134855578	134855403	134855578	134853500	134853812	1202	70	61	98	80	378	125	0.780283768165	0.954713482591	0.275	0.288	-0.013
1340	TSEN34	TSEN34	chr19	+	54694118	54694301	54694118	54694222	54695211	54695458	1340	30	2	22	2	204	125	0.777052246995	0.954713482591	0.902	0.871	0.031
1395	PHC3	PHC3	chr3	-	169899474	169899537	169899489	169899537	169896560	169896726	1395	2	16	2	22	140	125	0.77352323194	0.954713482591	0.1	0.075	0.025
1423	AMN1	AMN1	chr12	-	31881904	31882108	31881924	31882108	31862226	31862359	1423	19	1	26	2	145	125	0.782100174504	0.954713482591	0.942	0.918	0.024
180	TBC1D7	TBC1D7	chr6	-	13328547	13328815	13328687	13328815	13327018	13327138	180	16	12	16	14	265	125	0.775761161543	0.954713482591	0.386	0.35	0.036
1826	WDR26	WDR26	chr1	-	224619178	224619283	224619226	224619283	224612219	224612356	1826	137	176	130	175	173	125	0.776026102636	0.954713482591	0.36	0.349	0.011
1892	ZCCHC9	ZCCHC9	chr5	+	80597401	80597517	80597401	80597489	80604379	80604530	1892	7	6	6	4	153	125	0.780104806522	0.954713482591	0.488	0.551	-0.063
2028	TYW5	TYW5	chr2	-	200813040	200813195	200813059	200813195	200808487	200808557	2028	15	31	14	33	144	125	0.773059236202	0.954713482591	0.296	0.269	0.027
2376	JADE1	JADE1	chr4	+	129732424	129732558	129732424	129732551	129752887	129752965	2376	3	13	5	17	132	125	0.777736286087	0.954713482591	0.179	0.218	-0.039
2485	DEDD2	DEDD2	chr19	-	42719284	42719404	42719299	42719404	42713851	42713992	2485	36	2	55	4	140	125	0.774538209526	0.954713482591	0.941	0.925	0.016
2541	OXLD1	OXLD1	chr17	-	79633184	79633667	79633547	79633667	79632065	79632614	2541	39	1	53	2	488	125	0.774954767968	0.954713482591	0.909	0.872	0.037
2587	GPR107	GPR107	chr9	+	132839577	132839657	132839577	132839653	132841908	132842048	2587	157	1	167	2	129	125	0.782631724527	0.954713482591	0.993	0.988	0.005
2748	TRIB2	TRIB2	chr2	+	12856997	12858703	12856997	12857136	12863385	12863678	2748	1021	1	344	0	1692	125	0.782069150205	0.954713482591	0.987	1.0	-0.013
2775	NUP155	NUP155	chr5	-	37370767	37371228	37370922	37371228	37364348	37364486	2775	6	52	13	97	280	125	0.782622260619	0.954713482591	0.049	0.056	-0.007
2982	SUPT7L	SUPT7L	chr2	-	27886190	27886707	27886195	27886707	27885045	27885148	2982	19	96	19	106	130	125	0.782513957814	0.954713482591	0.16	0.147	0.013
2992	PTPRU	PTPRU	chr1	+	29637967	29638065	29637967	29638056	29638154	29638271	2992	60	29	68	30	134	125	0.774646072622	0.954713482591	0.659	0.679	-0.02
339	MAMDC2	MAMDC2	chr9	+	72785394	72785547	72785394	72785543	72833252	72833512	339	70	3	55	3	129	125	0.780179407285	0.954713482591	0.958	0.947	0.011
403	SLC35B3	SLC35B3	chr6	-	8435309	8435800	8435460	8435800	8434617	8434663	403	22	3	17	3	276	125	0.780288478834	0.954713482591	0.769	0.72	0.049
567	SERPINB6	SERPINB6	chr6	-	2971766	2972399	2971825	2972399	2959401	2959576	567	101	0	98	1	184	125	0.779518440354	0.954713482591	1.0	0.985	0.015
580	LAMA4	LAMA4	chr6	-	112575643	112575917	112575660	112575917	112575157	112575493	580	54	52	66	59	142	125	0.780748925653	0.954713482591	0.478	0.496	-0.018
742	MIS12	MIS12	chr17	+	5389693	5390004	5389693	5389740	5392142	5394130	742	32	1	67	3	389	125	0.778310847631	0.954713482591	0.911	0.878	0.033
949	APTX	APTX	chr9	-	32987541	32987840	32987757	32987840	32985968	32986028	949	287	1	391	2	341	125	0.772442809362	0.954713482591	0.991	0.986	0.005
3066	GON4L	GON4L	chr1	-	155826937	155827086	155826949	155827086	155823066	155823597	3066	22	4	27	6	137	125	0.784521359091	0.956424549506	0.834	0.804	0.03
228	SMTN	SMTN	chr22	+	31496870	31497035	31496870	31496939	31500301	31500610	228	317	3	606	7	221	125	0.787020697038	0.958830431084	0.984	0.98	0.004
408	KCNH1	KCNH1	chr1	-	211192124	211192598	211192205	211192598	211092981	211093411	408	2	7	3	14	206	125	0.787471224714	0.958830431084	0.148	0.115	0.033
1433	WDR4	WDR4	chr21	-	44293660	44293801	44293712	44293801	44283549	44283706	1433	84	4	175	7	177	125	0.788252305405	0.959186820208	0.937	0.946	-0.009
1049	OSBPL3	OSBPL3	chr7	-	24873705	24874355	24874104	24874355	24870386	24870524	1049	76	73	155	141	524	125	0.79064364497	0.961060856324	0.199	0.208	-0.009
1116	SH3YL1	SH3YL1	chr2	-	224863	224920	224867	224920	218135	219001	1116	39	2	124	8	129	125	0.79095989682	0.961060856324	0.95	0.938	0.012
1964	SUPT4H1	SUPT4H1	chr17	-	56429425	56429599	56429427	56429599	56428762	56428869	1964	77	378	84	432	127	125	0.791260389346	0.961060856324	0.167	0.161	0.006
2625	TTPAL	TTPAL	chr20	+	43112976	43113170	43112976	43113068	43115235	43115346	2625	37	2	49	2	227	125	0.793416011845	0.963083465552	0.911	0.931	-0.02
2223	MSH5	MSH5	chr6	+	31729594	31729732	31729594	31729642	31729888	31729962	2223	40	3	43	4	215	125	0.794916147731	0.964308408983	0.886	0.862	0.024
1450	PACRGL	PACRGL	chr4	+	20702035	20702410	20702035	20702234	20706088	20706156	1450	74	2	97	2	301	125	0.797747846671	0.964696608423	0.939	0.953	-0.014
1921	B3GALT5	B3GALT5	chr21	+	41029246	41029526	41029246	41029393	41031679	41031839	1921	43	1	93	3	258	125	0.798145058133	0.964696608423	0.954	0.938	0.016
1973	C1orf109	C1orf109	chr1	-	38155887	38156267	38156005	38156267	38155277	38155555	1973	37	2	58	4	243	125	0.796330512654	0.964696608423	0.905	0.882	0.023
2086	C7orf50	C7orf50	chr7	-	1177824	1177893	1177853	1177893	1166892	1167022	2086	63	7	113	11	154	125	0.797242915071	0.964696608423	0.88	0.893	-0.013
2631	CNOT8	CNOT8	chr5	+	154238078	154238376	154238078	154238328	154242766	154242955	2631	24	68	18	56	173	125	0.798674483348	0.964696608423	0.203	0.188	0.015
319	GEM	GEM	chr8	-	95274317	95274547	95274432	95274547	95272400	95272740	319	183	48	38	11	240	125	0.796933984026	0.964696608423	0.665	0.643	0.022
704	MDP1	MDP1	chr14	-	24683467	24683601	24683515	24683601	24683142	24683357	704	12	56	13	68	173	125	0.798246884537	0.964696608423	0.134	0.121	0.013
2544	OXLD1	OXLD1	chr17	-	79633179	79633667	79633547	79633667	79632065	79632614	2544	43	1	61	2	493	125	0.800174772582	0.965914722404	0.916	0.885	0.031
3079	SPATA18	SPATA18	chr4	+	52948552	52948726	52948552	52948676	52951081	52951165	3079	3	17	1	8	175	125	0.800845182203	0.966130182953	0.112	0.082	0.03
2031	DCAF4	DCAF4	chr14	+	73421093	73421191	73421093	73421170	73422230	73422404	2031	72	1	103	2	146	125	0.80320920037	0.968387274111	0.984	0.978	0.006
1468	BCS1L	BCS1L	chr2	+	219524759	219524968	219524759	219524889	219525661	219526030	1468	7	3	21	11	204	125	0.807061434817	0.968504294528	0.588	0.539	0.049
1638	RPA2	RPA2	chr1	-	28240422	28240680	28240573	28240680	28233691	28233793	1638	4	99	0	192	276	125	0.805199747321	0.968504294528	0.018	0.0	0.018
2007	ING4	ING4	chr12	-	6762101	6762216	6762110	6762216	6761827	6761933	2007	86	32	52	21	134	125	0.806830324363	0.968504294528	0.715	0.698	0.017
2013	MRPL11	MRPL11	chr11	-	66206102	66206319	66206180	66206319	66205634	66205730	2013	80	31	146	53	203	125	0.807829834382	0.968504294528	0.614	0.629	-0.015
2239	SLC9A6	SLC9A6	chrX	+	135076944	135077144	135076944	135077048	135080266	135080344	2239	35	1	51	1	221	125	0.805685136082	0.968504294528	0.952	0.966	-0.014
2331	NOP56	NOP56	chr20	+	2636579	2636860	2636579	2636680	2637419	2637541	2331	142	1	205	2	305	125	0.807940690226	0.968504294528	0.983	0.977	0.006
266	PIR	PIR	chrX	-	15511278	15511711	15511312	15511711	15509284	15509432	266	4	46	2	29	159	125	0.808237545179	0.968504294528	0.064	0.051	0.013
2676	ZNF761	ZNF761	chr19	+	53948253	53948472	53948253	53948376	53949479	53949590	2676	8	17	6	15	221	125	0.80791559361	0.968504294528	0.21	0.185	0.025
2887	MRPL55	MRPL55	chr1	-	228296849	228297013	228296961	228297013	228295935	228296019	2887	10	1	14	2	237	125	0.803977528587	0.968504294528	0.841	0.787	0.054
307	ANAPC15	ANAPC15	chr11	-	71823695	71823822	71823779	71823822	71822457	71822542	307	104	1	151	1	209	125	0.804919102995	0.968504294528	0.984	0.989	-0.005
1087	TGDS	TGDS	chr13	-	95248228	95248529	95248304	95248529	95246094	95246161	1087	10	32	13	37	201	125	0.813512225579	0.970089867054	0.163	0.179	-0.016
1129	TRPT1	TRPT1	chr11	-	63992266	63992442	63992272	63992442	63992014	63992189	1129	2	190	3	225	131	125	0.811183909198	0.970089867054	0.01	0.013	-0.003
1303	TMEM230	TMEM230	chr20	-	5093375	5093733	5093606	5093733	5089977	5090091	1303	118	152	131	162	356	125	0.813356155421	0.970089867054	0.214	0.221	-0.007
2327	YWHAZ	YWHAZ	chr8	-	101963413	101963560	101963462	101963560	101960823	101961128	2327	5	11	6	11	174	125	0.813330147573	0.970089867054	0.246	0.282	-0.036
2702	RGS5	RGS5	chr1	-	163122327	163122506	163122339	163122506	163112088	163117293	2702	2	144	0	16	137	125	0.811220531272	0.970089867054	0.013	0.0	0.013
54	CWF19L1	CWF19L1	chr10	-	102027282	102027438	102027327	102027438	102021735	102021820	54	1	18	1	26	170	125	0.811841286841	0.970089867054	0.039	0.028	0.011
804	MTRR	MTRR	chr5	+	7869216	7869328	7869216	7869302	7870882	7871036	804	12	2	23	3	151	125	0.810209326459	0.970089867054	0.832	0.864	-0.032
997	MIER1	MIER1	chr1	+	67450254	67450335	67450254	67450275	67452085	67454302	997	3	3	3	4	185	125	0.813318054881	0.970089867054	0.403	0.336	0.067
1283	ATP2C1	ATP2C1	chr3	+	130720063	130720188	130720063	130720158	130734995	130735555	1283	74	35	117	52	155	125	0.815906003275	0.970388165707	0.63	0.645	-0.015
1704	RSRC1	RSRC1	chr3	+	157827840	157828012	157827840	157828000	157839891	157840087	1704	25	26	47	45	137	125	0.815535284346	0.970388165707	0.467	0.488	-0.021
2132	RAB15	RAB15	chr14	-	65417660	65417869	65417791	65417869	65417042	65417132	2132	19	157	21	188	256	125	0.815763589665	0.970388165707	0.056	0.052	0.004
413	RUSC1	RUSC1	chr1	+	155293727	155294378	155293727	155294335	155294635	155294734	413	35	11	67	19	168	125	0.814528179692	0.970388165707	0.703	0.724	-0.021
548	CNN2	CNN2	chr19	+	1032557	1032695	1032557	1032662	1036128	1036245	548	1574	52	2257	78	158	125	0.816232815554	0.970388165707	0.96	0.958	0.002
3015	ZBTB8OS	ZBTB8OS	chr1	-	33116029	33116191	33116033	33116191	33100368	33100393	3015	16	174	29	292	129	125	0.818624405168	0.972642668935	0.082	0.088	-0.006
1257	MSTO1	MSTO1	chr1	+	155583447	155583557	155583447	155583524	155583852	155584758	1257	17	9	8	5	158	125	0.820121674345	0.97383250811	0.599	0.559	0.04
1729	ENOPH1	ENOPH1	chr4	+	83351632	83352066	83351632	83352037	83369072	83369174	1729	154	29	306	61	154	125	0.820813344698	0.97406489969	0.812	0.803	0.009
1504	RAD52	RAD52	chr12	-	1038929	1039052	1038984	1039052	1036310	1036429	1504	2	14	2	18	180	125	0.821875935271	0.974148664377	0.09	0.072	0.018
409	NDUFB11	NDUFB11	chrX	-	47001982	47002143	47002012	47002143	47001614	47001839	409	327	653	346	676	155	125	0.821456978196	0.974148664377	0.288	0.292	-0.004
103	NTMT1	NTMT1	chr9	+	132388431	132388600	132388431	132388574	132396332	132396585	103	1	45	1	32	151	125	0.823026267673	0.974336099885	0.018	0.025	-0.007
596	SEC23B	SEC23B	chr20	+	18488187	18488634	18488187	18488616	18491465	18491700	596	70	74	120	133	143	125	0.822907962573	0.974336099885	0.453	0.441	0.012
1917	TOMM5	TOMM5	chr9	-	37592249	37592636	37592408	37592636	37588411	37588929	1917	26	759	43	1336	284	125	0.82577627684	0.97641457418	0.015	0.014	0.001
356	RPP25L	RPP25L	chr9	-	34611856	34612110	34612060	34612110	34610481	34611329	356	22	26	25	27	329	125	0.82548641068	0.97641457418	0.243	0.26	-0.017
3074	C14orf105	C14orf105	chr14	-	57957659	57957789	57957706	57957789	57949782	57949869	3074	62	27	99	46	172	125	0.826578422786	0.976774983364	0.625	0.61	0.015
1558	BMP4	BMP4	chr14	-	54423267	54423554	54423476	54423554	54419993	54420118	1558	28	2	22	2	334	125	0.827408758827	0.977168251555	0.84	0.805	0.035
112	SNRPD3	SNRPD3	chr22	+	24951617	24952039	24951617	24952025	24953624	24953768	112	995	21	1769	35	139	125	0.828615553432	0.97741798615	0.977	0.978	-0.001
2240	HSD17B10	HSD17B10	chrX	-	53458745	53458854	53458772	53458854	53458205	53458542	2240	441	19	573	23	152	125	0.828395315506	0.97741798615	0.95	0.953	-0.003
846	AKT1S1	AKT1S1	chr19	-	50379859	50380644	50380493	50380644	50376173	50376559	846	306	6	236	4	759	125	0.829550614308	0.977933617347	0.894	0.907	-0.013
184	PHYKPL	PHYKPL	chr5	-	177658669	177659823	177659492	177659823	177658405	177658524	184	54	28	32	18	948	125	0.832791734512	0.979756180188	0.203	0.19	0.013
2008	DNAJC19	DNAJC19	chr3	-	180704730	180704810	180704785	180704810	180703713	180703784	2008	254	8	318	9	180	125	0.833092067675	0.979756180188	0.957	0.961	-0.004
2832	HPS4	HPS4	chr22	-	26879639	26879829	26879730	26879829	26877687	26878206	2832	31	6	41	9	216	125	0.833017944208	0.979756180188	0.749	0.725	0.024
422	DKC1	DKC1	chrX	+	154002876	154002980	154002876	154002965	154003469	154003548	422	221	2	394	3	140	125	0.83274049319	0.979756180188	0.99	0.992	-0.002
1820	NUDT12	NUDT12	chr5	-	102895743	102895955	102895797	102895955	102894579	102895169	1820	36	2	66	3	179	125	0.833742575952	0.979934422005	0.926	0.939	-0.013
1250	DUS4L	DUS4L	chr7	+	107204401	107204654	107204401	107204504	107207494	107207631	1250	10	1	14	1	275	125	0.837563938575	0.980455632417	0.82	0.864	-0.044
1370	ELMOD3	ELMOD3	chr2	+	85582677	85582839	85582677	85582721	85584089	85584375	1370	16	12	15	10	243	125	0.837399577821	0.980455632417	0.407	0.436	-0.029
1635	MLF1	MLF1	chr3	+	158288952	158289180	158288952	158289136	158310222	158310370	1635	37	93	22	59	169	125	0.841175020684	0.980455632417	0.227	0.216	0.011
1796	AP5S1	AP5S1	chr20	+	3801170	3801405	3801170	3801349	3802748	3802940	1796	62	12	57	10	181	125	0.83663980498	0.980455632417	0.781	0.797	-0.016
191	CLDND1	CLDND1	chr3	-	98241385	98241910	98241692	98241910	98239976	98240286	191	0	124	8	173	432	125	0.835192936188	0.980455632417	0.0	0.013	-0.013
2026	WDR83	WDR83	chr19	+	12780790	12780911	12780790	12780894	12780993	12781099	2026	49	1	36	1	142	125	0.839795794296	0.980455632417	0.977	0.969	0.008
2101	PPP1R9A	PPP1R9A	chr7	+	94913329	94913642	94913329	94913528	94915517	94915637	2101	5	16	11	40	239	125	0.835809017248	0.980455632417	0.14	0.126	0.014
2377	ATP6V0E2	ATP6V0E2	chr7	+	149575766	149575879	149575766	149575835	149576423	149577801	2377	81	3	115	5	169	125	0.838287023817	0.980455632417	0.952	0.944	0.008
265	ATP5J	ATP5J	chr21	-	27107249	27107965	27107625	27107965	27101941	27102112	265	165	58	152	51	501	125	0.836235690882	0.980455632417	0.415	0.426	-0.011
270	STARD3	STARD3	chr17	+	37814027	37814105	37814027	37814092	37814225	37814279	270	122	19	131	19	138	125	0.840801039392	0.980455632417	0.853	0.862	-0.009
2971	ZNF202	ZNF202	chr11	-	123611100	123611244	123611124	123611244	123601194	123601693	2971	3	2	1	1	149	125	0.84109427074	0.980455632417	0.557	0.456	0.101
478	GOSR1	GOSR1	chr17	+	28808160	28808281	28808160	28808275	28811231	28811319	478	56	119	66	134	131	125	0.83897475342	0.980455632417	0.31	0.32	-0.01
803	CTAGE5	CTAGE5	chr14	+	39760222	39760315	39760222	39760300	39762474	39762585	803	4	61	4	71	140	125	0.840032388704	0.980455632417	0.055	0.048	0.007
985	INPP4A	INPP4A	chr2	+	99172015	99172271	99172015	99172154	99175925	99175958	985	72	1	109	2	242	125	0.838136559089	0.980455632417	0.974	0.966	0.008
2496	IKZF2	IKZF2	chr2	-	213921556	213921823	213921634	213921823	213914436	213914604	2496	1	1	3	2	203	125	0.843265968022	0.982309822773	0.381	0.48	-0.099
959	PABPC4	PABPC4	chr1	-	40030094	40030214	40030142	40030214	40029507	40029594	959	375	139	573	207	173	125	0.843802089546	0.982351691682	0.661	0.667	-0.006
1098	PRKAR1A	PRKAR1A	chr17	+	66508519	66508720	66508519	66508689	66511534	66511717	1098	2	72	3	89	156	125	0.845535538339	0.98294248469	0.022	0.026	-0.004
1170	SAA1	SAA1	chr11	+	18287807	18287990	18287807	18287843	18288430	18288525	1170	2	25	8	84	272	125	0.848116159343	0.98294248469	0.035	0.042	-0.007
1884	FAM104B	FAM104B	chrX	-	55185558	55185661	55185561	55185661	55171677	55172744	1884	11	72	21	127	128	125	0.848313396919	0.98294248469	0.13	0.139	-0.009
2012	HINT1	HINT1	chr5	-	130500752	130501041	130500787	130501041	130498264	130498369	2012	61	2705	84	3873	160	125	0.845753797647	0.98294248469	0.017	0.017	0.0
2583	CCDC103	CCDC103	chr17	+	42977079	42977211	42977079	42977197	42978357	42978509	2583	3	16	1	7	139	125	0.847209525581	0.98294248469	0.144	0.114	0.03
269	KDM2A	KDM2A	chr11	+	67017556	67018269	67017556	67017817	67020164	67020328	269	650	4	749	4	577	125	0.848019670144	0.98294248469	0.972	0.976	-0.004
2918	WIPI2	WIPI2	chr7	+	5269238	5269369	5269238	5269336	5270465	5273486	2918	161	77	157	78	158	125	0.848112760205	0.98294248469	0.623	0.614	0.009
977	TMEM9	TMEM9	chr1	-	201123489	201123683	201123576	201123683	201122985	201123087	977	5	3	4	3	212	125	0.846033956444	0.98294248469	0.496	0.44	0.056
1512	TLE1	TLE1	chr9	-	84228291	84228436	84228336	84228436	84226683	84226874	1512	126	5	111	5	170	125	0.84898625339	0.983053582926	0.949	0.942	0.007
3028	PICK1	PICK1	chr22	+	38453261	38453496	38453261	38453443	38453759	38453857	3028	17	8	33	14	178	125	0.849410351439	0.983053582926	0.599	0.623	-0.024
2254	TCN2	TCN2	chr22	+	31008859	31009029	31008859	31008948	31010335	31010488	2254	54	2	66	2	206	125	0.850343184198	0.983553600568	0.942	0.952	-0.01
2193	IKBKB	IKBKB	chr8	+	42150960	42151086	42150960	42151030	42162704	42162793	2193	3	114	3	134	181	125	0.853090040143	0.985585880772	0.018	0.015	0.003
558	TSEN15	TSEN15	chr1	+	184041290	184041432	184041290	184041328	184041960	184043344	558	83	7	105	8	229	125	0.853103868285	0.985585880772	0.866	0.878	-0.012
2295	TLE3	TLE3	chr15	-	70350488	70350630	70350497	70350630	70349812	70349997	2295	8	63	8	57	134	125	0.854341283282	0.986435203037	0.106	0.116	-0.01
2760	CDV3	CDV3	chr3	+	133293277	133293436	133293277	133293395	133293882	133293959	2760	1	0	8	1	166	125	0.85502586909	0.986532819062	1.0	0.858	0.142
729	NUDT4	NUDT4	chr12	+	93772325	93772566	93772325	93772469	93788384	93788495	729	13	2	5	1	222	125	0.855430443413	0.986532819062	0.785	0.738	0.047
199	DAP3	DAP3	chr1	+	155658884	155659034	155658884	155658965	155679563	155679615	199	66	192	91	274	194	125	0.856699020245	0.987290995813	0.181	0.176	0.005
2475	STRADA	STRADA	chr17	-	61781700	61781942	61781791	61781942	61781364	61781407	2475	93	7	103	7	216	125	0.857093252475	0.987290995813	0.885	0.895	-0.01
148	TMEM218	TMEM218	chr11	-	124972532	124972705	124972629	124972705	124971096	124971199	148	21	7	43	13	222	125	0.859097923903	0.988440727912	0.628	0.651	-0.023
494	EPB41L2	EPB41L2	chr6	-	131384281	131384462	131384294	131384462	131277133	131277639	494	39	163	59	257	138	125	0.859055512868	0.988440727912	0.178	0.172	0.006
179	FAM86EP	FAM86EP	chr4	-	3948870	3949947	3949816	3949947	3943486	3945099	179	37	2	87	4	1071	125	0.861354467663	0.989298347655	0.683	0.717	-0.034
734	MEN1	MEN1	chr11	-	64577121	64577604	64577136	64577604	64575362	64575571	734	2	107	2	129	140	125	0.861276366072	0.989298347655	0.016	0.014	0.002
915	RACGAP1	RACGAP1	chr12	-	50419110	50419307	50419180	50419307	50400216	50400419	915	1	2	4	6	195	125	0.860503447526	0.989298347655	0.243	0.299	-0.056
262	ATP5J	ATP5J	chr21	-	27107299	27107965	27107625	27107965	27101941	27102112	262	219	58	200	51	451	125	0.862445410493	0.98970554856	0.511	0.521	-0.01
2960	TOP3B	TOP3B	chr22	-	22336810	22337240	22337126	22337240	22330011	22330179	2960	2	18	5	38	441	125	0.86271685292	0.98970554856	0.031	0.036	-0.005
2119	ZC3H14	ZC3H14	chr14	+	89069171	89069404	89069171	89069389	89073586	89073707	2119	122	13	141	14	140	125	0.864258762473	0.990101312223	0.893	0.9	-0.007
2213	IARS	IARS	chr9	-	95055722	95056038	95055892	95056038	95051582	95051708	2213	168	111	240	163	295	125	0.86457421103	0.990101312223	0.391	0.384	0.007
289	BAG5	BAG5	chr14	-	104028249	104028655	104028436	104028655	104022880	104027529	289	6	8	10	15	312	125	0.863996644976	0.990101312223	0.231	0.211	0.02
239	PSMG3-AS1	PSMG3-AS1	chr7	+	1609708	1610169	1609708	1609915	1614350	1614499	239	10	4	6	2	379	125	0.865964815669	0.99111590791	0.452	0.497	-0.045
905	NEMP1	NEMP1	chr12	-	57464456	57464676	57464602	57464676	57458428	57458522	905	40	3	106	9	271	125	0.867250153989	0.992008912309	0.86	0.845	0.015
1553	ARFIP1	ARFIP1	chr4	+	153701088	153701378	153701088	153701243	153750776	153750878	1553	195	35	246	46	260	125	0.869111316079	0.992163551132	0.728	0.72	0.008
1574	FUS	FUS	chr16	+	31195529	31195717	31195529	31195705	31196259	31196500	1574	204	4	342	6	137	125	0.868952487132	0.992163551132	0.979	0.981	-0.002
1864	ANAPC11	ANAPC11	chr17	+	79849588	79849739	79849588	79849717	79851427	79851490	1864	49	145	52	148	147	125	0.868517329304	0.992163551132	0.223	0.23	-0.007
2835	SNX3	SNX3	chr6	-	108581963	108582464	108582029	108582464	108544153	108544249	2835	741	30	756	32	191	125	0.869709396314	0.992163551132	0.942	0.939	0.003
312	TRAPPC3	TRAPPC3	chr1	-	36614692	36615115	36614937	36615115	36603396	36603579	312	33	3	26	2	370	125	0.870053182011	0.992163551132	0.788	0.815	-0.027
655	ZFYVE27	ZFYVE27	chr10	+	99496877	99497082	99496877	99497078	99498233	99498431	655	10	50	7	32	129	125	0.870460950427	0.992163551132	0.162	0.175	-0.013
832	EPGN	EPGN	chr4	+	75174809	75174899	75174809	75174872	75177901	75178022	832	1	0	9	1	152	125	0.870921569324	0.992163551132	1.0	0.881	0.119
2497	CFL2	CFL2	chr14	-	35182459	35182767	35182713	35182767	35182265	35182342	2497	816	8	941	10	379	125	0.873474978519	0.994495569746	0.971	0.969	0.002
2944	LRRC75A-AS1	LRRC75A-AS1	chr17	+	16366480	16366631	16366480	16366561	16373615	16373962	2944	1	4	1	3	195	125	0.87437543878	0.994618710982	0.138	0.176	-0.038
421	MIB2	MIB2	chr1	+	1558768	1559079	1558768	1558862	1559153	1559325	421	15	3	4	1	342	125	0.874595984657	0.994618710982	0.646	0.594	0.052
1195	GDAP1	GDAP1	chr8	+	75263508	75263701	75263508	75263556	75272371	75272545	1195	12	2	21	3	270	125	0.880887576383	0.998056917577	0.735	0.764	-0.029
2348	C6orf1	C6orf1	chr6	-	34215457	34215641	34215517	34215641	34215243	34215269	2348	75	5	99	6	185	125	0.881176524989	0.998056917577	0.91	0.918	-0.008
2434	BACE1	BACE1	chr11	-	117165846	117166063	117165978	117166063	117164586	117164724	2434	158	1	107	0	257	125	0.880745382741	0.998056917577	0.987	1.0	-0.013
2888	MRPL55	MRPL55	chr1	-	228296849	228297013	228296961	228297013	228296655	228296722	2888	78	14	105	20	237	125	0.878430096472	0.998056917577	0.746	0.735	0.011
2948	PRDM10	PRDM10	chr11	-	129781979	129782120	129782018	129782120	129780370	129780551	2948	15	3	13	3	164	125	0.880109350123	0.998056917577	0.792	0.768	0.024
3031	ELOVL7	ELOVL7	chr5	-	60067729	60067920	60067775	60067920	60063649	60063730	3031	70	2	198	5	171	125	0.881023004303	0.998056917577	0.962	0.967	-0.005
3068	CCDC51	CCDC51	chr3	-	48481397	48481529	48481505	48481529	48476226	48476425	3068	15	4	17	4	233	125	0.879959815373	0.998056917577	0.668	0.695	-0.027
2198	RHNO1	RHNO1	chr12	+	2994448	2994700	2994448	2994658	2997076	2998691	2198	264	4	417	7	167	125	0.88261425358	0.999109160825	0.98	0.978	0.002
100	TAGLN	TAGLN	chr11	+	117070039	117070545	117070039	117070148	117073717	117073909	100	205	5093	172	4400	522	125	1	1.0	0.01	0.009	0.001
1026	PIGBOS1	PIGBOS1	chr15	-	55611061	55611392	55611128	55611392	55609381	55610065	1026	41	44	33	35	192	125	0.9721941597	1.0	0.378	0.38	-0.002
1027	NAE1	NAE1	chr16	-	66860570	66860683	66860579	66860683	66860425	66860486	1027	0	268	2	414	134	125	1	1.0	0.0	0.004	-0.004
1042	HMGA1	HMGA1	chr6	+	34208513	34208692	34208513	34208659	34211244	34211295	1042	731	0	1055	2	158	125	1	1.0	1.0	0.998	0.002
1047	AGTRAP	AGTRAP	chr1	+	11808471	11808667	11808471	11808646	11810133	11810828	1047	175	39	147	34	146	125	0.888412257707	1.0	0.793	0.787	0.006
1061	FAM109A	FAM109A	chr12	-	111803916	111804061	111803935	111804061	111798454	111801267	1061	35	2	17	1	144	125	0.974146213983	1.0	0.938	0.937	0.001
1063	IQCH-AS1	IQCH-AS1	chr15	-	67813856	67814182	67813883	67814182	67811337	67811440	1063	22	2	32	3	152	125	0.980218166775	1.0	0.9	0.898	0.002
1064	IQCH-AS1	IQCH-AS1	chr15	-	67813831	67814182	67813883	67814182	67811337	67811440	1064	23	2	39	3	177	125	0.898611220014	1.0	0.89	0.902	-0.012
1081	ORC1	ORC1	chr1	-	52854113	52854309	52854128	52854309	52851523	52851621	1081	50	1	84	2	140	125	0.904380702293	1.0	0.978	0.974	0.004
1086	TGDS	TGDS	chr13	-	95243106	95243197	95243110	95243197	95235347	95235490	1086	36	1	39	1	129	125	0.959777346524	1.0	0.972	0.974	-0.002
1090	MITF	MITF	chr3	+	69986972	69987200	69986972	69987032	69988248	69988332	1090	161	3	290	6	293	125	0.893314509512	1.0	0.958	0.954	0.004
1108	CRELD2	CRELD2	chr22	+	50316881	50317108	50316881	50316965	50318007	50318103	1108	1	96	2	107	268	125	1	1.0	0.005	0.009	-0.004
1118	NME6	NME6	chr3	-	48342768	48342901	48342785	48342901	48339916	48340013	1118	15	16	15	17	142	125	0.906858209064	1.0	0.452	0.437	0.015
1136	SIGMAR1	SIGMAR1	chr9	-	34637543	34637823	34637603	34637823	34637216	34637417	1136	162	1	204	1	185	125	1	1.0	0.991	0.993	-0.002
1142	TXNL4A	TXNL4A	chr18	-	77748239	77748592	77748263	77748592	77737597	77737701	1142	469	10	601	12	149	125	0.886771270214	1.0	0.975	0.977	-0.002
1146	COMMD6	COMMD6	chr13	-	76111619	76111811	76111799	76111811	76104249	76104402	1146	2	792	2	971	305	125	1	1.0	0.001	0.001	0.0
1147	COMMD6	COMMD6	chr13	-	76111634	76111811	76111799	76111811	76104249	76104402	1147	2	792	4	971	290	125	1	1.0	0.001	0.002	-0.001
1166	VEGFA	VEGFA	chr6	+	43749692	43749824	43749692	43749789	43752277	43754223	1166	342	1	598	1	160	125	1	1.0	0.996	0.998	-0.002
1169	VEGFA	VEGFA	chr6	+	43748468	43748591	43748468	43748540	43749692	43749824	1169	1	126	0	248	176	125	1	1.0	0.006	0.0	0.006
1210	TJP1	TJP1	chr15	-	29996365	29996509	29996425	29996509	29991570	29993893	1210	99	89	155	139	185	125	0.991402714416	1.0	0.429	0.43	-0.001
1214	BRPF1	BRPF1	chr3	+	9783708	9783855	9783708	9783837	9784627	9784937	1214	23	32	42	56	143	125	0.903105086073	1.0	0.386	0.396	-0.01
121	HNRNPM	HNRNPM	chr19	+	8530207	8530399	8530207	8530246	8531118	8531272	121	1460	2	2198	4	278	125	1	1.0	0.997	0.996	0.001
1233	RCHY1	RCHY1	chr4	-	76439364	76439640	76439406	76439640	76434386	76434506	1233	1	101	1	124	167	125	1	1.0	0.007	0.006	0.001
1259	MSTO1	MSTO1	chr1	+	155583447	155583557	155583447	155583524	155583849	155584758	1259	108	15	116	17	158	125	0.89009385038	1.0	0.851	0.844	0.007
1277	BICD1	BICD1	chr12	+	32490432	32490750	32490432	32490640	32520603	32520679	1277	37	12	42	13	235	125	0.920914086333	1.0	0.621	0.632	-0.011
1279	C20orf24	C20orf24	chr20	+	35238003	35238161	35238003	35238133	35240412	35240960	1279	1	533	6	814	153	125	1	1.0	0.002	0.006	-0.004
1290	WDYHV1	WDYHV1	chr8	+	124428964	124429172	124428964	124429096	124440163	124440263	1290	65	27	67	29	201	125	0.899256305186	1.0	0.6	0.59	0.01
1306	STX10	STX10	chr19	-	13255577	13255684	13255581	13255684	13255390	13255485	1306	281	2	299	0	129	125	1	1.0	0.993	1.0	-0.007
130	FRMD5	FRMD5	chr15	-	44177865	44177953	44177878	44177953	44176924	44176993	130	2	50	3	67	138	125	0.91287547688	1.0	0.035	0.039	-0.004
1310	GALK2	GALK2	chr15	+	49462212	49462572	49462212	49462555	49493358	49493447	1310	14	1	27	2	142	125	0.988624447188	1.0	0.925	0.922	0.003
1311	TRIM3	TRIM3	chr11	-	6479294	6479526	6479299	6479526	6478925	6479077	1311	28	2	25	2	130	125	0.917572752463	1.0	0.931	0.923	0.008
1336	KXD1	KXD1	chr19	+	18668571	18668759	18668571	18668724	18672845	18672967	1336	1	114	1	154	160	125	1	1.0	0.007	0.005	0.002
1337	FRMD6	FRMD6	chr14	+	52167773	52167877	52167773	52167853	52169229	52169306	1337	168	112	233	158	149	125	0.917369574524	1.0	0.557	0.553	0.004
1345	TMED4	TMED4	chr7	-	44621645	44621894	44621652	44621894	44621321	44621422	1345	240	1	370	3	132	125	1	1.0	0.996	0.992	0.004
1390	BRD8	BRD8	chr5	-	137506520	137506601	137506525	137506601	137506033	137506098	1390	154	1	125	0	130	125	1	1.0	0.993	1.0	-0.007
1391	PKM	PKM	chr15	-	72523236	72523727	72523456	72523727	72511284	72511451	1391	21	6500	22	8412	345	125	1	1.0	0.001	0.001	0.0
1393	PKM	PKM	chr15	-	72523240	72523727	72523456	72523727	72511284	72511451	1393	23	6500	16	8412	341	125	1	1.0	0.001	0.001	0.0
1409	TMEM189	TMEM189	chr20	-	48747392	48747484	48747401	48747484	48746082	48746227	1409	274	1	411	0	134	125	1	1.0	0.996	1.0	-0.004
1410	FAM111A	FAM111A	chr11	+	58910317	58910442	58910317	58910419	58910555	58910777	1410	10	10	11	12	148	125	0.890493598492	1.0	0.458	0.436	0.022
1421	RAN	RAN	chr12	+	131357380	131357465	131357380	131357457	131357547	131357673	1421	2695	0	5047	4	133	125	1	1.0	1.0	0.999	0.001
142	QARS	QARS	chr3	-	49141756	49141904	49141789	49141904	49141295	49141405	142	650	0	815	2	158	125	1	1.0	1.0	0.997	0.003
1431	TRIM13	TRIM13	chr13	+	50571142	50571352	50571142	50571267	50571802	50571899	1431	19	19	19	20	210	125	0.912539649385	1.0	0.373	0.361	0.012
1458	CASP9	CASP9	chr1	-	15844604	15844890	15844744	15844890	15834367	15834402	1458	121	1	107	1	265	125	0.937016531875	1.0	0.983	0.981	0.002
1460	AFMID	AFMID	chr17	+	76201683	76201834	76201683	76201819	76202026	76202131	1460	4	8	3	6	140	125	0.999138597696	1.0	0.309	0.309	0.0
1474	ZNF302	ZNF302	chr19	+	35168543	35169008	35168543	35168701	35169641	35169718	1474	5	1	4	1	432	125	0.903648927167	1.0	0.591	0.536	0.055
1499	RPSA	RPSA	chr3	+	39450096	39450230	39450096	39450215	39452244	39452490	1499	16	7250	19	10770	140	125	1	1.0	0.002	0.002	0.0
1520	SIKE1	SIKE1	chr1	-	115323057	115323308	115323069	115323308	115322730	115322836	1520	5	36	8	57	137	125	0.990788244347	1.0	0.112	0.114	-0.002
1527	ORC6	ORC6	chr16	+	46723557	46723741	46723557	46723682	46724902	46725032	1527	4	52	7	83	184	125	0.895734978028	1.0	0.05	0.054	-0.004
1542	SPIDR	SPIDR	chr8	+	48192449	48192605	48192449	48192568	48196616	48196683	1542	131	6	139	6	162	125	0.923574145215	1.0	0.944	0.947	-0.003
1551	MCMBP	MCMBP	chr10	-	121602759	121602938	121602765	121602938	121601983	121602107	1551	80	150	129	240	131	125	0.96725268348	1.0	0.337	0.339	-0.002
1560	LRBA	LRBA	chr4	-	151223776	151223944	151223779	151223944	151207084	151207186	1560	90	0	140	1	128	125	1	1.0	1.0	0.993	0.007
156	ZCCHC17	ZCCHC17	chr1	+	31819486	31819665	31819486	31819587	31821675	31821821	156	0	246	1	316	203	125	1	1.0	0.0	0.002	-0.002
1576	PRDX1	PRDX1	chr1	-	45987280	45987610	45987500	45987610	45984609	45984726	1576	20	2110	21	3340	345	125	1	1.0	0.003	0.002	0.001
1578	PRDX1	PRDX1	chr1	-	45987306	45987610	45987500	45987610	45984609	45984726	1578	15	2110	19	3340	319	125	1	1.0	0.003	0.002	0.001
157	MRPS2	MRPS2	chr9	+	138392843	138393172	138392843	138392969	138393689	138393819	157	0	162	5	228	328	125	1	1.0	0.0	0.008	-0.008
1582	HARS	HARS	chr5	-	140070799	140071312	140070886	140071312	140070439	140070529	1582	418	10	420	10	212	125	0.99638104622	1.0	0.961	0.961	0.0
1585	ZNF195	ZNF195	chr11	-	3382972	3383119	3383026	3383119	3379156	3381795	1585	38	1	77	2	179	125	0.983510344968	1.0	0.964	0.964	0.0
1609	HN1	HN1	chr17	-	73143614	73143748	73143650	73143748	73142760	73142779	1609	3	1212	2	1980	161	125	1	1.0	0.002	0.001	0.001
1614	HDHD1	HDHD1	chrX	-	7023660	7023879	7023789	7023879	6995260	6995490	1614	219	1	492	2	254	125	1	1.0	0.991	0.992	-0.001
1645	EDF1	EDF1	chr9	-	139757739	139757900	139757793	139757900	139757357	139757451	1645	3083	3	4150	6	179	125	1	1.0	0.999	0.998	0.001
1646	EDF1	EDF1	chr9	-	139757739	139757900	139757802	139757900	139757357	139757451	1646	3188	0	4281	3	188	125	1	1.0	1.0	0.999	0.001
1649	RCAN3	RCAN3	chr1	+	24829386	24829640	24829386	24829607	24840803	24841057	1649	3	1	23	9	158	125	0.912579811039	1.0	0.704	0.669	0.035
1665	PSMA4	PSMA4	chr15	+	78832746	78832881	78832746	78832805	78834246	78834272	1665	795	12	1083	16	201	125	0.96324554184	1.0	0.976	0.977	-0.001
1684	UBE2V1	UBE2V1	chr20	-	48713019	48713357	48713208	48713357	48700665	48700791	1684	8	672	18	1069	314	125	1	1.0	0.005	0.007	-0.002
1686	MTFR2	MTFR2	chr6	-	136571113	136571449	136571401	136571449	136570174	136570291	1686	23	4	90	15	413	125	0.943948815017	1.0	0.635	0.645	-0.01
1693	COPB2	COPB2	chr3	-	139108310	139108522	139108389	139108522	139102139	139102277	1693	22	375	24	405	204	125	0.981850042287	1.0	0.035	0.035	0.0
1696	ATP5A1	ATP5A1	chr18	-	43669788	43669962	43669854	43669962	43669531	43669698	1696	2246	1	3504	11	191	125	1	1.0	0.999	0.995	0.004
1697	ATP5A1	ATP5A1	chr18	-	43674945	43675097	43675018	43675097	43671647	43671817	1697	17	1540	18	1955	198	125	1	1.0	0.007	0.006	0.001
1698	ATP5A1	ATP5A1	chr18	-	43677801	43678319	43678137	43678319	43675018	43675097	1698	2	1024	1	1012	461	125	1	1.0	0.001	0.0	0.001
1703	ZFAS1	ZFAS1	chr20	+	47894714	47895253	47894714	47894934	47895640	47895745	1703	1188	1	1362	0	444	125	1	1.0	0.997	1.0	-0.003
1722	TRIM45	TRIM45	chr1	-	117660655	117661389	117660709	117661389	117659237	117659367	1722	21	1	24	1	179	125	0.932242591464	1.0	0.936	0.944	-0.008
1725	SNX17	SNX17	chr2	+	27594135	27594210	27594135	27594174	27595489	27595607	1725	256	1	296	0	161	125	1	1.0	0.995	1.0	-0.005
1731	SH3GLB1	SH3GLB1	chr1	+	87194085	87194172	87194085	87194124	87200284	87200374	1731	8	6	6	4	173	125	0.894783682326	1.0	0.491	0.52	-0.029
1735	ATP8B3	ATP8B3	chr19	-	1811487	1811883	1811599	1811883	1810620	1810682	1735	17	12	4	3	237	125	0.948716055342	1.0	0.428	0.413	0.015
1739	SNX2	SNX2	chr5	+	122110690	122111457	122110690	122110906	122130960	122131078	1739	14	413	31	757	676	125	1	1.0	0.006	0.008	-0.002
1746	COX7A2	COX7A2	chr6	-	75950838	75950981	75950891	75950981	75950016	75950101	1746	8	1362	19	1746	178	125	1	1.0	0.004	0.008	-0.004
1747	COX7A2	COX7A2	chr6	-	75950838	75950981	75950891	75950981	75947390	75947704	1747	6	23	11	43	178	125	0.971044919151	1.0	0.155	0.152	0.003
1754	PAPD4	PAPD4	chr5	+	78908242	78908592	78908242	78908558	78908833	78908898	1754	28	13	37	17	159	125	0.981933909341	1.0	0.629	0.631	-0.002
1757	IGFBP3	IGFBP3	chr7	-	45960318	45960871	45960336	45960871	45956811	45957038	1757	1	179	0	356	143	125	1	1.0	0.005	0.0	0.005
1769	VPS45	VPS45	chr1	+	150039349	150040007	150039349	150039663	150040686	150040821	1769	166	3	153	3	469	125	0.924708231879	1.0	0.936	0.931	0.005
1781	KLF6	KLF6	chr10	-	3823958	3824406	3823986	3824406	3822297	3822421	1781	783	7	806	7	153	125	0.971353454704	1.0	0.989	0.989	0.0
1783	KLF6	KLF6	chr10	-	3823832	3824406	3823986	3824406	3822297	3822421	1783	4846	7	5644	7	279	125	1	1.0	0.997	0.997	0.0
1784	KLF6	KLF6	chr10	-	3823832	3824406	3823958	3824406	3818187	3821782	1784	2657	0	3073	2	251	125	1	1.0	1.0	0.999	0.001
1785	KLF6	KLF6	chr10	-	3823832	3824406	3823986	3824406	3818187	3821782	1785	3340	2	3779	7	279	125	1	1.0	0.999	0.996	0.003
1813	CENPW	CENPW	chr6	+	126660934	126661590	126660934	126661545	126667350	126667464	1813	33	310	52	491	170	125	0.986361026772	1.0	0.073	0.072	0.001
1828	SNRPB2	SNRPB2	chr20	+	16710608	16710809	16710608	16710709	16712312	16712411	1828	255	84	288	97	225	125	0.899618556774	1.0	0.628	0.623	0.005
182	TBC1D7	TBC1D7	chr6	-	13328527	13328815	13328547	13328815	13327018	13327138	182	13	13	15	16	145	125	0.906025907872	1.0	0.463	0.447	0.016
1843	SSBP1	SSBP1	chr7	+	141438120	141438303	141438120	141438210	141438923	141438990	1843	110	227	155	327	218	125	0.887215722989	1.0	0.217	0.214	0.003
1872	PARP9	PARP9	chr3	-	122277175	122277314	122277280	122277314	122274132	122274968	1872	22	51	29	69	230	125	0.939760382989	1.0	0.19	0.186	0.004
1895	ZCCHC9	ZCCHC9	chr5	+	80597401	80597517	80597401	80597489	80600559	80600960	1895	10	18	19	32	153	125	0.895792175137	1.0	0.312	0.327	-0.015
1901	UBL7-AS1	UBL7-AS1	chr15	+	74753605	74754439	74753605	74754368	74758376	74758471	1901	7	2	19	6	196	125	0.923131462577	1.0	0.691	0.669	0.022
1910	STK19	STK19	chr6	+	31946679	31946787	31946679	31946775	31947190	31947330	1910	7	69	6	58	137	125	0.974479425423	1.0	0.085	0.086	-0.001
1922	LMNA	LMNA	chr1	+	156108278	156108548	156108278	156108398	156108870	156109880	1922	1021	1	1104	0	275	125	1	1.0	0.998	1.0	-0.002
1970	ARHGEF40	ARHGEF40	chr14	+	21542090	21543339	21542090	21543150	21543490	21543658	1970	569	2	290	1	314	125	1	1.0	0.991	0.991	0.0
1974	RARB	RARB	chr3	+	25469753	25470379	25469753	25470022	25502683	25502832	1974	360	1	39	0	482	125	0.935957654748	1.0	0.989	1.0	-0.011
1	NFU1	NFU1	chr2	-	69664402	69664760	69664492	69664760	69659033	69659137	1	3	64	4	86	215	125	0.993197217496	1.0	0.027	0.026	0.001
2025	SNX14	SNX14	chr6	-	86303296	86303874	86303551	86303874	86283975	86284096	2025	268	4	389	6	380	125	0.966456770475	1.0	0.957	0.955	0.002
2059	CAMK2G	CAMK2G	chr10	-	75585036	75585105	75585078	75585105	75583797	75583842	2059	67	14	76	16	167	125	0.986875832593	1.0	0.782	0.78	0.002
2060	SPPL2B	SPPL2B	chr19	+	2351431	2351655	2351431	2351592	2352943	2355100	2060	8	23	8	22	188	125	0.941220422416	1.0	0.188	0.195	-0.007
2079	RPL13A	RPL13A	chr19	+	49993106	49993179	49993106	49993169	49993488	49993554	2079	10152	90	13731	69	135	125	1	1.0	0.991	0.995	-0.004
2082	KAT6B	KAT6B	chr10	+	76735156	76735539	76735156	76735212	76737073	76737195	2082	38	5	32	4	452	125	0.945807521501	1.0	0.678	0.689	-0.011
2087	C7orf50	C7orf50	chr7	-	1177834	1177893	1177853	1177893	1166892	1167022	2087	8	7	12	11	144	125	0.946509434387	1.0	0.498	0.486	0.012
2094	PCMT1	PCMT1	chr6	+	150123335	150123552	150123335	150123505	150131751	150132557	2094	244	187	379	290	172	125	0.992381739938	1.0	0.487	0.487	0.0
209	CDC42EP3	CDC42EP3	chr2	-	37898568	37899342	37899227	37899342	37869024	37873965	209	104	3	106	3	784	125	0.98305964764	1.0	0.847	0.849	-0.002
20	PITRM1	PITRM1	chr10	-	3190359	3190483	3190362	3190483	3190178	3190255	20	7	272	13	521	128	125	0.951699684248	1.0	0.025	0.024	0.001
2112	MAP4K4	MAP4K4	chr2	+	102503549	102503723	102503549	102503699	102504239	102504399	2112	232	761	264	857	149	125	0.924306704907	1.0	0.204	0.205	-0.001
2115	RPL10	RPL10	chrX	+	153626405	153626739	153626405	153626735	153626837	153626883	2115	11	545	14	693	129	125	1	1.0	0.019	0.019	0.0
2120	PRKCSH	PRKCSH	chr19	+	11558253	11558433	11558253	11558412	11558507	11558604	2120	52	44	76	65	146	125	0.969220812605	1.0	0.503	0.5	0.003
2122	PTK2	PTK2	chr8	-	141685528	141685598	141685558	141685598	141684396	141684503	2122	13	239	18	338	155	125	0.958855159325	1.0	0.042	0.041	0.001
2126	GRINA	GRINA	chr8	+	145064225	145064479	145064225	145064367	145065367	145065770	2126	15	9	7	4	237	125	0.950690810662	1.0	0.468	0.48	-0.012
2128	CLTC	CLTC	chr17	+	57721636	57721856	57721636	57721844	57724758	57725027	2128	2	493	7	754	137	125	1	1.0	0.004	0.008	-0.004
2136	KMT2A	KMT2A	chr11	+	118361910	118362033	118361910	118362024	118362458	118362643	2136	8	28	13	47	134	125	0.949074971207	1.0	0.21	0.205	0.005
2140	UBE2J2	UBE2J2	chr1	-	1203112	1203372	1203241	1203372	1198725	1198766	2140	12	210	16	280	254	125	1	1.0	0.027	0.027	0.0
2143	PQLC2	PQLC2	chr1	+	19638739	19639383	19638739	19638852	19644093	19644335	2143	134	1	144	1	656	125	0.963340633658	1.0	0.962	0.965	-0.003
2164	GLIPR2	GLIPR2	chr9	+	36147782	36147913	36147782	36147891	36148543	36148647	2164	1	203	0	55	147	125	1	1.0	0.004	0.0	0.004
2183	BCL2L12	BCL2L12	chr19	+	50172280	50172421	50172280	50172372	50176954	50177173	2183	4	7	4	8	174	125	0.885168226826	1.0	0.291	0.264	0.027
2189	HMOX2	HMOX2	chr16	+	4526340	4526666	4526340	4526488	4555484	4555611	2189	0	182	2	280	303	125	1	1.0	0.0	0.003	-0.003
2191	CASP8AP2	CASP8AP2	chr6	+	90539618	90539786	90539618	90539653	90556280	90556363	2191	12	1	26	2	258	125	0.946760958494	1.0	0.853	0.863	-0.01
2214	STX4	STX4	chr16	+	31045546	31045857	31045546	31045646	31046290	31046361	2214	223	3	209	3	336	125	0.941178405172	1.0	0.965	0.963	0.002
2230	NETO2	NETO2	chr16	-	47156778	47156823	47156799	47156823	47156567	47156695	2230	214	50	456	109	146	125	0.908043471954	1.0	0.786	0.782	0.004
2281	DAG1	DAG1	chr3	+	49507564	49508006	49507564	49507866	49547851	49548252	2281	1	77	0	72	265	125	1	1.0	0.006	0.0	0.006
2297	TLE3	TLE3	chr15	-	70366841	70366946	70366871	70366946	70358352	70358557	2297	12	28	18	43	155	125	0.958161426894	1.0	0.257	0.252	0.005
2328	PEX5	PEX5	chr12	+	7342957	7343165	7342957	7343120	7343483	7343519	2328	7	46	7	47	170	125	0.972083549906	1.0	0.101	0.099	0.002
2329	PEX5	PEX5	chr12	+	7342281	7342812	7342281	7342346	7342957	7343120	2329	23	7	40	12	591	125	0.980617246797	1.0	0.41	0.413	-0.003
2346	C1orf122	C1orf122	chr1	+	38273472	38274111	38273472	38273978	38274202	38274404	2346	0	26	1	38	258	125	0.972378528944	1.0	0.0	0.013	-0.013
2347	SNHG17	SNHG17	chr20	-	37050733	37050888	37050738	37050888	37049652	37049745	2347	15	17	20	24	130	125	0.904526242204	1.0	0.459	0.445	0.014
2351	VANGL1	VANGL1	chr1	+	116202261	116202394	116202261	116202388	116206281	116206889	2351	92	1	221	2	131	125	0.890256345394	1.0	0.989	0.991	-0.002
2352	ANXA2	ANXA2	chr15	-	60690069	60690185	60690141	60690185	60678226	60678285	2352	12	5326	18	8716	197	125	1	1.0	0.001	0.001	0.0
2367	TAF6	TAF6	chr7	-	99716502	99716995	99716951	99716995	99711676	99711891	2367	120	4	113	4	574	125	0.936051427274	1.0	0.867	0.86	0.007
2387	PIGG	PIGG	chr4	+	492988	493514	492988	493278	494184	494390	2387	32	63	41	82	361	125	0.958290499693	1.0	0.15	0.148	0.002
2397	LETMD1	LETMD1	chr12	+	51445874	51446029	51445874	51445990	51447560	51447643	2397	2	12	2	12	164	125	1	1.0	0.113	0.113	0.0
2398	DAZAP2	DAZAP2	chr12	+	51634654	51634900	51634654	51634823	51636113	51637717	2398	1284	0	1809	1	202	125	1	1.0	1.0	0.999	0.001
2440	PSMA6	PSMA6	chr14	+	35761522	35761806	35761522	35761758	35777199	35777294	2440	2	976	3	1461	173	125	1	1.0	0.001	0.001	0.0
2442	C1orf43	C1orf43	chr1	-	154192817	154193273	154192894	154193273	154186368	154186422	2442	423	0	343	1	202	125	1	1.0	1.0	0.995	0.005
2465	NLRX1	NLRX1	chr11	+	119039421	119040011	119039421	119039603	119042064	119042182	2465	9	2	20	4	533	125	0.918051526832	1.0	0.513	0.54	-0.027
2476	STRADA	STRADA	chr17	-	61805693	61805773	61805717	61805773	61791365	61791468	2476	31	11	48	17	149	125	0.996510756945	1.0	0.703	0.703	0.0
2481	NECAP2	NECAP2	chr1	+	16767166	16767348	16767166	16767270	16770126	16770227	2481	357	1	372	1	203	125	1	1.0	0.995	0.996	-0.001
2482	RANBP6	RANBP6	chr9	-	6015412	6015640	6015471	6015640	6011018	6014356	2482	33	9	47	12	184	125	0.896023730879	1.0	0.714	0.727	-0.013
2502	ANKRD42	ANKRD42	chr11	+	82909520	82909684	82909520	82909600	82917099	82917207	2502	53	17	45	15	209	125	0.926498352135	1.0	0.651	0.642	0.009
2514	IFT81	IFT81	chr12	+	110562139	110562666	110562139	110562248	110565164	110565329	2514	111	16	72	11	543	125	0.891762439255	1.0	0.615	0.601	0.014
251	FUZ	FUZ	chr19	-	50315871	50315993	50315894	50315993	50314887	50314956	251	13	3	12	3	148	125	0.933739998268	1.0	0.785	0.772	0.013
253	RECQL	RECQL	chr12	-	21654103	21654603	21654346	21654603	21652488	21652549	253	268	6	182	4	368	125	0.983071626541	1.0	0.938	0.939	-0.001
2552	GAK	GAK	chr4	-	887661	887797	887718	887797	887164	887277	2552	158	0	217	1	182	125	1	1.0	1.0	0.993	0.007
2557	TCF4	TCF4	chr18	-	52899739	52899902	52899751	52899902	52896077	52896307	2557	90	99	9	10	137	125	0.985318742681	1.0	0.453	0.451	0.002
255	ARMCX2	ARMCX2	chrX	-	100914404	100914487	100914416	100914487	100914061	100914134	255	96	9	46	4	137	125	0.912659348698	1.0	0.907	0.913	-0.006
2571	C18orf54	C18orf54	chr18	+	51888012	51888801	51888012	51888261	51889140	51889291	2571	53	9	112	19	665	125	0.998750047262	1.0	0.525	0.526	-0.001
2615	NRP1	NRP1	chr10	-	33491818	33491923	33491839	33491923	33486577	33486637	2615	230	49	274	57	146	125	0.913865326562	1.0	0.801	0.805	-0.004
2617	SERHL2	SERHL2	chr22	+	42967126	42967907	42967126	42967209	42968441	42968535	2617	22	6	16	4	823	125	0.907457750474	1.0	0.358	0.378	-0.02
2635	ISG20	ISG20	chr15	+	89181973	89182409	89181973	89182307	89182573	89182825	2635	2	17	3	24	227	125	0.957532395434	1.0	0.061	0.064	-0.003
2643	RPL23AP7	RPL23AP7	chr2	-	114384406	114384715	114384457	114384715	114383185	114383306	2643	7	95	5	72	176	125	0.928354999145	1.0	0.05	0.047	0.003
2653	MT1F	MT1F	chr16	+	56692586	56692694	56692586	56692652	56692984	56693215	2653	3	227	4	448	167	125	1	1.0	0.01	0.007	0.003
2666	NF2	NF2	chr22	+	30079008	30079068	30079008	30079053	30090740	30094589	2666	0	129	2	293	140	125	1	1.0	0.0	0.006	-0.006
2671	UFSP2	UFSP2	chr4	-	186339740	186339924	186339765	186339924	186339594	186339661	2671	129	0	156	1	150	125	1	1.0	1.0	0.992	0.008
2679	UNKL	UNKL	chr16	-	1417092	1417350	1417242	1417350	1413205	1416396	2679	46	3	28	2	275	125	0.923764044724	1.0	0.875	0.864	0.011
267	CDC25B	CDC25B	chr20	+	3776385	3777378	3776385	3776526	3778268	3778396	267	102	11	119	13	977	125	0.977305122676	1.0	0.543	0.539	0.004
2683	COPS7A	COPS7A	chr12	+	6833149	6833345	6833149	6833318	6833779	6833984	2683	70	23	68	22	152	125	0.965607533001	1.0	0.715	0.718	-0.003
2690	CTSL	CTSL	chr9	+	90340973	90341313	90340973	90341164	90342508	90342644	2690	201	17	90	8	274	125	0.911016439726	1.0	0.844	0.837	0.007
2691	CTSL	CTSL	chr9	+	90340973	90341223	90340973	90341164	90342508	90342644	2691	101	17	50	8	184	125	0.91743674285	1.0	0.801	0.809	-0.008
2692	GPR162	GPR162	chr12	+	6932633	6933931	6932633	6932929	6934648	6934838	2692	119	3	45	1	1127	125	0.928862978927	1.0	0.815	0.833	-0.018
2696	EPS15L1	EPS15L1	chr19	-	16551672	16551720	16551695	16551720	16548580	16548676	2696	60	0	123	1	148	125	1	1.0	1.0	0.99	0.01
2699	ZSCAN26	ZSCAN26	chr6	+	28239631	28240116	28239631	28240113	28240446	28240564	2699	23	7	10	3	128	125	0.990839799656	1.0	0.762	0.765	-0.003
2731	UBA52	UBA52	chr19	+	18682613	18682719	18682613	18682697	18684102	18684213	2731	739	1056	1017	1456	147	125	0.981421675001	1.0	0.373	0.373	0.0
2736	TMCO1	TMCO1	chr1	-	165737918	165738159	165737995	165738159	165737428	165737506	2736	637	47	883	65	202	125	0.994243073609	1.0	0.893	0.894	-0.001
275	TOM1	TOM1	chr22	+	35742922	35742965	35742922	35742962	35743047	35743987	275	11	82	5	40	128	125	0.908949467976	1.0	0.116	0.109	0.007
2777	GAPVD1	GAPVD1	chr9	+	128083711	128083841	128083711	128083778	128086076	128086202	2777	44	20	60	28	188	125	0.942454799922	1.0	0.594	0.588	0.006
2783	TPM1	TPM1	chr15	+	63356262	63356389	63356262	63356341	63358094	63358292	2783	60	61	58	59	173	125	0.999563583136	1.0	0.415	0.415	0.0
2799	CAP1	CAP1	chr1	+	40506254	40506473	40506254	40506455	40525008	40525130	2799	345	115	514	173	143	125	0.947737947735	1.0	0.724	0.722	0.002
2808	RAB13	RAB13	chr1	-	153958492	153958853	153958588	153958853	153957196	153957257	2808	14	1340	5	1580	221	125	1	1.0	0.006	0.002	0.004
280	METTL23	METTL23	chr17	+	74725771	74725876	74725771	74725859	74729059	74729297	280	35	2	52	3	142	125	0.998111476881	1.0	0.939	0.938	0.001
2817	KHDRBS1	KHDRBS1	chr1	+	32503435	32503720	32503435	32503637	32504152	32504220	2817	9	572	3	910	208	125	1	1.0	0.009	0.002	0.007
2830	INTS8	INTS8	chr8	+	95877733	95877928	95877733	95877918	95878385	95878419	2830	0	99	1	113	135	125	1	1.0	0.0	0.008	-0.008
2831	RNPS1	RNPS1	chr16	-	2317933	2318413	2318055	2318413	2314176	2314332	2831	0	112	1	258	247	125	1	1.0	0.0	0.002	-0.002
2849	ATP5G1	ATP5G1	chr17	+	46970147	46970272	46970147	46970202	46970770	46970818	2849	6	179	11	318	195	125	0.963253761754	1.0	0.021	0.022	-0.001
2854	SUMO3	SUMO3	chr21	-	46233776	46234019	46233890	46234019	46228961	46229033	2854	7	498	10	912	239	125	1	1.0	0.007	0.006	0.001
2859	C11orf74	C11orf74	chr11	+	36616042	36616311	36616042	36616191	36631630	36631789	2859	21	26	12	14	245	125	0.904586849773	1.0	0.292	0.304	-0.012
2872	SDCBP	SDCBP	chr8	+	59477577	59477643	59477577	59477625	59483445	59483524	2872	1038	2	1279	3	143	125	1	1.0	0.998	0.997	0.001
2907	PTGS1	PTGS1	chr9	+	125148724	125149011	125148724	125148900	125152476	125152624	2907	3	1	16	6	236	125	0.93625761641	1.0	0.614	0.585	0.029
2945	LRRC75A-AS1	LRRC75A-AS1	chr17	+	16342640	16342728	16342640	16342707	16343498	16343567	2945	1897	0	2088	2	146	125	1	1.0	1.0	0.999	0.001
2946	LRRC75A-AS1	LRRC75A-AS1	chr17	+	16342300	16342728	16342300	16342374	16343498	16343567	2946	1910	1	2114	2	479	125	1	1.0	0.998	0.996	0.002
2949	APEX1	APEX1	chr14	+	20923289	20923548	20923289	20923497	20923736	20923862	2949	216	85	284	109	176	125	0.885608896087	1.0	0.643	0.649	-0.006
3035	FAM47E	FAM47E	chr4	+	77189812	77189966	77189812	77189921	77192720	77192921	3035	4	4	6	6	170	125	0.998923680327	1.0	0.424	0.424	0.0
3082	IMPDH1	IMPDH1	chr7	-	128040870	128040945	128040885	128040945	128040386	128040593	3082	225	0	343	2	140	125	1	1.0	1.0	0.994	0.006
3094	LYRM2	LYRM2	chr6	-	90347443	90347601	90347460	90347601	90341942	90347072	3094	41	120	42	126	142	125	0.924579367613	1.0	0.231	0.227	0.004
309	ANAPC15	ANAPC15	chr11	-	71822457	71822542	71822487	71822542	71822202	71822332	309	131	21	218	36	155	125	0.923728029241	1.0	0.834	0.83	0.004
31	GMNN	GMNN	chr6	+	24775158	24775340	24775158	24775264	24777449	24777525	31	148	0	336	2	201	125	1	1.0	1.0	0.991	0.009
323	UFD1L	UFD1L	chr22	-	19442271	19442353	19442324	19442353	19437463	19438267	323	358	10	428	12	178	125	0.999239342949	1.0	0.962	0.962	0.0
324	SEMA3B	SEMA3B	chr3	+	50310549	50310874	50310549	50310745	50310965	50311077	324	77	1	90	1	254	125	0.919072562929	1.0	0.974	0.978	-0.004
326	WNK1	WNK1	chr12	+	999618	999679	999618	999676	1003727	1003801	326	136	10	249	18	128	125	0.96724795157	1.0	0.93	0.931	-0.001
337	CSRP1	CSRP1	chr1	-	201457982	201458112	201458000	201458112	201454410	201454504	337	1202	2	1394	7	143	125	1	1.0	0.998	0.994	0.004
359	ZGPAT	ZGPAT	chr20	+	62339379	62339521	62339379	62339470	62339904	62340516	359	2	30	2	28	176	125	0.950312162079	1.0	0.045	0.048	-0.003
364	SHF	SHF	chr15	-	45464344	45464516	45464346	45464516	45464080	45464200	364	12	10	4	3	127	125	0.910938722981	1.0	0.542	0.568	-0.026
381	ACTL6A	ACTL6A	chr3	+	179280667	179280953	179280667	179280905	179287611	179287688	381	1	208	1	394	173	125	1	1.0	0.003	0.002	0.001
38	MRPL10	MRPL10	chr17	-	45908676	45908907	45908825	45908907	45905866	45906036	38	2	95	3	132	274	125	0.962136598786	1.0	0.01	0.01	0.0
3	ZRANB3	ZRANB3	chr2	-	135985381	135985585	135985387	135985585	135981995	135982087	3	7	2	11	3	131	125	0.96392359478	1.0	0.77	0.778	-0.008
419	TMEM139	TMEM139	chr7	+	142981991	142982091	142981991	142982067	142982440	142982538	419	7	5	8	6	149	125	0.953966740404	1.0	0.54	0.528	0.012
433	THUMPD3	THUMPD3	chr3	+	9404716	9405016	9404716	9404811	9406699	9407004	433	102	24	164	40	330	125	0.902603739085	1.0	0.617	0.608	0.009
488	ETF1	ETF1	chr5	-	137878322	137878625	137878521	137878625	137854380	137854556	488	3	299	10	502	324	125	1	1.0	0.004	0.008	-0.004
516	SDR39U1	SDR39U1	chr14	-	24911303	24911466	24911383	24911466	24909988	24910132	516	17	22	21	27	205	125	0.989487778249	1.0	0.32	0.322	-0.002
518	C11orf57	C11orf57	chr11	+	111944967	111945640	111944967	111945082	111946290	111946408	518	164	20	157	20	683	125	0.898376052615	1.0	0.6	0.59	0.01
51	TADA3	TADA3	chr3	-	9833899	9834695	9834505	9834695	9832943	9833177	51	566	1	532	1	731	125	0.971786838431	1.0	0.99	0.989	0.001
520	ABTB1	ABTB1	chr3	+	127393233	127393296	127393233	127393261	127393387	127393443	520	54	25	43	20	160	125	0.990577713358	1.0	0.628	0.627	0.001
543	ACTG1	ACTG1	chr17	-	79479640	79479892	79479759	79479892	79479257	79479386	543	45	15478	69	24504	244	125	1	1.0	0.001	0.001	0.0
568	GLRX	GLRX	chr5	-	95152199	95152330	95152210	95152330	95149552	95150093	568	1	437	6	610	136	125	1	1.0	0.002	0.009	-0.007
578	CCT8	CCT8	chr21	-	30445826	30446118	30445851	30446118	30442567	30442658	578	7	1093	2	1914	150	125	1	1.0	0.005	0.001	0.004
630	ARSA	ARSA	chr22	-	51066325	51066601	51066418	51066601	51065983	51066220	630	47	3	53	3	218	125	0.890844180818	1.0	0.9	0.91	-0.01
663	RNF214	RNF214	chr11	+	117109316	117109827	117109316	117109362	117110516	117110576	663	222	3	338	5	590	125	0.909906204929	1.0	0.94	0.935	0.005
728	RSPRY1	RSPRY1	chr16	+	57220195	57220363	57220195	57220341	57238415	57238920	728	55	3	35	2	147	125	0.958764053354	1.0	0.94	0.937	0.003
735	WWOX	WWOX	chr16	+	78133309	78133896	78133309	78133782	78142319	78142384	735	5	37	5	36	239	125	0.970062184249	1.0	0.066	0.068	-0.002
737	BCAR1	BCAR1	chr16	-	75270725	75270896	75270779	75270896	75268786	75269884	737	12	295	10	245	179	125	0.999567290811	1.0	0.028	0.028	0.0
782	AHCYL1	AHCYL1	chr1	+	110527386	110528165	110527386	110527794	110551655	110551767	782	0	468	2	752	496	125	1	1.0	0.0	0.001	-0.001
793	PTGES3	PTGES3	chr12	-	57059415	57060050	57059987	57060050	57058559	57058584	793	27	1080	11	2360	697	125	1	1.0	0.004	0.001	0.003
810	PQBP1	PQBP1	chrX	+	48758466	48758578	48758466	48758554	48759206	48759319	810	344	2	463	0	149	125	1	1.0	0.993	1.0	-0.007
812	TUBA1A	TUBA1A	chr12	-	49582199	49583107	49582759	49583107	49580393	49580616	812	26	1277	19	2383	685	125	1	1.0	0.004	0.001	0.003
813	TUBA1A	TUBA1A	chr12	-	49582671	49583107	49582759	49583107	49580393	49580616	813	9	1277	3	2383	213	125	1	1.0	0.004	0.001	0.003
81	PGAP2	PGAP2	chr11	+	3845499	3845679	3845499	3845594	3846249	3846358	81	13	18	26	35	210	125	0.952789997928	1.0	0.301	0.307	-0.006
868	RCC1	RCC1	chr1	+	28857034	28857127	28857034	28857085	28858314	28858502	868	2	27	5	68	167	125	0.986122275024	1.0	0.053	0.052	0.001
870	GAPDH	GAPDH	chr12	+	6643570	6643827	6643570	6643735	6643975	6644027	870	7	7328	11	11947	217	125	1	1.0	0.001	0.001	0.0
874	C6orf48	C6orf48	chr6	+	31803187	31803232	31803187	31803228	31805012	31805212	874	1	339	0	291	129	125	1	1.0	0.003	0.0	0.003
904	UCKL1	UCKL1	chr20	-	62572146	62572209	62572169	62572209	62571946	62572069	904	184	5	154	4	148	125	0.953660605663	1.0	0.969	0.97	-0.001
935	TXNRD1	TXNRD1	chr12	+	104680459	104681209	104680459	104680887	104682708	104682818	935	81	328	103	415	447	125	0.984341385983	1.0	0.065	0.065	0.0
945	PSMD10	PSMD10	chrX	-	107330915	107331082	107330994	107331082	107327434	107328357	945	279	18	288	18	204	125	0.929524216742	1.0	0.905	0.907	-0.002
948	ZNF79	ZNF79	chr9	+	130186652	130187189	130186652	130187082	130191110	130191199	948	17	2	15	2	232	125	0.912186558611	1.0	0.821	0.802	0.019
951	CLIP4	CLIP4	chr2	+	29380069	29380268	29380069	29380213	29383198	29383333	951	4	87	8	188	180	125	0.901904785625	1.0	0.031	0.029	0.002
95	ALS2CL	ALS2CL	chr3	-	46722989	46723088	46722993	46723088	46722735	46722897	95	17	4	76	19	129	125	0.92964301996	1.0	0.805	0.795	0.01
963	CDK10	CDK10	chr16	+	89761338	89761478	89761338	89761460	89761700	89761753	963	203	13	188	12	143	125	0.997168606859	1.0	0.932	0.932	0.0
979	TMEM9	TMEM9	chr1	-	201123572	201123683	201123576	201123683	201122985	201123087	979	146	3	150	3	129	125	0.979147166384	1.0	0.979	0.98	-0.001
981	TMEM9	TMEM9	chr1	-	201122910	201123087	201122985	201123087	201120888	201120980	981	7	445	1	514	200	125	1	1.0	0.01	0.001	0.009
992	FAM193B	FAM193B	chr5	-	176980168	176981548	176981249	176981548	176965905	176966148	992	258	8	220	7	1206	125	0.961901688598	1.0	0.77	0.765	0.005
995	CDK11B	CDK11B	chr1	-	1577707	1577869	1577746	1577869	1577266	1577362	995	10	1	12	1	164	125	0.910768616524	1.0	0.884	0.901	-0.017
