# Supplementary material for: Characterization of alternative mRNA splicing in cultured cell populations representing progressive stages of human fetal kidney development
Source: Sci Rep. 2022 Nov 15;12:19548. doi: 10.1038/s41598-022-24147-z (PMC9666651; doi:10.1038/s41598-022-24147-z)
Supplement: Supplementary file 13 — Supplementary Information 13. [file 41598_2022_24147_MOESM13_ESM.zip › _Program/Data/rMATS/NPS1-NPS3/MATS_output/MXE.MATS.JunctionCountOnly.txt]

ID	GeneID	geneSymbol	chr	strand	1stExonStart_0base	1stExonEnd	2ndExonStart_0base	2ndExonEnd	upstreamES	upstreamEE	downstreamES	downstreamEE	ID	IJC_SAMPLE_1	SJC_SAMPLE_1	IJC_SAMPLE_2	SJC_SAMPLE_2	IncFormLen	SkipFormLen	PValue	FDR	IncLevel1	IncLevel2	IncLevelDifference
2574	FN1	FN1	chr2	-	216245533	216245803	216246934	216247048	216243852	216244040	216248050	216248206	2574	21459	15026	6525	3421	238	250	0.0	0.0	0.6	0.667	-0.067
2576	FN1	FN1	chr2	-	216256354	216256537	216257653	216257926	216252934	216253024	216259250	216259442	2576	10597	25792	2372	7833	250	250	0.0	0.0	0.291	0.232	0.059
3306	H2AFY	H2AFY	chr5	-	134686512	134686603	134688635	134688735	134681657	134681747	134696186	134696297	3306	1556	304	3418	251	224	215	0.0	0.0	0.831	0.929	-0.098
5338	ACTN1	ACTN1	chr14	-	69345174	69345240	69345705	69345786	69343798	69343957	69346678	69346825	5338	2946	261	4820	76	205	190	0.0	0.0	0.913	0.983	-0.07
5500	TPM1	TPM1	chr15	+	63353396	63353472	63353911	63353987	63353067	63353138	63354413	63354476	5500	7365	1137	12964	574	200	200	0.0	0.0	0.866	0.958	-0.092
5502	TPM1	TPM1	chr15	+	63335904	63336030	63336225	63336351	63334837	63335142	63349183	63349317	5502	367	10053	204	17046	250	250	0.0	0.0	0.035	0.012	0.023
851	CD44	CD44	chr11	+	35236398	35236461	35240862	35240934	35211381	35211612	35243200	35243279	851	400	1157	104	2004	187	196	0.0	0.0	0.266	0.052	0.214
853	CD44	CD44	chr11	+	35236398	35236461	35240862	35240934	35232792	35232996	35243200	35243279	853	415	1153	1458	1996	187	196	0.0	0.0	0.274	0.434	-0.16
862	CD44	CD44	chr11	+	35232792	35232996	35236398	35236461	35231511	35231601	35240862	35240934	862	716	981	2759	1789	250	187	0.0	0.0	0.353	0.536	-0.183
5460	SRSF3	SRSF3	chr6	+	36566625	36566760	36567597	36568053	36564537	36564745	36568928	36568967	5460	2498	339	4403	313	250	250	5.3290705182e-15	3.08979508645e-12	0.881	0.934	-0.053
948	CYBA	CYBA	chr16	-	88712523	88712605	88713162	88713246	88709696	88709979	88713508	88713583	948	1785	415	2575	325	208	206	2.22044604925e-14	1.17037692669e-11	0.81	0.887	-0.077
1208	HMGA2	HMGA2	chr12	+	66221780	66221867	66232298	66232349	66218239	66219161	66345162	66345195	1208	706	670	949	1470	211	175	6.26942942006e-13	3.02917931479e-10	0.466	0.349	0.117
2655	PKM	PKM	chr15	-	72494794	72494961	72495362	72495529	72492814	72492996	72499068	72499221	2655	671	12828	568	16328	250	250	3.03834735149e-12	1.35510291876e-09	0.05	0.034	0.016
451	CTNND1	CTNND1	chr11	+	57558856	57559145	57561481	57561553	57529233	57529518	57563048	57563201	451	44	286	18	727	250	196	1.9933277251e-11	8.25522439295e-09	0.108	0.019	0.089
1391	DNM2	DNM2	chr19	+	10906736	10906875	10908055	10908194	10906047	10906115	10909161	10909248	1391	603	256	987	209	250	250	6.15102413448e-11	2.37757586211e-08	0.702	0.825	-0.123
2571	FN1	FN1	chr2	-	216252934	216253024	216256354	216256537	216251411	216251681	216257653	216257926	2571	9228	14136	2055	3837	250	214	6.758849036e-11	2.44923791942e-08	0.358	0.314	0.044
4635	ANXA2	ANXA2	chr15	-	60656627	60656722	60678226	60678285	60653139	60653253	60689456	60689537	4635	585	11208	1314	18221	183	219	1.57003632317e-10	5.35474741279e-08	0.059	0.079	-0.02
1144	NUMB	NUMB	chr14	-	73745988	73746132	73749066	73749213	73741917	73744001	73753817	73754022	1144	159	65	111	150	250	250	2.48414733228e-10	8.00171457364e-08	0.71	0.425	0.285
3587	ZC3HC1	ZC3HC1	chr7	-	129663350	129663563	129664102	129664346	129662158	129662365	129665997	129666152	3587	45	108	128	81	250	250	1.62082725019e-09	4.946082314e-07	0.294	0.612	-0.318
3794	ITGA3	ITGA3	chr17	+	48153947	48154045	48154337	48154485	48153689	48153839	48154742	48154811	3794	1253	1108	1831	1157	222	250	1.72774905494e-09	5.00874451027e-07	0.56	0.641	-0.081
748	ANXA5	ANXA5	chr4	-	122607442	122607527	122617735	122617779	122605831	122605926	122618017	122618147	748	519	1793	280	1555	168	209	4.42930170319e-09	1.22290910834e-06	0.265	0.183	0.082
4663	SEC31A	SEC31A	chr4	-	83782783	83782861	83783686	83783725	83778841	83778917	83784470	83784545	4663	142	108	122	22	163	202	4.65697058694e-09	1.22732343014e-06	0.62	0.873	-0.253
5331	RPLP1	RPLP1	chr15	+	69745985	69746060	69747508	69747626	69745158	69745359	69747766	69747884	5331	7154	8607	7764	10599	199	242	8.6846880798e-09	2.18929658638e-06	0.503	0.471	0.032
3848	ELF3	ELF3	chr1	+	201981084	201981306	201981471	201981564	201980256	201980427	201981767	201981887	3848	551	293	1220	385	250	217	2.45708562385e-08	5.93590935295e-06	0.62	0.733	-0.113
4474	FGFR2	FGFR2	chr10	-	123276832	123276977	123278195	123278343	123274630	123274833	123279492	123279683	4474	18	13	65	0	250	250	2.82180437905e-08	6.54432871589e-06	0.581	1.0	-0.419
5974	ARHGDIA	ARHGDIA	chr17	-	79827205	79827282	79827417	79827501	79827048	79827112	79827616	79827833	5974	817	871	1188	1780	208	201	3.18137970412e-08	7.09447674019e-06	0.475	0.392	0.083
5435	CD46	CD46	chr1	+	207958415	207958451	207958963	207959027	207956636	207956675	207966863	207968861	5435	307	213	447	561	160	188	5.18099030344e-08	1.11256969553e-05	0.629	0.484	0.145
778	SYTL1	SYTL1	chr1	+	27677284	27677443	27677748	27677827	27676879	27676976	27677946	27678046	778	43	76	142	70	250	203	6.07227871319e-08	1.25739542782e-05	0.315	0.622	-0.307
4871	EPB41L3	EPB41L3	chr18	-	5394675	5394792	5395065	5395146	5392379	5393477	5395607	5395706	4871	126	58	304	41	205	241	7.69954126012e-08	1.53937724918e-05	0.719	0.897	-0.178
3007	NAP1L1	NAP1L1	chr12	-	76461150	76461253	76467982	76468019	76453917	76454059	76478346	76478813	3007	217	1895	169	2604	161	227	1.02357902598e-07	1.97823706421e-05	0.139	0.084	0.055
4876	FOSB	FOSB	chr19	+	45973886	45974207	45974451	45974559	45971252	45971970	45975808	45978437	4876	907	1214	676	1274	250	232	1.21136536246e-07	2.26564399082e-05	0.409	0.33	0.079
453	CTNND1	CTNND1	chr11	+	57558965	57559145	57561481	57561553	57529233	57529518	57563048	57563201	453	20	286	4	727	250	196	2.50265616342e-07	4.5345001361e-05	0.052	0.004	0.048
450	CTNND1	CTNND1	chr11	+	57558856	57559145	57561481	57561553	57529233	57529591	57563048	57563201	450	27	215	9	462	250	196	2.73507461901e-07	4.80544322455e-05	0.09	0.015	0.075
3323	TPM2	TPM2	chr9	-	35684728	35684804	35685060	35685136	35684484	35684547	35685265	35685336	3323	2177	299	794	185	200	200	3.98089420761e-07	6.78859547521e-05	0.879	0.811	0.068
3004	NAP1L1	NAP1L1	chr12	-	76462688	76462774	76467982	76468019	76461150	76461253	76478346	76478813	3004	73	1605	41	2296	161	210	1.39751137707e-06	0.000231507741836	0.056	0.023	0.033
2816	ERP44	ERP44	chr9	-	102784323	102784508	102814698	102814814	102782897	102783013	102820101	102820141	2816	183	238	150	378	240	250	1.46992754135e-06	0.000236739996799	0.445	0.292	0.153
4387	RAB6A	RAB6A	chr11	-	73429657	73429763	73429829	73429935	73427295	73427407	73431890	73431944	4387	643	266	774	487	230	230	5.86654353885e-06	0.000919303228061	0.707	0.614	0.093
5952	WNK4	WNK4	chr17	+	40940147	40940206	40940307	40940425	40939795	40939917	40940698	40940815	5952	4	37	22	17	183	242	6.32059317096e-06	0.000964389452769	0.125	0.631	-0.506
4294	CCT6A	CCT6A	chr7	+	56120114	56120178	56122061	56122196	56119377	56119678	56123316	56123490	4294	350	1219	450	2247	188	250	7.14911914379e-06	0.00106283571271	0.276	0.21	0.066
5647	FYN	FYN	chr6	-	112020717	112020873	112021306	112021471	112017479	112017659	112024087	112024237	5647	341	78	380	172	250	250	7.89554246927e-06	0.00114445888092	0.814	0.688	0.126
3391	COL18A1	COL18A1	chr21	+	46907360	46907423	46908331	46908358	46906774	46906906	46909399	46909435	3391	399	286	195	240	187	151	1.18733373727e-05	0.00167906366066	0.53	0.396	0.134
1330	TCF7L2	TCF7L2	chr10	+	114919678	114919751	114920377	114920450	114917779	114917828	114925313	114927436	1330	16	5	11	42	197	197	1.28616284719e-05	0.00176446711311	0.762	0.208	0.554
2575	FN1	FN1	chr2	-	216296555	216296687	216299418	216299547	216295437	216295575	216300377	216300791	2575	12626	15349	3350	4557	250	250	1.3085906496e-05	0.00176446711311	0.451	0.424	0.027
1169	CASK	CASK	chrX	-	41414852	41414888	41416284	41416353	41412971	41413168	41419031	41419100	1169	66	139	266	269	193	160	1.55966350786e-05	0.00196585413447	0.282	0.45	-0.168
5920	SPINT2	SPINT2	chr19	+	38774266	38774437	38778515	38778575	38755097	38755638	38779777	38779831	5920	1292	904	2589	2268	250	184	1.54750395286e-05	0.00196585413447	0.513	0.457	0.056
621	TRMT2B	TRMT2B	chrX	-	100297030	100297301	100306239	100306722	100296305	100296360	100306805	100307105	621	14	10	4	41	250	250	1.54853584015e-05	0.00196585413447	0.583	0.089	0.494
5170	PLEKHG3	PLEKHG3	chr14	+	65195713	65195811	65196960	65197030	65194310	65194700	65197359	65197406	5170	149	64	166	156	222	194	2.07547368473e-05	0.00256033966469	0.67	0.482	0.188
2771	USP1	USP1	chr1	+	62908829	62908990	62910408	62911100	62907865	62907970	62913011	62913182	2771	109	129	183	424	250	250	2.18899564096e-05	0.00264412431798	0.458	0.301	0.157
1900	SSBP3	SSBP3	chr1	-	54722799	54722859	54723741	54723822	54717466	54717533	54747110	54747200	1900	17	191	50	170	205	184	2.62569635054e-05	0.00304475748809	0.074	0.209	-0.135
3880	HNRNPUL1	HNRNPUL1	chr19	+	41787067	41787180	41798149	41798416	41784981	41785081	41800242	41800365	3880	717	702	1094	1418	237	250	2.60302612518e-05	0.00304475748809	0.519	0.449	0.07
6103	ERI3	ERI3	chr1	-	44778840	44778900	44785299	44785416	44773981	44774073	44804716	44804994	6103	210	74	231	164	241	184	2.77057069815e-05	0.00314975860939	0.684	0.518	0.166
3351	IL6ST	IL6ST	chr5	-	55248077	55248179	55250637	55250820	55247756	55247903	55251852	55252063	3351	199	106	180	186	250	226	2.85887805368e-05	0.00318764902985	0.629	0.467	0.162
1430	POLL	POLL	chr10	-	103344358	103344676	103345618	103345913	103340004	103340173	103347002	103347163	1430	50	0	34	12	250	250	3.17871994722e-05	0.00347739967056	1.0	0.739	0.261
4766	EIF3D	EIF3D	chr22	-	36913347	36913478	36914809	36914957	36912751	36912837	36915451	36915584	4766	1105	829	1444	1385	250	250	3.53535046634e-05	0.0037959188896	0.571	0.51	0.061
2522	WBSCR16	WBSCR16	chr7	-	74466817	74466903	74470007	74470181	74456269	74457217	74471635	74471723	2522	140	110	257	99	250	210	4.05947068739e-05	0.00427942019009	0.517	0.686	-0.169
5364	NCOR2	NCOR2	chr12	-	124812092	124812179	124815390	124815444	124810736	124810916	124816864	124817013	5364	148	19	253	5	178	211	4.73289520299e-05	0.00490023685481	0.902	0.984	-0.082
3179	GCC2	GCC2	chr2	+	109067483	109067568	109068854	109068922	109066088	109066145	109085435	109085540	3179	53	17	37	48	209	192	4.86238917226e-05	0.00494598814399	0.741	0.415	0.326
921	EXOC7	EXOC7	chr17	-	74086409	74086478	74087223	74087316	74085255	74085401	74090494	74090662	921	25	37	13	91	217	193	5.41251763118e-05	0.00541065124579	0.375	0.113	0.262
2854	HNRNPH3	HNRNPH3	chr10	+	70098259	70098399	70098896	70098983	70096955	70097090	70099196	70099312	2854	86	596	79	1063	250	211	5.78438084974e-05	0.00568437968929	0.109	0.059	0.05
3570	PDE9A	PDE9A	chr21	+	44151879	44152059	44152179	44152234	44119077	44119121	44153465	44153536	3570	22	10	8	30	250	179	5.99257613592e-05	0.00579082607268	0.612	0.16	0.452
852	CD44	CD44	chr11	+	35236398	35236461	35240862	35240934	35211381	35211612	35250675	35253949	852	397	5	104	11	187	196	6.35747736096e-05	0.00597657165803	0.988	0.908	0.08
874	CD44	CD44	chr11	+	35219667	35219793	35229651	35229753	35211381	35211612	35236398	35236461	874	106	435	556	1434	250	226	6.39095279058e-05	0.00597657165803	0.181	0.26	-0.079
5462	SRSF3	SRSF3	chr6	+	36568928	36568967	36569484	36569571	36567597	36568053	36569738	36572244	5462	104	1260	103	2220	163	211	6.82627780642e-05	0.00628234265423	0.097	0.057	0.04
3194	EVI5	EVI5	chr1	-	93073137	93073284	93089732	93089891	93070863	93070959	93091350	93091491	3194	43	31	7	30	250	250	7.10085081521e-05	0.0064329270354	0.581	0.189	0.392
4459	ILKAP	ILKAP	chr2	-	239093821	239093928	239096771	239096898	239092660	239092754	239098493	239098613	4459	86	114	212	138	250	231	7.23560901853e-05	0.00645416324453	0.411	0.587	-0.176
4884	LASP1	LASP1	chr17	+	37046672	37046757	37054664	37054772	37034338	37034433	37070577	37070728	4884	712	666	1129	797	209	232	7.60624689071e-05	0.00668197264732	0.543	0.611	-0.068
1561	YAP1	YAP1	chr11	+	102080247	102080295	102094352	102094483	102076623	102076805	102100432	102104154	1561	47	162	98	150	172	250	8.99026528128e-05	0.00751236714708	0.297	0.487	-0.19
4035	SIL1	SIL1	chr5	-	138356859	138356981	138362489	138362681	138287476	138287573	138378308	138378408	4035	174	148	300	141	250	246	8.89283391085e-05	0.00751236714708	0.536	0.677	-0.141
572	ITGA7	ITGA7	chr12	-	56093653	56093773	56094045	56094177	56092493	56092701	56094682	56094938	572	43	16	1	10	250	244	9.04466354531e-05	0.00751236714708	0.724	0.089	0.635
622	TRMT2B	TRMT2B	chrX	-	100297030	100297301	100306632	100306722	100296305	100296360	100306805	100307105	622	13	10	5	41	214	250	9.06977751459e-05	0.00751236714708	0.603	0.125	0.478
2380	RTN3	RTN3	chr11	+	63521133	63521180	63523583	63523642	63517462	63517670	63525627	63527363	2380	21	256	7	425	171	183	9.244573073e-05	0.00754930065877	0.081	0.017	0.064
1520	NTN4	NTN4	chr12	-	96106989	96107116	96131643	96131922	96104218	96104407	96180716	96181246	1520	249	249	817	541	250	250	9.48916632705e-05	0.00764141477281	0.5	0.602	-0.102
6007	RAD51AP1	RAD51AP1	chr12	+	4655474	4655584	4657257	4657344	4652928	4653070	4657852	4658002	6007	27	66	129	117	234	211	0.000100026693709	0.00794458589212	0.269	0.499	-0.23
4554	EIF4G1	EIF4G1	chr3	+	184033276	184033333	184033919	184034006	184032282	184032462	184035108	184035285	4554	93	190	211	235	181	211	0.000109395197621	0.00857126156495	0.363	0.511	-0.148
6018	GSN	GSN	chr9	+	124044152	124044231	124062333	124062404	124043747	124043840	124064240	124064445	6018	7	96	20	49	203	195	0.000112514986075	0.00858370906925	0.065	0.282	-0.217
6088	COPS7B	COPS7B	chr2	+	232653264	232653442	232656442	232656518	232646380	232646593	232658972	232659061	6088	20	55	6	97	250	200	0.000111621936715	0.00858370906925	0.225	0.047	0.178
5755	CENPN	CENPN	chr16	+	81051362	81051439	81053704	81053881	81050930	81050990	81056359	81056487	5755	57	77	169	100	201	250	0.000119256758542	0.00897987903931	0.479	0.678	-0.199
4985	VARS	VARS	chr6	-	31749467	31749538	31749623	31749729	31749257	31749383	31749863	31749954	4985	352	172	470	358	230	195	0.000127271296339	0.00934074653384	0.634	0.527	0.107
708	COPS4	COPS4	chr4	+	83987590	83987706	83989590	83989675	83984228	83984399	83996449	83996971	708	158	95	113	136	240	209	0.000126185534177	0.00934074653384	0.592	0.42	0.172
3369	PLAU	PLAU	chr10	+	75671798	75671826	75671972	75672080	75671282	75671370	75672681	75672856	3369	77	3656	115	9815	152	232	0.000133218115398	0.00965498291347	0.031	0.018	0.013
3398	SYNE4	SYNE4	chr19	-	36498026	36498170	36499118	36499269	36497651	36497846	36499455	36499672	3398	18	48	51	37	250	250	0.000143788205899	0.0102923952815	0.273	0.58	-0.307
2326	STOML2	STOML2	chr9	-	35102091	35102191	35102682	35102820	35101900	35101959	35103046	35103192	2326	117	522	95	746	250	224	0.000153424183017	0.0108394660416	0.167	0.102	0.065
4419	ACP1	ACP1	chr2	+	272036	272150	272191	272305	271865	271939	275139	275201	4419	639	219	1024	234	238	238	0.0001551700037	0.0108394660416	0.745	0.814	-0.069
4753	NUP88	NUP88	chr17	-	5302871	5302970	5307418	5307566	5298210	5298301	5308376	5308563	4753	132	126	308	162	250	223	0.000163766180864	0.0113037656744	0.483	0.629	-0.146
35	CBFB	CBFB	chr16	+	67070541	67070658	67100584	67100701	67063629	67063716	67116115	67116242	35	160	219	193	438	241	241	0.000192829635988	0.0130003049937	0.422	0.306	0.116
5229	PLEKHA5	PLEKHA5	chr12	+	19443610	19443730	19472954	19472990	19440406	19440490	19473495	19473558	5229	0	7	7	0	244	160	0.000192067183946	0.0130003049937	0.0	1.0	-1.0
2969	TARBP2	TARBP2	chr12	+	53895798	53895968	53896810	53896913	53895376	53895492	53897496	53897592	2969	21	86	6	127	250	227	0.000221255858539	0.0146784861268	0.181	0.041	0.14
3317	C11orf54	C11orf54	chr11	+	93480462	93480614	93483511	93483610	93474759	93474894	93486847	93486921	3317	12	62	38	51	250	223	0.000222784887747	0.0146784861268	0.147	0.399	-0.252
2669	ARIH2	ARIH2	chr3	+	48960180	48960244	48964894	48965246	48956280	48956431	48999044	48999112	2669	23	80	11	154	188	250	0.000249680292931	0.0162656891957	0.277	0.087	0.19
4713	EWSR1	EWSR1	chr22	+	29695223	29695321	29695588	29695841	29694722	29694885	29696111	29696515	4713	626	1150	751	1758	222	250	0.0002568937608	0.0165496669458	0.38	0.325	0.055
4323	CNTRL	CNTRL	chr9	+	123887993	123888214	123898083	123898260	123886208	123886362	123900822	123900957	4323	16	31	54	26	250	250	0.000273070726697	0.017398506301	0.34	0.675	-0.335
1861	XRCC1	XRCC1	chr19	-	44065061	44065172	44079061	44079154	44058797	44058956	44079559	44079730	1861	118	125	185	103	217	235	0.00028517925817	0.0179724928138	0.506	0.66	-0.154
1349	ADAM15	ADAM15	chr1	+	155033238	155033308	155034720	155034845	155032680	155032819	155034935	155035252	1349	169	299	281	315	194	249	0.000295990644907	0.0184532662276	0.42	0.534	-0.114
4296	KLK8	KLK8	chr19	-	51503251	51503514	51503679	51503839	51501006	51501140	51504353	51504431	4296	11	2	5	18	250	250	0.000307901560091	0.0189916302703	0.846	0.217	0.629
3779	PSAP	PSAP	chr10	-	73585593	73585650	73587770	73587914	73581632	73581764	73588633	73588834	3779	3142	1375	2136	1116	250	181	0.000321470986851	0.0194155081434	0.623	0.581	0.042
4625	VARS2	VARS2	chr6	+	30892130	30892337	30893050	30893162	30890880	30891008	30893320	30893496	4625	6	40	57	83	250	236	0.000319056971932	0.0194155081434	0.124	0.393	-0.269
5945	SDHC	SDHC	chr1	+	161298185	161298287	161310383	161310445	161293403	161293460	161332118	161334535	5945	351	59	504	39	226	186	0.00032566877408	0.0194662634239	0.83	0.914	-0.084
2370	ATP2C1	ATP2C1	chr3	+	130686173	130686263	130688135	130688240	130685988	130686084	130694175	130694332	2370	241	340	660	650	214	229	0.000348779164168	0.0206349142229	0.431	0.521	-0.09
4102	ZNF140	ZNF140	chr12	+	133660072	133660147	133677572	133677639	133657858	133657915	133682095	133684258	4102	18	20	1	20	199	191	0.000395304780863	0.0226022472678	0.463	0.046	0.417
4362	FAM60A	FAM60A	chr12	-	31448167	31448267	31451010	31451158	31446738	31446865	31478957	31479159	4362	136	234	262	277	250	224	0.000397624908816	0.0226022472678	0.342	0.459	-0.117
5074	LRRFIP2	LRRFIP2	chr3	-	37107714	37107816	37114280	37114373	37107300	37107433	37116514	37116607	5074	0	9	8	2	217	226	0.000388580416573	0.0226022472678	0.0	0.806	-0.806
875	CD44	CD44	chr11	+	35219667	35219793	35232792	35232996	35211381	35211612	35236398	35236461	875	106	808	556	2870	250	250	0.000394442197914	0.0226022472678	0.116	0.162	-0.046
3635	ZFAND5	ZFAND5	chr9	-	74974333	74974437	74975025	74975137	74971846	74971972	74975543	74975703	3635	694	1273	835	1216	236	228	0.000403613339668	0.0227199043048	0.345	0.399	-0.054
2215	MRPL15	MRPL15	chr8	+	55049827	55049993	55055222	55055346	55049070	55049225	55059941	55061074	2215	444	412	860	587	250	248	0.000417281508243	0.0228245111773	0.517	0.592	-0.075
5698	UNC93B1	UNC93B1	chr11	-	67765828	67765922	67766642	67766775	67765145	67765269	67766988	67767150	5698	92	41	86	89	250	218	0.000410678652998	0.0228245111773	0.662	0.457	0.205
6107	HADHA	HADHA	chr2	-	26415178	26415293	26416445	26416641	26414351	26414497	26417438	26417507	6107	630	457	663	644	250	239	0.000414840750848	0.0228245111773	0.569	0.496	0.073
1982	ACAA1	ACAA1	chr3	-	38169276	38169357	38170780	38170879	38168000	38168191	38173086	38173129	1982	95	164	206	202	223	205	0.000469813608718	0.0254577504986	0.347	0.484	-0.137
2640	NPEPPS	NPEPPS	chr17	+	45660107	45660215	45664595	45664710	45656755	45656877	45668082	45668247	2640	232	248	324	519	232	239	0.000476340599754	0.025477359368	0.491	0.391	0.1
3668	FDPS	FDPS	chr1	+	155279833	155279996	155282045	155282186	155278704	155278867	155287731	155287812	3668	74	1932	168	2691	250	250	0.000478963810127	0.025477359368	0.037	0.059	-0.022
3709	FBXO7	FBXO7	chr22	+	32874967	32875262	32879883	32880111	32870706	32871111	32881054	32881196	3709	157	473	126	606	250	250	0.000495687518704	0.0261272384859	0.249	0.172	0.077
4277	TAB3	TAB3	chrX	-	30852167	30852269	30861082	30861166	30845558	30849692	30864667	30864761	4277	71	57	90	156	208	226	0.000503597854122	0.0263050482721	0.575	0.385	0.19
1260	NUB1	NUB1	chr7	+	151065820	151065973	151071182	151071329	151064946	151065054	151072933	151073029	1260	78	29	119	13	250	250	0.000524552840898	0.0266785734344	0.729	0.902	-0.173
3763	DPP8	DPP8	chr15	-	65743336	65743448	65744297	65744440	65737997	65739344	65748562	65748709	3763	7	89	32	100	250	236	0.000523172694832	0.0266785734344	0.069	0.232	-0.163
4798	TM7SF3	TM7SF3	chr12	-	27135705	27135792	27143382	27143560	27133498	27133579	27148169	27148341	4798	198	151	393	184	250	211	0.000520308865148	0.0266785734344	0.525	0.643	-0.118
4245	ATAD1	ATAD1	chr10	-	89530708	89530798	89536077	89536184	89527429	89527480	89544226	89544427	4245	114	151	247	190	231	214	0.000530747641424	0.0267589115215	0.412	0.546	-0.134
1332	TCF7L2	TCF7L2	chr10	+	114918425	114918476	114920377	114920450	114917779	114917828	114925313	114927436	1332	20	5	28	42	175	197	0.000540905780884	0.0268048864749	0.818	0.429	0.389
584	FGFR3	FGFR3	chr4	+	1804640	1804791	1805418	1805563	1803561	1803752	1806056	1806247	584	7	17	17	4	250	250	0.000536772518857	0.0268048864749	0.292	0.81	-0.518
4673	CAPN7	CAPN7	chr3	+	15283684	15283760	15287032	15287178	15282260	15282360	15288238	15288301	4673	34	60	10	66	200	250	0.000546875387986	0.0268710466063	0.415	0.159	0.256
4347	DENND5A	DENND5A	chr11	-	9164268	9164392	9164949	9165032	9163486	9163655	9165643	9165825	4347	215	254	116	227	207	248	0.000563185349218	0.0272112387897	0.504	0.38	0.124
4687	TPM4	TPM4	chr19	+	16197232	16197350	16199854	16199930	16192722	16192856	16204345	16204408	4687	3684	2965	4583	3283	242	200	0.000559826920901	0.0272112387897	0.507	0.536	-0.029
5076	METTL2B	METTL2B	chr7	+	128138089	128138196	128140956	128141022	128133857	128133997	128141815	128142978	5076	47	32	40	76	231	190	0.000595800048843	0.028549162671	0.547	0.302	0.245
882	TNFRSF11B	TNFRSF11B	chr8	-	119940976	119941168	119945169	119945539	119938732	119938957	119964030	119964383	882	143	163	111	221	250	250	0.000621448240278	0.0295340729273	0.467	0.334	0.133
1413	SYTL2	SYTL2	chr11	-	85428525	85428573	85429832	85429886	85425455	85425550	85431900	85432002	1413	18	50	93	92	178	172	0.000628031668653	0.0296042895516	0.258	0.494	-0.236
4132	LGALS9	LGALS9	chr17	+	25970550	25970646	25972339	25972375	25969263	25969374	25972886	25972937	4132	3	15	15	6	220	160	0.000652431867742	0.0305064513643	0.127	0.645	-0.518
2411	CLIP1	CLIP1	chr12	-	122831921	122832026	122835657	122835690	122825299	122826244	122837272	122837333	2411	1	14	11	6	157	229	0.000659272313992	0.0305796870122	0.094	0.728	-0.634
4999	DDX21	DDX21	chr10	+	70729956	70730106	70731646	70731808	70728731	70728877	70733300	70733420	4999	442	314	898	860	250	250	0.000665553367616	0.0306260192495	0.585	0.511	0.074
1486	PTGES3	PTGES3	chr12	-	57059987	57060050	57064058	57064148	57058559	57058584	57065532	57065631	1486	1040	578	1918	1320	214	187	0.000681645259212	0.0311195213615	0.611	0.559	0.052
154	LAPTM4B	LAPTM4B	chr8	+	98817580	98817692	98827555	98827629	98787808	98788336	98828285	98828408	154	618	609	843	1066	236	198	0.000690944426687	0.0312976233276	0.46	0.399	0.061
1478	NOA1	NOA1	chr4	-	57832785	57832902	57834549	57834681	57830571	57830692	57839313	57839519	1478	83	99	84	196	250	241	0.000705819626709	0.0317235829121	0.447	0.292	0.155
5483	MAD2L1	MAD2L1	chr4	-	120983129	120983250	120986826	120986973	120982028	120982132	120987816	120988013	5483	304	273	579	730	250	245	0.000719393206823	0.0320849370243	0.522	0.437	0.085
6113	MOSPD1	MOSPD1	chrX	-	134033119	134033195	134033309	134033564	134030846	134031064	134049211	134049374	6113	51	34	31	59	250	200	0.000730165260912	0.0323167800211	0.545	0.296	0.249
92	TRA2A	TRA2A	chr7	-	23555981	23556147	23561325	23561459	23552512	23552701	23571407	23571660	92	205	431	382	559	250	250	0.000735864587989	0.0323222945542	0.322	0.406	-0.084
101	RNPEPL1	RNPEPL1	chr2	+	241513191	241513308	241513529	241513765	241512526	241512678	241513931	241514045	101	60	196	42	288	241	250	0.000763458187357	0.0325480188992	0.241	0.131	0.11
1514	ABI1	ABI1	chr10	-	27065993	27066170	27112066	27112234	27059173	27059274	27149675	27150016	1514	283	192	392	395	250	250	0.000748982608743	0.0325480188992	0.596	0.498	0.098
2701	ST13	ST13	chr22	-	41228572	41228675	41246826	41246884	41226843	41226960	41252434	41253012	2701	449	1313	538	2015	182	227	0.000752994970004	0.0325480188992	0.299	0.25	0.049
5719	PAQR6	PAQR6	chr1	-	156214932	156215029	156215325	156215452	156214551	156214702	156215572	156216041	5719	2	9	7	0	250	221	0.000758250306934	0.0325480188992	0.164	1.0	-0.836
33	CBFB	CBFB	chr16	+	67100584	67100701	67116115	67116242	67070541	67070658	67132612	67134958	33	191	171	387	220	241	250	0.000782467396954	0.0331149340696	0.537	0.646	-0.109
2092	BRE	BRE	chr2	+	28532948	28533020	28550140	28550314	28521204	28521358	28561316	28561767	2092	12	31	39	25	196	250	0.000798658070169	0.0335552137017	0.331	0.666	-0.335
2238	TRIP12	TRIP12	chr2	-	230636234	230636348	230638812	230638977	230633946	230634041	230642030	230642195	2238	350	298	536	320	250	238	0.00080963345041	0.0335773430216	0.528	0.615	-0.087
2890	ADAMTS9	ADAMTS9	chr3	-	64554043	64554211	64579933	64580110	64547253	64547427	64582505	64582667	2890	129	153	447	332	250	250	0.000810767165061	0.0335773430216	0.457	0.574	-0.117
4267	CTBP2	CTBP2	chr10	-	126727565	126727724	126799558	126799662	126691906	126692061	126847203	126847384	4267	18	131	8	238	228	250	0.000840941791016	0.0345800035767	0.131	0.036	0.095
1356	PIK3C2A	PIK3C2A	chr11	-	17140766	17140860	17141332	17141521	17140191	17140286	17143734	17143880	1356	97	55	102	118	250	218	0.000905717215014	0.0367227161724	0.606	0.43	0.176
1580	PUM1	PUM1	chr1	-	31447497	31447649	31452908	31453010	31441200	31441339	31454158	31454252	1580	113	177	104	283	226	250	0.000905500352974	0.0367227161724	0.414	0.289	0.125
414	CPSF1	CPSF1	chr8	-	145619858	145620011	145620096	145620238	145619593	145619770	145620312	145620397	414	229	179	250	302	250	250	0.000913985644999	0.0368006164563	0.561	0.453	0.108
3263	TPGS2	TPGS2	chr18	-	34378411	34378572	34380160	34380274	34366446	34367042	34385336	34385465	3263	565	89	959	89	238	250	0.000953826333069	0.0376209869329	0.87	0.919	-0.049
5194	RAD51	RAD51	chr15	+	41001222	41001314	41011002	41011097	40993261	40993399	41020908	41021022	5194	10	64	4	174	216	219	0.000951766553137	0.0376209869329	0.137	0.023	0.114
5875	RAB1A	RAB1A	chr2	-	65316072	65316204	65318116	65318212	65313987	65315824	65325104	65325200	5875	780	1303	1056	1443	220	250	0.000952923286796	0.0376209869329	0.405	0.454	-0.049
978	DGCR2	DGCR2	chr22	-	19050714	19050791	19052360	19052580	19044498	19044675	19055612	19055738	978	116	123	124	231	250	201	0.000970002830652	0.0380005162981	0.431	0.301	0.13
669	WNK1	WNK1	chr12	+	988738	989197	989886	990165	987377	987527	990857	990955	669	21	77	12	155	250	250	0.000981048508245	0.0381752969853	0.214	0.072	0.142
3563	NR2C1	NR2C1	chr12	-	95418925	95419031	95422162	95422300	95414004	95416179	95425124	95425264	3563	56	104	95	85	250	230	0.000999558593072	0.0386362714842	0.331	0.507	-0.176
5777	MRPL55	MRPL55	chr1	-	228296137	228296175	228296655	228296722	228295935	228296019	228296849	228297013	5777	88	25	107	8	191	162	0.00101673372957	0.0390398818811	0.749	0.919	-0.17
5419	RDM1	RDM1	chr17	-	34251607	34251776	34252518	34252641	34249580	34249679	34257079	34257303	5419	6	9	16	1	247	250	0.0010377541394	0.0395848585542	0.403	0.942	-0.539
1940	LSR	LSR	chr19	+	35749847	35749967	35753448	35753595	35741217	35741562	35757261	35757435	1940	441	367	1017	636	244	250	0.00104459010659	0.0395851858693	0.552	0.621	-0.069
2033	ADRM1	ADRM1	chr20	+	60878623	60878837	60879516	60879633	60877951	60878105	60881252	60881376	2033	314	575	335	839	250	241	0.00106233552139	0.0399962425521	0.345	0.278	0.067
1583	DOCK7	DOCK7	chr1	-	62958374	62958518	62959945	62960138	62954604	62954736	62961251	62961352	1583	105	120	171	108	250	250	0.0010702390848	0.0399962709034	0.467	0.613	-0.146
2080	SARS2	SARS2	chr19	-	39408363	39408473	39408733	39408779	39406860	39406954	39409061	39409170	2080	26	103	54	87	170	234	0.00107613284942	0.0399962709034	0.258	0.461	-0.203
4264	RPL5	RPL5	chr1	+	93300335	93300470	93301746	93301949	93299101	93299217	93303012	93303190	4264	4614	5953	6684	7928	250	250	0.00112082456238	0.0411515691583	0.437	0.457	-0.02
4783	CRLS1	CRLS1	chr20	+	5996006	5996136	6011930	6012016	5990420	5990558	6012657	6012726	4783	164	158	211	121	250	210	0.00112141219852	0.0411515691583	0.466	0.594	-0.128
2076	CCDC90B	CCDC90B	chr11	-	82985681	82985783	82991183	82991303	82984993	82985035	82996595	82997450	2076	66	251	38	294	244	226	0.00113376984356	0.0413433808362	0.196	0.107	0.089
3552	RPS2	RPS2	chr16	-	2012736	2012910	2013149	2013257	2012497	2012657	2014276	2014366	3552	10286	10092	15326	14168	232	250	0.00117842929846	0.0427033317029	0.523	0.538	-0.015
1209	HMGA2	HMGA2	chr12	+	66232298	66232349	66345162	66345195	66221780	66221867	66357024	66360071	1209	648	408	1118	904	175	157	0.00121807782862	0.0438659332319	0.588	0.526	0.062
6208	GPX8	GPX8	chr5	+	54456157	54456224	54456821	54457083	54455945	54456071	54459882	54463129	6208	35	452	11	413	191	250	0.00125352134562	0.0448636837155	0.092	0.034	0.058
1959	PLEKHB2	PLEKHB2	chr2	+	131890474	131890564	131897739	131897848	131888293	131888333	131904209	131907425	1959	271	329	521	452	214	233	0.00126485894336	0.0449917310037	0.473	0.557	-0.084
5003	BPTF	BPTF	chr17	+	65871671	65871860	65882243	65882432	65870932	65871136	65887959	65888150	5003	60	53	38	80	250	250	0.00135517609602	0.0479104329556	0.531	0.322	0.209
3765	DPP8	DPP8	chr15	-	65746600	65746753	65748562	65748709	65744297	65744440	65756098	65756244	3765	56	63	160	87	250	250	0.00136411758932	0.0479342653508	0.471	0.648	-0.177
5287	DNAJA3	DNAJA3	chr16	+	4498733	4498849	4500400	4500498	4496886	4497015	4505546	4506775	5287	172	57	235	140	240	222	0.00143321828031	0.0500590336701	0.736	0.608	0.128
4831	KIAA1191	KIAA1191	chr5	-	175777615	175777740	175782573	175782752	175775252	175775359	175786813	175786921	4831	11	265	40	340	250	249	0.00145615351055	0.0502546312748	0.04	0.105	-0.065
6126	G3BP2	G3BP2	chr4	-	76582107	76582198	76582740	76582914	76580951	76581054	76584026	76584108	6126	387	278	505	500	250	215	0.00144924272709	0.0502546312748	0.545	0.465	0.08
2781	ZMPSTE24	ZMPSTE24	chr1	+	40751596	40751701	40756525	40756669	40747014	40747199	40758116	40759856	2781	180	147	250	318	229	250	0.00150068998018	0.0514852100893	0.572	0.462	0.11
390	LAMB3	LAMB3	chr1	-	209797184	209797345	209800211	209800323	209796849	209797070	209800727	209800924	390	189	259	688	666	236	250	0.00154967060628	0.0528528833836	0.436	0.523	-0.087
4487	DAG1	DAG1	chr3	+	49514281	49514338	49524686	49524848	49508397	49508482	49547851	49548252	4487	0	6	7	1	181	250	0.00156850882241	0.0531825389025	0.0	0.906	-0.906
1273	SLCO3A1	SLCO3A1	chr15	+	92638110	92638209	92647508	92647772	92459222	92459688	92663694	92663859	1273	14	60	31	41	223	250	0.00161596265578	0.0541464715344	0.207	0.459	-0.252
1588	FSTL1	FSTL1	chr3	-	120134769	120134874	120169530	120169593	120130700	120130830	120169743	120169918	1588	28	1485	11	1805	187	229	0.00162256070818	0.0541464715344	0.023	0.007	0.016
3838	TMCO3	TMCO3	chr13	+	114164552	114164739	114188359	114188555	114157810	114157903	114193671	114193822	3838	291	249	501	300	250	250	0.00162495447516	0.0541464715344	0.539	0.625	-0.086
5946	SDHC	SDHC	chr1	+	161293403	161293460	161298185	161298287	161284165	161284215	161310383	161310445	5946	61	391	43	532	181	226	0.00164211925376	0.0544057567617	0.163	0.092	0.071
3972	PNPLA8	PNPLA8	chr7	-	108119627	108119823	108128202	108128397	108110865	108113119	108131853	108131911	3972	60	105	114	103	250	250	0.00167450424394	0.0551040460791	0.364	0.525	-0.161
5705	CDH3	CDH3	chr16	+	68679538	68679653	68710287	68710373	68678150	68679327	68712036	68712180	5705	270	347	708	1224	239	210	0.00168220354536	0.0551040460791	0.406	0.337	0.069
1271	ACTR3	ACTR3	chr2	+	114670748	114670804	114674460	114674585	114647510	114647900	114684921	114685032	1271	368	1379	442	2122	180	249	0.00171327888283	0.0558066908014	0.27	0.224	0.046
5846	SNX25	SNX25	chr4	+	186244681	186244954	186260532	186260664	186241886	186242018	186263129	186263270	5846	71	89	87	207	250	250	0.00176676960613	0.0569096120908	0.444	0.296	0.148
6207	GPX8	GPX8	chr5	+	54456157	54456224	54456947	54457083	54455945	54456071	54459882	54463129	6207	35	442	11	392	191	250	0.00175742058883	0.0569096120908	0.094	0.035	0.059
2366	RIN2	RIN2	chr20	+	19970649	19970955	19977322	19977486	19955297	19956431	19981256	19983103	2366	114	132	91	185	250	250	0.00184223995086	0.0590127471552	0.463	0.33	0.133
1737	NFKBIZ	NFKBIZ	chr3	+	101570928	101571068	101571581	101571612	101568357	101568761	101571729	101571833	1737	145	191	123	262	250	155	0.0019494240611	0.0621030808036	0.32	0.225	0.095
4099	RPL10	RPL10	chrX	+	153628143	153628282	153628804	153628967	153627827	153627935	153629042	153630680	4099	10879	7578	13482	8816	250	250	0.00196991895994	0.0624130608182	0.589	0.605	-0.016
2268	YIF1A	YIF1A	chr11	-	66055282	66055387	66055551	66055763	66055068	66055147	66056425	66056638	2268	224	286	153	295	250	229	0.00202247651498	0.0636369395186	0.418	0.322	0.096
3311	PPP1R18	PPP1R18	chr6	-	30646955	30647166	30652184	30653823	30644165	30645065	30654890	30655093	3311	77	289	123	276	250	250	0.00206342611754	0.0636369395186	0.21	0.308	-0.098
3919	RABGGTB	RABGGTB	chr1	+	76254843	76255041	76255636	76255742	76253181	76253289	76255836	76255959	3919	318	69	491	59	250	230	0.00205590953082	0.0636369395186	0.809	0.884	-0.075
3984	TIMM9	TIMM9	chr14	-	58878624	58878689	58890725	58890813	58875211	58875886	58893771	58893960	3984	124	19	190	8	212	189	0.0020622838838	0.0636369395186	0.853	0.955	-0.102
4577	ZDHHC7	ZDHHC7	chr16	-	85012794	85012891	85015475	85015600	85011529	85011611	85023909	85024241	4577	336	154	520	344	249	221	0.00203693210886	0.0636369395186	0.659	0.573	0.086
1863	HMGA1	HMGA1	chr6	+	34210488	34210572	34211244	34211295	34208513	34208692	34212607	34214008	1863	2553	572	3943	1055	208	175	0.00210239706073	0.0638204092048	0.79	0.759	0.031
330	PPARD	PPARD	chr6	+	35314843	35314927	35378763	35378994	35310334	35310458	35387903	35388058	330	43	212	33	70	208	250	0.00209199558391	0.0638204092048	0.196	0.362	-0.166
603	PCNP	PCNP	chr3	+	101298633	101298848	101304280	101304355	101293041	101293123	101309058	101309114	603	263	540	457	698	250	199	0.00208495191092	0.0638204092048	0.279	0.343	-0.064
6046	ZBTB8OS	ZBTB8OS	chr1	-	33097427	33097480	33099551	33099711	33093108	33093145	33100368	33100393	6046	13	50	51	67	250	177	0.00212191639069	0.0640774543397	0.155	0.35	-0.195
3622	APBB2	APBB2	chr4	-	41067592	41067690	41102655	41102767	41035252	41035321	41145003	41145159	3622	88	33	55	49	236	222	0.00214892198492	0.064556734034	0.715	0.514	0.201
4842	LDLR	LDLR	chr19	+	11210898	11211021	11213339	11213462	11200037	11200291	11215895	11216276	4842	530	515	663	826	247	247	0.00216330069799	0.0646536981801	0.507	0.445	0.062
1556	YAP1	YAP1	chr11	+	102094352	102094483	102098199	102098312	102080247	102080295	102100432	102104154	1556	171	457	335	636	250	237	0.00219796582077	0.0646893696895	0.262	0.333	-0.071
204	RAPH1	RAPH1	chr2	-	204334961	204335036	204341798	204341879	204326570	204326648	204354306	204354812	204	3	10	25	9	205	199	0.00219400295884	0.0646893696895	0.226	0.729	-0.503
432	FAM177A1	FAM177A1	chr14	+	35522483	35522657	35546355	35546422	35515609	35515834	35548132	35548230	432	130	167	117	247	250	191	0.00218788148626	0.0646893696895	0.373	0.266	0.107
2802	PACRGL	PACRGL	chr4	+	20709425	20709493	20711305	20711396	20706282	20706437	20714410	20714545	2802	17	38	55	42	192	215	0.0022105578549	0.0647313860743	0.334	0.595	-0.261
1228	ZFYVE27	ZFYVE27	chr10	+	99508025	99508121	99509230	99509343	99498233	99498431	99510087	99510227	1228	14	80	1	64	220	237	0.00222683762022	0.0648804247338	0.159	0.017	0.142
3758	DPP8	DPP8	chr15	-	65744297	65744440	65746600	65746753	65737997	65739344	65748562	65748709	3758	44	7	53	32	250	250	0.00223936929777	0.0649193159424	0.863	0.624	0.239
1519	NTN4	NTN4	chr12	-	96131643	96131922	96180716	96181246	96106989	96107116	96184032	96184536	1519	74	209	114	545	250	250	0.0022830599767	0.0658566255966	0.261	0.173	0.088
783	PHF20	PHF20	chr20	+	34435271	34435356	34450934	34451322	34430494	34430666	34457359	34457473	783	52	63	46	121	209	250	0.00239292867911	0.0686841607994	0.497	0.313	0.184
5466	PGM3	PGM3	chr6	-	83898332	83898517	83900527	83900733	83896726	83896794	83902897	83903012	5466	98	181	208	239	250	250	0.0024287537433	0.069369035486	0.351	0.465	-0.114
5168	MAP1LC3B	MAP1LC3B	chr16	+	87432420	87432476	87435780	87435887	87425800	87426073	87436528	87438380	5168	124	813	84	864	180	231	0.00246348297776	0.070016050515	0.164	0.111	0.053
1005	KMT2E	KMT2E	chr7	+	104719292	104719410	104722134	104722244	104717749	104717880	104730455	104730720	1005	111	63	85	93	242	234	0.00250070619881	0.0700439349792	0.63	0.469	0.161
5022	CDCP1	CDCP1	chr3	-	45151964	45152333	45159903	45160113	45136838	45137060	45187697	45187914	5022	135	262	189	554	250	250	0.00248345931749	0.0700439349792	0.34	0.254	0.086
5775	MRPL55	MRPL55	chr1	-	228295935	228296019	228296655	228296722	228295368	228295570	228296849	228297013	5775	30	48	41	23	191	208	0.00249277253726	0.0700439349792	0.405	0.66	-0.255
5722	UXT	UXT	chrX	-	47516581	47516689	47516970	47517038	47511479	47511543	47517180	47517262	5722	284	514	405	544	192	232	0.00255048218459	0.0707545249103	0.4	0.474	-0.074
5964	CEP63	CEP63	chr3	+	134276983	134277189	134277991	134278271	134270767	134270854	134280218	134283870	5964	11	10	23	2	250	250	0.00254018685258	0.0707545249103	0.524	0.92	-0.396
6019	GSN	GSN	chr9	+	124044152	124044231	124062342	124062404	124043747	124043840	124064240	124064445	6019	7	36	20	23	203	186	0.00256301874962	0.0707637271919	0.151	0.443	-0.292
1008	KHDRBS3	KHDRBS3	chr8	+	136619197	136619280	136657301	136657360	136594120	136594316	136659235	136659852	1008	108	119	206	135	207	183	0.00267238584836	0.0727012579973	0.445	0.574	-0.129
1411	SYTL2	SYTL2	chr11	-	85420373	85420543	85422155	85422275	85418471	85418574	85429832	85430393	1411	15	161	10	376	244	250	0.00271614386929	0.0727012579973	0.087	0.027	0.06
1538	ANKRD17	ANKRD17	chr4	-	73981537	73981633	73984404	73984567	73979508	73979625	73985878	73986054	1538	135	118	206	107	250	220	0.00269828457237	0.0727012579973	0.502	0.629	-0.127
2085	TRPT1	TRPT1	chr11	-	63992272	63992442	63992970	63993052	63992014	63992189	63993521	63993726	2085	14	191	3	225	206	250	0.00269059326413	0.0727012579973	0.082	0.016	0.066
2314	TNC	TNC	chr9	-	117810538	117810811	117825195	117825468	117808688	117808961	117826074	117826347	2314	1153	430	460	231	250	250	0.00271865254299	0.0727012579973	0.728	0.666	0.062
4815	KIAA1191	KIAA1191	chr5	-	175782573	175782752	175786483	175786570	175775252	175775359	175786813	175786921	4815	190	11	255	40	211	250	0.00272096808993	0.0727012579973	0.953	0.883	0.07
4965	MINOS1	MINOS1	chr1	+	19927280	19927465	19943751	19943830	19923470	19923603	19948593	19948641	4965	7	4	6	34	250	203	0.00271404791617	0.0727012579973	0.587	0.125	0.462
1704	TXNRD1	TXNRD1	chr12	+	104682708	104682818	104705067	104705190	104680459	104680887	104707022	104707095	1704	295	741	371	1225	234	247	0.00274232998139	0.0729359139087	0.296	0.242	0.054
4885	NRXN3	NRXN3	chr14	+	80163972	80164280	80271454	80271533	80130120	80130292	80327381	80334633	4885	11	13	9	0	250	203	0.00276857228673	0.0732976352441	0.407	1.0	-0.593
4211	FBXL4	FBXL4	chr6	-	99328428	99328500	99347143	99347357	99323290	99323603	99353301	99353546	4211	40	25	63	12	250	196	0.00282114707748	0.0743500488874	0.556	0.805	-0.249
1153	PMM2	PMM2	chr16	+	8900172	8900264	8904935	8905035	8895655	8895767	8905494	8905570	1153	16	85	8	159	216	224	0.00284378507322	0.0745826865886	0.163	0.05	0.113
4545	EIF4G1	EIF4G1	chr3	+	184033550	184033644	184033919	184034006	184033276	184033333	184035108	184035285	4545	191	190	358	240	218	211	0.0028557013492	0.0745826865886	0.493	0.591	-0.098
3037	HDX	HDX	chrX	-	83723479	83724583	83743031	83743140	83695539	83695593	83757349	83757487	3037	5	5	0	15	233	250	0.00287903455256	0.0748548983666	0.518	0.0	0.518
1416	STIL	STIL	chr1	-	47725960	47726211	47728574	47728785	47715810	47717594	47735306	47735538	1416	42	26	53	81	250	250	0.00293677641064	0.0755308137486	0.618	0.396	0.222
2852	USP53	USP53	chr4	+	120181661	120181808	120182869	120183019	120177595	120177678	120188474	120188637	2852	19	81	11	153	250	250	0.00294411243656	0.0755308137486	0.19	0.067	0.123
5371	TOMM40L	TOMM40L	chr1	+	161197047	161197140	161197425	161197527	161196677	161196745	161197673	161197779	5371	34	22	21	42	217	226	0.00294078412123	0.0755308137486	0.617	0.342	0.275
2961	SPIDR	SPIDR	chr8	+	48639761	48639855	48641494	48641609	48626050	48626203	48641973	48642027	2961	80	96	113	72	218	239	0.00299226048779	0.0758496783083	0.477	0.632	-0.155
3444	RAD51D	RAD51D	chr17	-	33434384	33434466	33445519	33445638	33434006	33434141	33446129	33446191	3444	23	28	13	54	243	206	0.0029957875703	0.0758496783083	0.411	0.169	0.242
514	MBTD1	MBTD1	chr17	-	49279382	49279438	49280061	49280296	49278952	49279057	49280500	49280589	514	54	29	48	7	250	180	0.00298517373706	0.0758496783083	0.573	0.832	-0.259
19	CHD1	CHD1	chr5	-	98199111	98199290	98204198	98204339	98195675	98195772	98205457	98205586	19	65	83	82	51	250	250	0.0030217789011	0.076175104646	0.439	0.617	-0.178
4495	UBAP2	UBAP2	chr9	-	33944362	33944637	33948371	33948585	33943417	33943587	33953282	33953472	4495	146	120	199	259	250	250	0.00304138915581	0.0763375511921	0.549	0.434	0.115
185	PGAP2	PGAP2	chr11	+	3832479	3832654	3845112	3845365	3829765	3829881	3845499	3845594	185	22	90	10	131	250	250	0.00307378759542	0.0768181917166	0.196	0.071	0.125
4728	MYO18A	MYO18A	chr17	-	27412621	27412666	27413455	27413595	27409333	27409456	27413953	27414139	4728	149	30	186	14	250	169	0.00309606240344	0.0770427889062	0.771	0.9	-0.129
4481	DAG1	DAG1	chr3	+	49514281	49514333	49530255	49530406	49507564	49507866	49547851	49548252	4481	19	2	15	14	176	250	0.00314837741767	0.0778123478033	0.931	0.603	0.328
5405	XPNPEP1	XPNPEP1	chr10	-	111667448	111667573	111674768	111674857	111648260	111648353	111683159	111683311	5405	84	28	99	11	213	249	0.00315382920555	0.0778123478033	0.778	0.913	-0.135
6139	COX5A	COX5A	chr15	-	75219106	75219228	75221456	75221573	75212616	75212783	75230255	75230495	6139	433	18	593	7	241	246	0.00320133210134	0.0786496759473	0.961	0.989	-0.028
4870	EPB41L3	EPB41L3	chr18	-	5395065	5395146	5395607	5395706	5394675	5394792	5396199	5396331	4870	82	33	169	29	223	205	0.00323686853366	0.079187188853	0.696	0.843	-0.147
3641	ZNF185	ZNF185	chrX	+	152101416	152101515	152106617	152106707	152100215	152100320	152113810	152114008	3641	64	65	174	93	223	214	0.00331472521768	0.0804165846941	0.486	0.642	-0.156
573	ETHE1	ETHE1	chr19	-	44015588	44015718	44030666	44030811	44012926	44013016	44031248	44031396	573	162	281	172	442	250	250	0.00331486094203	0.0804165846941	0.366	0.28	0.086
2652	BRD8	BRD8	chr5	-	137503622	137503767	137504158	137504377	137501516	137501797	137504910	137505047	2652	89	30	89	65	250	250	0.0033578789108	0.0811207580201	0.748	0.578	0.17
2453	IRF1	IRF1	chr5	-	131821358	131821408	131821942	131822065	131817300	131819767	131822248	131822378	2453	173	1	204	12	247	174	0.00348186008829	0.0831278530748	0.992	0.923	0.069
4416	ACP1	ACP1	chr2	+	272191	272305	275139	275201	271865	271939	276979	277085	4416	84	179	83	301	238	186	0.0034747165127	0.0831278530748	0.268	0.177	0.091
5387	AMPD2	AMPD2	chr1	+	110163535	110163888	110167924	110168055	110162434	110162900	110168283	110168414	5387	1	221	8	140	250	250	0.00349023944201	0.0831278530748	0.005	0.054	-0.049
6229	IFNAR2	IFNAR2	chr21	+	34621013	34621159	34624966	34625135	34619022	34619195	34635097	34636818	6229	157	20	173	6	250	250	0.00349830909801	0.0831278530748	0.887	0.966	-0.079
1081	TRAPPC4	TRAPPC4	chr11	+	118890859	118890963	118892469	118892596	118889852	118890027	118894030	118894385	1081	419	481	476	709	228	250	0.00360658045767	0.0847995911299	0.489	0.424	0.065
4478	DAG1	DAG1	chr3	+	49526058	49526178	49530255	49530406	49507564	49507866	49547851	49548252	4478	14	2	10	14	244	250	0.00358650285336	0.0847995911299	0.878	0.423	0.455
4927	SLC25A1	SLC25A1	chr22	-	19165239	19165378	19165454	19165554	19164632	19164717	19165645	19165753	4927	75	251	51	305	224	250	0.00361253863558	0.0847995911299	0.25	0.157	0.093
1716	SLC39A14	SLC39A14	chr8	+	22267458	22267628	22269549	22269719	22265822	22266009	22272292	22272415	1716	2	264	12	236	250	250	0.00367022627029	0.0858063383675	0.008	0.048	-0.04
5461	SRSF3	SRSF3	chr6	+	36567597	36568053	36568928	36568967	36566625	36566760	36569484	36569571	5461	150	1422	186	2470	250	163	0.00371551811682	0.0865163616117	0.064	0.047	0.017
3578	DST	DST	chr6	-	56463273	56463507	56464866	56465019	56462537	56462804	56475224	56475360	3578	26	125	57	128	250	250	0.00384217861172	0.0887527951823	0.172	0.308	-0.136
5546	IRAK1	IRAK1	chrX	-	153277979	153278129	153278493	153278884	153275956	153277368	153279492	153279729	5546	103	498	145	1056	250	250	0.00383041903226	0.0887527951823	0.171	0.121	0.05
1059	TGFBR1	TGFBR1	chr9	+	101894790	101895021	101900140	101900371	101891136	101891382	101904817	101904985	1059	89	80	45	81	250	250	0.00385804447408	0.0887656423044	0.527	0.357	0.17
1434	POLL	POLL	chr10	-	103342519	103342648	103345618	103345913	103340004	103340173	103347002	103347163	1434	50	58	34	88	250	250	0.00393035932655	0.0897174148635	0.463	0.279	0.184
5908	APP	APP	chr21	-	27369674	27369731	27372329	27372497	27354656	27354790	27394155	27394358	5908	3661	913	5064	1093	250	181	0.00391511632464	0.0897174148635	0.744	0.77	-0.026
4494	UBAP2	UBAP2	chr9	-	33963723	33963789	33971648	33971752	33960823	33960876	33973180	33973235	4494	87	46	112	113	228	190	0.00397182997161	0.0903085104917	0.612	0.452	0.16
1488	PTGES3	PTGES3	chr12	-	57064058	57064148	57065532	57065631	57059987	57060050	57066523	57066593	1488	1509	915	2559	1802	223	214	0.00404877675807	0.0906939570724	0.613	0.577	0.036
2443	IL4R	IL4R	chr16	+	27363865	27364017	27367128	27367228	27357787	27357939	27370236	27370315	2443	0	126	10	160	250	224	0.00405135130765	0.0906939570724	0.0	0.053	-0.053
3238	TAF15	TAF15	chr17	+	34151081	34151202	34160910	34160945	34149643	34149837	34161569	34161602	3238	580	181	925	389	245	159	0.0040445061903	0.0906939570724	0.675	0.607	0.068
4774	CLNS1A	CLNS1A	chr11	-	77336761	77336863	77340807	77340944	77336007	77336115	77348634	77348851	4774	249	262	279	412	250	226	0.004019429577	0.0906939570724	0.462	0.38	0.082
2296	ESRRG	ESRRG	chr1	-	216824314	216824431	217038402	217038520	216741329	216741440	217112923	217113015	2296	0	10	5	3	242	241	0.00408902686727	0.0908359301779	0.0	0.624	-0.624
276	RHOA	RHOA	chr3	-	49399928	49400059	49405860	49405981	49396578	49397815	49412866	49413024	276	2610	3845	3352	5440	245	250	0.00408175968622	0.0908359301779	0.409	0.386	0.023
3058	DSTYK	DSTYK	chr1	-	205119807	205119922	205126400	205126514	205111630	205116873	205128674	205128807	3058	40	1	25	8	238	239	0.00421735231909	0.0932534116958	0.976	0.758	0.218
4759	NDE1	NDE1	chr16	+	15785000	15785180	15788021	15788113	15781231	15781368	15790565	15790717	4759	70	90	129	91	250	216	0.00423001850224	0.0932534116958	0.402	0.551	-0.149
1573	NRG1	NRG1	chr8	+	32599525	32599593	32600192	32600251	32585466	32585596	32611889	32611992	1573	80	40	113	110	192	183	0.00431441437035	0.0947536913609	0.656	0.495	0.161
2498	ARFGAP2	ARFGAP2	chr11	-	47194976	47195033	47195309	47195391	47193831	47193884	47196565	47196649	2498	100	100	167	97	206	181	0.00436490437111	0.0949268460953	0.468	0.602	-0.134
3147	NCSTN	NCSTN	chr1	+	160326389	160326544	160326830	160327043	160326049	160326137	160327938	160328742	3147	356	481	563	586	250	250	0.00437141564461	0.0949268460953	0.425	0.49	-0.065
5909	APP	APP	chr21	-	27269884	27269985	27277335	27277389	27264033	27264180	27284052	27284274	5909	1681	3099	1996	4135	178	225	0.00436245722933	0.0949268460953	0.407	0.379	0.028
3653	ATOX1	ATOX1	chr5	-	151125839	151126010	151131264	151131340	151122382	151122520	151138106	151138210	3653	83	430	63	543	200	250	0.00440828973887	0.0953703877088	0.194	0.127	0.067
1755	CCT5	CCT5	chr5	+	10260903	10261023	10261671	10261857	10258497	10258647	10262592	10262730	1755	1449	1037	2527	2087	244	250	0.00446958957748	0.0957306812729	0.589	0.554	0.035
1793	ST5	ST5	chr11	-	8747619	8747756	8751496	8752756	8739287	8739439	8772167	8772272	1793	105	143	60	144	250	250	0.00447447647895	0.0957306812729	0.423	0.294	0.129
3994	TMEM135	TMEM135	chr11	+	86802403	86802437	86868382	86868448	86782564	86782657	86947679	86947726	3994	19	10	13	29	158	190	0.00446967600336	0.0957306812729	0.696	0.35	0.346
1627	TUBD1	TUBD1	chr17	-	57941024	57941208	57943969	57944110	57936840	57937785	57955463	57955695	1627	2	35	11	25	250	250	0.00458796369193	0.0976006785905	0.054	0.306	-0.252
5279	SEMA6D	SEMA6D	chr15	+	48059233	48059290	48060777	48060812	48058812	48058874	48062693	48066420	5279	17	0	0	2	181	159	0.00459554764664	0.0976006785905	1.0	0.0	1.0
2946	ACSL3	ACSL3	chr2	+	223752547	223752606	223773450	223773868	223725731	223725976	223781036	223781214	2946	13	395	4	545	183	250	0.00469693419781	0.099389870361	0.043	0.01	0.033
9	ELK3	ELK3	chr12	+	96617342	96617551	96640717	96641512	96588159	96588483	96653508	96653631	9	351	379	467	661	250	250	0.00472443796944	0.0996083321702	0.481	0.414	0.067
198	DHRS4	DHRS4	chr14	+	24435140	24435192	24435491	24435626	24429110	24429212	24436419	24436475	198	6	93	0	128	176	250	0.00479490530641	0.0996798469914	0.084	0.0	0.084
2188	DHCR24	DHCR24	chr1	-	55330975	55331119	55337022	55337286	55319709	55319907	55340765	55340884	2188	1659	1502	3022	3097	250	250	0.0048307239962	0.0996798469914	0.525	0.494	0.031
4331	IKBKB	IKBKB	chr8	+	42129600	42129723	42146151	42146246	42128819	42128987	42147673	42147791	4331	32	66	43	37	247	219	0.00481263254155	0.0996798469914	0.301	0.507	-0.206
4433	MRPL39	MRPL39	chr21	-	26976107	26976247	26978760	26978967	26973679	26973779	26979714	26979801	4433	122	136	177	307	250	250	0.00483098258099	0.0996798469914	0.473	0.366	0.107
5019	ARF5	ARF5	chr7	+	127229136	127229217	127229538	127229648	127228405	127228619	127230119	127230191	5019	208	734	230	1099	205	234	0.00477838379112	0.0996798469914	0.244	0.193	0.051
946	TSC22D4	TSC22D4	chr7	-	100071896	100072063	100074899	100075930	100065174	100065223	100076416	100076902	946	83	265	55	302	250	250	0.00477236274369	0.0996798469914	0.239	0.154	0.085
4483	DAG1	DAG1	chr3	+	49514281	49514333	49530259	49530406	49507564	49507866	49547851	49548252	4483	19	2	15	13	176	250	0.00484975947686	0.0997124306625	0.931	0.621	0.31
418	PPP2R5C	PPP2R5C	chr14	+	102356573	102356633	102359336	102359445	102349768	102349899	102360843	102360897	418	127	205	109	276	184	233	0.0048741672997	0.0998601484228	0.44	0.333	0.107
598	POGZ	POGZ	chr1	-	151397430	151397537	151400298	151400490	151396424	151396762	151400598	151400889	598	9	67	31	76	250	231	0.004909570155	0.100231294925	0.11	0.274	-0.164
2888	PRRC2A	PRRC2A	chr6	+	31590503	31590678	31591508	31591686	31588449	31588635	31592037	31592137	2888	76	411	60	545	250	250	0.00495074423044	0.100530073379	0.156	0.099	0.057
6017	GSN	GSN	chr9	+	124043747	124043840	124064240	124064445	124030379	124030497	124072961	124073123	6017	254	21	221	5	217	250	0.00495888254336	0.100530073379	0.933	0.981	-0.048
3922	ERCC6L2	ERCC6L2	chr9	+	98660130	98660253	98669359	98669553	98643150	98643575	98677949	98678111	3922	15	20	30	10	247	250	0.00502121459184	0.101231719074	0.432	0.752	-0.32
615	ACTR6	ACTR6	chr12	+	100604072	100604129	100606033	100606132	100603850	100603986	100606227	100606306	615	20	84	51	93	181	223	0.00504104032225	0.101231719074	0.227	0.403	-0.176
892	AUP1	AUP1	chr2	-	74756258	74756409	74756488	74756626	74755877	74756062	74756706	74757024	892	345	402	326	506	250	250	0.00504587216497	0.101231719074	0.462	0.392	0.07
1177	UPP1	UPP1	chr7	+	48139266	48139384	48141420	48141467	48134359	48134424	48146469	48146679	1177	100	90	227	122	242	171	0.00513355234139	0.102380232081	0.44	0.568	-0.128
3636	ZFAND5	ZFAND5	chr9	-	74971846	74971972	74975025	74975137	74966340	74971017	74975543	74975700	3636	685	1790	827	1819	236	250	0.00513843524241	0.102380232081	0.288	0.325	-0.037
3885	TBXAS1	TBXAS1	chr7	+	139480538	139480623	139482464	139482528	139478046	139478270	139487136	139487225	3885	39	27	14	30	209	188	0.00522290101555	0.103706781124	0.565	0.296	0.269
4272	OSBPL1A	OSBPL1A	chr18	-	21752339	21752447	21757976	21758159	21751372	21751462	21759701	21759799	4272	59	37	41	58	250	232	0.00527930772585	0.10446903138	0.597	0.396	0.201
2664	MFF	MFF	chr2	+	228207460	228207535	228211941	228212100	228205007	228205096	228217229	228217289	2664	48	206	42	342	199	250	0.00532302829261	0.104620061154	0.226	0.134	0.092
4479	DAG1	DAG1	chr3	+	49526058	49526178	49530259	49530406	49507564	49507866	49547851	49548252	4479	14	2	10	13	244	250	0.00532250860956	0.104620061154	0.878	0.441	0.437
4796	TM7SF3	TM7SF3	chr12	-	27149674	27149795	27156168	27156323	27148169	27148341	27167010	27167339	4796	106	163	125	304	250	245	0.0053459977372	0.104716536758	0.389	0.287	0.102
5899	UBXN2B	UBXN2B	chr8	+	59343077	59343228	59345718	59345802	59329408	59329512	59346953	59347063	5899	47	58	113	70	250	208	0.00550092731222	0.107388473253	0.403	0.573	-0.17
3724	NOC2L	NOC2L	chr1	-	881781	881925	883510	883612	881552	881666	883869	883983	3724	218	324	417	456	226	250	0.00556049141364	0.107465764054	0.427	0.503	-0.076
6219	APC	APC	chr5	+	112102885	112103087	112111325	112111434	112102022	112102107	112116486	112116600	6219	19	35	39	25	250	233	0.00555727360021	0.107465764054	0.336	0.592	-0.256
869	CD44	CD44	chr11	+	35201820	35201954	35208378	35208447	35198121	35198287	35211381	35211612	869	1484	994	2881	1673	250	193	0.00552657880056	0.107465764054	0.535	0.571	-0.036
113	C11orf58	C11orf58	chr11	+	16766147	16766231	16769643	16769704	16760147	16760388	16774331	16774441	113	929	589	1101	847	208	185	0.00560102990791	0.107889606	0.584	0.536	0.048
2149	CCPG1	CCPG1	chr15	-	55651736	55653142	55657385	55657507	55647420	55648607	55663990	55664242	2149	143	41	87	9	246	250	0.00563475546483	0.107982478055	0.78	0.908	-0.128
3889	NUSAP1	NUSAP1	chr15	+	41657602	41657787	41663724	41663882	41650346	41650456	41667909	41668026	3889	114	253	169	559	250	250	0.00564309949132	0.107982478055	0.311	0.232	0.079
3930	DCBLD2	DCBLD2	chr3	-	98541512	98541585	98544158	98544210	98539091	98539132	98568304	98568442	3930	699	44	1184	40	176	197	0.00578654129952	0.110363047548	0.947	0.971	-0.024
3531	FMNL2	FMNL2	chr2	+	153417396	153417549	153431649	153431758	153415253	153415337	153435401	153435478	3531	115	168	248	239	250	233	0.00586126364328	0.110523854667	0.389	0.492	-0.103
3809	PRMT2	PRMT2	chr21	+	48078656	48078832	48083294	48083466	48069486	48069651	48084206	48085036	3809	170	107	172	64	250	250	0.00581957957134	0.110523854667	0.614	0.729	-0.115
4068	IGF2BP2	IGF2BP2	chr3	-	185416086	185416135	185540940	185541001	185414399	185414451	185542570	185542827	4068	122	114	154	228	185	173	0.00587122235898	0.110523854667	0.5	0.387	0.113
59	STK16	STK16	chr2	+	220112136	220112257	220112914	220113036	220111378	220111598	220113142	220115059	59	24	99	12	137	245	246	0.00583575628489	0.110523854667	0.196	0.081	0.115
1224	ZFYVE27	ZFYVE27	chr10	+	99498233	99498431	99504485	99504672	99496877	99497078	99508025	99508121	1224	66	75	32	76	250	250	0.00593007837423	0.110554965961	0.468	0.296	0.172
1854	RAP1B	RAP1B	chr12	+	69045774	69045831	69047891	69048032	69044179	69044248	69050085	69050229	1854	304	976	391	983	181	250	0.00591276259278	0.110554965961	0.301	0.355	-0.054
998	IDH3B	IDH3B	chr20	-	2640344	2640439	2640675	2640822	2640170	2640231	2640908	2641011	998	222	252	397	325	250	219	0.00589858716921	0.110554965961	0.436	0.517	-0.081
1184	GALNT11	GALNT11	chr7	+	151791274	151791607	151797882	151798006	151722758	151722969	151800196	151800363	1184	47	68	43	127	250	248	0.00600744644762	0.110927307335	0.407	0.251	0.156
2201	MTA1	MTA1	chr14	+	105911754	105911848	105915695	105915746	105905008	105905076	105916394	105916521	2201	135	39	228	32	218	175	0.00599419168675	0.110927307335	0.735	0.851	-0.116
3325	ELP2	ELP2	chr18	+	33740894	33740967	33747063	33747185	33739920	33739978	33750025	33750159	3325	58	191	101	196	197	246	0.00597460515076	0.110927307335	0.275	0.392	-0.117
289	SF3B3	SF3B3	chr16	+	70560489	70560629	70562775	70563102	70557690	70557831	70564647	70564820	289	146	243	292	339	250	250	0.00612575861612	0.112752852242	0.375	0.463	-0.088
1771	SNAPC3	SNAPC3	chr9	+	15451317	15451400	15453038	15453203	15447092	15447242	15457957	15458065	1771	94	109	87	171	207	250	0.00623389744962	0.114380181686	0.51	0.381	0.129
5094	ATXN3	ATXN3	chr14	-	92562436	92562481	92563017	92563182	92560089	92560175	92572872	92572965	5094	45	2	54	15	250	169	0.0063052863849	0.115325080314	0.938	0.709	0.229
2197	SRCAP	SRCAP	chr16	+	30732033	30732299	30732509	30732797	30731482	30731652	30733442	30733607	2197	63	50	76	116	250	250	0.00643356339798	0.11730125969	0.558	0.396	0.162
5897	UBXN2B	UBXN2B	chr8	+	59345718	59345802	59346953	59347063	59343077	59343228	59352191	59352329	5897	54	33	58	76	208	234	0.00650620847999	0.11825390836	0.648	0.462	0.186
3294	HSPA4	HSPA4	chr5	+	132403108	132403249	132406065	132406188	132400671	132400729	132408921	132409021	3294	302	381	461	758	250	247	0.0065298946551	0.118268516731	0.439	0.375	0.064
3690	MICU2	MICU2	chr13	-	22069299	22069457	22070190	22070299	22066827	22067492	22077064	22077236	3690	189	245	238	435	233	250	0.00654780853238	0.118268516731	0.453	0.37	0.083
3399	SYNE4	SYNE4	chr19	-	36498026	36498170	36499118	36499269	36496234	36496339	36499455	36499672	3399	17	13	52	10	250	250	0.00662242318865	0.118508671752	0.567	0.839	-0.272
3517	RAI1	RAI1	chr17	+	17627341	17627473	17696246	17701827	17584786	17585107	17707069	17707163	3517	19	74	9	110	250	250	0.00658570840103	0.118508671752	0.204	0.076	0.128
3589	WDR26	WDR26	chr1	-	224586216	224586295	224586590	224586736	224585798	224585928	224588651	224588771	3589	292	180	382	164	250	203	0.0066063422735	0.118508671752	0.568	0.654	-0.086
627	TRMT2B	TRMT2B	chrX	-	100292905	100293040	100306239	100306722	100291962	100292062	100306805	100307105	627	13	50	6	92	250	250	0.00665303855748	0.118690207865	0.206	0.061	0.145
3211	PTPRF	PTPRF	chr1	+	44003868	44003948	44010701	44010837	43996546	43996761	44019162	44019308	3211	76	300	108	671	204	250	0.00668820268144	0.118951531126	0.237	0.165	0.072
1004	FRMD8	FRMD8	chr11	+	65156831	65156999	65161043	65161145	65154507	65154592	65161511	65161570	1004	76	51	52	70	250	226	0.00675245080685	0.119726941217	0.574	0.402	0.172
5002	BPTF	BPTF	chr17	+	65962687	65962772	65971887	65972074	65960327	65960520	65978367	65980494	5002	33	61	36	27	209	250	0.00681662374467	0.120496294121	0.393	0.615	-0.222
2920	ARPC1A	ARPC1A	chr7	+	98946474	98946582	98951531	98951744	98941915	98942138	98955962	98956038	2920	689	387	1069	478	232	250	0.00685959749701	0.120887374735	0.657	0.707	-0.05
3076	TMEM126B	TMEM126B	chr11	+	85340175	85340247	85342188	85342360	85339616	85339732	85342730	85342852	3076	2	197	18	329	196	250	0.00689680737997	0.121174815724	0.013	0.065	-0.052
2057	KLC4	KLC4	chr6	+	43029048	43029331	43030654	43030885	43028255	43028343	43033357	43033439	2057	6	79	15	52	250	250	0.00713266053467	0.124909198167	0.071	0.224	-0.153
4429	POLH	POLH	chr6	+	43555008	43555226	43565432	43565602	43550743	43550878	43568724	43568828	4429	75	40	117	117	250	250	0.00715244115066	0.124909198167	0.652	0.5	0.152
1876	NUP93	NUP93	chr16	+	56873432	56873516	56875616	56875745	56872863	56872981	56878410	56878861	1876	138	266	265	358	208	250	0.00717598150202	0.124943966212	0.384	0.471	-0.087
131	FOXRED1	FOXRED1	chr11	+	126144821	126144916	126145221	126145323	126143230	126143349	126145688	126145765	131	72	55	82	116	219	226	0.00732603046012	0.126417632761	0.575	0.422	0.153
2718	PSMD4	PSMD4	chr1	+	151236389	151236504	151237307	151237394	151227196	151227284	151237641	151237710	2718	17	560	6	686	239	211	0.0072854389024	0.126417632761	0.026	0.008	0.018
4484	DAG1	DAG1	chr3	+	49524686	49524848	49530255	49530406	49507564	49507866	49547851	49548252	4484	8	2	5	14	250	250	0.00731466974038	0.126417632761	0.8	0.263	0.537
4184	DDHD2	DDHD2	chr8	+	38103750	38103818	38105230	38105353	38103259	38103468	38107225	38107321	4184	22	114	44	105	192	247	0.0074763112737	0.128565586222	0.199	0.35	-0.151
4384	PHF10	PHF10	chr6	-	170105711	170105820	170110331	170110487	170105228	170105417	170112481	170112635	4384	268	140	387	286	250	233	0.00753920305544	0.128565586222	0.641	0.558	0.083
6038	ZBTB8OS	ZBTB8OS	chr1	-	33099245	33099328	33099551	33099711	33093108	33093145	33116002	33116191	6038	10	37	2	50	250	207	0.00752426267475	0.128565586222	0.183	0.032	0.151
825	XPO4	XPO4	chr13	-	21374969	21375129	21381595	21381773	21374294	21374464	21382574	21382720	825	18	54	59	76	250	250	0.00753116763311	0.128565586222	0.25	0.437	-0.187
2539	PAFAH2	PAFAH2	chr1	-	26303172	26303264	26308854	26308968	26300970	26301141	26310436	26310578	2539	40	40	84	38	238	216	0.00766741051811	0.130005240296	0.476	0.667	-0.191
6111	GPI	GPI	chr19	+	34887485	34887562	34890111	34890240	34887205	34887335	34890460	34890536	6111	495	866	710	1508	201	250	0.00766847053832	0.130005240296	0.416	0.369	0.047
4599	EPB41	EPB41	chr1	+	29424318	29424447	29435847	29435949	29391493	29391670	29438879	29438960	4599	44	74	34	118	250	226	0.00778199561934	0.131545220411	0.35	0.207	0.143
2459	TPCN2	TPCN2	chr11	+	68822188	68822265	68822642	68822820	68821500	68821565	68825045	68825162	2459	5	20	18	15	201	250	0.00795207298084	0.133640925052	0.237	0.599	-0.362
2720	AGRN	AGRN	chr1	+	981343	981468	981539	981645	981112	981256	981776	982115	2720	594	612	603	767	249	230	0.00795126592635	0.133640925052	0.473	0.421	0.052
2928	DTX3L	DTX3L	chr3	+	122284705	122284917	122287335	122288871	122283184	122283460	122289301	122289519	2928	53	114	118	147	250	250	0.00797757895061	0.133682088889	0.317	0.445	-0.128
350	SPP1	SPP1	chr4	+	88901197	88901278	88901544	88901586	88898210	88898249	88902626	88902950	350	6284	2056	5913	1752	205	166	0.00800479469524	0.133751583986	0.712	0.732	-0.02
3077	TMEM126B	TMEM126B	chr11	+	85340175	85340306	85342188	85342360	85339616	85339732	85342730	85342852	3077	7	197	33	329	250	250	0.00817804339108	0.136226438922	0.034	0.091	-0.057
3182	RCAN3	RCAN3	chr1	+	24840803	24841057	24857707	24857881	24829386	24829640	24859572	24859744	3182	4	32	30	60	250	250	0.00824689204238	0.136226438922	0.111	0.333	-0.222
5520	EP300	EP300	chr22	+	41537051	41537226	41542742	41542820	41536143	41536261	41543840	41543950	5520	99	70	160	64	250	202	0.00820058008729	0.136226438922	0.533	0.669	-0.136
5770	FARP1	FARP1	chr13	+	99076825	99076904	99083296	99083534	99064154	99064288	99087829	99087960	5770	192	399	356	552	203	250	0.00822984641641	0.136226438922	0.372	0.443	-0.071
1467	ITGA2	ITGA2	chr5	+	52322577	52322698	52337941	52338051	52285155	52285362	52340830	52340922	1467	156	169	253	394	245	234	0.00834204436458	0.137406742119	0.469	0.38	0.089
114	C11orf58	C11orf58	chr11	+	16769643	16769704	16774331	16774441	16766147	16766231	16776417	16779901	114	407	924	483	1354	185	234	0.00837270564894	0.137521097316	0.358	0.311	0.047
3639	ZNF185	ZNF185	chrX	+	152128242	152128440	152133990	152134071	152113810	152114008	152135710	152135782	3639	60	91	194	176	250	205	0.00858584622342	0.140475764614	0.351	0.475	-0.124
637	TRAPPC3	TRAPPC3	chr1	-	36603396	36603579	36605669	36605767	36602169	36602923	36614937	36615115	637	168	400	176	584	222	250	0.00860105147257	0.140475764614	0.321	0.253	0.068
1454	GTF3A	GTF3A	chr13	+	28006867	28006941	28008275	28008356	28004669	28004758	28008941	28009171	1454	271	401	466	529	198	205	0.00875550040215	0.142247403404	0.412	0.477	-0.065
3359	MOB1A	MOB1A	chr2	-	74392344	74392478	74394140	74394234	74386217	74386381	74399712	74399879	3359	232	358	260	540	218	250	0.00883212951807	0.142247403404	0.426	0.356	0.07
4210	FBXL4	FBXL4	chr6	-	99374352	99374936	99375580	99375698	99353301	99353546	99382637	99382755	4210	9	11	20	4	242	250	0.00883219476118	0.142247403404	0.458	0.838	-0.38
4919	SUPT20H	SUPT20H	chr13	-	37595584	37595739	37596147	37596454	37593478	37593534	37598171	37598330	4919	49	170	89	180	250	250	0.00881862919235	0.142247403404	0.224	0.331	-0.107
5950	ACAA2	ACAA2	chr18	-	47323835	47323964	47329056	47329223	47322134	47322251	47339838	47340251	5950	203	374	203	513	250	250	0.0087836920163	0.142247403404	0.352	0.284	0.068
3979	SNX14	SNX14	chr6	-	86223517	86223613	86223787	86223952	86217685	86217777	86224223	86224347	3979	240	194	272	307	250	220	0.00887278256896	0.142505244695	0.521	0.438	0.083
5254	ZDHHC2	ZDHHC2	chr8	+	17067896	17067989	17072745	17072858	17067440	17067567	17074680	17074755	5254	161	206	386	353	217	237	0.00890700891678	0.142659772651	0.461	0.544	-0.083
712	NUP153	NUP153	chr6	-	17662248	17662301	17665469	17665616	17649393	17649531	17669205	17669259	712	97	5	153	0	250	177	0.00894310498869	0.14284331329	0.932	1.0	-0.068
989	ATE1	ATE1	chr10	-	123658355	123658484	123659380	123659509	123629520	123629553	123670420	123670666	989	31	35	31	82	250	250	0.0089919382157	0.14322873015	0.47	0.274	0.196
3982	TIMM9	TIMM9	chr14	-	58877560	58877656	58878624	58878689	58875211	58875886	58893771	58893960	3982	19	127	8	161	189	220	0.00905453042472	0.143550127165	0.148	0.055	0.093
4810	TRIM26	TRIM26	chr6	-	30168811	30168915	30172432	30172542	30166442	30167041	30181081	30181271	4810	32	39	61	32	234	228	0.0090616327255	0.143550127165	0.444	0.65	-0.206
171	CYB561A3	CYB561A3	chr11	-	61118462	61118619	61121255	61121464	61116219	61117115	61124001	61124200	171	56	29	93	97	250	250	0.00912077962131	0.14370184849	0.659	0.489	0.17
2573	FN1	FN1	chr2	-	216273020	216273149	216274285	216274462	216272830	216272920	216274656	216274837	2573	17890	14410	4695	4030	250	250	0.00911259472873	0.14370184849	0.554	0.538	0.016
4206	FUBP3	FUBP3	chr9	+	133470869	133470975	133485340	133485374	133454959	133455151	133487842	133487892	4206	85	23	111	62	230	158	0.0092333212452	0.145080749538	0.717	0.552	0.165
5485	MYEF2	MYEF2	chr15	-	48441228	48441280	48441359	48441568	48431624	48435268	48443669	48443768	5485	163	91	265	93	250	176	0.00931387991265	0.145951015496	0.558	0.667	-0.109
3771	POLM	POLM	chr7	-	44113996	44114129	44116107	44116228	44113381	44113624	44118338	44118410	3771	16	10	29	3	245	250	0.00934444680151	0.14603531686	0.62	0.908	-0.288
3195	EVI5	EVI5	chr1	-	93089732	93089891	93091350	93091491	93073137	93073284	93101758	93101893	3195	15	35	24	18	250	250	0.00937509975066	0.146120506329	0.3	0.571	-0.271
3644	ANAPC11	ANAPC11	chr17	+	79851427	79851490	79852342	79852462	79849588	79849717	79857795	79858409	3644	45	553	33	747	187	244	0.0094460083701	0.146830982654	0.096	0.055	0.041
3952	WDR19	WDR19	chr4	+	39196163	39196279	39201097	39201213	39191275	39191401	39205261	39205342	3952	46	33	14	28	240	240	0.00947892792089	0.146948727501	0.582	0.333	0.249
2234	SLC35A3	SLC35A3	chr1	+	100464816	100464971	100472589	100472712	100459092	100459297	100476920	100477089	2234	61	54	86	139	250	247	0.0095244021733	0.147016607926	0.527	0.379	0.148
2409	SGIP1	SGIP1	chr1	+	67155872	67155999	67160121	67160187	67154830	67154958	67184976	67185088	2409	54	21	29	2	250	190	0.00953401941709	0.147016607926	0.662	0.917	-0.255
2173	SVIL	SVIL	chr10	-	29820930	29821101	29821457	29822387	29820182	29820217	29824917	29824998	2173	34	86	57	72	250	250	0.00958141197801	0.147355508351	0.283	0.442	-0.159
2671	WASF3	WASF3	chr13	+	27250685	27250861	27254171	27254338	27246008	27246126	27255190	27255457	2671	53	31	38	7	250	250	0.00975765447821	0.149668996467	0.631	0.844	-0.213
4398	MEG3	MEG3	chr14	+	101298848	101298978	101302072	101302216	101295370	101296086	101302503	101302637	4398	28	105	10	10	250	250	0.0098253064057	0.150309041003	0.211	0.5	-0.289
2856	SENP5	SENP5	chr3	+	196650284	196650422	196654666	196654750	196630403	196630481	196656503	196656554	2856	31	35	21	59	250	208	0.00986445787428	0.150510859882	0.424	0.228	0.196
4486	DAG1	DAG1	chr3	+	49524686	49524848	49530259	49530406	49507564	49507866	49547851	49548252	4486	8	2	5	13	250	250	0.0099021392816	0.150689248175	0.8	0.278	0.522
5684	EHBP1	EHBP1	chr2	+	63175394	63176297	63182651	63182795	63170936	63170985	63206322	63206470	5684	67	60	71	116	250	250	0.00993241134818	0.150754243447	0.528	0.38	0.148
3382	UEVLD	UEVLD	chr11	-	18555876	18556000	18557952	18558016	18552949	18554034	18566169	18566343	3382	48	84	90	86	188	248	0.00998489908543	0.151155208609	0.43	0.58	-0.15
2146	VEGFA	VEGFA	chr6	+	43748468	43748540	43749692	43749824	43746625	43746655	43752277	43754223	2146	53	555	131	889	196	250	0.0100232886902	0.151341218296	0.109	0.158	-0.049
106	NUP50	NUP50	chr22	+	45571774	45571961	45574118	45574781	45567480	45567564	45577166	45577248	106	119	158	265	239	250	250	0.0102145422778	0.152200786135	0.43	0.526	-0.096
2250	TRMT10B	TRMT10B	chr9	+	37768072	37768225	37769937	37770016	37763625	37763750	37770668	37770736	2250	11	20	26	13	250	203	0.010290222174	0.152200786135	0.309	0.619	-0.31
2251	TRMT10B	TRMT10B	chr9	+	37768072	37768225	37769941	37770016	37763625	37763750	37770668	37770736	2251	11	20	26	13	250	199	0.0102897526612	0.152200786135	0.304	0.614	-0.31
3387	LIN54	LIN54	chr4	-	83891479	83891622	83900035	83900159	83867410	83867627	83905313	83906029	3387	7	22	49	47	248	250	0.0101140948979	0.152200786135	0.243	0.512	-0.269
4867	DEK	DEK	chr6	-	18258534	18258636	18264073	18264227	18258183	18258293	18264615	18264799	4867	114	543	159	1071	250	226	0.0102809189897	0.152200786135	0.16	0.118	0.042
5894	MAP3K1	MAP3K1	chr5	+	56183204	56183347	56184052	56184184	56181758	56181890	56189357	56191978	5894	116	152	104	212	250	250	0.0102085101694	0.152200786135	0.433	0.329	0.104
6034	ZBTB8OS	ZBTB8OS	chr1	-	33099551	33099673	33100368	33100393	33093108	33093145	33116002	33116191	6034	4	6	7	0	149	246	0.0101667459916	0.152200786135	0.524	1.0	-0.476
6160	PANK3	PANK3	chr5	-	167993017	167993271	167995650	167996003	167988397	167988521	168006260	168006614	6160	168	18	241	9	250	250	0.0101702548523	0.152200786135	0.903	0.964	-0.061
4379	CAPG	CAPG	chr2	-	85628287	85628452	85628651	85628806	85626258	85626408	85628907	85629080	4379	764	946	965	1409	250	250	0.0103827018764	0.153177876538	0.447	0.406	0.041
316	ATIC	ATIC	chr2	+	216189963	216190052	216190709	216190861	216184387	216184454	216191544	216191701	316	288	307	433	602	213	250	0.0104106149042	0.153199860951	0.524	0.458	0.066
2298	MED17	MED17	chr11	+	93535000	93535138	93540683	93540801	93529575	93529706	93542882	93543042	2298	24	150	9	153	250	242	0.010495446746	0.153668182407	0.134	0.054	0.08
3145	ADAM9	ADAM9	chr8	+	38940159	38940240	38940486	38940592	38934746	38934930	38947565	38947707	3145	634	651	1220	1491	205	230	0.0104858171653	0.153668182407	0.522	0.479	0.043
1298	ENO1	ENO1	chr1	-	8930510	8930569	8931949	8932045	8928046	8928116	8934882	8934976	1298	7526	3661	12965	6728	220	183	0.01053448628	0.153851263102	0.631	0.616	0.015
3759	DPP8	DPP8	chr15	-	65744297	65744440	65748562	65748709	65743336	65743448	65756098	65756244	3759	51	67	135	99	250	250	0.0105618525879	0.153863370112	0.432	0.577	-0.145
1632	BTN2A2	BTN2A2	chr6	+	26384019	26384143	26385242	26385590	26383328	26383409	26388240	26388522	1632	21	53	23	21	248	250	0.0106327999916	0.154282414745	0.285	0.525	-0.24
5559	SERINC2	SERINC2	chr1	+	31897529	31897720	31898176	31898256	31896539	31896701	31898622	31898760	5559	339	253	466	456	250	204	0.0106438368227	0.154282414745	0.522	0.455	0.067
5437	DRAM1	DRAM1	chr12	+	102307951	102308010	102313886	102313979	102295068	102295211	102314993	102317401	5437	13	140	3	145	183	217	0.0107054293198	0.154788227422	0.099	0.024	0.075
2145	VEGFA	VEGFA	chr6	+	43748468	43748540	43749692	43749789	43746625	43746655	43752277	43754223	2145	53	170	131	260	196	221	0.0107723004725	0.155367657064	0.26	0.362	-0.102
653	LSM14B	LSM14B	chr20	+	60704840	60705008	60705274	60705352	60701359	60701495	60705585	60705747	653	68	112	60	171	250	202	0.0108307792114	0.155823468654	0.329	0.221	0.108
4263	UBAP2L	UBAP2L	chr1	+	154207066	154207235	154207671	154207767	154201090	154201201	154209041	154209087	4263	412	163	506	271	250	220	0.0109433381088	0.157053154344	0.69	0.622	0.068
1558	YAP1	YAP1	chr11	+	102080247	102080295	102098199	102098312	102076623	102076817	102100432	102104154	1558	17	457	48	636	172	237	0.0109770967403	0.157148659013	0.049	0.094	-0.045
1779	FAM193B	FAM193B	chr5	-	176963358	176963746	176964873	176965108	176951185	176952206	176965905	176966148	1779	89	7	75	0	250	250	0.0111597664695	0.158744643374	0.927	1.0	-0.073
2599	GOLGA4	GOLGA4	chr3	+	37292885	37292975	37315026	37315092	37284681	37285113	37323448	37323763	2599	67	17	70	41	214	190	0.0111707165396	0.158744643374	0.778	0.603	0.175
5839	POLB	POLB	chr8	+	42206533	42206608	42210036	42210086	42202470	42202537	42213033	42213085	5839	111	58	168	49	199	174	0.0111479480817	0.158744643374	0.626	0.75	-0.124
1070	SHROOM3	SHROOM3	chr4	+	77651956	77652088	77659913	77663079	77631308	77631440	77670169	77670243	1070	73	106	136	120	250	250	0.0113795497911	0.160531945715	0.408	0.531	-0.123
3590	WDR26	WDR26	chr1	-	224581529	224581715	224585798	224585928	224572844	224577562	224586216	224586295	3590	274	209	263	276	250	250	0.0113590168092	0.160531945715	0.567	0.488	0.079
4350	CTNNAL1	CTNNAL1	chr9	-	111734954	111735113	111739241	111739328	111732681	111732774	111741560	111741761	4350	301	447	821	975	211	250	0.0113410443706	0.160531945715	0.444	0.499	-0.055
2931	NDC1	NDC1	chr1	-	54254805	54254869	54258901	54258952	54252830	54252931	54262361	54262477	2931	50	38	70	104	175	188	0.0114074192728	0.160534507145	0.586	0.42	0.166
4653	STAG3L5P-PVRIG2P-PILRB	STAG3L5P-PVRIG2P-PILRB	chr7	+	99950832	99950893	99950995	99951635	99950619	99950746	99952765	99952863	4653	83	96	87	167	185	250	0.0114478056378	0.160712777453	0.539	0.413	0.126
2429	ADGRF1	ADGRF1	chr6	-	46984352	46984504	46988466	46988525	46982416	46982580	46989693	46989794	2429	43	135	181	348	183	250	0.0114950170317	0.160985769927	0.303	0.415	-0.112
5148	TNS1	TNS1	chr2	-	218712232	218713810	218745620	218745737	218700737	218700934	218747068	218747134	5148	101	63	26	35	241	250	0.0115848919768	0.161853502847	0.624	0.435	0.189
5133	MDK	MDK	chr11	+	46403606	46403683	46403843	46404011	46403204	46403308	46404136	46404298	5133	17	781	1	415	201	250	0.0117322631442	0.163518417572	0.026	0.003	0.023
4678	CPSF3L	CPSF3L	chr1	-	1254675	1254904	1255835	1255909	1250899	1250998	1256375	1256473	4678	116	231	191	262	198	250	0.0118232056183	0.164390758213	0.388	0.479	-0.091
222	MAP4K5	MAP4K5	chr14	-	50889838	50889894	50892624	50892695	50885210	50886824	50895379	50895472	222	123	118	148	89	195	180	0.0120268149986	0.165632953354	0.49	0.606	-0.116
3001	TSPAN9	TSPAN9	chr12	+	3192818	3192885	3310342	3310422	3186520	3186619	3387586	3387778	3001	8	139	0	100	191	204	0.0119952442751	0.165632953354	0.058	0.0	0.058
3069	ZNF195	ZNF195	chr11	-	3394806	3394905	3398846	3399032	3392806	3392933	3400267	3400452	3069	6	25	1	45	250	223	0.0120165825289	0.165632953354	0.176	0.019	0.157
3575	PDE9A	PDE9A	chr21	+	44119077	44119121	44151879	44152059	44073861	44073993	44152179	44152234	3575	1	7	8	3	168	250	0.0120076210993	0.165632953354	0.175	0.799	-0.624
5101	THNSL2	THNSL2	chr2	+	88484846	88484998	88485069	88485243	88482466	88482592	88485416	88486156	5101	21	0	20	6	250	250	0.0120641282109	0.165753116983	1.0	0.769	0.231
1350	ADAM15	ADAM15	chr1	+	155033890	155033965	155034379	155034593	155033238	155033308	155034720	155034845	1350	15	5	33	43	199	250	0.0122801791463	0.167137273921	0.79	0.491	0.299
4050	GMPR2	GMPR2	chr14	+	24702424	24702546	24702684	24702804	24701627	24701994	24704942	24705026	4050	87	153	169	194	246	244	0.0121977157995	0.167137273921	0.361	0.464	-0.103
4973	NBPF15	NBPF15	chr1	+	148568735	148568877	148577071	148577251	148560846	148561115	148577357	148577512	4973	58	3	33	9	250	250	0.0122645103584	0.167137273921	0.951	0.786	0.165
880	FAIM	FAIM	chr3	+	138341029	138341258	138347948	138347998	138340248	138340381	138351771	138352213	880	66	43	123	41	250	174	0.0122376719311	0.167137273921	0.517	0.676	-0.159
1195	RHOT1	RHOT1	chr17	+	30536368	30536464	30538134	30538257	30535125	30535328	30551634	30552790	1195	20	61	39	52	220	247	0.0123929296402	0.168276829166	0.269	0.457	-0.188
1303	NDUFB9	NDUFB9	chr8	+	125555362	125555520	125559240	125559354	125551342	125551528	125562001	125562227	1303	39	780	31	1146	250	238	0.0124648401704	0.168621765348	0.045	0.025	0.02
3557	NR2C1	NR2C1	chr12	-	95422162	95422300	95425124	95425264	95418925	95419031	95434251	95434373	3557	49	122	78	111	250	250	0.0124764983329	0.168621765348	0.287	0.413	-0.126
176	CALM3	CALM3	chr19	+	47109083	47109114	47111453	47111597	47104511	47104694	47111738	47111845	176	29	1148	29	2249	155	250	0.012573491	0.169537443763	0.039	0.02	0.019
5024	CDCP1	CDCP1	chr3	-	45153574	45153937	45159903	45160113	45151964	45152333	45187697	45187914	5024	135	349	191	685	250	250	0.0126402144457	0.170041678321	0.279	0.218	0.061
2199	FOCAD	FOCAD	chr9	+	20916891	20916936	20923658	20923767	20912864	20912953	20926299	20926416	2199	17	62	42	67	169	233	0.0127102967414	0.170284122084	0.274	0.464	-0.19
2378	DBNL	DBNL	chr7	+	44091428	44091541	44092465	44092540	44089823	44089879	44096355	44096502	2378	246	192	265	285	237	199	0.0127757145751	0.170284122084	0.518	0.438	0.08
354	GFPT1	GFPT1	chr2	-	69597132	69597240	69601137	69601245	69590676	69590802	69614196	69614386	354	142	167	209	352	232	232	0.0127621412049	0.170284122084	0.46	0.373	0.087
4397	MEG3	MEG3	chr14	+	101298848	101298978	101302075	101302216	101297757	101297871	101302503	101302637	4397	16	101	7	10	250	250	0.0127430684782	0.170284122084	0.137	0.412	-0.275
1015	ZNF562	ZNF562	chr19	-	9767222	9767329	9768684	9768811	9759337	9764557	9770054	9770143	1015	30	46	35	22	250	231	0.0128558582299	0.170959325727	0.376	0.595	-0.219
2932	SNW1	SNW1	chr14	-	78187053	78187171	78189523	78189620	78184709	78184873	78197330	78197472	2932	218	384	298	395	221	242	0.0129357696018	0.171236511761	0.383	0.452	-0.069
3487	ODF2	ODF2	chr9	+	131247643	131247753	131250168	131250304	131246979	131247165	131254704	131254815	3487	113	183	191	210	234	250	0.0129204481105	0.171236511761	0.397	0.493	-0.096
5145	NDUFA13	NDUFA13	chr19	+	19636990	19637069	19638089	19638161	19627018	19627141	19638509	19638579	5145	987	543	1063	700	203	196	0.0130139494737	0.171718353935	0.637	0.595	0.042
5567	ARHGEF7	ARHGEF7	chr13	+	111806251	111806338	111857635	111857720	111767623	111768038	111862218	111862349	5567	5	39	0	48	211	209	0.0130314031962	0.171718353935	0.113	0.0	0.113
1837	WDR12	WDR12	chr2	-	203762022	203762138	203764253	203764360	203760787	203760942	203765747	203765842	1837	134	120	177	236	231	240	0.0131120372861	0.171999077341	0.537	0.438	0.099
313	ZNF138	ZNF138	chr7	+	64275953	64276031	64291317	64291454	64275295	64275422	64291828	64294059	313	3	10	16	8	202	250	0.0130831758735	0.171999077341	0.271	0.712	-0.441
4418	ACP1	ACP1	chr2	+	272036	272150	272191	272305	271865	271939	276979	277085	4418	406	84	609	83	238	238	0.0131626049934	0.172272649552	0.829	0.88	-0.051
1120	GOLT1A	GOLT1A	chr1	-	204168322	204168386	204170760	204170939	204167287	204167624	204172023	204172115	1120	28	2	37	15	250	188	0.0132571954394	0.172730829568	0.913	0.65	0.263
706	SMG7	SMG7	chr1	+	183515100	183515472	183518342	183518423	183514064	183514447	183518898	183519058	706	92	49	85	81	250	205	0.013250483122	0.172730829568	0.606	0.463	0.143
3807	AFG3L2	AFG3L2	chr18	-	12337339	12337534	12340199	12340400	12328942	12329782	12344130	12344246	3807	135	148	247	185	250	250	0.0132906344589	0.172778247966	0.477	0.572	-0.095
58	TMX2	TMX2	chr11	+	57505307	57505498	57506135	57506242	57505079	57505140	57506445	57506511	58	17	299	9	437	250	231	0.0133285499626	0.172883518307	0.05	0.019	0.031
1975	MRPS15	MRPS15	chr1	-	36926292	36926377	36927688	36927764	36923523	36923582	36929406	36929451	1975	277	491	411	924	200	209	0.0134656733043	0.173884128771	0.371	0.317	0.054
4126	EML2	EML2	chr19	-	46127976	46128076	46129962	46130097	46124740	46124895	46133208	46133304	4126	92	27	201	28	250	224	0.013438642789	0.173884128771	0.753	0.865	-0.112
3423	CCT7	CCT7	chr2	+	73476118	73476307	73476946	73477044	73474889	73475054	73477433	73477566	3423	1116	884	1802	1236	250	222	0.0137528999268	0.177198475057	0.529	0.564	-0.035
5746	LYPD6	LYPD6	chr2	+	150294151	150294340	150305562	150305661	150187028	150187236	150325158	150325289	5746	10	16	8	51	250	223	0.0139007191157	0.17870591892	0.358	0.123	0.235
1264	FKBP10	FKBP10	chr17	+	39975461	39975651	39976520	39976713	39974633	39974779	39977198	39977341	1264	478	788	337	442	250	250	0.0139324816526	0.178717983676	0.378	0.433	-0.055
4127	EML2	EML2	chr19	-	46127976	46128076	46129962	46130097	46124464	46124590	46133208	46133304	4127	95	10	208	6	250	224	0.0140909664335	0.180351927994	0.895	0.969	-0.074
3070	FBXO22	FBXO22	chr15	+	76209570	76209735	76222224	76222390	76206450	76206546	76225025	76227608	3070	159	175	223	170	250	250	0.0141622519561	0.180865059122	0.476	0.567	-0.091
344	TMC4	TMC4	chr19	-	54669152	54669300	54671896	54672018	54668167	54668335	54672173	54672406	344	20	3	30	21	246	250	0.0142869096388	0.18205604854	0.871	0.592	0.279
2458	RPL12	RPL12	chr9	-	130211888	130211987	130213009	130213083	130211559	130211641	130213559	130213711	2458	5001	5607	6331	7565	198	223	0.0143670595153	0.182675901469	0.501	0.485	0.016
2866	OXSR1	OXSR1	chr3	+	38271177	38271226	38271855	38271921	38266061	38266195	38278329	38278452	2866	74	84	98	183	173	190	0.0144419392979	0.183226179539	0.492	0.37	0.122
2147	DNM1L	DNM1L	chr12	+	32890798	32890876	32891197	32891230	32890038	32890095	32892997	32893174	2147	79	80	99	165	202	157	0.0144769720319	0.183269615373	0.434	0.318	0.116
5577	PPHLN1	PPHLN1	chr12	+	42748962	42749024	42768664	42768876	42729684	42729776	42781257	42781337	5577	74	70	123	67	186	250	0.0145302864933	0.18354379322	0.587	0.712	-0.125
6016	GSN	GSN	chr9	+	124043747	124043840	124062333	124062404	124030379	124030497	124064240	124064445	6016	1252	39	1200	19	217	195	0.0145938508558	0.183945972309	0.966	0.983	-0.017
2397	VIM	VIM	chr10	+	17277844	17277888	17278292	17278378	17277167	17277388	17279228	17279592	2397	4479	11215	3530	8276	168	210	0.0146997441437	0.184878777755	0.333	0.348	-0.015
1612	RCC1	RCC1	chr1	+	28861769	28861892	28862382	28862538	28861561	28861658	28862773	28862893	1612	222	228	510	687	247	250	0.0147583720087	0.184913316678	0.496	0.429	0.067
1987	TM9SF4	TM9SF4	chr20	+	30742905	30742989	30745596	30745772	30738602	30738678	30746253	30746317	1987	88	212	128	204	208	250	0.0147662755471	0.184913316678	0.333	0.43	-0.097
1259	NUB1	NUB1	chr7	+	151065820	151065973	151071182	151071287	151064946	151065054	151072933	151073029	1259	78	58	119	49	250	229	0.0149912334618	0.186806262861	0.552	0.69	-0.138
2844	CDCA8	CDCA8	chr1	+	38167425	38167490	38168923	38169019	38166107	38166193	38171112	38171239	2844	62	116	251	305	189	220	0.0150966153178	0.186806262861	0.384	0.489	-0.105
2873	THRAP3	THRAP3	chr1	+	36724982	36725085	36748133	36748301	36690016	36690106	36751968	36752871	2873	118	347	122	513	227	250	0.0151620312669	0.186806262861	0.272	0.208	0.064
2924	PLEKHA4	PLEKHA4	chr19	-	49360678	49360753	49362116	49362396	49357473	49357521	49362725	49362941	2924	62	21	44	34	250	199	0.0150708744552	0.186806262861	0.702	0.507	0.195
4677	CD63	CD63	chr12	-	56119904	56120045	56120483	56120579	56119596	56119680	56120673	56120748	4677	3298	5691	3487	5582	220	250	0.0151553967185	0.186806262861	0.397	0.415	-0.018
532	CTSB	CTSB	chr8	-	11718914	11718988	11721884	11721972	11710837	11710988	11725509	11725646	532	216	11	97	0	212	198	0.0151751896874	0.186806262861	0.948	1.0	-0.052
5690	DARS	DARS	chr2	-	136736843	136736936	136740966	136741024	136718965	136719068	136742972	136743254	5690	133	286	172	517	182	217	0.015071088196	0.186806262861	0.357	0.284	0.073
99	DENND4C	DENND4C	chr9	+	19369834	19369985	19371753	19371818	19361843	19361961	19372034	19374266	99	76	43	108	31	250	189	0.0149747732768	0.186806262861	0.572	0.725	-0.153
3428	LAMA5	LAMA5	chr20	-	60899496	60899610	60900371	60900602	60899135	60899260	60901732	60901816	3428	303	309	505	399	250	238	0.0152548972038	0.186993433378	0.483	0.546	-0.063
362	DDX23	DDX23	chr12	-	49225860	49225969	49226204	49226356	49224924	49225099	49227059	49227302	362	248	223	301	363	250	233	0.0152343729245	0.186993433378	0.509	0.436	0.073
1760	KRT19	KRT19	chr17	-	39680630	39680792	39681094	39681251	39680394	39680520	39681442	39681525	1760	4575	4026	10856	8969	250	250	0.0154853979115	0.188044993812	0.532	0.548	-0.016
2499	PFKFB4	PFKFB4	chr3	-	48562997	48563102	48572944	48573091	48561133	48561263	48573688	48573896	2499	50	35	31	47	250	229	0.0154792122533	0.188044993812	0.567	0.377	0.19
420	PKD1	PKD1	chr16	-	2143811	2144014	2144092	2144211	2143544	2143739	2147148	2147242	420	67	96	72	58	243	250	0.0154082187801	0.188044993812	0.418	0.561	-0.143
5179	EPHB1	EPHB1	chr3	+	134825289	134825445	134851555	134851891	134670212	134670894	134872993	134873118	5179	29	35	41	106	250	250	0.0153941021262	0.188044993812	0.453	0.279	0.174
694	GLS	GLS	chr2	+	191795162	191795294	191796270	191796363	191792031	191792208	191797441	191800015	694	756	361	982	573	250	217	0.0155028470235	0.188044993812	0.645	0.598	0.047
5569	ARID1B	ARID1B	chr6	+	157405795	157406039	157431605	157431695	157256599	157256710	157454161	157454341	5569	67	51	56	79	250	214	0.0155489571846	0.188210550639	0.529	0.378	0.151
1804	AKIRIN1	AKIRIN1	chr1	+	39466643	39466778	39469018	39469090	39463842	39463983	39469716	39471737	1804	343	311	375	259	250	196	0.0156876342578	0.189493548806	0.464	0.532	-0.068
1819	PHYHD1	PHYHD1	chr9	+	131698861	131698924	131700035	131700057	131698726	131698782	131702647	131702776	1819	50	14	114	11	187	146	0.0157746539806	0.189754032738	0.736	0.89	-0.154
275	TOPBP1	TOPBP1	chr3	-	133371306	133371473	133372188	133372368	133368623	133368787	133374133	133374330	275	69	104	169	161	250	250	0.0157561956753	0.189754032738	0.399	0.512	-0.113
6022	GSN	GSN	chr9	+	124044716	124044828	124062333	124062404	124043747	124043840	124064240	124064445	6022	8	96	13	49	236	195	0.0158140998632	0.189834681174	0.064	0.18	-0.116
1587	FAM175A	FAM175A	chr4	-	84393374	84393441	84397795	84397832	84390184	84390304	84403306	84403397	1587	10	4	18	0	161	191	0.0159686673478	0.19129407703	0.748	1.0	-0.252
5961	ZNF385A	ZNF385A	chr12	-	54765256	54765499	54767756	54767919	54764710	54764880	54778211	54778348	5961	4	52	12	38	250	250	0.0160910282656	0.192362436874	0.071	0.24	-0.169
2808	PI4K2A	PI4K2A	chr10	+	99422663	99422725	99424641	99424741	99416577	99416731	99426194	99426328	2808	96	100	100	165	186	224	0.0162178552078	0.192686730522	0.536	0.422	0.114
4498	SH2D4A	SH2D4A	chr8	+	19214713	19214794	19218713	19218825	19192196	19192368	19221582	19221793	4498	13	76	75	206	205	236	0.0161977444862	0.192686730522	0.165	0.295	-0.13
6137	COX5A	COX5A	chr15	-	75215988	75216111	75219106	75219228	75212616	75212783	75221456	75221573	6137	681	636	1152	907	246	247	0.0161555760992	0.192686730522	0.518	0.56	-0.042
2761	SLC37A3	SLC37A3	chr7	-	140037083	140037149	140043211	140043363	140033551	140035304	140045015	140045063	2761	80	57	92	112	250	190	0.0163559324157	0.193502080145	0.516	0.384	0.132
2972	KIAA1279	KIAA1279	chr10	+	70768596	70768681	70770655	70770771	70765487	70765671	70775296	70776739	2972	117	181	240	260	209	240	0.0163866025097	0.193502080145	0.426	0.515	-0.089
5856	GLB1	GLB1	chr3	-	33106954	33107049	33110311	33110462	33099580	33099761	33114035	33114205	5856	247	250	338	255	250	219	0.0163277118825	0.193502080145	0.464	0.537	-0.073
2062	TNFAIP2	TNFAIP2	chr14	+	103593341	103593966	103596076	103596191	103592663	103593029	103596338	103596461	2062	29	214	11	190	250	239	0.0165244219656	0.194337928107	0.115	0.052	0.063
223	MAP4K5	MAP4K5	chr14	-	50892624	50892695	50895379	50895472	50889838	50889894	50895909	50895978	223	114	144	134	110	217	195	0.0164981489601	0.194337928107	0.416	0.523	-0.107
5753	TET2	TET2	chr4	+	106111516	106111662	106155053	106158508	106067841	106068136	106162495	106162586	5753	39	23	9	17	250	250	0.0165708742968	0.194489735168	0.629	0.346	0.283
231	RAB3GAP2	RAB3GAP2	chr1	-	220384142	220384218	220384296	220384344	220383729	220383831	220386228	220386310	231	47	54	50	108	172	200	0.0167148606918	0.194994103433	0.503	0.35	0.153
2665	MFF	MFF	chr2	+	228207460	228207535	228211941	228212100	228205007	228205096	228220392	228220477	2665	59	110	57	181	199	250	0.0166951609009	0.194994103433	0.403	0.283	0.12
3400	FXR1	FXR1	chr3	+	180687945	180688146	180693100	180693192	180685838	180686042	180693909	180700539	3400	798	162	1017	154	250	216	0.0167023705931	0.194994103433	0.81	0.851	-0.041
395	PTCD3	PTCD3	chr2	+	86346043	86346167	86348601	86348717	86344177	86344282	86350823	86350885	395	130	144	207	156	248	240	0.0167820037277	0.194994103433	0.466	0.562	-0.096
5097	C14orf159	C14orf159	chr14	+	91611564	91611657	91614124	91614202	91580356	91580872	91623982	91624034	5097	2	11	13	10	217	202	0.0167694361525	0.194994103433	0.145	0.548	-0.403
1376	ABCC1	ABCC1	chr16	+	16165498	16165586	16170182	16170258	16162012	16162159	16173208	16173335	1376	85	49	103	102	212	200	0.0170156055454	0.196919123657	0.621	0.488	0.133
2601	ACER3	ACER3	chr11	+	76670022	76670075	76670120	76670244	76637600	76637711	76687332	76687385	2601	59	0	107	9	177	248	0.0170114175356	0.196919123657	1.0	0.943	0.057
5125	IRF3	IRF3	chr19	-	50167699	50167930	50167930	50168103	50166599	50166771	50168887	50169132	5125	277	19	370	10	250	250	0.0171040225788	0.197548053609	0.936	0.974	-0.038
4789	EMP3	EMP3	chr19	+	48830086	48830179	48830777	48830880	48828628	48828867	48832608	48832749	4789	354	1105	177	707	217	227	0.0171569625416	0.197765544366	0.251	0.208	0.043
1385	TSGA10	TSGA10	chr2	-	99636742	99636945	99651692	99651902	99634998	99635103	99681401	99681587	1385	8	8	4	23	250	250	0.0171914371161	0.197769746824	0.5	0.148	0.352
1492	TMEM25	TMEM25	chr11	+	118402864	118403176	118403631	118403922	118402489	118402586	118404571	118404602	1492	38	15	21	23	250	250	0.0172757181315	0.198115052482	0.717	0.477	0.24
5149	SCD	SCD	chr10	+	102114183	102114389	102116288	102116521	102112122	102112253	102120490	102124588	5149	1503	1984	2358	3453	250	250	0.0172897924381	0.198115052482	0.431	0.406	0.025
605	PCNP	PCNP	chr3	+	101304280	101304355	101309058	101309114	101293041	101293123	101311470	101313281	605	11	360	34	498	199	180	0.0173525580706	0.198442074346	0.027	0.058	-0.031
2441	STX10	STX10	chr19	-	13256101	13256209	13259842	13259905	13255577	13255684	13260312	13260407	2441	146	237	227	265	187	232	0.017470170165	0.198774935806	0.433	0.515	-0.082
2448	DNAJC10	DNAJC10	chr2	+	183597225	183597269	183600975	183601113	183595756	183595834	183604271	183605115	2448	173	14	313	9	168	250	0.0174241673378	0.198774935806	0.948	0.981	-0.033
3434	PHLDB1	PHLDB1	chr11	+	118521149	118521252	118526314	118526400	118520781	118520898	118527392	118528748	3434	241	186	91	106	227	210	0.0175187982402	0.198774935806	0.545	0.443	0.102
4012	CAMK2G	CAMK2G	chr10	-	75585078	75585105	75587846	75587879	75583797	75583842	75597225	75597269	4012	5	30	0	33	157	151	0.0175040110686	0.198774935806	0.138	0.0	0.138
3046	VAPB	VAPB	chr20	+	56993266	56993419	57009657	57009761	56964174	56964573	57014000	57014081	3046	180	103	340	276	250	228	0.0175682820054	0.198947068491	0.614	0.529	0.085
3646	ANAPC11	ANAPC11	chr17	+	79851427	79851490	79852342	79852462	79849588	79849709	79857795	79858409	3646	15	536	43	765	187	244	0.0176098343189	0.199028887682	0.035	0.068	-0.033
168	IQCB1	IQCB1	chr3	-	121515964	121516074	121518042	121518221	121514303	121514413	121526190	121526290	168	59	54	55	92	250	234	0.0177259571087	0.199563299643	0.506	0.359	0.147
5304	MAVS	MAVS	chr20	+	3835204	3835388	3838281	3838456	3827445	3827550	3842900	3843060	5304	59	16	95	9	250	250	0.0177028332226	0.199563299643	0.787	0.913	-0.126
1803	STX3	STX3	chr11	+	59562844	59562955	59564755	59564869	59560852	59560987	59568327	59573355	1803	213	162	344	355	235	238	0.017851695718	0.200348087123	0.571	0.495	0.076
5921	PFDN1	PFDN1	chr5	-	139661033	139661118	139680000	139680167	139624634	139625642	139682625	139682689	5921	376	385	508	412	250	209	0.0178647742398	0.200348087123	0.449	0.508	-0.059
4480	DAG1	DAG1	chr3	+	49526058	49526178	49530255	49530406	49524686	49524848	49547851	49548252	4480	19	2	21	13	244	250	0.017911238894	0.20048139596	0.907	0.623	0.284
3847	ELF3	ELF3	chr1	+	201980256	201980427	201981084	201981306	201979689	201979834	201981471	201981564	3847	314	315	780	623	250	250	0.0180490488668	0.201246894865	0.499	0.556	-0.057
682	ZZZ3	ZZZ3	chr1	-	78105133	78105287	78107068	78107131	78050201	78050340	78107206	78107340	682	22	0	31	7	187	250	0.0180245843706	0.201246894865	1.0	0.856	0.144
339	LYPLA2	LYPLA2	chr1	+	24120349	24120420	24120552	24120626	24120194	24120242	24120713	24120815	339	286	311	462	390	195	198	0.0181006441318	0.20143480744	0.483	0.546	-0.063
1216	PTCD2	PTCD2	chr5	+	71627084	71627202	71630844	71630923	71622438	71622568	71631620	71631712	1216	29	10	27	27	242	203	0.0182090099917	0.201506903483	0.709	0.456	0.253
2730	CIZ1	CIZ1	chr9	-	130950141	130950213	130952607	130952723	130947825	130948055	130952966	130953141	2730	153	111	153	165	240	196	0.0181660790697	0.201506903483	0.53	0.431	0.099
6244	ARMC8	ARMC8	chr3	+	137907296	137907372	137928658	137928735	137906089	137906441	137940767	137940839	6244	23	43	24	102	200	201	0.018211386241	0.201506903483	0.35	0.191	0.159
83	PLAGL1	PLAGL1	chr6	-	144269121	144269597	144281605	144281679	144261436	144263800	144290043	144290115	83	15	69	11	138	198	250	0.0182977489966	0.202076854633	0.215	0.091	0.124
2346	RAB34	RAB34	chr17	-	27043920	27044012	27044230	27044443	27042817	27042919	27045139	27045286	2346	43	31	36	55	250	216	0.0183675028786	0.202461562149	0.545	0.361	0.184
5801	FXYD5	FXYD5	chr19	+	35651611	35651704	35655058	35655148	35649246	35649303	35657044	35657074	5801	739	603	1398	969	217	214	0.0184285169418	0.202748655083	0.547	0.587	-0.04
5006	ERMARD	ERMARD	chr6	+	170176429	170176507	170176550	170176769	170176035	170176161	170179277	170179391	5006	0	75	6	89	202	250	0.0184983034355	0.203130991135	0.0	0.077	-0.077
5759	KIF27	KIF27	chr9	-	86495211	86495409	86498727	86498933	86485433	86485547	86501955	86502111	5759	9	5	3	12	250	250	0.0186324740752	0.204217551395	0.643	0.2	0.443
4830	KIAA1191	KIAA1191	chr5	-	175777615	175777740	175782573	175782752	175775252	175775359	175786483	175786570	4830	226	268	216	344	250	249	0.0187561551184	0.205052501639	0.456	0.385	0.071
5966	NAA10	NAA10	chrX	-	153199413	153199454	153199829	153199928	153197991	153198037	153200336	153200607	5966	119	0	193	8	223	165	0.0187793857141	0.205052501639	1.0	0.947	0.053
214	MRPL4	MRPL4	chr19	+	10365264	10365316	10367383	10367501	10363226	10363377	10368897	10369004	214	62	161	45	197	176	242	0.0188878133844	0.205392266977	0.346	0.239	0.107
216	NAA20	NAA20	chr20	+	20007427	20007563	20013151	20013297	20006320	20006411	20013745	20014273	216	325	407	408	643	250	250	0.0189167765722	0.205392266977	0.444	0.388	0.056
4013	CAMK2G	CAMK2G	chr10	-	75585036	75585105	75587846	75587879	75583797	75583842	75597225	75597269	4013	5	83	0	93	157	193	0.018858978962	0.205392266977	0.069	0.0	0.069
1981	ACAA1	ACAA1	chr3	-	38170780	38170879	38173086	38173129	38168000	38168191	38173416	38173496	1981	46	19	91	15	167	223	0.019042194306	0.205707775728	0.764	0.89	-0.126
4904	DARS2	DARS2	chr1	+	173800672	173800768	173802513	173802637	173799797	173799899	173803610	173803657	4904	70	84	206	157	220	248	0.0190522724329	0.205707775728	0.484	0.597	-0.113
986	LRRC16A	LRRC16A	chr6	+	25426728	25426788	25435710	25435832	25420341	25420392	25450125	25450223	986	31	88	58	88	184	246	0.0190511014177	0.205707775728	0.32	0.468	-0.148
5374	EZH2	EZH2	chr7	-	148511050	148511229	148512005	148512131	148508716	148508812	148512597	148512638	5374	88	130	244	245	250	250	0.0191046828768	0.205890244089	0.404	0.499	-0.095
1157	RAP1GDS1	RAP1GDS1	chr4	+	99313102	99313231	99325627	99325753	99273626	99273752	99337895	99338039	1157	19	179	13	292	250	250	0.0191855537564	0.205996001259	0.096	0.043	0.053
2405	NUDT22	NUDT22	chr11	+	63995039	63995138	63996718	63996816	63994106	63994604	63996949	63997043	2405	69	196	32	158	223	222	0.01917273033	0.205996001259	0.26	0.168	0.092
1422	POLL	POLL	chr10	-	103345072	103345235	103345618	103345913	103342519	103342648	103347002	103347163	1422	50	0	34	4	250	250	0.0193866200528	0.207386758425	1.0	0.895	0.105
2112	TBC1D14	TBC1D14	chr4	+	7006570	7006651	7008358	7008453	7002871	7002978	7011603	7011675	2112	123	135	238	180	205	219	0.0193864288518	0.207386758425	0.493	0.585	-0.092
1542	OPTN	OPTN	chr10	+	13150137	13150289	13150961	13151015	13142081	13142302	13151111	13151288	1542	79	11	76	26	250	178	0.0196144144955	0.209437155147	0.836	0.675	0.161
12	EXT1	EXT1	chr8	-	118847682	118847790	118849346	118849440	118842468	118842588	119122323	119124058	12	176	245	290	299	218	232	0.0196956533619	0.20953284072	0.433	0.508	-0.075
601	ADGRA3	ADGRA3	chr4	-	22449062	22449134	22456488	22456560	22446595	22446756	22463359	22463431	601	52	114	84	110	196	196	0.0196658866683	0.20953284072	0.313	0.433	-0.12
5408	SLC38A1	SLC38A1	chr12	-	46633461	46633676	46636982	46637097	46623346	46623422	46662308	46663208	5408	72	320	186	578	239	250	0.0198092847445	0.210355738001	0.191	0.252	-0.061
3390	COL18A1	COL18A1	chr21	+	46908331	46908358	46909399	46909435	46907360	46907423	46910188	46910260	3390	336	500	224	429	151	160	0.0200571454301	0.212598408051	0.416	0.356	0.06
3067	ZNF195	ZNF195	chr11	-	3394806	3394886	3398846	3399032	3392806	3392933	3400267	3400452	3067	6	56	1	81	250	204	0.0201924442332	0.213077051317	0.08	0.01	0.07
3160	TRAP1	TRAP1	chr16	-	3729719	3729791	3735996	3736137	3727498	3727659	3739055	3739138	3160	273	136	546	199	250	196	0.0202125522981	0.213077051317	0.611	0.683	-0.072
5333	B4GALT4	B4GALT4	chr3	-	118937496	118937619	118942904	118943092	118935086	118935191	118945655	118945888	5333	99	72	149	169	250	247	0.0201558881249	0.213077051317	0.576	0.466	0.11
976	GGNBP2	GGNBP2	chr17	+	34916612	34916711	34923501	34923615	34912922	34913176	34934412	34934616	976	109	234	179	271	223	238	0.0203196965848	0.213817787293	0.332	0.413	-0.081
4579	PPAP2A	PPAP2A	chr5	-	54771126	54771278	54786787	54786942	54763696	54763977	54830399	54830906	4579	6	150	13	103	250	250	0.0203760828982	0.213845093294	0.038	0.112	-0.074
5063	PPRC1	PPRC1	chr10	+	103904006	103904064	103904776	103904847	103898856	103901761	103906428	103907149	5063	6	27	3	74	182	195	0.0204329392351	0.213845093294	0.192	0.042	0.15
602	PCNP	PCNP	chr3	+	101298633	101298848	101309058	101309114	101293041	101293123	101311470	101313281	602	251	360	443	498	250	180	0.0204307429889	0.213845093294	0.334	0.39	-0.056
2073	SSH1	SSH1	chr12	-	109212024	109212089	109217033	109217137	109210813	109210935	109246413	109246454	2073	39	58	34	23	228	189	0.0205317459917	0.214492005874	0.358	0.551	-0.193
1206	LYRM1	LYRM1	chr16	+	20913807	20914039	20922504	20922586	20911619	20911857	20926877	20927036	1206	25	6	54	2	250	206	0.0207456490146	0.21594842547	0.774	0.957	-0.183
1968	PHAX	PHAX	chr5	+	125944055	125944176	125952941	125953025	125939261	125939875	125960266	125962944	1968	151	112	224	112	245	208	0.0207454229865	0.21594842547	0.534	0.629	-0.095
3093	AMPD3	AMPD3	chr11	+	10500072	10500277	10508781	10508911	10483061	10483287	10514895	10515090	3093	10	45	17	26	250	250	0.020806041723	0.216188942491	0.182	0.395	-0.213
2042	JAG1	JAG1	chr20	-	10626618	10626732	10627586	10627751	10626003	10626117	10628607	10628758	2042	400	169	157	96	250	238	0.0208621275069	0.216383927165	0.693	0.609	0.084
5984	SERPINE1	SERPINE1	chr7	+	100775155	100775350	100776975	100777174	100771673	100771945	100778774	100778875	5984	26	2610	8	281	250	250	0.0209752152527	0.217168389348	0.01	0.028	-0.018
1541	OPTN	OPTN	chr10	+	13152273	13152476	13154452	13154635	13151111	13151288	13158266	13158340	1541	517	486	635	488	250	250	0.0212330051055	0.219265504947	0.515	0.565	-0.05
2747	NPC1	NPC1	chr18	-	21113318	21113481	21114409	21114523	21111462	21112248	21115432	21115664	2747	399	283	452	407	238	250	0.0212534001001	0.219265504947	0.597	0.538	0.059
1594	AMBRA1	AMBRA1	chr11	-	46455023	46455178	46456398	46456587	46439462	46439602	46465037	46465148	1594	76	59	77	32	250	250	0.0213801055114	0.220180908979	0.563	0.706	-0.143
725	CHN2	CHN2	chr7	+	29544359	29544437	29548916	29549022	29539482	29539656	29552179	29553951	725	11	7	6	18	202	230	0.021439243373	0.220398462902	0.641	0.275	0.366
5391	UXS1	UXS1	chr2	-	106746129	106746234	106761645	106761826	106742075	106742135	106774513	106774574	5391	309	198	408	342	250	229	0.0215610798013	0.221258656085	0.588	0.522	0.066
3798	MEF2BNB-MEF2B	MEF2BNB-MEF2B	chr19	-	19293381	19293492	19296842	19296907	19291494	19291570	19297701	19297814	3798	64	85	134	110	189	235	0.0217379269919	0.222661948514	0.484	0.602	-0.118
4995	AAMP	AAMP	chr2	-	219130093	219130184	219130301	219130405	219129742	219129897	219130553	219130669	4995	331	268	458	287	228	215	0.0217746334611	0.222661948514	0.538	0.601	-0.063
983	MFSD8	MFSD8	chr4	-	128843014	128843118	128851837	128851972	128842678	128842926	128854139	128854248	983	38	12	54	41	250	228	0.0219927366574	0.224496280175	0.743	0.546	0.197
1559	YAP1	YAP1	chr11	+	102080247	102080295	102094352	102094483	102076623	102076817	102100432	102104154	1559	17	30	48	36	172	250	0.0220700877289	0.224705956843	0.452	0.66	-0.208
2186	SLC12A8	SLC12A8	chr3	-	124829032	124829179	124837612	124837700	124826324	124826970	124839442	124839530	2186	21	54	47	58	212	250	0.0222271971548	0.224705956843	0.314	0.489	-0.175
2313	TNC	TNC	chr9	-	117808688	117808961	117826925	117827198	117804497	117804620	117835881	117836145	2313	1330	1502	539	712	250	250	0.0221218383732	0.224705956843	0.47	0.431	0.039
3301	MBNL1	MBNL1	chr3	+	152173330	152173366	152174055	152174150	152165408	152165562	152177059	152177134	3301	36	181	27	253	160	219	0.0222845679863	0.224705956843	0.214	0.127	0.087
4990	GLG1	GLG1	chr16	-	74542736	74542823	74566018	74566051	74537428	74537644	74640554	74641042	4990	24	214	41	196	157	211	0.0222791253987	0.224705956843	0.131	0.219	-0.088
5959	PPP1CB	PPP1CB	chr2	+	29006772	29006844	29016728	29016863	29004603	29004708	29022064	29025806	5959	395	589	486	883	196	250	0.0222323422315	0.224705956843	0.461	0.412	0.049
6	EEF2K	EEF2K	chr16	+	22276138	22276201	22277710	22277845	22274430	22274508	22278008	22278197	6	25	21	24	49	187	250	0.0221515513187	0.224705956843	0.614	0.396	0.218
6010	ANKRD28	ANKRD28	chr3	-	15776916	15777004	15793256	15793327	15762421	15762634	15807740	15807819	6010	56	4	88	0	195	212	0.0225010020624	0.226494461732	0.938	1.0	-0.062
5584	POLR1C	POLR1C	chr6	+	43488012	43488165	43488362	43488512	43487803	43487923	43488669	43488786	5584	124	69	137	119	250	250	0.0226285095027	0.226989789095	0.642	0.535	0.107
5590	SYNCRIP	SYNCRIP	chr6	-	86346684	86346861	86346960	86347074	86333694	86333830	86349938	86350046	5590	592	540	1009	773	238	250	0.0226255475265	0.226989789095	0.535	0.578	-0.043
138	CAMTA1	CAMTA1	chr1	+	6885151	6885270	6931816	6931900	6845383	6845635	6947713	6948261	138	55	31	36	42	243	208	0.0228270714981	0.227876518868	0.603	0.423	0.18
2642	DNAJB6	DNAJB6	chr7	+	157178234	157178305	157202488	157202695	157160066	157160177	157208709	157210133	2642	5	78	0	78	195	250	0.0228348150159	0.227876518868	0.076	0.0	0.076
5716	EDC4	EDC4	chr16	+	67910390	67910502	67910775	67910875	67909847	67910004	67911119	67911309	5716	98	153	149	157	236	224	0.022810051039	0.227876518868	0.378	0.474	-0.096
5566	ARHGEF7	ARHGEF7	chr13	+	111806251	111806338	111857635	111857720	111767623	111768038	111870025	111870227	5566	9	11	0	7	211	209	0.0228958188472	0.228092710784	0.448	0.0	0.448
656	FAM45A	FAM45A	chr10	+	120879852	120879964	120882980	120883081	120877030	120877179	120889026	120889134	656	79	116	125	118	236	225	0.0230066625529	0.228803824154	0.394	0.502	-0.108
2374	PLEKHA6	PLEKHA6	chr1	-	204192589	204192713	204197210	204197356	204187978	204191907	204197855	204197989	2374	35	35	93	47	250	248	0.0230506883927	0.22884912894	0.498	0.662	-0.164
5117	HSDL2	HSDL2	chr9	+	115181139	115181238	115200710	115200905	115167903	115168002	115203978	115204050	5117	9	106	4	181	223	250	0.0232402259437	0.230336461575	0.087	0.024	0.063
2889	ADAMTS9	ADAMTS9	chr3	-	64547253	64547427	64554043	64554211	64536567	64536738	64579933	64580110	2889	122	131	403	310	250	250	0.0233492156415	0.231021761586	0.482	0.565	-0.083
1045	SNX5	SNX5	chr20	-	17937576	17937681	17949017	17949100	17934639	17934761	17949342	17949634	1045	6	25	2	52	207	229	0.023585007826	0.231380499789	0.21	0.041	0.169
3341	ENOPH1	ENOPH1	chr4	+	83372195	83372398	83375874	83376007	83369072	83369174	83381133	83382328	3341	170	21	340	75	250	250	0.0235531621889	0.231380499789	0.89	0.819	0.071
3645	ANAPC11	ANAPC11	chr17	+	79851427	79851490	79852342	79852500	79849588	79849709	79857795	79858409	3645	15	81	43	111	187	250	0.023442525082	0.231380499789	0.198	0.341	-0.143
663	SEPT10	SEPT10	chr2	-	110325391	110325553	110350627	110350696	110323339	110323436	110371374	110371783	663	32	295	30	506	193	250	0.0234888435895	0.231380499789	0.123	0.071	0.052
945	TSC22D4	TSC22D4	chr7	-	100071896	100072063	100074899	100075827	100065174	100065223	100076416	100076902	945	9	265	2	302	250	250	0.0235367387532	0.231380499789	0.033	0.007	0.026
5521	EP300	EP300	chr22	+	41565506	41565620	41566409	41566575	41564724	41564871	41568502	41568667	5521	95	101	86	143	238	250	0.0238171995883	0.233263721644	0.497	0.387	0.11
729	MPV17	MPV17	chr2	-	27535546	27535639	27535860	27535976	27535081	27535114	27545314	27545389	729	186	3	133	9	240	217	0.0238852901999	0.233536108902	0.982	0.93	0.052
990	ATE1	ATE1	chr10	-	123658355	123658484	123659380	123659509	123629520	123629553	123661905	123662135	990	45	68	54	144	250	250	0.0239634488054	0.233905852144	0.398	0.273	0.125
789	KIAA1217	KIAA1217	chr10	+	24825702	24825822	24831621	24831699	24821998	24822166	24833909	24834032	789	76	6	103	1	244	202	0.0241274378155	0.235110730175	0.913	0.988	-0.075
4769	ICMT	ICMT	chr1	-	6291961	6292179	6293533	6293703	6281252	6285322	6294945	6295034	4769	299	295	429	536	250	250	0.0242078982647	0.235498983454	0.503	0.445	0.058
2162	COX6B1	COX6B1	chr19	+	36142134	36142251	36145472	36145573	36139124	36139305	36149495	36149686	2162	1203	1143	1625	1363	241	225	0.0245940974204	0.237598400261	0.496	0.527	-0.031
2343	RAB34	RAB34	chr17	-	27043920	27044012	27044230	27044443	27043010	27043076	27045139	27045286	2343	49	272	43	395	250	216	0.0246286027176	0.237598400261	0.135	0.086	0.049
2693	ARF4	ARF4	chr3	-	57561274	57561400	57570110	57570191	57557089	57558025	57582800	57583215	2693	1303	1639	1445	1617	205	250	0.0245676201404	0.237598400261	0.492	0.521	-0.029
4785	GINM1	GINM1	chr6	+	149893642	149893739	149899957	149900109	149893420	149893480	149900969	149901126	4785	75	240	65	319	221	250	0.0245295641027	0.237598400261	0.261	0.187	0.074
5372	CNPY4	CNPY4	chr7	+	99720103	99720200	99720406	99720529	99719881	99720008	99722136	99722254	5372	47	87	31	28	221	247	0.0245485987803	0.237598400261	0.376	0.553	-0.177
1663	PLEKHM2	PLEKHM2	chr1	+	16051811	16052040	16053508	16054327	16046228	16046415	16054573	16054643	1663	82	234	123	240	250	250	0.0247588945078	0.238458588632	0.259	0.339	-0.08
4319	BCL2L12	BCL2L12	chr19	+	50170275	50170418	50172107	50172194	50169941	50170056	50176954	50177173	4319	230	5	338	21	250	211	0.0248322759567	0.238768716413	0.975	0.931	0.044
2585	EEF1D	EEF1D	chr8	-	144672777	144672908	144674816	144674830	144671160	144672251	144679517	144679845	2585	4	18	0	25	138	250	0.0251068477156	0.239423524762	0.287	0.0	0.287
3813	PIGB	PIGB	chr15	+	55626064	55626205	55631464	55631516	55621921	55622052	55632809	55633021	3813	54	6	43	15	250	176	0.0250600656459	0.239423524762	0.864	0.669	0.195
399	RAVER1	RAVER1	chr19	-	10439317	10439787	10441135	10441202	10434050	10434242	10443964	10444314	399	85	107	145	119	191	250	0.0250807163627	0.239423524762	0.51	0.615	-0.105
4256	ZNF707	ZNF707	chr8	+	144772226	144772293	144773242	144773369	144766621	144766712	144773769	144773883	4256	5	7	0	9	191	250	0.025066603184	0.239423524762	0.483	0.0	0.483
4257	ZNF707	ZNF707	chr8	+	144772226	144772293	144773068	144773369	144766621	144766712	144773769	144773883	4257	5	7	0	9	191	250	0.025066603184	0.239423524762	0.483	0.0	0.483
193	FBXW11	FBXW11	chr5	-	171297751	171297862	171299875	171299994	171296732	171296811	171303288	171303538	193	171	117	193	188	243	235	0.0252115676385	0.240027371376	0.586	0.498	0.088
3304	H2AFY	H2AFY	chr5	-	134688635	134688735	134696186	134696294	134681657	134681747	134705095	134705293	3304	464	597	842	1285	232	224	0.025520299532	0.242568355224	0.429	0.388	0.041
4	AARSD1	AARSD1	chr17	-	41107858	41107989	41108220	41108337	41107174	41107241	41108420	41108577	4	207	127	199	172	241	250	0.0256030431596	0.242956537217	0.628	0.545	0.083
2081	TRPT1	TRPT1	chr11	-	63992970	63993052	63993257	63993341	63992014	63992189	63993521	63993726	2081	35	14	31	3	208	206	0.0256743951517	0.243235527924	0.712	0.911	-0.199
6204	ITGB1BP1	ITGB1BP1	chr2	-	9554306	9554385	9558754	9558861	9552397	9552534	9563501	9563643	6204	106	257	89	313	231	203	0.0257677474082	0.243721695714	0.266	0.2	0.066
1728	TINF2	TINF2	chr14	-	24710880	24710982	24711095	24711200	24710409	24710517	24711346	24711880	1728	110	108	106	157	229	226	0.0263252889482	0.246183911809	0.501	0.4	0.101
3599	RUFY3	RUFY3	chr4	+	71644085	71644155	71648807	71648900	71640884	71640950	71650512	71650596	3599	110	108	83	126	194	217	0.0261401154325	0.246183911809	0.533	0.424	0.109
4877	ACBD5	ACBD5	chr10	-	27497174	27497374	27499742	27500010	27494126	27494177	27504463	27504570	4877	105	146	156	148	250	250	0.0262289358971	0.246183911809	0.418	0.513	-0.095
4878	CPNE1	CPNE1	chr20	-	34218360	34218412	34218662	34218717	34215201	34215335	34218822	34218956	4878	201	279	300	317	179	176	0.0263048851487	0.246183911809	0.415	0.482	-0.067
5673	MBD5	MBD5	chr2	+	149220150	149220253	149221307	149221488	149215771	149216440	149225909	149228030	5673	18	15	9	24	227	250	0.0261271812352	0.246183911809	0.569	0.292	0.277
6044	ZBTB8OS	ZBTB8OS	chr1	-	33099551	33099711	33100368	33100393	33093108	33093145	33116002	33116191	6044	4	10	7	2	149	250	0.0263044144109	0.246183911809	0.402	0.854	-0.452
6131	KIF21A	KIF21A	chr12	-	39705218	39705355	39713707	39713815	39703387	39703568	39716469	39716684	6131	34	25	47	71	232	250	0.0263171600676	0.246183911809	0.594	0.416	0.178
2163	C1orf54	C1orf54	chr1	+	150246489	150246573	150248149	150248208	150245201	150245266	150248929	150249040	2163	66	83	13	5	208	183	0.0264170049911	0.246247258743	0.412	0.696	-0.284
634	PPP1R7	PPP1R7	chr2	+	242097898	242097964	242098627	242098758	242097221	242097277	242099746	242099909	634	154	311	266	406	190	250	0.026377653923	0.246247258743	0.395	0.463	-0.068
505	CHFR	CHFR	chr12	-	133438918	133439011	133446204	133446384	133438052	133438220	133447309	133447369	505	120	1	135	8	250	217	0.0264983184204	0.246608748317	0.99	0.936	0.054
1354	ADAM15	ADAM15	chr1	+	155033893	155033965	155034379	155034593	155033238	155033308	155034720	155034845	1354	12	5	29	43	196	250	0.0266542983997	0.247662855964	0.754	0.462	0.292
5763	RNF19A	RNF19A	chr8	-	101287180	101287389	101299728	101300495	101282096	101282241	101322094	101322394	5763	106	204	178	243	250	250	0.0267067746552	0.247753407121	0.342	0.423	-0.081
1019	ZNF717	ZNF717	chr3	-	75832456	75832515	75834065	75834153	75790760	75790887	75834534	75834734	1019	0	20	4	15	212	183	0.0270608880815	0.24865139318	0.0	0.187	-0.187
110	HDAC10	HDAC10	chr22	-	50687531	50687597	50687756	50687883	50687090	50687180	50688063	50688132	110	46	4	57	0	250	190	0.0269330597975	0.24865139318	0.897	1.0	-0.103
164	DDX3X	DDX3X	chrX	+	41202468	41202604	41202989	41203075	41201747	41201906	41203282	41203381	164	16	506	10	774	250	210	0.0269918679796	0.24865139318	0.026	0.011	0.015
5023	CDCP1	CDCP1	chr3	-	45130545	45130633	45132664	45133030	45123765	45127559	45134768	45135149	5023	204	245	433	401	250	212	0.027049371979	0.24865139318	0.414	0.478	-0.064
6166	KCTD20	KCTD20	chr6	+	36442565	36442839	36447367	36447488	36437828	36438034	36449338	36449536	6166	133	168	150	131	250	245	0.0269728365944	0.24865139318	0.437	0.529	-0.092
784	PHF20	PHF20	chr20	+	34430494	34430666	34435271	34435356	34389412	34389527	34446223	34446303	784	97	33	94	57	250	209	0.0269326048912	0.24865139318	0.711	0.58	0.131
1634	BTN2A2	BTN2A2	chr6	+	26384019	26384143	26388240	26388522	26383328	26383409	26390232	26390439	1634	15	50	18	23	248	250	0.027108099825	0.248691080357	0.232	0.441	-0.209
1085	HNF1B	HNF1B	chr17	-	36059081	36059200	36060987	36061182	36046433	36047395	36064923	36065056	1085	460	367	653	635	250	243	0.0272074015633	0.24920776345	0.549	0.5	0.049
600	CASKIN2	CASKIN2	chr17	-	73500500	73500561	73500892	73501154	73500295	73500387	73501637	73501732	600	60	17	48	30	250	185	0.0272914750471	0.24958355256	0.723	0.542	0.181
2676	OCIAD2	OCIAD2	chr4	-	48894788	48894906	48896022	48896070	48887396	48887582	48901845	48901942	2676	39	806	102	1388	172	242	0.0275601726707	0.251639031412	0.064	0.094	-0.03
3033	GCSH	GCSH	chr16	-	81118067	81118199	81124205	81124285	81115551	81116568	81129735	81129980	3033	53	434	42	554	204	250	0.0276030396651	0.251639031412	0.13	0.085	0.045
218	NCS1	NCS1	chr9	+	132963236	132963261	132980110	132980249	132934856	132935006	132982003	132982082	218	9	328	3	436	149	250	0.0278045942434	0.252681876839	0.044	0.011	0.033
4845	LDLR	LDLR	chr19	+	11221327	11221447	11222189	11222315	11218067	11218190	11223953	11224125	4845	897	809	1533	1206	244	250	0.0278038100255	0.252681876839	0.532	0.566	-0.034
3834	TMCO3	TMCO3	chr13	+	114193671	114193822	114201614	114201694	114174930	114175048	114202617	114202767	3834	63	203	117	253	250	204	0.0280536618914	0.254172559865	0.202	0.274	-0.072
630	TRMT2B	TRMT2B	chrX	-	100296305	100296360	100306239	100306722	100292905	100293040	100306805	100307105	630	15	23	5	27	250	179	0.0280563018823	0.254172559865	0.318	0.117	0.201
3691	FANCA	FANCA	chr16	-	89851261	89851372	89857810	89857944	89849414	89849510	89858334	89858476	3691	46	27	108	116	250	235	0.0281897944889	0.254493281235	0.616	0.467	0.149
3694	FANCA	FANCA	chr16	-	89818545	89818630	89824984	89825113	89816137	89816310	89828356	89828430	3694	34	51	96	80	250	209	0.0282337735591	0.254493281235	0.358	0.501	-0.143
4273	OSBPL1A	OSBPL1A	chr18	-	21759701	21759799	21761108	21761243	21757976	21758159	21776088	21776164	4273	45	53	65	41	250	222	0.0282672771844	0.254493281235	0.43	0.585	-0.155
5205	HMGXB3	HMGXB3	chr5	+	149386035	149386210	149389673	149390171	149384413	149384552	149391817	149391916	5205	76	80	122	80	250	250	0.0282123176883	0.254493281235	0.487	0.604	-0.117
1293	TNFSF10	TNFSF10	chr3	-	172229406	172229449	172232650	172232788	172227006	172227111	172241042	172241297	1293	578	164	209	39	250	167	0.0284349197919	0.254815556342	0.702	0.782	-0.08
2140	TUBGCP6	TUBGCP6	chr22	-	50671744	50671955	50678632	50678796	50667832	50668006	50682147	50683400	2140	50	44	79	37	250	250	0.0283717406965	0.254815556342	0.532	0.681	-0.149
2710	RDH11	RDH11	chr14	-	68151731	68151921	68159650	68159769	68143518	68145140	68162346	68162510	2710	535	513	1025	829	243	250	0.0284211960319	0.254815556342	0.518	0.56	-0.042
2357	ZNF559	ZNF559	chr19	+	9443690	9443789	9449169	9449258	9435370	9435456	9449868	9449995	2357	0	33	4	27	223	213	0.0286855794788	0.255729085473	0.0	0.124	-0.124
4128	EML2	EML2	chr19	-	46120887	46120955	46122317	46122449	46120022	46120111	46124464	46124590	4128	94	26	163	79	250	192	0.028685764	0.255729085473	0.735	0.613	0.122
5867	SYVN1	SYVN1	chr11	-	64899718	64899822	64900202	64900251	64898940	64899067	64900392	64900545	5867	57	53	74	117	173	228	0.028618492248	0.255729085473	0.586	0.455	0.131
659	TMEM206	TMEM206	chr1	-	212548534	212548642	212550903	212551048	212537815	212538718	212553236	212553379	659	76	84	112	77	250	232	0.0287132864165	0.255729085473	0.456	0.574	-0.118
4604	DLC1	DLC1	chr8	-	12947760	12947979	12948826	12948941	12945995	12946213	12950120	12950334	4604	389	307	359	358	239	250	0.0287701144698	0.255842214258	0.57	0.512	0.058
512	AKR1A1	AKR1A1	chr1	+	46032240	46032360	46032540	46032692	46027460	46027550	46033653	46033849	512	485	524	650	583	244	250	0.0288839764257	0.256020266796	0.487	0.533	-0.046
6225	HIATL1	HIATL1	chr9	+	97203266	97203381	97207245	97207464	97200682	97200810	97209104	97209218	6225	163	263	320	393	239	250	0.028849245098	0.256020266796	0.393	0.46	-0.067
90	ARHGAP29	ARHGAP29	chr1	-	94645280	94645513	94649706	94649844	94643407	94643723	94650427	94650616	90	568	731	1304	1447	250	250	0.0289226068905	0.256020266796	0.437	0.474	-0.037
5143	GALNT10	GALNT10	chr5	+	153709131	153709298	153755836	153756022	153677500	153677639	153760007	153760191	5143	161	124	206	222	250	250	0.029005316858	0.256361016986	0.565	0.481	0.084
4432	COMMD9	COMMD9	chr11	-	36297686	36297790	36298638	36298673	36293841	36296322	36300026	36300166	4432	90	163	73	200	159	228	0.0291745399742	0.257427963071	0.442	0.344	0.098
5522	EP300	EP300	chr22	+	41536143	41536261	41537051	41537226	41533656	41533794	41542742	41542820	5522	141	87	151	138	242	250	0.0292148326493	0.257427963071	0.626	0.531	0.095
1164	FKBP1A	FKBP1A	chr20	-	1352719	1352884	1356134	1356247	1349620	1350716	1373477	1373525	1164	984	1584	1259	2279	237	250	0.0295060635414	0.258814154937	0.396	0.368	0.028
3891	THRB	THRB	chr3	-	24270428	24270492	24359848	24359985	24231564	24231825	24378790	24378862	3891	6	35	28	58	250	188	0.029454317159	0.258814154937	0.114	0.266	-0.152
4414	BORA	BORA	chr13	+	73303063	73303231	73305418	73305525	73301886	73302145	73309097	73309143	4414	27	26	40	16	250	231	0.0295024915935	0.258814154937	0.49	0.698	-0.208
1105	PNKP	PNKP	chr19	-	50364864	50364952	50365028	50365138	50364705	50364767	50365300	50365362	1105	139	67	160	117	234	212	0.0297563947846	0.259670490103	0.653	0.553	0.1
1820	PHYHD1	PHYHD1	chr9	+	131698861	131698924	131700035	131700057	131698726	131698782	131702877	131702994	1820	43	3	85	0	187	146	0.0297372495	0.259670490103	0.918	1.0	-0.082
1862	HMGA1	HMGA1	chr6	+	34210488	34210572	34211244	34211295	34208513	34208659	34212607	34214008	1862	712	572	1126	1055	208	175	0.0297828347566	0.259670490103	0.512	0.473	0.039
3576	CCDC91	CCDC91	chr12	+	28515370	28515448	28544236	28544344	28460577	28460682	28603093	28603186	3576	34	56	69	62	202	232	0.0297435534194	0.259670490103	0.411	0.561	-0.15
595	POGZ	POGZ	chr1	-	151381169	151381304	151384100	151384247	151380575	151380716	151384771	151384872	595	84	6	78	16	250	250	0.0299074087306	0.260365098829	0.933	0.83	0.103
1892	EFCAB2	EFCAB2	chr1	+	245165422	245165534	245180543	245180628	245133630	245133745	245222687	245222760	1892	13	22	6	34	236	209	0.0301325135654	0.261931504726	0.344	0.135	0.209
819	MARK2	MARK2	chr11	+	63673559	63673586	63675731	63675776	63672257	63672515	63676348	63678492	819	0	156	7	211	151	169	0.0301827784641	0.261975672956	0.0	0.036	-0.036
1690	ZMYND8	ZMYND8	chr20	-	45841286	45841370	45848908	45848975	45837858	45839542	45849964	45850125	1690	69	46	56	66	191	208	0.030502380647	0.264011082489	0.62	0.48	0.14
4648	EPS8L2	EPS8L2	chr11	+	721564	721691	721902	721991	721284	721352	722090	722165	4648	276	249	683	490	250	213	0.0305083520641	0.264011082489	0.486	0.543	-0.057
2075	CCDC90B	CCDC90B	chr11	-	82985681	82985783	82991183	82991303	82984993	82985035	82996915	82997450	2075	159	254	135	295	244	226	0.0309623057654	0.265111340874	0.367	0.298	0.069
2193	IL18	IL18	chr11	-	112020794	112020929	112025697	112025784	112019325	112019459	112034628	112034840	2193	116	107	201	264	211	250	0.0310198049253	0.265111340874	0.562	0.474	0.088
2317	DHX30	DHX30	chr3	+	47868836	47868967	47870513	47870624	47859511	47859607	47882366	47882668	2317	50	177	35	209	250	235	0.0309525400504	0.265111340874	0.21	0.136	0.074
4809	LAMA3	LAMA3	chr18	+	21418744	21418842	21419748	21419893	21416944	21417053	21422358	21422485	4809	9	30	19	22	222	250	0.0307490253603	0.265111340874	0.253	0.493	-0.24
5259	RNF185	RNF185	chr22	+	31591454	31591567	31592921	31592976	31583032	31583256	31597483	31597601	5259	3	19	0	36	237	179	0.0310470162907	0.265111340874	0.107	0.0	0.107
544	TIMP1	TIMP1	chrX	+	47444603	47444730	47444941	47445066	47444334	47444414	47445919	47446190	544	7055	6216	924	907	250	249	0.0309855840936	0.265111340874	0.531	0.504	0.027
5574	NUP133	NUP133	chr1	-	229596357	229596516	229599289	229599423	229593907	229594043	229600370	229600622	5574	138	110	158	181	250	250	0.0309467119291	0.265111340874	0.556	0.466	0.09
5788	LDAH	LDAH	chr2	-	20990014	20990158	21001069	21001225	20974569	20974739	21022796	21022890	5788	49	57	51	104	250	250	0.030980177292	0.265111340874	0.462	0.329	0.133
707	TMEM30A	TMEM30A	chr6	-	75974946	75975054	75977356	75977464	75970539	75970627	75994117	75994632	707	754	688	1123	882	232	232	0.0310002252527	0.265111340874	0.523	0.56	-0.037
3419	SMARCC1	SMARCC1	chr3	-	47762155	47762225	47770514	47770584	47755904	47755980	47777523	47777616	3419	190	88	311	202	194	194	0.0311050241041	0.265189324348	0.683	0.606	0.077
5385	MCFD2	MCFD2	chr2	-	47134948	47135108	47136161	47136316	47129008	47132733	47143119	47143251	5385	13	330	7	485	250	250	0.0311476250226	0.265189324348	0.038	0.014	0.024
2166	UBA3	UBA3	chr3	-	69120685	69120768	69124580	69124661	69117078	69117159	69126948	69127069	2166	175	150	285	178	205	207	0.0313392257152	0.266258709066	0.541	0.618	-0.077
2770	USP1	USP1	chr1	+	62908829	62908990	62913011	62913182	62907865	62907970	62914135	62914337	2770	110	145	180	333	250	250	0.0313650738689	0.266258709066	0.431	0.351	0.08
2070	CFAP69	CFAP69	chr7	+	89891260	89891370	89894614	89894691	89887411	89887477	89897599	89897644	2070	0	3	3	0	234	201	0.0314230867645	0.266361194533	0.0	1.0	-1.0
3893	THRB	THRB	chr3	-	24338716	24338814	24359848	24359985	24270428	24270492	24378790	24378862	3893	17	14	42	12	250	222	0.0315346457441	0.266916607335	0.519	0.757	-0.238
31	CBFB	CBFB	chr16	+	67100584	67100701	67116115	67116242	67063629	67063716	67132612	67134958	31	7	169	22	213	241	250	0.0315923216287	0.267014986594	0.041	0.097	-0.056
1642	NT5C3B	NT5C3B	chr17	-	39983677	39983878	39987052	39987142	39981333	39981909	39988643	39988729	1642	175	188	250	198	214	250	0.0317476519797	0.267517199256	0.521	0.596	-0.075
175	FAM160A1	FAM160A1	chr4	+	152375852	152375960	152403675	152403800	152330397	152330617	152487289	152487516	175	6	5	8	33	232	249	0.0318824395802	0.267517199256	0.563	0.206	0.357
3440	REEP5	REEP5	chr5	-	112222711	112222880	112238076	112238215	112212080	112214532	112256859	112256953	3440	719	1257	1153	1771	250	250	0.0317913494137	0.267517199256	0.364	0.394	-0.03
5210	ZFAND3	ZFAND3	chr6	+	38050167	38050233	38084347	38084515	38029368	38029551	38120010	38122399	5210	200	384	260	387	190	250	0.0317980174445	0.267517199256	0.407	0.469	-0.062
6170	SPATA18	SPATA18	chr4	+	52926584	52926690	52938082	52938322	52917496	52917957	52942944	52943206	6170	28	10	2	5	230	250	0.0318580415768	0.267517199256	0.753	0.303	0.45
624	TRMT2B	TRMT2B	chrX	-	100306239	100306355	100306632	100306722	100297030	100297301	100306805	100307105	624	14	7	9	17	214	240	0.0320677160554	0.268682973539	0.692	0.373	0.319
1217	RAC1	RAC1	chr7	+	6439756	6439819	6441498	6441658	6431554	6431672	6441946	6443598	1217	705	1879	901	2724	187	250	0.0321893824531	0.269162715346	0.334	0.307	0.027
4229	RAB11FIP1	RAB11FIP1	chr8	-	37728795	37730697	37732032	37732840	37727937	37728046	37756588	37757015	4229	204	73	409	100	250	250	0.0322178207054	0.269162715346	0.736	0.804	-0.068
5308	PTH1R	PTH1R	chr3	+	46935396	46935499	46937224	46937359	46925001	46925124	46939344	46939455	5308	30	76	62	276	227	250	0.0322706034612	0.269215768155	0.303	0.198	0.105
4668	D2HGDH	D2HGDH	chr2	+	242684123	242684292	242695263	242695429	242683036	242683230	242707124	242708231	4668	50	29	54	14	250	250	0.0324719422438	0.270506208519	0.633	0.794	-0.161
2101	EI24	EI24	chr11	+	125448844	125448964	125449988	125450100	125448028	125448153	125451106	125451218	2101	565	388	989	808	244	236	0.0326625217207	0.270926038536	0.585	0.542	0.043
2801	PACRGL	PACRGL	chr4	+	20709425	20709493	20714410	20714545	20706282	20706437	20715054	20715162	2801	17	65	44	84	192	250	0.032632090256	0.270926038536	0.254	0.405	-0.151
3486	ODF2	ODF2	chr9	+	131223220	131223289	131231461	131231632	131222828	131222945	131233586	131233747	3486	122	87	165	172	193	250	0.0326453025754	0.270926038536	0.645	0.554	0.091
3011	GRB2	GRB2	chr17	-	73321978	73322101	73328780	73328878	73317739	73317908	73389631	73389846	3011	356	368	427	545	222	247	0.0327157696086	0.270980045987	0.518	0.466	0.052
4695	NFKBIE	NFKBIE	chr6	-	44229362	44229585	44230296	44230399	44228187	44228276	44232718	44233525	4695	87	132	65	152	227	250	0.0327681302297	0.27102656073	0.421	0.32	0.101
1048	CNN2	CNN2	chr19	+	1032557	1032695	1036128	1036245	1032390	1032457	1036414	1036561	1048	1357	884	2273	1315	250	241	0.0329402303266	0.271547103127	0.597	0.625	-0.028
5641	XRCC6	XRCC6	chr22	+	42052906	42053036	42054255	42054356	42049532	42049694	42057334	42057448	5641	1370	1502	2183	2159	250	225	0.0329715696104	0.271547103127	0.451	0.476	-0.025
5989	SERPINE1	SERPINE1	chr7	+	100773701	100773935	100775155	100775350	100771673	100771945	100776975	100777174	5989	1998	2024	202	253	250	250	0.0329693647503	0.271547103127	0.497	0.444	0.053
2966	BEND7	BEND7	chr10	-	13522898	13523124	13534610	13534876	13494538	13494658	13538765	13538888	2966	71	50	66	79	250	250	0.0331434572741	0.272575553582	0.587	0.455	0.132
2683	PPA2	PPA2	chr4	-	106359106	106359193	106367539	106367659	106345352	106345479	106370506	106370560	2683	275	305	496	439	244	211	0.0334269142436	0.274129064759	0.438	0.494	-0.056
2699	NAPB	NAPB	chr20	-	23375775	23375822	23377708	23377819	23375558	23375636	23383629	23383709	2699	4	9	0	12	235	171	0.0334027743516	0.274129064759	0.244	0.0	0.244
2565	RANBP9	RANBP9	chr6	-	13659011	13659064	13697016	13697128	13657340	13657508	13711166	13711796	2565	154	36	175	67	236	177	0.0339610769581	0.278051470817	0.762	0.662	0.1
2708	RDH11	RDH11	chr14	-	68156928	68157138	68159650	68159769	68143518	68145140	68162346	68162510	2708	535	7	1025	31	243	250	0.034088929297	0.278051470817	0.987	0.971	0.016
4247	FAM189A1	FAM189A1	chr15	-	29443936	29444044	29488633	29488768	29429236	29429397	29544571	29544682	4247	21	42	39	37	250	232	0.0340535358986	0.278051470817	0.317	0.494	-0.177
4452	PLEKHN1	PLEKHN1	chr1	+	908565	908706	908879	909020	908240	908390	909212	909431	4452	31	36	48	106	250	250	0.0340970327269	0.278051470817	0.463	0.312	0.151
2661	MFF	MFF	chr2	+	228211941	228212100	228217229	228217289	228205007	228205096	228220392	228220477	2661	110	122	181	139	250	184	0.0341617393006	0.278187871439	0.399	0.489	-0.09
506	CHFR	CHFR	chr12	-	133438918	133439011	133446204	133446420	133438052	133438220	133447309	133447369	506	97	1	117	8	250	217	0.034253839726	0.278543238724	0.988	0.927	0.061
5494	SPECC1	SPECC1	chr17	+	20200273	20200390	20209335	20209395	20163504	20163607	20217288	20218072	5494	106	44	130	87	241	184	0.0343014612709	0.278543238724	0.648	0.533	0.115
1115	ASUN	ASUN	chr12	-	27070576	27070666	27075548	27075633	27070284	27070374	27077287	27077416	1115	30	51	42	36	209	214	0.0344201599596	0.278579408579	0.376	0.544	-0.168
3158	C1orf27	C1orf27	chr1	+	186352153	186352288	186355119	186355215	186348898	186349016	186357573	186357680	3158	84	60	110	47	250	220	0.0345186235666	0.278579408579	0.552	0.673	-0.121
4400	MEG3	MEG3	chr14	+	101297757	101297871	101302072	101302216	101295370	101296086	101302503	101302637	4400	17	105	6	10	238	250	0.0345439919316	0.278579408579	0.145	0.387	-0.242
5456	ITGB5	ITGB5	chr3	-	124538585	124538681	124540159	124540321	124536467	124536557	124560229	124560398	5456	537	382	282	253	250	220	0.034504421738	0.278579408579	0.553	0.495	0.058
5779	TRAPPC6B	TRAPPC6B	chr14	-	39623414	39623498	39627488	39627606	39620949	39621043	39628686	39628754	5779	72	32	63	51	242	208	0.0345461529438	0.278579408579	0.659	0.515	0.144
2531	DHDDS	DHDDS	chr1	+	26774049	26774151	26784281	26784396	26772806	26772923	26786527	26786635	2531	63	125	133	176	226	239	0.0348869915132	0.280937189991	0.348	0.444	-0.096
1480	DHX35	DHX35	chr20	+	37653872	37654002	37657060	37657142	37652332	37652410	37659346	37659418	1480	21	12	11	19	250	206	0.0350720759457	0.28138584906	0.59	0.323	0.267
2190	CMTM7	CMTM7	chr3	+	32490945	32491044	32493883	32493965	32433162	32433557	32495732	32496333	2190	7	196	3	353	223	206	0.0351475625913	0.28138584906	0.032	0.008	0.024
2627	LYPLA1	LYPLA1	chr8	-	54975887	54975935	54978307	54978373	54967619	54967693	55013467	55013499	2627	132	12	213	7	190	172	0.0351853640167	0.28138584906	0.909	0.965	-0.056
3550	SOAT1	SOAT1	chr1	+	179271811	179271937	179304640	179304792	179262848	179263071	179306971	179307031	3550	328	275	681	702	250	250	0.0350358436042	0.28138584906	0.544	0.492	0.052
5781	STAT6	STAT6	chr12	-	57493076	57493223	57493549	57493686	57492797	57492861	57493778	57493873	5781	366	453	483	489	250	250	0.0350927867407	0.28138584906	0.447	0.497	-0.05
1016	ZNF562	ZNF562	chr19	-	9767222	9767329	9771395	9771550	9759337	9764557	9785690	9785776	1016	18	41	23	22	250	231	0.0354195470888	0.282841643195	0.289	0.491	-0.202
5794	ARNTL2	ARNTL2	chr12	+	27523061	27523163	27529278	27529320	27521194	27521345	27533179	27533337	5794	12	11	71	23	226	166	0.0354649662992	0.282841643195	0.445	0.694	-0.249
1991	RNF138	RNF138	chr18	+	29693707	29693823	29703480	29703537	29672568	29672849	29704696	29704808	1991	0	63	6	88	240	181	0.0357803211279	0.283795214637	0.0	0.049	-0.049
2593	BTRC	BTRC	chr10	+	103190101	103190209	103221737	103221815	103113789	103113985	103239124	103239214	2593	13	38	9	72	232	202	0.0356439948103	0.283795214637	0.23	0.098	0.132
3285	MAPKBP1	MAPKBP1	chr15	+	42106747	42106937	42107456	42107603	42105818	42105979	42107821	42107997	3285	25	27	59	30	250	250	0.0357566580137	0.283795214637	0.481	0.663	-0.182
6064	EIF6	EIF6	chr20	-	33868456	33868632	33871978	33872064	33867744	33867921	33872183	33872295	6064	1314	1167	1894	1876	210	250	0.0357286243073	0.283795214637	0.573	0.546	0.027
680	DCUN1D4	DCUN1D4	chr4	+	52765435	52765544	52777235	52777340	52757925	52758017	52779455	52779558	680	86	34	81	56	233	229	0.035898997289	0.284347522243	0.713	0.587	0.126
4619	COQ9	COQ9	chr16	+	57490415	57490558	57490842	57490927	57486712	57486848	57492157	57492262	4619	186	87	163	111	250	209	0.0359510823879	0.284371590293	0.641	0.551	0.09
855	CD44	CD44	chr11	+	35229651	35229753	35231511	35231601	35211381	35211612	35232792	35232996	855	431	554	1429	2141	226	214	0.0360718461894	0.284938098373	0.424	0.387	0.037
2457	IRF1	IRF1	chr5	-	131823617	131823717	131825083	131825175	131822645	131822822	131826236	131826465	2457	26	154	18	210	216	224	0.0361657880491	0.285005614029	0.149	0.082	0.067
4936	NECAP2	NECAP2	chr1	+	16778332	16778510	16782312	16782388	16775587	16775696	16785336	16786584	4936	319	295	359	261	250	200	0.0361787050578	0.285005614029	0.464	0.524	-0.06
3851	TRAFD1	TRAFD1	chr12	+	112587554	112587675	112589604	112589944	112585877	112586108	112590230	112590303	3851	140	134	96	134	245	250	0.0365029916266	0.287073655828	0.516	0.422	0.094
550	DPY19L1	DPY19L1	chr7	-	34997595	34997682	35006505	35006583	34994919	34994979	35009044	35009144	550	144	76	179	138	202	211	0.0365402480167	0.287073655828	0.664	0.575	0.089
1405	USP14	USP14	chr18	+	166786	166819	178932	179037	163307	163453	180235	180339	1405	89	228	205	383	157	229	0.0369284288989	0.28853570203	0.363	0.438	-0.075
1857	KLHDC4	KLHDC4	chr16	-	87764157	87764250	87782278	87782415	87760370	87760530	87788799	87788898	1857	52	62	108	78	250	217	0.0368522987934	0.28853570203	0.421	0.546	-0.125
2072	SSH1	SSH1	chr12	-	109210813	109210935	109212024	109212089	109205035	109205104	109217033	109217137	2072	15	51	23	34	189	246	0.0369573617209	0.28853570203	0.277	0.468	-0.191
2561	CRTC1	CRTC1	chr19	+	18879294	18879603	18885709	18885796	18876213	18876338	18886450	18886631	2561	13	8	5	13	250	211	0.0369751684388	0.28853570203	0.578	0.245	0.333
2722	RPS25	RPS25	chr11	-	118888071	118888255	118888667	118888763	118886550	118886649	118888991	118889057	2722	3244	3553	4590	4701	220	250	0.0368063980172	0.28853570203	0.509	0.526	-0.017
2937	EIF4G3	EIF4G3	chr1	-	21329205	21329301	21377358	21377487	21306826	21306941	21415630	21415706	2937	153	11	181	4	250	220	0.0371832614944	0.288992694564	0.924	0.976	-0.052
4174	SEC11A	SEC11A	chr15	-	85223943	85224063	85234765	85234875	85213955	85214013	85259255	85259691	4174	667	898	986	1154	234	244	0.0371679304601	0.288992694564	0.436	0.471	-0.035
569	CARD8	CARD8	chr19	-	48752779	48752890	48753007	48753104	48744218	48744320	48759048	48759203	569	39	35	39	16	221	235	0.0371339773022	0.288992694564	0.542	0.722	-0.18
2997	COL4A2	COL4A2	chr13	+	111137251	111137374	111141791	111141855	111134862	111135006	111142057	111142132	2997	3035	1468	1718	926	247	188	0.0372353219381	0.289009901736	0.611	0.585	0.026
5087	ATXN3	ATXN3	chr14	-	92560089	92560175	92563017	92563182	92559595	92559662	92572872	92572965	5087	45	19	54	46	250	210	0.0374012042949	0.289909334895	0.665	0.496	0.169
4462	TMEM185A	TMEM185A	chrX	-	148690313	148690521	148692969	148693146	148685652	148685736	148713225	148713568	4462	91	81	73	102	250	250	0.0374676230557	0.290036419862	0.529	0.417	0.112
4591	OXR1	OXR1	chr8	+	107704955	107705105	107715133	107715318	107696473	107696587	107718609	107719373	4591	106	63	126	46	250	250	0.037703556549	0.291473627828	0.627	0.733	-0.106
677	PRPF3	PRPF3	chr1	+	150300778	150300925	150305154	150305238	150298208	150298339	150305449	150305670	677	81	76	139	84	250	208	0.0378073882945	0.291887133597	0.47	0.579	-0.109
5249	UBE2Q2	UBE2Q2	chr15	+	76168527	76168612	76170301	76170362	76165768	76165909	76171438	76171529	5249	94	45	142	40	209	185	0.0381035579587	0.293782485432	0.649	0.759	-0.11
585	CLK1	CLK1	chr2	-	201719338	201719418	201719726	201719809	201718625	201718716	201721404	201721534	585	184	207	103	162	207	204	0.0382315654168	0.294377976476	0.467	0.385	0.082
406	GALNT2	GALNT2	chr1	+	230384929	230385017	230390963	230391090	230381808	230381896	230398318	230398411	406	182	241	210	365	212	250	0.0383401456011	0.294822498933	0.471	0.404	0.067
6202	MAPKAP1	MAPKAP1	chr9	-	128246721	128246862	128268588	128268696	128230250	128230388	128305337	128305447	6202	167	403	219	679	232	250	0.0385521412079	0.296060019501	0.309	0.258	0.051
1889	CLINT1	CLINT1	chr5	-	157221905	157221980	157230657	157230727	157218710	157219003	157232873	157233120	1889	165	135	224	249	194	199	0.0388267094492	0.296463246142	0.556	0.48	0.076
2511	DROSHA	DROSHA	chr5	-	31515560	31515671	31521229	31521322	31515094	31515326	31526185	31527019	2511	98	34	142	81	217	235	0.0390648361595	0.296463246142	0.757	0.655	0.102
3407	TTBK2	TTBK2	chr15	-	43132557	43132631	43164808	43164956	43122135	43122276	43170746	43170882	3407	25	9	10	12	250	198	0.0389612430191	0.296463246142	0.688	0.398	0.29
3652	OCRL	OCRL	chrX	+	128691301	128691412	128691837	128691927	128682539	128682578	128692609	128692730	3652	48	52	82	51	235	214	0.0389629268538	0.296463246142	0.457	0.594	-0.137
4710	TLN1	TLN1	chr9	-	35704665	35704812	35705547	35705667	35704328	35704495	35705746	35705848	4710	446	459	450	560	244	250	0.0389907837967	0.296463246142	0.499	0.452	0.047
4902	DARS2	DARS2	chr1	+	173799797	173799899	173800672	173800768	173797470	173797537	173802513	173802637	4902	114	69	200	177	226	220	0.0387126207567	0.296463246142	0.617	0.524	0.093
4976	DLG4	DLG4	chr17	-	7095211	7095321	7096263	7096436	7094585	7094677	7096801	7096903	4976	155	50	89	15	250	234	0.0390379096093	0.296463246142	0.744	0.847	-0.103
5238	MAPK6	MAPK6	chr15	+	52350829	52350994	52353495	52353697	52342189	52342334	52356098	52358462	5238	214	151	263	247	250	250	0.0389499213482	0.296463246142	0.586	0.516	0.07
6156	PCBP2	PCBP2	chr12	+	53858543	53858636	53859715	53859757	53856276	53856351	53861004	53861077	6156	1007	1610	1495	2144	217	166	0.0388415025407	0.296463246142	0.324	0.348	-0.024
1131	PHF2	PHF2	chr9	+	96420426	96420518	96421792	96421882	96418770	96418877	96422473	96422842	1131	39	39	58	30	216	214	0.039293749685	0.297404914027	0.498	0.657	-0.159
2681	DIS3	DIS3	chr13	-	73354983	73355141	73355426	73355494	73352324	73352518	73355742	73356266	2681	28	132	25	218	192	250	0.0392922145364	0.297404914027	0.216	0.13	0.086
5489	LARP4	LARP4	chr12	+	50860741	50860903	50867197	50867319	50856364	50856413	50867781	50867950	5489	80	78	155	99	250	246	0.0393428025283	0.297404914027	0.502	0.606	-0.104
466	UBE2F	UBE2F	chr2	+	238939196	238939254	238940862	238940895	238933982	238934053	238944518	238944581	466	89	64	137	62	182	157	0.0395831172106	0.298831918733	0.545	0.656	-0.111
3471	AP1S3	AP1S3	chr2	-	224629929	224630067	224640617	224640726	224620046	224623467	224642407	224642586	3471	50	114	172	263	233	250	0.0398416439741	0.300392525048	0.32	0.412	-0.092
4596	KDSR	KDSR	chr18	-	61011642	61011726	61018120	61018312	61006032	61006116	61022436	61022532	4596	196	126	230	201	250	208	0.0401272417719	0.301259978465	0.564	0.488	0.076
5549	IRAK1	IRAK1	chrX	-	153279492	153279729	153281482	153281548	153278493	153278884	153281887	153282095	5549	253	104	478	144	190	250	0.0401645331758	0.301259978465	0.762	0.814	-0.052
5821	CDH13	CDH13	chr16	+	83065614	83065823	83158989	83159106	82891966	82892078	83250949	83251102	5821	321	278	89	52	250	241	0.0401206863865	0.301259978465	0.527	0.623	-0.096
6020	GSN	GSN	chr9	+	124044152	124044231	124045596	124045670	124043747	124043840	124064240	124064445	6020	7	26	20	26	203	198	0.0401433212842	0.301259978465	0.208	0.429	-0.221
1117	CAAP1	CAAP1	chr9	-	26886101	26886186	26887310	26887511	26884807	26884883	26892410	26892826	1117	47	82	73	77	250	209	0.0402646180825	0.301620485326	0.324	0.442	-0.118
1824	PHYHD1	PHYHD1	chr9	+	131698726	131698782	131702647	131702776	131696289	131696337	131702877	131702994	1824	53	69	119	97	180	250	0.040369776888	0.302018021157	0.516	0.63	-0.114
4318	SORBS2	SORBS2	chr4	-	186605907	186606000	186611715	186611765	186599949	186599976	186696380	186696520	4318	21	12	22	32	174	217	0.0404427770735	0.302174254474	0.686	0.462	0.224
3730	KLHL8	KLHL8	chr4	-	88104354	88104541	88116475	88116842	88099628	88099772	88141569	88141760	3730	23	25	32	73	250	250	0.0405864461731	0.302857419449	0.479	0.305	0.174
1067	ZNF346	ZNF346	chr5	+	176468126	176468230	176477703	176477937	176449680	176449914	176489058	176489152	1067	23	18	18	34	228	250	0.0407033881401	0.302950249597	0.584	0.367	0.217
2290	PIKFYVE	PIKFYVE	chr2	+	209142260	209142432	209150449	209150657	209141435	209141554	209153452	209153542	2290	22	42	35	32	250	250	0.0406751865469	0.302950249597	0.344	0.522	-0.178
3166	SLC35F6	SLC35F6	chr2	+	26997118	26997191	26997911	26998083	26987141	26987294	26998331	26998544	3166	101	74	126	138	197	250	0.0408858636321	0.303918252999	0.634	0.537	0.097
5643	PIEZO1	PIEZO1	chr16	-	88788625	88788805	88788990	88789097	88788215	88788474	88789244	88789417	5643	189	125	246	117	231	250	0.0409536569352	0.304032398093	0.621	0.695	-0.074
1896	OSBPL3	OSBPL3	chr7	-	24854677	24854822	24856228	24856307	24849425	24849570	24859793	24859857	1896	81	140	104	261	203	250	0.0410711722875	0.304330076192	0.416	0.329	0.087
3735	CEP76	CEP76	chr18	-	12686260	12686449	12691357	12691486	12680660	12680827	12695252	12695350	3735	35	19	44	49	250	250	0.0410987322625	0.304330076192	0.648	0.473	0.175
2302	GART	GART	chr21	-	34878280	34878411	34882089	34882227	34877867	34878009	34883558	34883765	2302	157	121	204	216	250	250	0.0412480327149	0.305046037858	0.565	0.486	0.079
380	DAP3	DAP3	chr1	+	155679563	155679615	155686796	155686919	155658884	155658965	155691307	155691409	380	31	330	59	392	176	247	0.0416986457345	0.307985666202	0.116	0.174	-0.058
2837	CDK20	CDK20	chr9	-	90584710	90584834	90585482	90585545	90584108	90584264	90585690	90585812	2837	3	14	0	23	187	248	0.0419959918757	0.308607121408	0.221	0.0	0.221
332	APEH	APEH	chr3	+	49713488	49713652	49713810	49713948	49713323	49713399	49714041	49714133	332	443	322	761	665	250	250	0.0419901507845	0.308607121408	0.579	0.534	0.045
3429	LAMA5	LAMA5	chr20	-	60912645	60912783	60912859	60912994	60911789	60911842	60913071	60913206	3429	246	284	318	288	250	250	0.0420489178876	0.308607121408	0.464	0.525	-0.061
5010	GPR155	GPR155	chr2	-	175347600	175347646	175347737	175347886	175346224	175346715	175351600	175351816	5010	15	3	0	2	250	170	0.0418380286507	0.308607121408	0.773	0.0	0.773
6155	SUV420H1	SUV420H1	chr11	-	67946936	67947004	67947598	67947667	67942484	67942650	67953247	67953395	6155	112	5	166	1	193	192	0.0419652465579	0.308607121408	0.957	0.994	-0.037
1200	MEF2C	MEF2C	chr5	-	88056804	88056942	88057001	88057145	88047673	88047860	88100414	88100618	1200	51	1	15	3	250	250	0.0421187999587	0.308729206271	0.981	0.833	0.148
2566	ATG7	ATG7	chr3	+	11354777	11354894	11356817	11356967	11350457	11350535	11372813	11372902	2566	61	116	84	103	241	250	0.0423011415636	0.30928375635	0.353	0.458	-0.105
6014	GSN	GSN	chr9	+	124045596	124045670	124062333	124062404	124043747	124043840	124064240	124064445	6014	26	96	26	49	198	195	0.0422697312245	0.30928375635	0.211	0.343	-0.132
3629	RTFDC1	RTFDC1	chr20	+	55088370	55088484	55091990	55092045	55059166	55059245	55092161	55092257	3629	352	152	419	234	238	179	0.0424611806724	0.310062878512	0.635	0.574	0.061
2957	CEP57L1	CEP57L1	chr6	+	109427237	109427293	109466421	109466584	109421394	109421489	109467960	109468140	2957	0	39	5	54	180	250	0.0428950736749	0.310493929048	0.0	0.114	-0.114
3686	MAP4	MAP4	chr3	-	47908735	47908828	47910703	47910817	47898920	47899002	47912302	47912595	3686	467	431	547	605	238	217	0.0427450495792	0.310493929048	0.497	0.452	0.045
4094	STAG1	STAG1	chr3	-	136076561	136076690	136077989	136078138	136067999	136068205	136082207	136082309	4094	44	110	84	133	250	250	0.0428672885114	0.310493929048	0.286	0.387	-0.101
4167	KMT2A	KMT2A	chr11	+	118362458	118362643	118363771	118363945	118361910	118362024	118365002	118365113	4167	28	71	49	69	250	250	0.0427886060208	0.310493929048	0.283	0.415	-0.132
5234	CHTOP	CHTOP	chr1	+	153610770	153610924	153614721	153614905	153609047	153609129	153615702	153615840	5234	276	317	482	447	250	250	0.0426419199623	0.310493929048	0.465	0.519	-0.054
5428	CERCAM	CERCAM	chr9	+	131196380	131196508	131196688	131196892	131193449	131193582	131197931	131198184	5428	304	245	309	193	250	250	0.0428141123005	0.310493929048	0.554	0.616	-0.062
894	AUP1	AUP1	chr2	-	74755877	74756409	74756488	74756626	74755066	74755133	74756706	74757024	894	346	3	327	10	250	250	0.0428357772938	0.310493929048	0.991	0.97	0.021
4726	MTCH2	MTCH2	chr11	-	47653205	47653263	47657096	47657123	47652587	47652639	47660250	47660357	4726	37	359	79	503	151	182	0.043044599139	0.310667390453	0.11	0.159	-0.049
5721	MVP	MVP	chr16	+	29847024	29847119	29848042	29848279	29845255	29845387	29851498	29851780	5721	498	830	696	996	219	250	0.0430742082066	0.310667390453	0.407	0.444	-0.037
798	CREB1	CREB1	chr2	+	208425842	208425884	208432186	208432287	208424949	208425096	208434902	208435045	798	9	169	25	214	166	225	0.0430797830156	0.310667390453	0.067	0.137	-0.07
4613	PLCG1	PLCG1	chr20	+	39795318	39795499	39796491	39796569	39795115	39795235	39797406	39797510	4613	160	120	133	141	250	202	0.0431475562159	0.310769603652	0.519	0.433	0.086
5067	PPRC1	PPRC1	chr10	+	103902801	103902855	103904776	103904847	103898856	103901761	103906428	103907149	5067	52	27	80	74	178	195	0.0432272010005	0.310956962036	0.678	0.542	0.136
1529	CDC123	CDC123	chr10	+	12288147	12288276	12291579	12291717	12280455	12280484	12292309	12292589	1529	421	346	757	516	250	250	0.0434538927581	0.312200334835	0.549	0.595	-0.046
1523	CD47	CD47	chr3	-	107768465	107768498	107770785	107770817	107761940	107766139	107776323	107776416	1523	579	12	1122	44	156	157	0.0436678351662	0.312870008516	0.98	0.962	0.018
2083	TRPT1	TRPT1	chr11	-	63992266	63992442	63992970	63993052	63992014	63992189	63993521	63993726	2083	14	1	3	3	206	250	0.0437089870469	0.312870008516	0.944	0.548	0.396
4493	UBAP2	UBAP2	chr9	-	33927794	33927990	33932559	33932626	33926986	33927078	33933487	33933626	4493	66	107	179	199	191	250	0.0436430248035	0.312870008516	0.447	0.541	-0.094
5748	LOC100630923	LOC100630923	chr7	+	102039994	102040095	102047880	102047945	102016658	102016769	102065460	102067129	5748	12	27	8	51	225	189	0.043788012456	0.313049193859	0.272	0.116	0.156
3184	METAP2	METAP2	chr12	+	95888732	95888914	95889779	95889874	95887831	95887993	95897840	95897937	3184	383	285	481	440	250	219	0.0439717055298	0.31359511623	0.541	0.489	0.052
3307	ECHDC2	ECHDC2	chr1	-	53363108	53363156	53364845	53364896	53361581	53362269	53370317	53370505	3307	66	41	41	46	175	172	0.043972547343	0.31359511623	0.613	0.467	0.146
2454	IRF1	IRF1	chr5	-	131821358	131821408	131821942	131822065	131820053	131820189	131822248	131822378	2454	173	58	204	101	247	174	0.044317217454	0.314866125637	0.678	0.587	0.091
298	EEF1G	EEF1G	chr11	-	62338436	62338580	62339011	62339154	62334870	62335000	62339309	62339373	298	5488	7546	7089	10224	250	250	0.0443144266455	0.314866125637	0.421	0.409	0.012
3890	THRB	THRB	chr3	-	24270428	24270492	24338716	24338814	24231564	24231825	24359848	24359985	3890	0	36	5	49	222	188	0.0443434345807	0.314866125637	0.0	0.08	-0.08
465	UBE2F	UBE2F	chr2	+	238933982	238934053	238939196	238939254	238925207	238925275	238940862	238940895	465	133	147	173	137	195	182	0.0443679932124	0.314866125637	0.458	0.541	-0.083
358	FLNA	FLNA	chrX	-	153580548	153580815	153580920	153581043	153580251	153580389	153581139	153581292	358	1902	1963	2676	2535	247	250	0.0445873855086	0.31565037995	0.495	0.517	-0.022
5830	PKIB	PKIB	chr6	+	122996222	122996289	123022584	123022645	122954427	122954512	123038931	123039108	5830	268	12	721	60	191	185	0.0445517517025	0.31565037995	0.956	0.921	0.035
5235	CHTOP	CHTOP	chr1	+	153610770	153610924	153614718	153614905	153609047	153609129	153615702	153615840	5235	276	317	482	448	250	250	0.0448125766686	0.316086763412	0.465	0.518	-0.053
5632	RPN2	RPN2	chr20	+	35860698	35860794	35862422	35862498	35858375	35858462	35864982	35865112	5632	744	743	840	966	220	200	0.0447968988128	0.316086763412	0.477	0.442	0.035
6035	ZBTB8OS	ZBTB8OS	chr1	-	33099551	33099673	33100368	33100393	33093108	33093145	33116033	33116191	6035	22	10	37	5	149	246	0.0447066092907	0.316086763412	0.784	0.924	-0.14
4412	BORA	BORA	chr13	+	73305418	73305525	73309097	73309143	73301886	73302145	73312099	73312181	4412	0	9	9	22	231	170	0.0449279763602	0.31651568279	0.0	0.231	-0.231
3205	MVK	MVK	chr12	+	110017606	110017751	110019199	110019355	110013802	110013950	110023826	110023930	3205	155	93	223	186	250	250	0.0451053075138	0.317379336123	0.625	0.545	0.08
2171	AKNA	AKNA	chr9	-	117138745	117139812	117143339	117143726	117136372	117136447	117156636	117156685	2171	8	83	37	175	250	250	0.0451957891978	0.317392562069	0.088	0.175	-0.087
2590	SEC24A	SEC24A	chr5	+	134002512	134002686	134007498	134007576	133996808	133997276	134010304	134010465	2590	86	44	113	92	250	202	0.0452166706225	0.317392562069	0.612	0.498	0.114
1190	EIF2B3	EIF2B3	chr1	-	45323375	45323479	45340349	45340498	45316193	45316675	45341289	45341367	1190	123	62	189	62	250	228	0.0454078136465	0.318348855529	0.644	0.735	-0.091
1245	NPRL3	NPRL3	chr16	-	169124	169254	180520	180590	162620	162774	188148	188697	1245	30	25	64	26	194	250	0.0457251978224	0.318869420108	0.607	0.76	-0.153
127	MORC2	MORC2	chr22	-	31328875	31329017	31329452	31329507	31328531	31328756	31330046	31330178	127	33	131	56	135	179	250	0.0462972527851	0.318869420108	0.26	0.367	-0.107
1390	WDFY3	WDFY3	chr4	-	85818063	85818163	85853422	85853516	85781564	85781775	85887361	85887544	1390	9	26	2	27	218	224	0.045819387063	0.318869420108	0.262	0.071	0.191
1402	INO80	INO80	chr15	-	41297790	41297885	41308285	41308413	41289726	41289799	41313097	41313323	1402	71	35	99	81	250	219	0.0462885147964	0.318869420108	0.64	0.517	0.123
1412	SYTL2	SYTL2	chr11	-	85420373	85420543	85422155	85422275	85418471	85418574	85425455	85425550	1412	109	184	311	395	244	250	0.0457285605569	0.318869420108	0.378	0.447	-0.069
1539	OPTN	OPTN	chr10	+	13151111	13151288	13152273	13152476	13142081	13142302	13154452	13154635	1539	357	499	317	540	250	250	0.0463176844286	0.318869420108	0.417	0.37	0.047
2097	USP13	USP13	chr3	+	179483482	179483636	179499526	179499611	179481789	179481956	179501835	179507189	2097	68	14	79	33	250	209	0.0457582962223	0.318869420108	0.802	0.667	0.135
2436	SIN3B	SIN3B	chr19	+	16964953	16965072	16973162	16973370	16963879	16963969	16974490	16974607	2436	94	69	120	56	243	250	0.0459435019677	0.318869420108	0.584	0.688	-0.104
2735	TM7SF2	TM7SF2	chr11	+	64882785	64882866	64882947	64883070	64882384	64882553	64883364	64883707	2735	141	195	184	188	205	247	0.0461117210912	0.318869420108	0.466	0.541	-0.075
3035	CLN3	CLN3	chr16	-	28498982	28499062	28499911	28499983	28498776	28498862	28500610	28500707	3035	59	80	108	94	196	204	0.0462094757815	0.318869420108	0.434	0.545	-0.111
3426	CREM	CREM	chr10	+	35477127	35477316	35490378	35490414	35468061	35468204	35495822	35495979	3426	26	2	32	11	250	160	0.0457238300805	0.318869420108	0.893	0.651	0.242
5355	NTNG1	NTNG1	chr1	+	107961201	107961267	107963705	107963765	107950303	107950330	108023232	108024475	5355	0	1	16	0	190	184	0.0463620077873	0.318869420108	0.0	1.0	-1.0
5369	TOMM40L	TOMM40L	chr1	+	161196677	161196745	161197047	161197140	161196144	161196394	161197425	161197527	5369	30	24	20	35	192	217	0.046360198053	0.318869420108	0.586	0.392	0.194
5516	MRRF	MRRF	chr9	+	125054027	125054119	125075505	125075665	125047447	125047566	125084818	125085742	5516	78	121	181	197	216	250	0.046320578818	0.318869420108	0.427	0.515	-0.088
5879	NAA60	NAA60	chr16	+	3526221	3526337	3529470	3529600	3507991	3508181	3532501	3532598	5879	86	131	94	208	240	250	0.0458975579077	0.318869420108	0.406	0.32	0.086
6087	RNF121	RNF121	chr11	+	71693806	71693961	71698049	71698157	71671795	71671937	71701642	71701763	6087	94	85	94	54	250	232	0.0457956700817	0.318869420108	0.506	0.618	-0.112
317	ATIC	ATIC	chr2	+	216190709	216190861	216191544	216191701	216189963	216190052	216197104	216197230	317	340	364	627	555	250	250	0.046520729073	0.319581975314	0.483	0.53	-0.047
6140	MRPL45	MRPL45	chr17	+	36462499	36462598	36474585	36474634	36455316	36455434	36478008	36478182	6140	120	4	245	1	223	173	0.0467681070894	0.320901165567	0.959	0.995	-0.036
590	UBAP1	UBAP1	chr9	+	34196333	34196456	34203378	34203533	34179002	34179238	34220905	34220946	590	0	5	4	3	247	250	0.0470152055692	0.321936641833	0.0	0.574	-0.574
834	XPNPEP3	XPNPEP3	chr22	+	41277773	41278181	41282316	41282519	41265002	41265119	41303590	41303653	834	12	16	27	13	250	250	0.0470300682361	0.321936641833	0.429	0.675	-0.246
1011	LARP1B	LARP1B	chr4	+	129099585	129099797	129100560	129100667	129042980	129043343	129120593	129120754	1011	0	36	5	51	250	231	0.0472083853038	0.322776200462	0.0	0.083	-0.083
2463	ACBD6	ACBD6	chr1	-	180283826	180283857	180366650	180366740	180257351	180257652	180382500	180382606	2463	151	49	255	53	214	155	0.0475830799661	0.32419118407	0.691	0.777	-0.086
4216	CANX	CANX	chr5	+	179150660	179150780	179151657	179151784	179149804	179150020	179153680	179153760	4216	1101	2136	1505	3216	244	250	0.0475509896523	0.32419118407	0.346	0.324	0.022
5258	RNF185	RNF185	chr22	+	31583032	31583256	31588669	31588688	31556137	31556289	31591454	31591567	5258	115	12	126	27	250	143	0.0475684305222	0.32419118407	0.846	0.727	0.119
1625	TUBD1	TUBD1	chr17	-	57941024	57941208	57943969	57944110	57936840	57937785	57951899	57952064	1625	10	39	18	28	250	250	0.0479248845999	0.324992375334	0.204	0.391	-0.187
3016	VPS29	VPS29	chr12	-	110936624	110936664	110937339	110937351	110933816	110934008	110939853	110939945	3016	88	22	22	13	136	164	0.0479162482775	0.324992375334	0.828	0.671	0.157
625	TRMT2B	TRMT2B	chrX	-	100306239	100306355	100306632	100306722	100296305	100296360	100306805	100307105	625	13	1	5	4	214	240	0.0478049890583	0.324992375334	0.936	0.584	0.352
750	ANXA5	ANXA5	chr4	-	122605831	122605926	122607442	122607527	122604518	122604632	122617735	122617779	750	2388	2263	1860	1923	209	219	0.0478321718983	0.324992375334	0.525	0.503	0.022
4144	MGST3	MGST3	chr1	+	165620250	165620324	165623515	165623588	165619077	165619201	165624604	165625372	4144	661	431	765	420	198	197	0.0479902721806	0.325055605261	0.604	0.644	-0.04
953	ZNF33A	ZNF33A	chr10	+	38314275	38314339	38328340	38328420	38306218	38306314	38343302	38348995	953	8	5	14	1	188	204	0.048152887849	0.325776480453	0.635	0.938	-0.303
1877	NUP93	NUP93	chr16	+	56872863	56872981	56873432	56873516	56871519	56871638	56875616	56875745	1877	223	159	435	239	242	208	0.0482381009103	0.325789525777	0.547	0.61	-0.063
4609	FAR2	FAR2	chr12	+	29423344	29423571	29446232	29446408	29301935	29302340	29449953	29450133	4609	113	81	203	206	250	250	0.0482671960405	0.325789525777	0.582	0.496	0.086
2424	TIPIN	TIPIN	chr15	-	66641652	66641775	66643862	66643938	66641397	66641461	66644466	66644545	2424	24	72	97	173	200	247	0.048449793763	0.32626466905	0.292	0.409	-0.117
5206	MKL1	MKL1	chr22	-	40819539	40819689	40820209	40820385	40816850	40817104	40825609	40825771	5206	125	145	168	140	250	250	0.0484501345381	0.32626466905	0.463	0.545	-0.082
1176	SMC2	SMC2	chr9	+	106858428	106858578	106860726	106860849	106857604	106857833	106861924	106861963	1176	76	76	142	209	250	247	0.0486776590649	0.326380112182	0.497	0.402	0.095
2109	TXNL4A	TXNL4A	chr18	-	77737597	77737701	77746601	77746750	77732866	77733856	77748239	77748592	2109	39	1011	73	1273	250	228	0.0489050966984	0.326380112182	0.034	0.05	-0.016
2473	ACOX1	ACOX1	chr17	-	73956295	73956456	73969705	73969866	73953539	73953647	73974614	73974774	2473	45	59	49	108	250	250	0.0489358319524	0.326380112182	0.433	0.312	0.121
2631	LYPLA1	LYPLA1	chr8	-	54965214	54965316	54967619	54967693	54963571	54963748	54974813	54974884	2631	259	300	511	725	198	226	0.0488959919314	0.326380112182	0.496	0.446	0.05
2905	ASPH	ASPH	chr8	-	62496502	62496588	62531536	62531578	62489330	62489417	62546241	62546286	2905	72	203	149	301	166	210	0.0486850098643	0.326380112182	0.31	0.385	-0.075
3490	ODF2	ODF2	chr9	+	131223220	131223346	131231461	131231632	131222791	131222945	131233586	131233747	3490	153	87	217	172	250	250	0.0487431624942	0.326380112182	0.638	0.558	0.08
4449	DIABLO	DIABLO	chr12	-	122709058	122709191	122709191	122709295	122701305	122701416	122710511	122711115	4449	24	164	18	235	228	250	0.0485785350889	0.326380112182	0.138	0.077	0.061
4787	EMP3	EMP3	chr19	+	48830777	48830880	48832608	48832749	48830086	48830179	48833557	48833810	4787	1428	1116	864	592	227	250	0.0489739043806	0.326380112182	0.585	0.616	-0.031
5660	ZNF571-AS1	ZNF571-AS1	chr19	+	38056932	38056991	38060751	38060898	38042272	38042567	38076239	38078248	5660	0	3	4	1	183	250	0.0488685300191	0.326380112182	0.0	0.845	-0.845
3215	ERGIC1	ERGIC1	chr5	+	172351007	172351112	172353511	172353572	172341716	172341841	172359438	172359539	3215	473	294	659	494	229	185	0.0492772117964	0.328013308293	0.565	0.519	0.046
4365	USP7	USP7	chr16	-	8993460	8993614	8994386	8994487	8992977	8993045	8994846	8994914	4365	229	215	432	320	225	250	0.0493321153555	0.328013308293	0.542	0.6	-0.058
4592	PEX5	PEX5	chr12	+	7344164	7344296	7351606	7351709	7343821	7343954	7354346	7354437	4592	88	49	78	70	250	227	0.0494204781123	0.32822443539	0.62	0.503	0.117
2814	RAB5C	RAB5C	chr17	-	40278772	40278866	40280278	40280401	40276993	40277916	40280666	40280818	2814	1246	617	1814	790	247	218	0.0496348140985	0.328364035052	0.641	0.67	-0.029
356	TMEM63A	TMEM63A	chr1	-	226054811	226054863	226055587	226055730	226053596	226053667	226058775	226058813	356	92	6	184	3	250	176	0.0495970327588	0.328364035052	0.915	0.977	-0.062
5230	REPIN1	REPIN1	chr7	+	150066759	150066957	150067848	150067973	150065878	150066030	150068316	150071133	5230	63	17	62	33	250	249	0.0495131235577	0.328364035052	0.787	0.652	0.135
668	SEPT10	SEPT10	chr2	-	110342702	110342898	110350627	110350696	110332157	110332344	110371374	110371783	668	34	221	30	329	193	250	0.0496680335876	0.328364035052	0.166	0.106	0.06
3697	NDUFA5	NDUFA5	chr7	-	123190523	123190640	123197457	123197502	123185664	123185730	123197828	123197958	3697	7	271	2	336	169	241	0.0497331884036	0.328420303376	0.036	0.008	0.028
6059	TP53BP1	TP53BP1	chr15	-	43730521	43730614	43733723	43733781	43724391	43724875	43738584	43738788	6059	38	93	43	61	182	217	0.0498393844941	0.328747157334	0.328	0.457	-0.129
846	SSR1	SSR1	chr6	-	7295624	7295718	7298155	7298234	7281375	7290164	7298979	7299056	846	261	307	363	342	203	218	0.0499737107586	0.32925860793	0.477	0.533	-0.056
4221	TBC1D9B	TBC1D9B	chr5	-	179306627	179306789	179315102	179315312	179306046	179306197	179318378	179318586	4221	223	237	338	282	250	250	0.0501809007875	0.330248425387	0.485	0.545	-0.06
1006	RABEP1	RABEP1	chr17	+	5283658	5283757	5284683	5284800	5281471	5281527	5286416	5286863	1006	65	51	77	97	223	241	0.0502949564627	0.330339391361	0.579	0.462	0.117
2154	MIS18BP1	MIS18BP1	chr14	-	45700343	45700501	45705016	45705147	45696865	45697017	45706850	45706924	2154	56	55	86	134	250	250	0.0503086723994	0.330339391361	0.505	0.391	0.114
1935	HK1	HK1	chr10	+	71154705	71154861	71158350	71158584	71148952	71149052	71160746	71161637	1935	13	367	5	383	250	250	0.0504421977964	0.330467641609	0.034	0.013	0.021
2949	RASSF8	RASSF8	chr12	+	26147969	26148063	26208168	26208379	26111963	26112081	26217430	26218320	2949	0	88	4	85	218	250	0.0504152208381	0.330467641609	0.0	0.051	-0.051
2237	TRIP12	TRIP12	chr2	-	230638812	230638977	230642030	230642195	230636234	230636348	230643148	230643303	2237	303	311	370	468	250	250	0.0505119278544	0.330550968058	0.493	0.442	0.051
6102	ERI3	ERI3	chr1	-	44713610	44713710	44750506	44750579	44686741	44687312	44773981	44774073	6102	110	168	190	213	197	224	0.0506175089882	0.330868452214	0.427	0.504	-0.077
4218	LGMN	LGMN	chr14	-	93170984	93171052	93172827	93172998	93170151	93170706	93176016	93176217	4218	228	118	266	184	250	192	0.0507748044635	0.331522878693	0.597	0.526	0.071
5032	VEZT	VEZT	chr12	+	95650925	95651015	95656681	95656857	95650325	95650398	95660132	95660408	5032	67	306	133	439	214	250	0.0508461114245	0.331615021416	0.204	0.261	-0.057
2882	PPM1G	PPM1G	chr2	-	27605342	27605472	27606232	27606467	27604992	27605095	27606818	27606959	2882	608	679	1313	1283	250	250	0.0510446033969	0.33253551741	0.472	0.506	-0.034
5615	DMKN	DMKN	chr19	-	35999106	35999142	36000812	36000863	35998359	35998413	36001085	36001154	5615	161	19	343	21	175	160	0.0512190999088	0.333297801651	0.886	0.937	-0.051
1829	PHYHD1	PHYHD1	chr9	+	131700035	131700057	131702647	131702776	131698726	131698782	131702877	131702994	1829	3	69	0	99	146	250	0.0513738565834	0.333556125947	0.069	0.0	0.069
796	ESRRA	ESRRA	chr11	+	64082212	64082383	64082472	64082742	64081710	64081839	64083178	64084212	796	92	86	150	95	250	250	0.0513632370543	0.333556125947	0.517	0.612	-0.095
300	CSGALNACT2	CSGALNACT2	chr10	+	43650344	43651258	43654162	43654379	43633892	43634015	43655941	43656043	300	17	79	5	63	250	250	0.0515957572527	0.334419669559	0.177	0.074	0.103
4953	RABEPK	RABEPK	chr9	+	127965286	127965345	127975648	127975801	127963058	127963185	127982817	127982979	4953	43	82	41	130	183	250	0.0516222152906	0.334419669559	0.417	0.301	0.116
2903	ASPH	ASPH	chr8	-	62555944	62555992	62556503	62556560	62550880	62550922	62557158	62557191	2903	470	56	1211	102	181	172	0.0518367107127	0.335434429366	0.889	0.919	-0.03
2472	GOPC	GOPC	chr6	-	117890734	117890899	117892022	117892118	117888016	117888197	117894629	117894795	2472	79	68	65	88	220	250	0.0520118195224	0.335471364642	0.569	0.456	0.113
3901	NDUFS1	NDUFS1	chr2	-	207006664	207006793	207007409	207007555	207003208	207003338	207008741	207008856	3901	264	262	318	395	250	250	0.0520159980705	0.335471364642	0.502	0.446	0.056
5528	PRDM5	PRDM5	chr4	-	121631463	121631568	121675707	121675793	121613067	121616430	121698342	121698436	5528	6	3	3	10	210	229	0.0519756460617	0.335471364642	0.686	0.247	0.439
6231	PRPF6	PRPF6	chr20	+	62642637	62642856	62648075	62648198	62641552	62641671	62654109	62654231	6231	171	244	270	299	250	247	0.0521192289479	0.335763654933	0.409	0.472	-0.063
5677	MRPS30	MRPS30	chr5	+	44812016	44812122	44813207	44813384	44811110	44811256	44815014	44815618	5677	143	204	272	297	230	250	0.0522127897165	0.335993068564	0.432	0.499	-0.067
435	BCL2L11	BCL2L11	chr2	+	111881626	111881716	111907620	111907724	111881309	111881446	111921709	111926022	435	20	18	17	36	214	228	0.0524356090121	0.337052839304	0.542	0.335	0.207
3677	NDUFV1	NDUFV1	chr11	+	67378873	67379040	67379367	67379449	67378465	67378678	67379590	67379736	3677	350	297	524	363	250	206	0.052513004576	0.337176523291	0.493	0.543	-0.05
6245	MYH9	MYH9	chr22	-	36710189	36710363	36712561	36712714	36708093	36708267	36714251	36714370	6245	2467	2928	3531	3908	250	250	0.0526934696774	0.337960992466	0.457	0.475	-0.018
1087	STAC	STAC	chr3	+	36484855	36485132	36534642	36534721	36421978	36422246	36545884	36545949	1087	35	33	62	103	250	203	0.0529922127411	0.339213222755	0.463	0.328	0.135
1494	ZSWIM6	ZSWIM6	chr5	+	60822076	60822223	60825878	60826025	60821626	60821803	60827291	60827552	1494	72	92	88	73	250	250	0.0534004951761	0.339213222755	0.439	0.547	-0.108
2379	ABLIM3	ABLIM3	chr5	+	148620238	148620337	148622053	148622101	148619321	148619451	148624443	148624578	2379	1	25	5	17	223	172	0.0533833124236	0.339213222755	0.03	0.185	-0.155
2507	VAC14	VAC14	chr16	-	70732539	70732714	70765397	70765530	70731041	70731160	70778325	70778482	2507	95	159	141	169	250	250	0.0533749398289	0.339213222755	0.374	0.455	-0.081
4187	UPF3A	UPF3A	chr13	+	115051993	115052104	115056963	115057019	115048311	115048418	115057108	115057267	4187	46	27	73	22	235	180	0.0534152591195	0.339213222755	0.566	0.718	-0.152
4941	RPN1	RPN1	chr3	-	128348793	128348986	128350790	128351000	128345575	128345675	128356641	128356948	4941	825	857	1086	1277	250	250	0.0532120889441	0.339213222755	0.49	0.46	0.03
5334	KDM6A	KDM6A	chrX	+	44919266	44919401	44919853	44920009	44918491	44918711	44920568	44920664	5334	54	45	77	37	250	250	0.0533857828477	0.339213222755	0.545	0.675	-0.13
5582	TPMT	TPMT	chr6	-	18132363	18132408	18134034	18134120	18128544	18131011	18139193	18139268	5582	85	29	101	58	210	169	0.0533985440531	0.339213222755	0.702	0.584	0.118
5901	VASP	VASP	chr19	+	46021186	46021352	46024579	46024664	46020920	46021092	46025425	46025475	5901	606	146	688	128	250	209	0.0530200353261	0.339213222755	0.776	0.818	-0.042
4287	FOPNL	FOPNL	chr16	-	15967347	15967484	15973660	15973745	15959575	15961373	15977864	15978062	4287	74	152	148	216	209	250	0.0535994826548	0.340010722574	0.368	0.45	-0.082
1826	PHYHD1	PHYHD1	chr9	+	131702647	131702776	131702877	131702994	131698861	131698924	131703723	131703850	1826	16	89	47	143	250	241	0.0538292261731	0.340277822271	0.148	0.241	-0.093
1888	SPNS2	SPNS2	chr17	+	4416541	4416607	4428351	4428488	4402128	4402712	4433926	4434078	1888	60	507	105	1239	190	250	0.0538763437125	0.340277822271	0.135	0.1	0.035
2630	LYPLA1	LYPLA1	chr8	-	54965214	54965316	54974813	54974884	54963571	54963748	54975887	54975935	2630	238	298	469	720	195	226	0.0537968445901	0.340277822271	0.481	0.43	0.051
700	NUDCD2	NUDCD2	chr5	-	162883934	162884086	162884567	162884616	162880585	162881056	162886867	162887143	700	40	206	38	314	173	250	0.0537599297404	0.340277822271	0.219	0.149	0.07
1597	AMBRA1	AMBRA1	chr11	-	46439462	46439602	46455023	46455178	46430062	46430256	46456398	46456587	1597	46	6	71	2	250	250	0.0539369054828	0.340289638726	0.885	0.973	-0.088
3181	RCAN3	RCAN3	chr1	+	24857707	24857881	24859572	24859744	24840803	24841057	24861582	24863510	3181	52	46	97	137	250	250	0.0540560069362	0.34058254617	0.531	0.415	0.116
5271	NPLOC4	NPLOC4	chr17	-	79573716	79573840	79577235	79577284	79567366	79567453	79580343	79580520	5271	85	5	116	1	173	248	0.0541595563243	0.34058254617	0.961	0.994	-0.033
5972	ICA1L	ICA1L	chr2	-	203653552	203653810	203661612	203661687	203650640	203650730	203676468	203676512	5972	4	18	12	15	199	250	0.0541201572569	0.34058254617	0.218	0.501	-0.283
1269	PRRC2C	PRRC2C	chr1	+	171537385	171537478	171540458	171540560	171535730	171535982	171544065	171544267	1269	190	167	238	273	217	226	0.0546209903382	0.340669581812	0.542	0.476	0.066
1909	UBE3C	UBE3C	chr7	+	157046937	157047004	157049607	157049738	157046647	157046836	157060278	157062066	1909	125	255	193	299	191	250	0.0542965442015	0.340669581812	0.391	0.458	-0.067
2138	B3GALNT2	B3GALNT2	chr1	-	235621910	235622094	235628952	235629031	235618870	235618996	235634163	235634274	2138	24	62	59	87	203	250	0.0545937713733	0.340669581812	0.323	0.455	-0.132
297	RRN3	RRN3	chr16	-	15164977	15165108	15166806	15166937	15163926	15164111	15168579	15168718	297	123	42	121	65	250	250	0.054316515207	0.340669581812	0.745	0.651	0.094
3305	H2AFY	H2AFY	chr5	-	134688635	134688735	134696186	134696297	134681657	134681747	134705095	134705293	3305	319	597	582	1285	235	224	0.0544973801265	0.340669581812	0.337	0.302	0.035
3875	CEP350	CEP350	chr1	+	179959641	179959756	179961196	179961356	179956374	179956421	179965687	179966310	3875	6	26	1	29	239	250	0.0545061495704	0.340669581812	0.194	0.035	0.159
5545	RBM6	RBM6	chr3	+	50106122	50106197	50107887	50107985	50103674	50103935	50112633	50112763	5545	157	257	207	260	199	222	0.05459659975	0.340669581812	0.405	0.47	-0.065
599	CPT1B	CPT1B	chr22	-	51014964	51015066	51015285	51015463	51014626	51014764	51015752	51015892	599	8	2	5	8	250	226	0.0546434479278	0.340669581812	0.783	0.361	0.422
3270	METTL13	METTL13	chr1	+	171759591	171759756	171761156	171761375	171756874	171757070	171763535	171763667	3270	91	110	193	166	250	250	0.0547417852761	0.340916080592	0.453	0.538	-0.085
2757	SKA3	SKA3	chr13	-	21729831	21729950	21732060	21732264	21727733	21729289	21734040	21734126	2757	97	83	188	227	250	243	0.0549797843008	0.341664297295	0.532	0.446	0.086
5061	PPRC1	PPRC1	chr10	+	103904006	103904064	103904776	103904847	103902801	103902855	103906428	103907149	5061	18	27	29	90	182	195	0.0549229264574	0.341664297295	0.417	0.257	0.16
1046	DLG5	DLG5	chr10	-	79579652	79579776	79580839	79581859	79579078	79579223	79584141	79584234	1046	79	97	117	97	250	248	0.055271898617	0.342744885755	0.447	0.545	-0.098
4972	WAC	WAC	chr10	+	28903495	28903614	28905101	28905291	28900702	28900851	28906585	28906713	4972	438	320	598	361	243	250	0.0552715808097	0.342744885755	0.585	0.63	-0.045
583	VEGFC	VEGFC	chr4	-	177632652	177632804	177648931	177649122	177608974	177609081	177650686	177650900	583	82	91	5	15	250	250	0.055398211778	0.34316114518	0.474	0.25	0.224
4701	PLSCR4	PLSCR4	chr3	-	145918821	145918864	145924312	145924548	145914418	145914580	145938601	145938712	4701	14	0	0	1	250	167	0.055729932231	0.344847542236	1.0	0.0	1.0
2538	RANBP3	RANBP3	chr19	-	5931414	5931542	5932462	5932555	5927978	5928098	5933424	5933490	2538	144	131	185	122	217	250	0.0558280065847	0.345086121725	0.559	0.636	-0.077
779	C3orf67	C3orf67	chr3	-	58870270	58870435	58899433	58899590	58855898	58856035	58923373	58923488	779	14	20	58	38	250	250	0.0559003925674	0.345165576257	0.412	0.604	-0.192
29	ATP5C1	ATP5C1	chr10	+	7844720	7844817	7848936	7848973	7844232	7844388	7849621	7849762	29	868	175	1083	268	221	161	0.0561264301878	0.345956919473	0.783	0.746	0.037
988	ATE1	ATE1	chr10	-	123658355	123658484	123661905	123662135	123629520	123629553	123670420	123670666	988	82	35	120	82	250	250	0.0561478891384	0.345956919473	0.701	0.594	0.107
2368	ATP2C1	ATP2C1	chr3	+	130718361	130718503	130720063	130720158	130717137	130717233	130734995	130735555	2368	344	28	715	35	250	219	0.0565036061612	0.347779096096	0.915	0.947	-0.032
4611	CAMSAP2	CAMSAP2	chr1	+	200729966	200730226	200776503	200776665	200708685	200709094	200784688	200784772	4611	76	98	100	86	250	250	0.0566481671721	0.348299123291	0.437	0.538	-0.101
2779	APITD1-CORT	APITD1-CORT	chr1	+	10494713	10494747	10500403	10500470	10490803	10491458	10511433	10512060	2779	0	6	2	1	158	191	0.0567145078065	0.348337623159	0.0	0.707	-0.707
225	MORF4L2	MORF4L2	chrX	-	102933426	102933528	102939608	102939657	102930425	102931979	102940098	102940188	225	164	1443	240	1721	173	226	0.0569330206394	0.348411069129	0.129	0.154	-0.025
3222	PLK4	PLK4	chr4	+	128804416	128804512	128804593	128804708	128802985	128803081	128806862	128807883	3222	30	62	76	94	220	239	0.0568583201644	0.348411069129	0.345	0.468	-0.123
3449	RNASET2	RNASET2	chr6	-	167344531	167344606	167347578	167347624	167343003	167343279	167352382	167352496	3449	33	116	96	218	170	199	0.0569668322757	0.348411069129	0.25	0.34	-0.09
4439	RBM23	RBM23	chr14	-	23375403	23375577	23377541	23377589	23374814	23374868	23378691	23378804	4439	20	247	37	264	172	250	0.0568426890242	0.348411069129	0.105	0.169	-0.064
2026	BCL2L13	BCL2L13	chr22	+	18171751	18171908	18185008	18185152	18165979	18166087	18209442	18213621	2026	115	93	173	195	250	250	0.0570549791708	0.348582475482	0.553	0.47	0.083
126	CARF	CARF	chr2	+	203806582	203806703	203807462	203807690	203782599	203782766	203817281	203817402	126	7	14	1	14	245	250	0.0571529764475	0.348813639413	0.338	0.068	0.27
1805	NAE1	NAE1	chr16	-	66850867	66850931	66851327	66851390	66850483	66850575	66852430	66852540	1805	153	202	275	280	187	188	0.0577216981216	0.349518115523	0.432	0.497	-0.065
2181	SDHD	SDHD	chr11	+	111958580	111958697	111959590	111959735	111957547	111957683	111965528	111966525	2181	249	322	296	474	241	250	0.0577336108774	0.349518115523	0.445	0.393	0.052
2456	IRF1	IRF1	chr5	-	131820053	131820189	131821358	131821408	131817300	131819767	131821942	131822065	2456	59	138	56	198	174	250	0.0579821197215	0.349518115523	0.381	0.289	0.092
2610	MAP3K7CL	MAP3K7CL	chr21	+	30481360	30481504	30505626	30505735	30464759	30464902	30521509	30521571	2610	0	14	4	15	250	233	0.057691243256	0.349518115523	0.0	0.199	-0.199
3102	PRMT7	PRMT7	chr16	+	68358585	68358735	68362968	68363077	68355328	68355365	68371361	68371474	3102	44	51	91	64	250	233	0.057881955054	0.349518115523	0.446	0.57	-0.124
3718	SUMF2	SUMF2	chr7	+	56140689	56140804	56141866	56141911	56136174	56136331	56142278	56142429	3718	393	82	543	82	239	169	0.0578706362638	0.349518115523	0.772	0.824	-0.052
4778	ABCD4	ABCD4	chr14	-	74766250	74766378	74766852	74766971	74764632	74764772	74769577	74769767	4778	70	64	44	66	243	250	0.0576379274257	0.349518115523	0.529	0.407	0.122
4811	KIAA1191	KIAA1191	chr5	-	175786483	175786570	175786813	175786921	175782573	175782752	175788604	175788810	4811	219	163	307	175	232	211	0.0579200078496	0.349518115523	0.55	0.615	-0.065
48	G2E3	G2E3	chr14	+	31050281	31050322	31055923	31056021	31028328	31028478	31058588	31058690	48	8	54	24	71	165	222	0.0578376585575	0.349518115523	0.166	0.313	-0.147
5539	PLXNB2	PLXNB2	chr22	-	50718058	50718205	50718433	50718500	50717283	50717440	50718917	50719099	5539	272	756	358	831	191	250	0.057890609434	0.349518115523	0.32	0.361	-0.041
5581	TPRA1	TPRA1	chr3	-	127294591	127294652	127294782	127294893	127294245	127294348	127295459	127295539	5581	179	95	240	91	235	185	0.0579917949523	0.349518115523	0.597	0.675	-0.078
6115	TMEM62	TMEM62	chr15	+	43461790	43461875	43470804	43470909	43452878	43452992	43473378	43473497	6115	52	35	101	111	209	229	0.0575554540468	0.349518115523	0.619	0.499	0.12
3551	RPS2	RPS2	chr16	-	2013149	2013257	2014276	2014366	2012736	2012910	2014449	2014629	3551	1108	7395	1438	10418	214	232	0.0580542505276	0.349531198919	0.14	0.13	0.01
4016	DLG1	DLG1	chr3	-	196807921	196807988	196812450	196812627	196803456	196803556	196817782	196817897	4016	192	57	262	111	250	191	0.0581818101841	0.349935825153	0.72	0.643	0.077
1920	PIGT	PIGT	chr20	+	44047934	44048035	44048143	44048230	44047491	44047619	44048775	44048863	1920	313	272	416	292	225	211	0.0587642828483	0.353072862129	0.519	0.572	-0.053
1234	DCAF8	DCAF8	chr1	-	160213749	160213824	160231074	160231148	160209486	160210160	160231906	160232318	1234	32	130	24	170	198	199	0.058878746823	0.353155908135	0.198	0.124	0.074
144	PDLIM4	PDLIM4	chr5	+	131598301	131598453	131602156	131602238	131593350	131593520	131606607	131606786	144	350	277	212	213	250	206	0.0588999246579	0.353155908135	0.51	0.451	0.059
3034	CLN3	CLN3	chr16	-	28500610	28500707	28502802	28502881	28498982	28499062	28503034	28503403	3034	87	7	72	1	203	221	0.0590866372094	0.353544192508	0.931	0.987	-0.056
4062	NRBF2	NRBF2	chr10	+	64905968	64906053	64911909	64911950	64893006	64893260	64913270	64914791	4062	90	51	104	36	209	165	0.0590736519375	0.353544192508	0.582	0.695	-0.113
3286	TES	TES	chr7	+	115891813	115892029	115892371	115892530	115890214	115890550	115897347	115898837	3286	497	674	693	810	250	250	0.059163208008	0.353637402093	0.424	0.461	-0.037
1688	VPS53	VPS53	chr17	-	489509	489604	505034	505136	465742	465985	526772	526914	1688	33	48	91	79	226	219	0.0592634653531	0.35387185594	0.4	0.527	-0.127
1958	PLEKHB2	PLEKHB2	chr2	+	131890474	131890564	131897742	131897848	131884256	131884359	131904209	131907425	1958	7	327	0	449	214	230	0.0594045421576	0.353985134049	0.022	0.0	0.022
3185	ALDH16A1	ALDH16A1	chr19	+	49964875	49965057	49965140	49965293	49964078	49964156	49965826	49966012	3185	8	12	24	12	250	250	0.059359630266	0.353985134049	0.4	0.667	-0.267
2670	PARG	PARG	chr10	-	51362800	51363787	51364704	51364771	51361722	51361910	51370853	51371371	2670	5	39	2	75	191	250	0.0595542497416	0.354143666829	0.144	0.034	0.11
524	CASP8	CASP8	chr2	+	202137620	202137665	202139611	202139676	202137360	202137499	202141549	202141691	524	14	19	11	38	169	189	0.0596639234181	0.354143666829	0.452	0.245	0.207
652	LSM14B	LSM14B	chr20	+	60701359	60701495	60704840	60705008	60699672	60699836	60705274	60705352	652	72	127	97	117	250	250	0.0596754678324	0.354143666829	0.362	0.453	-0.091
78	ATP6V1H	ATP6V1H	chr8	-	54682177	54682303	54708206	54708399	54669114	54669216	54714358	54714456	78	192	268	327	363	250	250	0.0596506998776	0.354143666829	0.417	0.474	-0.057
2412	TNFRSF21	TNFRSF21	chr6	-	47251673	47252168	47253679	47254331	47220991	47221257	47277151	47277683	2412	151	272	315	715	250	250	0.0598006846654	0.354523895389	0.357	0.306	0.051
3079	FAM149A	FAM149A	chr4	+	187070719	187070858	187073056	187073199	187070326	187070437	187074798	187074924	3079	41	43	35	65	250	250	0.0599453028961	0.35501824943	0.488	0.35	0.138
3089	MARK3	MARK3	chr14	+	103964838	103964865	103966492	103966537	103958113	103958371	103969218	103970166	3089	96	27	73	36	151	169	0.0601138560589	0.355653201459	0.799	0.694	0.105
4866	DEK	DEK	chr6	-	18249881	18250070	18255961	18256082	18237611	18237747	18256591	18256686	4866	420	705	904	1317	245	250	0.0601789556965	0.355675418072	0.378	0.412	-0.034
52	GNL1	GNL1	chr6	-	30522831	30522968	30523331	30523497	30522540	30522692	30523907	30525371	52	175	371	218	365	250	250	0.0603249528567	0.356175230818	0.321	0.374	-0.053
2419	SCEL	SCEL	chr13	+	78178490	78178550	78182190	78182250	78177210	78177270	78183192	78183252	2419	50	42	69	95	184	184	0.0604273399123	0.356416802453	0.543	0.421	0.122
3280	RWDD3	RWDD3	chr1	+	95705332	95705465	95709766	95710271	95699710	95699871	95712311	95712781	3280	1	19	5	13	250	250	0.0607042728202	0.357424888431	0.05	0.278	-0.228
5317	SAV1	SAV1	chr14	-	51111461	51111732	51131896	51132337	51100297	51102102	51134591	51135071	5317	166	1	270	9	250	250	0.0607215445161	0.357424888431	0.994	0.968	0.026
1957	PLEKHB2	PLEKHB2	chr2	+	131890474	131890564	131897739	131897848	131884256	131884359	131904209	131907425	1957	7	333	0	453	214	233	0.0608245623848	0.357602160095	0.022	0.0	0.022
2	AARSD1	AARSD1	chr17	-	41103816	41103911	41105740	41105795	41102542	41102745	41106892	41106984	2	72	117	119	134	179	219	0.0610506320131	0.357602160095	0.43	0.521	-0.091
328	CABIN1	CABIN1	chr22	+	24447286	24447436	24451335	24451622	24445552	24445682	24452654	24452823	328	70	62	85	115	250	250	0.0610503726665	0.357602160095	0.53	0.425	0.105
4123	PTK2	PTK2	chr8	-	141840570	141840625	141856358	141856421	141828978	141829119	141856697	141856777	4123	159	110	243	123	187	179	0.061056242198	0.357602160095	0.58	0.654	-0.074
4958	RABEPK	RABEPK	chr9	+	127982817	127982979	127990188	127990338	127965286	127965345	127994874	127995024	4958	0	76	5	108	250	250	0.0610717173451	0.357602160095	0.0	0.044	-0.044
6008	PI4KA	PI4KA	chr22	-	21165254	21165320	21167645	21167794	21161649	21161746	21172770	21172837	6008	85	37	118	81	250	190	0.061121721396	0.357602160095	0.636	0.525	0.111
38	MPHOSPH9	MPHOSPH9	chr12	-	123694602	123694709	123699290	123699381	123687796	123687922	123702922	123703046	38	33	17	53	12	215	231	0.0612458373722	0.357781369325	0.676	0.826	-0.15
6218	ANKRD11	ANKRD11	chr16	-	89383340	89383483	89484691	89484776	89371613	89371752	89556652	89556969	6218	2	208	10	278	209	250	0.0612757674612	0.357781369325	0.011	0.041	-0.03
1302	NDUFB9	NDUFB9	chr8	+	125555327	125555520	125559240	125559354	125551342	125551528	125562001	125562227	1302	822	780	1362	1146	250	238	0.0615448418125	0.358270073121	0.501	0.531	-0.03
3149	SMAP1	SMAP1	chr6	+	71567624	71567932	71569031	71569119	71566561	71566733	71569902	71571716	3149	228	1	359	9	250	212	0.0615028425152	0.358270073121	0.995	0.971	0.024
836	CBX5	CBX5	chr12	-	54639898	54639999	54645824	54646011	54624730	54635689	54651297	54651476	836	268	187	360	316	250	225	0.0614230711149	0.358270073121	0.563	0.506	0.057
4978	ZNF410	ZNF410	chr14	+	74363050	74363237	74364773	74364965	74360499	74360635	74370662	74370813	4978	17	171	9	198	250	250	0.0617365627457	0.358665922645	0.09	0.043	0.047
5649	FER	FER	chr5	+	108281830	108281923	108290429	108290633	108233359	108233549	108294925	108295048	5649	20	26	36	22	217	250	0.061693726527	0.358665922645	0.47	0.653	-0.183
117	CCM2	CCM2	chr7	+	45108041	45108178	45109424	45109560	45077851	45078025	45112324	45112382	117	1	266	9	368	250	250	0.0618674680269	0.35870757962	0.004	0.024	-0.02
3855	DDX42	DDX42	chr17	+	61852467	61852538	61864393	61864630	61851548	61851736	61869771	61869922	3855	23	499	14	575	195	250	0.0618233853557	0.35870757962	0.056	0.03	0.026
1674	FAM134A	FAM134A	chr2	+	220045783	220045927	220046090	220046185	220045391	220045476	220046361	220046497	1674	194	242	195	187	250	219	0.0619523099807	0.358721232955	0.413	0.477	-0.064
1905	CCNY	CCNY	chr10	+	35805450	35805551	35814891	35814927	35790428	35790463	35818900	35818958	1905	234	74	430	98	225	160	0.0621173021536	0.358721232955	0.692	0.757	-0.065
2689	AFF1	AFF1	chr4	+	88053422	88053560	88055622	88055846	88052944	88053016	88056731	88062206	2689	33	88	67	111	250	250	0.0620329197037	0.358721232955	0.273	0.376	-0.103
4473	FGFR2	FGFR2	chr10	-	123274630	123274833	123279492	123279683	123263303	123263455	123298105	123298229	4473	18	6	39	34	250	250	0.0620745471296	0.358721232955	0.75	0.534	0.216
1351	ADAM15	ADAM15	chr1	+	155033890	155033965	155034379	155034451	155033238	155033308	155034720	155034845	1351	15	13	33	65	199	196	0.0623637844779	0.359237283396	0.532	0.333	0.199
1700	ADK	ADK	chr10	+	75960521	75960596	75984295	75984349	75936246	75936644	76074424	76074503	1700	76	78	158	232	199	178	0.0623528040948	0.359237283396	0.466	0.379	0.087
5084	ANAPC5	ANAPC5	chr12	-	121747503	121747666	121756079	121756227	121746047	121746494	121756303	121756411	5084	307	392	339	525	250	250	0.0623925395619	0.359237283396	0.439	0.392	0.047
2821	KIF1A	KIF1A	chr2	-	241682345	241682401	241683358	241683477	241680685	241680794	241684843	241684934	2821	95	28	104	51	243	180	0.0627544361643	0.360794586345	0.715	0.602	0.113
5933	PFDN6	PFDN6	chr6	+	33257950	33258021	33258102	33258227	33257551	33257697	33258492	33258711	5933	268	384	489	581	195	249	0.0627874676824	0.360794586345	0.471	0.518	-0.047
2602	ACER3	ACER3	chr11	+	76637600	76637711	76670022	76670075	76571916	76572123	76687332	76687385	2602	38	18	105	25	235	177	0.0628517609342	0.360806445442	0.614	0.76	-0.146
4731	NOB1	NOB1	chr16	-	69783461	69783533	69786143	69786274	69783115	69783241	69788496	69788629	4731	159	123	228	234	250	196	0.0630980369758	0.361763589418	0.503	0.433	0.07
5863	RAB2A	RAB2A	chr8	+	61504416	61504528	61531138	61531207	61497281	61497374	61533232	61536203	5863	445	316	644	381	236	193	0.0631432825959	0.361763589418	0.535	0.58	-0.045
4615	NME1	NME1	chr17	+	49237340	49237442	49238520	49238633	49233011	49233141	49239088	49239450	4615	867	1114	1275	1826	226	237	0.063258947537	0.362068487482	0.449	0.423	0.026
3797	RAI14	RAI14	chr5	+	34821836	34821955	34823060	34824596	34814687	34814774	34826434	34826584	3797	10	522	1	521	243	250	0.0633225119625	0.362074876093	0.019	0.002	0.017
4729	IGF2BP3	IGF2BP3	chr7	-	23381682	23381808	23383336	23383472	23358756	23358873	23385558	23385681	4729	209	155	371	350	250	250	0.0635297949068	0.362545030383	0.574	0.515	0.059
961	AMMECR1L	AMMECR1L	chr2	-	128631401	128631846	128641776	128641886	128627027	128627118	128643383	128643514	961	41	10	51	4	234	250	0.0634782956355	0.362545030383	0.814	0.932	-0.118
419	LTBP3	LTBP3	chr11	-	65310575	65310695	65310897	65311020	65309070	65309199	65313912	65314035	419	162	358	65	197	247	244	0.0639661187626	0.364676063506	0.309	0.246	0.063
2125	CTTN	CTTN	chr11	+	70266505	70266616	70267575	70267686	70265851	70265962	70269045	70269101	2125	809	517	1212	675	235	235	0.0641611471163	0.364712089196	0.61	0.642	-0.032
591	UBAP1	UBAP1	chr9	+	34196333	34196456	34216671	34216787	34179002	34179238	34220905	34220946	591	0	14	4	16	247	240	0.0641398577604	0.364712089196	0.0	0.195	-0.195
705	TARBP1	TARBP1	chr1	-	234528161	234528298	234529107	234529232	234527058	234527491	234529391	234529583	705	70	70	143	96	249	250	0.0640824296072	0.364712089196	0.501	0.599	-0.098
346	ECE1	ECE1	chr1	-	21548239	21548335	21551742	21551933	21543739	21546624	21553651	21553719	346	675	339	954	561	250	220	0.0644602016173	0.365104239913	0.637	0.599	0.038
4091	LTBP4	LTBP4	chr19	+	41128305	41128572	41128854	41128926	41125251	41125398	41129508	41129637	4091	109	148	24	54	250	196	0.0644820182254	0.365104239913	0.366	0.258	0.108
5422	RDM1	RDM1	chr17	-	34249580	34249679	34251607	34251776	34247190	34247276	34252518	34252641	5422	7	0	14	7	250	223	0.0644170537435	0.365104239913	1.0	0.641	0.359
741	APH1A	APH1A	chr1	-	150239755	150239878	150240115	150240189	150239474	150239602	150241097	150241609	741	8	673	27	1107	198	247	0.0643831256101	0.365104239913	0.015	0.03	-0.015
3240	RAD17	RAD17	chr5	+	68667280	68667384	68667860	68668044	68666861	68666998	68669656	68669914	3240	1	61	8	89	228	250	0.0646071426602	0.365455817701	0.018	0.09	-0.072
2486	MELK	MELK	chr9	+	36657237	36657360	36665346	36665578	36651742	36651874	36669306	36669403	2486	133	156	309	469	247	250	0.064754890083	0.36593455429	0.463	0.4	0.063
2265	ZMYND11	ZMYND11	chr10	+	285995	286051	286832	286910	283524	283617	287960	288079	2265	4	89	1	148	180	202	0.0648687463331	0.366221023602	0.048	0.008	0.04
3488	ODF2	ODF2	chr9	+	131222791	131222945	131223220	131223346	131221845	131221936	131231461	131231632	3488	120	76	135	122	250	250	0.065166008959	0.3669370124	0.612	0.525	0.087
4386	CHMP4B	CHMP4B	chr20	+	32438757	32438872	32439882	32440009	32436272	32436450	32441301	32442173	4386	824	1252	1105	1872	239	250	0.0651854299365	0.3669370124	0.408	0.382	0.026
810	TMEM241	TMEM241	chr18	-	20979529	20979611	21001330	21001408	20964953	20965031	21010594	21010641	810	16	24	31	21	202	206	0.0651212384198	0.3669370124	0.405	0.601	-0.196
2461	MTIF2	MTIF2	chr2	-	55479612	55479789	55481176	55481337	55476530	55476670	55481789	55481961	2461	69	100	125	125	250	250	0.0654512341449	0.367498281338	0.408	0.5	-0.092
2971	TARBP2	TARBP2	chr12	+	53898918	53899046	53899432	53899634	53898481	53898599	53899774	53900215	2971	100	124	163	146	250	250	0.0653954144993	0.367498281338	0.446	0.528	-0.082
3249	C15orf52	C15orf52	chr15	-	40627984	40628027	40628774	40628865	40623652	40627901	40628960	40629014	3249	66	15	134	55	215	167	0.0655386724566	0.367498281338	0.774	0.654	0.12
3802	CDC42SE1	CDC42SE1	chr1	-	151027491	151027602	151028152	151028469	151026706	151026797	151031954	151032125	3802	371	407	463	605	250	235	0.0655198887082	0.367498281338	0.461	0.418	0.043
4403	MEG3	MEG3	chr14	+	101297352	101297431	101298848	101298978	101295370	101296086	101302072	101302216	4403	0	16	2	6	203	250	0.0656732929329	0.367897345338	0.0	0.291	-0.291
4029	CD40	CD40	chr20	+	44751764	44751858	44755278	44755340	44751248	44751395	44756776	44756863	4029	136	63	273	176	218	186	0.0658463909068	0.368155616661	0.648	0.57	0.078
710	NUP153	NUP153	chr6	-	17628885	17629770	17632880	17633075	17616757	17616926	17637383	17638001	710	102	7	187	4	250	250	0.0658131995018	0.368155616661	0.936	0.979	-0.043
4445	SENP7	SENP7	chr3	-	101117704	101117899	101136436	101136634	101090851	101090970	101177798	101177896	4445	32	38	32	19	250	250	0.0659308421637	0.36827266172	0.457	0.627	-0.17
1055	KIAA0100	KIAA0100	chr17	-	26963982	26964188	26964853	26965112	26961534	26962627	26965269	26965433	1055	241	283	324	469	250	250	0.0663399892164	0.368551952134	0.46	0.409	0.051
1973	MRPS15	MRPS15	chr1	-	36926864	36926913	36927688	36927764	36923523	36923582	36929406	36929451	1973	277	1	411	9	200	173	0.0661346487315	0.368551952134	0.996	0.975	0.021
2872	PCED1A	PCED1A	chr20	-	2816684	2816960	2818877	2819124	2815960	2816355	2819241	2819392	2872	121	93	92	102	250	250	0.0665215764251	0.368551952134	0.565	0.474	0.091
4149	AASDH	AASDH	chr4	-	57237616	57237809	57244313	57244630	57221347	57221589	57248642	57248763	4149	12	29	6	40	250	250	0.0661800531036	0.368551952134	0.293	0.13	0.163
4708	FKBP7	FKBP7	chr2	-	179334378	179334512	179341788	179341940	179328390	179330658	179343005	179343355	4708	76	112	30	25	250	250	0.0663031976242	0.368551952134	0.404	0.545	-0.141
5153	REXO2	REXO2	chr11	+	114314577	114314655	114316700	114316809	114311377	114311461	114318547	114318601	5153	345	383	534	496	202	233	0.0665342654368	0.368551952134	0.51	0.554	-0.044
5326	ECI2	ECI2	chr6	-	4117541	4117685	4125483	4125604	4115926	4116263	4126368	4126471	5326	268	359	245	405	245	250	0.0664608810684	0.368551952134	0.432	0.382	0.05
5380	ZNF3	ZNF3	chr7	-	99674925	99675056	99677158	99677279	99673164	99673253	99679257	99679387	5380	44	55	30	65	245	250	0.0666105552504	0.368551952134	0.449	0.32	0.129
619	FLOT2	FLOT2	chr17	-	27211242	27211333	27215962	27216044	27210125	27210249	27224543	27224715	619	84	226	90	334	206	215	0.0666164963498	0.368551952134	0.279	0.22	0.059
958	ANKRD26	ANKRD26	chr10	-	27301810	27302039	27303422	27303640	27295845	27295891	27306430	27306721	958	23	15	10	17	250	250	0.0661836795715	0.368551952134	0.605	0.37	0.235
891	RPA1	RPA1	chr17	+	1791968	1792145	1795126	1795234	1787105	1787238	1798302	1798389	891	172	199	372	340	250	232	0.0667249946625	0.36880030415	0.445	0.504	-0.059
5732	MORF4L1	MORF4L1	chr15	+	79172853	79172921	79177308	79177425	79170554	79170601	79178482	79178569	5732	3191	107	4135	107	192	241	0.0668889234855	0.369354265113	0.974	0.98	-0.006
2054	NME6	NME6	chr3	-	48336564	48336725	48338216	48338319	48333806	48336293	48339916	48340013	2054	73	77	147	106	227	250	0.0672293592862	0.370176472119	0.511	0.604	-0.093
4840	LDLR	LDLR	chr19	+	11233849	11234020	11238683	11238761	11231045	11231198	11240188	11240346	4840	934	501	1453	886	250	202	0.0671055712129	0.370176472119	0.601	0.57	0.031
485	HBEGF	HBEGF	chr5	-	139715456	139715612	139722219	139722397	139714242	139714333	139725495	139725669	485	441	404	293	326	250	250	0.067206167037	0.370176472119	0.522	0.473	0.049
787	ZSCAN20	ZSCAN20	chr1	+	33954714	33954791	33955117	33955202	33954064	33954251	33956624	33957302	787	9	12	1	9	201	209	0.0673485425274	0.370480881949	0.438	0.104	0.334
5017	TEX264	TEX264	chr3	+	51708286	51708578	51718428	51718650	51705190	51705304	51733421	51733590	5017	36	264	53	254	250	250	0.0674578431659	0.370730402536	0.12	0.173	-0.053
1791	ST5	ST5	chr11	-	8720759	8720937	8724118	8724267	8720479	8720521	8728631	8728772	1791	109	171	109	123	250	250	0.067605829453	0.371191855273	0.389	0.47	-0.081
3104	TMEM141	TMEM141	chr9	+	139686162	139686229	139686398	139686482	139685776	139685876	139686702	139686810	3104	62	175	82	330	191	208	0.0677996200865	0.371681955835	0.278	0.213	0.065
5045	ACYP1	ACYP1	chr14	-	75528386	75528465	75530172	75530264	75519927	75520362	75530656	75530752	5045	179	18	356	19	216	203	0.0678233027378	0.371681955835	0.903	0.946	-0.043
5697	MARS	MARS	chr12	+	57883206	57883341	57883678	57883754	57883049	57883128	57883989	57884162	5697	300	295	526	427	250	200	0.0679177185907	0.371847905939	0.449	0.496	-0.047
1035	RNPEP	RNPEP	chr1	+	201965274	201965391	201966446	201966682	201958510	201958659	201969029	201969143	1035	360	362	634	536	241	250	0.0680070607315	0.37198579068	0.508	0.551	-0.043
1099	SNF8	SNF8	chr17	-	47009004	47009079	47010566	47010708	47007458	47007974	47013531	47013604	1099	442	225	664	277	250	199	0.0683096753565	0.372829795337	0.61	0.656	-0.046
1382	ABCC1	ABCC1	chr16	+	16110352	16110478	16126965	16127027	16103632	16103758	16130328	16130460	1382	1	42	9	71	250	186	0.0686040544132	0.372829795337	0.017	0.086	-0.069
1951	TFDP1	TFDP1	chr13	+	114265310	114265377	114277494	114277601	114240088	114240164	114285937	114286059	1951	86	252	148	577	191	231	0.0685760279561	0.372829795337	0.292	0.237	0.055
2529	UHRF1BP1	UHRF1BP1	chr6	+	34803932	34804125	34823393	34823480	34803070	34803241	34824015	34824186	2529	19	21	44	23	250	211	0.068718758061	0.372829795337	0.433	0.618	-0.185
3916	DTNB	DTNB	chr2	-	25830104	25830190	25851039	25851253	25803589	25803695	25861882	25861963	3916	20	2	44	0	250	210	0.0685427883929	0.372829795337	0.894	1.0	-0.106
397	GSDMB	GSDMB	chr17	-	38063213	38063240	38065210	38065295	38062363	38062524	38066008	38066177	397	0	5	2	1	209	151	0.0687400916204	0.372829795337	0.0	0.591	-0.591
421	ZMYM5	ZMYM5	chr13	-	20411795	20411961	20425494	20425588	20409616	20409829	20425828	20426330	421	31	27	36	15	218	250	0.0686719126797	0.372829795337	0.568	0.733	-0.165
4989	PIGP	PIGP	chr21	-	38439561	38439680	38441851	38441924	38437663	38438012	38444444	38444610	4989	16	95	9	118	197	243	0.0685095983223	0.372829795337	0.172	0.086	0.086
5889	MUC1	MUC1	chr1	-	155160483	155160539	155160638	155160707	155159930	155160020	155161973	155162101	5889	0	3	7	4	193	180	0.0682355489826	0.372829795337	0.0	0.62	-0.62
3291	POC1B	POC1B	chr12	-	89865944	89866052	89885712	89885892	89865390	89865506	89918896	89918981	3291	23	48	22	87	250	232	0.0688773687163	0.372916107437	0.308	0.19	0.118
5135	LDHA	LDHA	chr11	+	18420977	18421095	18422383	18422557	18418365	18418515	18424386	18424560	5135	4160	3910	8043	7948	242	250	0.0688846640416	0.372916107437	0.524	0.511	0.013
6243	ARMC8	ARMC8	chr3	+	137907242	137907372	137928658	137928735	137906089	137906441	137940767	137940839	6243	13	43	14	102	250	201	0.0689489594985	0.372916107437	0.196	0.099	0.097
1679	PRPF39	PRPF39	chr14	+	45576653	45576819	45577617	45577725	45571731	45571899	45578818	45578983	1679	48	75	67	66	250	232	0.0693458917996	0.372975399494	0.373	0.485	-0.112
2739	PPP2R2B	PPP2R2B	chr5	-	146236061	146236146	146257564	146257758	146080607	146080705	146460621	146460699	2739	18	0	30	5	250	209	0.0692743283813	0.372975399494	1.0	0.834	0.166
3275	RWDD3	RWDD3	chr1	+	95705332	95705465	95709766	95710271	95699710	95699871	95712097	95712213	3275	2	25	6	16	250	250	0.0692988077352	0.372975399494	0.074	0.273	-0.199
3628	MFN2	MFN2	chr1	+	12042026	12042171	12049221	12049400	12040237	12040541	12052611	12052747	3628	52	199	100	269	250	250	0.0691095582339	0.372975399494	0.207	0.271	-0.064
496	NDST1	NDST1	chr5	+	149924873	149925048	149927779	149927950	149919643	149919826	149929239	149929349	496	14	189	8	244	250	250	0.0692983582281	0.372975399494	0.069	0.032	0.037
641	ATF2	ATF2	chr2	-	175976295	175976382	175978721	175978836	175962171	175962321	175979417	175979596	641	125	104	143	84	239	211	0.0690298395023	0.372975399494	0.515	0.6	-0.085
3418	SMARCC1	SMARCC1	chr3	-	47716964	47717078	47718118	47718272	47712147	47712207	47719687	47719801	3418	240	312	453	484	250	238	0.0695648816387	0.37380647242	0.423	0.471	-0.048
4259	ATP6V0D1	ATP6V0D1	chr16	-	67478430	67478609	67487446	67487618	67477001	67477081	67514859	67515089	4259	302	357	443	434	250	250	0.0696850205102	0.374105323072	0.458	0.505	-0.047
134	POT1	POT1	chr7	-	124499010	124499166	124503403	124503694	124493025	124493192	124510964	124511095	134	16	53	43	77	250	250	0.0698872260383	0.374161614691	0.232	0.358	-0.126
165	ADSL	ADSL	chr22	+	40749076	40749121	40750251	40750331	40745835	40746039	40754867	40755039	165	106	263	181	344	169	204	0.0698734455611	0.374161614691	0.327	0.388	-0.061
2528	ZBTB7B	ZBTB7B	chr1	+	154982733	154982873	154986490	154986569	154975318	154975419	154987130	154988290	2528	13	13	29	11	250	203	0.0699536375173	0.374161614691	0.448	0.682	-0.234
3499	INPP5F	INPP5F	chr10	+	121541146	121541283	121551028	121551157	121510587	121510668	121551380	121551548	3499	19	43	45	55	250	250	0.0698959833852	0.374161614691	0.306	0.45	-0.144
1772	FAM49B	FAM49B	chr8	-	130891634	130891717	130915557	130915596	130883620	130883742	130983188	130983241	1772	26	148	30	289	163	207	0.0700225519147	0.374185028573	0.182	0.116	0.066
303	CSGALNACT2	CSGALNACT2	chr10	+	43659313	43659492	43662451	43662546	43655941	43656043	43671398	43671480	303	77	90	63	47	250	219	0.0701841644859	0.374358588491	0.428	0.54	-0.112
835	AKAP10	AKAP10	chr17	-	19827720	19827830	19835117	19835291	19823348	19823431	19839598	19839743	835	32	70	45	58	250	234	0.0701690869017	0.374358588491	0.3	0.421	-0.121
1560	YAP1	YAP1	chr11	+	102080247	102080295	102094352	102094483	102076623	102076805	102098199	102098312	1560	47	633	95	917	172	250	0.0703085219291	0.374677215207	0.097	0.131	-0.034
2352	SRP54	SRP54	chr14	+	35468763	35468855	35470141	35470226	35465882	35465993	35476488	35476593	2352	140	185	237	241	216	209	0.0705072431689	0.374703020984	0.423	0.488	-0.065
3427	LAMA5	LAMA5	chr20	-	60900371	60900602	60901732	60901816	60899496	60899610	60901920	60902022	3427	188	248	290	304	208	250	0.0704610536965	0.374703020984	0.477	0.534	-0.057
5048	YAF2	YAF2	chr12	-	42592937	42593037	42604349	42604421	42555414	42555567	42631400	42631526	5048	1	2	5	0	196	224	0.0704610935052	0.374703020984	0.364	1.0	-0.636
5570	ARID1B	ARID1B	chr6	+	157454161	157454341	157469757	157470085	157431605	157431695	157488173	157488319	5570	79	84	111	80	250	250	0.0707590163562	0.375696682082	0.485	0.581	-0.096
1403	SRFBP1	SRFBP1	chr5	+	121330293	121330365	121354954	121355036	121311009	121311082	121355782	121356497	1403	27	46	36	33	196	206	0.0708794514406	0.375868429766	0.382	0.534	-0.152
3466	RALY	RALY	chr20	+	32661624	32661672	32663679	32663846	32661368	32661441	32664507	32664621	3466	176	1053	285	1413	172	250	0.0709858452214	0.375868429766	0.195	0.227	-0.032
4380	CLDN16	CLDN16	chr3	+	190120125	190120228	190122550	190122715	190105660	190106232	190126102	190126294	4380	226	187	661	671	227	250	0.070931087266	0.375868429766	0.571	0.52	0.051
1781	USMG5	USMG5	chr10	-	105153955	105154151	105155502	105155789	105152127	105152223	105156165	105156270	1781	149	15	195	9	250	250	0.0710613340963	0.375924831287	0.909	0.956	-0.047
3386	PAPD4	PAPD4	chr5	+	78944884	78945013	78952780	78952824	78944439	78944516	78964714	78964851	3386	102	61	157	63	250	168	0.0711848555691	0.376234997803	0.529	0.626	-0.097
4638	MFSD1	MFSD1	chr3	+	158539385	158539442	158539772	158539929	158538003	158538115	158541216	158541314	4638	51	215	59	168	181	250	0.0715985423023	0.378076819917	0.247	0.327	-0.08
309	ZCCHC17	ZCCHC17	chr1	+	31782890	31783011	31791955	31792013	31769828	31770060	31810021	31810122	309	21	118	17	179	245	182	0.071693927518	0.37823602525	0.117	0.066	0.051
1708	TBC1D1	TBC1D1	chr4	+	38119653	38119813	38126731	38126752	38117330	38117575	38134704	38134878	1708	205	71	312	77	250	145	0.0723314641256	0.379207083311	0.626	0.702	-0.076
2032	ADRM1	ADRM1	chr20	+	60878623	60878837	60879516	60879633	60877951	60878101	60881252	60881376	2032	90	575	99	838	250	241	0.0722651673996	0.379207083311	0.131	0.102	0.029
2300	PLEKHM1	PLEKHM1	chr17	-	43555265	43555513	43559802	43559891	43552465	43553092	43568017	43568146	2300	19	62	10	70	213	250	0.0720668001118	0.379207083311	0.265	0.144	0.121
5296	NAT1	NAT1	chr8	+	18068701	18068851	18069899	18070283	18067611	18067689	18076919	18076998	5296	0	9	4	10	250	250	0.0723358113387	0.379207083311	0.0	0.286	-0.286
5361	NUP35	NUP35	chr2	+	184016235	184016377	184022171	184022241	183998293	183998351	184023010	184023139	5361	66	48	166	79	250	194	0.0720554174193	0.379207083311	0.516	0.62	-0.104
5724	TSC22D2	TSC22D2	chr3	+	150140835	150140907	150155984	150156141	150126121	150129095	150174862	150174914	5724	40	18	35	31	196	250	0.0721069852657	0.379207083311	0.739	0.59	0.149
6039	ZBTB8OS	ZBTB8OS	chr1	-	33099245	33099328	33100368	33100393	33097427	33097480	33116033	33116191	6039	13	104	28	118	149	207	0.0722062170416	0.379207083311	0.148	0.248	-0.1
5368	WDSUB1	WDSUB1	chr2	-	160128212	160128306	160132056	160132149	160112706	160112886	160136271	160136456	5368	16	2	34	0	217	218	0.0724533238735	0.379480010676	0.889	1.0	-0.111
167	U2AF1	U2AF1	chr21	-	44520562	44520629	44521475	44521542	44515803	44515853	44524424	44524512	167	304	953	428	1566	191	191	0.0725482359525	0.379623046096	0.242	0.215	0.027
4165	FNDC3B	FNDC3B	chr3	+	171969049	171969331	172003715	172003774	171965322	171965566	172013152	172013304	4165	151	81	174	129	250	183	0.0726115829804	0.379623046096	0.577	0.497	0.08
57	TMX2	TMX2	chr11	+	57505307	57505498	57505825	57505902	57505079	57505140	57506135	57506242	57	16	210	12	319	250	201	0.0726977868005	0.379731322405	0.058	0.029	0.029
1530	CDC123	CDC123	chr10	+	12252288	12252321	12257738	12257834	12251965	12252023	12259359	12259466	1530	112	356	245	615	157	220	0.0728805231066	0.380191289195	0.306	0.358	-0.052
4558	PAPOLA	PAPOLA	chr14	+	97026985	97027048	97029155	97029230	97022511	97022750	97031291	97033453	4558	174	177	326	260	187	199	0.0729169909598	0.380191289195	0.511	0.572	-0.061
1408	RPAIN	RPAIN	chr17	+	5329290	5329402	5329555	5329619	5326088	5326149	5331390	5331531	1408	139	92	129	119	236	188	0.0732344114197	0.381144474948	0.546	0.463	0.083
2074	SSH1	SSH1	chr12	-	109186061	109186605	109192775	109192976	109176465	109183020	109194555	109194702	2074	49	95	48	58	250	250	0.0732090582082	0.381144474948	0.34	0.453	-0.113
2396	ACLY	ACLY	chr17	-	40049285	40049427	40054883	40055038	40048531	40048700	40057948	40058066	2396	816	637	1047	926	250	250	0.0733560048745	0.381144474948	0.562	0.531	0.031
4098	RPL10	RPL10	chrX	+	153627827	153627935	153628143	153628282	153627678	153627737	153628804	153628967	4098	12414	9907	15465	11942	232	250	0.0733627516457	0.381144474948	0.575	0.583	-0.008
3300	KIAA2026	KIAA2026	chr9	-	5944870	5944960	5954015	5954095	5929043	5929159	5968018	5969436	3300	22	5	12	9	204	214	0.0737958674348	0.383051422907	0.822	0.583	0.239
4955	RABEPK	RABEPK	chr9	+	127969842	127970000	127982817	127982979	127965286	127965345	127990188	127990338	4955	107	123	141	117	250	250	0.0739135081845	0.383318891282	0.465	0.547	-0.082
3448	MCUR1	MCUR1	chr6	-	13794125	13794179	13799064	13799136	13792109	13792224	13800572	13800614	3448	155	62	245	68	196	178	0.0740911818979	0.383896937126	0.694	0.766	-0.072
177	EIF3J	EIF3J	chr15	+	44846750	44846865	44849686	44849848	44843628	44843720	44852446	44852520	177	458	330	636	541	239	250	0.0746311269513	0.384394356162	0.592	0.552	0.04
2348	RAB34	RAB34	chr17	-	27043010	27043076	27044230	27044443	27042817	27042919	27045139	27045286	2348	43	437	36	557	250	190	0.0746512668228	0.384394356162	0.07	0.047	0.023
351	MEIS3	MEIS3	chr19	-	47909716	47909783	47910144	47910228	47906374	47906810	47910335	47910394	351	81	31	7	0	208	191	0.0745730228519	0.384394356162	0.706	1.0	-0.294
5050	LTBP1	LTBP1	chr2	+	33567904	33568030	33572433	33572577	33540210	33540336	33585663	33585846	5050	136	189	28	61	250	250	0.0746214075218	0.384394356162	0.418	0.315	0.103
5447	SLC35F5	SLC35F5	chr2	-	114503853	114503916	114508001	114508145	114501289	114501371	114512741	114512883	5447	267	174	533	279	250	187	0.0745606646306	0.384394356162	0.534	0.588	-0.054
5508	NIPA2	NIPA2	chr15	-	23021197	23021429	23027800	23027922	23014437	23014528	23033277	23033413	5508	35	30	29	46	246	250	0.0745775515319	0.384394356162	0.542	0.39	0.152
911	PDPK1	PDPK1	chr16	+	2645793	2645851	2647123	2647276	2636676	2636894	2647651	2653191	911	23	83	48	103	182	250	0.074514031669	0.384394356162	0.276	0.39	-0.114
2247	TSPAN4	TSPAN4	chr11	+	864436	864511	865512	865614	862549	862741	865693	865825	2247	212	224	244	324	199	226	0.0748213972655	0.384587288427	0.518	0.461	0.057
3445	RAD51D	RAD51D	chr17	-	33434384	33434466	33445519	33445638	33433404	33433500	33446129	33446191	3445	23	12	12	16	243	206	0.0748001634443	0.384587288427	0.619	0.389	0.23
6023	GSN	GSN	chr9	+	124044716	124044828	124062342	124062404	124043747	124043840	124064240	124064445	6023	8	36	13	23	236	186	0.0749381778993	0.384846373304	0.149	0.308	-0.159
2900	ACTR5	ACTR5	chr20	+	37378652	37378882	37380773	37380943	37377096	37377496	37383599	37383817	2900	21	20	17	35	250	250	0.0751004016558	0.38533816708	0.512	0.327	0.185
1020	RPS6KB1	RPS6KB1	chr17	+	58011794	58011885	58012553	58012661	58011530	58011621	58013575	58013638	1020	71	83	129	104	215	232	0.0755340506484	0.386537004112	0.48	0.572	-0.092
224	MORF4L2	MORF4L2	chrX	-	102933426	102933579	102939608	102939657	102930425	102931979	102940098	102940188	224	164	1427	240	1725	173	250	0.0754881306452	0.386537004112	0.142	0.167	-0.025
3856	EIF3A	EIF3A	chr10	-	120820735	120820840	120824910	120825082	120820257	120820356	120828957	120829166	3856	512	495	773	645	250	229	0.0754131260923	0.386537004112	0.487	0.523	-0.036
1782	SNAP29	SNAP29	chr22	+	21235336	21235422	21237758	21237857	21224624	21224821	21241966	21245501	1782	133	182	142	256	210	223	0.0758307309781	0.387159092561	0.437	0.371	0.066
1941	LSR	LSR	chr19	+	35757261	35757435	35757581	35757641	35753448	35753595	35757738	35757870	1941	367	180	632	378	250	184	0.0758887750575	0.387159092561	0.6	0.552	0.048
2017	PDZD2	PDZD2	chr5	+	32000244	32000377	32010435	32010588	31995681	31995824	32037336	32037448	2017	12	22	23	18	250	250	0.0759720845574	0.387159092561	0.353	0.561	-0.208
2410	SGIP1	SGIP1	chr1	+	67155872	67155999	67161116	67161176	67154830	67154958	67184976	67185088	2410	54	17	29	3	250	184	0.076056261888	0.387159092561	0.7	0.877	-0.177
2991	SNHG15	SNHG15	chr7	-	45023955	45024025	45025619	45025696	45023420	45023645	45026123	45026259	2991	57	81	90	85	201	194	0.0758682617142	0.387159092561	0.404	0.505	-0.101
4601	FAM168A	FAM168A	chr11	-	73122438	73122581	73130918	73131044	73120531	73120706	73141734	73141815	4601	74	92	59	47	250	250	0.0760258473733	0.387159092561	0.446	0.557	-0.111
1222	ZFYVE27	ZFYVE27	chr10	+	99504485	99504672	99508025	99508121	99498233	99498431	99510087	99510227	1222	7	14	4	1	250	220	0.0763173889099	0.388147562193	0.306	0.779	-0.473
1134	BTBD7	BTBD7	chr14	-	93730130	93730339	93760203	93761283	93727947	93728023	93762315	93762503	1134	77	92	197	169	250	250	0.0765599988913	0.388359469442	0.456	0.538	-0.082
4200	PTPN2	PTPN2	chr18	-	12825808	12825943	12830941	12831040	12819212	12819281	12836789	12836890	4200	89	11	122	6	223	250	0.0765264564376	0.388359469442	0.901	0.958	-0.057
650	EIF4G2	EIF4G2	chr11	-	10825026	10825137	10825445	10825597	10824757	10824841	10825683	10825750	650	2709	2195	4007	3037	250	235	0.0765388267471	0.388359469442	0.537	0.554	-0.017
588	UBAP1	UBAP1	chr9	+	34220905	34220946	34234213	34234338	34179002	34179238	34241182	34242106	588	48	241	37	282	165	249	0.0767901465191	0.389186424404	0.231	0.165	0.066
1557	YAP1	YAP1	chr11	+	102080247	102080295	102094352	102094483	102076623	102076817	102098199	102098312	1557	17	501	45	803	172	250	0.0770975830349	0.390403306931	0.047	0.075	-0.028
4278	NUCKS1	NUCKS1	chr1	-	205696827	205696933	205698699	205698749	205693053	205693109	205719084	205719372	4278	9	1073	4	1612	174	230	0.0773661813166	0.391421570047	0.011	0.003	0.008
4891	USP8	USP8	chr15	+	50773677	50774262	50776471	50776558	50769472	50769696	50781997	50782078	4891	139	42	148	67	250	211	0.0777085125361	0.392810772175	0.736	0.651	0.085
2691	PAK1	PAK1	chr11	-	77036372	77036421	77043774	77043912	77033059	77034405	77047130	77047327	2691	294	5	309	13	250	173	0.0778113535221	0.392988003241	0.976	0.943	0.033
108	NUP50	NUP50	chr22	+	45574118	45574781	45577166	45577248	45571774	45571961	45579282	45579401	108	87	117	175	172	250	206	0.0780145256679	0.393418789942	0.38	0.456	-0.076
1257	GXYLT2	GXYLT2	chr3	+	72971354	72971486	73004248	73004500	72957517	72957710	73006379	73006503	1257	39	21	2	5	250	250	0.078252015771	0.393418789942	0.65	0.286	0.364
1344	CES2	CES2	chr16	+	66971939	66972144	66973119	66973261	66968346	66969614	66974124	66974258	1344	36	59	18	54	250	250	0.0783364146766	0.393418789942	0.379	0.25	0.129
2058	EPCAM	EPCAM	chr2	+	47600946	47601187	47602372	47602438	47600601	47600709	47604152	47604216	2058	1178	407	3750	1151	250	190	0.0783506082054	0.393418789942	0.687	0.712	-0.025
2182	TANC1	TANC1	chr2	+	160006880	160007067	160019793	160020057	159992704	159992809	160025760	160025862	2182	3	110	8	91	250	250	0.0783716285587	0.393418789942	0.027	0.081	-0.054
2231	FAM120B	FAM120B	chr6	+	170667313	170667406	170697374	170697581	170657238	170657411	170700100	170700209	2231	47	54	44	82	217	250	0.0780644738985	0.393418789942	0.501	0.382	0.119
2309	HERPUD2	HERPUD2	chr7	-	35709824	35709938	35712810	35712888	35707043	35707198	35733793	35734237	2309	50	117	94	151	202	238	0.0782718488753	0.393418789942	0.335	0.423	-0.088
1898	C3orf18	C3orf18	chr3	-	50602896	50603292	50603436	50603525	50599152	50599178	50604893	50605223	1898	4	9	0	8	213	250	0.078524246785	0.393503528833	0.343	0.0	0.343
284	THEMIS2	THEMIS2	chr1	+	28203098	28203239	28206154	28206565	28199053	28199176	28211805	28211962	284	47	8	97	6	250	250	0.0784616101251	0.393503528833	0.855	0.942	-0.087
3436	ACTR1A	ACTR1A	chr10	-	104245365	104245490	104247906	104248032	104243916	104244133	104248819	104248895	3436	689	789	886	896	250	249	0.0786635457468	0.393861172919	0.465	0.496	-0.031
4780	ABCD4	ABCD4	chr14	-	74761850	74761901	74762556	74762682	74759856	74759951	74763035	74763152	4780	157	41	150	59	250	175	0.0788995229234	0.394361580957	0.728	0.64	0.088
5654	ZNF268	ZNF268	chr12	+	133764457	133764658	133768493	133768589	133758531	133758616	133778729	133783697	5654	19	16	31	11	250	220	0.0788490983017	0.394361580957	0.511	0.713	-0.202
5622	DMKN	DMKN	chr19	-	35998359	35998413	36000812	36000863	35996840	35996888	36001085	36001154	5622	398	2	943	18	175	178	0.0790445808679	0.394746322026	0.995	0.982	0.013
1347	SLC35B2	SLC35B2	chr6	-	44224078	44224233	44224421	44224615	44221837	44223381	44225136	44225308	1347	103	284	126	455	250	250	0.0793908377996	0.395758469612	0.266	0.217	0.049
1489	CCAR1	CCAR1	chr10	+	70497601	70497646	70502132	70502326	70496632	70496805	70506917	70507032	1489	58	126	72	226	169	250	0.0798308025802	0.395758469612	0.405	0.32	0.085
1707	TBC1D1	TBC1D1	chr4	+	38119653	38119813	38126582	38126752	38117330	38117575	38134704	38134878	1707	205	308	312	381	250	250	0.079783107426	0.395758469612	0.4	0.45	-0.05
2165	EBPL	EBPL	chr13	-	50237192	50237331	50243912	50243982	50234811	50235344	50265389	50265623	2165	17	158	11	206	194	250	0.0795505637144	0.395758469612	0.122	0.064	0.058
2589	SEC24A	SEC24A	chr5	+	134044402	134044578	134050713	134050851	134041016	134041127	134053758	134053863	2589	91	117	139	129	250	250	0.0797824579471	0.395758469612	0.437	0.519	-0.082
3470	SEH1L	SEH1L	chr18	+	12951853	12951904	12955461	12955608	12947982	12948231	12963158	12963370	3470	49	112	65	220	175	250	0.0797008233797	0.395758469612	0.385	0.297	0.088
3810	NARS2	NARS2	chr11	-	78204108	78204241	78239887	78239982	78189630	78189729	78270584	78270665	3810	34	43	62	128	219	250	0.0796507192856	0.395758469612	0.474	0.356	0.118
3844	SRM	SRM	chr1	-	11115018	11115141	11115837	11115983	11114648	11114942	11116067	11116151	3844	405	275	745	425	250	247	0.0798038527485	0.395758469612	0.593	0.634	-0.041
5776	MRPL55	MRPL55	chr1	-	228295935	228296019	228296655	228296722	228295368	228295570	228296961	228297013	5776	0	46	2	23	191	208	0.0798615745853	0.395758469612	0.0	0.087	-0.087
1914	TBC1D9	TBC1D9	chr4	-	141578250	141578380	141578680	141578966	141560483	141560582	141580741	141580859	1914	128	111	105	126	250	250	0.0800627851914	0.396078522645	0.536	0.455	0.081
5465	PGM3	PGM3	chr6	-	83885680	83885779	83888391	83888475	83884092	83884206	83889528	83889686	5465	120	114	130	168	208	223	0.080054663059	0.396078522645	0.53	0.453	0.077
4779	ABCD4	ABCD4	chr14	-	74766250	74766378	74766852	74766971	74763035	74763152	74769577	74769767	4779	39	10	23	14	243	250	0.0802538800102	0.39668541884	0.8	0.628	0.172
1701	ZNF778	ZNF778	chr16	+	89288499	89288591	89289564	89289691	89287404	89287560	89291126	89291210	1701	12	3	13	12	216	250	0.0805335050558	0.396914369652	0.822	0.556	0.266
2105	EI24	EI24	chr11	+	125451106	125451218	125452241	125452315	125448844	125448964	125453415	125454584	2105	6	77	3	133	236	198	0.0806425231214	0.396914369652	0.061	0.019	0.042
2945	YBX1	YBX1	chr1	+	43161869	43161959	43162312	43162615	43159160	43159194	43162850	43162933	2945	2756	5537	4162	7929	214	250	0.0803802408159	0.396914369652	0.368	0.38	-0.012
3992	ARPC2	ARPC2	chr2	+	219093460	219093573	219103386	219103573	219090642	219090677	219104113	219104207	3992	1511	2522	2001	3601	237	250	0.0807782499912	0.396914369652	0.387	0.37	0.017
4405	MEG3	MEG3	chr14	+	101297352	101297431	101302072	101302216	101295370	101296086	101302503	101302637	4405	3	105	2	10	203	250	0.0804965968168	0.396914369652	0.034	0.198	-0.164
5223	PLEKHA5	PLEKHA5	chr12	+	19444577	19444631	19472954	19472990	19440406	19440490	19473495	19473558	5223	2	7	2	0	178	160	0.0807793991357	0.396914369652	0.204	1.0	-0.796
5227	PLEKHA5	PLEKHA5	chr12	+	19443610	19443730	19444577	19444631	19440406	19440490	19473495	19473558	5227	0	2	7	2	244	178	0.0805974361413	0.396914369652	0.0	0.719	-0.719
1463	BTC	BTC	chr4	-	75675782	75675929	75681068	75681186	75673249	75673359	75695267	75695366	1463	13	3	28	21	242	250	0.081349406688	0.397887054595	0.817	0.579	0.238
3828	BNIP2	BNIP2	chr15	-	59961474	59961561	59963381	59963513	59961090	59961189	59964835	59964938	3828	174	142	254	159	250	211	0.0813891077526	0.397887054595	0.508	0.574	-0.066
4020	DLG1	DLG1	chr3	-	196876613	196876667	196921295	196921460	196869588	196869639	197009549	197009716	4020	237	83	303	141	250	178	0.0812545358994	0.397887054595	0.67	0.605	0.065
4025	CDKN2B-AS1	CDKN2B-AS1	chr9	+	22056250	22056386	22097256	22097363	22049104	22049227	22112318	22112394	4025	2	3	4	0	250	231	0.0812559458539	0.397887054595	0.381	1.0	-0.619
5192	ATG12	ATG12	chr5	-	115176193	115176309	115176514	115176631	115173324	115173461	115177086	115177548	5192	4	13	10	9	241	240	0.0812543637486	0.397887054595	0.235	0.525	-0.29
5754	CENPN	CENPN	chr16	+	81051362	81051439	81053704	81053881	81047740	81047786	81056359	81056487	5754	0	77	4	100	201	250	0.0811297602473	0.397887054595	0.0	0.047	-0.047
2179	CHKB-CPT1B	CHKB-CPT1B	chr22	-	51020177	51020291	51020677	51020786	51018993	51019089	51020986	51021428	2179	25	2	21	7	233	238	0.0815564550112	0.398369272245	0.927	0.754	0.173
1512	ABI1	ABI1	chr10	-	27044583	27044670	27047990	27048164	27040526	27040712	27054146	27054247	1512	141	138	293	221	250	211	0.0818850954852	0.399124040174	0.463	0.528	-0.065
2129	MACF1	MACF1	chr1	+	39893126	39893286	39893632	39893959	39889699	39889866	39894913	39894998	2129	323	310	478	382	250	250	0.0821302664583	0.399124040174	0.51	0.556	-0.046
2244	TSPAN4	TSPAN4	chr11	+	850287	850367	862549	862741	847200	847300	864436	864511	2244	104	383	157	450	204	250	0.0821928430437	0.399124040174	0.25	0.3	-0.05
2828	CD55	CD55	chr1	+	207513735	207513853	207523482	207523567	207512741	207512762	207532890	207534311	2828	56	0	6	1	242	209	0.0820389265258	0.399124040174	1.0	0.838	0.162
3279	RWDD3	RWDD3	chr1	+	95705332	95705465	95709766	95710207	95699710	95699871	95712311	95712781	3279	1	19	5	15	250	250	0.0821321240462	0.399124040174	0.05	0.25	-0.2
562	RIMS2	RIMS2	chr8	+	104922361	104922429	104922548	104922757	104897525	104898451	104924280	104924400	562	3	2	1	8	192	250	0.082091042043	0.399124040174	0.661	0.14	0.521
933	MTMR10	MTMR10	chr15	-	31269021	31269158	31282979	31283040	31267133	31267206	31283649	31283807	933	36	71	43	136	185	250	0.0821744907789	0.399124040174	0.407	0.299	0.108
4372	PTGES3L	PTGES3L	chr17	-	41123623	41123713	41131186	41131285	41122305	41122359	41131394	41131461	4372	18	11	5	0	223	214	0.08238631124	0.399665129255	0.611	1.0	-0.389
5878	MCM10	MCM10	chr10	+	13243420	13243534	13246218	13246364	13240688	13240807	13251090	13251133	5878	29	70	107	167	238	250	0.0824421342857	0.399665129255	0.303	0.402	-0.099
1431	POLL	POLL	chr10	-	103344358	103344676	103345618	103345913	103342519	103342648	103347002	103347163	1431	50	8	34	13	250	250	0.0826170244309	0.400178368964	0.862	0.723	0.139
4186	PQLC2	PQLC2	chr1	+	19639222	19639383	19644093	19644335	19638739	19638852	19651126	19651256	4186	11	77	10	157	250	250	0.0828090010327	0.400773445733	0.125	0.06	0.065
1875	PTPN3	PTPN3	chr9	-	112219452	112219495	112219571	112219679	112211090	112211135	112225576	112225731	1875	141	10	264	8	232	167	0.0830780952458	0.401071437332	0.91	0.96	-0.05
2572	FN1	FN1	chr2	-	216232585	216232750	216235016	216235155	216230227	216230353	216236631	216237098	2572	19843	24572	5931	7091	250	250	0.0829461254457	0.401071437332	0.447	0.455	-0.008
2858	GCOM1	GCOM1	chr15	+	57967165	57967266	58004181	58004386	57953647	57953731	58006733	58009755	2858	1	150	6	171	225	250	0.0830565969086	0.401071437332	0.007	0.038	-0.031
384	GRAMD3	GRAMD3	chr5	+	125801985	125802028	125805368	125805480	125801117	125801237	125807929	125807996	384	8	183	5	310	167	236	0.0834166719909	0.402370935277	0.058	0.022	0.036
2948	ACSL3	ACSL3	chr2	+	223791734	223791907	223793579	223793654	223789173	223789313	223795338	223795530	2948	319	311	565	462	250	199	0.0838306904407	0.403383865668	0.449	0.493	-0.044
3262	ERLIN1	ERLIN1	chr10	-	101923760	101923852	101927104	101927163	101915901	101915991	101933964	101934038	3262	31	94	85	169	183	216	0.0838353842929	0.403383865668	0.28	0.373	-0.093
6190	ACAD10	ACAD10	chr12	+	112159474	112159543	112165765	112165947	112153624	112153766	112167609	112167760	6190	26	24	15	29	193	250	0.083813350283	0.403383865668	0.584	0.401	0.183
2777	GFM1	GFM1	chr3	+	158407951	158408112	158408927	158408981	158402312	158402457	158409124	158410360	2777	96	66	216	105	250	178	0.0841486819158	0.403885809394	0.509	0.594	-0.085
2983	HCFC1R1	HCFC1R1	chr16	-	3073474	3073531	3073847	3073969	3073233	3073362	3074181	3074287	2983	19	72	13	97	246	181	0.0840171149742	0.403885809394	0.163	0.09	0.073
4345	GBF1	GBF1	chr10	+	104119023	104119192	104119940	104120152	104118262	104118486	104120778	104120877	4345	21	150	16	209	250	250	0.0841185017424	0.403885809394	0.123	0.071	0.052
3017	VPS29	VPS29	chr12	-	110937339	110937351	110939221	110939364	110933816	110934008	110939853	110939945	3017	0	88	2	22	250	136	0.084335479661	0.404113314938	0.0	0.047	-0.047
981	DGCR2	DGCR2	chr22	-	19052360	19052571	19055612	19055738	19050714	19050791	19076880	19077003	981	120	148	179	289	250	250	0.0842783247359	0.404113314938	0.448	0.382	0.066
442	UBE2G1	UBE2G1	chr17	-	4186092	4186216	4192524	4192703	4172511	4175811	4200011	4200109	442	283	252	336	365	250	248	0.0845196200201	0.404336945111	0.527	0.477	0.05
5226	PLEKHA5	PLEKHA5	chr12	+	19467747	19467828	19472954	19472990	19440406	19440490	19473495	19473558	5226	0	7	1	0	205	160	0.0845216242626	0.404336945111	0.0	1.0	-1.0
4982	ZNF345	ZNF345	chr19	+	37345351	37345496	37353818	37353913	37342731	37342806	37367686	37370477	4982	5	3	0	3	250	219	0.08475072673	0.405098692152	0.593	0.0	0.593
4471	RNF145	RNF145	chr5	-	158603639	158603875	158608967	158609059	158600990	158601166	158621723	158621832	4471	186	199	286	382	216	250	0.0852610614357	0.4072023346	0.52	0.464	0.056
1370	PECR	PECR	chr2	-	216923617	216923699	216931107	216931241	216916171	216916268	216946340	216946539	1370	70	36	147	114	250	206	0.0858573458623	0.407387471058	0.616	0.515	0.101
2172	SHKBP1	SHKBP1	chr19	+	41092679	41092850	41094529	41094685	41089506	41089623	41094987	41095084	2172	269	351	374	405	250	250	0.085595464114	0.407387471058	0.434	0.48	-0.046
2185	SLC12A8	SLC12A8	chr3	-	124854512	124854626	124896586	124896818	124839442	124839530	124906080	124906272	2185	29	20	52	65	250	238	0.0856281073497	0.407387471058	0.58	0.432	0.148
3528	GSTT1	GSTT1	chr22	-	24376821	24376998	24379360	24379511	24376132	24376617	24384119	24384311	3528	31	86	57	100	250	250	0.0857106432451	0.407387471058	0.265	0.363	-0.098
3915	DTNB	DTNB	chr2	-	25830104	25830190	25851039	25851253	25818954	25819109	25861882	25861963	3915	20	20	43	21	250	210	0.0859601260633	0.407387471058	0.457	0.632	-0.175
4069	NR2F2-AS1	NR2F2-AS1	chr15	-	96828554	96828688	96831892	96831984	96814931	96815027	96833858	96834012	4069	2	12	0	23	216	250	0.0857658268361	0.407387471058	0.162	0.0	0.162
4562	MAGT1	MAGT1	chrX	-	77109397	77109461	77110997	77111087	77096742	77096817	77112229	77112370	4562	85	115	106	198	214	188	0.0858425906045	0.407387471058	0.394	0.32	0.074
5318	ABHD12	ABHD12	chr20	-	25297683	25297714	25300834	25300954	25290081	25290211	25303960	25304066	5318	265	0	372	6	244	155	0.0858853084169	0.407387471058	1.0	0.975	0.025
5432	CD46	CD46	chr1	+	207943665	207943707	207956636	207956675	207940357	207940540	207958415	207958451	5432	24	371	29	736	166	163	0.0855545160193	0.407387471058	0.06	0.037	0.023
96	SLC35C2	SLC35C2	chr20	-	44986261	44986412	44987025	44987402	44985212	44985276	44993009	44993097	96	39	136	60	139	250	250	0.0860024602579	0.407387471058	0.223	0.302	-0.079
1500	MYO3A	MYO3A	chr10	+	26462591	26463486	26482133	26482240	26459344	26459468	26490193	26490234	1500	12	4	5	7	250	231	0.086681739543	0.408496352978	0.735	0.398	0.337
180	FBXO18	FBXO18	chr10	+	5932981	5933079	5944982	5945138	5932165	5932309	5947999	5948595	180	0	99	4	117	222	250	0.0866865401211	0.408496352978	0.0	0.037	-0.037
2702	ST13	ST13	chr22	-	41226843	41226960	41228572	41228675	41225629	41225678	41231563	41231674	2702	909	1007	1200	1474	227	241	0.0867503646599	0.408496352978	0.489	0.464	0.025
2875	MBD3	MBD3	chr19	-	1581090	1581268	1582620	1582711	1578333	1578537	1584538	1584676	2875	104	233	178	308	215	250	0.0868001909054	0.408496352978	0.342	0.402	-0.06
2944	MAPK9	MAPK9	chr5	-	179674438	179674510	179674854	179674926	179669572	179669755	179675972	179676138	2944	8	207	6	400	196	196	0.0863808429933	0.408496352978	0.037	0.015	0.022
4238	MFN1	MFN1	chr3	+	179076627	179076790	179080145	179080270	179069687	179069823	179082084	179082193	4238	150	137	174	208	250	249	0.0864248050543	0.408496352978	0.522	0.455	0.067
5172	NRP1	NRP1	chr10	-	33552573	33552801	33559602	33559784	33545243	33545399	33619635	33619810	5172	306	449	325	398	250	250	0.0867559311739	0.408496352978	0.405	0.45	-0.045
533	CTSB	CTSB	chr8	-	11718869	11718988	11721884	11721972	11710837	11710988	11725509	11725646	533	216	2	97	4	212	243	0.0866969929075	0.408496352978	0.992	0.965	0.027
248	ILF3	ILF3	chr19	+	10798021	10798384	10799225	10799354	10794592	10794646	10799854	10803095	248	117	350	179	677	250	250	0.0868871229681	0.408505751124	0.251	0.209	0.042
2746	NPC1	NPC1	chr18	-	21131590	21131691	21134721	21134948	21124923	21125113	21136206	21136577	2746	381	9	548	5	250	225	0.0869730935564	0.408505751124	0.974	0.99	-0.016
4451	PLEKHN1	PLEKHN1	chr1	+	908240	908390	908879	909020	907667	907804	909212	909431	4451	24	35	36	93	250	250	0.0870135568538	0.408505751124	0.407	0.279	0.128
3760	DPP8	DPP8	chr15	-	65744297	65744440	65746600	65746753	65743336	65743448	65748562	65748709	3760	45	72	51	126	250	250	0.0871261595537	0.408703457194	0.385	0.288	0.097
1171	METTL6	METTL6	chr3	-	15457278	15457449	15466461	15466596	15455527	15455669	15467793	15468142	1171	53	33	48	50	250	250	0.087218103227	0.40880401173	0.616	0.49	0.126
2414	NTPCR	NTPCR	chr1	+	233092092	233092189	233105654	233105864	233086369	233086490	233113908	233114219	2414	29	197	22	249	221	250	0.0874617497117	0.409119237333	0.143	0.091	0.052
2700	NAPB	NAPB	chr20	-	23375775	23375822	23377708	23377825	23375558	23375636	23383629	23383709	2700	14	9	6	12	241	171	0.0874970428238	0.409119237333	0.525	0.262	0.263
43	SIRT5	SIRT5	chr6	+	13597194	13597248	13599263	13599387	13595708	13595796	13601065	13601181	43	22	39	40	39	178	248	0.0873934575681	0.409119237333	0.44	0.588	-0.148
100	DENND4C	DENND4C	chr9	+	19361843	19361961	19369834	19369985	19360241	19360487	19371753	19371818	100	75	94	100	87	242	250	0.0876788673402	0.40930923739	0.452	0.543	-0.091
5384	MCFD2	MCFD2	chr2	-	47134948	47135108	47136161	47136316	47129008	47132733	47142861	47143007	5384	167	346	193	497	250	250	0.0876428501959	0.40930923739	0.326	0.28	0.046
2141	TUBGCP6	TUBGCP6	chr22	-	50667832	50668006	50671744	50671955	50666335	50666457	50678632	50678796	2141	36	52	60	53	250	250	0.0878552122766	0.409473087444	0.409	0.531	-0.122
841	ZFR	ZFR	chr5	-	32380180	32380278	32385613	32385755	32379220	32379316	32387654	32387805	841	322	164	320	204	250	222	0.0878318418278	0.409473087444	0.636	0.582	0.054
1189	PPP1R1A	PPP1R1A	chr12	-	54975759	54975915	54976515	54976579	54974727	54974834	54976994	54977032	1189	112	125	23	42	188	250	0.0880687172963	0.410055372318	0.544	0.421	0.123
2407	SGIP1	SGIP1	chr1	+	67160121	67160187	67161116	67161176	67155872	67155999	67184976	67185088	2407	12	24	9	6	190	184	0.0881215926023	0.410055372318	0.326	0.592	-0.266
3910	BRPF3	BRPF3	chr6	+	36193043	36193141	36196678	36196833	36189944	36190042	36198202	36200567	3910	55	76	43	92	222	250	0.0883660706309	0.410763397272	0.449	0.345	0.104
5099	SECISBP2L	SECISBP2L	chr15	-	49301412	49301575	49303927	49304060	49293073	49293294	49304844	49305014	5099	83	102	137	121	250	250	0.0884154397716	0.410763397272	0.449	0.531	-0.082
5034	VEZT	VEZT	chr12	+	95650325	95650398	95650925	95651015	95645715	95645847	95660132	95660408	5034	74	83	132	104	197	214	0.088513787276	0.410891063752	0.492	0.58	-0.088
3786	PRUNE	PRUNE	chr1	+	150990942	150991145	150997990	150998149	150990287	150990380	150999708	150999803	3786	18	42	30	37	250	250	0.0887692577412	0.411418190554	0.3	0.448	-0.148
4538	MPDU1	MPDU1	chr17	+	7489049	7489115	7489263	7489396	7486964	7487283	7490009	7490095	4538	181	430	287	561	190	250	0.0887288423454	0.411418190554	0.356	0.402	-0.046
3990	ARPC2	ARPC2	chr2	+	219104113	219104207	219110142	219110269	219103386	219103573	219114086	219114187	3990	1821	3297	2586	4385	218	250	0.0889302465822	0.411835119556	0.388	0.403	-0.015
3674	PAM	PAM	chr5	+	102360837	102361038	102363885	102363942	102355493	102355547	102364590	102366808	3674	79	163	71	204	250	181	0.0894354709711	0.413530665851	0.26	0.201	0.059
4900	OLFML2A	OLFML2A	chr9	+	127557302	127557410	127561563	127561770	127549253	127549517	127563692	127563942	4900	38	23	23	27	232	250	0.0894390229351	0.413530665851	0.64	0.479	0.161
2316	TNC	TNC	chr9	-	117826074	117826347	117826925	117827198	117804497	117804620	117835881	117836145	2316	1330	10	539	10	250	250	0.0896396048619	0.413802419985	0.993	0.982	0.011
6053	ZBTB8OS	ZBTB8OS	chr1	-	33097427	33097480	33099245	33099328	33086816	33087549	33099551	33099711	6053	113	0	130	4	207	177	0.0896405380305	0.413802419985	1.0	0.965	0.035
3453	GAS5	GAS5	chr1	-	173833621	173833644	173833812	173833842	173833394	173833442	173834366	173834420	3453	383	155	345	175	154	147	0.0901511164714	0.415497753022	0.702	0.653	0.049
3455	GAS5	GAS5	chr1	-	173833812	173833842	173834366	173834420	173833621	173833644	173834608	173834685	3455	307	221	316	183	178	154	0.0901215269796	0.415497753022	0.546	0.599	-0.053
2487	MELK	MELK	chr9	+	36670994	36671163	36674830	36674934	36669306	36669403	36677156	36677680	2487	160	158	357	279	250	228	0.0903648018464	0.416151803896	0.48	0.539	-0.059
5773	DLST	DLST	chr14	+	75349293	75349327	75352288	75352337	75348593	75348719	75355797	75355850	5773	9	261	6	429	158	173	0.0905638293334	0.416737367044	0.036	0.015	0.021
253	BMS1	BMS1	chr10	+	43317509	43317632	43318565	43318713	43316381	43316440	43319056	43319232	253	122	162	137	239	247	250	0.090753794618	0.41694968399	0.433	0.367	0.066
4777	ABCD4	ABCD4	chr14	-	74764632	74764772	74766852	74766971	74763035	74763152	74769577	74769767	4777	39	108	23	105	243	250	0.0906945461691	0.41694968399	0.271	0.184	0.087
2420	TMEM165	TMEM165	chr4	+	56277780	56278006	56283969	56284152	56262079	56262563	56290704	56290810	2420	123	606	111	696	250	250	0.0911555384911	0.418132762794	0.169	0.138	0.031
251	HNRNPM	HNRNPM	chr19	+	8539050	8539128	8548041	8548095	8536209	8536311	8550486	8551289	251	86	114	89	164	202	178	0.0911057057942	0.418132762794	0.399	0.324	0.075
1443	DIP2B	DIP2B	chr12	+	51053976	51054102	51064968	51065181	51034506	51034635	51068256	51068412	1443	65	59	127	78	250	250	0.0913727828484	0.418691453543	0.524	0.62	-0.096
4540	MPDU1	MPDU1	chr17	+	7489263	7489396	7490216	7490335	7489049	7489115	7490478	7490589	4540	282	272	325	380	250	243	0.0914217627088	0.418691453543	0.502	0.454	0.048
1082	TRAPPC4	TRAPPC4	chr11	+	118889852	118890027	118890859	118890963	118889240	118889680	118892469	118892596	1082	437	375	616	451	250	228	0.0915093987409	0.418762031492	0.515	0.555	-0.04
1098	NGLY1	NGLY1	chr3	-	25777494	25777640	25777799	25777891	25775362	25775473	25778824	25778946	1098	13	192	25	204	216	250	0.0920339385119	0.419165059713	0.073	0.124	-0.051
121	CCM2	CCM2	chr7	+	45109424	45109560	45112324	45112382	45104061	45104245	45113058	45113170	121	22	144	19	218	250	182	0.092089068788	0.419165059713	0.1	0.06	0.04
1722	PICALM	PICALM	chr11	-	85737333	85737409	85742510	85742653	85733409	85733512	85779692	85780139	1722	854	439	1183	691	250	200	0.0925111010472	0.419165059713	0.609	0.578	0.031
1966	CTBP1	CTBP1	chr4	-	1231970	1232125	1235112	1235307	1221986	1222131	1242703	1242908	1966	96	368	149	445	250	250	0.0928987757385	0.419165059713	0.207	0.251	-0.044
2510	MGST1	MGST1	chr12	+	16507164	16507312	16510538	16510633	16500576	16500644	16516728	16517344	2510	126	241	298	456	250	219	0.0926991797982	0.419165059713	0.314	0.364	-0.05
2962	SPIDR	SPIDR	chr8	+	48641494	48641664	48641973	48642027	48639761	48639855	48647868	48648563	2962	85	38	103	70	250	178	0.0924487938712	0.419165059713	0.614	0.512	0.102
3230	KANSL1L	KANSL1L	chr2	-	210962809	210962931	210968827	210969025	210940275	210940480	210993754	210993896	3230	21	16	18	5	250	246	0.0919008715928	0.419165059713	0.564	0.78	-0.216
3414	SMARCC1	SMARCC1	chr3	-	47770514	47770584	47777523	47777616	47762155	47762225	47779518	47779600	3414	209	203	379	298	217	194	0.092730995108	0.419165059713	0.479	0.532	-0.053
3562	NR2C1	NR2C1	chr12	-	95442843	95443009	95445537	95445719	95425124	95425264	95451328	95451419	3562	83	16	89	8	250	250	0.0924251075123	0.419165059713	0.838	0.918	-0.08
4252	WASF1	WASF1	chr6	-	110481837	110481935	110499800	110499945	110448671	110448832	110500641	110501207	4252	11	8	11	22	250	222	0.0927070205178	0.419165059713	0.55	0.307	0.243
4346	DENND5A	DENND5A	chr11	-	9167216	9167362	9168576	9168698	9166541	9166660	9171627	9171756	4346	219	294	181	193	246	250	0.0928483838425	0.419165059713	0.431	0.488	-0.057
4685	USP34	USP34	chr2	-	61420035	61420115	61431390	61431515	61417652	61417793	61431631	61431736	4685	116	59	150	52	249	204	0.0921907031929	0.419165059713	0.617	0.703	-0.086
5663	FCHSD2	FCHSD2	chr11	-	72712034	72712179	72726853	72726930	72700008	72700142	72794739	72794785	5663	54	91	94	109	201	250	0.092613949882	0.419165059713	0.425	0.518	-0.093
6184	ZSWIM4	ZSWIM4	chr19	+	13934159	13934314	13936363	13936527	13930170	13930306	13939458	13939540	6184	56	36	43	46	250	250	0.0919525987095	0.419165059713	0.609	0.483	0.126
620	GATB	GATB	chr4	-	152593913	152594048	152600964	152601043	152591808	152592454	152609781	152609915	620	53	90	76	87	203	250	0.0922249277064	0.419165059713	0.42	0.518	-0.098
686	PSMB3	PSMB3	chr17	+	36916683	36916861	36918663	36918758	36912135	36912243	36920371	36920484	686	928	444	1149	625	250	219	0.0928867378412	0.419165059713	0.647	0.617	0.03
838	HBS1L	HBS1L	chr6	-	135360710	135360905	135363138	135363264	135323871	135323980	135371719	135371785	838	86	172	159	240	250	250	0.0919013001558	0.419165059713	0.333	0.398	-0.065
951	ZNF33A	ZNF33A	chr10	+	38323205	38323328	38328340	38328420	38306218	38306314	38343302	38348995	951	12	5	15	1	247	204	0.0924598311416	0.419165059713	0.665	0.925	-0.26
1193	LRP8	LRP8	chr1	-	53741302	53741425	53746258	53746387	53736898	53737018	53755238	53755361	1193	64	28	87	61	250	247	0.0930371733501	0.419316140615	0.693	0.585	0.108
377	MTMR3	MTMR3	chr22	+	30384468	30384551	30387492	30387659	30374924	30375041	30394749	30394846	377	54	72	34	72	207	250	0.093076901168	0.419316140615	0.475	0.363	0.112
5798	NID1	NID1	chr1	-	236176710	236176860	236180447	236180573	236156944	236157172	236187369	236187513	5798	177	6	63	6	250	250	0.0931577832381	0.419354679514	0.967	0.913	0.054
4139	C4orf27	C4orf27	chr4	-	170669894	170669993	170671686	170671876	170663107	170663258	170674826	170674986	4139	96	77	161	92	250	223	0.0933646618199	0.419634348242	0.527	0.61	-0.083
5340	CUTC	CUTC	chr10	+	101510125	101510153	101514285	101514391	101507013	101507147	101515381	101515894	5340	22	53	19	84	152	230	0.0933552076096	0.419634348242	0.386	0.255	0.131
4550	EIF4G1	EIF4G1	chr3	+	184033859	184034006	184035108	184035285	184033550	184033644	184035504	184035604	4550	11	554	10	1078	250	250	0.0936623008753	0.420646026704	0.019	0.009	0.01
1254	NUP54	NUP54	chr4	-	77039227	77039347	77045801	77045909	77038816	77038927	77051808	77051902	1254	123	188	214	255	232	244	0.0939401352855	0.420895763016	0.408	0.469	-0.061
4070	NR2F2-AS1	NR2F2-AS1	chr15	-	96826060	96826218	96831892	96831984	96814931	96815027	96833858	96834012	4070	2	13	0	23	216	250	0.0940082809771	0.420895763016	0.151	0.0	0.151
5536	BICC1	BICC1	chr10	+	60548129	60548183	60549021	60549216	60546682	60546841	60549441	60549693	5536	110	429	231	724	178	250	0.0938310764721	0.420895763016	0.265	0.309	-0.044
5870	ACY1	ACY1	chr3	+	52019416	52019481	52019867	52019962	52018062	52018174	52020270	52020347	5870	0	103	5	168	189	219	0.0939480188804	0.420895763016	0.0	0.033	-0.033
211	PPP2R3C	PPP2R3C	chr14	-	35560275	35560413	35564253	35564390	35557156	35557216	35565763	35565839	211	128	90	90	89	250	250	0.0941946659352	0.421404840349	0.587	0.503	0.084
761	B4GALT6	B4GALT6	chr18	-	29225317	29225442	29237938	29238052	29218606	29218723	29246218	29246335	761	26	35	59	46	238	249	0.0942913370705	0.421512083527	0.437	0.573	-0.136
2288	SPOP	SPOP	chr17	-	47745388	47745440	47753256	47753378	47700094	47700238	47755294	47755525	2288	7	5	14	2	246	176	0.0945855361396	0.422269146375	0.5	0.834	-0.334
294	TAF1C	TAF1C	chr16	-	84214473	84214601	84214648	84214792	84213775	84213950	84214933	84215269	294	80	5	126	2	250	250	0.0946112842974	0.422269146375	0.941	0.984	-0.043
5327	ECI2	ECI2	chr6	-	4117541	4117685	4119419	4119509	4115926	4116263	4125483	4125604	5327	256	366	240	416	214	250	0.0946791808016	0.422269146375	0.45	0.403	0.047
1461	HIPK1	HIPK1	chr1	+	114512577	114512819	114514445	114514576	114511063	114511270	114515645	114520491	1461	91	70	155	84	250	250	0.0951322762491	0.422670184037	0.565	0.649	-0.084
1962	PLEKHB2	PLEKHB2	chr2	+	131878506	131878551	131883325	131883478	131862419	131862971	131884256	131884359	1962	7	437	4	732	169	250	0.0950677960735	0.422670184037	0.023	0.008	0.015
197	DHRS4	DHRS4	chr14	+	24429110	24429212	24434970	24435041	24424243	24424421	24435140	24435192	197	61	37	44	44	226	195	0.0949267109759	0.422670184037	0.587	0.463	0.124
4108	MYLIP	MYLIP	chr6	+	16130787	16130978	16141855	16142041	16129316	16129640	16143250	16143448	4108	28	70	28	40	250	250	0.0951416114133	0.422670184037	0.286	0.412	-0.126
5378	STK40	STK40	chr1	-	36824337	36824423	36826821	36826941	36823839	36823983	36833448	36833685	5378	2	72	8	82	244	210	0.0952064954039	0.422670184037	0.023	0.077	-0.054
6146	ZNF133	ZNF133	chr20	+	18278932	18279108	18285651	18285822	18278628	18278706	18286324	18286451	6146	10	4	0	2	250	250	0.0951115519409	0.422670184037	0.714	0.0	0.714
2492	CHD1L	CHD1L	chr1	+	146742592	146742666	146743831	146743942	146740440	146740537	146747016	146747131	2492	61	102	61	148	198	235	0.0952938363917	0.422734248966	0.415	0.328	0.087
1241	SPNS1	SPNS1	chr16	+	28993221	28993377	28993676	28993866	28992790	28992936	28994177	28994243	1241	152	231	147	285	250	250	0.0955340552318	0.423475880913	0.397	0.34	0.057
1598	PROM1	PROM1	chr4	-	15972665	15972705	15981017	15981086	15969848	15970991	15981503	15981527	1598	85	93	191	281	193	164	0.0957675358913	0.42418653407	0.437	0.366	0.071
2929	DTX3L	DTX3L	chr3	+	122287335	122288871	122289301	122289519	122284705	122284917	122290524	122294049	2929	97	93	134	175	250	250	0.0959032216728	0.42446326661	0.511	0.434	0.077
170	IQCB1	IQCB1	chr3	-	121514303	121514413	121515964	121516074	121508919	121509062	121518042	121518221	170	44	69	48	116	234	234	0.0960284217542	0.424693203151	0.389	0.293	0.096
210	LOC101927021	LOC101927021	chr7	+	1201987	1202179	1202597	1202853	1200009	1200259	1203087	1203131	210	0	4	6	7	250	250	0.0961296361462	0.424816791445	0.0	0.462	-0.462
2155	TOM1L2	TOM1L2	chr17	-	17786018	17786177	17787947	17788082	17782940	17783057	17796974	17797124	2155	71	61	87	109	250	250	0.096313255692	0.424980408297	0.538	0.444	0.094
3795	ITGA3	ITGA3	chr17	+	48149349	48149546	48151279	48151368	48148207	48148294	48151507	48151644	3795	19	922	15	1310	250	213	0.0962558194242	0.424980408297	0.017	0.01	0.007
1694	FCHSD1	FCHSD1	chr5	-	141026169	141026289	141026701	141026797	141025653	141025758	141026964	141027087	1694	45	60	72	62	220	244	0.0967992296628	0.426287957089	0.454	0.563	-0.109
2342	RAB34	RAB34	chr17	-	27042817	27042919	27043920	27044012	27042658	27042723	27044230	27044443	2342	223	478	229	592	216	226	0.0967302621198	0.426287957089	0.328	0.288	0.04
5058	GAK	GAK	chr4	-	845537	845762	853393	853510	844723	844872	858909	859032	5058	146	119	195	207	241	250	0.0968301551374	0.426287957089	0.56	0.494	0.066
2468	KIF23	KIF23	chr15	+	69732646	69732826	69737128	69737380	69732242	69732416	69738347	69738430	2468	218	200	514	387	250	250	0.0974388788687	0.427992893698	0.522	0.57	-0.048
521	EPG5	EPG5	chr18	-	43445579	43445724	43447527	43447713	43440068	43440311	43450531	43450707	521	39	31	35	48	250	250	0.0974383465219	0.427992893698	0.557	0.422	0.135
5430	CD46	CD46	chr1	+	207940357	207940540	207941123	207941168	207932983	207933069	207943665	207943707	5430	101	287	142	518	250	169	0.0973827985312	0.427992893698	0.192	0.156	0.036
3744	KDELC2	KDELC2	chr11	-	108348333	108348438	108350027	108350222	108342832	108345679	108351906	108352103	3744	101	91	119	147	250	229	0.0976327111118	0.428082126941	0.504	0.426	0.078
4371	HAUS1	HAUS1	chr18	+	43698146	43698282	43699891	43700026	43685159	43685334	43702432	43702556	4371	194	241	315	318	250	250	0.0976806922979	0.428082126941	0.446	0.498	-0.052
5979	RNF14	RNF14	chr5	+	141354368	141354520	141357867	141358395	141353147	141353307	141359687	141359916	5979	120	145	168	154	250	250	0.0975822320217	0.428082126941	0.453	0.522	-0.069
5503	SFXN1	SFXN1	chr5	+	174939113	174939199	174940465	174940593	174938453	174938529	174943616	174943666	5503	126	163	181	180	210	250	0.0979467189978	0.42892377398	0.479	0.545	-0.066
3292	POC1B	POC1B	chr12	-	89865944	89866052	89885712	89885892	89864137	89864271	89918896	89918981	3292	22	0	24	3	250	232	0.0981834190025	0.429493108788	1.0	0.881	0.119
966	AMMECR1L	AMMECR1L	chr2	-	128627027	128627118	128628387	128628502	128624473	128624570	128628822	128628933	966	71	41	67	60	239	215	0.0982248813819	0.429493108788	0.609	0.501	0.108
4755	TXLNA	TXLNA	chr1	+	32646842	32647178	32650125	32650217	32645344	32645377	32653554	32653725	4755	0	160	5	172	250	216	0.0985159814986	0.430441341921	0.0	0.025	-0.025
4704	FAM135A	FAM135A	chr6	+	71124993	71125079	71136141	71136235	71123106	71123405	71138006	71138122	4704	17	9	26	31	210	218	0.09859033341	0.430441832162	0.662	0.465	0.197
4341	GBF1	GBF1	chr10	+	104119940	104120152	104120778	104120877	104119026	104119192	104121474	104121669	4341	155	100	198	168	250	223	0.0986658580302	0.430447437817	0.58	0.513	0.067
3059	DSTYK	DSTYK	chr1	-	205126400	205126514	205128674	205128807	205119807	205119922	205129241	205129398	3059	43	48	44	29	250	238	0.0990185824699	0.431661459519	0.46	0.591	-0.131
3778	PSAP	PSAP	chr10	-	73578787	73578868	73579221	73579379	73578373	73578481	73579470	73579657	3778	3651	1958	2357	1360	250	205	0.099168829807	0.431991641789	0.605	0.587	0.018
3722	SUMF2	SUMF2	chr7	+	56136174	56136331	56140689	56140804	56131916	56132071	56144526	56144582	3722	301	2	392	9	250	239	0.09957231079	0.433423617087	0.993	0.977	0.016
2406	CLPP	CLPP	chr19	+	6364462	6364650	6366268	6366374	6362456	6362553	6368548	6368915	2406	297	241	441	429	250	230	0.100192613283	0.433561483491	0.531	0.486	0.045
2796	RFWD3	RFWD3	chr16	-	74670243	74670475	74671753	74671868	74666420	74666571	74678259	74678351	2796	72	98	183	183	239	250	0.0998446640152	0.433561483491	0.435	0.511	-0.076
3015	VPS29	VPS29	chr12	-	110936624	110936664	110939221	110939364	110933816	110934008	110939853	110939945	3015	0	22	2	13	250	164	0.100158311348	0.433561483491	0.0	0.092	-0.092
3220	EPB41L1	EPB41L1	chr20	+	34802281	34802362	34806797	34806884	34800193	34800298	34809785	34809866	3220	8	31	17	29	205	211	0.100202205567	0.433561483491	0.21	0.376	-0.166
3276	RWDD3	RWDD3	chr1	+	95705332	95705465	95709766	95710254	95699710	95699871	95712097	95712213	3276	2	41	6	32	250	250	0.0998683679473	0.433561483491	0.047	0.158	-0.111
3961	MED15	MED15	chr22	+	20922807	20922918	20929399	20929519	20920753	20921104	20936897	20937034	3961	298	66	454	74	235	244	0.0998767310012	0.433561483491	0.824	0.864	-0.04
4231	TBC1D8	TBC1D8	chr2	-	101645952	101646238	101648729	101648847	101644764	101644894	101650005	101650220	4231	62	61	70	102	242	250	0.100140842391	0.433561483491	0.512	0.415	0.097
4756	TXLNA	TXLNA	chr1	+	32650125	32650217	32653554	32653725	32646842	32647178	32655655	32655850	4756	108	115	112	161	216	250	0.100036723672	0.433561483491	0.521	0.446	0.075
4181	UBE2J2	UBE2J2	chr1	-	1198725	1198766	1203241	1203372	1192587	1192690	1209045	1209234	4181	50	97	50	144	250	165	0.100424576991	0.4341996252	0.254	0.186	0.068
2797	DMPK	DMPK	chr19	-	46274228	46274314	46274607	46274654	46272966	46273898	46274825	46274923	2797	22	13	16	3	171	210	0.100747919121	0.435273051463	0.675	0.868	-0.193
2503	SLC30A6	SLC30A6	chr2	+	32431954	32432002	32434561	32434630	32429658	32429761	32445281	32449181	2503	22	22	36	66	172	193	0.101096430854	0.435480762327	0.529	0.38	0.149
2682	PPA2	PPA2	chr4	-	106374754	106374799	106377837	106377902	106367539	106367659	106395050	106395227	2682	90	5	138	2	189	169	0.100891418712	0.435480762327	0.942	0.984	-0.042
4682	USP34	USP34	chr2	-	61441194	61441829	61447444	61447592	61438906	61439064	61448636	61448741	4682	114	99	107	127	250	250	0.10095390209	0.435480762327	0.535	0.457	0.078
49	NDUFA7	NDUFA7	chr19	-	8381379	8381529	8385740	8385790	8376183	8376479	8386191	8386280	49	6	366	2	504	174	250	0.101057417787	0.435480762327	0.023	0.006	0.017
2279	ARHGAP26	ARHGAP26	chr5	+	142264862	142264964	142273802	142273913	142258938	142259010	142281499	142281604	2279	29	24	42	61	226	235	0.101189344479	0.435557401106	0.557	0.417	0.14
1114	ASUN	ASUN	chr12	-	27066906	27067061	27067340	27067511	27066389	27066620	27068934	27069113	1114	54	101	91	119	250	250	0.101953102162	0.435698979859	0.348	0.433	-0.085
1151	ANKS6	ANKS6	chr9	-	101542470	101542619	101544748	101544855	101540507	101540706	101546234	101546439	1151	30	73	65	102	231	250	0.101667164741	0.435698979859	0.308	0.408	-0.1
122	CXCL16	CXCL16	chr17	-	4638386	4638803	4641702	4641785	4637803	4637947	4642076	4642215	122	105	187	503	719	207	250	0.102717056686	0.435698979859	0.404	0.458	-0.054
1311	HACE1	HACE1	chr6	-	105280916	105281048	105291097	105291173	105259185	105259268	105297016	105297121	1311	14	32	29	34	200	250	0.102257109189	0.435698979859	0.354	0.516	-0.162
1388	LEPROTL1	LEPROTL1	chr8	+	29959413	29959489	29961815	29962002	29952921	29953044	29963261	29965587	1388	39	254	35	342	200	250	0.102332550788	0.435698979859	0.161	0.113	0.048
1650	POLR1B	POLR1B	chr2	+	113315486	113315658	113316869	113317151	113310221	113310393	113321942	113322076	1650	23	56	49	72	250	250	0.10172166903	0.435698979859	0.291	0.405	-0.114
1734	PPP1R9B	PPP1R9B	chr17	-	48217457	48217593	48218633	48218738	48216793	48216946	48220962	48221083	1734	169	217	147	240	229	250	0.102165181061	0.435698979859	0.46	0.401	0.059
1945	ZNF706	ZNF706	chr8	-	102214560	102214675	102216877	102216921	102213834	102213971	102217662	102217960	1945	0	49	3	56	168	239	0.102728752518	0.435698979859	0.0	0.071	-0.071
2209	DCP2	DCP2	chr5	+	112339638	112339774	112343634	112343739	112337263	112337371	112346452	112346504	2209	40	42	39	67	250	229	0.101328691674	0.435698979859	0.466	0.348	0.118
3061	HIPK3	HIPK3	chr11	+	33350055	33350179	33358620	33358740	33307958	33309057	33360302	33360389	3061	70	103	141	151	248	244	0.1022099435	0.435698979859	0.401	0.479	-0.078
3508	MARCH7	MARCH7	chr2	+	160619390	160619504	160621136	160621185	160615736	160615846	160623794	160625094	3508	229	80	290	75	238	173	0.102394807393	0.435698979859	0.675	0.738	-0.063
3830	TMCO3	TMCO3	chr13	+	114174930	114175048	114188359	114188555	114157810	114157903	114193671	114193822	3830	4	249	12	300	242	250	0.102800311219	0.435698979859	0.016	0.04	-0.024
3905	TMEM120B	TMEM120B	chr12	+	122211326	122211419	122212563	122212628	122199554	122199644	122212967	122213036	3905	0	22	5	48	217	189	0.102513869842	0.435698979859	0.0	0.083	-0.083
433	PQLC3	PQLC3	chr2	+	11312050	11312171	11315093	11315135	11304329	11304387	11317862	11318998	433	76	11	104	28	245	166	0.102732615351	0.435698979859	0.824	0.716	0.108
4624	ARNT2	ARNT2	chr15	+	80873579	80873745	80883908	80884045	80872751	80872890	80885940	80890277	4624	67	72	74	53	250	250	0.101995819221	0.435698979859	0.482	0.583	-0.101
5220	UBXN4	UBXN4	chr2	+	136529989	136530117	136533818	136533921	136528140	136528305	136536517	136536649	5220	483	299	665	350	250	227	0.102019901524	0.435698979859	0.595	0.633	-0.038
5712	GUCD1	GUCD1	chr22	-	24939809	24940051	24942881	24942973	24936390	24939065	24943875	24944041	5712	168	149	196	222	216	250	0.102086223396	0.435698979859	0.566	0.505	0.061
577	CYFIP1	CYFIP1	chr15	+	22925975	22926065	22928128	22928206	22925776	22925899	22928408	22928510	577	182	220	246	368	214	202	0.101524653589	0.435698979859	0.438	0.387	0.051
5843	SLC9A8	SLC9A8	chr20	+	48456077	48456136	48461572	48461656	48439597	48439678	48466115	48466217	5843	15	7	20	23	183	208	0.10194132678	0.435698979859	0.709	0.497	0.212
5941	PLAA	PLAA	chr9	-	26913876	26913945	26917094	26917163	26910335	26910437	26919307	26919527	5941	47	88	61	168	193	193	0.102550562967	0.435698979859	0.348	0.266	0.082
871	CD44	CD44	chr11	+	35219667	35219793	35226058	35226187	35211381	35211612	35227658	35227790	871	102	222	569	1001	250	250	0.101693159784	0.435698979859	0.315	0.362	-0.047
743	APH1A	APH1A	chr1	-	150240115	150240189	150240356	150240391	150239755	150239878	150241097	150241609	743	2	389	11	631	159	198	0.103090512329	0.436609781215	0.006	0.021	-0.015
3892	THRB	THRB	chr3	-	24270428	24270492	24338716	24338862	24231564	24231825	24378790	24378862	3892	3	35	14	58	250	188	0.103501987298	0.43739396673	0.061	0.154	-0.093
5394	XPO6	XPO6	chr16	-	28188540	28188653	28192261	28192352	28187218	28187416	28220307	28220443	5394	8	127	25	204	215	237	0.103461520698	0.43739396673	0.065	0.119	-0.054
6072	BCAR3	BCAR3	chr1	-	94033296	94033408	94037226	94037398	94032835	94033048	94041570	94041686	6072	236	382	481	659	250	236	0.103376991393	0.43739396673	0.368	0.408	-0.04
1010	LARP1B	LARP1B	chr4	+	129083348	129083472	129098026	129098062	129042980	129043343	129099585	129099797	1010	27	0	60	5	248	160	0.10446048506	0.437929548694	1.0	0.886	0.114
1528	CDC123	CDC123	chr10	+	12279142	12279265	12280455	12280484	12277046	12277122	12288147	12288276	1528	441	106	665	199	247	153	0.103769231936	0.437929548694	0.72	0.674	0.046
2285	AK2	AK2	chr1	-	33486967	33487062	33487193	33487304	33480122	33480195	33490042	33490168	2285	569	466	780	729	235	219	0.103925590923	0.437929548694	0.532	0.499	0.033
278	DPP4	DPP4	chr2	-	162862254	162862319	162865750	162865805	162851809	162851882	162868302	162868497	278	366	395	926	1148	179	189	0.103951475215	0.437929548694	0.495	0.46	0.035
2995	HACL1	HACL1	chr3	-	15628031	15628109	15631046	15631119	15626754	15626849	15633106	15633187	2995	47	37	35	46	197	202	0.104173537745	0.437929548694	0.566	0.438	0.128
3257	ADCY6	ADCY6	chr12	-	49168184	49168301	49168473	49168561	49167251	49167430	49168739	49168837	3257	78	10	126	7	212	241	0.104610628655	0.437929548694	0.899	0.953	-0.054
3651	GPATCH8	GPATCH8	chr17	-	42541839	42541912	42552196	42552271	42513845	42513913	42580693	42580970	3651	20	38	41	44	199	197	0.104525347393	0.437929548694	0.343	0.48	-0.137
461	UBE2F	UBE2F	chr2	+	238925207	238925275	238933982	238934053	238896604	238896634	238939196	238939254	461	4	85	1	114	192	195	0.104506521299	0.437929548694	0.046	0.009	0.037
5623	DMKN	DMKN	chr19	-	35998359	35998413	35999106	35999142	35996840	35996888	36001085	36001154	5623	18	2	49	18	160	178	0.104596876707	0.437929548694	0.909	0.752	0.157
5636	RPN2	RPN2	chr20	+	35812582	35812776	35826799	35826895	35807455	35807772	35827452	35827628	5636	484	633	617	919	250	220	0.104225887469	0.437929548694	0.402	0.371	0.031
5831	WBSCR22	WBSCR22	chr7	+	73101328	73101425	73105245	73105342	73101147	73101230	73106925	73106976	5831	329	273	544	380	221	221	0.10451518003	0.437929548694	0.547	0.589	-0.042
6062	BCL7B	BCL7B	chr7	-	72954211	72954382	72957877	72957974	72952263	72952343	72966496	72966572	6062	185	201	241	325	221	250	0.104513836662	0.437929548694	0.51	0.456	0.054
6240	ARL1	ARL1	chr12	-	101794839	101794951	101799621	101799759	101790176	101790355	101801419	101801598	6240	300	378	377	400	250	236	0.104176835012	0.437929548694	0.428	0.471	-0.043
2249	PBRM1	PBRM1	chr3	-	52675969	52676061	52677263	52677359	52668617	52668831	52678719	52678805	2249	63	49	87	100	220	216	0.105111738858	0.438655621981	0.558	0.461	0.097
5733	MORF4L1	MORF4L1	chr15	+	79185880	79185969	79186399	79186572	79184553	79184655	79187161	79187246	5733	1515	1832	1746	1953	213	250	0.105162351596	0.438655621981	0.493	0.512	-0.019
5806	POMT1	POMT1	chr9	+	134382754	134382901	134384297	134384409	134381789	134381840	134385129	134385195	5806	51	51	44	69	250	236	0.105041244677	0.438655621981	0.486	0.376	0.11
6141	ZNF133	ZNF133	chr20	+	18287349	18287391	18290812	18290950	18286941	18287037	18295712	18297640	6141	0	2	2	0	166	250	0.104870858814	0.438655621981	0.0	1.0	-1.0
6193	ACAD10	ACAD10	chr12	+	112165765	112165947	112167609	112167760	112159474	112159543	112171726	112171872	6193	37	32	40	19	250	250	0.105112261732	0.438655621981	0.536	0.678	-0.142
1882	INTS7	INTS7	chr1	-	212119948	212120047	212125910	212126043	212118125	212118311	212139771	212139840	1882	33	32	63	36	250	223	0.105375512805	0.439228773	0.479	0.61	-0.131
1032	ZCCHC10	ZCCHC10	chr5	-	132335823	132335865	132342450	132342612	132332676	132334542	132362188	132362296	1032	49	11	55	24	250	166	0.105782970367	0.440610389503	0.747	0.603	0.144
1166	DNAH6	DNAH6	chr2	+	84931190	84931426	84932609	84932871	84930518	84930686	84934019	84934143	1166	2	0	0	2	250	250	0.106048325143	0.440812347664	1.0	0.0	1.0
20	TDP1	TDP1	chr14	+	90485659	90485762	90499449	90499558	90459719	90459827	90509413	90511108	20	96	84	169	108	227	233	0.106059542082	0.440812347664	0.54	0.616	-0.076
4808	LAMA3	LAMA3	chr18	+	21523751	21523935	21526107	21526248	21519186	21519350	21529728	21529888	4808	255	314	1002	1437	250	250	0.105930015238	0.440812347664	0.448	0.411	0.037
5166	ZNF263	ZNF263	chr16	+	3335058	3335239	3335680	3335754	3333486	3334205	3336022	3336149	5166	21	28	23	15	250	198	0.106327871525	0.441016542555	0.373	0.548	-0.175
5517	TCTN3	TCTN3	chr10	-	97440228	97440366	97442407	97442561	97423152	97424057	97442857	97442952	5517	152	167	195	167	250	250	0.106387552616	0.441016542555	0.476	0.539	-0.063
616	NISCH	NISCH	chr3	+	52524090	52524247	52524720	52524849	52523351	52523694	52525367	52525529	616	62	133	34	109	250	250	0.10639582619	0.441016542555	0.318	0.238	0.08
739	COL4A1	COL4A1	chr13	-	110825066	110825117	110826246	110826345	110822893	110823079	110826792	110826873	739	2634	954	1059	341	223	175	0.10641292567	0.441016542555	0.684	0.709	-0.025
3782	FLII	FLII	chr17	-	18152639	18152722	18154151	18154331	18152440	18152515	18154578	18154791	3782	610	305	1239	710	250	207	0.106761127604	0.441512851532	0.623	0.591	0.032
3791	NAV2	NAV2	chr11	+	20071381	20071447	20072834	20072879	20070273	20070741	20075625	20075786	3791	10	66	27	94	190	169	0.106679866191	0.441512851532	0.119	0.203	-0.084
4894	MFSD9	MFSD9	chr2	-	103343303	103343433	103347483	103347527	103340158	103340368	103348780	103348868	4894	9	40	31	70	168	250	0.106691126378	0.441512851532	0.251	0.397	-0.146
3741	PLAUR	PLAUR	chr19	-	44160630	44160792	44169467	44169611	44152722	44153295	44171732	44171843	3741	965	19	1653	19	250	250	0.107009770018	0.442225692491	0.981	0.989	-0.008
3881	MTMR14	MTMR14	chr3	+	9731647	9731827	9739394	9739550	9730627	9730766	9743473	9744078	3881	80	67	101	58	250	250	0.107399935936	0.443503981172	0.544	0.635	-0.091
4791	DYNC2LI1	DYNC2LI1	chr2	+	44023025	44023097	44023856	44023934	44021595	44021782	44027979	44028056	4791	35	85	52	82	196	202	0.107472075465	0.443503981172	0.298	0.395	-0.097
3857	SUPT4H1	SUPT4H1	chr17	-	56424889	56424945	56428762	56428869	56424548	56424602	56429427	56429599	3857	362	202	414	279	231	180	0.107691373698	0.443823184211	0.583	0.536	0.047
4106	NCL	NCL	chr2	-	232320720	232320847	232321341	232321475	232320111	232320335	232321711	232321835	4106	1905	1836	3258	3355	250	250	0.107702521591	0.443823184211	0.509	0.493	0.016
3829	TMCO3	TMCO3	chr13	+	114174930	114175048	114193671	114193822	114164552	114164739	114201614	114201694	3829	424	296	565	462	242	250	0.108713106627	0.447352030033	0.597	0.558	0.039
4626	TCEA1	TCEA1	chr8	-	54912504	54912610	54922989	54923052	54906227	54906315	54934622	54935016	4626	153	433	297	697	187	230	0.108713178737	0.447352030033	0.303	0.344	-0.041
1835	PPIP5K2	PPIP5K2	chr5	+	102522020	102522140	102526542	102526683	102520372	102520445	102530600	102530726	1835	25	123	45	142	244	250	0.108804975656	0.447412233229	0.172	0.245	-0.073
1770	SNAPC3	SNAPC3	chr9	+	15447092	15447242	15451317	15451400	15444599	15444704	15453038	15453203	1770	141	74	172	65	250	207	0.10931438236	0.448870247113	0.612	0.687	-0.075
5079	ACSL1	ACSL1	chr4	-	185691408	185691486	185691552	185691630	185689469	185689604	185694234	185694308	5079	283	27	566	35	202	202	0.109244366727	0.448870247113	0.913	0.942	-0.029
1537	PLEKHA2	PLEKHA2	chr8	+	38801306	38801355	38803641	38803739	38793511	38793568	38808367	38808508	1537	23	54	32	126	173	222	0.1094755132	0.449039845852	0.353	0.246	0.107
2765	SLC37A3	SLC37A3	chr7	-	140043211	140043363	140045015	140045063	140037083	140037149	140045668	140045770	2765	42	71	42	109	172	250	0.109510579861	0.449039845852	0.462	0.359	0.103
821	BSDC1	BSDC1	chr1	-	32849430	32849598	32852379	32852496	32846814	32846869	32859680	32859741	821	183	278	211	259	241	250	0.109606275324	0.4491146179	0.406	0.458	-0.052
5513	YARS	YARS	chr1	-	33252540	33252676	33256762	33256855	33251962	33252048	33263363	33263444	5513	352	455	608	680	217	250	0.109853922075	0.449494029775	0.471	0.507	-0.036
5809	ATPAF1	ATPAF1	chr1	-	47119488	47119539	47123798	47123861	47118252	47118300	47124358	47124409	5809	45	52	53	94	187	175	0.10978142425	0.449494029775	0.447	0.345	0.102
202	RGL3	RGL3	chr19	-	11510530	11510627	11510715	11510784	11508120	11508273	11510877	11510973	202	28	18	67	23	193	221	0.109954840351	0.449589678671	0.64	0.769	-0.129
2292	PIKFYVE	PIKFYVE	chr2	+	209138307	209138457	209150449	209150657	209136234	209136415	209153452	209153542	2292	38	40	48	30	250	250	0.110112793163	0.449918234503	0.487	0.615	-0.128
116	CCM2	CCM2	chr7	+	45108041	45108178	45112324	45112382	45104061	45104245	45113058	45113170	116	220	144	266	218	250	182	0.11104400715	0.45086355284	0.527	0.47	0.057
1595	AMBRA1	AMBRA1	chr11	-	46431825	46431918	46439462	46439602	46430062	46430256	46455023	46455178	1595	62	50	33	43	250	217	0.11058568514	0.45086355284	0.518	0.4	0.118
190	PGAP2	PGAP2	chr11	+	3844138	3844223	3844842	3844970	3829523	3829545	3845112	3845365	190	0	3	6	5	209	250	0.110905672357	0.45086355284	0.0	0.589	-0.589
2041	CRELD2	CRELD2	chr22	+	50316881	50316965	50318007	50318103	50316259	50316355	50319064	50319205	2041	38	77	62	83	208	220	0.110996722732	0.45086355284	0.343	0.441	-0.098
2863	FAM103A1	FAM103A1	chr15	+	83656087	83656136	83657761	83657940	83654954	83655121	83658632	83659809	2863	70	253	77	374	173	250	0.11059283831	0.45086355284	0.286	0.229	0.057
3105	ENOSF1	ENOSF1	chr18	-	677344	677444	677742	677872	675320	675402	678695	678737	3105	54	83	109	118	250	224	0.110861702358	0.45086355284	0.368	0.453	-0.085
4509	ITGA9-AS1	ITGA9-AS1	chr3	-	37876169	37876258	37892914	37892983	37862504	37862591	37903191	37903271	4509	0	33	2	22	193	213	0.110548844041	0.45086355284	0.0	0.091	-0.091
5616	DMKN	DMKN	chr19	-	35999106	35999142	36000812	36000863	35997027	35997087	36001085	36001154	5616	181	15	391	18	175	160	0.110687391552	0.45086355284	0.917	0.952	-0.035
5977	PKD2	PKD2	chr4	+	88964384	88964609	88967793	88968022	88959402	88959653	88973142	88973310	5977	100	84	100	59	250	250	0.110738962901	0.45086355284	0.543	0.629	-0.086
139	STEAP3	STEAP3	chr2	+	119988195	119988610	119996938	119997006	119981383	119981464	120003064	120003564	139	15	6	26	3	250	192	0.111995793259	0.451444791923	0.658	0.869	-0.211
2049	BCL7A	BCL7A	chr12	+	122468605	122468687	122473236	122473333	122459791	122460089	122481791	122481959	2049	38	70	40	114	206	221	0.112039559717	0.451444791923	0.368	0.273	0.095
2260	TTC27	TTC27	chr2	+	33037570	33037682	33042523	33042624	33036090	33036288	33045882	33046118	2260	40	66	89	99	236	225	0.112043645322	0.451444791923	0.366	0.462	-0.096
2464	CPNE2	CPNE2	chr16	+	57159771	57159905	57161760	57161815	57157325	57157385	57168686	57168738	2464	268	108	354	180	250	179	0.111667076206	0.451444791923	0.64	0.585	0.055
293	SF3B3	SF3B3	chr16	+	70573006	70573110	70575571	70575737	70572225	70572363	70578340	70578436	293	203	241	338	330	228	250	0.111972034515	0.451444791923	0.48	0.529	-0.049
3397	SYNE4	SYNE4	chr19	-	36497324	36497573	36497651	36497846	36496234	36496339	36498026	36498170	3397	35	34	35	57	250	250	0.111363362211	0.451444791923	0.507	0.38	0.127
5086	ATXN3	ATXN3	chr14	-	92560089	92560175	92562436	92562481	92559595	92559662	92563017	92563182	5086	27	19	36	46	169	210	0.111688478279	0.451444791923	0.638	0.493	0.145
5817	RPS3	RPS3	chr11	+	75113395	75113490	75115063	75115251	75112683	75112777	75115715	75115912	5817	4846	6032	6714	8023	219	250	0.111777944895	0.451444791923	0.478	0.489	-0.011
6057	PICK1	PICK1	chr22	+	38455240	38455352	38461008	38461137	38453759	38453857	38463710	38463777	6057	108	81	182	182	236	250	0.111639083041	0.451444791923	0.585	0.514	0.071
781	C7orf26	C7orf26	chr7	+	6631333	6631498	6634065	6634231	6629651	6630106	6639459	6639523	781	4	114	1	153	250	250	0.111698462689	0.451444791923	0.034	0.006	0.028
85	PLAGL1	PLAGL1	chr6	-	144269121	144269597	144281605	144281679	144261436	144263800	144285923	144285955	85	52	69	72	139	198	250	0.111595617452	0.451444791923	0.488	0.395	0.093
3574	PDE9A	PDE9A	chr21	+	44119077	44119121	44152179	44152234	44073861	44073993	44153465	44153536	3574	2	7	0	12	168	179	0.112210510507	0.451576068859	0.233	0.0	0.233
5639	XRCC6	XRCC6	chr22	+	42054255	42054356	42057334	42057448	42052906	42053036	42059625	42060052	5639	1309	1523	2006	2159	225	238	0.112231996417	0.451576068859	0.476	0.496	-0.02
3101	PRMT7	PRMT7	chr16	+	68355328	68355365	68358585	68358735	68349799	68349977	68362968	68363077	3101	9	71	20	80	161	250	0.112528429754	0.452242420011	0.164	0.28	-0.116
5659	HACD3	HACD3	chr15	+	65851017	65851069	65855111	65855222	65847224	65847298	65856552	65856680	5659	3	340	0	554	176	235	0.112553606774	0.452242420011	0.012	0.0	0.012
3442	RAD51D	RAD51D	chr17	-	33434006	33434141	33445519	33445638	33433404	33433500	33446129	33446191	3442	23	22	12	24	243	250	0.112765703574	0.452467508181	0.518	0.34	0.178
4533	NPTN	NPTN	chr15	-	73866002	73866136	73884306	73884478	73862490	73862764	73925465	73925753	4533	644	670	834	974	250	250	0.112704819077	0.452467508181	0.49	0.461	0.029
4024	CDKN2B-AS1	CDKN2B-AS1	chr9	+	22113664	22113798	22118642	22118766	22112318	22112394	22120198	22120409	4024	0	5	2	2	250	248	0.113081909974	0.453109132017	0.0	0.498	-0.498
5081	SMIM7	SMIM7	chr19	-	16770205	16770258	16770769	16770811	16764845	16764936	16770895	16770968	5081	2	112	8	137	166	177	0.11307980348	0.453109132017	0.019	0.059	-0.04
1592	DDB2	DDB2	chr11	+	47238408	47238600	47254364	47254510	47237886	47238023	47256123	47256223	1592	109	123	102	154	250	250	0.113284567192	0.453607679958	0.47	0.398	0.072
2426	TIPIN	TIPIN	chr15	-	66641397	66641461	66641652	66641775	66633487	66633694	66643862	66643938	2426	40	22	184	62	247	188	0.113767530866	0.455227152492	0.581	0.693	-0.112
1576	MYO1B	MYO1B	chr2	+	192265474	192265561	192267357	192267444	192265107	192265194	192272840	192272915	1576	88	153	69	86	211	211	0.114390499142	0.455405390169	0.365	0.445	-0.08
2087	SLBP	SLBP	chr4	-	1696500	1696567	1697928	1698078	1694457	1695440	1701290	1701428	2087	355	262	781	492	250	191	0.114055305979	0.455405390169	0.509	0.548	-0.039
2810	PI4K2A	PI4K2A	chr10	+	99410697	99410898	99416041	99416173	99400442	99400934	99416577	99416731	2810	89	141	123	146	250	250	0.114431154738	0.455405390169	0.387	0.457	-0.07
2990	SF3A3	SF3A3	chr1	-	38444391	38444499	38444659	38444727	38442555	38442625	38445136	38445205	2990	180	325	228	500	192	232	0.114275996833	0.455405390169	0.401	0.355	0.046
2999	ANXA4	ANXA4	chr2	+	70008651	70008706	70015185	70015273	69969126	69969307	70031664	70031759	2999	19	560	14	726	179	212	0.114383509449	0.455405390169	0.039	0.022	0.017
401	NFYC	NFYC	chr1	+	41223792	41223966	41228559	41228718	41218822	41218918	41232267	41232375	401	131	152	219	199	250	250	0.113998438171	0.455405390169	0.463	0.524	-0.061
5934	ANAPC10	ANAPC10	chr4	-	146002811	146002902	146017136	146017263	145915726	145916755	146019271	146019371	5934	49	7	63	19	250	215	0.114037669455	0.455405390169	0.858	0.74	0.118
612	DCLRE1B	DCLRE1B	chr1	+	114449617	114449783	114450630	114450813	114447914	114448397	114453752	114456708	612	25	55	50	68	250	250	0.114440436957	0.455405390169	0.313	0.424	-0.111
1578	PUM1	PUM1	chr1	-	31479840	31479949	31501642	31501711	31467900	31468067	31532050	31532424	1578	130	4	178	0	193	233	0.11544750471	0.456904185876	0.975	1.0	-0.025
2658	NUBP1	NUBP1	chr16	+	10855613	10855716	10861805	10861889	10855220	10855331	10862903	10863208	2658	73	71	118	159	227	208	0.115403730711	0.456904185876	0.485	0.405	0.08
3024	LNX2	LNX2	chr13	-	28133978	28134122	28136549	28136918	28130372	28130550	28141776	28141976	3024	29	43	58	53	250	250	0.115232030459	0.456904185876	0.403	0.523	-0.12
3340	ENOPH1	ENOPH1	chr4	+	83372195	83372398	83378067	83378191	83369072	83369174	83381133	83382328	3340	170	244	340	591	250	248	0.115054920734	0.456904185876	0.409	0.363	0.046
360	FLNA	FLNA	chrX	-	153596008	153596106	153596209	153596458	153595764	153595912	153599240	153599729	360	1831	1488	2710	2049	250	222	0.11529022883	0.456904185876	0.522	0.54	-0.018
4516	FLOT1	FLOT1	chr6	-	30709390	30709481	30709568	30709644	30708966	30709110	30709923	30709980	4516	78	173	93	275	200	215	0.115439746479	0.456904185876	0.326	0.267	0.059
4881	C9orf78	C9orf78	chr9	-	132595936	132595988	132596985	132597045	132595725	132595796	132597417	132597572	4881	110	95	139	160	184	176	0.11505953973	0.456904185876	0.526	0.454	0.072
5177	U2SURP	U2SURP	chr3	+	142772517	142772636	142773784	142773961	142769780	142769891	142775153	142779567	5177	309	218	513	302	243	250	0.115029156768	0.456904185876	0.593	0.636	-0.043
4488	DAG1	DAG1	chr3	+	49514281	49514338	49530255	49530406	49507564	49507866	49547851	49548252	4488	6	2	10	14	181	250	0.115628563224	0.457308601346	0.806	0.497	0.309
2562	FBRS	FBRS	chr16	+	30676958	30677027	30677832	30677862	30676626	30676722	30678239	30678311	2562	55	57	26	44	193	154	0.115912373012	0.457946627462	0.435	0.32	0.115
281	THEMIS2	THEMIS2	chr1	+	28206154	28206565	28208481	28209554	28199053	28199176	28211805	28211962	281	8	52	6	96	250	250	0.115947852555	0.457946627462	0.133	0.059	0.074
1148	LIMK1	LIMK1	chr7	+	73510951	73511090	73511409	73511519	73500077	73500174	73513361	73513568	1148	203	187	271	201	250	234	0.116373368988	0.458863322898	0.504	0.558	-0.054
4709	FKBP7	FKBP7	chr2	-	179334378	179334509	179341788	179341940	179328390	179330658	179343005	179343355	4709	76	85	30	20	250	250	0.116339640395	0.458863322898	0.472	0.6	-0.128
476	THBS3	THBS3	chr1	-	155174850	155175107	155175990	155176197	155173303	155173330	155177588	155177772	476	91	3	34	4	250	250	0.11649651799	0.458863322898	0.968	0.895	0.073
847	DYNC1H1	DYNC1H1	chr14	+	102502825	102502979	102504796	102504943	102500661	102500789	102505034	102505185	847	402	497	400	573	250	250	0.116438730117	0.458863322898	0.447	0.411	0.036
2194	ATP8A1	ATP8A1	chr4	-	42592827	42592901	42596305	42596379	42590276	42590346	42602494	42602535	2194	14	5	30	3	198	198	0.116734456262	0.459488375701	0.737	0.909	-0.172
3187	TOR1AIP2	TOR1AIP2	chr1	-	179834570	179834989	179846373	179846508	179821766	179821946	179846827	179846941	3187	60	22	74	15	250	250	0.116853085756	0.459643277621	0.732	0.831	-0.099
735	EIF2AK1	EIF2AK1	chr7	-	6085701	6085782	6086622	6086722	6084192	6084292	6088437	6088475	735	320	236	425	261	224	205	0.116932746364	0.459644788758	0.554	0.598	-0.044
1003	AK4	AK4	chr1	+	65613960	65614235	65656392	65656512	65613231	65613348	65684436	65684609	1003	5	47	3	92	250	244	0.117128008609	0.459754967969	0.094	0.031	0.063
2369	ATP2C1	ATP2C1	chr3	+	130718361	130718503	130720063	130720188	130717137	130717233	130734995	130735555	2369	344	74	715	119	250	249	0.117156264658	0.459754967969	0.822	0.857	-0.035
5272	PLCB4	PLCB4	chr20	+	9440281	9440457	9449217	9449319	9438060	9438136	9453436	9453494	5272	191	125	384	312	250	226	0.117198662066	0.459754967969	0.58	0.527	0.053
4076	RNF2	RNF2	chr1	+	185062192	185062408	185067203	185067476	185060710	185060871	185068922	185069094	4076	89	103	141	121	250	250	0.117530433859	0.460433415888	0.464	0.538	-0.074
5491	TRDMT1	TRDMT1	chr10	-	17204164	17204236	17210839	17210916	17202303	17202373	17216549	17216659	5491	10	0	11	3	201	196	0.11749184618	0.460433415888	1.0	0.781	0.219
5012	MDM2	MDM2	chr12	+	69207333	69207408	69210591	69210725	69202987	69203072	69214104	69214154	5012	109	142	91	158	199	250	0.117676630812	0.460694872011	0.491	0.42	0.071
1150	DDX50	DDX50	chr10	+	70696691	70696851	70702968	70703013	70695761	70695835	70706107	70706603	1150	108	82	148	82	250	169	0.118389499294	0.462964661134	0.471	0.55	-0.079
2364	ESYT1	ESYT1	chr12	+	56532710	56532797	56536068	56536209	56532551	56532623	56536361	56536516	2364	312	436	577	697	211	250	0.118416107703	0.462964661134	0.459	0.495	-0.036
2764	SLC37A3	SLC37A3	chr7	-	140064207	140064291	140069389	140069482	140055467	140055564	140080081	140080190	2764	67	0	72	3	217	208	0.118629912208	0.463175913119	1.0	0.958	0.042
2880	DHX40	DHX40	chr17	+	57650476	57650596	57651100	57651328	57643987	57644155	57651548	57651615	2880	2	111	6	97	244	250	0.118581478524	0.463175913119	0.018	0.06	-0.042
1759	ITGB1	ITGB1	chr10	-	33200813	33201052	33208812	33209012	33200375	33200598	33209172	33209313	1759	4732	6063	7030	8657	250	250	0.11881971946	0.463521368988	0.438	0.448	-0.01
1778	RFT1	RFT1	chr3	-	53157739	53157856	53159924	53160010	53156389	53156579	53164353	53164470	1778	22	102	46	136	210	241	0.118884325214	0.463521368988	0.198	0.28	-0.082
1871	R3HCC1L	R3HCC1L	chr10	+	99915849	99915904	99922639	99922732	99894380	99894463	99923049	99923154	1871	2	16	0	23	179	217	0.119060408855	0.463521368988	0.132	0.0	0.132
3572	PDE9A	PDE9A	chr21	+	44106301	44106372	44108026	44108104	44073861	44073993	44119077	44119121	3572	3	17	9	16	195	202	0.119118116556	0.463521368988	0.155	0.368	-0.213
5617	DMKN	DMKN	chr19	-	35996840	35996888	36000812	36000863	35996619	35996667	36001085	36001154	5617	167	357	347	886	175	172	0.119059432479	0.463521368988	0.315	0.278	0.037
1626	TUBD1	TUBD1	chr17	-	57941024	57941208	57943956	57944110	57936840	57937785	57951899	57952064	1626	9	39	14	28	250	250	0.119461837397	0.464264657847	0.187	0.333	-0.146
6026	SH3PXD2B	SH3PXD2B	chr5	-	171809039	171809131	171821566	171821643	171800793	171800819	171833280	171833356	6026	58	121	73	108	201	216	0.119469277252	0.464264657847	0.34	0.421	-0.081
6210	SDCCAG3	SDCCAG3	chr9	-	139303450	139303519	139304541	139304691	139302277	139302390	139304779	139305054	6210	36	26	79	34	250	193	0.119718655302	0.46492214564	0.517	0.642	-0.125
1094	TBCD	TBCD	chr17	+	80858526	80858607	80861280	80861354	80851422	80851508	80863811	80863929	1094	139	138	252	197	205	198	0.120032966502	0.465306401174	0.493	0.553	-0.06
1355	ADAM15	ADAM15	chr1	+	155033893	155033965	155034379	155034451	155033238	155033308	155034720	155034845	1355	12	13	29	65	196	196	0.120310871341	0.465306401174	0.48	0.309	0.171
1495	ZSWIM6	ZSWIM6	chr5	+	60834640	60834798	60835422	60835586	60831310	60831446	60837710	60837792	1495	70	105	72	76	250	250	0.120539878331	0.465306401174	0.4	0.486	-0.086
2014	INADL	INADL	chr1	+	62274145	62274202	62288616	62288751	62271119	62271196	62293093	62293255	2014	20	57	57	101	181	250	0.120484495891	0.465306401174	0.326	0.438	-0.112
2447	INPP5J	INPP5J	chr22	+	31520830	31520892	31521818	31521996	31518908	31519105	31522361	31522475	2447	5	6	4	18	186	250	0.120188444452	0.465306401174	0.528	0.23	0.298
2546	SEL1L3	SEL1L3	chr4	-	25835069	25835191	25836818	25836945	25834616	25834732	25848915	25849486	2546	289	271	413	325	250	246	0.120180561961	0.465306401174	0.512	0.556	-0.044
3912	MTERF4	MTERF4	chr2	-	242036657	242036842	242038810	242039309	242034544	242035853	242041667	242041747	3912	30	70	47	70	250	250	0.120167985218	0.465306401174	0.3	0.402	-0.102
437	BCL2L11	BCL2L11	chr2	+	111881309	111881716	111907620	111907724	111878490	111878765	111911356	111911481	437	25	14	32	8	250	228	0.120509099851	0.465306401174	0.62	0.785	-0.165
5386	MCFD2	MCFD2	chr2	-	47134948	47135108	47136161	47136316	47129008	47132733	47168710	47168994	5386	12	330	30	485	250	250	0.120503540312	0.465306401174	0.035	0.058	-0.023
5185	MBD1	MBD1	chr18	-	47800555	47800723	47801346	47801415	47799933	47800233	47801498	47801615	5185	109	84	71	77	193	250	0.120713833003	0.465358247175	0.627	0.544	0.083
6197	ALG13	ALG13	chrX	+	110925359	110925463	110925463	110925522	110924397	110924652	110928192	110928331	6197	16	46	19	100	228	183	0.120670762346	0.465358247175	0.218	0.132	0.086
363	ZNF684	ZNF684	chr1	+	40998814	40998853	41007286	41007382	40997232	40997459	41012233	41013841	363	1	13	7	18	163	220	0.120931264486	0.465687529561	0.094	0.344	-0.25
5475	ARHGEF28	ARHGEF28	chr5	+	73128162	73128284	73136304	73136585	73091155	73091216	73142092	73142300	5475	33	130	32	193	246	250	0.121040204734	0.465687529561	0.205	0.144	0.061
5509	NIPA2	NIPA2	chr15	-	23021197	23021429	23027800	23027922	23014437	23014528	23034120	23034427	5509	2	14	0	20	246	250	0.120963695826	0.465687529561	0.127	0.0	0.127
2596	CSNK1G3	CSNK1G3	chr5	+	122881110	122881535	122909086	122909235	122847792	122848264	122923761	122923847	2596	15	0	10	2	250	250	0.121197909692	0.465985066574	1.0	0.833	0.167
4276	DDR1	DDR1	chr6	+	30859778	30859965	30860072	30860319	30859156	30859256	30860844	30860940	4276	582	368	877	484	250	250	0.121294739815	0.466048311098	0.613	0.644	-0.031
1756	CCT5	CCT5	chr5	+	10262592	10262730	10263245	10263426	10261671	10261857	10264767	10266524	1756	1035	1324	2087	2466	250	250	0.121719181724	0.467210426056	0.439	0.458	-0.019
345	ECE1	ECE1	chr1	-	21605683	21605825	21616562	21616649	21599191	21599404	21671868	21672034	345	35	488	34	698	211	250	0.12175835698	0.467210426056	0.078	0.055	0.023
4466	PARK7	PARK7	chr1	+	8030953	8031023	8037711	8037798	8029404	8029464	8044953	8045342	4466	919	1026	1475	1504	194	211	0.121931916825	0.467566966767	0.493	0.516	-0.023
226	MORF4L2	MORF4L2	chrX	-	102933426	102933548	102939608	102939657	102930425	102931979	102940098	102940188	226	164	1122	240	1387	173	246	0.12204625097	0.46769607609	0.172	0.197	-0.025
3543	KIZ	KIZ	chr20	+	21117030	21117193	21126205	21126295	21112737	21112800	21142511	21143148	3543	5	17	8	9	250	214	0.122168464703	0.467855190454	0.201	0.432	-0.231
2242	ANXA3	ANXA3	chr4	+	79494333	79494421	79500180	79500275	79475589	79475642	79503330	79503444	2242	989	607	2704	1510	212	219	0.122375138065	0.468337327063	0.627	0.649	-0.022
2158	TOM1L2	TOM1L2	chr17	-	17787947	17788082	17796974	17797124	17786018	17786177	17801909	17801988	2158	67	60	82	105	250	250	0.122811600201	0.469078826064	0.528	0.439	0.089
2353	MBOAT2	MBOAT2	chr2	-	9083315	9083393	9098625	9098771	9048750	9048846	9143668	9143876	2353	50	78	54	123	250	202	0.122707610642	0.469078826064	0.341	0.262	0.079
3617	FAM129B	FAM129B	chr9	-	130279390	130279495	130280104	130280220	130279135	130279298	130285957	130286125	3617	950	515	1340	649	240	229	0.122800556298	0.469078826064	0.638	0.663	-0.025
2563	FBRS	FBRS	chr16	+	30677832	30677862	30678239	30678311	30676958	30677027	30678640	30678758	2563	25	72	19	93	154	196	0.122939121694	0.469256766018	0.306	0.206	0.1
2324	AGPAT6	AGPAT6	chr8	+	41469698	41469792	41470363	41470479	41469421	41469511	41471904	41471960	2324	168	337	229	378	218	240	0.123176197276	0.469591924315	0.354	0.4	-0.046
2547	SEL1L3	SEL1L3	chr4	-	25759309	25759412	25760562	25760690	25759155	25759228	25766947	25767057	2547	251	269	338	432	250	227	0.123269904934	0.469591924315	0.459	0.415	0.044
4037	SLC39A13	SLC39A13	chr11	+	47433896	47434018	47434950	47435058	47433476	47433590	47435147	47435237	4037	261	177	171	146	246	232	0.123258467726	0.469591924315	0.582	0.525	0.057
2089	RBBP8	RBBP8	chr18	+	20586325	20586395	20596790	20596887	20581548	20581692	20602091	20602233	2089	121	98	219	229	194	221	0.12357210878	0.470171577191	0.584	0.521	0.063
3770	COMMD4	COMMD4	chr15	+	75631604	75631685	75632042	75632219	75631325	75631445	75632305	75632618	3770	262	440	385	552	205	250	0.123584250369	0.470171577191	0.421	0.46	-0.039
5799	MED1	MED1	chr17	-	37599802	37599881	37604050	37604157	37596875	37596930	37607290	37607527	5799	66	65	102	70	231	203	0.123764874001	0.470549993087	0.472	0.562	-0.09
1743	CMC1	CMC1	chr3	+	28304781	28304871	28357823	28357914	28283123	28283303	28360999	28361263	1743	77	165	76	219	214	215	0.123999337554	0.470823941806	0.319	0.259	0.06
3081	EHF	EHF	chr11	+	34667985	34668231	34670565	34670628	34664174	34664274	34673088	34673157	3081	68	29	304	187	250	187	0.123971253285	0.470823941806	0.637	0.549	0.088
157	HSPG2	HSPG2	chr1	-	22167593	22167778	22168031	22168166	22166314	22166510	22168494	22168635	157	307	445	612	770	250	250	0.124110687776	0.470938329663	0.408	0.443	-0.035
696	ZNF326	ZNF326	chr1	+	90486350	90486481	90487808	90487904	90484243	90484343	90492912	90494094	696	120	166	130	231	250	220	0.124514569964	0.471853252713	0.389	0.331	0.058
8	RUNX1	RUNX1	chr21	-	36171597	36171759	36206706	36206898	36160097	36164907	36231770	36231875	8	337	351	364	445	250	250	0.12449575454	0.471853252713	0.49	0.45	0.04
3345	ENOPH1	ENOPH1	chr4	+	83375874	83376007	83378067	83378191	83369072	83369174	83381133	83382328	3345	21	244	75	591	250	248	0.125092708332	0.473734502227	0.079	0.112	-0.033
3887	NUSAP1	NUSAP1	chr15	+	41667909	41668026	41669393	41669502	41663724	41663882	41672290	41673248	3887	244	304	543	576	241	233	0.12539558394	0.474571537653	0.437	0.477	-0.04
2536	TMEM59	TMEM59	chr1	-	54511364	54511459	54512939	54513045	54509045	54509198	54519028	54519246	2536	17	504	30	555	230	219	0.125599280104	0.475032371848	0.031	0.049	-0.018
4862	BFAR	BFAR	chr16	+	14742244	14742449	14748922	14749067	14738130	14738466	14755748	14755922	4862	232	178	380	239	250	250	0.125990295109	0.476200606937	0.566	0.614	-0.048
693	GLS	GLS	chr2	+	191792031	191792208	191795162	191795294	191789268	191789319	191796270	191796363	693	512	497	891	765	250	250	0.126248114001	0.476864211712	0.507	0.538	-0.031
47	UROD	UROD	chr1	+	45479580	45479742	45480110	45480248	45479265	45479463	45480407	45480508	47	430	411	456	375	250	250	0.126367107074	0.477002921104	0.511	0.549	-0.038
1253	NUP54	NUP54	chr4	-	77052382	77052437	77053675	77053872	77051808	77051902	77065301	77065445	1253	6	64	4	118	250	179	0.1276558248	0.477297877959	0.063	0.024	0.039
1630	TUBD1	TUBD1	chr17	-	57943969	57944110	57955463	57955695	57941024	57941208	57963443	57963591	1630	0	19	3	25	250	250	0.127618180883	0.477297877959	0.0	0.107	-0.107
1652	PEX14	PEX14	chr1	+	10596269	10596354	10659294	10659423	10555330	10555378	10678388	10678474	1652	76	124	95	114	209	250	0.127994131277	0.477297877959	0.423	0.499	-0.076
2377	DBNL	DBNL	chr7	+	44089823	44089879	44092465	44092540	44084238	44084419	44096355	44096502	2377	115	190	136	286	180	199	0.127263922288	0.477297877959	0.401	0.345	0.056
2675	OCIAD2	OCIAD2	chr4	-	48894788	48894906	48896022	48896070	48887396	48887582	48899820	48899874	2675	743	803	1435	1408	172	242	0.12800934809	0.477297877959	0.566	0.589	-0.023
2685	PPA2	PPA2	chr4	-	106367539	106367659	106370506	106370560	106359106	106359193	106374754	106374799	2685	147	362	259	528	178	244	0.126954711768	0.477297877959	0.358	0.402	-0.044
2705	RFXANK	RFXANK	chr19	+	19307994	19308060	19308329	19308430	19307771	19307855	19308915	19309041	2705	108	215	115	177	190	225	0.127048724401	0.477297877959	0.373	0.435	-0.062
3461	PRKAG1	PRKAG1	chr12	-	49397539	49397705	49398289	49398416	49397340	49397378	49398746	49398801	3461	218	205	336	260	250	250	0.127834208471	0.477297877959	0.515	0.564	-0.049
3607	DENND6A	DENND6A	chr3	-	57618991	57619081	57620284	57620349	57616651	57616705	57620430	57620496	3607	38	54	48	104	189	214	0.127203566907	0.477297877959	0.443	0.343	0.1
3831	TMCO3	TMCO3	chr13	+	114193671	114193822	114202617	114202767	114188359	114188555	114203739	114204544	3831	240	200	298	301	250	250	0.127486450512	0.477297877959	0.545	0.497	0.048
4629	GSTA4	GSTA4	chr6	-	52850248	52850381	52852154	52852206	52849261	52849403	52858954	52859059	4629	51	67	27	56	176	250	0.12706353326	0.477297877959	0.52	0.406	0.114
5556	USP28	USP28	chr11	-	113723222	113723355	113724979	113725057	113712384	113712490	113746166	113746292	5556	2	39	0	55	202	250	0.127422072777	0.477297877959	0.06	0.0	0.06
5564	ARHGEF7	ARHGEF7	chr13	+	111929933	111930020	111932884	111933024	111927878	111928025	111935485	111935710	5564	55	17	94	16	211	250	0.127721320913	0.477297877959	0.793	0.874	-0.081
5650	ATP13A3	ATP13A3	chr3	-	194134487	194134568	194140607	194140696	194123402	194126845	194146070	194146258	5650	65	34	110	85	213	205	0.127395986974	0.477297877959	0.648	0.555	0.093
5672	TMF1	TMF1	chr3	-	69087993	69088160	69088701	69088844	69087714	69087871	69091957	69092063	5672	130	127	159	119	250	250	0.126707817274	0.477297877959	0.506	0.572	-0.066
5792	KIAA0195	KIAA0195	chr17	+	73484012	73484215	73484839	73484991	73482370	73482507	73485346	73485449	5792	106	39	114	61	250	250	0.127188280029	0.477297877959	0.731	0.651	0.08
5795	ARNTL2	ARNTL2	chr12	+	27540160	27540253	27542111	27542229	27538413	27538493	27543028	27543172	5795	58	128	159	264	217	242	0.127904404253	0.477297877959	0.336	0.402	-0.066
5892	MUC1	MUC1	chr1	-	155160197	155160334	155160483	155160539	155159930	155160020	155160638	155160688	5892	52	0	158	7	180	250	0.127621305207	0.477297877959	1.0	0.969	0.031
6078	AP1G1	AP1G1	chr16	-	71787735	71787790	71789921	71790062	71784112	71784235	71792710	71792824	6078	100	36	163	84	250	179	0.127397996041	0.477297877959	0.665	0.581	0.084
1672	HERPUD1	HERPUD1	chr16	+	56973148	56973271	56973806	56974157	56970598	56970729	56976043	56976149	1672	512	413	425	397	247	250	0.128273487846	0.4773617988	0.556	0.52	0.036
2446	TBCEL	TBCEL	chr11	+	120924259	120924441	120925760	120926017	120918236	120918376	120929053	120929180	2446	32	21	32	37	250	250	0.128232850915	0.4773617988	0.604	0.464	0.14
574	TUBGCP4	TUBGCP4	chr15	+	43693913	43694048	43695880	43695997	43692241	43692419	43696610	43696750	574	53	53	101	69	250	241	0.128224498749	0.4773617988	0.491	0.585	-0.094
2690	AFF1	AFF1	chr4	+	88053422	88053560	88055625	88055846	88052944	88053016	88056731	88062191	2690	33	72	67	98	250	250	0.128586903662	0.477991337848	0.314	0.406	-0.092
837	RC3H2	RC3H2	chr9	-	125652590	125652824	125655187	125655305	125645482	125645658	125659557	125659855	837	80	93	147	127	242	250	0.128607534847	0.477991337848	0.471	0.545	-0.074
3937	GADD45A	GADD45A	chr1	+	68151707	68151809	68152032	68152270	68150859	68151221	68153343	68154021	3937	203	158	205	126	226	250	0.128957274077	0.478984160857	0.587	0.643	-0.056
4396	LAMB2	LAMB2	chr3	-	49167663	49167852	49168172	49168293	49167271	49167451	49168382	49168585	4396	265	202	251	155	245	250	0.12908241003	0.479142005988	0.572	0.623	-0.051
4461	SLC16A4	SLC16A4	chr1	-	110924273	110924417	110925455	110925588	110923603	110923765	110931858	110931977	4461	37	88	20	77	250	250	0.129286901459	0.479594020895	0.296	0.206	0.09
1345	CES2	CES2	chr16	+	66971939	66972144	66973119	66973261	66968373	66969879	66974124	66974258	1345	7	61	13	53	250	250	0.130636365609	0.481559085312	0.103	0.197	-0.094
1440	POLL	POLL	chr10	-	103345618	103345913	103347002	103347163	103340004	103340173	103347960	103348027	1440	12	0	15	3	250	250	0.130437767475	0.481559085312	1.0	0.833	0.167
1869	R3HCC1L	R3HCC1L	chr10	+	99967857	99969656	99991268	99991444	99923049	99923154	99994202	99994273	1869	9	30	25	42	250	250	0.130674998934	0.481559085312	0.231	0.373	-0.142
2535	TMEM59	TMEM59	chr1	-	54511364	54511459	54512939	54513045	54509045	54509198	54518672	54519111	2535	558	505	538	555	230	219	0.130201858599	0.481559085312	0.513	0.48	0.033
2785	SEPT2	SEPT2	chr2	+	242255836	242255955	242259617	242259702	242255275	242255397	242263630	242263656	2785	46	12	45	22	243	209	0.130597596407	0.481559085312	0.767	0.638	0.129
4015	HIVEP3	HIVEP3	chr1	-	42314541	42314760	42384083	42384195	42312859	42314116	42501477	42501596	4015	2	56	9	81	236	250	0.130361868822	0.481559085312	0.036	0.105	-0.069
4039	KIFC3	KIFC3	chr16	-	57793036	57793065	57793639	57793748	57792128	57792821	57794637	57794867	4039	40	49	33	64	233	153	0.130217224268	0.481559085312	0.349	0.253	0.096
4390	COL3A1	COL3A1	chr2	+	189861123	189861222	189861890	189861944	189860850	189860904	189862061	189862115	4390	2823	1931	0	2	223	178	0.130038606283	0.481559085312	0.539	0.0	0.539
4771	CYP39A1	CYP39A1	chr6	-	46593154	46593245	46598699	46598807	46563723	46563857	46604125	46604219	4771	6	11	10	6	232	215	0.130217867035	0.481559085312	0.336	0.607	-0.271
4893	USP8	USP8	chr15	+	50757243	50757388	50763829	50763992	50754476	50754519	50769045	50769190	4893	111	108	161	119	250	250	0.130813307928	0.481559085312	0.507	0.575	-0.068
5207	RPP40	RPP40	chr6	-	4996455	4996654	4998949	4999075	4996184	4996319	5000042	5000138	5207	9	33	17	30	250	250	0.130782372655	0.481559085312	0.214	0.362	-0.148
5495	PFKL	PFKL	chr21	+	45730888	45730966	45731987	45732177	45726563	45726637	45732860	45733026	5495	86	355	124	403	202	250	0.130536542783	0.481559085312	0.231	0.276	-0.045
262	PALLD	PALLD	chr4	+	169819643	169819865	169824907	169825057	169815729	169815828	169835077	169835172	262	530	421	366	248	250	250	0.130929911315	0.481682503683	0.557	0.596	-0.039
1786	ANAPC1	ANAPC1	chr2	-	112622382	112622528	112625599	112625673	112621251	112621472	112630206	112630289	1786	35	85	67	111	198	250	0.131037248967	0.481771699119	0.342	0.433	-0.091
4646	ANP32B	ANP32B	chr9	+	100756912	100757062	100760837	100760960	100745488	100745891	100767245	100767435	4646	438	807	817	1682	250	247	0.131128185315	0.481800518667	0.349	0.324	0.025
1670	HERPUD1	HERPUD1	chr16	+	56973806	56974157	56976043	56976149	56973148	56973271	56977037	56977793	1670	582	509	510	509	250	230	0.131330802375	0.482239387062	0.513	0.48	0.033
4408	USP10	USP10	chr16	+	84767040	84767109	84778238	84779279	84733554	84733717	84792321	84792413	4408	62	210	106	272	193	250	0.131688666005	0.482941736557	0.277	0.335	-0.058
5064	PPRC1	PPRC1	chr10	+	103898476	103898522	103898635	103898737	103897606	103897795	103898856	103901761	5064	2	59	0	99	170	226	0.131666331151	0.482941736557	0.043	0.0	0.043
3392	SYNE4	SYNE4	chr19	-	36497651	36497846	36498026	36498170	36497324	36497573	36499118	36499269	3392	19	25	15	38	250	250	0.131798614005	0.483039420987	0.432	0.283	0.149
2817	ERP44	ERP44	chr9	-	102769859	102769971	102778603	102778720	102768787	102768929	102780537	102780595	2817	275	201	380	230	241	236	0.132236323636	0.484337463324	0.573	0.618	-0.045
1265	FKBP10	FKBP10	chr17	+	39975781	39975927	39977198	39977341	39975461	39975651	39977905	39978069	1265	697	699	458	403	250	250	0.132989477977	0.484468136925	0.499	0.532	-0.033
1646	CSNK1D	CSNK1D	chr17	-	80213304	80213453	80223561	80223672	80210309	80210480	80231181	80231618	1646	255	3	329	10	235	250	0.133435133875	0.484468136925	0.989	0.972	0.017
1699	MTSS1	MTSS1	chr8	-	125569921	125570116	125570953	125571073	125568472	125568646	125575022	125575233	1699	4	151	0	125	244	250	0.133107850228	0.484468136925	0.026	0.0	0.026
1852	RAP1B	RAP1B	chr12	+	69044179	69044248	69045774	69045831	69042478	69042561	69047891	69048032	1852	267	389	254	438	193	181	0.13344181005	0.484468136925	0.392	0.352	0.04
2086	EOGT	EOGT	chr3	-	69047161	69047265	69050758	69050865	69038075	69038168	69053528	69053633	2086	57	29	45	37	231	228	0.133392890714	0.484468136925	0.66	0.546	0.114
2519	GOSR2	GOSR2	chr17	+	45009432	45009565	45012394	45012535	45008464	45008573	45015964	45018733	2519	191	103	238	163	250	250	0.133273430471	0.484468136925	0.65	0.594	0.056
2645	MEIS2	MEIS2	chr15	-	37186917	37187013	37187351	37187441	37183221	37184660	37188828	37188887	2645	104	38	16	2	214	220	0.133253765999	0.484468136925	0.738	0.892	-0.154
2886	PRRC2A	PRRC2A	chr6	+	31602248	31602334	31602529	31602754	31602012	31602142	31602908	31603049	2886	360	444	412	587	210	250	0.133058963732	0.484468136925	0.491	0.455	0.036
2988	NUDT2	NUDT2	chr9	+	34338710	34338845	34339021	34339164	34329503	34329597	34343121	34343711	2988	47	113	51	175	250	250	0.13344161205	0.484468136925	0.294	0.226	0.068
311	ZNF138	ZNF138	chr7	+	64275949	64276031	64291317	64291454	64275295	64275422	64291828	64294059	311	8	10	17	8	206	250	0.133333265211	0.484468136925	0.493	0.721	-0.228
359	FLNA	FLNA	chrX	-	153581921	153582095	153582282	153582411	153581663	153581825	153582518	153582659	359	2164	2455	3348	3586	250	250	0.133372212518	0.484468136925	0.468	0.483	-0.015
3917	RPL18	RPL18	chr19	-	49119335	49119459	49119982	49120081	49119133	49119203	49120572	49120680	3917	3036	4450	3847	5375	223	248	0.133121444592	0.484468136925	0.431	0.443	-0.012
5154	REXO2	REXO2	chr11	+	114314577	114314655	114315262	114315374	114311377	114311461	114316700	114316809	5154	355	334	542	590	202	236	0.132778708215	0.484468136925	0.554	0.518	0.036
6112	GPI	GPI	chr19	+	34859487	34859607	34868407	34868491	34857687	34857756	34868639	34868786	6112	563	531	863	914	244	208	0.133050355575	0.484468136925	0.475	0.446	0.029
4583	ERCC1	ERCC1	chr19	-	45923581	45923685	45924435	45924651	45922355	45922455	45926527	45926820	4583	263	244	222	168	250	228	0.13360095758	0.484742398028	0.496	0.547	-0.051
2570	MEGF8	MEGF8	chr19	+	42852423	42852624	42853650	42853851	42848821	42848985	42854299	42854536	2570	104	60	96	38	250	250	0.133766146744	0.485038223153	0.634	0.716	-0.082
1102	RFX2	RFX2	chr19	-	6026173	6026248	6039990	6040252	6016100	6016282	6042054	6042134	1102	12	2	5	4	250	199	0.134551457429	0.485486796751	0.827	0.499	0.328
1127	ATG9A	ATG9A	chr2	-	220092643	220092775	220093155	220093207	220092491	220092535	220094256	220094410	1127	1	111	5	124	176	250	0.134545116068	0.485486796751	0.013	0.054	-0.041
1229	MRPL43	MRPL43	chr10	-	102746505	102746732	102746846	102746953	102743704	102743831	102747069	102747272	1229	111	2	81	5	231	250	0.135074782287	0.485486796751	0.984	0.946	0.038
1414	STIL	STIL	chr1	-	47725960	47726211	47728574	47728734	47715810	47717594	47735306	47735538	1414	25	26	47	81	250	250	0.135220233584	0.485486796751	0.49	0.367	0.123
2130	MACF1	MACF1	chr1	+	39838150	39838268	39844132	39844195	39835701	39835858	39844874	39845116	2130	166	48	151	61	242	187	0.135200491604	0.485486796751	0.728	0.657	0.071
221	WEE1	WEE1	chr11	+	9597776	9597840	9598033	9598206	9597434	9597640	9598688	9598810	221	168	194	314	297	188	250	0.134153975177	0.485486796751	0.535	0.584	-0.049
2295	ESRRG	ESRRG	chr1	-	217038402	217038520	217112923	217113015	216850417	216850833	217173594	217174066	2295	2	0	3	6	216	242	0.135001928685	0.485486796751	1.0	0.359	0.641
3749	HDAC7	HDAC7	chr12	-	48180367	48180486	48181494	48181592	48179534	48179668	48181827	48181947	3749	194	288	267	329	222	243	0.134368139801	0.485486796751	0.424	0.47	-0.046
4160	PPIH	PPIH	chr1	+	43126532	43126575	43130533	43130626	43125192	43125237	43131650	43131738	4160	30	113	79	207	167	217	0.134389418351	0.485486796751	0.256	0.332	-0.076
4189	UPF3A	UPF3A	chr13	+	115047495	115047602	115048311	115048418	115047058	115047321	115051993	115052104	4189	22	54	16	69	231	231	0.134993499182	0.485486796751	0.289	0.188	0.101
4320	PLOD1	PLOD1	chr1	+	12027043	12027148	12030726	12030873	12026307	12026373	12032928	12033054	4320	301	483	236	446	229	250	0.134259725011	0.485486796751	0.405	0.366	0.039
4446	DIABLO	DIABLO	chr12	-	122702812	122702944	122709191	122709295	122701305	122701416	122710511	122711115	4446	24	233	18	284	228	250	0.134753295898	0.485486796751	0.101	0.065	0.036
5273	PLCB4	PLCB4	chr20	+	9198036	9198099	9288446	9288545	9049700	9049853	9317772	9317853	5273	16	109	26	297	187	223	0.134808750046	0.485486796751	0.149	0.095	0.054
6090	STARD10	STARD10	chr11	-	72468811	72468929	72469574	72469678	72466745	72466798	72470278	72470426	6090	252	191	432	272	228	242	0.133989152125	0.485486796751	0.583	0.628	-0.045
850	CD44	CD44	chr11	+	35240862	35240934	35243200	35243279	35236398	35236461	35250675	35253949	850	1206	1297	2063	2392	196	203	0.134879547246	0.485486796751	0.491	0.472	0.019
952	ZNF33A	ZNF33A	chr10	+	38323253	38323328	38328340	38328420	38306218	38306314	38343302	38348995	952	17	5	17	1	199	204	0.135229592403	0.485486796751	0.777	0.946	-0.169
5163	SH2D3A	SH2D3A	chr19	-	6760648	6760998	6763690	6763827	6759604	6759681	6767397	6767523	5163	59	48	164	186	250	250	0.135440364096	0.485942593458	0.551	0.469	0.082
1139	UBE2C	UBE2C	chr20	+	44444028	44444179	44444179	44444384	44443022	44443109	44444492	44444552	1139	11	1303	39	2697	250	250	0.13554022962	0.486000155434	0.008	0.014	-0.006
2947	ACSL3	ACSL3	chr2	+	223752547	223752606	223765391	223765498	223725731	223725976	223773450	223773868	2947	165	95	227	167	183	231	0.136123706724	0.487790637568	0.687	0.632	0.055
5411	HN1L	HN1L	chr16	+	1735439	1735588	1741843	1741986	1728277	1728357	1747812	1747861	5411	382	611	739	1332	250	250	0.136231897306	0.487876800852	0.385	0.357	0.028
2996	HACL1	HACL1	chr3	-	15628031	15628109	15631046	15631119	15624383	15624496	15633106	15633187	2996	43	0	32	2	197	202	0.136350407031	0.487999790102	1.0	0.943	0.057
1602	TMEM14B	TMEM14B	chr6	+	10749854	10749931	10751365	10751467	10749434	10749501	10755374	10755465	1602	420	407	619	685	201	226	0.136968512762	0.48826069367	0.537	0.504	0.033
179	MMP7	MMP7	chr11	-	102393970	102394132	102395666	102395795	102391238	102391535	102398254	102398403	179	3989	2545	6611	4425	250	250	0.136744514306	0.48826069367	0.61	0.599	0.011
2334	MGAT4B	MGAT4B	chr5	-	179226202	179226310	179226505	179226636	179225927	179226121	179226953	179227068	2334	1162	1189	1619	1527	250	232	0.137181212485	0.48826069367	0.476	0.496	-0.02
3509	MARCH7	MARCH7	chr2	+	160599571	160599764	160602280	160602448	160585519	160585686	160604315	160605414	3509	287	282	368	305	250	250	0.137105940968	0.48826069367	0.504	0.547	-0.043
3801	KIF4A	KIF4A	chrX	+	69637737	69637854	69639510	69639633	69626742	69626925	69639911	69640774	3801	88	89	167	127	241	247	0.13685077455	0.48826069367	0.503	0.574	-0.071
4166	FNDC3B	FNDC3B	chr3	+	171969049	171969331	172003715	172003774	171944660	171944737	172013152	172013304	4166	3	78	0	126	250	183	0.137091579169	0.48826069367	0.027	0.0	0.027
5291	C17orf80	C17orf80	chr17	+	71231614	71233134	71238382	71238490	71229358	71229464	71239034	71239142	5291	64	25	86	52	250	232	0.136761756488	0.48826069367	0.704	0.605	0.099
5576	PPHLN1	PPHLN1	chr12	+	42748962	42749024	42768664	42768876	42729684	42729776	42778741	42778798	5576	72	191	124	253	186	250	0.136700080675	0.48826069367	0.336	0.397	-0.061
5747	NFATC2IP	NFATC2IP	chr16	+	28965885	28966003	28967298	28967379	28963452	28963525	28967471	28967658	5747	133	64	199	127	242	205	0.136800388816	0.48826069367	0.638	0.57	0.068
146	DHPS	DHPS	chr19	-	12788104	12788210	12790270	12790357	12786830	12786956	12790436	12790533	146	200	14	314	12	211	230	0.137421870492	0.488386178748	0.94	0.966	-0.026
1867	AMT	AMT	chr3	-	49458924	49459005	49459536	49459704	49457643	49457775	49459793	49460111	1867	9	5	11	17	250	205	0.13746916932	0.488386178748	0.596	0.347	0.249
1915	PIGT	PIGT	chr20	+	44045156	44045294	44047491	44047619	44044706	44044983	44047934	44048035	1915	294	354	333	470	250	250	0.137343458828	0.488386178748	0.454	0.415	0.039
2651	RPS6KL1	RPS6KL1	chr14	-	75375803	75375893	75376245	75376851	75375552	75375635	75377950	75378083	2651	11	7	18	27	250	214	0.137886480776	0.489269164957	0.574	0.363	0.211
3993	ARPC2	ARPC2	chr2	+	219099074	219099120	219104113	219104207	219093460	219093573	219110142	219110269	3993	815	1972	1144	2551	170	218	0.137852989448	0.489269164957	0.346	0.365	-0.019
2390	ESPL1	ESPL1	chr12	+	53664461	53664582	53666504	53666641	53664161	53664266	53668600	53668794	2390	30	25	46	63	245	250	0.138286656404	0.489639367494	0.55	0.427	0.123
2644	MEIS2	MEIS2	chr15	-	37186917	37187013	37187351	37187462	37183221	37184660	37188828	37188887	2644	69	38	11	2	235	220	0.138428568396	0.489639367494	0.63	0.837	-0.207
3883	STAU2	STAU2	chr8	-	74600888	74601048	74621266	74621397	74585341	74585477	74650518	74650584	3883	32	173	55	207	250	250	0.138233741289	0.489639367494	0.156	0.21	-0.054
4476	BAG6	BAG6	chr6	-	31608161	31608305	31608421	31608481	31607975	31608083	31608568	31608715	4476	339	649	421	704	184	250	0.138382408583	0.489639367494	0.415	0.448	-0.033
4490	DAG1	DAG1	chr3	+	49514281	49514338	49530259	49530406	49507564	49507866	49547851	49548252	4490	6	2	10	13	181	250	0.13849750995	0.489639367494	0.806	0.515	0.291
5007	ERMARD	ERMARD	chr6	+	170153959	170154128	170155378	170155518	170151717	170151759	170156433	170156535	5007	6	47	16	59	250	250	0.138267141962	0.489639367494	0.113	0.213	-0.1
1381	ABCC1	ABCC1	chr16	+	16215831	16216031	16219666	16219768	16208622	16208933	16225645	16225792	1381	92	83	170	115	250	226	0.138748146273	0.489927985439	0.501	0.572	-0.071
3675	PAM	PAM	chr5	+	102360837	102361038	102363888	102363942	102355493	102355547	102364590	102366808	3675	79	232	71	275	250	178	0.138702760727	0.489927985439	0.195	0.155	0.04
4588	TFRC	TFRC	chr3	-	195802029	195802231	195803934	195803993	195800800	195800996	195808913	195809032	4588	13	456	15	940	183	250	0.138858094109	0.49001779041	0.037	0.021	0.016
4835	LDLR	LDLR	chr19	+	11238683	11238761	11240188	11240346	11233849	11234020	11241956	11244505	4835	446	902	722	1628	202	250	0.139221611826	0.491001767255	0.38	0.354	0.026
2013	CDC27	CDC27	chr17	-	45232037	45232152	45234278	45234490	45229171	45229284	45234595	45234750	2013	99	160	141	177	250	239	0.139370418864	0.491227774209	0.372	0.432	-0.06
4073	SPAG1	SPAG1	chr8	+	101232506	101232659	101237400	101237567	101225317	101225656	101243383	101243516	4073	8	88	28	168	250	250	0.139627071212	0.491340429533	0.083	0.143	-0.06
4589	TFRC	TFRC	chr3	-	195802029	195802231	195803934	195803993	195798873	195799023	195808913	195809032	4589	12	0	9	2	183	250	0.139497574145	0.491340429533	1.0	0.86	0.14
5583	AK6	AK6	chr5	-	68651721	68651780	68662329	68662422	68651475	68651621	68665289	68665409	5583	98	139	102	189	217	183	0.139656610533	0.491340429533	0.373	0.313	0.06
1409	RPAIN	RPAIN	chr17	+	5329555	5329619	5331390	5331531	5326088	5326149	5335861	5336340	1409	52	151	37	154	188	250	0.139931568621	0.491711051433	0.314	0.242	0.072
2753	AXIN1	AXIN1	chr16	-	354303	354441	359972	360069	347721	348251	364542	364683	2753	78	87	108	88	221	250	0.139879117381	0.491711051433	0.504	0.581	-0.077
4598	EPB41	EPB41	chr1	+	29385100	29385157	29386933	29386996	29379615	29379824	29391493	29391670	4598	12	45	12	88	181	187	0.140510028414	0.493004668475	0.216	0.123	0.093
5070	CEP164	CEP164	chr11	+	117206320	117206396	117209281	117209384	117198570	117198620	117214881	117214993	5070	1	23	3	12	200	227	0.140554797687	0.493004668475	0.047	0.221	-0.174
5239	KCTD17	KCTD17	chr22	+	37456862	37456962	37457143	37457215	37455352	37455478	37457578	37457669	5239	87	2	64	5	224	196	0.140495787952	0.493004668475	0.974	0.918	0.056
2335	MCCC1	MCCC1	chr3	-	182790153	182790275	182804480	182804576	182788997	182789145	182812346	182812393	2335	1	52	5	58	220	246	0.14077713275	0.493187804039	0.021	0.088	-0.067
2985	SNRPN	SNRPN	chr15	+	25219457	25219603	25221451	25221563	25213078	25213229	25222023	25222176	2985	432	352	520	366	250	236	0.140739350989	0.493187804039	0.537	0.573	-0.036
2040	IKBKE	IKBKE	chr1	+	206666598	206666711	206667252	206667324	206666355	206666452	206669444	206670223	2040	66	67	45	67	237	196	0.141007385168	0.493696146862	0.449	0.357	0.092
4217	INF2	INF2	chr14	+	105174772	105174924	105175007	105175069	105173589	105174339	105175617	105175720	4217	125	167	252	271	250	186	0.141101131078	0.49372622691	0.358	0.409	-0.051
3931	DCBLD2	DCBLD2	chr3	-	98568304	98568442	98600383	98600611	98544158	98544210	98619965	98620533	3931	1895	1869	3291	3054	250	250	0.141479944012	0.494444654581	0.503	0.519	-0.016
5388	RTF1	RTF1	chr15	+	41730518	41730629	41745098	41745246	41709301	41709511	41749869	41750074	5388	97	181	145	212	235	250	0.141562284685	0.494444654581	0.363	0.421	-0.058
5994	NRM	NRM	chr6	-	30657052	30657229	30657801	30658020	30655823	30656719	30658618	30658906	5994	110	85	99	103	250	250	0.141463242568	0.494444654581	0.564	0.49	0.074
2874	THRAP3	THRAP3	chr1	+	36759451	36759536	36762183	36762371	36758198	36758310	36766486	36766685	2874	235	356	293	523	209	250	0.142078086156	0.495947467509	0.441	0.401	0.04
1918	PIGT	PIGT	chr20	+	44045156	44045334	44047934	44048035	44044706	44044983	44048143	44048230	1918	281	376	324	369	250	225	0.142634188395	0.496741199351	0.402	0.441	-0.039
4394	PSME4	PSME4	chr2	-	54096512	54096675	54101475	54101631	54093883	54094017	54102763	54102892	4394	147	184	216	218	250	250	0.142641968874	0.496741199351	0.444	0.498	-0.054
4621	ITPKC	ITPKC	chr19	+	41235106	41235320	41239064	41239269	41231244	41231344	41242890	41242992	4621	95	109	167	147	250	250	0.142648171252	0.496741199351	0.466	0.532	-0.066
4983	TBC1D5	TBC1D5	chr3	-	17549965	17550097	17665340	17665405	17469941	17470011	17704481	17704602	4983	2	60	0	92	189	250	0.14248868172	0.496741199351	0.042	0.0	0.042
2887	PRRC2A	PRRC2A	chr6	+	31604286	31604385	31604509	31604722	31603985	31604196	31604818	31604913	2887	396	441	518	503	223	250	0.14341318833	0.497321653102	0.502	0.536	-0.034
2915	MGLL	MGLL	chr3	-	127441272	127441409	127500631	127500738	127429418	127429508	127540536	127540681	2915	468	9	675	5	231	250	0.143228074783	0.497321653102	0.983	0.993	-0.01
3378	SPINT1	SPINT1	chr15	+	41146257	41146284	41146594	41146720	41145908	41146127	41146836	41146887	3378	30	473	60	1335	151	250	0.143398092512	0.497321653102	0.095	0.069	0.026
4640	CCDC138	CCDC138	chr2	+	109404487	109404545	109405307	109405422	109403205	109403371	109408135	109408258	4640	7	4	20	3	182	239	0.143168567985	0.497321653102	0.697	0.897	-0.2
5699	C11orf74	C11orf74	chr11	+	36654833	36654988	36657600	36657667	36631630	36631789	36669565	36669705	5699	74	20	68	30	250	191	0.143158735918	0.497321653102	0.739	0.634	0.105
764	ANP32E	ANP32E	chr1	-	150201404	150201570	150202905	150203028	150198939	150199127	150208080	150208504	764	6	316	23	631	247	250	0.143415281819	0.497321653102	0.019	0.036	-0.017
938	CRYZL1	CRYZL1	chr21	-	34989011	34989056	34994301	34994374	34985843	34985912	34996988	34997066	938	73	36	75	55	197	169	0.142901980367	0.497321653102	0.635	0.539	0.096
2385	SLC39A11	SLC39A11	chr17	-	70845772	70845943	70943890	70944014	70732788	70732858	71027694	71027853	2385	24	36	51	47	248	250	0.144127018587	0.497499882288	0.402	0.522	-0.12
3216	DNAJC13	DNAJC13	chr3	+	132165318	132165394	132166164	132166314	132153381	132153462	132166741	132166783	3216	35	92	51	91	200	250	0.144014931712	0.497499882288	0.322	0.412	-0.09
3396	SYNE4	SYNE4	chr19	-	36497324	36497573	36498026	36498170	36496234	36496339	36499118	36499269	3396	17	34	18	65	250	250	0.143947178618	0.497499882288	0.333	0.217	0.116
4448	DIABLO	DIABLO	chr12	-	122709058	122709191	122709191	122709295	122702812	122702944	122710511	122711115	4448	67	329	79	506	228	250	0.144153122153	0.497499882288	0.183	0.146	0.037
4706	PIGG	PIGG	chr4	+	501193	501382	502617	502759	494184	494390	509761	509974	4706	0	106	4	145	250	250	0.143869876094	0.497499882288	0.0	0.027	-0.027
5307	PTH1R	PTH1R	chr3	+	46942514	46942575	46942903	46942970	46940792	46940946	46943255	46943350	5307	51	43	126	151	185	191	0.143733496225	0.497499882288	0.55	0.463	0.087
6083	DOPEY2	DOPEY2	chr21	+	37591669	37591790	37595528	37595648	37586739	37586854	37597862	37597965	6083	76	76	178	133	245	244	0.143988704501	0.497499882288	0.499	0.571	-0.072
84	PLAGL1	PLAGL1	chr6	-	144269121	144269597	144281605	144281693	144261436	144263800	144285923	144285955	84	21	69	26	139	212	250	0.143899721063	0.497499882288	0.264	0.181	0.083
259	KIAA0586	KIAA0586	chr14	+	58958861	58958993	58965500	58965678	58956881	58956958	58975272	58975427	259	37	18	38	32	250	250	0.144280037779	0.497641677003	0.673	0.543	0.13
6164	KCTD20	KCTD20	chr6	+	36442565	36442839	36446897	36447000	36437828	36438034	36447367	36447488	6164	137	156	146	130	250	227	0.144567631135	0.498337173199	0.444	0.505	-0.061
1703	TXNRD1	TXNRD1	chr12	+	104682708	104682818	104705067	104705190	104680459	104681124	104707022	104707095	1703	64	699	133	1152	234	247	0.144696347687	0.498355633111	0.088	0.109	-0.021
967	NUDT9	NUDT9	chr4	+	88356132	88356372	88359428	88359524	88343727	88344164	88362980	88363067	967	129	102	158	161	250	220	0.144744892404	0.498355633111	0.527	0.463	0.064
2836	ARL13B	ARL13B	chr3	+	93722502	93722752	93754174	93754280	93698982	93699326	93755395	93755598	2836	6	44	2	48	250	230	0.144932123422	0.498701060436	0.111	0.037	0.074
5557	GRHL3	GRHL3	chr1	+	24664125	24664279	24664481	24664593	24663567	24663641	24666157	24666252	5557	26	23	117	64	250	236	0.145017245239	0.498701060436	0.516	0.633	-0.117
3519	EFTUD1	EFTUD1	chr15	-	82450053	82450201	82456193	82456325	82443805	82444764	82507057	82507196	3519	32	43	59	51	250	250	0.145543952573	0.500215671024	0.427	0.536	-0.109
4768	C11orf80	C11orf80	chr11	+	66526513	66526567	66555630	66555740	66512206	66512390	66563751	66563835	4768	10	35	30	57	178	234	0.145775086673	0.50071324202	0.273	0.409	-0.136
2512	DROSHA	DROSHA	chr5	-	31530904	31531031	31531556	31531632	31529146	31529212	31532096	31532282	2512	16	71	22	166	200	250	0.146147058271	0.501693690856	0.22	0.142	0.078
4291	ITGB8	ITGB8	chr7	+	20438482	20438617	20441343	20441749	20434518	20434608	20444250	20444476	4291	179	182	678	818	250	250	0.146453279224	0.502447404107	0.496	0.453	0.043
2400	FANCD2	FANCD2	chr3	+	10116213	10116357	10119764	10119881	10114936	10115046	10122783	10122912	2400	43	69	91	205	250	241	0.147009030776	0.502883594227	0.375	0.3	0.075
3277	RWDD3	RWDD3	chr1	+	95705332	95705465	95709766	95710207	95699710	95699871	95712097	95712213	3277	2	23	6	20	250	250	0.147014089723	0.502883594227	0.08	0.231	-0.151
4080	MAP4K4	MAP4K4	chr2	+	102477286	102477448	102480282	102480513	102476197	102476326	102481391	102481498	4080	229	46	249	68	250	250	0.146851387158	0.502883594227	0.833	0.785	0.048
4322	TEAD1	TEAD1	chr11	+	12886384	12886447	12901254	12901389	12883796	12883861	12902551	12902598	4322	44	89	96	268	187	250	0.146777747203	0.502883594227	0.398	0.324	0.074
5725	RNF4	RNF4	chr4	+	2513682	2513692	2514164	2514324	2502385	2502465	2514809	2514858	5725	15	217	35	320	134	250	0.146970101943	0.502883594227	0.114	0.169	-0.055
2823	BCS1L	BCS1L	chr2	+	219525661	219526030	219526128	219526268	219524759	219524889	219526481	219526676	2823	3	50	12	79	250	250	0.147208227754	0.503250769173	0.057	0.132	-0.075
4551	EIF4G1	EIF4G1	chr3	+	184043638	184043739	184044314	184044417	184043267	184043427	184044668	184044771	4551	583	702	1006	1341	225	227	0.14738410275	0.50355511358	0.456	0.431	0.025
1633	BTN2A2	BTN2A2	chr6	+	26384019	26384143	26385242	26385590	26383328	26383409	26390232	26390439	1633	15	2	18	0	248	250	0.147600821466	0.5039985647	0.883	1.0	-0.117
1266	SEC14L6	SEC14L6	chr22	-	30927889	30927985	30928511	30928700	30925275	30925336	30928783	30928843	1266	35	16	22	19	250	220	0.147713477298	0.504086369261	0.658	0.505	0.153
4457	DGUOK	DGUOK	chr2	+	74177711	74177859	74184251	74184367	74173845	74174033	74185272	74185372	4457	107	132	179	173	250	240	0.147814280135	0.504133644837	0.438	0.498	-0.06
4656	PRDX3	PRDX3	chr10	-	120933962	120934104	120936532	120936665	120933248	120933384	120938266	120938377	4656	522	565	769	932	250	250	0.147939901131	0.504265459587	0.48	0.452	0.028
2445	IL4R	IL4R	chr16	+	27357787	27357939	27363860	27364017	27356189	27356341	27367128	27367228	2445	121	126	177	233	250	250	0.148596589898	0.504723508043	0.49	0.432	0.058
2898	PCYT2	PCYT2	chr17	-	79863257	79863323	79863545	79863611	79862941	79863030	79863975	79864053	2898	114	178	157	307	190	190	0.148501496171	0.504723508043	0.39	0.338	0.052
3324	CPEB4	CPEB4	chr5	+	173359452	173359503	173370028	173370052	173337525	173337607	173371969	173372143	3324	24	0	52	4	175	148	0.148207288318	0.504723508043	1.0	0.917	0.083
4578	GPR180	GPR180	chr13	+	95271721	95271771	95275362	95275554	95264443	95264644	95278219	95278297	4578	5	68	22	146	174	250	0.148530408477	0.504723508043	0.096	0.178	-0.082
5757	CENPN	CENPN	chr16	+	81056201	81056303	81058319	81058383	81053704	81053881	81060130	81060243	5757	36	54	106	110	226	188	0.148474306761	0.504723508043	0.357	0.445	-0.088
780	CDK16	CDK16	chrX	+	47084386	47084501	47085170	47085265	47084016	47084142	47085363	47085426	780	6	482	2	692	239	219	0.148303160968	0.504723508043	0.011	0.003	0.008
5298	NUCB1	NUCB1	chr19	+	49407603	49407711	49409009	49409142	49404042	49404188	49414405	49414509	5298	338	475	355	431	232	250	0.148859417575	0.505320200878	0.434	0.47	-0.036
3106	ENOSF1	ENOSF1	chr18	-	677742	677872	678695	678737	675320	675402	683245	683380	3106	31	15	41	10	166	250	0.149341410599	0.506659741751	0.757	0.861	-0.104
4952	RABEPK	RABEPK	chr9	+	127975648	127975801	127982817	127982979	127969842	127970000	127990188	127990338	4952	90	144	105	128	250	250	0.149567084091	0.507128627813	0.385	0.451	-0.066
1333	TCF7L2	TCF7L2	chr10	+	114918425	114918476	114919678	114919751	114917779	114917828	114925313	114927436	1333	20	16	28	11	175	197	0.14977110754	0.507227150419	0.585	0.741	-0.156
2868	KDM3B	KDM3B	chr5	+	137759763	137760030	137761099	137761271	137756394	137756651	137762663	137762754	2868	197	167	268	185	250	250	0.149728791253	0.507227150419	0.541	0.592	-0.051
1747	MPPE1	MPPE1	chr18	-	11884877	11885042	11885674	11885815	11883471	11884626	11886915	11887024	1747	42	26	42	42	250	250	0.149901614977	0.507372775036	0.618	0.5	0.118
5859	ADIPOR2	ADIPOR2	chr12	+	1889616	1889803	1890054	1890242	1887019	1887191	1893045	1893239	5859	153	189	248	250	250	250	0.150220227939	0.508154540018	0.447	0.498	-0.051
423	VPS26A	VPS26A	chr10	+	70892653	70892803	70915567	70915643	70883907	70884036	70916762	70916919	423	129	207	256	336	250	200	0.150344376226	0.508277955311	0.333	0.379	-0.046
3278	RWDD3	RWDD3	chr1	+	95705332	95705465	95712097	95712213	95699710	95699871	95712311	95712781	3278	1	101	5	119	250	240	0.150620587998	0.508915017024	0.009	0.039	-0.03
5924	TLR4	TLR4	chr9	+	120470476	120470596	120470840	120471007	120466452	120466843	120474666	120479769	5924	7	36	3	4	244	250	0.150880478781	0.50949622363	0.166	0.435	-0.269
1551	LPIN3	LPIN3	chr20	+	39981437	39981507	39983284	39983377	39980699	39980860	39983459	39983503	1551	3	20	1	35	194	217	0.151147750704	0.509804920641	0.144	0.031	0.113
4910	HNRNPDL	HNRNPDL	chr4	-	83348585	83348717	83349170	83349332	83348342	83348457	83349430	83349599	4910	1798	1726	2471	2224	250	250	0.151129306592	0.509804920641	0.51	0.526	-0.016
1874	PTPN3	PTPN3	chr9	-	112219452	112219495	112219571	112219679	112216775	112216854	112225576	112225731	1874	141	41	267	105	232	167	0.151300566399	0.50991418009	0.712	0.647	0.065
3493	ODF2	ODF2	chr9	+	131222828	131222945	131223220	131223346	131221845	131221936	131231461	131231632	3493	12	76	10	122	241	250	0.151356037243	0.50991418009	0.141	0.078	0.063
4391	MASTL	MASTL	chr10	+	27447477	27447615	27448547	27448687	27443752	27444541	27450022	27450111	4391	77	53	153	143	250	250	0.151532382204	0.509915700533	0.592	0.517	0.075
4956	RABEPK	RABEPK	chr9	+	127982817	127982979	127990188	127990338	127969842	127970000	127994874	127995024	4956	21	89	16	114	250	250	0.151462470713	0.509915700533	0.191	0.123	0.068
3504	NBR1	NBR1	chr17	+	41348958	41349123	41352183	41352625	41348497	41348608	41353702	41353797	3504	181	213	237	229	250	250	0.151732118621	0.509995839864	0.459	0.509	-0.05
3660	NUP85	NUP85	chr17	+	73214279	73214401	73221197	73221332	73211848	73211918	73221436	73221559	3660	124	148	234	224	246	250	0.151710223211	0.509995839864	0.46	0.515	-0.055
4920	SUPT20H	SUPT20H	chr13	-	37595584	37595739	37596147	37596217	37593478	37593534	37598171	37598330	4920	47	170	68	180	194	250	0.151957261627	0.510456664492	0.263	0.327	-0.064
2233	SH3RF2	SH3RF2	chr5	+	145427334	145427426	145435543	145435776	145393309	145393624	145439428	145439787	2233	43	54	137	122	216	250	0.152046672168	0.510461265333	0.48	0.565	-0.085
3036	PPP2CA	PPP2CA	chr5	-	133537538	133537712	133541612	133541822	133536675	133536765	133561450	133561950	3036	803	531	1034	760	250	250	0.152200015584	0.510555705743	0.602	0.576	0.026
3943	TNPO1	TNPO1	chr5	+	72192284	72192383	72192882	72192978	72189442	72189530	72195832	72195908	3943	239	209	352	366	223	220	0.152250916735	0.510555705743	0.53	0.487	0.043
4951	CHN1	CHN1	chr2	-	175711607	175711685	175742567	175742856	175689161	175689246	175779785	175779899	4951	36	48	18	13	250	202	0.152636182725	0.511256260797	0.377	0.528	-0.151
957	TRIM5	TRIM5	chr11	-	5687210	5687311	5688918	5688941	5686885	5686912	5699433	5699664	957	33	59	40	108	147	225	0.152613388404	0.511256260797	0.461	0.362	0.099
2679	OCIAD2	OCIAD2	chr4	-	48896022	48896070	48899820	48899874	48894788	48894906	48906500	48906628	2679	102	521	145	907	178	172	0.15280337535	0.51152076806	0.159	0.134	0.025
4220	MRPS36	MRPS36	chr5	+	68522164	68522228	68524026	68524214	68513572	68513698	68525034	68525985	4220	71	254	124	348	188	250	0.153305923669	0.512704552235	0.271	0.321	-0.05
5618	DMKN	DMKN	chr19	-	35996619	35996667	36000812	36000863	35993731	35993788	36001085	36001154	5618	159	73	338	197	175	172	0.153347499353	0.512704552235	0.682	0.628	0.054
628	TRMT2B	TRMT2B	chrX	-	100296305	100296360	100306239	100306722	100291962	100292062	100306805	100307105	628	13	2	6	4	250	179	0.153510711052	0.512704552235	0.823	0.518	0.305
755	ODC1	ODC1	chr2	-	10584220	10584393	10584599	10584773	10583827	10583962	10585056	10585175	755	600	764	927	1304	250	250	0.153437212162	0.512704552235	0.44	0.416	0.024
2098	USP13	USP13	chr3	+	179408028	179408089	179418795	179418917	179370932	179371181	179424721	179424864	2098	2	43	0	50	185	246	0.153965962638	0.512854642569	0.058	0.0	0.058
3319	SNX17	SNX17	chr2	+	27597555	27597625	27597927	27598020	27597212	27597300	27598372	27598576	3319	235	254	248	320	194	217	0.154073059163	0.512854642569	0.509	0.464	0.045
4510	BPGM	BPGM	chr7	+	134331886	134332011	134343099	134343420	134331530	134331689	134346198	134346860	4510	0	17	1	4	249	250	0.15395224522	0.512854642569	0.0	0.201	-0.201
5142	CTNS	CTNS	chr17	+	3552140	3552225	3558291	3558395	3550737	3550816	3558514	3558646	5142	21	51	42	64	209	228	0.153653487444	0.512854642569	0.31	0.417	-0.107
5261	RNF185	RNF185	chr22	+	31591454	31591567	31592921	31592976	31588669	31588688	31597483	31597601	5261	101	22	117	39	237	179	0.154086372431	0.512854642569	0.776	0.694	0.082
762	ANP32E	ANP32E	chr1	-	150202905	150203028	150204114	150204264	150201404	150201570	150208080	150208504	762	329	295	612	475	250	247	0.153895296072	0.512854642569	0.524	0.56	-0.036
1066	ZNF346	ZNF346	chr5	+	176468778	176468871	176477751	176477937	176468126	176468230	176489058	176489152	1066	50	20	52	34	217	250	0.15462795309	0.514067013771	0.742	0.638	0.104
3200	GTPBP10	GTPBP10	chr7	+	89982129	89982323	90001468	90001542	89975978	89976088	90003615	90003668	3200	35	51	59	57	250	198	0.154566625653	0.514067013771	0.352	0.45	-0.098
2698	TAGLN2	TAGLN2	chr1	-	159889063	159889166	159889450	159889625	159887896	159888731	159890119	159890327	2698	3612	4066	4422	5202	250	227	0.154853009713	0.514520200754	0.446	0.436	0.01
2349	RAB34	RAB34	chr17	-	27043010	27043076	27043920	27044012	27042817	27042919	27045139	27045286	2349	31	437	55	557	216	190	0.155303393427	0.515693065896	0.059	0.08	-0.021
4858	MTDH	MTDH	chr8	+	98699656	98699833	98701265	98701331	98698895	98698980	98703179	98703416	4858	277	94	443	120	250	190	0.155383888603	0.515693065896	0.691	0.737	-0.046
3350	ZFP64	ZFP64	chr20	-	50704930	50705182	50713911	50713974	50700549	50701805	50714976	50715126	3350	23	74	24	47	187	250	0.155480234948	0.515717621412	0.294	0.406	-0.112
1301	PARP8	PARP8	chr5	+	50090040	50090166	50090686	50091251	50084356	50084423	50092815	50092866	1301	67	106	65	74	250	250	0.155710572466	0.515891370947	0.387	0.468	-0.081
3529	GSTT1	GSTT1	chr22	-	24376821	24376998	24381699	24381787	24376132	24376617	24384119	24384311	3529	61	86	97	100	212	250	0.155663597147	0.515891370947	0.455	0.534	-0.079
633	SLC6A6	SLC6A6	chr3	+	14509595	14509720	14513712	14513825	14509360	14509464	14518712	14518850	633	148	106	112	60	249	237	0.155922824326	0.516299563359	0.571	0.64	-0.069
338	LYPLA2	LYPLA2	chr1	+	24120552	24120626	24120713	24120815	24120349	24120420	24120916	24121090	338	409	442	571	542	198	226	0.156017200543	0.516317196774	0.514	0.546	-0.032
1249	MBD2	MBD2	chr18	-	51692445	51692536	51715243	51715381	51690892	51691070	51731367	51731527	1249	460	183	723	336	250	215	0.156251077044	0.516322894409	0.684	0.649	0.035
2496	ARFGAP2	ARFGAP2	chr11	-	47195309	47195391	47196565	47196649	47194976	47195033	47196732	47196864	2496	109	113	151	200	208	206	0.156282831358	0.516322894409	0.489	0.428	0.061
5167	SPPL3	SPPL3	chr12	-	121222276	121222396	121229271	121229360	121221476	121221555	121248611	121248689	5167	54	180	59	266	213	244	0.156286077904	0.516322894409	0.256	0.203	0.053
129	COPA	COPA	chr1	-	160268634	160268781	160268891	160269054	160267345	160267535	160275222	160275361	129	371	433	384	515	250	250	0.156414752904	0.51638220419	0.461	0.427	0.034
1840	CAPN12	CAPN12	chr19	-	39224342	39224421	39226009	39226069	39221746	39221863	39226141	39226184	1840	5	13	3	25	184	203	0.156571216793	0.51638220419	0.298	0.117	0.181
4442	ZNF266	ZNF266	chr19	-	9544750	9544911	9545473	9545535	9530740	9530894	9545783	9545869	4442	15	2	10	5	186	250	0.156505512287	0.51638220419	0.91	0.729	0.181
238	FCRLA	FCRLA	chr1	+	161680549	161680702	161681723	161682008	161676761	161677133	161682874	161684142	238	2	4	2	0	250	250	0.156722158245	0.516412010149	0.333	1.0	-0.667
439	BCL2L11	BCL2L11	chr2	+	111907620	111907724	111911356	111911481	111881626	111881716	111921709	111926022	439	58	6	100	4	228	249	0.156758388731	0.516412010149	0.913	0.965	-0.052
1369	HNRNPR	HNRNPR	chr1	-	23660010	23660124	23664246	23664354	23648020	23648156	23664982	23665101	1369	569	19	913	19	232	238	0.156956666542	0.516771580131	0.968	0.98	-0.012
4251	LSS	LSS	chr21	-	47615589	47615670	47616115	47616181	47611794	47611873	47625749	47625855	4251	187	15	264	12	190	205	0.157056236908	0.51680593734	0.931	0.96	-0.029
3708	FBXO7	FBXO7	chr22	+	32874967	32875262	32879883	32880111	32871223	32871385	32881054	32881196	3708	21	472	17	613	250	250	0.157309242624	0.517055602019	0.043	0.027	0.016
3951	GDI2	GDI2	chr10	-	5808203	5808258	5808456	5808601	5807185	5808115	5810175	5810347	3951	1166	649	1815	923	250	179	0.157310466016	0.517055602019	0.563	0.585	-0.022
3308	ECHDC2	ECHDC2	chr1	-	53364845	53364896	53370317	53370505	53363108	53363156	53373539	53373626	3308	21	35	14	42	250	175	0.157797292775	0.518361871677	0.296	0.189	0.107
3281	RWDD3	RWDD3	chr1	+	95709766	95710271	95712097	95712213	95699710	95699871	95712311	95712781	3281	19	101	13	119	250	240	0.157964487025	0.518617268273	0.153	0.095	0.058
3500	TSTD3	TSTD3	chr6	+	99973939	99973985	99979238	99979412	99968869	99969023	99979507	99981059	3500	11	23	4	21	170	250	0.158917170568	0.518768263948	0.413	0.219	0.194
3665	FUCA2	FUCA2	chr6	-	143823068	143823259	143825049	143825389	143818525	143818634	143828373	143828561	3665	286	253	603	459	250	250	0.158871468322	0.518768263948	0.531	0.568	-0.037
4079	MAP4K4	MAP4K4	chr2	+	102476197	102476326	102480282	102480513	102472438	102472600	102481391	102481498	4079	391	36	342	44	250	250	0.158819537045	0.518768263948	0.916	0.886	0.03
4369	PUS1	PUS1	chr12	+	132423717	132423820	132425836	132426528	132416719	132416857	132428083	132428406	4369	44	107	82	145	227	250	0.15882160067	0.518768263948	0.312	0.384	-0.072
4585	ERCC1	ERCC1	chr19	-	45916934	45917003	45918118	45918218	45910590	45912983	45920078	45920155	4585	357	88	277	87	224	193	0.158640756244	0.518768263948	0.778	0.733	0.045
5490	TMEM161B	TMEM161B	chr5	-	87524261	87524345	87536629	87536733	87516379	87516536	87564537	87564696	5490	40	7	69	5	228	208	0.158808877407	0.518768263948	0.839	0.926	-0.087
5938	ZFPM2-AS1	ZFPM2-AS1	chr8	-	106939878	106939945	107071308	107071364	106810552	106810670	107072608	107072731	5938	4	33	0	15	180	191	0.158994688692	0.518768263948	0.114	0.0	0.114
6189	ACAD10	ACAD10	chr12	+	112150301	112150461	112153624	112153766	112147329	112147488	112159474	112159543	6189	27	48	28	30	250	250	0.158480469938	0.518768263948	0.36	0.483	-0.123
6200	ARPP19	ARPP19	chr15	-	52856386	52856443	52861044	52861099	52849296	52849419	52861312	52861418	6200	160	10	326	34	179	181	0.15855936918	0.518768263948	0.942	0.907	0.035
67	PPP2R4	PPP2R4	chr9	+	131882791	131882889	131885330	131885417	131873592	131873910	131891263	131891389	67	216	210	308	357	222	211	0.158423563753	0.518768263948	0.494	0.451	0.043
716	MYO1E	MYO1E	chr15	-	59523900	59523990	59528783	59528871	59516887	59517022	59548482	59548577	716	220	5	395	3	212	214	0.158868271563	0.518768263948	0.978	0.993	-0.015
2118	PHRF1	PHRF1	chr11	+	581961	582081	587258	587464	581491	581606	591383	591467	2118	64	158	118	224	244	250	0.15943929474	0.519767037622	0.293	0.351	-0.058
5625	DMKN	DMKN	chr19	-	35997027	35997087	36000812	36000863	35996840	35996888	36001085	36001154	5625	398	35	943	110	175	184	0.159480089674	0.519767037622	0.923	0.9	0.023
5985	SERPINE1	SERPINE1	chr7	+	100775155	100775350	100776975	100777174	100773701	100773935	100778774	100778875	5985	1832	2615	222	277	250	250	0.159576343836	0.519788562675	0.412	0.445	-0.033
2848	ATR	ATR	chr3	-	142183938	142184082	142185165	142185375	142180781	142180932	142186775	142186910	2848	35	27	45	55	250	250	0.159859810795	0.520335004101	0.565	0.45	0.115
861	CD44	CD44	chr11	+	35232792	35232996	35236398	35236461	35211381	35211612	35240862	35240934	861	35	1919	11	1901	250	187	0.159923590429	0.520335004101	0.013	0.004	0.009
5311	CDK2	CDK2	chr12	+	56362561	56362732	56363258	56363360	56361832	56361953	56364827	56365031	5311	319	192	566	289	250	226	0.160041512714	0.520370625882	0.6	0.639	-0.039
5902	TMEM98	TMEM98	chr17	+	31260191	31260323	31261308	31261342	31254927	31255255	31263349	31263465	5902	8	168	2	121	250	158	0.160114038733	0.520370625882	0.029	0.01	0.019
3393	SYNE4	SYNE4	chr19	-	36497651	36497846	36498026	36498170	36496234	36496339	36499118	36499269	3393	17	2	18	7	250	250	0.160579683941	0.521343652626	0.895	0.72	0.175
5221	SRC	SRC	chr20	+	36030004	36030081	36030837	36030991	36028517	36028697	36031151	36031283	5221	85	77	134	160	201	250	0.160593267263	0.521343652626	0.579	0.51	0.069
5808	ARL5B	ARL5B	chr10	+	18955503	18955564	18957458	18957606	18948312	18948612	18961550	18961634	5808	9	110	6	157	185	250	0.160848924446	0.521881401196	0.1	0.049	0.051
1086	STAC	STAC	chr3	+	36484855	36485132	36526468	36526550	36421978	36422246	36527625	36527741	1086	40	23	73	65	250	206	0.161822064609	0.524158843912	0.589	0.481	0.108
1596	AMBRA1	AMBRA1	chr11	-	46439462	46439602	46455023	46455178	46431825	46431918	46456398	46456587	1596	47	55	72	58	250	250	0.161788532167	0.524158843912	0.461	0.554	-0.093
2065	GSR	GSR	chr8	-	30541604	30541716	30546677	30546836	30539446	30539578	30550485	30550572	2065	254	215	426	305	250	236	0.161798968338	0.524158843912	0.527	0.569	-0.042
6101	ERI3	ERI3	chr1	-	44804716	44804994	44818521	44818597	44785299	44785416	44820931	44820951	6101	11	215	22	254	200	250	0.1622396109	0.525217902847	0.06	0.098	-0.038
3712	C5orf45	C5orf45	chr5	-	179271151	179271227	179274977	179275066	179268906	179269064	179280377	179280437	3712	16	31	33	37	213	200	0.162426556614	0.525529673687	0.326	0.456	-0.13
74	ARHGEF2	ARHGEF2	chr1	-	155924692	155924760	155927503	155927673	155922418	155922619	155928110	155928187	74	230	73	196	81	250	192	0.162667163076	0.526014618803	0.708	0.65	0.058
1420	POLL	POLL	chr10	-	103345072	103345235	103345618	103345913	103344358	103344676	103347002	103347163	1420	51	49	35	51	250	250	0.162769406624	0.526051850394	0.51	0.407	0.103
5943	KAT7	KAT7	chr17	+	47882724	47882807	47886480	47886570	47875680	47875920	47888837	47888936	5943	100	54	117	86	207	214	0.163127123093	0.526914239383	0.657	0.584	0.073
3248	ISYNA1	ISYNA1	chr19	-	18547782	18547915	18548408	18548570	18547139	18547289	18548669	18548798	3248	69	7	47	10	250	250	0.16350074871	0.527827027294	0.908	0.825	0.083
2494	CEP78	CEP78	chr9	+	80868147	80868193	80869751	80869880	80866820	80866959	80877822	80877900	2494	11	66	36	129	170	250	0.163702912411	0.527891816551	0.197	0.291	-0.094
666	SEPT10	SEPT10	chr2	-	110343297	110343415	110350627	110350696	110342702	110342898	110371374	110371783	666	32	253	34	387	193	242	0.163664586718	0.527891816551	0.137	0.099	0.038
1736	PPP1R9B	PPP1R9B	chr17	-	48216793	48216946	48217457	48217593	48216627	48216681	48218633	48218738	1736	175	322	179	273	250	250	0.164075803103	0.528768748772	0.352	0.396	-0.044
2444	IL4R	IL4R	chr16	+	27363860	27364017	27367128	27367228	27357787	27357939	27370236	27370315	2444	198	126	310	160	250	224	0.164248450593	0.528768748772	0.585	0.635	-0.05
4761	ANKRD6	ANKRD6	chr6	+	90327672	90327750	90331640	90331745	90326277	90326376	90333128	90333263	4761	9	27	15	22	202	229	0.164206474308	0.528768748772	0.274	0.436	-0.162
4044	ATP1B3	ATP1B3	chr3	+	141634811	141634862	141640818	141640905	141632493	141632678	141644372	141645382	4044	223	448	265	455	175	211	0.164460029235	0.528886445629	0.375	0.413	-0.038
4241	TMEM63B	TMEM63B	chr6	+	44117960	44118047	44118300	44118366	44117595	44117702	44119582	44119745	4241	159	70	224	75	211	190	0.164467447649	0.528886445629	0.672	0.729	-0.057
1044	SNX5	SNX5	chr20	-	17934639	17934761	17936008	17936119	17933230	17933354	17937576	17937681	1044	298	542	595	956	235	246	0.164760039247	0.529533651638	0.365	0.394	-0.029
1192	LRP8	LRP8	chr1	-	53728117	53728236	53729840	53730068	53727739	53727879	53732144	53732319	1192	73	64	144	168	250	243	0.165816664298	0.530516210199	0.526	0.454	0.072
1394	CALML4	CALML4	chr15	-	68491878	68492019	68497458	68497489	68489777	68489966	68497582	68498448	1394	4	1	3	5	155	250	0.165177508098	0.530516210199	0.866	0.492	0.374
1525	TRAPPC8	TRAPPC8	chr18	-	29435622	29435770	29437502	29437945	29433811	29433908	29444589	29444744	1525	62	80	72	127	250	250	0.165889253034	0.530516210199	0.437	0.362	0.075
2294	ESRRG	ESRRG	chr1	-	216850417	216850833	217038402	217038520	216741329	216741440	217112923	217113015	2294	0	2	5	3	242	250	0.165331593712	0.530516210199	0.0	0.633	-0.633
3872	METAP1	METAP1	chr4	+	99969883	99970027	99978903	99978969	99966329	99966461	99982304	99983960	3872	215	98	500	185	250	190	0.165417850993	0.530516210199	0.625	0.673	-0.048
5750	KITLG	KITLG	chr12	-	88900804	88900914	88909310	88909394	88900087	88900155	88910110	88910267	5750	69	178	173	353	208	234	0.165536356809	0.530516210199	0.304	0.355	-0.051
5778	VPS13C	VPS13C	chr15	-	62148484	62148608	62155638	62155727	62147069	62147153	62160857	62160972	5778	27	48	35	39	213	248	0.165438521879	0.530516210199	0.396	0.511	-0.115
5853	GLB1	GLB1	chr3	-	33099580	33099761	33109721	33109782	33094982	33095041	33110311	33110462	5853	158	325	175	298	185	250	0.165840147387	0.530516210199	0.396	0.442	-0.046
727	ELMO3	ELMO3	chr16	+	67234094	67234264	67234353	67234453	67233853	67233904	67234559	67234711	727	19	23	71	52	250	224	0.165804945962	0.530516210199	0.425	0.55	-0.125
3150	BAX	BAX	chr19	+	49458804	49458856	49458943	49459090	49458116	49458219	49459454	49459590	3150	18	1132	14	1454	176	250	0.166252224495	0.531074537372	0.022	0.013	0.009
5484	MYEF2	MYEF2	chr15	-	48444070	48444139	48444430	48444481	48443669	48443768	48445988	48446090	5484	75	167	121	210	175	193	0.16633862709	0.531074537372	0.331	0.389	-0.058
908	DIAPH3	DIAPH3	chr13	-	60686143	60686320	60707090	60707123	60667761	60667866	60737720	60738119	908	10	84	16	246	157	250	0.166227399715	0.531074537372	0.159	0.094	0.065
2169	ETFA	ETFA	chr15	-	76566752	76566835	76576097	76576166	76523673	76523739	76577977	76578079	2169	276	340	443	472	193	207	0.166531400125	0.531397390162	0.465	0.502	-0.037
4388	RAB6A	RAB6A	chr11	-	73390698	73390765	73418464	73418558	73386682	73389007	73427295	73427407	4388	274	230	476	341	218	191	0.166678515811	0.531574276497	0.511	0.55	-0.039
2891	TLE1	TLE1	chr9	-	84268888	84268951	84300590	84300635	84267128	84267203	84300747	84300811	2891	75	184	96	182	169	187	0.167294167446	0.532074373479	0.311	0.369	-0.058
3958	SMPD4	SMPD4	chr2	-	130931086	130931229	130932486	130932573	130930851	130930927	130934126	130934210	3958	87	157	140	319	211	250	0.167268483039	0.532074373479	0.396	0.342	0.054
5029	PAQR5	PAQR5	chr15	+	69681992	69682119	69689806	69689903	69672221	69672349	69692312	69692454	5029	4	70	3	157	250	221	0.166977518904	0.532074373479	0.048	0.017	0.031
5113	PRPF19	PRPF19	chr11	-	60665317	60665423	60665572	60665743	60658019	60658735	60666012	60666098	5113	405	380	674	557	250	230	0.167135222471	0.532074373479	0.495	0.527	-0.032
5971	FKBP9	FKBP9	chr7	+	33039726	33039872	33042287	33042451	33035774	33035961	33044786	33046543	5971	364	279	420	276	250	250	0.167261748954	0.532074373479	0.566	0.603	-0.037
1535	PLEKHA2	PLEKHA2	chr8	+	38803641	38803739	38808367	38808508	38793511	38793568	38809683	38809830	1535	2	61	11	122	222	250	0.167643219223	0.532788865611	0.036	0.092	-0.056
2825	EIF2B1	EIF2B1	chr12	-	124110971	124111040	124111590	124111703	124109333	124109409	124114715	124114832	2825	177	109	208	160	237	193	0.167702600852	0.532788865611	0.569	0.514	0.055
1240	SPNS1	SPNS1	chr16	+	28986812	28986878	28989228	28989365	28986095	28986713	28990475	28990627	1240	113	184	130	168	190	250	0.167964751626	0.533283732566	0.447	0.505	-0.058
3395	SYNE4	SYNE4	chr19	-	36497324	36497573	36499118	36499269	36496234	36496339	36499455	36499695	3395	17	32	52	60	250	250	0.168169228975	0.533283732566	0.347	0.464	-0.117
4131	EML2	EML2	chr19	-	46124464	46124590	46129962	46130097	46122317	46122449	46133208	46133304	4131	91	94	205	165	250	250	0.168385323943	0.533283732566	0.492	0.554	-0.062
4268	CTBP2	CTBP2	chr10	-	126799558	126799662	126822080	126822181	126727565	126727724	126848887	126849103	4268	3	171	13	318	225	228	0.168049767174	0.533283732566	0.017	0.04	-0.023
5451	ITGB5	ITGB5	chr3	-	124540159	124540321	124560229	124560398	124527868	124528003	124567155	124567405	5451	399	8	222	1	250	250	0.168295792485	0.533283732566	0.98	0.996	-0.016
5579	MECOM	MECOM	chr3	-	168849216	168849319	168861485	168861620	168845631	168845848	169098974	169099312	5579	38	95	31	114	250	227	0.168410230136	0.533283732566	0.266	0.198	0.068
2371	N4BP2L2	N4BP2L2	chr13	-	33096318	33096407	33101544	33101669	33095509	33095586	33109905	33111164	2371	125	95	123	121	249	213	0.168641084387	0.533494359546	0.53	0.465	0.065
254	BYSL	BYSL	chr6	+	41899133	41899294	41899465	41899568	41898372	41898506	41900098	41900784	254	136	94	222	193	250	227	0.168723249853	0.533494359546	0.568	0.511	0.057
941	ETF1	ETF1	chr5	-	137848452	137848643	137849256	137849395	137847163	137847293	137853249	137853389	941	384	338	662	511	250	250	0.168752786376	0.533494359546	0.532	0.564	-0.032
2763	SLC37A3	SLC37A3	chr7	-	140064207	140064291	140069389	140069482	140058439	140058585	140080081	140080190	2763	70	66	74	96	217	208	0.168906463218	0.533689195498	0.504	0.425	0.079
1428	POLL	POLL	chr10	-	103343264	103343438	103345618	103345913	103342519	103342648	103346878	103346957	1428	5	69	10	63	250	250	0.169003453487	0.533704805729	0.068	0.137	-0.069
2942	SLC17A5	SLC17A5	chr6	-	74346343	74346430	74348134	74348222	74345104	74345223	74351413	74351647	2942	82	42	78	57	212	211	0.169210081954	0.534066442662	0.66	0.577	0.083
492	THYN1	THYN1	chr11	-	134119060	134119156	134119721	134119814	134118702	134118853	134120168	134120237	492	105	101	171	128	217	220	0.169566936188	0.534610710178	0.513	0.575	-0.062
828	TMEM139	TMEM139	chr7	+	142982646	142982733	142983033	142983295	142982440	142982538	142983516	142985142	828	0	26	3	44	211	250	0.169529670873	0.534610710178	0.0	0.075	-0.075
1439	POLL	POLL	chr10	-	103345618	103345913	103346878	103346957	103342519	103342648	103347960	103348027	1439	1	0	0	3	203	250	0.169732070459	0.534840513327	1.0	0.0	1.0
786	KHK	KHK	chr2	+	27317344	27317479	27317667	27317802	27315199	27315316	27319596	27319669	786	61	2	146	0	250	250	0.170099594964	0.535707469637	0.968	1.0	-0.032
5764	RNF19A	RNF19A	chr8	-	101272081	101272225	101276898	101277013	101269286	101271474	101281012	101281175	5764	204	283	272	445	239	250	0.170429162412	0.536454008504	0.43	0.39	0.04
509	NDUFA8	NDUFA8	chr9	-	124910390	124910556	124914523	124914687	124906337	124906657	124921905	124922098	509	144	291	222	374	250	250	0.170555702019	0.536561020242	0.331	0.372	-0.041
1709	TBC1D1	TBC1D1	chr4	+	38119653	38119813	38126582	38126752	38104619	38104778	38134704	38134878	1709	6	310	0	379	250	250	0.171369159541	0.53766233043	0.019	0.0	0.019
2853	USP53	USP53	chr4	+	120181661	120181808	120182869	120183019	120180974	120181080	120188474	120188637	2853	110	82	167	160	250	250	0.171545338626	0.53766233043	0.573	0.511	0.062
3820	TLE4	TLE4	chr9	+	82227570	82227633	82242288	82242363	82191047	82191092	82267507	82267709	3820	18	14	12	19	187	199	0.17105113147	0.53766233043	0.578	0.402	0.176
513	AKR1A1	AKR1A1	chr1	+	46018107	46018235	46027460	46027550	46016454	46016827	46032240	46032360	513	143	700	212	881	250	214	0.171554900189	0.53766233043	0.149	0.171	-0.022
5845	SNX25	SNX25	chr4	+	186253748	186253913	186260532	186260664	186244681	186244954	186263129	186263270	5845	95	88	178	211	250	250	0.171142789099	0.53766233043	0.519	0.458	0.061
6217	ANKRD11	ANKRD11	chr16	-	89371613	89371752	89383340	89383486	89341500	89341599	89484691	89484776	6217	115	2	140	7	250	250	0.171509930735	0.53766233043	0.983	0.952	0.031
649	NEIL3	NEIL3	chr4	+	178260936	178261011	178272533	178272703	178257261	178257475	178274461	178274882	649	31	36	42	75	199	250	0.171220063025	0.53766233043	0.52	0.413	0.107
1712	BIVM	BIVM	chr13	+	103483914	103484047	103486815	103486902	103474414	103474509	103490992	103491089	1712	77	119	137	164	250	211	0.171733488708	0.537931262847	0.353	0.414	-0.061
3804	CDC42SE1	CDC42SE1	chr1	-	151028152	151028469	151029126	151029262	151027491	151027602	151031954	151032125	3804	61	763	62	1003	250	250	0.171989169513	0.538154869243	0.074	0.058	0.016
6011	ANKRD28	ANKRD28	chr3	-	15778539	15778740	15793256	15793327	15776916	15777004	15807740	15807819	6011	65	87	99	176	195	250	0.171990509263	0.538154869243	0.489	0.419	0.07
2204	RBPJ	RBPJ	chr4	+	26431519	26431675	26432040	26432144	26430341	26430482	26432313	26436752	2204	138	113	212	138	250	228	0.172444227347	0.539283511412	0.527	0.584	-0.057
1250	CACNB1	CACNB1	chr17	-	37341383	37341403	37342202	37342357	37341036	37341117	37342748	37342825	1250	0	1	3	0	250	144	0.172963623556	0.54026009676	0.0	1.0	-1.0
3680	ACO2	ACO2	chr22	+	41914484	41914576	41916174	41916280	41913530	41913635	41918833	41918991	3680	176	182	252	215	216	230	0.173036046858	0.54026009676	0.507	0.555	-0.048
5780	TRAPPC6B	TRAPPC6B	chr14	-	39620949	39621043	39623414	39623498	39617014	39619585	39627488	39627606	5780	33	67	50	69	208	218	0.172850166627	0.54026009676	0.34	0.432	-0.092
5025	CDCP1	CDCP1	chr3	-	45134768	45135149	45136838	45137060	45123765	45127559	45151964	45152333	5025	260	1	556	10	250	250	0.173178677514	0.540414409164	0.996	0.982	0.014
467	UBE2F	UBE2F	chr2	+	238896604	238896634	238903385	238903451	238881733	238881867	238925207	238925275	467	32	125	30	172	154	190	0.173347719283	0.540650928673	0.24	0.177	0.063
5107	ANO10	ANO10	chr3	-	43618183	43618753	43621844	43621964	43616300	43616356	43640023	43640158	5107	131	102	189	185	244	250	0.173601552482	0.54115150607	0.568	0.511	0.057
147	NMRK1	NMRK1	chr9	-	77684657	77684729	77684810	77684958	77683911	77684018	77692074	77692123	147	49	24	38	30	250	196	0.174158494174	0.542203583736	0.615	0.498	0.117
301	CSGALNACT2	CSGALNACT2	chr10	+	43655941	43656043	43662451	43662546	43654162	43654379	43671398	43671480	301	67	88	50	46	226	219	0.174406637404	0.542203583736	0.425	0.513	-0.088
4505	SLC29A2	SLC29A2	chr11	-	66136007	66136142	66136530	66136670	66135242	66135340	66136839	66137003	4505	30	81	77	147	250	250	0.174086326799	0.542203583736	0.27	0.344	-0.074
479	TINAGL1	TINAGL1	chr1	+	32042734	32043059	32044804	32044868	32042085	32042196	32048749	32048842	479	36	292	63	693	250	188	0.174281256282	0.542203583736	0.085	0.064	0.021
4850	C1orf43	C1orf43	chr1	-	154186932	154187050	154192311	154192413	154184933	154185100	154192817	154193273	4850	203	192	202	231	226	242	0.174342339695	0.542203583736	0.531	0.484	0.047
4800	ZKSCAN8	ZKSCAN8	chr6	+	28112108	28112202	28116093	28116616	28109687	28109807	28117260	28117402	4800	5	26	8	17	218	250	0.174561059492	0.542392831155	0.181	0.351	-0.17
3411	OGG1	OGG1	chr3	+	9796387	9796569	9798154	9798305	9793453	9793633	9798450	9798500	3411	54	45	85	49	250	250	0.174909857213	0.543185512652	0.545	0.634	-0.089
2232	SH3RF2	SH3RF2	chr5	+	145435543	145435776	145439428	145439787	145427334	145427426	145441988	145442879	2232	5	98	20	200	250	250	0.175173846448	0.543511992863	0.049	0.091	-0.042
2495	CEP78	CEP78	chr9	+	80866820	80866959	80868147	80868193	80863677	80863789	80869751	80869880	2495	14	34	12	54	250	170	0.175312719127	0.543511992863	0.219	0.131	0.088
37	IFI27L1	IFI27L1	chr14	+	94567084	94567117	94568159	94568321	94563232	94563311	94568822	94569060	37	22	89	35	93	157	250	0.175243570937	0.543511992863	0.282	0.375	-0.093
4515	FLOT1	FLOT1	chr6	-	30708455	30708575	30708966	30709110	30708272	30708368	30709390	30709481	4515	224	411	358	568	250	244	0.175389951474	0.543511992863	0.347	0.381	-0.034
5224	PLEKHA5	PLEKHA5	chr12	+	19410366	19410471	19413882	19413955	19407978	19408099	19418683	19418784	5224	70	52	95	50	229	197	0.175498187957	0.5435568877	0.537	0.62	-0.083
5631	WDR81	WDR81	chr17	+	1631283	1631920	1633673	1633781	1619816	1619927	1634048	1634239	5631	2	25	0	25	250	232	0.175656020997	0.543755264143	0.069	0.0	0.069
3134	SSX2IP	SSX2IP	chr1	-	85136859	85136991	85146020	85146070	85136328	85136498	85156053	85156240	3134	0	89	3	125	174	250	0.17607239262	0.544753325726	0.0	0.033	-0.033
1397	SREBF2	SREBF2	chr22	+	42295240	42295557	42296023	42296126	42294652	42294785	42296333	42296502	1397	13	11	15	26	250	227	0.17652345376	0.545086360965	0.518	0.344	0.174
3532	METTL5	METTL5	chr2	-	170668966	170669016	170671986	170672038	170668266	170668368	170676070	170676153	3532	103	3	160	11	176	174	0.176384998197	0.545086360965	0.971	0.935	0.036
488	ANAPC7	ANAPC7	chr12	-	110815197	110815422	110819556	110819753	110813870	110814021	110820647	110820765	488	133	205	194	245	250	250	0.176556085873	0.545086360965	0.393	0.442	-0.049
5180	OSBPL7	OSBPL7	chr17	-	45897094	45897148	45897336	45897462	45896351	45896465	45897569	45897731	5180	36	8	37	16	250	178	0.176451556251	0.545086360965	0.762	0.622	0.14
1036	RNPEP	RNPEP	chr1	+	201966446	201966682	201969029	201969143	201965274	201965391	201970503	201970616	1036	305	365	543	569	250	238	0.177047812949	0.545665066241	0.443	0.476	-0.033
1799	SMC5	SMC5	chr9	+	72893406	72893541	72895674	72895815	72892225	72892388	72897337	72897499	1799	90	161	145	206	250	250	0.177305699436	0.545665066241	0.359	0.413	-0.054
3432	PSMD1	PSMD1	chr2	+	232003449	232003564	232010953	232011070	231951830	231951895	232018277	232018380	3432	385	358	576	608	239	241	0.177401984039	0.545665066241	0.52	0.489	0.031
374	KTN1	KTN1	chr14	+	56130672	56130759	56133958	56134048	56128239	56128330	56137446	56137527	374	214	605	340	837	211	214	0.177065786701	0.545665066241	0.264	0.292	-0.028
511	AKR1A1	AKR1A1	chr1	+	46027460	46027550	46032240	46032360	46018107	46018235	46032540	46032692	511	110	388	116	501	214	244	0.177130897835	0.545665066241	0.244	0.209	0.035
689	CSRP1	CSRP1	chr1	-	201457982	201458112	201459303	201459472	201454410	201454504	201465319	201465432	689	1385	1060	1713	1216	250	250	0.177034261089	0.545665066241	0.566	0.585	-0.019
794	SMURF2	SMURF2	chr17	-	62543717	62543919	62547701	62547822	62542380	62542456	62550973	62551111	794	207	208	437	515	245	250	0.177402319742	0.545665066241	0.504	0.464	0.04
1339	DNAJA2	DNAJA2	chr16	-	47005260	47005484	47005807	47005867	47001995	47002076	47007405	47007625	1339	142	333	174	489	184	250	0.177547845089	0.545823120799	0.367	0.326	0.041
4159	SHOC2	SHOC2	chr10	+	112723882	112724819	112745385	112745523	112679300	112679415	112760172	112760303	4159	28	88	30	141	250	250	0.177664142118	0.545891200848	0.241	0.175	0.066
173	SLC35E1	SLC35E1	chr19	-	16678842	16678980	16682322	16682393	16677342	16677468	16682754	16683193	173	41	103	85	157	195	250	0.177921062646	0.546101811128	0.338	0.41	-0.072
3520	EFTUD1	EFTUD1	chr15	-	82450053	82450201	82456193	82456325	82430998	82431183	82507057	82507196	3520	33	0	56	3	250	250	0.17785138924	0.546101811128	1.0	0.949	0.051
4295	SLC25A13	SLC25A13	chr7	-	95838149	95838289	95864113	95864229	95822348	95822495	95906507	95906650	4295	102	131	202	322	240	250	0.17829346399	0.546955293235	0.448	0.395	0.053
4639	CCDC138	CCDC138	chr2	+	109432396	109432561	109463193	109463386	109429275	109429383	109473249	109473426	4639	37	18	55	43	250	250	0.178549432826	0.547450878649	0.673	0.561	0.112
1050	MAPKAPK5	MAPKAPK5	chr12	+	112306556	112306665	112308074	112308164	112305375	112305473	112308888	112308984	1050	115	80	166	148	233	214	0.1792203367	0.548571143253	0.569	0.507	0.062
3526	GSTT1	GSTT1	chr22	-	24376821	24376998	24379360	24379511	24376132	24376617	24381699	24381787	3526	59	76	89	84	250	250	0.179317471314	0.548571143253	0.437	0.514	-0.077
4360	SLC37A1	SLC37A1	chr21	+	43994927	43995025	43999845	43999910	43988469	43988548	44000454	44001550	4360	38	21	54	47	222	189	0.17918975706	0.548571143253	0.606	0.494	0.112
5823	CTNNA1	CTNNA1	chr5	+	138147871	138147991	138160218	138160488	138145726	138145893	138163203	138163407	5823	1818	1272	2411	1800	244	250	0.179353198424	0.548571143253	0.594	0.578	0.016
808	CEP128	CEP128	chr14	-	81244225	81244390	81251238	81251889	81227780	81227957	81259103	81259454	808	10	21	22	24	250	250	0.179387872992	0.548571143253	0.323	0.478	-0.155
1158	RAP1GDS1	RAP1GDS1	chr4	+	99313102	99313231	99325627	99325753	99300167	99300314	99337895	99338039	1158	128	172	178	293	250	250	0.179537973076	0.548740731626	0.427	0.378	0.049
3459	TPX2	TPX2	chr20	+	30330343	30330450	30345209	30345385	30326903	30327424	30347859	30347982	3459	252	470	497	1054	231	250	0.179743983688	0.549080936472	0.367	0.338	0.029
192	PGAP2	PGAP2	chr11	+	3838582	3838765	3844138	3844223	3832479	3832654	3845112	3845365	192	4	5	4	17	250	209	0.180040520005	0.549661704742	0.401	0.164	0.237
2252	TRMT10B	TRMT10B	chr9	+	37763625	37763750	37768083	37768225	37761899	37762114	37769937	37770016	2252	0	16	2	16	249	250	0.180123704555	0.549661704742	0.0	0.112	-0.112
5486	KIAA0907	KIAA0907	chr1	-	155896466	155896630	155896894	155896947	155895422	155895634	155899086	155899166	5486	59	80	51	96	177	250	0.180471098662	0.550432104178	0.51	0.429	0.081
5499	GTF2IRD1	GTF2IRD1	chr7	+	73969767	73969824	73971968	73972052	73969503	73969553	73973190	73973374	5499	55	101	32	84	181	208	0.181044098557	0.551889423467	0.385	0.304	0.081
213	NOL10	NOL10	chr2	-	10815919	10815997	10822096	10822195	10813645	10813683	10824692	10824738	213	56	44	103	57	223	202	0.181355700356	0.552548791731	0.536	0.621	-0.085
1702	ZNF778	ZNF778	chr16	+	89289564	89289691	89291126	89291210	89288499	89288591	89291962	89292039	1702	11	18	6	22	250	208	0.181685355804	0.553023965171	0.337	0.185	0.152
4725	MTCH2	MTCH2	chr11	-	47644252	47644328	47647225	47647293	47638857	47640471	47648631	47648679	4725	277	384	435	526	192	200	0.181797805729	0.553023965171	0.429	0.463	-0.034
5346	ARHGAP22	ARHGAP22	chr10	-	49667726	49667934	49687678	49687807	49663044	49663177	49763507	49763595	5346	42	60	30	64	250	250	0.181772588223	0.553023965171	0.412	0.319	0.093
973	DDX58	DDX58	chr9	-	32493758	32493940	32500802	32500937	32491298	32491418	32526058	32526322	973	69	2	85	7	250	250	0.182083624539	0.553602965431	0.972	0.924	0.048
1292	TNFSF10	TNFSF10	chr3	-	172227006	172227111	172232650	172232788	172223297	172224709	172241042	172241297	1292	559	506	208	160	250	229	0.182193249722	0.553645944386	0.503	0.544	-0.041
1051	MAPKAPK5	MAPKAPK5	chr12	+	112303959	112304035	112305375	112305473	112303053	112303127	112306556	112306665	1051	68	78	89	136	200	222	0.183860661947	0.553659709885	0.492	0.421	0.071
1643	NT5C3B	NT5C3B	chr17	-	39983677	39983878	39985041	39985204	39981333	39981909	39987052	39987142	1643	262	214	333	230	250	250	0.184272171241	0.553659709885	0.55	0.591	-0.041
1919	PIGT	PIGT	chr20	+	44045156	44045334	44047491	44047619	44044706	44044983	44047934	44048035	1919	285	354	328	470	250	250	0.184489575629	0.553659709885	0.446	0.411	0.035
2043	JAG1	JAG1	chr20	-	10625790	10625904	10626003	10626117	10625510	10625627	10626618	10626732	2043	174	331	91	139	238	238	0.184072461618	0.553659709885	0.345	0.396	-0.051
2187	SLC12A8	SLC12A8	chr3	-	124839442	124839530	124854512	124854626	124829032	124829179	124896586	124896818	2187	26	2	70	1	238	212	0.182760738408	0.553659709885	0.921	0.984	-0.063
2207	SLC20A2	SLC20A2	chr8	-	42296967	42297171	42302163	42302280	42287581	42287767	42317413	42317510	2207	266	6	509	5	241	250	0.183011778399	0.553659709885	0.979	0.991	-0.012
2255	GRB7	GRB7	chr17	+	37901980	37902041	37902361	37902455	37901674	37901791	37903003	37903538	2255	73	79	90	72	185	218	0.184212291758	0.553659709885	0.521	0.596	-0.075
2542	FAM118A	FAM118A	chr22	+	45728305	45728591	45731230	45731263	45726483	45726612	45732208	45732292	2542	52	12	33	14	250	157	0.183695120745	0.553659709885	0.731	0.597	0.134
2578	CHAF1A	CHAF1A	chr19	+	4408899	4409756	4418016	4418073	4402659	4402811	4422562	4422792	2578	10	55	16	159	250	181	0.183996414033	0.553659709885	0.116	0.068	0.048
2643	DNAJB6	DNAJB6	chr7	+	157151240	157151331	157155854	157155964	157129710	157129838	157159195	157159255	2643	421	550	638	931	215	234	0.182857581206	0.553659709885	0.454	0.427	0.027
3117	NSD1	NSD1	chr5	+	176710787	176710929	176715819	176715926	176709465	176709582	176718954	176719159	3117	73	95	135	135	250	231	0.183756091064	0.553659709885	0.415	0.48	-0.065
3733	MTHFD1L	MTHFD1L	chr6	+	151208980	151209117	151226785	151226897	151206769	151206870	151239712	151239804	3733	128	213	167	338	250	236	0.183422356079	0.553659709885	0.362	0.318	0.044
3846	ABCA7	ABCA7	chr19	+	1057312	1057428	1058144	1058268	1056905	1057083	1058616	1058746	3846	19	38	40	50	240	248	0.183090503158	0.553659709885	0.341	0.453	-0.112
3956	WDR44	WDR44	chrX	+	117512381	117512415	117521302	117521377	117480035	117480543	117526594	117527234	3956	5	26	13	31	158	199	0.18379787903	0.553659709885	0.195	0.346	-0.151
4041	MYO5C	MYO5C	chr15	-	52561949	52562057	52563959	52564041	52556386	52556493	52564776	52564920	4041	30	29	71	103	206	232	0.18335443084	0.553659709885	0.538	0.437	0.101
4086	MAP2K4	MAP2K4	chr17	+	11958205	11958308	11984672	11984847	11924134	11924318	11998891	11999011	4086	31	119	22	127	227	250	0.184057868215	0.553659709885	0.223	0.16	0.063
4153	DNAJA1	DNAJA1	chr9	+	33026810	33026988	33030437	33030665	33026472	33026614	33034213	33034328	4153	1023	1115	1436	1450	250	250	0.183173617865	0.553659709885	0.478	0.498	-0.02
4292	ITGB8	ITGB8	chr7	+	20406634	20406809	20418673	20418920	20403259	20403345	20420288	20420454	4292	166	202	567	588	250	250	0.184347536466	0.553659709885	0.451	0.491	-0.04
5036	VEZT	VEZT	chr12	+	95650325	95650398	95656681	95656857	95645715	95645847	95660132	95660408	5036	74	305	132	438	197	250	0.183731773063	0.553659709885	0.235	0.277	-0.042
5357	MED13	MED13	chr17	-	60072512	60072726	60087910	60088594	60069900	60069982	60106901	60107012	5357	64	37	119	48	250	250	0.183160425336	0.553659709885	0.634	0.713	-0.079
551	SCAMP1	SCAMP1	chr5	+	77717624	77717784	77745756	77745857	77714598	77714727	77755067	77755185	551	128	3	140	8	250	225	0.182760244311	0.553659709885	0.975	0.94	0.035
5537	CDK5RAP3	CDK5RAP3	chr17	+	46056194	46056283	46057958	46058164	46055197	46055276	46058528	46058700	5537	202	273	261	415	213	250	0.184067083388	0.553659709885	0.465	0.425	0.04
5975	KLK6	KLK6	chr19	-	51466557	51466805	51470424	51470581	51461887	51462572	51471320	51471368	5975	93	1	268	10	250	250	0.184401909268	0.553659709885	0.989	0.964	0.025
654	FAM45A	FAM45A	chr10	+	120882980	120883081	120889026	120889134	120879852	120879964	120892026	120892121	654	107	123	115	168	225	232	0.182790323245	0.553659709885	0.473	0.414	0.059
548	SGK494	SGK494	chr17	-	26938160	26938271	26938410	26938499	26934981	26937717	26938584	26938674	548	2	6	0	7	213	235	0.184802177543	0.554310928812	0.269	0.0	0.269
4922	NET1	NET1	chr10	+	5471132	5471192	5493792	5493900	5468617	5468684	5494320	5494488	4922	25	606	26	924	184	232	0.185054993403	0.554782239788	0.049	0.034	0.015
1305	PDCD6	PDCD6	chr5	+	306716	306869	311407	311517	304291	304336	314531	315089	1305	374	361	478	525	250	234	0.185321540897	0.555128604254	0.492	0.46	0.032
1911	FKBP15	FKBP15	chr9	-	115969491	115969576	115973756	115973872	115968788	115968858	115983470	115983641	1911	38	62	59	67	240	209	0.185411334607	0.555128604254	0.348	0.434	-0.086
2106	CALU	CALU	chr7	+	128394315	128394509	128394582	128394776	128388626	128388858	128398924	128399091	2106	2347	415	3220	624	250	250	0.186606700533	0.555128604254	0.85	0.838	0.012
2175	SVIL	SVIL	chr10	-	29821457	29822387	29824917	29824998	29820182	29820217	29839525	29840192	2175	71	13	94	28	205	250	0.186574061507	0.555128604254	0.869	0.804	0.065
2862	TRMT1	TRMT1	chr19	-	13226810	13226866	13226959	13227245	13226092	13226280	13227466	13227563	2862	51	0	52	2	250	180	0.186467923227	0.555128604254	1.0	0.949	0.051
3729	KLHL8	KLHL8	chr4	-	88099628	88099772	88104354	88104541	88097908	88098020	88116475	88116842	3729	8	47	7	86	250	250	0.186000925265	0.555128604254	0.145	0.075	0.07
3815	ADAMTSL1	ADAMTSL1	chr9	+	18661932	18662071	18675854	18675905	18657636	18657748	18680309	18680514	3815	61	15	0	1	250	175	0.185918986547	0.555128604254	0.74	0.0	0.74
4185	DDHD2	DDHD2	chr8	+	38105230	38105353	38107225	38107321	38103750	38103818	38109429	38109546	4185	94	53	91	70	247	220	0.185964000434	0.555128604254	0.612	0.537	0.075
4349	CTNNAL1	CTNNAL1	chr9	-	111754911	111755099	111761346	111761536	111753005	111753125	111775581	111775874	4349	179	462	377	1121	250	250	0.186379933656	0.555128604254	0.279	0.252	0.027
5046	CPSF7	CPSF7	chr11	-	61187420	61187566	61187941	61188045	61183576	61183991	61188861	61189080	5046	180	80	240	134	228	250	0.185990221539	0.555128604254	0.712	0.663	0.049
5438	DRAM1	DRAM1	chr12	+	102295068	102295211	102301963	102302141	102271104	102271698	102307951	102308010	5438	8	132	3	120	250	250	0.186237337468	0.555128604254	0.057	0.024	0.033
5453	ITGB5	ITGB5	chr3	-	124487859	124487960	124492536	124492759	124485072	124485192	124515234	124515664	5453	646	345	420	194	250	225	0.1856339556	0.555128604254	0.628	0.661	-0.033
5607	CLASP2	CLASP2	chr3	-	33543143	33543260	33552049	33552256	33537738	33540209	33557514	33557643	5607	81	75	92	113	250	241	0.18651629181	0.555128604254	0.51	0.44	0.07
879	CD44	CD44	chr11	+	35226058	35226187	35227658	35227790	35223217	35223334	35229651	35229753	879	90	193	480	856	250	250	0.186035088797	0.555128604254	0.318	0.359	-0.041
993	EGFL7	EGFL7	chr9	+	139564620	139564782	139565401	139565466	139564365	139564461	139566377	139566540	993	85	55	89	41	250	189	0.186124058777	0.555128604254	0.539	0.621	-0.082
1204	LYRM1	LYRM1	chr16	+	20913807	20914039	20926877	20927036	20911987	20912211	20931443	20931536	1204	8	121	20	172	250	250	0.18687832507	0.555651553208	0.062	0.104	-0.042
2964	TMEM8B	TMEM8B	chr9	+	35834457	35834647	35835007	35835215	35829873	35829952	35841130	35841264	2964	44	25	28	26	250	250	0.188194195258	0.558489606681	0.638	0.519	0.119
3633	FAM172A	FAM172A	chr5	-	93300162	93300228	93386435	93386536	93217175	93217394	93388830	93388932	3633	57	1	56	4	225	190	0.188507099047	0.558489606681	0.98	0.922	0.058
3748	NEXN	NEXN	chr1	+	78398966	78399164	78401507	78401729	78395000	78395189	78407707	78407893	3748	113	116	153	124	250	250	0.188443680096	0.558489606681	0.493	0.552	-0.059
3861	ZDHHC20	ZDHHC20	chr13	-	21965860	21965993	21974511	21974632	21961646	21961773	21975791	21975824	3861	85	122	189	216	245	250	0.188334544163	0.558489606681	0.416	0.472	-0.056
3995	CDC7	CDC7	chr1	+	91978614	91978864	91979504	91979600	91977337	91977480	91980375	91980554	3995	18	18	38	64	250	220	0.188104256231	0.558489606681	0.468	0.343	0.125
4316	SEMA6C	SEMA6C	chr1	-	151110461	151110581	151110791	151110882	151110186	151110275	151111105	151111207	4316	5	20	8	13	215	244	0.188128931086	0.558489606681	0.221	0.411	-0.19
726	CHN2	CHN2	chr7	+	29539482	29539656	29544359	29544437	29535567	29535652	29548916	29549022	726	9	1	26	0	250	202	0.188281380454	0.558489606681	0.879	1.0	-0.121
6114	GNS	GNS	chr12	-	65116785	65116893	65122735	65122837	65115374	65115485	65130783	65130887	6114	295	289	272	311	226	232	0.188865919256	0.559266904927	0.512	0.473	0.039
3706	BCL7C	BCL7C	chr16	-	30904160	30904269	30904532	30904611	30903906	30904068	30905173	30905623	3706	80	190	95	177	203	233	0.18903029158	0.559467907392	0.326	0.381	-0.055
5267	ITCH	ITCH	chr20	+	32996456	32996598	33000320	33000445	32981596	32981687	33001547	33001685	5267	160	105	231	187	250	249	0.18919062473	0.559656756217	0.603	0.552	0.051
1821	PHYHD1	PHYHD1	chr9	+	131698861	131698924	131702647	131702776	131698726	131698782	131702877	131702994	1821	43	69	85	99	187	250	0.190352463094	0.561946833513	0.454	0.534	-0.08
3986	ATP6V0E1	ATP6V0E1	chr5	+	172421777	172421825	172447240	172447370	172410762	172410967	172461401	172461900	3986	329	946	446	1147	172	250	0.190233184209	0.561946833513	0.336	0.361	-0.025
491	THYN1	THYN1	chr11	-	134119060	134119156	134119721	134119814	134118172	134118378	134120168	134120237	491	105	38	170	44	217	220	0.19031994206	0.561946833513	0.737	0.797	-0.06
5105	CD200	CD200	chr3	+	112054789	112054864	112059748	112059830	112051915	112052071	112063808	112064135	5105	0	21	3	39	199	206	0.19008025412	0.561946833513	0.0	0.074	-0.074
2253	TRMT10B	TRMT10B	chr9	+	37763625	37763750	37768072	37768225	37761899	37762114	37769937	37770016	2253	0	16	2	17	249	250	0.190823627563	0.562974285823	0.0	0.106	-0.106
2715	GPRASP2	GPRASP2	chrX	+	101968018	101968145	101968709	101968777	101967103	101967480	101969116	101969194	2715	0	15	1	5	250	192	0.190991793759	0.562974285823	0.0	0.133	-0.133
3957	SMPD4	SMPD4	chr2	-	130930851	130930927	130931086	130931229	130930359	130930468	130932486	130932573	3957	113	101	202	225	250	200	0.190915877197	0.562974285823	0.472	0.418	0.054
1545	SPTBN1	SPTBN1	chr2	+	54845214	54845330	54848536	54848649	54844744	54844825	54849436	54849624	1545	713	508	822	649	240	237	0.191402959537	0.56337393649	0.581	0.556	0.025
2018	BCL2L13	BCL2L13	chr22	+	18178906	18178976	18185008	18185152	18165979	18166087	18209442	18213621	2018	4	93	3	195	194	250	0.192646542737	0.56337393649	0.053	0.019	0.034
2152	ALG8	ALG8	chr11	-	77820487	77820627	77824931	77825035	77817852	77817992	77825311	77825438	2152	131	128	194	233	228	250	0.192506984507	0.56337393649	0.529	0.477	0.052
2552	AZIN1	AZIN1	chr8	-	103845283	103845446	103846416	103846491	103841499	103841714	103846893	103846975	2552	309	4	526	14	199	250	0.191609888657	0.56337393649	0.99	0.979	0.011
2813	RAB5C	RAB5C	chr17	-	40283624	40283840	40289779	40289896	40282354	40282608	40306910	40307062	2813	46	2	49	0	241	250	0.192779215246	0.56337393649	0.96	1.0	-0.04
2849	NUP98	NUP98	chr11	-	3720311	3720578	3723692	3724122	3716678	3716836	3726429	3726586	2849	103	80	152	151	250	250	0.192207069435	0.56337393649	0.563	0.502	0.061
2958	TRAM2	TRAM2	chr6	-	52369388	52369552	52370396	52370540	52362199	52368068	52370829	52370934	2958	122	112	131	94	250	250	0.191852345797	0.56337393649	0.521	0.582	-0.061
3012	VPS29	VPS29	chr12	-	110930800	110931036	110933816	110934008	110929327	110929927	110939853	110939945	3012	279	722	558	1289	250	250	0.191981882416	0.56337393649	0.279	0.302	-0.023
3672	PAM	PAM	chr5	+	102360834	102361038	102363885	102363942	102355493	102355547	102364590	102366808	3672	291	163	306	204	250	181	0.192397304857	0.56337393649	0.564	0.521	0.043
391	LAMB3	LAMB3	chr1	-	209797184	209797345	209798992	209799371	209796849	209797070	209800211	209800323	391	118	260	368	686	250	250	0.192707796942	0.56337393649	0.312	0.349	-0.037
4284	FOPNL	FOPNL	chr16	-	15973660	15973745	15977864	15978062	15959575	15961373	15982414	15982506	4284	64	2	94	8	250	209	0.192508538277	0.56337393649	0.964	0.908	0.056
4557	SQLE	SQLE	chr8	+	126030872	126030969	126033025	126033113	126030300	126030443	126033994	126034525	4557	410	611	554	921	221	212	0.192297013426	0.56337393649	0.392	0.366	0.026
4987	PIGP	PIGP	chr21	-	38441851	38441924	38444444	38444610	38439561	38439680	38444733	38444837	4987	16	166	28	189	250	197	0.192387428878	0.56337393649	0.071	0.105	-0.034
5236	TFAP2B	TFAP2B	chr6	+	50805687	50805806	50807868	50808010	50803773	50803993	50810804	50815326	5236	133	107	189	121	243	250	0.192066670599	0.56337393649	0.561	0.616	-0.055
5262	RNF185	RNF185	chr22	+	31588669	31588688	31591454	31591567	31583032	31583256	31592921	31592976	5262	19	107	17	153	143	237	0.192765966374	0.56337393649	0.227	0.156	0.071
674	SERGEF	SERGEF	chr11	-	17899754	17899791	17940241	17940326	17809595	17809960	17981016	17981183	674	0	46	2	40	209	161	0.19256385942	0.56337393649	0.0	0.037	-0.037
698	JMJD1C	JMJD1C	chr10	-	64979637	64979743	65024410	65024524	64976966	64977091	65140077	65140242	698	39	49	41	34	238	230	0.191293588361	0.56337393649	0.435	0.538	-0.103
4856	TRIO	TRIO	chr5	+	14504501	14504702	14507230	14507369	14502687	14502766	14507988	14509458	4856	257	305	292	297	250	250	0.193192937252	0.564298564326	0.457	0.496	-0.039
517	ARHGAP12	ARHGAP12	chr10	-	32103186	32103289	32106715	32106814	32101634	32101751	32109314	32109416	517	53	59	65	100	223	227	0.193413470114	0.564658257664	0.478	0.398	0.08
2213	CFLAR	CFLAR	chr2	+	202010100	202010155	202013725	202013775	202005079	202005162	202014476	202014558	2213	67	57	121	76	179	174	0.193711966327	0.565245083424	0.533	0.607	-0.074
3507	MARCH7	MARCH7	chr2	+	160571067	160571109	160572191	160572277	160568967	160569117	160585519	160585686	3507	4	2	5	10	166	210	0.193920694595	0.565569510695	0.717	0.387	0.33
217	NCS1	NCS1	chr9	+	132980110	132980249	132982003	132982082	132963236	132963261	132984928	132985017	217	165	250	221	281	250	203	0.194383635426	0.566634649673	0.349	0.39	-0.041
1424	POLL	POLL	chr10	-	103346878	103346957	103347002	103347163	103342519	103342648	103347960	103348027	1424	11	1	30	0	250	203	0.194572944307	0.566901472911	0.899	1.0	-0.101
306	ZCCHC17	ZCCHC17	chr1	+	31791955	31792013	31810021	31810122	31769828	31769922	31811803	31811895	306	3	147	1	253	182	225	0.194673409072	0.566909304771	0.025	0.005	0.02
4504	TXNDC12	TXNDC12	chr1	-	52489162	52489246	52490181	52490251	52485803	52486684	52492946	52493020	4504	227	207	310	239	194	208	0.19477257097	0.566913336588	0.54	0.582	-0.042
5768	FARP1	FARP1	chr13	+	99087829	99087960	99091057	99091126	99083296	99083534	99091360	99091450	5768	400	288	555	455	250	193	0.194911377269	0.567032697143	0.517	0.485	0.032
987	ATE1	ATE1	chr10	-	123659380	123659509	123661905	123662135	123629520	123629553	123670420	123670666	987	82	31	120	31	250	250	0.195047828821	0.567145091025	0.726	0.795	-0.069
1315	ZDHHC3	ZDHHC3	chr3	-	44970797	44970928	44974398	44974482	44956752	44968339	44974609	44974691	1315	34	416	52	472	208	250	0.195204996834	0.567317579771	0.089	0.117	-0.028
5704	CDH3	CDH3	chr16	+	68721414	68721639	68725622	68725829	68719107	68719253	68729157	68729288	5704	531	855	1711	2991	250	250	0.195325735646	0.567384075789	0.383	0.364	0.019
3103	PRMT7	PRMT7	chr16	+	68358585	68358735	68371361	68371474	68349799	68349977	68373224	68373466	3103	7	68	3	72	250	237	0.195698735273	0.568106390113	0.089	0.038	0.051
3835	TMCO3	TMCO3	chr13	+	114188359	114188555	114193671	114193822	114174930	114175048	114201614	114201694	3835	325	298	444	466	250	250	0.195824757223	0.568106390113	0.522	0.488	0.034
5352	NTNG1	NTNG1	chr1	+	107937775	107937948	107950303	107950330	107690690	107691461	108023232	108024475	5352	3	6	16	11	250	151	0.195868346643	0.568106390113	0.232	0.468	-0.236
[truncated: 3,799 more rows]
