# Supplementary material for: Characterization of alternative mRNA splicing in cultured cell populations representing progressive stages of human fetal kidney development
Source: Sci Rep. 2022 Nov 15;12:19548. doi: 10.1038/s41598-022-24147-z (PMC9666651; doi:10.1038/s41598-022-24147-z)
Supplement: Supplementary file 13 — Supplementary Information 13. [file 41598_2022_24147_MOESM13_ESM.zip › _Program/Data/rMATS/NPS1-NPS3/MATS_output/MXE.MATS.ReadsOnTargetAndJunctionCounts.txt]

ID	GeneID	geneSymbol	chr	strand	1stExonStart_0base	1stExonEnd	2ndExonStart_0base	2ndExonEnd	upstreamES	upstreamEE	downstreamES	downstreamEE	ID	IC_SAMPLE_1	SC_SAMPLE_1	IC_SAMPLE_2	SC_SAMPLE_2	IncFormLen	SkipFormLen	PValue	FDR	IncLevel1	IncLevel2	IncLevelDifference
2574	FN1	FN1	chr2	-	216245533	216245803	216246934	216247048	216243852	216244040	216248050	216248206	2574	21459	31979	6525	7450	239	395	0.0	0.0	0.526	0.591	-0.065
2576	FN1	FN1	chr2	-	216256354	216256537	216257653	216257926	216252934	216253024	216259250	216259442	2576	20076	33294	4431	10048	398	308	0.0	0.0	0.318	0.254	0.064
3306	H2AFY	H2AFY	chr5	-	134686512	134686603	134688635	134688735	134681657	134681747	134696186	134696297	3306	1556	304	3418	251	225	216	0.0	0.0	0.831	0.929	-0.098
450	CTNND1	CTNND1	chr11	+	57558856	57559145	57561481	57561553	57529233	57529591	57563048	57563201	450	201	215	54	462	414	197	0.0	0.0	0.308	0.053	0.255
451	CTNND1	CTNND1	chr11	+	57558856	57559145	57561481	57561553	57529233	57529518	57563048	57563201	451	218	286	63	727	414	197	0.0	0.0	0.266	0.04	0.226
453	CTNND1	CTNND1	chr11	+	57558965	57559145	57561481	57561553	57529233	57529518	57563048	57563201	453	88	286	34	727	305	197	0.0	0.0	0.166	0.029	0.137
5338	ACTN1	ACTN1	chr14	-	69345174	69345240	69345705	69345786	69343798	69343957	69346678	69346825	5338	2946	261	4820	76	206	191	0.0	0.0	0.913	0.983	-0.07
5460	SRSF3	SRSF3	chr6	+	36566625	36566760	36567597	36568053	36564537	36564745	36568928	36568967	5460	2561	1215	4509	1255	260	581	0.0	0.0	0.825	0.889	-0.064
5461	SRSF3	SRSF3	chr6	+	36567597	36568053	36568928	36568967	36566625	36566760	36569484	36569571	5461	1026	1422	1128	2470	581	164	0.0	0.0	0.169	0.114	0.055
5500	TPM1	TPM1	chr15	+	63353396	63353472	63353911	63353987	63353067	63353138	63354413	63354476	5500	7365	1137	12964	574	201	201	0.0	0.0	0.866	0.958	-0.092
5502	TPM1	TPM1	chr15	+	63335904	63336030	63336225	63336351	63334837	63335142	63349183	63349317	5502	369	10125	205	17137	251	251	0.0	0.0	0.035	0.012	0.023
851	CD44	CD44	chr11	+	35236398	35236461	35240862	35240934	35211381	35211612	35243200	35243279	851	400	1157	104	2004	188	197	0.0	0.0	0.266	0.052	0.214
853	CD44	CD44	chr11	+	35236398	35236461	35240862	35240934	35232792	35232996	35243200	35243279	853	415	1153	1458	1996	188	197	0.0	0.0	0.274	0.434	-0.16
860	CD44	CD44	chr11	+	35232792	35232996	35236398	35236461	35229651	35229753	35240862	35240934	860	279	945	1175	1657	329	188	0.0	0.0	0.144	0.288	-0.144
861	CD44	CD44	chr11	+	35232792	35232996	35236398	35236461	35211381	35211612	35240862	35240934	861	312	1919	1181	1901	329	188	0.0	0.0	0.085	0.262	-0.177
862	CD44	CD44	chr11	+	35232792	35232996	35236398	35236461	35231511	35231601	35240862	35240934	862	993	981	3929	1789	329	188	0.0	0.0	0.366	0.557	-0.191
2655	PKM	PKM	chr15	-	72494794	72494961	72495362	72495529	72492814	72492996	72499068	72499221	2655	780	14290	655	18275	292	292	1.01030295241e-14	3.4492931387e-12	0.052	0.035	0.017
948	CYBA	CYBA	chr16	-	88712523	88712605	88713162	88713246	88709696	88709979	88713508	88713583	948	1785	415	2575	325	209	207	2.22044604925e-14	7.15970492769e-12	0.81	0.887	-0.077
3794	ITGA3	ITGA3	chr17	+	48153947	48154045	48154337	48154485	48153689	48153839	48154742	48154811	3794	1253	1259	1831	1229	223	273	1.08246744901e-13	3.30665319687e-11	0.549	0.646	-0.097
1208	HMGA2	HMGA2	chr12	+	66221780	66221867	66232298	66232349	66218239	66219161	66345162	66345195	1208	706	670	949	1470	212	176	6.26942942006e-13	1.8193884177e-10	0.467	0.349	0.118
1144	NUMB	NUMB	chr14	-	73745988	73746132	73749066	73749213	73741917	73744001	73753817	73754022	1144	209	72	152	170	272	269	7.66842145339e-12	2.11940562455e-09	0.742	0.469	0.273
1391	DNM2	DNM2	chr19	+	10906736	10906875	10908055	10908194	10906047	10906115	10909161	10909248	1391	621	280	1015	227	264	264	8.08531019914e-12	2.13305183617e-09	0.689	0.817	-0.128
4876	FOSB	FOSB	chr19	+	45973886	45974207	45974451	45974559	45971252	45971970	45975808	45978437	4876	2995	1214	2297	1274	446	233	1.31865407482e-10	3.32759489142e-08	0.563	0.485	0.078
4635	ANXA2	ANXA2	chr15	-	60656627	60656722	60678226	60678285	60653139	60653253	60689456	60689537	4635	585	11208	1314	18221	184	220	1.5702739109e-10	3.79744574119e-08	0.059	0.079	-0.02
4474	FGFR2	FGFR2	chr10	-	123276832	123276977	123278195	123278343	123274630	123274833	123279492	123279683	4474	19	15	71	0	273	270	1.87645987637e-09	4.35638924898e-07	0.556	1.0	-0.444
3848	ELF3	ELF3	chr1	+	201981084	201981306	201981471	201981564	201980256	201980427	201981767	201981887	3848	904	293	2004	385	347	218	2.9959191794e-09	6.68781342971e-07	0.66	0.766	-0.106
748	ANXA5	ANXA5	chr4	-	122607442	122607527	122617735	122617779	122605831	122605926	122618017	122618147	748	519	1793	280	1555	169	210	4.42940806256e-09	9.521586813e-07	0.265	0.183	0.082
4663	SEC31A	SEC31A	chr4	-	83782783	83782861	83783686	83783725	83778841	83778917	83784470	83784545	4663	142	108	122	22	164	203	4.65706606612e-09	9.65343265991e-07	0.619	0.873	-0.254
5331	RPLP1	RPLP1	chr15	+	69745985	69746060	69747508	69747626	69745158	69745359	69747766	69747884	5331	7154	8607	7764	10599	200	243	8.68471083937e-09	1.73814005902e-06	0.502	0.471	0.031
778	SYTL1	SYTL1	chr1	+	27677284	27677443	27677748	27677827	27676879	27676976	27677946	27678046	778	53	76	173	70	284	204	1.9097874504e-08	3.69480212071e-06	0.334	0.64	-0.306
5974	ARHGDIA	ARHGDIA	chr17	-	79827205	79827282	79827417	79827501	79827048	79827112	79827616	79827833	5974	817	871	1188	1780	209	202	3.18137767241e-08	5.95636000344e-06	0.476	0.392	0.084
5435	CD46	CD46	chr1	+	207958415	207958451	207958963	207959027	207956636	207956675	207966863	207968861	5435	307	213	447	561	161	189	5.18097487134e-08	9.39699317289e-06	0.629	0.483	0.146
4871	EPB41L3	EPB41L3	chr18	-	5394675	5394792	5395065	5395146	5392379	5393477	5395607	5395706	4871	126	58	304	41	206	242	7.69962192892e-08	1.35420017198e-05	0.718	0.897	-0.179
3007	NAP1L1	NAP1L1	chr12	-	76461150	76461253	76467982	76468019	76453917	76454059	76478346	76478813	3007	217	1895	169	2604	162	228	1.0236467185e-07	1.74742516299e-05	0.139	0.084	0.055
3323	TPM2	TPM2	chr9	-	35684728	35684804	35685060	35685136	35684484	35684547	35685265	35685336	3323	2177	299	794	185	201	201	3.98089420761e-07	6.60145999456e-05	0.879	0.811	0.068
3587	ZC3HC1	ZC3HC1	chr7	-	129663350	129663563	129664102	129664346	129662158	129662365	129665997	129666152	3587	121	187	219	157	369	338	7.90388640204e-07	0.000127428212993	0.372	0.561	-0.189
5647	FYN	FYN	chr6	-	112020717	112020873	112021306	112021471	112017479	112017659	112024087	112024237	5647	412	92	451	199	290	281	1.30335250892e-06	0.000204450215183	0.813	0.687	0.126
3004	NAP1L1	NAP1L1	chr12	-	76462688	76462774	76467982	76468019	76461150	76461253	76478346	76478813	3004	73	1605	41	2296	162	211	1.39763089324e-06	0.000213469729062	0.056	0.023	0.033
4296	KLK8	KLK8	chr19	-	51503251	51503514	51503679	51503839	51501006	51501140	51504353	51504431	4296	13	4	6	43	285	388	1.71836797869e-06	0.000255728403803	0.816	0.16	0.656
44	SIRT5	SIRT5	chr6	+	13591900	13592126	13595708	13595796	13584307	13584457	13597194	13597248	44	32	18	13	50	351	213	2.83500228015e-06	0.00041135883085	0.519	0.136	0.383
4387	RAB6A	RAB6A	chr11	-	73429657	73429763	73429829	73429935	73427295	73427407	73431890	73431944	4387	643	266	774	487	231	231	5.86654353885e-06	0.000830473626817	0.707	0.614	0.093
5952	WNK4	WNK4	chr17	+	40940147	40940206	40940307	40940425	40939795	40939917	40940698	40940815	5952	4	37	22	17	184	243	6.32023507308e-06	0.000873396294385	0.125	0.631	-0.506
4362	FAM60A	FAM60A	chr12	-	31448167	31448267	31451010	31451158	31446738	31446865	31478957	31479159	4362	221	234	451	277	273	225	6.59052099128e-06	0.000889567065893	0.438	0.573	-0.135
2816	ERP44	ERP44	chr9	-	102784323	102784508	102814698	102814814	102782897	102783013	102820101	102820141	2816	183	398	150	573	241	310	1.05145298162e-05	0.00138696206939	0.372	0.252	0.12
92	TRA2A	TRA2A	chr7	-	23555981	23556147	23561325	23561459	23552512	23552701	23571407	23571660	92	242	602	446	726	259	291	1.09905847933e-05	0.00141754120312	0.311	0.408	-0.097
3391	COL18A1	COL18A1	chr21	+	46907360	46907423	46908331	46908358	46906774	46906906	46909399	46909435	3391	399	286	195	240	188	152	1.1873308297e-05	0.00146622726289	0.53	0.396	0.134
4294	CCT6A	CCT6A	chr7	+	56120114	56120178	56122061	56122196	56119377	56119678	56123316	56123490	4294	350	1371	450	2496	189	260	1.18515103477e-05	0.00146622726289	0.26	0.199	0.061
2603	PTTG1IP	PTTG1IP	chr21	-	46276107	46276279	46281077	46281186	46269499	46271542	46285309	46285362	2603	838	764	1170	1410	234	297	1.22856426358e-05	0.00148553895538	0.582	0.513	0.069
4035	SIL1	SIL1	chr5	-	138356859	138356981	138362489	138362681	138287476	138287573	138378308	138378408	4035	252	148	446	141	317	247	1.2553045093e-05	0.00148689538204	0.57	0.711	-0.141
1330	TCF7L2	TCF7L2	chr10	+	114919678	114919751	114920377	114920450	114917779	114917828	114925313	114927436	1330	16	5	11	42	198	198	1.28616284719e-05	0.00149297783302	0.762	0.208	0.554
101	RNPEPL1	RNPEPL1	chr2	+	241513191	241513308	241513529	241513765	241512526	241512678	241513931	241514045	101	60	338	42	593	242	361	1.34522539484e-05	0.00153091925326	0.209	0.096	0.113
1169	CASK	CASK	chrX	-	41414852	41414888	41416284	41416353	41412971	41413168	41419031	41419100	1169	66	139	266	269	194	161	1.55965890243e-05	0.00174081928264	0.283	0.451	-0.168
5170	PLEKHG3	PLEKHG3	chr14	+	65195713	65195811	65196960	65197030	65194310	65194700	65197359	65197406	5170	149	64	166	156	223	195	2.07547491782e-05	0.00227284083453	0.671	0.482	0.189
1900	SSBP3	SSBP3	chr1	-	54722799	54722859	54723741	54723822	54717466	54717533	54747110	54747200	1900	17	191	50	170	206	185	2.62571304734e-05	0.00282215528273	0.074	0.209	-0.135
6103	ERI3	ERI3	chr1	-	44778840	44778900	44785299	44785416	44773981	44774073	44804716	44804994	6103	210	74	231	164	242	185	2.77057367292e-05	0.00292371083593	0.684	0.518	0.166
2575	FN1	FN1	chr2	-	216296555	216296687	216299418	216299547	216295437	216295575	216300377	216300791	2575	13136	15926	3509	4720	254	257	3.96970540054e-05	0.00411431609727	0.455	0.429	0.026
4965	MINOS1	MINOS1	chr1	+	19927280	19927465	19943751	19943830	19923470	19923603	19948593	19948641	4965	14	4	9	34	310	204	4.2996930836e-05	0.00437814362407	0.697	0.148	0.549
3179	GCC2	GCC2	chr2	+	109067483	109067568	109068854	109068922	109066088	109066145	109085435	109085540	3179	53	17	37	48	210	193	4.8623754682e-05	0.00470353786957	0.741	0.415	0.326
5364	NCOR2	NCOR2	chr12	-	124812092	124812179	124815390	124815444	124810736	124810916	124816864	124817013	5364	148	19	253	5	179	212	4.73297408374e-05	0.00470353786957	0.902	0.984	-0.082
882	TNFRSF11B	TNFRSF11B	chr8	-	119940976	119941168	119945169	119945539	119938732	119938957	119964030	119964383	882	503	264	424	341	495	317	4.8529826289e-05	0.00470353786957	0.55	0.443	0.107
921	EXOC7	EXOC7	chr17	-	74086409	74086478	74087223	74087316	74085255	74085401	74090494	74090662	921	25	37	13	91	218	194	5.41262181363e-05	0.00514997655841	0.376	0.113	0.263
5753	TET2	TET2	chr4	+	106111516	106111662	106155053	106158508	106067841	106068136	106162495	106162586	5753	46	728	10	568	271	3580	5.97533908706e-05	0.00559368839698	0.455	0.189	0.266
852	CD44	CD44	chr11	+	35236398	35236461	35240862	35240934	35211381	35211612	35250675	35253949	852	397	5	104	11	188	197	6.35751411663e-05	0.0058569860211	0.988	0.908	0.08
1989	RNF138	RNF138	chr18	+	29672662	29672849	29691716	29691882	29671817	29672198	29693707	29693823	1989	47	71	44	182	312	291	6.83958487441e-05	0.00610722317093	0.382	0.184	0.198
5462	SRSF3	SRSF3	chr6	+	36568928	36568967	36569484	36569571	36567597	36568053	36569738	36572244	5462	104	1260	103	2220	164	212	6.82658006336e-05	0.00610722317093	0.096	0.057	0.039
4884	LASP1	LASP1	chr17	+	37046672	37046757	37054664	37054772	37034338	37034433	37070577	37070728	4884	712	666	1129	797	210	233	7.6062368905e-05	0.0066888786231	0.543	0.611	-0.068
1793	ST5	ST5	chr11	-	8747619	8747756	8751496	8752756	8739287	8739439	8772167	8772272	1793	812	152	507	157	1385	262	7.88733157001e-05	0.00673206947534	0.503	0.379	0.124
572	ITGA7	ITGA7	chr12	-	56093653	56093773	56094045	56094177	56092493	56092701	56094682	56094938	572	44	16	1	10	257	245	7.81483616304e-05	0.00673206947534	0.724	0.087	0.637
1514	ABI1	ABI1	chr10	-	27065993	27066170	27112066	27112234	27059173	27059274	27149675	27150016	1514	392	284	521	557	293	302	8.17168953797e-05	0.00687369363455	0.587	0.491	0.096
5920	SPINT2	SPINT2	chr19	+	38774266	38774437	38778515	38778575	38755097	38755638	38779777	38779831	5920	1975	904	4105	2268	296	185	8.30174667148e-05	0.00688333395447	0.577	0.531	0.046
1229	MRPL43	MRPL43	chr10	-	102746505	102746732	102746846	102746953	102743704	102743831	102747069	102747272	1229	111	313	81	433	232	352	8.87377340104e-05	0.00725399729854	0.35	0.221	0.129
2380	RTN3	RTN3	chr11	+	63521133	63521180	63523583	63523642	63517462	63517670	63525627	63527363	2380	21	256	7	425	172	184	9.24455792616e-05	0.00745214086159	0.081	0.017	0.064
584	FGFR3	FGFR3	chr4	+	1804640	1804791	1805418	1805563	1803561	1803752	1806056	1806247	584	9	20	23	5	276	270	9.77912646041e-05	0.00777507533921	0.306	0.818	-0.512
6007	RAD51AP1	RAD51AP1	chr12	+	4655474	4655584	4657257	4657344	4652928	4653070	4657852	4658002	6007	27	66	129	117	235	212	0.000100026659335	0.00783935634574	0.27	0.499	-0.229
874	CD44	CD44	chr11	+	35219667	35219793	35229651	35229753	35211381	35211612	35236398	35236461	874	108	435	558	1434	251	227	0.000101301124385	0.00783935634574	0.183	0.26	-0.077
4459	ILKAP	ILKAP	chr2	-	239093821	239093928	239096771	239096898	239092660	239092754	239098493	239098613	4459	89	114	215	138	252	232	0.000104392908601	0.00797232159895	0.418	0.589	-0.171
5003	BPTF	BPTF	chr17	+	65871671	65871860	65882243	65882432	65870932	65871136	65887959	65888150	5003	77	68	47	105	314	314	0.000107877271847	0.00813142449091	0.531	0.309	0.222
4554	EIF4G1	EIF4G1	chr3	+	184033276	184033333	184033919	184034006	184032282	184032462	184035108	184035285	4554	93	190	211	235	182	212	0.000109395359446	0.00814013674647	0.363	0.511	-0.148
6018	GSN	GSN	chr9	+	124044152	124044231	124062333	124062404	124043747	124043840	124064240	124064445	6018	7	96	20	49	204	196	0.000112515900121	0.00826635802914	0.065	0.282	-0.217
4766	EIF3D	EIF3D	chr22	-	36913347	36913478	36914809	36914957	36912751	36912837	36915451	36915584	4766	1228	888	1608	1448	273	256	0.00012114555381	0.00878910992892	0.565	0.51	0.055
1230	MRPL43	MRPL43	chr10	-	102746505	102746732	102746846	102746953	102743511	102743574	102747069	102747272	1230	111	319	81	435	232	352	0.000125028958311	0.00879385895142	0.346	0.22	0.126
2140	TUBGCP6	TUBGCP6	chr22	-	50671744	50671955	50678632	50678796	50667832	50668006	50682147	50683400	2140	67	82	114	58	289	336	0.000126162071491	0.00879385895142	0.487	0.696	-0.209
4985	VARS	VARS	chr6	-	31749467	31749538	31749623	31749729	31749257	31749383	31749863	31749954	4985	352	172	470	358	231	196	0.000127271563046	0.00879385895142	0.635	0.527	0.108
708	COPS4	COPS4	chr4	+	83987590	83987706	83989590	83989675	83984228	83984399	83996449	83996971	708	158	95	113	136	241	210	0.000126185530994	0.00879385895142	0.592	0.42	0.172
3369	PLAU	PLAU	chr10	+	75671798	75671826	75671972	75672080	75671282	75671370	75672681	75672856	3369	77	3656	115	9815	153	233	0.000133252672617	0.00909880602199	0.031	0.018	0.013
3880	HNRNPUL1	HNRNPUL1	chr19	+	41787067	41787180	41798149	41798416	41784981	41785081	41800242	41800365	3880	717	1702	1094	3226	238	392	0.000139303009573	0.00940133334374	0.41	0.358	0.052
3351	IL6ST	IL6ST	chr5	-	55248077	55248179	55250637	55250820	55247756	55247903	55251852	55252063	3351	276	106	277	186	308	227	0.000151370262658	0.0100983103962	0.657	0.523	0.134
4419	ACP1	ACP1	chr2	+	272036	272150	272191	272305	271865	271939	275139	275201	4419	639	219	1024	234	239	239	0.0001551700037	0.0101484642327	0.745	0.814	-0.069
6113	MOSPD1	MOSPD1	chrX	-	134033119	134033195	134033309	134033564	134030846	134031064	134049211	134049374	6113	124	34	82	59	380	201	0.000155619110391	0.0101484642327	0.659	0.424	0.235
4753	NUP88	NUP88	chr17	-	5302871	5302970	5307418	5307566	5298210	5298301	5308376	5308563	4753	164	126	372	162	273	224	0.000185673198821	0.0119738582884	0.516	0.653	-0.137
35	CBFB	CBFB	chr16	+	67070541	67070658	67100584	67100701	67063629	67063716	67116115	67116242	35	160	219	193	438	242	242	0.000192829635988	0.0121650348617	0.422	0.306	0.116
5229	PLEKHA5	PLEKHA5	chr12	+	19443610	19443730	19472954	19472990	19440406	19440490	19473495	19473558	5229	0	7	7	0	245	161	0.000192102803143	0.0121650348617	0.0	1.0	-1.0
6107	HADHA	HADHA	chr2	-	26415178	26415293	26416445	26416641	26414351	26414497	26417438	26417507	6107	958	457	1018	644	321	240	0.000199487271041	0.0124497217325	0.61	0.542	0.068
4798	TM7SF3	TM7SF3	chr12	-	27135705	27135792	27143382	27143560	27133498	27133579	27148169	27148341	4798	298	151	591	184	303	212	0.000213255310861	0.0131673811089	0.58	0.692	-0.112
1716	SLC39A14	SLC39A14	chr8	+	22267458	22267628	22269549	22269719	22265822	22266009	22272292	22272415	1716	3	370	17	293	295	295	0.000236818723864	0.0144683776138	0.008	0.055	-0.047
2326	STOML2	STOML2	chr9	-	35102091	35102191	35102682	35102820	35101900	35101959	35103046	35103192	2326	145	522	127	746	263	225	0.000270600129797	0.0161913727149	0.192	0.127	0.065
3398	SYNE4	SYNE4	chr19	-	36498026	36498170	36499118	36499269	36497651	36497846	36499455	36499672	3398	22	52	57	42	276	269	0.000268346969665	0.0161913727149	0.292	0.569	-0.277
1737	NFKBIZ	NFKBIZ	chr3	+	101570928	101571068	101571581	101571612	101568357	101568761	101571729	101571833	1737	201	191	165	262	265	156	0.000285686998914	0.0165553462292	0.383	0.27	0.113
1861	XRCC1	XRCC1	chr19	-	44065061	44065172	44079061	44079154	44058797	44058956	44079559	44079730	1861	118	125	185	103	218	236	0.00028517942259	0.0165553462292	0.505	0.66	-0.155
3779	PSAP	PSAP	chr10	-	73585593	73585650	73587770	73587914	73581632	73581764	73588633	73588834	3779	3627	1375	2472	1116	269	182	0.000288562494357	0.0165553462292	0.641	0.6	0.041
4379	CAPG	CAPG	chr2	-	85628287	85628452	85628651	85628806	85626258	85626408	85628907	85629080	4379	1001	1236	1227	1859	280	290	0.000283189541905	0.0165553462292	0.456	0.406	0.05
5419	RDM1	RDM1	chr17	-	34251607	34251776	34252518	34252641	34249580	34249679	34257079	34257303	5419	6	11	16	1	248	294	0.000290945092243	0.0165553462292	0.393	0.95	-0.557
1349	ADAM15	ADAM15	chr1	+	155033238	155033308	155034720	155034845	155032680	155032819	155034935	155035252	1349	169	299	281	315	195	250	0.000295991027452	0.016678950712	0.42	0.534	-0.114
1561	YAP1	YAP1	chr11	+	102080247	102080295	102094352	102094483	102076623	102076805	102100432	102104154	1561	47	180	98	180	173	256	0.000300324494082	0.0167604169582	0.279	0.446	-0.167
2033	ADRM1	ADRM1	chr20	+	60878623	60878837	60879516	60879633	60877951	60878105	60881252	60881376	2033	844	575	950	839	339	242	0.000307125687275	0.0169767379899	0.512	0.447	0.065
3552	RPS2	RPS2	chr16	-	2012736	2012910	2013149	2013257	2012497	2012657	2014276	2014366	3552	10286	14895	15326	20893	233	299	0.000315901212015	0.0172970814579	0.47	0.485	-0.015
5945	SDHC	SDHC	chr1	+	161298185	161298287	161310383	161310445	161293403	161293460	161332118	161334535	5945	351	59	504	39	227	187	0.000325669546735	0.0176652901799	0.831	0.914	-0.083
514	MBTD1	MBTD1	chr17	-	49279382	49279438	49280061	49280296	49278952	49279057	49280500	49280589	514	84	29	89	7	360	181	0.000331908487461	0.0178370079743	0.593	0.865	-0.272
2370	ATP2C1	ATP2C1	chr3	+	130686173	130686263	130688135	130688240	130685988	130686084	130694175	130694332	2370	241	340	660	650	215	230	0.000348779426875	0.0185717045283	0.431	0.521	-0.09
2092	BRE	BRE	chr2	+	28532948	28533020	28550140	28550314	28521204	28521358	28561316	28561767	2092	12	41	39	33	197	299	0.000363163651824	0.0191618348653	0.308	0.642	-0.334
2238	TRIP12	TRIP12	chr2	-	230636234	230636348	230638812	230638977	230633946	230634041	230642030	230642195	2238	454	298	697	320	290	239	0.000390409619344	0.0201262041628	0.557	0.642	-0.085
3853	IP6K1	IP6K1	chr3	-	49775644	49775855	49785250	49785601	49770223	49770405	49823786	49823973	3853	185	159	139	206	476	336	0.00039515621247	0.0201262041628	0.451	0.323	0.128
4102	ZNF140	ZNF140	chr12	+	133660072	133660147	133677572	133677639	133657858	133657915	133682095	133684258	4102	18	20	1	20	200	192	0.000395311384315	0.0201262041628	0.464	0.046	0.418
5074	LRRFIP2	LRRFIP2	chr3	-	37107714	37107816	37114280	37114373	37107300	37107433	37116514	37116607	5074	0	9	8	2	218	227	0.000388572308606	0.0201262041628	0.0	0.806	-0.806
3635	ZFAND5	ZFAND5	chr9	-	74974333	74974437	74975025	74975137	74971846	74971972	74975543	74975703	3635	694	1273	835	1216	237	229	0.000403612981773	0.0203701717062	0.345	0.399	-0.054
3570	PDE9A	PDE9A	chr21	+	44151879	44152059	44152179	44152234	44119077	44119121	44153465	44153536	3570	23	10	12	30	305	180	0.000417271683011	0.0208779728293	0.576	0.191	0.385
4323	CNTRL	CNTRL	chr9	+	123887993	123888214	123898083	123898260	123886208	123886362	123900822	123900957	4323	38	47	82	36	346	302	0.000426081972139	0.0211365791991	0.414	0.665	-0.251
1356	PIK3C2A	PIK3C2A	chr11	-	17140766	17140860	17141332	17141521	17140191	17140286	17143734	17143880	1356	134	55	142	118	314	219	0.000442697470534	0.0217747128727	0.63	0.456	0.174
5428	CERCAM	CERCAM	chr9	+	131196380	131196508	131196688	131196892	131193449	131193582	131197931	131198184	5428	305	372	312	255	253	329	0.000465117296911	0.0226852167334	0.516	0.614	-0.098
1982	ACAA1	ACAA1	chr3	-	38169276	38169357	38170780	38170879	38168000	38168191	38173086	38173129	1982	95	164	206	202	224	206	0.000469813302217	0.0227233033839	0.348	0.484	-0.136
2640	NPEPPS	NPEPPS	chr17	+	45660107	45660215	45664595	45664710	45656755	45656877	45668082	45668247	2640	232	248	324	519	233	240	0.000476340559325	0.0228486000523	0.491	0.391	0.1
1627	TUBD1	TUBD1	chr17	-	57941024	57941208	57943969	57944110	57936840	57937785	57955463	57955695	1627	3	52	16	36	266	309	0.000506013344573	0.0238772475764	0.063	0.34	-0.277
4277	TAB3	TAB3	chrX	-	30852167	30852269	30861082	30861166	30845558	30849692	30864667	30864761	4277	71	57	90	156	209	227	0.000503597028998	0.0238772475764	0.575	0.385	0.19
4245	ATAD1	ATAD1	chr10	-	89530708	89530798	89536077	89536184	89527429	89527480	89544226	89544427	4245	114	151	247	190	232	215	0.000530747280045	0.0248423968821	0.412	0.546	-0.134
1332	TCF7L2	TCF7L2	chr10	+	114918425	114918476	114920377	114920450	114917779	114917828	114925313	114927436	1332	20	5	28	42	176	198	0.000540909651918	0.0251155169579	0.818	0.429	0.389
5590	SYNCRIP	SYNCRIP	chr6	-	86346684	86346861	86346960	86347074	86333694	86333830	86349938	86350046	5590	592	734	1009	978	239	302	0.000546122619336	0.0251563149415	0.505	0.566	-0.061
248	ILF3	ILF3	chr19	+	10798021	10798384	10799225	10799354	10794592	10794646	10799854	10803095	248	732	359	1067	691	488	254	0.000566080357451	0.025273310728	0.515	0.446	0.069
4347	DENND5A	DENND5A	chr11	-	9164268	9164392	9164949	9165032	9163486	9163655	9165643	9165825	4347	215	254	116	227	208	249	0.000563186005123	0.025273310728	0.503	0.38	0.123
4687	TPM4	TPM4	chr19	+	16197232	16197350	16199854	16199930	16192722	16192856	16204345	16204408	4687	3684	2965	4583	3283	243	201	0.000559827787608	0.025273310728	0.507	0.536	-0.029
6088	COPS7B	COPS7B	chr2	+	232653264	232653442	232656442	232656518	232646380	232646593	232658972	232659061	6088	62	55	45	97	303	201	0.000553724040935	0.025273310728	0.428	0.235	0.193
4673	CAPN7	CAPN7	chr3	+	15283684	15283760	15287032	15287178	15282260	15282360	15288238	15288301	4673	34	70	10	75	201	271	0.000578903325179	0.025648510682	0.396	0.152	0.244
5076	METTL2B	METTL2B	chr7	+	128138089	128138196	128140956	128141022	128133857	128133997	128141815	128142978	5076	47	32	40	76	232	191	0.000595804432069	0.0261973403313	0.547	0.302	0.245
1413	SYTL2	SYTL2	chr11	-	85428525	85428573	85429832	85429886	85425455	85425550	85431900	85432002	1413	18	50	93	92	179	173	0.000628031666416	0.0274067352773	0.258	0.494	-0.236
1478	NOA1	NOA1	chr4	-	57832785	57832902	57834549	57834681	57830571	57830692	57839313	57839519	1478	89	99	91	196	257	242	0.000641250431558	0.0277747574982	0.458	0.304	0.154
2411	CLIP1	CLIP1	chr12	-	122831921	122832026	122835657	122835690	122825299	122826244	122837272	122837333	2411	1	14	11	6	158	230	0.000659219938187	0.0279278286222	0.094	0.727	-0.633
3922	ERCC6L2	ERCC6L2	chr9	+	98660130	98660253	98669359	98669553	98643150	98643575	98677949	98678111	3922	15	30	30	13	248	319	0.000658569189553	0.0279278286222	0.391	0.748	-0.357
4132	LGALS9	LGALS9	chr17	+	25970550	25970646	25972339	25972375	25969263	25969374	25972886	25972937	4132	3	15	15	6	221	161	0.000652478960208	0.0279278286222	0.127	0.646	-0.519
4267	CTBP2	CTBP2	chr10	-	126727565	126727724	126799558	126799662	126691906	126692061	126847203	126847384	4267	18	223	8	407	229	284	0.000671760756051	0.0282528944067	0.091	0.024	0.067
1486	PTGES3	PTGES3	chr12	-	57059987	57060050	57064058	57064148	57058559	57058584	57065532	57065631	1486	1040	578	1918	1320	215	188	0.000681647395071	0.0284413854329	0.611	0.56	0.051
154	LAPTM4B	LAPTM4B	chr8	+	98817580	98817692	98827555	98827629	98787808	98788336	98828285	98828408	154	618	609	843	1066	237	199	0.000690943374576	0.0284413854329	0.46	0.399	0.061
3563	NR2C1	NR2C1	chr12	-	95418925	95419031	95422162	95422300	95414004	95416179	95425124	95425264	3563	61	104	104	85	263	231	0.000687121764287	0.0284413854329	0.34	0.518	-0.178
5698	UNC93B1	UNC93B1	chr11	-	67765828	67765922	67766642	67766775	67765145	67765269	67766988	67767150	5698	97	41	95	89	258	219	0.000709257473237	0.0289896505258	0.668	0.475	0.193
5022	CDCP1	CDCP1	chr3	-	45151964	45152333	45159903	45160113	45136838	45137060	45187697	45187914	5022	307	825	491	1757	335	494	0.00073052055523	0.0296499391787	0.354	0.292	0.062
2701	ST13	ST13	chr22	-	41228572	41228675	41246826	41246884	41226843	41226960	41252434	41253012	2701	449	1313	538	2015	183	228	0.000753003179191	0.0303502114724	0.299	0.25	0.049
5719	PAQR6	PAQR6	chr1	-	156214932	156215029	156215325	156215452	156214551	156214702	156215572	156216041	5719	2	9	7	0	252	222	0.000758422579827	0.0303578251953	0.164	1.0	-0.836
414	CPSF1	CPSF1	chr8	-	145619858	145620011	145620096	145620238	145619593	145619770	145620312	145620397	414	252	195	281	331	267	278	0.00078269992569	0.0306945295183	0.574	0.469	0.105
4713	EWSR1	EWSR1	chr22	+	29695223	29695321	29695588	29695841	29694722	29694885	29696111	29696515	4713	626	2227	751	3279	223	378	0.000781508785838	0.0306945295183	0.323	0.28	0.043
5964	CEP63	CEP63	chr3	+	134276983	134277189	134277991	134278271	134270767	134270854	134280218	134283870	5964	15	21	36	10	331	405	0.000776969398419	0.0306945295183	0.466	0.815	-0.349
5483	MAD2L1	MAD2L1	chr4	-	120983129	120983250	120986826	120986973	120982028	120982132	120987816	120988013	5483	345	273	666	730	272	246	0.000789254786397	0.0307438575856	0.533	0.452	0.081
2781	ZMPSTE24	ZMPSTE24	chr1	+	40751596	40751701	40756525	40756669	40747014	40747199	40758116	40759856	2781	180	158	250	346	230	269	0.000890662789174	0.0344627121891	0.571	0.458	0.113
2522	WBSCR16	WBSCR16	chr7	-	74466817	74466903	74470007	74470181	74456269	74457217	74471635	74471723	2522	251	110	385	99	299	211	0.000912940757033	0.0350907824756	0.617	0.733	-0.116
5194	RAD51	RAD51	chr15	+	41001222	41001314	41011002	41011097	40993261	40993399	41020908	41021022	5194	10	64	4	174	217	220	0.000951764296951	0.0363423682862	0.137	0.023	0.114
330	PPARD	PPARD	chr6	+	35314843	35314927	35378763	35378994	35310334	35310458	35387903	35388058	330	43	372	33	121	209	356	0.000973841745893	0.0364656612462	0.165	0.317	-0.152
4264	RPL5	RPL5	chr1	+	93300335	93300470	93301746	93301949	93299101	93299217	93303012	93303190	4264	5048	8703	7372	11773	260	328	0.000972217555366	0.0364656612462	0.423	0.441	-0.018
5875	RAB1A	RAB1A	chr2	-	65316072	65316204	65318116	65318212	65313987	65315824	65325104	65325200	5875	780	1438	1056	1599	221	257	0.000965352701185	0.0364656612462	0.387	0.434	-0.047
5777	MRPL55	MRPL55	chr1	-	228296137	228296175	228296655	228296722	228295935	228296019	228296849	228297013	5777	88	25	107	8	192	163	0.00101671277771	0.0378269292425	0.749	0.919	-0.17
3263	TPGS2	TPGS2	chr18	-	34378411	34378572	34380160	34380274	34366446	34367042	34385336	34385465	3263	565	240	959	291	239	286	0.00104113634237	0.0382113142573	0.738	0.798	-0.06
4276	DDR1	DDR1	chr6	+	30859778	30859965	30860072	30860319	30859156	30859256	30860844	30860940	4276	791	534	1214	642	312	372	0.00104598226609	0.0382113142573	0.638	0.693	-0.055
4783	CRLS1	CRLS1	chr20	+	5996006	5996136	6011930	6012016	5990420	5990558	6012657	6012726	4783	173	158	222	121	255	211	0.00104679513558	0.0382113142573	0.475	0.603	-0.128
2366	RIN2	RIN2	chr20	+	19970649	19970955	19977322	19977486	19955297	19956431	19981256	19983103	2366	283	167	247	226	431	289	0.0010627243181	0.0385503246391	0.532	0.423	0.109
2080	SARS2	SARS2	chr19	-	39408363	39408473	39408733	39408779	39406860	39406954	39409061	39409170	2080	26	103	54	87	171	235	0.0010761247704	0.0387939637727	0.258	0.46	-0.202
1940	LSR	LSR	chr19	+	35749847	35749967	35753448	35753595	35741217	35741562	35757261	35757435	1940	441	417	1017	731	245	272	0.0010890878426	0.0390189249287	0.54	0.607	-0.067
2076	CCDC90B	CCDC90B	chr11	-	82985681	82985783	82991183	82991303	82984993	82985035	82996595	82997450	2076	66	251	38	294	245	227	0.00113376954141	0.0403705424438	0.196	0.107	0.089
1209	HMGA2	HMGA2	chr12	+	66232298	66232349	66345162	66345195	66221780	66221867	66357024	66360071	1209	648	408	1118	904	176	158	0.00121808013156	0.0425887776119	0.588	0.526	0.062
2215	MRPL15	MRPL15	chr8	+	55049827	55049993	55055222	55055346	55049070	55049225	55059941	55061074	2215	631	412	1170	587	291	249	0.00120392886452	0.0425887776119	0.567	0.63	-0.063
2928	DTX3L	DTX3L	chr3	+	122284705	122284917	122287335	122288871	122283184	122283460	122289301	122289519	2928	103	1055	219	1501	337	1661	0.00121689430125	0.0425887776119	0.325	0.418	-0.093
1959	PLEKHB2	PLEKHB2	chr2	+	131890474	131890564	131897739	131897848	131888293	131888333	131904209	131907425	1959	271	329	521	452	215	234	0.00126485937713	0.0439595438615	0.473	0.556	-0.083
1260	NUB1	NUB1	chr7	+	151065820	151065973	151071182	151071329	151064946	151065054	151072933	151073029	1260	92	32	132	16	278	272	0.00129949988299	0.0448041264522	0.738	0.89	-0.152
390	LAMB3	LAMB3	chr1	-	209797184	209797345	209800211	209800323	209796849	209797070	209800727	209800924	390	189	343	688	896	237	286	0.00130459982261	0.0448041264522	0.399	0.481	-0.082
33	CBFB	CBFB	chr16	+	67100584	67100701	67116115	67116242	67070541	67070658	67132612	67134958	33	191	171	387	225	242	252	0.00136929119313	0.0467492122643	0.538	0.642	-0.104
1538	ANKRD17	ANKRD17	chr4	-	73981537	73981633	73984404	73984567	73979508	73979625	73985878	73986054	1538	187	118	286	107	288	221	0.00138130309479	0.0468835272641	0.549	0.672	-0.123
4759	NDE1	NDE1	chr16	+	15785000	15785180	15788021	15788113	15781231	15781368	15790565	15790717	4759	93	90	176	91	305	217	0.00141159234617	0.047633034751	0.424	0.579	-0.155
5287	DNAJA3	DNAJA3	chr16	+	4498733	4498849	4500400	4500498	4496886	4497015	4505546	4506775	5287	172	57	235	140	241	223	0.00143321887341	0.0480832505276	0.736	0.608	0.128
5234	CHTOP	CHTOP	chr1	+	153610770	153610924	153614721	153614905	153609047	153609129	153615702	153615840	5234	352	479	602	614	279	309	0.00146956987646	0.0490194457642	0.449	0.521	-0.072
6207	GPX8	GPX8	chr5	+	54456157	54456224	54456947	54457083	54455945	54456071	54459882	54463129	6207	35	462	11	415	192	261	0.00150873176539	0.0500381666647	0.093	0.035	0.058
5770	FARP1	FARP1	chr13	+	99076825	99076904	99083296	99083534	99064154	99064288	99087829	99087960	5770	192	934	356	1267	204	363	0.00154947577067	0.0510974850737	0.268	0.333	-0.065
669	WNK1	WNK1	chr12	+	988738	989197	989886	990165	987377	987527	990857	990955	669	54	123	48	225	584	404	0.00158755821736	0.0520575587207	0.233	0.129	0.104
3919	RABGGTB	RABGGTB	chr1	+	76254843	76255041	76255636	76255742	76253181	76253289	76255836	76255959	3919	430	69	666	59	323	231	0.00159677959389	0.0520657795671	0.817	0.89	-0.073
1588	FSTL1	FSTL1	chr3	-	120134769	120134874	120169530	120169593	120130700	120130830	120169743	120169918	1588	28	1485	11	1805	188	230	0.00162919222089	0.0522421638124	0.023	0.007	0.016
5235	CHTOP	CHTOP	chr1	+	153610770	153610924	153614718	153614905	153609047	153609129	153615702	153615840	5235	352	480	602	617	279	312	0.00162080160321	0.0522421638124	0.451	0.522	-0.071
90	ARHGAP29	ARHGAP29	chr1	-	94645280	94645513	94649706	94649844	94643407	94643723	94650427	94650616	90	618	1194	1403	2243	263	358	0.00161254352875	0.0522421638124	0.413	0.46	-0.047
5946	SDHC	SDHC	chr1	+	161293403	161293460	161298185	161298287	161284165	161284215	161310383	161310445	5946	61	391	43	532	182	227	0.00164212655073	0.0523675961562	0.163	0.092	0.071
3763	DPP8	DPP8	chr15	-	65743336	65743448	65744297	65744440	65737997	65739344	65748562	65748709	3763	16	89	48	100	268	237	0.00165961275421	0.0526360241827	0.137	0.298	-0.161
1730	SF1	SF1	chr11	-	64533422	64533627	64534371	64534551	64532075	64532990	64534663	64534723	1730	317	64	539	59	305	330	0.00167854360153	0.0527584552099	0.843	0.908	-0.065
5094	ATXN3	ATXN3	chr14	-	92562436	92562481	92563017	92563182	92560089	92560175	92572872	92572965	5094	82	2	82	15	290	170	0.00169074305118	0.0527584552099	0.96	0.762	0.198
5705	CDH3	CDH3	chr16	+	68679538	68679653	68710287	68710373	68678150	68679327	68712036	68712180	5705	270	347	708	1224	240	211	0.00168220234256	0.0527584552099	0.406	0.337	0.069
1271	ACTR3	ACTR3	chr2	+	114670748	114670804	114674460	114674585	114647510	114647900	114684921	114685032	1271	368	1379	442	2122	181	250	0.0017133066291	0.0531766399748	0.269	0.223	0.046
2671	WASF3	WASF3	chr13	+	27250685	27250861	27254171	27254338	27246008	27246126	27255190	27255457	2671	66	40	47	8	301	292	0.00172799290386	0.0533471851809	0.615	0.851	-0.236
1299	NTM	NTM	chr11	+	132016175	132016408	132081915	132082041	131780711	131781542	132177582	132177717	1299	526	308	274	106	358	251	0.00192504571029	0.0591162185319	0.545	0.644	-0.099
4577	ZDHHC7	ZDHHC7	chr16	-	85012794	85012891	85015475	85015600	85011529	85011611	85023909	85024241	4577	336	154	520	344	250	222	0.0020369354332	0.0622230171279	0.66	0.573	0.087
1422	POLL	POLL	chr10	-	103345072	103345235	103345618	103345913	103342519	103342648	103347002	103347163	1422	96	13	99	38	420	288	0.00207131448533	0.0622896853516	0.835	0.641	0.194
3984	TIMM9	TIMM9	chr14	-	58878624	58878689	58890725	58890813	58875211	58875886	58893771	58893960	3984	124	19	190	8	213	190	0.00206226504174	0.0622896853516	0.853	0.955	-0.102
5166	ZNF263	ZNF263	chr16	+	3335058	3335239	3335680	3335754	3333486	3334205	3336022	3336149	5166	25	28	46	15	306	199	0.00205884966948	0.0622896853516	0.367	0.666	-0.299
1863	HMGA1	HMGA1	chr6	+	34210488	34210572	34211244	34211295	34208513	34208692	34212607	34214008	1863	2553	572	3943	1055	209	176	0.00210243123318	0.062899540605	0.79	0.759	0.031
3504	NBR1	NBR1	chr17	+	41348958	41349123	41352183	41352625	41348497	41348608	41353702	41353797	3504	258	696	350	699	290	567	0.00213016276839	0.0634023831166	0.42	0.495	-0.075
3622	APBB2	APBB2	chr4	-	41067592	41067690	41102655	41102767	41035252	41035321	41145003	41145159	3622	88	33	55	49	237	223	0.002148918894	0.063634312555	0.715	0.514	0.201
4842	LDLR	LDLR	chr19	+	11210898	11211021	11213339	11213462	11200037	11200291	11215895	11216276	4842	530	515	663	826	248	248	0.00216330069799	0.0637350114271	0.507	0.445	0.062
204	RAPH1	RAPH1	chr2	-	204334961	204335036	204341798	204341879	204326570	204326648	204354306	204354812	204	3	10	25	9	206	200	0.00219399973973	0.0641954073069	0.226	0.73	-0.504
2802	PACRGL	PACRGL	chr4	+	20709425	20709493	20711305	20711396	20706282	20706437	20714410	20714545	2802	17	38	55	42	193	216	0.0022105611222	0.0641954073069	0.334	0.594	-0.26
5755	CENPN	CENPN	chr16	+	81051362	81051439	81053704	81053881	81050930	81050990	81056359	81056487	5755	57	141	169	238	202	302	0.00221210914221	0.0641954073069	0.377	0.515	-0.138
1228	ZFYVE27	ZFYVE27	chr10	+	99508025	99508121	99509230	99509343	99498233	99498431	99510087	99510227	1228	14	80	1	64	221	238	0.00222679744205	0.0643001609635	0.159	0.017	0.142
4999	DDX21	DDX21	chr10	+	70729956	70730106	70731646	70731808	70728731	70728877	70733300	70733420	4999	509	389	1078	1052	275	287	0.00226923748102	0.0652012591081	0.577	0.517	0.06
2032	ADRM1	ADRM1	chr20	+	60878623	60878837	60879516	60879633	60877951	60878101	60881252	60881376	2032	620	575	714	838	339	242	0.00229247591702	0.0655444838541	0.435	0.378	0.057
171	CYB561A3	CYB561A3	chr11	-	61118462	61118619	61121255	61121464	61116219	61117115	61124001	61124200	171	123	67	164	158	334	282	0.00232489008068	0.0661454020993	0.608	0.467	0.141
1273	SLCO3A1	SLCO3A1	chr15	+	92638110	92638209	92647508	92647772	92459222	92459688	92663694	92663859	1273	14	129	31	102	224	389	0.00238507031032	0.0671987770927	0.159	0.345	-0.186
875	CD44	CD44	chr11	+	35219667	35219793	35232792	35232996	35211381	35211612	35236398	35236461	875	108	1085	558	4040	251	329	0.00237425940881	0.0671987770927	0.115	0.153	-0.038
3589	WDR26	WDR26	chr1	-	224586216	224586295	224586590	224586736	224585798	224585928	224588651	224588771	3589	351	180	473	164	271	204	0.00242351753444	0.0677596372073	0.595	0.685	-0.09
573	ETHE1	ETHE1	chr19	-	44015588	44015718	44030666	44030811	44012926	44013016	44031248	44031396	573	201	291	217	457	270	255	0.00242832607497	0.0677596372073	0.395	0.31	0.085
1556	YAP1	YAP1	chr11	+	102094352	102094483	102098199	102098312	102080247	102080295	102100432	102104154	1556	189	457	365	636	256	238	0.00245249464825	0.0680868500958	0.278	0.348	-0.07
5168	MAP1LC3B	MAP1LC3B	chr16	+	87432420	87432476	87435780	87435887	87425800	87426073	87436528	87438380	5168	124	813	84	864	181	232	0.00246351456239	0.0680868500958	0.164	0.111	0.053
1005	KMT2E	KMT2E	chr7	+	104719292	104719410	104722134	104722244	104717749	104717880	104730455	104730720	1005	111	63	85	93	243	235	0.00250070595534	0.0681413021821	0.63	0.469	0.161
2036	ALAS1	ALAS1	chr3	+	52240587	52240767	52242098	52242263	52237878	52238028	52245298	52245567	2036	133	127	145	227	305	290	0.00248880612094	0.0681413021821	0.499	0.378	0.121
5775	MRPL55	MRPL55	chr1	-	228295935	228296019	228296655	228296722	228295368	228295570	228296849	228297013	5775	30	48	41	23	192	209	0.00249277318741	0.0681413021821	0.405	0.66	-0.255
5722	UXT	UXT	chrX	-	47516581	47516689	47516970	47517038	47511479	47511543	47517180	47517262	5722	284	514	405	544	193	233	0.00255048615178	0.0691729982473	0.4	0.473	-0.073
6019	GSN	GSN	chr9	+	124044152	124044231	124062342	124062404	124043747	124043840	124064240	124064445	6019	7	36	20	23	204	187	0.00256304767098	0.0691903659645	0.151	0.444	-0.293
5520	EP300	EP300	chr22	+	41537051	41537226	41542742	41542820	41536143	41536261	41543840	41543950	5520	132	70	224	64	300	203	0.00259298482425	0.0696744625923	0.561	0.703	-0.142
1008	KHDRBS3	KHDRBS3	chr8	+	136619197	136619280	136657301	136657360	136594120	136594316	136659235	136659852	1008	108	119	206	135	208	184	0.0026723830526	0.0714770103101	0.445	0.574	-0.129
1222	ZFYVE27	ZFYVE27	chr10	+	99504485	99504672	99508025	99508121	99498233	99498431	99510087	99510227	1222	38	14	32	1	312	221	0.00271977474844	0.0724108836695	0.658	0.958	-0.3
1704	TXNRD1	TXNRD1	chr12	+	104682708	104682818	104705067	104705190	104680459	104680887	104707022	104707095	1704	295	741	371	1225	235	248	0.00274233419368	0.0726781171695	0.296	0.242	0.054
1153	PMM2	PMM2	chr16	+	8900172	8900264	8904935	8905035	8895655	8895767	8905494	8905570	1153	16	85	8	159	217	225	0.0028437757799	0.0748898955695	0.163	0.05	0.113
1520	NTN4	NTN4	chr12	-	96106989	96107116	96131643	96131922	96104218	96104407	96180716	96181246	1520	593	251	1700	549	404	252	0.00287740294831	0.0748898955695	0.596	0.659	-0.063
4545	EIF4G1	EIF4G1	chr3	+	184033550	184033644	184033919	184034006	184033276	184033333	184035108	184035285	4545	191	190	358	240	219	212	0.00285570093102	0.0748898955695	0.493	0.591	-0.098
5546	IRAK1	IRAK1	chrX	-	153277979	153278129	153278493	153278884	153275956	153277368	153279492	153279729	5546	783	575	1336	1201	516	275	0.00287601530372	0.0748898955695	0.421	0.372	0.049
5981	RNF14	RNF14	chr5	+	141357867	141358395	141359687	141359916	141354368	141354520	141362944	141363117	5981	547	326	734	328	653	354	0.00289211646854	0.0749368034973	0.476	0.548	-0.072
5371	TOMM40L	TOMM40L	chr1	+	161197047	161197140	161197425	161197527	161196677	161196745	161197673	161197779	5371	34	22	21	42	218	227	0.00294078271496	0.0758591239006	0.617	0.342	0.275
3972	PNPLA8	PNPLA8	chr7	-	108119627	108119823	108128202	108128397	108110865	108113119	108131853	108131911	3972	113	166	177	160	320	321	0.00296274667345	0.0760875296137	0.406	0.526	-0.12
2961	SPIDR	SPIDR	chr8	+	48639761	48639855	48641494	48641609	48626050	48626203	48641973	48642027	2961	80	96	113	72	219	240	0.0029922618677	0.0762622845843	0.477	0.632	-0.155
3444	RAD51D	RAD51D	chr17	-	33434384	33434466	33445519	33445638	33434006	33434141	33446129	33446191	3444	23	28	13	54	244	207	0.00299583061427	0.0762622845843	0.411	0.17	0.241
4774	CLNS1A	CLNS1A	chr11	-	77336761	77336863	77340807	77340944	77336007	77336115	77348634	77348851	4774	283	262	318	412	262	227	0.00313594856816	0.0791755823447	0.483	0.401	0.082
6208	GPX8	GPX8	chr5	+	54456157	54456224	54456821	54457083	54455945	54456071	54459882	54463129	6208	35	867	11	720	192	387	0.00313755753606	0.0791755823447	0.075	0.03	0.045
5405	XPNPEP1	XPNPEP1	chr10	-	111667448	111667573	111674768	111674857	111648260	111648353	111683159	111683311	5405	84	28	99	11	214	250	0.00315385873575	0.0792424073692	0.778	0.913	-0.135
6139	COX5A	COX5A	chr15	-	75219106	75219228	75221456	75221573	75212616	75212783	75230255	75230495	6139	433	18	593	7	242	247	0.00320132699174	0.0800883700865	0.961	0.989	-0.028
2062	TNFAIP2	TNFAIP2	chr14	+	103593341	103593966	103596076	103596191	103592663	103593029	103596338	103596461	2062	54	214	22	190	750	240	0.00322587415194	0.0802850952656	0.075	0.036	0.039
4870	EPB41L3	EPB41L3	chr18	-	5395065	5395146	5395607	5395706	5394675	5394792	5396199	5396331	4870	82	33	169	29	224	206	0.00323685601174	0.0802850952656	0.696	0.843	-0.147
4384	PHF10	PHF10	chr6	-	170105711	170105820	170110331	170110487	170105228	170105417	170112481	170112635	4384	329	140	465	286	281	234	0.00325792354352	0.0804637797727	0.662	0.575	0.087
3641	ZNF185	ZNF185	chrX	+	152101416	152101515	152106617	152106707	152100215	152100320	152113810	152114008	3641	64	65	174	93	224	215	0.0033147223257	0.0811806582106	0.486	0.642	-0.156
5908	APP	APP	chr21	-	27369674	27369731	27372329	27372497	27354656	27354790	27394155	27394358	5908	4626	913	6397	1093	293	182	0.00331492350033	0.0811806582106	0.759	0.784	-0.025
5374	EZH2	EZH2	chr7	-	148511050	148511229	148512005	148512131	148508716	148508812	148512597	148512638	5374	88	185	244	327	251	304	0.00335559850196	0.081831486157	0.366	0.475	-0.109
1411	SYTL2	SYTL2	chr11	-	85420373	85420543	85422155	85422275	85418471	85418574	85429832	85430393	1411	15	228	10	513	245	295	0.00337473230961	0.0819537503137	0.073	0.023	0.05
3194	EVI5	EVI5	chr1	-	93073137	93073284	93089732	93089891	93070863	93070959	93091350	93091491	3194	52	44	17	40	284	272	0.00340660803648	0.0820412989366	0.531	0.289	0.242
4728	MYO18A	MYO18A	chr17	-	27412621	27412666	27413455	27413595	27409333	27409456	27413953	27414139	4728	171	30	210	14	265	170	0.00340217254754	0.0820412989366	0.785	0.906	-0.121
4927	SLC25A1	SLC25A1	chr22	-	19165239	19165378	19165454	19165554	19164632	19164717	19165645	19165753	4927	75	251	51	306	225	264	0.00342154856695	0.082060611085	0.26	0.164	0.096
1081	TRAPPC4	TRAPPC4	chr11	+	118890859	118890963	118892469	118892596	118889852	118890027	118894030	118894385	1081	419	487	476	718	229	252	0.00348967614714	0.0826697157469	0.486	0.422	0.064
2453	IRF1	IRF1	chr5	-	131821358	131821408	131821942	131822065	131817300	131819767	131822248	131822378	2453	173	1	204	12	248	175	0.00348209469226	0.0826697157469	0.992	0.923	0.069
4416	ACP1	ACP1	chr2	+	272191	272305	275139	275201	271865	271939	276979	277085	4416	84	179	83	301	239	187	0.00347471540351	0.0826697157469	0.269	0.177	0.092
1854	RAP1B	RAP1B	chr12	+	69045774	69045831	69047891	69048032	69044179	69044248	69050085	69050229	1854	304	1064	391	1059	182	266	0.00354378439192	0.0832101797707	0.295	0.35	-0.055
3639	ZNF185	ZNF185	chrX	+	152128242	152128440	152133990	152134071	152113810	152114008	152135710	152135782	3639	115	91	364	176	323	206	0.00353480709739	0.0832101797707	0.446	0.569	-0.123
4493	UBAP2	UBAP2	chr9	-	33927794	33927990	33932559	33932626	33926986	33927078	33933487	33933626	4493	66	181	179	299	192	321	0.00355550044506	0.0832101797707	0.379	0.5	-0.121
298	EEF1G	EEF1G	chr11	-	62338436	62338580	62339011	62339154	62334870	62335000	62339309	62339373	298	6666	8412	8508	11444	268	269	0.00358273611302	0.0835108449798	0.443	0.427	0.016
2406	CLPP	CLPP	chr19	+	6364462	6364650	6366268	6366374	6362456	6362553	6368548	6368915	2406	365	241	477	429	313	231	0.00364712703525	0.0846717012504	0.528	0.451	0.077
2924	PLEKHA4	PLEKHA4	chr19	-	49360678	49360753	49362116	49362396	49357473	49357521	49362725	49362941	2924	101	21	65	34	405	200	0.00367919475815	0.0850758819773	0.704	0.486	0.218
1583	DOCK7	DOCK7	chr1	-	62958374	62958518	62959945	62960138	62954604	62954736	62961251	62961352	1583	185	133	260	118	318	269	0.00381197806911	0.0877965107663	0.541	0.651	-0.11
4494	UBAP2	UBAP2	chr9	-	33963723	33963789	33971648	33971752	33960823	33960876	33973180	33973235	4494	87	46	112	113	229	191	0.00397183812815	0.0911167924734	0.612	0.453	0.159
1488	PTGES3	PTGES3	chr12	-	57064058	57064148	57065532	57065631	57059987	57060050	57066523	57066593	1488	1509	915	2559	1802	224	215	0.00404878067224	0.0921534236144	0.613	0.577	0.036
3238	TAF15	TAF15	chr17	+	34151081	34151202	34160910	34160945	34149643	34149837	34161569	34161602	3238	580	181	925	389	246	160	0.00404454244219	0.0921534236144	0.676	0.607	0.069
2296	ESRRG	ESRRG	chr1	-	216824314	216824431	217038402	217038520	216741329	216741440	217112923	217113015	2296	0	10	5	3	243	242	0.00408903757552	0.092351375839	0.0	0.624	-0.624
5087	ATXN3	ATXN3	chr14	-	92560089	92560175	92563017	92563182	92559595	92559662	92572872	92572965	5087	82	19	82	46	290	211	0.00408930110107	0.092351375839	0.758	0.565	0.193
595	POGZ	POGZ	chr1	-	151381169	151381304	151384100	151384247	151380575	151380716	151384771	151384872	595	108	19	103	43	272	260	0.00415147904997	0.0933921876203	0.845	0.696	0.149
2664	MFF	MFF	chr2	+	228207460	228207535	228211941	228212100	228205007	228205096	228217229	228217289	2664	48	237	42	398	200	284	0.00417364753749	0.093528379566	0.223	0.13	0.093
3058	DSTYK	DSTYK	chr1	-	205119807	205119922	205126400	205126514	205111630	205116873	205128674	205128807	3058	40	1	25	8	239	240	0.00421735781689	0.0939226667516	0.976	0.758	0.218
3160	TRAP1	TRAP1	chr16	-	3729719	3729791	3735996	3736137	3727498	3727659	3739055	3739138	3160	292	136	625	199	266	197	0.00422360717129	0.0939226667516	0.614	0.699	-0.085
880	FAIM	FAIM	chr3	+	138341029	138341258	138347948	138347998	138340248	138340381	138351771	138352213	880	110	43	214	41	354	175	0.00425586231896	0.0942787209895	0.558	0.721	-0.163
1573	NRG1	NRG1	chr8	+	32599525	32599593	32600192	32600251	32585466	32585596	32611889	32611992	1573	80	40	113	110	193	184	0.00431441643981	0.0951544730297	0.656	0.495	0.161
637	TRAPPC3	TRAPPC3	chr1	-	36603396	36603579	36605669	36605767	36602169	36602923	36614937	36615115	637	168	547	176	811	223	308	0.00432818416262	0.0951544730297	0.298	0.231	0.067
2498	ARFGAP2	ARFGAP2	chr11	-	47194976	47195033	47195309	47195391	47193831	47193884	47196565	47196649	2498	100	100	167	97	207	182	0.00436490027105	0.0952401547864	0.468	0.602	-0.134
5909	APP	APP	chr21	-	27269884	27269985	27277335	27277389	27264033	27264180	27284052	27284274	5909	1681	3099	1996	4135	179	226	0.00436249139585	0.0952401547864	0.406	0.379	0.027
4452	PLEKHN1	PLEKHN1	chr1	+	908565	908706	908879	909020	908240	908390	909212	909431	4452	33	38	48	128	266	266	0.00438136078612	0.0952412659275	0.465	0.273	0.192
3994	TMEM135	TMEM135	chr11	+	86802403	86802437	86868382	86868448	86782564	86782657	86947679	86947726	3994	19	10	13	29	159	191	0.00446967266268	0.0967984333365	0.695	0.35	0.345
276	RHOA	RHOA	chr3	-	49399928	49400059	49405860	49405981	49396578	49397815	49412866	49413024	276	2610	4020	3352	5677	246	256	0.00450970212489	0.0973022718694	0.403	0.381	0.022
1612	RCC1	RCC1	chr1	+	28861769	28861892	28862382	28862538	28861561	28861658	28862773	28862893	1612	222	262	510	817	248	281	0.00456152364775	0.0980558638946	0.49	0.414	0.076
5279	SEMA6D	SEMA6D	chr15	+	48059233	48059290	48060777	48060812	48058812	48058874	48062693	48066420	5279	17	0	0	2	182	160	0.00459479662161	0.0984066405602	1.0	0.0	1.0
2085	TRPT1	TRPT1	chr11	-	63992272	63992442	63992970	63993052	63992014	63992189	63993521	63993726	2085	14	264	3	283	207	295	0.0046248463655	0.0986860599462	0.07	0.015	0.055
3724	NOC2L	NOC2L	chr1	-	881781	881925	883510	883612	881552	881666	883869	883983	3724	218	374	417	528	227	269	0.00464861524614	0.0988299006908	0.409	0.483	-0.074
3069	ZNF195	ZNF195	chr11	-	3394806	3394905	3398846	3399032	3392806	3392933	3400267	3400452	3069	12	25	4	45	311	224	0.00474929341413	0.100235996275	0.257	0.06	0.197
4769	ICMT	ICMT	chr1	-	6291961	6292179	6293533	6293703	6281252	6285322	6294945	6295034	4769	369	520	554	997	295	343	0.00473338899553	0.100235996275	0.452	0.392	0.06
5019	ARF5	ARF5	chr7	+	127229136	127229217	127229538	127229648	127228405	127228619	127230119	127230191	5019	208	734	230	1099	206	235	0.00477840603875	0.100485031337	0.244	0.193	0.051
4331	IKBKB	IKBKB	chr8	+	42129600	42129723	42146151	42146246	42128819	42128987	42147673	42147791	4331	32	66	43	37	248	220	0.00481264671246	0.100577617717	0.301	0.508	-0.207
4885	NRXN3	NRXN3	chr14	+	80163972	80164280	80271454	80271533	80130120	80130292	80327381	80334633	4885	47	13	24	0	433	204	0.00481746687206	0.100577617717	0.63	1.0	-0.37
418	PPP2R5C	PPP2R5C	chr14	+	102356573	102356633	102359336	102359445	102349768	102349899	102360843	102360897	418	127	205	109	276	185	234	0.00487416670201	0.101058493071	0.439	0.333	0.106
4314	AP5M1	AP5M1	chr14	+	57740961	57741607	57746912	57747140	57735605	57736106	57748806	57748946	4314	433	139	527	240	771	353	0.00487532358027	0.101058493071	0.588	0.501	0.087
1541	OPTN	OPTN	chr10	+	13152273	13152476	13154452	13154635	13151111	13151288	13158266	13158340	1541	791	673	941	652	328	308	0.00506235190801	0.103068133942	0.525	0.575	-0.05
1580	PUM1	PUM1	chr1	-	31447497	31447649	31452908	31453010	31441200	31441339	31454158	31454252	1580	113	246	104	354	227	277	0.00508600642862	0.103068133942	0.359	0.264	0.095
3487	ODF2	ODF2	chr9	+	131247643	131247753	131250168	131250304	131246979	131247165	131254704	131254815	3487	113	210	191	232	235	261	0.00509658071009	0.103068133942	0.374	0.478	-0.104
3765	DPP8	DPP8	chr15	-	65746600	65746753	65748562	65748709	65744297	65744440	65756098	65756244	3765	75	81	182	112	272	278	0.00503779137041	0.103068133942	0.486	0.624	-0.138
4211	FBXL4	FBXL4	chr6	-	99328428	99328500	99347143	99347357	99323290	99323603	99353301	99353546	4211	71	25	98	12	339	197	0.0049960188149	0.103068133942	0.623	0.826	-0.203
5302	WRNIP1	WRNIP1	chr6	+	2770353	2770595	2779496	2779726	2765665	2766678	2783639	2783795	5302	246	290	330	532	367	355	0.00509228437302	0.103068133942	0.451	0.375	0.076
615	ACTR6	ACTR6	chr12	+	100604072	100604129	100606033	100606132	100603850	100603986	100606227	100606306	615	20	84	51	93	182	224	0.0050410191209	0.103068133942	0.227	0.403	-0.176
1177	UPP1	UPP1	chr7	+	48139266	48139384	48141420	48141467	48134359	48134424	48146469	48146679	1177	100	90	227	122	243	172	0.00513353149266	0.103096943887	0.44	0.568	-0.128
622	TRMT2B	TRMT2B	chrX	-	100297030	100297301	100306632	100306722	100296305	100296360	100306805	100307105	622	13	53	5	90	215	396	0.00512853075267	0.103096943887	0.311	0.093	0.218
3885	TBXAS1	TBXAS1	chr7	+	139480538	139480623	139482464	139482528	139478046	139478270	139487136	139487225	3885	39	27	14	30	210	189	0.00522290646879	0.104181651862	0.565	0.296	0.269
4252	WASF1	WASF1	chr6	-	110481837	110481935	110499800	110499945	110448671	110448832	110500641	110501207	4252	21	8	13	22	270	223	0.00524139254718	0.104181651862	0.684	0.328	0.356
4796	TM7SF3	TM7SF3	chr12	-	27149674	27149795	27156168	27156323	27148169	27148341	27167010	27167339	4796	156	163	194	304	280	246	0.00522824974358	0.104181651862	0.457	0.359	0.098
3076	TMEM126B	TMEM126B	chr11	+	85340175	85340247	85342188	85342360	85339616	85339732	85342730	85342852	3076	2	239	18	383	197	297	0.00530351934607	0.104985087345	0.012	0.066	-0.054
4414	BORA	BORA	chr13	+	73303063	73303231	73305418	73305525	73301886	73302145	73309097	73309143	4414	37	26	65	16	293	232	0.00532640281523	0.104985087345	0.53	0.763	-0.233
5205	HMGXB3	HMGXB3	chr5	+	149386035	149386210	149389673	149390171	149384413	149384552	149391817	149391916	5205	111	393	157	373	300	623	0.00533607869861	0.104985087345	0.37	0.466	-0.096
1756	CCT5	CCT5	chr5	+	10262592	10262730	10263245	10263426	10261671	10261857	10264767	10266524	1756	1072	1930	2166	3421	263	306	0.00535652069767	0.105031236923	0.393	0.424	-0.031
198	DHRS4	DHRS4	chr14	+	24435140	24435192	24435491	24435626	24429110	24429212	24436419	24436475	198	6	100	0	133	177	260	0.00539606800731	0.105222606824	0.081	0.0	0.081
3802	CDC42SE1	CDC42SE1	chr1	-	151027491	151027602	151028152	151028469	151026706	151026797	151031954	151032125	3802	1205	407	1454	605	442	236	0.0054025390823	0.105222606824	0.613	0.562	0.051
113	C11orf58	C11orf58	chr11	+	16766147	16766231	16769643	16769704	16760147	16760388	16774331	16774441	113	929	589	1101	847	209	186	0.00560103768136	0.108361409009	0.584	0.536	0.048
2651	RPS6KL1	RPS6KL1	chr14	-	75375803	75375893	75376245	75376851	75375552	75375635	75377950	75378083	2651	65	7	76	27	731	215	0.00559915539635	0.108361409009	0.732	0.453	0.279
5788	LDAH	LDAH	chr2	-	20990014	20990158	21001069	21001225	20974569	20974739	21022796	21022890	5788	69	73	68	134	281	269	0.00563006403313	0.108561101822	0.475	0.327	0.148
2343	RAB34	RAB34	chr17	-	27043920	27044012	27044230	27044443	27043010	27043076	27045139	27045286	2343	60	272	49	395	338	217	0.005711236961	0.109761653383	0.124	0.074	0.05
1969	TAB2	TAB2	chr6	+	149699153	149700654	149718739	149718900	149691044	149691235	149719104	149719198	1969	2183	229	2907	233	1626	286	0.00584690682543	0.110280250158	0.626	0.687	-0.061
3636	ZFAND5	ZFAND5	chr9	-	74971846	74971972	74975025	74975137	74966340	74971017	74975543	74975700	3636	685	1795	827	1829	237	251	0.00585156379759	0.110280250158	0.288	0.324	-0.036
3930	DCBLD2	DCBLD2	chr3	-	98541512	98541585	98544158	98544210	98539091	98539132	98568304	98568442	3930	699	44	1184	40	177	198	0.00578644068897	0.110280250158	0.947	0.971	-0.024
4068	IGF2BP2	IGF2BP2	chr3	-	185416086	185416135	185540940	185541001	185414399	185414451	185542570	185542827	4068	122	114	154	228	186	174	0.00587122627477	0.110280250158	0.5	0.387	0.113
5333	B4GALT4	B4GALT4	chr3	-	118937496	118937619	118942904	118943092	118935086	118935191	118945655	118945888	5333	170	72	249	169	313	248	0.00583887281595	0.110280250158	0.652	0.539	0.113
59	STK16	STK16	chr2	+	220112136	220112257	220112914	220113036	220111378	220111598	220113142	220115059	59	24	99	12	137	246	247	0.00583575516435	0.110280250158	0.196	0.081	0.115
946	TSC22D4	TSC22D4	chr7	-	100071896	100072063	100074899	100075930	100065174	100065223	100076416	100076902	946	738	364	652	412	1156	292	0.00586693365898	0.110280250158	0.339	0.286	0.053
5980	RNF14	RNF14	chr5	+	141357867	141358395	141359687	141359916	141353147	141353307	141362944	141363117	5980	461	319	626	329	653	354	0.0058960271461	0.110388843729	0.439	0.508	-0.069
5522	EP300	EP300	chr22	+	41536143	41536261	41537051	41537226	41533656	41533794	41542742	41542820	5522	141	120	151	202	243	300	0.00592443108108	0.11056398069	0.592	0.48	0.112
3325	ELP2	ELP2	chr18	+	33740894	33740967	33747063	33747185	33739920	33739978	33750025	33750159	3325	58	191	101	196	198	247	0.00597460610165	0.111142992994	0.275	0.391	-0.116
2201	MTA1	MTA1	chr14	+	105911754	105911848	105915695	105915746	105905008	105905076	105916394	105916521	2201	135	39	228	32	219	176	0.00599415553727	0.111150411305	0.736	0.851	-0.115
2572	FN1	FN1	chr2	-	216232585	216232750	216235016	216235155	216230227	216230353	216236631	216237098	2572	21670	31178	6652	9095	264	290	0.00602165979856	0.111304819971	0.433	0.445	-0.012
1004	FRMD8	FRMD8	chr11	+	65156831	65156999	65161043	65161145	65154507	65154592	65161511	65161570	1004	100	51	71	70	293	227	0.00610894005789	0.112203443342	0.603	0.44	0.163
2946	ACSL3	ACSL3	chr2	+	223752547	223752606	223773450	223773868	223725731	223725976	223781036	223781214	2946	13	1269	4	1775	184	543	0.0060946249866	0.112203443342	0.029	0.007	0.022
4951	CHN1	CHN1	chr2	-	175711607	175711685	175742567	175742856	175689161	175689246	175779785	175779899	4951	90	48	62	13	414	203	0.00620373290968	0.11358506564	0.479	0.7	-0.221
2708	RDH11	RDH11	chr14	-	68156928	68157138	68159650	68159769	68143518	68145140	68162346	68162510	2708	535	475	1025	732	244	335	0.00629588952908	0.114909883103	0.607	0.658	-0.051
603	PCNP	PCNP	chr3	+	101298633	101298848	101304280	101304355	101293041	101293123	101309058	101309114	603	637	540	1015	698	340	200	0.00631603220874	0.114916147146	0.41	0.461	-0.051
1781	USMG5	USMG5	chr10	-	105153955	105154151	105155502	105155789	105152127	105152223	105156165	105156270	1781	248	19	378	10	412	321	0.00642947973288	0.116614688655	0.91	0.967	-0.057
5897	UBXN2B	UBXN2B	chr8	+	59345718	59345802	59346953	59347063	59343077	59343228	59352191	59352329	5897	54	33	58	76	209	235	0.00650620536624	0.117273341446	0.648	0.462	0.186
58	TMX2	TMX2	chr11	+	57505307	57505498	57506135	57506242	57505079	57505140	57506445	57506511	58	23	299	13	437	316	232	0.00650375820572	0.117273341446	0.053	0.021	0.032
2346	RAB34	RAB34	chr17	-	27043920	27044012	27044230	27044443	27042817	27042919	27045139	27045286	2346	54	31	42	55	338	217	0.00656683940846	0.117999801631	0.528	0.329	0.199
1059	TGFBR1	TGFBR1	chr9	+	101894790	101895021	101900140	101900371	101891136	101891382	101904817	101904985	1059	176	154	118	161	356	356	0.00669671434305	0.118956811833	0.533	0.423	0.11
1120	GOLT1A	GOLT1A	chr1	-	204168322	204168386	204170760	204170939	204167287	204167624	204172023	204172115	1120	43	2	52	15	304	189	0.00675103232099	0.118956811833	0.93	0.683	0.247
3553	RPS2	RPS2	chr16	-	2012736	2012910	2013149	2013257	2012061	2012271	2014276	2014366	3553	10284	4806	15324	6729	233	299	0.00676356786783	0.118956811833	0.733	0.745	-0.012
4487	DAG1	DAG1	chr3	+	49514281	49514338	49524686	49524848	49508397	49508482	49547851	49548252	4487	0	8	7	5	182	287	0.00676062523762	0.118956811833	0.0	0.688	-0.688
5124	RAB5B	RAB5B	chr12	+	56380652	56380907	56383730	56383882	56367794	56367923	56384465	56384588	5124	296	476	326	688	380	277	0.00671668557172	0.118956811833	0.312	0.257	0.055
808	CEP128	CEP128	chr14	-	81244225	81244390	81251238	81251889	81227780	81227957	81259103	81259454	808	76	34	147	30	776	290	0.00665110010927	0.118956811833	0.455	0.647	-0.192
989	ATE1	ATE1	chr10	-	123658355	123658484	123659380	123659509	123629520	123629553	123670420	123670666	989	32	35	33	86	254	254	0.00671818225056	0.118956811833	0.478	0.277	0.201
1085	HNF1B	HNF1B	chr17	-	36059081	36059200	36060987	36061182	36046433	36047395	36064923	36065056	1085	633	367	873	635	320	244	0.00679998032324	0.11923590875	0.568	0.512	0.056
3653	ATOX1	ATOX1	chr5	-	151125839	151126010	151131264	151131340	151122382	151122520	151138106	151138210	3653	83	707	63	860	201	296	0.00682070888294	0.119239139628	0.147	0.097	0.05
3685	MAP4	MAP4	chr3	-	47957440	47958664	47960208	47960331	47956306	47956429	47963254	47963368	3685	493	5380	746	6909	248	1349	0.00691554358011	0.120533978796	0.333	0.37	-0.037
1804	AKIRIN1	AKIRIN1	chr1	+	39466643	39466778	39469018	39469090	39463842	39463983	39469716	39471737	1804	388	311	434	259	260	197	0.0070252389225	0.121643133364	0.486	0.559	-0.073
4099	RPL10	RPL10	chrX	+	153628143	153628282	153628804	153628967	153627827	153627935	153629042	153630680	4099	11841	11688	14695	13827	264	288	0.0070420559632	0.121643133364	0.525	0.537	-0.012
4481	DAG1	DAG1	chr3	+	49514281	49514333	49530255	49530406	49507564	49507866	49547851	49548252	4481	19	4	15	17	177	276	0.00701973436978	0.121643133364	0.881	0.579	0.302
2718	PSMD4	PSMD4	chr1	+	151236389	151236504	151237307	151237394	151227196	151227284	151237641	151237710	2718	17	560	6	686	240	212	0.007277514746	0.125130404853	0.026	0.008	0.018
6131	KIF21A	KIF21A	chr12	-	39705218	39705355	39713707	39713815	39703387	39703568	39716469	39716684	6131	34	27	47	87	233	262	0.00728705665751	0.125130404853	0.586	0.378	0.208
131	FOXRED1	FOXRED1	chr11	+	126144821	126144916	126145221	126145323	126143230	126143349	126145688	126145765	131	72	55	82	116	220	227	0.00732602808555	0.125428516249	0.575	0.422	0.153
4184	DDHD2	DDHD2	chr8	+	38103750	38103818	38105230	38105353	38103259	38103468	38107225	38107321	4184	22	114	44	105	193	248	0.00747626722878	0.127250014651	0.199	0.35	-0.151
4519	ANAPC16	ANAPC16	chr10	+	73979811	73980137	73983645	73983814	73975757	73975896	73990123	73990198	4519	180	733	346	1069	451	294	0.00746718759106	0.127250014651	0.138	0.174	-0.036
3294	HSPA4	HSPA4	chr5	+	132403108	132403249	132406065	132406188	132400671	132400729	132408921	132409021	3294	356	381	553	758	266	248	0.00762907120028	0.129471138147	0.466	0.405	0.061
2539	PAFAH2	PAFAH2	chr1	-	26303172	26303264	26308854	26308968	26300970	26301141	26310436	26310578	2539	40	40	84	38	239	217	0.00766739367563	0.129742136715	0.476	0.667	-0.191
2233	SH3RF2	SH3RF2	chr5	+	145427334	145427426	145435543	145435776	145393309	145393624	145439428	145439787	2233	43	167	137	316	217	358	0.00770952885186	0.130075887954	0.298	0.417	-0.119
1016	ZNF562	ZNF562	chr19	-	9767222	9767329	9771395	9771550	9759337	9764557	9785690	9785776	1016	27	41	38	22	280	232	0.00796500502619	0.130875372202	0.353	0.589	-0.236
1876	NUP93	NUP93	chr16	+	56873432	56873516	56875616	56875745	56872863	56872981	56878410	56878861	1876	138	272	265	368	209	254	0.00778806627855	0.130875372202	0.381	0.467	-0.086
2459	TPCN2	TPCN2	chr11	+	68822188	68822265	68822642	68822820	68821500	68821565	68825045	68825162	2459	5	22	18	17	202	303	0.00790942397813	0.130875372202	0.254	0.614	-0.36
2720	AGRN	AGRN	chr1	+	981343	981468	981539	981645	981112	981256	981776	982115	2720	594	612	603	767	250	231	0.00795126265579	0.130875372202	0.473	0.421	0.052
350	SPP1	SPP1	chr4	+	88901197	88901278	88901544	88901586	88898210	88898249	88902626	88902950	350	6284	2056	5913	1752	206	167	0.00800495470914	0.130875372202	0.712	0.732	-0.02
3758	DPP8	DPP8	chr15	-	65744297	65744440	65746600	65746753	65737997	65739344	65748562	65748709	3758	62	16	78	48	278	268	0.00791416308451	0.130875372202	0.789	0.61	0.179
3979	SNX14	SNX14	chr6	-	86223517	86223613	86223787	86223952	86217685	86217777	86224223	86224347	3979	333	194	385	307	290	221	0.00796857559469	0.130875372202	0.567	0.489	0.078
4429	POLH	POLH	chr6	+	43555008	43555226	43565432	43565602	43550743	43550878	43568724	43568828	4429	123	75	180	177	343	295	0.00798450233785	0.130875372202	0.585	0.467	0.118
4478	DAG1	DAG1	chr3	+	49526058	49526178	49530255	49530406	49507564	49507866	49547851	49548252	4478	14	4	10	17	245	276	0.00788195815073	0.130875372202	0.798	0.399	0.399
4495	UBAP2	UBAP2	chr9	-	33944362	33944637	33948371	33948585	33943417	33943587	33953282	33953472	4495	251	293	385	599	339	400	0.00799281358265	0.130875372202	0.503	0.431	0.072
6111	GPI	GPI	chr19	+	34887485	34887562	34890111	34890240	34887205	34887335	34890460	34890536	6111	495	869	710	1512	202	254	0.00789252007698	0.130875372202	0.417	0.371	0.046
1625	TUBD1	TUBD1	chr17	-	57941024	57941208	57943969	57944110	57936840	57937785	57951899	57952064	1625	11	56	23	39	266	309	0.00808936134047	0.13151443479	0.186	0.407	-0.221
313	ZNF138	ZNF138	chr7	+	64275953	64276031	64291317	64291454	64275295	64275422	64291828	64294059	313	3	11	16	8	203	262	0.00807892450968	0.13151443479	0.26	0.721	-0.461
1672	HERPUD1	HERPUD1	chr16	+	56973148	56973271	56973806	56974157	56970598	56970729	56976043	56976149	1672	512	1253	425	1274	248	476	0.00828177916344	0.132417207341	0.44	0.39	0.05
3359	MOB1A	MOB1A	chr2	-	74392344	74392478	74394140	74394234	74386217	74386381	74399712	74399879	3359	232	373	260	563	219	259	0.00820392545577	0.132417207341	0.424	0.353	0.071
3557	NR2C1	NR2C1	chr12	-	95422162	95422300	95425124	95425264	95418925	95419031	95434251	95434373	3557	60	127	98	120	265	263	0.00817427277633	0.132417207341	0.319	0.448	-0.129
4583	ERCC1	ERCC1	chr19	-	45923581	45923685	45924435	45924651	45922355	45922455	45926527	45926820	4583	482	244	455	168	341	229	0.00828133919444	0.132417207341	0.57	0.645	-0.075
712	NUP153	NUP153	chr6	-	17662248	17662301	17665469	17665616	17649393	17649531	17669205	17669259	712	109	5	181	0	272	178	0.00825184137113	0.132417207341	0.934	1.0	-0.066
783	PHF20	PHF20	chr20	+	34435271	34435356	34450934	34451322	34430494	34430666	34457359	34457473	783	52	232	46	367	210	513	0.00822629887505	0.132417207341	0.354	0.234	0.12
1467	ITGA2	ITGA2	chr5	+	52322577	52322698	52337941	52338051	52285155	52285362	52340830	52340922	1467	156	169	253	394	246	235	0.00834204642533	0.133014388606	0.469	0.38	0.089
114	C11orf58	C11orf58	chr11	+	16769643	16769704	16774331	16774441	16766147	16766231	16776417	16779901	114	407	924	483	1354	186	235	0.00837274913412	0.133138180752	0.358	0.311	0.047
2873	THRAP3	THRAP3	chr1	+	36724982	36725085	36748133	36748301	36690016	36690106	36751968	36752871	2873	118	466	122	702	228	293	0.00846474321808	0.133141923137	0.246	0.183	0.063
3285	MAPKBP1	MAPKBP1	chr15	+	42106747	42106937	42107456	42107603	42105818	42105979	42107821	42107997	3285	35	36	87	40	315	272	0.00844160134519	0.133141923137	0.456	0.653	-0.197
3467	RALY	RALY	chr20	+	32659871	32660136	32661368	32661441	32581457	32581937	32661624	32661672	3467	1099	228	1616	258	390	198	0.00844924448213	0.133141923137	0.71	0.761	-0.051
4604	DLC1	DLC1	chr8	-	12947760	12947979	12948826	12948941	12945995	12946213	12950120	12950334	4604	389	547	359	646	240	344	0.00841606611394	0.133141923137	0.505	0.443	0.062
4613	PLCG1	PLCG1	chr20	+	39795318	39795499	39796491	39796569	39795115	39795235	39797406	39797510	4613	272	120	213	141	306	203	0.00856966190508	0.134427885668	0.601	0.501	0.1
5559	SERINC2	SERINC2	chr1	+	31897529	31897720	31898176	31898256	31896539	31896701	31898622	31898760	5559	567	253	795	456	316	205	0.00860160872432	0.134565328938	0.592	0.531	0.061
2669	ARIH2	ARIH2	chr3	+	48960180	48960244	48964894	48965246	48956280	48956431	48999044	48999112	2669	23	586	11	721	189	477	0.00867706452004	0.135380866866	0.09	0.037	0.053
1454	GTF3A	GTF3A	chr13	+	28006867	28006941	28008275	28008356	28004669	28004758	28008941	28009171	1454	271	401	466	529	199	206	0.00875550316599	0.136238446047	0.412	0.477	-0.065
4893	USP8	USP8	chr15	+	50757243	50757388	50763829	50763992	50754476	50754519	50769045	50769190	4893	134	155	196	149	270	288	0.00890017617645	0.137856844197	0.48	0.584	-0.104
5254	ZDHHC2	ZDHHC2	chr8	+	17067896	17067989	17072745	17072858	17067440	17067567	17074680	17074755	5254	161	206	386	353	218	238	0.00890701526081	0.137856844197	0.46	0.544	-0.084
420	PKD1	PKD1	chr16	-	2143811	2144014	2144092	2144211	2143544	2143739	2147148	2147242	420	67	118	72	70	244	328	0.00893250597492	0.137883682655	0.433	0.58	-0.147
3803	CDC42SE1	CDC42SE1	chr1	-	151027491	151027602	151028152	151028469	151026706	151026797	151029126	151029262	3803	861	405	1023	592	442	236	0.00903785756383	0.138769640036	0.532	0.48	0.052
3982	TIMM9	TIMM9	chr14	-	58877560	58877656	58878624	58878689	58875211	58875886	58893771	58893960	3982	19	127	8	161	190	221	0.00905445111276	0.138769640036	0.148	0.055	0.093
4810	TRIM26	TRIM26	chr6	-	30168811	30168915	30172432	30172542	30166442	30167041	30181081	30181271	4810	32	39	61	32	235	229	0.0090616288032	0.138769640036	0.444	0.65	-0.206
1634	BTN2A2	BTN2A2	chr6	+	26384019	26384143	26388240	26388522	26383328	26383409	26390232	26390439	1634	15	120	18	52	249	407	0.00916169004735	0.139932760618	0.17	0.361	-0.191
168	IQCB1	IQCB1	chr3	-	121515964	121516074	121518042	121518221	121514303	121514413	121526190	121526290	168	81	54	75	92	304	235	0.00926004106275	0.140327097463	0.537	0.387	0.15
4206	FUBP3	FUBP3	chr9	+	133470869	133470975	133485340	133485374	133454959	133455151	133487842	133487892	4206	85	23	111	62	231	159	0.00923331288452	0.140327097463	0.718	0.552	0.166
5485	MYEF2	MYEF2	chr15	-	48441228	48441280	48441359	48441568	48431624	48435268	48443669	48443768	5485	308	91	484	93	334	177	0.00924503460755	0.140327097463	0.642	0.734	-0.092
2487	MELK	MELK	chr9	+	36670994	36671163	36674830	36674934	36669306	36669403	36677156	36677680	2487	209	158	517	279	294	229	0.00929828621432	0.140539721844	0.507	0.591	-0.084
3399	SYNE4	SYNE4	chr19	-	36498026	36498170	36499118	36499269	36496234	36496339	36499455	36499672	3399	21	17	58	15	276	269	0.00944294139727	0.142034495051	0.546	0.79	-0.244
3644	ANAPC11	ANAPC11	chr17	+	79851427	79851490	79852342	79852462	79849588	79849717	79857795	79858409	3644	45	553	33	747	188	245	0.00944612596309	0.142034495051	0.096	0.054	0.042
3952	WDR19	WDR19	chr4	+	39196163	39196279	39201097	39201213	39191275	39191401	39205261	39205342	3952	46	33	14	28	241	241	0.00947892792089	0.14215942546	0.582	0.333	0.249
2920	ARPC1A	ARPC1A	chr7	+	98946474	98946582	98951531	98951744	98941915	98942138	98955962	98956038	2920	689	736	1069	954	233	338	0.00956470588092	0.142457058011	0.576	0.619	-0.043
438	BCL2L11	BCL2L11	chr2	+	111881309	111881716	111907620	111907724	111878490	111878765	111921709	111926022	438	108	20	84	35	532	229	0.00956146971572	0.142457058011	0.699	0.508	0.191
5277	MGME1	MGME1	chr20	+	17956326	17956546	17968808	17968941	17950443	17951013	17970581	17971762	5277	107	108	208	133	345	258	0.00957240741288	0.142457058011	0.426	0.539	-0.113
3211	PTPRF	PTPRF	chr1	+	44003868	44003948	44010701	44010837	43996546	43996761	44019162	44019308	3211	76	332	108	725	205	261	0.00960565595121	0.142586258672	0.226	0.159	0.067
99	DENND4C	DENND4C	chr9	+	19369834	19369985	19371753	19371818	19361843	19361961	19372034	19374266	99	99	43	143	31	276	190	0.0097850296489	0.144878347149	0.613	0.761	-0.148
3067	ZNF195	ZNF195	chr11	-	3394806	3394886	3398846	3399032	3392806	3392933	3400267	3400452	3067	12	56	4	81	311	205	0.00984727228685	0.145428927107	0.124	0.032	0.092
634	PPP1R7	PPP1R7	chr2	+	242097898	242097964	242098627	242098758	242097221	242097277	242099746	242099909	634	154	346	266	434	191	256	0.00987577887857	0.145479747744	0.374	0.451	-0.077
2665	MFF	MFF	chr2	+	228207460	228207535	228211941	228212100	228205007	228205096	228220392	228220477	2665	59	141	57	237	200	284	0.0100074278555	0.145983959248	0.373	0.255	0.118
3382	UEVLD	UEVLD	chr11	-	18555876	18556000	18557952	18558016	18552949	18554034	18566169	18566343	3382	48	84	90	86	189	249	0.00998492178846	0.145983959248	0.429	0.58	-0.151
3735	CEP76	CEP76	chr18	-	12686260	12686449	12691357	12691486	12680660	12680827	12695252	12695350	3735	35	28	45	81	254	314	0.010006830609	0.145983959248	0.607	0.407	0.2
4579	PPAP2A	PPAP2A	chr5	-	54771126	54771278	54786787	54786942	54763696	54763977	54830399	54830906	4579	6	160	14	107	280	277	0.010010616089	0.145983959248	0.036	0.115	-0.079
4599	EPB41	EPB41	chr1	+	29424318	29424447	29435847	29435949	29391493	29391670	29438879	29438960	4599	46	74	37	118	254	227	0.0101455912183	0.147575587629	0.357	0.219	0.138
6034	ZBTB8OS	ZBTB8OS	chr1	-	33099551	33099673	33100368	33100393	33093108	33093145	33116002	33116191	6034	4	6	7	0	150	247	0.0101706125175	0.147575587629	0.523	1.0	-0.477
6126	G3BP2	G3BP2	chr4	-	76582107	76582198	76582740	76582914	76580951	76581054	76584026	76584108	6126	582	278	826	500	299	216	0.0102192052757	0.147910891322	0.602	0.544	0.058
1157	RAP1GDS1	RAP1GDS1	chr4	+	99313102	99313231	99325627	99325753	99273626	99273752	99337895	99338039	1157	29	179	22	292	254	251	0.0102716823387	0.148300607696	0.138	0.069	0.069
2409	SGIP1	SGIP1	chr1	+	67155872	67155999	67160121	67160187	67154830	67154958	67184976	67185088	2409	55	21	29	2	252	191	0.0104140647667	0.149611960163	0.665	0.917	-0.252
6087	RNF121	RNF121	chr11	+	71693806	71693961	71698049	71698157	71671795	71671937	71701642	71701763	6087	125	85	137	54	280	233	0.01040226023	0.149611960163	0.55	0.679	-0.129
3145	ADAM9	ADAM9	chr8	+	38940159	38940240	38940486	38940592	38934746	38934930	38947565	38947707	3145	634	651	1220	1491	206	231	0.0104858121459	0.150270749864	0.522	0.478	0.044
1298	ENO1	ENO1	chr1	-	8930510	8930569	8931949	8932045	8928046	8928116	8934882	8934976	1298	7526	3661	12965	6728	221	184	0.0105346029991	0.150598117751	0.631	0.616	0.015
2470	KIF23	KIF23	chr15	+	69733106	69733418	69737128	69737380	69732646	69732826	69738347	69738430	2470	244	529	420	1166	437	377	0.0105962339942	0.151106983052	0.285	0.237	0.048
5950	ACAA2	ACAA2	chr18	-	47323835	47323964	47329056	47329223	47322134	47322251	47339838	47340251	5950	315	383	330	523	292	254	0.0106546798432	0.151568043652	0.417	0.354	0.063
2145	VEGFA	VEGFA	chr6	+	43748468	43748540	43749692	43749789	43746625	43746655	43752277	43754223	2145	53	170	131	260	197	222	0.0107723119089	0.151838669233	0.26	0.362	-0.102
2188	DHCR24	DHCR24	chr1	-	55330975	55331119	55337022	55337286	55319709	55319907	55340765	55340884	2188	3362	1645	6339	3408	389	269	0.0107475525275	0.151838669233	0.586	0.563	0.023
3471	AP1S3	AP1S3	chr2	-	224629929	224630067	224640617	224640726	224620046	224623467	224642407	224642586	3471	50	129	172	273	234	263	0.0107783479883	0.151838669233	0.303	0.415	-0.112
5437	DRAM1	DRAM1	chr12	+	102307951	102308010	102313886	102313979	102295068	102295211	102314993	102317401	5437	13	140	3	145	184	218	0.0107052627863	0.151838669233	0.099	0.024	0.075
1755	CCT5	CCT5	chr5	+	10260903	10261023	10261671	10261857	10258497	10258647	10262592	10262730	1755	1449	1716	2527	3352	245	311	0.0108817734441	0.152924486851	0.517	0.489	0.028
1558	YAP1	YAP1	chr11	+	102080247	102080295	102098199	102098312	102076623	102076817	102100432	102104154	1558	17	457	48	636	173	238	0.0109772171159	0.15389315976	0.049	0.094	-0.045
2599	GOLGA4	GOLGA4	chr3	+	37292885	37292975	37315026	37315092	37284681	37285113	37323448	37323763	2599	67	17	70	41	215	191	0.0111706840572	0.155478777621	0.778	0.603	0.175
421	ZMYM5	ZMYM5	chr13	-	20411795	20411961	20425494	20425588	20409616	20409829	20425828	20426330	421	31	50	36	24	219	291	0.0111575659725	0.155478777621	0.452	0.666	-0.214
5839	POLB	POLB	chr8	+	42206533	42206608	42210036	42210086	42202470	42202537	42213033	42213085	5839	111	58	168	49	200	175	0.0111479248684	0.155478777621	0.626	0.75	-0.124
6193	ACAD10	ACAD10	chr12	+	112165765	112165947	112167609	112167760	112159474	112159543	112171726	112171872	6193	49	43	57	22	307	276	0.0113345723353	0.15738243501	0.506	0.7	-0.194
2931	NDC1	NDC1	chr1	-	54254805	54254869	54258901	54258952	54252830	54252931	54262361	54262477	2931	50	38	70	104	176	189	0.0114074026284	0.158015667912	0.586	0.42	0.166
2929	DTX3L	DTX3L	chr3	+	122287335	122288871	122289301	122289519	122284705	122284917	122290524	122294049	2929	1038	161	1488	301	1661	343	0.0114445078805	0.158152199377	0.571	0.505	0.066
2573	FN1	FN1	chr2	-	216273020	216273149	216274285	216274462	216272830	216272920	216274656	216274837	2573	24191	14685	6397	4113	302	254	0.011514357462	0.158739502873	0.581	0.567	0.014
3429	LAMA5	LAMA5	chr20	-	60912645	60912783	60912859	60912994	60911789	60911842	60913071	60913206	3429	259	326	338	319	260	263	0.0117154314207	0.161128824563	0.446	0.517	-0.071
2146	VEGFA	VEGFA	chr6	+	43748468	43748540	43749692	43749824	43746625	43746655	43752277	43754223	2146	53	569	131	921	197	257	0.0118864639971	0.162900981452	0.108	0.157	-0.049
3077	TMEM126B	TMEM126B	chr11	+	85340175	85340306	85342188	85342360	85339616	85339732	85342730	85342852	3077	8	239	33	383	256	297	0.011900416288	0.162900981452	0.037	0.091	-0.054
222	MAP4K5	MAP4K5	chr14	-	50889838	50889894	50892624	50892695	50885210	50886824	50895379	50895472	222	123	118	148	89	196	181	0.0120268147866	0.163092600517	0.49	0.606	-0.116
3001	TSPAN9	TSPAN9	chr12	+	3192818	3192885	3310342	3310422	3186520	3186619	3387586	3387778	3001	8	139	0	100	192	205	0.0119987272005	0.163092600517	0.058	0.0	0.058
3674	PAM	PAM	chr5	+	102360837	102361038	102363885	102363942	102355493	102355547	102364590	102366808	3674	252	163	222	204	326	182	0.0119922824081	0.163092600517	0.463	0.378	0.085
83	PLAGL1	PLAGL1	chr6	-	144269121	144269597	144281605	144281679	144261436	144263800	144290043	144290115	83	15	280	11	568	199	601	0.0120140811049	0.163092600517	0.139	0.055	0.084
3505	NBR1	NBR1	chr17	+	41348958	41349123	41352183	41352625	41346980	41347056	41353702	41353797	3505	77	685	116	698	290	567	0.0120721692678	0.163326038299	0.18	0.245	-0.065
6170	SPATA18	SPATA18	chr4	+	52926584	52926690	52938082	52938322	52917496	52917957	52942944	52943206	6170	28	30	2	13	231	365	0.0121119874553	0.163483663234	0.596	0.196	0.4
4050	GMPR2	GMPR2	chr14	+	24702424	24702546	24702684	24702804	24701627	24701994	24704942	24705026	4050	87	153	169	194	247	245	0.01219771518	0.164258790962	0.361	0.464	-0.103
978	DGCR2	DGCR2	chr22	-	19050714	19050791	19052360	19052580	19044498	19044675	19055612	19055738	978	208	123	272	231	345	202	0.0122343552831	0.16437082885	0.498	0.408	0.09
1195	RHOT1	RHOT1	chr17	+	30536368	30536464	30538134	30538257	30535125	30535328	30551634	30552790	1195	20	61	39	52	221	248	0.0123929034871	0.166116424571	0.269	0.457	-0.188
2875	MBD3	MBD3	chr19	-	1581090	1581268	1582620	1582711	1578333	1578537	1584538	1584676	2875	104	390	178	470	216	303	0.0125361745914	0.167264269721	0.272	0.347	-0.075
4365	USP7	USP7	chr16	-	8993460	8993614	8994386	8994487	8992977	8993045	8994846	8994914	4365	229	268	432	380	226	279	0.0125140040932	0.167264269721	0.513	0.584	-0.071
2199	FOCAD	FOCAD	chr9	+	20916891	20916936	20923658	20923767	20912864	20912953	20926299	20926416	2199	17	62	42	67	170	234	0.0127102460397	0.169197862418	0.274	0.463	-0.189
2378	DBNL	DBNL	chr7	+	44091428	44091541	44092465	44092540	44089823	44089879	44096355	44096502	2378	246	192	265	285	238	200	0.0127757188538	0.169292858967	0.518	0.439	0.079
354	GFPT1	GFPT1	chr2	-	69597132	69597240	69601137	69601245	69590676	69590802	69614196	69614386	354	142	167	209	352	233	233	0.0127621412049	0.169292858967	0.46	0.373	0.087
1015	ZNF562	ZNF562	chr19	-	9767222	9767329	9768684	9768811	9759337	9764557	9770054	9770143	1015	30	46	35	22	252	232	0.0128557130676	0.169479123405	0.375	0.594	-0.219
2607	TSPAN14	TSPAN14	chr10	+	82266983	82267130	82269056	82269227	82248972	82249070	82271899	82272025	2607	81	766	111	1543	272	296	0.0129000620162	0.169479123405	0.103	0.073	0.03
2932	SNW1	SNW1	chr14	-	78187053	78187171	78189523	78189620	78184709	78184873	78197330	78197472	2932	218	384	298	395	222	243	0.0129357773378	0.169479123405	0.383	0.452	-0.069
5143	GALNT10	GALNT10	chr5	+	153709131	153709298	153755836	153756022	153677500	153677639	153760007	153760191	5143	208	147	268	267	292	311	0.0129244185354	0.169479123405	0.601	0.517	0.084
521	EPG5	EPG5	chr18	-	43445579	43445724	43447527	43447713	43440068	43440311	43450531	43450707	521	64	33	51	54	311	270	0.0128676406419	0.169479123405	0.627	0.451	0.176
5145	NDUFA13	NDUFA13	chr19	+	19636990	19637069	19638089	19638161	19627018	19627141	19638509	19638579	5145	987	543	1063	700	204	197	0.0130139579656	0.169962598861	0.637	0.595	0.042
5567	ARHGEF7	ARHGEF7	chr13	+	111806251	111806338	111857635	111857720	111767623	111768038	111862218	111862349	5567	5	39	0	48	212	210	0.0130312468114	0.169962598861	0.113	0.0	0.113
1837	WDR12	WDR12	chr2	-	203762022	203762138	203764253	203764360	203760787	203760942	203765747	203765842	1837	134	120	177	236	232	241	0.0131120339641	0.170632836609	0.537	0.438	0.099
2436	SIN3B	SIN3B	chr19	+	16964953	16965072	16973162	16973370	16963879	16963969	16974490	16974607	2436	94	116	120	91	244	333	0.013188725684	0.170864651495	0.525	0.643	-0.118
4418	ACP1	ACP1	chr2	+	272036	272150	272191	272305	271865	271939	276979	277085	4418	406	84	609	83	239	239	0.0131626049934	0.170864651495	0.829	0.88	-0.051
3311	PPP1R18	PPP1R18	chr6	-	30646955	30647166	30652184	30653823	30644165	30645065	30654890	30655093	3311	3723	499	3140	498	1764	336	0.0133654207873	0.172384227221	0.587	0.546	0.041
332	APEH	APEH	chr3	+	49713488	49713652	49713810	49713948	49713323	49713399	49714041	49714133	332	600	345	1000	707	289	263	0.0133395315615	0.172384227221	0.613	0.563	0.05
1975	MRPS15	MRPS15	chr1	-	36926292	36926377	36927688	36927764	36923523	36923582	36929406	36929451	1975	277	491	411	924	201	210	0.0134656806591	0.172908872888	0.371	0.317	0.054
4231	TBC1D8	TBC1D8	chr2	-	101645952	101646238	101648729	101648847	101644764	101644894	101650005	101650220	4231	62	137	70	257	243	411	0.0134493069901	0.172908872888	0.434	0.315	0.119
4126	EML2	EML2	chr19	-	46127976	46128076	46129962	46130097	46124740	46124895	46133208	46133304	4126	98	27	213	28	260	225	0.0136089117278	0.174362303903	0.759	0.868	-0.109
5569	ARID1B	ARID1B	chr6	+	157405795	157406039	157431605	157431695	157256599	157256710	157454161	157454341	5569	146	51	133	79	369	215	0.0136709300879	0.174771097423	0.625	0.495	0.13
5846	SNX25	SNX25	chr4	+	186244681	186244954	186260532	186260664	186241886	186242018	186263129	186263270	5846	179	105	256	219	398	257	0.0137939696356	0.175956483	0.524	0.43	0.094
512	AKR1A1	AKR1A1	chr1	+	46032240	46032360	46032540	46032692	46027460	46027550	46033653	46033849	512	485	637	650	699	245	277	0.014011548103	0.178339967522	0.463	0.513	-0.05
3387	LIN54	LIN54	chr4	-	83891479	83891622	83900035	83900159	83867410	83867627	83905313	83906029	3387	7	25	49	58	249	268	0.0140822066799	0.17884710628	0.232	0.476	-0.244
4976	DLG4	DLG4	chr17	-	7095211	7095321	7096263	7096436	7094585	7094677	7096801	7096903	4976	189	50	120	15	298	235	0.0141178597427	0.178908423464	0.749	0.863	-0.114
316	ATIC	ATIC	chr2	+	216189963	216190052	216190709	216190861	216184387	216184454	216191544	216191701	316	288	390	433	747	214	277	0.0142219264742	0.179834556114	0.489	0.429	0.06
4127	EML2	EML2	chr19	-	46127976	46128076	46129962	46130097	46124464	46124590	46133208	46133304	4127	101	10	220	6	260	225	0.0143130368109	0.180258928415	0.897	0.969	-0.072
4483	DAG1	DAG1	chr3	+	49514281	49514333	49530259	49530406	49507564	49507866	49547851	49548252	4483	19	4	15	15	177	272	0.0143176026877	0.180258928415	0.88	0.606	0.274
2458	RPL12	RPL12	chr9	-	130211888	130211987	130213009	130213083	130211559	130211641	130213559	130213711	2458	5001	5607	6331	7565	199	224	0.0143670637337	0.180299842509	0.501	0.485	0.016
4272	OSBPL1A	OSBPL1A	chr18	-	21752339	21752447	21757976	21758159	21751372	21751462	21759701	21759799	4272	95	37	79	58	308	233	0.0143829819231	0.180299842509	0.66	0.507	0.153
2866	OXSR1	OXSR1	chr3	+	38271177	38271226	38271855	38271921	38266061	38266195	38278329	38278452	2866	74	84	98	183	174	191	0.0144419187688	0.18064848391	0.492	0.37	0.122
2147	DNM1L	DNM1L	chr12	+	32890798	32890876	32891197	32891230	32890038	32890095	32892997	32893174	2147	79	80	99	165	203	158	0.0144770287752	0.180698225831	0.435	0.318	0.117
2571	FN1	FN1	chr2	-	216252934	216253024	216256354	216256537	216251411	216251681	216257653	216257926	2571	16730	14136	4270	3837	308	215	0.0145088382151	0.180706645924	0.452	0.437	0.015
1542	OPTN	OPTN	chr10	+	13150137	13150289	13150961	13151015	13142081	13142302	13151111	13151288	1542	94	11	88	26	277	179	0.0146328313747	0.181235784412	0.847	0.686	0.161
2268	YIF1A	YIF1A	chr11	-	66055282	66055387	66055551	66055763	66055068	66055147	66056425	66056638	2268	410	286	322	295	337	230	0.0146450004978	0.181235784412	0.495	0.427	0.068
6016	GSN	GSN	chr9	+	124043747	124043840	124062333	124062404	124030379	124030497	124064240	124064445	6016	1252	39	1200	19	218	196	0.0145941144742	0.181235784412	0.967	0.983	-0.016
2397	VIM	VIM	chr10	+	17277844	17277888	17278292	17278378	17277167	17277388	17279228	17279592	2397	4479	11215	3530	8276	169	211	0.0146999985173	0.181529343392	0.333	0.347	-0.014
998	IDH3B	IDH3B	chr20	-	2640344	2640439	2640675	2640822	2640170	2640231	2640908	2641011	998	274	252	466	325	272	220	0.0148496393992	0.182987913106	0.468	0.537	-0.069
1987	TM9SF4	TM9SF4	chr20	+	30742905	30742989	30745596	30745772	30738602	30738678	30746253	30746317	1987	88	322	128	318	209	301	0.0149388887527	0.183309324145	0.282	0.367	-0.085
5125	IRF3	IRF3	chr19	-	50167699	50167930	50167930	50168103	50166599	50166771	50168887	50169132	5125	345	19	468	10	298	356	0.0149307547423	0.183309324145	0.956	0.982	-0.026
2844	CDCA8	CDCA8	chr1	+	38167425	38167490	38168923	38169019	38166107	38166193	38171112	38171239	2844	62	116	251	305	190	221	0.0150966577353	0.184077734235	0.383	0.489	-0.106
4479	DAG1	DAG1	chr3	+	49526058	49526178	49530259	49530406	49507564	49507866	49547851	49548252	4479	14	4	10	15	245	272	0.0150447089894	0.184077734235	0.795	0.425	0.37
5690	DARS	DARS	chr2	-	136736843	136736936	136740966	136741024	136718965	136719068	136742972	136743254	5690	133	286	172	517	183	218	0.0150710994808	0.184077734235	0.356	0.284	0.072
3182	RCAN3	RCAN3	chr1	+	24840803	24841057	24857707	24857881	24829386	24829640	24859572	24859744	3182	49	55	162	103	379	299	0.0151851359253	0.184381859645	0.413	0.554	-0.141
532	CTSB	CTSB	chr8	-	11718914	11718988	11721884	11721972	11710837	11710988	11725509	11725646	532	216	11	97	0	213	199	0.0151795214252	0.184381859645	0.948	1.0	-0.052
317	ATIC	ATIC	chr2	+	216190709	216190861	216191544	216191701	216189963	216190052	216197104	216197230	317	423	442	772	654	277	282	0.0152779733443	0.185121831504	0.493	0.546	-0.053
2429	ADGRF1	ADGRF1	chr6	-	46984352	46984504	46988466	46988525	46982416	46982580	46989693	46989794	2429	43	168	181	448	184	277	0.0153654883649	0.185794363479	0.278	0.378	-0.1
2237	TRIP12	TRIP12	chr2	-	230638812	230638977	230642030	230642195	230636234	230636348	230643148	230643303	2237	420	415	510	629	290	290	0.0154078095808	0.18591876675	0.503	0.448	0.055
627	TRMT2B	TRMT2B	chrX	-	100292905	100293040	100306239	100306722	100291962	100292062	100306805	100307105	627	40	51	39	99	608	260	0.0154585691256	0.186144263911	0.251	0.144	0.107
3427	LAMA5	LAMA5	chr20	-	60900371	60900602	60901732	60901816	60899496	60899610	60901920	60902022	3427	188	460	290	540	209	356	0.015639368153	0.187709749139	0.41	0.478	-0.068
5821	CDH13	CDH13	chr16	+	83065614	83065823	83158989	83159106	82891966	82892078	83250949	83251102	5821	560	278	159	52	334	242	0.0156532595767	0.187709749139	0.593	0.689	-0.096
2711	IBTK	IBTK	chr6	-	82943875	82943972	82949882	82950560	82941434	82941559	82957278	82957471	2711	534	114	745	112	803	222	0.0157020979392	0.187907167916	0.564	0.648	-0.084
1819	PHYHD1	PHYHD1	chr9	+	131698861	131698924	131700035	131700057	131698726	131698782	131702647	131702776	1819	50	14	114	11	188	147	0.0157742149478	0.188381776866	0.736	0.89	-0.154
6022	GSN	GSN	chr9	+	124044716	124044828	124062333	124062404	124043747	124043840	124064240	124064445	6022	8	96	13	49	237	196	0.0158143571238	0.188473364983	0.064	0.18	-0.116
1587	FAM175A	FAM175A	chr4	-	84393374	84393441	84397795	84397832	84390184	84390304	84403306	84403397	1587	10	4	18	0	162	192	0.0159707219707	0.189946865406	0.748	1.0	-0.252
2808	PI4K2A	PI4K2A	chr10	+	99422663	99422725	99424641	99424741	99416577	99416731	99426194	99426328	2808	96	100	100	165	187	225	0.0162178376919	0.191317743829	0.536	0.422	0.114
3931	DCBLD2	DCBLD2	chr3	-	98568304	98568442	98600383	98600611	98544158	98544210	98619965	98620533	3931	3468	1990	6181	3255	353	263	0.0161963437364	0.191317743829	0.565	0.586	-0.021
4498	SH2D4A	SH2D4A	chr8	+	19214713	19214794	19218713	19218825	19192196	19192368	19221582	19221793	4498	13	76	75	206	206	237	0.0161977332569	0.191317743829	0.164	0.295	-0.131
6137	COX5A	COX5A	chr15	-	75215988	75216111	75219106	75219228	75212616	75212783	75221456	75221573	6137	681	636	1152	907	247	248	0.016155575946	0.191317743829	0.518	0.56	-0.042
2972	KIAA1279	KIAA1279	chr10	+	70768596	70768681	70770655	70770771	70765487	70765671	70775296	70776739	2972	117	181	240	260	210	241	0.0163866200537	0.192526199983	0.426	0.514	-0.088
4433	MRPL39	MRPL39	chr21	-	26976107	26976247	26978760	26978967	26973679	26973779	26979714	26979801	4433	214	149	349	333	332	265	0.0163724966009	0.192526199983	0.534	0.455	0.079
223	MAP4K5	MAP4K5	chr14	-	50892624	50892695	50895379	50895472	50889838	50889894	50895909	50895978	223	114	144	134	110	218	196	0.0164981513562	0.192651526394	0.416	0.523	-0.107
259	KIAA0586	KIAA0586	chr14	+	58958861	58958993	58965500	58965678	58956881	58956958	58975272	58975427	259	41	28	41	60	257	303	0.0164810319323	0.192651526394	0.633	0.446	0.187
344	TMC4	TMC4	chr19	-	54669152	54669300	54671896	54672018	54668167	54668335	54672173	54672406	344	20	4	30	24	247	273	0.0165632514939	0.192651526394	0.847	0.58	0.267
3590	WDR26	WDR26	chr1	-	224581529	224581715	224585798	224585928	224572844	224577562	224586216	224586295	3590	283	329	269	410	255	311	0.0165469435068	0.192651526394	0.512	0.445	0.067
5334	KDM6A	KDM6A	chrX	+	44919266	44919401	44919853	44920009	44918491	44918711	44920568	44920664	5334	55	54	80	41	260	281	0.0165601254449	0.192651526394	0.524	0.678	-0.154
231	RAB3GAP2	RAB3GAP2	chr1	-	220384142	220384218	220384296	220384344	220383729	220383831	220386228	220386310	231	47	54	50	108	173	201	0.0167148104547	0.193158550519	0.503	0.35	0.153
3423	CCT7	CCT7	chr2	+	73476118	73476307	73476946	73477044	73474889	73475054	73477433	73477566	3423	1669	884	2657	1236	314	223	0.0167223385064	0.193158550519	0.573	0.604	-0.031
395	PTCD3	PTCD3	chr2	+	86346043	86346167	86348601	86348717	86344177	86344282	86350823	86350885	395	130	144	207	156	249	241	0.016782001766	0.193158550519	0.466	0.562	-0.096
4128	EML2	EML2	chr19	-	46120887	46120955	46122317	46122449	46120022	46120111	46124464	46124590	4128	102	26	169	79	257	193	0.016806524468	0.193158550519	0.747	0.616	0.131
4648	EPS8L2	EPS8L2	chr11	+	721564	721691	721902	721991	721284	721352	722090	722165	4648	282	249	714	490	252	214	0.0166460681226	0.193158550519	0.49	0.553	-0.063
5097	C14orf159	C14orf159	chr14	+	91611564	91611657	91614124	91614202	91580356	91580872	91623982	91624034	5097	2	11	13	10	218	203	0.0167695791749	0.193158550519	0.145	0.548	-0.403
4677	CD63	CD63	chr12	-	56119904	56120045	56120483	56120579	56119596	56119680	56120673	56120748	4677	3298	6319	3487	6214	221	266	0.0168454090597	0.193222834353	0.386	0.403	-0.017
1376	ABCC1	ABCC1	chr16	+	16165498	16165586	16170182	16170258	16162012	16162159	16173208	16173335	1376	85	49	103	102	213	201	0.0170156123118	0.194024781646	0.621	0.488	0.133
2601	ACER3	ACER3	chr11	+	76670022	76670075	76670120	76670244	76637600	76637711	76687332	76687385	2601	59	0	107	9	178	249	0.0169907532125	0.194024781646	1.0	0.943	0.057
3400	FXR1	FXR1	chr3	+	180687945	180688146	180693100	180693192	180685838	180686042	180693909	180700539	3400	1155	162	1461	154	326	217	0.0169845700061	0.194024781646	0.826	0.863	-0.037
5746	LYPD6	LYPD6	chr2	+	150294151	150294340	150305562	150305661	150187028	150187236	150325158	150325289	5746	21	16	25	51	314	224	0.0171015696168	0.194622568737	0.484	0.259	0.225
4789	EMP3	EMP3	chr19	+	48830086	48830179	48830777	48830880	48828628	48828867	48832608	48832749	4789	354	1105	177	707	218	228	0.0171569893704	0.194871166939	0.251	0.208	0.043
476	THBS3	THBS3	chr1	-	155174850	155175107	155175990	155176197	155173303	155173330	155177588	155177772	476	159	93	60	60	332	382	0.0172943460057	0.195284794197	0.663	0.535	0.128
5117	HSDL2	HSDL2	chr9	+	115181139	115181238	115200710	115200905	115167903	115168002	115203978	115204050	5117	9	152	4	274	224	320	0.0172693402262	0.195284794197	0.078	0.02	0.058
694	GLS	GLS	chr2	+	191795162	191795294	191796270	191796363	191792031	191792208	191797441	191800015	694	787	361	1027	573	257	218	0.0172424388711	0.195284794197	0.649	0.603	0.046
605	PCNP	PCNP	chr3	+	101304280	101304355	101309058	101309114	101293041	101293123	101311470	101313281	605	11	360	34	498	200	181	0.0173524574081	0.195560510285	0.027	0.058	-0.031
2441	STX10	STX10	chr19	-	13256101	13256209	13259842	13259905	13255577	13255684	13260312	13260407	2441	146	237	227	265	188	233	0.0174701873088	0.195913315487	0.433	0.515	-0.082
3434	PHLDB1	PHLDB1	chr11	+	118521149	118521252	118526314	118526400	118520781	118520898	118527392	118528748	3434	241	186	91	106	228	211	0.0175187820017	0.195913315487	0.545	0.443	0.102
4012	CAMK2G	CAMK2G	chr10	-	75585078	75585105	75587846	75587879	75583797	75583842	75597225	75597269	4012	5	30	0	33	158	152	0.0175036986761	0.195913315487	0.138	0.0	0.138
5233	CHTOP	CHTOP	chr1	+	153614718	153614905	153615702	153615840	153610770	153610924	153617539	153618782	5233	359	136	422	218	312	263	0.0174676891801	0.195913315487	0.69	0.62	0.07
2661	MFF	MFF	chr2	+	228211941	228212100	228217229	228217289	228205007	228205096	228220392	228220477	2661	141	122	237	139	284	185	0.0176139469467	0.196221397464	0.43	0.526	-0.096
3646	ANAPC11	ANAPC11	chr17	+	79851427	79851490	79852342	79852462	79849588	79849709	79857795	79858409	3646	15	536	43	765	188	245	0.0176100777218	0.196221397464	0.035	0.068	-0.033
5006	ERMARD	ERMARD	chr6	+	170176429	170176507	170176550	170176769	170176035	170176161	170179277	170179391	5006	0	92	6	110	203	344	0.0177113962666	0.196929011363	0.0	0.085	-0.085
1771	SNAPC3	SNAPC3	chr9	+	15451317	15451400	15453038	15453203	15447092	15447242	15457957	15458065	1771	94	152	87	217	208	290	0.0178258332699	0.19773135785	0.463	0.359	0.104
1803	STX3	STX3	chr11	+	59562844	59562955	59564755	59564869	59560852	59560987	59568327	59573355	1803	213	162	344	355	236	239	0.0178516939203	0.19773135785	0.571	0.495	0.076
3037	HDX	HDX	chrX	-	83723479	83724583	83743031	83743140	83695539	83695593	83757349	83757487	3037	5	118	0	121	234	1229	0.017945638624	0.198393307759	0.182	0.0	0.182
1216	PTCD2	PTCD2	chr5	+	71627084	71627202	71630844	71630923	71622438	71622568	71631620	71631712	1216	29	10	27	27	243	204	0.0182089732961	0.199056227124	0.709	0.456	0.253
1597	AMBRA1	AMBRA1	chr11	-	46439462	46439602	46455023	46455178	46430062	46430256	46456398	46456587	1597	54	12	81	5	280	265	0.0181720911839	0.199056227124	0.81	0.939	-0.129
2730	CIZ1	CIZ1	chr9	-	130950141	130950213	130952607	130952723	130947825	130948055	130952966	130953141	2730	153	111	153	165	241	197	0.0181660904265	0.199056227124	0.53	0.431	0.099
339	LYPLA2	LYPLA2	chr1	+	24120349	24120420	24120552	24120626	24120194	24120242	24120713	24120815	339	286	311	462	390	196	199	0.0181006448468	0.199056227124	0.483	0.546	-0.063
4809	LAMA3	LAMA3	chr18	+	21418744	21418842	21419748	21419893	21416944	21417053	21422358	21422485	4809	9	34	19	23	223	270	0.0181701379886	0.199056227124	0.243	0.5	-0.257
6244	ARMC8	ARMC8	chr3	+	137907296	137907372	137928658	137928735	137906089	137906441	137940767	137940839	6244	23	43	24	102	201	202	0.0182113812203	0.199056227124	0.35	0.191	0.159
1717	EIF3H	EIF3H	chr8	-	117671051	117671219	117738254	117738411	117668094	117668244	117767904	117768062	1717	924	360	1512	486	282	293	0.0183373506977	0.19955161989	0.727	0.764	-0.037
3531	FMNL2	FMNL2	chr2	+	153417396	153417549	153431649	153431758	153415253	153415337	153435401	153435478	3531	140	168	280	239	278	234	0.0184286127259	0.19955161989	0.412	0.497	-0.085
4167	KMT2A	KMT2A	chr11	+	118362458	118362643	118363771	118363945	118361910	118362024	118365002	118365113	4167	38	103	70	107	310	299	0.0183995698979	0.19955161989	0.262	0.387	-0.125
4394	PSME4	PSME4	chr2	-	54096512	54096675	54101475	54101631	54093883	54094017	54102763	54102892	4394	182	248	289	291	281	288	0.0183117086188	0.19955161989	0.429	0.504	-0.075
5801	FXYD5	FXYD5	chr19	+	35651611	35651704	35655058	35655148	35649246	35649303	35657044	35657074	5801	739	603	1398	969	218	215	0.018428518536	0.19955161989	0.547	0.587	-0.04
1206	LYRM1	LYRM1	chr16	+	20913807	20914039	20922504	20922586	20911619	20911857	20926877	20927036	1206	45	6	96	2	357	207	0.018504058549	0.199995448451	0.813	0.965	-0.152
5959	PPP1CB	PPP1CB	chr2	+	29006772	29006844	29016728	29016863	29004603	29004708	29022064	29025806	5959	395	602	486	907	197	260	0.0185402890242	0.200014567837	0.464	0.414	0.05
4936	NECAP2	NECAP2	chr1	+	16778332	16778510	16782312	16782388	16775587	16775696	16785336	16786584	4936	415	295	474	261	303	201	0.0186013464169	0.200300954738	0.483	0.546	-0.063
214	MRPL4	MRPL4	chr19	+	10365264	10365316	10367383	10367501	10363226	10363377	10368897	10369004	214	62	161	45	197	177	243	0.018887773929	0.200410676205	0.346	0.239	0.107
3032	TAOK1	TAOK1	chr17	+	27844470	27844674	27849297	27849537	27837881	27838010	27857424	27857637	3032	189	260	274	279	329	365	0.0187953763324	0.200410676205	0.446	0.521	-0.075
3147	NCSTN	NCSTN	chr1	+	160326389	160326544	160326830	160327043	160326049	160326137	160327938	160328742	3147	453	688	681	858	280	338	0.0186743504185	0.200410676205	0.443	0.489	-0.046
3891	THRB	THRB	chr3	-	24270428	24270492	24359848	24359985	24231564	24231825	24378790	24378862	3891	6	35	30	58	262	189	0.0188774346562	0.200410676205	0.11	0.272	-0.162
4013	CAMK2G	CAMK2G	chr10	-	75585036	75585105	75587846	75587879	75583797	75583842	75597225	75597269	4013	5	83	0	93	158	194	0.0188736385002	0.200410676205	0.069	0.0	0.069
5966	NAA10	NAA10	chrX	-	153199413	153199454	153199829	153199928	153197991	153198037	153200336	153200607	5966	119	0	193	8	224	166	0.0188040075632	0.200410676205	1.0	0.947	0.053
6	EEF2K	EEF2K	chr16	+	22276138	22276201	22277710	22277845	22274430	22274508	22278008	22278197	6	25	23	24	54	188	260	0.0187786359005	0.200410676205	0.601	0.381	0.22
869	CD44	CD44	chr11	+	35201820	35201954	35208378	35208447	35198121	35198287	35211381	35211612	869	1596	994	3027	1673	259	194	0.0188298514033	0.200410676205	0.546	0.575	-0.029
176	CALM3	CALM3	chr19	+	47109083	47109114	47111453	47111597	47104511	47104694	47111738	47111845	176	29	1365	29	2565	156	269	0.0190435304923	0.200688893731	0.035	0.019	0.016
1981	ACAA1	ACAA1	chr3	-	38170780	38170879	38173086	38173129	38168000	38168191	38173416	38173496	1981	46	19	91	15	168	224	0.0190425584445	0.200688893731	0.763	0.89	-0.127
4904	DARS2	DARS2	chr1	+	173800672	173800768	173802513	173802637	173799797	173799899	173803610	173803657	4904	70	84	206	157	221	249	0.0190523053835	0.200688893731	0.484	0.597	-0.113
986	LRRC16A	LRRC16A	chr6	+	25426728	25426788	25435710	25435832	25420341	25420392	25450125	25450223	986	31	88	58	88	185	247	0.0190510839495	0.200688893731	0.32	0.468	-0.148
2405	NUDT22	NUDT22	chr11	+	63995039	63995138	63996718	63996816	63994106	63994604	63996949	63997043	2405	69	196	32	158	224	223	0.0191727303084	0.201263016029	0.26	0.168	0.092
4256	ZNF707	ZNF707	chr8	+	144772226	144772293	144773242	144773369	144766621	144766712	144773769	144773883	4256	5	7	0	10	192	252	0.019176162623	0.201263016029	0.484	0.0	0.484
5921	PFDN1	PFDN1	chr5	-	139661033	139661118	139680000	139680167	139624634	139625642	139682625	139682689	5921	572	385	756	412	292	210	0.019263252491	0.201448499924	0.517	0.569	-0.052
911	PDPK1	PDPK1	chr16	+	2645793	2645851	2647123	2647276	2636676	2636894	2647651	2653191	911	23	113	48	122	183	278	0.0192436878574	0.201448499924	0.236	0.374	-0.138
2112	TBC1D14	TBC1D14	chr4	+	7006570	7006651	7008358	7008453	7002871	7002978	7011603	7011675	2112	123	135	238	180	206	220	0.0193864372272	0.201473525246	0.493	0.585	-0.092
2467	KIF23	KIF23	chr15	+	69732646	69732826	69733106	69733418	69732242	69732416	69738347	69738430	2467	282	162	647	279	305	437	0.0193652696989	0.201473525246	0.714	0.769	-0.055
2610	MAP3K7CL	MAP3K7CL	chr21	+	30481360	30481504	30505626	30505735	30464759	30464902	30521509	30521571	2610	0	14	6	15	269	234	0.019439209879	0.201473525246	0.0	0.258	-0.258
4653	STAG3L5P-PVRIG2P-PILRB	STAG3L5P-PVRIG2P-PILRB	chr7	+	99950832	99950893	99950995	99951635	99950619	99950746	99952765	99952863	4653	83	333	87	519	186	765	0.0194151750339	0.201473525246	0.506	0.408	0.098
5859	ADIPOR2	ADIPOR2	chr12	+	1889616	1889803	1890054	1890242	1887019	1887191	1893045	1893239	5859	229	311	377	393	312	313	0.0193848406161	0.201473525246	0.425	0.49	-0.065
5697	MARS	MARS	chr12	+	57883206	57883341	57883678	57883754	57883049	57883128	57883989	57884162	5697	309	295	570	427	260	201	0.0194829729986	0.201567157369	0.447	0.508	-0.061
2234	SLC35A3	SLC35A3	chr1	+	100464816	100464971	100472589	100472712	100459092	100459297	100476920	100477089	2234	79	54	123	139	280	248	0.0195512788856	0.20171954951	0.564	0.439	0.125
990	ATE1	ATE1	chr10	-	123658355	123658484	123659380	123659509	123629520	123629553	123661905	123662135	990	46	68	56	148	254	254	0.0195672133656	0.20171954951	0.404	0.275	0.129
12	EXT1	EXT1	chr8	-	118847682	118847790	118849346	118849440	118842468	118842588	119122323	119124058	12	176	245	290	299	219	233	0.0196956596425	0.201967506299	0.433	0.508	-0.075
601	ADGRA3	ADGRA3	chr4	-	22449062	22449134	22456488	22456560	22446595	22446756	22463359	22463431	601	52	114	84	110	197	197	0.0196658866683	0.201967506299	0.313	0.433	-0.12
6233	WIPF2	WIPF2	chr17	+	38418776	38418893	38420741	38421398	38416786	38416919	38430041	38430251	6233	63	228	62	357	242	782	0.0196372262544	0.201967506299	0.472	0.359	0.113
1402	INO80	INO80	chr15	-	41297790	41297885	41308285	41308413	41289726	41289799	41313097	41313323	1402	81	35	105	81	253	220	0.0198778645756	0.20331349726	0.668	0.53	0.138
4710	TLN1	TLN1	chr9	-	35704665	35704812	35705547	35705667	35704328	35704495	35705746	35705848	4710	446	526	450	653	245	272	0.0198969790565	0.20331349726	0.485	0.433	0.052
2951	ZDHHC5	ZDHHC5	chr11	+	57439492	57440666	57449893	57450015	57435473	57435659	57455979	57456137	2951	1744	160	2687	312	1299	247	0.0200240702568	0.203873508687	0.675	0.621	0.054
3390	COL18A1	COL18A1	chr21	+	46908331	46908358	46909399	46909435	46907360	46907423	46910188	46910260	3390	336	500	224	429	152	161	0.020057162898	0.203873508687	0.416	0.356	0.06
4315	AP5M1	AP5M1	chr14	+	57746912	57747140	57748806	57748946	57740961	57741607	57749651	57749737	4315	133	89	193	83	353	265	0.0200414525205	0.203873508687	0.529	0.636	-0.107
2889	ADAMTS9	ADAMTS9	chr3	-	64547253	64547427	64554043	64554211	64536567	64536738	64579933	64580110	2889	154	169	548	446	293	299	0.0201071082862	0.203995418698	0.482	0.556	-0.074
4257	ZNF707	ZNF707	chr8	+	144772226	144772293	144773068	144773369	144766621	144766712	144773769	144773883	4257	5	10	0	13	192	426	0.0201394512257	0.203995418698	0.526	0.0	0.526
2747	NPC1	NPC1	chr18	-	21113318	21113481	21114409	21114523	21111462	21112248	21115432	21115664	2747	399	359	452	510	239	288	0.0201959069384	0.204210877823	0.573	0.516	0.057
6219	APC	APC	chr5	+	112102885	112103087	112111325	112111434	112102022	112102107	112116486	112116600	6219	32	35	51	25	327	234	0.0202483212379	0.204384793852	0.395	0.593	-0.198
5179	EPHB1	EPHB1	chr3	+	134825289	134825445	134851555	134851891	134670212	134670894	134872993	134873118	5179	40	86	53	203	281	461	0.0203198975079	0.204396334724	0.433	0.3	0.133
976	GGNBP2	GGNBP2	chr17	+	34916612	34916711	34923501	34923615	34912922	34913176	34934412	34934616	976	109	234	179	271	224	239	0.0203197058984	0.204396334724	0.332	0.413	-0.081
3807	AFG3L2	AFG3L2	chr18	-	12337339	12337534	12340199	12340400	12328942	12329782	12344130	12344246	3807	266	245	459	324	326	320	0.0204159632641	0.204467224539	0.516	0.582	-0.066
5063	PPRC1	PPRC1	chr10	+	103904006	103904064	103904776	103904847	103898856	103901761	103906428	103907149	5063	6	27	3	74	183	196	0.0204326309843	0.204467224539	0.192	0.042	0.15
5408	SLC38A1	SLC38A1	chr12	-	46633461	46633676	46636982	46637097	46623346	46623422	46662308	46663208	5408	72	529	186	972	240	340	0.0204134419235	0.204467224539	0.162	0.213	-0.051
2073	SSH1	SSH1	chr12	-	109212024	109212089	109217033	109217137	109210813	109210935	109246413	109246454	2073	39	58	34	23	229	190	0.0205318488211	0.204754038759	0.358	0.551	-0.193
2479	LIPG	LIPG	chr18	+	47101738	47101960	47107784	47108027	47095806	47095918	47108731	47108852	2479	780	918	1498	1531	347	368	0.0205286275316	0.204754038759	0.474	0.509	-0.035
2863	FAM103A1	FAM103A1	chr15	+	83656087	83656136	83657761	83657940	83654954	83655121	83658632	83659809	2863	70	339	77	566	174	304	0.0205959165982	0.204756737522	0.265	0.192	0.073
5899	UBXN2B	UBXN2B	chr8	+	59343077	59343228	59345718	59345802	59329408	59329512	59346953	59347063	5899	57	58	120	70	276	209	0.0206026765529	0.204756737522	0.427	0.565	-0.138
1968	PHAX	PHAX	chr5	+	125944055	125944176	125952941	125953025	125939261	125939875	125960266	125962944	1968	151	112	224	112	246	209	0.0207454137216	0.205121603476	0.534	0.63	-0.096
3675	PAM	PAM	chr5	+	102360837	102361038	102363888	102363942	102355493	102355547	102364590	102366808	3675	252	232	222	275	326	179	0.0207264838995	0.205121603476	0.374	0.307	0.067
3809	PRMT2	PRMT2	chr21	+	48078656	48078832	48083294	48083466	48069486	48069651	48084206	48085036	3809	262	151	240	96	301	297	0.0207175026974	0.205121603476	0.631	0.712	-0.081
1594	AMBRA1	AMBRA1	chr11	-	46455023	46455178	46456398	46456587	46439462	46439602	46465037	46465148	1594	116	67	125	42	314	280	0.0208903187696	0.205156362333	0.607	0.726	-0.119
2469	KIF23	KIF23	chr15	+	69732646	69732826	69733106	69733418	69732242	69732416	69737128	69737380	2469	405	232	917	415	305	437	0.020866098478	0.205156362333	0.714	0.76	-0.046
2761	SLC37A3	SLC37A3	chr7	-	140037083	140037149	140043211	140043363	140033551	140035304	140045015	140045063	2761	104	57	126	112	277	191	0.0208633386132	0.205156362333	0.557	0.437	0.12
3771	POLM	POLM	chr7	-	44113996	44114129	44116107	44116228	44113381	44113624	44118338	44118410	3771	16	10	29	4	246	258	0.020878958893	0.205156362333	0.627	0.884	-0.257
1350	ADAM15	ADAM15	chr1	+	155033890	155033965	155034379	155034593	155033238	155033308	155034720	155034845	1350	15	10	33	64	200	339	0.0210069270255	0.205605741073	0.718	0.466	0.252
2173	SVIL	SVIL	chr10	-	29820930	29821101	29821457	29822387	29820182	29820217	29824917	29824998	2173	400	114	513	103	1055	296	0.0209818614791	0.205605741073	0.496	0.583	-0.087
1428	POLL	POLL	chr10	-	103343264	103343438	103345618	103345913	103342519	103342648	103346878	103346957	1428	51	96	75	82	420	299	0.0210927256556	0.205780004827	0.274	0.394	-0.12
5466	PGM3	PGM3	chr6	-	83898332	83898517	83900527	83900733	83896726	83896794	83902897	83903012	5466	247	279	414	360	331	310	0.0210956414321	0.205780004827	0.453	0.519	-0.066
973	DDX58	DDX58	chr9	-	32493758	32493940	32500802	32500937	32491298	32491418	32526058	32526322	973	71	15	90	41	260	307	0.0213099016228	0.207521256743	0.848	0.722	0.126
4221	TBC1D9B	TBC1D9B	chr5	-	179306627	179306789	179315102	179315312	179306046	179306197	179318378	179318586	4221	468	318	671	364	335	287	0.0213597482243	0.207658255769	0.558	0.612	-0.054
725	CHN2	CHN2	chr7	+	29544359	29544437	29548916	29549022	29539482	29539656	29552179	29553951	725	11	7	6	18	203	231	0.0214391189431	0.208081348404	0.641	0.275	0.366
3317	C11orf54	C11orf54	chr11	+	93480462	93480614	93483511	93483610	93474759	93474894	93486847	93486921	3317	33	62	53	51	277	224	0.0215258457734	0.20857430529	0.301	0.457	-0.156
1293	TNFSF10	TNFSF10	chr3	-	172229406	172229449	172232650	172232788	172227006	172227111	172241042	172241297	1293	609	164	224	39	263	168	0.0216086286713	0.209027468014	0.703	0.786	-0.083
3798	MEF2BNB-MEF2B	MEF2BNB-MEF2B	chr19	-	19293381	19293492	19296842	19296907	19291494	19291570	19297701	19297814	3798	64	85	134	110	190	236	0.021737981274	0.209928857428	0.483	0.602	-0.119
4995	AAMP	AAMP	chr2	-	219130093	219130184	219130301	219130405	219129742	219129897	219130553	219130669	4995	331	268	458	287	229	216	0.0217746367128	0.209933540666	0.538	0.601	-0.063
4398	MEG3	MEG3	chr14	+	101298848	101298978	101302072	101302216	101295370	101296086	101302503	101302637	4398	36	132	11	14	255	269	0.0219601380481	0.21137088098	0.223	0.453	-0.23
2348	RAB34	RAB34	chr17	-	27043010	27043076	27044230	27044443	27042817	27042919	27045139	27045286	2348	54	437	42	557	338	191	0.0220299825295	0.211692083777	0.065	0.041	0.024
1626	TUBD1	TUBD1	chr17	-	57941024	57941208	57943956	57944110	57936840	57937785	57951899	57952064	1626	10	56	19	39	279	309	0.0221039492935	0.212051771404	0.165	0.35	-0.185
2801	PACRGL	PACRGL	chr4	+	20709425	20709493	20714410	20714545	20706282	20706437	20715054	20715162	2801	17	76	44	95	193	260	0.0223186216997	0.21305473741	0.232	0.384	-0.152
3301	MBNL1	MBNL1	chr3	+	152173330	152173366	152174055	152174150	152165408	152165562	152177059	152177134	3301	36	181	27	253	161	220	0.0222844706066	0.21305473741	0.214	0.127	0.087
4990	GLG1	GLG1	chr16	-	74542736	74542823	74566018	74566051	74537428	74537644	74640554	74641042	4990	24	214	41	196	158	212	0.0222790526568	0.21305473741	0.131	0.219	-0.088
6010	ANKRD28	ANKRD28	chr3	-	15776916	15777004	15793256	15793327	15762421	15762634	15807740	15807819	6010	56	4	88	0	196	213	0.0224926726604	0.214201635041	0.938	1.0	-0.062
892	AUP1	AUP1	chr2	-	74756258	74756409	74756488	74756626	74755877	74756062	74756706	74757024	892	382	484	382	601	263	276	0.0225125770805	0.214201635041	0.453	0.4	0.053
138	CAMTA1	CAMTA1	chr1	+	6885151	6885270	6931816	6931900	6845383	6845635	6947713	6948261	138	55	31	36	42	244	209	0.0228270578721	0.214382271666	0.603	0.423	0.18
211	PPP2R3C	PPP2R3C	chr14	-	35560275	35560413	35564253	35564390	35557156	35557216	35565763	35565839	211	146	112	99	116	262	263	0.0227171863236	0.214382271666	0.567	0.461	0.106
2642	DNAJB6	DNAJB6	chr7	+	157178234	157178305	157202488	157202695	157160066	157160177	157208709	157210133	2642	5	81	0	78	196	332	0.0226367481343	0.214382271666	0.095	0.0	0.095
2681	DIS3	DIS3	chr13	-	73354983	73355141	73355426	73355494	73352324	73352518	73355742	73356266	2681	28	149	25	261	193	283	0.0227090253784	0.214382271666	0.216	0.123	0.093
3046	VAPB	VAPB	chr20	+	56993266	56993419	57009657	57009761	56964174	56964573	57014000	57014081	3046	220	103	427	276	278	229	0.0226613763967	0.214382271666	0.638	0.56	0.078
432	FAM177A1	FAM177A1	chr14	+	35522483	35522657	35546355	35546422	35515609	35515834	35548132	35548230	432	183	167	195	247	299	192	0.0226257878023	0.214382271666	0.413	0.336	0.077
5716	EDC4	EDC4	chr16	+	67910390	67910502	67910775	67910875	67909847	67910004	67911119	67911309	5716	98	153	149	157	237	225	0.0228100471392	0.214382271666	0.378	0.474	-0.096
5971	FKBP9	FKBP9	chr7	+	33039726	33039872	33042287	33042451	33035774	33035961	33044786	33046543	5971	440	435	492	391	271	289	0.0227887289054	0.214382271666	0.519	0.573	-0.054
5566	ARHGEF7	ARHGEF7	chr13	+	111806251	111806338	111857635	111857720	111767623	111768038	111870025	111870227	5566	9	11	0	7	212	210	0.0228959235562	0.214681648336	0.448	0.0	0.448
656	FAM45A	FAM45A	chr10	+	120879852	120879964	120882980	120883081	120877030	120877179	120889026	120889134	656	79	116	125	118	237	226	0.0230066593716	0.21537201773	0.394	0.503	-0.109
2507	VAC14	VAC14	chr16	-	70732539	70732714	70765397	70765530	70731041	70731160	70778325	70778482	2507	98	197	150	208	258	300	0.0230831587718	0.215740182788	0.366	0.456	-0.09
988	ATE1	ATE1	chr10	-	123658355	123658484	123661905	123662135	123629520	123629553	123670420	123670666	988	138	35	203	86	355	254	0.0231507060391	0.216023629985	0.738	0.628	0.11
6231	PRPF6	PRPF6	chr20	+	62642637	62642856	62648075	62648198	62641552	62641671	62654109	62654231	6231	360	244	566	299	344	248	0.0232787099909	0.216869394522	0.515	0.577	-0.062
4218	LGMN	LGMN	chr14	-	93170984	93171052	93172827	93172998	93170151	93170706	93176016	93176217	4218	315	118	357	184	296	193	0.0234112737322	0.217754860163	0.635	0.559	0.076
1045	SNX5	SNX5	chr20	-	17937576	17937681	17949017	17949100	17934639	17934761	17949342	17949634	1045	6	25	2	52	208	230	0.0235845046588	0.218379338975	0.21	0.041	0.169
2471	KIF23	KIF23	chr15	+	69733106	69733418	69737128	69737380	69732242	69732416	69738347	69738430	2471	162	406	279	910	437	377	0.0235912897204	0.218379338975	0.256	0.209	0.047
545	CRLF3	CRLF3	chr17	-	29119457	29119590	29120467	29120690	29112936	29113049	29123177	29123355	545	85	53	93	97	348	258	0.0235172053141	0.218379338975	0.543	0.415	0.128
1857	KLHDC4	KLHDC4	chr16	-	87764157	87764250	87782278	87782415	87760370	87760530	87788799	87788898	1857	56	62	120	78	262	218	0.0236537995441	0.218556633115	0.429	0.561	-0.132
782	C7orf26	C7orf26	chr7	+	6631276	6631498	6634065	6634231	6629651	6630106	6639459	6639987	782	147	144	162	226	347	291	0.0236857550361	0.218556633115	0.461	0.375	0.086
2770	USP1	USP1	chr1	+	62908829	62908990	62913011	62913182	62907865	62907970	62914135	62914337	2770	143	185	253	446	286	296	0.0239172728693	0.219645335021	0.444	0.37	0.074
729	MPV17	MPV17	chr2	-	27535546	27535639	27535860	27535976	27535081	27535114	27545314	27545389	729	186	3	133	9	241	218	0.023885162452	0.219645335021	0.982	0.93	0.052
983	MFSD8	MFSD8	chr4	-	128843014	128843118	128851837	128851972	128842678	128842926	128854139	128854248	983	40	12	58	41	260	229	0.0238765357828	0.219645335021	0.746	0.555	0.191
789	KIAA1217	KIAA1217	chr10	+	24825702	24825822	24831621	24831699	24821998	24822166	24833909	24834032	789	76	6	103	1	245	203	0.0241267067409	0.221218650749	0.913	0.988	-0.075
3200	GTPBP10	GTPBP10	chr7	+	89982129	89982323	90001468	90001542	89975978	89976088	90003615	90003668	3200	68	51	132	57	319	199	0.0242825747433	0.221946557181	0.454	0.591	-0.137
4785	GINM1	GINM1	chr6	+	149893642	149893739	149899957	149900109	149893420	149893480	149900969	149901126	4785	75	294	65	388	222	277	0.0242639524388	0.221946557181	0.241	0.173	0.068
2693	ARF4	ARF4	chr3	-	57561274	57561400	57570110	57570191	57557089	57558025	57582800	57583215	2693	1303	1650	1445	1628	206	251	0.0244588994618	0.222856283322	0.49	0.52	-0.03
3893	THRB	THRB	chr3	-	24338716	24338814	24359848	24359985	24270428	24270492	24378790	24378862	3893	17	14	44	12	262	223	0.0244255593099	0.222856283322	0.508	0.757	-0.249
2461	MTIF2	MTIF2	chr2	-	55479612	55479789	55481176	55481337	55476530	55476670	55481789	55481961	2461	85	137	151	163	286	302	0.0245308681138	0.22297287078	0.396	0.494	-0.098
5372	CNPY4	CNPY4	chr7	+	99720103	99720200	99720406	99720529	99719881	99720008	99722136	99722254	5372	47	87	31	28	222	248	0.024548529364	0.22297287078	0.376	0.553	-0.177
2162	COX6B1	COX6B1	chr19	+	36142134	36142251	36145472	36145573	36139124	36139305	36149495	36149686	2162	1203	1143	1625	1363	242	226	0.0245940988117	0.223037733599	0.496	0.527	-0.031
4079	MAP4K4	MAP4K4	chr2	+	102476197	102476326	102480282	102480513	102472438	102472600	102481391	102481498	4079	417	64	360	83	254	356	0.0247402494717	0.224013116901	0.901	0.859	0.042
1245	NPRL3	NPRL3	chr16	-	169124	169254	180520	180590	162620	162774	188148	188697	1245	30	31	64	31	195	255	0.0250247264955	0.224835158792	0.559	0.73	-0.171
2185	SLC12A8	SLC12A8	chr3	-	124854512	124854626	124896586	124896818	124839442	124839530	124906080	124906272	2185	59	20	98	65	357	239	0.0250100949261	0.224835158792	0.664	0.502	0.162
2250	TRMT10B	TRMT10B	chr9	+	37768072	37768225	37769937	37770016	37763625	37763750	37770668	37770736	2250	16	20	30	13	278	204	0.0249187769677	0.224835158792	0.37	0.629	-0.259
2251	TRMT10B	TRMT10B	chr9	+	37768072	37768225	37769941	37770016	37763625	37763750	37770668	37770736	2251	16	20	30	13	278	200	0.0249191241105	0.224835158792	0.365	0.624	-0.259
2374	PLEKHA6	PLEKHA6	chr1	-	204192589	204192713	204197210	204197356	204187978	204191907	204197855	204197989	2374	38	35	99	47	271	249	0.0250098247224	0.224835158792	0.499	0.659	-0.16
2757	SKA3	SKA3	chr13	-	21729831	21729950	21732060	21732264	21727733	21729289	21734040	21734126	2757	149	83	283	227	329	244	0.0251142577087	0.225186056987	0.571	0.48	0.091
4589	TFRC	TFRC	chr3	-	195802029	195802231	195803934	195803993	195798873	195799023	195808913	195809032	4589	12	163	9	338	184	327	0.0251413792088	0.225186056987	0.116	0.045	0.071
193	FBXW11	FBXW11	chr5	-	171297751	171297862	171299875	171299994	171296732	171296811	171303288	171303538	193	171	117	193	188	244	236	0.0252115713021	0.225466810227	0.586	0.498	0.088
1164	FKBP1A	FKBP1A	chr20	-	1352719	1352884	1356134	1356247	1349620	1350716	1373477	1373525	1164	984	2184	1259	3133	238	290	0.0252579627537	0.225534178188	0.354	0.329	0.025
3304	H2AFY	H2AFY	chr5	-	134688635	134688735	134696186	134696294	134681657	134681747	134705095	134705293	3304	464	597	842	1285	233	225	0.0255202935886	0.227526549905	0.429	0.388	0.041
1259	NUB1	NUB1	chr7	+	151065820	151065973	151071182	151071287	151064946	151065054	151072933	151073029	1259	92	58	132	49	278	230	0.0256251293993	0.228110814469	0.568	0.69	-0.122
2081	TRPT1	TRPT1	chr11	-	63992970	63993052	63993257	63993341	63992014	63992189	63993521	63993726	2081	35	14	31	3	209	207	0.0256743649326	0.228199102709	0.712	0.911	-0.199
6204	ITGB1BP1	ITGB1BP1	chr2	-	9554306	9554385	9558754	9558861	9552397	9552534	9563501	9563643	6204	106	257	89	313	232	204	0.0257677136347	0.228678608465	0.266	0.2	0.066
106	NUP50	NUP50	chr22	+	45571774	45571961	45574118	45574781	45567480	45567564	45577166	45577248	106	171	850	339	1340	312	788	0.026162313482	0.228916960601	0.337	0.39	-0.053
110	HDAC10	HDAC10	chr22	-	50687531	50687597	50687756	50687883	50687090	50687180	50688063	50688132	110	47	4	59	0	252	191	0.0262891895862	0.228916960601	0.899	1.0	-0.101
1642	NT5C3B	NT5C3B	chr17	-	39983677	39983878	39987052	39987142	39981333	39981909	39988643	39988729	1642	175	306	250	330	215	326	0.0263467487391	0.228916960601	0.464	0.535	-0.071
1728	TINF2	TINF2	chr14	-	24710880	24710982	24711095	24711200	24710409	24710517	24711346	24711880	1728	110	108	106	157	230	227	0.0263252900543	0.228916960601	0.501	0.4	0.101
2004	NDUFV3	NDUFV3	chr21	+	44317036	44317157	44323291	44324386	44313377	44313491	44328973	44329773	2004	452	667	652	804	246	1220	0.0261998226677	0.228916960601	0.771	0.801	-0.03
2193	IL18	IL18	chr11	-	112020794	112020929	112025697	112025784	112019325	112019459	112034628	112034840	2193	116	115	201	285	212	260	0.0263182445244	0.228916960601	0.553	0.464	0.089
2314	TNC	TNC	chr9	-	117810538	117810811	117825195	117825468	117808688	117808961	117826074	117826347	2314	2386	907	1034	458	398	398	0.0262980194993	0.228916960601	0.725	0.693	0.032
3070	FBXO22	FBXO22	chr15	+	76209570	76209735	76222224	76222390	76206450	76206546	76225025	76227608	3070	181	220	260	234	290	291	0.0260659926792	0.228916960601	0.452	0.527	-0.075
3599	RUFY3	RUFY3	chr4	+	71644085	71644155	71648807	71648900	71640884	71640950	71650512	71650596	3599	110	108	83	126	195	218	0.0261401174413	0.228916960601	0.532	0.424	0.108
4073	SPAG1	SPAG1	chr8	+	101232506	101232659	101237400	101237567	101225317	101225656	101243383	101243516	4073	24	124	84	249	278	292	0.0263414366665	0.228916960601	0.169	0.262	-0.093
4273	OSBPL1A	OSBPL1A	chr18	-	21759701	21759799	21761108	21761243	21757976	21758159	21776088	21776164	4273	47	53	68	41	260	223	0.0262866456674	0.228916960601	0.432	0.587	-0.155
4319	BCL2L12	BCL2L12	chr19	+	50170275	50170418	50172107	50172194	50169941	50170056	50176954	50177173	4319	253	5	375	21	268	212	0.0258504974558	0.228916960601	0.976	0.934	0.042
4878	CPNE1	CPNE1	chr20	-	34218360	34218412	34218662	34218717	34215201	34215335	34218822	34218956	4878	201	279	300	317	180	177	0.026304882223	0.228916960601	0.415	0.482	-0.067
5274	NEIL2	NEIL2	chr8	+	11628954	11629094	11637106	11637459	11627171	11627300	11640711	11640908	5274	25	115	15	149	265	478	0.0263357075523	0.228916960601	0.282	0.154	0.128
2163	C1orf54	C1orf54	chr1	+	150246489	150246573	150248149	150248208	150245201	150245266	150248929	150249040	2163	66	83	13	5	209	184	0.0264172085112	0.229186066067	0.412	0.696	-0.284
5133	MDK	MDK	chr11	+	46403606	46403683	46403843	46404011	46403204	46403308	46404136	46404298	5133	17	1066	1	490	202	293	0.0266637030146	0.230979301935	0.023	0.003	0.02
3187	TOR1AIP2	TOR1AIP2	chr1	-	179834570	179834989	179846373	179846508	179821766	179821946	179846827	179846941	3187	67	276	91	250	260	544	0.0268001388461	0.23181520993	0.337	0.432	-0.095
1412	SYTL2	SYTL2	chr11	-	85420373	85420543	85422155	85422275	85418471	85418574	85425455	85425550	1412	109	251	311	532	245	295	0.0269665193362	0.232561186073	0.343	0.413	-0.07
6046	ZBTB8OS	ZBTB8OS	chr1	-	33097427	33097480	33099551	33099711	33093108	33093145	33100368	33100393	6046	35	50	86	67	285	178	0.026953367724	0.232561186073	0.304	0.445	-0.141
1019	ZNF717	ZNF717	chr3	-	75832456	75832515	75834065	75834153	75790760	75790887	75834534	75834734	1019	0	20	4	15	213	184	0.02706312109	0.233009182705	0.0	0.187	-0.187
1480	DHX35	DHX35	chr20	+	37653872	37654002	37657060	37657142	37652332	37652410	37659346	37659418	1480	22	12	11	19	255	207	0.0271977582275	0.233009182705	0.598	0.32	0.278
4892	USP8	USP8	chr15	+	50763829	50763992	50769045	50769190	50757243	50757388	50769472	50769696	4892	150	69	163	114	288	270	0.0271024105894	0.233009182705	0.671	0.573	0.098
505	CHFR	CHFR	chr12	-	133438918	133439011	133446204	133446384	133438052	133438220	133447309	133447369	505	150	1	171	8	305	218	0.0272191981175	0.233009182705	0.991	0.939	0.052
621	TRMT2B	TRMT2B	chrX	-	100297030	100297301	100306239	100306722	100296305	100296360	100306805	100307105	621	41	53	37	90	608	396	0.0271696571021	0.233009182705	0.335	0.211	0.124
3357	PAFAH1B1	PAFAH1B1	chr17	+	2541392	2541614	2568665	2568750	2496922	2497300	2569309	2569384	3357	375	224	561	261	347	210	0.0273615718653	0.23371096072	0.503	0.565	-0.062
4668	D2HGDH	D2HGDH	chr2	+	242684123	242684292	242695263	242695429	242683036	242683230	242707124	242708231	4668	78	38	79	19	294	291	0.0273817114558	0.23371096072	0.67	0.805	-0.135
3081	EHF	EHF	chr11	+	34667985	34668231	34670565	34670628	34664174	34664274	34673088	34673157	3081	150	29	605	187	371	188	0.027444231794	0.233900618697	0.724	0.621	0.103
2676	OCIAD2	OCIAD2	chr4	-	48894788	48894906	48896022	48896070	48887396	48887582	48901845	48901942	2676	39	806	102	1388	173	243	0.0275607914364	0.234549609233	0.064	0.094	-0.03
4461	SLC16A4	SLC16A4	chr1	-	110924273	110924417	110925455	110925588	110923603	110923765	110931858	110931977	4461	44	94	21	87	258	269	0.0276842159168	0.235183377723	0.328	0.201	0.127
4845	LDLR	LDLR	chr19	+	11221327	11221447	11222189	11222315	11218067	11218190	11223953	11224125	4845	897	811	1533	1209	245	251	0.0277163043354	0.235183377723	0.531	0.565	-0.034
2585	EEF1D	EEF1D	chr8	-	144672777	144672908	144674816	144674830	144671160	144672251	144679517	144679845	2585	4	19	0	25	139	256	0.027913056864	0.236507127064	0.279	0.0	0.279
5366	WDSUB1	WDSUB1	chr2	-	160112706	160112886	160132056	160132149	160092303	160092701	160136271	160136456	5366	17	35	35	31	218	305	0.0280521999821	0.237339604513	0.405	0.612	-0.207
122	CXCL16	CXCL16	chr17	-	4638386	4638803	4641702	4641785	4637803	4637947	4642076	4642215	122	105	694	503	2592	208	542	0.0285221177427	0.240964150478	0.283	0.336	-0.053
218	NCS1	NCS1	chr9	+	132963236	132963261	132980110	132980249	132934856	132935006	132982003	132982082	218	9	364	3	480	150	264	0.0286494960185	0.24128661517	0.042	0.011	0.031
2357	ZNF559	ZNF559	chr19	+	9443690	9443789	9449169	9449258	9435370	9435456	9449868	9449995	2357	0	33	4	27	224	214	0.0286850042156	0.24128661517	0.0	0.124	-0.124
5867	SYVN1	SYVN1	chr11	-	64899718	64899822	64900202	64900251	64898940	64899067	64900392	64900545	5867	57	53	74	117	174	229	0.0286184057824	0.24128661517	0.586	0.454	0.132
5856	GLB1	GLB1	chr3	-	33106954	33107049	33110311	33110462	33099580	33099761	33114035	33114205	5856	317	250	417	255	276	220	0.0287650884941	0.241610092069	0.503	0.566	-0.063
3645	ANAPC11	ANAPC11	chr17	+	79851427	79851490	79852342	79852500	79849588	79849709	79857795	79858409	3645	15	81	43	114	188	283	0.0289346596902	0.242560564668	0.218	0.362	-0.144
599	CPT1B	CPT1B	chr22	-	51014964	51015066	51015285	51015463	51014626	51014764	51015752	51015892	599	11	2	6	8	303	227	0.0289618317221	0.242560564668	0.805	0.36	0.445
3017	VPS29	VPS29	chr12	-	110937339	110937351	110939221	110939364	110933816	110934008	110939853	110939945	3017	1	88	3	22	268	137	0.029283261054	0.243147420826	0.006	0.065	-0.059
3856	EIF3A	EIF3A	chr10	-	120820735	120820840	120824910	120825082	120820257	120820356	120828957	120829166	3856	685	495	1057	645	297	230	0.0292781163489	0.243147420826	0.517	0.559	-0.042
4432	COMMD9	COMMD9	chr11	-	36297686	36297790	36298638	36298673	36293841	36296322	36300026	36300166	4432	90	163	73	200	160	229	0.0291745265164	0.243147420826	0.441	0.343	0.098
4779	ABCD4	ABCD4	chr14	-	74766250	74766378	74766852	74766971	74763035	74763152	74769577	74769767	4779	39	12	23	19	244	253	0.0292527347729	0.243147420826	0.771	0.557	0.214
544	TIMP1	TIMP1	chrX	+	47444603	47444730	47444941	47445066	47444334	47444414	47445919	47446190	544	7086	6216	927	907	252	250	0.0291158645739	0.243147420826	0.531	0.503	0.028
825	XPO4	XPO4	chr13	-	21374969	21375129	21381595	21381773	21374294	21374464	21382574	21382720	825	34	64	91	98	303	285	0.029275669866	0.243147420826	0.333	0.466	-0.133
2083	TRPT1	TRPT1	chr11	-	63992266	63992442	63992970	63993052	63992014	63992189	63993521	63993726	2083	14	76	3	61	207	301	0.0294631368055	0.243941570623	0.211	0.067	0.144
2300	PLEKHM1	PLEKHM1	chr17	-	43555265	43555513	43559802	43559891	43552465	43553092	43568017	43568146	2300	19	121	10	153	214	373	0.0295470234576	0.243941570623	0.215	0.102	0.113
258	CCBL1	CCBL1	chr9	-	131600496	131600646	131604932	131605080	131600329	131600416	131607631	131607690	258	53	47	43	70	273	275	0.0295244199048	0.243941570623	0.532	0.382	0.15
3694	FANCA	FANCA	chr16	-	89818545	89818630	89824984	89825113	89816137	89816310	89828356	89828430	3694	35	51	98	80	254	210	0.0294363083785	0.243941570623	0.362	0.503	-0.141
1105	PNKP	PNKP	chr19	-	50364864	50364952	50365028	50365138	50364705	50364767	50365300	50365362	1105	139	67	160	117	235	213	0.029756407341	0.244245254696	0.653	0.553	0.1
1820	PHYHD1	PHYHD1	chr9	+	131698861	131698924	131700035	131700057	131698726	131698782	131702877	131702994	1820	43	3	85	0	188	147	0.0297610634342	0.244245254696	0.918	1.0	-0.082
1862	HMGA1	HMGA1	chr6	+	34210488	34210572	34211244	34211295	34208513	34208659	34212607	34214008	1862	712	572	1126	1055	209	176	0.0297828464041	0.244245254696	0.512	0.473	0.039
1892	EFCAB2	EFCAB2	chr1	+	245165422	245165534	245180543	245180628	245133630	245133745	245222687	245222760	1892	13	22	6	34	237	210	0.0301328583028	0.244245254696	0.344	0.135	0.209
216	NAA20	NAA20	chr20	+	20007427	20007563	20013151	20013297	20006320	20006411	20013745	20014273	216	335	468	446	763	261	271	0.0301678591356	0.244245254696	0.426	0.378	0.048
275	TOPBP1	TOPBP1	chr3	-	133371306	133371473	133372188	133372368	133368623	133368787	133374133	133374330	275	121	131	249	191	305	292	0.03011083993	0.244245254696	0.469	0.555	-0.086
3466	RALY	RALY	chr20	+	32661624	32661672	32663679	32663846	32661368	32661441	32664507	32664621	3466	176	1399	285	1816	173	292	0.030206649198	0.244245254696	0.175	0.209	-0.034
3576	CCDC91	CCDC91	chr12	+	28515370	28515448	28544236	28544344	28460577	28460682	28603093	28603186	3576	34	56	69	62	203	233	0.0297435890763	0.244245254696	0.411	0.561	-0.15
3786	PRUNE	PRUNE	chr1	+	150990942	150991145	150997990	150998149	150990287	150990380	150999708	150999803	3786	24	57	40	47	328	284	0.0299776122795	0.244245254696	0.267	0.424	-0.157
4484	DAG1	DAG1	chr3	+	49524686	49524848	49530255	49530406	49507564	49507866	49547851	49548252	4484	10	4	9	17	287	276	0.0300208521182	0.244245254696	0.706	0.337	0.369
479	TINAGL1	TINAGL1	chr1	+	32042734	32043059	32044804	32044868	32042085	32042196	32048749	32048842	479	234	292	440	693	450	189	0.0300246919037	0.244245254696	0.252	0.211	0.041
5010	GPR155	GPR155	chr2	-	175347600	175347646	175347737	175347886	175346224	175346715	175351600	175351816	5010	19	3	0	2	274	171	0.0298668403958	0.244245254696	0.798	0.0	0.798
5209	ISG20	ISG20	chr15	+	89182573	89182825	89195340	89195541	89178867	89178931	89198645	89199575	5209	82	82	69	111	377	326	0.0300392828914	0.244245254696	0.464	0.35	0.114
6202	MAPKAP1	MAPKAP1	chr9	-	128246721	128246862	128268588	128268696	128230250	128230388	128305337	128305447	6202	167	437	219	743	233	266	0.0302150401226	0.244245254696	0.304	0.252	0.052
819	MARK2	MARK2	chr11	+	63673559	63673586	63675731	63675776	63672257	63672515	63676348	63678492	819	0	156	7	211	152	170	0.0302144291011	0.244245254696	0.0	0.036	-0.036
1690	ZMYND8	ZMYND8	chr20	-	45841286	45841370	45848908	45848975	45837858	45839542	45849964	45850125	1690	69	46	56	66	192	209	0.0305023876499	0.245195172696	0.62	0.48	0.14
3341	ENOPH1	ENOPH1	chr4	+	83372195	83372398	83375874	83376007	83369072	83369174	83381133	83382328	3341	322	47	627	135	328	258	0.0305247396553	0.245195172696	0.843	0.785	0.058
4350	CTNNAL1	CTNNAL1	chr9	-	111734954	111735113	111739241	111739328	111732681	111732774	111741560	111741761	4350	301	540	821	1226	212	284	0.0305437818503	0.245195172696	0.427	0.473	-0.046
57	TMX2	TMX2	chr11	+	57505307	57505498	57505825	57505902	57505079	57505140	57506135	57506242	57	22	210	16	319	316	202	0.0304351052336	0.245195172696	0.063	0.031	0.032
5958	ADGRE2	ADGRE2	chr19	-	14865765	14865939	14866465	14866689	14863140	14863338	14867049	14867157	5958	16	13	6	0	349	299	0.030532988997	0.245195172696	0.513	1.0	-0.487
3033	GCSH	GCSH	chr16	-	81118067	81118199	81124205	81124285	81115551	81116568	81129735	81129980	3033	53	475	42	600	205	257	0.0306239579757	0.24549924322	0.123	0.081	0.042
663	SEPT10	SEPT10	chr2	-	110325391	110325553	110350627	110350696	110323339	110323436	110371374	110371783	663	32	360	30	598	194	287	0.0307992510243	0.246337191395	0.116	0.069	0.047
891	RPA1	RPA1	chr17	+	1791968	1792145	1795126	1795234	1787105	1787238	1798302	1798389	891	273	199	599	340	302	233	0.0308133702537	0.246337191395	0.514	0.576	-0.062
2075	CCDC90B	CCDC90B	chr11	-	82985681	82985783	82991183	82991303	82984993	82985035	82996915	82997450	2075	159	254	135	295	245	227	0.0309622917366	0.246753078626	0.367	0.298	0.069
3988	ARPC2	ARPC2	chr2	+	219103386	219103573	219104113	219104207	219093460	219093573	219110142	219110269	3988	1713	1972	2435	2551	312	219	0.0310247840015	0.246753078626	0.379	0.401	-0.022
5259	RNF185	RNF185	chr22	+	31591454	31591567	31592921	31592976	31583032	31583256	31597483	31597601	5259	3	19	0	36	238	180	0.0310354492414	0.246753078626	0.107	0.0	0.107
707	TMEM30A	TMEM30A	chr6	-	75974946	75975054	75977356	75977464	75970539	75970627	75994117	75994632	707	754	688	1123	882	233	233	0.0310002252527	0.246753078626	0.523	0.56	-0.037
3419	SMARCC1	SMARCC1	chr3	-	47762155	47762225	47770514	47770584	47755904	47755980	47777523	47777616	3419	190	88	311	202	195	195	0.0311050241041	0.2469679342	0.683	0.606	0.077
2166	UBA3	UBA3	chr3	-	69120685	69120768	69124580	69124661	69117078	69117159	69126948	69127069	2166	175	150	285	178	206	208	0.0313392263231	0.248487526748	0.541	0.618	-0.077
2070	CFAP69	CFAP69	chr7	+	89891260	89891370	89894614	89894691	89887411	89887477	89897599	89897644	2070	0	3	3	0	235	202	0.0314236337196	0.248816876001	0.0	1.0	-1.0
19	CHD1	CHD1	chr5	-	98199111	98199290	98204198	98204339	98195675	98195772	98205457	98205586	19	76	114	95	91	266	304	0.0316230358212	0.249777068272	0.432	0.544	-0.112
4263	UBAP2L	UBAP2L	chr1	+	154207066	154207235	154207671	154207767	154201090	154201201	154209041	154209087	4263	539	163	701	271	294	221	0.0316309691902	0.249777068272	0.713	0.66	0.053
406	GALNT2	GALNT2	chr1	+	230384929	230385017	230390963	230391090	230381808	230381896	230398318	230398411	406	182	242	210	370	213	252	0.0318125058474	0.250528879156	0.471	0.402	0.069
945	TSC22D4	TSC22D4	chr7	-	100071896	100072063	100074899	100075827	100065174	100065223	100076416	100076902	945	600	364	556	412	1053	292	0.0317923853087	0.250528879156	0.314	0.272	0.042
175	FAM160A1	FAM160A1	chr4	+	152375852	152375960	152403675	152403800	152330397	152330617	152487289	152487516	175	6	5	8	33	233	250	0.031882124267	0.250736923097	0.563	0.206	0.357
583	VEGFC	VEGFC	chr4	-	177632652	177632804	177648931	177649122	177608974	177609081	177650686	177650900	583	114	104	7	17	316	277	0.0319557781155	0.250976097676	0.49	0.265	0.225
126	CARF	CARF	chr2	+	203806582	203806703	203807462	203807690	203782599	203782766	203817281	203817402	126	7	18	1	21	246	353	0.0321286345414	0.251313470186	0.358	0.064	0.294
5901	VASP	VASP	chr19	+	46021186	46021352	46024579	46024664	46020920	46021092	46025425	46025475	5901	728	146	846	128	291	210	0.0321062471176	0.251313470186	0.783	0.827	-0.044
624	TRMT2B	TRMT2B	chrX	-	100306239	100306355	100306632	100306722	100297030	100297301	100306805	100307105	624	14	7	9	17	215	241	0.0320677412228	0.251313470186	0.692	0.372	0.32
1559	YAP1	YAP1	chr11	+	102080247	102080295	102094352	102094483	102076623	102076817	102100432	102104154	1559	17	48	48	66	173	256	0.0322649889528	0.252040371308	0.344	0.518	-0.174
1382	ABCC1	ABCC1	chr16	+	16110352	16110478	16126965	16127027	16103632	16103758	16130328	16130460	1382	1	42	11	71	251	187	0.0325742281899	0.254114005933	0.017	0.103	-0.086
2101	EI24	EI24	chr11	+	125448844	125448964	125449988	125450100	125448028	125448153	125451106	125451218	2101	565	388	989	808	245	237	0.0326625321464	0.254460854467	0.585	0.542	0.043
3011	GRB2	GRB2	chr17	-	73321978	73322101	73328780	73328878	73317739	73317908	73389631	73389846	3011	356	368	427	545	223	248	0.0327157640204	0.254533906668	0.518	0.466	0.052
4	AARSD1	AARSD1	chr17	-	41107858	41107989	41108220	41108337	41107174	41107241	41108420	41108577	4	207	134	199	178	242	256	0.0329275378222	0.255838593735	0.62	0.542	0.078
1539	OPTN	OPTN	chr10	+	13151111	13151288	13152273	13152476	13142081	13142302	13154452	13154635	1539	528	773	487	846	302	328	0.03323135771	0.256626504279	0.426	0.385	0.041
1636	BTN2A2	BTN2A2	chr6	+	26385242	26385590	26388240	26388522	26384019	26384143	26390232	26390439	1636	175	127	116	55	473	407	0.0334122909194	0.256626504279	0.542	0.645	-0.103
2683	PPA2	PPA2	chr4	-	106359106	106359193	106367539	106367659	106345352	106345479	106370506	106370560	2683	275	305	496	439	245	212	0.0334268844306	0.256626504279	0.438	0.494	-0.056
2699	NAPB	NAPB	chr20	-	23375775	23375822	23377708	23377819	23375558	23375636	23383629	23383709	2699	4	9	0	12	236	172	0.0334089360173	0.256626504279	0.245	0.0	0.245
3181	RCAN3	RCAN3	chr1	+	24857707	24857881	24859572	24859744	24840803	24841057	24861582	24863510	3181	75	58	140	169	299	297	0.0331244157977	0.256626504279	0.562	0.451	0.111
3340	ENOPH1	ENOPH1	chr4	+	83372195	83372398	83378067	83378191	83369072	83369174	83381133	83382328	3340	322	244	627	591	328	249	0.0332305874066	0.256626504279	0.5	0.446	0.054
4451	PLEKHN1	PLEKHN1	chr1	+	908240	908390	908879	909020	907667	907804	909212	909431	4451	29	37	47	115	275	266	0.0333175410112	0.256626504279	0.431	0.283	0.148
4521	ANAPC16	ANAPC16	chr10	+	73983645	73983814	73990123	73990198	73975757	73975896	73992758	73995618	4521	330	297	484	347	294	200	0.0331922907456	0.256626504279	0.43	0.487	-0.057
506	CHFR	CHFR	chr12	-	133438918	133439011	133446204	133446420	133438052	133438220	133447309	133447369	506	136	1	164	8	341	218	0.0332572648181	0.256626504279	0.989	0.929	0.06
2565	RANBP9	RANBP9	chr6	-	13659011	13659064	13697016	13697128	13657340	13657508	13711166	13711796	2565	154	36	175	67	237	178	0.033961070839	0.260383164002	0.763	0.662	0.101
5641	XRCC6	XRCC6	chr22	+	42052906	42053036	42054255	42054356	42049532	42049694	42057334	42057448	5641	1387	1502	2208	2159	255	226	0.0340726811523	0.260894249879	0.45	0.475	-0.025
1115	ASUN	ASUN	chr12	-	27070576	27070666	27075548	27075633	27070284	27070374	27077287	27077416	1115	30	51	42	36	210	215	0.0344201549552	0.261451118066	0.376	0.544	-0.168
1865	FAM58A	FAM58A	chrX	-	152857963	152858191	152860004	152860137	152853382	152853912	152861461	152861645	1865	112	76	164	72	258	353	0.0342571807243	0.261451118066	0.668	0.757	-0.089
3166	SLC35F6	SLC35F6	chr2	+	26997118	26997191	26997911	26998083	26987141	26987294	26998331	26998544	3166	101	130	126	234	198	297	0.0343943677	0.261451118066	0.538	0.447	0.091
5494	SPECC1	SPECC1	chr17	+	20200273	20200390	20209335	20209395	20163504	20163607	20217288	20218072	5494	106	44	130	87	242	185	0.0343015055296	0.261451118066	0.648	0.533	0.115
5664	FCHSD2	FCHSD2	chr11	-	72552498	72552628	72553665	72553886	72551921	72552004	72554195	72554373	5664	98	80	194	105	346	255	0.0343310479459	0.261451118066	0.474	0.577	-0.103
6195	ACAD10	ACAD10	chr12	+	112167609	112167760	112171726	112171872	112159474	112159543	112174634	112174808	6195	12	30	4	36	276	271	0.034454727449	0.261451118066	0.282	0.098	0.184
653	LSM14B	LSM14B	chr20	+	60704840	60705008	60705274	60705352	60701359	60701495	60705585	60705747	653	100	112	103	171	293	203	0.0344607348932	0.261451118066	0.382	0.294	0.088
5779	TRAPPC6B	TRAPPC6B	chr14	-	39623414	39623498	39627488	39627606	39620949	39621043	39628686	39628754	5779	72	32	63	51	243	209	0.0345461298359	0.261756837556	0.659	0.515	0.144
2531	DHDDS	DHDDS	chr1	+	26774049	26774151	26784281	26784396	26772806	26772923	26786527	26786635	2531	63	125	133	176	227	240	0.0348870051532	0.263995016831	0.348	0.444	-0.096
2868	KDM3B	KDM3B	chr5	+	137759763	137760030	137761099	137761271	137756394	137756651	137762663	137762754	2868	394	239	493	235	392	297	0.0349905281193	0.264433626568	0.555	0.614	-0.059
2190	CMTM7	CMTM7	chr3	+	32490945	32491044	32493883	32493965	32433162	32433557	32495732	32496333	2190	7	196	3	353	224	207	0.0351361242784	0.264870478706	0.032	0.008	0.024
2627	LYPLA1	LYPLA1	chr8	-	54975887	54975935	54978307	54978373	54967619	54967693	55013467	55013499	2627	132	12	213	7	191	173	0.0351852410549	0.264870478706	0.909	0.965	-0.056
2890	ADAMTS9	ADAMTS9	chr3	-	64554043	64554211	64579933	64580110	64547253	64547427	64582505	64582667	2890	190	185	631	477	302	293	0.0351733171036	0.264870478706	0.499	0.562	-0.063
5721	MVP	MVP	chr16	+	29847024	29847119	29848042	29848279	29845255	29845387	29851498	29851780	5721	498	1546	696	1872	220	362	0.0352617616879	0.265102674659	0.346	0.38	-0.034
5794	ARNTL2	ARNTL2	chr12	+	27523061	27523163	27529278	27529320	27521194	27521345	27533179	27533337	5794	12	11	71	23	227	167	0.0354640726642	0.266278755166	0.445	0.694	-0.249
1896	OSBPL3	OSBPL3	chr7	-	24854677	24854822	24856228	24856307	24849425	24849570	24859793	24859857	1896	81	156	104	292	204	270	0.0356963608398	0.266786154877	0.407	0.32	0.087
1991	RNF138	RNF138	chr18	+	29693707	29693823	29703480	29703537	29672568	29672849	29704696	29704808	1991	0	63	6	88	241	182	0.0357413869858	0.266786154877	0.0	0.049	-0.049
2593	BTRC	BTRC	chr10	+	103190101	103190209	103221737	103221815	103113789	103113985	103239124	103239214	2593	13	38	9	72	233	203	0.0356443633275	0.266786154877	0.23	0.098	0.132
4706	PIGG	PIGG	chr4	+	501193	501382	502617	502759	494184	494390	509761	509974	4706	67	118	66	181	314	267	0.0356037045714	0.266786154877	0.326	0.237	0.089
784	PHF20	PHF20	chr20	+	34430494	34430666	34435271	34435356	34389412	34389527	34446223	34446303	784	142	33	146	57	297	210	0.0357614797544	0.266786154877	0.753	0.644	0.109
2957	CEP57L1	CEP57L1	chr6	+	109427237	109427293	109466421	109466584	109421394	109421489	109467960	109468140	2957	0	53	5	68	181	288	0.0359333558752	0.267381022435	0.0	0.105	-0.105
680	DCUN1D4	DCUN1D4	chr4	+	52765435	52765544	52777235	52777340	52757925	52758017	52779455	52779558	680	86	34	81	56	234	230	0.0358989936326	0.267381022435	0.713	0.587	0.126
1779	FAM193B	FAM193B	chr5	-	176963358	176963746	176964873	176965108	176951185	176952206	176965905	176966148	1779	189	174	151	191	360	513	0.0360386142969	0.267724982739	0.608	0.53	0.078
855	CD44	CD44	chr11	+	35229651	35229753	35231511	35231601	35211381	35211612	35232792	35232996	855	431	554	1429	2141	227	215	0.0360718360616	0.267724982739	0.424	0.387	0.037
2457	IRF1	IRF1	chr5	-	131823617	131823717	131825083	131825175	131822645	131822822	131826236	131826465	2457	26	154	18	210	217	225	0.0361657749084	0.268079383868	0.149	0.082	0.067
31	CBFB	CBFB	chr16	+	67100584	67100701	67116115	67116242	67063629	67063716	67132612	67134958	31	7	169	22	218	242	252	0.0363658819941	0.268533815641	0.041	0.095	-0.054
3855	DDX42	DDX42	chr17	+	61852467	61852538	61864393	61864630	61851548	61851736	61869771	61869922	3855	23	725	14	898	196	362	0.0362918000247	0.268533815641	0.055	0.028	0.027
6132	KIF21A	KIF21A	chr12	-	39705218	39705355	39713707	39713815	39701366	39701531	39716469	39716684	6132	34	4	47	18	233	262	0.036321140911	0.268533815641	0.905	0.746	0.159
2561	CRTC1	CRTC1	chr19	+	18879294	18879603	18885709	18885796	18876213	18876338	18886450	18886631	2561	13	8	5	13	434	212	0.0366149477799	0.269370910535	0.443	0.158	0.285
3691	FANCA	FANCA	chr16	-	89851261	89851372	89857810	89857944	89849414	89849510	89858334	89858476	3691	47	27	114	116	259	236	0.0366648896145	0.269370910535	0.613	0.472	0.141
5422	RDM1	RDM1	chr17	-	34249580	34249679	34251607	34251776	34247190	34247276	34252518	34252641	5422	9	0	14	7	294	224	0.0366223423215	0.269370910535	1.0	0.604	0.396
550	DPY19L1	DPY19L1	chr7	-	34997595	34997682	35006505	35006583	34994919	34994979	35009044	35009144	550	144	76	179	138	203	212	0.0365402379149	0.269370910535	0.664	0.575	0.089
4619	COQ9	COQ9	chr16	+	57490415	57490558	57490842	57490927	57486712	57486848	57492157	57492262	4619	207	87	183	111	268	210	0.0367259148704	0.269478141476	0.651	0.564	0.087
1405	USP14	USP14	chr18	+	166786	166819	178932	179037	163307	163453	180235	180339	1405	89	228	205	383	158	230	0.0369285999014	0.269809982711	0.362	0.438	-0.076
2072	SSH1	SSH1	chr12	-	109210813	109210935	109212024	109212089	109205035	109205104	109217033	109217137	2072	15	51	23	34	190	247	0.0369570875698	0.269809982711	0.277	0.468	-0.191
4778	ABCD4	ABCD4	chr14	-	74766250	74766378	74766852	74766971	74764632	74764772	74769577	74769767	4778	70	66	44	71	244	253	0.0369274306835	0.269809982711	0.524	0.391	0.133
5977	PKD2	PKD2	chr4	+	88964384	88964609	88967793	88968022	88959402	88959653	88973142	88973310	5977	186	156	155	91	350	354	0.0368809174624	0.269809982711	0.547	0.633	-0.086
2652	BRD8	BRD8	chr5	-	137503622	137503767	137504158	137504377	137501516	137501797	137504910	137505047	2652	163	39	203	77	344	270	0.0372137060109	0.270481526174	0.766	0.674	0.092
2997	COL4A2	COL4A2	chr13	+	111137251	111137374	111141791	111141855	111134862	111135006	111142057	111142132	2997	3035	1468	1718	926	248	189	0.0372354823248	0.270481526174	0.612	0.586	0.026
4174	SEC11A	SEC11A	chr15	-	85223943	85224063	85234765	85234875	85213955	85214013	85259255	85259691	4174	667	898	986	1154	235	245	0.0371679410928	0.270481526174	0.436	0.471	-0.035
569	CARD8	CARD8	chr19	-	48752779	48752890	48753007	48753104	48744218	48744320	48759048	48759203	569	39	35	39	16	222	236	0.0371340059543	0.270481526174	0.542	0.722	-0.18
2172	SHKBP1	SHKBP1	chr19	+	41092679	41092850	41094529	41094685	41089506	41089623	41094987	41095084	2172	361	445	505	511	296	281	0.0373545618799	0.271007346439	0.435	0.484	-0.049
5673	MBD5	MBD5	chr2	+	149220150	149220253	149221307	149221488	149215771	149216440	149225909	149228030	5673	18	24	9	33	228	306	0.0374810102545	0.271585247837	0.502	0.268	0.234
2186	SLC12A8	SLC12A8	chr3	-	124829032	124829179	124837612	124837700	124826324	124826970	124839442	124839530	2186	21	60	47	70	213	272	0.0377926528118	0.273501941296	0.309	0.462	-0.153
1200	MEF2C	MEF2C	chr5	-	88056804	88056942	88057001	88057145	88047673	88047860	88100414	88100618	1200	53	1	15	3	269	263	0.0387370340088	0.273570552241	0.981	0.83	0.151
1217	RAC1	RAC1	chr7	+	6439756	6439819	6441498	6441658	6431554	6431672	6441946	6443598	1217	705	2696	901	3873	188	285	0.0385635512342	0.273570552241	0.284	0.261	0.023
129	COPA	COPA	chr1	-	160268634	160268781	160268891	160269054	160267345	160267535	160275222	160275361	129	511	501	502	590	288	272	0.0385284201185	0.273570552241	0.491	0.446	0.045
1370	PECR	PECR	chr2	-	216923617	216923699	216931107	216931241	216916171	216916268	216946340	216946539	1370	87	36	171	114	259	207	0.0381455331427	0.273570552241	0.659	0.545	0.114
1889	CLINT1	CLINT1	chr5	-	157221905	157221980	157230657	157230727	157218710	157219003	157232873	157233120	1889	165	135	224	249	195	200	0.038826702766	0.273570552241	0.556	0.48	0.076
2937	EIF4G3	EIF4G3	chr1	-	21329205	21329301	21377358	21377487	21306826	21306941	21415630	21415706	2937	159	11	186	4	254	221	0.0389679906527	0.273570552241	0.926	0.976	-0.05
3430	TEX10	TEX10	chr9	-	103092212	103092451	103102538	103102651	103091421	103091557	103108353	103108597	3430	92	161	161	199	238	364	0.0386693715805	0.273570552241	0.466	0.553	-0.087
3461	PRKAG1	PRKAG1	chr12	-	49397539	49397705	49398289	49398416	49397340	49397378	49398746	49398801	3461	223	294	351	364	252	291	0.0389604133023	0.273570552241	0.467	0.527	-0.06
3517	RAI1	RAI1	chr17	+	17627341	17627473	17696246	17701827	17584786	17585107	17707069	17707163	3517	22	3848	10	3774	257	5706	0.0384766020327	0.273570552241	0.113	0.056	0.057
3519	EFTUD1	EFTUD1	chr15	-	82450053	82450201	82456193	82456325	82443805	82444764	82507057	82507196	3519	34	58	62	59	257	273	0.0386800272146	0.273570552241	0.384	0.527	-0.143
3652	OCRL	OCRL	chrX	+	128691301	128691412	128691837	128691927	128682539	128682578	128692609	128692730	3652	48	52	82	51	236	215	0.0389628981719	0.273570552241	0.457	0.594	-0.137
4216	CANX	CANX	chr5	+	179150660	179150780	179151657	179151784	179149804	179150020	179153680	179153760	4216	1101	2201	1505	3327	245	252	0.0381437698497	0.273570552241	0.34	0.318	0.022
4480	DAG1	DAG1	chr3	+	49526058	49526178	49530255	49530406	49524686	49524848	49547851	49548252	4480	19	4	21	16	245	276	0.0386469074008	0.273570552241	0.843	0.597	0.246
4731	NOB1	NOB1	chr16	-	69783461	69783533	69786143	69786274	69783115	69783241	69788496	69788629	4731	172	123	240	234	256	197	0.038346449609	0.273570552241	0.518	0.441	0.077
4902	DARS2	DARS2	chr1	+	173799797	173799899	173800672	173800768	173797470	173797537	173802513	173802637	4902	114	69	200	177	227	221	0.0387126318102	0.273570552241	0.617	0.524	0.093
4953	RABEPK	RABEPK	chr9	+	127965286	127965345	127975648	127975801	127963058	127963185	127982817	127982979	4953	43	95	41	154	184	278	0.0379328952905	0.273570552241	0.406	0.287	0.119
5230	REPIN1	REPIN1	chr7	+	150066759	150066957	150067848	150067973	150065878	150066030	150068316	150071133	5230	123	17	123	33	323	250	0.0386364360773	0.273570552241	0.848	0.743	0.105
5249	UBE2Q2	UBE2Q2	chr15	+	76168527	76168612	76170301	76170362	76165768	76165909	76171438	76171529	5249	94	45	142	40	210	186	0.0381034894263	0.273570552241	0.649	0.759	-0.11
5272	PLCB4	PLCB4	chr20	+	9440281	9440457	9449217	9449319	9438060	9438136	9453436	9453494	5272	290	125	556	312	301	227	0.0389805042563	0.273570552241	0.636	0.573	0.063
5308	PTH1R	PTH1R	chr3	+	46935396	46935499	46937224	46937359	46925001	46925124	46939344	46939455	5308	30	84	62	298	228	260	0.037947835223	0.273570552241	0.289	0.192	0.097
535	PPP6R2	PPP6R2	chr22	+	50832321	50832564	50845117	50845304	50810448	50810579	50852980	50853118	535	174	182	289	227	368	312	0.0386506878011	0.273570552241	0.448	0.519	-0.071
5574	NUP133	NUP133	chr1	-	229596357	229596516	229599289	229599423	229593907	229594043	229600370	229600622	5574	142	127	160	200	259	284	0.0388238988517	0.273570552241	0.551	0.467	0.084
585	CLK1	CLK1	chr2	-	201719338	201719418	201719726	201719809	201718625	201718716	201721404	201721534	585	184	207	103	162	208	205	0.0382315615237	0.273570552241	0.467	0.385	0.082
6156	PCBP2	PCBP2	chr12	+	53858543	53858636	53859715	53859757	53856276	53856351	53861004	53861077	6156	1007	1610	1495	2144	218	167	0.0388411245772	0.273570552241	0.324	0.348	-0.024
668	SEPT10	SEPT10	chr2	-	110342702	110342898	110350627	110350696	110332157	110332344	110371374	110371783	668	34	367	30	555	194	321	0.0387945435013	0.273570552241	0.133	0.082	0.051
2511	DROSHA	DROSHA	chr5	-	31515560	31515671	31521229	31521322	31515094	31515326	31526185	31527019	2511	98	34	142	81	218	236	0.0390648279493	0.273831233596	0.757	0.655	0.102
1385	TSGA10	TSGA10	chr2	-	99636742	99636945	99651692	99651902	99634998	99635103	99681401	99681587	1385	9	12	5	26	335	328	0.0391186060339	0.273877429941	0.423	0.158	0.265
1131	PHF2	PHF2	chr9	+	96420426	96420518	96421792	96421882	96418770	96418877	96422473	96422842	1131	39	39	58	30	217	215	0.0392937452407	0.274772165514	0.498	0.657	-0.159
2856	SENP5	SENP5	chr3	+	196650284	196650422	196654666	196654750	196630403	196630481	196656503	196656554	2856	35	35	30	59	263	209	0.0396710008819	0.276454774998	0.443	0.288	0.155
4592	PEX5	PEX5	chr12	+	7344164	7344296	7351606	7351709	7343821	7343954	7354346	7354437	4592	93	49	81	70	257	228	0.0396772618149	0.276454774998	0.627	0.507	0.12
466	UBE2F	UBE2F	chr2	+	238939196	238939254	238940862	238940895	238933982	238934053	238944518	238944581	466	89	64	137	62	183	158	0.0395830606264	0.276454774998	0.546	0.656	-0.11
6020	GSN	GSN	chr9	+	124044152	124044231	124045596	124045670	124043747	124043840	124064240	124064445	6020	7	26	20	26	204	199	0.0401433669634	0.279367028604	0.208	0.429	-0.221
1824	PHYHD1	PHYHD1	chr9	+	131698726	131698782	131702647	131702776	131696289	131696337	131702877	131702994	1824	53	69	119	97	181	254	0.0403685135713	0.279926944764	0.519	0.633	-0.114
4397	MEG3	MEG3	chr14	+	101298848	101298978	101302075	101302216	101297757	101297871	101302503	101302637	4397	24	123	8	14	255	266	0.0403330487658	0.279926944764	0.169	0.373	-0.204
5684	EHBP1	EHBP1	chr2	+	63175394	63176297	63182651	63182795	63170936	63170985	63206322	63206470	5684	491	74	641	133	1028	269	0.0403493299759	0.279926944764	0.635	0.558	0.077
4318	SORBS2	SORBS2	chr4	-	186605907	186606000	186611715	186611765	186599949	186599976	186696380	186696520	4318	21	12	22	32	175	218	0.0404427987597	0.280107403343	0.686	0.461	0.225
3093	AMPD3	AMPD3	chr11	+	10500072	10500277	10508781	10508911	10483061	10483287	10514895	10515090	3093	31	50	36	29	330	255	0.0407002854098	0.28155477535	0.324	0.49	-0.166
1176	SMC2	SMC2	chr9	+	106858428	106858578	106860726	106860849	106857604	106857833	106861924	106861963	1176	94	76	177	209	275	248	0.0408610686825	0.281994818827	0.527	0.433	0.094
4247	FAM189A1	FAM189A1	chr15	-	29443936	29444044	29488633	29488768	29429236	29429397	29544571	29544682	4247	23	42	41	37	260	233	0.0408399636683	0.281994818827	0.329	0.498	-0.169
1674	FAM134A	FAM134A	chr2	+	220045783	220045927	220046090	220046185	220045391	220045476	220046361	220046497	1674	231	242	235	187	269	220	0.0410686386229	0.283090710888	0.438	0.507	-0.069
380	DAP3	DAP3	chr1	+	155679563	155679615	155686796	155686919	155658884	155658965	155691307	155691409	380	31	330	59	392	177	248	0.0416988250447	0.287093689869	0.116	0.174	-0.058
5296	NAT1	NAT1	chr8	+	18068701	18068851	18069899	18070283	18067611	18067689	18076919	18076998	5296	0	16	7	30	275	509	0.0418590971945	0.287515029724	0.0	0.302	-0.302
5489	LARP4	LARP4	chr12	+	50860741	50860903	50867197	50867319	50856364	50856413	50867781	50867950	5489	109	78	205	99	287	247	0.0418481376589	0.287515029724	0.546	0.641	-0.095
2837	CDK20	CDK20	chr9	-	90584710	90584834	90585482	90585545	90584108	90584264	90585690	90585812	2837	3	14	0	23	188	249	0.0419897637	0.287682822112	0.221	0.0	0.221
3875	CEP350	CEP350	chr1	+	179959641	179959756	179961196	179961356	179956374	179956421	179965687	179966310	3875	6	28	1	34	240	285	0.042032224871	0.287682822112	0.203	0.034	0.169
6155	SUV420H1	SUV420H1	chr11	-	67946936	67947004	67947598	67947667	67942484	67942650	67953247	67953395	6155	112	5	166	1	194	193	0.041965954322	0.287682822112	0.957	0.994	-0.037
6014	GSN	GSN	chr9	+	124045596	124045670	124062333	124062404	124043747	124043840	124064240	124064445	6014	26	96	26	49	199	196	0.0422697546743	0.28896779285	0.211	0.343	-0.132
2722	RPS25	RPS25	chr11	-	118888071	118888255	118888667	118888763	118886550	118886649	118888991	118889057	2722	3244	5877	4590	7842	221	309	0.0424316020214	0.289255035827	0.436	0.45	-0.014
3575	PDE9A	PDE9A	chr21	+	44119077	44119121	44151879	44152059	44073861	44073993	44152179	44152234	3575	1	8	8	7	169	305	0.0423975527556	0.289255035827	0.184	0.673	-0.489
3629	RTFDC1	RTFDC1	chr20	+	55088370	55088484	55091990	55092045	55059166	55059245	55092161	55092257	3629	352	152	419	234	239	180	0.0424612836879	0.289255035827	0.636	0.574	0.062
185	PGAP2	PGAP2	chr11	+	3832479	3832654	3845112	3845365	3829765	3829881	3845499	3845594	185	55	162	45	210	300	378	0.0426047512579	0.289616679189	0.3	0.213	0.087
5549	IRAK1	IRAK1	chrX	-	153279492	153279729	153281482	153281548	153278493	153278884	153281887	153282095	5549	253	178	478	261	191	362	0.0426141702322	0.289616679189	0.729	0.776	-0.047
2120	CDC5L	CDC5L	chr6	+	44394218	44394461	44397449	44397647	44393839	44393920	44413391	44413604	2120	339	283	371	386	368	323	0.0427806070967	0.289726188785	0.513	0.458	0.055
3686	MAP4	MAP4	chr3	-	47908735	47908828	47910703	47910817	47898920	47899002	47912302	47912595	3686	467	431	547	605	239	218	0.0427450478141	0.289726188785	0.497	0.452	0.045
4186	PQLC2	PQLC2	chr1	+	19639222	19639383	19644093	19644335	19638739	19638852	19651126	19651256	4186	29	139	29	248	286	367	0.0428984730653	0.289726188785	0.211	0.13	0.081
4403	MEG3	MEG3	chr14	+	101297352	101297431	101298848	101298978	101295370	101296086	101302072	101302216	4403	0	24	2	7	204	255	0.043050951617	0.289726188785	0.0	0.263	-0.263
4596	KDSR	KDSR	chr18	-	61011642	61011726	61018120	61018312	61006032	61006116	61022436	61022532	4596	269	126	323	201	317	209	0.0429836489925	0.289726188785	0.585	0.514	0.071
4726	MTCH2	MTCH2	chr11	-	47653205	47653263	47657096	47657123	47652587	47652639	47660250	47660357	4726	37	359	79	503	152	183	0.0430448325023	0.289726188785	0.11	0.159	-0.049
5521	EP300	EP300	chr22	+	41565506	41565620	41566409	41566575	41564724	41564871	41568502	41568667	5521	95	140	86	185	239	291	0.0427820749039	0.289726188785	0.452	0.361	0.091
6190	ACAD10	ACAD10	chr12	+	112159474	112159543	112165765	112165947	112153624	112153766	112167609	112167760	6190	26	36	15	46	194	307	0.042873266969	0.289726188785	0.533	0.34	0.193
798	CREB1	CREB1	chr2	+	208425842	208425884	208432186	208432287	208424949	208425096	208434902	208435045	798	9	169	25	214	167	226	0.0430795487459	0.289726188785	0.067	0.137	-0.07
5067	PPRC1	PPRC1	chr10	+	103902801	103902855	103904776	103904847	103898856	103901761	103906428	103907149	5067	52	27	80	74	179	196	0.0432271714257	0.290382526568	0.678	0.542	0.136
4400	MEG3	MEG3	chr14	+	101297757	101297871	101302072	101302216	101295370	101296086	101302503	101302637	4400	17	132	6	14	239	269	0.0432909532896	0.290474789471	0.127	0.325	-0.198
1523	CD47	CD47	chr3	-	107768465	107768498	107770785	107770817	107761940	107766139	107776323	107776416	1523	579	12	1122	44	157	158	0.0436677979383	0.292338883516	0.98	0.962	0.018
3782	FLII	FLII	chr17	-	18152639	18152722	18154151	18154331	18152440	18152515	18154578	18154791	3782	930	305	1845	710	305	208	0.0436695058595	0.292338883516	0.675	0.639	0.036
1635	BTN2A2	BTN2A2	chr6	+	26385242	26385590	26388240	26388522	26383328	26383409	26390232	26390439	1635	94	120	65	52	473	407	0.0438352947216	0.292344349979	0.403	0.518	-0.115
221	WEE1	WEE1	chr11	+	9597776	9597840	9598033	9598206	9597434	9597640	9598688	9598810	221	168	356	314	525	189	298	0.0438395495403	0.292344349979	0.427	0.485	-0.058
3307	ECHDC2	ECHDC2	chr1	-	53363108	53363156	53364845	53364896	53361581	53362269	53370317	53370505	3307	66	41	41	46	176	173	0.0439725392025	0.292344349979	0.613	0.467	0.146
547	SLC38A9	SLC38A9	chr5	-	54945034	54945142	54948356	54948551	54941616	54941723	54952542	54952602	547	58	50	119	62	320	233	0.0438739084496	0.292344349979	0.458	0.583	-0.125
5748	LOC100630923	LOC100630923	chr7	+	102039994	102040095	102047880	102047945	102016658	102016769	102065460	102067129	5748	12	27	8	51	226	190	0.0437886800933	0.292344349979	0.272	0.117	0.155
5781	STAT6	STAT6	chr12	-	57493076	57493223	57493549	57493686	57492797	57492861	57493778	57493873	5781	405	512	533	562	262	272	0.0439435999426	0.292344349979	0.451	0.496	-0.045
2364	ESYT1	ESYT1	chr12	+	56532710	56532797	56536068	56536209	56532551	56532623	56536361	56536516	2364	312	543	577	839	212	266	0.0442444250674	0.292857932044	0.419	0.463	-0.044
2454	IRF1	IRF1	chr5	-	131821358	131821408	131821942	131822065	131820053	131820189	131822248	131822378	2454	173	58	204	101	248	175	0.0443172922349	0.292857932044	0.678	0.588	0.09
2528	ZBTB7B	ZBTB7B	chr1	+	154982733	154982873	154986490	154986569	154975318	154975419	154987130	154988290	2528	13	13	32	11	265	204	0.044374818605	0.292857932044	0.435	0.691	-0.256
3890	THRB	THRB	chr3	-	24270428	24270492	24338716	24338814	24231564	24231825	24359848	24359985	3890	0	36	5	49	223	189	0.0443339599369	0.292857932044	0.0	0.08	-0.08
465	UBE2F	UBE2F	chr2	+	238933982	238934053	238939196	238939254	238925207	238925275	238940862	238940895	465	133	147	173	137	196	183	0.0443679884636	0.292857932044	0.458	0.541	-0.083
5862	GYS1	GYS1	chr19	-	49489106	49489292	49490450	49490642	49488717	49488862	49496251	49496610	5862	41	206	86	284	317	311	0.0444029945208	0.292857932044	0.163	0.229	-0.066
5879	NAA60	NAA60	chr16	+	3526221	3526337	3529470	3529600	3507991	3508181	3532501	3532598	5879	86	138	94	219	241	255	0.0442660154715	0.292857932044	0.397	0.312	0.085
5830	PKIB	PKIB	chr6	+	122996222	122996289	123022584	123022645	122954427	122954512	123038931	123039108	5830	268	12	721	60	192	186	0.0445518063719	0.29350588443	0.956	0.921	0.035
4966	MINOS1	MINOS1	chr1	+	19927280	19927465	19949967	19950077	19923470	19923603	19952880	19956315	4966	12	721	3	1140	310	235	0.0446201937504	0.293623134385	0.012	0.002	0.01
3407	TTBK2	TTBK2	chr15	-	43132557	43132631	43164808	43164956	43122135	43122276	43170746	43170882	3407	28	9	12	12	273	199	0.0447720685402	0.293786556788	0.694	0.422	0.272
5632	RPN2	RPN2	chr20	+	35860698	35860794	35862422	35862498	35858375	35858462	35864982	35865112	5632	744	743	840	966	221	201	0.0447968819361	0.293786556788	0.477	0.442	0.035
6035	ZBTB8OS	ZBTB8OS	chr1	-	33099551	33099673	33100368	33100393	33093108	33093145	33116033	33116191	6035	22	10	37	5	150	247	0.0447092779178	0.293786556788	0.784	0.924	-0.14
4412	BORA	BORA	chr13	+	73305418	73305525	73309097	73309143	73301886	73302145	73312099	73312181	4412	0	9	9	22	232	171	0.044934390809	0.294355761011	0.0	0.232	-0.232
1909	UBE3C	UBE3C	chr7	+	157046937	157047004	157049607	157049738	157046647	157046836	157060278	157062066	1909	125	261	193	303	192	256	0.0453652003346	0.296842866676	0.39	0.459	-0.069
1189	PPP1R1A	PPP1R1A	chr12	-	54975759	54975915	54976515	54976579	54974727	54974834	54976994	54977032	1189	112	158	23	56	189	281	0.0455106695174	0.29745937599	0.513	0.379	0.134
426	SENP3-EIF4A1	SENP3-EIF4A1	chr17	+	7477863	7477996	7478436	7478576	7477577	7477626	7479841	7480010	426	3670	4778	6302	7759	258	265	0.045578680836	0.297568800419	0.441	0.455	-0.014
2368	ATP2C1	ATP2C1	chr3	+	130718361	130718503	130720063	130720158	130717137	130717233	130734995	130735555	2368	418	28	888	35	267	220	0.0457047361665	0.298056504169	0.925	0.954	-0.029
1390	WDFY3	WDFY3	chr4	-	85818063	85818163	85853422	85853516	85781564	85781775	85887361	85887544	1390	9	26	2	27	219	225	0.0458192099042	0.298467670352	0.262	0.071	0.191
3088	MARK3	MARK3	chr14	+	103871412	103871604	103894723	103894777	103851700	103852417	103915255	103915304	3088	283	100	373	95	317	179	0.0459359736443	0.298892815058	0.615	0.689	-0.074
1192	LRP8	LRP8	chr1	-	53728117	53728236	53729840	53730068	53727739	53727879	53732144	53732319	1192	136	64	249	168	353	244	0.0461410559474	0.29922088125	0.595	0.506	0.089
2298	MED17	MED17	chr11	+	93535000	93535138	93540683	93540801	93529575	93529706	93542882	93543042	2298	37	150	21	153	263	243	0.0460946668231	0.29922088125	0.186	0.113	0.073
2735	TM7SF2	TM7SF2	chr11	+	64882785	64882866	64882947	64883070	64882384	64882553	64883364	64883707	2735	141	195	184	188	206	248	0.0461117325016	0.29922088125	0.465	0.541	-0.076
1117	CAAP1	CAAP1	chr9	-	26886101	26886186	26887310	26887511	26884807	26884883	26892410	26892826	1117	85	82	122	77	326	210	0.0463453955294	0.299293540212	0.4	0.505	-0.105
3035	CLN3	CLN3	chr16	-	28498982	28499062	28499911	28499983	28498776	28498862	28500610	28500707	3035	59	80	108	94	197	205	0.0462094893394	0.299293540212	0.434	0.545	-0.111
4550	EIF4G1	EIF4G1	chr3	+	184033859	184034006	184035108	184035285	184033550	184033644	184035504	184035604	4550	17	686	16	1316	272	302	0.0464616608772	0.299293540212	0.027	0.013	0.014
4840	LDLR	LDLR	chr19	+	11233849	11234020	11238683	11238761	11231045	11231198	11240188	11240346	4840	1142	501	1765	886	296	203	0.0464300023659	0.299293540212	0.61	0.577	0.033
5355	NTNG1	NTNG1	chr1	+	107961201	107961267	107963705	107963765	107950303	107950330	108023232	108024475	5355	0	1	16	0	191	185	0.0463601846878	0.299293540212	0.0	1.0	-1.0
5369	TOMM40L	TOMM40L	chr1	+	161196677	161196745	161197047	161197140	161196144	161196394	161197425	161197527	5369	30	24	20	35	193	218	0.0463601869366	0.299293540212	0.585	0.392	0.193
2710	RDH11	RDH11	chr14	-	68151731	68151921	68159650	68159769	68143518	68145140	68162346	68162510	2710	535	850	1025	1420	244	315	0.0466455960701	0.300145276708	0.448	0.482	-0.034
6140	MRPL45	MRPL45	chr17	+	36462499	36462598	36474585	36474634	36455316	36455434	36478008	36478182	6140	120	4	245	1	224	174	0.0468246915802	0.300728116666	0.959	0.995	-0.036
779	C3orf67	C3orf67	chr3	-	58870270	58870435	58899433	58899590	58855898	58856035	58923373	58923488	779	17	27	67	52	282	290	0.0468398031471	0.300728116666	0.393	0.57	-0.177
3393	SYNE4	SYNE4	chr19	-	36497651	36497846	36498026	36498170	36496234	36496339	36499118	36499269	3393	21	9	23	26	269	320	0.0469613877717	0.300843150802	0.735	0.513	0.222
659	TMEM206	TMEM206	chr1	-	212548534	212548642	212550903	212551048	212537815	212538718	212553236	212553379	659	89	84	124	77	270	233	0.0469153009899	0.300843150802	0.478	0.582	-0.104
1354	ADAM15	ADAM15	chr1	+	155033893	155033965	155034379	155034593	155033238	155033308	155034720	155034845	1354	12	10	29	64	197	339	0.0473880277311	0.302572566618	0.674	0.438	0.236
3810	NARS2	NARS2	chr11	-	78204108	78204241	78239887	78239982	78189630	78189729	78270584	78270665	3810	34	45	62	142	220	258	0.0474244543937	0.302572566618	0.47	0.339	0.131
5375	EZH2	EZH2	chr7	-	148513775	148513870	148514313	148514483	148512597	148512638	148514968	148515209	5375	146	91	272	233	295	220	0.0474506893302	0.302572566618	0.545	0.465	0.08
5577	PPHLN1	PPHLN1	chr12	+	42748962	42749024	42768664	42768876	42729684	42729776	42781257	42781337	5577	74	180	123	210	187	337	0.0473380636286	0.302572566618	0.426	0.514	-0.088
590	UBAP1	UBAP1	chr9	+	34196333	34196456	34203378	34203533	34179002	34179238	34220905	34220946	590	0	5	4	3	248	280	0.0474920069244	0.302572566618	0.0	0.601	-0.601
2463	ACBD6	ACBD6	chr1	-	180283826	180283857	180366650	180366740	180257351	180257652	180382500	180382606	2463	151	49	255	53	215	156	0.0475829338608	0.302819460667	0.691	0.777	-0.086
2456	IRF1	IRF1	chr5	-	131820053	131820189	131821358	131821408	131817300	131819767	131821942	131822065	2456	59	163	56	236	175	261	0.0479194269743	0.303415639981	0.351	0.261	0.09
3016	VPS29	VPS29	chr12	-	110936624	110936664	110937339	110937351	110933816	110934008	110939853	110939945	3016	88	22	22	13	137	165	0.047917208868	0.303415639981	0.828	0.671	0.157
4144	MGST3	MGST3	chr1	+	165620250	165620324	165623515	165623588	165619077	165619201	165624604	165625372	4144	661	431	765	420	199	198	0.0479902752416	0.303415639981	0.604	0.644	-0.04
4656	PRDX3	PRDX3	chr10	-	120933962	120934104	120936532	120936665	120933248	120933384	120938266	120938377	4656	621	608	883	1000	258	267	0.0479765362238	0.303415639981	0.514	0.477	0.037
625	TRMT2B	TRMT2B	chrX	-	100306239	100306355	100306632	100306722	100296305	100296360	100306805	100307105	625	13	1	5	4	215	241	0.0478066159772	0.303415639981	0.936	0.584	0.352
750	ANXA5	ANXA5	chr4	-	122605831	122605926	122607442	122607527	122604518	122604632	122617735	122617779	750	2388	2263	1860	1923	210	220	0.0478321669748	0.303415639981	0.525	0.503	0.022
4282	SOD2	SOD2	chr6	-	160103505	160103670	160105885	160106065	160100148	160100330	160109157	160109274	4282	1205	473	702	327	305	290	0.0481771656329	0.303935075362	0.708	0.671	0.037
953	ZNF33A	ZNF33A	chr10	+	38314275	38314339	38328340	38328420	38306218	38306314	38343302	38348995	953	8	5	14	1	189	205	0.0481540481012	0.303935075362	0.634	0.938	-0.304
1877	NUP93	NUP93	chr16	+	56872863	56872981	56873432	56873516	56871519	56871638	56875616	56875745	1877	223	159	435	239	243	209	0.0482380850527	0.303988974643	0.547	0.61	-0.063
2424	TIPIN	TIPIN	chr15	-	66641652	66641775	66643862	66643938	66641397	66641461	66644466	66644545	2424	24	72	97	173	201	248	0.0484499157428	0.304992745088	0.291	0.409	-0.118
1302	NDUFB9	NDUFB9	chr8	+	125555327	125555520	125559240	125559354	125551342	125551528	125562001	125562227	1302	1229	780	2029	1146	318	239	0.0485037523954	0.305000843882	0.542	0.571	-0.029
1650	POLR1B	POLR1B	chr2	+	113315486	113315658	113316869	113317151	113310221	113310393	113321942	113322076	1650	39	128	80	168	297	407	0.0485689961815	0.305080577746	0.295	0.395	-0.1
2905	ASPH	ASPH	chr8	-	62496502	62496588	62531536	62531578	62489330	62489417	62546241	62546286	2905	72	203	149	301	167	211	0.0486851362019	0.30547949245	0.309	0.385	-0.076
705	TARBP1	TARBP1	chr1	-	234528161	234528298	234529107	234529232	234527058	234527491	234529391	234529583	705	70	79	143	107	250	262	0.0487538594125	0.305580345605	0.481	0.583	-0.102
2631	LYPLA1	LYPLA1	chr8	-	54965214	54965316	54967619	54967693	54963571	54963748	54974813	54974884	2631	259	300	511	725	199	227	0.048895964922	0.305794278937	0.496	0.446	0.05
4449	DIABLO	DIABLO	chr12	-	122709058	122709191	122709191	122709295	122701305	122701416	122710511	122711115	4449	24	175	18	250	229	258	0.048959105366	0.305794278937	0.134	0.075	0.059
4486	DAG1	DAG1	chr3	+	49524686	49524848	49530259	49530406	49507564	49507866	49547851	49548252	4486	10	4	9	15	287	272	0.0489987386994	0.305794278937	0.703	0.363	0.34
5508	NIPA2	NIPA2	chr15	-	23021197	23021429	23027800	23027922	23014437	23014528	23033277	23033413	5508	35	230	29	322	247	357	0.0488865071449	0.305794278937	0.18	0.115	0.065
4982	ZNF345	ZNF345	chr19	+	37345351	37345496	37353818	37353913	37342731	37342806	37367686	37370477	4982	7	3	0	3	270	220	0.0491135621533	0.306181648483	0.655	0.0	0.655
3215	ERGIC1	ERGIC1	chr5	+	172351007	172351112	172353511	172353572	172341716	172341841	172359438	172359539	3215	473	294	659	494	230	186	0.0492772826636	0.306568137821	0.565	0.519	0.046
5660	ZNF571-AS1	ZNF571-AS1	chr19	+	38056932	38056991	38060751	38060898	38042272	38042567	38076239	38078248	5660	0	4	4	2	184	272	0.0492811978957	0.306568137821	0.0	0.747	-0.747
2017	PDZD2	PDZD2	chr5	+	32000244	32000377	32010435	32010588	31995681	31995824	32037336	32037448	2017	12	26	23	20	258	278	0.0493999833542	0.306614314666	0.332	0.553	-0.221
3195	EVI5	EVI5	chr1	-	93089732	93089891	93091350	93091491	93073137	93073284	93101758	93101893	3195	20	44	27	28	266	284	0.0494471051908	0.306614314666	0.327	0.507	-0.18
5220	UBXN4	UBXN4	chr2	+	136529989	136530117	136533818	136533921	136528140	136528305	136536517	136536649	5220	505	299	717	350	253	228	0.0493510173847	0.306614314666	0.604	0.649	-0.045
2814	RAB5C	RAB5C	chr17	-	40278772	40278866	40280278	40280401	40276993	40277916	40280666	40280818	2814	1246	617	1814	790	248	219	0.049634932644	0.307450532621	0.641	0.67	-0.029
3697	NDUFA5	NDUFA5	chr7	-	123190523	123190640	123197457	123197502	123185664	123185730	123197828	123197958	3697	7	271	2	336	170	242	0.049761293697	0.307579483975	0.035	0.008	0.027
4016	DLG1	DLG1	chr3	-	196807921	196807988	196812450	196812627	196803456	196803556	196817782	196817897	4016	284	57	389	111	302	192	0.0499074051774	0.307579483975	0.76	0.69	0.07
4611	CAMSAP2	CAMSAP2	chr1	+	200729966	200730226	200776503	200776665	200708685	200709094	200784688	200784772	4611	194	124	245	114	385	287	0.0497957192828	0.307579483975	0.538	0.616	-0.078
5032	VEZT	VEZT	chr12	+	95650925	95651015	95656681	95656857	95650325	95650398	95660132	95660408	5032	67	442	133	640	215	301	0.0499218001884	0.307579483975	0.175	0.225	-0.05
6059	TP53BP1	TP53BP1	chr15	-	43730521	43730614	43733723	43733781	43724391	43724875	43738584	43738788	6059	38	93	43	61	183	218	0.049839272242	0.307579483975	0.327	0.456	-0.129
846	SSR1	SSR1	chr6	-	7295624	7295718	7298155	7298234	7281375	7290164	7298979	7299056	846	261	307	363	342	204	219	0.0499737169863	0.307579483975	0.477	0.533	-0.056
1006	RABEP1	RABEP1	chr17	+	5283658	5283757	5284683	5284800	5281471	5281527	5286416	5286863	1006	65	51	77	97	224	242	0.0502949304702	0.309228576747	0.579	0.462	0.117
3787	PRUNE	PRUNE	chr1	+	150997086	150997271	150997990	150998149	150990287	150990380	150999708	150999803	3787	22	57	35	47	310	284	0.050396642314	0.309526044434	0.261	0.406	-0.145
6102	ERI3	ERI3	chr1	-	44713610	44713710	44750506	44750579	44686741	44687312	44773981	44774073	6102	110	168	190	213	198	225	0.050617546888	0.310554167165	0.427	0.503	-0.076
3116	NSD1	NSD1	chr5	+	176631120	176631293	176636636	176639196	176618884	176619020	176662821	176662946	3116	137	1569	146	2131	298	2685	0.0507057526371	0.310766830312	0.44	0.382	0.058
5258	RNF185	RNF185	chr22	+	31583032	31583256	31588669	31588688	31556137	31556289	31591454	31591567	5258	206	12	233	27	349	144	0.0508012196056	0.311023500623	0.876	0.781	0.095
3386	PAPD4	PAPD4	chr5	+	78944884	78945013	78952780	78952824	78944439	78944516	78964714	78964851	3386	104	61	165	63	254	169	0.0510192368887	0.312029136883	0.531	0.635	-0.104
1829	PHYHD1	PHYHD1	chr9	+	131700035	131700057	131702647	131702776	131698726	131698782	131702877	131702994	1829	3	69	0	99	147	254	0.0511560564624	0.312536580745	0.07	0.0	0.07
5615	DMKN	DMKN	chr19	-	35999106	35999142	36000812	36000863	35998359	35998413	36001085	36001154	5615	161	19	343	21	176	161	0.0512190828072	0.312592593705	0.886	0.937	-0.051
4972	WAC	WAC	chr10	+	28903495	28903614	28905101	28905291	28900702	28900851	28906585	28906713	4972	438	474	598	544	244	315	0.0513885840746	0.313297628119	0.544	0.587	-0.043
2949	RASSF8	RASSF8	chr12	+	26147969	26148063	26208168	26208379	26111963	26112081	26217430	26218320	2949	0	126	4	121	219	336	0.0516614560809	0.31463073567	0.0	0.048	-0.048
1914	TBC1D9	TBC1D9	chr4	-	141578250	141578380	141578680	141578966	141560483	141560582	141580741	141580859	1914	276	117	232	133	411	255	0.051824283409	0.314700848347	0.594	0.52	0.074
2473	ACOX1	ACOX1	chr17	-	73956295	73956456	73969705	73969866	73953539	73953647	73974614	73974774	2473	59	73	63	123	286	286	0.0519982966169	0.314700848347	0.447	0.339	0.108
2872	PCED1A	PCED1A	chr20	-	2816684	2816960	2818877	2819124	2815960	2816355	2819241	2819392	2872	256	197	188	190	372	401	0.051834019229	0.314700848347	0.583	0.516	0.067
2903	ASPH	ASPH	chr8	-	62555944	62555992	62556503	62556560	62550880	62550922	62557158	62557191	2903	470	56	1211	102	182	173	0.0518368547368	0.314700848347	0.889	0.919	-0.03
4942	LCORL	LCORL	chr4	-	17887690	17887784	17910716	17910968	17844838	17847524	17963525	17963655	4942	86	16	113	9	377	219	0.051989324235	0.314700848347	0.757	0.879	-0.122
5528	PRDM5	PRDM5	chr4	-	121631463	121631568	121675707	121675793	121613067	121616430	121698342	121698436	5528	6	3	3	10	211	230	0.0519753776218	0.314700848347	0.686	0.246	0.44
1791	ST5	ST5	chr11	-	8720759	8720937	8724118	8724267	8720479	8720521	8728631	8728772	1791	128	242	125	173	274	303	0.0524656677635	0.31686861155	0.369	0.444	-0.075
435	BCL2L11	BCL2L11	chr2	+	111881626	111881716	111907620	111907724	111881309	111881446	111921709	111926022	435	20	18	17	36	215	229	0.0524355272716	0.31686861155	0.542	0.335	0.207
2892	TLE1	TLE1	chr9	-	84202595	84202743	84205719	84205967	84200419	84200570	84207939	84208189	2892	235	145	195	161	373	273	0.0525951123929	0.317320199926	0.543	0.47	0.073
3137	SLC12A4	SLC12A4	chr16	-	67988545	67988676	67995477	67995609	67986086	67986328	68002341	68002597	3137	22	221	11	228	257	256	0.0530350967519	0.319301266469	0.09	0.046	0.044
3158	C1orf27	C1orf27	chr1	+	186352153	186352288	186355119	186355215	186348898	186349016	186357573	186357680	3158	94	60	117	47	260	221	0.0530885117407	0.319301266469	0.571	0.679	-0.108
4522	ANAPC16	ANAPC16	chr10	+	73983645	73983814	73990123	73990198	73975757	73975830	73992758	73995618	4522	302	274	465	341	294	200	0.0530833275498	0.319301266469	0.429	0.481	-0.052
2379	ABLIM3	ABLIM3	chr5	+	148620238	148620337	148622053	148622101	148619321	148619451	148624443	148624578	2379	1	25	5	17	224	173	0.053386715487	0.319330211865	0.03	0.185	-0.155
346	ECE1	ECE1	chr1	-	21548239	21548335	21551742	21551933	21543739	21546624	21553651	21553719	346	973	339	1378	561	316	221	0.0532965010668	0.319330211865	0.667	0.632	0.035
3851	TRAFD1	TRAFD1	chr12	+	112587554	112587675	112589604	112589944	112585877	112586108	112590230	112590303	3851	140	374	96	344	246	465	0.0532858301889	0.319330211865	0.414	0.345	0.069
4187	UPF3A	UPF3A	chr13	+	115051993	115052104	115056963	115057019	115048311	115048418	115057108	115057267	4187	46	27	73	22	236	181	0.0534149229883	0.319330211865	0.566	0.718	-0.152
5582	TPMT	TPMT	chr6	-	18132363	18132408	18134034	18134120	18128544	18131011	18139193	18139268	5582	85	29	101	58	211	170	0.0533985405006	0.319330211865	0.703	0.584	0.119
85	PLAGL1	PLAGL1	chr6	-	144269121	144269597	144281605	144281679	144261436	144263800	144285923	144285955	85	52	280	72	569	199	601	0.0534234382703	0.319330211865	0.359	0.276	0.083
3149	SMAP1	SMAP1	chr6	+	71567624	71567932	71569031	71569119	71566561	71566733	71569902	71571716	3149	428	1	632	9	433	213	0.0535607233948	0.319821438872	0.995	0.972	0.023
3672	PAM	PAM	chr5	+	102360834	102361038	102363885	102363942	102355493	102355547	102364590	102366808	3672	464	163	457	204	329	182	0.0536498144691	0.320024175929	0.612	0.553	0.059
1494	ZSWIM6	ZSWIM6	chr5	+	60822076	60822223	60825878	60826025	60821626	60821803	60827291	60827552	1494	84	97	104	80	272	272	0.0541223159722	0.320209910196	0.464	0.565	-0.101
1826	PHYHD1	PHYHD1	chr9	+	131702647	131702776	131702877	131702994	131698861	131698924	131703723	131703850	1826	16	89	47	143	254	242	0.0538284625382	0.320209910196	0.146	0.238	-0.092
2097	USP13	USP13	chr3	+	179483482	179483636	179499526	179499611	179481789	179481956	179501835	179507189	2097	85	14	103	33	279	210	0.0541030877439	0.320209910196	0.82	0.701	0.119
2529	UHRF1BP1	UHRF1BP1	chr6	+	34803932	34804125	34823393	34823480	34803070	34803241	34824015	34824186	2529	29	21	66	23	318	212	0.0539431231932	0.320209910196	0.479	0.657	-0.178
2630	LYPLA1	LYPLA1	chr8	-	54965214	54965316	54974813	54974884	54963571	54963748	54975887	54975935	2630	238	298	469	720	196	227	0.0537968183009	0.320209910196	0.481	0.43	0.051
4473	FGFR2	FGFR2	chr10	-	123274630	123274833	123279492	123279683	123263303	123263455	123298105	123298229	4473	32	15	76	70	316	328	0.0540385849652	0.320209910196	0.689	0.53	0.159
5271	NPLOC4	NPLOC4	chr17	-	79573716	79573840	79577235	79577284	79567366	79567453	79580343	79580520	5271	85	5	116	1	174	249	0.0540978855789	0.320209910196	0.961	0.994	-0.033
9	ELK3	ELK3	chr12	+	96617342	96617551	96640717	96641512	96588159	96588483	96653508	96653631	9	597	1812	827	2828	334	920	0.0540202104261	0.320209910196	0.476	0.446	0.03
3305	H2AFY	H2AFY	chr5	-	134688635	134688735	134696186	134696297	134681657	134681747	134705095	134705293	3305	319	597	582	1285	236	225	0.0544973426551	0.321772712889	0.337	0.302	0.035
562	RIMS2	RIMS2	chr8	+	104922361	104922429	104922548	104922757	104897525	104898451	104924280	104924400	562	3	2	1	10	193	334	0.0544434248779	0.321772712889	0.722	0.148	0.574
1269	PRRC2C	PRRC2C	chr1	+	171537385	171537478	171540458	171540560	171535730	171535982	171544065	171544267	1269	190	167	238	273	218	227	0.054620981061	0.321847892465	0.542	0.476	0.066
5545	RBM6	RBM6	chr3	+	50106122	50106197	50107887	50107985	50103674	50103935	50112633	50112763	5545	157	257	207	260	200	223	0.0545966231064	0.321847892465	0.405	0.47	-0.065
1429	POLL	POLL	chr10	-	103344358	103344676	103345072	103345235	103343264	103343438	103345618	103345913	1429	58	116	93	124	288	443	0.0550121953875	0.3231633215	0.435	0.536	-0.101
2313	TNC	TNC	chr9	-	117808688	117808961	117826925	117827198	117804497	117804620	117835881	117836145	2313	2573	3380	1099	1581	398	398	0.0550908984477	0.3231633215	0.432	0.41	0.022
2570	MEGF8	MEGF8	chr19	+	42852423	42852624	42853650	42853851	42848821	42848985	42854299	42854536	2570	132	99	126	64	326	326	0.0549902023525	0.3231633215	0.571	0.663	-0.092
2777	GFM1	GFM1	chr3	+	158407951	158408112	158408927	158408981	158402312	158402457	158409124	158410360	2777	129	66	296	105	286	179	0.0551341503955	0.3231633215	0.55	0.638	-0.088
4866	DEK	DEK	chr6	-	18249881	18250070	18255961	18256082	18237611	18237747	18256591	18256686	4866	420	1072	904	2017	246	314	0.0551782997254	0.3231633215	0.333	0.364	-0.031
5061	PPRC1	PPRC1	chr10	+	103904006	103904064	103904776	103904847	103902801	103902855	103906428	103907149	5061	18	27	29	90	183	196	0.0549227160679	0.3231633215	0.417	0.257	0.16
2538	RANBP3	RANBP3	chr19	-	5931414	5931542	5932462	5932555	5927978	5928098	5933424	5933490	2538	144	136	185	127	218	253	0.0552372707373	0.323182579999	0.551	0.628	-0.077
2988	NUDT2	NUDT2	chr9	+	34338710	34338845	34339021	34339164	34329503	34329597	34343121	34343711	2988	59	123	59	187	260	268	0.055415107933	0.32389656238	0.331	0.245	0.086
5309	RNMTL1	RNMTL1	chr17	+	686322	686567	691204	691372	685512	685932	694773	695741	5309	95	59	203	84	370	293	0.0555488467498	0.324351616233	0.56	0.657	-0.097
2182	TANC1	TANC1	chr2	+	160006880	160007067	160019793	160020057	159992704	159992809	160025760	160025862	2182	56	176	80	170	312	389	0.0558293284784	0.325661731144	0.284	0.37	-0.086
29	ATP5C1	ATP5C1	chr10	+	7844720	7844817	7848936	7848973	7844232	7844388	7849621	7849762	29	868	175	1083	268	222	162	0.056126992248	0.325841376153	0.784	0.747	0.037
356	TMEM63A	TMEM63A	chr1	-	226054811	226054863	226055587	226055730	226053596	226053667	226058775	226058813	356	110	6	211	3	268	177	0.0561969706287	0.325841376153	0.924	0.979	-0.055
4471	RNF145	RNF145	chr5	-	158603639	158603875	158608967	158609059	158600990	158601166	158621723	158621832	4471	186	398	286	760	217	361	0.0560336126444	0.325841376153	0.437	0.385	0.052
4520	ANAPC16	ANAPC16	chr10	+	73983645	73983814	73990123	73990198	73979811	73980137	73992758	73995618	4520	260	270	398	332	294	200	0.0559791203083	0.325841376153	0.396	0.449	-0.053
5649	FER	FER	chr5	+	108281830	108281923	108290429	108290633	108233359	108233549	108294925	108295048	5649	20	38	36	34	218	329	0.0560082213782	0.325841376153	0.443	0.615	-0.172
6078	AP1G1	AP1G1	chr16	-	71787735	71787790	71789921	71790062	71784112	71784235	71792710	71792824	6078	129	36	195	84	266	180	0.0561455024075	0.325841376153	0.708	0.611	0.097
225	MORF4L2	MORF4L2	chrX	-	102933426	102933528	102939608	102939657	102930425	102931979	102940098	102940188	225	164	1443	240	1721	174	227	0.0569339433156	0.326971454519	0.129	0.154	-0.025
238	FCRLA	FCRLA	chr1	+	161680549	161680702	161681723	161682008	161676761	161677133	161682874	161684142	238	3	12	2	0	278	410	0.0568224496538	0.326971454519	0.269	1.0	-0.731
2779	APITD1-CORT	APITD1-CORT	chr1	+	10494713	10494747	10500403	10500470	10490803	10491458	10511433	10512060	2779	0	6	2	1	159	192	0.0567072868944	0.326971454519	0.0	0.707	-0.707
3222	PLK4	PLK4	chr4	+	128804416	128804512	128804593	128804708	128802985	128803081	128806862	128807883	3222	30	62	76	94	221	240	0.0568583548833	0.326971454519	0.344	0.468	-0.124
3449	RNASET2	RNASET2	chr6	-	167344531	167344606	167347578	167347624	167343003	167343279	167352382	167352496	3449	33	116	96	218	171	200	0.0569669218621	0.326971454519	0.25	0.34	-0.09
3468	RALY	RALY	chr20	+	32659871	32660136	32661368	32661441	32581457	32581937	32663679	32663846	3468	1099	61	1616	63	390	198	0.0566391562403	0.326971454519	0.901	0.929	-0.028
3578	DST	DST	chr6	-	56463273	56463507	56464866	56465019	56462537	56462804	56475224	56475360	3578	52	241	76	240	278	359	0.0568086793252	0.326971454519	0.218	0.29	-0.072
3759	DPP8	DPP8	chr15	-	65744297	65744440	65748562	65748709	65743336	65743448	65756098	65756244	3759	70	76	157	115	272	268	0.0570115630554	0.326971454519	0.476	0.574	-0.098
4386	CHMP4B	CHMP4B	chr20	+	32438757	32438872	32439882	32440009	32436272	32436450	32441301	32442173	4386	824	1272	1105	1908	240	252	0.0568353721703	0.326971454519	0.405	0.378	0.027
4756	TXLNA	TXLNA	chr1	+	32650125	32650217	32653554	32653725	32646842	32647178	32655655	32655850	4756	108	167	112	239	217	296	0.0566069094073	0.326971454519	0.469	0.39	0.079
6218	ANKRD11	ANKRD11	chr16	-	89383340	89383483	89484691	89484776	89371613	89371752	89556652	89556969	6218	2	269	10	353	210	268	0.0567388967325	0.326971454519	0.009	0.035	-0.026
1255	NUP54	NUP54	chr4	-	77057338	77057565	77065301	77065445	77053675	77053872	77065542	77065626	1255	211	112	245	174	269	352	0.0576096346051	0.328288812589	0.711	0.648	0.063
1372	NOTCH2	NOTCH2	chr1	-	120529582	120529705	120539619	120539955	120512133	120512367	120547951	120548211	1372	614	243	506	160	461	248	0.0574552402937	0.328288812589	0.576	0.63	-0.054
1805	NAE1	NAE1	chr16	-	66850867	66850931	66851327	66851390	66850483	66850575	66852430	66852540	1805	153	202	275	280	188	189	0.057721700309	0.328288812589	0.432	0.497	-0.065
1918	PIGT	PIGT	chr20	+	44045156	44045334	44047934	44048035	44044706	44044983	44048143	44048230	1918	439	376	519	369	303	226	0.0576780315115	0.328288812589	0.465	0.512	-0.047
2013	CDC27	CDC27	chr17	-	45232037	45232152	45234278	45234490	45229171	45229284	45234595	45234750	2013	178	160	260	177	337	240	0.0578954078702	0.328288812589	0.442	0.511	-0.069
2484	MELK	MELK	chr9	+	36589532	36589649	36594624	36594768	36581640	36581736	36599390	36599483	2484	53	11	103	43	242	269	0.0574320677498	0.328288812589	0.843	0.727	0.116
2590	SEC24A	SEC24A	chr5	+	134002512	134002686	134007498	134007576	133996808	133997276	134010304	134010465	2590	114	44	157	92	299	203	0.0574817193043	0.328288812589	0.638	0.537	0.101
3718	SUMF2	SUMF2	chr7	+	56140689	56140804	56141866	56141911	56136174	56136331	56142278	56142429	3718	393	82	543	82	240	170	0.0578709056531	0.328288812589	0.772	0.824	-0.052
4811	KIAA1191	KIAA1191	chr5	-	175786483	175786570	175786813	175786921	175782573	175782752	175788604	175788810	4811	219	163	307	175	233	212	0.0579200110426	0.328288812589	0.55	0.615	-0.065
48	G2E3	G2E3	chr14	+	31050281	31050322	31055923	31056021	31028328	31028478	31058588	31058690	48	8	54	24	71	166	223	0.0578370891926	0.328288812589	0.166	0.312	-0.146
5510	FAM114A1	FAM114A1	chr4	+	38870018	38870167	38879691	38880047	38869353	38869455	38893363	38893451	5510	32	656	16	587	274	481	0.0574290860945	0.328288812589	0.079	0.046	0.033
6115	TMEM62	TMEM62	chr15	+	43461790	43461875	43470804	43470909	43452878	43452992	43473378	43473497	6115	52	35	101	111	210	230	0.0575553784471	0.328288812589	0.619	0.499	0.12
5581	TPRA1	TPRA1	chr3	-	127294591	127294652	127294782	127294893	127294245	127294348	127295459	127295539	5581	179	95	240	91	236	186	0.0579917893243	0.328374970964	0.598	0.675	-0.077
3551	RPS2	RPS2	chr16	-	2013149	2013257	2014276	2014366	2012736	2012910	2014449	2014629	3551	1108	7395	1438	10418	215	233	0.0580549469535	0.328412195047	0.14	0.13	0.01
2948	ACSL3	ACSL3	chr2	+	223791734	223791907	223793579	223793654	223789173	223789313	223795338	223795530	2948	522	311	923	462	298	200	0.0581662395395	0.328721377105	0.53	0.573	-0.043
1148	LIMK1	LIMK1	chr7	+	73510951	73511090	73511409	73511519	73500077	73500174	73513361	73513568	1148	222	187	308	201	264	235	0.0582876992024	0.329087360088	0.514	0.577	-0.063
3847	ELF3	ELF3	chr1	+	201980256	201980427	201981084	201981306	201979689	201979834	201981471	201981564	3847	448	668	1084	1407	296	347	0.0586298130358	0.330697215607	0.44	0.475	-0.035
1234	DCAF8	DCAF8	chr1	-	160213749	160213824	160231074	160231148	160209486	160210160	160231906	160232318	1234	32	130	24	170	199	200	0.0588787438721	0.331025017102	0.198	0.124	0.074
1920	PIGT	PIGT	chr20	+	44047934	44048035	44048143	44048230	44047491	44047619	44048775	44048863	1920	313	272	416	292	226	212	0.0587642867908	0.331025017102	0.519	0.572	-0.053
2739	PPP2R2B	PPP2R2B	chr5	-	146236061	146236146	146257564	146257758	146080607	146080705	146460621	146460699	2739	30	0	48	5	319	210	0.0589596323375	0.331025017102	1.0	0.863	0.137
3034	CLN3	CLN3	chr16	-	28500610	28500707	28502802	28502881	28498982	28499062	28503034	28503403	3034	87	7	72	1	204	222	0.0590871670774	0.331025017102	0.931	0.987	-0.056
3392	SYNE4	SYNE4	chr19	-	36497651	36497846	36498026	36498170	36497324	36497573	36499118	36499269	3392	23	32	20	57	269	320	0.0590789873273	0.331025017102	0.461	0.294	0.167
4062	NRBF2	NRBF2	chr10	+	64905968	64906053	64911909	64911950	64893006	64893260	64913270	64914791	4062	90	51	104	36	210	166	0.0590735615703	0.331025017102	0.582	0.695	-0.113
5538	TRIM25	TRIM25	chr17	-	54981615	54981849	54985828	54985924	54976475	54976541	54990752	54991409	5538	72	193	205	405	221	359	0.0588251605364	0.331025017102	0.377	0.451	-0.074
1688	VPS53	VPS53	chr17	-	489509	489604	505034	505136	465742	465985	526772	526914	1688	33	48	91	79	227	220	0.0592634406169	0.331372841368	0.4	0.527	-0.127
6243	ARMC8	ARMC8	chr3	+	137907242	137907372	137928658	137928735	137906089	137906441	137940767	137940839	6243	14	43	15	102	255	202	0.0592186877746	0.331372841368	0.205	0.104	0.101
3733	MTHFD1L	MTHFD1L	chr6	+	151208980	151209117	151226785	151226897	151206769	151206870	151239712	151239804	3733	155	213	189	338	262	237	0.0594426744349	0.332055132262	0.397	0.336	0.061
1958	PLEKHB2	PLEKHB2	chr2	+	131890474	131890564	131897742	131897848	131884256	131884359	131904209	131907425	1958	7	327	0	449	215	231	0.0595003776996	0.332057877085	0.022	0.0	0.022
2510	MGST1	MGST1	chr12	+	16507164	16507312	16510538	16510633	16500576	16500644	16516728	16517344	2510	191	241	451	456	273	220	0.0596851861862	0.332449923824	0.39	0.444	-0.054
524	CASP8	CASP8	chr2	+	202137620	202137665	202139611	202139676	202137360	202137499	202141549	202141691	524	14	19	11	38	170	190	0.0596635051288	0.332449923824	0.452	0.244	0.208
1099	SNF8	SNF8	chr17	-	47009004	47009079	47010566	47010708	47007458	47007974	47013531	47013604	1099	476	225	718	277	267	200	0.0598248378489	0.332908301894	0.613	0.66	-0.047
127	MORC2	MORC2	chr22	-	31328875	31329017	31329452	31329507	31328531	31328756	31330046	31330178	127	33	147	56	157	180	267	0.0604035801819	0.332972188975	0.25	0.346	-0.096
2419	SCEL	SCEL	chr13	+	78178490	78178550	78182190	78182250	78177210	78177270	78183192	78183252	2419	50	42	69	95	185	185	0.0604273399123	0.332972188975	0.543	0.421	0.122
3089	MARK3	MARK3	chr14	+	103964838	103964865	103966492	103966537	103958113	103958371	103969218	103970166	3089	96	27	73	36	152	170	0.0601140005786	0.332972188975	0.799	0.694	0.105
3813	PIGB	PIGB	chr15	+	55626064	55626205	55631464	55631516	55621921	55622052	55632809	55633021	3813	59	6	57	15	266	177	0.0600787016464	0.332972188975	0.867	0.717	0.15
3828	BNIP2	BNIP2	chr15	-	59961474	59961561	59963381	59963513	59961090	59961189	59964835	59964938	3828	181	142	269	159	257	212	0.0602766694085	0.332972188975	0.513	0.583	-0.07
3992	ARPC2	ARPC2	chr2	+	219093460	219093573	219103386	219103573	219090642	219090677	219104113	219104207	3992	1511	4223	2001	6027	238	312	0.06033111222	0.332972188975	0.319	0.303	0.016
4639	CCDC138	CCDC138	chr2	+	109432396	109432561	109463193	109463386	109429275	109429383	109473249	109473426	4639	49	25	74	66	290	318	0.0604460028217	0.332972188975	0.682	0.551	0.131
5084	ANAPC5	ANAPC5	chr12	-	121747503	121747666	121756079	121756227	121746047	121746494	121756303	121756411	5084	379	517	395	642	273	288	0.0605247517865	0.332972188975	0.436	0.394	0.042
5387	AMPD2	AMPD2	chr1	+	110163535	110163888	110167924	110168055	110162434	110162900	110168283	110168414	5387	12	228	16	144	478	256	0.0602383793909	0.332972188975	0.027	0.056	-0.029
5712	GUCD1	GUCD1	chr22	-	24939809	24940051	24942881	24942973	24936390	24939065	24943875	24944041	5712	168	304	196	452	217	367	0.0604676113342	0.332972188975	0.483	0.423	0.06
620	GATB	GATB	chr4	-	152593913	152594048	152600964	152601043	152591808	152592454	152609781	152609915	620	53	95	76	88	204	260	0.060157516253	0.332972188975	0.416	0.524	-0.108
916	VCAN	VCAN	chr5	+	82807921	82808215	82832825	82838087	82789622	82789750	82841355	82841469	916	2227	50297	1143	24054	419	5387	0.0601404735816	0.332972188975	0.363	0.379	-0.016
5245	PSG4	PSG4	chr19	-	43699146	43699425	43702148	43702427	43698491	43698746	43708037	43708403	5245	10	13	26	12	404	404	0.0606987818723	0.333613380669	0.435	0.684	-0.249
1957	PLEKHB2	PLEKHB2	chr2	+	131890474	131890564	131897739	131897848	131884256	131884359	131904209	131907425	1957	7	333	0	453	215	234	0.0609393281452	0.333813653856	0.022	0.0	0.022
1971	TAB2	TAB2	chr6	+	149691044	149691235	149699153	149700654	149639062	149639151	149718739	149718900	1971	74	2262	131	3041	316	1626	0.061425393232	0.333813653856	0.144	0.181	-0.037
2	AARSD1	AARSD1	chr17	-	41103816	41103911	41105740	41105795	41102542	41102745	41106892	41106984	2	72	117	119	134	180	220	0.0610506963997	0.333813653856	0.429	0.52	-0.091
3185	ALDH16A1	ALDH16A1	chr19	+	49964875	49965057	49965140	49965293	49964078	49964156	49965826	49966012	3185	22	14	46	12	307	278	0.0614222959335	0.333813653856	0.587	0.776	-0.189
3838	TMCO3	TMCO3	chr13	+	114164552	114164739	114188359	114188555	114157810	114157903	114193671	114193822	3838	557	433	848	563	312	321	0.0613189322941	0.333813653856	0.57	0.608	-0.038
38	MPHOSPH9	MPHOSPH9	chr12	-	123694602	123694709	123699290	123699381	123687796	123687922	123702922	123703046	38	33	17	53	12	216	232	0.0612460433003	0.333813653856	0.676	0.826	-0.15
4123	PTK2	PTK2	chr8	-	141840570	141840625	141856358	141856421	141828978	141829119	141856697	141856777	4123	159	110	243	123	188	180	0.0610562375523	0.333813653856	0.581	0.654	-0.073
4134	DDX54	DDX54	chr12	-	113600936	113601079	113601871	113602090	113600736	113600850	113603448	113603522	4134	241	278	254	367	344	268	0.0612965555497	0.333813653856	0.403	0.35	0.053
4624	ARNT2	ARNT2	chr15	+	80873579	80873745	80883908	80884045	80872751	80872890	80885940	80890277	4624	84	76	97	57	291	262	0.0610913687444	0.333813653856	0.499	0.605	-0.106
5564	ARHGEF7	ARHGEF7	chr13	+	111929933	111930020	111932884	111933024	111927878	111928025	111935485	111935710	5564	55	27	94	25	212	265	0.0613478803715	0.333813653856	0.718	0.825	-0.107
6142	ZNF133	ZNF133	chr20	+	18270542	18270718	18286962	18287037	18268926	18269248	18295712	18297640	6142	4	16	6	5	301	200	0.0613504797206	0.333813653856	0.142	0.444	-0.302
854	CD44	CD44	chr11	+	35229651	35229753	35232792	35232996	35211381	35211612	35236398	35236461	854	435	1085	1434	4040	227	329	0.0613614839088	0.333813653856	0.368	0.34	0.028
5332	CAMLG	CAMLG	chr5	+	134076752	134077213	134079676	134079742	134074169	134074482	134086448	134087850	5332	540	124	488	84	586	191	0.0615934931302	0.33441406373	0.587	0.654	-0.067
383	ABHD14A	ABHD14A	chr3	+	52012274	52012390	52014408	52014644	52011886	52012098	52014851	52015216	383	30	63	37	43	241	361	0.0616745822899	0.334541379075	0.416	0.563	-0.147
5208	ISG20	ISG20	chr15	+	89182573	89182825	89193465	89195541	89178867	89178931	89198645	89199575	5208	82	100	69	125	377	2201	0.0617634454459	0.334710585778	0.827	0.763	0.064
1905	CCNY	CCNY	chr10	+	35805450	35805551	35814891	35814927	35790428	35790463	35818900	35818958	1905	234	74	430	98	226	161	0.0621173109009	0.336314246706	0.693	0.758	-0.065
1351	ADAM15	ADAM15	chr1	+	155033890	155033965	155034379	155034451	155033238	155033308	155034720	155034845	1351	15	13	33	65	200	197	0.0623638394994	0.336706720423	0.532	0.333	0.199
1700	ADK	ADK	chr10	+	75960521	75960596	75984295	75984349	75936246	75936644	76074424	76074503	1700	76	78	158	232	200	179	0.0623529099831	0.336706720423	0.466	0.379	0.087
199	SON	SON	chr21	+	34921781	34927697	34929461	34929622	34918518	34918685	34931535	34931682	199	15128	448	19031	498	6041	286	0.0622767219662	0.336706720423	0.615	0.644	-0.029
5672	TMF1	TMF1	chr3	-	69087993	69088160	69088701	69088844	69087714	69087871	69091957	69092063	5672	153	161	178	139	268	292	0.062602248422	0.337679786098	0.509	0.583	-0.074
2566	ATG7	ATG7	chr3	+	11354777	11354894	11356817	11356967	11350457	11350535	11372813	11372902	2566	61	133	84	124	242	275	0.0628715365377	0.337876294504	0.343	0.435	-0.092
2602	ACER3	ACER3	chr11	+	76637600	76637711	76670022	76670075	76571916	76572123	76687332	76687385	2602	38	18	105	25	236	178	0.0628509553219	0.337876294504	0.614	0.76	-0.146
2821	KIF1A	KIF1A	chr2	-	241682345	241682401	241683358	241683477	241680685	241680794	241684843	241684934	2821	95	28	104	51	244	181	0.062754384904	0.337876294504	0.716	0.602	0.114
5933	PFDN6	PFDN6	chr6	+	33257950	33258021	33258102	33258227	33257551	33257697	33258492	33258711	5933	268	384	489	581	196	250	0.0627875313937	0.337876294504	0.471	0.518	-0.047
5863	RAB2A	RAB2A	chr8	+	61504416	61504528	61531138	61531207	61497281	61497374	61533232	61536203	5863	445	316	644	381	237	194	0.0631433104676	0.339022917626	0.535	0.58	-0.045
4615	NME1	NME1	chr17	+	49237340	49237442	49238520	49238633	49233011	49233141	49239088	49239450	4615	867	1114	1275	1826	227	238	0.0632589678822	0.339240100738	0.449	0.423	0.026
5008	TYMS	TYMS	chr18	+	662145	662320	669071	669173	657603	657947	670691	670867	5008	248	490	483	797	300	227	0.0633006597346	0.339240100738	0.277	0.314	-0.037
2125	CTTN	CTTN	chr11	+	70266505	70266616	70267575	70267686	70265851	70265962	70269045	70269101	2125	809	517	1212	675	236	236	0.0641611471163	0.341391371037	0.61	0.642	-0.032
2302	GART	GART	chr21	-	34878280	34878411	34882089	34882227	34877867	34878009	34883558	34883765	2302	171	132	227	231	263	256	0.0637847010129	0.341391371037	0.558	0.489	0.069
2810	PI4K2A	PI4K2A	chr10	+	99410697	99410898	99416041	99416173	99400442	99400934	99416577	99416731	2810	154	142	222	153	326	257	0.0640022805172	0.341391371037	0.461	0.534	-0.073
419	LTBP3	LTBP3	chr11	-	65310575	65310695	65310897	65311020	65309070	65309199	65313912	65314035	419	162	358	65	197	248	245	0.0639661092068	0.341391371037	0.309	0.246	0.063
5185	MBD1	MBD1	chr18	-	47800555	47800723	47801346	47801415	47799933	47800233	47801498	47801615	5185	109	100	71	96	194	293	0.0639104715211	0.341391371037	0.622	0.528	0.094
5703	CDH3	CDH3	chr16	+	68714870	68714999	68716204	68716390	68713701	68713877	68718485	68718727	5703	558	726	1979	2286	254	311	0.0641726371125	0.341391371037	0.485	0.515	-0.03
591	UBAP1	UBAP1	chr9	+	34196333	34196456	34216671	34216787	34179002	34179238	34220905	34220946	591	0	14	4	16	248	241	0.0641405625336	0.341391371037	0.0	0.195	-0.195
686	PSMB3	PSMB3	chr17	+	36916683	36916861	36918663	36918758	36912135	36912243	36920371	36920484	686	1400	444	1725	625	303	220	0.063958288102	0.341391371037	0.696	0.667	0.029
741	APH1A	APH1A	chr1	-	150239755	150239878	150240115	150240189	150239474	150239602	150241097	150241609	741	8	673	27	1107	199	248	0.0643844588087	0.342204577771	0.015	0.029	-0.014
2771	USP1	USP1	chr1	+	62908829	62908990	62910408	62911100	62907865	62907970	62913011	62913182	2771	142	722	256	1610	286	817	0.0644898805679	0.342451296264	0.36	0.312	0.048
2499	PFKFB4	PFKFB4	chr3	-	48562997	48563102	48572944	48573091	48561133	48561263	48573688	48573896	2499	56	35	43	47	272	230	0.0646034661298	0.342650783533	0.575	0.436	0.139
3265	TPGS2	TPGS2	chr18	-	34378411	34378572	34380160	34380274	34359987	34360151	34385336	34385465	3265	566	155	956	210	239	286	0.0646455217037	0.342650783533	0.814	0.845	-0.031
2265	ZMYND11	ZMYND11	chr10	+	285995	286051	286832	286910	283524	283617	287960	288079	2265	4	89	1	148	181	203	0.0648775774323	0.343567025016	0.048	0.008	0.04
2971	TARBP2	TARBP2	chr12	+	53898918	53899046	53899432	53899634	53898481	53898599	53899774	53900215	2971	100	224	163	274	253	327	0.0650887879834	0.343916055063	0.366	0.435	-0.069
4858	MTDH	MTDH	chr8	+	98699656	98699833	98701265	98701331	98698895	98698980	98703179	98703416	4858	408	94	690	120	302	191	0.0650238389509	0.343916055063	0.733	0.784	-0.051
810	TMEM241	TMEM241	chr18	-	20979529	20979611	21001330	21001408	20964953	20965031	21010594	21010641	810	16	24	31	21	203	207	0.0651212516393	0.343916055063	0.405	0.601	-0.196
3183	RCAN3	RCAN3	chr1	+	24840803	24841057	24857707	24857881	24828840	24828953	24859572	24859744	3183	51	55	147	103	379	299	0.0653679344387	0.34476135146	0.422	0.53	-0.108
4578	GPR180	GPR180	chr13	+	95271721	95271771	95275362	95275554	95264443	95264644	95278219	95278297	4578	5	132	22	241	175	317	0.0654001116399	0.34476135146	0.064	0.142	-0.078
3249	C15orf52	C15orf52	chr15	-	40627984	40628027	40628774	40628865	40623652	40627901	40628960	40629014	3249	66	15	134	55	216	168	0.0655387064398	0.344963739081	0.774	0.655	0.119
3655	LOC102606465	LOC102606465	chr1	+	101540950	101541272	101549016	101549130	101491401	101491617	101552407	101552935	3655	20	9	16	19	447	239	0.0655573749494	0.344963739081	0.543	0.31	0.233
5148	TNS1	TNS1	chr2	-	218712232	218713810	218745620	218745737	218700737	218700934	218747068	218747134	5148	101	1144	26	442	242	1703	0.0657278436173	0.345547467713	0.383	0.293	0.09
4029	CD40	CD40	chr20	+	44751764	44751858	44755278	44755340	44751248	44751395	44756776	44756863	4029	136	63	273	176	219	187	0.0658465247458	0.345858126357	0.648	0.57	0.078
4729	IGF2BP3	IGF2BP3	chr7	-	23381682	23381808	23383336	23383472	23358756	23358873	23385558	23385681	4729	213	160	382	363	261	251	0.0659803626359	0.34624776197	0.561	0.503	0.058
1632	BTN2A2	BTN2A2	chr6	+	26384019	26384143	26385242	26385590	26383328	26383409	26388240	26388522	1632	21	145	23	86	249	473	0.0663477182076	0.346920861691	0.216	0.337	-0.121
1788	CSDE1	CSDE1	chr1	-	115282312	115282511	115292441	115292828	115280583	115280693	115300545	115300671	1788	2721	1766	3472	2428	512	324	0.0662372338778	0.346920861691	0.494	0.475	0.019
1973	MRPS15	MRPS15	chr1	-	36926864	36926913	36927688	36927764	36923523	36923582	36929406	36929451	1973	277	1	411	9	201	174	0.0662176922959	0.346920861691	0.996	0.975	0.021
3520	EFTUD1	EFTUD1	chr15	-	82450053	82450201	82456193	82456325	82430998	82431183	82507057	82507196	3520	35	15	59	11	257	273	0.0663135714012	0.346920861691	0.713	0.851	-0.138
3550	SOAT1	SOAT1	chr1	+	179271811	179271937	179304640	179304792	179262848	179263071	179306971	179307031	3550	329	333	683	821	251	277	0.0664816576354	0.347270583489	0.522	0.479	0.043
5153	REXO2	REXO2	chr11	+	114314577	114314655	114316700	114316809	114311377	114311461	114318547	114318601	5153	345	383	534	496	203	234	0.0665342675464	0.347270583489	0.509	0.554	-0.045
619	FLOT2	FLOT2	chr17	-	27211242	27211333	27215962	27216044	27210125	27210249	27224543	27224715	619	84	226	90	334	207	216	0.066616510749	0.347387446889	0.279	0.219	0.06
1048	CNN2	CNN2	chr19	+	1032557	1032695	1036128	1036245	1032390	1032457	1036414	1036561	1048	1484	884	2441	1315	263	242	0.0667435265835	0.347737368304	0.607	0.631	-0.024
5732	MORF4L1	MORF4L1	chr15	+	79172853	79172921	79177308	79177425	79170554	79170601	79178482	79178569	5732	3191	107	4135	107	193	242	0.0668841407951	0.348157446794	0.974	0.98	-0.006
297	RRN3	RRN3	chr16	-	15164977	15165108	15166806	15166937	15163926	15164111	15168579	15168718	297	125	48	126	73	256	256	0.0670283117468	0.348595270052	0.723	0.633	0.09
1434	POLL	POLL	chr10	-	103342519	103342648	103345618	103345913	103340004	103340173	103347002	103347163	1434	96	59	99	91	420	254	0.06774344881	0.349597316156	0.496	0.397	0.099
177	EIF3J	EIF3J	chr15	+	44846750	44846865	44849686	44849848	44843628	44843720	44852446	44852520	177	458	379	636	620	240	287	0.0677527349419	0.349597316156	0.591	0.551	0.04
2594	CSNK1G3	CSNK1G3	chr5	+	122881110	122881535	122893188	122893258	122847792	122848264	122909086	122909235	2594	251	78	237	51	550	195	0.0676422720491	0.349597316156	0.533	0.622	-0.089
2691	PAK1	PAK1	chr11	-	77036372	77036421	77043774	77043912	77033059	77034405	77047130	77047327	2691	320	5	326	13	263	174	0.0674365834252	0.349597316156	0.977	0.943	0.034
3104	TMEM141	TMEM141	chr9	+	139686162	139686229	139686398	139686482	139685776	139685876	139686702	139686810	3104	62	175	82	330	192	209	0.0677996143025	0.349597316156	0.278	0.213	0.065
5045	ACYP1	ACYP1	chr14	-	75528386	75528465	75530172	75530264	75519927	75520362	75530656	75530752	5045	179	18	356	19	217	204	0.0678233249469	0.349597316156	0.903	0.946	-0.043
5210	ZFAND3	ZFAND3	chr6	+	38050167	38050233	38084347	38084515	38029368	38029551	38120010	38122399	5210	200	535	260	567	191	293	0.0678029206923	0.349597316156	0.364	0.413	-0.049
5326	ECI2	ECI2	chr6	-	4117541	4117685	4125483	4125604	4115926	4116263	4126368	4126471	5326	268	414	245	464	246	269	0.0677761079408	0.349597316156	0.414	0.366	0.048
787	ZSCAN20	ZSCAN20	chr1	+	33954714	33954791	33955117	33955202	33954064	33954251	33956624	33957302	787	9	12	1	9	202	210	0.0673481515525	0.349597316156	0.438	0.104	0.334
78	ATP6V1H	ATP6V1H	chr8	-	54682177	54682303	54708206	54708399	54669114	54669216	54714358	54714456	78	267	268	445	364	318	251	0.067582231113	0.349597316156	0.44	0.491	-0.051
1529	CDC123	CDC123	chr10	+	12288147	12288276	12291579	12291717	12280455	12280484	12292309	12292589	1529	450	369	807	562	254	263	0.0679062934254	0.349714398439	0.558	0.598	-0.04
289	SF3B3	SF3B3	chr16	+	70560489	70560629	70562775	70563102	70557690	70557831	70564647	70564820	289	192	557	368	883	265	452	0.0680779779654	0.350287751872	0.37	0.415	-0.045
2317	DHX30	DHX30	chr3	+	47868836	47868967	47870513	47870624	47859511	47859607	47882366	47882668	2317	53	177	41	209	256	236	0.0682429587899	0.350515161785	0.216	0.153	0.063
5889	MUC1	MUC1	chr1	-	155160483	155160539	155160638	155160707	155159930	155160020	155161973	155162101	5889	0	3	7	4	194	181	0.0682368660748	0.350515161785	0.0	0.62	-0.62
1463	BTC	BTC	chr4	-	75675782	75675929	75681068	75681186	75673249	75673359	75695267	75695366	1463	13	3	28	22	243	272	0.0683787898782	0.350761338599	0.829	0.588	0.241
2353	MBOAT2	MBOAT2	chr2	-	9083315	9083393	9098625	9098771	9048750	9048846	9143668	9143876	2353	77	78	82	123	271	203	0.0684117565979	0.350761338599	0.425	0.333	0.092
1951	TFDP1	TFDP1	chr13	+	114265310	114265377	114277494	114277601	114240088	114240164	114285937	114286059	1951	86	252	148	577	192	232	0.0685760711365	0.350909232376	0.292	0.237	0.055
4989	PIGP	PIGP	chr21	-	38439561	38439680	38441851	38441924	38437663	38438012	38444444	38444610	4989	16	95	9	118	198	244	0.0685091054699	0.350909232376	0.172	0.086	0.086
5017	TEX264	TEX264	chr3	+	51708286	51708578	51718428	51718650	51705190	51705304	51733421	51733590	5017	207	431	250	421	417	347	0.0686219811763	0.350909232376	0.286	0.331	-0.045
3677	NDUFV1	NDUFV1	chr11	+	67378873	67379040	67379367	67379449	67378465	67378678	67379590	67379736	3677	514	297	750	363	292	207	0.0686920980191	0.350958571217	0.551	0.594	-0.043
397	GSDMB	GSDMB	chr17	-	38063213	38063240	38065210	38065295	38062363	38062524	38066008	38066177	397	0	5	2	1	210	152	0.0687568915068	0.350980649345	0.0	0.591	-0.591
377	MTMR3	MTMR3	chr22	+	30384468	30384551	30387492	30387659	30374924	30375041	30394749	30394846	377	54	101	34	102	208	292	0.0689455425632	0.351413864143	0.429	0.319	0.11
6064	EIF6	EIF6	chr20	-	33868456	33868632	33871978	33872064	33867744	33867921	33872183	33872295	6064	1314	1679	1894	2640	211	301	0.0689628516987	0.351413864143	0.528	0.506	0.022
641	ATF2	ATF2	chr2	-	175976295	175976382	175978721	175978836	175962171	175962321	175979417	175979596	641	125	104	143	84	240	212	0.0690298424684	0.351446671655	0.515	0.601	-0.086
4855	TRIO	TRIO	chr5	+	14485177	14485355	14487572	14488369	14482690	14482882	14492675	14492923	4855	380	432	361	340	303	922	0.0691827505946	0.351916463147	0.728	0.764	-0.036
4232	TBC1D8	TBC1D8	chr2	-	101666862	101667103	101670569	101670798	101656639	101656847	101675882	101676001	4232	76	99	181	168	354	366	0.0693222815053	0.352317444708	0.442	0.527	-0.085
3240	RAD17	RAD17	chr5	+	68667280	68667384	68667860	68668044	68666861	68666998	68669656	68669914	3240	1	73	8	110	229	309	0.0695946166482	0.353392086637	0.018	0.089	-0.071
165	ADSL	ADSL	chr22	+	40749076	40749121	40750251	40750331	40745835	40746039	40754867	40755039	165	106	263	181	344	170	205	0.0698735835977	0.353879824783	0.327	0.388	-0.061
2023	BCL2L13	BCL2L13	chr22	+	18165979	18166087	18171751	18171908	18138427	18138598	18209442	18213621	2023	77	34	132	91	233	282	0.0697648282737	0.353879824783	0.733	0.637	0.096
4780	ABCD4	ABCD4	chr14	-	74761850	74761901	74762556	74762682	74759856	74759951	74763035	74763152	4780	161	41	152	59	251	176	0.0698672647948	0.353879824783	0.734	0.644	0.09
1772	FAM49B	FAM49B	chr8	-	130891634	130891717	130915557	130915596	130883620	130883742	130983188	130983241	1772	26	148	30	289	164	208	0.0700223609571	0.354241713472	0.182	0.116	0.066
2109	TXNL4A	TXNL4A	chr18	-	77737597	77737701	77746601	77746750	77732866	77733856	77748239	77748592	2109	49	1011	86	1273	274	229	0.0700671066619	0.354241713472	0.039	0.053	-0.014
1888	SPNS2	SPNS2	chr17	+	4416541	4416607	4428351	4428488	4402128	4402712	4433926	4434078	1888	60	560	105	1339	191	262	0.0702098153023	0.354654280256	0.128	0.097	0.031
2352	SRP54	SRP54	chr14	+	35468763	35468855	35470141	35470226	35465882	35465993	35476488	35476593	2352	140	185	237	241	217	210	0.0705072296646	0.355047126642	0.423	0.488	-0.065
3059	DSTYK	DSTYK	chr1	-	205126400	205126514	205128674	205128807	205119807	205119922	205129241	205129398	3059	45	48	48	29	258	239	0.0705386064792	0.355047126642	0.465	0.605	-0.14
3270	METTL13	METTL13	chr1	+	171759591	171759756	171761156	171761375	171756874	171757070	171763535	171763667	3270	123	170	245	259	290	344	0.0707157957268	0.355047126642	0.462	0.529	-0.067
3834	TMCO3	TMCO3	chr13	+	114193671	114193822	114201614	114201694	114174930	114175048	114202617	114202767	3834	160	203	256	253	276	205	0.0707033223808	0.355047126642	0.369	0.429	-0.06
4491	UBAP2	UBAP2	chr9	-	33943417	33943587	33944362	33944637	33941646	33941860	33948371	33948585	4491	327	183	568	256	400	295	0.070516941	0.355047126642	0.569	0.621	-0.052
4625	VARS2	VARS2	chr6	+	30892130	30892337	30893050	30893162	30890880	30891008	30893320	30893496	4625	33	40	113	83	332	237	0.0706756456788	0.355047126642	0.371	0.493	-0.122
5048	YAF2	YAF2	chr12	-	42592937	42593037	42604349	42604421	42555414	42555567	42631400	42631526	5048	1	2	5	0	197	225	0.0704666390207	0.355047126642	0.363	1.0	-0.637
1403	SRFBP1	SRFBP1	chr5	+	121330293	121330365	121354954	121355036	121311009	121311082	121355782	121356497	1403	27	46	36	33	197	207	0.0708794291591	0.355561112221	0.381	0.534	-0.153
5384	MCFD2	MCFD2	chr2	-	47134948	47135108	47136161	47136316	47129008	47132733	47142861	47143007	5384	267	438	313	620	280	285	0.0711247318898	0.356483543945	0.383	0.339	0.044
254	BYSL	BYSL	chr6	+	41899133	41899294	41899465	41899568	41898372	41898506	41900098	41900784	254	199	94	309	193	286	228	0.0713530202875	0.357129598691	0.628	0.561	0.067
4601	FAM168A	FAM168A	chr11	-	73122438	73122581	73130918	73131044	73120531	73120706	73141734	73141815	4601	74	98	61	52	251	268	0.0713766944316	0.357129598691	0.446	0.556	-0.11
1835	PPIP5K2	PPIP5K2	chr5	+	102522020	102522140	102526542	102526683	102520372	102520445	102530600	102530726	1835	25	134	45	147	245	266	0.0716050720384	0.357791863942	0.168	0.249	-0.081
309	ZCCHC17	ZCCHC17	chr1	+	31782890	31783011	31791955	31792013	31769828	31770060	31810021	31810122	309	21	118	17	179	246	183	0.0716939934122	0.357791863942	0.117	0.066	0.051
4952	RABEPK	RABEPK	chr9	+	127975648	127975801	127982817	127982979	127969842	127970000	127990188	127990338	4952	103	168	129	154	278	287	0.0716444191764	0.357791863942	0.388	0.464	-0.076
1134	BTBD7	BTBD7	chr14	-	93730130	93730339	93760203	93761283	93727947	93728023	93762315	93762503	1134	723	168	1586	304	1205	334	0.072201455689	0.359110557581	0.544	0.591	-0.047
2472	GOPC	GOPC	chr6	-	117890734	117890899	117892022	117892118	117888016	117888197	117894629	117894795	2472	79	98	65	119	221	290	0.0721955280866	0.359110557581	0.514	0.418	0.096
6039	ZBTB8OS	ZBTB8OS	chr1	-	33099245	33099328	33100368	33100393	33097427	33097480	33116033	33116191	6039	13	104	28	118	150	208	0.0722057237589	0.359110557581	0.148	0.248	-0.1
612	DCLRE1B	DCLRE1B	chr1	+	114449617	114449783	114450630	114450813	114447914	114448397	114453752	114456708	612	26	79	54	99	291	308	0.0721329580475	0.359110557581	0.258	0.366	-0.108
1256	NUP54	NUP54	chr4	-	77057338	77057565	77065301	77065445	77055327	77055515	77065542	77065626	1256	217	201	252	295	269	352	0.0727109934029	0.359467296176	0.586	0.528	0.058
1339	DNAJA2	DNAJA2	chr16	-	47005260	47005484	47005807	47005867	47001995	47002076	47007405	47007625	1339	142	513	174	790	185	349	0.0724968612689	0.359467296176	0.343	0.294	0.049
1519	NTN4	NTN4	chr12	-	96131643	96131922	96180716	96181246	96106989	96107116	96184032	96184536	1519	905	553	2083	1428	655	404	0.0727010450074	0.359467296176	0.502	0.474	0.028
167	U2AF1	U2AF1	chr21	-	44520562	44520629	44521475	44521542	44515803	44515853	44524424	44524512	167	304	953	428	1566	192	192	0.0725482359525	0.359467296176	0.242	0.215	0.027
2181	SDHD	SDHD	chr11	+	111958580	111958697	111959590	111959735	111957547	111957683	111965528	111966525	2181	249	391	296	565	242	270	0.0723961647992	0.359467296176	0.415	0.369	0.046
5368	WDSUB1	WDSUB1	chr2	-	160128212	160128306	160132056	160132149	160112706	160112886	160136271	160136456	5368	16	2	34	0	218	219	0.0724531387649	0.359467296176	0.889	1.0	-0.111
5823	CTNNA1	CTNNA1	chr5	+	138147871	138147991	138160218	138160488	138145726	138145893	138163203	138163407	5823	1818	2921	2411	4159	245	395	0.072680013496	0.359467296176	0.501	0.483	0.018
1530	CDC123	CDC123	chr10	+	12252288	12252321	12257738	12257834	12251965	12252023	12259359	12259466	1530	112	356	245	615	158	221	0.0728809252996	0.359872723331	0.306	0.358	-0.052
4558	PAPOLA	PAPOLA	chr14	+	97026985	97027048	97029155	97029230	97022511	97022750	97031291	97033453	4558	174	177	326	260	188	200	0.0729170094137	0.359872723331	0.511	0.572	-0.061
1408	RPAIN	RPAIN	chr17	+	5329290	5329402	5329555	5329619	5326088	5326149	5331390	5331531	1408	139	92	129	119	237	189	0.0732344342138	0.361132248239	0.546	0.464	0.082
2229	ZMIZ2	ZMIZ2	chr7	+	44798879	44799059	44799749	44799827	44796976	44797160	44800023	44800192	2229	122	38	143	68	305	203	0.073395175531	0.361310940443	0.681	0.583	0.098
700	NUDCD2	NUDCD2	chr5	-	162883934	162884086	162884567	162884616	162880585	162881056	162886867	162887143	700	40	258	38	378	174	277	0.0733830443635	0.361310940443	0.198	0.138	0.06
144	PDLIM4	PDLIM4	chr5	+	131598301	131598453	131602156	131602238	131593350	131593520	131606607	131606786	144	483	277	301	213	277	207	0.0735726338166	0.361394578164	0.566	0.514	0.052
1560	YAP1	YAP1	chr11	+	102080247	102080295	102094352	102094483	102076623	102076805	102098199	102098312	1560	47	651	95	947	173	256	0.0735989647466	0.361394578164	0.097	0.129	-0.032
2165	EBPL	EBPL	chr13	-	50237192	50237331	50243912	50243982	50234811	50235344	50265389	50265623	2165	17	179	11	236	195	264	0.0735245718944	0.361394578164	0.114	0.059	0.055
658	TMEM206	TMEM206	chr1	-	212553236	212553379	212558615	212558767	212548534	212548642	212560232	212560442	658	107	11	118	24	277	268	0.0737248623695	0.361706763476	0.904	0.826	0.078
3300	KIAA2026	KIAA2026	chr9	-	5944870	5944960	5954015	5954095	5929043	5929159	5968018	5969436	3300	22	5	12	9	205	215	0.0737961960956	0.361750947752	0.822	0.583	0.239
3448	MCUR1	MCUR1	chr6	-	13794125	13794179	13799064	13799136	13792109	13792224	13800572	13800614	3448	155	62	245	68	197	179	0.0740911625187	0.362890385872	0.694	0.766	-0.072
5878	MCM10	MCM10	chr10	+	13243420	13243534	13246218	13246364	13240688	13240807	13251090	13251133	5878	29	81	107	193	239	271	0.0742890938074	0.363553035799	0.289	0.386	-0.097
5643	PIEZO1	PIEZO1	chr16	-	88788625	88788805	88788990	88789097	88788215	88788474	88789244	88789417	5643	189	211	246	215	232	305	0.0744186138617	0.363880063061	0.541	0.601	-0.06
351	MEIS3	MEIS3	chr19	-	47909716	47909783	47910144	47910228	47906374	47906810	47910335	47910394	351	81	31	7	0	209	192	0.0745707722837	0.364317140012	0.706	1.0	-0.294
2247	TSPAN4	TSPAN4	chr11	+	864436	864511	865512	865614	862549	862741	865693	865825	2247	212	224	244	324	200	227	0.0748213774084	0.36492712141	0.518	0.461	0.057
3445	RAD51D	RAD51D	chr17	-	33434384	33434466	33445519	33445638	33433404	33433500	33446129	33446191	3445	23	12	12	16	244	207	0.0748000585825	0.36492712141	0.619	0.389	0.23
6023	GSN	GSN	chr9	+	124044716	124044828	124062342	124062404	124043747	124043840	124064240	124064445	6023	8	36	13	23	237	187	0.0749393616573	0.36519568015	0.149	0.308	-0.159
2042	JAG1	JAG1	chr20	-	10626618	10626732	10627586	10627751	10626003	10626117	10628607	10628758	2042	508	169	220	96	290	239	0.0751733910483	0.366028826883	0.712	0.654	0.058
1020	RPS6KB1	RPS6KB1	chr17	+	58011794	58011885	58012553	58012661	58011530	58011621	58013575	58013638	1020	71	83	129	104	216	233	0.075534090021	0.366256323261	0.48	0.572	-0.092
3079	FAM149A	FAM149A	chr4	+	187070719	187070858	187073056	187073199	187070326	187070437	187074798	187074924	3079	45	48	38	68	264	268	0.0754428120023	0.366256323261	0.488	0.362	0.126
3442	RAD51D	RAD51D	chr17	-	33434006	33434141	33445519	33445638	33433404	33433500	33446129	33446191	3442	23	25	12	29	244	260	0.0754109851521	0.366256323261	0.495	0.306	0.189
3730	KLHL8	KLHL8	chr4	-	88104354	88104541	88116475	88116842	88099628	88099772	88141569	88141760	3730	68	39	123	108	492	312	0.0756559055669	0.366256323261	0.525	0.419	0.106
3987	ARPC2	ARPC2	chr2	+	219103386	219103573	219110142	219110269	219099074	219099120	219114086	219114187	3987	3608	3297	5088	4393	312	252	0.0755674429317	0.366256323261	0.469	0.483	-0.014
796	ESRRA	ESRRA	chr11	+	64082212	64082383	64082472	64082742	64081710	64081839	64083178	64084212	796	157	192	253	241	296	395	0.0754621650362	0.366256323261	0.522	0.583	-0.061
918	VCAN	VCAN	chr5	+	82815167	82818128	82832825	82838087	82807921	82808215	82841355	82841469	918	5853	50928	2678	24358	3086	5387	0.0756618421072	0.366256323261	0.167	0.161	0.006
1782	SNAP29	SNAP29	chr22	+	21235336	21235422	21237758	21237857	21224624	21224821	21241966	21245501	1782	133	182	142	256	211	224	0.0758307309388	0.366643910978	0.437	0.371	0.066
2991	SNHG15	SNHG15	chr7	-	45023955	45024025	45025619	45025696	45023420	45023645	45026123	45026259	2991	57	81	90	85	202	195	0.0758682524266	0.366643910978	0.405	0.505	-0.1
2880	DHX40	DHX40	chr17	+	57650476	57650596	57651100	57651328	57643987	57644155	57651548	57651615	2880	2	233	6	176	245	353	0.0759721624956	0.366840624896	0.012	0.047	-0.035
4278	NUCKS1	NUCKS1	chr1	-	205696827	205696933	205698699	205698749	205693053	205693109	205719084	205719372	4278	9	1073	4	1612	175	231	0.0762799586443	0.368020681606	0.011	0.003	0.008
5236	TFAP2B	TFAP2B	chr6	+	50805687	50805806	50807868	50808010	50803773	50803993	50810804	50815326	5236	133	141	189	150	244	267	0.0763908892429	0.36824976841	0.508	0.58	-0.072
3488	ODF2	ODF2	chr9	+	131222791	131222945	131223220	131223346	131221845	131221936	131231461	131231632	3488	151	77	179	126	279	251	0.076580966591	0.368859693024	0.638	0.561	0.077
3892	THRB	THRB	chr3	-	24270428	24270492	24338716	24338862	24231564	24231825	24378790	24378862	3892	4	35	18	58	271	189	0.0768025125415	0.369152024226	0.074	0.178	-0.104
5238	MAPK6	MAPK6	chr15	+	52350829	52350994	52353495	52353697	52342189	52342334	52356098	52358462	5238	293	317	360	471	290	327	0.0768324681711	0.369152024226	0.51	0.463	0.047
588	UBAP1	UBAP1	chr9	+	34220905	34220946	34234213	34234338	34179002	34179238	34241182	34242106	588	48	241	37	282	166	250	0.0767901893294	0.369152024226	0.231	0.165	0.066
224	MORF4L2	MORF4L2	chrX	-	102933426	102933579	102939608	102939657	102930425	102931979	102940098	102940188	224	164	1503	240	1820	174	278	0.0772777978457	0.370854901619	0.148	0.174	-0.026
835	AKAP10	AKAP10	chr17	-	19827720	19827830	19835117	19835291	19823348	19823431	19839598	19839743	835	47	70	62	58	299	235	0.0773220123527	0.370854901619	0.345	0.457	-0.112
933	MTMR10	MTMR10	chr15	-	31269021	31269158	31282979	31283040	31267133	31267206	31283649	31283807	933	36	81	43	155	186	262	0.0773785812993	0.370854901619	0.385	0.281	0.104
3499	INPP5F	INPP5F	chr10	+	121541146	121541283	121551028	121551157	121510587	121510668	121551380	121551548	3499	20	43	47	56	262	254	0.0776092706592	0.371391038921	0.311	0.449	-0.138
5391	UXS1	UXS1	chr2	-	106746129	106746234	106761645	106761826	106742075	106742135	106774513	106774574	5391	482	198	689	342	306	230	0.0776184235374	0.371391038921	0.647	0.602	0.045
1557	YAP1	YAP1	chr11	+	102080247	102080295	102094352	102094483	102076623	102076817	102098199	102098312	1557	17	519	45	833	173	256	0.0777254712795	0.371596898934	0.046	0.074	-0.028
2309	HERPUD2	HERPUD2	chr7	-	35709824	35709938	35712810	35712888	35707043	35707198	35733793	35734237	2309	50	117	94	151	203	239	0.0782719144835	0.3736797375	0.335	0.423	-0.088
3205	MVK	MVK	chr12	+	110017606	110017751	110019199	110019355	110013802	110013950	110023826	110023930	3205	173	111	246	207	270	281	0.0782898967609	0.3736797375	0.619	0.553	0.066
1257	GXYLT2	GXYLT2	chr3	+	72971354	72971486	73004248	73004500	72957517	72957710	73006379	73006503	1257	44	38	2	7	257	377	0.0784841379826	0.374299044249	0.629	0.295	0.334
5674	ANKRD13A	ANKRD13A	chr12	+	110450929	110451054	110456149	110456293	110449809	110449942	110456943	110457133	5674	198	140	232	212	250	269	0.0787873354005	0.375436530923	0.603	0.541	0.062
3664	FUCA2	FUCA2	chr6	-	143823491	143823702	143825049	143825389	143823068	143823259	143828373	143828561	3664	809	631	1634	1135	465	336	0.0789586722227	0.375944326153	0.481	0.51	-0.029
5622	DMKN	DMKN	chr19	-	35998359	35998413	36000812	36000863	35996840	35996888	36001085	36001154	5622	398	2	943	18	176	179	0.0790257801234	0.375955432653	0.995	0.982	0.013
2244	TSPAN4	TSPAN4	chr11	+	850287	850367	862549	862741	847200	847300	864436	864511	2244	104	556	157	658	205	317	0.0794327367879	0.377182950242	0.224	0.27	-0.046
4084	PSMD2	PSMD2	chr3	+	184019645	184019859	184020157	184020316	184019324	184019446	184020466	184020611	4084	966	1974	1548	3454	339	284	0.0794072978766	0.377182950242	0.291	0.273	0.018
4371	HAUS1	HAUS1	chr18	+	43698146	43698282	43699891	43700026	43685159	43685334	43702432	43702556	4371	217	260	351	341	261	260	0.0794787643256	0.377182950242	0.454	0.506	-0.052
3418	SMARCC1	SMARCC1	chr3	-	47716964	47717078	47718118	47718272	47712147	47712207	47719687	47719801	3418	303	312	562	484	279	239	0.0798783464545	0.378460345161	0.454	0.499	-0.045
5776	MRPL55	MRPL55	chr1	-	228295935	228296019	228296655	228296722	228295368	228295570	228296961	228297013	5776	0	46	2	23	192	209	0.0798704805827	0.378460345161	0.0	0.086	-0.086
4678	CPSF3L	CPSF3L	chr1	-	1254675	1254904	1255835	1255909	1250899	1250998	1256375	1256473	4678	116	468	191	611	199	354	0.0800206832275	0.378677394881	0.306	0.357	-0.051
5465	PGM3	PGM3	chr6	-	83885680	83885779	83888391	83888475	83884092	83884206	83889528	83889686	5465	120	114	130	168	209	224	0.0800546456787	0.378677394881	0.53	0.453	0.077
5411	HN1L	HN1L	chr16	+	1735439	1735588	1741843	1741986	1728277	1728357	1747812	1747861	5411	525	653	1003	1415	274	268	0.0802452523685	0.379269906146	0.44	0.409	0.031
1701	ZNF778	ZNF778	chr16	+	89288499	89288591	89289564	89289691	89287404	89287560	89291126	89291210	1701	12	3	13	12	217	252	0.0805296789084	0.379913018406	0.823	0.557	0.266
2105	EI24	EI24	chr11	+	125451106	125451218	125452241	125452315	125448844	125448964	125453415	125454584	2105	6	77	3	133	237	199	0.080643149324	0.379913018406	0.061	0.019	0.042
5227	PLEKHA5	PLEKHA5	chr12	+	19443610	19443730	19444577	19444631	19440406	19440490	19473495	19473558	5227	0	2	7	2	245	179	0.0806007888017	0.379913018406	0.0	0.719	-0.719
677	PRPF3	PRPF3	chr1	+	150300778	150300925	150305154	150305238	150298208	150298339	150305449	150305670	677	98	76	155	84	272	209	0.080565734859	0.379913018406	0.498	0.586	-0.088
4445	SENP7	SENP7	chr3	-	101117704	101117899	101136436	101136634	101090851	101090970	101177798	101177896	4445	50	51	53	32	323	320	0.0807562755155	0.379942194179	0.493	0.621	-0.128
5223	PLEKHA5	PLEKHA5	chr12	+	19444577	19444631	19472954	19472990	19440406	19440490	19473495	19473558	5223	2	7	2	0	179	161	0.0807802666466	0.379942194179	0.204	1.0	-0.796
1662	BAZ2B	BAZ2B	chr2	-	160304752	160304920	160310123	160310312	160303292	160303486	160335085	160335232	1662	39	52	65	53	314	293	0.0813315867964	0.380510366819	0.412	0.534	-0.122
1935	HK1	HK1	chr10	+	71154705	71154861	71158350	71158584	71148952	71149052	71160746	71161637	1935	90	694	126	751	281	359	0.0812223613443	0.380510366819	0.142	0.177	-0.035
2058	EPCAM	EPCAM	chr2	+	47600946	47601187	47602372	47602438	47600601	47600709	47604152	47604216	2058	2321	407	7327	1151	366	191	0.0813192761379	0.380510366819	0.748	0.769	-0.021
2179	CHKB-CPT1B	CHKB-CPT1B	chr22	-	51020177	51020291	51020677	51020786	51018993	51019089	51020986	51021428	2179	25	2	21	7	234	239	0.0815566671817	0.380510366819	0.927	0.754	0.173
2410	SGIP1	SGIP1	chr1	+	67155872	67155999	67161116	67161176	67154830	67154958	67184976	67185088	2410	55	17	29	3	252	185	0.0812847616104	0.380510366819	0.704	0.876	-0.172
2483	MELK	MELK	chr9	+	36589532	36589649	36594624	36594768	36583623	36583709	36597218	36597287	2483	85	122	155	301	242	269	0.0815392684275	0.380510366819	0.436	0.364	0.072
4025	CDKN2B-AS1	CDKN2B-AS1	chr9	+	22056250	22056386	22097256	22097363	22049104	22049227	22112318	22112394	4025	2	3	4	0	261	232	0.0815060032899	0.380510366819	0.372	1.0	-0.628
4320	PLOD1	PLOD1	chr1	+	12027043	12027148	12030726	12030873	12026307	12026373	12032928	12033054	4320	301	565	236	533	230	272	0.0811374833061	0.380510366819	0.387	0.344	0.043
4472	RNF145	RNF145	chr5	-	158603639	158603875	158608967	158609059	158596686	158596827	158621723	158621832	4472	187	201	284	382	217	361	0.081498851489	0.380510366819	0.607	0.553	0.054
5192	ATG12	ATG12	chr5	-	115176193	115176309	115176514	115176631	115173324	115173461	115177086	115177548	5192	4	13	10	9	242	241	0.0812543795515	0.380510366819	0.235	0.525	-0.29
1038	C16orf13	C16orf13	chr16	-	685280	685340	685611	685774	684718	684797	686093	686366	1038	78	35	52	39	288	185	0.0818156071447	0.38139944472	0.589	0.461	0.128
1432	POLL	POLL	chr10	-	103344358	103344676	103345072	103345235	103342519	103342648	103345618	103345913	1432	57	88	91	95	288	443	0.0818786540525	0.38139944472	0.499	0.596	-0.097
2828	CD55	CD55	chr1	+	207513735	207513853	207523482	207523567	207512741	207512762	207532890	207534311	2828	56	0	6	1	243	210	0.0820521513104	0.381700182699	1.0	0.838	0.162
442	UBE2G1	UBE2G1	chr17	-	4186092	4186216	4192524	4192703	4172511	4175811	4200011	4200109	442	422	252	509	365	304	249	0.0820747463832	0.381700182699	0.578	0.533	0.045
1264	FKBP10	FKBP10	chr17	+	39975461	39975651	39976520	39976713	39974633	39974779	39977198	39977341	1264	872	1386	572	805	315	318	0.0822224003056	0.381954818804	0.388	0.418	-0.03
1416	STIL	STIL	chr1	-	47725960	47726211	47728574	47728785	47715810	47717594	47735306	47735538	1416	66	67	139	202	336	376	0.0822611170754	0.381954818804	0.524	0.435	0.089
4372	PTGES3L	PTGES3L	chr17	-	41123623	41123713	41131186	41131285	41122305	41122359	41131394	41131461	4372	18	11	5	0	224	215	0.0823852164334	0.382225256738	0.611	1.0	-0.389
2900	ACTR5	ACTR5	chr20	+	37378652	37378882	37380773	37380943	37377096	37377496	37383599	37383817	2900	42	26	43	47	355	295	0.082696476671	0.383362899839	0.573	0.432	0.141
3436	ACTR1A	ACTR1A	chr10	-	104245365	104245490	104247906	104248032	104243916	104244133	104248819	104248895	3436	691	789	887	896	251	250	0.0828639332057	0.383526529765	0.466	0.496	-0.03
6008	PI4KA	PI4KA	chr22	-	21165254	21165320	21167645	21167794	21161649	21161746	21172770	21172837	6008	103	37	150	81	274	191	0.0828325262522	0.383526529765	0.66	0.563	0.097
1735	PPP1R9B	PPP1R9B	chr17	-	48217457	48217593	48218633	48218738	48216627	48216681	48220962	48221083	1735	169	29	147	14	230	261	0.083101543843	0.384013822026	0.869	0.923	-0.054
1875	PTPN3	PTPN3	chr9	-	112219452	112219495	112219571	112219679	112211090	112211135	112225576	112225731	1875	141	10	264	8	233	168	0.083077438977	0.384013822026	0.91	0.96	-0.05
3676	RBL2	RBL2	chr16	+	53476569	53476770	53480953	53481018	53472927	53473058	53485614	53485743	3676	153	45	132	58	326	190	0.0833840533299	0.384855511502	0.665	0.57	0.095
384	GRAMD3	GRAMD3	chr5	+	125801985	125802028	125805368	125805480	125801117	125801237	125807929	125807996	384	8	183	5	310	168	237	0.0834163048707	0.384855511502	0.058	0.022	0.036
362	DDX23	DDX23	chr12	-	49225860	49225969	49226204	49226356	49224924	49225099	49227059	49227302	362	286	223	381	363	277	234	0.083524519716	0.38504869931	0.52	0.47	0.05
1067	ZNF346	ZNF346	chr5	+	176468126	176468230	176477703	176477937	176449680	176449914	176489058	176489152	1067	23	37	18	56	229	359	0.0840334285529	0.385173796867	0.494	0.335	0.159
2209	DCP2	DCP2	chr5	+	112339638	112339774	112343634	112343739	112337263	112337371	112346452	112346504	2209	41	42	39	67	261	230	0.0840825638578	0.385173796867	0.462	0.339	0.123
2983	HCFC1R1	HCFC1R1	chr16	-	3073474	3073531	3073847	3073969	3073233	3073362	3074181	3074287	2983	19	72	13	97	247	182	0.0840176997441	0.385173796867	0.163	0.09	0.073
3262	ERLIN1	ERLIN1	chr10	-	101923760	101923852	101927104	101927163	101915901	101915991	101933964	101934038	3262	31	94	85	169	184	217	0.0838355038226	0.385173796867	0.28	0.372	-0.092
3778	PSAP	PSAP	chr10	-	73578787	73578868	73579221	73579379	73578373	73578481	73579470	73579657	3778	4567	1958	2946	1360	283	206	0.0836865259475	0.385173796867	0.629	0.612	0.017
4085	PSMD2	PSMD2	chr3	+	184019634	184019859	184020157	184020316	184019324	184019446	184020466	184020611	4085	2355	1974	3854	3454	350	284	0.083856085168	0.385173796867	0.492	0.475	0.017
4501	CPT1C	CPT1C	chr19	+	50215065	50215218	50215992	50216106	50213979	50214114	50216228	50216321	4501	42	43	12	25	278	239	0.0840571549487	0.385173796867	0.456	0.292	0.164
5547	IRAK1	IRAK1	chrX	-	153277979	153278129	153278493	153278794	153275956	153277368	153279492	153279729	5547	474	575	867	1201	426	275	0.0836651637044	0.385173796867	0.347	0.318	0.029
4069	NR2F2-AS1	NR2F2-AS1	chr15	-	96828554	96828688	96831892	96831984	96814931	96815027	96833858	96834012	4069	2	13	0	25	217	259	0.0842257553625	0.385525460666	0.155	0.0	0.155
5539	PLXNB2	PLXNB2	chr22	-	50718058	50718205	50718433	50718500	50717283	50717440	50718917	50719099	5539	272	877	358	983	192	272	0.0843125589489	0.385618669929	0.305	0.34	-0.035
1925	AGPAT4	AGPAT4	chr6	-	161575180	161575342	161587279	161587449	161574377	161574531	161653067	161653334	1925	103	77	78	38	295	287	0.0846713258774	0.386175999385	0.565	0.666	-0.101
2369	ATP2C1	ATP2C1	chr3	+	130718361	130718503	130720063	130720188	130717137	130717233	130734995	130735555	2369	418	74	888	119	267	250	0.0847005594792	0.386175999385	0.841	0.875	-0.034
3558	NR2C1	NR2C1	chr12	-	95425124	95425264	95442843	95443009	95422162	95422300	95445537	95445719	3558	116	68	142	117	291	265	0.0845898913768	0.386175999385	0.608	0.525	0.083
5226	PLEKHA5	PLEKHA5	chr12	+	19467747	19467828	19472954	19472990	19440406	19440490	19473495	19473558	5226	0	7	1	0	206	161	0.0845427231259	0.386175999385	0.0	1.0	-1.0
4439	RBM23	RBM23	chr14	-	23375403	23375577	23377541	23377589	23374814	23374868	23378691	23378804	4439	20	298	37	337	173	299	0.0850453670543	0.387443728715	0.104	0.159	-0.055
4900	OLFML2A	OLFML2A	chr9	+	127557302	127557410	127561563	127561770	127549253	127549517	127563692	127563942	4900	38	32	23	36	233	332	0.085347455785	0.38851500657	0.629	0.477	0.152
1882	INTS7	INTS7	chr1	-	212119948	212120047	212125910	212126043	212118125	212118311	212139771	212139840	1882	33	32	65	36	258	224	0.0855353301225	0.388542869868	0.472	0.611	-0.139
2138	B3GALNT2	B3GALNT2	chr1	-	235621910	235622094	235628952	235629031	235618870	235618996	235634163	235634274	2138	24	79	59	120	204	309	0.0854418569672	0.388542869868	0.315	0.427	-0.112
5432	CD46	CD46	chr1	+	207943665	207943707	207956636	207956675	207940357	207940540	207958415	207958451	5432	24	371	29	736	167	164	0.0855544086305	0.388542869868	0.06	0.037	0.023
4562	MAGT1	MAGT1	chrX	-	77109397	77109461	77110997	77111087	77096742	77096817	77112229	77112370	4562	85	115	106	198	215	189	0.0858426396443	0.389547052772	0.394	0.32	0.074
2944	MAPK9	MAPK9	chr5	-	179674438	179674510	179674854	179674926	179669572	179669755	179675972	179676138	2944	8	207	6	400	197	197	0.0863808429933	0.390767274149	0.037	0.015	0.022
2969	TARBP2	TARBP2	chr12	+	53895798	53895968	53896810	53896913	53895376	53895492	53897496	53897592	2969	85	86	88	127	295	228	0.0863523933218	0.390767274149	0.433	0.349	0.084
5318	ABHD12	ABHD12	chr20	-	25297683	25297714	25300834	25300954	25290081	25290211	25303960	25304066	5318	265	0	372	6	245	156	0.0862876767652	0.390767274149	1.0	0.975	0.025
5385	MCFD2	MCFD2	chr2	-	47134948	47135108	47136161	47136316	47129008	47132733	47143119	47143251	5385	113	422	127	608	280	285	0.0863666397262	0.390767274149	0.214	0.175	0.039
2702	ST13	ST13	chr22	-	41226843	41226960	41228572	41228675	41225629	41225678	41231563	41231674	2702	909	1007	1200	1474	228	242	0.0867503725653	0.391550340485	0.489	0.464	0.025
533	CTSB	CTSB	chr8	-	11718869	11718988	11721884	11721972	11710837	11710988	11725509	11725646	533	216	2	97	4	213	244	0.0866722671116	0.391550340485	0.992	0.965	0.027
6240	ARL1	ARL1	chr12	-	101794839	101794951	101799621	101799759	101790176	101790355	101801419	101801598	6240	322	378	407	400	263	237	0.0867563297491	0.391550340485	0.434	0.478	-0.044
4346	DENND5A	DENND5A	chr11	-	9167216	9167362	9168576	9168698	9166541	9166660	9171627	9171756	4346	219	356	181	235	247	271	0.0872033075989	0.393261847167	0.403	0.458	-0.055
2174	SVIL	SVIL	chr10	-	29821457	29822387	29824917	29824998	29820930	29821101	29839525	29840192	2174	82	411	76	512	206	1055	0.0874448326755	0.39367377782	0.505	0.432	0.073
2700	NAPB	NAPB	chr20	-	23375775	23375822	23377708	23377825	23375558	23375636	23383629	23383709	2700	14	9	6	12	242	172	0.0874981346292	0.39367377782	0.525	0.262	0.263
43	SIRT5	SIRT5	chr6	+	13597194	13597248	13599263	13599387	13595708	13595796	13601065	13601181	43	22	39	40	39	179	249	0.0873937463834	0.39367377782	0.44	0.588	-0.148
2407	SGIP1	SGIP1	chr1	+	67160121	67160187	67161116	67161176	67155872	67155999	67184976	67185088	2407	12	24	9	6	191	185	0.0881217744094	0.395865927765	0.326	0.592	-0.266
4106	NCL	NCL	chr2	-	232320720	232320847	232321341	232321475	232320111	232320335	232321711	232321835	4106	2085	1877	3547	3419	259	252	0.0880746278377	0.395865927765	0.519	0.502	0.017
3901	NDUFS1	NDUFS1	chr2	-	207006664	207006793	207007409	207007555	207003208	207003338	207008741	207008856	3901	304	280	371	412	271	254	0.0883039306947	0.396071108	0.504	0.458	0.046
5291	C17orf80	C17orf80	chr17	+	71231614	71233134	71238382	71238490	71229358	71229464	71239034	71239142	5291	593	25	811	52	1645	233	0.0882535081737	0.396071108	0.771	0.688	0.083
2153	ALG8	ALG8	chr11	-	77820487	77820627	77824931	77825035	77815401	77815499	77825311	77825438	2153	131	29	194	26	229	265	0.0884058986565	0.396222267029	0.839	0.896	-0.057
5034	VEZT	VEZT	chr12	+	95650325	95650398	95650925	95651015	95645715	95645847	95660132	95660408	5034	74	83	132	104	198	215	0.0885138389124	0.39639993908	0.492	0.58	-0.088
1082	TRAPPC4	TRAPPC4	chr11	+	118889852	118890027	118890859	118890963	118889240	118889680	118892469	118892596	1082	565	375	791	451	300	229	0.0889201708231	0.397912622558	0.535	0.572	-0.037
1449	MBP	MBP	chr18	-	74728787	74729224	74778253	74778341	74701911	74702016	74817166	74817242	1449	14	176	53	397	213	562	0.088990389728	0.397920047751	0.173	0.26	-0.087
3529	GSTT1	GSTT1	chr22	-	24376821	24376998	24381699	24381787	24376132	24376617	24384119	24384311	3529	61	133	97	150	213	302	0.0893520532128	0.399125306734	0.394	0.478	-0.084
4538	MPDU1	MPDU1	chr17	+	7489049	7489115	7489263	7489396	7486964	7487283	7490009	7490095	4538	181	438	287	572	191	258	0.0893974670492	0.399125306734	0.358	0.404	-0.046
4322	TEAD1	TEAD1	chr11	+	12886384	12886447	12901254	12901389	12883796	12883861	12902551	12902598	4322	44	94	96	298	188	260	0.0897310875368	0.399692426756	0.393	0.308	0.085
602	PCNP	PCNP	chr3	+	101298633	101298848	101309058	101309114	101293041	101293123	101311470	101313281	602	625	360	1001	498	340	181	0.0896329316421	0.399692426756	0.48	0.517	-0.037
6053	ZBTB8OS	ZBTB8OS	chr1	-	33097427	33097480	33099245	33099328	33086816	33087549	33099551	33099711	6053	113	0	130	4	208	178	0.0897181661215	0.399692426756	1.0	0.965	0.035
322	CCNJL	CCNJL	chr5	-	159686475	159686778	159707531	159707745	159682555	159682715	159738864	159738979	322	99	154	105	220	339	428	0.0901842128208	0.400788033087	0.448	0.376	0.072
3453	GAS5	GAS5	chr1	-	173833621	173833644	173833812	173833842	173833394	173833442	173834366	173834420	3453	383	155	345	175	155	148	0.0901511682093	0.400788033087	0.702	0.653	0.049
3455	GAS5	GAS5	chr1	-	173833812	173833842	173834366	173834420	173833621	173833644	173834608	173834685	3455	307	221	316	183	179	155	0.0901215929163	0.400788033087	0.546	0.599	-0.053
3501	NBR1	NBR1	chr17	+	41348497	41348608	41348958	41349123	41346980	41347056	41352183	41352625	3501	193	316	178	363	236	290	0.0903145901892	0.401060353067	0.429	0.376	0.053
5773	DLST	DLST	chr14	+	75349293	75349327	75352288	75352337	75348593	75348719	75355797	75355850	5773	9	261	6	429	159	174	0.0905642230114	0.401861429937	0.036	0.015	0.021
2294	ESRRG	ESRRG	chr1	-	216850417	216850833	217038402	217038520	216741329	216741440	217112923	217113015	2294	0	16	5	30	243	541	0.0907627530606	0.402434697298	0.0	0.271	-0.271
3760	DPP8	DPP8	chr15	-	65744297	65744440	65746600	65746753	65743336	65743448	65748562	65748709	3760	63	81	76	142	278	268	0.0909706426746	0.402696054037	0.429	0.34	0.089
5787	LDAH	LDAH	chr2	-	20990014	20990158	21001051	21001225	20974569	20974739	21022796	21022890	5787	60	73	75	134	299	269	0.0909696416921	0.402696054037	0.425	0.335	0.09
649	NEIL3	NEIL3	chr4	+	178260936	178261011	178272533	178272703	178257261	178257475	178274461	178274882	649	31	41	42	93	200	295	0.0910298454336	0.402696054037	0.527	0.4	0.127
251	HNRNPM	HNRNPM	chr19	+	8539050	8539128	8548041	8548095	8536209	8536311	8550486	8551289	251	86	114	89	164	203	179	0.0911057383438	0.402724832709	0.399	0.324	0.075
1683	ATP13A2	ATP13A2	chr1	-	17320123	17320330	17322470	17322659	17318980	17319076	17322748	17322795	1683	225	129	319	142	314	332	0.0919117154704	0.403685251807	0.648	0.704	-0.056
2154	MIS18BP1	MIS18BP1	chr14	-	45700343	45700501	45705016	45705147	45696865	45697017	45706850	45706924	2154	58	72	94	169	256	283	0.0919108497243	0.403685251807	0.471	0.381	0.09
4405	MEG3	MEG3	chr14	+	101297352	101297431	101302072	101302216	101295370	101296086	101302503	101302637	4405	3	132	2	14	204	269	0.0915660305727	0.403685251807	0.029	0.159	-0.13
4591	OXR1	OXR1	chr8	+	107704955	107705105	107715133	107715318	107696473	107696587	107718609	107719373	4591	120	83	141	69	275	310	0.0920185368953	0.403685251807	0.62	0.697	-0.077
4835	LDLR	LDLR	chr19	+	11238683	11238761	11240188	11240346	11233849	11234020	11241956	11244505	4835	446	1147	722	2093	203	283	0.0916340151897	0.403685251807	0.352	0.325	0.027
5101	THNSL2	THNSL2	chr2	+	88484846	88484998	88485069	88485243	88482466	88482592	88485416	88486156	5101	26	2	23	7	277	299	0.0920043786789	0.403685251807	0.933	0.78	0.153
5894	MAP3K1	MAP3K1	chr5	+	56183204	56183347	56184052	56184184	56181758	56181890	56189357	56191978	5894	127	154	134	214	268	257	0.0917281436393	0.403685251807	0.442	0.375	0.067
6146	ZNF133	ZNF133	chr20	+	18278932	18279108	18285651	18285822	18278628	18278706	18286324	18286451	6146	11	5	2	5	301	296	0.0914536586585	0.403685251807	0.684	0.282	0.402
764	ANP32E	ANP32E	chr1	-	150201404	150201570	150202905	150203028	150198939	150199127	150208080	150208504	764	6	440	23	802	248	291	0.0914683175254	0.403685251807	0.016	0.033	-0.017
847	DYNC1H1	DYNC1H1	chr14	+	102502825	102502979	102504796	102504943	102500661	102500789	102505034	102505185	847	490	587	487	674	279	272	0.0917493113063	0.403685251807	0.449	0.413	0.036
3440	REEP5	REEP5	chr5	-	112222711	112222880	112238076	112238215	112212080	112214532	112256859	112256953	3440	760	1627	1200	2335	264	294	0.0922030718783	0.403884248439	0.342	0.364	-0.022
4685	USP34	USP34	chr2	-	61420035	61420115	61431390	61431515	61417652	61417793	61431631	61431736	4685	116	59	150	52	250	205	0.0921906365898	0.403884248439	0.617	0.703	-0.086
1388	LEPROTL1	LEPROTL1	chr8	+	29959413	29959489	29961815	29962002	29952921	29953044	29963261	29965587	1388	39	371	35	502	201	312	0.0922746404373	0.403892920888	0.14	0.098	0.042
3242	RAD17	RAD17	chr5	+	68667860	68668044	68669656	68669914	68666861	68666998	68670454	68670538	3242	34	136	54	142	309	383	0.0923498089793	0.403917325784	0.237	0.32	-0.083
951	ZNF33A	ZNF33A	chr10	+	38323205	38323328	38328340	38328420	38306218	38306314	38343302	38348995	951	12	5	15	1	248	205	0.0924565625403	0.404079735681	0.665	0.925	-0.26
3414	SMARCC1	SMARCC1	chr3	-	47770514	47770584	47777523	47777616	47762155	47762225	47779518	47779600	3414	209	203	379	298	218	195	0.0927309490868	0.404973986832	0.479	0.532	-0.053
2290	PIKFYVE	PIKFYVE	chr2	+	209142260	209142432	209150449	209150657	209141435	209141554	209153452	209153542	2290	24	60	45	67	297	333	0.0931459907317	0.406480699404	0.31	0.43	-0.12
5340	CUTC	CUTC	chr10	+	101510125	101510153	101514285	101514391	101507013	101507147	101515381	101515894	5340	22	53	19	84	153	231	0.0933541568174	0.407083039946	0.385	0.255	0.13
2852	USP53	USP53	chr4	+	120181661	120181808	120182869	120183019	120177595	120177678	120188474	120188637	2852	35	94	41	172	272	275	0.0936439910285	0.40804033328	0.273	0.194	0.079
1003	AK4	AK4	chr1	+	65613960	65614235	65656392	65656512	65613231	65613348	65684436	65684609	1003	30	47	35	92	400	245	0.0942754313509	0.408978391489	0.281	0.189	0.092
1098	NGLY1	NGLY1	chr3	-	25777494	25777640	25777799	25777891	25775362	25775473	25778824	25778946	1098	13	204	25	218	217	271	0.0944087628021	0.408978391489	0.074	0.125	-0.051
1254	NUP54	NUP54	chr4	-	77039227	77039347	77045801	77045909	77038816	77038927	77051808	77051902	1254	123	188	214	255	233	245	0.093940162608	0.408978391489	0.408	0.469	-0.061
2396	ACLY	ACLY	chr17	-	40049285	40049427	40054883	40055038	40048531	40048700	40057948	40058066	2396	1020	691	1285	971	280	267	0.0944229918324	0.408978391489	0.585	0.558	0.027
311	ZNF138	ZNF138	chr7	+	64275949	64276031	64291317	64291454	64275295	64275422	64291828	64294059	311	8	11	17	8	207	262	0.0941942374906	0.408978391489	0.479	0.729	-0.25
3916	DTNB	DTNB	chr2	-	25830104	25830190	25851039	25851253	25803589	25803695	25861882	25861963	3916	45	2	82	0	339	211	0.0941447643923	0.408978391489	0.933	1.0	-0.067
5870	ACY1	ACY1	chr3	+	52019416	52019481	52019867	52019962	52018062	52018174	52020270	52020347	5870	0	103	5	168	190	220	0.0940140528759	0.408978391489	0.0	0.033	-0.033
761	B4GALT6	B4GALT6	chr18	-	29225317	29225442	29237938	29238052	29218606	29218723	29246218	29246335	761	26	35	59	46	239	250	0.0942913891002	0.408978391489	0.437	0.573	-0.136
2288	SPOP	SPOP	chr17	-	47745388	47745440	47753256	47753378	47700094	47700238	47755294	47755525	2288	7	5	14	2	247	177	0.0945813960248	0.409359002631	0.501	0.834	-0.333
197	DHRS4	DHRS4	chr14	+	24429110	24429212	24434970	24435041	24424243	24424421	24435140	24435192	197	61	37	44	44	227	196	0.0949266587275	0.410526090828	0.587	0.463	0.124
3990	ARPC2	ARPC2	chr2	+	219104113	219104207	219110142	219110269	219103386	219103573	219114086	219114187	3990	1821	3299	2586	4393	219	252	0.0949925120575	0.410526090828	0.388	0.404	-0.016
5378	STK40	STK40	chr1	-	36824337	36824423	36826821	36826941	36823839	36823983	36833448	36833685	5378	2	72	8	82	245	211	0.0952073020113	0.411148200055	0.023	0.078	-0.055
2492	CHD1L	CHD1L	chr1	+	146742592	146742666	146743831	146743942	146740440	146740537	146747016	146747131	2492	61	102	61	148	199	236	0.0952937534972	0.411215572712	0.415	0.328	0.087
781	C7orf26	C7orf26	chr7	+	6631333	6631498	6634065	6634231	6629651	6630106	6639459	6639523	781	42	144	44	226	290	291	0.0953935311119	0.411340308004	0.226	0.163	0.063
3673	PAM	PAM	chr5	+	102360834	102361038	102363888	102363942	102355493	102355547	102364590	102366808	3673	464	232	457	275	329	179	0.0954866218026	0.411436045243	0.521	0.475	0.046
1039	C16orf13	C16orf13	chr16	-	685280	685340	685611	685774	684888	684956	686093	686366	1039	68	106	44	102	288	185	0.0956964863803	0.412034426522	0.292	0.217	0.075
1598	PROM1	PROM1	chr4	-	15972665	15972705	15981017	15981086	15969848	15970991	15981503	15981527	1598	85	93	191	281	194	165	0.0957677315736	0.412035518201	0.437	0.366	0.071
170	IQCB1	IQCB1	chr3	-	121514303	121514413	121515964	121516074	121508919	121509062	121518042	121518221	170	44	69	48	116	235	235	0.0960284217542	0.41224600055	0.389	0.293	0.096
3102	PRMT7	PRMT7	chr16	+	68358585	68358735	68362968	68363077	68355328	68355365	68371361	68371474	3102	55	51	105	64	275	234	0.096151586549	0.41224600055	0.479	0.583	-0.104
3117	NSD1	NSD1	chr5	+	176710787	176710929	176715819	176715926	176709465	176709582	176718954	176719159	3117	88	95	171	135	267	232	0.0960830042463	0.41224600055	0.446	0.524	-0.078
5380	ZNF3	ZNF3	chr7	-	99674925	99675056	99677158	99677279	99673164	99673253	99679257	99679387	5380	44	59	30	66	246	256	0.0961717926852	0.41224600055	0.437	0.321	0.116
5835	POLR2J4	POLR2J4	chr7	-	44026199	44026276	44027276	44027487	44012808	44012922	44027684	44027846	5835	18	6	17	1	336	202	0.0960888308635	0.41224600055	0.643	0.911	-0.268
1694	FCHSD1	FCHSD1	chr5	-	141026169	141026289	141026701	141026797	141025653	141025758	141026964	141027087	1694	45	60	72	62	221	245	0.096799280097	0.414250441493	0.454	0.563	-0.109
2342	RAB34	RAB34	chr17	-	27042817	27042919	27043920	27044012	27042658	27042723	27044230	27044443	2342	223	478	229	592	217	227	0.0967303137009	0.414250441493	0.328	0.288	0.04
2746	NPC1	NPC1	chr18	-	21131590	21131691	21134721	21134948	21124923	21125113	21136206	21136577	2746	671	9	977	5	352	226	0.0969248965451	0.414250441493	0.98	0.992	-0.012
5892	MUC1	MUC1	chr1	-	155160197	155160334	155160483	155160539	155159930	155160020	155160638	155160688	5892	52	3	158	24	181	262	0.0968794970948	0.414250441493	0.962	0.905	0.057
2887	PRRC2A	PRRC2A	chr6	+	31604286	31604385	31604509	31604722	31603985	31604196	31604818	31604913	2887	396	720	518	819	224	338	0.0973026024055	0.414948056107	0.454	0.488	-0.034
5967	PTGFRN	PTGFRN	chr1	+	117509532	117509952	117516837	117516945	117503864	117504290	117527301	117527607	5967	658	118	970	214	545	233	0.0972672824154	0.414948056107	0.704	0.66	0.044
60	STK16	STK16	chr2	+	220111378	220111598	220111834	220111968	220110617	220110807	220112136	220112257	60	186	103	192	140	345	259	0.0971972714956	0.414948056107	0.575	0.507	0.068
2886	PRRC2A	PRRC2A	chr6	+	31602248	31602334	31602529	31602754	31602012	31602142	31602908	31603049	2886	360	737	412	975	211	350	0.0974758242193	0.415381559302	0.448	0.412	0.036
5177	U2SURP	U2SURP	chr3	+	142772517	142772636	142773784	142773961	142769780	142769891	142775153	142779567	5177	309	333	513	467	244	302	0.0977732917535	0.416343496212	0.535	0.576	-0.041
1151	ANKS6	ANKS6	chr9	-	101542470	101542619	101544748	101544855	101540507	101540706	101546234	101546439	1151	30	76	65	106	232	274	0.0979554300251	0.416813281426	0.318	0.42	-0.102
4540	MPDU1	MPDU1	chr17	+	7489263	7489396	7490216	7490335	7489049	7489115	7490478	7490589	4540	290	272	336	380	258	244	0.098112187308	0.417174457975	0.502	0.455	0.047
966	AMMECR1L	AMMECR1L	chr2	-	128627027	128627118	128628387	128628502	128624473	128624570	128628822	128628933	966	71	41	67	60	240	216	0.0982248869132	0.417347908964	0.609	0.501	0.108
568	XYLT2	XYLT2	chr17	+	48434417	48434613	48435567	48435901	48433871	48434134	48437329	48438546	568	65	214	99	240	321	459	0.0983230242212	0.417459277674	0.303	0.371	-0.068
1011	LARP1B	LARP1B	chr4	+	129099585	129099797	129100560	129100667	129042980	129043343	129120593	129120754	1011	13	36	35	51	337	232	0.0984938451739	0.417878857741	0.199	0.321	-0.122
4704	FAM135A	FAM135A	chr6	+	71124993	71125079	71136141	71136235	71123106	71123405	71138006	71138122	4704	17	9	26	31	211	219	0.0985902825703	0.417982468983	0.662	0.465	0.197
2719	AP2S1	AP2S1	chr19	-	47342721	47342835	47349249	47349399	47341996	47342056	47354020	47354252	2719	737	892	1177	1281	275	239	0.0987875490345	0.418513090946	0.418	0.444	-0.026
3085	NRAS	NRAS	chr1	-	115256420	115256599	115258670	115258798	115252189	115252349	115259278	115259515	3085	299	479	545	749	253	304	0.098927438806	0.418800039993	0.429	0.466	-0.037
1595	AMBRA1	AMBRA1	chr11	-	46431825	46431918	46439462	46439602	46430062	46430256	46455023	46455178	1595	68	50	36	43	265	218	0.0990138690588	0.418860419838	0.528	0.408	0.12
5113	PRPF19	PRPF19	chr11	-	60665317	60665423	60665572	60665743	60658019	60658735	60666012	60666098	5113	474	380	804	557	296	231	0.0991704541633	0.419217273098	0.493	0.53	-0.037
5327	ECI2	ECI2	chr6	-	4117541	4117685	4119419	4119509	4115926	4116263	4125483	4125604	5327	256	421	240	475	215	269	0.0992450357518	0.419227210701	0.432	0.387	0.045
3927	DCBLD2	DCBLD2	chr3	-	98544158	98544210	98600383	98600611	98541512	98541585	98619965	98620533	3927	3465	728	6171	1190	353	177	0.0994550367782	0.419503658038	0.705	0.722	-0.017
967	NUDT9	NUDT9	chr4	+	88356132	88356372	88359428	88359524	88343727	88344164	88362980	88363067	967	315	102	390	161	365	221	0.0994523777794	0.419503658038	0.652	0.595	0.057
3961	MED15	MED15	chr22	+	20922807	20922918	20929399	20929519	20920753	20921104	20936897	20937034	3961	298	66	454	74	236	245	0.0998766755725	0.420976198274	0.824	0.864	-0.04
1913	PPM1B	PPM1B	chr2	+	44428324	44429184	44436348	44436466	44395941	44396413	44445105	44445217	1913	1400	246	2151	325	985	243	0.0999927552355	0.421159616391	0.584	0.62	-0.036
3220	EPB41L1	EPB41L1	chr20	+	34802281	34802362	34806797	34806884	34800193	34800298	34809785	34809866	3220	8	31	17	29	206	212	0.100202106114	0.421735332767	0.21	0.376	-0.166
1193	LRP8	LRP8	chr1	-	53741302	53741425	53746258	53746387	53736898	53737018	53755238	53755361	1193	64	28	88	61	254	248	0.101033252542	0.422400781282	0.691	0.585	0.106
1652	PEX14	PEX14	chr1	+	10596269	10596354	10659294	10659423	10555330	10555378	10678388	10678474	1652	76	129	95	116	210	254	0.100646205879	0.422400781282	0.416	0.498	-0.082
1708	TBC1D1	TBC1D1	chr4	+	38119653	38119813	38126731	38126752	38117330	38117575	38134704	38134878	1708	290	71	424	77	285	146	0.101496105148	0.422400781282	0.677	0.738	-0.061
2279	ARHGAP26	ARHGAP26	chr5	+	142264862	142264964	142273802	142273913	142258938	142259010	142281499	142281604	2279	29	24	42	61	227	236	0.101189279335	0.422400781282	0.557	0.417	0.14
2503	SLC30A6	SLC30A6	chr2	+	32431954	32432002	32434561	32434630	32429658	32429761	32445281	32449181	2503	22	22	36	66	173	194	0.101096065274	0.422400781282	0.529	0.38	0.149
2682	PPA2	PPA2	chr4	-	106374754	106374799	106377837	106377902	106367539	106367659	106395050	106395227	2682	90	5	138	2	190	170	0.100890642606	0.422400781282	0.942	0.984	-0.042
269	PYCR2	PYCR2	chr1	-	226109251	226109344	226109557	226109779	226108907	226109071	226109903	226110083	269	266	74	353	129	347	218	0.101450931651	0.422400781282	0.693	0.632	0.061
2797	DMPK	DMPK	chr19	-	46274228	46274314	46274607	46274654	46272966	46273898	46274825	46274923	2797	22	13	16	3	172	211	0.100749506572	0.422400781282	0.675	0.867	-0.192
3426	CREM	CREM	chr10	+	35477127	35477316	35490378	35490414	35468061	35468204	35495822	35495979	3426	27	2	43	11	314	161	0.100982729176	0.422400781282	0.874	0.667	0.207
3883	STAU2	STAU2	chr8	-	74600888	74601048	74621266	74621397	74585341	74585477	74650518	74650584	3883	32	206	57	248	256	285	0.101049747781	0.422400781282	0.147	0.204	-0.057
4015	HIVEP3	HIVEP3	chr1	-	42314541	42314760	42384083	42384195	42312859	42314116	42501477	42501596	4015	2	102	9	138	237	344	0.101461373343	0.422400781282	0.028	0.086	-0.058
4238	MFN1	MFN1	chr3	+	179076627	179076790	179080145	179080270	179069687	179069823	179082084	179082193	4238	204	137	244	208	288	250	0.101226097672	0.422400781282	0.564	0.505	0.059
4777	ABCD4	ABCD4	chr14	-	74764632	74764772	74766852	74766971	74763035	74763152	74769577	74769767	4777	39	123	23	117	244	265	0.101451128344	0.422400781282	0.256	0.176	0.08
5724	TSC22D2	TSC22D2	chr3	+	150140835	150140907	150155984	150156141	150126121	150129095	150174862	150174914	5724	40	20	35	32	197	282	0.101405674901	0.422400781282	0.741	0.61	0.131
577	CYFIP1	CYFIP1	chr15	+	22925975	22926065	22928128	22928206	22925776	22925899	22928408	22928510	577	182	220	246	368	215	203	0.101524653668	0.422400781282	0.439	0.387	0.052
5853	GLB1	GLB1	chr3	-	33099580	33099761	33109721	33109782	33094982	33095041	33110311	33110462	5853	158	435	175	389	186	306	0.10079549558	0.422400781282	0.374	0.425	-0.051
1204	LYRM1	LYRM1	chr16	+	20913807	20914039	20926877	20927036	20911987	20912211	20931443	20931536	1204	28	148	62	218	357	284	0.101925270501	0.423224313381	0.131	0.185	-0.054
3989	ARPC2	ARPC2	chr2	+	219103386	219103573	219110142	219110269	219093460	219093573	219114086	219114187	3989	1711	3295	2435	4397	312	252	0.101862175168	0.423224313381	0.295	0.309	-0.014
5843	SLC9A8	SLC9A8	chr20	+	48456077	48456136	48461572	48461656	48439597	48439678	48466115	48466217	5843	15	7	20	23	184	209	0.101941349088	0.423224313381	0.709	0.497	0.212
180	FBXO18	FBXO18	chr10	+	5932981	5933079	5944982	5945138	5932165	5932309	5947999	5948595	180	0	120	4	148	223	281	0.102144875542	0.423294568963	0.0	0.033	-0.033
3061	HIPK3	HIPK3	chr11	+	33350055	33350179	33358620	33358740	33307958	33309057	33360302	33360389	3061	70	103	141	151	249	245	0.102209932554	0.423294568963	0.401	0.479	-0.078
3508	MARCH7	MARCH7	chr2	+	160619390	160619504	160621136	160621185	160615736	160615846	160623794	160625094	3508	229	80	290	75	239	174	0.10239489689	0.423294568963	0.676	0.738	-0.062
3745	EEF1A1	EEF1A1	chr6	-	74227752	74227987	74228076	74228333	74225472	74227657	74228420	74228571	3745	80942	80027	105091	102741	382	360	0.102402259377	0.423294568963	0.488	0.491	-0.003
3889	NUSAP1	NUSAP1	chr15	+	41657602	41657787	41663724	41663882	41650346	41650456	41667909	41668026	3889	229	314	408	667	310	283	0.102614655157	0.423294568963	0.4	0.358	0.042
3905	TMEM120B	TMEM120B	chr12	+	122211326	122211419	122212563	122212628	122199554	122199644	122212967	122213036	3905	0	22	5	48	218	190	0.10250993582	0.423294568963	0.0	0.083	-0.083
4287	FOPNL	FOPNL	chr16	-	15967347	15967484	15973660	15973745	15959575	15961373	15977864	15978062	4287	74	161	148	242	210	262	0.102170891565	0.423294568963	0.364	0.433	-0.069
5536	BICC1	BICC1	chr10	+	60548129	60548183	60549021	60549216	60546682	60546841	60549441	60549693	5536	110	681	231	1166	179	320	0.102370227197	0.423294568963	0.224	0.262	-0.038
5941	PLAA	PLAA	chr9	-	26913876	26913945	26917094	26917163	26910335	26910437	26919307	26919527	5941	47	88	61	168	194	194	0.102550562967	0.423294568963	0.348	0.266	0.082
1945	ZNF706	ZNF706	chr8	-	102214560	102214675	102216877	102216921	102213834	102213971	102217662	102217960	1945	0	49	3	56	169	240	0.102764801424	0.423312212537	0.0	0.071	-0.071
433	PQLC3	PQLC3	chr2	+	11312050	11312171	11315093	11315135	11304329	11304387	11317862	11318998	433	76	11	104	28	246	167	0.102732065066	0.423312212537	0.824	0.716	0.108
743	APH1A	APH1A	chr1	-	150240115	150240189	150240356	150240391	150239755	150239878	150241097	150241609	743	2	389	11	631	160	199	0.103263619114	0.425065280381	0.006	0.021	-0.015
1010	LARP1B	LARP1B	chr4	+	129083348	129083472	129098026	129098062	129042980	129043343	129099585	129099797	1010	27	0	60	5	249	161	0.104445082649	0.425481604542	1.0	0.886	0.114
1528	CDC123	CDC123	chr10	+	12279142	12279265	12280455	12280484	12277046	12277122	12288147	12288276	1528	441	106	665	199	248	154	0.103770007098	0.425481604542	0.721	0.675	0.046
1637	IDH3G	IDH3G	chrX	-	153052255	153052402	153052505	153052608	153051809	153051904	153052918	153053052	1637	264	236	295	321	228	272	0.103822874318	0.425481604542	0.572	0.523	0.049
2285	AK2	AK2	chr1	-	33486967	33487062	33487193	33487304	33480122	33480195	33490042	33490168	2285	569	466	780	729	236	220	0.103925615196	0.425481604542	0.532	0.499	0.033
278	DPP4	DPP4	chr2	-	162862254	162862319	162865750	162865805	162851809	162851882	162868302	162868497	278	366	395	926	1148	180	190	0.103951451296	0.425481604542	0.494	0.46	0.034
2882	PPM1G	PPM1G	chr2	-	27605342	27605472	27606232	27606467	27604992	27605095	27606818	27606959	2882	1167	682	2432	1290	360	255	0.103865334267	0.425481604542	0.548	0.572	-0.024
2995	HACL1	HACL1	chr3	-	15628031	15628109	15631046	15631119	15626754	15626849	15633106	15633187	2995	47	37	35	46	198	203	0.104173540766	0.425481604542	0.566	0.438	0.128
3234	FRS2	FRS2	chr12	+	69962784	69962876	69964110	69964297	69955959	69956054	69965055	69965214	3234	21	69	30	57	217	312	0.104173925157	0.425481604542	0.304	0.431	-0.127
3257	ADCY6	ADCY6	chr12	-	49168184	49168301	49168473	49168561	49167251	49167430	49168739	49168837	3257	78	10	126	7	213	242	0.104611000979	0.425481604542	0.899	0.953	-0.054
3651	GPATCH8	GPATCH8	chr17	-	42541839	42541912	42552196	42552271	42513845	42513913	42580693	42580970	3651	20	38	41	44	200	198	0.104525345651	0.425481604542	0.343	0.48	-0.137
4070	NR2F2-AS1	NR2F2-AS1	chr15	-	96826060	96826218	96831892	96831984	96814931	96815027	96833858	96834012	4070	2	17	0	27	217	283	0.104401275222	0.425481604542	0.133	0.0	0.133
461	UBE2F	UBE2F	chr2	+	238925207	238925275	238933982	238934053	238896604	238896634	238939196	238939254	461	4	85	1	114	193	196	0.10450645318	0.425481604542	0.046	0.009	0.037
5394	XPO6	XPO6	chr16	-	28188540	28188653	28192261	28192352	28187218	28187416	28220307	28220443	5394	8	127	25	204	216	238	0.103461471626	0.425481604542	0.065	0.119	-0.054
5623	DMKN	DMKN	chr19	-	35998359	35998413	35999106	35999142	35996840	35996888	36001085	36001154	5623	18	2	49	18	161	179	0.104597808419	0.425481604542	0.909	0.752	0.157
5831	WBSCR22	WBSCR22	chr7	+	73101328	73101425	73105245	73105342	73101147	73101230	73106925	73106976	5831	329	273	544	380	222	222	0.10451518003	0.425481604542	0.547	0.589	-0.042
6141	ZNF133	ZNF133	chr20	+	18287349	18287391	18290812	18290950	18286941	18287037	18295712	18297640	6141	0	2	2	0	167	263	0.104605562955	0.425481604542	0.0	1.0	-1.0
839	HBS1L	HBS1L	chr6	-	135363138	135363264	135371719	135371785	135323871	135323980	135375786	135376036	839	58	5	89	2	191	251	0.103741123154	0.425481604542	0.938	0.983	-0.045
2087	SLBP	SLBP	chr4	-	1696500	1696567	1697928	1698078	1694457	1695440	1701290	1701428	2087	434	262	953	492	275	192	0.104803077232	0.425964327909	0.536	0.575	-0.039
2249	PBRM1	PBRM1	chr3	-	52675969	52676061	52677263	52677359	52668617	52668831	52678719	52678805	2249	63	49	87	100	221	217	0.105111755714	0.426919965125	0.558	0.461	0.097
4701	PLSCR4	PLSCR4	chr3	-	145918821	145918864	145924312	145924548	145914418	145914580	145938601	145938712	4701	30	0	4	1	361	168	0.105453258906	0.42770839601	1.0	0.651	0.349
5576	PPHLN1	PPHLN1	chr12	+	42748962	42749024	42768664	42768876	42729684	42729776	42778741	42778798	5576	72	301	124	396	187	337	0.105416155711	0.42770839601	0.301	0.361	-0.06
1032	ZCCHC10	ZCCHC10	chr5	-	132335823	132335865	132342450	132342612	132332676	132334542	132362188	132362296	1032	67	11	77	24	287	167	0.106079483033	0.429348200505	0.78	0.651	0.129
1166	DNAH6	DNAH6	chr2	+	84931190	84931426	84932609	84932871	84930518	84930686	84934019	84934143	1166	2	0	0	2	361	387	0.106013778715	0.429348200505	1.0	0.0	1.0
20	TDP1	TDP1	chr14	+	90485659	90485762	90499449	90499558	90459719	90459827	90509413	90511108	20	96	84	169	108	228	234	0.106059556749	0.429348200505	0.54	0.616	-0.076
3316	C11orf54	C11orf54	chr11	+	93488375	93488552	93490481	93490631	93487101	93487203	93492907	93493024	3316	78	94	92	78	302	275	0.106352857915	0.430100981516	0.43	0.518	-0.088
739	COL4A1	COL4A1	chr13	-	110825066	110825117	110826246	110826345	110822893	110823079	110826792	110826873	739	2634	954	1059	341	224	176	0.10641368185	0.430100981516	0.684	0.709	-0.025
235	RANBP10	RANBP10	chr16	-	67768760	67768945	67771915	67771938	67765374	67765487	67778190	67778358	235	5	68	13	74	148	310	0.106642708324	0.430278805534	0.133	0.269	-0.136
3260	GSTO2	GSTO2	chr10	+	106037651	106037874	106057335	106057442	106034983	106035092	106058885	106059176	3260	60	17	144	67	348	232	0.106558180166	0.430278805534	0.702	0.589	0.113
3791	NAV2	NAV2	chr11	+	20071381	20071447	20072834	20072879	20070273	20070741	20075625	20075786	3791	10	66	27	94	191	170	0.106680082902	0.430278805534	0.119	0.204	-0.085
1941	LSR	LSR	chr19	+	35757261	35757435	35757581	35757641	35753448	35753595	35757738	35757870	1941	535	180	948	378	299	185	0.106938094221	0.43041044531	0.648	0.608	0.04
2065	GSR	GSR	chr8	-	30541604	30541716	30546677	30546836	30539446	30539578	30550485	30550572	2065	313	215	534	305	284	237	0.107009350893	0.43041044531	0.549	0.594	-0.045
5513	YARS	YARS	chr1	-	33252540	33252676	33256762	33256855	33251962	33252048	33263363	33263444	5513	352	497	608	744	218	261	0.10694845549	0.43041044531	0.459	0.495	-0.036
985	UBE2V2	UBE2V2	chr8	+	48955592	48955741	48962412	48962538	48920994	48921030	48973241	48974454	985	142	198	269	300	274	251	0.106997287197	0.43041044531	0.396	0.451	-0.055
2221	ATP6AP1	ATP6AP1	chrX	+	153662553	153662792	153663484	153663532	153661980	153662066	153663619	153663851	2221	735	268	842	261	364	173	0.107488010362	0.430947442856	0.566	0.605	-0.039
2698	TAGLN2	TAGLN2	chr1	-	159889063	159889166	159889450	159889625	159887896	159888731	159890119	159890327	2698	5394	4066	6596	5202	300	228	0.107514110485	0.430947442856	0.502	0.491	0.011
4791	DYNC2LI1	DYNC2LI1	chr2	+	44023025	44023097	44023856	44023934	44021595	44021782	44027979	44028056	4791	35	85	52	82	197	203	0.107472065284	0.430947442856	0.298	0.395	-0.097
84	PLAGL1	PLAGL1	chr6	-	144269121	144269597	144281605	144281693	144261436	144263800	144285923	144285955	84	21	280	26	569	213	601	0.107430622875	0.430947442856	0.175	0.114	0.061
859	CD44	CD44	chr11	+	35218292	35218421	35219667	35219793	35211381	35211612	35227658	35227790	859	26	104	95	571	254	251	0.107339340349	0.430947442856	0.198	0.141	0.057
3857	SUPT4H1	SUPT4H1	chr17	-	56424889	56424945	56428762	56428869	56424548	56424602	56429427	56429599	3857	362	202	414	279	232	181	0.107691513317	0.43136062339	0.583	0.537	0.046
1409	RPAIN	RPAIN	chr17	+	5329555	5329619	5331390	5331531	5326088	5326149	5335861	5336340	1409	52	165	37	173	189	266	0.107825888586	0.431373875268	0.307	0.231	0.076
4098	RPL10	RPL10	chrX	+	153627827	153627935	153628143	153628282	153627678	153627737	153628804	153628967	4098	12414	10869	15465	13155	233	264	0.107843468817	0.431373875268	0.564	0.571	-0.007
2858	GCOM1	GCOM1	chr15	+	57967165	57967266	58004181	58004386	57953647	57953731	58006733	58009755	2858	1	217	6	272	226	330	0.108805541586	0.4330711457	0.007	0.031	-0.024
4259	ATP6V0D1	ATP6V0D1	chr16	-	67478430	67478609	67487446	67487618	67477001	67477081	67514859	67515089	4259	440	486	624	599	297	304	0.108632076007	0.4330711457	0.481	0.516	-0.035
4626	TCEA1	TCEA1	chr8	-	54912504	54912610	54922989	54923052	54906227	54906315	54934622	54935016	4626	153	433	297	697	188	231	0.108713523224	0.4330711457	0.303	0.344	-0.041
5023	CDCP1	CDCP1	chr3	-	45130545	45130633	45132664	45133030	45123765	45127559	45134768	45135149	5023	674	245	1284	401	491	213	0.108614104666	0.4330711457	0.544	0.581	-0.037
5447	SLC35F5	SLC35F5	chr2	-	114503853	114503916	114508001	114508145	114501289	114501371	114512741	114512883	5447	331	174	642	279	269	188	0.108593645625	0.4330711457	0.571	0.617	-0.046
5503	SFXN1	SFXN1	chr5	+	174939113	174939199	174940465	174940593	174938453	174938529	174943616	174943666	5503	126	166	181	185	211	253	0.108383081795	0.4330711457	0.476	0.54	-0.064
5568	ARID1B	ARID1B	chr6	+	157431605	157431695	157454161	157454341	157405795	157406039	157469757	157470085	5568	99	100	97	134	215	305	0.108750690812	0.4330711457	0.584	0.507	0.077
727	ELMO3	ELMO3	chr16	+	67234094	67234264	67234353	67234453	67233853	67233904	67234559	67234711	727	26	23	101	52	295	225	0.108864714262	0.4330711457	0.463	0.597	-0.134
5762	RNF19A	RNF19A	chr8	-	101273769	101273983	101276261	101276423	101272081	101272225	101276898	101277013	5762	256	382	435	550	287	339	0.108944266811	0.433090770254	0.442	0.483	-0.041
27	IDH1	IDH1	chr2	-	209108150	209108328	209110042	209110148	209104586	209104727	209113092	209113384	27	398	228	660	318	231	303	0.109130141069	0.43353274385	0.696	0.731	-0.035
5079	ACSL1	ACSL1	chr4	-	185691408	185691486	185691552	185691630	185689469	185689604	185694234	185694308	5079	283	27	566	35	203	203	0.109244366727	0.433689674749	0.913	0.942	-0.029
1537	PLEKHA2	PLEKHA2	chr8	+	38801306	38801355	38803641	38803739	38793511	38793568	38808367	38808508	1537	23	54	32	126	174	223	0.109474750581	0.434025405392	0.353	0.246	0.107
3024	LNX2	LNX2	chr13	-	28133978	28134122	28136549	28136918	28130372	28130550	28141776	28141976	3024	89	51	157	62	494	269	0.109478496467	0.434025405392	0.487	0.58	-0.093
5809	ATPAF1	ATPAF1	chr1	-	47119488	47119539	47123798	47123861	47118252	47118300	47124358	47124409	5809	45	52	53	94	188	176	0.109781524855	0.434662087443	0.448	0.345	0.103
650	EIF4G2	EIF4G2	chr11	-	10825026	10825137	10825445	10825597	10824757	10824841	10825683	10825750	650	3108	2195	4560	3037	277	236	0.109788873224	0.434662087443	0.547	0.561	-0.014
202	RGL3	RGL3	chr19	-	11510530	11510627	11510715	11510784	11508120	11508273	11510877	11510973	202	28	18	67	23	194	222	0.109955416868	0.434905690831	0.64	0.769	-0.129
2226	PRDM4	PRDM4	chr12	-	108145191	108145986	108147700	108147886	108140051	108140201	108150608	108150742	2226	173	785	197	1074	311	920	0.110008009379	0.434905690831	0.395	0.352	0.043
4630	GSTA4	GSTA4	chr6	-	52849261	52849403	52852154	52852206	52842745	52843390	52858954	52859059	4630	51	9	26	1	177	267	0.110075199833	0.434905690831	0.895	0.975	-0.08
871	CD44	CD44	chr11	+	35219667	35219793	35226058	35226187	35211381	35211612	35227658	35227790	871	104	228	571	1019	251	254	0.110157247541	0.434933785529	0.316	0.362	-0.046
4646	ANP32B	ANP32B	chr9	+	100756912	100757062	100760837	100760960	100745488	100745891	100767245	100767435	4646	607	807	1138	1682	275	248	0.11047455057	0.435890069006	0.404	0.379	0.025
4509	ITGA9-AS1	ITGA9-AS1	chr3	-	37876169	37876258	37892914	37892983	37862504	37862591	37903191	37903271	4509	0	33	2	22	194	214	0.110554474826	0.435909084164	0.0	0.091	-0.091
190	PGAP2	PGAP2	chr11	+	3844138	3844223	3844842	3844970	3829523	3829545	3845112	3845365	190	0	3	6	5	210	253	0.110937758061	0.435947513132	0.0	0.591	-0.591
2041	CRELD2	CRELD2	chr22	+	50316881	50316965	50318007	50318103	50316259	50316355	50319064	50319205	2041	38	77	62	83	209	221	0.110996729484	0.435947513132	0.343	0.441	-0.098
2414	NTPCR	NTPCR	chr1	+	233092092	233092189	233105654	233105864	233086369	233086490	233113908	233114219	2414	29	324	22	392	222	335	0.111014890491	0.435947513132	0.119	0.078	0.041
268	HSPA8	HSPA8	chr11	-	122931300	122931506	122931827	122932037	122930823	122930976	122932771	122933043	268	7231	7295	12668	12357	335	331	0.110797945473	0.435947513132	0.495	0.503	-0.008
2968	RARG	RARG	chr12	-	53609429	53609578	53621145	53621471	53609076	53609218	53624952	53625019	2968	44	64	44	40	451	274	0.110716197364	0.435947513132	0.295	0.401	-0.106
5616	DMKN	DMKN	chr19	-	35999106	35999142	36000812	36000863	35997027	35997087	36001085	36001154	5616	181	15	391	18	176	161	0.110687506934	0.435947513132	0.917	0.952	-0.035
2765	SLC37A3	SLC37A3	chr7	-	140043211	140043363	140045015	140045063	140037083	140037149	140045668	140045770	2765	42	95	42	143	173	277	0.111328021206	0.436881565301	0.414	0.32	0.094
5086	ATXN3	ATXN3	chr14	-	92560089	92560175	92562436	92562481	92559595	92559662	92563017	92563182	5086	27	19	36	46	170	211	0.111688265562	0.437808344452	0.638	0.493	0.145
5659	HACD3	HACD3	chr15	+	65851017	65851069	65855111	65855222	65847224	65847298	65856552	65856680	5659	3	340	0	554	177	236	0.111715051367	0.437808344452	0.012	0.0	0.012
2049	BCL7A	BCL7A	chr12	+	122468605	122468687	122473236	122473333	122459791	122460089	122481791	122481959	2049	38	70	40	114	207	222	0.11203946486	0.438059596018	0.368	0.273	0.095
2217	CHD2	CHD2	chr15	+	93444396	93444529	93467550	93467782	93443550	93444054	93470473	93470560	2217	109	299	80	287	258	357	0.112199553566	0.438059596018	0.335	0.278	0.057
2260	TTC27	TTC27	chr2	+	33037570	33037682	33042523	33042624	33036090	33036288	33045882	33046118	2260	40	66	89	99	237	226	0.112043606553	0.438059596018	0.366	0.462	-0.096
2464	CPNE2	CPNE2	chr16	+	57159771	57159905	57161760	57161815	57157325	57157385	57168686	57168738	2464	292	108	387	180	259	180	0.112157825845	0.438059596018	0.653	0.599	0.054
3574	PDE9A	PDE9A	chr21	+	44119077	44119121	44152179	44152234	44073861	44073993	44153465	44153536	3574	2	7	0	12	169	180	0.112206463205	0.438059596018	0.233	0.0	0.233
5639	XRCC6	XRCC6	chr22	+	42054255	42054356	42057334	42057448	42052906	42053036	42059625	42060052	5639	1309	1523	2006	2159	226	239	0.112232015727	0.438059596018	0.476	0.496	-0.02
1066	ZNF346	ZNF346	chr5	+	176468778	176468871	176477751	176477937	176468126	176468230	176489058	176489152	1066	50	33	52	55	218	311	0.112493809955	0.438786339367	0.684	0.574	0.11
2820	C6orf106	C6orf106	chr6	-	34574331	34574681	34614377	34614575	34555056	34558377	34622401	34622556	2820	333	700	497	910	323	475	0.1125873756	0.438856365334	0.412	0.445	-0.033
5081	SMIM7	SMIM7	chr19	-	16770205	16770258	16770769	16770811	16764845	16764936	16770895	16770968	5081	2	112	8	137	167	178	0.113079466368	0.44020840545	0.019	0.059	-0.04
5	LINC00152	LINC00152	chr2	+	87772258	87772404	87779741	87779942	87754973	87755164	87820725	87821030	5	10	141	7	220	271	326	0.113085929105	0.44020840545	0.079	0.037	0.042
2670	PARG	PARG	chr10	-	51362800	51363787	51364704	51364771	51361722	51361910	51370853	51371371	2670	5	312	2	452	192	1112	0.113296878408	0.440733969357	0.085	0.025	0.06
1592	DDB2	DDB2	chr11	+	47238408	47238600	47254364	47254510	47237886	47238023	47256123	47256223	1592	180	164	163	189	317	271	0.113458175902	0.440770584294	0.484	0.424	0.06
1596	AMBRA1	AMBRA1	chr11	-	46439462	46439602	46455023	46455178	46431825	46431918	46456398	46456587	1596	55	61	82	61	280	265	0.113394107611	0.440770584294	0.46	0.56	-0.1
6245	MYH9	MYH9	chr22	-	36710189	36710363	36712561	36712714	36708093	36708267	36714251	36714370	6245	3169	3696	4457	4941	278	299	0.113672909722	0.441309410051	0.48	0.492	-0.012
2426	TIPIN	TIPIN	chr15	-	66641397	66641461	66641652	66641775	66633487	66633694	66643862	66643938	2426	40	22	184	62	248	189	0.113766508365	0.441377549833	0.581	0.693	-0.112
3350	ZFP64	ZFP64	chr20	-	50704930	50705182	50713911	50713974	50700549	50701805	50714976	50715126	3350	23	144	24	90	188	377	0.11397722895	0.441899690598	0.243	0.348	-0.105
1309	DUSP10	DUSP10	chr1	-	221879436	221879808	221912275	221913129	221874761	221876019	221915322	221915518	1309	881	364	756	269	979	497	0.114334816312	0.442320091286	0.551	0.588	-0.037
1576	MYO1B	MYO1B	chr2	+	192265474	192265561	192267357	192267444	192265107	192265194	192272840	192272915	1576	88	153	69	86	212	212	0.114390499142	0.442320091286	0.365	0.445	-0.08
2990	SF3A3	SF3A3	chr1	-	38444391	38444499	38444659	38444727	38442555	38442625	38445136	38445205	2990	180	325	228	500	193	233	0.114276069674	0.442320091286	0.401	0.355	0.046
2999	ANXA4	ANXA4	chr2	+	70008651	70008706	70015185	70015273	69969126	69969307	70031664	70031759	2999	19	560	14	726	180	213	0.114384972989	0.442320091286	0.039	0.022	0.017
4220	MRPS36	MRPS36	chr5	+	68522164	68522228	68524026	68524214	68513572	68513698	68525034	68525985	4220	71	437	124	592	189	313	0.114953009577	0.443903704315	0.212	0.258	-0.046
678	PREB	PREB	chr2	-	27355984	27356205	27356399	27356589	27355710	27355791	27357154	27357542	678	182	389	278	494	315	346	0.114952543182	0.443903704315	0.339	0.382	-0.043
1578	PUM1	PUM1	chr1	-	31479840	31479949	31501642	31501711	31467900	31468067	31532050	31532424	1578	130	4	178	0	194	234	0.115179035782	0.444010801689	0.975	1.0	-0.025
2658	NUBP1	NUBP1	chr16	+	10855613	10855716	10861805	10861889	10855220	10855331	10862903	10863208	2658	73	71	118	159	228	209	0.115403827556	0.444010801689	0.485	0.405	0.08
4516	FLOT1	FLOT1	chr6	-	30709390	30709481	30709568	30709644	30708966	30709110	30709923	30709980	4516	78	173	93	275	201	216	0.115439748406	0.444010801689	0.326	0.267	0.059
4722	VWA9	VWA9	chr15	-	65897466	65897574	65899496	65899780	65892111	65892267	65903435	65903627	4722	153	89	205	156	409	233	0.115294312064	0.444010801689	0.495	0.428	0.067
4881	C9orf78	C9orf78	chr9	-	132595936	132595988	132596985	132597045	132595725	132595796	132597417	132597572	4881	110	95	139	160	185	177	0.115059569604	0.444010801689	0.526	0.454	0.072
909	DIAPH3	DIAPH3	chr13	-	60435540	60435670	60453362	60453602	60413457	60413582	60485868	60485970	909	220	143	579	307	365	255	0.11529166953	0.444010801689	0.518	0.569	-0.051
3560	NR2C1	NR2C1	chr12	-	95425124	95425264	95442843	95443009	95418925	95419031	95445537	95445719	3560	118	13	140	27	291	265	0.115695540136	0.444699943675	0.892	0.825	0.067
1864	RTKN2	RTKN2	chr10	-	64005757	64005816	64022383	64022580	64000900	64000954	64028309	64028622	1864	115	22	252	73	322	184	0.115848668924	0.444728264922	0.749	0.664	0.085
2562	FBRS	FBRS	chr16	+	30676958	30677027	30677832	30677862	30676626	30676722	30678239	30678311	2562	55	57	26	44	194	155	0.115912297236	0.444728264922	0.435	0.321	0.114
5711	GUCD1	GUCD1	chr22	-	24939809	24940051	24942881	24942973	24936390	24939068	24943875	24944041	5711	177	174	198	244	217	367	0.11593599723	0.444728264922	0.632	0.578	0.054
667	SEPT10	SEPT10	chr2	-	110342702	110342898	110350627	110350696	110325391	110325553	110371374	110371783	667	32	149	32	229	194	321	0.116009406115	0.444728264922	0.262	0.188	0.074
834	XPNPEP3	XPNPEP3	chr22	+	41277773	41278181	41282316	41282519	41265002	41265119	41303590	41303653	834	57	28	94	28	533	328	0.116142852362	0.444945950567	0.556	0.674	-0.118
2962	SPIDR	SPIDR	chr8	+	48641494	48641664	48641973	48642027	48639761	48639855	48647868	48648563	2962	91	38	114	70	295	179	0.116229866648	0.444985584449	0.592	0.497	0.095
4787	EMP3	EMP3	chr19	+	48830777	48830880	48832608	48832749	48830086	48830179	48833557	48833810	4787	1428	1290	864	706	228	266	0.116330568546	0.445077534503	0.564	0.588	-0.024
2194	ATP8A1	ATP8A1	chr4	-	42592827	42592901	42596305	42596379	42590276	42590346	42602494	42602535	2194	14	5	30	3	199	199	0.116734456262	0.446328579805	0.737	0.909	-0.172
5924	TLR4	TLR4	chr9	+	120470476	120470596	120470840	120471007	120466452	120466843	120474666	120479769	5924	7	41	3	4	245	292	0.116997471855	0.446745609636	0.169	0.472	-0.303
735	EIF2AK1	EIF2AK1	chr7	-	6085701	6085782	6086622	6086722	6084192	6084292	6088437	6088475	735	320	236	425	261	225	206	0.116932770948	0.446745609636	0.554	0.599	-0.045
1808	PTP4A2	PTP4A2	chr1	-	32377296	32377427	32384570	32385259	32372021	32374561	32403587	32403988	1808	2311	170	2959	183	814	256	0.117240829341	0.447086579169	0.81	0.836	-0.026
4380	CLDN16	CLDN16	chr3	+	190120125	190120228	190122550	190122715	190105660	190106232	190126102	190126294	4380	226	303	661	1039	228	290	0.117234577309	0.447086579169	0.487	0.447	0.04
116	CCM2	CCM2	chr7	+	45108041	45108178	45112324	45112382	45104061	45104245	45113058	45113170	116	249	144	304	218	262	183	0.117582433131	0.447507175011	0.547	0.493	0.054
2977	BOK	BOK	chr2	+	242501762	242501891	242509539	242509703	242498145	242498408	242511711	242513553	2977	18	117	37	148	254	289	0.117537025937	0.447507175011	0.149	0.221	-0.072
5491	TRDMT1	TRDMT1	chr10	-	17204164	17204236	17210839	17210916	17202303	17202373	17216549	17216659	5491	10	0	11	3	202	197	0.117490576685	0.447507175011	1.0	0.781	0.219
4867	DEK	DEK	chr6	-	18258534	18258636	18264073	18264227	18258183	18258293	18264615	18264799	4867	173	543	287	1071	279	227	0.117756331523	0.447875326448	0.206	0.179	0.027
3101	PRMT7	PRMT7	chr16	+	68355328	68355365	68358585	68358735	68349799	68349977	68362968	68363077	3101	9	82	20	94	162	275	0.117913419427	0.447903525152	0.157	0.265	-0.108
3396	SYNE4	SYNE4	chr19	-	36497324	36497573	36498026	36498170	36496234	36496339	36499118	36499269	3396	21	55	23	104	269	374	0.117918088634	0.447903525152	0.347	0.235	0.112
5584	POLR1C	POLR1C	chr6	+	43488012	43488165	43488362	43488512	43487803	43487923	43488669	43488786	5584	149	97	175	149	278	275	0.118462319603	0.449676457146	0.603	0.537	0.066
2764	SLC37A3	SLC37A3	chr7	-	140064207	140064291	140069389	140069482	140055467	140055564	140080081	140080190	2764	67	0	72	3	218	209	0.118645271	0.44978259496	1.0	0.958	0.042
5173	NRP1	NRP1	chr10	-	33491818	33491923	33496499	33496644	33486546	33486637	33502313	33502645	5173	468	172	477	212	270	230	0.118618749975	0.44978259496	0.699	0.657	0.042
1778	RFT1	RFT1	chr3	-	53157739	53157856	53159924	53160010	53156389	53156579	53164353	53164470	1778	22	102	46	136	211	242	0.118884316134	0.449807748116	0.198	0.28	-0.082
1871	R3HCC1L	R3HCC1L	chr10	+	99915849	99915904	99922639	99922732	99894380	99894463	99923049	99923154	1871	2	16	0	23	180	218	0.11905092739	0.449807748116	0.131	0.0	0.131
3243	RAD17	RAD17	chr5	+	68667860	68668044	68669656	68669914	68667280	68667384	68670454	68670538	3243	12	127	23	136	309	383	0.118992772494	0.449807748116	0.105	0.173	-0.068
3572	PDE9A	PDE9A	chr21	+	44106301	44106372	44108026	44108104	44073861	44073993	44119077	44119121	3572	3	17	9	16	196	203	0.119117775126	0.449807748116	0.155	0.368	-0.213
4911	HNRNPDL	HNRNPDL	chr4	-	83349170	83349332	83349430	83349599	83348585	83348717	83350400	83351378	4911	2390	2462	3003	2911	294	287	0.119059143693	0.449807748116	0.487	0.502	-0.015
5617	DMKN	DMKN	chr19	-	35996840	35996888	36000812	36000863	35996619	35996667	36001085	36001154	5617	167	357	347	886	176	173	0.119059411128	0.449807748116	0.315	0.278	0.037
5663	FCHSD2	FCHSD2	chr11	-	72712034	72712179	72726853	72726930	72700008	72700142	72794739	72794785	5663	54	106	94	132	202	270	0.119194403274	0.449807748116	0.405	0.488	-0.083
293	SF3B3	SF3B3	chr16	+	70573006	70573110	70575571	70575737	70572225	70572363	70578340	70578436	293	203	315	338	438	229	291	0.119397560643	0.449967332075	0.45	0.495	-0.045
5677	MRPS30	MRPS30	chr5	+	44812016	44812122	44813207	44813384	44811110	44811256	44815014	44815618	5677	143	272	272	423	231	302	0.119409340654	0.449967332075	0.407	0.457	-0.05
6026	SH3PXD2B	SH3PXD2B	chr5	-	171809039	171809131	171821566	171821643	171800793	171800819	171833280	171833356	6026	58	121	73	108	202	217	0.119469272696	0.449967332075	0.34	0.421	-0.081
1722	PICALM	PICALM	chr11	-	85737333	85737409	85742510	85742653	85733409	85733512	85779692	85780139	1722	895	439	1253	691	268	201	0.119700009609	0.450544005039	0.605	0.576	0.029
1094	TBCD	TBCD	chr17	+	80858526	80858607	80861280	80861354	80851422	80851508	80863811	80863929	1094	139	138	252	197	206	199	0.120032946132	0.45126884797	0.493	0.553	-0.06
5515	MRRF	MRRF	chr9	+	125033142	125033354	125042721	125042877	125026881	125027217	125047447	125047566	5515	127	92	239	224	337	281	0.120048087744	0.45126884797	0.535	0.471	0.064
1355	ADAM15	ADAM15	chr1	+	155033893	155033965	155034379	155034451	155033238	155033308	155034720	155034845	1355	12	13	29	65	197	197	0.120310871341	0.45137963624	0.48	0.309	0.171
2689	AFF1	AFF1	chr4	+	88053422	88053560	88055622	88055846	88052944	88053016	88056731	88062206	2689	38	139	74	190	263	349	0.12027020085	0.45137963624	0.266	0.341	-0.075
5135	LDHA	LDHA	chr11	+	18420977	18421095	18422383	18422557	18418365	18418515	18424386	18424560	5135	4160	5246	8043	10557	243	299	0.12015594902	0.45137963624	0.494	0.484	0.01
5768	FARP1	FARP1	chr13	+	99087829	99087960	99091057	99091126	99083296	99083534	99091360	99091450	5768	453	288	615	455	256	194	0.120712067346	0.452008283146	0.544	0.506	0.038
6143	ZNF133	ZNF133	chr20	+	18270542	18270718	18278628	18278706	18268926	18269248	18286324	18286451	6143	5	6	8	2	301	203	0.120667654493	0.452008283146	0.36	0.73	-0.37
6197	ALG13	ALG13	chrX	+	110925359	110925463	110925463	110925522	110924397	110924652	110928192	110928331	6197	16	46	19	100	229	184	0.120671629163	0.452008283146	0.218	0.132	0.086
363	ZNF684	ZNF684	chr1	+	40998814	40998853	41007286	41007382	40997232	40997459	41012233	41013841	363	1	13	7	18	164	221	0.12092597326	0.452517310639	0.094	0.344	-0.25
4638	MFSD1	MFSD1	chr3	+	158539385	158539442	158539772	158539929	158538003	158538115	158541216	158541314	4638	51	248	59	206	182	282	0.121370070945	0.453886528199	0.242	0.307	-0.065
226	MORF4L2	MORF4L2	chrX	-	102933426	102933548	102939608	102939657	102930425	102931979	102940098	102940188	226	164	1122	240	1387	174	247	0.122047775685	0.45524761573	0.172	0.197	-0.025
2274	RREB1	RREB1	chr6	+	7229229	7232140	7240670	7240835	7226699	7226889	7246656	7247454	2274	774	15	950	30	3036	290	0.121962528181	0.45524761573	0.831	0.752	0.079
3002	C17orf53	C17orf53	chr17	+	42228328	42228412	42230004	42230145	42225225	42226395	42231920	42232032	3002	9	0	15	4	209	266	0.122006725712	0.45524761573	1.0	0.827	0.173
4466	PARK7	PARK7	chr1	+	8030953	8031023	8037711	8037798	8029404	8029464	8044953	8045342	4466	919	1026	1475	1504	195	212	0.121931927767	0.45524761573	0.493	0.516	-0.023
4066	PCNXL2	PCNXL2	chr1	-	233335899	233336010	233344263	233344435	233334684	233334776	233353644	233353677	4066	46	32	41	16	297	236	0.122233128622	0.455646164754	0.533	0.671	-0.138
2242	ANXA3	ANXA3	chr4	+	79494333	79494421	79500180	79500275	79475589	79475642	79503330	79503444	2242	989	607	2704	1510	213	220	0.122375081127	0.45571435591	0.627	0.649	-0.022
3784	SLC7A6	SLC7A6	chr16	+	68321648	68321774	68324298	68324443	68308593	68309152	68325111	68325235	3784	71	77	59	92	251	270	0.122408456386	0.45571435591	0.498	0.408	0.09
4176	SEC11A	SEC11A	chr15	-	85223943	85224063	85230855	85231005	85213955	85214013	85234765	85234875	4176	1126	915	1571	1165	275	245	0.122505418686	0.45573390996	0.523	0.546	-0.023
4831	KIAA1191	KIAA1191	chr5	-	175777615	175777740	175782573	175782752	175775252	175775359	175786813	175786921	4831	108	265	174	340	304	250	0.122570750077	0.45573390996	0.251	0.296	-0.045
1158	RAP1GDS1	RAP1GDS1	chr4	+	99313102	99313231	99325627	99325753	99300167	99300314	99337895	99338039	1158	138	172	187	293	254	251	0.12281744205	0.455775213336	0.442	0.387	0.055
3617	FAM129B	FAM129B	chr9	-	130279390	130279495	130280104	130280220	130279135	130279298	130285957	130286125	3617	950	515	1340	649	241	230	0.122800633871	0.455775213336	0.638	0.663	-0.025
5806	POMT1	POMT1	chr9	+	134382754	134382901	134384297	134384409	134381789	134381840	134385129	134385195	5806	56	51	50	69	272	237	0.122814254275	0.455775213336	0.489	0.387	0.102
2563	FBRS	FBRS	chr16	+	30677832	30677862	30678239	30678311	30676958	30677027	30678640	30678758	2563	25	72	19	93	155	197	0.122938512663	0.455932988815	0.306	0.206	0.1
2324	AGPAT6	AGPAT6	chr8	+	41469698	41469792	41470363	41470479	41469421	41469511	41471904	41471960	2324	168	337	229	378	219	241	0.1231762806	0.455940773343	0.354	0.4	-0.046
3852	IP6K1	IP6K1	chr3	-	49770223	49770405	49775644	49775855	49765535	49765711	49785250	49785601	3852	170	200	183	171	336	307	0.123079936566	0.455940773343	0.437	0.494	-0.057
4361	PRLR	PRLR	chr5	-	35072676	35072846	35084571	35084741	35070225	35070367	35089652	35089765	4361	0	6	2	3	295	295	0.123106780583	0.455940773343	0.0	0.4	-0.4
4037	SLC39A13	SLC39A13	chr11	+	47433896	47434018	47434950	47435058	47433476	47433590	47435147	47435237	4037	261	177	171	146	247	233	0.123258456413	0.455954162537	0.582	0.525	0.057
148	ST7L	ST7L	chr1	-	113084572	113084712	113093222	113093315	113066140	113068733	113098489	113098640	148	16	15	14	28	218	265	0.123504384782	0.456391818201	0.565	0.378	0.187
2089	RBBP8	RBBP8	chr18	+	20586325	20586395	20596790	20596887	20581548	20581692	20602091	20602233	2089	121	98	219	229	195	222	0.123571957029	0.456391818201	0.584	0.521	0.063
5361	NUP35	NUP35	chr2	+	184016235	184016377	184022171	184022241	183998293	183998351	184023010	184023139	5361	74	48	174	79	267	195	0.123612670264	0.456391818201	0.53	0.617	-0.087
5799	MED1	MED1	chr17	-	37599802	37599881	37604050	37604157	37596875	37596930	37607290	37607527	5799	66	65	102	70	232	204	0.123764799542	0.456662998437	0.472	0.562	-0.09
1035	RNPEP	RNPEP	chr1	+	201965274	201965391	201966446	201966682	201958510	201958659	201969029	201969143	1035	360	646	634	1001	242	361	0.124213261201	0.456881626747	0.454	0.486	-0.032
1743	CMC1	CMC1	chr3	+	28304781	28304871	28357823	28357914	28283123	28283303	28360999	28361263	1743	77	165	76	219	215	216	0.123999338385	0.456881626747	0.319	0.259	0.06
2546	SEL1L3	SEL1L3	chr4	-	25835069	25835191	25836818	25836945	25834616	25834732	25848915	25849486	2546	291	271	415	325	252	247	0.124098174189	0.456881626747	0.513	0.556	-0.043
3722	SUMF2	SUMF2	chr7	+	56136174	56136331	56140689	56140804	56131916	56132071	56144526	56144582	3722	381	2	507	9	282	240	0.124034697802	0.456881626747	0.994	0.98	0.014
5109	ANO10	ANO10	chr3	-	43621844	43621964	43640023	43640158	43618183	43618753	43647205	43647355	5109	8	153	21	211	260	245	0.124217644212	0.456881626747	0.047	0.086	-0.039
2303	GART	GART	chr21	-	34882089	34882227	34883558	34883765	34878280	34878411	34889295	34889448	2303	339	158	465	262	332	263	0.124755342118	0.458568717956	0.63	0.584	0.046
125	AREL1	AREL1	chr14	-	75149998	75150236	75151156	75151383	75143285	75143455	75152302	75152363	125	114	241	173	291	352	363	0.124921281566	0.458888049499	0.328	0.38	-0.052
1190	EIF2B3	EIF2B3	chr1	-	45323375	45323479	45340349	45340498	45316193	45316675	45341289	45341367	1190	150	62	207	62	274	229	0.125456037846	0.460212252531	0.669	0.736	-0.067
1249	MBD2	MBD2	chr18	-	51692445	51692536	51715243	51715381	51690892	51691070	51731367	51731527	1249	536	183	835	336	263	216	0.125582871555	0.460212252531	0.706	0.671	0.035
2536	TMEM59	TMEM59	chr1	-	54511364	54511459	54512939	54513045	54509045	54509198	54519028	54519246	2536	17	504	30	555	231	220	0.125598933151	0.460212252531	0.031	0.049	-0.018
3887	NUSAP1	NUSAP1	chr15	+	41667909	41668026	41669393	41669502	41663724	41663882	41672290	41673248	3887	244	304	543	576	242	234	0.125395554986	0.460212252531	0.437	0.477	-0.04
2231	FAM120B	FAM120B	chr6	+	170667313	170667406	170697374	170697581	170657238	170657411	170700100	170700209	2231	47	100	44	137	218	332	0.12599261411	0.461363490407	0.417	0.328	0.089
4020	DLG1	DLG1	chr3	-	196876613	196876667	196921295	196921460	196869588	196869639	197009549	197009716	4020	283	83	377	141	290	179	0.12614404135	0.461626744007	0.678	0.623	0.055
5556	USP28	USP28	chr11	-	113723222	113723355	113724979	113725057	113712384	113712490	113746166	113746292	5556	2	39	0	55	203	258	0.126249839702	0.461722791197	0.061	0.0	0.061
3844	SRM	SRM	chr1	-	11115018	11115141	11115837	11115983	11114648	11114942	11116067	11116151	3844	503	275	900	425	271	248	0.126351728808	0.461804429472	0.626	0.66	-0.034
4463	CAMKK2	CAMKK2	chr12	-	121708700	121708748	121711858	121712388	121707330	121707384	121734440	121734556	4463	128	19	115	28	655	173	0.126687105734	0.462738805337	0.64	0.52	0.12
49	NDUFA7	NDUFA7	chr19	-	8381379	8381529	8385740	8385790	8376183	8376479	8386191	8386280	49	6	446	2	613	175	275	0.126835631888	0.46298994181	0.021	0.005	0.016
2377	DBNL	DBNL	chr7	+	44089823	44089879	44092465	44092540	44084238	44084419	44096355	44096502	2377	115	190	136	286	181	200	0.127263926473	0.463045690267	0.401	0.344	0.057
2685	PPA2	PPA2	chr4	-	106367539	106367659	106370506	106370560	106359106	106359193	106374754	106374799	2685	147	362	259	528	179	245	0.12695510893	0.463045690267	0.357	0.402	-0.045
2705	RFXANK	RFXANK	chr19	+	19307994	19308060	19308329	19308430	19307771	19307855	19308915	19309041	2705	108	215	115	177	191	226	0.127048745601	0.463045690267	0.373	0.435	-0.062
3607	DENND6A	DENND6A	chr3	-	57618991	57619081	57620284	57620349	57616651	57616705	57620430	57620496	3607	38	54	48	104	190	215	0.127203346633	0.463045690267	0.443	0.343	0.1
3910	BRPF3	BRPF3	chr6	+	36193043	36193141	36196678	36196833	36189944	36190042	36198202	36200567	3910	55	89	43	102	223	280	0.127123407555	0.463045690267	0.437	0.346	0.091
5650	ATP13A3	ATP13A3	chr3	-	194134487	194134568	194140607	194140696	194123402	194126845	194146070	194146258	5650	65	34	110	85	214	206	0.127396032654	0.463045690267	0.648	0.555	0.093
6210	SDCCAG3	SDCCAG3	chr9	-	139303450	139303519	139304541	139304691	139302277	139302390	139304779	139305054	6210	44	26	94	34	275	194	0.127409367222	0.463045690267	0.544	0.661	-0.117
2675	OCIAD2	OCIAD2	chr4	-	48894788	48894906	48896022	48896070	48887396	48887582	48899820	48899874	2675	743	803	1435	1408	173	243	0.1280090509	0.464086856985	0.565	0.589	-0.024
4629	GSTA4	GSTA4	chr6	-	52850248	52850381	52852154	52852206	52849261	52849403	52858954	52859059	4629	51	71	27	59	177	258	0.128015688841	0.464086856985	0.511	0.4	0.111
4974	TSTA3	TSTA3	chr8	-	144696956	144697085	144698275	144698390	144696489	144696623	144698736	144698893	4974	291	9	449	25	240	254	0.127838588618	0.464086856985	0.972	0.95	0.022
5795	ARNTL2	ARNTL2	chr12	+	27540160	27540253	27542111	27542229	27538413	27538493	27543028	27543172	5795	58	128	159	264	218	243	0.127904554588	0.464086856985	0.336	0.402	-0.066
5934	ANAPC10	ANAPC10	chr4	-	146002811	146002902	146017136	146017263	145915726	145916755	146019271	146019371	5934	52	7	69	19	252	216	0.128134162799	0.464226392563	0.864	0.757	0.107
3995	CDC7	CDC7	chr1	+	91978614	91978864	91979504	91979600	91977337	91977480	91980375	91980554	3995	57	18	127	64	375	221	0.128407370929	0.464926001792	0.651	0.539	0.112
941	ETF1	ETF1	chr5	-	137848452	137848643	137849256	137849395	137847163	137847293	137853249	137853389	941	432	484	733	722	264	316	0.128487503227	0.464926102699	0.517	0.549	-0.032
3486	ODF2	ODF2	chr9	+	131223220	131223289	131231461	131231632	131222828	131222945	131233586	131233747	3486	122	125	165	217	194	296	0.129054078097	0.466685276807	0.598	0.537	0.061
3958	SMPD4	SMPD4	chr2	-	130931086	130931229	130932486	130932573	130930851	130930927	130934126	130934210	3958	87	196	140	404	212	268	0.12917723556	0.466839772846	0.359	0.305	0.054
2005	KCTD1	KCTD1	chr18	-	24056478	24056623	24081035	24081214	24039583	24039889	24128854	24129399	2005	105	143	166	289	304	270	0.129702989176	0.46815680919	0.395	0.338	0.057
5579	MECOM	MECOM	chr3	-	168849216	168849319	168861485	168861620	168845631	168845848	169098974	169099312	5579	48	95	39	114	260	228	0.129640506624	0.46815680919	0.307	0.231	0.076
1809	PTP4A2	PTP4A2	chr1	-	32377296	32377427	32381495	32381588	32372021	32374561	32384570	32385259	1809	567	219	751	246	218	256	0.129964656688	0.468558807066	0.752	0.782	-0.03
2535	TMEM59	TMEM59	chr1	-	54511364	54511459	54512939	54513045	54509045	54509198	54518672	54519111	2535	558	505	538	555	231	220	0.130201857927	0.468558807066	0.513	0.48	0.033
4039	KIFC3	KIFC3	chr16	-	57793036	57793065	57793639	57793748	57792128	57792821	57794637	57794867	4039	40	49	33	64	234	154	0.130217891069	0.468558807066	0.349	0.253	0.096
4390	COL3A1	COL3A1	chr2	+	189861123	189861222	189861890	189861944	189860850	189860904	189862061	189862115	4390	2823	1931	0	2	224	179	0.130042380464	0.468558807066	0.539	0.0	0.539
4771	CYP39A1	CYP39A1	chr6	-	46593154	46593245	46598699	46598807	46563723	46563857	46604125	46604219	4771	6	11	10	6	233	216	0.130218014438	0.468558807066	0.336	0.607	-0.271
1127	ATG9A	ATG9A	chr2	-	220092643	220092775	220093155	220093207	220092491	220092535	220094256	220094410	1127	1	117	5	129	177	257	0.130478936597	0.469206783153	0.012	0.053	-0.041
2785	SEPT2	SEPT2	chr2	+	242255836	242255955	242259617	242259702	242255275	242255397	242263630	242263656	2785	46	12	45	22	244	210	0.130597269705	0.469341519113	0.767	0.638	0.129
1475	MYO19	MYO19	chr17	-	34864900	34864974	34866584	34866756	34863641	34863763	34867203	34867294	1475	153	72	280	171	297	199	0.13069977752	0.469419250449	0.587	0.523	0.064
1898	C3orf18	C3orf18	chr3	-	50602896	50603292	50603436	50603525	50599152	50599178	50604893	50605223	1898	4	27	0	15	214	521	0.130802716157	0.469498432019	0.265	0.0	0.265
1962	PLEKHB2	PLEKHB2	chr2	+	131878506	131878551	131883325	131883478	131862419	131862971	131884256	131884359	1962	7	593	4	1071	170	278	0.13103597856	0.469559987843	0.019	0.006	0.013
4200	PTPN2	PTPN2	chr18	-	12825808	12825943	12830941	12831040	12819212	12819281	12836789	12836890	4200	89	12	122	8	224	260	0.131143476963	0.469559987843	0.896	0.947	-0.051
4841	LDLR	LDLR	chr19	+	11233849	11234020	11238683	11238761	11227534	11227674	11240188	11240346	4841	254	499	384	876	296	203	0.131128707093	0.469559987843	0.259	0.231	0.028
4894	MFSD9	MFSD9	chr2	-	103343303	103343433	103347483	103347527	103340158	103340368	103348780	103348868	4894	9	43	31	79	169	255	0.130937162301	0.469559987843	0.24	0.372	-0.132
6062	BCL7B	BCL7B	chr7	-	72954211	72954382	72957877	72957974	72952263	72952343	72966496	72966572	6062	185	299	241	469	222	296	0.1314756069	0.47045895342	0.452	0.407	0.045
3184	METAP2	METAP2	chr12	+	95888732	95888914	95889779	95889874	95887831	95887993	95897840	95897937	3184	499	285	666	440	307	220	0.131651323713	0.470797463235	0.556	0.52	0.036
2547	SEL1L3	SEL1L3	chr4	-	25759309	25759412	25760562	25760690	25759155	25759228	25766947	25767057	2547	267	269	362	432	253	228	0.131739043117	0.470811781183	0.472	0.43	0.042
5064	PPRC1	PPRC1	chr10	+	103898476	103898522	103898635	103898737	103897606	103897795	103898856	103901761	5064	2	59	0	99	171	227	0.131817564511	0.470811781183	0.043	0.0	0.043
1150	DDX50	DDX50	chr10	+	70696691	70696851	70702968	70703013	70695761	70695835	70706107	70706603	1150	151	82	201	82	285	170	0.133213902146	0.471678356229	0.523	0.594	-0.071
1852	RAP1B	RAP1B	chr12	+	69044179	69044248	69045774	69045831	69042478	69042561	69047891	69048032	1852	267	389	254	438	194	182	0.133441740339	0.471678356229	0.392	0.352	0.04
2086	EOGT	EOGT	chr3	-	69047161	69047265	69050758	69050865	69038075	69038168	69053528	69053633	2086	57	29	45	37	232	229	0.133392879184	0.471678356229	0.66	0.546	0.114
2645	MEIS2	MEIS2	chr15	-	37186917	37187013	37187351	37187441	37183221	37184660	37188828	37188887	2645	104	38	16	2	215	221	0.13325388965	0.471678356229	0.738	0.892	-0.154
2817	ERP44	ERP44	chr9	-	102769859	102769971	102778603	102778720	102768787	102768929	102780537	102780595	2817	275	201	380	230	242	237	0.132236329627	0.471678356229	0.573	0.618	-0.045
3829	TMCO3	TMCO3	chr13	+	114174930	114175048	114193671	114193822	114164552	114164739	114201614	114201694	3829	424	393	565	601	243	276	0.132819550356	0.471678356229	0.551	0.516	0.035
3917	RPL18	RPL18	chr19	-	49119335	49119459	49119982	49120081	49119133	49119203	49120572	49120680	3917	3036	4450	3847	5375	224	249	0.133121635958	0.471678356229	0.431	0.443	-0.012
4292	ITGB8	ITGB8	chr7	+	20406634	20406809	20418673	20418920	20403259	20403345	20420288	20420454	4292	265	340	858	955	300	372	0.133390378695	0.471678356229	0.491	0.527	-0.036
4476	BAG6	BAG6	chr6	-	31608161	31608305	31608421	31608481	31607975	31608083	31608568	31608715	4476	339	752	421	817	185	269	0.133024220702	0.471678356229	0.396	0.428	-0.032
4830	KIAA1191	KIAA1191	chr5	-	175777615	175777740	175782573	175782752	175775252	175775359	175786483	175786570	4830	323	268	350	344	304	250	0.132272618565	0.471678356229	0.498	0.456	0.042
4983	TBC1D5	TBC1D5	chr3	-	17549965	17550097	17665340	17665405	17469941	17470011	17704481	17704602	4983	2	60	0	99	190	257	0.133102841708	0.471678356229	0.043	0.0	0.043
5154	REXO2	REXO2	chr11	+	114314577	114314655	114315262	114315374	114311377	114311461	114316700	114316809	5154	355	334	542	590	203	237	0.132778595475	0.471678356229	0.554	0.517	0.037
5345	XAF1	XAF1	chr17	+	6663724	6663920	6665473	6665559	6661407	6661543	6673961	6674303	5345	9	6	4	0	321	211	0.13236700452	0.471678356229	0.496	1.0	-0.504
5495	PFKL	PFKL	chr21	+	45730888	45730966	45731987	45732177	45726563	45726637	45732860	45733026	5495	86	484	124	554	203	315	0.132639875963	0.471678356229	0.216	0.258	-0.042
574	TUBGCP4	TUBGCP4	chr15	+	43693913	43694048	43695880	43695997	43692241	43692419	43696610	43696750	574	59	53	111	69	260	242	0.132707494811	0.471678356229	0.509	0.6	-0.091
5972	ICA1L	ICA1L	chr2	-	203653552	203653810	203661612	203661687	203650640	203650730	203676468	203676512	5972	4	28	12	33	200	383	0.132680723678	0.471678356229	0.215	0.411	-0.196
6112	GPI	GPI	chr19	+	34859487	34859607	34868407	34868491	34857687	34857756	34868639	34868786	6112	563	531	863	914	245	209	0.133050333384	0.471678356229	0.475	0.446	0.029
6223	DNMT1	DNMT1	chr19	-	10287967	10288043	10291025	10291245	10286215	10286294	10291453	10291561	6223	254	141	536	359	345	201	0.133661394082	0.472167213178	0.512	0.465	0.047
1135	BTBD7	BTBD7	chr14	-	93712170	93712632	93714821	93715000	93703895	93709434	93717808	93717998	1135	93	318	214	592	304	587	0.13524607359	0.472872416335	0.361	0.411	-0.05
1304	NDUFB9	NDUFB9	chr8	+	125555329	125555520	125559240	125559354	125551342	125551528	125562001	125562227	1304	425	780	701	1146	316	239	0.134471328793	0.472872416335	0.292	0.316	-0.024
1345	CES2	CES2	chr16	+	66971939	66972144	66973119	66973261	66968373	66969879	66974124	66974258	1345	50	67	62	56	330	267	0.134477186759	0.472872416335	0.376	0.473	-0.097
1397	SREBF2	SREBF2	chr22	+	42295240	42295557	42296023	42296126	42294652	42294785	42296333	42296502	1397	30	11	37	26	442	228	0.134886285953	0.472872416335	0.585	0.423	0.162
2130	MACF1	MACF1	chr1	+	39838150	39838268	39844132	39844195	39835701	39835858	39844874	39845116	2130	166	48	151	61	243	188	0.135200494522	0.472872416335	0.728	0.657	0.071
2295	ESRRG	ESRRG	chr1	-	217038402	217038520	217112923	217113015	216850417	216850833	217173594	217174066	2295	2	0	3	6	217	243	0.135003794519	0.472872416335	1.0	0.359	0.641
345	ECE1	ECE1	chr1	-	21605683	21605825	21616562	21616649	21599191	21599404	21671868	21672034	345	35	548	34	773	212	267	0.134654079659	0.472872416335	0.074	0.052	0.022
3470	SEH1L	SEH1L	chr18	+	12951853	12951904	12955461	12955608	12947982	12948231	12963158	12963370	3470	49	146	65	268	176	272	0.13505845487	0.472872416335	0.342	0.273	0.069
3749	HDAC7	HDAC7	chr12	-	48180367	48180486	48181494	48181592	48179534	48179668	48181827	48181947	3749	194	288	267	329	223	244	0.134368187405	0.472872416335	0.424	0.47	-0.046
3830	TMCO3	TMCO3	chr13	+	114174930	114175048	114188359	114188555	114157810	114157903	114193671	114193822	3830	4	433	12	563	243	321	0.134864114169	0.472872416335	0.012	0.027	-0.015
4160	PPIH	PPIH	chr1	+	43126532	43126575	43130533	43130626	43125192	43125237	43131650	43131738	4160	30	113	79	207	168	218	0.134389747112	0.472872416335	0.256	0.331	-0.075
4189	UPF3A	UPF3A	chr13	+	115047495	115047602	115048311	115048418	115047058	115047321	115051993	115052104	4189	22	54	16	69	232	232	0.134993499182	0.472872416335	0.289	0.188	0.101
5273	PLCB4	PLCB4	chr20	+	9198036	9198099	9288446	9288545	9049700	9049853	9317772	9317853	5273	16	109	26	297	188	224	0.134808416759	0.472872416335	0.149	0.094	0.055
5475	ARHGEF28	ARHGEF28	chr5	+	73128162	73128284	73136304	73136585	73091155	73091216	73142092	73142300	5475	33	322	32	461	247	406	0.134616688055	0.472872416335	0.144	0.102	0.042
6090	STARD10	STARD10	chr11	-	72468811	72468929	72469574	72469678	72466745	72466798	72470278	72470426	6090	252	191	432	272	229	243	0.133989142199	0.472872416335	0.583	0.628	-0.045
850	CD44	CD44	chr11	+	35240862	35240934	35243200	35243279	35236398	35236461	35250675	35253949	850	1206	1297	2063	2392	197	204	0.13487955202	0.472872416335	0.491	0.472	0.019
952	ZNF33A	ZNF33A	chr10	+	38323253	38323328	38328340	38328420	38306218	38306314	38343302	38348995	952	17	5	17	1	200	205	0.135230149481	0.472872416335	0.777	0.946	-0.169
1643	NT5C3B	NT5C3B	chr17	-	39983677	39983878	39985041	39985204	39981333	39981909	39987052	39987142	1643	345	332	440	362	288	326	0.135379908963	0.473055383276	0.54	0.579	-0.039
5902	TMEM98	TMEM98	chr17	+	31260191	31260323	31261308	31261342	31254927	31255255	31263349	31263465	5902	34	168	15	121	257	159	0.135493828204	0.47316857936	0.111	0.071	0.04
4751	RBMX	RBMX	chrX	-	135957629	135957744	135958661	135958814	135957416	135957542	135961175	135961282	4751	169	577	234	948	278	240	0.135952897978	0.474201093668	0.202	0.176	0.026
5376	STK40	STK40	chr1	-	36826821	36826941	36833448	36833685	36824337	36824423	36851323	36851528	5376	38	126	44	212	362	245	0.13591812612	0.474201093668	0.17	0.123	0.047
1070	SHROOM3	SHROOM3	chr4	+	77651956	77652088	77659913	77663079	77631308	77631440	77670169	77670243	1070	77	1641	152	2620	257	3291	0.136476134466	0.474419658902	0.375	0.426	-0.051
2947	ACSL3	ACSL3	chr2	+	223752547	223752606	223765391	223765498	223725731	223725976	223773450	223773868	2947	165	95	227	167	184	232	0.136123425032	0.474419658902	0.687	0.632	0.055
2996	HACL1	HACL1	chr3	-	15628031	15628109	15631046	15631119	15624383	15624496	15633106	15633187	2996	43	0	32	2	198	203	0.136344277401	0.474419658902	1.0	0.943	0.057
4623	EIF2AK2	EIF2AK2	chr2	-	37349648	37349807	37353431	37353554	37347101	37347282	37362626	37362689	4623	105	121	167	247	248	284	0.136310570024	0.474419658902	0.498	0.436	0.062
4667	SP100	SP100	chr2	+	231314886	231314970	231325976	231326129	231314275	231314425	231327149	231327233	4667	109	231	155	261	209	278	0.136506001097	0.474419658902	0.386	0.441	-0.055
5025	CDCP1	CDCP1	chr3	-	45134768	45135149	45136838	45137060	45123765	45127559	45151964	45152333	5025	464	543	940	979	347	506	0.13630563097	0.474419658902	0.555	0.583	-0.028
3801	KIF4A	KIF4A	chrX	+	69637737	69637854	69639510	69639633	69626742	69626925	69639911	69640774	3801	88	89	167	127	242	248	0.13685079361	0.474860715075	0.503	0.574	-0.071
4202	MRC2	MRC2	chr17	+	60754629	60754847	60755864	60756007	60753743	60753892	60757160	60757263	4202	320	400	18	35	343	268	0.136878355672	0.474860715075	0.385	0.287	0.098
5747	NFATC2IP	NFATC2IP	chr16	+	28965885	28966003	28967298	28967379	28963452	28963525	28967471	28967658	5747	133	64	199	127	243	206	0.136800554292	0.474860715075	0.638	0.571	0.067
1602	TMEM14B	TMEM14B	chr6	+	10749854	10749931	10751365	10751467	10749434	10749501	10755374	10755465	1602	420	407	619	685	202	227	0.136968445394	0.474889400876	0.537	0.504	0.033
706	SMG7	SMG7	chr1	+	183515100	183515472	183518342	183518423	183514064	183514447	183518898	183519058	706	276	49	340	81	497	206	0.137056639335	0.474911483403	0.7	0.635	0.065
1760	KRT19	KRT19	chr17	-	39680630	39680792	39681094	39681251	39680394	39680520	39681442	39681525	1760	5802	5253	13673	11962	282	287	0.137165834506	0.475006266989	0.529	0.538	-0.009
146	DHPS	DHPS	chr19	-	12788104	12788210	12790270	12790357	12786830	12786956	12790436	12790533	146	200	14	314	12	212	231	0.137421627765	0.475608305038	0.94	0.966	-0.026
1292	TNFSF10	TNFSF10	chr3	-	172227006	172227111	172232650	172232788	172223297	172224709	172241042	172241297	1292	590	506	223	160	263	230	0.137610476875	0.475971008182	0.505	0.549	-0.044
3993	ARPC2	ARPC2	chr2	+	219099074	219099120	219104113	219104207	219093460	219093573	219110142	219110269	3993	815	1972	1144	2551	171	219	0.137853797124	0.475971008182	0.346	0.365	-0.019
4588	TFRC	TFRC	chr3	-	195802029	195802231	195803934	195803993	195800800	195800996	195808913	195809032	4588	13	619	15	1276	184	327	0.137854456367	0.475971008182	0.036	0.02	0.016
5947	TFAP2A	TFAP2A	chr6	-	10400680	10400822	10402724	10402843	10396915	10398938	10404740	10404972	5947	81	108	220	378	244	267	0.137772774597	0.475971008182	0.451	0.389	0.062
2644	MEIS2	MEIS2	chr15	-	37186917	37187013	37187351	37187462	37183221	37184660	37188828	37188887	2644	69	38	11	2	236	221	0.138428454996	0.477384879855	0.63	0.837	-0.207
5961	ZNF385A	ZNF385A	chr12	-	54765256	54765499	54767756	54767919	54764710	54764880	54778211	54778348	5961	16	96	23	81	288	368	0.138348634743	0.477384879855	0.176	0.266	-0.09
4446	DIABLO	DIABLO	chr12	-	122702812	122702944	122709191	122709295	122701305	122701416	122710511	122711115	4446	24	245	18	297	229	257	0.138527036601	0.477441164152	0.099	0.064	0.035
3493	ODF2	ODF2	chr9	+	131222828	131222945	131223220	131223346	131221845	131221936	131231461	131231632	3493	12	77	10	126	242	251	0.139331348461	0.479643621867	0.139	0.076	0.063
52	GNL1	GNL1	chr6	-	30522831	30522968	30523331	30523497	30522540	30522692	30523907	30525371	52	241	397	280	390	291	262	0.139289296185	0.479643621867	0.353	0.393	-0.04
1007	JARID2	JARID2	chr6	+	15410454	15410596	15452236	15452406	15374347	15374483	15468772	15468949	1007	46	65	19	44	267	295	0.140176488378	0.480342144202	0.439	0.323	0.116
1489	CCAR1	CCAR1	chr10	+	70497601	70497646	70502132	70502326	70496632	70496805	70506917	70507032	1489	58	211	72	351	170	319	0.140051238109	0.480342144202	0.34	0.278	0.062
2054	NME6	NME6	chr3	-	48336564	48336725	48338216	48338319	48333806	48336293	48339916	48340013	2054	73	104	147	158	228	286	0.140616387113	0.480342144202	0.468	0.539	-0.071
2252	TRMT10B	TRMT10B	chr9	+	37763625	37763750	37768083	37768225	37761899	37762114	37769937	37770016	2252	0	20	2	16	250	267	0.139979740437	0.480342144202	0.0	0.118	-0.118
2335	MCCC1	MCCC1	chr3	-	182790153	182790275	182804480	182804576	182788997	182789145	182812346	182812393	2335	1	52	5	58	221	247	0.14077566976	0.480342144202	0.021	0.088	-0.067
2728	GNB1	GNB1	chr1	-	1735857	1736020	1737913	1737977	1724683	1724750	1747194	1747301	2728	908	2164	1177	3032	189	288	0.139996202917	0.480342144202	0.39	0.372	0.018
2794	KIAA0556	KIAA0556	chr16	+	27751361	27752241	27760904	27761627	27732878	27733016	27763039	27763245	2794	243	211	252	179	1005	848	0.139879863844	0.480342144202	0.493	0.543	-0.05
3601	BAIAP2L1	BAIAP2L1	chr7	-	97939756	97939904	97941408	97941576	97937000	97937208	97944771	97944924	3601	193	200	395	490	293	273	0.139986722542	0.480342144202	0.473	0.429	0.044
4598	EPB41	EPB41	chr1	+	29385100	29385157	29386933	29386996	29379615	29379824	29391493	29391670	4598	12	45	12	88	182	188	0.140509819883	0.480342144202	0.216	0.123	0.093
5070	CEP164	CEP164	chr11	+	117206320	117206396	117209281	117209384	117198570	117198620	117214881	117214993	5070	1	23	3	12	201	228	0.140551167489	0.480342144202	0.047	0.221	-0.174
5239	KCTD17	KCTD17	chr22	+	37456862	37456962	37457143	37457215	37455352	37455478	37457578	37457669	5239	87	2	64	5	225	197	0.140494446403	0.480342144202	0.974	0.918	0.056
5342	DHTKD1	DHTKD1	chr10	+	12129533	12129728	12130984	12131254	12126538	12126750	12133511	12133683	5342	114	152	256	273	320	395	0.140734361089	0.480342144202	0.481	0.537	-0.056
5583	AK6	AK6	chr5	-	68651721	68651780	68662329	68662422	68651475	68651621	68665289	68665409	5583	98	139	102	189	218	184	0.139656598998	0.480342144202	0.373	0.313	0.06
5925	TOP3B	TOP3B	chr22	-	22322990	22323147	22324581	22324778	22321974	22322088	22326248	22326323	5925	76	102	88	86	322	282	0.140237182836	0.480342144202	0.395	0.473	-0.078
747	LINC00847	LINC00847	chr5	+	180258735	180258941	180259672	180259860	180257956	180258229	180261311	180262726	747	1	4	3	1	331	313	0.140569002961	0.480342144202	0.191	0.739	-0.548
3292	POC1B	POC1B	chr12	-	89865944	89866052	89885712	89885892	89864137	89864271	89918896	89918981	3292	45	0	64	3	305	233	0.140861395143	0.480352254647	1.0	0.942	0.058
2040	IKBKE	IKBKE	chr1	+	206666598	206666711	206667252	206667324	206666355	206666452	206669444	206670223	2040	66	67	45	67	238	197	0.141007377023	0.480567713589	0.449	0.357	0.092
3690	MICU2	MICU2	chr13	-	22069299	22069457	22070190	22070299	22066827	22067492	22077064	22077236	3690	189	357	238	536	234	283	0.141200700792	0.480944171007	0.39	0.349	0.041
711	NUP153	NUP153	chr6	-	17624791	17625064	17626038	17626395	17616757	17616926	17628885	17629770	711	345	263	527	468	482	398	0.141641895764	0.482163966577	0.52	0.482	0.038
4854	C1orf43	C1orf43	chr1	-	154184933	154185100	154186368	154186422	154179176	154180124	154186932	154187050	4854	146	278	164	383	179	292	0.141821196259	0.482491338269	0.461	0.411	0.05
337	LYPLA2	LYPLA2	chr1	+	24120713	24120815	24120916	24121090	24120552	24120626	24121171	24122029	337	423	734	557	1088	227	299	0.142014513336	0.482865984418	0.432	0.403	0.029
3105	ENOSF1	ENOSF1	chr18	-	677344	677444	677742	677872	675320	675402	678695	678737	3105	59	83	115	118	255	225	0.142856162626	0.485314933808	0.385	0.462	-0.077
938	CRYZL1	CRYZL1	chr21	-	34989011	34989056	34994301	34994374	34985843	34985912	34996988	34997066	938	73	36	75	55	198	170	0.142902002391	0.485314933808	0.635	0.539	0.096
3915	DTNB	DTNB	chr2	-	25830104	25830190	25851039	25851253	25818954	25819109	25861882	25861963	3915	45	20	81	21	339	211	0.143172720192	0.485672806209	0.583	0.706	-0.123
4640	CCDC138	CCDC138	chr2	+	109404487	109404545	109405307	109405422	109403205	109403371	109408135	109408258	4640	7	4	20	3	183	240	0.143174736634	0.485672806209	0.697	0.897	-0.2
5307	PTH1R	PTH1R	chr3	+	46942514	46942575	46942903	46942970	46940792	46940946	46943255	46943350	5307	51	43	126	151	186	192	0.143733409602	0.487283124609	0.55	0.463	0.087
4396	LAMB2	LAMB2	chr3	-	49167663	49167852	49168172	49168293	49167271	49167451	49168382	49168585	4396	265	329	251	261	246	314	0.143995797247	0.487603038052	0.507	0.551	-0.044
6083	DOPEY2	DOPEY2	chr21	+	37591669	37591790	37595528	37595648	37586739	37586854	37597862	37597965	6083	76	76	178	133	246	245	0.143988699632	0.487603038052	0.499	0.571	-0.072
1703	TXNRD1	TXNRD1	chr12	+	104682708	104682818	104705067	104705190	104680459	104681124	104707022	104707095	1703	64	699	133	1152	235	248	0.144696680907	0.488179948219	0.088	0.109	-0.021
1985	DDX11	DDX11	chr12	+	31237516	31237603	31237902	31238060	31236746	31236995	31240871	31240917	1985	44	71	72	165	212	283	0.144597552723	0.488179948219	0.453	0.368	0.085
4153	DNAJA1	DNAJA1	chr9	+	33026810	33026988	33030437	33030665	33026472	33026614	33034213	33034328	4153	1326	2053	1883	2724	303	353	0.144413339872	0.488179948219	0.429	0.446	-0.017
4955	RABEPK	RABEPK	chr9	+	127969842	127970000	127982817	127982979	127965286	127965345	127990188	127990338	4955	134	147	166	143	283	287	0.144500742474	0.488179948219	0.48	0.541	-0.061
5720	PAQR6	PAQR6	chr1	-	156214932	156215029	156215572	156215778	156214551	156214702	156215913	156216041	5720	4	7	2	0	331	222	0.144754943295	0.488179948219	0.277	1.0	-0.723
600	CASKIN2	CASKIN2	chr17	-	73500500	73500561	73500892	73501154	73500295	73500387	73501637	73501732	600	73	17	78	30	387	186	0.144728555499	0.488179948219	0.674	0.555	0.119
652	LSM14B	LSM14B	chr20	+	60701359	60701495	60704840	60705008	60699672	60699836	60705274	60705352	652	77	159	102	160	261	293	0.14447868193	0.488179948219	0.352	0.417	-0.065
4033	PIP4K2A	PIP4K2A	chr10	-	22880557	22880710	22896855	22896952	22862239	22862386	22898548	22898646	4033	69	110	107	127	222	278	0.145004376496	0.488592372185	0.44	0.513	-0.073
4695	NFKBIE	NFKBIE	chr6	-	44229362	44229585	44230296	44230399	44228187	44228276	44232718	44233525	4695	87	196	65	194	228	348	0.145045599117	0.488592372185	0.404	0.338	0.066
3986	ATP6V0E1	ATP6V0E1	chr5	+	172421777	172421825	172447240	172447370	172410762	172410967	172461401	172461900	3986	329	970	446	1162	173	255	0.145384751806	0.48945075376	0.333	0.361	-0.028
3096	OBSCN	OBSCN	chr1	+	228476325	228476589	228481053	228481317	228475761	228476025	228481852	228482116	3096	22	40	26	27	389	389	0.145752434709	0.490196249747	0.355	0.491	-0.136
4768	C11orf80	C11orf80	chr11	+	66526513	66526567	66555630	66555740	66512206	66512390	66563751	66563835	4768	10	35	30	57	179	235	0.14577510804	0.490196249747	0.273	0.409	-0.136
1311	HACE1	HACE1	chr6	-	105280916	105281048	105291097	105291173	105259185	105259268	105297016	105297121	1311	14	33	29	38	201	257	0.146080353505	0.490518286876	0.352	0.494	-0.142
5808	ARL5B	ARL5B	chr10	+	18955503	18955564	18957458	18957606	18948312	18948612	18961550	18961634	5808	9	123	6	180	186	273	0.1461244173	0.490518286876	0.097	0.047	0.05
696	ZNF326	ZNF326	chr1	+	90486350	90486481	90487808	90487904	90484243	90484343	90492912	90494094	696	132	166	146	231	256	221	0.146057425733	0.490518286876	0.407	0.353	0.054
1549	KCTD10	KCTD10	chr12	-	109898440	109898610	109907319	109907533	109895796	109895883	109915064	109915155	1549	269	277	333	289	339	295	0.146531080421	0.491599069805	0.458	0.501	-0.043
4086	MAP2K4	MAP2K4	chr17	+	11958205	11958308	11984672	11984847	11924134	11924318	11998891	11999011	4086	31	155	22	170	228	300	0.147146681102	0.49303593871	0.208	0.146	0.062
4094	STAG1	STAG1	chr3	-	136076561	136076690	136077989	136078138	136067999	136068205	136082207	136082309	4094	64	112	103	134	274	254	0.147347330846	0.49303593871	0.346	0.416	-0.07
4551	EIF4G1	EIF4G1	chr3	+	184043638	184043739	184044314	184044417	184043267	184043427	184044668	184044771	4551	583	702	1006	1341	226	228	0.14738410642	0.49303593871	0.456	0.431	0.025
5206	MKL1	MKL1	chr22	-	40819539	40819689	40820209	40820385	40816850	40817104	40825609	40825771	5206	178	176	212	169	301	275	0.147044890654	0.49303593871	0.48	0.534	-0.054
5213	CNIH4	CNIH4	chr1	+	224548196	224548265	224551810	224552157	224544512	224544695	224553580	224553693	5213	613	35	903	36	194	472	0.147276968722	0.49303593871	0.977	0.984	-0.007
2021	BCL2L13	BCL2L13	chr22	+	18165979	18166087	18171751	18171908	18138427	18138598	18185008	18185152	2021	81	47	145	116	233	282	0.147499853679	0.493138911724	0.676	0.602	0.074
3788	PRUNE	PRUNE	chr1	+	150990287	150990380	150997990	150998149	150980866	150981147	150999708	150999803	3788	26	55	35	46	218	284	0.147598911091	0.493185998833	0.381	0.498	-0.117
2481	LIPG	LIPG	chr18	+	47108731	47108852	47109925	47110144	47107784	47108027	47113115	47113220	2481	357	809	661	1335	246	344	0.147745774971	0.493392680053	0.382	0.409	-0.027
3324	CPEB4	CPEB4	chr5	+	173359452	173359503	173370028	173370052	173337525	173337607	173371969	173372143	3324	24	0	52	4	176	149	0.14820658206	0.494646924828	1.0	0.917	0.083
2898	PCYT2	PCYT2	chr17	-	79863257	79863323	79863545	79863611	79862941	79863030	79863975	79864053	2898	114	178	157	307	191	191	0.148501496171	0.494919781329	0.39	0.338	0.052
4159	SHOC2	SHOC2	chr10	+	112723882	112724819	112745385	112745523	112679300	112679415	112760172	112760303	4159	637	100	868	166	1062	263	0.148685621802	0.494919781329	0.612	0.564	0.048
4666	C12orf10	C12orf10	chr12	+	53696817	53696977	53699691	53699844	53693933	53694046	53699981	53700104	4666	276	262	282	318	285	278	0.148667028117	0.494919781329	0.507	0.464	0.043
5757	CENPN	CENPN	chr16	+	81056201	81056303	81058319	81058383	81053704	81053881	81060130	81060243	5757	36	54	106	110	227	189	0.14847397036	0.494919781329	0.357	0.445	-0.088
780	CDK16	CDK16	chrX	+	47084386	47084501	47085170	47085265	47084016	47084142	47085363	47085426	780	6	482	2	692	240	220	0.148714696526	0.494919781329	0.011	0.003	0.008
4448	DIABLO	DIABLO	chr12	-	122709058	122709191	122709191	122709295	122702812	122702944	122710511	122711115	4448	67	340	79	521	229	258	0.148820756078	0.494988921649	0.182	0.146	0.036
5725	RNF4	RNF4	chr4	+	2513682	2513692	2514164	2514324	2502385	2502465	2514809	2514858	5725	15	269	35	399	135	285	0.148964042943	0.49518173267	0.105	0.156	-0.051
3378	SPINT1	SPINT1	chr15	+	41146257	41146284	41146594	41146720	41145908	41146127	41146836	41146887	3378	30	480	60	1348	152	251	0.149071611195	0.495255656197	0.094	0.068	0.026
821	BSDC1	BSDC1	chr1	-	32849430	32849598	32852379	32852496	32846814	32846869	32859680	32859741	821	183	351	211	337	242	293	0.149188774346	0.495361353721	0.387	0.431	-0.044
2106	CALU	CALU	chr7	+	128394315	128394509	128394582	128394776	128388626	128388858	128398924	128399091	2106	2797	522	3806	777	319	319	0.149366872576	0.49566914147	0.843	0.83	0.013
1333	TCF7L2	TCF7L2	chr10	+	114918425	114918476	114919678	114919751	114917779	114917828	114925313	114927436	1333	20	16	28	11	176	198	0.149771681566	0.496511961233	0.584	0.741	-0.157
4295	SLC25A13	SLC25A13	chr7	-	95838149	95838289	95864113	95864229	95822348	95822495	95906507	95906650	4295	102	142	202	353	241	265	0.149791944197	0.496511961233	0.441	0.386	0.055
2447	INPP5J	INPP5J	chr22	+	31520830	31520892	31521818	31521996	31518908	31519105	31522361	31522475	2447	5	9	4	23	187	303	0.150031040955	0.496737114491	0.474	0.22	0.254
3500	TSTD3	TSTD3	chr6	+	99973939	99973985	99979238	99979412	99968869	99969023	99979507	99981059	3500	11	31	4	28	171	299	0.149971775118	0.496737114491	0.383	0.2	0.183
3555	NR2C1	NR2C1	chr12	-	95434251	95434373	95442843	95443009	95425124	95425264	95445537	95445719	3555	132	48	146	73	291	247	0.150425237896	0.497758312855	0.7	0.629	0.071
1551	LPIN3	LPIN3	chr20	+	39981437	39981507	39983284	39983377	39980699	39980860	39983459	39983503	1551	3	20	1	35	195	218	0.151144824386	0.49866649729	0.144	0.031	0.113
173	SLC35E1	SLC35E1	chr19	-	16678842	16678980	16682322	16682393	16677342	16677468	16682754	16683193	173	41	112	85	168	196	263	0.151139592739	0.49866649729	0.329	0.404	-0.075
1874	PTPN3	PTPN3	chr9	-	112219452	112219495	112219571	112219679	112216775	112216854	112225576	112225731	1874	141	41	267	105	233	168	0.151301120215	0.49866649729	0.713	0.647	0.066
2375	DBNL	DBNL	chr7	+	44092465	44092540	44096355	44096502	44091428	44091541	44097380	44097458	2375	237	406	356	523	200	272	0.151126479946	0.49866649729	0.443	0.481	-0.038
3379	SPINT1	SPINT1	chr15	+	41145908	41146079	41146257	41146284	41145686	41145825	41146594	41146720	3379	915	78	2734	190	296	152	0.150817896484	0.49866649729	0.858	0.881	-0.023
3861	ZDHHC20	ZDHHC20	chr13	-	21965860	21965993	21974511	21974632	21961646	21961773	21975791	21975824	3861	85	131	189	228	246	258	0.151294682848	0.49866649729	0.405	0.465	-0.06
5456	ITGB5	ITGB5	chr3	-	124538585	124538681	124540159	124540321	124536467	124536557	124560229	124560398	5456	695	382	397	253	287	221	0.151245462678	0.49866649729	0.584	0.547	0.037
3579	HMCES	HMCES	chr3	+	129017196	129017378	129020792	129020985	129009521	129009647	129023431	129024135	3579	285	348	457	645	307	318	0.151568266112	0.498980270286	0.459	0.423	0.036
5171	INTS3	INTS3	chr1	+	153735708	153735838	153736307	153736362	153735203	153735323	153736593	153736697	5171	133	61	148	91	255	180	0.151556714914	0.498980270286	0.606	0.534	0.072
3943	TNPO1	TNPO1	chr5	+	72192284	72192383	72192882	72192978	72189442	72189530	72195832	72195908	3943	239	209	352	366	224	221	0.152250925079	0.500943519931	0.53	0.487	0.043
3385	CD151	CD151	chr11	+	836250	836442	836768	836843	836062	836153	837249	837354	3385	2894	1352	3748	1864	317	200	0.152500697148	0.501481046032	0.575	0.559	0.016
957	TRIM5	TRIM5	chr11	-	5687210	5687311	5688918	5688941	5686885	5686912	5699433	5699664	957	33	59	40	108	148	226	0.152612486029	0.501564478433	0.461	0.361	0.1
2679	OCIAD2	OCIAD2	chr4	-	48896022	48896070	48899820	48899874	48894788	48894906	48906500	48906628	2679	102	521	145	907	179	173	0.152803188556	0.501907021154	0.159	0.134	0.025
1238	OSBPL11	OSBPL11	chr3	-	125271024	125271523	125279222	125279363	125266249	125266436	125282541	125282687	1238	25	179	53	262	266	624	0.153038289076	0.502394926356	0.247	0.322	-0.075
5618	DMKN	DMKN	chr19	-	35996619	35996667	36000812	36000863	35993731	35993788	36001085	36001154	5618	159	73	338	197	176	173	0.153347539347	0.503125561543	0.682	0.628	0.054
828	TMEM139	TMEM139	chr7	+	142982646	142982733	142983033	142983295	142982440	142982538	142983516	142985142	828	0	45	3	71	212	387	0.153482154656	0.503282726341	0.0	0.072	-0.072
1532	MPZL1	MPZL1	chr1	+	167742472	167742605	167745300	167745403	167734819	167734986	167757056	167761156	1532	47	261	50	380	258	228	0.154113817143	0.503363305964	0.137	0.104	0.033
1679	PRPF39	PRPF39	chr14	+	45576653	45576819	45577617	45577725	45571731	45571899	45578818	45578983	1679	70	75	86	66	291	233	0.154089289609	0.503363305964	0.428	0.511	-0.083
2098	USP13	USP13	chr3	+	179408028	179408089	179418795	179418917	179370932	179371181	179424721	179424864	2098	2	43	0	50	186	247	0.154023388878	0.503363305964	0.058	0.0	0.058
2480	LIPG	LIPG	chr18	+	47109925	47110144	47113115	47113220	47108731	47108852	47116870	47119279	2480	737	346	1260	664	344	230	0.154056075194	0.503363305964	0.587	0.559	0.028
3319	SNX17	SNX17	chr2	+	27597555	27597625	27597927	27598020	27597212	27597300	27598372	27598576	3319	235	254	248	320	195	218	0.154073048162	0.503363305964	0.508	0.464	0.044
5142	CTNS	CTNS	chr17	+	3552140	3552225	3558291	3558395	3550737	3550816	3558514	3558646	5142	21	51	42	64	210	229	0.153653498514	0.503363305964	0.31	0.417	-0.107
5261	RNF185	RNF185	chr22	+	31591454	31591567	31592921	31592976	31588669	31588688	31597483	31597601	5261	101	22	117	39	238	180	0.154086262271	0.503363305964	0.776	0.694	0.082
3859	MYD88	MYD88	chr3	+	38181354	38181489	38181878	38182059	38179968	38180519	38182247	38182339	3859	119	270	132	371	260	306	0.154241104835	0.503495710046	0.342	0.295	0.047
1699	MTSS1	MTSS1	chr8	-	125569921	125570116	125570953	125571073	125568472	125568646	125575022	125575233	1699	4	212	0	174	245	320	0.154627504985	0.504473321491	0.024	0.0	0.024
2349	RAB34	RAB34	chr17	-	27043010	27043076	27043920	27044012	27042817	27042919	27045139	27045286	2349	31	437	55	557	217	191	0.155302489773	0.506390814968	0.059	0.08	-0.021
2427	GMPPB	GMPPB	chr3	-	49759663	49759791	49759864	49759943	49759397	49759580	49760028	49760187	2427	75	125	153	197	204	253	0.155457364344	0.506517537606	0.427	0.491	-0.064
4074	SPAG1	SPAG1	chr8	+	101245638	101245765	101251467	101251632	101243383	101243516	101252630	101252999	4074	78	135	227	310	252	290	0.155515894558	0.506517537606	0.399	0.457	-0.058
4265	CTBP2	CTBP2	chr10	-	126727565	126727724	126799558	126799662	126691906	126692061	126849395	126849624	4265	36	238	44	410	229	284	0.15560512448	0.506523916142	0.158	0.117	0.041
1633	BTN2A2	BTN2A2	chr6	+	26384019	26384143	26385242	26385590	26383328	26383409	26390232	26390439	1633	15	94	18	65	249	473	0.155815037111	0.506751160933	0.233	0.345	-0.112
2496	ARFGAP2	ARFGAP2	chr11	-	47195309	47195391	47196565	47196649	47194976	47195033	47196732	47196864	2496	109	113	151	200	209	207	0.156282838491	0.506751160933	0.489	0.428	0.061
338	LYPLA2	LYPLA2	chr1	+	24120552	24120626	24120713	24120815	24120349	24120420	24120916	24121090	338	409	442	571	542	199	227	0.156017190814	0.506751160933	0.514	0.546	-0.032
4138	C4orf27	C4orf27	chr4	-	170658810	170658898	170674826	170674986	170652854	170653027	170678980	170679093	4138	66	111	61	140	285	213	0.156249911497	0.506751160933	0.308	0.246	0.062
5167	SPPL3	SPPL3	chr12	-	121222276	121222396	121229271	121229360	121221476	121221555	121248611	121248689	5167	54	180	59	266	214	245	0.156286109247	0.506751160933	0.256	0.203	0.053
5429	CERCAM	CERCAM	chr9	+	131193449	131193582	131196380	131196508	131191208	131191315	131196688	131196892	5429	219	229	234	202	258	253	0.156047049752	0.506751160933	0.484	0.532	-0.048
633	SLC6A6	SLC6A6	chr3	+	14509595	14509720	14513712	14513825	14509360	14509464	14518712	14518850	633	148	106	112	60	250	238	0.155922863107	0.506751160933	0.571	0.64	-0.069
1840	CAPN12	CAPN12	chr19	-	39224342	39224421	39226009	39226069	39221746	39221863	39226141	39226184	1840	5	13	3	25	185	204	0.1565693141	0.507385984945	0.298	0.117	0.181
1369	HNRNPR	HNRNPR	chr1	-	23660010	23660124	23664246	23664354	23648020	23648156	23664982	23665101	1369	569	19	913	19	233	239	0.156956334301	0.50754638122	0.968	0.98	-0.012
2964	TMEM8B	TMEM8B	chr9	+	35834457	35834647	35835007	35835215	35829873	35829952	35841130	35841264	2964	55	57	60	42	315	333	0.156975175242	0.50754638122	0.505	0.602	-0.097
4170	WDR11	WDR11	chr10	+	122646200	122646348	122648589	122648696	122645325	122645450	122649406	122649521	4170	159	81	168	111	273	232	0.156900595218	0.50754638122	0.625	0.563	0.062
4251	LSS	LSS	chr21	-	47615589	47615670	47616115	47616181	47611794	47611873	47625749	47625855	4251	187	15	264	12	191	206	0.157056047669	0.50754638122	0.931	0.96	-0.029
439	BCL2L11	BCL2L11	chr2	+	111907620	111907724	111911356	111911481	111881626	111881716	111921709	111926022	439	58	6	100	4	229	250	0.156758932705	0.50754638122	0.913	0.965	-0.052
1013	SDR39U1	SDR39U1	chr14	-	24910879	24911001	24911303	24911466	24909988	24910132	24911551	24911658	1013	46	129	43	170	288	247	0.158195346186	0.510249497681	0.234	0.178	0.056
1108	PDE8A	PDE8A	chr15	+	85660871	85661070	85664027	85664245	85659214	85659350	85666291	85666424	1108	135	136	171	136	324	343	0.15877094292	0.510249497681	0.512	0.571	-0.059
2155	TOM1L2	TOM1L2	chr17	-	17786018	17786177	17787947	17788082	17782940	17783057	17796974	17797124	2155	75	84	91	137	260	284	0.158089340475	0.510249497681	0.494	0.42	0.074
3654	LOC102606465	LOC102606465	chr1	+	101542918	101543064	101549016	101549130	101540950	101541272	101552407	101552935	3654	14	9	15	21	271	239	0.158300916164	0.510249497681	0.578	0.386	0.192
3751	ZNF532	ZNF532	chr18	+	56601664	56601846	56606676	56606853	56585502	56587865	56615298	56615461	3751	213	237	313	292	307	302	0.158642268203	0.510249497681	0.469	0.513	-0.044
4585	ERCC1	ERCC1	chr19	-	45916934	45917003	45918118	45918218	45910590	45912983	45920078	45920155	4585	357	88	277	87	225	194	0.158640938611	0.510249497681	0.778	0.733	0.045
5490	TMEM161B	TMEM161B	chr5	-	87524261	87524345	87536629	87536733	87516379	87516536	87564537	87564696	5490	40	7	69	5	229	209	0.158808018765	0.510249497681	0.839	0.926	-0.087
5516	MRRF	MRRF	chr9	+	125054027	125054119	125075505	125075665	125047447	125047566	125084818	125085742	5516	78	152	181	278	217	285	0.158470627793	0.510249497681	0.403	0.461	-0.058
6200	ARPP19	ARPP19	chr15	-	52856386	52856443	52861044	52861099	52849296	52849419	52861312	52861418	6200	160	10	326	34	180	182	0.158559339762	0.510249497681	0.942	0.906	0.036
67	PPP2R4	PPP2R4	chr9	+	131882791	131882889	131885330	131885417	131873592	131873910	131891263	131891389	67	216	210	308	357	223	212	0.158423583371	0.510249497681	0.494	0.451	0.043
716	MYO1E	MYO1E	chr15	-	59523900	59523990	59528783	59528871	59516887	59517022	59548482	59548577	716	220	5	395	3	213	215	0.158859552431	0.510249497681	0.978	0.993	-0.015
5938	ZFPM2-AS1	ZFPM2-AS1	chr8	-	106939878	106939945	107071308	107071364	106810552	106810670	107072608	107072731	5938	4	33	0	15	181	192	0.158991590007	0.510391144027	0.114	0.0	0.114
4890	SLC30A5	SLC30A5	chr5	+	68412220	68412429	68413065	68413223	68411752	68412041	68414325	68414455	4890	162	152	222	168	334	283	0.159540442313	0.511587142091	0.475	0.528	-0.053
5625	DMKN	DMKN	chr19	-	35997027	35997087	36000812	36000863	35996840	35996888	36001085	36001154	5625	398	35	943	110	176	185	0.159479701631	0.511587142091	0.923	0.9	0.023
3872	METAP1	METAP1	chr4	+	99969883	99970027	99978903	99978969	99966329	99966461	99982304	99983960	3872	252	98	585	185	269	191	0.159920177707	0.512521651801	0.646	0.692	-0.046
4078	MAP4K4	MAP4K4	chr2	+	102472438	102472600	102475457	102475544	102460562	102460773	102476104	102476326	4078	1038	143	1231	142	287	212	0.160341133167	0.513303881358	0.843	0.865	-0.022
4644	GPR161	GPR161	chr1	-	168065745	168066470	168073714	168074132	168059801	168059906	168106627	168106811	4644	174	389	183	341	543	850	0.160263622319	0.513303881358	0.412	0.457	-0.045
1203	LYRM1	LYRM1	chr16	+	20911619	20911857	20926877	20927036	20911189	20911326	20931443	20931536	1203	30	127	31	195	363	284	0.161296119755	0.516076449315	0.156	0.111	0.045
682	ZZZ3	ZZZ3	chr1	-	78105133	78105287	78107068	78107131	78050201	78050340	78107206	78107340	682	22	10	31	27	188	279	0.161495940712	0.516431096359	0.766	0.63	0.136
2455	IRF1	IRF1	chr5	-	131820053	131820189	131821942	131822065	131817300	131819767	131822248	131822378	2455	173	164	204	237	248	261	0.16180193804	0.516840092672	0.526	0.475	0.051
2938	EIF4G3	EIF4G3	chr1	-	21307540	21307720	21329205	21329301	21306826	21306941	21377358	21377487	2938	115	161	109	194	221	305	0.161772162373	0.516840092672	0.496	0.437	0.059
3712	C5orf45	C5orf45	chr5	-	179271151	179271227	179274977	179275066	179268906	179269064	179280377	179280437	3712	16	31	33	37	214	201	0.162426555269	0.51854990472	0.326	0.456	-0.13
2915	MGLL	MGLL	chr3	-	127441272	127441409	127500631	127500738	127429418	127429508	127540536	127540681	2915	468	50	675	54	232	262	0.162672901233	0.519050862428	0.914	0.934	-0.02
5943	KAT7	KAT7	chr17	+	47882724	47882807	47886480	47886570	47875680	47875920	47888837	47888936	5943	100	54	117	86	208	215	0.163127102964	0.520214123958	0.657	0.584	0.073
666	SEPT10	SEPT10	chr2	-	110343297	110343415	110350627	110350696	110342702	110342898	110371374	110371783	666	32	253	34	387	194	243	0.163664952345	0.521642714668	0.137	0.099	0.038
2512	DROSHA	DROSHA	chr5	-	31530904	31531031	31531556	31531632	31529146	31529212	31532096	31532282	2512	16	75	22	171	201	252	0.164431928712	0.523051555489	0.211	0.139	0.072
4044	ATP1B3	ATP1B3	chr3	+	141634811	141634862	141640818	141640905	141632493	141632678	141644372	141645382	4044	223	448	265	455	176	212	0.164460247264	0.523051555489	0.375	0.412	-0.037
4241	TMEM63B	TMEM63B	chr6	+	44117960	44118047	44118300	44118366	44117595	44117702	44119582	44119745	4241	159	70	224	75	212	191	0.164467451545	0.523051555489	0.672	0.729	-0.057
4761	ANKRD6	ANKRD6	chr6	+	90327672	90327750	90331640	90331745	90326277	90326376	90333128	90333263	4761	9	27	15	22	203	230	0.164206026665	0.523051555489	0.274	0.436	-0.162
3409	LRRC40	LRRC40	chr1	-	70652947	70653021	70654774	70654956	70650467	70650597	70671072	70671361	3409	142	67	255	92	307	199	0.164632847559	0.523290825428	0.579	0.642	-0.063
1044	SNX5	SNX5	chr20	-	17934639	17934761	17936008	17936119	17933230	17933354	17937576	17937681	1044	298	542	595	956	236	247	0.164760122395	0.523408730367	0.365	0.394	-0.029
195	CLIP2	CLIP2	chr7	+	73803432	73803589	73811403	73811563	73800850	73800934	73814699	73814885	195	243	272	179	165	282	285	0.164988418844	0.523800750034	0.474	0.523	-0.049
3808	AFG3L2	AFG3L2	chr18	-	12353003	12353157	12356692	12356830	12351304	12351412	12358668	12358942	3808	227	162	316	271	263	279	0.165064019954	0.523800750034	0.598	0.553	0.045
1649	PDCL	PDCL	chr9	-	125585294	125585476	125588894	125589071	125580375	125582915	125590749	125590935	1649	148	255	183	259	302	307	0.165425339509	0.524019686616	0.371	0.418	-0.047
2589	SEC24A	SEC24A	chr5	+	134044402	134044578	134050713	134050851	134041016	134041127	134053758	134053863	2589	142	120	200	134	301	263	0.165674728625	0.524019686616	0.508	0.566	-0.058
4345	GBF1	GBF1	chr10	+	104119023	104119192	104119940	104120152	104118262	104118486	104120778	104120877	4345	75	249	85	362	294	337	0.165639445801	0.524019686616	0.257	0.212	0.045
4920	SUPT20H	SUPT20H	chr13	-	37595584	37595739	37596147	37596217	37593478	37593534	37598171	37598330	4920	47	208	68	224	195	280	0.165368170982	0.524019686616	0.245	0.304	-0.059
5750	KITLG	KITLG	chr12	-	88900804	88900914	88909310	88909394	88900087	88900155	88910110	88910267	5750	69	178	173	353	209	235	0.165536581343	0.524019686616	0.304	0.355	-0.051
5778	VPS13C	VPS13C	chr15	-	62148484	62148608	62155638	62155727	62147069	62147153	62160857	62160972	5778	27	48	35	39	214	249	0.165438456553	0.524019686616	0.396	0.511	-0.115
1535	PLEKHA2	PLEKHA2	chr8	+	38803641	38803739	38808367	38808508	38793511	38793568	38809683	38809830	1535	2	66	11	132	223	266	0.166618205169	0.524996789996	0.035	0.09	-0.055
2169	ETFA	ETFA	chr15	-	76566752	76566835	76576097	76576166	76523673	76523739	76577977	76578079	2169	276	340	443	472	194	208	0.166531445699	0.524996789996	0.465	0.502	-0.037
4131	EML2	EML2	chr19	-	46124464	46124590	46129962	46130097	46122317	46122449	46133208	46133304	4131	97	96	217	168	260	251	0.166707285314	0.524996789996	0.494	0.555	-0.061
4388	RAB6A	RAB6A	chr11	-	73390698	73390765	73418464	73418558	73386682	73389007	73427295	73427407	4388	274	230	476	341	219	192	0.166678469556	0.524996789996	0.511	0.55	-0.039
5484	MYEF2	MYEF2	chr15	-	48444070	48444139	48444430	48444481	48443669	48443768	48445988	48446090	5484	75	167	121	210	176	194	0.166338744048	0.524996789996	0.331	0.388	-0.057
5752	TET2	TET2	chr4	+	106155053	106158508	106162495	106162586	106111516	106111662	106163990	106164084	5752	727	15	566	19	3580	216	0.166476524948	0.524996789996	0.745	0.643	0.102
5759	KIF27	KIF27	chr9	-	86495211	86495409	86498727	86498933	86485433	86485547	86501955	86502111	5759	26	26	11	21	331	323	0.166163053392	0.524996789996	0.494	0.338	0.156
6075	BCAR3	BCAR3	chr1	-	94107859	94107899	94140169	94140497	94057821	94057950	94147153	94147394	6075	362	51	909	99	453	165	0.166372826221	0.524996789996	0.721	0.77	-0.049
3937	GADD45A	GADD45A	chr1	+	68151707	68151809	68152032	68152270	68150859	68151221	68153343	68154021	3937	203	322	205	272	227	363	0.167012046938	0.525671323443	0.502	0.547	-0.045
2891	TLE1	TLE1	chr9	-	84268888	84268951	84300590	84300635	84267128	84267203	84300747	84300811	2891	75	184	96	182	170	188	0.167294240533	0.526265144926	0.311	0.368	-0.057
4645	GPR161	GPR161	chr1	-	168065745	168066470	168073714	168074132	168059801	168059906	168104143	168104274	4645	174	390	182	341	543	850	0.167382056777	0.526265144926	0.411	0.455	-0.044
1754	CCT5	CCT5	chr5	+	10260903	10261023	10262592	10262730	10258497	10258647	10263245	10263426	1754	1451	1369	2524	2542	245	263	0.167527447929	0.526417880186	0.532	0.516	0.016
2825	EIF2B1	EIF2B1	chr12	-	124110971	124111040	124111590	124111703	124109333	124109409	124114715	124114832	2825	177	109	208	160	238	194	0.167702732678	0.526417880186	0.57	0.514	0.056
3528	GSTT1	GSTT1	chr22	-	24376821	24376998	24379360	24379511	24376132	24376617	24384119	24384311	3528	55	133	83	150	276	302	0.167628746139	0.526417880186	0.312	0.377	-0.065
1423	POLL	POLL	chr10	-	103345072	103345235	103345618	103345913	103342519	103342648	103346878	103346957	1423	51	15	75	36	420	288	0.168090731698	0.526505945883	0.7	0.588	0.112
3015	VPS29	VPS29	chr12	-	110936624	110936664	110939221	110939364	110933816	110934008	110939853	110939945	3015	1	22	3	13	268	165	0.168093645369	0.526505945883	0.027	0.124	-0.097
4268	CTBP2	CTBP2	chr10	-	126799558	126799662	126822080	126822181	126727565	126727724	126848887	126849103	4268	3	171	13	318	226	229	0.168049797312	0.526505945883	0.017	0.04	-0.023
4670	NIPBL	NIPBL	chr5	+	37058992	37059267	37060945	37061120	37052467	37052668	37063891	37064080	4670	82	79	99	127	400	300	0.168071818138	0.526505945883	0.438	0.369	0.069
300	CSGALNACT2	CSGALNACT2	chr10	+	43650344	43651258	43654162	43654379	43633892	43634015	43655941	43656043	300	477	127	304	100	1039	342	0.168202960631	0.526564176646	0.553	0.5	0.053
2371	N4BP2L2	N4BP2L2	chr13	-	33096318	33096407	33101544	33101669	33095509	33095586	33109905	33111164	2371	125	95	123	121	250	214	0.168641118946	0.527651242244	0.53	0.465	0.065
2763	SLC37A3	SLC37A3	chr7	-	140064207	140064291	140069389	140069482	140058439	140058585	140080081	140080190	2763	70	66	74	96	218	209	0.168906491153	0.528196807463	0.504	0.425	0.079
2118	PHRF1	PHRF1	chr11	+	581961	582081	587258	587464	581491	581606	591383	591467	2118	64	266	118	386	245	331	0.169218926097	0.5283198747	0.245	0.292	-0.047
2942	SLC17A5	SLC17A5	chr6	-	74346343	74346430	74348134	74348222	74345104	74345223	74351413	74351647	2942	82	42	78	57	213	212	0.169210081307	0.5283198747	0.66	0.577	0.083
710	NUP153	NUP153	chr6	-	17628885	17629770	17632880	17633075	17616757	17616926	17637383	17638001	710	180	815	326	1281	320	1010	0.169130571377	0.5283198747	0.411	0.445	-0.034
2442	ANKLE2	ANKLE2	chr12	-	133306264	133306856	133310970	133311161	133304617	133304749	133311991	133312098	2442	442	1525	591	1847	316	717	0.169520047214	0.528553463764	0.397	0.421	-0.024
492	THYN1	THYN1	chr11	-	134119060	134119156	134119721	134119814	134118702	134118853	134120168	134120237	492	105	101	171	128	218	221	0.169566945129	0.528553463764	0.513	0.575	-0.062
5486	KIAA0907	KIAA0907	chr1	-	155896466	155896630	155896894	155896947	155895422	155895634	155899086	155899166	5486	59	112	51	133	178	289	0.169455237448	0.528553463764	0.461	0.384	0.077
520	EPG5	EPG5	chr18	-	43450531	43450707	43456200	43456307	43447527	43447713	43458340	43458413	520	24	53	35	49	232	301	0.170390910763	0.530836739704	0.37	0.481	-0.111
1270	SLC23A2	SLC23A2	chr20	-	4866466	4866555	4880200	4880358	4865398	4865469	4883087	4883204	1270	61	29	40	30	283	214	0.171078351538	0.531804565823	0.614	0.502	0.112
2490	MELK	MELK	chr9	+	36594624	36594768	36597218	36597287	36589532	36589649	36599390	36599483	2490	105	122	271	253	269	194	0.170803345563	0.531804565823	0.383	0.436	-0.053
303	CSGALNACT2	CSGALNACT2	chr10	+	43659313	43659492	43662451	43662546	43655941	43656043	43671398	43671480	303	107	90	77	47	304	220	0.171236490003	0.531804565823	0.462	0.542	-0.08
3695	SLC25A44	SLC25A44	chr1	+	156169625	156170263	156177676	156177804	156163722	156164038	156180030	156182587	3695	360	78	541	93	763	253	0.171021637384	0.531804565823	0.605	0.659	-0.054
3744	KDELC2	KDELC2	chr11	-	108348333	108348438	108350027	108350222	108342832	108345679	108351906	108352103	3744	149	91	190	147	320	230	0.171251332447	0.531804565823	0.541	0.482	0.059
3820	TLE4	TLE4	chr9	+	82227570	82227633	82242288	82242363	82191047	82191092	82267507	82267709	3820	18	14	12	19	188	200	0.171051128326	0.531804565823	0.578	0.402	0.176
1508	PTPN12	PTPN12	chr7	+	77229980	77230123	77236551	77236618	77227158	77227218	77240081	77240159	1508	276	96	352	151	268	192	0.171646481735	0.532746620315	0.673	0.625	0.048
2879	USP39	USP39	chr2	+	85848607	85848702	85850748	85850905	85846342	85846412	85852661	85852814	2879	140	365	180	562	220	282	0.171825945523	0.533018593167	0.33	0.291	0.039
2390	ESPL1	ESPL1	chr12	+	53664461	53664582	53666504	53666641	53664161	53664266	53668600	53668794	2390	30	27	46	65	246	262	0.171995365362	0.533259134915	0.542	0.43	0.112
5050	LTBP1	LTBP1	chr2	+	33567904	33568030	33572433	33572577	33540210	33540336	33585663	33585846	5050	136	221	28	64	251	269	0.172204775193	0.53362333968	0.397	0.319	0.078
5780	TRAPPC6B	TRAPPC6B	chr14	-	39620949	39621043	39623414	39623498	39617014	39619585	39627488	39627606	5780	33	67	50	69	209	219	0.172850165207	0.535337438026	0.34	0.432	-0.092
3003	C17orf53	C17orf53	chr17	+	42228328	42228412	42230004	42230145	42225225	42226395	42231923	42232032	3003	14	11	33	49	209	266	0.173273894099	0.535449054449	0.618	0.462	0.156
3680	ACO2	ACO2	chr22	+	41914484	41914576	41916174	41916280	41913530	41913635	41918833	41918991	3680	176	182	252	215	217	231	0.173036061823	0.535449054449	0.507	0.555	-0.048
467	UBE2F	UBE2F	chr2	+	238896604	238896634	238903385	238903451	238881733	238881867	238925207	238925275	467	32	125	30	172	155	191	0.173347479895	0.535449054449	0.24	0.177	0.063
4800	ZKSCAN8	ZKSCAN8	chr6	+	28112108	28112202	28116093	28116616	28109687	28109807	28117260	28117402	4800	5	158	8	114	219	648	0.173225910248	0.535449054449	0.086	0.172	-0.086
5595	KHDRBS1	KHDRBS1	chr1	+	32502510	32502644	32503435	32503720	32498788	32498935	32504152	32504220	5595	866	440	1273	582	259	410	0.173264491561	0.535449054449	0.757	0.776	-0.019
1250	CACNB1	CACNB1	chr17	-	37341383	37341403	37342202	37342357	37341036	37341117	37342748	37342825	1250	0	1	3	0	280	145	0.173499876792	0.535634726011	0.0	1.0	-1.0
1680	WDFY1	WDFY1	chr2	-	224744840	224744949	224746658	224746789	224740059	224743447	224749364	224749466	1680	117	139	147	138	256	234	0.173827056685	0.536152327838	0.435	0.493	-0.058
4181	UBE2J2	UBE2J2	chr1	-	1198725	1198766	1203241	1203372	1192587	1192690	1209045	1209234	4181	61	97	67	144	256	166	0.173852288248	0.536152327838	0.29	0.232	0.058
301	CSGALNACT2	CSGALNACT2	chr10	+	43655941	43656043	43662451	43662546	43654162	43654379	43671398	43671480	301	67	88	50	46	227	220	0.174406685222	0.536436884488	0.425	0.513	-0.088
3614	RUVBL1	RUVBL1	chr3	-	127806548	127806651	127816142	127816341	127801325	127801417	127817724	127817788	3614	432	268	708	383	324	228	0.174273288289	0.536436884488	0.531	0.565	-0.034
3761	DPP8	DPP8	chr15	-	65743336	65743448	65744297	65744440	65737997	65739344	65756098	65756244	3761	11	89	21	99	268	237	0.17426097715	0.536436884488	0.099	0.158	-0.059
3814	ADAMTSL1	ADAMTSL1	chr9	+	18675854	18675905	18680309	18680514	18661932	18662071	18681809	18681957	3814	13	64	0	8	176	330	0.17415352843	0.536436884488	0.276	0.0	0.276
4850	C1orf43	C1orf43	chr1	-	154186932	154187050	154192311	154192413	154184933	154185100	154192817	154193273	4850	203	192	202	231	227	243	0.174342328009	0.536436884488	0.531	0.483	0.048
4511	CEP152	CEP152	chr15	-	49040639	49040807	49044545	49044666	49037092	49037189	49048099	49048750	4511	18	30	39	39	246	293	0.174504329823	0.53645292918	0.417	0.544	-0.127
2253	TRMT10B	TRMT10B	chr9	+	37763625	37763750	37768072	37768225	37761899	37762114	37769937	37770016	2253	0	21	2	21	250	278	0.175165818073	0.5380450572	0.0	0.096	-0.096
3248	ISYNA1	ISYNA1	chr19	-	18547782	18547915	18548408	18548570	18547139	18547289	18548669	18548798	3248	84	18	50	18	287	258	0.175207642679	0.5380450572	0.808	0.714	0.094
5224	PLEKHA5	PLEKHA5	chr12	+	19410366	19410471	19413882	19413955	19407978	19408099	19418683	19418784	5224	70	52	95	50	230	198	0.17549807907	0.538367257358	0.537	0.621	-0.084
5267	ITCH	ITCH	chr20	+	32996456	32996598	33000320	33000445	32981596	32981687	33001547	33001685	5267	191	105	276	187	267	250	0.175409250981	0.538367257358	0.63	0.58	0.05
2341	HTT	HTT	chr4	+	3201458	3201666	3205733	3205875	3190677	3190820	3208222	3208402	2341	148	90	250	120	333	267	0.175761076724	0.538889217806	0.569	0.626	-0.057
6072	BCAR3	BCAR3	chr1	-	94033296	94033408	94037226	94037398	94032835	94033048	94041570	94041686	6072	332	382	650	659	297	237	0.176077465073	0.53957423827	0.41	0.44	-0.03
3532	METTL5	METTL5	chr2	-	170668966	170669016	170671986	170672038	170668266	170668368	170676070	170676153	3532	103	3	160	11	177	175	0.176384964354	0.539903985016	0.971	0.935	0.036
4682	USP34	USP34	chr2	-	61441194	61441829	61447444	61447592	61438906	61439064	61448636	61448741	4682	132	576	122	642	273	760	0.176464138452	0.539903985016	0.389	0.346	0.043
5180	OSBPL7	OSBPL7	chr17	-	45897094	45897148	45897336	45897462	45896351	45896465	45897569	45897731	5180	36	8	37	16	251	179	0.176450406033	0.539903985016	0.762	0.623	0.139
4566	ANO9	ANO9	chr11	-	419581	419729	420462	420615	418887	418989	420717	420860	4566	27	72	49	191	278	273	0.176699514646	0.540339295577	0.269	0.201	0.068
3766	DPP8	DPP8	chr15	-	65746600	65746753	65748562	65748709	65743336	65743448	65756098	65756244	3766	70	19	157	27	272	278	0.176812131548	0.540398952872	0.79	0.856	-0.066
1266	SEC14L6	SEC14L6	chr22	-	30927889	30927985	30928511	30928700	30925275	30925336	30928783	30928843	1266	39	16	26	19	314	221	0.177314219294	0.540758228723	0.632	0.491	0.141
3432	PSMD1	PSMD1	chr2	+	232003449	232003564	232010953	232011070	231951830	231951895	232018277	232018380	3432	385	358	576	608	240	242	0.177401980022	0.540758228723	0.52	0.489	0.031
374	KTN1	KTN1	chr14	+	56130672	56130759	56133958	56134048	56128239	56128330	56137446	56137527	374	214	605	340	837	212	215	0.177065833769	0.540758228723	0.264	0.292	-0.028
4856	TRIO	TRIO	chr5	+	14504501	14504702	14507230	14507369	14502687	14502766	14507988	14509458	4856	421	315	489	318	326	264	0.177488701881	0.540758228723	0.52	0.555	-0.035
511	AKR1A1	AKR1A1	chr1	+	46027460	46027550	46032240	46032360	46018107	46018235	46032540	46032692	511	110	388	116	501	215	245	0.177131172946	0.540758228723	0.244	0.209	0.035
513	AKR1A1	AKR1A1	chr1	+	46018107	46018235	46027460	46027550	46016454	46016827	46032240	46032360	513	152	700	224	881	253	215	0.177354083679	0.540758228723	0.156	0.178	-0.022
2020	BCL2L13	BCL2L13	chr22	+	18165979	18166087	18171751	18171908	18138427	18138598	18178906	18178976	2020	80	153	135	326	233	282	0.177738861643	0.540925718716	0.388	0.334	0.054
2985	SNRPN	SNRPN	chr15	+	25219457	25219603	25221451	25221563	25213078	25213229	25222023	25222176	2985	525	352	621	366	271	237	0.177916470887	0.540925718716	0.566	0.597	-0.031
3376	SPINT1	SPINT1	chr15	+	41145908	41146127	41146257	41146284	41145686	41145825	41146594	41146720	3376	1007	78	2969	190	344	152	0.177637997555	0.540925718716	0.851	0.873	-0.022
4804	SCMH1	SCMH1	chr1	-	41617285	41617356	41625396	41625605	41608549	41608784	41626546	41626570	4804	29	41	50	46	334	196	0.177838455435	0.540925718716	0.293	0.389	-0.096
1042	C16orf13	C16orf13	chr16	-	684888	684956	685611	685774	684718	684797	686093	686366	1042	78	134	52	120	288	193	0.178136309306	0.541027283732	0.281	0.225	0.056
5002	BPTF	BPTF	chr17	+	65962687	65962772	65971887	65972074	65960327	65960520	65978367	65980494	5002	33	105	36	78	210	312	0.178107697175	0.541027283732	0.318	0.407	-0.089
496	NDST1	NDST1	chr5	+	149924873	149925048	149927779	149927950	149919643	149919826	149929239	149929349	496	85	243	94	339	300	296	0.178358811318	0.541136717663	0.257	0.215	0.042
5699	C11orf74	C11orf74	chr11	+	36654833	36654988	36657600	36657667	36631630	36631789	36669565	36669705	5699	87	20	84	30	280	192	0.178345213835	0.541136717663	0.749	0.658	0.091
1050	MAPKAPK5	MAPKAPK5	chr12	+	112306556	112306665	112308074	112308164	112305375	112305473	112308888	112308984	1050	115	80	166	148	234	215	0.179220428419	0.542716523029	0.569	0.508	0.061
1712	BIVM	BIVM	chr13	+	103483914	103484047	103486815	103486902	103474414	103474509	103490992	103491089	1712	81	119	143	164	258	212	0.179253544908	0.542716523029	0.359	0.417	-0.058
412	PSMD5	PSMD5	chr9	-	123583632	123583742	123586771	123586963	123583116	123583257	123589042	123589185	412	121	114	237	179	317	235	0.17897740401	0.542716523029	0.44	0.495	-0.055
4360	SLC37A1	SLC37A1	chr21	+	43994927	43995025	43999845	43999910	43988469	43988548	44000454	44001550	4360	38	21	54	47	223	190	0.179190035245	0.542716523029	0.607	0.495	0.112
4407	NUDT17	NUDT17	chr1	-	145588377	145588470	145588871	145589055	145587719	145587818	145589235	145589435	4407	6	12	4	2	309	218	0.179722752062	0.543853416563	0.261	0.585	-0.324
2320	CCNI	CCNI	chr4	-	77976302	77976533	77977114	77977255	77969176	77969815	77977401	77977476	2320	1079	1788	1425	2529	266	356	0.180004813639	0.54413955123	0.447	0.43	0.017
5832	DPP3	DPP3	chr11	+	66264768	66264948	66272082	66272245	66263100	66263221	66276549	66277130	5832	439	331	616	527	305	288	0.179958721931	0.54413955123	0.556	0.525	0.031
1912	ZNF607	ZNF607	chr19	-	38198814	38198910	38200596	38200723	38187263	38190796	38202510	38202593	1912	9	10	10	4	252	221	0.180254275128	0.5443266456	0.441	0.687	-0.246
3815	ADAMTSL1	ADAMTSL1	chr9	+	18661932	18662071	18675854	18675905	18657636	18657748	18680309	18680514	3815	64	15	0	1	264	176	0.180197145828	0.5443266456	0.74	0.0	0.74
3660	NUP85	NUP85	chr17	+	73214279	73214401	73221197	73221332	73211848	73211918	73221436	73221559	3660	124	154	234	237	247	260	0.180360305791	0.544363606246	0.459	0.51	-0.051
1252	NUP54	NUP54	chr4	-	77055327	77055515	77057338	77057565	77053675	77053872	77065301	77065445	1252	212	233	335	312	352	313	0.180646152439	0.544411823335	0.447	0.488	-0.041
3134	SSX2IP	SSX2IP	chr1	-	85136859	85136991	85146020	85146070	85136328	85136498	85156053	85156240	3134	0	91	3	130	175	257	0.180657679487	0.544411823335	0.0	0.033	-0.033
3150	BAX	BAX	chr19	+	49458804	49458856	49458943	49459090	49458116	49458219	49459454	49459590	3150	18	1248	14	1577	177	272	0.180507120689	0.544411823335	0.022	0.013	0.009
2913	MGLL	MGLL	chr3	-	127429418	127429508	127441272	127441409	127413817	127414033	127500631	127500738	2913	538	213	826	375	262	215	0.180844781739	0.544692845466	0.675	0.644	0.031
6167	XPO1	XPO1	chr2	-	61709514	61709674	61710091	61710226	61705068	61706101	61711071	61711240	6167	534	150	757	249	260	285	0.180945668472	0.544714035172	0.796	0.769	0.027
5499	GTF2IRD1	GTF2IRD1	chr7	+	73969767	73969824	73971968	73972052	73969503	73969553	73973190	73973374	5499	55	101	32	84	182	209	0.181044156146	0.544727984589	0.385	0.304	0.081
213	NOL10	NOL10	chr2	-	10815919	10815997	10822096	10822195	10813645	10813683	10824692	10824738	213	56	44	103	57	224	203	0.181355530176	0.5450996878	0.536	0.621	-0.085
2824	BCS1L	BCS1L	chr2	+	219524759	219524889	219525661	219526030	219524378	219524466	219526128	219526268	2824	31	251	33	381	255	494	0.18126863781	0.5450996878	0.193	0.144	0.049
1702	ZNF778	ZNF778	chr16	+	89289564	89289691	89291126	89291210	89288499	89288591	89291962	89292039	1702	11	18	6	22	252	209	0.181679915267	0.545227625755	0.336	0.184	0.152
2014	INADL	INADL	chr1	+	62274145	62274202	62288616	62288751	62271119	62271196	62293093	62293255	2014	20	58	57	110	182	260	0.181557260318	0.545227625755	0.33	0.425	-0.095
5311	CDK2	CDK2	chr12	+	56362561	56362732	56363258	56363360	56361832	56361953	56364827	56365031	5311	414	192	724	289	296	227	0.181594153835	0.545227625755	0.623	0.658	-0.035
4725	MTCH2	MTCH2	chr11	-	47644252	47644328	47647225	47647293	47638857	47640471	47648631	47648679	4725	277	384	435	526	193	201	0.181797851203	0.545299601231	0.429	0.463	-0.034
2235	FRYL	FRYL	chr4	-	48686689	48686812	48712535	48712715	48636307	48636507	48782094	48782316	2235	51	34	36	37	305	248	0.182018146647	0.54567836939	0.549	0.442	0.107
2494	CEP78	CEP78	chr9	+	80868147	80868193	80869751	80869880	80866820	80866959	80877822	80877900	2494	11	68	36	136	171	254	0.182403458128	0.545943971616	0.194	0.282	-0.088
5836	FAM149B1	FAM149B1	chr10	+	74970008	74970196	74987817	74987942	74968376	74968544	74990179	74990283	5836	85	50	83	34	313	250	0.182334390654	0.545943971616	0.576	0.661	-0.085
5845	SNX25	SNX25	chr4	+	186253748	186253913	186260532	186260664	186244681	186244954	186263129	186263270	5845	138	104	239	223	290	257	0.182300403226	0.545943971616	0.54	0.487	0.053
5871	DEAF1	DEAF1	chr11	-	653961	654051	674535	674783	644219	644654	678693	678822	5871	311	109	317	136	373	215	0.182482995337	0.545943971616	0.622	0.573	0.049
2187	SLC12A8	SLC12A8	chr3	-	124839442	124839530	124854512	124854626	124829032	124829179	124896586	124896818	2187	26	2	70	1	239	213	0.182757955512	0.546220065127	0.921	0.984	-0.063
2643	DNAJB6	DNAJB6	chr7	+	157151240	157151331	157155854	157155964	157129710	157129838	157159195	157159255	2643	421	550	638	931	216	235	0.182857613119	0.546220065127	0.454	0.427	0.027
654	FAM45A	FAM45A	chr10	+	120882980	120883081	120889026	120889134	120879852	120879964	120892026	120892121	654	107	123	115	168	226	233	0.182790315173	0.546220065127	0.473	0.414	0.059
1707	TBC1D1	TBC1D1	chr4	+	38119653	38119813	38126582	38126752	38117330	38117575	38134704	38134878	1707	290	391	424	499	285	295	0.183193191965	0.546555897859	0.434	0.468	-0.034
3343	ENOPH1	ENOPH1	chr4	+	83369072	83369174	83372195	83372398	83351632	83352066	83375874	83376007	3343	124	438	293	880	227	328	0.1833080865	0.546555897859	0.29	0.325	-0.035
3846	ABCA7	ABCA7	chr19	+	1057312	1057428	1058144	1058268	1056905	1057083	1058616	1058746	3846	19	38	40	50	241	249	0.18309052311	0.546555897859	0.341	0.453	-0.112
4041	MYO5C	MYO5C	chr15	-	52561949	52562057	52563959	52564041	52556386	52556493	52564776	52564920	4041	30	29	71	103	207	233	0.183353994198	0.546555897859	0.538	0.437	0.101
5895	PPARA	PPARA	chr22	+	46615708	46615911	46627688	46628136	46614159	46614298	46631029	46639653	5895	19	70	31	73	328	573	0.183440883706	0.546555897859	0.322	0.426	-0.104
1051	MAPKAPK5	MAPKAPK5	chr12	+	112303959	112304035	112305375	112305473	112303053	112303127	112306556	112306665	1051	68	78	89	136	201	223	0.183860544842	0.546972872469	0.492	0.421	0.071
2043	JAG1	JAG1	chr20	-	10625790	10625904	10626003	10626117	10625510	10625627	10626618	10626732	2043	174	331	91	139	239	239	0.184072461618	0.546972872469	0.345	0.396	-0.051
2255	GRB7	GRB7	chr17	+	37901980	37902041	37902361	37902455	37901674	37901791	37903003	37903538	2255	73	79	90	72	186	219	0.184212338718	0.546972872469	0.521	0.595	-0.074
2726	GNB1	GNB1	chr1	-	1724683	1724750	1735857	1736020	1721833	1722035	1737913	1737977	2726	2300	908	3196	1177	288	192	0.183961734091	0.546972872469	0.628	0.644	-0.016
3956	WDR44	WDR44	chrX	+	117512381	117512415	117521302	117521377	117480035	117480543	117526594	117527234	3956	5	26	13	31	159	200	0.183796420104	0.546972872469	0.195	0.345	-0.15
6163	KCTD20	KCTD20	chr6	+	36437828	36438034	36449338	36449536	36410543	36410888	36452490	36452601	6163	126	276	114	202	331	323	0.184240517863	0.546972872469	0.308	0.355	-0.047
981	DGCR2	DGCR2	chr22	-	19052360	19052571	19055612	19055738	19050714	19050791	19076880	19077003	981	120	233	179	421	251	336	0.184076145018	0.546972872469	0.408	0.363	0.045
1786	ANAPC1	ANAPC1	chr2	-	112622382	112622528	112625599	112625673	112621251	112621472	112630206	112630289	1786	35	102	67	141	199	271	0.184825569156	0.547310001725	0.318	0.393	-0.075
1841	GALNT14	GALNT14	chr2	-	31189069	31189168	31215703	31215873	31181262	31181330	31337608	31337693	1841	48	140	91	201	295	224	0.184530690913	0.547310001725	0.207	0.256	-0.049
4242	PHC1	PHC1	chr12	+	9074196	9074346	9075228	9075384	9073580	9073661	9083030	9083523	4242	121	199	115	151	275	281	0.184769978001	0.547310001725	0.383	0.438	-0.055
548	SGK494	SGK494	chr17	-	26938160	26938271	26938410	26938499	26934981	26937717	26938584	26938674	548	2	6	0	7	214	236	0.184795594567	0.547310001725	0.269	0.0	0.269
93	TRA2A	TRA2A	chr7	-	23552512	23552701	23555981	23556147	23547038	23547154	23561325	23561459	93	604	637	752	877	291	314	0.184565054142	0.547310001725	0.506	0.481	0.025
1055	KIAA0100	KIAA0100	chr17	-	26963982	26964188	26964853	26965112	26961534	26962627	26965269	26965433	1055	610	491	822	735	384	331	0.185337885247	0.547368878296	0.517	0.491	0.026
1911	FKBP15	FKBP15	chr9	-	115969491	115969576	115973756	115973872	115968788	115968858	115983470	115983641	1911	38	62	59	67	241	210	0.185411305088	0.547368878296	0.348	0.434	-0.086
2874	THRAP3	THRAP3	chr1	+	36759451	36759536	36762183	36762371	36758198	36758310	36766486	36766685	2874	235	537	293	769	210	313	0.185383966246	0.547368878296	0.395	0.362	0.033
3845	ANKRD10	ANKRD10	chr13	-	111546455	111546549	111552876	111553008	111545038	111545610	111558379	111558471	3845	53	50	66	43	257	219	0.185221303989	0.547368878296	0.475	0.567	-0.092
4505	SLC29A2	SLC29A2	chr11	-	66136007	66136142	66136530	66136670	66135242	66135340	66136839	66137003	4505	38	86	94	156	265	260	0.1853198519	0.547368878296	0.302	0.372	-0.07
4922	NET1	NET1	chr10	+	5471132	5471192	5493792	5493900	5468617	5468684	5494320	5494488	4922	25	606	26	924	185	233	0.185057553144	0.547368878296	0.049	0.034	0.015
4185	DDHD2	DDHD2	chr8	+	38105230	38105353	38107225	38107321	38103750	38103818	38109429	38109546	4185	94	53	91	70	248	221	0.185964018584	0.548721486457	0.612	0.537	0.075
5792	KIAA0195	KIAA0195	chr17	+	73484012	73484215	73484839	73484991	73482370	73482507	73485346	73485449	5792	160	53	186	81	328	277	0.186657596474	0.550488155455	0.718	0.66	0.058
5036	VEZT	VEZT	chr12	+	95650325	95650398	95656681	95656857	95645715	95645847	95660132	95660408	5036	74	441	132	639	198	301	0.18731490385	0.552146115767	0.203	0.239	-0.036
2525	MCM8	MCM8	chr20	+	5965426	5965646	5966567	5966777	5963615	5963811	5967927	5968004	2525	90	109	121	187	345	335	0.187477211458	0.552344028072	0.445	0.386	0.059
1053	MAPKAPK5	MAPKAPK5	chr12	+	112318250	112318331	112321384	112321572	112308888	112308984	112323719	112323840	1053	129	261	175	426	206	313	0.189372421458	0.553367651588	0.429	0.384	0.045
133	POT1	POT1	chr7	-	124499010	124499166	124503403	124503694	124493025	124493192	124532319	124532434	133	90	61	104	94	416	281	0.189105828463	0.553367651588	0.499	0.428	0.071
1481	DHX35	DHX35	chr20	+	37652332	37652410	37653872	37654002	37650483	37650578	37657060	37657142	1481	13	30	21	27	203	255	0.18865107661	0.553367651588	0.352	0.494	-0.142
1984	ACAA1	ACAA1	chr3	-	38168000	38168191	38169276	38169357	38167316	38167372	38170780	38170879	1984	117	101	165	179	206	316	0.18931033724	0.553367651588	0.64	0.586	0.054
253	BMS1	BMS1	chr10	+	43317509	43317632	43318565	43318713	43316381	43316440	43319056	43319232	253	122	189	137	261	248	273	0.189311409291	0.553367651588	0.415	0.366	0.049
2848	ATR	ATR	chr3	-	142183938	142184082	142185165	142185375	142180781	142180932	142186775	142186910	2848	69	34	90	63	335	269	0.188008426642	0.553367651588	0.62	0.534	0.086
2849	NUP98	NUP98	chr11	-	3720311	3720578	3723692	3724122	3716678	3716836	3726429	3726586	2849	498	219	712	359	555	392	0.188279716351	0.553367651588	0.616	0.583	0.033
2878	USP39	USP39	chr2	+	85848607	85848702	85850768	85850905	85846342	85846412	85852661	85852814	2878	140	369	180	564	220	262	0.189540815189	0.553367651588	0.311	0.275	0.036
3633	FAM172A	FAM172A	chr5	-	93300162	93300228	93386435	93386536	93217175	93217394	93388830	93388932	3633	57	1	56	4	226	191	0.188504167981	0.553367651588	0.98	0.922	0.058
3706	BCL7C	BCL7C	chr16	-	30904160	30904269	30904532	30904611	30903906	30904068	30905173	30905623	3706	80	190	95	177	204	234	0.189030361298	0.553367651588	0.326	0.381	-0.055
4089	C8orf76	C8orf76	chr8	-	124238739	124238872	124243539	124243997	124232195	124232537	124250037	124250181	4089	400	80	472	75	583	258	0.189169568783	0.553367651588	0.689	0.736	-0.047
4316	SEMA6C	SEMA6C	chr1	-	151110461	151110581	151110791	151110882	151110186	151110275	151111105	151111207	4316	5	20	8	13	216	245	0.188127782808	0.553367651588	0.221	0.411	-0.19
459	UBE2F	UBE2F	chr2	+	238881733	238881867	238896604	238896634	238875586	238875774	238903385	238903451	459	82	50	95	79	259	155	0.188568652565	0.553367651588	0.495	0.418	0.077
4609	FAR2	FAR2	chr12	+	29423344	29423571	29446232	29446408	29301935	29302340	29449953	29450133	4609	188	112	391	281	352	301	0.189017366802	0.553367651588	0.589	0.543	0.046
5754	CENPN	CENPN	chr16	+	81051362	81051439	81053704	81053881	81047740	81047786	81056359	81056487	5754	0	141	4	238	202	302	0.188431156763	0.553367651588	0.0	0.025	-0.025
6114	GNS	GNS	chr12	-	65116785	65116893	65122735	65122837	65115374	65115485	65130783	65130887	6114	295	289	272	311	227	233	0.188865921016	0.553367651588	0.512	0.473	0.039
841	ZFR	ZFR	chr5	-	32380180	32380278	32385613	32385755	32379220	32379316	32387654	32387805	841	370	164	389	204	267	223	0.188601286452	0.553367651588	0.653	0.614	0.039
877	CD44	CD44	chr11	+	35226058	35226187	35227658	35227790	35211381	35211612	35229651	35229753	877	99	222	361	969	254	257	0.189517595014	0.553367651588	0.311	0.274	0.037
908	DIAPH3	DIAPH3	chr13	-	60686143	60686320	60707090	60707123	60667761	60667866	60737720	60738119	908	10	127	16	357	158	302	0.18967926423	0.553493438708	0.131	0.079	0.052
5232	CHTOP	CHTOP	chr1	+	153614721	153614905	153615702	153615840	153610770	153610924	153617539	153618782	5232	306	136	412	218	309	263	0.189789528865	0.553536897252	0.657	0.617	0.04
1821	PHYHD1	PHYHD1	chr9	+	131698861	131698924	131702647	131702776	131698726	131698782	131702877	131702994	1821	43	69	85	99	188	254	0.190348939805	0.553777065979	0.457	0.537	-0.08
491	THYN1	THYN1	chr11	-	134119060	134119156	134119721	134119814	134118172	134118378	134120168	134120237	491	105	38	170	44	218	221	0.190319954416	0.553777065979	0.737	0.797	-0.06
5105	CD200	CD200	chr3	+	112054789	112054864	112059748	112059830	112051915	112052071	112063808	112064135	5105	0	21	3	39	200	207	0.19008075676	0.553777065979	0.0	0.074	-0.074
5922	SCAF11	SCAF11	chr12	-	46316718	46316937	46318510	46318857	46316245	46316365	46319924	46322642	5922	406	236	480	322	472	344	0.19005101391	0.553777065979	0.556	0.521	0.035
762	ANP32E	ANP32E	chr1	-	150202905	150203028	150204114	150204264	150201404	150201570	150208080	150208504	762	384	295	703	475	275	248	0.190300393488	0.553777065979	0.54	0.572	-0.032
2690	AFF1	AFF1	chr4	+	88053422	88053560	88055625	88055846	88052944	88053016	88056731	88062191	2690	38	123	74	177	263	346	0.190674264966	0.554445608148	0.289	0.355	-0.066
2715	GPRASP2	GPRASP2	chrX	+	101968018	101968145	101968709	101968777	101967103	101967480	101969116	101969194	2715	0	15	1	5	252	193	0.190949947867	0.554969202514	0.0	0.133	-0.133
1262	MAP3K14-AS1	MAP3K14-AS1	chr17	+	43332501	43332585	43344479	43344695	43325291	43325370	43345375	43345997	1262	2	30	6	30	209	341	0.191202535595	0.55513406364	0.098	0.246	-0.148
1498	AGPAT9	AGPAT9	chr4	+	84519203	84519332	84519796	84519876	84518582	84518668	84525820	84527027	1498	64	50	161	93	254	205	0.191228576917	0.55513406364	0.508	0.583	-0.075
[truncated: 3,805 more rows]
