# Supplementary material for: Characterization of alternative mRNA splicing in cultured cell populations representing progressive stages of human fetal kidney development
Source: Sci Rep. 2022 Nov 15;12:19548. doi: 10.1038/s41598-022-24147-z (PMC9666651; doi:10.1038/s41598-022-24147-z)
Supplement: Supplementary file 13 — Supplementary Information 13. [file 41598_2022_24147_MOESM13_ESM.zip › _Program/Data/rMATS/NPS1-NPS3/MATS_output/RI.MATS.JunctionCountOnly.txt]

ID	GeneID	geneSymbol	chr	strand	riExonStart_0base	riExonEnd	upstreamES	upstreamEE	downstreamES	downstreamEE	ID	IJC_SAMPLE_1	SJC_SAMPLE_1	IJC_SAMPLE_2	SJC_SAMPLE_2	IncFormLen	SkipFormLen	PValue	FDR	IncLevel1	IncLevel2	IncLevelDifference
173	SRSF1	SRSF1	chr17	-	56078279	56083334	56078279	56082961	56083161	56083334	173	88	677	31	1336	250	125	0.0	0.0	0.061	0.011	0.05
455	LUC7L3	LUC7L3	chr17	+	48827861	48830072	48827861	48828055	48829560	48830072	455	303	153	146	252	250	125	0.0	0.0	0.498	0.225	0.273
172	SRSF1	SRSF1	chr17	-	56078279	56083334	56078279	56081362	56082283	56083334	172	871	93	1957	53	250	125	2.22044604925e-15	3.96904731304e-13	0.824	0.949	-0.125
298	SRSF2	SRSF2	chr17	-	74730196	74732546	74730196	74731240	74732235	74732546	298	218	996	169	1838	250	125	2.44249065418e-15	3.96904731304e-13	0.099	0.044	0.055
168	HMGN3	HMGN3	chr6	-	79910961	79912106	79910961	79911443	79911992	79912106	168	101	177	40	267	250	125	3.37455619004e-11	4.38692304705e-09	0.222	0.07	0.152
570	CTNNB1	CTNNB1	chr3	+	41280624	41281939	41280624	41280845	41281309	41281939	570	1049	282	855	381	250	125	2.53840656272e-08	2.74994044295e-06	0.65	0.529	0.121
169	HMGN3	HMGN3	chr6	-	79910961	79912106	79910961	79911443	79912033	79912106	169	179	217	128	317	250	125	7.89029208415e-07	7.32669979243e-05	0.292	0.168	0.124
273	ABHD11	ABHD11	chr7	-	73151550	73152065	73151550	73151721	73151891	73152065	273	82	107	101	322	250	125	1.75389621981e-06	0.00014250406786	0.277	0.136	0.141
591	XBP1	XBP1	chr22	-	29192034	29192180	29192034	29192111	29192137	29192180	591	183	73	227	35	150	125	2.01564057403e-05	0.00145574041458	0.676	0.844	-0.168
199	JUP	JUP	chr17	-	39910858	39912147	39910858	39911684	39911981	39912147	199	620	472	1592	898	250	125	5.44420241803e-05	0.00353873157172	0.396	0.47	-0.074
137	APH1A	APH1A	chr1	-	150237798	150239056	150237798	150238594	150238932	150239056	137	805	272	1290	301	250	125	0.000103527109281	0.00560771841939	0.597	0.682	-0.085
159	ELP5	ELP5	chr17	+	7161906	7163259	7161906	7162002	7162889	7163259	159	47	11	62	0	250	125	0.000102437380309	0.00560771841939	0.681	1.0	-0.319
568	CDCA8	CDCA8	chr1	+	38158072	38158456	38158072	38158250	38158347	38158456	568	124	8	212	49	221	125	0.000361660723439	0.0180830361719	0.898	0.71	0.188
1034	RELL2	RELL2	chr5	+	141016516	141017976	141016516	141017308	141017736	141017976	1034	13	2	3	11	250	125	0.000461066219046	0.0199393300057	0.765	0.12	0.645
106	P3H1	P3H1	chr1	-	43212005	43213083	43212005	43212523	43212942	43213083	106	20	242	16	51	250	125	0.000518335391428	0.0199393300057	0.04	0.136	-0.096
395	EGR2	EGR2	chr10	-	64575620	64576126	64575620	64575829	64576012	64576126	395	107	2	7	4	250	125	0.000521490169381	0.0199393300057	0.964	0.467	0.497
762	BTBD3	BTBD3	chr20	+	11898512	11899249	11898512	11898659	11898981	11899249	762	23	9	17	35	250	125	0.000501475294067	0.0199393300057	0.561	0.195	0.366
451	MRPS21	MRPS21	chr1	+	150266261	150266869	150266261	150266318	150266754	150266869	451	222	190	220	295	250	125	0.00073391033835	0.0227363995021	0.369	0.272	0.097
57	TAF1C	TAF1C	chr16	-	84214933	84215269	84214933	84215069	84215197	84215269	57	61	34	102	19	250	125	0.000734560599298	0.0227363995021	0.473	0.729	-0.256
659	C11orf24	C11orf24	chr11	-	68028802	68030386	68028802	68029193	68030198	68030386	659	356	31	329	62	250	125	0.00070460833643	0.0227363995021	0.852	0.726	0.126
662	BCAM	BCAM	chr19	+	45322838	45324079	45322838	45322983	45323961	45324079	662	39	53	84	44	250	125	0.00065231712487	0.0227363995021	0.269	0.488	-0.219
170	AUP1	AUP1	chr2	-	74755877	74756409	74755877	74756062	74756258	74756409	170	98	399	70	498	250	125	0.00100481275291	0.0296876495178	0.109	0.066	0.043
927	LRTOMT	LRTOMT	chr11	+	71805993	71807938	71805993	71806142	71806424	71807938	927	12	20	1	26	250	125	0.00112941732563	0.0319183157243	0.231	0.019	0.212
107	P3H1	P3H1	chr1	-	43212005	43213083	43212005	43212523	43212923	43213083	107	9	48	14	14	250	125	0.00127481140506	0.0331450965316	0.086	0.333	-0.247
771	TCEB2	TCEB2	chr16	-	2821414	2822103	2821414	2821605	2821994	2822103	771	372	1	359	12	250	125	0.00127374088621	0.0331450965316	0.995	0.937	0.058
597	QKI	QKI	chr6	+	163984451	163999628	163984451	163984751	163986977	163999628	597	21	33	14	78	250	125	0.00157293838536	0.039323459634	0.241	0.082	0.159
855	ARHGAP33	ARHGAP33	chr19	+	36278069	36279724	36278069	36278461	36278545	36279724	855	6	14	24	8	208	125	0.00167439564336	0.0403095247476	0.205	0.643	-0.438
260	FNBP1L	FNBP1L	chr1	+	94016503	94020218	94016503	94016662	94017965	94020218	260	194	138	350	158	250	125	0.00203102878285	0.047148882459	0.413	0.526	-0.113
149	CUTA	CUTA	chr6	-	33385257	33386065	33385257	33385472	33385863	33386065	149	344	143	325	203	250	125	0.00229673469902	0.0487444711629	0.546	0.445	0.101
430	CCPG1	CCPG1	chr15	-	55647420	55653142	55647420	55648607	55651736	55653142	430	122	40	84	9	250	125	0.00250144707521	0.0487444711629	0.604	0.824	-0.22
529	FN1	FN1	chr2	-	216236631	216237098	216236631	216236738	216236831	216237098	529	7082	13398	1915	3988	217	125	0.00233012920799	0.0487444711629	0.233	0.217	0.016
730	PSMD11	PSMD11	chr17	+	30807506	30810337	30807506	30807649	30807770	30810337	730	79	353	81	610	245	125	0.00254971079929	0.0487444711629	0.102	0.063	0.039
765	MFSD11	MFSD11	chr17	+	74733582	74734530	74733582	74734247	74734363	74734530	765	36	11	20	24	240	125	0.00242730120213	0.0487444711629	0.63	0.303	0.327
795	EDEM2	EDEM2	chr20	-	33734627	33735161	33734627	33734738	33734954	33735161	795	4	61	21	67	250	125	0.00240265909343	0.0487444711629	0.032	0.135	-0.103
53	FKTN	FKTN	chr9	+	108397331	108403399	108397331	108397429	108402381	108403399	53	27	4	83	0	250	125	0.00273703789145	0.0508307036984	0.771	1.0	-0.229
200	CTPS1	CTPS1	chr1	+	41474330	41474562	41474330	41474386	41474465	41474562	200	13	235	8	563	203	125	0.00291997716236	0.0527218098759	0.033	0.009	0.024
305	CREBZF	CREBZF	chr11	-	85368607	85376182	85368607	85373501	85374567	85376182	305	49	79	59	43	250	125	0.00324617095082	0.0554094004613	0.237	0.407	-0.17
346	RPL17	RPL17	chr18	-	47017901	47018203	47017901	47017954	47018105	47018203	346	708	98	851	175	250	125	0.00332456402768	0.0554094004613	0.783	0.709	0.074
987	UXT	UXT	chrX	-	47518228	47518579	47518228	47518335	47518513	47518579	987	54	105	34	139	250	125	0.00324805992824	0.0554094004613	0.205	0.109	0.096
196	ACTG1	ACTG1	chr17	-	79476996	79477859	79476996	79477355	79477504	79477859	196	36755	323	63262	447	250	125	0.00417123008574	0.0661292574569	0.983	0.986	-0.003
51	METTL17	METTL17	chr14	+	21464685	21465194	21464685	21464870	21464943	21465194	51	133	85	130	141	197	125	0.00408828834492	0.0661292574569	0.498	0.369	0.129
1026	ORC2	ORC2	chr2	-	201778017	201778715	201778017	201778136	201778653	201778715	1026	12	84	2	91	250	125	0.00508943603658	0.0735140760839	0.067	0.011	0.056
782	ZNF131	ZNF131	chr5	+	43161350	43162033	43161350	43161715	43161810	43162033	782	25	4	62	0	219	125	0.00506566904098	0.0735140760839	0.781	1.0	-0.219
879	HRAS	HRAS	chr11	-	532241	532755	532241	532522	532630	532755	879	37	311	35	591	232	125	0.00500937826878	0.0735140760839	0.06	0.031	0.029
989	ITGB6	ITGB6	chr2	-	161056513	161056824	161056513	161056589	161056696	161056824	989	401	12	798	6	231	125	0.00480761802429	0.0735140760839	0.948	0.986	-0.038
239	KDM2B	KDM2B	chr12	-	121866899	121868272	121866899	121867966	121868144	121868272	239	230	11	267	2	250	125	0.00532734178859	0.0744009549917	0.913	0.985	-0.072
48	HNRNPM	HNRNPM	chr19	+	8530207	8530399	8530207	8530246	8530363	8530399	48	745	514	1050	888	241	125	0.00548655504783	0.0744009549917	0.429	0.38	0.049
831	FZD6	FZD6	chr8	+	104312183	104312512	104312183	104312312	104312427	104312512	831	192	0	326	11	239	125	0.00549422436862	0.0744009549917	1.0	0.939	0.061
6	DNHD1	DNHD1	chr11	+	6518814	6520191	6518814	6518897	6519000	6520191	6	25	1	7	5	227	125	0.00651199800175	0.0846559740227	0.932	0.435	0.497
963	RBM19	RBM19	chr12	-	114259858	114261126	114259858	114260451	114261013	114261126	963	21	27	42	18	250	125	0.00643996264925	0.0846559740227	0.28	0.538	-0.258
370	ZNRD1	ZNRD1	chr6	+	30029016	30029446	30029016	30029166	30029291	30029446	370	62	1	63	10	249	125	0.00700384801206	0.0863155473883	0.969	0.76	0.209
674	SEC14L1	SEC14L1	chr17	+	75209999	75213181	75209999	75210101	75212630	75213181	674	343	18	469	8	250	125	0.00678683407635	0.0863155473883	0.905	0.967	-0.062
850	PIGO	PIGO	chr9	-	35091236	35092764	35091236	35091288	35092539	35092764	850	83	10	147	46	250	125	0.00703803694089	0.0863155473883	0.806	0.615	0.191
732	GMPR2	GMPR2	chr14	+	24707451	24708447	24707451	24707611	24707794	24708447	732	32	145	23	227	250	125	0.00779838996793	0.0938695088732	0.099	0.048	0.051
915	NF2	NF2	chr22	+	30079008	30079904	30079008	30079053	30079689	30079904	915	8	1	4	9	250	125	0.00838238151754	0.0990645088437	0.8	0.182	0.618
308	LPPR3	LPPR3	chr19	-	814433	814749	814433	814607	814691	814749	308	0	10	2	0	208	125	0.00957000515236	0.111080416947	0.0	1.0	-1.0
636	ARMCX6	ARMCX6	chrX	-	100870107	100871756	100870107	100870750	100871661	100871756	636	132	145	72	129	250	125	0.00986020855297	0.112440974727	0.313	0.218	0.095
527	SNX21	SNX21	chr20	+	44469277	44471914	44469277	44469419	44470671	44471914	527	104	0	59	4	250	125	0.0116933600874	0.131046276842	1.0	0.881	0.119
155	RUSC1	RUSC1	chr1	+	155294892	155295281	155294892	155294969	155295106	155295281	155	17	136	7	169	250	125	0.013284059568	0.135729372406	0.059	0.02	0.039
58	TAF1C	TAF1C	chr16	-	84215351	84215664	84215351	84215469	84215547	84215664	58	28	39	46	27	202	125	0.0124976047463	0.135729372406	0.308	0.513	-0.205
599	TGOLN2	TGOLN2	chr2	-	85553630	85554808	85553630	85553927	85554101	85554808	599	558	80	858	81	250	125	0.0127449760397	0.135729372406	0.777	0.841	-0.064
787	ATXN2L	ATXN2L	chr16	+	28847253	28848558	28847253	28847497	28848071	28848558	787	179	16	213	6	250	125	0.0133641228215	0.135729372406	0.848	0.947	-0.099
807	STAG3L5P-PVRIG2P-PILRB	STAG3L5P-PVRIG2P-PILRB	chr7	+	99950186	99950537	99950186	99950290	99950383	99950537	807	135	4	134	15	217	125	0.012539783042	0.135729372406	0.951	0.837	0.114
819	GLIDR	GLIDR	chr9	-	41952705	41954633	41952705	41953779	41954503	41954633	819	8	7	2	15	250	125	0.0129553378771	0.135729372406	0.364	0.063	0.301
625	PHPT1	PHPT1	chr9	+	139744464	139745012	139744464	139744589	139744957	139745012	625	42	5	42	18	250	125	0.0145316634638	0.145316634638	0.808	0.538	0.27
399	ACAA1	ACAA1	chr3	-	38167652	38168191	38167652	38167832	38168000	38168191	399	37	129	34	225	250	125	0.0150256534955	0.147979920789	0.125	0.07	0.055
14	EEF1B2	EEF1B2	chr2	+	207024317	207024783	207024317	207024408	207024682	207024783	14	1104	155	1783	190	250	125	0.0171477720914	0.156986645907	0.781	0.824	-0.043
446	FAM3A	FAM3A	chrX	-	153744083	153744566	153744083	153744136	153744233	153744566	446	34	63	40	35	221	125	0.017054975866	0.156986645907	0.234	0.393	-0.159
537	DIS3L2	DIS3L2	chr2	+	233200482	233201908	233200482	233200584	233201178	233201908	537	12	48	32	51	250	125	0.017086845544	0.156986645907	0.111	0.239	-0.128
596	QKI	QKI	chr6	+	163984451	163999628	163984451	163984751	163985698	163999628	596	17	11	8	20	250	125	0.0168844550056	0.156986645907	0.436	0.167	0.269
983	SMARCC2	SMARCC2	chr12	-	56558086	56558515	56558086	56558152	56558431	56558515	983	91	16	168	11	250	125	0.0167273166835	0.156986645907	0.74	0.884	-0.144
806	HES4	HES4	chr1	-	935071	935552	935071	935167	935245	935552	806	77	55	35	49	202	125	0.0174220022906	0.157281965123	0.464	0.307	0.157
563	NOMO2	NOMO2	chr16	-	18511181	18511825	18511181	18511366	18511697	18511825	563	4	2	0	6	250	125	0.017925782788	0.159613134414	0.5	0.0	0.5
937	GCDH	GCDH	chr19	+	13002300	13002788	13002300	13002336	13002644	13002788	937	12	44	4	57	250	125	0.019465222736	0.170978307816	0.12	0.034	0.086
441	C1QTNF6	C1QTNF6	chr22	-	37576205	37578775	37576205	37576907	37578191	37578775	441	220	13	163	22	250	125	0.0220930820523	0.190905260551	0.894	0.787	0.107
962	FAM96B	FAM96B	chr16	-	66967889	66968326	66967889	66967967	66968123	66968326	962	64	488	51	611	250	125	0.0223212304644	0.190905260551	0.062	0.04	0.022
192	LARP1B	LARP1B	chr4	+	129028293	129030059	129028293	129028468	129029037	129030059	192	2	45	15	72	250	125	0.0230375965204	0.19447321738	0.022	0.094	-0.072
885	LINC00623	LINC00623	chr1	-	144298163	144301536	144298163	144300755	144301349	144301536	885	22	0	9	3	250	125	0.023920671443	0.199338928692	1.0	0.6	0.4
419	DDAH2	DDAH2	chr6	-	31696641	31698042	31696641	31697002	31697827	31698042	419	27	194	39	153	250	125	0.02603815526	0.214237986316	0.065	0.113	-0.048
817	PCID2	PCID2	chr13	-	113831852	113832601	113831852	113832322	113832487	113832601	817	220	24	217	43	250	125	0.0266265142511	0.21634042829	0.821	0.716	0.105
147	CUTA	CUTA	chr6	-	33385257	33386065	33385257	33385593	33385735	33386065	147	200	5	216	0	250	125	0.0271284127155	0.217697139075	0.952	1.0	-0.048
851	CCNG1	CCNG1	chr5	+	162864576	162864810	162864576	162864665	162864765	162864810	851	594	9	718	2	224	125	0.0280414190214	0.222279541023	0.974	0.995	-0.021
590	NAP1L1	NAP1L1	chr12	-	76439162	76442244	76439162	76441498	76442172	76442244	590	600	492	886	609	250	125	0.028742166657	0.225089256952	0.379	0.421	-0.042
180	TRIM5	TRIM5	chr11	-	5684424	5686912	5684424	5686625	5686885	5686912	180	7	70	3	128	250	125	0.0331849976758	0.252123539258	0.048	0.012	0.036
552	PML	PML	chr15	+	74326818	74328735	74326818	74326871	74327512	74328735	552	37	24	47	61	250	125	0.0332685230154	0.252123539258	0.435	0.278	0.157
907	DUSP22	DUSP22	chr6	+	348768	351355	348768	348841	350821	351355	907	52	46	82	40	250	125	0.0337457660237	0.252123539258	0.361	0.506	-0.145
98	AKR1A1	AKR1A1	chr1	+	46016454	46016827	46016454	46016548	46016637	46016827	98	112	36	202	37	213	125	0.0334149715438	0.252123539258	0.646	0.762	-0.116
329	ATP5D	ATP5D	chr19	+	1244313	1244824	1244313	1244439	1244735	1244824	329	124	213	170	212	250	125	0.0363334127729	0.262407981138	0.225	0.286	-0.061
33	RANGRF	RANGRF	chr17	+	8192820	8193409	8192820	8192906	8193130	8193409	33	181	75	217	130	250	125	0.0363101491615	0.262407981138	0.547	0.455	0.092
949	JRKL	JRKL	chr11	+	96123157	96126727	96123157	96123237	96123646	96126727	949	24	2	43	16	250	125	0.0361751827068	0.262407981138	0.857	0.573	0.284
958	CDK5RAP3	CDK5RAP3	chr17	+	46052879	46053379	46052879	46053019	46053234	46053379	958	243	182	337	191	250	125	0.0372287036981	0.265919312129	0.4	0.469	-0.069
459	TTI2	TTI2	chr8	-	33369484	33370703	33369484	33370230	33370599	33370703	459	9	15	24	13	250	125	0.0395748887541	0.27659868484	0.231	0.48	-0.249
967	HPN	HPN	chr19	+	35532625	35533426	35532625	35532776	35533356	35533426	967	2	0	0	4	250	125	0.0393188102837	0.27659868484	1.0	0.0	1.0
510	ZBTB7B	ZBTB7B	chr1	+	154975105	154975419	154975105	154975162	154975318	154975419	510	5	10	12	5	250	125	0.0404413562963	0.277368805072	0.2	0.545	-0.345
941	ADARB1	ADARB1	chr21	+	46641932	46646478	46641932	46642022	46645461	46646478	941	21	1	12	5	250	125	0.0405385176644	0.277368805072	0.913	0.545	0.368
839	STRADA	STRADA	chr17	-	61780191	61781942	61780191	61781111	61781700	61781942	839	32	0	20	3	250	125	0.0418670961931	0.283475130474	1.0	0.769	0.231
696	PLEKHG5	PLEKHG5	chr1	-	6527884	6528646	6527884	6527958	6528158	6528646	696	150	10	160	3	250	125	0.0428838699607	0.287366138912	0.882	0.964	-0.082
254	TMEM205	TMEM205	chr19	-	11456195	11456981	11456195	11456304	11456802	11456981	254	134	279	110	310	250	125	0.0480574257223	0.309927587054	0.194	0.151	0.043
410	CCDC107	CCDC107	chr9	+	35660742	35661500	35660742	35660855	35660936	35661500	410	198	95	344	119	205	125	0.0473357164455	0.309927587054	0.56	0.638	-0.078
816	TMEM138	TMEM138	chr11	+	61131723	61131990	61131723	61131787	61131904	61131990	816	178	8	172	18	241	125	0.0479037960709	0.309927587054	0.92	0.832	0.088
888	CTNS	CTNS	chr17	+	3563529	3566397	3563529	3563644	3563910	3566397	888	70	4	81	14	250	125	0.0481579789115	0.309927587054	0.897	0.743	0.154
734	CCDC125	CCDC125	chr5	-	68616063	68616407	68616063	68616172	68616291	68616407	734	63	0	74	4	243	125	0.0544821104137	0.347189919303	1.0	0.905	0.095
1038	IL32	IL32	chr16	+	3117377	3117614	3117377	3117416	3117554	3117614	1038	143	1208	71	799	250	125	0.058685392905	0.361860654424	0.056	0.043	0.013
167	TRHDE-AS1	TRHDE-AS1	chr12	-	72665602	72667289	72665602	72665942	72666544	72667289	167	15	7	21	2	250	125	0.0583703284319	0.361860654424	0.517	0.84	-0.323
736	SNHG7	SNHG7	chr9	-	139619045	139619562	139619045	139619391	139619506	139619562	736	382	32	441	57	239	125	0.059011122106	0.361860654424	0.862	0.802	0.06
752	C21orf58	C21orf58	chr21	-	47721043	47722068	47721043	47721627	47721910	47722068	752	15	2	38	0	250	125	0.0584262146222	0.361860654424	0.789	1.0	-0.211
151	TREX1	TREX1	chr3	+	48506918	48509044	48506918	48507708	48508028	48509044	151	11	21	9	46	250	125	0.061511878669	0.37367029098	0.208	0.089	0.119
216	DDIT3	DDIT3	chr12	-	57911051	57911536	57911051	57911378	57911488	57911536	216	122	14	46	12	234	125	0.0628012079428	0.375334130441	0.823	0.672	0.151
911	U2AF1L4	U2AF1L4	chr19	-	36234970	36235322	36234970	36235046	36235223	36235322	911	29	46	15	48	250	125	0.0629406464893	0.375334130441	0.24	0.135	0.105
116	TMEM159	TMEM159	chr16	+	21172298	21172599	21172298	21172329	21172405	21172599	116	56	0	48	3	200	125	0.0651629919034	0.375688457694	1.0	0.909	0.091
128	PPCS	PPCS	chr1	+	42922164	42923021	42922164	42922299	42922917	42923021	128	8	25	4	42	250	125	0.0642848051135	0.375688457694	0.138	0.045	0.093
217	DDIT3	DDIT3	chr12	-	57911051	57911536	57911051	57911325	57911488	57911536	217	139	0	53	2	250	125	0.063594453103	0.375688457694	1.0	0.93	0.07
574	RELA	RELA	chr11	-	65421066	65422471	65421066	65421980	65422289	65422471	574	429	28	463	17	250	125	0.0653119934145	0.375688457694	0.885	0.932	-0.047
183	ACBD4	ACBD4	chr17	+	43213013	43213599	43213013	43213320	43213474	43213599	183	10	14	6	26	250	125	0.0665696966217	0.3771156421	0.263	0.103	0.16
251	RAB24	RAB24	chr5	-	176729128	176729497	176729128	176729179	176729397	176729497	251	35	71	16	61	250	125	0.0678856832521	0.3771156421	0.198	0.116	0.082
553	CIZ1	CIZ1	chr9	-	130940987	130941694	130940987	130941183	130941351	130941694	553	381	79	416	116	250	125	0.0673643855062	0.3771156421	0.707	0.642	0.065
601	PPCDC	PPCDC	chr15	+	75335609	75335877	75335609	75335732	75335828	75335877	601	10	2	24	0	220	125	0.068460993489	0.3771156421	0.74	1.0	-0.26
783	ZNF131	ZNF131	chr5	+	43161350	43162033	43161350	43161708	43161810	43162033	783	28	37	66	49	226	125	0.0668436120644	0.3771156421	0.295	0.427	-0.132
612	NSUN5	NSUN5	chr7	-	72716512	72717737	72716512	72717521	72717596	72717737	612	35	7	39	19	199	125	0.0702756821513	0.380659944986	0.758	0.563	0.195
653	FLAD1	FLAD1	chr1	+	154955769	154956542	154955769	154955873	154956317	154956542	653	29	27	30	53	250	125	0.0699530606294	0.380659944986	0.349	0.221	0.128
789	ATXN2L	ATXN2L	chr16	+	28847253	28848558	28847253	28847443	28848048	28848558	789	181	54	183	79	250	125	0.071779894767	0.385594476021	0.626	0.537	0.089
629	ULK3	ULK3	chr15	-	75132574	75132982	75132574	75132657	75132838	75132982	629	33	19	34	38	250	125	0.0753592504258	0.401504203088	0.465	0.309	0.156
748	CIART	CIART	chr1	+	150254942	150256043	150254942	150255028	150255923	150256043	748	25	4	22	11	250	125	0.0764687836648	0.402150625983	0.758	0.5	0.258
87	BCL2L11	BCL2L11	chr2	+	111881309	111881716	111881309	111881446	111881626	111881716	87	64	19	38	22	250	125	0.0767179655722	0.402150625983	0.627	0.463	0.164
632	AMZ2	AMZ2	chr17	+	66244144	66244846	66244144	66244227	66244780	66244846	632	79	5	110	17	250	125	0.0789939662856	0.405560404413	0.888	0.764	0.124
709	C18orf21	C18orf21	chr18	+	33552587	33552870	33552587	33552768	33552847	33552870	709	30	62	12	49	203	125	0.0783101862934	0.405560404413	0.23	0.131	0.099
769	TULP3	TULP3	chr12	+	3048476	3050306	3048476	3048590	3049695	3050306	769	234	0	232	4	250	125	0.0792402636315	0.405560404413	1.0	0.967	0.033
130	C2orf49	C2orf49	chr2	+	105959304	105959680	105959304	105959431	105959557	105959680	130	126	10	125	20	250	125	0.081156085167	0.408675533717	0.863	0.758	0.105
234	ACADVL	ACADVL	chr17	+	7123149	7123516	7123149	7123365	7123440	7123516	234	6	6	4	0	199	125	0.0817351067434	0.408675533717	0.386	1.0	-0.614
630	AMZ2	AMZ2	chr17	+	66244144	66244846	66244144	66244199	66244780	66244846	630	76	0	110	4	250	125	0.0813607294454	0.408675533717	1.0	0.932	0.068
310	INVS	INVS	chr9	+	103054607	103055325	103054607	103054718	103055228	103055325	310	55	3	52	9	250	125	0.0844208808035	0.418882232994	0.902	0.743	0.159
436	ZNF767P	ZNF767P	chr7	-	149244244	149246465	149244244	149244867	149246283	149246465	436	25	1	15	4	250	125	0.0854878273414	0.420962786151	0.926	0.652	0.274
229	ARSA	ARSA	chr22	-	51065983	51066601	51065983	51066220	51066373	51066601	229	90	5	77	11	250	125	0.0865846654751	0.42315813954	0.9	0.778	0.122
266	HYAL1	HYAL1	chr3	-	50339487	50341032	50339487	50340411	50340896	50341032	266	4	2	10	0	250	125	0.0883291954423	0.428462515205	0.5	1.0	-0.5
206	HNRNPLL	HNRNPLL	chr2	-	38829579	38830178	38829579	38829742	38829998	38830178	206	35	9	25	15	250	125	0.089230066177	0.429626244556	0.66	0.455	0.205
704	POFUT2	POFUT2	chr21	-	46683842	46687628	46683842	46685550	46687504	46687628	704	12	97	3	70	250	125	0.0899461229988	0.42988955845	0.058	0.021	0.037
381	NGRN	NGRN	chr15	+	90808894	90809630	90808894	90809108	90809519	90809630	381	635	23	766	43	250	125	0.0934884965849	0.4337875993	0.932	0.899	0.033
409	C11orf49	C11orf49	chr11	+	47182677	47183798	47182677	47182741	47183014	47183798	409	12	69	27	82	250	125	0.091960783768	0.4337875993	0.08	0.141	-0.061
631	AMZ2	AMZ2	chr17	+	66244144	66244846	66244144	66244199	66244784	66244846	631	78	0	121	4	250	125	0.0923234653911	0.4337875993	1.0	0.938	0.062
639	DCAF7	DCAF7	chr17	+	61666361	61671642	61666361	61666599	61671564	61671642	639	202	17	254	11	250	125	0.0940985407712	0.4337875993	0.856	0.92	-0.064
775	REC8	REC8	chr14	+	24641233	24641817	24641233	24641574	24641675	24641817	775	111	163	271	310	225	125	0.0929439878579	0.4337875993	0.274	0.327	-0.053
220	JRK	JRK	chr8	-	143738873	143740356	143738873	143739494	143740233	143740356	220	23	0	36	4	250	125	0.0982253732516	0.449623187419	1.0	0.818	0.182
818	PCID2	PCID2	chr13	-	113831852	113832601	113831852	113832290	113832487	113832601	818	212	20	207	32	250	125	0.0997576545801	0.452629750797	0.841	0.764	0.077
856	SNHG8	SNHG8	chr4	+	119199916	119200292	119199916	119199947	119200098	119200292	856	106	6	137	17	250	125	0.100274898638	0.452629750797	0.898	0.801	0.097
1016	HCG18	HCG18	chr6	-	30255173	30262741	30255173	30260376	30262247	30262741	1016	51	70	49	102	250	125	0.101416227415	0.453866311101	0.267	0.194	0.073
977	TYMP	TYMP	chr22	-	50967924	50968514	50967924	50968148	50968332	50968514	977	8	19	0	6	250	125	0.101945356032	0.453866311101	0.174	0.0	0.174
605	PRKD2	PRKD2	chr19	-	47219387	47220384	47219387	47219792	47220071	47220384	605	84	16	107	35	250	125	0.103454035206	0.454358938405	0.724	0.605	0.119
928	PTGES2	PTGES2	chr9	-	130887522	130887720	130887522	130887562	130887654	130887720	928	156	7	202	3	216	125	0.103329399721	0.454358938405	0.928	0.975	-0.047
306	CREBZF	CREBZF	chr11	-	85374567	85376182	85374567	85374645	85374858	85376182	306	156	48	118	53	250	125	0.106921908343	0.456700605315	0.619	0.527	0.092
452	SSSCA1	SSSCA1	chr11	+	65337929	65338226	65337929	65337981	65338074	65338226	452	31	68	25	91	217	125	0.106946761807	0.456700605315	0.208	0.137	0.071
483	DUSP18	DUSP18	chr22	-	31057444	31060067	31057444	31059715	31059825	31060067	483	38	0	25	2	234	125	0.107500296328	0.456700605315	1.0	0.87	0.13
496	PJA1	PJA1	chrX	-	68380580	68383309	68380580	68382224	68382788	68383309	496	277	3	294	9	250	125	0.105065729547	0.456700605315	0.979	0.942	0.037
548	HOXA1	HOXA1	chr7	-	27134879	27135625	27134879	27134974	27135177	27135625	548	15	7	32	5	250	125	0.106870520223	0.456700605315	0.517	0.762	-0.245
1004	CD59	CD59	chr11	-	33743924	33744273	33743924	33744009	33744116	33744273	1004	17	0	2	1	231	125	0.113066331516	0.464600745258	1.0	0.52	0.48
1006	RPL28	RPL28	chr19	+	55899297	55903451	55899297	55899416	55902921	55903451	1006	37	52	43	37	250	125	0.115915074513	0.464600745258	0.262	0.368	-0.106
1019	LRRC75A-AS1	LRRC75A-AS1	chr17	+	16342300	16342728	16342300	16342343	16342640	16342728	1019	18	2	26	0	250	125	0.121174023003	0.464600745258	0.818	1.0	-0.182
1023	ARFRP1	ARFRP1	chr20	-	62329994	62332054	62329994	62331882	62331953	62332054	1023	17	108	26	97	195	125	0.119013236307	0.464600745258	0.092	0.147	-0.055
209	MRPS12	MRPS12	chr19	+	39421593	39421983	39421593	39421811	39421915	39421983	209	6	33	27	70	228	125	0.120127565663	0.464600745258	0.091	0.175	-0.084
337	MYADM	MYADM	chr19	+	54372644	54373092	54372644	54372852	54373007	54373092	337	72	0	93	3	250	125	0.122641710391	0.464600745258	1.0	0.939	0.061
450	LOC100129917	LOC100129917	chr4	-	773936	775636	773936	774476	775559	775636	450	11	0	1	1	250	125	0.119769842986	0.464600745258	1.0	0.333	0.667
493	PLCD1	PLCD1	chr3	-	38051394	38051766	38051394	38051544	38051621	38051766	493	17	57	8	55	201	125	0.121591299768	0.464600745258	0.156	0.083	0.073
545	PARG	PARG	chr10	-	51026320	51027540	51026320	51027112	51027323	51027540	545	78	7	120	4	250	125	0.122862187687	0.464600745258	0.848	0.938	-0.09
567	C10orf32	C10orf32	chr10	+	104622629	104624718	104622629	104622689	104623486	104624718	567	73	1	76	5	250	125	0.119651441261	0.464600745258	0.973	0.884	0.089
575	USP39	USP39	chr2	+	85875883	85876407	85875883	85875976	85876139	85876407	575	255	15	406	39	250	125	0.111322634411	0.464600745258	0.895	0.839	0.056
611	NSUN5	NSUN5	chr7	-	72716512	72717737	72716512	72717526	72717596	72717737	611	23	105	26	195	194	125	0.114724807688	0.464600745258	0.124	0.079	0.045
646	CCDC120	CCDC120	chrX	+	48924711	48927510	48924711	48925626	48926079	48927510	646	87	2	184	0	250	125	0.110601427181	0.464600745258	0.956	1.0	-0.044
658	CD24	CD24	chrY	-	21152525	21154962	21152525	21154526	21154703	21154962	658	3947	166	7991	390	250	125	0.116454322001	0.464600745258	0.922	0.911	0.011
703	RAB29	RAB29	chr1	-	205743960	205744610	205743960	205744214	205744400	205744610	703	12	0	20	4	250	125	0.122124466607	0.464600745258	1.0	0.714	0.286
785	EPHB2	EPHB2	chr1	+	23239954	23247993	23239954	23240057	23240150	23247993	785	288	2	416	9	217	125	0.117847079361	0.464600745258	0.988	0.964	0.024
829	RPL13	RPL13	chr16	+	89627985	89628159	89627985	89628006	89628147	89628159	829	12896	217	15355	298	250	125	0.119727592693	0.464600745258	0.967	0.963	0.004
863	OXLD1	OXLD1	chr17	-	79632065	79633667	79632065	79632614	79633306	79633667	863	62	2	89	0	250	125	0.122940504899	0.464600745258	0.939	1.0	-0.061
973	DNAJB2	DNAJB2	chr2	+	220149353	220151622	220149353	220149557	220150708	220151622	973	73	138	60	157	250	125	0.122141615861	0.464600745258	0.209	0.16	0.049
124	DMAP1	DMAP1	chr1	+	44679124	44679530	44679124	44679199	44679380	44679530	124	54	18	52	30	250	125	0.12372835432	0.464875319699	0.6	0.464	0.136
810	ZBTB21	ZBTB21	chr21	-	43406939	43414217	43406939	43411998	43412601	43414217	810	55	4	41	8	250	125	0.124912732922	0.466628025283	0.873	0.719	0.154
411	ZNF226	ZNF226	chr19	+	44669740	44669960	44669740	44669766	44669909	44669960	411	9	2	14	0	250	125	0.126542684538	0.468246776651	0.692	1.0	-0.308
904	C14orf132	C14orf132	chr14	+	96552847	96560308	96552847	96553099	96559858	96560308	904	64	4	33	0	250	125	0.126786819524	0.468246776651	0.889	1.0	-0.111
790	ATXN2L	ATXN2L	chr16	+	28847253	28848558	28847253	28847497	28848048	28848558	790	143	6	158	14	250	125	0.128049703778	0.470239025173	0.923	0.849	0.074
526	GOLGA8A	GOLGA8A	chr15	-	34678825	34680153	34678825	34678942	34680033	34680153	526	52	5	21	0	250	125	0.129199935713	0.471797518053	0.839	1.0	-0.161
213	LOC171391	LOC171391	chr11	+	783529	784284	783529	783671	784023	784284	213	18	9	17	19	250	125	0.129966252732	0.471944493161	0.5	0.309	0.191
922	TAOK2	TAOK2	chr16	+	29997585	29999726	29997585	29997825	29998164	29999726	922	63	2	85	0	250	125	0.131226143483	0.4738721848	0.94	1.0	-0.06
692	PSME1	PSME1	chr14	+	24607682	24608176	24607682	24607769	24607944	24608176	692	26	886	24	1289	250	125	0.132759439666	0.47676041869	0.014	0.009	0.005
250	RAB24	RAB24	chr5	-	176730172	176730745	176730172	176730321	176730407	176730745	250	69	8	16	0	210	125	0.135242500018	0.480369535583	0.837	1.0	-0.163
479	FAM195B	FAM195B	chr17	-	79780236	79781187	79780236	79780783	79781084	79781187	479	684	78	566	83	250	125	0.135106939452	0.480369535583	0.814	0.773	0.041
233	MRPL35	MRPL35	chr2	+	86437602	86440477	86437602	86437736	86439548	86440477	233	144	0	235	4	250	125	0.136162312602	0.481008169518	1.0	0.967	0.033
12	VCPKMT	VCPKMT	chr14	-	50582797	50583297	50582797	50582897	50583004	50583297	12	5	6	1	7	231	125	0.141113904386	0.494905353716	0.311	0.072	0.239
678	PPP1CC	PPP1CC	chr12	-	111157612	111158970	111157612	111158009	111158909	111158970	678	915	17	1182	34	250	125	0.141619070448	0.494905353716	0.964	0.946	0.018
30	JKAMP	JKAMP	chr14	+	59951160	59951834	59951160	59951311	59951707	59951834	30	17	1	13	4	250	125	0.146451142437	0.501017066232	0.895	0.619	0.276
693	PSME1	PSME1	chr14	+	24607682	24608176	24607682	24607777	24607944	24608176	693	22	18	21	32	250	125	0.145766466111	0.501017066232	0.379	0.247	0.132
867	ZBTB10	ZBTB10	chr8	+	81430637	81430814	81430637	81430673	81430745	81430814	867	50	2	61	0	196	125	0.145897898461	0.501017066232	0.941	1.0	-0.059
974	PSMD13	PSMD13	chr11	+	244040	244216	244040	244075	244160	244216	974	16	312	13	443	209	125	0.14631889083	0.501017066232	0.03	0.017	0.013
49	SLC30A7	SLC30A7	chr1	+	101440365	101447311	101440365	101440458	101440774	101447311	49	58	22	50	31	250	125	0.149089492183	0.502686186038	0.569	0.446	0.123
82	ITPRIPL2	ITPRIPL2	chr16	+	19125253	19132952	19125253	19125446	19125962	19132952	82	46	5	41	1	250	125	0.148245922009	0.502686186038	0.821	0.953	-0.132
995	GSTK1	GSTK1	chr7	+	142962084	142962389	142962084	142962185	142962353	142962389	995	123	348	153	530	250	125	0.149259129085	0.502686186038	0.15	0.126	0.024
165	DKC1	DKC1	chrX	+	153994490	153995336	153994490	153994675	153995271	153995336	165	5	204	3	442	250	125	0.151696510242	0.508261503388	0.012	0.003	0.009
204	SUMO1	SUMO1	chr2	-	203070902	203072044	203070902	203071526	203071975	203072044	204	1693	29	2082	24	250	125	0.157919829328	0.526399431093	0.967	0.977	-0.01
201	DHRS12	DHRS12	chr13	-	52342128	52343429	52342128	52342432	52343291	52343429	201	6	6	2	8	250	125	0.161241435612	0.527312886982	0.333	0.111	0.222
467	RND3	RND3	chr2	-	151343781	151344209	151343781	151343969	151344062	151344209	467	79	121	92	185	217	125	0.160127660548	0.527312886982	0.273	0.223	0.05
628	SLC25A3	SLC25A3	chr12	+	98987402	98987913	98987402	98987518	98987752	98987913	628	85	371	92	507	250	125	0.161438868476	0.527312886982	0.103	0.083	0.02
706	STX16	STX16	chr20	+	57226308	57227143	57226308	57226490	57227128	57227143	706	314	0	459	5	250	125	0.159494665426	0.527312886982	1.0	0.979	0.021
421	GAREML	GAREML	chr2	+	26410099	26412532	26410099	26410184	26410583	26412532	421	24	2	26	0	250	125	0.163918921246	0.532736494049	0.857	1.0	-0.143
312	KIAA0141	KIAA0141	chr5	+	141318085	141321612	141318085	141318325	141319118	141321612	312	128	12	111	18	250	125	0.165405560971	0.53489360513	0.842	0.755	0.087
464	VAMP1	VAMP1	chr12	-	6571403	6574107	6571403	6572008	6574055	6574107	464	30	6	9	0	250	125	0.166828732832	0.5368251304	0.714	1.0	-0.286
660	ZWINT	ZWINT	chr10	-	58117198	58118220	58117198	58117946	58118137	58118220	660	62	251	180	581	250	125	0.169600455724	0.543055646407	0.11	0.134	-0.024
401	ZNF582-AS1	ZNF582-AS1	chr19	+	56909645	56910539	56909645	56909752	56910262	56910539	401	0	4	3	5	250	125	0.170474455626	0.543178412534	0.0	0.231	-0.231
103	RECQL	RECQL	chr12	-	21654103	21654603	21654103	21654149	21654346	21654603	103	80	35	68	19	250	125	0.172899130541	0.545372279579	0.533	0.642	-0.109
320	STYX	STYX	chr14	+	53196882	53197249	53196882	53196928	53197176	53197249	320	27	0	46	3	250	125	0.173680095189	0.545372279579	1.0	0.885	0.115
969	NFATC4	NFATC4	chr14	+	24845499	24848811	24845499	24845760	24846843	24848811	969	108	11	51	10	250	125	0.172341569966	0.545372279579	0.831	0.718	0.113
559	ATP6V0B	ATP6V0B	chr1	+	44442697	44443972	44442697	44442888	44443652	44443972	559	23	540	21	753	250	125	0.175222266871	0.547569583972	0.021	0.014	0.007
197	KIF18B	KIF18B	chr17	-	43002078	43003867	43002078	43003554	43003781	43003867	197	91	5	216	23	250	125	0.176284934005	0.548254579441	0.901	0.824	0.077
246	TRMT2A	TRMT2A	chr22	-	20104405	20104818	20104405	20104495	20104619	20104818	246	25	4	23	9	248	125	0.180717313523	0.55671210327	0.759	0.563	0.196
737	AMACR	AMACR	chr5	-	33987090	33989607	33987090	33988466	33989215	33989607	737	123	4	126	1	250	125	0.180226175753	0.55671210327	0.939	0.984	-0.045
673	TMEM41B	TMEM41B	chr11	-	9302200	9305140	9302200	9302588	9304917	9305140	673	121	16	200	16	250	125	0.182176361797	0.558559599849	0.791	0.862	-0.071
380	MSH2	MSH2	chr2	+	47630205	47630541	47630205	47630314	47630498	47630541	380	66	0	117	3	250	125	0.184679425372	0.563575711229	1.0	0.951	0.049
27	BICD2	BICD2	chr9	-	95473644	95477745	95473644	95475743	95477534	95477745	27	40	102	53	97	250	125	0.191247523064	0.565049499962	0.164	0.215	-0.051
371	ZNRD1	ZNRD1	chr6	+	30029016	30029446	30029016	30029190	30029291	30029446	371	61	4	62	1	225	125	0.189536848661	0.565049499962	0.894	0.972	-0.078
392	CANT1	CANT1	chr17	-	76993073	76994045	76993073	76993726	76993921	76994045	392	145	79	226	155	250	125	0.187298961987	0.565049499962	0.479	0.422	0.057
561	TMEM175	TMEM175	chr4	+	941903	942403	941903	941942	942198	942403	561	12	2	4	3	250	125	0.190493810803	0.565049499962	0.75	0.4	0.35
655	MAF	MAF	chr16	-	79627744	79634622	79627744	79628450	79632681	79634622	655	16	17	11	5	250	125	0.189491492423	0.565049499962	0.32	0.524	-0.204
784	SLC11A2	SLC11A2	chr12	-	51373565	51375586	51373565	51373841	51375421	51375586	784	193	9	114	2	250	125	0.190107557174	0.565049499962	0.915	0.966	-0.051
944	SLC35F5	SLC35F5	chr2	-	114470368	114472772	114470368	114472618	114472734	114472772	944	345	4	606	2	240	125	0.190324237275	0.565049499962	0.978	0.994	-0.016
343	TMEM9	TMEM9	chr1	-	201122985	201123683	201122985	201123087	201123572	201123683	343	4	146	9	150	250	125	0.193033129546	0.565187091013	0.014	0.029	-0.015
580	SRSF8	SRSF8	chr11	+	94800040	94804387	94800040	94801346	94801817	94804387	580	231	41	301	39	250	125	0.192664178526	0.565187091013	0.738	0.794	-0.056
101	SPRTN	SPRTN	chr1	+	231487049	231490773	231487049	231487317	231488355	231490773	101	2	37	8	54	250	125	0.198161450798	0.573068311646	0.026	0.069	-0.043
15	EEF1B2	EEF1B2	chr2	+	207024317	207024783	207024317	207024408	207024636	207024783	15	160	29	237	59	250	125	0.200133087298	0.573068311646	0.734	0.668	0.066
397	NSUN5P1	NSUN5P1	chr7	+	75045553	75046071	75045553	75045694	75045764	75046071	397	93	11	113	7	194	125	0.199583733246	0.573068311646	0.845	0.912	-0.067
759	PRX	PRX	chr19	-	40899670	40904723	40899670	40903877	40904526	40904723	759	5	1	1	2	250	125	0.199934462063	0.573068311646	0.714	0.2	0.514
986	GLYCTK	GLYCTK	chr3	+	52326275	52327208	52326275	52326585	52327061	52327208	986	51	7	58	15	250	125	0.199888705924	0.573068311646	0.785	0.659	0.126
43	MRPL52	MRPL52	chr14	+	23299091	23299319	23299091	23299157	23299258	23299319	43	45	18	48	11	225	125	0.202756924065	0.578035090536	0.581	0.708	-0.127
1024	TOR2A	TOR2A	chr9	-	130493802	130495839	130493802	130494557	130495663	130495839	1024	9	5	6	9	250	125	0.207297772026	0.578990523431	0.474	0.25	0.224
178	LOC730101	LOC730101	chr6	+	52531186	52533951	52531186	52531316	52531546	52533951	178	7	7	3	9	250	125	0.207827321877	0.578990523431	0.333	0.143	0.19
489	STX10	STX10	chr19	-	13254871	13255485	13254871	13255300	13255390	13255485	489	19	217	15	270	214	125	0.205795655535	0.578990523431	0.049	0.031	0.018
651	OGG1	OGG1	chr3	+	9798450	9799089	9798450	9798500	9798727	9799089	651	28	9	50	8	250	125	0.206047261398	0.578990523431	0.609	0.758	-0.149
695	MAST4	MAST4	chr5	+	66300447	66300913	66300447	66300519	66300779	66300913	695	19	0	37	3	250	125	0.208436588435	0.578990523431	1.0	0.86	0.14
821	NAPEPLD	NAPEPLD	chr7	-	102740022	102744001	102740022	102743569	102743870	102744001	821	28	2	24	0	250	125	0.207654636867	0.578990523431	0.875	1.0	-0.125
565	PRSS23	PRSS23	chr11	+	86518672	86522273	86518672	86518829	86518925	86522273	565	1520	60	3222	103	220	125	0.21033198242	0.581455090195	0.935	0.947	-0.012
731	DHRS4-AS1	DHRS4-AS1	chr14	-	24422982	24423406	24422982	24423242	24423333	24423406	731	8	4	14	2	215	125	0.212007471348	0.581455090195	0.538	0.803	-0.265
833	KCNK7	KCNK7	chr11	-	65360325	65361345	65360325	65360681	65360946	65361345	833	2	2	3	0	250	125	0.211205779435	0.581455090195	0.333	1.0	-0.667
158	BSDC1	BSDC1	chr1	-	32830233	32834151	32830233	32832255	32834047	32834151	158	9	161	6	210	250	125	0.213791134591	0.583883350774	0.027	0.014	0.013
1035	UNC119	UNC119	chr17	-	26873724	26874867	26873724	26874427	26874694	26874867	1035	52	115	47	139	250	125	0.223304300026	0.58567259306	0.184	0.145	0.039
148	CUTA	CUTA	chr6	-	33385257	33386065	33385257	33385472	33385735	33386065	148	343	205	311	217	250	125	0.217009182545	0.58567259306	0.456	0.417	0.039
19	TP53I3	TP53I3	chr2	-	24307058	24308085	24307058	24307201	24307600	24308085	19	74	59	59	64	250	125	0.222357301239	0.58567259306	0.385	0.316	0.069
282	DYRK1B	DYRK1B	chr19	-	40317311	40317627	40317311	40317507	40317591	40317627	282	7	0	2	1	208	125	0.222785702584	0.58567259306	1.0	0.546	0.454
341	TMEM9	TMEM9	chr1	-	201122985	201123683	201122985	201123087	201123489	201123683	341	4	5	10	4	250	125	0.222295202893	0.58567259306	0.286	0.556	-0.27
691	MOGS	MOGS	chr2	-	74692022	74692537	74692022	74692114	74692440	74692537	691	43	5	42	10	250	125	0.22435765488	0.58567259306	0.811	0.677	0.134
710	COASY	COASY	chr17	+	40714091	40715340	40714091	40714237	40714629	40715340	710	198	5	293	3	250	125	0.220912253099	0.58567259306	0.952	0.98	-0.028
761	PHF6	PHF6	chrX	+	133559230	133562822	133559230	133559360	133559690	133562822	761	48	65	63	62	250	125	0.223924278364	0.58567259306	0.27	0.337	-0.067
89	RECQL5	RECQL5	chr17	-	73645793	73647345	73645793	73646798	73647265	73647345	89	5	3	2	5	250	125	0.218902647292	0.58567259306	0.455	0.167	0.288
935	ZNF438	ZNF438	chr10	-	31137459	31139296	31137459	31138372	31139150	31139296	935	21	3	30	1	250	125	0.215875331279	0.58567259306	0.778	0.938	-0.16
936	THUMPD1	THUMPD1	chr16	-	20744985	20748608	20744985	20747680	20748181	20748608	936	42	35	65	37	250	125	0.219294947383	0.58567259306	0.375	0.468	-0.093
37	TMEM231	TMEM231	chr16	-	75589701	75590184	75589701	75589871	75589968	75590184	37	0	22	1	9	221	125	0.230914077807	0.593173805759	0.0	0.059	-0.059
650	OGG1	OGG1	chr3	+	9798450	9799089	9798450	9798500	9798744	9799089	650	29	29	46	30	250	125	0.228964365979	0.593173805759	0.333	0.434	-0.101
663	METTL5	METTL5	chr2	-	170680998	170681441	170680998	170681150	170681291	170681441	663	22	79	16	89	250	125	0.229989494369	0.593173805759	0.122	0.082	0.04
800	GATAD1	GATAD1	chr7	+	92085685	92089381	92085685	92086213	92086675	92089381	800	178	0	140	2	250	125	0.231794071789	0.593173805759	1.0	0.972	0.028
811	PYCR1	PYCR1	chr17	-	79890261	79891252	79890261	79890839	79891182	79891252	811	568	7	600	13	250	125	0.229579097362	0.593173805759	0.976	0.958	0.018
767	SS18L1	SS18L1	chr20	+	60754237	60757566	60754237	60754412	60755224	60757566	767	55	4	50	1	250	125	0.233900901146	0.596217983313	0.873	0.962	-0.089
65	C15orf48	C15orf48	chr15	+	45722726	45723030	45722726	45722853	45722967	45723030	65	11	76	14	162	238	125	0.236009193097	0.599242091848	0.071	0.043	0.028
17	SRSF10	SRSF10	chr1	-	24290836	24297929	24290836	24294213	24297827	24297929	17	346	24	341	16	250	125	0.238600228259	0.601940063357	0.878	0.914	-0.036
207	HUS1	HUS1	chr7	-	48002884	48005035	48002884	48004229	48004896	48005035	207	25	20	46	23	250	125	0.238923902071	0.601940063357	0.385	0.5	-0.115
1056	ZNF12	ZNF12	chr7	-	6728063	6732334	6728063	6732118	6732232	6732334	1056	63	2	44	0	238	125	0.243959758316	0.612254219712	0.943	1.0	-0.057
840	SLC25A1	SLC25A1	chr22	-	19165645	19166018	19165645	19165753	19165899	19166018	840	4	6	2	10	250	125	0.245558792865	0.613896982162	0.25	0.091	0.159
1018	LRRC75A-AS1	LRRC75A-AS1	chr17	+	16342300	16342728	16342300	16342374	16342640	16342728	1018	22	225	32	234	250	125	0.252713353931	0.62181819844	0.047	0.064	-0.017
1049	MIEF1	MIEF1	chr22	+	39909521	39914139	39909521	39910229	39911234	39914139	1049	179	1	214	4	250	125	0.256019312308	0.62181819844	0.989	0.964	0.025
108	CLK1	CLK1	chr2	-	201724402	201726189	201724402	201724469	201725960	201726189	108	133	160	90	133	250	125	0.254862984047	0.62181819844	0.294	0.253	0.041
393	AMT	AMT	chr3	-	49454210	49455151	49454210	49454800	49455047	49455151	393	23	0	34	2	250	125	0.257337069816	0.62181819844	1.0	0.895	0.105
487	TNFSF13	TNFSF13	chr17	+	7464040	7464925	7464040	7464134	7464315	7464925	487	93	2	111	6	250	125	0.253618070071	0.62181819844	0.959	0.902	0.057
535	SLC5A6	SLC5A6	chr2	-	27425680	27426213	27425680	27425748	27426100	27426213	535	9	108	10	208	250	125	0.256435066526	0.62181819844	0.04	0.023	0.017
740	NECAB3	NECAB3	chr20	-	32247302	32247538	32247302	32247356	32247458	32247538	740	6	24	10	20	226	125	0.251855476088	0.62181819844	0.121	0.217	-0.096
83	ZNF282	ZNF282	chr7	+	148920903	148923339	148920903	148921082	148921339	148923339	83	36	0	55	2	250	125	0.256674376916	0.62181819844	1.0	0.932	0.068
982	PTTG1	PTTG1	chr5	+	159848916	159849410	159848916	159849162	159849308	159849410	982	52	11	55	19	250	125	0.250614601197	0.62181819844	0.703	0.591	0.112
848	CRB3	CRB3	chr19	+	6466476	6467230	6466476	6466620	6466961	6467230	848	218	52	422	124	250	125	0.258497256378	0.622308209799	0.677	0.63	0.047
1030	ARHGDIA	ARHGDIA	chr17	-	79825594	79826951	79825594	79826460	79826864	79826951	1030	2890	28	5106	37	250	125	0.262727628871	0.62784176017	0.981	0.986	-0.005
431	CIRBP	CIRBP	chr19	+	1271979	1273171	1271979	1272050	1272425	1273171	431	66	693	63	815	250	125	0.262013353073	0.62784176017	0.045	0.037	0.008
620	ZNF248	ZNF248	chr10	-	38117692	38122044	38117692	38120240	38121952	38122044	620	25	24	21	12	250	125	0.264984512047	0.629020499971	0.342	0.467	-0.125
622	UBE2V1	UBE2V1	chr20	-	48732021	48732496	48732021	48732158	48732235	48732496	622	17	0	9	1	201	125	0.265156333834	0.629020499971	1.0	0.848	0.152
304	CREBZF	CREBZF	chr11	-	85368607	85373501	85368607	85371641	85373432	85373501	304	92	17	80	22	250	125	0.268931348577	0.635655914818	0.73	0.645	0.085
389	IRX2	IRX2	chr5	-	2746278	2747730	2746278	2746900	2747654	2747730	389	57	2	35	0	250	125	0.271475582783	0.639317201745	0.934	1.0	-0.066
486	PDCD2	PDCD2	chr6	-	170890834	170892276	170890834	170891353	170892144	170892276	486	73	37	84	57	250	125	0.272447484436	0.639317201745	0.497	0.424	0.073
1001	LINC-PINT	LINC-PINT	chr7	-	130628918	130630594	130628918	130629648	130630478	130630594	1001	8	2	6	0	250	125	0.280326873432	0.650758813324	0.667	1.0	-0.333
697	NUP43	NUP43	chr6	-	150045451	150048334	150045451	150045829	150047464	150048334	697	32	1	52	0	250	125	0.279758687196	0.650758813324	0.941	1.0	-0.059
830	ACBD5	ACBD5	chr10	-	27529247	27529808	27529247	27529413	27529602	27529808	830	37	36	41	56	250	125	0.279499374833	0.650758813324	0.339	0.268	0.071
1054	MIR22HG	MIR22HG	chr17	-	1614797	1617308	1614797	1616189	1616996	1617308	1054	233	5	172	7	250	125	0.285609774365	0.653684342737	0.959	0.925	0.034
29	EFHC1	EFHC1	chr6	+	52317485	52319085	52317485	52317635	52318892	52319085	29	64	32	33	24	250	125	0.282837625616	0.653684342737	0.5	0.407	0.093
408	C11orf49	C11orf49	chr11	+	47182677	47183798	47182677	47182741	47182996	47183798	408	10	9	27	13	250	125	0.285507716758	0.653684342737	0.357	0.509	-0.152
74	POU5F1	POU5F1	chr6	-	31133347	31134947	31133347	31133478	31133703	31134947	74	6	10	6	4	250	125	0.283689521678	0.653684342737	0.231	0.429	-0.198
132	PTPRO	PTPRO	chr12	+	15747870	15751265	15747870	15747991	15749023	15751265	132	2	2	0	2	250	125	0.287750190359	0.655957434786	0.333	0.0	0.333
457	CBS	CBS	chr21	-	44473300	44474093	44473300	44473757	44473971	44474093	457	375	31	608	64	250	125	0.288621271306	0.655957434786	0.858	0.826	0.032
1027	ZNF281	ZNF281	chr1	-	200374074	200378851	200374074	200378580	200378688	200378851	1027	15	0	9	1	232	125	0.292654429806	0.661706801884	1.0	0.829	0.171
805	MEX3D	MEX3D	chr19	-	1554667	1556922	1554667	1555388	1555575	1556922	805	95	2	145	7	250	125	0.293187013758	0.661706801884	0.96	0.912	0.048
339	TMEM9	TMEM9	chr1	-	201122985	201123683	201122985	201123087	201123275	201123683	339	14	13	13	21	250	125	0.296761525689	0.667191144122	0.35	0.236	0.114
712	MICAL2	MICAL2	chr11	+	12281341	12285337	12281341	12281444	12284026	12285337	712	759	29	549	15	250	125	0.29766989507	0.667191144122	0.929	0.948	-0.019
90	BOLA3-AS1	BOLA3-AS1	chr2	+	74375107	74375605	74375107	74375350	74375476	74375605	90	27	6	45	5	250	125	0.300954131075	0.672234313398	0.692	0.818	-0.126
592	CDK17	CDK17	chr12	-	96672038	96674663	96672038	96674057	96674585	96674663	592	57	94	63	131	250	125	0.310776307645	0.691796575237	0.233	0.194	0.039
480	ABLIM3	ABLIM3	chr5	+	148521045	148521671	148521045	148521217	148521571	148521671	480	12	33	8	37	250	125	0.317500018439	0.704351576742	0.154	0.098	0.056
146	CUTA	CUTA	chr6	-	33385257	33386065	33385257	33385472	33385645	33386065	146	471	192	469	169	250	125	0.321893786438	0.706861355354	0.551	0.581	-0.03
793	UBXN1	UBXN1	chr11	-	62443969	62444477	62443969	62444111	62444284	62444477	793	9	299	14	301	250	125	0.321425122253	0.706861355354	0.015	0.023	-0.008
929	ZSWIM7	ZSWIM7	chr17	-	15879874	15881477	15879874	15881227	15881357	15881477	929	136	42	131	31	250	125	0.319780587407	0.706861355354	0.618	0.679	-0.061
86	PDE4D	PDE4D	chr5	-	58334685	58335339	58334685	58334798	58334884	58335339	86	17	5	2	2	210	125	0.324262403405	0.709665192637	0.669	0.373	0.296
26	ALDH4A1	ALDH4A1	chr1	-	19197923	19199451	19197923	19198284	19199297	19199451	26	98	1	138	4	250	125	0.336868098707	0.72265433716	0.98	0.945	0.035
511	CASP1	CASP1	chr11	-	104896236	104897083	104896236	104896327	104896952	104897083	511	0	1	1	0	250	125	0.33420177892	0.72265433716	0.0	1.0	-1.0
540	MED23	MED23	chr6	-	131907877	131908986	131907877	131908077	131908848	131908986	540	85	2	72	4	250	125	0.331929312515	0.72265433716	0.955	0.9	0.055
5	CYP3A5	CYP3A5	chr7	-	99260438	99261718	99260438	99260505	99261590	99261718	5	1	0	0	1	250	125	0.33420177892	0.72265433716	1.0	0.0	1.0
607	CELF2	CELF2	chr10	+	11370888	11374605	11370888	11371060	11372418	11374605	607	7	71	9	153	250	125	0.336486727247	0.72265433716	0.047	0.029	0.018
876	TSTD1	TSTD1	chr1	-	161007421	161007865	161007421	161007616	161007702	161007865	876	8	181	20	300	210	125	0.335343312624	0.72265433716	0.026	0.038	-0.012
227	PDK1	PDK1	chr2	+	173460556	173463862	173460556	173460751	173462340	173463862	227	36	7	71	8	250	125	0.340370094316	0.723008370279	0.72	0.816	-0.096
311	WTAP	WTAP	chr6	+	160169222	160170453	160169222	160169401	160169621	160170453	311	459	29	589	47	250	125	0.339639464895	0.723008370279	0.888	0.862	0.026
943	ZNF154	ZNF154	chr19	-	58207642	58212513	58207642	58209209	58212355	58212513	943	25	8	9	1	250	125	0.339560333005	0.723008370279	0.61	0.818	-0.208
753	INTS6	INTS6	chr13	-	52026550	52027275	52026550	52026636	52027128	52027275	753	52	0	44	1	250	125	0.349438470038	0.739853438191	1.0	0.957	0.043
600	ENOSF1	ENOSF1	chr18	-	670323	674406	670323	673076	674160	674406	600	537	26	802	30	250	125	0.351566924298	0.741943184395	0.912	0.93	-0.018
31	ZFP36L1	ZFP36L1	chr14	-	69254371	69257209	69254371	69255526	69256243	69257209	31	2957	137	2519	103	250	125	0.352989782976	0.742535142183	0.915	0.924	-0.009
952	PHF8	PHF8	chrX	-	53963112	53965679	53963112	53964492	53965594	53965679	952	82	11	97	19	250	125	0.354472739739	0.743249293001	0.788	0.719	0.069
1010	BAIAP2	BAIAP2	chr17	+	79089569	79091232	79089569	79089617	79090029	79091232	1010	40	0	95	2	250	125	0.369996604591	0.743507339437	1.0	0.96	0.04
1028	APOL3	APOL3	chr22	-	36545093	36545419	36545093	36545190	36545306	36545419	1028	2	3	1	0	240	125	0.396752193588	0.743507339437	0.258	1.0	-0.742
129	PPCS	PPCS	chr1	+	42922164	42923021	42922164	42922744	42922917	42923021	129	6	143	4	170	250	125	0.383878074536	0.743507339437	0.021	0.012	0.009
18	TMEM136	TMEM136	chr11	+	120200685	120204388	120200685	120200758	120201115	120204388	18	64	26	32	18	250	125	0.393295442746	0.743507339437	0.552	0.471	0.081
208	MCM7	MCM7	chr7	-	99696645	99697026	99696645	99696826	99696901	99697026	208	108	652	191	1297	199	125	0.371002146141	0.743507339437	0.094	0.085	0.009
221	JRK	JRK	chr8	-	143738873	143746087	143738873	143740356	143745894	143746087	221	21	5	26	3	250	125	0.369827451412	0.743507339437	0.677	0.813	-0.136
248	KAT5	KAT5	chr11	+	65479472	65479916	65479472	65479750	65479849	65479916	248	9	13	14	12	223	125	0.383150089852	0.743507339437	0.28	0.395	-0.115
300	CCDC88A	CCDC88A	chr2	-	55522732	55523192	55522732	55522863	55523085	55523192	300	133	7	79	2	250	125	0.35982375811	0.743507339437	0.905	0.952	-0.047
36	PAK6	PAK6	chr15	+	40568127	40569688	40568127	40568306	40569316	40569688	36	44	0	164	3	250	125	0.369816935293	0.743507339437	1.0	0.965	0.035
39	GAA	GAA	chr17	+	78075354	78075689	78075354	78075424	78075609	78075689	39	0	2	1	1	250	125	0.358793197938	0.743507339437	0.0	0.333	-0.333
407	BRWD1	BRWD1	chr21	-	40557403	40569341	40557403	40559343	40568423	40569341	407	37	1	39	0	250	125	0.363088963264	0.743507339437	0.949	1.0	-0.051
445	FAM3A	FAM3A	chrX	-	153744083	153744566	153744083	153744136	153744292	153744566	445	55	1	61	3	250	125	0.393547483864	0.743507339437	0.965	0.91	0.055
456	DNAJC4	DNAJC4	chr11	+	64001365	64001753	64001365	64001452	64001544	64001753	456	59	89	35	41	216	125	0.378203708271	0.743507339437	0.277	0.331	-0.054
460	MSTO1	MSTO1	chr1	+	155579960	155580351	155579960	155580123	155580215	155580351	460	11	1	11	0	216	125	0.396918533515	0.743507339437	0.864	1.0	-0.136
518	TUBB	TUBB	chr6	+	30691116	30693203	30691116	30691205	30691811	30693203	518	14286	442	21483	702	250	125	0.390726018899	0.743507339437	0.942	0.939	0.003
525	ELMOD3	ELMOD3	chr2	+	85617260	85618875	85617260	85617388	85617882	85618875	525	8	38	11	33	250	125	0.384345124315	0.743507339437	0.095	0.143	-0.048
54	GALNT16	GALNT16	chr14	+	69818747	69821190	69818747	69818887	69820048	69821190	54	2	1	3	0	250	125	0.392575548472	0.743507339437	0.5	1.0	-0.5
554	PPP2R2B	PPP2R2B	chr5	-	146257564	146258348	146257564	146257758	146258153	146258348	554	2	3	6	3	250	125	0.378413187791	0.743507339437	0.25	0.5	-0.25
555	CDCA4	CDCA4	chr14	-	105475909	105478272	105475909	105476970	105477496	105478272	555	212	1	429	5	250	125	0.393230955096	0.743507339437	0.991	0.977	0.014
566	ARL13B	ARL13B	chr3	+	93772030	93774522	93772030	93772144	93772300	93774522	566	69	0	62	1	250	125	0.395320306916	0.743507339437	1.0	0.969	0.031
582	TP73-AS1	TP73-AS1	chr1	-	3652547	3656951	3652547	3655077	3656796	3656951	582	50	16	61	27	250	125	0.381761875033	0.743507339437	0.61	0.53	0.08
587	HCFC1R1	HCFC1R1	chr16	-	3073847	3074287	3073847	3074133	3074212	3074287	587	51	1	71	0	203	125	0.370602734577	0.743507339437	0.969	1.0	-0.031
624	PHPT1	PHPT1	chr9	+	139744464	139745012	139744464	139744589	139744954	139745012	624	42	3	43	6	250	125	0.370400419574	0.743507339437	0.875	0.782	0.093
637	VASH2	VASH2	chr1	+	213124680	213125160	213124680	213124734	213124930	213125160	637	1	1	2	0	250	125	0.386346984587	0.743507339437	0.333	1.0	-0.667
719	SIMC1	SIMC1	chr5	+	175772185	175772994	175772185	175772569	175772704	175772994	719	30	1	30	0	250	125	0.373514131805	0.743507339437	0.938	1.0	-0.062
71	POU5F1	POU5F1	chr6	-	31133703	31134947	31133703	31133824	31134310	31134947	71	13	2	6	0	250	125	0.386751784958	0.743507339437	0.765	1.0	-0.235
721	R3HCC1	R3HCC1	chr8	+	23147378	23147982	23147378	23147438	23147564	23147982	721	171	3	154	1	250	125	0.385157430325	0.743507339437	0.966	0.987	-0.021
742	FPGT	FPGT	chr1	+	74670074	74674386	74670074	74670140	74670902	74674386	742	31	0	33	1	250	125	0.386670348328	0.743507339437	1.0	0.943	0.057
755	NOP14	NOP14	chr4	-	2939663	2940657	2939663	2939915	2940538	2940657	755	102	0	173	2	250	125	0.379737435433	0.743507339437	1.0	0.977	0.023
857	TRIM52-AS1	TRIM52-AS1	chr5	+	180690628	180691567	180690628	180690790	180691052	180691567	857	50	0	48	1	250	125	0.37756827362	0.743507339437	1.0	0.96	0.04
908	RNF103	RNF103	chr2	-	86849783	86851000	86849783	86849950	86850938	86851000	908	60	3	54	1	250	125	0.394711510344	0.743507339437	0.909	0.964	-0.055
921	SYTL3	SYTL3	chr6	+	159083781	159084410	159083781	159083844	159084236	159084410	921	14	2	7	0	250	125	0.361856969385	0.743507339437	0.778	1.0	-0.222
925	SLC41A3	SLC41A3	chr3	-	125725199	125726068	125725199	125725407	125725956	125726068	925	269	29	311	26	250	125	0.371533995983	0.743507339437	0.823	0.857	-0.034
939	TTLL3	TTLL3	chr3	+	9876364	9878040	9876364	9876591	9876777	9878040	939	112	10	41	6	250	125	0.383732192421	0.743507339437	0.848	0.774	0.074
947	BAD	BAD	chr11	-	64051653	64052176	64051653	64051848	64052102	64052176	947	13	96	17	89	250	125	0.389783153529	0.743507339437	0.063	0.087	-0.024
957	CDK5RAP3	CDK5RAP3	chr17	+	46058802	46059152	46058802	46058825	46058952	46059152	957	534	10	651	8	250	125	0.384038774502	0.743507339437	0.964	0.976	-0.012
988	MYLK-AS1	MYLK-AS1	chr3	+	123304359	123304648	123304359	123304400	123304493	123304648	988	1	2	1	0	217	125	0.385317423895	0.743507339437	0.224	1.0	-0.776
150	VEPH1	VEPH1	chr3	-	157177409	157178144	157177409	157177715	157177969	157178144	150	13	7	7	7	250	125	0.400731060964	0.748491924214	0.481	0.333	0.148
435	RPRD2	RPRD2	chr1	+	150443036	150449041	150443036	150444218	150444358	150449041	435	111	8	287	14	250	125	0.405647901917	0.755504688384	0.874	0.911	-0.037
241	TSSC4	TSSC4	chr11	+	2423840	2425108	2423840	2423882	2424074	2425108	241	271	14	303	21	250	125	0.409892133689	0.758121164166	0.906	0.878	0.028
391	SF3B1	SF3B1	chr2	-	198283520	198285266	198283520	198283675	198285151	198285266	391	268	6	102	4	250	125	0.410242649782	0.758121164166	0.957	0.927	0.03
906	C5orf24	C5orf24	chr5	+	134190587	134195425	134190587	134191017	134193046	134195425	906	330	35	308	40	250	125	0.410551768902	0.758121164166	0.825	0.794	0.031
104	SLC33A1	SLC33A1	chr3	-	155544300	155546166	155544300	155544608	155545970	155546166	104	99	5	111	9	250	125	0.412851138997	0.76020747974	0.908	0.86	0.048
815	SNRNP27	SNRNP27	chr2	+	70131385	70132368	70131385	70131557	70131643	70132368	815	138	11	165	9	210	125	0.418749201974	0.768889777636	0.882	0.916	-0.034
100	NUDT16	NUDT16	chr3	+	131102005	131107674	131102005	131102116	131102187	131107674	100	163	2	274	1	195	125	0.420679283794	0.770257843566	0.981	0.994	-0.013
680	PRRT2	PRRT2	chr16	+	29824310	29827202	29824310	29825254	29825653	29827202	680	9	11	5	3	250	125	0.423477187631	0.773202730225	0.29	0.455	-0.165
820	GLIDR	GLIDR	chr9	-	41954503	41955177	41954503	41954633	41954748	41955177	820	6	17	6	29	239	125	0.42484820414	0.773533144793	0.156	0.098	0.058
261	SHROOM4	SHROOM4	chrX	-	50334642	50339964	50334642	50335144	50338697	50339964	261	26	1	21	0	250	125	0.427136209499	0.775526637359	0.929	1.0	-0.071
222	JPH3	JPH3	chr16	+	87730185	87731761	87730185	87730408	87731445	87731761	222	4	2	2	0	250	125	0.429887347945	0.777515471818	0.5	1.0	-0.5
307	NDUFS2	NDUFS2	chr1	+	161183653	161184184	161183653	161183711	161183945	161184184	307	10	358	2	472	250	125	0.430881010448	0.777515471818	0.014	0.002	0.012
593	KCNC4	KCNC4	chr1	+	110774842	110776674	110774842	110775219	110775532	110776674	593	60	4	108	4	250	125	0.431820131271	0.777515471818	0.882	0.931	-0.049
218	DDIT3	DDIT3	chr12	-	57911051	57911536	57911051	57911302	57911488	57911536	218	135	4	54	3	250	125	0.440558355814	0.784824919537	0.944	0.9	0.044
424	RPRD1A	RPRD1A	chr18	-	33569786	33573263	33569786	33570558	33573064	33573263	424	210	6	309	13	250	125	0.440709377894	0.784824919537	0.946	0.922	0.024
448	ZKSCAN1	ZKSCAN1	chr7	+	99621041	99621555	99621041	99621084	99621174	99621555	448	114	0	70	1	214	125	0.440587053446	0.784824919537	1.0	0.976	0.024
558	TRIM13	TRIM13	chr13	+	50571142	50571899	50571142	50571352	50571802	50571899	558	21	14	14	14	250	125	0.437160228101	0.784824919537	0.429	0.333	0.096
847	RANBP6	RANBP6	chr9	-	6011018	6015640	6011018	6014356	6015412	6015640	847	92	1	113	3	250	125	0.441976831393	0.784931531162	0.979	0.95	0.029
236	SPNS1	SPNS1	chr16	+	28986095	28986713	28986095	28986421	28986508	28986713	236	55	10	58	7	211	125	0.443356226755	0.785235823953	0.765	0.831	-0.066
1051	SLC10A3	SLC10A3	chrX	-	153718645	153719029	153718645	153718697	153718932	153719029	1051	6	11	10	11	250	125	0.4579182364	0.795847202299	0.214	0.313	-0.099
133	ATPIF1	ATPIF1	chr1	+	28562871	28564616	28562871	28562963	28564271	28564616	133	60	20	109	46	250	125	0.451415138593	0.795847202299	0.6	0.542	0.058
342	TMEM9	TMEM9	chr1	-	201122985	201123683	201122985	201123087	201123576	201123683	342	4	3	9	3	250	125	0.457450411598	0.795847202299	0.4	0.6	-0.2
47	ARFGAP1	ARFGAP1	chr20	+	61915466	61916274	61915466	61915864	61916217	61916274	47	100	0	83	1	250	125	0.45456668951	0.795847202299	1.0	0.976	0.024
602	NSD1	NSD1	chr5	+	176562087	176563031	176562087	176562201	176562941	176563031	602	33	44	58	62	250	125	0.455833668832	0.795847202299	0.273	0.319	-0.046
633	AMZ2	AMZ2	chr17	+	66244144	66244846	66244144	66244298	66244780	66244846	633	84	1	110	0	250	125	0.454618214523	0.795847202299	0.977	1.0	-0.023
702	RAB29	RAB29	chr1	-	205743960	205744610	205743960	205744214	205744501	205744610	702	14	6	20	5	250	125	0.455830634737	0.795847202299	0.538	0.667	-0.129
1008	BDNF	BDNF	chr11	-	27676441	27681196	27676441	27680132	27680366	27681196	1008	1	2	6	4	250	125	0.472882247029	0.810408579952	0.2	0.429	-0.229
1052	SLC10A3	SLC10A3	chrX	-	153715644	153717421	153715644	153716835	153716922	153717421	1052	171	12	194	18	211	125	0.4736584885	0.810408579952	0.894	0.865	0.029
111	TRMT112	TRMT112	chr11	-	64083963	64084619	64083963	64084440	64084529	64084619	111	65	1190	75	1555	213	125	0.487491930402	0.810408579952	0.031	0.028	0.003
131	ID1	ID1	chr20	+	30193085	30194317	30193085	30193616	30193855	30194317	131	231	562	48	102	250	125	0.484191765766	0.810408579952	0.17	0.19	-0.02
13	SLC35C2	SLC35C2	chr20	-	44987025	44987402	44987025	44987197	44987329	44987402	13	319	4	299	2	250	125	0.474897028868	0.810408579952	0.976	0.987	-0.011
302	C14orf93	C14orf93	chr14	-	23456109	23456843	23456109	23456608	23456728	23456843	302	29	2	36	1	244	125	0.484386437987	0.810408579952	0.881	0.949	-0.068
336	QSOX1	QSOX1	chr1	+	180165396	180167169	180165396	180165734	180166467	180167169	336	701	113	836	122	250	125	0.481315860395	0.810408579952	0.756	0.774	-0.018
349	TRIM14	TRIM14	chr9	-	100846634	100850287	100846634	100846748	100849723	100850287	349	20	0	32	1	250	125	0.485638888062	0.810408579952	1.0	0.941	0.059
512	TSEN34	TSEN34	chr19	+	54697029	54698394	54697029	54697173	54697476	54698394	512	522	4	716	3	250	125	0.477932049432	0.810408579952	0.985	0.992	-0.007
514	TMED4	TMED4	chr7	-	44621321	44621894	44621321	44621422	44621652	44621894	514	27	1	34	3	250	125	0.471726233604	0.810408579952	0.931	0.85	0.081
644	PAPD4	PAPD4	chr5	+	78908242	78908898	78908242	78908592	78908833	78908898	644	136	9	178	16	250	125	0.480749725163	0.810408579952	0.883	0.848	0.035
664	METTL5	METTL5	chr2	-	170680998	170681441	170680998	170681150	170681377	170681441	664	16	53	15	66	250	125	0.487186971178	0.810408579952	0.131	0.102	0.029
675	RABGGTA	RABGGTA	chr14	-	24740318	24740833	24740318	24740375	24740692	24740833	675	21	30	32	59	250	125	0.482265654424	0.810408579952	0.259	0.213	0.046
735	PDHB	PDHB	chr3	-	58416383	58416669	58416383	58416515	58416569	58416669	735	498	5	656	3	178	125	0.47045002988	0.810408579952	0.986	0.994	-0.008
747	CIART	CIART	chr1	+	150254942	150256043	150254942	150255028	150255871	150256043	747	14	8	17	6	250	125	0.470933669994	0.810408579952	0.467	0.586	-0.119
912	KLK5	KLK5	chr19	-	51456002	51456344	51456002	51456070	51456205	51456344	912	4	0	19	3	250	125	0.478950062991	0.810408579952	1.0	0.76	0.24
956	SYNM	SYNM	chr15	+	99669571	99675800	99669571	99672018	99672954	99675800	956	12	2	4	0	250	125	0.48083043165	0.810408579952	0.75	1.0	-0.25
808	ZFAND2B	ZFAND2B	chr2	+	220071505	220071764	220071505	220071567	220071691	220071764	808	23	6	17	7	248	125	0.489849339172	0.812250179749	0.659	0.55	0.109
264	PIN1	PIN1	chr19	+	9959765	9960365	9959765	9959877	9960208	9960365	264	254	18	305	17	250	125	0.495517258821	0.817477711253	0.876	0.9	-0.024
579	MRFAP1	MRFAP1	chr4	+	6641817	6642985	6641817	6642886	6642958	6642985	579	1241	40	1253	47	196	125	0.49459615144	0.817477711253	0.952	0.944	0.008
263	ZCCHC18	ZCCHC18	chrX	+	103358124	103360538	103358124	103358264	103359942	103360538	263	5	16	2	3	250	125	0.498130045079	0.81953273179	0.135	0.25	-0.115
707	OXSM	OXSM	chr3	+	25832480	25833488	25832480	25833187	25833436	25833488	707	44	0	69	1	250	125	0.499284556598	0.81953273179	1.0	0.972	0.028
163	DKC1	DKC1	chrX	+	154002876	154003548	154002876	154002980	154003469	154003548	163	6	220	6	394	250	125	0.500740249278	0.819851793528	0.013	0.008	0.005
257	SCAF8	SCAF8	chr6	+	155054511	155055064	155054511	155054637	155054980	155055064	257	9	1	6	0	250	125	0.504950240904	0.823928970613	0.818	1.0	-0.182
794	CMTM4	CMTM4	chr16	-	66648652	66656125	66648652	66651261	66655964	66656125	794	122	4	199	4	250	125	0.505765629653	0.823928970613	0.938	0.961	-0.023
228	MYBBP1A	MYBBP1A	chr17	-	4442190	4443262	4442190	4442270	4442733	4443262	228	252	2	438	6	250	125	0.507320095922	0.824395155873	0.984	0.973	0.011
1033	LRSAM1	LRSAM1	chr9	+	130213764	130214363	130213764	130213948	130214207	130214363	1033	15	23	18	37	250	125	0.51017200897	0.824904989628	0.246	0.196	0.05
458	TTI2	TTI2	chr8	-	33369484	33370703	33369484	33370230	33370477	33370703	458	15	0	26	1	250	125	0.510000930582	0.824904989628	1.0	0.929	0.071
1040	H2AFJ	H2AFJ	chr12	+	14927269	14930936	14927269	14927910	14928224	14930936	1040	90	1	73	0	250	125	0.51314686622	0.825031332906	0.978	1.0	-0.022
774	ZNF385B	ZNF385B	chr2	-	180306710	180308195	180306710	180306904	180307950	180308195	774	15	1	9	0	250	125	0.5143223957	0.825031332906	0.882	1.0	-0.118
965	NGDN	NGDN	chr14	+	23946711	23947402	23946711	23946769	23947215	23947402	965	15	120	14	145	250	125	0.515327263323	0.825031332906	0.059	0.046	0.013
985	GLYCTK	GLYCTK	chr3	+	52326275	52329272	52326275	52327208	52327322	52329272	985	43	7	57	13	238	125	0.513787501811	0.825031332906	0.763	0.697	0.066
252	PDCD6	PDCD6	chr5	+	271735	271936	271735	271805	271890	271936	252	31	2	36	1	209	125	0.516683449558	0.825170128287	0.903	0.956	-0.053
801	PLK2	PLK2	chr5	-	57755516	57755966	57755516	57755582	57755624	57755966	801	573	11	502	7	166	125	0.518904543541	0.826686160053	0.975	0.982	-0.007
626	OTUD5	OTUD5	chrX	-	48779302	48780572	48779302	48780187	48780413	48780572	626	565	56	543	61	250	125	0.522957323997	0.831105771633	0.835	0.817	0.018
141	C7orf26	C7orf26	chr7	+	6639459	6639987	6639459	6639523	6639757	6639987	141	186	1	183	0	250	125	0.526692112142	0.833386056829	0.989	1.0	-0.011
321	ZNF714	ZNF714	chr19	+	21299612	21307883	21299612	21301688	21307763	21307883	321	6	4	20	8	250	125	0.529110497147	0.833386056829	0.429	0.556	-0.127
617	CKAP2L	CKAP2L	chr2	-	113513553	113514791	113513553	113513711	113514469	113514791	617	96	2	264	3	250	125	0.529520679185	0.833386056829	0.96	0.978	-0.018
763	HLTF	HLTF	chr3	-	148747903	148750159	148747903	148749150	148749987	148750159	763	99	14	88	16	250	125	0.528587081333	0.833386056829	0.78	0.733	0.047
41	MRPL52	MRPL52	chr14	+	23299091	23299319	23299091	23299149	23299261	23299319	41	51	80	51	68	236	125	0.531358749934	0.834258906901	0.252	0.284	-0.032
325	GCH1	GCH1	chr14	-	55308723	55310861	55308723	55309772	55310718	55310861	325	66	1	130	4	250	125	0.532860011507	0.834600018023	0.971	0.942	0.029
1036	EIF6	EIF6	chr20	-	33871978	33872295	33871978	33872064	33872183	33872295	1036	58	1532	74	2190	243	125	0.545777636946	0.848202554673	0.019	0.017	0.002
185	CSF1	CSF1	chr1	+	110465787	110466812	110465787	110466333	110466681	110466812	185	206	2	59	0	250	125	0.545860271765	0.848202554673	0.981	1.0	-0.019
55	THEMIS2	THEMIS2	chr1	+	28208481	28209554	28208481	28208636	28209023	28209554	55	124	0	247	2	250	125	0.542875474983	0.848202554673	1.0	0.984	0.016
996	FXYD5	FXYD5	chr19	+	35645671	35646514	35645671	35645772	35646453	35646514	996	17	45	21	70	250	125	0.546764416012	0.848202554673	0.159	0.13	0.029
609	UFM1	UFM1	chr13	+	38934177	38937144	38934177	38934213	38934847	38937144	609	46	4	29	4	250	125	0.550580649546	0.849682460501	0.852	0.784	0.068
841	ARMCX4	ARMCX4	chrX	+	100786630	100790975	100786630	100786999	100788070	100790975	841	2	3	0	1	250	125	0.551639997433	0.849682460501	0.25	0.0	0.25
955	RABL2A	RABL2A	chr2	+	114399607	114400975	114399607	114399722	114400766	114400975	955	29	1	11	1	250	125	0.549234902663	0.849682460501	0.935	0.846	0.089
1009	WDR89	WDR89	chr14	-	64108016	64108641	64108016	64108125	64108521	64108641	1009	1	0	5	3	250	125	0.565960221987	0.852300705342	1.0	0.455	0.545
123	DMAP1	DMAP1	chr1	+	44679124	44679530	44679124	44679199	44679420	44679530	123	74	1	71	2	250	125	0.566452161089	0.852300705342	0.974	0.947	0.027
160	ELP5	ELP5	chr17	+	7155519	7155915	7155519	7155656	7155744	7155915	160	67	4	80	3	212	125	0.561992693863	0.852300705342	0.908	0.94	-0.032
301	C14orf93	C14orf93	chr14	-	23467635	23468611	23467635	23467950	23468262	23468611	301	33	1	31	2	250	125	0.564382553047	0.852300705342	0.943	0.886	0.057
315	NT5C3B	NT5C3B	chr17	-	39992110	39992523	39992110	39992209	39992433	39992523	315	20	11	13	10	250	125	0.5620535058	0.852300705342	0.476	0.394	0.082
476	LINC01481	LINC01481	chr12	-	70636845	70637140	70636845	70636984	70637091	70637140	476	37	2	8	0	231	125	0.563323517107	0.852300705342	0.909	1.0	-0.091
498	CCNT2	CCNT2	chr2	+	135710799	135716915	135710799	135711949	135712050	135716915	498	95	40	83	41	225	125	0.554753230872	0.852300705342	0.569	0.529	0.04
845	MYEOV	MYEOV	chr11	+	69062867	69064754	69062867	69062962	69063058	69064754	845	21	10	82	30	220	125	0.557858208083	0.852300705342	0.544	0.608	-0.064
858	TRIM52-AS1	TRIM52-AS1	chr5	+	180690628	180691567	180690628	180690767	180691052	180691567	858	56	8	50	5	250	125	0.560963426484	0.852300705342	0.778	0.833	-0.055
866	SKIL	SKIL	chr3	+	170077486	170079217	170077486	170077664	170078155	170079217	866	243	3	160	1	250	125	0.564037139933	0.852300705342	0.976	0.988	-0.012
641	ZNHIT6	ZNHIT6	chr1	-	86173311	86174116	86173311	86173619	86173736	86174116	641	197	3	401	9	241	125	0.567810984634	0.852372147834	0.971	0.959	0.012
332	SPIN2B	SPIN2B	chrX	-	57146114	57147064	57146114	57146534	57146837	57147064	332	12	5	11	7	250	125	0.569896651013	0.853531850596	0.545	0.44	0.105
240	B9D1	B9D1	chr17	-	19246482	19247170	19246482	19246774	19247102	19247170	240	9	46	10	68	250	125	0.572397767206	0.855307008469	0.089	0.068	0.021
290	SETMAR	SETMAR	chr3	+	4354581	4355445	4354581	4354913	4355330	4355445	290	32	5	47	5	250	125	0.579367124736	0.862191258972	0.762	0.825	-0.063
766	MFSD11	MFSD11	chr17	+	74733582	74734530	74733582	74733965	74734363	74734530	766	19	2	20	1	250	125	0.579657815647	0.862191258972	0.826	0.909	-0.083
586	CDC16	CDC16	chr13	+	115037658	115038150	115037658	115037956	115038038	115038150	586	198	49	204	57	206	125	0.581804654257	0.863408733486	0.71	0.685	0.025
334	SF1	SF1	chr11	-	64532075	64533627	64532075	64532990	64533422	64533627	334	275	3	370	6	250	125	0.584318893688	0.865164648969	0.979	0.969	0.01
297	IP6K2	IP6K2	chr3	-	48730883	48732854	48730883	48731673	48732522	48732854	297	60	90	49	64	250	125	0.586582578393	0.865379584901	0.25	0.277	-0.027
96	MTF2	MTF2	chr1	+	93575786	93575985	93575786	93575803	93575883	93575985	96	54	5	92	6	204	125	0.587126764525	0.865379584901	0.869	0.904	-0.035
93	THYN1	THYN1	chr11	-	134122733	134123260	134122733	134122810	134123192	134123260	93	24	41	23	32	250	125	0.588582480244	0.865562470947	0.226	0.264	-0.038
859	EFS	EFS	chr14	-	23828525	23829248	23828525	23828903	23829131	23829248	859	73	3	12	1	250	125	0.591652294112	0.868112846891	0.924	0.857	0.067
289	PER3	PER3	chr1	+	7889896	7890221	7889896	7890011	7890065	7890221	289	6	8	5	10	178	125	0.612586733164	0.872871374425	0.345	0.26	0.085
299	NFKBIB	NFKBIB	chr19	+	39398038	39399534	39398038	39398299	39399370	39399534	299	164	65	150	53	250	125	0.598699037488	0.872871374425	0.558	0.586	-0.028
394	EGR2	EGR2	chr10	-	64575620	64576126	64575620	64575729	64575829	64576126	394	114	5	8	0	224	125	0.601391158213	0.872871374425	0.927	1.0	-0.073
405	SCRN2	SCRN2	chr17	-	45915046	45915816	45915046	45915368	45915635	45915816	405	54	74	76	92	250	125	0.603446773588	0.872871374425	0.267	0.292	-0.025
433	PPIL2	PPIL2	chr22	+	22049682	22052202	22049682	22049785	22051035	22052202	433	64	30	80	32	250	125	0.606090369442	0.872871374425	0.516	0.556	-0.04
444	PIP4K2C	PIP4K2C	chr12	+	57995308	57997211	57995308	57995419	57995708	57997211	444	269	4	575	6	250	125	0.596291932528	0.872871374425	0.971	0.98	-0.009
509	ZBTB7B	ZBTB7B	chr1	+	154975105	154975419	154975105	154975145	154975318	154975419	509	5	1	12	1	250	125	0.611690503701	0.872871374425	0.714	0.857	-0.143
589	HCFC1R1	HCFC1R1	chr16	-	3073233	3073531	3073233	3073362	3073474	3073531	589	58	134	68	175	236	125	0.614699374839	0.872871374425	0.186	0.171	0.015
59	MRPL30	MRPL30	chr2	+	99812035	99816020	99812035	99812219	99813616	99816020	59	139	9	197	10	250	125	0.612437039986	0.872871374425	0.885	0.908	-0.023
613	RPL31	RPL31	chr2	+	101622420	101622885	101622420	101622533	101622811	101622885	613	73	2151	89	2866	250	125	0.607859030747	0.872871374425	0.017	0.015	0.002
720	R3HCC1	R3HCC1	chr8	+	23147378	23147982	23147378	23147732	23147847	23147982	720	257	2	290	1	239	125	0.609648657183	0.872871374425	0.985	0.993	-0.008
749	PQLC2	PQLC2	chr1	+	19638739	19639383	19638739	19638852	19639222	19639383	749	3	5	2	6	250	125	0.615400476174	0.872871374425	0.231	0.143	0.088
828	TP53	TP53	chr17	-	7579699	7579940	7579699	7579721	7579838	7579940	828	5	200	4	266	241	125	0.60060929269	0.872871374425	0.013	0.008	0.005
882	EARS2	EARS2	chr16	-	23533333	23535775	23533333	23534738	23534831	23535775	882	80	2	194	3	217	125	0.616381478248	0.872871374425	0.958	0.974	-0.016
886	CSTF3	CSTF3	chr11	-	33162976	33163532	33162976	33163308	33163430	33163532	886	24	250	29	351	246	125	0.609468174636	0.872871374425	0.047	0.04	0.007
959	CDK5RAP3	CDK5RAP3	chr17	+	46051765	46052703	46051765	46051814	46052524	46052703	959	212	207	316	329	250	125	0.611798024013	0.872871374425	0.339	0.324	0.015
42	MRPL52	MRPL52	chr14	+	23299091	23299319	23299091	23299149	23299258	23299319	42	45	144	48	173	233	125	0.618114827754	0.873423126174	0.144	0.13	0.014
791	VPS28	VPS28	chr8	-	145648983	145649515	145648983	145649305	145649423	145649515	791	53	305	49	314	242	125	0.620309400691	0.874622799239	0.082	0.075	0.007
134	ATPIF1	ATPIF1	chr1	+	28562871	28564616	28562871	28562963	28564347	28564616	134	85	876	146	1401	250	125	0.628885824019	0.874817269318	0.046	0.05	-0.004
164	DKC1	DKC1	chrX	+	154002876	154003548	154002876	154002965	154003469	154003548	164	7	2	6	3	250	125	0.62716501362	0.874817269318	0.636	0.5	0.136
482	BCKDK	BCKDK	chr16	+	31123189	31124112	31123189	31123348	31123441	31124112	482	129	131	133	124	217	125	0.629768954563	0.874817269318	0.362	0.382	-0.02
665	OTUB1	OTUB1	chr11	+	63764001	63764413	63764001	63764120	63764328	63764413	665	79	564	115	760	250	125	0.628873653242	0.874817269318	0.065	0.07	-0.005
777	SLC39A7	SLC39A7	chr6	+	33168602	33169433	33168602	33168715	33169018	33169433	777	363	100	365	93	250	125	0.632474277361	0.874817269318	0.645	0.662	-0.017
854	GLG1	GLG1	chr16	-	74481325	74487232	74481325	74486029	74487068	74487232	854	550	22	541	25	250	125	0.633328190293	0.874817269318	0.926	0.915	0.011
899	RUFY1	RUFY1	chr5	+	178986692	178987199	178986692	178986836	178987025	178987199	899	35	7	22	6	250	125	0.627110141262	0.874817269318	0.714	0.647	0.067
8	DNPH1	DNPH1	chr6	-	43193366	43193881	43193366	43193619	43193770	43193881	8	58	328	73	376	250	125	0.630849687272	0.874817269318	0.081	0.088	-0.007
902	MED22	MED22	chr9	-	136207750	136211188	136207750	136208544	136210979	136211188	902	174	4	247	4	250	125	0.63245352	0.874817269318	0.956	0.969	-0.013
92	THYN1	THYN1	chr11	-	134122733	134123260	134122733	134122810	134123120	134123260	92	41	91	43	84	250	125	0.633906052075	0.874817269318	0.184	0.204	-0.02
842	TNFRSF10B	TNFRSF10B	chr8	-	22885843	22886115	22885843	22885954	22886041	22886115	842	554	538	508	473	211	125	0.636167132547	0.876077618974	0.379	0.389	-0.01
64	PHYKPL	PHYKPL	chr5	-	177658669	177659823	177658669	177658867	177659492	177659823	64	20	1	7	0	250	125	0.63801790005	0.876768784424	0.909	1.0	-0.091
195	ARL6IP4	ARL6IP4	chr12	+	123467015	123467460	123467015	123467085	123467166	123467460	195	54	851	70	1010	205	125	0.647772779202	0.876771426114	0.037	0.041	-0.004
249	STON2	STON2	chr14	-	81726993	81737216	81726993	81728275	81737013	81737216	249	2	0	5	1	250	125	0.648810855324	0.876771426114	1.0	0.714	0.286
427	SAA1	SAA1	chr11	+	18287807	18287990	18287807	18287843	18287929	18287990	427	2	0	5	1	210	125	0.646780331281	0.876771426114	1.0	0.749	0.251
434	TMEM147	TMEM147	chr19	+	36036501	36036859	36036501	36036718	36036789	36036859	434	13	375	14	488	195	125	0.63942164389	0.876771426114	0.022	0.018	0.004
538	URM1	URM1	chr9	+	131150094	131154295	131150094	131150176	131151539	131154295	538	5	367	10	471	250	125	0.643823422386	0.876771426114	0.007	0.011	-0.004
604	PRKD2	PRKD2	chr19	-	47219387	47220384	47219387	47219792	47220207	47220384	604	93	9	105	8	250	125	0.64249941264	0.876771426114	0.838	0.868	-0.03
61	PELP1	PELP1	chr17	-	4574985	4576440	4574985	4575177	4575408	4576440	61	298	8	466	10	250	125	0.647229429728	0.876771426114	0.949	0.959	-0.01
648	GTPBP3	GTPBP3	chr19	+	17449762	17450075	17449762	17449835	17449931	17450075	648	11	51	12	69	220	125	0.642211138468	0.876771426114	0.109	0.09	0.019
292	GNRH1	GNRH1	chr8	-	25280705	25282556	25280705	25280847	25281716	25282556	292	5	2	1	0	250	125	0.655252056778	0.878761379105	0.556	1.0	-0.444
316	TMEM106A	TMEM106A	chr17	+	41365039	41365271	41365039	41365064	41365208	41365271	316	22	3	13	1	250	125	0.655691182871	0.878761379105	0.786	0.867	-0.081
52	FRMD5	FRMD5	chr15	-	44162958	44166660	44162958	44166137	44166316	44166660	52	71	5	78	4	250	125	0.654480840046	0.878761379105	0.877	0.907	-0.03
864	OXLD1	OXLD1	chr17	-	79632065	79633667	79632065	79632614	79633547	79633667	864	30	1	33	2	250	125	0.652143141263	0.878761379105	0.938	0.892	0.046
32	RANGRF	RANGRF	chr17	+	8192575	8193409	8192575	8192732	8192820	8193409	32	21	151	21	175	212	125	0.657718110994	0.879664140218	0.076	0.066	0.01
654	NAPA	NAPA	chr19	-	47990890	47991646	47990890	47991147	47991491	47991646	654	505	35	612	47	250	125	0.660821872548	0.882000445906	0.878	0.867	0.011
202	VIPAS39	VIPAS39	chr14	-	77923437	77923983	77923437	77923708	77923837	77923983	202	4	1	4	2	250	125	0.662772512743	0.882791256727	0.667	0.5	0.167
494	ATP2A2	ATP2A2	chr12	+	110784005	110788897	110784005	110784126	110788096	110788897	494	824	13	1126	15	250	125	0.666000734804	0.885277050353	0.969	0.974	-0.005
462	VAMP1	VAMP1	chr12	-	6571403	6574107	6571403	6573652	6574055	6574107	462	31	1	9	0	250	125	0.672787975824	0.892473845481	0.939	1.0	-0.061
1037	EIF6	EIF6	chr20	-	33872183	33872520	33872183	33872295	33872499	33872520	1037	198	2	272	4	250	125	0.676984584655	0.895195508366	0.98	0.971	0.009
295	PQBP1	PQBP1	chrX	+	48755538	48755859	48755538	48755629	48755774	48755859	295	21	1	24	2	250	125	0.678663650292	0.895195508366	0.913	0.857	0.056
335	IL17RC	IL17RC	chr3	+	9965564	9965975	9965564	9965704	9965915	9965975	335	16	117	12	104	250	125	0.680348586358	0.895195508366	0.064	0.055	0.009
350	CD274	CD274	chr9	+	5462833	5463121	5462833	5462968	5463074	5463121	350	89	2	286	9	230	125	0.679612483466	0.895195508366	0.96	0.945	0.015
121	FIGNL1	FIGNL1	chr7	-	50511826	50514995	50511826	50514714	50514829	50514995	121	53	4	138	8	239	125	0.68399276748	0.896183558978	0.874	0.9	-0.026
179	TRIM5	TRIM5	chr11	-	5684424	5686912	5684424	5685403	5686885	5686912	179	9	6	14	7	250	125	0.693630164101	0.896183558978	0.429	0.5	-0.071
253	TMEM205	TMEM205	chr19	-	11456195	11456981	11456195	11456304	11456683	11456981	253	118	8	128	7	250	125	0.692476429417	0.896183558978	0.881	0.901	-0.02
275	THTPA	THTPA	chr14	+	24025190	24026513	24025190	24025552	24025951	24026513	275	30	4	34	6	250	125	0.694886944192	0.896183558978	0.789	0.739	0.05
313	MED8	MED8	chr1	-	43849578	43850777	43849578	43850223	43850716	43850777	313	256	7	318	7	250	125	0.694696011157	0.896183558978	0.948	0.958	-0.01
376	ZNRD1	ZNRD1	chr6	+	30029016	30029446	30029016	30029175	30029291	30029446	376	61	36	63	33	240	125	0.694485850376	0.896183558978	0.469	0.499	-0.03
488	TNFSF13	TNFSF13	chr17	+	7461608	7462614	7461608	7461692	7462384	7462614	488	50	5	90	7	250	125	0.688225498884	0.896183558978	0.833	0.865	-0.032
495	TCF3	TCF3	chr19	-	1609288	1611848	1609288	1611368	1611702	1611848	495	425	166	496	184	250	125	0.684846084656	0.896183558978	0.561	0.574	-0.013
508	GOSR2	GOSR2	chr17	+	45015964	45018733	45015964	45016070	45017920	45018733	508	163	3	200	5	250	125	0.686705678697	0.896183558978	0.964	0.952	0.012
838	ARHGEF4	ARHGEF4	chr2	+	131802941	131804826	131802941	131803019	131803610	131804826	838	4	5	8	7	250	125	0.690506024776	0.896183558978	0.286	0.364	-0.078
1055	GPX8	GPX8	chr5	+	54455945	54456224	54455945	54456071	54456157	54456224	1055	464	63	367	46	210	125	0.701281902309	0.896742985045	0.814	0.826	-0.012
118	TRMT2B	TRMT2B	chrX	-	100306239	100306722	100306239	100306355	100306632	100306722	118	11	1	20	3	250	125	0.701800435961	0.896742985045	0.846	0.769	0.077
153	TRO	TRO	chrX	+	54955035	54957464	54955035	54955143	54957173	54957464	153	118	29	25	5	250	125	0.703598342112	0.896742985045	0.67	0.714	-0.044
551	NAPB	NAPB	chr20	-	23355155	23358123	23355155	23356289	23356709	23358123	551	54	1	30	1	250	125	0.702595553169	0.896742985045	0.964	0.938	0.026
56	AP1G2	AP1G2	chr14	-	24035024	24035369	24035024	24035101	24035272	24035369	56	78	128	103	182	250	125	0.698692281619	0.896742985045	0.234	0.221	0.013
751	CDKN1C	CDKN1C	chr11	-	2905899	2906995	2905899	2906696	2906863	2906995	751	12	56	2	13	250	125	0.70051051159	0.896742985045	0.097	0.071	0.026
46	C11orf98	C11orf98	chr11	-	62432320	62432688	62432320	62432445	62432602	62432688	46	13	232	19	391	250	125	0.708323253077	0.897485603314	0.027	0.024	0.003
679	RASSF7	RASSF7	chr11	+	563188	564025	563188	563317	563557	564025	679	221	20	346	35	250	125	0.707627232187	0.897485603314	0.847	0.832	0.015
938	TTLL3	TTLL3	chr3	+	9851643	9852393	9851643	9852078	9852304	9852393	938	11	2	7	2	250	125	0.708084431118	0.897485603314	0.733	0.636	0.097
215	DDIT3	DDIT3	chr12	-	57911051	57911536	57911051	57911221	57911488	57911536	215	166	92	95	57	250	125	0.710882097191	0.898975414736	0.474	0.455	0.019
85	CHPF2	CHPF2	chr7	+	150929574	150931360	150929574	150929900	150931171	150931360	85	208	6	167	6	250	125	0.714155416595	0.901361205411	0.945	0.933	0.012
219	DDIT3	DDIT3	chr12	-	57911051	57911536	57911051	57911207	57911488	57911536	219	180	33	104	17	250	125	0.725586220724	0.914013650137	0.732	0.754	-0.022
11	ABL2	ABL2	chr1	-	179068461	179078576	179068461	179078033	179078342	179078576	11	118	25	126	24	250	125	0.736938181236	0.919512161243	0.702	0.724	-0.022
225	TSNAXIP1	TSNAXIP1	chr16	+	67859569	67859979	67859569	67859739	67859819	67859979	225	7	2	2	1	204	125	0.740978789199	0.919512161243	0.682	0.551	0.131
288	VAMP4	VAMP4	chr1	-	171669295	171673674	171669295	171671224	171673526	171673674	288	49	19	29	13	250	125	0.740199513854	0.919512161243	0.563	0.527	0.036
2	DERL3	DERL3	chr22	-	24176689	24179341	24176689	24179149	24179250	24179341	2	21	13	12	6	225	125	0.733964323356	0.919512161243	0.473	0.526	-0.053
500	ULK2	ULK2	chr17	-	19674142	19679720	19674142	19674380	19679621	19679720	500	29	12	48	23	250	125	0.734818021102	0.919512161243	0.547	0.511	0.036
539	URM1	URM1	chr9	+	131151539	131154295	131151539	131151588	131151944	131154295	539	6	292	9	364	250	125	0.74409753356	0.919512161243	0.01	0.012	-0.002
584	ZNF621	ZNF621	chr3	+	40573520	40581285	40573520	40573697	40579776	40581285	584	75	7	71	8	250	125	0.73441122335	0.919512161243	0.843	0.816	0.027
671	TK2	TK2	chr16	-	66582880	66584315	66582880	66582912	66583840	66584315	671	1	7	1	4	250	125	0.742210151862	0.919512161243	0.067	0.111	-0.044
968	NFATC4	NFATC4	chr14	+	24845499	24848811	24845499	24846084	24846843	24848811	968	74	63	20	15	250	125	0.74200077437	0.919512161243	0.37	0.4	-0.03
998	HS3ST3B1	HS3ST3B1	chr17	+	14248344	14252721	14248344	14249019	14251318	14252721	998	30	7	1	0	250	125	0.742753342907	0.919512161243	0.682	1.0	-0.318
226	ENG	ENG	chr9	-	130577290	130578332	130577290	130578085	130578221	130578332	226	8	84	2	16	250	125	0.7464916951	0.920720307049	0.045	0.059	-0.014
1046	AGER	AGER	chr6	-	32151657	32152099	32151657	32151764	32151947	32152099	1046	6	1	20	5	250	125	0.754536382459	0.924420122644	0.75	0.667	0.083
268	NCDN	NCDN	chr1	+	36023392	36023824	36023392	36023484	36023756	36023824	268	24	34	9	15	250	125	0.751526881939	0.924420122644	0.261	0.231	0.03
351	MIER1	MIER1	chr1	+	67450254	67454302	67450254	67450275	67452085	67454302	351	59	3	61	4	250	125	0.754867318718	0.924420122644	0.908	0.884	0.024
798	UHRF1	UHRF1	chr19	+	4910378	4911050	4910378	4910506	4910887	4911050	798	10	8	8	8	250	125	0.75518013096	0.924420122644	0.385	0.333	0.052
388	DNAJB12	DNAJB12	chr10	-	74092587	74095689	74092587	74094375	74095537	74095689	388	49	62	68	93	250	125	0.756882729649	0.924762733594	0.283	0.268	0.015
862	OXLD1	OXLD1	chr17	-	79632065	79633667	79632065	79632614	79633175	79633667	862	61	8	72	8	250	125	0.759057205206	0.925679518544	0.792	0.818	-0.026
727	HSPBP1	HSPBP1	chr19	-	55791402	55791751	55791402	55791476	55791585	55791751	727	10	1	30	2	233	125	0.766900599876	0.933493239549	0.843	0.889	-0.046
453	CHAC1	CHAC1	chr15	+	41247570	41248717	41247570	41247612	41247747	41248717	453	53	1	72	2	250	125	0.771832812082	0.936274906398	0.964	0.947	0.017
770	STX4	STX4	chr16	+	31045546	31045857	31045546	31045646	31045782	31045857	770	25	178	30	196	250	125	0.772066692045	0.936274906398	0.066	0.071	-0.005
333	MAP7D1	MAP7D1	chr1	+	36641799	36642182	36641799	36641922	36642018	36642182	333	49	3	52	4	220	125	0.780964359432	0.944257820618	0.903	0.881	0.022
594	CXCL12	CXCL12	chr10	-	44872509	44874171	44872509	44873353	44874084	44874171	594	45	4	2	0	250	125	0.781554934604	0.944257820618	0.849	1.0	-0.151
120	KAT8	KAT8	chr16	+	31142066	31142714	31142066	31142221	31142515	31142714	120	17	91	11	66	250	125	0.790967973798	0.946050516271	0.085	0.077	0.008
161	MAPK11	MAPK11	chr22	-	50702141	50703456	50702141	50702306	50703223	50703456	161	81	4	52	2	250	125	0.788939817018	0.946050516271	0.91	0.929	-0.019
277	STIL	STIL	chr1	-	47765576	47765824	47765576	47765640	47765781	47765824	277	38	5	98	15	250	125	0.790210078317	0.946050516271	0.792	0.766	0.026
447	FAM127B	FAM127B	chrX	-	134184962	134186221	134184962	134185398	134185946	134186221	447	498	92	555	107	250	125	0.78598857678	0.946050516271	0.73	0.722	0.008
802	AEBP2	AEBP2	chr12	+	19671020	19675173	19671020	19671047	19671608	19675173	802	41	18	41	20	250	125	0.791771509002	0.946050516271	0.532	0.506	0.026
99	PSMG3-AS1	PSMG3-AS1	chr7	+	1624019	1629261	1624019	1625253	1627456	1629261	99	11	1	2	0	250	125	0.788692529147	0.946050516271	0.846	1.0	-0.154
1039	IL32	IL32	chr16	+	3118990	3119668	3118990	3119110	3119281	3119668	1039	2974	31	1975	19	250	125	0.799492690679	0.950399388267	0.98	0.981	-0.001
194	WRAP53	WRAP53	chr17	+	7591666	7592397	7591666	7591879	7591965	7592397	194	26	24	65	55	210	125	0.799797639049	0.950399388267	0.392	0.413	-0.021
608	MAP3K12	MAP3K12	chr12	-	53880730	53881212	53880730	53880939	53881038	53881212	608	75	18	41	11	223	125	0.798093765008	0.950399388267	0.7	0.676	0.024
758	LSS	LSS	chr21	-	47648347	47648738	47648347	47648513	47648645	47648738	758	2	4	3	8	250	125	0.803983386919	0.95362992974	0.2	0.158	0.042
621	UBE2V1	UBE2V1	chr20	-	48713019	48713357	48713019	48713071	48713208	48713357	621	9	2	14	4	250	125	0.808193419867	0.956877455216	0.692	0.636	0.056
557	TRIM13	TRIM13	chr13	+	50571142	50571899	50571142	50571267	50571802	50571899	557	15	19	14	20	250	125	0.810316643022	0.957646941753	0.283	0.259	0.024
112	C2CD5	C2CD5	chr12	-	22696994	22697480	22696994	22697113	22697253	22697480	112	6	44	8	51	250	125	0.814515711701	0.95905876173	0.064	0.073	-0.009
463	VAMP1	VAMP1	chr12	-	6571403	6574107	6571403	6572135	6574055	6574107	463	23	1	16	1	250	125	0.818888635016	0.95905876173	0.92	0.889	0.031
569	CTNNB1	CTNNB1	chr3	+	41280624	41281939	41280624	41280845	41281150	41281939	569	632	369	519	310	250	125	0.818216817006	0.95905876173	0.461	0.456	0.005
746	CIART	CIART	chr1	+	150254942	150256043	150254942	150255028	150255617	150256043	746	11	1	16	1	250	125	0.817399767814	0.95905876173	0.846	0.889	-0.043
942	ZNF154	ZNF154	chr19	-	58207642	58214156	58207642	58212513	58212605	58214156	942	1	6	1	4	216	125	0.813804760326	0.95905876173	0.088	0.126	-0.038
403	DFFA	DFFA	chr1	-	10520602	10523266	10520602	10521759	10523114	10523266	403	111	78	181	122	250	125	0.827554036806	0.962535388407	0.416	0.426	-0.01
649	SHISA5	SHISA5	chr3	-	48509196	48510972	48509196	48510585	48510759	48510972	649	10	489	9	393	250	125	0.823588176941	0.962535388407	0.01	0.011	-0.001
683	POLR3H	POLR3H	chr22	-	41939994	41940493	41939994	41940125	41940431	41940493	683	71	1	51	1	250	125	0.82778043403	0.962535388407	0.973	0.962	0.011
980	ST3GAL1	ST3GAL1	chr8	-	134487961	134488843	134487961	134488317	134488520	134488843	980	87	43	107	50	250	125	0.826779840818	0.962535388407	0.503	0.517	-0.014
127	PPCS	PPCS	chr1	+	42922164	42923021	42922164	42922395	42922917	42923021	127	24	2	9	1	250	125	0.83273602812	0.965424994885	0.857	0.818	0.039
454	BIRC3	BIRC3	chr11	+	102192567	102196093	102192567	102192631	102195191	102196093	454	55	4	49	3	250	125	0.83472130327	0.965424994885	0.873	0.891	-0.018
754	CCDC28B	CCDC28B	chr1	+	32670198	32670991	32670198	32670221	32670794	32670991	754	8	92	4	53	250	125	0.833464341837	0.965424994885	0.042	0.036	0.006
296	NEK1	NEK1	chr4	-	170533170	170533778	170533170	170533294	170533372	170533778	296	10	15	20	27	202	125	0.83941188946	0.969125627263	0.292	0.314	-0.022
24	PTPMT1	PTPMT1	chr11	+	47586981	47587538	47586981	47587348	47587457	47587538	24	34	97	40	108	233	125	0.842583880339	0.969668177798	0.158	0.166	-0.008
914	NEIL2	NEIL2	chr8	+	11627171	11627844	11627171	11627300	11627682	11627844	914	10	1	15	2	250	125	0.842865416086	0.969668177798	0.833	0.789	0.044
191	DET1	DET1	chr15	-	89073853	89074946	89073853	89074704	89074843	89074946	191	20	4	26	6	250	125	0.847216783875	0.972952136959	0.714	0.684	0.03
578	MRFAP1	MRFAP1	chr4	+	6641817	6642985	6641817	6642435	6642554	6642985	578	1241	52	1633	71	243	125	0.849606239857	0.973975407243	0.925	0.922	0.003
243	CDK2AP2	CDK2AP2	chr11	-	67275062	67275658	67275062	67275160	67275330	67275658	243	48	22	58	25	250	125	0.863524009018	0.974280960708	0.522	0.537	-0.015
309	AMBRA1	AMBRA1	chr11	-	46563494	46564948	46563494	46564531	46564801	46564948	309	29	29	31	29	250	125	0.858777651493	0.974280960708	0.333	0.348	-0.015
314	IDH3G	IDH3G	chrX	-	153051220	153051727	153051220	153051428	153051666	153051727	314	32	246	34	275	250	125	0.851480515187	0.974280960708	0.061	0.058	0.003
34	RANGRF	RANGRF	chr17	+	8192575	8193409	8192575	8192732	8193130	8193409	34	104	9	114	9	250	125	0.854693777937	0.974280960708	0.852	0.864	-0.012
352	MIER1	MIER1	chr1	+	67450254	67454302	67450254	67450335	67452085	67454302	352	105	3	121	3	250	125	0.868932808294	0.974280960708	0.946	0.953	-0.007
466	THAP7	THAP7	chr22	-	21356120	21356404	21356120	21356200	21356374	21356404	466	3	2	2	1	250	125	0.870857289494	0.974280960708	0.429	0.5	-0.071
528	NFKB2	NFKB2	chr10	+	104155352	104155737	104155352	104155553	104155644	104155737	528	16	60	26	104	215	125	0.857814119519	0.974280960708	0.134	0.127	0.007
638	NKIRAS2	NKIRAS2	chr17	+	40174416	40174658	40174416	40174490	40174587	40174658	638	258	3	298	3	221	125	0.867980275507	0.974280960708	0.98	0.983	-0.003
733	GMPR2	GMPR2	chr14	+	24702077	24702546	24702077	24702183	24702424	24702546	733	57	24	68	27	250	125	0.86231072261	0.974280960708	0.543	0.557	-0.014
809	ZFAND2B	ZFAND2B	chr2	+	220071505	220071764	220071505	220071567	220071688	220071764	809	22	1	17	1	245	125	0.870643681197	0.974280960708	0.918	0.897	0.021
837	HDAC8	HDAC8	chrX	-	71787431	71787880	71787431	71787646	71787738	71787880	837	2	4	5	12	216	125	0.860629041264	0.974280960708	0.224	0.194	0.03
846	RANBP6	RANBP6	chr9	-	6011018	6015640	6011018	6014356	6015471	6015640	846	103	9	127	12	250	125	0.86895830828	0.974280960708	0.851	0.841	0.01
861	OXLD1	OXLD1	chr17	-	79632065	79633667	79632065	79632614	79633179	79633667	861	61	3	71	4	250	125	0.869074274748	0.974280960708	0.91	0.899	0.011
919	EFEMP2	EFEMP2	chr11	-	65633911	65634550	65633911	65634183	65634315	65634550	919	256	98	106	39	250	125	0.860202822592	0.974280960708	0.566	0.576	-0.01
485	GMPPB	GMPPB	chr3	-	49758908	49759580	49758908	49759316	49759397	49759580	485	5	118	10	258	205	125	0.875868312338	0.978203441615	0.025	0.023	0.002
997	USP20	USP20	chr9	+	132642391	132644117	132642391	132642568	132642745	132644117	997	23	33	13	20	250	125	0.880322364816	0.981491487359	0.258	0.245	0.013
230	ARSA	ARSA	chr22	-	51065983	51066601	51065983	51066220	51066418	51066601	230	101	3	89	3	250	125	0.883408675101	0.981975065144	0.944	0.937	0.007
645	PAPD4	PAPD4	chr5	+	78908242	78908898	78908242	78908558	78908833	78908898	645	141	13	174	17	250	125	0.88377755863	0.981975065144	0.844	0.837	0.007
961	FAM96B	FAM96B	chr16	-	66967889	66968326	66967889	66968069	66968159	66968326	961	135	5	148	5	214	125	0.890348605182	0.987588043291	0.94	0.945	-0.005
534	SLC5A6	SLC5A6	chr2	-	27422454	27423447	27422454	27422705	27422972	27423447	534	244	2	415	3	250	125	0.894084701436	0.98850567781	0.984	0.986	-0.002
7	AKAP8L	AKAP8L	chr19	-	15514285	15514526	15514285	15514366	15514468	15514526	7	326	40	260	33	226	125	0.894217443927	0.98850567781	0.818	0.813	0.005
326	LINC00869	LINC00869	chr1	-	144300467	144301536	144300467	144300755	144301189	144301536	326	22	5	10	2	250	125	0.899066133464	0.990512528788	0.688	0.714	-0.026
513	TMED4	TMED4	chr7	-	44621321	44621894	44621321	44621422	44621645	44621894	513	12	225	20	356	250	125	0.900604468483	0.990512528788	0.026	0.027	-0.001
716	DLL3	DLL3	chr19	+	39998469	39999121	39998469	39998554	39998891	39999121	716	5	21	5	23	250	125	0.900189163542	0.990512528788	0.106	0.098	0.008
398	NSUN5P1	NSUN5P1	chr7	+	75044869	75045469	75044869	75045056	75045258	75045469	398	53	5	91	8	250	125	0.906182387376	0.993285922082	0.841	0.85	-0.009
618	POMGNT1	POMGNT1	chr1	-	46654352	46655029	46654352	46654652	46654913	46655029	618	411	7	551	10	250	125	0.906040681751	0.993285922082	0.967	0.965	0.002
524	HSH2D	HSH2D	chr19	+	16263361	16264018	16263361	16263451	16263852	16264018	524	2	1	5	3	250	125	0.910330422641	0.996152819388	0.5	0.455	0.045
1005	RPL28	RPL28	chr19	+	55899297	55903451	55899297	55899416	55899610	55903451	1005	23	4229	32	4723	250	125	1	1.0	0.003	0.003	0.0
1007	ATG3	ATG3	chr3	-	112251353	112253184	112251353	112251627	112253115	112253184	1007	4	157	7	273	250	125	1	1.0	0.013	0.013	0.0
1029	ARHGDIA	ARHGDIA	chr17	-	79827205	79827501	79827205	79827282	79827417	79827501	1029	8	919	11	1354	250	125	1	1.0	0.004	0.004	0.0
1031	ARHGDIA	ARHGDIA	chr17	-	79825594	79826951	79825594	79826819	79826931	79826951	1031	2933	11	5548	14	236	125	1	1.0	0.993	0.995	-0.002
1053	MIR22HG	MIR22HG	chr17	-	1614797	1617308	1614797	1615693	1616996	1617308	1053	207	28	172	23	250	125	0.971654293869	1.0	0.787	0.789	-0.002
109	CPT1B	CPT1B	chr22	-	51007289	51007850	51007289	51007510	51007764	51007850	109	1	4	2	8	250	125	0.990468180306	1.0	0.111	0.111	0.0
10	FAM96A	FAM96A	chr15	-	64364757	64367736	64364757	64365227	64367690	64367736	10	6	373	1	471	250	125	1	1.0	0.008	0.001	0.007
113	NISCH	NISCH	chr3	+	52514199	52515926	52514199	52514311	52514894	52515926	113	47	35	39	29	250	125	0.997350323253	1.0	0.402	0.402	0.0
154	RUSC1	RUSC1	chr1	+	155294892	155295281	155294892	155294969	155295205	155295281	154	142	7	126	6	250	125	0.954948344296	1.0	0.91	0.913	-0.003
156	TRAPPC11	TRAPPC11	chr4	+	184629559	184629727	184629559	184629569	184629688	184629727	156	80	1	149	2	243	125	0.968874025644	1.0	0.976	0.975	0.001
162	DKC1	DKC1	chrX	+	153993173	153993805	153993173	153993241	153993718	153993805	162	2	171	1	310	250	125	1	1.0	0.006	0.002	0.004
181	BCKDHB	BCKDHB	chr6	+	81053380	81055987	81053380	81053529	81055691	81055987	181	43	29	79	54	250	125	0.965036094025	1.0	0.426	0.422	0.004
189	SKP1	SKP1	chr5	-	133492081	133494286	133492081	133493459	133494145	133494286	189	3	1798	2	2137	250	125	1	1.0	0.001	0.0	0.001
190	ERCC2	ERCC2	chr19	-	45873390	45873845	45873390	45873490	45873793	45873845	190	2	20	3	27	250	125	0.92133022112	1.0	0.048	0.053	-0.005
198	ATP5G3	ATP5G3	chr2	-	176040985	176043978	176040985	176043130	176043784	176043978	198	25	1819	27	2736	250	125	1	1.0	0.007	0.005	0.002
244	NR2C2AP	NR2C2AP	chr19	-	19312219	19312850	19312219	19312372	19312739	19312850	244	133	8	258	15	250	125	0.939420080222	1.0	0.893	0.896	-0.003
255	NLRP2	NLRP2	chr19	+	55481366	55481663	55481366	55481521	55481590	55481663	255	47	1	95	2	193	125	0.985133270317	1.0	0.968	0.969	-0.001
28	SERF2	SERF2	chr15	+	44085907	44088287	44085907	44086134	44086571	44088287	28	2588	10	2768	11	250	125	1	1.0	0.992	0.992	0.0
327	LINC00869	LINC00869	chr1	-	144300467	144301536	144300467	144300752	144301349	144301536	327	22	8	9	3	250	125	0.917249427028	1.0	0.579	0.6	-0.021
338	NDUFB4	NDUFB4	chr3	+	120319957	120321258	120319957	120320104	120321054	120321258	338	9	535	3	735	250	125	1	1.0	0.008	0.002	0.006
344	FILIP1L	FILIP1L	chr3	-	99567138	99569914	99567138	99569271	99569776	99569914	344	269	1	205	0	250	125	1	1.0	0.993	1.0	-0.007
379	SNHG21	SNHG21	chr15	+	83425655	83425958	83425655	83425691	83425797	83425958	379	24	1	24	1	230	125	1	1.0	0.929	0.929	0.0
396	GPX1	GPX1	chr3	-	49394608	49395791	49394608	49395180	49395459	49395791	396	14	1139	7	1194	250	125	1	1.0	0.006	0.003	0.003
3	DERL3	DERL3	chr22	-	24176689	24179341	24176689	24177119	24179250	24179341	3	19	10	16	8	250	125	0.932251320252	1.0	0.487	0.5	-0.013
425	COCH	COCH	chr14	+	31343740	31344178	31343740	31343797	31344121	31344178	425	8	7	6	5	250	125	0.95300467372	1.0	0.364	0.375	-0.011
497	BET1L	BET1L	chr11	-	202923	205667	202923	205469	205610	205667	497	20	146	21	153	250	125	0.999533056558	1.0	0.064	0.064	0.0
530	SH3GLB2	SH3GLB2	chr9	-	131770071	131771070	131770071	131770429	131770962	131771070	530	428	2	651	2	250	125	1	1.0	0.991	0.994	-0.003
533	NXF1	NXF1	chr11	-	62566010	62567958	62566010	62566047	62567848	62567958	533	42	147	73	251	250	125	0.940194638903	1.0	0.125	0.127	-0.002
577	ATF3	ATF3	chr1	+	212788359	212788603	212788359	212788402	212788489	212788603	577	1082	0	785	1	211	125	1	1.0	1.0	0.998	0.002
581	TP73-AS1	TP73-AS1	chr1	-	3652547	3656951	3652547	3654418	3656796	3656951	581	50	9	58	10	250	125	0.932784574913	1.0	0.735	0.744	-0.009
615	MTMR11	MTMR11	chr1	-	149900542	149901209	149900542	149900793	149901046	149901209	615	118	4	57	2	250	125	0.964275635779	1.0	0.937	0.934	0.003
619	ZNF248	ZNF248	chr10	-	38145223	38146564	38145223	38145265	38146112	38146564	619	2	2	3	3	250	125	0.99764839408	1.0	0.333	0.333	0.0
634	AMZ2	AMZ2	chr17	+	66244144	66244846	66244144	66244227	66244784	66244846	634	81	2	121	3	250	125	1	1.0	0.953	0.953	0.0
647	DCTN1	DCTN1	chr2	-	74593370	74593747	74593370	74593502	74593585	74593747	647	3	302	7	363	207	125	0.927382066875	1.0	0.006	0.012	-0.006
684	SNHG10	SNHG10	chr14	-	95999248	96001209	95999248	95999398	96000029	96001209	684	14	29	13	28	250	125	0.935722167948	1.0	0.194	0.188	0.006
694	LMNA	LMNA	chr1	+	156108870	156109880	156108870	156108893	156109560	156109880	694	911	3	1137	1	250	125	1	1.0	0.993	0.998	-0.005
705	STX16	STX16	chr20	+	57226308	57227194	57226308	57226470	57227128	57227194	705	306	0	482	2	250	125	1	1.0	1.0	0.992	0.008
713	MICAL2	MICAL2	chr11	+	12284026	12285337	12284026	12284084	12285106	12285337	713	872	4	649	2	250	125	1	1.0	0.991	0.994	-0.003
717	ZNF747	ZNF747	chr16	-	30545517	30546291	30545517	30545631	30545771	30546291	717	10	3	14	4	250	125	0.957163647272	1.0	0.625	0.636	-0.011
718	PRRC1	PRRC1	chr5	+	126887398	126890780	126887398	126887570	126889488	126890780	718	257	0	315	1	250	125	1	1.0	1.0	0.994	0.006
757	SETD4	SETD4	chr21	-	37406838	37408549	37406838	37408258	37408382	37408549	757	9	33	9	33	248	125	1	1.0	0.121	0.121	0.0
788	ATXN2L	ATXN2L	chr16	+	28847253	28848558	28847253	28847443	28848071	28848558	788	217	31	238	34	250	125	1	1.0	0.778	0.778	0.0
792	C15orf41	C15orf41	chr15	+	37100524	37102461	37100524	37100690	37101104	37102461	792	68	11	126	21	250	125	0.944038957994	1.0	0.756	0.75	0.006
803	MROH7-TTC4	MROH7-TTC4	chr1	+	55197158	55197373	55197158	55197222	55197327	55197373	803	120	2	163	3	229	125	0.92356391852	1.0	0.97	0.967	0.003
812	NIPBL	NIPBL	chr5	+	37063891	37065921	37063891	37064080	37064628	37065921	812	32	30	39	37	250	125	0.973286632567	1.0	0.348	0.345	0.003
822	DAZAP2	DAZAP2	chr12	+	51634654	51634900	51634654	51634713	51634779	51634900	822	1387	12	1920	17	190	125	0.969578273927	1.0	0.987	0.987	0.0
826	C19orf12	C19orf12	chr19	-	30189792	30193884	30189792	30193699	30193754	30193884	826	93	1	103	1	179	125	0.948898221329	1.0	0.985	0.986	-0.001
887	MDK	MDK	chr11	+	46403260	46403683	46403260	46403435	46403606	46403683	887	32	13	13	5	250	125	0.932965953894	1.0	0.552	0.565	-0.013
905	MCL1	MCL1	chr1	-	150551318	150552214	150551318	150551439	150551898	150552214	905	1257	2	1132	2	250	125	1	1.0	0.997	0.996	0.001
918	NDUFA2	NDUFA2	chr5	-	140026840	140027370	140026840	140026947	140027067	140027370	918	5	428	1	517	244	125	1	1.0	0.006	0.001	0.005
91	RPL41	RPL41	chr12	+	56510373	56510583	56510373	56510443	56510558	56510583	91	715	6741	1168	10962	239	125	0.959821849979	1.0	0.053	0.053	0.0
920	CD164	CD164	chr6	-	109687716	109690220	109687716	109689528	109690124	109690220	920	1244	2	1727	2	250	125	1	1.0	0.997	0.998	-0.001
940	ADARB1	ADARB1	chr21	+	46641932	46646478	46641932	46643492	46645461	46646478	940	13	1	13	1	250	125	1	1.0	0.867	0.867	0.0
971	TWF1	TWF1	chr12	-	44199633	44200178	44199633	44199688	44200023	44200178	971	6	1	12	2	250	125	0.995088146198	1.0	0.75	0.75	0.0
97	CLDN19	CLDN19	chr1	-	43198763	43201701	43198763	43200805	43201548	43201701	97	44	3	44	3	250	125	1	1.0	0.88	0.88	0.0
994	SMOX	SMOX	chr20	+	4162735	4163495	4162735	4162970	4163129	4163495	994	380	34	438	39	250	125	0.986484089323	1.0	0.848	0.849	-0.001
