# Supplementary material for: Characterization of alternative mRNA splicing in cultured cell populations representing progressive stages of human fetal kidney development
Source: Sci Rep. 2022 Nov 15;12:19548. doi: 10.1038/s41598-022-24147-z (PMC9666651; doi:10.1038/s41598-022-24147-z)
Supplement: Supplementary file 13 — Supplementary Information 13. [file 41598_2022_24147_MOESM13_ESM.zip › _Program/Data/rMATS/NPS1-NPS3/MATS_output/RI.MATS.ReadsOnTargetAndJunctionCounts.txt]

ID	GeneID	geneSymbol	chr	strand	riExonStart_0base	riExonEnd	upstreamES	upstreamEE	downstreamES	downstreamEE	ID	IC_SAMPLE_1	SC_SAMPLE_1	IC_SAMPLE_2	SC_SAMPLE_2	IncFormLen	SkipFormLen	PValue	FDR	IncLevel1	IncLevel2	IncLevelDifference
168	HMGN3	HMGN3	chr6	-	79910961	79912106	79910961	79911443	79911992	79912106	168	253	177	91	267	674	125	0.0	0.0	0.21	0.059	0.151
173	SRSF1	SRSF1	chr17	-	56078279	56083334	56078279	56082961	56083161	56083334	173	106	677	37	1336	325	125	0.0	0.0	0.057	0.011	0.046
298	SRSF2	SRSF2	chr17	-	74730196	74732546	74730196	74731240	74732235	74732546	298	706	996	586	1838	1120	125	0.0	0.0	0.073	0.034	0.039
455	LUC7L3	LUC7L3	chr17	+	48827861	48830072	48827861	48828055	48829560	48830072	455	1588	153	932	252	1630	125	0.0	0.0	0.443	0.221	0.222
169	HMGN3	HMGN3	chr6	-	79910961	79912106	79910961	79911443	79912033	79912106	169	343	217	183	317	715	125	8.881784197e-16	1.15818465929e-13	0.217	0.092	0.125
172	SRSF1	SRSF1	chr17	-	56078279	56083334	56078279	56081362	56082283	56083334	172	3689	93	7233	53	1046	125	2.93320923106e-13	3.18742069775e-11	0.826	0.942	-0.116
570	CTNNB1	CTNNB1	chr3	+	41280624	41281939	41280624	41280845	41281309	41281939	570	2086	282	1660	381	589	125	4.21698120867e-10	3.92781678293e-08	0.611	0.48	0.131
533	NXF1	NXF1	chr11	-	62566010	62567958	62566010	62566047	62567848	62567958	533	911	147	889	251	1926	125	7.0117447315e-07	5.71457195617e-05	0.287	0.187	0.1
662	BCAM	BCAM	chr19	+	45322838	45324079	45322838	45322983	45323961	45324079	662	319	53	744	44	1103	125	1.74596304947e-06	0.000126485323139	0.406	0.657	-0.251
158	BSDC1	BSDC1	chr1	-	32830233	32834151	32830233	32832255	32834047	32834151	158	108	161	58	210	1917	125	3.45597893125e-06	0.000187774855265	0.042	0.018	0.024
273	ABHD11	ABHD11	chr7	-	73151550	73152065	73151550	73151721	73151891	73152065	273	88	107	114	322	295	125	3.35543688956e-06	0.000187774855265	0.258	0.13	0.128
597	QKI	QKI	chr6	+	163984451	163999628	163984451	163984751	163986977	163999628	597	207	33	172	78	2351	125	3.26659366656e-06	0.000187774855265	0.25	0.105	0.145
260	FNBP1L	FNBP1L	chr1	+	94016503	94020218	94016503	94016662	94017965	94020218	260	877	138	1729	158	1428	125	1.37588565881e-05	0.000690059576572	0.357	0.489	-0.132
591	XBP1	XBP1	chr22	-	29192034	29192180	29192034	29192111	29192137	29192180	591	183	73	227	35	151	125	2.01573185851e-05	0.000938755122678	0.675	0.843	-0.168
137	APH1A	APH1A	chr1	-	150237798	150239056	150237798	150238594	150238932	150239056	137	1449	272	2349	301	463	125	2.50867187815e-05	0.00109043604304	0.59	0.678	-0.088
159	ELP5	ELP5	chr17	+	7161906	7163259	7161906	7162002	7162889	7163259	159	189	11	249	0	1012	125	6.21780189732e-05	0.00238470990415	0.68	1.0	-0.32
199	JUP	JUP	chr17	-	39910858	39912147	39910858	39911684	39911981	39912147	199	1147	472	2858	898	422	125	6.11361835157e-05	0.00238470990415	0.419	0.485	-0.066
628	SLC25A3	SLC25A3	chr12	+	98987402	98987913	98987402	98987518	98987752	98987913	628	149	371	117	507	359	125	8.48772909136e-05	0.00307444409309	0.123	0.074	0.049
1026	ORC2	ORC2	chr2	-	201778017	201778715	201778017	201778136	201778653	201778715	1026	33	84	8	91	642	125	0.000113660490328	0.00390034945757	0.071	0.017	0.054
27	BICD2	BICD2	chr9	-	95473644	95477745	95473644	95475743	95477534	95477745	27	312	102	546	97	1916	125	0.000128046635597	0.00417432032046	0.166	0.269	-0.103
927	LRTOMT	LRTOMT	chr11	+	71805993	71807938	71805993	71806142	71806424	71807938	927	19	20	2	26	407	125	0.000162216043795	0.00503642193116	0.226	0.023	0.203
305	CREBZF	CREBZF	chr11	-	85368607	85376182	85368607	85373501	85374567	85376182	305	245	79	288	43	1191	125	0.000175423868109	0.00519892554578	0.246	0.413	-0.167
795	EDEM2	EDEM2	chr20	-	33734627	33735161	33734627	33734738	33734954	33735161	795	5	61	30	67	341	125	0.000199075739385	0.00564336443822	0.029	0.141	-0.112
451	MRPS21	MRPS21	chr1	+	150266261	150266869	150266261	150266318	150266754	150266869	451	620	190	648	295	561	125	0.00025455297292	0.00691535576433	0.421	0.329	0.092
568	CDCA8	CDCA8	chr1	+	38158072	38158456	38158072	38158250	38158347	38158456	568	124	8	212	49	222	125	0.000361685541018	0.00943275890975	0.897	0.709	0.188
170	AUP1	AUP1	chr2	-	74755877	74756409	74755877	74756062	74756258	74756409	170	121	399	87	498	321	125	0.000382811118611	0.0095997249744	0.106	0.064	0.042
395	EGR2	EGR2	chr10	-	64575620	64576126	64575620	64575829	64576012	64576126	395	128	2	8	4	308	125	0.000409327871314	0.00988451007766	0.963	0.448	0.515
659	C11orf24	C11orf24	chr11	-	68028802	68030386	68028802	68029193	68030198	68030386	659	1402	31	1306	62	1130	125	0.000446247843987	0.0103911997957	0.833	0.7	0.133
57	TAF1C	TAF1C	chr16	-	84214933	84215269	84214933	84215069	84215197	84215269	57	62	34	103	19	253	125	0.000774369338103	0.0174099589118	0.474	0.728	-0.254
987	UXT	UXT	chrX	-	47518228	47518579	47518228	47518335	47518513	47518579	987	79	105	50	139	303	125	0.000830799464385	0.0180560416926	0.237	0.129	0.108
762	BTBD3	BTBD3	chr20	+	11898512	11899249	11898512	11898659	11898981	11899249	762	35	9	33	35	447	125	0.000912244993612	0.0191865721237	0.521	0.209	0.312
338	NDUFB4	NDUFB4	chr3	+	120319957	120321258	120319957	120320104	120321054	120321258	338	54	535	22	735	1075	125	0.00112262543826	0.0228734933045	0.012	0.003	0.009
771	TCEB2	TCEB2	chr16	-	2821414	2822103	2821414	2821605	2821994	2822103	771	503	1	514	12	514	125	0.00147340492272	0.0291109093822	0.992	0.912	0.08
855	ARHGAP33	ARHGAP33	chr19	+	36278069	36279724	36278069	36278461	36278545	36279724	855	6	14	24	8	209	125	0.00167428220697	0.0321068234984	0.204	0.642	-0.438
819	GLIDR	GLIDR	chr9	-	41952705	41954633	41952705	41953779	41954503	41954633	819	41	7	17	15	849	125	0.00192923732983	0.0351466639201	0.463	0.143	0.32
915	NF2	NF2	chr22	+	30079008	30079904	30079008	30079053	30079689	30079904	915	20	1	10	9	761	125	0.00194061334528	0.0351466639201	0.767	0.154	0.613
529	FN1	FN1	chr2	-	216236631	216237098	216236631	216236738	216236831	216237098	529	7082	13398	1915	3988	218	125	0.00233048465086	0.0410669187125	0.233	0.216	0.017
765	MFSD11	MFSD11	chr17	+	74733582	74734530	74733582	74734247	74734363	74734530	765	36	11	20	24	241	125	0.00242724406317	0.0416463981365	0.629	0.302	0.327
1034	RELL2	RELL2	chr5	+	141016516	141017976	141016516	141017308	141017736	141017976	1034	26	2	15	11	553	125	0.00260390789039	0.0424436986134	0.746	0.236	0.51
730	PSMD11	PSMD11	chr17	+	30807506	30810337	30807506	30807649	30807770	30810337	730	79	353	81	610	246	125	0.00254989272319	0.0424436986134	0.102	0.063	0.039
200	CTPS1	CTPS1	chr1	+	41474330	41474562	41474330	41474386	41474465	41474562	200	13	235	8	563	204	125	0.00293827681321	0.0467257678589	0.033	0.009	0.024
149	CUTA	CUTA	chr6	-	33385257	33386065	33385257	33385472	33385863	33386065	149	546	143	540	203	516	125	0.0037226832804	0.0564462674144	0.481	0.392	0.089
196	ACTG1	ACTG1	chr17	-	79476996	79477859	79476996	79477355	79477504	79477859	196	39725	323	68565	447	274	125	0.00368004589206	0.0564462674144	0.982	0.986	-0.004
151	TREX1	TREX1	chr3	+	48506918	48509044	48506918	48507708	48508028	48509044	151	26	21	18	46	445	125	0.00409486526696	0.059330047868	0.258	0.099	0.159
51	METTL17	METTL17	chr14	+	21464685	21465194	21464685	21464870	21464943	21465194	51	133	85	130	141	198	125	0.00408825693172	0.059330047868	0.497	0.368	0.129
346	RPL17	RPL17	chr18	-	47017901	47018203	47017901	47017954	47018105	47018203	346	795	98	972	175	276	125	0.00462000967548	0.0654836154003	0.786	0.716	0.07
782	ZNF131	ZNF131	chr5	+	43161350	43162033	43161350	43161715	43161810	43162033	782	25	4	62	0	220	125	0.00506595989086	0.0660601169768	0.78	1.0	-0.22
879	HRAS	HRAS	chr11	-	532241	532755	532241	532522	532630	532755	879	37	311	35	591	233	125	0.00500985769138	0.0660601169768	0.06	0.031	0.029
968	NFATC4	NFATC4	chr14	+	24845499	24848811	24845499	24846084	24846843	24848811	968	211	63	115	15	884	125	0.00501891697555	0.0660601169768	0.321	0.52	-0.199
989	ITGB6	ITGB6	chr2	-	161056513	161056824	161056513	161056589	161056696	161056824	989	401	12	798	6	232	125	0.00480754203506	0.0660601169768	0.947	0.986	-0.039
108	CLK1	CLK1	chr2	-	201724402	201726189	201724402	201724469	201725960	201726189	108	733	160	420	133	1616	125	0.00524432396012	0.0670450827843	0.262	0.196	0.066
48	HNRNPM	HNRNPM	chr19	+	8530207	8530399	8530207	8530246	8530363	8530399	48	745	514	1050	888	242	125	0.0054866109754	0.0674956670936	0.428	0.379	0.049
831	FZD6	FZD6	chr8	+	104312183	104312512	104312183	104312312	104312427	104312512	831	192	0	326	11	240	125	0.00547289390604	0.0674956670936	1.0	0.939	0.061
239	KDM2B	KDM2B	chr12	-	121866899	121868272	121866899	121867966	121868144	121868272	239	236	11	271	2	303	125	0.00565173814814	0.0682395050479	0.898	0.982	-0.084
592	CDK17	CDK17	chr12	-	96672038	96674663	96672038	96674057	96674585	96674663	592	192	94	167	131	653	125	0.00596709022974	0.0707371423598	0.281	0.196	0.085
6	DNHD1	DNHD1	chr11	+	6518814	6520191	6518814	6518897	6519000	6520191	6	25	1	7	5	228	125	0.00651435614078	0.0758457179248	0.932	0.434	0.498
370	ZNRD1	ZNRD1	chr6	+	30029016	30029446	30029016	30029166	30029291	30029446	370	62	1	63	10	250	125	0.00700550270964	0.0801331187138	0.969	0.759	0.21
625	PHPT1	PHPT1	chr9	+	139744464	139745012	139744464	139744589	139744957	139745012	625	87	5	84	18	493	125	0.00779838037945	0.0876645518517	0.815	0.542	0.273
155	RUSC1	RUSC1	chr1	+	155294892	155295281	155294892	155294969	155295106	155295281	155	18	136	7	169	262	125	0.0082800348039	0.08769245221	0.059	0.019	0.04
552	PML	PML	chr15	+	74326818	74328735	74326818	74326871	74327512	74328735	552	147	24	189	61	766	125	0.0084733504436	0.08769245221	0.5	0.336	0.164
674	SEC14L1	SEC14L1	chr17	+	75209999	75213181	75209999	75210101	75212630	75213181	674	2456	18	3224	8	2654	125	0.00825654646395	0.08769245221	0.865	0.95	-0.085
850	PIGO	PIGO	chr9	-	35091236	35092764	35091236	35091288	35092539	35092764	850	537	10	1036	46	1376	125	0.0081031613165	0.08769245221	0.83	0.672	0.158
983	SMARCC2	SMARCC2	chr12	-	56558086	56558515	56558086	56558152	56558431	56558515	983	182	16	361	11	404	125	0.0083961730739	0.08769245221	0.779	0.91	-0.131
308	LPPR3	LPPR3	chr19	-	814433	814749	814433	814607	814691	814749	308	0	10	2	0	209	125	0.00955952885698	0.0971864082104	0.0	1.0	-1.0
590	NAP1L1	NAP1L1	chr12	-	76439162	76442244	76439162	76441498	76442172	76442244	590	1452	492	2153	609	799	125	0.00968882903938	0.0971864082104	0.316	0.356	-0.04
967	HPN	HPN	chr19	+	35532625	35533426	35532625	35532776	35533356	35533426	967	8	0	2	4	705	125	0.0102328162631	0.101087821266	1.0	0.081	0.919
419	DDAH2	DDAH2	chr6	-	31696641	31698042	31696641	31697002	31697827	31698042	419	134	194	159	153	950	125	0.0105565656575	0.102729564309	0.083	0.12	-0.037
888	CTNS	CTNS	chr17	+	3563529	3566397	3563529	3563644	3563910	3566397	888	125	4	112	14	391	125	0.0119352106372	0.114437607874	0.909	0.719	0.19
53	FKTN	FKTN	chr9	+	108397331	108403399	108397331	108397429	108402381	108403399	53	961	4	1562	0	5077	125	0.0124177793739	0.11516467797	0.855	1.0	-0.145
58	TAF1C	TAF1C	chr16	-	84215351	84215664	84215351	84215469	84215547	84215664	58	28	39	46	27	203	125	0.0124973533599	0.11516467797	0.307	0.512	-0.205
807	STAG3L5P-PVRIG2P-PILRB	STAG3L5P-PVRIG2P-PILRB	chr7	+	99950186	99950537	99950186	99950290	99950383	99950537	807	135	4	134	15	218	125	0.0125409388587	0.11516467797	0.951	0.837	0.114
949	JRKL	JRKL	chr11	+	96123157	96126727	96123157	96123237	96123646	96126727	949	59	2	91	16	534	125	0.0132064359231	0.119591614193	0.874	0.571	0.303
732	GMPR2	GMPR2	chr14	+	24707451	24708447	24707451	24707611	24707794	24708447	732	39	145	32	227	308	125	0.0135814984809	0.121303246706	0.098	0.054	0.044
613	RPL31	RPL31	chr2	+	101622420	101622885	101622420	101622533	101622811	101622885	613	140	2151	137	2866	403	125	0.0144309409721	0.127148290727	0.02	0.015	0.005
596	QKI	QKI	chr6	+	163984451	163999628	163984451	163984751	163985698	163999628	596	75	11	50	20	1072	125	0.0152264835312	0.132368896831	0.443	0.226	0.217
599	TGOLN2	TGOLN2	chr2	-	85553630	85554808	85553630	85553927	85554101	85554808	599	652	80	986	81	299	125	0.0159725821241	0.13702794138	0.773	0.836	-0.063
329	ATP5D	ATP5D	chr19	+	1244313	1244824	1244313	1244439	1244735	1244824	329	245	213	332	212	421	125	0.0165140360849	0.139833136719	0.255	0.317	-0.062
14	EEF1B2	EEF1B2	chr2	+	207024317	207024783	207024317	207024408	207024682	207024783	14	1185	155	1911	190	399	125	0.0172932246863	0.140235987221	0.705	0.759	-0.054
163	DKC1	DKC1	chrX	+	154002876	154003548	154002876	154002980	154003469	154003548	163	23	220	19	394	614	125	0.0173373801589	0.140235987221	0.021	0.01	0.011
446	FAM3A	FAM3A	chrX	-	153744083	153744566	153744083	153744136	153744233	153744566	446	34	63	40	35	222	125	0.017054419182	0.140235987221	0.233	0.392	-0.159
806	HES4	HES4	chr1	-	935071	935552	935071	935167	935245	935552	806	77	55	35	49	203	125	0.0174219554676	0.140235987221	0.463	0.305	0.158
962	FAM96B	FAM96B	chr16	-	66967889	66968326	66967889	66967967	66968123	66968326	962	66	488	52	611	281	125	0.0178526507345	0.141950344865	0.057	0.036	0.021
973	DNAJB2	DNAJB2	chr2	+	220149353	220151622	220149353	220149557	220150708	220151622	973	443	138	366	157	1276	125	0.0192184308258	0.150968878294	0.239	0.186	0.053
937	GCDH	GCDH	chr19	+	13002300	13002788	13002300	13002336	13002644	13002788	937	15	44	6	57	433	125	0.0202815232685	0.157423252036	0.09	0.029	0.061
399	ACAA1	ACAA1	chr3	-	38167652	38168191	38167652	38167832	38168000	38168191	399	44	129	44	225	293	125	0.021384567123	0.162124857723	0.127	0.077	0.05
430	CCPG1	CCPG1	chr15	-	55647420	55653142	55647420	55648607	55651736	55653142	430	784	40	396	9	3254	125	0.0211496472412	0.162124857723	0.43	0.628	-0.198
963	RBM19	RBM19	chr12	-	114259858	114261126	114259858	114260451	114261013	114261126	963	105	27	148	18	687	125	0.0229067801455	0.171669202929	0.414	0.599	-0.185
527	SNX21	SNX21	chr20	+	44469277	44471914	44469277	44469419	44470671	44471914	527	582	0	450	4	1377	125	0.0235364087415	0.174383392039	1.0	0.911	0.089
441	C1QTNF6	C1QTNF6	chr22	-	37576205	37578775	37576205	37576907	37578191	37578775	441	1110	13	856	22	1409	125	0.0240805713055	0.176410477429	0.883	0.775	0.108
147	CUTA	CUTA	chr6	-	33385257	33386065	33385257	33385593	33385735	33386065	147	201	5	217	0	267	125	0.0254599415418	0.182416284453	0.95	1.0	-0.05
787	ATXN2L	ATXN2L	chr16	+	28847253	28848558	28847253	28847497	28848071	28848558	787	471	16	496	6	699	125	0.0252979908762	0.182416284453	0.84	0.937	-0.097
526	GOLGA8A	GOLGA8A	chr15	-	34678825	34680153	34678825	34678942	34680033	34680153	526	175	5	151	0	1216	125	0.0278582625054	0.195307388748	0.783	1.0	-0.217
851	CCNG1	CCNG1	chr5	+	162864576	162864810	162864576	162864665	162864765	162864810	851	594	9	718	2	225	125	0.0277599424124	0.195307388748	0.973	0.995	-0.022
629	ULK3	ULK3	chr15	-	75132574	75132982	75132574	75132657	75132838	75132982	629	41	19	38	38	306	125	0.0321425845853	0.222946437762	0.469	0.29	0.179
789	ATXN2L	ATXN2L	chr16	+	28847253	28848558	28847253	28847443	28848048	28848558	789	458	54	449	79	730	125	0.0331926844838	0.226947745623	0.592	0.493	0.099
98	AKR1A1	AKR1A1	chr1	+	46016454	46016827	46016454	46016548	46016637	46016827	98	112	36	202	37	214	125	0.0334156189875	0.226947745623	0.645	0.761	-0.116
639	DCAF7	DCAF7	chr17	+	61666361	61671642	61666361	61666599	61671564	61671642	639	5494	17	7952	11	5090	125	0.0363855032	0.244570598829	0.888	0.947	-0.059
33	RANGRF	RANGRF	chr17	+	8192820	8193409	8192820	8192906	8193130	8193409	33	239	75	292	130	349	125	0.0380479430594	0.25313529464	0.533	0.446	0.087
605	PRKD2	PRKD2	chr19	-	47219387	47220384	47219387	47219792	47220071	47220384	605	172	16	197	35	404	125	0.0390515395565	0.254616037908	0.769	0.635	0.134
885	LINC00623	LINC00623	chr1	-	144298163	144301536	144298163	144300755	144301349	144301536	885	23	0	12	3	719	125	0.039045556903	0.254616037908	1.0	0.41	0.59
339	TMEM9	TMEM9	chr1	-	201122985	201123683	201122985	201123087	201123275	201123683	339	25	13	15	21	313	125	0.0397701118892	0.256733791602	0.434	0.222	0.212
510	ZBTB7B	ZBTB7B	chr1	+	154975105	154975419	154975105	154975162	154975318	154975419	510	5	10	12	5	281	125	0.0403355876025	0.257831403106	0.182	0.516	-0.334
675	RABGGTA	RABGGTA	chr14	-	24740318	24740833	24740318	24740375	24740692	24740833	675	47	30	50	59	442	125	0.0421668980645	0.266920558622	0.307	0.193	0.114
817	PCID2	PCID2	chr13	-	113831852	113832601	113831852	113832322	113832487	113832601	817	247	24	258	43	290	125	0.0434630050151	0.272479608364	0.816	0.721	0.095
410	CCDC107	CCDC107	chr9	+	35660742	35661500	35660742	35660855	35660936	35661500	410	198	95	344	119	206	125	0.0473358984052	0.2911604317	0.558	0.637	-0.079
464	VAMP1	VAMP1	chr12	-	6571403	6574107	6571403	6572008	6574055	6574107	464	333	6	181	0	2172	125	0.0470067362684	0.2911604317	0.762	1.0	-0.238
816	TMEM138	TMEM138	chr11	+	61131723	61131990	61131723	61131787	61131904	61131990	816	178	8	172	18	242	125	0.0479052901942	0.29190887109	0.92	0.832	0.088
696	PLEKHG5	PLEKHG5	chr1	-	6527884	6528646	6527884	6527958	6528158	6528646	696	181	10	186	3	325	125	0.0491939818172	0.29698589023	0.874	0.96	-0.086
658	CD24	CD24	chrY	-	21152525	21154962	21152525	21154526	21154703	21154962	658	4764	166	9307	390	302	125	0.0498722096792	0.298318171659	0.922	0.908	0.014
941	ADARB1	ADARB1	chr21	+	46641932	46646478	46641932	46642022	46645461	46646478	941	124	1	89	5	3564	125	0.051557333474	0.305594376591	0.813	0.384	0.429
240	B9D1	B9D1	chr17	-	19246482	19247170	19246482	19246774	19247102	19247170	240	16	46	10	68	453	125	0.0526255188614	0.309115660339	0.088	0.039	0.049
734	CCDC125	CCDC125	chr5	-	68616063	68616407	68616063	68616172	68616291	68616407	734	63	0	74	4	244	125	0.0544552985266	0.317007630708	1.0	0.905	0.095
132	PTPRO	PTPRO	chr12	+	15747870	15751265	15747870	15747991	15749023	15751265	132	8	2	0	2	1157	125	0.0567952340336	0.327703474247	0.302	0.0	0.302
736	SNHG7	SNHG7	chr9	-	139619045	139619562	139619045	139619391	139619506	139619562	736	382	32	441	57	240	125	0.0590106540489	0.337499530174	0.861	0.801	0.06
636	ARMCX6	ARMCX6	chrX	-	100870107	100871756	100870107	100870750	100871661	100871756	636	420	145	285	129	1036	125	0.0600085821608	0.340222570164	0.259	0.21	0.049
752	C21orf58	C21orf58	chr21	-	47721043	47722068	47721043	47721627	47721910	47722068	752	26	2	62	0	408	125	0.0607246856464	0.341314612426	0.799	1.0	-0.201
216	DDIT3	DDIT3	chr12	-	57911051	57911536	57911051	57911378	57911488	57911536	216	122	14	46	12	235	125	0.0628047641616	0.34410677507	0.823	0.671	0.152
553	CIZ1	CIZ1	chr9	-	130940987	130941694	130940987	130941183	130941351	130941694	553	442	79	482	116	293	125	0.0625649276799	0.34410677507	0.705	0.639	0.066
911	U2AF1L4	U2AF1L4	chr19	-	36234970	36235322	36234970	36235046	36235223	36235322	911	35	46	19	48	302	125	0.0627051975022	0.34410677507	0.24	0.141	0.099
106	P3H1	P3H1	chr1	-	43212005	43213083	43212005	43212523	43212942	43213083	106	57	242	21	51	544	125	0.068094201232	0.344576213253	0.051	0.086	-0.035
116	TMEM159	TMEM159	chr16	+	21172298	21172599	21172298	21172329	21172405	21172599	116	56	0	48	3	201	125	0.0651110000597	0.344576213253	1.0	0.909	0.091
217	DDIT3	DDIT3	chr12	-	57911051	57911536	57911051	57911325	57911488	57911536	217	150	0	61	2	288	125	0.067364503261	0.344576213253	1.0	0.93	0.07
266	HYAL1	HYAL1	chr3	-	50339487	50341032	50339487	50340411	50340896	50341032	266	9	2	25	0	610	125	0.0647569914414	0.344576213253	0.48	1.0	-0.52
381	NGRN	NGRN	chr15	+	90808894	90809630	90808894	90809108	90809519	90809630	381	1181	23	1380	43	536	125	0.0687038462007	0.344576213253	0.923	0.882	0.041
563	NOMO2	NOMO2	chr16	-	18511181	18511825	18511181	18511366	18511697	18511825	563	4	2	1	6	456	125	0.0675204080248	0.344576213253	0.354	0.044	0.31
567	C10orf32	C10orf32	chr10	+	104622629	104624718	104622629	104622689	104623486	104624718	567	251	1	207	5	922	125	0.0658595669527	0.344576213253	0.971	0.849	0.122
601	PPCDC	PPCDC	chr15	+	75335609	75335877	75335609	75335732	75335828	75335877	601	10	2	24	0	221	125	0.0684975151274	0.344576213253	0.739	1.0	-0.261
653	FLAD1	FLAD1	chr1	+	154955769	154956542	154955769	154955873	154956317	154956542	653	83	27	98	53	569	125	0.0676122479481	0.344576213253	0.403	0.289	0.114
783	ZNF131	ZNF131	chr5	+	43161350	43162033	43161350	43161708	43161810	43162033	783	28	37	66	49	227	125	0.0668436154358	0.344576213253	0.294	0.426	-0.132
784	SLC11A2	SLC11A2	chr12	-	51373565	51375586	51373565	51373841	51375421	51375586	784	753	9	619	2	1705	125	0.067799791506	0.344576213253	0.86	0.958	-0.098
612	NSUN5	NSUN5	chr7	-	72716512	72717737	72716512	72717521	72717596	72717737	612	35	7	39	19	200	125	0.0702773863678	0.349777526044	0.758	0.562	0.196
810	ZBTB21	ZBTB21	chr21	-	43406939	43414217	43406939	43411998	43412601	43414217	810	175	4	115	8	728	125	0.0709689692859	0.350543696776	0.883	0.712	0.171
1016	HCG18	HCG18	chr6	-	30255173	30262741	30255173	30260376	30262247	30262741	1016	256	70	271	102	1996	125	0.0724468107405	0.355152786487	0.186	0.143	0.043
607	CELF2	CELF2	chr10	+	11370888	11374605	11370888	11371060	11372418	11374605	607	34	71	45	153	1483	125	0.07375180017	0.358852042618	0.039	0.024	0.015
130	C2orf49	C2orf49	chr2	+	105959304	105959680	105959304	105959431	105959557	105959680	130	129	10	127	20	251	125	0.0775048378949	0.362008248219	0.865	0.76	0.105
133	ATPIF1	ATPIF1	chr1	+	28562871	28564616	28562871	28562963	28564271	28564616	133	399	20	567	46	1433	125	0.0753633189686	0.362008248219	0.635	0.518	0.117
167	TRHDE-AS1	TRHDE-AS1	chr12	-	72665602	72667289	72665602	72665942	72666544	72667289	167	35	7	41	2	727	125	0.0771946496935	0.362008248219	0.462	0.779	-0.317
220	JRK	JRK	chr8	-	143738873	143740356	143738873	143739494	143740233	143740356	220	77	0	110	4	864	125	0.0793975145633	0.362008248219	1.0	0.799	0.201
574	RELA	RELA	chr11	-	65421066	65422471	65421066	65421980	65422289	65422471	574	873	28	916	17	434	125	0.0762290585342	0.362008248219	0.9	0.939	-0.039
709	C18orf21	C18orf21	chr18	+	33552587	33552870	33552587	33552768	33552847	33552870	709	30	62	12	49	204	125	0.0783085722058	0.362008248219	0.229	0.13	0.099
769	TULP3	TULP3	chr12	+	3048476	3050306	3048476	3048590	3049695	3050306	769	939	0	1033	4	1230	125	0.0781137118327	0.362008248219	1.0	0.963	0.037
790	ATXN2L	ATXN2L	chr16	+	28847253	28848558	28847253	28847497	28848048	28848558	790	415	6	417	14	676	125	0.0788645658228	0.362008248219	0.927	0.846	0.081
839	STRADA	STRADA	chr17	-	61780191	61781942	61780191	61781111	61781700	61781942	839	67	0	63	3	714	125	0.0772739724945	0.362008248219	1.0	0.786	0.214
234	ACADVL	ACADVL	chr17	+	7123149	7123516	7123149	7123365	7123440	7123516	234	6	6	4	0	200	125	0.0817514298127	0.370152307208	0.385	1.0	-0.615
630	AMZ2	AMZ2	chr17	+	66244144	66244846	66244144	66244199	66244780	66244846	630	229	0	336	4	706	125	0.0829168584093	0.37283994264	1.0	0.937	0.063
436	ZNF767P	ZNF767P	chr7	-	149244244	149246465	149244244	149244867	149246283	149246465	436	200	1	133	4	1541	125	0.0851685945165	0.380341942635	0.942	0.73	0.212
631	AMZ2	AMZ2	chr17	+	66244144	66244846	66244144	66244199	66244784	66244846	631	234	0	349	4	710	125	0.0857653175957	0.380401272601	1.0	0.939	0.061
206	HNRNPLL	HNRNPLL	chr2	-	38829579	38830178	38829579	38829742	38829998	38830178	206	35	9	25	15	381	125	0.0892198078108	0.384577647023	0.561	0.354	0.207
304	CREBZF	CREBZF	chr11	-	85368607	85373501	85368607	85371641	85373432	85373501	304	759	17	560	22	1916	125	0.0874302248932	0.384577647023	0.744	0.624	0.12
580	SRSF8	SRSF8	chr11	+	94800040	94804387	94800040	94801346	94801817	94804387	580	452	41	639	39	596	125	0.0895569062853	0.384577647023	0.698	0.775	-0.077
632	AMZ2	AMZ2	chr17	+	66244144	66244846	66244144	66244227	66244780	66244846	632	229	5	336	17	678	125	0.0880938601263	0.384577647023	0.894	0.785	0.109
646	CCDC120	CCDC120	chrX	+	48924711	48927510	48924711	48925626	48926079	48927510	646	179	2	435	0	578	125	0.0896561385697	0.384577647023	0.951	1.0	-0.049
775	REC8	REC8	chr14	+	24641233	24641817	24641233	24641574	24641675	24641817	775	111	163	271	310	226	125	0.0929453009349	0.396080628821	0.274	0.326	-0.052
1038	IL32	IL32	chr16	+	3117377	3117614	3117377	3117416	3117554	3117614	1038	156	1208	81	799	263	125	0.0937156051442	0.396769964636	0.058	0.046	0.012
128	PPCS	PPCS	chr1	+	42922164	42923021	42922164	42922299	42922917	42923021	128	194	25	209	42	743	125	0.1001612156	0.402491823356	0.566	0.456	0.11
180	TRIM5	TRIM5	chr11	-	5684424	5686912	5684424	5686625	5686885	5686912	180	10	70	8	128	385	125	0.0996018845919	0.402491823356	0.044	0.02	0.024
183	ACBD4	ACBD4	chr17	+	43213013	43213599	43213013	43213320	43213474	43213599	183	10	14	7	26	279	125	0.103700165416	0.402491823356	0.242	0.108	0.134
201	DHRS12	DHRS12	chr13	-	52342128	52343429	52342128	52342432	52343291	52343429	201	30	6	14	8	984	125	0.102117553157	0.402491823356	0.388	0.182	0.206
204	SUMO1	SUMO1	chr2	-	203070902	203072044	203070902	203071526	203071975	203072044	204	3541	29	4640	24	574	125	0.0994765938909	0.402491823356	0.964	0.977	-0.013
213	LOC171391	LOC171391	chr11	+	783529	784284	783529	783671	784023	784284	213	30	9	29	19	477	125	0.103903226744	0.402491823356	0.466	0.286	0.18
229	ARSA	ARSA	chr22	-	51065983	51066601	51065983	51066220	51066373	51066601	229	95	5	84	11	278	125	0.0974887895425	0.402491823356	0.895	0.774	0.121
310	INVS	INVS	chr9	+	103054607	103055325	103054607	103054718	103055228	103055325	310	128	3	133	9	635	125	0.103901433826	0.402491823356	0.894	0.744	0.15
343	TMEM9	TMEM9	chr1	-	201122985	201123683	201122985	201123087	201123572	201123683	343	27	146	16	150	610	125	0.100764698165	0.402491823356	0.037	0.021	0.016
411	ZNF226	ZNF226	chr19	+	44669740	44669960	44669740	44669766	44669909	44669960	411	10	2	18	0	268	125	0.103427735023	0.402491823356	0.7	1.0	-0.3
486	PDCD2	PDCD2	chr6	-	170890834	170892276	170890834	170891353	170892144	170892276	486	230	37	244	57	916	125	0.104326868324	0.402491823356	0.459	0.369	0.09
496	PJA1	PJA1	chrX	-	68380580	68383309	68380580	68382224	68382788	68383309	496	677	3	716	9	689	125	0.10180153313	0.402491823356	0.976	0.935	0.041
548	HOXA1	HOXA1	chr7	-	27134879	27135625	27134879	27134974	27135177	27135625	548	19	7	40	5	328	125	0.102798986493	0.402491823356	0.508	0.753	-0.245
87	BCL2L11	BCL2L11	chr2	+	111881309	111881716	111881309	111881446	111881626	111881716	87	82	19	52	22	305	125	0.0971491084955	0.402491823356	0.639	0.492	0.147
928	PTGES2	PTGES2	chr9	-	130887522	130887720	130887522	130887562	130887654	130887720	928	156	7	202	3	217	125	0.103333741439	0.402491823356	0.928	0.975	-0.047
254	TMEM205	TMEM205	chr19	-	11456195	11456981	11456195	11456304	11456802	11456981	254	186	279	166	310	623	125	0.106164117602	0.403268142147	0.118	0.097	0.021
401	ZNF582-AS1	ZNF582-AS1	chr19	+	56909645	56910539	56909645	56909752	56910262	56910539	401	0	4	4	5	635	125	0.106367588183	0.403268142147	0.0	0.136	-0.136
452	SSSCA1	SSSCA1	chr11	+	65337929	65338226	65337929	65337981	65338074	65338226	452	31	68	25	91	218	125	0.106945654027	0.403268142147	0.207	0.136	0.071
483	DUSP18	DUSP18	chr22	-	31057444	31060067	31057444	31059715	31059825	31060067	483	38	0	25	2	235	125	0.107535946701	0.403268142147	1.0	0.869	0.131
958	CDK5RAP3	CDK5RAP3	chr17	+	46052879	46053379	46052879	46053019	46053234	46053379	958	297	182	384	191	340	125	0.107620639162	0.403268142147	0.375	0.425	-0.05
299	NFKBIB	NFKBIB	chr19	+	39398038	39399534	39398038	39398299	39399370	39399534	299	566	65	629	53	1196	125	0.110848323161	0.412989181148	0.476	0.554	-0.078
706	STX16	STX16	chr20	+	57226308	57227143	57226308	57226490	57227128	57227143	706	904	0	1205	5	763	125	0.111582282554	0.413361637643	1.0	0.975	0.025
1004	CD59	CD59	chr11	-	33743924	33744273	33743924	33744009	33744116	33744273	1004	17	0	2	1	232	125	0.113138945949	0.415476279798	1.0	0.519	0.481
611	NSUN5	NSUN5	chr7	-	72716512	72717737	72716512	72717526	72717596	72717737	611	23	105	26	195	195	125	0.114725072191	0.415476279798	0.123	0.079	0.044
829	RPL13	RPL13	chr16	+	89627985	89628159	89627985	89628006	89628147	89628159	829	15140	217	17995	298	266	125	0.115339273993	0.415476279798	0.97	0.966	0.004
904	C14orf132	C14orf132	chr14	+	96552847	96560308	96552847	96553099	96559858	96560308	904	2368	4	1262	0	6884	125	0.113573213188	0.415476279798	0.915	1.0	-0.085
986	GLYCTK	GLYCTK	chr3	+	52326275	52327208	52326275	52326585	52327061	52327208	986	125	7	128	15	601	125	0.114657470273	0.415476279798	0.788	0.64	0.148
233	MRPL35	MRPL35	chr2	+	86437602	86440477	86437602	86437736	86439548	86440477	233	831	0	1394	4	1937	125	0.116707488944	0.418094960393	1.0	0.957	0.043
1019	LRRC75A-AS1	LRRC75A-AS1	chr17	+	16342300	16342728	16342300	16342343	16342640	16342728	1019	34	2	48	0	422	125	0.119223615706	0.418832545015	0.834	1.0	-0.166
1023	ARFRP1	ARFRP1	chr20	-	62329994	62332054	62329994	62331882	62331953	62332054	1023	17	108	26	97	196	125	0.119012708265	0.418832545015	0.091	0.146	-0.055
209	MRPS12	MRPS12	chr19	+	39421593	39421983	39421593	39421811	39421915	39421983	209	6	33	27	70	229	125	0.12012528515	0.418832545015	0.09	0.174	-0.084
337	MYADM	MYADM	chr19	+	54372644	54373092	54372644	54372852	54373007	54373092	337	72	0	93	3	280	125	0.119718850469	0.418832545015	1.0	0.933	0.067
785	EPHB2	EPHB2	chr1	+	23239954	23247993	23239954	23240057	23240150	23247993	785	288	2	416	9	218	125	0.117847114758	0.418832545015	0.988	0.964	0.024
493	PLCD1	PLCD1	chr3	-	38051394	38051766	38051394	38051544	38051621	38051766	493	17	57	8	55	202	125	0.121588010941	0.421677569859	0.156	0.083	0.073
703	RAB29	RAB29	chr1	-	205743960	205744610	205743960	205744214	205744400	205744610	703	12	0	20	4	311	125	0.124156531329	0.428307187442	1.0	0.668	0.332
748	CIART	CIART	chr1	+	150254942	150256043	150254942	150255028	150255923	150256043	748	77	4	86	11	1020	125	0.126918573747	0.4355311057	0.702	0.489	0.213
575	USP39	USP39	chr2	+	85875883	85876407	85875883	85875976	85876139	85876407	575	283	15	461	39	288	125	0.128031964891	0.437051524131	0.891	0.837	0.054
103	RECQL	RECQL	chr12	-	21654103	21654603	21654103	21654149	21654346	21654603	103	119	35	104	19	322	125	0.128893741109	0.437701662516	0.569	0.68	-0.111
250	RAB24	RAB24	chr5	-	176730172	176730745	176730172	176730321	176730407	176730745	250	69	8	16	0	211	125	0.135283119717	0.454662855956	0.836	1.0	-0.164
863	OXLD1	OXLD1	chr17	-	79632065	79633667	79632065	79632614	79633306	79633667	863	220	2	290	0	817	125	0.135257484909	0.454662855956	0.944	1.0	-0.056
12	VCPKMT	VCPKMT	chr14	-	50582797	50583297	50582797	50582897	50583004	50583297	12	5	6	1	7	232	125	0.141090124044	0.466958177039	0.31	0.071	0.239
150	VEPH1	VEPH1	chr3	-	157177409	157178144	157177409	157177715	157177969	157178144	150	20	7	7	7	379	125	0.140692691071	0.466958177039	0.485	0.248	0.237
818	PCID2	PCID2	chr13	-	113831852	113832601	113831852	113832290	113832487	113832601	818	269	20	278	32	322	125	0.140457256964	0.466958177039	0.839	0.771	0.068
856	SNHG8	SNHG8	chr4	+	119199916	119200292	119199916	119199947	119200098	119200292	856	120	6	169	17	276	125	0.142676546512	0.469823779423	0.901	0.818	0.083
692	PSME1	PSME1	chr14	+	24607682	24608176	24607682	24607769	24607944	24608176	692	30	886	29	1289	300	125	0.145120369982	0.473185941558	0.014	0.009	0.005
867	ZBTB10	ZBTB10	chr8	+	81430637	81430814	81430637	81430673	81430745	81430814	867	50	2	61	0	197	125	0.145681761	0.473185941558	0.941	1.0	-0.059
974	PSMD13	PSMD13	chr11	+	244040	244216	244040	244075	244160	244216	974	16	312	13	443	210	125	0.146331608798	0.473185941558	0.03	0.017	0.013
996	FXYD5	FXYD5	chr19	+	35645671	35646514	35645671	35645772	35646453	35646514	996	43	45	44	70	806	125	0.146600552446	0.473185941558	0.129	0.089	0.04
480	ABLIM3	ABLIM3	chr5	+	148521045	148521671	148521045	148521217	148521571	148521671	480	28	33	18	37	479	125	0.150665288968	0.483910189198	0.181	0.113	0.068
31	ZFP36L1	ZFP36L1	chr14	-	69254371	69257209	69254371	69255526	69256243	69257209	31	7798	137	7079	103	842	125	0.152972325798	0.486526616684	0.894	0.911	-0.017
545	PARG	PARG	chr10	-	51026320	51027540	51026320	51027112	51027323	51027540	545	109	7	155	4	336	125	0.152904504784	0.486526616684	0.853	0.935	-0.082
922	TAOK2	TAOK2	chr16	+	29997585	29999726	29997585	29997825	29998164	29999726	922	161	2	209	0	464	125	0.154547083008	0.489149020006	0.956	1.0	-0.044
431	CIRBP	CIRBP	chr19	+	1271979	1273171	1271979	1272050	1272425	1273171	431	131	693	127	815	500	125	0.157680946797	0.4893161368	0.045	0.037	0.008
673	TMEM41B	TMEM41B	chr11	-	9302200	9305140	9302200	9302588	9304917	9305140	673	1267	16	2106	16	2454	125	0.158352308075	0.4893161368	0.801	0.87	-0.069
693	PSME1	PSME1	chr14	+	24607682	24608176	24607682	24607777	24607944	24608176	693	26	18	26	32	292	125	0.157733798786	0.4893161368	0.382	0.258	0.124
821	NAPEPLD	NAPEPLD	chr7	-	102740022	102744001	102740022	102743569	102743870	102744001	821	46	2	50	0	426	125	0.157916027587	0.4893161368	0.871	1.0	-0.129
995	GSTK1	GSTK1	chr7	+	142962084	142962389	142962084	142962185	142962353	142962389	995	144	348	182	530	293	125	0.157893781807	0.4893161368	0.15	0.128	0.022
197	KIF18B	KIF18B	chr17	-	43002078	43003867	43002078	43003554	43003781	43003867	197	116	5	271	23	352	125	0.161978264973	0.492466198424	0.892	0.807	0.085
467	RND3	RND3	chr2	-	151343781	151344209	151343781	151343969	151344062	151344209	467	79	121	92	185	218	125	0.160128075922	0.492466198424	0.272	0.222	0.05
678	PPP1CC	PPP1CC	chr12	-	111157612	111158970	111157612	111158009	111158909	111158970	678	3211	17	4252	34	1025	125	0.162392994879	0.492466198424	0.958	0.938	0.02
767	SS18L1	SS18L1	chr20	+	60754237	60757566	60754237	60754412	60755224	60757566	767	229	4	249	1	937	125	0.161042639556	0.492466198424	0.884	0.971	-0.087
664	METTL5	METTL5	chr2	-	170680998	170681441	170680998	170681150	170681377	170681441	664	24	53	18	66	352	125	0.163356356858	0.493094188294	0.139	0.088	0.051
124	DMAP1	DMAP1	chr1	+	44679124	44679530	44679124	44679199	44679380	44679530	124	65	18	67	30	306	125	0.164441883466	0.494083447096	0.596	0.477	0.119
306	CREBZF	CREBZF	chr11	-	85374567	85376182	85374567	85374645	85374858	85376182	306	196	48	158	53	338	125	0.166004295289	0.496489910681	0.602	0.524	0.078
292	GNRH1	GNRH1	chr8	-	25280705	25282556	25280705	25280847	25281716	25282556	292	22	2	26	0	994	125	0.167628391248	0.499058041524	0.58	1.0	-0.42
131	ID1	ID1	chr20	+	30193085	30194317	30193085	30193616	30193855	30194317	131	328	562	75	102	364	125	0.170314397128	0.501303659172	0.167	0.202	-0.035
393	AMT	AMT	chr3	-	49454210	49455151	49454210	49454800	49455047	49455151	393	45	0	45	2	372	125	0.172282699072	0.501303659172	1.0	0.883	0.117
695	MAST4	MAST4	chr5	+	66300447	66300913	66300447	66300519	66300779	66300913	695	31	0	52	3	385	125	0.172870981193	0.501303659172	1.0	0.849	0.151
82	ITPRIPL2	ITPRIPL2	chr16	+	19125253	19132952	19125253	19125446	19125962	19132952	82	58	5	48	1	641	125	0.172995894653	0.501303659172	0.693	0.903	-0.21
830	ACBD5	ACBD5	chr10	-	27529247	27529808	27529247	27529413	27529602	27529808	830	42	36	43	56	314	125	0.171571220801	0.501303659172	0.317	0.234	0.083
943	ZNF154	ZNF154	chr19	-	58207642	58212513	58207642	58209209	58212355	58212513	943	139	8	66	1	3271	125	0.169577945478	0.501303659172	0.399	0.716	-0.317
15	EEF1B2	EEF1B2	chr2	+	207024317	207024783	207024317	207024408	207024636	207024783	15	222	29	327	59	353	125	0.180939948651	0.517424765441	0.731	0.662	0.069
246	TRMT2A	TRMT2A	chr22	-	20104405	20104818	20104405	20104495	20104619	20104818	246	25	4	23	9	249	125	0.180722284665	0.517424765441	0.758	0.562	0.196
800	GATAD1	GATAD1	chr7	+	92085685	92089381	92085685	92086213	92086675	92089381	800	274	0	234	2	587	125	0.180738780774	0.517424765441	1.0	0.961	0.039
1024	TOR2A	TOR2A	chr9	-	130493802	130495839	130493802	130494557	130495663	130495839	1024	41	5	33	9	1231	125	0.185962664649	0.529159218423	0.454	0.271	0.183
620	ZNF248	ZNF248	chr10	-	38117692	38122044	38117692	38120240	38121952	38122044	620	152	24	124	12	1837	125	0.186666595456	0.529159218423	0.301	0.413	-0.112
371	ZNRD1	ZNRD1	chr6	+	30029016	30029446	30029016	30029190	30029291	30029446	371	61	4	62	1	226	125	0.189555650868	0.530430405004	0.894	0.972	-0.078
663	METTL5	METTL5	chr2	-	170680998	170681441	170680998	170681150	170681291	170681441	663	24	79	17	89	266	125	0.18949202587	0.530430405004	0.125	0.082	0.043
944	SLC35F5	SLC35F5	chr2	-	114470368	114472772	114470368	114472618	114472734	114472772	944	345	4	606	2	241	125	0.189142171682	0.530430405004	0.978	0.994	-0.016
320	STYX	STYX	chr14	+	53196882	53197249	53196882	53196928	53197176	53197249	320	47	0	89	3	373	125	0.190412437319	0.530550893726	1.0	0.909	0.091
178	LOC730101	LOC730101	chr6	+	52531186	52533951	52531186	52531316	52531546	52533951	178	12	7	6	9	355	125	0.193098081034	0.531291883375	0.376	0.19	0.186
421	GAREML	GAREML	chr2	+	26410099	26412532	26410099	26410184	26410583	26412532	421	86	2	75	0	524	125	0.193714625509	0.531291883375	0.911	1.0	-0.089
650	OGG1	OGG1	chr3	+	9798450	9799089	9798450	9798500	9798744	9799089	650	47	29	74	30	369	125	0.19381823858	0.531291883375	0.354	0.455	-0.101
935	ZNF438	ZNF438	chr10	-	31137459	31139296	31137459	31138372	31139150	31139296	935	85	3	124	1	903	125	0.193937834729	0.531291883375	0.797	0.945	-0.148
389	IRX2	IRX2	chr5	-	2746278	2747730	2746278	2746900	2747654	2747730	389	195	2	168	0	879	125	0.195644583129	0.533724971549	0.933	1.0	-0.067
397	NSUN5P1	NSUN5P1	chr7	+	75045553	75046071	75045553	75045694	75045764	75046071	397	93	11	113	7	195	125	0.199589520914	0.53996833044	0.844	0.912	-0.068
969	NFATC4	NFATC4	chr14	+	24845499	24848811	24845499	24845760	24846843	24848811	969	403	11	204	10	1208	125	0.199449407271	0.53996833044	0.791	0.679	0.112
312	KIAA0141	KIAA0141	chr5	+	141318085	141321612	141318085	141318325	141319118	141321612	312	355	12	328	18	918	125	0.203058003812	0.542597616744	0.801	0.713	0.088
39	GAA	GAA	chr17	+	78075354	78075689	78075354	78075424	78075609	78075689	39	0	2	2	1	310	125	0.201502307238	0.542597616744	0.0	0.446	-0.446
43	MRPL52	MRPL52	chr14	+	23299091	23299319	23299091	23299157	23299258	23299319	43	45	18	48	11	226	125	0.2027589352	0.542597616744	0.58	0.707	-0.127
1018	LRRC75A-AS1	LRRC75A-AS1	chr17	+	16342300	16342728	16342300	16342374	16342640	16342728	1018	34	225	48	234	391	125	0.210192871997	0.546751549132	0.046	0.062	-0.016
380	MSH2	MSH2	chr2	+	47630205	47630541	47630205	47630314	47630498	47630541	380	105	0	194	3	309	125	0.210482574896	0.546751549132	1.0	0.963	0.037
489	STX10	STX10	chr19	-	13254871	13255485	13254871	13255300	13255390	13255485	489	19	217	15	270	215	125	0.205804251771	0.546751549132	0.048	0.031	0.017
49	SLC30A7	SLC30A7	chr1	+	101440365	101447311	101440365	101440458	101440774	101447311	49	100	22	95	31	441	125	0.209941225342	0.546751549132	0.563	0.465	0.098
565	PRSS23	PRSS23	chr11	+	86518672	86522273	86518672	86518829	86518925	86522273	565	1520	60	3222	103	221	125	0.210317070746	0.546751549132	0.935	0.947	-0.012
691	MOGS	MOGS	chr2	-	74692022	74692537	74692022	74692114	74692440	74692537	691	45	5	43	10	451	125	0.209652364596	0.546751549132	0.714	0.544	0.17
710	COASY	COASY	chr17	+	40714091	40715340	40714091	40714237	40714629	40715340	710	612	5	927	3	517	125	0.206354158168	0.546751549132	0.967	0.987	-0.02
731	DHRS4-AS1	DHRS4-AS1	chr14	-	24422982	24423406	24422982	24423242	24423333	24423406	731	8	4	14	2	216	125	0.212025514402	0.547079715367	0.536	0.802	-0.266
833	KCNK7	KCNK7	chr11	-	65360325	65361345	65360325	65360681	65360946	65361345	833	2	2	3	0	390	125	0.212287067466	0.547079715367	0.243	1.0	-0.757
619	ZNF248	ZNF248	chr10	-	38145223	38146564	38145223	38145265	38146112	38146564	619	31	2	13	3	972	125	0.214655233184	0.551004771795	0.666	0.358	0.308
921	SYTL3	SYTL3	chr6	+	159083781	159084410	159083781	159083844	159084236	159084410	921	20	2	18	0	517	125	0.21597236167	0.552211685525	0.707	1.0	-0.293
282	DYRK1B	DYRK1B	chr19	-	40317311	40317627	40317311	40317507	40317591	40317627	282	7	0	2	1	209	125	0.222890118472	0.567673270483	1.0	0.545	0.455
1030	ARHGDIA	ARHGDIA	chr17	-	79825594	79826951	79825594	79826460	79826864	79826951	1030	4394	28	7940	37	529	125	0.224103479275	0.568542678939	0.974	0.981	-0.007
134	ATPIF1	ATPIF1	chr1	+	28562871	28564616	28562871	28562963	28564347	28564616	134	441	876	642	1401	1509	125	0.226157175831	0.570793145305	0.04	0.037	0.003
392	CANT1	CANT1	chr17	-	76993073	76994045	76993073	76993726	76993921	76994045	392	181	79	290	155	320	125	0.226741448825	0.570793145305	0.472	0.422	0.05
37	TMEM231	TMEM231	chr16	-	75589701	75590184	75589701	75589871	75589968	75590184	37	0	22	1	9	222	125	0.231243615084	0.579887834749	0.0	0.059	-0.059
30	JKAMP	JKAMP	chr14	+	59951160	59951834	59951160	59951311	59951707	59951834	30	23	1	24	4	521	125	0.234661798426	0.583967528907	0.847	0.59	0.257
459	TTI2	TTI2	chr8	-	33369484	33370703	33369484	33370230	33370599	33370703	459	18	15	28	13	494	125	0.234061434075	0.583967528907	0.233	0.353	-0.12
65	C15orf48	C15orf48	chr15	+	45722726	45723030	45722726	45722853	45722967	45723030	65	11	76	14	162	239	125	0.236010642349	0.585091022097	0.07	0.043	0.027
982	PTTG1	PTTG1	chr5	+	159848916	159849410	159848916	159849162	159849308	159849410	982	57	11	60	19	271	125	0.241439065634	0.596281328763	0.705	0.593	0.112
1056	ZNF12	ZNF12	chr7	-	6728063	6732334	6728063	6732118	6732232	6732334	1056	63	2	44	0	239	125	0.243859293964	0.599985885527	0.943	1.0	-0.057
840	SLC25A1	SLC25A1	chr22	-	19165645	19166018	19165645	19165753	19165899	19166018	840	4	6	2	10	271	125	0.245059791354	0.600672872041	0.235	0.084	0.151
479	FAM195B	FAM195B	chr17	-	79780236	79781187	79780236	79780783	79781084	79781187	479	1077	78	947	83	426	125	0.246551170191	0.60206502983	0.802	0.77	0.032
737	AMACR	AMACR	chr5	-	33987090	33989607	33987090	33988466	33989215	33989607	737	457	4	389	1	874	125	0.248029611693	0.60341532397	0.942	0.982	-0.04
660	ZWINT	ZWINT	chr10	-	58117198	58118220	58117198	58117946	58118137	58118220	660	78	251	215	581	316	125	0.252022918157	0.608588676438	0.109	0.128	-0.019
740	NECAB3	NECAB3	chr20	-	32247302	32247538	32247302	32247356	32247458	32247538	740	6	24	10	20	227	125	0.251846261291	0.608588676438	0.121	0.216	-0.095
811	PYCR1	PYCR1	chr17	-	79890261	79891252	79890261	79890839	79891182	79891252	811	1102	7	1200	13	468	125	0.254441709788	0.612162342368	0.977	0.961	0.016
251	RAB24	RAB24	chr5	-	176729128	176729497	176729128	176729179	176729397	176729497	251	50	71	31	61	343	125	0.258757633367	0.620257268218	0.204	0.156	0.048
93	THYN1	THYN1	chr11	-	134122733	134123260	134122733	134122810	134123192	134123260	93	84	41	90	32	507	125	0.2608215523	0.622914476555	0.336	0.409	-0.073
101	SPRTN	SPRTN	chr1	+	231487049	231490773	231487049	231487317	231488355	231490773	101	37	37	38	54	1163	125	0.266868006491	0.628958264811	0.097	0.07	0.027
622	UBE2V1	UBE2V1	chr20	-	48732021	48732496	48732021	48732158	48732235	48732496	622	17	0	9	1	202	125	0.26525225686	0.628958264811	1.0	0.848	0.152
712	MICAL2	MICAL2	chr11	+	12281341	12285337	12281341	12281444	12284026	12285337	712	8085	29	5944	15	2707	125	0.267210796553	0.628958264811	0.928	0.948	-0.02
83	ZNF282	ZNF282	chr7	+	148920903	148923339	148920903	148921082	148921339	148923339	83	36	0	56	2	382	125	0.265448550155	0.628958264811	1.0	0.902	0.098
1054	MIR22HG	MIR22HG	chr17	-	1614797	1617308	1614797	1616189	1616996	1617308	1054	806	5	588	7	932	125	0.2716565057	0.63661679146	0.956	0.918	0.038
5	CYP3A5	CYP3A5	chr7	-	99260438	99261718	99260438	99260505	99261590	99261718	5	18	0	8	1	1210	125	0.273393714124	0.63661679146	1.0	0.452	0.548
600	ENOSF1	ENOSF1	chr18	-	670323	674406	670323	673076	674160	674406	600	1550	26	2413	30	1209	125	0.272667338591	0.63661679146	0.86	0.893	-0.033
311	WTAP	WTAP	chr6	+	160169222	160170453	160169222	160169401	160169621	160170453	311	646	29	805	47	345	125	0.277176931641	0.642886730347	0.89	0.861	0.029
952	PHF8	PHF8	chrX	-	53963112	53965679	53963112	53964492	53965594	53965679	952	363	11	413	19	1227	125	0.278058371101	0.642886730347	0.771	0.689	0.082
569	CTNNB1	CTNNB1	chr3	+	41280624	41281939	41280624	41280845	41281150	41281939	569	1141	369	871	310	430	125	0.285656920233	0.658121243788	0.473	0.45	0.023
1027	ZNF281	ZNF281	chr1	-	200374074	200378851	200374074	200378580	200378688	200378851	1027	15	0	9	1	233	125	0.29274282157	0.669438557578	1.0	0.828	0.172
487	TNFSF13	TNFSF13	chr17	+	7464040	7464925	7464040	7464134	7464315	7464925	487	104	2	133	6	306	125	0.292152504001	0.669438557578	0.955	0.901	0.054
805	MEX3D	MEX3D	chr19	-	1554667	1556922	1554667	1555388	1555575	1556922	805	95	2	145	7	312	125	0.293649428631	0.669438557578	0.95	0.892	0.058
409	C11orf49	C11orf49	chr11	+	47182677	47183798	47182677	47182741	47183014	47183798	409	30	69	48	82	398	125	0.297800419442	0.676536144516	0.12	0.155	-0.035
268	NCDN	NCDN	chr1	+	36023392	36023824	36023392	36023484	36023756	36023824	268	34	34	9	15	397	125	0.298879932463	0.676630958215	0.239	0.159	0.08
71	POU5F1	POU5F1	chr6	-	31133703	31134947	31133703	31133824	31134310	31134947	71	24	2	15	0	611	125	0.299977510505	0.676655147342	0.711	1.0	-0.289
90	BOLA3-AS1	BOLA3-AS1	chr2	+	74375107	74375605	74375107	74375350	74375476	74375605	90	27	6	45	5	251	125	0.300966246517	0.676655147342	0.691	0.818	-0.127
288	VAMP4	VAMP4	chr1	-	171669295	171673674	171669295	171671224	171673526	171673674	288	272	19	273	13	2427	125	0.30202208759	0.676695536456	0.424	0.52	-0.096
511	CASP1	CASP1	chr11	-	104896236	104897083	104896236	104896327	104896952	104897083	511	0	1	1	0	750	125	0.304882208504	0.680457929457	0.0	1.0	-1.0
716	DLL3	DLL3	chr19	+	39998469	39999121	39998469	39998554	39998891	39999121	716	18	21	12	23	462	125	0.305788609403	0.680457929457	0.188	0.124	0.064
146	CUTA	CUTA	chr6	-	33385257	33386065	33385257	33385472	33385645	33386065	146	525	192	523	169	298	125	0.313125745927	0.681104063678	0.534	0.565	-0.031
17	SRSF10	SRSF10	chr1	-	24290836	24297929	24290836	24294213	24297827	24297929	17	3044	24	2825	16	3739	125	0.307268454653	0.681104063678	0.809	0.855	-0.046
500	ULK2	ULK2	chr17	-	19674142	19679720	19674142	19674380	19679621	19679720	500	415	12	553	23	5366	125	0.31277544989	0.681104063678	0.446	0.359	0.087
540	MED23	MED23	chr6	-	131907877	131908986	131907877	131908077	131908848	131908986	540	290	2	241	4	896	125	0.314436078477	0.681104063678	0.953	0.894	0.059
582	TP73-AS1	TP73-AS1	chr1	-	3652547	3656951	3652547	3655077	3656796	3656951	582	370	16	451	27	1844	125	0.313574115313	0.681104063678	0.611	0.531	0.08
651	OGG1	OGG1	chr3	+	9798450	9799089	9798450	9798500	9798727	9799089	651	46	9	70	8	352	125	0.312186337541	0.681104063678	0.645	0.757	-0.112
753	INTS6	INTS6	chr13	-	52026550	52027275	52026550	52026636	52027128	52027275	753	72	0	54	1	617	125	0.312683501305	0.681104063678	1.0	0.916	0.084
754	CCDC28B	CCDC28B	chr1	+	32670198	32670991	32670198	32670221	32670794	32670991	754	35	92	14	53	698	125	0.311711059545	0.681104063678	0.064	0.045	0.019
450	LOC100129917	LOC100129917	chr4	-	773936	775636	773936	774476	775559	775636	450	34	0	22	1	1208	125	0.316611243507	0.681288880418	1.0	0.695	0.305
624	PHPT1	PHPT1	chr9	+	139744464	139745012	139744464	139744589	139744954	139745012	624	87	3	84	6	490	125	0.316376266044	0.681288880418	0.881	0.781	0.1
702	RAB29	RAB29	chr1	-	205743960	205744610	205743960	205744214	205744501	205744610	702	18	6	30	5	412	125	0.320009206344	0.686335534659	0.476	0.645	-0.169
86	PDE4D	PDE4D	chr5	-	58334685	58335339	58334685	58334798	58334884	58335339	86	17	5	2	2	211	125	0.324293636402	0.690411565356	0.668	0.372	0.296
925	SLC41A3	SLC41A3	chr3	-	125725199	125726068	125725199	125725407	125725956	125726068	925	671	29	790	26	674	125	0.325086427246	0.690411565356	0.811	0.849	-0.038
965	NGDN	NGDN	chr14	+	23946711	23947402	23946711	23946769	23947215	23947402	965	25	120	22	145	571	125	0.323119174467	0.690411565356	0.044	0.032	0.012
1001	LINC-PINT	LINC-PINT	chr7	-	130628918	130630594	130628918	130629648	130630478	130630594	1001	34	2	19	0	955	125	0.326650188607	0.691085841893	0.69	1.0	-0.31
332	SPIN2B	SPIN2B	chrX	-	57146114	57147064	57146114	57146534	57146837	57147064	332	57	5	43	7	428	125	0.327523811572	0.691085841893	0.769	0.642	0.127
26	ALDH4A1	ALDH4A1	chr1	-	19197923	19199451	19197923	19198284	19199297	19199451	26	491	1	690	4	1138	125	0.331504288694	0.69498648305	0.982	0.95	0.032
929	ZSWIM7	ZSWIM7	chr17	-	15879874	15881477	15879874	15881227	15881357	15881477	929	139	42	133	31	255	125	0.331156626241	0.69498648305	0.619	0.678	-0.059
939	TTLL3	TTLL3	chr3	+	9876364	9878040	9876364	9876591	9876777	9878040	939	138	10	48	6	311	125	0.333897562219	0.697760290278	0.847	0.763	0.084
876	TSTD1	TSTD1	chr1	-	161007421	161007865	161007421	161007616	161007702	161007865	876	8	181	20	300	211	125	0.33535722252	0.698571594515	0.026	0.038	-0.012
221	JRK	JRK	chr8	-	143738873	143746087	143738873	143740356	143745894	143746087	221	574	5	704	3	5663	125	0.336611993022	0.698952291243	0.717	0.838	-0.121
1049	MIEF1	MIEF1	chr22	+	39909521	39914139	39909521	39910229	39911234	39914139	1049	773	1	1105	4	1130	125	0.339025270368	0.698956072272	0.988	0.968	0.02
290	SETMAR	SETMAR	chr3	+	4354581	4355445	4354581	4354913	4355330	4355445	290	49	5	94	5	542	125	0.338059463997	0.698956072272	0.693	0.813	-0.12
956	SYNM	SYNM	chr15	+	99669571	99675800	99669571	99672018	99672954	99675800	956	61	2	31	0	1061	125	0.339829869494	0.698956072272	0.782	1.0	-0.218
36	PAK6	PAK6	chr15	+	40568127	40569688	40568127	40568306	40569316	40569688	36	156	0	550	3	1135	125	0.342097156581	0.701406748713	1.0	0.953	0.047
793	UBXN1	UBXN1	chr11	-	62443969	62444477	62443969	62444111	62444284	62444477	793	10	299	15	301	298	125	0.344162101389	0.703428495629	0.014	0.02	-0.006
29	EFHC1	EFHC1	chr6	+	52317485	52319085	52317485	52317635	52318892	52319085	29	218	32	124	24	1382	125	0.351363511577	0.711456551392	0.381	0.318	0.063
445	FAM3A	FAM3A	chrX	-	153744083	153744566	153744083	153744136	153744292	153744566	445	61	1	62	3	281	125	0.350181912738	0.711456551392	0.964	0.902	0.062
936	THUMPD1	THUMPD1	chr16	-	20744985	20748608	20744985	20747680	20748181	20748608	936	155	35	209	37	626	125	0.350561899556	0.711456551392	0.469	0.53	-0.061
794	CMTM4	CMTM4	chr16	-	66648652	66656125	66648652	66651261	66655964	66656125	794	2608	4	5107	4	4828	125	0.356001666208	0.718616366463	0.944	0.971	-0.027
1010	BAIAP2	BAIAP2	chr17	+	79089569	79091232	79089569	79089617	79090029	79091232	1010	162	0	312	2	537	125	0.363793719364	0.727587438728	1.0	0.973	0.027
104	SLC33A1	SLC33A1	chr3	-	155544300	155546166	155544300	155544608	155545970	155546166	104	516	5	557	9	1487	125	0.363206289726	0.727587438728	0.897	0.839	0.058
74	POU5F1	POU5F1	chr6	-	31133347	31134947	31133347	31133478	31133703	31134947	74	7	10	6	4	350	125	0.36317936301	0.727587438728	0.2	0.349	-0.149
424	RPRD1A	RPRD1A	chr18	-	33569786	33573263	33569786	33570558	33573064	33573263	424	1663	6	2313	13	2631	125	0.367632019316	0.730304977638	0.929	0.894	0.035
587	HCFC1R1	HCFC1R1	chr16	-	3073847	3074287	3073847	3074133	3074212	3074287	587	51	1	71	0	204	125	0.369632887455	0.730304977638	0.969	1.0	-0.031
593	KCNC4	KCNC4	chr1	+	110774842	110776674	110774842	110775219	110775532	110776674	593	108	4	210	4	438	125	0.368932874474	0.730304977638	0.885	0.937	-0.052
755	NOP14	NOP14	chr4	-	2939663	2940657	2939663	2939915	2940538	2940657	755	292	0	494	2	748	125	0.366419713055	0.730304977638	1.0	0.976	0.024
208	MCM7	MCM7	chr7	-	99696645	99697026	99696645	99696826	99696901	99697026	208	108	652	191	1297	200	125	0.371021968115	0.730834813326	0.094	0.084	0.01
719	SIMC1	SIMC1	chr5	+	175772185	175772994	175772185	175772569	175772704	175772994	719	30	1	30	0	260	125	0.374027392459	0.733035299038	0.935	1.0	-0.065
848	CRB3	CRB3	chr19	+	6466476	6467230	6466476	6466620	6466961	6467230	848	384	52	783	124	466	125	0.374387660398	0.733035299038	0.665	0.629	0.036
248	KAT5	KAT5	chr11	+	65479472	65479916	65479472	65479750	65479849	65479916	248	9	13	14	12	224	125	0.383145093648	0.734070010122	0.279	0.394	-0.115
261	SHROOM4	SHROOM4	chrX	-	50334642	50339964	50334642	50335144	50338697	50339964	261	457	1	430	0	3678	125	0.38276641232	0.734070010122	0.94	1.0	-0.06
264	PIN1	PIN1	chr19	+	9959765	9960365	9959765	9959877	9960208	9960365	264	531	18	679	17	456	125	0.381829957284	0.734070010122	0.89	0.916	-0.026
456	DNAJC4	DNAJC4	chr11	+	64001365	64001753	64001365	64001452	64001544	64001753	456	59	89	35	41	217	125	0.378200001598	0.734070010122	0.276	0.33	-0.054
457	CBS	CBS	chr21	-	44473300	44474093	44473300	44473757	44473971	44474093	457	448	31	760	64	339	125	0.386174867288	0.734070010122	0.842	0.814	0.028
54	GALNT16	GALNT16	chr14	+	69818747	69821190	69818747	69818887	69820048	69821190	54	18	1	21	0	1286	125	0.384045195383	0.734070010122	0.636	1.0	-0.364
697	NUP43	NUP43	chr6	-	150045451	150048334	150045451	150045829	150047464	150048334	697	501	1	849	0	1760	125	0.385452884905	0.734070010122	0.973	1.0	-0.027
721	R3HCC1	R3HCC1	chr8	+	23147378	23147982	23147378	23147438	23147564	23147982	721	171	3	154	1	251	125	0.385164808353	0.734070010122	0.966	0.987	-0.021
747	CIART	CIART	chr1	+	150254942	150256043	150254942	150255028	150255871	150256043	747	63	8	78	6	968	125	0.384947991472	0.734070010122	0.504	0.627	-0.123
988	MYLK-AS1	MYLK-AS1	chr3	+	123304359	123304648	123304359	123304400	123304493	123304648	988	1	2	1	0	218	125	0.385264738245	0.734070010122	0.223	1.0	-0.777
637	VASH2	VASH2	chr1	+	213124680	213125160	213124680	213124734	213124930	213125160	637	1	1	2	0	321	125	0.388050099856	0.735490305541	0.28	1.0	-0.72
566	ARL13B	ARL13B	chr3	+	93772030	93774522	93772030	93772144	93772300	93774522	566	74	0	67	1	281	125	0.390381597069	0.736445836338	1.0	0.968	0.032
957	CDK5RAP3	CDK5RAP3	chr17	+	46058802	46059152	46058802	46058825	46058952	46059152	957	538	10	652	8	252	125	0.390813281247	0.736445836338	0.964	0.976	-0.012
1028	APOL3	APOL3	chr22	-	36545093	36545419	36545093	36545190	36545306	36545419	1028	2	3	1	0	241	125	0.396694942003	0.739006903677	0.257	1.0	-0.743
307	NDUFS2	NDUFS2	chr1	+	161183653	161184184	161183653	161183711	161183945	161184184	307	16	358	2	472	359	125	0.394751572763	0.739006903677	0.015	0.001	0.014
325	GCH1	GCH1	chr14	-	55308723	55310861	55308723	55309772	55310718	55310861	325	231	1	366	4	1071	125	0.398973052292	0.739006903677	0.964	0.914	0.05
460	MSTO1	MSTO1	chr1	+	155579960	155580351	155579960	155580123	155580215	155580351	460	11	1	11	0	217	125	0.397012585247	0.739006903677	0.864	1.0	-0.136
554	PPP2R2B	PPP2R2B	chr5	-	146257564	146258348	146257564	146257758	146258153	146258348	554	4	3	10	3	520	125	0.39803603656	0.739006903677	0.243	0.445	-0.202
751	CDKN1C	CDKN1C	chr11	-	2905899	2906995	2905899	2906696	2906863	2906995	751	17	56	2	13	292	125	0.394193812314	0.739006903677	0.115	0.062	0.053
1035	UNC119	UNC119	chr17	-	26873724	26874867	26873724	26874427	26874694	26874867	1035	84	115	86	139	392	125	0.406018735794	0.74089573953	0.189	0.165	0.024
207	HUS1	HUS1	chr7	-	48002884	48005035	48002884	48004229	48004896	48005035	207	55	20	85	23	792	125	0.406607557617	0.74089573953	0.303	0.368	-0.065
241	TSSC4	TSSC4	chr11	+	2423840	2425108	2423840	2423882	2424074	2425108	241	341	14	381	21	317	125	0.405965114077	0.74089573953	0.906	0.877	0.029
555	CDCA4	CDCA4	chr14	-	105475909	105478272	105475909	105476970	105477496	105478272	555	530	1	1096	5	651	125	0.404809942304	0.74089573953	0.99	0.977	0.013
857	TRIM52-AS1	TRIM52-AS1	chr5	+	180690628	180691567	180690628	180690790	180691052	180691567	857	84	0	88	1	387	125	0.406810850846	0.74089573953	1.0	0.966	0.034
908	RNF103	RNF103	chr2	-	86849783	86851000	86849783	86849950	86850938	86851000	908	106	3	94	1	1113	125	0.40391099217	0.74089573953	0.799	0.913	-0.114
433	PPIL2	PPIL2	chr22	+	22049682	22052202	22049682	22049785	22051035	22052202	433	351	30	466	32	1375	125	0.410943438296	0.746337386543	0.515	0.57	-0.055
19	TP53I3	TP53I3	chr2	-	24307058	24308085	24307058	24307201	24307600	24308085	19	109	59	98	64	524	125	0.412921800303	0.747165020551	0.306	0.268	0.038
391	SF3B1	SF3B1	chr2	-	198283520	198285266	198283520	198283675	198285151	198285266	391	1668	6	642	4	1601	125	0.413691061992	0.747165020551	0.956	0.926	0.03
100	NUDT16	NUDT16	chr3	+	131102005	131107674	131102005	131102116	131102187	131107674	100	163	2	274	1	196	125	0.418137254838	0.748238639706	0.981	0.994	-0.013
249	STON2	STON2	chr14	-	81726993	81737216	81726993	81728275	81737013	81737216	249	392	0	450	1	8863	125	0.416926976475	0.748238639706	1.0	0.864	0.136
812	NIPBL	NIPBL	chr5	+	37063891	37065921	37063891	37064080	37064628	37065921	812	104	30	102	37	673	125	0.420023530878	0.748238639706	0.392	0.339	0.053
815	SNRNP27	SNRNP27	chr2	+	70131385	70132368	70131385	70131557	70131643	70132368	815	138	11	165	9	211	125	0.418751070744	0.748238639706	0.881	0.916	-0.035
858	TRIM52-AS1	TRIM52-AS1	chr5	+	180690628	180691567	180690628	180690767	180691052	180691567	858	95	8	96	5	410	125	0.419361226096	0.748238639706	0.784	0.854	-0.07
192	LARP1B	LARP1B	chr4	+	129028293	129030059	129028293	129028468	129029037	129030059	192	18	45	38	72	694	125	0.423335788523	0.752084289147	0.067	0.087	-0.02
820	GLIDR	GLIDR	chr9	-	41954503	41955177	41954503	41954633	41954748	41955177	820	6	17	6	29	240	125	0.42483637597	0.752699231338	0.155	0.097	0.058
1040	H2AFJ	H2AFJ	chr12	+	14927269	14930936	14927269	14927910	14928224	14930936	1040	94	1	76	0	439	125	0.431040694867	0.761622040795	0.964	1.0	-0.036
1009	WDR89	WDR89	chr14	-	64108016	64108641	64108016	64108125	64108521	64108641	1009	2	0	7	3	521	125	0.440616775355	0.7712517901	1.0	0.359	0.641
335	IL17RC	IL17RC	chr3	+	9965564	9965975	9965564	9965704	9965915	9965975	335	21	117	14	104	336	125	0.441222266422	0.7712517901	0.063	0.048	0.015
448	ZKSCAN1	ZKSCAN1	chr7	+	99621041	99621555	99621041	99621084	99621174	99621555	448	114	0	70	1	215	125	0.438513970802	0.7712517901	1.0	0.976	0.024
847	RANBP6	RANBP6	chr9	-	6011018	6015640	6011018	6014356	6015412	6015640	847	471	1	581	3	1181	125	0.440408031488	0.7712517901	0.98	0.953	0.027
236	SPNS1	SPNS1	chr16	+	28986095	28986713	28986095	28986421	28986508	28986713	236	55	10	58	7	212	125	0.443362277351	0.772920333778	0.764	0.83	-0.066
47	ARFGAP1	ARFGAP1	chr20	+	61915466	61916274	61915466	61915864	61916217	61916274	47	167	0	151	1	478	125	0.445393634832	0.774391066428	1.0	0.975	0.025
649	SHISA5	SHISA5	chr3	-	48509196	48510972	48509196	48510585	48510759	48510972	649	17	489	10	393	299	125	0.450808618506	0.781721327835	0.014	0.011	0.003
1006	RPL28	RPL28	chr19	+	55899297	55903451	55899297	55899416	55902921	55903451	1006	734	52	614	37	3630	125	0.467032004696	0.786929600438	0.327	0.364	-0.037
1051	SLC10A3	SLC10A3	chrX	-	153718645	153719029	153718645	153718697	153718932	153719029	1051	6	11	10	11	360	125	0.457180817347	0.786929600438	0.159	0.24	-0.081
1052	SLC10A3	SLC10A3	chrX	-	153715644	153717421	153715644	153716835	153716922	153717421	1052	171	12	194	18	212	125	0.473656814405	0.786929600438	0.894	0.864	0.03
118	TRMT2B	TRMT2B	chrX	-	100306239	100306722	100306239	100306355	100306632	100306722	118	27	1	34	3	402	125	0.474379268515	0.786929600438	0.894	0.779	0.115
13	SLC35C2	SLC35C2	chr20	-	44987025	44987402	44987025	44987197	44987329	44987402	13	331	4	308	2	257	125	0.480185313829	0.786929600438	0.976	0.987	-0.011
222	JPH3	JPH3	chr16	+	87730185	87731761	87730185	87730408	87731445	87731761	222	11	2	4	0	1162	125	0.468992871282	0.786929600438	0.372	1.0	-0.628
228	MYBBP1A	MYBBP1A	chr17	-	4442190	4443262	4442190	4442270	4442733	4443262	228	411	2	678	6	588	125	0.463405946748	0.786929600438	0.978	0.96	0.018
300	CCDC88A	CCDC88A	chr2	-	55522732	55523192	55522732	55522863	55523085	55523192	300	184	7	95	2	347	125	0.463813268842	0.786929600438	0.904	0.945	-0.041
302	C14orf93	C14orf93	chr14	-	23456109	23456843	23456109	23456608	23456728	23456843	302	29	2	36	1	245	125	0.48441483525	0.786929600438	0.881	0.948	-0.067
314	IDH3G	IDH3G	chrX	-	153051220	153051727	153051220	153051428	153051666	153051727	314	50	246	65	275	363	125	0.472098409549	0.786929600438	0.065	0.075	-0.01
407	BRWD1	BRWD1	chr21	-	40557403	40569341	40557403	40559343	40568423	40569341	407	786	1	530	0	9205	125	0.469020630725	0.786929600438	0.914	1.0	-0.086
435	RPRD2	RPRD2	chr1	+	150443036	150449041	150443036	150444218	150444358	150449041	435	121	8	294	14	265	125	0.482140677844	0.786929600438	0.877	0.908	-0.031
514	TMED4	TMED4	chr7	-	44621321	44621894	44621321	44621422	44621652	44621894	514	27	1	34	3	355	125	0.473689357951	0.786929600438	0.905	0.8	0.105
518	TUBB	TUBB	chr6	+	30691116	30693203	30691116	30691205	30691811	30693203	518	43392	442	65804	702	731	125	0.466767143281	0.786929600438	0.944	0.941	0.003
52	FRMD5	FRMD5	chr15	-	44162958	44166660	44162958	44166137	44166316	44166660	52	87	5	117	4	304	125	0.45835061072	0.786929600438	0.877	0.923	-0.046
55	THEMIS2	THEMIS2	chr1	+	28208481	28209554	28208481	28208636	28209023	28209554	55	222	0	451	2	512	125	0.485192790454	0.786929600438	1.0	0.982	0.018
644	PAPD4	PAPD4	chr5	+	78908242	78908898	78908242	78908592	78908833	78908898	644	195	9	256	16	366	125	0.480199291345	0.786929600438	0.881	0.845	0.036
701	PIANP	PIANP	chr12	-	6802956	6804817	6802956	6804223	6804595	6804817	701	28	9	2	0	497	125	0.483904858984	0.786929600438	0.439	1.0	-0.561
707	OXSM	OXSM	chr3	+	25832480	25833488	25832480	25833187	25833436	25833488	707	75	0	102	1	374	125	0.472255471714	0.786929600438	1.0	0.972	0.028
735	PDHB	PDHB	chr3	-	58416383	58416669	58416383	58416515	58416569	58416669	735	498	5	656	3	179	125	0.462974018079	0.786929600438	0.986	0.993	-0.007
742	FPGT	FPGT	chr1	+	74670074	74674386	74670074	74670140	74670902	74674386	742	101	0	152	1	887	125	0.463450229258	0.786929600438	1.0	0.955	0.045
866	SKIL	SKIL	chr3	+	170077486	170079217	170077486	170077664	170078155	170079217	866	439	3	341	1	616	125	0.464096198297	0.786929600438	0.967	0.986	-0.019
906	C5orf24	C5orf24	chr5	+	134190587	134195425	134190587	134191017	134193046	134195425	906	2221	35	2141	40	2154	125	0.468526284659	0.786929600438	0.786	0.756	0.03
912	KLK5	KLK5	chr19	-	51456002	51456344	51456002	51456070	51456205	51456344	912	4	0	19	3	260	125	0.479475207142	0.786929600438	1.0	0.753	0.247
914	NEIL2	NEIL2	chr8	+	11627171	11627844	11627171	11627300	11627682	11627844	914	22	1	17	2	507	125	0.481101663304	0.786929600438	0.844	0.677	0.167
959	CDK5RAP3	CDK5RAP3	chr17	+	46051765	46052703	46051765	46051814	46052524	46052703	959	499	207	736	329	835	125	0.483558301896	0.786929600438	0.265	0.251	0.014
111	TRMT112	TRMT112	chr11	-	64083963	64084619	64083963	64084440	64084529	64084619	111	65	1190	75	1555	214	125	0.487547499988	0.788786526035	0.031	0.027	0.004
18	TMEM136	TMEM136	chr11	+	120200685	120204388	120200685	120200758	120201115	120204388	18	130	26	71	18	482	125	0.492654041463	0.790343095964	0.565	0.506	0.059
218	DDIT3	DDIT3	chr12	-	57911051	57911536	57911051	57911302	57911488	57911536	218	158	4	68	3	311	125	0.492544085667	0.790343095964	0.941	0.901	0.04
458	TTI2	TTI2	chr8	-	33369484	33370703	33369484	33370230	33370477	33370703	458	17	0	27	1	372	125	0.494356104702	0.790343095964	1.0	0.901	0.099
579	MRFAP1	MRFAP1	chr4	+	6641817	6642985	6641817	6642886	6642958	6642985	579	1241	40	1253	47	197	125	0.494570526309	0.790343095964	0.952	0.944	0.008
808	ZFAND2B	ZFAND2B	chr2	+	220071505	220071764	220071505	220071567	220071691	220071764	808	23	6	17	7	249	125	0.489854879787	0.790343095964	0.658	0.549	0.109
349	TRIM14	TRIM14	chr9	-	100846634	100850287	100846634	100846748	100849723	100850287	349	383	0	657	1	3100	125	0.496494670447	0.791478056556	1.0	0.964	0.036
148	CUTA	CUTA	chr6	-	33385257	33386065	33385257	33385472	33385735	33386065	148	533	205	523	217	388	125	0.513092510831	0.805866470979	0.456	0.437	0.019
215	DDIT3	DDIT3	chr12	-	57911051	57911536	57911051	57911221	57911488	57911536	215	225	92	122	57	392	125	0.514172472281	0.805866470979	0.438	0.406	0.032
59	MRPL30	MRPL30	chr2	+	99812035	99816020	99812035	99812219	99813616	99816020	59	803	9	1215	10	1522	125	0.510813207312	0.805866470979	0.88	0.909	-0.029
633	AMZ2	AMZ2	chr17	+	66244144	66244846	66244144	66244298	66244780	66244846	633	229	1	336	0	607	125	0.509861168831	0.805866470979	0.979	1.0	-0.021
774	ZNF385B	ZNF385B	chr2	-	180306710	180308195	180306710	180306904	180307950	180308195	774	53	1	32	0	1171	125	0.510640822547	0.805866470979	0.85	1.0	-0.15
859	EFS	EFS	chr14	-	23828525	23829248	23828525	23828903	23829131	23829248	859	123	3	17	1	353	125	0.508829501425	0.805866470979	0.936	0.858	0.078
985	GLYCTK	GLYCTK	chr3	+	52326275	52329272	52326275	52327208	52327322	52329272	985	43	7	57	13	239	125	0.51378841394	0.805866470979	0.763	0.696	0.067
252	PDCD6	PDCD6	chr5	+	271735	271936	271735	271805	271890	271936	252	31	2	36	1	210	125	0.516712463037	0.806257822154	0.902	0.955	-0.053
257	SCAF8	SCAF8	chr6	+	155054511	155055064	155054511	155054637	155054980	155055064	257	9	1	6	0	468	125	0.51689535224	0.806257822154	0.706	1.0	-0.294
801	PLK2	PLK2	chr5	-	57755516	57755966	57755516	57755582	57755624	57755966	801	573	11	502	7	167	125	0.518872389711	0.807410019312	0.975	0.982	-0.007
263	ZCCHC18	ZCCHC18	chrX	+	103358124	103360538	103358124	103358264	103359942	103360538	263	48	16	14	3	1803	125	0.522085260918	0.810475214568	0.172	0.244	-0.072
1033	LRSAM1	LRSAM1	chr9	+	130213764	130214363	130213764	130213948	130214207	130214363	1033	29	23	37	37	384	125	0.527106868092	0.814249686503	0.291	0.246	0.045
462	VAMP1	VAMP1	chr12	-	6571403	6574107	6571403	6573652	6574055	6574107	462	63	1	33	0	528	125	0.528263216857	0.814249686503	0.937	1.0	-0.063
8	DNPH1	DNPH1	chr6	-	43193366	43193881	43193366	43193619	43193770	43193881	8	62	328	80	376	276	125	0.528163931954	0.814249686503	0.079	0.088	-0.009
164	DKC1	DKC1	chrX	+	154002876	154003548	154002876	154002965	154003469	154003548	164	24	2	19	3	629	125	0.529926967497	0.814887695302	0.705	0.557	0.148
41	MRPL52	MRPL52	chr14	+	23299091	23299319	23299091	23299149	23299261	23299319	41	51	80	51	68	237	125	0.531359285026	0.815167656087	0.252	0.283	-0.031
107	P3H1	P3H1	chr1	-	43212005	43213083	43212005	43212523	43212923	43213083	107	45	48	17	14	525	125	0.536385934531	0.819428199478	0.182	0.224	-0.042
127	PPCS	PPCS	chr1	+	42922164	42923021	42922164	42922395	42922917	42923021	127	191	2	209	1	647	125	0.536650063155	0.819428199478	0.949	0.976	-0.027
185	CSF1	CSF1	chr1	+	110465787	110466812	110465787	110466333	110466681	110466812	185	366	2	100	0	473	125	0.539646206366	0.822077865773	0.98	1.0	-0.02
1036	EIF6	EIF6	chr20	-	33871978	33872295	33871978	33872064	33872183	33872295	1036	58	1532	74	2190	244	125	0.545860580523	0.824516985207	0.019	0.017	0.002
1053	MIR22HG	MIR22HG	chr17	-	1614797	1617308	1614797	1615693	1616996	1617308	1053	1329	28	926	23	1428	125	0.56730825353	0.824516985207	0.806	0.779	0.027
123	DMAP1	DMAP1	chr1	+	44679124	44679530	44679124	44679199	44679420	44679530	123	97	1	91	2	346	125	0.553313604429	0.824516985207	0.972	0.943	0.029
141	C7orf26	C7orf26	chr7	+	6639459	6639987	6639459	6639523	6639757	6639987	141	254	1	265	0	359	125	0.549454454993	0.824516985207	0.989	1.0	-0.011
160	ELP5	ELP5	chr17	+	7155519	7155915	7155519	7155656	7155744	7155915	160	67	4	80	3	213	125	0.562002178175	0.824516985207	0.908	0.94	-0.032
301	C14orf93	C14orf93	chr14	-	23467635	23468611	23467635	23467950	23468262	23468611	301	58	1	54	2	437	125	0.555283554981	0.824516985207	0.943	0.885	0.058
315	NT5C3B	NT5C3B	chr17	-	39992110	39992523	39992110	39992209	39992433	39992523	315	20	11	13	10	349	125	0.562061266593	0.824516985207	0.394	0.318	0.076
403	DFFA	DFFA	chr1	-	10520602	10523266	10520602	10521759	10523114	10523266	403	359	78	617	122	1480	125	0.558576228839	0.824516985207	0.28	0.299	-0.019
476	LINC01481	LINC01481	chr12	-	70636845	70637140	70636845	70636984	70637091	70637140	476	37	2	8	0	232	125	0.563385065962	0.824516985207	0.909	1.0	-0.091
498	CCNT2	CCNT2	chr2	+	135710799	135716915	135710799	135711949	135712050	135716915	498	95	40	83	41	226	125	0.554753587961	0.824516985207	0.568	0.528	0.04
604	PRKD2	PRKD2	chr19	-	47219387	47220384	47219387	47219792	47220207	47220384	604	219	9	261	8	540	125	0.55927536087	0.824516985207	0.849	0.883	-0.034
609	UFM1	UFM1	chr13	+	38934177	38937144	38934177	38934213	38934847	38937144	609	199	4	130	4	759	125	0.564283169529	0.824516985207	0.891	0.843	0.048
641	ZNHIT6	ZNHIT6	chr1	-	86173311	86174116	86173311	86173619	86173736	86174116	641	197	3	401	9	242	125	0.567803874782	0.824516985207	0.971	0.958	0.013
64	PHYKPL	PHYKPL	chr5	-	177658669	177659823	177658669	177658867	177659492	177659823	64	48	1	24	0	750	125	0.550916021439	0.824516985207	0.889	1.0	-0.111
704	POFUT2	POFUT2	chr21	-	46683842	46687628	46683842	46685550	46687504	46687628	704	112	97	71	70	2079	125	0.559516095049	0.824516985207	0.065	0.057	0.008
749	PQLC2	PQLC2	chr1	+	19638739	19639383	19638739	19638852	19639222	19639383	749	13	5	10	6	495	125	0.561517719078	0.824516985207	0.396	0.296	0.1
777	SLC39A7	SLC39A7	chr6	+	33168602	33169433	33168602	33168715	33169018	33169433	777	918	100	933	93	428	125	0.56038220829	0.824516985207	0.728	0.746	-0.018
802	AEBP2	AEBP2	chr12	+	19671020	19675173	19671020	19671047	19671608	19675173	802	106	18	95	20	686	125	0.548484228314	0.824516985207	0.518	0.464	0.054
845	MYEOV	MYEOV	chr11	+	69062867	69064754	69062867	69062962	69063058	69064754	845	21	10	82	30	221	125	0.557871397936	0.824516985207	0.543	0.607	-0.064
89	RECQL5	RECQL5	chr17	-	73645793	73647345	73645793	73646798	73647265	73647345	89	10	3	10	5	592	125	0.567389132092	0.824516985207	0.413	0.297	0.116
92	THYN1	THYN1	chr11	-	134122733	134123260	134122733	134122810	134123120	134123260	92	83	91	87	84	435	125	0.558223924818	0.824516985207	0.208	0.229	-0.021
342	TMEM9	TMEM9	chr1	-	201122985	201123683	201122985	201123087	201123576	201123683	342	27	3	16	3	614	125	0.573512709848	0.830956192935	0.647	0.521	0.126
444	PIP4K2C	PIP4K2C	chr12	+	57995308	57997211	57995308	57995419	57995708	57997211	444	502	4	1089	6	414	125	0.58056467685	0.837384556644	0.974	0.982	-0.008
586	CDC16	CDC16	chr13	+	115037658	115038150	115037658	115037956	115038038	115038150	586	198	49	204	57	207	125	0.581802460368	0.837384556644	0.709	0.684	0.025
761	PHF6	PHF6	chrX	+	133559230	133562822	133559230	133559360	133559690	133562822	761	80	65	87	62	455	125	0.580727593537	0.837384556644	0.253	0.278	-0.025
497	BET1L	BET1L	chr11	-	202923	205667	202923	205469	205610	205667	497	25	146	22	153	266	125	0.583404675847	0.837841076327	0.074	0.063	0.011
227	PDK1	PDK1	chr2	+	173460556	173463862	173460556	173460751	173462340	173463862	227	337	7	515	8	1714	125	0.586257714534	0.839035919263	0.778	0.824	-0.046
938	TTLL3	TTLL3	chr3	+	9851643	9852393	9851643	9852078	9852304	9852393	938	17	2	9	2	351	125	0.588097262428	0.839035919263	0.752	0.616	0.136
96	MTF2	MTF2	chr1	+	93575786	93575985	93575786	93575803	93575883	93575985	96	54	5	92	6	205	125	0.58713662313	0.839035919263	0.868	0.903	-0.035
275	THTPA	THTPA	chr14	+	24025190	24026513	24025190	24025552	24025951	24026513	275	74	4	77	6	524	125	0.591699031461	0.840496227696	0.815	0.754	0.061
508	GOSR2	GOSR2	chr17	+	45015964	45018733	45015964	45016070	45017920	45018733	508	1161	3	1296	5	1975	125	0.590964175008	0.840496227696	0.961	0.943	0.018
998	HS3ST3B1	HS3ST3B1	chr17	+	14248344	14252721	14248344	14249019	14251318	14252721	998	281	7	15	0	2424	125	0.594050676241	0.842002262846	0.674	1.0	-0.326
1046	AGER	AGER	chr6	-	32151657	32152099	32151657	32151764	32151947	32152099	1046	10	1	27	5	308	125	0.610079622701	0.847329451846	0.802	0.687	0.115
109	CPT1B	CPT1B	chr22	-	51007289	51007850	51007289	51007510	51007764	51007850	109	1	4	4	8	379	125	0.611913446406	0.847329451846	0.076	0.142	-0.066
289	PER3	PER3	chr1	+	7889896	7890221	7889896	7890011	7890065	7890221	289	6	8	5	10	179	125	0.612573507847	0.847329451846	0.344	0.259	0.085
316	TMEM106A	TMEM106A	chr17	+	41365039	41365271	41365039	41365064	41365208	41365271	316	22	3	14	1	269	125	0.610883753873	0.847329451846	0.773	0.867	-0.094
394	EGR2	EGR2	chr10	-	64575620	64576126	64575620	64575729	64575829	64576126	394	114	5	8	0	225	125	0.601443194892	0.847329451846	0.927	1.0	-0.073
509	ZBTB7B	ZBTB7B	chr1	+	154975105	154975419	154975105	154975145	154975318	154975419	509	5	1	12	1	298	125	0.613845742908	0.847329451846	0.677	0.834	-0.157
525	ELMOD3	ELMOD3	chr2	+	85617260	85618875	85617260	85617388	85617882	85618875	525	32	38	23	33	619	125	0.606445667589	0.847329451846	0.145	0.123	0.022
589	HCFC1R1	HCFC1R1	chr16	-	3073233	3073531	3073233	3073362	3073474	3073531	589	58	134	68	175	237	125	0.614703728103	0.847329451846	0.186	0.17	0.016
617	CKAP2L	CKAP2L	chr2	-	113513553	113514791	113513553	113513711	113514469	113514791	617	473	2	1161	3	883	125	0.604624338416	0.847329451846	0.971	0.982	-0.011
720	R3HCC1	R3HCC1	chr8	+	23147378	23147982	23147378	23147732	23147847	23147982	720	257	2	290	1	240	125	0.606960152023	0.847329451846	0.985	0.993	-0.008
770	STX4	STX4	chr16	+	31045546	31045857	31045546	31045646	31045782	31045857	770	25	178	32	196	261	125	0.604068593222	0.847329451846	0.063	0.073	-0.01
828	TP53	TP53	chr17	-	7579699	7579940	7579699	7579721	7579838	7579940	828	5	200	4	266	242	125	0.60688402436	0.847329451846	0.013	0.008	0.005
886	CSTF3	CSTF3	chr11	-	33162976	33163532	33162976	33163308	33163430	33163532	886	24	250	29	351	247	125	0.60948824725	0.847329451846	0.046	0.04	0.006
882	EARS2	EARS2	chr16	-	23533333	23535775	23533333	23534738	23534831	23535775	882	80	2	194	3	218	125	0.616387862854	0.847858410508	0.958	0.974	-0.016
42	MRPL52	MRPL52	chr14	+	23299091	23299319	23299091	23299149	23299258	23299319	42	45	144	48	173	234	125	0.618120986039	0.848452385047	0.143	0.129	0.014
791	VPS28	VPS28	chr8	-	145648983	145649515	145648983	145649305	145649423	145649515	791	53	305	49	314	243	125	0.620324414479	0.84968806353	0.082	0.074	0.008
482	BCKDK	BCKDK	chr16	+	31123189	31124112	31123189	31123348	31123441	31124112	482	129	131	133	124	218	125	0.629770517177	0.860818400837	0.361	0.381	-0.02
334	SF1	SF1	chr11	-	64532075	64533627	64532075	64532990	64533422	64533627	334	615	3	870	6	557	125	0.633422076343	0.862480076969	0.979	0.97	0.009
899	RUFY1	RUFY1	chr5	+	178986692	178987199	178986692	178986836	178987025	178987199	899	44	7	28	6	314	125	0.633631835687	0.862480076969	0.714	0.65	0.064
842	TNFRSF10B	TNFRSF10B	chr8	-	22885843	22886115	22885843	22885954	22886041	22886115	842	554	538	508	473	212	125	0.636170571683	0.864131693203	0.378	0.388	-0.01
11	ABL2	ABL2	chr1	-	179068461	179078576	179068461	179078033	179078342	179078576	11	135	25	150	24	434	125	0.640005067652	0.865732996077	0.609	0.643	-0.034
434	TMEM147	TMEM147	chr19	+	36036501	36036859	36036501	36036718	36036789	36036859	434	13	375	14	488	196	125	0.639465696882	0.865732996077	0.022	0.018	0.004
648	GTPBP3	GTPBP3	chr19	+	17449762	17450075	17449762	17449835	17449931	17450075	648	11	51	12	69	221	125	0.642211793766	0.866919440032	0.109	0.09	0.019
195	ARL6IP4	ARL6IP4	chr12	+	123467015	123467460	123467015	123467085	123467166	123467460	195	54	851	70	1010	206	125	0.647818650455	0.869690623996	0.037	0.04	-0.003
427	SAA1	SAA1	chr11	+	18287807	18287990	18287807	18287843	18287929	18287990	427	2	0	5	1	211	125	0.646839196119	0.869690623996	1.0	0.748	0.252
594	CXCL12	CXCL12	chr10	-	44872509	44874171	44872509	44873353	44874084	44874171	594	132	4	10	0	856	125	0.650934086672	0.869690623996	0.828	1.0	-0.172
654	NAPA	NAPA	chr19	-	47990890	47991646	47990890	47991147	47991491	47991646	654	869	35	1051	47	469	125	0.649586724209	0.869690623996	0.869	0.856	0.013
862	OXLD1	OXLD1	chr17	-	79632065	79633667	79632065	79632614	79633175	79633667	862	185	8	234	8	686	125	0.650861253043	0.869690623996	0.808	0.842	-0.034
32	RANGRF	RANGRF	chr17	+	8192575	8193409	8192575	8192732	8192820	8193409	32	21	151	21	175	213	125	0.657729239466	0.876474950579	0.075	0.066	0.009
99	PSMG3-AS1	PSMG3-AS1	chr7	+	1624019	1629261	1624019	1625253	1627456	1629261	99	63	1	21	0	2328	125	0.658700499668	0.876474950579	0.772	1.0	-0.228
202	VIPAS39	VIPAS39	chr14	-	77923437	77923983	77923437	77923708	77923837	77923983	202	4	1	4	2	254	125	0.662777609002	0.877672997803	0.663	0.496	0.167
244	NR2C2AP	NR2C2AP	chr19	-	19312219	19312850	19312219	19312372	19312739	19312850	244	472	8	730	15	492	125	0.66802784293	0.877672997803	0.937	0.925	0.012
602	NSD1	NSD1	chr5	+	176562087	176563031	176562087	176562201	176562941	176563031	602	163	44	253	62	865	125	0.665487047517	0.877672997803	0.349	0.371	-0.022
61	PELP1	PELP1	chr17	-	4574985	4576440	4574985	4575177	4575408	4576440	61	464	8	717	10	356	125	0.663684257	0.877672997803	0.953	0.962	-0.009
665	OTUB1	OTUB1	chr11	+	63764001	63764413	63764001	63764120	63764328	63764413	665	94	564	135	760	333	125	0.67036986642	0.877672997803	0.059	0.063	-0.004
679	RASSF7	RASSF7	chr11	+	563188	564025	563188	563317	563557	564025	679	343	20	530	35	365	125	0.669628672383	0.877672997803	0.855	0.838	0.017
854	GLG1	GLG1	chr16	-	74481325	74487232	74481325	74486029	74487068	74487232	854	2529	22	2525	25	1164	125	0.664031048348	0.877672997803	0.925	0.916	0.009
887	MDK	MDK	chr11	+	46403260	46403683	46403260	46403435	46403606	46403683	887	36	13	18	5	296	125	0.668599583169	0.877672997803	0.539	0.603	-0.064
327	LINC00869	LINC00869	chr1	-	144300467	144301536	144300467	144300752	144301349	144301536	327	23	8	12	3	722	125	0.673356882706	0.879817009067	0.332	0.409	-0.077
1007	ATG3	ATG3	chr3	-	112251353	112253184	112251353	112251627	112253115	112253184	1007	40	157	63	273	1613	125	0.67868225721	0.880922297956	0.019	0.018	0.001
1037	EIF6	EIF6	chr20	-	33872183	33872520	33872183	33872295	33872499	33872520	1037	198	2	272	4	329	125	0.676599682371	0.880922297956	0.974	0.963	0.011
350	CD274	CD274	chr9	+	5462833	5463121	5462833	5462968	5463074	5463121	350	89	2	286	9	231	125	0.679607232932	0.880922297956	0.96	0.945	0.015
537	DIS3L2	DIS3L2	chr2	+	233200482	233201908	233200482	233200584	233201178	233201908	537	52	48	62	51	719	125	0.679039799057	0.880922297956	0.158	0.174	-0.016
181	BCKDHB	BCKDHB	chr6	+	81053380	81055987	81053380	81053529	81055691	81055987	181	303	29	511	54	2287	125	0.68252894206	0.882954107586	0.363	0.341	0.022
121	FIGNL1	FIGNL1	chr7	-	50511826	50514995	50511826	50514714	50514829	50514995	121	53	4	138	8	240	125	0.684002544502	0.883108235674	0.873	0.9	-0.027
902	MED22	MED22	chr9	-	136207750	136211188	136207750	136208544	136210979	136211188	902	1668	4	2228	4	2560	125	0.690308301379	0.889488166994	0.953	0.965	-0.012
535	SLC5A6	SLC5A6	chr2	-	27425680	27426213	27425680	27425748	27426100	27426213	535	14	108	31	208	477	125	0.692885819668	0.891048430816	0.033	0.038	-0.005
376	ZNRD1	ZNRD1	chr6	+	30029016	30029446	30029016	30029175	30029291	30029446	376	61	36	63	33	241	125	0.694485652094	0.891347726703	0.468	0.498	-0.03
1055	GPX8	GPX8	chr5	+	54455945	54456224	54455945	54456071	54456157	54456224	1055	464	63	367	46	211	125	0.70127440712	0.891719831469	0.814	0.825	-0.011
341	TMEM9	TMEM9	chr1	-	201122985	201123683	201122985	201123087	201123489	201123683	341	27	5	16	4	527	125	0.699415877168	0.891719831469	0.562	0.487	0.075
463	VAMP1	VAMP1	chr12	-	6571403	6574107	6571403	6572135	6574055	6574107	463	313	1	174	1	2045	125	0.701772450123	0.891719831469	0.95	0.914	0.036
494	ATP2A2	ATP2A2	chr12	+	110784005	110788897	110784005	110784126	110788096	110788897	494	5780	13	7749	15	4095	125	0.697282115727	0.891719831469	0.931	0.94	-0.009
561	TMEM175	TMEM175	chr4	+	941903	942403	941903	941942	942198	942403	561	13	2	13	3	381	125	0.702180179967	0.891719831469	0.681	0.587	0.094
671	TK2	TK2	chr16	-	66582880	66584315	66582880	66582912	66583840	66584315	671	39	7	29	4	1053	125	0.702981584931	0.891719831469	0.398	0.463	-0.065
313	MED8	MED8	chr1	-	43849578	43850777	43849578	43850223	43850716	43850777	313	581	7	715	7	618	125	0.705272189942	0.892888287072	0.944	0.954	-0.01
295	PQBP1	PQBP1	chrX	+	48755538	48755859	48755538	48755629	48755774	48755859	295	23	1	28	2	270	125	0.713555491376	0.901624380576	0.914	0.866	0.048
34	RANGRF	RANGRF	chr17	+	8192575	8193409	8192575	8192732	8193130	8193409	34	236	9	281	9	523	125	0.720586713438	0.906993314984	0.862	0.882	-0.02
524	HSH2D	HSH2D	chr19	+	16263361	16264018	16263361	16263451	16263852	16264018	524	6	1	11	3	526	125	0.719302457499	0.906993314984	0.588	0.466	0.122
408	C11orf49	C11orf49	chr11	+	47182677	47183798	47182677	47182741	47182996	47183798	408	26	9	45	13	380	125	0.723462236689	0.908858147054	0.487	0.532	-0.045
621	UBE2V1	UBE2V1	chr20	-	48713019	48713357	48713019	48713071	48713208	48713357	621	10	2	14	4	262	125	0.726462578527	0.910872309999	0.705	0.625	0.08
113	NISCH	NISCH	chr3	+	52514199	52515926	52514199	52514311	52514894	52515926	113	133	35	100	29	708	125	0.735361451776	0.918218299626	0.402	0.378	0.024
190	ERCC2	ERCC2	chr19	-	45873390	45873845	45873390	45873490	45873793	45873845	190	3	20	3	27	428	125	0.737954584362	0.918218299626	0.042	0.031	0.011
2	DERL3	DERL3	chr22	-	24176689	24179341	24176689	24179149	24179250	24179341	2	21	13	12	6	226	125	0.733953752486	0.918218299626	0.472	0.525	-0.053
864	OXLD1	OXLD1	chr17	-	79632065	79633667	79632065	79632614	79633547	79633667	864	226	1	291	2	1058	125	0.736607670558	0.918218299626	0.964	0.945	0.019
225	TSNAXIP1	TSNAXIP1	chr16	+	67859569	67859979	67859569	67859739	67859819	67859979	225	7	2	2	1	205	125	0.741029074889	0.918537940737	0.681	0.549	0.132
733	GMPR2	GMPR2	chr14	+	24702077	24702546	24702077	24702183	24702424	24702546	733	88	24	110	27	366	125	0.740950866765	0.918537940737	0.556	0.582	-0.026
226	ENG	ENG	chr9	-	130577290	130578332	130577290	130578085	130578221	130578332	226	8	84	2	16	261	125	0.746403083627	0.923443663235	0.044	0.056	-0.012
746	CIART	CIART	chr1	+	150254942	150256043	150254942	150255028	150255617	150256043	746	34	1	56	1	714	125	0.750986399729	0.927354417847	0.856	0.907	-0.051
1039	IL32	IL32	chr16	+	3118990	3119668	3118990	3119110	3119281	3119668	1039	3203	31	2163	19	296	125	0.754279984082	0.927906697399	0.978	0.98	-0.002
584	ZNF621	ZNF621	chr3	+	40573520	40581285	40573520	40573697	40579776	40581285	584	1431	7	1385	8	6204	125	0.753754424513	0.927906697399	0.805	0.777	0.028
253	TMEM205	TMEM205	chr19	-	11456195	11456981	11456195	11456304	11456683	11456981	253	155	8	160	7	504	125	0.760002537263	0.931431681007	0.828	0.85	-0.022
336	QSOX1	QSOX1	chr1	+	180165396	180167169	180165396	180165734	180166467	180167169	336	1854	113	2087	122	858	125	0.759142265296	0.931431681007	0.705	0.714	-0.009
1008	BDNF	BDNF	chr11	-	27676441	27681196	27676441	27680132	27680366	27681196	1008	2	2	6	4	359	125	0.761478047844	0.931489094173	0.258	0.343	-0.085
179	TRIM5	TRIM5	chr11	-	5684424	5686912	5684424	5685403	5686885	5686912	179	784	6	772	7	1607	125	0.766740372835	0.934657824424	0.91	0.896	0.014
727	HSPBP1	HSPBP1	chr19	-	55791402	55791751	55791402	55791476	55791585	55791751	727	10	1	30	2	234	125	0.766935484765	0.934657824424	0.842	0.889	-0.047
129	PPCS	PPCS	chr1	+	42922164	42923021	42922164	42922744	42922917	42923021	129	6	143	6	170	298	125	0.778938931376	0.93875819456	0.017	0.015	0.002
321	ZNF714	ZNF714	chr19	+	21299612	21307883	21299612	21301688	21307763	21307883	321	314	4	524	8	6200	125	0.774580933339	0.93875819456	0.613	0.569	0.044
680	PRRT2	PRRT2	chr16	+	29824310	29827202	29824310	29825254	29825653	29827202	680	28	11	6	3	524	125	0.776860127534	0.93875819456	0.378	0.323	0.055
684	SNHG10	SNHG10	chr14	-	95999248	96001209	95999248	95999398	96000029	96001209	684	39	29	34	28	756	125	0.776417406735	0.93875819456	0.182	0.167	0.015
759	PRX	PRX	chr19	-	40899670	40904723	40899670	40903877	40904526	40904723	759	9	1	12	2	774	125	0.778725960985	0.93875819456	0.592	0.492	0.1
997	USP20	USP20	chr9	+	132642391	132644117	132642391	132642568	132642745	132644117	997	28	33	15	20	302	125	0.777880736445	0.93875819456	0.26	0.237	0.023
333	MAP7D1	MAP7D1	chr1	+	36641799	36642182	36641799	36641922	36642018	36642182	333	49	3	52	4	221	125	0.780967905531	0.939466926949	0.902	0.88	0.022
277	STIL	STIL	chr1	-	47765576	47765824	47765576	47765640	47765781	47765824	277	42	5	108	15	266	125	0.784851523769	0.942399988025	0.798	0.772	0.026
194	WRAP53	WRAP53	chr17	+	7591666	7592397	7591666	7591879	7591965	7592397	194	26	24	65	55	211	125	0.799805933346	0.947564688748	0.391	0.412	-0.021
219	DDIT3	DDIT3	chr12	-	57911051	57911536	57911051	57911207	57911488	57911536	219	246	33	138	17	406	125	0.79098276958	0.947564688748	0.697	0.714	-0.017
352	MIER1	MIER1	chr1	+	67450254	67454302	67450254	67450335	67452085	67454302	352	845	3	1041	3	1875	125	0.805139321421	0.947564688748	0.949	0.959	-0.01
447	FAM127B	FAM127B	chrX	-	134184962	134186221	134184962	134185398	134185946	134186221	447	947	92	1061	107	673	125	0.804636421723	0.947564688748	0.657	0.648	0.009
539	URM1	URM1	chr9	+	131151539	131154295	131151539	131151588	131151944	131154295	539	13	292	18	364	481	125	0.797007528443	0.947564688748	0.011	0.013	-0.002
608	MAP3K12	MAP3K12	chr12	-	53880730	53881212	53880730	53880939	53881038	53881212	608	75	18	41	11	224	125	0.798100031617	0.947564688748	0.699	0.675	0.024
626	OTUD5	OTUD5	chrX	-	48779302	48780572	48779302	48780187	48780413	48780572	626	744	56	771	61	351	125	0.798383053878	0.947564688748	0.826	0.818	0.008
758	LSS	LSS	chr21	-	47648347	47648738	47648347	47648513	47648645	47648738	758	2	4	3	8	257	125	0.803838257648	0.947564688748	0.196	0.154	0.042
788	ATXN2L	ATXN2L	chr16	+	28847253	28848558	28847253	28847443	28848071	28848558	788	514	31	528	34	753	125	0.800485796872	0.947564688748	0.734	0.721	0.013
838	ARHGEF4	ARHGEF4	chr2	+	131802941	131804826	131802941	131803019	131803610	131804826	838	7	5	8	7	716	125	0.801448669526	0.947564688748	0.196	0.166	0.03
940	ADARB1	ADARB1	chr21	+	46641932	46646478	46641932	46643492	46645461	46646478	940	78	1	52	1	2094	125	0.799618149986	0.947564688748	0.823	0.756	0.067
112	C2CD5	C2CD5	chr12	-	22696994	22697480	22696994	22697113	22697253	22697480	112	6	44	8	51	265	125	0.814593355961	0.954390031748	0.06	0.069	-0.009
85	CHPF2	CHPF2	chr7	+	150929574	150931360	150929574	150929900	150931171	150931360	85	1798	6	1566	6	1396	125	0.816793922876	0.954390031748	0.964	0.959	0.005
942	ZNF154	ZNF154	chr19	-	58207642	58214156	58207642	58212513	58212605	58214156	942	1	6	1	4	217	125	0.813777425851	0.954390031748	0.088	0.126	-0.038
977	TYMP	TYMP	chr22	-	50967924	50968514	50967924	50968148	50968332	50968514	977	8	19	2	6	309	125	0.816145780007	0.954390031748	0.146	0.119	0.027
388	DNAJB12	DNAJB12	chr10	-	74092587	74095689	74092587	74094375	74095537	74095689	388	301	62	433	93	1287	125	0.818466456162	0.954633505219	0.32	0.311	0.009
398	NSUN5P1	NSUN5P1	chr7	+	75044869	75045469	75044869	75045056	75045258	75045469	398	69	5	126	8	327	125	0.825122408881	0.95792582655	0.841	0.858	-0.017
405	SCRN2	SCRN2	chr17	-	45915046	45915816	45915046	45915368	45915635	45915816	405	89	74	116	92	392	125	0.82501633786	0.95792582655	0.277	0.287	-0.01
947	BAD	BAD	chr11	-	64051653	64052176	64051653	64051848	64052102	64052176	947	22	96	22	89	379	125	0.825696801413	0.95792582655	0.07	0.075	-0.005
825	ANO1	ANO1	chr11	+	70033843	70035652	70033843	70034203	70035174	70035652	825	1168	1	6	0	1096	125	0.82808517429	0.958990290652	0.993	1.0	-0.007
161	MAPK11	MAPK11	chr22	-	50702141	50703456	50702141	50702306	50703223	50703456	161	324	4	195	2	1042	125	0.842280568897	0.965034300367	0.907	0.921	-0.014
191	DET1	DET1	chr15	-	89073853	89074946	89073853	89074704	89074843	89074946	191	23	4	30	6	264	125	0.848941928357	0.965034300367	0.731	0.703	0.028
24	PTPMT1	PTPMT1	chr11	+	47586981	47587538	47586981	47587348	47587457	47587538	24	34	97	40	108	234	125	0.842589819456	0.965034300367	0.158	0.165	-0.007
296	NEK1	NEK1	chr4	-	170533170	170533778	170533170	170533294	170533372	170533778	296	10	15	20	27	203	125	0.839419427756	0.965034300367	0.291	0.313	-0.022
309	AMBRA1	AMBRA1	chr11	-	46563494	46564948	46563494	46564531	46564801	46564948	309	45	29	48	29	395	125	0.849456485361	0.965034300367	0.329	0.344	-0.015
453	CHAC1	CHAC1	chr15	+	41247570	41248717	41247570	41247612	41247747	41248717	453	53	1	80	2	260	125	0.836750100731	0.965034300367	0.962	0.951	0.011
495	TCF3	TCF3	chr19	-	1609288	1611848	1609288	1611368	1611702	1611848	495	833	166	945	184	459	125	0.84586354476	0.965034300367	0.577	0.583	-0.006
578	MRFAP1	MRFAP1	chr4	+	6641817	6642985	6641817	6642435	6642554	6642985	578	1241	52	1633	71	244	125	0.849585411673	0.965034300367	0.924	0.922	0.002
683	POLR3H	POLR3H	chr22	-	41939994	41940493	41939994	41940125	41940431	41940493	683	85	1	63	1	431	125	0.844371496889	0.965034300367	0.961	0.948	0.013
907	DUSP22	DUSP22	chr6	+	348768	351355	348768	348841	350821	351355	907	730	46	663	40	2105	125	0.847137802796	0.965034300367	0.485	0.496	-0.011
955	RABL2A	RABL2A	chr2	+	114399607	114400975	114399607	114399722	114400766	114400975	955	132	1	98	1	1169	125	0.846432815338	0.965034300367	0.934	0.913	0.021
97	CLDN19	CLDN19	chr1	-	43198763	43201701	43198763	43200805	43201548	43201701	97	173	3	203	3	868	125	0.851505989661	0.965533748276	0.893	0.907	-0.014
326	LINC00869	LINC00869	chr1	-	144300467	144301536	144300467	144300755	144301189	144301536	326	23	5	11	2	559	125	0.853576745378	0.966201454838	0.507	0.552	-0.045
3	DERL3	DERL3	chr22	-	24176689	24179341	24176689	24177119	24179250	24179341	3	166	10	122	8	2256	125	0.865801410907	0.967368487902	0.479	0.458	0.021
528	NFKB2	NFKB2	chr10	+	104155352	104155737	104155352	104155553	104155644	104155737	528	16	60	26	104	216	125	0.857816650806	0.967368487902	0.134	0.126	0.008
534	SLC5A6	SLC5A6	chr2	-	27422454	27423447	27422454	27422705	27422972	27423447	534	384	2	679	3	392	125	0.861495008011	0.967368487902	0.984	0.986	-0.002
56	AP1G2	AP1G2	chr14	-	24035024	24035369	24035024	24035101	24035272	24035369	56	93	128	128	182	296	125	0.857729988549	0.967368487902	0.235	0.229	0.006
638	NKIRAS2	NKIRAS2	chr17	+	40174416	40174658	40174416	40174490	40174587	40174658	638	258	3	298	3	222	125	0.867960989912	0.967368487902	0.98	0.982	-0.002
766	MFSD11	MFSD11	chr17	+	74733582	74734530	74733582	74733965	74734363	74734530	766	41	2	26	1	523	125	0.865945037299	0.967368487902	0.83	0.861	-0.031
792	C15orf41	C15orf41	chr15	+	37100524	37102461	37100524	37100690	37101104	37102461	792	129	11	230	21	539	125	0.863627429437	0.967368487902	0.731	0.718	0.013
837	HDAC8	HDAC8	chrX	-	71787431	71787880	71787431	71787646	71787738	71787880	837	2	4	5	12	217	125	0.860602193009	0.967368487902	0.224	0.194	0.03
841	ARMCX4	ARMCX4	chrX	+	100786630	100790975	100786630	100786999	100788070	100790975	841	8	3	2	1	1196	125	0.86760766139	0.967368487902	0.218	0.173	0.045
809	ZFAND2B	ZFAND2B	chr2	+	220071505	220071764	220071505	220071567	220071688	220071764	809	22	1	17	1	246	125	0.870657110425	0.968717467572	0.918	0.896	0.022
919	EFEMP2	EFEMP2	chr11	-	65633911	65634550	65633911	65634183	65634315	65634550	919	257	98	106	39	257	125	0.873960569195	0.970736441423	0.561	0.569	-0.008
454	BIRC3	BIRC3	chr11	+	102192567	102196093	102192567	102192631	102195191	102196093	454	904	4	767	3	2685	125	0.878429874902	0.970739454976	0.913	0.922	-0.009
485	GMPPB	GMPPB	chr3	-	49758908	49759580	49758908	49759316	49759397	49759580	485	5	118	10	258	206	125	0.875892612698	0.970739454976	0.025	0.023	0.002
846	RANBP6	RANBP6	chr9	-	6011018	6015640	6011018	6014356	6015471	6015640	846	503	9	625	12	1240	125	0.877754755975	0.970739454976	0.849	0.84	0.009
120	KAT8	KAT8	chr16	+	31142066	31142714	31142066	31142221	31142515	31142714	120	41	91	31	66	419	125	0.88726185029	0.978840484584	0.118	0.123	-0.005
961	FAM96B	FAM96B	chr16	-	66967889	66968326	66967889	66968069	66968159	66968326	961	135	5	148	5	215	125	0.890342076522	0.980579449142	0.94	0.945	-0.005
7	AKAP8L	AKAP8L	chr19	-	15514285	15514526	15514285	15514366	15514468	15514526	7	326	40	260	33	227	125	0.894213024732	0.983181942876	0.818	0.813	0.005
581	TP73-AS1	TP73-AS1	chr1	-	3652547	3656951	3652547	3654418	3656796	3656951	581	594	9	701	10	2503	125	0.898462953382	0.984534194294	0.767	0.778	-0.011
615	MTMR11	MTMR11	chr1	-	149900542	149901209	149900542	149900793	149901046	149901209	615	163	4	73	2	378	125	0.898230450367	0.984534194294	0.931	0.923	0.008
243	CDK2AP2	CDK2AP2	chr11	-	67275062	67275658	67275062	67275160	67275330	67275658	243	54	22	64	25	295	125	0.905013287586	0.988389721116	0.51	0.52	-0.01
513	TMED4	TMED4	chr7	-	44621321	44621894	44621321	44621422	44621645	44621894	513	12	225	20	356	348	125	0.903645945998	0.988389721116	0.019	0.02	-0.001
46	C11orf98	C11orf98	chr11	-	62432320	62432688	62432320	62432445	62432602	62432688	46	13	232	21	391	282	125	0.914468369931	0.995329332443	0.024	0.023	0.001
512	TSEN34	TSEN34	chr19	+	54697029	54698394	54697029	54697173	54697476	54698394	512	1154	4	1537	3	428	125	0.916581079396	0.995329332443	0.988	0.993	-0.005
647	DCTN1	DCTN1	chr2	-	74593370	74593747	74593370	74593502	74593585	74593747	647	3	302	7	363	208	125	0.916547789634	0.995329332443	0.006	0.011	-0.005
763	HLTF	HLTF	chr3	-	148747903	148750159	148747903	148749150	148749987	148750159	763	334	14	397	16	962	125	0.917868474808	0.995329332443	0.756	0.763	-0.007
971	TWF1	TWF1	chr12	-	44199633	44200178	44199633	44199688	44200023	44200178	971	7	1	12	2	460	125	0.919000395906	0.995329332443	0.655	0.62	0.035
351	MIER1	MIER1	chr1	+	67450254	67454302	67450254	67450275	67452085	67454302	351	845	3	1041	4	1935	125	0.92389313049	0.995666646412	0.948	0.944	0.004
551	NAPB	NAPB	chr20	-	23355155	23358123	23355155	23356289	23356709	23358123	551	132	1	114	1	545	125	0.923732976687	0.995666646412	0.968	0.963	0.005
803	MROH7-TTC4	MROH7-TTC4	chr1	+	55197158	55197373	55197158	55197222	55197327	55197373	803	120	2	163	3	230	125	0.923553147138	0.995666646412	0.97	0.967	0.003
297	IP6K2	IP6K2	chr3	-	48730883	48732854	48730883	48731673	48732522	48732854	297	319	90	223	64	974	125	0.929058844026	0.996266970439	0.313	0.309	0.004
559	ATP6V0B	ATP6V0B	chr1	+	44442697	44443972	44442697	44442888	44443652	44443972	559	58	540	79	753	889	125	0.926675404536	0.996266970439	0.015	0.015	0.0
798	UHRF1	UHRF1	chr19	+	4910378	4911050	4910378	4910506	4910887	4911050	798	19	8	18	8	506	125	0.930562246928	0.996266970439	0.37	0.357	0.013
994	SMOX	SMOX	chr20	+	4162735	4163495	4162735	4162970	4163129	4163495	994	404	34	474	39	284	125	0.928681559629	0.996266970439	0.839	0.843	-0.004
1005	RPL28	RPL28	chr19	+	55899297	55903451	55899297	55899416	55899610	55903451	1005	35	4229	45	4723	319	125	1	1.0	0.003	0.004	-0.001
1029	ARHGDIA	ARHGDIA	chr17	-	79827205	79827501	79827205	79827282	79827417	79827501	1029	8	919	11	1354	260	125	1	1.0	0.004	0.004	0.0
1031	ARHGDIA	ARHGDIA	chr17	-	79825594	79826951	79825594	79826819	79826931	79826951	1031	2933	11	5548	14	237	125	1	1.0	0.993	0.995	-0.002
10	FAM96A	FAM96A	chr15	-	64364757	64367736	64364757	64365227	64367690	64367736	10	30	373	33	471	2588	125	1	1.0	0.004	0.003	0.001
153	TRO	TRO	chrX	+	54955035	54957464	54955035	54955143	54957173	54957464	153	1071	29	188	5	2155	125	0.975354144709	1.0	0.682	0.686	-0.004
154	RUSC1	RUSC1	chr1	+	155294892	155295281	155294892	155294969	155295205	155295281	154	152	7	127	6	361	125	0.965218429832	1.0	0.883	0.88	0.003
156	TRAPPC11	TRAPPC11	chr4	+	184629559	184629727	184629559	184629569	184629688	184629727	156	80	1	149	2	244	125	0.968861697466	1.0	0.976	0.974	0.002
162	DKC1	DKC1	chrX	+	153993173	153993805	153993173	153993241	153993718	153993805	162	4	171	5	310	602	125	1	1.0	0.005	0.003	0.002
165	DKC1	DKC1	chrX	+	153994490	153995336	153994490	153994675	153995271	153995336	165	6	204	5	442	721	125	1	1.0	0.005	0.002	0.003
189	SKP1	SKP1	chr5	-	133492081	133494286	133492081	133493459	133494145	133494286	189	8	1798	3	2137	811	125	1	1.0	0.001	0.0	0.001
198	ATP5G3	ATP5G3	chr2	-	176040985	176043978	176040985	176043130	176043784	176043978	198	72	1819	66	2736	779	125	1	1.0	0.006	0.004	0.002
230	ARSA	ARSA	chr22	-	51065983	51066601	51065983	51066220	51066418	51066601	230	125	3	120	3	323	125	0.963295820214	1.0	0.942	0.939	0.003
255	NLRP2	NLRP2	chr19	+	55481366	55481663	55481366	55481521	55481590	55481663	255	47	1	95	2	194	125	0.985129348909	1.0	0.968	0.968	0.0
28	SERF2	SERF2	chr15	+	44085907	44088287	44085907	44086134	44086571	44088287	28	2679	10	2851	11	562	125	0.9516483586	1.0	0.983	0.983	0.0
344	FILIP1L	FILIP1L	chr3	-	99567138	99569914	99567138	99569271	99569776	99569914	344	752	1	560	0	630	125	1	1.0	0.993	1.0	-0.007
379	SNHG21	SNHG21	chr15	+	83425655	83425958	83425655	83425691	83425797	83425958	379	24	1	24	1	231	125	1	1.0	0.929	0.929	0.0
396	GPX1	GPX1	chr3	-	49394608	49395791	49394608	49395180	49395459	49395791	396	27	1139	9	1194	404	125	1	1.0	0.007	0.002	0.005
425	COCH	COCH	chr14	+	31343740	31344178	31343740	31343797	31344121	31344178	425	15	7	11	5	449	125	0.971180099367	1.0	0.374	0.38	-0.006
466	THAP7	THAP7	chr22	-	21356120	21356404	21356120	21356200	21356374	21356404	466	4	2	2	1	299	125	0.999242980946	1.0	0.455	0.455	0.0
488	TNFSF13	TNFSF13	chr17	+	7461608	7462614	7461608	7461692	7462384	7462614	488	176	5	245	7	817	125	0.995342934157	1.0	0.843	0.843	0.0
530	SH3GLB2	SH3GLB2	chr9	-	131770071	131771070	131770071	131770429	131770962	131771070	530	1222	2	1639	2	658	125	1	1.0	0.991	0.994	-0.003
538	URM1	URM1	chr9	+	131150094	131154295	131150094	131150176	131151539	131154295	538	31	367	30	471	1488	125	1	1.0	0.007	0.005	0.002
557	TRIM13	TRIM13	chr13	+	50571142	50571899	50571142	50571267	50571802	50571899	557	49	19	50	20	660	125	0.936076326062	1.0	0.328	0.321	0.007
558	TRIM13	TRIM13	chr13	+	50571142	50571899	50571142	50571352	50571802	50571899	558	44	14	45	14	575	125	0.960021555809	1.0	0.406	0.411	-0.005
577	ATF3	ATF3	chr1	+	212788359	212788603	212788359	212788402	212788489	212788603	577	1082	0	785	1	212	125	1	1.0	1.0	0.998	0.002
618	POMGNT1	POMGNT1	chr1	-	46654352	46655029	46654352	46654652	46654913	46655029	618	566	7	823	10	386	125	0.97405600177	1.0	0.963	0.964	-0.001
634	AMZ2	AMZ2	chr17	+	66244144	66244846	66244144	66244227	66244784	66244846	634	234	2	349	3	682	125	1	1.0	0.955	0.955	0.0
645	PAPD4	PAPD4	chr5	+	78908242	78908898	78908242	78908558	78908833	78908898	645	214	13	277	17	400	125	0.981151653709	1.0	0.837	0.836	0.001
655	MAF	MAF	chr16	-	79627744	79634622	79627744	79628450	79632681	79634622	655	311	17	88	5	4356	125	0.945500572713	1.0	0.344	0.336	0.008
694	LMNA	LMNA	chr1	+	156108870	156109880	156108870	156108893	156109560	156109880	694	2397	3	3029	1	792	125	1	1.0	0.992	0.998	-0.006
705	STX16	STX16	chr20	+	57226308	57227194	57226308	57226470	57227128	57227194	705	931	0	1265	2	783	125	1	1.0	1.0	0.99	0.01
713	MICAL2	MICAL2	chr11	+	12284026	12285337	12284026	12284084	12285106	12285337	713	3724	4	2789	2	1147	125	1	1.0	0.99	0.993	-0.003
717	ZNF747	ZNF747	chr16	-	30545517	30546291	30545517	30545631	30545771	30546291	717	10	3	14	4	265	125	0.957265671094	1.0	0.611	0.623	-0.012
718	PRRC1	PRRC1	chr5	+	126887398	126890780	126887398	126887570	126889488	126890780	718	1530	0	1834	1	2043	125	1	1.0	1.0	0.991	0.009
757	SETD4	SETD4	chr21	-	37406838	37408549	37406838	37408258	37408382	37408549	757	9	33	9	33	249	125	1	1.0	0.12	0.12	0.0
822	DAZAP2	DAZAP2	chr12	+	51634654	51634900	51634654	51634713	51634779	51634900	822	1387	12	1920	17	191	125	0.969495020471	1.0	0.987	0.987	0.0
826	C19orf12	C19orf12	chr19	-	30189792	30193884	30189792	30193699	30193754	30193884	826	93	1	103	1	180	125	0.948880827954	1.0	0.985	0.986	-0.001
861	OXLD1	OXLD1	chr17	-	79632065	79633667	79632065	79632614	79633179	79633667	861	186	3	234	4	690	125	0.945050770656	1.0	0.918	0.914	0.004
905	MCL1	MCL1	chr1	-	150551318	150552214	150551318	150551439	150551898	150552214	905	2238	2	1853	2	584	125	1	1.0	0.996	0.995	0.001
918	NDUFA2	NDUFA2	chr5	-	140026840	140027370	140026840	140026947	140027067	140027370	918	5	428	1	517	245	125	1	1.0	0.006	0.001	0.005
91	RPL41	RPL41	chr12	+	56510373	56510583	56510373	56510443	56510558	56510583	91	715	6741	1168	10962	240	125	0.959941741163	1.0	0.052	0.053	-0.001
920	CD164	CD164	chr6	-	109687716	109690220	109687716	109689528	109690124	109690220	920	3566	2	4821	2	721	125	1	1.0	0.997	0.998	-0.001
980	ST3GAL1	ST3GAL1	chr8	-	134487961	134488843	134487961	134488317	134488520	134488843	980	117	43	138	50	328	125	0.954743335296	1.0	0.509	0.513	-0.004
