# Supplementary material for: Characterization of alternative mRNA splicing in cultured cell populations representing progressive stages of human fetal kidney development
Source: Sci Rep. 2022 Nov 15;12:19548. doi: 10.1038/s41598-022-24147-z (PMC9666651; doi:10.1038/s41598-022-24147-z)
Supplement: Supplementary file 13 — Supplementary Information 13. [file 41598_2022_24147_MOESM13_ESM.zip › _Program/Data/rMATS/NPS1-NPS3/MATS_output/SE.MATS.JunctionCountOnly.txt]

ID	GeneID	geneSymbol	chr	strand	exonStart_0base	exonEnd	upstreamES	upstreamEE	downstreamES	downstreamEE	ID	IJC_SAMPLE_1	SJC_SAMPLE_1	IJC_SAMPLE_2	SJC_SAMPLE_2	IncFormLen	SkipFormLen	PValue	FDR	IncLevel1	IncLevel2	IncLevelDifference
11331	MYL6	MYL6	chr12	+	56554409	56554454	56554026	56554104	56555170	56555366	11331	3125	4194	2098	6738	169	125	0.0	0.0	0.355	0.187	0.168
12985	CLSTN1	CLSTN1	chr1	-	9797555	9797612	9795942	9796100	9801151	9801314	12985	553	140	422	517	181	125	0.0	0.0	0.732	0.36	0.372
12986	CLSTN1	CLSTN1	chr1	-	9816538	9816568	9815171	9815367	9833329	9833452	12986	94	299	24	639	154	125	0.0	0.0	0.203	0.03	0.173
13048	CCDC50	CCDC50	chr3	+	191092850	191093378	191087707	191087825	191097947	191098063	13048	37	459	227	470	250	125	0.0	0.0	0.039	0.195	-0.156
15907	FN1	FN1	chr2	-	216245533	216245803	216243852	216244040	216246934	216247048	15907	25891	3332	6157	1436	250	125	0.0	0.0	0.795	0.682	0.113
15913	FN1	FN1	chr2	-	216257653	216257926	216256354	216256537	216259250	216259442	15913	19823	7242	4425	2702	250	125	0.0	0.0	0.578	0.45	0.128
16478	SPTAN1	SPTAN1	chr9	+	131355261	131355321	131353755	131353904	131356453	131356652	16478	439	316	1017	58	184	125	0.0	0.0	0.486	0.923	-0.437
169	ATP5C1	ATP5C1	chr10	+	7848936	7848973	7844720	7844817	7849621	7849762	169	1024	121	1548	40	161	125	0.0	0.0	0.868	0.968	-0.1
18408	VPS29	VPS29	chr12	-	110937339	110937351	110933816	110934008	110939853	110939945	18408	88	262	22	527	136	125	0.0	0.0	0.236	0.037	0.199
2167	ENAH	ENAH	chr1	-	225692692	225692755	225688693	225688772	225695652	225695719	2167	149	347	464	64	187	125	0.0	0.0	0.223	0.829	-0.606
22198	PLOD2	PLOD2	chr3	-	145795648	145795711	145794568	145794682	145796902	145797044	22198	315	91	120	179	187	125	0.0	0.0	0.698	0.309	0.389
22881	RAI14	RAI14	chr5	+	34813678	34813765	34812284	34812313	34814687	34814774	22881	500	394	774	128	211	125	0.0	0.0	0.429	0.782	-0.353
25383	INF2	INF2	chr14	+	105181620	105181677	105180539	105181193	105185131	105185947	25383	104	59	313	9	181	125	0.0	0.0	0.549	0.96	-0.411
26328	COL3A1	COL3A1	chr2	+	189861890	189861944	189861123	189861222	189862061	189862115	26328	6006	1	4	0	178	125	0.0	0.0	1.0	1.0	0.0
27105	MYOF	MYOF	chr10	-	95152673	95152712	95148786	95148911	95155898	95155981	27105	784	53	1028	275	163	125	0.0	0.0	0.919	0.741	0.178
27901	SEC31A	SEC31A	chr4	-	83763292	83763634	83750152	83750211	83765538	83765662	27901	544	196	669	39	250	125	0.0	0.0	0.581	0.896	-0.315
27906	SEC31A	SEC31A	chr4	-	83763337	83763634	83750152	83750211	83765538	83765662	27906	432	196	551	39	250	125	0.0	0.0	0.524	0.876	-0.352
2800	RPS24	RPS24	chr10	+	79799961	79799983	79796951	79797062	79800372	79800473	2800	2236	2275	1285	4168	146	125	0.0	0.0	0.457	0.209	0.248
2802	RPS24	RPS24	chr10	+	79799958	79799983	79796951	79797062	79800372	79800473	2802	395	2275	1509	4168	149	125	0.0	0.0	0.127	0.233	-0.106
2976	CTNND1	CTNND1	chr11	+	57558856	57559145	57529233	57529591	57561481	57561553	2976	180	37	73	110	250	125	0.0	0.0	0.709	0.249	0.46
2978	CTNND1	CTNND1	chr11	+	57558856	57559145	57529233	57529518	57561481	57561553	2978	197	108	82	375	250	125	0.0	0.0	0.477	0.099	0.378
2987	CTNND1	CTNND1	chr11	+	57558965	57559145	57529233	57529518	57561481	57561553	2987	173	108	68	375	250	125	0.0	0.0	0.445	0.083	0.362
30287	APLP2	APLP2	chr11	+	129993506	129993674	129992199	129992408	129996594	129996725	30287	1103	1283	2180	1600	250	125	0.0	0.0	0.301	0.405	-0.104
31892	ACTN1	ACTN1	chr14	-	69345705	69345786	69345174	69345240	69346678	69346825	31892	1242	152	1849	47	205	125	0.0	0.0	0.833	0.96	-0.127
31896	ACTN1	ACTN1	chr14	-	69345174	69345240	69343798	69343957	69345705	69345786	31896	113	1711	42	2986	190	125	0.0	0.0	0.042	0.009	0.033
36262	USO1	USO1	chr4	+	76716488	76716509	76714842	76715054	76720774	76720885	36262	37	216	184	157	145	125	0.0	0.0	0.129	0.503	-0.374
5367	CD44	CD44	chr11	+	35229651	35229753	35211381	35211612	35236398	35236461	5367	435	983	1434	255	226	125	0.0	0.0	0.197	0.757	-0.56
5374	CD44	CD44	chr11	+	35232792	35232996	35211381	35211612	35236398	35236461	5374	808	983	2870	255	250	125	0.0	0.0	0.291	0.849	-0.558
5379	CD44	CD44	chr11	+	35231511	35231601	35211381	35211612	35236398	35236461	5379	38	983	119	255	214	125	0.0	0.0	0.022	0.214	-0.192
5403	CD44	CD44	chr11	+	35219667	35219793	35211381	35211612	35236398	35236461	5403	106	983	556	255	250	125	0.0	0.0	0.051	0.522	-0.471
6599	SLK	SLK	chr10	+	105770573	105770666	105767934	105768114	105777917	105778047	6599	116	110	392	32	217	125	0.0	0.0	0.378	0.876	-0.498
7698	RAC1	RAC1	chr7	+	6438292	6438349	6431554	6431672	6439756	6439819	7698	318	1619	915	2068	181	125	0.0	0.0	0.119	0.234	-0.115
8181	YBX3	YBX3	chr12	-	10862506	10862713	10856649	10856747	10865809	10865932	8181	1294	262	1363	569	250	125	0.0	0.0	0.712	0.545	0.167
24930	SCRIB	SCRIB	chr8	-	144889721	144889784	144889093	144889183	144890778	144891195	24930	130	39	76	142	187	125	1.11022302463e-16	1.04834441782e-13	0.69	0.263	0.427
5380	CD44	CD44	chr11	+	35231511	35231601	35211381	35211612	35232792	35232996	5380	554	35	2141	10	214	125	7.77156117238e-16	7.12874204112e-13	0.902	0.992	-0.09
13481	PLEKHA1	PLEKHA1	chr10	+	124187791	124187936	124186457	124186547	124189139	124191871	13481	76	113	24	239	250	125	3.66373598126e-15	3.26734010218e-12	0.252	0.048	0.204
69	AP1B1	AP1B1	chr22	-	29725700	29725709	29723668	29724884	29726366	29726521	69	55	138	16	338	133	125	6.66133814775e-15	5.78006111442e-12	0.273	0.043	0.23
14957	ACOT9	ACOT9	chrX	-	23752457	23752484	23751288	23751334	23754035	23754133	14957	184	108	164	313	151	125	8.77076189454e-15	7.22013616985e-12	0.585	0.303	0.282
26329	COL3A1	COL3A1	chr2	+	189861123	189861222	189860850	189860904	189861890	189861944	26329	6899	2	2	0	223	125	8.54871728961e-15	7.22013616985e-12	0.999	1.0	-0.001
27899	SEC31A	SEC31A	chr4	-	83782783	83782861	83778841	83778917	83783686	83783725	27899	291	78	75	91	202	125	2.93098878501e-14	2.35248487357e-11	0.698	0.338	0.36
31669	ARHGEF11	ARHGEF11	chr1	-	156908209	156908305	156907040	156907288	156909339	156909702	31669	57	25	7	61	220	125	3.24185123191e-14	2.47808651906e-11	0.564	0.061	0.503
5369	CD44	CD44	chr11	+	35229651	35229753	35211381	35211612	35232792	35232996	5369	431	35	1429	10	226	125	3.21964677141e-14	2.47808651906e-11	0.872	0.988	-0.116
24881	ADD3	ADD3	chr10	+	111892062	111892158	111890120	111890244	111893083	111895323	24881	146	163	268	86	220	125	3.63042929052e-14	2.71057982261e-11	0.337	0.639	-0.302
27900	SEC31A	SEC31A	chr4	-	83782783	83782861	83778841	83778917	83784470	83784545	27900	108	211	22	238	202	125	3.94129173742e-14	2.87579934613e-11	0.241	0.054	0.187
8977	TBC1D23	TBC1D23	chr3	+	100030676	100030721	100029246	100029386	100034942	100035031	8977	137	16	99	86	169	125	1.0458300892e-13	7.46141666973e-11	0.864	0.46	0.404
23429	SPAG9	SPAG9	chr17	-	49053223	49053262	49052131	49052308	49054468	49054582	23429	135	74	77	176	163	125	1.64646074552e-13	1.1491222225e-10	0.583	0.251	0.332
7171	NUMB	NUMB	chr14	-	73745988	73746132	73741917	73744001	73749066	73749213	7171	145	147	304	92	250	125	1.74749104076e-13	1.19368510348e-10	0.33	0.623	-0.293
32651	SRSF3	SRSF3	chr6	+	36567597	36568053	36566625	36566760	36568928	36568967	32651	488	1088	495	1909	250	125	1.86739512742e-13	1.24901501179e-10	0.183	0.115	0.068
30007	NFYA	NFYA	chr6	+	41048549	41048636	41046767	41046903	41051784	41051931	30007	57	70	9	124	211	125	2.86992651866e-13	1.88038756901e-10	0.325	0.041	0.284
27095	SAT1	SAT1	chrX	+	23802410	23802520	23801916	23802000	23803444	23803546	27095	639	1486	832	3025	234	125	4.98490138057e-13	3.20080517646e-10	0.187	0.128	0.059
26721	ITGA6	ITGA6	chr2	+	173366499	173366629	173362702	173362828	173368818	173371181	26721	289	111	958	126	250	125	6.38822328369e-13	4.02144918672e-10	0.566	0.792	-0.226
31782	DNM1	DNM1	chr9	+	131010202	131010214	131009653	131009765	131010861	131011032	31782	113	4	21	24	136	125	1.10511599871e-12	6.8230286805e-10	0.963	0.446	0.517
1942	PKIG	PKIG	chr20	+	43211225	43211372	43160421	43160619	43218437	43218507	1942	278	54	24	37	250	125	4.12192502353e-12	2.49687552605e-09	0.72	0.245	0.475
10690	MTSS1	MTSS1	chr8	-	125592791	125592803	125580619	125580777	125597327	125597402	10690	5	152	47	106	136	125	8.79485373417e-12	5.22886628029e-09	0.029	0.29	-0.261
16842	RBM39	RBM39	chr20	-	34328446	34328519	34326889	34326939	34328745	34328809	16842	419	323	329	504	197	125	1.60463864418e-11	9.3667133948e-09	0.451	0.293	0.158
31905	SULF2	SULF2	chr20	-	46288142	46288196	46286149	46287136	46288440	46288474	31905	327	24	276	91	178	125	1.74659176011e-11	1.0013272939e-08	0.905	0.681	0.224
7176	MXRA7	MXRA7	chr17	-	74679928	74680009	74675650	74676961	74681153	74681247	7176	222	340	145	519	205	125	1.78400627604e-11	1.00483371039e-08	0.285	0.146	0.139
15893	MRPL33	MRPL33	chr2	+	27997290	27997397	27995540	27995559	28002299	28002608	15893	1027	449	2149	571	231	125	1.8164025839e-11	1.00544146476e-08	0.553	0.671	-0.118
12948	TXNL4A	TXNL4A	chr18	-	77736717	77736787	77732866	77733856	77737597	77737701	12948	19	711	102	859	194	125	2.53697063357e-11	1.38049902018e-08	0.017	0.071	-0.054
11832	OSBPL3	OSBPL3	chr7	-	24902818	24902911	24901231	24901388	24903114	24903218	11832	132	32	138	138	217	125	8.24169621438e-11	4.40999428271e-08	0.704	0.365	0.339
24928	LAS1L	LAS1L	chrX	-	64744443	64744494	64743935	64744142	64744844	64744930	24928	52	62	25	176	175	125	1.00581432072e-10	5.29371619126e-08	0.375	0.092	0.283
9844	MYO1B	MYO1B	chr2	+	192267357	192267444	192265107	192265194	192272840	192272915	9844	153	105	86	187	211	125	1.05206288126e-10	5.44781916175e-08	0.463	0.214	0.249
2979	CTNND1	CTNND1	chr11	+	57558856	57559145	57529233	57529518	57563048	57563201	2979	44	22	18	79	250	125	4.68420524591e-10	2.38708586381e-07	0.5	0.102	0.398
32476	CD46	CD46	chr1	+	207963597	207963690	207958963	207959027	207966863	207968861	32476	513	512	767	1240	217	125	5.08049158299e-10	2.548580973e-07	0.366	0.263	0.103
27659	ANXA2	ANXA2	chr15	-	60689456	60689537	60678226	60678285	60690141	60690185	27659	1058	5326	2230	8716	205	125	6.51181331079e-10	3.21633486681e-07	0.108	0.135	-0.027
9404	ABI1	ABI1	chr10	-	27060003	27060018	27059173	27059274	27065993	27066170	9404	27	190	4	394	139	125	1.06116915255e-09	5.16194479434e-07	0.113	0.009	0.104
6549	MAP3K7	MAP3K7	chr6	-	91254270	91254351	91246055	91246120	91256976	91257106	6549	36	84	135	74	205	125	1.20672227766e-09	5.78236100362e-07	0.207	0.527	-0.32
22827	DNMT3B	DNMT3B	chr20	+	31393143	31393213	31390190	31390276	31394014	31394133	22827	21	23	110	9	194	125	2.15013706839e-09	1.01514927325e-06	0.37	0.887	-0.517
7316	PRC1	PRC1	chr15	-	91512308	91512350	91509267	91510432	91512676	91512853	7316	116	86	119	253	166	125	3.84279974508e-09	1.78801573646e-06	0.504	0.262	0.242
34259	TBC1D13	TBC1D13	chr9	+	131553013	131553054	131550612	131550686	131553658	131553720	34259	71	7	41	39	165	125	1.61622503159e-08	7.41270066274e-06	0.885	0.443	0.442
29542	PDLIM2	PDLIM2	chr8	+	22446810	22446887	22442833	22442912	22447108	22447254	29542	94	0	55	19	201	125	2.02567368435e-08	9.03253522723e-06	1.0	0.643	0.357
9330	KRAS	KRAS	chr12	-	25368370	25368494	25357722	25362845	25378547	25378707	9330	21	141	101	171	248	125	1.99808205537e-08	9.03253522723e-06	0.07	0.229	-0.159
2988	CTNND1	CTNND1	chr11	+	57558965	57559145	57529233	57529518	57563048	57563201	2988	20	22	4	79	250	125	2.31738536138e-08	1.01917338393e-05	0.313	0.025	0.288
12140	PLEKHB2	PLEKHB2	chr2	+	131901980	131902022	131897742	131897848	131904209	131907425	12140	44	389	156	525	166	125	2.64099957459e-08	1.14580123435e-05	0.078	0.183	-0.105
8766	ANXA6	ANXA6	chr5	-	150490187	150490205	150489313	150489407	150496687	150496741	8766	717	123	120	60	142	125	2.79475826925e-08	1.19634285646e-05	0.837	0.638	0.199
11858	SSBP3	SSBP3	chr1	-	54723741	54723822	54722799	54722859	54747110	54747200	11858	67	117	134	75	205	125	3.86477954084e-08	1.63261509419e-05	0.259	0.521	-0.262
8455	ADAM15	ADAM15	chr1	+	155034379	155034451	155033238	155033308	155034720	155034845	8455	13	152	65	154	196	125	4.54396797966e-08	1.89459859723e-05	0.052	0.212	-0.16
9641	YAP1	YAP1	chr11	+	102080247	102080295	102076623	102076805	102094352	102094483	9641	192	162	386	149	172	125	5.03673381891e-08	2.07313255457e-05	0.463	0.653	-0.19
8465	ADAM15	ADAM15	chr1	+	155034379	155034593	155033238	155033308	155034720	155034845	8465	5	152	43	154	250	125	5.68250747568e-08	2.30932787983e-05	0.016	0.123	-0.107
2858	GEMIN7	GEMIN7	chr19	+	45583164	45583287	45582517	45582537	45593364	45594782	2858	47	12	149	0	247	125	6.70943633985e-08	2.69258067114e-05	0.665	1.0	-0.335
2400	SPP1	SPP1	chr4	+	88901544	88901586	88901197	88901278	88902626	88902950	2400	6028	1693	5190	1797	166	125	7.34405773972e-08	2.91087621893e-05	0.728	0.685	0.043
2498	FRG1B	FRG1B	chr20	+	29625872	29625984	29623128	29623254	29628226	29628331	2498	70	69	101	23	236	125	9.28695380598e-08	3.63606892611e-05	0.35	0.699	-0.349
13151	COL6A3	COL6A3	chr2	-	238274340	238274678	238272992	238273071	238275329	238275929	13151	3690	1	2	0	250	125	1.00978885142e-07	3.85943703272e-05	0.999	1.0	-0.001
18091	INSIG1	INSIG1	chr7	+	155095534	155095605	155094456	155094556	155099950	155101945	18091	760	1068	1513	1548	195	125	1.00484956689e-07	3.85943703272e-05	0.313	0.385	-0.072
22293	LIMCH1	LIMCH1	chr4	+	41640948	41640984	41621204	41621457	41646516	41646643	22293	79	29	47	75	160	125	1.16224993518e-07	4.38988637282e-05	0.68	0.329	0.351
3482	MYO6	MYO6	chr6	+	76621388	76621415	76618212	76618344	76623779	76623998	3482	15	238	95	390	151	125	1.51124096903e-07	5.64167340822e-05	0.05	0.168	-0.118
27084	ARHGEF10L	ARHGEF10L	chr1	+	17961042	17961057	17958815	17958961	17961329	17961511	27084	59	63	95	23	139	125	1.63659190533e-07	6.03940035869e-05	0.457	0.788	-0.331
3113	MPRIP	MPRIP	chr17	+	17083920	17083983	17083316	17083402	17088136	17095962	3113	522	96	548	203	187	125	2.33765181212e-07	8.52844448047e-05	0.784	0.643	0.141
25594	PPP3CB	PPP3CB	chr10	-	75199629	75199659	75196185	75198178	75204482	75204580	25594	62	84	143	61	154	125	2.40627480941e-07	8.5837169729e-05	0.375	0.656	-0.281
8686	DNM2	DNM2	chr19	+	10919244	10919256	10916591	10916643	10922939	10923053	8686	187	257	376	272	136	125	2.39050299888e-07	8.5837169729e-05	0.401	0.56	-0.159
28920	EPB41L3	EPB41L3	chr18	-	5394675	5394792	5392379	5393477	5395065	5395146	28920	91	56	78	146	241	125	3.00479940041e-07	0.000106009983242	0.457	0.217	0.24
8866	SYTL2	SYTL2	chr11	-	85428525	85428573	85425455	85425550	85429832	85430393	8866	184	5	300	56	172	125	4.22954638424e-07	0.000147597376811	0.964	0.796	0.168
22805	SERPINH1	SERPINH1	chr11	+	75274771	75274815	75273100	75273364	75277360	75278016	22805	38	1059	28	193	168	125	4.57357153594e-07	0.000157886574367	0.026	0.097	-0.071
17264	CD55	CD55	chr1	+	207513735	207513853	207512741	207512762	207532890	207534311	17264	56	228	6	152	242	125	5.65771945182e-07	0.000193235194682	0.113	0.02	0.093
14927	ACLY	ACLY	chr17	-	40052872	40052902	40049285	40049427	40054001	40054092	14927	666	270	991	242	154	125	6.32443592274e-07	0.000213732647684	0.667	0.769	-0.102
13498	RALGPS2	RALGPS2	chr1	+	178861364	178861442	178858776	178858831	178863053	178863159	13498	35	22	100	7	202	125	6.92832641702e-07	0.000231701999603	0.496	0.898	-0.402
9618	SRSF2	SRSF2	chr17	-	74731853	74731957	74730196	74731240	74732235	74732546	9618	154	996	156	1838	228	125	7.65456942609e-07	0.000253350465386	0.078	0.044	0.034
15394	CDC42BPB	CDC42BPB	chr14	-	103420534	103420612	103418834	103418940	103420938	103421025	15394	209	125	176	221	202	125	8.36421180206e-07	0.000274013285617	0.509	0.33	0.179
13669	MTA1	MTA1	chr14	+	105915695	105915746	105911754	105911848	105916394	105916521	13669	151	30	169	101	175	125	1.09276843219e-06	0.000353095063098	0.782	0.544	0.238
5630	EXOC7	EXOC7	chr17	-	74086409	74086478	74085255	74085401	74090494	74090662	5630	37	224	91	197	193	125	1.09981330976e-06	0.000353095063098	0.097	0.23	-0.133
9703	LOC220729	LOC220729	chr3	-	197349057	197349201	197348574	197348739	197350090	197350253	9703	40	1	22	19	250	125	1.20772972345e-06	0.000383902601697	0.952	0.367	0.585
533	TRA2A	TRA2A	chr7	-	23561750	23562051	23561325	23561459	23571407	23571660	533	108	205	89	379	250	125	1.32552270826e-06	0.000417214770085	0.208	0.105	0.103
10763	CCSER2	CCSER2	chr10	+	86259630	86259715	86237330	86237420	86273204	86278277	10763	44	53	13	81	209	125	1.39373935504e-06	0.000434427203821	0.332	0.088	0.244
4144	ATF2	ATF2	chr2	-	175939727	175939815	175936977	175939563	175945387	175945493	4144	22	109	2	144	212	125	1.71336526233e-06	0.000528919151414	0.106	0.008	0.098
9064	EDIL3	EDIL3	chr5	-	83525672	83525702	83476210	83476339	83549901	83550030	9064	191	129	51	91	154	125	2.33865844879e-06	0.00071507266189	0.546	0.313	0.233
35200	BAIAP2	BAIAP2	chr17	+	79084713	79084759	79082274	79082309	79089569	79091232	35200	35	51	96	36	170	125	2.65104166675e-06	0.000795436380477	0.335	0.662	-0.327
5348	ERBB2IP	ERBB2IP	chr5	+	65370851	65371058	65349233	65350779	65372143	65372236	5348	162	65	473	76	250	125	2.6461419842e-06	0.000795436380477	0.555	0.757	-0.202
16343	MFF	MFF	chr2	+	228211941	228212100	228205007	228205096	228217229	228217289	16343	206	37	342	15	250	125	3.25904342247e-06	0.000968811009985	0.736	0.919	-0.183
3122	KIF13A	KIF13A	chr6	-	17771344	17771449	17763923	17765177	17772138	17772290	3122	24	41	76	28	229	125	3.6778673792e-06	0.00108328378174	0.242	0.597	-0.355
5179	MSI2	MSI2	chr17	+	55754347	55754420	55752332	55752487	55756909	55757299	5179	198	13	189	50	197	125	3.7635534661e-06	0.00109844440026	0.906	0.706	0.2
17782	HLA-DMB	HLA-DMB	chr6	-	32903118	32903154	32902405	32902764	32903312	32903429	17782	64	25	46	70	160	125	3.95060859004e-06	0.00113723082617	0.667	0.339	0.328
19987	MBNL1	MBNL1	chr3	+	152173330	152173366	152165408	152165562	152174055	152174150	19987	85	58	67	129	160	125	3.96729022056e-06	0.00113723082617	0.534	0.289	0.245
16022	CSNK1G3	CSNK1G3	chr5	+	122941032	122941056	122940417	122940524	122950035	122952738	16022	69	55	44	111	148	125	4.18789779844e-06	0.00118984476831	0.514	0.251	0.263
13153	COL6A3	COL6A3	chr2	-	238258789	238258852	238257255	238257306	238259772	238259835	13153	2522	2	1	0	187	125	4.43042074494e-06	0.00122619532773	0.999	1.0	-0.001
17135	ADGRG1	ADGRG1	chr16	+	57675498	57675620	57662137	57662714	57684164	57684263	17135	286	78	390	42	246	125	4.42986106053e-06	0.00122619532773	0.651	0.825	-0.174
7713	ZFYVE27	ZFYVE27	chr10	+	99502850	99502921	99498233	99498431	99508025	99508121	7713	28	16	39	0	195	125	4.36667748205e-06	0.00122619532773	0.529	1.0	-0.471
27165	LSM14A	LSM14A	chr19	+	34710295	34710478	34706500	34706566	34710610	34710782	27165	599	14	747	61	250	125	4.56474458566e-06	0.00125257371729	0.955	0.86	0.095
20523	CD151	CD151	chr11	+	834529	834591	832951	833026	836062	836153	20523	1050	248	1642	247	186	125	4.72294038811e-06	0.00128500000983	0.74	0.817	-0.077
9987	ZDHHC16	ZDHHC16	chr10	+	99213555	99213603	99213286	99213420	99214470	99214556	9987	113	90	220	72	172	125	5.17142861811e-06	0.00139519929231	0.477	0.689	-0.212
33124	PRDM5	PRDM5	chr4	-	121737986	121738079	121737607	121737729	121739507	121739682	33124	25	0	8	11	217	125	6.26762353984e-06	0.00167685044789	1.0	0.295	0.705
34830	PKIB	PKIB	chr6	+	123022584	123022645	122954427	122954512	123038931	123039108	34830	12	30	60	25	185	125	7.56171554772e-06	0.00200635436082	0.213	0.619	-0.406
11351	SMC5	SMC5	chr9	+	72961520	72961565	72959059	72959185	72961981	72962077	11351	108	11	124	54	169	125	7.76448649709e-06	0.00202665722755	0.879	0.629	0.25
35278	LRRC75A-AS1	LRRC75A-AS1	chr17	+	16342841	16343017	16342300	16342728	16343498	16343567	35278	1859	1887	2495	2078	250	125	7.76112642864e-06	0.00202665722755	0.33	0.375	-0.045
23786	RSRC2	RSRC2	chr12	-	123005050	123005128	123003385	123003576	123005931	123005975	23786	136	127	100	202	202	125	7.92477328193e-06	0.00205181327594	0.399	0.235	0.164
646	SRSF10	SRSF10	chr1	-	24297827	24297929	24290836	24294213	24298062	24298116	646	258	148	263	274	226	125	8.12155794072e-06	0.00208594094149	0.491	0.347	0.144
23719	ENTPD6	ENTPD6	chr20	+	25187157	25187226	25176338	25176503	25187711	25188033	23719	56	25	142	12	193	125	8.34083796508e-06	0.00212525875293	0.592	0.885	-0.293
17138	ADGRG1	ADGRG1	chr16	+	57675502	57675620	57662137	57662714	57684164	57684263	17138	335	78	439	42	242	125	9.19028375945e-06	0.00231155144886	0.689	0.844	-0.155
3847	TXNL1	TXNL1	chr18	-	54293392	54293497	54291518	54291692	54293591	54293688	3847	29	294	8	415	229	125	9.21596590731e-06	0.00231155144886	0.051	0.01	0.041
14172	NT5C3A	NT5C3A	chr7	-	33075545	33075600	33066428	33066527	33102179	33102409	14172	55	43	31	86	179	125	1.02236259414e-05	0.00254441481278	0.472	0.201	0.271
21432	PDE9A	PDE9A	chr21	+	44151879	44152059	44119077	44119121	44152179	44152234	21432	29	3	11	18	250	125	1.26275628414e-05	0.00311852234633	0.829	0.234	0.595
11808	SREK1	SREK1	chr5	+	65454636	65454760	65449290	65449424	65455046	65455162	11808	63	57	29	87	248	125	1.39147492701e-05	0.00341017576578	0.358	0.144	0.214
19345	TOR1AIP2	TOR1AIP2	chr1	-	179846373	179846508	179834570	179834989	179846827	179846941	19345	119	21	180	4	250	125	1.51767426039e-05	0.00369128273711	0.739	0.957	-0.218
7709	ZFYVE27	ZFYVE27	chr10	+	99504485	99504672	99498233	99498431	99508025	99508121	7709	80	16	80	0	250	125	1.64183449375e-05	0.00396324033247	0.714	1.0	-0.286
8403	RAPGEF6	RAPGEF6	chr5	-	130785715	130785739	130782175	130782396	130788746	130788870	8403	9	11	1	48	148	125	1.70397955508e-05	0.00408255698626	0.409	0.017	0.392
4257	WNK1	WNK1	chr12	+	988738	989197	987377	987527	989886	990165	4257	30	43	13	90	250	125	1.75535222107e-05	0.00417448763389	0.259	0.067	0.192
5484	HMGN3	HMGN3	chr6	-	79911779	79911872	79910961	79911443	79911992	79912106	5484	27	177	8	267	217	125	1.77214584937e-05	0.00418343694809	0.081	0.017	0.064
22291	LIMCH1	LIMCH1	chr4	+	41672734	41672809	41668577	41668683	41673570	41673611	22291	0	141	26	238	199	125	1.85731953587e-05	0.00434050649789	0.0	0.064	-0.064
24733	MYLIP	MYLIP	chr6	+	16143929	16144094	16143250	16143448	16145127	16145548	24733	86	6	48	23	250	125	1.86572152845e-05	0.00434050649789	0.878	0.511	0.367
10819	PICALM	PICALM	chr11	-	85701292	85701442	85694908	85695016	85707868	85707972	10819	333	530	677	741	250	125	1.93005414301e-05	0.00445786965909	0.239	0.314	-0.075
25834	YWHAB	YWHAB	chr20	+	43516288	43516383	43514239	43514527	43530171	43530474	25834	228	759	476	1068	219	125	2.09145547786e-05	0.00479615557976	0.146	0.203	-0.057
18856	TMEM141	TMEM141	chr9	+	139686398	139686482	139686162	139686229	139686702	139686810	18856	403	23	720	8	208	125	2.15559747293e-05	0.00490818843038	0.913	0.982	-0.069
35504	PLAA	PLAA	chr9	-	26917094	26917163	26913876	26913945	26919307	26919527	35504	143	4	184	34	193	125	2.29136885835e-05	0.00518059135192	0.959	0.778	0.181
5439	ODF2L	ODF2L	chr1	-	86847924	86848041	86841915	86842101	86848613	86848685	5439	161	14	181	0	241	125	2.37928049206e-05	0.00534173427955	0.856	1.0	-0.144
290	EIF4A2	EIF4A2	chr3	+	186502750	186502890	186502352	186502485	186503671	186503840	290	1299	279	1337	187	250	125	2.42814121761e-05	0.00541357456885	0.7	0.781	-0.081
34657	FMNL3	FMNL3	chr12	-	50052224	50052377	50050864	50050973	50055748	50055832	34657	171	24	124	1	250	125	2.81872206531e-05	0.00624103944185	0.781	0.984	-0.203
35056	C12orf29	C12orf29	chr12	+	88433924	88434042	88429267	88429515	88436601	88436697	35056	142	35	226	15	242	125	2.88508719136e-05	0.00634422769032	0.677	0.886	-0.209
23779	CCND3	CCND3	chr6	-	41908107	41908323	41904972	41905132	42016238	42016632	23779	160	13	259	1	250	125	2.96089645607e-05	0.00642294464339	0.86	0.992	-0.132
23995	TIMM9	TIMM9	chr14	-	58890725	58890813	58878624	58878689	58893771	58893960	23995	280	37	417	16	212	125	2.95571075599e-05	0.00642294464339	0.817	0.939	-0.122
2974	CTNND1	CTNND1	chr11	+	57556508	57556627	57529233	57529518	57558856	57559145	2974	242	24	24	14	243	125	3.01987644443e-05	0.00650692169453	0.838	0.469	0.369
24309	KIFC3	KIFC3	chr16	-	57793036	57793065	57792128	57792821	57793639	57793748	24309	217	44	298	19	153	125	3.06898019674e-05	0.00656864061442	0.801	0.928	-0.127
28911	SAP30BP	SAP30BP	chr17	+	73667895	73667943	73664595	73664705	73689519	73689562	28911	393	16	535	1	172	125	3.2340493595e-05	0.00687610295939	0.947	0.997	-0.05
24036	TMEM135	TMEM135	chr11	+	86868382	86868448	86802403	86802437	86947679	86947726	24036	36	10	96	1	190	125	3.31167873682e-05	0.00699483196353	0.703	0.984	-0.281
22393	ATP11C	ATP11C	chrX	-	138813809	138813914	138808504	138811121	138820074	138820228	22393	61	13	74	0	229	125	3.46807979628e-05	0.00727730077514	0.719	1.0	-0.281
10356	S100A4	S100A4	chr1	-	153517945	153517994	153517129	153517285	153518228	153518282	10356	63	303	67	710	173	125	3.54673545514e-05	0.00730327813807	0.131	0.064	0.067
34837	PKIB	PKIB	chr6	+	122996222	122996289	122954427	122954512	123038931	123039108	34837	268	30	721	25	191	125	3.54870390761e-05	0.00730327813807	0.854	0.95	-0.096
37072	LPIN1	LPIN1	chr2	+	11916211	11916319	11913745	11913871	11919644	11919771	37072	77	73	139	51	232	125	3.54513193924e-05	0.00730327813807	0.362	0.595	-0.233
8082	RAP1GAP2	RAP1GAP2	chr17	+	2865963	2866008	2861052	2861088	2866723	2866756	8082	63	63	166	64	169	125	3.6308452031e-05	0.0074247315443	0.425	0.657	-0.232
23329	VRK3	VRK3	chr19	-	50512492	50512642	50510825	50511083	50519280	50519420	23329	195	2	232	24	250	125	3.95266608213e-05	0.00803166737764	0.98	0.829	0.151
4876	SYTL1	SYTL1	chr1	+	27677284	27677443	27676879	27676976	27677748	27677827	4876	98	12	220	2	250	125	4.2010903672e-05	0.00848276768798	0.803	0.982	-0.179
25921	CAST	CAST	chr5	+	96062497	96062563	96058342	96058402	96063192	96063234	25921	156	417	243	1058	190	125	4.31236920437e-05	0.00865303833164	0.198	0.131	0.067
9840	MYO1B	MYO1B	chr2	+	192265474	192265561	192265107	192265194	192272840	192272915	9840	88	105	69	187	211	125	4.46469873904e-05	0.00890305298241	0.332	0.179	0.153
29280	C19orf70	C19orf70	chr19	-	5680065	5680261	5679596	5679774	5680468	5680907	29280	25	196	7	276	250	125	5.00804881104e-05	0.00992490167151	0.06	0.013	0.047
27601	VARS2	VARS2	chr6	+	30893050	30893162	30892130	30892337	30893320	30893496	27601	97	0	176	22	236	125	5.15227311401e-05	0.0101480814923	1.0	0.809	0.191
32980	NIPA2	NIPA2	chr15	-	23029839	23029966	23027800	23027922	23033277	23033413	32980	5	33	32	29	250	125	5.29311888475e-05	0.0103619257192	0.07	0.356	-0.286
15022	CLIP1	CLIP1	chr12	-	122831921	122832026	122825299	122826244	122835657	122835690	15022	25	0	9	9	229	125	5.42134738143e-05	0.0105486277382	1.0	0.353	0.647
18768	MARK3	MARK3	chr14	+	103964838	103964865	103958113	103958371	103969218	103970166	18768	96	112	73	187	151	125	5.53523862726e-05	0.0105779069124	0.415	0.244	0.171
24617	LTBP4	LTBP4	chr19	+	41123005	41123130	41122794	41122926	41125251	41125398	24617	162	26	58	32	249	125	5.50369555181e-05	0.0105779069124	0.758	0.476	0.282
9398	ABI1	ABI1	chr10	-	27044583	27044670	27040526	27040712	27054146	27054247	9398	138	2	221	30	211	125	5.48797087599e-05	0.0105779069124	0.976	0.814	0.162
14436	GK	GK	chrX	+	30715848	30715866	30714733	30714800	30718530	30718566	14436	21	21	0	17	142	125	5.7520418896e-05	0.0109271778027	0.468	0.0	0.468
14505	TNC	TNC	chr9	-	117810538	117810811	117808688	117808961	117819431	117819704	14505	813	1051	451	419	250	125	6.15932291411e-05	0.0116320624799	0.279	0.35	-0.071
27960	CAPN7	CAPN7	chr3	+	15287032	15287178	15283684	15283760	15288238	15288301	27960	110	21	128	3	250	125	6.23858558649e-05	0.0117128532312	0.724	0.955	-0.231
36837	TOM1L1	TOM1L1	chr17	+	52981068	52981153	52978051	52978284	52982849	52982928	36837	301	11	569	0	209	125	6.43542748798e-05	0.0120121743896	0.942	1.0	-0.058
9000	COPZ1	COPZ1	chr12	+	54735989	54736071	54734330	54734399	54739243	54739299	9000	517	19	733	4	206	125	6.65458335716e-05	0.0123494450105	0.943	0.991	-0.048
15955	EEF1D	EEF1D	chr8	-	144668388	144668460	144663455	144663498	144668898	144669022	15955	2420	117	3472	96	196	125	6.93443165155e-05	0.0127948234582	0.93	0.958	-0.028
23664	C9orf89	C9orf89	chr9	+	95874160	95874220	95872849	95873003	95874499	95874571	23664	150	24	182	5	184	125	7.02039342403e-05	0.0128794131931	0.809	0.961	-0.152
17940	ZNF285	ZNF285	chr19	-	44898682	44898703	44896369	44896630	44901363	44901421	17940	1	11	10	1	145	125	7.09603371751e-05	0.0129442137784	0.073	0.896	-0.823
14390	EXOSC2	EXOSC2	chr9	+	133573548	133573638	133572968	133573014	133574715	133574781	14390	145	12	351	3	214	125	7.89621828746e-05	0.0142420274224	0.876	0.986	-0.11
32041	NTNG1	NTNG1	chr1	+	107961201	107961267	107950303	107950330	108023232	108024475	32041	0	46	16	54	190	125	7.87008497727e-05	0.0142420274224	0.0	0.163	-0.163
28736	TM7SF3	TM7SF3	chr12	-	27132716	27132869	27129192	27129290	27133498	27133579	28736	420	29	680	13	250	125	7.99153281442e-05	0.014333416816	0.879	0.963	-0.084
11611	CANT1	CANT1	chr17	-	76994229	76994368	76993921	76994045	77005745	77005899	11611	13	65	45	58	250	125	8.87065223272e-05	0.0157227903146	0.091	0.28	-0.189
18867	OCEL1	OCEL1	chr19	+	17338648	17338814	17337802	17338008	17339064	17339118	18867	105	14	96	0	250	125	8.96206393884e-05	0.0157227903146	0.789	1.0	-0.211
22163	PI4KB	PI4KB	chr1	-	151298647	151298849	151288048	151288985	151299746	151300133	22163	92	64	100	24	250	125	8.95107011926e-05	0.0157227903146	0.418	0.676	-0.258
5008	FAM73A	FAM73A	chr1	+	78325724	78325811	78324998	78325071	78326908	78327007	5008	63	8	137	0	211	125	8.86936105706e-05	0.0157227903146	0.823	1.0	-0.177
14435	GK	GK	chrX	+	30745582	30745669	30742217	30742298	30746848	30749577	14435	36	4	7	11	211	125	9.33344115915e-05	0.016285333066	0.842	0.274	0.568
12029	NUBP2	NUBP2	chr16	+	1836757	1836956	1836537	1836656	1837677	1837832	12029	206	44	314	24	250	125	9.73278799422e-05	0.0168741735188	0.701	0.867	-0.166
7569	RHOT1	RHOT1	chr17	+	30536368	30536464	30535125	30535328	30538134	30538257	7569	19	41	38	18	220	125	9.77603574053e-05	0.0168741735188	0.208	0.545	-0.337
17722	PCYT2	PCYT2	chr17	-	79865079	79865133	79864635	79864774	79865429	79865474	17722	29	208	87	260	178	125	9.8500232571e-05	0.0169109623887	0.089	0.19	-0.101
11126	IFT172	IFT172	chr2	-	27668611	27668710	27668162	27668316	27668795	27668855	11126	53	0	18	7	223	125	0.000103603284709	0.0176924651893	1.0	0.59	0.41
34559	LRRFIP1	LRRFIP1	chr2	+	238659842	238659914	238657841	238657967	238661951	238662122	34559	94	466	93	851	196	125	0.000108620629741	0.0184511392478	0.114	0.065	0.049
26955	EVI5L	EVI5L	chr19	+	7921977	7922010	7920900	7920954	7923076	7923217	26955	16	15	0	16	157	125	0.000110459717976	0.0186647855033	0.459	0.0	0.459
30417	FPGS	FPGS	chr9	+	130570836	130570984	130570512	130570590	130571078	130571168	30417	318	18	337	2	250	125	0.000119997864948	0.0201703217495	0.898	0.988	-0.09
28344	MYO18A	MYO18A	chr17	-	27412621	27412666	27409333	27409456	27413455	27413595	28344	107	22	97	58	169	125	0.000124819350971	0.0208714857444	0.782	0.553	0.229
21981	PARD3	PARD3	chr10	-	34625126	34625171	34620044	34620272	34626202	34626354	21981	229	44	363	26	169	125	0.000125596572715	0.0208926319534	0.794	0.912	-0.118
25043	FNDC3B	FNDC3B	chr3	+	172060800	172060906	172058902	172059021	172061875	172062048	25043	375	17	504	3	230	125	0.000126602976721	0.020951487462	0.923	0.989	-0.066
26807	FGFR2	FGFR2	chr10	-	123278195	123278343	123276832	123276977	123279492	123279683	26807	6	6	29	0	250	125	0.000137349824488	0.0226134159753	0.333	1.0	-0.667
9025	CUX1	CUX1	chr7	+	101842081	101842147	101839913	101840585	101843350	101843452	9025	61	12	66	0	190	125	0.000140403056145	0.022998163865	0.77	1.0	-0.23
26804	FGFR2	FGFR2	chr10	-	123276832	123276977	123274630	123274833	123278195	123278343	26804	7	12	0	36	250	125	0.000142093183857	0.0230399074128	0.226	0.0	0.226
5634	EXOC7	EXOC7	chr17	-	74087223	74087316	74086409	74086478	74090494	74090662	5634	39	19	23	46	217	125	0.000141561794755	0.0230399074128	0.542	0.224	0.318
12895	LATS2	LATS2	chr13	-	21553829	21553936	21547175	21549503	21555604	21555787	12895	158	11	262	1	231	125	0.000144469051957	0.023307431724	0.886	0.993	-0.107
5145	ELP5	ELP5	chr17	+	7162144	7162245	7161906	7162002	7162889	7163259	5145	145	11	174	0	225	125	0.000151521925142	0.0243230570334	0.88	1.0	-0.12
19983	MBNL1	MBNL1	chr3	+	152164492	152164546	152163070	152163328	152165408	152165562	19983	93	63	155	43	178	125	0.000153234949908	0.0244756620239	0.509	0.717	-0.208
17393	HNRNPH3	HNRNPH3	chr10	+	70097614	70097753	70096955	70097090	70098259	70098444	17393	1322	85	2260	79	250	125	0.00015517216167	0.0246623873783	0.886	0.935	-0.049
5401	CD44	CD44	chr11	+	35219667	35219793	35211381	35211612	35229651	35229753	5401	165	552	797	1850	250	125	0.000156767526505	0.0246716737179	0.13	0.177	-0.047
8949	POLL	POLL	chr10	-	103345618	103345913	103342519	103342648	103347002	103347163	8949	50	3	34	18	250	125	0.000156293431248	0.0246716737179	0.893	0.486	0.407
1983	AAAS	AAAS	chr12	-	53708534	53708633	53708081	53708225	53708877	53708924	1983	322	15	421	2	223	125	0.000158971301505	0.0248964567552	0.923	0.992	-0.069
28795	MAP2K7	MAP2K7	chr19	+	7970692	7970740	7968664	7968953	7974639	7974781	28795	14	11	0	14	172	125	0.000165345154929	0.025768962131	0.481	0.0	0.481
9831	ATG16L1	ATG16L1	chr2	+	234173537	234173789	234172641	234172711	234178647	234178713	9831	178	0	380	22	250	125	0.000169299616944	0.0262577980772	1.0	0.896	0.104
7233	PMM2	PMM2	chr16	+	8904935	8905035	8900172	8900264	8905494	8905570	7233	243	15	438	4	224	125	0.000170418364204	0.0263042383787	0.9	0.984	-0.084
16437	IFT80	IFT80	chr3	-	160037547	160037727	160025450	160025569	160073800	160073938	16437	136	0	119	11	250	125	0.000173385171281	0.0266341192535	1.0	0.844	0.156
26903	NOP2	NOP2	chr12	-	6673315	6673414	6673056	6673112	6675266	6675502	26903	12	133	1	239	223	125	0.000179198614948	0.0273960549186	0.048	0.002	0.046
9406	ABI1	ABI1	chr10	-	27047990	27048167	27040526	27040712	27054146	27054247	9406	224	2	418	30	250	125	0.000183516651541	0.0279232326906	0.982	0.874	0.108
2983	CTNND1	CTNND1	chr11	+	57561481	57561553	57558965	57559145	57563048	57563201	2983	351	20	420	4	196	125	0.000185062610476	0.0280256373082	0.918	0.985	-0.067
32269	XPO6	XPO6	chr16	-	28220307	28220443	28192261	28192352	28222686	28223239	32269	7	145	43	221	250	125	0.000187911125237	0.0283234116232	0.024	0.089	-0.065
34594	ARNTL2	ARNTL2	chr12	+	27529278	27529320	27523061	27523163	27533179	27533337	34594	12	0	25	30	166	125	0.000193100256112	0.028969550105	1.0	0.386	0.614
32324	XPNPEP1	XPNPEP1	chr10	-	111674768	111674857	111667448	111667573	111683159	111683311	32324	332	28	411	9	213	125	0.000201143990125	0.0300359432696	0.874	0.964	-0.09
29379	DSTN	DSTN	chr20	+	17572576	17572708	17550598	17550856	17581382	17581690	29379	59	985	114	1036	250	125	0.000203043073547	0.0301791568344	0.029	0.052	-0.023
27838	TYW1	TYW1	chr7	+	66479353	66479548	66474569	66474671	66482839	66483130	27838	68	8	122	0	250	125	0.000210322746645	0.0311171049817	0.81	1.0	-0.19
9399	ABI1	ABI1	chr10	-	27044583	27044670	27040526	27040712	27047990	27048167	9399	285	55	446	161	211	125	0.00021473935995	0.0316248034458	0.754	0.621	0.133
17914	SEMA3C	SEMA3C	chr7	-	80387646	80387804	80380584	80380652	80390931	80390973	17914	373	0	495	16	250	125	0.000217955469907	0.0319518737962	1.0	0.939	0.061
4126	ZNF207	ZNF207	chr17	+	30693683	30693776	30692348	30692506	30694790	30695033	4126	573	301	651	482	217	125	0.000222876894125	0.0325248303904	0.523	0.438	0.085
15365	RILP	RILP	chr17	-	1550199	1550283	1549444	1549913	1551128	1551251	15365	60	12	111	2	208	125	0.000225914106966	0.0328188796568	0.75	0.971	-0.221
30730	SCD	SCD	chr10	+	102116288	102116521	102114183	102114389	102120490	102124588	30730	3313	56	5720	46	250	125	0.000227263550909	0.0328661995583	0.967	0.984	-0.017
3753	COL6A1	COL6A1	chr21	+	47410686	47410740	47410291	47410336	47410892	47410955	3753	1299	0	142	1	178	125	0.000231113601608	0.0332731039445	1.0	0.99	0.01
28302	FHL2	FHL2	chr2	-	106013103	106013154	106002817	106002997	106015426	106015575	28302	354	118	521	99	175	125	0.000232802023911	0.033366557936	0.682	0.79	-0.108
28804	KIAA1191	KIAA1191	chr5	-	175786483	175786570	175782573	175782752	175786813	175786921	28804	391	10	424	37	211	125	0.000243095606551	0.0346870419925	0.959	0.872	0.087
15894	ZNF664	ZNF664	chr12	+	124472589	124472685	124458432	124458567	124495927	124495988	15894	321	34	497	18	220	125	0.000248114773437	0.0352465699168	0.843	0.94	-0.097
24692	ZNF140	ZNF140	chr12	+	133677572	133677639	133660051	133660147	133682095	133684258	24692	43	20	43	2	191	125	0.000250757761633	0.0354651010451	0.585	0.934	-0.349
10682	CYB5R2	CYB5R2	chr11	-	7687057	7687170	7686325	7686777	7687681	7687781	10682	12	93	2	167	237	125	0.000255588534017	0.0359897801957	0.064	0.006	0.058
28812	KIAA1191	KIAA1191	chr5	-	175782573	175782752	175775252	175775359	175786813	175786921	28812	11	9	40	2	250	125	0.000258814556483	0.0362848966633	0.379	0.909	-0.53
7034	PHLDB2	PHLDB2	chr3	+	111651115	111651244	111639128	111639266	111658321	111658477	7034	210	44	288	122	250	125	0.000263823535969	0.0368263244447	0.705	0.541	0.164
35893	GSN	GSN	chr9	+	124062333	124062404	124043747	124043840	124064240	124064445	35893	96	1013	49	988	195	125	0.000269717648619	0.0374860827226	0.057	0.031	0.026
32940	TPM1	TPM1	chr15	+	63335904	63336030	63334837	63335142	63349183	63349317	32940	367	11	204	23	250	125	0.00027762112092	0.0384182158928	0.943	0.816	0.127
9442	CD47	CD47	chr3	-	107769424	107769449	107761940	107766139	107770785	107770817	9442	80	474	250	902	149	125	0.000298337628287	0.0411078521723	0.124	0.189	-0.065
16303	BRD8	BRD8	chr5	-	137504158	137504377	137503622	137503767	137504910	137505047	16303	170	15	195	50	250	125	0.000308386046149	0.042051414257	0.85	0.661	0.189
36696	PANK3	PANK3	chr5	-	167990893	167991070	167988397	167988521	167993017	167993271	36696	415	18	812	8	250	125	0.00030911489689	0.042051414257	0.92	0.981	-0.061
3767	AP2A2	AP2A2	chr11	+	1000431	1000598	994071	994245	1003721	1003804	3767	155	17	162	2	250	125	0.000307792590753	0.042051414257	0.82	0.976	-0.156
7496	EZR	EZR	chr6	-	159208139	159208235	159206340	159206615	159210319	159210403	7496	3148	54	8140	71	220	125	0.000312120187678	0.0422810912464	0.971	0.985	-0.014
20317	HIRA	HIRA	chr22	-	19365391	19365589	19363153	19363315	19371142	19371228	20317	172	0	273	16	250	125	0.000313792136742	0.0423289771013	1.0	0.895	0.105
11539	BBX	BBX	chr3	+	107491474	107492483	107474444	107474525	107493565	107493704	11539	200	12	257	1	250	125	0.000316982717933	0.0424030423302	0.893	0.992	-0.099
4578	FNIP1	FNIP1	chr5	-	131046270	131046354	131044893	131044965	131052257	131052349	4578	29	10	38	0	208	125	0.000316380450053	0.0424030423302	0.635	1.0	-0.365
29921	L3MBTL3	L3MBTL3	chr6	+	130370900	130370975	130370426	130370538	130372393	130372553	29921	17	32	74	39	199	125	0.000319199921473	0.042522462568	0.25	0.544	-0.294
36405	TMEM62	TMEM62	chr15	+	43441226	43441349	43440952	43441077	43443987	43444143	36405	124	8	387	2	247	125	0.000322221598182	0.0427476215274	0.887	0.99	-0.103
8947	POLL	POLL	chr10	-	103345618	103345913	103344634	103344676	103347002	103347163	8947	51	0	35	9	250	125	0.000328263540474	0.0433699628268	1.0	0.66	0.34
13229	VEGFA	VEGFA	chr6	+	43748468	43748540	43746625	43746655	43752277	43754223	13229	53	211	131	270	196	125	0.000333086773457	0.0436479627014	0.138	0.236	-0.098
9640	YAP1	YAP1	chr11	+	102080247	102080295	102076623	102076805	102100432	102104154	9640	47	7	98	0	172	125	0.000331810477793	0.0436479627014	0.83	1.0	-0.17
24381	CCDC125	CCDC125	chr5	-	68609811	68609873	68606944	68607031	68616063	68616407	24381	39	0	31	10	186	125	0.000362838169278	0.0473533309946	1.0	0.676	0.324
11446	ADGRG6	ADGRG6	chr6	+	142704896	142704980	142703087	142703156	142711394	142711480	11446	77	41	238	52	208	125	0.000373642015083	0.0482700016482	0.53	0.733	-0.203
16161	LYPLA1	LYPLA1	chr8	-	54978307	54978373	54975887	54975935	55013467	55013499	16161	472	22	911	12	190	125	0.000374372540427	0.0482700016482	0.934	0.98	-0.046
9849	PUM1	PUM1	chr1	-	31452908	31453010	31447497	31447649	31454158	31454252	9849	284	4	254	20	226	125	0.000374173237626	0.0482700016482	0.975	0.875	0.1
21450	COQ4	COQ4	chr9	+	131094431	131094561	131088057	131088160	131095128	131095222	21450	229	9	351	0	250	125	0.000378708072377	0.0486336906547	0.927	1.0	-0.073
10122	LZTFL1	LZTFL1	chr3	-	45879418	45879543	45877081	45877276	45883480	45883650	10122	91	18	89	2	249	125	0.000391757245799	0.050109029388	0.717	0.957	-0.24
19831	METTL13	METTL13	chr1	+	171759591	171759756	171756874	171757070	171761156	171761375	19831	179	18	349	8	250	125	0.000395055311714	0.0503303602483	0.833	0.956	-0.123
4978	KIAA1217	KIAA1217	chr10	+	24783428	24783533	24762156	24762989	24784075	24784125	4978	24	98	51	76	229	125	0.000411082207094	0.0521651946986	0.118	0.268	-0.15
17820	CEP95	CEP95	chr17	+	62512840	62512946	62510365	62510476	62515438	62515554	17820	22	17	48	6	230	125	0.00041599281311	0.0525805089169	0.413	0.813	-0.4
35533	SDHC	SDHC	chr1	+	161298185	161298287	161293403	161293460	161310383	161310445	35533	846	63	1174	43	226	125	0.000425024800223	0.05351145573	0.881	0.938	-0.057
5628	EXOC7	EXOC7	chr17	-	74086409	74086562	74085255	74085401	74087223	74087316	5628	21	8	56	1	250	125	0.000428480535554	0.0537358109139	0.568	0.966	-0.398
16157	LYPLA1	LYPLA1	chr8	-	54978347	54978373	54975887	54975935	55013467	55013499	16157	49	22	106	12	150	125	0.000434149788992	0.0542349376482	0.65	0.88	-0.23
23154	ANKRD10	ANKRD10	chr13	-	111552876	111553008	111545038	111545610	111558379	111558471	23154	50	160	62	88	250	125	0.000441702918008	0.054964620863	0.135	0.261	-0.126
33494	SORBS1	SORBS1	chr10	-	97110965	97111133	97106162	97106209	97114638	97114724	33494	59	21	41	46	250	125	0.000450185139441	0.0558038374585	0.584	0.308	0.276
13467	SVIL	SVIL	chr10	-	29824917	29824998	29820182	29820217	29839525	29840192	13467	71	198	94	494	205	125	0.000456610940299	0.0561666445912	0.179	0.104	0.075
26790	RNF145	RNF145	chr5	-	158630441	158630664	158621723	158621832	158636238	158636563	26790	158	8	261	0	250	125	0.000455682279441	0.0561666445912	0.908	1.0	-0.092
14722	C20orf24	C20orf24	chr20	+	35236292	35236403	35236117	35236221	35238003	35238133	14722	140	514	147	855	235	125	0.000464246236505	0.0568878832939	0.127	0.084	0.043
17724	PCYT2	PCYT2	chr17	-	79866751	79867197	79866443	79866510	79867389	79867478	17724	194	9	362	1	250	125	0.000473538681293	0.0578059291365	0.915	0.995	-0.08
25668	CTBP2	CTBP2	chr10	-	126799558	126799662	126727565	126727724	126849395	126849624	25668	147	16	276	6	228	125	0.000477562394991	0.0579207067004	0.834	0.962	-0.128
32644	MAX	MAX	chr14	-	65544045	65544146	65541841	65543381	65544630	65544754	32644	17	170	3	200	225	125	0.000478087128971	0.0579207067004	0.053	0.008	0.045
34995	TMPO	TMPO	chr12	+	98938728	98938839	98931252	98931350	98940136	98940225	34995	202	15	494	8	235	125	0.000481513610167	0.0581165205053	0.877	0.97	-0.093
17445	GUF1	GUF1	chr4	+	44690023	44690163	44688526	44688730	44691302	44691426	17445	67	21	164	14	250	125	0.000494585707331	0.0594706896399	0.615	0.854	-0.239
8345	TCF7L2	TCF7L2	chr10	+	114918425	114918476	114917779	114917828	114920377	114920450	8345	16	1	25	26	175	125	0.000510960627948	0.0612104140309	0.92	0.407	0.513
18406	VPS29	VPS29	chr12	-	110936624	110936664	110933816	110934008	110939853	110939945	18406	22	262	13	527	164	125	0.000514024818756	0.0613223702388	0.06	0.018	0.042
32100	NCOR2	NCOR2	chr12	-	124811954	124812179	124810736	124810916	124815390	124815444	32100	343	36	584	24	250	125	0.000515715308035	0.0613223702388	0.827	0.924	-0.097
17720	PCYT2	PCYT2	chr17	-	79866751	79866911	79866443	79866510	79867389	79867478	17720	195	9	357	1	250	125	0.000522128962303	0.0616725876155	0.915	0.994	-0.079
20425	RTN4	RTN4	chr2	-	55200956	55201003	55200698	55200757	55209650	55209789	20425	816	26	1293	13	171	125	0.000522502533294	0.0616725876155	0.958	0.986	-0.028
24305	KIFC3	KIFC3	chr16	-	57794193	57794328	57793639	57793748	57794637	57794867	24305	459	1	593	17	250	125	0.000531535375293	0.0625089495377	0.996	0.946	0.05
8930	POLL	POLL	chr10	-	103343264	103343438	103342519	103342648	103347002	103347163	8930	71	3	61	18	250	125	0.000534214481297	0.0625947296425	0.922	0.629	0.293
8868	SYTL2	SYTL2	chr11	-	85422155	85422275	85420373	85420543	85425455	85425550	8868	253	32	634	32	244	125	0.000538157820124	0.0627968451248	0.802	0.91	-0.108
9394	ABI1	ABI1	chr10	-	27047990	27048164	27040526	27040712	27054146	27054247	9394	141	2	293	30	250	125	0.000539851401789	0.0627968451248	0.972	0.83	0.142
29682	MEIS1	MEIS1	chr2	+	66739280	66739426	66691240	66691352	66775074	66775151	29682	182	2	0	2	250	125	0.000548476183802	0.0635697757435	0.978	0.0	0.978
36932	ITGB1BP1	ITGB1BP1	chr2	-	9554306	9554385	9552397	9552534	9563501	9563643	36932	257	14	313	2	203	125	0.000554138675909	0.0639950438491	0.919	0.99	-0.071
5886	PAICS	PAICS	chr4	+	57319768	57319927	57318037	57318218	57325537	57327534	5886	1251	15	2532	75	250	125	0.000558693284927	0.0642897774644	0.977	0.944	0.033
20421	RTN4	RTN4	chr2	-	55201830	55201900	55200698	55200757	55209650	55209789	20421	1465	26	2332	13	194	125	0.000562598448304	0.0645079399386	0.973	0.991	-0.018
16433	USF2	USF2	chr19	+	35760705	35760906	35760483	35760602	35761349	35761500	16433	188	23	183	55	250	125	0.000581769273908	0.0661603601475	0.803	0.625	0.178
36413	TMEM62	TMEM62	chr15	+	43438690	43438832	43430771	43430817	43440952	43441077	36413	76	6	268	1	250	125	0.000579901322638	0.0661603601475	0.864	0.993	-0.129
9018	BECN1	BECN1	chr17	-	40963672	40963815	40962149	40962946	40965965	40966026	9018	497	20	578	56	250	125	0.000583192086022	0.0661603601475	0.926	0.838	0.088
4874	SYTL1	SYTL1	chr1	+	27676462	27676623	27676142	27676256	27676879	27676976	4874	45	14	61	2	250	125	0.000594081097105	0.0671583578259	0.616	0.938	-0.322
16342	MFF	MFF	chr2	+	228211941	228212100	228205007	228205096	228220392	228220477	16342	110	158	181	147	250	125	0.000599758362633	0.0674795923947	0.258	0.381	-0.123
28590	MADD	MADD	chr11	+	47310518	47310578	47307983	47308085	47310941	47311044	28590	15	47	3	69	184	125	0.000601126410992	0.0674795923947	0.178	0.029	0.149
30663	GALNT10	GALNT10	chr5	+	153783663	153783771	153765872	153765990	153789100	153789322	30663	148	13	242	3	232	125	0.000611384378458	0.0683919702801	0.86	0.978	-0.118
9995	SPECC1L	SPECC1L	chr22	+	24672667	24672771	24666784	24666951	24698162	24698352	9995	45	72	74	48	228	125	0.000614168412236	0.0684648502598	0.255	0.458	-0.203
34512	TRAPPC6B	TRAPPC6B	chr14	-	39623414	39623498	39620949	39621043	39627488	39627606	34512	95	24	137	9	208	125	0.000617865355674	0.0686386409824	0.704	0.901	-0.197
375	DDX5	DDX5	chr17	-	62496666	62496891	62494373	62496444	62498127	62498187	375	4612	14	4857	46	250	125	0.000623423090318	0.0690172355678	0.994	0.981	0.013
1157	MYO5B	MYO5B	chr18	-	47390510	47390750	47389596	47389697	47398536	47398602	1157	278	3	645	37	250	125	0.00062932921021	0.0692341251362	0.979	0.897	0.082
28805	KIAA1191	KIAA1191	chr5	-	175786483	175786570	175779624	175779751	175788604	175788810	28805	4	0	0	10	211	125	0.000629695204478	0.0692341251362	1.0	0.0	1.0
19874	ZFAS1	ZFAS1	chr20	+	47897439	47897501	47897021	47897107	47905581	47905795	19874	833	363	730	429	186	125	0.000634656418252	0.0695414481501	0.607	0.533	0.074
15447	P4HA2	P4HA2	chr5	-	131562778	131562914	131554237	131554337	131563482	131563556	15447	181	115	112	33	250	125	0.000647595662229	0.0707178868567	0.44	0.629	-0.189
15895	ZNF664	ZNF664	chr12	+	124472592	124472685	124458432	124458567	124495927	124495988	15895	240	34	349	18	217	125	0.00065500021277	0.0712840062067	0.803	0.918	-0.115
13474	ANKRD12	ANKRD12	chr18	+	9204473	9204542	9195548	9195696	9208654	9208801	13474	42	11	29	31	193	125	0.000669130237236	0.0723314015706	0.712	0.377	0.335
20772	GALNT6	GALNT6	chr12	-	51754504	51754622	51752915	51753116	51757904	51758139	20772	138	9	313	2	242	125	0.00066869227937	0.0723314015706	0.888	0.988	-0.1
22284	XRRA1	XRRA1	chr11	-	74651829	74651927	74647928	74648113	74656062	74656130	22284	6	0	0	6	222	125	0.000688852263964	0.0742134293106	1.0	0.0	1.0
35607	GAR1	GAR1	chr4	+	110737308	110737534	110736665	110736960	110739091	110739246	35607	186	8	287	0	250	125	0.000710616171189	0.0763021143011	0.921	1.0	-0.079
26209	NLE1	NLE1	chr17	-	33466867	33467085	33466253	33466333	33468997	33469141	26209	154	8	225	0	250	125	0.000717233150004	0.0767559009363	0.906	1.0	-0.094
8511	MINK1	MINK1	chr17	+	4797282	4797388	4796728	4796892	4797468	4797606	8511	171	8	359	1	230	125	0.000723106087907	0.0771273121337	0.921	0.995	-0.074
2975	CTNND1	CTNND1	chr11	+	57556508	57556627	57529233	57529591	57558856	57559145	2975	150	7	8	5	243	125	0.000731728625961	0.0777885680016	0.917	0.451	0.466
18381	NAP1L1	NAP1L1	chr12	-	76461150	76461253	76453917	76454059	76467982	76468019	18381	1890	144	2601	130	227	125	0.000752063853406	0.0794243750447	0.878	0.917	-0.039
8254	ZDHHC3	ZDHHC3	chr3	-	44974398	44974482	44970797	44970928	44974609	44974691	8254	59	214	124	244	208	125	0.000751706586791	0.0794243750447	0.142	0.234	-0.092
36663	PCBP2	PCBP2	chr12	+	53858543	53858636	53856276	53856351	53859715	53859757	36663	2031	765	3043	947	217	125	0.000755504698536	0.0795261585131	0.605	0.649	-0.044
19436	MVK	MVK	chr12	+	110019199	110019355	110017606	110017751	110023826	110023930	19436	197	18	296	6	250	125	0.000760368362946	0.0797765565111	0.845	0.961	-0.116
17705	DCLRE1C	DCLRE1C	chr10	-	14984112	14984434	14981808	14981868	14987103	14987188	17705	10	24	2	52	250	125	0.000784894068349	0.0818150131959	0.172	0.019	0.153
17711	DCLRE1C	DCLRE1C	chr10	-	14984112	14984239	14981808	14981868	14987103	14987188	17711	10	24	2	52	250	125	0.000784894068349	0.0818150131959	0.172	0.019	0.153
11195	EYA3	EYA3	chr1	-	28324794	28324862	28323830	28323889	28326470	28326560	11195	18	41	6	69	192	125	0.000788763442695	0.0819522664328	0.222	0.054	0.168
801	FOXRED1	FOXRED1	chr11	+	126145221	126145323	126144821	126144916	126145688	126145765	801	102	7	176	0	226	125	0.00079429166841	0.0822604323042	0.89	1.0	-0.11
1086	IQCB1	IQCB1	chr3	-	121518042	121518221	121508919	121509062	121526190	121526290	1086	59	2	55	16	250	125	0.000817029463059	0.0835373595908	0.937	0.632	0.305
22052	FDPS	FDPS	chr1	+	155279579	155279756	155278704	155278867	155279833	155279996	22052	240	70	316	160	250	125	0.000814519834768	0.0835373595908	0.632	0.497	0.135
22910	ZNHIT3	ZNHIT3	chr17	+	34842778	34842810	34842470	34842629	34848656	34848743	22910	249	24	429	13	156	125	0.000815303588139	0.0835373595908	0.893	0.964	-0.071
32973	NIPA2	NIPA2	chr15	-	23027800	23027922	23021197	23021429	23034146	23034427	32973	75	32	104	14	246	125	0.000813419195356	0.0835373595908	0.544	0.791	-0.247
20559	AKAP9	AKAP9	chr7	+	91671359	91671500	91669987	91670212	91671981	91672085	20559	16	20	10	61	250	125	0.000824088868383	0.0839916606966	0.286	0.076	0.21
11349	SMC5	SMC5	chr9	+	72920162	72920276	72914961	72915116	72929657	72929752	11349	171	8	250	0	238	125	0.000835853382229	0.0849211165711	0.918	1.0	-0.082
11730	SMARCA4	SMARCA4	chr19	+	11150133	11150229	11145589	11145808	11151982	11152236	11730	9	241	37	307	220	125	0.00084397160911	0.0854747653119	0.021	0.064	-0.043
29116	HNRNPC	HNRNPC	chr14	-	21731469	21731495	21702111	21702388	21737456	21737638	29116	3198	1140	5188	1591	150	125	0.000846627483856	0.0854747653119	0.7	0.731	-0.031
15959	EEF1D	EEF1D	chr8	-	144671160	144672251	144668898	144669022	144679517	144679845	15959	62	1063	53	1726	250	125	0.000873770006556	0.0875656829446	0.028	0.015	0.013
21142	NBR1	NBR1	chr17	+	41348958	41349123	41348497	41348608	41352183	41352625	21142	420	12	484	1	250	125	0.000875794506987	0.0875656829446	0.946	0.996	-0.05
24983	PELO	PELO	chr5	+	52095718	52096954	52083773	52084248	52097242	52098452	24983	356	15	208	0	250	125	0.000883702889707	0.0875656829446	0.922	1.0	-0.078
25749	ZNF283	ZNF283	chr19	+	44337656	44337778	44335469	44335533	44339656	44339744	25749	0	13	7	5	246	125	0.000881518552406	0.0875656829446	0.0	0.416	-0.416
35141	PDSS1	PDSS1	chr10	+	26994214	26994323	26993605	26993670	26998566	26998697	35141	65	6	137	0	233	125	0.000872473278148	0.0875656829446	0.853	1.0	-0.147
5649	CHMP3	CHMP3	chr2	-	86769374	86769435	86756340	86756520	86790426	86790620	5649	598	41	962	29	185	125	0.000878964516165	0.0875656829446	0.908	0.957	-0.049
29543	PDLIM2	PDLIM2	chr8	+	22449063	22449181	22447108	22447254	22451245	22451345	29543	382	34	303	8	242	125	0.000889394361654	0.087631259148	0.853	0.951	-0.098
7744	YEATS2	YEATS2	chr3	+	183490092	183490351	183479884	183480067	183491420	183491582	7744	131	27	177	11	250	125	0.000889823718494	0.087631259148	0.708	0.889	-0.181
10065	CDK5RAP2	CDK5RAP2	chr9	-	123222849	123222945	123220727	123220900	123230137	123230275	10065	107	9	232	2	220	125	0.000915015125476	0.0885810806374	0.871	0.985	-0.114
12921	CALU	CALU	chr7	+	128387606	128388421	128379345	128379486	128388626	128388858	12921	42	493	25	686	250	125	0.000909851735559	0.0885810806374	0.041	0.018	0.023
13643	RPS6KA4	RPS6KA4	chr11	+	64132772	64132937	64129323	64129474	64135603	64135732	13643	275	8	486	0	250	125	0.0009083634849	0.0885810806374	0.945	1.0	-0.055
26045	RHNO1	RHNO1	chr12	+	2994448	2994658	2986364	2986448	2997076	2998691	26045	54	13	104	4	250	125	0.000907612140696	0.0885810806374	0.675	0.929	-0.254
33115	NASP	NASP	chr1	+	46072992	46074009	46072153	46072263	46078840	46078920	33115	428	256	812	346	250	125	0.000912008511324	0.0885810806374	0.455	0.54	-0.085
8341	TCF7L2	TCF7L2	chr10	+	114724314	114724383	114711241	114711366	114799783	114799885	8341	28	45	89	54	193	125	0.000916023011108	0.0885810806374	0.287	0.516	-0.229
15891	PRR16	PRR16	chr5	+	119816863	119816988	119799972	119800340	120021648	120023025	15891	4	35	6	3	249	125	0.000920876733229	0.0887146402929	0.054	0.501	-0.447
26053	PPAPDC1B	PPAPDC1B	chr8	-	38125888	38125979	38125414	38125478	38126399	38126508	26053	194	9	236	0	215	125	0.000922930691725	0.0887146402929	0.926	1.0	-0.074
23382	MTMR14	MTMR14	chr3	+	9731647	9731827	9730627	9730766	9739394	9739550	23382	109	8	142	0	250	125	0.000930455978298	0.0891710124873	0.872	1.0	-0.128
26960	BPGM	BPGM	chr7	+	134343099	134343420	134331530	134331689	134346198	134346860	26960	17	79	4	103	250	125	0.000935050409827	0.0893446232366	0.097	0.019	0.078
13230	VEGFA	VEGFA	chr6	+	43748468	43748540	43746625	43746655	43749692	43749824	13230	170	230	364	324	196	125	0.000939990680488	0.0895501507331	0.32	0.417	-0.097
35662	CEP63	CEP63	chr3	+	134276983	134277189	134270767	134270854	134277991	134278271	35662	11	5	37	0	250	125	0.000946583213469	0.0899114025693	0.524	1.0	-0.476
6074	MFSD8	MFSD8	chr4	-	128886226	128886363	128878655	128878747	128887051	128887139	6074	26	9	32	0	250	125	0.000950168698592	0.0899857406144	0.591	1.0	-0.409
24894	EFTUD2	EFTUD2	chr17	-	42930663	42930758	42929776	42929930	42930884	42931003	24894	393	10	680	1	219	125	0.000975690883972	0.0913252356557	0.957	0.997	-0.04
32864	GAPVD1	GAPVD1	chr9	+	128097450	128097531	128094788	128094908	128099296	128099374	32864	22	50	6	63	205	125	0.000974992530118	0.0913252356557	0.212	0.055	0.157
33151	BICC1	BICC1	chr10	+	60558815	60559012	60558158	60558320	60559953	60560086	33151	507	30	1023	24	250	125	0.000975214457133	0.0913252356557	0.894	0.955	-0.061
845	CAMTA1	CAMTA1	chr1	+	6880240	6880310	6845383	6845635	6885151	6885270	845	334	53	456	34	194	125	0.000970612216733	0.0913252356557	0.802	0.896	-0.094
24751	CTDSP2	CTDSP2	chr12	-	58220778	58220880	58220128	58220185	58221334	58221373	24751	728	8	615	24	226	125	0.00098399243152	0.0918345262033	0.981	0.934	0.047
15347	KIF23	KIF23	chr15	+	69733106	69733418	69732242	69732416	69737128	69737380	15347	72	0	143	16	250	125	0.00100235083052	0.0930071485949	1.0	0.817	0.183
36414	TMEM62	TMEM62	chr15	+	43426454	43426566	43425721	43426180	43427709	43427847	36414	73	5	221	0	236	125	0.00100124000194	0.0930071485949	0.885	1.0	-0.115
9859	PUM1	PUM1	chr1	-	31437520	31437757	31426560	31426828	31438828	31439125	9859	390	33	559	18	250	125	0.00101511013028	0.0939196274716	0.855	0.939	-0.084
10709	TXNRD1	TXNRD1	chr12	+	104682708	104682818	104680459	104681124	104705067	104705190	10709	581	27	1106	19	234	125	0.00101931479041	0.0940376475463	0.92	0.969	-0.049
3365	NADK	NADK	chr1	-	1686812	1686915	1685982	1686137	1687696	1687782	3365	310	2	387	18	227	125	0.00102468931012	0.0942626083135	0.988	0.922	0.066
31838	KCNJ15	KCNJ15	chr21	+	39670065	39670204	39668847	39668945	39671165	39673746	31838	20	213	29	111	250	125	0.00103374302513	0.0945536177259	0.045	0.116	-0.071
98	PTPRJ	PTPRJ	chr11	+	48142554	48142818	48134298	48134535	48145164	48145422	98	297	10	529	2	250	125	0.00103091341735	0.0945536177259	0.937	0.992	-0.055
22409	HLA-DPA1	HLA-DPA1	chr6	-	33041247	33041446	33037417	33037663	33048456	33048555	22409	33	16	20	0	250	125	0.00103812398669	0.0946845755474	0.508	1.0	-0.492
8653	ABHD11	ABHD11	chr7	-	73151258	73151440	73150426	73151021	73151550	73151721	8653	372	10	949	4	250	125	0.00105218095935	0.095694815014	0.949	0.992	-0.043
1042	DDX3X	DDX3X	chrX	+	41202468	41202604	41201989	41202089	41202989	41203075	1042	1558	35	2378	22	250	125	0.00106528307041	0.0960964449728	0.957	0.982	-0.025
26454	ACP1	ACP1	chr2	+	272036	272065	271865	271939	272191	272305	26454	188	92	329	91	153	125	0.00107253372339	0.0960964449728	0.625	0.747	-0.122
28604	SYNE2	SYNE2	chr14	+	64574208	64574325	64568649	64568760	64580058	64580289	28604	115	8	146	0	241	125	0.00107172480479	0.0960964449728	0.882	1.0	-0.118
31895	ACTN1	ACTN1	chr14	-	69345174	69345240	69343798	69343957	69346678	69346825	31895	261	17	76	17	190	125	0.00106871831756	0.0960964449728	0.91	0.746	0.164
7241	RAP1GDS1	RAP1GDS1	chr4	+	99300167	99300314	99273626	99273752	99325627	99325753	7241	135	7	222	0	250	125	0.00106494602241	0.0960964449728	0.906	1.0	-0.094
7244	RAP1GDS1	RAP1GDS1	chr4	+	99313102	99313231	99273626	99273752	99325627	99325753	7244	173	7	308	0	250	125	0.00107455610482	0.0960964449728	0.925	1.0	-0.075
21032	CPM	CPM	chr12	-	69263994	69264179	69263104	69263275	69265563	69265736	21032	225	12	501	5	250	125	0.0010778904382	0.0961268681067	0.904	0.98	-0.076
33929	NEK11	NEK11	chr3	+	130746773	130746846	130745693	130745850	130748456	130748722	33929	2	16	10	5	197	125	0.00109482248856	0.0971261229922	0.073	0.559	-0.486
9126	TROVE2	TROVE2	chr1	+	193044949	193045170	193028551	193028906	193045630	193045777	9126	58	9	62	0	250	125	0.00109514581913	0.0971261229922	0.763	1.0	-0.237
16400	OCIAD2	OCIAD2	chr4	-	48901845	48901942	48899820	48899874	48906500	48906628	16400	2763	228	4923	301	221	125	0.00111387220286	0.0985147853246	0.873	0.902	-0.029
25158	DDHD2	DDHD2	chr8	+	38103750	38103818	38103259	38103468	38105230	38105353	25158	110	11	132	1	192	125	0.00112686171674	0.0985773717056	0.867	0.988	-0.121
29717	RNGTT	RNGTT	chr6	-	89511282	89511351	89479492	89479593	89554075	89554240	29717	82	8	103	0	193	125	0.00112414894087	0.0985773717056	0.869	1.0	-0.131
7427	UPP1	UPP1	chr7	+	48141420	48141467	48134359	48134424	48146469	48146679	7427	90	163	122	383	171	125	0.00112441396979	0.0985773717056	0.288	0.189	0.099
916	HOOK3	HOOK3	chr8	+	42823155	42823357	42821615	42821756	42828431	42828542	916	70	6	137	0	250	125	0.00112183452124	0.0985773717056	0.854	1.0	-0.146
14819	FAM195B	FAM195B	chr17	-	79781287	79781389	79781084	79781187	79782162	79782281	14819	840	6	645	19	226	125	0.00114220816619	0.0993714725123	0.987	0.949	0.038
35227	CLK4	CLK4	chr5	-	178044344	178044435	178043882	178043949	178045556	178045779	35227	31	48	21	7	215	125	0.00114368645294	0.0993714725123	0.273	0.636	-0.363
5726	BHLHE40	BHLHE40	chr3	+	5023076	5023200	5021985	5022093	5024520	5026865	5726	3378	107	3232	155	248	125	0.00114522488178	0.0993714725123	0.941	0.913	0.028
26102	CTNNAL1	CTNNAL1	chr9	-	111761346	111761536	111754911	111755099	111775581	111775874	26102	550	19	1365	15	250	125	0.0011640978713	0.100466027307	0.935	0.978	-0.043
4240	SEPT10	SEPT10	chr2	-	110350627	110350696	110343297	110343415	110371374	110371783	4240	158	12	215	2	193	125	0.00116219571195	0.100466027307	0.895	0.986	-0.091
19866	RWDD3	RWDD3	chr1	+	95709766	95710271	95699710	95699871	95712097	95712213	19866	25	7	16	24	250	125	0.00116856568006	0.100494118384	0.641	0.25	0.391
31433	PDXDC1	PDXDC1	chr16	+	15095632	15095713	15092196	15092262	15098043	15098190	31433	335	10	534	46	205	125	0.00117068370271	0.100494118384	0.953	0.876	0.077
36706	ENC1	ENC1	chr5	-	73933389	73933526	73930508	73932323	73936131	73937249	36706	179	178	280	175	250	125	0.00117886699536	0.100925680364	0.335	0.444	-0.109
6413	HYAL2	HYAL2	chr3	-	50358796	50359204	50356999	50357966	50360083	50360281	6413	10	11	12	0	250	125	0.00118199831232	0.100925680364	0.313	1.0	-0.687
36586	NAV3	NAV3	chr12	+	78570218	78570239	78569085	78569207	78570920	78571093	36586	11	29	1	39	145	125	0.00118729726582	0.101109227372	0.246	0.022	0.224
13334	DMTN	DMTN	chr8	+	21924595	21924670	21924215	21924404	21925037	21925193	13334	126	26	228	16	199	125	0.00119964855237	0.101655121811	0.753	0.9	-0.147
4583	C18orf25	C18orf25	chr18	+	43833662	43833786	43795776	43796561	43842891	43846955	4583	51	5	135	0	248	125	0.00120004021699	0.101655121811	0.837	1.0	-0.163
26048	RHNO1	RHNO1	chr12	+	2994448	2994700	2986364	2986448	2997076	2998691	26048	228	13	390	4	250	125	0.00120979808401	0.102212019703	0.898	0.98	-0.082
33116	EEF2KMT	EEF2KMT	chr16	-	5141794	5141896	5140432	5140566	5143484	5143565	33116	63	22	105	10	226	125	0.00121556830348	0.102429974759	0.613	0.853	-0.24
22591	NEXN	NEXN	chr1	+	78383250	78383442	78381739	78381818	78383644	78383723	22591	32	106	15	144	250	125	0.00121936972847	0.102481322336	0.131	0.05	0.081
9679	RAB28	RAB28	chr4	-	13462322	13462452	13383114	13383218	13475941	13476030	9679	92	0	119	11	250	125	0.00122346923287	0.102557388306	1.0	0.844	0.156
22752	SLC38A2	SLC38A2	chr12	-	46756803	46756928	46756276	46756421	46757508	46757609	22752	1432	92	1378	50	249	125	0.00123125004114	0.102940840028	0.887	0.933	-0.046
15915	FN1	FN1	chr2	-	216236831	216237098	216236631	216236738	216238044	216238134	15915	30076	735	8848	164	250	125	0.00124836228914	0.103562458121	0.953	0.964	-0.011
28381	FNTA	FNTA	chr8	+	42919243	42919358	42911441	42911689	42924697	42924802	28381	202	12	270	2	239	125	0.00124223975691	0.103562458121	0.898	0.986	-0.088
28779	LAMA3	LAMA3	chr18	+	21526107	21526248	21523751	21523935	21529728	21529888	28779	447	3	2063	0	250	125	0.00124584584161	0.103562458121	0.987	1.0	-0.013
26822	BAG6	BAG6	chr6	-	31607276	31607423	31606804	31607003	31607975	31608083	26822	570	213	556	294	250	125	0.00127559439247	0.105548860748	0.572	0.486	0.086
15193	PTPRA	PTPRA	chr20	+	2955860	2955887	2945506	2945848	2967410	2967495	15193	5	180	21	172	151	125	0.00128406689312	0.105976780472	0.022	0.092	-0.07
26932	SLC29A2	SLC29A2	chr11	-	66133901	66134035	66133596	66133662	66134934	66135019	26932	113	8	207	1	250	125	0.00129154024209	0.106320255057	0.876	0.99	-0.114
36168	IL32	IL32	chr16	+	3117554	3117614	3117377	3117416	3118180	3118240	36168	616	16	408	0	184	125	0.00131072654933	0.107623723443	0.963	1.0	-0.037
14514	TNC	TNC	chr9	-	117822008	117822281	117819431	117819704	117835881	117836145	14514	1224	12	509	17	250	125	0.00132011425959	0.107832817754	0.981	0.937	0.044
22644	DPP8	DPP8	chr15	-	65746600	65746753	65744297	65744440	65748562	65748709	22644	107	5	136	27	250	125	0.00133342559254	0.107832817754	0.915	0.716	0.199
22780	AFTPH	AFTPH	chr2	+	64806619	64806680	64800079	64800202	64812555	64812679	22780	99	22	168	11	185	125	0.00133181311008	0.107832817754	0.753	0.912	-0.159
29005	FZD6	FZD6	chr8	+	104336708	104337726	104330817	104331014	104341882	104342293	29005	92	6	177	0	250	125	0.00132945603016	0.107832817754	0.885	1.0	-0.115
3293	CRBN	CRBN	chr3	-	3195643	3195759	3195107	3195172	3196430	3196515	3293	110	2	89	13	240	125	0.00133120482586	0.107832817754	0.966	0.781	0.185
36165	IL32	IL32	chr16	+	3117984	3118011	3117377	3117416	3118180	3118240	36165	529	16	363	0	151	125	0.00133261747342	0.107832817754	0.965	1.0	-0.035
5936	WDR31	WDR31	chr9	-	116093263	116093396	116091160	116091235	116094186	116094330	5936	1	5	9	0	250	125	0.00137790801718	0.111150092692	0.091	1.0	-0.909
34255	ARHGAP11A	ARHGAP11A	chr15	+	32908005	32908119	32907690	32907808	32912308	32912379	34255	3	4	20	0	238	125	0.00139937260206	0.112598640073	0.283	1.0	-0.717
17718	PCYT2	PCYT2	chr17	-	79866751	79866913	79866443	79866510	79867389	79867478	17718	323	9	531	1	250	125	0.00141141564721	0.113122242907	0.947	0.996	-0.049
21566	SHC1	SHC1	chr1	-	154942507	154942675	154941853	154941924	154946723	154946959	21566	962	4	895	18	250	125	0.00141327276541	0.113122242907	0.992	0.961	0.031
5115	MARK2	MARK2	chr11	+	63673559	63673586	63672257	63672515	63675731	63675776	5115	9	86	42	125	151	125	0.00141645044848	0.113122242907	0.08	0.218	-0.138
20013	CLUAP1	CLUAP1	chr16	+	3554719	3554831	3550944	3551089	3556330	3556415	20013	71	7	101	0	236	125	0.00143416801716	0.113970208393	0.843	1.0	-0.157
24284	SIL1	SIL1	chr5	-	138532129	138532217	138463427	138463542	138533957	138534065	24284	4	82	20	81	212	125	0.00143286142809	0.113970208393	0.028	0.127	-0.099
9834	ATG16L1	ATG16L1	chr2	+	234182366	234182423	234181611	234181698	234183321	234183424	9834	96	44	107	101	181	125	0.00144096956011	0.114227969697	0.601	0.423	0.178
31915	ATP5F1	ATP5F1	chr1	+	111998707	111998871	111992458	111992495	111999251	111999377	31915	857	13	1105	0	250	125	0.00144728642227	0.114446134451	0.971	1.0	-0.029
9044	LSM1	LSM1	chr8	-	38027319	38027435	38020838	38021358	38029482	38029551	9044	571	72	654	44	240	125	0.00146456030718	0.11552753971	0.805	0.886	-0.081
130	TDP1	TDP1	chr14	+	90446883	90446976	90437518	90437615	90450859	90451027	130	82	6	154	0	217	125	0.00148879370366	0.116864845614	0.887	1.0	-0.113
27330	OXR1	OXR1	chr8	+	107749747	107749828	107738334	107738537	107751685	107751811	27330	24	9	27	0	205	125	0.00148530532198	0.116864845614	0.619	1.0	-0.381
27672	FIP1L1	FIP1L1	chr4	+	54319086	54319300	54310214	54310270	54324819	54324957	27672	530	22	727	9	250	125	0.00149545790252	0.117101648684	0.923	0.976	-0.053
16781	HID1	HID1	chr17	-	72957967	72958084	72956120	72956343	72958328	72958435	16781	130	9	256	2	241	125	0.00150369579437	0.117460227441	0.882	0.985	-0.103
9371	SRA1	SRA1	chr5	-	139931566	139931769	139930645	139930754	139936731	139937041	9371	312	4	311	19	250	125	0.00150756643553	0.117476748574	0.975	0.891	0.084
24116	P2RX4	P2RX4	chr12	+	121654757	121654805	121647663	121648101	121654936	121655084	24116	2	46	9	20	172	125	0.00152141585825	0.117900730338	0.031	0.246	-0.215
26300	PAPLN	PAPLN	chr14	+	73718725	73718849	73718371	73718544	73719356	73719483	26300	84	0	22	4	248	125	0.00152402439154	0.117900730338	1.0	0.735	0.265
33175	LCMT1	LCMT1	chr16	+	25172422	25172525	25162874	25162936	25175918	25176039	33175	319	9	536	1	227	125	0.00151940841055	0.117900730338	0.951	0.997	-0.046
16353	MFF	MFF	chr2	+	228212058	228212100	228205007	228205096	228217229	228217289	16353	54	37	66	15	166	125	0.0015351958098	0.118328505819	0.524	0.768	-0.244
35497	UBXN7	UBXN7	chr3	-	196134116	196134264	196129822	196129890	196159197	196159345	35497	109	9	163	1	250	125	0.00153692530529	0.118328505819	0.858	0.988	-0.13
19860	RWDD3	RWDD3	chr1	+	95709766	95710254	95699710	95699871	95712097	95712213	19860	41	7	32	24	250	125	0.00154956652538	0.118732299039	0.745	0.4	0.345
35266	APP	APP	chr21	-	27369674	27369731	27354656	27354790	27372329	27372497	35266	2331	1182	2834	1669	181	125	0.00154731112185	0.118732299039	0.577	0.54	0.037
11684	R3HCC1L	R3HCC1L	chr10	+	99915849	99915904	99894380	99894463	99922639	99922732	11684	3	4	19	0	179	125	0.00155728798188	0.119039834901	0.344	1.0	-0.656
15540	ULK2	ULK2	chr17	-	19720061	19720233	19713690	19713751	19728406	19728495	15540	130	0	155	10	250	125	0.00157002690531	0.11916244396	1.0	0.886	0.114
22087	PAM	PAM	chr5	+	102309819	102310140	102296861	102296933	102325975	102326105	22087	347	149	324	211	250	125	0.00156766242052	0.11916244396	0.538	0.434	0.104
22823	DNMT3B	DNMT3B	chr20	+	31381341	31381401	31380431	31380576	31383214	31383340	22823	14	32	57	40	184	125	0.00156337872467	0.11916244396	0.229	0.492	-0.263
12068	LSR	LSR	chr19	+	35753448	35753595	35749847	35749967	35757261	35757435	12068	620	106	1175	295	250	125	0.00157962345656	0.119166718254	0.745	0.666	0.079
3801	CYFIP1	CYFIP1	chr15	+	22925038	22925157	22892648	22892781	22925776	22925899	3801	0	78	8	56	243	125	0.00158121856334	0.119166718254	0.0	0.068	-0.068
7238	TSTD2	TSTD2	chr9	-	100380038	100380159	100373855	100373981	100387962	100388279	7238	81	9	78	0	245	125	0.00157572193958	0.119166718254	0.821	1.0	-0.179
9043	SLC7A7	SLC7A7	chr14	-	23284528	23284660	23282108	23282649	23288846	23289020	9043	16	0	4	5	250	125	0.0016092037372	0.120991770452	1.0	0.286	0.714
16462	PAK1	PAK1	chr11	-	77036372	77036421	77033059	77034405	77043774	77043912	16462	16	152	42	153	173	125	0.00161398484944	0.121067718671	0.071	0.166	-0.095
18218	ARFIP1	ARFIP1	chr4	+	153711910	153712027	153701088	153701378	153750776	153750878	18218	3	87	21	110	241	125	0.00162845789636	0.121585211076	0.018	0.09	-0.072
8026	MACC1	MACC1	chr7	-	20210336	20210401	20201370	20201493	20256921	20257013	8026	7	13	120	47	189	125	0.00162725610747	0.121585211076	0.263	0.628	-0.365
13226	VEGFA	VEGFA	chr6	+	43748468	43748591	43746625	43746655	43749692	43749824	13226	52	230	130	324	247	125	0.00163729990173	0.1219617479	0.103	0.169	-0.066
4535	FAM222B	FAM222B	chr17	-	27117395	27117443	27093603	27093725	27169699	27169857	4535	2	11	7	1	172	125	0.00164321116577	0.122118737215	0.117	0.836	-0.719
22229	EHMT2	EHMT2	chr6	-	31856745	31856847	31856375	31856524	31857004	31857119	22229	146	10	145	31	226	125	0.00165536211296	0.122431419026	0.89	0.721	0.169
26046	RHNO1	RHNO1	chr12	+	2994428	2994700	2986364	2986448	2997076	2998691	26046	178	13	293	4	250	125	0.00165885897139	0.122431419026	0.873	0.973	-0.1
26049	RHNO1	RHNO1	chr12	+	2994327	2994700	2986364	2986448	2997076	2998691	26049	178	13	293	4	250	125	0.00165885897139	0.122431419026	0.873	0.973	-0.1
18050	NOP58	NOP58	chr2	+	203160396	203160560	203157499	203157626	203162101	203162236	18050	544	30	907	20	250	125	0.00166410173739	0.122536665777	0.901	0.958	-0.057
27963	CAPN7	CAPN7	chr3	+	15282959	15283095	15282260	15282360	15283684	15283760	27963	72	18	115	7	250	125	0.00167960249778	0.123395053069	0.667	0.891	-0.224
709	RUSC2	RUSC2	chr9	+	35546426	35548207	35489948	35490169	35555056	35555698	709	29	0	14	6	250	125	0.00168679918245	0.123640839618	1.0	0.538	0.462
1307	RGL3	RGL3	chr19	-	11513130	11513217	11512890	11512923	11513325	11513382	1307	59	5	146	0	211	125	0.00169223781621	0.123756936422	0.875	1.0	-0.125
15901	FN1	FN1	chr2	-	216236831	216237023	216236631	216236738	216238044	216238134	15901	15449	735	4518	164	250	125	0.00170985574265	0.124664325261	0.913	0.932	-0.019
18160	USP48	USP48	chr1	-	22050390	22050588	22048142	22048257	22055062	22055212	18160	203	0	298	12	250	125	0.00171241138266	0.124664325261	1.0	0.925	0.075
27712	CREBBP	CREBBP	chr16	-	3820570	3820987	3819174	3819354	3823751	3823931	27712	106	7	146	0	250	125	0.00172484115262	0.125285124898	0.883	1.0	-0.117
11654	XRCC1	XRCC1	chr19	-	44079061	44079154	44065061	44065172	44079559	44079730	11654	287	10	370	1	217	125	0.00174434569007	0.126160739134	0.943	0.995	-0.052
18685	ZNF195	ZNF195	chr11	-	3382972	3383119	3379156	3381795	3392204	3392300	18685	37	39	74	29	250	125	0.00174475527723	0.126160739134	0.322	0.561	-0.239
27862	USPL1	USPL1	chr13	+	31195209	31195376	31191829	31192193	31195900	31196029	27862	17	26	21	6	250	125	0.00174973511556	0.126236507607	0.246	0.636	-0.39
24375	CCDC125	CCDC125	chr5	-	68609811	68609870	68606944	68607031	68616063	68616407	24375	61	0	74	10	183	125	0.00176265991681	0.126883848944	1.0	0.835	0.165
12509	ZBTB49	ZBTB49	chr4	+	4307864	4307911	4303715	4304818	4314767	4314841	12509	3	13	7	1	171	125	0.00182826055978	0.130436233937	0.144	0.837	-0.693
18379	NAP1L1	NAP1L1	chr12	-	76462688	76462774	76453917	76454059	76467982	76468019	18379	1111	144	1493	130	210	125	0.00182627478888	0.130436233937	0.821	0.872	-0.051
20685	LRRC40	LRRC40	chr1	-	70652947	70653021	70650467	70650597	70654774	70654956	20685	150	7	236	0	198	125	0.00181966882333	0.130436233937	0.931	1.0	-0.069
5779	ETF1	ETF1	chr5	-	137865243	137865367	137854380	137854556	137878521	137878625	5779	24	299	14	502	248	125	0.00182111728533	0.130436233937	0.039	0.014	0.025
26150	SS18L1	SS18L1	chr20	+	60729336	60729521	60718775	60718945	60733727	60733998	26150	7	31	39	43	250	125	0.00184122491888	0.131069902485	0.101	0.312	-0.211
10916	RGL1	RGL1	chr1	+	183869283	183869370	183866941	183867031	183871701	183871734	10916	60	0	8	3	211	125	0.00184883761322	0.131175669156	1.0	0.612	0.388
1171	FBXO18	FBXO18	chr10	+	5932981	5933079	5932165	5932309	5947999	5948595	1171	0	7	4	0	222	125	0.00185797412182	0.131175669156	0.0	1.0	-1.0
18845	PRMT7	PRMT7	chr16	+	68355328	68355365	68349799	68349977	68358585	68358735	18845	50	7	108	1	161	125	0.00186403889567	0.131175669156	0.847	0.988	-0.141
20778	CREM	CREM	chr10	+	35437295	35437419	35415768	35416121	35495822	35495979	20778	25	10	47	2	248	125	0.00186383892892	0.131175669156	0.558	0.922	-0.364
8921	POLL	POLL	chr10	-	103345072	103345235	103344358	103344676	103347002	103347163	8921	49	0	51	9	250	125	0.00186722569084	0.131175669156	1.0	0.739	0.261
9103	GOLGB1	GOLGB1	chr3	-	121441108	121441225	121437234	121437348	121445759	121445888	9103	51	8	57	0	241	125	0.00185668197949	0.131175669156	0.768	1.0	-0.232
21517	SGSM2	SGSM2	chr17	+	2246838	2246914	2240805	2241039	2264930	2265093	21517	88	8	97	0	200	125	0.00187765706674	0.131620480628	0.873	1.0	-0.127
36467	GON4L	GON4L	chr1	-	155722994	155723205	155721750	155722378	155724165	155724279	36467	72	7	95	0	250	125	0.00188407564786	0.131782676851	0.837	1.0	-0.163
24926	LAS1L	LAS1L	chrX	-	64753489	64753615	64752440	64752510	64754359	64754686	24926	208	0	377	14	250	125	0.00189418988304	0.132202100424	1.0	0.931	0.069
3315	MBTD1	MBTD1	chr17	-	49336503	49336567	49302368	49302570	49337195	49337427	3315	20	7	30	0	188	125	0.0018983274749	0.132203478485	0.655	1.0	-0.345
11660	HMGA1	HMGA1	chr6	+	34204980	34205094	34204576	34204740	34208513	34208659	11660	850	262	1310	529	238	125	0.00190793088263	0.132584677461	0.63	0.565	0.065
26855	DAG1	DAG1	chr3	+	49530255	49530406	49507564	49507866	49547851	49548252	26855	2	77	14	72	250	125	0.00191862028441	0.132752810843	0.013	0.089	-0.076
5414	TTLL1	TTLL1	chr22	-	43466176	43466248	43465609	43465850	43471479	43471596	5414	0	27	6	14	196	125	0.00191580146617	0.132752810843	0.0	0.215	-0.215
5910	AMMECR1L	AMMECR1L	chr2	-	128627027	128627118	128624473	128624570	128631401	128631846	5910	38	17	49	4	215	125	0.001927214419	0.133060685854	0.565	0.877	-0.312
25360	SRP9	SRP9	chr1	+	225974563	225974687	225971001	225971070	225976941	225978168	25360	309	1355	326	1875	248	125	0.00195546808597	0.134721680043	0.103	0.081	0.022
22405	SUN1	SUN1	chr7	+	872141	872238	856251	856310	878434	878623	22405	266	18	464	9	221	125	0.00196276689773	0.13493497056	0.893	0.967	-0.074
34044	FAM13B	FAM13B	chr5	-	137281916	137282000	137281590	137281686	137284643	137284873	34044	44	11	67	2	208	125	0.00198714024308	0.136318669881	0.706	0.953	-0.247
4260	WNK1	WNK1	chr12	+	989886	990165	988738	989197	990857	990955	4260	50	7	66	0	250	125	0.00199366756248	0.136474833888	0.781	1.0	-0.219
4793	ODC1	ODC1	chr2	-	10584599	10584773	10583827	10583962	10585056	10585175	4793	600	2	927	20	250	125	0.00199878035173	0.13653370892	0.993	0.959	0.034
10070	CDK5RAP2	CDK5RAP2	chr9	-	123222849	123223025	123220727	123220900	123230137	123230275	10070	48	9	95	2	250	125	0.0020212011571	0.137189562682	0.727	0.96	-0.233
13454	PLTP	PLTP	chr20	-	44538154	44538310	44536479	44536543	44538580	44538709	13454	701	9	202	11	250	125	0.00201967054479	0.137189562682	0.975	0.902	0.073
9105	GOLGB1	GOLGB1	chr3	-	121438492	121438600	121437234	121437348	121441108	121441225	9105	68	8	73	0	232	125	0.00201578243322	0.137189562682	0.821	1.0	-0.179
15307	CPNE2	CPNE2	chr16	+	57153106	57153190	57151407	57151479	57155004	57155103	15307	160	11	223	2	208	125	0.0020435082001	0.137759304563	0.897	0.985	-0.088
31397	PTMA	PTMA	chr2	+	232576596	232576693	232576057	232576129	232577152	232577226	31397	6424	35	10584	104	221	125	0.00204270432086	0.137759304563	0.99	0.983	0.007
33721	DCAF6	DCAF6	chr1	+	167985018	167985189	167973770	167974031	167992225	167992285	33721	40	39	26	68	250	125	0.00204675870663	0.137759304563	0.339	0.16	0.179
5935	WDR31	WDR31	chr9	-	116093263	116093393	116091160	116091235	116094186	116094330	5935	1	5	8	0	250	125	0.002046632673	0.137759304563	0.091	1.0	-0.909
30770	WDR20	WDR20	chr14	+	102674939	102676199	102661274	102661457	102689166	102690010	30770	28	8	33	0	250	125	0.00207690255686	0.139495725079	0.636	1.0	-0.364
21609	EDRF1	EDRF1	chr10	+	127417571	127417673	127414250	127414407	127417926	127418048	21609	17	12	69	10	226	125	0.00208251935347	0.139580968357	0.439	0.792	-0.353
35643	LRRC23	LRRC23	chr12	+	7015008	7015118	7014748	7014923	7015572	7015826	35643	16	20	23	5	234	125	0.00211873252626	0.141712307824	0.299	0.711	-0.412
18046	CCNL1	CCNL1	chr3	-	156867075	156867174	156865344	156866378	156867273	156867385	18046	964	47	628	12	223	125	0.00214095591757	0.142119535301	0.92	0.967	-0.047
34804	TRIM37	TRIM37	chr17	-	57078958	57079075	57075560	57076820	57089688	57089807	34804	146	8	134	25	241	125	0.00214252780207	0.142119535301	0.904	0.735	0.169
35605	PCSK7	PCSK7	chr11	-	117096646	117096737	117095416	117095471	117097872	117098038	35605	187	7	298	0	215	125	0.00213714991446	0.142119535301	0.94	1.0	-0.06
4935	ARHGAP24	ARHGAP24	chr4	+	86863218	86863426	86844800	86844923	86893188	86893321	4935	173	8	193	0	250	125	0.00213209063461	0.142119535301	0.915	1.0	-0.085
34239	CDS1	CDS1	chr4	+	85566374	85566478	85561990	85562143	85569709	85572493	34239	26	4	151	1	228	125	0.00214882308253	0.142243226937	0.781	0.988	-0.207
18788	TRAPPC12	TRAPPC12	chr2	+	3481465	3481566	3469367	3469466	3482616	3482704	18788	165	7	241	0	225	125	0.00216289065619	0.142879844685	0.929	1.0	-0.071
3814	PVRL4	PVRL4	chr1	-	161043014	161043089	161040780	161042675	161043509	161043585	3814	43	2	110	33	199	125	0.00217248184443	0.143218746644	0.931	0.677	0.254
13232	VEGFA	VEGFA	chr6	+	43748468	43748522	43746625	43746655	43749692	43749824	13232	58	230	140	324	178	125	0.00218324768109	0.143633538527	0.15	0.233	-0.083
36945	GPX8	GPX8	chr5	+	54456879	54457083	54456157	54456224	54459882	54463129	36945	439	43	395	16	250	125	0.00219015037391	0.143793001543	0.836	0.925	-0.089
27204	FLNB	FLNB	chr3	+	58127584	58127623	58124008	58124256	58128376	58128479	27204	241	26	591	26	163	125	0.00219516257389	0.143827947826	0.877	0.946	-0.069
18387	NAP1L1	NAP1L1	chr12	-	76467982	76468019	76453917	76454059	76478346	76478813	18387	217	7	169	20	161	125	0.00223021992243	0.145102776642	0.96	0.868	0.092
18496	C17orf49	C17orf49	chr17	+	6920228	6920333	6919813	6920004	6920575	6920843	18496	542	54	477	22	229	125	0.00222926540318	0.145102776642	0.846	0.922	-0.076
20661	TBCE	TBCE	chr1	+	235564817	235564902	235543333	235543464	235577747	235577933	20661	129	16	201	6	209	125	0.00223269807385	0.145102776642	0.828	0.952	-0.124
3312	MBTD1	MBTD1	chr17	-	49279382	49279438	49278952	49279057	49280500	49280589	3312	29	0	7	4	180	125	0.00222824844755	0.145102776642	1.0	0.549	0.451
26358	UBAC2	UBAC2	chr13	+	100020040	100020160	99992573	99992819	100037481	100038753	26358	283	1	275	11	244	125	0.00226754201431	0.147069568423	0.993	0.928	0.065
13256	UBE2B	UBE2B	chr5	+	133716409	133716499	133710073	133710154	133724015	133724104	13256	210	8	257	0	214	125	0.00227777118592	0.147435169202	0.939	1.0	-0.061
17869	AHI1	AHI1	chr6	-	135818325	135818387	135813365	135813429	135818720	135818903	17869	8	11	9	0	186	125	0.00229021546818	0.147942389549	0.328	1.0	-0.672
10735	ATP5SL	ATP5SL	chr19	-	41942296	41942377	41939441	41939578	41944122	41944319	10735	248	64	381	53	205	125	0.00233946849169	0.148812688368	0.703	0.814	-0.111
16541	NAPB	NAPB	chr20	-	23375775	23375822	23375558	23375636	23383629	23383709	16541	9	13	12	1	171	125	0.00234016545783	0.148812688368	0.336	0.898	-0.562
19766	USP47	USP47	chr11	+	11901723	11901927	11862969	11863771	11906013	11906127	19766	127	20	180	8	250	125	0.00232383569304	0.148812688368	0.76	0.918	-0.158
27051	MLPH	MLPH	chr2	+	238443206	238443290	238436019	238436159	238448990	238449176	27051	30	47	28	115	208	125	0.00231146008611	0.148812688368	0.277	0.128	0.149
28156	MAPK12	MAPK12	chr22	-	50695510	50695622	50695027	50695075	50696671	50696730	28156	81	9	71	0	236	125	0.00233660935213	0.148812688368	0.827	1.0	-0.173
34201	PAQR6	PAQR6	chr1	-	156214932	156215029	156214551	156214702	156215325	156215452	34201	10	0	2	5	221	125	0.00231296905636	0.148812688368	1.0	0.185	0.815
34920	ATG3	ATG3	chr3	-	112272126	112272176	112269038	112269109	112277222	112277264	34920	233	0	392	14	174	125	0.00234076958809	0.148812688368	1.0	0.953	0.047
7673	DPY19L4	DPY19L4	chr8	+	95750596	95750687	95738558	95738669	95751640	95751762	7673	72	0	82	9	215	125	0.00233679123253	0.148812688368	1.0	0.841	0.159
15708	CREB3L2	CREB3L2	chr7	-	137612895	137613112	137600582	137600758	137686349	137686847	15708	71	6	112	0	250	125	0.00236706909827	0.150187259684	0.855	1.0	-0.145
13528	SLC12A8	SLC12A8	chr3	-	124807153	124807214	124801479	124802896	124826324	124826970	13528	27	0	32	10	185	125	0.00240325833553	0.151635466443	1.0	0.684	0.316
14126	ZMYND11	ZMYND11	chr10	+	267134	267296	255828	255988	282777	282855	14126	278	54	472	48	250	125	0.00240406330539	0.151635466443	0.72	0.831	-0.111
22180	MAP4	MAP4	chr3	-	47908735	47908828	47898920	47899002	47912302	47912595	22180	431	60	605	45	217	125	0.00240121676098	0.151635466443	0.805	0.886	-0.081
4469	SLC25A40	SLC25A40	chr7	-	87473068	87473178	87470947	87471029	87476263	87476437	4469	81	7	217	2	234	125	0.00241277117287	0.151886310794	0.861	0.983	-0.122
10067	CDK5RAP2	CDK5RAP2	chr9	-	123169289	123169526	123166313	123166391	123170624	123170746	10067	119	15	172	54	250	125	0.002427067592	0.151892797351	0.799	0.614	0.185
13459	SVIL	SVIL	chr10	-	29820930	29821101	29820182	29820217	29821457	29822387	13459	95	3	105	18	250	125	0.00241983892155	0.151892797351	0.941	0.745	0.196
27821	ARHGAP27	ARHGAP27	chr17	-	43481634	43481700	43481394	43481462	43481810	43481894	27821	35	29	141	46	190	125	0.00242452578887	0.151892797351	0.443	0.668	-0.225
11314	SEPT9	SEPT9	chr17	+	75303222	75303279	75277491	75277636	75398140	75398785	11314	288	5	449	29	181	125	0.00246969074384	0.152444419464	0.975	0.914	0.061
11844	SZRD1	SZRD1	chr1	+	16717869	16717919	16693524	16693803	16719725	16719977	11844	44	145	87	149	174	125	0.0024900716201	0.152444419464	0.179	0.296	-0.117
12713	NAGK	NAGK	chr2	+	71302684	71302772	71300611	71300724	71303733	71303831	12713	462	19	368	3	212	125	0.00250710647802	0.152444419464	0.935	0.986	-0.051
1442	PTK2B	PTK2B	chr8	+	27180783	27180943	27179918	27180016	27183080	27183198	1442	5	0	0	5	250	125	0.00244641854838	0.152444419464	1.0	0.0	1.0
17136	ADGRG1	ADGRG1	chr16	+	57675502	57675620	57653909	57654048	57684164	57684263	17136	316	27	486	82	242	125	0.00249690349344	0.152444419464	0.858	0.754	0.104
18220	ARFIP1	ARFIP1	chr4	+	153791904	153792000	153784757	153784866	153793603	153793716	18220	96	42	181	36	220	125	0.0024996356936	0.152444419464	0.565	0.741	-0.176
21678	CSAD	CSAD	chr12	-	53554910	53554975	53554546	53554628	53555056	53555173	21678	6	12	10	1	189	125	0.00250339925108	0.152444419464	0.249	0.869	-0.62
26999	ANAPC16	ANAPC16	chr10	+	73979811	73980137	73975757	73975896	73990123	73990198	26999	69	38	112	25	250	125	0.00244121650658	0.152444419464	0.476	0.691	-0.215
27747	ZNF250	ZNF250	chr8	-	146112224	146112287	146102335	146108221	146114965	146115079	27747	32	8	35	0	187	125	0.00248541944513	0.152444419464	0.728	1.0	-0.272
28816	KIAA1191	KIAA1191	chr5	-	175782573	175782752	175779624	175779751	175788604	175788810	28816	236	0	286	10	250	125	0.00246531973325	0.152444419464	1.0	0.935	0.065
36545	RYR3	RYR3	chr15	+	34109062	34109159	34105667	34105780	34110778	34110885	36545	0	5	5	0	221	125	0.00248228735545	0.152444419464	0.0	1.0	-1.0
36940	GPX8	GPX8	chr5	+	54456831	54457083	54455945	54456224	54459882	54463129	36940	440	43	392	16	250	125	0.00246851458439	0.152444419464	0.837	0.925	-0.088
36943	GPX8	GPX8	chr5	+	54456821	54457083	54456157	54456224	54459882	54463129	36943	796	43	701	16	250	125	0.00245842196665	0.152444419464	0.902	0.956	-0.054
4596	DTX2	DTX2	chr7	+	76099616	76099736	76092861	76093026	76109737	76110094	4596	0	15	10	16	244	125	0.00246790420338	0.152444419464	0.0	0.243	-0.243
5517	FDFT1	FDFT1	chr8	+	11660267	11660440	11653081	11653520	11666302	11666400	5517	1748	20	3000	9	250	125	0.00248124182805	0.152444419464	0.978	0.994	-0.016
16990	KSR1	KSR1	chr17	+	25928385	25928427	25924293	25924462	25930859	25930914	16990	28	44	60	36	166	125	0.00253287663739	0.153720235243	0.324	0.557	-0.233
2182	ARHGAP8	ARHGAP8	chr22	+	45204885	45204978	45204186	45204318	45210551	45210638	2182	13	87	56	143	217	125	0.00255276879773	0.154343959042	0.079	0.184	-0.105
32880	OSER1-AS1	OSER1-AS1	chr20	+	42843527	42843643	42839599	42839717	42853460	42854667	32880	4	12	8	1	240	125	0.00255265478887	0.154343959042	0.148	0.806	-0.658
31726	WDR91	WDR91	chr7	-	134873184	134873297	134871723	134871921	134874095	134874204	31726	134	18	138	4	237	125	0.00259272928332	0.155879351388	0.797	0.948	-0.151
32970	NIPA2	NIPA2	chr15	-	23033277	23033413	23021197	23021429	23034146	23034427	32970	31	32	44	14	250	125	0.00259055274364	0.155879351388	0.326	0.611	-0.285
35664	CEP63	CEP63	chr3	+	134277991	134278271	134270767	134270854	134280218	134283870	35664	10	49	2	79	250	125	0.00259068810097	0.155879351388	0.093	0.013	0.08
15590	GOSR2	GOSR2	chr17	+	45012394	45012535	45009432	45009565	45015964	45016070	15590	299	13	386	3	250	125	0.00260383035485	0.156254156154	0.92	0.985	-0.065
5776	CRYZL1	CRYZL1	chr21	-	34969585	34969707	34968036	34968142	34971455	34971554	5776	184	8	197	0	246	125	0.00261233924219	0.156472297333	0.921	1.0	-0.079
10078	CDK5RAP2	CDK5RAP2	chr9	-	123169289	123169524	123166313	123166391	123170624	123170746	10078	64	15	87	54	250	125	0.00262863090137	0.157154925677	0.681	0.446	0.235
15877	MEGF8	MEGF8	chr19	+	42862938	42863106	42862295	42862459	42863249	42863394	15877	5	87	20	82	250	125	0.00263635267045	0.157323610567	0.028	0.109	-0.081
18616	CUL2	CUL2	chr10	-	35300775	35300892	35297478	35299370	35302626	35302728	18616	323	8	458	0	241	125	0.00265115670565	0.15791351769	0.954	1.0	-0.046
21133	PMM1	PMM1	chr22	-	41980284	41980376	41979962	41980062	41980530	41980607	21133	323	22	354	7	216	125	0.00265744467422	0.157988859535	0.895	0.967	-0.072
23137	MRPL22	MRPL22	chr5	+	154330380	154330498	154320776	154320825	154335930	154335996	23137	416	31	566	17	242	125	0.00266226360406	0.157988859535	0.874	0.945	-0.071
10416	PLEKHM2	PLEKHM2	chr1	+	16047823	16047883	16046228	16046415	16051811	16052040	10416	162	82	139	122	184	125	0.00267051732417	0.15818627065	0.573	0.436	0.137
13544	SLC4A7	SLC4A7	chr3	-	27420739	27420847	27414211	27418336	27424643	27424741	13544	164	10	417	5	232	125	0.00268220810006	0.158586171367	0.898	0.978	-0.08
22728	STAP2	STAP2	chr19	-	4328671	4328806	4327312	4327382	4329957	4330058	22728	161	5	178	22	250	125	0.00269053405594	0.158786021812	0.942	0.802	0.14
26532	POLH	POLH	chr6	+	43565432	43565602	43555008	43555226	43568724	43568828	26532	106	5	245	0	250	125	0.00274421204351	0.161656747994	0.914	1.0	-0.086
18862	ENOSF1	ENOSF1	chr18	-	678695	678737	677742	677872	683245	683380	18862	85	15	143	6	166	125	0.00275363542535	0.161914771668	0.81	0.947	-0.137
11891	CCNY	CCNY	chr10	+	35805450	35805551	35790428	35790463	35818900	35818958	11891	234	10	430	3	225	125	0.00277140733222	0.162365022629	0.929	0.988	-0.059
35078	RUFY2	RUFY2	chr10	-	70156536	70156638	70154084	70154208	70161376	70161494	35078	64	17	84	5	226	125	0.00276805879533	0.162365022629	0.676	0.903	-0.227
23981	SNX14	SNX14	chr6	-	86248555	86248582	86246509	86246642	86251702	86251761	23981	185	200	186	304	151	125	0.00278479026516	0.162766796036	0.434	0.336	0.098
29117	PLXNB1	PLXNB1	chr3	-	48455078	48455227	48454477	48454578	48455303	48455480	29117	334	0	429	11	250	125	0.00279347468045	0.162766796036	1.0	0.951	0.049
29578	PHKG2	PHKG2	chr16	+	30767687	30767841	30764714	30764878	30767910	30768036	29578	130	7	160	0	250	125	0.00279273152752	0.162766796036	0.903	1.0	-0.097
11708	PTPN3	PTPN3	chr9	-	112216775	112216854	112211090	112211135	112219452	112219495	11708	200	25	474	24	203	125	0.00282545480506	0.164034767661	0.831	0.924	-0.093
33213	RBM6	RBM6	chr3	+	50036872	50036946	50000008	50000118	50085677	50085752	33213	66	46	81	23	198	125	0.00282233762069	0.164034767661	0.475	0.69	-0.215
14504	TNC	TNC	chr9	-	117808688	117808961	117804497	117804620	117819431	117819704	14504	2507	31	1094	2	250	125	0.00283616937894	0.164359599117	0.976	0.996	-0.02
7671	DPY19L4	DPY19L4	chr8	+	95746857	95746982	95738558	95738669	95751640	95751762	7671	66	0	79	9	249	125	0.00284645560263	0.164658481302	1.0	0.815	0.185
7917	SMARCD1	SMARCD1	chr12	+	50482303	50482420	50480538	50480661	50483666	50483768	7917	173	9	224	1	241	125	0.00286507802601	0.16543764393	0.909	0.991	-0.082
14826	ABLIM3	ABLIM3	chr5	+	148622053	148622101	148619321	148619451	148624443	148624578	14826	25	16	17	39	172	125	0.00288474942631	0.166274470973	0.532	0.241	0.291
1170	FBXO18	FBXO18	chr10	+	5944982	5945138	5932165	5932309	5947999	5948595	1170	99	7	117	0	250	125	0.00290155922752	0.166943654121	0.876	1.0	-0.124
27708	CREBBP	CREBBP	chr16	-	3788559	3788673	3786650	3786816	3789578	3789725	27708	100	0	121	9	238	125	0.00292447529936	0.167741535976	1.0	0.876	0.124
4091	ANAPC15	ANAPC15	chr11	-	71822457	71822542	71822202	71822332	71823695	71823822	4091	154	2	251	20	209	125	0.0029293441649	0.167741535976	0.979	0.882	0.097
9104	GOLGB1	GOLGB1	chr3	-	121438492	121438615	121437234	121437348	121441108	121441225	9104	90	8	87	0	247	125	0.002931101127	0.167741535976	0.851	1.0	-0.149
2563	UBE2R2	UBE2R2	chr9	+	33911961	33912096	33900171	33900269	33917015	33920401	2563	680	33	882	18	250	125	0.00294855822716	0.168440323635	0.912	0.961	-0.049
2557	KTN1	KTN1	chr14	+	56130672	56130759	56128239	56128330	56133958	56134048	2557	477	218	750	247	211	125	0.00296275607663	0.168950770587	0.565	0.643	-0.078
15023	CLIP1	CLIP1	chr12	-	122831921	122832026	122825299	122826244	122837272	122837333	15023	14	99	6	178	229	125	0.00300447620023	0.171026078738	0.072	0.018	0.054
29860	DNASE1	DNASE1	chr16	+	3705849	3705938	3705373	3705521	3706102	3706186	29860	6	22	18	12	213	125	0.00302595407178	0.171866989392	0.138	0.468	-0.33
8298	SCAF8	SCAF8	chr6	+	155063089	155063152	155054980	155055064	155095122	155095206	8298	6	50	19	37	187	125	0.00302995533393	0.171866989392	0.074	0.256	-0.182
17041	KIAA0556	KIAA0556	chr16	+	27659924	27660056	27642385	27642483	27689049	27689317	17041	41	2	31	12	250	125	0.00307374762292	0.174043505174	0.911	0.564	0.347
24927	LAS1L	LAS1L	chrX	-	64748139	64748249	64744844	64744930	64749091	64749138	24927	256	7	419	0	234	125	0.00309849023884	0.175135614644	0.951	1.0	-0.049
19124	BRCA2	BRCA2	chr13	+	32918694	32918790	32910401	32915333	32920963	32921033	19124	15	0	21	12	220	125	0.00311451537776	0.175700644626	1.0	0.499	0.501
3400	DGKH	DGKH	chr13	+	42795399	42795530	42793821	42793930	42803234	42817033	3400	15	27	34	17	250	125	0.00311943209583	0.175700644626	0.217	0.5	-0.283
33278	RRP8	RRP8	chr11	-	6623081	6623445	6621898	6622005	6624633	6624880	33278	33	0	26	7	250	125	0.00317472517571	0.178501841972	1.0	0.65	0.35
14801	FLRT3	FLRT3	chr20	-	14309779	14309973	14304638	14308204	14318049	14318313	14801	5	22	17	13	250	125	0.00318992444984	0.179042874934	0.102	0.395	-0.293
24945	MIOS	MIOS	chr7	+	7629035	7629194	7628128	7628194	7634610	7634763	24945	176	6	312	0	250	125	0.0031972206186	0.179129147609	0.936	1.0	-0.064
2554	KTN1	KTN1	chr14	+	56068474	56068598	56046924	56047072	56078736	56079289	2554	71	61	143	62	248	125	0.00320262048676	0.179129147609	0.37	0.538	-0.168
14887	ESPL1	ESPL1	chr12	+	53679707	53680696	53677841	53677951	53681755	53682125	14887	61	9	108	2	250	125	0.00327268506857	0.180442335772	0.772	0.964	-0.192
19806	ERLIN1	ERLIN1	chr10	-	101927104	101927163	101923760	101923852	101933964	101934038	19806	155	6	319	0	183	125	0.00324411634107	0.180442335772	0.946	1.0	-0.054
23294	TNRC18	TNRC18	chr7	-	5401224	5401353	5399028	5399200	5401527	5401664	23294	113	6	137	26	250	125	0.00324245277799	0.180442335772	0.904	0.725	0.179
24553	MAP4K4	MAP4K4	chr2	+	102484490	102484499	102483673	102483771	102486083	102486259	24553	133	520	97	583	133	125	0.00325597596911	0.180442335772	0.194	0.135	0.059
24813	LGALS9	LGALS9	chr17	+	25970550	25970646	25969263	25969374	25972886	25972937	24813	3	4	15	0	220	125	0.00326245435798	0.180442335772	0.299	1.0	-0.701
3197	BUD13	BUD13	chr11	-	116628984	116629123	116628481	116628666	116629789	116629895	3197	146	12	206	3	250	125	0.00327668219141	0.180442335772	0.859	0.972	-0.113
35742	RNF14	RNF14	chr5	+	141357867	141358395	141354368	141354520	141359687	141359916	35742	231	12	262	2	250	125	0.00324216995999	0.180442335772	0.906	0.985	-0.079
4956	ZNF638	ZNF638	chr2	+	71649943	71651168	71645731	71645769	71651779	71651845	4956	225	7	312	0	250	125	0.00327497244139	0.180442335772	0.941	1.0	-0.059
7167	NUMB	NUMB	chr14	-	73783097	73783130	73763918	73763993	73789837	73789912	7167	126	87	195	76	157	125	0.00325064772109	0.180442335772	0.536	0.671	-0.135
37007	NBAS	NBAS	chr2	-	15629017	15629146	15618349	15618413	15644268	15644337	37007	109	7	125	0	250	125	0.00329696540776	0.181248415096	0.886	1.0	-0.114
26863	DAG1	DAG1	chr3	+	49530259	49530406	49507564	49507866	49547851	49548252	26863	2	77	13	72	250	125	0.00332211690274	0.181627328427	0.013	0.083	-0.07
28801	KIAA1191	KIAA1191	chr5	-	175786813	175786921	175779624	175779751	175788604	175788810	28801	212	0	276	10	232	125	0.00332648712397	0.181627328427	1.0	0.937	0.063
3298	MINPP1	MINPP1	chr10	+	89280792	89280926	89272880	89272978	89311838	89313218	3298	175	7	218	0	250	125	0.00332147407365	0.181627328427	0.926	1.0	-0.074
8025	MACC1	MACC1	chr7	-	20203878	20204022	20201370	20201493	20210336	20210401	8025	26	10	124	144	250	125	0.00331065594876	0.181627328427	0.565	0.301	0.264
31249	PLEKHA5	PLEKHA5	chr12	+	19472954	19472990	19440406	19440490	19473495	19473558	31249	7	97	0	147	160	125	0.00333349796921	0.181701107473	0.053	0.0	0.053
24820	STT3A	STT3A	chr11	+	125463532	125463620	125462689	125462813	125465775	125465898	24820	7	354	30	483	212	125	0.00334556315353	0.1817416329	0.012	0.035	-0.023
28303	FHL2	FHL2	chr2	-	106013103	106013154	106002817	106002997	106015298	106015681	28303	504	221	741	235	175	125	0.00334331695632	0.1817416329	0.62	0.693	-0.073
28165	TMEM168	TMEM168	chr7	-	112428508	112428599	112423752	112425008	112430214	112430478	28165	0	43	10	57	215	125	0.00338956442705	0.183820888396	0.0	0.093	-0.093
11845	SZRD1	SZRD1	chr1	+	16717869	16717919	16693524	16693803	16719722	16719977	11845	78	169	131	168	174	125	0.00341064804056	0.184652369886	0.249	0.359	-0.11
23360	HOTAIRM1	HOTAIRM1	chr7	+	27138716	27138985	27135712	27136007	27139397	27139877	23360	43	69	66	48	250	125	0.00343733159164	0.185471480251	0.238	0.407	-0.169
27001	ANAPC16	ANAPC16	chr10	+	73983645	73983814	73975757	73975896	73990123	73990198	27001	501	38	709	25	250	125	0.00343569004502	0.185471480251	0.868	0.934	-0.066
17385	USP53	USP53	chr4	+	120182869	120183019	120181661	120181808	120188474	120188637	17385	139	17	249	9	250	125	0.00344931832821	0.185805981421	0.803	0.933	-0.13
12850	SMARCA2	SMARCA2	chr9	+	2170418	2170472	2161685	2161903	2181570	2181676	12850	10	88	31	91	178	125	0.00345581426048	0.185844081797	0.074	0.193	-0.119
25512	ASAH2B	ASAH2B	chr10	+	52504961	52505034	52502674	52502770	52509102	52509162	25512	13	9	28	2	197	125	0.00349205983071	0.186916949424	0.478	0.899	-0.421
34591	ARNTL2	ARNTL2	chr12	+	27523061	27523163	27521194	27521345	27533179	27533337	34591	12	83	71	194	226	125	0.00349905268973	0.186916949424	0.074	0.168	-0.094
3795	TOM1	TOM1	chr22	+	35717951	35718030	35713869	35713954	35719020	35719170	3795	200	0	157	7	203	125	0.00349016637595	0.186916949424	1.0	0.932	0.068
4125	ZNF207	ZNF207	chr17	+	30688486	30688534	30687910	30687986	30689932	30690003	4125	843	5	931	21	172	125	0.00349761780243	0.186916949424	0.992	0.97	0.022
1886	FAS	FAS	chr10	+	90770509	90770572	90770295	90770357	90771755	90771838	1886	221	33	439	30	187	125	0.00350613361479	0.186984085885	0.817	0.907	-0.09
27391	KDSR	KDSR	chr18	-	61002489	61002591	60994970	60999134	61006032	61006116	27391	237	12	384	4	226	125	0.00353950135381	0.188450565446	0.916	0.982	-0.066
13533	ARAP1	ARAP1	chr11	-	72403797	72403830	72399499	72399582	72404369	72404515	13533	2	123	18	181	157	125	0.00357639078485	0.188848727216	0.013	0.073	-0.06
27427	ELK1	ELK1	chrX	-	47509319	47509425	47500630	47500874	47509821	47510003	27427	57	58	66	29	230	125	0.00357385190745	0.188848727216	0.348	0.553	-0.205
29188	HNRNPDL	HNRNPDL	chr4	-	83346715	83346820	83343716	83346036	83347189	83347282	29188	230	918	277	1477	229	125	0.0035609287687	0.188848727216	0.12	0.093	0.027
36975	ANKRD11	ANKRD11	chr16	-	89352446	89352594	89341500	89341599	89354935	89355078	36975	98	8	146	1	250	125	0.00355926289123	0.188848727216	0.86	0.986	-0.126
3720	FAM65A	FAM65A	chr16	+	67572326	67572453	67562716	67562817	67572892	67572971	3720	20	0	5	4	250	125	0.00357272639945	0.188848727216	1.0	0.385	0.615
16884	TRIM13	TRIM13	chr13	+	50575130	50575244	50571802	50571899	50586070	50592603	16884	0	72	7	53	238	125	0.00361169104974	0.190087444511	0.0	0.065	-0.065
31966	TYW3	TYW3	chr1	+	75204373	75204472	75202225	75202306	75214434	75214506	31966	158	4	231	24	223	125	0.003607304169	0.190087444511	0.957	0.844	0.113
8370	ARHGAP40	ARHGAP40	chr20	+	37270368	37270451	37267869	37268029	37272346	37272553	8370	20	4	57	0	207	125	0.00365134198889	0.191859794686	0.751	1.0	-0.249
6407	MED31	MED31	chr17	-	6553301	6553398	6546632	6547979	6553675	6553753	6407	200	12	207	33	221	125	0.00367227990994	0.192644683838	0.904	0.78	0.124
7747	YEATS2	YEATS2	chr3	+	183521043	183521123	183519242	183519316	183521774	183521976	7747	124	18	122	4	204	125	0.00368477088751	0.192984615569	0.808	0.949	-0.141
36889	ARPP19	ARPP19	chr15	-	52861044	52861099	52849296	52849419	52861312	52861418	36889	160	0	326	14	179	125	0.00370376431132	0.193663441718	1.0	0.942	0.058
35934	ZBTB8OS	ZBTB8OS	chr1	-	33100368	33100393	33093108	33093145	33116033	33116191	35934	22	8	37	1	149	125	0.003730130828	0.194724959728	0.698	0.969	-0.271
4537	FAM222B	FAM222B	chr17	-	27161310	27161344	27093603	27093725	27169699	27169857	4537	5	11	9	1	158	125	0.00376872316854	0.196420222932	0.264	0.877	-0.613
11239	MGST2	MGST2	chr4	+	140616350	140616421	140599696	140599796	140624608	140624690	11239	301	22	346	8	195	125	0.00385409621311	0.198703535522	0.898	0.965	-0.067
12816	TRPT1	TRPT1	chr11	-	63992266	63992442	63992014	63992189	63992970	63993052	12816	195	8	188	0	250	125	0.00381996422421	0.198703535522	0.924	1.0	-0.076
14500	TNC	TNC	chr9	-	117819431	117819704	117808688	117808961	117835881	117836145	14500	1063	46	436	37	250	125	0.00385690498698	0.198703535522	0.92	0.855	0.065
19774	COPB2	COPB2	chr3	-	139092507	139092650	139092054	139092254	139093330	139093430	19774	1095	24	1396	11	250	125	0.00384666578662	0.198703535522	0.958	0.984	-0.026
36056	EIF6	EIF6	chr20	-	33868456	33868632	33867744	33867921	33872183	33872520	36056	1167	21	1876	12	250	125	0.00384666406733	0.198703535522	0.965	0.987	-0.022
3640	SLC35D2	SLC35D2	chr9	-	99098998	99099066	99086372	99086451	99106185	99106278	3640	231	19	348	9	192	125	0.00386204660227	0.198703535522	0.888	0.962	-0.074
37182	ARMC8	ARMC8	chr3	+	137907296	137907372	137906089	137906441	137940767	137940839	37182	23	2	24	16	200	125	0.00384175035541	0.198703535522	0.878	0.484	0.394
5375	CD44	CD44	chr11	+	35232792	35232996	35211381	35211612	35240862	35240934	5375	35	4	11	9	250	125	0.00383503256279	0.198703535522	0.814	0.379	0.435
1544	NTMT1	NTMT1	chr9	+	132394928	132395144	132388431	132388574	132396332	132396585	1544	579	45	815	32	250	125	0.00387877790254	0.199245063298	0.865	0.927	-0.062
8863	SYTL2	SYTL2	chr11	-	85425455	85425550	85422155	85422275	85429832	85429886	8863	95	16	301	17	219	125	0.00389422262293	0.199718877491	0.772	0.91	-0.138
25977	FAM104A	FAM104A	chr17	-	71223303	71223403	71203491	71205907	71228224	71228533	25977	123	9	151	1	224	125	0.00391315853838	0.200003214608	0.884	0.988	-0.104
265	IQSEC1	IQSEC1	chr3	-	12944272	12944322	12942851	12943022	12949848	12950025	265	30	12	12	20	174	125	0.00391227239748	0.200003214608	0.642	0.301	0.341
28063	RFC1	RFC1	chr4	-	39308211	39308321	39306433	39306548	39310255	39310652	28063	168	6	278	0	234	125	0.0039184557542	0.200003214608	0.937	1.0	-0.063
33777	HACD3	HACD3	chr15	+	65849076	65849241	65847224	65847298	65851017	65851069	33777	1159	6	2020	0	250	125	0.00392838598326	0.200191796814	0.99	1.0	-0.01
18316	MYLK	MYLK	chr3	-	123366070	123366274	123359133	123359351	123367817	123367911	18316	1054	47	1180	89	250	125	0.00394565688256	0.200753271338	0.918	0.869	0.049
33194	HUWE1	HUWE1	chrX	-	53571520	53571723	53570801	53570929	53571989	53572122	33194	337	11	410	2	250	125	0.00397005963447	0.201675260387	0.939	0.99	-0.051
14261	AK2	AK2	chr1	-	33486991	33487062	33480122	33480195	33487193	33487304	14261	223	18	358	9	195	125	0.00404418982521	0.202463266607	0.888	0.962	-0.074
15245	IRF1	IRF1	chr5	-	131821942	131822065	131821358	131821408	131822248	131822378	15245	366	2	375	13	247	125	0.00399574275715	0.202463266607	0.989	0.936	0.053
18676	ZNF195	ZNF195	chr11	-	3381949	3382018	3379156	3381795	3392204	3392300	18676	10	39	26	29	193	125	0.0040254105154	0.202463266607	0.142	0.367	-0.225
18716	TMEM126B	TMEM126B	chr11	+	85340175	85340247	85339616	85339732	85342730	85342852	18716	2	58	18	83	196	125	0.0040243617116	0.202463266607	0.022	0.122	-0.1
21717	NDOR1	NDOR1	chr9	+	140109879	140109973	140109546	140109654	140110110	140110257	21717	40	0	58	10	218	125	0.00405494098827	0.202463266607	1.0	0.769	0.231
27364	DHX9	DHX9	chr1	+	182824711	182824848	182823164	182823313	182825666	182825713	27364	69	483	68	803	250	125	0.00403282212203	0.202463266607	0.067	0.041	0.026
28964	ACBD5	ACBD5	chr10	-	27506908	27507112	27504463	27504570	27508651	27508786	28964	235	2	287	15	250	125	0.00405229969201	0.202463266607	0.983	0.905	0.078
35115	RAB1A	RAB1A	chr2	-	65318116	65318212	65313987	65315824	65325104	65325200	35115	780	15	1056	5	220	125	0.00404586763941	0.202463266607	0.967	0.992	-0.025
35875	ANKRD28	ANKRD28	chr3	-	15836729	15836813	15807740	15807819	15900883	15901053	35875	77	5	148	0	208	125	0.0040119192569	0.202463266607	0.902	1.0	-0.098
3827	VEGFC	VEGFC	chr4	-	177648931	177649122	177608974	177609081	177650686	177650900	3827	82	0	5	2	250	125	0.00400353994668	0.202463266607	1.0	0.556	0.444
5241	MIB2	MIB2	chr1	+	1560370	1560565	1560174	1560281	1560665	1560808	5241	85	0	32	4	250	125	0.00401743198703	0.202463266607	1.0	0.8	0.2
6187	DRG1	DRG1	chr22	+	31799014	31799190	31796605	31796729	31806997	31807067	6187	583	11	913	3	250	125	0.00406263033091	0.202532215487	0.964	0.993	-0.029
13062	ZNF267	ZNF267	chr16	+	31901527	31901571	31896481	31896577	31925796	31928629	13062	15	34	36	26	168	125	0.0040757178899	0.202662147803	0.247	0.507	-0.26
2457	TMEM63A	TMEM63A	chr1	-	226054273	226054382	226053596	226053667	226054811	226054863	2457	168	15	316	8	233	125	0.00407786162531	0.202662147803	0.857	0.955	-0.098
30386	MPDZ	MPDZ	chr9	-	13115246	13115333	13113929	13114020	13119500	13119648	30386	99	20	86	4	211	125	0.00409073735773	0.202987825147	0.746	0.927	-0.181
14637	RCCD1	RCCD1	chr15	+	91499029	91499113	91498105	91498178	91499841	91500130	14637	16	6	25	0	208	125	0.00411348732284	0.203277017358	0.616	1.0	-0.384
6945	P2RY6	P2RY6	chr11	+	72983351	72983511	72975596	72975694	73006774	73006860	6945	26	0	40	11	250	125	0.00411556023306	0.203277017358	1.0	0.645	0.355
6956	ACAP3	ACAP3	chr1	-	1230097	1230196	1229781	1230008	1230826	1230934	6956	116	0	85	6	223	125	0.00410570255276	0.203277017358	1.0	0.888	0.112
17651	ADAMTS9	ADAMTS9	chr3	-	64601635	64601846	64600996	64601161	64606789	64606916	17651	313	14	917	13	250	125	0.00413070653299	0.203399284113	0.918	0.972	-0.054
21457	DNAJC27	DNAJC27	chr2	-	25174262	25174423	25166504	25170617	25179911	25180034	21457	11	0	5	6	250	125	0.00412992487204	0.203399284113	1.0	0.294	0.706
18388	MDC1	MDC1	chr6	-	30670880	30671063	30670528	30670654	30671194	30671314	18388	135	6	195	0	250	125	0.00413876542885	0.203484018519	0.918	1.0	-0.082
27934	D2HGDH	D2HGDH	chr2	+	242695263	242695429	242683036	242683230	242707124	242708231	27934	29	0	14	5	250	125	0.00415303990666	0.203873618048	1.0	0.583	0.417
4212	EIF4G2	EIF4G2	chr11	-	10823207	10823321	10822508	10822634	10823595	10823756	4212	4049	398	5347	637	238	125	0.00417258724072	0.204520478417	0.842	0.815	0.027
24646	NPHP3	NPHP3	chr3	-	132418196	132418294	132416103	132416206	132418761	132418905	24646	57	19	55	4	222	125	0.00419106310331	0.20511292825	0.628	0.886	-0.258
22441	CHUK	CHUK	chr10	-	101978764	101978889	101978474	101978582	101979026	101979116	22441	159	7	272	1	249	125	0.00420679827004	0.205569647579	0.919	0.993	-0.074
16314	IQGAP3	IQGAP3	chr1	-	156524026	156524184	156521765	156521887	156526324	156526485	16314	178	4	347	30	250	125	0.00422950754976	0.206365258184	0.957	0.853	0.104
15293	ABCF1	ABCF1	chr6	+	30558082	30558155	30557925	30557990	30558311	30559309	15293	402	11	604	3	197	125	0.00426307523274	0.207372773253	0.959	0.992	-0.033
2115	C1orf50	C1orf50	chr1	+	43239233	43239320	43233179	43233295	43240407	43240539	2115	95	0	71	6	211	125	0.00426112799546	0.207372773253	1.0	0.875	0.125
15619	MCM8	MCM8	chr20	+	5953701	5953842	5952652	5952683	5958521	5958663	15619	98	5	185	0	250	125	0.00429101040824	0.208415868618	0.907	1.0	-0.093
35887	GSN	GSN	chr9	+	124043747	124043840	124030379	124030497	124064240	124064445	35887	1252	20	1200	5	217	125	0.00430183470052	0.208625986496	0.973	0.993	-0.02
21639	GALE	GALE	chr1	-	24122998	24123076	24122640	24122755	24123186	24123272	21639	359	23	642	16	202	125	0.00433919071767	0.209651668581	0.906	0.961	-0.055
21996	ELP6	ELP6	chr3	-	47552637	47552716	47545819	47545938	47555026	47555199	21996	59	5	106	0	203	125	0.00433176166739	0.209651668581	0.879	1.0	-0.121
26421	USP10	USP10	chr16	+	84738345	84738466	84733554	84733717	84767040	84767109	26421	0	117	14	193	245	125	0.00434257466459	0.209651668581	0.0	0.036	-0.036
34087	MTX2	MTX2	chr2	+	177134943	177135147	177134122	177134397	177161587	177161635	34087	13	152	41	192	250	125	0.00438535094843	0.2110819973	0.041	0.096	-0.055
8338	TCF7L2	TCF7L2	chr10	+	114920377	114920450	114917779	114917828	114925313	114927436	8338	5	9	42	12	197	125	0.00438063487274	0.2110819973	0.261	0.69	-0.429
18741	ITPK1	ITPK1	chr14	-	93542939	93542964	93483020	93483146	93581413	93581529	18741	74	7	174	2	149	125	0.00440173837141	0.211443251866	0.899	0.986	-0.087
30490	NFIX	NFIX	chr19	+	13198802	13198950	13192493	13192669	13201112	13201204	30490	2	30	4	3	250	125	0.00441230175919	0.211443251866	0.032	0.4	-0.368
7742	YEATS2	YEATS2	chr3	+	183469860	183470041	183465459	183465504	183471913	183472153	7742	175	9	132	0	250	125	0.00441261419562	0.211443251866	0.907	1.0	-0.093
23964	NRF1	NRF1	chr7	+	129350213	129350411	129348914	129349073	129351314	129351416	23964	75	5	133	0	250	125	0.00442491912292	0.211716882923	0.882	1.0	-0.118
26857	DAG1	DAG1	chr3	+	49530255	49530406	49524686	49524848	49547851	49548252	26857	2	5	13	1	250	125	0.00443767641958	0.212011311682	0.167	0.867	-0.7
21739	ZNF605	ZNF605	chr12	-	133524733	133524856	133522206	133522383	133532828	133532868	21739	8	16	16	5	247	125	0.00445894848148	0.21271105646	0.202	0.618	-0.416
27863	USPL1	USPL1	chr13	+	31227284	31227442	31221068	31221194	31231610	31233686	27863	56	9	43	0	250	125	0.00447770507446	0.213288904177	0.757	1.0	-0.243
19469	PTPRF	PTPRF	chr1	+	44067741	44067768	44064390	44064584	44069086	44069204	19469	18	358	66	626	151	125	0.00451451515828	0.214723717269	0.04	0.08	-0.04
10419	EMC8	EMC8	chr16	-	85813984	85814079	85812230	85813473	85814816	85814886	10419	384	34	589	24	219	125	0.00452668632682	0.214844825239	0.866	0.933	-0.067
10971	CDK10	CDK10	chr16	+	89755659	89755732	89753075	89753205	89756960	89757032	10971	151	34	215	21	197	125	0.00453742748093	0.214844825239	0.738	0.867	-0.129
18718	TMEM126B	TMEM126B	chr11	+	85340175	85340306	85339616	85339732	85342730	85342852	18718	7	58	33	83	250	125	0.00453276001909	0.214844825239	0.057	0.166	-0.109
25967	BTBD3	BTBD3	chr20	+	11899733	11899824	11898512	11899249	11900365	11900484	25967	137	2	196	17	215	125	0.00454382919599	0.214844825239	0.976	0.87	0.106
23557	ZNF217	ZNF217	chr20	-	52188259	52188392	52183609	52185803	52192265	52193819	23557	165	25	271	16	250	125	0.00457592013622	0.216043994078	0.767	0.894	-0.127
19561	POMGNT1	POMGNT1	chr1	-	46662402	46662521	46661683	46661749	46662641	46662756	19561	354	8	434	0	243	125	0.0046025202709	0.216980783109	0.958	1.0	-0.042
30315	SMIM7	SMIM7	chr19	-	16764845	16764936	16756958	16758072	16770205	16770258	30315	540	56	767	44	215	125	0.00461923933066	0.217131301187	0.849	0.91	-0.061
4376	PSMB3	PSMB3	chr17	+	36916683	36916861	36912135	36912243	36918663	36918758	4376	1794	28	2258	66	250	125	0.0046163177813	0.217131301187	0.97	0.945	0.025
7308	CASK	CASK	chrX	-	41414852	41414888	41412971	41413168	41416284	41416353	7308	74	27	180	132	160	125	0.00464060360896	0.217816635769	0.682	0.516	0.166
18278	LRBA	LRBA	chr4	-	151356740	151356860	151336589	151336742	151357875	151358016	18278	130	5	268	0	244	125	0.00467056699399	0.218265725389	0.93	1.0	-0.07
26239	TULP3	TULP3	chr12	+	3029928	3030088	3018694	3018746	3031427	3031568	26239	236	34	201	11	250	125	0.00466877384454	0.218265725389	0.776	0.901	-0.125
32150	TOMM40L	TOMM40L	chr1	+	161197425	161197527	161197047	161197140	161197673	161197779	32150	49	5	84	0	226	125	0.00466386758787	0.218265725389	0.844	1.0	-0.156
10854	IL17RC	IL17RC	chr3	+	9970263	9970314	9969988	9970170	9971535	9971581	10854	97	15	81	2	175	125	0.00469218063181	0.218957062768	0.822	0.967	-0.145
31137	TOP3A	TOP3A	chr17	-	18195958	18196166	18194155	18194341	18198016	18198099	31137	81	5	142	0	250	125	0.00470319747497	0.219152619643	0.89	1.0	-0.11
10904	LINC00888	LINC00888	chr3	+	183169865	183170300	183165395	183165553	183171799	183171881	10904	48	0	18	4	250	125	0.0047240639004	0.219805900757	1.0	0.692	0.308
20003	BMF	BMF	chr15	-	40396443	40396541	40380091	40384089	40397995	40398287	20003	116	11	21	9	222	125	0.0047393200002	0.220196626058	0.856	0.568	0.288
21613	EDRF1	EDRF1	chr10	+	127430788	127430914	127429569	127429770	127431626	127431845	21613	0	22	6	15	250	125	0.00480601228359	0.222010107	0.0	0.167	-0.167
21757	SEC14L1	SEC14L1	chr17	+	75192283	75192393	75190758	75190993	75196565	75196755	21757	385	8	537	0	234	125	0.00480575954783	0.222010107	0.963	1.0	-0.037
25733	KIAA0040	KIAA0040	chr1	-	175146746	175146820	175135697	175135873	175161995	175162229	25733	33	5	57	0	198	125	0.00479490034438	0.222010107	0.806	1.0	-0.194
34231	HNRNPK	HNRNPK	chr9	-	86588816	86588888	86588200	86588314	86589431	86589504	34231	3862	269	6187	339	196	125	0.00479135118565	0.222010107	0.902	0.921	-0.019
32761	C9orf3	C9orf3	chr9	+	97686267	97686457	97563038	97563284	97717458	97717561	32761	1	4	8	0	250	125	0.00482789537378	0.222700547378	0.111	1.0	-0.889
13801	PRKDC	PRKDC	chr8	-	48694722	48694815	48691564	48691654	48694938	48695159	13801	305	10	504	3	217	125	0.00488454936485	0.224689393526	0.946	0.99	-0.044
1546	NTMT1	NTMT1	chr9	+	132394928	132395080	132388431	132388574	132396332	132396500	1546	256	45	362	32	250	125	0.00489200704173	0.224689393526	0.74	0.85	-0.11
23257	WHSC1L1	WHSC1L1	chr8	-	38156961	38157108	38153313	38153470	38162104	38162275	23257	47	5	79	0	250	125	0.00488701434744	0.224689393526	0.825	1.0	-0.175
12862	BRE	BRE	chr2	+	28532948	28533020	28521204	28521358	28561316	28561767	12862	12	104	39	130	196	125	0.00493722571005	0.225571986937	0.069	0.161	-0.092
18184	WDR59	WDR59	chr16	-	74951826	74951906	74950024	74950157	74955844	74956001	18184	124	6	175	0	204	125	0.00495337956053	0.225571986937	0.927	1.0	-0.073
21370	NR2C1	NR2C1	chr12	-	95434251	95434373	95425124	95425264	95442843	95443009	21370	119	16	167	6	246	125	0.00494173538303	0.225571986937	0.791	0.934	-0.143
3947	ATXN2	ATXN2	chr12	-	111892848	111892923	111891480	111891649	111893832	111894060	3947	11	62	2	77	199	125	0.00492550220877	0.225571986937	0.1	0.016	0.084
416	CENPU	CENPU	chr4	-	185621973	185622035	185618800	185618957	185623242	185623290	416	285	9	753	5	186	125	0.00493760094265	0.225571986937	0.955	0.99	-0.035
5393	CD44	CD44	chr11	+	35227658	35227790	35211381	35211612	35229651	35229753	5393	216	552	930	1850	250	125	0.00494716329263	0.225571986937	0.164	0.201	-0.037
12853	FERMT2	FERMT2	chr14	-	53327731	53327752	53327058	53327183	53331118	53331340	12853	23	238	6	209	145	125	0.00496389633721	0.22573072508	0.077	0.024	0.053
26761	TMEM185A	TMEM185A	chrX	-	148690313	148690521	148685652	148685736	148713225	148713568	26761	81	6	102	0	250	125	0.00500012876258	0.22705676651	0.871	1.0	-0.129
22430	AGTPBP1	AGTPBP1	chr9	-	88203212	88203393	88201745	88201875	88204442	88204596	22430	109	6	141	0	250	125	0.00501170159368	0.227260846985	0.901	1.0	-0.099
29022	UBR5	UBR5	chr8	-	103297740	103298009	103297354	103297566	103298587	103298845	29022	174	0	163	7	250	125	0.00501967404128	0.227301318893	1.0	0.921	0.079
19478	LOC730102	LOC730102	chr1	-	178002161	178002220	177995289	177995390	178003839	178003936	19478	6	5	24	1	183	125	0.00503606069546	0.227401868675	0.45	0.943	-0.493
25940	ARHGAP44	ARHGAP44	chr17	+	12832245	12832363	12823071	12823148	12844372	12844441	25940	28	4	69	0	242	125	0.00503404551493	0.227401868675	0.783	1.0	-0.217
16214	L3MBTL4	L3MBTL4	chr18	-	5960092	5960155	5954704	5956386	5969391	5969561	16214	5	0	0	4	187	125	0.00506384407199	0.228015026552	1.0	0.0	1.0
32493	DRAM1	DRAM1	chr12	+	102313886	102313979	102307951	102308010	102314993	102317401	32493	226	19	222	5	217	125	0.00506120153338	0.228015026552	0.873	0.962	-0.089
25143	FAAP20	FAAP20	chr1	-	2124283	2124414	2121151	2121220	2125077	2125349	25143	27	115	37	69	250	125	0.0050724880355	0.228084353473	0.105	0.211	-0.106
25581	UQCC1	UQCC1	chr20	-	33961986	33962059	33954359	33954417	33981894	33981999	25581	67	5	116	0	197	125	0.00509725768032	0.228877563394	0.895	1.0	-0.105
4093	ANAPC15	ANAPC15	chr11	-	71822487	71822542	71822202	71822332	71823695	71823822	4093	46	2	76	20	179	125	0.00512579108765	0.229837322443	0.941	0.726	0.215
20849	ACTR1A	ACTR1A	chr10	-	104250305	104250370	104248819	104248895	104262356	104262512	20849	951	8	1113	27	189	125	0.00513391833636	0.229880680877	0.987	0.965	0.022
9962	AMBRA1	AMBRA1	chr11	-	46529740	46529920	46515673	46515754	46534276	46534363	9962	84	6	105	0	250	125	0.00514441131668	0.230029701006	0.875	1.0	-0.125
15767	POC5	POC5	chr5	-	74988220	74988325	74986207	74986387	74990479	74990656	15767	56	8	107	2	229	125	0.00515585842498	0.230170109199	0.793	0.967	-0.174
2811	DTYMK	DTYMK	chr2	-	242619643	242619734	242617866	242618064	242625183	242625292	2811	360	39	732	41	215	125	0.00516189000539	0.230170109199	0.843	0.912	-0.069
15342	KIF23	KIF23	chr15	+	69732646	69732826	69732242	69732416	69737128	69737380	15342	341	0	784	16	250	125	0.00518312111959	0.230290404539	1.0	0.961	0.039
1709	HNRNPM	HNRNPM	chr19	+	8538547	8538592	8536209	8536311	8539050	8539128	1709	1328	38	2095	30	169	125	0.00519322860792	0.230290404539	0.963	0.981	-0.018
1929	TOPBP1	TOPBP1	chr3	-	133337056	133337277	133336003	133336170	133338998	133339191	1929	162	14	352	9	250	125	0.00520045299145	0.230290404539	0.853	0.951	-0.098
20655	TBCE	TBCE	chr1	+	235594019	235594119	235590454	235590554	235597518	235597595	20655	81	5	140	0	224	125	0.00519777595663	0.230290404539	0.9	1.0	-0.1
5901	AMMECR1L	AMMECR1L	chr2	-	128628822	128628933	128624473	128624570	128631401	128631846	5901	69	17	72	4	235	125	0.0051876542821	0.230290404539	0.683	0.905	-0.222
23206	TRAFD1	TRAFD1	chr12	+	112579892	112580099	112578622	112579028	112583389	112583466	23206	237	8	218	0	250	125	0.0052251282261	0.230746549792	0.937	1.0	-0.063
29818	BIN3	BIN3	chr8	-	22494037	22494099	22487954	22488091	22494434	22494475	29818	386	16	461	5	186	125	0.0052214619631	0.230746549792	0.942	0.984	-0.042
14333	MED17	MED17	chr11	+	93530700	93530885	93529575	93529706	93535000	93535138	14333	203	22	247	9	250	125	0.00527292576479	0.232218493386	0.822	0.932	-0.11
6978	PDE8A	PDE8A	chr15	+	85634274	85634412	85632568	85632647	85641178	85641267	6978	112	6	143	0	250	125	0.00527028000131	0.232218493386	0.903	1.0	-0.097
13631	WIPF1	WIPF1	chr2	-	175439931	175440108	175436403	175437174	175446037	175446167	13631	70	0	29	4	250	125	0.00529017639661	0.232659059196	1.0	0.784	0.216
14804	PLEKHA6	PLEKHA6	chr1	-	204197210	204197356	204192589	204192713	204197855	204197989	14804	67	0	151	13	250	125	0.0053108369601	0.233068907935	1.0	0.853	0.147
6251	RABEP1	RABEP1	chr17	+	5253745	5253924	5250084	5250220	5257653	5257785	6251	212	0	233	8	250	125	0.00531401465841	0.233068907935	1.0	0.936	0.064
24879	ADD3	ADD3	chr10	+	111876016	111876168	111872534	111872673	111877099	111877180	24879	503	15	564	4	250	125	0.00533089858026	0.233344573452	0.944	0.986	-0.042
29814	FAM13A	FAM13A	chr4	-	89658622	89658706	89653152	89653349	89660180	89660276	29814	26	11	17	0	208	125	0.0053348362222	0.233344573452	0.587	1.0	-0.413
14082	HNRNPD	HNRNPD	chr4	-	83292680	83292737	83280623	83280792	83294598	83295149	14082	1220	172	2429	255	181	125	0.00538671129782	0.235293015261	0.83	0.868	-0.038
30632	KARS	KARS	chr16	-	75678180	75678360	75675461	75675621	75681475	75681585	30632	169	327	213	583	250	125	0.00541402033304	0.236164569011	0.205	0.154	0.051
14176	ELL2	ELL2	chr5	-	95242226	95242486	95236659	95236784	95278705	95278753	14176	156	6	213	0	250	125	0.00545421463544	0.237516541821	0.929	1.0	-0.071
7302	CASK	CASK	chrX	-	41416284	41416353	41414852	41414888	41419031	41419100	7302	83	109	248	201	193	125	0.00545981024338	0.237516541821	0.33	0.444	-0.114
23567	COASY	COASY	chr17	+	40715978	40716193	40714629	40715340	40716463	40716595	23567	414	9	790	3	250	125	0.00548387905745	0.237655436108	0.958	0.992	-0.034
27394	CHEK1	CHEK1	chr11	+	125497501	125497725	125496643	125496728	125499126	125499191	27394	245	4	518	31	250	125	0.00548832242649	0.237655436108	0.968	0.893	0.075
8288	LLGL1	LLGL1	chr17	+	18146056	18146136	18145821	18145942	18147221	18148188	8288	236	1	241	10	204	125	0.00548835519921	0.237655436108	0.993	0.937	0.056
9576	MGA	MGA	chr15	+	41961025	41962156	41952609	41952723	41988272	41989221	9576	28	0	31	8	250	125	0.00549261278905	0.237655436108	1.0	0.66	0.34
16876	NOC4L	NOC4L	chr12	+	132635525	132635586	132630103	132630210	132635802	132635913	16876	42	4	103	0	185	125	0.00552334956858	0.238342927284	0.876	1.0	-0.124
4796	ODC1	ODC1	chr2	-	10584220	10584393	10583827	10583962	10585056	10585175	4796	764	2	1304	20	250	125	0.00551888480075	0.238342927284	0.995	0.97	0.025
2283	APEH	APEH	chr3	+	49713810	49713948	49713488	49713652	49714041	49714133	2283	751	16	1432	10	250	125	0.00554902367414	0.238489163398	0.959	0.986	-0.027
6558	MAPKAPK5	MAPKAPK5	chr12	+	112308074	112308164	112306556	112306665	112308888	112308984	6558	141	29	302	28	214	125	0.0055477427226	0.238489163398	0.74	0.863	-0.123
9509	OPTN	OPTN	chr10	+	13150961	13151015	13150137	13150289	13151111	13151288	9509	36	10	40	35	178	125	0.00554002568974	0.238489163398	0.717	0.445	0.272
35710	ICA1L	ICA1L	chr2	-	203661612	203661687	203653552	203653810	203676468	203676512	35710	6	5	14	0	199	125	0.00557815703481	0.239420764175	0.43	1.0	-0.57
23333	RAB29	RAB29	chr1	-	205741623	205741695	205740599	205740781	205743960	205744214	23333	105	6	137	0	196	125	0.00559158113441	0.239676518452	0.918	1.0	-0.082
25693	C6orf52	C6orf52	chr6	-	10672779	10672869	10671650	10671831	10683419	10683465	25693	0	10	7	7	214	125	0.00561307519315	0.239957095973	0.0	0.369	-0.369
30403	THNSL2	THNSL2	chr2	+	88485069	88485243	88482466	88482592	88485416	88486156	30403	0	14	6	9	250	125	0.00560838735208	0.239957095973	0.0	0.25	-0.25
14263	AK2	AK2	chr1	-	33486967	33487062	33480122	33480195	33487193	33487304	14263	933	18	1408	9	219	125	0.00567899767164	0.240231610278	0.967	0.989	-0.022
19523	EPB41L1	EPB41L1	chr20	+	34802281	34802362	34800193	34800298	34809785	34809866	19523	8	5	17	0	205	125	0.00568684079774	0.240231610278	0.494	1.0	-0.506
24835	AP4B1	AP4B1	chr1	-	114438879	114439087	114438378	114438660	114440461	114440565	24835	67	0	83	8	250	125	0.00567269435859	0.240231610278	1.0	0.838	0.162
2601	DAP3	DAP3	chr1	+	155686796	155686919	155679563	155679615	155691307	155691409	2601	657	19	813	49	247	125	0.00568527382315	0.240231610278	0.946	0.894	0.052
35132	ADGRB2	ADGRB2	chr1	-	32193625	32193682	32192705	32193206	32193782	32193878	35132	44	4	1	3	181	125	0.00568405790598	0.240231610278	0.884	0.187	0.697
4046	TRMT2B	TRMT2B	chrX	-	100306632	100306722	100297030	100297301	100306805	100307105	4046	14	2	9	12	214	125	0.00566736291116	0.240231610278	0.803	0.305	0.498
5550	TANGO2	TANGO2	chr22	+	20049052	20049204	20043465	20043536	20050860	20050965	5550	30	1	19	8	250	125	0.00566891523735	0.240231610278	0.938	0.543	0.395
8325	TMPRSS4	TMPRSS4	chr11	+	117979570	117979611	117978488	117978590	117982455	117982615	8325	207	2	962	0	165	125	0.00563686282031	0.240231610278	0.987	1.0	-0.013
9813	PSMA2	PSMA2	chr7	-	42966981	42967058	42964273	42964396	42971716	42971805	9813	23	0	25	8	201	125	0.00567135859628	0.240231610278	1.0	0.66	0.34
12215	ACAA1	ACAA1	chr3	-	38173086	38173129	38170780	38170879	38173416	38173496	12215	156	22	322	18	167	125	0.00570315632987	0.24033869562	0.841	0.931	-0.09
31995	EXOSC9	EXOSC9	chr4	+	122737298	122737349	122735020	122735202	122737523	122737602	31995	85	145	190	203	175	125	0.00570434779824	0.24033869562	0.295	0.401	-0.106
23106	TMCO3	TMCO3	chr13	+	114202617	114202767	114188359	114188555	114203739	114204544	23106	200	6	301	0	250	125	0.0057150850409	0.240475498346	0.943	1.0	-0.057
7639	LYRM1	LYRM1	chr16	+	20922504	20922586	20911619	20911857	20926877	20927036	7639	6	22	2	67	206	125	0.00572465159449	0.24056274796	0.142	0.018	0.124
11427	NIF3L1	NIF3L1	chr2	+	201761798	201761937	201759986	201760113	201764107	201764191	11427	213	6	334	0	250	125	0.00574067089178	0.240920573831	0.947	1.0	-0.053
11857	SSBP3	SSBP3	chr1	-	54723741	54723822	54717466	54717533	54747110	54747200	11857	17	12	50	8	205	125	0.00577977942863	0.241929359265	0.463	0.792	-0.329
27858	SBDSP1	SBDSP1	chr7	+	72301271	72301393	72299951	72300362	72302181	72302378	27858	123	65	107	100	246	125	0.0057746713972	0.241929359265	0.49	0.352	0.138
22949	NARS2	NARS2	chr11	-	78204108	78204241	78189630	78189729	78239887	78239982	22949	101	0	232	13	250	125	0.00579036921394	0.242057035955	1.0	0.899	0.101
13094	PRH1-PRR4	PRH1-PRR4	chr12	-	11187380	11187484	11126253	11126320	11199618	11199787	13094	5	12	0	22	228	125	0.00580860443453	0.242503570053	0.186	0.0	0.186
36533	COX5A	COX5A	chr15	-	75221456	75221573	75219106	75219228	75230255	75230495	36533	1127	14	1788	3	241	125	0.0058173821485	0.242554615425	0.977	0.997	-0.02
28061	RFC1	RFC1	chr4	-	39308211	39308324	39306433	39306548	39310255	39310652	28061	149	6	199	0	237	125	0.00584241732455	0.242926575558	0.929	1.0	-0.071
30362	C14orf159	C14orf159	chr14	+	91611564	91611657	91580978	91581338	91623982	91624034	30362	2	8	7	1	217	125	0.00584900304956	0.242926575558	0.126	0.801	-0.675
34584	VPS11	VPS11	chr11	+	118942305	118942553	118940943	118941107	118943907	118944109	34584	112	6	138	0	250	125	0.00584418680081	0.242926575558	0.903	1.0	-0.097
2071	MSRB3	MSRB3	chr12	+	65700642	65700806	65672422	65672645	65702308	65702435	2071	0	13	2	0	250	125	0.00589598376911	0.244406755422	0.0	1.0	-1.0
3870	RHPN1	RHPN1	chr8	+	144458694	144458823	144457722	144457838	144459549	144459625	3870	149	0	210	9	250	125	0.00589986716872	0.244406755422	1.0	0.921	0.079
23845	WDR19	WDR19	chr4	+	39226503	39226653	39219602	39219725	39229829	39229977	23845	113	0	49	4	250	125	0.00593337571299	0.245162197253	1.0	0.86	0.14
4751	SREBF1	SREBF1	chr17	-	17720569	17720771	17720271	17720450	17721009	17721230	4751	282	0	294	8	250	125	0.00592992517636	0.245162197253	1.0	0.948	0.052
25186	NSL1	NSL1	chr1	-	212939530	212939615	212912875	212912943	212955713	212955768	25186	8	101	29	123	209	125	0.00598498102057	0.246659583653	0.045	0.124	-0.079
8625	WDR90	WDR90	chr16	+	716904	716989	716672	716792	717431	717829	8625	66	6	134	1	209	125	0.00597760576548	0.246659583653	0.868	0.988	-0.12
18470	HFE	HFE	chr6	+	26091137	26091332	26087508	26087744	26091541	26091817	18470	28	5	46	0	250	125	0.00601990727066	0.247463665716	0.737	1.0	-0.263
27634	TRIP11	TRIP11	chr14	-	92461695	92461859	92460152	92460256	92465583	92465777	27634	76	9	146	3	250	125	0.00601424543745	0.247463665716	0.809	0.961	-0.152
7551	LRP8	LRP8	chr1	-	53722911	53723136	53720788	53720857	53723990	53724143	7551	191	4	317	25	250	125	0.00603526075875	0.247777553273	0.96	0.864	0.096
1039	DDX3X	DDX3X	chrX	+	41206567	41206704	41206111	41206265	41206892	41209540	1039	946	40	1272	27	250	125	0.00605288648905	0.247986074154	0.922	0.959	-0.037
35675	PTGFRN	PTGFRN	chr1	+	117516837	117516945	117509532	117509952	117527301	117527607	35675	330	7	550	0	232	125	0.00605578826153	0.247986074154	0.962	1.0	-0.038
1325	CA12	CA12	chr15	-	63620296	63620329	63619347	63619432	63631017	63631144	1325	42	19	14	0	157	125	0.00608202119816	0.248615155469	0.638	1.0	-0.362
14653	SCN8A	SCN8A	chr12	+	52145138	52145377	52139686	52139819	52156286	52156460	14653	15	0	0	2	250	125	0.00617956374596	0.248615155469	1.0	0.0	1.0
1722	STK38L	STK38L	chr12	+	27461271	27461394	27455069	27455121	27462046	27462130	1722	273	5	105	9	247	125	0.00614523639299	0.248615155469	0.965	0.855	0.11
25610	WASF1	WASF1	chr6	-	110481837	110481935	110448671	110448832	110500641	110501207	25610	8	16	22	9	222	125	0.00611625702377	0.248615155469	0.22	0.579	-0.359
26617	ZNF266	ZNF266	chr19	-	9529441	9529571	9529180	9529307	9529726	9529975	26617	26	2	21	12	250	125	0.00617560140604	0.248615155469	0.867	0.467	0.4
31740	PAPSS2	PAPSS2	chr10	+	89481512	89481527	89475488	89475600	89487040	89487246	31740	2	200	10	155	139	125	0.00614436068296	0.248615155469	0.009	0.055	-0.046
34903	IFRD2	IFRD2	chr3	-	50326877	50327059	50326230	50326368	50327142	50327193	34903	137	10	263	4	250	125	0.00614666592554	0.248615155469	0.873	0.97	-0.097
36657	PCBP2	PCBP2	chr12	+	53861588	53861627	53861004	53861077	53862560	53862616	36657	2223	513	3230	622	163	125	0.00616811026302	0.248615155469	0.769	0.799	-0.03
5631	EXOC7	EXOC7	chr17	-	74086409	74086478	74085255	74085401	74087223	74087316	5631	40	8	56	1	193	125	0.00609399229075	0.248615155469	0.764	0.973	-0.209
7534	MAPK8IP3	MAPK8IP3	chr16	+	1779138	1779209	1774557	1774678	1779487	1779579	7534	128	0	77	5	195	125	0.00611477767377	0.248615155469	1.0	0.908	0.092
8935	POLL	POLL	chr10	-	103344358	103344676	103340004	103340173	103347002	103347163	8935	0	4	12	3	250	125	0.0061266034073	0.248615155469	0.0	0.667	-0.667
9038	WDR43	WDR43	chr2	+	29164326	29164440	29160796	29160860	29165177	29165247	9038	324	9	593	3	238	125	0.00616959626065	0.248615155469	0.95	0.99	-0.04
9297	PPM1M	PPM1M	chr3	+	52280989	52281244	52280710	52280828	52281697	52281810	9297	39	7	39	0	250	125	0.00611886899019	0.248615155469	0.736	1.0	-0.264
9507	OPTN	OPTN	chr10	+	13150961	13151015	13142081	13142302	13151111	13151288	9507	11	351	26	314	178	125	0.00615767659516	0.248615155469	0.022	0.055	-0.033
28649	CRLS1	CRLS1	chr20	+	5996006	5996136	5990420	5990558	6012657	6012726	28649	164	8	211	1	250	125	0.00621157238409	0.249590151929	0.911	0.991	-0.08
3979	UFC1	UFC1	chr1	+	161127910	161128001	161127406	161127483	161128201	161128646	3979	882	51	1329	43	215	125	0.00622037583625	0.249631457779	0.91	0.947	-0.037
15989	SEC24A	SEC24A	chr5	+	134044402	134044578	134041016	134041127	134050713	134050851	15989	203	6	297	0	250	125	0.00623355818548	0.249848171716	0.944	1.0	-0.056
2786	KIF3A	KIF3A	chr5	-	132042142	132042151	132039154	132039311	132046650	132046749	2786	16	3	13	16	133	125	0.00625178139522	0.250266136775	0.834	0.433	0.401
13306	ZSWIM3	ZSWIM3	chr20	+	44501309	44501464	44486219	44486619	44505352	44507769	13306	0	6	7	3	250	125	0.00628741367972	0.251066438044	0.0	0.538	-0.538
27256	SRSF6	SRSF6	chr20	+	42087792	42088060	42087000	42087149	42088410	42088535	27256	190	179	120	174	250	125	0.00628405654485	0.251066438044	0.347	0.256	0.091
13571	ZNF273	ZNF273	chr7	+	64377407	64377496	64363619	64363797	64377958	64378085	13571	15	2	18	18	213	125	0.00630680892156	0.251528075064	0.815	0.37	0.445
536	TRA2A	TRA2A	chr7	-	23570799	23570889	23561325	23561459	23571407	23571660	536	21	205	15	379	214	125	0.00639415365853	0.254695165269	0.056	0.023	0.033
33928	NEK11	NEK11	chr3	+	130992321	130992418	130962279	130962340	131068400	131069309	33928	26	7	27	0	221	125	0.00642381745631	0.255436938563	0.678	1.0	-0.322
7359	MRVI1	MRVI1	chr11	-	10613094	10613159	10603413	10603533	10615038	10615146	7359	27	1	0	2	189	125	0.00642868856436	0.255436938563	0.947	0.0	0.947
29176	HDAC8	HDAC8	chrX	-	71788603	71788734	71715005	71715118	71791906	71791959	29176	46	6	94	1	250	125	0.00646003895346	0.256365328308	0.793	0.979	-0.186
15210	IL4R	IL4R	chr16	+	27352390	27352634	27351506	27351594	27353441	27353580	15210	18	184	8	257	250	125	0.00647072979084	0.256472567821	0.047	0.015	0.032
14180	ELL2	ELL2	chr5	-	95249474	95249638	95242226	95242486	95278705	95278753	14180	148	5	278	0	250	125	0.00651933382013	0.258080409735	0.937	1.0	-0.063
25118	PPIP5K1	PPIP5K1	chr15	-	43856300	43856363	43850992	43851130	43857064	43857190	25118	31	6	22	18	187	125	0.00656988526175	0.259761288582	0.775	0.45	0.325
14178	ELL2	ELL2	chr5	-	95255127	95255249	95242226	95242486	95278705	95278753	14178	100	5	161	0	246	125	0.00660305978702	0.260751825907	0.91	1.0	-0.09
5266	RC3H2	RC3H2	chr9	-	125613601	125613715	125613359	125613508	125616230	125616365	5266	110	11	213	5	238	125	0.00664317077682	0.262013510798	0.84	0.957	-0.117
26684	PRR5L	PRR5L	chr11	+	36472758	36472885	36467849	36467990	36483891	36486754	26684	76	6	87	0	250	125	0.00666337575206	0.262166272696	0.864	1.0	-0.136
30256	LRRFIP2	LRRFIP2	chr3	-	37107714	37107816	37107300	37107433	37116514	37116607	30256	9	117	2	182	226	125	0.00665903245052	0.262166272696	0.041	0.006	0.035
17163	AFMID	AFMID	chr17	+	76201173	76201271	76200908	76200981	76201520	76201599	17163	6	4	18	0	222	125	0.00667901072537	0.262459778871	0.458	1.0	-0.542
13535	ARAP1	ARAP1	chr11	-	72443559	72443642	72437664	72438217	72463372	72463434	13535	52	3	96	25	207	125	0.00668811147932	0.2624961113	0.913	0.699	0.214
21180	AKAP13	AKAP13	chr15	+	86201767	86201821	86198647	86199018	86207793	86207986	21180	81	46	93	24	178	125	0.00671491846633	0.262905435807	0.553	0.731	-0.178
24980	GTF2A2	GTF2A2	chr15	-	59944404	59944525	59934334	59934461	59949604	59949737	24980	318	8	553	2	245	125	0.00670862343353	0.262905435807	0.953	0.993	-0.04
11549	COQ6	COQ6	chr14	+	74422153	74422212	74420137	74420272	74422507	74422631	11549	67	5	106	0	183	125	0.00673108999152	0.263217593396	0.902	1.0	-0.098
14486	AGAP3	AGAP3	chr7	+	150817073	150817232	150815591	150815719	150819811	150820725	14486	169	1	133	8	250	125	0.00675505142498	0.263833243308	0.988	0.893	0.095
13388	GPBP1	GPBP1	chr5	+	56509900	56510020	56471274	56472227	56526672	56526796	13388	349	7	378	23	244	125	0.006808281301	0.265266833942	0.962	0.894	0.068
32721	ARHGEF28	ARHGEF28	chr5	+	73187876	73188055	73183427	73183504	73189021	73189113	32721	425	8	673	1	250	125	0.00680079149849	0.265266833942	0.964	0.997	-0.033
5876	HECTD1	HECTD1	chr14	-	31597817	31598654	31596990	31597212	31602443	31602620	5876	230	9	415	3	250	125	0.00682088991465	0.265435964497	0.927	0.986	-0.059
25202	MTOR	MTOR	chr1	-	11227498	11227574	11217208	11217348	11259314	11259460	25202	108	6	131	0	200	125	0.00685582046166	0.266472295305	0.918	1.0	-0.082
13249	PCED1B	PCED1B	chr12	+	47610004	47610472	47497895	47497978	47628789	47630446	13249	15	5	26	0	250	125	0.00693156111794	0.267006760356	0.6	1.0	-0.4
13910	PDGFA	PDGFA	chr7	-	540067	540136	536896	538211	540752	540879	13910	9	72	15	34	193	125	0.00688177703045	0.267006760356	0.075	0.222	-0.147
17038	KIAA0556	KIAA0556	chr16	+	27710854	27710920	27709648	27709821	27712909	27713016	17038	38	4	30	15	190	125	0.0069610546151	0.267006760356	0.862	0.568	0.294
27603	VARS2	VARS2	chr6	+	30891129	30891282	30890880	30891008	30892130	30892337	27603	125	6	238	35	250	125	0.00691617825914	0.267006760356	0.912	0.773	0.139
30960	PLGRKT	PLGRKT	chr9	-	5431896	5431983	5361757	5361888	5436568	5436694	30960	220	18	383	11	211	125	0.00693000146048	0.267006760356	0.879	0.954	-0.075
34690	ATRIP	ATRIP	chr3	+	48501185	48501315	48500757	48500853	48501508	48502198	34690	99	0	130	8	250	125	0.00694835570167	0.267006760356	1.0	0.89	0.11
36194	SLX4IP	SLX4IP	chr20	+	10541347	10541468	10536878	10536968	10579322	10579400	36194	13	4	32	0	245	125	0.00691360145011	0.267006760356	0.624	1.0	-0.376
3865	UBAP1	UBAP1	chr9	+	34234213	34234338	34220905	34220946	34241182	34242106	3865	371	18	460	7	249	125	0.00692134624976	0.267006760356	0.912	0.971	-0.059
6949	P2RY6	P2RY6	chr11	+	72983384	72983511	72975549	72975694	73006774	73006860	6949	14	0	22	11	250	125	0.00694560545356	0.267006760356	1.0	0.5	0.5
7883	NUP54	NUP54	chr4	-	77052382	77052437	77051808	77051902	77053675	77053872	7883	192	6	353	0	179	125	0.00695091094141	0.267006760356	0.957	1.0	-0.043
7938	FKBP10	FKBP10	chr17	+	39975461	39975651	39974633	39974779	39976520	39976713	7938	490	2	341	9	250	125	0.00696001543562	0.267006760356	0.992	0.95	0.042
14255	PPFIBP1	PPFIBP1	chr12	+	27829996	27830029	27829360	27829532	27832421	27832572	14255	249	74	254	120	157	125	0.006977749339	0.267190325885	0.728	0.628	0.1
1461	MORF4L2	MORF4L2	chrX	-	102939608	102939657	102933426	102933579	102940098	102940188	1461	245	348	354	372	173	125	0.00698491594287	0.267190325885	0.337	0.407	-0.07
28675	YLPM1	YLPM1	chr14	+	75264282	75266400	75248036	75249028	75269258	75269379	28675	130	1	212	14	250	125	0.00699080746747	0.267190325885	0.985	0.883	0.102
10828	C16orf74	C16orf74	chr16	-	85743769	85743913	85741123	85741672	85768795	85768841	10828	1	2	24	0	250	125	0.00705336231469	0.268303551082	0.2	1.0	-0.8
31264	WSB1	WSB1	chr17	+	25637086	25637200	25636125	25636298	25638534	25638642	31264	1187	4	768	12	238	125	0.0070463412627	0.268303551082	0.994	0.971	0.023
4621	PRKACA	PRKACA	chr19	-	14204439	14204604	14202506	14204049	14208172	14208295	4621	713	10	900	32	250	125	0.00705186621741	0.268303551082	0.973	0.934	0.039
8343	TCF7L2	TCF7L2	chr10	+	114918425	114918476	114917779	114917828	114919678	114919751	8343	37	7	82	2	175	125	0.00704321198209	0.268303551082	0.791	0.967	-0.176
36930	ITGB1BP1	ITGB1BP1	chr2	-	9558754	9558861	9552397	9552534	9563501	9563643	36930	106	14	89	2	231	125	0.00706701753875	0.268504849801	0.804	0.96	-0.156
5245	PIGF	PIGF	chr2	-	46815213	46815318	46808412	46808730	46819613	46819722	5245	15	84	60	147	229	125	0.00708044108943	0.268696880823	0.089	0.182	-0.093
16007	BTRC	BTRC	chr10	+	103190101	103190209	103113789	103113985	103221737	103221815	16007	37	15	27	32	232	125	0.00713974040874	0.269357453796	0.571	0.313	0.258
16468	PIP5K1C	PIP5K1C	chr19	-	3633434	3633518	3630178	3633167	3638881	3639014	16468	17	18	25	6	208	125	0.00713979732692	0.269357453796	0.362	0.715	-0.353
1842	PALLD	PALLD	chr4	+	169815729	169815828	169812072	169812208	169824907	169825057	1842	475	21	288	3	223	125	0.00713074876456	0.269357453796	0.927	0.982	-0.055
23673	NPHP3-ACAD11	NPHP3-ACAD11	chr3	-	132415574	132415657	132413670	132413809	132416103	132416206	23673	54	8	42	0	207	125	0.00712606117727	0.269357453796	0.803	1.0	-0.197
31840	CD164	CD164	chr6	-	109691613	109691670	109687716	109690220	109697276	109697315	31840	1234	57	1874	133	181	125	0.00711804632512	0.269357453796	0.937	0.907	0.03
1038	DDX3X	DDX3X	chrX	+	41206564	41206704	41206111	41206265	41206892	41209540	1038	1250	40	1653	27	250	125	0.0072275367214	0.269436335506	0.94	0.968	-0.028
1046	DDX3X	DDX3X	chrX	+	41198288	41198336	41196660	41196718	41200736	41200869	1046	1255	19	1821	7	172	125	0.00720209373533	0.269436335506	0.98	0.995	-0.015
12818	TRPT1	TRPT1	chr11	-	63992272	63992442	63992014	63992189	63992970	63993052	12818	385	8	410	0	250	125	0.00722097389924	0.269436335506	0.96	1.0	-0.04
15701	MOK	MOK	chr14	-	102698043	102698158	102695793	102695994	102698871	102699045	15701	25	1	29	12	239	125	0.00723890915209	0.269436335506	0.929	0.558	0.371
15831	CRTC1	CRTC1	chr19	+	18885709	18885796	18879294	18879603	18886450	18886631	15831	13	6	18	0	211	125	0.00716436672348	0.269436335506	0.562	1.0	-0.438
16961	HAUS7	HAUS7	chrX	-	152730445	152730513	152728067	152728129	152734603	152734719	16961	119	6	147	0	192	125	0.00720105156065	0.269436335506	0.928	1.0	-0.072
17817	CHKA	CHKA	chr11	-	67848870	67848924	67842183	67842297	67864485	67864597	17817	53	10	87	3	178	125	0.00724282965004	0.269436335506	0.788	0.953	-0.165
23310	ARHGEF40	ARHGEF40	chr14	+	21555478	21555622	21555159	21555264	21556126	21556257	23310	219	12	99	0	250	125	0.00721950008404	0.269436335506	0.901	1.0	-0.099
24841	MAMLD1	MAMLD1	chrX	+	149631037	149631112	149613719	149613878	149638016	149639762	24841	37	0	47	8	199	125	0.00716678212996	0.269436335506	1.0	0.787	0.213
29617	ANKRD13D	ANKRD13D	chr11	+	67057299	67057436	67056815	67057021	67057548	67057684	29617	16	39	29	24	250	125	0.00725098875181	0.269436335506	0.17	0.377	-0.207
31019	RAD51	RAD51	chr15	+	41011002	41011097	41001222	41001314	41020908	41021022	31019	151	7	391	3	219	125	0.00720696552474	0.269436335506	0.925	0.987	-0.062
35937	ZBTB8OS	ZBTB8OS	chr1	-	33100368	33100393	33099551	33099711	33116002	33116191	35937	5	6	20	2	149	125	0.00723421534151	0.269436335506	0.411	0.893	-0.482
5869	ZNF33A	ZNF33A	chr10	+	38304894	38304973	38301225	38301278	38305798	38305943	5869	26	72	14	102	203	125	0.00721505179919	0.269436335506	0.182	0.078	0.104
33606	ARID4B	ARID4B	chr1	-	235377083	235377341	235359345	235359430	235383107	235383283	33606	108	29	131	14	250	125	0.00727017165028	0.269836833332	0.651	0.824	-0.173
4373	PSMB3	PSMB3	chr17	+	36916760	36916861	36912135	36912243	36918663	36918758	4373	687	28	885	66	225	125	0.00729954378414	0.27061414918	0.932	0.882	0.05
21749	APBB2	APBB2	chr4	-	40937093	40937156	40936630	40936716	40946881	40947090	21749	140	7	94	16	187	125	0.00731655711887	0.270932025722	0.93	0.797	0.133
23114	TMCO3	TMCO3	chr13	+	114188359	114188555	114174930	114175048	114201614	114201694	23114	325	1	444	12	250	125	0.00732878022399	0.271071992041	0.994	0.949	0.045
22325	FBXO7	FBXO7	chr22	+	32891479	32891517	32889091	32889268	32894130	32894818	22325	492	16	557	5	162	125	0.00734819258794	0.271165198892	0.96	0.989	-0.029
25819	DOCK9	DOCK9	chr13	-	99498177	99498245	99489747	99489863	99500845	99500893	25819	47	4	103	0	192	125	0.00734602283956	0.271165198892	0.884	1.0	-0.116
8613	NCDN	NCDN	chr1	+	36027992	36028234	36025926	36026895	36029367	36029510	8613	62	7	56	0	250	125	0.00736042598987	0.271304794954	0.816	1.0	-0.184
21715	NDOR1	NDOR1	chr9	+	140109858	140109973	140109546	140109654	140110110	140110257	21715	80	0	143	10	239	125	0.00738697265576	0.271971051735	1.0	0.882	0.118
3659	ZNF280D	ZNF280D	chr15	-	56946582	56946701	56946395	56946432	56950621	56950684	3659	48	6	54	0	243	125	0.00742127000659	0.272920817367	0.805	1.0	-0.195
28796	PMS2CL	PMS2CL	chr7	+	6776706	6777567	6774935	6775020	6781315	6781483	28796	54	0	25	4	250	125	0.0074503521535	0.273676837401	1.0	0.758	0.242
23281	RNF170	RNF170	chr8	-	42729073	42729149	42725146	42725255	42742870	42743014	23281	86	0	114	8	200	125	0.00748317754506	0.27425504005	1.0	0.899	0.101
6700	TSEN15	TSEN15	chr1	+	184041290	184041444	184023861	184023997	184041960	184043344	6700	52	27	123	27	250	125	0.00747499100515	0.27425504005	0.491	0.695	-0.204
26423	CTSC	CTSC	chr11	-	88061279	88061364	88053980	88059611	88068104	88068250	26423	660	12	185	11	209	125	0.00750571003395	0.274623745677	0.97	0.91	0.06
4276	NLRP1	NLRP1	chr17	-	5461658	5463363	5456705	5456876	5485178	5485382	4276	2	2	32	0	250	125	0.00751034570018	0.274623745677	0.333	1.0	-0.667
1288	GPATCH4	GPATCH4	chr1	-	156568759	156568896	156568018	156568111	156571200	156571279	1288	55	4	116	0	250	125	0.00756349492413	0.275938641522	0.873	1.0	-0.127
30195	TCF4	TCF4	chr18	-	53254275	53254367	53252510	53252583	53255268	53255860	30195	41	1	9	4	216	125	0.00756305143049	0.275938641522	0.96	0.566	0.394
11922	RIT1	RIT1	chr1	-	155880446	155880595	155880240	155880297	155881033	155881193	11922	330	6	216	14	250	125	0.00757765991607	0.276141624978	0.965	0.885	0.08
19869	RWDD3	RWDD3	chr1	+	95709766	95710207	95699710	95699871	95712097	95712213	19869	23	7	20	24	250	125	0.00762664884611	0.276983666521	0.622	0.294	0.328
2680	TRPV2	TRPV2	chr17	+	16338203	16338283	16336887	16337012	16340102	16340317	2680	218	0	123	5	204	125	0.00762327691505	0.276983666521	1.0	0.938	0.062
9634	YAP1	YAP1	chr11	+	102094352	102094483	102076623	102076805	102100432	102104154	9634	162	7	150	0	250	125	0.00761696231583	0.276983666521	0.92	1.0	-0.08
1124	EFHC1	EFHC1	chr6	+	52329692	52329913	52317485	52319085	52334130	52334271	1124	95	8	70	0	250	125	0.00763744752407	0.277062432497	0.856	1.0	-0.144
18681	ZNF195	ZNF195	chr11	-	3398846	3399032	3392806	3392933	3400267	3400452	18681	6	42	1	83	250	125	0.00767436027596	0.277674698046	0.067	0.006	0.061
24376	CCDC125	CCDC125	chr5	-	68616063	68616172	68606944	68607031	68616291	68616407	24376	0	2	13	0	233	125	0.00767364999462	0.277674698046	0.0	1.0	-1.0
7080	ATG9A	ATG9A	chr2	-	220092643	220092775	220092491	220092535	220093155	220093207	7080	193	0	199	7	250	125	0.00768027197835	0.277674698046	1.0	0.934	0.066
2579	PCGF6	PCGF6	chr10	-	105093681	105093709	105086290	105086389	105104780	105104889	2579	36	4	78	0	152	125	0.0077015864968	0.278132097278	0.881	1.0	-0.119
11123	BTBD8	BTBD8	chr1	+	92573440	92573558	92568029	92568226	92595243	92595333	11123	3	4	11	0	242	125	0.00782641003925	0.280493886249	0.279	1.0	-0.721
12702	TP53I11	TP53I11	chr11	-	44959105	44959164	44958854	44958903	44959757	44959917	12702	137	7	131	0	183	125	0.00780146463724	0.280493886249	0.93	1.0	-0.07
2112	DEPDC1	DEPDC1	chr1	-	68947728	68948580	68947122	68947295	68949632	68949773	2112	41	39	129	59	250	125	0.00781087660265	0.280493886249	0.345	0.522	-0.177
25578	UQCC1	UQCC1	chr20	-	33969720	33969828	33954359	33954417	33981894	33981999	25578	7	5	14	0	232	125	0.00782814272166	0.280493886249	0.43	1.0	-0.57
29282	STRADA	STRADA	chr17	-	61800657	61800686	61791365	61791468	61803997	61804055	29282	0	35	5	23	153	125	0.00782430960111	0.280493886249	0.0	0.151	-0.151
32749	ARL6	ARL6	chr3	+	97484834	97484933	97483364	97483821	97486924	97487074	32749	6	18	0	22	223	125	0.00779542570486	0.280493886249	0.157	0.0	0.157
6339	ZNF562	ZNF562	chr19	-	9768684	9768811	9767222	9767329	9770054	9770143	6339	70	6	76	0	250	125	0.0078198522233	0.280493886249	0.854	1.0	-0.146
17036	KIAA0556	KIAA0556	chr16	+	27629745	27629822	27585221	27585277	27639981	27640151	17036	57	10	55	1	201	125	0.00783789168783	0.280530114423	0.78	0.972	-0.192
20371	DHRS11	DHRS11	chr17	+	34956099	34956192	34955349	34955479	34956400	34956466	20371	78	5	115	0	217	125	0.00786991825701	0.281049750435	0.9	1.0	-0.1
22733	LRCH4	LRCH4	chr7	-	100175781	100175881	100175444	100175535	100176021	100176134	22733	204	1	346	14	224	125	0.00786546019597	0.281049750435	0.991	0.932	0.059
35221	HCG18	HCG18	chr6	-	30282045	30282259	30263908	30264014	30294130	30294933	35221	13	20	34	15	250	125	0.00788611348251	0.281315192618	0.245	0.531	-0.286
35128	NRP2	NRP2	chr2	+	206628397	206628660	206617558	206617699	206630197	206630294	35128	357	17	223	2	250	125	0.00791518277613	0.282038782495	0.913	0.982	-0.069
1699	ILF3	ILF3	chr19	+	10791021	10791119	10790491	10790603	10791694	10791806	1699	949	23	1574	16	222	125	0.00794222968795	0.282063367402	0.959	0.982	-0.023
1874	FNDC3A	FNDC3A	chr13	+	49748570	49748695	49742748	49742887	49749502	49749677	1874	122	5	192	0	249	125	0.00794033395959	0.282063367402	0.925	1.0	-0.075
19711	ISYNA1	ISYNA1	chr19	-	18547493	18547687	18547139	18547289	18547782	18547915	19711	351	2	290	10	250	125	0.00794024997457	0.282063367402	0.989	0.935	0.054
10642	FLT3LG	FLT3LG	chr19	+	49982165	49982304	49979679	49979823	49983554	49983733	10642	17	0	3	3	250	125	0.00796301626019	0.282489101694	1.0	0.333	0.667
27510	GABPB1	GABPB1	chr15	-	50638568	50638592	50601887	50601995	50647181	50647605	27510	10	54	29	54	148	125	0.00799334954402	0.283122783682	0.135	0.312	-0.177
29050	NRXN3	NRXN3	chr14	+	80271454	80271533	80163972	80164280	80327381	80334633	29050	20	0	4	3	203	125	0.00799851626848	0.283122783682	1.0	0.451	0.549
13995	INO80C	INO80C	chr18	-	33060416	33060527	33058245	33058313	33077682	33077955	13995	51	4	105	0	235	125	0.00803734532125	0.283701639809	0.871	1.0	-0.129
3188	CDK8	CDK8	chr13	+	26956950	26957008	26927876	26928017	26959347	26959479	3188	61	0	83	8	182	125	0.00804137960523	0.283701639809	1.0	0.877	0.123
36521	KIF21A	KIF21A	chr12	-	39711874	39712003	39705218	39705355	39713707	39713815	36521	28	34	59	29	250	125	0.00802634697047	0.283701639809	0.292	0.504	-0.212
25607	WASF1	WASF1	chr6	-	110499800	110499945	110481837	110481935	110500641	110501207	25607	13	4	6	13	250	125	0.00807866607275	0.284206741586	0.619	0.188	0.431
30360	C14orf159	C14orf159	chr14	+	91611564	91611657	91580356	91580872	91614124	91614202	30360	4	3	20	0	217	125	0.00809110611462	0.284206741586	0.434	1.0	-0.566
32166	EZH2	EZH2	chr7	-	148513775	148513870	148512597	148512638	148514968	148515209	32166	91	6	233	2	219	125	0.00807140857916	0.284206741586	0.896	0.985	-0.089
35283	LRRC75A-AS1	LRRC75A-AS1	chr17	+	16342894	16343017	16342640	16342728	16343498	16343567	35283	1472	1887	1838	2078	247	125	0.00809105856659	0.284206741586	0.283	0.309	-0.026
14148	NLK	NLK	chr17	+	26512204	26512291	26499542	26499644	26518046	26518245	14148	77	0	123	9	211	125	0.00811721936604	0.284812380051	1.0	0.89	0.11
22944	PRMT2	PRMT2	chr21	+	48056350	48056459	48055506	48055675	48056807	48056902	22944	277	87	274	132	233	125	0.0081760950301	0.286131250774	0.631	0.527	0.104
29276	TFIP11	TFIP11	chr22	-	26907084	26907161	26906582	26906668	26908064	26908141	29276	2	52	11	45	201	125	0.00818154456347	0.286131250774	0.023	0.132	-0.109
7399	BLOC1S2	BLOC1S2	chr10	-	102042662	102042770	102040690	102040810	102045853	102045970	7399	8	231	25	255	232	125	0.00816656521438	0.286131250774	0.018	0.05	-0.032
11606	UBQLN1	UBQLN1	chr9	-	86281264	86281348	86279944	86280060	86284099	86284242	11606	861	48	1364	43	208	125	0.00822198603746	0.287232711352	0.915	0.95	-0.035
22408	HLA-DPA1	HLA-DPA1	chr6	-	33041247	33041370	33037417	33037663	33048456	33048555	22408	24	16	10	0	247	125	0.00824779435103	0.287700766445	0.432	1.0	-0.568
26215	PCM1	PCM1	chr8	+	17782221	17782289	17780365	17780697	17793097	17793215	26215	101	12	146	4	192	125	0.00825330652221	0.287700766445	0.846	0.96	-0.114
13198	USP33	USP33	chr1	-	78211105	78211284	78207301	78207433	78225327	78225564	13198	58	40	97	31	250	125	0.00829148483972	0.288718135335	0.42	0.61	-0.19
11179	RFT1	RFT1	chr3	-	53159924	53160010	53156389	53156579	53164353	53164470	11179	22	4	46	0	210	125	0.00831775740855	0.289143077459	0.766	1.0	-0.234
26056	TADA2A	TADA2A	chr17	+	35802664	35802753	35800605	35800763	35804797	35804870	26056	89	7	131	1	213	125	0.00832170078094	0.289143077459	0.882	0.987	-0.105
10366	EPB41L4A	EPB41L4A	chr5	-	111504691	111504802	111504435	111504517	111505997	111506066	10366	79	4	175	0	235	125	0.0083503200037	0.28978739928	0.913	1.0	-0.087
28007	STARD8	STARD8	chrX	+	67941377	67941588	67940765	67940964	67941888	67942003	28007	90	5	129	0	250	125	0.00835829720396	0.28978739928	0.9	1.0	-0.1
19956	NFXL1	NFXL1	chr4	-	47864862	47864932	47857075	47857180	47877143	47877310	19956	48	7	73	1	194	125	0.00844967704083	0.292324225642	0.815	0.979	-0.164
27313	NONO	NONO	chrX	+	70504833	70504947	70504246	70504303	70510478	70510641	27313	75	844	170	1310	238	125	0.00844868915372	0.292324225642	0.045	0.064	-0.019
10961	PABPC4	PABPC4	chr1	-	40030357	40030445	40030094	40030214	40030777	40031050	10961	739	25	1265	19	212	125	0.00847831980313	0.292999415801	0.946	0.975	-0.029
18484	TAOK1	TAOK1	chr17	+	27807385	27807499	27805268	27805365	27809214	27809306	18484	199	7	189	0	238	125	0.00850061892716	0.293454161996	0.937	1.0	-0.063
23914	TRIM46	TRIM46	chr1	+	155151284	155151322	155150967	155151089	155152107	155152410	23914	30	11	12	17	162	125	0.00852549893539	0.293996931601	0.678	0.353	0.325
15700	MOK	MOK	chr14	-	102729882	102729953	102718253	102718332	102749814	102749929	15700	3	5	8	0	195	125	0.00855838197323	0.294814220226	0.278	1.0	-0.722
2672	IMPA1	IMPA1	chr8	-	82597997	82598198	82593732	82593819	82598486	82598589	2672	12	22	2	25	250	125	0.00856895249568	0.294861971998	0.214	0.038	0.176
31722	TATDN1	TATDN1	chr8	-	125516080	125516192	125507712	125507783	125516511	125516588	31722	14	100	7	171	236	125	0.00857934215655	0.294903404642	0.069	0.021	0.048
1717	CYP20A1	CYP20A1	chr2	+	204150334	204150455	204144781	204144836	204154487	204154599	1717	68	5	94	0	245	125	0.00862817540907	0.296264782362	0.874	1.0	-0.126
23773	DNAJC19	DNAJC19	chr3	-	180705965	180706017	180705810	180705884	180707387	180707562	23773	232	0	292	9	176	125	0.00864099161613	0.296387858799	1.0	0.958	0.042
36918	PPP1R8	PPP1R8	chr1	+	28167524	28167745	28165209	28165363	28169696	28169841	36918	430	4	588	20	250	125	0.00868586130292	0.297608940374	0.982	0.936	0.046
11319	OTUD3	OTUD3	chr1	+	20220860	20220973	20216877	20217026	20224032	20224155	11319	46	1	48	10	237	125	0.00873757107583	0.297955321424	0.96	0.717	0.243
13534	ARAP1	ARAP1	chr11	-	72424220	72424288	72423482	72423613	72425196	72425366	13534	175	6	239	0	192	125	0.0087423738602	0.297955321424	0.95	1.0	-0.05
19526	EPB41L1	EPB41L1	chr20	+	34761685	34761876	34742661	34742818	34763472	34763637	19526	23	6	27	0	250	125	0.00872804797263	0.297955321424	0.657	1.0	-0.343
32360	HN1L	HN1L	chr16	+	1741843	1741986	1735439	1735588	1747812	1747861	32360	1210	5	2648	34	250	125	0.00871493670817	0.297955321424	0.992	0.975	0.017
34440	RNF19A	RNF19A	chr8	-	101272081	101272225	101269286	101271474	101276898	101277013	34440	296	7	461	1	250	125	0.00873709141888	0.297955321424	0.955	0.996	-0.041
14382	PLEKHM1	PLEKHM1	chr17	-	43545574	43545959	43535534	43535805	43552465	43553092	14382	83	14	99	4	250	125	0.00882569357907	0.298389914982	0.748	0.925	-0.177
15194	PTPRA	PTPRA	chr20	+	3003334	3003470	3001954	3002074	3005117	3005267	15194	206	7	192	0	250	125	0.00880580969896	0.298389914982	0.936	1.0	-0.064
18838	DHX33	DHX33	chr17	-	5366848	5367009	5365638	5365866	5371890	5372380	18838	93	24	154	16	250	125	0.00877528275826	0.298389914982	0.66	0.828	-0.168
28625	ABCD4	ABCD4	chr14	-	74759856	74759951	74759450	74759572	74761850	74761901	28625	194	12	228	3	219	125	0.00882947887348	0.298389914982	0.902	0.977	-0.075
28759	SCMH1	SCMH1	chr1	-	41625396	41625605	41608549	41608784	41626546	41626570	28759	16	14	27	5	250	125	0.00881141057331	0.298389914982	0.364	0.73	-0.366
28809	KIAA1191	KIAA1191	chr5	-	175786483	175786570	175775252	175775359	175788604	175788810	28809	21	0	26	8	211	125	0.00880334115481	0.298389914982	1.0	0.658	0.342
31524	NF2	NF2	chr22	+	30079008	30079068	30077427	30077590	30090740	30094589	31524	34	36	99	48	184	125	0.00880702813583	0.298389914982	0.391	0.584	-0.193
33982	SLC2A12	SLC2A12	chr6	-	134327949	134328072	134323134	134323267	134349518	134350859	33982	29	3	97	0	247	125	0.00879485975292	0.298389914982	0.83	1.0	-0.17
23515	R3HDM1	R3HDM1	chr2	+	136399105	136399360	136396465	136396692	136402948	136403097	23515	17	38	14	92	250	125	0.00886481647984	0.298979177685	0.183	0.071	0.112
25853	ANKZF1	ANKZF1	chr2	+	220099547	220100034	220098854	220099010	220100429	220100597	25853	119	5	177	0	250	125	0.00886753869094	0.298979177685	0.922	1.0	-0.078
4338	ORAOV1	ORAOV1	chr11	-	69487983	69488089	69486516	69486587	69489957	69490165	4338	83	16	109	6	230	125	0.00887485302395	0.298979177685	0.738	0.908	-0.17
10134	PDCD11	PDCD11	chr10	+	105169455	105169563	105166365	105166547	105172872	105173079	10134	147	5	248	0	232	125	0.00890749495043	0.299764282373	0.941	1.0	-0.059
27078	MPDU1	MPDU1	chr17	+	7490216	7490335	7490009	7490095	7490478	7490589	27078	625	16	861	7	243	125	0.00893663541333	0.300430031356	0.953	0.984	-0.031
25527	AGPAT5	AGPAT5	chr8	+	6599181	6599272	6590081	6590171	6612571	6612695	25527	43	10	82	4	215	125	0.00897388153029	0.301051689164	0.714	0.923	-0.209
9979	MICAL3	MICAL3	chr22	-	18314619	18314873	18304795	18304936	18324587	18324783	9979	67	4	135	0	250	125	0.00896898414469	0.301051689164	0.893	1.0	-0.107
18469	HFE	HFE	chr6	+	26091068	26091332	26087508	26087744	26091541	26091817	18469	47	5	64	0	250	125	0.00902963288798	0.301661148667	0.825	1.0	-0.175
27358	ZNF815P	ZNF815P	chr7	+	5873157	5873199	5862790	5863157	5880320	5880487	27358	4	0	0	4	166	125	0.00900573308254	0.301661148667	1.0	0.0	1.0
35536	SDHC	SDHC	chr1	+	161293403	161293460	161284165	161284215	161310383	161310445	35536	61	3	43	11	181	125	0.00902583456375	0.301661148667	0.934	0.73	0.204
5308	HOXB-AS3	HOXB-AS3	chr17	+	46678789	46679025	46667781	46667951	46679436	46679703	5308	10	1	6	9	250	125	0.00901519888233	0.301661148667	0.833	0.25	0.583
4133	FCGRT	FCGRT	chr19	+	50028713	50028830	50027763	50028033	50029266	50029685	4133	513	4	292	10	241	125	0.00904694525216	0.30192534025	0.985	0.938	0.047
10094	RCC1	RCC1	chr1	+	28857034	28857127	28856369	28856451	28858314	28858502	10094	31	132	47	393	217	125	0.0090668062176	0.302266329716	0.119	0.064	0.055
13250	CAMKK1	CAMKK1	chr17	-	3785550	3785664	3784920	3784942	3785821	3785858	13250	14	30	2	27	238	125	0.00909482244217	0.302266329716	0.197	0.037	0.16
3348	ARHGAP12	ARHGAP12	chr10	-	32142993	32143134	32141444	32141525	32150322	32150586	3348	97	24	110	56	250	125	0.00907853572832	0.302266329716	0.669	0.495	0.174
4797	ODC1	ODC1	chr2	-	10584599	10584673	10583827	10583962	10585056	10585175	4797	98	2	190	20	198	125	0.00909160569428	0.302266329716	0.969	0.857	0.112
1891	FRMD5	FRMD5	chr15	-	44211175	44211478	44202079	44202177	44211656	44211735	1891	0	50	6	41	250	125	0.00912798253515	0.302315923694	0.0	0.068	-0.068
19017	SSX2IP	SSX2IP	chr1	-	85146020	85146070	85136859	85136991	85156053	85156240	19017	4	27	16	23	174	125	0.00911729824978	0.302315923694	0.096	0.333	-0.237
19905	POC1B	POC1B	chr12	-	89864137	89864271	89861393	89861462	89885712	89885892	19905	87	5	120	0	250	125	0.00911481588621	0.302315923694	0.897	1.0	-0.103
22432	AGTPBP1	AGTPBP1	chr9	-	88293249	88293313	88292350	88292497	88296182	88296250	22432	47	0	88	10	188	125	0.00913398056326	0.302315923694	1.0	0.854	0.146
20248	EXOSC10	EXOSC10	chr1	-	11133990	11134065	11132143	11132228	11134287	11134383	20248	401	11	616	4	199	125	0.00915277307165	0.302603317012	0.958	0.99	-0.032
6529	LOXL4	LOXL4	chr10	-	100016536	100016704	100013309	100013553	100017406	100017561	6529	36	0	3	2	250	125	0.00916151453467	0.302603317012	1.0	0.429	0.571
8623	WDR90	WDR90	chr16	+	710057	710161	709244	709376	710611	710714	8623	20	4	41	0	228	125	0.00919433431908	0.30337523465	0.733	1.0	-0.267
10303	MATR3	MATR3	chr5	+	138642927	138644016	138629438	138629717	138650363	138650425	10303	560	21	711	10	250	125	0.00925961415951	0.303733551704	0.93	0.973	-0.043
10702	FRMD4B	FRMD4B	chr3	-	69298376	69298399	69273757	69273841	69299193	69299250	10702	48	7	30	16	147	125	0.00926195754924	0.303733551704	0.854	0.615	0.239
13460	SVIL	SVIL	chr10	-	29820930	29821101	29820182	29820217	29824917	29824998	13460	86	15	72	31	250	125	0.00924375459008	0.303733551704	0.741	0.537	0.204
19757	PHPT1	PHPT1	chr9	+	139744957	139745012	139744464	139744589	139745206	139745495	19757	30	654	47	550	179	125	0.0092276647697	0.303733551704	0.031	0.056	-0.025
37180	ARMC8	ARMC8	chr3	+	137907242	137907372	137906089	137906441	137940767	137940839	37180	13	2	14	16	250	125	0.00925259400596	0.303733551704	0.765	0.304	0.461
9286	FAM21C	FAM21C	chr10	+	46272720	46272873	46268703	46268806	46274400	46274583	9286	14	22	22	9	250	125	0.00924647997229	0.303733551704	0.241	0.55	-0.309
26763	TMEM185A	TMEM185A	chrX	-	148692969	148693146	148690313	148690521	148713225	148713568	26763	177	5	183	18	250	125	0.00927961629029	0.304002123469	0.947	0.836	0.111
994	RNF38	RNF38	chr9	-	36344828	36344950	36342321	36342421	36351111	36351196	994	152	5	247	0	246	125	0.00929675881559	0.304253253593	0.939	1.0	-0.061
19990	MBNL1	MBNL1	chr3	+	152174055	152174150	152173330	152173366	152177059	152177134	19990	189	17	170	4	219	125	0.00930654194854	0.304263268083	0.864	0.96	-0.096
12470	BCL2L13	BCL2L13	chr22	+	18185008	18185152	18178906	18178976	18209442	18213621	12470	195	7	375	2	250	125	0.00936289191735	0.304890339726	0.933	0.989	-0.056
14977	CCDC127	CCDC127	chr5	-	216843	216974	204874	206073	218207	218297	14977	124	7	175	1	250	125	0.00936682309797	0.304890339726	0.899	0.989	-0.09
21984	PARD3	PARD3	chr10	-	34739244	34739376	34690753	34690845	34759012	34759191	21984	553	116	821	119	250	125	0.00937922018794	0.304890339726	0.704	0.775	-0.071
23911	SIRPA	SIRPA	chr20	+	1905409	1905523	1895744	1896101	1908520	1908545	23911	226	10	332	3	238	125	0.00934960873213	0.304890339726	0.922	0.983	-0.061
25213	RNF146	RNF146	chr6	+	127603431	127603540	127601375	127601485	127607194	127607322	25213	30	26	6	20	233	125	0.00935634625243	0.304890339726	0.382	0.139	0.243
32659	EXOC5	EXOC5	chr14	-	57710882	57711077	57706312	57706377	57713428	57713576	32659	297	14	436	6	250	125	0.00938270224728	0.304890339726	0.914	0.973	-0.059
2029	SF3B3	SF3B3	chr16	+	70594371	70594494	70590788	70590932	70597778	70597953	2029	232	6	443	1	247	125	0.00939391762137	0.304946132694	0.951	0.996	-0.045
35963	ZBTB8OS	ZBTB8OS	chr1	-	33097427	33097480	33093108	33093145	33116033	33116191	35963	52	8	64	1	177	125	0.00940779523099	0.305088147365	0.821	0.978	-0.157
24977	GTF2A2	GTF2A2	chr15	-	59942867	59942972	59934334	59934461	59949604	59949737	24977	307	8	492	2	229	125	0.00943530999466	0.305363535664	0.954	0.993	-0.039
31472	PLCB4	PLCB4	chr20	+	9353693	9353751	9352949	9353050	9360700	9360809	31472	139	40	363	57	182	125	0.00943111866027	0.305363535664	0.705	0.814	-0.109
19225	PITPNA	PITPNA	chr17	-	1445055	1445063	1444859	1444934	1451589	1451681	19225	325	0	396	11	132	125	0.00944693096595	0.305431740848	1.0	0.972	0.028
11443	AACS	AACS	chr12	+	125621207	125621410	125619339	125619398	125626637	125627871	11443	231	33	432	31	250	125	0.00949552834475	0.306123433538	0.778	0.874	-0.096
14847	ANO6	ANO6	chr12	+	45695796	45695876	45609769	45610174	45725077	45725206	14847	249	18	386	10	204	125	0.0094795123885	0.306123433538	0.894	0.959	-0.065
24506	GET4	GET4	chr7	+	927006	927156	926205	926287	930564	930703	24506	405	7	669	0	250	125	0.00949693006708	0.306123433538	0.967	1.0	-0.033
33581	DMKN	DMKN	chr19	-	35993731	35993788	35991434	35991482	35996619	35996667	33581	140	6	340	2	181	125	0.00951335750457	0.306345378821	0.942	0.992	-0.05
17089	LARS2	LARS2	chr3	+	45533008	45533292	45530188	45530304	45537766	45537865	17089	91	4	194	0	250	125	0.00955244662956	0.306681299042	0.919	1.0	-0.081
26651	SENP7	SENP7	chr3	-	101219913	101219963	101212716	101212812	101231934	101232085	26651	22	14	30	4	174	125	0.00955213697463	0.306681299042	0.53	0.843	-0.313
6302	LARP1B	LARP1B	chr4	+	129099585	129099797	129042980	129043343	129100560	129100667	6302	54	0	65	7	250	125	0.00954758825986	0.306681299042	1.0	0.823	0.177
33701	NEDD4	NEDD4	chr15	-	56243708	56243787	56243573	56243612	56258670	56258744	33701	76	4	165	0	203	125	0.00956763312814	0.306861999579	0.921	1.0	-0.079
17484	TTC13	TTC13	chr1	-	231081134	231081200	231076185	231076302	231090078	231090149	17484	21	7	46	2	190	125	0.0096521759329	0.308976687243	0.664	0.938	-0.274
28800	KIAA1191	KIAA1191	chr5	-	175786813	175786921	175775252	175775359	175788604	175788810	28800	218	0	272	8	232	125	0.0096528147424	0.308976687243	1.0	0.948	0.052
28005	HGSNAT	HGSNAT	chr8	+	43033216	43033377	43027452	43027529	43037287	43037403	28005	109	14	164	6	250	125	0.00970165118417	0.310230588912	0.796	0.932	-0.136
7894	CLK2	CLK2	chr1	-	155235650	155235745	155234435	155234565	155237800	155237917	7894	78	11	84	2	219	125	0.00973365478615	0.310944265581	0.802	0.96	-0.158
7973	NR2C2AP	NR2C2AP	chr19	-	19313278	19313384	19313139	19313207	19313599	19313690	7973	150	1	287	15	230	125	0.00975342758891	0.311266195569	0.988	0.912	0.076
16334	PHC3	PHC3	chr3	-	169866873	169867032	169863210	169863309	169889160	169889238	16334	89	2	93	12	250	125	0.00981615880936	0.311300010917	0.957	0.795	0.162
27873	WDR47	WDR47	chr1	-	109524354	109524486	109517157	109517376	109525230	109525401	27873	102	0	77	5	250	125	0.00980605633718	0.311300010917	1.0	0.885	0.115
28810	KIAA1191	KIAA1191	chr5	-	175786483	175786570	175775252	175775359	175786813	175786921	28810	190	9	255	2	211	125	0.00981320142309	0.311300010917	0.926	0.987	-0.061
2911	CPVL	CPVL	chr7	-	29105638	29105737	29103676	29103850	29111388	29111520	2911	324	9	647	4	223	125	0.00982236134741	0.311300010917	0.953	0.989	-0.036
29586	SNX4	SNX4	chr3	-	125223466	125223588	125216902	125217038	125238875	125239058	29586	158	5	256	0	246	125	0.00979958670704	0.311300010917	0.941	1.0	-0.059
31051	SLC25A25	SLC25A25	chr9	+	130864358	130864394	130863587	130863675	130864648	130864760	31051	2	135	10	114	160	125	0.00979797636098	0.311300010917	0.011	0.064	-0.053
4064	TRMT2B	TRMT2B	chrX	-	100306239	100306722	100297030	100297301	100306805	100307105	4064	20	2	17	12	250	125	0.00978696841158	0.311300010917	0.833	0.415	0.418
29326	ARMCX4	ARMCX4	chrX	+	100741009	100741079	100673897	100673988	100742179	100742259	29326	19	0	1	2	194	125	0.00986045948103	0.311788284903	1.0	0.244	0.756
3591	SLC38A9	SLC38A9	chr5	-	55007279	55007327	54993673	54993820	55008044	55008163	3591	36	4	69	0	172	125	0.00985173583869	0.311788284903	0.867	1.0	-0.133
36053	EIF6	EIF6	chr20	-	33871978	33872064	33867744	33867921	33872183	33872295	36053	1314	21	1894	12	210	125	0.00986863768341	0.311788284903	0.974	0.989	-0.015
9323	FOXK2	FOXK2	chr17	+	80540616	80540810	80529599	80529746	80543779	80544076	9323	129	5	188	0	250	125	0.00987661379058	0.311788284903	0.928	1.0	-0.072
35949	ZBTB8OS	ZBTB8OS	chr1	-	33099245	33099328	33093108	33093145	33116033	33116191	35949	41	8	51	1	207	125	0.00988668475038	0.311799620738	0.756	0.969	-0.213
21177	TRIP6	TRIP6	chr7	+	100466116	100466488	100465729	100465855	100467991	100468085	21177	499	0	615	10	250	125	0.00993359901158	0.312971733333	1.0	0.969	0.031
1845	PALLD	PALLD	chr4	+	169798873	169799545	169753155	169753322	169812072	169812208	1845	137	10	70	0	250	125	0.00998401469976	0.313516586909	0.873	1.0	-0.127
24550	MAP4K4	MAP4K4	chr2	+	102487955	102488147	102486756	102486877	102490108	102490226	24550	650	353	643	441	250	125	0.00999969157495	0.313516586909	0.479	0.422	0.057
27250	STK25	STK25	chr2	-	242447420	242447550	242440892	242441123	242447919	242448110	27250	182	2	218	13	250	125	0.0099953844114	0.313516586909	0.978	0.893	0.085
28168	PIGG	PIGG	chr4	+	494889	494959	494184	494390	499506	499716	28168	9	104	2	141	194	125	0.0100290152548	0.313516586909	0.053	0.009	0.044
37077	IFNAR2	IFNAR2	chr21	+	34632901	34633032	34624966	34625135	34635097	34636818	37077	178	18	192	6	250	125	0.0100266360547	0.313516586909	0.832	0.941	-0.109
4470	SLC25A40	SLC25A40	chr7	-	87466044	87466125	87463813	87465676	87470947	87471029	4470	111	6	192	1	205	125	0.00996935427316	0.313516586909	0.919	0.992	-0.073
8075	ATF7IP2	ATF7IP2	chr16	+	10551228	10551386	10534220	10534319	10565966	10566040	8075	0	2	11	0	250	125	0.0100087814216	0.313516586909	0.0	1.0	-1.0
9501	ANKRD17	ANKRD17	chr4	-	73984404	73984567	73981537	73981633	73985878	73986054	9501	259	6	366	0	250	125	0.0100241982326	0.313516586909	0.956	1.0	-0.044
13005	ZNF749	ZNF749	chr19	+	57953252	57953379	57946692	57946961	57954658	57957191	13005	1	6	4	0	250	125	0.0100893324808	0.31509534951	0.077	1.0	-0.923
7834	STARD4	STARD4	chr5	-	110843026	110843140	110842027	110842077	110848082	110848295	7834	414	20	489	47	238	125	0.0101509756198	0.316404924538	0.916	0.845	0.071
8357	ARMC2	ARMC2	chr6	+	109179401	109179474	109175427	109175688	109190026	109190198	8357	27	5	37	0	197	125	0.0101456861761	0.316404924538	0.774	1.0	-0.226
3687	PLD3	PLD3	chr19	+	40871624	40871837	40854331	40854675	40872325	40872417	3687	572	39	325	9	250	125	0.01021669519	0.318144518986	0.88	0.948	-0.068
24233	CD40	CD40	chr20	+	44751764	44751858	44751248	44751395	44755278	44755380	24233	253	0	552	13	218	125	0.010253583369	0.318147843486	1.0	0.961	0.039
24558	MAP4K4	MAP4K4	chr2	+	102480282	102480513	102476197	102476326	102481391	102481498	24558	46	385	68	337	250	125	0.0102448937921	0.318147843486	0.056	0.092	-0.036
29178	HDAC8	HDAC8	chrX	-	71787738	71787880	71715005	71715118	71791906	71791959	29178	43	6	78	1	250	125	0.0102377653739	0.318147843486	0.782	0.975	-0.193
5034	IFFO1	IFFO1	chr12	-	6660563	6660669	6660106	6660167	6664422	6665249	5034	2	67	6	26	230	125	0.0102564403678	0.318147843486	0.016	0.111	-0.095
1382	LOC101927021	LOC101927021	chr7	+	1202404	1202527	1201987	1202179	1203087	1203131	1382	6	0	1	4	247	125	0.0102801324748	0.318267746484	1.0	0.112	0.888
19727	IFT122	IFT122	chr3	+	129183477	129183624	129182402	129182469	129188184	129188260	19727	131	6	135	0	250	125	0.0102739956174	0.318267746484	0.916	1.0	-0.084
21847	TAX1BP1	TAX1BP1	chr7	+	27855967	27856013	27839583	27839709	27867356	27867439	21847	162	33	177	16	170	125	0.0103177894036	0.318309631708	0.783	0.891	-0.108
26705	DGUOK	DGUOK	chr2	+	74166036	74166149	74153952	74154179	74173845	74174033	26705	125	214	188	219	237	125	0.0103211439529	0.318309631708	0.236	0.312	-0.076
35550	COL16A1	COL16A1	chr1	-	32145404	32145452	32145232	32145286	32145642	32145702	35550	164	17	0	2	172	125	0.0103056542252	0.318309631708	0.875	0.0	0.875
36759	NEDD4L	NEDD4L	chr18	+	56008909	56009029	56001049	56001124	56016768	56016846	36759	1	6	8	2	244	125	0.0102931226501	0.318309631708	0.079	0.672	-0.593
19255	KANSL3	KANSL3	chr2	-	97281228	97281281	97279224	97279356	97285095	97285281	19255	1	77	9	77	177	125	0.0103599496326	0.318626787124	0.009	0.076	-0.067
30089	COL12A1	COL12A1	chr6	-	75848035	75848056	75847152	75847295	75848163	75848296	30089	601	7	52	4	145	125	0.0103454311688	0.318626787124	0.987	0.918	0.069
33061	ZDHHC17	ZDHHC17	chr12	+	77191213	77191317	77157853	77158109	77199096	77199219	33061	109	9	108	1	228	125	0.0103711257606	0.318626787124	0.869	0.983	-0.114
34606	NID1	NID1	chr1	-	236175220	236175343	236156944	236157172	236176710	236176860	34606	434	0	141	4	247	125	0.0103615385738	0.318626787124	1.0	0.947	0.053
13355	PTEN	PTEN	chr10	+	89711874	89712016	89692769	89693008	89717609	89717776	13355	429	2	327	9	250	125	0.0104294095169	0.318914214719	0.991	0.948	0.043
14228	TTLL11	TTLL11	chr9	-	124794001	124794135	124751189	124752049	124801550	124801647	14228	8	0	9	9	250	125	0.0103979892553	0.318914214719	1.0	0.333	0.667
1967	DPP4	DPP4	chr2	-	162903912	162904011	162903424	162903516	162929908	162929996	1967	687	4	1904	2	223	125	0.0104274809536	0.318914214719	0.99	0.998	-0.008
19910	POC1B	POC1B	chr12	-	89865944	89866052	89861393	89861462	89885712	89885892	19910	52	5	67	0	232	125	0.0104409262516	0.318914214719	0.849	1.0	-0.151
27440	CFI	CFI	chr4	-	110678918	110678939	110673623	110673659	110681425	110681536	27440	172	16	51	0	145	125	0.0104351338426	0.318914214719	0.903	1.0	-0.097
30816	ZNF263	ZNF263	chr16	+	3335680	3335754	3333486	3334205	3336022	3336149	30816	28	9	15	18	198	125	0.0104500156949	0.318914214719	0.663	0.345	0.318
413	CENPU	CENPU	chr4	-	185634097	185634167	185631225	185631334	185637550	185637787	413	332	7	801	1	194	125	0.0104432640683	0.318914214719	0.968	0.998	-0.03
7771	GOLGA2	GOLGA2	chr9	-	131029472	131029553	131028565	131028604	131029736	131029796	7771	158	112	178	79	205	125	0.0104603837108	0.318927463471	0.462	0.579	-0.117
14986	SYNE1	SYNE1	chr6	-	152522958	152523084	152510386	152510542	152527302	152527497	14986	66	0	36	4	250	125	0.0104898676706	0.319292739237	1.0	0.818	0.182
19539	MAOB	MAOB	chrX	-	43634421	43634519	43628553	43628665	43637928	43637986	19539	59	0	7	2	222	125	0.010520653023	0.319292739237	1.0	0.663	0.337
348	STK16	STK16	chr2	+	220111834	220111968	220111378	220111598	220112136	220112257	348	209	22	289	12	250	125	0.0105220905813	0.319292739237	0.826	0.923	-0.097
495	PLAGL1	PLAGL1	chr6	-	144269121	144269597	144261436	144263800	144281605	144281693	495	150	23	262	17	250	125	0.0105102173941	0.319292739237	0.765	0.885	-0.12
6271	SNRPA1	SNRPA1	chr15	-	101826418	101826498	101825930	101826006	101827112	101827215	6271	661	25	1107	19	204	125	0.0105120009111	0.319292739237	0.942	0.973	-0.031
903	PDLIM4	PDLIM4	chr5	+	131607483	131607601	131606995	131607159	131607717	131609147	903	205	11	96	15	242	125	0.0105321358884	0.319295772141	0.906	0.768	0.138
23692	VKORC1L1	VKORC1L1	chr7	+	65413657	65413767	65338256	65338552	65419060	65424550	23692	179	13	253	5	234	125	0.0106171105155	0.321568238774	0.88	0.964	-0.084
27414	WWP2	WWP2	chr16	+	69810091	69810144	69796186	69796294	69820898	69820983	27414	10	21	37	24	177	125	0.0106463183072	0.321845620765	0.252	0.521	-0.269
30784	TUFT1	TUFT1	chr1	+	151534566	151534641	151512780	151512902	151535060	151535162	30784	67	78	215	151	199	125	0.0106378253657	0.321845620765	0.35	0.472	-0.122
15437	CHD1L	CHD1L	chr1	+	146724277	146724390	146714290	146714480	146726524	146726631	15437	173	8	195	1	237	125	0.0106704117783	0.321967641111	0.919	0.99	-0.071
7891	CLK2	CLK2	chr1	-	155236519	155236686	155234435	155234565	155237800	155237917	7891	132	11	136	2	250	125	0.0106646106209	0.321967641111	0.857	0.971	-0.114
10911	SUCLG2	SUCLG2	chr3	-	67548557	67548719	67546221	67546364	67559230	67559327	10911	403	13	708	7	250	125	0.0107112350855	0.322895964714	0.939	0.981	-0.042
32905	PUM2	PUM2	chr2	-	20526021	20526146	20518297	20518406	20527070	20527147	32905	21	109	52	131	249	125	0.0107291088297	0.323131368647	0.088	0.166	-0.078
15070	SCEL	SCEL	chr13	+	78167648	78167708	78165529	78165595	78171679	78171724	15070	67	43	247	87	184	125	0.0107670795811	0.323971030882	0.514	0.659	-0.145
13464	SVIL	SVIL	chr10	-	29821457	29822387	29820930	29821101	29824917	29824998	13464	66	26	85	13	250	125	0.0108771359177	0.325267767477	0.559	0.766	-0.207
22453	DOPEY1	DOPEY1	chr6	+	83823041	83823140	83819843	83820033	83828606	83828706	22453	14	7	14	0	223	125	0.0108608706748	0.325267767477	0.529	1.0	-0.471
25614	ZNF707	ZNF707	chr8	+	144773242	144773369	144772226	144772293	144773769	144773883	25614	30	5	40	0	250	125	0.0108810958502	0.325267767477	0.75	1.0	-0.25
31199	INPP1	INPP1	chr2	+	191213613	191213757	191208195	191208687	191224764	191225032	31199	8	45	22	39	250	125	0.010851233513	0.325267767477	0.082	0.22	-0.138
4452	TCTN2	TCTN2	chr12	+	124172597	124172724	124171382	124171582	124175079	124175221	4452	71	5	90	0	250	125	0.0108686209823	0.325267767477	0.877	1.0	-0.123
4633	ARL16	ARL16	chr17	-	79650042	79650156	79649063	79649179	79650565	79650624	4633	330	34	404	20	238	125	0.0108314826037	0.325267767477	0.836	0.914	-0.078
8513	MINK1	MINK1	chr17	+	4795696	4795807	4795443	4795529	4795950	4796063	8513	159	5	253	0	235	125	0.0108734432863	0.325267767477	0.944	1.0	-0.056
27206	FLNB	FLNB	chr3	+	58127584	58127656	58124008	58124256	58128376	58128479	27206	666	26	1379	26	196	125	0.0109038216711	0.325643902094	0.942	0.971	-0.029
17122	NSMAF	NSMAF	chr8	-	59518485	59518594	59515768	59515945	59520327	59520399	17122	91	5	119	0	233	125	0.0109257188485	0.325688845669	0.907	1.0	-0.093
20574	SYNE4	SYNE4	chr19	-	36498026	36498170	36496234	36496339	36499455	36499672	20574	13	0	10	6	250	125	0.0109156641822	0.325688845669	1.0	0.455	0.545
32624	DIAPH1	DIAPH1	chr5	-	140967790	140967817	140966608	140966764	140998364	140998622	32624	96	8	172	38	151	125	0.0109357600259	0.325688845669	0.909	0.789	0.12
12051	HK1	HK1	chr10	+	71158350	71158584	71154705	71154861	71160746	71161637	12051	771	13	925	4	250	125	0.0109521537675	0.32587478842	0.967	0.991	-0.024
12282	PRKCQ	PRKCQ	chr10	-	6472771	6472900	6469104	6470324	6483854	6484043	12282	69	0	105	8	250	125	0.0109823817914	0.326471636493	1.0	0.868	0.132
15685	KLHL5	KLHL5	chr4	+	39104906	39105131	39098311	39098498	39109188	39109351	15685	712	10	701	0	250	125	0.0110000928682	0.326695635091	0.973	1.0	-0.027
31885	KDM6A	KDM6A	chrX	+	44921891	44921993	44920568	44920664	44922666	44923062	31885	88	21	72	38	226	125	0.011017700966	0.32691616406	0.699	0.512	0.187
22338	SORD	SORD	chr15	+	45353179	45353424	45335454	45335619	45357468	45357587	22338	97	4	197	0	250	125	0.011065760665	0.328039008449	0.924	1.0	-0.076
16802	TBC1D15	TBC1D15	chr12	+	72278590	72278801	72274248	72274387	72287001	72287104	16802	162	7	217	1	250	125	0.0110817253887	0.328209219192	0.92	0.991	-0.071
18789	TRAPPC12	TRAPPC12	chr2	+	3425651	3425765	3405547	3405664	3428295	3428434	18789	210	0	187	6	238	125	0.0111055660991	0.328612165541	1.0	0.942	0.058
21151	RCE1	RCE1	chr11	+	66612970	66613033	66612636	66612708	66613330	66614003	21151	130	14	233	8	187	125	0.0111368593138	0.329234685331	0.861	0.951	-0.09
21742	ALKBH6	ALKBH6	chr19	-	36504415	36504490	36504245	36504324	36505076	36505145	21742	4	27	17	26	199	125	0.0111492828462	0.329269030595	0.085	0.291	-0.206
31425	RNF185	RNF185	chr22	+	31592921	31592976	31583032	31583256	31597483	31597601	31425	19	4	36	0	179	125	0.0111585331035	0.329269030595	0.768	1.0	-0.232
1757	POMT2	POMT2	chr14	-	77767432	77767592	77765797	77765904	77771034	77771143	1757	71	5	89	0	250	125	0.0111911206673	0.329362258861	0.877	1.0	-0.123
18556	FUS	FUS	chr16	+	31198122	31198157	31196259	31196500	31199645	31199678	18556	1322	20	2283	7	159	125	0.0111924692234	0.329362258861	0.981	0.996	-0.015
3230	CHFR	CHFR	chr12	-	133438918	133439011	133438052	133438220	133447309	133447369	3230	1	15	8	10	217	125	0.0111921267914	0.329362258861	0.037	0.315	-0.278
33574	DMKN	DMKN	chr19	-	35999106	35999142	35998359	35998413	36001085	36001154	33574	19	1	21	11	160	125	0.011234609566	0.329997383455	0.937	0.599	0.338
36624	IFI16	IFI16	chr1	+	159019221	159019389	159002313	159002481	159021468	159021888	36624	310	34	153	33	250	125	0.0112303945517	0.329997383455	0.82	0.699	0.121
23532	MTERF4	MTERF4	chr2	-	242029394	242029459	242026508	242028780	242041667	242041747	23532	23	0	11	4	189	125	0.0112457396898	0.330022369964	1.0	0.645	0.355
26075	GBF1	GBF1	chr10	+	104123012	104123153	104122231	104122421	104123466	104123555	26075	271	21	314	9	250	125	0.0113174315485	0.33182295878	0.866	0.946	-0.08
30533	TNFAIP3	TNFAIP3	chr6	+	138201207	138201389	138199568	138200488	138202171	138204451	30533	756	24	795	10	250	125	0.0113317419021	0.331939392123	0.94	0.975	-0.035
17600	SLC25A26	SLC25A26	chr3	+	66413283	66413353	66313755	66313803	66419901	66419966	17600	31	0	45	8	194	125	0.011387171217	0.332422559244	1.0	0.784	0.216
23109	TMCO3	TMCO3	chr13	+	114193671	114193822	114188359	114188555	114203739	114204544	23109	240	6	298	0	250	125	0.0113899211575	0.332422559244	0.952	1.0	-0.048
30024	ADGRL2	ADGRL2	chr1	+	82432087	82432293	82421560	82421744	82433709	82433883	30024	109	0	61	4	250	125	0.011420715865	0.332422559244	1.0	0.884	0.116
30516	HSDL2	HSDL2	chr9	+	115179120	115179224	115167903	115168002	115181139	115181238	30516	78	9	157	4	228	125	0.0114142270993	0.332422559244	0.826	0.956	-0.13
32373	DPY19L2	DPY19L2	chr12	-	63974441	63974616	63964537	63964637	63976185	63976305	32373	47	0	15	3	250	125	0.0114098530164	0.332422559244	1.0	0.714	0.286
3980	UFC1	UFC1	chr1	+	161127043	161127107	161126739	161126807	161127406	161127483	3980	722	22	1093	14	188	125	0.0113684302464	0.332422559244	0.956	0.981	-0.025
855	CDC14B	CDC14B	chr9	-	99314077	99314154	99304107	99304174	99324974	99325067	855	51	5	64	0	201	125	0.0113852813072	0.332422559244	0.864	1.0	-0.136
4773	LRRK2	LRRK2	chr12	+	40734095	40734256	40728768	40728959	40740554	40740725	4773	38	0	4	2	250	125	0.0114505646871	0.332989473985	1.0	0.5	0.5
34669	ATPAF1	ATPAF1	chr1	-	47110832	47110928	47100710	47101642	47118252	47118300	34669	81	25	156	21	220	125	0.0114783495246	0.333495395011	0.648	0.808	-0.16
19375	EMP1	EMP1	chr12	+	13364402	13364522	13349601	13349806	13366412	13366509	19375	1770	18	3193	9	244	125	0.0115010074003	0.333549993303	0.981	0.995	-0.014
26513	CDK19	CDK19	chr6	-	110959851	110959909	110953232	110953364	110988636	110988777	26513	75	3	43	9	182	125	0.011498714331	0.333549993303	0.945	0.766	0.179
22041	REV1	REV1	chr2	-	100052295	100052403	100050793	100050910	100055062	100055772	22041	94	5	121	0	232	125	0.0115287110282	0.334051685524	0.91	1.0	-0.09
14098	USP42	USP42	chr7	+	6182562	6182645	6180544	6180615	6183715	6183827	14098	53	6	51	0	207	125	0.0116063204568	0.334207735047	0.842	1.0	-0.158
14740	RIN2	RIN2	chr20	+	19970649	19970955	19955297	19956431	19977322	19977486	14740	112	0	89	5	250	125	0.0115796951577	0.334207735047	1.0	0.899	0.101
23886	GATC	GATC	chr12	+	120892735	120892833	120884459	120884632	120894878	120894982	23886	11	48	4	76	222	125	0.0115551886691	0.334207735047	0.114	0.029	0.085
26212	PCM1	PCM1	chr8	+	17838099	17838264	17829837	17830196	17842955	17843128	26212	111	80	165	71	250	125	0.0116246471913	0.334207735047	0.41	0.537	-0.127
27683	FAM228B	FAM228B	chr2	+	24387067	24387204	24369799	24369956	24392224	24392507	27683	10	0	0	2	250	125	0.0115790977484	0.334207735047	1.0	0.0	1.0
29632	ZNF410	ZNF410	chr14	+	74364773	74364965	74363018	74363237	74370662	74370813	29632	366	7	435	0	250	125	0.0116102779592	0.334207735047	0.963	1.0	-0.037
386	IRAK4	IRAK4	chr12	+	44165022	44165168	44161905	44162075	44165982	44166165	386	32	25	60	18	250	125	0.0115650173916	0.334207735047	0.39	0.625	-0.235
4863	HDAC3	HDAC3	chr5	-	141014377	141014520	141009610	141009692	141016114	141016197	4863	329	14	466	6	250	125	0.0116277850817	0.334207735047	0.922	0.975	-0.053
7055	GPSM2	GPSM2	chr1	+	109465038	109465198	109461234	109461411	109466621	109466836	7055	61	4	195	1	250	125	0.0115914170968	0.334207735047	0.884	0.99	-0.106
18301	SF3A3	SF3A3	chr1	-	38453244	38453350	38450378	38450451	38455219	38455267	18301	306	12	403	4	230	125	0.0116509669244	0.334574501885	0.933	0.982	-0.049
34483	DLST	DLST	chr14	+	75349293	75349327	75348593	75348719	75352288	75352337	34483	432	2	656	16	158	125	0.0116804489767	0.335121371222	0.994	0.97	0.024
14973	EXOC1	EXOC1	chr4	+	56755053	56755098	56749988	56750094	56756388	56756552	14973	65	51	76	29	169	125	0.0117280266173	0.335287884727	0.485	0.66	-0.175
28823	KIAA1191	KIAA1191	chr5	-	175777615	175777740	175775252	175775359	175786813	175786921	28823	265	9	340	2	249	125	0.0117176159245	0.335287884727	0.937	0.988	-0.051
37045	TMEM39B	TMEM39B	chr1	+	32542764	32542919	32542363	32542447	32557275	32557612	37045	56	0	45	5	250	125	0.0117099280606	0.335287884727	1.0	0.818	0.182
37099	SLTM	SLTM	chr15	-	59204761	59204809	59193458	59193486	59209133	59209198	37099	80	14	132	7	172	125	0.0117232799492	0.335287884727	0.806	0.932	-0.126
11181	EML3	EML3	chr11	-	62375137	62375293	62374429	62374571	62375672	62375768	11181	156	7	206	1	250	125	0.0117511152661	0.335350716105	0.918	0.99	-0.072
7908	THOC1	THOC1	chr18	-	254272	254355	252538	252612	259179	259275	7908	136	5	205	0	207	125	0.0117430957921	0.335350716105	0.943	1.0	-0.057
16351	MFF	MFF	chr2	+	228207460	228207535	228205007	228205096	228211941	228212100	16351	89	92	98	166	199	125	0.0117978253776	0.336384710256	0.378	0.271	0.107
33585	DMKN	DMKN	chr19	-	35993037	35993085	35991434	35991482	35996619	35996667	33585	75	6	175	2	172	125	0.0118533498984	0.337667966715	0.901	0.985	-0.084
16496	ABCC10	ABCC10	chr6	+	43410707	43410897	43409599	43409698	43411670	43411748	16496	87	0	71	5	250	125	0.0118736319439	0.337945880815	1.0	0.877	0.123
1122	HADH	HADH	chr4	+	108940695	108940822	108935586	108935744	108944629	108944719	1122	322	6	578	0	250	125	0.0118974137646	0.338068601043	0.964	1.0	-0.036
2523	UBXN11	UBXN11	chr1	-	26620695	26620822	26612313	26612528	26623409	26623486	2523	55	6	94	1	250	125	0.0118990038679	0.338068601043	0.821	0.979	-0.158
14834	RTN3	RTN3	chr11	+	63523583	63523642	63521133	63521180	63525627	63527363	14834	885	32	1459	27	183	125	0.0119404023821	0.338513910531	0.95	0.974	-0.024
17394	HNRNPH3	HNRNPH3	chr10	+	70098259	70098399	70096955	70097090	70098896	70098983	17394	351	34	648	33	250	125	0.0119398787096	0.338513910531	0.838	0.908	-0.07
24243	SYT7	SYT7	chr11	-	61318855	61318935	61300460	61300596	61323575	61323679	24243	17	0	1	2	204	125	0.0119463093173	0.338513910531	1.0	0.235	0.765
18874	SELK	SELK	chr3	-	53920877	53920961	53919852	53919939	53925796	53925989	18874	236	0	244	7	208	125	0.0119576285959	0.338535860733	1.0	0.954	0.046
24626	LTBP4	LTBP4	chr19	+	41128305	41128572	41125251	41125398	41128854	41128926	24626	261	0	70	3	250	125	0.0119970204974	0.339351844114	1.0	0.921	0.079
14825	ABLIM3	ABLIM3	chr5	+	148622053	148622101	148620238	148620337	148624443	148624578	14825	11	0	2	3	172	125	0.0120143819375	0.339511312381	1.0	0.326	0.674
15986	FUBP1	FUBP1	chr1	-	78413137	78413237	78412166	78412261	78414839	78414985	15986	12	4	6	13	224	125	0.0120238081974	0.339511312381	0.626	0.205	0.421
10817	PICALM	PICALM	chr11	-	85687665	85687725	85685750	85685855	85692171	85692271	10817	527	24	755	15	184	125	0.0121193826059	0.340231141424	0.937	0.972	-0.035
19268	SBNO1	SBNO1	chr12	-	123832575	123832680	123829804	123830114	123834856	123834988	19268	71	5	87	0	229	125	0.0121101237516	0.340231141424	0.886	1.0	-0.114
20582	SYNE4	SYNE4	chr19	-	36499118	36499269	36498026	36498170	36499455	36499695	20582	33	13	64	7	250	125	0.0121147606515	0.340231141424	0.559	0.821	-0.262
24716	HSPA14	HSPA14	chr10	+	14884132	14884845	14882073	14882156	14885369	14888998	24716	55	7	49	20	250	125	0.012113905644	0.340231141424	0.797	0.551	0.246
25451	RAB11FIP1	RAB11FIP1	chr8	-	37728795	37730697	37727937	37728046	37732032	37732840	25451	144	204	202	406	250	125	0.0121027204362	0.340231141424	0.261	0.199	0.062
26439	BORA	BORA	chr13	+	73309097	73309143	73305418	73305525	73312099	73312181	26439	36	0	37	6	170	125	0.0121234831269	0.340231141424	1.0	0.819	0.181
31285	G6PC3	G6PC3	chr17	+	42151527	42151634	42148097	42148610	42152677	42152819	31285	10	4	21	0	231	125	0.0120844948123	0.340231141424	0.575	1.0	-0.425
27769	CDA	CDA	chr1	+	20940334	20940392	20931420	20931532	20944944	20945400	27769	12	4	115	5	182	125	0.0121368467066	0.34030870176	0.673	0.94	-0.267
25801	GALNT3	GALNT3	chr2	-	166618414	166618564	166615845	166616080	166621393	166621566	25801	188	1	1008	0	250	125	0.0121777754282	0.341158359618	0.989	1.0	-0.011
10563	SART3	SART3	chr12	-	108925997	108926110	108924980	108925057	108929134	108929244	10563	175	5	279	0	237	125	0.0122161600368	0.341785911067	0.949	1.0	-0.051
9518	HMGCS1	HMGCS1	chr5	-	43298110	43298236	43297103	43297268	43298619	43299077	9518	2484	111	4847	157	250	125	0.0122214678681	0.341785911067	0.918	0.939	-0.021
18731	EGF	EGF	chr4	+	110880467	110880593	110866228	110866431	110882022	110882145	18731	3	3	14	0	250	125	0.0122651891876	0.342287903506	0.333	1.0	-0.667
19936	FUK	FUK	chr16	+	70503054	70503226	70502751	70502871	70504216	70504329	19936	55	13	91	6	250	125	0.0122714024898	0.342287903506	0.679	0.883	-0.204
25840	ENKD1	ENKD1	chr16	-	67697839	67697965	67697322	67697459	67699973	67700168	25840	4	4	11	0	250	125	0.0122698061722	0.342287903506	0.333	1.0	-0.667
28821	KIAA1191	KIAA1191	chr5	-	175777615	175777740	175775252	175775359	175788604	175788810	28821	266	0	340	8	249	125	0.0123080170443	0.34267330178	1.0	0.955	0.045
5874	HECTD1	HECTD1	chr14	-	31583082	31583265	31582482	31582690	31583491	31583546	5874	268	14	421	7	250	125	0.0123172400017	0.34267330178	0.905	0.968	-0.063
9446	CD47	CD47	chr3	-	107768465	107768498	107761940	107766139	107769424	107769449	9446	66	41	166	181	157	125	0.0123079041095	0.34267330178	0.562	0.422	0.14
17602	SLC25A26	SLC25A26	chr3	+	66396787	66396832	66313755	66313803	66419901	66419966	17602	17	0	23	8	169	125	0.0123438856093	0.342820456303	1.0	0.68	0.32
949	PTPMT1	PTPMT1	chr11	+	47591251	47591443	47587457	47587538	47593022	47595013	949	414	143	633	157	250	125	0.0123347458976	0.342820456303	0.591	0.668	-0.077
14937	PRKCA	PRKCA	chr17	+	64728805	64728943	64685068	64685165	64731606	64731780	14937	169	5	251	0	250	125	0.0123892324656	0.34345850838	0.944	1.0	-0.056
17723	PCYT2	PCYT2	chr17	-	79863257	79863323	79862941	79863030	79863545	79863611	17723	436	12	655	5	190	125	0.0123826809798	0.34345850838	0.96	0.989	-0.029
29799	BPTF	BPTF	chr17	+	65871671	65871860	65870932	65871136	65887959	65888150	29799	60	31	38	43	250	125	0.0123989537833	0.34345850838	0.492	0.306	0.186
15472	PFKFB4	PFKFB4	chr3	-	48562997	48563102	48561133	48561263	48572944	48573091	15472	74	5	90	0	229	125	0.0124288376307	0.343688050757	0.89	1.0	-0.11
26777	CAMKK2	CAMKK2	chr12	-	121698121	121698158	121693585	121693607	121701608	121701742	26777	76	5	99	0	161	125	0.0124500608326	0.343688050757	0.922	1.0	-0.078
32231	AMPD2	AMPD2	chr1	+	110163535	110163888	110162434	110162900	110168283	110168414	32231	1	8	8	4	250	125	0.012421751811	0.343688050757	0.059	0.5	-0.441
35589	DHODH	DHODH	chr16	+	72056260	72056374	72050922	72051005	72057063	72057217	35589	12	4	24	0	238	125	0.0124403510041	0.343688050757	0.612	1.0	-0.388
27966	NAGLU	NAGLU	chr17	+	40689415	40689563	40687950	40688673	40690356	40690503	27966	108	7	81	0	250	125	0.0125113954427	0.345084493718	0.885	1.0	-0.115
20586	FXR1	FXR1	chr3	+	180693100	180693192	180687945	180688146	180693909	180700539	20586	352	271	353	358	216	125	0.0125351227472	0.345442159484	0.429	0.363	0.066
13523	TUG1	TUG1	chr22	+	31368033	31368158	31365196	31367765	31368909	31369587	13523	35	53	64	47	249	125	0.0125625639172	0.345901470465	0.249	0.406	-0.157
1375	PIK3IP1	PIK3IP1	chr22	-	31685300	31685379	31677578	31679274	31685484	31685685	1375	82	10	40	0	203	125	0.0126071118117	0.346696726757	0.835	1.0	-0.165
25976	FAM104A	FAM104A	chr17	-	71223303	71223321	71203491	71205907	71228224	71228533	25976	9	9	12	1	142	125	0.0126148237936	0.346696726757	0.468	0.914	-0.446
28820	KIAA1191	KIAA1191	chr5	-	175777615	175777735	175775252	175775359	175788604	175788810	28820	270	0	343	8	244	125	0.0126238428151	0.346696726757	1.0	0.956	0.044
13840	DENND1A	DENND1A	chr9	-	126531792	126531842	126519981	126520101	126554865	126554909	13840	73	4	145	0	174	125	0.012641894456	0.34689574488	0.929	1.0	-0.071
13856	CAMSAP1	CAMSAP1	chr9	-	138754312	138754454	138742167	138742307	138758301	138758382	13856	137	14	218	7	250	125	0.0126927381402	0.347104223161	0.83	0.94	-0.11
22251	PSPH	PSPH	chr7	-	56087292	56087427	56084926	56085072	56088765	56088924	22251	213	1	198	8	250	125	0.0126816881393	0.347104223161	0.991	0.925	0.066
32888	MBIP	MBIP	chr14	-	36777297	36777395	36769990	36770029	36780778	36780931	32888	127	6	123	0	222	125	0.0126887222601	0.347104223161	0.923	1.0	-0.077
37165	ARL1	ARL1	chr12	-	101799621	101799759	101796642	101796724	101801419	101801598	37165	650	12	837	4	250	125	0.0126752222343	0.347104223161	0.964	0.991	-0.027
16182	ZNF608	ZNF608	chr5	-	123979936	123980354	123979203	123979376	123985302	123985390	16182	142	2	110	9	250	125	0.0127285817008	0.347134993653	0.973	0.859	0.114
18769	MARK3	MARK3	chr14	+	103964838	103964865	103958113	103958371	103966492	103966537	18769	102	3	71	10	151	125	0.0127381482775	0.347134993653	0.966	0.855	0.111
25225	HSD3B7	HSD3B7	chr16	+	30997369	30997525	30996780	30997145	30997743	30997852	25225	130	0	136	6	250	125	0.0127106285433	0.347134993653	1.0	0.919	0.081
26000	HMOX2	HMOX2	chr16	+	4533637	4533755	4526340	4526488	4555484	4555611	26000	42	182	107	280	242	125	0.012741093688	0.347134993653	0.107	0.165	-0.058
26539	IFRD1	IFRD1	chr7	+	112102324	112102433	112102055	112102234	112108035	112108170	26539	362	104	268	48	233	125	0.0127479257909	0.347134993653	0.651	0.75	-0.099
13	NEDD9	NEDD9	chr6	-	11192577	11192679	11190196	11191438	11193823	11193925	13	349	10	189	0	226	125	0.0127892776653	0.347965897834	0.951	1.0	-0.049
33975	GIPC1	GIPC1	chr19	-	14603668	14603724	14593500	14593818	14606848	14606961	33975	0	3	8	1	180	125	0.0128151206978	0.348373793398	0.0	0.847	-0.847
12077	SETD5	SETD5	chr3	+	9484991	9485101	9483811	9483929	9486731	9486984	12077	198	0	187	6	234	125	0.0129453581815	0.34924090019	1.0	0.943	0.057
14616	E2F6	E2F6	chr2	-	11598406	11598477	11597304	11597359	11605897	11606303	14616	6	45	18	39	195	125	0.0129246586595	0.34924090019	0.079	0.228	-0.149
2452	TMEM63A	TMEM63A	chr1	-	226054811	226054863	226053596	226053667	226055587	226055730	2452	55	4	98	0	176	125	0.012909435379	0.34924090019	0.907	1.0	-0.093
25212	RNF146	RNF146	chr6	+	127601660	127601749	127601375	127601485	127607194	127607322	25212	19	26	3	20	213	125	0.0128871672446	0.34924090019	0.3	0.081	0.219
32253	DEF8	DEF8	chr16	+	90015827	90015921	90015138	90015222	90020650	90020784	32253	68	47	95	33	218	125	0.0129298371199	0.34924090019	0.453	0.623	-0.17
32256	DEF8	DEF8	chr16	+	90015824	90015921	90015138	90015222	90020650	90020784	32256	64	47	90	33	221	125	0.0129564534877	0.34924090019	0.435	0.607	-0.172
37141	RNF41	RNF41	chr12	-	56610212	56610397	56607741	56607854	56615543	56615715	37141	235	6	271	0	250	125	0.0128914218849	0.34924090019	0.951	1.0	-0.049
4045	TRMT2B	TRMT2B	chrX	-	100306632	100306722	100306239	100306355	100306805	100307105	4045	14	0	6	4	214	125	0.0128894126069	0.34924090019	1.0	0.467	0.533
8258	ZNF670-ZNF695	ZNF670-ZNF695	chr1	-	247130996	247131094	247108848	247109129	247151422	247151557	8258	18	0	29	9	222	125	0.0129666766244	0.34924090019	1.0	0.645	0.355
8972	DIP2B	DIP2B	chr12	+	51076920	51077031	51074454	51074546	51079615	51079739	8972	81	4	146	0	235	125	0.0129498026406	0.34924090019	0.915	1.0	-0.085
9646	BPNT1	BPNT1	chr1	-	220253068	220253196	220247308	220247413	220263027	220263195	9646	284	6	448	27	250	125	0.0129009145995	0.34924090019	0.959	0.892	0.067
32412	ABI2	ABI2	chr2	+	204276007	204276094	204267298	204267457	204281630	204281804	32412	91	57	141	49	211	125	0.0129912574489	0.349316851254	0.486	0.63	-0.144
35959	ZBTB8OS	ZBTB8OS	chr1	-	33099551	33099711	33093108	33093145	33116033	33116191	35959	28	8	34	1	250	125	0.0129805814816	0.349316851254	0.636	0.944	-0.308
18367	TSPAN9	TSPAN9	chr12	+	3192818	3192885	3186520	3186619	3310342	3310422	18367	152	16	140	4	191	125	0.013075041676	0.349765322006	0.861	0.958	-0.097
1980	POLR2J3	POLR2J3	chr7	-	102208456	102208631	102207443	102207530	102210281	102210371	1980	16	5	22	0	250	125	0.0130841972194	0.349765322006	0.615	1.0	-0.385
23112	TMCO3	TMCO3	chr13	+	114193671	114193822	114174930	114175048	114201614	114201694	23112	298	1	466	12	250	125	0.0130731435105	0.349765322006	0.993	0.951	0.042
26911	CPT1C	CPT1C	chr19	+	50215065	50215218	50213979	50214114	50215992	50216106	26911	100	0	36	3	250	125	0.013039021256	0.349765322006	1.0	0.857	0.143
2922	NSFL1C	NSFL1C	chr20	-	1444973	1445071	1438844	1438919	1447364	1448337	2922	626	15	884	7	222	125	0.0130631885209	0.349765322006	0.959	0.986	-0.027
32743	AIP	AIP	chr11	+	67254476	67254656	67250499	67250728	67257508	67257685	32743	254	6	308	0	250	125	0.0130268012481	0.349765322006	0.955	1.0	-0.045
6562	MAPKAPK5	MAPKAPK5	chr12	+	112306556	112306665	112305375	112305473	112308074	112308164	6562	156	9	298	4	233	125	0.0130689864393	0.349765322006	0.903	0.976	-0.073
17688	WDR78	WDR78	chr1	-	67301308	67301460	67299673	67299831	67303392	67303479	17688	22	0	11	4	250	125	0.0131180209832	0.350377756793	1.0	0.579	0.421
1838	PALLD	PALLD	chr4	+	169819643	169819865	169812072	169812208	169824907	169825057	1838	447	21	246	3	250	125	0.0131297633956	0.350399878484	0.914	0.976	-0.062
1729	SEPN1	SEPN1	chr1	+	26128506	26128608	26127533	26127651	26131632	26131766	1729	33	223	67	257	226	125	0.0131440462017	0.350489703742	0.076	0.126	-0.05
18656	INPPL1	INPPL1	chr11	+	71944484	71944566	71944118	71944207	71944698	71944788	18656	595	4	565	14	206	125	0.0131821090787	0.350921734637	0.989	0.961	0.028
9631	DESI1	DESI1	chr22	-	42003843	42003865	42000047	42000157	42016755	42017061	9631	20	4	35	0	146	125	0.0131766693797	0.350921734637	0.811	1.0	-0.189
4650	NUDT1	NUDT1	chr7	+	2282559	2282683	2281856	2281891	2284197	2284361	4650	5	50	17	47	248	125	0.0132442913501	0.351993355791	0.048	0.154	-0.106
8467	ADAM15	ADAM15	chr1	+	155033893	155033965	155033238	155033308	155034720	155034845	8467	12	152	29	154	196	125	0.0132410066211	0.351993355791	0.048	0.107	-0.059
21492	HMCES	HMCES	chr3	+	129007696	129007840	128998552	128998758	129017196	129017378	21492	203	0	335	9	250	125	0.0132603728536	0.352129255968	1.0	0.949	0.051
31186	PARL	PARL	chr3	-	183551279	183551377	183547172	183547497	183558357	183558428	31186	153	8	226	2	222	125	0.0132803650426	0.352368693961	0.915	0.985	-0.07
4873	SYTL1	SYTL1	chr1	+	27676142	27676256	27675888	27675989	27676879	27676976	4873	52	3	44	12	238	125	0.0133282722688	0.353347796193	0.901	0.658	0.243
7216	DDX50	DDX50	chr10	+	70693954	70694116	70679587	70679737	70694554	70694674	7216	264	10	360	3	250	125	0.0133733309232	0.354249826146	0.93	0.984	-0.054
18255	CDC16	CDC16	chr13	+	115022552	115022705	115016023	115016149	115024809	115024873	18255	487	3	552	14	250	125	0.0133856090052	0.354282751123	0.988	0.952	0.036
24538	SPAG1	SPAG1	chr8	+	101174506	101174648	101170262	101170346	101178041	101178201	24538	9	7	37	5	250	125	0.0133983437196	0.354327697791	0.391	0.787	-0.396
31493	STK3	STK3	chr8	-	99591891	99592017	99560196	99560389	99608259	99608397	31493	244	5	566	0	250	125	0.0134175743208	0.354544216929	0.961	1.0	-0.039
15185	ACVRL1	ACVRL1	chr12	+	52307757	52307857	52306882	52307134	52308222	52308369	15185	17	1	0	2	224	125	0.0134553427506	0.354713015391	0.905	0.0	0.905
16654	SNX16	SNX16	chr8	-	82741664	82741751	82736026	82736175	82751846	82752317	16654	20	4	66	1	211	125	0.013467337854	0.354713015391	0.748	0.975	-0.227
21468	C17orf104	C17orf104	chr17	+	42746750	42746885	42743743	42745601	42750733	42750914	21468	6	2	46	0	250	125	0.013449164585	0.354713015391	0.6	1.0	-0.4
7593	APOM	APOM	chr6	+	31624248	31624410	31620186	31620328	31625001	31625075	7593	13	0	11	6	250	125	0.0134681565414	0.354713015391	1.0	0.478	0.522
1459	MORF4L2	MORF4L2	chrX	-	102939608	102939657	102933426	102933548	102940098	102940188	1459	171	55	239	44	173	125	0.0134877119145	0.354765131998	0.692	0.797	-0.105
15508	ADD1	ADD1	chr4	+	2911065	2911158	2910241	2910331	2916610	2916767	15508	14	358	4	486	217	125	0.0134922356695	0.354765131998	0.022	0.005	0.017
7637	ACADVL	ACADVL	chr17	+	7127464	7127562	7127286	7127388	7127639	7127712	7637	1852	10	2882	36	222	125	0.0135371003636	0.355653524692	0.991	0.978	0.013
9321	FOXK2	FOXK2	chr17	+	80541888	80542064	80529599	80529746	80543779	80544076	9321	155	5	210	0	250	125	0.0135862917434	0.356654044499	0.939	1.0	-0.061
1184	COL22A1	COL22A1	chr8	-	139734278	139734332	139732981	139733035	139736857	139736911	1184	29	8	20	0	178	125	0.0136313641527	0.356961620002	0.718	1.0	-0.282
12889	ERI2	ERI2	chr16	-	20814754	20814838	20814117	20814245	20814924	20814992	12889	40	4	66	0	208	125	0.0136211624263	0.356961620002	0.857	1.0	-0.143
35771	POLRMT	POLRMT	chr19	-	619585	619765	619209	619296	619957	620080	35771	115	0	154	7	250	125	0.0136260075972	0.356961620002	1.0	0.917	0.083
1022	TMCO4	TMCO4	chr1	-	20124629	20124708	20113518	20113610	20126347	20126410	1022	4	7	15	3	203	125	0.0137233677656	0.358119825544	0.26	0.755	-0.495
24627	LTBP4	LTBP4	chr19	+	41128305	41128572	41125251	41125398	41129508	41129637	24627	109	37	24	20	250	125	0.0137137512233	0.358119825544	0.596	0.375	0.221
25754	PDGFC	PDGFC	chr4	-	157782580	157782641	157771372	157771568	157891937	157892546	25754	75	189	114	184	185	125	0.0137425206376	0.358119825544	0.211	0.295	-0.084
27762	CTSK	CTSK	chr1	-	150771643	150771749	150768683	150769374	150772019	150772185	27762	379	1	26	2	230	125	0.0137358303749	0.358119825544	0.995	0.876	0.119
35488	TFDP2	TFDP2	chr3	-	141712379	141712427	141697361	141697524	141724282	141724386	35488	51	5	27	11	172	125	0.0136889053176	0.358119825544	0.881	0.641	0.24
4033	MSMO1	MSMO1	chr4	+	166254491	166254777	166248817	166248916	166258940	166259089	4033	1401	58	1997	51	250	125	0.0137269606689	0.358119825544	0.924	0.951	-0.027
27908	TAF6	TAF6	chr7	-	99705989	99706163	99705548	99705746	99707570	99707696	27908	346	7	354	0	250	125	0.0137593361132	0.358267222964	0.961	1.0	-0.039
5642	GOSR1	GOSR1	chr17	+	28837897	28837927	28819696	28819771	28846956	28847039	5642	136	0	220	9	154	125	0.0137787975321	0.358483221044	1.0	0.952	0.048
20338	CNN3	CNN3	chr1	-	95367676	95367814	95367224	95367341	95368677	95368744	20338	3909	24	3753	43	250	125	0.0138106388157	0.358730225872	0.988	0.978	0.01
30935	ISOC2	ISOC2	chr19	-	55967002	55967212	55966626	55966697	55967715	55967856	30935	262	70	177	76	250	125	0.013806611152	0.358730225872	0.652	0.538	0.114
12095	ZNF706	ZNF706	chr8	-	102216877	102216921	102214560	102214675	102217662	102217960	12095	1	7	9	4	168	125	0.0138270927797	0.358823443266	0.096	0.626	-0.53
32747	ARL6	ARL6	chr3	+	97510614	97510670	97506833	97506963	97516867	97517379	32747	27	5	33	0	180	125	0.013836580681	0.358823443266	0.789	1.0	-0.211
34566	DONSON	DONSON	chr21	-	34955793	34955972	34954470	34954552	34956895	34957074	34566	173	3	402	26	250	125	0.0138561110902	0.359039908435	0.966	0.885	0.081
5222	GGA3	GGA3	chr17	-	73244920	73245089	73242792	73242877	73257628	73257742	5222	0	26	8	39	250	125	0.0138859914923	0.359523997468	0.0	0.093	-0.093
18790	AMPD3	AMPD3	chr11	+	10500072	10500277	10483061	10483287	10503609	10503772	18790	36	5	43	0	250	125	0.0139310596881	0.359759110646	0.783	1.0	-0.217
20002	BMF	BMF	chr15	-	40396380	40396541	40380091	40384089	40397995	40398292	20002	264	11	64	9	250	125	0.0139398951454	0.359759110646	0.923	0.78	0.143
25765	CLCN7	CLCN7	chr16	-	1515267	1515339	1511603	1511675	1524834	1525085	25765	105	0	138	7	196	125	0.0139349118804	0.359759110646	1.0	0.926	0.074
6936	ZNF189	ZNF189	chr9	+	104161676	104161812	104161135	104161471	104162207	104162292	6936	23	12	10	19	250	125	0.0139277146805	0.359759110646	0.489	0.208	0.281
3924	APLP1	APLP1	chr19	+	36365405	36365564	36364540	36364615	36365642	36365771	3924	46	2	1	2	250	125	0.0140016025588	0.361061405743	0.92	0.2	0.72
32101	NCOR2	NCOR2	chr12	-	124812092	124812179	124810736	124810916	124815390	124815444	32101	189	36	250	24	211	125	0.0140777859215	0.362734604342	0.757	0.861	-0.104
29512	MINOS1	MINOS1	chr1	+	19943751	19943830	19923470	19923603	19948593	19948641	29512	4	857	34	1291	203	125	0.0141405760925	0.364060301082	0.003	0.016	-0.013
25521	KNSTRN	KNSTRN	chr15	+	40679359	40679407	40675428	40675523	40681706	40681812	25521	68	4	124	0	172	125	0.0141537219487	0.364106765355	0.925	1.0	-0.075
10704	ZNF778	ZNF778	chr16	+	89288499	89288591	89287404	89287560	89289564	89289691	10704	19	0	14	5	216	125	0.014291155329	0.365009977596	1.0	0.618	0.382
16729	DFFB	DFFB	chr1	+	3782847	3782962	3782375	3782564	3784537	3784617	16729	5	12	0	16	239	125	0.0142183464474	0.365009977596	0.179	0.0	0.179
20529	PAPD4	PAPD4	chr5	+	78938654	78938733	78936927	78937019	78940945	78941015	20529	71	8	161	4	203	125	0.0142151348497	0.365009977596	0.845	0.961	-0.116
20726	ADGRE5	ADGRE5	chr19	+	14507888	14508035	14507153	14507285	14508469	14508616	20726	1	19	5	7	250	125	0.0142300403589	0.365009977596	0.026	0.263	-0.237
21490	HMCES	HMCES	chr3	+	129009521	129009647	128998552	128998758	129017196	129017378	21490	204	0	343	9	250	125	0.0142475592026	0.365009977596	1.0	0.95	0.05
26755	POP4	POP4	chr19	+	30101315	30101539	30099563	30099616	30102768	30102846	26755	202	7	252	1	250	125	0.0142722942732	0.365009977596	0.935	0.992	-0.057
27157	PAPOLA	PAPOLA	chr14	+	97026985	97027048	97022511	97022750	97029155	97029230	27157	480	17	805	11	187	125	0.014273530534	0.365009977596	0.95	0.98	-0.03
2942	BCL2L11	BCL2L11	chr2	+	111911356	111911481	111907620	111907724	111921709	111926022	2942	20	21	14	43	249	125	0.0142623757668	0.365009977596	0.323	0.14	0.183
5001	MRPL48	MRPL48	chr11	+	73536752	73536841	73498916	73499037	73555851	73556021	5001	126	5	164	0	213	125	0.0142833010893	0.365009977596	0.937	1.0	-0.063
11183	FAM193B	FAM193B	chr5	-	176959443	176959642	176951185	176952206	176963358	176963746	11183	90	5	104	0	250	125	0.0143380392079	0.365916334475	0.9	1.0	-0.1
13240	DNM1L	DNM1L	chr12	+	32891197	32891230	32890798	32890876	32892997	32893174	13240	73	34	109	24	157	125	0.0143820181637	0.366477410065	0.631	0.783	-0.152
8336	TCF7L2	TCF7L2	chr10	+	114919678	114919751	114917779	114917828	114920377	114920450	8336	5	1	10	26	197	125	0.0143828542807	0.366477410065	0.76	0.196	0.564
29252	GOLGA2P5	GOLGA2P5	chr12	-	100562701	100562977	100562229	100562411	100564342	100564445	29252	3	3	13	0	250	125	0.0143958917633	0.366518719319	0.333	1.0	-0.667
10252	NT5C3B	NT5C3B	chr17	-	39983677	39983878	39981333	39981909	39985041	39985204	10252	382	9	466	2	250	125	0.0145239976888	0.366695011894	0.955	0.991	-0.036
1458	MORF4L2	MORF4L2	chrX	-	102939608	102939657	102933426	102933528	102940098	102940188	1458	233	491	337	549	173	125	0.0146605997401	0.366695011894	0.255	0.307	-0.052
15460	LACC1	LACC1	chr13	+	44464249	44464410	44462892	44463118	44465584	44468068	15460	68	5	77	0	250	125	0.0145104982774	0.366695011894	0.872	1.0	-0.128
17009	CAPZA2	CAPZA2	chr7	+	116546316	116546396	116544230	116544437	116550286	116550365	17009	932	6	1350	0	204	125	0.0145415707623	0.366695011894	0.99	1.0	-0.01
1763	POMT2	POMT2	chr14	-	77769177	77769286	77765797	77765904	77771034	77771143	1763	91	5	106	0	233	125	0.0144722993584	0.366695011894	0.907	1.0	-0.093
17885	SNW1	SNW1	chr14	-	78189523	78189620	78187053	78187171	78197330	78197472	17885	562	14	762	6	221	125	0.014676937869	0.366695011894	0.958	0.986	-0.028
18490	GCSH	GCSH	chr16	-	81124205	81124285	81118067	81118199	81129735	81129980	18490	53	6	47	0	204	125	0.0146523262289	0.366695011894	0.844	1.0	-0.156
19449	PCOLCE	PCOLCE	chr7	+	100203298	100203435	100202713	100202838	100204038	100204253	19449	382	0	32	2	250	125	0.014618335358	0.366695011894	1.0	0.889	0.111
22809	MTSS1L	MTSS1L	chr16	-	70699368	70699443	70698822	70698999	70708208	70708431	22809	147	6	144	0	199	125	0.0145979502336	0.366695011894	0.939	1.0	-0.061
23776	CCND3	CCND3	chr6	-	41997746	41997928	41904972	41905132	42016238	42016632	23776	0	13	2	1	250	125	0.0146260743563	0.366695011894	0.0	0.5	-0.5
24720	NCL	NCL	chr2	-	232320720	232320847	232320111	232320335	232321341	232321475	24720	3760	21	6695	15	250	125	0.0145875186711	0.366695011894	0.989	0.996	-0.007
25928	AP5M1	AP5M1	chr14	+	57748806	57748946	57746912	57747140	57749651	57749737	25928	151	5	195	0	250	125	0.0146582108645	0.366695011894	0.938	1.0	-0.062
26260	MRPS28	MRPS28	chr8	-	80915233	80915415	80831094	80831383	80942270	80942506	26260	258	8	562	4	250	125	0.014548549325	0.366695011894	0.942	0.986	-0.044
28271	LETMD1	LETMD1	chr12	+	51447560	51447643	51442816	51442968	51449617	51449804	28271	34	0	37	6	207	125	0.0146192955338	0.366695011894	1.0	0.788	0.212
30824	SPPL3	SPPL3	chr12	-	121204065	121204175	121200312	121202873	121205196	121205396	30824	254	4	352	19	234	125	0.0146113696713	0.366695011894	0.971	0.908	0.063
31168	RAB40B	RAB40B	chr17	-	80616366	80616589	80614942	80616010	80617455	80617533	31168	70	0	80	6	250	125	0.0145078107979	0.366695011894	1.0	0.87	0.13
34030	HSD17B8	HSD17B8	chr6	+	33173604	33173689	33173416	33173502	33173910	33173953	34030	54	4	88	0	209	125	0.0144688255775	0.366695011894	0.89	1.0	-0.11
34556	LRRFIP1	LRRFIP1	chr2	+	238666098	238666191	238664737	238664830	238668706	238668848	34556	26	513	19	795	217	125	0.0145743216615	0.366695011894	0.028	0.014	0.014
3677	WDR45	WDR45	chrX	-	48935301	48935406	48934303	48934409	48935495	48935570	3677	305	17	272	32	229	125	0.014671465079	0.366695011894	0.907	0.823	0.084
5123	MEGF6	MEGF6	chr1	-	3415701	3415830	3415261	3415390	3416151	3416280	5123	5	3	18	0	250	125	0.0146066746654	0.366695011894	0.455	1.0	-0.545
7594	APOM	APOM	chr6	+	31624248	31624403	31620186	31620328	31625001	31625075	7594	22	0	22	6	250	125	0.0144517896777	0.366695011894	1.0	0.647	0.353
7915	SMARCD1	SMARCD1	chr12	+	50490632	50490755	50488219	50488355	50492496	50492598	7915	554	7	669	23	247	125	0.0145196291803	0.366695011894	0.976	0.936	0.04
8906	DPP9	DPP9	chr19	-	4695389	4695567	4694672	4694835	4697562	4697663	8906	382	8	691	3	250	125	0.0145985830506	0.366695011894	0.96	0.991	-0.031
9171	RFC5	RFC5	chr12	+	118455494	118455858	118454505	118454697	118456876	118456941	9171	14	92	9	175	250	125	0.0145275251045	0.366695011894	0.071	0.025	0.046
12782	SSH1	SSH1	chr12	-	109196097	109196144	109194555	109194702	109198831	109198960	12782	95	26	73	7	171	125	0.014716263223	0.367391625797	0.728	0.884	-0.156
25735	TAB3	TAB3	chrX	-	30852167	30852269	30845558	30849692	30861082	30861166	25735	98	12	265	11	226	125	0.0147345096564	0.367561330628	0.819	0.93	-0.111
18077	SPIDR	SPIDR	chr8	+	48308935	48309186	48206455	48206619	48352884	48353104	18077	37	4	59	0	250	125	0.0147590582189	0.36788786034	0.822	1.0	-0.178
21595	LGALS8	LGALS8	chr1	+	236706214	236706340	236706060	236706087	236706859	236706948	21595	88	92	84	144	250	125	0.0148062434704	0.368514783879	0.324	0.226	0.098
6039	RBBP6	RBBP6	chr16	+	24576117	24576186	24574930	24574985	24578463	24578826	6039	77	4	137	0	193	125	0.014807166211	0.368514783879	0.926	1.0	-0.074
16080	MAP3K5	MAP3K5	chr6	-	136943985	136944119	136935296	136935424	136958462	136958544	16080	45	4	71	0	250	125	0.014831259654	0.368828498212	0.849	1.0	-0.151
36358	MIPOL1	MIPOL1	chr14	+	37696930	37697043	37688757	37688896	37716307	37716445	36358	0	8	4	3	237	125	0.0148437808858	0.368854168219	0.0	0.413	-0.413
26081	GBF1	GBF1	chr10	+	104119023	104119192	104118262	104118486	104120778	104120877	26081	21	0	16	5	250	125	0.0148641931565	0.369075731856	1.0	0.615	0.385
16613	PSMD4	PSMD4	chr1	+	151234636	151234777	151227196	151227284	151236389	151236504	16613	1072	18	1301	8	250	125	0.0149068532776	0.369278182467	0.968	0.988	-0.02
6017	GBA2	GBA2	chr9	-	35738228	35738371	35738033	35738149	35738522	35738629	6017	171	0	138	5	250	125	0.014905212746	0.369278182467	1.0	0.932	0.068
9392	MBOAT7	MBOAT7	chr19	-	54691042	54691169	54687403	54687563	54692070	54692200	9392	662	18	952	10	250	125	0.0149053936447	0.369278182467	0.948	0.979	-0.031
19370	GGT1	GGT1	chr22	+	25005931	25006000	25003920	25003990	25006216	25006498	19370	92	0	79	5	193	125	0.0149391383791	0.369507733175	1.0	0.911	0.089
36653	SUV420H1	SUV420H1	chr11	-	67947598	67947667	67946936	67947004	67953247	67953395	36653	42	4	67	0	193	125	0.0149305979992	0.369507733175	0.872	1.0	-0.128
19168	ATP2C2	ATP2C2	chr16	+	84444173	84444209	84442010	84442100	84449088	84449197	19168	2	2	20	0	160	125	0.0150047038941	0.369705309685	0.439	1.0	-0.561
33292	ARHGEF7	ARHGEF7	chr13	+	111857635	111857720	111806251	111806338	111870025	111870227	33292	54	8	59	1	209	125	0.0149952550142	0.369705309685	0.801	0.972	-0.171
36761	NEDD4L	NEDD4L	chr18	+	56010137	56010335	56001049	56001124	56016768	56016846	36761	277	6	623	2	250	125	0.0149972765789	0.369705309685	0.958	0.994	-0.036
36798	CBWD5	CBWD5	chr9	-	70488819	70488917	70486792	70486879	70489914	70490211	36798	0	20	5	16	222	125	0.0150021737831	0.369705309685	0.0	0.15	-0.15
4471	SLC25A40	SLC25A40	chr7	-	87470947	87471029	87466044	87466125	87476263	87476437	4471	58	4	94	0	206	125	0.0149942955946	0.369705309685	0.898	1.0	-0.102
20737	VPS45	VPS45	chr1	+	150070951	150071182	150065622	150065744	150082610	150082742	20737	1	96	7	72	250	125	0.0150481877451	0.370492383095	0.005	0.046	-0.041
12437	CASC4	CASC4	chr15	+	44695084	44695252	44673003	44673174	44705533	44707959	12437	341	118	262	131	250	125	0.0150837734375	0.371083943457	0.591	0.5	0.091
25241	HNRNPA1L2	HNRNPA1L2	chr13	+	53203353	53203494	53201572	53201713	53206556	53206629	25241	3	26	10	16	250	125	0.0151624226351	0.372533828353	0.055	0.238	-0.183
5544	TANGO2	TANGO2	chr22	+	20049052	20049206	20043465	20043536	20050860	20050965	5544	62	1	57	8	250	125	0.0151659153919	0.372533828353	0.969	0.781	0.188
36017	BCL7B	BCL7B	chr7	-	72967877	72967999	72966496	72966572	72971816	72972065	36017	11	98	34	127	246	125	0.0151915732467	0.37287879135	0.054	0.12	-0.066
30964	TRAPPC2	TRAPPC2	chrX	-	13752168	13752304	13737989	13738101	13752643	13752754	30964	24	17	18	36	250	125	0.0152673886839	0.374453410005	0.414	0.2	0.214
25290	FUBP3	FUBP3	chr9	+	133470869	133470975	133454959	133455151	133485340	133485374	25290	285	0	364	8	230	125	0.0152812994595	0.374508487899	1.0	0.961	0.039
18107	NEU3	NEU3	chr11	+	74705553	74705765	74699949	74700199	74716457	74718743	18107	28	0	16	4	250	125	0.0153221999748	0.375028039155	1.0	0.667	0.333
35537	SDHC	SDHC	chr1	+	161326466	161326630	161310383	161310445	161332118	161334535	35537	1030	47	1362	36	250	125	0.0153258616219	0.375028039155	0.916	0.95	-0.034
36167	IL32	IL32	chr16	+	3117554	3117614	3117377	3117416	3117984	3118011	36167	1541	204	1009	175	184	125	0.0153439239826	0.375184066612	0.837	0.797	0.04
17650	ADAMTS9	ADAMTS9	chr3	-	64641467	64641551	64641251	64641367	64644177	64644467	17650	158	16	411	17	208	125	0.0153661806967	0.375442337342	0.856	0.936	-0.08
12572	FAHD2A	FAHD2A	chr2	+	96076274	96076334	96072688	96072905	96078181	96078290	12572	37	5	42	0	184	125	0.0154337063183	0.376664734249	0.834	1.0	-0.166
2801	RPS24	RPS24	chr10	+	79797722	79797740	79796951	79797062	79799961	79799983	2801	6	2237	19	1285	142	125	0.0154396757599	0.376664734249	0.002	0.013	-0.011
25047	FNDC3B	FNDC3B	chr3	+	172050878	172050965	172048330	172048505	172052733	172052872	25047	342	0	451	9	211	125	0.0154624607492	0.376911717236	1.0	0.967	0.033
4814	DDX6	DDX6	chr11	-	118629482	118629611	118627879	118627996	118630630	118630753	4814	463	17	658	9	250	125	0.0154732796548	0.376911717236	0.932	0.973	-0.041
3825	VEGFC	VEGFC	chr4	-	177632652	177632804	177608974	177609081	177650686	177650900	3825	91	0	15	2	250	125	0.0155208050398	0.377782748903	1.0	0.789	0.211
34293	MORF4L1	MORF4L1	chr15	+	79177308	79177425	79172853	79172921	79178482	79178569	34293	173	2233	174	2948	241	125	0.0155455852804	0.378099254112	0.039	0.03	0.009
18630	MED12	MED12	chrX	+	70345512	70345563	70345200	70345345	70345885	70346004	18630	58	0	67	6	175	125	0.0156352750493	0.379418371472	1.0	0.889	0.111
23362	FCHO1	FCHO1	chr19	+	17892039	17892152	17889417	17889693	17892260	17892348	23362	42	4	65	0	237	125	0.0156318785674	0.379418371472	0.847	1.0	-0.153
33370	TPMT	TPMT	chr6	-	18132363	18132408	18128544	18131011	18134034	18134120	33370	193	11	315	5	169	125	0.0156147356969	0.379418371472	0.928	0.979	-0.051
15217	TBCEL	TBCEL	chr11	+	120924259	120924441	120918236	120918376	120925760	120926017	15217	66	0	60	5	250	125	0.0156606778343	0.379559420593	1.0	0.857	0.143
26680	PLEKHN1	PLEKHN1	chr1	+	908565	908706	908240	908390	908879	909020	26680	75	2	95	13	250	125	0.0156765547954	0.379559420593	0.949	0.785	0.164
34495	MRPL55	MRPL55	chr1	-	228296655	228296722	228296137	228296175	228296849	228297013	34495	43	7	56	1	191	125	0.0156751742784	0.379559420593	0.801	0.973	-0.172
17657	ADAMTS9	ADAMTS9	chr3	-	64599020	64599185	64592635	64592755	64600996	64601161	17657	261	5	730	0	250	125	0.015788238258	0.381673952595	0.963	1.0	-0.037
19357	PTBP2	PTBP2	chr1	+	97271974	97272008	97270355	97270495	97272421	97272514	19357	5	17	13	9	158	125	0.0158048816649	0.381673952595	0.189	0.533	-0.344
19601	FRS2	FRS2	chr12	+	69885317	69885431	69864128	69864310	69924644	69924740	19601	0	24	4	14	238	125	0.0158116295369	0.381673952595	0.0	0.13	-0.13
2118	NBR2	NBR2	chr17	+	41283224	41283287	41277599	41277787	41290673	41290939	2118	13	8	23	2	187	125	0.015823330662	0.381673952595	0.521	0.885	-0.364
4485	TARBP1	TARBP1	chr1	-	234599582	234599680	234596006	234596142	234601401	234601454	4485	56	6	88	1	222	125	0.015791384056	0.381673952595	0.84	0.98	-0.14
624	NRCAM	NRCAM	chr7	-	107866088	107866145	107864168	107864280	107866651	107866822	624	19	1	15	8	181	125	0.0158401892705	0.381793751148	0.929	0.564	0.365
10924	KCNIP3	KCNIP3	chr2	+	96040595	96040665	96040043	96040168	96040885	96040956	10924	24	3	61	0	194	125	0.0158624782473	0.382044159137	0.838	1.0	-0.162
18868	C1orf52	C1orf52	chr1	-	85724617	85724744	85724206	85724405	85725040	85725355	18868	164	61	179	106	250	125	0.0159031357132	0.382710170884	0.573	0.458	0.115
8104	GNPDA2	GNPDA2	chr4	-	44724100	44724259	44720325	44720427	44728490	44728651	8104	107	0	96	5	250	125	0.0159139722202	0.382710170884	1.0	0.906	0.094
12104	TFDP1	TFDP1	chr13	+	114292132	114292211	114290848	114291015	114294434	114295788	12104	338	21	909	27	203	125	0.0160327715245	0.38319578154	0.908	0.954	-0.046
15101	LRRC45	LRRC45	chr17	+	79982153	79982215	79981177	79981739	79982568	79982639	15101	73	4	124	0	186	125	0.0160390921195	0.38319578154	0.925	1.0	-0.075
19267	SBNO1	SBNO1	chr12	-	123832575	123832680	123829804	123830117	123834856	123834988	19267	64	4	100	0	229	125	0.0160472929093	0.38319578154	0.897	1.0	-0.103
20658	TBCE	TBCE	chr1	+	235582731	235582876	235577747	235577933	235590454	235590554	20658	48	6	76	1	250	125	0.016046487491	0.38319578154	0.8	0.974	-0.174
26067	GBF1	GBF1	chr10	+	104128495	104128589	104127234	104127317	104128967	104129144	26067	147	5	192	0	218	125	0.0160078310344	0.38319578154	0.944	1.0	-0.056
26600	CCDC57	CCDC57	chr17	-	80136349	80136481	80130513	80130736	80141649	80141808	26600	50	0	32	4	250	125	0.0160008054884	0.38319578154	1.0	0.8	0.2
32169	EZH2	EZH2	chr7	-	148514313	148514483	148512597	148512638	148514968	148515209	32169	102	6	218	2	250	125	0.0160044527589	0.38319578154	0.895	0.982	-0.087
33689	LRIG3	LRIG3	chr12	-	59279612	59279684	59277301	59277373	59280591	59280672	33689	114	4	60	9	196	125	0.0160654577777	0.38319578154	0.948	0.81	0.138
4180	ROGDI	ROGDI	chr16	-	4851267	4851322	4850498	4850579	4851503	4851586	4180	140	8	143	1	179	125	0.015951574435	0.38319578154	0.924	0.99	-0.066
5753	ANKRD1	ANKRD1	chr10	-	92675927	92676026	92675538	92675637	92677488	92677587	5753	241	8	337	2	223	125	0.0160558726508	0.38319578154	0.944	0.99	-0.046
7282	MANEAL	MANEAL	chr1	+	38262415	38262492	38261408	38261518	38265515	38267278	7282	0	2	8	0	201	125	0.0159911849986	0.38319578154	0.0	1.0	-1.0
16361	PRKCI	PRKCI	chr3	+	169998953	169999051	169998014	169998191	169999669	169999756	16361	429	9	775	4	222	125	0.0161099036074	0.383648331052	0.964	0.991	-0.027
1680	PHIP	PHIP	chr6	-	79679765	79679890	79679551	79679634	79680497	79680605	1680	64	5	129	1	249	125	0.0161135109293	0.383648331052	0.865	0.985	-0.12
24516	NOL11	NOL11	chr17	+	65732781	65732870	65732015	65732139	65733186	65733261	24516	254	7	430	2	213	125	0.0161286867057	0.383648331052	0.955	0.992	-0.037
32742	AIP	AIP	chr11	+	67256737	67256926	67250499	67250728	67257508	67257685	32742	246	6	262	0	250	125	0.0161322300863	0.383648331052	0.953	1.0	-0.047
4880	C3orf67	C3orf67	chr3	-	58870270	58870435	58855898	58856035	58899433	58899590	4880	32	0	44	7	250	125	0.0161766720498	0.38442047088	1.0	0.759	0.241
35243	TMEM41A	TMEM41A	chr3	-	185212941	185213103	185212410	185212549	185214615	185214769	35243	121	11	226	6	250	125	0.0162167350112	0.385087483384	0.846	0.95	-0.104
707	RUSC2	RUSC2	chr9	+	35546426	35548532	35489948	35490169	35555056	35555698	707	79	0	94	6	250	125	0.0162436398485	0.385441284062	1.0	0.887	0.113
13867	OSER1	OSER1	chr20	-	42831600	42831714	42824580	42826379	42835520	42835638	13867	352	26	493	17	238	125	0.016358751607	0.386458955366	0.877	0.938	-0.061
14809	CRNKL1	CRNKL1	chr20	-	20020252	20020492	20018992	20019094	20021329	20021410	14809	111	5	125	0	250	125	0.0163436064774	0.386458955366	0.917	1.0	-0.083
20745	FLAD1	FLAD1	chr1	+	154962634	154962733	154956317	154956542	154965188	154965262	20745	6	4	1	10	223	125	0.0163504753869	0.386458955366	0.457	0.053	0.404
24412	EIF4E2	EIF4E2	chr2	+	233438972	233439051	233431787	233431924	233445613	233448355	24412	42	48	30	71	203	125	0.0163366999504	0.386458955366	0.35	0.206	0.144
34550	LRRFIP1	LRRFIP1	chr2	+	238678585	238678635	238668706	238668848	238681508	238681588	34550	26	0	22	5	174	125	0.0163173889565	0.386458955366	1.0	0.76	0.24
37117	MGP	MGP	chr12	-	15035905	15035981	15034114	15035214	15037146	15037179	37117	3977	14	5	0	200	125	0.0163131312559	0.386458955366	0.994	1.0	-0.006
36106	NANS	NANS	chr9	+	100839199	100839299	100823063	100823279	100843097	100843364	36106	224	1	260	9	224	125	0.0163945455121	0.387019767401	0.992	0.942	0.05
34996	TMPO	TMPO	chr12	+	98938219	98938315	98931252	98931350	98938728	98938839	34996	241	9	649	7	220	125	0.0164290116111	0.387548433339	0.938	0.981	-0.043
14083	HNRNPD	HNRNPD	chr4	-	83292680	83292737	83279811	83279973	83294598	83295149	14083	90	4	169	0	181	125	0.0164549199054	0.387590024624	0.94	1.0	-0.06
3078	TINAGL1	TINAGL1	chr1	+	32051353	32051477	32051040	32051086	32052310	32052356	3078	809	29	1961	38	248	125	0.0164547022315	0.387590024624	0.934	0.963	-0.029
12552	IKBKE	IKBKE	chr1	+	206667252	206667324	206666598	206666711	206669444	206670223	12552	131	8	133	1	196	125	0.0165128026757	0.387815310829	0.913	0.988	-0.075
15372	TCF3	TCF3	chr19	-	1612205	1612432	1611702	1611848	1615684	1615820	15372	405	0	387	7	250	125	0.0165095867109	0.387815310829	1.0	0.965	0.035
30160	PQLC1	PQLC1	chr18	-	77693968	77694022	77679183	77679400	77703328	77703462	30160	78	59	65	87	178	125	0.0164956484811	0.387815310829	0.481	0.344	0.137
32985	PPP2R5A	PPP2R5A	chr1	+	212502476	212502673	212458878	212459633	212506838	212506940	32985	203	2	296	14	250	125	0.0165025860623	0.387815310829	0.981	0.914	0.067
35074	ACY1	ACY1	chr3	+	52019416	52019481	52018062	52018174	52019867	52019962	35074	88	4	158	0	189	125	0.0165735436287	0.388691255591	0.936	1.0	-0.064
9659	LOC100422737	LOC100422737	chr6	-	107187575	107187645	107183172	107183293	107235133	107235300	9659	23	4	32	22	194	125	0.0165743133127	0.388691255591	0.787	0.484	0.303
20023	H2AFY	H2AFY	chr5	-	134686512	134686603	134681657	134681747	134696186	134696297	20023	304	0	251	6	215	125	0.0166360521248	0.389286044801	1.0	0.961	0.039
21809	AGPAT2	AGPAT2	chr9	-	139571036	139571132	139569186	139569259	139571412	139571588	21809	354	28	497	19	220	125	0.0166338323956	0.389286044801	0.878	0.937	-0.059
3448	ARSD	ARSD	chrX	-	2827857	2828020	2826761	2826883	2835844	2836268	3448	26	4	41	0	250	125	0.016613658884	0.389286044801	0.765	1.0	-0.235
31232	RPL23AP7	RPL23AP7	chr2	-	114379689	114379738	114379302	114379593	114383185	114383306	31232	24	7	45	2	173	125	0.0166502646968	0.389334849301	0.712	0.942	-0.23
1350	RAPH1	RAPH1	chr2	-	204341798	204341879	204334961	204335036	204354306	204354812	1350	4	5	31	5	205	125	0.0166913988284	0.389728988644	0.328	0.791	-0.463
8054	RPS6KC1	RPS6KC1	chr1	+	213246211	213246328	213244347	213244383	213251037	213251158	8054	0	32	4	19	241	125	0.0166900362771	0.389728988644	0.0	0.098	-0.098
14802	PLEKHA6	PLEKHA6	chr1	-	204192589	204192713	204187978	204191907	204197210	204197356	14802	67	0	99	7	248	125	0.0167284760212	0.389744356067	1.0	0.877	0.123
25759	PCSK5	PCSK5	chr9	+	78710805	78711018	78686641	78686814	78722166	78722267	25759	171	0	401	11	250	125	0.0167261199741	0.389744356067	1.0	0.948	0.052
28368	RIN3	RIN3	chr14	+	93081751	93081824	93043704	93043822	93107582	93107674	28368	79	0	93	6	197	125	0.0167102726875	0.389744356067	1.0	0.908	0.092
24400	RANBP2	RANBP2	chr2	+	109378556	109378651	109374868	109375004	109379692	109384844	24400	113	7	191	2	219	125	0.0167479140308	0.389914271181	0.902	0.982	-0.08
21898	SETD3	SETD3	chr14	-	99870561	99870647	99866435	99866596	99871541	99871708	21898	267	7	565	3	210	125	0.0167954443438	0.390172026525	0.958	0.991	-0.033
24461	FGGY	FGGY	chr1	+	60139710	60139805	60132954	60133075	60223602	60223664	24461	30	0	26	5	219	125	0.0167761226224	0.390172026525	1.0	0.748	0.252
7543	LRP8	LRP8	chr1	-	53746258	53746387	53741302	53741425	53755238	53755361	7543	98	0	143	7	250	125	0.0167917265598	0.390172026525	1.0	0.911	0.089
23309	ARHGEF40	ARHGEF40	chr14	+	21551993	21552209	21550989	21551076	21552911	21553082	23309	397	1	192	5	250	125	0.0168472048177	0.39061547053	0.995	0.95	0.045
36202	HAGH	HAGH	chr16	-	1876507	1876603	1872865	1873038	1876712	1877195	36202	10	25	19	14	220	125	0.0168510333806	0.39061547053	0.185	0.435	-0.25
8453	ADAM15	ADAM15	chr1	+	155033890	155033965	155033238	155033308	155034720	155034845	8453	15	152	33	154	199	125	0.0168271940299	0.39061547053	0.058	0.119	-0.061
16940	IFT22	IFT22	chr7	-	100962236	100962344	100961404	100961494	100964951	100965104	16940	92	24	141	16	232	125	0.0168661870886	0.390684658355	0.674	0.826	-0.152
11627	ZNF667	ZNF667	chr19	-	56983067	56983556	56973706	56973798	56985380	56985493	11627	7	0	1	3	250	125	0.0168892725295	0.390937342869	1.0	0.143	0.857
27446	CAPN3	CAPN3	chr15	+	42698123	42698141	42695938	42695975	42700408	42700522	27446	7	1	0	3	142	125	0.0169253050407	0.391489134245	0.86	0.0	0.86
18075	SPIDR	SPIDR	chr8	+	48320422	48320523	48206455	48206619	48352884	48353104	18075	52	4	78	0	225	125	0.016966350698	0.391873877093	0.878	1.0	-0.122
20063	AZIN2	AZIN2	chr1	+	33547778	33547955	33546991	33547109	33549554	33549728	20063	30	0	4	2	250	125	0.0169614669931	0.391873877093	1.0	0.5	0.5
2830	PPP2R5C	PPP2R5C	chr14	+	102285328	102285422	102229241	102229307	102323022	102323222	2830	3	3	0	11	218	125	0.0169876092737	0.392082815048	0.364	0.0	0.364
12265	IL15RA	IL15RA	chr10	-	6010738	6010891	6008107	6008302	6019367	6019574	12265	0	4	3	0	250	125	0.0170076095216	0.392262430812	0.0	1.0	-1.0
3375	EPG5	EPG5	chr18	-	43514774	43514932	43510641	43510796	43519565	43519721	3375	30	4	46	0	250	125	0.0170586512102	0.393157212565	0.789	1.0	-0.211
26038	SIM1	SIM1	chr6	-	100896021	100896128	100895143	100895291	100896354	100896554	26038	54	0	80	7	231	125	0.0171499563768	0.394412141459	1.0	0.861	0.139
35907	TBC1D19	TBC1D19	chr4	+	26719554	26719639	26689966	26690029	26721702	26721747	35907	93	0	85	5	209	125	0.0171426217828	0.394412141459	1.0	0.91	0.09
605	DENND4C	DENND4C	chr9	+	19331975	19332182	19328027	19328160	19334974	19335103	605	116	0	106	5	250	125	0.0171499015218	0.394412141459	1.0	0.914	0.086
26557	AGK	AGK	chr7	+	141292945	141292985	141255252	141255367	141296361	141296441	26557	132	5	188	0	164	125	0.0171789756957	0.394514316674	0.953	1.0	-0.047
3743	ARMCX2	ARMCX2	chrX	-	100914404	100914487	100914061	100914134	100914742	100914876	3743	161	10	70	0	207	125	0.0171682376814	0.394514316674	0.907	1.0	-0.093
20155	TBC1D2B	TBC1D2B	chr15	-	78337241	78337410	78322348	78322512	78369634	78369994	20155	86	0	58	4	250	125	0.0172506051718	0.395496097503	1.0	0.879	0.121
30380	AKAP11	AKAP11	chr13	+	42860121	42860171	42846288	42846364	42860435	42860535	30380	42	10	47	2	174	125	0.0172586834637	0.395496097503	0.751	0.944	-0.193
3377	EPG5	EPG5	chr18	-	43467715	43467872	43464581	43464776	43469762	43469905	3377	53	0	64	6	250	125	0.0172458443282	0.395496097503	1.0	0.842	0.158
33576	DMKN	DMKN	chr19	-	35999106	35999142	35997027	35997087	36001085	36001154	33576	15	3	18	18	160	125	0.0172757237579	0.395604216296	0.796	0.439	0.357
10921	TRNAU1AP	TRNAU1AP	chr1	+	28897687	28897850	28893805	28893925	28898378	28898412	10921	232	5	379	0	250	125	0.0173723325348	0.396014141528	0.959	1.0	-0.041
15991	SEC24A	SEC24A	chr5	+	134039448	134039622	134033588	134033747	134041016	134041127	15991	126	4	229	0	250	125	0.017340761529	0.396014141528	0.94	1.0	-0.06
20714	SMARCC1	SMARCC1	chr3	-	47632150	47632327	47627377	47629796	47651555	47651817	20714	588	8	947	0	250	125	0.0173927854639	0.396014141528	0.974	1.0	-0.026
24248	SLC25A32	SLC25A32	chr8	-	104417003	104417089	104415391	104415552	104419861	104420012	24248	182	4	178	14	210	125	0.0174169745472	0.396014141528	0.964	0.883	0.081
2706	GSDMB	GSDMB	chr17	-	38065210	38065295	38063213	38063240	38066008	38066177	2706	0	4	3	0	209	125	0.0174029591876	0.396014141528	0.0	1.0	-1.0
29677	LOXL3	LOXL3	chr2	-	74762714	74762882	74762418	74762581	74763122	74763277	29677	43	0	28	4	250	125	0.017334660251	0.396014141528	1.0	0.778	0.222
31107	HMGXB3	HMGXB3	chr5	+	149403824	149404243	149398128	149398260	149406268	149406444	31107	210	0	218	6	250	125	0.0173411494282	0.396014141528	1.0	0.948	0.052
32762	C9orf3	C9orf3	chr9	+	97844856	97845001	97842975	97843062	97848963	97849500	32762	88	10	166	44	250	125	0.0173534149168	0.396014141528	0.815	0.654	0.161
33873	HYOU1	HYOU1	chr11	-	118926461	118926555	118926204	118926283	118926781	118926879	33873	780	11	1102	3	218	125	0.017396933056	0.396014141528	0.976	0.995	-0.019
3941	NSMF	NSMF	chr9	-	140349690	140349759	140348842	140348895	140350862	140350938	3941	137	42	131	20	193	125	0.0174085555367	0.396014141528	0.679	0.809	-0.13
10198	C3orf33	C3orf33	chr3	-	155523385	155523512	155520320	155520380	155523927	155524076	10198	4	12	0	20	250	125	0.0174384065893	0.396220837615	0.143	0.0	0.143
31919	EPS15L1	EPS15L1	chr19	-	16472589	16472795	16466054	16466662	16487932	16488065	31919	26	0	29	6	250	125	0.0174975753346	0.39728405666	1.0	0.707	0.293
17309	SMPDL3A	SMPDL3A	chr6	+	123122454	123122551	123117968	123118113	123124808	123124978	17309	84	5	90	0	221	125	0.0175921861637	0.399097856329	0.905	1.0	-0.095
29347	FBXO28	FBXO28	chr1	+	224340843	224341039	224321775	224321914	224345053	224349749	29347	168	1	254	11	250	125	0.0176023225218	0.399097856329	0.988	0.92	0.068
33065	PROM2	PROM2	chr2	+	95942719	95942809	95942341	95942405	95943111	95943314	33065	58	3	271	1	214	125	0.0176373098519	0.39960891517	0.919	0.994	-0.075
13659	FOCAD	FOCAD	chr9	+	20978337	20978453	20976418	20976547	20981424	20981685	13659	205	6	194	0	240	125	0.0176950187964	0.399976672008	0.947	1.0	-0.053
14806	ZBTB38	ZBTB38	chr3	+	141115100	141115345	141105713	141105779	141122768	141122873	14806	33	39	13	39	250	125	0.0177063487551	0.399976672008	0.297	0.143	0.154
19810	ERLIN1	ERLIN1	chr10	-	101923760	101923852	101915901	101915991	101927104	101927163	19810	217	5	406	0	216	125	0.0177158332844	0.399976672008	0.962	1.0	-0.038
31638	GABPB2	GABPB2	chr1	+	151076037	151076151	151070327	151070478	151079512	151079698	31638	9	10	28	7	238	125	0.0176812906353	0.399976672008	0.321	0.678	-0.357
33795	INTS8	INTS8	chr8	+	95886779	95886830	95885601	95885705	95888301	95888375	33795	184	15	226	6	175	125	0.0176840778606	0.399976672008	0.898	0.964	-0.066
4970	SLC35B3	SLC35B3	chr6	-	8418976	8419118	8417634	8417727	8419812	8419910	4970	6	75	0	95	250	125	0.0177526275018	0.400310343645	0.038	0.0	0.038
5720	TMEM163	TMEM163	chr2	-	135309618	135309662	135308140	135308232	135470769	135470889	5720	47	4	71	0	168	125	0.0177555498941	0.400310343645	0.897	1.0	-0.103
16421	PARP6	PARP6	chr15	-	72548805	72548931	72546795	72546861	72549688	72549781	16421	180	5	230	0	250	125	0.0178033672329	0.400825459335	0.947	1.0	-0.053
31565	C2orf74	C2orf74	chr2	+	61389976	61390090	61372242	61372331	61390186	61390367	31565	112	5	123	0	238	125	0.0177997991643	0.400825459335	0.922	1.0	-0.078
4343	ZZZ3	ZZZ3	chr1	-	78105133	78105287	78050201	78050340	78107206	78107340	4343	0	5	7	4	250	125	0.0178167606447	0.40084590084	0.0	0.467	-0.467
13059	DPY19L3	DPY19L3	chr19	+	32959636	32959719	32955633	32955690	32968427	32968560	13059	52	6	43	0	207	125	0.0178556397733	0.401209452265	0.84	1.0	-0.16
23147	ACADM	ACADM	chr1	+	76194085	76194173	76190031	76190502	76198328	76198426	23147	172	8	299	3	212	125	0.0178700177219	0.401209452265	0.927	0.983	-0.056
29077	LOC202181	LOC202181	chr5	-	177047473	177047507	177045500	177046390	177053436	177053506	29077	0	4	3	0	158	125	0.0178704101149	0.401209452265	0.0	1.0	-1.0
20657	TBCE	TBCE	chr1	+	235582787	235582876	235577747	235577933	235590454	235590554	20657	117	6	171	1	213	125	0.0179686982291	0.401732548828	0.92	0.99	-0.07
22903	CDC42SE1	CDC42SE1	chr1	-	151029126	151029262	151027491	151027602	151031954	151032125	22903	61	3	62	13	250	125	0.0179394044536	0.401732548828	0.91	0.705	0.205
26344	UNC5D	UNC5D	chr8	+	35542099	35542267	35541064	35541245	35544062	35544227	26344	4	6	6	0	250	125	0.0179413347255	0.401732548828	0.25	1.0	-0.75
32106	NCOR2	NCOR2	chr12	-	124839023	124839128	124838638	124838742	124839382	124839485	32106	253	1	385	11	229	125	0.0179140986566	0.401732548828	0.993	0.95	0.043
33645	ELP3	ELP3	chr8	+	27954735	27954835	27950583	27950750	27957344	27957483	33645	105	5	115	0	224	125	0.0179462563577	0.401732548828	0.921	1.0	-0.079
5301	HERC3	HERC3	chr4	+	89599114	89599285	89597484	89597574	89601243	89601387	5301	63	3	165	0	250	125	0.0179687880429	0.401732548828	0.913	1.0	-0.087
33012	SMYD3	SMYD3	chr1	-	245927342	245927451	245912641	245912966	246021797	246021972	33012	145	0	165	6	233	125	0.0180597580429	0.403485408467	1.0	0.937	0.063
12861	BRE	BRE	chr2	+	28115249	28115315	28113481	28113709	28117399	28117551	12861	5	94	20	120	190	125	0.0181536933492	0.405237151389	0.034	0.099	-0.065
2734	BLOC1S6	BLOC1S6	chr15	+	45884332	45884474	45879416	45879723	45897625	45897712	2734	99	13	165	7	250	125	0.0181634094642	0.405237151389	0.792	0.922	-0.13
5027	NCF2	NCF2	chr1	-	183536054	183536123	183534838	183534914	183538276	183538320	5027	12	3	31	0	193	125	0.0182228413233	0.406280778253	0.722	1.0	-0.278
20960	YME1L1	YME1L1	chr10	-	27434356	27434519	27425204	27425314	27437834	27437969	20960	338	8	457	2	250	125	0.018269567221	0.407039872054	0.955	0.991	-0.036
15050	NTPCR	NTPCR	chr1	+	233091302	233091465	233086369	233086490	233092092	233092189	15050	282	20	404	12	250	125	0.0183279301356	0.407739730547	0.876	0.944	-0.068
26764	TMEM185A	TMEM185A	chrX	-	148692969	148693146	148685374	148685736	148713225	148713568	26764	91	6	73	0	250	125	0.0183190756264	0.407739730547	0.883	1.0	-0.117
29069	SGOL1	SGOL1	chr3	-	20215740	20216547	20212534	20212724	20218092	20218151	29069	65	10	138	6	250	125	0.0183726964027	0.407739730547	0.765	0.92	-0.155
32044	KIF21B	KIF21B	chr1	-	200952183	200952222	200950087	200950224	200953986	200954100	32044	23	18	36	9	163	125	0.0183433228044	0.407739730547	0.495	0.754	-0.259
35011	SLC43A3	SLC43A3	chr11	-	57177407	57177594	57176647	57176771	57182087	57182204	35011	368	6	1056	2	250	125	0.0183771808161	0.407739730547	0.968	0.996	-0.028
6879	CLSPN	CLSPN	chr1	-	36230818	36230927	36229866	36230315	36235447	36235551	6879	51	3	126	0	233	125	0.0183713745329	0.407739730547	0.901	1.0	-0.099
31520	NF2	NF2	chr22	+	30079008	30079053	30077427	30077590	30090740	30094589	31520	163	36	386	48	169	125	0.0183989205055	0.407940153887	0.77	0.856	-0.086
32266	XPO6	XPO6	chr16	-	28192261	28192352	28188540	28188653	28220307	28220443	32266	68	3	202	0	215	125	0.0184120342624	0.40794917874	0.929	1.0	-0.071
13457	SVIL	SVIL	chr10	-	29760066	29760172	29759204	29759412	29762766	29762918	13457	254	0	532	11	230	125	0.0184376357536	0.407964551829	1.0	0.963	0.037
31091	PRRC2B	PRRC2B	chr9	+	134358096	134358294	134357112	134357195	134358745	134358832	31091	161	5	191	0	250	125	0.0184445399237	0.407964551829	0.942	1.0	-0.058
36983	ANKRD11	ANKRD11	chr16	-	89497663	89497734	89484691	89484776	89556652	89556969	36983	0	50	7	68	195	125	0.0184508496887	0.407964551829	0.0	0.062	-0.062
2736	BLOC1S6	BLOC1S6	chr15	+	45895297	45895385	45879416	45879723	45897625	45897712	2736	100	13	166	7	212	125	0.0184891685071	0.408530457619	0.819	0.933	-0.114
15116	PDCD2	PDCD2	chr6	-	170889089	170889193	170887944	170888058	170892144	170892276	15116	376	9	547	3	228	125	0.0185492363596	0.409416724901	0.958	0.99	-0.032
29800	BPTF	BPTF	chr17	+	65871671	65871860	65870932	65871136	65882243	65882432	29800	60	23	40	34	250	125	0.0185547838259	0.409416724901	0.566	0.37	0.196
11885	CCNY	CCNY	chr10	+	35814891	35814927	35790428	35790463	35818900	35818958	11885	74	10	98	3	160	125	0.0185767757741	0.409485050361	0.853	0.962	-0.109
28230	SEMA4F	SEMA4F	chr2	+	74900803	74900955	74900583	74900703	74901624	74901803	28230	76	0	74	5	250	125	0.0185833894526	0.409485050361	1.0	0.881	0.119
12791	CCDC90B	CCDC90B	chr11	-	82996169	82996254	82991183	82991303	82996915	82997450	12791	18	162	32	138	209	125	0.0186655401614	0.410731437205	0.062	0.122	-0.06
33295	ARHGEF7	ARHGEF7	chr13	+	111862218	111862349	111806060	111806338	111870025	111870227	33295	112	8	111	1	250	125	0.0186622176316	0.410731437205	0.875	0.982	-0.107
11135	TBC1D12	TBC1D12	chr10	+	96290958	96291217	96282100	96282210	96292784	96296089	11135	46	5	48	0	250	125	0.018687569124	0.410934525155	0.821	1.0	-0.179
13610	IMMP1L	IMMP1L	chr11	-	31477806	31477933	31455006	31455117	31484718	31484852	13610	20	12	29	4	250	125	0.0188284817444	0.412570226622	0.455	0.784	-0.329
15820	ELMOD3	ELMOD3	chr2	+	85582198	85582293	85581842	85581952	85582677	85582721	15820	11	9	25	4	219	125	0.0187954094383	0.412570226622	0.411	0.781	-0.37
21884	ANAPC11	ANAPC11	chr17	+	79851427	79851490	79849588	79849717	79852342	79852462	21884	287	92	395	85	187	125	0.0188776098087	0.412570226622	0.676	0.756	-0.08
30856	PLEKHG3	PLEKHG3	chr14	+	65204073	65204093	65203570	65203609	65207753	65209173	30856	38	4	56	0	144	125	0.0188491501965	0.412570226622	0.892	1.0	-0.108
3261	API5	API5	chr11	+	43339970	43340032	43333504	43333746	43340189	43340351	3261	26	202	23	363	186	125	0.0188403303742	0.412570226622	0.08	0.041	0.039
5023	RBFOX2	RBFOX2	chr22	-	36152151	36152191	36142519	36142608	36155934	36156067	5023	232	47	204	68	164	125	0.0188059426613	0.412570226622	0.79	0.696	0.094
5122	MEGF6	MEGF6	chr1	-	3425121	3425253	3424358	3424487	3425638	3425809	5122	36	4	52	0	250	125	0.018822996461	0.412570226622	0.818	1.0	-0.182
8648	BCAR1	BCAR1	chr16	-	75271080	75271242	75268786	75269884	75276367	75276988	8648	250	26	263	12	250	125	0.0188565975072	0.412570226622	0.828	0.916	-0.088
9821	NRG1	NRG1	chr8	+	32600192	32600251	32585466	32585596	32611889	32611992	9821	40	4	110	1	183	125	0.0188673553561	0.412570226622	0.872	0.987	-0.115
7242	RAP1GDS1	RAP1GDS1	chr4	+	99300167	99300314	99273626	99273752	99313102	99313231	7242	262	18	397	11	250	125	0.0189208429432	0.413233784144	0.879	0.947	-0.068
22756	FLII	FLII	chr17	-	18149057	18149164	18148868	18148974	18149247	18149376	22756	1222	7	2321	3	231	125	0.0189341434009	0.41324315016	0.99	0.998	-0.008
211	AASDHPPT	AASDHPPT	chr11	+	105961283	105961405	105950193	105950419	105962042	105962204	211	242	5	406	0	246	125	0.0189844624542	0.414059896122	0.961	1.0	-0.039
19525	EPB41L1	EPB41L1	chr20	+	34797409	34797820	34785780	34785963	34800193	34800298	19525	76	29	53	41	250	125	0.0190437233072	0.415046262716	0.567	0.393	0.174
2925	PQLC3	PQLC3	chr2	+	11315093	11315135	11304329	11304387	11317862	11318998	2925	11	3	28	0	166	125	0.0190555424776	0.415046262716	0.734	1.0	-0.266
25374	PXN	PXN	chr12	-	120660351	120660553	120659425	120659561	120660665	120660802	25374	764	16	1226	10	250	125	0.0191083724313	0.415914777564	0.96	0.984	-0.024
16040	SNX7	SNX7	chr1	+	99128252	99128372	99127235	99127467	99150440	99150623	16040	21	79	36	64	244	125	0.0191384582128	0.416006651622	0.12	0.224	-0.104
2914	FAM177A1	FAM177A1	chr14	+	35546355	35546422	35522483	35522657	35548132	35548230	2914	392	18	547	10	191	125	0.0191465490098	0.416006651622	0.934	0.973	-0.039
6160	MAGI1	MAGI1	chr3	-	65433696	65433732	65428466	65428524	65438932	65439015	6160	20	8	16	22	160	125	0.0191773818533	0.416006651622	0.661	0.362	0.299
8989	LCOR	LCOR	chr10	+	98703869	98704002	98667424	98667504	98708764	98709052	8989	58	4	82	0	250	125	0.019174156148	0.416006651622	0.879	1.0	-0.121
9145	AHCYL1	AHCYL1	chr1	+	110558046	110558153	110557384	110557479	110558965	110559082	9145	663	9	961	0	231	125	0.0191690815219	0.416006651622	0.976	1.0	-0.024
31352	C1D	C1D	chr2	-	68280192	68280269	68274304	68274451	68290089	68290159	31352	30	84	49	71	201	125	0.0192100249394	0.416009558213	0.182	0.3	-0.118
34879	POLR2J4	POLR2J4	chr7	-	44009330	44009460	44005862	44005994	44012228	44012290	34879	2	8	5	1	250	125	0.0192246944914	0.416009558213	0.111	0.714	-0.603
6797	STAC	STAC	chr3	+	36524483	36524584	36484855	36485132	36526468	36526550	6797	59	3	151	0	225	125	0.0192293469674	0.416009558213	0.916	1.0	-0.084
943	ST7L	ST7L	chr1	-	113098489	113098640	113084572	113084712	113119607	113119710	943	21	0	18	5	250	125	0.0192189899649	0.416009558213	1.0	0.643	0.357
12565	ADAM12	ADAM12	chr10	-	127708263	127708394	127700953	127705908	127724714	127724894	12565	106	0	20	2	250	125	0.0192907088199	0.416055205182	1.0	0.833	0.167
20829	PHLDB1	PHLDB1	chr11	+	118502875	118503013	118502629	118502770	118506110	118506266	20829	431	11	178	0	250	125	0.0192962529362	0.416055205182	0.951	1.0	-0.049
29499	ATP8B1	ATP8B1	chr18	-	55319265	55319404	55317598	55317729	55319715	55319961	29499	166	0	277	8	250	125	0.0192648912756	0.416055205182	1.0	0.945	0.055
3597	SLC38A9	SLC38A9	chr5	-	54945034	54945142	54941616	54941723	54948356	54948551	3597	75	1	100	10	232	125	0.019283819893	0.416055205182	0.976	0.843	0.133
36218	LINC00959	LINC00959	chr10	-	131902346	131902494	131878000	131878165	131908967	131909081	36218	6	2	0	4	250	125	0.0192514997435	0.416055205182	0.6	0.0	0.6
29169	PSMC6	PSMC6	chr14	+	53184946	53185070	53184798	53184860	53185694	53185756	29169	696	29	1073	23	248	125	0.0193155582964	0.416191945709	0.924	0.959	-0.035
14942	HCFC1	HCFC1	chrX	-	153226992	153227099	153225685	153225865	153227672	153227757	14942	103	7	259	4	231	125	0.0193756436463	0.416944668653	0.888	0.972	-0.084
36174	DOPEY2	DOPEY2	chr21	+	37591669	37591790	37586739	37586854	37595528	37595648	36174	164	4	377	0	245	125	0.0193764661464	0.416944668653	0.954	1.0	-0.046
14889	RBPMS	RBPMS	chr8	+	30407016	30407102	30402010	30402141	30416403	30416473	14889	68	283	67	434	210	125	0.0195083415683	0.41726536046	0.125	0.084	0.041
17540	PAN2	PAN2	chr12	-	56712020	56712218	56710006	56711427	56712871	56712965	17540	80	11	93	3	250	125	0.0194955091403	0.41726536046	0.784	0.939	-0.155
22158	PI4KB	PI4KB	chr1	-	151297220	151297393	151288048	151288985	151299746	151300133	22158	24	64	22	24	250	125	0.0194637722612	0.41726536046	0.158	0.314	-0.156
22340	SORD	SORD	chr15	+	45353264	45353424	45335454	45335619	45357468	45357587	22340	162	4	350	0	250	125	0.0194347225684	0.41726536046	0.953	1.0	-0.047
2790	CARS2	CARS2	chr13	-	111303380	111303447	111299447	111299586	111315797	111315865	2790	274	10	345	3	191	125	0.0194797030277	0.41726536046	0.947	0.987	-0.04
4497	SMG7	SMG7	chr1	+	183516237	183516387	183515100	183515472	183518342	183518423	4497	48	78	38	114	250	125	0.019438324521	0.41726536046	0.235	0.143	0.092
4968	SLC35B3	SLC35B3	chr6	-	8419812	8419910	8417634	8417727	8420953	8421061	4968	137	1	188	10	222	125	0.0194897409395	0.41726536046	0.987	0.914	0.073
9724	VPRBP	VPRBP	chr3	-	51530749	51530796	51517734	51517852	51533888	51534018	9724	14	11	20	3	171	125	0.0195027267631	0.41726536046	0.482	0.83	-0.348
9929	VILL	VILL	chr3	+	38044658	38044804	38043886	38044066	38045745	38045890	9929	28	0	18	4	250	125	0.0194824845561	0.41726536046	1.0	0.692	0.308
14631	MCCC1	MCCC1	chr3	-	182810196	182810333	182804480	182804576	182812346	182812393	14631	80	0	102	6	250	125	0.0195666229626	0.417442438155	1.0	0.895	0.105
18165	CLSTN3	CLSTN3	chr12	+	7294681	7294735	7293837	7294000	7295464	7295622	18165	326	8	358	1	178	125	0.019594634926	0.417442438155	0.966	0.996	-0.03
21869	ZNF185	ZNF185	chrX	+	152101416	152101515	152100215	152100320	152106617	152106707	21869	125	10	347	9	223	125	0.0195774576091	0.417442438155	0.875	0.956	-0.081
25002	PPIH	PPIH	chr1	+	43130533	43130626	43126532	43126575	43131650	43131738	25002	286	0	504	10	217	125	0.0195938468413	0.417442438155	1.0	0.967	0.033
25252	CTC1	CTC1	chr17	-	8132044	8132210	8131820	8131947	8132619	8132764	25252	39	1	56	11	250	125	0.0195802769559	0.417442438155	0.951	0.718	0.233
30997	METTL25	METTL25	chr12	+	82780581	82780746	82752275	82752603	82783594	82783701	30997	24	3	55	0	250	125	0.0195610365576	0.417442438155	0.8	1.0	-0.2
32200	USP37	USP37	chr2	-	219344372	219344438	219341562	219341704	219346792	219346957	32200	20	7	56	4	190	125	0.0196450650383	0.418239265951	0.653	0.902	-0.249
14928	FBXO42	FBXO42	chr1	-	16632297	16632414	16621277	16621412	16641663	16641930	14928	110	4	176	0	241	125	0.0197109914183	0.418438803252	0.934	1.0	-0.066
1595	FANCM	FANCM	chr14	+	45639791	45639949	45636152	45636366	45642257	45642413	1595	5	2	32	0	250	125	0.0196982689532	0.418438803252	0.556	1.0	-0.444
23390	GABRR2	GABRR2	chr6	-	89977397	89977538	89975331	89975484	89977732	89977815	23390	7	0	0	2	250	125	0.0197326381599	0.418438803252	1.0	0.0	1.0
30421	CD200	CD200	chr3	+	112054789	112054864	112051915	112052071	112059748	112059830	30421	0	8	7	9	199	125	0.0196726398942	0.418438803252	0.0	0.328	-0.328
32449	VMP1	VMP1	chr17	+	57812698	57812834	57784862	57785109	57842331	57842499	32449	7	0	0	2	250	125	0.0197326381599	0.418438803252	1.0	0.0	1.0
9292	LAG3	LAG3	chr12	+	6886429	6886672	6884438	6884714	6886956	6887087	9292	7	0	0	2	250	125	0.0197326381599	0.418438803252	1.0	0.0	1.0
16235	ADAMTS1	ADAMTS1	chr21	-	28213316	28213484	28212594	28212881	28214176	28214309	16235	1613	19	2561	13	250	125	0.0198237982864	0.418712528937	0.977	0.99	-0.013
19422	ARMC10	ARMC10	chr7	+	102737723	102737795	102732923	102733100	102738745	102740210	19422	356	2	451	12	196	125	0.0198089747615	0.418712528937	0.991	0.96	0.031
19653	RAD17	RAD17	chr5	+	68667280	68667384	68666861	68666998	68669656	68669914	19653	1	9	8	6	228	125	0.0197894656211	0.418712528937	0.057	0.422	-0.365
24942	MIOS	MIOS	chr7	+	7607656	7607754	7606615	7606703	7612066	7613400	24942	37	3	84	0	222	125	0.0197841672992	0.418712528937	0.874	1.0	-0.126
28036	USP34	USP34	chr2	-	61431390	61431515	61430274	61430398	61431631	61431736	28036	200	5	259	0	249	125	0.0198211997234	0.418712528937	0.953	1.0	-0.047
30474	OGFOD2	OGFOD2	chr12	+	123460357	123460414	123459249	123459668	123461200	123461314	30474	25	5	27	0	181	125	0.0197903807828	0.418712528937	0.775	1.0	-0.225
31207	CACNB3	CACNB3	chr12	+	49218731	49218751	49218451	49218516	49218945	49219026	31207	113	42	151	30	144	125	0.019899522547	0.420035615629	0.7	0.814	-0.114
2178	ZNF138	ZNF138	chr7	+	64291317	64291454	64275953	64276031	64291828	64294059	2178	13	2	16	15	250	125	0.0199147965374	0.420081828406	0.765	0.348	0.417
10820	PICALM	PICALM	chr11	-	85689112	85689136	85687665	85687725	85692171	85692271	10820	792	68	1217	69	148	125	0.0199359086155	0.420251047998	0.908	0.937	-0.029
24454	MTG1	MTG1	chr10	+	135213032	135213123	135212673	135212730	135215652	135215749	24454	164	9	188	2	215	125	0.0200206984796	0.421501760557	0.914	0.982	-0.068
5930	UBE2K	UBE2K	chr4	+	39747371	39747430	39699663	39700010	39757276	39757359	5930	184	6	272	1	183	125	0.0200214977371	0.421501760557	0.954	0.995	-0.041
1263	DHRS4	DHRS4	chr14	+	24435140	24435192	24429110	24429212	24436419	24436475	1263	6	71	0	64	176	125	0.0200735338604	0.422308476191	0.057	0.0	0.057
36077	ARHGEF12	ARHGEF12	chr11	+	120300420	120300540	120300148	120300226	120302479	120302620	36077	301	30	298	52	244	125	0.0200861250006	0.422308476191	0.837	0.746	0.091
2458	TMEM63A	TMEM63A	chr1	-	226054273	226054382	226053596	226053667	226055587	226055730	2458	91	4	136	0	233	125	0.0201620895623	0.422522118406	0.924	1.0	-0.076
27589	EIF2AK2	EIF2AK2	chr2	-	37349648	37349807	37347101	37347282	37353431	37353554	27589	183	5	346	1	250	125	0.0201594427624	0.422522118406	0.948	0.994	-0.046
27883	EP400	EP400	chr12	+	132554039	132554186	132551906	132552031	132561060	132561138	27883	111	5	114	0	250	125	0.020148716912	0.422522118406	0.917	1.0	-0.083
32967	SARNP	SARNP	chr12	-	56151166	56151337	56146246	56146624	56154334	56154424	32967	591	2	805	13	250	125	0.0201418028841	0.422522118406	0.993	0.969	0.024
35033	GYS1	GYS1	chr19	-	49490450	49490642	49489106	49489292	49496251	49496610	35033	93	4	137	0	250	125	0.0201239693277	0.422522118406	0.921	1.0	-0.079
1395	PPP2R3C	PPP2R3C	chr14	-	35585815	35585943	35579730	35579835	35591107	35591748	1395	131	26	149	13	250	125	0.0201754131019	0.422525530096	0.716	0.851	-0.135
25336	OSBPL2	OSBPL2	chr20	+	60839684	60839774	60838671	60838747	60847180	60847315	25336	1	94	13	174	214	125	0.0202655932921	0.423861154816	0.006	0.042	-0.036
32230	AMPD2	AMPD2	chr1	+	110173304	110173415	110172854	110173028	110173564	110174677	32230	429	0	322	6	235	125	0.0202574030872	0.423861154816	1.0	0.966	0.034
32771	RICTOR	RICTOR	chr5	-	38946569	38946654	38945592	38945826	38947365	38947543	32771	26	3	58	0	209	125	0.0203689394603	0.425745313394	0.838	1.0	-0.162
17899	EIF4G3	EIF4G3	chr1	-	21151592	21151691	21143884	21144031	21154109	21154191	17899	281	0	261	6	223	125	0.0204769073451	0.427445455341	1.0	0.961	0.039
3379	STK26	STK26	chrX	+	131188658	131188889	131157535	131157687	131197460	131197517	3379	118	0	247	9	250	125	0.0204720556227	0.427445455341	1.0	0.932	0.068
26527	GSTCD	GSTCD	chr4	+	106755617	106755751	106746828	106746957	106759015	106759046	26527	57	3	133	0	250	125	0.0205061997995	0.427778781392	0.905	1.0	-0.095
12403	KDM1B	KDM1B	chr6	+	18156113	18156157	18155618	18155802	18160113	18160213	12403	10	3	25	0	168	125	0.020623641367	0.428389690193	0.713	1.0	-0.287
22800	TCEAL3	TCEAL3	chrX	+	102863531	102863601	102862833	102862986	102863965	102864855	22800	108	0	131	6	194	125	0.0205653060601	0.428389690193	1.0	0.934	0.066
31369	UBE2Q2	UBE2Q2	chr15	+	76168527	76168612	76165768	76165909	76170301	76170362	31369	217	8	286	2	209	125	0.0206194299232	0.428389690193	0.942	0.988	-0.046
31753	ABHD14A-ACY1	ABHD14A-ACY1	chr3	+	52019376	52019481	52018062	52018174	52019867	52019962	31753	124	4	213	0	229	125	0.0206288883675	0.428389690193	0.944	1.0	-0.056
33927	NEK11	NEK11	chr3	+	130887673	130887781	130884269	130884363	130889616	130889731	33927	35	7	24	0	232	125	0.0206072762139	0.428389690193	0.729	1.0	-0.271
36205	EFEMP1	EFEMP1	chr2	-	56150033	56150074	56149494	56149582	56150845	56151298	36205	23	28	29	81	165	125	0.0206084763994	0.428389690193	0.384	0.213	0.171
5224	GGA3	GGA3	chr17	-	73239143	73239247	73238911	73238992	73239527	73239651	5224	139	0	241	8	228	125	0.0205873430148	0.428389690193	1.0	0.943	0.057
4981	KIAA1217	KIAA1217	chr10	+	24831811	24833410	24831621	24831699	24833909	24834032	4981	73	3	187	0	250	125	0.0206802132285	0.429177922237	0.924	1.0	-0.076
10555	ABCB10	ABCB10	chr1	-	229683245	229683448	229677983	229678118	229684980	229685181	10555	74	3	190	0	250	125	0.0208436202694	0.430067113592	0.925	1.0	-0.075
16215	PIGQ	PIGQ	chr16	+	628784	628938	628378	628505	629068	629180	16215	234	5	341	0	250	125	0.0207480326159	0.430067113592	0.959	1.0	-0.041
22152	ATP2B4	ATP2B4	chr1	+	203693008	203693116	203691605	203691817	203696522	203696699	22152	434	6	429	17	232	125	0.0207968708124	0.430067113592	0.975	0.931	0.044
25637	ZNF76	ZNF76	chr6	+	35261527	35261692	35260657	35260821	35262232	35262346	25637	68	14	68	32	250	125	0.0208314121787	0.430067113592	0.708	0.515	0.193
27356	ZNF815P	ZNF815P	chr7	+	5879579	5879706	5862790	5863157	5880320	5880487	27356	6	0	2	4	250	125	0.0208152653855	0.430067113592	1.0	0.2	0.8
3357	CDKL2	CDKL2	chr4	-	76522118	76522420	76521430	76521524	76523260	76523396	3357	8	2	44	0	250	125	0.0208254402233	0.430067113592	0.667	1.0	-0.333
34450	UROS	UROS	chr10	-	127486633	127486714	127484671	127484757	127495981	127496056	34450	243	12	381	6	205	125	0.0207523874883	0.430067113592	0.925	0.975	-0.05
35118	RAB1A	RAB1A	chr2	-	65316072	65316204	65313987	65315824	65325104	65325200	35118	1303	15	1443	5	250	125	0.0207727318908	0.430067113592	0.977	0.993	-0.016
6947	P2RY6	P2RY6	chr11	+	73006774	73006860	72983186	72983511	73007529	73009670	6947	29	0	52	8	210	125	0.0208281729118	0.430067113592	1.0	0.795	0.205
2525	UBXN11	UBXN11	chr1	-	26627416	26627515	26624452	26624553	26628184	26628213	2525	39	30	59	20	223	125	0.0208601396502	0.430131524386	0.422	0.623	-0.201
7890	CLK2	CLK2	chr1	-	155236519	155236686	155235650	155235745	155237800	155237917	7890	252	0	260	6	250	125	0.0208787517988	0.430238977215	1.0	0.956	0.044
11747	INTS7	INTS7	chr1	-	212125952	212126043	212119948	212120047	212139771	212139840	11747	23	3	51	0	215	125	0.0209221339921	0.430856389876	0.817	1.0	-0.183
9941	DDB2	DDB2	chr11	+	47256307	47256485	47256123	47256223	47256820	47256963	9941	236	0	250	6	250	125	0.0209613834634	0.431387959034	1.0	0.954	0.046
29628	ZNF410	ZNF410	chr14	+	74361061	74361112	74360499	74360635	74363018	74363237	29628	9	122	2	139	175	125	0.0209967138101	0.431838242712	0.05	0.01	0.04
294	TCEA3	TCEA3	chr1	-	23745569	23745632	23744396	23744502	23751057	23751272	294	47	4	13	6	187	125	0.0210425723638	0.432504344264	0.887	0.592	0.295
15076	SCEL	SCEL	chr13	+	78163278	78163359	78146258	78146324	78171679	78171724	15076	57	4	148	1	205	125	0.021082561859	0.432797942356	0.897	0.989	-0.092
31569	CYTH3	CYTH3	chr7	-	6210460	6210609	6210165	6210277	6210832	6210945	31569	310	0	225	5	250	125	0.0211083638323	0.432797942356	1.0	0.957	0.043
3727	CARD8	CARD8	chr19	-	48752779	48752890	48744218	48744320	48753007	48753104	3727	79	5	60	13	235	125	0.0211024670323	0.432797942356	0.894	0.711	0.183
7657	HNRNPH1	HNRNPH1	chr5	-	179042546	179042596	179041178	179041960	179043126	179043219	7657	1563	113	1979	190	174	125	0.0211107795586	0.432797942356	0.909	0.882	0.027
17255	KIF2A	KIF2A	chr5	+	61668264	61668378	61662240	61662308	61669513	61669664	17255	0	135	12	238	238	125	0.021150614137	0.433095008703	0.0	0.026	-0.026
27566	CENPA	CENPA	chr2	+	27015623	27015701	27014998	27015108	27016012	27016194	27566	124	11	325	10	202	125	0.0211522496074	0.433095008703	0.875	0.953	-0.078
24109	UBP1	UBP1	chr3	-	33467081	33467233	33458249	33458326	33481227	33481417	24109	328	8	427	2	250	125	0.0211828726295	0.433445586852	0.953	0.991	-0.038
4015	MLH1	MLH1	chr3	+	37067127	37067498	37053501	37053590	37070274	37070423	4015	137	4	232	0	250	125	0.0213070875611	0.435709583534	0.945	1.0	-0.055
25842	CCT6A	CCT6A	chr7	+	56129439	56129542	56128499	56128633	56130375	56130448	25842	2149	21	3473	12	227	125	0.0213360050791	0.435759854183	0.983	0.994	-0.011
31792	GAS6	GAS6	chr13	-	114524930	114525159	114523521	114523991	114526347	114526523	31792	483	0	714	10	250	125	0.0213366918167	0.435759854183	1.0	0.973	0.027
24665	PRKAR2A	PRKAR2A	chr3	-	48827976	48828060	48820418	48820525	48831429	48831482	24665	219	0	327	8	208	125	0.0213711942758	0.436187026208	1.0	0.961	0.039
11388	NAE1	NAE1	chr16	-	66861882	66861980	66860579	66860683	66864749	66864879	11388	45	157	40	243	222	125	0.0214798278863	0.436448897453	0.139	0.085	0.054
1379	LIAS	LIAS	chr4	+	39474719	39474831	39472855	39472926	39478682	39479271	1379	72	1	74	8	236	125	0.0214750342755	0.436448897453	0.974	0.83	0.144
14730	ESYT1	ESYT1	chr12	+	56536068	56536209	56532710	56532797	56536361	56536516	14730	839	19	1400	14	250	125	0.0214927801549	0.436448897453	0.957	0.98	-0.023
17362	NUP98	NUP98	chr11	-	3700783	3700938	3697738	3697850	3704429	3704671	17362	238	5	346	0	250	125	0.0214688543366	0.436448897453	0.96	1.0	-0.04
18659	INPPL1	INPPL1	chr11	+	71949085	71949219	71948167	71948840	71949306	71950188	18659	268	6	264	17	250	125	0.0214194838431	0.436448897453	0.957	0.886	0.071
19507	DNAJC13	DNAJC13	chr3	+	132213931	132214010	132212987	132213103	132215371	132215507	19507	148	6	204	1	203	125	0.0214829399583	0.436448897453	0.938	0.992	-0.054
2956	SNAPC5	SNAPC5	chr15	-	66787667	66787757	66786752	66786890	66789979	66790146	2956	145	15	194	7	214	125	0.0214719788368	0.436448897453	0.85	0.942	-0.092
32798	LARP4	LARP4	chr12	+	50848096	50848200	50835372	50835426	50854917	50855130	32798	74	4	103	0	228	125	0.0214012853338	0.436448897453	0.91	1.0	-0.09
20790	CREM	CREM	chr10	+	35477127	35477316	35468061	35468204	35490378	35490414	20790	13	0	17	7	250	125	0.0215215070971	0.436755995798	1.0	0.548	0.452
13238	RELB	RELB	chr19	+	45535791	45536007	45532145	45532250	45537501	45537570	13238	388	11	242	1	250	125	0.0215678539298	0.436810933931	0.946	0.992	-0.046
21027	ATP6V0A1	ATP6V0A1	chr17	+	40647051	40647206	40646351	40646491	40647643	40647734	21027	149	10	186	3	250	125	0.0216330598022	0.436810933931	0.882	0.969	-0.087
23435	SPAG9	SPAG9	chr17	-	49109041	49109083	49098518	49098726	49118861	49119012	23435	40	141	71	148	166	125	0.0216165875908	0.436810933931	0.176	0.265	-0.089
26875	UBAP2	UBAP2	chr9	-	33996220	33996331	33988970	33989124	33998784	33998862	26875	236	5	370	0	235	125	0.0216078997401	0.436810933931	0.962	1.0	-0.038
27982	C16orf46	C16orf46	chr16	-	81099797	81099886	81097350	81097598	81110740	81110872	27982	5	4	10	0	213	125	0.0216313777529	0.436810933931	0.423	1.0	-0.577
28784	PSMA6	PSMA6	chr14	+	35777199	35777294	35761522	35761758	35778119	35778201	28784	1658	28	2527	22	219	125	0.0215556768153	0.436810933931	0.971	0.985	-0.014
5402	CD44	CD44	chr11	+	35219667	35219793	35211381	35211612	35226058	35226187	5402	103	84	567	317	250	125	0.0215629136261	0.436810933931	0.38	0.472	-0.092
7829	C9orf142	C9orf142	chr9	+	139887376	139887426	139886869	139887014	139887504	139887695	7829	36	4	49	0	174	125	0.0216157731747	0.436810933931	0.866	1.0	-0.134
1186	COL22A1	COL22A1	chr8	-	139895324	139895487	139889992	139890559	139925861	139926249	1186	60	1	41	6	250	125	0.0217389064521	0.43734380714	0.968	0.774	0.194
12506	ZBTB49	ZBTB49	chr4	+	4317362	4317445	4303715	4304818	4322366	4323513	12506	0	6	2	0	207	125	0.0218229178956	0.43734380714	0.0	1.0	-1.0
15378	DENND3	DENND3	chr8	+	142170730	142170886	142165947	142166069	142173431	142173528	15378	76	6	151	2	250	125	0.0217527088597	0.43734380714	0.864	0.974	-0.11
17512	B3GALNT1	B3GALNT1	chr3	-	160818926	160819021	160801670	160804576	160821214	160821305	17512	58	0	77	6	219	125	0.0218175280476	0.43734380714	1.0	0.88	0.12
19352	ST3GAL6	ST3GAL6	chr3	+	98489964	98490034	98489722	98489800	98491656	98491760	19352	8	6	10	34	194	125	0.0217049990697	0.43734380714	0.462	0.159	0.303
21402	GORASP1	GORASP1	chr3	-	39142237	39142368	39141795	39141994	39142506	39142593	21402	111	5	110	0	250	125	0.0218220403781	0.43734380714	0.917	1.0	-0.083
23404	STAU2	STAU2	chr8	-	74621266	74621397	74600888	74601048	74650518	74650584	23404	52	74	89	73	250	125	0.0217771720068	0.43734380714	0.26	0.379	-0.119
29000	UNG	UNG	chr12	+	109539706	109539804	109536993	109537089	109540643	109540732	29000	224	7	445	3	222	125	0.0216868077043	0.43734380714	0.947	0.988	-0.041
29969	PAQR5	PAQR5	chr15	+	69677015	69677221	69672221	69672349	69681992	69682119	29969	94	4	237	1	250	125	0.0218135975281	0.43734380714	0.922	0.992	-0.07
30552	PUF60	PUF60	chr8	-	144902835	144902886	144900542	144900704	144903766	144903856	30552	296	187	396	186	175	125	0.0218211578109	0.43734380714	0.531	0.603	-0.072
4256	WNK1	WNK1	chr12	+	988738	989197	987377	987527	990857	990955	4256	21	84	12	116	250	125	0.0218132768238	0.43734380714	0.111	0.049	0.062
5951	FAM35A	FAM35A	chr10	+	88930234	88930429	88917804	88917912	88930596	88930731	5951	146	4	257	0	250	125	0.0216836864141	0.43734380714	0.948	1.0	-0.052
23425	STX16	STX16	chr20	+	57234678	57234690	57226308	57227143	57242545	57242653	23425	36	93	79	117	136	125	0.0218836483904	0.438287293558	0.262	0.383	-0.121
37008	NBAS	NBAS	chr2	-	15319111	15319240	15307031	15307447	15326865	15327004	37008	151	11	200	4	250	125	0.0219096647403	0.438293044578	0.873	0.962	-0.089
8542	BMP2	BMP2	chr20	+	6750766	6751119	6748744	6749522	6758891	6760910	8542	272	30	314	17	250	125	0.0219112392633	0.438293044578	0.819	0.902	-0.083
11733	SMARCA4	SMARCA4	chr19	+	11091452	11091528	11071597	11071850	11094796	11095049	11733	0	16	6	19	200	125	0.0219282852708	0.438360895778	0.0	0.165	-0.165
14622	VPS50	VPS50	chr7	+	92935139	92935316	92932771	92932862	92938135	92938254	14622	85	8	144	3	250	125	0.0219960509775	0.438895721959	0.842	0.96	-0.118
2417	PHYKPL	PHYKPL	chr5	-	177658669	177658867	177658405	177658524	177659492	177659823	2417	1	28	6	18	250	125	0.021994865287	0.438895721959	0.018	0.143	-0.125
3968	C2CD5	C2CD5	chr12	-	22612425	22612476	22609904	22610095	22622642	22622729	3968	19	24	13	45	175	125	0.0219835584452	0.438895721959	0.361	0.171	0.19
17306	LRRC8E	LRRC8E	chr19	+	7958601	7958744	7953389	7953485	7960483	7960626	17306	2	25	14	34	250	125	0.0220380555174	0.438932553819	0.038	0.171	-0.133
25715	PIP5K1A	PIP5K1A	chr1	+	151214913	151215043	151212430	151212515	151219395	151219441	25715	233	30	347	23	250	125	0.0220389122179	0.438932553819	0.795	0.883	-0.088
30048	HNRNPA3	HNRNPA3	chr2	+	178082432	178082573	178081587	178081668	178083764	178083887	30048	1906	63	3602	80	250	125	0.0220267183501	0.438932553819	0.938	0.957	-0.019
1367	PCNXL3	PCNXL3	chr11	+	65387809	65387900	65387224	65387403	65388301	65388437	1367	120	4	202	0	215	125	0.0220890116124	0.439385203108	0.946	1.0	-0.054
20776	CREM	CREM	chr10	+	35468061	35468204	35437295	35437419	35495822	35495979	20776	14	6	41	3	250	125	0.0220848107796	0.439385203108	0.538	0.872	-0.334
7560	SGSM3	SGSM3	chr22	+	40801144	40801288	40800560	40800668	40801652	40801848	7560	182	1	196	8	250	125	0.0221403518074	0.440133742896	0.989	0.925	0.064
16287	WISP3	WISP3	chr6	+	112388171	112388235	112385957	112386200	112389407	112389601	16287	2	0	0	6	188	125	0.0221953747246	0.440710936959	1.0	0.0	1.0
841	CWF19L1	CWF19L1	chr10	-	101996606	101996726	101995423	101995521	101997778	101997988	841	105	12	206	8	244	125	0.0221968411482	0.440710936959	0.818	0.93	-0.112
24882	ADD3	ADD3	chr10	+	111877099	111877180	111872534	111872673	111878344	111878494	24882	129	8	121	1	205	125	0.0222170431183	0.440839412431	0.908	0.987	-0.079
4334	DCUN1D4	DCUN1D4	chr4	+	52757925	52758017	52752733	52752804	52765435	52765544	4334	126	5	132	0	216	125	0.022239674699	0.441015908716	0.936	1.0	-0.064
20961	YME1L1	YME1L1	chr10	-	27431315	27431414	27425204	27425314	27434356	27434519	20961	674	32	1014	26	223	125	0.0222571633124	0.441090264287	0.922	0.956	-0.034
10930	CMC1	CMC1	chr3	+	28304781	28304871	28283123	28283303	28357823	28357914	10930	168	37	250	30	214	125	0.0223190278954	0.441770894317	0.726	0.83	-0.104
2856	VPS26A	VPS26A	chr10	+	70915567	70915643	70892653	70892803	70916762	70916919	2856	483	8	900	2	200	125	0.0223180087216	0.441770894317	0.974	0.996	-0.022
17959	ST7	ST7	chr7	+	116774177	116774246	116771938	116772014	116776134	116776289	17959	64	20	38	27	193	125	0.022458910148	0.442079611568	0.675	0.477	0.198
18111	MAP7	MAP7	chr6	-	136704808	136704919	136698892	136699006	136709530	136709648	18111	125	14	283	63	235	125	0.0224449297188	0.442079611568	0.826	0.705	0.121
21736	DIEXF	DIEXF	chr1	+	210015927	210016040	210015609	210015792	210024548	210030910	21736	34	10	55	4	237	125	0.0224723228805	0.442079611568	0.642	0.879	-0.237
24484	PCNXL2	PCNXL2	chr1	-	233362971	233363117	233353776	233353930	233372590	233372726	24484	54	4	71	0	250	125	0.0224204188551	0.442079611568	0.871	1.0	-0.129
24543	RNF2	RNF2	chr1	+	185062192	185062408	185060710	185060871	185067203	185067476	24543	202	17	322	11	250	125	0.022425322838	0.442079611568	0.856	0.936	-0.08
29110	NDRG4	NDRG4	chr16	+	58534891	58534981	58534046	58534173	58537701	58537807	29110	31	74	26	28	214	125	0.0224319175601	0.442079611568	0.197	0.352	-0.155
3052	THBS3	THBS3	chr1	-	155170884	155170995	155170687	155170795	155171207	155171360	3052	207	0	127	4	235	125	0.0223491869951	0.442079611568	1.0	0.944	0.056
32163	EZH2	EZH2	chr7	-	148512005	148512131	148508716	148508812	148512597	148512638	32163	88	3	244	0	250	125	0.0224275812915	0.442079611568	0.936	1.0	-0.064
36139	AP1G1	AP1G1	chr16	-	71789921	71790062	71787735	71787790	71792710	71792824	36139	259	0	395	8	250	125	0.0223674148832	0.442079611568	1.0	0.961	0.039
6691	TTI1	TTI1	chr20	-	36625150	36625355	36624776	36624864	36627589	36627730	6691	103	11	160	5	250	125	0.0224121350887	0.442079611568	0.824	0.941	-0.117
31939	DHTKD1	DHTKD1	chr10	+	12149907	12150014	12143040	12143180	12154898	12155063	31939	36	4	94	1	231	125	0.022559603613	0.443253411258	0.83	0.981	-0.151
4718	NDUFA11	NDUFA11	chr19	-	5901345	5901465	5896915	5897008	5903622	5904024	4718	17	944	33	920	244	125	0.0225485930934	0.443253411258	0.009	0.018	-0.009
12810	CHMP4C	CHMP4C	chr8	+	82665298	82665476	82644687	82645051	82667604	82667719	12810	133	12	258	8	250	125	0.0226106937917	0.443933104831	0.847	0.942	-0.095
27202	FLNB	FLNB	chr3	+	58129199	58129340	58128376	58128479	58131647	58131776	27202	1116	7	2161	1	250	125	0.0226356795704	0.443933104831	0.988	0.999	-0.011
33477	BAZ2A	BAZ2A	chr12	-	56999613	56999847	56998856	56999111	57000030	57000096	33477	402	0	501	8	250	125	0.0226222894673	0.443933104831	1.0	0.969	0.031
13560	ZNF767P	ZNF767P	chr7	-	149318136	149318263	149317014	149317128	149318350	149318650	13560	38	0	17	3	250	125	0.0226625227594	0.444047176925	1.0	0.739	0.261
4442	JMJD1C	JMJD1C	chr10	-	64943206	64943329	64937476	64937616	64944367	64944498	4442	256	0	207	5	247	125	0.0226829892589	0.444047176925	1.0	0.954	0.046
7599	SEMA4D	SEMA4D	chr9	-	92032970	92033033	92020265	92020614	92070802	92070868	7599	16	7	52	5	187	125	0.0226772478466	0.444047176925	0.604	0.874	-0.27
5305	HOXB-AS3	HOXB-AS3	chr17	+	46677808	46677907	46667781	46667951	46679436	46679703	5305	52	1	62	9	223	125	0.0227244010268	0.44450944211	0.967	0.794	0.173
8646	BCAR1	BCAR1	chr16	-	75298248	75298499	75276367	75276988	75299722	75299905	8646	0	25	5	24	250	125	0.0227342938466	0.44450944211	0.0	0.094	-0.094
17879	GRK5	GRK5	chr10	+	121201510	121201600	121199242	121199280	121203055	121203264	17879	37	0	7	2	214	125	0.0227532617776	0.444609537048	1.0	0.672	0.328
32162	EZH2	EZH2	chr7	-	148511050	148511229	148508716	148508812	148512005	148512131	32162	237	0	435	9	250	125	0.0227834816391	0.44492924454	1.0	0.96	0.04
17900	EIF4G3	EIF4G3	chr1	-	21324093	21324126	21307540	21307720	21329205	21329301	17900	2	114	12	146	157	125	0.0228384171158	0.445189666972	0.014	0.061	-0.047
32139	HSF2	HSF2	chr6	+	122749047	122749101	122744725	122744831	122752574	122752659	32139	37	48	57	37	178	125	0.0228203768782	0.445189666972	0.351	0.52	-0.169
35554	TFAP2A	TFAP2A	chr6	-	10402724	10402843	10400680	10400822	10404740	10404972	35554	168	4	508	1	243	125	0.0228335797121	0.445189666972	0.956	0.996	-0.04
11700	APPL2	APPL2	chr12	-	105589038	105589127	105583768	105583933	105589222	105589279	11700	199	6	174	0	213	125	0.0228871289193	0.445343849528	0.951	1.0	-0.049
24978	GTF2A2	GTF2A2	chr15	-	59934334	59934461	59930260	59931356	59942867	59942972	24978	647	9	996	3	250	125	0.0228770037988	0.445343849528	0.973	0.994	-0.021
30361	C14orf159	C14orf159	chr14	+	91611564	91611657	91580356	91580872	91623982	91624034	30361	2	31	13	40	217	125	0.0228879411843	0.445343849528	0.036	0.158	-0.122
30691	MDFIC	MDFIC	chr7	+	114619560	114619836	114582329	114582452	114655741	114659970	30691	244	6	217	0	250	125	0.0229742931345	0.446753289572	0.953	1.0	-0.047
16469	PIP5K1C	PIP5K1C	chr19	-	3648622	3648706	3647335	3647384	3651823	3652029	16469	55	0	42	4	208	125	0.0230703626363	0.447306530525	1.0	0.863	0.137
20332	SGPP2	SGPP2	chr2	+	223386485	223386665	223339286	223339445	223389662	223389752	20332	151	4	262	0	250	125	0.0231281370712	0.447306530525	0.95	1.0	-0.05
25722	ABHD14B	ABHD14B	chr3	-	52005475	52005714	52003958	52004200	52007980	52008646	25722	108	4	90	12	250	125	0.0231224648607	0.447306530525	0.931	0.789	0.142
25731	KIAA0040	KIAA0040	chr1	-	175161775	175161852	175146746	175146820	175161995	175162229	25731	25	12	44	6	201	125	0.0230551926215	0.447306530525	0.564	0.82	-0.256
26078	GBF1	GBF1	chr10	+	104127974	104128211	104127234	104127317	104128967	104129144	26078	178	5	197	0	250	125	0.0231094826886	0.447306530525	0.947	1.0	-0.053
26552	ZNF655	ZNF655	chr7	+	99159510	99159596	99158155	99158318	99159990	99160117	26552	89	22	160	18	210	125	0.0230175942127	0.447306530525	0.707	0.841	-0.134
29985	NSMCE2	NSMCE2	chr8	+	126114292	126114388	126104082	126104200	126114558	126114729	29985	108	19	175	13	220	125	0.0231166722082	0.447306530525	0.764	0.884	-0.12
32653	CMAS	CMAS	chr12	+	22213765	22213860	22211500	22211634	22218054	22218606	32653	135	4	240	0	219	125	0.0230851588416	0.447306530525	0.951	1.0	-0.049
34411	GRIK5	GRIK5	chr19	-	42526392	42526506	42526098	42526208	42546703	42546907	34411	107	4	156	0	238	125	0.0230371219403	0.447306530525	0.934	1.0	-0.066
13859	CAMSAP1	CAMSAP1	chr9	-	138773478	138773640	138758301	138758382	138798845	138799005	13859	99	6	135	1	250	125	0.0232518458486	0.44900392695	0.892	0.985	-0.093
32924	GTF2IRD1	GTF2IRD1	chr7	+	73929674	73929926	73927159	73927301	73932468	73932652	32924	94	0	99	5	250	125	0.0232578579822	0.44900392695	1.0	0.908	0.092
9467	CDC123	CDC123	chr10	+	12257738	12257834	12252288	12252321	12259359	12259466	9467	698	3	1234	19	220	125	0.0232314124368	0.44900392695	0.992	0.974	0.018
33361	TPRA1	TPRA1	chr3	-	127294782	127294893	127294591	127294652	127295459	127295539	33361	314	6	363	0	235	125	0.0233003016648	0.449303640181	0.965	1.0	-0.035
7118	EMC10	EMC10	chr19	+	50985117	50985204	50984140	50984234	50985405	50986783	7118	44	610	26	638	211	125	0.0233013724	0.449303640181	0.041	0.024	0.017
10610	HPS5	HPS5	chr11	-	18333460	18333571	18332933	18332998	18339297	18339454	10610	51	4	66	0	235	125	0.0233453851152	0.449342679331	0.871	1.0	-0.129
13739	TJP1	TJP1	chr15	-	30025297	30025517	30024834	30025019	30026477	30026586	13739	283	5	570	0	250	125	0.0233329361881	0.449342679331	0.966	1.0	-0.034
20247	EXOSC10	EXOSC10	chr1	-	11142744	11142935	11141138	11141295	11147504	11147648	20247	403	11	687	6	250	125	0.0233241060144	0.449342679331	0.948	0.983	-0.035
26858	DAG1	DAG1	chr3	+	49508397	49508482	49507564	49507866	49514281	49514338	26858	0	25	3	11	209	125	0.0233795710439	0.449731053544	0.0	0.14	-0.14
7218	NFIB	NFIB	chr9	-	14102420	14102509	14081841	14088325	14112997	14113080	7218	9	6	16	1	213	125	0.0233980241214	0.449816505639	0.468	0.904	-0.436
17949	ACSL3	ACSL3	chr2	+	223765391	223765498	223725731	223725976	223773450	223773868	17949	95	11	167	6	231	125	0.023438595247	0.450326810536	0.824	0.938	-0.114
12432	INADL	INADL	chr1	+	62582203	62582351	62579724	62579918	62582803	62582890	12432	115	0	219	8	250	125	0.0234575070799	0.450420612919	1.0	0.932	0.068
12122	DYNC2H1	DYNC2H1	chr11	+	103156983	103157115	103153736	103153814	103158261	103158334	12122	21	0	14	4	250	125	0.023490551323	0.450785505215	1.0	0.636	0.364
34720	SAMD4A	SAMD4A	chr14	+	55203741	55204005	55168779	55169298	55215532	55215642	34720	76	90	122	90	250	125	0.0235312771332	0.45129728337	0.297	0.404	-0.107
1258	DHRS4	DHRS4	chr14	+	24435491	24435626	24435140	24435192	24436419	24436475	1258	167	6	223	1	250	125	0.0236009486321	0.451906918779	0.933	0.991	-0.058
13942	SH3RF2	SH3RF2	chr5	+	145439428	145439787	145435543	145435776	145441988	145442879	13942	152	0	319	9	250	125	0.0236200505301	0.451906918779	1.0	0.947	0.053
23379	ZRANB2	ZRANB2	chr1	-	71531360	71531435	71528973	71530820	71532458	71532617	23379	169	64	135	81	199	125	0.0236217294452	0.451906918779	0.624	0.511	0.113
24511	NR2F2-AS1	NR2F2-AS1	chr15	-	96826060	96826218	96814931	96815027	96828554	96828688	24511	36	0	37	5	250	125	0.0236475198115	0.451906918779	1.0	0.787	0.213
6133	ESRP1	ESRP1	chr8	+	95709079	95709189	95704904	95705055	95718152	95719694	6133	114	15	503	30	234	125	0.0235990426706	0.451906918779	0.802	0.9	-0.098
8831	USP14	USP14	chr18	+	178932	179037	166786	166819	180235	180339	8831	446	17	855	60	229	125	0.0236403764571	0.451906918779	0.935	0.886	0.049
565	BSPRY	BSPRY	chr9	+	116130538	116130663	116124648	116124674	116131895	116133513	565	100	13	453	25	249	125	0.0237016724699	0.452672334709	0.794	0.901	-0.107
19443	ANKLE1	ANKLE1	chr19	+	17394897	17395075	17394033	17394771	17396239	17396399	19443	10	3	24	0	250	125	0.0237301953466	0.452947634722	0.625	1.0	-0.375
17998	PRKCZ	PRKCZ	chr1	+	1987922	1988012	1986879	1987001	1990979	1991030	17998	101	0	104	5	214	125	0.023801584161	0.45350140029	1.0	0.924	0.076
22264	CC2D2A	CC2D2A	chr4	+	15512869	15513046	15511761	15511863	15516329	15516492	22264	53	0	41	4	250	125	0.0237891838758	0.45350140029	1.0	0.837	0.163
26543	COMMD9	COMMD9	chr11	-	36297686	36297790	36293841	36296322	36298638	36298673	26543	331	7	390	1	228	125	0.023777121935	0.45350140029	0.963	0.995	-0.032
5888	LZTR1	LZTR1	chr22	+	21341792	21341872	21340129	21340186	21342298	21342407	5888	158	6	126	0	204	125	0.0239458639436	0.455979811334	0.942	1.0	-0.058
14617	E2F6	E2F6	chr2	-	11595467	11595600	11593707	11593924	11597304	11597359	14617	10	55	21	44	250	125	0.0239902952125	0.456035490375	0.083	0.193	-0.11
4893	TELO2	TELO2	chr16	+	1551420	1551500	1550563	1550700	1551663	1551774	4893	56	0	77	6	204	125	0.0239898417852	0.456035490375	1.0	0.887	0.113
7655	N6AMT1	N6AMT1	chr21	-	30252191	30252275	30250513	30250655	30254481	30254572	7655	35	2	46	13	208	125	0.0239914014404	0.456035490375	0.913	0.68	0.233
13817	GSAP	GSAP	chr7	-	76978667	76978721	76959555	76959684	76982260	76982343	13817	12	3	27	0	178	125	0.0240568414143	0.456468613242	0.737	1.0	-0.263
36807	PER1	PER1	chr17	-	8049275	8049455	8048068	8048311	8049689	8049820	36807	60	35	47	53	250	125	0.024056084828	0.456468613242	0.462	0.307	0.155
3929	PHKB	PHKB	chr16	+	47497792	47497904	47495209	47495337	47531309	47531399	3929	99	13	190	9	236	125	0.0240362715333	0.456468613242	0.801	0.918	-0.117
13488	VPS33B	VPS33B	chr15	-	91549881	91549959	91549601	91549675	91550179	91550276	13488	75	4	101	0	202	125	0.0242399197242	0.456503424863	0.921	1.0	-0.079
16509	IL15	IL15	chr4	+	142642211	142642330	142641621	142641719	142643076	142643161	16509	4	25	9	12	243	125	0.0242317136521	0.456503424863	0.076	0.278	-0.202
2081	XRCC3	XRCC3	chr14	-	104179211	104179268	104177802	104177904	104181760	104181823	2081	24	7	73	5	181	125	0.0242340244975	0.456503424863	0.703	0.91	-0.207
22534	NCOA7	NCOA7	chr6	+	126176165	126176386	126136436	126136550	126196034	126196114	22534	61	1	33	5	250	125	0.0241935517876	0.456503424863	0.968	0.767	0.201
24503	PDZD8	PDZD8	chr10	-	119049696	119049859	119039999	119044982	119078382	119078485	24503	164	4	300	0	250	125	0.0242415210785	0.456503424863	0.953	1.0	-0.047
25611	ZNF707	ZNF707	chr8	+	144773242	144773402	144772226	144772293	144773769	144773883	25611	42	5	40	0	250	125	0.0241231019527	0.456503424863	0.808	1.0	-0.192
31248	PLEKHA5	PLEKHA5	chr12	+	19472954	19472990	19467747	19467828	19473495	19473558	31248	6	0	0	2	160	125	0.0241695857881	0.456503424863	1.0	0.0	1.0
32033	NTNG1	NTNG1	chr1	+	107963705	107963765	107961201	107961267	108023232	108024475	32033	2	0	1	11	184	125	0.0241434162176	0.456503424863	1.0	0.058	0.942
32463	STRN	STRN	chr2	-	37082354	37082495	37078142	37078250	37084998	37085166	32463	130	4	197	0	250	125	0.0241681722934	0.456503424863	0.942	1.0	-0.058
35281	LRRC75A-AS1	LRRC75A-AS1	chr17	+	16344387	16344444	16343498	16343567	16344681	16345340	35281	3231	266	3813	379	181	125	0.0242435240427	0.456503424863	0.893	0.874	0.019
6967	SIGIRR	SIGIRR	chr11	-	406842	406993	406348	406538	407061	407164	6967	101	17	116	7	250	125	0.0240841237894	0.456503424863	0.748	0.892	-0.144
7826	OSBPL6	OSBPL6	chr2	+	179204398	179204491	179203717	179203821	179213950	179214116	7826	5	18	13	11	217	125	0.0241429791191	0.456503424863	0.138	0.405	-0.267
8167	PDCD6	PDCD6	chr5	+	311407	311517	304291	304336	314531	315089	8167	361	18	525	11	234	125	0.0242297659649	0.456503424863	0.915	0.962	-0.047
16296	TTC7B	TTC7B	chr14	-	91044449	91044652	91006931	91007933	91059829	91059970	16296	94	4	126	0	250	125	0.0242908250349	0.456590712966	0.922	1.0	-0.078
4255	WNK1	WNK1	chr12	+	980430	980514	971248	971436	987380	987527	4255	70	31	144	33	208	125	0.0242842510105	0.456590712966	0.576	0.724	-0.148
4395	ERP29	ERP29	chr12	+	112457559	112457698	112451151	112451413	112459953	112461024	4395	1890	55	2884	54	250	125	0.0242811150471	0.456590712966	0.945	0.964	-0.019
20097	VASH2	VASH2	chr1	+	213124680	213125160	213123861	213124082	213134507	213134596	20097	18	0	7	3	250	125	0.0243227988794	0.456656992996	1.0	0.538	0.462
29330	THADA	THADA	chr2	-	43787372	43787524	43779342	43779478	43793836	43793960	29330	27	3	55	0	250	125	0.0243223020245	0.456656992996	0.818	1.0	-0.182
33122	PRDM5	PRDM5	chr4	-	121675707	121675793	121631463	121631568	121698342	121698436	33122	12	0	7	4	210	125	0.0243384299934	0.456683398561	1.0	0.51	0.49
1074	TXNRD3	TXNRD3	chr3	-	126334197	126334305	126329879	126329975	126340584	126340741	1074	25	1	12	5	232	125	0.0246418689918	0.456836403948	0.931	0.564	0.367
16396	PROCA1	PROCA1	chr17	-	27031725	27031861	27031324	27031453	27038587	27038925	16396	0	2	6	0	250	125	0.0246738615308	0.456836403948	0.0	1.0	-1.0
1745	MYO15A	MYO15A	chr17	+	18062919	18062993	18062588	18062661	18063248	18063331	1745	0	2	6	0	198	125	0.0245116044811	0.456836403948	0.0	1.0	-1.0
18233	SS18	SS18	chr18	-	23612362	23612496	23596216	23598344	23614968	23615091	18233	495	7	648	0	250	125	0.0246690952908	0.456836403948	0.972	1.0	-0.028
24509	NR2F2-AS1	NR2F2-AS1	chr15	-	96828554	96828688	96814931	96815027	96831892	96831984	24509	0	2	6	0	250	125	0.0246738615308	0.456836403948	0.0	1.0	-1.0
25989	HJURP	HJURP	chr2	-	234756042	234756107	234754373	234754466	234758408	234758505	25989	118	12	248	9	189	125	0.0244905323328	0.456836403948	0.867	0.948	-0.081
26178	ATP11A	ATP11A	chr13	+	113532530	113532617	113530089	113530255	113536189	113541482	26178	12	33	52	61	211	125	0.0244858937131	0.456836403948	0.177	0.336	-0.159
27932	D2HGDH	D2HGDH	chr2	+	242684123	242684292	242683036	242683230	242707124	242708231	27932	50	0	54	5	250	125	0.0244480525783	0.456836403948	1.0	0.844	0.156
30679	KIF1B	KIF1B	chr1	+	10386168	10386417	10384815	10384953	10394577	10394696	30679	3	53	12	52	250	125	0.0245579010477	0.456836403948	0.028	0.103	-0.075
31015	FGFR1	FGFR1	chr8	-	38287199	38287466	38285863	38285953	38314873	38315052	31015	198	145	151	74	250	125	0.0244896630899	0.456836403948	0.406	0.505	-0.099
31419	RNF185	RNF185	chr22	+	31591454	31591567	31588669	31588688	31597483	31597601	31419	101	2	117	11	237	125	0.0244861300107	0.456836403948	0.964	0.849	0.115
32619	PLEKHG6	PLEKHG6	chr12	+	6424170	6424335	6422794	6422950	6424719	6424815	32619	15	2	67	0	250	125	0.024616509595	0.456836403948	0.789	1.0	-0.211
33137	FARS2	FARS2	chr6	+	5404774	5404934	5368782	5369415	5431273	5431405	33137	92	4	122	0	250	125	0.02456933854	0.456836403948	0.92	1.0	-0.08
35961	ZBTB8OS	ZBTB8OS	chr1	-	33097427	33097480	33093108	33093145	33099551	33099711	35961	51	4	66	0	177	125	0.0245765516106	0.456836403948	0.9	1.0	-0.1
4429	POLR3D	POLR3D	chr8	+	22106556	22106822	22105993	22106162	22107587	22107740	4429	286	6	272	0	250	125	0.024568415426	0.456836403948	0.96	1.0	-0.04
4875	SYTL1	SYTL1	chr1	+	27677748	27677827	27677284	27677443	27677946	27678046	4875	119	0	152	6	203	125	0.0244102195067	0.456836403948	1.0	0.94	0.06
5097	PANK4	PANK4	chr1	-	2449602	2449703	2445792	2445905	2450581	2450763	5097	0	2	6	0	225	125	0.0246289426348	0.456836403948	0.0	1.0	-1.0
5999	ANKMY1	ANKMY1	chr2	-	241452218	241452359	241439868	241439982	241459778	241459950	5999	11	0	1	2	250	125	0.0245570419521	0.456836403948	1.0	0.2	0.8
7063	GOLT1A	GOLT1A	chr1	-	204168322	204168386	204167287	204167624	204183009	204183220	7063	2	2	15	0	188	125	0.0246075783088	0.456836403948	0.399	1.0	-0.601
7627	ATP6V1B2	ATP6V1B2	chr8	+	20072328	20072479	20070292	20070416	20073923	20074006	7627	655	4	1249	23	250	125	0.0245056800455	0.456836403948	0.988	0.964	0.024
7969	ATXN1	ATXN1	chr6	-	16326624	16328701	16299342	16307090	16486202	16486340	7969	62	0	49	4	250	125	0.0244612415389	0.456836403948	1.0	0.86	0.14
8728	ZFYVE16	ZFYVE16	chr5	+	79723310	79723364	79703831	79703972	79729927	79730036	8728	11	62	23	52	178	125	0.0244126529016	0.456836403948	0.111	0.237	-0.126
9736	RPS10-NUDT3	RPS10-NUDT3	chr6	-	34263417	34263462	34254972	34256708	34309638	34309749	9736	70	4	97	0	169	125	0.0245035157211	0.456836403948	0.928	1.0	-0.072
12828	SLBP	SLBP	chr4	-	1713600	1713717	1705322	1705427	1713856	1714468	12828	139	0	259	8	241	125	0.0246901304608	0.456874143195	1.0	0.944	0.056
17693	TENM4	TENM4	chr11	-	78574006	78574177	78567008	78567223	78600829	78601065	17693	58	4	27	8	250	125	0.0247545298875	0.457060741213	0.879	0.628	0.251
22443	UBE4A	UBE4A	chr11	+	118243800	118244003	118243221	118243381	118244208	118244400	22443	137	4	211	0	250	125	0.0247571602233	0.457060741213	0.945	1.0	-0.055
36876	ACAD10	ACAD10	chr12	+	112167609	112167760	112165765	112165947	112174634	112174808	36876	22	4	30	0	250	125	0.0247482133941	0.457060741213	0.733	1.0	-0.267
9608	NSUN7	NSUN7	chr4	+	40763187	40763318	40762450	40762509	40776281	40776434	9608	44	0	74	7	250	125	0.0247427858381	0.457060741213	1.0	0.841	0.159
30110	LTBP1	LTBP1	chr2	+	33498722	33498848	33488360	33488459	33500031	33500157	30110	279	6	69	6	250	125	0.0247785103266	0.457191996572	0.959	0.852	0.107
76	WDR62	WDR62	chr19	+	36562457	36562618	36558729	36558912	36564243	36564433	76	42	4	105	1	250	125	0.0248196635083	0.457688280835	0.84	0.981	-0.141
12674	USP4	USP4	chr3	-	49316246	49316335	49314576	49315884	49318176	49318280	12674	241	11	256	3	213	125	0.0248414291656	0.457826683904	0.928	0.98	-0.052
18453	LNX2	LNX2	chr13	-	28136549	28136918	28130372	28130550	28141776	28141976	18453	29	3	58	0	250	125	0.0249524575418	0.458693273775	0.829	1.0	-0.171
18600	LRCH1	LRCH1	chr13	+	47289694	47289799	47286659	47286732	47297355	47297465	18600	13	93	6	131	229	125	0.0249632151013	0.458693273775	0.071	0.024	0.047
2977	CTNND1	CTNND1	chr11	+	57558856	57559145	57529233	57529591	57563048	57563201	2977	27	1	9	4	250	125	0.0249039399579	0.458693273775	0.931	0.529	0.402
32715	ARHGEF28	ARHGEF28	chr5	+	73205236	73205722	73200182	73200230	73207099	73207400	32715	198	0	236	6	250	125	0.0249741735729	0.458693273775	1.0	0.952	0.048
35228	FAM129A	FAM129A	chr1	-	184775079	184775190	184772718	184772826	184777207	184777369	35228	359	8	691	4	235	125	0.024973406602	0.458693273775	0.96	0.989	-0.029
3642	SLC35D2	SLC35D2	chr9	-	99107580	99107683	99106185	99106278	99122435	99122503	3642	129	4	203	0	227	125	0.024951556264	0.458693273775	0.947	1.0	-0.053
10566	SART3	SART3	chr12	-	108931263	108931371	108930483	108930561	108931840	108931979	10566	197	1	256	9	232	125	0.0250805156468	0.459971333343	0.991	0.939	0.052
22543	PLAUR	PLAUR	chr19	-	44159590	44159725	44152718	44153295	44169467	44169611	22543	28	3	56	0	250	125	0.025079899419	0.459971333343	0.824	1.0	-0.176
23869	SMPD4	SMPD4	chr2	-	130918758	130918845	130914823	130914969	130921946	130922018	23869	152	60	211	127	211	125	0.0250880886071	0.459971333343	0.6	0.496	0.104
35366	SYT11	SYT11	chr1	+	155837755	155838582	155829259	155829586	155850290	155850414	35366	231	7	146	0	250	125	0.0251010676224	0.459971333343	0.943	1.0	-0.057
21515	SGSM2	SGSM2	chr17	+	2270564	2270699	2268508	2268635	2274555	2274709	21515	49	72	50	39	250	125	0.0251824741768	0.460674264072	0.254	0.391	-0.137
2185	ARHGAP8	ARHGAP8	chr22	+	45255610	45255714	45244811	45244940	45258154	45258664	2185	148	2	335	19	228	125	0.0251810608795	0.460674264072	0.976	0.906	0.07
6672	GINS3	GINS3	chr16	+	58429005	58429122	58426297	58426691	58437001	58437235	6672	0	36	6	45	241	125	0.0251751209774	0.460674264072	0.0	0.065	-0.065
10985	MPPE1	MPPE1	chr18	-	11906201	11906308	11896982	11897355	11908199	11908796	10985	115	7	124	1	231	125	0.02522878454	0.461258614839	0.899	0.985	-0.086
31812	EFEMP2	EFEMP2	chr11	-	65634315	65634550	65633911	65634183	65635331	65635527	31812	481	4	207	7	250	125	0.0252442685029	0.461279021221	0.984	0.937	0.047
12542	ALAS1	ALAS1	chr3	+	52238708	52238931	52237878	52238028	52240587	52240767	12542	149	4	240	0	250	125	0.0253385189769	0.462434229607	0.949	1.0	-0.051
15344	KIF23	KIF23	chr15	+	69714330	69714467	69713985	69714091	69714664	69714774	15344	270	6	687	38	250	125	0.0253623757316	0.462434229607	0.957	0.9	0.057
30469	MSH6	MSH6	chr2	+	48025749	48028294	48018065	48018262	48030558	48030824	30469	175	4	338	0	250	125	0.0253274581016	0.462434229607	0.956	1.0	-0.044
8783	CCDC169	CCDC169	chr13	-	36869914	36869994	36857728	36857839	36871773	36871992	8783	10	2	2	5	204	125	0.0253651044491	0.462434229607	0.754	0.197	0.557
26255	CLDN16	CLDN16	chr3	+	190122550	190122715	190120125	190120228	190126102	190126294	26255	448	0	1452	18	250	125	0.0254280652892	0.462688038345	1.0	0.976	0.024
27725	MFSD1	MFSD1	chr3	+	158539772	158539929	158539385	158539442	158541216	158541314	27725	355	2	285	8	250	125	0.0254366730316	0.462688038345	0.989	0.947	0.042
28756	SCMH1	SCMH1	chr1	-	41618270	41618413	41617285	41617356	41625396	41625605	28756	31	11	51	5	250	125	0.0254138604299	0.462688038345	0.585	0.836	-0.251
35834	GUSBP11	GUSBP11	chr22	-	24042912	24043032	24036305	24037704	24047615	24047728	35834	10	0	8	5	244	125	0.0254291272121	0.462688038345	1.0	0.45	0.55
20236	IL6ST	IL6ST	chr5	-	55265377	55265683	55259973	55260140	55272042	55272121	20236	139	0	183	6	250	125	0.0254681217448	0.462997762524	1.0	0.938	0.062
11829	OSBPL3	OSBPL3	chr7	-	24888687	24888795	24881897	24882032	24892122	24892253	11829	174	35	373	43	232	125	0.0255043425562	0.463393841407	0.728	0.824	-0.096
10839	EXOC2	EXOC2	chr6	-	689138	689212	637700	637861	693018	693141	10839	16	35	8	51	198	125	0.0255330881948	0.463653731049	0.224	0.09	0.134
2614	NABP1	NABP1	chr2	+	192547217	192547321	192546671	192546743	192548454	192548530	2614	42	43	55	104	228	125	0.0255672690134	0.46401196816	0.349	0.225	0.124
23541	PNISR	PNISR	chr6	-	99864224	99864304	99862447	99862566	99873090	99873207	23541	312	17	254	28	204	125	0.0256265938925	0.464692265072	0.918	0.848	0.07
30369	C14orf159	C14orf159	chr14	+	91636346	91636530	91633568	91633722	91639632	91639747	30369	102	5	93	0	250	125	0.0256337019605	0.464692265072	0.911	1.0	-0.089
18640	DSTYK	DSTYK	chr1	-	205117332	205117467	205111630	205116873	205119807	205119922	18640	53	1	47	7	250	125	0.0256686678835	0.464919634701	0.964	0.77	0.194
20931	STAG2	STAG2	chrX	+	123095635	123095706	123095161	123095285	123156380	123156521	20931	21	4	28	0	195	125	0.0256896879601	0.464919634701	0.771	1.0	-0.229
31052	SLC25A25	SLC25A25	chr9	+	130865959	130866118	130864648	130864760	130868007	130868160	31052	391	14	366	4	250	125	0.0256760643782	0.464919634701	0.933	0.979	-0.046
35372	TLR4	TLR4	chr9	+	120470476	120470596	120466452	120466843	120470840	120471007	35372	13	10	7	0	244	125	0.0257074899843	0.464979699124	0.4	1.0	-0.6
20900	RNASET2	RNASET2	chr6	-	167344531	167344606	167343003	167343279	167352382	167352496	20900	116	0	218	8	199	125	0.025731850889	0.465158261707	1.0	0.945	0.055
19867	RWDD3	RWDD3	chr1	+	95709766	95710271	95699710	95699871	95712311	95712781	19867	19	0	13	4	250	125	0.0257538162779	0.465293343614	1.0	0.619	0.381
12725	C11orf1	C11orf1	chr11	+	111753859	111753926	111753091	111753322	111754494	111754797	12725	134	6	143	18	191	125	0.0257919983283	0.465459306537	0.936	0.839	0.097
31422	RNF185	RNF185	chr22	+	31588669	31588688	31583032	31583256	31597483	31597601	31422	17	4	23	0	143	125	0.0257806671748	0.465459306537	0.788	1.0	-0.212
32823	MTMR12	MTMR12	chr5	-	32235067	32235235	32227112	32230453	32239106	32239279	32823	61	12	85	5	250	125	0.0258189958307	0.465684753452	0.718	0.895	-0.177
11600	PRPF40A	PRPF40A	chr2	-	153535569	153535623	153533964	153533989	153535865	153535986	11600	478	19	631	46	178	125	0.0258981044192	0.466849321942	0.946	0.906	0.04
6886	TBCD	TBCD	chr17	+	80858526	80858607	80851422	80851508	80869633	80869665	6886	139	4	252	0	205	125	0.0259932836594	0.468302116658	0.955	1.0	-0.045
7574	RHOT1	RHOT1	chr17	+	30499955	30500079	30498061	30498120	30500849	30500931	7574	16	61	42	76	248	125	0.0260115130976	0.468367710599	0.117	0.218	-0.101
25164	PQLC2	PQLC2	chr1	+	19652738	19652881	19651988	19652076	19653024	19653117	25164	147	4	230	0	250	125	0.0260479398099	0.468498099494	0.948	1.0	-0.052
3276	NDUFA8	NDUFA8	chr9	-	124914523	124914687	124906337	124906657	124921905	124922098	3276	144	4	222	0	250	125	0.0260388984571	0.468498099494	0.947	1.0	-0.053
11176	RFT1	RFT1	chr3	-	53157739	53157856	53156389	53156579	53164353	53164470	11176	102	4	136	0	241	125	0.0260840997172	0.468623403145	0.93	1.0	-0.07
5717	SLC25A33	SLC25A33	chr1	+	9630315	9630416	9627341	9627419	9633403	9633470	5717	146	6	188	21	225	125	0.0260822084047	0.468623403145	0.931	0.833	0.098
19655	RAD17	RAD17	chr5	+	68680623	68680760	68677727	68677884	68681869	68681922	19655	120	4	167	0	250	125	0.0261526281488	0.469233973146	0.938	1.0	-0.062
21600	ICE2	ICE2	chr15	-	60770135	60770268	60768261	60768366	60771201	60771359	21600	123	4	173	0	250	125	0.0261588349389	0.469233973146	0.939	1.0	-0.061
22750	SLC38A2	SLC38A2	chr12	-	46764294	46764410	46761049	46761123	46764558	46764640	22750	1060	73	1122	51	240	125	0.026161931535	0.469233973146	0.883	0.92	-0.037
16582	RDH11	RDH11	chr14	-	68151731	68151921	68143518	68145140	68156928	68157138	16582	1225	7	1944	27	250	125	0.026282949431	0.470353451216	0.989	0.973	0.016
32283	LRTOMT	LRTOMT	chr11	+	71799342	71799426	71791376	71791931	71804541	71804747	32283	3	6	10	2	208	125	0.0262808711335	0.470353451216	0.231	0.75	-0.519
35985	FDXACB1	FDXACB1	chr11	-	111749279	111749436	111747531	111747735	111749684	111750181	35985	14	4	20	0	250	125	0.0262802782612	0.470353451216	0.636	1.0	-0.364
7920	IKZF5	IKZF5	chr10	-	124765755	124765863	124758008	124758187	124766541	124766692	7920	1	12	15	23	232	125	0.0262693111745	0.470353451216	0.043	0.26	-0.217
31374	UBE2Q2	UBE2Q2	chr15	+	76170301	76170362	76168527	76168612	76171438	76171529	31374	163	0	190	6	185	125	0.0263490124989	0.471273006283	1.0	0.955	0.045
25000	SHOC2	SHOC2	chr10	+	112723882	112724819	112679300	112679415	112745385	112745523	25000	127	0	135	5	250	125	0.0264248473416	0.472215952385	1.0	0.931	0.069
5823	FRAS1	FRAS1	chr4	+	79173545	79173705	79166386	79166479	79186178	79186262	5823	22	3	44	0	250	125	0.0264444794112	0.472215952385	0.786	1.0	-0.214
8815	KIAA1033	KIAA1033	chr12	+	105543392	105543527	105540819	105540924	105546120	105546229	8815	233	7	344	2	250	125	0.0264458583519	0.472215952385	0.943	0.989	-0.046
37043	SLC35F2	SLC35F2	chr11	-	107676084	107676241	107675443	107675496	107677442	107677602	37043	379	6	504	0	250	125	0.0264781184793	0.472529179421	0.969	1.0	-0.031
5095	PANK4	PANK4	chr1	-	2444326	2444478	2443066	2443122	2445440	2445528	5095	138	4	145	14	250	125	0.0264960752188	0.472586941611	0.945	0.838	0.107
11089	RPL17	RPL17	chr18	-	47018105	47018203	47017901	47017954	47018827	47018935	11089	95	764	175	1042	222	125	0.0265179451723	0.472714397422	0.065	0.086	-0.021
21689	SSBP1	SSBP1	chr7	+	141441548	141441598	141438923	141438990	141441968	141442029	21689	11	713	4	1092	174	125	0.0265865414105	0.473674201989	0.011	0.003	0.008
1655	C4orf26	C4orf26	chr4	+	76488419	76488555	76481257	76481359	76489323	76489462	1655	0	9	2	1	250	125	0.0267220530888	0.475297237904	0.0	0.5	-0.5
2448	LONRF3	LONRF3	chrX	+	118147001	118147164	118145777	118145936	118148169	118148319	2448	13	3	28	0	250	125	0.0267213735518	0.475297237904	0.684	1.0	-0.316
30449	ANO10	ANO10	chr3	-	43621844	43621964	43607144	43607219	43640023	43640158	30449	130	4	188	0	244	125	0.0267065127804	0.475297237904	0.943	1.0	-0.057
2449	LONRF3	LONRF3	chrX	+	118146842	118147164	118145777	118145936	118148169	118148319	2449	8	3	19	0	250	125	0.0267574293453	0.475662939718	0.571	1.0	-0.429
33249	BTN2A1	BTN2A1	chr6	+	26463471	26463753	26459708	26460056	26465412	26465634	33249	141	0	107	4	250	125	0.0267734771318	0.475684827513	1.0	0.93	0.07
25952	SORBS2	SORBS2	chr4	-	186605907	186606000	186599949	186599976	186611715	186611765	25952	19	18	45	16	217	125	0.0268086606317	0.4760464876	0.378	0.618	-0.24
17414	SENP5	SENP5	chr3	+	196650284	196650422	196630403	196630481	196654666	196654750	17414	55	5	51	15	250	125	0.0268490252919	0.476150130928	0.846	0.63	0.216
19521	EPB41L1	EPB41L1	chr20	+	34806797	34806884	34800193	34800298	34809785	34809866	19521	31	5	29	0	211	125	0.0269121774849	0.476150130928	0.786	1.0	-0.214
27082	MCM9	MCM9	chr6	-	119234459	119234585	119232814	119232934	119238725	119238926	27082	28	3	54	0	250	125	0.0269543632279	0.476150130928	0.824	1.0	-0.176
34645	POMT1	POMT1	chr9	+	134384297	134384409	134382754	134382901	134385129	134385195	34645	101	4	133	0	236	125	0.0268786223843	0.476150130928	0.93	1.0	-0.07
35573	PDCD4	PDCD4	chr10	+	112654169	112654280	112653848	112653956	112655705	112655845	35573	199	0	133	4	235	125	0.026833734691	0.476150130928	1.0	0.946	0.054
3890	POGZ	POGZ	chr1	-	151384100	151384247	151381169	151381304	151384771	151384872	3890	183	3	194	12	250	125	0.0269628076009	0.476150130928	0.968	0.89	0.078
4840	ANP32E	ANP32E	chr1	-	150204114	150204264	150202905	150203028	150208080	150208504	4840	599	0	1127	13	250	125	0.0269255850528	0.476150130928	1.0	0.977	0.023
6141	GRHL1	GRHL1	chr2	+	10102583	10102660	10101174	10101565	10104014	10104171	6141	25	2	115	0	201	125	0.0269349936419	0.476150130928	0.886	1.0	-0.114
682	C11orf58	C11orf58	chr11	+	16769643	16769704	16766147	16766231	16774331	16774441	682	1654	20	2257	10	185	125	0.0269519342647	0.476150130928	0.982	0.993	-0.011
7228	ANKS6	ANKS6	chr9	-	101552385	101552888	101547113	101547158	101558414	101558794	7228	86	15	111	40	250	125	0.026897203454	0.476150130928	0.741	0.581	0.16
25895	RFWD2	RFWD2	chr1	-	176105623	176105683	176104145	176104222	176132004	176132124	25895	48	0	54	5	184	125	0.0270213197157	0.476397292407	1.0	0.88	0.12
26295	GBAP1	GBAP1	chr1	-	155188178	155188270	155187754	155187840	155188638	155188733	26295	13	7	17	1	216	125	0.027010514873	0.476397292407	0.518	0.908	-0.39
36224	COPS7B	COPS7B	chr2	+	232665864	232665917	232663568	232663674	232672196	232673963	36224	7	108	2	161	177	125	0.0269949970424	0.476397292407	0.044	0.009	0.035
28503	ZNF121	ZNF121	chr19	-	9678323	9678381	9676403	9677785	9678770	9678851	28503	14	28	4	30	182	125	0.0270508997698	0.476657045614	0.256	0.084	0.172
21503	POLE	POLE	chr12	-	133201490	133201580	133200347	133201396	133202230	133202356	21503	142	4	242	0	214	125	0.0271369705535	0.477649363827	0.954	1.0	-0.046
21991	NUP85	NUP85	chr17	+	73211848	73211918	73209170	73209214	73221197	73221332	21991	45	3	90	0	194	125	0.0271309653022	0.477649363827	0.906	1.0	-0.094
16727	TSPAN33	TSPAN33	chr7	+	128807239	128807401	128806618	128806747	128807613	128809535	16727	113	0	124	5	250	125	0.027226595294	0.478365900621	1.0	0.925	0.075
19856	MIR205HG	MIR205HG	chr1	+	209603769	209603821	209602525	209602753	209605548	209605892	19856	0	2	25	4	176	125	0.0272372797488	0.478365900621	0.0	0.816	-0.816
24812	LGALS9	LGALS9	chr17	+	25970550	25970646	25969263	25969374	25972339	25972375	24812	10	7	19	2	220	125	0.0272104672834	0.478365900621	0.448	0.844	-0.396
27280	PPAP2A	PPAP2A	chr5	-	54786787	54786942	54763696	54763977	54830399	54830906	27280	6	7	13	2	250	125	0.0272045863115	0.478365900621	0.3	0.765	-0.465
12093	PM20D2	PM20D2	chr6	+	89864466	89864621	89862761	89862904	89868043	89868179	12093	199	10	468	8	250	125	0.0272835046938	0.478392636917	0.909	0.967	-0.058
23591	MTMR2	MTMR2	chr11	-	95615537	95615660	95598764	95598840	95621319	95621425	23591	45	71	37	106	247	125	0.0272705093747	0.478392636917	0.243	0.15	0.093
36866	ACAD10	ACAD10	chr12	+	112171726	112171872	112165765	112165947	112174634	112174808	36866	24	4	31	0	250	125	0.0272623677218	0.478392636917	0.75	1.0	-0.25
17819	CEP95	CEP95	chr17	+	62523228	62523382	62522188	62522318	62525405	62525545	17819	165	5	162	0	250	125	0.0273213362815	0.47865901144	0.943	1.0	-0.057
27591	C6orf1	C6orf1	chr6	-	34215243	34215269	34214820	34214926	34215517	34215641	27591	22	4	28	0	150	125	0.0273285148098	0.47865901144	0.821	1.0	-0.179
2436	PSRC1	PSRC1	chr1	-	109823017	109823111	109822175	109822778	109823398	109823668	2436	196	1	225	8	218	125	0.027390264949	0.479217687296	0.991	0.942	0.049
34605	BTN3A1	BTN3A1	chr6	+	26410121	26410142	26409760	26409961	26410233	26410260	34605	33	5	30	0	145	125	0.0273795600527	0.479217687296	0.851	1.0	-0.149
31057	ALMS1	ALMS1	chr2	+	73761950	73762076	73746901	73747143	73777393	73777564	31057	47	5	42	0	250	125	0.0274522180565	0.479778693905	0.825	1.0	-0.175
33497	SORBS1	SORBS1	chr10	-	97154757	97154832	97143994	97144042	97156976	97157040	33497	0	45	4	33	199	125	0.0274516188872	0.479778693905	0.0	0.071	-0.071
12277	THOC2	THOC2	chrX	-	122766711	122766891	122765538	122765703	122767803	122767921	12277	201	5	216	0	250	125	0.0275123311123	0.480567677019	0.953	1.0	-0.047
9627	DESI1	DESI1	chr22	-	42003265	42003335	42000047	42000157	42016755	42017061	9627	89	4	119	0	194	125	0.0275287521718	0.480593033429	0.935	1.0	-0.065
27225	EDEM2	EDEM2	chr20	-	33734627	33734738	33732781	33732821	33734954	33735161	27225	134	4	198	0	235	125	0.0275717578754	0.481082220973	0.947	1.0	-0.053
13727	DCP2	DCP2	chr5	+	112343634	112343739	112339638	112339774	112346452	112346504	13727	67	5	113	1	229	125	0.0276238236161	0.481245132297	0.88	0.984	-0.104
22334	PPP6C	PPP6C	chr9	-	127923119	127923185	127920519	127920661	127933363	127933459	22334	402	3	569	15	190	125	0.0276410535417	0.481245132297	0.989	0.961	0.028
32799	LARP4	LARP4	chr12	+	50831517	50831621	50829270	50829407	50834221	50834332	32799	168	4	328	0	228	125	0.0276160934245	0.481245132297	0.958	1.0	-0.042
5904	AMMECR1L	AMMECR1L	chr2	-	128641776	128641886	128631401	128631846	128643383	128643514	5904	120	8	190	3	234	125	0.0276308498118	0.481245132297	0.889	0.971	-0.082
6953	PNKP	PNKP	chr19	-	50364864	50364952	50364705	50364767	50365028	50365138	6953	103	4	140	0	212	125	0.0276816420952	0.481690579657	0.938	1.0	-0.062
22188	ANKRD52	ANKRD52	chr12	-	56649567	56649768	56648648	56648736	56650798	56650869	22188	268	0	497	9	250	125	0.0277078406708	0.481885278839	1.0	0.965	0.035
21115	INPP5F	INPP5F	chr10	+	121551028	121551157	121541146	121541283	121551380	121551548	21115	83	0	121	6	250	125	0.0277405302753	0.482029092599	1.0	0.91	0.09
23595	MTMR2	MTMR2	chr11	-	95620775	95620848	95598764	95598840	95621319	95621425	23595	78	71	71	106	197	125	0.027761152226	0.482029092599	0.411	0.298	0.113
34406	BTBD9	BTBD9	chr6	-	38580609	38580809	38565685	38565897	38607575	38607924	34406	0	8	8	13	250	125	0.0277503977038	0.482029092599	0.0	0.235	-0.235
30466	BCLAF1	BCLAF1	chr6	-	136588166	136588313	136582402	136582615	136589299	136589477	30466	643	122	689	174	250	125	0.0278080771016	0.48258287316	0.725	0.664	0.061
19749	MTFR2	MTFR2	chr6	-	136563998	136564111	136562581	136562814	136565902	136566007	19749	39	5	125	3	237	125	0.0278338006168	0.482768324583	0.804	0.956	-0.152
13952	SLC35A3	SLC35A3	chr1	+	100483237	100483371	100480857	100480976	100487941	100492534	13952	77	1	142	12	250	125	0.0279152589247	0.483668926623	0.975	0.855	0.12
3961	C2CD5	C2CD5	chr12	-	22611417	22611519	22609904	22610095	22622642	22622729	3961	33	24	28	45	226	125	0.0279158548834	0.483668926623	0.432	0.256	0.176
15290	ZNF146	ZNF146	chr19	+	36709023	36709097	36705503	36706098	36719649	36719721	15290	181	41	241	31	198	125	0.0279501930413	0.484002668604	0.736	0.831	-0.095
25373	PXN	PXN	chr12	-	120653362	120653464	120652905	120653076	120659425	120659561	25373	75	217	64	283	226	125	0.0279821776259	0.484034381832	0.16	0.111	0.049
33709	FER	FER	chr5	+	108290429	108290633	108281830	108281923	108294925	108295048	33709	53	0	61	5	250	125	0.0279816502429	0.484034381832	1.0	0.859	0.141
2859	GEMIN7	GEMIN7	chr19	+	45583164	45583287	45582529	45582635	45593364	45594782	2859	73	23	185	29	247	125	0.0279984230505	0.484054589142	0.616	0.764	-0.148
29322	ARMCX4	ARMCX4	chrX	+	100779190	100779419	100766011	100766042	100786630	100790975	29322	0	5	2	0	250	125	0.0280145795214	0.48407323764	0.0	1.0	-1.0
12009	AAED1	AAED1	chr9	-	99408174	99408306	99403532	99404168	99413671	99413777	12009	76	46	115	39	250	125	0.0281470320174	0.484168002446	0.452	0.596	-0.144
13818	GSAP	GSAP	chr7	-	76941157	76941257	76940067	76940766	76941417	76941519	13818	30	4	37	0	224	125	0.028089223085	0.484168002446	0.807	1.0	-0.193
15809	SLCO4A1	SLCO4A1	chr20	+	61299363	61299536	61299096	61299262	61299828	61299893	15809	259	6	305	19	250	125	0.0281673821146	0.484168002446	0.956	0.889	0.067
22912	OSBPL9	OSBPL9	chr1	+	52221991	52222030	52215816	52215867	52226361	52226452	22912	257	49	362	42	163	125	0.0280841517996	0.484168002446	0.801	0.869	-0.068
23024	TLE4	TLE4	chr9	+	82321661	82321814	82320803	82320857	82323032	82323165	23024	96	7	101	1	250	125	0.0281708714708	0.484168002446	0.873	0.981	-0.108
31332	LRRC20	LRRC20	chr10	-	72136207	72136352	72100308	72100458	72142304	72142406	31332	80	7	153	3	250	125	0.0280741313185	0.484168002446	0.851	0.962	-0.111
33059	ZDHHC17	ZDHHC17	chr12	+	77202822	77202900	77199096	77199219	77203492	77203637	33059	51	4	61	0	202	125	0.0281363727588	0.484168002446	0.888	1.0	-0.112
3469	PPP6R2	PPP6R2	chr22	+	50875416	50875497	50874795	50874881	50875934	50876032	3469	178	50	233	39	205	125	0.02811700706	0.484168002446	0.685	0.785	-0.1
7822	KDM2B	KDM2B	chr12	-	121881482	121881596	121880794	121880833	121881814	121882075	7822	124	4	172	0	238	125	0.0280864370164	0.484168002446	0.942	1.0	-0.058
9717	CCDC88A	CCDC88A	chr2	-	55539569	55539715	55536297	55536390	55543063	55543250	9717	116	11	70	1	250	125	0.0281567853688	0.484168002446	0.841	0.972	-0.131
18427	PKP4	PKP4	chr2	+	159533250	159533379	159530394	159530512	159535092	159535166	18427	65	137	73	240	250	125	0.0282056867588	0.484247900209	0.192	0.132	0.06
32903	PUM2	PUM2	chr2	-	20478343	20478580	20462953	20463221	20482707	20482992	32903	181	41	281	37	250	125	0.0282019631262	0.484247900209	0.688	0.792	-0.104
31923	EPS15L1	EPS15L1	chr19	-	16506154	16506278	16504761	16504812	16513131	16513296	31923	108	4	139	0	248	125	0.028229649224	0.484400261003	0.932	1.0	-0.068
10214	TUBD1	TUBD1	chr17	-	57955463	57955695	57943969	57944110	57963443	57963591	10214	1	2	10	0	250	125	0.0283904716892	0.485182540836	0.2	1.0	-0.8
17045	ZDHHC18	ZDHHC18	chr1	+	27176791	27176929	27175098	27175248	27177048	27177097	17045	319	0	476	8	250	125	0.0284069957356	0.485182540836	1.0	0.967	0.033
21007	FANCI	FANCI	chr15	+	89837063	89837228	89836172	89836294	89838145	89838325	21007	207	0	424	9	250	125	0.0283100350916	0.485182540836	1.0	0.959	0.041
25930	TESC	TESC	chr12	-	117479751	117479799	117476727	117477015	117484363	117484471	25930	59	2	23	5	172	125	0.0283718891651	0.485182540836	0.955	0.77	0.185
25949	SORBS2	SORBS2	chr4	-	186572937	186572982	186570620	186570810	186573815	186573882	25949	17	5	58	3	169	125	0.0283654931866	0.485182540836	0.715	0.935	-0.22
27572	APBA2	APBA2	chr15	+	29406078	29406219	29400472	29400592	29409264	29410516	27572	99	5	86	0	250	125	0.0283397404511	0.485182540836	0.908	1.0	-0.092
30865	DZIP1L	DZIP1L	chr3	-	137790484	137790677	137786992	137787209	137796340	137796474	30865	29	5	27	0	250	125	0.0282964770809	0.485182540836	0.744	1.0	-0.256
35936	ZBTB8OS	ZBTB8OS	chr1	-	33100368	33100393	33099551	33099711	33116033	33116191	35936	20	24	64	34	149	125	0.0284112498605	0.485182540836	0.411	0.612	-0.201
35977	PFAS	PFAS	chr17	+	8168605	8168786	8168212	8168443	8168873	8168957	35977	150	0	202	6	250	125	0.0283805374724	0.485182540836	1.0	0.944	0.056
1133	FAM160A1	FAM160A1	chr4	+	152375852	152375960	152330397	152330617	152403675	152403800	1133	10	0	22	10	232	125	0.0284375498918	0.485373492438	1.0	0.542	0.458
10020	TMEM14B	TMEM14B	chr6	+	10749854	10749931	10749434	10749501	10755374	10755465	10020	420	4	619	18	201	125	0.0286538043813	0.486015715932	0.985	0.955	0.03
11190	FAM193B	FAM193B	chr5	-	176964873	176965108	176951185	176952206	176981249	176981548	11190	3	1	0	5	250	125	0.0285425318253	0.486015715932	0.6	0.0	0.6
12058	HK1	HK1	chr10	+	71154705	71154861	71148952	71149052	71160746	71161637	12058	13	0	5	3	250	125	0.0286472100952	0.486015715932	1.0	0.455	0.545
18149	EHMT1	EHMT1	chr9	+	140685299	140685422	140676742	140676849	140693264	140693366	18149	245	0	281	6	247	125	0.0285273385546	0.486015715932	1.0	0.96	0.04
21251	STRAP	STRAP	chr12	+	16036474	16036610	16035287	16035753	16042861	16042943	21251	1521	56	2286	55	250	125	0.0286127626578	0.486015715932	0.931	0.954	-0.023
25568	SETD4	SETD4	chr21	-	37429681	37429775	37429406	37429502	37431113	37431271	25568	13	43	6	62	218	125	0.0286102479229	0.486015715932	0.148	0.053	0.095
29759	KNTC1	KNTC1	chr12	+	123109144	123109235	123107008	123107154	123110751	123110947	29759	119	4	169	0	215	125	0.0286132793347	0.486015715932	0.945	1.0	-0.055
32462	FNBP1	FNBP1	chr9	-	132678244	132678259	132671168	132671278	132686122	132686305	32462	12	83	19	54	139	125	0.0286871135864	0.486015715932	0.115	0.24	-0.125
32852	NUP155	NUP155	chr5	-	37307398	37307534	37305158	37305312	37309230	37309369	32852	112	6	261	3	250	125	0.0286439225757	0.486015715932	0.903	0.978	-0.075
3475	MYO6	MYO6	chr6	+	76608089	76608128	76602246	76602407	76617321	76617425	3475	14	65	57	130	163	125	0.0286753462686	0.486015715932	0.142	0.252	-0.11
36010	EMX2	EMX2	chr10	+	119305142	119305327	119301955	119303184	119307575	119309057	36010	107	10	127	3	250	125	0.0285231806176	0.486015715932	0.843	0.955	-0.112
36152	RLIM	RLIM	chrX	-	73832416	73832478	73815643	73815835	73834256	73834461	36152	5	26	16	24	186	125	0.0286778663372	0.486015715932	0.114	0.309	-0.195
7026	ASUN	ASUN	chr12	-	27067340	27067511	27066906	27067061	27068934	27069113	7026	115	8	181	3	250	125	0.0285075864899	0.486015715932	0.878	0.968	-0.09
7454	CERS4	CERS4	chr19	+	8322762	8322869	8321832	8321961	8326571	8326728	7454	173	0	124	4	231	125	0.0285654649033	0.486015715932	1.0	0.944	0.056
10442	ARID4A	ARID4A	chr14	+	58832741	58832786	58832235	58832340	58833600	58833747	10442	7	4	11	0	169	125	0.0289004522114	0.487144096238	0.564	1.0	-0.436
11130	TBC1D12	TBC1D12	chr10	+	96281711	96281840	96271339	96271411	96290958	96291217	11130	43	5	38	0	250	125	0.0287966235091	0.487144096238	0.811	1.0	-0.189
11585	LANCL3	LANCL3	chrX	+	37527620	37527703	37526534	37526742	37534906	37536750	11585	2	0	0	5	207	125	0.028936386838	0.487144096238	1.0	0.0	1.0
12013	AGPAT4	AGPAT4	chr6	-	161587279	161587449	161575180	161575342	161653067	161653334	12013	143	6	98	0	250	125	0.0288644654487	0.487144096238	0.923	1.0	-0.077
1766	POMT2	POMT2	chr14	-	77765031	77765114	77762506	77762616	77771034	77771143	1766	71	4	67	13	207	125	0.0288541456085	0.487144096238	0.915	0.757	0.158
2075	ZNF160	ZNF160	chr19	-	53594665	53594782	53589514	53589574	53594889	53594973	2075	61	7	41	14	241	125	0.0288242068949	0.487144096238	0.819	0.603	0.216
21496	IFIT1	IFIT1	chr10	+	91159651	91159760	91152302	91152474	91162037	91166244	21496	0	17	5	18	233	125	0.028880770484	0.487144096238	0.0	0.13	-0.13
24158	CAMK2G	CAMK2G	chr10	-	75583797	75583842	75581439	75581488	75597225	75597269	24158	43	0	36	4	169	125	0.0287780266619	0.487144096238	1.0	0.869	0.131
24494	TMEM209	TMEM209	chr7	-	129815351	129815449	129813664	129813779	129818241	129818367	24494	65	3	133	0	222	125	0.0289582241349	0.487144096238	0.924	1.0	-0.076
24802	EML2	EML2	chr19	-	46127976	46128076	46124464	46124590	46133208	46133304	24802	10	0	6	4	224	125	0.0289200505934	0.487144096238	1.0	0.456	0.544
26904	NOP2	NOP2	chr12	-	6667181	6667303	6666035	6666808	6669263	6669492	26904	2	215	13	275	246	125	0.0288925155382	0.487144096238	0.005	0.023	-0.018
3785	SUV420H2	SUV420H2	chr19	+	55855345	55855365	55855047	55855211	55857580	55857717	3785	51	0	58	5	144	125	0.0289661448285	0.487144096238	1.0	0.91	0.09
8484	NME1-NME2	NME1-NME2	chr17	+	49247297	49247410	49245602	49245704	49248847	49249105	8484	8265	87	11239	84	237	125	0.0289511123565	0.487144096238	0.98	0.986	-0.006
8617	SUN2	SUN2	chr22	-	39146902	39147040	39146229	39146325	39147214	39147378	8617	458	3	552	13	250	125	0.0289457762418	0.487144096238	0.987	0.955	0.032
36185	ETV6	ETV6	chr12	+	12038859	12038960	12037378	12037521	12043874	12048325	36185	128	4	183	0	225	125	0.0290068082178	0.487572553839	0.947	1.0	-0.053
29520	SAMD8	SAMD8	chr10	+	76928298	76928416	76924402	76924498	76935823	76941881	29520	100	0	114	5	242	125	0.0290286194992	0.487683845642	1.0	0.922	0.078
9118	SCAND2P	SCAND2P	chr15	+	85177054	85177612	85174690	85175529	85180577	85180651	9118	6	3	1	7	250	125	0.0290482116617	0.4877577591	0.5	0.067	0.433
26431	PPP6R3	PPP6R3	chr11	+	68334481	68334634	68331770	68331900	68337215	68337365	26431	381	9	605	4	250	125	0.0290915856691	0.488015258588	0.955	0.987	-0.032
28298	VWA9	VWA9	chr15	-	65899496	65899780	65892111	65892267	65903133	65903486	28298	24	0	33	6	250	125	0.0291243493367	0.488015258588	1.0	0.733	0.267
3241	MTF2	MTF2	chr1	+	93575786	93575803	93544791	93545088	93575883	93575985	3241	25	0	20	4	141	125	0.0291241139932	0.488015258588	1.0	0.816	0.184
3916	PCNP	PCNP	chr3	+	101309058	101309114	101304280	101304355	101311470	101313281	3916	1258	10	1684	29	180	125	0.029105328441	0.488015258588	0.989	0.976	0.013
5878	STXBP3	STXBP3	chr1	+	109342841	109342927	109340766	109340859	109350022	109350171	5878	203	5	244	0	210	125	0.0291981816432	0.488997194395	0.96	1.0	-0.04
16543	TMEM189	TMEM189	chr20	-	48767748	48767852	48760038	48760158	48770053	48770335	16543	19	52	45	60	228	125	0.0292366734607	0.489292287497	0.167	0.291	-0.124
31570	NHSL2	NHSL2	chrX	+	71356943	71357075	71354358	71354554	71358290	71360621	31570	6	4	10	0	250	125	0.0292462825014	0.489292287497	0.429	1.0	-0.571
12963	POLK	POLK	chr5	+	74889702	74889874	74886168	74886265	74892046	74893003	12963	74	5	122	1	250	125	0.0292684879525	0.489408752977	0.881	0.984	-0.103
21685	THSD1	THSD1	chr13	-	52971366	52972329	52960162	52960321	52976677	52976816	21685	100	0	210	8	250	125	0.0293406729403	0.490360387688	1.0	0.929	0.071
8284	LLGL1	LLGL1	chr17	+	18139920	18140074	18138783	18138851	18140148	18140253	8284	211	5	225	0	250	125	0.0294023666835	0.491135786875	0.955	1.0	-0.045
34998	WIPI2	WIPI2	chr7	+	5239206	5239289	5229834	5230124	5254165	5254335	34998	202	5	244	0	207	125	0.0294238744791	0.491239464457	0.961	1.0	-0.039
16435	IFT80	IFT80	chr3	-	160083830	160083940	160075276	160075366	160093599	160093668	16435	116	4	153	0	234	125	0.0294405976013	0.491263194381	0.939	1.0	-0.061
33716	ATP13A3	ATP13A3	chr3	-	194140607	194140696	194134487	194134568	194146070	194146258	33716	190	0	332	8	213	125	0.0294563740278	0.491271110734	1.0	0.961	0.039
3504	RPL23AP53	RPL23AP53	chr8	-	180803	180907	169289	169417	182128	182318	3504	2	16	10	14	228	125	0.0295227508278	0.492122489785	0.064	0.281	-0.217
23711	GADD45A	GADD45A	chr1	+	68152032	68152270	68150859	68151221	68153343	68154021	23711	158	1	126	6	250	125	0.0296436980778	0.493882162319	0.988	0.913	0.075
10101	RCC1	RCC1	chr1	+	28857034	28857085	28856369	28856451	28858314	28858502	10101	56	132	109	393	175	125	0.0297438946678	0.494710511758	0.233	0.165	0.068
11167	CDC42BPA	CDC42BPA	chr1	-	227441764	227441856	227400836	227400920	227504705	227505826	11167	114	4	154	0	216	125	0.0297704628163	0.494710511758	0.943	1.0	-0.057
2234	FAAH2	FAAH2	chrX	+	57458350	57458470	57407344	57407462	57473360	57473472	2234	20	0	27	6	244	125	0.0297289730467	0.494710511758	1.0	0.697	0.303
25308	FBXL4	FBXL4	chr6	-	99365249	99365595	99353301	99353546	99374352	99374936	25308	50	9	84	4	250	125	0.0297628436764	0.494710511758	0.735	0.913	-0.178
25716	PIP5K1A	PIP5K1A	chr1	+	151196846	151196882	151196720	151196755	151199795	151199876	25716	18	236	43	302	160	125	0.0297294331873	0.494710511758	0.056	0.1	-0.044
37103	SLTM	SLTM	chr15	-	59186631	59186781	59186288	59186392	59189313	59189432	37103	452	8	576	24	250	125	0.0297870804383	0.494730583276	0.966	0.923	0.043
12882	USP13	USP13	chr3	+	179418795	179418917	179370932	179371181	179424721	179424864	12882	43	4	50	0	246	125	0.0298743797915	0.495441440408	0.845	1.0	-0.155
14598	MICALL1	MICALL1	chr22	+	38328559	38328686	38327805	38327940	38329045	38329119	14598	293	5	478	0	250	125	0.0298761759424	0.495441440408	0.967	1.0	-0.033
27004	C15orf41	C15orf41	chr15	+	36937423	36937488	36871803	36872162	36946298	36946359	27004	21	0	29	6	189	125	0.0298670035681	0.495441440408	1.0	0.762	0.238
36791	IMPDH1	IMPDH1	chr7	-	128040885	128040945	128040386	128040593	128041068	128041170	36791	90	0	156	7	184	125	0.0299378153185	0.496009588247	1.0	0.938	0.062
5085	TMEM241	TMEM241	chr18	-	21001330	21001408	20979529	20979611	21017744	21017925	5085	15	0	15	5	202	125	0.0299413356805	0.496009588247	1.0	0.65	0.35
3742	ARMCX2	ARMCX2	chrX	-	100914416	100914487	100914061	100914134	100914742	100914876	3742	76	10	28	0	195	125	0.029958604958	0.496039717471	0.83	1.0	-0.17
14515	TNC	TNC	chr9	-	117826074	117826347	117808688	117808961	117835881	117836145	14515	3	46	10	37	250	125	0.0300195354461	0.49640877623	0.032	0.119	-0.087
21401	GORASP1	GORASP1	chr3	-	39142278	39142368	39141795	39141994	39142506	39142593	21401	48	5	41	0	214	125	0.030027280593	0.49640877623	0.849	1.0	-0.151
6671	GINS3	GINS3	chr16	+	58437001	58437235	58426297	58426691	58438402	58440048	6671	71	3	160	23	250	125	0.0300008254675	0.49640877623	0.922	0.777	0.145
12539	ALAS1	ALAS1	chr3	+	52232687	52232864	52232098	52232271	52233225	52233456	12539	57	120	57	194	250	125	0.0300675951206	0.496563858718	0.192	0.128	0.064
15172	NLRP3	NLRP3	chr1	+	247597404	247597575	247592886	247593057	247607273	247607444	15172	4	2	21	0	250	125	0.0300548545666	0.496563858718	0.5	1.0	-0.5
10818	PICALM	PICALM	chr11	-	85687665	85687725	85668213	85670103	85692171	85692271	10818	27	3	31	14	184	125	0.030109723711	0.496748550741	0.859	0.601	0.258
36891	ARPP19	ARPP19	chr15	-	52856386	52856443	52849296	52849419	52861312	52861418	36891	10	0	34	14	181	125	0.0301061917827	0.496748550741	1.0	0.626	0.374
3153	STAMBP	STAMBP	chr2	+	74056531	74056637	74056113	74056197	74057971	74058186	3153	17	0	43	10	230	125	0.0301399792952	0.496992313956	1.0	0.7	0.3
18405	VPS29	VPS29	chr12	-	110936624	110936664	110933816	110934008	110937339	110937351	18405	38	88	21	22	164	125	0.0301811188011	0.497415204882	0.248	0.421	-0.173
1799	DDX19B	DDX19B	chr16	+	70346511	70346560	70333061	70333257	70348804	70348858	1799	155	5	171	0	173	125	0.0302413711299	0.498152498782	0.957	1.0	-0.043
10357	WNT5B	WNT5B	chr12	+	1748849	1749142	1741823	1742071	1754959	1756378	10357	45	0	11	2	250	125	0.0303264481591	0.499014173173	1.0	0.733	0.267
30162	PQLC1	PQLC1	chr18	-	77679183	77679400	77662419	77664183	77693968	77694022	30162	151	2	166	10	250	125	0.03034031042	0.499014173173	0.974	0.892	0.082
650	SRSF10	SRSF10	chr1	-	24305142	24305307	24304400	24304763	24306680	24306953	650	355	13	410	5	250	125	0.0303398002248	0.499014173173	0.932	0.976	-0.044
226	ZNF611	ZNF611	chr19	-	53233158	53233258	53231982	53232084	53238253	53238307	226	9	6	26	3	224	125	0.0303722898644	0.499284365641	0.456	0.829	-0.373
19604	FRS2	FRS2	chr12	+	69931695	69931763	69925793	69925836	69955959	69956054	19604	18	34	23	17	192	125	0.0304179701949	0.499779392583	0.256	0.468	-0.212
22258	CBLB	CBLB	chr3	-	105400322	105400454	105397274	105397415	105400567	105400662	22258	69	3	28	6	250	125	0.0304545182658	0.500123943183	0.92	0.7	0.22
35307	APBB3	APBB3	chr5	-	139942247	139942308	139941937	139942084	139943178	139943255	35307	19	5	18	0	185	125	0.0304731080084	0.50017338068	0.72	1.0	-0.28
30899	U2SURP	U2SURP	chr3	+	142742816	142742860	142741694	142741906	142745990	142746095	30899	260	7	381	2	168	125	0.0305036806869	0.500419350257	0.965	0.993	-0.028
7483	GALNT11	GALNT11	chr7	+	151797882	151798006	151791274	151791607	151800196	151800363	7483	175	4	291	0	248	125	0.0305388177352	0.5007399098	0.957	1.0	-0.043
30319	ANAPC5	ANAPC5	chr12	-	121769149	121769231	121768385	121768475	121773335	121773526	30319	539	14	644	6	206	125	0.0306015162311	0.501372152934	0.959	0.985	-0.026
36846	CLOCK	CLOCK	chr4	-	56344981	56345130	56342129	56342221	56345806	56345866	36846	69	0	83	5	250	125	0.0306086098661	0.501372152934	1.0	0.892	0.108
10025	TMEM14B	TMEM14B	chr6	+	10755374	10755465	10747991	10748114	10756699	10757214	10025	234	0	323	7	215	125	0.0306272623833	0.501421855592	1.0	0.964	0.036
31187	PARL	PARL	chr3	-	183551511	183551613	183551279	183551377	183558357	183558428	31187	310	13	429	36	226	125	0.0306449343046	0.501455461697	0.93	0.868	0.062
27424	EPB41	EPB41	chr1	+	29386933	29386996	29379615	29379824	29391493	29391670	27424	45	10	88	6	187	125	0.030671593539	0.501636021686	0.751	0.907	-0.156
35957	ZBTB8OS	ZBTB8OS	chr1	-	33099551	33099711	33093108	33093145	33100368	33100393	35957	13	11	51	14	250	125	0.0307189918596	0.502155414283	0.371	0.646	-0.275
2953	UBE2G1	UBE2G1	chr17	-	4192524	4192703	4186092	4186216	4210315	4210418	2953	346	12	440	5	250	125	0.0307491808924	0.502393105624	0.935	0.978	-0.043
22994	ADAMTSL1	ADAMTSL1	chr9	+	18892386	18892594	18889565	18889746	18905779	18905889	22994	54	2	3	2	250	125	0.0308310781543	0.50347495633	0.931	0.429	0.502
12631	IL1R2	IL1R2	chr2	+	102638648	102638711	102636099	102636274	102640994	102641218	12631	23	2	94	0	187	125	0.0308568851718	0.50364021273	0.885	1.0	-0.115
6408	HEXIM2	HEXIM2	chr17	+	43239854	43240002	43239211	43239398	43240116	43240226	6408	13	1	18	11	250	125	0.0308800033663	0.503759773559	0.867	0.45	0.417
9639	YAP1	YAP1	chr11	+	102080247	102080295	102076623	102076817	102094352	102094483	9639	113	30	240	35	172	125	0.0308955924042	0.503759773559	0.732	0.833	-0.101
22177	MAP4	MAP4	chr3	-	47910703	47910817	47898920	47899002	47912302	47912595	22177	467	60	547	45	238	125	0.0310479169193	0.505521718656	0.803	0.865	-0.062
24023	DNTTIP1	DNTTIP1	chr20	+	44423983	44424082	44422559	44422656	44429712	44429781	24023	366	7	542	2	223	125	0.0310508901788	0.505521718656	0.967	0.993	-0.026
33985	SLC35E2	SLC35E2	chr1	-	1675689	1676107	1670674	1671143	1677162	1677438	33985	3	7	8	2	250	125	0.0310405496876	0.505521718656	0.176	0.667	-0.491
21871	ZNF185	ZNF185	chrX	+	152097118	152097205	152090716	152090800	152100215	152100320	21871	68	32	208	55	211	125	0.0310674606736	0.50553513681	0.557	0.691	-0.134
10126	VPS18	VPS18	chr15	+	41191341	41193212	41191104	41191196	41194813	41196173	10126	159	4	234	0	250	125	0.0311890915165	0.507111339311	0.952	1.0	-0.048
6798	STAC	STAC	chr3	+	36484855	36485132	36421978	36422246	36526468	36526550	6798	38	0	57	6	250	125	0.0311959163725	0.507111339311	1.0	0.826	0.174
2549	BIN1	BIN1	chr2	-	127808729	127808819	127808377	127808488	127815048	127815177	2549	295	32	374	66	214	125	0.0312464260776	0.507675358918	0.843	0.768	0.075
14193	PHF14	PHF14	chr7	+	11101417	11101468	11091238	11091407	11101590	11101712	14193	162	4	208	16	175	125	0.0313054023322	0.508119283051	0.967	0.903	0.064
33031	REPS1	REPS1	chr6	-	139262471	139262626	139251113	139251235	139264989	139265152	33031	99	3	231	0	250	125	0.0312909176184	0.508119283051	0.943	1.0	-0.057
15156	SYCP2L	SYCP2L	chr6	+	10906252	10906287	10903107	10903196	10907774	10907917	15156	0	3	3	0	159	125	0.031333643083	0.508320672653	0.0	1.0	-1.0
23881	MED15	MED15	chr22	+	20909222	20909435	20907431	20907461	20918736	20918975	23881	372	6	616	25	250	125	0.0313918486862	0.508750783478	0.969	0.925	0.044
35029	GYS1	GYS1	chr19	-	49494558	49494740	49489106	49489292	49496251	49496610	35029	145	4	199	0	250	125	0.0313762404814	0.508750783478	0.948	1.0	-0.052
12679	NME6	NME6	chr3	-	48338216	48338319	48333806	48336293	48339916	48340013	12679	73	3	147	0	227	125	0.0314533077406	0.50917035092	0.931	1.0	-0.069
31134	RPP40	RPP40	chr6	-	5000796	5000865	5000042	5000138	5002334	5002479	31134	30	6	40	1	193	125	0.0314653161883	0.50917035092	0.764	0.963	-0.199
36115	SEPT6	SEPT6	chrX	-	118759297	118759342	118750908	118754014	118763280	118763471	36115	29	37	42	25	169	125	0.0314430414305	0.50917035092	0.367	0.554	-0.187
25758	PCSK5	PCSK5	chr9	+	78771960	78772078	78722166	78722267	78773898	78774087	25758	104	3	267	0	242	125	0.0314834483622	0.509207108145	0.947	1.0	-0.053
15277	GALK2	GALK2	chr15	+	49574183	49574282	49531417	49531564	49575762	49575915	15277	104	4	129	0	223	125	0.0315141889973	0.509447652446	0.936	1.0	-0.064
10353	KIAA0319L	KIAA0319L	chr1	-	35907846	35907937	35906647	35906739	35908506	35908629	10353	159	13	286	9	215	125	0.0318591671125	0.509833228027	0.877	0.949	-0.072
10668	FAN1	FAN1	chr15	+	31210366	31210498	31206060	31206294	31212747	31212856	10668	80	4	91	0	250	125	0.0316964882792	0.509833228027	0.909	1.0	-0.091
11811	EFCAB2	EFCAB2	chr1	+	245165422	245165534	245133630	245133745	245180543	245180628	11811	21	8	18	21	236	125	0.0318625481567	0.509833228027	0.582	0.312	0.27
12064	PPP3CC	PPP3CC	chr8	+	22396981	22397011	22390433	22390531	22398127	22398657	12064	49	103	59	73	154	125	0.0318434275125	0.509833228027	0.279	0.396	-0.117
12774	MTO1	MTO1	chr6	+	74192171	74192343	74191762	74191967	74201956	74202075	12774	85	4	97	0	250	125	0.0319678041295	0.509833228027	0.914	1.0	-0.086
12873	LRCH3	LRCH3	chr3	+	197592982	197593090	197592293	197592342	197597030	197597149	12873	164	3	180	12	232	125	0.0319161058056	0.509833228027	0.967	0.89	0.077
16345	MFF	MFF	chr2	+	228211941	228212100	228207460	228207535	228217229	228217289	16345	159	4	232	0	250	125	0.03157280316	0.509833228027	0.952	1.0	-0.048
16941	IFT22	IFT22	chr7	-	100962236	100962313	100959620	100959823	100964951	100965104	16941	82	7	63	15	201	125	0.0318426441355	0.509833228027	0.879	0.723	0.156
1735	C3orf35	C3orf35	chr3	+	37452628	37452800	37427759	37427861	37458044	37458215	1735	5	0	0	2	250	125	0.0319386447475	0.509833228027	1.0	0.0	1.0
18538	VAPB	VAPB	chr20	+	57014000	57014081	56993266	56993419	57019132	57026156	18538	0	9	6	11	205	125	0.0317922234877	0.509833228027	0.0	0.25	-0.25
20090	BTF3L4	BTF3L4	chr1	+	52525506	52525573	52521856	52522051	52530496	52530610	20090	420	25	650	20	191	125	0.0318618672484	0.509833228027	0.917	0.955	-0.038
20258	EEFSEC	EEFSEC	chr3	+	128077059	128077216	128060075	128060732	128126911	128127489	20258	85	4	97	0	250	125	0.0319678041295	0.509833228027	0.914	1.0	-0.086
21076	ODF2	ODF2	chr9	+	131231461	131231632	131223220	131223289	131233586	131233747	21076	121	6	212	2	250	125	0.0319338933305	0.509833228027	0.91	0.981	-0.071
[truncated: 30,106 more rows]
