# Supplementary material for: Characterization of alternative mRNA splicing in cultured cell populations representing progressive stages of human fetal kidney development
Source: Sci Rep. 2022 Nov 15;12:19548. doi: 10.1038/s41598-022-24147-z (PMC9666651; doi:10.1038/s41598-022-24147-z)
Supplement: Supplementary file 13 — Supplementary Information 13. [file 41598_2022_24147_MOESM13_ESM.zip › _Program/Data/rMATS/SE.MATS.ReadsOnTargetAndJunctionCounts_NPS1-NPS3.xlsx]

## Sheet: SE.MATS.ReadsOnTargetAndJunctio
ID	GeneID	geneSymbol	chr	strand	exonStart_0base	exonEnd	upstreamES	upstreamEE	downstreamES	downstreamEE	ID	IC_SAMPLE_1	SC_SAMPLE_1	IC_SAMPLE_2	SC_SAMPLE_2	IncFormLen	SkipFormLen	PValue	FDR	IncLevel1	IncLevel2	IncLevelDifference	ABS
11331	MYL6	MYL6	chr12	+	56554409	56554454	56554026	56554104	56555170	56555366	11331	3125	4194	2098	6738	170	125	0	0	0.354	0.186	0.168	0.168
12985	CLSTN1	CLSTN1	chr1	-	9797555	9797612	9795942	9796100	9801151	9801314	12985	553	140	422	517	182	125	0	0	0.731	0.359	0.372	0.372
12986	CLSTN1	CLSTN1	chr1	-	9816538	9816568	9815171	9815367	9833329	9833452	12986	94	299	24	639	155	125	0	0	0.202	0.029	0.173	0.173
13048	CCDC50	CCDC50	chr3	+	191092850	191093378	191087707	191087825	191097947	191098063	13048	193	459	633	470	653	125	0	0	0.074	0.205	-0.131	0.131
15907	FN1	FN1	chr2	-	216245533	216245803	216243852	216244040	216246934	216247048	15907	42844	3332	10186	1436	395	125	0	0	0.803	0.692	0.111	0.111
15913	FN1	FN1	chr2	-	216257653	216257926	216256354	216256537	216259250	216259442	15913	29302	7242	6484	2702	398	125	0	0	0.56	0.43	0.13	0.13
16478	SPTAN1	SPTAN1	chr9	+	131355261	131355321	131353755	131353904	131356453	131356652	16478	439	316	1017	58	185	125	0	0	0.484	0.922	-0.438	0.438
169	ATP5C1	ATP5C1	chr10	+	7848936	7848973	7844720	7844817	7849621	7849762	169	1024	121	1548	40	162	125	0	0	0.867	0.968	-0.101	0.101
18408	VPS29	VPS29	chr12	-	110937339	110937351	110933816	110934008	110939853	110939945	18408	88	262	22	527	137	125	0	0	0.235	0.037	0.198	0.198
2167	ENAH	ENAH	chr1	-	225692692	225692755	225688693	225688772	225695652	225695719	2167	149	347	464	64	188	125	0	0	0.222	0.828	-0.606	0.606
22198	PLOD2	PLOD2	chr3	-	145795648	145795711	145794568	145794682	145796902	145797044	22198	315	91	120	179	188	125	0	0	0.697	0.308	0.389	0.389
22881	RAI14	RAI14	chr5	+	34813678	34813765	34812284	34812313	34814687	34814774	22881	500	394	774	128	212	125	0	0	0.428	0.781	-0.353	0.353
25383	INF2	INF2	chr14	+	105181620	105181677	105180539	105181193	105185131	105185947	25383	104	59	313	9	182	125	0	0	0.548	0.96	-0.412	0.412
26328	COL3A1	COL3A1	chr2	+	189861890	189861944	189861123	189861222	189862061	189862115	26328	6006	1	4	0	179	125	0	0	1	1	0	0
27105	MYOF	MYOF	chr10	-	95152673	95152712	95148786	95148911	95155898	95155981	27105	784	53	1028	275	164	125	0	0	0.919	0.74	0.179	0.179
27901	SEC31A	SEC31A	chr4	-	83763292	83763634	83750152	83750211	83765538	83765662	27901	1161	196	1426	39	467	125	0	0	0.613	0.907	-0.294	0.294
27906	SEC31A	SEC31A	chr4	-	83763337	83763634	83750152	83750211	83765538	83765662	27906	958	196	1205	39	422	125	0	0	0.591	0.901	-0.31	0.31
2800	RPS24	RPS24	chr10	+	79799961	79799983	79796951	79797062	79800372	79800473	2800	2236	2275	1285	4168	147	125	0	0	0.455	0.208	0.247	0.247
2802	RPS24	RPS24	chr10	+	79799958	79799983	79796951	79797062	79800372	79800473	2802	395	2275	1509	4168	150	125	0	0	0.126	0.232	-0.106	0.106
2976	CTNND1	CTNND1	chr11	+	57558856	57559145	57529233	57529591	57561481	57561553	2976	354	37	118	110	414	125	0	0	0.743	0.245	0.498	0.498
2978	CTNND1	CTNND1	chr11	+	57558856	57559145	57529233	57529518	57561481	57561553	2978	371	108	127	375	414	125	0	0	0.509	0.093	0.416	0.416
2979	CTNND1	CTNND1	chr11	+	57558856	57559145	57529233	57529518	57563048	57563201	2979	218	22	63	79	414	125	0	0	0.749	0.194	0.555	0.555
2987	CTNND1	CTNND1	chr11	+	57558965	57559145	57529233	57529518	57561481	57561553	2987	241	108	98	375	305	125	0	0	0.478	0.097	0.381	0.381
30287	APLP2	APLP2	chr11	+	129993506	129993674	129992199	129992408	129996594	129996725	30287	1305	1283	2549	1600	293	125	0	0	0.303	0.405	-0.102	0.102
31892	ACTN1	ACTN1	chr14	-	69345705	69345786	69345174	69345240	69346678	69346825	31892	1242	152	1849	47	206	125	0	0	0.832	0.96	-0.128	0.128
31896	ACTN1	ACTN1	chr14	-	69345174	69345240	69343798	69343957	69345705	69345786	31896	113	1711	42	2986	191	125	0	0	0.041	0.009	0.032	0.032
32651	SRSF3	SRSF3	chr6	+	36567597	36568053	36566625	36566760	36568928	36568967	32651	1364	1088	1437	1909	581	125	0	0	0.212	0.139	0.073	0.073
36262	USO1	USO1	chr4	+	76716488	76716509	76714842	76715054	76720774	76720885	36262	37	216	184	157	146	125	0	0	0.128	0.501	-0.373	0.373
5367	CD44	CD44	chr11	+	35229651	35229753	35211381	35211612	35236398	35236461	5367	435	983	1434	255	227	125	0	0	0.196	0.756	-0.56	0.56
5374	CD44	CD44	chr11	+	35232792	35232996	35211381	35211612	35236398	35236461	5374	1085	983	4040	255	329	125	0	0	0.295	0.858	-0.563	0.563
5379	CD44	CD44	chr11	+	35231511	35231601	35211381	35211612	35236398	35236461	5379	38	983	119	255	215	125	0	0	0.022	0.213	-0.191	0.191
5403	CD44	CD44	chr11	+	35219667	35219793	35211381	35211612	35236398	35236461	5403	108	983	558	255	251	125	0	0	0.052	0.521	-0.469	0.469
6599	SLK	SLK	chr10	+	105770573	105770666	105767934	105768114	105777917	105778047	6599	116	110	392	32	218	125	0	0	0.377	0.875	-0.498	0.498
7698	RAC1	RAC1	chr7	+	6438292	6438349	6431554	6431672	6439756	6439819	7698	318	1619	915	2068	182	125	0	0	0.119	0.233	-0.114	0.114
8181	YBX3	YBX3	chr12	-	10862506	10862713	10856649	10856747	10865809	10865932	8181	1754	262	1791	569	332	125	0	0	0.716	0.542	0.174	0.174
24930	SCRIB	SCRIB	chr8	-	144889721	144889784	144889093	144889183	144890778	144891195	24930	130	39	76	142	188	125	1.11022e-16	9.92077e-14	0.689	0.262	0.427	0.427
13481	PLEKHA1	PLEKHA1	chr10	+	124187791	124187936	124186457	124186547	124189139	124191871	13481	82	113	25	239	270	125	2.22045e-16	1.93053e-13	0.251	0.046	0.205	0.205
5380	CD44	CD44	chr11	+	35231511	35231601	35211381	35211612	35232792	35232996	5380	554	35	2141	10	215	125	7.77156e-16	6.57904e-13	0.902	0.992	-0.09	0.09
69	AP1B1	AP1B1	chr22	-	29725700	29725709	29723668	29724884	29726366	29726521	69	55	138	16	338	134	125	6.66134e-15	5.49458e-12	0.271	0.042	0.229	0.229
14957	ACOT9	ACOT9	chrX	-	23752457	23752484	23751288	23751334	23754035	23754133	14957	184	108	164	313	152	125	8.77076e-15	7.05367e-12	0.584	0.301	0.283	0.283
26329	COL3A1	COL3A1	chr2	+	189861123	189861222	189860850	189860904	189861890	189861944	26329	6899	2	2	0	224	125	9.99201e-15	7.83983e-12	0.999	1	-0.001	0.001
2988	CTNND1	CTNND1	chr11	+	57558965	57559145	57529233	57529518	57563048	57563201	2988	88	22	34	79	305	125	2.4869e-14	1.90479e-11	0.621	0.15	0.471	0.471
27899	SEC31A	SEC31A	chr4	-	83782783	83782861	83778841	83778917	83783686	83783725	27899	291	78	75	91	203	125	2.93099e-14	2.19272e-11	0.697	0.337	0.36	0.36
31669	ARHGEF11	ARHGEF11	chr1	-	156908209	156908305	156907040	156907288	156909339	156909702	31669	57	25	7	61	221	125	3.24185e-14	2.31749e-11	0.563	0.061	0.502	0.502
5369	CD44	CD44	chr11	+	35229651	35229753	35211381	35211612	35232792	35232996	5369	431	35	1429	10	227	125	3.21965e-14	2.31749e-11	0.871	0.987	-0.116	0.116
24881	ADD3	ADD3	chr10	+	111892062	111892158	111890120	111890244	111893083	111895323	24881	146	163	268	86	221	125	3.63043e-14	2.53885e-11	0.336	0.638	-0.302	0.302
27900	SEC31A	SEC31A	chr4	-	83782783	83782861	83778841	83778917	83784470	83784545	27900	108	211	22	238	203	125	3.93019e-14	2.69001e-11	0.24	0.054	0.186	0.186
7171	NUMB	NUMB	chr14	-	73745988	73746132	73741917	73744001	73749066	73749213	7171	152	147	324	92	269	125	4.70735e-14	3.1548e-11	0.325	0.621	-0.296	0.296
533	TRA2A	TRA2A	chr7	-	23561750	23562051	23561325	23561459	23571407	23571660	533	273	205	195	379	426	125	4.9849e-14	3.27264e-11	0.281	0.131	0.15	0.15
8977	TBC1D23	TBC1D23	chr3	+	100030676	100030721	100029246	100029386	100034942	100035031	8977	137	16	99	86	170	125	1.04694e-13	6.7358e-11	0.863	0.458	0.405	0.405
23429	SPAG9	SPAG9	chr17	-	49053223	49053262	49052131	49052308	49054468	49054582	23429	135	74	77	176	164	125	1.64646e-13	1.03853e-10	0.582	0.25	0.332	0.332
30007	NFYA	NFYA	chr6	+	41048549	41048636	41046767	41046903	41051784	41051931	30007	57	70	9	124	212	125	2.86882e-13	1.77475e-10	0.324	0.041	0.283	0.283
26721	ITGA6	ITGA6	chr2	+	173366499	173366629	173362702	173362828	173368818	173371181	26721	292	111	978	126	255	125	3.65374e-13	2.21768e-10	0.563	0.792	-0.229	0.229
27095	SAT1	SAT1	chrX	+	23802410	23802520	23801916	23802000	23803444	23803546	27095	639	1486	832	3025	235	125	4.98712e-13	2.97094e-10	0.186	0.128	0.058	0.058
31782	DNM1	DNM1	chr9	+	131010202	131010214	131009653	131009765	131010861	131011032	31782	113	4	21	24	137	125	1.10623e-12	6.47022e-10	0.963	0.444	0.519	0.519
1942	PKIG	PKIG	chr20	+	43211225	43211372	43160421	43160619	43218437	43218507	1942	307	54	26	37	272	125	1.37368e-12	7.89105e-10	0.723	0.244	0.479	0.479
10690	MTSS1	MTSS1	chr8	-	125592791	125592803	125580619	125580777	125597327	125597402	10690	5	152	47	106	137	125	8.78997e-12	4.96078e-09	0.029	0.288	-0.259	0.259
16842	RBM39	RBM39	chr20	-	34328446	34328519	34326889	34326939	34328745	34328809	16842	419	323	329	504	198	125	1.60467e-11	8.90012e-09	0.45	0.292	0.158	0.158
31905	SULF2	SULF2	chr20	-	46288142	46288196	46286149	46287136	46288440	46288474	31905	327	24	276	91	179	125	1.74678e-11	9.5241e-09	0.905	0.679	0.226	0.226
7176	MXRA7	MXRA7	chr17	-	74679928	74680009	74675650	74676961	74681153	74681247	7176	222	340	145	519	206	125	1.78407e-11	9.56531e-09	0.284	0.145	0.139	0.139
15893	MRPL33	MRPL33	chr2	+	27997290	27997397	27995540	27995559	28002299	28002608	15893	1027	449	2149	571	232	125	1.81636e-11	9.57876e-09	0.552	0.67	-0.118	0.118
12948	TXNL4A	TXNL4A	chr18	-	77736717	77736787	77732866	77733856	77737597	77737701	12948	19	711	102	859	195	125	2.53758e-11	1.31664e-08	0.017	0.071	-0.054	0.054
11832	OSBPL3	OSBPL3	chr7	-	24902818	24902911	24901231	24901388	24903114	24903218	11832	132	32	138	138	218	125	8.2416e-11	4.20832e-08	0.703	0.364	0.339	0.339
24928	LAS1L	LAS1L	chrX	-	64744443	64744494	64743935	64744142	64744844	64744930	24928	52	62	25	176	176	125	1.00559e-10	5.05451e-08	0.373	0.092	0.281	0.281
9844	MYO1B	MYO1B	chr2	+	192267357	192267444	192265107	192265194	192272840	192272915	9844	153	105	86	187	212	125	1.05202e-10	5.20653e-08	0.462	0.213	0.249	0.249
13466	SVIL	SVIL	chr10	-	29821457	29822387	29820182	29820217	29839525	29840192	13466	379	198	484	494	1055	125	4.55265e-10	2.219e-07	0.185	0.104	0.081	0.081
32476	CD46	CD46	chr1	+	207963597	207963690	207958963	207959027	207966863	207968861	32476	513	512	767	1240	218	125	5.08075e-10	2.43944e-07	0.365	0.262	0.103	0.103
27659	ANXA2	ANXA2	chr15	-	60689456	60689537	60678226	60678285	60690141	60690185	27659	1058	5326	2230	8716	206	125	6.51521e-10	3.08217e-07	0.108	0.134	-0.026	0.026
9404	ABI1	ABI1	chr10	-	27060003	27060018	27059173	27059274	27065993	27066170	9404	27	190	4	394	140	125	1.0628e-09	4.95497e-07	0.113	0.009	0.104	0.104
6549	MAP3K7	MAP3K7	chr6	-	91254270	91254351	91246055	91246120	91256976	91257106	6549	36	84	135	74	206	125	1.20666e-09	5.54529e-07	0.206	0.525	-0.319	0.319
22827	DNMT3B	DNMT3B	chr20	+	31393143	31393213	31390190	31390276	31394014	31394133	22827	21	23	110	9	195	125	2.15084e-09	9.74513e-07	0.369	0.887	-0.518	0.518
8465	ADAM15	ADAM15	chr1	+	155034379	155034593	155033238	155033308	155034720	155034845	8465	10	152	64	154	339	125	2.82054e-09	1.2602e-06	0.024	0.133	-0.109	0.109
7316	PRC1	PRC1	chr15	-	91512308	91512350	91509267	91510432	91512676	91512853	7316	116	86	119	253	167	125	3.84259e-09	1.69332e-06	0.502	0.26	0.242	0.242
34259	TBC1D13	TBC1D13	chr9	+	131553013	131553054	131550612	131550686	131553658	131553720	34259	71	7	41	39	166	125	1.61667e-08	7.0279e-06	0.884	0.442	0.442	0.442
9330	KRAS	KRAS	chr12	-	25368370	25368494	25357722	25362845	25378547	25378707	9330	21	141	101	171	249	125	1.99798e-08	8.56973e-06	0.07	0.229	-0.159	0.159
29542	PDLIM2	PDLIM2	chr8	+	22446810	22446887	22442833	22442912	22447108	22447254	29542	94	0	55	19	202	125	2.02467e-08	8.56993e-06	1	0.642	0.358	0.358
12140	PLEKHB2	PLEKHB2	chr2	+	131901980	131902022	131897742	131897848	131904209	131907425	12140	44	389	156	525	167	125	2.64113e-08	1.10341e-05	0.078	0.182	-0.104	0.104
8766	ANXA6	ANXA6	chr5	-	150490187	150490205	150489313	150489407	150496687	150496741	8766	717	123	120	60	143	125	2.79502e-08	1.15273e-05	0.836	0.636	0.2	0.2
11858	SSBP3	SSBP3	chr1	-	54723741	54723822	54722799	54722859	54747110	54747200	11858	67	117	134	75	206	125	3.86466e-08	1.5737e-05	0.258	0.52	-0.262	0.262
8455	ADAM15	ADAM15	chr1	+	155034379	155034451	155033238	155033308	155034720	155034845	8455	13	152	65	154	197	125	4.54346e-08	1.82698e-05	0.051	0.211	-0.16	0.16
9641	YAP1	YAP1	chr11	+	102080247	102080295	102076623	102076805	102094352	102094483	9641	192	162	386	149	173	125	5.0368e-08	2.00035e-05	0.461	0.652	-0.191	0.191
15959	EEF1D	EEF1D	chr8	-	144671160	144672251	144668898	144669022	144679517	144679845	15959	213	1063	192	1726	1216	125	5.39064e-08	2.11478e-05	0.02	0.011	0.009	0.009
2858	GEMIN7	GEMIN7	chr19	+	45583164	45583287	45582517	45582537	45593364	45594782	2858	47	12	149	0	248	125	6.70156e-08	2.59738e-05	0.664	1	-0.336	0.336
2400	SPP1	SPP1	chr4	+	88901544	88901586	88901197	88901278	88902626	88902950	2400	6028	1693	5190	1797	167	125	7.34282e-08	2.81204e-05	0.727	0.684	0.043	0.043
2498	FRG1B	FRG1B	chr20	+	29625872	29625984	29623128	29623254	29628226	29628331	2498	70	69	101	23	237	125	9.28693e-08	3.51472e-05	0.349	0.698	-0.349	0.349
18091	INSIG1	INSIG1	chr7	+	155095534	155095605	155094456	155094556	155099950	155101945	18091	760	1068	1513	1548	196	125	1.00491e-07	3.75895e-05	0.312	0.384	-0.072	0.072
22293	LIMCH1	LIMCH1	chr4	+	41640948	41640984	41621204	41621457	41646516	41646643	22293	79	29	47	75	161	125	1.16224e-07	4.29747e-05	0.679	0.327	0.352	0.352
3482	MYO6	MYO6	chr6	+	76621388	76621415	76618212	76618344	76623779	76623998	3482	15	238	95	390	152	125	1.51118e-07	5.52421e-05	0.049	0.167	-0.118	0.118
27084	ARHGEF10L	ARHGEF10L	chr1	+	17961042	17961057	17958815	17958961	17961329	17961511	27084	59	63	95	23	140	125	1.63676e-07	5.91605e-05	0.455	0.787	-0.332	0.332
3113	MPRIP	MPRIP	chr17	+	17083920	17083983	17083316	17083402	17088136	17095962	3113	522	96	548	203	188	125	2.33761e-07	8.35541e-05	0.783	0.642	0.141	0.141
25594	PPP3CB	PPP3CB	chr10	-	75199629	75199659	75196185	75198178	75204482	75204580	25594	62	84	143	61	155	125	2.40633e-07	8.41403e-05	0.373	0.654	-0.281	0.281
8686	DNM2	DNM2	chr19	+	10919244	10919256	10916591	10916643	10922939	10923053	8686	187	257	376	272	137	125	2.39053e-07	8.41403e-05	0.399	0.558	-0.159	0.159
29280	C19orf70	C19orf70	chr19	-	5680065	5680261	5679596	5679774	5680468	5680907	29280	39	196	10	276	321	125	2.45714e-07	8.49934e-05	0.072	0.014	0.058	0.058
28920	EPB41L3	EPB41L3	chr18	-	5394675	5394792	5392379	5393477	5395065	5395146	28920	91	56	78	146	242	125	3.00464e-07	0.000102826	0.456	0.216	0.24	0.24
35278	LRRC75A-AS1	LRRC75A-AS1	chr17	+	16342841	16343017	16342300	16342728	16343498	16343567	35278	2261	1887	3083	2078	301	125	4.24179e-07	0.00014214	0.332	0.381	-0.049	0.049
8866	SYTL2	SYTL2	chr11	-	85428525	85428573	85425455	85425550	85429832	85430393	8866	184	5	300	56	173	125	4.23041e-07	0.00014214	0.964	0.795	0.169	0.169
22805	SERPINH1	SERPINH1	chr11	+	75274771	75274815	75273100	75273364	75277360	75278016	22805	38	1059	28	193	169	125	4.57404e-07	0.000151693	0.026	0.097	-0.071	0.071
17264	CD55	CD55	chr1	+	207513735	207513853	207512741	207512762	207532890	207534311	17264	56	228	6	152	243	125	5.65735e-07	0.000185706	0.112	0.02	0.092	0.092
14927	ACLY	ACLY	chr17	-	40052872	40052902	40049285	40049427	40054001	40054092	14927	666	270	991	242	155	125	6.32414e-07	0.000203441	0.665	0.768	-0.103	0.103
9703	LOC220729	LOC220729	chr3	-	197349057	197349201	197348574	197348739	197350090	197350253	9703	44	1	23	19	269	125	6.32337e-07	0.000203441	0.953	0.36	0.593	0.593
13498	RALGPS2	RALGPS2	chr1	+	178861364	178861442	178858776	178858831	178863053	178863159	13498	35	22	100	7	203	125	6.93026e-07	0.000220732	0.495	0.898	-0.403	0.403
9618	SRSF2	SRSF2	chr17	-	74731853	74731957	74730196	74731240	74732235	74732546	9618	154	996	156	1838	229	125	7.65673e-07	0.00024148	0.078	0.044	0.034	0.034
15394	CDC42BPB	CDC42BPB	chr14	-	103420534	103420612	103418834	103418940	103420938	103421025	15394	209	125	176	221	203	125	8.36413e-07	0.000261229	0.507	0.329	0.178	0.178
13669	MTA1	MTA1	chr14	+	105915695	105915746	105911754	105911848	105916394	105916521	13669	151	30	169	101	176	125	1.0928e-06	0.000336945	0.781	0.543	0.238	0.238
5630	EXOC7	EXOC7	chr17	-	74086409	74086478	74085255	74085401	74090494	74090662	5630	37	224	91	197	194	125	1.09979e-06	0.000336945	0.096	0.229	-0.133	0.133
10763	CCSER2	CCSER2	chr10	+	86259630	86259715	86237330	86237420	86273204	86278277	10763	44	53	13	81	210	125	1.39352e-06	0.000422907	0.331	0.087	0.244	0.244
4144	ATF2	ATF2	chr2	-	175939727	175939815	175936977	175939563	175945387	175945493	4144	22	109	2	144	213	125	1.71533e-06	0.000515706	0.106	0.008	0.098	0.098
13151	COL6A3	COL6A3	chr2	-	238274340	238274678	238272992	238273071	238275329	238275929	13151	5663	1	2	0	463	125	1.89462e-06	0.000564333	0.999	1	-0.001	0.001
16343	MFF	MFF	chr2	+	228211941	228212100	228205007	228205096	228217229	228217289	16343	237	37	398	15	284	125	2.3442e-06	0.000685551	0.738	0.921	-0.183	0.183
9064	EDIL3	EDIL3	chr5	-	83525672	83525702	83476210	83476339	83549901	83550030	9064	191	129	51	91	155	125	2.33869e-06	0.000685551	0.544	0.311	0.233	0.233
35200	BAIAP2	BAIAP2	chr17	+	79084713	79084759	79082274	79082309	79089569	79091232	35200	35	51	96	36	171	125	2.65109e-06	0.000768315	0.334	0.661	-0.327	0.327
27165	LSM14A	LSM14A	chr19	+	34710295	34710478	34706500	34706566	34710610	34710782	27165	645	14	797	61	308	125	3.69446e-06	0.00105174	0.949	0.841	0.108	0.108
3122	KIF13A	KIF13A	chr6	-	17771344	17771449	17763923	17765177	17772138	17772290	3122	24	41	76	28	230	125	3.67773e-06	0.00105174	0.241	0.596	-0.355	0.355
5179	MSI2	MSI2	chr17	+	55754347	55754420	55752332	55752487	55756909	55757299	5179	198	13	189	50	198	125	3.76394e-06	0.00106213	0.906	0.705	0.201	0.201
17782	HLA-DMB	HLA-DMB	chr6	-	32903118	32903154	32902405	32902764	32903312	32903429	17782	64	25	46	70	161	125	3.95053e-06	0.00110015	0.665	0.338	0.327	0.327
19987	MBNL1	MBNL1	chr3	+	152173330	152173366	152165408	152165562	152174055	152174150	19987	85	58	67	129	161	125	3.96711e-06	0.00110015	0.532	0.287	0.245	0.245
16022	CSNK1G3	CSNK1G3	chr5	+	122941032	122941056	122940417	122940524	122950035	122952738	16022	69	55	44	111	149	125	4.18761e-06	0.00115138	0.513	0.25	0.263	0.263
7713	ZFYVE27	ZFYVE27	chr10	+	99502850	99502921	99498233	99498431	99508025	99508121	7713	28	16	39	0	196	125	4.37095e-06	0.0011916	0.527	1	-0.473	0.473
17135	ADGRG1	ADGRG1	chr16	+	57675498	57675620	57662137	57662714	57684164	57684263	17135	286	78	390	42	247	125	4.42997e-06	0.00119754	0.65	0.825	-0.175	0.175
20523	CD151	CD151	chr11	+	834529	834591	832951	833026	836062	836153	20523	1050	248	1642	247	187	125	4.72263e-06	0.00126602	0.739	0.816	-0.077	0.077
13153	COL6A3	COL6A3	chr2	-	238258789	238258852	238257255	238257306	238259772	238259835	13153	2522	2	1	0	188	125	4.81127e-06	0.00127912	0.999	1	-0.001	0.001
9987	ZDHHC16	ZDHHC16	chr10	+	99213555	99213603	99213286	99213420	99214470	99214556	9987	113	90	220	72	173	125	5.17156e-06	0.00136364	0.476	0.688	-0.212	0.212
33124	PRDM5	PRDM5	chr4	-	121737986	121738079	121737607	121737729	121739507	121739682	33124	25	0	8	11	218	125	6.27247e-06	0.00164048	1	0.294	0.706	0.706
34830	PKIB	PKIB	chr6	+	123022584	123022645	122954427	122954512	123038931	123039108	34830	12	30	60	25	186	125	7.56133e-06	0.00196162	0.212	0.617	-0.405	0.405
11351	SMC5	SMC5	chr9	+	72961520	72961565	72959059	72959185	72961981	72962077	11351	108	11	124	54	170	125	7.76543e-06	0.00199845	0.878	0.628	0.25	0.25
23786	RSRC2	RSRC2	chr12	-	123005050	123005128	123003385	123003576	123005931	123005975	23786	136	127	100	202	203	125	7.92466e-06	0.00202324	0.397	0.234	0.163	0.163
646	SRSF10	SRSF10	chr1	-	24297827	24297929	24290836	24294213	24298062	24298116	646	258	148	263	274	227	125	8.12152e-06	0.00205718	0.49	0.346	0.144	0.144
23719	ENTPD6	ENTPD6	chr20	+	25187157	25187226	25176338	25176503	25187711	25188033	23719	56	25	142	12	194	125	8.34244e-06	0.00209662	0.591	0.884	-0.293	0.293
5348	ERBB2IP	ERBB2IP	chr5	+	65370851	65371058	65349233	65350779	65372143	65372236	5348	223	65	605	76	332	125	8.81504e-06	0.00219822	0.564	0.75	-0.186	0.186
17138	ADGRG1	ADGRG1	chr16	+	57675502	57675620	57662137	57662714	57684164	57684263	17138	335	78	439	42	243	125	9.19045e-06	0.00226335	0.688	0.843	-0.155	0.155
3847	TXNL1	TXNL1	chr18	-	54293392	54293497	54291518	54291692	54293591	54293688	3847	29	294	8	415	230	125	9.21692e-06	0.00226335	0.051	0.01	0.041	0.041
19345	TOR1AIP2	TOR1AIP2	chr1	-	179846373	179846508	179834570	179834989	179846827	179846941	19345	126	21	197	4	260	125	1.01288e-05	0.00246842	0.743	0.959	-0.216	0.216
14172	NT5C3A	NT5C3A	chr7	-	33075545	33075600	33066428	33066527	33102179	33102409	14172	55	43	31	86	180	125	1.02227e-05	0.00247259	0.47	0.2	0.27	0.27
11808	SREK1	SREK1	chr5	+	65454636	65454760	65449290	65449424	65455046	65455162	11808	63	57	29	87	249	125	1.39139e-05	0.00334026	0.357	0.143	0.214	0.214
7709	ZFYVE27	ZFYVE27	chr10	+	99504485	99504672	99498233	99498431	99508025	99508121	7709	111	16	108	0	312	125	1.65872e-05	0.00395256	0.735	1	-0.265	0.265
290	EIF4A2	EIF4A2	chr3	+	186502750	186502890	186502352	186502485	186503671	186503840	290	1423	279	1472	187	265	125	1.70869e-05	0.00401217	0.706	0.788	-0.082	0.082
8403	RAPGEF6	RAPGEF6	chr5	-	130785715	130785739	130782175	130782396	130788746	130788870	8403	9	11	1	48	149	125	1.70226e-05	0.00401217	0.407	0.017	0.39	0.39
5484	HMGN3	HMGN3	chr6	-	79911779	79911872	79910961	79911443	79911992	79912106	5484	27	177	8	267	218	125	1.77214e-05	0.00413101	0.08	0.017	0.063	0.063
26804	FGFR2	FGFR2	chr10	-	123276832	123276977	123274630	123274833	123278195	123278343	26804	9	12	0	36	270	125	1.85023e-05	0.00428203	0.258	0	0.258	0.258
22291	LIMCH1	LIMCH1	chr4	+	41672734	41672809	41668577	41668683	41673570	41673611	22291	0	141	26	238	200	125	1.87772e-05	0.00431459	0	0.064	-0.064	0.064
25834	YWHAB	YWHAB	chr20	+	43516288	43516383	43514239	43514527	43530171	43530474	25834	228	759	476	1068	220	125	2.09164e-05	0.00477206	0.146	0.202	-0.056	0.056
18856	TMEM141	TMEM141	chr9	+	139686398	139686482	139686162	139686229	139686702	139686810	18856	403	23	720	8	209	125	2.15564e-05	0.00488343	0.913	0.982	-0.069	0.069
24733	MYLIP	MYLIP	chr6	+	16143929	16144094	16143250	16143448	16145127	16145548	24733	104	6	61	23	290	125	2.23236e-05	0.00502188	0.882	0.533	0.349	0.349
35504	PLAA	PLAA	chr9	-	26917094	26917163	26913876	26913945	26919307	26919527	35504	143	4	184	34	194	125	2.29182e-05	0.00511984	0.958	0.777	0.181	0.181
5439	ODF2L	ODF2L	chr1	-	86847924	86848041	86841915	86842101	86848613	86848685	5439	161	14	181	0	242	125	2.37252e-05	0.00526355	0.856	1	-0.144	0.144
11611	CANT1	CANT1	chr17	-	76994229	76994368	76993921	76994045	77005745	77005899	11611	13	65	49	58	264	125	2.42615e-05	0.00534568	0.087	0.286	-0.199	0.199
22163	PI4KB	PI4KB	chr1	-	151298647	151298849	151288048	151288985	151299746	151300133	22163	125	64	139	24	327	125	2.88944e-05	0.00628044	0.427	0.689	-0.262	0.262
35056	C12orf29	C12orf29	chr12	+	88433924	88434042	88429267	88429515	88436601	88436697	35056	142	35	226	15	243	125	2.88534e-05	0.00628044	0.676	0.886	-0.21	0.21
23995	TIMM9	TIMM9	chr14	-	58890725	58890813	58878624	58878689	58893771	58893960	23995	280	37	417	16	213	125	2.95587e-05	0.00638171	0.816	0.939	-0.123	0.123
2974	CTNND1	CTNND1	chr11	+	57556508	57556627	57529233	57529518	57558856	57559145	2974	242	24	24	14	244	125	3.02043e-05	0.00647762	0.838	0.468	0.37	0.37
24309	KIFC3	KIFC3	chr16	-	57793036	57793065	57792128	57792821	57793639	57793748	24309	217	44	298	19	154	125	3.06918e-05	0.00651258	0.8	0.927	-0.127	0.127
33494	SORBS1	SORBS1	chr10	-	97110965	97111133	97106162	97106209	97114638	97114724	33494	82	21	49	46	293	125	3.08104e-05	0.00651258	0.625	0.312	0.313	0.313
4876	SYTL1	SYTL1	chr1	+	27677284	27677443	27676879	27676976	27677748	27677827	4876	108	12	251	2	284	125	3.09747e-05	0.00651258	0.798	0.982	-0.184	0.184
34657	FMNL3	FMNL3	chr12	-	50052224	50052377	50050864	50050973	50055748	50055832	34657	185	24	132	1	278	125	3.14467e-05	0.0065689	0.776	0.983	-0.207	0.207
28911	SAP30BP	SAP30BP	chr17	+	73667895	73667943	73664595	73664705	73689519	73689562	28911	393	16	535	1	173	125	3.17995e-05	0.00659973	0.947	0.997	-0.05	0.05
24036	TMEM135	TMEM135	chr11	+	86868382	86868448	86802403	86802437	86947679	86947726	24036	36	10	96	1	191	125	3.31374e-05	0.00683331	0.702	0.984	-0.282	0.282
22393	ATP11C	ATP11C	chrX	-	138813809	138813914	138808504	138811121	138820074	138820228	22393	61	13	74	0	230	125	3.4684e-05	0.00710668	0.718	1	-0.282	0.282
10356	S100A4	S100A4	chr1	-	153517945	153517994	153517129	153517285	153518228	153518282	10356	63	303	67	710	174	125	3.547e-05	0.00713508	0.13	0.063	0.067	0.067
34837	PKIB	PKIB	chr6	+	122996222	122996289	122954427	122954512	123038931	123039108	34837	268	30	721	25	192	125	3.5488e-05	0.00713508	0.853	0.949	-0.096	0.096
37072	LPIN1	LPIN1	chr2	+	11916211	11916319	11913745	11913871	11919644	11919771	37072	77	73	139	51	233	125	3.54513e-05	0.00713508	0.361	0.594	-0.233	0.233
8082	RAP1GAP2	RAP1GAP2	chr17	+	2865963	2866008	2861052	2861088	2866723	2866756	8082	63	63	166	64	170	125	3.63096e-05	0.00725494	0.424	0.656	-0.232	0.232
23329	VRK3	VRK3	chr19	-	50512492	50512642	50510825	50511083	50519280	50519420	23329	205	2	246	24	275	125	4.20422e-05	0.00834849	0.979	0.823	0.156	0.156
25921	CAST	CAST	chr5	+	96062497	96062563	96058342	96058402	96063192	96063234	25921	156	417	243	1058	191	125	4.31268e-05	0.00851132	0.197	0.131	0.066	0.066
9840	MYO1B	MYO1B	chr2	+	192265474	192265561	192265107	192265194	192272840	192272915	9840	88	105	69	187	212	125	4.46459e-05	0.0087574	0.331	0.179	0.152	0.152
23779	CCND3	CCND3	chr6	-	41908107	41908323	41904972	41905132	42016238	42016632	23779	266	13	401	1	341	125	4.60129e-05	0.00897084	0.882	0.993	-0.111	0.111
27601	VARS2	VARS2	chr6	+	30893050	30893162	30892130	30892337	30893320	30893496	27601	97	0	176	22	237	125	5.14823e-05	0.00997671	1	0.808	0.192	0.192
26150	SS18L1	SS18L1	chr20	+	60729336	60729521	60718775	60718945	60733727	60733998	26150	7	31	55	43	310	125	5.20444e-05	0.0100253	0.083	0.34	-0.257	0.257
32980	NIPA2	NIPA2	chr15	-	23029839	23029966	23027800	23027922	23033277	23033413	32980	5	33	32	29	252	125	5.29111e-05	0.0101315	0.07	0.354	-0.284	0.284
15022	CLIP1	CLIP1	chr12	-	122831921	122832026	122825299	122826244	122835657	122835690	15022	25	0	9	9	230	125	5.42535e-05	0.0103271	1	0.352	0.648	0.648
18768	MARK3	MARK3	chr14	+	103964838	103964865	103958113	103958371	103969218	103970166	18768	96	112	73	187	152	125	5.53508e-05	0.0103522	0.413	0.243	0.17	0.17
24617	LTBP4	LTBP4	chr19	+	41123005	41123130	41122794	41122926	41125251	41125398	24617	162	26	58	32	250	125	5.50402e-05	0.0103522	0.757	0.475	0.282	0.282
9398	ABI1	ABI1	chr10	-	27044583	27044670	27040526	27040712	27054146	27054247	9398	138	2	221	30	212	125	5.48926e-05	0.0103522	0.976	0.813	0.163	0.163
14436	GK	GK	chrX	+	30715848	30715866	30714733	30714800	30718530	30718566	14436	21	21	0	17	143	125	5.74532e-05	0.0106833	0.466	0	0.466	0.466
21432	PDE9A	PDE9A	chr21	+	44151879	44152059	44119077	44119121	44152179	44152234	21432	30	3	15	18	305	125	5.99404e-05	0.0110817	0.804	0.255	0.549	0.549
36837	TOM1L1	TOM1L1	chr17	+	52981068	52981153	52978051	52978284	52982849	52982928	36837	301	11	569	0	210	125	6.33024e-05	0.0116364	0.942	1	-0.058	0.058
9000	COPZ1	COPZ1	chr12	+	54735989	54736071	54734330	54734399	54739243	54739299	9000	517	19	733	4	207	125	6.64308e-05	0.0121421	0.943	0.991	-0.048	0.048
15955	EEF1D	EEF1D	chr8	-	144668388	144668460	144663455	144663498	144668898	144669022	15955	2420	117	3472	96	197	125	6.93273e-05	0.0125999	0.929	0.958	-0.029	0.029
17940	ZNF285	ZNF285	chr19	-	44898682	44898703	44896369	44896630	44901363	44901421	17940	1	11	10	1	146	125	7.09444e-05	0.0126211	0.072	0.895	-0.823	0.823
23664	C9orf89	C9orf89	chr9	+	95874160	95874220	95872849	95873003	95874499	95874571	23664	150	24	182	5	185	125	7.02168e-05	0.0126211	0.809	0.961	-0.152	0.152
27960	CAPN7	CAPN7	chr3	+	15287032	15287178	15283684	15283760	15288238	15288301	27960	120	21	137	3	271	125	7.05492e-05	0.0126211	0.725	0.955	-0.23	0.23
28736	TM7SF3	TM7SF3	chr12	-	27132716	27132869	27129192	27129290	27133498	27133579	28736	472	29	769	13	278	125	7.1013e-05	0.0126211	0.88	0.964	-0.084	0.084
26999	ANAPC16	ANAPC16	chr10	+	73979811	73980137	73975757	73975896	73990123	73990198	26999	180	38	346	25	451	125	7.77077e-05	0.013735	0.568	0.793	-0.225	0.225
14390	EXOSC2	EXOSC2	chr9	+	133573548	133573638	133572968	133573014	133574715	133574781	14390	145	12	351	3	215	125	7.89783e-05	0.0138079	0.875	0.986	-0.111	0.111
32041	NTNG1	NTNG1	chr1	+	107961201	107961267	107950303	107950330	108023232	108024475	32041	0	46	16	54	191	125	7.88705e-05	0.0138079	0	0.162	-0.162	0.162
18867	OCEL1	OCEL1	chr19	+	17338648	17338814	17337802	17338008	17339064	17339118	18867	121	14	111	0	291	125	8.2922e-05	0.014419	0.788	1	-0.212	0.212
10819	PICALM	PICALM	chr11	-	85701292	85701442	85694908	85695016	85707868	85707972	10819	370	530	724	741	275	125	8.38402e-05	0.0145003	0.241	0.308	-0.067	0.067
5008	FAM73A	FAM73A	chr1	+	78325724	78325811	78324998	78325071	78326908	78327007	5008	63	8	137	0	212	125	8.8478e-05	0.0152206	0.823	1	-0.177	0.177
14435	GK	GK	chrX	+	30745582	30745669	30742217	30742298	30746848	30749577	14435	36	4	7	11	212	125	9.33499e-05	0.0159733	0.841	0.273	0.568	0.568
26807	FGFR2	FGFR2	chr10	-	123278195	123278343	123276832	123276977	123279492	123279683	26807	7	6	35	0	273	125	9.40587e-05	0.0160094	0.348	1	-0.652	0.652
7569	RHOT1	RHOT1	chr17	+	30536368	30536464	30535125	30535328	30538134	30538257	7569	19	41	38	18	221	125	9.77516e-05	0.0165504	0.208	0.544	-0.336	0.336
17722	PCYT2	PCYT2	chr17	-	79865079	79865133	79864635	79864774	79865429	79865474	17722	29	208	87	260	179	125	9.85004e-05	0.0165898	0.089	0.189	-0.1	0.1
11126	IFT172	IFT172	chr2	-	27668611	27668710	27668162	27668316	27668795	27668855	11126	53	0	18	7	224	125	0.000103696	0.017374	1	0.589	0.411	0.411
9406	ABI1	ABI1	chr10	-	27047990	27048167	27040526	27040712	27054146	27054247	9406	315	2	559	30	302	125	0.00010544	0.0175746	0.985	0.885	0.1	0.1
34559	LRRFIP1	LRRFIP1	chr2	+	238659842	238659914	238657841	238657967	238661951	238662122	34559	94	466	93	851	197	125	0.000108633	0.0180134	0.113	0.065	0.048	0.048
26955	EVI5L	EVI5L	chr19	+	7921977	7922010	7920900	7920954	7923076	7923217	26955	16	15	0	16	158	125	0.000110339	0.0182026	0.458	0	0.458	0.458
9831	ATG16L1	ATG16L1	chr2	+	234173537	234173789	234172641	234172711	234178647	234178713	9831	314	0	634	22	377	125	0.000117811	0.019336	1	0.905	0.095	0.095
17393	HNRNPH3	HNRNPH3	chr10	+	70097614	70097753	70096955	70097090	70098259	70098444	17393	1423	85	2453	79	264	125	0.000122916	0.0200716	0.888	0.936	-0.048	0.048
28344	MYO18A	MYO18A	chr17	-	27412621	27412666	27409333	27409456	27413455	27413595	28344	107	22	97	58	170	125	0.000124825	0.0202803	0.781	0.552	0.229	0.229
21981	PARD3	PARD3	chr10	-	34625126	34625171	34620044	34620272	34626202	34626354	21981	229	44	363	26	170	125	0.000125601	0.0202848	0.793	0.911	-0.118	0.118
25043	FNDC3B	FNDC3B	chr3	+	172060800	172060906	172058902	172059021	172061875	172062048	25043	375	17	504	3	231	125	0.000126613	0.0202848	0.923	0.989	-0.066	0.066
30417	FPGS	FPGS	chr9	+	130570836	130570984	130570512	130570590	130571078	130571168	30417	320	18	337	2	273	125	0.000126745	0.0202848	0.891	0.987	-0.096	0.096
9025	CUX1	CUX1	chr7	+	101842081	101842147	101839913	101840585	101843350	101843452	9025	61	12	66	0	191	125	0.00014036	0.0223527	0.769	1	-0.231	0.231
5634	EXOC7	EXOC7	chr17	-	74087223	74087316	74086409	74086478	74090494	74090662	5634	39	19	23	46	218	125	0.00014155	0.0224312	0.541	0.223	0.318	0.318
11271	CLTB	CLTB	chr5	-	175833157	175833709	175824930	175825048	175837257	175837304	11271	51	231	42	447	677	125	0.000143702	0.0226518	0.039	0.017	0.022	0.022
12895	LATS2	LATS2	chr13	-	21553829	21553936	21547175	21549503	21555604	21555787	12895	158	11	262	1	232	125	0.000144351	0.0226518	0.886	0.993	-0.107	0.107
16342	MFF	MFF	chr2	+	228211941	228212100	228205007	228205096	228220392	228220477	16342	141	158	237	147	284	125	0.00015054	0.0234687	0.282	0.415	-0.133	0.133
5145	ELP5	ELP5	chr17	+	7162144	7162245	7161906	7162002	7162889	7163259	5145	145	11	174	0	226	125	0.000151015	0.0234687	0.879	1	-0.121	0.121
19983	MBNL1	MBNL1	chr3	+	152164492	152164546	152163070	152163328	152165408	152165562	19983	93	63	155	43	179	125	0.000153239	0.0236998	0.508	0.716	-0.208	0.208
1983	AAAS	AAAS	chr12	-	53708534	53708633	53708081	53708225	53708877	53708924	1983	322	15	421	2	224	125	0.000158829	0.0244213	0.923	0.992	-0.069	0.069
29379	DSTN	DSTN	chr20	+	17572576	17572708	17550598	17550856	17581382	17581690	29379	59	985	115	1036	257	125	0.000159423	0.0244213	0.028	0.051	-0.023	0.023
16437	IFT80	IFT80	chr3	-	160037547	160037727	160025450	160025569	160073800	160073938	16437	180	0	157	11	305	125	0.000165492	0.0251119	1	0.854	0.146	0.146
28795	MAP2K7	MAP2K7	chr19	+	7970692	7970740	7968664	7968953	7974639	7974781	28795	14	11	0	14	173	125	0.000165179	0.0251119	0.479	0	0.479	0.479
17914	SEMA3C	SEMA3C	chr7	-	80387646	80387804	80380584	80380652	80390931	80390973	17914	422	0	542	16	283	125	0.000170643	0.0255321	1	0.937	0.063	0.063
4257	WNK1	WNK1	chr12	+	988738	989197	987377	987527	989886	990165	4257	63	43	49	90	584	125	0.000170247	0.0255321	0.239	0.104	0.135	0.135
7233	PMM2	PMM2	chr16	+	8904935	8905035	8900172	8900264	8905494	8905570	7233	243	15	438	4	225	125	0.000170437	0.0255321	0.9	0.984	-0.084	0.084
26903	NOP2	NOP2	chr12	-	6673315	6673414	6673056	6673112	6675266	6675502	26903	12	133	1	239	224	125	0.000181896	0.0270899	0.048	0.002	0.046	0.046
2983	CTNND1	CTNND1	chr11	+	57561481	57561553	57558965	57559145	57563048	57563201	2983	351	20	420	4	197	125	0.000185076	0.0274364	0.918	0.985	-0.067	0.067
9394	ABI1	ABI1	chr10	-	27047990	27048164	27040526	27040712	27054146	27054247	9394	232	2	434	30	299	125	0.0001868	0.027565	0.98	0.858	0.122	0.122
30730	SCD	SCD	chr10	+	102116288	102116521	102114183	102114389	102120490	102124588	30730	4832	56	8409	46	358	125	0.000189797	0.0278793	0.968	0.985	-0.017	0.017
34594	ARNTL2	ARNTL2	chr12	+	27529278	27529320	27523061	27523163	27533179	27533337	34594	12	0	25	30	167	125	0.000193229	0.0282545	1	0.384	0.616	0.616
15447	P4HA2	P4HA2	chr5	-	131562778	131562914	131554237	131554337	131563482	131563556	15447	189	115	124	33	261	125	0.000195564	0.0283382	0.44	0.643	-0.203	0.203
27838	TYW1	TYW1	chr7	+	66479353	66479548	66474569	66474671	66482839	66483130	27838	90	8	162	0	320	125	0.000194817	0.0283382	0.815	1	-0.185	0.185
32324	XPNPEP1	XPNPEP1	chr10	-	111674768	111674857	111667448	111667573	111683159	111683311	32324	332	28	411	9	214	125	0.000201154	0.0290176	0.874	0.964	-0.09	0.09
32100	NCOR2	NCOR2	chr12	-	124811954	124812179	124810736	124810916	124815390	124815444	32100	440	36	794	24	350	125	0.000202949	0.0291458	0.814	0.922	-0.108	0.108
14505	TNC	TNC	chr9	-	117810538	117810811	117808688	117808961	117819431	117819704	14505	1290	1051	678	419	398	125	0.000211459	0.030233	0.278	0.337	-0.059	0.059
9399	ABI1	ABI1	chr10	-	27044583	27044670	27040526	27040712	27047990	27048167	9399	285	55	446	161	212	125	0.000214737	0.0305659	0.753	0.62	0.133	0.133
7034	PHLDB2	PHLDB2	chr3	+	111651115	111651244	111639128	111639266	111658321	111658477	7034	216	44	294	122	254	125	0.000215919	0.0305987	0.707	0.543	0.164	0.164
5401	CD44	CD44	chr11	+	35219667	35219793	35211381	35211612	35229651	35229753	5401	167	552	799	1850	251	125	0.00022156	0.0312604	0.131	0.177	-0.046	0.046
4126	ZNF207	ZNF207	chr17	+	30693683	30693776	30692348	30692506	30694790	30695033	4126	573	301	651	482	218	125	0.000222877	0.0313088	0.522	0.436	0.086	0.086
15365	RILP	RILP	chr17	-	1550199	1550283	1549444	1549913	1551128	1551251	15365	60	12	111	2	209	125	0.000225991	0.0316082	0.749	0.971	-0.222	0.222
20317	HIRA	HIRA	chr22	-	19365391	19365589	19363153	19363315	19371142	19371228	20317	218	0	332	16	323	125	0.000230887	0.0321532	1	0.889	0.111	0.111
28302	FHL2	FHL2	chr2	-	106013103	106013154	106002817	106002997	106015426	106015575	28302	354	118	521	99	176	125	0.0002328	0.03228	0.681	0.789	-0.108	0.108
13546	SLC4A7	SLC4A7	chr3	-	27472788	27473160	27465527	27465643	27475406	27475595	13546	11	64	1	181	497	125	0.000239777	0.0331047	0.041	0.001	0.04	0.04
28804	KIAA1191	KIAA1191	chr5	-	175786483	175786570	175782573	175782752	175786813	175786921	28804	391	10	424	37	212	125	0.000243103	0.0334113	0.958	0.871	0.087	0.087
3753	COL6A1	COL6A1	chr21	+	47410686	47410740	47410291	47410336	47410892	47410955	3753	1299	0	142	1	179	125	0.000244075	0.0334113	1	0.99	0.01	0.01
15894	ZNF664	ZNF664	chr12	+	124472589	124472685	124458432	124458567	124495927	124495988	15894	321	34	497	18	221	125	0.000248122	0.0338213	0.842	0.94	-0.098	0.098
24692	ZNF140	ZNF140	chr12	+	133677572	133677639	133660051	133660147	133682095	133684258	24692	43	20	43	2	192	125	0.000250833	0.0340466	0.583	0.933	-0.35	0.35
10682	CYB5R2	CYB5R2	chr11	-	7687057	7687170	7686325	7686777	7687681	7687781	10682	12	93	2	167	238	125	0.000256764	0.0347052	0.063	0.006	0.057	0.057
35893	GSN	GSN	chr9	+	124062333	124062404	124043747	124043840	124064240	124064445	35893	96	1013	49	988	196	125	0.000269778	0.0363116	0.057	0.031	0.026	0.026
32940	TPM1	TPM1	chr15	+	63335904	63336030	63334837	63335142	63349183	63349317	32940	369	11	205	23	251	125	0.0002754	0.0369139	0.944	0.816	0.128	0.128
8930	POLL	POLL	chr10	-	103343264	103343438	103342519	103342648	103347002	103347163	8930	98	3	80	18	299	125	0.000285807	0.0381499	0.932	0.65	0.282	0.282
9442	CD47	CD47	chr3	-	107769424	107769449	107761940	107766139	107770785	107770817	9442	80	474	250	902	150	125	0.000298361	0.0396611	0.123	0.188	-0.065	0.065
22052	FDPS	FDPS	chr1	+	155279579	155279756	155278704	155278867	155279833	155279996	22052	301	70	386	160	302	125	0.000304083	0.0402553	0.64	0.5	0.14	0.14
23154	ANKRD10	ANKRD10	chr13	-	111552876	111553008	111545038	111545610	111558379	111558471	23154	53	160	66	88	257	125	0.000311476	0.0409638	0.139	0.267	-0.128	0.128
7496	EZR	EZR	chr6	-	159208139	159208235	159206340	159206615	159210319	159210403	7496	3148	54	8140	71	221	125	0.000311982	0.0409638	0.971	0.985	-0.014	0.014
2672	IMPA1	IMPA1	chr8	-	82597997	82598198	82593732	82593819	82598486	82598589	2672	26	22	4	25	326	125	0.000313331	0.0409737	0.312	0.058	0.254	0.254
30632	KARS	KARS	chr16	-	75678180	75678360	75675461	75675621	75681475	75681585	30632	214	327	251	583	305	125	0.000317015	0.0411212	0.211	0.15	0.061	0.061
4578	FNIP1	FNIP1	chr5	-	131046270	131046354	131044893	131044965	131052257	131052349	4578	29	10	38	0	209	125	0.000316631	0.0411212	0.634	1	-0.366	0.366
29921	L3MBTL3	L3MBTL3	chr6	+	130370900	130370975	130370426	130370538	130372393	130372553	29921	17	32	74	39	200	125	0.000319195	0.0412376	0.249	0.543	-0.294	0.294
36405	TMEM62	TMEM62	chr15	+	43441226	43441349	43440952	43441077	43443987	43444143	36405	124	8	387	2	248	125	0.000322289	0.0414709	0.887	0.99	-0.103	0.103
3767	AP2A2	AP2A2	chr11	+	1000431	1000598	994071	994245	1003721	1003804	3767	157	17	163	2	292	125	0.000324998	0.0416528	0.798	0.972	-0.174	0.174
9640	YAP1	YAP1	chr11	+	102080247	102080295	102076623	102076805	102100432	102104154	9640	47	7	98	0	173	125	0.000331005	0.0422543	0.829	1	-0.171	0.171
13229	VEGFA	VEGFA	chr6	+	43748468	43748540	43746625	43746655	43752277	43754223	13229	53	211	131	270	197	125	0.000333092	0.0423527	0.137	0.235	-0.098	0.098
32269	XPO6	XPO6	chr16	-	28220307	28220443	28192261	28192352	28222686	28223239	32269	8	145	44	221	261	125	0.000356873	0.0451978	0.026	0.087	-0.061	0.061
17445	GUF1	GUF1	chr4	+	44690023	44690163	44688526	44688730	44691302	44691426	17445	67	21	169	14	265	125	0.000363163	0.0456352	0.601	0.851	-0.25	0.25
24381	CCDC125	CCDC125	chr5	-	68609811	68609873	68606944	68607031	68616063	68616407	24381	39	0	31	10	187	125	0.000363153	0.0456352	1	0.674	0.326	0.326
11446	ADGRG6	ADGRG6	chr6	+	142704896	142704980	142703087	142703156	142711394	142711480	11446	77	41	238	52	209	125	0.00037366	0.0464962	0.529	0.732	-0.203	0.203
16161	LYPLA1	LYPLA1	chr8	-	54978307	54978373	54975887	54975935	55013467	55013499	16161	472	22	911	12	191	125	0.000374352	0.0464962	0.934	0.98	-0.046	0.046
9849	PUM1	PUM1	chr1	-	31452908	31453010	31447497	31447649	31454158	31454252	9849	284	4	254	20	227	125	0.000374214	0.0464962	0.975	0.875	0.1	0.1
36696	PANK3	PANK3	chr5	-	167990893	167991070	167988397	167988521	167993017	167993271	36696	514	18	979	8	302	125	0.000387308	0.0479204	0.922	0.981	-0.059	0.059
10122	LZTFL1	LZTFL1	chr3	-	45879418	45879543	45877081	45877276	45883480	45883650	10122	91	18	89	2	250	125	0.000391845	0.048296	0.717	0.957	-0.24	0.24
4978	KIAA1217	KIAA1217	chr10	+	24783428	24783533	24762156	24762989	24784075	24784125	4978	24	98	51	76	230	125	0.000411064	0.0504714	0.117	0.267	-0.15	0.15
17820	CEP95	CEP95	chr17	+	62512840	62512946	62510365	62510476	62515438	62515554	17820	22	17	48	6	231	125	0.000416036	0.0508877	0.412	0.812	-0.4	0.4
15877	MEGF8	MEGF8	chr19	+	42862938	42863106	42862295	42862459	42863249	42863394	15877	5	87	24	82	293	125	0.000425863	0.0516965	0.024	0.111	-0.087	0.087
35533	SDHC	SDHC	chr1	+	161298185	161298287	161293403	161293460	161310383	161310445	35533	846	63	1174	43	227	125	0.000425003	0.0516965	0.881	0.938	-0.057	0.057
16157	LYPLA1	LYPLA1	chr8	-	54978347	54978373	54975887	54975935	55013467	55013499	16157	49	22	106	12	151	125	0.000434228	0.0525138	0.648	0.88	-0.232	0.232
5628	EXOC7	EXOC7	chr17	-	74086409	74086562	74085255	74085401	74087223	74087316	5628	22	8	58	1	278	125	0.000441783	0.0532274	0.553	0.963	-0.41	0.41
16433	USF2	USF2	chr19	+	35760705	35760906	35760483	35760602	35761349	35761500	16433	199	23	191	55	326	125	0.000448792	0.0536698	0.768	0.571	0.197	0.197
375	DDX5	DDX5	chr17	-	62496666	62496891	62494373	62496444	62498127	62498187	375	6615	14	6730	46	350	125	0.000448123	0.0536698	0.994	0.981	0.013	0.013
13467	SVIL	SVIL	chr10	-	29824917	29824998	29820182	29820217	29839525	29840192	13467	71	198	94	494	206	125	0.000456622	0.054404	0.179	0.104	0.075	0.075
21450	COQ4	COQ4	chr9	+	131094431	131094561	131088057	131088160	131095128	131095222	21450	243	9	360	0	255	125	0.000459362	0.0545284	0.93	1	-0.07	0.07
14722	C20orf24	C20orf24	chr20	+	35236292	35236403	35236117	35236221	35238003	35238133	14722	140	514	147	855	236	125	0.000464288	0.0549106	0.126	0.083	0.043	0.043
19831	METTL13	METTL13	chr1	+	171759591	171759756	171756874	171757070	171761156	171761375	19831	211	18	401	8	290	125	0.000475815	0.0560578	0.835	0.956	-0.121	0.121
25668	CTBP2	CTBP2	chr10	-	126799558	126799662	126727565	126727724	126849395	126849624	25668	147	16	276	6	229	125	0.000477622	0.0560578	0.834	0.962	-0.128	0.128
32644	MAX	MAX	chr14	-	65544045	65544146	65541841	65543381	65544630	65544754	32644	17	170	3	200	226	125	0.000479216	0.0560578	0.052	0.008	0.044	0.044
34995	TMPO	TMPO	chr12	+	98938728	98938839	98931252	98931350	98940136	98940225	34995	202	15	494	8	236	125	0.000481551	0.0561269	0.877	0.97	-0.093	0.093
15915	FN1	FN1	chr2	-	216236831	216237098	216236631	216236738	216238044	216238134	15915	49326	735	14808	164	392	125	0.000488804	0.0567666	0.955	0.966	-0.011	0.011
29682	MEIS1	MEIS1	chr2	+	66739280	66739426	66691240	66691352	66775074	66775151	29682	193	2	0	2	271	125	0.000506725	0.0586361	0.978	0	0.978	0.978
8345	TCF7L2	TCF7L2	chr10	+	114918425	114918476	114917779	114917828	114920377	114920450	8345	16	1	25	26	176	125	0.000511086	0.0589288	0.919	0.406	0.513	0.513
18406	VPS29	VPS29	chr12	-	110936624	110936664	110933816	110934008	110939853	110939945	18406	22	262	13	527	165	125	0.000514071	0.0590612	0.06	0.018	0.042	0.042
20425	RTN4	RTN4	chr2	-	55200956	55201003	55200698	55200757	55209650	55209789	20425	816	26	1293	13	172	125	0.000522404	0.059805	0.958	0.986	-0.028	0.028
15347	KIF23	KIF23	chr15	+	69733106	69733418	69732242	69732416	69737128	69737380	15347	232	0	415	16	437	125	0.000526974	0.0599018	1	0.881	0.119	0.119
24305	KIFC3	KIFC3	chr16	-	57794193	57794328	57793639	57793748	57794637	57794867	24305	467	1	605	17	260	125	0.000526751	0.0599018	0.996	0.945	0.051	0.051
8868	SYTL2	SYTL2	chr11	-	85422155	85422275	85420373	85420543	85425455	85425550	8868	253	32	634	32	245	125	0.000538173	0.0609594	0.801	0.91	-0.109	0.109
33115	NASP	NASP	chr1	+	46072992	46074009	46072153	46072263	46078840	46078920	33115	2158	256	3947	346	1142	125	0.000544779	0.0614912	0.48	0.555	-0.075	0.075
20421	RTN4	RTN4	chr2	-	55201830	55201900	55200698	55200757	55209650	55209789	20421	1465	26	2332	13	195	125	0.000556143	0.06212	0.973	0.991	-0.018	0.018
35607	GAR1	GAR1	chr4	+	110737308	110737534	110736665	110736960	110739091	110739246	35607	213	8	328	0	351	125	0.000555895	0.06212	0.905	1	-0.095	0.095
36932	ITGB1BP1	ITGB1BP1	chr2	-	9554306	9554385	9552397	9552534	9563501	9563643	36932	257	14	313	2	204	125	0.000554214	0.06212	0.918	0.99	-0.072	0.072
17724	PCYT2	PCYT2	chr17	-	79866751	79867197	79866443	79866510	79867389	79867478	17724	260	9	459	1	571	125	0.000561831	0.0625382	0.863	0.99	-0.127	0.127
11539	BBX	BBX	chr3	+	107491474	107492483	107474444	107474525	107493565	107493704	11539	892	12	1020	1	1134	125	0.000575335	0.0638206	0.891	0.991	-0.1	0.1
4874	SYTL1	SYTL1	chr1	+	27676462	27676623	27676142	27676256	27676879	27676976	4874	45	14	61	2	286	125	0.00059885	0.0662007	0.584	0.93	-0.346	0.346
28590	MADD	MADD	chr11	+	47310518	47310578	47307983	47308085	47310941	47311044	28590	15	47	3	69	185	125	0.000600981	0.0662087	0.177	0.029	0.148	0.148
30663	GALNT10	GALNT10	chr5	+	153783663	153783771	153765872	153765990	153789100	153789322	30663	148	13	242	3	233	125	0.000611484	0.067136	0.859	0.977	-0.118	0.118
31838	KCNJ15	KCNJ15	chr21	+	39670065	39670204	39668847	39668945	39671165	39673746	31838	21	213	31	111	264	125	0.000616304	0.0671566	0.045	0.117	-0.072	0.072
34512	TRAPPC6B	TRAPPC6B	chr14	-	39623414	39623498	39620949	39621043	39627488	39627606	34512	95	24	137	9	209	125	0.000617936	0.0671566	0.703	0.901	-0.198	0.198
9995	SPECC1L	SPECC1L	chr22	+	24672667	24672771	24666784	24666951	24698162	24698352	9995	45	72	74	48	229	125	0.000614152	0.0671566	0.254	0.457	-0.203	0.203
1086	IQCB1	IQCB1	chr3	-	121518042	121518221	121508919	121509062	121526190	121526290	1086	81	2	75	16	304	125	0.000628116	0.0679106	0.943	0.658	0.285	0.285
28805	KIAA1191	KIAA1191	chr5	-	175786483	175786570	175779624	175779751	175788604	175788810	28805	4	0	0	10	212	125	0.000629095	0.0679106	1	0	1	1
19874	ZFAS1	ZFAS1	chr20	+	47897439	47897501	47897021	47897107	47905581	47905795	19874	833	363	730	429	187	125	0.00063465	0.0681049	0.605	0.532	0.073	0.073
30770	WDR20	WDR20	chr14	+	102674939	102676199	102661274	102661457	102689166	102690010	30770	598	8	825	0	1385	125	0.000635129	0.0681049	0.871	1	-0.129	0.129
36413	TMEM62	TMEM62	chr15	+	43438690	43438832	43430771	43430817	43440952	43441077	36413	79	6	272	1	267	125	0.000639669	0.0683638	0.86	0.992	-0.132	0.132
15895	ZNF664	ZNF664	chr12	+	124472592	124472685	124458432	124458567	124495927	124495988	15895	240	34	349	18	218	125	0.000655026	0.0695431	0.802	0.917	-0.115	0.115
5886	PAICS	PAICS	chr4	+	57319768	57319927	57318037	57318218	57325537	57327534	5886	1385	15	2835	75	284	125	0.00065465	0.0695431	0.976	0.943	0.033	0.033
13474	ANKRD12	ANKRD12	chr18	+	9204473	9204542	9195548	9195696	9208654	9208801	13474	42	11	29	31	194	125	0.000669139	0.0705755	0.711	0.376	0.335	0.335
20772	GALNT6	GALNT6	chr12	-	51754504	51754622	51752915	51753116	51757904	51758139	20772	138	9	313	2	243	125	0.000668817	0.0705755	0.887	0.988	-0.101	0.101
17720	PCYT2	PCYT2	chr17	-	79866751	79866911	79866443	79866510	79867389	79867478	17720	248	9	435	1	285	125	0.000677831	0.0710266	0.924	0.995	-0.071	0.071
26790	RNF145	RNF145	chr5	-	158630441	158630664	158621723	158621832	158636238	158636563	26790	286	8	461	0	348	125	0.000677707	0.0710266	0.928	1	-0.072	0.072
22284	XRRA1	XRRA1	chr11	-	74651829	74651927	74647928	74648113	74656062	74656130	22284	6	0	0	6	223	125	0.000688501	0.0719103	1	0	1	1
98	PTPRJ	PTPRJ	chr11	+	48142554	48142818	48134298	48134535	48145164	48145422	98	445	10	843	2	389	125	0.000699938	0.0728683	0.935	0.993	-0.058	0.058
12029	NUBP2	NUBP2	chr16	+	1836757	1836956	1836537	1836656	1837677	1837832	12029	278	44	367	24	324	125	0.000703036	0.0729547	0.709	0.855	-0.146	0.146
8511	MINK1	MINK1	chr17	+	4797282	4797388	4796728	4796892	4797468	4797606	8511	171	8	359	1	231	125	0.000720522	0.0745288	0.92	0.995	-0.075	0.075
21142	NBR1	NBR1	chr17	+	41348958	41349123	41348497	41348608	41352183	41352625	21142	497	12	597	1	290	125	0.000728993	0.0751634	0.947	0.996	-0.049	0.049
26209	NLE1	NLE1	chr17	-	33466867	33467085	33466253	33466333	33468997	33469141	26209	214	8	309	0	343	125	0.000734186	0.0752167	0.907	1	-0.093	0.093
2975	CTNND1	CTNND1	chr11	+	57556508	57556627	57529233	57529591	57558856	57559145	2975	150	7	8	5	244	125	0.000732016	0.0752167	0.917	0.45	0.467	0.467
1157	MYO5B	MYO5B	chr18	-	47390510	47390750	47389596	47389697	47398536	47398602	1157	407	3	970	37	365	125	0.000751578	0.0761853	0.979	0.9	0.079	0.079
18381	NAP1L1	NAP1L1	chr12	-	76461150	76461253	76453917	76454059	76467982	76468019	18381	1890	144	2601	130	228	125	0.000751989	0.0761853	0.878	0.916	-0.038	0.038
36663	PCBP2	PCBP2	chr12	+	53858543	53858636	53856276	53856351	53859715	53859757	36663	2031	765	3043	947	218	125	0.000755483	0.0761853	0.604	0.648	-0.044	0.044
8254	ZDHHC3	ZDHHC3	chr3	-	44974398	44974482	44970797	44970928	44974609	44974691	8254	59	214	124	244	209	125	0.000751717	0.0761853	0.142	0.233	-0.091	0.091
9018	BECN1	BECN1	chr17	-	40963672	40963815	40962149	40962946	40965965	40966026	9018	515	20	610	56	268	125	0.0007537	0.0761853	0.923	0.836	0.087	0.087
17711	DCLRE1C	DCLRE1C	chr10	-	14984112	14984239	14981808	14981868	14987103	14987188	17711	10	24	2	52	252	125	0.000784508	0.0788652	0.171	0.019	0.152	0.152
11195	EYA3	EYA3	chr1	-	28324794	28324862	28323830	28323889	28326470	28326560	11195	18	41	6	69	193	125	0.000788624	0.0790319	0.221	0.053	0.168	0.168
801	FOXRED1	FOXRED1	chr11	+	126145221	126145323	126144821	126144916	126145688	126145765	801	102	7	176	0	227	125	0.000791538	0.0790776	0.889	1	-0.111	0.111
26822	BAG6	BAG6	chr6	-	31607276	31607423	31606804	31607003	31607975	31608083	26822	620	213	599	294	272	125	0.000806407	0.0801874	0.572	0.484	0.088	0.088
35662	CEP63	CEP63	chr3	+	134276983	134277189	134270767	134270854	134277991	134278271	35662	15	5	50	0	331	125	0.000807632	0.0801874	0.531	1	-0.469	0.469
22910	ZNHIT3	ZNHIT3	chr17	+	34842778	34842810	34842470	34842629	34848656	34848743	22910	249	24	429	13	157	125	0.000815321	0.0804542	0.892	0.963	-0.071	0.071
32973	NIPA2	NIPA2	chr15	-	23027800	23027922	23021197	23021429	23034146	23034427	32973	75	32	104	14	247	125	0.000813458	0.0804542	0.543	0.79	-0.247	0.247
20559	AKAP9	AKAP9	chr7	+	91671359	91671500	91669987	91670212	91671981	91672085	20559	16	20	10	61	266	125	0.000822135	0.0808785	0.273	0.072	0.201	0.201
11349	SMC5	SMC5	chr9	+	72920162	72920276	72914961	72915116	72929657	72929752	11349	171	8	250	0	239	125	0.000831649	0.0813458	0.918	1	-0.082	0.082
24983	PELO	PELO	chr5	+	52095718	52096954	52083773	52084248	52097242	52098452	24983	2158	15	1279	0	1361	125	0.000831943	0.0813458	0.93	1	-0.07	0.07
11730	SMARCA4	SMARCA4	chr19	+	11150133	11150229	11145589	11145808	11151982	11152236	11730	9	241	37	307	221	125	0.000844008	0.0820246	0.021	0.064	-0.043	0.043
16303	BRD8	BRD8	chr5	-	137504158	137504377	137503622	137503767	137504910	137505047	16303	244	15	309	50	344	125	0.000845311	0.0820246	0.855	0.692	0.163	0.163
29116	HNRNPC	HNRNPC	chr14	-	21731469	21731495	21702111	21702388	21737456	21737638	29116	3198	1140	5188	1591	151	125	0.000846535	0.0820246	0.699	0.73	-0.031	0.031
25607	WASF1	WASF1	chr6	-	110499800	110499945	110481837	110481935	110500641	110501207	25607	23	4	8	13	270	125	0.000853279	0.0824298	0.727	0.222	0.505	0.505
19436	MVK	MVK	chr12	+	110019199	110019355	110017606	110017751	110023826	110023930	19436	215	18	317	6	281	125	0.000873267	0.0831261	0.842	0.959	-0.117	0.117
27963	CAPN7	CAPN7	chr3	+	15282959	15283095	15282260	15282360	15283684	15283760	27963	73	18	126	7	261	125	0.000872507	0.0831261	0.66	0.896	-0.236	0.236
33151	BICC1	BICC1	chr10	+	60558815	60559012	60558158	60558320	60559953	60560086	33151	642	30	1302	24	322	125	0.000873406	0.0831261	0.893	0.955	-0.062	0.062
35141	PDSS1	PDSS1	chr10	+	26994214	26994323	26993605	26993670	26998566	26998697	35141	65	6	137	0	234	125	0.000870686	0.0831261	0.853	1	-0.147	0.147
9126	TROVE2	TROVE2	chr1	+	193044949	193045170	193028551	193028906	193045630	193045777	9126	102	9	111	0	346	125	0.000867442	0.0831261	0.804	1	-0.196	0.196
25749	ZNF283	ZNF283	chr19	+	44337656	44337778	44335469	44335533	44339656	44339744	25749	0	13	7	5	247	125	0.000880844	0.0833408	0	0.415	-0.415	0.415
5649	CHMP3	CHMP3	chr2	-	86769374	86769435	86756340	86756520	86790426	86790620	5649	598	41	962	29	186	125	0.000878908	0.0833408	0.907	0.957	-0.05	0.05
29543	PDLIM2	PDLIM2	chr8	+	22449063	22449181	22447108	22447254	22451245	22451345	29543	382	34	303	8	243	125	0.000889432	0.0839066	0.852	0.951	-0.099	0.099
10065	CDK5RAP2	CDK5RAP2	chr9	-	123222849	123222945	123220727	123220900	123230137	123230275	10065	107	9	232	2	221	125	0.000915218	0.0857958	0.871	0.985	-0.114	0.114
26053	PPAPDC1B	PPAPDC1B	chr8	-	38125888	38125979	38125414	38125478	38126399	38126508	26053	194	9	236	0	216	125	0.000917459	0.0857958	0.926	1	-0.074	0.074
8341	TCF7L2	TCF7L2	chr10	+	114724314	114724383	114711241	114711366	114799783	114799885	8341	28	45	89	54	194	125	0.000916019	0.0857958	0.286	0.515	-0.229	0.229
15891	PRR16	PRR16	chr5	+	119816863	119816988	119799972	119800340	120021648	120023025	15891	4	35	6	3	250	125	0.000920469	0.0858277	0.054	0.5	-0.446	0.446
13230	VEGFA	VEGFA	chr6	+	43748468	43748540	43746625	43746655	43749692	43749824	13230	170	230	364	324	197	125	0.000940005	0.0873961	0.319	0.416	-0.097	0.097
5936	WDR31	WDR31	chr9	-	116093263	116093396	116091160	116091235	116094186	116094330	5936	1	5	10	0	258	125	0.000958092	0.0885657	0.088	1	-0.912	0.912
6074	MFSD8	MFSD8	chr4	-	128886226	128886363	128878655	128878747	128887051	128887139	6074	26	9	32	0	262	125	0.000956981	0.0885657	0.58	1	-0.42	0.42
13643	RPS6KA4	RPS6KA4	chr11	+	64132772	64132937	64129323	64129474	64135603	64135732	13643	323	8	563	0	290	125	0.00096431	0.0886311	0.946	1	-0.054	0.054
24894	EFTUD2	EFTUD2	chr17	-	42930663	42930758	42929776	42929930	42930884	42931003	24894	393	10	680	1	220	125	0.000962415	0.0886311	0.957	0.997	-0.04	0.04
845	CAMTA1	CAMTA1	chr1	+	6880240	6880310	6845383	6845635	6885151	6885270	845	334	53	456	34	195	125	0.000970616	0.0889566	0.802	0.896	-0.094	0.094
32864	GAPVD1	GAPVD1	chr9	+	128097450	128097531	128094788	128094908	128099296	128099374	32864	22	50	6	63	206	125	0.000974857	0.0890914	0.211	0.055	0.156	0.156
24751	CTDSP2	CTDSP2	chr12	-	58220778	58220880	58220128	58220185	58221334	58221373	24751	728	8	615	24	227	125	0.000983969	0.0896694	0.98	0.934	0.046	0.046
36414	TMEM62	TMEM62	chr15	+	43426454	43426566	43425721	43426180	43427709	43427847	36414	73	5	221	0	237	125	0.000997026	0.0906026	0.885	1	-0.115	0.115
22409	HLA-DPA1	HLA-DPA1	chr6	-	33041247	33041446	33037417	33037663	33048456	33048555	22409	47	16	27	0	324	125	0.00100005	0.0906214	0.531	1	-0.469	0.469
10709	TXNRD1	TXNRD1	chr12	+	104682708	104682818	104680459	104681124	104705067	104705190	10709	581	27	1106	19	235	125	0.00101927	0.092104	0.92	0.969	-0.049	0.049
27862	USPL1	USPL1	chr13	+	31195209	31195376	31191829	31192193	31195900	31196029	27862	22	26	27	6	292	125	0.00102709	0.0922918	0.266	0.658	-0.392	0.392
3365	NADK	NADK	chr1	-	1686812	1686915	1685982	1686137	1687696	1687782	3365	310	2	387	18	228	125	0.00102479	0.0922918	0.988	0.922	0.066	0.066
1042	DDX3X	DDX3X	chrX	+	41202468	41202604	41201989	41202089	41202989	41203075	1042	1606	35	2455	22	261	125	0.00104098	0.0930201	0.956	0.982	-0.026	0.026
12921	CALU	CALU	chr7	+	128387606	128388421	128379345	128379486	128388626	128388858	12921	251	493	245	686	940	125	0.00103866	0.0930201	0.063	0.045	0.018	0.018
28604	SYNE2	SYNE2	chr14	+	64574208	64574325	64568649	64568760	64580058	64580289	28604	115	8	146	0	242	125	0.00106932	0.0950244	0.881	1	-0.119	0.119
31895	ACTN1	ACTN1	chr14	-	69345174	69345240	69343798	69343957	69346678	69346825	31895	261	17	76	17	191	125	0.00106885	0.0950244	0.909	0.745	0.164	0.164
26454	ACP1	ACP1	chr2	+	272036	272065	271865	271939	272191	272305	26454	188	92	329	91	154	125	0.00107255	0.0950488	0.624	0.746	-0.122	0.122
33929	NEK11	NEK11	chr3	+	130746773	130746846	130745693	130745850	130748456	130748722	33929	2	16	10	5	198	125	0.00109438	0.0967173	0.073	0.558	-0.485	0.485
16400	OCIAD2	OCIAD2	chr4	-	48901845	48901942	48899820	48899874	48906500	48906628	16400	2763	228	4923	301	222	125	0.00111373	0.0981297	0.872	0.902	-0.03	0.03
21032	CPM	CPM	chr12	-	69263994	69264179	69263104	69263275	69265563	69265736	21032	263	12	581	5	310	125	0.00111646	0.0981297	0.898	0.979	-0.081	0.081
25158	DDHD2	DDHD2	chr8	+	38103750	38103818	38103259	38103468	38105230	38105353	25158	110	11	132	1	193	125	0.0011272	0.0982684	0.866	0.988	-0.122	0.122
29717	RNGTT	RNGTT	chr6	-	89511282	89511351	89479492	89479593	89554075	89554240	29717	82	8	103	0	194	125	0.00112167	0.0982684	0.868	1	-0.132	0.132
7427	UPP1	UPP1	chr7	+	48141420	48141467	48134359	48134424	48146469	48146679	7427	90	163	122	383	172	125	0.00112441	0.0982684	0.286	0.188	0.098	0.098
14819	FAM195B	FAM195B	chr17	-	79781287	79781389	79781084	79781187	79782162	79782281	14819	840	6	645	19	227	125	0.00114216	0.0987557	0.987	0.949	0.038	0.038
28779	LAMA3	LAMA3	chr18	+	21526107	21526248	21523751	21523935	21529728	21529888	28779	498	3	2186	0	266	125	0.00114113	0.0987557	0.987	1	-0.013	0.013
35227	CLK4	CLK4	chr5	-	178044344	178044435	178043882	178043949	178045556	178045779	35227	31	48	21	7	216	125	0.00114358	0.0987557	0.272	0.635	-0.363	0.363
5726	BHLHE40	BHLHE40	chr3	+	5023076	5023200	5021985	5022093	5024520	5026865	5726	3378	107	3232	155	249	125	0.00114507	0.0987557	0.941	0.913	0.028	0.028
4240	SEPT10	SEPT10	chr2	-	110350627	110350696	110343297	110343415	110371374	110371783	4240	158	12	215	2	194	125	0.00116241	0.0999828	0.895	0.986	-0.091	0.091
31433	PDXDC1	PDXDC1	chr16	+	15095632	15095713	15092196	15092262	15098043	15098190	31433	335	10	534	46	206	125	0.0011707	0.100427	0.953	0.876	0.077	0.077
36586	NAV3	NAV3	chr12	+	78570218	78570239	78569085	78569207	78570920	78571093	36586	11	29	1	39	146	125	0.00118665	0.101525	0.245	0.021	0.224	0.224
13334	DMTN	DMTN	chr8	+	21924595	21924670	21924215	21924404	21925037	21925193	13334	126	26	228	16	200	125	0.00119974	0.102101	0.752	0.899	-0.147	0.147
4583	C18orf25	C18orf25	chr18	+	43833662	43833786	43795776	43796561	43842891	43846955	4583	51	5	135	0	249	125	0.0011981	0.102101	0.837	1	-0.163	0.163
14514	TNC	TNC	chr9	-	117822008	117822281	117819431	117819704	117835881	117836145	14514	2564	12	1062	17	398	125	0.00121061	0.102755	0.985	0.952	0.033	0.033
33116	EEF2KMT	EEF2KMT	chr16	-	5141794	5141896	5140432	5140566	5143484	5143565	33116	63	22	105	10	227	125	0.00121568	0.102914	0.612	0.853	-0.241	0.241
22752	SLC38A2	SLC38A2	chr12	-	46756803	46756928	46756276	46756421	46757508	46757609	22752	1432	92	1378	50	250	125	0.00123117	0.103952	0.886	0.932	-0.046	0.046
7244	RAP1GDS1	RAP1GDS1	chr4	+	99313102	99313231	99273626	99273752	99325627	99325753	7244	183	7	317	0	254	125	0.001237	0.104052	0.928	1	-0.072	0.072
8653	ABHD11	ABHD11	chr7	-	73151258	73151440	73150426	73151021	73151550	73151721	8653	455	10	1125	4	307	125	0.00123883	0.104052	0.949	0.991	-0.042	0.042
28381	FNTA	FNTA	chr8	+	42919243	42919358	42911441	42911689	42924697	42924802	28381	202	12	270	2	240	125	0.00124242	0.104082	0.898	0.986	-0.088	0.088
15901	FN1	FN1	chr2	-	216236831	216237023	216236631	216236738	216238044	216238134	15901	23667	735	6961	164	317	125	0.00125792	0.105106	0.927	0.944	-0.017	0.017
26932	SLC29A2	SLC29A2	chr11	-	66133901	66134035	66133596	66133662	66134934	66135019	26932	119	8	218	1	259	125	0.00127957	0.106639	0.878	0.991	-0.113	0.113
15193	PTPRA	PTPRA	chr20	+	2955860	2955887	2945506	2945848	2967410	2967495	15193	5	180	21	172	152	125	0.00128397	0.106729	0.022	0.091	-0.069	0.069
36168	IL32	IL32	chr16	+	3117554	3117614	3117377	3117416	3118180	3118240	36168	616	16	408	0	185	125	0.00129031	0.106884	0.963	1	-0.037	0.037
7744	YEATS2	YEATS2	chr3	+	183490092	183490351	183479884	183480067	183491420	183491582	7744	204	27	260	11	384	125	0.00129248	0.106884	0.711	0.885	-0.174	0.174
20891	SLC25A14	SLC25A14	chrX	+	129474080	129474318	129473861	129473950	129479155	129479249	20891	12	15	2	26	363	125	0.00129833	0.107092	0.216	0.026	0.19	0.19
36165	IL32	IL32	chr16	+	3117984	3118011	3117377	3117416	3118180	3118240	36165	529	16	363	0	152	125	0.0013052	0.10731	0.965	1	-0.035	0.035
9043	SLC7A7	SLC7A7	chr14	-	23284528	23284660	23282108	23282649	23288846	23289020	9043	17	0	4	5	257	125	0.00130764	0.10731	1	0.28	0.72	0.72
21566	SHC1	SHC1	chr1	-	154942507	154942675	154941853	154941924	154946723	154946959	21566	1043	4	968	18	293	125	0.00131575	0.107427	0.991	0.958	0.033	0.033
9679	RAB28	RAB28	chr4	-	13462322	13462452	13383114	13383218	13475941	13476030	9679	92	0	121	11	255	125	0.0013148	0.107427	1	0.844	0.156	0.156
22780	AFTPH	AFTPH	chr2	+	64806619	64806680	64800079	64800202	64812555	64812679	22780	99	22	168	11	186	125	0.00133196	0.107657	0.752	0.911	-0.159	0.159
23382	MTMR14	MTMR14	chr3	+	9731647	9731827	9730627	9730766	9739394	9739550	23382	142	8	169	0	305	125	0.00132645	0.107657	0.879	1	-0.121	0.121
3293	CRBN	CRBN	chr3	-	3195643	3195759	3195107	3195172	3196430	3196515	3293	110	2	89	13	241	125	0.00133149	0.107657	0.966	0.78	0.186	0.186
4260	WNK1	WNK1	chr12	+	989886	990165	988738	989197	990857	990955	4260	96	7	136	0	404	125	0.00132899	0.107657	0.809	1	-0.191	0.191
1442	PTK2B	PTK2B	chr8	+	27180783	27180943	27179918	27180016	27183080	27183198	1442	6	0	0	5	285	125	0.00134587	0.108239	1	0	1	1
35742	RNF14	RNF14	chr5	+	141357867	141358395	141354368	141354520	141359687	141359916	35742	650	12	842	2	653	125	0.00134499	0.108239	0.912	0.988	-0.076	0.076
14887	ESPL1	ESPL1	chr12	+	53679707	53680696	53677841	53677951	53681755	53682125	14887	256	9	510	2	1114	125	0.00135923	0.108844	0.761	0.966	-0.205	0.205
26102	CTNNAL1	CTNNAL1	chr9	-	111761346	111761536	111754911	111755099	111775581	111775874	26102	723	19	1761	15	315	125	0.00136017	0.108844	0.938	0.979	-0.041	0.041
22644	DPP8	DPP8	chr15	-	65746600	65746753	65744297	65744440	65748562	65748709	22644	125	5	161	27	278	125	0.00136538	0.10899	0.918	0.728	0.19	0.19
5935	WDR31	WDR31	chr9	-	116093263	116093393	116091160	116091235	116094186	116094330	5935	1	5	9	0	255	125	0.00137851	0.109495	0.089	1	-0.911	0.911
7241	RAP1GDS1	RAP1GDS1	chr4	+	99300167	99300314	99273626	99273752	99325627	99325753	7241	163	7	255	0	272	125	0.00137583	0.109495	0.915	1	-0.085	0.085
34255	ARHGAP11A	ARHGAP11A	chr15	+	32908005	32908119	32907690	32907808	32912308	32912379	34255	3	4	20	0	239	125	0.00140035	0.110955	0.282	1	-0.718	0.718
5115	MARK2	MARK2	chr11	+	63673559	63673586	63672257	63672515	63675731	63675776	5115	9	86	42	125	152	125	0.00141633	0.111946	0.079	0.216	-0.137	0.137
20013	CLUAP1	CLUAP1	chr16	+	3554719	3554831	3550944	3551089	3556330	3556415	20013	71	7	101	0	237	125	0.00143264	0.112686	0.843	1	-0.157	0.157
24284	SIL1	SIL1	chr5	-	138532129	138532217	138463427	138463542	138533957	138534065	24284	4	82	20	81	213	125	0.0014327	0.112686	0.028	0.127	-0.099	0.099
18050	NOP58	NOP58	chr2	+	203160396	203160560	203157499	203157626	203162101	203162236	18050	647	30	1089	20	289	125	0.00144307	0.112949	0.903	0.959	-0.056	0.056
9834	ATG16L1	ATG16L1	chr2	+	234182366	234182423	234181611	234181698	234183321	234183424	9834	96	44	107	101	182	125	0.00144095	0.112949	0.6	0.421	0.179	0.179
8947	POLL	POLL	chr10	-	103345618	103345913	103344634	103344676	103347002	103347163	8947	97	0	100	9	420	125	0.00146437	0.114075	1	0.768	0.232	0.232
9044	LSM1	LSM1	chr8	-	38027319	38027435	38020838	38021358	38029482	38029551	9044	571	72	654	44	241	125	0.00146454	0.114075	0.804	0.885	-0.081	0.081
12068	LSR	LSR	chr19	+	35753448	35753595	35749847	35749967	35757261	35757435	12068	670	106	1270	295	272	125	0.00147757	0.114756	0.744	0.664	0.08	0.08
130	TDP1	TDP1	chr14	+	90446883	90446976	90437518	90437615	90450859	90451027	130	82	6	154	0	218	125	0.00148405	0.114756	0.887	1	-0.113	0.113
22087	PAM	PAM	chr5	+	102309819	102310140	102296861	102296933	102325975	102326105	22087	659	149	637	211	446	125	0.00148756	0.114756	0.553	0.458	0.095	0.095
27330	OXR1	OXR1	chr8	+	107749747	107749828	107738334	107738537	107751685	107751811	27330	24	9	27	0	206	125	0.00148638	0.114756	0.618	1	-0.382	0.382
9859	PUM1	PUM1	chr1	-	31437520	31437757	31426560	31426828	31438828	31439125	9859	577	33	795	18	362	125	0.0014917	0.1148	0.858	0.938	-0.08	0.08
15540	ULK2	ULK2	chr17	-	19720061	19720233	19713690	19713751	19728406	19728495	15540	154	0	183	10	297	125	0.00150924	0.115322	1	0.885	0.115	0.115
16781	HID1	HID1	chr17	-	72957967	72958084	72956120	72956343	72958328	72958435	16781	130	9	256	2	242	125	0.00150396	0.115322	0.882	0.985	-0.103	0.103
33175	LCMT1	LCMT1	chr16	+	25172422	25172525	25162874	25162936	25175918	25176039	33175	319	9	536	1	228	125	0.00150618	0.115322	0.951	0.997	-0.046	0.046
24116	P2RX4	P2RX4	chr12	+	121654757	121654805	121647663	121648101	121654936	121655084	24116	2	46	9	20	173	125	0.0015208	0.115894	0.03	0.245	-0.215	0.215
26300	PAPLN	PAPLN	chr14	+	73718725	73718849	73718371	73718544	73719356	73719483	26300	84	0	22	4	249	125	0.00152392	0.115894	1	0.734	0.266	0.266
16353	MFF	MFF	chr2	+	228212058	228212100	228205007	228205096	228217229	228217289	16353	54	37	66	15	167	125	0.00153527	0.116478	0.522	0.767	-0.245	0.245
17718	PCYT2	PCYT2	chr17	-	79866751	79866913	79866443	79866510	79867389	79867478	17718	378	9	611	1	287	125	0.00153885	0.116478	0.948	0.996	-0.048	0.048
35266	APP	APP	chr21	-	27369674	27369731	27354656	27354790	27372329	27372497	35266	2331	1182	2834	1669	182	125	0.00154728	0.116842	0.575	0.538	0.037	0.037
8949	POLL	POLL	chr10	-	103345618	103345913	103342519	103342648	103347002	103347163	8949	96	3	99	18	420	125	0.00155295	0.116995	0.905	0.621	0.284	0.284
11684	R3HCC1L	R3HCC1L	chr10	+	99915849	99915904	99894380	99894463	99922639	99922732	11684	3	4	19	0	180	125	0.0015589	0.117169	0.342	1	-0.658	0.658
22823	DNMT3B	DNMT3B	chr20	+	31381341	31381401	31380431	31380576	31383214	31383340	22823	14	32	57	40	185	125	0.00156333	0.117228	0.228	0.491	-0.263	0.263
35497	UBXN7	UBXN7	chr3	-	196134116	196134264	196129822	196129890	196159197	196159345	35497	125	9	185	1	273	125	0.00157676	0.117686	0.864	0.988	-0.124	0.124
7238	TSTD2	TSTD2	chr9	-	100380038	100380159	100373855	100373981	100387962	100388279	7238	81	9	78	0	246	125	0.00157523	0.117686	0.821	1	-0.179	0.179
27672	FIP1L1	FIP1L1	chr4	+	54319086	54319300	54310214	54310270	54324819	54324957	27672	698	22	948	9	339	125	0.00158921	0.1179	0.921	0.975	-0.054	0.054
31915	ATP5F1	ATP5F1	chr1	+	111998707	111998871	111992458	111992495	111999251	111999377	31915	1009	13	1310	0	289	125	0.00158638	0.1179	0.971	1	-0.029	0.029
3801	CYFIP1	CYFIP1	chr15	+	22925038	22925157	22892648	22892781	22925776	22925899	3801	0	78	8	56	244	125	0.00159061	0.1179	0	0.068	-0.068	0.068
16462	PAK1	PAK1	chr11	-	77036372	77036421	77033059	77034405	77043774	77043912	16462	16	152	42	153	174	125	0.00161394	0.119354	0.07	0.165	-0.095	0.095
18218	ARFIP1	ARFIP1	chr4	+	153711910	153712027	153701088	153701378	153750776	153750878	18218	3	87	21	110	242	125	0.00162833	0.119867	0.017	0.09	-0.073	0.073
8026	MACC1	MACC1	chr7	-	20210336	20210401	20201370	20201493	20256921	20257013	8026	7	13	120	47	190	125	0.00162735	0.119867	0.262	0.627	-0.365	0.365
13226	VEGFA	VEGFA	chr6	+	43748468	43748591	43746625	43746655	43749692	43749824	13226	52	230	130	324	248	125	0.00163735	0.120255	0.102	0.168	-0.066	0.066
4535	FAM222B	FAM222B	chr17	-	27117395	27117443	27093603	27093725	27169699	27169857	4535	2	11	7	1	173	125	0.00164278	0.120379	0.116	0.835	-0.719	0.719
22229	EHMT2	EHMT2	chr6	-	31856745	31856847	31856375	31856524	31857004	31857119	22229	146	10	145	31	227	125	0.00165547	0.121034	0.889	0.72	0.169	0.169
18160	USP48	USP48	chr1	-	22050390	22050588	22048142	22048257	22055062	22055212	18160	262	0	384	12	323	125	0.00165975	0.121071	1	0.925	0.075	0.075
30484	SAMD4B	SAMD4B	chr19	+	39842456	39843014	39838927	39839029	39844645	39844706	30484	48	5	39	20	683	125	0.00167907	0.122204	0.637	0.263	0.374	0.374
1307	RGL3	RGL3	chr19	-	11513130	11513217	11512890	11512923	11513325	11513382	1307	59	5	146	0	212	125	0.00168702	0.122505	0.874	1	-0.126	0.126
11654	XRCC1	XRCC1	chr19	-	44079061	44079154	44065061	44065172	44079559	44079730	11654	287	10	370	1	218	125	0.00173575	0.12576	0.943	0.995	-0.052	0.052
18681	ZNF195	ZNF195	chr11	-	3398846	3399032	3392806	3392933	3400267	3400452	18681	12	42	4	83	311	125	0.00174171	0.125908	0.103	0.019	0.084	0.084
24375	CCDC125	CCDC125	chr5	-	68609811	68609870	68606944	68607031	68616063	68616407	24375	61	0	74	10	184	125	0.00176158	0.127059	1	0.834	0.166	0.166
24926	LAS1L	LAS1L	chrX	-	64753489	64753615	64752440	64752510	64754359	64754686	24926	213	0	381	14	251	125	0.00180058	0.129292	1	0.931	0.069	0.069
916	HOOK3	HOOK3	chr8	+	42823155	42823357	42821615	42821756	42828431	42828542	916	109	6	187	0	327	125	0.00179942	0.129292	0.874	1	-0.126	0.126
20685	LRRC40	LRRC40	chr1	-	70652947	70653021	70650467	70650597	70654774	70654956	20685	150	7	236	0	199	125	0.00180661	0.129436	0.931	1	-0.069	0.069
12509	ZBTB49	ZBTB49	chr4	+	4307864	4307911	4303715	4304818	4314767	4314841	12509	3	13	7	1	172	125	0.00182786	0.13009	0.144	0.836	-0.692	0.692
18379	NAP1L1	NAP1L1	chr12	-	76462688	76462774	76453917	76454059	76467982	76468019	18379	1111	144	1493	130	211	125	0.00182617	0.13009	0.82	0.872	-0.052	0.052
5779	ETF1	ETF1	chr5	-	137865243	137865367	137854380	137854556	137878521	137878625	5779	24	299	14	502	249	125	0.00182135	0.13009	0.039	0.014	0.025	0.025
10916	RGL1	RGL1	chr1	+	183869283	183869370	183866941	183867031	183871701	183871734	10916	60	0	8	3	212	125	0.00185017	0.131271	1	0.611	0.389	0.389
1171	FBXO18	FBXO18	chr10	+	5932981	5933079	5932165	5932309	5947999	5948595	1171	0	7	4	0	223	125	0.00185657	0.131271	0	1	-1	1
18845	PRMT7	PRMT7	chr16	+	68355328	68355365	68349799	68349977	68358585	68358735	18845	50	7	108	1	162	125	0.00186486	0.131271	0.846	0.988	-0.142	0.142
20778	CREM	CREM	chr10	+	35437295	35437419	35415768	35416121	35495822	35495979	20778	25	10	47	2	249	125	0.00186429	0.131271	0.557	0.922	-0.365	0.365
9103	GOLGB1	GOLGB1	chr3	-	121441108	121441225	121437234	121437348	121445759	121445888	9103	51	8	57	0	242	125	0.00185738	0.131271	0.767	1	-0.233	0.233
21517	SGSM2	SGSM2	chr17	+	2246838	2246914	2240805	2241039	2264930	2265093	21517	88	8	97	0	201	125	0.00187421	0.131641	0.872	1	-0.128	0.128
3400	DGKH	DGKH	chr13	+	42795399	42795530	42793821	42793930	42803234	42817033	3400	15	27	36	17	256	125	0.0018883	0.132341	0.213	0.508	-0.295	0.295
3315	MBTD1	MBTD1	chr17	-	49336503	49336567	49302368	49302570	49337195	49337427	3315	20	7	30	0	189	125	0.00189988	0.132749	0.654	1	-0.346	0.346
36467	GON4L	GON4L	chr1	-	155722994	155723205	155721750	155722378	155724165	155724279	36467	97	7	126	0	336	125	0.00190236	0.132749	0.838	1	-0.162	0.162
11660	HMGA1	HMGA1	chr6	+	34204980	34205094	34204576	34204740	34208513	34208659	11660	850	262	1310	529	239	125	0.0019079	0.132847	0.629	0.564	0.065	0.065
27364	DHX9	DHX9	chr1	+	182824711	182824848	182823164	182823313	182825666	182825713	27364	74	483	71	803	262	125	0.00191544	0.132866	0.068	0.04	0.028	0.028
5414	TTLL1	TTLL1	chr22	-	43466176	43466248	43465609	43465850	43471479	43471596	5414	0	27	6	14	197	125	0.00191644	0.132866	0	0.214	-0.214	0.214
5910	AMMECR1L	AMMECR1L	chr2	-	128627027	128627118	128624473	128624570	128631401	128631846	5910	38	17	49	4	216	125	0.0019275	0.133345	0.564	0.876	-0.312	0.312
15708	CREB3L2	CREB3L2	chr7	-	137612895	137613112	137600582	137600758	137686349	137686847	15708	108	6	180	0	342	125	0.00193587	0.133638	0.868	1	-0.132	0.132
25360	SRP9	SRP9	chr1	+	225974563	225974687	225971001	225971070	225976941	225978168	25360	309	1355	326	1875	249	125	0.00195576	0.134721	0.103	0.08	0.023	0.023
22405	SUN1	SUN1	chr7	+	872141	872238	856251	856310	878434	878623	22405	266	18	464	9	222	125	0.00196284	0.13492	0.893	0.967	-0.074	0.074
22591	NEXN	NEXN	chr1	+	78383250	78383442	78381739	78381818	78383644	78383723	22591	36	106	19	144	317	125	0.00197233	0.135283	0.118	0.049	0.069	0.069
34044	FAM13B	FAM13B	chr5	-	137281916	137282000	137281590	137281686	137284643	137284873	34044	44	11	67	2	209	125	0.00198769	0.136047	0.705	0.952	-0.247	0.247
9105	GOLGB1	GOLGB1	chr3	-	121438492	121438600	121437234	121437348	121441108	121441225	9105	68	8	73	0	233	125	0.00201516	0.137634	0.82	1	-0.18	0.18
31397	PTMA	PTMA	chr2	+	232576596	232576693	232576057	232576129	232577152	232577226	31397	6424	35	10584	104	222	125	0.00202609	0.138087	0.99	0.983	0.007	0.007
10070	CDK5RAP2	CDK5RAP2	chr9	-	123222849	123223025	123220727	123220900	123230137	123230275	10070	48	9	95	2	301	125	0.00204512	0.138796	0.689	0.952	-0.263	0.263
15307	CPNE2	CPNE2	chr16	+	57153106	57153190	57151407	57151479	57155004	57155103	15307	160	11	223	2	209	125	0.00204384	0.138796	0.897	0.985	-0.088	0.088
18685	ZNF195	ZNF195	chr11	-	3382972	3383119	3379156	3381795	3392204	3392300	18685	47	39	89	29	272	125	0.00208141	0.140758	0.356	0.585	-0.229	0.229
21609	EDRF1	EDRF1	chr10	+	127417571	127417673	127414250	127414407	127417926	127418048	21609	17	12	69	10	227	125	0.00208277	0.140758	0.438	0.792	-0.354	0.354
21457	DNAJC27	DNAJC27	chr2	-	25174262	25174423	25166504	25170617	25179911	25180034	21457	15	0	6	6	286	125	0.00208743	0.140777	1	0.304	0.696	0.696
35605	PCSK7	PCSK7	chr11	-	117096646	117096737	117095416	117095471	117097872	117098038	35605	187	7	298	0	216	125	0.00212019	0.142389	0.939	1	-0.061	0.061
35643	LRRC23	LRRC23	chr12	+	7015008	7015118	7014748	7014923	7015572	7015826	35643	16	20	23	5	235	125	0.00211867	0.142389	0.299	0.71	-0.411	0.411
18046	CCNL1	CCNL1	chr3	-	156867075	156867174	156865344	156866378	156867273	156867385	18046	964	47	628	12	224	125	0.00214088	0.142855	0.92	0.967	-0.047	0.047
18788	TRAPPC12	TRAPPC12	chr2	+	3481465	3481566	3469367	3469466	3482616	3482704	18788	165	7	241	0	226	125	0.0021508	0.142855	0.929	1	-0.071	0.071
19766	USP47	USP47	chr11	+	11901723	11901927	11862969	11863771	11906013	11906127	19766	156	20	221	8	329	125	0.00215377	0.142855	0.748	0.913	-0.165	0.165
34239	CDS1	CDS1	chr4	+	85566374	85566478	85561990	85562143	85569709	85572493	34239	26	4	151	1	229	125	0.00214983	0.142855	0.78	0.988	-0.208	0.208
34804	TRIM37	TRIM37	chr17	-	57078958	57079075	57075560	57076820	57089688	57089807	34804	146	8	134	25	242	125	0.00214269	0.142855	0.904	0.735	0.169	0.169
4935	ARHGAP24	ARHGAP24	chr4	+	86863218	86863426	86844800	86844923	86893188	86893321	4935	225	8	248	0	333	125	0.00213278	0.142855	0.913	1	-0.087	0.087
27001	ANAPC16	ANAPC16	chr10	+	73983645	73983814	73975757	73975896	73990123	73990198	27001	733	38	1069	25	294	125	0.00216709	0.143148	0.891	0.948	-0.057	0.057
6413	HYAL2	HYAL2	chr3	-	50358796	50359204	50356999	50357966	50360083	50360281	6413	12	11	12	0	533	125	0.00216616	0.143148	0.204	1	-0.796	0.796
3814	PVRL4	PVRL4	chr1	-	161043014	161043089	161040780	161042675	161043509	161043585	3814	43	2	110	33	200	125	0.00217286	0.143235	0.931	0.676	0.255	0.255
13232	VEGFA	VEGFA	chr6	+	43748468	43748522	43746625	43746655	43749692	43749824	13232	58	230	140	324	179	125	0.0021833	0.14341	0.15	0.232	-0.082	0.082
13459	SVIL	SVIL	chr10	-	29820930	29821101	29820182	29820217	29821457	29822387	13459	123	3	136	18	296	125	0.00218443	0.14341	0.945	0.761	0.184	0.184
13454	PLTP	PLTP	chr20	-	44538154	44538310	44536479	44536543	44538580	44538709	13454	817	9	239	11	281	125	0.0021904	0.143509	0.976	0.906	0.07	0.07
27204	FLNB	FLNB	chr3	+	58127584	58127623	58124008	58124256	58128376	58128479	27204	241	26	591	26	164	125	0.00219517	0.143529	0.876	0.945	-0.069	0.069
9371	SRA1	SRA1	chr5	-	139931566	139931769	139930645	139930754	139936731	139937041	9371	407	4	429	19	328	125	0.00220348	0.143781	0.975	0.896	0.079	0.079
18387	NAP1L1	NAP1L1	chr12	-	76467982	76468019	76453917	76454059	76478346	76478813	18387	217	7	169	20	162	125	0.00223042	0.144531	0.96	0.867	0.093	0.093
18496	C17orf49	C17orf49	chr17	+	6920228	6920333	6919813	6920004	6920575	6920843	18496	542	54	477	22	230	125	0.00222925	0.144531	0.845	0.922	-0.077	0.077
20661	TBCE	TBCE	chr1	+	235564817	235564902	235543333	235543464	235577747	235577933	20661	129	16	201	6	210	125	0.00223295	0.144531	0.828	0.952	-0.124	0.124
3312	MBTD1	MBTD1	chr17	-	49279382	49279438	49278952	49279057	49280500	49280589	3312	29	0	7	4	181	125	0.00223058	0.144531	1	0.547	0.453	0.453
10067	CDK5RAP2	CDK5RAP2	chr9	-	123169289	123169526	123166313	123166391	123170624	123170746	10067	184	15	272	54	362	125	0.00225641	0.145711	0.809	0.635	0.174	0.174
13256	UBE2B	UBE2B	chr5	+	133716409	133716499	133710073	133710154	133724015	133724104	13256	210	8	257	0	215	125	0.00226229	0.145711	0.939	1	-0.061	0.061
26358	UBAC2	UBAC2	chr13	+	100020040	100020160	99992573	99992819	100037481	100038753	26358	283	1	275	11	245	125	0.00226477	0.145711	0.993	0.927	0.066	0.066
17869	AHI1	AHI1	chr6	-	135818325	135818387	135813365	135813429	135818720	135818903	17869	8	11	9	0	187	125	0.00229132	0.147124	0.327	1	-0.673	0.673
10078	CDK5RAP2	CDK5RAP2	chr9	-	123169289	123169524	123166313	123166391	123170624	123170746	10078	129	15	187	54	360	125	0.00233878	0.147929	0.749	0.546	0.203	0.203
10735	ATP5SL	ATP5SL	chr19	-	41942296	41942377	41939441	41939578	41944122	41944319	10735	248	64	381	53	206	125	0.00233949	0.147929	0.702	0.814	-0.112	0.112
16541	NAPB	NAPB	chr20	-	23375775	23375822	23375558	23375636	23383629	23383709	16541	9	13	12	1	172	125	0.00234063	0.147929	0.335	0.897	-0.562	0.562
27051	MLPH	MLPH	chr2	+	238443206	238443290	238436019	238436159	238448990	238449176	27051	30	47	28	115	209	125	0.00231131	0.147929	0.276	0.127	0.149	0.149
28156	MAPK12	MAPK12	chr22	-	50695510	50695622	50695027	50695075	50696671	50696730	28156	81	9	71	0	237	125	0.00233602	0.147929	0.826	1	-0.174	0.174
34201	PAQR6	PAQR6	chr1	-	156214932	156215029	156214551	156214702	156215325	156215452	34201	10	0	2	5	222	125	0.00231385	0.147929	1	0.184	0.816	0.816
34920	ATG3	ATG3	chr3	-	112272126	112272176	112269038	112269109	112277222	112277264	34920	233	0	392	14	175	125	0.00231833	0.147929	1	0.952	0.048	0.048
7673	DPY19L4	DPY19L4	chr8	+	95750596	95750687	95738558	95738669	95751640	95751762	7673	72	0	82	9	216	125	0.00233545	0.147929	1	0.841	0.159	0.159
12444	MAP2	MAP2	chr2	+	210569173	210569344	210565000	210565062	210570303	210570451	12444	35	32	71	23	296	125	0.00238155	0.15022	0.316	0.566	-0.25	0.25
13528	SLC12A8	SLC12A8	chr3	-	124807153	124807214	124801479	124802896	124826324	124826970	13528	27	0	32	10	186	125	0.00240503	0.151108	1	0.683	0.317	0.317
22180	MAP4	MAP4	chr3	-	47908735	47908828	47898920	47899002	47912302	47912595	22180	431	60	605	45	218	125	0.0024012	0.151108	0.805	0.885	-0.08	0.08
4469	SLC25A40	SLC25A40	chr7	-	87473068	87473178	87470947	87471029	87476263	87476437	4469	81	7	217	2	235	125	0.0024133	0.151333	0.86	0.983	-0.123	0.123
27821	ARHGAP27	ARHGAP27	chr17	-	43481634	43481700	43481394	43481462	43481810	43481894	27821	35	29	141	46	191	125	0.00242465	0.151565	0.441	0.667	-0.226	0.226
33721	DCAF6	DCAF6	chr1	+	167985018	167985189	167973770	167974031	167992225	167992285	33721	45	39	31	68	296	125	0.00242643	0.151565	0.328	0.161	0.167	0.167
33606	ARID4B	ARID4B	chr1	-	235377083	235377341	235359345	235359430	235383107	235383283	33606	160	29	212	14	383	125	0.00244631	0.15251	0.643	0.832	-0.189	0.189
14126	ZMYND11	ZMYND11	chr10	+	267134	267296	255828	255988	282777	282855	14126	338	54	569	48	287	125	0.00245755	0.152915	0.732	0.838	-0.106	0.106
11314	SEPT9	SEPT9	chr17	+	75303222	75303279	75277491	75277636	75398140	75398785	11314	288	5	449	29	182	125	0.00246977	0.153083	0.975	0.914	0.061	0.061
4596	DTX2	DTX2	chr7	+	76099616	76099736	76092861	76093026	76109737	76110094	4596	0	15	10	16	245	125	0.00246685	0.153083	0	0.242	-0.242	0.242
11844	SZRD1	SZRD1	chr1	+	16717869	16717919	16693524	16693803	16719725	16719977	11844	44	145	87	149	175	125	0.00249005	0.153335	0.178	0.294	-0.116	0.116
12713	NAGK	NAGK	chr2	+	71302684	71302772	71300611	71300724	71303733	71303831	12713	462	19	368	3	213	125	0.00250721	0.153335	0.935	0.986	-0.051	0.051
17136	ADGRG1	ADGRG1	chr16	+	57675502	57675620	57653909	57654048	57684164	57684263	17136	316	27	486	82	243	125	0.0024969	0.153335	0.858	0.753	0.105	0.105
18220	ARFIP1	ARFIP1	chr4	+	153791904	153792000	153784757	153784866	153793603	153793716	18220	96	42	181	36	221	125	0.00249971	0.153335	0.564	0.74	-0.176	0.176
21678	CSAD	CSAD	chr12	-	53554910	53554975	53554546	53554628	53555056	53555173	21678	6	12	10	1	190	125	0.00250351	0.153335	0.248	0.868	-0.62	0.62
27747	ZNF250	ZNF250	chr8	-	146112224	146112287	146102335	146108221	146114965	146115079	27747	32	8	35	0	188	125	0.00248727	0.153335	0.727	1	-0.273	0.273
36545	RYR3	RYR3	chr15	+	34109062	34109159	34105667	34105780	34110778	34110885	36545	0	5	5	0	222	125	0.00248108	0.153335	0	1	-1	1
1170	FBXO18	FBXO18	chr10	+	5944982	5945138	5932165	5932309	5947999	5948595	1170	120	7	148	0	281	125	0.00251712	0.153649	0.884	1	-0.116	0.116
16990	KSR1	KSR1	chr17	+	25928385	25928427	25924293	25924462	25930859	25930914	16990	28	44	60	36	167	125	0.00253285	0.154317	0.323	0.555	-0.232	0.232
2182	ARHGAP8	ARHGAP8	chr22	+	45204885	45204978	45204186	45204318	45210551	45210638	2182	13	87	56	143	218	125	0.0025527	0.154939	0.079	0.183	-0.104	0.104
32880	OSER1-AS1	OSER1-AS1	chr20	+	42843527	42843643	42839599	42839717	42853460	42854667	32880	4	12	8	1	241	125	0.00255219	0.154939	0.147	0.806	-0.659	0.659
30302	MFI2-AS1	MFI2-AS1	chr3	+	196730967	196731230	196730472	196730841	196731364	196731615	30302	3	18	19	16	388	125	0.00255857	0.155003	0.051	0.277	-0.226	0.226
23294	TNRC18	TNRC18	chr7	-	5401224	5401353	5399028	5399200	5401527	5401664	23294	116	6	137	26	254	125	0.00259925	0.156518	0.905	0.722	0.183	0.183
31726	WDR91	WDR91	chr7	-	134873184	134873297	134871723	134871921	134874095	134874204	31726	134	18	138	4	238	125	0.00259303	0.156518	0.796	0.948	-0.152	0.152
5776	CRYZL1	CRYZL1	chr21	-	34969585	34969707	34968036	34968142	34971455	34971554	5776	184	8	197	0	247	125	0.00260301	0.156518	0.921	1	-0.079	0.079
6945	P2RY6	P2RY6	chr11	+	72983351	72983511	72975596	72975694	73006774	73006860	6945	34	0	48	11	285	125	0.00260304	0.156518	1	0.657	0.343	0.343
18616	CUL2	CUL2	chr10	-	35300775	35300892	35297478	35299370	35302626	35302728	18616	323	8	458	0	242	125	0.00262419	0.157496	0.954	1	-0.046	0.046
21133	PMM1	PMM1	chr22	-	41980284	41980376	41979962	41980062	41980530	41980607	21133	323	22	354	7	217	125	0.00265754	0.158896	0.894	0.967	-0.073	0.073
23137	MRPL22	MRPL22	chr5	+	154330380	154330498	154320776	154320825	154335930	154335996	23137	416	31	566	17	243	125	0.00266227	0.158896	0.873	0.945	-0.072	0.072
27712	CREBBP	CREBBP	chr16	-	3820570	3820987	3819174	3819354	3823751	3823931	27712	297	7	368	0	542	125	0.00266235	0.158896	0.907	1	-0.093	0.093
10416	PLEKHM2	PLEKHM2	chr1	+	16047823	16047883	16046228	16046415	16051811	16052040	10416	162	82	139	122	185	125	0.00267051	0.159088	0.572	0.435	0.137	0.137
13544	SLC4A7	SLC4A7	chr3	-	27420739	27420847	27414211	27418336	27424643	27424741	13544	164	10	417	5	233	125	0.00268245	0.159504	0.898	0.978	-0.08	0.08
22728	STAP2	STAP2	chr19	-	4328671	4328806	4327312	4327382	4329957	4330058	22728	161	5	178	22	260	125	0.00269282	0.159825	0.939	0.795	0.144	0.144
5393	CD44	CD44	chr11	+	35227658	35227790	35211381	35211612	35229651	35229753	5393	222	552	969	1850	257	125	0.00272778	0.161602	0.164	0.203	-0.039	0.039
18862	ENOSF1	ENOSF1	chr18	-	678695	678737	677742	677872	683245	683380	18862	85	15	143	6	167	125	0.00275407	0.162859	0.809	0.947	-0.138	0.138
11891	CCNY	CCNY	chr10	+	35805450	35805551	35790428	35790463	35818900	35818958	11891	234	10	430	3	226	125	0.00277162	0.163297	0.928	0.988	-0.06	0.06
35078	RUFY2	RUFY2	chr10	-	70156536	70156638	70154084	70154208	70161376	70161494	35078	64	17	84	5	227	125	0.00276842	0.163297	0.675	0.902	-0.227	0.227
23981	SNX14	SNX14	chr6	-	86248555	86248582	86246509	86246642	86251702	86251761	23981	185	200	186	304	152	125	0.00278479	0.163773	0.432	0.335	0.097	0.097
11708	PTPN3	PTPN3	chr9	-	112216775	112216854	112211090	112211135	112219452	112219495	11708	200	25	474	24	204	125	0.00282555	0.165264	0.831	0.924	-0.093	0.093
24558	MAP4K4	MAP4K4	chr2	+	102480282	102480513	102476197	102476326	102481391	102481498	24558	74	385	107	337	356	125	0.00282034	0.165264	0.063	0.1	-0.037	0.037
33213	RBM6	RBM6	chr3	+	50036872	50036946	50000008	50000118	50085677	50085752	33213	66	46	81	23	199	125	0.00282237	0.165264	0.474	0.689	-0.215	0.215
20726	ADGRE5	ADGRE5	chr19	+	14507888	14508035	14507153	14507285	14508469	14508616	20726	1	19	7	7	272	125	0.00283316	0.165408	0.024	0.315	-0.291	0.291
7671	DPY19L4	DPY19L4	chr8	+	95746857	95746982	95738558	95738669	95751640	95751762	7671	66	0	79	9	250	125	0.00284647	0.165884	1	0.814	0.186	0.186
7917	SMARCD1	SMARCD1	chr12	+	50482303	50482420	50480538	50480661	50483666	50483768	7917	173	9	224	1	242	125	0.0028656	0.166697	0.908	0.991	-0.083	0.083
13139	CRELD1	CRELD1	chr3	+	9985585	9985779	9985064	9985199	9986048	9987097	13139	47	123	19	119	319	125	0.00287083	0.1667	0.13	0.059	0.071	0.071
14826	ABLIM3	ABLIM3	chr5	+	148622053	148622101	148619321	148619451	148624443	148624578	14826	25	16	17	39	173	125	0.00288449	0.167191	0.53	0.24	0.29	0.29
27708	CREBBP	CREBBP	chr16	-	3788559	3788673	3786650	3786816	3789578	3789725	27708	100	0	121	9	239	125	0.00292096	0.168901	1	0.875	0.125	0.125
4091	ANAPC15	ANAPC15	chr11	-	71822457	71822542	71822202	71822332	71823695	71823822	4091	154	2	251	20	210	125	0.00292973	0.168901	0.979	0.882	0.097	0.097
9104	GOLGB1	GOLGB1	chr3	-	121438492	121438615	121437234	121437348	121441108	121441225	9104	90	8	87	0	248	125	0.00292921	0.168901	0.85	1	-0.15	0.15
15590	GOSR2	GOSR2	chr17	+	45012394	45012535	45009432	45009565	45015964	45016070	15590	315	13	398	3	266	125	0.00296587	0.169767	0.919	0.984	-0.065	0.065
2557	KTN1	KTN1	chr14	+	56130672	56130759	56128239	56128330	56133958	56134048	2557	477	218	750	247	212	125	0.00296274	0.169767	0.563	0.642	-0.079	0.079
26048	RHNO1	RHNO1	chr12	+	2994448	2994700	2986364	2986448	2997076	2998691	26048	425	13	630	4	377	125	0.00296058	0.169767	0.916	0.981	-0.065	0.065
3197	BUD13	BUD13	chr11	-	116628984	116629123	116628481	116628666	116629789	116629895	3197	155	12	222	3	264	125	0.00295846	0.169767	0.859	0.972	-0.113	0.113
15023	CLIP1	CLIP1	chr12	-	122831921	122832026	122825299	122826244	122837272	122837333	15023	14	99	6	178	230	125	0.0030044	0.171667	0.071	0.018	0.053	0.053
29860	DNASE1	DNASE1	chr16	+	3705849	3705938	3705373	3705521	3706102	3706186	29860	6	22	18	12	214	125	0.00302549	0.172488	0.137	0.467	-0.33	0.33
8298	SCAF8	SCAF8	chr6	+	155063089	155063152	155054980	155055064	155095122	155095206	8298	6	50	19	37	188	125	0.0030295	0.172488	0.074	0.255	-0.181	0.181
24927	LAS1L	LAS1L	chrX	-	64748139	64748249	64744844	64744930	64749091	64749138	24927	256	7	419	0	235	125	0.00306806	0.174262	0.951	1	-0.049	0.049
29117	PLXNB1	PLXNB1	chr3	-	48455078	48455227	48454477	48454578	48455303	48455480	29117	353	0	468	11	274	125	0.00307148	0.174262	1	0.951	0.049	0.049
17041	KIAA0556	KIAA0556	chr16	+	27659924	27660056	27642385	27642483	27689049	27689317	17041	41	2	31	12	257	125	0.00307774	0.17431	0.909	0.557	0.352	0.352
24945	MIOS	MIOS	chr7	+	7629035	7629194	7628128	7628194	7634610	7634763	24945	201	6	361	0	284	125	0.00309554	0.17501	0.936	1	-0.064	0.064
19124	BRCA2	BRCA2	chr13	+	32918694	32918790	32910401	32915333	32920963	32921033	19124	15	0	21	12	221	125	0.00311616	0.175558	1	0.497	0.503	0.503
33194	HUWE1	HUWE1	chrX	-	53571520	53571723	53570801	53570929	53571989	53572122	33194	488	11	619	2	328	125	0.00311611	0.175558	0.944	0.992	-0.048	0.048
19806	ERLIN1	ERLIN1	chr10	-	101927104	101927163	101923760	101923852	101933964	101934038	19806	155	6	319	0	184	125	0.00320486	0.179612	0.946	1	-0.054	0.054
2554	KTN1	KTN1	chr14	+	56068474	56068598	56046924	56047072	56078736	56079289	2554	71	61	143	62	249	125	0.00320263	0.179612	0.369	0.537	-0.168	0.168
3298	MINPP1	MINPP1	chr10	+	89280792	89280926	89272880	89272978	89311838	89313218	3298	181	7	228	0	259	125	0.0031967	0.179612	0.926	1	-0.074	0.074
24553	MAP4K4	MAP4K4	chr2	+	102484490	102484499	102483673	102483771	102486083	102486259	24553	133	520	97	583	134	125	0.00325617	0.181517	0.193	0.134	0.059	0.059
24813	LGALS9	LGALS9	chr17	+	25970550	25970646	25969263	25969374	25972886	25972937	24813	3	4	15	0	221	125	0.00326462	0.181517	0.298	1	-0.702	0.702
26239	TULP3	TULP3	chr12	+	3029928	3030088	3018694	3018746	3031427	3031568	26239	265	34	233	11	285	125	0.00324815	0.181517	0.774	0.903	-0.129	0.129
35664	CEP63	CEP63	chr3	+	134277991	134278271	134270767	134270854	134280218	134283870	35664	21	49	10	79	405	125	0.00327271	0.181517	0.117	0.038	0.079	0.079
7167	NUMB	NUMB	chr14	-	73783097	73783130	73763918	73763993	73789837	73789912	7167	126	87	195	76	158	125	0.00325068	0.181517	0.534	0.67	-0.136	0.136
9576	MGA	MGA	chr15	+	41961025	41962156	41952609	41952723	41988272	41989221	9576	206	0	224	8	1256	125	0.003269	0.181517	1	0.736	0.264	0.264
14653	SCN8A	SCN8A	chr12	+	52145138	52145377	52139686	52139819	52156286	52156460	14653	23	0	0	2	364	125	0.0032868	0.181985	1	0	1	1
29578	PHKG2	PHKG2	chr16	+	30767687	30767841	30764714	30764878	30767910	30768036	29578	178	7	216	0	279	125	0.00330311	0.182574	0.919	1	-0.081	0.081
28801	KIAA1191	KIAA1191	chr5	-	175786813	175786921	175779624	175779751	175788604	175788810	28801	212	0	276	10	233	125	0.0033112	0.182707	1	0.937	0.063	0.063
29617	ANKRD13D	ANKRD13D	chr11	+	67057299	67057436	67056815	67057021	67057548	67057684	29617	17	39	33	24	262	125	0.00333337	0.183301	0.172	0.396	-0.224	0.224
8025	MACC1	MACC1	chr7	-	20203878	20204022	20201370	20201493	20210336	20210401	8025	28	10	136	144	269	125	0.00332921	0.183301	0.565	0.305	0.26	0.26
24820	STT3A	STT3A	chr11	+	125463532	125463620	125462689	125462813	125465775	125465898	24820	7	354	30	483	213	125	0.00334594	0.183366	0.011	0.035	-0.024	0.024
28303	FHL2	FHL2	chr2	-	106013103	106013154	106002817	106002997	106015298	106015681	28303	504	221	741	235	176	125	0.00334327	0.183366	0.618	0.691	-0.073	0.073
2563	UBE2R2	UBE2R2	chr9	+	33911961	33912096	33900171	33900269	33917015	33920401	2563	701	33	898	18	260	125	0.00337992	0.184286	0.911	0.96	-0.049	0.049
26960	BPGM	BPGM	chr7	+	134343099	134343420	134331530	134331689	134346198	134346860	26960	27	79	12	103	446	125	0.0033792	0.184286	0.087	0.032	0.055	0.055
31249	PLEKHA5	PLEKHA5	chr12	+	19472954	19472990	19440406	19440490	19473495	19473558	31249	7	97	0	147	161	125	0.00337334	0.184286	0.053	0	0.053	0.053
28165	TMEM168	TMEM168	chr7	-	112428508	112428599	112423752	112425008	112430214	112430478	28165	0	43	10	57	216	125	0.00339849	0.184985	0	0.092	-0.092	0.092
11845	SZRD1	SZRD1	chr1	+	16717869	16717919	16693524	16693803	16719722	16719977	11845	78	169	131	168	175	125	0.00341066	0.185334	0.248	0.358	-0.11	0.11
12850	SMARCA2	SMARCA2	chr9	+	2170418	2170472	2161685	2161903	2181570	2181676	12850	10	88	31	91	179	125	0.00345558	0.187236	0.074	0.192	-0.118	0.118
7742	YEATS2	YEATS2	chr3	+	183469860	183470041	183465459	183465504	183471913	183472153	7742	225	9	182	0	306	125	0.00345732	0.187236	0.911	1	-0.089	0.089
3795	TOM1	TOM1	chr22	+	35717951	35718030	35713869	35713954	35719020	35719170	3795	200	0	157	7	204	125	0.00347033	0.18748	1	0.932	0.068	0.068
4125	ZNF207	ZNF207	chr17	+	30688486	30688534	30687910	30687986	30689932	30690003	4125	843	5	931	21	173	125	0.00347347	0.18748	0.992	0.97	0.022	0.022
28816	KIAA1191	KIAA1191	chr5	-	175782573	175782752	175779624	175779751	175788604	175788810	28816	333	0	420	10	304	125	0.00347933	0.187481	1	0.945	0.055	0.055
1886	FAS	FAS	chr10	+	90770509	90770572	90770295	90770357	90771755	90771838	1886	221	33	439	30	188	125	0.0035062	0.187672	0.817	0.907	-0.09	0.09
25512	ASAH2B	ASAH2B	chr10	+	52504961	52505034	52502674	52502770	52509102	52509162	25512	13	9	28	2	198	125	0.003493	0.187672	0.477	0.898	-0.421	0.421
33777	HACD3	HACD3	chr15	+	65849076	65849241	65847224	65847298	65851017	65851069	33777	1372	6	2352	0	290	125	0.0035059	0.187672	0.99	1	-0.01	0.01
34591	ARNTL2	ARNTL2	chr12	+	27523061	27523163	27521194	27521345	27533179	27533337	34591	12	83	71	194	227	125	0.003499	0.187672	0.074	0.168	-0.094	0.094
13533	ARAP1	ARAP1	chr11	-	72403797	72403830	72399499	72399582	72404369	72404515	13533	2	123	18	181	158	125	0.00357598	0.18896	0.013	0.073	-0.06	0.06
27391	KDSR	KDSR	chr18	-	61002489	61002591	60994970	60999134	61006032	61006116	27391	237	12	384	4	227	125	0.00353974	0.18896	0.916	0.981	-0.065	0.065
27394	CHEK1	CHEK1	chr11	+	125497501	125497725	125496643	125496728	125499126	125499191	27394	346	4	696	31	349	125	0.00355923	0.18896	0.969	0.889	0.08	0.08
27427	ELK1	ELK1	chrX	-	47509319	47509425	47500630	47500874	47509821	47510003	27427	57	58	66	29	231	125	0.00357379	0.18896	0.347	0.552	-0.205	0.205
29188	HNRNPDL	HNRNPDL	chr4	-	83346715	83346820	83343716	83346036	83347189	83347282	29188	230	918	277	1477	230	125	0.00356133	0.18896	0.12	0.092	0.028	0.028
3720	FAM65A	FAM65A	chr16	+	67572326	67572453	67562716	67562817	67572892	67572971	3720	20	0	5	4	252	125	0.00357725	0.18896	1	0.383	0.617	0.617
4793	ODC1	ODC1	chr2	-	10584599	10584773	10583827	10583962	10585056	10585175	4793	884	2	1428	20	299	125	0.00355972	0.18896	0.995	0.968	0.027	0.027
495	PLAGL1	PLAGL1	chr6	-	144269121	144269597	144261436	144263800	144281605	144281693	495	361	23	692	17	601	125	0.00354902	0.18896	0.766	0.894	-0.128	0.128
31966	TYW3	TYW3	chr1	+	75204373	75204472	75202225	75202306	75214434	75214506	31966	158	4	231	24	224	125	0.00360762	0.190251	0.957	0.843	0.114	0.114
16884	TRIM13	TRIM13	chr13	+	50575130	50575244	50571802	50571899	50586070	50592603	16884	0	72	7	53	239	125	0.00363155	0.1908	0	0.065	-0.065	0.065
25143	FAAP20	FAAP20	chr1	-	2124283	2124414	2121151	2121220	2125077	2125349	25143	27	115	38	69	256	125	0.0036358	0.1908	0.103	0.212	-0.109	0.109
26532	POLH	POLH	chr6	+	43565432	43565602	43555008	43555226	43568724	43568828	26532	141	5	305	0	295	125	0.00362866	0.1908	0.923	1	-0.077	0.077
14504	TNC	TNC	chr9	-	117808688	117808961	117804497	117804620	117819431	117819704	14504	4385	31	1963	2	398	125	0.0036772	0.19121	0.978	0.997	-0.019	0.019
23257	WHSC1L1	WHSC1L1	chr8	-	38156961	38157108	38153313	38153470	38162104	38162275	23257	50	5	92	0	272	125	0.00366888	0.19121	0.821	1	-0.179	0.179
36889	ARPP19	ARPP19	chr15	-	52861044	52861099	52849296	52849419	52861312	52861418	36889	160	0	326	14	180	125	0.00368209	0.19121	1	0.942	0.058	0.058
3827	VEGFC	VEGFC	chr4	-	177648931	177649122	177608974	177609081	177650686	177650900	3827	114	0	7	2	316	125	0.00367093	0.19121	1	0.581	0.419	0.419
6407	MED31	MED31	chr17	-	6553301	6553398	6546632	6547979	6553675	6553753	6407	200	12	207	33	222	125	0.00367243	0.19121	0.904	0.779	0.125	0.125
7747	YEATS2	YEATS2	chr3	+	183521043	183521123	183519242	183519316	183521774	183521976	7747	124	18	122	4	205	125	0.00368524	0.19121	0.808	0.949	-0.141	0.141
8370	ARHGAP40	ARHGAP40	chr20	+	37270368	37270451	37267869	37268029	37272346	37272553	8370	20	4	57	0	208	125	0.00365228	0.19121	0.75	1	-0.25	0.25
14500	TNC	TNC	chr9	-	117819431	117819704	117808688	117808961	117835881	117836145	14500	2375	46	982	37	398	125	0.00371486	0.192437	0.942	0.893	0.049	0.049
35934	ZBTB8OS	ZBTB8OS	chr1	-	33100368	33100393	33093108	33093145	33116033	33116191	35934	22	8	37	1	150	125	0.00373212	0.19271	0.696	0.969	-0.273	0.273
8938	POLL	POLL	chr10	-	103344358	103344676	103342519	103342648	103347002	103347163	8938	87	3	102	18	443	125	0.00372805	0.19271	0.891	0.615	0.276	0.276
4537	FAM222B	FAM222B	chr17	-	27161310	27161344	27093603	27093725	27169699	27169857	4537	5	11	9	1	159	125	0.00376913	0.194309	0.263	0.876	-0.613	0.613
14806	ZBTB38	ZBTB38	chr3	+	141115100	141115345	141105713	141105779	141122768	141122873	14806	58	39	22	39	370	125	0.00379906	0.195539	0.334	0.16	0.174	0.174
17385	USP53	USP53	chr4	+	120182869	120183019	120181661	120181808	120188474	120188637	17385	152	17	268	9	275	125	0.00380519	0.195542	0.803	0.931	-0.128	0.128
19774	COPB2	COPB2	chr3	-	139092507	139092650	139092054	139092254	139093330	139093430	19774	1187	24	1513	11	268	125	0.00383534	0.196777	0.958	0.985	-0.027	0.027
37182	ARMC8	ARMC8	chr3	+	137907296	137907372	137906089	137906441	137940767	137940839	37182	23	2	24	16	201	125	0.00384235	0.196823	0.877	0.483	0.394	0.394
11239	MGST2	MGST2	chr4	+	140616350	140616421	140599696	140599796	140624608	140624690	11239	301	22	346	8	196	125	0.00385421	0.196899	0.897	0.965	-0.068	0.068
27401	ZBTB40	ZBTB40	chr1	+	22779151	22779439	22778343	22778497	22816372	22817138	27401	0	48	7	33	413	125	0.00385639	0.196899	0	0.06	-0.06	0.06
3640	SLC35D2	SLC35D2	chr9	-	99098998	99099066	99086372	99086451	99106185	99106278	3640	231	19	348	9	193	125	0.00386221	0.196899	0.887	0.962	-0.075	0.075
1546	NTMT1	NTMT1	chr9	+	132394928	132395080	132388431	132388574	132396332	132396500	1546	333	45	475	32	277	125	0.0038711	0.19704	0.77	0.87	-0.1	0.1
28063	RFC1	RFC1	chr4	-	39308211	39308321	39306433	39306548	39310255	39310652	28063	168	6	278	0	235	125	0.00389422	0.197608	0.937	1	-0.063	0.063
8863	SYTL2	SYTL2	chr11	-	85425455	85425550	85422155	85422275	85429832	85429886	8863	95	16	301	17	220	125	0.00389455	0.197608	0.771	0.91	-0.139	0.139
25977	FAM104A	FAM104A	chr17	-	71223303	71223403	71203491	71205907	71228224	71228533	25977	123	9	151	1	225	125	0.00391402	0.197972	0.884	0.988	-0.104	0.104
265	IQSEC1	IQSEC1	chr3	-	12944272	12944322	12942851	12943022	12949848	12950025	265	30	12	12	20	175	125	0.00391223	0.197972	0.641	0.3	0.341	0.341
26046	RHNO1	RHNO1	chr12	+	2994428	2994700	2986364	2986448	2997076	2998691	26046	375	13	533	4	397	125	0.00393408	0.198523	0.901	0.977	-0.076	0.076
37007	NBAS	NBAS	chr2	-	15629017	15629146	15618349	15618413	15644268	15644337	37007	118	7	129	0	254	125	0.00393725	0.198523	0.892	1	-0.108	0.108
26049	RHNO1	RHNO1	chr12	+	2994327	2994700	2986364	2986448	2997076	2998691	26049	375	13	533	4	498	125	0.00395167	0.198938	0.879	0.971	-0.092	0.092
27934	D2HGDH	D2HGDH	chr2	+	242695263	242695429	242683036	242683230	242707124	242708231	27934	38	0	19	5	291	125	0.00397232	0.199665	1	0.62	0.38	0.38
15245	IRF1	IRF1	chr5	-	131821942	131822065	131821358	131821408	131822248	131822378	15245	366	2	375	13	248	125	0.00399601	0.199702	0.989	0.936	0.053	0.053
17705	DCLRE1C	DCLRE1C	chr10	-	14984112	14984434	14981808	14981868	14987103	14987188	17705	13	24	6	52	447	125	0.00398198	0.199702	0.132	0.031	0.101	0.101
27863	USPL1	USPL1	chr13	+	31227284	31227442	31221068	31221194	31231610	31233686	27863	61	9	48	0	283	125	0.0039918	0.199702	0.75	1	-0.25	0.25
35875	ANKRD28	ANKRD28	chr3	-	15836729	15836813	15807740	15807819	15900883	15901053	35875	77	5	148	0	209	125	0.00399789	0.199702	0.902	1	-0.098	0.098
18676	ZNF195	ZNF195	chr11	-	3381949	3382018	3379156	3381795	3392204	3392300	18676	10	39	26	29	194	125	0.00402501	0.199893	0.142	0.366	-0.224	0.224
18716	TMEM126B	TMEM126B	chr11	+	85340175	85340247	85339616	85339732	85342730	85342852	18716	2	58	18	83	197	125	0.00402374	0.199893	0.021	0.121	-0.1	0.1
35115	RAB1A	RAB1A	chr2	-	65318116	65318212	65313987	65315824	65325104	65325200	35115	780	15	1056	5	221	125	0.00402658	0.199893	0.967	0.992	-0.025	0.025
36945	GPX8	GPX8	chr5	+	54456879	54457083	54456157	54456224	54459882	54463129	36945	668	43	566	16	329	125	0.00402342	0.199893	0.855	0.931	-0.076	0.076
13062	ZNF267	ZNF267	chr16	+	31901527	31901571	31896481	31896577	31925796	31928629	13062	15	34	36	26	169	125	0.00407552	0.200022	0.246	0.506	-0.26	0.26
14261	AK2	AK2	chr1	-	33486991	33487062	33480122	33480195	33487193	33487304	14261	223	18	358	9	196	125	0.00404436	0.200022	0.888	0.962	-0.074	0.074
18316	MYLK	MYLK	chr3	-	123366070	123366274	123359133	123359351	123367817	123367911	18316	1310	47	1474	89	329	125	0.00409706	0.200022	0.914	0.863	0.051	0.051
21717	NDOR1	NDOR1	chr9	+	140109879	140109973	140109546	140109654	140110110	140110257	21717	40	0	58	10	219	125	0.00405721	0.200022	1	0.768	0.232	0.232
22430	AGTPBP1	AGTPBP1	chr9	-	88203212	88203393	88201745	88201875	88204442	88204596	22430	124	6	169	0	306	125	0.00408012	0.200022	0.894	1	-0.106	0.106
2457	TMEM63A	TMEM63A	chr1	-	226054273	226054382	226053596	226053667	226054811	226054863	2457	168	15	316	8	234	125	0.00407814	0.200022	0.857	0.955	-0.098	0.098
28759	SCMH1	SCMH1	chr1	-	41625396	41625605	41608549	41608784	41626546	41626570	28759	29	14	50	5	334	125	0.00407495	0.200022	0.437	0.789	-0.352	0.352
30386	MPDZ	MPDZ	chr9	-	13115246	13115333	13113929	13114020	13119500	13119648	30386	99	20	86	4	212	125	0.00409124	0.200022	0.745	0.927	-0.182	0.182
6187	DRG1	DRG1	chr22	+	31799014	31799190	31796605	31796729	31806997	31807067	6187	691	11	1073	3	301	125	0.00408244	0.200022	0.963	0.993	-0.03	0.03
6949	P2RY6	P2RY6	chr11	+	72983384	72983511	72975549	72975694	73006774	73006860	6949	16	0	22	11	252	125	0.00409616	0.200022	1	0.498	0.502	0.502
6956	ACAP3	ACAP3	chr1	-	1230097	1230196	1229781	1230008	1230826	1230934	6956	116	0	85	6	224	125	0.00409755	0.200022	1	0.888	0.112	0.112
14637	RCCD1	RCCD1	chr15	+	91499029	91499113	91498105	91498178	91499841	91500130	14637	16	6	25	0	209	125	0.00411641	0.200637	0.615	1	-0.385	0.385
4376	PSMB3	PSMB3	chr17	+	36916683	36916861	36912135	36912243	36918663	36918758	4376	2266	28	2834	66	303	125	0.00412481	0.200743	0.971	0.947	0.024	0.024
26855	DAG1	DAG1	chr3	+	49530255	49530406	49507564	49507866	49547851	49548252	26855	4	77	17	72	276	125	0.00415023	0.201675	0.023	0.097	-0.074	0.074
4212	EIF4G2	EIF4G2	chr11	-	10823207	10823321	10822508	10822634	10823595	10823756	4212	4049	398	5347	637	239	125	0.00417221	0.202437	0.842	0.814	0.028	0.028
24646	NPHP3	NPHP3	chr3	-	132418196	132418294	132416103	132416206	132418761	132418905	24646	57	19	55	4	223	125	0.00419155	0.203069	0.627	0.885	-0.258	0.258
22441	CHUK	CHUK	chr10	-	101978764	101978889	101978474	101978582	101979026	101979116	22441	159	7	272	1	250	125	0.00420357	0.203345	0.919	0.993	-0.074	0.074
1929	TOPBP1	TOPBP1	chr3	-	133337056	133337277	133336003	133336170	133338998	133339191	1929	225	14	499	9	346	125	0.00423363	0.204492	0.853	0.952	-0.099	0.099
15293	ABCF1	ABCF1	chr6	+	30558082	30558155	30557925	30557990	30558311	30559309	15293	402	11	604	3	198	125	0.00424546	0.204756	0.958	0.992	-0.034	0.034
2115	C1orf50	C1orf50	chr1	+	43239233	43239320	43233179	43233295	43240407	43240539	2115	95	0	71	6	212	125	0.00425451	0.204878	1	0.875	0.125	0.125
35887	GSN	GSN	chr9	+	124043747	124043840	124030379	124030497	124064240	124064445	35887	1252	20	1200	5	218	125	0.00426073	0.204878	0.973	0.993	-0.02	0.02
23557	ZNF217	ZNF217	chr20	-	52188259	52188392	52183609	52185803	52192265	52193819	23557	169	25	279	16	258	125	0.00431403	0.207131	0.766	0.894	-0.128	0.128
21996	ELP6	ELP6	chr3	-	47552637	47552716	47545819	47545938	47555026	47555199	21996	59	5	106	0	204	125	0.00432255	0.207231	0.878	1	-0.122	0.122
21639	GALE	GALE	chr1	-	24122998	24123076	24122640	24122755	24123186	24123272	21639	359	23	642	16	203	125	0.00433915	0.207409	0.906	0.961	-0.055	0.055
23964	NRF1	NRF1	chr7	+	129350213	129350411	129348914	129349073	129351314	129351416	23964	103	5	184	0	323	125	0.00433541	0.207409	0.889	1	-0.111	0.111
30490	NFIX	NFIX	chr19	+	13198802	13198950	13192493	13192669	13201112	13201204	30490	2	30	4	3	273	125	0.00436663	0.208412	0.03	0.379	-0.349	0.349
26421	USP10	USP10	chr16	+	84738345	84738466	84733554	84733717	84767040	84767109	26421	0	117	14	193	246	125	0.0043852	0.20868	0	0.036	-0.036	0.036
8338	TCF7L2	TCF7L2	chr10	+	114920377	114920450	114917779	114917828	114925313	114927436	8338	5	9	42	12	198	125	0.00438088	0.20868	0.26	0.688	-0.428	0.428
18741	ITPK1	ITPK1	chr14	-	93542939	93542964	93483020	93483146	93581413	93581529	18741	74	7	174	2	150	125	0.00440287	0.209211	0.898	0.986	-0.088	0.088
28964	ACBD5	ACBD5	chr10	-	27506908	27507112	27504463	27504570	27508651	27508786	28964	312	2	389	15	329	125	0.00442662	0.20972	0.983	0.908	0.075	0.075
32970	NIPA2	NIPA2	chr15	-	23033277	23033413	23021197	23021429	23034146	23034427	32970	37	32	48	14	261	125	0.00442403	0.20972	0.356	0.622	-0.266	0.266
21739	ZNF605	ZNF605	chr12	-	133524733	133524856	133522206	133522383	133532828	133532868	21739	8	16	16	5	248	125	0.00445849	0.210846	0.201	0.617	-0.416	0.416
4956	ZNF638	ZNF638	chr2	+	71649943	71651168	71645731	71645769	71651779	71651845	4956	1192	7	1436	0	1350	125	0.00446349	0.210846	0.94	1	-0.06	0.06
10419	EMC8	EMC8	chr16	-	85813984	85814079	85812230	85813473	85814816	85814886	10419	384	34	589	24	220	125	0.00452667	0.211551	0.865	0.933	-0.068	0.068
10971	CDK10	CDK10	chr16	+	89755659	89755732	89753075	89753205	89756960	89757032	10971	151	34	215	21	198	125	0.0045376	0.211551	0.737	0.866	-0.129	0.129
15342	KIF23	KIF23	chr15	+	69732646	69732826	69732242	69732416	69737128	69737380	15342	405	0	917	16	305	125	0.00453415	0.211551	1	0.959	0.041	0.041
15619	MCM8	MCM8	chr20	+	5953701	5953842	5952652	5952683	5958521	5958663	15619	106	5	197	0	266	125	0.00449627	0.211551	0.909	1	-0.091	0.091
19469	PTPRF	PTPRF	chr1	+	44067741	44067768	44064390	44064584	44069086	44069204	19469	18	358	66	626	152	125	0.00451487	0.211551	0.04	0.08	-0.04	0.04
23346	RRNAD1	RRNAD1	chr1	+	156703800	156704285	156703168	156703312	156705516	156705701	23346	116	1	140	12	610	125	0.0045062	0.211551	0.96	0.705	0.255	0.255
28812	KIAA1191	KIAA1191	chr5	-	175782573	175782752	175775252	175775359	175786813	175786921	28812	108	9	174	2	304	125	0.00452321	0.211551	0.831	0.973	-0.142	0.142
33677	GK5	GK5	chr3	-	141903552	141904635	141901764	141901891	141904770	141904831	33677	70	17	47	31	1208	125	0.00451207	0.211551	0.299	0.136	0.163	0.163
36943	GPX8	GPX8	chr5	+	54456821	54457083	54456157	54456224	54459882	54463129	36943	1211	43	1008	16	387	125	0.00452459	0.211551	0.901	0.953	-0.052	0.052
25967	BTBD3	BTBD3	chr20	+	11899733	11899824	11898512	11899249	11900365	11900484	25967	137	2	196	17	216	125	0.00454445	0.211564	0.975	0.87	0.105	0.105
19561	POMGNT1	POMGNT1	chr1	-	46662402	46662521	46661683	46661749	46662641	46662756	19561	354	8	434	0	244	125	0.00455849	0.21191	0.958	1	-0.042	0.042
12437	CASC4	CASC4	chr15	+	44695084	44695252	44673003	44673174	44705533	44707959	12437	432	118	316	131	293	125	0.00457989	0.212598	0.61	0.507	0.103	0.103
17651	ADAMTS9	ADAMTS9	chr3	-	64601635	64601846	64600996	64601161	64606789	64606916	17651	405	14	1166	13	336	125	0.00459647	0.213061	0.915	0.971	-0.056	0.056
14228	TTLL11	TTLL11	chr9	-	124794001	124794135	124751189	124752049	124801550	124801647	14228	10	0	9	9	259	125	0.00463793	0.213788	1	0.326	0.674	0.674
18278	LRBA	LRBA	chr4	-	151356740	151356860	151336589	151336742	151357875	151358016	18278	130	5	268	0	245	125	0.00464541	0.213788	0.93	1	-0.07	0.07
30315	SMIM7	SMIM7	chr19	-	16764845	16764936	16756958	16758072	16770205	16770258	30315	540	56	767	44	216	125	0.00461913	0.213788	0.848	0.91	-0.062	0.062
36056	EIF6	EIF6	chr20	-	33868456	33868632	33867744	33867921	33872183	33872520	36056	1679	21	2640	12	301	125	0.00464166	0.213788	0.971	0.989	-0.018	0.018
7308	CASK	CASK	chrX	-	41414852	41414888	41412971	41413168	41416284	41416353	7308	74	27	180	132	161	125	0.00464049	0.213788	0.68	0.514	0.166	0.166
32150	TOMM40L	TOMM40L	chr1	+	161197425	161197527	161197047	161197140	161197673	161197779	32150	49	5	84	0	227	125	0.00466016	0.214161	0.844	1	-0.156	0.156
10854	IL17RC	IL17RC	chr3	+	9970263	9970314	9969988	9970170	9971535	9971581	10854	97	15	81	2	176	125	0.00469317	0.215064	0.821	0.966	-0.145	0.145
35221	HCG18	HCG18	chr6	-	30282045	30282259	30263908	30264014	30294130	30294933	35221	34	20	79	15	339	125	0.00468815	0.215064	0.385	0.66	-0.275	0.275
36706	ENC1	ENC1	chr5	-	73933389	73933526	73930508	73932323	73936131	73937249	36706	201	178	294	175	262	125	0.00470165	0.215146	0.35	0.445	-0.095	0.095
20003	BMF	BMF	chr15	-	40396443	40396541	40380091	40384089	40397995	40398287	20003	116	11	21	9	223	125	0.00474014	0.216438	0.855	0.567	0.288	0.288
21757	SEC14L1	SEC14L1	chr17	+	75192283	75192393	75190758	75190993	75196565	75196755	21757	385	8	537	0	235	125	0.00474336	0.216438	0.962	1	-0.038	0.038
36975	ANKRD11	ANKRD11	chr16	-	89352446	89352594	89341500	89341599	89354935	89355078	36975	126	8	174	1	273	125	0.00477569	0.217297	0.878	0.988	-0.11	0.11
8921	POLL	POLL	chr10	-	103345072	103345235	103344358	103344676	103347002	103347163	8921	62	0	85	9	288	125	0.004774	0.217297	1	0.804	0.196	0.196
25733	KIAA0040	KIAA0040	chr1	-	175146746	175146820	175135697	175135873	175161995	175162229	25733	33	5	57	0	199	125	0.00479442	0.217534	0.806	1	-0.194	0.194
34231	HNRNPK	HNRNPK	chr9	-	86588816	86588888	86588200	86588314	86589431	86589504	34231	3862	269	6187	339	197	125	0.00479045	0.217534	0.901	0.921	-0.02	0.02
21613	EDRF1	EDRF1	chr10	+	127430788	127430914	127429569	127429770	127431626	127431845	21613	0	22	6	15	251	125	0.00480863	0.217872	0	0.166	-0.166	0.166
13801	PRKDC	PRKDC	chr8	-	48694722	48694815	48691564	48691654	48694938	48695159	13801	305	10	504	3	218	125	0.00488471	0.221008	0.946	0.99	-0.044	0.044
12862	BRE	BRE	chr2	+	28532948	28533020	28521204	28521358	28561316	28561767	12862	12	104	39	130	197	125	0.00493708	0.221112	0.068	0.16	-0.092	0.092
13631	WIPF1	WIPF1	chr2	-	175439931	175440108	175436403	175437174	175446037	175446167	13631	72	0	29	4	302	125	0.00494888	0.221112	1	0.75	0.25	0.25
14382	PLEKHM1	PLEKHM1	chr17	-	43545574	43545959	43535534	43535805	43552465	43553092	14382	156	14	199	4	510	125	0.00493882	0.221112	0.732	0.924	-0.192	0.192
18184	WDR59	WDR59	chr16	-	74951826	74951906	74950024	74950157	74955844	74956001	18184	124	6	175	0	205	125	0.00492973	0.221112	0.926	1	-0.074	0.074
18470	HFE	HFE	chr6	+	26091137	26091332	26087508	26087744	26091541	26091817	18470	36	5	62	0	320	125	0.00489551	0.221112	0.738	1	-0.262	0.262
19860	RWDD3	RWDD3	chr1	+	95709766	95710254	95699710	95699871	95712097	95712213	19860	227	7	245	24	613	125	0.00490986	0.221112	0.869	0.675	0.194	0.194
21370	NR2C1	NR2C1	chr12	-	95434251	95434373	95425124	95425264	95442843	95443009	21370	119	16	167	6	247	125	0.00494219	0.221112	0.79	0.934	-0.144	0.144
3947	ATXN2	ATXN2	chr12	-	111892848	111892923	111891480	111891649	111893832	111894060	3947	11	62	2	77	200	125	0.00492474	0.221112	0.1	0.016	0.084	0.084
416	CENPU	CENPU	chr4	-	185621973	185622035	185618800	185618957	185623242	185623290	416	285	9	753	5	187	125	0.00493747	0.221112	0.955	0.99	-0.035	0.035
12853	FERMT2	FERMT2	chr14	-	53327731	53327752	53327058	53327183	53331118	53331340	12853	23	238	6	209	146	125	0.00496382	0.221165	0.076	0.024	0.052	0.052
7551	LRP8	LRP8	chr1	-	53722911	53723136	53720788	53720857	53723990	53724143	7551	269	4	438	25	350	125	0.00495848	0.221165	0.96	0.862	0.098	0.098
1544	NTMT1	NTMT1	chr9	+	132394928	132395144	132388431	132388574	132396332	132396585	1544	843	45	1158	32	341	125	0.00499504	0.222248	0.873	0.93	-0.057	0.057
19478	LOC730102	LOC730102	chr1	-	178002161	178002220	177995289	177995390	178003839	178003936	19478	6	5	24	1	184	125	0.00503863	0.223569	0.449	0.942	-0.493	0.493
25940	ARHGAP44	ARHGAP44	chr17	+	12832245	12832363	12823071	12823148	12844372	12844441	25940	28	4	69	0	243	125	0.0050342	0.223569	0.783	1	-0.217	0.217
12816	TRPT1	TRPT1	chr11	-	63992266	63992442	63992014	63992189	63992970	63993052	12816	270	8	246	0	301	125	0.0050536	0.223704	0.933	1	-0.067	0.067
16214	L3MBTL4	L3MBTL4	chr18	-	5960092	5960155	5954704	5956386	5969391	5969561	16214	5	0	0	4	188	125	0.00506252	0.223704	1	0	1	1
32493	DRAM1	DRAM1	chr12	+	102313886	102313979	102307951	102308010	102314993	102317401	32493	226	19	222	5	218	125	0.00506155	0.223704	0.872	0.962	-0.09	0.09
25581	UQCC1	UQCC1	chr20	-	33961986	33962059	33954359	33954417	33981894	33981999	25581	67	5	116	0	198	125	0.00508307	0.223996	0.894	1	-0.106	0.106
36940	GPX8	GPX8	chr5	+	54456831	54457083	54455945	54456224	54459882	54463129	36940	840	43	695	16	377	125	0.00508144	0.223996	0.866	0.935	-0.069	0.069
1039	DDX3X	DDX3X	chrX	+	41206567	41206704	41206111	41206265	41206892	41209540	1039	1015	40	1381	27	262	125	0.00518737	0.224792	0.924	0.961	-0.037	0.037
14804	PLEKHA6	PLEKHA6	chr1	-	204197210	204197356	204192589	204192713	204197855	204197989	14804	70	0	157	13	271	125	0.00516733	0.224792	1	0.848	0.152	0.152
15767	POC5	POC5	chr5	-	74988220	74988325	74986207	74986387	74990479	74990656	15767	56	8	107	2	230	125	0.00515704	0.224792	0.792	0.967	-0.175	0.175
15777	RBKS	RBKS	chr2	-	28092638	28093757	28081305	28081438	28113123	28113263	15777	2	14	11	8	1244	125	0.00517126	0.224792	0.014	0.121	-0.107	0.107
1709	HNRNPM	HNRNPM	chr19	+	8538547	8538592	8536209	8536311	8539050	8539128	1709	1328	38	2095	30	170	125	0.00519196	0.224792	0.963	0.981	-0.018	0.018
20655	TBCE	TBCE	chr1	+	235594019	235594119	235590454	235590554	235597518	235597595	20655	81	5	140	0	225	125	0.00518366	0.224792	0.9	1	-0.1	0.1
20849	ACTR1A	ACTR1A	chr10	-	104250305	104250370	104248819	104248895	104262356	104262512	20849	951	8	1113	27	190	125	0.00513325	0.224792	0.987	0.964	0.023	0.023
2811	DTYMK	DTYMK	chr2	-	242619643	242619734	242617866	242618064	242625183	242625292	2811	360	39	732	41	216	125	0.00516186	0.224792	0.842	0.912	-0.07	0.07
29005	FZD6	FZD6	chr8	+	104336708	104337726	104330817	104331014	104341882	104342293	29005	988	6	1611	0	1143	125	0.00519073	0.224792	0.947	1	-0.053	0.053
31439	U2AF1L4	U2AF1L4	chr19	-	36234055	36234246	36233427	36233704	36234709	36234805	31439	7	34	18	21	316	125	0.00518462	0.224792	0.075	0.253	-0.178	0.178
34584	VPS11	VPS11	chr11	+	118942305	118942553	118940943	118941107	118943907	118944109	34584	154	6	194	0	373	125	0.00513113	0.224792	0.896	1	-0.104	0.104
4093	ANAPC15	ANAPC15	chr11	-	71822487	71822542	71822202	71822332	71823695	71823822	4093	46	2	76	20	180	125	0.00512683	0.224792	0.941	0.725	0.216	0.216
5901	AMMECR1L	AMMECR1L	chr2	-	128628822	128628933	128624473	128624570	128631401	128631846	5901	69	17	72	4	236	125	0.00518827	0.224792	0.683	0.905	-0.222	0.222
29818	BIN3	BIN3	chr8	-	22494037	22494099	22487954	22488091	22494434	22494475	29818	386	16	461	5	187	125	0.00522145	0.225765	0.942	0.984	-0.042	0.042
18388	MDC1	MDC1	chr6	-	30670880	30671063	30670528	30670654	30671194	30671314	18388	171	6	226	0	308	125	0.00533784	0.229873	0.92	1	-0.08	0.08
2112	DEPDC1	DEPDC1	chr1	-	68947728	68948580	68947122	68947295	68949632	68949773	2112	218	39	620	59	977	125	0.0053335	0.229873	0.417	0.573	-0.156	0.156
29814	FAM13A	FAM13A	chr4	-	89658622	89658706	89653152	89653349	89660180	89660276	29814	26	11	17	0	209	125	0.0053379	0.229873	0.586	1	-0.414	0.414
9962	AMBRA1	AMBRA1	chr11	-	46529740	46529920	46515673	46515754	46534276	46534363	9962	112	6	138	0	305	125	0.00536415	0.230694	0.884	1	-0.116	0.116
13198	USP33	USP33	chr1	-	78211105	78211284	78207301	78207433	78225327	78225564	13198	85	40	142	31	304	125	0.00538261	0.230721	0.466	0.653	-0.187	0.187
14082	HNRNPD	HNRNPD	chr4	-	83292680	83292737	83280623	83280792	83294598	83295149	14082	1220	172	2429	255	182	125	0.00538629	0.230721	0.83	0.867	-0.037	0.037
31137	TOP3A	TOP3A	chr17	-	18195958	18196166	18194155	18194341	18198016	18198099	31137	116	5	194	0	333	125	0.00538471	0.230721	0.897	1	-0.103	0.103
19866	RWDD3	RWDD3	chr1	+	95709766	95710271	95699710	95699871	95712097	95712213	19866	211	7	230	24	630	125	0.0054186	0.231796	0.857	0.655	0.202	0.202
7302	CASK	CASK	chrX	-	41416284	41416353	41414852	41414888	41419031	41419100	7302	83	109	248	201	194	125	0.00545989	0.233253	0.329	0.443	-0.114	0.114
8288	LLGL1	LLGL1	chr17	+	18146056	18146136	18145821	18145942	18147221	18148188	8288	236	1	241	10	205	125	0.00547991	0.233797	0.993	0.936	0.057	0.057
16876	NOC4L	NOC4L	chr12	+	132635525	132635586	132630103	132630210	132635802	132635913	16876	42	4	103	0	186	125	0.00550909	0.234731	0.876	1	-0.124	0.124
9509	OPTN	OPTN	chr10	+	13150961	13151015	13150137	13150289	13151111	13151288	9509	36	10	40	35	179	125	0.00554006	0.235738	0.715	0.444	0.271	0.271
6558	MAPKAPK5	MAPKAPK5	chr12	+	112308074	112308164	112306556	112306665	112308888	112308984	6558	141	29	302	28	215	125	0.00554796	0.235763	0.739	0.862	-0.123	0.123
23333	RAB29	RAB29	chr1	-	205741623	205741695	205740599	205740781	205743960	205744214	23333	105	6	137	0	197	125	0.00557049	0.236408	0.917	1	-0.083	0.083
35710	ICA1L	ICA1L	chr2	-	203661612	203661687	203653552	203653810	203676468	203676512	35710	6	5	14	0	200	125	0.00558205	0.236586	0.429	1	-0.571	0.571
2283	APEH	APEH	chr3	+	49713810	49713948	49713488	49713652	49714041	49714133	2283	774	16	1474	10	263	125	0.00559133	0.236668	0.958	0.986	-0.028	0.028
25693	C6orf52	C6orf52	chr6	-	10672779	10672869	10671650	10671831	10683419	10683465	25693	0	10	7	7	215	125	0.00560916	0.237111	0	0.368	-0.368	0.368
11427	NIF3L1	NIF3L1	chr2	+	201761798	201761937	201759986	201760113	201764107	201764191	11427	228	6	362	0	264	125	0.00569928	0.237394	0.947	1	-0.053	0.053
12215	ACAA1	ACAA1	chr3	-	38173086	38173129	38170780	38170879	38173416	38173496	12215	156	22	322	18	168	125	0.00570341	0.237394	0.841	0.93	-0.089	0.089
14263	AK2	AK2	chr1	-	33486967	33487062	33480122	33480195	33487193	33487304	14263	933	18	1408	9	220	125	0.00567827	0.237394	0.967	0.989	-0.022	0.022
16314	IQGAP3	IQGAP3	chr1	-	156524026	156524184	156521765	156521887	156526324	156526485	16314	201	4	409	30	283	125	0.00567058	0.237394	0.957	0.858	0.099	0.099
19523	EPB41L1	EPB41L1	chr20	+	34802281	34802362	34800193	34800298	34809785	34809866	19523	8	5	17	0	206	125	0.00569088	0.237394	0.493	1	-0.507	0.507
2071	MSRB3	MSRB3	chr12	+	65700642	65700806	65672422	65672645	65702308	65702435	2071	0	13	2	0	289	125	0.00567428	0.237394	0	1	-1	1
2601	DAP3	DAP3	chr1	+	155686796	155686919	155679563	155679615	155691307	155691409	2601	657	19	813	49	248	125	0.00568514	0.237394	0.946	0.893	0.053	0.053
31995	EXOSC9	EXOSC9	chr4	+	122737298	122737349	122735020	122735202	122737523	122737602	31995	85	145	190	203	176	125	0.00570441	0.237394	0.294	0.399	-0.105	0.105
35132	ADGRB2	ADGRB2	chr1	-	32193625	32193682	32192705	32193206	32193782	32193878	35132	44	4	1	3	182	125	0.00568664	0.237394	0.883	0.186	0.697	0.697
36533	COX5A	COX5A	chr15	-	75221456	75221573	75219106	75219228	75230255	75230495	36533	1127	14	1788	3	242	125	0.00565182	0.237394	0.977	0.997	-0.02	0.02
4046	TRMT2B	TRMT2B	chrX	-	100306632	100306722	100297030	100297301	100306805	100307105	4046	14	2	9	12	215	125	0.00566751	0.237394	0.803	0.304	0.499	0.499
9813	PSMA2	PSMA2	chr7	-	42966981	42967058	42964273	42964396	42971716	42971805	9813	23	0	25	8	202	125	0.00567503	0.237394	1	0.659	0.341	0.341
7639	LYRM1	LYRM1	chr16	+	20922504	20922586	20911619	20911857	20926877	20927036	7639	6	22	2	67	207	125	0.00572319	0.237867	0.141	0.018	0.123	0.123
14486	AGAP3	AGAP3	chr7	+	150817073	150817232	150815591	150815719	150819811	150820725	14486	238	1	182	8	284	125	0.00574246	0.23836	0.991	0.909	0.082	0.082
11857	SSBP3	SSBP3	chr1	-	54723741	54723822	54717466	54717533	54747110	54747200	11857	17	12	50	8	206	125	0.00578043	0.239319	0.462	0.791	-0.329	0.329
27858	SBDSP1	SBDSP1	chr7	+	72301271	72301393	72299951	72300362	72302181	72302378	27858	123	65	107	100	247	125	0.00577463	0.239319	0.489	0.351	0.138	0.138
13094	PRH1-PRR4	PRH1-PRR4	chr12	-	11187380	11187484	11126253	11126320	11199618	11199787	13094	5	12	0	22	229	125	0.00581049	0.239981	0.185	0	0.185	0.185
28061	RFC1	RFC1	chr4	-	39308211	39308324	39306433	39306548	39310255	39310652	28061	149	6	199	0	238	125	0.0058188	0.239981	0.929	1	-0.071	0.071
4751	SREBF1	SREBF1	chr17	-	17720569	17720771	17720271	17720450	17721009	17721230	4751	456	0	439	8	327	125	0.0058181	0.239981	1	0.954	0.046	0.046
30362	C14orf159	C14orf159	chr14	+	91611564	91611657	91580978	91581338	91623982	91624034	30362	2	8	7	1	218	125	0.00584782	0.240869	0.125	0.801	-0.676	0.676
4621	PRKACA	PRKACA	chr19	-	14204439	14204604	14202506	14204049	14208172	14208295	4621	818	10	1014	32	290	125	0.00588748	0.242192	0.972	0.932	0.04	0.04
29022	UBR5	UBR5	chr8	-	103297740	103298009	103297354	103297566	103298587	103298845	29022	266	0	264	7	394	125	0.00590372	0.24255	1	0.923	0.077	0.077
8325	TMPRSS4	TMPRSS4	chr11	+	117979570	117979611	117978488	117978590	117982455	117982615	8325	207	2	962	0	166	125	0.00591947	0.242887	0.987	1	-0.013	0.013
25186	NSL1	NSL1	chr1	-	212939530	212939615	212912875	212912943	212955713	212955768	25186	8	101	29	123	210	125	0.00598477	0.244631	0.045	0.123	-0.078	0.078
35675	PTGFRN	PTGFRN	chr1	+	117516837	117516945	117509532	117509952	117527301	117527607	35675	330	7	550	0	233	125	0.00597343	0.244631	0.962	1	-0.038	0.038
8625	WDR90	WDR90	chr16	+	716904	716989	716672	716792	717431	717829	8625	66	6	134	1	210	125	0.00597929	0.244631	0.868	0.988	-0.12	0.12
23845	WDR19	WDR19	chr4	+	39226503	39226653	39219602	39219725	39229829	39229977	23845	121	0	53	4	275	125	0.00599929	0.244913	1	0.858	0.142	0.142
1325	CA12	CA12	chr15	-	63620296	63620329	63619347	63619432	63631017	63631144	1325	42	19	14	0	158	125	0.00608635	0.246583	0.636	1	-0.364	0.364
23567	COASY	COASY	chr17	+	40715978	40716193	40714629	40715340	40716463	40716595	23567	585	9	1096	3	340	125	0.0060775	0.246583	0.96	0.993	-0.033	0.033
24879	ADD3	ADD3	chr10	+	111876016	111876168	111872534	111872673	111877099	111877180	24879	540	15	593	4	277	125	0.00606705	0.246583	0.942	0.985	-0.043	0.043
25610	WASF1	WASF1	chr6	-	110481837	110481935	110448671	110448832	110500641	110501207	25610	8	16	22	9	223	125	0.00611584	0.246583	0.219	0.578	-0.359	0.359
29799	BPTF	BPTF	chr17	+	65871671	65871860	65870932	65871136	65887959	65888150	29799	77	31	47	43	314	125	0.00605053	0.246583	0.497	0.303	0.194	0.194
35959	ZBTB8OS	ZBTB8OS	chr1	-	33099551	33099711	33093108	33093145	33116033	33116191	35959	50	8	69	1	285	125	0.00610083	0.246583	0.733	0.968	-0.235	0.235
3870	RHPN1	RHPN1	chr8	+	144458694	144458823	144457722	144457838	144459549	144459625	3870	151	0	215	9	254	125	0.00611685	0.246583	1	0.922	0.078	0.078
5631	EXOC7	EXOC7	chr17	-	74086409	74086478	74085255	74085401	74087223	74087316	5631	40	8	56	1	194	125	0.00609611	0.246583	0.763	0.973	-0.21	0.21
7534	MAPK8IP3	MAPK8IP3	chr16	+	1779138	1779209	1774557	1774678	1779487	1779579	7534	128	0	77	5	196	125	0.00609393	0.246583	1	0.908	0.092	0.092
7593	APOM	APOM	chr6	+	31624248	31624410	31620186	31620328	31625001	31625075	7593	18	0	12	6	287	125	0.00610886	0.246583	1	0.466	0.534	0.534
11198	USMG5	USMG5	chr10	-	105155502	105155789	105152127	105152223	105156165	105156270	11198	248	823	378	968	412	125	0.00612523	0.246611	0.084	0.106	-0.022	0.022
1722	STK38L	STK38L	chr12	+	27461271	27461394	27455069	27455121	27462046	27462130	1722	273	5	105	9	248	125	0.00614594	0.246853	0.965	0.855	0.11	0.11
31740	PAPSS2	PAPSS2	chr10	+	89481512	89481527	89475488	89475600	89487040	89487246	31740	2	200	10	155	140	125	0.00614931	0.246853	0.009	0.054	-0.045	0.045
36657	PCBP2	PCBP2	chr12	+	53861588	53861627	53861004	53861077	53862560	53862616	36657	2223	513	3230	622	164	125	0.00616755	0.246853	0.768	0.798	-0.03	0.03
9038	WDR43	WDR43	chr2	+	29164326	29164440	29160796	29160860	29165177	29165247	9038	324	9	593	3	239	125	0.0061696	0.246853	0.95	0.99	-0.04	0.04
9507	OPTN	OPTN	chr10	+	13150961	13151015	13142081	13142302	13151111	13151288	9507	11	351	26	314	179	125	0.00615811	0.246853	0.021	0.055	-0.034	0.034
13306	ZSWIM3	ZSWIM3	chr20	+	44501309	44501464	44486219	44486619	44505352	44507769	13306	0	6	7	3	280	125	0.0061778	0.246874	0	0.51	-0.51	0.51
34903	IFRD2	IFRD2	chr3	-	50326877	50327059	50326230	50326368	50327142	50327193	34903	197	10	374	4	307	125	0.00621029	0.247865	0.889	0.974	-0.085	0.085
3979	UFC1	UFC1	chr1	+	161127910	161128001	161127406	161127483	161128201	161128646	3979	882	51	1329	43	216	125	0.00621997	0.247943	0.909	0.947	-0.038	0.038
28649	CRLS1	CRLS1	chr20	+	5996006	5996136	5990420	5990558	6012657	6012726	28649	173	8	222	1	255	125	0.00624226	0.248524	0.914	0.991	-0.077	0.077
2786	KIF3A	KIF3A	chr5	-	132042142	132042151	132039154	132039311	132046650	132046749	2786	16	3	13	16	134	125	0.00625276	0.248634	0.833	0.431	0.402	0.402
10828	C16orf74	C16orf74	chr16	-	85743769	85743913	85741123	85741672	85768795	85768841	10828	1	2	26	0	269	125	0.00626998	0.249011	0.189	1	-0.811	0.811
13571	ZNF273	ZNF273	chr7	+	64377407	64377496	64363619	64363797	64377958	64378085	13571	15	2	18	18	214	125	0.00630701	0.250173	0.814	0.369	0.445	0.445
13249	PCED1B	PCED1B	chr12	+	47610004	47610472	47497895	47497978	47628789	47630446	13249	26	5	44	0	593	125	0.0064046	0.252487	0.523	1	-0.477	0.477
1891	FRMD5	FRMD5	chr15	-	44211175	44211478	44202079	44202177	44211656	44211735	1891	2	50	11	41	428	125	0.00639223	0.252487	0.012	0.073	-0.061	0.061
26761	TMEM185A	TMEM185A	chrX	-	148690313	148690521	148685652	148685736	148713225	148713568	26761	170	6	206	0	333	125	0.00640097	0.252487	0.914	1	-0.086	0.086
536	TRA2A	TRA2A	chr7	-	23570799	23570889	23561325	23561459	23571407	23571660	536	21	205	15	379	215	125	0.00639455	0.252487	0.056	0.022	0.034	0.034
9634	YAP1	YAP1	chr11	+	102094352	102094483	102076623	102076805	102100432	102104154	9634	180	7	180	0	256	125	0.00639933	0.252487	0.926	1	-0.074	0.074
1038	DDX3X	DDX3X	chrX	+	41206564	41206704	41206111	41206265	41206892	41209540	1038	1323	40	1766	27	265	125	0.00641674	0.252656	0.94	0.969	-0.029	0.029
33928	NEK11	NEK11	chr3	+	130992321	130992418	130962279	130962340	131068400	131069309	33928	26	7	27	0	222	125	0.00642764	0.252664	0.677	1	-0.323	0.323
7359	MRVI1	MRVI1	chr11	-	10613094	10613159	10603413	10603533	10615038	10615146	7359	27	1	0	2	190	125	0.00643265	0.252664	0.947	0	0.947	0.947
25146	FAAP20	FAAP20	chr1	-	2124085	2124414	2120987	2121220	2125077	2125349	25146	39	115	48	69	454	125	0.00647197	0.253589	0.085	0.161	-0.076	0.076
33278	RRP8	RRP8	chr11	-	6623081	6623445	6621898	6622005	6624633	6624880	33278	129	0	142	7	489	125	0.00646738	0.253589	1	0.838	0.162	0.162
13464	SVIL	SVIL	chr10	-	29821457	29822387	29820930	29821101	29824917	29824998	13464	432	26	541	13	1055	125	0.00650025	0.254387	0.663	0.831	-0.168	0.168
24835	AP4B1	AP4B1	chr1	-	114438879	114439087	114438378	114438660	114440461	114440565	24835	93	0	122	8	333	125	0.00657704	0.256457	1	0.851	0.149	0.149
25118	PPIP5K1	PPIP5K1	chr15	-	43856300	43856363	43850992	43851130	43857064	43857190	25118	31	6	22	18	188	125	0.0065703	0.256457	0.775	0.448	0.327	0.327
26045	RHNO1	RHNO1	chr12	+	2994448	2994658	2986364	2986448	2997076	2998691	26045	165	13	220	4	335	125	0.00657577	0.256457	0.826	0.954	-0.128	0.128
14178	ELL2	ELL2	chr5	-	95255127	95255249	95242226	95242486	95278705	95278753	14178	100	5	161	0	247	125	0.00658509	0.25646	0.91	1	-0.09	0.09
5517	FDFT1	FDFT1	chr8	+	11660267	11660440	11653081	11653520	11666302	11666400	5517	2359	20	3989	9	298	125	0.00661881	0.257461	0.98	0.995	-0.015	0.015
11549	COQ6	COQ6	chr14	+	74422153	74422212	74420137	74420272	74422507	74422631	11549	67	5	106	0	184	125	0.00671094	0.258084	0.901	1	-0.099	0.099
13535	ARAP1	ARAP1	chr11	-	72443559	72443642	72437664	72438217	72463372	72463434	13535	52	3	96	25	208	125	0.00668889	0.258084	0.912	0.698	0.214	0.214
17163	AFMID	AFMID	chr17	+	76201173	76201271	76200908	76200981	76201520	76201599	17163	6	4	18	0	223	125	0.0066836	0.258084	0.457	1	-0.543	0.543
19711	ISYNA1	ISYNA1	chr19	-	18547493	18547687	18547139	18547289	18547782	18547915	19711	484	2	388	10	319	125	0.00670992	0.258084	0.99	0.938	0.052	0.052
21180	AKAP13	AKAP13	chr15	+	86201767	86201821	86198647	86199018	86207793	86207986	21180	81	46	93	24	179	125	0.00671505	0.258084	0.552	0.73	-0.178	0.178
22949	NARS2	NARS2	chr11	-	78204108	78204241	78189630	78189729	78239887	78239982	22949	103	0	246	13	258	125	0.00669927	0.258084	1	0.902	0.098	0.098
23206	TRAFD1	TRAFD1	chr12	+	112579892	112580099	112578622	112579028	112583389	112583466	23206	326	8	278	0	332	125	0.0066565	0.258084	0.939	1	-0.061	0.061
24980	GTF2A2	GTF2A2	chr15	-	59944404	59944525	59934334	59934461	59949604	59949737	24980	318	8	553	2	246	125	0.00668714	0.258084	0.953	0.993	-0.04	0.04
30256	LRRFIP2	LRRFIP2	chr3	-	37107714	37107816	37107300	37107433	37116514	37116607	30256	9	117	2	182	227	125	0.00669814	0.258084	0.041	0.006	0.035	0.035
5266	RC3H2	RC3H2	chr9	-	125613601	125613715	125613359	125613508	125616230	125616365	5266	110	11	213	5	239	125	0.00664389	0.258084	0.839	0.957	-0.118	0.118
13388	GPBP1	GPBP1	chr5	+	56509900	56510020	56471274	56472227	56526672	56526796	13388	349	7	378	23	245	125	0.00680845	0.261362	0.962	0.893	0.069	0.069
25202	MTOR	MTOR	chr1	-	11227498	11227574	11217208	11217348	11259314	11259460	25202	108	6	131	0	201	125	0.00683243	0.261969	0.918	1	-0.082	0.082
1046	DDX3X	DDX3X	chrX	+	41198288	41198336	41196660	41196718	41200736	41200869	1046	1255	19	1821	7	173	125	0.00691628	0.261973	0.979	0.995	-0.016	0.016
13910	PDGFA	PDGFA	chr7	-	540067	540136	536896	538211	540752	540879	13910	9	72	15	34	194	125	0.00688095	0.261973	0.075	0.221	-0.146	0.146
14515	TNC	TNC	chr9	-	117826074	117826347	117808688	117808961	117835881	117836145	14515	1415	46	610	37	398	125	0.00689078	0.261973	0.906	0.838	0.068	0.068
26684	PRR5L	PRR5L	chr11	+	36472758	36472885	36467849	36467990	36483891	36486754	26684	77	6	87	0	252	125	0.00692759	0.261973	0.864	1	-0.136	0.136
29176	HDAC8	HDAC8	chrX	-	71788603	71788734	71715005	71715118	71791906	71791959	29176	50	6	100	1	256	125	0.00685812	0.261973	0.803	0.98	-0.177	0.177
30960	PLGRKT	PLGRKT	chr9	-	5431896	5431983	5361757	5361888	5436568	5436694	30960	220	18	383	11	212	125	0.00693024	0.261973	0.878	0.954	-0.076	0.076
36194	SLX4IP	SLX4IP	chr20	+	10541347	10541468	10536878	10536968	10579322	10579400	36194	13	4	32	0	246	125	0.00691801	0.261973	0.623	1	-0.377	0.377
3865	UBAP1	UBAP1	chr9	+	34234213	34234338	34220905	34220946	34241182	34242106	3865	371	18	460	7	250	125	0.00692148	0.261973	0.912	0.97	-0.058	0.058
6251	RABEP1	RABEP1	chr17	+	5253745	5253924	5250084	5250220	5257653	5257785	6251	248	0	295	8	304	125	0.0068939	0.261973	1	0.938	0.062	0.062
6978	PDE8A	PDE8A	chr15	+	85634274	85634412	85632568	85632647	85641178	85641267	6978	126	6	148	0	263	125	0.0068711	0.261973	0.909	1	-0.091	0.091
7883	NUP54	NUP54	chr4	-	77052382	77052437	77051808	77051902	77053675	77053872	7883	192	6	353	0	180	125	0.00685049	0.261973	0.957	1	-0.043	0.043
7938	FKBP10	FKBP10	chr17	+	39975461	39975651	39974633	39974779	39976520	39976713	7938	884	2	576	9	315	125	0.00690551	0.261973	0.994	0.962	0.032	0.032
12362	NDUFV3	NDUFV3	chr21	+	44323291	44324386	44317036	44317157	44328973	44329773	12362	732	209	899	337	1220	125	0.00696837	0.262501	0.264	0.215	0.049	0.049
14255	PPFIBP1	PPFIBP1	chr12	+	27829996	27830029	27829360	27829532	27832421	27832572	14255	249	74	254	120	158	125	0.00697771	0.262501	0.727	0.626	0.101	0.101
1461	MORF4L2	MORF4L2	chrX	-	102939608	102939657	102933426	102933579	102940098	102940188	1461	245	348	354	372	174	125	0.00698502	0.262501	0.336	0.406	-0.07	0.07
17038	KIAA0556	KIAA0556	chr16	+	27710854	27710920	27709648	27709821	27712909	27713016	17038	38	4	30	15	191	125	0.00696201	0.262501	0.861	0.567	0.294	0.294
31264	WSB1	WSB1	chr17	+	25637086	25637200	25636125	25636298	25638534	25638642	31264	1187	4	768	12	239	125	0.00697432	0.262501	0.994	0.971	0.023	0.023
6529	LOXL4	LOXL4	chr10	-	100016536	100016704	100013309	100013553	100017406	100017561	6529	43	0	3	2	293	125	0.00701867	0.263458	1	0.39	0.61	0.61
8343	TCF7L2	TCF7L2	chr10	+	114918425	114918476	114917779	114917828	114919678	114919751	8343	37	7	82	2	176	125	0.0070454	0.264153	0.79	0.967	-0.177	0.177
10303	MATR3	MATR3	chr5	+	138642927	138644016	138629438	138629717	138650363	138650425	10303	4026	21	5227	10	1214	125	0.00714956	0.264209	0.952	0.982	-0.03	0.03
11922	RIT1	RIT1	chr1	-	155880446	155880595	155880240	155880297	155881033	155881193	11922	368	6	239	14	274	125	0.00709992	0.264209	0.965	0.886	0.079	0.079
14333	MED17	MED17	chr11	+	93530700	93530885	93529575	93529706	93535000	93535138	14333	272	22	316	9	310	125	0.00717831	0.264209	0.833	0.934	-0.101	0.101
15831	CRTC1	CRTC1	chr19	+	18885709	18885796	18879294	18879603	18886450	18886631	15831	13	6	18	0	212	125	0.00716893	0.264209	0.561	1	-0.439	0.439
15989	SEC24A	SEC24A	chr5	+	134044402	134044578	134041016	134041127	134050713	134050851	15989	254	6	358	0	301	125	0.00711263	0.264209	0.946	1	-0.054	0.054
16007	BTRC	BTRC	chr10	+	103190101	103190209	103113789	103113985	103221737	103221815	16007	37	15	27	32	233	125	0.00713953	0.264209	0.57	0.312	0.258	0.258
16468	PIP5K1C	PIP5K1C	chr19	-	3633434	3633518	3630178	3633167	3638881	3639014	16468	17	18	25	6	209	125	0.00713985	0.264209	0.361	0.714	-0.353	0.353
16961	HAUS7	HAUS7	chrX	-	152730445	152730513	152728067	152728129	152734603	152734719	16961	119	6	147	0	193	125	0.007169	0.264209	0.928	1	-0.072	0.072
1842	PALLD	PALLD	chr4	+	169815729	169815828	169812072	169812208	169824907	169825057	1842	475	21	288	3	224	125	0.00713104	0.264209	0.927	0.982	-0.055	0.055
23673	NPHP3-ACAD11	NPHP3-ACAD11	chr3	-	132415574	132415657	132413670	132413809	132416103	132416206	23673	54	8	42	0	208	125	0.00712954	0.264209	0.802	1	-0.198	0.198
24841	MAMLD1	MAMLD1	chrX	+	149631037	149631112	149613719	149613878	149638016	149639762	24841	37	0	47	8	200	125	0.007171	0.264209	1	0.786	0.214	0.214
27634	TRIP11	TRIP11	chr14	-	92461695	92461859	92460152	92460256	92465583	92465777	27634	86	9	159	3	289	125	0.00710475	0.264209	0.805	0.958	-0.153	0.153
31840	CD164	CD164	chr6	-	109691613	109691670	109687716	109690220	109697276	109697315	31840	1234	57	1874	133	182	125	0.00711728	0.264209	0.937	0.906	0.031	0.031
36930	ITGB1BP1	ITGB1BP1	chr2	-	9558754	9558861	9552397	9552534	9563501	9563643	36930	106	14	89	2	232	125	0.00706812	0.264209	0.803	0.96	-0.157	0.157
4401	HPCAL1	HPCAL1	chr2	+	10548687	10548860	10536960	10537046	10559859	10560261	4401	19	94	53	119	298	125	0.00707428	0.264209	0.078	0.157	-0.079	0.079
5245	PIGF	PIGF	chr2	-	46815213	46815318	46808412	46808730	46819613	46819722	5245	15	84	60	147	230	125	0.00708036	0.264209	0.088	0.182	-0.094	0.094
1288	GPATCH4	GPATCH4	chr1	-	156568759	156568896	156568018	156568111	156571200	156571279	1288	63	4	137	0	262	125	0.00719732	0.264606	0.883	1	-0.117	0.117
31019	RAD51	RAD51	chr15	+	41011002	41011097	41001222	41001314	41020908	41021022	31019	151	7	391	3	220	125	0.00720765	0.264641	0.925	0.987	-0.062	0.062
5869	ZNF33A	ZNF33A	chr10	+	38304894	38304973	38301225	38301278	38305798	38305943	5869	26	72	14	102	204	125	0.00721471	0.264641	0.181	0.078	0.103	0.103
15701	MOK	MOK	chr14	-	102698043	102698158	102695793	102695994	102698871	102699045	15701	25	1	29	12	240	125	0.00724045	0.264731	0.929	0.557	0.372	0.372
17817	CHKA	CHKA	chr11	-	67848870	67848924	67842183	67842297	67864485	67864597	17817	53	10	87	3	179	125	0.0072444	0.264731	0.787	0.953	-0.166	0.166
23310	ARHGEF40	ARHGEF40	chr14	+	21555478	21555622	21555159	21555264	21556126	21556257	23310	254	12	115	0	269	125	0.00725081	0.264731	0.908	1	-0.092	0.092
35937	ZBTB8OS	ZBTB8OS	chr1	-	33100368	33100393	33099551	33099711	33116002	33116191	35937	5	6	20	2	150	125	0.0072372	0.264731	0.41	0.893	-0.483	0.483
4796	ODC1	ODC1	chr2	-	10584220	10584393	10583827	10583962	10585056	10585175	4796	1052	2	1783	20	298	125	0.0072583	0.264731	0.995	0.974	0.021	0.021
34690	ATRIP	ATRIP	chr3	+	48501185	48501315	48500757	48500853	48501508	48502198	34690	99	0	132	8	255	125	0.00728002	0.265222	1	0.89	0.11	0.11
4373	PSMB3	PSMB3	chr17	+	36916760	36916861	36912135	36912243	36918663	36918758	4373	687	28	885	66	226	125	0.00729929	0.265623	0.931	0.881	0.05	0.05
21749	APBB2	APBB2	chr4	-	40937093	40937156	40936630	40936716	40946881	40947090	21749	140	7	94	16	188	125	0.00731732	0.265978	0.93	0.796	0.134	0.134
25819	DOCK9	DOCK9	chr13	-	99498177	99498245	99489747	99489863	99500845	99500893	25819	47	4	103	0	193	125	0.00732827	0.266076	0.884	1	-0.116	0.116
22325	FBXO7	FBXO7	chr22	+	32891479	32891517	32889091	32889268	32894130	32894818	22325	492	16	557	5	163	125	0.0073477	0.26648	0.959	0.988	-0.029	0.029
17394	HNRNPH3	HNRNPH3	chr10	+	70098259	70098399	70096955	70097090	70098896	70098983	17394	439	34	842	33	265	125	0.00736144	0.266678	0.859	0.923	-0.064	0.064
21715	NDOR1	NDOR1	chr9	+	140109858	140109973	140109546	140109654	140110110	140110257	21715	80	0	143	10	240	125	0.00738137	0.267099	1	0.882	0.118	0.118
3348	ARHGAP12	ARHGAP12	chr10	-	32142993	32143134	32141444	32141525	32150322	32150586	3348	102	24	114	56	266	125	0.00739704	0.267366	0.666	0.489	0.177	0.177
3659	ZNF280D	ZNF280D	chr15	-	56946582	56946701	56946395	56946432	56950621	56950684	3659	48	6	54	0	244	125	0.00742348	0.26802	0.804	1	-0.196	0.196
23281	RNF170	RNF170	chr8	-	42729073	42729149	42725146	42725255	42742870	42743014	23281	86	0	114	8	201	125	0.00747051	0.269114	1	0.899	0.101	0.101
32721	ARHGEF28	ARHGEF28	chr5	+	73187876	73188055	73183427	73183504	73189021	73189113	32721	529	8	823	1	304	125	0.0074676	0.269114	0.965	0.997	-0.032	0.032
26617	ZNF266	ZNF266	chr19	-	9529441	9529571	9529180	9529307	9529726	9529975	26617	26	2	22	12	255	125	0.00748832	0.269454	0.864	0.473	0.391	0.391
26423	CTSC	CTSC	chr11	-	88061279	88061364	88053980	88059611	88068104	88068250	26423	660	12	185	11	210	125	0.00750595	0.269786	0.97	0.909	0.061	0.061
18469	HFE	HFE	chr6	+	26091068	26091332	26087508	26087744	26091541	26091817	18469	65	5	93	0	389	125	0.00751701	0.269883	0.807	1	-0.193	0.193
7080	ATG9A	ATG9A	chr2	-	220092643	220092775	220092491	220092535	220093155	220093207	7080	199	0	204	7	257	125	0.00752818	0.269982	1	0.934	0.066	0.066
2680	TRPV2	TRPV2	chr17	+	16338203	16338283	16336887	16337012	16340102	16340317	2680	218	0	123	5	205	125	0.00757478	0.271049	1	0.938	0.062	0.062
30195	TCF4	TCF4	chr18	-	53254275	53254367	53252510	53252583	53255268	53255860	30195	41	1	9	4	217	125	0.00756669	0.271049	0.959	0.564	0.395	0.395
14180	ELL2	ELL2	chr5	-	95249474	95249638	95242226	95242486	95278705	95278753	14180	188	5	348	0	289	125	0.00759973	0.27164	0.942	1	-0.058	0.058
24376	CCDC125	CCDC125	chr5	-	68616063	68616172	68606944	68607031	68616291	68616407	24376	0	2	13	0	234	125	0.00767727	0.273902	0	1	-1	1
2579	PCGF6	PCGF6	chr10	-	105093681	105093709	105086290	105086389	105104780	105104889	2579	36	4	78	0	153	125	0.00768005	0.273902	0.88	1	-0.12	0.12
9297	PPM1M	PPM1M	chr3	+	52280989	52281244	52280710	52280828	52281697	52281810	9297	67	7	60	0	380	125	0.0077472	0.275991	0.759	1	-0.241	0.241
2977	CTNND1	CTNND1	chr11	+	57558856	57559145	57529233	57529591	57563048	57563201	2977	201	1	54	4	414	125	0.00775742	0.276049	0.984	0.803	0.181	0.181
12702	TP53I11	TP53I11	chr11	-	44959105	44959164	44958854	44958903	44959757	44959917	12702	137	7	131	0	184	125	0.00776777	0.276112	0.93	1	-0.07	0.07
11123	BTBD8	BTBD8	chr1	+	92573440	92573558	92568029	92568226	92595243	92595333	11123	3	4	11	0	243	125	0.00782987	0.276545	0.278	1	-0.722	0.722
17036	KIAA0556	KIAA0556	chr16	+	27629745	27629822	27585221	27585277	27639981	27640151	17036	57	10	55	1	202	125	0.00784011	0.276545	0.779	0.971	-0.192	0.192
18838	DHX33	DHX33	chr17	-	5366848	5367009	5365638	5365866	5371890	5372380	18838	100	24	167	16	286	125	0.00783475	0.276545	0.646	0.82	-0.174	0.174
25578	UQCC1	UQCC1	chr20	-	33969720	33969828	33954359	33954417	33981894	33981999	25578	7	5	14	0	233	125	0.00783241	0.276545	0.429	1	-0.571	0.571
29282	STRADA	STRADA	chr17	-	61800657	61800686	61791365	61791468	61803997	61804055	29282	0	35	5	23	154	125	0.00783191	0.276545	0	0.15	-0.15	0.15
32749	ARL6	ARL6	chr3	+	97484834	97484933	97483364	97483821	97486924	97487074	32749	6	18	0	22	224	125	0.00779884	0.276545	0.157	0	0.157	0.157
6339	ZNF562	ZNF562	chr19	-	9768684	9768811	9767222	9767329	9770054	9770143	6339	70	6	76	0	252	125	0.0078137	0.276545	0.853	1	-0.147	0.147
20371	DHRS11	DHRS11	chr17	+	34956099	34956192	34955349	34955479	34956400	34956466	20371	78	5	115	0	218	125	0.00785251	0.276679	0.899	1	-0.101	0.101
22733	LRCH4	LRCH4	chr7	-	100175781	100175881	100175444	100175535	100176021	100176134	22733	204	1	346	14	225	125	0.00786638	0.276864	0.991	0.932	0.059	0.059
1874	FNDC3A	FNDC3A	chr13	+	49748570	49748695	49742748	49742887	49749502	49749677	1874	122	5	192	0	250	125	0.0079129	0.277893	0.924	1	-0.076	0.076
36624	IFI16	IFI16	chr1	+	159019221	159019389	159002313	159002481	159021468	159021888	36624	358	34	172	33	293	125	0.00790613	0.277893	0.818	0.69	0.128	0.128
1699	ILF3	ILF3	chr19	+	10791021	10791119	10790491	10790603	10791694	10791806	1699	949	23	1574	16	223	125	0.00794134	0.278588	0.959	0.982	-0.023	0.023
19869	RWDD3	RWDD3	chr1	+	95709766	95710207	95699710	95699871	95712097	95712213	19869	190	7	217	24	566	125	0.0079552	0.27877	0.857	0.666	0.191	0.191
27510	GABPB1	GABPB1	chr15	-	50638568	50638592	50601887	50601995	50647181	50647605	27510	10	54	29	54	149	125	0.00799265	0.279778	0.134	0.311	-0.177	0.177
29050	NRXN3	NRXN3	chr14	+	80271454	80271533	80163972	80164280	80327381	80334633	29050	20	0	4	3	204	125	0.00800535	0.279918	1	0.45	0.55	0.55
12818	TRPT1	TRPT1	chr11	-	63992272	63992442	63992014	63992189	63992970	63993052	12818	458	8	468	0	295	125	0.00802282	0.279996	0.96	1	-0.04	0.04
13995	INO80C	INO80C	chr18	-	33060416	33060527	33058245	33058313	33077682	33077955	13995	51	4	105	0	236	125	0.0080263	0.279996	0.871	1	-0.129	0.129
3188	CDK8	CDK8	chr13	+	26956950	26957008	26927876	26928017	26959347	26959479	3188	61	0	83	8	183	125	0.00803372	0.279996	1	0.876	0.124	0.124
28675	YLPM1	YLPM1	chr14	+	75264282	75266400	75248036	75249028	75269258	75269379	28675	1421	1	2454	14	2243	125	0.00804778	0.280183	0.988	0.907	0.081	0.081
26857	DAG1	DAG1	chr3	+	49530255	49530406	49524686	49524848	49547851	49548252	26857	4	5	16	1	276	125	0.00809418	0.280698	0.266	0.879	-0.613	0.613
30360	C14orf159	C14orf159	chr14	+	91611564	91611657	91580356	91580872	91614124	91614202	30360	4	3	20	0	218	125	0.00809747	0.280698	0.433	1	-0.567	0.567
32166	EZH2	EZH2	chr7	-	148513775	148513870	148512597	148512638	148514968	148515209	32166	91	6	233	2	220	125	0.00807281	0.280698	0.896	0.985	-0.089	0.089
35283	LRRC75A-AS1	LRRC75A-AS1	chr17	+	16342894	16343017	16342640	16342728	16343498	16343567	35283	1472	1887	1838	2078	248	125	0.00809146	0.280698	0.282	0.308	-0.026	0.026
14148	NLK	NLK	chr17	+	26512204	26512291	26499542	26499644	26518046	26518245	14148	77	0	123	9	212	125	0.00810818	0.280766	1	0.89	0.11	0.11
15194	PTPRA	PTPRA	chr20	+	3003334	3003470	3001954	3002074	3005117	3005267	15194	212	7	202	0	261	125	0.0081766	0.28144	0.936	1	-0.064	0.064
22944	PRMT2	PRMT2	chr21	+	48056350	48056459	48055506	48055675	48056807	48056902	22944	277	87	274	132	234	125	0.00817607	0.28144	0.63	0.526	0.104	0.104
29276	TFIP11	TFIP11	chr22	-	26907084	26907161	26906582	26906668	26908064	26908141	29276	2	52	11	45	202	125	0.00818013	0.28144	0.023	0.131	-0.108	0.108
32360	HN1L	HN1L	chr16	+	1741843	1741986	1735439	1735588	1747812	1747861	32360	1252	5	2731	34	268	125	0.00817443	0.28144	0.992	0.974	0.018	0.018
7399	BLOC1S2	BLOC1S2	chr10	-	102042662	102042770	102040690	102040810	102045853	102045970	7399	8	231	25	255	233	125	0.00816696	0.28144	0.018	0.05	-0.032	0.032
8613	NCDN	NCDN	chr1	+	36027992	36028234	36025926	36026895	36029367	36029510	8613	128	7	109	0	367	125	0.00814038	0.28144	0.862	1	-0.138	0.138
37180	ARMC8	ARMC8	chr3	+	137907242	137907372	137906089	137906441	137940767	137940839	37180	14	2	15	16	255	125	0.0081896	0.281465	0.774	0.315	0.459	0.459
11606	UBQLN1	UBQLN1	chr9	-	86281264	86281348	86279944	86280060	86284099	86284242	11606	861	48	1364	43	209	125	0.0082214	0.282256	0.915	0.95	-0.035	0.035
22408	HLA-DPA1	HLA-DPA1	chr6	-	33041247	33041370	33037417	33037663	33048456	33048555	22408	24	16	10	0	248	125	0.00825035	0.282638	0.431	1	-0.569	0.569
26215	PCM1	PCM1	chr8	+	17782221	17782289	17780365	17780697	17793097	17793215	26215	101	12	146	4	193	125	0.00825438	0.282638	0.845	0.959	-0.114	0.114
5876	HECTD1	HECTD1	chr14	-	31597817	31598654	31596990	31597212	31602443	31602620	5876	1014	9	1739	3	962	125	0.00825888	0.282638	0.936	0.987	-0.051	0.051
10366	EPB41L4A	EPB41L4A	chr5	-	111504691	111504802	111504435	111504517	111505997	111506066	10366	79	4	175	0	236	125	0.00832177	0.283647	0.913	1	-0.087	0.087
11179	RFT1	RFT1	chr3	-	53159924	53160010	53156389	53156579	53164353	53164470	11179	22	4	46	0	211	125	0.00832236	0.283647	0.765	1	-0.235	0.235
26056	TADA2A	TADA2A	chr17	+	35802664	35802753	35800605	35800763	35804797	35804870	26056	89	7	131	1	214	125	0.00832363	0.283647	0.881	0.987	-0.106	0.106
5241	MIB2	MIB2	chr1	+	1560370	1560565	1560174	1560281	1560665	1560808	5241	115	0	58	4	320	125	0.00831334	0.283647	1	0.85	0.15	0.15
10961	PABPC4	PABPC4	chr1	-	40030357	40030445	40030094	40030214	40030777	40031050	10961	739	25	1265	19	213	125	0.00847762	0.286902	0.945	0.975	-0.03	0.03
18484	TAOK1	TAOK1	chr17	+	27807385	27807499	27805268	27805365	27809214	27809306	18484	199	7	189	0	239	125	0.00846782	0.286902	0.937	1	-0.063	0.063
19956	NFXL1	NFXL1	chr4	-	47864862	47864932	47857075	47857180	47877143	47877310	19956	48	7	73	1	195	125	0.00845235	0.286902	0.815	0.979	-0.164	0.164
23515	R3HDM1	R3HDM1	chr2	+	136399105	136399360	136396465	136396692	136402948	136403097	23515	24	38	23	92	380	125	0.00846935	0.286902	0.172	0.076	0.096	0.096
27313	NONO	NONO	chrX	+	70504833	70504947	70504246	70504303	70510478	70510641	27313	75	844	170	1310	239	125	0.00844988	0.286902	0.044	0.064	-0.02	0.02
29069	SGOL1	SGOL1	chr3	-	20215740	20216547	20212534	20212724	20218092	20218151	29069	201	10	476	6	932	125	0.00846972	0.286902	0.729	0.914	-0.185	0.185
4497	SMG7	SMG7	chr1	+	183516237	183516387	183515100	183515472	183518342	183518423	4497	61	78	47	114	275	125	0.00848158	0.286902	0.262	0.158	0.104	0.104
23914	TRIM46	TRIM46	chr1	+	155151284	155151322	155150967	155151089	155152107	155152410	23914	30	11	12	17	163	125	0.00852575	0.287296	0.677	0.351	0.326	0.326
28813	KIAA1191	KIAA1191	chr5	-	175782573	175782752	175775252	175775359	175788604	175788810	28813	99	0	140	8	304	125	0.00852894	0.287296	1	0.878	0.122	0.122
32549	BDNF-AS	BDNF-AS	chr11	+	27679787	27680009	27661391	27661552	27680717	27680775	32549	49	4	96	0	347	125	0.00851583	0.287296	0.815	1	-0.185	0.185
4773	LRRK2	LRRK2	chr12	+	40734095	40734256	40728768	40728959	40740554	40740725	4773	46	0	4	2	286	125	0.00852461	0.287296	1	0.466	0.534	0.534
12265	IL15RA	IL15RA	chr10	-	6010738	6010891	6008107	6008302	6019367	6019574	12265	0	4	4	0	278	125	0.00857493	0.287785	0	1	-1	1
15700	MOK	MOK	chr14	-	102729882	102729953	102718253	102718332	102749814	102749929	15700	3	5	8	0	196	125	0.00856235	0.287785	0.277	1	-0.723	0.723
23773	DNAJC19	DNAJC19	chr3	-	180705965	180706017	180705810	180705884	180707387	180707562	23773	232	0	292	9	177	125	0.00855786	0.287785	1	0.958	0.042	0.042
31722	TATDN1	TATDN1	chr8	-	125516080	125516192	125507712	125507783	125516511	125516588	31722	14	100	7	171	237	125	0.00857926	0.287785	0.069	0.021	0.048	0.048
16496	ABCC10	ABCC10	chr6	+	43410707	43410897	43409599	43409698	43411670	43411748	16496	112	0	82	5	315	125	0.00862711	0.288788	1	0.867	0.133	0.133
1717	CYP20A1	CYP20A1	chr2	+	204150334	204150455	204144781	204144836	204154487	204154599	1717	68	5	94	0	246	125	0.00861977	0.288788	0.874	1	-0.126	0.126
13534	ARAP1	ARAP1	chr11	-	72424220	72424288	72423482	72423613	72425196	72425366	13534	175	6	239	0	193	125	0.00867075	0.289947	0.95	1	-0.05	0.05
14801	FLRT3	FLRT3	chr20	-	14309779	14309973	14304638	14308204	14318049	14318313	14801	9	22	21	13	319	125	0.00871852	0.291242	0.138	0.388	-0.25	0.25
11319	OTUD3	OTUD3	chr1	+	20220860	20220973	20216877	20217026	20224032	20224155	11319	46	1	48	10	238	125	0.00873972	0.291537	0.96	0.716	0.244	0.244
19905	POC1B	POC1B	chr12	-	89864137	89864271	89861393	89861462	89885712	89885892	19905	95	5	134	0	259	125	0.00874549	0.291537	0.902	1	-0.098	0.098
33982	SLC2A12	SLC2A12	chr6	-	134327949	134328072	134323134	134323267	134349518	134350859	33982	29	3	97	0	248	125	0.00878783	0.292646	0.83	1	-0.17	0.17
28809	KIAA1191	KIAA1191	chr5	-	175786483	175786570	175775252	175775359	175788604	175788810	28809	21	0	26	8	212	125	0.00880844	0.292726	1	0.657	0.343	0.343
31524	NF2	NF2	chr22	+	30079008	30079068	30077427	30077590	30090740	30094589	31524	34	36	99	48	185	125	0.00880721	0.292726	0.39	0.582	-0.192	0.192
19526	EPB41L1	EPB41L1	chr20	+	34761685	34761876	34742661	34742818	34763472	34763637	19526	34	6	38	0	316	125	0.00882117	0.292846	0.692	1	-0.308	0.308
28625	ABCD4	ABCD4	chr14	-	74759856	74759951	74759450	74759572	74761850	74761901	28625	194	12	228	3	220	125	0.00883026	0.292846	0.902	0.977	-0.075	0.075
10134	PDCD11	PDCD11	chr10	+	105169455	105169563	105166365	105166547	105172872	105173079	10134	147	5	248	0	233	125	0.00885715	0.292864	0.94	1	-0.06	0.06
37077	IFNAR2	IFNAR2	chr21	+	34632901	34633032	34624966	34625135	34635097	34636818	37077	185	18	203	6	256	125	0.00884076	0.292864	0.834	0.943	-0.109	0.109
7594	APOM	APOM	chr6	+	31624248	31624403	31620186	31620328	31625001	31625075	7594	27	0	23	6	280	125	0.00885812	0.292864	1	0.631	0.369	0.369
4338	ORAOV1	ORAOV1	chr11	-	69487983	69488089	69486516	69486587	69489957	69490165	4338	83	16	109	6	231	125	0.00887568	0.293144	0.737	0.908	-0.171	0.171
27078	MPDU1	MPDU1	chr17	+	7490216	7490335	7490009	7490095	7490478	7490589	27078	625	16	861	7	244	125	0.00893628	0.29454	0.952	0.984	-0.032	0.032
28007	STARD8	STARD8	chrX	+	67941377	67941588	67940765	67940964	67941888	67942003	28007	125	5	174	0	336	125	0.00893129	0.29454	0.903	1	-0.097	0.097
25527	AGPAT5	AGPAT5	chr8	+	6599181	6599272	6590081	6590171	6612571	6612695	25527	43	10	82	4	216	125	0.00897539	0.295526	0.713	0.922	-0.209	0.209
27358	ZNF815P	ZNF815P	chr7	+	5873157	5873199	5862790	5863157	5880320	5880487	27358	4	0	0	4	167	125	0.00900292	0.29613	1	0	1	1
23114	TMCO3	TMCO3	chr13	+	114188359	114188555	114174930	114175048	114201614	114201694	23114	509	1	707	12	321	125	0.00903509	0.296582	0.995	0.958	0.037	0.037
35536	SDHC	SDHC	chr1	+	161293403	161293460	161284165	161284215	161310383	161310445	35536	61	3	43	11	182	125	0.00902769	0.296582	0.933	0.729	0.204	0.204
4133	FCGRT	FCGRT	chr19	+	50028713	50028830	50027763	50028033	50029266	50029685	4133	513	4	292	10	242	125	0.00904722	0.296677	0.985	0.938	0.047	0.047
10094	RCC1	RCC1	chr1	+	28857034	28857127	28856369	28856451	28858314	28858502	10094	31	132	47	393	218	125	0.00906696	0.297021	0.119	0.064	0.055	0.055
13250	CAMKK1	CAMKK1	chr17	-	3785550	3785664	3784920	3784942	3785821	3785858	13250	14	30	2	27	239	125	0.00909331	0.297279	0.196	0.037	0.159	0.159
4797	ODC1	ODC1	chr2	-	10584599	10584673	10583827	10583962	10585056	10585175	4797	98	2	190	20	199	125	0.00909279	0.297279	0.969	0.856	0.113	0.113
19017	SSX2IP	SSX2IP	chr1	-	85146020	85146070	85136859	85136991	85156053	85156240	19017	4	27	16	23	175	125	0.00911569	0.297708	0.096	0.332	-0.236	0.236
22432	AGTPBP1	AGTPBP1	chr9	-	88293249	88293313	88292350	88292497	88296182	88296250	22432	47	0	88	10	189	125	0.00913278	0.297964	1	0.853	0.147	0.147
20248	EXOSC10	EXOSC10	chr1	-	11133990	11134065	11132143	11132228	11134287	11134383	20248	401	11	616	4	200	125	0.00915255	0.298306	0.958	0.99	-0.032	0.032
19225	PITPNA	PITPNA	chr17	-	1445055	1445063	1444859	1444934	1451589	1451681	19225	325	0	396	11	133	125	0.00921089	0.299298	1	0.971	0.029	0.029
5550	TANGO2	TANGO2	chr22	+	20049052	20049204	20043465	20043536	20050860	20050965	5550	36	1	27	8	277	125	0.00920912	0.299298	0.942	0.604	0.338	0.338
8623	WDR90	WDR90	chr16	+	710057	710161	709244	709376	710611	710714	8623	20	4	41	0	229	125	0.00920004	0.299298	0.732	1	-0.268	0.268
19757	PHPT1	PHPT1	chr9	+	139744957	139745012	139744464	139744589	139745206	139745495	19757	30	654	47	550	180	125	0.00922885	0.299306	0.031	0.056	-0.025	0.025
9286	FAM21C	FAM21C	chr10	+	46272720	46272873	46268703	46268806	46274400	46274583	9286	14	22	22	9	278	125	0.00922975	0.299306	0.222	0.524	-0.302	0.302
10702	FRMD4B	FRMD4B	chr3	-	69298376	69298399	69273757	69273841	69299193	69299250	10702	48	7	30	16	148	125	0.00926334	0.29943	0.853	0.613	0.24	0.24
13856	CAMSAP1	CAMSAP1	chr9	-	138754312	138754454	138742167	138742307	138758301	138758382	13856	150	14	250	7	267	125	0.00927915	0.29943	0.834	0.944	-0.11	0.11
19990	MBNL1	MBNL1	chr3	+	152174055	152174150	152173330	152173366	152177059	152177134	19990	189	17	170	4	220	125	0.00930728	0.29943	0.863	0.96	-0.097	0.097
27603	VARS2	VARS2	chr6	+	30891129	30891282	30890880	30891008	30892130	30892337	27603	135	6	268	35	278	125	0.00930496	0.29943	0.91	0.775	0.135	0.135
28005	HGSNAT	HGSNAT	chr8	+	43033216	43033377	43027452	43027529	43037287	43037403	28005	131	14	197	6	286	125	0.00929379	0.29943	0.804	0.935	-0.131	0.131
34440	RNF19A	RNF19A	chr8	-	101272081	101272225	101269286	101271474	101276898	101277013	34440	327	7	504	1	269	125	0.00928772	0.29943	0.956	0.996	-0.04	0.04
5222	GGA3	GGA3	chr17	-	73244920	73245089	73242792	73242877	73257628	73257742	5222	0	26	9	39	294	125	0.00930803	0.29943	0	0.089	-0.089	0.089
994	RNF38	RNF38	chr9	-	36344828	36344950	36342321	36342421	36351111	36351196	994	152	5	247	0	247	125	0.00925067	0.29943	0.939	1	-0.061	0.061
18718	TMEM126B	TMEM126B	chr11	+	85340175	85340306	85339616	85339732	85342730	85342852	18718	8	58	33	83	256	125	0.00934407	0.299464	0.063	0.163	-0.1	0.1
2029	SF3B3	SF3B3	chr16	+	70594371	70594494	70590788	70590932	70597778	70597953	2029	232	6	443	1	248	125	0.00934655	0.299464	0.951	0.996	-0.045	0.045
21177	TRIP6	TRIP6	chr7	+	100466116	100466488	100465729	100465855	100467991	100468085	21177	998	0	1215	10	497	125	0.00935132	0.299464	1	0.968	0.032	0.032
23911	SIRPA	SIRPA	chr20	+	1905409	1905523	1895744	1896101	1908520	1908545	23911	226	10	332	3	239	125	0.00935024	0.299464	0.922	0.983	-0.061	0.061
25213	RNF146	RNF146	chr6	+	127603431	127603540	127601375	127601485	127607194	127607322	25213	30	26	6	20	234	125	0.00935564	0.299464	0.381	0.138	0.243	0.243
10642	FLT3LG	FLT3LG	chr19	+	49982165	49982304	49979679	49979823	49983554	49983733	10642	19	0	4	3	264	125	0.0093847	0.299798	1	0.387	0.613	0.613
14977	CCDC127	CCDC127	chr5	-	216843	216974	204874	206073	218207	218297	14977	124	7	175	1	256	125	0.00937665	0.299798	0.896	0.988	-0.092	0.092
24977	GTF2A2	GTF2A2	chr15	-	59942867	59942972	59934334	59934461	59949604	59949737	24977	307	8	492	2	230	125	0.00940894	0.300035	0.954	0.993	-0.039	0.039
35963	ZBTB8OS	ZBTB8OS	chr1	-	33097427	33097480	33093108	33093145	33116033	33116191	35963	52	8	64	1	178	125	0.00941079	0.300035	0.82	0.978	-0.158	0.158
31472	PLCB4	PLCB4	chr20	+	9353693	9353751	9352949	9353050	9360700	9360809	31472	139	40	363	57	183	125	0.00943137	0.300394	0.704	0.813	-0.109	0.109
16802	TBC1D15	TBC1D15	chr12	+	72278590	72278801	72274248	72274387	72287001	72287104	16802	199	7	277	1	336	125	0.00945257	0.300609	0.914	0.99	-0.076	0.076
22158	PI4KB	PI4KB	chr1	-	151297220	151297393	151288048	151288985	151299746	151300133	22158	31	64	29	24	298	125	0.00945682	0.300609	0.169	0.336	-0.167	0.167
14847	ANO6	ANO6	chr12	+	45695796	45695876	45609769	45610174	45725077	45725206	14847	249	18	386	10	205	125	0.00947974	0.30104	0.894	0.959	-0.065	0.065
36918	PPP1R8	PPP1R8	chr1	+	28167524	28167745	28165209	28165363	28169696	28169841	36918	611	4	850	20	346	125	0.00949049	0.301084	0.982	0.939	0.043	0.043
33581	DMKN	DMKN	chr19	-	35993731	35993788	35991434	35991482	35996619	35996667	33581	140	6	340	2	182	125	0.0095014	0.301134	0.941	0.992	-0.051	0.051
33701	NEDD4	NEDD4	chr15	-	56243708	56243787	56243573	56243612	56258670	56258744	33701	76	4	165	0	204	125	0.00952454	0.30157	0.921	1	-0.079	0.079
26651	SENP7	SENP7	chr3	-	101219913	101219963	101212716	101212812	101231934	101232085	26651	22	14	30	4	175	125	0.00955345	0.302188	0.529	0.843	-0.314	0.314
29800	BPTF	BPTF	chr17	+	65871671	65871860	65870932	65871136	65882243	65882432	29800	77	23	49	34	314	125	0.00957494	0.30257	0.571	0.365	0.206	0.206
28800	KIAA1191	KIAA1191	chr5	-	175786813	175786921	175775252	175775359	175788604	175788810	28800	218	0	272	8	233	125	0.009605	0.303222	1	0.948	0.052	0.052
12470	BCL2L13	BCL2L13	chr22	+	18185008	18185152	18178906	18178976	18209442	18213621	12470	208	7	397	2	269	125	0.00962753	0.303635	0.932	0.989	-0.057	0.057
17484	TTC13	TTC13	chr1	-	231081134	231081200	231076185	231076302	231090078	231090149	17484	21	7	46	2	191	125	0.0096551	0.304009	0.663	0.938	-0.275	0.275
32715	ARHGEF28	ARHGEF28	chr5	+	73205236	73205722	73200182	73200230	73207099	73207400	32715	450	0	408	6	611	125	0.00965827	0.304009	1	0.933	0.067	0.067
26075	GBF1	GBF1	chr10	+	104123012	104123153	104122231	104122421	104123466	104123555	26075	282	21	333	9	266	125	0.00972354	0.305764	0.863	0.946	-0.083	0.083
7894	CLK2	CLK2	chr1	-	155235650	155235745	155234435	155234565	155237800	155237917	7894	78	11	84	2	220	125	0.00973536	0.305837	0.801	0.96	-0.159	0.159
29586	SNX4	SNX4	chr3	-	125223466	125223588	125216902	125217038	125238875	125239058	29586	158	5	256	0	247	125	0.00974872	0.305848	0.941	1	-0.059	0.059
7973	NR2C2AP	NR2C2AP	chr19	-	19313278	19313384	19313139	19313207	19313599	19313690	7973	150	1	287	15	231	125	0.00975473	0.305848	0.988	0.912	0.076	0.076
1757	POMT2	POMT2	chr14	-	77767432	77767592	77765797	77765904	77771034	77771143	1757	83	5	109	0	285	125	0.00981307	0.306475	0.879	1	-0.121	0.121
26764	TMEM185A	TMEM185A	chrX	-	148692969	148693146	148685374	148685736	148713225	148713568	26764	130	6	132	0	302	125	0.00981445	0.306475	0.9	1	-0.1	0.1
28810	KIAA1191	KIAA1191	chr5	-	175786483	175786570	175775252	175775359	175786813	175786921	28810	190	9	255	2	212	125	0.00981419	0.306475	0.926	0.987	-0.061	0.061
2911	CPVL	CPVL	chr7	-	29105638	29105737	29103676	29103850	29111388	29111520	2911	324	9	647	4	224	125	0.00982237	0.306475	0.953	0.989	-0.036	0.036
31051	SLC25A25	SLC25A25	chr9	+	130864358	130864394	130863587	130863675	130864648	130864760	31051	2	135	10	114	161	125	0.00979694	0.306475	0.011	0.064	-0.053	0.053
30533	TNFAIP3	TNFAIP3	chr6	+	138201207	138201389	138199568	138200488	138202171	138204451	30533	927	24	990	10	307	125	0.00984324	0.306532	0.94	0.976	-0.036	0.036
3591	SLC38A9	SLC38A9	chr5	-	55007279	55007327	54993673	54993820	55008044	55008163	3591	36	4	69	0	173	125	0.00983723	0.306532	0.867	1	-0.133	0.133
29326	ARMCX4	ARMCX4	chrX	+	100741009	100741079	100673897	100673988	100742179	100742259	29326	19	0	1	2	195	125	0.00987057	0.306789	1	0.243	0.757	0.757
36053	EIF6	EIF6	chr20	-	33871978	33872064	33867744	33867921	33872183	33872295	36053	1314	21	1894	12	211	125	0.00986675	0.306789	0.974	0.989	-0.015	0.015
35949	ZBTB8OS	ZBTB8OS	chr1	-	33099245	33099328	33093108	33093145	33116033	33116191	35949	41	8	51	1	208	125	0.00988962	0.307084	0.755	0.968	-0.213	0.213
11627	ZNF667	ZNF667	chr19	-	56983067	56983556	56973706	56973798	56985380	56985493	11627	29	0	7	3	614	125	0.00994105	0.307494	1	0.322	0.678	0.678
27873	WDR47	WDR47	chr1	-	109524354	109524486	109517157	109517376	109525230	109525401	27873	104	0	79	5	257	125	0.00993689	0.307494	1	0.885	0.115	0.115
31199	INPP1	INPP1	chr2	+	191213613	191213757	191208195	191208687	191224764	191225032	31199	9	45	24	39	269	125	0.00993627	0.307494	0.085	0.222	-0.137	0.137
9323	FOXK2	FOXK2	chr17	+	80540616	80540810	80529599	80529746	80543779	80544076	9323	182	5	274	0	319	125	0.00991479	0.307494	0.934	1	-0.066	0.066
4452	TCTN2	TCTN2	chr12	+	124172597	124172724	124171382	124171582	124175079	124175221	4452	71	5	93	0	252	125	0.00995177	0.30753	0.876	1	-0.124	0.124
4470	SLC25A40	SLC25A40	chr7	-	87466044	87466125	87463813	87465676	87470947	87471029	4470	111	6	192	1	206	125	0.0099707	0.307819	0.918	0.991	-0.073	0.073
27250	STK25	STK25	chr2	-	242447420	242447550	242440892	242441123	242447919	242448110	27250	182	2	218	13	255	125	0.0100003	0.308437	0.978	0.892	0.086	0.086
28168	PIGG	PIGG	chr4	+	494889	494959	494184	494390	499506	499716	28168	9	104	2	141	195	125	0.0100328	0.309143	0.053	0.009	0.044	0.044
348	STK16	STK16	chr2	+	220111834	220111968	220111378	220111598	220112136	220112257	348	213	22	296	12	259	125	0.0100598	0.309677	0.824	0.923	-0.099	0.099
13005	ZNF749	ZNF749	chr19	+	57953252	57953379	57946692	57946961	57954658	57957191	13005	1	6	4	0	252	125	0.0100839	0.309788	0.076	1	-0.924	0.924
13355	PTEN	PTEN	chr10	+	89711874	89712016	89692769	89693008	89717609	89717776	13355	485	2	367	9	267	125	0.0100825	0.309788	0.991	0.95	0.041	0.041
8075	ATF7IP2	ATF7IP2	chr16	+	10551228	10551386	10534220	10534319	10565966	10566040	8075	0	2	11	0	283	125	0.0100923	0.309788	0	1	-1	1
25614	ZNF707	ZNF707	chr8	+	144773242	144773369	144772226	144772293	144773769	144773883	25614	30	5	41	0	252	125	0.0101499	0.310738	0.749	1	-0.251	0.251
7834	STARD4	STARD4	chr5	-	110843026	110843140	110842027	110842077	110848082	110848295	7834	414	20	489	47	239	125	0.0101509	0.310738	0.915	0.845	0.07	0.07
8357	ARMC2	ARMC2	chr6	+	109179401	109179474	109175427	109175688	109190026	109190198	8357	27	5	37	0	198	125	0.0101522	0.310738	0.773	1	-0.227	0.227
17089	LARS2	LARS2	chr3	+	45533008	45533292	45530188	45530304	45537766	45537865	17089	149	4	304	0	409	125	0.0101823	0.311103	0.919	1	-0.081	0.081
24233	CD40	CD40	chr20	+	44751764	44751858	44751248	44751395	44755278	44755380	24233	253	0	552	13	219	125	0.0101834	0.311103	1	0.96	0.04	0.04
413	CENPU	CENPU	chr4	-	185634097	185634167	185631225	185631334	185637550	185637787	413	332	7	801	1	195	125	0.0101989	0.311281	0.968	0.998	-0.03	0.03
10844	SF1	SF1	chr11	-	64533422	64533627	64532075	64532990	64534371	64534551	10844	225	116	296	221	330	125	0.0103322	0.312156	0.424	0.337	0.087	0.087
1382	LOC101927021	LOC101927021	chr7	+	1202404	1202527	1201987	1202179	1203087	1203131	1382	6	0	1	4	248	125	0.0102805	0.312156	1	0.112	0.888	0.888
18556	FUS	FUS	chr16	+	31198122	31198157	31196259	31196500	31199645	31199678	18556	1322	20	2283	7	160	125	0.0103561	0.312156	0.981	0.996	-0.015	0.015
19255	KANSL3	KANSL3	chr2	-	97281228	97281281	97279224	97279356	97285095	97285281	19255	1	77	9	77	178	125	0.010358	0.312156	0.009	0.076	-0.067	0.067
21847	TAX1BP1	TAX1BP1	chr7	+	27855967	27856013	27839583	27839709	27867356	27867439	21847	162	33	177	16	171	125	0.0103181	0.312156	0.782	0.89	-0.108	0.108
26705	DGUOK	DGUOK	chr2	+	74166036	74166149	74153952	74154179	74173845	74174033	26705	125	214	188	219	238	125	0.0103213	0.312156	0.235	0.311	-0.076	0.076
29632	ZNF410	ZNF410	chr14	+	74364773	74364965	74363018	74363237	74370662	74370813	29632	451	7	548	0	317	125	0.0103608	0.312156	0.962	1	-0.038	0.038
30089	COL12A1	COL12A1	chr6	-	75848035	75848056	75847152	75847295	75848163	75848296	30089	601	7	52	4	146	125	0.0103473	0.312156	0.987	0.918	0.069	0.069
32761	C9orf3	C9orf3	chr9	+	97686267	97686457	97563038	97563284	97717458	97717561	32761	9	4	21	0	315	125	0.0102434	0.312156	0.472	1	-0.528	0.528
33061	ZDHHC17	ZDHHC17	chr12	+	77191213	77191317	77157853	77158109	77199096	77199219	33061	109	9	108	1	229	125	0.0103732	0.312156	0.869	0.983	-0.114	0.114
34566	DONSON	DONSON	chr21	-	34955793	34955972	34954470	34954552	34956895	34957074	34566	216	3	481	26	304	125	0.010365	0.312156	0.967	0.884	0.083	0.083
34606	NID1	NID1	chr1	-	236175220	236175343	236156944	236157172	236176710	236176860	34606	434	0	141	4	248	125	0.0102651	0.312156	1	0.947	0.053	0.053
35550	COL16A1	COL16A1	chr1	-	32145404	32145452	32145232	32145286	32145642	32145702	35550	164	17	0	2	173	125	0.0103102	0.312156	0.875	0	0.875	0.875
36759	NEDD4L	NEDD4L	chr18	+	56008909	56009029	56001049	56001124	56016768	56016846	36759	1	6	8	2	245	125	0.0102904	0.312156	0.078	0.671	-0.593	0.593
5034	IFFO1	IFFO1	chr12	-	6660563	6660669	6660106	6660167	6664422	6665249	5034	2	67	6	26	231	125	0.0102546	0.312156	0.016	0.111	-0.095	0.095
27440	CFI	CFI	chr4	-	110678918	110678939	110673623	110673659	110681425	110681536	27440	172	16	51	0	146	125	0.0104182	0.313217	0.902	1	-0.098	0.098
19727	IFT122	IFT122	chr3	+	129183477	129183624	129182402	129182469	129188184	129188260	19727	136	6	138	0	272	125	0.0104288	0.313217	0.912	1	-0.088	0.088
19910	POC1B	POC1B	chr12	-	89865944	89866052	89861393	89861462	89885712	89885892	19910	52	5	67	0	233	125	0.0104377	0.313217	0.848	1	-0.152	0.152
30816	ZNF263	ZNF263	chr16	+	3335680	3335754	3333486	3334205	3336022	3336149	30816	28	9	15	18	199	125	0.01045	0.313296	0.662	0.344	0.318	0.318
7771	GOLGA2	GOLGA2	chr9	-	131029472	131029553	131028565	131028604	131029736	131029796	7771	158	112	178	79	206	125	0.0104604	0.313314	0.461	0.578	-0.117	0.117
14986	SYNE1	SYNE1	chr6	-	152522958	152523084	152510386	152510542	152527302	152527497	14986	66	0	36	4	251	125	0.0104898	0.313444	1	0.818	0.182	0.182
19539	MAOB	MAOB	chrX	-	43634421	43634519	43628553	43628665	43637928	43637986	19539	59	0	7	2	223	125	0.0105267	0.313444	1	0.662	0.338	0.338
36521	KIF21A	KIF21A	chr12	-	39711874	39712003	39705218	39705355	39713707	39713815	36521	29	34	59	29	254	125	0.0104804	0.313444	0.296	0.5	-0.204	0.204
5874	HECTD1	HECTD1	chr14	-	31583082	31583265	31582482	31582690	31583491	31583546	5874	315	14	506	7	308	125	0.0105103	0.313444	0.901	0.967	-0.066	0.066
6271	SNRPA1	SNRPA1	chr15	-	101826418	101826498	101825930	101826006	101827112	101827215	6271	661	25	1107	19	205	125	0.0105112	0.313444	0.942	0.973	-0.031	0.031
903	PDLIM4	PDLIM4	chr5	+	131607483	131607601	131606995	131607159	131607717	131609147	903	205	11	96	15	243	125	0.0105329	0.313444	0.906	0.767	0.139	0.139
9501	ANKRD17	ANKRD17	chr4	-	73984404	73984567	73981537	73981633	73985878	73986054	9501	311	6	446	0	288	125	0.0105248	0.313444	0.957	1	-0.043	0.043
7055	GPSM2	GPSM2	chr1	+	109465038	109465198	109461234	109461411	109466621	109466836	7055	62	4	205	1	285	125	0.0105427	0.313445	0.872	0.989	-0.117	0.117
26863	DAG1	DAG1	chr3	+	49530259	49530406	49507564	49507866	49547851	49548252	26863	4	77	15	72	272	125	0.0105604	0.313682	0.023	0.087	-0.064	0.064
24506	GET4	GET4	chr7	+	927006	927156	926205	926287	930564	930703	24506	455	7	728	0	275	125	0.0105884	0.314224	0.967	1	-0.033	0.033
23692	VKORC1L1	VKORC1L1	chr7	+	65413657	65413767	65338256	65338552	65419060	65424550	23692	179	13	253	5	235	125	0.0106178	0.314806	0.88	0.964	-0.084	0.084
27414	WWP2	WWP2	chr16	+	69810091	69810144	69796186	69796294	69820898	69820983	27414	10	21	37	24	178	125	0.0106461	0.315063	0.251	0.52	-0.269	0.269
30784	TUFT1	TUFT1	chr1	+	151534566	151534641	151512780	151512902	151535060	151535162	30784	67	78	215	151	200	125	0.010638	0.315063	0.349	0.471	-0.122	0.122
15437	CHD1L	CHD1L	chr1	+	146724277	146724390	146714290	146714480	146726524	146726631	15437	173	8	195	1	238	125	0.010672	0.315539	0.919	0.99	-0.071	0.071
32905	PUM2	PUM2	chr2	-	20526021	20526146	20518297	20518406	20527070	20527147	32905	21	109	52	131	250	125	0.0107291	0.316936	0.088	0.166	-0.078	0.078
15070	SCEL	SCEL	chr13	+	78167648	78167708	78165529	78165595	78171679	78171724	15070	67	43	247	87	185	125	0.0107674	0.317778	0.513	0.657	-0.144	0.144
8513	MINK1	MINK1	chr17	+	4795696	4795807	4795443	4795529	4795950	4796063	8513	159	5	253	0	236	125	0.0108116	0.318789	0.944	1	-0.056	0.056
14176	ELL2	ELL2	chr5	-	95242226	95242486	95236659	95236784	95278705	95278753	14176	346	6	418	0	385	125	0.0108284	0.318793	0.949	1	-0.051	0.051
4633	ARL16	ARL16	chr17	-	79650042	79650156	79649063	79649179	79650565	79650624	4633	330	34	404	20	239	125	0.0108316	0.318793	0.835	0.914	-0.079	0.079
22453	DOPEY1	DOPEY1	chr6	+	83823041	83823140	83819843	83820033	83828606	83828706	22453	14	7	14	0	224	125	0.0108665	0.319528	0.527	1	-0.473	0.473
17122	NSMAF	NSMAF	chr8	-	59518485	59518594	59515768	59515945	59520327	59520399	17122	91	5	119	0	234	125	0.0109037	0.319747	0.907	1	-0.093	0.093
1967	DPP4	DPP4	chr2	-	162903912	162904011	162903424	162903516	162929908	162929996	1967	687	4	1904	2	224	125	0.0108953	0.319747	0.99	0.998	-0.008	0.008
27206	FLNB	FLNB	chr3	+	58127584	58127656	58124008	58124256	58128376	58128479	27206	666	26	1379	26	197	125	0.0109029	0.319747	0.942	0.971	-0.029	0.029
32659	EXOC5	EXOC5	chr14	-	57710882	57711077	57706312	57706377	57713428	57713576	32659	349	14	499	6	320	125	0.0109219	0.319987	0.907	0.97	-0.063	0.063
32624	DIAPH1	DIAPH1	chr5	-	140967790	140967817	140966608	140966764	140998364	140998622	32624	96	8	172	38	152	125	0.0109363	0.320119	0.908	0.788	0.12	0.12
12282	PRKCQ	PRKCQ	chr10	-	6472771	6472900	6469104	6470324	6483854	6484043	12282	69	0	105	8	254	125	0.0109689	0.320781	1	0.866	0.134	0.134
1124	EFHC1	EFHC1	chr6	+	52329692	52329913	52317485	52319085	52334130	52334271	1124	160	8	104	0	346	125	0.0109943	0.321231	0.878	1	-0.122	0.122
31885	KDM6A	KDM6A	chrX	+	44921891	44921993	44920568	44920664	44922666	44923062	31885	88	21	72	38	227	125	0.0110178	0.321627	0.698	0.511	0.187	0.187
18789	TRAPPC12	TRAPPC12	chr2	+	3425651	3425765	3405547	3405664	3428295	3428434	18789	210	0	187	6	239	125	0.0110561	0.322452	1	0.942	0.058	0.058
19375	EMP1	EMP1	chr12	+	13364402	13364522	13349601	13349806	13366412	13366509	19375	1770	18	3193	9	245	125	0.011113	0.323818	0.98	0.995	-0.015	0.015
1838	PALLD	PALLD	chr4	+	169819643	169819865	169812072	169812208	169824907	169825057	1838	824	21	462	3	347	125	0.01116	0.323888	0.934	0.982	-0.048	0.048
21151	RCE1	RCE1	chr11	+	66612970	66613033	66612636	66612708	66613330	66614003	21151	130	14	233	8	188	125	0.0111377	0.323888	0.861	0.951	-0.09	0.09
21742	ALKBH6	ALKBH6	chr19	-	36504415	36504490	36504245	36504324	36505076	36505145	21742	4	27	17	26	200	125	0.0111477	0.323888	0.085	0.29	-0.205	0.205
26911	CPT1C	CPT1C	chr19	+	50215065	50215218	50213979	50214114	50215992	50216106	26911	107	0	36	3	278	125	0.0111374	0.323888	1	0.844	0.156	0.156
29178	HDAC8	HDAC8	chrX	-	71787738	71787880	71715005	71715118	71791906	71791959	29178	49	6	86	1	267	125	0.0111759	0.323888	0.793	0.976	-0.183	0.183
31425	RNF185	RNF185	chr22	+	31592921	31592976	31583032	31583256	31597483	31597601	31425	19	4	36	0	180	125	0.0111669	0.323888	0.767	1	-0.233	0.233
3230	CHFR	CHFR	chr12	-	133438918	133439011	133438052	133438220	133447309	133447369	3230	1	15	8	10	218	125	0.0111884	0.323959	0.037	0.314	-0.277	0.277
7891	CLK2	CLK2	chr1	-	155236519	155236686	155234435	155234565	155237800	155237917	7891	166	11	168	2	292	125	0.0112251	0.32473	0.866	0.973	-0.107	0.107
33574	DMKN	DMKN	chr19	-	35999106	35999142	35998359	35998413	36001085	36001154	33574	19	1	21	11	161	125	0.0112384	0.324822	0.937	0.597	0.34	0.34
23532	MTERF4	MTERF4	chr2	-	242029394	242029459	242026508	242028780	242041667	242041747	23532	23	0	11	4	190	125	0.0112544	0.324993	1	0.644	0.356	0.356
21984	PARD3	PARD3	chr10	-	34739244	34739376	34690753	34690845	34759012	34759191	21984	577	116	848	119	257	125	0.0112775	0.325368	0.708	0.776	-0.068	0.068
10904	LINC00888	LINC00888	chr3	+	183169865	183170300	183165395	183165553	183171799	183171881	10904	113	0	65	4	560	125	0.0114024	0.327011	1	0.784	0.216	0.216
15685	KLHL5	KLHL5	chr4	+	39104906	39105131	39098311	39098498	39109188	39109351	15685	985	10	920	0	350	125	0.0113802	0.327011	0.972	1	-0.028	0.028
17600	SLC25A26	SLC25A26	chr3	+	66413283	66413353	66313755	66313803	66419901	66419966	17600	31	0	45	8	195	125	0.0113937	0.327011	1	0.783	0.217	0.217
28796	PMS2CL	PMS2CL	chr7	+	6776706	6777567	6774935	6775020	6781315	6781483	28796	199	0	116	4	986	125	0.0113592	0.327011	1	0.786	0.214	0.214
30516	HSDL2	HSDL2	chr9	+	115179120	115179224	115167903	115168002	115181139	115181238	30516	78	9	157	4	229	125	0.0114157	0.327011	0.826	0.955	-0.129	0.129
3980	UFC1	UFC1	chr1	+	161127043	161127107	161126739	161126807	161127406	161127483	3980	722	22	1093	14	189	125	0.0113672	0.327011	0.956	0.981	-0.025	0.025
4863	HDAC3	HDAC3	chr5	-	141014377	141014520	141009610	141009692	141016114	141016197	4863	348	14	494	6	268	125	0.0114134	0.327011	0.921	0.975	-0.054	0.054
855	CDC14B	CDC14B	chr9	-	99314077	99314154	99304107	99304174	99324974	99325067	855	51	5	64	0	202	125	0.0113777	0.327011	0.863	1	-0.137	0.137
22041	REV1	REV1	chr2	-	100052295	100052403	100050793	100050910	100055062	100055772	22041	94	5	121	0	233	125	0.0115044	0.328089	0.91	1	-0.09	0.09
22338	SORD	SORD	chr15	+	45353179	45353424	45335454	45335619	45357468	45357587	22338	132	4	252	0	370	125	0.0115	0.328089	0.918	1	-0.082	0.082
26513	CDK19	CDK19	chr6	-	110959851	110959909	110953232	110953364	110988636	110988777	26513	75	3	43	9	183	125	0.0115011	0.328089	0.945	0.765	0.18	0.18
34669	ATPAF1	ATPAF1	chr1	-	47110832	47110928	47100710	47101642	47118252	47118300	34669	81	25	156	21	221	125	0.0114789	0.328089	0.647	0.808	-0.161	0.161
9518	HMGCS1	HMGCS1	chr5	-	43298110	43298236	43297103	43297268	43298619	43299077	9518	2534	111	4958	157	251	125	0.0114901	0.328089	0.919	0.94	-0.021	0.021
1845	PALLD	PALLD	chr4	+	169798873	169799545	169753155	169753322	169812072	169812208	1845	144	10	72	0	797	125	0.0115549	0.328948	0.693	1	-0.307	0.307
23886	GATC	GATC	chr12	+	120892735	120892833	120884459	120884632	120894878	120894982	23886	11	48	4	76	223	125	0.0115541	0.328948	0.114	0.029	0.085	0.085
34483	DLST	DLST	chr14	+	75349293	75349327	75348593	75348719	75352288	75352337	34483	432	2	656	16	159	125	0.0115693	0.329065	0.994	0.97	0.024	0.024
14098	USP42	USP42	chr7	+	6182562	6182645	6180544	6180615	6183715	6183827	14098	53	6	51	0	208	125	0.011606	0.329491	0.841	1	-0.159	0.159
23106	TMCO3	TMCO3	chr13	+	114202617	114202767	114188359	114188555	114203739	114204544	23106	310	6	442	0	275	125	0.0116355	0.329491	0.959	1	-0.041	0.041
27683	FAM228B	FAM228B	chr2	+	24387067	24387204	24369799	24369956	24392224	24392507	27683	10	0	0	2	262	125	0.0116132	0.329491	1	0	1	1
29048	NRXN3	NRXN3	chr14	+	80319881	80320560	80271454	80271542	80327381	80334633	29048	4	1	0	5	804	125	0.0116339	0.329491	0.383	0	0.383	0.383
31168	RAB40B	RAB40B	chr17	-	80616366	80616589	80614942	80616010	80617455	80617533	31168	90	0	96	6	348	125	0.0116202	0.329491	1	0.852	0.148	0.148
18301	SF3A3	SF3A3	chr1	-	38453244	38453350	38450378	38450451	38455219	38455267	18301	306	12	403	4	231	125	0.0116513	0.32965	0.932	0.982	-0.05	0.05
10911	SUCLG2	SUCLG2	chr3	-	67548557	67548719	67546221	67546364	67559230	67559327	10911	493	13	852	7	287	125	0.0117212	0.329791	0.943	0.981	-0.038	0.038
14973	EXOC1	EXOC1	chr4	+	56755053	56755098	56749988	56750094	56756388	56756552	14973	65	51	76	29	170	125	0.0117281	0.329791	0.484	0.658	-0.174	0.174
27966	NAGLU	NAGLU	chr17	+	40689415	40689563	40687950	40688673	40690356	40690503	27966	124	7	95	0	273	125	0.011724	0.329791	0.89	1	-0.11	0.11
28823	KIAA1191	KIAA1191	chr5	-	175777615	175777740	175775252	175775359	175786813	175786921	28823	265	9	340	2	250	125	0.0117184	0.329791	0.936	0.988	-0.052	0.052
37099	SLTM	SLTM	chr15	-	59204761	59204809	59193458	59193486	59209133	59209198	37099	80	14	132	7	173	125	0.0117246	0.329791	0.805	0.932	-0.127	0.127
7908	THOC1	THOC1	chr18	-	254272	254355	252538	252612	259179	259275	7908	136	5	205	0	208	125	0.0116744	0.329791	0.942	1	-0.058	0.058
9292	LAG3	LAG3	chr12	+	6886429	6886672	6884438	6884714	6886956	6887087	9292	10	0	0	2	368	125	0.01172	0.329791	1	0	1	1
16351	MFF	MFF	chr2	+	228207460	228207535	228205007	228205096	228211941	228212100	16351	89	92	98	166	200	125	0.0117977	0.331459	0.377	0.27	0.107	0.107
33585	DMKN	DMKN	chr19	-	35993037	35993085	35991434	35991482	35996619	35996667	33585	75	6	175	2	173	125	0.0118557	0.332798	0.9	0.984	-0.084	0.084
12051	HK1	HK1	chr10	+	71158350	71158584	71154705	71154861	71160746	71161637	12051	1098	13	1293	4	359	125	0.0118766	0.332804	0.967	0.991	-0.024	0.024
18874	SELK	SELK	chr3	-	53920877	53920961	53919852	53919939	53925796	53925989	18874	236	0	244	7	209	125	0.0118747	0.332804	1	0.954	0.046	0.046
14834	RTN3	RTN3	chr11	+	63523583	63523642	63521133	63521180	63525627	63527363	14834	885	32	1459	27	184	125	0.0119389	0.334258	0.949	0.973	-0.024	0.024
24243	SYT7	SYT7	chr11	-	61318855	61318935	61300460	61300596	61323575	61323679	24243	17	0	1	2	205	125	0.0119571	0.334478	1	0.234	0.766	0.766
14825	ABLIM3	ABLIM3	chr5	+	148622053	148622101	148620238	148620337	148624443	148624578	14825	11	0	2	3	173	125	0.0120247	0.335783	1	0.325	0.675	0.675
15986	FUBP1	FUBP1	chr1	-	78413137	78413237	78412166	78412261	78414839	78414985	15986	12	4	6	13	225	125	0.0120225	0.335783	0.625	0.204	0.421	0.421
10563	SART3	SART3	chr12	-	108925997	108926110	108924980	108925057	108929134	108929244	10563	175	5	279	0	238	125	0.0121392	0.336707	0.948	1	-0.052	0.052
10817	PICALM	PICALM	chr11	-	85687665	85687725	85685750	85685855	85692171	85692271	10817	527	24	755	15	185	125	0.0121187	0.336707	0.937	0.971	-0.034	0.034
14937	PRKCA	PRKCA	chr17	+	64728805	64728943	64685068	64685165	64731606	64731780	14937	180	5	272	0	263	125	0.0121348	0.336707	0.945	1	-0.055	0.055
19268	SBNO1	SBNO1	chr12	-	123832575	123832680	123829804	123830114	123834856	123834988	19268	71	5	87	0	230	125	0.0120968	0.336707	0.885	1	-0.115	0.115
26439	BORA	BORA	chr13	+	73309097	73309143	73305418	73305525	73312099	73312181	26439	36	0	37	6	171	125	0.0121286	0.336707	1	0.818	0.182	0.182
27769	CDA	CDA	chr1	+	20940334	20940392	20931420	20931532	20944944	20945400	27769	12	4	115	5	183	125	0.0121415	0.336707	0.672	0.94	-0.268	0.268
27908	TAF6	TAF6	chr7	-	99705989	99706163	99705548	99705746	99707570	99707696	27908	389	7	400	0	299	125	0.0121207	0.336707	0.959	1	-0.041	0.041
31285	G6PC3	G6PC3	chr17	+	42151527	42151634	42148097	42148610	42152677	42152819	31285	10	4	21	0	232	125	0.0120919	0.336707	0.574	1	-0.426	0.426
18731	EGF	EGF	chr4	+	110880467	110880593	110866228	110866431	110882022	110882145	18731	3	3	14	0	251	125	0.0122719	0.338659	0.332	1	-0.668	0.668
25225	HSD3B7	HSD3B7	chr16	+	30997369	30997525	30996780	30997145	30997743	30997852	25225	156	0	160	6	281	125	0.0122556	0.338659	1	0.922	0.078	0.078
25840	ENKD1	ENKD1	chr16	-	67697839	67697965	67697322	67697459	67699973	67700168	25840	4	4	11	0	251	125	0.012275	0.338659	0.332	1	-0.668	0.668
28821	KIAA1191	KIAA1191	chr5	-	175777615	175777740	175775252	175775359	175788604	175788810	28821	266	0	340	8	250	125	0.012241	0.338659	1	0.955	0.045	0.045
9321	FOXK2	FOXK2	chr17	+	80541888	80542064	80529599	80529746	80543779	80544076	9321	180	5	251	0	301	125	0.012256	0.338659	0.937	1	-0.063	0.063
949	PTPMT1	PTPMT1	chr11	+	47591251	47591443	47587457	47587538	47593022	47595013	949	532	143	807	157	317	125	0.0122235	0.338659	0.595	0.67	-0.075	0.075
9446	CD47	CD47	chr3	-	107768465	107768498	107761940	107766139	107769424	107769449	9446	66	41	166	181	158	125	0.0123075	0.339263	0.56	0.42	0.14	0.14
17602	SLC25A26	SLC25A26	chr3	+	66396787	66396832	66313755	66313803	66419901	66419966	17602	17	0	23	8	170	125	0.0123525	0.33992	1	0.679	0.321	0.321
20893	SLC25A14	SLC25A14	chrX	+	129474080	129474327	129473861	129473950	129479155	129479249	20893	13	15	5	26	372	125	0.0123441	0.33992	0.226	0.061	0.165	0.165
3924	APLP1	APLP1	chr19	+	36365405	36365564	36364540	36364615	36365642	36365771	3924	50	2	1	2	284	125	0.0123672	0.340036	0.917	0.18	0.737	0.737
17723	PCYT2	PCYT2	chr17	-	79863257	79863323	79862941	79863030	79863545	79863611	17723	436	12	655	5	191	125	0.0123821	0.340154	0.96	0.988	-0.028	0.028
26777	CAMKK2	CAMKK2	chr12	-	121698121	121698158	121693585	121693607	121701608	121701742	26777	76	5	99	0	162	125	0.0124006	0.340371	0.921	1	-0.079	0.079
15472	PFKFB4	PFKFB4	chr3	-	48562997	48563102	48561133	48561263	48572944	48573091	15472	74	5	90	0	230	125	0.0124138	0.340443	0.889	1	-0.111	0.111
20574	SYNE4	SYNE4	chr19	-	36498026	36498170	36496234	36496339	36499455	36499672	20574	17	0	15	6	269	125	0.0124543	0.340971	1	0.537	0.463	0.463
35589	DHODH	DHODH	chr16	+	72056260	72056374	72050922	72051005	72057063	72057217	35589	12	4	24	0	239	125	0.0124478	0.340971	0.611	1	-0.389	0.389
1122	HADH	HADH	chr4	+	108940695	108940822	108935586	108935744	108944629	108944719	1122	328	6	580	0	252	125	0.0124893	0.341351	0.964	1	-0.036	0.036
21492	HMCES	HMCES	chr3	+	129007696	129007840	128998552	128998758	129017196	129017378	21492	260	0	402	9	269	125	0.0124874	0.341351	1	0.954	0.046	0.046
37165	ARL1	ARL1	chr12	-	101799621	101799759	101796642	101796724	101801419	101801598	37165	672	12	867	4	263	125	0.0125058	0.341511	0.964	0.99	-0.026	0.026
20586	FXR1	FXR1	chr3	+	180693100	180693192	180687945	180688146	180693909	180700539	20586	352	271	353	358	217	125	0.0125352	0.341733	0.428	0.362	0.066	0.066
943	ST7L	ST7L	chr1	-	113098489	113098640	113084572	113084712	113119607	113119710	943	27	0	20	5	276	125	0.0125252	0.341733	1	0.644	0.356	0.356
28820	KIAA1191	KIAA1191	chr5	-	175777615	175777735	175775252	175775359	175788604	175788810	28820	270	0	343	8	245	125	0.0125507	0.341865	1	0.956	0.044	0.044
13523	TUG1	TUG1	chr22	+	31368033	31368158	31365196	31367765	31368909	31369587	13523	35	53	64	47	250	125	0.0125624	0.341867	0.248	0.405	-0.157	0.157
13840	DENND1A	DENND1A	chr9	-	126531792	126531842	126519981	126520101	126554865	126554909	13840	73	4	145	0	175	125	0.012572	0.341867	0.929	1	-0.071	0.071
1375	PIK3IP1	PIK3IP1	chr22	-	31685300	31685379	31677578	31679274	31685484	31685685	1375	82	10	40	0	204	125	0.0126117	0.342573	0.834	1	-0.166	0.166
25976	FAM104A	FAM104A	chr17	-	71223303	71223321	71203491	71205907	71228224	71228533	25976	9	9	12	1	143	125	0.0126193	0.342573	0.466	0.913	-0.447	0.447
2523	UBXN11	UBXN11	chr1	-	26620695	26620822	26612313	26612528	26623409	26623486	2523	56	6	94	1	252	125	0.0126382	0.342797	0.822	0.979	-0.157	0.157
32888	MBIP	MBIP	chr14	-	36777297	36777395	36769990	36770029	36780778	36780931	32888	127	6	123	0	223	125	0.0126568	0.343013	0.922	1	-0.078	0.078
709	RUSC2	RUSC2	chr9	+	35546426	35548207	35489948	35490169	35555056	35555698	709	867	0	943	6	1906	125	0.0126972	0.343819	1	0.912	0.088	0.088
13	NEDD9	NEDD9	chr6	-	11192577	11192679	11190196	11191438	11193823	11193925	13	349	10	189	0	227	125	0.0127317	0.344031	0.951	1	-0.049	0.049
18769	MARK3	MARK3	chr14	+	103964838	103964865	103958113	103958371	103966492	103966537	18769	102	3	71	10	152	125	0.0127405	0.344031	0.965	0.854	0.111	0.111
26000	HMOX2	HMOX2	chr16	+	4533637	4533755	4526340	4526488	4555484	4555611	26000	42	182	107	280	243	125	0.0127414	0.344031	0.106	0.164	-0.058	0.058
26539	IFRD1	IFRD1	chr7	+	112102324	112102433	112102055	112102234	112108035	112108170	26539	362	104	268	48	234	125	0.0127478	0.344031	0.65	0.749	-0.099	0.099
33975	GIPC1	GIPC1	chr19	-	14603668	14603724	14593500	14593818	14606848	14606961	33975	0	3	8	1	181	125	0.0128127	0.345491	0	0.847	-0.847	0.847
12077	SETD5	SETD5	chr3	+	9484991	9485101	9483811	9483929	9486731	9486984	12077	198	0	187	6	235	125	0.0128892	0.34633	1	0.943	0.057	0.057
14616	E2F6	E2F6	chr2	-	11598406	11598477	11597304	11597359	11605897	11606303	14616	6	45	18	39	196	125	0.0129233	0.34633	0.078	0.227	-0.149	0.149
15372	TCF3	TCF3	chr19	-	1612205	1612432	1611702	1611848	1615684	1615820	15372	533	0	497	7	352	125	0.0129048	0.34633	1	0.962	0.038	0.038
2452	TMEM63A	TMEM63A	chr1	-	226054811	226054863	226053596	226053667	226055587	226055730	2452	55	4	98	0	177	125	0.0128703	0.34633	0.907	1	-0.093	0.093
25212	RNF146	RNF146	chr6	+	127601660	127601749	127601375	127601485	127607194	127607322	25212	19	26	3	20	214	125	0.0128854	0.34633	0.299	0.081	0.218	0.218
32253	DEF8	DEF8	chr16	+	90015827	90015921	90015138	90015222	90020650	90020784	32253	68	47	95	33	219	125	0.0129299	0.34633	0.452	0.622	-0.17	0.17
4045	TRMT2B	TRMT2B	chrX	-	100306632	100306722	100306239	100306355	100306805	100307105	4045	14	0	6	4	215	125	0.0128975	0.34633	1	0.466	0.534	0.534
8972	DIP2B	DIP2B	chr12	+	51076920	51077031	51074454	51074546	51079615	51079739	8972	81	4	146	0	236	125	0.0129145	0.34633	0.915	1	-0.085	0.085
32256	DEF8	DEF8	chr16	+	90015824	90015921	90015138	90015222	90020650	90020784	32256	64	47	90	33	222	125	0.0129565	0.346623	0.434	0.606	-0.172	0.172
707	RUSC2	RUSC2	chr9	+	35546426	35548532	35489948	35490169	35555056	35555698	707	1071	0	1165	6	2231	125	0.0129719	0.346623	1	0.916	0.084	0.084
8258	ZNF670-ZNF695	ZNF670-ZNF695	chr1	-	247130996	247131094	247108848	247109129	247151422	247151557	8258	18	0	29	9	223	125	0.0129732	0.346623	1	0.644	0.356	0.356
32412	ABI2	ABI2	chr2	+	204276007	204276094	204267298	204267457	204281630	204281804	32412	91	57	141	49	212	125	0.0129914	0.346821	0.485	0.629	-0.144	0.144
18077	SPIDR	SPIDR	chr8	+	48308935	48309186	48206455	48206619	48352884	48353104	18077	116	4	200	0	376	125	0.0130675	0.347356	0.906	1	-0.094	0.094
18367	TSPAN9	TSPAN9	chr12	+	3192818	3192885	3186520	3186619	3310342	3310422	18367	152	16	140	4	192	125	0.0130762	0.347356	0.861	0.958	-0.097	0.097
20582	SYNE4	SYNE4	chr19	-	36499118	36499269	36498026	36498170	36499455	36499695	20582	37	13	70	7	276	125	0.013039	0.347356	0.563	0.819	-0.256	0.256
21468	C17orf104	C17orf104	chr17	+	42746750	42746885	42743743	42745601	42750733	42750914	21468	6	2	47	0	260	125	0.0130682	0.347356	0.591	1	-0.409	0.409
2922	NSFL1C	NSFL1C	chr20	-	1444973	1445071	1438844	1438919	1447364	1448337	2922	626	15	884	7	223	125	0.0130624	0.347356	0.959	0.986	-0.027	0.027
6562	MAPKAPK5	MAPKAPK5	chr12	+	112306556	112306665	112305375	112305473	112308074	112308164	6562	156	9	298	4	234	125	0.01307	0.347356	0.903	0.975	-0.072	0.072
23112	TMCO3	TMCO3	chr13	+	114193671	114193822	114174930	114175048	114201614	114201694	23112	395	1	605	12	276	125	0.0131078	0.34791	0.994	0.958	0.036	0.036
1729	SEPN1	SEPN1	chr1	+	26128506	26128608	26127533	26127651	26131632	26131766	1729	33	223	67	257	227	125	0.0131444	0.348592	0.075	0.126	-0.051	0.051
18656	INPPL1	INPPL1	chr11	+	71944484	71944566	71944118	71944207	71944698	71944788	18656	595	4	565	14	207	125	0.0131816	0.349004	0.989	0.961	0.028	0.028
9631	DESI1	DESI1	chr22	-	42003843	42003865	42000047	42000157	42016755	42017061	9631	20	4	35	0	147	125	0.0131804	0.349004	0.81	1	-0.19	0.19
16334	PHC3	PHC3	chr3	-	169866873	169867032	169863210	169863309	169889160	169889238	16334	94	2	105	12	284	125	0.0132451	0.349246	0.954	0.794	0.16	0.16
2801	RPS24	RPS24	chr10	+	79797722	79797740	79796951	79797062	79799961	79799983	2801	6	2237	19	1285	143	125	0.0132067	0.349246	0.002	0.013	-0.011	0.011
4650	NUDT1	NUDT1	chr7	+	2282559	2282683	2281856	2281891	2284197	2284361	4650	5	50	17	47	249	125	0.0132433	0.349246	0.048	0.154	-0.106	0.106
8467	ADAM15	ADAM15	chr1	+	155033893	155033965	155033238	155033308	155034720	155034845	8467	12	152	29	154	197	125	0.013241	0.349246	0.048	0.107	-0.059	0.059
9646	BPNT1	BPNT1	chr1	-	220253068	220253196	220247308	220247413	220263027	220263195	9646	288	6	456	27	253	125	0.0132235	0.349246	0.96	0.893	0.067	0.067
31186	PARL	PARL	chr3	-	183551279	183551377	183547172	183547497	183558357	183558428	31186	153	8	226	2	223	125	0.0132818	0.349929	0.915	0.984	-0.069	0.069
4873	SYTL1	SYTL1	chr1	+	27676142	27676256	27675888	27675989	27676879	27676976	4873	52	3	44	12	239	125	0.01333	0.350911	0.901	0.657	0.244	0.244
23309	ARHGEF40	ARHGEF40	chr14	+	21551993	21552209	21550989	21551076	21552911	21553082	23309	554	1	249	5	341	125	0.0133525	0.351216	0.995	0.948	0.047	0.047
15185	ACVRL1	ACVRL1	chr12	+	52307757	52307857	52306882	52307134	52308222	52308369	15185	17	1	0	2	225	125	0.0134579	0.3537	0.904	0	0.904	0.904
1459	MORF4L2	MORF4L2	chrX	-	102939608	102939657	102933426	102933548	102940098	102940188	1459	171	55	239	44	174	125	0.0134879	0.353728	0.691	0.796	-0.105	0.105
16654	SNX16	SNX16	chr8	-	82741664	82741751	82736026	82736175	82751846	82752317	16654	20	4	66	1	212	125	0.0134726	0.353728	0.747	0.975	-0.228	0.228
8104	GNPDA2	GNPDA2	chr4	-	44724100	44724259	44720325	44720427	44728490	44728651	8104	131	0	110	5	284	125	0.013492	0.353728	1	0.906	0.094	0.094
7637	ACADVL	ACADVL	chr17	+	7127464	7127562	7127286	7127388	7127639	7127712	7637	1852	10	2882	36	223	125	0.013505	0.353779	0.99	0.978	0.012	0.012
31493	STK3	STK3	chr8	-	99591891	99592017	99560196	99560389	99608259	99608397	31493	246	5	570	0	251	125	0.0136001	0.355692	0.961	1	-0.039	0.039
35771	POLRMT	POLRMT	chr19	-	619585	619765	619209	619296	619957	620080	35771	151	0	201	7	305	125	0.0135894	0.355692	1	0.922	0.078	0.078
12889	ERI2	ERI2	chr16	-	20814754	20814838	20814117	20814245	20814924	20814992	12889	40	4	66	0	209	125	0.013613	0.35574	0.857	1	-0.143	0.143
1184	COL22A1	COL22A1	chr8	-	139734278	139734332	139732981	139733035	139736857	139736911	1184	29	8	20	0	179	125	0.0136401	0.356159	0.717	1	-0.283	0.283
27762	CTSK	CTSK	chr1	-	150771643	150771749	150768683	150769374	150772019	150772185	27762	379	1	26	2	231	125	0.013681	0.356338	0.995	0.876	0.119	0.119
35488	TFDP2	TFDP2	chr3	-	141712379	141712427	141697361	141697524	141724282	141724386	35488	51	5	27	11	173	125	0.0136913	0.356338	0.881	0.639	0.242	0.242
3687	PLD3	PLD3	chr19	+	40871624	40871837	40854331	40854675	40872325	40872417	3687	612	39	336	9	338	125	0.0136638	0.356338	0.853	0.932	-0.079	0.079
5642	GOSR1	GOSR1	chr17	+	28837897	28837927	28819696	28819771	28846956	28847039	5642	136	0	220	9	155	125	0.013682	0.356338	1	0.952	0.048	0.048
1022	TMCO4	TMCO4	chr1	-	20124629	20124708	20113518	20113610	20126347	20126410	1022	4	7	15	3	204	125	0.0137238	0.356897	0.259	0.754	-0.495	0.495
25754	PDGFC	PDGFC	chr4	-	157782580	157782641	157771372	157771568	157891937	157892546	25754	75	189	114	184	186	125	0.0137426	0.357097	0.211	0.294	-0.083	0.083
4064	TRMT2B	TRMT2B	chrX	-	100306239	100306722	100297030	100297301	100306805	100307105	4064	47	2	50	12	608	125	0.0137555	0.357144	0.829	0.461	0.368	0.368
12095	ZNF706	ZNF706	chr8	-	102216877	102216921	102214560	102214675	102217662	102217960	12095	1	7	9	4	169	125	0.0138233	0.358041	0.096	0.625	-0.529	0.529
15508	ADD1	ADD1	chr4	+	2911065	2911158	2910241	2910331	2916610	2916767	15508	14	358	4	486	218	125	0.0138067	0.358041	0.022	0.005	0.017	0.017
26680	PLEKHN1	PLEKHN1	chr1	+	908565	908706	908240	908390	908879	909020	26680	77	2	95	13	266	125	0.0138338	0.358041	0.948	0.774	0.174	0.174
32747	ARL6	ARL6	chr3	+	97510614	97510670	97506833	97506963	97516867	97517379	32747	27	5	33	0	181	125	0.0138457	0.358041	0.789	1	-0.211	0.211
37141	RNF41	RNF41	chr12	-	56610212	56610397	56607741	56607854	56615543	56615715	37141	306	6	351	0	310	125	0.013838	0.358041	0.954	1	-0.046	0.046
25765	CLCN7	CLCN7	chr16	-	1515267	1515339	1511603	1511675	1524834	1525085	25765	105	0	138	7	197	125	0.0138965	0.358203	1	0.926	0.074	0.074
26600	CCDC57	CCDC57	chr17	-	80136349	80136481	80130513	80130736	80141649	80141808	26600	53	0	32	4	257	125	0.0138869	0.358203	1	0.796	0.204	0.204
30935	ISOC2	ISOC2	chr19	-	55967002	55967212	55966626	55966697	55967715	55967856	30935	344	70	236	76	335	125	0.0138795	0.358203	0.647	0.537	0.11	0.11
35537	SDHC	SDHC	chr1	+	161326466	161326630	161310383	161310445	161332118	161334535	35537	1168	47	1555	36	289	125	0.013895	0.358203	0.915	0.949	-0.034	0.034
6936	ZNF189	ZNF189	chr9	+	104161676	104161812	104161135	104161471	104162207	104162292	6936	23	12	10	19	261	125	0.0139183	0.358476	0.479	0.201	0.278	0.278
24720	NCL	NCL	chr2	-	232320720	232320847	232320111	232320335	232321341	232321475	24720	3801	21	6759	15	252	125	0.0139444	0.358862	0.989	0.996	-0.007	0.007
13460	SVIL	SVIL	chr10	-	29820930	29821101	29820182	29820217	29824917	29824998	13460	114	15	103	31	296	125	0.0140156	0.360062	0.762	0.584	0.178	0.178
23776	CCND3	CCND3	chr6	-	41997746	41997928	41904972	41905132	42016238	42016632	23776	0	13	2	1	307	125	0.0140283	0.360062	0	0.449	-0.449	0.449
3377	EPG5	EPG5	chr18	-	43467715	43467872	43464581	43464776	43469762	43469905	3377	63	0	71	6	282	125	0.014047	0.360062	1	0.84	0.16	0.16
9392	MBOAT7	MBOAT7	chr19	-	54691042	54691169	54687403	54687563	54692070	54692200	9392	664	18	963	10	252	125	0.0140182	0.360062	0.948	0.979	-0.031	0.031
9979	MICAL3	MICAL3	chr22	-	18314619	18314873	18304795	18304936	18324587	18324783	9979	138	4	240	0	379	125	0.0140429	0.360062	0.919	1	-0.081	0.081
18107	NEU3	NEU3	chr11	+	74705553	74705765	74699949	74700199	74716457	74718743	18107	37	0	21	4	337	125	0.0140968	0.360477	1	0.661	0.339	0.339
25521	KNSTRN	KNSTRN	chr15	+	40679359	40679407	40675428	40675523	40681706	40681812	25521	68	4	124	0	173	125	0.014088	0.360477	0.925	1	-0.075	0.075
32101	NCOR2	NCOR2	chr12	-	124812092	124812179	124810736	124810916	124815390	124815444	32101	189	36	250	24	212	125	0.0140781	0.360477	0.756	0.86	-0.104	0.104
37045	TMEM39B	TMEM39B	chr1	+	32542764	32542919	32542363	32542447	32557275	32557612	37045	61	0	53	5	280	125	0.014119	0.360758	1	0.826	0.174	0.174
17688	WDR78	WDR78	chr1	-	67301308	67301460	67299673	67299831	67303392	67303479	17688	23	0	12	4	277	125	0.0141514	0.361013	1	0.575	0.425	0.425
29677	LOXL3	LOXL3	chr2	-	74762714	74762882	74762418	74762581	74763122	74763277	29677	50	0	30	4	293	125	0.01415	0.361013	1	0.762	0.238	0.238
2178	ZNF138	ZNF138	chr7	+	64291317	64291454	64275953	64276031	64291828	64294059	2178	14	2	16	15	262	125	0.014183	0.361532	0.77	0.337	0.433	0.433
16729	DFFB	DFFB	chr1	+	3782847	3782962	3782375	3782564	3784537	3784617	16729	5	12	0	16	240	125	0.014217	0.361701	0.178	0	0.178	0.178
20529	PAPD4	PAPD4	chr5	+	78938654	78938733	78936927	78937019	78940945	78941015	20529	71	8	161	4	204	125	0.0142172	0.361701	0.845	0.961	-0.116	0.116
5001	MRPL48	MRPL48	chr11	+	73536752	73536841	73498916	73499037	73555851	73556021	5001	126	5	164	0	214	125	0.0142234	0.361701	0.936	1	-0.064	0.064
2942	BCL2L11	BCL2L11	chr2	+	111911356	111911481	111907620	111907724	111921709	111926022	2942	20	21	14	43	250	125	0.0142613	0.36238	0.323	0.14	0.183	0.183
27157	PAPOLA	PAPOLA	chr14	+	97026985	97027048	97022511	97022750	97029155	97029230	27157	480	17	805	11	188	125	0.0142726	0.362381	0.949	0.98	-0.031	0.031
10704	ZNF778	ZNF778	chr16	+	89288499	89288591	89287404	89287560	89289564	89289691	10704	19	0	14	5	217	125	0.0142997	0.362494	1	0.617	0.383	0.383
11443	AACS	AACS	chr12	+	125621207	125621410	125619339	125619398	125626637	125627871	11443	301	33	538	31	328	125	0.0142886	0.362494	0.777	0.869	-0.092	0.092
21490	HMCES	HMCES	chr3	+	129009521	129009647	128998552	128998758	129017196	129017378	21490	204	0	344	9	251	125	0.0143395	0.363219	1	0.95	0.05	0.05
13240	DNM1L	DNM1L	chr12	+	32891197	32891230	32890798	32890876	32892997	32893174	13240	73	34	109	24	158	125	0.0143826	0.363452	0.629	0.782	-0.153	0.153
18255	CDC16	CDC16	chr13	+	115022552	115022705	115016023	115016149	115024809	115024873	18255	529	3	608	14	278	125	0.014363	0.363452	0.988	0.951	0.037	0.037
8336	TCF7L2	TCF7L2	chr10	+	114919678	114919751	114917779	114917828	114920377	114920450	8336	5	1	10	26	198	125	0.0143794	0.363452	0.759	0.195	0.564	0.564
1763	POMT2	POMT2	chr14	-	77769177	77769286	77765797	77765904	77771034	77771143	1763	91	5	106	0	234	125	0.0144479	0.364436	0.907	1	-0.093	0.093
28928	FAM204A	FAM204A	chr10	-	120101238	120101439	120095693	120095935	120101781	120101839	28928	226	39	308	28	326	125	0.0144556	0.364436	0.69	0.808	-0.118	0.118
34030	HSD17B8	HSD17B8	chr6	+	33173604	33173689	33173416	33173502	33173910	33173953	34030	54	4	88	0	210	125	0.0144468	0.364436	0.889	1	-0.111	0.111
20338	CNN3	CNN3	chr1	-	95367676	95367814	95367224	95367341	95368677	95368744	20338	4089	24	3943	43	263	125	0.0144832	0.364561	0.988	0.978	0.01	0.01
24562	MAP4K4	MAP4K4	chr2	+	102477286	102477448	102476197	102476326	102481391	102481498	24562	259	385	299	337	287	125	0.0144729	0.364561	0.227	0.279	-0.052	0.052
22251	PSPH	PSPH	chr7	-	56087292	56087427	56084926	56085072	56088765	56088924	22251	219	1	211	8	260	125	0.0145081	0.364902	0.991	0.927	0.064	0.064
7915	SMARCD1	SMARCD1	chr12	+	50490632	50490755	50488219	50488355	50492496	50492598	7915	554	7	669	23	248	125	0.0145194	0.364902	0.976	0.936	0.04	0.04
22809	MTSS1L	MTSS1L	chr16	-	70699368	70699443	70698822	70698999	70708208	70708431	22809	147	6	144	0	200	125	0.0145369	0.365056	0.939	1	-0.061	0.061
31919	EPS15L1	EPS15L1	chr19	-	16472589	16472795	16466054	16466662	16487932	16488065	31919	47	0	52	6	331	125	0.0145697	0.365209	1	0.766	0.234	0.234
34556	LRRFIP1	LRRFIP1	chr2	+	238666098	238666191	238664737	238664830	238668706	238668848	34556	26	513	19	795	218	125	0.014577	0.365209	0.028	0.014	0.014	0.014
7216	DDX50	DDX50	chr10	+	70693954	70694116	70679587	70679737	70694554	70694674	7216	299	10	400	3	287	125	0.0145602	0.365209	0.929	0.983	-0.054	0.054
1458	MORF4L2	MORF4L2	chrX	-	102939608	102939657	102933426	102933528	102940098	102940188	1458	233	491	337	549	174	125	0.014661	0.365702	0.254	0.306	-0.052	0.052
17885	SNW1	SNW1	chr14	-	78189523	78189620	78187053	78187171	78197330	78197472	17885	562	14	762	6	222	125	0.0146763	0.365702	0.958	0.986	-0.028	0.028
18490	GCSH	GCSH	chr16	-	81124205	81124285	81118067	81118199	81129735	81129980	18490	53	6	47	0	205	125	0.0146534	0.365702	0.843	1	-0.157	0.157
28271	LETMD1	LETMD1	chr12	+	51447560	51447643	51442816	51442968	51449617	51449804	28271	34	0	37	6	208	125	0.0146273	0.365702	1	0.788	0.212	0.212
30824	SPPL3	SPPL3	chr12	-	121204065	121204175	121200312	121202873	121205196	121205396	30824	254	4	352	19	235	125	0.0146119	0.365702	0.971	0.908	0.063	0.063
3677	WDR45	WDR45	chrX	-	48935301	48935406	48934303	48934409	48935495	48935570	3677	305	17	272	32	230	125	0.0146717	0.365702	0.907	0.822	0.085	0.085
5123	MEGF6	MEGF6	chr1	-	3415701	3415830	3415261	3415390	3416151	3416280	5123	5	3	18	0	254	125	0.0146412	0.365702	0.451	1	-0.549	0.549
12782	SSH1	SSH1	chr12	-	109196097	109196144	109194555	109194702	109198831	109198960	12782	95	26	73	7	172	125	0.0147173	0.36644	0.726	0.883	-0.157	0.157
25735	TAB3	TAB3	chrX	-	30852167	30852269	30845558	30849692	30861082	30861166	25735	98	12	265	11	227	125	0.0147356	0.366608	0.818	0.93	-0.112	0.112
6039	RBBP6	RBBP6	chr16	+	24576117	24576186	24574930	24574985	24578463	24578826	6039	77	4	137	0	194	125	0.0147468	0.366608	0.925	1	-0.075	0.075
14809	CRNKL1	CRNKL1	chr20	-	20020252	20020492	20018992	20019094	20021329	20021410	14809	174	5	206	0	365	125	0.0147868	0.366703	0.923	1	-0.077	0.077
26763	TMEM185A	TMEM185A	chrX	-	148692969	148693146	148690313	148690521	148713225	148713568	26763	216	5	242	18	302	125	0.0147686	0.366703	0.947	0.848	0.099	0.099
31792	GAS6	GAS6	chr13	-	114524930	114525159	114523521	114523991	114526347	114526523	31792	636	0	905	10	354	125	0.0147963	0.366703	1	0.97	0.03	0.03
9559	IP6K2	IP6K2	chr3	-	48752747	48752960	48730883	48732854	48754589	48754711	9559	18	106	6	110	338	125	0.0147744	0.366703	0.059	0.02	0.039	0.039
15050	NTPCR	NTPCR	chr1	+	233091302	233091465	233086369	233086490	233092092	233092189	15050	319	20	469	12	288	125	0.0148197	0.367001	0.874	0.944	-0.07	0.07
16080	MAP3K5	MAP3K5	chr6	-	136943985	136944119	136935296	136935424	136958462	136958544	16080	47	4	74	0	259	125	0.0148426	0.367003	0.85	1	-0.15	0.15
36358	MIPOL1	MIPOL1	chr14	+	37696930	37697043	37688757	37688896	37716307	37716445	36358	0	8	4	3	238	125	0.014834	0.367003	0	0.412	-0.412	0.412
6302	LARP1B	LARP1B	chr4	+	129099585	129099797	129042980	129043343	129100560	129100667	6302	67	0	95	7	337	125	0.0148925	0.367954	1	0.834	0.166	0.166
19370	GGT1	GGT1	chr22	+	25005931	25006000	25003920	25003990	25006216	25006498	19370	92	0	79	5	194	125	0.0149059	0.367974	1	0.911	0.089	0.089
36653	SUV420H1	SUV420H1	chr11	-	67947598	67947667	67946936	67947004	67953247	67953395	36653	42	4	67	0	194	125	0.0149161	0.367974	0.871	1	-0.129	0.129
19449	PCOLCE	PCOLCE	chr7	+	100203298	100203435	100202713	100202838	100204038	100204253	19449	407	0	34	2	262	125	0.014964	0.368371	1	0.89	0.11	0.11
29512	MINOS1	MINOS1	chr1	+	19943751	19943830	19923470	19923603	19948593	19948641	29512	4	857	34	1291	204	125	0.0149481	0.368371	0.003	0.016	-0.013	0.013
4471	SLC25A40	SLC25A40	chr7	-	87470947	87471029	87466044	87466125	87476263	87476437	4471	58	4	94	0	207	125	0.0149666	0.368371	0.897	1	-0.103	0.103
33292	ARHGEF7	ARHGEF7	chr13	+	111857635	111857720	111806251	111806338	111870025	111870227	33292	54	8	59	1	210	125	0.014999	0.368795	0.801	0.972	-0.171	0.171
36798	CBWD5	CBWD5	chr9	-	70488819	70488917	70486792	70486879	70489914	70490211	36798	0	20	5	16	223	125	0.0150068	0.368795	0	0.149	-0.149	0.149
19168	ATP2C2	ATP2C2	chr16	+	84444173	84444209	84442010	84442100	84449088	84449197	19168	2	2	20	0	161	125	0.0150231	0.368913	0.437	1	-0.563	0.563
17693	TENM4	TENM4	chr11	-	78574006	78574177	78567008	78567223	78600829	78601065	17693	78	4	33	8	296	125	0.0151208	0.371031	0.892	0.635	0.257	0.257
13942	SH3RF2	SH3RF2	chr5	+	145439428	145439787	145435543	145435776	145441988	145442879	13942	264	0	496	9	484	125	0.0151351	0.3711	1	0.934	0.066	0.066
17657	ADAMTS9	ADAMTS9	chr3	-	64599020	64599185	64592635	64592755	64600996	64601161	17657	300	5	858	0	290	125	0.0151506	0.371193	0.963	1	-0.037	0.037
25290	FUBP3	FUBP3	chr9	+	133470869	133470975	133454959	133455151	133485340	133485374	25290	285	0	364	8	231	125	0.0151736	0.371193	1	0.961	0.039	0.039
3825	VEGFC	VEGFC	chr4	-	177632652	177632804	177608974	177609081	177650686	177650900	3825	104	0	17	2	277	125	0.0151724	0.371193	1	0.793	0.207	0.207
36017	BCL7B	BCL7B	chr7	-	72967877	72967999	72966496	72966572	72971816	72972065	36017	11	98	34	127	247	125	0.0151914	0.371348	0.054	0.119	-0.065	0.065
17009	CAPZA2	CAPZA2	chr7	+	116546316	116546396	116544230	116544437	116550286	116550365	17009	932	6	1350	0	205	125	0.0152291	0.371985	0.99	1	-0.01	0.01
25047	FNDC3B	FNDC3B	chr3	+	172050878	172050965	172048330	172048505	172052733	172052872	25047	342	0	451	9	212	125	0.0153028	0.373502	1	0.967	0.033	0.033
1980	POLR2J3	POLR2J3	chr7	-	102208456	102208631	102207443	102207530	102210281	102210371	1980	17	5	22	0	300	125	0.0153332	0.37392	0.586	1	-0.414	0.414
36167	IL32	IL32	chr16	+	3117554	3117614	3117377	3117416	3117984	3118011	36167	1541	204	1009	175	185	125	0.0153432	0.37392	0.836	0.796	0.04	0.04
17650	ADAMTS9	ADAMTS9	chr3	-	64641467	64641551	64641251	64641367	64644177	64644467	17650	158	16	411	17	209	125	0.0153668	0.374211	0.855	0.935	-0.08	0.08
10921	TRNAU1AP	TRNAU1AP	chr1	+	28897687	28897850	28893805	28893925	28898378	28898412	10921	264	5	460	0	288	125	0.0154527	0.37541	0.958	1	-0.042	0.042
12572	FAHD2A	FAHD2A	chr2	+	96076274	96076334	96072688	96072905	96078181	96078290	12572	37	5	42	0	185	125	0.0154363	0.37541	0.833	1	-0.167	0.167
26212	PCM1	PCM1	chr8	+	17838099	17838264	17829837	17830196	17842955	17843128	26212	127	80	183	71	290	125	0.0154743	0.37541	0.406	0.526	-0.12	0.12
30679	KIF1B	KIF1B	chr1	+	10386168	10386417	10384815	10384953	10394577	10394696	30679	3	53	13	52	374	125	0.015472	0.37541	0.019	0.077	-0.058	0.058
6700	TSEN15	TSEN15	chr1	+	184041290	184041444	184023861	184023997	184041960	184043344	6700	69	27	147	27	279	125	0.0154494	0.37541	0.534	0.709	-0.175	0.175
34293	MORF4L1	MORF4L1	chr15	+	79177308	79177425	79172853	79172921	79178482	79178569	34293	173	2233	174	2948	242	125	0.0155501	0.376964	0.038	0.03	0.008	0.008
10252	NT5C3B	NT5C3B	chr17	-	39983677	39983878	39981333	39981909	39985041	39985204	10252	500	9	598	2	326	125	0.0156292	0.377743	0.955	0.991	-0.036	0.036
18630	MED12	MED12	chrX	+	70345512	70345563	70345200	70345345	70345885	70346004	18630	58	0	67	6	176	125	0.0156185	0.377743	1	0.888	0.112	0.112
23362	FCHO1	FCHO1	chr19	+	17892039	17892152	17889417	17889693	17892260	17892348	23362	42	4	65	0	238	125	0.0156285	0.377743	0.847	1	-0.153	0.153
33370	TPMT	TPMT	chr6	-	18132363	18132408	18128544	18131011	18134034	18134120	33370	193	11	315	5	170	125	0.0156154	0.377743	0.928	0.979	-0.051	0.051
24626	LTBP4	LTBP4	chr19	+	41128305	41128572	41125251	41125398	41128854	41128926	24626	413	0	124	3	392	125	0.0156833	0.378322	1	0.929	0.071	0.071
34495	MRPL55	MRPL55	chr1	-	228296655	228296722	228296137	228296175	228296849	228297013	34495	43	7	56	1	192	125	0.0156798	0.378322	0.8	0.973	-0.173	0.173
6017	GBA2	GBA2	chr9	-	35738228	35738371	35738033	35738149	35738522	35738629	6017	182	0	150	5	268	125	0.0157002	0.378322	1	0.933	0.067	0.067
8906	DPP9	DPP9	chr19	-	4695389	4695567	4694672	4694835	4697562	4697663	8906	458	8	812	3	303	125	0.0156959	0.378322	0.959	0.991	-0.032	0.032
10924	KCNIP3	KCNIP3	chr2	+	96040595	96040665	96040043	96040168	96040885	96040956	10924	24	3	61	0	195	125	0.0158545	0.380046	0.837	1	-0.163	0.163
19357	PTBP2	PTBP2	chr1	+	97271974	97272008	97270355	97270495	97272421	97272514	19357	5	17	13	9	159	125	0.0158027	0.380046	0.188	0.532	-0.344	0.344
19601	FRS2	FRS2	chr12	+	69885317	69885431	69864128	69864310	69924644	69924740	19601	0	24	4	14	239	125	0.0158255	0.380046	0	0.13	-0.13	0.13
2118	NBR2	NBR2	chr17	+	41283224	41283287	41277599	41277787	41290673	41290939	2118	13	8	23	2	188	125	0.0158268	0.380046	0.519	0.884	-0.365	0.365
4485	TARBP1	TARBP1	chr1	-	234599582	234599680	234596006	234596142	234601401	234601454	4485	56	6	88	1	223	125	0.0157952	0.380046	0.84	0.98	-0.14	0.14
624	NRCAM	NRCAM	chr7	-	107866088	107866145	107864168	107864280	107866651	107866822	624	19	1	15	8	182	125	0.015845	0.380046	0.929	0.563	0.366	0.366
7228	ANKS6	ANKS6	chr9	-	101552385	101552888	101547113	101547158	101558414	101558794	7228	206	15	262	40	628	125	0.0158464	0.380046	0.732	0.566	0.166	0.166
25801	GALNT3	GALNT3	chr2	-	166618414	166618564	166615845	166616080	166621393	166621566	25801	203	1	1051	0	275	125	0.0158696	0.380126	0.989	1	-0.011	0.011
12104	TFDP1	TFDP1	chr13	+	114292132	114292211	114290848	114291015	114294434	114295788	12104	338	21	909	27	204	125	0.0160324	0.380946	0.908	0.954	-0.046	0.046
15101	LRRC45	LRRC45	chr17	+	79982153	79982215	79981177	79981739	79982568	79982639	15101	73	4	124	0	187	125	0.0159766	0.380946	0.924	1	-0.076	0.076
16361	PRKCI	PRKCI	chr3	+	169998953	169999051	169998014	169998191	169999669	169999756	16361	429	9	775	4	223	125	0.0160858	0.380946	0.964	0.991	-0.027	0.027
16613	PSMD4	PSMD4	chr1	+	151234636	151234777	151227196	151227284	151236389	151236504	16613	1165	18	1398	8	266	125	0.0160737	0.380946	0.968	0.988	-0.02	0.02
1680	PHIP	PHIP	chr6	-	79679765	79679890	79679551	79679634	79680497	79680605	1680	64	5	129	1	250	125	0.016117	0.380946	0.865	0.985	-0.12	0.12
19267	SBNO1	SBNO1	chr12	-	123832575	123832680	123829804	123830117	123834856	123834988	19267	64	4	100	0	230	125	0.0160226	0.380946	0.897	1	-0.103	0.103
20063	AZIN2	AZIN2	chr1	+	33547778	33547955	33546991	33547109	33549554	33549728	20063	37	0	5	2	302	125	0.0160674	0.380946	1	0.509	0.491	0.491
23109	TMCO3	TMCO3	chr13	+	114193671	114193822	114188359	114188555	114203739	114204544	23109	337	6	437	0	276	125	0.0161007	0.380946	0.962	1	-0.038	0.038
24516	NOL11	NOL11	chr17	+	65732781	65732870	65732015	65732139	65733186	65733261	24516	254	7	430	2	214	125	0.0160935	0.380946	0.955	0.992	-0.037	0.037
25928	AP5M1	AP5M1	chr14	+	57748806	57748946	57746912	57747140	57749651	57749737	25928	165	5	207	0	265	125	0.0159431	0.380946	0.94	1	-0.06	0.06
26067	GBF1	GBF1	chr10	+	104128495	104128589	104127234	104127317	104128967	104129144	26067	147	5	192	0	219	125	0.0159292	0.380946	0.944	1	-0.056	0.056
26755	POP4	POP4	chr19	+	30101315	30101539	30099563	30099616	30102768	30102846	26755	241	7	291	1	349	125	0.0159213	0.380946	0.925	0.99	-0.065	0.065
32743	AIP	AIP	chr11	+	67254476	67254656	67250499	67250728	67257508	67257685	32743	341	6	400	0	305	125	0.0161164	0.380946	0.959	1	-0.041	0.041
33689	LRIG3	LRIG3	chr12	-	59279612	59279684	59277301	59277373	59280591	59280672	33689	114	4	60	9	197	125	0.0160679	0.380946	0.948	0.809	0.139	0.139
4180	ROGDI	ROGDI	chr16	-	4851267	4851322	4850498	4850579	4851503	4851586	4180	140	8	143	1	180	125	0.0159543	0.380946	0.924	0.99	-0.066	0.066
4814	DDX6	DDX6	chr11	-	118629482	118629611	118627879	118627996	118630630	118630753	4814	471	17	666	9	254	125	0.0159982	0.380946	0.932	0.973	-0.041	0.041
5753	ANKRD1	ANKRD1	chr10	-	92675927	92676026	92675538	92675637	92677488	92677587	5753	241	8	337	2	224	125	0.0160569	0.380946	0.944	0.989	-0.045	0.045
7282	MANEAL	MANEAL	chr1	+	38262415	38262492	38261408	38261518	38265515	38267278	7282	0	2	8	0	202	125	0.0159974	0.380946	0	1	-1	1
32373	DPY19L2	DPY19L2	chr12	-	63974441	63974616	63964537	63964637	63976185	63976305	32373	63	0	25	3	300	125	0.0161405	0.38122	1	0.776	0.224	0.224
3448	ARSD	ARSD	chrX	-	2827857	2828020	2826761	2826883	2835844	2836268	3448	37	4	57	0	288	125	0.0162204	0.382828	0.801	1	-0.199	0.199
13867	OSER1	OSER1	chr20	-	42831600	42831714	42824580	42826379	42835520	42835638	13867	352	26	493	17	239	125	0.0163588	0.384683	0.876	0.938	-0.062	0.062
14083	HNRNPD	HNRNPD	chr4	-	83292680	83292737	83279811	83279973	83294598	83295149	14083	90	4	169	0	182	125	0.0163519	0.384683	0.939	1	-0.061	0.061
20745	FLAD1	FLAD1	chr1	+	154962634	154962733	154956317	154956542	154965188	154965262	20745	6	4	1	10	224	125	0.0163445	0.384683	0.456	0.053	0.403	0.403
24412	EIF4E2	EIF4E2	chr2	+	233438972	233439051	233431787	233431924	233445613	233448355	24412	42	48	30	71	204	125	0.0163362	0.384683	0.349	0.206	0.143	0.143
34550	LRRFIP1	LRRFIP1	chr2	+	238678585	238678635	238668706	238668848	238681508	238681588	34550	26	0	22	5	175	125	0.0163286	0.384683	1	0.759	0.241	0.241
36106	NANS	NANS	chr9	+	100839199	100839299	100823063	100823279	100843097	100843364	36106	224	1	260	9	225	125	0.0163866	0.385054	0.992	0.941	0.051	0.051
18790	AMPD3	AMPD3	chr11	+	10500072	10500277	10483061	10483287	10503609	10503772	18790	57	5	62	0	330	125	0.016402	0.385135	0.812	1	-0.188	0.188
20002	BMF	BMF	chr15	-	40396380	40396541	40380091	40384089	40397995	40398292	20002	294	11	74	9	286	125	0.0164757	0.385362	0.921	0.782	0.139	0.139
20023	H2AFY	H2AFY	chr5	-	134686512	134686603	134681657	134681747	134696186	134696297	20023	304	0	251	6	216	125	0.0164913	0.385362	1	0.96	0.04	0.04
30160	PQLC1	PQLC1	chr18	-	77693968	77694022	77679183	77679400	77703328	77703462	30160	78	59	65	87	179	125	0.0164955	0.385362	0.48	0.343	0.137	0.137
3078	TINAGL1	TINAGL1	chr1	+	32051353	32051477	32051040	32051086	32052310	32052356	3078	809	29	1961	38	249	125	0.0164537	0.385362	0.933	0.963	-0.03	0.03
34996	TMPO	TMPO	chr12	+	98938219	98938315	98931252	98931350	98938728	98938839	34996	241	9	649	7	221	125	0.0164292	0.385362	0.938	0.981	-0.043	0.043
35033	GYS1	GYS1	chr19	-	49490450	49490642	49489106	49489292	49496251	49496610	35033	130	4	218	0	317	125	0.016462	0.385362	0.928	1	-0.072	0.072
35074	ACY1	ACY1	chr3	+	52019416	52019481	52018062	52018174	52019867	52019962	35074	88	4	158	0	190	125	0.0164869	0.385362	0.935	1	-0.065	0.065
12552	IKBKE	IKBKE	chr1	+	206667252	206667324	206666598	206666711	206669444	206670223	12552	131	8	133	1	197	125	0.0165157	0.385554	0.912	0.988	-0.076	0.076
35128	NRP2	NRP2	chr2	+	206628397	206628660	206617558	206617699	206630197	206630294	35128	487	17	264	2	388	125	0.0165405	0.385853	0.902	0.977	-0.075	0.075
9659	LOC100422737	LOC100422737	chr6	-	107187575	107187645	107183172	107183293	107235133	107235300	9659	23	4	32	22	195	125	0.0165749	0.386375	0.787	0.483	0.304	0.304
21809	AGPAT2	AGPAT2	chr9	-	139571036	139571132	139569186	139569259	139571412	139571588	21809	354	28	497	19	221	125	0.0166338	0.387467	0.877	0.937	-0.06	0.06
11183	FAM193B	FAM193B	chr5	-	176959443	176959642	176951185	176952206	176963358	176963746	11183	146	5	162	0	324	125	0.0167729	0.38762	0.918	1	-0.082	0.082
1350	RAPH1	RAPH1	chr2	-	204341798	204341879	204334961	204335036	204354306	204354812	1350	4	5	31	5	206	125	0.0166942	0.38762	0.327	0.79	-0.463	0.463
14802	PLEKHA6	PLEKHA6	chr1	-	204192589	204192713	204187978	204191907	204197210	204197356	14802	67	0	99	7	249	125	0.0167227	0.38762	1	0.877	0.123	0.123
15460	LACC1	LACC1	chr13	+	44464249	44464410	44462892	44463118	44465584	44468068	15460	78	5	83	0	286	125	0.0167696	0.38762	0.872	1	-0.128	0.128
21898	SETD3	SETD3	chr14	-	99870561	99870647	99866435	99866596	99871541	99871708	21898	267	7	565	3	211	125	0.0167714	0.38762	0.958	0.991	-0.033	0.033
23404	STAU2	STAU2	chr8	-	74621266	74621397	74600888	74601048	74650518	74650584	23404	52	74	91	73	256	125	0.0167163	0.38762	0.255	0.378	-0.123	0.123
24400	RANBP2	RANBP2	chr2	+	109378556	109378651	109374868	109375004	109379692	109384844	24400	113	7	191	2	220	125	0.0167501	0.38762	0.902	0.982	-0.08	0.08
28368	RIN3	RIN3	chr14	+	93081751	93081824	93043704	93043822	93107582	93107674	28368	79	0	93	6	198	125	0.0166833	0.38762	1	0.907	0.093	0.093
31232	RPL23AP7	RPL23AP7	chr2	-	114379689	114379738	114379302	114379593	114383185	114383306	31232	24	7	45	2	174	125	0.016655	0.38762	0.711	0.942	-0.231	0.231
34433	RNF19A	RNF19A	chr8	-	101273769	101273983	101269286	101271474	101276898	101277013	34433	211	7	252	1	339	125	0.0167384	0.38762	0.917	0.989	-0.072	0.072
8054	RPS6KC1	RPS6KC1	chr1	+	213246211	213246328	213244347	213244383	213251037	213251158	8054	0	32	4	19	242	125	0.0167203	0.38762	0	0.098	-0.098	0.098
24461	FGGY	FGGY	chr1	+	60139710	60139805	60132954	60133075	60223602	60223664	24461	30	0	26	5	220	125	0.0167853	0.387628	1	0.747	0.253	0.253
8453	ADAM15	ADAM15	chr1	+	155033890	155033965	155033238	155033308	155034720	155034845	8453	15	152	33	154	200	125	0.0168272	0.388317	0.058	0.118	-0.06	0.06
36202	HAGH	HAGH	chr16	-	1876507	1876603	1872865	1873038	1876712	1877195	36202	10	25	19	14	221	125	0.0168496	0.388556	0.185	0.434	-0.249	0.249
16940	IFT22	IFT22	chr7	-	100962236	100962344	100961404	100961494	100964951	100965104	16940	92	24	141	16	233	125	0.0168669	0.388675	0.673	0.825	-0.152	0.152
27446	CAPN3	CAPN3	chr15	+	42698123	42698141	42695938	42695975	42700408	42700522	27446	7	1	0	3	143	125	0.0169239	0.38971	0.86	0	0.86	0.86
18075	SPIDR	SPIDR	chr8	+	48320422	48320523	48206455	48206619	48352884	48353104	18075	52	4	78	0	226	125	0.0169515	0.390066	0.878	1	-0.122	0.122
2830	PPP2R5C	PPP2R5C	chr14	+	102285328	102285422	102229241	102229307	102323022	102323222	2830	3	3	0	11	219	125	0.0169751	0.390329	0.363	0	0.363	0.363
19936	FUK	FUK	chr16	+	70503054	70503226	70502751	70502871	70504216	70504329	19936	64	13	99	6	297	125	0.0170253	0.390391	0.674	0.874	-0.2	0.2
26557	AGK	AGK	chr7	+	141292945	141292985	141255252	141255367	141296361	141296441	26557	132	5	188	0	165	125	0.0170256	0.390391	0.952	1	-0.048	0.048
34720	SAMD4A	SAMD4A	chr14	+	55203741	55204005	55168779	55169298	55215532	55215642	34720	125	90	196	90	389	125	0.0170025	0.390391	0.309	0.412	-0.103	0.103
5999	ANKMY1	ANKMY1	chr2	-	241452218	241452359	241439868	241439982	241459778	241459950	5999	14	0	1	2	266	125	0.0170263	0.390391	1	0.19	0.81	0.81
7543	LRP8	LRP8	chr1	-	53746258	53746387	53741302	53741425	53755238	53755361	7543	98	0	144	7	254	125	0.0170496	0.390647	1	0.91	0.09	0.09
5544	TANGO2	TANGO2	chr22	+	20049052	20049206	20043465	20043536	20050860	20050965	5544	68	1	65	8	279	125	0.017074	0.390929	0.968	0.784	0.184	0.184
33873	HYOU1	HYOU1	chr11	-	118926461	118926555	118926204	118926283	118926781	118926879	33873	780	11	1102	3	219	125	0.0171004	0.390939	0.976	0.995	-0.019	0.019
35243	TMEM41A	TMEM41A	chr3	-	185212941	185213103	185212410	185212549	185214615	185214769	35243	144	11	265	6	287	125	0.017103	0.390939	0.851	0.951	-0.1	0.1
35907	TBC1D19	TBC1D19	chr4	+	26719554	26719639	26689966	26690029	26721702	26721747	35907	93	0	85	5	210	125	0.0171109	0.390939	1	0.91	0.09	0.09
26038	SIM1	SIM1	chr6	-	100896021	100896128	100895143	100895291	100896354	100896554	26038	54	0	80	7	232	125	0.0171491	0.39126	1	0.86	0.14	0.14
3743	ARMCX2	ARMCX2	chrX	-	100914404	100914487	100914061	100914134	100914742	100914876	3743	161	10	70	0	208	125	0.0171493	0.39126	0.906	1	-0.094	0.094
20658	TBCE	TBCE	chr1	+	235582731	235582876	235577747	235577933	235590454	235590554	20658	49	6	76	1	270	125	0.0172077	0.392314	0.791	0.972	-0.181	0.181
5122	MEGF6	MEGF6	chr1	-	3425121	3425253	3424358	3424487	3425638	3425809	5122	36	4	54	0	257	125	0.017232	0.39259	0.814	1	-0.186	0.186
30380	AKAP11	AKAP11	chr13	+	42860121	42860171	42846288	42846364	42860435	42860535	30380	42	10	47	2	175	125	0.0172625	0.393006	0.75	0.944	-0.194	0.194
33576	DMKN	DMKN	chr19	-	35999106	35999142	35997027	35997087	36001085	36001154	33576	15	3	18	18	161	125	0.0172766	0.393049	0.795	0.437	0.358	0.358
30024	ADGRL2	ADGRL2	chr1	+	82432087	82432293	82421560	82421744	82433709	82433883	30024	169	0	110	4	331	125	0.0172924	0.393131	1	0.912	0.088	0.088
32762	C9orf3	C9orf3	chr9	+	97844856	97845001	97842975	97843062	97848963	97849500	32762	92	10	174	44	270	125	0.0173163	0.393395	0.81	0.647	0.163	0.163
37117	MGP	MGP	chr12	-	15035905	15035981	15034114	15035214	15037146	15037179	37117	3977	14	5	0	201	125	0.0173587	0.39408	0.994	1	-0.006	0.006
10974	TMEM11	TMEM11	chr17	-	21114248	21114540	21101262	21102153	21117403	21117908	10974	116	77	263	112	417	125	0.0173884	0.39431	0.311	0.413	-0.102	0.102
2706	GSDMB	GSDMB	chr17	-	38065210	38065295	38063213	38063240	38066008	38066177	2706	0	4	3	0	210	125	0.0173933	0.39431	0	1	-1	1
24248	SLC25A32	SLC25A32	chr8	-	104417003	104417089	104415391	104415552	104419861	104420012	24248	182	4	178	14	211	125	0.0174182	0.394318	0.964	0.883	0.081	0.081
3941	NSMF	NSMF	chr9	-	140349690	140349759	140348842	140348895	140350862	140350938	3941	137	42	131	20	194	125	0.0174089	0.394318	0.678	0.808	-0.13	0.13
10198	C3orf33	C3orf33	chr3	-	155523385	155523512	155520320	155520380	155523927	155524076	10198	4	12	0	20	252	125	0.0174564	0.394905	0.142	0	0.142	0.142
19810	ERLIN1	ERLIN1	chr10	-	101923760	101923852	101915901	101915991	101927104	101927163	19810	217	5	406	0	217	125	0.0175075	0.395554	0.962	1	-0.038	0.038
3379	STK26	STK26	chrX	+	131188658	131188889	131157535	131157687	131197460	131197517	3379	204	0	396	9	356	125	0.0175097	0.395554	1	0.939	0.061	0.061
14740	RIN2	RIN2	chr20	+	19970649	19970955	19955297	19956431	19977322	19977486	14740	281	0	245	5	431	125	0.0175893	0.39622	1	0.934	0.066	0.066
16421	PARP6	PARP6	chr15	-	72548805	72548931	72546795	72546861	72549688	72549781	16421	181	5	233	0	251	125	0.017583	0.39622	0.947	1	-0.053	0.053
17309	SMPDL3A	SMPDL3A	chr6	+	123122454	123122551	123117968	123118113	123124808	123124978	17309	84	5	90	0	222	125	0.0175664	0.39622	0.904	1	-0.096	0.096
32985	PPP2R5A	PPP2R5A	chr1	+	212502476	212502673	212458878	212459633	212506838	212506940	32985	284	2	422	14	322	125	0.01758	0.39622	0.982	0.921	0.061	0.061
33065	PROM2	PROM2	chr2	+	95942719	95942809	95942341	95942405	95943111	95943314	33065	58	3	271	1	215	125	0.0176007	0.39622	0.918	0.994	-0.076	0.076
13659	FOCAD	FOCAD	chr9	+	20978337	20978453	20976418	20976547	20981424	20981685	13659	205	6	194	0	241	125	0.0176229	0.396442	0.947	1	-0.053	0.053
29252	GOLGA2P5	GOLGA2P5	chr12	-	100562701	100562977	100562229	100562411	100564342	100564445	29252	8	3	24	0	401	125	0.0176399	0.396546	0.454	1	-0.546	0.546
31638	GABPB2	GABPB2	chr1	+	151076037	151076151	151070327	151070478	151079512	151079698	31638	9	10	28	7	239	125	0.0176817	0.397005	0.32	0.677	-0.357	0.357
33795	INTS8	INTS8	chr8	+	95886779	95886830	95885601	95885705	95888301	95888375	33795	184	15	226	6	176	125	0.017685	0.397005	0.897	0.964	-0.067	0.067
31107	HMGXB3	HMGXB3	chr5	+	149403824	149404243	149398128	149398260	149406268	149406444	31107	537	0	534	6	544	125	0.0177012	0.397093	1	0.953	0.047	0.047
5720	TMEM163	TMEM163	chr2	-	135309618	135309662	135308140	135308232	135470769	135470889	5720	47	4	71	0	169	125	0.0177205	0.397247	0.897	1	-0.103	0.103
31565	C2orf74	C2orf74	chr2	+	61389976	61390090	61372242	61372331	61390186	61390367	31565	112	5	123	0	239	125	0.0177617	0.397893	0.921	1	-0.079	0.079
23073	TEX9	TEX9	chr15	+	56683440	56683616	56665638	56665702	56704499	56704634	23073	8	0	3	4	301	125	0.0177975	0.398419	1	0.237	0.763	0.763
13059	DPY19L3	DPY19L3	chr19	+	32959636	32959719	32955633	32955690	32968427	32968560	13059	52	6	43	0	208	125	0.0178602	0.39896	0.839	1	-0.161	0.161
23147	ACADM	ACADM	chr1	+	76194085	76194173	76190031	76190502	76198328	76198426	23147	172	8	299	3	213	125	0.0178713	0.39896	0.927	0.983	-0.056	0.056
26260	MRPS28	MRPS28	chr8	-	80915233	80915415	80831094	80831383	80942270	80942506	26260	356	8	739	4	307	125	0.0178592	0.39896	0.948	0.987	-0.039	0.039
29077	LOC202181	LOC202181	chr5	-	177047473	177047507	177045500	177046390	177053436	177053506	29077	0	4	3	0	159	125	0.0178621	0.39896	0	1	-1	1
32106	NCOR2	NCOR2	chr12	-	124839023	124839128	124838638	124838742	124839382	124839485	32106	253	1	385	11	230	125	0.0178922	0.399151	0.993	0.95	0.043	0.043
33645	ELP3	ELP3	chr8	+	27954735	27954835	27950583	27950750	27957344	27957483	33645	105	5	115	0	225	125	0.0179059	0.399178	0.921	1	-0.079	0.079
32742	AIP	AIP	chr11	+	67256737	67256926	67250499	67250728	67257508	67257685	32742	344	6	374	0	314	125	0.0179196	0.399207	0.958	1	-0.042	0.042
24707	LOXL1-AS1	LOXL1-AS1	chr15	-	74217610	74217846	74212300	74212379	74219994	74220127	24707	8	0	3	4	361	125	0.0179363	0.399303	1	0.206	0.794	0.794
14622	VPS50	VPS50	chr7	+	92935139	92935316	92932771	92932862	92938135	92938254	14622	99	8	175	3	302	125	0.0179797	0.399676	0.837	0.96	-0.123	0.123
20657	TBCE	TBCE	chr1	+	235582787	235582876	235577747	235577933	235590454	235590554	20657	117	6	171	1	214	125	0.0179717	0.399676	0.919	0.99	-0.071	0.071
25374	PXN	PXN	chr12	-	120660351	120660553	120659425	120659561	120660665	120660802	25374	968	16	1565	10	327	125	0.017999	0.399676	0.959	0.984	-0.025	0.025
26344	UNC5D	UNC5D	chr8	+	35542099	35542267	35541064	35541245	35544062	35544227	26344	4	6	6	0	293	125	0.0180152	0.399676	0.221	1	-0.779	0.779
33012	SMYD3	SMYD3	chr1	-	245927342	245927451	245912641	245912966	246021797	246021972	33012	145	0	165	6	234	125	0.0180063	0.399676	1	0.936	0.064	0.064
27589	EIF2AK2	EIF2AK2	chr2	-	37349648	37349807	37347101	37347282	37353431	37353554	27589	196	5	381	1	284	125	0.0180288	0.399703	0.945	0.994	-0.049	0.049
25853	ANKZF1	ANKZF1	chr2	+	220099547	220100034	220098854	220099010	220100429	220100597	25853	412	5	498	0	612	125	0.0180413	0.399704	0.944	1	-0.056	0.056
15991	SEC24A	SEC24A	chr5	+	134039448	134039622	134033588	134033747	134041016	134041127	15991	156	4	282	0	299	125	0.0180561	0.399756	0.942	1	-0.058	0.058
11181	EML3	EML3	chr11	-	62375137	62375293	62374429	62374571	62375672	62375768	11181	196	7	229	1	281	125	0.0181253	0.401013	0.926	0.99	-0.064	0.064
12861	BRE	BRE	chr2	+	28115249	28115315	28113481	28113709	28117399	28117551	12861	5	94	20	120	191	125	0.0181529	0.401348	0.034	0.098	-0.064	0.064
24550	MAP4K4	MAP4K4	chr2	+	102487955	102488147	102486756	102486877	102490108	102490226	24550	868	353	885	441	317	125	0.0181714	0.40148	0.492	0.442	0.05	0.05
5027	NCF2	NCF2	chr1	-	183536054	183536123	183534838	183534914	183538276	183538320	5027	12	3	31	0	194	125	0.0182362	0.402635	0.72	1	-0.28	0.28
30691	MDFIC	MDFIC	chr7	+	114619560	114619836	114582329	114582452	114655741	114659970	30691	358	6	338	0	401	125	0.0182507	0.40268	0.949	1	-0.051	0.051
13457	SVIL	SVIL	chr10	-	29760066	29760172	29759204	29759412	29762766	29762918	13457	254	0	532	11	231	125	0.0183218	0.403624	1	0.963	0.037	0.037
32266	XPO6	XPO6	chr16	-	28192261	28192352	28188540	28188653	28220307	28220443	32266	68	3	202	0	216	125	0.0183153	0.403624	0.929	1	-0.071	0.071
6879	CLSPN	CLSPN	chr1	-	36230818	36230927	36229866	36230315	36235447	36235551	6879	51	3	126	0	234	125	0.0183311	0.403624	0.901	1	-0.099	0.099
32044	KIF21B	KIF21B	chr1	-	200952183	200952222	200950087	200950224	200953986	200954100	32044	23	18	36	9	164	125	0.0183445	0.403641	0.493	0.753	-0.26	0.26
31520	NF2	NF2	chr22	+	30079008	30079053	30077427	30077590	30090740	30094589	31520	163	36	386	48	170	125	0.0183992	0.40457	0.769	0.855	-0.086	0.086
2736	BLOC1S6	BLOC1S6	chr15	+	45895297	45895385	45879416	45879723	45897625	45897712	2736	100	13	166	7	213	125	0.0184906	0.406302	0.819	0.933	-0.114	0.114
18868	C1orf52	C1orf52	chr1	-	85724617	85724744	85724206	85724405	85725040	85725355	18868	164	61	181	106	252	125	0.0185213	0.40642	0.571	0.459	0.112	0.112
36983	ANKRD11	ANKRD11	chr16	-	89497663	89497734	89484691	89484776	89556652	89556969	36983	0	50	7	68	196	125	0.0185165	0.40642	0	0.062	-0.062	0.062
15116	PDCD2	PDCD2	chr6	-	170889089	170889193	170887944	170888058	170892144	170892276	15116	376	9	547	3	229	125	0.0185492	0.406479	0.958	0.99	-0.032	0.032
386	IRAK4	IRAK4	chr12	+	44165022	44165168	44161905	44162075	44165982	44166165	386	35	25	61	18	271	125	0.0185461	0.406479	0.392	0.61	-0.218	0.218
11885	CCNY	CCNY	chr10	+	35814891	35814927	35790428	35790463	35818900	35818958	11885	74	10	98	3	161	125	0.0185798	0.406871	0.852	0.962	-0.11	0.11
12791	CCDC90B	CCDC90B	chr11	-	82996169	82996254	82991183	82991303	82996915	82997450	12791	18	162	32	138	210	125	0.0186656	0.408471	0.062	0.121	-0.059	0.059
18776	MARK3	MARK3	chr14	+	103958113	103958371	103946723	103946827	103969218	103970166	18776	630	5	796	19	383	125	0.018692	0.408495	0.976	0.932	0.044	0.044
9145	AHCYL1	AHCYL1	chr1	+	110558046	110558153	110557384	110557479	110558965	110559082	9145	663	9	961	0	232	125	0.0186859	0.408495	0.975	1	-0.025	0.025
29431	LCORL	LCORL	chr4	-	17910716	17910968	17887690	17887784	17963525	17963655	29431	101	4	144	0	377	125	0.0187384	0.409229	0.893	1	-0.107	0.107
15820	ELMOD3	ELMOD3	chr2	+	85582198	85582293	85581842	85581952	85582677	85582721	15820	11	9	25	4	220	125	0.018797	0.40975	0.41	0.78	-0.37	0.37
211	AASDHPPT	AASDHPPT	chr11	+	105961283	105961405	105950193	105950419	105962042	105962204	211	242	5	406	0	247	125	0.0188131	0.40975	0.961	1	-0.039	0.039
30856	PLEKHG3	PLEKHG3	chr14	+	65204073	65204093	65203570	65203609	65207753	65209173	30856	38	4	56	0	145	125	0.0188131	0.40975	0.891	1	-0.109	0.109
5023	RBFOX2	RBFOX2	chr22	-	36152151	36152191	36142519	36142608	36155934	36156067	5023	232	47	204	68	165	125	0.018806	0.40975	0.789	0.694	0.095	0.095
3261	API5	API5	chr11	+	43339970	43340032	43333504	43333746	43340189	43340351	3261	26	202	23	363	187	125	0.0188411	0.41008	0.079	0.041	0.038	0.038
21884	ANAPC11	ANAPC11	chr17	+	79851427	79851490	79849588	79849717	79852342	79852462	21884	287	92	395	85	188	125	0.0188775	0.410319	0.675	0.755	-0.08	0.08
9821	NRG1	NRG1	chr8	+	32600192	32600251	32585466	32585596	32611889	32611992	9821	40	4	110	1	184	125	0.0188732	0.410319	0.872	0.987	-0.115	0.115
5301	HERC3	HERC3	chr4	+	89599114	89599285	89597484	89597574	89601243	89601387	5301	76	3	193	0	296	125	0.0189274	0.411126	0.915	1	-0.085	0.085
14631	MCCC1	MCCC1	chr3	-	182810196	182810333	182804480	182804576	182812346	182812393	14631	84	0	106	6	262	125	0.0189706	0.411507	1	0.894	0.106	0.106
4880	C3orf67	C3orf67	chr3	-	58870270	58870435	58855898	58856035	58899433	58899590	4880	39	0	58	7	290	125	0.0189679	0.411507	1	0.781	0.219	0.219
15172	NLRP3	NLRP3	chr1	+	247597404	247597575	247592886	247593057	247607273	247607444	15172	6	2	38	0	296	125	0.0190475	0.41234	0.559	1	-0.441	0.441
30106	LTBP1	LTBP1	chr2	+	33359859	33360027	33335648	33335818	33411922	33412147	30106	173	8	85	12	293	125	0.0190356	0.41234	0.902	0.751	0.151	0.151
36218	LINC00959	LINC00959	chr10	-	131902346	131902494	131878000	131878165	131908967	131909081	36218	6	2	0	4	273	125	0.0190349	0.41234	0.579	0	0.579	0.579
2925	PQLC3	PQLC3	chr2	+	11315093	11315135	11304329	11304387	11317862	11318998	2925	11	3	28	0	167	125	0.0190715	0.412583	0.733	1	-0.267	0.267
12565	ADAM12	ADAM12	chr10	-	127708263	127708394	127700953	127705908	127724714	127724894	12565	106	0	20	2	256	125	0.019177	0.413383	1	0.83	0.17	0.17
16040	SNX7	SNX7	chr1	+	99128252	99128372	99127235	99127467	99150440	99150623	16040	21	79	36	64	245	125	0.019138	0.413383	0.119	0.223	-0.104	0.104
2914	FAM177A1	FAM177A1	chr14	+	35546355	35546422	35522483	35522657	35548132	35548230	2914	392	18	547	10	192	125	0.0191461	0.413383	0.934	0.973	-0.039	0.039
29499	ATP8B1	ATP8B1	chr18	-	55319265	55319404	55317598	55317729	55319715	55319961	29499	178	0	296	8	264	125	0.0192241	0.413383	1	0.946	0.054	0.054
31352	C1D	C1D	chr2	-	68280192	68280269	68274304	68274451	68290089	68290159	31352	30	84	49	71	202	125	0.0192097	0.413383	0.181	0.299	-0.118	0.118
34879	POLR2J4	POLR2J4	chr7	-	44009330	44009460	44005862	44005994	44012228	44012290	34879	2	8	5	1	255	125	0.0191992	0.413383	0.109	0.71	-0.601	0.601
36174	DOPEY2	DOPEY2	chr21	+	37591669	37591790	37586739	37586854	37595528	37595648	36174	164	4	377	0	246	125	0.0192147	0.413383	0.954	1	-0.046	0.046
6160	MAGI1	MAGI1	chr3	-	65433696	65433732	65428466	65428524	65438932	65439015	6160	20	8	16	22	161	125	0.019177	0.413383	0.66	0.361	0.299	0.299
6797	STAC	STAC	chr3	+	36524483	36524584	36484855	36485132	36526468	36526550	6797	59	3	151	0	226	125	0.0191676	0.413383	0.916	1	-0.084	0.084
19443	ANKLE1	ANKLE1	chr19	+	17394897	17395075	17394033	17394771	17396239	17396399	19443	11	3	29	0	303	125	0.0192896	0.4142	0.602	1	-0.398	0.398
29169	PSMC6	PSMC6	chr14	+	53184946	53185070	53184798	53184860	53185694	53185756	29169	696	29	1073	23	249	125	0.0193148	0.4142	0.923	0.959	-0.036	0.036
3597	SLC38A9	SLC38A9	chr5	-	54945034	54945142	54941616	54941723	54948356	54948551	3597	75	1	100	10	233	125	0.0192873	0.4142	0.976	0.843	0.133	0.133
7969	ATXN1	ATXN1	chr6	-	16326624	16328701	16299342	16307090	16486202	16486340	7969	497	0	368	4	2202	125	0.0193265	0.4142	1	0.839	0.161	0.161
8989	LCOR	LCOR	chr10	+	98703869	98704002	98667424	98667504	98708764	98709052	8989	59	4	83	0	258	125	0.0193113	0.4142	0.877	1	-0.123	0.123
11135	TBC1D12	TBC1D12	chr10	+	96290958	96291217	96282100	96282210	96292784	96296089	11135	80	5	80	0	384	125	0.0194433	0.414251	0.839	1	-0.161	0.161
14889	RBPMS	RBPMS	chr8	+	30407016	30407102	30402010	30402141	30416403	30416473	14889	68	283	67	434	211	125	0.0195091	0.414251	0.125	0.084	0.041	0.041
14942	HCFC1	HCFC1	chrX	-	153226992	153227099	153225685	153225865	153227672	153227757	14942	103	7	259	4	232	125	0.0193776	0.414251	0.888	0.972	-0.084	0.084
15217	TBCEL	TBCEL	chr11	+	120924259	120924441	120918236	120918376	120925760	120926017	15217	78	0	78	5	307	125	0.0194734	0.414251	1	0.864	0.136	0.136
18165	CLSTN3	CLSTN3	chr12	+	7294681	7294735	7293837	7294000	7295464	7295622	18165	326	8	358	1	179	125	0.0194169	0.414251	0.966	0.996	-0.03	0.03
20714	SMARCC1	SMARCC1	chr3	-	47632150	47632327	47627377	47629796	47651555	47651817	20714	725	8	1125	0	302	125	0.0194401	0.414251	0.974	1	-0.026	0.026
20960	YME1L1	YME1L1	chr10	-	27434356	27434519	27425204	27425314	27437834	27437969	20960	474	8	645	2	288	125	0.0194587	0.414251	0.963	0.993	-0.03	0.03
25002	PPIH	PPIH	chr1	+	43130533	43130626	43126532	43126575	43131650	43131738	25002	286	0	504	10	218	125	0.0194348	0.414251	1	0.967	0.033	0.033
25861	KLK8	KLK8	chr19	-	51503251	51503514	51501006	51501140	51503679	51503974	25861	8	2	48	0	388	125	0.0194765	0.414251	0.563	1	-0.437	0.437
26527	GSTCD	GSTCD	chr4	+	106755617	106755751	106746828	106746957	106759015	106759046	26527	57	3	136	0	259	125	0.019405	0.414251	0.902	1	-0.098	0.098
2790	CARS2	CARS2	chr13	-	111303380	111303447	111299447	111299586	111315797	111315865	2790	274	10	345	3	192	125	0.0194803	0.414251	0.947	0.987	-0.04	0.04
4968	SLC35B3	SLC35B3	chr6	-	8419812	8419910	8417634	8417727	8420953	8421061	4968	137	1	188	10	223	125	0.0194924	0.414251	0.987	0.913	0.074	0.074
7890	CLK2	CLK2	chr1	-	155236519	155236686	155235650	155235745	155237800	155237917	7890	286	0	292	6	292	125	0.0193792	0.414251	1	0.954	0.046	0.046
9724	VPRBP	VPRBP	chr3	-	51530749	51530796	51517734	51517852	51533888	51534018	9724	14	11	20	3	172	125	0.0195053	0.414251	0.481	0.829	-0.348	0.348
21595	LGALS8	LGALS8	chr1	+	236706214	236706340	236706060	236706087	236706859	236706948	21595	89	92	87	144	251	125	0.0195686	0.415179	0.325	0.231	0.094	0.094
21869	ZNF185	ZNF185	chrX	+	152101416	152101515	152100215	152100320	152106617	152106707	21869	125	10	347	9	224	125	0.0195787	0.415179	0.875	0.956	-0.081	0.081
17362	NUP98	NUP98	chr11	-	3700783	3700938	3697738	3697850	3704429	3704671	17362	256	5	376	0	280	125	0.0196065	0.415494	0.958	1	-0.042	0.042
14928	FBXO42	FBXO42	chr1	-	16632297	16632414	16621277	16621412	16641663	16641930	14928	110	4	176	0	242	125	0.0196421	0.415615	0.934	1	-0.066	0.066
30421	CD200	CD200	chr3	+	112054789	112054864	112051915	112052071	112059748	112059830	30421	0	8	7	9	200	125	0.0196607	0.415615	0	0.327	-0.327	0.327
30865	DZIP1L	DZIP1L	chr3	-	137790484	137790677	137786992	137787209	137796340	137796474	30865	39	5	41	0	318	125	0.0196638	0.415615	0.754	1	-0.246	0.246
32200	USP37	USP37	chr2	-	219344372	219344438	219341562	219341704	219346792	219346957	32200	20	7	56	4	191	125	0.0196492	0.415615	0.652	0.902	-0.25	0.25
25637	ZNF76	ZNF76	chr6	+	35261527	35261692	35260657	35260821	35262232	35262346	25637	83	14	84	32	290	125	0.0197281	0.416425	0.719	0.531	0.188	0.188
28036	USP34	USP34	chr2	-	61431390	61431515	61430274	61430398	61431631	61431736	28036	200	5	259	0	250	125	0.0197155	0.416425	0.952	1	-0.048	0.048
23390	GABRR2	GABRR2	chr6	-	89977397	89977538	89975331	89975484	89977732	89977815	23390	7	0	0	2	266	125	0.0197571	0.416614	1	0	1	1
24942	MIOS	MIOS	chr7	+	7607656	7607754	7606615	7606703	7612066	7613400	24942	37	3	84	0	223	125	0.0197629	0.416614	0.874	1	-0.126	0.126
19422	ARMC10	ARMC10	chr7	+	102737723	102737795	102732923	102733100	102738745	102740210	19422	356	2	451	12	197	125	0.0197898	0.416635	0.991	0.96	0.031	0.031
19653	RAD17	RAD17	chr5	+	68667280	68667384	68666861	68666998	68669656	68669914	19653	1	9	8	6	229	125	0.0197837	0.416635	0.057	0.421	-0.364	0.364
30474	OGFOD2	OGFOD2	chr12	+	123460357	123460414	123459249	123459668	123461200	123461314	30474	25	5	27	0	182	125	0.0198029	0.416637	0.774	1	-0.226	0.226
22756	FLII	FLII	chr17	-	18149057	18149164	18148868	18148974	18149247	18149376	22756	1222	7	2321	3	232	125	0.0198575	0.417514	0.989	0.998	-0.009	0.009
31091	PRRC2B	PRRC2B	chr9	+	134358096	134358294	134357112	134357195	134358745	134358832	31091	222	5	260	0	323	125	0.0198799	0.417711	0.945	1	-0.055	0.055
31207	CACNB3	CACNB3	chr12	+	49218731	49218751	49218451	49218516	49218945	49219026	31207	113	42	151	30	145	125	0.0199	0.417862	0.699	0.813	-0.114	0.114
10204	TUBD1	TUBD1	chr17	-	57963443	57963591	57955463	57955695	57970057	57970306	10204	15	0	12	5	273	125	0.0199458	0.418003	1	0.524	0.476	0.476
10820	PICALM	PICALM	chr11	-	85689112	85689136	85687665	85687725	85692171	85692271	10820	792	68	1217	69	149	125	0.0199339	0.418003	0.907	0.937	-0.03	0.03
5930	UBE2K	UBE2K	chr4	+	39747371	39747430	39699663	39700010	39757276	39757359	5930	184	6	272	1	184	125	0.0199302	0.418003	0.954	0.995	-0.041	0.041
24454	MTG1	MTG1	chr10	+	135213032	135213123	135212673	135212730	135215652	135215749	24454	164	9	188	2	216	125	0.0200227	0.419343	0.913	0.982	-0.069	0.069
32230	AMPD2	AMPD2	chr1	+	110173304	110173415	110172854	110173028	110173564	110174677	32230	429	0	322	6	236	125	0.0200428	0.41949	1	0.966	0.034	0.034
2458	TMEM63A	TMEM63A	chr1	-	226054273	226054382	226053596	226053667	226055587	226055730	2458	91	4	136	0	234	125	0.0201091	0.42003	0.924	1	-0.076	0.076
24716	HSPA14	HSPA14	chr10	+	14884132	14884845	14882073	14882156	14885369	14888998	24716	223	7	235	20	838	125	0.0201106	0.42003	0.826	0.637	0.189	0.189
36077	ARHGEF12	ARHGEF12	chr11	+	120300420	120300540	120300148	120300226	120302479	120302620	36077	301	30	298	52	245	125	0.0200862	0.42003	0.837	0.745	0.092	0.092
9941	DDB2	DDB2	chr11	+	47256307	47256485	47256123	47256223	47256820	47256963	9941	279	0	295	6	303	125	0.0201208	0.42003	1	0.953	0.047	0.047
27932	D2HGDH	D2HGDH	chr2	+	242684123	242684292	242683036	242683230	242707124	242708231	27932	78	0	79	5	294	125	0.0201401	0.42016	1	0.87	0.13	0.13
1263	DHRS4	DHRS4	chr14	+	24435140	24435192	24429110	24429212	24436419	24436475	1263	6	71	0	64	177	125	0.0201703	0.42038	0.056	0	0.056	0.056
605	DENND4C	DENND4C	chr9	+	19331975	19332182	19328027	19328160	19334974	19335103	605	157	0	153	5	332	125	0.0201768	0.42038	1	0.92	0.08	0.08
20155	TBC1D2B	TBC1D2B	chr15	-	78337241	78337410	78322348	78322512	78369634	78369994	20155	105	0	76	4	294	125	0.0201982	0.420554	1	0.89	0.11	0.11
10555	ABCB10	ABCB10	chr1	-	229683245	229683448	229677983	229678118	229684980	229685181	10555	94	3	240	0	328	125	0.0202428	0.421211	0.923	1	-0.077	0.077
17899	EIF4G3	EIF4G3	chr1	-	21151592	21151691	21143884	21144031	21154109	21154191	17899	281	0	261	6	224	125	0.0203241	0.421237	1	0.96	0.04	0.04
23354	POFUT2	POFUT2	chr21	-	46685936	46686142	46683842	46685550	46687504	46687628	23354	30	97	42	70	331	125	0.0202846	0.421237	0.105	0.185	-0.08	0.08
25241	HNRNPA1L2	HNRNPA1L2	chr13	+	53203353	53203494	53201572	53201713	53206556	53206629	25241	4	26	11	16	266	125	0.0203358	0.421237	0.067	0.244	-0.177	0.177
25336	OSBPL2	OSBPL2	chr20	+	60839684	60839774	60838671	60838747	60847180	60847315	25336	1	94	13	174	215	125	0.0203191	0.421237	0.006	0.042	-0.036	0.036
29347	FBXO28	FBXO28	chr1	+	224340843	224341039	224321775	224321914	224345053	224349749	29347	206	1	324	11	321	125	0.0203131	0.421237	0.988	0.92	0.068	0.068
32162	EZH2	EZH2	chr7	-	148511050	148511229	148508716	148508812	148512005	148512131	32162	292	0	517	9	304	125	0.0202798	0.421237	1	0.959	0.041	0.041
35011	SLC43A3	SLC43A3	chr11	-	57177407	57177594	57176647	57176771	57182087	57182204	35011	471	6	1331	2	312	125	0.0202841	0.421237	0.969	0.996	-0.027	0.027
32771	RICTOR	RICTOR	chr5	-	38946569	38946654	38945592	38945826	38947365	38947543	32771	26	3	58	0	210	125	0.0203643	0.421557	0.838	1	-0.162	0.162
4970	SLC35B3	SLC35B3	chr6	-	8418976	8419118	8417634	8417727	8419812	8419910	4970	6	75	0	95	267	125	0.0203777	0.421563	0.036	0	0.036	0.036
29969	PAQR5	PAQR5	chr15	+	69677015	69677221	69672221	69672349	69681992	69682119	29969	128	4	329	1	331	125	0.0204141	0.422044	0.924	0.992	-0.068	0.068
22800	TCEAL3	TCEAL3	chrX	+	102863531	102863601	102862833	102862986	102863965	102864855	22800	108	0	131	6	195	125	0.0205027	0.423525	1	0.933	0.067	0.067
31753	ABHD14A-ACY1	ABHD14A-ACY1	chr3	+	52019376	52019481	52018062	52018174	52019867	52019962	31753	124	4	213	0	230	125	0.0205252	0.423525	0.944	1	-0.056	0.056
5224	GGA3	GGA3	chr17	-	73239143	73239247	73238911	73238992	73239527	73239651	5224	139	0	241	8	229	125	0.0205252	0.423525	1	0.943	0.057	0.057
25759	PCSK5	PCSK5	chr9	+	78710805	78711018	78686641	78686814	78722166	78722267	25759	279	0	664	11	338	125	0.0205767	0.423837	1	0.957	0.043	0.043
25842	CCT6A	CCT6A	chr7	+	56129439	56129542	56128499	56128633	56130375	56130448	25842	2149	21	3473	12	228	125	0.0205708	0.423837	0.982	0.994	-0.012	0.012
28298	VWA9	VWA9	chr15	-	65899496	65899780	65892111	65892267	65903133	65903486	28298	143	0	187	6	409	125	0.0205799	0.423837	1	0.905	0.095	0.095
31369	UBE2Q2	UBE2Q2	chr15	+	76168527	76168612	76165768	76165909	76170301	76170362	31369	217	8	286	2	210	125	0.0206208	0.423866	0.942	0.988	-0.046	0.046
33927	NEK11	NEK11	chr3	+	130887673	130887781	130884269	130884363	130889616	130889731	33927	35	7	24	0	233	125	0.0206168	0.423866	0.728	1	-0.272	0.272
36205	EFEMP1	EFEMP1	chr2	-	56150033	56150074	56149494	56149582	56150845	56151298	36205	23	28	29	81	166	125	0.020607	0.423866	0.382	0.212	0.17	0.17
12403	KDM1B	KDM1B	chr6	+	18156113	18156157	18155618	18155802	18160113	18160213	12403	10	3	25	0	169	125	0.0206408	0.424006	0.711	1	-0.289	0.289
7187	DTNBP1	DTNBP1	chr6	-	15660613	15660752	15652317	15652371	15663044	15663289	7187	7	44	2	73	264	125	0.0206898	0.424743	0.07	0.013	0.057	0.057
34450	UROS	UROS	chr10	-	127486633	127486714	127484671	127484757	127495981	127496056	34450	243	12	381	6	206	125	0.0207529	0.425765	0.925	0.975	-0.05	0.05
20247	EXOSC10	EXOSC10	chr1	-	11142744	11142935	11141138	11141295	11147504	11147648	20247	516	11	897	6	316	125	0.0208024	0.426237	0.949	0.983	-0.034	0.034
22152	ATP2B4	ATP2B4	chr1	+	203693008	203693116	203691605	203691817	203696522	203696699	22152	434	6	429	17	233	125	0.0207969	0.426237	0.975	0.931	0.044	0.044
27356	ZNF815P	ZNF815P	chr7	+	5879579	5879706	5862790	5863157	5880320	5880487	27356	6	0	2	4	252	125	0.0208214	0.426356	1	0.199	0.801	0.801
6947	P2RY6	P2RY6	chr11	+	73006774	73006860	72983186	72983511	73007529	73009670	6947	29	0	52	8	211	125	0.0208381	0.426426	1	0.794	0.206	0.206
2525	UBXN11	UBXN11	chr1	-	26627416	26627515	26624452	26624553	26628184	26628213	2525	39	30	59	20	224	125	0.0208602	0.426607	0.42	0.622	-0.202	0.202
11747	INTS7	INTS7	chr1	-	212125952	212126043	212119948	212120047	212139771	212139840	11747	23	3	51	0	216	125	0.0209255	0.427239	0.816	1	-0.184	0.184
18659	INPPL1	INPPL1	chr11	+	71949085	71949219	71948167	71948840	71949306	71950188	18659	269	6	264	17	259	125	0.0209442	0.427239	0.956	0.882	0.074	0.074
20097	VASH2	VASH2	chr1	+	213124680	213125160	213123861	213124082	213134507	213134596	20097	27	0	10	3	605	125	0.0209429	0.427239	1	0.408	0.592	0.592
32282	LRTOMT	LRTOMT	chr11	+	71800462	71800642	71800074	71800211	71804541	71804747	32282	4	16	0	25	305	125	0.0209208	0.427239	0.093	0	0.093	0.093
29628	ZNF410	ZNF410	chr14	+	74361061	74361112	74360499	74360635	74363018	74363237	29628	9	122	2	139	176	125	0.0209955	0.427743	0.05	0.01	0.04	0.04
4429	POLR3D	POLR3D	chr8	+	22106556	22106822	22105993	22106162	22107587	22107740	4429	433	6	435	0	391	125	0.0209822	0.427743	0.958	1	-0.042	0.042
18475	CACYBP	CACYBP	chr1	+	174973749	174973969	174968891	174969331	174975880	174975977	18475	1562	6	3305	3	345	125	0.0210388	0.428261	0.99	0.998	-0.008	0.008
294	TCEA3	TCEA3	chr1	-	23745569	23745632	23744396	23744502	23751057	23751272	294	47	4	13	6	188	125	0.0210476	0.428261	0.887	0.59	0.297	0.297
15076	SCEL	SCEL	chr13	+	78163278	78163359	78146258	78146324	78171679	78171724	15076	57	4	148	1	206	125	0.0210876	0.42842	0.896	0.989	-0.093	0.093
27280	PPAP2A	PPAP2A	chr5	-	54786787	54786942	54763696	54763977	54830399	54830906	27280	6	7	14	2	280	125	0.0210955	0.42842	0.277	0.758	-0.481	0.481
3727	CARD8	CARD8	chr19	-	48752779	48752890	48744218	48744320	48753007	48753104	3727	79	5	60	13	236	125	0.0211044	0.42842	0.893	0.71	0.183	0.183
7657	HNRNPH1	HNRNPH1	chr5	-	179042546	179042596	179041178	179041960	179043126	179043219	7657	1563	113	1979	190	175	125	0.0211087	0.42842	0.908	0.882	0.026	0.026
27566	CENPA	CENPA	chr2	+	27015623	27015701	27014998	27015108	27016012	27016194	27566	124	11	325	10	203	125	0.0211535	0.429058	0.874	0.952	-0.078	0.078
24665	PRKAR2A	PRKAR2A	chr3	-	48827976	48828060	48820418	48820525	48831429	48831482	24665	219	0	327	8	209	125	0.0212306	0.430351	1	0.961	0.039	0.039
5823	FRAS1	FRAS1	chr4	+	79173545	79173705	79166386	79166479	79186178	79186262	5823	27	3	59	0	285	125	0.021298	0.431445	0.798	1	-0.202	0.202
11388	NAE1	NAE1	chr16	-	66861882	66861980	66860579	66860683	66864749	66864879	11388	45	157	40	243	223	125	0.0214801	0.432092	0.138	0.084	0.054	0.054
1379	LIAS	LIAS	chr4	+	39474719	39474831	39472855	39472926	39478682	39479271	1379	72	1	74	8	237	125	0.0214792	0.432092	0.974	0.83	0.144	0.144
1395	PPP2R3C	PPP2R3C	chr14	-	35585815	35585943	35579730	35579835	35591107	35591748	1395	133	26	150	13	253	125	0.0214353	0.432092	0.717	0.851	-0.134	0.134
16215	PIGQ	PIGQ	chr16	+	628784	628938	628378	628505	629068	629180	16215	265	5	383	0	279	125	0.0214911	0.432092	0.96	1	-0.04	0.04
17255	KIF2A	KIF2A	chr5	+	61668264	61668378	61662240	61662308	61669513	61669664	17255	0	135	12	238	239	125	0.0214046	0.432092	0	0.026	-0.026	0.026
19507	DNAJC13	DNAJC13	chr3	+	132213931	132214010	132212987	132213103	132215371	132215507	19507	148	6	204	1	204	125	0.0214715	0.432092	0.938	0.992	-0.054	0.054
26078	GBF1	GBF1	chr10	+	104127974	104128211	104127234	104127317	104128967	104129144	26078	306	5	391	0	362	125	0.021488	0.432092	0.955	1	-0.045	0.045
26875	UBAP2	UBAP2	chr9	-	33996220	33996331	33988970	33989124	33998784	33998862	26875	236	5	370	0	236	125	0.0214127	0.432092	0.962	1	-0.038	0.038
28230	SEMA4F	SEMA4F	chr2	+	74900803	74900955	74900583	74900703	74901624	74901803	28230	87	0	90	5	277	125	0.0214649	0.432092	1	0.89	0.11	0.11
2956	SNAPC5	SNAPC5	chr15	-	66787667	66787757	66786752	66786890	66789979	66790146	2956	145	15	194	7	215	125	0.0214732	0.432092	0.849	0.942	-0.093	0.093
32798	LARP4	LARP4	chr12	+	50848096	50848200	50835372	50835426	50854917	50855130	32798	74	4	103	0	229	125	0.0213638	0.432092	0.91	1	-0.09	0.09
36139	AP1G1	AP1G1	chr16	-	71789921	71790062	71787735	71787790	71792710	71792824	36139	288	0	427	8	266	125	0.0214779	0.432092	1	0.962	0.038	0.038
28784	PSMA6	PSMA6	chr14	+	35777199	35777294	35761522	35761758	35778119	35778201	28784	1658	28	2527	22	220	125	0.0215518	0.432501	0.971	0.985	-0.014	0.014
31569	CYTH3	CYTH3	chr7	-	6210460	6210609	6210165	6210277	6210832	6210945	31569	350	0	252	5	274	125	0.0215476	0.432501	1	0.958	0.042	0.042
37008	NBAS	NBAS	chr2	-	15319111	15319240	15307031	15307447	15326865	15327004	37008	152	11	202	4	254	125	0.0215354	0.432501	0.872	0.961	-0.089	0.089
1595	FANCM	FANCM	chr14	+	45639791	45639949	45636152	45636366	45642257	45642413	1595	6	2	35	0	283	125	0.0216059	0.432991	0.57	1	-0.43	0.43
23435	SPAG9	SPAG9	chr17	-	49109041	49109083	49098518	49098726	49118861	49119012	23435	40	141	71	148	167	125	0.0216166	0.432991	0.175	0.264	-0.089	0.089
7829	C9orf142	C9orf142	chr9	+	139887376	139887426	139886869	139887014	139887504	139887695	7829	36	4	49	0	175	125	0.0216049	0.432991	0.865	1	-0.135	0.135
27982	C16orf46	C16orf46	chr16	-	81099797	81099886	81097350	81097598	81110740	81110872	27982	5	4	10	0	214	125	0.0216426	0.433243	0.422	1	-0.578	0.578
33295	ARHGEF7	ARHGEF7	chr13	+	111862218	111862349	111806060	111806338	111870025	111870227	33295	119	8	113	1	256	125	0.0216588	0.433296	0.879	0.982	-0.103	0.103
19352	ST3GAL6	ST3GAL6	chr3	+	98489964	98490034	98489722	98489800	98491656	98491760	19352	8	6	10	34	195	125	0.0217008	0.433598	0.461	0.159	0.302	0.302
29000	UNG	UNG	chr12	+	109539706	109539804	109536993	109537089	109540643	109540732	29000	224	7	445	3	223	125	0.0216876	0.433598	0.947	0.988	-0.041	0.041
7242	RAP1GDS1	RAP1GDS1	chr4	+	99300167	99300314	99273626	99273752	99313102	99313231	7242	290	18	430	11	272	125	0.0217263	0.433838	0.881	0.947	-0.066	0.066
20332	SGPP2	SGPP2	chr2	+	223386485	223386665	223339286	223339445	223389662	223389752	20332	189	4	350	0	305	125	0.0217632	0.434091	0.951	1	-0.049	0.049
31052	SLC25A25	SLC25A25	chr9	+	130865959	130866118	130864648	130864760	130868007	130868160	31052	426	14	411	4	284	125	0.0217659	0.434091	0.931	0.978	-0.047	0.047
12506	ZBTB49	ZBTB49	chr4	+	4317362	4317445	4303715	4304818	4322366	4323513	12506	0	6	2	0	208	125	0.0218039	0.434355	0	1	-1	1
17512	B3GALNT1	B3GALNT1	chr3	-	160818926	160819021	160801670	160804576	160821214	160821305	17512	58	0	77	6	220	125	0.0218092	0.434355	1	0.879	0.121	0.121
23425	STX16	STX16	chr20	+	57234678	57234690	57226308	57227143	57242545	57242653	23425	36	93	79	117	137	125	0.0218836	0.434355	0.261	0.381	-0.12	0.12
25252	CTC1	CTC1	chr17	-	8132044	8132210	8131820	8131947	8132619	8132764	25252	46	1	69	11	291	125	0.021876	0.434355	0.952	0.729	0.223	0.223
27883	EP400	EP400	chr12	+	132554039	132554186	132551906	132552031	132561060	132561138	27883	130	5	130	0	272	125	0.0218872	0.434355	0.923	1	-0.077	0.077
2856	VPS26A	VPS26A	chr10	+	70915567	70915643	70892653	70892803	70916762	70916919	2856	483	8	900	2	201	125	0.0218641	0.434355	0.974	0.996	-0.022	0.022
30552	PUF60	PUF60	chr8	-	144902835	144902886	144900542	144900704	144903766	144903856	30552	296	187	396	186	176	125	0.0218211	0.434355	0.529	0.602	-0.073	0.073
7560	SGSM3	SGSM3	chr22	+	40801144	40801288	40800560	40800668	40801652	40801848	7560	200	1	215	8	269	125	0.02186	0.434355	0.989	0.926	0.063	0.063
11733	SMARCA4	SMARCA4	chr19	+	11091452	11091528	11071597	11071850	11094796	11095049	11733	0	16	6	19	201	125	0.0219215	0.434767	0	0.164	-0.164	0.164
1367	PCNXL3	PCNXL3	chr11	+	65387809	65387900	65387224	65387403	65388301	65388437	1367	120	4	202	0	216	125	0.0219688	0.43536	0.946	1	-0.054	0.054
17306	LRRC8E	LRRC8E	chr19	+	7958601	7958744	7953389	7953485	7960483	7960626	17306	2	25	14	34	268	125	0.021992	0.43536	0.036	0.161	-0.125	0.125
3968	C2CD5	C2CD5	chr12	-	22612425	22612476	22609904	22610095	22622642	22622729	3968	19	24	13	45	176	125	0.0219817	0.43536	0.36	0.17	0.19	0.19
20829	PHLDB1	PHLDB1	chr11	+	118502875	118503013	118502629	118502770	118506110	118506266	20829	475	11	189	0	263	125	0.0220375	0.435993	0.954	1	-0.046	0.046
30466	BCLAF1	BCLAF1	chr6	-	136588166	136588313	136582402	136582615	136589299	136589477	30466	676	122	717	174	272	125	0.0221241	0.437436	0.718	0.654	0.064	0.064
16287	WISP3	WISP3	chr6	+	112388171	112388235	112385957	112386200	112389407	112389601	16287	2	0	0	6	189	125	0.0221752	0.43791	1	0	1	1
4334	DCUN1D4	DCUN1D4	chr4	+	52757925	52758017	52752733	52752804	52765435	52765544	4334	126	5	132	0	217	125	0.0221701	0.43791	0.936	1	-0.064	0.064
5951	FAM35A	FAM35A	chr10	+	88930234	88930429	88917804	88917912	88930596	88930731	5951	184	4	313	0	320	125	0.0222037	0.437935	0.947	1	-0.053	0.053
841	CWF19L1	CWF19L1	chr10	-	101996606	101996726	101995423	101995521	101997778	101997988	841	105	12	206	8	245	125	0.0221983	0.437935	0.817	0.929	-0.112	0.112
24882	ADD3	ADD3	chr10	+	111877099	111877180	111872534	111872673	111878344	111878494	24882	129	8	121	1	206	125	0.0222207	0.438	0.907	0.987	-0.08	0.08
20961	YME1L1	YME1L1	chr10	-	27431315	27431414	27425204	27425314	27434356	27434519	20961	674	32	1014	26	224	125	0.0222562	0.438163	0.922	0.956	-0.034	0.034
3052	THBS3	THBS3	chr1	-	155170884	155170995	155170687	155170795	155171207	155171360	3052	207	0	127	4	236	125	0.0222461	0.438163	1	0.944	0.056	0.056
10930	CMC1	CMC1	chr3	+	28304781	28304871	28283123	28283303	28357823	28357914	10930	168	37	250	30	215	125	0.0223194	0.438391	0.725	0.829	-0.104	0.104
24978	GTF2A2	GTF2A2	chr15	-	59934334	59934461	59930260	59931356	59942867	59942972	24978	647	9	999	3	252	125	0.0223004	0.438391	0.973	0.994	-0.021	0.021
25211	RNF146	RNF146	chr6	+	127606352	127606493	127601375	127601485	127607194	127607322	25211	26	26	6	20	266	125	0.0223222	0.438391	0.32	0.124	0.196	0.196
32163	EZH2	EZH2	chr7	-	148512005	148512131	148508716	148508812	148512597	148512638	32163	88	3	244	0	251	125	0.0223195	0.438391	0.936	1	-0.064	0.064
12432	INADL	INADL	chr1	+	62582203	62582351	62579724	62579918	62582803	62582890	12432	130	0	243	8	273	125	0.0224408	0.439334	1	0.933	0.067	0.067
17959	ST7	ST7	chr7	+	116774177	116774246	116771938	116772014	116776134	116776289	17959	64	20	38	27	194	125	0.0224594	0.439334	0.673	0.476	0.197	0.197
18111	MAP7	MAP7	chr6	-	136704808	136704919	136698892	136699006	136709530	136709648	18111	125	14	283	63	236	125	0.022445	0.439334	0.825	0.704	0.121	0.121
21736	DIEXF	DIEXF	chr1	+	210015927	210016040	210015609	210015792	210024548	210030910	21736	34	10	55	4	238	125	0.0224749	0.439334	0.641	0.878	-0.237	0.237
24109	UBP1	UBP1	chr3	-	33467081	33467233	33458249	33458326	33481227	33481417	24109	376	8	482	2	277	125	0.0224416	0.439334	0.955	0.991	-0.036	0.036
24397	NGFRAP1	NGFRAP1	chrX	+	102631955	102632034	102631250	102631541	102632437	102633092	24397	1208	0	965	6	204	125	0.0224046	0.439334	1	0.99	0.01	0.01
29110	NDRG4	NDRG4	chr16	+	58534891	58534981	58534046	58534173	58537701	58537807	29110	31	74	26	28	215	125	0.0224308	0.439334	0.196	0.351	-0.155	0.155
4395	ERP29	ERP29	chr12	+	112457559	112457698	112451151	112451413	112459953	112461024	4395	2093	55	3211	54	264	125	0.0224795	0.439334	0.947	0.966	-0.019	0.019
24538	SPAG1	SPAG1	chr8	+	101174506	101174648	101170262	101170346	101178041	101178201	24538	12	7	41	5	267	125	0.0225517	0.440217	0.445	0.793	-0.348	0.348
31939	DHTKD1	DHTKD1	chr10	+	12149907	12150014	12143040	12143180	12154898	12155063	31939	36	4	94	1	232	125	0.0225657	0.440217	0.829	0.981	-0.152	0.152
4442	JMJD1C	JMJD1C	chr10	-	64943206	64943329	64937476	64937616	64944367	64944498	4442	256	0	207	5	248	125	0.0225605	0.440217	1	0.954	0.046	0.046
13238	RELB	RELB	chr19	+	45535791	45536007	45532145	45532250	45537501	45537570	13238	525	11	322	1	341	125	0.0227133	0.441262	0.946	0.992	-0.046	0.046
13560	ZNF767P	ZNF767P	chr7	-	149318136	149318263	149317014	149317128	149318350	149318650	13560	38	0	17	3	252	125	0.0226865	0.441262	1	0.738	0.262	0.262
13739	TJP1	TJP1	chr15	-	30025297	30025517	30024834	30025019	30026477	30026586	13739	391	5	830	0	345	125	0.0226635	0.441262	0.966	1	-0.034	0.034
32463	STRN	STRN	chr2	-	37082354	37082495	37078142	37078250	37084998	37085166	32463	137	4	214	0	266	125	0.0227259	0.441262	0.942	1	-0.058	0.058
35554	TFAP2A	TFAP2A	chr6	-	10402724	10402843	10400680	10400822	10404740	10404972	35554	168	4	508	1	244	125	0.0226724	0.441262	0.956	0.996	-0.04	0.04
4718	NDUFA11	NDUFA11	chr19	-	5901345	5901465	5896915	5897008	5903622	5904024	4718	17	944	33	920	245	125	0.0227196	0.441262	0.009	0.018	-0.009	0.009
5305	HOXB-AS3	HOXB-AS3	chr17	+	46677808	46677907	46667781	46667951	46679436	46679703	5305	52	1	62	9	224	125	0.0227291	0.441262	0.967	0.794	0.173	0.173
7599	SEMA4D	SEMA4D	chr9	-	92032970	92033033	92020265	92020614	92070802	92070868	7599	16	7	52	5	188	125	0.0226817	0.441262	0.603	0.874	-0.271	0.271
11700	APPL2	APPL2	chr12	-	105589038	105589127	105583768	105583933	105589222	105589279	11700	199	6	174	0	214	125	0.0227789	0.441696	0.951	1	-0.049	0.049
17879	GRK5	GRK5	chr10	+	121201510	121201600	121199242	121199280	121203055	121203264	17879	37	0	7	2	215	125	0.0227706	0.441696	1	0.67	0.33	0.33
32139	HSF2	HSF2	chr6	+	122749047	122749101	122744725	122744831	122752574	122752659	32139	37	48	57	37	179	125	0.0228202	0.44223	0.35	0.518	-0.168	0.168
17900	EIF4G3	EIF4G3	chr1	-	21324093	21324126	21307540	21307720	21329205	21329301	17900	2	114	12	146	158	125	0.0228367	0.442284	0.014	0.061	-0.047	0.047
30361	C14orf159	C14orf159	chr14	+	91611564	91611657	91580356	91580872	91623982	91624034	30361	2	31	13	40	218	125	0.0228849	0.442951	0.036	0.157	-0.121	0.121
13610	IMMP1L	IMMP1L	chr11	-	31477806	31477933	31455006	31455117	31484718	31484852	13610	21	12	29	4	252	125	0.0229016	0.443008	0.465	0.782	-0.317	0.317
32653	CMAS	CMAS	chr12	+	22213765	22213860	22211500	22211634	22218054	22218606	32653	135	4	240	0	220	125	0.0229367	0.44342	0.95	1	-0.05	0.05
34411	GRIK5	GRIK5	chr19	-	42526392	42526506	42526098	42526208	42546703	42546907	34411	107	4	156	0	239	125	0.0229658	0.443715	0.933	1	-0.067	0.067
26552	ZNF655	ZNF655	chr7	+	99159510	99159596	99158155	99158318	99159990	99160117	26552	89	22	160	18	211	125	0.0230186	0.444469	0.706	0.84	-0.134	0.134
16469	PIP5K1C	PIP5K1C	chr19	-	3648622	3648706	3647335	3647384	3651823	3652029	16469	55	0	42	4	209	125	0.0230637	0.44454	1	0.863	0.137	0.137
22340	SORD	SORD	chr15	+	45353264	45353424	45335454	45335619	45357468	45357587	22340	197	4	405	0	285	125	0.0230481	0.44454	0.956	1	-0.044	0.044
25731	KIAA0040	KIAA0040	chr1	-	175161775	175161852	175146746	175146820	175161995	175162229	25731	25	12	44	6	202	125	0.0230574	0.44454	0.563	0.819	-0.256	0.256
24484	PCNXL2	PCNXL2	chr1	-	233362971	233363117	233353776	233353930	233372590	233372726	24484	58	4	75	0	271	125	0.0230935	0.444569	0.87	1	-0.13	0.13
29985	NSMCE2	NSMCE2	chr8	+	126114292	126114388	126104082	126104200	126114558	126114729	29985	108	19	175	13	221	125	0.0231178	0.444569	0.763	0.884	-0.121	0.121
33361	TPRA1	TPRA1	chr3	-	127294782	127294893	127294591	127294652	127295459	127295539	33361	314	6	363	0	236	125	0.0230925	0.444569	0.965	1	-0.035	0.035
9467	CDC123	CDC123	chr10	+	12257738	12257834	12252288	12252321	12259359	12259466	9467	698	3	1234	19	221	125	0.0231205	0.444569	0.992	0.973	0.019	0.019
24511	NR2F2-AS1	NR2F2-AS1	chr15	-	96826060	96826218	96814931	96815027	96828554	96828688	24511	40	0	41	5	283	125	0.0231609	0.445079	1	0.784	0.216	0.216
31015	FGFR1	FGFR1	chr8	-	38287199	38287466	38285863	38285953	38314873	38315052	31015	299	145	223	74	392	125	0.0231845	0.445181	0.397	0.49	-0.093	0.093
37043	SLC35F2	SLC35F2	chr11	-	107676084	107676241	107675443	107675496	107677442	107677602	37043	409	6	548	0	282	125	0.0231939	0.445181	0.968	1	-0.032	0.032
21402	GORASP1	GORASP1	chr3	-	39142237	39142368	39141795	39141994	39142506	39142593	21402	117	5	113	0	256	125	0.0232955	0.446772	0.92	1	-0.08	0.08
7118	EMC10	EMC10	chr19	+	50985117	50985204	50984140	50984234	50985405	50986783	7118	44	610	26	638	212	125	0.0233045	0.446772	0.041	0.023	0.018	0.018
10610	HPS5	HPS5	chr11	-	18333460	18333571	18332933	18332998	18339297	18339454	10610	51	4	66	0	236	125	0.0233359	0.447108	0.871	1	-0.129	0.129
26858	DAG1	DAG1	chr3	+	49508397	49508482	49507564	49507866	49514281	49514338	26858	0	25	3	11	210	125	0.0233971	0.447867	0	0.14	-0.14	0.14
7218	NFIB	NFIB	chr9	-	14102420	14102509	14081841	14088325	14112997	14113080	7218	9	6	16	1	214	125	0.0234034	0.447867	0.467	0.903	-0.436	0.436
17949	ACSL3	ACSL3	chr2	+	223765391	223765498	223725731	223725976	223773450	223773868	17949	95	11	167	6	232	125	0.0234405	0.44831	0.823	0.937	-0.114	0.114
7128	BTBD7	BTBD7	chr14	-	93762315	93762503	93730130	93730339	93799165	93799438	7128	86	5	152	1	313	125	0.0235344	0.449838	0.873	0.984	-0.111	0.111
34087	MTX2	MTX2	chr2	+	177134943	177135147	177134122	177134397	177161587	177161635	34087	19	152	46	192	329	125	0.0235895	0.450558	0.045	0.083	-0.038	0.038
6133	ESRP1	ESRP1	chr8	+	95709079	95709189	95704904	95705055	95718152	95719694	6133	114	15	503	30	235	125	0.0236001	0.450558	0.802	0.899	-0.097	0.097
23379	ZRANB2	ZRANB2	chr1	-	71531360	71531435	71528973	71530820	71532458	71532617	23379	169	64	135	81	200	125	0.0236218	0.450705	0.623	0.51	0.113	0.113
26543	COMMD9	COMMD9	chr11	-	36297686	36297790	36293841	36296322	36298638	36298673	26543	331	7	390	1	229	125	0.0236531	0.450769	0.963	0.995	-0.032	0.032
8831	USP14	USP14	chr18	+	178932	179037	166786	166819	180235	180339	8831	446	17	855	60	230	125	0.0236399	0.450769	0.934	0.886	0.048	0.048
565	BSPRY	BSPRY	chr9	+	116130538	116130663	116124648	116124674	116131895	116133513	565	100	13	453	25	250	125	0.0237029	0.45145	0.794	0.901	-0.107	0.107
17998	PRKCZ	PRKCZ	chr1	+	1987922	1988012	1986879	1987001	1990979	1991030	17998	101	0	104	5	215	125	0.0237511	0.452017	1	0.924	0.076	0.076
7627	ATP6V1B2	ATP6V1B2	chr8	+	20072328	20072479	20070292	20070416	20073923	20074006	7627	726	4	1378	23	276	125	0.0237608	0.452017	0.988	0.964	0.024	0.024
21027	ATP6V0A1	ATP6V0A1	chr17	+	40647051	40647206	40646351	40646491	40647643	40647734	21027	164	10	200	3	280	125	0.0238212	0.452659	0.88	0.967	-0.087	0.087
26998	ANAPC16	ANAPC16	chr10	+	73979811	73980137	73975757	73975896	73983645	73983814	26998	188	89	370	120	451	125	0.0238322	0.452659	0.369	0.461	-0.092	0.092
3375	EPG5	EPG5	chr18	-	43514774	43514932	43510641	43510796	43519565	43519721	3375	40	4	52	0	283	125	0.0238367	0.452659	0.815	1	-0.185	0.185
5888	LZTR1	LZTR1	chr22	+	21341792	21341872	21340129	21340186	21342298	21342407	5888	158	6	126	0	205	125	0.0238638	0.452905	0.941	1	-0.059	0.059
21515	SGSM2	SGSM2	chr17	+	2270564	2270699	2268508	2268635	2274555	2274709	21515	51	72	52	39	260	125	0.0238834	0.45301	0.254	0.391	-0.137	0.137
4893	TELO2	TELO2	chr16	+	1551420	1551500	1550563	1550700	1551663	1551774	4893	56	0	77	6	205	125	0.0239772	0.45452	1	0.887	0.113	0.113
7655	N6AMT1	N6AMT1	chr21	-	30252191	30252275	30250513	30250655	30254481	30254572	7655	35	2	46	13	209	125	0.0239948	0.454587	0.913	0.679	0.234	0.234
3929	PHKB	PHKB	chr16	+	47497792	47497904	47495209	47495337	47531309	47531399	3929	99	13	190	9	237	125	0.0240378	0.455134	0.801	0.918	-0.117	0.117
13817	GSAP	GSAP	chr7	-	76978667	76978721	76959555	76959684	76982260	76982343	13817	12	3	27	0	179	125	0.0240747	0.455453	0.736	1	-0.264	0.264
30048	HNRNPA3	HNRNPA3	chr2	+	178082432	178082573	178081587	178081668	178083764	178083887	30048	2056	63	3861	80	266	125	0.024083	0.455453	0.939	0.958	-0.019	0.019
32033	NTNG1	NTNG1	chr1	+	107963705	107963765	107961201	107961267	108023232	108024475	32033	2	0	1	11	185	125	0.024127	0.455727	1	0.058	0.942	0.942
6967	SIGIRR	SIGIRR	chr11	-	406842	406993	406348	406538	407061	407164	6967	101	17	116	7	276	125	0.0241175	0.455727	0.729	0.882	-0.153	0.153
7826	OSBPL6	OSBPL6	chr2	+	179204398	179204491	179203717	179203821	179213950	179214116	7826	5	18	13	11	218	125	0.02414	0.455727	0.137	0.404	-0.267	0.267
13488	VPS33B	VPS33B	chr15	-	91549881	91549959	91549601	91549675	91550179	91550276	13488	75	4	101	0	203	125	0.0241814	0.455752	0.92	1	-0.08	0.08
16509	IL15	IL15	chr4	+	142642211	142642330	142641621	142641719	142643076	142643161	16509	4	25	9	12	244	125	0.024228	0.455752	0.076	0.278	-0.202	0.202
20737	VPS45	VPS45	chr1	+	150070951	150071182	150065622	150065744	150082610	150082742	20737	1	96	7	72	356	125	0.0242324	0.455752	0.004	0.033	-0.029	0.029
2081	XRCC3	XRCC3	chr14	-	104179211	104179268	104177802	104177904	104181760	104181823	2081	24	7	73	5	182	125	0.0242388	0.455752	0.702	0.909	-0.207	0.207
31248	PLEKHA5	PLEKHA5	chr12	+	19472954	19472990	19467747	19467828	19473495	19473558	31248	6	0	0	2	161	125	0.0241821	0.455752	1	0	1	1
35281	LRRC75A-AS1	LRRC75A-AS1	chr17	+	16344387	16344444	16343498	16343567	16344681	16345340	35281	3231	266	3813	379	182	125	0.0242405	0.455752	0.893	0.874	0.019	0.019
8167	PDCD6	PDCD6	chr5	+	311407	311517	304291	304336	314531	315089	8167	361	18	525	11	235	125	0.0242297	0.455752	0.914	0.962	-0.048	0.048
29678	LOXL3	LOXL3	chr2	-	74763835	74764055	74763417	74763598	74776495	74776710	29678	21	5	12	12	345	125	0.0242936	0.455907	0.603	0.266	0.337	0.337
4255	WNK1	WNK1	chr12	+	980430	980514	971248	971436	987380	987527	4255	70	31	144	33	209	125	0.0242849	0.455907	0.575	0.723	-0.148	0.148
6691	TTI1	TTI1	chr20	-	36625150	36625355	36624776	36624864	36627589	36627730	6691	155	11	234	5	330	125	0.0243054	0.455907	0.842	0.947	-0.105	0.105
9929	VILL	VILL	chr3	+	38044658	38044804	38043886	38044066	38045745	38045890	9929	28	0	20	4	271	125	0.0242762	0.455907	1	0.698	0.302	0.302
4875	SYTL1	SYTL1	chr1	+	27677748	27677827	27677284	27677443	27677946	27678046	4875	119	0	152	6	204	125	0.024332	0.45614	1	0.939	0.061	0.061
33122	PRDM5	PRDM5	chr4	-	121675707	121675793	121631463	121631568	121698342	121698436	33122	12	0	7	4	211	125	0.0243522	0.456253	1	0.509	0.491	0.491
1745	MYO15A	MYO15A	chr17	+	18062919	18062993	18062588	18062661	18063248	18063331	1745	0	2	6	0	199	125	0.0245175	0.456617	0	1	-1	1
25989	HJURP	HJURP	chr2	-	234756042	234756107	234754373	234754466	234758408	234758505	25989	118	12	248	9	190	125	0.024492	0.456617	0.866	0.948	-0.082	0.082
26178	ATP11A	ATP11A	chr13	+	113532530	113532617	113530089	113530255	113536189	113541482	26178	12	33	52	61	212	125	0.0244854	0.456617	0.177	0.334	-0.157	0.157
2734	BLOC1S6	BLOC1S6	chr15	+	45884332	45884474	45879416	45879723	45897625	45897712	2734	127	13	199	7	267	125	0.0244627	0.456617	0.821	0.93	-0.109	0.109
29330	THADA	THADA	chr2	-	43787372	43787524	43779342	43779478	43793836	43793960	29330	34	3	68	0	277	125	0.024542	0.456617	0.836	1	-0.164	0.164
30110	LTBP1	LTBP1	chr2	+	33498722	33498848	33488360	33488459	33500031	33500157	30110	280	6	69	6	251	125	0.0244338	0.456617	0.959	0.851	0.108	0.108
31419	RNF185	RNF185	chr22	+	31591454	31591567	31588669	31588688	31597483	31597601	31419	101	2	117	11	238	125	0.0244889	0.456617	0.964	0.848	0.116	0.116
35961	ZBTB8OS	ZBTB8OS	chr1	-	33097427	33097480	33093108	33093145	33099551	33099711	35961	51	4	66	0	178	125	0.0245392	0.456617	0.9	1	-0.1	0.1
5308	HOXB-AS3	HOXB-AS3	chr17	+	46678789	46679025	46667781	46667951	46679436	46679703	5308	52	1	63	9	361	125	0.0245397	0.456617	0.947	0.708	0.239	0.239
6671	GINS3	GINS3	chr16	+	58437001	58437235	58426297	58426691	58438402	58440048	6671	98	3	215	23	359	125	0.0243928	0.456617	0.919	0.765	0.154	0.154
8728	ZFYVE16	ZFYVE16	chr5	+	79723310	79723364	79703831	79703972	79729927	79730036	8728	11	62	23	52	179	125	0.0244112	0.456617	0.11	0.236	-0.126	0.126
9736	RPS10-NUDT3	RPS10-NUDT3	chr6	-	34263417	34263462	34254972	34256708	34309638	34309749	9736	70	4	97	0	170	125	0.0244155	0.456617	0.928	1	-0.072	0.072
12828	SLBP	SLBP	chr4	-	1713600	1713717	1705322	1705427	1713856	1714468	12828	139	0	259	8	242	125	0.0246238	0.45723	1	0.944	0.056	0.056
2448	LONRF3	LONRF3	chrX	+	118147001	118147164	118145777	118145936	118148169	118148319	2448	16	3	35	0	288	125	0.0246081	0.45723	0.698	1	-0.302	0.302
5097	PANK4	PANK4	chr1	-	2449602	2449703	2445792	2445905	2450581	2450763	5097	0	2	6	0	226	125	0.0246318	0.45723	0	1	-1	1
7063	GOLT1A	GOLT1A	chr1	-	204168322	204168386	204167287	204167624	204183009	204183220	7063	2	2	15	0	189	125	0.0246296	0.45723	0.398	1	-0.602	0.602
1074	TXNRD3	TXNRD3	chr3	-	126334197	126334305	126329879	126329975	126340584	126340741	1074	25	1	12	5	233	125	0.0246486	0.457279	0.931	0.563	0.368	0.368
16396	PROCA1	PROCA1	chr17	-	27031725	27031861	27031324	27031453	27038587	27038925	16396	0	2	6	0	261	125	0.0246786	0.457307	0	1	-1	1
21689	SSBP1	SSBP1	chr7	+	141441548	141441598	141438923	141438990	141441968	141442029	21689	11	713	4	1092	175	125	0.0246723	0.457307	0.011	0.003	0.008	0.008
24503	PDZD8	PDZD8	chr10	-	119049696	119049859	119039999	119044982	119078382	119078485	24503	193	4	356	0	288	125	0.0247153	0.457724	0.954	1	-0.046	0.046
12674	USP4	USP4	chr3	-	49316246	49316335	49314576	49315884	49318176	49318280	12674	241	11	256	3	214	125	0.0248427	0.458762	0.928	0.98	-0.052	0.052
25611	ZNF707	ZNF707	chr8	+	144773242	144773402	144772226	144772293	144773769	144773883	25611	47	5	44	0	285	125	0.0248288	0.458762	0.805	1	-0.195	0.195
27202	FLNB	FLNB	chr3	+	58129199	58129340	58128376	58128479	58131647	58131776	27202	1170	7	2292	1	266	125	0.0248297	0.458762	0.987	0.999	-0.012	0.012
30162	PQLC1	PQLC1	chr18	-	77679183	77679400	77662419	77664183	77693968	77694022	30162	246	2	260	10	342	125	0.0248102	0.458762	0.978	0.905	0.073	0.073
3642	SLC35D2	SLC35D2	chr9	-	99107580	99107683	99106185	99106278	99122435	99122503	3642	129	4	203	0	228	125	0.0248293	0.458762	0.946	1	-0.054	0.054
4840	ANP32E	ANP32E	chr1	-	150204114	150204264	150202905	150203028	150208080	150208504	4840	654	0	1218	13	275	125	0.0248734	0.459066	1	0.977	0.023	0.023
25164	PQLC2	PQLC2	chr1	+	19652738	19652881	19651988	19652076	19653024	19653117	25164	150	4	233	0	268	125	0.0249018	0.459195	0.946	1	-0.054	0.054
35985	FDXACB1	FDXACB1	chr11	-	111749279	111749436	111747531	111747735	111749684	111750181	35985	16	4	23	0	282	125	0.0249089	0.459195	0.639	1	-0.361	0.361
18600	LRCH1	LRCH1	chr13	+	47289694	47289799	47286659	47286732	47297355	47297465	18600	13	93	6	131	230	125	0.0249628	0.45985	0.071	0.024	0.047	0.047
35228	FAM129A	FAM129A	chr1	-	184775079	184775190	184772718	184772826	184777207	184777369	35228	359	8	691	4	236	125	0.0249731	0.45985	0.96	0.989	-0.029	0.029
33137	FARS2	FARS2	chr6	+	5404774	5404934	5368782	5369415	5431273	5431405	33137	104	4	136	0	285	125	0.0249912	0.459922	0.919	1	-0.081	0.081
1258	DHRS4	DHRS4	chr14	+	24435491	24435626	24435140	24435192	24436419	24436475	1258	174	6	228	1	260	125	0.0250488	0.460717	0.933	0.991	-0.058	0.058
10566	SART3	SART3	chr12	-	108931263	108931371	108930483	108930561	108931840	108931979	10566	197	1	256	9	233	125	0.0250829	0.460852	0.991	0.938	0.053	0.053
23869	SMPD4	SMPD4	chr2	-	130918758	130918845	130914823	130914969	130921946	130922018	23869	152	60	211	127	212	125	0.0250879	0.460852	0.599	0.495	0.104	0.104
35118	RAB1A	RAB1A	chr2	-	65316072	65316204	65313987	65315824	65325104	65325200	35118	1438	15	1599	5	257	125	0.0250991	0.460852	0.979	0.994	-0.015	0.015
31592	NAT1	NAT1	chr8	+	18068701	18068851	18067611	18067689	18076919	18076998	31592	0	15	7	23	275	125	0.025141	0.461358	0	0.122	-0.122	0.122
3821	METTL23	METTL23	chr17	+	74723051	74723295	74722911	74722961	74725771	74725876	3821	14	5	7	12	369	125	0.0251596	0.461436	0.487	0.165	0.322	0.322
16235	ADAMTS1	ADAMTS1	chr21	-	28213316	28213484	28212594	28212881	28214176	28214309	16235	1911	19	2935	13	293	125	0.0251887	0.461443	0.977	0.99	-0.013	0.013
2185	ARHGAP8	ARHGAP8	chr22	+	45255610	45255714	45244811	45244940	45258154	45258664	2185	148	2	335	19	229	125	0.0251827	0.461443	0.976	0.906	0.07	0.07
10985	MPPE1	MPPE1	chr18	-	11906201	11906308	11896982	11897355	11908199	11908796	10985	115	7	124	1	232	125	0.0252327	0.46154	0.898	0.985	-0.087	0.087
11130	TBC1D12	TBC1D12	chr10	+	96281711	96281840	96271339	96271411	96290958	96291217	11130	44	5	41	0	254	125	0.0252126	0.46154	0.812	1	-0.188	0.188
6672	GINS3	GINS3	chr16	+	58429005	58429122	58426297	58426691	58437001	58437235	6672	0	36	6	45	242	125	0.025237	0.46154	0	0.064	-0.064	0.064
33477	BAZ2A	BAZ2A	chr12	-	56999613	56999847	56998856	56999111	57000030	57000096	33477	582	0	744	8	359	125	0.0252666	0.461818	1	0.97	0.03	0.03
28756	SCMH1	SCMH1	chr1	-	41618270	41618413	41617285	41617356	41625396	41625605	28756	33	11	54	5	268	125	0.0253005	0.462176	0.583	0.834	-0.251	0.251
13426	ETFA	ETFA	chr15	-	76587931	76588078	76584959	76585041	76603690	76603810	13426	560	54	849	52	272	125	0.0253749	0.462827	0.827	0.882	-0.055	0.055
18233	SS18	SS18	chr18	-	23612362	23612496	23596216	23598344	23614968	23615091	18233	516	7	670	0	259	125	0.0253793	0.462827	0.973	1	-0.027	0.027
8783	CCDC169	CCDC169	chr13	-	36869914	36869994	36857728	36857839	36871773	36871992	8783	10	2	2	5	205	125	0.0253647	0.462827	0.753	0.196	0.557	0.557
14730	ESYT1	ESYT1	chr12	+	56536068	56536209	56532710	56532797	56536361	56536516	14730	946	19	1542	14	266	125	0.0254269	0.463165	0.959	0.981	-0.022	0.022
15344	KIF23	KIF23	chr15	+	69714330	69714467	69713985	69714091	69714664	69714774	15344	278	6	708	38	262	125	0.025441	0.463165	0.957	0.899	0.058	0.058
35834	GUSBP11	GUSBP11	chr22	-	24042912	24043032	24036305	24037704	24047615	24047728	35834	10	0	8	5	245	125	0.025439	0.463165	1	0.449	0.551	0.551
10839	EXOC2	EXOC2	chr6	-	689138	689212	637700	637861	693018	693141	10839	16	35	8	51	199	125	0.025531	0.463491	0.223	0.09	0.133	0.133
11829	OSBPL3	OSBPL3	chr7	-	24888687	24888795	24881897	24882032	24892122	24892253	11829	174	35	373	43	233	125	0.0255048	0.463491	0.727	0.823	-0.096	0.096
12013	AGPAT4	AGPAT4	chr6	-	161587279	161587449	161575180	161575342	161653067	161653334	12013	153	6	109	0	295	125	0.0255027	0.463491	0.915	1	-0.085	0.085
13859	CAMSAP1	CAMSAP1	chr9	-	138773478	138773640	138758301	138758382	138798845	138799005	13859	134	6	176	1	287	125	0.0255238	0.463491	0.907	0.987	-0.08	0.08
32169	EZH2	EZH2	chr7	-	148514313	148514483	148512597	148512638	148514968	148515209	32169	146	6	272	2	295	125	0.0254809	0.463491	0.912	0.983	-0.071	0.071
2614	NABP1	NABP1	chr2	+	192547217	192547321	192546671	192546743	192548454	192548530	2614	42	43	55	104	229	125	0.0255666	0.463876	0.348	0.224	0.124	0.124
23541	PNISR	PNISR	chr6	-	99864224	99864304	99862447	99862566	99873090	99873207	23541	312	17	254	28	205	125	0.0256269	0.464707	0.918	0.847	0.071	0.071
20900	RNASET2	RNASET2	chr6	-	167344531	167344606	167343003	167343279	167352382	167352496	20900	116	0	218	8	200	125	0.0256468	0.464806	1	0.945	0.055	0.055
18640	DSTYK	DSTYK	chr1	-	205117332	205117467	205111630	205116873	205119807	205119922	18640	53	1	47	7	260	125	0.0257201	0.464826	0.962	0.763	0.199	0.199
20931	STAG2	STAG2	chrX	+	123095635	123095706	123095161	123095285	123156380	123156521	20931	21	4	28	0	196	125	0.0257049	0.464826	0.77	1	-0.23	0.23
32958	ZNF211	ZNF211	chr19	+	58145080	58145273	58144534	58144804	58145390	58145429	32958	1	5	9	3	318	125	0.0257104	0.464826	0.073	0.541	-0.468	0.468
35372	TLR4	TLR4	chr9	+	120470476	120470596	120466452	120466843	120470840	120471007	35372	13	10	7	0	245	125	0.0257135	0.464826	0.399	1	-0.601	0.601
4033	MSMO1	MSMO1	chr4	+	166254491	166254777	166248817	166248916	166258940	166259089	4033	2488	58	3378	51	411	125	0.0256969	0.464826	0.929	0.953	-0.024	0.024
19655	RAD17	RAD17	chr5	+	68680623	68680760	68677727	68677884	68681869	68681922	19655	122	4	169	0	262	125	0.0257517	0.465136	0.936	1	-0.064	0.064
12725	C11orf1	C11orf1	chr11	+	111753859	111753926	111753091	111753322	111754494	111754797	12725	134	6	143	18	192	125	0.0257935	0.465248	0.936	0.838	0.098	0.098
31422	RNF185	RNF185	chr22	+	31588669	31588688	31583032	31583256	31597483	31597601	31422	17	4	23	0	144	125	0.0258013	0.465248	0.787	1	-0.213	0.213
6886	TBCD	TBCD	chr17	+	80858526	80858607	80851422	80851508	80869633	80869665	6886	139	4	252	0	206	125	0.0257883	0.465248	0.955	1	-0.045	0.045
32823	MTMR12	MTMR12	chr5	-	32235067	32235235	32227112	32230453	32239106	32239279	32823	84	12	115	5	293	125	0.0258199	0.465322	0.749	0.908	-0.159	0.159
11600	PRPF40A	PRPF40A	chr2	-	153535569	153535623	153533964	153533989	153535865	153535986	11600	478	19	631	46	179	125	0.0258971	0.466452	0.946	0.905	0.041	0.041
23024	TLE4	TLE4	chr9	+	82321661	82321814	82320803	82320857	82323032	82323165	23024	107	7	115	1	278	125	0.0259336	0.466848	0.873	0.981	-0.108	0.108
11176	RFT1	RFT1	chr3	-	53157739	53157856	53156389	53156579	53164353	53164470	11176	102	4	136	0	242	125	0.026019	0.466963	0.929	1	-0.071	0.071
25715	PIP5K1A	PIP5K1A	chr1	+	151214913	151215043	151212430	151212515	151219395	151219441	25715	243	30	355	23	255	125	0.025973	0.466963	0.799	0.883	-0.084	0.084
27082	MCM9	MCM9	chr6	-	119234459	119234585	119232814	119232934	119238725	119238926	27082	28	3	55	0	251	125	0.0259985	0.466963	0.823	1	-0.177	0.177
35062	CSGALNACT1	CSGALNACT1	chr8	-	19442676	19442828	19362711	19363641	19459281	19459376	35062	0	12	7	18	277	125	0.0260271	0.466963	0	0.149	-0.149	0.149
37103	SLTM	SLTM	chr15	-	59186631	59186781	59186288	59186392	59189313	59189432	37103	484	8	605	24	275	125	0.025994	0.466963	0.965	0.92	0.045	0.045
7574	RHOT1	RHOT1	chr17	+	30499955	30500079	30498061	30498120	30500849	30500931	7574	16	61	42	76	249	125	0.0260111	0.466963	0.116	0.217	-0.101	0.101
33709	FER	FER	chr5	+	108290429	108290633	108281830	108281923	108294925	108295048	33709	65	0	73	5	329	125	0.0260481	0.467079	1	0.847	0.153	0.153
5717	SLC25A33	SLC25A33	chr1	+	9630315	9630416	9627341	9627419	9633403	9633470	5717	146	6	188	21	226	125	0.0260834	0.467191	0.931	0.832	0.099	0.099
682	C11orf58	C11orf58	chr11	+	16769643	16769704	16766147	16766231	16774331	16774441	682	1654	20	2257	10	186	125	0.0260722	0.467191	0.982	0.993	-0.011	0.011
22750	SLC38A2	SLC38A2	chr12	-	46764294	46764410	46761049	46761123	46764558	46764640	22750	1060	73	1122	51	241	125	0.0261609	0.468319	0.883	0.919	-0.036	0.036
31374	UBE2Q2	UBE2Q2	chr15	+	76170301	76170362	76168527	76168612	76171438	76171529	31374	163	0	190	6	186	125	0.0261904	0.468587	1	0.955	0.045	0.045
9717	CCDC88A	CCDC88A	chr2	-	55539569	55539715	55536297	55536390	55543063	55543250	9717	129	11	79	1	271	125	0.0262167	0.468796	0.844	0.973	-0.129	0.129
22443	UBE4A	UBE4A	chr11	+	118243800	118244003	118243221	118243381	118244208	118244400	22443	185	4	278	0	328	125	0.0262803	0.469155	0.946	1	-0.054	0.054
32283	LRTOMT	LRTOMT	chr11	+	71799342	71799426	71791376	71791931	71804541	71804747	32283	3	6	10	2	209	125	0.0262805	0.469155	0.23	0.749	-0.519	0.519
7920	IKZF5	IKZF5	chr10	-	124765755	124765863	124758008	124758187	124766541	124766692	7920	1	12	15	23	233	125	0.0262642	0.469155	0.043	0.259	-0.216	0.216
26081	GBF1	GBF1	chr10	+	104119023	104119192	104118262	104118486	104120778	104120877	26081	75	0	85	5	294	125	0.0263303	0.469784	1	0.878	0.122	0.122
3890	POGZ	POGZ	chr1	-	151384100	151384247	151381169	151381304	151384771	151384872	3890	207	3	219	12	272	125	0.0263755	0.470196	0.969	0.893	0.076	0.076
5095	PANK4	PANK4	chr1	-	2444326	2444478	2443066	2443122	2445440	2445528	5095	140	4	147	14	277	125	0.0263827	0.470196	0.94	0.826	0.114	0.114
27615	TCEA1	TCEA1	chr8	-	54915451	54915652	54912504	54912610	54922989	54923052	27615	13	439	7	771	326	125	0.0264192	0.470586	0.011	0.003	0.008	0.008
22156	ATP2B4	ATP2B4	chr1	+	203702350	203702528	203696522	203696699	203708673	203713209	22156	13	256	2	272	303	125	0.0264463	0.470809	0.021	0.003	0.018	0.018
11089	RPL17	RPL17	chr18	-	47018105	47018203	47017901	47017954	47018827	47018935	11089	95	764	175	1042	223	125	0.0265205	0.471348	0.065	0.086	-0.021	0.021
1655	C4orf26	C4orf26	chr4	+	76488419	76488555	76481257	76481359	76489323	76489462	1655	0	9	2	1	261	125	0.0265115	0.471348	0	0.489	-0.489	0.489
36846	CLOCK	CLOCK	chr4	-	56344981	56345130	56342129	56342221	56345806	56345866	36846	75	0	85	5	274	125	0.0264948	0.471348	1	0.886	0.114	0.114
21600	ICE2	ICE2	chr15	-	60770135	60770268	60768261	60768366	60771201	60771359	21600	128	4	179	0	258	125	0.026556	0.471457	0.939	1	-0.061	0.061
3700	IL6	IL6	chr7	+	22767062	22767253	22766765	22766900	22768311	22768425	3700	968	58	1966	79	316	125	0.0265488	0.471457	0.868	0.908	-0.04	0.04
9608	NSUN7	NSUN7	chr4	+	40763187	40763318	40762450	40762509	40776281	40776434	9608	45	0	78	7	256	125	0.0265724	0.471488	1	0.845	0.155	0.155
30449	ANO10	ANO10	chr3	-	43621844	43621964	43607144	43607219	43640023	43640158	30449	130	4	188	0	245	125	0.0266048	0.471802	0.943	1	-0.057	0.057
32924	GTF2IRD1	GTF2IRD1	chr7	+	73929674	73929926	73927159	73927301	73932468	73932652	32924	124	0	141	5	377	125	0.0267052	0.473221	1	0.903	0.097	0.097
35573	PDCD4	PDCD4	chr10	+	112654169	112654280	112653848	112653956	112655705	112655845	35573	199	0	133	4	236	125	0.0267142	0.473221	1	0.946	0.054	0.054
25952	SORBS2	SORBS2	chr4	-	186605907	186606000	186599949	186599976	186611715	186611765	25952	19	18	45	16	218	125	0.026809	0.474397	0.377	0.617	-0.24	0.24
34645	POMT1	POMT1	chr9	+	134384297	134384409	134382754	134382901	134385129	134385195	34645	101	4	133	0	237	125	0.0268101	0.474397	0.93	1	-0.07	0.07
12122	DYNC2H1	DYNC2H1	chr11	+	103156983	103157115	103153736	103153814	103158261	103158334	12122	21	0	15	4	257	125	0.0268382	0.474633	1	0.646	0.354	0.354
6141	GRHL1	GRHL1	chr2	+	10102583	10102660	10101174	10101565	10104014	10104171	6141	25	2	115	0	202	125	0.0268625	0.474802	0.886	1	-0.114	0.114
19521	EPB41L1	EPB41L1	chr20	+	34806797	34806884	34800193	34800298	34809785	34809866	19521	31	5	29	0	212	125	0.0269258	0.475398	0.785	1	-0.215	0.215
8617	SUN2	SUN2	chr22	-	39146902	39147040	39146229	39146325	39147214	39147378	8617	485	3	576	13	263	125	0.0269256	0.475398	0.987	0.955	0.032	0.032
21503	POLE	POLE	chr12	-	133201490	133201580	133200347	133201396	133202230	133202356	21503	142	4	242	0	215	125	0.0269499	0.475563	0.954	1	-0.046	0.046
25895	RFWD2	RFWD2	chr1	-	176105623	176105683	176104145	176104222	176132004	176132124	25895	48	0	54	5	185	125	0.0270099	0.476122	1	0.879	0.121	0.121
26295	GBAP1	GBAP1	chr1	-	155188178	155188270	155187754	155187840	155188638	155188733	26295	13	7	17	1	217	125	0.0270162	0.476122	0.517	0.907	-0.39	0.39
36224	COPS7B	COPS7B	chr2	+	232665864	232665917	232663568	232663674	232672196	232673963	36224	7	108	2	161	178	125	0.027026	0.476122	0.044	0.009	0.035	0.035
28503	ZNF121	ZNF121	chr19	-	9678323	9678381	9676403	9677785	9678770	9678851	28503	14	28	4	30	183	125	0.0270474	0.476238	0.255	0.083	0.172	0.172
21991	NUP85	NUP85	chr17	+	73211848	73211918	73209170	73209214	73221197	73221332	21991	45	3	90	0	195	125	0.0270732	0.476432	0.906	1	-0.094	0.094
1186	COL22A1	COL22A1	chr8	-	139895324	139895487	139889992	139890559	139925861	139926249	1186	65	1	48	6	288	125	0.0271046	0.476464	0.966	0.776	0.19	0.19
5402	CD44	CD44	chr11	+	35219667	35219793	35211381	35211612	35226058	35226187	5402	105	84	569	317	251	125	0.0270978	0.476464	0.384	0.472	-0.088	0.088
19856	MIR205HG	MIR205HG	chr1	+	209603769	209603821	209602525	209602753	209605548	209605892	19856	0	2	25	4	177	125	0.0272409	0.477295	0	0.815	-0.815	0.815
20182	ENOPH1	ENOPH1	chr4	+	83372195	83372398	83369072	83369174	83375874	83376007	20182	608	21	1216	72	328	125	0.0272042	0.477295	0.917	0.866	0.051	0.051
21251	STRAP	STRAP	chr12	+	16036474	16036610	16035287	16035753	16042861	16042943	21251	1601	56	2415	55	261	125	0.0271736	0.477295	0.932	0.955	-0.023	0.023
24812	LGALS9	LGALS9	chr17	+	25970550	25970646	25969263	25969374	25972339	25972375	24812	10	7	19	2	221	125	0.0272141	0.477295	0.447	0.843	-0.396	0.396
30997	METTL25	METTL25	chr12	+	82780581	82780746	82752275	82752603	82783594	82783701	30997	32	3	61	0	290	125	0.027231	0.477295	0.821	1	-0.179	0.179
8815	KIAA1033	KIAA1033	chr12	+	105543392	105543527	105540819	105540924	105546120	105546229	8815	239	7	350	2	260	125	0.0272336	0.477295	0.943	0.988	-0.045	0.045
13952	SLC35A3	SLC35A3	chr1	+	100483237	100483371	100480857	100480976	100487941	100492534	13952	80	1	147	12	259	125	0.0274074	0.477352	0.975	0.855	0.12	0.12
19413	MTMR11	MTMR11	chr1	-	149902256	149902439	149901514	149901808	149902683	149902857	19413	224	0	160	4	308	125	0.0273435	0.477352	1	0.942	0.058	0.058
22264	CC2D2A	CC2D2A	chr4	+	15512869	15513046	15511761	15511863	15516329	15516492	22264	67	0	56	4	302	125	0.0273281	0.477352	1	0.853	0.147	0.147
23591	MTMR2	MTMR2	chr11	-	95615537	95615660	95598764	95598840	95621319	95621425	23591	45	71	37	106	248	125	0.0272702	0.477352	0.242	0.15	0.092	0.092
2436	PSRC1	PSRC1	chr1	-	109823017	109823111	109822175	109822778	109823398	109823668	2436	196	1	225	8	219	125	0.027393	0.477352	0.991	0.941	0.05	0.05
27591	C6orf1	C6orf1	chr6	-	34215243	34215269	34214820	34214926	34215517	34215641	27591	22	4	28	0	151	125	0.0273477	0.477352	0.82	1	-0.18	0.18
31812	EFEMP2	EFEMP2	chr11	-	65634315	65634550	65633911	65634183	65635331	65635527	31812	838	4	370	7	360	125	0.0273585	0.477352	0.986	0.948	0.038	0.038
32799	LARP4	LARP4	chr12	+	50831517	50831621	50829270	50829407	50834221	50834332	32799	168	4	328	0	229	125	0.0273817	0.477352	0.958	1	-0.042	0.042
33985	SLC35E2	SLC35E2	chr1	-	1675689	1676107	1670674	1671143	1677162	1677438	33985	8	7	16	2	543	125	0.0272744	0.477352	0.208	0.648	-0.44	0.44
34605	BTN3A1	BTN3A1	chr6	+	26410121	26410142	26409760	26409961	26410233	26410260	34605	33	5	30	0	146	125	0.0273873	0.477352	0.85	1	-0.15	0.15
9246	PTGES3	PTGES3	chr12	-	57059415	57060050	57058559	57058584	57064058	57064148	9246	952	11	1781	42	760	125	0.0273857	0.477352	0.934	0.875	0.059	0.059
9627	DESI1	DESI1	chr22	-	42003265	42003335	42000047	42000157	42016755	42017061	9627	89	4	119	0	195	125	0.027432	0.477522	0.934	1	-0.066	0.066
27225	EDEM2	EDEM2	chr20	-	33734627	33734738	33732781	33732821	33734954	33735161	27225	134	4	198	0	236	125	0.0274494	0.477567	0.947	1	-0.053	0.053
13727	DCP2	DCP2	chr5	+	112343634	112343739	112339638	112339774	112346452	112346504	13727	67	5	113	1	230	125	0.0276293	0.478303	0.879	0.984	-0.105	0.105
15378	DENND3	DENND3	chr8	+	142170730	142170886	142165947	142166069	142173431	142173528	15378	87	6	161	2	281	125	0.027532	0.478303	0.866	0.973	-0.107	0.107
22334	PPP6C	PPP6C	chr9	-	127923119	127923185	127920519	127920661	127933363	127933459	22334	402	3	569	15	191	125	0.0276404	0.478303	0.989	0.961	0.028	0.028
26431	PPP6R3	PPP6R3	chr11	+	68334481	68334634	68331770	68331900	68337215	68337365	26431	421	9	676	4	278	125	0.0275742	0.478303	0.955	0.987	-0.032	0.032
27868	WDR47	WDR47	chr1	-	109525230	109525401	109524354	109524486	109525903	109526073	27868	132	5	117	0	296	125	0.027637	0.478303	0.918	1	-0.082	0.082
33497	SORBS1	SORBS1	chr10	-	97154757	97154832	97143994	97144042	97156976	97157040	33497	0	45	4	33	200	125	0.0275359	0.478303	0	0.07	-0.07	0.07
4501	C2orf76	C2orf76	chr2	-	120097734	120097937	120097402	120097547	120123932	120124258	4501	9	4	14	0	328	125	0.027557	0.478303	0.462	1	-0.538	0.538
5904	AMMECR1L	AMMECR1L	chr2	-	128641776	128641886	128631401	128631846	128643383	128643514	5904	120	8	190	3	235	125	0.0276334	0.478303	0.889	0.971	-0.082	0.082
6953	PNKP	PNKP	chr19	-	50364864	50364952	50364705	50364767	50365028	50365138	6953	103	4	140	0	213	125	0.0275827	0.478303	0.938	1	-0.062	0.062
8648	BCAR1	BCAR1	chr16	-	75271080	75271242	75268786	75269884	75276367	75276988	8648	308	26	307	12	287	125	0.027573	0.478303	0.838	0.918	-0.08	0.08
13233	VEGFA	VEGFA	chr6	+	43749692	43749824	43746625	43746655	43752277	43754223	13233	569	211	921	270	257	125	0.0277586	0.479871	0.567	0.624	-0.057	0.057
23595	MTMR2	MTMR2	chr11	-	95620775	95620848	95598764	95598840	95621319	95621425	23595	78	71	71	106	198	125	0.0277609	0.479871	0.41	0.297	0.113	0.113
32967	SARNP	SARNP	chr12	-	56151166	56151337	56146246	56146624	56154334	56154424	32967	846	2	1169	13	296	125	0.0278132	0.480517	0.994	0.974	0.02	0.02
19749	MTFR2	MTFR2	chr6	-	136563998	136564111	136562581	136562814	136565902	136566007	19749	39	5	125	3	238	125	0.0278387	0.4807	0.804	0.956	-0.152	0.152
22188	ANKRD52	ANKRD52	chr12	-	56649567	56649768	56648648	56648736	56650798	56650869	22188	357	0	659	9	326	125	0.0279231	0.481454	1	0.966	0.034	0.034
3961	C2CD5	C2CD5	chr12	-	22611417	22611519	22609904	22610095	22622642	22622729	3961	33	24	28	45	227	125	0.0279149	0.481454	0.431	0.255	0.176	0.176
8284	LLGL1	LLGL1	chr17	+	18139920	18140074	18138783	18138851	18140148	18140253	8284	224	5	238	0	279	125	0.0279273	0.481454	0.953	1	-0.047	0.047
15290	ZNF146	ZNF146	chr19	+	36709023	36709097	36705503	36706098	36719649	36719721	15290	181	41	241	31	199	125	0.0279505	0.481596	0.735	0.83	-0.095	0.095
25373	PXN	PXN	chr12	-	120653362	120653464	120652905	120653076	120659425	120659561	25373	75	217	64	283	227	125	0.0279828	0.481664	0.16	0.111	0.049	0.049
2859	GEMIN7	GEMIN7	chr19	+	45583164	45583287	45582529	45582635	45593364	45594782	2859	73	23	185	29	248	125	0.0279994	0.481664	0.615	0.763	-0.148	0.148
7822	KDM2B	KDM2B	chr12	-	121881482	121881596	121880794	121880833	121881814	121882075	7822	124	4	172	0	239	125	0.0279851	0.481664	0.942	1	-0.058	0.058
10913	PAK4	PAK4	chr19	+	39663557	39664016	39660171	39660397	39664215	39664650	10913	324	0	350	5	584	125	0.0281237	0.481742	1	0.937	0.063	0.063
11960	COG3	COG3	chr13	+	46067481	46067621	46066293	46066385	46077378	46077484	11960	65	4	77	0	265	125	0.0280375	0.481742	0.885	1	-0.115	0.115
13818	GSAP	GSAP	chr7	-	76941157	76941257	76940067	76940766	76941417	76941519	13818	30	4	37	0	225	125	0.0281028	0.481742	0.806	1	-0.194	0.194
16727	TSPAN33	TSPAN33	chr7	+	128807239	128807401	128806618	128806747	128807613	128809535	16727	124	0	139	5	287	125	0.0280371	0.481742	1	0.924	0.076	0.076
22912	OSBPL9	OSBPL9	chr1	+	52221991	52222030	52215816	52215867	52226361	52226452	22912	257	49	362	42	164	125	0.028084	0.481742	0.8	0.868	-0.068	0.068
33059	ZDHHC17	ZDHHC17	chr12	+	77202822	77202900	77199096	77199219	77203492	77203637	33059	51	4	61	0	203	125	0.0281156	0.481742	0.887	1	-0.113	0.113
3469	PPP6R2	PPP6R2	chr22	+	50875416	50875497	50874795	50874881	50875934	50876032	3469	178	50	233	39	206	125	0.0281172	0.481742	0.684	0.784	-0.1	0.1
35977	PFAS	PFAS	chr17	+	8168605	8168786	8168212	8168443	8168873	8168957	35977	176	0	239	6	306	125	0.0280583	0.481742	1	0.942	0.058	0.058
31923	EPS15L1	EPS15L1	chr19	-	16506154	16506278	16504761	16504812	16513131	16513296	31923	108	4	139	0	249	125	0.0281612	0.482128	0.931	1	-0.069	0.069
18427	PKP4	PKP4	chr2	+	159533250	159533379	159530394	159530512	159535092	159535166	18427	65	137	73	240	254	125	0.0282066	0.482248	0.189	0.13	0.059	0.059
21115	INPP5F	INPP5F	chr10	+	121551028	121551157	121541146	121541283	121551380	121551548	21115	83	0	122	6	254	125	0.0282132	0.482248	1	0.909	0.091	0.091
29692	L1CAM	L1CAM	chrX	-	153134015	153134182	153133452	153133577	153134295	153134407	29692	422	2	1189	0	292	125	0.028184	0.482248	0.989	1	-0.011	0.011
32619	PLEKHG6	PLEKHG6	chr12	+	6424170	6424335	6422794	6422950	6424719	6424815	32619	21	2	84	0	290	125	0.0282516	0.482647	0.819	1	-0.181	0.181
17045	ZDHHC18	ZDHHC18	chr1	+	27176791	27176929	27175098	27175248	27177048	27177097	17045	326	0	493	8	263	125	0.0283315	0.4835	1	0.967	0.033	0.033
30369	C14orf159	C14orf159	chr14	+	91636346	91636530	91633568	91633722	91639632	91639747	30369	130	5	113	0	309	125	0.0283282	0.4835	0.913	1	-0.087	0.087
18149	EHMT1	EHMT1	chr9	+	140685299	140685422	140676742	140676849	140693264	140693366	18149	245	0	281	6	248	125	0.0283779	0.48356	1	0.959	0.041	0.041
25930	TESC	TESC	chr12	-	117479751	117479799	117476727	117477015	117484363	117484471	25930	59	2	23	5	173	125	0.0283801	0.48356	0.955	0.769	0.186	0.186
25949	SORBS2	SORBS2	chr4	-	186572937	186572982	186570620	186570810	186573815	186573882	25949	17	5	58	3	170	125	0.0283737	0.48356	0.714	0.934	-0.22	0.22
35936	ZBTB8OS	ZBTB8OS	chr1	-	33100368	33100393	33099551	33099711	33116033	33116191	35936	20	24	64	34	150	125	0.0284124	0.483852	0.41	0.611	-0.201	0.201
1133	FAM160A1	FAM160A1	chr4	+	152375852	152375960	152330397	152330617	152403675	152403800	1133	10	0	22	10	233	125	0.0284478	0.484051	1	0.541	0.459	0.459
7454	CERS4	CERS4	chr19	+	8322762	8322869	8321832	8321961	8326571	8326728	7454	173	0	124	4	232	125	0.0284541	0.484051	1	0.944	0.056	0.056
29759	KNTC1	KNTC1	chr12	+	123109144	123109235	123107008	123107154	123110751	123110947	29759	119	4	169	0	216	125	0.0284859	0.484152	0.945	1	-0.055	0.055
32852	NUP155	NUP155	chr5	-	37307398	37307534	37305158	37305312	37309230	37309369	32852	114	6	266	3	261	125	0.0284902	0.484152	0.901	0.977	-0.076	0.076
36866	ACAD10	ACAD10	chr12	+	112171726	112171872	112165765	112165947	112174634	112174808	36866	29	4	36	0	271	125	0.0285238	0.484467	0.77	1	-0.23	0.23
10020	TMEM14B	TMEM14B	chr6	+	10749854	10749931	10749434	10749501	10755374	10755465	10020	420	4	619	18	202	125	0.0286531	0.485468	0.985	0.955	0.03	0.03
16296	TTC7B	TTC7B	chr14	-	91044449	91044652	91006931	91007933	91059829	91059970	16296	136	4	170	0	328	125	0.0286883	0.485468	0.928	1	-0.072	0.072
25568	SETD4	SETD4	chr21	-	37429681	37429775	37429406	37429502	37431113	37431271	25568	13	43	6	62	219	125	0.0286082	0.485468	0.147	0.052	0.095	0.095
32462	FNBP1	FNBP1	chr9	-	132678244	132678259	132671168	132671278	132686122	132686305	32462	12	83	19	54	140	125	0.0286848	0.485468	0.114	0.239	-0.125	0.125
3475	MYO6	MYO6	chr6	+	76608089	76608128	76602246	76602407	76617321	76617425	3475	14	65	57	130	164	125	0.028675	0.485468	0.141	0.25	-0.109	0.109
35383	TOP3B	TOP3B	chr22	-	22322990	22323147	22321974	22322088	22326248	22326323	35383	102	0	86	4	282	125	0.0286859	0.485468	1	0.905	0.095	0.095
36152	RLIM	RLIM	chrX	-	73832416	73832478	73815643	73815835	73834256	73834461	36152	5	26	16	24	187	125	0.0286747	0.485468	0.114	0.308	-0.194	0.194
24158	CAMK2G	CAMK2G	chr10	-	75583797	75583842	75581439	75581488	75597225	75597269	24158	43	0	36	4	170	125	0.0287689	0.486575	1	0.869	0.131	0.131
10442	ARID4A	ARID4A	chr14	+	58832741	58832786	58832235	58832340	58833600	58833747	10442	7	4	11	0	170	125	0.028921	0.486642	0.563	1	-0.437	0.437
11585	LANCL3	LANCL3	chrX	+	37527620	37527703	37526534	37526742	37534906	37536750	11585	2	0	0	5	208	125	0.0289137	0.486642	1	0	1	1
1766	POMT2	POMT2	chr14	-	77765031	77765114	77762506	77762616	77771034	77771143	1766	71	4	67	13	208	125	0.028857	0.486642	0.914	0.756	0.158	0.158
2075	ZNF160	ZNF160	chr19	-	53594665	53594782	53589514	53589574	53594889	53594973	2075	61	7	41	14	242	125	0.028826	0.486642	0.818	0.602	0.216	0.216
21496	IFIT1	IFIT1	chr10	+	91159651	91159760	91152302	91152474	91162037	91166244	21496	0	17	5	18	234	125	0.0288873	0.486642	0	0.129	-0.129	0.129
24494	TMEM209	TMEM209	chr7	-	129815351	129815449	129813664	129813779	129818241	129818367	24494	65	3	133	0	223	125	0.0288743	0.486642	0.924	1	-0.076	0.076
24802	EML2	EML2	chr19	-	46127976	46128076	46124464	46124590	46133208	46133304	24802	10	0	6	4	225	125	0.0289336	0.486642	1	0.455	0.545	0.545
26158	MARCH2	MARCH2	chr19	+	8495541	8495751	8491492	8491688	8503271	8503899	26158	162	0	181	5	335	125	0.0289311	0.486642	1	0.931	0.069	0.069
36185	ETV6	ETV6	chr12	+	12038859	12038960	12037378	12037521	12043874	12048325	36185	128	4	183	0	226	125	0.0288777	0.486642	0.947	1	-0.053	0.053
3785	SUV420H2	SUV420H2	chr19	+	55855345	55855365	55855047	55855211	55857580	55857717	3785	51	0	58	5	145	125	0.0289142	0.486642	1	0.909	0.091	0.091
8484	NME1-NME2	NME1-NME2	chr17	+	49247297	49247410	49245602	49245704	49248847	49249105	8484	8265	87	11239	84	238	125	0.0289392	0.486642	0.98	0.986	-0.006	0.006
29520	SAMD8	SAMD8	chr10	+	76928298	76928416	76924402	76924498	76935823	76941881	29520	100	0	114	5	243	125	0.0289844	0.486893	1	0.921	0.079	0.079
5878	STXBP3	STXBP3	chr1	+	109342841	109342927	109340766	109340859	109350022	109350171	5878	203	5	244	0	211	125	0.0289839	0.486893	0.96	1	-0.04	0.04
33249	BTN2A1	BTN2A1	chr6	+	26463471	26463753	26459708	26460056	26465412	26465634	33249	239	0	187	4	407	125	0.0290132	0.487122	1	0.935	0.065	0.065
3916	PCNP	PCNP	chr3	+	101309058	101309114	101304280	101304355	101311470	101313281	3916	1258	10	1684	29	181	125	0.0290997	0.488319	0.989	0.976	0.013	0.013
27725	MFSD1	MFSD1	chr3	+	158539772	158539929	158539385	158539442	158541216	158541314	27725	388	2	323	8	282	125	0.0291453	0.488592	0.989	0.947	0.042	0.042
3241	MTF2	MTF2	chr1	+	93575786	93575803	93544791	93545088	93575883	93575985	3241	25	0	20	4	142	125	0.0291463	0.488592	1	0.815	0.185	0.185
21474	DST	DST	chr6	-	56336856	56337020	56335903	56336066	56338670	56338800	21474	528	12	482	3	289	125	0.0291788	0.488748	0.95	0.986	-0.036	0.036
26904	NOP2	NOP2	chr12	-	6667181	6667303	6666035	6666808	6669263	6669492	26904	2	215	13	275	247	125	0.0291903	0.488748	0.005	0.023	-0.018	0.018
34998	WIPI2	WIPI2	chr7	+	5239206	5239289	5229834	5230124	5254165	5254335	34998	202	5	244	0	208	125	0.0292012	0.488748	0.96	1	-0.04	0.04
16543	TMEM189	TMEM189	chr20	-	48767748	48767852	48760038	48760158	48770053	48770335	16543	19	52	45	60	229	125	0.0292361	0.489078	0.166	0.29	-0.124	0.124
1732	METTL21B	METTL21B	chr12	+	58168411	58168550	58166799	58166911	58174037	58176324	1732	3	12	7	4	264	125	0.0293194	0.489805	0.106	0.453	-0.347	0.347
31570	NHSL2	NHSL2	chrX	+	71356943	71357075	71354358	71354554	71358290	71360621	31570	6	4	10	0	257	125	0.0293253	0.489805	0.422	1	-0.578	0.578
33716	ATP13A3	ATP13A3	chr3	-	194140607	194140696	194134487	194134568	194146070	194146258	33716	190	0	332	8	214	125	0.0292972	0.489805	1	0.96	0.04	0.04
16435	IFT80	IFT80	chr3	-	160083830	160083940	160075276	160075366	160093599	160093668	16435	116	4	153	0	235	125	0.0293457	0.489893	0.939	1	-0.061	0.061
31184	CRACR2B	CRACR2B	chr11	+	830865	831032	830620	830713	831223	831295	31184	45	1	49	8	292	125	0.0293625	0.489918	0.951	0.724	0.227	0.227
31332	LRRC20	LRRC20	chr10	-	72136207	72136352	72100308	72100458	72142304	72142406	31332	87	7	164	3	270	125	0.0293792	0.489942	0.852	0.962	-0.11	0.11
19729	IFT122	IFT122	chr3	+	129198627	129198765	129196858	129197061	129200372	129200537	19729	109	4	135	0	263	125	0.0294265	0.490477	0.928	1	-0.072	0.072
1268	ITSN1	ITSN1	chr21	+	35195790	35195957	35191544	35191627	35199121	35199167	1268	142	6	178	1	292	125	0.0294936	0.491086	0.91	0.987	-0.077	0.077
3338	TCEB1	TCEB1	chr8	-	74876721	74876860	74871999	74872053	74884104	74884143	3338	102	4	124	0	264	125	0.0295122	0.491086	0.924	1	-0.076	0.076
3504	RPL23AP53	RPL23AP53	chr8	-	180803	180907	169289	169417	182128	182318	3504	2	16	10	14	229	125	0.0295176	0.491086	0.064	0.281	-0.217	0.217
35979	TM4SF1	TM4SF1	chr3	-	149093229	149093375	149089473	149089654	149093466	149093556	35979	3747	18	7613	20	271	125	0.0295241	0.491086	0.99	0.994	-0.004	0.004
23881	MED15	MED15	chr22	+	20909222	20909435	20907431	20907461	20918736	20918975	23881	479	6	788	25	338	125	0.0296043	0.492166	0.967	0.921	0.046	0.046
11167	CDC42BPA	CDC42BPA	chr1	-	227441764	227441856	227400836	227400920	227504705	227505826	11167	114	4	154	0	217	125	0.0296537	0.492242	0.943	1	-0.057	0.057
20236	IL6ST	IL6ST	chr5	-	55265377	55265683	55259973	55260140	55272042	55272121	20236	401	0	480	6	431	125	0.0296384	0.492242	1	0.959	0.041	0.041
36874	ACAD10	ACAD10	chr12	+	112165765	112165947	112159474	112159543	112171726	112171872	36874	49	4	57	0	307	125	0.0296548	0.492242	0.833	1	-0.167	0.167
10101	RCC1	RCC1	chr1	+	28857034	28857085	28856369	28856451	28858314	28858502	10101	56	132	109	393	176	125	0.0297439	0.492957	0.232	0.165	0.067	0.067
2234	FAAH2	FAAH2	chrX	+	57458350	57458470	57407344	57407462	57473360	57473472	2234	20	0	27	6	245	125	0.0297417	0.492957	1	0.697	0.303	0.303
25716	PIP5K1A	PIP5K1A	chr1	+	151196846	151196882	151196720	151196755	151199795	151199876	25716	18	236	43	302	161	125	0.0297304	0.492957	0.056	0.1	-0.044	0.044
12882	USP13	USP13	chr3	+	179418795	179418917	179370932	179371181	179424721	179424864	12882	43	4	50	0	247	125	0.0298806	0.493518	0.845	1	-0.155	0.155
14598	MICALL1	MICALL1	chr22	+	38328559	38328686	38327805	38327940	38329045	38329119	14598	295	5	480	0	252	125	0.0298428	0.493518	0.967	1	-0.033	0.033
21007	FANCI	FANCI	chr15	+	89837063	89837228	89836172	89836294	89838145	89838325	21007	236	0	495	9	290	125	0.0298851	0.493518	1	0.96	0.04	0.04
27004	C15orf41	C15orf41	chr15	+	36937423	36937488	36871803	36872162	36946298	36946359	27004	21	0	29	6	190	125	0.0298833	0.493518	1	0.761	0.239	0.239
2703	RFX1	RFX1	chr19	-	14104336	14104707	14094297	14094407	14116914	14117134	2703	35	4	43	0	496	125	0.0298137	0.493518	0.688	1	-0.312	0.312
36791	IMPDH1	IMPDH1	chr7	-	128040885	128040945	128040386	128040593	128041068	128041170	36791	90	0	156	7	185	125	0.0298549	0.493518	1	0.938	0.062	0.062
76	WDR62	WDR62	chr19	+	36562457	36562618	36558729	36558912	36564243	36564433	76	51	4	118	1	286	125	0.0298831	0.493518	0.848	0.981	-0.133	0.133
17819	CEP95	CEP95	chr17	+	62523228	62523382	62522188	62522318	62525405	62525545	17819	185	5	173	0	279	125	0.0299796	0.494318	0.943	1	-0.057	0.057
3742	ARMCX2	ARMCX2	chrX	-	100914416	100914487	100914061	100914134	100914742	100914876	3742	76	10	28	0	196	125	0.0299721	0.494318	0.829	1	-0.171	0.171
5085	TMEM241	TMEM241	chr18	-	21001330	21001408	20979529	20979611	21017744	21017925	5085	15	0	15	5	203	125	0.0299578	0.494318	1	0.649	0.351	0.351
1799	DDX19B	DDX19B	chr16	+	70346511	70346560	70333061	70333257	70348804	70348858	1799	155	5	171	0	174	125	0.0300178	0.494695	0.957	1	-0.043	0.043
21401	GORASP1	GORASP1	chr3	-	39142278	39142368	39141795	39141994	39142506	39142593	21401	48	5	41	0	215	125	0.0300363	0.494746	0.848	1	-0.152	0.152
31057	ALMS1	ALMS1	chr2	+	73761950	73762076	73746901	73747143	73777393	73777564	31057	49	5	42	0	251	125	0.0300697	0.495042	0.83	1	-0.17	0.17
10818	PICALM	PICALM	chr11	-	85687665	85687725	85668213	85670103	85692171	85692271	10818	27	3	31	14	185	125	0.0301129	0.495376	0.859	0.599	0.26	0.26
36891	ARPP19	ARPP19	chr15	-	52856386	52856443	52849296	52849419	52861312	52861418	36891	10	0	34	14	182	125	0.0301208	0.495376	1	0.625	0.375	0.375
19142	CNTN4	CNTN4	chr3	+	3067785	3067961	3030028	3030156	3072538	3072659	19142	25	0	5	2	301	125	0.0301499	0.495388	1	0.509	0.491	0.491
3153	STAMBP	STAMBP	chr2	+	74056531	74056637	74056113	74056197	74057971	74058186	3153	17	0	43	10	231	125	0.0301523	0.495388	1	0.699	0.301	0.301
18405	VPS29	VPS29	chr12	-	110936624	110936664	110933816	110934008	110937339	110937351	18405	38	88	21	22	165	125	0.0301788	0.495571	0.246	0.42	-0.174	0.174
10025	TMEM14B	TMEM14B	chr6	+	10755374	10755465	10747991	10748114	10756699	10757214	10025	234	0	323	7	216	125	0.0304209	0.497051	1	0.964	0.036	0.036
12810	CHMP4C	CHMP4C	chr8	+	82665298	82665476	82644687	82645051	82667604	82667719	12810	169	12	309	8	303	125	0.0303417	0.497051	0.853	0.941	-0.088	0.088
16209	MEIS2	MEIS2	chr15	-	37390167	37390400	37387764	37387815	37393092	37393500	16209	36	7	0	2	358	125	0.0304235	0.497051	0.642	0	0.642	0.642
18453	LNX2	LNX2	chr13	-	28136549	28136918	28130372	28130550	28141776	28141976	18453	89	3	157	0	494	125	0.0302945	0.497051	0.882	1	-0.118	0.118
19604	FRS2	FRS2	chr12	+	69931695	69931763	69925793	69925836	69955959	69956054	19604	18	34	23	17	193	125	0.0304164	0.497051	0.255	0.467	-0.212	0.212
226	ZNF611	ZNF611	chr19	-	53233158	53233258	53231982	53232084	53238253	53238307	226	9	6	26	3	225	125	0.0303766	0.497051	0.455	0.828	-0.373	0.373
22903	CDC42SE1	CDC42SE1	chr1	-	151029126	151029262	151027491	151027602	151031954	151032125	22903	62	3	71	13	261	125	0.0304049	0.497051	0.908	0.723	0.185	0.185
30899	U2SURP	U2SURP	chr3	+	142742816	142742860	142741694	142741906	142745990	142746095	30899	260	7	381	2	169	125	0.0303475	0.497051	0.965	0.993	-0.028	0.028
32903	PUM2	PUM2	chr2	-	20478343	20478580	20462953	20463221	20482707	20482992	32903	285	41	433	37	362	125	0.0303059	0.497051	0.706	0.802	-0.096	0.096
7483	GALNT11	GALNT11	chr7	+	151797882	151798006	151791274	151791607	151800196	151800363	7483	175	4	291	0	249	125	0.0303474	0.497051	0.956	1	-0.044	0.044
16582	RDH11	RDH11	chr14	-	68151731	68151921	68143518	68145140	68156928	68157138	16582	1562	7	2535	27	315	125	0.0304749	0.4974	0.989	0.974	0.015	0.015
22258	CBLB	CBLB	chr3	-	105400322	105400454	105397274	105397415	105400567	105400662	22258	69	3	28	6	257	125	0.0304887	0.4974	0.918	0.694	0.224	0.224
35307	APBB3	APBB3	chr5	-	139942247	139942308	139941937	139942084	139943178	139943255	35307	19	5	18	0	186	125	0.0304912	0.4974	0.719	1	-0.281	0.281
27572	APBA2	APBA2	chr15	+	29406078	29406219	29400472	29400592	29409264	29410516	27572	105	5	88	0	266	125	0.0305068	0.497402	0.908	1	-0.092	0.092
17880	TNK2	TNK2	chr3	-	195608921	195609199	195605919	195606046	195610027	195610180	17880	188	1	257	9	403	125	0.0305515	0.497877	0.983	0.899	0.084	0.084
27260	GANC	GANC	chr15	+	42621503	42621647	42619560	42619640	42622773	42622870	27260	48	0	57	5	269	125	0.0305816	0.498117	1	0.841	0.159	0.159
30319	ANAPC5	ANAPC5	chr12	-	121769149	121769231	121768385	121768475	121773335	121773526	30319	539	14	644	6	207	125	0.0306001	0.498166	0.959	0.985	-0.026	0.026
16105	FAM189B	FAM189B	chr1	-	155220066	155220612	155218195	155218264	155220885	155220955	16105	270	4	320	0	671	125	0.0306359	0.49838	0.926	1	-0.074	0.074
20258	EEFSEC	EEFSEC	chr3	+	128077059	128077216	128060075	128060732	128126911	128127489	20258	100	4	117	0	282	125	0.0306645	0.49838	0.917	1	-0.083	0.083
27424	EPB41	EPB41	chr1	+	29386933	29386996	29379615	29379824	29391493	29391670	27424	45	10	88	6	188	125	0.0306753	0.49838	0.75	0.907	-0.157	0.157
31187	PARL	PARL	chr3	-	183551511	183551613	183551279	183551377	183558357	183558428	31187	310	13	429	36	227	125	0.0306449	0.49838	0.929	0.868	0.061	0.061
12631	IL1R2	IL1R2	chr2	+	102638648	102638711	102636099	102636274	102640994	102641218	12631	23	2	94	0	188	125	0.0307841	0.499602	0.884	1	-0.116	0.116
21733	DIEXF	DIEXF	chr1	+	210016795	210017041	210015609	210015792	210024548	210030910	21733	108	10	152	4	371	125	0.0307971	0.499602	0.784	0.928	-0.144	0.144
26255	CLDN16	CLDN16	chr3	+	190122550	190122715	190120125	190120228	190126102	190126294	26255	564	0	1820	18	290	125	0.0307744	0.499602	1	0.978	0.022	0.022
19476	PSMA4	PSMA4	chr15	+	78834824	78834987	78834518	78834561	78836531	78836609	19476	1642	23	2268	54	288	125	0.030819	0.499706	0.969	0.948	0.021	0.021
32826	MTMR12	MTMR12	chr5	-	32233878	32234040	32227112	32230453	32239106	32239279	32826	127	12	165	5	287	125	0.030841	0.499811	0.822	0.935	-0.113	0.113
24023	DNTTIP1	DNTTIP1	chr20	+	44423983	44424082	44422559	44422656	44429712	44429781	24023	366	7	542	2	224	125	0.0308965	0.500206	0.967	0.993	-0.026	0.026
9639	YAP1	YAP1	chr11	+	102080247	102080295	102076623	102076817	102094352	102094483	9639	113	30	240	35	173	125	0.0308965	0.500206	0.731	0.832	-0.101	0.101
17540	PAN2	PAN2	chr12	-	56712020	56712218	56710006	56711427	56712871	56712965	17540	112	11	116	3	323	125	0.0310271	0.502068	0.798	0.937	-0.139	0.139
22177	MAP4	MAP4	chr3	-	47910703	47910817	47898920	47899002	47912302	47912595	22177	467	60	547	45	239	125	0.0310476	0.502147	0.803	0.864	-0.061	0.061
21871	ZNF185	ZNF185	chrX	+	152097118	152097205	152090716	152090800	152100215	152100320	21871	68	32	208	55	212	125	0.0310684	0.50223	0.556	0.69	-0.134	0.134
2953	UBE2G1	UBE2G1	chr17	-	4192524	4192703	4186092	4186216	4210315	4210418	2953	485	12	613	5	304	125	0.0311842	0.503454	0.943	0.981	-0.038	0.038
3559	PITPNM2	PITPNM2	chr12	-	123498374	123498589	123497159	123497281	123519059	123519232	3559	72	0	112	6	340	125	0.031191	0.503454	1	0.873	0.127	0.127
9309	ZSWIM6	ZSWIM6	chr5	+	60835422	60835586	60834640	60834798	60837710	60837792	9309	183	5	165	0	289	125	0.0311776	0.503454	0.941	1	-0.059	0.059
4195	SLC4A5	SLC4A5	chr2	-	74474162	74474434	74469120	74469179	74475479	74475613	4195	5	0	0	2	397	125	0.0312205	0.503678	1	0	1	1
2549	BIN1	BIN1	chr2	-	127808729	127808819	127808377	127808488	127815048	127815177	2549	295	32	374	66	215	125	0.0312462	0.50384	0.843	0.767	0.076	0.076
14193	PHF14	PHF14	chr7	+	11101417	11101468	11091238	11091407	11101590	11101712	14193	162	4	208	16	176	125	0.031307	0.504314	0.966	0.902	0.064	0.064
25758	PCSK5	PCSK5	chr9	+	78771960	78772078	78722166	78722267	78773898	78774087	25758	104	3	267	0	243	125	0.0312974	0.504314	0.947	1	-0.053	0.053
15156	SYCP2L	SYCP2L	chr6	+	10906252	10906287	10903107	10903196	10907774	10907917	15156	0	3	3	0	160	125	0.0313258	0.504364	0	1	-1	1
12679	NME6	NME6	chr3	-	48338216	48338319	48333806	48336293	48339916	48340013	12679	73	3	147	0	228	125	0.0313523	0.504539	0.93	1	-0.07	0.07
[truncated: 30,170 more rows]
