# Supplementary material for: Characterization of alternative mRNA splicing in cultured cell populations representing progressive stages of human fetal kidney development
Source: Sci Rep. 2022 Nov 15;12:19548. doi: 10.1038/s41598-022-24147-z (PMC9666651; doi:10.1038/s41598-022-24147-z)
Supplement: Supplementary file 13 — Supplementary Information 13. [file 41598_2022_24147_MOESM13_ESM.zip › _Program/Data/rMATS/SE.MATS.ReadsOnTargetAndJunctionCounts_WT-NPS3.xlsx]

## Sheet: SE.MATS.ReadsOnTargetAndJunctio
ID	GeneID	geneSymbol	chr	strand	exonStart_0base	exonEnd	upstreamES	upstreamEE	downstreamES	downstreamEE	ID	IC_SAMPLE_1	SC_SAMPLE_1	IC_SAMPLE_2	SC_SAMPLE_2	IncFormLen	SkipFormLen	PValue	FDR	IncLevel1	IncLevel2	IncLevelDifference
11121	RAC1	RAC1	chr7	+	6438292	6438349	6431554	6431672	6439756	6439819	11121	915	2068	98,24,17	2283910865	182	125	0	0	0.233	0.029,0.018,0.013	0.213
12027	TCF7L2	TCF7L2	chr10	+	114724314	114724383	114711241	114711366	114799783	114799885	12027	89	54	7,6,0	39,40,74	194	125	0	0	0.515	0.104,0.088,0.0	0.451
12183	ADAM15	ADAM15	chr1	+	155033238	155033308	155032680	155032819	155034720	155034845	12183	435	2	132,57,128	53,27,45	195	125	0	0	0.993	0.615,0.575,0.646	0.381
12190	ADAM15	ADAM15	chr1	+	155034379	155034451	155032680	155032819	155034720	155034845	12190	20	2	3,0,0	53,27,45	197	125	0	0	0.864	0.035,0.0,0.0	0.852
12653	RPLP0	RPLP0	chr12	-	120636356	120636542	120635124	120635265	120636656	120636803	12653	38314	244	389483136722534	8285421188	311	125	0	0	0.984	0.95,0.959,0.884	0.053
13412	KRAS	KRAS	chr12	-	25368370	25368494	25357722	25362845	25378547	25378707	13412	101	171	14,4,4	114,61,176	249	125	0	0	0.229	0.058,0.032,0.011	0.195
13502	ABI1	ABI1	chr10	-	27060003	27060018	27059173	27059274	27065993	27066170	13502	4	394	64,22,93	135,49,34	140	125	0	0	0.009	0.297,0.286,0.709	-0.422
1351	DHPS	DHPS	chr19	-	12787921	12788025	12786830	12786956	12788104	12788210	1351	654	14	278280285	47,72,46	229	125	0	0	0.962	0.764,0.68,0.772	0.223
16179	USMG5	USMG5	chr10	-	105153955	105154151	105152127	105152223	105156165	105156270	16179	10	968	256,97,10	1284679484	321	125	0	0	0.004	0.072,0.053,0.008	-0.04
16355	MYL6	MYL6	chr12	+	56553370	56553514	56552467	56552495	56553758	56553932	16355	28662	236	1796379366240	889202228	269	125	0	0	0.983	0.904,0.948,0.927	0.057
17076	OSBPL3	OSBPL3	chr7	-	24902818	24902911	24901231	24901388	24903114	24903218	17076	138	138	48,19,57	5,1,4	218	125	0	0	0.364	0.846,0.916,0.891	-0.52
17446	TFDP1	TFDP1	chr13	+	114292132	114292211	114290848	114291015	114294434	114295788	17446	909	27	1322576111	216,208,40	204	125	0	0	0.954	0.789,0.629,0.63	0.271
18211	SH3YL1	SH3YL1	chr2	-	242797	242871	234159	234272	247537	247602	18211	1	232	10,8,23	7,8,21	199	125	0	0	0.003	0.473,0.386,0.408	-0.419
18752	CLSTN1	CLSTN1	chr1	-	9797555	9797612	9795942	9796100	9801151	9801314	18752	422	517	531429368	101,70,3	182	125	0	0	0.359	0.783,0.808,0.988	-0.501
18854	CCDC50	CCDC50	chr3	+	191092850	191093378	191087707	191087825	191097947	191098063	18854	633	470	58,25,42	675179153	653	125	0	0	0.205	0.016,0.026,0.05	0.174
19507	RALGPS2	RALGPS2	chr1	+	178861364	178861442	178858776	178858831	178863053	178863159	19507	100	7	9,11,1	35,39,15	203	125	0	0	0.898	0.137,0.148,0.039	0.79
19872	TJP1	TJP1	chr15	-	30011980	30012220	30010469	30011342	30012561	30012912	19872	560	157	102,20,97	93105171	365	125	0	0	0.55	0.273,0.061,0.163	0.384
20597	AK2	AK2	chr1	-	33497144	33497262	33490042	33490168	33502336	33502512	20597	29	786	52,115,65	404422183	243	125	0	0	0.019	0.062,0.123,0.154	-0.094
22422	OAZ1	OAZ1	chr19	+	2271389	2271529	2269484	2269743	2271780	2271953	22422	4827	16	635824852417	72,64,148	265	125	0	0	0.993	0.977,0.948,0.885	0.056
23819	SPTAN1	SPTAN1	chr9	+	131355261	131355321	131353755	131353904	131356453	131356652	23819	1017	58	281,32,37	253151231	185	125	0	0	0.922	0.429,0.125,0.098	0.705
25681	PCYT2	PCYT2	chr17	-	79865079	79865133	79864635	79864774	79865429	79865474	25681	87	260	4,4,1	150,92,88	179	125	0	0	0.189	0.018,0.029,0.008	0.171
26719	VPS29	VPS29	chr12	-	110937339	110937351	110933816	110934008	110939853	110939945	26719	22	527	270,78,49	229,94,38	137	125	0	0	0.037	0.518,0.431,0.541	-0.46
3029	ENAH	ENAH	chr1	-	225692692	225692755	225688693	225688772	225695652	225695719	3029	464	64	51,72,41	1335276295	188	125	0	0	0.828	0.025,0.148,0.085	0.742
32228	LIMCH1	LIMCH1	chr4	+	41640948	41640984	41621204	41621457	41646516	41646643	32228	47	75	18,31,100	2,1,0	161	125	0	0	0.327	0.875,0.96,1.0	-0.618
3277	RNH1	RNH1	chr11	-	504823	504996	502061	502181	506608	506821	3277	51	60	301,147,85	2,7,14	298	125	0	0	0.263	0.984,0.898,0.718	-0.604
32998	DNMT3B	DNMT3B	chr20	+	31394014	31394133	31390190	31390276	31395567	31397162	32998	104	25	1,9,2	26,26,10	244	125	0	0	0.681	0.019,0.151,0.093	0.593
33103	ZNHIT3	ZNHIT3	chr17	+	34842778	34842810	34842470	34842629	34848656	34848743	33103	429	13	338304129	102,103,36	157	125	0	0	0.963	0.725,0.701,0.74	0.241
3493	FLNA	FLNA	chrX	-	153585618	153585642	153583192	153583440	153585801	153585991	3493	2140	1395	1316330638	234,31,111	149	125	0	0	0.563	0.825,0.899,0.828	-0.288
35667	RPL10	RPL10	chrX	+	153628804	153628967	153628143	153628282	153629042	153630680	35667	25763	125	193311602733002	3985661277	288	125	0	0	0.989	0.955,0.925,0.918	0.056
35669	RPL10	RPL10	chrX	+	153628815	153628967	153628143	153628282	153629042	153630680	35669	13024	125	9521856116854	3985661277	277	125	0	0	0.979	0.915,0.872,0.856	0.098
36753	INF2	INF2	chr14	+	105181620	105181677	105180539	105181193	105185131	105185947	36753	313	9	44,9,11	29,63,50	182	125	0	0	0.96	0.51,0.089,0.131	0.717
38841	FGFR2	FGFR2	chr10	-	123276832	123276977	123274630	123274833	123278195	123278343	38841	0	36	27194165	0,3,1	270	125	0	0	0	1.0,0.968,0.987	-0.985
38846	FGFR2	FGFR2	chr10	-	123278195	123278343	123276832	123276977	123279492	123279683	38846	35	0	0,10,7	16103126	273	125	0	0	1	0.0,0.043,0.025	0.977
39300	MYOF	MYOF	chr10	-	95152673	95152712	95148786	95148911	95155898	95155981	39300	1028	275	502,6,1	7,0,0	164	125	0	0	0.74	0.982,1.0,1.0	-0.254
39445	FLNB	FLNB	chr3	+	58127584	58127623	58124008	58124256	58128376	58128479	39445	591	26	34,8,0	28,91,67	164	125	0	0	0.945	0.481,0.063,0.0	0.764
3989	RPS24	RPS24	chr10	+	79799961	79799983	79796951	79797062	79800372	79800473	3989	1285	4168	420279759991	2913,709,26	147	125	0	0	0.208	0.551,0.905,0.997	-0.61
3992	RPS24	RPS24	chr10	+	79799958	79799983	79796951	79797062	79800372	79800473	3992	1509	4168	133,85,5	2913,709,26	150	125	0	0	0.232	0.037,0.091,0.138	0.143
40497	SEC31A	SEC31A	chr4	-	83782783	83782861	83778841	83778917	83783686	83783725	40497	75	91	265139251	6,7,38	203	125	0	0	0.337	0.965,0.924,0.803	-0.56
40498	SEC31A	SEC31A	chr4	-	83782783	83782861	83778841	83778917	83784470	83784545	40498	22	238	155,76,75	118,34,57	203	125	0	0	0.054	0.447,0.579,0.448	-0.437
41575	EMP3	EMP3	chr19	+	48830777	48830880	48830086	48830179	48832608	48832749	41575	1707	5	29059051941	157,78,43	228	125	0	0	0.995	0.91,0.864,0.961	0.083
4227	CTNND1	CTNND1	chr11	+	57558856	57559145	57529233	57529591	57561481	57561553	4227	118	110	375185259	10,3,3	414	125	0	0	0.245	0.919,0.949,0.963	-0.699
4229	CTNND1	CTNND1	chr11	+	57558856	57559145	57529233	57529518	57561481	57561553	4229	127	375	414191263	67,22,3	414	125	0	0	0.093	0.651,0.724,0.964	-0.687
4230	CTNND1	CTNND1	chr11	+	57558856	57559145	57529233	57529518	57563048	57563201	4230	63	79	277111152	22,7,0	414	125	0	0	0.194	0.792,0.827,1.0	-0.679
42383	NET1	NET1	chr10	+	5493792	5493900	5488513	5488821	5494320	5494488	42383	1568	108	1012,869,90	0,2,1	233	125	0	0	0.886	1.0,0.996,0.98	-0.106
42386	NET1	NET1	chr10	+	5494820	5494883	5494320	5494488	5495212	5495309	42386	1499	93	1094,1022,98	0,12,4	188	125	0	0	0.915	1.0,0.983,0.942	-0.06
4238	CTNND1	CTNND1	chr11	+	57558965	57559145	57529233	57529518	57561481	57561553	4238	98	375	250121185	67,22,3	305	125	0	0	0.097	0.605,0.693,0.962	-0.656
45756	ARHGEF11	ARHGEF11	chr1	-	156908209	156908305	156907040	156907288	156909339	156909702	45756	7	61	198,87,92	3,16,0	221	125	0	0	0.061	0.974,0.755,1.0	-0.849
45999	RPLP1	RPLP1	chr15	+	69745985	69746060	69745158	69745359	69747508	69747626	45999	18816	96	245441902717824	153549597	200	125	0	0	0.992	0.99,0.956,0.949	0.027
46106	SULF2	SULF2	chr20	-	46288142	46288196	46286149	46287136	46288440	46288474	46106	276	91	505071138	1,23,10	179	125	0	0	0.679	0.972,0.939,0.988	-0.287
46243	EXOSC9	EXOSC9	chr4	+	122737298	122737349	122735020	122735202	122737523	122737602	46243	190	203	10,16,5	107,126,58	176	125	0	0	0.399	0.062,0.083,0.058	0.331
46949	CD46	CD46	chr1	+	207963597	207963690	207958963	207959027	207966863	207968861	46949	767	1240	593277251	270,103,58	218	125	0	0	0.262	0.557,0.607,0.713	-0.364
49402	TBC1D13	TBC1D13	chr9	+	131553013	131553054	131550612	131550686	131553658	131553720	49402	41	39	191,118,48	12,11,0	166	125	0	0	0.442	0.923,0.89,1.0	-0.496
50688	BAIAP2	BAIAP2	chr17	+	79084713	79084759	79082274	79082309	79089569	79091232	50688	96	36	4,5,7	52,73,239	171	125	0	0	0.661	0.053,0.048,0.021	0.62
50784	LRRC75A-AS1	LRRC75A-AS1	chr17	+	16342841	16343017	16342300	16342728	16343498	16343567	50784	3083	2078	13388671503	289915674443	301	125	0	0	0.381	0.161,0.187,0.123	0.224
50789	LRRC75A-AS1	LRRC75A-AS1	chr17	+	16342894	16343017	16342640	16342728	16343498	16343567	50789	1838	2078	8015441333	289915674443	248	125	0	0	0.308	0.122,0.149,0.131	0.174
51079	PLAA	PLAA	chr9	-	26917094	26917163	26913876	26913945	26919307	26919527	51079	184	34	311,129,73	0,1,0	194	125	0	0	0.777	1.0,0.988,1.0	-0.219
52103	USO1	USO1	chr4	+	76716488	76716509	76714842	76715054	76720774	76720885	52103	184	157	6,1,0	131,52,141	146	125	0	0	0.501	0.038,0.016,0.0	0.483
52799	NEDD4L	NEDD4L	chr18	+	56002709	56002769	56001049	56001124	56008269	56008401	52799	464	209	21,3,1	135,38,48	185	125	0	0	0.6	0.095,0.051,0.014	0.547
5506	CLK1	CLK1	chr2	-	201724847	201724938	201724402	201724469	201725960	201726189	5506	41	133	130444691	55,35,66	216	125	0	0	0.151	0.578,0.88,0.858	-0.621
6867	ODC1	ODC1	chr2	-	10584220	10584393	10583827	10583962	10584599	10584773	6867	2909	70	388529824744	7,3,7	298	125	0	0	0.946	0.996,0.998,0.996	-0.051
7744	CD44	CD44	chr11	+	35229651	35229753	35211381	35211612	35236398	35236461	7744	1434	255	8,0,4	940,7,518	227	125	0	0	0.756	0.005,0.0,0.004	0.753
7755	CD44	CD44	chr11	+	35232792	35232996	35211381	35211612	35236398	35236461	7755	4040	255	293,7,49	940,7,518	329	125	0	0	0.858	0.106,0.275,0.035	0.719
7761	CD44	CD44	chr11	+	35231511	35231601	35211381	35211612	35236398	35236461	7761	119	255	0,0,0	940,7,518	215	125	0	0	0.213	0.0,0.0,0.0	0.213
7782	CD44	CD44	chr11	+	35219667	35219793	35211381	35211612	35236398	35236461	7782	558	255	21,0,6	940,7,518	251	125	0	0	0.521	0.011,0.0,0.006	0.515
7790	CD44	CD44	chr11	+	35226058	35226187	35211381	35211612	35236398	35236461	7790	335	255	17,0,31	940,7,518	254	125	0	0	0.393	0.009,0.0,0.029	0.38
8106	EXOC7	EXOC7	chr17	-	74086409	74086562	74085255	74085401	74087223	74087316	8106	58	1	34,22,9	50,35,16	278	125	0	0	0.963	0.234,0.22,0.202	0.744
8115	EXOC7	EXOC7	chr17	-	74087223	74087316	74086409	74086478	74090494	74090662	8115	23	46	90,61,17	4,2,1	218	125	0	0	0.223	0.928,0.946,0.907	-0.704
8199	YPEL5	YPEL5	chr2	+	30371110	30371407	30369749	30369928	30378715	30378776	8199	196	105	213154352	4,9,25	422	125	0	0	0.356	0.94,0.835,0.807	-0.505
8202	YPEL5	YPEL5	chr2	+	30378715	30378776	30371110	30371407	30379493	30379658	8202	160	27	26,21,67	92,37,94	186	125	0	0	0.799	0.16,0.276,0.324	0.546
8203	YPEL5	YPEL5	chr2	+	30378715	30378776	30369749	30369928	30379493	30379658	8203	233	339	16,24,68	224167411	186	125	0	0	0.316	0.046,0.088,0.1	0.238
9484	MAP3K7	MAP3K7	chr6	-	91254270	91254351	91246055	91246120	91256976	91257106	9484	135	74	51,21,2	199,92,112	206	125	0	0	0.525	0.135,0.122,0.011	0.436
9562	SLK	SLK	chr10	+	105770573	105770666	105767934	105768114	105777917	105778047	9562	392	32	2,7,6	189169178	218	125	0	0	0.875	0.006,0.023,0.019	0.859
26713	VPS29	VPS29	chr12	-	110937261	110937351	110933816	110934008	110939853	110939945	26713	8	527	39,21,19	229,94,38	215	125	1.11022e-16	7.08382e-14	0.009	0.09,0.115,0.225	-0.134
89	AP1B1	AP1B1	chr22	-	29725700	29725709	29723668	29724884	29726366	29726521	89	16	338	57,35,23	81,102,42	134	125	1.11022e-16	7.08382e-14	0.042	0.396,0.242,0.338	-0.283
39448	FLNB	FLNB	chr3	+	58127584	58127656	58124008	58124256	58128376	58128479	39448	1379	26	112,15,1	28,91,67	197	125	2.22045e-16	1.39787e-13	0.971	0.717,0.095,0.009	0.697
22421	OAZ1	OAZ1	chr19	+	2271383	2271529	2269484	2269743	2271780	2271953	22421	7116	16	979435493915	72,64,148	271	125	3.33067e-16	2.06922e-13	0.995	0.984,0.962,0.924	0.038
33110	OSBPL9	OSBPL9	chr1	+	52221991	52222030	52215816	52215867	52226361	52226452	33110	362	42	228,66,27	153,168,41	164	125	7.77156e-16	4.70439e-13	0.868	0.532,0.23,0.334	0.503
41934	STXBP2	STXBP2	chr19	+	7708050	7708131	7707868	7707934	7709499	7709638	41934	813	5	58,229,6	38,37,1	206	125	7.77156e-16	4.70439e-13	0.99	0.481,0.79,0.785	0.305
3226	TSPAN17	TSPAN17	chr5	+	176081895	176082021	176079743	176079914	176083078	176083126	3226	698	0	478122104	55,6,6	251	125	8.88178e-16	5.30838e-13	1	0.812,0.91,0.896	0.127
2016	NCS1	NCS1	chr9	+	132982003	132982082	132980110	132980249	132984928	132985017	2016	715	3	763232162	54,22,25	204	125	2.88658e-15	1.70366e-12	0.993	0.896,0.866,0.799	0.139
4239	CTNND1	CTNND1	chr11	+	57558965	57559145	57529233	57529518	57563048	57563201	4239	34	79	113,41,74	22,7,0	305	125	3.21965e-15	1.87678e-12	0.15	0.678,0.706,1.0	-0.645
45746	DDX60L	DDX60L	chr4	-	169300876	169300981	169300513	169300655	169305762	169305963	45746	9	20	17,2,14	0,0,0	230	125	3.33067e-15	1.91782e-12	0.197	1.0,1.0,1.0	-0.803
17109	SSBP3	SSBP3	chr1	-	54723741	54723822	54722799	54722859	54747110	54747200	17109	134	75	34,164,79	191329227	206	125	4.32987e-15	2.46312e-12	0.52	0.097,0.232,0.174	0.352
14166	MYO1B	MYO1B	chr2	+	192267357	192267444	192265107	192265194	192272840	192272915	14166	86	187	168,60,108	83,14,28	212	125	5.9952e-15	3.36988e-12	0.213	0.544,0.716,0.695	-0.439
2396	ILF3	ILF3	chr19	+	10799225	10799354	10798021	10798384	10799854	10803095	2396	1166	3	744898826	20,41,73	254	125	6.21725e-15	3.45357e-12	0.995	0.948,0.915,0.848	0.091
39391	LSM14A	LSM14A	chr19	+	34710295	34710478	34706500	34706566	34710610	34710782	39391	797	61	626454355	12,1,0	308	125	8.32667e-15	4.57154e-12	0.841	0.955,0.995,1.0	-0.142
17347	NUBP2	NUBP2	chr16	+	1836757	1836956	1836537	1836656	1837677	1837832	17347	367	24	107,87,76	37,72,61	324	125	8.99281e-15	4.88051e-12	0.855	0.527,0.318,0.325	0.465
11004	ECT2	ECT2	chr3	+	172473272	172473365	172473084	172473164	172474772	172474955	11004	434	140	98,31,9	195,79,9	218	125	9.21485e-15	4.94419e-12	0.64	0.224,0.184,0.364	0.383
15620	PICALM	PICALM	chr11	-	85689112	85689136	85687665	85687725	85692171	85692271	15620	1217	69	302,15,67	135,68,108	149	125	1.0103e-14	5.35983e-12	0.937	0.652,0.156,0.342	0.554
41987	CPNE1	CPNE1	chr20	-	34220084	34220156	34219866	34219947	34220232	34220307	41987	1023	17	770846213	92,90,17	197	125	1.07692e-14	5.64974e-12	0.974	0.842,0.856,0.888	0.112
21642	ACOT9	ACOT9	chrX	-	23752457	23752484	23751288	23751334	23754035	23754133	21642	164	313	292,40,33	19,20,4	152	125	1.12133e-14	5.81808e-12	0.301	0.927,0.622,0.872	-0.506
33194	IMPDH2	IMPDH2	chr3	-	49065680	49065755	49065142	49065349	49065863	49065965	33194	1997	6	7586341335	34,25,49	200	125	1.23235e-14	6.32462e-12	0.995	0.933,0.941,0.945	0.055
32991	DNMT3B	DNMT3B	chr20	+	31381341	31381401	31380431	31380576	31383214	31383340	32991	57	40	2,0,0	13,24,9	185	125	1.42109e-14	7.21484e-12	0.491	0.094,0.0,0.0	0.46
43348	SNHG8	SNHG8	chr4	+	119200098	119200292	119199916	119199947	119200543	119200586	43348	531	62	192107439	124155219	319	125	1.44329e-14	7.24961e-12	0.77	0.378,0.213,0.44	0.426
9344	MYO9A	MYO9A	chr15	-	72244117	72244237	72231192	72231268	72252241	72252437	9344	22	20	29,9,20	0,0,0	245	125	1.93179e-14	9.60119e-12	0.359	1.0,1.0,1.0	-0.641
18208	SH3YL1	SH3YL1	chr2	-	224863	224920	218135	219001	229965	230044	18208	184	169	3,3,5	18,22,52	182	125	2.15383e-14	1.05933e-11	0.428	0.103,0.086,0.062	0.344
36040	SCRIB	SCRIB	chr8	-	144889721	144889784	144889093	144889183	144890778	144891195	36040	76	142	176,80,53	36,36,13	188	125	2.33147e-14	1.13487e-11	0.262	0.765,0.596,0.731	-0.435
41903	EPB41L3	EPB41L3	chr18	-	5394675	5394792	5392379	5393477	5395065	5395146	41903	78	146	401205327	40,46,138	242	125	2.56462e-14	1.23562e-11	0.216	0.838,0.697,0.55	-0.479
31879	AAK1	AAK1	chr2	-	69709842	69709944	69707991	69708093	69732700	69732805	31879	0	8	4,2,4	0,0,0	227	125	2.94209e-14	1.40317e-11	0	1.0,1.0,1.0	-1
4961	MYO6	MYO6	chr6	+	76608089	76608128	76602246	76602407	76617321	76617425	4961	57	130	5,2,0	71,81,43	164	125	3.13083e-14	1.47825e-11	0.25	0.051,0.018,0.0	0.227
17440	TFDP1	TFDP1	chr13	+	114292132	114292199	114290848	114291015	114294434	114295788	17440	432	27	715,257,62	216,208,40	192	125	3.30846e-14	1.54666e-11	0.912	0.683,0.446,0.502	0.368
29631	RTN4	RTN4	chr2	-	55201830	55201900	55200698	55200757	55209650	55209789	29631	2332	13	1414337670	17,18,77	195	125	3.77476e-14	1.74734e-11	0.991	0.982,0.923,0.848	0.073
3278	RNH1	RNH1	chr11	-	504823	504996	502061	502181	507112	507283	3278	46	337	297,146,81	144,69,144	298	125	4.71845e-14	2.16297e-11	0.054	0.464,0.47,0.191	-0.321
22332	P4HA2	P4HA2	chr5	-	131562778	131562914	131554237	131554337	131563482	131563556	22332	124	33	63,14,3	125,23,15	261	125	8.74856e-14	3.97185e-11	0.643	0.194,0.226,0.087	0.474
3627	KTN1	KTN1	chr14	+	56130672	56130759	56128239	56128330	56137446	56137527	3627	340	0	112,17,93	18,7,16	212	125	9.74776e-14	4.3766e-11	1	0.786,0.589,0.774	0.284
42385	NET1	NET1	chr10	+	5494787	5494883	5494320	5494488	5495212	5495309	42385	579	93	440,383,36	0,12,4	221	125	9.82547e-14	4.3766e-11	0.779	1.0,0.948,0.836	-0.149
19131	VEGFA	VEGFA	chr6	+	43748468	43748540	43746625	43746655	43749692	43749824	19131	364	324	16,9,76	37,52,297	197	125	1.06026e-13	4.67863e-11	0.416	0.215,0.099,0.14	0.265
19130	VEGFA	VEGFA	chr6	+	43748468	43748540	43746625	43746655	43752277	43754223	19130	131	270	7,1,24	66,51,225	197	125	1.3245e-13	5.7905e-11	0.235	0.063,0.012,0.063	0.189
11222	GOLGA2	GOLGA2	chr9	-	131029472	131029553	131028565	131028604	131029736	131029796	11222	178	79	56,74,34	124109134	206	125	1.41664e-13	6.13654e-11	0.578	0.215,0.292,0.133	0.365
19583	SLC4A7	SLC4A7	chr3	-	27472788	27473160	27465527	27465643	27475406	27475595	19583	1	181	6,11,37	53,10,35	497	125	1.53655e-13	6.59543e-11	0.001	0.028,0.217,0.21	-0.151
24616	SEPT2	SEPT2	chr2	+	242255836	242255970	242255275	242255397	242263630	242263656	24616	54	412	7,4,2	297300279	259	125	1.9873e-13	8.45336e-11	0.059	0.011,0.006,0.003	0.052
17332	ATP5J2	ATP5J2	chr7	-	99056769	99056886	99055783	99055978	99057708	99057816	17332	4169	139	43393172935	356,376,91	242	125	2.19158e-13	9.23908e-11	0.939	0.863,0.813,0.841	0.1
19964	PRKDC	PRKDC	chr8	-	48694722	48694815	48691564	48691654	48694938	48695159	19964	504	3	494,293,85	38,45,10	218	125	2.27485e-13	9.50524e-11	0.99	0.882,0.789,0.83	0.156
50782	LRRC75A-AS1	LRRC75A-AS1	chr17	+	16342973	16343017	16342640	16342728	16343498	16343567	50782	714	2078	356244584	289915674443	169	125	2.5957e-13	1.07508e-10	0.203	0.083,0.103,0.089	0.111
20097	PDGFA	PDGFA	chr7	-	540067	540136	536896	538211	540752	540879	20097	15	34	8,3,3	121120838	194	125	2.8455e-13	1.16829e-10	0.221	0.041,0.016,0.002	0.201
40601	LAMTOR3	LAMTOR3	chr4	-	100815111	100815157	100813156	100813191	100815491	100815703	40601	277	16	73,30,70	25,24,67	171	125	5.66547e-13	2.30604e-10	0.927	0.681,0.477,0.433	0.397
33683	ARHGEF40	ARHGEF40	chr14	+	21555478	21555622	21555159	21555264	21556126	21556257	33683	115	0	89,75,148	22,40,45	269	125	5.76428e-13	2.32621e-10	1	0.653,0.466,0.604	0.426
29635	RTN4	RTN4	chr2	-	55200956	55201003	55200698	55200757	55209650	55209789	29635	1293	13	697165403	17,18,77	172	125	6.77236e-13	2.70986e-10	0.986	0.968,0.869,0.792	0.11
19133	VEGFA	VEGFA	chr6	+	43748468	43748522	43746625	43746655	43749692	43749824	19133	140	324	4,1,30	37,52,297	179	125	6.94445e-13	2.75537e-10	0.232	0.07,0.013,0.066	0.182
3484	FLNA	FLNA	chrX	-	153594391	153594592	153593716	153593854	153594675	153594838	3484	5099	16	19144091088	79,0,10	326	125	7.363e-13	2.89709e-10	0.992	0.903,1.0,0.977	0.032
19127	VEGFA	VEGFA	chr6	+	43748468	43748591	43746625	43746655	43749692	43749824	19127	130	324	6,1,24	37,52,297	248	125	8.83849e-13	3.44891e-10	0.168	0.076,0.01,0.039	0.126
52873	PER1	PER1	chr17	-	8049275	8049455	8048068	8048311	8049689	8049820	52873	56	53	28,67,1810	0,4,235	305	125	9.75775e-13	3.74571e-10	0.302	1.0,0.873,0.759	-0.575
9049	SNRPA1	SNRPA1	chr15	-	101826418	101826498	101825930	101826006	101827112	101827215	9049	1107	19	763502318	70,41,39	205	125	9.73222e-13	3.74571e-10	0.973	0.869,0.882,0.833	0.112
16434	STX3	STX3	chr11	+	59564755	59564869	59562844	59562955	59568327	59573355	16434	669	6	330,34,30	31,16,9	239	125	9.98535e-13	3.80216e-10	0.983	0.848,0.526,0.635	0.313
13086	GOLGB1	GOLGB1	chr3	-	121438492	121438600	121437234	121437348	121441108	121441225	13086	73	0	26,23,29	28,16,11	233	125	1.24245e-12	4.69308e-10	1	0.333,0.435,0.586	0.549
7480	MSI2	MSI2	chr17	+	55754347	55754420	55752332	55752487	55756909	55757299	7480	189	50	135184101	7,4,3	198	125	1.41454e-12	5.30069e-10	0.705	0.924,0.967,0.955	-0.244
24601	SEPT2	SEPT2	chr2	+	242255836	242255955	242255275	242255397	242263630	242263656	24601	45	412	6,0,0	297300279	244	125	1.45761e-12	5.4191e-10	0.053	0.01,0.0,0.0	0.05
21605	ACLY	ACLY	chr17	-	40052872	40052902	40049285	40049427	40054001	40054092	21605	991	242	311115102	193,116,94	155	125	1.72262e-12	6.35432e-10	0.768	0.565,0.444,0.467	0.276
28655	SUCO	SUCO	chr1	+	172546678	172546699	172544657	172544763	172546903	172546959	28655	131	141	85,63,93	26,12,18	146	125	1.81977e-12	6.66063e-10	0.443	0.737,0.818,0.816	-0.347
18680	TXNL4A	TXNL4A	chr18	-	77736717	77736787	77732866	77733856	77737597	77737701	18680	102	859	21,13,8	821426296	195	125	1.8382e-12	6.67633e-10	0.071	0.016,0.019,0.017	0.054
23190	LOXL2	LOXL2	chr8	-	23156348	23156460	23154409	23155635	23159539	23159676	23190	1208	11	666237580	27,16,59	237	125	2.08011e-12	7.4973e-10	0.983	0.929,0.887,0.838	0.098
17807	HEXA	HEXA	chr15	-	72646031	72646078	72645408	72645519	72647899	72647965	17807	508	8	583220273	104,47,18	172	125	2.17504e-12	7.78004e-10	0.979	0.803,0.773,0.917	0.148
3494	FLNA	FLNA	chrX	-	153580920	153581043	153580548	153580815	153581139	153581292	3494	5840	45	24506571061	116,4,26	248	125	2.23976e-12	7.95133e-10	0.985	0.914,0.988,0.954	0.033
49367	HNRNPK	HNRNPK	chr9	-	86588816	86588888	86588200	86588314	86589431	86589504	49367	6187	339	362532122875	555461329	197	125	3.13438e-12	1.10443e-09	0.921	0.806,0.816,0.847	0.098
18753	CLSTN1	CLSTN1	chr1	-	9816538	9816568	9815171	9815367	9833329	9833452	18753	24	639	126,48,156	197,189,68	155	125	3.62554e-12	1.26803e-09	0.029	0.34,0.17,0.649	-0.357
1939	SNHG6	SNHG6	chr8	-	67834848	67834960	67834558	67834627	67837671	67837777	1939	937	97	185828301808	121,23,50	237	125	5.24059e-12	1.81941e-09	0.836	0.89,0.985,0.95	-0.106
26798	NR1D2	NR1D2	chr3	+	24009303	24009514	24006467	24006653	24018713	24022109	26798	236	31	221148467	4,3,4	336	125	5.79248e-12	1.99633e-09	0.739	0.954,0.948,0.977	-0.221
48352	SORBS1	SORBS1	chr10	-	97110965	97111133	97106162	97106209	97114638	97114724	48352	49	46	19,26,79	1,2,8	293	125	6.30263e-12	2.15641e-09	0.312	0.89,0.847,0.808	-0.536
7957	FDFT1	FDFT1	chr8	+	11660267	11660440	11653081	11653520	11666302	11666400	7957	3989	9	438,747,84	13,13,15	298	125	6.37845e-12	2.16666e-09	0.995	0.934,0.96,0.701	0.13
15417	MTSS1	MTSS1	chr8	-	125592791	125592803	125580619	125580777	125597327	125597402	15417	47	106	0,0,0	14,34,9	137	125	6.47771e-12	2.18465e-09	0.288	0.0,0.0,0.0	0.288
48511	EPN1	EPN1	chr19	+	56200662	56200737	56200235	56200360	56201232	56201316	48511	364	7	232162151	42,22,33	200	125	7.54619e-12	2.52696e-09	0.97	0.775,0.822,0.741	0.191
39268	ARHGEF10L	ARHGEF10L	chr1	+	17961042	17961057	17958815	17958961	17961329	17961511	39268	95	23	22,4,1	34,20,28	140	125	7.81852e-12	2.59971e-09	0.787	0.366,0.152,0.031	0.604
16357	MYL6	MYL6	chr12	+	56554409	56554454	56554026	56554104	56555170	56555366	16357	2098	6738	386816722183	32281097408	170	125	8.48654e-12	2.8021e-09	0.186	0.468,0.528,0.797	-0.412
19051	APRT	APRT	chr16	-	88876830	88876964	88876477	88876556	88877957	88878064	19051	1813	4	379515755	36,11,13	259	125	8.85747e-12	2.90427e-09	0.995	0.836,0.958,0.966	0.075
13856	YAP1	YAP1	chr11	+	102080247	102080295	102076623	102076805	102094352	102094483	13856	386	149	57,38,58	65,56,163	173	125	9.67282e-12	3.14974e-09	0.652	0.388,0.329,0.205	0.345
1504	DDX3X	DDX3X	chrX	+	41198288	41198336	41196660	41196718	41200736	41200869	1504	1821	7	11997991281	4,34,82	173	125	1.18465e-11	3.83113e-09	0.995	0.995,0.944,0.919	0.042
14934	BAZ2B	BAZ2B	chr2	-	160287373	160287667	160285710	160285771	160289267	160289874	14934	70	24	73,109,91	5,0,0	419	125	1.2258e-11	3.93723e-09	0.465	0.813,1.0,1.0	-0.473
4966	MYO6	MYO6	chr6	+	76604947	76604977	76602246	76602407	76617321	76617425	4966	36	130	1,3,0	71,81,43	155	125	1.2612e-11	4.02358e-09	0.183	0.011,0.029,0.0	0.17
48897	DUSP6	DUSP6	chr12	-	89744364	89744802	89741601	89743338	89745416	89746636	48897	752	24	2241685726	1,3,6	563	125	1.31418e-11	4.16446e-09	0.874	0.998,0.981,0.964	-0.107
23399	NFE2L1	NFE2L1	chr17	+	46134393	46134483	46133747	46133960	46134705	46134864	23399	443	433	243,107,46	539336137	215	125	1.41308e-11	4.448e-09	0.373	0.208,0.156,0.163	0.197
43125	BPTF	BPTF	chr17	+	65871671	65871860	65870932	65871136	65887959	65888150	43125	47	43	73,51,89	11,6,6	314	125	1.71173e-11	5.35239e-09	0.303	0.725,0.772,0.855	-0.481
47295	DHRS1	DHRS1	chr14	-	24760761	24760831	24760344	24760425	24761389	24761536	47295	132	29	49,85,19	0,0,1	195	125	1.82312e-11	5.66318e-09	0.745	1.0,1.0,0.924	-0.23
10387	NUMB	NUMB	chr14	-	73745988	73746132	73741917	73744001	73749066	73749213	10387	324	92	24,28,2	60,21,74	269	125	1.85996e-11	5.73985e-09	0.621	0.157,0.383,0.012	0.437
1938	SNHG6	SNHG6	chr8	-	67834558	67834627	67834164	67834349	67834848	67834960	1938	934	19	166120251377	82690298	194	125	1.87332e-11	5.74356e-09	0.969	0.929,0.654,0.749	0.192
25157	HNRNPH3	HNRNPH3	chr10	+	70097614	70097753	70096955	70097090	70098259	70098444	25157	2453	79	156510791115	123106137	264	125	2.10096e-11	6.39994e-09	0.936	0.858,0.828,0.794	0.109
13085	GOLGB1	GOLGB1	chr3	-	121438492	121438615	121437234	121437348	121441108	121441225	13085	87	0	38,30,46	28,16,11	248	125	2.68804e-11	8.1358e-09	1	0.406,0.486,0.678	0.477
43408	NFYA	NFYA	chr6	+	41048549	41048636	41046767	41046903	41051784	41051931	43408	9	124	90,27,93	47,40,14	212	125	2.83976e-11	8.54027e-09	0.041	0.53,0.285,0.797	-0.496
24230	PLEC	PLEC	chr8	-	144996671	145000052	144989314	144996563	145000951	145001050	24230	3161	82	639113614	72,19,45	3506	125	3.14178e-11	9.38874e-09	0.579	0.24,0.175,0.327	0.332
4319	SKA2	SKA2	chr17	-	57196679	57196856	57187307	57189706	57208641	57208728	4319	1228	495	1111634143	184,68,26	302	125	4.3673e-11	1.29689e-08	0.507	0.714,0.794,0.695	-0.227
12285	MINK1	MINK1	chr17	+	4795696	4795807	4795443	4795529	4795950	4796063	12285	253	0	34,27,54	8,2,17	236	125	5.21709e-11	1.53956e-08	1	0.692,0.877,0.627	0.268
18209	SH3YL1	SH3YL1	chr2	-	224867	224920	218135	219001	229965	230044	18209	68	169	2,1,0	18,22,52	178	125	5.25771e-11	1.54191e-08	0.22	0.072,0.031,0.0	0.186
3276	RNH1	RNH1	chr11	-	504823	504996	502061	502249	507112	507283	3276	25	223	359,143,74	261,28,103	298	125	5.45365e-11	1.57975e-08	0.045	0.366,0.682,0.232	-0.382
41506	ABCD4	ABCD4	chr14	-	74759856	74759951	74759450	74759572	74761850	74761901	41506	228	3	49,72,68	10,20,14	220	125	5.44925e-11	1.57975e-08	0.977	0.736,0.672,0.734	0.263
33102	TBRG1	TBRG1	chr11	+	124496368	124496505	124495566	124495799	124496799	124496946	33102	86	48	14,9,14	48,20,52	262	125	5.62232e-11	1.61868e-08	0.461	0.122,0.177,0.114	0.323
13489	MBOAT7	MBOAT7	chr19	-	54691042	54691169	54687403	54687563	54692070	54692200	13489	963	10	557339360	66,16,19	252	125	5.85799e-11	1.67631e-08	0.979	0.807,0.913,0.904	0.104
14098	STYXL1	STYXL1	chr7	-	75630207	75630320	75625654	75625917	75633075	75633173	14098	438	39	205,96,61	69,39,25	238	125	6.03285e-11	1.71595e-08	0.855	0.609,0.564,0.562	0.277
16882	C21orf59	C21orf59	chr21	-	33974581	33974677	33973983	33974283	33975470	33975602	16882	817	6	328423276	8,32,47	221	125	7.83562e-11	2.21537e-08	0.987	0.959,0.882,0.769	0.117
49153	MTX2	MTX2	chr2	+	177188119	177188192	177162576	177162623	177191552	177191629	49153	722	6	330,165,73	12,28,13	198	125	8.06065e-11	2.26543e-08	0.987	0.946,0.788,0.78	0.149
7381	MARK2	MARK2	chr11	+	63673559	63673586	63672257	63672515	63675731	63675776	7381	42	125	1,0,0	49,18,15	152	125	8.62527e-11	2.40977e-08	0.216	0.017,0.0,0.0	0.21
8110	EXOC7	EXOC7	chr17	-	74086409	74086478	74085255	74085401	74087223	74087316	8110	56	1	76,48,8	50,35,16	194	125	9.38897e-11	2.6077e-08	0.973	0.495,0.469,0.244	0.57
23390	ZNF608	ZNF608	chr5	-	123976944	123977098	123974825	123974907	123979203	123979376	23390	256	30	61,118,8	0,0,0	279	125	1.28089e-10	3.53677e-08	0.793	1.0,1.0,1.0	-0.207
31881	AAK1	AAK1	chr2	-	69723116	69723212	69707991	69708093	69732700	69732805	31881	6	8	8,6,5	0,0,0	221	125	1.38623e-10	3.80537e-08	0.298	1.0,1.0,1.0	-0.702
51609	GSN	GSN	chr9	+	124062333	124062404	124043747	124043840	124064240	124064445	51609	49	988	23,19,35	125,120,76	196	125	1.39461e-10	3.80625e-08	0.031	0.105,0.092,0.227	-0.11
39351	EIF4G1	EIF4G1	chr3	+	184035108	184035285	184032282	184032462	184035504	184035604	39351	1327	5	760535406	5,28,47	302	125	1.54699e-10	4.19786e-08	0.991	0.984,0.888,0.781	0.107
51849	EIF6	EIF6	chr20	-	33868456	33868632	33867744	33867921	33871978	33872064	51849	4361	204	2601997433	278,115,73	301	125	1.56073e-10	4.21094e-08	0.899	0.795,0.783,0.711	0.136
15850	CDK10	CDK10	chr16	+	89755659	89755732	89753075	89753205	89756960	89757032	15850	215	21	32,78,98	18,32,73	198	125	1.66533e-10	4.46763e-08	0.866	0.529,0.606,0.459	0.335
17958	MAP2	MAP2	chr2	+	210588318	210588411	210574637	210574978	210590432	210590514	17958	67	10	62,49,21	54,77,52	218	125	1.89288e-10	5.0494e-08	0.793	0.397,0.267,0.188	0.509
794	TRA2A	TRA2A	chr7	-	23570799	23570889	23561325	23561459	23571407	23571660	794	15	379	24,34,32	199,88,93	215	125	1.96257e-10	5.20589e-08	0.022	0.066,0.183,0.167	-0.117
50395	TMPO	TMPO	chr12	+	98938728	98938839	98931252	98931350	98940136	98940225	50395	494	8	284212108	27,29,22	236	125	2.07868e-10	5.48307e-08	0.97	0.848,0.795,0.722	0.182
19022	PNPLA2	PNPLA2	chr11	+	819573	819905	818900	818958	821627	821860	19022	62	11	37,35,99	0,0,0	457	125	2.28227e-10	5.98665e-08	0.607	1.0,1.0,1.0	-0.393
37439	CCT6A	CCT6A	chr7	+	56129439	56129542	56128499	56128633	56130375	56130448	37439	3473	12	33181398838	59,48,11	228	125	2.49226e-10	6.50136e-08	0.994	0.969,0.941,0.977	0.032
7004	SCOC	SCOC	chr4	+	141300722	141300806	141300274	141300346	141302115	141303710	7004	1079	117	311281162	11,2,5	209	125	2.64282e-10	6.85623e-08	0.847	0.944,0.988,0.951	-0.114
16283	CLTB	CLTB	chr5	-	175833157	175833709	175824930	175825048	175837257	175837304	16283	42	447	17,46,277	276,79,203	677	125	2.83088e-10	7.30397e-08	0.017	0.011,0.097,0.201	-0.086
1941	PIN4	PIN4	chrX	+	71406310	71406384	71401525	71401678	71416634	71416754	1941	527	57	894486202	0,2,24	199	125	3.10759e-10	7.97433e-08	0.853	1.0,0.993,0.841	-0.092
37554	CAST	CAST	chr5	+	96076448	96076487	96075741	96075822	96076969	96077062	37554	18	1031	424,142,2	5,1,132	164	125	3.14144e-10	8.01762e-08	0.013	0.985,0.991,0.011	-0.649
43126	BPTF	BPTF	chr17	+	65871671	65871860	65870932	65871136	65882243	65882432	43126	49	34	87,40,90	10,4,0	314	125	3.17157e-10	8.05102e-08	0.365	0.776,0.799,1.0	-0.493
49401	BBC3	BBC3	chr19	-	47729820	47730011	47724078	47725175	47735771	47736023	49401	22	9	11,8,128	0,0,1	316	125	3.27008e-10	8.25669e-08	0.492	1.0,1.0,0.981	-0.502
8772	ATP7B	ATP7B	chr13	-	52523797	52523932	52520419	52520614	52524142	52524297	8772	41	0	18,11,7	11,19,4	260	125	4.09169e-10	1.02762e-07	1	0.44,0.218,0.457	0.628
36082	DNAJA1	DNAJA1	chr9	+	33026810	33026988	33026472	33026614	33029882	33029987	36082	3147	54	601225599088	11,18,46	303	125	4.43324e-10	1.10751e-07	0.96	0.996,0.983,0.988	-0.029
14763	CSNK1D	CSNK1D	chr17	-	80203851	80203915	80200536	80202707	80206750	80206890	14763	666	18	603303409	75,59,275	189	125	4.49581e-10	1.11723e-07	0.961	0.842,0.773,0.496	0.257
26235	INSIG1	INSIG1	chr7	+	155095534	155095605	155094456	155094556	155099950	155101945	26235	1513	1548	18,22,114	62,76,259	196	125	4.64199e-10	1.14381e-07	0.384	0.156,0.156,0.219	0.207
8556	SIRT2	SIRT2	chr19	-	39389018	39389065	39384458	39384507	39390145	39390463	8556	47	36	65,5,9	189,56,83	172	125	4.65122e-10	1.14381e-07	0.487	0.2,0.061,0.073	0.376
13131	AHCYL1	AHCYL1	chr1	+	110558046	110558153	110557384	110557479	110558965	110559082	13131	961	0	527249156	8,8,35	232	125	5.34353e-10	1.30719e-07	1	0.973,0.944,0.706	0.126
36898	CKB	CKB	chr14	-	103986805	103986929	103986458	103986648	103987599	103987771	36898	1097	0	2586604417	0,4,172	249	125	5.37097e-10	1.30719e-07	1	1.0,0.988,0.928	0.028
6271	ERP29	ERP29	chr12	+	112457559	112457698	112451151	112451413	112459953	112461024	6271	3211	54	23611294654	66,87,88	264	125	6.3721e-10	1.5429e-07	0.966	0.944,0.876,0.779	0.1
45916	DNM1	DNM1	chr9	+	131010202	131010214	131009653	131009765	131010861	131011032	45916	21	24	118,192,53	5,43,0	137	125	6.44969e-10	1.55372e-07	0.444	0.956,0.803,1.0	-0.476
51351	RPS21	RPS21	chr20	+	60962898	60962970	60962666	60962730	60963364	60963420	51351	9367	32	129391173311476	84268191	197	125	6.5012e-10	1.55818e-07	0.995	0.99,0.965,0.974	0.019
42101	FURIN	FURIN	chr15	+	91420756	91420845	91420364	91420441	91421361	91421534	42101	1355	0	689279517	4,3,84	214	125	6.93376e-10	1.65346e-07	1	0.99,0.982,0.782	0.082
1451	PTS	PTS	chr11	+	112100930	112100953	112099316	112099396	112101348	112101405	1451	452	6	370,74,103	27,17,19	148	125	7.77091e-10	1.84378e-07	0.985	0.92,0.786,0.821	0.143
5964	ROGDI	ROGDI	chr16	-	4851267	4851322	4850498	4850579	4851503	4851586	5964	143	1	27,65,7	8,19,6	180	125	7.9855e-10	1.88522e-07	0.99	0.701,0.704,0.448	0.372
19483	PLEKHA1	PLEKHA1	chr10	+	124187791	124187936	124186457	124186547	124189139	124191871	19483	25	239	30,27,21	12,26,1	270	125	8.20665e-10	1.92779e-07	0.046	0.536,0.325,0.907	-0.543
7005	SCOC	SCOC	chr4	+	141300725	141300806	141300274	141300346	141302115	141303710	7005	383	117	125,96,60	11,2,5	206	125	8.44062e-10	1.97293e-07	0.665	0.873,0.967,0.879	-0.241
48838	HYOU1	HYOU1	chr11	-	118926461	118926555	118926204	118926283	118926781	118926879	48838	1102	3	540294342	10,5,42	219	125	8.8825e-10	2.06599e-07	0.995	0.969,0.971,0.823	0.074
51847	EIF6	EIF6	chr20	-	33868456	33868625	33867744	33867921	33871978	33872064	51847	2503	204	1494576257	278,115,73	294	125	9.29853e-10	2.15215e-07	0.839	0.696,0.68,0.599	0.181
30307	MCUR1	MCUR1	chr6	-	13799064	13799136	13794125	13794179	13800572	13800614	30307	635	0	9,3,69	172,46,0	197	125	9.76263e-10	2.24855e-07	1	0.032,0.04,1.0	0.643
10462	CAMK1	CAMK1	chr3	-	9802339	9802452	9801355	9801434	9803144	9803220	10462	153	16	341180115	3,1,0	238	125	1.00513e-09	2.3038e-07	0.834	0.984,0.99,1.0	-0.157
8114	EXOC7	EXOC7	chr17	-	74087223	74087316	74085255	74085401	74090494	74090662	8114	13	197	93,65,31	170125160	218	125	1.03763e-09	2.3668e-07	0.036	0.239,0.23,0.1	-0.154
46195	TYW3	TYW3	chr1	+	75204373	75204472	75202225	75202306	75214434	75214506	46195	231	24	233141146	4,1,0	224	125	1.0762e-09	2.44296e-07	0.843	0.97,0.987,1.0	-0.143
26258	MAP7	MAP7	chr6	-	136704808	136704919	136698892	136699006	136709530	136709648	26258	283	63	45,13,1	0,0,0	236	125	1.08454e-09	2.45012e-07	0.704	1.0,1.0,1.0	-0.296
12189	ADAM15	ADAM15	chr1	+	155034379	155034451	155033238	155033308	155034720	155034845	12189	65	154	4,0,7	65,27,68	197	125	1.18869e-09	2.67263e-07	0.211	0.038,0.0,0.061	0.178
51277	CEP63	CEP63	chr3	+	134277991	134278271	134270767	134270854	134280218	134283870	51277	10	79	61,112,22	102,60,19	405	125	1.28501e-09	2.8755e-07	0.038	0.156,0.366,0.263	-0.224
12738	SYTL2	SYTL2	chr11	-	85428525	85428573	85425455	85425550	85429832	85430393	12738	300	56	58,14,6	0,0,0	173	125	1.48694e-09	3.31167e-07	0.795	1.0,1.0,1.0	-0.205
26934	FUS	FUS	chr16	+	31198122	31198157	31196259	31196500	31199645	31199678	26934	2283	7	182117561491	1,35,99	160	125	1.50163e-09	3.32869e-07	0.996	0.999,0.975,0.922	0.031
11877	DNAH14	DNAH14	chr1	+	225288414	225288586	225284819	225284941	225305385	225305490	11877	0	3	1,4,2	0,0,0	297	125	1.5103e-09	3.33226e-07	0	1.0,1.0,1.0	-1
16767	UPF3B	UPF3B	chrX	-	118974608	118974647	118972329	118972490	118975038	118975221	16767	41	38	16,34,8	117,130,58	164	125	1.5274e-09	3.35432e-07	0.451	0.094,0.166,0.095	0.333
5896	ZNF207	ZNF207	chr17	+	30693683	30693776	30692348	30692506	30694790	30695033	5896	651	482	937965886	361147179	218	125	1.53794e-09	3.36183e-07	0.436	0.598,0.79,0.739	-0.273
45996	ANKRD36B	ANKRD36B	chr2	-	98192841	98192909	98177294	98177323	98195368	98195506	45996	1	0	0,0,1	3,1,2	193	125	1.56258e-09	3.39994e-07	1	0.0,0.0,0.245	0.918
40846	TNIP1	TNIP1	chr5	-	150444520	150444692	150443173	150443308	150466645	150466747	40846	1203	80	264126145	5,0,0	297	125	1.58182e-09	3.42602e-07	0.864	0.957,1.0,1.0	-0.122
10308	GNAS	GNAS	chr20	+	57473995	57474040	57470666	57470739	57478585	57478640	10308	2842	891	298936644520	674355381	170	125	1.68584e-09	3.62688e-07	0.701	0.765,0.884,0.897	-0.148
19647	P2RX5-TAX1BP3	P2RX5-TAX1BP3	chr17	-	3567488	3567566	3566186	3567179	3567972	3568092	19647	2175	14	1009232223	15,10,29	203	125	1.68992e-09	3.62688e-07	0.99	0.976,0.935,0.826	0.078
31120	SGSM2	SGSM2	chr17	+	2270564	2270699	2268508	2268635	2274555	2274709	31120	52	39	8,3,41	21,30,170	260	125	1.71112e-09	3.65576e-07	0.391	0.155,0.046,0.104	0.289
35768	MYLIP	MYLIP	chr6	+	16143929	16144094	16143250	16143448	16145127	16145548	35768	61	23	48125425	0,0,30	290	125	1.86959e-09	3.97634e-07	0.533	1.0,1.0,0.859	-0.42
45117	TRAPPC1	TRAPPC1	chr17	-	7834823	7834894	7834328	7834467	7835048	7835267	45117	1584	10	625439111	24,22,6	196	125	1.88698e-09	3.99531e-07	0.99	0.943,0.927,0.922	0.059
33997	R3HDM1	R3HDM1	chr2	+	136399105	136399360	136396465	136396692	136402948	136403097	33997	23	92	36,23,31	29,12,11	380	125	1.92541e-09	4.05849e-07	0.076	0.29,0.387,0.481	-0.31
19145	DNM1L	DNM1L	chr12	+	32891197	32891230	32890038	32890095	32892997	32893174	19145	165	50	95,22,30	154,86,29	158	125	1.97095e-09	4.13601e-07	0.723	0.328,0.168,0.45	0.408
13046	IFFO2	IFFO2	chr1	-	19244855	19244996	19243396	19243536	19246171	19246267	13046	393	2	144,81,194	15,12,13	266	125	2.05957e-09	4.30286e-07	0.989	0.819,0.76,0.875	0.171
39680	DHX9	DHX9	chr1	+	182824711	182824848	182823164	182823313	182825666	182825713	39680	71	803	95,71,198	458262217	262	125	2.10608e-09	4.38064e-07	0.04	0.09,0.114,0.303	-0.129
20163	SLC35A3	SLC35A3	chr1	+	100464816	100464971	100459092	100459297	100472589	100472712	20163	233	29	211,64,53	4,0,0	280	125	2.17416e-09	4.50243e-07	0.782	0.959,1.0,1.0	-0.204
17878	NADK2	NADK2	chr5	-	36208726	36208792	36207271	36207367	36211945	36212024	17878	40	51	4,5,12	53,45,73	191	125	2.37773e-09	4.88411e-07	0.339	0.047,0.068,0.097	0.268
27012	SEP15	SEP15	chr1	-	87333735	87333785	87328127	87329288	87346344	87346408	27012	1738	73	2816983461	201164116	175	125	2.37916e-09	4.88411e-07	0.944	0.909,0.811,0.739	0.124
50772	APP	APP	chr21	-	27369674	27369731	27354656	27354790	27394155	27394358	50772	1093	102	374336541	86109119	182	125	2.45352e-09	5.01496e-07	0.88	0.749,0.679,0.757	0.152
40510	TAF6	TAF6	chr7	-	99710971	99711028	99710420	99710540	99711238	99711392	40510	386	1	288,302,99	84,12,5	182	125	2.50378e-09	5.09562e-07	0.996	0.702,0.945,0.932	0.136
12197	ADAM15	ADAM15	chr1	+	155025892	155025969	155025146	155025253	155026385	155026464	12197	975	2	376177262	12,4,22	202	125	2.62472e-09	5.2961e-07	0.997	0.951,0.965,0.881	0.065
50132	TRIM37	TRIM37	chr17	-	57078958	57079075	57075560	57076820	57089688	57089807	50132	134	25	224,147,81	6,2,2	242	125	2.61862e-09	5.2961e-07	0.735	0.951,0.974,0.954	-0.225
15582	EIF3H	EIF3H	chr8	-	117738254	117738411	117671051	117671219	117767904	117768062	15582	3073	5	286125582558	21,49,57	282	125	2.81128e-09	5.64839e-07	0.996	0.984,0.959,0.952	0.031
6592	GSE1	GSE1	chr16	+	85667519	85667738	85646841	85647004	85682157	85682357	6592	27	20	8,4,59	0,0,3	344	125	3.15356e-09	6.30926e-07	0.329	1.0,1.0,0.877	-0.63
8405	FRAS1	FRAS1	chr4	+	79387361	79387589	79385596	79385737	79391131	79391245	8405	90	10	5,5,23	3,9,31	353	125	3.50933e-09	6.99141e-07	0.761	0.371,0.164,0.208	0.513
24695	AKIP1	AKIP1	chr11	+	8938833	8938914	8936372	8936477	8940883	8941626	24695	244	33	403,115,43	7,2,2	206	125	3.62132e-09	7.18421e-07	0.818	0.972,0.972,0.929	-0.14
4430	KIF13A	KIF13A	chr6	-	17771344	17771449	17763923	17765177	17772138	17772290	4430	76	28	13,5,2	23,8,35	230	125	3.98521e-09	7.87186e-07	0.596	0.235,0.254,0.03	0.423
47733	CENPF	CENPF	chr1	+	214825052	214825229	214822017	214822170	214826170	214826332	47733	743	28	933,345,45	0,4,1	302	125	4.00128e-09	7.87186e-07	0.917	1.0,0.973,0.949	-0.057
52711	RPS3A	RPS3A	chr4	+	152021636	152021740	152020724	152020866	152024022	152025357	52711	5783	8	341738717914	20,33,175	229	125	4.04894e-09	7.93256e-07	0.997	0.989,0.985,0.961	0.019
4346	SMTN	SMTN	chr22	+	31495047	31495165	31494652	31494826	31495730	31495882	4346	501	2	30,31,155	5,0,33	243	125	4.30183e-09	8.39319e-07	0.992	0.755,1.0,0.707	0.171
15876	EFCAB14	EFCAB14	chr1	-	47154024	47154216	47152455	47152542	47155258	47155363	15876	267	130	418181128	69,30,11	317	125	4.33181e-09	8.41691e-07	0.447	0.705,0.704,0.821	-0.296
49533	LOC100134868	LOC100134868	chr20	+	25999467	25999548	25990434	25990525	25999711	25999838	49533	0	16	19,23,3	5,5,3	206	125	4.45906e-09	8.62865e-07	0	0.698,0.736,0.378	-0.604
10092	LOC171391	LOC171391	chr11	+	778112	778218	777577	777695	783529	783671	10092	17	0	1,0,2	2,2,4	231	125	4.64815e-09	8.95785e-07	1	0.213,0.0,0.213	0.858
33418	MRPL22	MRPL22	chr5	+	154330380	154330498	154320776	154320825	154335930	154335996	33418	566	17	676283145	61,63,28	243	125	4.679e-09	8.98064e-07	0.945	0.851,0.698,0.727	0.186
49895	FXYD5	FXYD5	chr19	+	35657153	35657228	35657044	35657074	35660468	35660788	49895	1727	3	783,475,24	36,6,0	200	125	5.49137e-09	1.04972e-06	0.997	0.931,0.98,1.0	0.027
12904	TBC1D23	TBC1D23	chr3	+	100030676	100030721	100029246	100029386	100034942	100035031	12904	99	86	207,54,90	32,18,21	170	125	5.52731e-09	1.05233e-06	0.458	0.826,0.688,0.759	-0.3
39638	OXR1	OXR1	chr8	+	107749747	107749828	107738334	107738537	107751685	107751811	39638	27	0	33,33,12	14,68,23	206	125	5.79998e-09	1.09981e-06	1	0.589,0.227,0.24	0.648
2403	ILF3	ILF3	chr19	+	10789288	10789380	10787838	10787986	10789772	10789868	2403	1798	18	109615111134	32,37,90	217	125	6.03129e-09	1.13909e-06	0.983	0.952,0.959,0.879	0.053
21891	TMEM230	TMEM230	chr20	-	5092145	5092251	5089977	5090091	5093388	5093733	21891	0	32	28,11,5	31,16,5	231	125	6.692e-09	1.25884e-06	0	0.328,0.271,0.351	-0.317
8549	CENPH	CENPH	chr5	+	68498745	68498797	68498332	68498396	68504022	68504186	8549	378	2	133,220,45	16,29,0	177	125	6.76963e-09	1.26839e-06	0.993	0.854,0.843,1.0	0.094
8109	EXOC7	EXOC7	chr17	-	74086409	74086478	74085255	74085401	74090494	74090662	8109	91	197	35,19,7	170125160	194	125	7.00956e-09	1.30816e-06	0.229	0.117,0.089,0.027	0.151
29818	AKAP9	AKAP9	chr7	+	91671359	91671500	91669987	91670212	91671981	91672085	29818	10	61	34,14,28	7,10,0	266	125	7.05259e-09	1.311e-06	0.072	0.695,0.397,1.0	-0.625
21188	MCAM	MCAM	chr11	-	119181058	119181176	119179233	119180625	119181465	119181613	21188	556	7	196,61,103	18,5,17	243	125	7.33462e-09	1.35808e-06	0.976	0.849,0.863,0.757	0.153
45156	ABLIM1	ABLIM1	chr10	-	116233637	116233715	116232735	116232891	116247716	116247775	45156	242	0	162,146,36	10,22,5	203	125	7.73487e-09	1.4266e-06	1	0.909,0.803,0.816	0.157
48582	GK5	GK5	chr3	-	141903552	141904635	141901764	141901891	141904770	141904831	48582	47	31	103371123	16,18,8	1208	125	7.89843e-09	1.4511e-06	0.136	0.4,0.681,0.614	-0.429
24773	ADGRG1	ADGRG1	chr16	+	57675502	57675620	57653909	57654048	57684164	57684263	24773	486	82	36,15,10	0,0,0	243	125	7.94925e-09	1.45477e-06	0.753	1.0,1.0,1.0	-0.247
19175	UBE2B	UBE2B	chr5	+	133716409	133716499	133710073	133710154	133725915	133727799	19175	6	0	2,0,1	7,10,7	215	125	8.11672e-09	1.47274e-06	1	0.142,0.0,0.077	0.927
3617	KTN1	KTN1	chr14	+	56133958	56134048	56128239	56128330	56137446	56137527	3617	837	0	620175260	18,7,16	215	125	8.14099e-09	1.47274e-06	1	0.952,0.936,0.904	0.069
6752	EIF4A1	EIF4A1	chr17	+	7481544	7481562	7481144	7481234	7481659	7482324	6752	639	11	297163408	19,8,118	143	125	8.08032e-09	1.47274e-06	0.981	0.932,0.947,0.751	0.104
12033	TCF7L2	TCF7L2	chr10	+	114918425	114918476	114917779	114917828	114920377	114920450	12033	25	26	1,8,12	0,1,0	176	125	8.76878e-09	1.57425e-06	0.406	1.0,0.85,1.0	-0.544
19893	SLC25A39	SLC25A39	chr17	-	42397989	42398099	42397722	42397804	42398425	42398599	19893	2054	9	1279865480	13,12,55	235	125	8.74149e-09	1.57425e-06	0.992	0.981,0.975,0.823	0.066
10366	UBE2C	UBE2C	chr20	+	44444028	44444179	44443022	44443109	44444492	44444552	10366	44	5	24,1,2	43,6,2	276	125	1.00854e-08	1.80376e-06	0.799	0.202,0.07,0.312	0.604
19251	TOM1L2	TOM1L2	chr17	-	17761082	17761169	17754206	17754266	17764789	17764865	19251	0	103	11,0,17	22,7,35	212	125	1.18216e-08	2.10629e-06	0	0.228,0.0,0.223	-0.15
22955	MRPL33	MRPL33	chr2	+	27997290	27997397	27995540	27995559	28002299	28002608	22955	2149	571	1114651111	607578165	232	125	1.18845e-08	2.10954e-06	0.67	0.497,0.378,0.266	0.29
37607	BCL2L12	BCL2L12	chr19	+	50170275	50170418	50169941	50170056	50172107	50172194	37607	660	31	499409567	99,68,69	268	125	1.19729e-08	2.11728e-06	0.909	0.702,0.737,0.793	0.165
11227	TMX3	TMX3	chr18	-	66368981	66369027	66367641	66367722	66377257	66377381	11227	414	3	220,29,39	6,17,12	171	125	1.20793e-08	2.12812e-06	0.99	0.964,0.555,0.704	0.249
10468	ANKS6	ANKS6	chr9	-	101552385	101552888	101547113	101547158	101558414	101558794	10468	262	40	339,152,71	12,1,2	628	125	1.21696e-08	2.13605e-06	0.566	0.849,0.968,0.876	-0.332
37743	LOC100130691	LOC100130691	chr2	-	178196869	178196979	178187966	178188124	178199120	178199257	37743	21	0	0,0,1	14,4,0	235	125	1.25149e-08	2.18046e-06	1	0.0,0.0,1.0	0.667
49151	MTX2	MTX2	chr2	+	177134943	177135147	177134122	177134397	177161587	177161635	49151	46	192	68,36,28	82,43,23	329	125	1.24809e-08	2.18046e-06	0.083	0.24,0.241,0.316	-0.183
5334	ARMCX2	ARMCX2	chrX	-	100914404	100914487	100914061	100914134	100914742	100914876	5334	70	0	134,65,64	40,12,22	208	125	1.28055e-08	2.22289e-06	1	0.668,0.765,0.636	0.31
2500	POMT2	POMT2	chr14	-	77765031	77765114	77762506	77762616	77771034	77771143	2500	67	13	43,33,19	0,0,0	208	125	1.29422e-08	2.23838e-06	0.756	1.0,1.0,1.0	-0.244
10617	TMEM254	TMEM254	chr10	+	81841395	81841490	81839000	81839063	81841596	81841700	10617	0	9	2,3,1	0,1,0	220	125	1.34207e-08	2.31268e-06	0	1.0,0.63,1.0	-0.877
18218	TOPORS	TOPORS	chr9	-	32550771	32550966	32540541	32544324	32552431	32552626	18218	16	10	22,8,54	0,1,1	320	125	1.35951e-08	2.3342e-06	0.385	1.0,0.758,0.955	-0.519
8494	PAICS	PAICS	chr4	+	57319768	57319927	57318037	57318218	57325537	57327534	8494	2835	75	1275676481	10,5,0	284	125	1.39948e-08	2.39412e-06	0.943	0.982,0.983,1.0	-0.045
3694	RPE	RPE	chr2	+	210874380	210874460	210867288	210867507	210880696	210880836	3694	492	3	432,131,45	16,24,5	205	125	1.503e-08	2.55273e-06	0.99	0.943,0.769,0.846	0.137
4606	LINC00894	LINC00894	chrX	+	149130801	149130935	149128983	149129167	149184181	149184371	4606	4	5	2,3,5	0,0,0	259	125	1.50075e-08	2.55273e-06	0.279	1.0,1.0,1.0	-0.721
4231	CTNND1	CTNND1	chr11	+	57573932	57573950	57573353	57573507	57574386	57574455	4231	0	457	7,7,37	271,133,68	143	125	1.57588e-08	2.6669e-06	0	0.022,0.044,0.322	-0.129
20788	LAMTOR2	LAMTOR2	chr1	+	156027768	156027858	156025053	156025216	156028105	156028301	20788	667	6	411363163	41,22,4	215	125	1.61248e-08	2.7191e-06	0.985	0.854,0.906,0.96	0.078
9338	RNPEP	RNPEP	chr1	+	201958510	201958659	201958031	201958172	201965274	201965391	9338	1161	3	486,324,80	8,15,11	274	125	1.67027e-08	2.80652e-06	0.994	0.965,0.908,0.768	0.114
45743	EIF5	EIF5	chr14	+	103802372	103802454	103801989	103802269	103803013	103803186	45743	1178	46	10303171681	0,1,28	207	125	1.84071e-08	3.08196e-06	0.939	1.0,0.995,0.973	-0.05
35698	ZNF140	ZNF140	chr12	+	133677572	133677639	133660051	133660147	133682095	133684258	35698	43	2	65,27,24	35,30,38	192	125	1.95267e-08	3.25786e-06	0.933	0.547,0.369,0.291	0.531
49736	MRPL55	MRPL55	chr1	-	228296655	228296722	228295935	228296019	228296849	228297013	49736	107	2	70,77,43	22,16,27	192	125	2.00523e-08	3.33376e-06	0.972	0.674,0.758,0.509	0.325
48349	SORBS1	SORBS1	chr10	-	97096277	97097051	97081719	97081778	97098889	97099084	48349	2	69	0,2,48	5,12,38	899	125	2.13041e-08	3.52945e-06	0.004	0.0,0.023,0.149	-0.053
22425	ADD1	ADD1	chr4	+	2911065	2911158	2910241	2910331	2916610	2916767	22425	4	486	15,28,29	247403215	218	125	2.32919e-08	3.84529e-06	0.005	0.034,0.038,0.072	-0.043
20584	PPFIBP1	PPFIBP1	chr12	+	27811748	27811781	27809548	27809663	27813816	27813878	20584	15	393	83,3,4	325,40,32	158	125	2.77863e-08	4.57128e-06	0.029	0.168,0.056,0.09	-0.076
39943	ZNF571	ZNF571	chr19	-	38085120	38085220	38077568	38077646	38085641	38085693	39943	2	0	1,0,0	3,1,3	225	125	2.84875e-08	4.67037e-06	1	0.156,0.0,0.0	0.948
11314	LEPROT	LEPROT	chr1	+	65895544	65895731	65890985	65891061	65897485	65901690	11314	2348	21	824248212	10,30,15	312	125	2.90677e-08	4.7425e-06	0.978	0.971,0.768,0.85	0.115
24626	KIAA0556	KIAA0556	chr16	+	27710854	27710920	27709648	27709821	27712909	27713016	24626	30	15	16,24,25	2,0,0	191	125	2.91284e-08	4.7425e-06	0.567	0.84,1.0,1.0	-0.38
10418	MALT1	MALT1	chr18	+	56378152	56378185	56377207	56377304	56381314	56381341	10418	466	2	106,33,44	12,2,6	158	125	3.0464e-08	4.94292e-06	0.995	0.875,0.929,0.853	0.109
15695	ZNF79	ZNF79	chr9	+	130190830	130190939	130186652	130187082	130191110	130191199	15695	0	2	9,4,1	1,0,0	234	125	3.1367e-08	5.072e-06	0	0.828,1.0,1.0	-0.943
4074	VPS26A	VPS26A	chr10	+	70915567	70915643	70892653	70892803	70916762	70916919	4074	900	2	770249241	18,18,11	201	125	3.42763e-08	5.52351e-06	0.996	0.964,0.896,0.932	0.065
22399	C15orf57	C15orf57	chr15	-	40854970	40855226	40849414	40849571	40857174	40857256	22399	267	14	141141138	0,0,0	381	125	3.58214e-08	5.75288e-06	0.862	1.0,1.0,1.0	-0.138
42744	PDLIM2	PDLIM2	chr8	+	22449063	22449181	22447108	22447254	22451245	22451345	42744	303	8	370,150,42	42,44,9	243	125	4.03228e-08	6.45383e-06	0.951	0.819,0.637,0.706	0.23
35224	EIF3I	EIF3I	chr1	+	32692003	32692131	32690010	32690076	32694099	32694210	35224	2220	34	1200662689	36,27,74	253	125	4.2617e-08	6.79798e-06	0.97	0.943,0.924,0.821	0.074
24597	SEPT2	SEPT2	chr2	+	242256913	242257014	242255836	242255955	242263630	242263656	24597	46	12	39,24,20	1,0,0	226	125	4.35417e-08	6.9221e-06	0.68	0.956,1.0,1.0	-0.305
44027	AURKB	AURKB	chr17	-	8113494	8113567	8111055	8111158	8113847	8113944	44027	469	38	201,105,13	64,27,3	198	125	4.48291e-08	7.10286e-06	0.886	0.665,0.711,0.732	0.183
41658	TP53	TP53	chr17	-	7576524	7576657	7573926	7574033	7576852	7576926	41658	12	258	4,35,11	11,62,80	258	125	4.50674e-08	7.11673e-06	0.022	0.15,0.215,0.062	-0.12
35721	LOXL1-AS1	LOXL1-AS1	chr15	-	74217610	74217846	74212300	74212379	74219994	74220127	35721	3	4	3,4,3	0,0,0	361	125	4.61478e-08	7.26304e-06	0.206	1.0,1.0,1.0	-0.794
19447	SVIL	SVIL	chr10	-	29820930	29821101	29820182	29820217	29821457	29822387	19447	136	18	47,14,21	0,0,0	296	125	4.77817e-08	7.47039e-06	0.761	1.0,1.0,1.0	-0.239
25025	AHSA1	AHSA1	chr14	+	77928984	77929102	77928502	77928585	77930940	77931029	25025	1512	3	11694361628	6,2,74	243	125	4.76411e-08	7.47039e-06	0.996	0.99,0.991,0.919	0.029
42218	HMGCR	HMGCR	chr5	+	74655222	74655381	74654994	74655135	74655809	74655964	42218	2106	54	300264377	0,0,2	284	125	5.31041e-08	8.27513e-06	0.945	1.0,1.0,0.988	-0.051
16384	SMC5	SMC5	chr9	+	72961520	72961565	72959059	72959185	72961981	72962077	16384	124	54	102106199	18,17,0	170	125	5.48373e-08	8.51709e-06	0.628	0.806,0.821,1.0	-0.248
38452	IFRD1	IFRD1	chr7	+	112102324	112102433	112102055	112102234	112108035	112108170	38452	268	48	905228793	2,13,85	234	125	5.61076e-08	8.68582e-06	0.749	0.996,0.904,0.833	-0.162
12895	ARHGAP23	ARHGAP23	chr17	+	36654655	36654752	36654026	36654068	36656838	36656870	12895	417	44	242,36,62	77,14,26	222	125	5.72982e-08	8.84115e-06	0.842	0.639,0.591,0.573	0.241
21724	CLIP1	CLIP1	chr12	-	122831921	122832026	122825299	122826244	122837272	122837333	21724	6	178	27,10,16	129,26,49	230	125	5.84679e-08	8.99224e-06	0.018	0.102,0.173,0.151	-0.124
34323	GADD45A	GADD45A	chr1	+	68151707	68151809	68150859	68151221	68152032	68152270	34323	642	3	813,64,896	43,0,42	227	125	6.03876e-08	9.25735e-06	0.992	0.912,1.0,0.922	0.047
4226	CTNND1	CTNND1	chr11	+	57556508	57556627	57529233	57529591	57558856	57559145	4226	8	5	223,117,94	1,0,0	244	125	6.33131e-08	9.67441e-06	0.45	0.991,1.0,1.0	-0.547
12206	ADAM15	ADAM15	chr1	+	155034379	155034593	155032680	155032819	155034720	155034845	12206	27	2	20,10,61	53,27,45	339	125	6.53832e-08	9.9585e-06	0.833	0.122,0.12,0.333	0.641
26941	FHOD3	FHOD3	chr18	+	34267090	34267141	34261398	34261533	34273171	34273386	26941	123	57	78,27,126	8,3,14	176	125	6.67498e-08	1.01339e-05	0.605	0.874,0.865,0.865	-0.263
19247	ZSWIM3	ZSWIM3	chr20	+	44501309	44501464	44486219	44486619	44505352	44507769	19247	7	3	0,0,0	8,1,2	280	125	6.78048e-08	1.02283e-05	0.51	0.0,0.0,0.0	0.51
32503	PAX8	PAX8	chr2	-	113977668	113977755	113973573	113976186	113999127	113999303	32503	760	0	160,317,3	0,27,0	212	125	6.77832e-08	1.02283e-05	1	1.0,0.874,1.0	0.042
2074	MORF4L2	MORF4L2	chrX	-	102933426	102933528	102930425	102931979	102940098	102940188	2074	1721	42	15768931158	90,61,100	227	125	7.04724e-08	1.05969e-05	0.958	0.906,0.89,0.864	0.071
2457	C3orf35	C3orf35	chr3	+	37452628	37452800	37427759	37427861	37458044	37458215	2457	0	2	4,18,3	0,0,0	297	125	7.18738e-08	1.07399e-05	0	1.0,1.0,1.0	-1
42581	FAM86FP	FAM86FP	chr12	-	8386871	8387043	8383644	8385203	8388196	8388330	42581	0	2	16,8,1	0,0,0	297	125	7.18785e-08	1.07399e-05	0	1.0,1.0,1.0	-1
22206	FANCL	FANCL	chr2	-	58453862	58453919	58449076	58449177	58456948	58457009	22206	176	0	88,127,19	17,19,0	182	125	7.36736e-08	1.09734e-05	1	0.78,0.821,1.0	0.133
4225	CTNND1	CTNND1	chr11	+	57556508	57556627	57529233	57529518	57558856	57559145	4225	24	14	392226190	40,6,4	244	125	7.54447e-08	1.12019e-05	0.468	0.834,0.951,0.961	-0.447
46634	FIS1	FIS1	chr7	-	100887287	100887420	100884110	100884187	100888240	100888371	46634	1301	55	686675307	9,3,5	258	125	8.26342e-08	1.22309e-05	0.92	0.974,0.991,0.967	-0.057
38046	MRPS28	MRPS28	chr8	-	80915233	80915415	80831094	80831383	80942270	80942506	38046	739	4	575382204	22,21,11	307	125	8.70206e-08	1.28399e-05	0.987	0.914,0.881,0.883	0.094
27383	TMEM141	TMEM141	chr9	+	139686398	139686482	139686162	139686229	139686702	139686810	27383	720	8	167275176	33,12,8	209	125	8.79117e-08	1.28908e-05	0.982	0.752,0.932,0.929	0.111
28837	TMEM106C	TMEM106C	chr12	+	48359064	48359128	48357991	48358206	48361915	48362661	28837	276	1	478,256,73	50,20,1	189	125	8.7826e-08	1.28908e-05	0.995	0.863,0.894,0.98	0.083
48740	RNPS1	RNPS1	chr16	-	2314573	2314761	2314176	2314332	2318055	2318413	48740	1286	258	68514021097	82,65,106	313	125	8.87905e-08	1.29794e-05	0.666	0.769,0.896,0.805	-0.157
11268	TRA2B	TRA2B	chr3	-	185644388	185644522	185643251	185643414	185655612	185655924	11268	2106	23	156617551495	50,83,47	259	125	9.07767e-08	1.3223e-05	0.978	0.938,0.911,0.939	0.049
40184	FAM228B	FAM228B	chr2	+	24387067	24387204	24369799	24369956	24392224	24392507	40184	0	2	2,18,7	0,0,0	262	125	9.1017e-08	1.3223e-05	0	1.0,1.0,1.0	-1
10588	CASK	CASK	chrX	-	41414852	41414888	41412971	41413168	41419031	41419100	10588	269	48	89,38,100	4,2,1	161	125	9.16549e-08	1.32342e-05	0.813	0.945,0.937,0.987	-0.143
27783	TMEM179B	TMEM179B	chr11	+	62557072	62557151	62556763	62556898	62557357	62557872	27783	519	8	323245174	52,9,17	204	125	9.15917e-08	1.32342e-05	0.975	0.792,0.943,0.862	0.109
3179	APEH	APEH	chr3	+	49712615	49712742	49711434	49711846	49713126	49713220	3179	679	3	198,161,42	13,10,2	252	125	9.40304e-08	1.35358e-05	0.991	0.883,0.889,0.912	0.096
35220	EIF3I	EIF3I	chr1	+	32691771	32691921	32690010	32690076	32694099	32694210	35220	2518	34	1367829895	36,27,74	275	125	9.71934e-08	1.39486e-05	0.971	0.945,0.933,0.846	0.063
50010	ERAP2	ERAP2	chr5	+	96245283	96245468	96244664	96244821	96248340	96248502	50010	22	7	374,54,3	0,0,1	310	125	9.80113e-08	1.40233e-05	0.559	1.0,1.0,0.547	-0.29
4132	ILK	ILK	chr11	+	6629275	6629441	6625455	6625590	6629623	6629719	4132	1456	19	1053472400	47,22,28	291	125	1.02118e-07	1.45667e-05	0.971	0.906,0.902,0.86	0.082
19657	ARVCF	ARVCF	chr22	-	19958738	19958858	19957401	19958266	19959408	19959494	19657	88	35	4,25,14	20,30,37	245	125	1.03229e-07	1.46369e-05	0.562	0.093,0.298,0.162	0.378
42601	SNX19	SNX19	chr11	-	130750516	130750701	130749518	130749606	130773149	130773279	42601	372	0	116,26,80	44,20,0	310	125	1.03018e-07	1.46369e-05	1	0.515,0.344,1.0	0.38
37732	PPAPDC1B	PPAPDC1B	chr8	-	38125888	38125979	38125414	38125478	38126399	38126508	37732	236	0	78132197	6,13,16	216	125	1.05438e-07	1.49052e-05	1	0.883,0.855,0.877	0.128
2453	METTL21B	METTL21B	chr12	+	58168411	58168550	58166799	58166911	58174037	58176324	2453	7	4	0,0,0	7,3,4	264	125	1.0801e-07	1.52232e-05	0.453	0.0,0.0,0.0	0.453
24912	KIF1A	KIF1A	chr2	-	241696735	241697011	241689845	241689964	241697776	241697914	24912	42	69	33,8,30	86,64,374	401	125	1.08654e-07	1.52685e-05	0.159	0.107,0.038,0.024	0.103
36767	LGMN	LGMN	chr14	-	93170984	93171052	93170151	93170706	93172827	93172998	36767	397	0	154106162	1,10,18	193	125	1.12538e-07	1.57674e-05	1	0.99,0.873,0.854	0.094
18909	RPRD1A	RPRD1A	chr18	-	33620769	33620828	33613670	33613800	33647216	33647557	18909	65	233	34,9,3	245,207,96	184	125	1.13212e-07	1.58148e-05	0.159	0.086,0.029,0.021	0.114
37087	WASF1	WASF1	chr6	-	110499800	110499945	110481837	110481935	110500641	110501207	37087	8	13	45,46,44	12,1,0	270	125	1.14211e-07	1.59073e-05	0.222	0.635,0.955,1.0	-0.641
40130	ANXA2	ANXA2	chr15	-	60689456	60689537	60678226	60678285	60690141	60690185	40130	2230	8716	1520,43,60	8921416743	206	125	1.14588e-07	1.59129e-05	0.134	0.094,0.059,0.047	0.067
9959	COX20	COX20	chr1	+	245005245	245005360	244998638	244999058	245005496	245005560	9959	553	68	456,209,80	121,108,39	240	125	1.25585e-07	1.7389e-05	0.809	0.662,0.502,0.517	0.249
2076	MORF4L2	MORF4L2	chrX	-	102933426	102933548	102930425	102931979	102940098	102940188	2076	1387	42	1317746917	90,61,100	247	125	1.27162e-07	1.75558e-05	0.944	0.881,0.861,0.823	0.089
10109	SIGIRR	SIGIRR	chr11	-	409867	410027	408072	408206	414822	414999	10109	40	0	0,6,2	2,4,2	285	125	1.30776e-07	1.80021e-05	1	0.0,0.397,0.305	0.766
37834	HSD11B1L	HSD11B1L	chr19	+	5686426	5686538	5684791	5684916	5686910	5687002	37834	1	0	0,0,1	2,7,0	237	125	1.33908e-07	1.83797e-05	1	0.0,0.0,1.0	0.667
23790	PAK1	PAK1	chr11	-	77036372	77036421	77033059	77034405	77043774	77043912	23790	42	153	13,2,0	100,120,45	174	125	1.37681e-07	1.88427e-05	0.165	0.085,0.012,0.0	0.133
21890	TMEM230	TMEM230	chr20	-	5092145	5092251	5089977	5090091	5093606	5093733	21890	0	162	27,13,6	96,125,94	231	125	1.38465e-07	1.88952e-05	0	0.132,0.053,0.033	-0.073
22261	CDC42BPB	CDC42BPB	chr14	-	103420534	103420612	103418834	103418940	103420938	103421025	22261	176	221	83,27,89	34,13,41	203	125	1.41494e-07	1.92529e-05	0.329	0.601,0.561,0.572	-0.249
712	ATP6V1H	ATP6V1H	chr8	-	54723723	54723777	54714358	54714456	54727221	54727326	712	375	5	368,136,74	25,23,9	179	125	1.43991e-07	1.95365e-05	0.981	0.911,0.805,0.852	0.125
28454	TAF15	TAF15	chr17	+	34160910	34160945	34151081	34151202	34161569	34161602	28454	1152	4	640313312	11,19,15	160	125	1.58019e-07	2.13783e-05	0.996	0.978,0.928,0.942	0.047
32103	PLOD2	PLOD2	chr3	-	145795648	145795711	145794568	145794682	145796902	145797044	32103	120	179	117,134,86	29,78,4	188	125	1.58693e-07	2.14082e-05	0.308	0.728,0.533,0.935	-0.424
29577	TBC1D31	TBC1D31	chr8	+	124154501	124154696	124153000	124153141	124156956	124157095	29577	47	19	103,87,5	4,5,0	320	125	1.62519e-07	2.18618e-05	0.491	0.91,0.872,1.0	-0.436
2636	SUZ12P1	SUZ12P1	chr17	+	29061914	29061961	29036625	29036829	29086508	29086557	2636	1	0	0,1,0	4,3,2	172	125	1.64861e-07	2.21139e-05	1	0.0,0.195,0.0	0.935
9612	CTPS1	CTPS1	chr1	+	41473120	41473217	41471722	41471766	41474330	41474562	9612	1062	12	667304105	23,24,12	222	125	1.77752e-07	2.37755e-05	0.98	0.942,0.877,0.831	0.097
10737	BLOC1S2	BLOC1S2	chr10	-	102042662	102042770	102040690	102040810	102045853	102045970	10737	25	255	7,0,1	295140194	233	125	1.82293e-07	2.4314e-05	0.05	0.013,0.0,0.003	0.045
34802	TMEM135	TMEM135	chr11	+	86868382	86868448	86802403	86802437	86947679	86947726	34802	96	1	21,8,39	11,3,8	191	125	1.84499e-07	2.45388e-05	0.984	0.555,0.636,0.761	0.333
132	TAZ	TAZ	chrX	+	153642437	153642527	153641818	153641904	153648370	153648433	132	60	0	17,9,14	10,2,5	215	125	1.85531e-07	2.46069e-05	1	0.497,0.723,0.619	0.387
40177	FAM228B	FAM228B	chr2	+	24390495	24390552	24369799	24369956	24392224	24392507	40177	0	2	9,10,9	0,0,0	182	125	1.86983e-07	2.47299e-05	0	1.0,1.0,1.0	-1
25188	SENP5	SENP5	chr3	+	196650284	196650422	196630403	196630481	196654666	196654750	25188	60	15	196,68,108	3,2,5	263	125	1.9106e-07	2.51986e-05	0.655	0.969,0.942,0.911	-0.286
17933	PRKAR1A	PRKAR1A	chr17	+	66511127	66511260	66508519	66508689	66511534	66511717	17933	31	89	71,134,56	69,46,33	258	125	1.92452e-07	2.52412e-05	0.144	0.333,0.585,0.451	-0.312
52801	NEDD4L	NEDD4L	chr18	+	55895061	55895139	55833019	55833093	55912658	55912740	52801	21	67	3,0,0	38,13,40	203	125	1.92265e-07	2.52412e-05	0.162	0.046,0.0,0.0	0.147
18615	DDAH2	DDAH2	chr6	-	31696641	31697002	31696422	31696522	31697827	31698042	18615	860	0	3239201510	4,6,56	486	125	1.97224e-07	2.57646e-05	1	0.954,0.975,0.874	0.066
6768	SHMT2	SHMT2	chr12	+	57625263	57625343	57624585	57624783	57625495	57625696	6768	906	11	773847201	35,37,73	205	125	1.97535e-07	2.57646e-05	0.98	0.931,0.933,0.627	0.15
8456	EPB41L2	EPB41L2	chr6	-	131199243	131199390	131190702	131191266	131206235	131206408	8456	339	260	261,87,305	15,28,74	272	125	2.0303e-07	2.64085e-05	0.375	0.889,0.588,0.654	-0.335
29652	HM13	HM13	chr20	+	30154012	30154098	30149436	30149539	30156922	30157370	29652	3747	101	1783896406	89,62,42	211	125	2.09408e-07	2.70888e-05	0.956	0.922,0.895,0.851	0.067
34076	COASY	COASY	chr17	+	40717000	40717065	40716463	40716595	40717244	40717329	34076	228	5	85,118,42	25,11,12	190	125	2.08911e-07	2.70888e-05	0.968	0.691,0.876,0.697	0.213
38706	GHRLOS	GHRLOS	chr3	+	10329628	10329786	10327431	10327537	10333751	10335133	38706	0	2	8,3,3	0,0,0	283	125	2.13116e-07	2.74931e-05	0	1.0,1.0,1.0	-1
39672	ZNF815P	ZNF815P	chr7	+	5879579	5879706	5862790	5863157	5880320	5880487	39672	2	4	16,14,2	0,1,0	252	125	2.14373e-07	2.75799e-05	0.199	1.0,0.874,1.0	-0.759
29731	DOCK10	DOCK10	chr2	-	225679036	225679081	225672627	225672803	225681333	225681430	29731	0	2	17,5,17	0,0,0	170	125	2.2285e-07	2.85926e-05	0	1.0,1.0,1.0	-1
39142	ANAPC16	ANAPC16	chr10	+	73979811	73980137	73975757	73975896	73990123	73990198	39142	346	25	152,124,79	73,32,17	451	125	2.3062e-07	2.95093e-05	0.793	0.366,0.518,0.563	0.311
42851	ANKRD13D	ANKRD13D	chr11	+	67057299	67057436	67056815	67057021	67057548	67057684	42851	33	24	3,4,1	17,14,15	262	125	2.38682e-07	3.04584e-05	0.396	0.078,0.12,0.031	0.32
3016	RIBC1	RIBC1	chrX	+	53455230	53455575	53454950	53455032	53456801	53456920	3016	0	1	4,16,4	0,1,0	470	125	2.41713e-07	3.07621e-05	0	1.0,0.81,1.0	-0.937
46816	TCP1	TCP1	chr6	-	160209089	160209175	160208774	160208903	160210436	160210735	46816	2890	0	32578762141	17,43,30	211	125	2.48482e-07	3.15385e-05	1	0.991,0.923,0.977	0.036
24221	RAN	RAN	chr12	+	131357128	131357174	131356538	131356671	131357380	131357465	24221	3795	33	356115721162	103,24,40	171	125	2.52231e-07	3.18684e-05	0.988	0.962,0.98,0.955	0.022
36763	LGMN	LGMN	chr14	-	93207406	93207524	93198993	93199160	93214833	93215047	36763	19	81	0,0,0	20,12,35	243	125	2.52431e-07	3.18684e-05	0.108	0.0,0.0,0.0	0.108
47055	HMGN1	HMGN1	chr21	-	40720470	40720503	40720217	40720265	40720828	40721047	47055	0	2	2,5,5	0,0,0	158	125	2.56154e-07	3.22522e-05	0	1.0,1.0,1.0	-1
21077	MAPK13	MAPK13	chr6	+	36103795	36103825	36103529	36103638	36104260	36104308	21077	547	4	64,32,5	13,3,0	155	125	2.65469e-07	3.29853e-05	0.991	0.799,0.896,1.0	0.093
2803	AAAS	AAAS	chr12	-	53708534	53708633	53708081	53708225	53708877	53708924	2803	421	2	207399174	23,10,14	224	125	2.65432e-07	3.29853e-05	0.992	0.834,0.957,0.874	0.104
32226	LIMCH1	LIMCH1	chr4	+	41672734	41672809	41668577	41668683	41673570	41673611	32226	26	238	0,0,0	58,33,83	200	125	2.6491e-07	3.29853e-05	0.064	0.0,0.0,0.0	0.064
32590	CBY1	CBY1	chr22	+	39067074	39067193	39066888	39066994	39069163	39069855	32590	330	1	88188115	1,15,17	244	125	2.6457e-07	3.29853e-05	0.994	0.978,0.865,0.776	0.121
38691	DGUOK	DGUOK	chr2	+	74184251	74184367	74173845	74174033	74185272	74185372	38691	173	230	326,298,86	178,159,59	241	125	2.62993e-07	3.29853e-05	0.281	0.487,0.493,0.431	-0.189
14147	ATG16L1	ATG16L1	chr2	+	234173537	234173789	234172641	234172711	234178647	234178713	14147	634	22	377,91,57	0,1,0	377	125	2.70965e-07	3.35798e-05	0.905	1.0,0.968,1.0	-0.084
6644	NUDT1	NUDT1	chr7	+	2282559	2282610	2281856	2281891	2284197	2284361	6644	40	47	16,18,0	89,62,44	176	125	2.76956e-07	3.42324e-05	0.377	0.113,0.171,0.0	0.282
30968	IKBKG	IKBKG	chrX	+	153788621	153788774	153786746	153786865	153789902	153789999	30968	82	1	55,10,40	59,12,5	278	125	2.85755e-07	3.52277e-05	0.974	0.295,0.273,0.782	0.524
51430	PPP2R5D	PPP2R5D	chr6	+	42976430	42976484	42976104	42976213	42976794	42976965	51430	403	7	418262150	27,34,20	179	125	2.87149e-07	3.53073e-05	0.976	0.915,0.843,0.84	0.11
12985	CUX1	CUX1	chr7	+	101842081	101842147	101839913	101840585	101843350	101843452	12985	66	0	73,89,42	10,21,23	191	125	2.90764e-07	3.55667e-05	1	0.827,0.735,0.544	0.298
34931	FKBP4	FKBP4	chr12	+	2906303	2906448	2904107	2904410	2906894	2907037	34931	1640	1	2014837512	12,4,78	270	125	2.90232e-07	3.55667e-05	0.999	0.987,0.99,0.752	0.089
11671	ELMSAN1	ELMSAN1	chr14	-	74187999	74188212	74181824	74186204	74189400	74189550	11671	309	25	71,51,1003	0,0,17	338	125	2.92048e-07	3.56314e-05	0.82	1.0,1.0,0.956	-0.165
28706	ARHGEF6	ARHGEF6	chrX	-	135760094	135760115	135758782	135758876	135761693	135761819	28706	0	2	10,6,11	0,0,0	146	125	2.93466e-07	3.57121e-05	0	1.0,1.0,1.0	-1
19146	DNM1L	DNM1L	chr12	+	32891197	32891230	32890798	32890876	32892997	32893174	19146	109	24	37,24,48	40,28,34	158	125	3.11484e-07	3.78073e-05	0.782	0.423,0.404,0.528	0.33
37603	BCL2L12	BCL2L12	chr19	+	50170278	50170418	50169941	50170056	50172107	50172194	37603	343	31	249215319	99,68,69	265	125	3.2358e-07	3.91748e-05	0.839	0.543,0.599,0.686	0.23
13592	MPZL1	MPZL1	chr1	+	167745300	167745403	167742472	167742605	167757056	167761156	13592	766	22	472,167,64	38,29,9	228	125	3.33415e-07	4.02622e-05	0.95	0.872,0.759,0.796	0.141
14161	MYO1B	MYO1B	chr2	+	192265474	192265561	192265107	192265194	192272840	192272915	14161	69	187	79,52,223	83,14,28	212	125	3.39322e-07	4.0871e-05	0.179	0.359,0.687,0.824	-0.444
25755	HLA-DMB	HLA-DMB	chr6	-	32903118	32903154	32902405	32902764	32903312	32903429	25755	46	70	4,14,4	0,3,0	161	125	3.40659e-07	4.09276e-05	0.338	1.0,0.784,1.0	-0.59
48151	TPRA1	TPRA1	chr3	-	127295663	127295736	127295459	127295539	127298582	127298715	48151	130	2	119,77,50	39,9,9	198	125	3.55496e-07	4.26018e-05	0.976	0.658,0.844,0.778	0.216
32212	XRRA1	XRRA1	chr11	-	74574025	74574066	74563033	74563127	74617283	74617501	32212	1	0	0,1,0	5,0,3	166	125	3.64563e-07	4.35777e-05	1	0.0,1.0,0.0	0.667
36245	DPH7	DPH7	chr9	-	140470531	140470619	140459536	140459606	140473076	140473387	36245	0	2	4,2,2	0,0,0	213	125	3.75949e-07	4.48253e-05	0	1.0,1.0,1.0	-1
33340	TEX9	TEX9	chr15	+	56683440	56683616	56665638	56665702	56704499	56704634	33340	3	4	11,19,6	1,0,0	301	125	3.93561e-07	4.6807e-05	0.237	0.82,1.0,1.0	-0.703
17346	NUBP2	NUBP2	chr16	+	1833877	1834067	1832923	1833037	1836537	1836656	17346	0	72	13,12,7	30,45,30	315	125	3.97066e-07	4.71052e-05	0	0.147,0.096,0.085	-0.109
6533	C18orf25	C18orf25	chr18	+	43819970	43820153	43795776	43796561	43833662	43833786	6533	57	30	13,5,44	46,13,78	308	125	3.9967e-07	4.72953e-05	0.435	0.103,0.135,0.186	0.294
44786	RNF217	RNF217	chr6	+	125403594	125403709	125402581	125402653	125404009	125407484	44786	25	35	0,2,0	20,7,2	240	125	4.04659e-07	4.7766e-05	0.271	0.0,0.13,0.0	0.228
29176	ELP2	ELP2	chr18	+	33718757	33718835	33718232	33718389	33721099	33721164	29176	272	3	218112196	25,13,16	203	125	4.07561e-07	4.78692e-05	0.982	0.843,0.841,0.883	0.126
32365	ATP11C	ATP11C	chrX	-	138813809	138813914	138808504	138811121	138820074	138820228	32365	74	0	70,26,61	6,11,24	230	125	4.07199e-07	4.78692e-05	1	0.864,0.562,0.58	0.331
51603	GSN	GSN	chr9	+	124062342	124062404	124043747	124043840	124064240	124064445	51603	23	988	13,9,14	125,120,76	187	125	4.12485e-07	4.83273e-05	0.015	0.065,0.048,0.11	-0.059
49715	DLST	DLST	chr14	+	75352288	75352337	75348593	75348719	75355797	75355850	49715	429	6	124,52,144	7,3,51	174	125	4.29999e-07	5.02546e-05	0.981	0.927,0.926,0.67	0.14
11443	SMARCD1	SMARCD1	chr12	+	50481145	50481268	50480538	50480661	50483666	50483768	11443	292	1	209,247,79	17,10,12	248	125	4.41619e-07	5.14851e-05	0.993	0.861,0.926,0.768	0.141
12022	TCF7L2	TCF7L2	chr10	+	114919678	114919751	114917779	114917828	114920377	114920450	12022	10	26	1,4,3	0,1,0	198	125	4.46089e-07	5.18782e-05	0.195	1.0,0.716,1.0	-0.71
42963	PIGP	PIGP	chr21	-	38444444	38444610	38439561	38439680	38444733	38444837	42963	35	7	20,14,2	0,0,0	291	125	4.483e-07	5.20072e-05	0.682	1.0,1.0,1.0	-0.318
27736	BAX	BAX	chr19	+	49458943	49459090	49458116	49458219	49459454	49459590	27736	1577	6	751570424	30,10,6	272	125	4.60671e-07	5.33114e-05	0.992	0.92,0.963,0.97	0.041
31323	GALE	GALE	chr1	-	24122998	24123076	24122640	24122755	24123186	24123272	31323	642	16	355,115,16	41,12,3	203	125	4.65989e-07	5.37949e-05	0.961	0.842,0.855,0.767	0.14
33829	MTMR14	MTMR14	chr3	+	9731647	9731827	9730627	9730766	9739394	9739550	33829	169	0	155,133,46	10,12,11	305	125	4.70716e-07	5.42081e-05	1	0.864,0.82,0.632	0.228
5551	EIF4B	EIF4B	chr12	+	53421565	53421703	53416276	53416411	53421798	53421972	5551	2569	41	149617902866	14,2,6	263	125	4.73087e-07	5.43487e-05	0.968	0.981,0.998,0.996	-0.024
50682	TRMU	TRMU	chr22	+	46751886	46751969	46751340	46751485	46752738	46753237	50682	107	2	98,57,28	19,17,8	208	125	4.7622e-07	5.45757e-05	0.97	0.756,0.668,0.678	0.269
16011	RPL17	RPL17	chr18	-	47018105	47018203	47017901	47017954	47018827	47018935	16011	175	1042	94,90,108	105213601381	223	125	5.02752e-07	5.74769e-05	0.086	0.048,0.036,0.042	0.044
5984	SLC4A5	SLC4A5	chr2	-	74474162	74474434	74469120	74469179	74475479	74475613	5984	0	2	6,15,10	0,0,2	397	125	5.27332e-07	6.01413e-05	0	1.0,1.0,0.612	-0.871
52854	IMPDH1	IMPDH1	chr7	-	128049342	128049406	128045820	128045919	128049809	128050036	52854	4	0	0,1,0	7,0,1	189	125	5.29804e-07	6.02777e-05	1	0.0,1.0,0.0	0.667
35009	DLG1	DLG1	chr3	-	196888510	196888609	196869588	196869639	196921295	196921460	35009	147	10	78,32,24	30,21,7	224	125	5.32964e-07	6.04914e-05	0.891	0.592,0.46,0.657	0.321
34432	CCND3	CCND3	chr6	-	41908107	41908323	41904972	41905132	42016238	42016632	34432	401	1	558247439	10,35,20	341	125	5.37577e-07	6.08687e-05	0.993	0.953,0.721,0.889	0.139
20688	PIKFYVE	PIKFYVE	chr2	+	209212582	209212747	209210773	209210871	209214747	209214807	20688	116	9	161,79,71	0,0,0	290	125	5.41112e-07	6.11224e-05	0.847	1.0,1.0,1.0	-0.153
36532	WBP2	WBP2	chr17	-	73843876	73844011	73843567	73843690	73844650	73844743	36532	1138	0	702274226	19,7,5	260	125	5.48047e-07	6.1758e-05	1	0.947,0.95,0.956	0.049
3275	RNH1	RNH1	chr11	-	504823	504996	502061	502249	506608	506821	3275	30	10	363,144,78	8,3,4	298	125	5.53358e-07	6.2208e-05	0.557	0.95,0.953,0.891	-0.374
35958	XKR5	XKR5	chr8	-	6681042	6681252	6679390	6679560	6682686	6682871	35958	0	2	3,15,4	0,2,0	335	125	5.89436e-07	6.61065e-05	0	1.0,0.737,1.0	-0.912
5333	ARMCX2	ARMCX2	chrX	-	100914416	100914487	100914061	100914134	100914742	100914876	5333	28	0	63,40,40	40,12,22	196	125	5.99131e-07	6.69228e-05	1	0.501,0.68,0.537	0.427
8884	MAGI1	MAGI1	chr3	-	65433696	65433732	65428466	65428524	65438932	65439015	8884	16	22	14,13,25	2,4,0	161	125	5.99549e-07	6.69228e-05	0.361	0.845,0.716,1.0	-0.493
23415	MEIS2	MEIS2	chr15	-	37390167	37390400	37387764	37387815	37393092	37393500	23415	0	2	6,5,13	0,0,2	358	125	6.02472e-07	6.70903e-05	0	1.0,1.0,0.694	-0.898
21844	GMPPB	GMPPB	chr3	-	49759864	49759943	49758908	49759580	49760028	49760187	21844	153	1	50,27,74	5,4,15	204	125	6.10805e-07	6.78583e-05	0.989	0.86,0.805,0.751	0.184
21827	CGN	CGN	chr1	+	151508075	151508159	151507517	151507607	151508712	151508821	21827	270	1	9,27,60	2,1,13	209	125	6.33238e-07	7.01854e-05	0.994	0.729,0.942,0.734	0.192
22183	KIF23	KIF23	chr15	+	69733106	69733418	69732242	69732416	69737128	69737380	22183	415	16	395,235,95	3,0,0	437	125	6.40624e-07	7.08377e-05	0.881	0.974,1.0,1.0	-0.11
47381	MYEF2	MYEF2	chr15	-	48459545	48459598	48458317	48458325	48460827	48461036	47381	381	6	151125138	4,16,42	178	125	6.66492e-07	7.35259e-05	0.978	0.964,0.846,0.698	0.142
44800	TRAPPC2	TRAPPC2	chrX	-	13752162	13752304	13737989	13738101	13752643	13752754	44800	57	36	68,70,25	7,8,5	267	125	6.97027e-07	7.67152e-05	0.426	0.82,0.804,0.701	-0.349
6641	NUDT1	NUDT1	chr7	+	2282559	2282683	2281856	2281891	2284197	2284361	6641	17	47	5,2,2	89,62,44	249	125	7.00111e-07	7.68755e-05	0.154	0.027,0.016,0.022	0.132
3517	CLDND1	CLDND1	chr3	-	98240496	98240540	98239976	98240286	98241692	98241910	3517	51	173	23,8,2	198,131,63	169	125	7.04001e-07	7.69448e-05	0.179	0.079,0.043,0.023	0.131
44402	AMOTL2	AMOTL2	chr3	-	134077381	134077561	134074186	134076605	134078124	134078345	44402	1192	36	5531961041	0,3,9	305	125	7.03624e-07	7.69448e-05	0.931	1.0,0.964,0.979	-0.05
49190	FAM32A	FAM32A	chr19	+	16301330	16301384	16296434	16296576	16301697	16302857	49190	894	9	890515457	19,24,44	179	125	7.42626e-07	8.09788e-05	0.986	0.97,0.937,0.879	0.057
23763	IFT80	IFT80	chr3	-	160037547	160037727	160025450	160025569	160073800	160073938	23763	157	11	172,275,85	1,2,0	305	125	7.6416e-07	8.29439e-05	0.854	0.986,0.983,1.0	-0.136
32185	CHRNB1	CHRNB1	chr17	+	7351897	7352107	7350821	7350969	7357615	7357839	32185	663	50	18,27,30	0,0,0	335	125	7.63538e-07	8.29439e-05	0.832	1.0,1.0,1.0	-0.168
8326	ETF1	ETF1	chr5	-	137865243	137865367	137854380	137854556	137878521	137878625	8326	14	502	17,10,114	528136559	249	125	7.70578e-07	8.34486e-05	0.014	0.016,0.036,0.093	-0.034
52552	NAV3	NAV3	chr12	+	78388582	78388651	78362298	78362482	78392116	78392256	52552	27	21	83,6,123	16,1,6	194	125	7.77358e-07	8.39902e-05	0.453	0.77,0.794,0.93	-0.378
12735	SYTL2	SYTL2	chr11	-	85425455	85425550	85420373	85420543	85429832	85429886	12735	68	13	19,2,1	0,0,0	220	125	8.00193e-07	8.62601e-05	0.748	1.0,1.0,1.0	-0.252
1463	KRBOX4	KRBOX4	chrX	+	46330576	46330620	46322632	46322728	46332184	46334074	1463	23	9	2,3,4	23,23,5	169	125	8.14516e-07	8.76041e-05	0.654	0.06,0.088,0.372	0.481
21854	PDCD2	PDCD2	chr6	-	170889089	170889193	170887944	170888058	170892144	170892276	21854	547	3	508212108	14,9,19	229	125	8.48529e-07	9.10549e-05	0.99	0.952,0.928,0.756	0.111
29	LINC00152	LINC00152	chr2	+	87779741	87779942	87754973	87755164	87820725	87821030	29	220	760	67,5,20	604,41,126	326	125	8.62006e-07	9.22913e-05	0.1	0.041,0.045,0.057	0.052
21847	GMPPB	GMPPB	chr3	-	49759663	49759791	49759397	49759580	49760028	49760187	21847	197	1	83,36,47	5,4,15	253	125	8.65826e-07	9.23624e-05	0.99	0.891,0.816,0.608	0.218
52956	PSMG1	PSMG1	chr21	-	40551849	40551912	40550374	40550573	40552210	40552362	52956	492	20	335,127,87	71,120,12	188	125	8.66582e-07	9.23624e-05	0.942	0.758,0.413,0.828	0.276
45898	COLQ	COLQ	chr3	-	15520483	15520510	15518632	15518704	15520844	15520889	45898	0	1	4,4,6	0,1,0	152	125	8.69914e-07	9.25087e-05	0	1.0,0.767,1.0	-0.922
5366	ETHE1	ETHE1	chr19	-	44030352	44030501	44015588	44015718	44030666	44030811	5366	664	23	199142112	17,22,24	274	125	9.19557e-07	9.75681e-05	0.929	0.842,0.746,0.68	0.173
22631	RANBP3	RANBP3	chr19	-	5957928	5957984	5933424	5933490	5978071	5978320	22631	3	4	3,5,2	0,0,0	181	125	9.21896e-07	9.7597e-05	0.341	1.0,1.0,1.0	-0.659
1537	CELF6	CELF6	chr15	-	72608185	72608268	72597086	72597135	72611953	72612525	1537	0	2	2,11,17	2,0,0	208	125	9.3175e-07	9.84194e-05	0	0.375,1.0,1.0	-0.792
23236	IDS	IDS	chrX	-	148573068	148573198	148571844	148571971	148577876	148578047	23236	141	430	43,20,24	214142302	255	125	9.40763e-07	9.91497e-05	0.138	0.09,0.065,0.037	0.074
34327	RBM4	RBM4	chr11	+	66410920	66411611	66407170	66407594	66413497	66413944	34327	2357	102	209928312639	11,4,143	816	125	9.44318e-07	9.93028e-05	0.78	0.967,0.991,0.739	-0.119
9746	EIF3M	EIF3M	chr11	+	32615411	32615495	32605312	32605475	32617511	32617593	9746	0	2	2,7,3	0,0,2	209	125	9.47174e-07	9.93817e-05	0	1.0,1.0,0.473	-0.824
3596	BIN1	BIN1	chr2	-	127825738	127825831	127821508	127821594	127826499	127826607	3596	12	714	2,52,13	347294218	218	125	9.61669e-07	0.000100679	0.01	0.003,0.092,0.033	-0.033
16788	CANT1	CANT1	chr17	-	76994229	76994368	76993921	76994045	77005745	77005899	16788	49	58	7,5,0	58,8,24	264	125	9.64991e-07	0.000100803	0.286	0.054,0.228,0.0	0.192
9192	NVL	NVL	chr1	-	224514092	224514166	224505579	224505632	224517772	224517891	9192	116	4	105,42,24	25,12,16	199	125	9.69561e-07	0.000101057	0.948	0.725,0.687,0.485	0.316
20883	GK	GK	chrX	+	30715848	30715866	30714733	30714800	30718530	30718566	20883	0	17	9,8,1	9,2,0	143	125	9.81259e-07	0.000102051	0	0.466,0.778,1.0	-0.748
27122	ZNF195	ZNF195	chr11	-	3381949	3382018	3379156	3381795	3392204	3392300	27122	26	29	3,5,7	68,49,14	194	125	9.87215e-07	0.000102445	0.366	0.028,0.062,0.244	0.255
44109	SAMD4B	SAMD4B	chr19	+	39842456	39843014	39838927	39839029	39844645	39844706	44109	39	20	51,34,191	5,0,10	683	125	9.90502e-07	0.00010256	0.263	0.651,1.0,0.778	-0.547
2068	MORF4L2	MORF4L2	chrX	-	102933426	102933579	102930425	102931979	102940098	102940188	2068	1820	42	186810971265	90,61,100	278	125	1.0242e-06	0.000105753	0.951	0.903,0.89,0.85	0.07
35606	LTBP4	LTBP4	chr19	+	41129840	41129987	41129508	41129637	41131761	41131914	35606	192	10	64652394	1,0,1	272	125	1.02582e-06	0.000105753	0.898	0.967,1.0,0.995	-0.089
51902	GSTM3	GSTM3	chr1	-	110282454	110282530	110282050	110282115	110282861	110283133	51902	191	0	899468224	77,15,23	201	125	1.03782e-06	0.000106758	1	0.879,0.951,0.858	0.104
33109	OSBPL9	OSBPL9	chr1	+	52135105	52135184	52117662	52117713	52179674	52179751	33109	223	9	190,79,110	21,29,40	204	125	1.04152e-06	0.000106906	0.938	0.847,0.625,0.628	0.238
27478	CDIPT	CDIPT	chr16	-	29870762	29870844	29869676	29870655	29871901	29871983	27478	554	0	368251296	12,8,15	207	125	1.07373e-06	0.000109972	1	0.949,0.95,0.923	0.059
4292	MFAP2	MFAP2	chr1	-	17303603	17303690	17303391	17303418	17304731	17304809	4292	202	0	4971054998	50,72,38	212	125	1.08911e-06	0.000111306	1	0.854,0.896,0.939	0.104
23527	RPS6KL1	RPS6KL1	chr14	-	75375803	75375893	75375552	75375635	75376245	75376851	23527	27	7	9,6,2	0,0,0	215	125	1.09535e-06	0.000111702	0.692	1.0,1.0,1.0	-0.308
28658	SUCO	SUCO	chr1	+	172522399	172522510	172520651	172520766	172525008	172525163	28658	287	44	140,95,123	6,2,5	236	125	1.11412e-06	0.000113371	0.776	0.925,0.962,0.929	-0.163
16866	QDPR	QDPR	chr4	-	17493854	17493963	17492284	17492368	17503341	17503482	16866	420	9	287,271,34	62,21,2	234	125	1.14512e-06	0.000116275	0.961	0.712,0.873,0.901	0.132
2745	PKIG	PKIG	chr20	+	43211225	43211372	43160421	43160619	43218437	43218507	2745	26	37	505157103	62,57,42	272	125	1.16227e-06	0.000117764	0.244	0.789,0.559,0.53	-0.382
24419	ATP6V0B	ATP6V0B	chr1	+	44442444	44442496	44441973	44442051	44443652	44443972	24419	0	1	12,1,1	1,0,0	177	125	1.17024e-06	0.000118317	0	0.894,1.0,1.0	-0.965
43042	UBTF	UBTF	chr17	-	42289711	42289822	42289240	42289374	42290186	42290307	43042	239	131	129102150	189112181	236	125	1.20338e-06	0.000121407	0.491	0.266,0.325,0.305	0.192
13130	ENPP5	ENPP5	chr6	-	46137789	46137851	46135170	46136034	46138544	46138747	13130	11	23	0,0,0	7,2,2	187	125	1.21698e-06	0.000122518	0.242	0.0,0.0,0.0	0.242
48045	RRP8	RRP8	chr11	-	6622378	6622832	6621898	6622005	6624633	6624880	48045	124	7	202,113,80	0,0,0	579	125	1.23185e-06	0.000123752	0.793	1.0,1.0,1.0	-0.207
46631	PRDX5	PRDX5	chr11	+	64088132	64088264	64087205	64087340	64088336	64088375	46631	2849	23	1117957719	43,18,17	257	125	1.2433e-06	0.000124636	0.984	0.927,0.963,0.954	0.036
4785	ARHGAP12	ARHGAP12	chr10	-	32142993	32143134	32141444	32141525	32150322	32150586	4785	114	56	128,53,97	21,7,12	266	125	1.24788e-06	0.00012483	0.489	0.741,0.781,0.792	-0.282
2406	ILF3	ILF3	chr19	+	10791021	10791119	10790491	10790603	10791694	10791806	2406	1574	16	9651233800	14,40,209	223	125	1.25466e-06	0.000125243	0.982	0.975,0.945,0.682	0.115
7917	AUP1	AUP1	chr2	-	74756258	74756409	74755066	74755133	74756488	74756626	7917	610	2	440386354	59,7,3	276	125	1.26367e-06	0.000125877	0.993	0.772,0.962,0.982	0.088
30022	AARS2	AARS2	chr6	-	44274985	44275131	44274659	44274768	44278730	44278898	30022	67	0	31,26,26	8,6,5	271	125	1.26652e-06	0.000125895	1	0.641,0.667,0.706	0.329
43753	THBS1	THBS1	chr15	+	39880726	39880900	39880242	39880419	39881159	39881287	43753	3564	95	724,16,167	0,0,5	299	125	1.2734e-06	0.000126313	0.94	1.0,1.0,0.933	-0.038
21845	GMPPB	GMPPB	chr3	-	49759663	49759791	49759397	49759580	49759864	49759943	21845	468	0	188,81,98	4,1,18	253	125	1.3121e-06	0.000129879	1	0.959,0.976,0.729	0.112
39363	EIF4G1	EIF4G1	chr3	+	184033276	184033333	184032282	184032462	184033550	184033644	39363	573	4	285,183,69	11,5,19	182	125	1.33076e-06	0.000131451	0.99	0.947,0.962,0.714	0.116
48157	TPRA1	TPRA1	chr3	-	127295832	127295919	127295459	127295539	127298582	127298715	48157	143	2	177,81,80	39,9,9	212	125	1.34004e-06	0.000132091	0.977	0.728,0.841,0.84	0.174
43528	MKNK1	MKNK1	chr1	-	47025905	47025949	47023078	47024472	47027149	47027314	43528	95	45	27,5,36	44,54,48	169	125	1.38918e-06	0.000136649	0.61	0.312,0.064,0.357	0.366
40371	ZFAND2B	ZFAND2B	chr2	+	220073698	220073771	220073293	220073361	220073983	220074373	40371	186	0	210,88,53	2,17,38	198	125	1.41822e-06	0.000139216	1	0.985,0.766,0.468	0.26
43361	PAQR5	PAQR5	chr15	+	69652304	69652470	69629679	69629840	69672221	69672349	43361	186	25	21,7,2	0,0,0	291	125	1.42322e-06	0.000139417	0.762	1.0,1.0,1.0	-0.238
24702	PACRGL	PACRGL	chr4	+	20714410	20714545	20706282	20706437	20715054	20715162	24702	95	20	103,144,28	1,2,4	260	125	1.43746e-06	0.00014052	0.695	0.98,0.972,0.771	-0.213
21709	IL17RE	IL17RE	chr3	+	9945080	9945096	9944573	9944748	9945715	9945835	21709	45	19	2,2,2	0,0,0	141	125	1.45043e-06	0.000141495	0.677	1.0,1.0,1.0	-0.323
21548	EIF3K	EIF3K	chr19	+	39123240	39123318	39123069	39123136	39125632	39125758	21548	2504	48	244917571770	179,89,32	203	125	1.46553e-06	0.000141952	0.97	0.894,0.924,0.971	0.04
21660	HSD17B4	HSD17B4	chr5	+	118807330	118807395	118792009	118792063	118809602	118809710	21660	11	334	25,26,23	203147156	190	125	1.45864e-06	0.000141952	0.021	0.075,0.104,0.088	-0.068
22287	UBR4	UBR4	chr1	-	19467281	19467386	19465576	19465714	19467840	19468018	22287	250	5	241,85,127	24,18,17	230	125	1.46187e-06	0.000141952	0.965	0.845,0.72,0.802	0.176
32623	MEF2B	MEF2B	chr19	-	19257081	19257193	19256375	19256831	19257363	19257457	32623	1	0	1,1,0	0,5,2	237	125	1.46714e-06	0.000141952	1	1.0,0.095,0.0	0.635
35484	EFCAB13	EFCAB13	chr17	+	45438743	45438887	45422381	45422464	45447802	45447874	35484	6	4	4,6,2	0,0,0	269	125	1.52982e-06	0.000147714	0.411	1.0,1.0,1.0	-0.589
4813	NADK	NADK	chr1	-	1685005	1685088	1682670	1684499	1685722	1685822	4813	255	0	153,131,49	27,0,4	208	125	1.56961e-06	0.000151246	1	0.773,1.0,0.88	0.116
3116	FAAH2	FAAH2	chrX	+	57458350	57458470	57407344	57407462	57473360	57473472	3116	27	6	20,14,2	0,0,0	245	125	1.64845e-06	0.00015852	0.697	1.0,1.0,1.0	-0.303
44046	GPR107	GPR107	chr9	+	132872648	132872705	132869774	132869818	132887193	132887243	44046	86	100	57,22,2	128,117,41	182	125	1.69494e-06	0.000162659	0.371	0.234,0.114,0.032	0.244
35441	PCNXL2	PCNXL2	chr1	-	233397790	233397911	233397030	233397067	233398703	233398909	35441	44	11	52,22,3	2,0,0	246	125	1.70838e-06	0.000163617	0.67	0.93,1.0,1.0	-0.307
51309	MRPL9	MRPL9	chr1	-	151733926	151734028	151733291	151733375	151734580	151734631	51309	674	33	606414137	83,49,36	227	125	1.72163e-06	0.000164552	0.918	0.801,0.823,0.677	0.151
12460	BCAR1	BCAR1	chr16	-	75270779	75270896	75268786	75269884	75271080	75271242	12460	514	3	274,46,71	7,6,11	242	125	1.74609e-06	0.000166552	0.989	0.953,0.798,0.769	0.149
20882	GK	GK	chrX	+	30745582	30745669	30742217	30742298	30746848	30749577	20882	7	11	49,10,5	0,4,0	212	125	1.75817e-06	0.000167366	0.273	1.0,0.596,1.0	-0.592
26449	R3HDM4	R3HDM4	chr19	-	901421	901546	900828	900952	901975	902130	26449	579	12	301334416	46,11,46	250	125	1.77303e-06	0.000168441	0.96	0.766,0.938,0.819	0.119
11874	DNAH14	DNAH14	chr1	+	225552493	225552596	225548382	225548593	225562389	225562579	11874	0	2	8,2,1	0,2,0	228	125	1.78619e-06	0.000169012	0	1.0,0.354,1.0	-0.785
28990	TONSL	TONSL	chr8	-	145666348	145666494	145666100	145666253	145667419	145667534	28990	237	1	96,156,77	8,8,12	271	125	1.78457e-06	0.000169012	0.991	0.847,0.9,0.747	0.16
42934	LOXL3	LOXL3	chr2	-	74763835	74764055	74763417	74763598	74776495	74776710	42934	12	12	88,105,2	4,13,0	345	125	1.79462e-06	0.000169257	0.266	0.889,0.745,1.0	-0.612
44690	ATP5H	ATP5H	chr17	-	73036186	73036258	73035303	73035366	73038275	73038372	44690	2375	9	24691408837	13,46,27	197	125	1.79595e-06	0.000169257	0.994	0.992,0.951,0.952	0.029
36977	TMEM63B	TMEM63B	chr6	+	44103064	44103103	44102753	44102833	44104085	44104176	36977	289	0	219,95,40	0,16,9	164	125	1.84191e-06	0.000173242	1	1.0,0.819,0.772	0.136
28240	PTPRF	PTPRF	chr1	+	44067741	44067768	44064390	44064584	44069086	44069204	28240	66	626	7,2,1	114,158,98	152	125	1.87378e-06	0.00017589	0.08	0.048,0.01,0.008	0.058
21468	RTN3	RTN3	chr11	+	63486173	63488504	63448921	63449250	63517462	63517670	21468	188	133	366,99,197	45,47,46	2456	125	1.88839e-06	0.000176559	0.067	0.293,0.097,0.179	-0.123
22426	ADD1	ADD1	chr4	+	2928368	2928402	2927740	2927839	2929897	2931802	22426	101	500	22,30,24	242497224	159	125	1.88814e-06	0.000176559	0.137	0.067,0.045,0.078	0.074
35184	SLC39A13	SLC39A13	chr11	+	47434950	47435058	47433896	47434018	47435147	47435237	35184	212	17	328,117,79	2,0,4	233	125	1.95993e-06	0.000182886	0.87	0.989,1.0,0.914	-0.098
12617	ANXA6	ANXA6	chr5	-	150490187	150490205	150489313	150489407	150496687	150496741	12617	120	60	1249533709	319,91,79	143	125	1.97371e-06	0.000183808	0.636	0.774,0.837,0.887	-0.197
30491	C12orf49	C12orf49	chr12	-	117160871	117161028	117157567	117157681	117175594	117175875	30491	239	4	199,67,50	17,11,14	282	125	2.00005e-06	0.000185894	0.964	0.838,0.73,0.613	0.237
38717	ITGA6	ITGA6	chr2	+	173366499	173366629	173362702	173362828	173368818	173371181	38717	978	126	80,8,66	42,23,27	255	125	2.01243e-06	0.000186678	0.792	0.483,0.146,0.545	0.401
48232	SYNCRIP	SYNCRIP	chr6	-	86351009	86351169	86350163	86350282	86352514	86353043	48232	1812	109	1165591506	112,92,102	285	125	2.02348e-06	0.000187335	0.879	0.82,0.738,0.685	0.131
44407	AMOTL2	AMOTL2	chr3	-	134077381	134077558	134074186	134076605	134078124	134078345	44407	956	36	416143784	0,3,9	302	125	2.03291e-06	0.000187839	0.917	1.0,0.952,0.973	-0.058
35418	CMC2	CMC2	chr16	-	81030918	81031034	81009698	81010076	81040338	81040502	35418	381	2	328158338	6,9,34	241	125	2.09362e-06	0.000193071	0.99	0.966,0.901,0.838	0.088
46131	ATP5F1	ATP5F1	chr1	+	111996832	111996978	111992458	111992495	111998707	111998871	46131	2448	16	25731827980	80,26,19	271	125	2.10072e-06	0.000193348	0.986	0.937,0.97,0.96	0.03
11833	YBX3	YBX3	chr12	-	10862506	10862713	10856649	10856747	10865809	10865932	11833	1791	569	171821274695	389216525	332	125	2.10806e-06	0.000193646	0.542	0.624,0.788,0.771	-0.186
17049	SREK1	SREK1	chr5	+	65454636	65454760	65449290	65449424	65455046	65455162	17049	29	87	56,88,252	58,39,29	249	125	2.11721e-06	0.000194109	0.143	0.326,0.531,0.814	-0.414
11445	SMARCD1	SMARCD1	chr12	+	50482303	50482420	50480538	50480661	50483666	50483768	11445	224	1	245,179,53	17,10,12	242	125	2.12377e-06	0.000194333	0.991	0.882,0.902,0.695	0.165
50397	TMPO	TMPO	chr12	+	98938219	98938315	98931252	98931350	98940136	98940225	50397	7	8	1,0,2	27,29,22	221	125	2.13267e-06	0.00019477	0.331	0.021,0.0,0.049	0.308
37301	ZNF283	ZNF283	chr19	+	44341204	44341331	44339656	44339744	44351090	44353050	37301	4	5	25,6,6	2,0,0	252	125	2.1473e-06	0.000195727	0.284	0.861,1.0,1.0	-0.67
23430	PIGQ	PIGQ	chr16	+	632247	632309	630857	630972	632882	634136	23430	94	10	7,12,51	20,38,17	187	125	2.1673e-06	0.00019717	0.863	0.19,0.174,0.667	0.519
12463	BCAR1	BCAR1	chr16	-	75270725	75270896	75268786	75269884	75271080	75271242	12463	279	3	136,22,30	7,6,11	296	125	2.2067e-06	0.000199984	0.975	0.891,0.608,0.535	0.297
12734	SYTL2	SYTL2	chr11	-	85415900	85416071	85411557	85411636	85418471	85418574	12734	689	54	117,28,9	2,0,0	296	125	2.20489e-06	0.000199984	0.843	0.961,1.0,1.0	-0.144
22146	ATP2A2	ATP2A2	chr12	+	110729824	110729929	110720517	110720600	110734403	110734542	22146	1178	8	883441795	5,11,59	230	125	2.22858e-06	0.00020158	0.988	0.99,0.956,0.88	0.046
18213	SH3YL1	SH3YL1	chr2	-	243502	243562	234159	234272	247537	247602	18213	6	232	2,2,10	7,8,21	185	125	2.23661e-06	0.00020192	0.017	0.162,0.145,0.243	-0.166
5279	IL6	IL6	chr7	+	22767062	22767253	22766765	22766900	22768311	22768425	5279	1966	79	357,3,38	3,0,0	316	125	2.24741e-06	0.000202507	0.908	0.979,1.0,1.0	-0.085
12692	USP14	USP14	chr18	+	178932	179037	166786	166819	180235	180339	12692	855	60	959299159	25,8,0	230	125	2.27893e-06	0.000204178	0.886	0.954,0.953,1.0	-0.083
34751	TIMM9	TIMM9	chr14	-	58878624	58878689	58877560	58877656	58890725	58890813	34751	346	1	186,85,149	4,9,14	190	125	2.27432e-06	0.000204178	0.996	0.968,0.861,0.875	0.095
35323	NGFRAP1	NGFRAP1	chrX	+	102631955	102632034	102631250	102631541	102632390	102633092	35323	418	3	707770626	55,36,20	204	125	2.27764e-06	0.000204178	0.988	0.887,0.929,0.95	0.066
20737	RABGAP1L	RABGAP1L	chr1	+	174957777	174957975	174951970	174952042	174958985	174964445	20737	148	12	25,20,28	0,0,0	323	125	2.34666e-06	0.000209634	0.827	1.0,1.0,1.0	-0.173
22040	IRF1	IRF1	chr5	-	131821358	131821408	131820053	131820189	131822248	131822378	22040	101	1	64,6,288	4,1,86	175	125	2.3487e-06	0.000209634	0.986	0.92,0.811,0.705	0.174
45077	ZFAND3	ZFAND3	chr6	+	37897734	37897775	37787306	37787792	38029368	38029551	45077	271	2	219,100,75	14,21,2	166	125	2.35528e-06	0.000209824	0.99	0.922,0.782,0.966	0.1
24337	RBM39	RBM39	chr20	-	34322107	34322179	34319862	34320057	34326889	34326939	24337	14	798	35,18,102	5395621288	197	125	2.37073e-06	0.000210099	0.011	0.04,0.02,0.048	-0.025
30351	KLF6	KLF6	chr10	-	3822297	3822421	3818187	3821782	3823832	3824406	30351	4636	506	7625371220	5,20,127	249	125	2.37171e-06	0.000210099	0.821	0.987,0.931,0.828	-0.094
44337	KARS	KARS	chr16	-	75678180	75678360	75675461	75675621	75681475	75681585	44337	251	583	217372115	237148114	305	125	2.37035e-06	0.000210099	0.15	0.273,0.507,0.293	-0.208
1605	EIF2D	EIF2D	chr1	-	206773086	206773190	206772356	206772446	206773616	206773662	1605	262	1	104,107,89	6,15,4	229	125	2.44307e-06	0.000216015	0.993	0.904,0.796,0.924	0.118
13767	MGA	MGA	chr15	+	41961025	41962156	41952609	41952723	41988272	41989221	13767	224	8	156,103,91	1,0,0	1256	125	2.48276e-06	0.000218706	0.736	0.939,1.0,1.0	-0.244
45395	ENSA	ENSA	chr1	-	150598954	150599002	150598117	150598284	150599942	150600068	45395	52	1303	6,1,10	804462471	173	125	2.48129e-06	0.000218706	0.028	0.005,0.002,0.015	0.021
53039	PPP1R8	PPP1R8	chr1	+	28167524	28167745	28165209	28165363	28169696	28169841	53039	850	20	568445274	2,0,2	346	125	2.60567e-06	0.000229105	0.939	0.99,1.0,0.98	-0.051
22036	IRF1	IRF1	chr5	-	131821942	131822065	131820053	131820189	131822248	131822378	22036	204	1	142,29,722	4,1,86	248	125	2.64236e-06	0.000231469	0.99	0.947,0.936,0.809	0.093
44709	U2SURP	U2SURP	chr3	+	142742816	142742860	142741694	142741906	142745990	142746095	44709	381	2	261,224,96	5,18,13	169	125	2.63919e-06	0.000231469	0.993	0.975,0.902,0.845	0.086
40046	VARS2	VARS2	chr6	+	30891129	30891282	30890880	30891008	30892130	30892337	40046	268	35	62,122,82	6,0,0	278	125	2.67863e-06	0.000234211	0.775	0.823,1.0,1.0	-0.166
39362	EIF4G1	EIF4G1	chr3	+	184033276	184033333	184032282	184032462	184035504	184035604	39362	210	5	72,62,32	5,28,47	182	125	2.69237e-06	0.000234977	0.966	0.908,0.603,0.319	0.356
37545	CAST	CAST	chr5	+	96064856	96064913	96063192	96063234	96065315	96065429	37545	1874	147	655111215	88,52,53	182	125	2.71927e-06	0.000236452	0.897	0.836,0.594,0.736	0.175
50918	SMAD3	SMAD3	chr15	+	67457590	67457722	67457232	67457426	67459116	67459191	50918	1269	9	279136295	6,6,18	257	125	2.71578e-06	0.000236452	0.986	0.958,0.917,0.889	0.065
12767	LRRCC1	LRRCC1	chr8	+	86021829	86022035	86019322	86019634	86022349	86022415	12767	48	7	31,50,16	0,1,0	331	125	2.7668e-06	0.000240142	0.721	1.0,0.95,1.0	-0.262
15439	FRMD4B	FRMD4B	chr3	-	69298376	69298399	69273757	69273841	69299193	69299250	15439	30	16	6,1,23	0,0,2	148	125	2.8381e-06	0.000245878	0.613	1.0,1.0,0.907	-0.356
38001	ELOVL1	ELOVL1	chr1	-	43830856	43831047	43830598	43830679	43831234	43831294	38001	2503	123	1877,368,89	42,3,1	316	125	2.86026e-06	0.000246898	0.889	0.946,0.98,0.972	-0.077
41139	MYO18A	MYO18A	chr17	-	27443461	27443473	27442681	27442858	27445062	27445207	41139	43	5	10,13,3	12,11,10	137	125	2.86555e-06	0.000246898	0.887	0.432,0.519,0.215	0.498
44799	TRAPPC2	TRAPPC2	chrX	-	13752168	13752304	13737989	13738101	13752643	13752754	44799	26	36	38,33,13	7,8,5	261	125	2.86486e-06	0.000246898	0.257	0.722,0.664,0.555	-0.39
27755	BRCA2	BRCA2	chr13	+	32918694	32918790	32910401	32915333	32920963	32921033	27755	21	12	14,20,1	2,0,0	221	125	2.87754e-06	0.000247479	0.497	0.798,1.0,1.0	-0.436
52664	PCBP2	PCBP2	chr12	+	53861588	53861627	53861004	53861077	53862560	53862616	52664	3230	622	297227122194	9549461290	164	125	2.89322e-06	0.000248375	0.798	0.704,0.686,0.565	0.146
31737	UBXN6	UBXN6	chr19	-	4446279	4446410	4446045	4446194	4446496	4446716	31737	348	3	314179251	41,6,12	256	125	2.93199e-06	0.000251247	0.983	0.789,0.936,0.911	0.104
42743	PDLIM2	PDLIM2	chr8	+	22446810	22446887	22442833	22442912	22447108	22447254	42743	55	19	96,49,11	0,0,4	202	125	2.9532e-06	0.000252606	0.642	1.0,1.0,0.63	-0.235
39789	GGCX	GGCX	chr2	-	85787937	85788108	85786039	85786198	85788508	85788657	39789	231	23	154,77,72	42,27,40	296	125	2.98117e-06	0.000254537	0.809	0.608,0.546,0.432	0.28
33158	NARS2	NARS2	chr11	-	78204108	78204241	78189630	78189729	78239887	78239982	33158	246	13	142,52,31	0,0,0	258	125	3.05496e-06	0.000260366	0.902	1.0,1.0,1.0	-0.098
29455	HIRA	HIRA	chr22	-	19365391	19365589	19363153	19363315	19371142	19371228	29455	332	16	166144169	0,0,3	323	125	3.08056e-06	0.000262075	0.889	1.0,1.0,0.956	-0.096
42705	MINOS1	MINOS1	chr1	+	19927280	19927465	19923470	19923603	19949967	19950077	42705	3	39	12,35,13	18,18,1	310	125	3.14268e-06	0.000266879	0.03	0.212,0.439,0.84	-0.467
18339	C11orf1	C11orf1	chr11	+	111753859	111753926	111753091	111753322	111754494	111754797	18339	143	18	57152147	4,1,2	192	125	3.22071e-06	0.000272769	0.838	0.903,0.99,0.98	-0.12
31788	ANLN	ANLN	chr7	+	36456688	36456799	36455366	36455493	36458852	36459088	31788	1734	286	937,166,49	72,12,2	236	125	3.22359e-06	0.000272769	0.763	0.873,0.88,0.928	-0.131
47325	AIP	AIP	chr11	+	67254476	67254656	67250499	67250728	67257508	67257685	47325	400	0	276161419	5,0,38	305	125	3.35986e-06	0.000283791	1	0.958,1.0,0.819	0.074
32629	BIRC5	BIRC5	chr17	+	76212046	76212115	76210760	76210870	76212744	76212862	32629	61	367	37,4,1	452,233,35	194	125	3.4163e-06	0.000288043	0.097	0.05,0.011,0.018	0.071
42423	SLC25A1	SLC25A1	chr22	-	19165239	19165378	19164632	19164717	19165645	19165753	42423	306	1	37,59,61	4,1,11	264	125	3.43647e-06	0.000289227	0.993	0.814,0.965,0.724	0.159
318	IFI27L1	IFI27L1	chr14	+	94568159	94568321	94563186	94563311	94568822	94569060	318	120	2	29,64,37	4,17,7	287	125	3.47998e-06	0.000292368	0.963	0.759,0.621,0.697	0.271
8508	TRIM5	TRIM5	chr11	-	5687210	5687311	5686885	5686912	5688918	5688941	8508	196	12	131,59,14	0,0,0	226	125	3.52384e-06	0.000295527	0.9	1.0,1.0,1.0	-0.1
20226	INO80C	INO80C	chr18	-	33060416	33060527	33058245	33058313	33077682	33077955	20226	105	0	119,79,26	10,8,12	236	125	3.55291e-06	0.000297436	1	0.863,0.839,0.534	0.255
9084	LARP1B	LARP1B	chr4	+	129083348	129083472	129042980	129043343	129100560	129100667	9084	47	7	6,2,19	0,0,0	249	125	3.57152e-06	0.000298465	0.771	1.0,1.0,1.0	-0.229
4968	MYO6	MYO6	chr6	+	76621388	76621415	76618212	76618344	76623779	76623998	4968	95	390	4,5,7	78,103,41	152	125	3.67936e-06	0.000306934	0.167	0.04,0.038,0.123	0.1
18931	PRH1-PRR4	PRH1-PRR4	chr12	-	11187380	11187484	11126253	11126320	11199618	11199787	18931	0	22	14,16,9	24,20,20	229	125	3.71891e-06	0.000309144	0	0.242,0.304,0.197	-0.248
29762	CD151	CD151	chr11	+	834529	834591	832951	833026	836062	836153	29762	1642	247	1015191168	239,101,97	187	125	3.7236e-06	0.000309144	0.816	0.74,0.558,0.537	0.204
48414	SYCP2	SYCP2	chr20	-	58452439	58452610	58450325	58450524	58453062	58453100	48414	10	4	31,26,4	0,0,0	296	125	3.7255e-06	0.000309144	0.514	1.0,1.0,1.0	-0.486
48784	FCHSD2	FCHSD2	chr11	-	72553665	72553886	72552498	72552628	72554195	72554373	48784	295	13	81,62,74	0,0,0	346	125	3.7363e-06	0.000309497	0.891	1.0,1.0,1.0	-0.109
20681	PIKFYVE	PIKFYVE	chr2	+	209141435	209141554	209138307	209138457	209150449	209150657	20681	54	7	17,15,24	0,0,0	244	125	3.76134e-06	0.000310482	0.798	1.0,1.0,1.0	-0.202
30098	NAPA	NAPA	chr19	-	48006679	48006759	48003889	48004006	48018099	48018515	30098	714	2	943430627	2,9,55	205	125	3.76092e-06	0.000310482	0.995	0.997,0.967,0.874	0.049
28950	MBNL1	MBNL1	chr3	+	152173330	152173366	152165408	152165562	152177059	152177134	28950	27	16	79,4,33	3,2,0	161	125	3.77314e-06	0.000310912	0.567	0.953,0.608,1.0	-0.287
45650	CUEDC1	CUEDC1	chr17	-	55946482	55946554	55943834	55943905	55948646	55948730	45650	130	0	84,54,25	8,8,4	197	125	3.84146e-06	0.00031599	1	0.869,0.811,0.799	0.174
48673	TMEM71	TMEM71	chr8	-	133740043	133740232	133734285	133734361	133759187	133759303	48673	78	8	34,17,1	0,0,0	314	125	3.94002e-06	0.000323534	0.795	1.0,1.0,1.0	-0.205
32813	NTAN1	NTAN1	chr16	-	15141853	15141956	15141711	15141777	15149747	15149936	32813	276	3	241,38,25	11,14,5	228	125	4.00678e-06	0.000328445	0.981	0.923,0.598,0.733	0.23
22284	ZFYVE19	ZFYVE19	chr15	+	41104896	41105100	41102846	41102955	41105535	41105615	22284	247	26	73,143,70	21,46,38	329	125	4.0644e-06	0.000332591	0.783	0.569,0.542,0.412	0.275
26733	MYCBP2	MYCBP2	chr13	-	77807290	77807398	77799569	77799689	77817193	77817295	26733	61	0	58,11,24	13,2,5	233	125	4.13103e-06	0.000337458	1	0.705,0.747,0.72	0.276
48880	LRRC37A	LRRC37A	chr17	+	44405757	44405876	44400318	44400393	44407815	44409347	48880	4	0	0,1,0	1,0,2	244	125	4.17518e-06	0.000340475	1	0.0,1.0,0.0	0.667
11981	SCAF8	SCAF8	chr6	+	155063089	155063152	155054980	155055064	155095122	155095206	11981	19	37	5,0,0	20,18,34	188	125	4.23453e-06	0.00034472	0.255	0.143,0.0,0.0	0.207
17982	TEAD2	TEAD2	chr19	-	49859215	49859227	49858559	49858676	49860508	49860571	17982	122	137	45,109,52	192,344,98	137	125	4.3241e-06	0.000351406	0.448	0.176,0.224,0.326	0.206
42978	WDR73	WDR73	chr15	-	85189203	85189316	85188701	85189067	85189414	85189579	42978	35	42	5,18,4	57,46,40	238	125	4.36759e-06	0.00035433	0.304	0.044,0.17,0.05	0.216
43151	BIN3	BIN3	chr8	-	22494037	22494099	22487954	22488091	22494434	22494475	43151	461	5	300293245	28,7,20	187	125	4.40225e-06	0.000356529	0.984	0.877,0.965,0.891	0.073
16779	UBQLN1	UBQLN1	chr9	-	86281264	86281348	86279944	86280060	86284099	86284242	16779	1364	43	1165861923	158,91,28	209	125	4.52432e-06	0.000365788	0.95	0.815,0.85,0.952	0.078
45800	CDK2	CDK2	chr12	+	56361640	56361718	56360552	56360908	56361832	56361953	45800	582	2	490292355	11,17,15	203	125	4.53372e-06	0.000365921	0.994	0.965,0.914,0.936	0.056
31116	TCERG1	TCERG1	chr5	+	145883386	145883569	145882937	145883102	145886590	145886770	31116	599	15	406444408	0,0,2	308	125	4.54756e-06	0.000366412	0.942	1.0,1.0,0.988	-0.054
968	SRSF10	SRSF10	chr1	-	24298062	24298116	24290836	24294213	24298339	24298502	968	440	8	515228325	48,35,10	179	125	4.58896e-06	0.000369118	0.975	0.882,0.82,0.958	0.088
53281	SLTM	SLTM	chr15	-	59186631	59186781	59186288	59186392	59189313	59189432	53281	605	24	506361336	8,0,2	275	125	4.60122e-06	0.000369475	0.92	0.966,1.0,0.987	-0.064
44908	TESK1	TESK1	chr9	+	35607323	35607406	35606833	35606980	35607578	35607669	44908	200	2	187122153	8,18,22	208	125	4.61232e-06	0.000369737	0.984	0.934,0.803,0.807	0.136
3580	UBXN11	UBXN11	chr1	-	26627416	26627515	26624452	26624553	26628184	26628213	3580	59	20	17,28,15	18,35,42	224	125	4.74839e-06	0.00038	0.622	0.345,0.309,0.166	0.349
18318	NAGK	NAGK	chr2	+	71297631	71297716	71295407	71295842	71297870	71297969	18318	383	0	664,164,57	36,0,7	210	125	4.79758e-06	0.000383287	1	0.917,1.0,0.829	0.085
46953	CD46	CD46	chr1	+	207941123	207941168	207940357	207940540	207943665	207943707	46953	1539	140	611,195,66	199,26,15	170	125	4.91736e-06	0.000392192	0.89	0.693,0.847,0.764	0.122
47118	LBR	LBR	chr1	-	225597992	225598118	225594365	225594534	225599038	225599142	47118	1058	20	482313387	31,31,14	251	125	4.92877e-06	0.00039244	0.963	0.886,0.834,0.932	0.079
32639	NEXN	NEXN	chr1	+	78383250	78383442	78381739	78381818	78383644	78383723	32639	19	144	68,7,15	96,5,2	317	125	5.09223e-06	0.000404773	0.049	0.218,0.356,0.747	-0.391
32647	HDAC7	HDAC7	chr12	-	48189688	48189799	48189369	48189550	48189989	48190081	32647	125	82	44,36,26	134,40,55	236	125	5.12561e-06	0.000406741	0.447	0.148,0.323,0.2	0.223
24870	STRA13	STRA13	chr17	-	79977516	79977570	79977168	79977257	79977733	79977785	24870	216	119	62,104,41	154,98,76	179	125	5.16665e-06	0.00040931	0.559	0.219,0.426,0.274	0.253
27256	MARK3	MARK3	chr14	+	103958113	103958371	103946723	103946827	103969218	103970166	27256	796	19	335293669	0,0,5	383	125	5.23044e-06	0.000413669	0.932	1.0,1.0,0.978	-0.061
17516	PLEKHB2	PLEKHB2	chr2	+	131901980	131902022	131897742	131897848	131904209	131907425	17516	156	525	20,5,64	315,40,323	167	125	5.26697e-06	0.000415823	0.182	0.045,0.086,0.129	0.095
43877	SMIM7	SMIM7	chr19	-	16764845	16764936	16756958	16758072	16770205	16770258	43877	767	44	1111502399	113,89,70	216	125	5.27529e-06	0.000415823	0.91	0.851,0.765,0.767	0.116
14672	TUBD1	TUBD1	chr17	-	57963443	57963591	57955463	57955695	57970057	57970306	14672	12	5	14,15,9	1,0,0	273	125	5.30695e-06	0.000417622	0.524	0.865,1.0,1.0	-0.431
30421	RALY	RALY	chr20	+	32661624	32661672	32661368	32661441	32663679	32663846	30421	826	152	822485652	302172242	173	125	5.37234e-06	0.000422064	0.797	0.663,0.671,0.661	0.132
10396	MXRA7	MXRA7	chr17	-	74679928	74680009	74675650	74676961	74681153	74681247	10396	145	519	286,88,362	448,86,108	206	125	5.39572e-06	0.000423196	0.145	0.279,0.383,0.67	-0.299
26752	PKP4	PKP4	chr2	+	159533250	159533379	159530394	159530512	159535092	159535166	26752	73	240	58,53,36	94,54,29	254	125	5.41994e-06	0.000424391	0.13	0.233,0.326,0.379	-0.183
2550	DDX19B	DDX19B	chr16	+	70346511	70346560	70333061	70333257	70348804	70348858	2550	171	0	69,40,124	5,6,11	174	125	5.48049e-06	0.000428422	1	0.908,0.827,0.89	0.125
16806	ZNF667	ZNF667	chr19	-	56983067	56983556	56973706	56973798	56985380	56985493	16806	7	3	29,36,86	0,0,1	614	125	5.50109e-06	0.000428613	0.322	1.0,1.0,0.946	-0.66
24674	RFWD3	RFWD3	chr16	-	74664678	74664855	74662349	74662564	74666420	74666571	24674	426	20	306196119	1,0,4	302	125	5.49733e-06	0.000428613	0.898	0.992,1.0,0.925	-0.074
134	TRIM28	TRIM28	chr19	+	59056791	59056904	59055835	59056464	59058742	59058878	134	140	0	73,52,46	11,0,15	238	125	5.59749e-06	0.000433264	1	0.777,1.0,0.617	0.202
17222	ABCB8	ABCB8	chr7	+	150738185	150738319	150737914	150738009	150739047	150739195	17222	167	0	146,88,55	21,2,4	259	125	5.59411e-06	0.000433264	1	0.77,0.955,0.869	0.135
34297	NCAPH2	NCAPH2	chr22	+	50957077	50957161	50956561	50956707	50957618	50957749	34297	383	0	236297434	3,0,49	209	125	5.58069e-06	0.000433264	1	0.979,1.0,0.841	0.06
5767	FLOT2	FLOT2	chr17	-	27211242	27211333	27210125	27210249	27215962	27216044	5767	751	6	378,275,53	20,13,2	216	125	5.59042e-06	0.000433264	0.986	0.916,0.924,0.939	0.06
7802	ZNF419	ZNF419	chr19	+	58001498	58001553	57999078	57999351	58002835	58002965	7802	4	1	1,0,0	2,4,4	180	125	5.60707e-06	0.000433296	0.735	0.258,0.0,0.0	0.649
14545	RHEB	RHEB	chr7	-	151181822	151181890	151168634	151168691	151216545	151217010	14545	0	2	2,1,2	2,0,0	193	125	5.61825e-06	0.00043345	0	0.393,1.0,1.0	-0.798
16675	YKT6	YKT6	chr7	+	44250621	44250723	44247731	44247797	44251845	44253893	16675	1366	11	1583645503	37,11,36	227	125	5.65921e-06	0.000435898	0.986	0.959,0.97,0.885	0.048
45799	CDK2	CDK2	chr12	+	56363258	56363360	56362561	56362732	56364827	56365031	45799	624	22	441298365	46,21,104	227	125	5.70128e-06	0.000438423	0.94	0.841,0.887,0.659	0.144
29565	ATP6V1G2-DDX39B	ATP6V1G2-DDX39B	chr6	-	31506539	31506632	31504276	31504460	31508098	31508441	29565	1211	23	648848758	28,32,68	218	125	5.71574e-06	0.00043882	0.968	0.93,0.938,0.865	0.057
23484	MED23	MED23	chr6	-	131936463	131936481	131931185	131931386	131937046	131937142	23484	2	41	19,8,18	41,14,10	143	125	5.74375e-06	0.000440255	0.041	0.288,0.333,0.611	-0.37
4770	TCEB1	TCEB1	chr8	-	74876721	74876860	74871999	74872053	74882813	74882869	4770	125	9	203,108,94	0,2,0	264	125	5.8107e-06	0.000444664	0.868	1.0,0.962,1.0	-0.119
47324	AIP	AIP	chr11	+	67256737	67256926	67250499	67250728	67257508	67257685	47324	374	0	257179498	5,0,38	314	125	5.90289e-06	0.000450977	1	0.953,1.0,0.839	0.069
5167	SGK494	SGK494	chr17	-	26938410	26938499	26938160	26938271	26938584	26938674	5167	1	4	3,3,9	0,0,2	214	125	5.9123e-06	0.000450977	0.127	1.0,1.0,0.724	-0.781
48047	RRP8	RRP8	chr11	-	6623081	6623445	6621898	6622005	6624633	6624880	48047	142	7	214,87,83	0,0,0	489	125	5.92955e-06	0.000451564	0.838	1.0,1.0,1.0	-0.162
26716	VPS29	VPS29	chr12	-	110936624	110936664	110933816	110934008	110937339	110937351	26716	21	22	34,14,18	282,79,50	165	125	6.01728e-06	0.000457507	0.42	0.084,0.118,0.214	0.281
45831	TATDN1	TATDN1	chr8	-	125535177	125535243	125528127	125528271	125551265	125551329	45831	6	4	4,3,3	0,0,0	191	125	6.11171e-06	0.00046394	0.495	1.0,1.0,1.0	-0.505
18135	TCF25	TCF25	chr16	+	89960135	89960266	89958600	89958683	89961445	89961545	18135	772	3	311543840	15,8,28	256	125	6.23595e-06	0.000472611	0.992	0.91,0.971,0.936	0.053
13498	ABI1	ABI1	chr10	-	27044583	27044670	27040526	27040712	27047990	27048167	13498	446	161	286151229	49,11,42	212	125	6.27469e-06	0.000474785	0.62	0.775,0.89,0.763	-0.189
38661	PLEKHN1	PLEKHN1	chr1	+	908565	908706	908240	908390	908879	909020	38661	95	13	2,2,1	0,0,0	266	125	6.28924e-06	0.000475124	0.774	1.0,1.0,1.0	-0.226
30222	PHLDB1	PHLDB1	chr11	+	118502875	118503013	118502629	118502770	118506110	118506266	30222	189	0	86,45,339	9,1,23	263	125	6.32097e-06	0.000476759	1	0.82,0.955,0.875	0.117
51205	PCSK7	PCSK7	chr11	-	117077782	117077876	117077396	117077514	117078685	117078780	51205	265	1	91,30,61	2,2,16	219	125	6.51181e-06	0.000490369	0.993	0.963,0.895,0.685	0.145
36607	ASNS	ASNS	chr7	-	97501030	97501308	97499089	97499125	97501662	97501854	36607	12	131	12,23,49	94,41,68	403	125	6.59198e-06	0.000495616	0.028	0.038,0.148,0.183	-0.095
23982	RNF8	RNF8	chr6	+	37348925	37349130	37344701	37344809	37358517	37362514	23982	246	32	367,197,67	11,10,0	330	125	6.60853e-06	0.000496071	0.744	0.927,0.882,1.0	-0.192
8100	TMEM161B-AS1	TMEM161B-AS1	chr5	+	87705889	87706011	87566342	87566402	87732089	87732491	8100	19	11	2,5,7	0,1,0	247	125	6.71221e-06	0.000503054	0.466	1.0,0.717,1.0	-0.44
34093	RABGGTB	RABGGTB	chr1	+	76257865	76257991	76257145	76257256	76259768	76259918	34093	637	18	1731449221	4,4,4	251	125	6.74219e-06	0.000503723	0.946	0.995,0.982,0.965	-0.035
43819	LRRFIP2	LRRFIP2	chr3	-	37163125	37163182	37162982	37163027	37170553	37170640	43819	28	6	41,6,2	0,0,0	182	125	6.74248e-06	0.000503723	0.762	1.0,1.0,1.0	-0.238
33951	LOC100506258	LOC100506258	chr11	-	7479026	7479190	7471603	7471673	7482469	7482567	33951	0	1	1,4,2	0,0,0	289	125	6.78636e-06	0.000506201	0	1.0,1.0,1.0	-1
2533	CCBL1	CCBL1	chr9	-	131608958	131609138	131607631	131607690	131609711	131609922	2533	1	2	7,3,4	1,0,0	305	125	6.89537e-06	0.000512712	0.17	0.742,1.0,1.0	-0.744
31246	CLHC1	CLHC1	chr2	-	55455167	55455340	55449370	55449629	55459358	55459449	31246	0	1	5,8,3	0,0,0	298	125	6.89027e-06	0.000512712	0	1.0,1.0,1.0	-1
39147	C15orf41	C15orf41	chr15	+	36937423	36937488	36871803	36872162	36946298	36946359	39147	29	6	15,21,4	0,0,0	190	125	7.05618e-06	0.000523844	0.761	1.0,1.0,1.0	-0.239
25146	WBP5	WBP5	chrX	+	102612010	102612089	102611379	102611534	102612542	102613397	25146	995	221	1687812639	579440444	204	125	7.07536e-06	0.000524443	0.734	0.641,0.531,0.469	0.187
30249	ACTR1A	ACTR1A	chr10	-	104241757	104241932	104240888	104240929	104242767	104242860	30249	1121	5	1098438271	17,11,18	300	125	7.15033e-06	0.000528433	0.989	0.964,0.943,0.863	0.066
4287	MFAP2	MFAP2	chr1	-	17303603	17303693	17303391	17303418	17304731	17304809	4287	393	0	96221621970	50,72,38	215	125	7.15158e-06	0.000528433	1	0.918,0.946,0.968	0.056
37578	ARHGAP44	ARHGAP44	chr17	+	12887847	12888225	12883374	12883550	12893348	12894960	37578	83	6	37,15,58	0,0,0	503	125	7.35613e-06	0.000542698	0.775	1.0,1.0,1.0	-0.225
20162	SLC35A3	SLC35A3	chr1	+	100483237	100483371	100480857	100480976	100487941	100492534	20162	147	12	104,42,61	1,0,1	259	125	7.41447e-06	0.000545497	0.855	0.98,1.0,0.967	-0.127
53310	HHLA3	HHLA3	chr1	+	70832615	70832667	70832126	70832220	70833299	70833705	53310	29	24	12,7,3	21,66,26	177	125	7.41717e-06	0.000545497	0.46	0.288,0.07,0.075	0.316
23271	FAM189B	FAM189B	chr1	-	155223649	155223769	155223415	155223523	155224443	155225274	23271	144	37	47,72,16	74,57,9	245	125	7.5006e-06	0.000550775	0.665	0.245,0.392,0.476	0.294
38741	TBRG4	TBRG4	chr7	-	45143697	45143855	45142931	45143042	45144136	45144308	38741	564	2	407,262,56	6,9,19	283	125	7.54457e-06	0.000553144	0.992	0.968,0.928,0.566	0.171
44528	PCNT	PCNT	chr21	+	47845744	47845885	47841883	47842038	47847535	47847709	44528	90	0	52,52,20	9,7,2	266	125	7.56505e-06	0.000553785	1	0.731,0.777,0.825	0.222
25297	LINC00925	LINC00925	chr15	+	89930661	89930769	89921272	89921396	89931047	89931112	25297	4	0	2,1,0	0,5,10	233	125	7.58317e-06	0.000554252	1	1.0,0.097,0.0	0.634
41739	MAP2K7	MAP2K7	chr19	+	7970692	7970740	7968664	7968953	7974639	7974781	41739	0	14	39,11,7	4,17,13	173	125	7.60331e-06	0.000554788	0	0.876,0.319,0.28	-0.492
52849	IMPDH1	IMPDH1	chr7	-	128049342	128049420	128045820	128045919	128049809	128050036	52849	2	0	0,2,0	7,0,1	203	125	7.614e-06	0.000554788	1	0.0,1.0,0.0	0.667
47077	SLC35F5	SLC35F5	chr2	-	114475329	114475427	114472734	114472772	114476730	114476885	47077	738	15	176,80,70	14,8,9	223	125	7.69898e-06	0.000559254	0.965	0.876,0.849,0.813	0.119
4733	MBTD1	MBTD1	chr17	-	49279382	49279438	49278952	49279057	49280500	49280589	4733	7	4	13,24,6	0,0,0	181	125	7.69694e-06	0.000559254	0.547	1.0,1.0,1.0	-0.453
19585	SLC4A7	SLC4A7	chr3	-	27450846	27451021	27446320	27446454	27453132	27453239	19585	363	2	58,16,45	0,5,39	300	125	7.73664e-06	0.000561126	0.987	1.0,0.571,0.325	0.355
21	AARSD1	AARSD1	chr17	-	41105740	41105795	41103816	41103911	41106892	41106984	21	283	12	211,245,83	24,53,13	180	125	7.97467e-06	0.000577503	0.942	0.859,0.762,0.816	0.13
1155	SUPT5H	SUPT5H	chr19	+	39948933	39948945	39948314	39948380	39949457	39949527	1155	560	22	419237330	138,19,26	137	125	8.01833e-06	0.000579775	0.959	0.735,0.919,0.921	0.101
13333	FAM21C	FAM21C	chr10	+	46235520	46235694	46233430	46233493	46238837	46238931	13333	97	9	200,65,42	3,0,0	299	125	8.06193e-06	0.000581148	0.818	0.965,1.0,1.0	-0.17
9808	TRAPPC4	TRAPPC4	chr11	+	118890859	118890963	118889240	118889680	118892469	118892596	9808	451	3	127,46,81	5,1,15	229	125	8.05993e-06	0.000581148	0.988	0.933,0.962,0.747	0.107
39106	FLOT1	FLOT1	chr6	-	30708966	30709110	30708455	30708575	30709923	30709980	39106	553	7	950591200	69,18,15	269	125	8.14182e-06	0.000586012	0.973	0.865,0.938,0.861	0.085
8200	YPEL5	YPEL5	chr2	+	30371110	30371407	30369749	30369928	30379493	30379658	8200	193	339	291185422	224167411	422	125	8.16763e-06	0.000586975	0.144	0.278,0.247,0.233	-0.109
26374	BOK	BOK	chr2	+	242498869	242499118	242498145	242498408	242501762	242501891	26374	29	8	14,8,8	0,0,1	374	125	8.44078e-06	0.000605432	0.548	1.0,1.0,0.728	-0.361
31954	PAM	PAM	chr5	+	102309819	102310140	102296861	102296933	102325975	102326105	31954	637	211	809240545	168,23,21	446	125	8.45009e-06	0.000605432	0.458	0.574,0.745,0.879	-0.275
1499	DDX3X	DDX3X	chrX	+	41206567	41206704	41206111	41206265	41206892	41209540	1499	1381	27	11667111338	0,1,14	262	125	8.58335e-06	0.000614048	0.961	1.0,0.997,0.979	-0.031
29702	SLC22A1	SLC22A1	chr6	+	160575829	160575942	160564572	160564681	160579547	160579750	29702	0	1	7,4,2	0,0,0	238	125	8.67328e-06	0.000619542	0	1.0,1.0,1.0	-1
50358	MLXIP	MLXIP	chr12	+	122616838	122616930	122615390	122615480	122617894	122618534	50358	408	2	194133256	9,3,19	217	125	8.68819e-06	0.00061967	0.992	0.925,0.962,0.886	0.068
14622	RBMS2	RBMS2	chr12	+	56962758	56962817	56956200	56956367	56963682	56963774	14622	449	4	104,45,51	6,4,8	184	125	8.75397e-06	0.00062342	0.987	0.922,0.884,0.812	0.114
44521	WDR20	WDR20	chr14	+	102664091	102664184	102661274	102661457	102674939	102676867	44521	15	29	0,1,1	12,4,13	218	125	8.76869e-06	0.000623528	0.229	0.0,0.125,0.042	0.173
13728	IP6K2	IP6K2	chr3	-	48752747	48752960	48730883	48732854	48754589	48754711	13728	6	110	21,51,36	94120181	338	125	8.79813e-06	0.00062468	0.02	0.076,0.136,0.069	-0.074
1441	RNF38	RNF38	chr9	-	36390463	36390613	36375930	36376124	36400093	36400296	1441	46	10	13,18,44	1,1,0	275	125	8.9619e-06	0.000635353	0.676	0.855,0.891,1.0	-0.239
10616	TMEM254	TMEM254	chr10	+	81841395	81841490	81839000	81839448	81841596	81841700	10616	0	1	2,3,1	0,0,0	220	125	9.00181e-06	0.000637226	0	1.0,1.0,1.0	-1
16671	MLLT1	MLLT1	chr19	-	6226987	6227113	6222131	6222695	6230580	6230724	16671	413	11	461190228	28,26,36	251	125	9.16296e-06	0.000647521	0.949	0.891,0.784,0.759	0.138
19453	SVIL	SVIL	chr10	-	29815889	29815985	29813400	29813644	29818633	29818773	19453	6	491	1,3,64	121,34,47	221	125	9.17468e-06	0.000647521	0.007	0.005,0.048,0.435	-0.156
3117	TNFSF13B	TNFSF13B	chr13	+	108955600	108955713	108939150	108939207	108955801	108955952	3117	0	1	17,3,2	0,0,0	238	125	9.33832e-06	0.000658087	0	1.0,1.0,1.0	-1
11930	ZDHHC3	ZDHHC3	chr3	-	44974398	44974482	44970797	44970928	44974609	44974691	11930	124	244	62,31,18	331,127,60	209	125	9.41691e-06	0.000662636	0.233	0.101,0.127,0.152	0.106
10877	KIF1C	KIF1C	chr17	+	4903514	4903647	4903144	4903265	4904066	4904143	10877	1357	0	362145180	0,2,17	258	125	9.61471e-06	0.000675548	1	1.0,0.972,0.837	0.064
45736	WRNIP1	WRNIP1	chr6	+	2770353	2770595	2765665	2766678	2779496	2779726	45736	615	17	702619299	1,3,4	367	125	9.70364e-06	0.000680783	0.925	0.996,0.986,0.962	-0.056
52957	PSMG1	PSMG1	chr21	-	40551849	40551897	40550374	40550573	40552210	40552362	52957	136	20	118,47,27	71,120,12	173	125	9.8372e-06	0.00068913	0.831	0.546,0.221,0.619	0.369
12059	DALRD3	DALRD3	chr3	-	49054044	49054106	49053861	49053944	49054206	49054280	12059	288	2	92118139	17,6,5	187	125	9.87529e-06	0.000690773	0.99	0.783,0.929,0.949	0.103
9871	MAN2B1	MAN2B1	chr19	-	12769241	12769321	12769037	12769158	12772073	12772190	9871	172	0	78,148,74	7,12,5	205	125	9.90963e-06	0.000692149	1	0.872,0.883,0.9	0.115
21155	E2F6	E2F6	chr2	-	11598406	11598477	11597304	11597359	11605897	11606303	21155	18	39	7,4,2	81,49,32	196	125	9.947e-06	0.000693734	0.227	0.052,0.049,0.038	0.181
45628	NSA2	NSA2	chr5	+	74068137	74068246	74066455	74066635	74069692	74069885	45628	11	713	21,59,39	802487808	234	125	1.01398e-05	0.000706137	0.008	0.014,0.061,0.025	-0.025
9989	NGLY1	NGLY1	chr3	-	25773809	25773974	25770623	25770809	25775362	25775473	9989	192	18	311,221,75	8,2,1	290	125	1.04669e-05	0.000727845	0.821	0.944,0.979,0.97	-0.143
18636	EI24	EI24	chr11	+	125451106	125451218	125448844	125448964	125453415	125454584	18636	3	3	3,2,4	0,0,0	237	125	1.06117e-05	0.000736778	0.345	1.0,1.0,1.0	-0.655
7842	SLC20A1	SLC20A1	chr2	+	113404900	113405041	113404139	113404739	113405229	113405315	7842	1089	22	1056208461	2,1,2	266	125	1.06266e-05	0.000736778	0.959	0.996,0.99,0.991	-0.033
21271	MBOAT2	MBOAT2	chr2	-	9098625	9098771	9083315	9083393	9143668	9143876	21271	286	13	124,42,29	0,0,0	271	125	1.06894e-05	0.000738958	0.91	1.0,1.0,1.0	-0.09
30025	AARS2	AARS2	chr6	-	44278035	44278180	44274659	44274768	44278730	44278898	30025	79	0	74,28,25	8,6,5	270	125	1.06754e-05	0.000738958	1	0.811,0.684,0.698	0.269
33730	RAB29	RAB29	chr1	-	205741623	205741695	205740599	205740781	205743960	205744214	33730	137	0	157,32,2	12,9,2	197	125	1.07237e-05	0.000740247	1	0.892,0.693,0.388	0.342
38688	DGUOK	DGUOK	chr2	+	74177711	74177859	74173845	74174033	74185272	74185372	38688	218	230	337330104	178,159,59	273	125	1.10099e-05	0.000758895	0.303	0.464,0.487,0.447	-0.163
235	DNHD1	DNHD1	chr11	+	6569092	6569270	6566021	6568896	6569439	6569632	235	0	1	1,3,8	2,0,0	303	125	1.10727e-05	0.000762111	0	0.171,1.0,1.0	-0.724
12026	TCF7L2	TCF7L2	chr10	+	114920377	114920450	114918425	114918476	114925313	114927436	12026	19	6	2,4,0	4,9,9	198	125	1.11637e-05	0.000766166	0.667	0.24,0.219,0.0	0.514
35956	LMO7-AS1	LMO7-AS1	chr13	-	76196395	76196439	76192905	76193042	76209964	76210130	35956	0	4	4,1,2	3,0,0	169	125	1.11641e-05	0.000766166	0	0.497,1.0,1.0	-0.832
5700	UFC1	UFC1	chr1	+	161127910	161128001	161127406	161127483	161128201	161128646	5700	1329	43	11067771024	67,71,84	216	125	1.13747e-05	0.000779116	0.947	0.905,0.864,0.876	0.065
5995	UFD1L	UFD1L	chr22	-	19462992	19463125	19459209	19459331	19466605	19466738	5995	555	51	475255177	16,10,2	258	125	1.13858e-05	0.000779116	0.841	0.935,0.925,0.977	-0.105
12605	ETV4	ETV4	chr17	-	41610041	41610307	41607474	41607549	41611226	41611353	12605	437	0	362,812,65	12,25,0	391	125	1.14656e-05	0.000780482	1	0.906,0.912,1.0	0.061
26670	TSPAN9	TSPAN9	chr12	+	3192818	3192885	3186520	3186619	3310342	3310422	26670	140	4	150,41,53	18,19,12	192	125	1.1446e-05	0.000780482	0.958	0.844,0.584,0.742	0.235
35187	SH3GL1	SH3GL1	chr19	-	4365478	4365622	4364084	4364218	4366497	4366570	35187	1179	8	963859703	53,8,15	269	125	1.14457e-05	0.000780482	0.986	0.894,0.98,0.956	0.043
42997	RNGTT	RNGTT	chr6	-	89511282	89511351	89479492	89479593	89554075	89554240	42997	103	0	57,27,26	4,6,6	194	125	1.14718e-05	0.000780482	1	0.902,0.744,0.736	0.206
40610	GTF2I	GTF2I	chr7	+	74129179	74129236	74125362	74125440	74131213	74131270	40610	5	497	13,31,12	418355171	182	125	1.15276e-05	0.000783147	0.007	0.021,0.057,0.046	-0.034
50233	PLA2G12A	PLA2G12A	chr4	-	110639838	110639915	110638703	110638869	110650757	110651242	50233	207	13	92,62,56	1,0,0	202	125	1.15509e-05	0.000783602	0.908	0.983,1.0,1.0	-0.086
10536	MARCH6	MARCH6	chr5	+	10381911	10382055	10378870	10378944	10387105	10387178	10536	560	6	302263554	22,11,27	269	125	1.15681e-05	0.000783643	0.977	0.864,0.917,0.905	0.082
25640	WDR78	WDR78	chr1	-	67301308	67301460	67299673	67299831	67303392	67303479	25640	12	4	9,17,2	0,0,0	277	125	1.18768e-05	0.000802306	0.575	1.0,1.0,1.0	-0.425
31616	ZFAND5	ZFAND5	chr9	-	74978385	74978522	74975543	74975703	74979611	74980163	31616	517	170	546288770	84,47,131	262	125	1.18776e-05	0.000802306	0.592	0.756,0.745,0.737	-0.154
10589	CASK	CASK	chrX	-	41414852	41414888	41412971	41413168	41416284	41416353	10589	180	132	37,24,35	6,9,2	161	125	1.19161e-05	0.000802611	0.514	0.827,0.674,0.931	-0.297
45820	NEK3	NEK3	chr13	-	52715155	52715205	52710935	52711038	52718050	52718122	45820	20	33	28,44,5	0,0,7	175	125	1.19006e-05	0.000802611	0.302	1.0,1.0,0.338	-0.477
12608	ETV4	ETV4	chr17	-	41610554	41610716	41610041	41610307	41611226	41611353	12608	642	13	6001023111	27,88,13	287	125	1.19771e-05	0.000805343	0.956	0.906,0.835,0.788	0.113
14125	PSMA2	PSMA2	chr7	-	42966981	42967058	42964273	42964396	42971716	42971805	14125	25	8	57,28,12	3,0,0	202	125	1.19913e-05	0.000805343	0.659	0.922,1.0,1.0	-0.315
4199	SNAPC5	SNAPC5	chr15	-	66787667	66787757	66786752	66786890	66789979	66790146	4199	194	7	85,122,84	27,23,9	215	125	1.20078e-05	0.000805343	0.942	0.647,0.755,0.844	0.193
13359	PPM1M	PPM1M	chr3	+	52280989	52281244	52280710	52280828	52281697	52281810	13359	60	0	31,37,41	8,5,6	380	125	1.20427e-05	0.000806533	1	0.56,0.709,0.692	0.346
30978	CERS5	CERS5	chr12	-	50526744	50527851	50523088	50524477	50528328	50528485	30978	33	288	23,35,93	123137207	1232	125	1.21725e-05	0.000814077	0.011	0.019,0.025,0.044	-0.018
9088	LARP1B	LARP1B	chr4	+	129099585	129099797	129042980	129043343	129100560	129100667	9088	95	7	17,26,26	0,0,0	337	125	1.22335e-05	0.000816995	0.834	1.0,1.0,1.0	-0.166
964	SRSF10	SRSF10	chr1	-	24298062	24298113	24290836	24294213	24298339	24298502	964	220	8	217,99,144	48,35,10	176	125	1.22742e-05	0.000818557	0.951	0.763,0.668,0.911	0.17
8001	TANGO2	TANGO2	chr22	+	20043465	20043536	20039987	20040107	20049052	20049204	8001	28	6	56,13,10	1,0,0	196	125	1.23107e-05	0.000819837	0.749	0.973,1.0,1.0	-0.242
25610	MSANTD3	MSANTD3	chr9	+	103207450	103207519	103204187	103204638	103212838	103214016	25610	32	398	5,3,1	289,158,17	194	125	1.2392e-05	0.000824083	0.049	0.011,0.012,0.037	0.029
45979	COPS7A	COPS7A	chr12	+	6837091	6837167	6833448	6833984	6837388	6837477	45979	435	14	305211135	31,18,28	201	125	1.27583e-05	0.000847252	0.951	0.86,0.879,0.75	0.121
39717	UBN1	UBN1	chr16	+	4918833	4918904	4910664	4911103	4920212	4920342	39717	155	2	56,29,133	2,4,35	196	125	1.28076e-05	0.000849328	0.98	0.947,0.822,0.708	0.154
5153	SLC38A9	SLC38A9	chr5	-	54945034	54945142	54941616	54941723	54948356	54948551	5153	100	10	109,52,9	2,0,0	233	125	1.29162e-05	0.000855328	0.843	0.967,1.0,1.0	-0.146
18282	C11orf49	C11orf49	chr11	+	47158866	47159111	47073938	47074069	47159195	47159280	18282	2	162	24,14,9	102123115	370	125	1.30602e-05	0.000862656	0.004	0.074,0.037,0.026	-0.042
2336	MRPL52	MRPL52	chr14	+	23300172	23300246	23299395	23299463	23302626	23302691	2336	22	1073	62,13,5	639396158	199	125	1.30633e-05	0.000862656	0.013	0.057,0.02,0.019	-0.019
13198	MYO19	MYO19	chr17	-	34870955	34871025	34870288	34870391	34871700	34871833	13198	611	4	213,99,31	12,3,6	195	125	1.30929e-05	0.000863402	0.99	0.919,0.955,0.768	0.109
47853	RABL2A	RABL2A	chr2	+	114392627	114392707	114391729	114391809	114398929	114399027	47853	16	0	10,23,10	4,15,8	205	125	1.31412e-05	0.000865374	1	0.604,0.483,0.433	0.493
42424	SLC25A1	SLC25A1	chr22	-	19165239	19165378	19164632	19164717	19165454	19165554	42424	509	5	77,88,97	3,6,12	264	125	1.31887e-05	0.000867298	0.98	0.924,0.874,0.793	0.116
48150	TPRA1	TPRA1	chr3	-	127295663	127295736	127295459	127295539	127295832	127295919	48150	286	4	257182110	36,5,12	198	125	1.32371e-05	0.000869267	0.978	0.818,0.958,0.853	0.102
1872	CA12	CA12	chr15	-	63620296	63620329	63619347	63619432	63631017	63631144	1872	14	0	41,9,2	141,127,0	158	125	1.33327e-05	0.000874327	1	0.187,0.053,1.0	0.587
5648	NSMF	NSMF	chr9	-	140349690	140349759	140348842	140348895	140350862	140350938	5648	131	20	260181116	143,65,64	194	125	1.33733e-05	0.000875772	0.808	0.539,0.642,0.539	0.235
23467	ALG5	ALG5	chr13	-	37569125	37569172	37567740	37567809	37569561	37569733	23467	429	4	474311127	13,35,5	172	125	1.34026e-05	0.000876481	0.987	0.964,0.866,0.949	0.061
18936	EFHD2	EFHD2	chr1	+	15753645	15753780	15752366	15752514	15755088	15756839	18936	1176	43	8903941817	249,33,126	260	125	1.34439e-05	0.000877963	0.929	0.632,0.852,0.874	0.143
44729	PGD	PGD	chr1	+	10463127	10463193	10460449	10460629	10464217	10464336	44729	1778	14	1509926493	34,28,17	191	125	1.35729e-05	0.000885161	0.988	0.967,0.956,0.95	0.03
44230	CASP6	CASP6	chr4	-	110619455	110619498	110615680	110615856	110624511	110624629	44230	2	3	1,1,1	0,0,0	168	125	1.37699e-05	0.000896769	0.332	1.0,1.0,1.0	-0.668
11150	SERAC1	SERAC1	chr6	-	158576346	158576383	158571484	158571621	158579304	158579396	11150	26	0	24,9,4	8,7,2	162	125	1.38153e-05	0.000898488	1	0.698,0.498,0.607	0.399
17341	LOC101926941	LOC101926941	chr5	+	141732790	141733148	141724980	141725050	141843534	141843619	17341	24	4	50,16,2	0,0,0	483	125	1.40237e-05	0.000909539	0.608	1.0,1.0,1.0	-0.392
9279	HYAL2	HYAL2	chr3	-	50358796	50359204	50356999	50357966	50360083	50360281	9279	12	0	11,9,0	13,3,2	533	125	1.40122e-05	0.000909539	1	0.166,0.413,0.0	0.807
18261	USP4	USP4	chr3	-	49316246	49316335	49314576	49315884	49318176	49318280	18261	256	3	183142139	10,10,22	214	125	1.40651e-05	0.00091097	0.98	0.914,0.892,0.787	0.116
20807	EXOSC2	EXOSC2	chr9	+	133573548	133573638	133572968	133573014	133574715	133574781	20807	351	3	401,251,79	19,13,13	215	125	1.41316e-05	0.000914022	0.986	0.925,0.918,0.779	0.112
38763	POP4	POP4	chr19	+	30101315	30101539	30099563	30099616	30102768	30102846	38763	291	1	359,180,80	21,7,4	349	125	1.44038e-05	0.000930355	0.99	0.86,0.902,0.878	0.11
21472	RTN3	RTN3	chr11	+	63486452	63488504	63448921	63449250	63517462	63517670	21472	176	133	347,85,168	45,47,46	2177	125	1.44901e-05	0.000934652	0.071	0.307,0.094,0.173	-0.12
7700	SFSWAP	SFSWAP	chr12	+	132249000	132249231	132241017	132241189	132250662	132250853	7700	345	18	291401278	7,0,3	356	125	1.45508e-05	0.000937286	0.871	0.936,1.0,0.97	-0.098
41788	LDLR	LDLR	chr19	+	11238683	11238761	11233849	11234020	11240188	11240346	41788	1942	57	208,69,504	20,4,39	203	125	1.46748e-05	0.000943988	0.955	0.865,0.914,0.888	0.066
30210	MAP2K1	MAP2K1	chr15	+	66735617	66735695	66729083	66729230	66736993	66737045	30210	1340	10	591606734	15,10,34	203	125	1.48002e-05	0.000950758	0.988	0.96,0.974,0.93	0.033
7935	AUP1	AUP1	chr2	-	74755877	74756409	74755066	74755133	74756488	74756626	7935	991	2	780669720	59,7,3	657	125	1.48674e-05	0.000953776	0.99	0.716,0.948,0.979	0.109
18117	FAHD2A	FAHD2A	chr2	+	96076611	96076774	96076274	96076334	96078181	96078290	18117	317	3	352,193,96	21,18,5	288	125	1.49849e-05	0.000960008	0.979	0.879,0.823,0.893	0.114
7224	RBFOX2	RBFOX2	chr22	-	36152151	36152191	36142519	36142608	36155934	36156067	7224	204	68	124136161	13,18,22	165	125	1.52167e-05	0.000973537	0.694	0.878,0.851,0.847	-0.165
24599	SEPT2	SEPT2	chr2	+	242256913	242257014	242254601	242255025	242263630	242263656	24599	17	132	40,24,20	109,42,15	226	125	1.53374e-05	0.000979931	0.066	0.169,0.24,0.424	-0.212
13281	CLCF1	CLCF1	chr11	-	67134930	67135097	67131638	67133101	67140994	67141206	13281	318	16	100,12,73	0,0,1	292	125	1.54248e-05	0.000984187	0.895	1.0,1.0,0.969	-0.095
1231	CAMTA1	CAMTA1	chr1	+	6880240	6880310	6845383	6845635	6885151	6885270	1231	456	34	394478226	47,141,55	195	125	1.54512e-05	0.000984538	0.896	0.843,0.685,0.725	0.145
44076	BCLAF1	BCLAF1	chr6	-	136588166	136588313	136582402	136582615	136589299	136589477	44076	717	174	549553975	103,37,77	272	125	1.56804e-05	0.000997801	0.654	0.71,0.873,0.853	-0.158
18401	GRAMD1A	GRAMD1A	chr19	+	35504159	35504272	35502377	35502458	35504444	35504595	18401	387	5	312342212	17,31,12	238	125	1.57937e-05	0.00100365	0.976	0.906,0.853,0.903	0.089
41815	C1orf43	C1orf43	chr1	-	154186368	154186422	154184933	154185100	154186932	154187050	41815	842	75	975662218	206,102,46	179	125	1.5882e-05	0.00100791	0.887	0.768,0.819,0.768	0.102
7349	PANK4	PANK4	chr1	-	2444326	2444478	2443066	2443122	2445440	2445528	7349	147	14	203,113,97	0,0,6	277	125	1.59977e-05	0.00101389	0.826	1.0,1.0,0.879	-0.134
14670	TUBD1	TUBD1	chr17	-	57968191	57968402	57955463	57955695	57970057	57970306	14670	30	5	35,72,14	1,0,0	336	125	1.62966e-05	0.00103059	0.691	0.929,1.0,1.0	-0.285
34158	MICAL2	MICAL2	chr11	+	12231043	12231145	12229569	12229686	12234801	12234957	34158	501	18	328,8,48	0,0,1	227	125	1.63048e-05	0.00103059	0.939	1.0,1.0,0.964	-0.049
24281	TBC1D15	TBC1D15	chr12	+	72288104	72288155	72287001	72287104	72288465	72288663	24281	10	69	1,0,3	115,47,122	176	125	1.6389e-05	0.00103452	0.093	0.006,0.0,0.017	0.085
27930	ZNF83	ZNF83	chr19	-	53119970	53120068	53115617	53118050	53122188	53122315	27930	24	24	27,48,91	10,8,10	223	125	1.65641e-05	0.00104418	0.359	0.602,0.771,0.836	-0.377
41383	C11orf80	C11orf80	chr11	+	66523823	66523976	66515849	66515988	66526513	66526567	41383	30	8	15,4,4	1,0,0	278	125	1.67705e-05	0.00105578	0.628	0.871,1.0,1.0	-0.329
52613	ZNF639	ZNF639	chr3	+	179042737	179042781	179040778	179041079	179045348	179045419	52613	2	0	2,1,0	5,3,3	169	125	1.68929e-05	0.00106207	1	0.228,0.198,0.0	0.858
15343	FLT3LG	FLT3LG	chr19	+	49982165	49982304	49979679	49979823	49983554	49983733	15343	4	3	12,6,12	0,0,0	264	125	1.71542e-05	0.00107563	0.387	1.0,1.0,1.0	-0.613
30489	C12orf49	C12orf49	chr12	-	117158100	117158252	117157567	117157681	117175594	117175875	30489	305	4	294,135,63	17,11,14	277	125	1.7134e-05	0.00107563	0.972	0.886,0.847,0.67	0.171
29114	TRAIP	TRAIP	chr3	-	49879258	49879372	49877716	49877806	49881233	49881361	29114	2	0	0,5,1	8,8,0	239	125	1.72043e-05	0.00107734	1	0.0,0.246,1.0	0.585
39141	ANAPC16	ANAPC16	chr10	+	73979811	73980137	73975757	73975896	73983645	73983814	39141	370	120	182,143,96	123,153,50	451	125	1.72778e-05	0.00108052	0.461	0.291,0.206,0.347	0.18
44502	REXO2	REXO2	chr11	+	114315262	114315374	114311377	114311461	114316700	114316809	44502	590	17	526,48,14	27,23,8	237	125	1.74832e-05	0.00109191	0.948	0.911,0.524,0.48	0.31
28115	GGT1	GGT1	chr22	+	25004956	25005198	25003920	25003990	25006324	25006498	28115	14	17	3,11,5	1,1,0	367	125	1.77401e-05	0.0011065	0.219	0.505,0.789,1.0	-0.546
11022	ATP6V1B2	ATP6V1B2	chr8	+	20072328	20072479	20070292	20070416	20073923	20074006	11022	1378	23	1270412109	0,1,1	276	125	1.78294e-05	0.00110985	0.964	1.0,0.995,0.98	-0.028
50900	ANGEL2	ANGEL2	chr1	-	213174127	213174254	213173667	213173725	213178374	213178796	50900	89	1	118,38,48	8,13,15	252	125	1.7841e-05	0.00110985	0.978	0.88,0.592,0.613	0.283
10581	CASK	CASK	chrX	-	41416284	41416353	41414852	41414888	41419031	41419100	10581	248	201	26,23,27	65,28,80	194	125	1.79827e-05	0.0011172	0.443	0.205,0.346,0.179	0.2
6396	TARBP1	TARBP1	chr1	-	234563062	234563134	234561418	234561539	234563321	234563512	6396	145	1	104,59,136	12,18,4	197	125	1.82082e-05	0.00112972	0.989	0.846,0.675,0.956	0.163
4234	CTNND1	CTNND1	chr11	+	57561481	57561553	57558965	57559145	57563048	57563201	4234	420	4	308186202	29,10,4	197	125	1.85253e-05	0.00114789	0.985	0.871,0.922,0.97	0.064
34582	SMPD4	SMPD4	chr2	-	130918758	130918845	130914823	130914969	130921946	130922018	34582	211	127	392,132,89	29,37,30	212	125	1.89248e-05	0.0011711	0.495	0.889,0.678,0.636	-0.239
51888	TMEM150A	TMEM150A	chr2	-	85827467	85827535	85827013	85827141	85828143	85828230	51888	40	5	22,37,8	25,24,7	193	125	1.90165e-05	0.00117524	0.838	0.363,0.5,0.425	0.409
28819	ATP1A1	ATP1A1	chr1	+	116937731	116937907	116936152	116936345	116939219	116939356	28819	5103	16	25619002590	3,2,66	301	125	1.91661e-05	0.00118294	0.993	0.997,0.995,0.942	0.015
9813	TRAPPC4	TRAPPC4	chr11	+	118889852	118890027	118889240	118889680	118892469	118892596	9813	791	3	246,98,211	5,1,15	300	125	1.92026e-05	0.00118364	0.991	0.953,0.976,0.854	0.063
42944	MEIS1	MEIS1	chr2	+	66739280	66739426	66691240	66691352	66775074	66775151	42944	0	2	485,632,78	5,22,1	271	125	1.923e-05	0.00118378	0	0.978,0.93,0.973	-0.96
49107	MAPK1IP1L	MAPK1IP1L	chr14	+	55528397	55528419	55518361	55518521	55529335	55530043	49107	529	28	204,91,308	9,37,154	147	125	1.93791e-05	0.00119141	0.941	0.951,0.677,0.63	0.188
50725	TMEM98	TMEM98	chr17	+	31258344	31258420	31254927	31255255	31258492	31258677	50725	311	5	465475162	23,42,23	201	125	1.9413e-05	0.00119195	0.975	0.926,0.876,0.814	0.103
47653	SARNP	SARNP	chr12	-	56194637	56194684	56194345	56194413	56197412	56197512	47653	1513	4	1267915611	12,18,27	172	125	1.99069e-05	0.00122068	0.996	0.987,0.974,0.943	0.028
30262	MAEA	MAEA	chr4	+	1326544	1326653	1309184	1309388	1332861	1333936	30262	4	3	1,8,14	0,0,0	234	125	2.02464e-05	0.00123989	0.416	1.0,1.0,1.0	-0.584
12827	POLL	POLL	chr10	-	103345072	103345235	103343264	103343438	103347002	103347163	12827	40	0	8,4,13	4,7,1	288	125	2.0558e-05	0.00125572	1	0.465,0.199,0.849	0.496
5888	ITPA	ITPA	chr20	+	3193964	3194029	3193814	3193872	3194630	3194704	5888	647	5	498279188	20,16,6	190	125	2.05402e-05	0.00125572	0.988	0.942,0.92,0.954	0.049
45267	KCTD17	KCTD17	chr22	+	37457578	37457669	37455352	37455478	37458564	37459430	45267	30	1	28,26,11	15,14,6	216	125	2.08954e-05	0.00127467	0.946	0.519,0.518,0.515	0.429
4810	NADK	NADK	chr1	-	1685489	1685647	1682670	1684499	1685722	1685822	4810	105	0	49,33,16	27,0,4	283	125	2.15029e-05	0.00131004	1	0.445,1.0,0.639	0.305
52732	ENC1	ENC1	chr5	-	73933389	73933526	73930508	73932323	73936131	73937249	52732	294	175	34,89,48	108,117,45	262	125	2.17184e-05	0.00132146	0.445	0.131,0.266,0.337	0.2
43145	FAM13A	FAM13A	chr4	-	89658622	89658706	89653152	89653349	89660180	89660276	43145	17	0	14,23,33	6,12,16	209	125	2.18486e-05	0.00132767	1	0.583,0.534,0.552	0.444
46958	CD46	CD46	chr1	+	207940951	207940996	207940357	207940540	207941123	207941168	46958	278	1031	17,9,15	434,120,36	170	125	2.22898e-05	0.00135275	0.165	0.028,0.052,0.235	0.06
39082	BPGM	BPGM	chr7	+	134343099	134343420	134331530	134331689	134346198	134346860	39082	12	103	19,17,36	49,58,38	446	125	2.23412e-05	0.00135412	0.032	0.098,0.076,0.21	-0.096
38325	ACP1	ACP1	chr2	+	272036	272065	271865	271939	272191	272305	38325	329	91	343,185,56	162,167,42	154	125	2.27032e-05	0.0013743	0.746	0.632,0.473,0.52	0.204
31326	GALE	GALE	chr1	-	24125376	24125502	24125104	24125220	24125855	24126060	31326	715	72	324,112,18	129,21,4	251	125	2.28047e-05	0.00137868	0.832	0.556,0.726,0.691	0.174
34808	CDC7	CDC7	chr1	+	91979504	91979600	91978614	91978864	91980375	91980554	34808	122	0	89,46,4	7,11,0	221	125	2.28586e-05	0.00138017	1	0.878,0.703,1.0	0.14
12609	ETV4	ETV4	chr17	-	41610554	41610716	41607474	41607549	41611226	41611353	12609	391	0	396,667,83	12,25,0	287	125	2.30136e-05	0.00138775	1	0.935,0.921,1.0	0.048
27258	MARK3	MARK3	chr14	+	103964838	103964865	103958113	103958371	103969218	103970166	27258	73	187	55,35,121	39,49,51	152	125	2.30583e-05	0.00138868	0.243	0.537,0.37,0.661	-0.28
239	DNHD1	DNHD1	chr11	+	6540829	6541084	6532502	6532659	6541194	6542097	239	22	4	25,16,31	0,0,0	380	125	2.32261e-05	0.00139522	0.644	1.0,1.0,1.0	-0.356
33058	ITGA3	ITGA3	chr17	+	48149349	48149546	48148207	48148294	48151279	48151368	33058	3676	36	1437,68,26	48,1,0	322	125	2.32089e-05	0.00139522	0.975	0.921,0.964,1.0	0.013
40541	D2HGDH	D2HGDH	chr2	+	242695263	242695429	242683036	242683230	242707124	242708231	40541	19	5	14,16,73	0,0,2	291	125	2.34759e-05	0.00140843	0.62	1.0,1.0,0.94	-0.36
34023	MTERF4	MTERF4	chr2	-	242029394	242029459	242026508	242028780	242041667	242041747	34023	11	4	48,27,8	0,0,0	190	125	2.36006e-05	0.00141412	0.644	1.0,1.0,1.0	-0.356
7670	DAZAP1	DAZAP1	chr19	+	1425876	1425959	1422346	1422395	1428840	1428994	7670	2217	22	1595825472	41,11,31	208	125	2.36772e-05	0.00141691	0.984	0.959,0.978,0.901	0.038
12704	RPAIN	RPAIN	chr17	+	5329555	5329619	5329290	5329402	5335861	5336340	12704	132	9	42,66,84	10,32,21	189	125	2.41338e-05	0.00144241	0.907	0.735,0.577,0.726	0.228
6075	WNK1	WNK1	chr12	+	988738	989197	987377	987527	989886	990165	6075	49	90	106,46,253	66,35,47	584	125	2.45183e-05	0.00146354	0.104	0.256,0.22,0.535	-0.233
6974	HDAC3	HDAC3	chr5	-	141005579	141005638	141004774	141004932	141005760	141005850	6974	114	0	169,147,76	7,15,13	184	125	2.46806e-05	0.00147136	1	0.943,0.869,0.799	0.13
37562	TESC	TESC	chr12	-	117479751	117479799	117476727	117477015	117484363	117484471	37562	23	5	72,74,37	0,0,1	173	125	2.4899e-05	0.00148251	0.769	1.0,1.0,0.964	-0.219
41258	DGCR6L	DGCR6L	chr22	-	20303641	20303742	20302858	20302999	20307161	20307322	41258	250	6	211240200	31,24,18	226	125	2.49385e-05	0.00148299	0.958	0.79,0.847,0.86	0.126
11276	NQO2	NQO2	chr6	+	3002283	3002520	3000049	3000319	3003902	3004023	11276	2	2	10,11,2	1,0,0	362	125	2.50142e-05	0.00148562	0.257	0.775,1.0,1.0	-0.668
50275	POLB	POLB	chr8	+	42226788	42226853	42218812	42218883	42229080	42229331	50275	7	5	3,3,5	0,1,0	190	125	2.50586e-05	0.00148639	0.479	1.0,0.664,1.0	-0.409
48082	ARID1B	ARID1B	chr6	+	157454161	157454341	157431605	157431695	157469757	157470085	48082	240	13	175,78,205	4,0,0	305	125	2.53719e-05	0.00150309	0.883	0.947,1.0,1.0	-0.099
15530	BIVM	BIVM	chr13	+	103457656	103457740	103451398	103451871	103459495	103460095	15530	71	7	60,22,9	0,0,0	209	125	2.5462e-05	0.00150652	0.858	1.0,1.0,1.0	-0.142
44595	RCOR3	RCOR3	chr1	+	211486061	211486303	211477424	211477482	211486765	211489725	44595	126	25	208259179	13,7,14	367	125	2.54937e-05	0.00150652	0.632	0.845,0.926,0.813	-0.229
14820	MATR3	MATR3	chr5	+	138642927	138644016	138629332	138629494	138650363	138650425	14820	5538	15	552237934884	47,34,37	1214	125	2.57132e-05	0.0015176	0.974	0.924,0.92,0.931	0.049
11692	ATG2A	ATG2A	chr11	-	64671061	64671132	64670759	64670836	64673034	64673127	11692	109	0	43,23,27	3,2,9	196	125	2.58424e-05	0.00152331	1	0.901,0.88,0.657	0.187
22664	STRADB	STRADB	chr2	+	202344211	202344254	202343079	202343324	202344754	202345574	22664	184	0	210,95,31	6,16,2	168	125	2.64214e-05	0.0015555	1	0.963,0.815,0.92	0.101
28960	ARMCX6	ARMCX6	chrX	-	100872272	100872360	100871661	100871756	100872492	100872574	28960	16	151	4,4,1	279,121,59	213	125	2.6797e-05	0.00157565	0.059	0.008,0.019,0.01	0.047
37861	RBBP7	RBBP7	chrX	-	16870673	16870751	16870168	16870245	16870871	16870998	37861	1369	9	1071508322	2,19,28	203	125	2.6959e-05	0.00158124	0.989	0.997,0.943,0.876	0.05
9161	ZNF562	ZNF562	chr19	-	9767222	9767329	9759337	9764554	9768684	9768811	9161	49	6	27,8,16	0,0,0	232	125	2.6955e-05	0.00158124	0.815	1.0,1.0,1.0	-0.185
48343	SORBS1	SORBS1	chr10	-	97194378	97194474	97192204	97192333	97197246	97197312	48343	0	55	2,0,35	3,17,17	221	125	2.70883e-05	0.00158685	0	0.274,0.0,0.538	-0.271
21667	EXOC1	EXOC1	chr4	+	56755053	56755098	56749988	56750094	56756388	56756552	21667	76	29	18,15,11	34,12,36	170	125	2.72036e-05	0.00159163	0.658	0.28,0.479,0.183	0.344
23446	MPND	MPND	chr19	+	4358079	4358169	4357511	4357582	4359159	4359252	23446	164	5	108146135	28,25,13	215	125	2.74667e-05	0.00160503	0.95	0.692,0.772,0.858	0.176
15436	LRWD1	LRWD1	chr7	+	102107785	102107926	102106600	102106717	102108165	102108270	15436	247	0	393189158	21,2,11	266	125	2.79279e-05	0.00162819	1	0.898,0.978,0.871	0.084
21329	ESYT1	ESYT1	chr12	+	56536068	56536209	56532710	56532797	56536361	56536516	21329	1542	14	894444537	24,5,31	266	125	2.7932e-05	0.00162819	0.981	0.946,0.977,0.891	0.043
27325	OBSCN	OBSCN	chr1	+	228480223	228480487	228479598	228479862	228481053	228481317	27325	19	6	5,6,9	1,0,0	389	125	2.80656e-05	0.00163396	0.504	0.616,1.0,1.0	-0.368
6308	SMG5	SMG5	chr1	-	156236331	156236469	156235571	156236171	156237260	156237469	6308	658	8	828328207	16,21,28	263	125	2.81059e-05	0.0016343	0.975	0.961,0.881,0.778	0.102
7758	CD44	CD44	chr11	+	35232792	35232996	35231511	35231601	35236398	35236461	7758	6788	141	224,7,50	0,0,0	329	125	2.85313e-05	0.00165699	0.948	1.0,1.0,1.0	-0.052
11891	SLMO2	SLMO2	chr20	-	57612245	57612335	57611744	57611815	57613520	57613689	11891	814	18	759383122	58,28,3	215	125	2.8666e-05	0.00166277	0.963	0.884,0.888,0.959	0.053
13348	LAG3	LAG3	chr12	+	6886429	6886672	6884438	6884714	6886956	6887087	13348	0	2	3,60,167	0,2,9	368	125	2.88018e-05	0.00166736	0	1.0,0.911,0.863	-0.925
40829	TMEM138	TMEM138	chr11	+	61131904	61131990	61131723	61131787	61133516	61133688	40829	148	9	115,34,30	0,0,0	211	125	2.88157e-05	0.00166736	0.907	1.0,1.0,1.0	-0.093
39535	PTPRS	PTPRS	chr19	-	5218797	5218809	5218430	5218543	5219320	5219478	39535	6	0	91,41,44	63,94,170	137	125	2.9122e-05	0.00168302	1	0.569,0.285,0.191	0.652
42787	HPS1	HPS1	chr10	-	100195028	100195171	100193739	100193848	100195391	100195529	42787	382	15	168101138	46,8,19	268	125	2.9201e-05	0.00168552	0.922	0.63,0.855,0.772	0.17
40044	VARS2	VARS2	chr6	+	30893050	30893162	30892130	30892337	30893320	30893496	40044	176	22	45,93,63	0,0,5	237	125	2.95116e-05	0.00170009	0.808	1.0,1.0,0.869	-0.148
46161	NCKAP5L	NCKAP5L	chr12	-	50196879	50196948	50195630	50195750	50199762	50199824	46161	1	0	0,0,2	1,3,0	194	125	2.95254e-05	0.00170009	1	0.0,0.0,1.0	0.667
34646	SIRPA	SIRPA	chr20	+	1902040	1902358	1895744	1896101	1905409	1905523	34646	530	13	204,65,386	2,0,0	443	125	2.97367e-05	0.00171017	0.92	0.966,1.0,1.0	-0.069
37374	ADGRL1	ADGRL1	chr19	-	14271404	14271508	14270923	14271109	14272123	14272438	37374	52	0	101,71,104	8,9,37	229	125	2.98459e-05	0.00171367	1	0.873,0.812,0.605	0.237
40893	MAPK12	MAPK12	chr22	-	50695363	50695393	50695027	50695075	50696671	50696730	40893	13	0	7,29,2	11,10,4	155	125	2.98701e-05	0.00171367	1	0.339,0.7,0.287	0.558
17486	ABCB6	ABCB6	chr2	-	220080718	220080902	220079682	220079804	220081085	220081187	17486	74	0	56,70,56	13,4,7	309	125	2.99213e-05	0.00171452	1	0.635,0.876,0.764	0.242
4599	SPATS2L	SPATS2L	chr2	+	201303844	201304051	201283972	201284219	201305371	201305507	4599	1372	761	99910251434	386236213	332	125	3.00315e-05	0.00171875	0.404	0.494,0.621,0.717	-0.207
16068	IFT172	IFT172	chr2	-	27668611	27668710	27668162	27668316	27668795	27668855	16068	18	7	53135107	0,6,3	224	125	3.02206e-05	0.00172748	0.589	1.0,0.926,0.952	-0.37
44349	SUZ12	SUZ12	chr17	+	30302500	30302732	30300164	30300250	30303539	30303633	44349	588	14	532400233	0,1,3	357	125	3.05555e-05	0.00174451	0.936	1.0,0.993,0.965	-0.05
17470	DYNC2H1	DYNC2H1	chr11	+	103156983	103157115	103153736	103153814	103158261	103158334	17470	15	4	13,7,16	0,0,0	257	125	3.06064e-05	0.0017453	0.646	1.0,1.0,1.0	-0.354
1816	RANGRF	RANGRF	chr17	+	8192820	8192906	8192575	8192732	8193130	8193409	1816	248	9	141,102,57	18,20,9	211	125	3.07788e-05	0.0017503	0.942	0.823,0.751,0.79	0.154
19069	B3GALNT2	B3GALNT2	chr1	-	235652472	235652573	235647637	235647831	235657990	235658138	19069	168	1	183102173	2,10,32	226	125	3.08052e-05	0.0017503	0.989	0.981,0.849,0.749	0.129
3518	CLDND1	CLDND1	chr3	-	98240496	98240547	98239976	98240286	98241692	98241910	3518	64	173	46,8,4	198,131,63	176	125	3.07597e-05	0.0017503	0.208	0.142,0.042,0.043	0.132
39507	STK25	STK25	chr2	-	242447420	242447550	242440942	242441123	242447919	242448110	39507	218	13	167117122	1,1,2	255	125	3.10082e-05	0.00175971	0.892	0.988,0.983,0.968	-0.088
8600	SSR4	SSR4	chrX	+	153062912	153062987	153061888	153062007	153063179	153063269	8600	2475	6	249215831677	42,5,39	200	125	3.10813e-05	0.00176174	0.996	0.974,0.995,0.964	0.018
131	TAZ	TAZ	chrX	+	153642437	153642527	153641818	153641904	153647881	153647962	131	128	48	29,25,26	30,24,31	215	125	3.11229e-05	0.00176199	0.608	0.36,0.377,0.328	0.253
30960	NBL1	NBL1	chr1	+	19981816	19981928	19981504	19981693	19983358	19984949	30960	1126	1	92712481674	9,8,50	237	125	3.18159e-05	0.00179907	0.998	0.982,0.988,0.946	0.026
15825	GLTSCR2	GLTSCR2	chr19	+	48259784	48259861	48259012	48259079	48259944	48260001	15825	1103	0	58912722613	0,2,84	202	125	3.19332e-05	0.00180354	1	1.0,0.997,0.951	0.017
5744	ZFAND1	ZFAND1	chr8	-	82629483	82629523	82627221	82627349	82630416	82630459	5744	167	106	228144124	68,46,12	165	125	3.20246e-05	0.00180654	0.544	0.718,0.703,0.887	-0.225
4830	EPG5	EPG5	chr18	-	43467715	43467872	43464581	43464776	43469762	43469905	4830	71	6	104,24,46	0,0,0	282	125	3.23385e-05	0.00182207	0.84	1.0,1.0,1.0	-0.16
2448	SEPN1	SEPN1	chr1	+	26128506	26128608	26127533	26127651	26131632	26131766	2448	67	257	7,4,14	126,44,99	227	125	3.23974e-05	0.00182321	0.126	0.03,0.048,0.072	0.076
44499	REXO2	REXO2	chr11	+	114314577	114314655	114311377	114311461	114316700	114316809	44499	542	17	511,73,21	27,23,8	203	125	3.26199e-05	0.00183355	0.952	0.921,0.662,0.618	0.218
21345	SPEG	SPEG	chr2	+	220356515	220356591	220355454	220355678	220356832	220356982	21345	0	1	39,22,3	2,0,0	201	125	3.3086e-05	0.00185754	0	0.924,1.0,1.0	-0.975
26845	C17orf49	C17orf49	chr17	+	6920228	6920333	6919813	6920004	6920575	6920843	26845	477	22	188201291	20,21,55	230	125	3.32445e-05	0.00186422	0.922	0.836,0.839,0.742	0.116
39670	ARMC6	ARMC6	chr19	+	19144939	19145047	19144386	19144739	19153519	19153686	39670	60	45	24,31,11	68,61,20	233	125	3.347e-05	0.00187464	0.417	0.159,0.214,0.228	0.217
36036	LAS1L	LAS1L	chrX	-	64753489	64753615	64752440	64752510	64754359	64754686	36036	381	14	313214166	0,3,1	251	125	3.36009e-05	0.00187906	0.931	1.0,0.973,0.988	-0.056
53054	ITGB1BP1	ITGB1BP1	chr2	-	9547577	9547727	9545814	9547034	9548241	9548334	53054	1106	120	1688444265	69,39,4	275	125	3.36285e-05	0.00187906	0.807	0.917,0.838,0.968	-0.101
9737	ATG13	ATG13	chr11	+	46685546	46685645	46680941	46681035	46686398	46686509	9737	1	0	0,0,0	1,3,4	224	125	3.38167e-05	0.00188734	1	0.0,0.0,0.0	1
24353	SKA3	SKA3	chr13	-	21746477	21746643	21734040	21734126	21750513	21750741	24353	40	5	80,13,3	0,0,0	291	125	3.41e-05	0.00190091	0.775	1.0,1.0,1.0	-0.225
11728	GNPDA2	GNPDA2	chr4	-	44724100	44724259	44712969	44713154	44728490	44728651	11728	82	6	181,136,39	0,0,0	284	125	3.43284e-05	0.00190934	0.857	1.0,1.0,1.0	-0.143
2071	MORF4L2	MORF4L2	chrX	-	102939608	102939657	102930425	102931979	102940098	102940188	2071	240	42	298,49,72	90,61,100	174	125	3.43323e-05	0.00190934	0.804	0.704,0.366,0.341	0.334
53046	C16orf93	C16orf93	chr16	-	30770332	30770422	30768743	30768975	30771604	30771774	53046	8	12	0,4,0	10,23,33	215	125	3.44126e-05	0.00191156	0.279	0.0,0.092,0.0	0.248
35803	ACOX3	ACOX3	chr4	-	8376704	8376879	8372634	8372721	8383218	8383334	35803	14	4	40,12,12	1,0,0	300	125	3.45261e-05	0.00191561	0.593	0.943,1.0,1.0	-0.388
7573	PIGF	PIGF	chr2	-	46842075	46842324	46839366	46839483	46844108	46844251	7573	245	9	180,157,51	0,1,0	374	125	3.46307e-05	0.00191916	0.901	1.0,0.981,1.0	-0.093
51848	EIF6	EIF6	chr20	-	33868456	33868632	33867744	33867921	33872183	33872520	51848	2640	12	1580600272	23,6,14	301	125	3.50588e-05	0.00194061	0.989	0.966,0.976,0.89	0.045
28949	MBNL1	MBNL1	chr3	+	152173330	152173366	152165408	152165562	152174055	152174150	28949	67	129	231,26,116	21,38,9	161	125	3.52871e-05	0.00194867	0.287	0.895,0.347,0.909	-0.43
6494	C17orf62	C17orf62	chr17	-	80405455	80405497	80404498	80404572	80407045	80407168	6494	270	7	207123100	23,18,10	167	125	3.52789e-05	0.00194867	0.967	0.871,0.836,0.882	0.104
49795	LRRFIP1	LRRFIP1	chr2	+	238678585	238678635	238668706	238668848	238681508	238681588	49795	22	5	2,11,22	0,0,0	175	125	3.56472e-05	0.00196626	0.759	1.0,1.0,1.0	-0.241
40617	GTF2I	GTF2I	chr7	+	74129176	74129236	74125362	74125440	74131213	74131270	40617	27	497	37,72,26	418355171	185	125	3.60883e-05	0.00198827	0.035	0.056,0.121,0.093	-0.055
32502	PAX8	PAX8	chr2	-	113977668	113977755	113973573	113976186	113984731	113984833	32502	1423	2	283,561,3	2,20,0	212	125	3.65493e-05	0.00200898	0.998	0.988,0.943,1.0	0.021
33336	TEX9	TEX9	chr15	+	56676149	56676229	56665638	56665702	56704499	56704634	33336	9	4	6,33,4	1,0,0	205	125	3.65413e-05	0.00200898	0.578	0.785,1.0,1.0	-0.35
28553	SURF4	SURF4	chr9	-	136231715	136231902	136228324	136230635	136232860	136232904	28553	2346	6	292115601729	37,10,30	312	125	3.67831e-05	0.00201948	0.994	0.969,0.984,0.958	0.024
36282	SEC11A	SEC11A	chr15	-	85257961	85258097	85234765	85234875	85259255	85259691	36282	152	1158	199,104,56	603567231	261	125	3.69868e-05	0.0020283	0.059	0.136,0.081,0.104	-0.048
22784	FAM86C2P	FAM86C2P	chr11	-	67564154	67564304	67559237	67560764	67570472	67570535	22784	6	3	8,8,8	0,0,0	275	125	3.74318e-05	0.00204587	0.476	1.0,1.0,1.0	-0.524
37835	HSD11B1L	HSD11B1L	chr19	+	5684032	5684132	5680775	5681282	5684791	5684916	37835	1	0	0,0,0	2,7,2	225	125	3.73915e-05	0.00204587	1	0.0,0.0,0.0	1
41489	ASCC1	ASCC1	chr10	-	73862607	73862725	73862091	73862170	73887839	73887925	41489	15	4	14,17,4	0,0,0	243	125	3.74371e-05	0.00204587	0.659	1.0,1.0,1.0	-0.341
14457	CDK5RAP2	CDK5RAP2	chr9	-	123169289	123169526	123166313	123166391	123170624	123170746	14457	272	54	272443212	48,7,5	362	125	3.75386e-05	0.00204905	0.635	0.662,0.956,0.936	-0.216
1496	DDX3X	DDX3X	chrX	+	41206564	41206704	41206111	41206265	41206892	41209540	1496	1766	27	15108981695	0,1,14	265	125	3.7692e-05	0.00205405	0.969	1.0,0.998,0.983	-0.025
32876	SLC38A2	SLC38A2	chr12	-	46756803	46756928	46756276	46756421	46757508	46757609	32876	1378	50	14253171740	2,5,43	250	125	3.77312e-05	0.00205405	0.932	0.997,0.969,0.953	-0.041
48359	SORBS1	SORBS1	chr10	-	97082502	97082562	97081719	97081778	97098889	97099084	48359	5	69	3,4,22	5,12,38	185	125	3.77608e-05	0.00205405	0.047	0.288,0.184,0.281	-0.204
29256	NFRKB	NFRKB	chr11	-	129764253	129764333	129762609	129762765	129765390	129765490	29256	35	0	12,15,1	3,4,4	205	125	3.79783e-05	0.0020635	1	0.709,0.696,0.132	0.488
47640	ZNF211	ZNF211	chr19	+	58145153	58145273	58144534	58144804	58145390	58145429	47640	5	3	5,2,2	0,0,0	245	125	3.83331e-05	0.00208039	0.46	1.0,1.0,1.0	-0.54
47949	TTC23	TTC23	chr15	-	99785593	99785715	99781569	99781764	99789621	99789824	47949	21	6	20,11,3	0,0,1	247	125	3.86461e-05	0.00209496	0.639	1.0,1.0,0.603	-0.229
30618	PRRG4	PRRG4	chr11	+	32861652	32861785	32860427	32860476	32874841	32879669	30618	123	9	26,4,11	0,0,0	258	125	3.88187e-05	0.00210191	0.869	1.0,1.0,1.0	-0.131
16819	RAP1B	RAP1B	chr12	+	69044179	69044248	69004618	69004823	69047891	69048032	16819	1	0	1,1,1	0,3,4	194	125	3.88849e-05	0.00210308	1	1.0,0.177,0.139	0.561
38463	COMMD9	COMMD9	chr11	-	36298638	36298673	36297686	36297790	36300026	36300166	38463	263	1	350,160,63	2,26,5	160	125	3.89442e-05	0.00210388	0.995	0.993,0.828,0.908	0.085
27366	PRMT7	PRMT7	chr16	+	68355328	68355365	68349799	68349977	68358585	68358735	27366	108	1	63,57,60	9,5,10	162	125	4.07572e-05	0.00219931	0.988	0.844,0.898,0.822	0.133
38932	UBAP2	UBAP2	chr9	-	33953282	33953472	33948371	33948585	33960823	33960876	38932	303	12	193,113,63	2,0,0	315	125	4.08606e-05	0.00220237	0.909	0.975,1.0,1.0	-0.083
35181	SLC39A13	SLC39A13	chr11	+	47436327	47436460	47435975	47436026	47436610	47436710	35181	441	1	435219121	18,5,5	258	125	4.12779e-05	0.00222233	0.995	0.921,0.955,0.921	0.063
48068	ARHGEF7	ARHGEF7	chr13	+	111862218	111862349	111806060	111806338	111870025	111870227	48068	113	1	115,53,130	4,15,21	256	125	4.13836e-05	0.00222548	0.982	0.934,0.633,0.751	0.209
1114	AGAP2	AGAP2	chr12	-	58122100	58122160	58121719	58121868	58123421	58123550	1114	1	0	0,0,0	1,5,17	185	125	4.15519e-05	0.00223198	1	0.0,0.0,0.0	1
23618	MFF	MFF	chr2	+	228211941	228212100	228205007	228205096	228217229	228217289	23618	398	15	327252280	43,29,29	284	125	4.1909e-05	0.00224691	0.921	0.77,0.793,0.81	0.13
52486	KIF21A	KIF21A	chr12	-	39727013	39727082	39726694	39726909	39730897	39731005	52486	103	1	44,15,21	5,6,4	194	125	4.1925e-05	0.00224691	0.985	0.85,0.617,0.772	0.239
47637	ZNF211	ZNF211	chr19	+	58145390	58145429	58144534	58144804	58145996	58146123	47637	6	0	5,3,0	2,3,14	164	125	4.27281e-05	0.00228736	1	0.656,0.433,0.0	0.637
3825	TMEM64	TMEM64	chr8	-	91643779	91643935	91634222	91638090	91657338	91658133	3825	477	3	229,76,120	10,4,8	281	125	4.29055e-05	0.00229425	0.986	0.911,0.894,0.87	0.094
27267	MARK3	MARK3	chr14	+	103966492	103966537	103958113	103958371	103969218	103970166	27267	36	187	22,22,85	39,49,51	170	125	4.32056e-05	0.00230769	0.124	0.293,0.248,0.551	-0.24
16636	RBM10	RBM10	chrX	+	47034417	47034491	47032526	47032596	47035898	47035985	16636	382	5	269198200	4,12,53	199	125	4.44447e-05	0.00236949	0.98	0.977,0.912,0.703	0.116
19176	UBE2B	UBE2B	chr5	+	133716409	133716499	133710073	133710154	133724015	133724104	19176	257	0	357144260	9,10,14	215	125	4.44632e-05	0.00236949	1	0.958,0.893,0.915	0.078
17789	YWHAE	YWHAE	chr17	-	1264385	1264592	1247833	1248793	1268152	1268352	17789	1741	6	833777968	0,8,37	332	125	4.45364e-05	0.00237072	0.991	1.0,0.973,0.908	0.031
2841	AP1G2	AP1G2	chr14	-	24035770	24035895	24035486	24035628	24036319	24036528	2841	452	17	72,106,23	22,8,6	250	125	4.51573e-05	0.00240107	0.93	0.621,0.869,0.657	0.214
1561	IQCB1	IQCB1	chr3	-	121507130	121507279	121500589	121500721	121508919	121509062	1561	216	24	402769223	18,7,16	274	125	4.59054e-05	0.00243536	0.804	0.911,0.98,0.864	-0.114
22971	FN1	FN1	chr2	-	216236831	216237098	216236631	216236738	216238044	216238134	22971	14808	164	554912132483	155,5,55	392	125	4.58941e-05	0.00243536	0.966	0.919,0.987,0.935	0.019
18835	UTP6	UTP6	chr17	-	30205720	30205800	30205268	30205346	30207591	30207773	18835	376	1	517158149	3,25,5	205	125	4.64656e-05	0.00245955	0.996	0.991,0.794,0.948	0.085
244	ATP5C1	ATP5C1	chr10	+	7848936	7848973	7844720	7844817	7849621	7849762	244	1548	40	1588,807,81	58215263	162	125	4.64548e-05	0.00245955	0.968	0.955,0.743,0.192	0.338
23062	RNF167	RNF167	chr17	+	4846720	4846814	4845871	4845959	4847852	4847933	23062	451	2	92,92,129	6,6,5	219	125	4.67654e-05	0.00247265	0.992	0.897,0.897,0.936	0.082
40891	MAPK12	MAPK12	chr22	-	50695510	50695622	50695027	50695075	50696671	50696730	40891	71	0	55,141,5	11,10,4	237	125	4.68623e-05	0.002475	1	0.725,0.881,0.397	0.332
7576	PIGF	PIGF	chr2	-	46840832	46840924	46839366	46839483	46844108	46844251	7576	135	9	74,69,26	0,1,0	217	125	4.70418e-05	0.0024817	0.896	1.0,0.975,1.0	-0.096
48962	PXMP2	PXMP2	chr12	+	133272469	133272632	133266848	133266962	133277835	133277955	48962	344	1	271461253	4,19,15	288	125	4.7135e-05	0.00248385	0.993	0.967,0.913,0.88	0.073
14167	LOC100505666	LOC100505666	chr1	-	155018435	155018631	155017667	155018329	155021744	155021837	14167	66	0	2,14,9	4,10,0	321	125	4.74709e-05	0.00249876	1	0.163,0.353,1.0	0.495
17820	RNF181	RNF181	chr2	+	85823944	85824054	85823641	85823772	85824226	85824301	17820	1741	69	18221162555	179,86,34	235	125	4.76949e-05	0.00250775	0.931	0.844,0.878,0.897	0.058
26302	TARBP2	TARBP2	chr12	+	53898918	53899046	53898481	53898599	53899432	53899634	26302	308	13	190,368,97	74,36,14	253	125	4.79976e-05	0.00252086	0.921	0.559,0.835,0.774	0.198
7582	CBWD2	CBWD2	chr2	+	114228609	114228666	114222705	114222750	114239753	114239805	7582	74	7	67,40,17	0,0,0	182	125	4.81514e-05	0.00252613	0.879	1.0,1.0,1.0	-0.121
32165	NDUFA5	NDUFA5	chr7	-	123186711	123186871	123185664	123185730	123190523	123190640	32165	3	404	1,40,22	399419167	285	125	4.83848e-05	0.00253556	0.003	0.001,0.04,0.055	-0.029
14168	LOC100505666	LOC100505666	chr1	-	155018435	155018722	155017667	155018329	155021744	155021837	14168	57	0	8,13,4	4,10,0	412	125	4.87602e-05	0.00254957	1	0.378,0.283,1.0	0.446
44662	DZIP1L	DZIP1L	chr3	-	137790484	137790677	137786992	137787209	137796340	137796474	44662	41	0	56,27,10	10,4,5	318	125	4.87449e-05	0.00254957	1	0.688,0.726,0.44	0.382
49951	FMNL3	FMNL3	chr12	-	50052224	50052377	50050864	50050973	50055748	50055832	49951	132	1	80,42,66	47,1,8	278	125	4.88146e-05	0.00254959	0.983	0.434,0.95,0.788	0.259
50996	PREPL	PREPL	chr2	-	44548965	44549039	44544747	44548584	44549869	44549993	50996	148	0	160,107,48	5,12,6	199	125	4.9047e-05	0.0025589	1	0.953,0.849,0.834	0.121
1606	EIF2D	EIF2D	chr1	-	206772816	206772966	206772356	206772446	206773086	206773190	1606	528	5	250148163	5,21,7	275	125	4.92968e-05	0.00256909	0.98	0.958,0.762,0.914	0.102
7044	PHF20	PHF20	chr20	+	34487291	34487570	34459571	34459751	34501170	34501269	7044	245	10	192,96,52	2,0,0	404	125	5.01754e-05	0.00260993	0.883	0.967,1.0,1.0	-0.106
8113	EXOC7	EXOC7	chr17	-	74084140	74084203	74083734	74083801	74084544	74084643	8113	435	1	437283318	15,7,15	188	125	5.01909e-05	0.00260993	0.997	0.951,0.964,0.934	0.047
50769	APP	APP	chr21	-	27372329	27372497	27354656	27354790	27394155	27394358	50769	6397	102	321525554623	86109119	293	125	5.04209e-05	0.002619	0.964	0.941,0.909,0.943	0.033
38484	ACVR2A	ACVR2A	chr2	+	148680541	148680680	148677798	148677913	148683599	148683730	38484	26	5	19,41,86	0,0,2	264	125	5.0935e-05	0.0026428	0.711	1.0,1.0,0.953	-0.273
27259	MARK3	MARK3	chr14	+	103964838	103964865	103946723	103946827	103969218	103970166	27259	20	19	14,5,18	0,0,5	152	125	5.11137e-05	0.00264916	0.464	1.0,1.0,0.748	-0.452
48665	PLSCR1	PLSCR1	chr3	-	146246400	146246618	146243391	146243434	146251256	146251337	48665	1538	62	293,91,305	18,15,43	343	125	5.11938e-05	0.0026504	0.9	0.856,0.689,0.721	0.145
48955	PDPR	PDPR	chr16	+	70165204	70165322	70162861	70163025	70166053	70166203	48955	24	0	16,29,58	11,18,6	243	125	5.14046e-05	0.0026584	1	0.428,0.453,0.833	0.429
46093	ACTN1	ACTN1	chr14	-	69349589	69349772	69349174	69349309	69350884	69351025	46093	6936	8	12572311148	18,2,12	308	125	5.14671e-05	0.00265872	0.997	0.966,0.979,0.975	0.024
6748	LACE1	LACE1	chr6	+	108831414	108831555	108798394	108798495	108840899	108841013	6748	38	5	33,8,8	0,0,0	266	125	5.15567e-05	0.00266044	0.781	1.0,1.0,1.0	-0.219
37844	DCAF17	DCAF17	chr2	+	172314480	172314585	172309633	172309723	172325397	172325540	37844	63	11	50,25,34	2,1,0	230	125	5.16447e-05	0.00266207	0.757	0.931,0.931,1.0	-0.197
35725	RABGEF1	RABGEF1	chr7	+	66233817	66234012	66205642	66205779	66236869	66237065	35725	55	44	26,8,66	61,11,167	320	125	5.17234e-05	0.00266322	0.328	0.143,0.221,0.134	0.162
10652	EP400NL	EP400NL	chr12	+	132599002	132599090	132593116	132593227	132604964	132605146	10652	8	4	3,8,3	0,1,0	213	125	5.18911e-05	0.00266604	0.54	1.0,0.824,1.0	-0.401
26151	PEX7	PEX7	chr6	+	137191027	137191141	137147456	137147607	137219279	137219379	26151	3	5	3,3,7	0,0,2	239	125	5.18652e-05	0.00266604	0.239	1.0,1.0,0.647	-0.643
24418	ATP6V0B	ATP6V0B	chr1	+	44441471	44441520	44440319	44440779	44441761	44441845	24418	671	23	1074502366	155,19,33	174	125	5.22879e-05	0.00268351	0.954	0.833,0.95,0.888	0.064
2819	NFKB1	NFKB1	chr4	+	103500037	103500196	103498032	103498196	103501691	103501796	2819	424	0	212,68,355	0,0,24	284	125	5.26845e-05	0.00270092	1	1.0,1.0,0.867	0.044
27126	ZNF195	ZNF195	chr11	-	3383775	3383832	3379156	3381795	3392204	3392300	27126	15	29	8,2,2	68,49,14	182	125	5.27542e-05	0.00270129	0.262	0.075,0.027,0.089	0.198
319	IFI27L1	IFI27L1	chr14	+	94567084	94567117	94563232	94563311	94568159	94568321	319	110	1	23,45,47	0,14,7	158	125	5.2806e-05	0.00270129	0.989	1.0,0.718,0.842	0.136
13876	MCRS1	MCRS1	chr12	-	49960504	49960624	49959859	49959998	49961830	49961928	13876	458	4	492335170	21,20,7	245	125	5.3318e-05	0.00272453	0.983	0.923,0.895,0.925	0.069
38619	SENP7	SENP7	chr3	-	101117704	101117899	101090851	101090970	101177798	101177896	38619	32	7	32,86,72	1,2,1	320	125	5.36087e-05	0.00273634	0.641	0.926,0.944,0.966	-0.304
41316	NDE1	NDE1	chr16	+	15790565	15790717	15788021	15788113	15818047	15820208	41316	193	9	150,250,48	2,0,0	277	125	5.36651e-05	0.00273634	0.906	0.971,1.0,1.0	-0.084
4800	FLNC	FLNC	chr7	+	128490029	128490128	128489384	128489632	128490437	128490537	4800	132	3	257,24,126	10,20,92	224	125	5.37538e-05	0.0027379	0.961	0.935,0.401,0.433	0.371
31231	ZFP2	ZFP2	chr5	+	178343565	178343711	178339982	178340072	178358237	178360210	31231	1	0	1,3,1	4,3,1	271	125	5.52916e-05	0.0028132	1	0.103,0.316,0.316	0.755
1372	ST7L	ST7L	chr1	-	113093222	113093315	113084572	113084712	113119607	113119710	1372	10	5	18,16,6	0,2,0	218	125	5.57597e-05	0.00283377	0.534	1.0,0.821,1.0	-0.406
22574	MCM8	MCM8	chr20	+	5953221	5953372	5948475	5948671	5953701	5953842	22574	19	4	18,7,3	0,0,0	276	125	5.58159e-05	0.00283377	0.683	1.0,1.0,1.0	-0.317
21643	ACOT9	ACOT9	chrX	-	23752457	23752484	23751288	23751334	23761241	23761407	21643	14	18	52,4,5	12,0,0	152	125	5.59979e-05	0.00283996	0.39	0.781,1.0,1.0	-0.537
33385	TMCO3	TMCO3	chr13	+	114202617	114202767	114193671	114193822	114203739	114204544	33385	544	2	902,235,62	28,10,0	275	125	5.63661e-05	0.00285556	0.992	0.936,0.914,1.0	0.042
29910	PYCARD	PYCARD	chr16	-	31213467	31213524	31212806	31213162	31213737	31214097	29910	51	12	17,4,1	0,1,0	182	125	5.66042e-05	0.00286455	0.745	1.0,0.733,1.0	-0.166
10775	UPP1	UPP1	chr7	+	48142893	48143008	48141420	48141579	48146469	48146679	10775	654	23	150,2,12	16,4,8	240	125	5.6781e-05	0.00287042	0.937	0.83,0.207,0.439	0.445
35416	CMC2	CMC2	chr16	-	81015410	81015482	81009698	81010076	81040338	81040502	35416	122	2	121,59,100	6,9,34	197	125	5.68877e-05	0.00287274	0.975	0.928,0.806,0.651	0.18
42864	ZNF410	ZNF410	chr14	+	74388768	74388909	74387682	74387808	74390097	74390225	42864	328	26	105,86,343	47,14,77	266	125	5.71647e-05	0.00288364	0.856	0.512,0.743,0.677	0.212
36937	ASAH2B	ASAH2B	chr10	+	52504961	52505034	52502674	52502770	52509102	52509162	36937	28	2	19,6,7	8,9,11	198	125	5.78415e-05	0.00291467	0.898	0.6,0.296,0.287	0.504
36601	LPCAT3	LPCAT3	chr12	-	7092592	7092700	7091836	7091943	7125577	7125842	36601	241	0	180171117	2,14,7	233	125	5.79236e-05	0.00291569	1	0.98,0.868,0.9	0.084
10702	DPY19L1P1	DPY19L1P1	chr7	-	32756329	32756421	32718604	32718742	32758747	32758780	10702	5	3	1,2,4	0,0,0	217	125	5.8225e-05	0.00292774	0.49	1.0,1.0,1.0	-0.51
51102	RAB18	RAB18	chr10	+	27820457	27820544	27815756	27815818	27821435	27821508	51102	28	556	3,3,1	548163158	212	125	5.91236e-05	0.00296977	0.029	0.003,0.011,0.004	0.023
25238	TRMT1	TRMT1	chr19	-	13226810	13226866	13226092	13226280	13226959	13227245	25238	109	1	128,69,57	8,13,9	181	125	5.97417e-05	0.00299581	0.987	0.917,0.786,0.814	0.148
6074	WNK1	WNK1	chr12	+	988738	989197	987377	987527	990857	990955	6074	48	116	103,41,211	135,40,70	584	125	5.9769e-05	0.00299581	0.081	0.14,0.18,0.392	-0.156
30730	GGCT	GGCT	chr7	-	30540151	30540297	30538418	30538554	30544184	30544457	30730	722	124	645631175	74,40,9	271	125	6.07231e-05	0.0030404	0.729	0.801,0.879,0.9	-0.131
33365	STARD13	STARD13	chr13	-	33685914	33686029	33684822	33685044	33686857	33687068	33365	66	6	85,6,22	0,0,0	240	125	6.0835e-05	0.00304278	0.851	1.0,1.0,1.0	-0.149
46614	XPO6	XPO6	chr16	-	28220307	28220443	28192261	28192352	28222686	28223239	46614	44	221	13,5,2	157,77,65	261	125	6.12032e-05	0.00305796	0.087	0.038,0.03,0.015	0.059
912	RNPEPL1	RNPEPL1	chr2	+	241513191	241513308	241512526	241512678	241513529	241513765	912	302	4	116,81,28	19,3,2	242	125	6.14805e-05	0.00306857	0.975	0.759,0.933,0.879	0.118
17142	ERICH2	ERICH2	chr2	+	171636302	171636398	171634153	171634190	171638750	171638899	17142	6	8	0,2,0	6,16,4	221	125	6.16201e-05	0.00307229	0.298	0.0,0.066,0.0	0.276
44571	SCAMP3	SCAMP3	chr1	-	155231447	155231525	155230120	155230241	155231876	155232176	44571	113	0	137,51,68	14,7,2	203	125	6.26362e-05	0.00311966	1	0.858,0.818,0.954	0.123
14945	UCKL1	UCKL1	chr20	-	62575005	62575022	62572462	62572561	62575749	62575811	14945	72	0	45,14,20	0,9,7	142	125	6.28311e-05	0.00312606	1	1.0,0.578,0.716	0.235
8654	ANKMY1	ANKMY1	chr2	-	241452218	241452359	241439868	241439982	241459778	241459950	8654	1	2	23,33,14	0,0,0	266	125	6.35615e-05	0.00315907	0.19	1.0,1.0,1.0	-0.81
27919	ZNF83	ZNF83	chr19	-	53119970	53120088	53115617	53118050	53122188	53122315	27919	28	24	27,52,91	10,8,10	243	125	6.42547e-05	0.00319017	0.375	0.581,0.77,0.824	-0.35
11159	DCAF8	DCAF8	chr1	-	160194851	160194909	160194231	160194339	160195380	160195453	11159	286	6	200224112	5,26,31	183	125	6.43811e-05	0.00319309	0.97	0.965,0.855,0.712	0.126
18119	WDR54	WDR54	chr2	+	74650604	74650658	74650445	74650512	74650981	74651109	18119	289	0	106,331,70	3,20,1	179	125	6.46793e-05	0.00320451	1	0.961,0.92,0.98	0.046
28409	FRS2	FRS2	chr12	+	69931695	69931763	69925793	69925836	69955959	69956054	28409	23	17	10,1,9	15,22,50	193	125	6.49415e-05	0.00321008	0.467	0.302,0.029,0.104	0.322
43397	VEZT	VEZT	chr12	+	95650929	95651015	95645715	95645847	95660132	95660408	43397	11	9	5,1,1	0,0,1	211	125	6.49957e-05	0.00321008	0.42	1.0,1.0,0.372	-0.371
46605	DEF8	DEF8	chr16	+	90015824	90015921	90015138	90015222	90021576	90021674	46605	3	0	1,1,2	5,0,4	222	125	6.49263e-05	0.00321008	1	0.101,1.0,0.22	0.56
13854	YAP1	YAP1	chr11	+	102080247	102080295	102076623	102076817	102094352	102094483	13854	240	35	46,19,38	15,9,39	173	125	6.51212e-05	0.00321292	0.832	0.689,0.604,0.413	0.263
48636	DCAF6	DCAF6	chr1	+	167985018	167985189	167973770	167974031	167992225	167992285	48636	31	68	86,30,10	62,20,9	296	125	6.54355e-05	0.00322505	0.161	0.369,0.388,0.319	-0.198
4737	MBTD1	MBTD1	chr17	-	49336503	49336567	49302368	49302570	49337195	49337427	4737	30	0	15,21,9	3,7,4	189	125	6.5831e-05	0.00324116	1	0.768,0.665,0.598	0.323
53264	PRPF6	PRPF6	chr20	+	62657291	62657411	62655907	62656046	62658334	62658511	53264	405	0	445305453	10,11,14	245	125	6.61778e-05	0.00325485	1	0.958,0.934,0.943	0.055
51705	NACA	NACA	chr12	-	57113509	57115243	57113320	57113380	57118235	57118307	51705	47	0	37,137,61	6,8,14	1859	125	6.64009e-05	0.00326242	1	0.293,0.535,0.227	0.648
28951	MBNL1	MBNL1	chr3	+	152174055	152174150	152165408	152165562	152177059	152177134	28951	253	16	188,94,106	3,2,0	220	125	6.71455e-05	0.00329409	0.9	0.973,0.964,1.0	-0.079
6008	EIF4G2	EIF4G2	chr11	-	10823207	10823321	10822508	10822634	10823595	10823756	6008	5347	637	734838652518	304387213	239	125	6.71851e-05	0.00329409	0.814	0.927,0.839,0.861	-0.062
24991	CDC45	CDC45	chr22	+	19502487	19502571	19496052	19496214	19504049	19504168	24991	174	0	73,100,21	0,10,7	209	125	6.75445e-05	0.00330828	1	1.0,0.857,0.642	0.167
46432	HSF2	HSF2	chr6	+	122749047	122749101	122744725	122744831	122752574	122752659	46432	57	37	67,30,43	100,103,69	179	125	6.79709e-05	0.00332572	0.518	0.319,0.169,0.303	0.254
39100	FLOT1	FLOT1	chr6	-	30709568	30709644	30708455	30708575	30709923	30709980	39100	71	7	123,55,13	69,18,15	201	125	6.82165e-05	0.00333427	0.863	0.526,0.655,0.35	0.353
45269	KCTD17	KCTD17	chr22	+	37456862	37456962	37455352	37455478	37458564	37459430	45269	52	1	44,77,20	15,14,6	225	125	6.88647e-05	0.00336248	0.967	0.62,0.753,0.649	0.293
20598	AK2	AK2	chr1	-	33497144	33497262	33487193	33487304	33502336	33502512	20598	10	8	23,54,34	0,8,1	243	125	6.92965e-05	0.00338007	0.391	1.0,0.776,0.946	-0.516
5998	UFD1L	UFD1L	chr22	-	19462590	19462623	19459209	19459331	19466605	19466738	5998	131	51	97,69,46	16,10,2	158	125	6.98193e-05	0.00340205	0.67	0.827,0.845,0.948	-0.203
17887	RNF10	RNF10	chr12	+	121008993	121009094	121004627	121004783	121013433	121013491	17887	911	22	778397593	33,48,33	226	125	7.00772e-05	0.00340625	0.958	0.929,0.821,0.909	0.072
20225	INO80C	INO80C	chr18	-	33058245	33058313	33048290	33048706	33077682	33077955	20225	249	7	100,84,37	8,23,4	193	125	7.01939e-05	0.00340625	0.958	0.89,0.703,0.857	0.141
21313	BICD1	BICD1	chr12	+	32520603	32520679	32490432	32490640	32530473	32531141	21313	30	5	20,7,3	0,0,0	201	125	7.00001e-05	0.00340625	0.789	1.0,1.0,1.0	-0.211
43718	TCF4	TCF4	chr18	-	53254275	53254367	53252510	53252583	53255268	53255860	43718	9	4	53,49,50	0,0,3	217	125	7.01312e-05	0.00340625	0.564	1.0,1.0,0.906	-0.405
27257	MARK3	MARK3	chr14	+	103964838	103964865	103958113	103958371	103966492	103966537	27257	71	10	52,44,239	1,0,6	152	125	7.04654e-05	0.00341591	0.854	0.977,1.0,0.97	-0.128
19167	UBE2B	UBE2B	chr5	+	133712359	133712385	133710073	133710154	133725915	133727799	19167	190	0	158,63,162	7,10,7	151	125	7.11483e-05	0.00344547	1	0.949,0.839,0.95	0.087
23868	EPB41L4A-AS1	EPB41L4A-AS1	chr5	+	111497399	111497472	111496222	111496992	111497847	111498198	23868	187	9	194590458	0,3,3	198	125	7.12735e-05	0.003448	0.929	1.0,0.992,0.99	-0.065
27129	ZNF195	ZNF195	chr11	-	3398846	3399032	3392806	3392933	3400267	3400452	27129	4	83	14,19,4	56,41,24	311	125	7.14324e-05	0.00345215	0.019	0.091,0.157,0.063	-0.085
38837	FGFR2	FGFR2	chr10	-	123324951	123325218	123324015	123324093	123353222	123353481	38837	66	14	42517599	5,19,20	392	125	7.15742e-05	0.00345547	0.601	0.728,0.897,0.905	-0.242
27937	KANSL3	KANSL3	chr2	-	97281228	97281281	97279224	97279356	97285095	97285281	27937	9	77	0,2,0	105,77,56	178	125	7.20195e-05	0.00347341	0.076	0.0,0.018,0.0	0.07
32588	KDELC2	KDELC2	chr11	-	108351906	108352103	108348333	108348438	108356883	108357167	32588	90	6	53,35,25	0,0,0	322	125	7.24804e-05	0.00349208	0.853	1.0,1.0,1.0	-0.147
35170	SIL1	SIL1	chr5	-	138532129	138532217	138463427	138463542	138533957	138534065	35170	20	81	6,4,5	75,98,79	213	125	7.2666e-05	0.00349389	0.127	0.045,0.023,0.036	0.092
47639	ZNF211	ZNF211	chr19	+	58145080	58145273	58144534	58144804	58145390	58145429	47639	9	3	11,8,10	0,0,0	318	125	7.26647e-05	0.00349389	0.541	1.0,1.0,1.0	-0.459
8770	ATP7B	ATP7B	chr13	-	52532446	52532680	52531651	52531743	52534283	52534458	8770	76	6	58,53,18	0,1,0	359	125	7.37774e-05	0.00354372	0.815	1.0,0.949,1.0	-0.168
40827	CALB2	CALB2	chr16	+	71419479	71419551	71418685	71418739	71423651	71424342	40827	14	4	8,6,1	0,0,0	197	125	7.4245e-05	0.00356255	0.69	1.0,1.0,1.0	-0.31
7719	ERBB2IP	ERBB2IP	chr5	+	65370851	65371058	65349233	65350779	65372143	65372236	7719	605	76	234148182	73,30,87	332	125	7.47741e-05	0.0035843	0.75	0.547,0.65,0.441	0.204
20599	AK2	AK2	chr1	-	33486967	33487062	33480122	33480195	33487193	33487304	20599	1408	9	780717302	30,8,8	220	125	7.50858e-05	0.00358831	0.989	0.937,0.981,0.955	0.031
4351	SMTN	SMTN	chr22	+	31479164	31479295	31477281	31477442	31483950	31484099	4351	967	0	88,53,361	2,0,13	256	125	7.50275e-05	0.00358831	1	0.956,1.0,0.931	0.038
6072	WNK1	WNK1	chr12	+	977031	978270	971248	971436	980430	980514	6072	56	133	40126515	157,35,46	1364	125	7.50347e-05	0.00358831	0.037	0.023,0.248,0.506	-0.222
44938	SLC25A25	SLC25A25	chr9	+	130864358	130864394	130863587	130863675	130864648	130864760	44938	10	114	0,0,3	117,34,249	161	125	7.53088e-05	0.0035917	0.064	0.0,0.0,0.009	0.061
49026	ANKAR	ANKAR	chr2	+	190559706	190559887	190554252	190554690	190560875	190561095	49026	0	2	6,9,3	7,0,0	306	125	7.52367e-05	0.0035917	0	0.259,1.0,1.0	-0.753
16876	R3HCC1L	R3HCC1L	chr10	+	99915849	99915904	99894380	99894463	99922639	99922732	16876	19	0	0,5,4	3,1,3	180	125	7.57166e-05	0.00360704	1	0.0,0.776,0.481	0.581
21541	RBPMS	RBPMS	chr8	+	30423773	30423877	30416403	30416473	30428153	30429778	21541	662	2	164,79,11	4,6,3	229	125	7.57833e-05	0.00360704	0.994	0.957,0.878,0.667	0.16
48637	DCAF6	DCAF6	chr1	+	167985018	167985189	167973770	167974031	168007608	168007726	48637	15	196	50,15,5	227,41,9	296	125	7.59957e-05	0.00361351	0.031	0.085,0.134,0.19	-0.105
36110	UCHL3	UCHL3	chr13	+	76124111	76124123	76123885	76123998	76134888	76135017	36110	327	15	552,100,9	5,0,0	137	125	7.65818e-05	0.00363771	0.952	0.99,1.0,1.0	-0.045
4031	PPP2R5C	PPP2R5C	chr14	+	102285328	102285422	102229241	102229307	102323022	102323222	4031	0	11	9,3,1	4,0,2	219	125	7.69463e-05	0.00365069	0	0.562,1.0,0.222	-0.595
5589	TXNDC11	TXNDC11	chr16	-	11824500	11824630	11815432	11815526	11827837	11827935	5589	272	23	103,58,179	1,2,4	255	125	7.70096e-05	0.00365069	0.853	0.981,0.934,0.956	-0.104
24735	PPIF	PPIF	chr10	+	81112072	81112148	81111242	81111339	81113462	81115089	24735	1413	4	2566513449	24,9,26	201	125	7.75004e-05	0.00367027	0.995	0.985,0.973,0.915	0.037
21836	SNHG1	SNHG1	chr11	-	62622359	62622410	62621990	62622023	62622604	62622688	21836	356	22	529433331	93,91,33	176	125	7.77431e-05	0.0036754	0.92	0.802,0.772,0.877	0.103
7116	ZNF638	ZNF638	chr2	+	71575556	71577401	71558884	71558995	71582848	71582910	7116	1418	0	1357857823	0,10,12	1970	125	7.77645e-05	0.0036754	1	1.0,0.845,0.813	0.114
6143	DDIAS	DDIAS	chr11	+	82624328	82624428	82612736	82612864	82625764	82625893	6143	94	7	40,23,15	0,0,0	225	125	7.79018e-05	0.00367821	0.882	1.0,1.0,1.0	-0.118
20106	PRDM4	PRDM4	chr12	-	108134722	108135037	108133159	108133328	108135997	108136125	20106	454	10	534282358	0,0,3	440	125	7.80718e-05	0.00368255	0.928	1.0,1.0,0.971	-0.062
36193	LOC100506083	LOC100506083	chr16	-	70375842	70376002	70367722	70367863	70380101	70380650	36193	8	3	2,13,4	0,0,0	285	125	7.90839e-05	0.00372657	0.539	1.0,1.0,1.0	-0.461
43561	GLMP	GLMP	chr1	-	156264549	156264807	156264155	156264356	156265316	156265480	43561	390	18	435312155	151,22,51	383	125	7.92437e-05	0.00373038	0.876	0.485,0.822,0.498	0.274
5064	KIRREL	KIRREL	chr1	+	158047780	158047930	157963062	157963518	158054211	158054369	5064	604	2	303,45,94	10,2,5	275	125	7.95028e-05	0.00373885	0.993	0.932,0.911,0.895	0.08
7932	AUP1	AUP1	chr2	-	74755877	74756062	74755066	74755133	74756488	74756626	7932	295	2	217176183	59,7,3	310	125	8.03941e-05	0.003777	0.983	0.597,0.91,0.961	0.16
48800	HPS4	HPS4	chr22	-	26862016	26862070	26861420	26861517	26862191	26862228	48800	60	56	6,11,5	12,29,31	179	125	8.18178e-05	0.00384007	0.428	0.259,0.209,0.101	0.238
17414	SETD5	SETD5	chr3	+	9478533	9478572	9477411	9477590	9482139	9482382	17414	29	122	5,2,14	98,88,109	164	125	8.21675e-05	0.00385262	0.153	0.037,0.017,0.089	0.105
19374	UBA3	UBA3	chr3	-	69129262	69129304	69126948	69127069	69129484	69129524	19374	289	32	132,82,71	40,33,15	167	125	8.23014e-05	0.00385262	0.871	0.712,0.65,0.78	0.157
33000	DNMT3B	DNMT3B	chr20	+	31374307	31374433	31372563	31372665	31375035	31375257	33000	142	3	31,36,13	7,4,6	251	125	8.24932e-05	0.00385262	0.959	0.688,0.818,0.519	0.284
35462	PDZD8	PDZD8	chr10	-	119100490	119100613	119078382	119078485	119133866	119134978	35462	410	7	131,83,519	6,2,53	248	125	8.24035e-05	0.00385262	0.967	0.917,0.954,0.832	0.066
3590	PPP3CA	PPP3CA	chr4	-	101950322	101950352	101944586	101947218	101953423	101953521	3590	2	179	0,1,32	109,18,168	155	125	8.24728e-05	0.00385262	0.009	0.0,0.043,0.133	-0.05
31468	ZNF542P	ZNF542P	chr19	+	56886054	56886126	56884899	56884992	56888235	56891196	31468	40	28	38,7,11	73,23,34	197	125	8.28476e-05	0.00385772	0.475	0.248,0.162,0.17	0.282
5924	ATF2	ATF2	chr2	-	175939727	175939815	175936977	175939563	175945387	175945493	5924	2	144	2,4,31	110,64,54	213	125	8.28002e-05	0.00385772	0.008	0.011,0.035,0.252	-0.091
6968	HDAC3	HDAC3	chr5	-	141005251	141005331	141004774	141004932	141005760	141005850	6968	239	0	354344136	7,15,13	205	125	8.27756e-05	0.00385772	1	0.969,0.933,0.864	0.078
42022	ITM2C	ITM2C	chr2	+	231738131	231738272	231729664	231729860	231740334	231740523	42022	877	25	143233101041	12,25,15	266	125	8.3265e-05	0.00387334	0.943	0.982,0.984,0.97	-0.036
17348	NUBP2	NUBP2	chr16	+	1836537	1836656	1832923	1833037	1837677	1837832	17348	83	6	58,105,85	0,0,0	244	125	8.33877e-05	0.00387363	0.876	1.0,1.0,1.0	-0.124
31831	NUP85	NUP85	chr17	+	73214279	73214401	73211848	73211918	73221197	73221332	31831	448	1	339189111	5,16,2	247	125	8.34353e-05	0.00387363	0.996	0.972,0.857,0.966	0.064
13644	OPTN	OPTN	chr10	+	13150137	13150289	13142081	13142302	13150961	13151015	13644	79	6	59,23,7	0,0,0	277	125	8.45407e-05	0.0039211	0.856	1.0,1.0,1.0	-0.144
38091	TECPR2	TECPR2	chr14	+	102898132	102898465	102894586	102894719	102900571	102901548	38091	79	5	50,38,36	0,0,0	458	125	8.48343e-05	0.00393046	0.812	1.0,1.0,1.0	-0.188
50558	RAB1A	RAB1A	chr2	-	65318116	65318212	65316072	65316204	65325104	65325200	50558	2492	13	190110551526	17,33,24	221	125	8.49092e-05	0.00393046	0.991	0.984,0.948,0.973	0.023
24987	CDC45	CDC45	chr22	+	19502271	19502410	19496052	19496214	19504049	19504168	24987	244	0	100,147,23	0,10,7	264	125	8.51462e-05	0.00393757	1	1.0,0.874,0.609	0.172
6525	FNIP1	FNIP1	chr5	-	131046270	131046354	131044893	131044965	131052257	131052349	6525	38	0	55,12,13	45,0,5	209	125	8.54128e-05	0.00394604	1	0.422,1.0,0.609	0.323
14226	DOCK7	DOCK7	chr1	-	63010617	63010710	63009326	63009416	63021495	63021660	14226	25	9	14,9,1	0,0,1	218	125	8.58452e-05	0.00396214	0.614	1.0,1.0,0.364	-0.174
369	G2E3	G2E3	chr14	+	31074710	31075018	31071204	31071337	31077093	31077275	369	263	0	146,54,151	4,4,7	433	125	8.60395e-05	0.00396723	1	0.913,0.796,0.862	0.143
23582	PKM	PKM	chr15	-	72495362	72495529	72492814	72492996	72499068	72499221	23582	655	2	1942548214	44,10,8	292	125	8.67556e-05	0.00399634	0.993	0.95,0.959,0.92	0.05
27921	ZNF83	ZNF83	chr19	-	53119970	53120094	53115617	53118050	53122188	53122315	27921	30	24	28,53,93	10,8,10	249	125	8.68984e-05	0.00399902	0.386	0.584,0.769,0.824	-0.34
15282	ZMYND8	ZMYND8	chr20	-	45841286	45841370	45837858	45839542	45848908	45848975	15282	122	19	65,86,34	50,37,13	209	125	8.7805e-05	0.00403681	0.793	0.437,0.582,0.61	0.25
45773	PTH1R	PTH1R	chr3	+	46942514	46942575	46940792	46940946	46942903	46942970	45773	395	2	1,2,386	0,0,21	186	125	8.80096e-05	0.00404228	0.993	1.0,1.0,0.925	0.018
21547	EIF3K	EIF3K	chr19	+	39123069	39123136	39116667	39116742	39125632	39125758	21547	735	5	911576575	12,31,20	192	125	8.82911e-05	0.00405127	0.99	0.98,0.924,0.949	0.039
28317	EPB41L1	EPB41L1	chr20	+	34713344	34713449	34700347	34700402	34763472	34763637	28317	5	9	0,0,0	2,2,4	230	125	8.98062e-05	0.0041118	0.232	0.0,0.0,0.0	0.232
6864	ODC1	ODC1	chr2	-	10584599	10584773	10583827	10583962	10585056	10585175	6864	1428	20	202014842309	0,1,5	299	125	8.9817e-05	0.0041118	0.968	1.0,0.998,0.995	-0.03
7011	CDK16	CDK16	chrX	+	47085677	47085801	47085363	47085426	47085981	47086102	7011	1632	13	916570330	16,3,32	249	125	8.98717e-05	0.0041118	0.984	0.966,0.99,0.838	0.053
26411	KDELR3	KDELR3	chr22	+	38875597	38875756	38870527	38870628	38877216	38877469	26411	341	15	385150125	2,1,3	284	125	9.01619e-05	0.00412109	0.909	0.988,0.985,0.948	-0.065
42680	RABEPK	RABEPK	chr9	+	127982817	127982979	127975648	127975801	127990188	127990338	42680	270	1	414292110	23,8,5	287	125	9.02645e-05	0.00412179	0.992	0.887,0.941,0.905	0.081
4949	PPP6R2	PPP6R2	chr22	+	50875416	50875497	50874795	50874881	50875934	50876032	4949	233	39	45106107	44,29,88	206	125	9.12329e-05	0.00416198	0.784	0.383,0.689,0.425	0.285
17797	YWHAE	YWHAE	chr17	-	1265195	1265302	1257504	1257641	1268152	1268352	17797	3718	12	177313721633	3,13,46	232	125	9.18328e-05	0.00418531	0.994	0.997,0.983,0.95	0.017
11087	DPY19L4	DPY19L4	chr8	+	95746857	95746982	95738558	95738669	95751640	95751762	11087	79	9	86,105,45	0,4,0	250	125	9.24809e-05	0.00421078	0.814	1.0,0.929,1.0	-0.162
39076	EVI5L	EVI5L	chr19	+	7921977	7922010	7920900	7920954	7923076	7923217	39076	0	16	22,5,5	28,20,13	158	125	9.37973e-05	0.0042666	0	0.383,0.165,0.233	-0.26
43560	GLMP	GLMP	chr1	-	156263110	156263220	156262477	156263000	156263808	156264027	43560	150	3	229,108,67	27,10,13	235	125	9.38918e-05	0.00426679	0.964	0.819,0.852,0.733	0.163
15283	ZMYND8	ZMYND8	chr20	-	45841286	45841370	45837858	45839542	45849964	45850125	15283	66	0	29,47,15	4,4,6	209	125	9.43539e-05	0.00427963	1	0.813,0.875,0.599	0.238
9870	MAN2B1	MAN2B1	chr19	-	12769241	12769324	12769037	12769158	12772073	12772190	9870	455	0	255325174	7,12,5	208	125	9.43557e-05	0.00427963	1	0.956,0.942,0.954	0.049
8967	GYG2	GYG2	chrX	+	2761038	2761131	2748101	2748236	2761253	2761395	8967	1	0	2,0,0	11,9,6	218	125	9.52701e-05	0.00431696	1	0.094,0.0,0.0	0.969
28245	PTPRF	PTPRF	chr1	+	44069281	44069860	44069086	44069204	44070573	44070671	28245	4894	2	861859548	2,3,13	704	125	9.55445e-05	0.00432524	0.998	0.987,0.981,0.882	0.048
16947	SMARCA4	SMARCA4	chr19	+	11091452	11091528	11071597	11071850	11094796	11095049	16947	6	19	0,0,0	2,4,1	201	125	9.63292e-05	0.00435659	0.164	0.0,0.0,0.0	0.164
12429	WDR90	WDR90	chr16	+	716904	716989	716672	716792	717431	717829	12429	134	1	35,169,87	1,13,14	210	125	9.67287e-05	0.00437047	0.988	0.954,0.886,0.787	0.112
23007	SH3GLB2	SH3GLB2	chr9	-	131772948	131772972	131772398	131772488	131774514	131774577	23007	407	5	192,299,42	17,11,6	149	125	9.72744e-05	0.00438255	0.986	0.905,0.958,0.854	0.08
33828	MTMR14	MTMR14	chr3	+	9731647	9731827	9730627	9730766	9743473	9744078	33828	128	17	143,142,51	58,54,20	305	125	9.71007e-05	0.00438255	0.755	0.503,0.519,0.511	0.244
42184	SCYL1	SCYL1	chr11	+	65305740	65305795	65305437	65305653	65305912	65306182	42184	370	5	119128246	12,0,26	180	125	9.72688e-05	0.00438255	0.981	0.873,1.0,0.868	0.067
50268	IFRD2	IFRD2	chr3	-	50326877	50327059	50326230	50326368	50327142	50327193	50268	374	4	292,106,99	17,7,7	307	125	9.73778e-05	0.00438302	0.974	0.875,0.86,0.852	0.112
39144	ANAPC16	ANAPC16	chr10	+	73983645	73983814	73975757	73975896	73990123	73990198	39144	1069	25	872818329	73,32,17	294	125	9.77861e-05	0.00439721	0.948	0.835,0.916,0.892	0.067
7188	FAM73A	FAM73A	chr1	+	78325724	78325811	78324998	78325071	78326908	78327007	7188	137	0	39,19,21	2,6,2	212	125	9.80269e-05	0.00440384	1	0.92,0.651,0.861	0.189
33783	ACD	ACD	chr16	-	67692457	67692544	67691888	67692265	67692622	67692719	33783	313	1	87108173	4,8,7	212	125	9.84516e-05	0.00441872	0.995	0.928,0.888,0.936	0.078
23621	MFF	MFF	chr2	+	228195341	228195562	228189866	228190143	228197134	228197304	23621	647	27	767587404	7,9,7	346	125	9.91692e-05	0.0044467	0.896	0.975,0.959,0.954	-0.067
43391	VEZT	VEZT	chr12	+	95650925	95651015	95645715	95645847	95660132	95660408	43391	104	9	59,19,12	0,0,1	215	125	0.000100029	0.00447674	0.87	1.0,1.0,0.875	-0.088
52059	COPS7B	COPS7B	chr2	+	232656442	232656518	232653264	232653442	232658972	232659061	52059	225	1	178,174,65	12,10,3	201	125	9.99523e-05	0.00447674	0.993	0.902,0.915,0.931	0.077
51112	ARHGAP10	ARHGAP10	chr4	+	148984298	148984451	148968042	148968202	148985566	148985658	51112	126	25	108,49,163	7,5,5	278	125	0.000101235	0.00452643	0.694	0.874,0.815,0.936	-0.181
43995	THNSL2	THNSL2	chr2	+	88484846	88484998	88482466	88482592	88485416	88486156	43995	23	9	0,8,14	4,20,26	277	125	0.00010155	0.0045362	0.536	0.0,0.153,0.195	0.42
2425	HNRNPM	HNRNPM	chr19	+	8538547	8538592	8536209	8536311	8539050	8539128	2425	2095	30	168312851047	47,46,43	170	125	0.000102012	0.00454825	0.981	0.963,0.954,0.947	0.026
32347	SUMF2	SUMF2	chr7	+	56141866	56141911	56136174	56136331	56144526	56144582	32347	13	4	5,5,1	0,0,0	170	125	0.000101994	0.00454825	0.705	1.0,1.0,1.0	-0.295
18022	FANCG	FANCG	chr9	-	35078137	35078340	35077260	35077396	35078601	35078733	18022	304	0	160,151,84	9,3,4	328	125	0.000102132	0.00454929	1	0.871,0.95,0.889	0.097
24009	PSMD4	PSMD4	chr1	+	151237641	151237710	151237307	151237394	151237869	151238085	24009	1451	11	1773865429	41,19,16	194	125	0.00010253	0.00455578	0.988	0.965,0.967,0.945	0.029
25231	TRMT1	TRMT1	chr19	-	13226439	13226582	13226092	13226280	13226959	13227463	25231	238	1	291172134	8,13,9	268	125	0.000102519	0.00455578	0.991	0.944,0.861,0.874	0.098
38321	SLC27A5	SLC27A5	chr19	-	59010151	59010282	59009699	59010058	59010489	59010587	38321	173	0	42,45,16	2,6,2	256	125	0.000102567	0.00455578	1	0.911,0.786,0.796	0.169
32567	NCOA7	NCOA7	chr6	+	126176165	126176386	126136436	126136550	126196034	126196114	32567	49	5	67,32,14	0,1,0	346	125	0.000103166	0.0045781	0.78	1.0,0.92,1.0	-0.193
41687	SCMH1	SCMH1	chr1	-	41618270	41618413	41608549	41608784	41626546	41626570	41687	13	5	16,2,0	26,20,9	268	125	0.000103382	0.00458336	0.548	0.223,0.045,0.0	0.459
48630	DCAF6	DCAF6	chr1	+	168007608	168007726	167973770	167974031	168012262	168012378	48630	451	6	516,92,35	11,11,12	243	125	0.000103967	0.00460497	0.975	0.96,0.811,0.6	0.185
18712	ITGB3BP	ITGB3BP	chr1	-	63955753	63955889	63944434	63944504	63974198	63974241	18712	311	11	242,270,94	0,3,0	261	125	0.000104447	0.00461428	0.931	1.0,0.977,1.0	-0.061
34400	ARHGEF1	ARHGEF1	chr19	+	42396095	42396194	42392822	42392936	42396401	42396444	34400	506	14	205113121	20,4,38	224	125	0.000104313	0.00461428	0.953	0.851,0.94,0.64	0.143
46182	ARHGAP22	ARHGAP22	chr10	-	49687630	49687807	49667726	49667934	49763507	49763595	46182	50	5	19,3,1	0,0,0	302	125	0.00010447	0.00461428	0.805	1.0,1.0,1.0	-0.195
21850	GMPPB	GMPPB	chr3	-	49760028	49760187	49759397	49759580	49760404	49760547	21850	351	1	113,57,118	0,1,29	284	125	0.000104749	0.00462225	0.994	1.0,0.962,0.642	0.126
19785	PSMB5	PSMB5	chr14	-	23496953	23497038	23495059	23495584	23502576	23502883	19785	124	1570	66,87,14	19901427598	210	125	0.000105066	0.00463194	0.045	0.019,0.035,0.014	0.022
31055	NT5C2	NT5C2	chr10	-	104899162	104899236	104866345	104866463	104934614	104934739	31055	407	17	651121196	47,29,31	199	125	0.000105694	0.00465529	0.938	0.897,0.724,0.799	0.131
12025	TCF7L2	TCF7L2	chr10	+	114920377	114920450	114919678	114919751	114925313	114927436	12025	31	23	2,5,2	5,13,15	198	125	0.000106616	0.00469149	0.46	0.202,0.195,0.078	0.302
18524	FERMT2	FERMT2	chr14	-	53327731	53327752	53327058	53327183	53331118	53331340	18524	6	209	2,3,50	77,28,267	146	125	0.000106788	0.00469468	0.024	0.022,0.084,0.138	-0.057
23238	IDS	IDS	chrX	-	148584841	148584975	148582479	148582568	148585686	148585823	23238	572	0	312119325	0,0,22	259	125	0.000107001	0.00469967	1	1.0,1.0,0.877	0.041
11336	TK1	TK1	chr17	-	76178669	76178763	76171609	76171699	76181135	76181246	11336	1267	0	514,180,96	0,6,12	219	125	0.000107608	0.0047091	1	1.0,0.945,0.82	0.078
2412	NDRG2	NDRG2	chr14	-	21491022	21491064	21490550	21490656	21491399	21491480	2412	17	4	67,97,16	63,163,94	167	125	0.000107471	0.0047091	0.761	0.443,0.308,0.113	0.473
27852	SLC4A2	SLC4A2	chr7	+	150772692	150772862	150772341	150772595	150773099	150773273	27852	885	0	821403179	16,0,10	295	125	0.000107614	0.0047091	1	0.956,1.0,0.884	0.053
7148	KIAA1217	KIAA1217	chr10	+	24831621	24831699	24825702	24825822	24833909	24834032	7148	38	5	5,5,0	11,4,1	203	125	0.00010747	0.0047091	0.824	0.219,0.435,0.0	0.606
18818	ST6GALNAC4	ST6GALNAC4	chr9	-	130672229	130672337	130670164	130670860	130674546	130674959	18818	147	0	139,140,32	18,5,0	233	125	0.000108419	0.00473994	1	0.806,0.938,1.0	0.085
7120	ZNF638	ZNF638	chr2	+	71575882	71577401	71558884	71558995	71582848	71582910	7120	1472	0	1407896858	0,10,12	1644	125	0.000108586	0.00474283	1	1.0,0.872,0.845	0.094
35863	EML2	EML2	chr19	-	46127976	46128076	46124464	46124590	46129962	46130097	35863	96	7	18,12,3	0,0,0	225	125	0.000109381	0.00477314	0.884	1.0,1.0,1.0	-0.116
34098	RABGGTB	RABGGTB	chr1	+	76255636	76255742	76253181	76253289	76255836	76255959	34098	59	8	76,36,40	2,0,1	231	125	0.000109751	0.00478485	0.8	0.954,1.0,0.956	-0.17
12574	SREBF2	SREBF2	chr22	+	42295240	42295557	42294652	42294785	42296023	42296126	12574	38	4	3,6,22	0,0,0	442	125	0.000110115	0.00479629	0.729	1.0,1.0,1.0	-0.271
43234	MDM2	MDM2	chr12	+	69210591	69210725	69207333	69207408	69214104	69214154	43234	292	21	110,41,86	1,2,1	259	125	0.000111956	0.004872	0.87	0.982,0.908,0.976	-0.085
24473	DGCR8	DGCR8	chr22	+	20093699	20093800	20082235	20082318	20094114	20094221	24473	247	0	150139146	2,0,24	226	125	0.000112489	0.00489068	1	0.976,1.0,0.771	0.084
23058	RNF167	RNF167	chr17	+	4846145	4846236	4845871	4845959	4847852	4847933	23058	370	2	98,75,126	6,6,5	216	125	0.000113814	0.00493837	0.991	0.904,0.879,0.936	0.085
37833	HSD11B1L	HSD11B1L	chr19	+	5686426	5686538	5684999	5685130	5686910	5687002	37833	2	0	0,1,12	4,2,1	237	125	0.00011378	0.00493837	1	0.0,0.209,0.864	0.642
4005	DTYMK	DTYMK	chr2	-	242619643	242619734	242617866	242618064	242625183	242625292	4005	732	41	557,175,67	48,58,11	216	125	0.0001139	0.00493837	0.912	0.87,0.636,0.779	0.15
40212	VCL	VCL	chr10	+	75871666	75871870	75868728	75868914	75873941	75874145	40212	57	1482	40,10,58	654165438	329	125	0.000114183	0.00494613	0.014	0.023,0.023,0.048	-0.017
14993	EMC8	EMC8	chr16	-	85813984	85814079	85812230	85813473	85814816	85814886	14993	589	24	314288190	75,12,29	220	125	0.000115913	0.00501187	0.933	0.704,0.932,0.788	0.125
51742	ING3	ING3	chr7	+	120604795	120604892	120595612	120595678	120606679	120606751	51742	87	3	71,67,28	8,20,18	222	125	0.000115861	0.00501187	0.942	0.833,0.654,0.467	0.291
38867	BAG6	BAG6	chr6	-	31616687	31616741	31616453	31616528	31616975	31617172	38867	688	24	446340228	40,20,33	179	125	0.000116349	0.00502609	0.952	0.886,0.922,0.828	0.073
39383	PAPOLA	PAPOLA	chr14	+	97026985	97027048	97022511	97022750	97029155	97029230	39383	805	11	581206213	8,7,39	188	125	0.000116473	0.00502685	0.98	0.98,0.951,0.784	0.075
35790	ZNF598	ZNF598	chr16	-	2052991	2053121	2052521	2052733	2053616	2053729	35790	223	0	146126113	6,0,14	255	125	0.000117556	0.00506897	1	0.923,1.0,0.798	0.093
18653	SAR1A	SAR1A	chr10	-	71922445	71922515	71921613	71921687	71930168	71930285	18653	21	187	63,55,75	393132142	195	125	0.000118014	0.00507945	0.067	0.093,0.211,0.253	-0.119
49505	REEP4	REEP4	chr8	-	21998137	21998210	21997684	21997761	21998963	21999448	49505	474	0	511,211,48	15,6,3	198	125	0.000117939	0.00507945	1	0.956,0.957,0.91	0.059
22178	KIF23	KIF23	chr15	+	69732646	69732826	69732242	69732416	69737128	69737380	22178	917	16	1006,238,99	3,0,0	305	125	0.000118271	0.00508588	0.959	0.993,1.0,1.0	-0.039
17146	SPATA13	SPATA13	chr13	+	24852751	24852959	24844824	24845050	24858272	24858409	17146	5	0	3,0,13	1,2,2	333	125	0.00011849	0.00509064	1	0.53,0.0,0.709	0.587
18370	RALGAPA1	RALGAPA1	chr14	-	36169367	36169508	36159041	36159209	36190893	36191055	18370	0	34	0,2,15	6,7,28	266	125	0.000120957	0.00519193	0	0.0,0.118,0.201	-0.106
32493	ANXA9	ANXA9	chr1	+	150967052	150967175	150960758	150960817	150967735	150968114	32493	7	3	18,11,1	0,0,0	248	125	0.000121736	0.00521833	0.54	1.0,1.0,1.0	-0.46
43713	RBM38	RBM38	chr20	+	55968334	55968389	55967709	55967833	55982598	55984386	43713	167	4	239235305	11,27,75	180	125	0.000121794	0.00521833	0.967	0.938,0.858,0.738	0.122
16102	FAM49B	FAM49B	chr8	-	130916744	130916831	130915557	130915596	130983188	130983241	16102	231	87	163,94,47	28,12,9	212	125	0.000122239	0.00523267	0.61	0.774,0.822,0.755	-0.174
42403	C19orf70	C19orf70	chr19	-	5680065	5680261	5679596	5679774	5680468	5680907	42403	10	276	36,16,14	229119165	321	125	0.000123969	0.0053019	0.014	0.058,0.05,0.032	-0.033
5123	TIMP1	TIMP1	chrX	+	47442806	47442935	47441689	47441873	47444334	47444414	5123	1882	5	334610961680	41,14,26	254	125	0.000125391	0.00535788	0.995	0.976,0.975,0.97	0.021
16388	METTL3	METTL3	chr14	-	21969054	21969271	21967907	21967946	21971315	21971720	16388	239	0	249,371,58	14,8,3	342	125	0.000126171	0.00538635	1	0.867,0.944,0.876	0.104
20615	DNAJC4	DNAJC4	chr11	+	63999342	63999436	63997903	63998412	64001365	64001452	20615	5	3	4,3,5	1,0,0	219	125	0.000126826	0.00540477	0.488	0.695,1.0,1.0	-0.41
45827	TATDN1	TATDN1	chr8	-	125516080	125516192	125507712	125507783	125516511	125516588	45827	7	171	22,21,10	150,104,57	237	125	0.000126832	0.00540477	0.021	0.072,0.096,0.085	-0.063
46644	LRTOMT	LRTOMT	chr11	+	71800462	71800642	71800074	71800211	71804541	71804747	46644	0	25	4,4,3	3,5,9	305	125	0.000128219	0.00545896	0	0.353,0.247,0.12	-0.24
48597	WDFY2	WDFY2	chr13	+	52249305	52249379	52234731	52234799	52277731	52277786	48597	59	0	122,37,75	7,7,14	199	125	0.000128835	0.00548026	1	0.916,0.769,0.771	0.181
5298	SENP6	SENP6	chr6	+	76350399	76350420	76344422	76344527	76357446	76357517	5298	103	40	65,35,35	54,34,54	146	125	0.000130827	0.00555997	0.688	0.508,0.468,0.357	0.244
2440	STK38L	STK38L	chr12	+	27461271	27461394	27455069	27455121	27462046	27462130	2440	105	9	311150261	2,4,3	248	125	0.00013197	0.00560351	0.855	0.987,0.95,0.978	-0.117
30559	ODF2	ODF2	chr9	+	131219476	131219716	131218284	131218534	131221845	131221936	30559	88	127	37,42,36	116128122	365	125	0.000132507	0.00562123	0.192	0.098,0.101,0.092	0.095
29242	COPE	COPE	chr19	-	19017768	19017921	19016384	19016438	19021779	19021880	29242	1510	4	270419801046	46,27,8	278	125	0.000134224	0.00568896	0.994	0.964,0.971,0.983	0.021
13109	EPHB6	EPHB6	chr7	+	142561388	142561453	142560884	142561085	142561723	142562020	13109	4	3	18,24,16	0,0,0	190	125	0.000134811	0.00570177	0.467	1.0,1.0,1.0	-0.533
17661	DDX11	DDX11	chr12	+	31256250	31256329	31255869	31255954	31256510	31256665	17661	160	9	111,241,61	0,0,3	204	125	0.00013477	0.00570177	0.916	1.0,1.0,0.926	-0.059
32856	LRCH4	LRCH4	chr7	-	100175781	100175881	100175444	100175535	100176021	100176134	32856	346	14	161226111	0,0,4	225	125	0.000134888	0.00570177	0.932	1.0,1.0,0.939	-0.048
34913	LSM2	LSM2	chr6	-	31766253	31766284	31765766	31765826	31773851	31773919	34913	644	0	387,245,95	12,9,2	156	125	0.000136065	0.00574636	1	0.963,0.956,0.974	0.036
35674	PHTF1	PHTF1	chr1	-	114255900	114256060	114254561	114254735	114267380	114267515	35674	253	0	345,90,96	9,6,6	285	125	0.000136364	0.00575072	1	0.944,0.868,0.875	0.104
46574	RTF1	RTF1	chr15	+	41771300	41771396	41770745	41770823	41772411	41772523	46574	367	0	217192294	6,0,18	221	125	0.000136412	0.00575072	1	0.953,1.0,0.902	0.048
4706	CRBN	CRBN	chr3	-	3195643	3195759	3195107	3195172	3196430	3196515	4706	89	13	126,132,40	0,4,4	241	125	0.00013703	0.00577163	0.78	1.0,0.945,0.838	-0.148
45669	SUPV3L1	SUPV3L1	chr10	+	70942275	70942410	70939959	70940318	70945742	70945820	45669	2	36	24,11,20	85,20,25	260	125	0.000137194	0.00577338	0.026	0.12,0.209,0.278	-0.176
46288	GABBR1	GABBR1	chr6	-	29598234	29598420	29596863	29596884	29599172	29599376	46288	25	5	8,48,22	0,2,0	311	125	0.000138177	0.00580959	0.668	1.0,0.906,1.0	-0.301
30255	ACTR1A	ACTR1A	chr10	-	104241593	104241655	104240888	104240929	104242767	104242860	30255	284	5	310,152,99	17,11,18	187	125	0.000138674	0.00582529	0.974	0.924,0.902,0.786	0.103
46140	EPS15L1	EPS15L1	chr19	-	16487932	16488065	16472388	16472795	16495939	16496022	46140	44	37	129,44,43	33,15,12	258	125	0.000139225	0.00584325	0.366	0.654,0.587,0.635	-0.259
23104	BTRC	BTRC	chr10	+	103190101	103190209	103113789	103113985	103221737	103221815	23104	27	32	49,19,17	16,4,6	233	125	0.000139835	0.00585952	0.312	0.622,0.718,0.603	-0.336
27452	TMEM214	TMEM214	chr2	+	27262608	27262705	27261914	27262032	27262897	27263066	27452	381	4	373205108	8,9,23	222	125	0.000139861	0.00585952	0.982	0.963,0.928,0.726	0.11
29382	NAPRT	NAPRT	chr8	-	144657791	144657872	144657592	144657695	144658247	144658332	29382	606	2	17,49,27	0,3,6	206	125	0.000140456	0.00587922	0.995	1.0,0.908,0.732	0.115
5818	TRMT2B	TRMT2B	chrX	-	100306239	100306722	100292905	100293040	100306805	100307105	5818	38	4	15,9,25	0,0,1	608	125	0.000140975	0.00589575	0.661	1.0,1.0,0.837	-0.285
37426	ENKD1	ENKD1	chr16	-	67698898	67699071	67697559	67697723	67699973	67700168	37426	73	0	10,49,25	2,5,4	298	125	0.000141199	0.00589989	1	0.677,0.804,0.724	0.265
13918	PEX1	PEX1	chr7	-	92138642	92138725	92136307	92136440	92140257	92140361	13918	64	3	28,23,12	8,7,9	208	125	0.000142148	0.00592904	0.928	0.678,0.664,0.445	0.332
25527	GAS2L3	GAS2L3	chr12	+	101012226	101012365	101011521	101011585	101016052	101016160	25527	134	7	120,14,38	0,0,0	264	125	0.00014209	0.00592904	0.901	1.0,1.0,1.0	-0.099
32669	SCP2	SCP2	chr1	+	53504588	53504718	53493640	53493743	53513529	53513609	32669	1144	12	1111944406	19,38,22	255	125	0.000143362	0.00597439	0.979	0.966,0.924,0.9	0.049
35168	SIL1	SIL1	chr5	-	138378308	138378408	138362489	138362681	138386626	138386735	35168	489	0	440971355	2,34,7	225	125	0.000143658	0.00598144	1	0.992,0.941,0.966	0.034
29085	CRTC2	CRTC2	chr1	-	153923735	153924142	153921590	153921860	153924493	153924738	29085	642	0	668407771	2,3,25	532	125	0.000144052	0.00599255	1	0.987,0.97,0.879	0.055
3939	APOPT1	APOPT1	chr14	+	104040443	104040507	104037959	104038157	104053610	104053701	3939	286	46	280,127,52	7,1,11	189	125	0.000144728	0.00601538	0.804	0.964,0.988,0.758	-0.099
8502	LZTR1	LZTR1	chr22	+	21341792	21341872	21340129	21340186	21342298	21342407	8502	126	0	50,61,33	0,8,6	205	125	0.000145186	0.00602912	1	1.0,0.823,0.77	0.136
1377	ST7L	ST7L	chr1	-	113098489	113098640	113084572	113084712	113119607	113119710	1377	20	5	20,31,8	0,2,0	276	125	0.000145504	0.0060345	0.644	1.0,0.875,1.0	-0.314
27672	SPAST	SPAST	chr2	+	32370005	32370076	32368404	32368484	32372286	32372327	27672	104	12	120,153,44	3,4,0	196	125	0.000145571	0.0060345	0.847	0.962,0.961,1.0	-0.127
27324	OBSCN	OBSCN	chr1	+	228480223	228480487	228476325	228476589	228481053	228481317	27324	15	0	4,6,11	3,2,3	389	125	0.000145751	0.00603665	1	0.3,0.491,0.541	0.556
17093	IAH1	IAH1	chr2	+	9616115	9616168	9614669	9614776	9618350	9618499	17093	187	33	143,114,56	4,6,7	178	125	0.000146319	0.00605484	0.799	0.962,0.93,0.849	-0.115
22515	TMEM107	TMEM107	chr17	-	8079276	8079344	8076296	8077590	8079517	8079714	22515	47	8	3,4,11	6,25,4	193	125	0.000149094	0.00616428	0.792	0.245,0.094,0.64	0.466
36983	PPP4C	PPP4C	chr16	+	30092579	30092631	30087635	30087796	30093804	30093855	36983	807	28	317321305	27,23,33	177	125	0.000150414	0.00621343	0.953	0.892,0.908,0.867	0.064
29531	GIN1	GIN1	chr5	-	102442419	102442613	102440244	102440550	102444272	102444418	29531	35	6	35,24,13	2,0,0	319	125	0.00015072	0.00621656	0.696	0.873,1.0,1.0	-0.262
36538	CTC1	CTC1	chr17	-	8132044	8132210	8131820	8131947	8132459	8132524	36538	108	8	5,21,34	0,0,1	291	125	0.000150753	0.00621656	0.853	1.0,1.0,0.936	-0.126
27310	OBSCN	OBSCN	chr1	+	228479598	228479862	228476325	228476589	228481053	228481317	27310	14	0	6,5,9	3,2,3	389	125	0.00015107	0.0062242	1	0.391,0.445,0.491	0.558
33157	NARS2	NARS2	chr11	-	78152136	78152163	78147006	78147860	78154706	78154804	33157	167	14	92,61,17	0,2,1	152	125	0.000151478	0.00623011	0.907	1.0,0.962,0.933	-0.058
46345	TMEM87A	TMEM87A	chr15	-	42564260	42564321	42560144	42560230	42565452	42565782	46345	207	2	106101245	9,2,23	186	125	0.000151423	0.00623011	0.986	0.888,0.971,0.877	0.074
3794	PCK2	PCK2	chr14	+	24569203	24569422	24568766	24568929	24571961	24572099	3794	342	11	45,53,2	0,0,0	344	125	0.000153354	0.00630179	0.919	1.0,1.0,1.0	-0.081
3983	CXADR	CXADR	chr21	+	18933655	18933794	18931293	18931449	18937745	18942429	3983	205	18	31,30,25	2,0,0	264	125	0.000154577	0.00634551	0.844	0.88,1.0,1.0	-0.116
40105	STK11IP	STK11IP	chr2	+	220478882	220478964	220478473	220478652	220479197	220479268	40105	95	0	62,59,56	7,2,8	207	125	0.000154686	0.00634551	1	0.842,0.947,0.809	0.134
21944	CCDC15	CCDC15	chr11	+	124861356	124861479	124857022	124858030	124862475	124862583	21944	11	0	8,2,3	2,3,2	248	125	0.000154957	0.00634557	1	0.668,0.252,0.431	0.55
40971	LINC00630	LINC00630	chrX	+	102025279	102025348	102024094	102024269	102071919	102072010	40971	5	3	15,6,7	0,0,0	194	125	0.000154865	0.00634557	0.518	1.0,1.0,1.0	-0.482
23171	SOD1	SOD1	chr21	+	33036102	33036199	33031934	33032154	33038761	33038831	23171	3387	27	430334541734	84,67,27	222	125	0.000156619	0.00640807	0.986	0.966,0.967,0.973	0.017
29876	GCN1	GCN1	chr12	-	120585970	120586150	120584855	120585076	120587409	120587524	29876	660	1	444255153	14,3,4	305	125	0.000157567	0.00644128	0.996	0.929,0.972,0.94	0.049
3172	TUBB6	TUBB6	chr18	+	12320534	12320743	12310941	12311052	12324807	12326615	3172	13	41	28,3,85	18,5,27	334	125	0.000158073	0.00645637	0.106	0.368,0.183,0.541	-0.258
42118	ZC3H11A	ZC3H11A	chr1	+	203770702	203770756	203764750	203764903	203786053	203786252	42118	0	2	2,1,3	0,0,4	179	125	0.000158354	0.00646226	0	1.0,1.0,0.344	-0.781
30399	YME1L1	YME1L1	chr10	-	27436426	27436597	27434356	27434519	27437834	27437969	30399	19	431	37,30,29	480194155	296	125	0.00015888	0.00647255	0.018	0.032,0.061,0.073	-0.037
51361	ICA1L	ICA1L	chr2	-	203653552	203653810	203650640	203650730	203661612	203661687	51361	39	4	52,76,57	1,0,0	383	125	0.000158759	0.00647255	0.761	0.944,1.0,1.0	-0.22
51885	NDEL1	NDEL1	chr17	+	8366637	8366672	8363326	8363478	8370247	8371495	51885	115	58	45,19,158	49,29,176	160	125	0.000159649	0.00649828	0.608	0.418,0.339,0.412	0.218
25620	PPP1R13B	PPP1R13B	chr14	-	104204030	104204197	104202339	104202539	104205015	104205149	25620	115	0	41,74,216	0,2,36	292	125	0.000159937	0.00650439	1	1.0,0.941,0.72	0.113
129	TAZ	TAZ	chrX	+	153647881	153647962	153641818	153641904	153648370	153648433	129	55	0	38,33,41	10,2,5	206	125	0.000160515	0.00651189	1	0.698,0.909,0.833	0.187
20058	FGD6	FGD6	chr12	-	95602618	95605043	95566375	95566520	95611000	95611240	20058	1631	11	404109313	0,1,0	2550	125	0.000160727	0.00651189	0.879	1.0,0.842,1.0	-0.068
24540	GFM1	GFM1	chr3	+	158367793	158367850	158366829	158366946	158369884	158370035	24540	2	128	24,8,3	186,72,35	182	125	0.000160674	0.00651189	0.011	0.081,0.071,0.056	-0.058
3482	FLNA	FLNA	chrX	-	153582983	153583079	153582748	153582851	153583192	153583440	3482	5101	33	24964811287	11,0,58	221	125	0.000160694	0.00651189	0.989	0.992,1.0,0.926	0.016
39027	ZNF75D	ZNF75D	chrX	-	134427655	134428184	134426206	134426399	134429693	134429965	39027	101	5	81,39,60	1,0,0	654	125	0.000160811	0.00651189	0.794	0.939,1.0,1.0	-0.186
29484	MAP3K6	MAP3K6	chr1	-	27685907	27686013	27685199	27685357	27686348	27686485	29484	167	0	41,18,224	0,0,20	231	125	0.00016159	0.0065378	1	1.0,1.0,0.858	0.047
32657	ZNF532	ZNF532	chr18	+	56532535	56532617	56530060	56530398	56532701	56532811	32657	105	7	29,33,53	0,0,0	207	125	0.000161866	0.0065434	0.901	1.0,1.0,1.0	-0.099
16255	HAUS8	HAUS8	chr19	-	17163634	17163776	17160570	17160986	17166670	17166812	16255	216	9	254152123	3,0,0	267	125	0.000163637	0.00660931	0.918	0.975,1.0,1.0	-0.074
52030	SLX4IP	SLX4IP	chr20	+	10601961	10602062	10582378	10582467	10603306	10604027	52030	8	3	6,8,7	0,0,0	226	125	0.000163856	0.00661252	0.596	1.0,1.0,1.0	-0.404
9121	SDR39U1	SDR39U1	chr14	-	24910879	24911001	24909988	24910132	24911551	24911658	9121	170	0	32,87,89	10,3,2	247	125	0.000164752	0.006643	1	0.618,0.936,0.957	0.163
17782	MEMO1	MEMO1	chr2	-	32117060	32117203	32094916	32095021	32142994	32143106	17782	318	7	325,154,62	10,28,13	268	125	0.00016672	0.0067137	0.955	0.938,0.72,0.69	0.172
29118	TRAIP	TRAIP	chr3	-	49879885	49879980	49877716	49877806	49881233	49881361	29118	60	0	50,38,11	8,8,0	220	125	0.00016679	0.0067137	1	0.78,0.73,1.0	0.163
33440	ANKRD10	ANKRD10	chr13	-	111552876	111553008	111545038	111545610	111558379	111558471	33440	66	88	188238138	139,77,77	257	125	0.000167252	0.00672656	0.267	0.397,0.601,0.466	-0.221
19896	SLC25A39	SLC25A39	chr17	-	42399067	42399135	42398801	42398926	42399786	42399896	19896	1383	10	1025617315	19,10,20	193	125	0.000167557	0.00673307	0.989	0.972,0.976,0.911	0.036
18087	IKBKE	IKBKE	chr1	+	206646538	206646657	206644498	206644588	206647673	206647814	18087	141	1	162,59,10	11,6,4	244	125	0.000168658	0.00677157	0.986	0.883,0.834,0.562	0.226
29168	ELP2	ELP2	chr18	+	33719381	33719576	33718232	33718389	33721099	33721164	29168	22	3	24,20,5	25,13,16	320	125	0.000169171	0.00678063	0.741	0.273,0.375,0.109	0.489
42419	SLC25A1	SLC25A1	chr22	-	19165454	19165554	19164632	19164717	19165645	19166018	42419	51	1	12,8,28	4,1,11	225	125	0.000169103	0.00678063	0.966	0.625,0.816,0.586	0.29
2261	FANCM	FANCM	chr14	+	45609834	45609912	45606271	45606444	45618039	45618198	2261	19	5	15,3,5	0,1,0	203	125	0.000170218	0.00681681	0.701	1.0,0.649,1.0	-0.182
43401	VEZT	VEZT	chr12	+	95650325	95650398	95645715	95645847	95660132	95660408	43401	132	9	65,31,21	0,0,1	198	125	0.000171555	0.00686454	0.903	1.0,1.0,0.93	-0.074
8542	MRPS18B	MRPS18B	chr6	+	30590608	30590675	30587697	30587766	30592659	30592719	8542	677	15	401,259,74	17,27,7	192	125	0.000171917	0.0068732	0.967	0.939,0.862,0.873	0.076
14816	MATR3	MATR3	chr5	+	138651385	138651427	138650363	138650425	138651764	138651877	14816	1130	8	11118031024	24,49,1	167	125	0.000172274	0.00688162	0.991	0.972,0.925,0.999	0.026
41806	LDLR	LDLR	chr19	+	11215895	11216276	11213339	11213462	11217240	11217363	41806	3630	205	4041411222	7,1,43	506	125	0.00017263	0.00689003	0.814	0.934,0.972,0.875	-0.113
791	TRA2A	TRA2A	chr7	-	23561750	23562051	23561325	23561459	23571407	23571660	791	195	379	120444780	199,88,93	426	125	0.00017398	0.00693805	0.131	0.15,0.597,0.711	-0.355
19075	B3GALNT2	B3GALNT2	chr1	-	235634163	235634274	235618870	235618996	235657990	235658138	19075	2	0	3,5,1	2,2,2	236	125	0.000174371	0.00694778	1	0.443,0.57,0.209	0.593
24746	ARRB2	ARRB2	chr17	+	4621555	4621640	4621182	4621318	4621906	4621979	24746	266	5	176196101	9,15,19	210	125	0.00017545	0.00698485	0.969	0.921,0.886,0.76	0.113
18565	LRCH3	LRCH3	chr3	+	197585704	197585776	197581262	197581316	197592293	197592342	18565	76	42	148,113,55	63,8,0	197	125	0.000176191	0.00700847	0.534	0.598,0.9,1.0	-0.299
11679	NNAT	NNAT	chr20	+	36150759	36150840	36149606	36149805	36151068	36152090	11679	33	6	57,645,27	36447113	206	125	0.000177167	0.00702023	0.769	0.49,0.467,0.127	0.408
23394	DNAJB6	DNAJB6	chr7	+	157202488	157202695	157178234	157178305	157208709	157210133	23394	143	0	387101126	26,4,2	332	125	0.00017723	0.00702023	1	0.849,0.905,0.96	0.095
25285	TTC13	TTC13	chr1	-	231076185	231076302	231069524	231069607	231079551	231079644	25285	25	4	33,9,11	0,0,0	242	125	0.000176766	0.00702023	0.763	1.0,1.0,1.0	-0.237
48946	TNIK	TNIK	chr3	-	170824971	170824995	170819237	170819422	170825853	170825951	48946	10	54	7,26,15	15,20,15	149	125	0.000177022	0.00702023	0.134	0.281,0.522,0.456	-0.286
6364	RAPGEF3	RAPGEF3	chr12	-	48134424	48134606	48134087	48134178	48134697	48134823	6364	383	15	24,14,7	0,0,0	307	125	0.000177082	0.00702023	0.912	1.0,1.0,1.0	-0.088
31816	PARD3	PARD3	chr10	-	34573062	34573173	34420390	34420511	34606034	34606266	31816	143	9	71,70,40	2,0,0	236	125	0.000178227	0.0070538	0.894	0.95,1.0,1.0	-0.089
28314	EPB41L1	EPB41L1	chr20	+	34761685	34761876	34742661	34742818	34763472	34763637	28314	38	0	27,34,32	8,4,4	316	125	0.000179099	0.00707216	1	0.572,0.771,0.76	0.299
28851	FUK	FUK	chr16	+	70501788	70501869	70501276	70501374	70502751	70502871	28851	56	7	6,22,15	0,0,1	206	125	0.000178966	0.00707216	0.829	1.0,1.0,0.901	-0.138
5288	XYLT2	XYLT2	chr17	+	48434417	48434613	48433871	48434134	48435567	48435901	5288	144	8	134,172,32	1,2,0	321	125	0.000179141	0.00707216	0.875	0.981,0.971,1.0	-0.109
37211	TEX261	TEX261	chr2	-	71218959	71219113	71216878	71216946	71220825	71220905	37211	621	17	832325161	75,24,6	279	125	0.000180456	0.00711814	0.942	0.832,0.858,0.923	0.071
25233	TRMT1	TRMT1	chr19	-	13220728	13220815	13220582	13220652	13220971	13221120	25233	228	8	228162146	27,46,10	212	125	0.000182069	0.0071638	0.944	0.833,0.675,0.896	0.143
29621	GEN1	GEN1	chr2	+	17952462	17952554	17950004	17950078	17953900	17954051	29621	60	1	100,34,8	8,14,6	217	125	0.00018205	0.0071638	0.972	0.878,0.583,0.434	0.34
7796	TTLL1	TTLL1	chr22	-	43466176	43466248	43465609	43465850	43471479	43471596	7796	6	14	2,0,0	10,16,13	197	125	0.000182014	0.0071638	0.214	0.113,0.0,0.0	0.176
5069	KIRREL	KIRREL	chr1	+	158045902	158046052	157963062	157963518	158054211	158054369	5069	361	2	222,31,71	10,2,5	275	125	0.00018243	0.00717204	0.988	0.91,0.876,0.866	0.104
17055	MLX	MLX	chr17	+	40720487	40720577	40719636	40719673	40720854	40720961	17055	330	46	319,130,65	74,58,29	215	125	0.000182638	0.00717354	0.807	0.715,0.566,0.566	0.191
35305	CCDC125	CCDC125	chr5	-	68590619	68590727	68581163	68581294	68595838	68595954	35305	25	4	20,25,20	0,0,0	233	125	0.000182772	0.00717354	0.77	1.0,1.0,1.0	-0.23
36497	ABHD16A	ABHD16A	chr6	-	31669050	31669117	31668718	31668805	31670926	31671137	36497	55	1	67,67,27	4,21,20	192	125	0.000183126	0.00718146	0.973	0.916,0.675,0.468	0.287
44215	PUF60	PUF60	chr8	-	144902835	144902886	144900542	144900704	144903766	144903856	44215	396	186	454372390	124,82,111	176	125	0.00018481	0.00724147	0.602	0.722,0.763,0.714	-0.131
20596	AK2	AK2	chr1	-	33486991	33487062	33480122	33480195	33487193	33487304	20596	358	9	222,163,86	30,8,8	196	125	0.00018574	0.00726587	0.962	0.825,0.929,0.873	0.086
25814	PCGF1	PCGF1	chr2	-	74733078	74733184	74732465	74732546	74733858	74734011	25814	3	0	6,1,1	3,4,2	231	125	0.000185667	0.00726587	1	0.52,0.119,0.213	0.716
49798	LRRFIP1	LRRFIP1	chr2	+	238667371	238667464	238664737	238664830	238668706	238668848	49798	10	795	7,1,20	200,74,192	218	125	0.000186166	0.00727648	0.007	0.02,0.008,0.056	-0.021
29903	ACACB	ACACB	chr12	+	109683983	109684253	109683430	109683553	109687788	109687909	29903	1	2	17,64,34	1,0,2	395	125	0.000186624	0.00728835	0.137	0.843,1.0,0.843	-0.758
12810	EFNA1	EFNA1	chr1	+	155105978	155106044	155103814	155104110	155106205	155106256	12810	730	83	122147156	23,45,137	191	125	0.000186828	0.00729032	0.852	0.776,0.681,0.427	0.224
28922	ZSCAN29	ZSCAN29	chr15	-	43661120	43661325	43658307	43659006	43661793	43662258	28922	107	0	59,47,29	6,4,2	330	125	0.000188102	0.00733396	1	0.788,0.817,0.846	0.183
34859	THAP5	THAP5	chr7	-	108206273	108206466	108202587	108205549	108209933	108210212	34859	53	16	115,65,11	9,3,1	318	125	0.000188621	0.00734814	0.566	0.834,0.895,0.812	-0.281
26428	LOC100499484-C9ORF174	LOC100499484-C9ORF174	chr9	+	100056228	100056392	100053135	100053184	100070017	100070088	26428	0	3	7,4,3	0,2,2	289	125	0.000190135	0.00740098	0	1.0,0.464,0.393	-0.619
27123	ZNF195	ZNF195	chr11	-	3381949	3382018	3379156	3381795	3382972	3383119	27123	54	55	8,9,11	38,22,26	194	125	0.000191701	0.00745582	0.387	0.119,0.209,0.214	0.206
6637	ELMO3	ELMO3	chr16	+	67236529	67236693	67236299	67236436	67237021	67237126	6637	117	0	11,25,7	0,3,10	289	125	0.000192802	0.00749245	1	1.0,0.783,0.232	0.328
46324	TM2D1	TM2D1	chr1	-	62160368	62160442	62149088	62149218	62166605	62166697	46324	317	0	408241179	5,11,12	199	125	0.000194391	0.007548	1	0.981,0.932,0.904	0.061
25239	ATP5I	ATP5I	chr4	-	667700	667755	667091	667190	668000	668127	25239	3050	30	315849141234	99,71,30	180	125	0.000194788	0.0075572	0.986	0.957,0.98,0.966	0.018
17271	PIGT	PIGT	chr20	+	44050022	44050223	44049167	44049333	44052855	44053021	17271	1056	4	1106755591	25,2,19	326	125	0.000196304	0.00759997	0.99	0.944,0.993,0.923	0.037
26010	ZNF285	ZNF285	chr19	-	44898682	44898703	44896369	44896630	44901363	44901421	26010	10	1	1,1,0	0,5,2	146	125	0.000196373	0.00759997	0.895	1.0,0.146,0.0	0.513
42330	OFD1	OFD1	chrX	+	13781863	13781974	13780462	13780563	13786172	13786343	42330	70	6	49,47,29	1,0,0	236	125	0.000196143	0.00759997	0.861	0.963,1.0,1.0	-0.127
15874	MPPE1	MPPE1	chr18	-	11906201	11906308	11896982	11897355	11908199	11908796	15874	124	1	114,64,71	3,12,9	232	125	0.000197038	0.00761944	0.985	0.953,0.742,0.81	0.15
37121	ATP6V0D1	ATP6V0D1	chr16	-	67487446	67487618	67478430	67478609	67514859	67515089	37121	1029	0	746397660	0,0,29	297	125	0.000197535	0.00762925	1	1.0,1.0,0.905	0.032
37599	BCL2L12	BCL2L12	chr19	+	50173472	50173745	50172280	50172372	50176954	50177173	37599	374	8	383301491	29,21,37	398	125	0.000197615	0.00762925	0.936	0.806,0.818,0.806	0.126
43562	GLMP	GLMP	chr1	-	156263110	156263367	156262477	156263000	156263808	156264027	43562	551	3	943444305	27,10,13	382	125	0.000198345	0.00764496	0.984	0.92,0.936,0.885	0.07
48693	PDLIM7	PDLIM7	chr5	-	176918807	176918926	176918010	176918147	176919405	176919436	48693	283	0	118,40,81	11,0,2	244	125	0.000198303	0.00764496	1	0.846,1.0,0.954	0.067
26682	NAP1L1	NAP1L1	chr12	-	76462688	76462774	76453917	76454059	76478346	76478813	26682	2	20	9,5,9	7,3,11	211	125	0.000200116	0.00770062	0.056	0.432,0.497,0.326	-0.362
48331	KIAA1324	KIAA1324	chr1	+	109740600	109740697	109740095	109740276	109741194	109741296	48331	2	2	7,14,2	0,1,0	222	125	0.000200091	0.00770062	0.36	1.0,0.887,1.0	-0.602
35092	SYT7	SYT7	chr11	-	61318855	61318935	61300460	61300596	61323575	61323679	35092	1	2	89,12,9	0,0,0	205	125	0.000200287	0.00770095	0.234	1.0,1.0,1.0	-0.766
40235	FAM92A1	FAM92A1	chr8	+	94736737	94736823	94730902	94731016	94738621	94738741	40235	2	139	10,28,7	134,199,97	211	125	0.000200936	0.0077196	0.008	0.042,0.077,0.041	-0.045
31819	PARD3	PARD3	chr10	-	34985245	34985347	34805906	34806087	35103803	35104253	31819	668	3	245214169	12,5,4	227	125	0.000201164	0.00772208	0.992	0.918,0.959,0.959	0.047
40528	SP100	SP100	chr2	+	231363175	231363250	231359130	231359175	231367780	231367825	40528	73	6	94,2,14	0,0,0	200	125	0.00020149	0.00772833	0.884	1.0,1.0,1.0	-0.116
19712	WIPF1	WIPF1	chr2	-	175439931	175440108	175436403	175437174	175446037	175446167	19712	29	4	133,98,33	0,0,0	302	125	0.000201782	0.00773325	0.75	1.0,1.0,1.0	-0.25
8132	ZMAT1	ZMAT1	chrX	-	101149426	101149877	101141603	101141703	101150786	101150852	8132	5	3	3,6,49	0,2,0	576	125	0.000204174	0.00781857	0.266	1.0,0.394,1.0	-0.532
46776	GALT	GALT	chr9	+	34647653	34647702	34647085	34647255	34647828	34647958	46776	44	0	22,32,23	4,2,9	174	125	0.000205087	0.00784716	1	0.798,0.92,0.647	0.212
46932	FNBP1	FNBP1	chr9	-	132678244	132678259	132671168	132671278	132686122	132686305	46932	19	54	8,11,7	77,69,136	140	125	0.000206705	0.00790268	0.239	0.085,0.125,0.044	0.154
48279	TEP1	TEP1	chr14	-	20849711	20849845	20849471	20849560	20850071	20850222	48279	39	11	14,8,0	15,9,8	259	125	0.000207606	0.0079307	0.631	0.311,0.3,0.0	0.427
37071	PPP3CB	PPP3CB	chr10	-	75199629	75199659	75196185	75198178	75204482	75204580	37071	143	61	85,42,32	71,44,37	155	125	0.000208068	0.00794192	0.654	0.491,0.435,0.411	0.208
38739	TBRG4	TBRG4	chr7	-	45144136	45144308	45142931	45143042	45145039	45145363	38739	362	21	207,142,47	68,12,16	297	125	0.000209434	0.0079876	0.879	0.562,0.833,0.553	0.23
47365	KIAA0368	KIAA0368	chr9	-	114185478	114185528	114184413	114184480	114187697	114187776	47365	294	0	285109232	4,1,20	175	125	0.000209875	0.00799796	1	0.981,0.987,0.892	0.047
21669	CALD1	CALD1	chr7	+	134620438	134620516	134617738	134618141	134625842	134625988	21669	109	746	156,40,17	493,140,93	203	125	0.000210299	0.00800118	0.083	0.163,0.15,0.101	-0.055
41759	KIAA1191	KIAA1191	chr5	-	175782573	175782752	175775252	175775359	175788604	175788810	41759	140	8	149,94,93	0,0,3	304	125	0.000210227	0.00800118	0.878	1.0,1.0,0.927	-0.098
51100	RAB18	RAB18	chr10	+	27821435	27821508	27798803	27798859	27822663	27822782	51100	281	0	266,91,97	0,4,15	198	125	0.000211913	0.00805612	1	1.0,0.935,0.803	0.087
28934	ADPGK	ADPGK	chr15	-	73047896	73047995	73043707	73045233	73052747	73052868	28934	142	0	167,80,49	6,15,0	224	125	0.000212527	0.00807294	1	0.94,0.749,1.0	0.104
35900	AP4B1	AP4B1	chr1	-	114438879	114439087	114438378	114438660	114440461	114440565	35900	122	8	138132140	2,1,1	333	125	0.000213253	0.00808751	0.851	0.963,0.98,0.981	-0.124
37244	PIP5K1A	PIP5K1A	chr1	+	151210657	151210741	151209033	151209239	151211605	151211654	37244	477	2	398218257	4,16,9	209	125	0.000213086	0.00808751	0.993	0.983,0.891,0.945	0.053
39516	SRSF6	SRSF6	chr20	+	42087792	42088060	42087000	42087149	42088410	42088535	39516	324	174	2785571202	107,68,241	393	125	0.00021393	0.00810666	0.372	0.452,0.723,0.613	-0.224
14345	SIRT7	SIRT7	chr17	-	79872479	79872578	79872169	79872406	79873315	79873388	14345	147	0	153,68,142	6,3,12	224	125	0.000214885	0.00813633	1	0.934,0.927,0.868	0.09
18785	ZNF749	ZNF749	chr19	+	57953252	57953379	57946692	57946961	57954658	57957191	18785	4	0	10,2,0	5,3,2	252	125	0.000215873	0.00816242	1	0.498,0.249,0.0	0.751
28352	ZNF615	ZNF615	chr19	-	52510545	52510583	52506949	52507153	52511393	52511483	28352	1	0	2,0,2	8,2,2	163	125	0.000216093	0.00816242	1	0.161,0.0,0.434	0.802
30608	COPS8	COPS8	chr2	+	237998504	237998637	237997247	237997296	238002732	238002840	30608	661	14	1456826602	4,6,3	258	125	0.000215968	0.00816242	0.958	0.994,0.985,0.99	-0.032
48065	ARHGEF7	ARHGEF7	chr13	+	111857635	111857720	111806251	111806338	111870025	111870227	48065	59	1	91,31,49	4,15,21	210	125	0.000216773	0.00818157	0.972	0.931,0.552,0.581	0.284
16046	C9orf43	C9orf43	chr9	+	116191179	116191243	116190426	116190503	116191451	116191964	16046	2	0	1,2,1	4,3,0	189	125	0.000217451	0.00819406	1	0.142,0.306,1.0	0.517
27929	ZNF83	ZNF83	chr19	-	53177434	53177506	53164014	53164096	53193695	53193834	27929	11	31	2,2,0	14,18,32	197	125	0.000217285	0.00819406	0.184	0.083,0.066,0.0	0.134
47742	TCTN3	TCTN3	chr10	-	97445312	97445393	97444255	97444381	97446251	97446287	47742	272	22	264104135	73,55,17	206	125	0.00021805	0.0082101	0.882	0.687,0.534,0.828	0.199
23548	BRD8	BRD8	chr5	-	137502206	137502299	137501516	137501797	137504910	137505047	23548	51	5	65,53,89	0,0,1	218	125	0.000218479	0.00821967	0.854	1.0,1.0,0.981	-0.14
47749	REPS1	REPS1	chr6	-	139247537	139247618	139242173	139242261	139251113	139251235	47749	189	133	172146152	79,32,44	206	125	0.000219434	0.00824289	0.463	0.569,0.735,0.677	-0.197
50898	ANGEL2	ANGEL2	chr1	-	213186434	213186760	213181551	213181808	213188954	213189217	50898	211	2	176,130,90	12,8,8	451	125	0.000219445	0.00824289	0.967	0.803,0.818,0.757	0.174
21723	CLIP1	CLIP1	chr12	-	122831921	122832026	122825299	122826244	122835657	122835690	21723	9	9	9,6,21	0,0,4	230	125	0.000220252	0.00825374	0.352	1.0,1.0,0.74	-0.561
44589	SPPL3	SPPL3	chr12	-	121204065	121204175	121200312	121202873	121205196	121205396	44589	352	19	275286193	2,1,8	235	125	0.000220258	0.00825374	0.908	0.987,0.993,0.928	-0.061
7380	MARK2	MARK2	chr11	+	63673559	63673586	63672257	63672515	63676348	63678492	7380	7	3	3,0,0	2,1,19	152	125	0.00022	0.00825374	0.657	0.552,0.0,0.0	0.473
25148	NUFIP2	NUFIP2	chr17	-	27613009	27614734	27594515	27594548	27620800	27621166	25148	2932	14	277311343350	4,0,4	1850	125	0.000222561	0.00833341	0.934	0.979,1.0,0.983	-0.053
31841	ELP6	ELP6	chr3	-	47539775	47539922	47537129	47537687	47543139	47543341	31841	288	0	304247135	13,8,2	272	125	0.00022454	0.00839895	1	0.915,0.934,0.969	0.061
44456	SCD	SCD	chr10	+	102116288	102116521	102114183	102114389	102120490	102124588	44456	8409	46	10401270769	7,9,28	358	125	0.000224667	0.00839895	0.985	0.981,0.98,0.906	0.029
41025	EWSR1	EWSR1	chr22	+	29687550	29687588	29684594	29684775	29688125	29688158	41025	658	0	536373283	3,12,15	163	125	0.000229124	0.00855881	1	0.993,0.96,0.935	0.037
10983	APOM	APOM	chr6	+	31624248	31624403	31620186	31620328	31625001	31625075	10983	23	6	17,45,25	2,1,0	280	125	0.000231511	0.00864112	0.631	0.791,0.953,1.0	-0.284
17791	YWHAE	YWHAE	chr17	-	1264385	1264592	1257504	1257641	1268152	1268352	17791	5350	12	233521902662	3,13,46	332	125	0.000231838	0.00864651	0.994	0.997,0.984,0.956	0.015
30665	RCE1	RCE1	chr11	+	66612970	66613033	66612636	66612708	66613330	66614003	30665	233	8	100,93,140	8,11,27	188	125	0.000233029	0.00867722	0.951	0.893,0.849,0.775	0.112
570	RBM5	RBM5	chr3	+	50147811	50147896	50147035	50147121	50148111	50148203	570	256	7	259227369	7,29,89	210	125	0.000232991	0.00867722	0.956	0.957,0.823,0.712	0.125
18319	NAGK	NAGK	chr2	+	71302684	71302772	71300611	71300724	71303733	71303831	18319	368	3	652200112	7,24,9	213	125	0.000234575	0.00871902	0.986	0.982,0.83,0.88	0.089
2136	HOTAIR	HOTAIR	chr12	-	54358014	54358067	54356091	54357908	54359747	54359871	2136	1	0	1,0,2	2,7,7	178	125	0.000234706	0.00871902	1	0.26,0.0,0.167	0.858
42556	APIP	APIP	chr11	-	34916556	34916657	34912050	34912099	34937774	34937958	42556	263	24	331,249,64	0,0,12	226	125	0.000234546	0.00871902	0.858	1.0,1.0,0.747	-0.058
14735	NT5C3B	NT5C3B	chr17	-	39985041	39985204	39983677	39983878	39987052	39987142	14735	706	32	1004680288	9,10,13	288	125	0.000237396	0.00880972	0.905	0.98,0.967,0.906	-0.046
35005	DLG1	DLG1	chr3	-	196876613	196876667	196869588	196869639	196921295	196921460	35005	268	10	235,177,44	30,21,7	179	125	0.000237521	0.00880972	0.949	0.845,0.855,0.814	0.111
48617	FER	FER	chr5	+	108290429	108290633	108281830	108281923	108294925	108295048	48617	73	5	36,23,28	0,0,0	329	125	0.000238176	0.00882711	0.847	1.0,1.0,1.0	-0.153
320	IFI27L1	IFI27L1	chr14	+	94567084	94567117	94563232	94563311	94568822	94569060	320	35	2	11,13,19	4,17,7	158	125	0.000239351	0.00886148	0.933	0.685,0.377,0.682	0.352
5234	AFG3L1P	AFG3L1P	chr16	+	90045217	90045286	90044046	90044210	90046649	90046744	5234	67	2	35,35,29	6,16,5	194	125	0.000239479	0.00886148	0.956	0.79,0.585,0.789	0.235
20432	GUK1	GUK1	chr1	+	228336071	228336157	228335315	228335400	228336365	228336655	20432	1409	78	179712041061	244,63,224	211	125	0.00023969	0.00886233	0.915	0.814,0.919,0.737	0.092
10982	APOM	APOM	chr6	+	31624248	31624410	31620186	31620328	31625001	31625075	10982	12	6	13,24,11	2,1,0	287	125	0.000241001	0.00890382	0.466	0.739,0.913,1.0	-0.418
12740	SYTL2	SYTL2	chr11	-	85422155	85422275	85420373	85420543	85425455	85425550	12740	634	32	67,20,7	20,2,2	245	125	0.000241833	0.0089276	0.91	0.631,0.836,0.641	0.207
52659	SUV420H1	SUV420H1	chr11	-	67947598	67947667	67942484	67942650	67953247	67953395	52659	166	1	55,51,141	2,3,14	194	125	0.000242176	0.00893327	0.991	0.947,0.916,0.866	0.081
35449	IGF2BP2	IGF2BP2	chr3	-	185390328	185390457	185376128	185376197	185393083	185393219	35449	468	108	244375166	136,168,57	254	125	0.000243082	0.0089597	0.681	0.469,0.523,0.589	0.154
49803	LRRFIP1	LRRFIP1	chr2	+	238680723	238680841	238678585	238678635	238681508	238681588	49803	232	9	65,72,180	1,0,0	243	125	0.000243411	0.00896481	0.93	0.971,1.0,1.0	-0.06
30850	XIAP	XIAP	chrX	+	123019480	123020389	122994016	122994143	123022468	123022568	30850	597	14	463195103	2,0,2	1034	125	0.000243762	0.00897075	0.838	0.966,1.0,0.862	-0.105
17786	MEMO1	MEMO1	chr2	-	32108454	32108531	32094916	32095021	32142994	32143106	17786	173	7	177,54,28	10,28,13	202	125	0.000245565	0.00903004	0.939	0.916,0.544,0.571	0.262
25317	RELA	RELA	chr11	-	65425757	65425970	65423325	65423406	65427136	65427259	25317	617	8	233123686	5,2,57	338	125	0.000245796	0.00903152	0.966	0.945,0.958,0.817	0.059
37368	NAA16	NAA16	chr13	+	41929279	41929352	41910785	41910892	41932439	41932609	37368	27	0	71,92,32	6,17,18	198	125	0.000246004	0.00903214	1	0.882,0.774,0.529	0.272
32906	SLC7A6	SLC7A6	chr16	+	68324298	68324443	68321648	68321774	68325111	68325235	32906	177	0	189,37,113	0,4,14	270	125	0.000246468	0.00904212	1	1.0,0.811,0.789	0.133
32249	CCT6P1	CCT6P1	chr7	+	65219513	65219648	65216091	65216265	65220766	65220939	32249	10	0	10,29,5	10,4,8	260	125	0.000246818	0.00904796	1	0.325,0.777,0.231	0.556
27586	SPAG16	SPAG16	chr2	+	214174782	214174901	214161985	214162081	214181942	214182080	27586	166	8	149322126	2,2,0	244	125	0.000247482	0.00905821	0.914	0.974,0.988,1.0	-0.073
30314	SLC25A14	SLC25A14	chrX	+	129474080	129474318	129473861	129473950	129479155	129479249	30314	2	26	17,19,14	40,30,14	363	125	0.000247391	0.00905821	0.026	0.128,0.179,0.256	-0.162
26188	CEP57L1	CEP57L1	chr6	+	109421394	109421489	109416355	109416778	109466421	109466584	26188	5	9	1,0,0	7,3,3	220	125	0.000249702	0.0091324	0.24	0.075,0.0,0.0	0.215
31694	SETD3	SETD3	chr14	-	99927528	99927677	99925449	99925522	99929822	99929915	31694	642	3	178,56,274	4,6,8	274	125	0.000251266	0.00918249	0.99	0.953,0.81,0.94	0.089
12036	STAG3L1	STAG3L1	chr7	-	74995220	74995328	74994832	74994912	74995592	74995707	12036	1	2	6,1,1	0,0,0	233	125	0.00025311	0.00922131	0.212	1.0,1.0,1.0	-0.788
27658	PRKD2	PRKD2	chr19	-	47217119	47217258	47214163	47214295	47219387	47220384	27658	176	1	58121163	5,8,9	264	125	0.000252673	0.00922131	0.988	0.846,0.877,0.896	0.115
30441	ZSCAN16-AS1	ZSCAN16-AS1	chr6	-	28093400	28093597	28089572	28090989	28104522	28105094	30441	26	50	24,31,7	62217111	322	125	0.000252929	0.00922131	0.168	0.131,0.053,0.024	0.099
52227	HDAC6	HDAC6	chrX	+	48675732	48675866	48674871	48675040	48676447	48676516	52227	184	3	23,51,126	10,1,21	259	125	0.000252959	0.00922131	0.967	0.526,0.961,0.743	0.224
34426	DNAJC19	DNAJC19	chr3	-	180704730	180704810	180703713	180703784	180707387	180707562	34426	126	0	160,248,61	3,23,3	205	125	0.000253358	0.00922326	1	0.97,0.868,0.925	0.079
15754	LINC00888	LINC00888	chr3	+	183169865	183170300	183165395	183165553	183171799	183171881	15754	65	4	355,301,5	0,1,0	560	125	0.000253836	0.00923355	0.784	1.0,0.985,1.0	-0.211
39784	FAM168A	FAM168A	chr11	-	73136066	73136093	73130918	73131044	73141734	73141815	39784	2	59	2,14,35	37,48,42	152	125	0.000254201	0.00923971	0.027	0.043,0.193,0.407	-0.187
17208	SLC25A29	SLC25A29	chr14	-	100761962	100762034	100759630	100759714	100765178	100765222	17208	29	67	2,4,21	40,15,144	197	125	0.000254582	0.00924641	0.215	0.031,0.145,0.085	0.128
40171	LMBR1L	LMBR1L	chr12	-	49500327	49500529	49499706	49499740	49500743	49500828	40171	2	37	8,62,61	62,52,189	327	125	0.000257475	0.00934432	0.02	0.047,0.313,0.11	-0.137
50184	WBSCR22	WBSCR22	chr7	+	73108321	73108380	73107953	73107999	73111934	73112024	50184	846	0	946798458	2,0,41	184	125	0.00025772	0.009346	1	0.997,1.0,0.884	0.04
19686	IMMP1L	IMMP1L	chr11	-	31484718	31484852	31477806	31477933	31531065	31531175	19686	34	0	46,19,8	3,8,3	259	125	0.000260081	0.00942438	1	0.881,0.534,0.563	0.341
30231	PHLDB1	PHLDB1	chr11	+	118521149	118521252	118520781	118520898	118526314	118526400	30231	229	8	140,60,279	10,9,46	228	125	0.00026062	0.00943668	0.94	0.885,0.785,0.769	0.127
50888	SCAF11	SCAF11	chr12	-	46316718	46316937	46316245	46316365	46318510	46318857	50888	452	10	289264295	0,0,2	344	125	0.00026093	0.00944066	0.943	1.0,1.0,0.982	-0.051
3935	APOPT1	APOPT1	chr14	+	104037959	104038157	104029293	104029461	104053610	104053701	3935	200	10	173,72,56	0,2,1	323	125	0.00026314	0.00951334	0.886	1.0,0.933,0.956	-0.077
31057	NT5C2	NT5C2	chr10	-	104852895	104853066	104851320	104851372	104853728	104853795	31057	759	0	1229391425	27,5,2	296	125	0.000264002	0.00953721	1	0.951,0.971,0.989	0.03
4233	CTNND1	CTNND1	chr11	+	57583386	57583473	57582865	57582972	57583768	57586652	4233	33	793	4,1,0	441228139	212	125	0.000264433	0.00954546	0.024	0.005,0.003,0.0	0.021
10471	TJP2	TJP2	chr9	+	71864290	71864401	71862927	71863140	71865950	71866280	10471	1128	15	318,96,66	9,4,12	236	125	0.000265108	0.00955523	0.976	0.949,0.927,0.744	0.103
41020	EWSR1	EWSR1	chr22	+	29687553	29687588	29684594	29684775	29688125	29688158	41020	647	0	520384282	3,12,15	160	125	0.000265083	0.00955523	1	0.993,0.962,0.936	0.036
31484	ZNF605	ZNF605	chr12	-	133524733	133524856	133522206	133522383	133532828	133532868	31484	16	5	8,3,8	28,13,7	248	125	0.000265566	0.00956442	0.617	0.126,0.104,0.365	0.419
11017	RBM27	RBM27	chr5	+	145641072	145641369	145640307	145640461	145643053	145643194	11017	418	10	326102114	0,0,2	422	125	0.000266604	0.00959451	0.925	1.0,1.0,0.944	-0.056
25761	HELZ2	HELZ2	chr20	-	62197730	62197806	62193872	62197584	62198196	62198980	25761	68	0	55,16,77	3,0,20	201	125	0.000267613	0.00960831	1	0.919,1.0,0.705	0.125
4090	DSE	DSE	chr6	+	116754505	116754713	116752116	116752356	116756749	116759442	4090	405	36	387129451	4,0,30	333	125	0.000267551	0.00960831	0.809	0.973,1.0,0.849	-0.132
51845	EIF6	EIF6	chr20	-	33871978	33872064	33867744	33867921	33872183	33872295	51845	1894	12	1308495252	23,6,14	211	125	0.000267764	0.00960831	0.989	0.971,0.98,0.914	0.034
665	CRAMP1L	CRAMP1L	chr16	+	1717335	1717401	1716422	1716601	1717962	1718194	665	73	4	25,19,72	3,8,51	191	125	0.000267802	0.00960831	0.923	0.845,0.609,0.48	0.278
8902	ST7-OT3	ST7-OT3	chr7	+	116830186	116830322	116829374	116829447	116830887	116830990	8902	3	80	15,5,17	86,43,29	261	125	0.000268058	0.00961021	0.018	0.077,0.053,0.219	-0.098
10317	EMC10	EMC10	chr19	+	50985117	50985204	50984140	50984234	50985405	50986783	10317	26	638	0,55,46	464311213	212	125	0.000268713	0.00962636	0.023	0.0,0.094,0.113	-0.046
4259	UBE2F	UBE2F	chr2	+	238939196	238939254	238933982	238934053	238944518	238944581	4259	137	1	137,73,54	13,6,3	183	125	0.000270198	0.00967162	0.989	0.878,0.893,0.925	0.09
45554	NF2	NF2	chr22	+	30079008	30079068	30077427	30077590	30090740	30094589	45554	99	48	22,2,3	14,12,29	185	125	0.000270386	0.00967162	0.582	0.515,0.101,0.065	0.355
52725	LOC100129203	LOC100129203	chr11	+	94966043	94966083	94965753	94965838	94966617	94967568	52725	3	0	0,5,3	3,2,4	165	125	0.000270799	0.00967907	1	0.0,0.654,0.362	0.661
39090	CEP152	CEP152	chr15	-	49040639	49040807	49037092	49037189	49044545	49044666	39090	70	5	64,41,10	0,0,0	293	125	0.000271912	0.00971149	0.857	1.0,1.0,1.0	-0.143
15867	MPPE1	MPPE1	chr18	-	11886711	11886780	11886497	11886620	11886915	11887024	15867	66	4	28,32,36	8,7,26	194	125	0.000272335	0.00971927	0.914	0.693,0.747,0.472	0.277
42448	CYB5RL	CYB5RL	chr1	-	54656420	54656569	54653324	54653412	54661091	54661388	42448	26	4	27,24,12	1,0,0	274	125	0.000273055	0.00973757	0.748	0.925,1.0,1.0	-0.227
21223	ZCWPW1	ZCWPW1	chr7	-	100013927	100014079	100013597	100013720	100014688	100014806	21223	2	2	4,8,27	0,0,0	277	125	0.00027535	0.009812	0.311	1.0,1.0,1.0	-0.689
38034	HAT1	HAT1	chr2	+	172803227	172803303	172782046	172782151	172809398	172809519	38034	617	5	825326384	30,9,14	201	125	0.000275613	0.00981399	0.987	0.945,0.957,0.945	0.038
5138	FUZ	FUZ	chr19	-	50312634	50312832	50312419	50312515	50314619	50314724	5138	53	0	40,32,65	14,9,0	323	125	0.000275939	0.0098182	1	0.525,0.579,1.0	0.299
21616	BCKDK	BCKDK	chr16	+	31122008	31122082	31121721	31121820	31122411	31122540	21616	369	0	105,157,94	0,4,11	199	125	0.000277581	0.00986916	1	1.0,0.961,0.843	0.065
31064	CHD7	CHD7	chr8	+	61773462	61773684	61769003	61769447	61774754	61774895	31064	77	5	41105240	0,0,2	347	125	0.000278218	0.00988437	0.847	1.0,1.0,0.977	-0.145
1250	CRHR1-IT1	CRHR1-IT1	chr17	+	43717754	43717821	43716340	43716886	43723266	43723595	1250	1	0	0,7,1	1,7,1	192	125	0.000281674	0.00999468	1	0.0,0.394,0.394	0.737
36037	LAS1L	LAS1L	chrX	-	64748139	64748249	64744844	64744930	64749091	64749138	36037	419	0	332183170	4,9,7	235	125	0.000281958	0.00999468	1	0.978,0.915,0.928	0.06
41753	KIAA1191	KIAA1191	chr5	-	175786483	175786570	175775252	175775359	175786813	175786921	41753	255	2	254,78,122	31,2,0	212	125	0.000281935	0.00999468	0.987	0.829,0.958,1.0	0.058
3180	APEH	APEH	chr3	+	49712615	49712742	49711921	49712054	49713126	49713220	3180	913	7	265,243,68	4,10,8	252	125	0.00028264	0.0100114	0.985	0.97,0.923,0.808	0.085
32753	COMMD4	COMMD4	chr15	+	75630695	75630761	75630402	75630474	75630986	75631026	32753	1267	72	1180685283	41,14,4	191	125	0.000285669	0.0101032	0.92	0.95,0.97,0.979	-0.046
37060	VAV3	VAV3	chr1	-	108226109	108226155	108185240	108185377	108231002	108231028	37060	252	38	16,3,19	0,0,2	171	125	0.000285874	0.0101032	0.829	1.0,1.0,0.874	-0.129
37415	OTULIN	OTULIN	chr5	+	14673750	14673827	14664782	14665086	14678789	14678884	37415	43	5	56,26,22	0,1,0	202	125	0.000285496	0.0101032	0.842	1.0,0.941,1.0	-0.138
22039	IRF1	IRF1	chr5	-	131821358	131821408	131820053	131820189	131821942	131822065	22039	258	0	209,29,888	2,0,40	175	125	0.00028701	0.0101357	1	0.987,1.0,0.941	0.024
13513	ZNF362	ZNF362	chr1	+	33736087	33736213	33722173	33722255	33741700	33741764	13513	13	4	5,24,24	0,0,2	251	125	0.000287477	0.0101446	0.618	1.0,1.0,0.857	-0.334
41052	LETMD1	LETMD1	chr12	+	51445874	51445990	51442816	51442968	51450132	51450285	41052	35	9	19,22,40	13,27,51	241	125	0.000287889	0.0101516	0.669	0.431,0.297,0.289	0.33
34252	NPHP3-ACAD11	NPHP3-ACAD11	chr3	-	132415574	132415657	132413670	132413809	132416103	132416206	34252	42	0	60,35,22	0,16,8	208	125	0.000290022	0.0102192	1	1.0,0.568,0.623	0.27
39334	EIF4G1	EIF4G1	chr3	+	184033859	184034006	184033550	184033644	184035108	184035285	39334	254	0	162,86,65	8,2,4	272	125	0.00029244	0.0102967	1	0.903,0.952,0.882	0.088
10367	UBE2C	UBE2C	chr20	+	44444028	44444179	44442075	44442103	44444492	44444552	10367	28	4	14,1,2	14,2,2	276	125	0.000293273	0.0103115	0.76	0.312,0.185,0.312	0.49
11543	AGPAT1	AGPAT1	chr6	-	32138201	32138377	32137941	32138037	32139073	32139282	11543	456	0	372330268	17,3,3	301	125	0.000293384	0.0103115	1	0.901,0.979,0.974	0.049
24698	LARS2	LARS2	chr3	+	45583320	45583448	45565488	45565600	45588842	45590328	24698	128	9	121,57,49	0,3,0	253	125	0.000293515	0.0103115	0.875	1.0,0.904,1.0	-0.093
9098	LARP1B	LARP1B	chr4	+	129098026	129098062	129083348	129083472	129099585	129099797	9098	20	13	0,1,5	8,3,12	161	125	0.000295086	0.010359	0.544	0.0,0.206,0.244	0.394
33170	WAPAL	WAPAL	chr10	-	88232368	88232521	88231964	88232101	88233634	88233730	33170	362	10	307172157	2,0,0	278	125	0.000296414	0.0103978	0.942	0.986,1.0,1.0	-0.053
35511	MAP4K4	MAP4K4	chr2	+	102407181	102407238	102314934	102315000	102440389	102440515	35511	841	3	473152284	17,3,5	182	125	0.000297174	0.0104167	0.995	0.95,0.972,0.975	0.029
21848	GMPPB	GMPPB	chr3	-	49760404	49760547	49760028	49760187	49760686	49760735	21848	588	0	182,97,186	1,2,11	268	125	0.000297637	0.0104252	1	0.988,0.958,0.887	0.056
22956	MRPL33	MRPL33	chr2	+	27997290	27997397	27994583	27994666	28002299	28002608	22956	1178	8	558,311,65	7,16,4	232	125	0.000298586	0.0104507	0.988	0.977,0.913,0.897	0.059
960	EXOSC3	EXOSC3	chr9	-	37781982	37782134	37779710	37780877	37783910	37784060	960	508	33	661,362,55	81,63,10	277	125	0.000299136	0.0104622	0.874	0.786,0.722,0.713	0.134
19288	TRIOBP	TRIOBP	chr22	+	38136901	38137039	38134648	38134726	38147778	38147835	19288	3	2	1,1,1	0,1,0	263	125	0.000300169	0.0104847	0.416	1.0,0.322,1.0	-0.358
3892	BLOC1S6	BLOC1S6	chr15	+	45895297	45895385	45879416	45879723	45897625	45897712	3892	166	7	140,62,68	21,8,17	213	125	0.000300222	0.0104847	0.933	0.796,0.82,0.701	0.161
16267	CDK11B	CDK11B	chr1	-	1643702	1643839	1577746	1577869	1647784	1647917	16267	303	8	194150283	21,8,31	262	125	0.000300972	0.0104954	0.948	0.815,0.899,0.813	0.106
37993	SLC35A1	SLC35A1	chr6	+	88210225	88210385	88187079	88187257	88210875	88211028	37993	153	0	140,95,34	7,9,0	285	125	0.0003009	0.0104954	1	0.898,0.822,1.0	0.093
40602	LAMTOR3	LAMTOR3	chr4	-	100806698	100806811	100805218	100805282	100808452	100808511	40602	260	9	97,59,133	0,0,0	238	125	0.000301564	0.0105082	0.938	1.0,1.0,1.0	-0.062
12185	ADAM15	ADAM15	chr1	+	155033890	155033965	155033238	155033308	155034720	155034845	12185	33	154	1,3,7	65,27,68	200	125	0.000301962	0.0105143	0.118	0.01,0.065,0.06	0.073
27233	FUNDC2	FUNDC2	chrX	+	154274783	154274859	154261677	154261828	154279944	154280076	27233	471	1	452366766	11,6,25	201	125	0.000304043	0.0105662	0.997	0.962,0.974,0.95	0.035
3890	BLOC1S6	BLOC1S6	chr15	+	45884332	45884474	45879416	45879723	45897625	45897712	3890	199	7	184,68,40	21,8,17	267	125	0.000304124	0.0105662	0.93	0.804,0.799,0.524	0.221
50605	APOOL	APOOL	chrX	+	84301451	84301556	84258897	84258933	84306394	84306514	50605	58	5	78,19,18	0,0,0	230	125	0.000304066	0.0105662	0.863	1.0,1.0,1.0	-0.137
12473	PATZ1	PATZ1	chr22	-	31724772	31724845	31721789	31723295	31731677	31731849	12473	42	64	7,20,20	37,97,59	198	125	0.000305804	0.0106168	0.293	0.107,0.115,0.176	0.16
18972	KEAP1	KEAP1	chr19	-	10600323	10600529	10599867	10600044	10602252	10602938	18972	418	10	777388103	4,1,0	331	125	0.000306517	0.0106337	0.94	0.987,0.993,1.0	-0.053
42066	UBR5	UBR5	chr8	-	103297740	103298009	103297354	103297566	103298587	103298845	42066	264	7	356256283	0,0,0	394	125	0.000306868	0.0106381	0.923	1.0,1.0,1.0	-0.077
40955	OTUD6B	OTUD6B	chr8	+	92088819	92088959	92086058	92086139	92090583	92090896	40955	17	114	21,31,14	87,36,10	265	125	0.000307487	0.0106517	0.066	0.102,0.289,0.398	-0.197
15451	TXNRD1	TXNRD1	chr12	+	104682708	104682818	104680459	104681124	104705067	104705190	15451	1106	19	1429,128,64	92,1,0	235	125	0.000311291	0.0107756	0.969	0.892,0.986,1.0	0.01
22963	FN1	FN1	chr2	-	216236831	216237023	216236631	216236738	216238044	216238134	22963	6961	164	25815611011	155,5,55	317	125	0.000312446	0.0108076	0.944	0.868,0.978,0.879	0.036
27964	CEP162	CEP162	chr6	-	84879046	84879152	84872862	84872989	84881324	84881437	27964	46	0	29,19,15	2,6,3	231	125	0.000313247	0.0108195	1	0.887,0.631,0.73	0.251
41556	KIAA0430	KIAA0430	chr16	-	15694497	15694558	15694284	15694410	15695847	15696060	41556	46	0	27,24,38	0,4,16	186	125	0.000313059	0.0108195	1	1.0,0.801,0.615	0.195
35519	MAP4K4	MAP4K4	chr2	+	102484490	102484499	102483673	102483771	102486083	102486259	35519	97	583	136,26,141	374,84,101	134	125	0.000314432	0.0108525	0.134	0.253,0.224,0.566	-0.214
4794	SEC61A2	SEC61A2	chr10	+	12197776	12197930	12191850	12191960	12198905	12199066	4794	83	2	70,75,67	19,8,11	279	125	0.000314919	0.0108614	0.949	0.623,0.808,0.732	0.228
41887	SAP30BP	SAP30BP	chr17	+	73667895	73667943	73664595	73664705	73689519	73689562	41887	535	1	484283486	12,8,14	173	125	0.00031592	0.010888	0.997	0.967,0.962,0.962	0.033
11541	TUFM	TUFM	chr16	-	28856634	28856801	28856271	28856376	28857232	28857427	11541	2504	8	10311209879	5,6,29	292	125	0.000317819	0.0109374	0.993	0.989,0.989,0.928	0.024
7800	ZNF419	ZNF419	chr19	+	58001514	58001553	57999078	57999351	58002835	58002965	7800	12	1	5,1,0	2,4,4	164	125	0.00031763	0.0109374	0.901	0.656,0.16,0.0	0.629
16152	RFT1	RFT1	chr3	-	53159924	53160010	53157739	53157856	53164353	53164470	16152	169	0	126,41,16	3,5,4	211	125	0.000318956	0.0109685	1	0.961,0.829,0.703	0.169
15842	PABPC4	PABPC4	chr1	-	40029507	40029594	40029285	40029413	40030094	40030214	15842	724	64	437306275	75,50,53	212	125	0.000319986	0.010996	0.87	0.775,0.783,0.754	0.099
35796	CTDSP2	CTDSP2	chr12	-	58220128	58220185	58218009	58218102	58221334	58221373	35796	197	0	272180182	4,7,17	182	125	0.000321074	0.0110253	1	0.979,0.946,0.88	0.065
34173	PWP2	PWP2	chr21	+	45538643	45538714	45537700	45537844	45539267	45539404	34173	288	3	72,95,54	0,6,28	196	125	0.000323048	0.0110851	0.984	1.0,0.91,0.552	0.163
36356	FAAP20	FAAP20	chr1	-	2117442	2117688	2115898	2116952	2118276	2118645	36356	6	0	12,11,8	21,8,2	371	125	0.000323748	0.011101	1	0.161,0.317,0.574	0.649
50396	TMPO	TMPO	chr12	+	98938219	98938315	98931252	98931350	98938728	98938839	50396	649	7	371262122	20,12,2	221	125	0.000324993	0.0111356	0.981	0.913,0.925,0.972	0.044
20369	USP42	USP42	chr7	+	6199080	6199124	6196384	6196686	6200185	6201195	20369	31	0	40,39,80	4,8,16	169	125	0.000326454	0.0111776	1	0.881,0.783,0.787	0.183
14866	PIK3R3	PIK3R3	chr1	-	46532582	46532763	46531725	46531851	46543186	46543285	14866	82	5	154107115	0,0,1	306	125	0.000327823	0.0112163	0.87	1.0,1.0,0.979	-0.123
17293	PDIA6	PDIA6	chr2	-	10925059	10925156	10923516	10924452	10927406	10927565	17293	4802	26	432117791822	5,33,58	222	125	0.000328706	0.0112384	0.99	0.998,0.968,0.946	0.019
38504	C1orf35	C1orf35	chr1	-	228290599	228290750	228290343	228290389	228290834	228291163	38504	38	0	34,23,53	14,2,4	276	125	0.00033054	0.0112847	1	0.524,0.839,0.857	0.26
6173	EDEM3	EDEM3	chr1	-	184718680	184718726	184706744	184706845	184723622	184724041	6173	41	5	45,6,5	0,0,0	171	125	0.000330512	0.0112847	0.857	1.0,1.0,1.0	-0.143
12845	POLL	POLL	chr10	-	103344634	103344676	103343264	103343438	103345072	103345235	12845	20	4	2,19,10	0,0,0	167	125	0.000331951	0.0113247	0.789	1.0,1.0,1.0	-0.211
8707	AP1M2	AP1M2	chr19	-	10685579	10685705	10685092	10685168	10687873	10688032	8707	1112	9	336,16,2	17,0,0	251	125	0.000333962	0.0113851	0.984	0.908,1.0,1.0	0.015
37412	YWHAB	YWHAB	chr20	+	43516288	43516383	43514239	43514527	43530171	43530474	37412	476	1068	292,66,57	760364278	220	125	0.000335696	0.0114359	0.202	0.179,0.093,0.104	0.077
49101	MARS	MARS	chr12	+	57883678	57883754	57883206	57883341	57883989	57884162	49101	1086	9	823342206	1,10,28	201	125	0.000336756	0.0114638	0.987	0.998,0.955,0.821	0.062
38278	CTSC	CTSC	chr11	-	88061279	88061364	88053980	88059611	88068104	88068250	38278	185	11	462,34,11	4,2,0	210	125	0.000337567	0.0114831	0.909	0.986,0.91,1.0	-0.056
6614	ARL16	ARL16	chr17	-	79650042	79650156	79649063	79649179	79650565	79650624	6614	404	20	217263232	34,40,19	239	125	0.000338002	0.0114896	0.914	0.769,0.775,0.865	0.111
27102	INPPL1	INPPL1	chr11	+	71949085	71949219	71948167	71948840	71949306	71950188	27102	264	17	148154221	2,0,7	259	125	0.000339006	0.0115155	0.882	0.973,1.0,0.938	-0.088
38719	ITGA6	ITGA6	chr2	+	173354212	173354386	173352853	173352956	173355751	173355850	38719	1565	25	186,48,171	0,0,0	299	125	0.000339729	0.0115317	0.963	1.0,1.0,1.0	-0.037
9726	PANX1	PANX1	chr11	+	93886656	93886796	93862093	93862659	93911534	93911758	9726	225	3	77,59,349	9,10,15	265	125	0.000341425	0.011581	0.973	0.801,0.736,0.916	0.155
10236	CKAP2	CKAP2	chr13	+	53035033	53035109	53030657	53030742	53035192	53036061	10236	451	6	953,229,63	23,29,5	201	125	0.000342583	0.0116119	0.979	0.963,0.831,0.887	0.085
22330	CHD1L	CHD1L	chr1	+	146751698	146751864	146747767	146747921	146757000	146757164	22330	200	7	317,186,82	0,0,0	291	125	0.000342977	0.0116169	0.925	1.0,1.0,1.0	-0.075
53240	CEP170B	CEP170B	chr14	+	105334760	105334892	105331649	105331850	105342592	105342682	53240	190	1	42,7,144	2,0,13	257	125	0.000344632	0.0116646	0.989	0.911,1.0,0.843	0.071
22714	WDR17	WDR17	chr4	+	177067145	177067310	177063133	177063220	177069283	177069486	22714	14	3	6,12,2	0,0,0	290	125	0.000346815	0.0117133	0.668	1.0,1.0,1.0	-0.332
38390	ASAP2	ASAP2	chr2	+	9531190	9531325	9528422	9528675	9533610	9533776	38390	53	53	42,4,60	16,2,12	260	125	0.000346658	0.0117133	0.325	0.558,0.49,0.706	-0.26
38561	RBM23	RBM23	chr14	-	23374814	23374868	23374544	23374662	23375403	23375577	38561	243	29	247116111	41,107,58	179	125	0.000346782	0.0117133	0.854	0.808,0.431,0.572	0.25
10976	ACSF3	ACSF3	chr16	+	89164998	89165171	89160216	89160400	89169011	89169167	10976	16	0	10,6,4	2,3,2	298	125	0.000347145	0.0117161	1	0.677,0.456,0.456	0.47
36740	PXN	PXN	chr12	-	120653362	120653464	120652905	120653076	120659425	120659561	36740	64	283	40,8,3	397,58,51	227	125	0.000347523	0.0117205	0.111	0.053,0.071,0.031	0.059
1785	DHRS4	DHRS4	chr14	+	24435491	24435626	24435140	24435192	24436419	24436475	1785	228	1	114,85,84	5,8,3	260	125	0.000350542	0.0118088	0.991	0.916,0.836,0.931	0.097
43897	LOC389906	LOC389906	chrX	-	3736697	3736744	3736482	3736541	3746546	3747433	43897	15	24	27,19,8	9,8,3	172	125	0.000350643	0.0118088	0.312	0.686,0.633,0.66	-0.348
40466	PYCR1	PYCR1	chr17	-	79892201	79892365	79890261	79891252	79892801	79893023	40466	358	4	171,279,39	42,0,6	289	125	0.000354665	0.0119357	0.975	0.638,1.0,0.738	0.183
30564	ODF2	ODF2	chr9	+	131231461	131231632	131223220	131223289	131233586	131233747	30564	257	2	188268154	9,15,8	296	125	0.000355736	0.0119633	0.982	0.898,0.883,0.89	0.092
14402	TMEM14B	TMEM14B	chr6	+	10751365	10751467	10749854	10749931	10755374	10755465	14402	1271	58	468397402	73,27,29	227	125	0.000356829	0.0119775	0.923	0.779,0.89,0.884	0.072
17617	ACAA1	ACAA1	chr3	-	38173086	38173129	38170780	38170879	38173416	38173496	17617	322	18	257,133,92	17,32,30	168	125	0.000356964	0.0119775	0.93	0.918,0.756,0.695	0.14
22841	CMIP	CMIP	chr16	+	81739103	81739209	81737543	81737690	81740618	81740689	22841	617	0	98,99,67	0,4,7	231	125	0.000356651	0.0119775	1	1.0,0.931,0.838	0.077
27402	ENOSF1	ENOSF1	chr18	-	697239	697355	694247	694334	706469	706578	27402	237	3	75,35,32	3,8,4	241	125	0.000357427	0.0119775	0.976	0.928,0.694,0.806	0.167
33072	RAI14	RAI14	chr5	+	34813678	34813765	34812284	34812313	34814687	34814774	33072	774	128	798,149,66	309,50,149	212	125	0.000357378	0.0119775	0.781	0.604,0.637,0.207	0.298
41752	KIAA1191	KIAA1191	chr5	-	175786483	175786570	175775252	175775359	175788604	175788810	41752	26	8	33,4,18	0,0,3	212	125	0.000357721	0.0119788	0.657	1.0,1.0,0.78	-0.27
39990	ABCC5	ABCC5	chr3	-	183703091	183703166	183701540	183702682	183705557	183705705	39990	30	0	28,11,4	2,7,2	200	125	0.000359476	0.0120291	1	0.897,0.495,0.556	0.351
15791	GTPBP1	GTPBP1	chr22	+	39104849	39104961	39101806	39102152	39111911	39112092	15791	191	1	58119366	2,2,26	237	125	0.000360059	0.0120315	0.99	0.939,0.969,0.881	0.06
28456	TAF15	TAF15	chr17	+	34151081	34151202	34149643	34149837	34161569	34161602	28456	925	18	578342294	0,2,3	246	125	0.000359881	0.0120315	0.963	1.0,0.989,0.98	-0.027
38344	FAM208B	FAM208B	chr10	+	5759621	5759713	5754785	5754881	5762506	5762631	38344	22	0	24,3,8	0,6,11	217	125	0.000360498	0.0120377	1	1.0,0.224,0.295	0.494
14013	OGDHL	OGDHL	chr10	-	50957771	50957862	50955074	50955254	50958884	50959031	14013	20	0	21,25,3	4,7,3	216	125	0.000361176	0.0120518	1	0.752,0.674,0.367	0.402
9541	KIAA0100	KIAA0100	chr17	-	26960912	26961104	26960566	26960769	26961534	26962627	9541	965	3	594288267	20,4,0	317	125	0.000362441	0.0120855	0.992	0.921,0.966,1.0	0.03
15870	MPPE1	MPPE1	chr18	-	11886711	11886777	11886497	11886620	11886915	11887024	15870	75	4	40,34,54	8,7,26	191	125	0.000363379	0.0120998	0.925	0.766,0.761,0.576	0.224
41074	VWA9	VWA9	chr15	-	65899496	65899780	65892111	65892267	65903133	65903486	41074	187	6	146,162,46	0,0,0	409	125	0.000363384	0.0120998	0.905	1.0,1.0,1.0	-0.095
51475	POLRMT	POLRMT	chr19	-	619585	619765	619209	619296	619957	620080	51475	201	7	184,205,84	1,0,0	305	125	0.000364007	0.012112	0.922	0.987,1.0,1.0	-0.074
39458	KPNA1	KPNA1	chr3	-	122176572	122176695	122172716	122172848	122180070	122180165	39458	10	167	20,15,38	220,83,73	248	125	0.000365408	0.0121432	0.029	0.044,0.083,0.208	-0.083
48918	NEK11	NEK11	chr3	+	130992321	130992418	130962279	130962340	131068400	131069309	48918	27	0	23,20,4	4,6,1	222	125	0.000365622	0.0121432	1	0.764,0.652,0.693	0.297
5101	PITPNM2	PITPNM2	chr12	-	123474333	123474495	123473270	123473419	123475091	123475256	5101	44	3	16,4,8	5,5,6	287	125	0.000365995	0.0121432	0.865	0.582,0.258,0.367	0.463
52568	PTRH2	PTRH2	chr17	-	57776231	57777550	57774666	57775339	57784731	57784959	52568	128	87	286,127,82	95,33,34	1444	125	0.000366232	0.0121432	0.113	0.207,0.25,0.173	-0.097
953	NUP50	NUP50	chr22	+	45571774	45571961	45567480	45567564	45574118	45574781	953	512	3	264111165	0,9,12	312	125	0.000365861	0.0121432	0.986	1.0,0.832,0.846	0.093
1964	PIK3IP1	PIK3IP1	chr22	-	31685300	31685379	31677578	31679274	31685484	31685685	1964	40	0	45,49,31	5,4,10	204	125	0.000366811	0.0121461	1	0.847,0.882,0.655	0.205
37430	ENKD1	ENKD1	chr16	-	67697839	67697965	67697559	67697723	67699973	67700168	37430	79	0	13,53,34	2,5,4	251	125	0.000366831	0.0121461	1	0.764,0.841,0.809	0.195
45553	NF2	NF2	chr22	+	30079008	30079053	30077427	30077590	30090740	30094589	45553	386	48	79,10,16	14,12,29	170	125	0.0003693	0.0122193	0.855	0.806,0.38,0.289	0.363
9603	TMEM14C	TMEM14C	chr6	+	10726139	10726241	10723147	10723474	10728872	10728960	9603	942	4	481215260	12,7,5	227	125	0.00037236	0.0123119	0.992	0.957,0.944,0.966	0.036
26185	CEP57L1	CEP57L1	chr6	+	109466421	109466584	109416355	109416778	109467960	109468140	26185	76	5	74,38,17	0,0,0	288	125	0.000372937	0.0123223	0.868	1.0,1.0,1.0	-0.132
19436	SHKBP1	SHKBP1	chr19	+	41084059	41084118	41083462	41083536	41084367	41084448	19436	710	1	526,351,97	17,8,0	184	125	0.000374044	0.0123416	0.998	0.955,0.968,1.0	0.024
2603	PALLD	PALLD	chr4	+	169846383	169846429	169846095	169846229	169847363	169849608	2603	1	441	4,0,22	195,63,289	171	125	0.000373982	0.0123416	0.002	0.015,0.0,0.053	-0.021
7228	NCF2	NCF2	chr1	-	183536054	183536123	183534838	183534914	183536338	183536480	7228	73	0	86,2,4	14,0,0	194	125	0.000375509	0.0123813	1	0.798,1.0,1.0	0.067
47341	PTBP1	PTBP1	chr19	+	799412	799443	797391	797505	803560	803636	47341	2957	15	172212821480	15,12,48	156	125	0.000376108	0.0123924	0.994	0.989,0.988,0.961	0.015
10933	LRP8	LRP8	chr1	-	53741302	53741425	53736898	53737018	53755238	53755361	10933	61	5	16,15,29	0,0,0	248	125	0.000376866	0.0124087	0.86	1.0,1.0,1.0	-0.14
35792	CTDSP2	CTDSP2	chr12	-	58220778	58220880	58218009	58218102	58221334	58221373	35792	257	0	429207215	4,7,17	227	125	0.00037727	0.0124134	1	0.983,0.942,0.874	0.067
14228	DOCK7	DOCK7	chr1	-	63018402	63018572	63009326	63009416	63021495	63021660	14228	323	9	281,94,73	0,0,1	295	125	0.000377612	0.012416	0.938	1.0,1.0,0.969	-0.052
19277	DMTN	DMTN	chr8	+	21926526	21926571	21925037	21925193	21926929	21927029	19277	286	4	142,78,2	14,6,0	170	125	0.000378002	0.0124201	0.981	0.882,0.905,1.0	0.052
2072	MORF4L2	MORF4L2	chrX	-	102939608	102939657	102933426	102933579	102940098	102940188	2072	354	372	397,94,106	485303296	174	125	0.000378277	0.0124205	0.406	0.37,0.182,0.205	0.154
29771	PAPD4	PAPD4	chr5	+	78952780	78952824	78944884	78945013	78964714	78964851	29771	193	3	213,107,70	5,19,10	169	125	0.000378614	0.012423	0.979	0.969,0.806,0.838	0.108
31111	RHOT2	RHOT2	chr16	+	719552	719606	718655	718699	720122	720175	31111	357	15	131292219	13,21,48	179	125	0.000379693	0.0124497	0.943	0.876,0.907,0.761	0.095
23388	ZNF608	ZNF608	chr5	-	123979936	123980354	123979203	123979376	123985302	123985390	23388	571	9	101,154,52	0,0,0	543	125	0.000380489	0.0124652	0.936	1.0,1.0,1.0	-0.064
40241	MFSD1	MFSD1	chr3	+	158523150	158523263	158522107	158522160	158524828	158524871	40241	341	3	758,218,60	16,17,9	238	125	0.000380694	0.0124652	0.984	0.961,0.871,0.778	0.114
9123	SDR39U1	SDR39U1	chr14	-	24911303	24911466	24909988	24910132	24911551	24911658	9123	43	0	26,16,56	10,3,2	288	125	0.000381309	0.0124767	1	0.53,0.698,0.924	0.283
24548	APITD1-CORT	APITD1-CORT	chr1	+	10500403	10500470	10490158	10490625	10511433	10512060	24548	3	0	3,15,2	7,30,3	192	125	0.000382503	0.0124985	1	0.218,0.246,0.303	0.744
46204	IFT140	IFT140	chr16	-	1618217	1618335	1616161	1616292	1630759	1630851	46204	34	4	7,36,44	0,0,0	243	125	0.000382461	0.0124985	0.814	1.0,1.0,1.0	-0.186
33057	ITGA3	ITGA3	chr17	+	48154337	48154485	48153947	48154045	48154742	48154811	33057	2911	15	1088,61,17	32,0,3	273	125	0.000383199	0.0125125	0.989	0.94,1.0,0.722	0.102
43370	TMEM237	TMEM237	chr2	-	202492043	202492137	202490748	202490870	202492798	202492872	43370	224	0	537,342,73	16,18,0	219	125	0.000384102	0.0125333	1	0.95,0.916,1.0	0.045
43046	ATRX	ATRX	chrX	-	76949312	76949426	76944310	76944420	76952064	76952192	43046	73	14	72,47,85	3,0,6	239	125	0.000387514	0.012636	0.732	0.926,1.0,0.881	-0.204
51537	NRM	NRM	chr6	-	30657052	30657247	30655823	30656719	30657823	30658020	51537	138	21	98,134,76	9,2,2	320	125	0.000388181	0.012649	0.72	0.81,0.963,0.937	-0.183
5709	ACTR10	ACTR10	chr14	+	58686411	58686447	58681922	58682002	58690339	58690419	5709	491	23	321155159	3,6,0	161	125	0.00038943	0.0126809	0.943	0.988,0.953,1.0	-0.037
53346	RNF41	RNF41	chr12	-	56606779	56606922	56604080	56604352	56607741	56607854	53346	63	114	17,23,35	102,79,124	268	125	0.000393026	0.0127892	0.205	0.072,0.12,0.116	0.102
11838	CKLF	CKLF	chr16	+	66597024	66597120	66592092	66592251	66599985	66600190	11838	177	0	105,60,15	0,8,4	221	125	0.000393542	0.0127972	1	1.0,0.809,0.68	0.17
4228	CTNND1	CTNND1	chr11	+	57558856	57559145	57529233	57529591	57563048	57563201	4228	54	4	238105148	1,0,0	414	125	0.000394311	0.0128133	0.803	0.986,1.0,1.0	-0.192
26046	LRRC27	LRRC27	chr10	+	134155716	134155775	134151068	134151199	134158001	134158154	26046	19	0	16,14,12	1,6,8	184	125	0.000394876	0.0128229	1	0.916,0.613,0.505	0.322
35044	C3orf17	C3orf17	chr3	-	112729489	112729551	112727017	112727277	112729891	112730253	35044	147	0	228147124	12,7,7	187	125	0.000396149	0.0128554	1	0.927,0.933,0.922	0.073
39116	FLOT1	FLOT1	chr6	-	30709390	30709481	30708272	30708368	30709923	30709980	39116	5	6	1,1,0	18,1,2	216	125	0.000397864	0.0129022	0.325	0.031,0.367,0.0	0.192
24345	ZSCAN31	ZSCAN31	chr6	-	28297079	28297491	28295159	28295310	28303858	28304152	24345	9	3	18,27,12	0,0,2	537	125	0.000403526	0.0130768	0.411	1.0,1.0,0.583	-0.45
13795	RPS6KA1	RPS6KA1	chr1	+	26882027	26882116	26881641	26881712	26883144	26883209	13795	317	0	70,75,90	0,0,13	214	125	0.000403914	0.0130804	1	1.0,1.0,0.802	0.066
26459	CIB1	CIB1	chr15	-	90775450	90775679	90774588	90774739	90776900	90776935	26459	1295	6	726506293	19,8,4	354	125	0.00040506	0.0131085	0.987	0.931,0.957,0.963	0.037
6675	MPV17	MPV17	chr2	-	27535860	27535976	27535546	27535639	27545314	27545389	6675	337	11	349190196	31,10,50	241	125	0.000405509	0.0131141	0.941	0.854,0.908,0.67	0.13
18121	WDR54	WDR54	chr2	+	74649279	74649502	74648884	74648943	74649996	74650059	18121	299	5	122,370,86	5,31,7	348	125	0.000405908	0.013118	0.956	0.898,0.811,0.815	0.115
27307	OBSCN	OBSCN	chr1	+	228495811	228496084	228494959	228495232	228496799	228496996	27307	5	2	13,41,16	1,0,0	398	125	0.000406793	0.0131376	0.44	0.803,1.0,1.0	-0.494
50532	SENP1	SENP1	chr12	-	48441783	48441863	48440760	48440845	48442711	48442915	50532	94	6	135,85,36	0,0,1	205	125	0.000408616	0.0131874	0.905	1.0,1.0,0.956	-0.08
20167	ZDHHC13	ZDHHC13	chr11	+	19174105	19174231	19173704	19173867	19177342	19177476	20167	356	11	325,161,34	3,0,0	251	125	0.00040908	0.0131934	0.942	0.982,1.0,1.0	-0.052
1786	DHRS4	DHRS4	chr14	+	24435491	24435626	24429110	24429212	24436419	24436475	1786	133	64	65,42,43	120,59,28	260	125	0.000409595	0.013201	0.5	0.207,0.255,0.425	0.204
20518	PHF14	PHF14	chr7	+	11021998	11022786	11014461	11014572	11030329	11030474	20518	617	10	505518486	26,30,19	913	125	0.000409941	0.0132031	0.894	0.727,0.703,0.778	0.158
20161	SNHG16	SNHG16	chr17	+	74555026	74555125	74553845	74553939	74557369	74557484	20161	328	128	273122181	161,90,158	224	125	0.000410312	0.0132061	0.588	0.486,0.431,0.39	0.152
31220	RUFY3	RUFY3	chr4	+	71670064	71670133	71668672	71668700	71672232	71674339	31220	146	13	28,39,147	4,0,0	194	125	0.000410759	0.0132114	0.879	0.819,1.0,1.0	-0.061
2924	MSRB3	MSRB3	chr12	+	65700642	65700806	65672422	65672645	65702308	65702435	2924	2	0	8,7,2	25,10,0	289	125	0.000411261	0.0132186	1	0.122,0.232,1.0	0.549
6166	PRPF3	PRPF3	chr1	+	150318493	150318612	150316909	150317023	150318883	150318967	6166	381	10	612354218	0,2,1	244	125	0.000412636	0.0132538	0.951	1.0,0.989,0.991	-0.042
52559	NAV3	NAV3	chr12	+	78570218	78570239	78569085	78569207	78570920	78571093	52559	1	39	30,0,25	75,5,108	146	125	0.000413139	0.0132609	0.021	0.255,0.0,0.165	-0.119
28453	TAF15	TAF15	chr17	+	34160910	34160945	34149643	34149837	34161569	34161602	28453	389	18	198,105,99	0,2,3	160	125	0.000414318	0.0132897	0.944	1.0,0.976,0.963	-0.036
5784	GRB10	GRB10	chr7	-	50823583	50823753	50771517	50771605	50860920	50861159	5784	37	4	32,6,66	1,0,0	295	125	0.000418132	0.0134029	0.797	0.931,1.0,1.0	-0.18
52851	IMPDH1	IMPDH1	chr7	-	128040870	128040945	128040386	128040593	128041068	128041170	52851	497	7	666192153	29,3,21	200	125	0.000418736	0.0134132	0.978	0.935,0.976,0.82	0.068
1086	MMS19	MMS19	chr10	-	99236591	99236720	99236439	99236501	99237103	99237173	1086	501	10	208,177,50	12,10,11	254	125	0.000420356	0.0134403	0.961	0.895,0.897,0.691	0.133
14584	C6orf48	C6orf48	chr6	+	31804200	31804294	31803187	31803228	31805012	31805212	14584	142	291	212,94,423	8335501083	219	125	0.000420437	0.0134403	0.218	0.127,0.089,0.182	0.085
17124	UMPS	UMPS	chr3	+	124453939	124454093	124449212	124449474	124456414	124457086	17124	436	20	472,230,42	7,2,1	279	125	0.000420402	0.0134403	0.907	0.968,0.981,0.95	-0.059
9124	SDR39U1	SDR39U1	chr14	-	24911383	24911466	24909988	24910132	24911551	24911658	9124	52	0	22,33,44	10,3,2	208	125	0.000423485	0.0135286	1	0.569,0.869,0.93	0.211
6602	PRKACA	PRKACA	chr19	-	14204439	14204604	14202506	14204049	14208172	14208295	6602	1014	32	894770390	0,11,13	290	125	0.000424441	0.01355	0.932	1.0,0.968,0.928	-0.033
25849	BMP2K	BMP2K	chr4	+	79808327	79808438	79799887	79800045	79831763	79833341	25849	59	22	34,19,47	6,2,1	236	125	0.000424948	0.013557	0.587	0.75,0.834,0.961	-0.261
17394	PPP3CC	PPP3CC	chr8	+	22396981	22397011	22390433	22390531	22398127	22398657	17394	59	73	34,13,3	60,66,37	155	125	0.000425724	0.0135726	0.395	0.314,0.137,0.061	0.224
22456	ULK2	ULK2	chr17	-	19720061	19720233	19713690	19713751	19728406	19728495	22456	183	10	108,65,67	2,0,1	297	125	0.000426787	0.0135973	0.885	0.958,1.0,0.966	-0.09
5044	PIH1D1	PIH1D1	chr19	-	49951257	49951319	49951083	49951165	49952731	49952911	5044	692	0	405542259	11,10,6	187	125	0.0004284	0.0136395	1	0.961,0.973,0.967	0.033
25292	FAM213B	FAM213B	chr1	+	2519968	2520064	2519828	2519892	2520392	2520479	25292	48	0	26,33,9	7,2,2	221	125	0.000429573	0.0136676	1	0.678,0.903,0.718	0.234
27776	IPO5P1	IPO5P1	chr19	-	23453019	23453094	23444421	23444546	23456877	23457053	27776	23	21	11,51,8	2,4,4	200	125	0.000430606	0.0136728	0.406	0.775,0.889,0.556	-0.334
32338	BPHL	BPHL	chr6	+	3138274	3138413	3137595	3137656	3140619	3140743	32338	4	0	1,4,2	2,5,0	264	125	0.000430464	0.0136728	1	0.191,0.275,1.0	0.511
41968	FOSB	FOSB	chr19	+	45974451	45974559	45973886	45974207	45975808	45978437	41968	2037	152	1563511021	2,23,374	233	125	0.000430074	0.0136728	0.878	0.801,0.937,0.941	-0.015
51994	IL32	IL32	chr16	+	3117554	3117614	3117377	3117416	3118180	3118240	51994	408	0	137,3,11	10,0,0	185	125	0.000433753	0.0137635	1	0.903,1.0,1.0	0.032
11153	MRPL43	MRPL43	chr10	-	102746505	102746732	102743511	102743574	102746846	102746953	11153	741	1	662566329	20,5,2	352	125	0.000435715	0.0138063	0.996	0.922,0.976,0.983	0.036
11980	SCAF8	SCAF8	chr6	+	155095122	155095206	155054928	155055064	155108994	155109156	11980	15	5	9,3,17	0,0,2	209	125	0.000435502	0.0138063	0.642	1.0,1.0,0.836	-0.303
33390	TMCO3	TMCO3	chr13	+	114193671	114193822	114174930	114175048	114201614	114201694	33390	605	12	1033,252,47	0,0,2	276	125	0.00043598	0.0138063	0.958	1.0,1.0,0.914	-0.013
48841	RAB30	RAB30	chr11	-	82745213	82745314	82708265	82708366	82782732	82782965	48841	10	17	0,1,3	6,7,25	226	125	0.000436612	0.0138171	0.245	0.0,0.073,0.062	0.2
38925	DAG1	DAG1	chr3	+	49514281	49514338	49507564	49507866	49547851	49548252	38925	10	72	3,0,0	31,20,54	182	125	0.00043714	0.0138245	0.087	0.062,0.0,0.0	0.066
22060	TPCN2	TPCN2	chr11	+	68822642	68822820	68822188	68822265	68825045	68825162	22060	40	4	22,10,3	0,0,0	303	125	0.000438203	0.0138489	0.805	1.0,1.0,1.0	-0.195
21343	RIN2	RIN2	chr20	+	19977322	19977486	19972811	19972943	19981256	19983103	21343	422	11	330,92,33	2,0,0	289	125	0.000440962	0.0139175	0.943	0.986,1.0,1.0	-0.052
53369	PTK7	PTK7	chr6	+	43106586	43106720	43100158	43100425	43109405	43109555	53369	428	3	355362217	7,16,12	259	125	0.000440966	0.0139175	0.986	0.961,0.916,0.897	0.061
34232	C9orf89	C9orf89	chr9	+	95874160	95874220	95872849	95873003	95874499	95874571	34232	182	5	139,77,76	8,12,119	185	125	0.000441586	0.0139278	0.961	0.922,0.813,0.301	0.282
25445	NRD1	NRD1	chr1	-	52290958	52291054	52289335	52289458	52293467	52293541	25445	697	15	747347191	5,0,0	221	125	0.000441946	0.0139298	0.963	0.988,1.0,1.0	-0.033
13797	RPS6KA1	RPS6KA1	chr1	+	26898666	26898784	26898339	26898416	26899714	26899852	13797	527	2	117151120	0,0,18	243	125	0.000444223	0.0139923	0.993	1.0,1.0,0.774	0.068
12837	POLL	POLL	chr10	-	103344358	103344676	103343264	103343438	103347002	103347163	12837	131	0	73,61,65	4,7,1	443	125	0.000445174	0.0140129	1	0.837,0.711,0.948	0.168
14090	PFKM	PFKM	chr12	+	48536564	48536729	48535696	48535849	48537535	48537597	14090	342	0	860605257	7,24,8	290	125	0.00044665	0.0140492	1	0.981,0.916,0.933	0.057
20910	LOC257396	LOC257396	chr5	+	52408069	52408864	52405671	52405978	52409688	52410956	20910	35	0	39,54,2	2,6,2	920	125	0.000447221	0.0140492	1	0.726,0.55,0.12	0.535
49328	PAQR6	PAQR6	chr1	-	156214932	156215029	156214551	156214702	156215325	156215452	49328	2	5	6,31,20	0,6,3	222	125	0.000446943	0.0140492	0.184	1.0,0.744,0.79	-0.661
1556	TXNRD3	TXNRD3	chr3	-	126334197	126334305	126329879	126329975	126340584	126340741	1556	12	5	31,67,4	4,0,0	233	125	0.000447632	0.0140528	0.563	0.806,1.0,1.0	-0.372
16166	FAM193B	FAM193B	chr5	-	176964873	176965108	176951185	176952206	176981249	176981548	16166	76	5	70,92,90	2,0,0	360	125	0.000449528	0.0141029	0.841	0.924,1.0,1.0	-0.134
51680	ZBTB8OS	ZBTB8OS	chr1	-	33099245	33099328	33093108	33093145	33116033	33116191	51680	51	1	29,36,5	2,23,2	208	125	0.000449896	0.0141051	0.968	0.897,0.485,0.6	0.307
2824	NFKB1	NFKB1	chr4	+	103459014	103459113	103450992	103451071	103488143	103488292	2824	124	0	47,14,112	0,0,16	224	125	0.000452793	0.0141865	1	1.0,1.0,0.796	0.068
36032	AASDH	AASDH	chr4	-	57211292	57211456	57209727	57209850	57215428	57216224	36032	33	4	13,33,17	0,0,1	289	125	0.000455474	0.014261	0.781	1.0,1.0,0.88	-0.179
48210	PPOX	PPOX	chr1	+	161137160	161137276	161136889	161137024	161140409	161140559	48210	25	0	16,20,20	2,3,8	241	125	0.000456477	0.014283	1	0.806,0.776,0.565	0.284
23858	NAV1	NAV1	chr1	+	201759681	201759705	201758867	201758920	201759816	201759894	23858	6	59	10,6,18	19,22,16	149	125	0.000458079	0.0143236	0.079	0.306,0.186,0.486	-0.247
51666	ZBTB8OS	ZBTB8OS	chr1	-	33100368	33100393	33093108	33093145	33116033	33116191	51666	37	1	20,18,4	2,23,2	150	125	0.000462418	0.0144497	0.969	0.893,0.395,0.625	0.331
37763	GBF1	GBF1	chr10	+	104128495	104128589	104127974	104128211	104128967	104129144	37763	417	1	260141165	1,1,18	219	125	0.000464274	0.0144981	0.996	0.993,0.988,0.84	0.056
23955	RFXANK	RFXANK	chr19	+	19307994	19308060	19307771	19307855	19308329	19308430	23955	290	32	261306181	96,68,34	191	125	0.000464622	0.0144994	0.856	0.64,0.747,0.777	0.135
18908	RPRD1A	RPRD1A	chr18	-	33620769	33620828	33610953	33611060	33647216	33647557	18908	18	4	7,0,0	7,2,3	184	125	0.000464973	0.0145008	0.754	0.405,0.0,0.0	0.619
48202	PPOX	PPOX	chr1	+	161138782	161138973	161136889	161137024	161140409	161140559	48202	26	0	17,27,16	2,3,8	316	125	0.000466369	0.0145347	1	0.771,0.781,0.442	0.335
27380	TMEM141	TMEM141	chr9	+	139686162	139686229	139685776	139685876	139686398	139686482	27380	462	18	109,157,98	16,14,12	192	125	0.000468212	0.0145803	0.944	0.816,0.88,0.842	0.098
46789	PINX1	PINX1	chr8	-	10677702	10677779	10622470	10623426	10683661	10683754	46789	183	30	111,110,12	56,37,4	202	125	0.00046845	0.0145803	0.791	0.551,0.648,0.65	0.175
23623	MFF	MFF	chr2	+	228207460	228207535	228205007	228205096	228217229	228217289	23623	42	15	37,27,24	43,29,29	200	125	0.000470459	0.0146307	0.636	0.35,0.368,0.341	0.283
6413	SMG7	SMG7	chr1	+	183516237	183516387	183515100	183515472	183518898	183519058	6413	41	0	12,29,10	2,3,4	275	125	0.00047069	0.0146307	1	0.732,0.815,0.532	0.307
34854	MAPK15	MAPK15	chr8	+	144802872	144803010	144802399	144802457	144803400	144803581	34854	4	2	4,16,7	0,0,1	263	125	0.000474606	0.0147428	0.487	1.0,1.0,0.769	-0.436
27406	OCEL1	OCEL1	chr19	+	17338648	17338814	17337802	17338008	17339064	17339118	27406	111	0	40,58,14	7,1,2	291	125	0.000478357	0.0148495	1	0.711,0.961,0.75	0.193
43666	PQLC1	PQLC1	chr18	-	77693968	77694022	77679183	77679400	77703328	77703462	43666	65	87	96,41,376	51,36,110	179	125	0.000479879	0.014887	0.343	0.568,0.443,0.705	-0.229
20683	PIKFYVE	PIKFYVE	chr2	+	209169569	209169737	209168894	209169042	209176959	209177019	20683	87	11	58,19,15	21,8,16	293	125	0.000481513	0.0149181	0.771	0.541,0.503,0.286	0.328
39978	ITPKC	ITPKC	chr19	+	41239064	41239269	41235106	41235320	41242890	41242992	39978	287	9	171,94,579	0,0,5	330	125	0.000481279	0.0149181	0.924	1.0,1.0,0.978	-0.069
39894	LMO7	LMO7	chr13	+	76412275	76412332	76410532	76410593	76414220	76414246	39894	202	0	779,9,22	32,0,2	182	125	0.00048286	0.01495	1	0.944,1.0,0.883	0.058
14464	CDK5RAP2	CDK5RAP2	chr9	-	123169289	123169524	123166313	123166391	123170624	123170746	14464	187	54	164303145	48,7,5	360	125	0.000485817	0.0150163	0.546	0.543,0.938,0.91	-0.251
26590	HACL1	HACL1	chr3	-	15626754	15626849	15624383	15624496	15633106	15633187	26590	40	0	49,28,15	3,8,3	220	125	0.000485853	0.0150163	1	0.903,0.665,0.74	0.231
27131	ZNF195	ZNF195	chr11	-	3394806	3394886	3392806	3392933	3398846	3399130	27131	47	1	47,18,8	4,12,4	205	125	0.000485955	0.0150163	0.966	0.878,0.478,0.549	0.331
13213	PIK3C3	PIK3C3	chr18	+	39537534	39537723	39535162	39535324	39542453	39542597	13213	302	9	332142118	3,0,0	314	125	0.000486713	0.0150299	0.93	0.978,1.0,1.0	-0.063
26598	HACL1	HACL1	chr3	-	15628031	15628109	15624383	15624496	15633106	15633187	26598	2	0	1,1,4	3,8,3	203	125	0.000487359	0.01504	1	0.17,0.071,0.451	0.769
28178	ARMC10	ARMC10	chr7	+	102737723	102737795	102732923	102733100	102738745	102740210	28178	451	12	444326160	1,0,1	197	125	0.000490514	0.0151274	0.96	0.996,1.0,0.99	-0.035
1530	U2AF1	U2AF1	chr21	-	44520562	44520629	44515803	44515853	44521475	44521542	1530	665	288	589728638	155230126	192	125	0.000491743	0.0151554	0.601	0.712,0.673,0.767	-0.116
14225	DOCK7	DOCK7	chr1	-	62939652	62939759	62923208	62923376	62940878	62941022	14225	268	11	236,155,64	0,3,1	232	125	0.000493108	0.0151628	0.929	1.0,0.965,0.972	-0.05
21218	ZCWPW1	ZCWPW1	chr7	-	100014688	100014806	100013597	100013720	100016733	100016812	21218	5	0	3,3,5	2,2,1	243	125	0.000493536	0.0151628	1	0.436,0.436,0.72	0.469
2725	DNAJB14	DNAJB14	chr4	-	100851606	100851778	100844196	100844342	100867595	100867883	2725	196	9	59,25,99	0,0,2	297	125	0.000492324	0.0151628	0.902	1.0,1.0,0.954	-0.083
46540	MCFD2	MCFD2	chr2	-	47137918	47138012	47136161	47136316	47142861	47143007	46540	23	190	10,2,2	192,109,59	219	125	0.000493586	0.0151628	0.065	0.029,0.01,0.019	0.046
52356	PITPNM3	PITPNM3	chr17	-	6428675	6428783	6406846	6406894	6441306	6441402	52356	5	3	21,3,4	2,0,0	233	125	0.000493243	0.0151628	0.472	0.849,1.0,1.0	-0.478
7653	HOXB-AS3	HOXB-AS3	chr17	+	46678789	46679025	46677808	46677907	46679436	46679703	7653	75	24	79,222,44	36,274,84	361	125	0.000498527	0.0153046	0.52	0.432,0.219,0.154	0.252
45239	MCL1	MCL1	chr1	-	150550719	150550967	150547026	150549967	150551318	150551439	45239	4621	42	197713409225	10,11,260	373	125	0.000500577	0.0153575	0.974	0.985,0.976,0.922	0.013
12741	SYTL2	SYTL2	chr11	-	85422155	85422275	85420373	85420543	85429832	85430393	12741	337	13	27,5,4	0,0,0	245	125	0.000502599	0.0153995	0.93	1.0,1.0,1.0	-0.07
41904	EPB41L3	EPB41L3	chr18	-	5398019	5398142	5397056	5397425	5406775	5406967	41904	5	166	13,5,58	237104278	248	125	0.00050242	0.0153995	0.015	0.027,0.024,0.095	-0.034
23027	EEF1D	EEF1D	chr8	-	144668388	144668460	144663455	144663498	144668898	144669019	23027	3472	96	323025723574	128,91,252	197	125	0.000503409	0.0154144	0.958	0.941,0.947,0.9	0.029
32640	NEXN	NEXN	chr1	+	78398966	78399164	78395000	78395189	78401507	78401729	32640	391	9	411,11,11	0,0,0	323	125	0.000503753	0.0154149	0.944	1.0,1.0,1.0	-0.056
40383	ARHGAP27	ARHGAP27	chr17	-	43473852	43473951	43473572	43473650	43474033	43474156	40383	42	6	3,4,10	0,0,1	224	125	0.000504773	0.0154361	0.796	1.0,1.0,0.848	-0.153
28993	TONSL	TONSL	chr8	-	145658970	145659142	145657667	145657843	145659360	145659662	28993	221	0	94,193,87	3,0,13	297	125	0.000505846	0.0154589	1	0.93,1.0,0.738	0.111
36096	SOCS7	SOCS7	chr17	+	36521190	36521292	36520634	36520739	36522169	36522300	36096	0	29	8,5,13	25,36,57	227	125	0.000506244	0.0154611	0	0.15,0.071,0.112	-0.111
27461	PPCDC	PPCDC	chr15	+	75320587	75320794	75315895	75315967	75335781	75335877	27461	104	1	59,45,29	7,5,3	332	125	0.000507617	0.0154841	0.975	0.76,0.772,0.784	0.203
36893	HNRNPAB	HNRNPAB	chr5	+	177637132	177637273	177636330	177636448	177637553	177638184	36893	2101	408	1293830463	486242442	266	125	0.000507653	0.0154841	0.708	0.556,0.617,0.33	0.207
36191	KIAA1522	KIAA1522	chr1	+	33233662	33233718	33233387	33233558	33234252	33234376	36191	637	4	69,98,47	1,7,4	181	125	0.000511171	0.0155813	0.991	0.979,0.906,0.89	0.066
4798	SEC61A2	SEC61A2	chr10	+	12209751	12209892	12204211	12204288	12211256	12211957	4798	6	0	5,29,7	5,11,8	266	125	0.000512028	0.0155974	1	0.32,0.553,0.291	0.612
10412	DTNBP1	DTNBP1	chr6	-	15660613	15660752	15652317	15652371	15663044	15663289	10412	2	73	11,4,5	56,19,16	264	125	0.000512448	0.0156001	0.013	0.085,0.091,0.129	-0.089
8526	AMMECR1L	AMMECR1L	chr2	-	128628387	128628502	128627027	128627118	128628822	128628933	8526	133	12	100,53,139	0,2,4	240	125	0.00051556	0.0156847	0.852	1.0,0.932,0.948	-0.108
12440	TSGA10	TSGA10	chr2	-	99651692	99651902	99636742	99636945	99681401	99681587	12440	9	9	13,29,4	1,5,0	335	125	0.000516086	0.0156906	0.272	0.829,0.684,1.0	-0.566
7332	TMEM241	TMEM241	chr18	-	21010594	21010641	20979529	20979611	21017744	21017925	7332	13	5	15,6,3	2,0,0	172	125	0.000516983	0.0157078	0.654	0.845,1.0,1.0	-0.294
8518	AMMECR1L	AMMECR1L	chr2	-	128628822	128628933	128624473	128624570	128631401	128631846	8518	72	4	51,25,85	13,4,31	236	125	0.000518142	0.0157329	0.905	0.675,0.768,0.592	0.227
23346	LYPLA1	LYPLA1	chr8	-	54978307	54978373	54975887	54975935	55013467	55013499	23346	911	12	224,175,29	11,8,4	191	125	0.000518569	0.0157357	0.98	0.93,0.935,0.826	0.083
48351	SORBS1	SORBS1	chr10	-	97165874	97165904	97158773	97158946	97170389	97170534	48351	99	7	5,19,60	0,0,0	155	125	0.000519416	0.0157513	0.919	1.0,1.0,1.0	-0.081
48595	LRIG3	LRIG3	chr12	-	59279612	59279684	59277301	59277373	59280591	59280672	48595	60	9	143,157,34	0,9,0	197	125	0.000521169	0.0157943	0.809	1.0,0.917,1.0	-0.163
46778	GALT	GALT	chr9	+	34647488	34647564	34647085	34647255	34647828	34647958	46778	52	0	34,46,38	4,2,9	201	125	0.000521558	0.0157959	1	0.841,0.935,0.724	0.167
1420	RAB35	RAB35	chr12	-	120536614	120536739	120532898	120535177	120536833	120536958	1420	744	8	851304422	46,4,9	250	125	0.000523008	0.0158196	0.979	0.902,0.974,0.959	0.034
39493	FAM227A	FAM227A	chr22	-	39024242	39024347	39022184	39022308	39024838	39024940	39493	2	0	1,7,3	3,4,1	230	125	0.000522819	0.0158196	1	0.153,0.487,0.62	0.58
25596	TLE1	TLE1	chr9	-	84249011	84249216	84235355	84235472	84267128	84267203	25596	398	21	153333623	0,5,14	330	125	0.000525771	0.015893	0.878	1.0,0.962,0.944	-0.091
482	FMR1	FMR1	chrX	+	147019617	147019680	147018984	147019119	147022094	147022181	482	54	121	19,9,11	70,67,71	188	125	0.000527821	0.0159447	0.229	0.153,0.082,0.093	0.12
23274	FAM189B	FAM189B	chr1	-	155220066	155220612	155218195	155218264	155220885	155220955	23274	320	0	170,196,80	12,2,0	671	125	0.000529313	0.0159796	1	0.725,0.948,1.0	0.109
13246	LAT2	LAT2	chr7	+	73629151	73629270	73624086	73624418	73630276	73630399	13246	5	0	6,3,2	2,1,2	244	125	0.000530429	0.016003	1	0.606,0.606,0.339	0.483
16563	MUTYH	MUTYH	chr1	-	45804178	45804328	45800062	45800183	45805570	45805629	16563	5	1	1,0,1	1,6,0	275	125	0.000531067	0.016012	0.694	0.313,0.0,1.0	0.256
25103	NUP98	NUP98	chr11	-	3700783	3700938	3697738	3697850	3704429	3704671	25103	376	0	569227207	5,8,11	280	125	0.000532997	0.01606	1	0.981,0.927,0.894	0.066
16014	RPL17	RPL17	chr18	-	47017774	47017815	47017162	47017297	47017901	47017954	16014	17176	6	163121291614610	184,279,51	166	125	0.000535326	0.0161199	1	0.985,0.972,0.995	0.016
32310	MFSD12	MFSD12	chr19	-	3546252	3546423	3546071	3546166	3547269	3547362	32310	732	16	528237232	97,6,10	296	125	0.000536434	0.0161308	0.951	0.697,0.943,0.907	0.102
52822	TCF12	TCF12	chr15	+	57544618	57544690	57543547	57543621	57545459	57545666	52822	18	191	31,54,52	254165152	197	125	0.000536173	0.0161308	0.056	0.072,0.172,0.178	-0.085
8451	EPB41L2	EPB41L2	chr6	-	131184777	131184858	131160487	131161738	131206235	131206408	8451	11	3	10,3,4	0,0,0	206	125	0.000536714	0.0161308	0.69	1.0,1.0,1.0	-0.31
15645	EXOC2	EXOC2	chr6	-	689138	689212	657162	657250	693018	693141	15645	4	2	2,0,0	2,4,2	199	125	0.000537192	0.0161349	0.557	0.386,0.0,0.0	0.428
13731	IP6K2	IP6K2	chr3	-	48732126	48732257	48730883	48731673	48732522	48732854	13731	99	64	27,6,15	16,58,51	256	125	0.000539561	0.0161958	0.43	0.452,0.048,0.126	0.221
21683	SYNE1	SYNE1	chr6	-	152522958	152523084	152510386	152510542	152527302	152527497	21683	36	4	22,11,10	0,0,0	251	125	0.000540739	0.0162208	0.818	1.0,1.0,1.0	-0.182
37598	BCL2L12	BCL2L12	chr19	+	50173472	50173745	50169941	50170056	50176954	50177173	37598	151	0	187154218	7,3,12	398	125	0.000541985	0.0162375	1	0.894,0.942,0.851	0.104
6025	SEMA3B	SEMA3B	chr3	+	50312732	50312890	50312442	50312484	50312990	50313046	6025	164	19	15,59,13	0,3,0	283	125	0.000541926	0.0162375	0.792	1.0,0.897,1.0	-0.174
22660	KLHL5	KLHL5	chr4	+	39116778	39116950	39114639	39114852	39122629	39127853	22660	587	11	851,244,17	0,0,0	297	125	0.000544698	0.0162981	0.957	1.0,1.0,1.0	-0.043
45605	C2orf74	C2orf74	chr2	+	61389976	61390090	61372242	61372331	61390186	61390367	45605	123	0	47,98,90	1,5,9	239	125	0.000544665	0.0162981	1	0.961,0.911,0.839	0.096
26886	DIS3L	DIS3L	chr15	+	66604061	66604238	66601046	66601182	66606376	66606455	26886	155	6	158,150,40	0,0,0	302	125	0.00054516	0.0163016	0.914	1.0,1.0,1.0	-0.086
519	LYN	LYN	chr8	+	56854413	56854487	56792385	56792662	56859006	56859052	519	87	6	38,25,5	0,0,0	199	125	0.000545663	0.0163063	0.901	1.0,1.0,1.0	-0.099
50048	RPS3	RPS3	chr11	+	75113395	75113490	75110534	75110621	75115715	75115912	50048	2	0	1,3,6	2,3,3	220	125	0.000547391	0.0163476	1	0.221,0.362,0.532	0.628
18817	ST6GALNAC4	ST6GALNAC4	chr9	-	130678686	130678773	130676934	130677120	130679104	130679305	18817	98	3	108,85,14	12,20,4	212	125	0.000550325	0.0164249	0.951	0.841,0.715,0.674	0.208
41770	KIAA1191	KIAA1191	chr5	-	175777615	175777740	175775252	175775359	175786813	175786921	41770	340	2	464168136	31,2,0	250	125	0.000550855	0.0164303	0.988	0.882,0.977,1.0	0.035
37780	GBF1	GBF1	chr10	+	104119023	104119192	104118262	104118486	104120778	104120877	37780	85	5	50,20,49	0,0,0	294	125	0.000554065	0.0165156	0.878	1.0,1.0,1.0	-0.122
49162	ZNF253	ZNF253	chr19	+	19990859	19990955	19976713	19976808	20002282	20004293	49162	2	2	29,6,3	0,0,0	221	125	0.000557481	0.0166069	0.361	1.0,1.0,1.0	-0.639
36408	UPF3A	UPF3A	chr13	+	115048311	115048418	115047495	115047602	115051993	115052104	36408	143	7	164281139	3,1,0	232	125	0.000558131	0.0166128	0.917	0.967,0.993,1.0	-0.07
36627	STK38	STK38	chr6	-	36467649	36467767	36466139	36466263	36474359	36474421	36627	317	0	231,168,23	5,7,3	243	125	0.000558382	0.0166128	1	0.96,0.925,0.798	0.106
33394	TMCO3	TMCO3	chr13	+	114188359	114188555	114174930	114175048	114201614	114201694	33394	707	12	1019,301,45	0,0,2	321	125	0.00056224	0.0167171	0.958	1.0,1.0,0.898	-0.008
20650	TNFSF9	TNFSF9	chr19	+	6532796	6532827	6531009	6531314	6534610	6535939	20650	89	0	53,30,244	0,5,22	156	125	0.000563677	0.0167282	1	1.0,0.828,0.899	0.091
33682	ARHGEF40	ARHGEF40	chr14	+	21555478	21555622	21553847	21554025	21556126	21556257	33682	80	0	53,59,110	2,8,7	269	125	0.00056349	0.0167282	1	0.925,0.774,0.88	0.14
41053	LETMD1	LETMD1	chr12	+	51449926	51450028	51442816	51442968	51450132	51450285	41053	70	9	43,63,68	13,27,51	227	125	0.000563502	0.0167282	0.811	0.646,0.562,0.423	0.267
4268	UBE2F	UBE2F	chr2	+	238940862	238940895	238933982	238934053	238944518	238944581	4268	62	1	66,32,32	13,6,3	158	125	0.000565944	0.0167849	0.98	0.801,0.808,0.894	0.146
18408	CFAP69	CFAP69	chr7	+	89933282	89933420	89929180	89929373	89934057	89934134	18408	2	2	6,23,20	0,2,0	263	125	0.000567671	0.0168256	0.322	1.0,0.845,1.0	-0.626
15543	GIPC2	GIPC2	chr1	+	78560635	78560816	78546358	78546544	78585076	78585183	15543	43	4	2,16,4	0,0,0	306	125	0.000568935	0.0168525	0.815	1.0,1.0,1.0	-0.185
37305	PDGFC	PDGFC	chr4	-	157782580	157782641	157771372	157771568	157891937	157892546	37305	114	184	28,5,3	94,19,16	186	125	0.0005707	0.0168941	0.294	0.167,0.15,0.112	0.151
12225	COPS3	COPS3	chr17	-	17150793	17150874	17149937	17150465	17152239	17152353	12225	827	3	645355767	7,4,27	206	125	0.000571913	0.0169089	0.994	0.982,0.982,0.945	0.024
5938	IFT52	IFT52	chr20	+	42233641	42233713	42232822	42232898	42242489	42242616	5938	256	2	281308199	17,17,4	197	125	0.000571916	0.0169089	0.988	0.913,0.92,0.969	0.054
44958	CNOT8	CNOT8	chr5	+	154247251	154247352	154244751	154244945	154250220	154250382	44958	7	278	10,4,24	123131136	226	125	0.000573569	0.0169472	0.014	0.043,0.017,0.089	-0.036
25813	PCGF1	PCGF1	chr2	-	74733078	74733184	74732863	74732897	74733858	74734011	25813	69	0	107,98,21	6,8,5	231	125	0.000575213	0.0169745	1	0.906,0.869,0.694	0.177
8222	SLC25A33	SLC25A33	chr1	+	9630315	9630416	9627341	9627419	9633403	9633470	8222	188	21	390240783	17,7,30	226	125	0.00057492	0.0169745	0.832	0.927,0.95,0.935	-0.105
2914	RRN3	RRN3	chr16	-	15180221	15180311	15179985	15180115	15185171	15185228	2914	136	17	101,63,99	4,3,2	215	125	0.000575946	0.0169855	0.823	0.936,0.924,0.966	-0.119
23946	LOC100506990	LOC100506990	chr8	+	12355091	12355358	12302264	12302403	12388451	12388540	23946	0	27	9,2,6	16,7,0	392	125	0.00057822	0.017042	0	0.152,0.084,1.0	-0.412
24588	CDK4	CDK4	chr12	-	58143236	58143287	58141509	58142400	58144705	58144873	24588	2	0	2,5,1	5,1,1	176	125	0.000579247	0.0170616	1	0.221,0.78,0.415	0.528
37609	BCL2L12	BCL2L12	chr19	+	50170275	50170418	50169941	50170056	50176954	50177173	37609	375	0	299242321	7,3,12	268	125	0.000580102	0.0170655	1	0.952,0.974,0.926	0.049
51688	ZBTB8OS	ZBTB8OS	chr1	-	33099551	33099711	33093108	33093145	33116033	33116191	51688	69	1	57,21,1	2,23,2	285	125	0.000579845	0.0170655	0.968	0.926,0.286,0.18	0.504
16651	STRN3	STRN3	chr14	-	31388171	31388312	31382729	31382863	31398406	31398517	16651	40	21	15,17,25	2,3,2	266	125	0.000586628	0.0172302	0.472	0.779,0.727,0.855	-0.315
26254	NEU3	NEU3	chr11	+	74705553	74705765	74699949	74700199	74716457	74718743	26254	21	4	44,6,12	2,0,0	337	125	0.000586406	0.0172302	0.661	0.891,1.0,1.0	-0.303
29575	MYNN	MYNN	chr3	+	169491818	169491885	169490852	169491250	169492052	169492349	29575	28	15	44,13,5	37,61,30	192	125	0.000586796	0.0172302	0.549	0.436,0.122,0.098	0.33
37180	CTBP2	CTBP2	chr10	-	126691528	126691673	126683037	126683252	126727565	126727724	37180	124	8	33,20,62	0,0,2	270	125	0.000590982	0.0173326	0.878	1.0,1.0,0.935	-0.1
51575	ANKRD53	ANKRD53	chr2	+	71209065	71209230	71206790	71206990	71209706	71209827	51575	0	1	13,26,8	0,4,0	290	125	0.000591019	0.0173326	0	1.0,0.737,1.0	-0.912
5970	NEIL3	NEIL3	chr4	+	178262629	178262796	178260936	178261011	178272533	178272703	5970	138	6	135,19,5	0,0,0	292	125	0.000592689	0.0173708	0.908	1.0,1.0,1.0	-0.092
1952	PCNXL3	PCNXL3	chr11	+	65387809	65387900	65387224	65387403	65388301	65388437	1952	202	0	55,44,43	0,1,10	216	125	0.000593642	0.017388	1	1.0,0.962,0.713	0.108
32340	TP53I13	TP53I13	chr17	+	27898608	27898737	27896335	27896377	27898874	27899075	32340	413	0	380325405	2,4,20	254	125	0.000599905	0.0175605	1	0.989,0.976,0.909	0.042
26484	LOC100131564	LOC100131564	chr1	-	93792158	93792219	93791325	93791452	93802933	93804831	26484	1	0	2,6,1	0,10,6	186	125	0.000602558	0.0176273	1	1.0,0.287,0.101	0.537
10756	DBR1	DBR1	chr3	-	137882619	137882700	137882190	137882336	137885922	137886147	10756	144	0	163,78,32	1,13,2	206	125	0.000603702	0.0176498	1	0.99,0.785,0.907	0.106
11530	ATXN1	ATXN1	chr6	-	16326624	16328701	16299342	16307090	16486202	16486340	11530	368	4	94,27,622	0,0,0	2202	125	0.000605576	0.0176936	0.839	1.0,1.0,1.0	-0.161
40624	C16orf46	C16orf46	chr16	-	81094810	81095743	81087101	81087699	81110740	81110872	40624	57	0	29,60,111	2,5,6	1058	125	0.000609967	0.0178109	1	0.631,0.586,0.686	0.366
12696	RPAIN	RPAIN	chr17	+	5331390	5331531	5329290	5329402	5335861	5336340	12696	174	9	79,83,147	10,32,21	266	125	0.000610459	0.0178131	0.901	0.788,0.549,0.767	0.2
25670	DCLRE1C	DCLRE1C	chr10	-	14989523	14989608	14987103	14987188	14991034	14991086	25670	28	33	27,16,7	11,3,1	210	125	0.000610798	0.0178131	0.336	0.594,0.76,0.806	-0.384
24343	ZSCAN31	ZSCAN31	chr6	-	28297079	28297555	28295159	28295310	28303858	28304152	24343	11	3	18,27,12	0,0,2	601	125	0.000612485	0.0178513	0.433	1.0,1.0,0.555	-0.419
23553	BRD8	BRD8	chr5	-	137503622	137503767	137501516	137501797	137504910	137505047	23553	77	5	78,42,54	0,0,1	270	125	0.000617415	0.0179839	0.877	1.0,1.0,0.962	-0.11
24785	CASP9	CASP9	chr1	-	15834367	15834402	15833393	15833570	15844604	15844890	24785	62	0	31,29,32	5,6,1	160	125	0.00062009	0.0180507	1	0.829,0.791,0.962	0.139
678	ARHGEF2	ARHGEF2	chr1	-	155936610	155936678	155936206	155936270	155938946	155939091	678	363	5	230200137	5,5,37	193	125	0.000623261	0.0181318	0.979	0.968,0.963,0.706	0.1
27735	BAX	BAX	chr19	+	49458943	49459090	49458804	49458856	49459454	49459590	27735	1939	17	931690522	46,6,3	272	125	0.00062398	0.0181415	0.981	0.903,0.981,0.988	0.024
30325	RNASET2	RNASET2	chr6	-	167347578	167347624	167343003	167343279	167352382	167352496	30325	96	8	26,16,7	0,1,0	171	125	0.00062723	0.0182248	0.898	1.0,0.921,1.0	-0.076
40223	CREBBP	CREBBP	chr16	-	3841981	3842095	3832684	3832927	3843386	3843627	40223	149	1	135117255	3,7,21	239	125	0.000629095	0.0182678	0.987	0.959,0.897,0.864	0.08
12606	ETV4	ETV4	chr17	-	41610041	41610307	41607474	41607549	41610554	41610716	12606	678	3	552,1106,80	13,26,0	391	125	0.000631036	0.0183128	0.986	0.931,0.932,1.0	0.032
19691	IMMP1L	IMMP1L	chr11	-	31482172	31482261	31477806	31477933	31531065	31531175	19691	17	0	26,20,4	3,8,3	214	125	0.000632327	0.018339	1	0.835,0.594,0.438	0.378
28401	KANSL1L	KANSL1L	chr2	-	210896144	210896270	210894526	210894642	210905143	210905251	28401	15	3	7,3,7	0,0,0	251	125	0.00063419	0.0183818	0.713	1.0,1.0,1.0	-0.287
2604	PALLD	PALLD	chr4	+	169819643	169819865	169815729	169815828	169824907	169825057	2604	826	13	420143577	3,0,0	347	125	0.000635096	0.0183967	0.958	0.981,1.0,1.0	-0.036
25145	WBP5	WBP5	chrX	+	102612010	102612089	102611379	102611534	102612545	102613397	25145	364	1	615272222	16,8,9	204	125	0.000635914	0.0184091	0.996	0.959,0.954,0.938	0.046
22451	IL10RB	IL10RB	chr21	+	34648900	34649058	34640698	34640822	34652056	34652223	22451	137	6	108,145,51	0,1,0	283	125	0.00063844	0.0184634	0.91	1.0,0.985,1.0	-0.085
50042	RPS3	RPS3	chr11	+	75113347	75113490	75112683	75112777	75115063	75115251	50042	7872	40	4307360410641	6,73,113	268	125	0.000638569	0.0184634	0.989	0.997,0.958,0.978	0.011
27112	HIPK3	HIPK3	chr11	+	33370067	33370364	33369711	33369774	33370692	33370833	27112	325	7	176103604	0,0,0	422	125	0.000640312	0.0184798	0.932	1.0,1.0,1.0	-0.068
31609	FAM221A	FAM221A	chr7	+	23724117	23724291	23719732	23719902	23728887	23729078	31609	90	10	47,54,4	0,3,0	299	125	0.000640207	0.0184798	0.79	1.0,0.883,1.0	-0.171
47166	KPNA6	KPNA6	chr1	+	32635482	32635661	32632769	32632897	32636307	32642168	47166	462	10	200123251	0,0,1	304	125	0.000639666	0.0184798	0.95	1.0,1.0,0.99	-0.047
27761	TBC1D22B	TBC1D22B	chr6	+	37284478	37284606	37281591	37281667	37284886	37284982	27761	163	8	101,79,39	0,0,2	253	125	0.000640714	0.0184801	0.91	1.0,1.0,0.906	-0.059
33936	CYB561D1	CYB561D1	chr1	+	110037141	110037245	110036700	110036909	110038377	110043063	33936	5	0	8,3,0	0,4,3	229	125	0.000649406	0.0187194	1	1.0,0.29,0.0	0.57
37576	ARHGAP44	ARHGAP44	chr17	+	12877405	12877627	12862033	12862214	12883374	12883550	37576	4	0	2,4,4	0,2,3	347	125	0.000653547	0.0188273	1	1.0,0.419,0.324	0.419
1168	FOXRED1	FOXRED1	chr11	+	126144821	126144916	126143230	126143349	126145221	126145323	1168	144	2	43,50,21	2,6,7	220	125	0.000654104	0.0188318	0.976	0.924,0.826,0.63	0.183
7453	XPO4	XPO4	chr13	-	21429765	21429904	21417908	21418025	21436855	21436997	7453	156	1	164,81,24	6,10,2	264	125	0.000655362	0.0188565	0.987	0.928,0.793,0.85	0.13
27730	SMAP1	SMAP1	chr6	+	71569031	71569119	71567624	71567932	71569902	71571716	27730	15	165	4,3,0	134,92,64	213	125	0.000655835	0.0188586	0.051	0.017,0.019,0.0	0.039
21988	TBCEL	TBCEL	chr11	+	120924259	120924441	120918236	120918376	120925760	120926017	21988	78	5	66,35,25	0,1,0	307	125	0.000658005	0.0189095	0.864	1.0,0.934,1.0	-0.114
5000	DAGLB	DAGLB	chr7	-	6474392	6474651	6472467	6472590	6475992	6476164	5000	217	4	141,56,56	12,3,11	384	125	0.000658757	0.0189196	0.946	0.793,0.859,0.624	0.187
20374	DPF2	DPF2	chr11	+	65111461	65111540	65111215	65111308	65113136	65113274	20374	201	0	166186109	2,1,18	204	125	0.000661249	0.0189762	1	0.981,0.991,0.788	0.08
45620	LMF1	LMF1	chr16	-	981641	981793	960930	961079	983990	984145	45620	0	1	1,2,4	0,5,0	277	125	0.000661529	0.0189762	0	1.0,0.153,1.0	-0.718
18637	CALU	CALU	chr7	+	128387606	128388421	128379345	128379486	128388626	128388858	18637	245	686	248157795	658226143	940	125	0.00066621	0.0190988	0.045	0.048,0.085,0.425	-0.141
24244	HID1	HID1	chr17	-	72957967	72958084	72956120	72956343	72958328	72958435	24244	256	2	50,113,15	6,6,1	242	125	0.000667752	0.0191314	0.985	0.811,0.907,0.886	0.117
32318	C5orf45	C5orf45	chr5	-	179271151	179271227	179268906	179269064	179280377	179280437	32318	37	2	18,24,11	5,9,10	201	125	0.000668528	0.019142	0.92	0.691,0.624,0.406	0.346
40463	WDR47	WDR47	chr1	-	109524354	109524486	109517157	109517376	109525230	109525401	40463	79	5	101,52,267	0,0,2	257	125	0.000670178	0.0191776	0.885	1.0,1.0,0.985	-0.11
11669	ELMSAN1	ELMSAN1	chr14	-	74194160	74194227	74193532	74193675	74196342	74196688	11669	175	0	48,18,461	0,1,23	192	125	0.000675069	0.0193059	1	1.0,0.921,0.929	0.05
49624	ZNF23	ZNF23	chr16	-	71484496	71484618	71481502	71483788	71487145	71487253	49624	9	4	3,2,1	9,9,5	247	125	0.000678591	0.0193949	0.532	0.144,0.101,0.092	0.42
13149	COL25A1	COL25A1	chr4	-	109805333	109805378	109790243	109790306	109810376	109810412	13149	1	0	0,11,1	5,7,0	170	125	0.000682875	0.0195021	1	0.0,0.536,1.0	0.488
47519	ZNF232	ZNF232	chr17	-	5012220	5012347	5009030	5009828	5012688	5013163	47519	22	0	27,14,1	7,5,0	252	125	0.000683167	0.0195021	1	0.657,0.581,1.0	0.254
37307	TMEM201	TMEM201	chr1	+	9669897	9669969	9667614	9667847	9670563	9670863	37307	38	0	32,48,36	2,3,15	197	125	0.000685525	0.0195576	1	0.91,0.91,0.604	0.192
43297	HINFP	HINFP	chr11	+	118994277	118994394	118992232	118992349	118997644	118997835	43297	2	15	21,12,8	5,6,18	242	125	0.000690572	0.0196778	0.064	0.684,0.508,0.187	-0.396
8925	ZBTB8B	ZBTB8B	chr1	+	32936184	32937216	32930657	32930706	32946491	32946670	8925	2	0	14,18,4	5,3,0	1157	125	0.000690172	0.0196778	1	0.232,0.393,1.0	0.458
4077	GEMIN7	GEMIN7	chr19	+	45583164	45583287	45582517	45582537	45593364	45594782	4077	149	0	53,44,10	6,3,0	248	125	0.000691278	0.019686	1	0.817,0.881,1.0	0.101
19294	BRD7	BRD7	chr16	-	50360194	50360302	50359658	50359794	50362579	50362655	19294	778	15	335421146	9,26,15	233	125	0.000692379	0.0197055	0.965	0.952,0.897,0.839	0.069
31127	SNAPIN	SNAPIN	chr1	+	153631613	153631660	153631129	153631362	153631923	153632042	31127	206	5	167,178,68	19,8,15	172	125	0.000694095	0.0197424	0.968	0.865,0.942,0.767	0.11
23078	FUBP1	FUBP1	chr1	-	78434705	78434768	78433848	78433887	78435608	78435699	23078	25	499	15,30,53	326224286	188	125	0.000694514	0.0197424	0.032	0.03,0.082,0.11	-0.042
40791	NFKBIE	NFKBIE	chr6	-	44229362	44229585	44228187	44228276	44232718	44233525	40791	194	0	291,43,150	7,0,11	348	125	0.000694945	0.0197428	1	0.937,1.0,0.83	0.078
25922	TNK2	TNK2	chr3	-	195594039	195594129	195593759	195593887	195594231	195595580	25922	29	0	64,133,44	12,13,8	215	125	0.000696595	0.0197778	1	0.756,0.856,0.762	0.209
24898	DNAJC22	DNAJC22	chr12	+	49741426	49741888	49740699	49741334	49742548	49743495	24898	3	0	21,73,1	26,19,0	587	125	0.000697253	0.0197846	1	0.147,0.45,1.0	0.468
20932	ATG10	ATG10	chr5	+	81272011	81272146	81267843	81268125	81283377	81283497	20932	10	10	10,10,9	0,2,2	260	125	0.00069876	0.0197924	0.325	1.0,0.706,0.684	-0.472
30565	ODF2	ODF2	chr9	+	131231461	131231632	131223220	131223346	131233586	131233747	30565	336	9	247352199	21,22,23	296	125	0.000698786	0.0197924	0.94	0.832,0.871,0.785	0.111
3583	UBXN11	UBXN11	chr1	-	26628184	26628213	26624452	26624553	26629303	26629409	3583	30	0	24,50,53	3,24,2	154	125	0.000698158	0.0197924	1	0.867,0.628,0.956	0.183
24930	ZWILCH	ZWILCH	chr15	+	66801083	66801230	66797420	66797729	66807863	66807982	24930	17	3	3,11,4	0,0,0	272	125	0.000701388	0.0198542	0.723	1.0,1.0,1.0	-0.277
13963	GRIP1	GRIP1	chr12	-	66770796	66770841	66765473	66765707	66770953	66771065	13963	0	16	5,0,25	13,16,27	170	125	0.000703598	0.0199048	0	0.22,0.0,0.405	-0.208
7001	C3orf67	C3orf67	chr3	-	58870270	58870435	58855898	58856035	58899433	58899590	7001	58	7	8,22,89	0,0,3	290	125	0.000706547	0.0199762	0.781	1.0,1.0,0.927	-0.195
10235	CKAP2	CKAP2	chr13	+	53035030	53035109	53030657	53030742	53035192	53036061	10235	269	6	608,136,42	23,29,5	204	125	0.00070722	0.0199833	0.965	0.942,0.742,0.837	0.125
21270	NDUFA6-AS1	NDUFA6-AS1	chr22	+	42488122	42488236	42487300	42487604	42520051	42520567	21270	1	0	0,6,0	4,4,4	239	125	0.000709736	0.0200424	1	0.0,0.44,0.0	0.853
53072	TTLL4	TTLL4	chr2	+	219591991	219592070	219575567	219575760	219602301	219603886	53072	95	6	35,20,13	0,0,0	204	125	0.000713233	0.0201291	0.907	1.0,1.0,1.0	-0.093
13548	CD47	CD47	chr3	-	107769424	107769449	107761940	107766139	107770785	107770817	13548	250	902	39,34,10	644,96,72	150	125	0.000715279	0.0201748	0.188	0.048,0.228,0.104	0.061
20521	TMEM51	TMEM51	chr1	+	15536985	15537058	15479027	15479280	15541390	15541927	20521	62	7	13,2,8	0,0,1	198	125	0.000715929	0.0201811	0.848	1.0,1.0,0.835	-0.097
28902	SMARCAD1	SMARCAD1	chr4	+	95198172	95198310	95197489	95197625	95199572	95199668	28902	228	10	106,78,91	0,0,3	263	125	0.000717846	0.0202231	0.916	1.0,1.0,0.935	-0.062
16392	METTL3	METTL3	chr14	-	21969869	21970045	21967907	21967946	21971315	21971720	16392	391	0	498,572,78	14,8,3	301	125	0.000718989	0.0202432	1	0.937,0.967,0.915	0.06
51497	NRM	NRM	chr6	-	30657052	30657229	30655823	30656719	30657823	30658020	51497	220	21	133191115	9,2,2	302	125	0.000720308	0.0202682	0.813	0.859,0.975,0.96	-0.118
2543	MTCL1	MTCL1	chr18	+	8824696	8826230	8821464	8821496	8831604	8832775	2543	2585	10	278,97,1670	0,0,0	1659	125	0.000722279	0.0202995	0.951	1.0,1.0,1.0	-0.049
3783	HEATR3	HEATR3	chr16	+	50100277	50100450	50099880	50100180	50102690	50102778	3783	30	0	21,6,3	9,0,2	298	125	0.000722126	0.0202995	1	0.495,1.0,0.386	0.373
37790	DENND5A	DENND5A	chr11	-	9168576	9168698	9167216	9167362	9171627	9171756	37790	347	4	518183565	16,19,24	247	125	0.000723399	0.0203188	0.978	0.942,0.83,0.923	0.08
42349	SUPT20H	SUPT20H	chr13	-	37599456	37599574	37598476	37598579	37600340	37600373	42349	575	4	560351160	2,17,14	243	125	0.000723826	0.0203188	0.987	0.993,0.914,0.855	0.066
3685	PCGF6	PCGF6	chr10	-	105093681	105093709	105086290	105086389	105104780	105104889	3685	78	0	129,88,36	12,8,1	153	125	0.000724545	0.0203269	1	0.898,0.9,0.967	0.078
41200	FNTA	FNTA	chr8	+	42919243	42919358	42911441	42911689	42924697	42924802	41200	270	2	349300134	7,9,19	240	125	0.000726056	0.0203451	0.986	0.963,0.946,0.786	0.088
47347	C9orf3	C9orf3	chr9	+	97686267	97686457	97563038	97563284	97717458	97717561	47347	21	0	17,9,8	2,3,3	315	125	0.000725691	0.0203451	1	0.771,0.543,0.514	0.391
22086	GALK2	GALK2	chr15	+	49487281	49487411	49462212	49462572	49493358	49493447	22086	7	19	0,4,0	49,15,6	255	125	0.000727816	0.0203823	0.153	0.0,0.116,0.0	0.114
15556	CDKL3	CDKL3	chr5	-	133642299	133642393	133640095	133640258	133643828	133644157	15556	0	2	1,5,2	1,3,0	219	125	0.000731691	0.0204787	0	0.363,0.488,1.0	-0.617
21677	SUGT1	SUGT1	chr13	+	53235609	53235705	53233313	53233384	53236783	53236837	21677	286	313	331,72,18	489,137,99	221	125	0.000733007	0.0205033	0.341	0.277,0.229,0.093	0.141
52940	CLOCK	CLOCK	chr4	-	56344981	56345130	56342129	56342221	56345806	56345866	52940	85	5	60,12,37	0,0,0	274	125	0.000733642	0.020509	0.886	1.0,1.0,1.0	-0.114
8839	POP5	POP5	chr12	-	121017576	121017726	121017316	121017400	121018917	121019060	8839	544	20	375225137	26,22,20	275	125	0.000734613	0.020524	0.925	0.868,0.823,0.757	0.109
17942	INADL	INADL	chr1	+	62582203	62582351	62579724	62579918	62582803	62582890	17942	243	8	39,45,2	0,0,0	273	125	0.000735418	0.0205343	0.933	1.0,1.0,1.0	-0.067
18518	SMARCA2	SMARCA2	chr9	+	2170418	2170472	2161685	2161903	2181570	2181676	18518	31	91	17,6,24	76,73,217	179	125	0.000736356	0.0205483	0.192	0.135,0.054,0.072	0.105
9855	PSME3	PSME3	chr17	+	40985792	40985956	40985158	40985690	40986110	40986273	9855	4	0	4,2,2	0,3,2	289	125	0.000737578	0.0205703	1	1.0,0.224,0.302	0.491
37973	NLE1	NLE1	chr17	-	33466867	33467085	33466253	33466333	33468997	33469141	37973	309	0	227,133,38	14,0,0	343	125	0.000738086	0.0205723	1	0.855,1.0,1.0	0.048
37629	FAM104A	FAM104A	chr17	-	71223303	71223403	71203491	71205907	71228224	71228533	37629	151	1	164,52,62	4,2,14	225	125	0.000739706	0.0205996	0.988	0.958,0.935,0.711	0.12
40792	NFKBIE	NFKBIE	chr6	-	44229362	44229585	44228187	44228276	44230296	44230399	40792	323	0	428,63,214	7,3,8	348	125	0.000739938	0.0205996	1	0.956,0.883,0.906	0.085
51810	PPP1R37	PPP1R37	chr19	+	45646778	45646891	45645560	45645716	45648111	45648253	51810	336	2	369212105	9,5,12	238	125	0.000742612	0.0206619	0.989	0.956,0.957,0.821	0.078
25899	AHI1	AHI1	chr6	-	135818325	135818387	135813365	135813429	135818720	135818903	25899	9	0	17,22,11	5,9,6	187	125	0.000747534	0.0207866	1	0.694,0.62,0.551	0.378
1295	RAF1	RAF1	chr3	-	12647699	12647798	12645634	12645788	12650264	12650422	1295	527	53	673485489	36,26,18	224	125	0.000750806	0.0208566	0.847	0.913,0.912,0.938	-0.074
28533	BRMS1	BRMS1	chr11	-	66105713	66105753	66104803	66105360	66106191	66106256	28533	329	2	405126127	8,1,18	165	125	0.00075129	0.0208566	0.992	0.975,0.99,0.842	0.056
9810	TRAPPC4	TRAPPC4	chr11	+	118890859	118890963	118889852	118890027	118892469	118892596	9810	1055	13	315109192	5,0,29	229	125	0.00075138	0.0208566	0.978	0.972,1.0,0.783	0.06
23823	SPTAN1	SPTAN1	chr9	+	131371929	131371944	131371400	131371563	131373992	131374124	23823	51	790	39,29,75	545246279	140	125	0.000755985	0.0209352	0.054	0.06,0.095,0.194	-0.062
50857	SPINT2	SPINT2	chr19	+	38774266	38774437	38755097	38755638	38778515	38778575	50857	8773	102	329,780,8	0,4,0	296	125	0.000755583	0.0209352	0.973	1.0,0.988,1.0	-0.023
51703	RELL2	RELL2	chr5	+	141018521	141018588	141018361	141018427	141019030	141019216	51703	64	2	82,47,2	16,12,4	192	125	0.000755871	0.0209352	0.954	0.769,0.718,0.246	0.376
7929	AUP1	AUP1	chr2	-	74755877	74756062	74755543	74755616	74756258	74756409	7929	1279	17	837707605	55,16,8	310	125	0.000755442	0.0209352	0.968	0.86,0.947,0.968	0.043
32989	DNMT3B	DNMT3B	chr20	+	31376659	31376818	31375035	31375257	31379406	31379514	32989	191	8	53,33,28	0,1,0	284	125	0.000756474	0.0209365	0.913	1.0,0.936,1.0	-0.066
6293	CASC5	CASC5	chr15	+	40912837	40917838	40911156	40911209	40920267	40920406	6293	1598	5	870330284	0,0,0	5126	125	0.000758233	0.0209729	0.886	1.0,1.0,1.0	-0.114
10273	C19orf47	C19orf47	chr19	-	40847692	40847797	40842226	40842314	40854230	40854316	10273	12	3	19,4,4	0,0,0	230	125	0.000763499	0.0210938	0.685	1.0,1.0,1.0	-0.315
13170	RFC5	RFC5	chr12	+	118467575	118467630	118465757	118465835	118468986	118470042	13170	333	0	217,195,49	10,7,0	180	125	0.000763481	0.0210938	1	0.938,0.951,1.0	0.037
23138	GOLGA4	GOLGA4	chr3	+	37402733	37402796	37396591	37396678	37407570	37408370	23138	200	62	165,131,81	125,64,51	188	125	0.000767286	0.0211861	0.682	0.467,0.576,0.514	0.163
35483	EFCAB13	EFCAB13	chr17	+	45425173	45425317	45422381	45422464	45438743	45438887	35483	6	1	3,0,0	1,2,1	269	125	0.000771691	0.0212952	0.736	0.582,0.0,0.0	0.542
47060	SLC4A3	SLC4A3	chr2	+	220501401	220501596	220501023	220501172	220502302	220502533	47060	124	6	89,173,12	2,0,0	320	125	0.000772601	0.0213079	0.89	0.946,1.0,1.0	-0.092
21501	TIMM50	TIMM50	chr19	+	39976183	39976242	39973774	39973796	39976327	39976447	21501	705	8	838357260	38,7,10	184	125	0.000773086	0.0213088	0.984	0.937,0.972,0.946	0.032
5114	TMTC3	TMTC3	chr12	+	88547067	88547286	88542064	88542281	88548064	88548164	5114	149	0	129,43,14	6,5,0	344	125	0.000776563	0.0213922	1	0.887,0.758,1.0	0.118
29190	TRAF3IP1	TRAF3IP1	chr2	+	239241464	239241536	239237566	239237983	239242600	239242676	29190	100	7	116,105,28	1,0,2	197	125	0.000780309	0.0214828	0.901	0.987,1.0,0.899	-0.061
19308	YIPF3	YIPF3	chr6	-	43483332	43483439	43481325	43481371	43483626	43483833	19308	1195	1	936910669	3,13,20	232	125	0.000785473	0.0216124	0.998	0.994,0.974,0.947	0.026
23120	CSNK1G3	CSNK1G3	chr5	+	122941032	122941056	122940417	122940524	122950035	122952738	23120	44	111	66,21,100	64,30,28	149	125	0.000791473	0.0217648	0.25	0.464,0.37,0.75	-0.278
128	TAZ	TAZ	chrX	+	153648043	153648085	153647881	153647962	153648370	153648433	128	57	22	13,20,17	17,17,25	167	125	0.000795029	0.0218499	0.66	0.364,0.468,0.337	0.27
35782	ZC3H14	ZC3H14	chr14	+	89029994	89030037	89029252	89029513	89034382	89034497	35782	183	0	98,54,94	2,2,10	168	125	0.000796869	0.0218877	1	0.973,0.953,0.875	0.066
18217	C21orf33	C21orf33	chr21	+	45560131	45560224	45557058	45557178	45563086	45563243	18217	359	8	141319301	4,18,38	218	125	0.000801934	0.022014	0.963	0.953,0.91,0.82	0.069
27311	OBSCN	OBSCN	chr1	+	228486959	228487223	228486154	228486418	228487582	228487846	27311	30	0	9,15,7	1,4,1	389	125	0.000802699	0.0220222	1	0.743,0.546,0.692	0.34
43778	CEP192	CEP192	chr18	+	13071037	13071211	13069736	13069855	13072753	13072844	43778	164	8	138,71,76	2,1,0	299	125	0.000807749	0.0221479	0.896	0.966,0.967,1.0	-0.082
14727	IDH3G	IDH3G	chrX	-	153052255	153052402	153051809	153051904	153052918	153053052	14727	321	0	294222138	20,0,0	272	125	0.000812909	0.0222765	1	0.871,1.0,1.0	0.043
11228	TMX3	TMX3	chr18	-	66368981	66369027	66365168	66365268	66377257	66377381	11228	122	0	63,14,16	2,4,3	171	125	0.000813517	0.0222802	1	0.958,0.719,0.796	0.176
38612	SENP7	SENP7	chr3	-	101136436	101136634	101090851	101090970	101177798	101177896	38612	53	7	32,80,71	1,2,1	323	125	0.000814847	0.0223037	0.746	0.925,0.939,0.965	-0.197
30790	TSR1	TSR1	chr17	-	2239330	2239434	2238804	2239024	2239624	2240678	30790	449	3	187,58,77	2,1,13	229	125	0.000816897	0.0223468	0.988	0.981,0.969,0.764	0.083
31350	NPRL2	NPRL2	chr3	-	50385747	50385841	50385189	50385332	50385957	50385994	31350	51	0	45,50,33	4,4,6	219	125	0.000819063	0.0223742	1	0.865,0.877,0.758	0.167
41527	BHLHB9	BHLHB9	chrX	+	102002760	102002839	101975884	101976019	102003626	102007369	41527	2	0	2,6,1	1,16,0	204	125	0.000819319	0.0223742	1	0.551,0.187,1.0	0.421
49651	RNF19A	RNF19A	chr8	-	101299728	101300495	101287180	101287389	101322094	101322394	49651	1617	13	4384971039	3,0,1	892	125	0.000819316	0.0223742	0.946	0.953,1.0,0.993	-0.036
35302	CCDC125	CCDC125	chr5	-	68588014	68588189	68581163	68581294	68595838	68595954	35302	53	4	44,44,31	0,0,0	300	125	0.000821397	0.022418	0.847	1.0,1.0,1.0	-0.153
12846	POLL	POLL	chr10	-	103344634	103344676	103343264	103343438	103347002	103347163	12846	5	0	6,4,4	4,7,1	167	125	0.000824957	0.0224891	1	0.529,0.3,0.75	0.474
51709	NACA	NACA	chr12	-	57109654	57109990	57108385	57108471	57113320	57113380	51709	6	0	2,51,9	3,9,10	461	125	0.000824661	0.0224891	1	0.153,0.606,0.196	0.682
28303	EPB41L1	EPB41L1	chr20	+	34797409	34797820	34785780	34785963	34800193	34800298	28303	116	41	123194138	35,9,4	536	125	0.000826252	0.0225013	0.398	0.45,0.834,0.889	-0.326
4026	PPP2R5C	PPP2R5C	chr14	+	102378737	102378810	102375925	102376027	102391477	102394328	4026	329	10	201114169	1,0,0	198	125	0.000826355	0.0225013	0.954	0.992,1.0,1.0	-0.043
15933	FAM214A	FAM214A	chr15	-	52879347	52879416	52876941	52877141	52885774	52885933	15933	52	1	45,59,65	3,8,36	194	125	0.000827258	0.0225129	0.971	0.906,0.826,0.538	0.214
25742	EME1	EME1	chr17	+	48455955	48456042	48453426	48453554	48456134	48456256	25742	48	0	27,18,12	7,3,0	212	125	0.00082828	0.0225147	1	0.695,0.78,1.0	0.175
31549	ZNF33B	ZNF33B	chr10	-	43127742	43127887	43127376	43127472	43132367	43132420	31549	116	17	93,59,22	6,1,0	270	125	0.000827847	0.0225147	0.76	0.878,0.965,1.0	-0.188
41044	LETMD1	LETMD1	chr12	+	51442816	51442968	51442081	51442261	51450132	51450285	41044	77	0	38,92,193	2,6,13	277	125	0.000830841	0.0225713	1	0.896,0.874,0.87	0.12
30787	STRAP	STRAP	chr12	+	16036474	16036610	16035287	16035753	16042861	16042943	30787	2415	55	354615681020	94,63,84	261	125	0.0008363	0.0227066	0.955	0.948,0.923,0.853	0.047
31706	SSBP4	SSBP4	chr19	+	18542162	18542228	18541650	18541740	18542456	18542516	31706	35	43	38,19,31	104,46,135	191	125	0.000836834	0.022708	0.348	0.193,0.213,0.131	0.169
42822	METTL22	METTL22	chr16	+	8728895	8728936	8722586	8722967	8729024	8729169	42822	35	6	28,22,3	10,29,18	166	125	0.000839586	0.0227696	0.815	0.678,0.364,0.112	0.43
499	STK16	STK16	chr2	+	220111834	220111968	220111378	220111598	220112136	220112257	499	296	12	134,161,86	14,17,16	259	125	0.000840226	0.0227739	0.923	0.822,0.82,0.722	0.135
52128	LOC81691	LOC81691	chr16	+	20818273	20818413	20817766	20818027	20824511	20824624	52128	15	3	5,11,13	0,0,0	265	125	0.000841197	0.0227871	0.702	1.0,1.0,1.0	-0.298
8162	YTHDC1	YTHDC1	chr4	-	69198511	69198565	69197820	69197915	69199025	69199115	8162	331	12	139138388	6,15,52	179	125	0.000842845	0.0228187	0.951	0.942,0.865,0.839	0.069
42398	GYG1	GYG1	chr3	+	148741839	148742059	148727062	148727189	148744546	148745456	42398	744	26	714,291,66	4,8,1	345	125	0.000843565	0.0228251	0.912	0.985,0.929,0.96	-0.046
38466	ZNF655	ZNF655	chr7	+	99159990	99160117	99158155	99158318	99161485	99162328	38466	118	18	28,9,48	7,12,40	252	125	0.000845572	0.0228663	0.765	0.665,0.271,0.373	0.329
34036	PNISR	PNISR	chr6	-	99851704	99851758	99850415	99850586	99852478	99852578	34036	465	4	277303440	19,12,7	179	125	0.000846128	0.0228682	0.988	0.911,0.946,0.978	0.043
37122	ATP6V0D1	ATP6V0D1	chr16	-	67478430	67478609	67477001	67477081	67487446	67487618	37122	1004	0	786428779	6,0,21	304	125	0.000849433	0.0229444	1	0.982,1.0,0.938	0.027
49149	PHF5A	PHF5A	chr22	-	41864127	41864151	41863451	41863618	41864605	41864708	49149	352	1	249246162	2,11,11	149	125	0.000851957	0.0229994	0.997	0.991,0.949,0.925	0.042
12401	ABCC1	ABCC1	chr16	+	16108347	16108485	16103632	16103758	16126965	16127027	12401	135	9	77,62,35	0,3,0	263	125	0.000853476	0.0230273	0.877	1.0,0.908,1.0	-0.092
31349	NPRL2	NPRL2	chr3	-	50387095	50387264	50386816	50386925	50387361	50387453	31349	140	0	136,176,72	13,0,5	294	125	0.000854354	0.0230378	1	0.816,1.0,0.86	0.108
38109	TCEB2	TCEB2	chr16	-	2825451	2825557	2821994	2822103	2826993	2827128	38109	3355	29	274239931859	57,36,58	231	125	0.000855788	0.0230633	0.984	0.963,0.984,0.945	0.02
10930	LRP8	LRP8	chr1	-	53746258	53746387	53736898	53737018	53755238	53755361	10930	88	5	78,21,66	0,0,0	254	125	0.000858177	0.023075	0.896	1.0,1.0,1.0	-0.104
12228	PIK3C2A	PIK3C2A	chr11	-	17122824	17122981	17121406	17121516	17124208	17124378	12228	260	9	150,83,178	0,0,3	282	125	0.00085737	0.023075	0.928	1.0,1.0,0.963	-0.06
34724	GNE	GNE	chr9	-	36249188	36249394	36246027	36246479	36276890	36277053	34724	659	13	63,24,66	0,0,0	331	125	0.000858178	0.023075	0.95	1.0,1.0,1.0	-0.05
51142	COL16A1	COL16A1	chr1	-	32145404	32145452	32145232	32145286	32145642	32145702	51142	0	2	6,6,83	8,0,36	173	125	0.000858081	0.023075	0	0.351,1.0,0.625	-0.659
20236	CNPPD1	CNPPD1	chr2	-	220038867	220038929	220038071	220038189	220039499	220039628	20236	465	0	312162155	0,4,14	187	125	0.000859152	0.0230881	1	1.0,0.964,0.881	0.052
7651	HOXB-AS3	HOXB-AS3	chr17	+	46677808	46677907	46667781	46667951	46679436	46679703	7651	62	9	76538172	3,14,5	224	125	0.00086109	0.023127	0.794	0.934,0.955,0.95	-0.152
44802	MBD1	MBD1	chr18	-	47797838	47797910	47793251	47794033	47799046	47799108	44802	63	3	61,41,38	16,19,5	197	125	0.000865749	0.0232389	0.93	0.708,0.578,0.828	0.225
32080	MAP4	MAP4	chr3	-	47908735	47908828	47898920	47899002	47912302	47912595	32080	605	45	361103101	50,18,20	218	125	0.000866414	0.0232435	0.885	0.805,0.766,0.743	0.114
43496	ACYP1	ACYP1	chr14	-	75530172	75530264	75519927	75520362	75530656	75530752	43496	356	2	114,79,53	0,5,8	217	125	0.0008673	0.0232541	0.99	1.0,0.901,0.792	0.092
42328	OFD1	OFD1	chrX	+	13785245	13785403	13780462	13780563	13786172	13786343	42328	153	6	91,132,93	1,0,0	283	125	0.000868731	0.023266	0.918	0.976,1.0,1.0	-0.074
47311	TNFRSF25	TNFRSF25	chr1	-	6523131	6523187	6522688	6522723	6524434	6524513	47311	10	5	8,12,3	0,0,2	181	125	0.000868623	0.023266	0.58	1.0,1.0,0.509	-0.256
51349	TRIT1	TRIT1	chr1	-	40318402	40318548	40315790	40315933	40319641	40319738	51349	126	3	174,132,65	18,18,7	271	125	0.000869841	0.0232825	0.951	0.817,0.772,0.811	0.151
34427	DNAJC19	DNAJC19	chr3	-	180704785	180704810	180703713	180703784	180707387	180707562	34427	1	0	4,2,0	3,23,3	150	125	0.000870723	0.023293	1	0.526,0.068,0.0	0.802
30357	PHF1	PHF1	chr6	+	33381512	33381608	33381185	33381334	33381817	33381886	30357	196	3	196152139	18,4,16	221	125	0.000872509	0.0233275	0.974	0.86,0.956,0.831	0.092
40358	EFNA5	EFNA5	chr5	-	106722935	106723016	106712589	106717077	106723406	106723472	40358	287	8	59,149,99	5,11,16	206	125	0.000876781	0.0234285	0.956	0.877,0.892,0.79	0.103
11089	DPY19L4	DPY19L4	chr8	+	95750596	95750687	95738558	95738669	95751640	95751762	11089	82	9	73,61,31	0,4,0	216	125	0.00087989	0.0234595	0.841	1.0,0.898,1.0	-0.125
33782	ACD	ACD	chr16	-	67693277	67693322	67692830	67692982	67693439	67693516	33782	47	0	13,12,18	11,0,2	170	125	0.000878632	0.0234595	1	0.465,1.0,0.869	0.222
45720	PPP1R32	PPP1R32	chr11	+	61253815	61253875	61253270	61253383	61253995	61254082	45720	1	0	0,3,7	1,2,3	185	125	0.000879869	0.0234595	1	0.0,0.503,0.612	0.628
46754	STK36	STK36	chr2	+	219543890	219543984	219540751	219541001	219544282	219544452	46754	40	0	42,52,54	0,9,11	219	125	0.000879931	0.0234595	1	1.0,0.767,0.737	0.165
32643	NEXN	NEXN	chr1	+	78401507	78401729	78398966	78399164	78407707	78407893	32643	406	23	416,13,20	8,0,0	347	125	0.000885749	0.0235916	0.864	0.949,1.0,1.0	-0.119
6426	CYTH1	CYTH1	chr17	-	76698619	76698686	76698203	76698322	76704278	76704343	6426	121	0	121,59,286	0,0,29	192	125	0.000885885	0.0235916	1	1.0,1.0,0.865	0.045
41187	ESYT2	ESYT2	chr7	-	158566031	158566087	158557367	158557544	158580694	158580784	41187	181	0	76,28,127	0,0,14	181	125	0.000887948	0.0236223	1	1.0,1.0,0.862	0.046
746	ABL2	ABL2	chr1	-	179086466	179086651	179084012	179084165	179087721	179087899	746	196	9	216,16,27	3,0,0	310	125	0.000888037	0.0236223	0.898	0.967,1.0,1.0	-0.091
17564	DLAT	DLAT	chr11	+	111916586	111916694	111915861	111915954	111921957	111922073	17564	538	13	98,80,19	0,0,0	233	125	0.000888807	0.0236295	0.957	1.0,1.0,1.0	-0.043
23239	IDS	IDS	chrX	-	148584841	148585019	148582479	148582568	148585686	148585823	23239	1174	0	597254693	0,0,22	303	125	0.000891954	0.0236998	1	1.0,1.0,0.929	0.024
32922	AFTPH	AFTPH	chr2	+	64806619	64806680	64800079	64800202	64812555	64812679	32922	168	11	76,56,49	8,14,27	186	125	0.000893679	0.0237189	0.911	0.865,0.729,0.549	0.197
6179	PREB	PREB	chr2	-	27354539	27354699	27353624	27354376	27354877	27354950	6179	442	4	635,441,73	36,5,6	285	125	0.000893361	0.0237189	0.98	0.886,0.975,0.842	0.079
49631	CCDC78	CCDC78	chr16	-	775412	775580	775236	775293	775793	775880	49631	48	0	1,16,37	3,0,9	293	125	0.000896005	0.0237673	1	0.125,1.0,0.637	0.413
5865	TRAPPC3	TRAPPC3	chr1	-	36605669	36605767	36602169	36602923	36614937	36615115	5865	176	10	59,21,37	2,0,0	223	125	0.000897028	0.0237811	0.908	0.943,1.0,1.0	-0.073
22846	RBM26-AS1	RBM26-AS1	chr13	+	79991969	79992051	79989396	79989499	79994894	79994950	22846	6	0	8,7,5	4,3,4	207	125	0.000905082	0.0239677	1	0.547,0.585,0.43	0.479
52149	PROSER1	PROSER1	chr13	-	39608267	39608333	39605699	39605768	39611334	39612213	52149	154	1	164,107,22	5,11,3	191	125	0.000904884	0.0239677	0.99	0.955,0.864,0.828	0.108
49362	UXT	UXT	chrX	-	47516970	47517038	47516581	47516689	47517180	47517262	49362	964	8	1049701635	25,19,18	193	125	0.000907709	0.0240238	0.987	0.965,0.96,0.958	0.026
20677	PIKFYVE	PIKFYVE	chr2	+	209198038	209198217	209195246	209195418	209200029	209200143	20677	103	0	104,52,28	5,4,3	304	125	0.000909969	0.0240701	1	0.895,0.842,0.793	0.157
5323	CLUHP3	CLUHP3	chr16	+	31712983	31713179	31711933	31712059	31713855	31714002	5323	5	0	3,7,9	4,2,3	321	125	0.000913507	0.0241501	1	0.226,0.577,0.539	0.553
34422	DNAJC19	DNAJC19	chr3	-	180705810	180705884	180703713	180703784	180707387	180707562	34422	27	0	22,157,25	3,23,3	199	125	0.000916906	0.0242249	1	0.822,0.811,0.84	0.176
5180	DPY19L1	DPY19L1	chr7	-	34997595	34997682	34994919	34994979	35006505	35006583	5180	345	4	208,67,92	0,8,14	212	125	0.000917362	0.0242249	0.981	1.0,0.832,0.795	0.105
26144	SLC25A19	SLC25A19	chr17	-	73284468	73284542	73282713	73282883	73285434	73285530	26144	35	8	17,7,4	10,15,6	199	125	0.000919097	0.0242467	0.733	0.516,0.227,0.295	0.387
6077	WNK1	WNK1	chr12	+	989886	990165	988738	989197	990857	990955	6077	136	0	168104217	9,4,6	404	125	0.000919215	0.0242467	1	0.852,0.889,0.918	0.114
18529	IRF7	IRF7	chr11	-	614173	614399	613950	614037	614475	614534	18529	127	0	9,41,155	0,0,14	351	125	0.000922519	0.0243203	1	1.0,1.0,0.798	0.067
15109	MORC4	MORC4	chrX	-	106199709	106199764	106198142	106198318	106200165	106200234	15109	120	0	123,35,152	0,0,22	180	125	0.00092325	0.024326	1	1.0,1.0,0.828	0.057
25190	SENP5	SENP5	chr3	+	196654666	196654750	196630403	196630481	196656503	196656554	25190	59	0	65,43,52	2,3,11	209	125	0.000924314	0.0243404	1	0.951,0.896,0.739	0.138
43386	SPAG4	SPAG4	chr20	+	34206844	34206920	34206533	34206642	34207116	34207232	43386	32	4	1,7,1	0,0,0	201	125	0.000932344	0.0245246	0.833	1.0,1.0,1.0	-0.167
8575	WDR31	WDR31	chr9	-	116093263	116093396	116091160	116091235	116094186	116094330	8575	10	0	17,10,2	6,12,0	258	125	0.000932333	0.0245246	1	0.579,0.288,1.0	0.378
4423	MPRIP	MPRIP	chr17	+	17083920	17083983	17083316	17083402	17088136	17095962	4423	548	203	190,38,132	86,45,208	188	125	0.00093347	0.0245405	0.642	0.595,0.36,0.297	0.225
13151	COL25A1	COL25A1	chr4	-	109759253	109759334	109755510	109755546	109762850	109762877	13151	1	0	1,11,1	2,10,0	206	125	0.000935364	0.0245642	1	0.233,0.4,1.0	0.456
37628	FAM104A	FAM104A	chr17	-	71223303	71223321	71203491	71205907	71228224	71228533	37628	12	1	11,1,2	4,2,14	143	125	0.000935414	0.0245642	0.913	0.706,0.304,0.111	0.539
5319	CARD8	CARD8	chr19	-	48752779	48752890	48744218	48744320	48759048	48759203	5319	16	3	26,9,25	1,0,0	236	125	0.000936328	0.0245746	0.739	0.932,1.0,1.0	-0.238
48692	PDLIM7	PDLIM7	chr5	-	176916771	176916833	176916393	176916628	176917870	176917907	48692	559	2	201,149,76	0,4,11	187	125	0.000938141	0.0246085	0.995	1.0,0.961,0.822	0.067
45494	KIAA1875	KIAA1875	chr8	+	145167126	145167252	145166789	145167047	145167349	145167433	45494	3	2	1,6,9	0,0,0	251	125	0.000940023	0.0246442	0.428	1.0,1.0,1.0	-0.572
49523	KLF7	KLF7	chr2	-	207989067	207989128	207953181	207953305	208030190	208030430	49523	39	0	9,9,2	2,5,0	186	125	0.000940751	0.0246496	1	0.752,0.547,1.0	0.234
47779	ZDHHC17	ZDHHC17	chr12	+	77191213	77191317	77157853	77158109	77199096	77199219	47779	108	1	128109209	0,12,28	229	125	0.00094179	0.0246631	0.983	1.0,0.832,0.803	0.105
36980	PPP4C	PPP4C	chr16	+	30092520	30092631	30087635	30087796	30093804	30093855	36980	362	28	158159152	27,23,33	236	125	0.000943651	0.0246844	0.873	0.756,0.785,0.709	0.123
46380	NCOR2	NCOR2	chr12	-	124811954	124812179	124810736	124810916	124815390	124815444	46380	794	24	213189371	53,4,42	350	125	0.000943359	0.0246844	0.922	0.589,0.944,0.759	0.158
23170	SOD1	SOD1	chr21	+	33038761	33038831	33031934	33032154	33039570	33039688	23170	797	2	902869408	9,17,15	195	125	0.000944554	0.0246944	0.996	0.985,0.97,0.946	0.029
34945	VPS52	VPS52	chr6	-	33237775	33237828	33237520	33237596	33237975	33238060	34945	214	3	98,58,50	5,6,7	178	125	0.000945952	0.0247173	0.98	0.932,0.872,0.834	0.101
11212	SPNS1	SPNS1	chr16	+	28992790	28992936	28990725	28990792	28994177	28994243	11212	153	0	117,160,85	5,4,7	271	125	0.000946938	0.0247253	1	0.915,0.949,0.849	0.096
45474	RNF44	RNF44	chr5	-	175956288	175956388	175953699	175956091	175956523	175956645	45474	263	0	159237139	5,0,13	225	125	0.000947308	0.0247253	1	0.946,1.0,0.856	0.066
6684	LMBR1	LMBR1	chr7	-	156626446	156626486	156619298	156619438	156685621	156685902	6684	45	0	42,25,19	2,6,4	165	125	0.000949018	0.0247563	1	0.941,0.759,0.783	0.172
43063	KNTC1	KNTC1	chr12	+	123014537	123014739	123011808	123011898	123019210	123019331	43063	131	6	44,39,38	0,0,1	327	125	0.00095021	0.0247737	0.893	1.0,1.0,0.936	-0.086
19671	IL18	IL18	chr11	-	112024314	112024326	112020794	112020929	112025697	112025784	19671	252	32	136,13,1	4,2,0	137	125	0.000953657	0.024848	0.878	0.969,0.856,1.0	-0.064
40789	NFKBIE	NFKBIE	chr6	-	44230296	44230399	44228187	44228276	44232718	44233525	40789	65	0	121,19,61	7,0,11	228	125	0.000954115	0.024848	1	0.905,1.0,0.752	0.114
10932	LRP8	LRP8	chr1	-	53728117	53728236	53727739	53727879	53729840	53730068	10932	259	1	137,62,159	1,4,11	244	125	0.000959096	0.024964	0.993	0.986,0.888,0.881	0.075
33482	ZSCAN12	ZSCAN12	chr6	-	28360678	28360823	28349967	28350386	28367433	28367544	33482	6	2	3,5,6	1,0,0	270	125	0.00096092	0.0249977	0.581	0.581,1.0,1.0	-0.279
47526	OSER1-AS1	OSER1-AS1	chr20	+	42843527	42843643	42839721	42839996	42853460	42854667	47526	16	6	12,27,5	2,1,0	241	125	0.000961614	0.025002	0.58	0.757,0.933,1.0	-0.317
20214	TRIP12	TRIP12	chr2	-	230725121	230725247	230723487	230724290	230744697	230744844	20214	250	125	307,99,148	73,28,48	251	125	0.000963105	0.025027	0.499	0.677,0.638,0.606	-0.141
22654	PEX19	PEX19	chr1	-	160253319	160253429	160252733	160252899	160254844	160254941	22654	381	12	298308133	30,19,16	235	125	0.000963919	0.0250343	0.944	0.841,0.896,0.816	0.093
23781	AFF1	AFF1	chr4	+	88053422	88053560	88052944	88053016	88055622	88055846	23781	136	15	58,27,173	0,1,7	263	125	0.000965144	0.0250508	0.812	1.0,0.928,0.922	-0.138
8574	WDR31	WDR31	chr9	-	116093263	116093393	116091160	116091235	116094186	116094330	8574	9	0	18,6,2	6,12,0	255	125	0.000965614	0.0250508	1	0.595,0.197,1.0	0.403
14724	IDH3G	IDH3G	chrX	-	153051666	153051727	153051220	153051428	153051809	153051904	14724	408	4	333234198	36,3,0	186	125	0.000967135	0.0250692	0.986	0.861,0.981,1.0	0.039
45760	MAVS	MAVS	chr20	+	3838281	3838456	3835204	3835388	3841978	3842151	45760	327	27	244,77,56	9,1,1	300	125	0.000967387	0.0250692	0.835	0.919,0.97,0.959	-0.114
41921	ERAL1	ERAL1	chr17	+	27184956	27185003	27183522	27183600	27185391	27185504	41921	85	0	76,53,20	2,9,2	172	125	0.00097046	0.0251351	1	0.965,0.811,0.879	0.115
53045	C16orf93	C16orf93	chr16	-	30770332	30770422	30768743	30768975	30770498	30770568	53045	20	10	0,8,2	4,23,2	215	125	0.000971455	0.0251471	0.538	0.0,0.168,0.368	0.359
36836	CCAR2	CCAR2	chr8	+	22470529	22470649	22465481	22465578	22471604	22471827	36836	870	1	652690355	1,2,25	245	125	0.000973479	0.0251856	0.998	0.997,0.994,0.879	0.041
23626	MFF	MFF	chr2	+	228212058	228212100	228205007	228205096	228217229	228217289	23626	66	15	62,38,57	43,29,29	167	125	0.000976514	0.0252503	0.767	0.519,0.495,0.595	0.231
37347	APOL1	APOL1	chr22	+	36649883	36650037	36649116	36649265	36650982	36651045	37347	8	50	0,0,0	5,2,12	279	125	0.000978568	0.0252896	0.067	0.0,0.0,0.0	0.067
22356	ARFGAP2	ARFGAP2	chr11	-	47197401	47197474	47193831	47193884	47198066	47198185	22356	105	0	84,110,79	4,3,10	198	125	0.00098579	0.0254623	1	0.93,0.959,0.833	0.093
22661	KLHL5	KLHL5	chr4	+	39064178	39064655	39046450	39046716	39077584	39077767	22661	223	44	412,140,6	28,8,1	602	125	0.000988993	0.0255032	0.513	0.753,0.784,0.555	-0.184
29137	SNX17	SNX17	chr2	+	27595906	27595980	27594135	27594210	27596113	27596178	29137	2	0	2,0,5	2,4,0	199	125	0.00098881	0.0255032	1	0.386,0.0,1.0	0.538
30392	PRKAG1	PRKAG1	chr12	-	49397539	49397705	49396926	49397073	49398289	49398416	30392	424	2	288172163	6,11,3	291	125	0.000988685	0.0255032	0.989	0.954,0.87,0.959	0.061
9213	FAM183A	FAM183A	chr1	+	43618498	43618602	43616431	43616491	43621876	43622067	9213	4	0	7,36,0	2,15,2	229	125	0.000989736	0.0255084	1	0.656,0.567,0.0	0.592
48218	PPOX	PPOX	chr1	+	161140198	161140309	161136889	161137024	161140409	161140559	48218	60	0	41,65,21	2,3,8	236	125	0.000991541	0.025541	1	0.916,0.92,0.582	0.194
24847	SORBS3	SORBS3	chr8	+	22423857	22423997	22423338	22423385	22424173	22424226	24847	606	1	186281120	11,0,4	265	125	0.000994276	0.0255869	0.997	0.889,1.0,0.934	0.056
40431	DAPK3	DAPK3	chr19	-	3963640	3963667	3961006	3961159	3963868	3963917	40431	598	2	278192380	3,0,22	152	125	0.00099441	0.0255869	0.996	0.987,1.0,0.934	0.022
24068	POSTN	POSTN	chr13	-	38148708	38148789	38144716	38144806	38151889	38151935	24068	0	1	1,14,3911	53,3,33	206	125	0.000995093	0.0255906	0	0.011,0.739,0.986	-0.579
16323	MIER1	MIER1	chr1	+	67394611	67394646	67391824	67391925	67405710	67405735	16323	3	38	14,7,6	13,26,12	160	125	0.000998731	0.0256702	0.058	0.457,0.174,0.281	-0.246
40332	HES4	HES4	chr1	-	934905	934993	934341	934812	935071	935167	40332	203	0	45,16,757	4,0,25	213	125	0.00100026	0.0256954	1	0.868,1.0,0.947	0.062
27780	CNTN4	CNTN4	chr3	+	2142241	2142323	2140549	2140662	2380861	2380917	27780	2	0	2,0,7	0,2,6	207	125	0.00100483	0.0257988	1	1.0,0.0,0.413	0.529
24178	BRAT1	BRAT1	chr7	-	2578812	2578985	2577443	2578398	2579177	2579276	24178	220	0	295233166	13,3,5	298	125	0.00100642	0.0258255	1	0.905,0.97,0.933	0.064
35213	KIFC3	KIFC3	chr16	-	57793036	57793065	57792128	57792821	57793639	57793748	35213	298	19	268,30,14	21,13,13	154	125	0.00100768	0.0258438	0.927	0.912,0.652,0.466	0.25
24248	PRKAG2	PRKAG2	chr7	-	151329154	151329224	151292430	151292537	151372505	151372723	24248	27	0	32,9,19	8,0,5	195	125	0.00100925	0.0258702	1	0.719,1.0,0.709	0.191
26142	SLC25A19	SLC25A19	chr17	-	73284582	73284672	73282713	73282883	73285434	73285530	26142	20	8	8,3,4	10,15,6	215	125	0.00101174	0.0259199	0.592	0.317,0.104,0.279	0.359
15651	EXOC2	EXOC2	chr6	-	657162	657250	637700	637861	689138	689212	15651	3	4	0,0,1	11,2,3	213	125	0.00101403	0.0259643	0.306	0.0,0.0,0.164	0.251
13247	LAT2	LAT2	chr7	+	73629151	73629340	73624086	73624418	73630276	73630399	13247	6	0	9,9,2	2,1,2	314	125	0.00101582	0.0259681	1	0.642,0.782,0.285	0.43
2532	CCBL1	CCBL1	chr9	-	131608958	131609138	131607631	131607690	131644175	131644354	2532	1	18	7,2,4	4,7,2	305	125	0.00101483	0.0259681	0.022	0.418,0.105,0.45	-0.302
8696	INO80E	INO80E	chr16	+	30012734	30012851	30012249	30012361	30016541	30017111	8696	310	30	135,113,99	33,44,14	242	125	0.00101568	0.0259681	0.842	0.679,0.57,0.785	0.164
46033	CAMLG	CAMLG	chr5	+	134076752	134077213	134074169	134074482	134086448	134087850	46033	488	25	6904501068	12,10,22	586	125	0.00101885	0.0260315	0.806	0.925,0.906,0.912	-0.108
35324	NGFRAP1	NGFRAP1	chrX	+	102631955	102632034	102631250	102631541	102632437	102633092	35324	965	6	173315231058	63,24,4	204	125	0.00102011	0.0260495	0.99	0.944,0.975,0.994	0.019
31353	HSPH1	HSPH1	chr13	-	31725745	31725879	31725083	31725328	31728769	31728892	31353	562	4	15812852998	6,3,144	259	125	0.00102092	0.0260561	0.985	0.992,0.979,0.909	0.025
17657	DDX11	DDX11	chr12	+	31256255	31256329	31255869	31255954	31256510	31256665	17657	99	9	34,67,31	0,0,3	199	125	0.00102343	0.0261061	0.874	1.0,1.0,0.867	-0.082
46947	LOC101927572	LOC101927572	chr19	+	36507713	36507862	36505400	36505488	36510135	36510286	46947	19	3	5,13,3	0,0,0	274	125	0.00102551	0.026145	0.743	1.0,1.0,1.0	-0.257
19900	SLC25A39	SLC25A39	chr17	-	42400175	42400220	42399786	42399920	42400651	42400711	19900	377	2	244252118	9,8,6	170	125	0.00103456	0.0263472	0.993	0.952,0.959,0.935	0.044
38166	UNC5D	UNC5D	chr8	+	35563446	35563479	35544062	35544227	35579727	35579913	38166	0	1	0,8,10	2,2,2	158	125	0.00103455	0.0263472	0	0.0,0.76,0.798	-0.519
2222	CENPK	CENPK	chr5	-	64847390	64847463	64838628	64838675	64857323	64857391	2222	156	7	104,52,14	0,0,0	198	125	0.00103801	0.0264208	0.934	1.0,1.0,1.0	-0.066
50771	APP	APP	chr21	-	27369674	27369731	27354656	27354790	27372329	27372497	50771	2834	1669	10568971528	8498411377	182	125	0.0010388	0.0264268	0.538	0.461,0.423,0.433	0.099
50783	LRRC75A-AS1	LRRC75A-AS1	chr17	+	16342973	16343017	16342640	16342728	16343424	16343567	50783	74	1	58,30,95	5,1,19	169	125	0.00104128	0.0264756	0.982	0.896,0.957,0.787	0.102
4169	BCL2L11	BCL2L11	chr2	+	111881626	111881716	111881309	111881446	111907620	111907724	4169	78	1	32,52,193	2,6,22	215	125	0.00104276	0.0264989	0.978	0.903,0.834,0.836	0.12
42905	TBC1D5	TBC1D5	chr3	-	17469941	17470011	17447909	17448018	17549965	17550097	42905	135	8	50,47,10	7,16,5	195	125	0.0010448	0.0265364	0.915	0.821,0.653,0.562	0.236
8755	MFSD8	MFSD8	chr4	-	128861007	128861152	128859937	128859993	128863199	128863313	8755	75	7	61,23,11	0,0,2	270	125	0.00104695	0.0265769	0.832	1.0,1.0,0.718	-0.074
21422	PLEKHA6	PLEKHA6	chr1	-	204192589	204192713	204187978	204191907	204197210	204197356	21422	99	7	21,14,4	0,1,0	249	125	0.00105217	0.026695	0.877	1.0,0.875,1.0	-0.081
5500	FGFR3	FGFR3	chr4	+	1807983	1808054	1807777	1807900	1808272	1808410	5500	63	0	57,33,471	0,2,43	196	125	0.00105449	0.0267395	1	1.0,0.913,0.875	0.071
12925	LCOR	LCOR	chr10	+	98703869	98704002	98667424	98667504	98708764	98709052	12925	83	0	32,26,15	1,3,4	258	125	0.00105619	0.0267538	1	0.939,0.808,0.645	0.203
19505	RALGPS2	RALGPS2	chr1	+	178802558	178802685	178790746	178790839	178846632	178846770	19505	136	6	66,61,10	0,0,0	252	125	0.00105569	0.0267538	0.918	1.0,1.0,1.0	-0.082
7432	ELP5	ELP5	chr17	+	7162144	7162245	7161906	7162002	7162889	7163259	7432	174	0	70,115,47	2,4,6	226	125	0.00106153	0.0268747	1	0.951,0.941,0.812	0.099
28253	LOC730102	LOC730102	chr1	-	178003839	178003936	177995289	177995390	178006828	178006936	28253	22	0	12,18,1	4,5,0	222	125	0.00106313	0.0269007	1	0.628,0.67,1.0	0.234
52640	IPO11	IPO11	chr5	+	61821968	61822084	61811214	61811328	61826535	61826612	52640	171	0	182,103,26	4,6,4	241	125	0.00106715	0.0269751	1	0.959,0.899,0.771	0.124
5386	KDM2A	KDM2A	chr11	+	66948790	66948869	66947549	66947688	66949316	66949363	5386	183	8	77,37,57	0,0,1	204	125	0.00106721	0.0269751	0.933	1.0,1.0,0.972	-0.058
18851	COPZ2	COPZ2	chr17	-	46105837	46105876	46103532	46103841	46106490	46106542	18851	24	0	78,56,6	21,7,0	164	125	0.00107151	0.0270403	1	0.739,0.859,1.0	0.134
2730	TOPBP1	TOPBP1	chr3	-	133337056	133337277	133336003	133336170	133338998	133339191	2730	499	9	501457145	0,0,2	346	125	0.00107103	0.0270403	0.952	1.0,1.0,0.963	-0.036
45147	CACNB3	CACNB3	chr12	+	49218731	49218751	49218451	49218516	49218945	49219026	45147	151	30	49,118,28	29,45,16	145	125	0.00107047	0.0270403	0.813	0.593,0.693,0.601	0.184
33792	ACD	ACD	chr16	-	67693131	67693166	67692830	67692982	67693439	67693516	33792	43	0	18,17,19	11,0,2	160	125	0.00107494	0.0271125	1	0.561,1.0,0.881	0.186
42246	DNAH1	DNAH1	chr3	+	52357823	52357896	52356424	52356791	52360155	52360330	42246	2	0	1,1,6	0,3,4	198	125	0.00107753	0.0271633	1	1.0,0.174,0.486	0.447
2137	HOTAIR	HOTAIR	chr12	-	54361052	54361178	54360059	54360161	54362400	54362540	2137	3	0	8,2,4	2,7,4	251	125	0.00107975	0.0271902	1	0.666,0.125,0.332	0.626
6560	DTX2	DTX2	chr7	+	76126653	76126794	76121469	76121570	76129757	76129837	6560	50	4	49,18,8	0,0,0	266	125	0.00107955	0.0271902	0.855	1.0,1.0,1.0	-0.145
14162	MYO1B	MYO1B	chr2	+	192265474	192265561	192265107	192265194	192267357	192267444	14162	109	45	145132444	82,8,9	212	125	0.00108122	0.0271982	0.588	0.51,0.907,0.967	-0.207
36160	DHX29	DHX29	chr5	-	54557195	54557327	54552072	54552368	54562965	54563059	36160	15	3	25,14,8	0,1,0	257	125	0.00108094	0.0271982	0.709	1.0,0.872,1.0	-0.248
39490	GATSL3	GATSL3	chr22	-	30684694	30684765	30683361	30683549	30685373	30685616	39490	35	4	10,17,10	0,0,0	196	125	0.0010883	0.027336	0.848	1.0,1.0,1.0	-0.152
6687	LMBR1	LMBR1	chr7	-	156629506	156629579	156619298	156619438	156685621	156685902	6687	22	0	27,19,12	2,6,4	198	125	0.00108896	0.027336	1	0.895,0.667,0.654	0.261
9903	DDX12P	DDX12P	chr12	-	9589542	9589700	9586690	9586736	9589998	9590085	9903	4	0	9,6,2	1,4,1	283	125	0.00108902	0.027336	1	0.799,0.399,0.469	0.444
99	WDR62	WDR62	chr19	+	36592565	36592676	36592115	36592219	36592915	36593053	99	122	8	171,30,17	1,0,2	236	125	0.00108825	0.027336	0.89	0.989,1.0,0.818	-0.046
31811	PARD3	PARD3	chr10	-	34558584	34558827	34420390	34420511	34606034	34606266	31811	406	9	196188104	2,0,0	368	125	0.00109175	0.0273902	0.939	0.971,1.0,1.0	-0.051
7141	FBL	FBL	chr19	-	40331256	40331427	40331053	40331155	40336930	40337054	7141	155	12	188116144	5,0,4	296	125	0.00109434	0.0274405	0.845	0.941,1.0,0.938	-0.115
29482	MAP3K6	MAP3K6	chr1	-	27684671	27684810	27684201	27684367	27684909	27685102	29482	185	0	51,31,286	0,0,16	264	125	0.00109703	0.0274787	1	1.0,1.0,0.894	0.035
53050	C16orf93	C16orf93	chr16	-	30771926	30771989	30771357	30771774	30772518	30772550	53050	23	0	16,23,16	8,6,0	188	125	0.00109647	0.0274787	1	0.571,0.718,1.0	0.237
16635	PPIP5K2	PPIP5K2	chr5	+	102522020	102522140	102520372	102520445	102526542	102526683	16635	65	41	33,46,13	48,57,32	245	125	0.00109766	0.0274799	0.447	0.26,0.292,0.172	0.206
23217	SLC5A6	SLC5A6	chr2	-	27429350	27429402	27428893	27428961	27429744	27429810	23217	312	3	217,142,26	7,2,17	177	125	0.00109936	0.0275078	0.987	0.956,0.98,0.519	0.169
12134	ERLEC1	ERLEC1	chr2	+	54035435	54035597	54028849	54028979	54036350	54036410	12134	445	60	549351152	59,12,4	287	125	0.00110849	0.0276924	0.764	0.802,0.927,0.943	-0.127
13153	PCBP4	PCBP4	chr3	-	51993910	51994039	51993592	51993667	51994204	51994336	13153	740	11	8092135150	61,29,16	254	125	0.00110741	0.0276924	0.971	0.867,0.973,0.822	0.084
35328	RANBP2	RANBP2	chr2	+	109378556	109378651	109374868	109375004	109379692	109384844	35328	191	2	160,48,132	1,7,16	220	125	0.00110807	0.0276924	0.982	0.989,0.796,0.824	0.112
25250	N4BP2	N4BP2	chr4	+	40098846	40099189	40075074	40075171	40103694	40104838	25250	66	0	13,61,93	0,5,8	468	125	0.00111071	0.0277332	1	1.0,0.765,0.756	0.16
41198	FNTA	FNTA	chr8	+	42914234	42914320	42911441	42911689	42924697	42924802	41198	99	2	114,92,62	7,9,19	211	125	0.00111192	0.0277486	0.967	0.906,0.858,0.659	0.159
20692	AP4M1	AP4M1	chr7	+	99700297	99700404	99699502	99699591	99701031	99701142	20692	57	0	53,30,30	10,3,0	232	125	0.00111665	0.027852	1	0.741,0.843,1.0	0.139
27588	ELF2	ELF2	chr4	-	139988837	139988924	139983018	139983211	139993019	139993157	27588	146	3	52,54,356	6,8,30	212	125	0.00111896	0.0278947	0.966	0.836,0.799,0.875	0.129
31534	PON2	PON2	chr7	-	95036298	95036380	95035430	95035559	95039212	95039413	31534	1661	25	1479658145	4,4,0	207	125	0.00112012	0.027909	0.976	0.996,0.99,1.0	-0.019
24841	NAB2	NAB2	chr12	+	57486230	57486364	57484907	57485781	57486699	57486751	24841	300	4	458341556	10,9,87	259	125	0.00112614	0.0280294	0.973	0.957,0.948,0.755	0.086
28114	GGT1	GGT1	chr22	+	25004956	25005198	25003920	25003990	25005931	25006000	28114	17	70	3,11,5	12,0,0	367	125	0.0011259	0.0280294	0.076	0.078,1.0,1.0	-0.617
46563	AMPD2	AMPD2	chr1	+	110163535	110163888	110162434	110162900	110167924	110168055	46563	20	39	45,34,16	29,22,12	478	125	0.00112814	0.0280643	0.118	0.289,0.288,0.259	-0.161
49866	BTN3A1	BTN3A1	chr6	+	26410121	26410142	26409760	26409961	26410233	26410260	49866	30	0	21,26,23	8,6,0	146	125	0.00113368	0.0281873	1	0.692,0.788,1.0	0.173
51767	TP53BP1	TP53BP1	chr15	-	43713222	43713372	43712502	43712933	43714052	43714324	51767	230	0	235,89,123	0,0,21	275	125	0.0011352	0.0282102	1	1.0,1.0,0.727	0.091
22763	CUL9	CUL9	chr6	+	43154697	43154833	43153692	43154193	43154983	43155177	22763	55	0	24,43,30	3,0,9	261	125	0.00113605	0.0282167	1	0.793,1.0,0.615	0.197
28681	ADAL	ADAL	chr15	+	43624097	43624198	43622553	43623057	43625508	43625632	28681	31	0	6,7,17	4,1,2	226	125	0.00113843	0.0282609	1	0.453,0.795,0.825	0.309
47297	DHRS1	DHRS1	chr14	-	24761389	24761536	24760344	24760425	24765714	24765794	47297	47	4	4,3,4	0,0,0	272	125	0.00114237	0.0283438	0.844	1.0,1.0,1.0	-0.156
14819	MATR3	MATR3	chr5	+	138642927	138644016	138629438	138629717	138650363	138650425	14819	5227	10	533736604565	37,23,13	1214	125	0.00114426	0.0283608	0.982	0.937,0.942,0.973	0.031
43985	KIAA0753	KIAA0753	chr17	-	6528074	6528181	6526828	6526891	6531436	6532061	43985	76	5	23,10,12	0,0,0	232	125	0.00114418	0.0283608	0.891	1.0,1.0,1.0	-0.109
12301	SREK1IP1	SREK1IP1	chr5	-	64050141	64050189	64036883	64037027	64064331	64064496	12301	333	2	250,166,84	2,16,3	173	125	0.00114498	0.0283638	0.992	0.989,0.882,0.953	0.051
46199	IFT140	IFT140	chr16	-	1621407	1621535	1616161	1616292	1630759	1630851	46199	48	4	14,30,67	0,0,0	253	125	0.00114884	0.0284444	0.856	1.0,1.0,1.0	-0.144
36264	WDR11	WDR11	chr10	+	122626577	122626681	122626080	122626276	122630681	122630858	36264	247	1	173,82,34	4,7,3	229	125	0.00115126	0.0284894	0.993	0.959,0.865,0.861	0.098
39539	PTPRS	PTPRS	chr19	-	5216730	5216778	5215508	5215606	5218430	5218543	39539	0	16	9,30,102	154116210	173	125	0.00115462	0.0285578	0	0.041,0.157,0.26	-0.153
4531	NDST1	NDST1	chr5	+	149924873	149925048	149919643	149919826	149927779	149927950	4531	255	8	253,53,40	1,0,1	300	125	0.00115584	0.0285729	0.93	0.991,1.0,0.943	-0.048
32439	CHUK	CHUK	chr10	-	101966986	101967089	101964832	101964956	101969351	101969546	32439	157	7	171,46,58	0,0,2	228	125	0.0011574	0.0285964	0.925	1.0,1.0,0.941	-0.055
11409	CLK2	CLK2	chr1	-	155235650	155235745	155234435	155234565	155237800	155237917	11409	84	2	46,76,53	8,8,10	220	125	0.00115868	0.02861	0.96	0.766,0.844,0.751	0.173
33589	WHSC1L1	WHSC1L1	chr8	-	38156961	38157108	38153313	38153470	38162104	38162275	33589	92	0	53,38,49	7,4,0	272	125	0.00115916	0.02861	1	0.777,0.814,1.0	0.136
39587	ERCC1	ERCC1	chr19	-	45923581	45923685	45920078	45920155	45924435	45924651	39587	198	3	216216205	6,12,30	229	125	0.00116344	0.0287007	0.973	0.952,0.908,0.789	0.09
15614	PICALM	PICALM	chr11	-	85685750	85685855	85668213	85670103	85692171	85692271	15614	976	14	367103157	16,7,6	230	125	0.0011656	0.0287238	0.974	0.926,0.889,0.934	0.058
23429	PIGQ	PIGQ	chr16	+	628784	628938	628378	628505	629068	629180	23429	383	0	94160194	8,2,3	279	125	0.0011652	0.0287238	1	0.84,0.973,0.967	0.073
19466	ANKRD12	ANKRD12	chr18	+	9204473	9204542	9195548	9195696	9208654	9208801	19466	29	31	26,22,47	10,11,8	194	125	0.00116767	0.0287449	0.376	0.626,0.563,0.791	-0.284
25715	ASPH	ASPH	chr8	-	62594997	62595042	62593526	62593595	62596597	62596747	25715	90	2000	88,11,3	907,150,66	170	125	0.0011675	0.0287449	0.032	0.067,0.051,0.032	-0.018
13639	OPTN	OPTN	chr10	+	13150961	13151015	13142081	13142302	13151111	13151288	13639	26	314	6,2,2	282,43,23	179	125	0.00117051	0.0287998	0.055	0.015,0.031,0.057	0.021
29222	RRBP1	RRBP1	chr20	-	17660643	17660720	17640624	17641173	17662672	17662928	29222	119	122	91,64,162	60,24,79	202	125	0.00117375	0.0288646	0.376	0.484,0.623,0.559	-0.179
41893	SAP30BP	SAP30BP	chr17	+	73699390	73699451	73698559	73698651	73700835	73700894	41893	150	2	125,73,135	9,5,13	186	125	0.00117824	0.0289599	0.981	0.903,0.908,0.875	0.086
15169	FES	FES	chr15	+	91434211	91434421	91433630	91433714	91434783	91434906	15169	10	0	3,31,27	4,4,7	335	125	0.00117949	0.028967	1	0.219,0.743,0.59	0.483
43062	KNTC1	KNTC1	chr12	+	123067251	123067532	123065149	123065217	123068824	123068997	43062	345	2	179,102,58	2,6,7	406	125	0.00117976	0.028967	0.982	0.965,0.84,0.718	0.141
11549	SLC23A2	SLC23A2	chr20	-	4866466	4866555	4865398	4865469	4880200	4880358	11549	62	0	67,17,42	3,3,6	214	125	0.0011839	0.0290537	1	0.929,0.768,0.803	0.167
19748	SRSF7	SRSF7	chr2	-	38973285	38973321	38970740	38972329	38973835	38973889	19748	1276	115	12099001419	132210202	161	125	0.00118875	0.0291574	0.896	0.877,0.769,0.845	0.066
10784	NAA35	NAA35	chr9	+	88573386	88573501	88557069	88557198	88576927	88577095	10784	2	2	2,2,3	0,0,0	240	125	0.00119529	0.0292916	0.342	1.0,1.0,1.0	-0.658
51722	SLFN5	SLFN5	chr17	+	33591201	33591922	33587989	33588115	33592090	33594761	51722	1184	25	463,63,9	4,0,0	846	125	0.00119546	0.0292916	0.875	0.945,1.0,1.0	-0.107
21949	PTPRA	PTPRA	chr20	+	3003334	3003470	3001954	3002074	3005117	3005267	21949	202	0	186,174,75	4,6,6	261	125	0.00119955	0.0293764	1	0.957,0.933,0.857	0.084
6678	MPV17	MPV17	chr2	-	27535360	27535456	27535081	27535114	27535546	27535639	6678	368	1	391196214	6,14,3	221	125	0.00120399	0.02947	0.995	0.974,0.888,0.976	0.049
12610	ETV4	ETV4	chr17	-	41610554	41610716	41607474	41607549	41613793	41613847	12610	80	0	121,177,23	8,12,0	287	125	0.00120854	0.029552	1	0.868,0.865,1.0	0.089
14726	IDH3G	IDH3G	chrX	-	153052505	153052608	153051809	153051904	153052918	153053052	14726	295	0	278193162	20,0,0	228	125	0.00120859	0.029552	1	0.884,1.0,1.0	0.039
13135	AHCYL1	AHCYL1	chr1	+	110563352	110563473	110562169	110562248	110564295	110566364	13135	924	11	560285158	5,11,20	246	125	0.00121669	0.0297235	0.977	0.983,0.929,0.801	0.073
43665	PQLC1	PQLC1	chr18	-	77693968	77694022	77662419	77664183	77703328	77703462	43665	28	45	30,14,146	19,12,84	179	125	0.00121687	0.0297235	0.303	0.524,0.449,0.548	-0.204
15256	UPRT	UPRT	chrX	+	74514397	74514455	74513306	74513349	74516176	74516246	15256	9	54	15,24,16	49,25,11	183	125	0.00121816	0.0297396	0.102	0.173,0.396,0.498	-0.254
52723	CRYBB2P1	CRYBB2P1	chr22	+	25849282	25849401	25844053	25844251	25851678	25851807	52723	70	36	35,23,23	32,43,29	244	125	0.00122018	0.0297738	0.499	0.359,0.215,0.289	0.211
10183	PSMD6	PSMD6	chr3	-	64008318	64008477	64007993	64008199	64008950	64009282	10183	77	289	39,10,10	193121116	284	125	0.00122323	0.0298327	0.105	0.082,0.035,0.037	0.054
48162	TPRA1	TPRA1	chr3	-	127294591	127294652	127294245	127294348	127294782	127294893	48162	237	23	179,222,81	95,28,24	186	125	0.00122838	0.0299428	0.874	0.559,0.842,0.694	0.176
31253	CLHC1	CLHC1	chr2	-	55436539	55436652	55433405	55433512	55436765	55436967	31253	0	2	0,8,10	2,0,4	238	125	0.0012294	0.0299521	0	0.0,1.0,0.568	-0.523
3748	GRAMD3	GRAMD3	chr5	+	125801985	125802028	125801117	125801237	125805368	125805480	3748	12	178	0,0,1	31,15,44	168	125	0.00123077	0.0299701	0.048	0.0,0.0,0.017	0.042
39584	ERCC1	ERCC1	chr19	-	45922355	45922455	45920078	45920155	45924435	45924651	39584	247	3	251327255	6,12,30	225	125	0.0012336	0.0300236	0.979	0.959,0.938,0.825	0.072
307	CCNDBP1	CCNDBP1	chr15	+	43482252	43482349	43481396	43481478	43482522	43482596	307	308	12	126,193,98	18,12,18	222	125	0.00123597	0.0300583	0.935	0.798,0.901,0.754	0.117
50867	LINGO2	LINGO2	chr9	-	28012352	28012403	27948083	27950704	28295205	28295364	50867	4	6	0,0,2	11,1,5	176	125	0.0012363	0.0300583	0.321	0.0,0.0,0.221	0.247
49273	MUM1	MUM1	chr19	+	1358586	1358699	1358392	1358463	1360134	1361031	49273	68	62	51,10,15	54,40,70	238	125	0.00123952	0.030121	0.365	0.332,0.116,0.101	0.182
5569	POGZ	POGZ	chr1	-	151384100	151384247	151381169	151381304	151384771	151384872	5569	219	12	98132337	4,0,4	272	125	0.00124055	0.0301306	0.893	0.918,1.0,0.975	-0.071
15628	TINF2	TINF2	chr14	-	24710225	24710322	24708850	24710081	24711346	24711880	15628	160	0	56,54,64	0,0,13	222	125	0.00124542	0.0302333	1	1.0,1.0,0.735	0.088
47903	PLXNB2	PLXNB2	chr22	-	50721478	50721615	50721139	50721310	50721765	50721874	47903	1061	8	365389526	10,0,24	262	125	0.0012468	0.0302513	0.984	0.946,1.0,0.913	0.031
40741	SNX11	SNX11	chr17	+	46188069	46188129	46184919	46185200	46189392	46189447	40741	30	44	6,6,9	43,26,23	185	125	0.0012495	0.0303011	0.315	0.086,0.135,0.209	0.172
47332	ARL6	ARL6	chr3	+	97484834	97484933	97483364	97483821	97486924	97487074	47332	0	22	12,1,3	40,10,4	224	125	0.00125775	0.0304857	0	0.143,0.053,0.295	-0.164
22786	ANK3	ANK3	chr10	-	61905725	61905779	61898721	61898845	61926348	61926411	22786	12	8	4,3,2	0,2,0	179	125	0.00125959	0.0305145	0.512	1.0,0.512,1.0	-0.325
1271	SCARB1	SCARB1	chr12	-	125267228	125267357	125262173	125263132	125270902	125271049	1271	99	2	234,124,33	10,18,19	254	125	0.00126155	0.0305396	0.961	0.92,0.772,0.461	0.243
36807	ZNF773	ZNF773	chr19	+	58019887	58019932	58016669	58016768	58024389	58024519	36807	1	0	2,2,2	5,7,1	170	125	0.00126192	0.0305396	1	0.227,0.174,0.595	0.668
19899	SLC25A39	SLC25A39	chr17	-	42400175	42400220	42399786	42399896	42400651	42400711	19899	993	15	679482219	37,7,12	170	125	0.00126265	0.0305417	0.98	0.931,0.981,0.931	0.032
14626	RBMS2	RBMS2	chr12	+	56975182	56975292	56965481	56965639	56980632	56980710	14626	2	2	2,2,1	0,0,0	235	125	0.00126358	0.0305484	0.347	1.0,1.0,1.0	-0.653
34233	C9orf89	C9orf89	chr9	+	95874160	95874220	95869955	95870098	95874499	95874571	34233	63	0	37,30,23	2,5,3	185	125	0.00126711	0.0306182	1	0.926,0.802,0.838	0.145
17329	FBXO16	FBXO16	chr8	-	28331288	28331324	28321128	28321335	28340864	28340979	17329	23	0	26,19,5	5,1,6	161	125	0.00126957	0.0306305	1	0.801,0.937,0.393	0.29
41671	TM7SF3	TM7SF3	chr12	-	27152458	27152609	27149674	27149795	27167010	27167339	41671	334	11	177,103,41	3,0,0	276	125	0.0012694	0.0306305	0.932	0.964,1.0,1.0	-0.056
6363	RAPGEF3	RAPGEF3	chr12	-	48137312	48137459	48135287	48135385	48137769	48137851	6363	327	9	25,18,12	0,0,0	272	125	0.00126931	0.0306305	0.943	1.0,1.0,1.0	-0.057
5644	NSMF	NSMF	chr9	-	140347004	140347038	140346816	140346887	140347187	140347271	5644	333	3	713716592	1,12,93	159	125	0.00127233	0.0306816	0.989	0.998,0.979,0.833	0.052
45358	UBE2Q2	UBE2Q2	chr15	+	76189335	76189402	76175706	76175765	76191767	76193388	45358	91	12	83,52,39	6,0,0	192	125	0.00127315	0.0306857	0.832	0.9,1.0,1.0	-0.135
31668	ANAPC11	ANAPC11	chr17	+	79850979	79851063	79849588	79849717	79851427	79851490	31668	1	148	8,12,2	119,109,47	209	125	0.00127426	0.0306967	0.004	0.039,0.062,0.025	-0.038
3623	KTN1	KTN1	chr14	+	56139889	56139973	56139646	56139730	56142552	56142636	3623	676	375	339,73,216	240123226	209	125	0.0012755	0.0307109	0.519	0.458,0.262,0.364	0.158
8155	KIAA0226	KIAA0226	chr3	-	197444847	197445001	197431962	197432046	197476139	197476570	8155	28	0	12,14,11	3,0,6	279	125	0.00127642	0.0307174	1	0.642,1.0,0.451	0.302
6823	LRRK2	LRRK2	chr12	+	40734095	40734256	40728768	40728959	40740554	40740725	6823	4	2	5,7,4	0,0,0	286	125	0.00127918	0.030768	0.466	1.0,1.0,1.0	-0.534
11698	TPT1	TPT1	chr13	-	45914846	45914920	45914128	45914319	45915176	45915419	11698	32313	157	321232609970636	278294614	199	125	0.00128098	0.0307957	0.992	0.986,0.982,0.986	0.007
51991	IL32	IL32	chr16	+	3117984	3118011	3117377	3117416	3118180	3118240	51991	363	0	135,11,11	10,0,0	152	125	0.00128366	0.0308445	1	0.917,1.0,1.0	0.028
32382	SUN1	SUN1	chr7	+	872141	872238	856251	856310	878434	878623	32382	464	9	307186322	28,10,11	222	125	0.0012858	0.0308451	0.967	0.861,0.913,0.943	0.061
6868	ODC1	ODC1	chr2	-	10584220	10584393	10583827	10583962	10585056	10585175	6868	1783	20	219818912972	0,1,5	298	125	0.00128541	0.0308451	0.974	1.0,0.999,0.996	-0.024
7799	ZNF419	ZNF419	chr19	+	58003480	58003579	58002838	58002965	58004223	58006048	7799	19	2	9,2,8	7,21,2	224	125	0.0012863	0.0308451	0.841	0.418,0.05,0.691	0.455
9671	PIGS	PIGS	chr17	-	26883183	26883284	26881868	26882079	26883844	26883990	9671	494	2	234,195,72	0,5,11	226	125	0.00128584	0.0308451	0.993	1.0,0.956,0.784	0.08
27740	ADA	ADA	chr20	-	43252842	43252970	43251469	43251571	43257687	43257810	27740	0	1	0,23,2	5,1,0	253	125	0.00128916	0.0308824	0	0.0,0.919,1.0	-0.64
40196	DGKA	DGKA	chr12	+	56335293	56335368	56335035	56335109	56335781	56335867	40196	384	12	31,29,25	0,0,0	200	125	0.00128874	0.0308824	0.952	1.0,1.0,1.0	-0.048
8414	TYRO3	TYRO3	chr15	+	41859557	41859735	41857223	41857339	41860414	41860560	8414	116	0	146144109	1,5,13	303	125	0.00129123	0.0309162	1	0.984,0.922,0.776	0.106
2045	PTK2B	PTK2B	chr8	+	27180783	27180943	27179918	27180016	27183080	27183198	2045	0	5	0,12,8	1,0,7	285	125	0.00130305	0.0311834	0	0.0,1.0,0.334	-0.445
29381	NAPRT	NAPRT	chr8	-	144657360	144657515	144656954	144657070	144657592	144657695	29381	379	6	11,32,22	4,0,7	280	125	0.00130383	0.0311862	0.966	0.551,1.0,0.584	0.254
5802	TRMT2B	TRMT2B	chrX	-	100306239	100306355	100297030	100297301	100306632	100306722	5802	16	6	11,5,4	0,0,2	241	125	0.00130553	0.0312111	0.58	1.0,1.0,0.509	-0.256
373	G2E3	G2E3	chr14	+	31050281	31050322	31028328	31028478	31055923	31056021	373	124	2	50,21,43	3,2,10	166	125	0.00130817	0.0312583	0.979	0.926,0.888,0.764	0.12
20419	HDAC1	HDAC1	chr1	+	32794668	32794761	32793136	32793278	32796178	32796287	20419	964	2	648609168	17,7,2	218	125	0.00130913	0.0312655	0.996	0.956,0.98,0.98	0.024
11406	CLK2	CLK2	chr1	-	155236519	155236686	155234435	155234565	155237800	155237917	11406	168	2	77,198,93	8,8,10	292	125	0.0013111	0.0312966	0.973	0.805,0.914,0.799	0.134
45208	REPIN1	REPIN1	chr7	+	150067848	150067973	150066759	150066957	150068316	150071133	45208	82	44	38,25,2	49,24,18	250	125	0.0013142	0.0313548	0.482	0.279,0.342,0.053	0.257
21986	IL4R	IL4R	chr16	+	27357787	27357939	27356189	27356341	27363860	27364017	21986	589	19	108,45,17	2,0,0	277	125	0.00131528	0.0313648	0.933	0.961,1.0,1.0	-0.054
48422	NECAP1	NECAP1	chr12	+	8244364	8244446	8242790	8242895	8245271	8245380	48422	197	3	180,70,118	7,7,14	207	125	0.00131677	0.0313845	0.975	0.939,0.858,0.836	0.097
15493	ATP5SL	ATP5SL	chr19	-	41942296	41942377	41939441	41939578	41944122	41944319	15493	381	53	295146133	62,86,37	206	125	0.00131974	0.0314236	0.814	0.743,0.507,0.686	0.169
16955	SEC24B	SEC24B	chr4	+	110370572	110370665	110354927	110355158	110384056	110384800	16955	12	8	2,0,3	8,2,8	218	125	0.00131974	0.0314236	0.462	0.125,0.0,0.177	0.361
3852	GSDMB	GSDMB	chr17	-	38065210	38065295	38063213	38063240	38066008	38066177	3852	3	0	3,13,16	4,11,14	210	125	0.00132385	0.0315055	1	0.309,0.413,0.405	0.624
15841	PABPC4	PABPC4	chr1	-	40029507	40029594	40029285	40029413	40030142	40030214	15841	544	29	342236252	44,15,42	212	125	0.00132488	0.0315141	0.917	0.821,0.903,0.78	0.082
29216	RRBP1	RRBP1	chr20	-	17607992	17608027	17606156	17606247	17608148	17608327	29216	256	0	201,70,286	0,0,21	160	125	0.0013284	0.0315818	1	1.0,1.0,0.914	0.029
41659	TP53	TP53	chr17	-	7576524	7576584	7573926	7574033	7576852	7576926	41659	3	258	3,10,1	11,62,80	185	125	0.00133076	0.0316221	0.008	0.156,0.098,0.008	-0.079
51692	ZBTB8OS	ZBTB8OS	chr1	-	33097427	33097480	33093108	33093145	33116033	33116191	51692	64	1	48,26,16	2,23,2	178	125	0.00133462	0.0316978	0.978	0.944,0.443,0.849	0.233
45535	SEMA6D	SEMA6D	chr15	+	48059233	48059290	48058812	48058874	48060777	48060945	45535	0	2	9,0,50	5,1,15	182	125	0.00133693	0.0317369	0	0.553,0.0,0.696	-0.416
13222	PLAG1	PLAG1	chr8	-	57091967	57092072	57083649	57083748	57123679	57123859	13222	4	12	0,0,0	4,7,17	230	125	0.00133921	0.0317749	0.153	0.0,0.0,0.0	0.153
18098	ZBTB14	ZBTB14	chr18	-	5293970	5294000	5293242	5293326	5295811	5296194	18098	8	3	1,1,0	5,0,2	155	125	0.00134196	0.0318242	0.683	0.139,1.0,0.0	0.303
20324	NARR	NARR	chr17	-	27043920	27044012	27043010	27043079	27044230	27044908	20324	260	2	192109218	8,10,6	217	125	0.00134323	0.0318329	0.987	0.933,0.863,0.954	0.07
42707	MINOS1	MINOS1	chr1	+	19943751	19943830	19923470	19923603	19948593	19948641	42707	34	1291	114,17,13	1586665258	204	125	0.00134368	0.0318329	0.016	0.042,0.015,0.03	-0.013
29111	BTF3L4	BTF3L4	chr1	+	52549011	52549213	52530496	52530610	52551783	52551843	29111	1556	127	1595954542	77,44,26	327	125	0.00134456	0.0318379	0.824	0.888,0.892,0.889	-0.066
16633	PPIP5K2	PPIP5K2	chr5	+	102465009	102465407	102455957	102456192	102472435	102472526	16633	200	5	199,153,93	0,1,0	523	125	0.0013462	0.0318607	0.905	1.0,0.973,1.0	-0.086
34711	NRF1	NRF1	chr7	+	129350213	129350411	129348914	129349073	129351314	129351416	34711	184	0	124,72,128	1,2,10	323	125	0.00134726	0.0318699	1	0.98,0.933,0.832	0.085
17277	PIGT	PIGT	chr20	+	44047491	44047619	44045156	44045334	44047934	44048035	17277	852	6	556478353	24,7,5	253	125	0.00135032	0.031925	0.986	0.92,0.971,0.972	0.032
19109	NOTCH1	NOTCH1	chr9	-	139410432	139410546	139409934	139410168	139411723	139411837	19109	119	0	44132132	1,1,15	239	125	0.00135094	0.031925	1	0.958,0.986,0.822	0.078
20133	FAM120B	FAM120B	chr6	+	170667313	170667406	170657238	170657411	170697374	170697581	20133	107	0	106,52,52	2,7,4	218	125	0.00136027	0.0321146	1	0.968,0.81,0.882	0.113
[truncated: 45,217 more rows]
