# Supplementary material for: Characterization of alternative mRNA splicing in cultured cell populations representing progressive stages of human fetal kidney development
Source: Sci Rep. 2022 Nov 15;12:19548. doi: 10.1038/s41598-022-24147-z (PMC9666651; doi:10.1038/s41598-022-24147-z)
Supplement: Supplementary file 13 — Supplementary Information 13. [file 41598_2022_24147_MOESM13_ESM.zip › _Program/Data/rMATS/W011-NPS3/MATS_output/A3SS.MATS.JunctionCountOnly.txt]

ID	GeneID	geneSymbol	chr	strand	longExonStart_0base	longExonEnd	shortES	shortEE	flankingES	flankingEE	ID	IJC_SAMPLE_1	SJC_SAMPLE_1	IJC_SAMPLE_2	SJC_SAMPLE_2	IncFormLen	SkipFormLen	PValue	FDR	IncLevel1	IncLevel2	IncLevelDifference
123	CYB561A3	CYB561A3	chr11	-	61116219	61117894	61116219	61117115	61118462	61118619	123	136	2	55	95	250	125	0.0	0.0	0.971	0.224	0.747
247	RNH1	RNH1	chr11	-	502061	502249	502061	502181	507112	507283	247	477	144	350	337	192	125	0.0	0.0	0.683	0.403	0.28
249	RNH1	RNH1	chr11	-	502061	502249	502061	502181	506608	506821	249	224	2	137	60	192	125	0.0	0.0	0.986	0.598	0.388
305	RPS24	RPS24	chr10	+	79799958	79799983	79799961	79799983	79796951	79797062	305	133	4204	1509	1285	127	125	0.0	0.0	0.03	0.536	-0.506
3480	TOR1AIP1	TOR1AIP1	chr1	+	179858444	179858504	179858447	179858504	179853826	179853904	3480	74	86	0	324	127	125	0.0	0.0	0.459	0.0	0.459
3538	DDX39B	DDX39B	chr6	-	31508098	31508441	31508098	31508311	31509726	31510252	3538	948	120	700	523	250	125	0.0	0.0	0.798	0.401	0.397
488	ODC1	ODC1	chr2	-	10584599	10584773	10584599	10584673	10585056	10585175	488	2726	7	1788	193	224	125	0.0	0.0	0.995	0.838	0.157
667	XRCC4	XRCC4	chr5	+	82648943	82649579	82648949	82649579	82554348	82554496	667	12	35	78	0	130	125	0.0	0.0	0.248	1.0	-0.752
739	DDIT3	DDIT3	chr12	-	57911051	57911378	57911051	57911221	57911488	57911536	739	59	398	83	57	250	125	0.0	0.0	0.069	0.421	-0.352
740	DDIT3	DDIT3	chr12	-	57911051	57911325	57911051	57911221	57911488	57911536	740	47	398	63	57	228	125	0.0	0.0	0.061	0.377	-0.316
741	DDIT3	DDIT3	chr12	-	57911051	57911302	57911051	57911221	57911488	57911536	741	46	398	57	57	205	125	0.0	0.0	0.066	0.379	-0.313
3259	TRPC4AP	TRPC4AP	chr20	-	33608992	33609159	33608992	33609135	33622925	33623111	3259	220	149	357	73	148	125	1.57318602589e-13	3.07164571555e-11	0.555	0.805	-0.25
425	TFPI2	TFPI2	chr7	-	93516572	93516743	93516572	93516667	93518346	93518535	425	4376	60	2456	104	200	125	2.24420482198e-12	4.04474761377e-10	0.979	0.937	0.042
3341	PTMA	PTMA	chr2	+	232576596	232576693	232576599	232576693	232576057	232576129	3341	1516	11427	1395	13836	127	125	3.00515168306e-12	5.02933599529e-10	0.115	0.09	0.025
1670	FN1	FN1	chr2	-	216236631	216237098	216236631	216236738	216238044	216238134	1670	2574	155	6071	164	250	125	5.82767167856e-12	9.10282316191e-10	0.893	0.949	-0.056
3359	DDX60L	DDX60L	chr4	-	169317109	169317278	169317109	169317275	169321976	169322129	3359	12	0	0	35	127	125	1.71422875894e-11	2.51027373887e-09	1.0	0.0	1.0
503	CUTA	CUTA	chr6	-	33385257	33385593	33385257	33385472	33385735	33386065	503	943	318	306	217	245	125	1.91316962272e-11	2.63679789767e-09	0.602	0.418	0.184
2017	QKI	QKI	chr6	+	163984451	163984751	163984475	163984751	163983013	163983101	2017	305	11	251	62	148	125	3.14268611135e-11	4.09072975494e-09	0.959	0.774	0.185
1120	CELF1	CELF1	chr11	-	47500428	47500504	47500428	47500492	47504246	47504408	1120	148	19	107	78	136	125	3.71193076276e-11	4.57739672481e-09	0.877	0.558	0.319
3327	RHBDF2	RHBDF2	chr17	-	74475814	74476023	74475814	74475936	74477456	74477627	3327	1	62	64	102	211	125	2.16589302049e-10	2.5373436735e-08	0.009	0.271	-0.262
3407	PNPLA6	PNPLA6	chr19	+	7600674	7600906	7600818	7600906	7600394	7600463	3407	59	9	46	61	250	125	2.59479226994e-09	2.89504680403e-07	0.766	0.274	0.492
32	UROD	UROD	chr1	+	45478528	45478691	45478578	45478691	45477804	45477957	32	94	114	25	128	174	125	3.84293419309e-09	4.09272491564e-07	0.372	0.123	0.249
733	GNAS	GNAS	chr20	+	57478582	57478640	57478585	57478640	57470666	57470739	733	1658	674	1544	891	127	125	1.60783665271e-08	1.63789620752e-06	0.708	0.63	0.078
745	DDIT3	DDIT3	chr12	-	57911051	57911378	57911051	57911207	57911488	57911536	745	91	82	92	17	250	125	2.1084774815e-08	2.05840114131e-06	0.357	0.73	-0.373
1094	IDH3G	IDH3G	chrX	-	153051220	153051727	153051220	153051428	153051809	153051904	1094	308	36	342	4	250	125	3.09989398595e-08	2.90522064363e-06	0.811	0.977	-0.166
3956	SLTM	SLTM	chr15	-	59191667	59192136	59191667	59192082	59193458	59193486	3956	278	52	227	117	178	125	3.62127241527e-08	3.26332356499e-06	0.79	0.577	0.213
2351	FDPS	FDPS	chr1	+	155279833	155279996	155279854	155279996	155278538	155278756	2351	283	130	1171	993	145	125	4.37160944111e-08	3.79358552612e-06	0.652	0.504	0.148
2296	PTOV1	PTOV1	chr19	+	50363822	50364001	50363870	50364001	50363524	50363593	2296	75	460	126	324	172	125	6.17986837259e-08	4.99290744723e-06	0.106	0.22	-0.114
3249	SERBP1	SERBP1	chr1	-	67889882	67890005	67889882	67889960	67890570	67890660	3249	477	1501	486	2269	169	125	5.97504925537e-08	4.99290744723e-06	0.19	0.137	0.053
2455	KCNMA1	KCNMA1	chr10	-	79395960	79396764	79395960	79396327	79397022	79397577	2455	3	47	29	30	250	125	2.43389530197e-07	1.90087223084e-05	0.031	0.326	-0.295
106	SULT1A1	SULT1A1	chr16	-	28620028	28620211	28620028	28620180	28621251	28621365	106	0	74	6	4	155	125	3.93644740249e-07	2.97519234324e-05	0.0	0.547	-0.547
747	DDIT3	DDIT3	chr12	-	57911051	57911325	57911051	57911207	57911488	57911536	747	91	82	79	17	242	125	7.0330982882e-07	5.14954665289e-05	0.364	0.706	-0.342
3382	ZFP91	ZFP91	chr11	+	58378422	58378527	58378425	58378527	58377770	58377807	3382	333	26	306	73	127	125	1.1568560041e-06	8.21367762911e-05	0.927	0.805	0.122
128	SERF2	SERF2	chr15	+	44085773	44088287	44085884	44088287	44085172	44085281	128	66	20	50	65	235	125	1.83261184217e-06	0.000125664515035	0.637	0.29	0.347
989	SRA1	SRA1	chr5	-	139936731	139936917	139936731	139936857	139937012	139937678	989	44	73	5	63	184	125	1.87719079225e-06	0.000125664515035	0.291	0.051	0.24
1333	DDX11	DDX11	chr12	+	31256250	31256329	31256255	31256329	31255869	31255954	1333	80	2	91	30	129	125	2.96303464464e-06	0.000190054082739	0.975	0.746	0.229
748	DDIT3	DDIT3	chr12	-	57911051	57911302	57911051	57911207	57911488	57911536	748	90	82	73	17	219	125	3.00128086272e-06	0.000190054082739	0.385	0.71	-0.325
1190	RPL17	RPL17	chr18	-	47017901	47018203	47017901	47017954	47018827	47018935	1190	779	1052	556	1042	250	125	3.46403701834e-06	0.000213585229841	0.27	0.211	0.059
166	MORF4L2	MORF4L2	chrX	-	102933426	102933579	102933426	102933528	102940098	102940188	166	599	468	469	549	175	125	4.35654093145e-06	0.00026172757442	0.478	0.379	0.099
1088	B4GALT3	B4GALT3	chr1	-	161145597	161145885	161145597	161145864	161146223	161146369	1088	134	150	59	157	145	125	5.44774824884e-06	0.000319101853676	0.435	0.245	0.19
883	ZC4H2	ZC4H2	chrX	-	64141696	64142123	64141696	64141868	64196204	64196413	883	13	60	0	109	250	125	6.19458220974e-06	0.000353997710181	0.098	0.0	0.098
2760	PSPC1	PSPC1	chr13	-	20248891	20249793	20248891	20249124	20251863	20251963	2760	133	63	19	37	250	125	6.53589978994e-06	0.000364609838282	0.514	0.204	0.31
478	SHMT2	SHMT2	chr12	+	57626207	57626358	57626235	57626358	57625993	57626075	478	32	771	7	941	152	125	8.07123483682e-06	0.000439788447039	0.033	0.006	0.027
3487	CDV3	CDV3	chr3	+	133306739	133309118	133307196	133309118	133305406	133305566	3487	787	208	1748	294	250	125	8.37476611948e-06	0.000445956295862	0.654	0.748	-0.094
1927	BUB3	BUB3	chr10	+	124923335	124924886	124924562	124924886	124922127	124922344	1927	528	182	375	221	250	125	8.64177983995e-06	0.000449948670333	0.592	0.459	0.133
1117	BTN3A2	BTN3A2	chr6	+	26375742	26378548	26376024	26378548	26374998	26375026	1117	1	39	14	18	250	125	1.06333639499e-05	0.000541608081187	0.013	0.28	-0.267
1594	PJA1	PJA1	chrX	-	68380580	68383309	68380580	68382983	68385214	68385365	1594	14	102	48	87	250	125	1.16989920924e-05	0.000572013714045	0.064	0.216	-0.152
3486	CDV3	CDV3	chr3	+	133306002	133309118	133306739	133309118	133305406	133305566	3486	499	316	896	828	250	125	1.17185908127e-05	0.000572013714045	0.441	0.351	0.09
3730	LRRC75A-AS1	LRRC75A-AS1	chr17	+	16342841	16343017	16342973	16343017	16342640	16342728	3730	1167	154	2598	213	250	125	2.62675935419e-05	0.00125601982997	0.791	0.859	-0.068
3731	LRRC75A-AS1	LRRC75A-AS1	chr17	+	16343424	16343567	16343498	16343567	16342973	16343017	3731	49	657	51	1614	198	125	4.18418500872e-05	0.00196070909509	0.045	0.02	0.025
621	INO80E	INO80E	chr16	+	30012532	30012851	30012734	30012851	30012249	30012361	621	9	96	87	244	250	125	4.43577274786e-05	0.00203784618593	0.045	0.151	-0.106
2847	PFN2	PFN2	chr3	-	149682690	149684373	149682690	149684051	149686144	149686337	2847	584	1240	456	1307	250	125	5.05053697861e-05	0.00227565541171	0.191	0.149	0.042
38	TMX2	TMX2	chr11	+	57505307	57505498	57505384	57505498	57505079	57505140	38	55	494	13	375	201	125	5.5407025386e-05	0.00244940868829	0.065	0.021	0.044
609	BCOR	BCOR	chrX	-	39922860	39923205	39922860	39923103	39923588	39923852	609	21	50	33	17	226	125	7.55852914344e-05	0.00327956181168	0.189	0.518	-0.329
79	SRSF10	SRSF10	chr1	-	24290836	24294446	24290836	24294213	24298339	24298502	79	53	48	43	8	250	125	7.83189760215e-05	0.00333638837852	0.356	0.729	-0.373
2313	ALKBH6	ALKBH6	chr19	-	36501468	36501585	36501468	36501547	36501795	36501947	2313	92	16	72	0	162	125	9.01526281141e-05	0.00377192156556	0.816	1.0	-0.184
2753	SRP19	SRP19	chr5	+	112203068	112204089	112203100	112204089	112200153	112200225	2753	33	12	41	0	156	125	9.62197705785e-05	0.00395513899062	0.688	1.0	-0.312
1121	CELF1	CELF1	chr11	-	47487488	47493654	47487488	47490443	47493742	47493909	1121	96	133	204	145	250	125	0.000101994871353	0.00412024109621	0.265	0.413	-0.148
1754	TIAL1	TIAL1	chr10	-	121341970	121342120	121341970	121342069	121347663	121347760	1754	272	187	261	294	175	125	0.000103898794346	0.0041260148331	0.51	0.388	0.122
126	SERF2	SERF2	chr15	+	44085884	44088287	44085907	44088287	44085172	44085281	126	36	4673	92	4835	147	125	0.000110532487744	0.0043162936464	0.007	0.016	-0.009
3624	HNRNPK	HNRNPK	chr9	-	86582997	86584355	86582997	86584295	86585076	86585246	3624	1511	519	1885	834	184	125	0.000112825260526	0.00433359976086	0.664	0.606	0.058
2731	MDM1	MDM1	chr12	-	68718784	68721290	68718784	68720801	68724886	68725001	2731	6	63	13	17	250	125	0.000137907020426	0.00521155078803	0.045	0.277	-0.232
1876	STAT3	STAT3	chr17	-	40468806	40468919	40468806	40468869	40469199	40469242	1876	277	31	438	15	174	125	0.000157581537387	0.00586053241425	0.865	0.954	-0.089
3485	CDV3	CDV3	chr3	+	133306005	133309118	133306739	133309118	133305406	133305566	3485	246	316	436	828	250	125	0.000172393149121	0.0061199567938	0.28	0.208	0.072
3728	LRRC75A-AS1	LRRC75A-AS1	chr17	+	16342894	16343017	16342973	16343017	16342640	16342728	3728	636	154	1368	213	203	125	0.00017181830433	0.0061199567938	0.718	0.798	-0.08
835	B3GAT3	B3GAT3	chr11	-	62382767	62383708	62382767	62383271	62383977	62384268	835	35	405	5	275	250	125	0.000169197906081	0.0061199567938	0.041	0.009	0.032
22	BABAM1	BABAM1	chr19	+	17379564	17379900	17379602	17379900	17378184	17378336	22	122	152	91	217	162	125	0.000185940032656	0.00650235069422	0.382	0.244	0.138
2018	QKI	QKI	chr6	+	163985698	163999628	163986977	163999628	163984451	163984751	2018	25	15	31	78	250	125	0.00019214081461	0.0066203813034	0.455	0.166	0.289
1016	NCKIPSD	NCKIPSD	chr3	-	48719477	48719589	48719477	48719568	48719780	48719985	1016	16	32	47	22	145	125	0.000216553496813	0.00735340352222	0.301	0.648	-0.347
2570	PDLIM5	PDLIM5	chr4	+	95376969	95378340	95377394	95378340	95376397	95376535	2570	0	7	57	23	250	125	0.000229724387819	0.00766139066702	0.0	0.553	-0.553
985	HOMER2	HOMER2	chr15	-	83527780	83527920	83527780	83527887	83532918	83533011	985	2	69	48	213	157	125	0.000232163353546	0.00766139066702	0.023	0.152	-0.129
1498	DUS4L	DUS4L	chr7	+	107216810	107217037	107216853	107217037	107215632	107215755	1498	40	7	90	0	167	125	0.000241100025339	0.00784579665791	0.811	1.0	-0.189
819	SDF4	SDF4	chr1	-	1152287	1153184	1152287	1153068	1153837	1154013	819	26	905	44	618	240	125	0.000271248936183	0.00870597612982	0.015	0.036	-0.021
2232	PHF1	PHF1	chr6	+	33382731	33382921	33382742	33382921	33382501	33382606	2232	45	58	79	37	135	125	0.000282655298054	0.00894947788298	0.418	0.664	-0.246
298	FOXP4	FOXP4	chr6	+	41553168	41553255	41553174	41553255	41552506	41552629	298	188	4	140	18	130	125	0.000302853121149	0.00946113150469	0.978	0.882	0.096
2495	NUSAP1	NUSAP1	chr15	+	41643185	41643327	41643230	41643327	41641295	41641439	2495	385	120	458	228	169	125	0.00035916842084	0.0110727843425	0.704	0.598	0.106
1542	RAB34	RAB34	chr17	-	27043010	27043079	27043010	27043076	27043920	27044012	1542	48	356	33	563	127	125	0.000381560301415	0.0113672355267	0.117	0.055	0.062
2424	STAP2	STAP2	chr19	-	4324451	4324664	4324451	4324526	4325212	4325305	2424	53	101	210	201	250	125	0.000381278503697	0.0113672355267	0.208	0.343	-0.135
2564	CDC7	CDC7	chr1	+	91967210	91967388	91967244	91967388	91966403	91966505	2564	30	0	30	12	158	125	0.000383274266585	0.0113672355267	1.0	0.664	0.336
781	BLOC1S2	BLOC1S2	chr10	-	102045853	102046089	102045853	102045970	102046361	102046469	781	23	138	3	115	243	125	0.000396726024537	0.0116191134436	0.079	0.013	0.066
1811	ZWILCH	ZWILCH	chr15	+	66801083	66801230	66801178	66801230	66797420	66797729	1811	7	105	32	117	219	125	0.000405779101279	0.0117375362259	0.037	0.135	-0.098
2549	PCMTD2	PCMTD2	chr20	+	62899239	62899363	62899320	62899363	62896610	62896782	2549	87	0	89	11	205	125	0.00041646170361	0.0118996313605	1.0	0.831	0.169
505	EFNA4	EFNA4	chr1	+	155041328	155042029	155041494	155042029	155039847	155039916	505	102	5	106	25	250	125	0.000569190664119	0.0160676352534	0.911	0.679	0.232
2427	AFTPH	AFTPH	chr2	+	64819018	64820138	64819021	64820138	64812555	64812679	2427	71	21	92	72	127	125	0.000658916299462	0.01837905821	0.769	0.557	0.212
240	TUBB6	TUBB6	chr18	+	12320534	12320743	12320627	12320743	12310941	12311052	240	26	0	9	6	217	125	0.000690040543861	0.0188342953966	1.0	0.464	0.536
834	B3GAT3	B3GAT3	chr11	-	62382767	62383712	62382767	62383271	62383977	62384268	834	55	405	14	275	250	125	0.000691314299663	0.0188342953966	0.064	0.025	0.039
678	ARL6IP4	ARL6IP4	chr12	+	123466117	123466426	123466141	123466426	123465675	123465846	678	117	348	189	351	148	125	0.000713578463277	0.0192174062007	0.221	0.313	-0.092
3817	NME7	NME7	chr1	-	169293630	169293738	169293630	169293707	169336945	169337201	3817	140	3	125	17	155	125	0.000771775652747	0.0205485267544	0.974	0.856	0.118
1252	DTX3	DTX3	chr12	+	58000647	58001396	58000666	58001396	58000225	58000301	1252	109	11	51	20	143	125	0.00081305399648	0.0211665057084	0.896	0.69	0.206
44	DNPH1	DNPH1	chr6	-	43193366	43193881	43193366	43193619	43194064	43194133	44	125	7	218	0	250	125	0.000811315204906	0.0211665057084	0.899	1.0	-0.101
2456	KCNMA1	KCNMA1	chr10	-	79395960	79396327	79395960	79396273	79397022	79397577	2456	52	42	42	86	178	125	0.000845924229993	0.0215434833791	0.465	0.255	0.21
943	MLST8	MLST8	chr16	+	2256358	2256410	2256361	2256410	2256031	2256215	943	87	16	173	7	127	125	0.000841458800736	0.0215434833791	0.843	0.961	-0.118
2219	VPS45	VPS45	chr1	+	150040666	150040821	150040686	150040821	150039724	150040007	2219	11	139	0	131	144	125	0.000991122643277	0.0249698962709	0.064	0.0	0.064
1417	USP33	USP33	chr1	-	78187515	78187610	78187515	78187586	78187708	78187881	1417	83	95	82	43	148	125	0.00109053349955	0.026800640632	0.425	0.617	-0.192
3234	ANAPC5	ANAPC5	chr12	-	121766118	121766300	121766118	121766261	121768385	121768475	3234	444	109	354	140	163	125	0.00109477065941	0.026800640632	0.758	0.66	0.098
468	ATPIF1	ATPIF1	chr1	+	28564271	28564616	28564347	28564616	28562871	28562963	468	23	544	121	1401	200	125	0.00109810563409	0.026800640632	0.026	0.051	-0.025
507	EFNA4	EFNA4	chr1	+	155041474	155042029	155041494	155042029	155039847	155039916	507	12	5	7	25	144	125	0.00115042353354	0.0275045136641	0.676	0.196	0.48
90	COPA	COPA	chr1	-	160275222	160275388	160275222	160275361	160275477	160275563	90	26	714	38	448	151	125	0.00114597443653	0.0275045136641	0.029	0.066	-0.037
3390	SRRT	SRRT	chr7	+	100485662	100485764	100485674	100485764	100485323	100485480	3390	254	78	346	57	136	125	0.00119283267604	0.0282303733329	0.75	0.848	-0.098
314	SERPINE2	SERPINE2	chr2	-	224845027	224845117	224845027	224845114	224847397	224847498	314	952	3924	91	543	127	125	0.00132039334255	0.0309368160159	0.193	0.142	0.051
2936	TRMT10A	TRMT10A	chr4	-	100480310	100480518	100480310	100480507	100485069	100485214	2936	13	0	17	14	135	125	0.00135975929645	0.031543723085	1.0	0.529	0.471
1166	APTX	APTX	chr9	-	32972603	32973686	32972603	32973650	32974455	32974559	1166	15	114	3	138	160	125	0.00142048694555	0.0326294207198	0.093	0.017	0.076
3751	ARFRP1	ARFRP1	chr20	-	62333181	62333250	62333181	62333247	62333487	62333569	3751	0	9	13	9	127	125	0.001506189124	0.0342621467722	0.0	0.587	-0.587
1091	BTN2A2	BTN2A2	chr6	+	26392449	26395100	26392602	26395100	26391030	26391057	1091	25	49	4	40	250	125	0.00173171829524	0.0390136150553	0.203	0.048	0.155
619	BANP	BANP	chr16	+	88068928	88069000	88068937	88069000	88066714	88066851	619	16	19	33	8	133	125	0.0017547527255	0.0391560536747	0.442	0.795	-0.353
889	HNRNPR	HNRNPR	chr1	-	23644975	23645190	23644975	23645181	23648020	23648156	889	78	534	72	847	133	125	0.00179209928768	0.0396121568965	0.121	0.074	0.047
1163	SF1	SF1	chr11	-	64532075	64533627	64532075	64532990	64534371	64534551	1163	240	147	545	221	250	125	0.00185177203733	0.0403189810129	0.449	0.552	-0.103
2057	ELF2	ELF2	chr4	-	139993019	139993193	139993019	139993157	139994607	139994721	2057	29	32	26	83	160	125	0.00185849336295	0.0403189810129	0.415	0.197	0.218
3729	LRRC75A-AS1	LRRC75A-AS1	chr17	+	16342841	16343017	16342894	16343017	16342640	16342728	3729	785	248	1632	387	177	125	0.00203890801657	0.0438271695672	0.691	0.749	-0.058
3092	AHCYL2	AHCYL2	chr7	+	129019478	129019590	129019481	129019590	128864854	128865280	3092	7	6	0	12	127	125	0.00214855547474	0.045764231612	0.535	0.0	0.535
2951	MTRF1L	MTRF1L	chr6	-	153316270	153316454	153316270	153316429	153319684	153319764	2951	178	171	150	85	149	125	0.0021726479774	0.0458604883878	0.466	0.597	-0.131
2754	SRP19	SRP19	chr5	+	112203068	112204089	112203100	112204089	112200317	112200429	2754	97	501	128	418	156	125	0.0022051656925	0.0461312787279	0.134	0.197	-0.063
421	ZNF700	ZNF700	chr19	+	12057986	12058122	12057995	12058122	12035882	12036088	421	1	40	5	9	133	125	0.00223770263709	0.0463976750328	0.023	0.343	-0.32
1245	PRR13	PRR13	chr12	+	53837174	53837557	53837324	53837557	53836478	53836517	1245	1040	7	1440	31	250	125	0.00235472460642	0.0479749543725	0.987	0.959	0.028
814	G3BP1	G3BP1	chr5	+	151166132	151166276	151166163	151166276	151151475	151151597	814	470	78	583	153	155	125	0.00233507034492	0.0479749543725	0.829	0.754	0.075
2075	ZNF276	ZNF276	chr16	+	89804128	89804313	89804213	89804313	89800328	89800446	2075	8	27	57	53	209	125	0.00238074171993	0.0480868780155	0.151	0.391	-0.24
540	GGA3	GGA3	chr17	-	73232686	73234470	73232686	73233627	73234732	73234843	540	105	6	172	0	250	125	0.00240238239813	0.0481092475113	0.897	1.0	-0.103
2707	PXN	PXN	chr12	-	120652905	120653220	120652905	120653076	120659425	120659561	2707	272	397	275	283	250	125	0.00252710571545	0.0501780397568	0.255	0.327	-0.072
3811	ZBTB8OS	ZBTB8OS	chr1	-	33099551	33099711	33099551	33099673	33100368	33100393	3811	90	165	87	274	162	125	0.00268252947098	0.0528165256345	0.296	0.197	0.099
3489	CDV3	CDV3	chr3	+	133306005	133309118	133307196	133309118	133305406	133305566	3489	517	208	1005	294	250	125	0.00271002391817	0.0529132170023	0.554	0.631	-0.077
2615	MAP4K4	MAP4K4	chr2	+	102476104	102476326	102476197	102476326	102475457	102475544	2615	406	175	460	282	217	125	0.00273798162339	0.0530172805256	0.572	0.484	0.088
1229	MUTYH	MUTYH	chr1	-	45799084	45799236	45799084	45799233	45800062	45800183	1229	7	13	0	19	127	125	0.00283000918156	0.0543500943639	0.346	0.0	0.346
1042	LOC100505666	LOC100505666	chr1	-	155018435	155018722	155018435	155018631	155021744	155021837	1042	6	0	9	18	215	125	0.00313909877259	0.0597960034486	1.0	0.225	0.775
1581	LOC100506207	LOC100506207	chr6	+	8438172	8438264	8438195	8438264	8435855	8436411	1581	0	5	9	2	147	125	0.00324497916289	0.0612711556944	0.0	0.793	-0.793
2254	ODF2	ODF2	chr9	+	131222791	131222945	131222828	131222945	131221845	131221936	2254	174	29	199	12	161	125	0.00326884099949	0.0612711556944	0.823	0.928	-0.105
408	BRD1	BRD1	chr22	-	50181037	50181535	50181037	50181142	50187681	50187942	408	38	13	39	41	250	125	0.00337282851547	0.0627185492996	0.594	0.322	0.272
3439	DAXX	DAXX	chr6	-	33289495	33289754	33289495	33289751	33290638	33290793	3439	87	27	82	57	127	125	0.00351354580562	0.0643143579888	0.76	0.586	0.174
3490	CDV3	CDV3	chr3	+	133306002	133309118	133307196	133309118	133305406	133305566	3490	770	208	1465	294	250	125	0.00349960600455	0.0643143579888	0.649	0.714	-0.065
3495	FOSL1	FOSL1	chr11	-	65661484	65661592	65661484	65661587	65664279	65664477	3495	322	28	706	27	129	125	0.0035838510242	0.0650927360442	0.918	0.962	-0.044
3559	TPM3	TPM3	chr1	-	154142875	154142945	154142875	154142941	154143124	154143187	3559	2643	56	2802	97	128	125	0.00361635814892	0.0651628545275	0.979	0.966	0.013
3700	GAREM	GAREM	chr18	-	29843483	29848731	29843483	29848728	29850179	29850346	3700	0	7	14	9	127	125	0.00364333501626	0.0651628545275	0.0	0.605	-0.605
145	RANGRF	RANGRF	chr17	+	8192820	8193409	8193130	8193409	8192575	8192732	145	172	18	281	9	250	125	0.00376500799438	0.0668288919002	0.827	0.94	-0.113
3549	TMEM132A	TMEM132A	chr11	+	60699157	60699356	60699160	60699356	60697981	60698131	3549	82	132	276	277	127	125	0.00386058305687	0.0671487445929	0.379	0.495	-0.116
3596	PAPD5	PAPD5	chr16	+	50259008	50259196	50259149	50259196	50258801	50258905	3596	13	12	121	29	250	125	0.0038690057704	0.0671487445929	0.351	0.676	-0.325
3821	SEPT6	SEPT6	chrX	-	118750908	118754014	118750908	118752749	118763280	118763471	3821	20	79	30	44	250	125	0.00384513270524	0.0671487445929	0.112	0.254	-0.142
629	PSENEN	PSENEN	chr19	+	36236735	36236892	36236773	36236892	36236477	36236601	629	550	9	599	28	162	125	0.00400357977333	0.0689734368302	0.979	0.943	0.036
896	NUDT4	NUDT4	chr12	+	93792543	93792631	93792546	93792631	93789264	93789309	896	182	189	139	222	127	125	0.00407866541974	0.0697541100617	0.487	0.381	0.106
1689	IDS	IDS	chrX	-	148584841	148585019	148584841	148584975	148585686	148585823	1689	306	21	618	16	168	125	0.00417773660934	0.0699518471891	0.916	0.966	-0.05
266	ENY2	ENY2	chr8	+	110352672	110352792	110352717	110352792	110351548	110351619	266	32	1163	9	990	169	125	0.00417979453968	0.0699518471891	0.02	0.007	0.013
481	APH1A	APH1A	chr1	-	150240356	150240527	150240356	150240391	150241097	150241609	481	1009	22	1602	69	250	125	0.00416268290247	0.0699518471891	0.958	0.921	0.037
1463	SLC25A39	SLC25A39	chr17	-	42399786	42399920	42399786	42399896	42400651	42400711	1463	22	37	29	15	148	125	0.00427904255151	0.0706042020999	0.334	0.62	-0.286
1786	HAUS7	HAUS7	chrX	-	152720999	152721224	152720999	152721106	152721722	152721822	1786	76	7	80	0	242	125	0.00426628906985	0.0706042020999	0.849	1.0	-0.151
267	ENY2	ENY2	chr8	+	110352672	110352792	110352719	110352792	110351548	110351619	267	32	96	9	81	171	125	0.00434632391016	0.0712128456049	0.196	0.075	0.121
1416	APRT	APRT	chr16	-	88875876	88876248	88875876	88876114	88876477	88876556	1416	545	75	1497	302	250	125	0.0046334066803	0.0753893878607	0.784	0.713	0.071
1050	ZDHHC16	ZDHHC16	chr10	+	99215416	99215540	99215470	99215540	99214470	99214556	1050	288	60	287	31	178	125	0.00473042012511	0.0759135229667	0.771	0.867	-0.096
2030	TECR	TECR	chr19	+	14673985	14674069	14674017	14674069	14673336	14673387	2030	40	542	108	860	156	125	0.00472661642913	0.0759135229667	0.056	0.091	-0.035
1681	NOP16	NOP16	chr5	-	175810939	175811375	175810939	175811284	175812221	175812328	1681	613	97	397	98	215	125	0.00482069303617	0.0768359441071	0.786	0.702	0.084
1592	SAFB	SAFB	chr19	+	5667357	5667461	5667363	5667461	5667056	5667175	1592	178	56	126	72	130	125	0.00500964770546	0.0779151344632	0.753	0.627	0.126
2298	PTOV1	PTOV1	chr19	+	50363242	50363440	50363312	50363440	50361805	50361910	2298	1269	7	1324	23	194	125	0.00500488423749	0.0779151344632	0.992	0.974	0.018
68	SLC35C2	SLC35C2	chr20	-	44986261	44986412	44986261	44986341	44987025	44987402	68	174	4	162	16	195	125	0.00492925947929	0.0779151344632	0.965	0.866	0.099
850	NDUFB9	NDUFB9	chr8	+	125555327	125555520	125555329	125555520	125551342	125551528	850	1816	19	1360	32	126	125	0.00502141925051	0.0779151344632	0.99	0.977	0.013
1752	AP2S1	AP2S1	chr19	-	47342721	47342877	47342721	47342835	47349249	47349399	1752	17	1155	50	1590	166	125	0.00527587421659	0.0813248242728	0.011	0.023	-0.012
3752	ARFRP1	ARFRP1	chr20	-	62333181	62333252	62333181	62333250	62333487	62333569	3752	75	0	160	13	126	125	0.00533603925787	0.0817146403999	1.0	0.924	0.076
704	PAPD7	PAPD7	chr5	+	6754863	6757161	6754866	6757161	6752985	6753150	704	85	9	62	0	127	125	0.00538939094548	0.0819957336705	0.903	1.0	-0.097
2895	MPDU1	MPDU1	chr17	+	7489263	7489396	7489268	7489396	7489049	7489115	2895	157	17	327	12	129	125	0.00545606753221	0.0823952639707	0.899	0.964	-0.065
356	NCOA3	NCOA3	chr20	+	46268320	46268566	46268365	46268566	46267751	46267946	356	63	0	89	9	169	125	0.00548598428486	0.0823952639707	1.0	0.88	0.12
1822	APOO	APOO	chrX	-	23851464	23851729	23851464	23851627	23858429	23858494	1822	171	69	111	79	226	125	0.00567229198478	0.0830636257521	0.578	0.437	0.141
2182	MAPKAPK2	MAPKAPK2	chr1	+	206905382	206907630	206905919	206907630	206905183	206905264	2182	63	394	139	553	250	125	0.00564293629861	0.0830636257521	0.074	0.112	-0.038
3524	IRAK1	IRAK1	chrX	-	153278493	153278884	153278493	153278794	153279492	153279729	3524	562	32	525	56	214	125	0.00560094148062	0.0830636257521	0.911	0.846	0.065
3691	SLC43A3	SLC43A3	chr11	-	57193461	57193862	57193461	57193825	57194060	57194125	3691	60	135	105	403	161	125	0.00562226065509	0.0830636257521	0.257	0.168	0.089
3734	APBB3	APBB3	chr5	-	139941171	139941313	139941171	139941286	139941684	139941812	3734	7	7	0	10	151	125	0.00590842977639	0.0859841674912	0.453	0.0	0.453
442	ZDHHC4	ZDHHC4	chr7	+	6618131	6618351	6618196	6618351	6617064	6617129	442	33	13	27	33	189	125	0.00604105175892	0.0873715078466	0.627	0.351	0.276
1707	BRD8	BRD8	chr5	-	137502206	137502416	137502206	137502299	137503622	137503767	1707	174	4	142	14	241	125	0.0063645687172	0.0914857945055	0.958	0.84	0.118
244	RALGAPB	RALGAPB	chr20	+	37163716	37163850	37163728	37163850	37161372	37161502	244	40	10	48	36	136	125	0.00646015795625	0.0922935981189	0.786	0.551	0.235
495	RASAL2	RASAL2	chr1	+	178425834	178426034	178425855	178426034	178423581	178423783	495	37	20	33	47	145	125	0.00654416753733	0.0929271790301	0.615	0.377	0.238
853	ATP2A1-AS1	ATP2A1-AS1	chr16	-	28890277	28890428	28890277	28890425	28890862	28891242	853	0	8	17	18	127	125	0.00676476517441	0.095480992793	0.0	0.482	-0.482
2128	SURF4	SURF4	chr9	-	136234134	136234419	136234134	136234321	136242792	136243037	2128	25	662	5	512	222	125	0.00692669558571	0.0971811242953	0.021	0.005	0.016
1215	ACHE	ACHE	chr7	-	100487614	100488709	100487614	100487956	100488789	100488959	1215	0	6	3	0	250	125	0.00703165412701	0.0974861870981	0.0	1.0	-1.0
1445	TUG1	TUG1	chr22	+	31368840	31369587	31368909	31369587	31365196	31367765	1445	180	13	281	47	193	125	0.00700032122195	0.0974861870981	0.9	0.795	0.105
2539	WDR44	WDR44	chrX	+	117577522	117577650	117577546	117577650	117576527	117576643	2539	42	5	64	0	148	125	0.00713685627462	0.0983626720673	0.876	1.0	-0.124
2363	FUOM	FUOM	chr10	-	135170690	135170966	135170690	135170759	135171426	135171529	2363	5	12	6	102	250	125	0.00718462787974	0.0984420065628	0.172	0.029	0.143
760	RAP1GDS1	RAP1GDS1	chr4	+	99214555	99214666	99214558	99214666	99182526	99182720	760	13	55	81	144	127	125	0.00735968479475	0.100254310896	0.189	0.356	-0.167
1600	CHD1L	CHD1L	chr1	+	146726524	146726631	146726552	146726631	146724277	146724390	1600	205	6	132	14	152	125	0.00746787369613	0.100649854646	0.966	0.886	0.08
806	MEF2C	MEF2C	chr5	-	88014057	88018742	88014057	88018646	88024309	88024445	806	13	3	11	17	220	125	0.00747463709277	0.100649854646	0.711	0.269	0.442
2739	DDR1	DDR1	chr6	+	30865137	30865374	30865155	30865374	30864790	30864918	2739	11	216	10	664	142	125	0.0075706037909	0.101359569612	0.043	0.013	0.03
515	RBFOX2	RBFOX2	chr22	-	36177646	36177793	36177646	36177790	36205826	36206051	515	49	124	136	202	127	125	0.00764322227997	0.101750396602	0.28	0.399	-0.119
1801	ADGRG1	ADGRG1	chr16	+	57675498	57675620	57675502	57675620	57662137	57662714	1801	15	20	14	63	128	125	0.00775914736446	0.10271006935	0.423	0.178	0.245
536	MGAT5B	MGAT5B	chr17	+	74934063	74934225	74934069	74934225	74928726	74928857	536	0	9	11	13	130	125	0.00790859641273	0.104100232556	0.0	0.449	-0.449
1766	ZBTB17	ZBTB17	chr1	-	16268825	16268936	16268825	16268915	16269023	16269233	1766	0	68	6	58	145	125	0.00810931139531	0.105556203329	0.0	0.082	-0.082
1954	ZNF780A	ZNF780A	chr19	-	40587725	40587824	40587725	40587821	40589017	40589144	1954	17	23	10	47	127	125	0.00806534797158	0.105556203329	0.421	0.173	0.248
2156	H2AFY	H2AFY	chr5	-	134696186	134696297	134696186	134696294	134705095	134705293	2156	512	617	702	1038	127	125	0.0082391146263	0.106653290439	0.45	0.4	0.05
1538	LINC01503	LINC01503	chr9	+	132104014	132104322	132104110	132104322	132101070	132101196	1538	170	23	36	0	220	125	0.0084784041445	0.109147807201	0.808	1.0	-0.192
2203	PAPD4	PAPD4	chr5	+	78938654	78938733	78938666	78938733	78936927	78937019	2203	87	100	88	56	136	125	0.00852618610866	0.109163136899	0.444	0.591	-0.147
2217	OGG1	OGG1	chr3	+	9800870	9800970	9800917	9800970	9798450	9798500	2217	1	5	5	0	171	125	0.00868984892562	0.110653891482	0.128	1.0	-0.872
33	SLC35A2	SLC35A2	chrX	-	48760888	48762759	48760888	48762169	48763668	48763820	33	349	31	266	45	250	125	0.00881349405423	0.111621711184	0.849	0.747	0.102
1858	FAM213B	FAM213B	chr1	+	2520360	2520479	2520392	2520479	2519828	2519892	1858	22	7	21	0	156	125	0.00894550704192	0.112684532254	0.716	1.0	-0.284
2600	NGFRAP1	NGFRAP1	chrX	+	102632390	102633092	102632437	102633092	102631250	102631541	2600	186	63	52	6	171	125	0.00945757335995	0.116016200955	0.683	0.864	-0.181
3173	EXTL2	EXTL2	chr1	-	101342349	101342420	101342349	101342417	101343031	101343459	3173	110	16	34	0	127	125	0.00942245587904	0.116016200955	0.871	1.0	-0.129
387	ARMCX2	ARMCX2	chrX	-	100914061	100914134	100914061	100914122	100914742	100914876	387	40	3	0	2	136	125	0.00931832443927	0.116016200955	0.925	0.0	0.925
55	PLAGL1	PLAGL1	chr6	-	144287294	144287367	144287294	144287349	144290043	144290115	55	11	7	27	2	142	125	0.00943799732931	0.116016200955	0.58	0.922	-0.342
981	TMEM25	TMEM25	chr11	+	118404980	118405070	118404983	118405070	118404743	118404844	981	27	0	67	13	127	125	0.00932522606504	0.116016200955	1.0	0.835	0.165
784	HIGD1A	HIGD1A	chr3	-	42835648	42835791	42835648	42835767	42845927	42846027	784	21	617	10	781	148	125	0.00956588354445	0.116733672628	0.028	0.011	0.017
164	MORF4L2	MORF4L2	chrX	-	102933426	102933548	102933426	102933528	102940098	102940188	164	66	468	46	549	144	125	0.00969369384422	0.117369152347	0.109	0.068	0.041
67	SLC35C2	SLC35C2	chr20	-	44987025	44987597	44987025	44987402	44993009	44993097	67	42	41	27	60	250	125	0.00971814577688	0.117369152347	0.339	0.184	0.155
3194	ARHGAP33	ARHGAP33	chr19	+	36277314	36277974	36277797	36277974	36276310	36276385	3194	15	5	23	0	250	125	0.00995424948807	0.119122975406	0.6	1.0	-0.4
809	CARS	CARS	chr11	-	3062125	3062261	3062125	3062214	3063394	3063486	809	25	201	10	210	171	125	0.00996504617141	0.119122975406	0.083	0.034	0.049
2818	CTSC	CTSC	chr11	-	88053980	88059611	88053980	88059567	88061279	88061364	2818	357	2	110	5	168	125	0.010123744558	0.120405753804	0.993	0.942	0.051
3738	APBB3	APBB3	chr5	-	139941171	139941307	139941171	139941286	139941684	139941812	3738	6	7	0	10	145	125	0.0102117229159	0.120838721171	0.425	0.0	0.425
2745	PIP5K1A	PIP5K1A	chr1	+	151196720	151196755	151196723	151196755	151171020	151171557	2745	81	153	76	234	127	125	0.0105490261652	0.123315929935	0.343	0.242	0.101
511	KIAA1217	KIAA1217	chr10	+	24820758	24820922	24820761	24820922	24816864	24817048	511	30	0	64	11	127	125	0.0105789594182	0.123315929935	1.0	0.851	0.149
934	CCDC68	CCDC68	chr18	-	52609905	52610034	52609905	52610030	52612618	52612708	934	30	10	7	11	128	125	0.0105430827587	0.123315929935	0.746	0.383	0.363
1838	PDCD6IP	PDCD6IP	chr3	+	33870329	33870461	33870344	33870461	33867971	33868072	1838	18	325	11	530	139	125	0.0107957036042	0.125219472993	0.047	0.018	0.029
1863	RNF216	RNF216	chr7	-	5780603	5781446	5780603	5781275	5792476	5792610	1863	64	81	99	70	250	125	0.0109201567739	0.126039050844	0.283	0.414	-0.131
3151	MYEOV	MYEOV	chr11	+	69062699	69062962	69062793	69062962	69061604	69062043	3151	0	2	80	8	218	125	0.0111080870116	0.127094689628	0.0	0.851	-0.851
3403	HIPK2	HIPK2	chr7	-	139299031	139299239	139299031	139299158	139305146	139305309	3403	104	20	222	84	205	125	0.0111201072871	0.127094689628	0.76	0.617	0.143
1821	ZNF169	ZNF169	chr9	+	97061729	97064111	97062096	97064111	97055255	97055351	1821	0	3	5	0	250	125	0.0114256694803	0.127724922949	0.0	1.0	-1.0
3295	FAM213A	FAM213A	chr10	+	82180221	82180401	82180238	82180401	82173574	82173632	3295	81	10	41	0	141	125	0.0112676799057	0.127724922949	0.878	1.0	-0.122
334	MYBL1	MYBL1	chr8	-	67492367	67492601	67492367	67492598	67504674	67504779	334	80	14	77	3	127	125	0.0113963788487	0.127724922949	0.849	0.962	-0.113
3866	COMMD7	COMMD7	chr20	-	31315895	31315949	31315895	31315946	31331113	31331814	3866	181	49	168	23	127	125	0.0114478163975	0.127724922949	0.784	0.878	-0.094
3869	PKD1P6	PKD1P6	chr16	-	15199405	15199675	15199405	15199475	15199971	15200007	3869	6	42	34	76	250	125	0.0114198977026	0.127724922949	0.067	0.183	-0.116
378	AFG3L1P	AFG3L1P	chr16	+	90044012	90044210	90044085	90044210	90038987	90039173	378	15	0	16	7	197	125	0.0119220728842	0.132385861458	1.0	0.592	0.408
1564	CALD1	CALD1	chr7	+	134642959	134643041	134642962	134643041	134642819	134642863	1564	674	37	1012	91	127	125	0.0122186425214	0.135039053904	0.947	0.916	0.031
3169	FAM19A3	FAM19A3	chr1	+	113266566	113266759	113266634	113266759	113265637	113265787	3169	0	4	11	4	192	125	0.0123107411012	0.135418152113	0.0	0.642	-0.642
2733	UBAP2L	UBAP2L	chr1	+	154241232	154241430	154241235	154241430	154238976	154239044	2733	204	121	141	51	127	125	0.012436507007	0.136093327596	0.624	0.731	-0.107
2890	UBXN1	UBXN1	chr11	-	62443969	62444477	62443969	62444111	62444989	62445106	2890	476	18	541	7	250	125	0.0125177779287	0.136093327596	0.93	0.975	-0.045
3882	SLC39A9	SLC39A9	chr14	+	69925079	69929107	69928413	69929107	69922448	69922583	3882	76	0	179	11	250	125	0.0125463759115	0.136093327596	1.0	0.891	0.109
1824	ZNF302	ZNF302	chr19	+	35174896	35177302	35175156	35177302	35174059	35174143	1824	9	38	1	38	250	125	0.0128138560797	0.138354215644	0.106	0.013	0.093
1433	CIRBP	CIRBP	chr19	+	1270865	1271035	1270926	1271035	1269266	1269409	1433	60	269	113	788	185	125	0.0132088397899	0.141676204312	0.131	0.088	0.043
80	SRSF10	SRSF10	chr1	-	24290836	24297929	24290836	24294213	24298062	24298113	80	442	265	346	274	250	125	0.0132424621188	0.141676204312	0.455	0.387	0.068
1341	C19orf48	C19orf48	chr19	-	51300949	51302215	51300949	51302181	51302550	51302614	1341	566	11	636	29	158	125	0.0133031696641	0.141678756923	0.976	0.946	0.03
1509	TGFA	TGFA	chr2	-	70692747	70692868	70692747	70692865	70741990	70742044	1509	0	4	149	84	127	125	0.0134318745036	0.142402180823	0.0	0.636	-0.636
2080	EDF1	EDF1	chr9	-	139756565	139756948	139756565	139756797	139757357	139757451	2080	342	1510	467	1694	250	125	0.013675661836	0.143876539536	0.102	0.121	-0.019
3181	SLC2A11	SLC2A11	chr22	+	24217303	24217428	24217307	24217428	24210667	24210828	3181	16	8	42	4	128	125	0.01369375515	0.143876539536	0.661	0.911	-0.25
2073	UFM1	UFM1	chr13	+	38934177	38937144	38934847	38937144	38933437	38933470	2073	104	434	43	289	250	125	0.0137699672008	0.144031397998	0.107	0.069	0.038
199	CCBL1	CCBL1	chr9	-	131598275	131598384	131598275	131598352	131599080	131599201	199	4	6	3	43	156	125	0.0139645175456	0.145417176042	0.348	0.053	0.295
2981	ELP4	ELP4	chr11	+	31625311	31625454	31625314	31625454	31616316	31616448	2981	13	59	2	49	127	125	0.0141272956468	0.14646129956	0.178	0.039	0.139
1	MECR	MECR	chr1	-	29543099	29543324	29543099	29543197	29557242	29557470	1	18	16	16	43	250	125	0.0144785070681	0.148785710792	0.36	0.157	0.203
885	MINK1	MINK1	chr17	+	4794750	4795011	4794810	4795011	4794245	4794419	885	44	15	271	38	184	125	0.0144515164887	0.148785710792	0.666	0.829	-0.163
303	OGT	OGT	chrX	+	70756027	70756208	70756057	70756208	70752911	70753186	303	208	4	198	14	154	125	0.0146847822799	0.1502464842	0.977	0.92	0.057
1265	CLINT1	CLINT1	chr5	-	157216370	157216575	157216370	157216521	157218710	157219003	1265	236	223	205	267	178	125	0.0149342583067	0.152134640055	0.426	0.35	0.076
1757	CIZ1	CIZ1	chr9	-	130942999	130943093	130942999	130943078	130947825	130948055	1757	542	67	418	30	139	125	0.0155117787993	0.157333756393	0.879	0.926	-0.047
2074	RWDD4	RWDD4	chr4	-	184572370	184572480	184572370	184572476	184577033	184577114	2074	47	14	138	15	128	125	0.0158748632952	0.159614250957	0.766	0.9	-0.134
2154	ADPGK	ADPGK	chr15	-	73043707	73045236	73043707	73045233	73052747	73052868	2154	5	6	7	0	127	125	0.0159409879317	0.159614250957	0.451	1.0	-0.549
259	ALKBH2	ALKBH2	chr12	-	109530311	109530742	109530311	109530592	109531051	109531293	259	59	28	118	26	250	125	0.0158780511566	0.159614250957	0.513	0.694	-0.181
376	AFG3L1P	AFG3L1P	chr16	+	90044046	90044210	90044085	90044210	90038987	90039173	376	20	0	26	7	163	125	0.0161208938948	0.160728742109	1.0	0.74	0.26
47	RALGDS	RALGDS	chr9	-	135985012	135985108	135985012	135985072	135985682	135985876	47	47	55	94	59	160	125	0.0162723072496	0.16155091477	0.4	0.555	-0.155
2214	GHDC	GHDC	chr17	-	40342202	40342377	40342202	40342288	40342641	40342775	2214	14	21	9	45	213	125	0.0164014829425	0.162146306052	0.281	0.105	0.176
1205	FKBP1B	FKBP1B	chr2	+	24285888	24286550	24285933	24286550	24283683	24283796	1205	29	40	59	38	169	125	0.0175127985522	0.170968695866	0.349	0.535	-0.186
1981	SYDE1	SYDE1	chr19	+	15219866	15220208	15220067	15220208	15218174	15218332	1981	138	11	53	0	250	125	0.0174358793447	0.170968695866	0.863	1.0	-0.137
3812	ZBTB8OS	ZBTB8OS	chr1	-	33099551	33099711	33099551	33099673	33116002	33116191	3812	35	5	38	0	162	125	0.0174784774801	0.170968695866	0.844	1.0	-0.156
1223	PAX2	PAX2	chr10	+	102587299	102589698	102587318	102589698	102586765	102586852	1223	6	1	16	28	143	125	0.0179601295978	0.174289616106	0.84	0.333	0.507
2086	KANSL3	KANSL3	chr2	-	97297048	97297280	97297048	97297219	97302657	97302922	2086	65	34	31	35	185	125	0.0181830901824	0.174289616106	0.564	0.374	0.19
2426	FLII	FLII	chr17	-	18154993	18155130	18154993	18155127	18155312	18155460	2426	63	70	525	375	127	125	0.0180940421642	0.174289616106	0.47	0.579	-0.109
2949	TMEM53	TMEM53	chr1	-	45118918	45120881	45118918	45120791	45125845	45125967	2949	60	3	73	15	214	125	0.0180609538099	0.174289616106	0.921	0.74	0.181
3556	PIF1	PIF1	chr15	-	65107828	65108556	65107828	65108147	65108772	65108964	3556	84	4	127	0	250	125	0.018224906507	0.174289616106	0.913	1.0	-0.087
2425	LRCH4	LRCH4	chr7	-	100171633	100172927	100171633	100171979	100173327	100173405	2425	55	3	136	0	250	125	0.0183049132755	0.174343137417	0.902	1.0	-0.098
1663	NFKB2	NFKB2	chr10	+	104162008	104162286	104162011	104162286	104161804	104161916	1663	168	164	108	156	127	125	0.018618651145	0.175194777642	0.502	0.405	0.097
2900	KIAA1549	KIAA1549	chr7	-	138516126	138522905	138516126	138522857	138524877	138525023	2900	38	9	35	1	172	125	0.0185586410416	0.175194777642	0.754	0.962	-0.208
2950	TMEM53	TMEM53	chr1	-	45118918	45120881	45118918	45120788	45125845	45125967	2950	61	0	76	6	217	125	0.0185446736033	0.175194777642	1.0	0.879	0.121
859	CDC25C	CDC25C	chr5	-	137666675	137666907	137666675	137666903	137667283	137667566	859	59	29	20	24	128	125	0.0188038792293	0.176229956137	0.665	0.449	0.216
3066	BACE1	BACE1	chr11	-	117164586	117164724	117164586	117164649	117165846	117166063	3066	37	8	54	2	199	125	0.0190456210846	0.177784423112	0.744	0.944	-0.2
3344	U2AF1L4	U2AF1L4	chr19	-	36236025	36236113	36236025	36236088	36236248	36236343	3344	14	3	11	13	149	125	0.0192169172351	0.178671575722	0.797	0.415	0.382
2429	SVIL-AS1	SVIL-AS1	chr10	+	29756168	29758059	29757848	29758059	29704285	29704341	2429	20	0	17	5	250	125	0.0193030140698	0.178762695516	1.0	0.63	0.37
3083	TRIM26	TRIM26	chr6	-	30166442	30167041	30166442	30166930	30168811	30168915	3083	41	83	63	70	235	125	0.0199221288521	0.183769873624	0.208	0.324	-0.116
3648	MRPL55	MRPL55	chr1	-	228295935	228296022	228295935	228296019	228296137	228296175	3648	10	12	7	34	127	125	0.0200125996126	0.183880474088	0.451	0.168	0.283
1014	PRPF4	PRPF4	chr9	+	116038824	116039005	116038827	116039005	116037913	116038050	1014	38	207	53	167	127	125	0.020444897719	0.184951333419	0.153	0.238	-0.085
2088	SBNO1	SBNO1	chr12	-	123829804	123830117	123829804	123830114	123832575	123832680	2088	33	51	56	43	127	125	0.0203707700097	0.184951333419	0.389	0.562	-0.173
2242	ATP6V0A1	ATP6V0A1	chr17	+	40629656	40629760	40629677	40629760	40622107	40622236	2242	16	67	39	75	145	125	0.020406135652	0.184951333419	0.171	0.31	-0.139
2756	MKNK2	MKNK2	chr19	-	2037469	2039855	2037469	2037828	2040132	2040176	2756	133	182	271	266	250	125	0.0202208392875	0.184951333419	0.268	0.337	-0.069
1740	ST13	ST13	chr22	-	41244297	41244373	41244297	41244343	41246826	41246884	1740	1195	121	1644	122	154	125	0.0210040291973	0.18855341153	0.889	0.916	-0.027
2087	KANSL3	KANSL3	chr2	-	97270515	97270600	97270515	97270594	97271056	97271248	2087	132	13	96	2	130	125	0.0209916558132	0.18855341153	0.907	0.979	-0.072
516	RBFOX2	RBFOX2	chr22	-	36155934	36156079	36155934	36156067	36157248	36157341	516	72	59	100	136	136	125	0.0211452460829	0.189096609054	0.529	0.403	0.126
3221	NAT9	NAT9	chr17	-	72769714	72769827	72769714	72769824	72771760	72771846	3221	119	141	52	100	127	125	0.0214979881631	0.191520099871	0.454	0.339	0.115
3503	NPHP1	NPHP1	chr2	-	110920624	110920712	110920624	110920709	110922264	110922307	3503	6	0	6	7	127	125	0.0222308150718	0.197298483762	1.0	0.458	0.542
2440	FAM89B	FAM89B	chr11	+	65340823	65341669	65340872	65341669	65339819	65340431	2440	71	4	103	0	173	125	0.0223481362949	0.197591257883	0.928	1.0	-0.072
1058	CDK5RAP2	CDK5RAP2	chr9	-	123232388	123232498	123232388	123232495	123234025	123234156	1058	52	9	44	1	127	125	0.0225395474849	0.198534435177	0.85	0.977	-0.127
1233	MUTYH	MUTYH	chr1	-	45799084	45799275	45799084	45799233	45800062	45800183	1233	4	13	0	19	166	125	0.0228805229863	0.200252764601	0.188	0.0	0.188
1442	C8orf59	C8orf59	chr8	-	86131464	86131592	86131464	86131589	86132534	86132651	1442	181	21	129	30	127	125	0.0231417949022	0.200252764601	0.895	0.809	0.086
2368	LINC00472	LINC00472	chr6	-	72127022	72127146	72127022	72127095	72129768	72130448	2368	4	0	5	10	175	125	0.022907607397	0.200252764601	1.0	0.263	0.737
335	CHFR	CHFR	chr12	-	133428203	133428323	133428203	133428320	133430016	133430159	335	14	21	38	21	127	125	0.0231619714925	0.200252764601	0.396	0.64	-0.244
370	EMC1	EMC1	chr1	-	19561623	19561746	19561623	19561743	19563635	19563732	370	185	7	175	18	127	125	0.0230166185967	0.200252764601	0.963	0.905	0.058
2897	EIF4G1	EIF4G1	chr3	+	184033859	184034006	184033919	184034006	184033550	184033644	2897	20	100	21	227	184	125	0.0234193855926	0.200994946679	0.12	0.059	0.061
69	SLC35C2	SLC35C2	chr20	-	44983711	44983880	44983711	44983817	44984440	44984513	69	149	8	196	26	187	125	0.023390089609	0.200994946679	0.926	0.834	0.092
2139	FAM122B	FAM122B	chrX	-	133903595	133906313	133903595	133905384	133915850	133915947	2139	192	11	207	3	250	125	0.0237737655772	0.202322263586	0.897	0.972	-0.075
2319	PON2	PON2	chr7	-	95040964	95041091	95040964	95041055	95041623	95041789	2319	1053	133	1158	192	160	125	0.0238330963507	0.202322263586	0.861	0.825	0.036
2826	POLH	POLH	chr6	+	43581396	43588260	43581467	43588260	43578290	43578460	2826	121	1	153	9	195	125	0.0237506084401	0.202322263586	0.987	0.916	0.071
1465	CFLAR	CFLAR	chr2	+	202027718	202037411	202028557	202037411	202025154	202025665	1465	14	39	37	240	250	125	0.024112688653	0.203693418589	0.152	0.072	0.08
1634	STRADB	STRADB	chr2	+	202344730	202345574	202344754	202345574	202344211	202344254	1634	7	169	0	151	148	125	0.0241684892735	0.203693418589	0.034	0.0	0.034
782	BLOC1S2	BLOC1S2	chr10	-	102033034	102035250	102033034	102035247	102039880	102039985	782	274	14	217	3	127	125	0.0246471042988	0.206982671585	0.951	0.986	-0.035
1018	VRK2	VRK2	chr2	+	58275961	58276102	58276015	58276102	58273776	58273956	1018	34	6	68	2	178	125	0.0248112619489	0.207617095522	0.799	0.96	-0.161
53	PLAGL1	PLAGL1	chr6	-	144287294	144287349	144287294	144287335	144290043	144290115	53	7	22	4	57	138	125	0.0251160305907	0.209419429445	0.224	0.06	0.164
142	DCTN5	DCTN5	chr16	+	23678337	23685068	23678367	23685068	23676946	23677049	142	2	139	16	260	154	125	0.0260098063585	0.21610275283	0.012	0.048	-0.036
39	FMR1	FMR1	chrX	+	147026388	147026571	147026463	147026571	147024650	147024846	39	167	14	250	42	199	125	0.0267077520693	0.22111753745	0.882	0.789	0.093
1373	SIGMAR1	SIGMAR1	chr9	-	34634718	34635855	34634718	34635637	34636993	34637086	1373	1084	56	1125	36	250	125	0.0268848519685	0.22180002874	0.906	0.94	-0.034
1439	PPIL2	PPIL2	chr22	+	22049682	22049785	22049686	22049785	22049225	22049359	1439	75	7	113	2	128	125	0.027161996764	0.223300204976	0.913	0.982	-0.069
1963	ASRGL1	ASRGL1	chr11	+	62105361	62105639	62105438	62105639	62104773	62105046	1963	16	8	2	7	201	125	0.0272909982513	0.223576254905	0.554	0.151	0.403
1177	MYADM	MYADM	chr19	+	54372943	54373092	54373007	54373092	54371118	54371197	1177	45	104	110	406	188	125	0.0274354475936	0.223976493769	0.223	0.153	0.07
1105	BAZ2B	BAZ2B	chr2	-	160304752	160304920	160304752	160304914	160310123	160310312	1105	18	1	26	11	130	125	0.0276991511872	0.225165944481	0.945	0.694	0.251
2979	MARK1	MARK1	chr1	+	220826439	220826694	220826442	220826694	220825327	220825492	2979	0	21	7	35	127	125	0.0277733495327	0.225165944481	0.0	0.164	-0.164
566	AUP1	AUP1	chr2	-	74754067	74754248	74754067	74754186	74754374	74754490	566	102	667	80	741	186	125	0.0283679652893	0.229193595424	0.093	0.068	0.025
2125	RBBP5	RBBP5	chr1	-	205083916	205084089	205083916	205084033	205084985	205085011	2125	89	5	80	0	180	125	0.0285509956281	0.22987966583	0.925	1.0	-0.075
2248	ZSCAN32	ZSCAN32	chr16	-	3440009	3440183	3440009	3440133	3440422	3440517	2248	4	2	3	16	174	125	0.0289818516488	0.232318579736	0.59	0.119	0.471
403	TRMT112	TRMT112	chr11	-	64084529	64084619	64084529	64084604	64084735	64084837	403	946	19	1696	16	139	125	0.0290522167574	0.232318579736	0.978	0.99	-0.012
1732	IL15	IL15	chr4	+	142640518	142640629	142640530	142640629	142577338	142577460	1732	2	2	13	0	136	125	0.0291918520492	0.23264118827	0.479	1.0	-0.521
2946	ZNF250	ZNF250	chr8	-	146115317	146115459	146115317	146115444	146115692	146115788	2946	15	30	11	6	139	125	0.0297900257753	0.236603492853	0.31	0.622	-0.312
2439	FAM89B	FAM89B	chr11	+	65340833	65341669	65340872	65341669	65339819	65340431	2439	94	4	133	0	163	125	0.0302986327018	0.239830055474	0.947	1.0	-0.053
1054	C12orf43	C12orf43	chr12	-	121440224	121442295	121440224	121442292	121442805	121442863	1054	39	29	63	22	127	125	0.0304838750399	0.240298142434	0.57	0.738	-0.168
2185	ZNF347	ZNF347	chr19	-	53651933	53652065	53651933	53652062	53652493	53652620	2185	2	19	4	4	127	125	0.0305628879408	0.240298142434	0.094	0.496	-0.402
3416	DEF8	DEF8	chr16	+	90015824	90015921	90015827	90015921	90015138	90015222	3416	10	3	8	13	127	125	0.0309816080911	0.242775611229	0.766	0.377	0.389
575	DESI2	DESI2	chr1	+	244855180	244855322	244855185	244855322	244852550	244852644	575	130	12	95	2	129	125	0.0311510034539	0.243289336975	0.913	0.979	-0.066
2574	PEG3	PEG3	chr19	-	57335629	57336109	57335629	57335795	57347385	57347472	2574	2	5	4	0	250	125	0.0313114647582	0.243730106075	0.167	1.0	-0.833
552	ZNF419	ZNF419	chr19	+	58002835	58002965	58002838	58002965	58001514	58001553	552	4	3	10	0	127	125	0.0326253374292	0.253116442373	0.568	1.0	-0.432
3588	SH3GL3	SH3GL3	chr15	+	84237280	84237424	84237287	84237424	84233885	84233958	3588	7	0	4	4	131	125	0.0331994221597	0.256720284225	1.0	0.488	0.512
659	ZNF562	ZNF562	chr19	-	9759337	9764557	9759337	9764554	9768684	9768811	659	4	0	3	6	127	125	0.0333838594706	0.257297311643	1.0	0.33	0.67
1122	CELF1	CELF1	chr11	-	47487488	47492441	47487488	47490443	47493742	47493909	1122	79	133	128	145	250	125	0.0338970572872	0.260396082701	0.229	0.306	-0.077
1548	BRCA1	BRCA1	chr17	-	41228504	41228631	41228504	41228628	41234420	41234592	1548	44	5	56	19	127	125	0.0340235013665	0.260513280071	0.896	0.744	0.152
3737	APBB3	APBB3	chr5	-	139941171	139941292	139941171	139941286	139941684	139941812	3737	4	7	0	10	130	125	0.0342297623384	0.261238870224	0.355	0.0	0.355
117	TDRD3	TDRD3	chr13	+	61018816	61018882	61018820	61018882	61013821	61013906	117	39	7	38	19	128	125	0.0351464253561	0.265681100222	0.845	0.661	0.184
2617	MAP4K4	MAP4K4	chr2	+	102482889	102483041	102482892	102483041	102481391	102481498	2617	399	85	498	146	127	125	0.0350060064675	0.265681100222	0.822	0.77	0.052
2993	ZFP37	ZFP37	chr9	-	115812070	115812155	115812070	115812152	115818836	115819071	2993	4	7	4	0	127	125	0.0351966881947	0.265681100222	0.36	1.0	-0.64
70	EEF1B2	EEF1B2	chr2	+	207024636	207024783	207024682	207024783	207024317	207024408	70	1677	241	1643	190	170	125	0.0352653957188	0.265681100222	0.837	0.864	-0.027
1035	DERL1	DERL1	chr8	-	124031434	124031545	124031434	124031485	124033686	124033739	1035	385	3	352	10	184	125	0.0360753320556	0.269713382117	0.989	0.96	0.029
1174	MYADM	MYADM	chr19	+	54372943	54373092	54373007	54373092	54369411	54369671	1174	36	8	80	5	188	125	0.0366064257419	0.269713382117	0.75	0.914	-0.164
1324	ORC1	ORC1	chr1	-	52867800	52867900	52867800	52867897	52869917	52870143	1324	65	12	60	3	127	125	0.0362833223485	0.269713382117	0.842	0.952	-0.11
1836	WBP5	WBP5	chrX	+	102612542	102613397	102612545	102613397	102611379	102611534	1836	579	16	225	1	127	125	0.0365917463143	0.269713382117	0.973	0.996	-0.023
2771	IKBKB	IKBKB	chr8	+	42175174	42175289	42175227	42175289	42174227	42174422	2771	135	2	155	10	177	125	0.0361693997154	0.269713382117	0.979	0.916	0.063
2809	PHF10	PHF10	chr6	-	170117918	170118002	170117918	170117996	170118883	170119014	2809	317	54	288	74	130	125	0.0363387067042	0.269713382117	0.85	0.789	0.061
292	NFYC	NFYC	chr1	+	41236380	41237275	41236383	41237275	41235027	41235087	292	94	1	134	9	127	125	0.0365748509237	0.269713382117	0.989	0.936	0.053
683	C16orf13	C16orf13	chr16	-	684888	685063	684888	684956	685280	685340	683	49	37	138	174	231	125	0.0369338344821	0.271272646369	0.417	0.3	0.117
1916	MAPK9	MAPK9	chr5	-	179660594	179663531	179660594	179663526	179665331	179665403	1916	77	258	29	159	129	125	0.0370511374961	0.271283797354	0.224	0.15	0.074
3877	ATL2	ATL2	chr2	-	38521098	38523732	38521098	38523255	38525285	38525717	3877	72	217	45	211	250	125	0.0374700129553	0.27349607587	0.142	0.096	0.046
1601	OAZ1	OAZ1	chr19	+	2271383	2271529	2271389	2271529	2269484	2269743	1601	3490	54	2310	21	130	125	0.038560279831	0.277171817314	0.984	0.991	-0.007
2328	ZFAND5	ZFAND5	chr9	-	74975543	74975703	74975543	74975700	74978385	74978522	2328	404	22	360	35	127	125	0.0381387251767	0.277171817314	0.948	0.91	0.038
406	FKBP8	FKBP8	chr19	-	18649025	18649246	18649025	18649243	18650180	18650269	406	478	178	494	235	127	125	0.0385650928059	0.277171817314	0.726	0.674	0.052
630	PGAM5	PGAM5	chr12	+	133294572	133294706	133294575	133294706	133294295	133294384	630	164	101	147	130	127	125	0.0384734816002	0.277171817314	0.615	0.527	0.088
78	SRSF10	SRSF10	chr1	-	24298062	24298116	24298062	24298113	24298339	24298502	78	560	116	413	116	127	125	0.0383988412974	0.277171817314	0.826	0.778	0.048
2663	CIART	CIART	chr1	+	150255871	150256043	150255923	150256043	150254942	150255028	2663	33	8	14	11	176	125	0.0390176002923	0.279180634507	0.746	0.475	0.271
732	ZBTB8A	ZBTB8A	chr1	+	33065687	33071551	33065868	33071551	33060654	33060824	732	28	11	60	8	250	125	0.039082905727	0.279180634507	0.56	0.789	-0.229
146	GPATCH4	GPATCH4	chr1	-	156568759	156568896	156568759	156568822	156571200	156571279	146	212	2	190	8	198	125	0.0395553970729	0.279300367175	0.985	0.937	0.048
1929	RASSF8	RASSF8	chr12	+	26208168	26208379	26208211	26208379	26147969	26148063	1929	16	10	49	10	167	125	0.0397052657511	0.279300367175	0.545	0.786	-0.241
2112	PDGFD	PDGFD	chr11	-	103870778	103870983	103870778	103870965	104034531	104035027	2112	5	4	32	4	142	125	0.0398149050945	0.279300367175	0.524	0.876	-0.352
2377	LIMCH1	LIMCH1	chr4	+	41678395	41678479	41678398	41678479	41673570	41673611	2377	0	46	15	220	127	125	0.039756328026	0.279300367175	0.0	0.063	-0.063
2915	RPP21	RPP21	chr6	+	30313243	30313350	30313267	30313350	30313074	30313175	2915	11	335	13	165	148	125	0.0396667412973	0.279300367175	0.027	0.062	-0.035
694	TMEM14C	TMEM14C	chr6	+	10724788	10724866	10724802	10724866	10723147	10723474	694	12	409	40	703	138	125	0.039605431501	0.279300367175	0.026	0.049	-0.023
1349	ANKRD54	ANKRD54	chr22	-	38234506	38234605	38234506	38234600	38236193	38236241	1349	37	4	38	0	129	125	0.0402328135979	0.279944751944	0.9	1.0	-0.1
1640	MLLT4	MLLT4	chr6	+	168272893	168273057	168272896	168273057	168271065	168271178	1640	44	40	251	138	127	125	0.0402294425472	0.279944751944	0.52	0.642	-0.122
1915	ELMO2	ELMO2	chr20	-	45023043	45023171	45023043	45023142	45035186	45035271	1915	14	21	9	3	153	125	0.0403846889275	0.279944751944	0.353	0.71	-0.357
3603	CHRDL1	CHRDL1	chrX	-	109964612	109964758	109964612	109964755	110002888	110002982	3603	39	5	105	36	127	125	0.0403478138394	0.279944751944	0.885	0.742	0.143
2177	ZFP64	ZFP64	chr20	-	50803370	50803610	50803370	50803604	50808129	50808524	2177	23	3	36	0	130	125	0.0411003104747	0.281573179656	0.881	1.0	-0.119
2330	SPARC	SPARC	chr5	-	151054172	151054235	151054172	151054232	151055692	151055762	2330	1316	37	1308	21	127	125	0.0408165559137	0.281573179656	0.972	0.984	-0.012
3873	CCDC51	CCDC51	chr3	-	48475116	48475386	48475116	48475281	48476226	48476425	3873	0	55	9	125	229	125	0.0410530059311	0.281573179656	0.0	0.038	-0.038
644	GSTT2	GSTT2	chr22	-	24325061	24325235	24325061	24325193	24325587	24326106	644	0	17	1	0	166	125	0.0409601165897	0.281573179656	0.0	1.0	-1.0
1337	NCAPG2	NCAPG2	chr7	-	158468168	158468348	158468168	158468308	158472651	158472777	1337	283	7	288	1	164	125	0.0417268865929	0.28405409664	0.969	0.995	-0.026
2314	APBB2	APBB2	chr4	-	40827903	40827987	40827903	40827984	40829148	40829236	2314	42	0	116	9	127	125	0.0415929538979	0.28405409664	1.0	0.927	0.073
52	PLAGL1	PLAGL1	chr6	-	144287294	144287422	144287294	144287335	144290043	144290115	52	20	22	23	57	211	125	0.0418261473926	0.28405409664	0.35	0.193	0.157
2375	SLC35B1	SLC35B1	chr17	-	47783565	47783696	47783565	47783671	47784326	47784430	2375	262	160	223	99	149	125	0.0420541445952	0.284303006791	0.579	0.654	-0.075
3746	FBXO17	FBXO17	chr19	-	39437111	39437245	39437111	39437207	39439206	39439318	3746	8	92	4	160	162	125	0.0421054815862	0.284303006791	0.063	0.019	0.044
2930	GLB1L	GLB1L	chr2	-	220108223	220108365	220108223	220108353	220109950	220110151	2930	2	0	0	4	136	125	0.0424363359618	0.285713606777	1.0	0.0	1.0
3775	ZNF281	ZNF281	chr1	-	200374074	200378851	200374074	200378847	200379073	200379186	3775	2	0	0	4	128	125	0.0426493359205	0.286324911352	1.0	0.0	1.0
1769	RBM39	RBM39	chr20	-	34297145	34297196	34297145	34297178	34300940	34301018	1769	283	292	280	365	142	125	0.0428225085436	0.286666107193	0.46	0.403	0.057
1817	CDK20	CDK20	chr9	-	90581358	90582574	90581358	90582546	90584108	90584264	1817	98	2	20	3	152	125	0.0430687318189	0.287492987612	0.976	0.846	0.13
1460	ARMC9	ARMC9	chr2	+	232070910	232071002	232070912	232071002	232063259	232063412	1460	22	6	14	0	126	125	0.0432484166142	0.287872273088	0.784	1.0	-0.216
3916	MIR22HG	MIR22HG	chr17	-	1614797	1616189	1614797	1615693	1616996	1617308	3916	62	6	93	23	250	125	0.043567909716	0.288360487188	0.838	0.669	0.169
534	BSDC1	BSDC1	chr1	-	32849430	32849649	32849430	32849598	32852379	32852496	534	13	113	42	188	175	125	0.0434899133041	0.288360487188	0.076	0.138	-0.062
1808	MIER3	MIER3	chr5	-	56224593	56224688	56224593	56224685	56226490	56226572	1808	44	11	21	14	127	125	0.0439042967535	0.289768358573	0.797	0.596	0.201
3098	CCDC74B	CCDC74B	chr2	-	130899705	130899954	130899705	130899756	130900841	130900886	3098	31	27	4	12	250	125	0.0449288179242	0.294868964696	0.365	0.143	0.222
777	STOML1	STOML1	chr15	-	74276999	74277212	74276999	74277209	74277658	74277854	777	29	14	41	7	127	125	0.0449043082883	0.294868964696	0.671	0.852	-0.181
1679	KBTBD4	KBTBD4	chr11	-	47598962	47599580	47598962	47599576	47600484	47600567	1679	16	6	45	4	128	125	0.0454793275837	0.29764822494	0.723	0.917	-0.194
147	KANK2	KANK2	chr19	-	11289020	11289147	11289020	11289123	11289228	11289396	147	7	25	2	35	148	125	0.0458700436178	0.298331039705	0.191	0.046	0.145
361	FAM208A	FAM208A	chr3	-	56654159	56657871	56654159	56657594	56658506	56658671	361	105	18	256	22	250	125	0.0459656446152	0.298331039705	0.745	0.853	-0.108
658	ZNF562	ZNF562	chr19	-	9759337	9764557	9759337	9764554	9767222	9767329	658	30	4	29	13	127	125	0.0457389501401	0.298331039705	0.881	0.687	0.194
1472	ZMIZ2	ZMIZ2	chr7	+	44796545	44796748	44796641	44796748	44796023	44796138	1472	195	2	300	12	220	125	0.0463408623825	0.299935471166	0.982	0.934	0.048
248	RNH1	RNH1	chr11	-	502061	502249	502061	502181	504823	504996	248	407	127	132	26	192	125	0.0469077379841	0.30193634642	0.676	0.768	-0.092
7	WDR62	WDR62	chr19	+	36593638	36593753	36593653	36593753	36592915	36593053	7	94	32	53	33	139	125	0.0467957794935	0.30193634642	0.725	0.591	0.134
1247	FAM58A	FAM58A	chrX	-	152853382	152853912	152853382	152853852	152857963	152858191	1247	181	76	72	48	184	125	0.0474745748855	0.304019775111	0.618	0.505	0.113
2672	NFATC2	NFATC2	chr20	-	50139619	50140649	50139619	50140135	50179098	50179370	2672	2	2	10	0	250	125	0.0474909251774	0.304019775111	0.333	1.0	-0.667
107	HAGLR	HAGLR	chr2	-	177042438	177042584	177042438	177042554	177043756	177043826	107	1	4	3	0	154	125	0.0488290196818	0.307563423159	0.169	1.0	-0.831
1356	GMEB1	GMEB1	chr1	+	29010094	29010252	29010097	29010252	28995239	28995351	1356	6	0	15	10	127	125	0.0485191276549	0.307563423159	1.0	0.596	0.404
2180	RNF111	RNF111	chr15	+	59384711	59384839	59384735	59384839	59383257	59383353	2180	24	54	22	23	148	125	0.0489506921132	0.307563423159	0.273	0.447	-0.174
2688	TMEM91	TMEM91	chr19	+	41889778	41889987	41889790	41889987	41888676	41888826	2688	7	1	0	2	136	125	0.0487245883861	0.307563423159	0.865	0.0	0.865
3143	ARMCX4	ARMCX4	chrX	+	100742994	100743086	100743030	100743086	100742594	100742678	3143	0	19	2	6	160	125	0.0481995696988	0.307563423159	0.0	0.207	-0.207
3260	NCOA1	NCOA1	chr2	+	24991089	24993570	24991092	24993570	24985555	24985645	3260	18	2	7	5	127	125	0.0483139021821	0.307563423159	0.899	0.579	0.32
3815	UMAD1	UMAD1	chr7	+	7712939	7713084	7712946	7713084	7680266	7680452	3815	15	0	0	1	131	125	0.0489633618601	0.307563423159	1.0	0.0	1.0
2701	PSEN2	PSEN2	chr1	+	227079443	227079545	227079446	227079545	227078978	227079062	2701	129	40	63	34	127	125	0.0493907381249	0.309418447665	0.76	0.646	0.114
2691	TMEM91	TMEM91	chr19	+	41889619	41889987	41889790	41889987	41888676	41888826	2691	14	1	1	2	250	125	0.0496220219512	0.310038393151	0.875	0.2	0.675
1101	DGKZ	DGKZ	chr11	+	46401003	46401118	46401018	46401118	46400752	46400786	1101	1	194	5	128	139	125	0.0500775620855	0.310207479289	0.005	0.034	-0.029
2012	MARK3	MARK3	chr14	+	103934369	103934523	103934417	103934523	103933415	103933528	2012	118	41	273	60	172	125	0.0501027631415	0.310207479289	0.677	0.768	-0.091
3122	SCYL1	SCYL1	chr11	+	65304456	65304599	65304507	65304599	65304056	65304221	3122	130	72	330	128	175	125	0.0499880787605	0.310207479289	0.563	0.648	-0.085
3281	RBM26	RBM26	chr13	-	79939712	79939868	79939712	79939853	79940189	79940330	3281	12	107	34	153	139	125	0.0501907975883	0.310207479289	0.092	0.167	-0.075
517	IFFO1	IFFO1	chr12	-	6657833	6658015	6657833	6657991	6658641	6658650	517	8	9	0	5	148	125	0.0503110721852	0.310207479289	0.429	0.0	0.429
2703	OSBPL2	OSBPL2	chr20	+	60835036	60835181	60835072	60835181	60831112	60831277	2703	125	1	199	9	160	125	0.0510271273792	0.313796743962	0.99	0.945	0.045
1336	MITF	MITF	chr3	+	70000962	70001037	70000980	70001037	69998201	69998319	1336	12	36	98	149	142	125	0.0511652454771	0.313822434955	0.227	0.367	-0.14
2656	TFE3	TFE3	chrX	-	48896631	48896935	48896631	48896870	48897981	48898095	2656	275	73	284	51	189	125	0.051599952235	0.315662370983	0.714	0.786	-0.072
1785	TSC1	TSC1	chr9	-	135785957	135786079	135785957	135786076	135786388	135786500	1785	43	16	33	4	127	125	0.052197922963	0.317711846647	0.726	0.89	-0.164
2027	GMIP	GMIP	chr19	-	19747515	19747605	19747515	19747596	19747725	19747838	2027	13	0	27	7	133	125	0.052341772431	0.317711846647	1.0	0.784	0.216
2806	MSH5	MSH5	chr6	+	31728961	31729039	31728964	31729039	31728466	31728616	2806	5	6	3	20	127	125	0.052338136284	0.317711846647	0.451	0.129	0.322
2356	ADAT1	ADAT1	chr16	-	75652483	75652596	75652483	75652538	75654163	75654232	2356	0	25	10	85	182	125	0.0525031343878	0.317867813619	0.0	0.075	-0.075
2640	AP4B1	AP4B1	chr1	-	114445259	114445484	114445259	114445356	114447226	114447415	2640	77	0	88	4	250	125	0.0526693530419	0.31805230458	1.0	0.917	0.083
3385	SULF2	SULF2	chr20	-	46288440	46288474	46288440	46288465	46290516	46290640	3385	52	3	365	4	133	125	0.0529000356443	0.318624122145	0.942	0.988	-0.046
3553	CLASP2	CLASP2	chr3	-	33673783	33673866	33673783	33673863	33686248	33686395	3553	19	54	10	65	127	125	0.0532637079902	0.319991968772	0.257	0.132	0.125
1513	MGRN1	MGRN1	chr16	+	4736259	4740975	4738796	4740975	4733843	4733933	1513	13	14	18	49	250	125	0.0536950474171	0.321758302042	0.317	0.155	0.162
565	AUP1	AUP1	chr2	-	74754067	74754248	74754067	74754186	74754597	74754717	565	34	4	30	0	186	125	0.0541794474584	0.323832768865	0.851	1.0	-0.149
3899	ARHGAP5	ARHGAP5	chr14	+	32586345	32586493	32586348	32586493	32546494	32546641	3899	1	2	6	0	127	125	0.0555093547006	0.330937450543	0.33	1.0	-0.67
2679	HSD3B7	HSD3B7	chr16	+	30996780	30997145	30996973	30997145	30996518	30996618	2679	5	1	26	37	250	125	0.0560678873628	0.332574835674	0.714	0.26	0.454
3595	SNX1	SNX1	chr15	+	64429766	64436433	64430240	64436433	64429059	64429131	3595	347	12	285	20	250	125	0.0560198646115	0.332574835674	0.935	0.877	0.058
1103	DGKZ	DGKZ	chr11	+	46389551	46389629	46389554	46389629	46389201	46389297	1103	138	62	124	35	127	125	0.0567297753899	0.335175868384	0.687	0.777	-0.09
3733	COG2	COG2	chr1	+	230824165	230824308	230824168	230824308	230823816	230823889	3733	56	1	54	6	127	125	0.0569355508395	0.335175868384	0.982	0.899	0.083
72	TCEAL4	TCEAL4	chrX	+	102841576	102842664	102841581	102842664	102841146	102841219	72	401	47	442	33	129	125	0.0568972284527	0.335175868384	0.892	0.928	-0.036
2253	SYAP1	SYAP1	chrX	+	16753349	16753468	16753387	16753468	16737706	16738022	2253	622	11	580	3	162	125	0.0576132956433	0.337539141937	0.978	0.993	-0.015
337	AES	AES	chr19	-	3052907	3054038	3052907	3054035	3054117	3054192	337	602	35	789	28	127	125	0.0577691830631	0.337539141937	0.944	0.965	-0.021
3458	MAP3K13	MAP3K13	chr3	+	185003304	185003431	185003312	185003431	185000728	185000815	3458	74	4	129	1	132	125	0.0577255656508	0.337539141937	0.946	0.992	-0.046
2685	TMEM91	TMEM91	chr19	+	41889767	41889987	41889790	41889987	41888676	41888826	2685	18	1	2	2	147	125	0.0579576525973	0.337797960287	0.939	0.46	0.479
3197	VEZT	VEZT	chr12	+	95663814	95663964	95663826	95663964	95660132	95660408	3197	106	97	163	208	136	125	0.0582723220902	0.338789207586	0.501	0.419	0.082
148	GBGT1	GBGT1	chr9	-	136031401	136031489	136031401	136031452	136036853	136036919	148	1	25	7	28	161	125	0.0590656633061	0.341705800312	0.03	0.163	-0.133
3962	DYRK4	DYRK4	chr12	+	4722677	4723054	4722680	4723054	4721708	4721884	3962	188	79	87	22	127	125	0.0589709875292	0.341705800312	0.701	0.796	-0.095
2987	PMS2	PMS2	chr7	-	6045522	6045662	6045522	6045657	6048627	6048737	2987	25	3	37	15	129	125	0.0593690303363	0.342614872113	0.89	0.705	0.185
3307	MBD1	MBD1	chr18	-	47800555	47800723	47800555	47800720	47801346	47801415	3307	54	4	46	0	127	125	0.0597097108205	0.34373428121	0.93	1.0	-0.07
1109	NR6A1	NR6A1	chr9	-	127300370	127300598	127300370	127300595	127302311	127302466	1109	0	2	6	1	127	125	0.0601001413545	0.344104276258	0.0	0.855	-0.855
1991	PRR4	PRR4	chr12	-	10999643	10999966	10999643	10999734	11000970	11001006	1991	52	0	43	3	250	125	0.0602945350346	0.344104276258	1.0	0.878	0.122
2323	CHCHD7	CHCHD7	chr8	+	57128947	57129090	57128991	57129090	57127156	57127226	2323	107	276	154	299	168	125	0.0600336936389	0.344104276258	0.224	0.277	-0.053
2457	KCNMA1	KCNMA1	chr10	-	79395960	79396764	79395960	79396273	79397022	79397577	2457	8	42	36	86	250	125	0.0603614415459	0.344104276258	0.087	0.173	-0.086
1309	LSR	LSR	chr19	+	35757738	35757870	35757741	35757870	35757581	35757641	1309	64	21	774	151	127	125	0.0612285133146	0.347300828769	0.75	0.835	-0.085
2091	NSUN5	NSUN5	chr7	-	72716512	72717526	72716512	72717521	72717596	72717737	2091	174	7	208	19	129	125	0.0613733346519	0.347300828769	0.96	0.914	0.046
3102	TRIM2	TRIM2	chr4	+	154191486	154191671	154191489	154191671	154125565	154125712	3102	37	5	114	38	127	125	0.0610864438117	0.347300828769	0.879	0.747	0.132
637	IDH3B	IDH3B	chr20	-	2639040	2639483	2639040	2639168	2640170	2640231	637	885	16	590	4	250	125	0.0615150849079	0.347300828769	0.965	0.987	-0.022
2184	TMEM44	TMEM44	chr3	-	194325015	194325174	194325015	194325170	194331644	194331749	2184	27	4	5	4	128	125	0.0619550783939	0.348944107396	0.868	0.55	0.318
2596	GMPR2	GMPR2	chr14	+	24707451	24708447	24707794	24708447	24706725	24706768	2596	125	12	279	12	250	125	0.0624444705716	0.350017690309	0.839	0.921	-0.082
3505	POC1B-GALNT4	POC1B-GALNT4	chr12	-	89913189	89918217	89913189	89917450	89918896	89918981	3505	23	4	42	1	250	125	0.0624185496802	0.350017690309	0.742	0.955	-0.213
2164	C11orf54	C11orf54	chr11	+	93480462	93480614	93480467	93480614	93474759	93474894	2164	8	4	39	4	129	125	0.0630437663431	0.35184014522	0.66	0.904	-0.244
2166	ELP2	ELP2	chr18	+	33747063	33747185	33747115	33747185	33744437	33744630	2166	286	6	317	1	176	125	0.0631882918217	0.35184014522	0.971	0.996	-0.025
3313	PPP1R12C	PPP1R12C	chr19	-	55606812	55606971	55606812	55606968	55607234	55607308	3313	140	105	96	48	127	125	0.0633702694336	0.35184014522	0.568	0.663	-0.095
497	ZNF384	ZNF384	chr12	-	6787292	6787626	6787292	6787509	6788111	6788349	497	257	4	193	9	241	125	0.0633072647829	0.35184014522	0.971	0.918	0.053
1218	ARL4A	ARL4A	chr7	+	12727790	12730558	12727793	12730558	12726451	12726668	1218	22	6	61	41	127	125	0.0638204214255	0.351840915489	0.783	0.594	0.189
2158	SLC26A6	SLC26A6	chr3	-	48669312	48669525	48669312	48669477	48670406	48670517	2158	3	17	7	9	172	125	0.0641212423874	0.351840915489	0.114	0.361	-0.247
2551	UCK1	UCK1	chr9	-	134405872	134406074	134405872	134406032	134406480	134406662	2551	0	5	4	4	166	125	0.0636562492685	0.351840915489	0.0	0.43	-0.43
280	ZNF181	ZNF181	chr19	+	35230427	35230526	35230430	35230526	35230052	35230173	280	9	14	5	1	127	125	0.0639890553744	0.351840915489	0.388	0.831	-0.443
3319	ZNF430	ZNF430	chr19	+	21216891	21216990	21216894	21216990	21216261	21216388	3319	17	1	29	10	127	125	0.0640573280433	0.351840915489	0.944	0.741	0.203
1269	SZRD1	SZRD1	chr1	+	16719722	16719977	16719725	16719977	16717869	16717919	1269	115	105	139	89	127	125	0.0643452069409	0.351868397841	0.519	0.606	-0.087
3429	STK36	STK36	chr2	+	219561249	219561324	219561312	219561324	219559247	219559358	3429	27	8	27	20	187	125	0.0644266080554	0.351868397841	0.693	0.474	0.219
1086	CALHM2	CALHM2	chr10	-	105210839	105211042	105210839	105210939	105211912	105212162	1086	26	2	2	2	227	125	0.0647088482379	0.35258798005	0.877	0.355	0.522
1476	TRIP12	TRIP12	chr2	-	230670445	230670599	230670445	230670518	230672423	230672580	1476	172	34	178	55	205	125	0.0649809663056	0.353249197341	0.755	0.664	0.091
392	AP2A2	AP2A2	chr11	+	985431	985582	985434	985582	984644	984753	392	68	146	69	215	127	125	0.0661032995562	0.357690602448	0.314	0.24	0.074
54	PLAGL1	PLAGL1	chr6	-	144287294	144287422	144287294	144287367	144290043	144290115	54	19	10	20	26	179	125	0.0660350686366	0.357690602448	0.57	0.349	0.221
1244	CANT1	CANT1	chr17	-	76993073	76994045	76993073	76993726	77005745	77005899	1244	149	8	144	2	250	125	0.0668968602766	0.359493907404	0.903	0.973	-0.07
349	DGKH	DGKH	chr13	+	42795297	42795530	42795399	42795530	42793821	42793930	349	2	7	0	17	226	125	0.0667804106881	0.359493907404	0.136	0.0	0.136
3519	RBBP4	RBBP4	chr1	+	33117514	33117662	33117517	33117662	33116748	33116923	3519	241	16	575	20	127	125	0.0668498476084	0.359493907404	0.937	0.966	-0.029
3481	PTBP1	PTBP1	chr19	+	805491	805569	805512	805569	805012	805187	3481	440	12	817	10	145	125	0.0671286356817	0.359913943712	0.969	0.986	-0.017
3405	NCOR2	NCOR2	chr12	-	124841187	124841352	124841187	124841328	124846671	124846843	3405	24	3	63	1	148	125	0.0673679654659	0.3603724728	0.871	0.982	-0.111
62	GCAT	GCAT	chr22	+	38205955	38206164	38206033	38206164	38203911	38204170	62	3	20	21	44	202	125	0.0675885830094	0.36072904326	0.085	0.228	-0.143
1034	STAU1	STAU1	chr20	-	47740911	47741142	47740911	47741124	47752369	47752468	1034	33	303	49	291	142	125	0.0683342744939	0.362586443781	0.087	0.129	-0.042
491	ZNF286A	ZNF286A	chr17	+	15619313	15624100	15619372	15624100	15611468	15611561	491	16	17	37	17	183	125	0.0683051434509	0.362586443781	0.391	0.598	-0.207
957	EPHB6	EPHB6	chr7	+	142564660	142564823	142564695	142564823	142564235	142564360	957	20	0	1	1	159	125	0.0684008570854	0.362586443781	1.0	0.44	0.56
3525	IRAK1	IRAK1	chrX	-	153278493	153278884	153278493	153278794	153281482	153281548	3525	439	7	387	1	214	125	0.0694613329734	0.367376756561	0.973	0.996	-0.023
3170	ZNF410	ZNF410	chr14	+	74363018	74363237	74363050	74363237	74360499	74360635	3170	100	1	176	9	156	125	0.07025098819	0.370716363354	0.988	0.94	0.048
1443	ZNF205	ZNF205	chr16	+	3163349	3163488	3163417	3163488	3162562	3162683	1443	1	14	14	36	192	125	0.0712271721198	0.37123805191	0.044	0.202	-0.158
1462	NOLC1	NOLC1	chr10	+	103916942	103917085	103916945	103917085	103916775	103916831	1462	357	285	473	455	127	125	0.0710262653539	0.37123805191	0.552	0.506	0.046
177	BRCC3	BRCC3	chrX	+	154301648	154301706	154301651	154301706	154300601	154300618	177	3	64	24	182	127	125	0.0714085053563	0.37123805191	0.044	0.115	-0.071
2005	FAM149A	FAM149A	chr4	+	187070719	187070858	187070746	187070858	187070326	187070437	2005	8	2	33	34	151	125	0.0711113935071	0.37123805191	0.768	0.446	0.322
2107	BOC	BOC	chr3	+	112996941	112997104	112996944	112997104	112993221	112993529	2107	61	49	4	0	127	125	0.0716174133433	0.37123805191	0.551	1.0	-0.449
3606	GUCD1	GUCD1	chr22	-	24939809	24940051	24939809	24939922	24942881	24942973	3606	235	13	426	11	250	125	0.0709766431913	0.37123805191	0.9	0.951	-0.051
577	EXOC7	EXOC7	chr17	-	74086409	74086562	74086409	74086478	74087223	74087316	577	2	45	3	11	208	125	0.0715022898666	0.37123805191	0.026	0.141	-0.115
88	MMS19	MMS19	chr10	-	99237103	99237173	99237103	99237161	99237611	99237686	88	169	8	344	6	136	125	0.0711974196314	0.37123805191	0.951	0.981	-0.03
1535	C2CD2L	C2CD2L	chr11	+	118984561	118984698	118984564	118984698	118984320	118984422	1535	10	24	10	61	127	125	0.0723725309653	0.371861491341	0.291	0.139	0.152
277	CLDND1	CLDND1	chr3	-	98240496	98240547	98240496	98240540	98241692	98241910	277	29	5	29	14	131	125	0.0721218872757	0.371861491341	0.847	0.664	0.183
3356	SELENBP1	SELENBP1	chr1	-	151342188	151342454	151342188	151342245	151345113	151345210	3356	5	37	0	22	250	125	0.0723546329843	0.371861491341	0.063	0.0	0.063
428	GRK6	GRK6	chr5	+	176868735	176869850	176868737	176869850	176867919	176868054	428	24	72	66	120	126	125	0.0722643874944	0.371861491341	0.249	0.353	-0.104
189	ILF3	ILF3	chr19	+	10793800	10793938	10793812	10793938	10792668	10792868	189	20	2	42	0	136	125	0.0737475785313	0.377746043516	0.902	1.0	-0.098
3672	DPH5	DPH5	chr1	-	101455179	101456187	101455179	101456184	101458192	101458296	3672	117	9	117	19	127	125	0.0738402423945	0.377746043516	0.928	0.858	0.07
921	STIL	STIL	chr1	-	47728574	47728785	47728574	47728734	47735306	47735538	921	72	18	80	36	175	125	0.0741391933172	0.378449084841	0.741	0.613	0.128
1055	ZFP14	ZFP14	chr19	-	36851336	36851438	36851336	36851435	36853013	36853140	1055	7	7	4	0	127	125	0.0746210345443	0.378822536402	0.496	1.0	-0.504
1745	RNF8	RNF8	chr6	+	37336153	37336994	37336259	37336994	37328221	37328350	1745	12	162	19	129	230	125	0.0744376975619	0.378822536402	0.039	0.074	-0.035
1938	ELAC2	ELAC2	chr17	-	12905590	12905676	12905590	12905673	12905757	12905896	1938	185	14	351	13	127	125	0.0748590842313	0.378822536402	0.929	0.964	-0.035
2820	PPP6R3	PPP6R3	chr11	+	68355394	68355492	68355412	68355492	68350510	68350597	2820	58	3	219	31	142	125	0.0747191788987	0.378822536402	0.945	0.861	0.084
3820	PRUNE2	PRUNE2	chr9	-	79259654	79259828	79259654	79259825	79267398	79267599	3820	17	18	6	1	127	125	0.0753032960523	0.37943144656	0.482	0.855	-0.373
830	GAS2L1	GAS2L1	chr22	+	29707451	29708778	29708131	29708778	29706816	29706988	830	137	0	112	3	250	125	0.0752010483889	0.37943144656	1.0	0.949	0.051
2517	NREP	NREP	chr5	-	111092832	111092876	111092832	111092870	111093074	111093252	2517	0	2	5	1	130	125	0.0765275280102	0.384772528171	0.0	0.828	-0.828
379	AFG3L1P	AFG3L1P	chr16	+	90061100	90063028	90061166	90063028	90060175	90060301	379	15	13	8	19	190	125	0.076861423796	0.385623802899	0.432	0.217	0.215
1203	HAUS8	HAUS8	chr19	-	17170806	17170902	17170806	17170899	17173507	17173589	1203	100	7	108	17	127	125	0.0772875193428	0.38693302953	0.934	0.862	0.072
3686	RPL28	RPL28	chr19	+	55899610	55903451	55902921	55903451	55899297	55899416	3686	4256	49	4746	37	250	125	0.0777083495456	0.387548534805	0.977	0.985	-0.008
900	ABHD11	ABHD11	chr7	-	73152657	73152793	73152657	73152772	73152975	73153184	900	25	3	61	1	145	125	0.0777412767215	0.387548534805	0.878	0.981	-0.103
2383	NME4	NME4	chr16	+	450108	450754	450218	450754	449626	449739	2383	6	367	16	424	234	125	0.0793382328899	0.393519043928	0.009	0.02	-0.011
2654	CCDC181	CCDC181	chr1	-	169366474	169366629	169366474	169366626	169388250	169388397	2654	29	7	7	6	127	125	0.0796107668895	0.393519043928	0.803	0.535	0.268
3203	GLMP	GLMP	chr1	-	156263110	156263367	156263110	156263220	156263808	156264027	3203	688	28	406	27	250	125	0.0795029051489	0.393519043928	0.925	0.883	0.042
3601	ZNF43	ZNF43	chr19	-	22033739	22033964	22033739	22033829	22034706	22034870	3601	17	4	3	4	250	125	0.0792608091177	0.393519043928	0.68	0.273	0.407
110	RC3H1	RC3H1	chr1	-	173912579	173912753	173912579	173912726	173915613	173915746	110	10	4	18	1	151	125	0.0800659966761	0.394936063604	0.674	0.937	-0.263
1144	FLT3LG	FLT3LG	chr19	+	49978930	49979058	49978947	49979058	49977859	49977929	1144	3	4	0	6	141	125	0.0802451377513	0.394988146536	0.399	0.0	0.399
2042	IQCA1	IQCA1	chr2	-	237289211	237289279	237289211	237289276	237300618	237300714	2042	38	17	6	8	127	125	0.0811869055373	0.398785995123	0.688	0.425	0.263
3616	HOXD8	HOXD8	chr2	+	176996044	176997423	176996047	176997423	176994467	176995671	3616	53	46	150	85	127	125	0.0814844473549	0.399410167683	0.531	0.635	-0.104
1717	MFF	MFF	chr2	+	228211941	228212100	228212058	228212100	228205007	228205096	1717	277	6	355	2	241	125	0.0824061657564	0.400860506912	0.96	0.989	-0.029
206	HMGB3	HMGB3	chrX	+	150154067	150154222	150154071	150154222	150151747	150151849	206	108	22	114	12	128	125	0.0820731546984	0.400860506912	0.827	0.903	-0.076
3840	CERS2	CERS2	chr1	-	150941393	150941607	150941393	150941567	150947094	150947479	3840	43	367	18	253	164	125	0.0826357767129	0.400860506912	0.082	0.051	0.031
510	ZNF638	ZNF638	chr2	+	71660294	71660413	71660357	71660413	71658456	71658558	510	433	0	300	5	187	125	0.0825754241862	0.400860506912	1.0	0.976	0.024
924	STIL	STIL	chr1	-	47778619	47778828	47778619	47778693	47779707	47779819	924	4	0	6	6	250	125	0.0823093239363	0.400860506912	1.0	0.333	0.667
3278	SECISBP2	SECISBP2	chr9	+	91940341	91940591	91940462	91940591	91934566	91934712	3278	124	28	193	26	245	125	0.0829680348602	0.40164071421	0.693	0.791	-0.098
2224	CREM	CREM	chr10	+	35500181	35501886	35500583	35501886	35495822	35495979	2224	520	47	125	19	250	125	0.0832888144978	0.402362252306	0.847	0.767	0.08
1053	C12orf43	C12orf43	chr12	-	121442805	121442896	121442805	121442863	121444123	121444197	1053	86	3	111	0	157	125	0.083642049862	0.402409287118	0.958	1.0	-0.042
1964	ZFP90	ZFP90	chr16	+	68596891	68601039	68596946	68601039	68592375	68592471	1964	4	11	2	28	179	125	0.083621106787	0.402409287118	0.203	0.048	0.155
2263	TMEM108	TMEM108	chr3	+	132948109	132948195	132948113	132948195	132764745	132764864	2263	30	30	17	7	128	125	0.084354774893	0.402911292951	0.494	0.703	-0.209
2924	SIK3	SIK3	chr11	-	116728525	116729415	116728525	116729235	116729980	116730320	2924	49	3	91	16	250	125	0.0842828698876	0.402911292951	0.891	0.74	0.151
3554	MTHFSD	MTHFSD	chr16	-	86588250	86588357	86588250	86588354	86588774	86588841	3554	4	2	2	8	127	125	0.0843817500011	0.402911292951	0.663	0.197	0.466
3863	NOL8	NOL8	chr9	-	95062171	95063092	95062171	95062298	95063832	95064104	3863	16	103	5	78	250	125	0.0844342487576	0.402911292951	0.072	0.031	0.041
2650	SEPT8	SEPT8	chr5	-	132099397	132099584	132099397	132099578	132099915	132100111	2650	88	39	142	94	130	125	0.0850743165855	0.405140495447	0.685	0.592	0.093
2876	ATXN2L	ATXN2L	chr16	+	28848048	28848558	28848071	28848558	28847253	28847497	2876	46	8	93	6	147	125	0.08536700997	0.405709745152	0.83	0.929	-0.099
257	MYRF	MYRF	chr11	+	61548428	61548517	61548431	61548517	61547693	61547762	257	6	1	55	0	127	125	0.0860804854192	0.408272423759	0.855	1.0	-0.145
2081	EDF1	EDF1	chr9	-	139756565	139756948	139756565	139756797	139757739	139757900	2081	123	3	140	0	250	125	0.0869735837141	0.409194993257	0.953	1.0	-0.047
2587	RASD1	RASD1	chr17	-	17397752	17398998	17397752	17398924	17399209	17399709	2587	17	3	18	0	198	125	0.0868678013826	0.409194993257	0.782	1.0	-0.218
950	TM2D2	TM2D2	chr8	-	38852836	38853313	38852836	38852924	38853731	38854041	950	54	91	43	111	250	125	0.0869371287624	0.409194993257	0.229	0.162	0.067
952	NCOR1	NCOR1	chr17	-	16004563	16005119	16004563	16005071	16012099	16012226	952	61	4	183	29	172	125	0.0869472587771	0.409194993257	0.917	0.821	0.096
2136	TNPO2	TNPO2	chr19	-	12812885	12812991	12812885	12812961	12813636	12813732	2136	55	341	26	247	154	125	0.087232810383	0.409281915887	0.116	0.079	0.037
2435	ZNHIT3	ZNHIT3	chr17	+	34849769	34849850	34849803	34849850	34848656	34848743	2435	479	4	448	10	158	125	0.0873414246452	0.409281915887	0.99	0.973	0.017
3631	ZNF142	ZNF142	chr2	-	219523702	219523853	219523702	219523758	219524091	219524263	3631	17	0	48	7	219	125	0.0877470321235	0.410361868793	1.0	0.796	0.204
1352	ALAS1	ALAS1	chr3	+	52233225	52233456	52233236	52233456	52232098	52232271	1352	316	36	212	14	135	125	0.0887178279005	0.411615585685	0.89	0.933	-0.043
1457	MTA1	MTA1	chr14	+	105930752	105930904	105930799	105930904	105930368	105930484	1457	93	5	161	20	171	125	0.0886874838458	0.411615585685	0.931	0.855	0.076
2407	MTHFD1L	MTHFD1L	chr6	+	151208977	151209117	151208980	151209117	151206769	151206870	2407	96	64	180	167	127	125	0.0882476867473	0.411615585685	0.596	0.515	0.081
512	TRO	TRO	chrX	+	54948635	54948724	54948650	54948724	54946995	54947311	512	8	24	6	5	139	125	0.0887011437449	0.411615585685	0.231	0.519	-0.288
2178	RNF111	RNF111	chr15	+	59368152	59368414	59368155	59368414	59358962	59359282	2178	54	18	49	30	127	125	0.0891092498526	0.411800734526	0.747	0.617	0.13
3218	LYPLAL1	LYPLAL1	chr1	+	219366423	219366593	219366471	219366593	219352488	219352588	3218	153	38	60	25	172	125	0.088997065507	0.411800734526	0.745	0.636	0.109
1834	CTNNB1	CTNNB1	chr3	+	41281150	41281939	41281309	41281939	41280624	41280845	1834	1403	484	963	381	250	125	0.0892859991693	0.411805307192	0.592	0.558	0.034
2651	SEPT8	SEPT8	chr5	-	132091695	132094516	132091695	132094248	132096493	132096684	2651	327	0	476	6	250	125	0.0899512795264	0.412470857986	1.0	0.975	0.025
3063	BHLHB9	BHLHB9	chrX	+	102002744	102002839	102002760	102002839	101975884	101976019	3063	7	0	0	1	140	125	0.0899530541136	0.412470857986	1.0	0.0	1.0
386	CARD8	CARD8	chr19	-	48733694	48733957	48733694	48733954	48734033	48734263	386	26	6	24	1	127	125	0.0899584329623	0.412470857986	0.81	0.959	-0.149
813	PTPN6	PTPN6	chr12	+	7069825	7070108	7069968	7070108	7069506	7069598	813	6	36	9	146	250	125	0.0904664989634	0.413990248186	0.077	0.03	0.047
2376	AGFG1	AGFG1	chr2	+	228418419	228418511	228418425	228418511	228416674	228416833	2376	231	36	333	75	130	125	0.091677596672	0.41821047089	0.861	0.81	0.051
2516	NCAPH2	NCAPH2	chr22	+	50960926	50960998	50960929	50960998	50960771	50960844	2516	23	141	18	194	127	125	0.091745702961	0.41821047089	0.138	0.084	0.054
1342	C19orf48	C19orf48	chr19	-	51300949	51302204	51300949	51302181	51302550	51302614	1342	76	11	106	29	147	125	0.0919338219696	0.418254261893	0.855	0.757	0.098
1196	SNRPD1	SNRPD1	chr18	+	19203708	19203900	19203831	19203900	19202685	19202762	1196	3670	62	3025	69	247	125	0.0924065022948	0.419589990071	0.968	0.957	0.011
1773	POLD2	POLD2	chr7	-	44161432	44161881	44161432	44161708	44163109	44163169	1773	101	143	165	176	250	125	0.0948742694439	0.42854883588	0.261	0.319	-0.058
3954	EIF3B	EIF3B	chr7	+	2419838	2420377	2419913	2420377	2419028	2419146	3954	764	391	639	279	199	125	0.094926132867	0.42854883588	0.551	0.59	-0.039
409	ZFAND1	ZFAND1	chr8	-	82615203	82615359	82615203	82615338	82626152	82626274	409	229	6	200	1	145	125	0.0949282312512	0.42854883588	0.971	0.994	-0.023
344	TCEB1	TCEB1	chr8	-	74876721	74876864	74876721	74876860	74884311	74884522	344	0	52	2	28	128	125	0.0951351157213	0.428656877183	0.0	0.065	-0.065
108	P2RX7	P2RX7	chr12	+	121600073	121600323	121600226	121600323	121598704	121598777	108	2	6	2	0	250	125	0.0961550561087	0.430767297252	0.143	1.0	-0.857
1912	EIF4G3	EIF4G3	chr1	-	21276495	21276604	21276495	21276601	21295966	21296089	1912	82	86	63	96	127	125	0.0959999351116	0.430767297252	0.484	0.392	0.092
417	ANAPC15	ANAPC15	chr11	-	71822202	71822332	71822202	71822327	71822457	71822542	417	95	24	189	74	129	125	0.0959373480986	0.430767297252	0.793	0.712	0.081
173	TMBIM4	TMBIM4	chr12	-	66547119	66547228	66547119	66547190	66563634	66563852	173	291	9	408	5	162	125	0.0963627395035	0.430873852398	0.961	0.984	-0.023
1922	ARNT	ARNT	chr1	-	150788734	150788882	150788734	150788876	150789263	150789366	1922	71	3	79	0	130	125	0.0977936804971	0.436439225533	0.958	1.0	-0.042
1271	RNF32	RNF32	chr7	+	156468988	156469820	156469112	156469820	156468389	156468557	1271	1	3	5	1	248	125	0.0981760740718	0.437312816635	0.144	0.716	-0.572
801	SP2-AS1	SP2-AS1	chr17	-	45975751	45977744	45975751	45976669	45995817	45995937	801	4	1	0	2	250	125	0.0983673561724	0.437333426019	0.667	0.0	0.667
3418	DEF8	DEF8	chr16	+	90030577	90030718	90030628	90030718	90029770	90029851	3418	32	23	68	27	175	125	0.0989509633616	0.437437938031	0.498	0.643	-0.145
3619	GLYCTK	GLYCTK	chr3	+	52325760	52325938	52325762	52325938	52324975	52325127	3619	1	1	1	33	126	125	0.0989369553387	0.437437938031	0.498	0.029	0.469
628	DGCR2	DGCR2	chr22	-	19052360	19052580	19052360	19052571	19055612	19055738	628	47	7	140	42	133	125	0.0988149536459	0.437437938031	0.863	0.758	0.105
158	TRPM7	TRPM7	chr15	-	50875285	50875356	50875285	50875353	50878588	50878685	158	125	56	43	31	127	125	0.0991390463881	0.437444040842	0.687	0.577	0.11
186	MRPL52	MRPL52	chr14	+	23299258	23299319	23299261	23299319	23299091	23299149	186	77	44	176	68	127	125	0.101696157649	0.437689898288	0.633	0.718	-0.085
192	OAZ2	OAZ2	chr15	-	64983632	64983790	64983632	64983787	64995227	64995480	192	462	39	312	39	127	125	0.101736359663	0.437689898288	0.921	0.887	0.034
2352	PPP4R1	PPP4R1	chr18	-	9595015	9595151	9595015	9595100	9614223	9614268	2352	54	62	78	132	175	125	0.100036793651	0.437689898288	0.384	0.297	0.087
2452	NOXA1	NOXA1	chr9	+	140328654	140328858	140328675	140328858	140328416	140328531	2452	2	0	1	4	145	125	0.101271789068	0.437689898288	1.0	0.177	0.823
2459	MRS2	MRS2	chr6	+	24415243	24415391	24415260	24415391	24412449	24412623	2459	12	176	11	328	141	125	0.101922784147	0.437689898288	0.057	0.029	0.028
2711	ZNF773	ZNF773	chr19	+	58017725	58019597	58017729	58019597	58016669	58016768	2711	1	1	12	0	128	125	0.100804366902	0.437689898288	0.494	1.0	-0.506
2776	CTNNAL1	CTNNAL1	chr9	-	111704848	111705151	111704848	111705114	111705240	111705324	2776	23	516	73	1105	161	125	0.10183327225	0.437689898288	0.033	0.049	-0.016
2901	BUB1	BUB1	chr2	-	111398610	111398782	111398610	111398769	111399218	111399380	2901	29	0	18	2	137	125	0.10154091829	0.437689898288	1.0	0.891	0.109
3168	HAX1	HAX1	chr1	+	154245811	154246074	154245955	154246074	154245038	154245252	3168	639	25	595	36	250	125	0.101194283078	0.437689898288	0.927	0.892	0.035
3509	LIMA1	LIMA1	chr12	-	50586234	50586347	50586234	50586344	50589612	50589670	3509	91	382	125	675	127	125	0.100367662206	0.437689898288	0.19	0.154	0.036
365	DCAKD	DCAKD	chr17	-	43112141	43112370	43112141	43112367	43138255	43138477	365	3	16	0	15	127	125	0.101996877706	0.437689898288	0.156	0.0	0.156
3674	WDR13	WDR13	chrX	+	48457104	48457345	48457138	48457345	48455879	48456425	3674	54	9	90	6	158	125	0.0999080312408	0.437689898288	0.826	0.922	-0.096
802	RHOT1	RHOT1	chr17	+	30498061	30498120	30498065	30498120	30469472	30469748	802	23	4	67	3	128	125	0.100172434669	0.437689898288	0.849	0.956	-0.107
880	ADAM15	ADAM15	chr1	+	155025116	155025253	155025146	155025253	155023747	155023941	880	4	45	2	95	154	125	0.100205942315	0.437689898288	0.067	0.017	0.05
947	ZNF135	ZNF135	chr19	+	58578072	58581110	58578467	58581110	58574813	58574909	947	20	0	21	3	250	125	0.0999382573607	0.437689898288	1.0	0.778	0.222
3607	GUCD1	GUCD1	chr22	-	24936390	24939068	24936390	24939065	24942881	24942973	3607	6	0	5	3	127	125	0.103155100248	0.44104452533	1.0	0.621	0.379
451	TCTN2	TCTN2	chr12	+	124158161	124158357	124158164	124158357	124156602	124156679	451	55	17	50	28	127	125	0.103044941161	0.44104452533	0.761	0.637	0.124
1125	CELF1	CELF1	chr11	-	47505940	47506075	47505940	47506072	47508301	47508350	1125	249	14	294	8	127	125	0.104703612283	0.443897336124	0.946	0.973	-0.027
1603	HDAC9	HDAC9	chr7	+	18629958	18630109	18629967	18630109	18624903	18625145	1603	172	51	171	34	133	125	0.104330896419	0.443897336124	0.76	0.825	-0.065
1854	TTC13	TTC13	chr1	-	231051938	231052048	231051938	231052045	231056255	231056340	1854	37	14	23	18	127	125	0.104959079903	0.443897336124	0.722	0.557	0.165
3157	TMEM130	TMEM130	chr7	-	98444110	98445867	98444110	98445831	98446205	98446318	3157	9	17	0	5	160	125	0.104050183285	0.443897336124	0.293	0.0	0.293
3395	GPANK1	GPANK1	chr6	-	31631629	31632357	31631629	31632354	31632617	31632780	3395	10	20	29	27	127	125	0.104812985379	0.443897336124	0.33	0.514	-0.184
414	TRMT2B	TRMT2B	chrX	-	100306239	100306722	100306239	100306355	100306805	100307105	414	5	4	22	4	250	125	0.104395562696	0.443897336124	0.385	0.733	-0.348
423	ATF2	ATF2	chr2	-	175936977	175939595	175936977	175939563	175939727	175939815	423	0	2	2	0	156	125	0.105699385323	0.446222810472	0.0	1.0	-1.0
1274	SLC25A29	SLC25A29	chr14	-	100761962	100762330	100761962	100762034	100765178	100765222	1274	10	0	49	11	250	125	0.106573605161	0.448297947742	1.0	0.69	0.31
339	API5	API5	chr11	+	43363977	43366080	43363982	43366080	43357407	43357544	339	270	220	237	238	129	125	0.106398420638	0.448297947742	0.543	0.491	0.052
845	HARS2	HARS2	chr5	+	140073075	140073250	140073175	140073250	140071010	140071341	845	5	39	2	60	224	125	0.107219583431	0.450206960536	0.067	0.018	0.049
2058	LOC151174	LOC151174	chr2	-	239133753	239135253	239133753	239134140	239136324	239136439	2058	5	1	3	5	250	125	0.108263761572	0.45377816344	0.714	0.231	0.483
1890	PCYT2	PCYT2	chr17	-	79866751	79867197	79866751	79866913	79867389	79867478	1890	2	68	16	180	250	125	0.109166867285	0.454519168651	0.014	0.043	-0.029
2347	ORC3	ORC3	chr6	+	88366620	88366700	88366623	88366700	88362833	88362967	2347	47	77	50	53	127	125	0.108940101556	0.454519168651	0.375	0.481	-0.106
3177	ANKRD42	ANKRD42	chr11	+	82923694	82926242	82924020	82926242	82922336	82922472	3177	6	3	30	3	250	125	0.10921651385	0.454519168651	0.5	0.833	-0.333
3579	BRF1	BRF1	chr14	-	105685487	105685635	105685487	105685569	105686405	105686467	3579	1	55	6	69	190	125	0.108959223856	0.454519168651	0.012	0.054	-0.042
2494	NUSAP1	NUSAP1	chr15	+	41643188	41643327	41643230	41643327	41641295	41641439	2494	98	120	141	228	166	125	0.110023242579	0.454600805951	0.381	0.318	0.063
3111	SEC22C	SEC22C	chr3	-	42589458	42594940	42589458	42590149	42597421	42597487	3111	140	101	123	119	250	125	0.110206255988	0.454600805951	0.409	0.341	0.068
3457	TTLL3	TTLL3	chr3	+	9860238	9860604	9860505	9860604	9859328	9859443	3457	15	0	24	4	250	125	0.11007312406	0.454600805951	1.0	0.75	0.25
430	SDAD1	SDAD1	chr4	-	76902524	76902698	76902524	76902623	76903085	76903190	430	24	66	24	112	199	125	0.109766535044	0.454600805951	0.186	0.119	0.067
61	TRA2A	TRA2A	chr7	-	23545364	23545432	23545364	23545429	23545756	23545885	61	221	4	297	13	127	125	0.11018079183	0.454600805951	0.982	0.957	0.025
1353	ALAS1	ALAS1	chr3	+	52233225	52233456	52233236	52233456	52232687	52232864	1353	59	8	50	2	135	125	0.110999509414	0.455356431855	0.872	0.959	-0.087
2271	CARKD	CARKD	chr13	+	111290588	111292342	111290724	111292342	111289475	111289596	2271	45	83	20	61	250	125	0.111166828434	0.455356431855	0.213	0.141	0.072
3196	VEZT	VEZT	chr12	+	95650925	95651015	95650929	95651015	95645715	95645847	3196	81	8	129	5	128	125	0.11104978765	0.455356431855	0.908	0.962	-0.054
81	SRSF10	SRSF10	chr1	-	24290836	24294446	24290836	24294213	24298062	24298113	81	73	265	55	274	250	125	0.111015739436	0.455356431855	0.121	0.091	0.03
2926	CAMSAP2	CAMSAP2	chr1	+	200816337	200816420	200816385	200816420	200813909	200813997	2926	103	7	153	21	172	125	0.111392128566	0.455482996911	0.914	0.841	0.073
2179	RNF111	RNF111	chr15	+	59376300	59376453	59376327	59376453	59373134	59373483	2179	7	64	10	39	151	125	0.112249133899	0.456715253193	0.083	0.175	-0.092
2284	GORASP1	GORASP1	chr3	-	39141795	39141994	39141795	39141945	39142237	39142368	2284	139	8	98	12	173	125	0.112278269671	0.456715253193	0.926	0.855	0.071
872	BEND5	BEND5	chr1	-	49224571	49225038	49224571	49224956	49227008	49227142	872	18	12	6	11	206	125	0.111997359329	0.456715253193	0.476	0.249	0.227
1232	MUTYH	MUTYH	chr1	-	45799084	45799266	45799084	45799233	45800062	45800183	1232	4	13	1	19	157	125	0.113052023361	0.458271437257	0.197	0.04	0.157
1734	TSACC	TSACC	chr1	+	156316558	156316785	156316569	156316785	156314370	156314499	1734	1	0	0	5	135	125	0.113050860881	0.458271437257	1.0	0.0	1.0
2029	MAPK10	MAPK10	chr4	-	86936275	86938528	86936275	86938523	86950349	86950427	2029	4	2	3	9	129	125	0.113396211808	0.458872753482	0.66	0.244	0.416
2567	STEAP2	STEAP2	chr7	+	89861650	89866992	89866204	89866992	89859185	89859350	2567	43	0	30	2	250	125	0.113947818884	0.45980880698	1.0	0.882	0.118
3898	ARHGAP5	ARHGAP5	chr14	+	32586345	32586493	32586348	32586493	32559707	32563592	3898	102	37	186	45	127	125	0.114020024266	0.45980880698	0.731	0.803	-0.072
436	PMF1-BGLAP	PMF1-BGLAP	chr1	+	156206078	156206274	156206139	156206274	156203418	156203519	436	239	22	489	28	185	125	0.114574744211	0.461251934169	0.88	0.922	-0.042
531	RFC2	RFC2	chr7	-	73663341	73663550	73663341	73663448	73664068	73664110	531	11	125	8	194	226	125	0.114805368037	0.461387611168	0.046	0.022	0.024
1358	NCAPH	NCAPH	chr2	+	97007379	97007632	97007412	97007632	97001478	97001586	1358	94	54	127	50	157	125	0.115180028729	0.462100697452	0.581	0.669	-0.088
1716	EIF1AD	EIF1AD	chr11	-	65767773	65767976	65767773	65767952	65769510	65769637	1716	8	12	30	19	148	125	0.116072391318	0.464884808304	0.36	0.571	-0.211
256	MYRF	MYRF	chr11	+	61550969	61551072	61550984	61551072	61549044	61549296	256	2	10	1	39	139	125	0.116972909289	0.466895275067	0.152	0.023	0.129
3960	UBXN8	UBXN8	chr8	+	30608912	30609035	30609023	30609035	30601681	30601794	3960	96	3	79	0	235	125	0.116885191714	0.466895275067	0.945	1.0	-0.055
119	DDX3X	DDX3X	chrX	+	41206564	41206704	41206567	41206704	41206111	41206265	119	593	249	755	370	127	125	0.117914311651	0.467467397967	0.701	0.668	0.033
2236	MAD1L1	MAD1L1	chr7	-	2270183	2270362	2270183	2270359	2272506	2272583	2236	22	5	45	3	127	125	0.117487119984	0.467467397967	0.812	0.937	-0.125
2670	ZNF566	ZNF566	chr19	-	36963812	36963911	36963812	36963908	36964233	36964360	2670	5	9	0	5	127	125	0.117522483359	0.467467397967	0.354	0.0	0.354
3463	FAM24B	FAM24B	chr10	-	124609939	124610066	124609939	124610036	124615160	124615302	3463	56	25	17	15	154	125	0.117737554583	0.467467397967	0.645	0.479	0.166
125	ZEB1	ZEB1	chr10	+	31784704	31784767	31784707	31784767	31749965	31750166	125	41	35	8	2	127	125	0.119158586006	0.468683759136	0.536	0.797	-0.261
1627	MAGI3	MAGI3	chr1	+	114224833	114228545	114225518	114228545	114223819	114223958	1627	6	13	2	17	250	125	0.119221306208	0.468683759136	0.188	0.056	0.132
2127	BRMS1	BRMS1	chr11	-	66104803	66105360	66104803	66105278	66105713	66105753	2127	473	3	386	7	206	125	0.119138535414	0.468683759136	0.99	0.971	0.019
3372	EFEMP2	EFEMP2	chr11	-	65633911	65634550	65633911	65634183	65635331	65635527	3372	63	0	227	7	250	125	0.119059579544	0.468683759136	1.0	0.942	0.058
988	FTSJ1	FTSJ1	chrX	+	48340790	48340894	48340796	48340894	48340019	48340103	988	164	62	229	116	130	125	0.118422672371	0.468683759136	0.718	0.655	0.063
56	PLAGL1	PLAGL1	chr6	-	144287294	144287422	144287294	144287349	144290043	144290115	56	20	7	21	2	197	125	0.119530646186	0.468750518826	0.644	0.869	-0.225
902	DNM2	DNM2	chr19	+	10941653	10942586	10941656	10942586	10940802	10941054	902	98	26	144	58	127	125	0.11963841667	0.468750518826	0.788	0.71	0.078
1118	BTN3A2	BTN3A2	chr6	+	26376024	26378548	26376756	26378548	26374998	26375026	1118	76	0	54	2	250	125	0.120646007661	0.469425663677	1.0	0.931	0.069
1825	ZNF302	ZNF302	chr19	+	35174056	35174143	35174059	35174143	35173681	35173802	1825	11	48	15	32	127	125	0.120883252909	0.469425663677	0.184	0.316	-0.132
2109	CKAP2L	CKAP2L	chr2	-	113513553	113514791	113513553	113514732	113518289	113518341	2109	221	2	321	9	183	125	0.120649976632	0.469425663677	0.987	0.961	0.026
220	TAF1C	TAF1C	chr16	-	84218456	84218666	84218456	84218505	84220506	84220676	220	32	3	55	14	250	125	0.120743898942	0.469425663677	0.842	0.663	0.179
3300	ISOC2	ISOC2	chr19	-	55966626	55966745	55966626	55966697	55967002	55967212	3300	24	69	17	85	172	125	0.120826732051	0.469425663677	0.202	0.127	0.075
3907	PCBP2	PCBP2	chr12	+	53856264	53856351	53856276	53856351	53854798	53854927	3907	1662	1737	1332	1507	136	125	0.121213199541	0.469425663677	0.468	0.448	0.02
396	STARD3	STARD3	chr17	+	37814961	37815073	37814974	37815073	37814657	37814775	396	4	187	9	167	137	125	0.121083454674	0.469425663677	0.019	0.047	-0.028
1713	EIF1AD	EIF1AD	chr11	-	65767773	65767976	65767773	65767877	65769380	65769637	1713	49	9	88	7	223	125	0.122533302778	0.472196592778	0.753	0.876	-0.123
3215	FARP2	FARP2	chr2	+	242404874	242405451	242405088	242405451	242403313	242403395	3215	1	0	0	4	250	125	0.122321609511	0.472196592778	1.0	0.0	1.0
3255	ITFG1	ITFG1	chr16	-	47192783	47192901	47192783	47192845	47195660	47195743	3255	102	4	451	6	180	125	0.122388510245	0.472196592778	0.947	0.981	-0.034
2657	DCAF5	DCAF5	chr14	-	69584855	69584995	69584855	69584992	69585910	69585947	2657	54	4	91	16	127	125	0.122785773848	0.472392558499	0.93	0.848	0.082
2204	LIN54	LIN54	chr4	-	83891479	83891622	83891479	83891618	83900035	83900159	2204	37	2	58	0	128	125	0.123061818452	0.472678427267	0.948	1.0	-0.052
219	TAF1C	TAF1C	chr16	-	84216849	84216939	84216849	84216934	84217015	84217113	219	44	3	59	11	129	125	0.123301155881	0.472822599393	0.934	0.839	0.095
3183	AAMP	AAMP	chr2	-	219134104	219134260	219134104	219134257	219134688	219134932	3183	88	656	112	660	127	125	0.124720653666	0.4774844633	0.117	0.143	-0.026
2412	MRPS31P5	MRPS31P5	chr13	-	52744121	52744234	52744121	52744191	52745292	52745383	2412	22	10	3	5	167	125	0.125238256942	0.47785154029	0.622	0.31	0.312
3492	DYNLRB1	DYNLRB1	chr20	+	33114072	33114148	33114076	33114148	33104188	33104266	3492	637	23	615	13	128	125	0.125428381254	0.47785154029	0.964	0.979	-0.015
627	DGCR2	DGCR2	chr22	-	19052360	19052588	19052360	19052571	19055612	19055738	627	7	7	16	42	141	125	0.125062430094	0.47785154029	0.47	0.252	0.218
958	DYRK1B	DYRK1B	chr19	-	40317311	40317627	40317311	40317507	40317924	40318065	958	8	4	8	13	244	125	0.12600024646	0.479250937428	0.506	0.24	0.266
1536	E2F6	E2F6	chr2	-	11593707	11593924	11593707	11593848	11605897	11606303	1536	169	0	79	2	200	125	0.126604589058	0.479434649897	1.0	0.961	0.039
3484	RICTOR	RICTOR	chr5	-	38945592	38945826	38945592	38945712	38946569	38946654	3484	54	1	57	5	238	125	0.126662419243	0.479434649897	0.966	0.857	0.109
3900	COL6A2	COL6A2	chr21	+	47548816	47549719	47549109	47549719	47546416	47546455	3900	3	42	3	10	250	125	0.126352828974	0.479434649897	0.034	0.13	-0.096
3149	PPP1R21	PPP1R21	chr2	+	48681694	48681880	48681733	48681880	48678146	48678215	3149	13	21	18	58	163	125	0.127399646321	0.48067209554	0.322	0.192	0.13
955	SIPA1L1	SIPA1L1	chr14	+	72204957	72205042	72204960	72205042	72201993	72202108	955	18	13	100	38	127	125	0.127245300716	0.48067209554	0.577	0.721	-0.144
2490	DERL2	DERL2	chr17	-	5388470	5388536	5388470	5388533	5389388	5389550	2490	60	8	164	10	127	125	0.127958333496	0.482003818941	0.881	0.942	-0.061
1085	MED8	MED8	chr1	-	43853980	43854160	43853980	43854099	43855429	43855483	1085	16	55	8	56	185	125	0.129598654976	0.482835838509	0.164	0.088	0.076
1361	C11orf49	C11orf49	chr11	+	47182996	47183798	47183014	47183798	47182677	47182741	1361	21	61	16	82	142	125	0.129133248439	0.482835838509	0.233	0.147	0.086
172	TMBIM4	TMBIM4	chr12	-	66532503	66532549	66532503	66532514	66539620	66539738	172	250	4	259	10	159	125	0.129337773305	0.482835838509	0.98	0.953	0.027
1943	CIB1	CIB1	chr15	-	90775450	90775679	90775450	90775559	90776900	90776935	1943	29	791	74	1440	244	125	0.129255165942	0.482835838509	0.018	0.026	-0.008
2531	ZNF747	ZNF747	chr16	-	30541687	30544472	30541687	30544469	30545517	30546291	2531	2	9	8	9	127	125	0.129621742391	0.482835838509	0.179	0.467	-0.288
2758	KLK8	KLK8	chr19	-	51503679	51503974	51503679	51503839	51504353	51504431	2758	0	2	9	5	250	125	0.129004265235	0.482835838509	0.0	0.474	-0.474
3914	TCF12	TCF12	chr15	+	57212089	57212186	57212099	57212186	57210832	57211104	3914	164	0	167	4	134	125	0.129604867704	0.482835838509	1.0	0.975	0.025
2522	HDGFRP2	HDGFRP2	chr19	+	4501922	4502232	4501925	4502232	4501202	4501329	2522	150	70	141	47	127	125	0.1299730275	0.483375878464	0.678	0.747	-0.069
2664	CIART	CIART	chr1	+	150255617	150256043	150255923	150256043	150254942	150255028	2664	29	8	17	11	250	125	0.130949938866	0.485445657766	0.644	0.436	0.208
2989	PCID2	PCID2	chr13	-	113831852	113832322	113831852	113832290	113832487	113832601	2989	54	16	63	32	156	125	0.131206635505	0.485445657766	0.73	0.612	0.118
346	CASP8	CASP8	chr2	+	202131183	202131514	202131209	202131514	202098738	202098835	346	45	8	11	0	150	125	0.131358321393	0.485445657766	0.824	1.0	-0.176
3750	ARFRP1	ARFRP1	chr20	-	62333181	62333252	62333181	62333247	62333487	62333569	3750	75	9	160	9	129	125	0.131242448712	0.485445657766	0.89	0.945	-0.055
2692	TMEM91	TMEM91	chr19	+	41889465	41889987	41889790	41889987	41888676	41888826	2692	14	1	3	2	250	125	0.131839155642	0.486455341211	0.875	0.429	0.446
1691	MRPS34	MRPS34	chr16	-	1821895	1822535	1821895	1822514	1822604	1822647	1691	12	166	33	272	145	125	0.132513044375	0.488173054985	0.059	0.095	-0.036
1449	LETM2	LETM2	chr8	+	38250059	38250513	38250130	38250513	38245467	38245548	1449	7	3	23	2	195	125	0.132979440113	0.489122179254	0.599	0.881	-0.282
1206	MIER1	MIER1	chr1	+	67394569	67394646	67394572	67394646	67391824	67391925	1206	15	0	11	2	127	125	0.13389712751	0.491725657925	1.0	0.844	0.156
134	HSD17B7	HSD17B7	chr1	+	162767591	162767932	162767617	162767932	162766374	162766467	134	25	4	189	11	150	125	0.135391245913	0.494780494294	0.839	0.935	-0.096
1563	RPL32	RPL32	chr3	-	12881640	12881840	12881640	12881741	12882992	12883081	1563	149	6125	110	5508	223	125	0.135573656567	0.494780494294	0.013	0.011	0.002
1901	KDM5C	KDM5C	chrX	-	53246324	53246459	53246324	53246456	53246977	53247148	1901	206	68	257	63	127	125	0.135014234104	0.494780494294	0.749	0.801	-0.052
2931	CLCNKB	CLCNKB	chr1	+	16382169	16382253	16382172	16382253	16381929	16382018	2931	4	0	0	1	127	125	0.135403870786	0.494780494294	1.0	0.0	1.0
112	DHPS	DHPS	chr19	-	12786830	12786956	12786830	12786919	12788104	12788210	112	88	8	90	3	161	125	0.135834705246	0.49496223078	0.895	0.959	-0.064
1317	PLEKHB2	PLEKHB2	chr2	+	131897739	131897848	131897742	131897848	131884256	131884359	1317	5	4	8	1	127	125	0.136276927684	0.495802549012	0.552	0.887	-0.335
1207	MIER1	MIER1	chr1	+	67394572	67394646	67394611	67394646	67391824	67391925	1207	5	3	5	0	163	125	0.137063001747	0.495802584274	0.561	1.0	-0.439
2122	POMGNT1	POMGNT1	chr1	-	46654352	46655029	46654352	46654652	46655129	46655239	2122	538	7	543	14	250	125	0.137123377981	0.495802584274	0.975	0.951	0.024
3069	KIAA0430	KIAA0430	chr16	-	15716790	15716983	15716790	15716980	15718625	15718784	3069	5	3	11	23	127	125	0.136792099862	0.495802584274	0.621	0.32	0.301
3091	EPB41L3	EPB41L3	chr18	-	5419709	5419930	5419709	5419876	5423376	5423552	3091	302	6	232	10	178	125	0.137104866159	0.495802584274	0.972	0.942	0.03
2842	EDA2R	EDA2R	chrX	-	65819315	65819708	65819315	65819702	65822474	65822639	2842	2	1	0	3	130	125	0.137429621889	0.496144228176	0.658	0.0	0.658
769	KRCC1	KRCC1	chr2	-	88333652	88333811	88333652	88333750	88336461	88336570	769	84	12	149	11	185	125	0.138231270285	0.498270563504	0.825	0.902	-0.077
2243	ZNF20	ZNF20	chr19	-	12246583	12246719	12246583	12246710	12250994	12251222	2243	12	6	6	9	133	125	0.138665098949	0.498301114781	0.653	0.385	0.268
3871	CCDC51	CCDC51	chr3	-	48476226	48476546	48476226	48476420	48481397	48481529	3871	33	2	40	0	250	125	0.138534060636	0.498301114781	0.892	1.0	-0.108
3310	CHURC1	CHURC1	chr14	+	65392724	65392798	65392727	65392798	65390708	65390844	3310	20	116	66	255	127	125	0.139018948266	0.498683778828	0.145	0.203	-0.058
3656	BTN3A1	BTN3A1	chr6	+	26405599	26405876	26405769	26405876	26402464	26402640	3656	62	0	51	2	250	125	0.139197264769	0.498683778828	1.0	0.927	0.073
1200	EML3	EML3	chr11	-	62378558	62378819	62378558	62378816	62378896	62379068	1200	23	33	28	68	127	125	0.139715120742	0.499774851753	0.407	0.288	0.119
1334	DDX11	DDX11	chr12	+	31231323	31231471	31231396	31231471	31226778	31226903	1334	34	2	43	8	197	125	0.143147151047	0.500587723736	0.915	0.773	0.142
1539	ZCWPW1	ZCWPW1	chr7	-	100013597	100013720	100013597	100013717	100013927	100014079	1539	3	1	0	2	127	125	0.141555351102	0.500587723736	0.747	0.0	0.747
1758	RYK	RYK	chr3	-	133910692	133910827	133910692	133910818	133913925	133914026	1758	312	172	276	123	133	125	0.14064853938	0.500587723736	0.63	0.678	-0.048
1926	KIF20B	KIF20B	chr10	+	91486049	91486278	91486169	91486278	91484776	91484915	1926	5	67	17	107	244	125	0.1420777258	0.500587723736	0.037	0.075	-0.038
2115	OSR2	OSR2	chr8	+	99963746	99964332	99963828	99964332	99962883	99962983	2115	1	0	6	34	206	125	0.143068442905	0.500587723736	1.0	0.097	0.903
2628	RPL10	RPL10	chrX	+	153628804	153628967	153628815	153628967	153628143	153628282	2628	10000	190	12950	211	135	125	0.142650215537	0.500587723736	0.98	0.983	-0.003
295	CCNI2	CCNI2	chr5	+	132087609	132087888	132087657	132087888	132086548	132086689	295	3	0	1	2	172	125	0.140582257698	0.500587723736	1.0	0.267	0.733
3456	TTLL3	TTLL3	chr3	+	9876364	9878040	9876777	9878040	9870643	9871079	3456	33	2	39	0	250	125	0.142741206015	0.500587723736	0.892	1.0	-0.108
3460	CNBP	CNBP	chr3	-	128889921	128890126	128889921	128890123	128890288	128890381	3460	45	451	32	457	127	125	0.141262028436	0.500587723736	0.089	0.064	0.025
3824	FLVCR1-AS1	FLVCR1-AS1	chr1	-	213029945	213030514	213029945	213030260	213031107	213031480	3824	1	2	3	0	250	125	0.142223275318	0.500587723736	0.2	1.0	-0.8
666	C1orf131	C1orf131	chr1	-	231364895	231364955	231364895	231364952	231374602	231374934	666	65	23	46	27	127	125	0.142736438222	0.500587723736	0.736	0.626	0.11
807	MEF2C	MEF2C	chr5	-	88119551	88119747	88119551	88119744	88178771	88179283	807	0	2	3	1	127	125	0.141555351102	0.500587723736	0.0	0.747	-0.747
89	MMS19	MMS19	chr10	-	99225815	99225916	99225815	99225913	99226260	99226342	89	152	28	293	36	127	125	0.140506814173	0.500587723736	0.842	0.889	-0.047
946	ZNF135	ZNF135	chr19	+	58578072	58581110	58578108	58581110	58574813	58574909	946	6	4	4	10	160	125	0.142448242701	0.500587723736	0.54	0.238	0.302
967	COX11	COX11	chr17	-	53038566	53038687	53038566	53038673	53040666	53040792	967	8	11	6	22	138	125	0.141682646131	0.500587723736	0.397	0.198	0.199
1875	KIF17	KIF17	chr1	-	20996913	20996984	20996913	20996981	20998430	20998689	1875	9	15	1	8	127	125	0.143486150542	0.501025410909	0.371	0.11	0.261
940	AP4E1	AP4E1	chr15	+	51207621	51207768	51207644	51207768	51204274	51204346	940	8	27	2	22	147	125	0.144023047174	0.502151785013	0.201	0.072	0.129
231	TMEM218	TMEM218	chr11	-	124972027	124972247	124972027	124972213	124972629	124972705	231	2	0	7	11	158	125	0.145094127623	0.50504825451	1.0	0.335	0.665
3583	TBC1D2	TBC1D2	chr9	-	100962534	100962656	100962534	100962623	100963760	100963946	3583	110	1	191	7	157	125	0.145284901212	0.50504825451	0.989	0.956	0.033
2682	C21orf58	C21orf58	chr21	-	47721043	47722068	47721043	47721627	47722398	47722490	2682	8	1	34	0	250	125	0.146017634506	0.505767435921	0.8	1.0	-0.2
3254	PUF60	PUF60	chr8	-	144906482	144906569	144906482	144906566	144911449	144911556	3254	46	2	51	7	127	125	0.146130202831	0.505767435921	0.958	0.878	0.08
3697	CEP170	CEP170	chr1	-	243319522	243319757	243319522	243319649	243327585	243329418	3697	282	14	212	18	232	125	0.146139374357	0.505767435921	0.916	0.864	0.052
2141	ARID1A	ARID1A	chr1	+	27100819	27101711	27101470	27101711	27100292	27100389	2141	80	0	215	5	250	125	0.146981938442	0.507185098335	1.0	0.956	0.044
2717	KNSTRN	KNSTRN	chr15	+	40685393	40686489	40685669	40686489	40684149	40684224	2717	2	177	13	360	250	125	0.146804446333	0.507185098335	0.006	0.018	-0.012
1359	NCAPH	NCAPH	chr2	+	97007379	97007632	97007451	97007632	97001478	97001586	1359	174	10	223	6	196	125	0.147432336351	0.507991123633	0.917	0.96	-0.043
1471	TCAIM	TCAIM	chr3	+	44408947	44409200	44409023	44409200	44402856	44403010	1471	29	16	48	14	200	125	0.147792690811	0.508484984685	0.531	0.682	-0.151
1236	HCST	HCST	chr19	+	36395021	36395173	36395024	36395173	36394673	36394805	1236	4	0	2	2	127	125	0.148633132652	0.509845044461	1.0	0.496	0.504
1488	CLCC1	CLCC1	chr1	-	109492930	109493070	109492930	109493060	109505982	109506121	1488	40	5	54	2	134	125	0.14949361739	0.509845044461	0.882	0.962	-0.08
2129	IFT122	IFT122	chr3	+	129226507	129226605	129226510	129226605	129225251	129225392	2129	8	32	23	47	127	125	0.149346699891	0.509845044461	0.197	0.325	-0.128
2958	STAG3L5P-PVRIG2P-PILRB	STAG3L5P-PVRIG2P-PILRB	chr7	+	99947353	99947510	99947421	99947510	99943487	99943591	2958	37	5	54	16	192	125	0.148686475842	0.509845044461	0.828	0.687	0.141
407	C2CD5	C2CD5	chr12	-	22611417	22611519	22611417	22611489	22612425	22612476	407	38	8	20	1	154	125	0.149379560404	0.509845044461	0.794	0.942	-0.148
822	CLK2	CLK2	chr1	-	155238498	155238586	155238498	155238583	155239278	155239507	822	10	8	56	20	127	125	0.149090121195	0.509845044461	0.552	0.734	-0.182
151	RGL3	RGL3	chr19	-	11510530	11510645	11510530	11510627	11510715	11510784	151	2	2	16	84	142	125	0.150423260581	0.511526414429	0.468	0.144	0.324
1523	MSTO1	MSTO1	chr1	+	155581217	155581394	155581339	155581394	155581006	155581082	1523	18	153	9	140	246	125	0.150345700311	0.511526414429	0.056	0.032	0.024
1208	MIER1	MIER1	chr1	+	67394569	67394646	67394611	67394646	67391824	67391925	1208	20	3	14	0	166	125	0.151051894439	0.51202379596	0.834	1.0	-0.166
143	SON	SON	chr21	+	34948670	34949820	34948723	34949820	34948083	34948199	143	19	98	23	193	177	125	0.151160265222	0.51202379596	0.12	0.078	0.042
3117	SURF2	SURF2	chr9	+	136227931	136228041	136227934	136228041	136227140	136227310	3117	86	0	94	3	127	125	0.15139067356	0.51202379596	1.0	0.969	0.031
664	COBL	COBL	chr7	-	51092805	51093069	51092805	51092928	51094242	51094362	664	1	3	40	22	250	125	0.15144365796	0.51202379596	0.143	0.476	-0.333
2104	MVK	MVK	chr12	+	110012613	110012705	110012622	110012705	110011499	110011678	2104	17	6	62	9	133	125	0.152129309622	0.513038631997	0.727	0.866	-0.139
3006	VWA9	VWA9	chr15	-	65885765	65885910	65885765	65885907	65888070	65888163	3006	99	4	171	2	127	125	0.152181753836	0.513038631997	0.961	0.988	-0.027
1440	GPBP1	GPBP1	chr5	+	56545235	56545403	56545280	56545403	56542901	56543042	1440	326	14	358	25	169	125	0.152780279178	0.513578470752	0.945	0.914	0.031
17	PGS1	PGS1	chr17	+	76410959	76411108	76411032	76411108	76399648	76400170	17	109	21	77	24	197	125	0.152577648952	0.513578470752	0.767	0.671	0.096
1898	EME1	EME1	chr17	+	48456428	48456585	48456467	48456585	48456134	48456256	1898	2	17	9	24	163	125	0.153845135169	0.516417122781	0.083	0.223	-0.14
104	LOC100129461	LOC100129461	chr6	+	5042739	5043823	5042821	5043823	5021614	5021707	104	19	5	1	2	206	125	0.154886827373	0.518428337907	0.698	0.233	0.465
3786	PTPRU	PTPRU	chr1	+	29650142	29650300	29650148	29650300	29649882	29650008	3786	44	0	64	3	130	125	0.15475385359	0.518428337907	1.0	0.954	0.046
1534	VAMP1	VAMP1	chr12	-	6571403	6572135	6571403	6572008	6574055	6574107	1534	21	6	7	0	250	125	0.155396243145	0.518974822737	0.636	1.0	-0.364
233	PRELID1	PRELID1	chr5	+	176733422	176733960	176733455	176733960	176733098	176733177	233	2676	41	2183	23	157	125	0.155493096697	0.518974822737	0.981	0.987	-0.006
1350	SLC25A46	SLC25A46	chr5	+	110096903	110100861	110097146	110100861	110092401	110092459	1350	383	14	369	7	250	125	0.155937100806	0.51897816362	0.932	0.963	-0.031
1354	NHLRC4	NHLRC4	chr16	+	617470	619495	617495	619495	616994	617075	1354	4	2	0	2	149	125	0.155797648587	0.51897816362	0.627	0.0	0.627
1546	ESYT1	ESYT1	chr12	+	56527863	56527965	56527893	56527965	56527564	56527657	1546	73	489	152	820	154	125	0.157376920487	0.519532812397	0.108	0.131	-0.023
1711	EIF1AD	EIF1AD	chr11	-	65767773	65767952	65767773	65767877	65769380	65769637	1711	54	9	90	7	199	125	0.157609824594	0.519532812397	0.79	0.89	-0.1
2149	AMZ2	AMZ2	chr17	+	66244780	66244846	66244784	66244846	66244144	66244227	2149	16	5	30	3	128	125	0.15738651502	0.519532812397	0.758	0.907	-0.149
2627	PPP2R2D	PPP2R2D	chr10	+	133757471	133757649	133757598	133757649	133754085	133754198	2627	331	4	280	8	250	125	0.157604778029	0.519532812397	0.976	0.946	0.03
3872	CCDC51	CCDC51	chr3	-	48476226	48476425	48476226	48476420	48481397	48481529	3872	17	2	19	0	129	125	0.157876593706	0.519532812397	0.892	1.0	-0.108
458	ZGPAT	ZGPAT	chr20	+	62365996	62366176	62366056	62366176	62364938	62365091	458	7	59	18	78	184	125	0.156969374213	0.519532812397	0.075	0.136	-0.061
663	APOE	APOE	chr19	+	45409843	45409924	45409858	45409924	45409005	45409098	663	2	45	0	68	139	125	0.156502312196	0.519532812397	0.038	0.0	0.038
810	HMGA2	HMGA2	chr12	+	66308499	66309307	66308838	66309307	66232298	66232349	810	8	24	3	25	250	125	0.157877662154	0.519532812397	0.143	0.057	0.086
208	STIP1	STIP1	chr11	+	63961660	63961802	63961732	63961802	63960549	63960759	208	1779	25	2302	46	196	125	0.159876955135	0.523345987385	0.978	0.97	0.008
3353	COPS2	COPS2	chr15	-	49429544	49429655	49429544	49429634	49431724	49431850	3353	120	196	121	156	145	125	0.159698819153	0.523345987385	0.345	0.401	-0.056
3368	NDUFA2	NDUFA2	chr5	-	140024947	140025310	140024947	140025263	140026840	140026947	3368	79	923	64	582	171	125	0.160153253502	0.523345987385	0.059	0.074	-0.015
522	YY1AP1	YY1AP1	chr1	-	155629232	155630724	155629232	155630704	155631097	155631214	522	2	97	6	95	144	125	0.159620732552	0.523345987385	0.018	0.052	-0.034
948	ZNF135	ZNF135	chr19	+	58578108	58581110	58578467	58581110	58574813	58574909	948	19	0	29	3	250	125	0.159949320757	0.523345987385	1.0	0.829	0.171
3621	SDCBP	SDCBP	chr8	+	59477577	59477643	59477580	59477643	59465727	59465862	3621	545	57	521	71	127	125	0.160732685078	0.524507912448	0.904	0.878	0.026
2783	IFT20	IFT20	chr17	-	26659171	26659408	26659171	26659207	26662365	26662515	2783	99	11	82	4	250	125	0.161477847256	0.52474701265	0.818	0.911	-0.093
3262	ZNF433	ZNF433	chr19	-	12128980	12129116	12128980	12129107	12146351	12146556	3262	5	11	4	2	133	125	0.161250813083	0.52474701265	0.299	0.653	-0.354
3363	TSNARE1	TSNARE1	chr8	-	143381846	143382008	143381846	143382005	143395744	143395801	3363	15	10	19	26	127	125	0.161285495273	0.52474701265	0.596	0.418	0.178
263	MEIS3	MEIS3	chr19	-	47910608	47910823	47910608	47910685	47912355	47912504	263	29	190	0	10	250	125	0.161980913235	0.52565274198	0.071	0.0	0.071
3189	DCTN3	DCTN3	chr9	-	34614038	34614195	34614038	34614129	34614706	34614765	3189	8	2	2	3	190	125	0.162677389876	0.527182744785	0.725	0.305	0.42
1451	EIF3C	EIF3C	chr16	-	28412179	28412305	28412179	28412275	28412527	28412717	1451	1	0	0	3	154	125	0.163239021451	0.527795998906	1.0	0.0	1.0
790	FASTKD3	FASTKD3	chr5	-	7861695	7861886	7861695	7861765	7862935	7863110	790	25	33	9	23	245	125	0.163317157152	0.527795998906	0.279	0.166	0.113
2561	TIMM9	TIMM9	chr14	-	58875211	58875817	58875211	58875799	58877560	58877656	2561	17	0	27	3	142	125	0.163654648149	0.528158182663	1.0	0.888	0.112
560	RABL6	RABL6	chr9	+	139726713	139726822	139726716	139726822	139726172	139726313	560	10	600	3	673	127	125	0.164340932755	0.529643473789	0.016	0.004	0.012
1011	SLC35F4	SLC35F4	chr14	-	58055933	58056231	58055933	58056228	58060656	58060842	1011	1	0	0	3	127	125	0.166537176579	0.530503038245	1.0	0.0	1.0
1803	RHEBL1	RHEBL1	chr12	-	49462817	49462957	49462817	49462889	49463516	49463808	1803	9	37	0	7	192	125	0.165299260342	0.530503038245	0.137	0.0	0.137
187	ARFGAP1	ARFGAP1	chr20	+	61917717	61917794	61917723	61917794	61917005	61917065	187	295	10	211	13	130	125	0.167254524418	0.530503038245	0.966	0.94	0.026
1897	TRIM69	TRIM69	chr15	+	45050810	45051052	45050818	45051052	45048565	45048661	1897	1	0	0	3	132	125	0.165913458993	0.530503038245	1.0	0.0	1.0
1946	DOCK1	DOCK1	chr10	+	128810495	128810638	128810558	128810638	128806995	128807068	1946	35	91	24	95	187	125	0.16595790431	0.530503038245	0.205	0.144	0.061
2699	STK38	STK38	chr6	-	36507848	36507984	36507848	36507981	36514966	36515293	2699	27	54	48	63	127	125	0.166578999973	0.530503038245	0.33	0.429	-0.099
3658	BTN3A1	BTN3A1	chr6	+	26412639	26415444	26413396	26415444	26411782	26411809	3658	18	18	5	12	250	125	0.164895701783	0.530503038245	0.333	0.172	0.161
3705	MUC1	MUC1	chr1	-	155160638	155160761	155160638	155160707	155161973	155162074	3705	2	1	157	8	178	125	0.167324688546	0.530503038245	0.584	0.932	-0.348
587	EVC	EVC	chr4	+	5812679	5816031	5812682	5816031	5811244	5811338	587	0	1	3	0	127	125	0.167034849793	0.530503038245	0.0	1.0	-1.0
716	ZNF189	ZNF189	chr9	+	104162165	104162292	104162207	104162292	104161135	104161471	716	8	18	3	19	166	125	0.16634119784	0.530503038245	0.251	0.106	0.145
717	ZNF189	ZNF189	chr9	+	104162207	104162292	104162210	104162292	104161135	104161471	717	18	2	19	0	127	125	0.167060270286	0.530503038245	0.899	1.0	-0.101
729	REEP2	REEP2	chr5	+	137776629	137776777	137776704	137776777	137774689	137774929	729	1	16	3	9	199	125	0.166815038219	0.530503038245	0.038	0.173	-0.135
2222	CCT7	CCT7	chr2	+	73470131	73470257	73470173	73470257	73466770	73466924	2222	671	63	447	55	166	125	0.167807105378	0.531313578244	0.889	0.86	0.029
114	ST7L	ST7L	chr1	-	113159434	113159517	113159434	113159466	113161530	113162040	114	29	4	50	2	175	125	0.168601647319	0.531455524114	0.838	0.947	-0.109
2971	GTF2I	GTF2I	chr7	+	74129176	74129236	74129179	74129236	74125362	74125440	2971	26	1	23	4	127	125	0.169212898416	0.531455524114	0.962	0.85	0.112
357	TRIM32	TRIM32	chr9	+	119459940	119463579	119459943	119463579	119449580	119449660	357	6	4	5	11	127	125	0.169176845218	0.531455524114	0.596	0.309	0.287
611	ANKRD26	ANKRD26	chr10	-	27335281	27335452	27335281	27335449	27337729	27337908	611	16	16	19	9	127	125	0.169128920508	0.531455524114	0.496	0.675	-0.179
707	MAN2B1	MAN2B1	chr19	-	12769241	12769324	12769241	12769321	12772073	12772190	707	179	2	292	9	127	125	0.169099072776	0.531455524114	0.989	0.97	0.019
938	CCDC53	CCDC53	chr12	-	102433645	102433756	102433645	102433753	102437882	102437990	938	155	37	138	22	127	125	0.168082682627	0.531455524114	0.805	0.861	-0.056
1257	SEC24B	SEC24B	chr4	+	110427483	110427668	110427486	110427668	110415770	110416012	1257	49	15	96	47	127	125	0.169724939387	0.532350111089	0.763	0.668	0.095
351	MAN2C1	MAN2C1	chr15	-	75651668	75651779	75651668	75651766	75651960	75652116	351	7	45	9	123	137	125	0.17112571776	0.536026145336	0.124	0.063	0.061
1514	LYSMD3	LYSMD3	chr5	-	89811444	89815301	89811444	89815242	89820851	89821117	1514	99	3	59	5	183	125	0.171729549826	0.536483113656	0.958	0.89	0.068
1709	EIF1AD	EIF1AD	chr11	-	65767773	65767947	65767773	65767877	65769380	65769637	1709	40	9	66	7	194	125	0.171547809698	0.536483113656	0.741	0.859	-0.118
1387	EI24	EI24	chr11	+	125445158	125445304	125445200	125445304	125442353	125442465	1387	449	4	1158	21	166	125	0.172073430655	0.536804919724	0.988	0.976	0.012
2124	RBBP5	RBBP5	chr1	-	205055269	205057943	205055269	205057940	205064000	205064192	2124	61	15	26	12	127	125	0.172978111136	0.536804919724	0.8	0.681	0.119
3062	SCAF4	SCAF4	chr21	-	33057361	33057553	33057361	33057487	33057710	33057797	3062	81	23	134	56	190	125	0.172618426366	0.536804919724	0.699	0.612	0.087
3379	SHPRH	SHPRH	chr6	-	146205944	146207923	146205944	146207576	146209155	146209236	3379	34	0	34	2	250	125	0.172456526695	0.536804919724	1.0	0.895	0.105
743	DDIT3	DDIT3	chr12	-	57911051	57911378	57911051	57911325	57911488	57911536	743	27	0	27	2	177	125	0.172903067122	0.536804919724	1.0	0.905	0.095
1219	ARL4A	ARL4A	chr7	+	12727790	12730558	12727793	12730558	12726910	12727353	1219	23	3	14	0	127	125	0.173474312838	0.536922476855	0.883	1.0	-0.117
2062	BAX	BAX	chr19	+	49464739	49465055	49464788	49465055	49464066	49464171	2062	90	388	170	601	173	125	0.173313596552	0.536922476855	0.144	0.17	-0.026
3663	SMC4	SMC4	chr3	+	160119702	160119881	160119777	160119881	160118609	160118753	3663	380	35	221	13	199	125	0.174195646045	0.538443797735	0.872	0.914	-0.042
520	ZNF512	ZNF512	chr2	+	27820933	27821121	27820936	27821121	27806524	27806583	520	26	4	27	10	127	125	0.175267190135	0.541042195634	0.865	0.727	0.138
3779	FAM110A	FAM110A	chr20	+	825350	826922	825353	826922	814339	814594	3779	6	4	8	1	127	125	0.176039580566	0.542711496403	0.596	0.887	-0.291
234	MRPS2	MRPS2	chr9	+	138393544	138393819	138393689	138393819	138392843	138392969	234	12	231	6	228	250	125	0.177052685715	0.545117533023	0.025	0.013	0.012
1142	ZNF518A	ZNF518A	chr10	+	97893312	97893405	97893339	97893405	97892342	97892427	1142	2	9	18	27	151	125	0.177319497604	0.545222549719	0.155	0.356	-0.201
2443	NOS1AP	NOS1AP	chr1	+	162270422	162270496	162270437	162270496	162257133	162257226	2443	3	2	15	39	139	125	0.178228507799	0.54693679513	0.574	0.257	0.317
2875	ATXN2L	ATXN2L	chr16	+	28848048	28848558	28848071	28848558	28847253	28847443	2875	90	12	158	34	147	125	0.178343880273	0.54693679513	0.864	0.798	0.066
2391	HLA-DPA1	HLA-DPA1	chr6	-	33041247	33041446	33041247	33041370	33048456	33048555	2391	50	2	20	3	200	125	0.178867752872	0.547111155325	0.94	0.806	0.134
273	BRD9	BRD9	chr5	-	889701	889881	889701	889762	891269	891402	273	23	119	18	147	243	125	0.178765266404	0.547111155325	0.09	0.059	0.031
1316	PLEKHB2	PLEKHB2	chr2	+	131897739	131897848	131897742	131897848	131890474	131890588	1316	50	26	81	27	127	125	0.179685812846	0.548422633755	0.654	0.747	-0.093
1418	VEGFA	VEGFA	chr6	+	43752277	43754223	43752343	43754223	43749692	43749824	1418	119	0	960	15	190	125	0.179764653318	0.548422633755	1.0	0.977	0.023
2226	ZDHHC8	ZDHHC8	chr22	+	20132751	20135530	20134543	20135530	20130278	20131279	2226	34	0	61	3	250	125	0.180069479085	0.54863821781	1.0	0.91	0.09
1139	NIPSNAP3B	NIPSNAP3B	chr9	+	107535277	107540045	107539408	107540045	107535102	107535189	1139	7	1	0	1	250	125	0.180522966317	0.548691543504	0.778	0.0	0.778
1874	SRPK1	SRPK1	chr6	-	35858671	35858818	35858671	35858790	35888244	35888305	1874	10	251	23	346	152	125	0.180789531193	0.548691543504	0.032	0.052	-0.02
3913	MIEF1	MIEF1	chr22	+	39908236	39908499	39908322	39908499	39907853	39908031	3913	39	19	96	29	210	125	0.180753655562	0.548691543504	0.55	0.663	-0.113
1870	USP39	USP39	chr2	+	85850748	85850905	85850768	85850905	85848607	85848702	1870	19	649	7	429	144	125	0.181803403108	0.551042090609	0.025	0.014	0.011
884	ZC4H2	ZC4H2	chrX	-	64141696	64142123	64141696	64141868	64254508	64254624	884	17	15	0	2	250	125	0.182034391008	0.551042090609	0.362	0.0	0.362
3493	DYNLRB1	DYNLRB1	chr20	+	33114072	33114148	33114076	33114148	33107224	33107303	3493	185	6	207	13	128	125	0.183122684982	0.553621226984	0.968	0.94	0.028
1010	IP6K2	IP6K2	chr3	-	48732522	48732854	48732522	48732851	48754589	48754711	1010	94	64	110	55	127	125	0.183843122817	0.554219197137	0.591	0.663	-0.072
1305	IQCH-AS1	IQCH-AS1	chr15	-	67807259	67807598	67807259	67807404	67811337	67811440	1305	2	15	0	15	250	125	0.18390932514	0.554219197137	0.063	0.0	0.063
141	PGAP2	PGAP2	chr11	+	3846025	3846358	3846249	3846358	3845499	3845606	141	5	20	8	76	250	125	0.184435840497	0.554219197137	0.111	0.05	0.061
1856	FAM213B	FAM213B	chr1	+	2520360	2520479	2520395	2520479	2519828	2519892	1856	22	2	21	0	159	125	0.184820077706	0.554219197137	0.896	1.0	-0.104
2032	TECR	TECR	chr19	+	14673952	14674069	14674017	14674069	14673336	14673387	2032	10	542	26	860	189	125	0.184216526071	0.554219197137	0.012	0.02	-0.008
2562	TIMM9	TIMM9	chr14	-	58875211	58875802	58875211	58875799	58877560	58877656	2562	5	0	7	3	127	125	0.184576737032	0.554219197137	1.0	0.697	0.303
513	FAM73A	FAM73A	chr1	+	78338685	78338805	78338688	78338805	78332022	78332076	513	14	21	30	78	127	125	0.18497627493	0.554219197137	0.396	0.275	0.121
1312	NSUN5P1	NSUN5P1	chr7	+	75044869	75045469	75045258	75045469	75044397	75044512	1312	35	0	92	4	250	125	0.186170108394	0.554645728368	1.0	0.92	0.08
2403	PAX8	PAX8	chr2	-	113992970	113993159	113992970	113993080	113994177	113994298	2403	281	12	1394	89	203	125	0.185821102447	0.554645728368	0.935	0.906	0.029
2492	ALG10B	ALG10B	chr12	+	38713962	38723528	38717714	38723528	38712062	38712260	2492	10	0	23	4	250	125	0.186302257032	0.554645728368	1.0	0.742	0.258
2523	CDK12	CDK12	chr17	+	37686856	37690818	37686883	37690818	37682116	37682569	2523	52	38	27	31	151	125	0.185708988464	0.554645728368	0.531	0.419	0.112
286	TBCA	TBCA	chr5	-	76986993	76989177	76986993	76987323	77004066	77004172	286	2474	20	1554	7	250	125	0.185848873073	0.554645728368	0.984	0.991	-0.007
1266	ARMCX3	ARMCX3	chrX	+	100878775	100878883	100878803	100878883	100878119	100878266	1266	104	192	71	101	152	125	0.188308012912	0.556056622712	0.308	0.366	-0.058
1673	MEPCE	MEPCE	chr7	+	100028237	100029312	100028652	100029312	100026412	100026663	1673	159	0	117	2	250	125	0.187588024815	0.556056622712	1.0	0.967	0.033
241	TUBB6	TUBB6	chr18	+	12324807	12326615	12325065	12326615	12310941	12311052	241	87	732	147	1497	250	125	0.188437455584	0.556056622712	0.056	0.047	0.009
252	PRDM15	PRDM15	chr21	-	43248521	43248689	43248521	43248637	43255545	43255633	252	6	1	19	0	176	125	0.187486123998	0.556056622712	0.81	1.0	-0.19
278	PRNP	PRNP	chr20	+	4679856	4682234	4679861	4682234	4666796	4667158	278	205	32	148	15	129	125	0.188175998218	0.556056622712	0.861	0.905	-0.044
3455	GCDH	GCDH	chr19	+	13002300	13002788	13002644	13002788	13002084	13002209	3455	8	1	25	0	250	125	0.187317483409	0.556056622712	0.8	1.0	-0.2
476	TRIP10	TRIP10	chr19	+	6751044	6751537	6751073	6751537	6750522	6750644	476	10	172	13	400	153	125	0.188326162341	0.556056622712	0.045	0.026	0.019
2350	REV1	REV1	chr2	-	100046301	100046410	100046301	100046407	100050793	100050910	2350	15	14	29	14	127	125	0.188778527325	0.556362376758	0.513	0.671	-0.158
875	TCTN1	TCTN1	chr12	+	111085000	111085141	111085015	111085141	111078187	111078322	875	2	4	0	5	139	125	0.189133075104	0.556707028855	0.31	0.0	0.31
272	LONRF3	LONRF3	chrX	+	118146842	118147164	118147001	118147164	118145777	118145936	272	5	29	0	9	250	125	0.18943842684	0.556906190823	0.079	0.0	0.079
3045	C11orf80	C11orf80	chr11	+	66605837	66605916	66605840	66605916	66595736	66595835	3045	9	13	67	52	127	125	0.191342185027	0.561797919196	0.405	0.559	-0.154
1533	VAMP1	VAMP1	chr12	-	6571403	6573652	6571403	6572008	6574055	6574107	1533	21	6	6	0	250	125	0.192878854178	0.56353039581	0.636	1.0	-0.364
1730	ABCC10	ABCC10	chr6	+	43403830	43403985	43403875	43403985	43403488	43403645	1730	2	46	0	70	169	125	0.192876617239	0.56353039581	0.031	0.0	0.031
3471	LOC727751	LOC727751	chr15	+	82973923	82976258	82974255	82976258	82972121	82972259	3471	5	3	3	7	250	125	0.192894313888	0.56353039581	0.455	0.176	0.279
738	SFI1	SFI1	chr22	+	31904240	31904362	31904244	31904362	31892124	31892623	738	7	0	46	10	128	125	0.192314537832	0.56353039581	1.0	0.818	0.182
1464	SLC25A39	SLC25A39	chr17	-	42399786	42399920	42399786	42399896	42400175	42400220	1464	106	528	185	774	148	125	0.194348545031	0.564454853843	0.145	0.168	-0.023
2700	UBE2A	UBE2A	chrX	+	118708863	118708944	118708870	118708944	118708429	118708718	2700	283	13	248	6	131	125	0.194415308174	0.564454853843	0.954	0.975	-0.021
30	IFI27L1	IFI27L1	chr14	+	94563186	94563311	94563232	94563311	94547638	94547795	30	1	24	16	113	170	125	0.19427169559	0.564454853843	0.03	0.094	-0.064
317	ZNF382	ZNF382	chr19	+	37100803	37100955	37100828	37100955	37098453	37098524	317	3	0	7	5	149	125	0.193813347177	0.564454853843	1.0	0.54	0.46
620	CSF1	CSF1	chr1	+	110465787	110466812	110466681	110466812	110464468	110464616	620	533	22	75	6	250	125	0.19380226773	0.564454853843	0.924	0.862	0.062
1444	TANC1	TANC1	chr2	+	160005652	160005783	160005655	160005783	159992704	159992809	1444	42	6	81	5	127	125	0.194907703895	0.565184096814	0.873	0.941	-0.068
2071	CNTN4	CNTN4	chr3	+	3072538	3072659	3072541	3072659	3067785	3067961	2071	6	1	0	1	127	125	0.195558913345	0.566371488217	0.855	0.0	0.855
1774	WDR4	WDR4	chr21	-	44274671	44274736	44274671	44274733	44275791	44275890	1774	73	2	93	7	127	125	0.196713787826	0.567873309816	0.973	0.929	0.044
3393	SCML1	SCML1	chrX	+	17764134	17764218	17764137	17764218	17755568	17755800	3393	26	38	22	19	127	125	0.196804578562	0.567873309816	0.402	0.533	-0.131
968	COX11	COX11	chr17	-	53038566	53040276	53038566	53038687	53040666	53040792	968	291	6	451	4	250	125	0.19654206136	0.567873309816	0.96	0.983	-0.023
1671	FN1	FN1	chr2	-	216236831	216237098	216236831	216237023	216238044	216238134	1671	3193	225	8378	530	199	125	0.197183142853	0.568259085807	0.899	0.909	-0.01
2197	PRPF40B	PRPF40B	chr12	+	50036709	50036799	50036712	50036799	50036362	50036458	2197	10	6	25	32	127	125	0.197455898495	0.568259085807	0.621	0.435	0.186
2622	PTPRG-AS1	PTPRG-AS1	chr3	-	62303482	62303578	62303482	62303575	62304540	62304622	2622	1	2	5	1	127	125	0.197665879186	0.568259085807	0.33	0.831	-0.501
2559	TIMM9	TIMM9	chr14	-	58875211	58875886	58875211	58875817	58877560	58877656	2559	157	5	305	4	193	125	0.19862480739	0.568921667133	0.953	0.98	-0.027
2572	PPP3CB-AS1	PPP3CB-AS1	chr10	+	75264562	75267067	75265035	75267067	75263941	75264030	2572	9	0	15	3	250	125	0.198407099516	0.568921667133	1.0	0.714	0.286
2697	ASNS	ASNS	chr7	-	97498219	97498491	97498219	97498417	97499089	97499125	2697	203	1	339	6	198	125	0.198589471411	0.568921667133	0.992	0.973	0.019
358	PPP6R2	PPP6R2	chr22	+	50857774	50857891	50857777	50857891	50857295	50857408	358	6	53	6	117	127	125	0.198932831679	0.569108210774	0.1	0.048	0.052
3096	STXBP2	STXBP2	chr19	+	7705616	7705695	7705625	7705695	7704616	7704693	3096	42	2	421	6	133	125	0.199320636114	0.569522256604	0.952	0.985	-0.033
521	MED11	MED11	chr17	+	4636233	4636905	4636344	4636905	4635070	4635201	521	2	20	27	107	235	125	0.200034436672	0.570865633523	0.051	0.118	-0.067
2311	NDOR1	NDOR1	chr9	+	140110518	140110640	140110545	140110640	140110350	140110469	2311	1	53	5	71	151	125	0.200992116454	0.572232345637	0.015	0.055	-0.04
2428	SVIL-AS1	SVIL-AS1	chr10	+	29709393	29711301	29709419	29711301	29704285	29704341	2428	1	140	3	92	150	125	0.201246031927	0.572232345637	0.006	0.026	-0.02
3753	PFDN6	PFDN6	chr6	+	33257546	33257697	33257551	33257697	33257373	33257405	3753	179	17	157	23	129	125	0.201004735231	0.572232345637	0.911	0.869	0.042
608	ZNF213	ZNF213	chr16	+	3188354	3188542	3188418	3188542	3187166	3187680	608	0	7	2	7	188	125	0.20215839205	0.574129833422	0.0	0.16	-0.16
2132	PHPT1	PHPT1	chr9	+	139744954	139745012	139744957	139745012	139744464	139744589	2132	1	12	6	18	127	125	0.20251765023	0.574293343968	0.076	0.247	-0.171
2922	POLR3E	POLR3E	chr16	+	22320245	22320361	22320295	22320361	22319468	22319546	2922	85	0	188	4	174	125	0.202951296972	0.574293343968	1.0	0.971	0.029
3623	MVP	MVP	chr16	+	29841794	29841995	29841835	29841995	29831714	29831831	3623	53	71	227	393	165	125	0.202888701391	0.574293343968	0.361	0.304	0.057
3520	CABYR	CABYR	chr18	+	21739435	21740033	21739909	21740033	21735664	21736006	3520	72	0	27	1	250	125	0.203972093127	0.576485662481	1.0	0.931	0.069
1982	TRIQK	TRIQK	chr8	-	93929156	93929238	93929156	93929235	93966633	93966792	1982	13	10	36	14	127	125	0.204691975686	0.577127917006	0.561	0.717	-0.156
600	CHD4	CHD4	chr12	-	6711125	6711341	6711125	6711320	6711541	6711663	600	166	169	258	219	145	125	0.204480516879	0.577127917006	0.459	0.504	-0.045
2996	FKBP7	FKBP7	chr2	-	179334378	179334512	179334378	179334509	179341788	179341940	2996	55	18	16	2	127	125	0.20496770384	0.57721073329	0.75	0.887	-0.137
457	CIB2	CIB2	chr15	-	78401576	78401851	78401576	78401724	78416046	78416081	457	15	2	14	0	250	125	0.205442796222	0.577854107501	0.789	1.0	-0.211
2499	CYB561D1	CYB561D1	chr1	+	110038300	110043063	110038377	110043063	110037764	110037802	2499	10	26	7	37	201	125	0.205850938545	0.578307852531	0.193	0.105	0.088
3119	NDRG4	NDRG4	chr16	+	58537609	58537807	58537701	58537807	58534046	58534173	3119	2	27	6	28	216	125	0.206523446651	0.579502317968	0.041	0.11	-0.069
2099	GGT1	GGT1	chr22	+	25006216	25006498	25006324	25006498	25005931	25006000	2099	11	8	111	42	232	125	0.207034962216	0.579937576607	0.426	0.587	-0.161
3461	CNBP	CNBP	chr3	-	128889921	128890123	128889921	128890120	128890288	128890381	3461	451	1412	458	1301	127	125	0.207173602911	0.579937576607	0.239	0.257	-0.018
1697	URM1	URM1	chr9	+	131140273	131140385	131140314	131140385	131133597	131133694	1697	10	132	10	238	165	125	0.207935661603	0.580683259995	0.054	0.031	0.023
3768	MYL6B	MYL6B	chr12	+	56547592	56547876	56547656	56547876	56546203	56546415	3768	27	249	13	186	188	125	0.207726474849	0.580683259995	0.067	0.044	0.023
4	FOXM1	FOXM1	chr12	-	2981261	2981413	2981261	2981410	2983142	2983691	4	303	205	261	208	127	125	0.20832695238	0.581083392174	0.593	0.553	0.04
2777	RMDN1	RMDN1	chr8	-	87487048	87487182	87487048	87487143	87489522	87489553	2777	79	9	177	33	163	125	0.208585633728	0.581113127021	0.871	0.804	0.067
1169	PDE4DIP	PDE4DIP	chr1	-	144851423	144852499	144851423	144852443	144854164	144854211	1169	17	2	15	0	180	125	0.20913300006	0.581255775967	0.855	1.0	-0.145
3126	SKP2	SKP2	chr5	+	36181919	36184142	36183941	36184142	36177286	36177394	3126	186	32	60	16	250	125	0.209032362908	0.581255775967	0.744	0.652	0.092
1902	ATF3	ATF3	chr1	+	212788359	212788603	212788382	212788603	212781969	212782272	1902	12	1	225	3	147	125	0.20972177017	0.58220154918	0.911	0.985	-0.074
1921	ARNT	ARNT	chr1	-	150802379	150802456	150802379	150802441	150804293	150804379	1921	83	13	63	5	139	125	0.211073632649	0.582503558653	0.852	0.919	-0.067
2206	DCTN1	DCTN1	chr2	-	74593370	74593747	74593370	74593502	74593909	74594059	2206	391	4	416	0	250	125	0.210672513414	0.582503558653	0.98	1.0	-0.02
2213	HMMR	HMMR	chr5	+	162894706	162894754	162894709	162894754	162891728	162891808	2213	79	10	93	6	127	125	0.210735940151	0.582503558653	0.886	0.938	-0.052
3351	PNLDC1	PNLDC1	chr6	+	160221704	160221861	160221803	160221861	160221280	160221415	3351	1	0	0	2	223	125	0.210994719713	0.582503558653	1.0	0.0	1.0
352	MAN2C1	MAN2C1	chr15	-	75651399	75651532	75651399	75651494	75651960	75652116	352	11	1	27	0	162	125	0.21008949014	0.582503558653	0.895	1.0	-0.105
2223	CREM	CREM	chr10	+	35467799	35467914	35467816	35467914	35437295	35437419	2223	0	51	2	49	141	125	0.212813222792	0.586613389414	0.0	0.035	-0.035
1599	MELK	MELK	chr9	+	36607571	36607670	36607575	36607670	36599390	36599483	1599	251	3	335	9	128	125	0.213635172013	0.587732375819	0.988	0.973	0.015
3195	MOBP	MOBP	chr3	+	39543953	39544367	39544025	39544367	39543556	39543766	3195	1	0	0	2	196	125	0.213720863934	0.587732375819	1.0	0.0	1.0
2417	COMMD4	COMMD4	chr15	+	75631325	75631445	75631377	75631445	75630986	75631026	2417	911	12	1078	8	176	125	0.21428142384	0.587893882971	0.982	0.99	-0.008
460	TMEM44-AS1	TMEM44-AS1	chr3	+	194309749	194309871	194309753	194309871	194304996	194305177	460	4	6	0	3	128	125	0.214274162845	0.587893882971	0.394	0.0	0.394
1430	CCPG1	CCPG1	chr15	-	55647420	55653142	55647420	55648607	55657385	55657507	1430	376	3	72	2	250	125	0.215589353718	0.588039412993	0.984	0.947	0.037
150	GBGT1	GBGT1	chr9	-	136030564	136030736	136030564	136030699	136031287	136031323	150	0	18	2	22	161	125	0.215509257058	0.588039412993	0.0	0.066	-0.066
1907	LTB4R2	LTB4R2	chr14	+	24779804	24781259	24779860	24781259	24779356	24779461	1907	2	2	1	7	180	125	0.214650757563	0.588039412993	0.41	0.09	0.32
3932	RALGPS1	RALGPS1	chr9	+	129975222	129975328	129975246	129975328	129974905	129974998	3932	8	0	21	4	148	125	0.215554979965	0.588039412993	1.0	0.816	0.184
714	DYNLT1	DYNLT1	chr6	-	159058159	159058237	159058159	159058217	159058802	159058926	714	1247	18	1275	27	144	125	0.21527590498	0.588039412993	0.984	0.976	0.008
1900	GPX4	GPX4	chr19	+	1106376	1106458	1106398	1106458	1106240	1106265	1900	23	2723	26	1669	146	125	0.216570453967	0.589731415729	0.007	0.013	-0.006
3164	HPS1	HPS1	chr10	-	100205056	100205170	100205056	100205161	100206563	100206704	3164	83	0	118	3	133	125	0.216713081068	0.589731415729	1.0	0.974	0.026
2769	BCL2L12	BCL2L12	chr19	+	50170275	50170418	50170278	50170418	50169941	50170056	2769	274	24	337	20	127	125	0.217061956386	0.589995549666	0.918	0.943	-0.025
509	ZNF638	ZNF638	chr2	+	71575556	71577401	71575882	71577401	71558884	71558995	509	0	50	3	60	250	125	0.217337441328	0.59005982043	0.0	0.024	-0.024
3207	HDDC3	HDDC3	chr15	-	91474147	91474786	91474147	91474635	91474933	91475174	3207	3	44	20	138	250	125	0.217947707303	0.59036669289	0.033	0.068	-0.035
645	GYG2	GYG2	chrX	+	2795240	2795348	2795243	2795348	2793850	2793955	645	43	13	7	5	127	125	0.217954412868	0.59036669289	0.765	0.579	0.186
1242	CD58	CD58	chr1	-	117061852	117061924	117061852	117061889	117064527	117064605	1242	8	55	7	95	159	125	0.218814113013	0.59064685114	0.103	0.055	0.048
1348	CDC27	CDC27	chr17	-	45219218	45219391	45219218	45219388	45219594	45219802	1348	121	112	101	118	127	125	0.218642447018	0.59064685114	0.515	0.457	0.058
3568	ZNF268	ZNF268	chr12	+	133764450	133764658	133764457	133764658	133758531	133758616	3568	0	25	2	31	131	125	0.218356747187	0.59064685114	0.0	0.058	-0.058
1083	RBM7	RBM7	chr11	+	114273549	114273637	114273553	114273637	114272419	114272582	1083	141	6	253	5	128	125	0.219657663717	0.590881637301	0.958	0.98	-0.022
1869	USP39	USP39	chr2	+	85850748	85850905	85850768	85850905	85846342	85846412	1869	1	0	0	2	144	125	0.219260569441	0.590881637301	1.0	0.0	1.0
873	DALRD3	DALRD3	chr3	-	49053405	49053519	49053405	49053493	49053590	49053773	873	48	14	132	24	150	125	0.219489715039	0.590881637301	0.741	0.821	-0.08
1559	RTN3	RTN3	chr11	+	63486173	63488504	63486452	63488504	63448921	63449250	1559	16	0	6	1	250	125	0.221307875411	0.592967687012	1.0	0.75	0.25
2726	PPP3CB	PPP3CB	chr10	-	75206249	75206334	75206249	75206331	75227310	75227436	2726	0	1	2	0	127	125	0.2214454657	0.592967687012	0.0	1.0	-1.0
3772	TMEM156	TMEM156	chr4	-	38972651	38972757	38972651	38972754	38987955	38988039	3772	0	1	2	0	127	125	0.2214454657	0.592967687012	0.0	1.0	-1.0
756	FAT4	FAT4	chr4	+	126411055	126414087	126411058	126414087	126408499	126408761	756	1	0	0	2	127	125	0.221043898846	0.592967687012	1.0	0.0	1.0
1293	SLIRP	SLIRP	chr14	+	78183838	78183941	78183844	78183941	78177180	78177239	1293	0	1	2	0	130	125	0.221727642419	0.593045509347	0.0	1.0	-1.0
393	CDC25B	CDC25B	chr20	+	3778268	3778396	3778310	3778396	3776385	3776526	393	98	0	85	2	166	125	0.222082183983	0.593316484689	1.0	0.97	0.03
1212	METTL15	METTL15	chr11	+	28318299	28318478	28318343	28318478	28311752	28311944	1212	33	4	78	19	168	125	0.222414414761	0.593354835898	0.86	0.753	0.107
2420	POLM	POLM	chr7	-	44111660	44113029	44111660	44112976	44113223	44113307	2420	11	19	24	23	177	125	0.222603030625	0.593354835898	0.29	0.424	-0.134
2357	ZMAT3	ZMAT3	chr3	-	178735010	178743016	178735010	178743013	178745210	178745311	2357	4	23	16	44	127	125	0.222997152586	0.59372991876	0.146	0.264	-0.118
2508	URGCP	URGCP	chr7	-	43927388	43927415	43927388	43927410	43946160	43946668	2508	30	6	65	6	129	125	0.223607078386	0.594678075662	0.829	0.913	-0.084
1095	ZNF746	ZNF746	chr7	-	149169883	149172574	149169883	149172571	149174012	149174138	1095	20	23	24	16	127	125	0.225197975658	0.595481834325	0.461	0.596	-0.135
1119	BTN3A2	BTN3A2	chr6	+	26375742	26378548	26376756	26378548	26374998	26375026	1119	37	0	49	2	250	125	0.225268297377	0.595481834325	1.0	0.925	0.075
1243	EIF2B4	EIF2B4	chr2	-	27591872	27592079	27591872	27592076	27592280	27592416	1243	130	64	126	80	127	125	0.225539267757	0.595481834325	0.667	0.608	0.059
1505	WDR46	WDR46	chr6	-	33256580	33256790	33256580	33256628	33256878	33257304	1505	424	9	388	4	250	125	0.225211253664	0.595481834325	0.959	0.98	-0.021
1949	GPR137	GPR137	chr11	+	64056508	64056972	64056614	64056972	64056074	64056193	1949	89	7	107	15	230	125	0.224641755306	0.595481834325	0.874	0.795	0.079
2674	NSL1	NSL1	chr1	-	212899494	212912028	212899494	212900521	212955713	212955768	2674	0	1	2	0	250	125	0.224635884023	0.595481834325	0.0	1.0	-1.0
876	RASGRP3	RASGRP3	chr2	+	33764160	33764277	33764163	33764277	33759389	33759467	876	22	2	14	4	127	125	0.22568837767	0.595481834325	0.915	0.775	0.14
2277	CENPW	CENPW	chr6	+	126667350	126667464	126667390	126667464	126660934	126661545	2277	984	4	647	8	164	125	0.22618723708	0.596126767692	0.995	0.984	0.011
2636	PRKCSH	PRKCSH	chr19	+	11558507	11558604	11558537	11558604	11558253	11558433	2636	255	72	303	68	154	125	0.227111459119	0.597890054737	0.742	0.783	-0.041
923	STIL	STIL	chr1	-	47728574	47728788	47728574	47728785	47735306	47735538	923	25	48	33	42	127	125	0.228331021335	0.599081279942	0.339	0.436	-0.097
928	C7orf25	C7orf25	chr7	-	42948871	42950520	42948871	42950515	42951513	42951689	928	38	0	16	1	129	125	0.227913153407	0.599081279942	1.0	0.939	0.061
954	GOLGB1	GOLGB1	chr3	-	121438492	121438615	121438492	121438600	121441108	121441225	954	19	7	35	24	139	125	0.228193174731	0.599081279942	0.709	0.567	0.142
2716	PVRL3	PVRL3	chr3	+	110852481	110856407	110852507	110856407	110845030	110845182	2716	121	3	340	3	150	125	0.228799285799	0.599638396675	0.971	0.99	-0.019
1217	HSP90AB1	HSP90AB1	chr6	+	44217411	44217571	44217441	44217571	44217113	44217320	1217	9141	159	8982	179	154	125	0.231747033449	0.599736315336	0.979	0.976	0.003
1419	CHAMP1	CHAMP1	chr13	+	115086584	115086707	115086623	115086707	115079964	115080118	1419	22	2	17	0	163	125	0.230461016606	0.599736315336	0.894	1.0	-0.106
2111	EPB41L1	EPB41L1	chr20	+	34802278	34802362	34802281	34802362	34800193	34800298	2111	30	28	17	26	127	125	0.230020394933	0.599736315336	0.513	0.392	0.121
2272	CARKD	CARKD	chr13	+	111287814	111287935	111287819	111287935	111287018	111287123	2272	143	11	145	6	129	125	0.231740527695	0.599736315336	0.926	0.959	-0.033
2486	RARB	RARB	chr3	+	25634993	25635198	25635131	25635198	25622036	25622213	2486	9	1	21	0	250	125	0.230849575853	0.599736315336	0.818	1.0	-0.182
2536	MRPL11	MRPL11	chr11	-	66204820	66204914	66204820	66204906	66205634	66205730	2536	279	12	462	12	132	125	0.231908280706	0.599736315336	0.957	0.973	-0.016
2793	WWC1	WWC1	chr5	+	167891715	167891967	167891733	167891967	167887654	167887747	2793	112	88	515	334	142	125	0.230056337342	0.599736315336	0.528	0.576	-0.048
3011	TMCO6	TMCO6	chr5	+	140022491	140022626	140022509	140022626	140022170	140022256	3011	1	35	4	38	142	125	0.231347773998	0.599736315336	0.025	0.085	-0.06
3212	TCF4	TCF4	chr18	-	53018104	53018234	53018104	53018231	53070684	53070749	3212	51	5	13	0	127	125	0.231593228051	0.599736315336	0.909	1.0	-0.091
3345	RIC8A	RIC8A	chr11	+	212596	212759	212614	212759	212415	212511	3345	5	431	10	446	142	125	0.229762865109	0.599736315336	0.01	0.019	-0.009
3409	STK40	STK40	chr1	-	36824337	36824438	36824337	36824423	36826821	36826941	3409	6	185	2	160	139	125	0.231534617509	0.599736315336	0.028	0.011	0.017
3758	SRGAP2	SRGAP2	chr1	+	206574779	206575004	206574782	206575004	206566901	206567030	3758	57	27	77	52	127	125	0.229784950174	0.599736315336	0.675	0.593	0.082
596	TSC22D4	TSC22D4	chr7	-	100074899	100075930	100074899	100075827	100076416	100076902	596	157	8	98	2	227	125	0.232435171604	0.600436170968	0.915	0.964	-0.049
1158	POLE3	POLE3	chr9	-	116172507	116172688	116172507	116172658	116172896	116173029	1158	7	1	16	0	154	125	0.233055332278	0.60137515807	0.85	1.0	-0.15
105	CWF19L1	CWF19L1	chr10	-	102020722	102020801	102020722	102020785	102021735	102021820	105	111	23	78	10	140	125	0.234195068015	0.601759902586	0.812	0.874	-0.062
171	ALS2CL	ALS2CL	chr3	-	46717107	46717466	46717107	46717176	46717734	46717892	171	0	4	25	76	250	125	0.234120246821	0.601759902586	0.0	0.141	-0.141
184	RNF19B	RNF19B	chr1	-	33402046	33402910	33402046	33402860	33407852	33408060	184	5	4	12	3	174	125	0.23423176746	0.601759902586	0.473	0.742	-0.269
492	ZNF286A	ZNF286A	chr17	+	15603361	15603680	15603448	15603680	15602890	15603091	492	35	0	48	2	211	125	0.233498951723	0.601759902586	1.0	0.934	0.066
3701	EPC1	EPC1	chr10	-	32634039	32634551	32634039	32634490	32635690	32636146	3701	2	2	104	27	185	125	0.234704054833	0.602312815415	0.403	0.722	-0.319
1768	RBM39	RBM39	chr20	-	34297145	34297196	34297145	34297178	34302106	34302311	1768	2	0	6	6	142	125	0.235246479235	0.602401895128	1.0	0.468	0.532
1956	C17orf53	C17orf53	chr17	+	42231920	42232032	42231923	42232032	42230004	42230145	1956	1	18	0	45	127	125	0.235252980812	0.602401895128	0.052	0.0	0.052
3660	BTN3A1	BTN3A1	chr6	+	26407898	26408180	26408054	26408180	26406136	26406484	3660	53	4	48	1	250	125	0.236034432112	0.603743094365	0.869	0.96	-0.091
1933	TP73-AS1	TP73-AS1	chr1	-	3659367	3659521	3659367	3659475	3659624	3659754	1933	33	77	22	34	170	125	0.236302853388	0.603770540336	0.24	0.322	-0.082
1149	SPIN2B	SPIN2B	chrX	-	57146114	57147067	57146114	57147064	57147725	57147979	1149	1	6	5	7	127	125	0.237722026296	0.605748811036	0.141	0.413	-0.272
144	RANGRF	RANGRF	chr17	+	8192575	8193409	8193130	8193409	8192273	8192390	144	141	0	227	3	250	125	0.238111248384	0.605748811036	1.0	0.974	0.026
3248	OGFOD2	OGFOD2	chr12	+	123462906	123463116	123462988	123463116	123461417	123461517	3248	21	45	28	39	206	125	0.237540052146	0.605748811036	0.221	0.303	-0.082
3743	TEX2	TEX2	chr17	-	62265527	62265796	62265527	62265775	62270918	62271249	3743	3	109	0	84	145	125	0.238058375684	0.605748811036	0.023	0.0	0.023
1019	NFKBIB	NFKBIB	chr19	+	39395654	39395760	39395710	39395760	39390569	39390851	1019	171	3	230	1	180	125	0.238915548733	0.607135716574	0.975	0.994	-0.019
1630	DHDDS	DHDDS	chr1	+	26795382	26797795	26795385	26797795	26786527	26786635	1630	15	37	28	108	127	125	0.239500022868	0.607961596511	0.285	0.203	0.082
1365	CCDC107	CCDC107	chr9	+	35660770	35661500	35660936	35661500	35660553	35660644	1365	162	0	241	3	250	125	0.240075081894	0.608599967745	1.0	0.976	0.024
1368	SEC13	SEC13	chr3	-	10360822	10361000	10360822	10360856	10362733	10362872	1368	11	6	6	8	250	125	0.241310017087	0.608599967745	0.478	0.273	0.205
27	ZNF764	ZNF764	chr16	-	30565084	30567431	30565084	30567428	30569053	30569167	27	2	8	5	6	127	125	0.24086900782	0.608599967745	0.197	0.451	-0.254
2914	PEX5	PEX5	chr12	+	7356027	7356147	7356051	7356147	7355207	7355300	2914	195	14	149	6	148	125	0.241197216338	0.608599967745	0.922	0.954	-0.032
3483	RICTOR	RICTOR	chr5	-	38978684	38978752	38978684	38978750	38981968	38982138	3483	14	1	29	0	126	125	0.241200060307	0.608599967745	0.933	1.0	-0.067
3952	CEP170B	CEP170B	chr14	+	105355851	105356095	105355956	105356095	105352611	105354315	3952	24	1	160	1	229	125	0.240766522992	0.608599967745	0.929	0.989	-0.06
878	CCDC18	CCDC18	chr1	+	93680299	93680523	93680302	93680523	93677657	93677818	878	16	6	23	17	127	125	0.241573082452	0.608608314177	0.724	0.571	0.153
1192	ZNF143	ZNF143	chr11	+	9496096	9496180	9496099	9496180	9495487	9495571	1192	40	10	45	19	127	125	0.24231681993	0.609172005468	0.797	0.7	0.097
2418	POLM	POLM	chr7	-	44113729	44113832	44113729	44113819	44113996	44114129	2418	0	1	7	2	137	125	0.242255524769	0.609172005468	0.0	0.762	-0.762
1132	TMEM134	TMEM134	chr11	-	67234971	67235061	67234971	67235034	67236489	67236748	1132	15	1	30	0	151	125	0.242668889568	0.609403224285	0.925	1.0	-0.075
665	C11orf68	C11orf68	chr11	-	65684282	65685689	65684282	65685686	65686380	65686531	665	7	8	6	16	127	125	0.243234993976	0.610170868186	0.463	0.27	0.193
215	NFKB1	NFKB1	chr4	+	103455001	103455042	103455004	103455042	103450992	103451071	215	32	25	72	38	127	125	0.245153903006	0.611867076542	0.557	0.651	-0.094
3269	FLYWCH1	FLYWCH1	chr16	+	2980410	2980881	2980413	2980881	2979613	2980011	3269	35	9	28	13	127	125	0.244575795051	0.611867076542	0.793	0.679	0.114
551	ZNF419	ZNF419	chr19	+	58004223	58006048	58005735	58006048	58003480	58003579	551	50	6	28	1	250	125	0.244904464197	0.611867076542	0.806	0.933	-0.127
651	STRN4	STRN4	chr19	-	47230708	47230824	47230708	47230803	47231150	47231264	651	56	228	46	242	145	125	0.244459284305	0.611867076542	0.175	0.141	0.034
920	STIL	STIL	chr1	-	47765576	47765824	47765576	47765640	47767232	47767420	920	117	0	126	2	250	125	0.245216894952	0.611867076542	1.0	0.969	0.031
1281	PSMB8-AS1	PSMB8-AS1	chr6	+	32813106	32814277	32813194	32814277	32811862	32812051	1281	149	9	107	3	212	125	0.24604521259	0.612050492746	0.907	0.955	-0.048
1586	INPP5J	INPP5J	chr22	+	31520830	31521996	31521818	31521996	31518908	31519105	1586	13	0	17	2	250	125	0.246335302885	0.612050492746	1.0	0.81	0.19
3240	AURKB	AURKB	chr17	-	8110493	8110688	8110493	8110685	8110888	8110943	3240	13	371	27	518	127	125	0.246209108266	0.612050492746	0.033	0.049	-0.016
429	FIGNL1	FIGNL1	chr7	-	50515878	50515987	50515878	50515982	50517998	50518088	429	7	2	17	1	129	125	0.245719807573	0.612050492746	0.772	0.943	-0.171
3267	FAM63B	FAM63B	chr15	+	59146680	59149734	59146683	59149734	59143969	59144164	3267	12	6	75	19	127	125	0.24719999523	0.613548293246	0.663	0.795	-0.132
3565	TBC1D16	TBC1D16	chr17	-	77923515	77923664	77923515	77923622	77924209	77924377	3565	105	3	110	7	166	125	0.24839443786	0.615860495139	0.963	0.922	0.041
2171	C21orf2	C21orf2	chr21	-	45750705	45750802	45750705	45750799	45751725	45751897	2171	5	5	22	9	127	125	0.250312239112	0.61734902762	0.496	0.706	-0.21
223	CDCA3	CDCA3	chr12	-	6958728	6959022	6958728	6958947	6959630	6959760	223	596	4	421	6	199	125	0.249367644491	0.61734902762	0.989	0.978	0.011
2471	TMPPE	TMPPE	chr3	-	33131907	33135795	33131907	33135280	33138210	33138293	2471	4	0	4	2	250	125	0.249980077445	0.61734902762	1.0	0.5	0.5
3961	ARMC8	ARMC8	chr3	+	137907242	137907372	137907296	137907372	137906089	137906441	3961	13	50	14	32	178	125	0.250076161283	0.61734902762	0.154	0.235	-0.081
3	FOXM1	FOXM1	chr12	-	2973848	2973921	2973848	2973918	2975558	2975687	3	0	19	4	64	127	125	0.24983760303	0.61734902762	0.0	0.058	-0.058
225	LINC00339	LINC00339	chr1	+	22356772	22357717	22356775	22357717	22351996	22352136	225	14	2	18	7	127	125	0.250835685119	0.617989495514	0.873	0.717	0.156
2709	POGLUT1	POGLUT1	chr3	+	119198754	119199019	119198897	119199019	119196159	119196295	2709	5	68	1	45	250	125	0.251431533476	0.618806809805	0.035	0.011	0.024
3309	SLC50A1	SLC50A1	chr1	+	155110637	155111334	155110655	155111334	155110454	155110574	3309	8	112	39	348	142	125	0.252006856859	0.618922500651	0.059	0.09	-0.031
650	ARMCX5	ARMCX5	chrX	+	101854633	101854775	101854639	101854775	101854275	101854500	650	14	13	3	7	130	125	0.251745611308	0.618922500651	0.509	0.292	0.217
1800	ADGRG1	ADGRG1	chr16	+	57685096	57685534	57685154	57685534	57684164	57684263	1800	19	4	302	31	182	125	0.253857394137	0.621420117396	0.765	0.87	-0.105
2541	STX1A	STX1A	chr7	-	73115059	73115170	73115059	73115124	73117174	73117312	2541	5	3	3	0	170	125	0.253428034803	0.621420117396	0.551	1.0	-0.449
316	NSFL1C	NSFL1C	chr20	-	1435611	1435777	1435611	1435682	1438844	1438919	316	618	26	947	29	219	125	0.254084708692	0.621420117396	0.931	0.949	-0.018
3614	SAP30L	SAP30L	chr5	+	153832961	153833060	153832976	153833060	153825516	153826365	3614	18	2	12	4	139	125	0.254003707837	0.621420117396	0.89	0.73	0.16
1179	CDK10	CDK10	chr16	+	89762002	89762772	89762136	89762772	89761700	89761753	1179	59	0	308	6	250	125	0.254626059186	0.621446725701	1.0	0.963	0.037
2941	CCDC138	CCDC138	chr2	+	109408010	109408258	109408130	109408258	109405307	109405422	2941	2	31	0	27	244	125	0.254482660171	0.621446725701	0.032	0.0	0.032
3654	CLTA	CLTA	chr9	+	36211599	36212059	36211604	36212059	36204064	36204176	3654	4075	115	2229	75	129	125	0.255405453461	0.622052991122	0.972	0.966	0.006
574	C10orf128	C10orf128	chr10	-	50362768	50364304	50362768	50363954	50369643	50369667	574	1	6	2	2	250	125	0.255164563764	0.622052991122	0.077	0.333	-0.256
3522	TTC23	TTC23	chr15	-	99679521	99679672	99679521	99679604	99696352	99696502	3522	5	13	3	20	192	125	0.255699680835	0.622122899477	0.2	0.089	0.111
1522	MSTO1	MSTO1	chr1	+	155583849	155584758	155583852	155584758	155583447	155583524	1522	19	2	17	5	127	125	0.256000125296	0.622207773411	0.903	0.77	0.133
1427	CBLL1	CBLL1	chr7	+	107393855	107393956	107393858	107393956	107389324	107389492	1427	70	11	70	6	127	125	0.256773425031	0.623018323779	0.862	0.92	-0.058
837	GPS1	GPS1	chr17	+	80012373	80012686	80012385	80012686	80011743	80011925	837	56	189	91	246	136	125	0.256865429266	0.623018323779	0.214	0.254	-0.04
494	ZNF286A	ZNF286A	chr17	+	15603361	15603680	15603521	15603680	15602890	15603091	494	34	1	51	5	250	125	0.257596544068	0.624145504396	0.944	0.836	0.108
1367	ZNF226	ZNF226	chr19	+	44669740	44669960	44669909	44669960	44669248	44669295	1367	28	5	12	5	250	125	0.259314981779	0.627660126351	0.737	0.545	0.192
1360	NCAPH	NCAPH	chr2	+	97007412	97007632	97007451	97007632	97001478	97001586	1360	134	10	146	6	163	125	0.260426574302	0.628403155087	0.911	0.949	-0.038
229	TMEM218	TMEM218	chr11	-	124971096	124971199	124971096	124971152	124972027	124972247	229	17	0	42	3	171	125	0.260311740449	0.628403155087	1.0	0.911	0.089
3365	TMEM127	TMEM127	chr2	-	96930875	96931250	96930875	96931227	96931606	96931751	3365	26	13	26	7	147	125	0.259938240381	0.628403155087	0.63	0.76	-0.13
161	MORF4L2	MORF4L2	chrX	-	102933426	102933548	102933426	102933528	102939608	102939657	161	21	98	16	112	144	125	0.261837493626	0.629076334445	0.157	0.11	0.047
2626	PPP2R2D	PPP2R2D	chr10	+	133757471	133757649	133757598	133757649	133753534	133753700	2626	178	0	152	2	250	125	0.261492992508	0.629076334445	1.0	0.974	0.026
2948	TMEM53	TMEM53	chr1	-	45118918	45120791	45118918	45120788	45125845	45125967	2948	4	0	18	6	127	125	0.262048016397	0.629076334445	1.0	0.747	0.253
3162	PIGO	PIGO	chr9	-	35091236	35092764	35091236	35091288	35093026	35093206	3162	46	1	222	0	250	125	0.261701328318	0.629076334445	0.958	1.0	-0.042
728	REEP2	REEP2	chr5	+	137780916	137781064	137780922	137781064	137780442	137780556	728	71	22	20	3	130	125	0.261755487465	0.629076334445	0.756	0.865	-0.109
744	DDIT3	DDIT3	chr12	-	57911051	57911378	57911051	57911302	57911488	57911536	744	35	7	34	3	200	125	0.262515505195	0.629553560565	0.758	0.876	-0.118
1448	LETM2	LETM2	chr8	+	38251615	38251759	38251700	38251759	38250130	38250513	1448	7	0	9	2	209	125	0.263005681642	0.630084163688	1.0	0.729	0.271
182	CTDSP1	CTDSP1	chr2	+	219266833	219266938	219266836	219266938	219266286	219266435	182	50	114	85	152	127	125	0.264034255798	0.631902207696	0.302	0.355	-0.053
1791	TMEM128	TMEM128	chr4	-	4237268	4237983	4237268	4237981	4239553	4239662	1791	121	6	86	8	126	125	0.264325969277	0.631954842873	0.952	0.914	0.038
2198	PRPF40B	PRPF40B	chr12	+	50035690	50035807	50035711	50035807	50031515	50031607	2198	28	1	83	0	145	125	0.264964175558	0.632834926944	0.96	1.0	-0.04
113	CBX6	CBX6	chr22	-	39257431	39263206	39257431	39263152	39267484	39267551	113	58	2	116	1	178	125	0.266204758285	0.634504322138	0.953	0.988	-0.035
746	DDIT3	DDIT3	chr12	-	57911051	57911325	57911051	57911302	57911488	57911536	746	8	7	9	3	147	125	0.265958565822	0.634504322138	0.493	0.718	-0.225
235	ZNF138	ZNF138	chr7	+	64275949	64276031	64275953	64276031	64275295	64275422	235	12	7	7	9	128	125	0.267068800678	0.634787056001	0.626	0.432	0.194
404	MSANTD2	MSANTD2	chr11	-	124644614	124644870	124644614	124644714	124669766	124670300	404	17	1	2	1	250	125	0.267136166119	0.634787056001	0.895	0.5	0.395
518	IFFO1	IFFO1	chr12	-	6657230	6657326	6657230	6657323	6657590	6657711	518	36	16	18	4	127	125	0.267120453352	0.634787056001	0.689	0.816	-0.127
2170	NKIRAS2	NKIRAS2	chr17	+	40173562	40173689	40173581	40173689	40172086	40172222	2170	0	77	2	67	143	125	0.26785405064	0.635848065501	0.0	0.025	-0.025
1092	BTN2A2	BTN2A2	chr6	+	26392602	26395100	26394525	26395100	26391030	26391057	1092	63	6	52	2	250	125	0.270467071942	0.636202655598	0.84	0.929	-0.089
1256	SMARCA4	SMARCA4	chr19	+	11151973	11152236	11151982	11152236	11145589	11145808	1256	88	279	116	307	133	125	0.271657252964	0.636202655598	0.229	0.262	-0.033
1459	RNF40	RNF40	chr16	+	30783409	30783511	30783412	30783511	30783153	30783294	1459	141	6	195	4	127	125	0.268485330996	0.636202655598	0.959	0.98	-0.021
1741	FAM111A	FAM111A	chr11	+	58916269	58916426	58916308	58916426	58913299	58913329	1741	36	23	45	42	163	125	0.271408624667	0.636202655598	0.546	0.451	0.095
1810	GLYR1	GLYR1	chr16	-	4864537	4864648	4864537	4864630	4867598	4867698	1810	107	17	289	32	142	125	0.270307533736	0.636202655598	0.847	0.888	-0.041
2014	CRNDE	CRNDE	chr16	-	54954209	54954322	54954209	54954250	54957496	54957562	2014	30	4	227	15	196	125	0.27180489042	0.636202655598	0.827	0.906	-0.079
207	CALCOCO1	CALCOCO1	chr12	-	54117376	54117567	54117376	54117468	54118428	54118531	207	85	0	110	2	223	125	0.2699303313	0.636202655598	1.0	0.969	0.031
2757	SLC25A13	SLC25A13	chr7	-	95814238	95814326	95814238	95814323	95818605	95818690	2757	2	128	10	282	127	125	0.271261068457	0.636202655598	0.015	0.034	-0.019
2892	MATN2	MATN2	chr8	+	99045269	99045404	99045326	99045404	99044473	99044545	2892	4	5	16	8	181	125	0.271013692639	0.636202655598	0.356	0.58	-0.224
2990	PPME1	PPME1	chr11	+	73957078	73957250	73957120	73957250	73950177	73950301	2990	4	397	6	264	166	125	0.269480579138	0.636202655598	0.008	0.017	-0.009
3210	PPRC1	PPRC1	chr10	+	103908384	103908451	103908390	103908451	103908128	103908278	3210	134	8	198	19	130	125	0.271692460931	0.636202655598	0.942	0.909	0.033
3303	TUBGCP2	TUBGCP2	chr10	-	135096581	135096725	135096581	135096688	135097385	135097506	3303	305	3	444	9	161	125	0.269328330461	0.636202655598	0.987	0.975	0.012
3502	GTF2IRD1	GTF2IRD1	chr7	+	73969722	73969824	73969767	73969824	73969503	73969553	3502	45	59	77	76	169	125	0.268929113804	0.636202655598	0.361	0.428	-0.067
942	MLST8	MLST8	chr16	+	2256031	2256215	2256061	2256215	2255177	2255513	942	28	14	23	19	154	125	0.271167876334	0.636202655598	0.619	0.496	0.123
1718	MFF	MFF	chr2	+	228195341	228195562	228195496	228195562	228194321	228194499	1718	449	8	350	3	250	125	0.272643557612	0.636320142144	0.966	0.983	-0.017
3747	ZFAND6	ZFAND6	chr15	+	80414053	80414162	80414089	80414162	80412669	80412840	3747	529	34	601	29	160	125	0.272941418205	0.636320142144	0.924	0.942	-0.018
3766	TFDP2	TFDP2	chr3	-	141692889	141693036	141692889	141693033	141697361	141697524	3766	36	69	26	70	127	125	0.272687954164	0.636320142144	0.339	0.268	0.071
3885	ZNF133	ZNF133	chr20	+	18295712	18297640	18295715	18297640	18286941	18287037	3885	20	6	9	6	127	125	0.272243246563	0.636320142144	0.766	0.596	0.17
82	SRSF10	SRSF10	chr1	-	24290836	24297929	24290836	24294446	24298062	24298113	82	393	23	305	12	250	125	0.273234452098	0.636370100662	0.895	0.927	-0.032
474	LAMP2	LAMP2	chrX	-	119560002	119565317	119560002	119562481	119575584	119575749	474	402	4	384	1	250	125	0.274231166313	0.636889105236	0.98	0.995	-0.015
541	MIB2	MIB2	chr1	+	1560925	1561033	1560937	1561033	1560665	1560808	541	45	3	17	0	136	125	0.274272773019	0.636889105236	0.932	1.0	-0.068
705	LY6E	LY6E	chr8	+	144102299	144102408	144102304	144102408	144099901	144100003	705	219	97	124	68	129	125	0.274100272325	0.636889105236	0.686	0.639	0.047
1710	EIF1AD	EIF1AD	chr11	-	65767773	65767976	65767773	65767947	65769380	65769637	1710	15	6	27	5	153	125	0.275094443141	0.636903439011	0.671	0.815	-0.144
448	ARRDC2	ARRDC2	chr19	+	18123721	18124911	18123724	18124911	18121380	18121538	448	91	4	25	0	127	125	0.274905908922	0.636903439011	0.957	1.0	-0.043
894	ARHGEF10	ARHGEF10	chr8	+	1812535	1812602	1812538	1812602	1808062	1808350	894	60	35	60	48	127	125	0.274807425088	0.636903439011	0.628	0.552	0.076
2096	PTBP2	PTBP2	chr1	+	97278828	97280605	97278831	97280605	97278584	97278662	2096	23	18	18	23	127	125	0.276630466143	0.637608290047	0.557	0.435	0.122
2317	SEC14L1	SEC14L1	chr17	+	75209999	75213181	75212630	75213181	75208031	75208283	2317	496	0	319	2	250	125	0.276759552274	0.637608290047	1.0	0.988	0.012
2665	CIART	CIART	chr1	+	150255617	150256043	150255871	150256043	150254942	150255028	2665	14	14	12	6	250	125	0.276605182691	0.637608290047	0.333	0.5	-0.167
3072	PHF21A	PHF21A	chr11	-	45991365	45991455	45991365	45991452	45992666	45992918	3072	34	10	22	3	127	125	0.276438286641	0.637608290047	0.77	0.878	-0.108
867	FNBP1L	FNBP1L	chr1	+	94016503	94020218	94017965	94020218	94014834	94014983	867	121	0	523	6	250	125	0.276648976462	0.637608290047	1.0	0.978	0.022
1396	PGBD1	PGBD1	chr6	+	28251532	28251986	28251552	28251986	28249313	28249695	1396	16	9	10	11	144	125	0.277238620823	0.638084566393	0.607	0.441	0.166
1588	DNAJC10	DNAJC10	chr2	+	183604271	183605115	183605025	183605115	183600975	183601113	1588	16	295	18	490	250	125	0.277533062724	0.638135393486	0.026	0.018	0.008
3001	STRA6	STRA6	chr15	-	74488348	74488488	74488348	74488461	74489678	74489764	3001	14	0	8	1	151	125	0.278268822806	0.638658637052	1.0	0.869	0.131
3324	CNIH4	CNIH4	chr1	+	224558984	224559125	224559031	224559125	224553580	224553693	3324	864	10	888	16	171	125	0.27830579105	0.638658637052	0.984	0.976	0.008
71	TCEAL4	TCEAL4	chrX	+	102841576	102842664	102841581	102842664	102840412	102840552	71	4	0	5	2	129	125	0.27940074973	0.640179477645	1.0	0.708	0.292
725	CASP7	CASP7	chr10	+	115451722	115451829	115451755	115451829	115439427	115439737	725	7	0	10	2	157	125	0.279514983197	0.640179477645	1.0	0.799	0.201
2288	SHC1	SHC1	chr1	-	154938421	154938556	154938421	154938553	154938637	154938707	2288	458	237	410	240	127	125	0.281829796627	0.64285536507	0.655	0.627	0.028
2882	SLC29A2	SLC29A2	chr11	-	66133596	66133702	66133596	66133662	66133901	66134035	2882	15	6	205	46	164	125	0.281143444235	0.64285536507	0.656	0.773	-0.117
2985	TNIP1	TNIP1	chr5	-	150409503	150410308	150409503	150410234	150411847	150411944	2985	491	39	1662	161	198	125	0.281395266016	0.64285536507	0.888	0.867	0.021
3076	TP53	TP53	chr17	-	7579838	7579940	7579838	7579937	7590694	7590868	3076	25	0	251	10	127	125	0.282041460853	0.64285536507	1.0	0.961	0.039
836	B3GAT3	B3GAT3	chr11	-	62382767	62383712	62382767	62383708	62383977	62384268	836	23	3	9	0	128	125	0.282055192186	0.64285536507	0.882	1.0	-0.118
299	FOXP4	FOXP4	chr6	+	41557700	41557908	41557736	41557908	41557508	41557592	299	45	62	52	95	160	125	0.282779790955	0.643880515265	0.362	0.3	0.062
2422	REXO4	REXO4	chr9	-	136279784	136280131	136279784	136279953	136282739	136283216	2422	282	8	217	3	250	125	0.283433954984	0.644118095565	0.946	0.973	-0.027
720	PAQR4	PAQR4	chr16	+	3021157	3021379	3021274	3021379	3019245	3019841	720	52	0	194	4	241	125	0.283425835349	0.644118095565	1.0	0.962	0.038
3585	ZNF124	ZNF124	chr1	-	247318290	247320705	247318290	247320509	247322307	247322368	3585	28	3	11	0	250	125	0.284400462363	0.645688259028	0.824	1.0	-0.176
236	MPZL3	MPZL3	chr11	-	118110925	118111092	118110925	118111056	118122936	118123083	236	10	2	34	2	160	125	0.285208740043	0.646896493631	0.796	0.93	-0.134
1250	APPL2	APPL2	chr12	-	105601748	105601825	105601748	105601807	105601935	105601977	1250	6	105	4	142	142	125	0.286176665662	0.64846414666	0.048	0.024	0.024
1638	MLLT4	MLLT4	chr6	+	168363112	168363247	168363118	168363247	168351865	168352867	1638	110	30	412	143	130	125	0.286636382229	0.648878302959	0.779	0.735	0.044
3545	PIK3R2	PIK3R2	chr19	+	18276920	18277112	18276969	18277112	18274072	18274198	3545	0	288	4	211	173	125	0.286933829069	0.648924673271	0.0	0.014	-0.014
3273	TNS1	TNS1	chr2	-	218677937	218678030	218677937	218678027	218678407	218678539	3273	13	7	26	7	127	125	0.287303814615	0.649134848257	0.646	0.785	-0.139
1764	PRKAG2	PRKAG2	chr7	-	151292430	151292540	151292430	151292537	151329154	151329224	1764	37	12	54	27	127	125	0.289023467721	0.652391122226	0.752	0.663	0.089
1589	PPP1R3F	PPP1R3F	chrX	+	49138443	49138526	49138446	49138526	49137868	49137924	1589	22	9	3	0	127	125	0.290479605704	0.654923281874	0.706	1.0	-0.294
1995	FDXR	FDXR	chr17	-	72862905	72863127	72862905	72863001	72868160	72868258	1995	0	15	1	9	250	125	0.290704316325	0.654923281874	0.0	0.053	-0.053
1918	DMXL2	DMXL2	chr15	-	51768785	51768916	51768785	51768913	51770467	51770544	1918	32	14	24	17	127	125	0.29128255811	0.654966443044	0.692	0.582	0.11
3452	TMCO1	TMCO1	chr1	-	165737428	165737506	165737428	165737481	165737995	165738159	3452	22	11	65	20	149	125	0.291249789785	0.654966443044	0.627	0.732	-0.105
1667	DNAAF3	DNAAF3	chr19	-	55677225	55677431	55677225	55677368	55677696	55677785	1667	2	13	0	8	187	125	0.291655245246	0.65517568515	0.093	0.0	0.093
1006	OPTN	OPTN	chr10	+	13151096	13151288	13151111	13151288	13142081	13142302	1006	7	282	4	314	139	125	0.292392947849	0.65620371342	0.022	0.011	0.011
1357	BMP1	BMP1	chr8	+	22034436	22034652	22034473	22034652	22034045	22034163	1357	8	113	9	74	161	125	0.293802063697	0.658735153342	0.052	0.086	-0.034
1087	B4GALT3	B4GALT3	chr1	-	161146223	161146369	161146223	161146298	161147212	161147758	1087	257	10	195	12	195	125	0.300465971786	0.662892440579	0.943	0.912	0.031
1230	MUTYH	MUTYH	chr1	-	45799084	45799266	45799084	45799236	45800062	45800183	1230	2	5	1	0	154	125	0.297690152929	0.662892440579	0.245	1.0	-0.755
1818	ASB16-AS1	ASB16-AS1	chr17	-	42253341	42255184	42253341	42254010	42258990	42259088	1818	34	20	37	14	250	125	0.300190295112	0.662892440579	0.459	0.569	-0.11
1857	FAM213B	FAM213B	chr1	+	2519968	2520064	2519988	2520064	2519828	2519892	1857	7	135	14	165	144	125	0.300089198835	0.662892440579	0.043	0.069	-0.026
190	ILF3	ILF3	chr19	+	10795091	10796443	10795534	10796443	10794592	10794646	190	689	6	1111	5	250	125	0.298873314184	0.662892440579	0.983	0.991	-0.008
1960	PKP4	PKP4	chr2	+	159490581	159490801	159490584	159490801	159488264	159488453	1960	60	19	143	62	127	125	0.299900658558	0.662892440579	0.757	0.694	0.063
2083	ZNF83	ZNF83	chr19	-	53119970	53120088	53119970	53120068	53122188	53122315	2083	0	2	2	2	144	125	0.297447603029	0.662892440579	0.0	0.465	-0.465
2160	AZIN2	AZIN2	chr1	+	33546988	33547109	33546991	33547109	33546713	33546895	2160	2	2	2	0	127	125	0.299700858625	0.662892440579	0.496	1.0	-0.504
2444	DHX36	DHX36	chr3	-	154013072	154013128	154013072	154013086	154017626	154017714	2444	120	6	126	3	166	125	0.300081403063	0.662892440579	0.938	0.969	-0.031
245	RALGAPB	RALGAPB	chr20	+	37193998	37194121	37194001	37194121	37191174	37191340	245	35	38	32	49	127	125	0.29596269079	0.662892440579	0.475	0.391	0.084
2599	NGFRAP1	NGFRAP1	chrX	+	102632390	102633092	102632437	102633092	102631955	102632034	2599	374	1275	179	679	171	125	0.29992405124	0.662892440579	0.177	0.162	0.015
2704	SSBP2	SSBP2	chr5	-	80762792	80762884	80762792	80762860	80769518	80769589	2704	2	42	0	25	148	125	0.299019184394	0.662892440579	0.039	0.0	0.039
3145	THADA	THADA	chr2	-	43804160	43804381	43804160	43804373	43805651	43805746	3145	22	0	39	2	132	125	0.296701858364	0.662892440579	1.0	0.949	0.051
3199	TRIM52-AS1	TRIM52-AS1	chr5	+	180690628	180691567	180691052	180691567	180688212	180688385	3199	124	2	81	0	250	125	0.299272038497	0.662892440579	0.969	1.0	-0.031
3649	PSMA3-AS1	PSMA3-AS1	chr14	-	58740696	58740853	58740696	58740728	58758352	58758425	3649	2	5	9	8	249	125	0.300096627075	0.662892440579	0.167	0.361	-0.194
3814	TP53BP1	TP53BP1	chr15	-	43705316	43705532	43705316	43705526	43707791	43708007	3814	170	4	132	1	130	125	0.296845859082	0.662892440579	0.976	0.992	-0.016
401	SLC25A27	SLC25A27	chr6	+	46644119	46645927	46644383	46645927	46638862	46638965	401	5	5	4	1	250	125	0.297868200179	0.662892440579	0.333	0.667	-0.334
2235	MAD1L1	MAD1L1	chr7	-	2270183	2270399	2270183	2270362	2272506	2272583	2235	16	19	22	41	161	125	0.301601618213	0.664771958112	0.395	0.294	0.101
3577	HPS4	HPS4	chr22	-	26866684	26866888	26866684	26866779	26868267	26868384	3577	4	14	9	65	233	125	0.302657499529	0.666472294546	0.133	0.069	0.064
3256	IRF3	IRF3	chr19	-	50163969	50164101	50163969	50164085	50165681	50165874	3256	11	15	10	7	140	125	0.303272276035	0.667199007277	0.396	0.561	-0.165
1093	BTN2A2	BTN2A2	chr6	+	26392449	26395100	26394525	26395100	26391030	26391057	1093	14	6	12	2	250	125	0.303999713543	0.667545762728	0.538	0.75	-0.212
1165	APTX	APTX	chr9	-	32988076	32988127	32988076	32988122	32989756	32989893	1165	113	65	113	81	129	125	0.303933011664	0.667545762728	0.627	0.575	0.052
3095	STXBP2	STXBP2	chr19	+	7705583	7705695	7705616	7705695	7704616	7704693	3095	2	40	8	400	157	125	0.304358567733	0.667707981459	0.038	0.016	0.022
3587	ZNF124	ZNF124	chr1	-	247318290	247320519	247318290	247320509	247322307	247322368	3587	19	3	7	0	134	125	0.306164391768	0.671041318908	0.855	1.0	-0.145
2840	ZNF131	ZNF131	chr5	+	43122140	43122279	43122145	43122279	43121595	43121670	2840	12	0	8	1	129	125	0.306719012545	0.671628641489	1.0	0.886	0.114
2234	MAD1L1	MAD1L1	chr7	-	2270183	2270399	2270183	2270359	2272506	2272583	2234	19	5	26	3	164	125	0.307246437802	0.672155372334	0.743	0.869	-0.126
1478	IL18R1	IL18R1	chr2	+	103006515	103006677	103006518	103006677	103003320	103003460	1478	5	5	6	2	127	125	0.309240303943	0.673888630018	0.496	0.747	-0.251
2441	FAM89B	FAM89B	chr11	+	65340823	65341669	65340833	65341669	65339819	65340431	2441	7	30	19	49	134	125	0.308727156414	0.673888630018	0.179	0.266	-0.087
2880	CPT1C	CPT1C	chr19	+	50208263	50208371	50208296	50208371	50207966	50208044	2880	50	2	28	3	157	125	0.309218662191	0.673888630018	0.952	0.881	0.071
3305	MBD1	MBD1	chr18	-	47795215	47796188	47795215	47796181	47799046	47799108	3305	30	19	41	17	131	125	0.3087644678	0.673888630018	0.601	0.697	-0.096
3557	SMOC2	SMOC2	chr6	+	168947765	168947849	168947798	168947849	168944304	168944352	3557	0	4	1	2	157	125	0.309712894293	0.673888630018	0.0	0.285	-0.285
656	ABTB1	ABTB1	chr3	+	127393187	127393261	127393233	127393261	127391780	127391924	656	10	33	12	65	170	125	0.309764427883	0.673888630018	0.182	0.12	0.062
3426	THAP3	THAP3	chr1	+	6690347	6690413	6690350	6690413	6688558	6688751	3426	70	15	39	13	127	125	0.310282916639	0.674390420858	0.821	0.747	0.074
1159	PICALM	PICALM	chr11	-	85701292	85701442	85701292	85701421	85707868	85707972	1159	106	3	404	21	145	125	0.312584285616	0.677462421803	0.968	0.943	0.025
1225	MUTYH	MUTYH	chr1	-	45799084	45799236	45799084	45799169	45800062	45800183	1225	8	3	13	11	191	125	0.312824160356	0.677462421803	0.636	0.436	0.2
1246	KLHDC4	KLHDC4	chr16	-	87741417	87741681	87741417	87741678	87741955	87742072	1246	8	1	47	17	127	125	0.312852898161	0.677462421803	0.887	0.731	0.156
3412	TMEM198B	TMEM198B	chr12	+	56226742	56227325	56227230	56227325	56225040	56225133	3412	10	1	15	0	250	125	0.312468065085	0.677462421803	0.833	1.0	-0.167
1549	BRCA1	BRCA1	chr17	-	41251791	41251897	41251791	41251894	41256138	41256278	1549	40	14	66	15	127	125	0.313561300065	0.678369460805	0.738	0.812	-0.074
1154	FST	FST	chr5	+	52781516	52782304	52781780	52782304	52780826	52781057	1154	3	18	1	1	250	125	0.314695108991	0.679567410475	0.077	0.333	-0.256
686	PLIN3	PLIN3	chr19	-	4838345	4839548	4838345	4839545	4847702	4847902	686	4	0	6	2	127	125	0.314508723844	0.679567410475	1.0	0.747	0.253
1738	NAPB	NAPB	chr20	-	23377708	23377825	23377708	23377819	23383629	23383709	1738	12	2	7	0	130	125	0.315486096202	0.680648179928	0.852	1.0	-0.148
3118	NDRG4	NDRG4	chr16	+	58537647	58537807	58537701	58537807	58534046	58534173	3118	2	27	5	28	178	125	0.316045749873	0.680898862005	0.049	0.111	-0.062
879	SLC35B2	SLC35B2	chr6	-	44224078	44224233	44224078	44224229	44224421	44224615	879	261	11	406	11	128	125	0.316183509117	0.680898862005	0.959	0.973	-0.014
1262	GOLGA7	GOLGA7	chr8	+	41364572	41364640	41364577	41364640	41363429	41363531	1262	40	312	32	193	129	125	0.316830455526	0.681665525526	0.111	0.138	-0.027
26	SNRPB	SNRPB	chr20	-	2442280	2442585	2442280	2442439	2443281	2443407	26	2957	614	2275	505	250	125	0.317404933845	0.682275009173	0.707	0.693	0.014
178	REPS2	REPS2	chrX	+	17043181	17043308	17043184	17043308	17040245	17040394	178	1	4	4	4	127	125	0.319341495018	0.682937826406	0.197	0.496	-0.299
1896	ROBO1	ROBO1	chr3	-	78684922	78685258	78684922	78685093	78688893	78689048	1896	91	16	72	8	250	125	0.3192123324	0.682937826406	0.74	0.818	-0.078
2095	NRG3	NRG3	chr10	+	84625166	84625193	84625169	84625193	84498332	84498406	2095	3	5	4	2	127	125	0.318834316277	0.682937826406	0.371	0.663	-0.292
2283	RBM12	RBM12	chr20	-	34246851	34246936	34246851	34246904	34252681	34252878	2283	61	24	105	30	156	125	0.319362589994	0.682937826406	0.671	0.737	-0.066
3263	CDK5RAP1	CDK5RAP1	chr20	-	31954664	31954814	31954664	31954811	31958304	31958435	3263	212	7	181	3	127	125	0.318416390094	0.682937826406	0.968	0.983	-0.015
514	ESRRA	ESRRA	chr11	+	64082212	64082383	64082215	64082383	64081710	64081839	514	40	1	149	10	127	125	0.319753647276	0.682937826406	0.975	0.936	0.039
724	CASP7	CASP7	chr10	+	115480759	115480927	115480790	115480927	115457252	115457362	724	2	117	6	157	155	125	0.319653264236	0.682937826406	0.014	0.03	-0.016
2140	FAM122B	FAM122B	chrX	-	133927844	133927923	133927844	133927887	133931150	133931262	2140	2	2	1	5	160	125	0.320307107227	0.683496859957	0.439	0.135	0.304
1532	VAMP1	VAMP1	chr12	-	6571403	6573652	6571403	6572135	6574055	6574107	1532	18	0	13	1	250	125	0.321360607225	0.684621883274	1.0	0.867	0.133
3765	TOR2A	TOR2A	chr9	-	130495663	130495839	130495663	130495836	130497398	130497628	3765	7	1	10	0	127	125	0.321418724542	0.684621883274	0.873	1.0	-0.127
1993	FDXR	FDXR	chr17	-	72862905	72863001	72862905	72862998	72868160	72868258	1993	15	36	9	35	127	125	0.32266330458	0.686025519629	0.291	0.202	0.089
3383	HDAC5	HDAC5	chr17	-	42188096	42188171	42188096	42188168	42194861	42195072	3383	60	68	9	16	127	125	0.322589759978	0.686025519629	0.465	0.356	0.109
3321	ISG20	ISG20	chr15	+	89193465	89195541	89195340	89195541	89182573	89182825	3321	3	78	0	81	250	125	0.323442064318	0.687057802989	0.019	0.0	0.019
3683	PTGS1	PTGS1	chr9	+	125140177	125140294	125140206	125140294	125133464	125133551	3683	10	0	7	1	153	125	0.32515967379	0.690080720734	1.0	0.851	0.149
1793	DMPK	DMPK	chr19	-	46274228	46274318	46274228	46274314	46274607	46274654	1793	1	2	5	2	128	125	0.325910004053	0.690285477351	0.328	0.709	-0.381
338	MTF2	MTF2	chr1	+	93575786	93575985	93575883	93575985	93544791	93545088	338	140	1	194	4	221	125	0.326140001463	0.690285477351	0.988	0.965	0.023
3904	CEACAM19	CEACAM19	chr19	+	45186705	45187627	45186708	45187627	45185838	45185892	3904	12	25	4	16	127	125	0.326045729649	0.690285477351	0.321	0.197	0.124
3466	SLC4A3	SLC4A3	chr2	+	220498576	220498701	220498601	220498701	220497995	220498179	3466	2	29	6	38	149	125	0.326983508318	0.69030111704	0.055	0.117	-0.062
34	ZDHHC14	ZDHHC14	chr6	+	158093755	158094977	158093800	158094977	158074556	158074659	34	19	12	29	11	169	125	0.327620504545	0.69030111704	0.539	0.661	-0.122
416	C15orf40	C15orf40	chr15	-	83673144	83674444	83673144	83673724	83677299	83677427	416	122	11	127	7	250	125	0.327078479505	0.69030111704	0.847	0.901	-0.054
715	TROAP	TROAP	chr12	+	49717937	49718171	49718013	49718171	49717627	49717820	715	96	133	35	62	200	125	0.327606149	0.69030111704	0.311	0.261	0.05
825	IKZF5	IKZF5	chr10	-	124758008	124758187	124758008	124758174	124766541	124766692	825	23	2	24	5	137	125	0.32667306431	0.69030111704	0.913	0.814	0.099
2964	SMPD1	SMPD1	chr11	+	6412613	6413386	6412616	6413386	6411643	6412146	2964	208	28	73	14	127	125	0.328386437743	0.691293282688	0.88	0.837	0.043
3232	ZNF227	ZNF227	chr19	+	44732598	44732725	44732639	44732725	44721943	44722005	3232	50	7	20	1	165	125	0.329130487946	0.692237642062	0.844	0.938	-0.094
1255	SMARCA4	SMARCA4	chr19	+	11168930	11169039	11168933	11169039	11151973	11152236	1255	171	119	279	167	127	125	0.331453300939	0.695845451578	0.586	0.622	-0.036
1454	RPS6KA4	RPS6KA4	chr11	+	64135939	64136073	64135957	64136073	64135603	64135732	1454	43	3	100	3	142	125	0.331684363588	0.695845451578	0.927	0.967	-0.04
270	GPNMB	GPNMB	chr7	+	23306099	23306234	23306135	23306234	23300074	23300392	270	107	516	29	111	160	125	0.331736820065	0.695845451578	0.139	0.17	-0.031
2411	SH3D19	SH3D19	chr4	-	152095821	152096847	152095821	152096826	152097685	152097839	2411	0	28	3	83	145	125	0.332226791514	0.696249885973	0.0	0.03	-0.03
3459	CNBP	CNBP	chr3	-	128889921	128890126	128889921	128890120	128890288	128890381	3459	45	1412	33	1301	130	125	0.333227587103	0.697723178358	0.03	0.024	0.006
1751	GPRASP2	GPRASP2	chrX	+	101969336	101972661	101969464	101972661	101969116	101969194	1751	5	46	0	8	250	125	0.336653801115	0.702386336609	0.052	0.0	0.052
1798	ADGRG1	ADGRG1	chr16	+	57685111	57685534	57685154	57685534	57684164	57684263	1798	73	4	991	31	167	125	0.336410403539	0.702386336609	0.932	0.96	-0.028
1999	ZNF195	ZNF195	chr11	-	3398846	3399130	3398846	3399032	3400267	3400452	1999	17	1	21	0	222	125	0.336604544038	0.702386336609	0.905	1.0	-0.095
374	SLC38A6	SLC38A6	chr14	+	61550267	61550451	61550272	61550451	61545527	61545645	374	18	10	10	10	129	125	0.335850478819	0.702386336609	0.636	0.492	0.144
163	MORF4L2	MORF4L2	chrX	-	102933426	102933579	102933426	102933548	102939608	102939657	163	226	20	224	14	155	125	0.337342316994	0.70257159886	0.901	0.928	-0.027
1684	NOP16	NOP16	chr5	-	175810939	175811284	175810939	175811255	175812221	175812328	1684	219	9	174	4	153	125	0.337244856862	0.70257159886	0.952	0.973	-0.021
1116	BTN3A2	BTN3A2	chr6	+	26368202	26368278	26368217	26368278	26365386	26365580	1116	4	44	6	34	139	125	0.339699355183	0.703257170093	0.076	0.137	-0.061
1193	CENPM	CENPM	chr22	-	42341228	42341393	42341228	42341308	42341916	42342009	1193	3	89	4	260	209	125	0.339539145075	0.703257170093	0.02	0.009	0.011
1950	MYLK	MYLK	chr3	-	123337485	123337617	123337485	123337614	123339053	123339530	1950	199	49	368	109	127	125	0.339103564073	0.703257170093	0.8	0.769	0.031
2133	TSSK4	TSSK4	chr14	+	24676321	24676715	24676351	24676715	24675714	24675929	2133	0	1	1	0	154	125	0.340069328132	0.703257170093	0.0	1.0	-1.0
2436	DCLK2	DCLK2	chr4	+	151141854	151141930	151141857	151141930	151119153	151119255	2436	0	1	1	0	127	125	0.340673020937	0.703257170093	0.0	1.0	-1.0
2713	SUCLG2-AS1	SUCLG2-AS1	chr3	+	67721252	67721428	67721305	67721428	67720239	67720333	2713	0	4	2	7	177	125	0.340011033698	0.703257170093	0.0	0.168	-0.168
2965	GCSAM	GCSAM	chr3	-	111849291	111849366	111849291	111849360	111851938	111852152	2965	0	1	1	0	130	125	0.340655017276	0.703257170093	0.0	1.0	-1.0
3647	MRPL55	MRPL55	chr1	-	228295935	228296022	228295935	228296019	228296655	228296722	3647	0	53	2	78	127	125	0.338375298253	0.703257170093	0.0	0.025	-0.025
508	ZNF587	ZNF587	chr19	+	58367471	58367601	58367474	58367601	58361180	58361439	508	16	1	15	3	127	125	0.339786331936	0.703257170093	0.94	0.831	0.109
98	TMEM136	TMEM136	chr11	+	120198160	120198349	120198174	120198349	120195837	120196077	98	1	0	0	1	138	125	0.340539623584	0.703257170093	1.0	0.0	1.0
1780	IFT22	IFT22	chr7	-	100962236	100962344	100962236	100962313	100964951	100965104	1780	0	167	3	125	155	125	0.3422194857	0.703684226465	0.0	0.019	-0.019
2877	DAG1	DAG1	chr3	+	49530255	49530406	49530259	49530406	49507564	49507866	2877	0	1	4	2	128	125	0.342242473314	0.703684226465	0.0	0.661	-0.661
441	PCAT6	PCAT6	chr1	+	202780702	202781041	202780816	202781041	202780073	202780498	441	10	3	18	2	238	125	0.342381569855	0.703684226465	0.636	0.825	-0.189
561	SLC12A9	SLC12A9	chr7	+	100462908	100463160	100462981	100463160	100460302	100460449	561	1	3	2	1	197	125	0.341567116661	0.703684226465	0.175	0.559	-0.384
771	CASK	CASK	chrX	-	41394145	41394226	41394145	41394211	41401943	41402059	771	88	0	370	6	139	125	0.341855499966	0.703684226465	1.0	0.982	0.018
1477	TRIP12	TRIP12	chr2	-	230695471	230695555	230695471	230695537	230701563	230701700	1477	278	26	234	16	142	125	0.343331417838	0.70427201171	0.904	0.928	-0.024
2746	ABHD14B	ABHD14B	chr3	-	52005475	52005908	52005475	52005714	52007980	52008646	2746	22	9	39	25	250	125	0.343182856442	0.70427201171	0.55	0.438	0.112
3246	BCLAF1	BCLAF1	chr6	-	136596980	136597646	136596980	136597127	136599002	136599914	3246	652	22	1059	27	250	125	0.343569316852	0.70427201171	0.937	0.951	-0.014
154	PCDH19	PCDH19	chrX	-	99596900	99597073	99596900	99597070	99605643	99605702	154	21	2	12	3	127	125	0.344450962604	0.704615936075	0.912	0.797	0.115
2409	NCOA7	NCOA7	chr6	+	126210084	126211127	126210117	126211127	126206304	126206489	2409	35	9	17	2	157	125	0.344639292677	0.704615936075	0.756	0.871	-0.115
2961	ZNF568	ZNF568	chr19	+	37440413	37443645	37440416	37443645	37428048	37428144	2961	9	0	7	1	127	125	0.344465303347	0.704615936075	1.0	0.873	0.127
3632	ZNF142	ZNF142	chr2	-	219523423	219523599	219523423	219523524	219523702	219523853	3632	30	1	54	5	199	125	0.345938112536	0.705341065442	0.95	0.872	0.078
3778	SUPT7L	SUPT7L	chr2	-	27883850	27884468	27883850	27884310	27885045	27885148	3778	33	4	39	2	250	125	0.345502837864	0.705341065442	0.805	0.907	-0.102
685	KIF18B	KIF18B	chr17	-	43009423	43009610	43009423	43009574	43010040	43010141	685	88	5	78	2	160	125	0.346187997439	0.705341065442	0.932	0.968	-0.036
780	ASB9	ASB9	chrX	-	15268551	15268686	15268551	15268656	15270375	15270526	780	23	0	50	2	154	125	0.346198132846	0.705341065442	1.0	0.953	0.047
2960	NPL	NPL	chr1	+	182797858	182799519	182798737	182799519	182794915	182794955	2960	37	4	2	1	250	125	0.346651405864	0.705650950425	0.822	0.5	0.322
3059	SYNE2	SYNE2	chr14	+	64691713	64691763	64691716	64691763	64691178	64691265	3059	10	7	42	49	127	125	0.347644738371	0.707058699656	0.584	0.458	0.126
1935	FAM193A	FAM193A	chr4	+	2664564	2664718	2664570	2664718	2661538	2661781	1935	24	0	51	2	130	125	0.348183398246	0.707439937149	1.0	0.961	0.039
2624	SLC26A11	SLC26A11	chr17	+	78195216	78195593	78195346	78195593	78194199	78194295	2624	11	4	3	0	250	125	0.348485262961	0.707439937149	0.579	1.0	-0.421
3067	BACE1	BACE1	chr11	-	117164586	117164724	117164586	117164649	117165978	117166063	3067	5	0	9	2	199	125	0.348737997186	0.707439937149	1.0	0.739	0.261
2671	PQLC2	PQLC2	chr1	+	19651988	19652076	19652019	19652076	19651126	19651256	2671	241	19	125	14	155	125	0.349607612693	0.707978078254	0.911	0.878	0.033
922	STIL	STIL	chr1	-	47728574	47728788	47728574	47728734	47735306	47735538	922	49	18	71	36	178	125	0.349559677857	0.707978078254	0.657	0.581	0.076
3702	MUC1	MUC1	chr1	-	155161973	155162101	155161973	155162074	155162576	155162706	3702	1	4	178	252	151	125	0.350784064444	0.709747031945	0.171	0.369	-0.198
2879	NOP2	NOP2	chr12	-	6675266	6675502	6675266	6675490	6675694	6675783	2879	142	98	152	88	136	125	0.351195397102	0.709966191035	0.571	0.614	-0.043
2034	CDIPT	CDIPT	chr16	-	29873906	29874041	29873906	29873956	29874135	29874609	2034	135	5	249	5	209	125	0.351559340059	0.71008925324	0.942	0.968	-0.026
1705	C1RL	C1RL	chr12	-	7252281	7252403	7252281	7252356	7254493	7254683	1705	3	3	4	1	171	125	0.352397915749	0.711169954005	0.422	0.745	-0.323
3289	MRPL42	MRPL42	chr12	+	93862964	93863131	93862967	93863131	93861265	93861330	3289	72	85	55	81	127	125	0.353346731436	0.712471077241	0.455	0.401	0.054
3068	KIAA0430	KIAA0430	chr16	-	15719228	15719657	15719228	15719654	15724188	15724361	3068	16	5	26	4	127	125	0.353934433556	0.712618784745	0.759	0.865	-0.106
60	PEX16	PEX16	chr11	-	45931219	45931863	45931219	45931728	45932448	45932513	60	82	0	58	1	250	125	0.354028282306	0.712618784745	1.0	0.967	0.033
2327	ZFAND5	ZFAND5	chr9	-	74975543	74975703	74975543	74975700	74979611	74980163	2327	84	11	170	15	127	125	0.355026333348	0.714014333935	0.883	0.918	-0.035
1914	DDX49	DDX49	chr19	+	19031388	19031512	19031459	19031512	19030483	19030665	1914	305	10	254	5	195	125	0.356387008254	0.714605406648	0.951	0.97	-0.019
2770	FAM104A	FAM104A	chr17	-	71223303	71223403	71223303	71223321	71228224	71228533	2770	108	2	96	4	206	125	0.357150205371	0.714605406648	0.97	0.936	0.034
2819	PPP6R3	PPP6R3	chr11	+	68380533	68382801	68382099	68382801	68377371	68377491	2819	87	0	341	4	250	125	0.356021963756	0.714605406648	1.0	0.977	0.023
2903	AIFM2	AIFM2	chr10	-	71883662	71883856	71883662	71883853	71892489	71892690	2903	9	16	3	11	127	125	0.357004633547	0.714605406648	0.356	0.212	0.144
3225	NAT9	NAT9	chr17	-	72766667	72767997	72766667	72767973	72768356	72768416	3225	20	2	32	7	148	125	0.355776362377	0.714605406648	0.894	0.794	0.1
3355	TICRR	TICRR	chr15	+	90127516	90127758	90127519	90127758	90125916	90126196	3355	28	1	37	0	127	125	0.35701381022	0.714605406648	0.965	1.0	-0.035
1131	TMEM134	TMEM134	chr11	-	67232526	67232738	67232526	67232571	67234782	67234859	1131	19	49	54	104	250	125	0.359793063098	0.719126457558	0.162	0.206	-0.044
2451	STARD13	STARD13	chr13	-	33691684	33692400	33691684	33692378	33700217	33700377	2451	88	2	49	0	146	125	0.360023617036	0.719126457558	0.974	1.0	-0.026
3413	TMEM198B	TMEM198B	chr12	+	56226742	56227325	56227230	56227325	56223743	56224867	3413	9	1	11	0	250	125	0.360684245341	0.719832356758	0.818	1.0	-0.182
1251	RAB2B	RAB2B	chr14	-	21936828	21936911	21936828	21936867	21943025	21943093	1251	165	9	105	9	168	125	0.361828564329	0.720888032502	0.932	0.897	0.035
761	TJAP1	TJAP1	chr6	+	43466660	43466838	43466715	43466838	43465618	43465715	761	15	53	8	44	179	125	0.36181829485	0.720888032502	0.165	0.113	0.052
1877	STAT3	STAT3	chr17	-	40500406	40500557	40500406	40500535	40540296	40540513	1877	50	27	84	34	146	125	0.362919641568	0.721834227669	0.613	0.679	-0.066
353	MAN2C1	MAN2C1	chr15	-	75648641	75648790	75648641	75648721	75648946	75649026	353	59	1	238	10	193	125	0.362746352822	0.721834227669	0.974	0.939	0.035
2565	DCAF4	DCAF4	chr14	+	73406927	73407085	73406959	73407085	73406509	73406610	2565	67	4	160	16	156	125	0.364048298973	0.723464940198	0.931	0.889	0.042
1797	ARRB2	ARRB2	chr17	+	4623844	4623935	4623880	4623935	4623687	4623767	1797	3	65	2	102	160	125	0.364522971097	0.723794340068	0.035	0.015	0.02
1294	SLIRP	SLIRP	chr14	+	78183822	78183941	78183838	78183941	78182114	78182222	1294	11	467	10	638	140	125	0.365598051648	0.724700706439	0.021	0.014	0.007
2430	HSF4	HSF4	chr16	+	67201363	67201502	67201377	67201502	67201022	67201125	2430	2	3	0	2	138	125	0.36534783644	0.724700706439	0.377	0.0	0.377
1308	HDHD3	HDHD3	chr9	-	116137732	116137847	116137732	116137806	116139008	116139289	1308	9	5	20	20	165	125	0.368036296589	0.725316694452	0.577	0.431	0.146
1431	TLE2	TLE2	chr19	-	3019280	3019464	3019280	3019461	3019696	3019771	1431	0	2	2	3	127	125	0.366660818031	0.725316694452	0.0	0.396	-0.396
185	RNF19B	RNF19B	chr1	-	33413822	33413967	33413822	33413964	33415169	33415375	185	18	50	35	132	127	125	0.367769139543	0.725316694452	0.262	0.207	0.055
1892	PCYT2	PCYT2	chr17	-	79866751	79867197	79866751	79866911	79867389	79867478	1892	2	2	18	6	250	125	0.369027963247	0.725316694452	0.333	0.6	-0.267
2031	TECR	TECR	chr19	+	14673952	14674069	14673985	14674069	14673336	14673387	2031	6	36	9	91	157	125	0.367813370914	0.725316694452	0.117	0.073	0.044
2036	CCNA1	CCNA1	chr13	+	37007169	37007358	37007172	37007358	37006408	37006866	2036	1	6	2	3	127	125	0.366942104976	0.725316694452	0.141	0.396	-0.255
2434	ZNHIT3	ZNHIT3	chr17	+	34848656	34848743	34848661	34848743	34842778	34842810	2434	323	3	403	7	129	125	0.366648939581	0.725316694452	0.991	0.982	0.009
2547	RIC3	RIC3	chr11	-	8148205	8148354	8148205	8148351	8158924	8159018	2547	5	16	0	3	127	125	0.369314048861	0.725316694452	0.235	0.0	0.235
3809	SCRN3	SCRN3	chr2	+	175263002	175263170	175263093	175263170	175260456	175260545	3809	33	0	32	1	215	125	0.368224471066	0.725316694452	1.0	0.949	0.051
433	FAM45A	FAM45A	chr10	+	120867459	120867676	120867479	120867676	120863576	120863709	433	76	70	39	46	144	125	0.3690555983	0.725316694452	0.485	0.424	0.061
554	ZNF419	ZNF419	chr19	+	58001498	58001553	58001514	58001553	57999078	57999351	554	1	7	0	8	140	125	0.368550308236	0.725316694452	0.113	0.0	0.113
1695	LYPLA1	LYPLA1	chr8	-	54963571	54963748	54963571	54963706	54965214	54965316	1695	293	6	1052	32	166	125	0.370522635099	0.72647241342	0.974	0.961	0.013
5	DERL3	DERL3	chr22	-	24176689	24179149	24176689	24177119	24179250	24179341	5	8	2	14	8	250	125	0.370413880572	0.72647241342	0.667	0.467	0.2
638	MAGI1	MAGI1	chr3	-	65361419	65361623	65361419	65361620	65364935	65365229	638	1	0	4	6	127	125	0.372482167443	0.729703777859	1.0	0.396	0.604
1007	OPTN	OPTN	chr10	+	13151096	13151288	13151111	13151288	13150961	13151015	1007	11	12	16	28	139	125	0.375055003923	0.731076434436	0.452	0.339	0.113
1405	TCF19	TCF19	chr6	+	31126673	31127484	31126919	31127484	31126302	31126499	1405	87	52	179	88	250	125	0.374805955677	0.731076434436	0.455	0.504	-0.049
2043	SLC29A4	SLC29A4	chr7	+	5327436	5327616	5327439	5327616	5322560	5322713	2043	0	2	1	1	127	125	0.375014765306	0.731076434436	0.0	0.496	-0.496
2945	DPF1	DPF1	chr19	-	38702919	38703031	38702919	38703001	38704283	38704396	2945	17	24	1	4	154	125	0.37484665276	0.731076434436	0.365	0.169	0.196
3041	SPHK2	SPHK2	chr19	+	49129147	49129619	49129324	49129619	49123658	49123810	3041	28	2	44	1	250	125	0.373723750966	0.731076434436	0.875	0.957	-0.082
3883	ZNF133	ZNF133	chr20	+	18286311	18286451	18286324	18286451	18270542	18270718	3883	1	3	0	4	137	125	0.374929766929	0.731076434436	0.233	0.0	0.233
2172	C21orf2	C21orf2	chr21	-	45752915	45753145	45752915	45753136	45755640	45755687	2172	18	0	18	1	133	125	0.376335661623	0.731771817197	1.0	0.944	0.056
330	TGIF1	TGIF1	chr18	+	3450319	3450503	3450322	3450503	3449648	3450068	330	5	0	4	1	127	125	0.375815968645	0.731771817197	1.0	0.797	0.203
480	SHMT2	SHMT2	chr12	+	57626207	57626358	57626265	57626358	57625993	57626075	480	180	3	165	1	182	125	0.376348715204	0.731771817197	0.976	0.991	-0.015
2260	RCE1	RCE1	chr11	+	66611426	66611510	66611430	66611510	66611229	66611332	2260	61	10	120	28	128	125	0.376888163556	0.732213073973	0.856	0.807	0.049
2193	DNLZ	DNLZ	chr9	-	139257440	139257584	139257440	139257580	139257938	139258263	2193	5	102	2	86	128	125	0.377224329483	0.732258992526	0.046	0.022	0.024
434	WNK1	WNK1	chr12	+	987377	987527	987380	987527	980430	980514	434	97	58	57	43	127	125	0.377556774508	0.732297618106	0.622	0.566	0.056
1593	SAFB	SAFB	chr19	+	5661528	5661819	5661531	5661819	5657251	5657358	1593	117	217	131	211	127	125	0.379504530487	0.732574117745	0.347	0.379	-0.032
1767	ZBTB17	ZBTB17	chr1	-	16272648	16272811	16272648	16272789	16273429	16273618	1767	2	75	0	46	146	125	0.379624125998	0.732574117745	0.022	0.0	0.022
2525	ING4	ING4	chr12	-	6761827	6761936	6761827	6761933	6762110	6762216	2525	4	4	10	21	127	125	0.379615839987	0.732574117745	0.496	0.319	0.177
2612	IGF2BP2	IGF2BP2	chr3	-	185410486	185410568	185410486	185410550	185414399	185414451	2612	9	299	10	505	142	125	0.379062788183	0.732574117745	0.026	0.017	0.009
2778	IL1R1	IL1R1	chr2	+	102791937	102792105	102792030	102792105	102791046	102791190	2778	222	2	206	4	217	125	0.379530080373	0.732574117745	0.985	0.967	0.018
2934	LMBR1L	LMBR1L	chr12	-	49495032	49495106	49495032	49495046	49495254	49495332	2934	39	15	40	22	184	125	0.379887986795	0.732574117745	0.639	0.553	0.086
3002	CCDC84	CCDC84	chr11	+	118885997	118886149	118886016	118886149	118885703	118885793	3002	0	29	2	61	143	125	0.378797990713	0.732574117745	0.0	0.028	-0.028
1580	KCTD21-AS1	KCTD21-AS1	chr11	+	77884445	77885023	77884865	77885023	77860022	77860139	1580	21	1	21	0	250	125	0.381388188061	0.734521127469	0.913	1.0	-0.087
3171	ZNF410	ZNF410	chr14	+	74371604	74371786	74371633	74371786	74370662	74370813	3171	151	2	264	7	153	125	0.381524631724	0.734521127469	0.984	0.969	0.015
2942	CCDC138	CCDC138	chr2	+	109408130	109408258	109408135	109408258	109405307	109405422	2942	31	3	29	1	129	125	0.382691435257	0.734723562945	0.909	0.966	-0.057
2982	COX15	COX15	chr10	-	101468504	101474475	101468504	101473236	101476104	101476218	2982	57	10	103	12	250	125	0.382125176679	0.734723562945	0.74	0.811	-0.071
3560	EPN1	EPN1	chr19	+	56204316	56204403	56204319	56204403	56204051	56204162	3560	264	218	294	217	127	125	0.382884110267	0.734723562945	0.544	0.571	-0.027
3678	LINC-PINT	LINC-PINT	chr7	-	130565750	130567495	130565750	130566897	130569075	130569155	3678	20	0	20	1	250	125	0.382593994204	0.734723562945	1.0	0.909	0.091
3043	KANSL1	KANSL1	chr17	-	44111526	44111651	44111526	44111648	44115903	44116052	3043	102	3	68	4	127	125	0.38324369559	0.734811766585	0.971	0.944	0.027
2712	ZNF444	ZNF444	chr19	+	56670992	56672262	56670995	56672262	56669862	56669971	2712	13	2	11	4	127	125	0.384736634318	0.736468900496	0.865	0.73	0.135
557	ODF2L	ODF2L	chr1	-	86852597	86852769	86852597	86852762	86861715	86862025	557	36	0	31	1	131	125	0.38442830465	0.736468900496	1.0	0.967	0.033
1134	TMEM134	TMEM134	chr11	-	67234971	67235061	67234971	67235034	67235487	67235563	1134	16	1	37	6	151	125	0.385192726686	0.736646569037	0.93	0.836	0.094
789	NUDT13	NUDT13	chr10	+	74886392	74886585	74886430	74886585	74885155	74885267	789	1	2	1	10	162	125	0.385458255928	0.736646569037	0.278	0.072	0.206
250	ZNF343	ZNF343	chr20	-	2474423	2474690	2474423	2474648	2481301	2481388	250	32	1	32	0	166	125	0.386579357861	0.737585859502	0.96	1.0	-0.04
774	IGF1R	IGF1R	chr15	+	99472786	99472889	99472789	99472889	99467753	99467913	774	45	25	37	28	127	125	0.386534788559	0.737585859502	0.639	0.565	0.074
2449	TLE4	TLE4	chr9	+	82267504	82267709	82267507	82267709	82242288	82242363	2449	11	63	8	29	127	125	0.386901221077	0.737599317318	0.147	0.214	-0.067
2962	PEX10	PEX10	chr1	-	2338158	2338394	2338158	2338334	2339890	2340297	2962	5	32	8	88	184	125	0.387365122132	0.737724369932	0.096	0.058	0.038
3347	SEMA6D	SEMA6D	chr15	+	48058773	48058874	48058812	48058874	48058301	48058379	3347	2	6	0	3	163	125	0.387596542632	0.737724369932	0.204	0.0	0.204
3629	RAD23A	RAD23A	chr19	+	13060088	13060222	13060091	13060222	13059894	13059973	3629	225	210	290	302	127	125	0.388236362855	0.738342368644	0.513	0.486	0.027
16	PGS1	PGS1	chr17	+	76388556	76388746	76388594	76388746	76374698	76374889	16	38	3	58	2	162	125	0.388690638146	0.738606784409	0.907	0.957	-0.05
2794	STX4	STX4	chr16	+	31045524	31045646	31045546	31045646	31045333	31045435	2794	7	96	13	117	146	125	0.389826206311	0.738998998959	0.059	0.087	-0.028
598	TSC22D4	TSC22D4	chr7	-	100074899	100075930	100074899	100075082	100076416	100076902	598	254	20	179	10	250	125	0.389843261935	0.738998998959	0.864	0.899	-0.035
976	PER3	PER3	chr1	+	7858520	7858733	7858584	7858733	7854019	7854068	976	1	19	0	21	188	125	0.389563401531	0.738998998959	0.034	0.0	0.034
2977	RFC1	RFC1	chr4	-	39308211	39308324	39308211	39308321	39310255	39310652	2977	39	123	51	130	127	125	0.391297777344	0.74115658231	0.238	0.279	-0.041
1304	NUBP2	NUBP2	chr16	+	1838138	1838208	1838161	1838208	1837941	1838052	1304	96	0	194	3	147	125	0.391964036154	0.74122012648	1.0	0.982	0.018
325	THBS3	THBS3	chr1	-	155171747	155171905	155171747	155171825	155172051	155172192	325	5	11	10	39	204	125	0.391786237195	0.74122012648	0.218	0.136	0.082
1374	SIGMAR1	SIGMAR1	chr9	-	34636993	34637109	34636993	34637086	34637216	34637417	1374	4	374	7	375	147	125	0.392911247071	0.741245188483	0.009	0.016	-0.007
2537	AKTIP	AKTIP	chr16	-	53524951	53526434	53524951	53526431	53526604	53526665	2537	21	10	91	62	127	125	0.393054323643	0.741245188483	0.674	0.591	0.083
3479	RNMT	RNMT	chr18	+	13759940	13764555	13762037	13764555	13754112	13754146	3479	143	3	155	6	250	125	0.393814885061	0.741245188483	0.96	0.928	0.032
3868	GON4L	GON4L	chr1	-	155721750	155722381	155721750	155722378	155722994	155723205	3868	4	57	2	61	127	125	0.393734015204	0.741245188483	0.065	0.031	0.034
649	SCARF2	SCARF2	chr22	-	20783511	20783642	20783511	20783627	20783822	20783940	649	1	21	1	5	139	125	0.393875484277	0.741245188483	0.041	0.152	-0.111
689	C4orf46	C4orf46	chr4	-	159587826	159590920	159587826	159590916	159593148	159593407	689	6	2	10	1	128	125	0.393872348435	0.741245188483	0.746	0.907	-0.161
1267	SREK1	SREK1	chr5	+	65473341	65473486	65473344	65473486	65470773	65470869	1267	188	25	176	30	127	125	0.395680164715	0.744043841033	0.881	0.852	0.029
3236	ATXN3	ATXN3	chr14	-	92549469	92549602	92549469	92549579	92555073	92555161	3236	7	1	49	2	147	125	0.396158083351	0.744345139769	0.856	0.954	-0.098
1020	ATG4D	ATG4D	chr19	+	10655384	10655542	10655458	10655542	10654569	10655001	1020	26	70	22	44	198	125	0.397616619068	0.745600274333	0.19	0.24	-0.05
384	WDR45	WDR45	chrX	-	48934303	48934412	48934303	48934409	48935495	48935570	384	2	27	5	32	127	125	0.397797692317	0.745600274333	0.068	0.133	-0.065
519	ZNF512	ZNF512	chr2	+	27820933	27821121	27820936	27821121	27805835	27806009	519	8	0	8	1	127	125	0.397271243023	0.745600274333	1.0	0.887	0.113
852	RAB24	RAB24	chr5	-	176729128	176729497	176729128	176729179	176730009	176730078	852	11	2	5	0	250	125	0.398098994106	0.745600274333	0.733	1.0	-0.267
2157	CLASP1	CLASP1	chr2	-	122165046	122165291	122165046	122165288	122166599	122166623	2157	9	0	50	4	127	125	0.398498906374	0.745753145075	1.0	0.925	0.075
567	AUP1	AUP1	chr2	-	74755877	74756409	74755877	74756062	74756488	74756626	567	399	2	546	1	250	125	0.398898776345	0.745905692719	0.99	0.996	-0.006
1138	E2F3	E2F3	chr6	+	20481436	20481656	20481454	20481656	20480076	20480188	1138	36	4	112	7	142	125	0.399626528994	0.746670619962	0.888	0.934	-0.046
969	COX11	COX11	chr17	-	53038566	53040276	53038566	53038673	53040666	53040792	969	272	11	396	22	250	125	0.400166767592	0.747084252166	0.925	0.9	0.025
1047	APBB1	APBB1	chr11	-	6416353	6416931	6416353	6416509	6417015	6417192	1047	178	2	95	0	250	125	0.402736510124	0.747725993357	0.978	1.0	-0.022
1555	DBNL	DBNL	chr7	+	44098027	44098079	44098030	44098079	44097727	44097879	1555	30	81	49	166	127	125	0.403062678846	0.747725993357	0.267	0.225	0.042
1894	ASPH	ASPH	chr8	-	62550880	62550922	62550880	62550919	62555446	62555479	1894	744	129	1599	251	127	125	0.401172191577	0.747725993357	0.85	0.862	-0.012
2498	PTPRK	PTPRK	chr6	-	128330274	128330413	128330274	128330410	128385902	128385939	2498	156	12	240	13	127	125	0.403110556253	0.747725993357	0.928	0.948	-0.02
2548	PCMTD2	PCMTD2	chr20	+	62899239	62899363	62899320	62899363	62895781	62895884	2548	31	0	35	1	205	125	0.403261288116	0.747725993357	1.0	0.955	0.045
2728	ZNF707	ZNF707	chr8	+	144773766	144773883	144773769	144773883	144773242	144773402	2728	0	4	2	9	127	125	0.401707249887	0.747725993357	0.0	0.179	-0.179
2825	CIAPIN1	CIAPIN1	chr16	-	57473093	57473246	57473093	57473207	57474683	57474895	2825	154	20	290	29	163	125	0.401529519441	0.747725993357	0.855	0.885	-0.03
3228	NAT9	NAT9	chr17	-	72768098	72768190	72768098	72768178	72768356	72768416	3228	8	6	3	5	136	125	0.402340181371	0.747725993357	0.551	0.355	0.196
899	IPO4	IPO4	chr14	-	24651483	24651629	24651483	24651609	24651997	24652048	899	0	80	4	209	144	125	0.40338269552	0.747725993357	0.0	0.016	-0.016
599	PXK	PXK	chr3	+	58398627	58398690	58398630	58398690	58395816	58395886	599	23	4	25	2	127	125	0.404074350934	0.74841597173	0.85	0.925	-0.075
1965	ZFP90	ZFP90	chr16	+	68596894	68601039	68596946	68601039	68592375	68592471	1965	2	11	2	28	176	125	0.405658974533	0.750757486043	0.114	0.048	0.066
1937	MAP7	MAP7	chr6	-	136693638	136693787	136693638	136693763	136698892	136699006	1937	1	23	1	237	148	125	0.406724865204	0.750950637646	0.035	0.004	0.031
3384	BIRC7	BIRC7	chr20	+	61870709	61870962	61870763	61870962	61870513	61870585	3384	4	3	0	1	178	125	0.406161542855	0.750950637646	0.484	0.0	0.484
3665	TMEM171	TMEM171	chr5	+	72427364	72427644	72427367	72427644	72424216	72424358	3665	3	1	8	8	127	125	0.406445267701	0.750950637646	0.747	0.496	0.251
2077	POU2F2	POU2F2	chr19	-	42600233	42600395	42600233	42600347	42603678	42603770	2077	2	2	9	3	172	125	0.408394469246	0.752254906795	0.421	0.686	-0.265
2935	FAM228B	FAM228B	chr2	+	24303745	24303825	24303748	24303825	24299743	24299839	2935	1	2	4	2	127	125	0.408154280154	0.752254906795	0.33	0.663	-0.333
886	ZCCHC18	ZCCHC18	chrX	+	103358124	103360538	103359942	103360538	103357885	103357937	886	17	2	7	0	250	125	0.408090159379	0.752254906795	0.81	1.0	-0.19
2240	STUB1	STUB1	chr16	+	731062	731350	731151	731350	730110	730684	2240	5	64	5	111	213	125	0.408944453368	0.752676240567	0.044	0.026	0.018
2114	ZNF577	ZNF577	chr19	-	52374550	52376959	52374550	52376782	52380534	52380630	2114	13	0	14	1	250	125	0.40982155213	0.753114045555	1.0	0.875	0.125
3094	STXBP2	STXBP2	chr19	+	7705583	7705695	7705625	7705695	7704616	7704693	3094	4	2	29	6	166	125	0.409825184841	0.753114045555	0.601	0.784	-0.183
3608	GUCD1	GUCD1	chr22	-	24936390	24939068	24936390	24939065	24939809	24940051	3608	10	104	15	223	127	125	0.410276394516	0.753352345103	0.086	0.062	0.024
2256	GIGYF2	GIGYF2	chr2	+	233655407	233655625	233655425	233655625	233651859	233652039	2256	144	8	133	11	142	125	0.411224348425	0.754501682349	0.941	0.914	0.027
162	MORF4L2	MORF4L2	chrX	-	102933426	102933579	102933426	102933528	102939608	102939657	162	227	98	226	112	175	125	0.411602314923	0.754604244025	0.623	0.59	0.033
2354	PAM	PAM	chr5	+	102360834	102361038	102360837	102361038	102355493	102355547	2354	265	32	276	41	127	125	0.412084975742	0.754898434842	0.891	0.869	0.022
1140	ELF1	ELF1	chr13	-	41523941	41524109	41523941	41524037	41525464	41525572	1140	83	2	223	10	196	125	0.419188891298	0.755852050328	0.964	0.934	0.03
1315	PLEKHB2	PLEKHB2	chr2	+	131897739	131897848	131897742	131897848	131890474	131890564	1315	162	22	345	37	127	125	0.415178563841	0.755852050328	0.879	0.902	-0.023
1413	DYRK1A	DYRK1A	chr21	+	38850482	38850602	38850509	38850602	38844985	38845182	1413	13	40	18	78	151	125	0.4142288582	0.755852050328	0.212	0.16	0.052
1558	ABLIM3	ABLIM3	chr5	+	148637853	148640001	148639108	148640001	148632319	148632400	1558	36	0	101	2	250	125	0.413153243362	0.755852050328	1.0	0.962	0.038
2044	SLC29A4	SLC29A4	chr7	+	5331323	5331452	5331360	5331452	5330754	5330868	2044	53	22	19	5	161	125	0.419380138893	0.755852050328	0.652	0.747	-0.095
2117	DBI	DBI	chr2	+	120125134	120125220	120125139	120125220	120124499	120124636	2117	7	2	13	8	129	125	0.416412082052	0.755852050328	0.772	0.612	0.16
2138	FAM122B	FAM122B	chrX	-	133919915	133919980	133919915	133919977	133921501	133921563	2138	105	70	137	77	127	125	0.418986045015	0.755852050328	0.596	0.637	-0.041
2169	NFRKB	NFRKB	chr11	-	129754639	129754777	129754639	129754741	129755329	129755504	2169	5	14	11	18	160	125	0.41496591278	0.755852050328	0.218	0.323	-0.105
2181	SPOCD1	SPOCD1	chr1	-	32256022	32256892	32256022	32256853	32257815	32258002	2181	3	24	4	63	163	125	0.417379856569	0.755852050328	0.087	0.046	0.041
2187	ST6GALNAC6	ST6GALNAC6	chr9	-	130647599	130649067	130647599	130649063	130649762	130649870	2187	290	27	104	13	128	125	0.417931664383	0.755852050328	0.913	0.887	0.026
2249	EYA1	EYA1	chr8	-	72229786	72229924	72229786	72229909	72233968	72234114	2249	69	28	2	0	139	125	0.413304417347	0.755852050328	0.689	1.0	-0.311
2369	SLC25A44	SLC25A44	chr1	+	156177652	156177804	156177676	156177804	156169625	156170263	2369	0	121	2	85	148	125	0.416776295815	0.755852050328	0.0	0.019	-0.019
2618	PSMD2	PSMD2	chr3	+	184019634	184019859	184019645	184019859	184019324	184019446	2618	2544	78	2369	63	135	125	0.41867552387	0.755852050328	0.968	0.972	-0.004
2821	PPP6R3	PPP6R3	chr11	+	68355394	68355492	68355412	68355492	68343425	68343511	2821	28	3	76	14	142	125	0.417396337775	0.755852050328	0.891	0.827	0.064
3291	NRP1	NRP1	chr10	-	33475144	33475419	33475144	33475416	33481208	33481346	3291	16	275	10	241	127	125	0.415510218807	0.755852050328	0.054	0.039	0.015
3360	NEK3	NEK3	chr13	-	52715155	52715206	52715155	52715205	52718050	52718122	3360	63	4	39	1	125	125	0.418007319238	0.755852050328	0.94	0.975	-0.035
3953	IFNAR2	IFNAR2	chr21	+	34614144	34614282	34614190	34614282	34602199	34602521	3953	11	8	20	23	170	125	0.418755429929	0.755852050328	0.503	0.39	0.113
679	ZCCHC10	ZCCHC10	chr5	-	132332676	132334542	132332676	132334524	132335823	132335865	679	108	8	90	4	142	125	0.418204468885	0.755852050328	0.922	0.952	-0.03
788	LOC113230	LOC113230	chr19	+	14185136	14185275	14185201	14185275	14183820	14184689	788	0	3	2	7	189	125	0.418692106548	0.755852050328	0.0	0.159	-0.159
841	ZNF200	ZNF200	chr16	-	3282420	3282547	3282420	3282544	3282832	3282921	841	52	0	38	1	127	125	0.415424619245	0.755852050328	1.0	0.974	0.026
919	SYTL2	SYTL2	chr11	-	85447543	85447658	85447543	85447655	85448617	85448699	919	6	4	56	65	127	125	0.419325711924	0.755852050328	0.596	0.459	0.137
1708	EIF1AD	EIF1AD	chr11	-	65767773	65767952	65767773	65767947	65769380	65769637	1708	20	6	29	5	129	125	0.421621947498	0.757737794197	0.764	0.849	-0.085
2322	ZNF33B	ZNF33B	chr10	-	43090042	43090147	43090042	43090144	43127376	43127472	2322	14	0	17	1	127	125	0.421242957909	0.757737794197	1.0	0.944	0.056
2992	ZFP37	ZFP37	chr9	-	115812070	115812197	115812070	115812155	115818836	115819071	2992	1	4	0	4	166	125	0.421720052767	0.757737794197	0.158	0.0	0.158
597	TSC22D4	TSC22D4	chr7	-	100074899	100075827	100074899	100075082	100076416	100076902	597	182	20	126	10	250	125	0.421389235987	0.757737794197	0.82	0.863	-0.043
2297	PTOV1	PTOV1	chr19	+	50361160	50361234	50361165	50361234	50360949	50361039	2297	893	9	752	4	129	125	0.423650272173	0.758805056416	0.99	0.995	-0.005
2309	FGFR1OP	FGFR1OP	chr6	+	167453391	167455906	167453535	167455906	167447362	167447459	2309	136	1	162	3	250	125	0.422812137228	0.758805056416	0.986	0.964	0.022
2320	TTK	TTK	chr6	+	80736094	80736231	80736097	80736231	80732040	80732189	2320	200	41	160	40	127	125	0.42375303247	0.758805056416	0.828	0.797	0.031
549	SSR1	SSR1	chr6	-	7301542	7301805	7301542	7301601	7303782	7303870	549	850	2	777	4	250	125	0.423933341378	0.758805056416	0.995	0.99	0.005
964	RFC5	RFC5	chr12	+	118465757	118465835	118465766	118465835	118464693	118464823	964	150	2	191	5	133	125	0.423136488342	0.758805056416	0.986	0.973	0.013
691	CNN2	CNN2	chr19	+	1036065	1036245	1036128	1036245	1032557	1032695	691	14	1080	33	1847	187	125	0.425327733216	0.760719754905	0.009	0.012	-0.003
1517	SRSF11	SRSF11	chr1	+	70687294	70687522	70687297	70687522	70671364	70671463	1517	0	4	2	10	127	125	0.426083686734	0.761011383363	0.0	0.164	-0.164
2274	SCUBE3	SCUBE3	chr6	+	35200626	35200752	35200629	35200752	35199501	35199636	2274	10	2	4	0	127	125	0.426639458327	0.761011383363	0.831	1.0	-0.169
2575	HIVEP3	HIVEP3	chr1	-	41972035	41976937	41972035	41976934	41978486	41979421	2575	17	1	27	4	127	125	0.426220323049	0.761011383363	0.944	0.869	0.075
2630	ZNF140	ZNF140	chr12	+	133682095	133684258	133682210	133684258	133660051	133660147	2630	106	3	32	2	239	125	0.42704502018	0.761011383363	0.949	0.893	0.056
301	APOPT1	APOPT1	chr14	+	104056517	104057236	104056519	104057236	104053610	104053701	301	185	4	259	3	126	125	0.427114796894	0.761011383363	0.979	0.988	-0.009
1276	PPM1B	PPM1B	chr2	+	44457131	44458612	44457551	44458612	44445618	44445676	1276	2	41	0	187	250	125	0.427755805239	0.761574355376	0.024	0.0	0.024
3680	RAP1GAP	RAP1GAP	chr1	-	21924453	21924557	21924453	21924533	21924892	21924995	3680	34	6	5	2	148	125	0.428195669519	0.761778628461	0.827	0.679	0.148
1456	ZDHHC6	ZDHHC6	chr10	-	114203272	114203364	114203272	114203352	114204927	114205408	1456	146	2	104	3	136	125	0.428538813259	0.761810652099	0.985	0.97	0.015
3046	C11orf80	C11orf80	chr11	+	66571465	66571661	66571468	66571661	66568501	66568573	3046	15	10	78	36	127	125	0.429453653078	0.762619807374	0.596	0.681	-0.085
3208	ZNF473	ZNF473	chr19	+	50534148	50534348	50534270	50534348	50529062	50529379	3208	59	16	31	12	246	125	0.429644961901	0.762619807374	0.652	0.568	0.084
3209	PPRC1	PPRC1	chr10	+	103898375	103898522	103898476	103898522	103897606	103897795	3209	179	2	179	4	225	125	0.430170921306	0.762975373671	0.98	0.961	0.019
2687	TMEM91	TMEM91	chr19	+	41889465	41889987	41889767	41889987	41888676	41888826	2687	7	11	3	2	250	125	0.430688930713	0.763073521299	0.241	0.429	-0.188
3491	CDV3	CDV3	chr3	+	133305406	133305566	133305412	133305566	133302845	133302994	3491	1045	13	1997	18	130	125	0.430877622142	0.763073521299	0.987	0.991	-0.004
1668	DNAAF3	DNAAF3	chr19	-	55671266	55671381	55671266	55671378	55672007	55672143	1668	7	3	11	2	127	125	0.431746491069	0.764034764784	0.697	0.844	-0.147
1297	ST20	ST20	chr15	-	80199970	80200048	80199970	80200026	80215793	80216096	1297	3	21	3	10	146	125	0.433246345174	0.766110329617	0.109	0.204	-0.095
258	ALKBH2	ALKBH2	chr12	-	109530311	109530742	109530311	109530592	109531154	109531293	258	41	2	99	9	250	125	0.433666498377	0.766274966589	0.911	0.846	0.065
138	ANKHD1	ANKHD1	chr5	+	139818045	139818202	139818078	139818202	139815688	139815842	138	145	1	176	3	157	125	0.434825657477	0.766838500801	0.991	0.979	0.012
343	CRBN	CRBN	chr3	-	3216846	3216953	3216846	3216950	3221304	3221401	343	81	2	32	0	127	125	0.435110958209	0.766838500801	0.976	1.0	-0.024
3474	PASK	PASK	chr2	-	242077367	242077502	242077367	242077397	242078068	242078209	3474	23	0	30	1	229	125	0.435266478062	0.766838500801	1.0	0.942	0.058
431	SEMA3B	SEMA3B	chr3	+	50311343	50311488	50311346	50311488	50311189	50311259	431	2	1	45	63	127	125	0.435746060852	0.766838500801	0.663	0.413	0.25
734	GNAS	GNAS	chr20	+	57478582	57478640	57478585	57478640	57473995	57474040	734	457	1983	405	1865	127	125	0.436276449666	0.766838500801	0.185	0.176	0.009
737	SMOC1	SMOC1	chr14	+	70496958	70499083	70496961	70499083	70489919	70490164	737	78	79	4	2	127	125	0.436123481228	0.766838500801	0.493	0.663	-0.17
933	PKMYT1	PKMYT1	chr16	-	3023138	3023254	3023138	3023216	3024000	3024158	933	20	78	87	273	162	125	0.436041386835	0.766838500801	0.165	0.197	-0.032
1903	ATF3	ATF3	chr1	+	212792387	212794119	212792699	212794119	212791468	212791576	1903	10	92	100	1217	250	125	0.43754255398	0.76761445236	0.052	0.039	0.013
1958	VPS29	VPS29	chr12	-	110933816	110934008	110933816	110933899	110939853	110939945	1958	740	13	1083	14	233	125	0.438340772293	0.76761445236	0.968	0.976	-0.008
2153	ADPGK	ADPGK	chr15	-	73043707	73045236	73043707	73045233	73047896	73047995	2153	187	199	122	147	127	125	0.437726958739	0.76761445236	0.48	0.45	0.03
3131	SUPT20H	SUPT20H	chr13	-	37596147	37596454	37596147	37596217	37598171	37598330	3131	183	139	135	117	250	125	0.438077542057	0.76761445236	0.397	0.366	0.031
3884	ZNF133	ZNF133	chr20	+	18286914	18287037	18286941	18287037	18286311	18286451	3884	1	17	0	13	151	125	0.438356012487	0.76761445236	0.046	0.0	0.046
2346	ANLN	ANLN	chr7	+	36458852	36459088	36458855	36459088	36455366	36455493	2346	75	2	294	14	127	125	0.43908697817	0.768320231406	0.974	0.954	0.02
1521	MSTO1	MSTO1	chr1	+	155583849	155584758	155583852	155584758	155583447	155583557	1521	134	3	109	1	127	125	0.44042020304	0.770078011733	0.978	0.991	-0.013
1295	SLIRP	SLIRP	chr14	+	78183838	78183941	78183844	78183941	78182114	78182222	1295	467	13	638	13	130	125	0.440874641141	0.770297751076	0.972	0.979	-0.007
2399	GAS8	GAS8	chr16	+	90097583	90097904	90097706	90097904	90094043	90094130	2399	5	24	18	56	247	125	0.441302805608	0.770471291758	0.095	0.14	-0.045
3129	TMCC1	TMCC1	chr3	-	129546645	129547351	129546645	129546920	129551616	129551669	3129	30	5	78	8	250	125	0.442718732507	0.77236782596	0.75	0.83	-0.08
1162	SF1	SF1	chr11	-	64532075	64533627	64532075	64532990	64534663	64534723	1162	131	1	308	0	250	125	0.444305921145	0.773984218024	0.985	1.0	-0.015
2658	BRSK2	BRSK2	chr11	+	1481777	1483919	1482199	1483919	1480421	1480469	2658	15	16	0	1	250	125	0.444183741668	0.773984218024	0.319	0.0	0.319
1789	LOC100131626	LOC100131626	chr11	-	118251934	118252275	118251934	118252222	118288055	118288139	1789	3	0	12	3	177	125	0.445079739701	0.774425015563	1.0	0.739	0.261
2300	MICA	MICA	chr6	+	31378848	31379136	31379020	31379136	31378319	31378574	2300	482	4	667	3	250	125	0.445220015349	0.774425015563	0.984	0.991	-0.007
2947	TMEM53	TMEM53	chr1	-	45118918	45120881	45118918	45120791	45140002	45140280	2947	28	1	47	4	214	125	0.447168470791	0.777237186249	0.942	0.873	0.069
742	DDIT3	DDIT3	chr12	-	57911051	57911221	57911051	57911207	57911488	57911536	742	442	82	73	17	138	125	0.449424779662	0.780579880466	0.83	0.795	0.035
2725	FAM217B	FAM217B	chr20	+	58518994	58523702	58519450	58523702	58517481	58517567	2725	96	1	74	2	250	125	0.450318292021	0.781552413485	0.98	0.949	0.031
118	FAM120A	FAM120A	chr9	+	96277948	96278049	96277951	96278049	96261071	96261168	118	207	49	245	49	127	125	0.453024659661	0.781845604153	0.806	0.831	-0.025
1779	IST1	IST1	chr16	+	71958671	71958720	71958675	71958720	71956376	71956583	1779	11	0	35	2	128	125	0.451952700983	0.781845604153	1.0	0.945	0.055
1804	CASP9	CASP9	chr1	-	15833393	15833628	15833393	15833570	15834367	15834402	1804	2	19	2	43	182	125	0.452810716118	0.781845604153	0.067	0.031	0.036
2126	BRMS1	BRMS1	chr11	-	66104803	66105360	66104803	66105278	66106191	66106256	2126	179	0	154	1	206	125	0.453073285267	0.781845604153	1.0	0.989	0.011
246	TYSND1	TYSND1	chr10	-	71902423	71902609	71902423	71902520	71903597	71903728	246	73	9	85	7	213	125	0.451672502583	0.781845604153	0.826	0.877	-0.051
310	SLC25A10	SLC25A10	chr17	+	79684786	79684891	79684813	79684891	79684428	79684521	310	5	81	11	274	151	125	0.45287382796	0.781845604153	0.049	0.032	0.017
3314	PPP1R12C	PPP1R12C	chr19	-	55604150	55604236	55604150	55604233	55604383	55604444	3314	56	91	24	49	127	125	0.451477051045	0.781845604153	0.377	0.325	0.052
382	DMTF1	DMTF1	chr7	+	86811332	86811653	86811371	86811653	86810624	86810657	382	5	8	6	5	163	125	0.453156777823	0.781845604153	0.324	0.479	-0.155
1414	MTERF2	MTERF2	chr12	-	107378892	107379003	107378892	107378993	107380746	107380944	1414	33	13	21	12	134	125	0.454443335286	0.783488399246	0.703	0.62	0.083
2752	APOL1	APOL1	chr22	+	36650943	36651045	36650982	36651045	36649116	36649265	2752	0	5	6	50	163	125	0.455410842088	0.784390055009	0.0	0.084	-0.084
3643	TCF7	TCF7	chr5	+	133481431	133483920	133481891	133483920	133479282	133479331	3643	2	5	0	2	250	125	0.455635879158	0.784390055009	0.167	0.0	0.167
1129	HERPUD1	HERPUD1	chr16	+	56969312	56969387	56969315	56969387	56969146	56969224	1129	123	12	364	27	127	125	0.458788619245	0.785776121996	0.91	0.93	-0.02
1714	EIF1AD	EIF1AD	chr11	-	65767773	65767952	65767773	65767877	65769510	65769637	1714	49	3	88	9	199	125	0.457485058077	0.785776121996	0.911	0.86	0.051
1755	FAM156A	FAM156A	chrX	+	53024484	53024651	53024593	53024651	52985470	52985544	1755	3	0	3	1	233	125	0.457906883072	0.785776121996	1.0	0.617	0.383
3108	UBR5	UBR5	chr8	-	103277327	103277506	103277327	103277503	103279174	103279235	3108	159	32	108	27	127	125	0.458186388958	0.785776121996	0.83	0.797	0.033
3903	SUV420H1	SUV420H1	chr11	-	67939009	67939176	67939009	67939123	67941270	67941380	3903	64	0	140	2	177	125	0.457549156766	0.785776121996	1.0	0.98	0.02
588	EVC	EVC	chr4	+	5812679	5816031	5812682	5816031	5812065	5812177	588	28	19	19	18	127	125	0.458474253557	0.785776121996	0.592	0.51	0.082
632	LRRC16A	LRRC16A	chr6	+	25606288	25606501	25606306	25606501	25605039	25605121	632	13	4	136	26	142	125	0.457423445016	0.785776121996	0.741	0.822	-0.081
1631	TMEM59	TMEM59	chr1	-	54506428	54506513	54506428	54506510	54507396	54507478	1631	249	572	237	502	127	125	0.461404147309	0.786647224789	0.3	0.317	-0.017
2262	AKAP13	AKAP13	chr15	+	86253809	86253876	86253812	86253876	86251249	86251317	2262	33	6	76	9	127	125	0.461617869549	0.786647224789	0.844	0.893	-0.049
2581	WDR76	WDR76	chr15	+	44120162	44120564	44120272	44120564	44119111	44119290	2581	144	0	208	2	234	125	0.460564813115	0.786647224789	1.0	0.982	0.018
2695	TMEM219	TMEM219	chr16	+	29974427	29974629	29974430	29974629	29973350	29973453	2695	24	19	51	53	127	125	0.459714727363	0.786647224789	0.554	0.486	0.068
3638	ZNF23	ZNF23	chr16	-	71487944	71488121	71487944	71488071	71490666	71490731	3638	3	0	8	2	174	125	0.461647432388	0.786647224789	1.0	0.742	0.258
529	RUSC1	RUSC1	chr1	+	155296370	155296923	155296688	155296923	155295654	155295701	529	301	16	539	36	250	125	0.460329490692	0.786647224789	0.904	0.882	0.022
718	ZNF189	ZNF189	chr9	+	104162165	104162292	104162210	104162292	104161135	104161471	718	8	2	3	0	169	125	0.461182353687	0.786647224789	0.747	1.0	-0.253
594	TSC22D4	TSC22D4	chr7	-	100074899	100075930	100074899	100075085	100076416	100076902	594	250	7	179	3	250	125	0.462564201504	0.787636572764	0.947	0.968	-0.021
1986	EIF4ENIF1	EIF4ENIF1	chr22	-	31843411	31843554	31843411	31843551	31844138	31844218	1986	12	28	13	43	127	125	0.463732439619	0.788897489285	0.297	0.229	0.068
2097	PTBP2	PTBP2	chr1	+	97270340	97270495	97270355	97270495	97250614	97250810	2097	14	28	7	21	139	125	0.463978122166	0.788897489285	0.31	0.231	0.079
3358	WRNIP1	WRNIP1	chr6	+	2770353	2770595	2770428	2770595	2768924	2769116	3358	621	15	506	16	199	125	0.46605675711	0.791857129738	0.963	0.952	0.011
18	PGS1	PGS1	chr17	+	76396757	76396936	76396815	76396936	76395428	76395618	18	142	0	146	1	182	125	0.467384076128	0.79188800219	1.0	0.99	0.01
2400	DOPEY1	DOPEY1	chr6	+	83829466	83829576	83829493	83829576	83828606	83828706	2400	16	0	24	1	151	125	0.468007075221	0.79188800219	1.0	0.952	0.048
2446	GS1-124K5.11	GS1-124K5.11	chr7	-	66041741	66041919	66041741	66041916	66057243	66057394	2446	5	2	15	12	127	125	0.46810280966	0.79188800219	0.711	0.552	0.159
3219	LYPLAL1	LYPLAL1	chr1	+	219383856	219383989	219383873	219383989	219352488	219352588	3219	2	10	2	4	141	125	0.467178757327	0.79188800219	0.151	0.307	-0.156
3334	PPP1CA	PPP1CA	chr11	-	67168538	67168703	67168538	67168670	67169198	67169376	3334	7	411	22	937	157	125	0.46764681422	0.79188800219	0.013	0.018	-0.005
3693	SYNJ1	SYNJ1	chr21	-	34050954	34051120	34050954	34051111	34053805	34053958	3693	16	1	11	0	133	125	0.467704645834	0.79188800219	0.938	1.0	-0.062
24	PRKACB	PRKACB	chr1	+	84670161	84671122	84670164	84671122	84668365	84668488	24	0	1	12	14	127	125	0.46920382016	0.792034978844	0.0	0.458	-0.458
3253	MYH10	MYH10	chr17	-	8479960	8479990	8479960	8479987	8480553	8480656	3253	7	0	49	4	127	125	0.469041512858	0.792034978844	1.0	0.923	0.077
380	DMTF1	DMTF1	chr7	+	86811332	86811653	86811543	86811653	86810624	86810657	380	20	49	33	63	250	125	0.468580348264	0.792034978844	0.169	0.208	-0.039
2015	CRNDE	CRNDE	chr16	-	54954209	54954322	54954209	54954239	54957496	54957562	2015	31	7	230	37	207	125	0.470647972303	0.792266722537	0.728	0.79	-0.062
308	DTYMK	DTYMK	chr2	-	242617866	242618064	242617866	242617992	242625183	242625292	308	371	6	514	12	196	125	0.469802948017	0.792266722537	0.975	0.965	0.01
3644	SP1	SP1	chr12	+	53775893	53777406	53776037	53777406	53775442	53775597	3644	180	4	292	10	250	125	0.470693673825	0.792266722537	0.957	0.936	0.021
700	GLRX	GLRX	chr5	-	95149552	95150511	95149552	95150093	95152210	95152330	700	45	1135	29	610	250	125	0.470275710467	0.792266722537	0.019	0.023	-0.004
315	ILK	ILK	chr11	+	6625409	6625590	6625455	6625590	6624937	6625052	315	179	130	251	203	170	125	0.472206825133	0.793673307953	0.503	0.476	0.027
3776	SUPT7L	SUPT7L	chr2	-	27883850	27884310	27883850	27884255	27885045	27885148	3776	15	93	10	85	179	125	0.47202196449	0.793673307953	0.101	0.076	0.025
1412	PRIMPOL	PRIMPOL	chr4	+	185606562	185606652	185606565	185606652	185603401	185603490	1412	12	1	32	6	127	125	0.475380052383	0.794409369054	0.922	0.84	0.082
1566	IL17RE	IL17RE	chr3	+	9956085	9956283	9956231	9956283	9955639	9955708	1566	3	5	15	45	250	125	0.475696263245	0.794409369054	0.231	0.143	0.088
216	THEMIS2	THEMIS2	chr1	+	28208481	28209554	28209023	28209554	28206154	28206565	216	26	0	303	6	250	125	0.47471924006	0.794409369054	1.0	0.962	0.038
2779	HSD11B1L	HSD11B1L	chr19	+	5684791	5684916	5684829	5684916	5680775	5681282	2779	4	15	1	9	162	125	0.474082557503	0.794409369054	0.171	0.079	0.092
2788	OSBP2	OSBP2	chr22	+	31285163	31285221	31285166	31285221	31284209	31284327	2788	27	2	8	0	127	125	0.474956165211	0.794409369054	0.93	1.0	-0.07
3827	RNF121	RNF121	chr11	+	71706485	71706597	71706495	71706597	71701642	71701763	3827	2	0	2	1	134	125	0.475140341551	0.794409369054	1.0	0.651	0.349
593	TSC22D4	TSC22D4	chr7	-	100074899	100075827	100074899	100075085	100076416	100076902	593	178	7	126	3	250	125	0.475173327393	0.794409369054	0.927	0.955	-0.028
688	PLIN3	PLIN3	chr19	-	4852027	4852313	4852027	4852277	4859601	4859684	688	707	9	1105	10	160	125	0.473959240113	0.794409369054	0.984	0.989	-0.005
911	RPLP0	RPLP0	chr12	-	120638532	120638694	120638532	120638634	120638885	120639014	911	1074	3325	958	3078	184	125	0.475120557567	0.794409369054	0.18	0.175	0.005
2483	FCHO1	FCHO1	chr19	+	17899078	17899377	17899092	17899377	17898490	17898655	2483	0	10	2	35	138	125	0.477166162699	0.796296523649	0.0	0.049	-0.049
2199	RTEL1	RTEL1	chr20	+	62293826	62293980	62293898	62293980	62293202	62293296	2199	2	34	2	72	196	125	0.481131013381	0.798372994508	0.036	0.017	0.019
2385	SUN1	SUN1	chr7	+	892446	892589	892449	892589	892245	892304	2385	279	116	265	123	127	125	0.480937597134	0.798372994508	0.703	0.68	0.023
3494	LARP4	LARP4	chr12	+	50821544	50821692	50821547	50821692	50794591	50794811	3494	136	15	134	11	127	125	0.48090167553	0.798372994508	0.899	0.923	-0.024
3527	BTN2A1	BTN2A1	chr6	+	26467946	26469881	26468175	26469881	26466289	26466316	3527	62	96	24	46	250	125	0.480005353717	0.798372994508	0.244	0.207	0.037
3924	C8orf58	C8orf58	chr8	+	22460049	22460156	22460073	22460156	22459712	22459825	3924	14	7	27	20	148	125	0.481136435444	0.798372994508	0.628	0.533	0.095
3926	FAM219A	FAM219A	chr9	-	34398181	34401120	34398181	34401117	34401663	34401718	3926	206	72	112	33	127	125	0.479763161141	0.798372994508	0.738	0.77	-0.032
547	ICT1	ICT1	chr17	+	73017015	73017356	73017020	73017356	73016582	73016752	547	319	7	319	10	129	125	0.481013325295	0.798372994508	0.978	0.969	0.009
882	NAT6	NAT6	chr3	-	50333832	50335103	50333832	50334958	50336643	50336852	882	4	2	65	16	250	125	0.478984038373	0.798372994508	0.5	0.67	-0.17
1473	ALPK1	ALPK1	chr4	+	113298833	113299054	113298885	113299054	113236956	113237008	1473	6	2	14	2	176	125	0.48222537235	0.799613621667	0.681	0.833	-0.152
1835	WBP5	WBP5	chrX	+	102612542	102613397	102612545	102613397	102612010	102612089	1835	1102	30	649	14	127	125	0.483482836886	0.800790522069	0.973	0.979	-0.006
209	MPP5	MPP5	chr14	+	67745734	67746254	67745966	67746254	67736417	67736500	209	24	11	151	52	250	125	0.483618689171	0.800790522069	0.522	0.592	-0.07
2785	NCAPG	NCAPG	chr4	+	17825269	17825393	17825294	17825393	17824605	17824746	2785	409	24	203	9	149	125	0.484451217432	0.801602544098	0.935	0.95	-0.015
1844	SYNRG	SYNRG	chr17	-	35956269	35956391	35956269	35956388	35960409	35960450	1844	12	2	19	6	127	125	0.486228972214	0.803454660763	0.855	0.757	0.098
680	ZCCHC10	ZCCHC10	chr5	-	132335823	132335893	132335823	132335865	132342450	132342612	680	9	69	11	60	152	125	0.486480910346	0.803454660763	0.097	0.131	-0.034
842	ZNF200	ZNF200	chr16	-	3272324	3274613	3272324	3274610	3282420	3282547	842	13	10	16	8	127	125	0.486599301589	0.803454660763	0.561	0.663	-0.102
1624	MYO15B	MYO15B	chr17	+	73621845	73622057	73621923	73622057	73621606	73621740	1624	1	4	0	3	202	125	0.488143244579	0.803839253478	0.134	0.0	0.134
165	MORF4L2	MORF4L2	chrX	-	102933426	102933579	102933426	102933548	102940098	102940188	165	598	65	467	44	155	125	0.488232624818	0.803839253478	0.881	0.895	-0.014
2135	TPGS2	TPGS2	chr18	-	34385336	34385465	34385336	34385360	34387809	34387897	2135	855	5	788	2	229	125	0.487804660082	0.803839253478	0.989	0.995	-0.006
2966	WDR47	WDR47	chr1	-	109547213	109547340	109547213	109547337	109553537	109554340	2966	10	35	7	36	127	125	0.488634671395	0.803839253478	0.219	0.161	0.058
3261	ZNF433	ZNF433	chr19	-	12128980	12129116	12128980	12129107	12140954	12141013	3261	0	1	2	2	133	125	0.488890711142	0.803839253478	0.0	0.484	-0.484
523	YY1AP1	YY1AP1	chr1	-	155638417	155638568	155638417	155638508	155640110	155640255	523	110	85	92	61	184	125	0.487651728456	0.803839253478	0.468	0.506	-0.038
1064	CD101	CD101	chr1	+	117578777	117579173	117578789	117579173	117576481	117576756	1064	1	0	2	2	136	125	0.48966919674	0.804110007914	1.0	0.479	0.521
1683	NOP16	NOP16	chr5	-	175810939	175811375	175810939	175811287	175812221	175812328	1683	609	25	393	20	212	125	0.489857159788	0.804110007914	0.935	0.921	0.014
1783	CAPRIN2	CAPRIN2	chr12	-	30867892	30868075	30867892	30868015	30869441	30869610	1783	50	5	17	3	184	125	0.490084972813	0.804110007914	0.872	0.794	0.078
1347	CDC27	CDC27	chr17	-	45229171	45229302	45229171	45229284	45232037	45232152	1347	23	184	28	182	142	125	0.492766329203	0.807378677848	0.099	0.119	-0.02
2724	SETD4	SETD4	chr21	-	37431113	37431271	37431113	37431222	37432644	37433116	2724	8	6	18	21	173	125	0.492540347674	0.807378677848	0.491	0.382	0.109
2690	TMEM91	TMEM91	chr19	+	41889465	41889987	41889778	41889987	41888676	41888826	2690	9	2	3	0	250	125	0.493748654888	0.807985679996	0.692	1.0	-0.308
3508	REPS1	REPS1	chr6	-	139238691	139238764	139238691	139238761	139241351	139241453	3508	101	28	141	32	127	125	0.493826501816	0.807985679996	0.78	0.813	-0.033
1156	BIVM	BIVM	chr13	+	103491900	103493888	103491921	103493888	103490992	103491089	1156	14	128	17	202	145	125	0.494463856821	0.808463933379	0.086	0.068	0.018
2558	TIMM9	TIMM9	chr14	-	58875211	58875886	58875211	58875799	58877560	58877656	2558	169	0	328	3	211	125	0.49487761173	0.808576181509	1.0	0.985	0.015
2507	CD14	CD14	chr5	-	140012653	140012877	140012653	140012777	140013115	140013286	2507	5	0	7	1	224	125	0.495554778027	0.809118358827	1.0	0.796	0.204
2195	MED24	MED24	chr17	-	38209721	38209910	38209721	38209888	38210613	38210889	2195	44	17	80	24	146	125	0.498143476935	0.809975173413	0.689	0.741	-0.052
2227	MAEA	MAEA	chr4	+	1332209	1332405	1332213	1332405	1330648	1330782	2227	331	7	356	5	128	125	0.496570212411	0.809975173413	0.979	0.986	-0.007
2380	FBXO7	FBXO7	chr22	+	32874967	32875262	32875119	32875262	32871223	32871385	2380	285	6	512	15	250	125	0.500227945339	0.809975173413	0.96	0.945	0.015
2529	RSRC2	RSRC2	chr12	-	123003385	123003598	123003385	123003576	123005050	123005128	2529	43	27	77	39	146	125	0.498981973179	0.809975173413	0.577	0.628	-0.051
2761	PHF6	PHF6	chrX	+	133547517	133547687	133547520	133547687	133527938	133527982	2761	26	117	30	110	127	125	0.496890275561	0.809975173413	0.179	0.212	-0.033
3161	ZCCHC11	ZCCHC11	chr1	-	52902426	52902650	52902426	52902647	52903891	52904007	3161	22	7	28	13	127	125	0.498009184309	0.809975173413	0.756	0.679	0.077
3406	PNPLA6	PNPLA6	chr19	+	7618757	7618901	7618760	7618901	7616247	7616323	3406	68	91	74	115	127	125	0.497276335076	0.809975173413	0.424	0.388	0.036
3496	MLLT10	MLLT10	chr10	+	22028958	22029165	22029082	22029165	22024067	22024164	3496	161	3	234	7	248	125	0.499942480719	0.809975173413	0.964	0.944	0.02
3715	TRMU	TRMU	chr22	+	46746242	46746360	46746246	46746360	46742318	46742441	3715	22	10	25	16	128	125	0.499027721133	0.809975173413	0.682	0.604	0.078
58	PLAGL1	PLAGL1	chr6	-	144281605	144281717	144281605	144281693	144285923	144285955	58	1	19	3	25	148	125	0.498913401672	0.809975173413	0.043	0.092	-0.049
624	SGOL2	SGOL2	chr2	+	201440033	201440184	201440040	201440184	201435772	201438700	624	114	3	89	4	131	125	0.499937596468	0.809975173413	0.973	0.955	0.018
702	SLC6A9	SLC6A9	chr1	-	44466627	44466727	44466627	44466723	44466835	44466970	702	14	0	24	1	128	125	0.499886351282	0.809975173413	1.0	0.959	0.041
1071	C6orf48	C6orf48	chr6	+	31804189	31804294	31804203	31804294	31803187	31803228	1071	6	4	2	3	138	125	0.502481125544	0.811940191138	0.576	0.377	0.199
1861	RELA	RELA	chr11	-	65421066	65422471	65421066	65422264	65423158	65423233	1861	240	1	571	5	250	125	0.5021559444	0.811940191138	0.992	0.983	0.009
422	ATF2	ATF2	chr2	-	175936977	175939595	175936977	175939563	175945387	175945493	422	0	110	2	144	156	125	0.502357096517	0.811940191138	0.0	0.011	-0.011
3453	GCDH	GCDH	chr19	+	13007018	13007235	13007053	13007235	13006805	13006935	3453	62	0	141	2	159	125	0.503366895737	0.812452620841	1.0	0.982	0.018
350	IRF5	IRF5	chr7	+	128587283	128587589	128587331	128587589	128587076	128587110	350	9	4	9	2	172	125	0.503491765028	0.812452620841	0.621	0.766	-0.145
1702	MEIS2	MEIS2	chr15	-	37187351	37187462	37187351	37187441	37188828	37188887	1702	8	14	5	14	145	125	0.504004287159	0.812719920725	0.33	0.235	0.095
1072	C6orf48	C6orf48	chr6	+	31804189	31804294	31804200	31804294	31803187	31803228	1072	5	103	2	73	135	125	0.504847581144	0.812960744069	0.043	0.025	0.018
3655	ABCE1	ABCE1	chr4	+	146025537	146025667	146025540	146025667	146019155	146019571	3655	232	25	551	70	127	125	0.504619779192	0.812960744069	0.901	0.886	0.015
2963	ZFAND2B	ZFAND2B	chr2	+	220071688	220071764	220071691	220071764	220071505	220071567	2963	1	2	1	7	127	125	0.505981898871	0.814227739735	0.33	0.123	0.207
3698	MCM10	MCM10	chr10	+	13214624	13214765	13214627	13214765	13214375	13214480	3698	27	56	38	64	127	125	0.506850431836	0.815065588052	0.322	0.369	-0.047
279	PRNP	PRNP	chr20	+	4679856	4682234	4679861	4682234	4666796	4667154	279	178	5	141	6	129	125	0.507887479017	0.816173088708	0.972	0.958	0.014
1112	TLK2	TLK2	chr17	+	60558481	60558567	60558484	60558567	60556385	60556651	1112	7	7	6	10	127	125	0.508367621657	0.81638474129	0.496	0.371	0.125
1495	UBE2D3	UBE2D3	chr4	-	103747641	103748001	103747641	103747793	103748748	103749105	1495	153	80	380	178	250	125	0.508981511969	0.816810741468	0.489	0.516	-0.027
493	ZNF286A	ZNF286A	chr17	+	15603448	15603680	15603521	15603680	15602890	15603091	493	8	1	18	5	197	125	0.509700971305	0.817400874918	0.835	0.696	0.139
762	TJAP1	TJAP1	chr6	+	43466712	43466838	43466715	43466838	43465618	43465715	762	57	53	39	44	127	125	0.51004698213	0.817400874918	0.514	0.466	0.048
1145	FLT3LG	FLT3LG	chr19	+	49979373	49979455	49979401	49979455	49978947	49979058	1145	1	10	0	6	152	125	0.510676378704	0.817762794525	0.076	0.0	0.076
1170	PARP3	PARP3	chr3	+	51977364	51977554	51977369	51977554	51976320	51976724	1170	6	3	5	1	129	125	0.511668910275	0.817762794525	0.66	0.829	-0.169
1893	SMAD7	SMAD7	chr18	-	46468850	46468925	46468850	46468922	46474753	46474807	1893	75	12	170	21	127	125	0.511448527676	0.817762794525	0.86	0.888	-0.028
918	ZNF7	ZNF7	chr8	+	146054829	146054989	146054862	146054989	146054427	146054475	918	7	18	12	21	157	125	0.510973977587	0.817762794525	0.236	0.313	-0.077
2505	LPPR2	LPPR2	chr19	+	11470207	11470396	11470282	11470396	11468335	11468415	2505	220	32	47	9	199	125	0.512928994695	0.818102542253	0.812	0.766	0.046
2659	BRSK2	BRSK2	chr11	+	1481729	1483919	1482199	1483919	1480421	1480469	2659	11	16	0	1	250	125	0.512260886106	0.818102542253	0.256	0.0	0.256
3695	ACY1	ACY1	chr3	+	52019376	52019481	52019416	52019481	52018062	52018174	3695	29	5	62	7	164	125	0.512656215725	0.818102542253	0.816	0.871	-0.055
1386	EI24	EI24	chr11	+	125445200	125445304	125445204	125445304	125442353	125442465	1386	6	0	36	3	128	125	0.515373210406	0.821141530094	1.0	0.921	0.079
2886	VPS28	VPS28	chr8	-	145648983	145649515	145648983	145649305	145649597	145649651	2886	223	0	397	3	250	125	0.515535292688	0.821141530094	1.0	0.985	0.015
3573	PDLIM7	PDLIM7	chr5	-	176916771	176917032	176916771	176916833	176917870	176917907	3573	30	183	93	489	250	125	0.516354603504	0.821887796202	0.076	0.087	-0.011
870	TCF7L2	TCF7L2	chr10	+	114910741	114910882	114910756	114910882	114905769	114905856	870	15	52	59	165	139	125	0.516772082493	0.821993882743	0.206	0.243	-0.037
1263	FBXL5	FBXL5	chr4	-	15638116	15638299	15638116	15638296	15640130	15640317	1263	112	8	175	9	127	125	0.519359072607	0.824025328643	0.932	0.95	-0.018
1675	EEF1D	EEF1D	chr8	-	144668898	144669022	144668898	144669019	144679517	144679845	1675	1550	227	1757	274	127	125	0.519932528087	0.824025328643	0.87	0.863	0.007
1686	NOP16	NOP16	chr5	-	175810939	175811287	175810939	175811255	175812221	175812328	1686	151	9	100	4	156	125	0.519615519238	0.824025328643	0.931	0.952	-0.021
196	PSMC4	PSMC4	chr19	+	40478275	40478462	40478368	40478462	40478052	40478151	196	1547	9	1264	10	217	125	0.519080553532	0.824025328643	0.99	0.986	0.004
3713	TRMU	TRMU	chr22	+	46746187	46746360	46746242	46746360	46742318	46742441	3713	80	19	106	20	179	125	0.519123490592	0.824025328643	0.746	0.787	-0.041
538	NDUFC1	NDUFC1	chr4	-	140216885	140217114	140216885	140217110	140223569	140223705	538	45	1	33	0	128	125	0.520159394393	0.824025328643	0.978	1.0	-0.022
1226	MUTYH	MUTYH	chr1	-	45799084	45799233	45799084	45799169	45800062	45800183	1226	14	3	32	11	188	125	0.522188450198	0.824180050989	0.756	0.659	0.097
1323	VBP1	VBP1	chrX	+	154448459	154448584	154448463	154448584	154444700	154444852	1323	373	5	355	7	128	125	0.522171127496	0.824180050989	0.986	0.98	0.006
2332	ZNF185	ZNF185	chrX	+	152089250	152089292	152089253	152089292	152088871	152088955	2332	31	18	141	66	127	125	0.521476112653	0.824180050989	0.629	0.678	-0.049
2940	CCDC138	CCDC138	chr2	+	109408010	109408258	109408135	109408258	109405307	109405422	2940	2	3	2	1	249	125	0.522636545822	0.824180050989	0.251	0.501	-0.25
306	RPS24	RPS24	chr10	+	79797719	79797740	79797722	79797740	79796951	79797062	306	4	9	5	19	127	125	0.521849044813	0.824180050989	0.304	0.206	0.098
345	ITFG3	ITFG3	chr16	+	304379	304680	304386	304680	299547	299653	345	94	9	235	17	131	125	0.52271940067	0.824180050989	0.909	0.93	-0.021
93	TMEM136	TMEM136	chr11	+	120197830	120198349	120198149	120198349	120195837	120196077	93	3	2	5	7	250	125	0.520749078052	0.824180050989	0.429	0.263	0.166
1453	RPS6KA4	RPS6KA4	chr11	+	64135957	64136073	64135960	64136073	64135603	64135732	1453	3	11	3	20	127	125	0.525931438921	0.824861054022	0.212	0.129	0.083
1685	NOP16	NOP16	chr5	-	175810939	175811287	175810939	175811284	175812221	175812328	1685	29	97	24	98	127	125	0.524543777488	0.824861054022	0.227	0.194	0.033
1815	OLFML2B	OLFML2B	chr1	-	161969902	161970131	161969902	161970128	161976086	161976263	1815	2	85	1	18	127	125	0.528245497128	0.824861054022	0.023	0.052	-0.029
1859	FAM213B	FAM213B	chr1	+	2520360	2520479	2520392	2520479	2519988	2520064	1859	91	48	89	55	156	125	0.525083685976	0.824861054022	0.603	0.565	0.038
1866	VEGFB	VEGFB	chr11	+	64004891	64005127	64004992	64005127	64004658	64004694	1866	149	7	184	6	225	125	0.526636440544	0.824861054022	0.922	0.945	-0.023
1939	GATAD2A	GATAD2A	chr19	+	19611926	19612225	19611929	19612225	19609251	19609531	1939	222	16	246	22	127	125	0.531282454278	0.824861054022	0.932	0.917	0.015
2085	ZNF83	ZNF83	chr19	-	53119970	53120094	53119970	53120068	53122188	53122315	2085	1	2	3	2	150	125	0.527044136328	0.824861054022	0.294	0.556	-0.262
2250	EYA1	EYA1	chr8	-	72233968	72234114	72233968	72234111	72234433	72234503	2250	127	33	2	0	127	125	0.527387444941	0.824861054022	0.791	1.0	-0.209
2395	NSMCE4A	NSMCE4A	chr10	-	123718838	123718925	123718838	123718922	123719015	123719110	2395	148	3	222	7	127	125	0.531266179428	0.824861054022	0.98	0.969	0.011
2500	PSMA3	PSMA3	chr14	+	58727665	58727738	58727686	58727738	58724642	58724716	2500	1181	29	1679	35	145	125	0.530733017532	0.824861054022	0.972	0.976	-0.004
2583	ORAI2	ORAI2	chr7	+	102076648	102076780	102076671	102076780	102073976	102074108	2583	5	42	3	15	147	125	0.528935865155	0.824861054022	0.092	0.145	-0.053
2595	GMPR2	GMPR2	chr14	+	24706247	24706358	24706276	24706358	24705172	24705346	2595	2	119	8	288	153	125	0.530693887377	0.824861054022	0.014	0.022	-0.008
2662	PPIP5K1	PPIP5K1	chr15	-	43876555	43876819	43876555	43876730	43882369	43882451	2662	18	1	10	0	213	125	0.525528501196	0.824861054022	0.914	1.0	-0.086
2696	CTC1	CTC1	chr17	-	8140692	8140837	8140692	8140732	8141348	8141560	2696	7	0	75	5	229	125	0.528699929796	0.824861054022	1.0	0.891	0.109
276	CLDND1	CLDND1	chr3	-	98239976	98240286	98239976	98240281	98241692	98241910	276	212	20	187	14	129	125	0.527593064405	0.824861054022	0.911	0.928	-0.017
3042	ZNF274	ZNF274	chr19	+	58697063	58697205	58697078	58697205	58695287	58695365	3042	1	44	0	43	139	125	0.528928752975	0.824861054022	0.02	0.0	0.02
3172	EXTL2	EXTL2	chr1	-	101354308	101354420	101354308	101354384	101360188	101360735	3172	16	73	3	21	160	125	0.52960469056	0.824861054022	0.146	0.1	0.046
3178	NFE2L2	NFE2L2	chr2	-	178097119	178097311	178097119	178097290	178097977	178098067	3178	584	6	623	9	145	125	0.53036069339	0.824861054022	0.988	0.984	0.004
3449	AIG1	AIG1	chr6	+	143508524	143511739	143508765	143511739	143486218	143486320	3449	0	8	2	33	250	125	0.527572102587	0.824861054022	0.0	0.029	-0.029
3499	MBIP	MBIP	chr14	-	36767763	36768396	36767763	36768393	36769990	36770029	3499	53	9	66	15	127	125	0.530964122267	0.824861054022	0.853	0.812	0.041
3657	BTN3A1	BTN3A1	chr6	+	26412932	26415444	26413396	26415444	26411782	26411809	3657	25	18	12	12	250	125	0.53049249618	0.824861054022	0.41	0.333	0.077
413	TMEM159	TMEM159	chr16	+	21172298	21172599	21172405	21172599	21169697	21170067	413	25	12	76	47	231	125	0.525854750824	0.824861054022	0.53	0.467	0.063
459	POLR3F	POLR3F	chr20	+	18462262	18462454	18462266	18462454	18461045	18461153	459	121	8	90	4	128	125	0.531600593928	0.824861054022	0.937	0.956	-0.019
939	CUX1	CUX1	chr7	+	101821748	101821937	101821754	101821937	101813725	101813830	939	170	30	142	30	130	125	0.527174489502	0.824861054022	0.845	0.82	0.025
3807	KIAA1958	KIAA1958	chr9	+	115421542	115427591	115421552	115427591	115407929	115408102	3807	5	0	20	2	134	125	0.53223419827	0.825297635041	1.0	0.903	0.097
2340	C9orf116	C9orf116	chr9	-	138387025	138387461	138387025	138387415	138390430	138390509	2340	57	3	33	3	170	125	0.533114539401	0.825569970797	0.933	0.89	0.043
779	SMC2	SMC2	chr9	+	106857579	106857833	106857604	106857833	106856540	106856758	779	5	35	4	44	149	125	0.532829212179	0.825569970797	0.107	0.071	0.036
1061	SURF6	SURF6	chr9	-	136200553	136200642	136200553	136200589	136201227	136201437	1061	191	3	157	4	177	125	0.539739041898	0.828885157116	0.978	0.965	0.013
1344	GEMIN5	GEMIN5	chr5	-	154311017	154311137	154311017	154311134	154311658	154311810	1344	39	10	58	11	127	125	0.539862122503	0.828885157116	0.793	0.838	-0.045
1733	ATF7IP	ATF7IP	chr12	+	14587270	14587357	14587273	14587357	14576842	14578407	1733	65	17	83	27	127	125	0.537801415668	0.828885157116	0.79	0.752	0.038
188	ILF3	ILF3	chr19	+	10793800	10793938	10793812	10793938	10793212	10793380	188	485	547	633	678	136	125	0.539010521171	0.828885157116	0.449	0.462	-0.013
228	TMEM218	TMEM218	chr11	-	124972027	124972247	124972027	124972213	124972532	124972705	228	0	1	4	6	158	125	0.537359145603	0.828885157116	0.0	0.345	-0.345
2406	MTHFD1L	MTHFD1L	chr6	+	151208977	151209117	151208980	151209117	151203897	151204022	2406	4	1	3	2	127	125	0.541494493412	0.828885157116	0.797	0.596	0.201
2632	CCDC74A	CCDC74A	chr2	+	132290161	132290354	132290296	132290354	132289236	132289375	2632	283	3	47	0	250	125	0.54076834384	0.828885157116	0.979	1.0	-0.021
2668	ADAR	ADAR	chr1	-	154569280	154569471	154569280	154569414	154569598	154569743	2668	504	4	594	7	181	125	0.538888181575	0.828885157116	0.989	0.983	0.006
2782	IFT20	IFT20	chr17	-	26655350	26655759	26655350	26655683	26656198	26656302	2782	212	0	187	2	200	125	0.537617212452	0.828885157116	1.0	0.983	0.017
3120	NDRG4	NDRG4	chr16	+	58537609	58537807	58537647	58537807	58534046	58534173	3120	1	1	1	0	162	125	0.539998402232	0.828885157116	0.436	1.0	-0.564
3238	CCDC103	CCDC103	chr17	+	42979732	42981047	42979735	42981047	42978887	42979024	3238	1	1	1	0	127	125	0.537827707101	0.828885157116	0.496	1.0	-0.504
3375	CD164	CD164	chr6	-	109687716	109690220	109687716	109689528	109691613	109691670	3375	2229	15	2103	11	250	125	0.541623207659	0.828885157116	0.987	0.99	-0.003
3677	FAM63A	FAM63A	chr1	-	150974640	150975444	150974640	150974876	150978787	150979273	3677	22	2	61	3	250	125	0.54095169044	0.828885157116	0.846	0.91	-0.064
3825	SPTLC1	SPTLC1	chr9	-	94793415	94794840	94793415	94794808	94797091	94797165	3825	385	11	462	10	156	125	0.537772257188	0.828885157116	0.966	0.974	-0.008
553	ZNF419	ZNF419	chr19	+	58002835	58002965	58002838	58002965	57999078	57999351	553	2	3	1	4	127	125	0.541278883685	0.828885157116	0.396	0.197	0.199
59	PLAGL1	PLAGL1	chr6	-	144281605	144281717	144281605	144281679	144285923	144285955	59	1	63	3	91	162	125	0.536460714288	0.828885157116	0.012	0.025	-0.013
936	SMURF1	SMURF1	chr7	-	98630659	98630744	98630659	98630735	98633137	98633339	936	70	25	154	46	133	125	0.538294114311	0.828885157116	0.725	0.759	-0.034
978	PER3	PER3	chr1	+	7889893	7890221	7889896	7890221	7887177	7887875	978	13	9	17	8	127	125	0.537687657992	0.828885157116	0.587	0.677	-0.09
1792	UCHL5	UCHL5	chr1	-	192992055	192992169	192992055	192992166	192992973	192993076	1792	93	123	117	173	127	125	0.543076044336	0.830081828402	0.427	0.4	0.027
2225	TEX10	TEX10	chr9	-	103065913	103066124	103065913	103066067	103070781	103070963	2225	234	7	154	3	181	125	0.543113718711	0.830081828402	0.958	0.973	-0.015
3477	LY6K	LY6K	chr8	+	143784508	143785584	143784540	143785584	143783017	143783131	3477	2	0	44	11	156	125	0.543973237633	0.830703353445	1.0	0.762	0.238
87	WDTC1	WDTC1	chr1	+	27623538	27623647	27623541	27623647	27622816	27622892	87	56	2	137	8	127	125	0.544229469713	0.830703353445	0.965	0.944	0.021
1682	NOP16	NOP16	chr5	-	175810939	175811375	175810939	175811255	175812221	175812328	1682	735	9	473	4	244	125	0.545595025475	0.832245536906	0.977	0.984	-0.007
309	SLC25A10	SLC25A10	chr17	+	79684428	79684521	79684511	79684521	79684031	79684102	309	140	5	470	12	207	125	0.546425310739	0.832969748251	0.944	0.959	-0.015
205	UTP15	UTP15	chr5	+	72864059	72864152	72864116	72864152	72863086	72863259	205	86	0	74	1	181	125	0.547508065691	0.833138580126	1.0	0.981	0.019
3272	TGFBRAP1	TGFBRAP1	chr2	-	105924070	105924775	105924070	105924772	105946081	105946171	3272	3	1	5	4	127	125	0.547602822618	0.833138580126	0.747	0.552	0.195
3427	DFNB31	DFNB31	chr9	-	117166175	117166357	117166175	117166354	117168634	117169172	3427	46	2	24	2	127	125	0.547082867472	0.833138580126	0.958	0.922	0.036
2881	TXNDC12	TXNDC12	chr1	-	52497768	52499723	52497768	52499600	52507208	52507269	2881	7	2	2	0	247	125	0.548151088253	0.833431537818	0.639	1.0	-0.361
2037	MGAT4A	MGAT4A	chr2	-	99235568	99242055	99235568	99237968	99242185	99242298	2037	10	0	69	3	250	125	0.54878533706	0.833775153912	1.0	0.92	0.08
499	SYTL1	SYTL1	chr1	+	27675570	27675643	27675606	27675643	27674457	27674503	499	7	2	155	26	160	125	0.549088801744	0.833775153912	0.732	0.823	-0.091
1313	BAHD1	BAHD1	chr15	+	40754110	40754493	40754113	40754493	40750649	40752095	1313	20	8	33	18	127	125	0.550042691216	0.834682659015	0.711	0.643	0.068
1141	ZMYND8	ZMYND8	chr20	-	45927472	45927691	45927472	45927616	45938799	45938948	1141	103	59	89	44	199	125	0.552370955166	0.837673234922	0.523	0.56	-0.037
3060	SYNE2	SYNE2	chr14	+	64688251	64688422	64688293	64688422	64687154	64687355	3060	2	17	17	90	166	125	0.553870629742	0.83940419501	0.081	0.125	-0.044
1930	MT1G	MT1G	chr16	-	56701223	56701292	56701223	56701289	56701877	56701977	1930	6	1	74	24	127	125	0.556057760458	0.841486321709	0.855	0.752	0.103
3364	TSNARE1	TSNARE1	chr8	-	143396363	143396453	143396363	143396450	143399904	143399995	3364	11	1	28	1	127	125	0.556403168407	0.841486321709	0.915	0.965	-0.05
449	ARMC7	ARMC7	chr17	+	73110263	73110924	73110823	73110924	73106557	73106701	449	26	3	27	5	250	125	0.55668109204	0.841486321709	0.813	0.73	0.083
986	SCNM1	SCNM1	chr1	+	151140619	151140814	151140669	151140814	151139801	151139890	986	431	25	276	13	174	125	0.555932238316	0.841486321709	0.925	0.938	-0.013
2698	P2RX5	P2RX5	chr17	-	3592785	3592924	3592785	3592921	3593363	3593444	2698	31	16	2	2	127	125	0.558266594307	0.843338897783	0.656	0.496	0.16
2084	ZNF83	ZNF83	chr19	-	53119970	53120094	53119970	53120088	53122188	53122315	2084	1	0	3	2	130	125	0.559995242512	0.843447105268	1.0	0.591	0.409
2306	KIAA1586	KIAA1586	chr6	+	56912110	56912194	56912132	56912194	56911329	56911574	2306	54	1	32	0	146	125	0.559430996224	0.843447105268	0.979	1.0	-0.021
2458	ACADM	ACADM	chr1	+	76194073	76194173	76194085	76194173	76190031	76190502	2458	0	144	2	144	136	125	0.560138154416	0.843447105268	0.0	0.013	-0.013
2732	VDAC1	VDAC1	chr5	-	133328636	133328709	133328636	133328706	133340337	133340657	2732	395	98	367	100	127	125	0.560119221087	0.843447105268	0.799	0.783	0.016
533	ART5	ART5	chr11	-	3659735	3660149	3659735	3660023	3660232	3660265	533	3	5	0	1	250	125	0.55959819796	0.843447105268	0.231	0.0	0.231
1222	SERPINB1	SERPINB1	chr6	-	2836089	2836257	2836089	2836253	2836341	2836484	1222	71	0	449	6	128	125	0.561655606503	0.843586175344	1.0	0.987	0.013
1452	RPS6KA4	RPS6KA4	chr11	+	64135939	64136073	64135960	64136073	64135603	64135732	1452	43	11	100	20	145	125	0.562030738247	0.843586175344	0.771	0.812	-0.041
1978	ZFYVE1	ZFYVE1	chr14	-	73444634	73444752	73444634	73444710	73445568	73445677	1978	1	0	3	2	166	125	0.561005633013	0.843586175344	1.0	0.53	0.47
2016	DYNLL1	DYNLL1	chr12	+	120934204	120934356	120934218	120934356	120933858	120934019	2016	197	2042	221	2435	138	125	0.560660603035	0.843586175344	0.08	0.076	0.004
362	FAM208A	FAM208A	chr3	-	56667071	56667994	56667071	56667871	56672733	56672793	362	103	21	199	48	247	125	0.561674441697	0.843586175344	0.713	0.677	0.036
2145	ULK3	ULK3	chr15	-	75134415	75134536	75134415	75134459	75134620	75134761	2145	76	13	62	8	201	125	0.562524555268	0.843786832902	0.784	0.828	-0.044
846	ZNF18	ZNF18	chr17	-	11886613	11886724	11886613	11886721	11887429	11887514	846	2	2	14	7	127	125	0.563069046468	0.844063196337	0.496	0.663	-0.167
3679	LINC-PINT	LINC-PINT	chr7	-	130630478	130630594	130630478	130630550	130668811	130668868	3679	17	1	8	0	168	125	0.564158231544	0.845155202371	0.927	1.0	-0.073
1264	FBXL5	FBXL5	chr4	-	15646115	15646331	15646115	15646280	15656826	15657035	1264	121	14	173	16	175	125	0.565525630328	0.846662333456	0.861	0.885	-0.024
1746	MAP4K2	MAP4K2	chr11	-	64564575	64564664	64564575	64564640	64564746	64564852	1746	44	1	91	4	148	125	0.566344995299	0.846806843641	0.974	0.951	0.023
2216	OGG1	OGG1	chr3	+	9798727	9799089	9798744	9799089	9798450	9798500	2216	6	21	12	30	141	125	0.566011558714	0.846806843641	0.202	0.262	-0.06
307	DTYMK	DTYMK	chr2	-	242617866	242618064	242617866	242617992	242619643	242619734	307	635	34	879	41	196	125	0.567277974752	0.847120646809	0.923	0.932	-0.009
3211	ZNF317	ZNF317	chr19	+	9268509	9268751	9268655	9268751	9267943	9268070	3211	7	53	6	32	250	125	0.567133941086	0.847120646809	0.062	0.086	-0.024
465	TATDN3	TATDN3	chr1	+	212985568	212985670	212985592	212985670	212981077	212981190	465	3	7	6	23	148	125	0.568034790448	0.847710518484	0.266	0.181	0.085
2013	CRNDE	CRNDE	chr16	-	54954209	54954250	54954209	54954239	54957496	54957562	2013	5	7	18	37	135	125	0.568979810179	0.848040518606	0.398	0.311	0.087
2241	SEH1L	SEH1L	chr18	+	12985238	12987536	12986860	12987536	12984038	12984189	2241	311	4	205	4	250	125	0.568718053308	0.848040518606	0.975	0.962	0.013
3213	TCF4	TCF4	chr18	-	52924545	52924622	52924545	52924619	52927179	52927258	3213	248	22	23	3	127	125	0.569903703364	0.848770496936	0.917	0.883	0.034
354	NCOA3	NCOA3	chr20	+	46279725	46280020	46279728	46280020	46277748	46277853	354	8	21	13	25	127	125	0.570616655531	0.848770496936	0.273	0.339	-0.066
595	TSC22D4	TSC22D4	chr7	-	100074899	100075085	100074899	100075082	100076416	100076902	595	12	20	4	10	127	125	0.570720198185	0.848770496936	0.371	0.282	0.089
654	CRTC3	CRTC3	chr15	+	91185163	91188577	91185166	91188577	91184328	91184431	654	66	20	62	23	127	125	0.570918609975	0.848770496936	0.765	0.726	0.039
2041	ZSWIM8	ZSWIM8	chr10	+	75560774	75560953	75560842	75560953	75560397	75560517	2041	118	10	125	8	192	125	0.573218684733	0.85003251793	0.885	0.91	-0.025
2851	ZNF30	ZNF30	chr19	+	35424528	35424627	35424531	35424627	35422746	35422897	2851	11	6	1	0	127	125	0.573218486079	0.85003251793	0.643	1.0	-0.357
287	GLS2	GLS2	chr12	-	56868827	56868967	56868827	56868894	56869407	56869466	287	0	5	1	11	197	125	0.57279704491	0.85003251793	0.0	0.055	-0.055
3725	ZNF771	ZNF771	chr16	+	30419352	30419515	30419365	30419515	30418734	30418985	3725	3	9	2	11	137	125	0.572538450966	0.85003251793	0.233	0.142	0.091
3231	ZNF227	ZNF227	chr19	+	44717239	44717397	44717242	44717397	44716680	44716738	3231	9	11	3	6	127	125	0.573774115526	0.850317996633	0.446	0.33	0.116
607	ZNF33A	ZNF33A	chr10	+	38343302	38348995	38343305	38348995	38323205	38323328	607	5	2	10	2	127	125	0.574194235159	0.850402713639	0.711	0.831	-0.12
1133	TMEM134	TMEM134	chr11	-	67231818	67232167	67231818	67232132	67232273	67232327	1133	54	3	190	7	159	125	0.574689705301	0.85056967487	0.934	0.955	-0.021
1270	SZRD1	SZRD1	chr1	+	16719722	16719977	16719725	16719977	16693524	16693803	1270	145	141	168	149	127	125	0.575330336653	0.85056967487	0.503	0.526	-0.023
1391	ATXN7L3	ATXN7L3	chr17	-	42273401	42273468	42273401	42273447	42273763	42273786	1391	29	198	46	272	145	125	0.575904165712	0.85056967487	0.112	0.127	-0.015
31	GSPT1	GSPT1	chr16	-	11990414	11990642	11990414	11990639	11991696	11991738	31	154	40	509	148	127	125	0.57572690975	0.85056967487	0.791	0.772	0.019
3223	NAT9	NAT9	chr17	-	72768098	72768193	72768098	72768178	72768356	72768416	3223	137	6	80	5	139	125	0.576122097319	0.85056967487	0.954	0.935	0.019
1126	CELF1	CELF1	chr11	-	47498397	47498511	47498397	47498508	47498848	47498977	1126	80	114	114	146	127	125	0.580764951092	0.85239783779	0.409	0.435	-0.026
1889	DCLRE1C	DCLRE1C	chr10	-	14984112	14984434	14984112	14984239	14987103	14987188	1889	8	1	4	0	250	125	0.579241250291	0.85239783779	0.8	1.0	-0.2
2556	NRF1	NRF1	chr7	+	129297182	129297414	129297185	129297414	129251542	129251665	2556	9	2	17	2	127	125	0.580998440867	0.85239783779	0.816	0.893	-0.077
2620	TCOF1	TCOF1	chr5	+	149772267	149772353	149772270	149772353	149771106	149771220	2620	6	1	3	0	127	125	0.578541266537	0.85239783779	0.855	1.0	-0.145
2639	DDX54	DDX54	chr12	-	113594977	113596917	113594977	113596914	113599074	113599187	2639	70	51	69	58	127	125	0.579604680922	0.85239783779	0.575	0.539	0.036
2812	MASTL	MASTL	chr10	+	27462046	27462188	27462049	27462188	27458872	27460012	2812	60	67	94	119	127	125	0.57979042067	0.85239783779	0.468	0.437	0.031
3721	HCG18	HCG18	chr6	-	30255173	30262741	30255173	30257271	30263908	30264014	3721	136	2	138	1	250	125	0.577866913144	0.85239783779	0.971	0.986	-0.015
435	WNK1	WNK1	chr12	+	987377	987527	987380	987527	971248	971436	435	58	25	64	33	127	125	0.580472340971	0.85239783779	0.695	0.656	0.039
703	HNF1B	HNF1B	chr17	-	36093549	36093814	36093549	36093736	36099430	36099630	703	5	2	681	165	202	125	0.580108609254	0.85239783779	0.607	0.719	-0.112
974	VAMP4	VAMP4	chr1	-	171688310	171688361	171688310	171688358	171697663	171697710	974	45	0	55	1	127	125	0.580249809493	0.85239783779	1.0	0.982	0.018
3322	ISG20	ISG20	chr15	+	89195340	89195541	89195400	89195541	89182573	89182825	3322	101	3	111	5	184	125	0.582901221205	0.854654293669	0.958	0.938	0.02
2957	STAG3L5P-PVRIG2P-PILRB	STAG3L5P-PVRIG2P-PILRB	chr7	+	99956312	99956702	99956521	99956702	99955842	99955989	2957	179	4	220	7	250	125	0.58375250248	0.855289506552	0.957	0.94	0.017
3376	MINA	MINA	chr3	-	97668687	97668859	97668687	97668856	97669629	97669732	3376	96	23	69	20	127	125	0.584064537125	0.855289506552	0.804	0.773	0.031
749	ZC3H10	ZC3H10	chr12	+	56512731	56512935	56512871	56512935	56512003	56512102	749	0	2	2	9	250	125	0.584849866023	0.855904582194	0.0	0.1	-0.1
3417	DEF8	DEF8	chr16	+	90023918	90024068	90023948	90024068	90021576	90021674	3417	322	4	397	7	154	125	0.587534900306	0.858948819641	0.985	0.979	0.006
848	NDUFB9	NDUFB9	chr8	+	125555329	125555520	125555362	125555520	125551342	125551528	848	509	34	376	29	157	125	0.587663234266	0.858948819641	0.923	0.912	0.011
1153	TBC1D1	TBC1D1	chr4	+	38126582	38126752	38126731	38126752	38117330	38117575	1153	359	9	369	7	250	125	0.590450585431	0.859202056283	0.952	0.963	-0.011
1409	TAF1	TAF1	chrX	+	70643823	70643916	70643866	70643916	70642966	70643089	1409	47	2	83	2	167	125	0.591503592311	0.859202056283	0.946	0.969	-0.023
1788	FUT11	FUT11	chr10	+	75535176	75535976	75535298	75535976	75532947	75533573	1788	9	50	9	66	246	125	0.590350652183	0.859202056283	0.084	0.065	0.019
1790	LOC100131626	LOC100131626	chr11	-	118251934	118252275	118251934	118252222	118289229	118289337	1790	3	0	14	2	177	125	0.590695883755	0.859202056283	1.0	0.832	0.168
2021	CCNJ	CCNJ	chr10	+	97816844	97817004	97816877	97817004	97816457	97816757	2021	49	2	60	4	157	125	0.589856786939	0.859202056283	0.951	0.923	0.028
2415	SCP2	SCP2	chr1	+	53493640	53493743	53493649	53493743	53480609	53480715	2415	560	17	634	23	133	125	0.590964358339	0.859202056283	0.969	0.963	0.006
327	POLD1	POLD1	chr19	+	50902104	50902310	50902107	50902310	50887579	50887647	327	0	4	1	9	127	125	0.591488956073	0.859202056283	0.0	0.099	-0.099
824	AIF1L	AIF1L	chr9	+	133972166	133972250	133972188	133972250	133971862	133972047	824	0	12	9	306	146	125	0.591298577408	0.859202056283	0.0	0.025	-0.025
849	NDUFB9	NDUFB9	chr8	+	125555327	125555520	125555362	125555520	125551342	125551528	849	2306	34	1704	29	159	125	0.588259335654	0.859202056283	0.982	0.979	0.003
893	ARHGEF10	ARHGEF10	chr8	+	1846598	1846691	1846601	1846691	1844498	1844615	893	61	9	72	8	127	125	0.588906469275	0.859202056283	0.87	0.899	-0.029
1485	ZMYND11	ZMYND11	chr10	+	285995	286051	285998	286051	285377	285465	1485	187	13	233	13	127	125	0.592072038623	0.859494911087	0.934	0.946	-0.012
2747	SH3BP5	SH3BP5	chr3	-	15345609	15345806	15345609	15345738	15372010	15372073	2747	12	257	6	97	192	125	0.593102770942	0.860458075738	0.03	0.039	-0.009
1025	CCDC88A	CCDC88A	chr2	-	55555429	55555571	55555429	55555568	55559701	55559829	1025	26	10	28	8	127	125	0.594439267329	0.861255824508	0.719	0.775	-0.056
3227	NAT9	NAT9	chr17	-	72768098	72768190	72768098	72768116	72768356	72768416	3227	12	7	3	3	198	125	0.594755409327	0.861255824508	0.52	0.387	0.133
753	SEC23B	SEC23B	chr20	+	18505076	18505313	18505130	18505313	18496293	18496380	753	324	14	642	23	178	125	0.594367852147	0.861255824508	0.942	0.951	-0.009
3774	PDCD4	PDCD4	chr10	+	112640990	112641293	112641032	112641293	112635723	112635828	3774	78	9	70	6	166	125	0.596311511053	0.862975831005	0.867	0.898	-0.031
222	CDCA3	CDCA3	chr12	-	6958486	6958593	6958486	6958577	6958728	6959022	222	295	20	284	16	140	125	0.596988716241	0.86342256923	0.929	0.941	-0.012
2331	SORT1	SORT1	chr1	-	109888372	109888503	109888372	109888500	109890104	109890154	2331	151	77	341	190	127	125	0.597461430024	0.863573183557	0.659	0.639	0.02
3047	CYP39A1	CYP39A1	chr6	-	46607230	46607405	46607230	46607345	46609899	46610035	3047	2	0	14	3	184	125	0.59830609231	0.864260896598	1.0	0.76	0.24
1008	C21orf91	C21orf91	chr21	-	19161283	19165898	19161283	19165895	19167524	19167587	1008	55	5	30	4	127	125	0.599367751216	0.864467098419	0.915	0.881	0.034
3245	BCLAF1	BCLAF1	chr6	-	136599002	136599914	136599002	136599908	136600900	136601014	3245	258	24	448	36	130	125	0.599409609558	0.864467098419	0.912	0.923	-0.011
461	TATDN3	TATDN3	chr1	+	212988354	212990167	212988388	212990167	212985568	212985670	461	29	0	61	1	158	125	0.599555712732	0.864467098419	1.0	0.98	0.02
887	ETNK2	ETNK2	chr1	-	204103642	204103822	204103642	204103716	204106231	204106377	887	19	107	16	74	230	125	0.600678213932	0.865552924503	0.088	0.105	-0.017
3828	HMG20A	HMG20A	chr15	+	77759436	77759649	77759524	77759649	77756581	77756729	3828	217	4	173	2	212	125	0.601411111166	0.866076357383	0.97	0.981	-0.011
1620	FAM71E1	FAM71E1	chr19	-	50978581	50978760	50978581	50978712	50979089	50979190	1620	6	6	5	3	172	125	0.604393453606	0.8661124537	0.421	0.548	-0.127
1664	PGBD2	PGBD2	chr1	+	249210800	249213345	249211477	249213345	249208014	249208078	1664	32	6	24	3	250	125	0.602826511729	0.8661124537	0.727	0.8	-0.073
1669	ZNF664	ZNF664	chr12	+	124472589	124472685	124472592	124472685	124458432	124458567	1669	115	49	241	92	127	125	0.603809261026	0.8661124537	0.698	0.721	-0.023
2321	TTK	TTK	chr6	+	80715546	80715699	80715558	80715699	80714321	80714430	2321	6	59	9	66	136	125	0.604298384681	0.8661124537	0.085	0.111	-0.026
328	ANKS3	ANKS3	chr16	-	4776659	4776855	4776659	4776781	4776979	4777178	328	5	6	12	21	198	125	0.604181014541	0.8661124537	0.345	0.265	0.08
3782	FOXP1	FOXP1	chr3	-	71026793	71026873	71026793	71026870	71026978	71027180	3782	54	24	134	51	127	125	0.603304997513	0.8661124537	0.689	0.721	-0.032
710	ARHGEF26	ARHGEF26	chr3	+	153972508	153972613	153972573	153972613	153970904	153970972	710	6	6	5	3	189	125	0.604142570044	0.8661124537	0.398	0.524	-0.126
944	MAGIX	MAGIX	chrX	+	49022412	49024495	49022427	49024495	49021527	49021699	944	0	1	7	15	139	125	0.603783046386	0.8661124537	0.0	0.296	-0.296
3239	FPGS	FPGS	chr9	+	130569251	130569366	130569270	130569366	130566914	130566979	3239	307	10	573	15	143	125	0.605919519943	0.867768603439	0.964	0.971	-0.007
1468	GLT8D1	GLT8D1	chr3	-	52738739	52738968	52738739	52738964	52739462	52740099	1468	39	17	49	26	128	125	0.607770059893	0.868825656089	0.691	0.648	0.043
2829	PITPNM1	PITPNM1	chr11	-	67263648	67263819	67263648	67263816	67264701	67264907	2829	52	16	95	35	127	125	0.607716194979	0.868825656089	0.762	0.728	0.034
473	EIF2AK1	EIF2AK1	chr7	-	6082563	6082624	6082563	6082621	6084192	6084292	473	350	54	410	70	127	125	0.607400610366	0.868825656089	0.864	0.852	0.012
1690	FAM189B	FAM189B	chr1	-	155221523	155221699	155221523	155221696	155223415	155223523	1690	9	56	13	103	127	125	0.608713348913	0.869119094219	0.137	0.11	0.027
2040	ZSWIM8	ZSWIM8	chr10	+	75554298	75554397	75554313	75554397	75553904	75554088	2040	84	58	95	58	139	125	0.608717214517	0.869119094219	0.566	0.596	-0.03
616	WDR31	WDR31	chr9	-	116093263	116093396	116093263	116093393	116094186	116094330	616	4	5	3	2	127	125	0.610060367599	0.870506358882	0.441	0.596	-0.155
1130	TMEM134	TMEM134	chr11	-	67234971	67235061	67234971	67235034	67235498	67235563	1130	41	12	121	29	151	125	0.611906750744	0.870862548621	0.739	0.775	-0.036
2582	ZNF493	ZNF493	chr19	+	21588559	21588658	21588562	21588658	21587930	21588057	2582	2	4	0	1	127	125	0.6124069438	0.870862548621	0.33	0.0	0.33
420	TRAPPC3	TRAPPC3	chr1	-	36605320	36605444	36605320	36605420	36605669	36605767	420	7	210	13	500	148	125	0.611225572733	0.870862548621	0.027	0.021	0.006
462	TATDN3	TATDN3	chr1	+	212985589	212985670	212985592	212985670	212977937	212977993	462	0	1	2	4	127	125	0.6124069438	0.870862548621	0.0	0.33	-0.33
763	TJAP1	TJAP1	chr6	+	43466660	43466838	43466712	43466838	43465618	43465715	763	15	57	8	39	176	125	0.612540111023	0.870862548621	0.157	0.127	0.03
990	ABI1	ABI1	chr10	-	27047990	27048167	27047990	27048164	27054146	27054247	990	146	82	257	132	127	125	0.611485981324	0.870862548621	0.637	0.657	-0.02
1905	MAN1B1	MAN1B1	chr9	+	140001701	140001899	140001726	140001899	140001140	140001261	1905	105	3	145	6	149	125	0.613536491463	0.871381971538	0.967	0.953	0.014
227	TMEM218	TMEM218	chr11	-	124971096	124971199	124971096	124971152	124972532	124972705	227	1	0	4	2	171	125	0.614021184383	0.871381971538	1.0	0.594	0.406
48	ARHGEF2	ARHGEF2	chr1	-	155934778	155934922	155934778	155934919	155935093	155935203	48	72	48	112	66	127	125	0.613730144475	0.871381971538	0.596	0.626	-0.03
2762	SEZ6L2	SEZ6L2	chr16	-	29908142	29908442	29908142	29908232	29909173	29909305	2762	23	1	37	3	250	125	0.614865658358	0.871888971664	0.92	0.86	0.06
3277	SECISBP2	SECISBP2	chr9	+	91940811	91940953	91940814	91940953	91940341	91940591	3277	52	3	104	4	127	125	0.615122693197	0.871888971664	0.945	0.962	-0.017
1805	MIF4GD	MIF4GD	chr17	-	73265427	73265550	73265427	73265529	73266194	73266326	1805	4	0	22	2	145	125	0.616622283907	0.873035007455	1.0	0.905	0.095
498	ANP32E	ANP32E	chr1	-	150190716	150193063	150190716	150193060	150195511	150195566	498	399	26	524	39	127	125	0.616676456397	0.873035007455	0.938	0.93	0.008
2597	CCDC125	CCDC125	chr5	-	68609811	68609873	68609811	68609870	68616063	68616407	2597	2	30	5	48	127	125	0.617081148205	0.87308039266	0.062	0.093	-0.031
2552	PNPLA8	PNPLA8	chr7	-	108154879	108156018	108154879	108155891	108161919	108161965	2552	106	3	95	4	250	125	0.618495262207	0.874028069874	0.946	0.922	0.024
454	CKMT2-AS1	CKMT2-AS1	chr5	-	80533383	80535179	80533383	80535174	80597105	80597388	454	2	6	3	5	129	125	0.618497029386	0.874028069874	0.244	0.368	-0.124
1619	TMEM107	TMEM107	chr17	-	8079074	8079193	8079074	8079175	8079276	8079344	1619	0	2	10	55	142	125	0.619049809295	0.874281918733	0.0	0.138	-0.138
1712	EIF1AD	EIF1AD	chr11	-	65767773	65767976	65767773	65767952	65769380	65769637	1712	12	17	19	21	148	125	0.621019674971	0.875853200884	0.374	0.433	-0.059
2161	AZIN2	AZIN2	chr1	+	33558845	33559017	33558882	33559017	33557650	33557823	2161	3	16	0	2	161	125	0.62117773223	0.875853200884	0.127	0.0	0.127
2925	PEX11A	PEX11A	chr15	-	90224761	90227179	90224761	90227086	90229661	90229777	2925	40	2	37	3	217	125	0.621283832637	0.875853200884	0.92	0.877	0.043
1331	RAB4A	RAB4A	chr1	+	229433228	229433383	229433266	229433383	229431594	229431657	1331	341	14	218	11	162	125	0.622689992951	0.877307668962	0.949	0.939	0.01
1920	ARNT	ARNT	chr1	-	150786552	150786715	150786552	150786712	150788734	150788882	1920	65	7	64	9	127	125	0.623243219117	0.877383469891	0.901	0.875	0.026
2959	STAG3L5P-PVRIG2P-PILRB	STAG3L5P-PVRIG2P-PILRB	chr7	+	99949785	99950101	99949884	99950101	99948874	99949033	2959	54	5	64	8	223	125	0.623492734686	0.877383469891	0.858	0.818	0.04
1033	ZNF627	ZNF627	chr19	+	11727509	11729974	11727520	11729974	11725641	11725702	1033	59	1	29	0	135	125	0.625292098721	0.878332966009	0.982	1.0	-0.018
2912	ICA1	ICA1	chr7	-	8272219	8272385	8272219	8272382	8275539	8275635	2912	4	2	89	28	127	125	0.624701128972	0.878332966009	0.663	0.758	-0.095
997	SNRNP70	SNRNP70	chr19	+	49611051	49611870	49611078	49611870	49610881	49610969	997	211	147	269	201	151	125	0.625030106747	0.878332966009	0.543	0.526	0.017
2649	BTN3A3	BTN3A3	chr6	+	26443797	26443887	26443868	26443887	26443609	26443670	2649	24	1	11	1	195	125	0.626765859511	0.879875619433	0.939	0.876	0.063
2899	PAPOLA	PAPOLA	chr14	+	97022183	97022284	97022186	97022284	97018816	97018959	2899	330	36	473	46	127	125	0.627710441028	0.879968465884	0.9	0.91	-0.01
3088	KIAA1191	KIAA1191	chr5	-	175777615	175777740	175777615	175777735	175788604	175788810	3088	2	8	1	8	129	125	0.627958717438	0.879968465884	0.195	0.108	0.087
855	CKLF	CKLF	chr16	+	66599788	66600190	66599985	66600190	66597024	66597120	855	376	3	528	6	250	125	0.627611141003	0.879968465884	0.984	0.978	0.006
152	ARID3B	ARID3B	chr15	+	74885475	74885577	74885478	74885577	74883900	74884155	152	5	39	8	84	127	125	0.629338481608	0.880848304903	0.112	0.086	0.026
3569	TMEM71	TMEM71	chr8	-	133759187	133759360	133759187	133759303	133764030	133764243	3569	33	1	35	2	181	125	0.629019374555	0.880848304903	0.958	0.924	0.034
120	DDX3X	DDX3X	chrX	+	41206564	41206704	41206567	41206704	41205757	41205875	120	3	0	17	2	127	125	0.630418291756	0.881306716936	1.0	0.893	0.107
3421	PTGES2	PTGES2	chr9	-	130885980	130886130	130885980	130886126	130886770	130886829	3421	365	6	412	5	128	125	0.630127199057	0.881306716936	0.983	0.988	-0.005
2006	ITPK1	ITPK1	chr14	-	93581413	93581650	93581413	93581529	93582116	93582263	2006	7	1	28	2	245	125	0.631218518114	0.881373651932	0.781	0.877	-0.096
412	FGF1	FGF1	chr5	-	141971742	141975049	141971742	141975046	141980266	141980370	412	16	1	61	2	127	125	0.630871698499	0.881373651932	0.94	0.968	-0.028
2269	C19orf66	C19orf66	chr19	+	10202151	10202306	10202259	10202306	10201925	10202029	2269	60	6	43	3	232	125	0.632976256174	0.88330158917	0.843	0.885	-0.042
3806	GSN	GSN	chr9	+	124062333	124062404	124062342	124062404	124043747	124043840	3806	11	1	31	5	133	125	0.633746853271	0.883850522151	0.912	0.854	0.058
1782	CAPRIN2	CAPRIN2	chr12	-	30867892	30868078	30867892	30868015	30869441	30869610	1782	37	5	15	3	187	125	0.635483474386	0.885218656651	0.832	0.77	0.062
601	ATXN7L1	ATXN7L1	chr7	-	105245220	105248340	105245220	105248337	105250975	105251050	601	9	2	5	2	127	125	0.635451170464	0.885218656651	0.816	0.711	0.105
1135	GCH1	GCH1	chr14	-	55308723	55310861	55308723	55309772	55312485	55312570	1135	20	0	132	2	250	125	0.636704637832	0.885755479889	1.0	0.971	0.029
1802	ADGRG1	ADGRG1	chr16	+	57693306	57693593	57693324	57693593	57691284	57691403	1802	26	40	326	568	142	125	0.636586298667	0.885755479889	0.364	0.336	0.028
269	PHYKPL	PHYKPL	chr5	-	177649355	177649581	177649355	177649493	177649852	177649935	269	47	2	61	4	212	125	0.637002980629	0.885755479889	0.933	0.9	0.033
2584	SLC39A13	SLC39A13	chr11	+	47436589	47436710	47436610	47436710	47436327	47436460	2584	1	200	3	186	145	125	0.638006595598	0.886099261106	0.004	0.014	-0.01
2868	BAG6	BAG6	chr6	-	31611666	31611754	31611666	31611751	31611858	31611971	2868	273	33	324	44	127	125	0.637823333825	0.886099261106	0.891	0.879	0.012
2312	ZBTB37	ZBTB37	chr1	+	173839334	173840286	173839337	173840286	173838062	173838258	2312	1	2	0	1	127	125	0.639080857043	0.88706543131	0.33	0.0	0.33
297	FOXP4	FOXP4	chr6	+	41555036	41555250	41555039	41555250	41554746	41554894	297	64	20	51	19	127	125	0.640070987514	0.887913749997	0.759	0.725	0.034
2353	PAM	PAM	chr5	+	102363885	102363942	102363888	102363942	102355493	102355547	2353	15	98	16	87	127	125	0.640708448755	0.88809785556	0.131	0.153	-0.022
383	WDR45	WDR45	chrX	-	48934303	48934412	48934303	48934409	48935301	48935406	383	8	108	8	138	127	125	0.640961789907	0.88809785556	0.068	0.054	0.014
1198	IFI27	IFI27	chr14	+	94577970	94578119	94578004	94578119	94577078	94577143	1198	2	1	1	0	158	125	0.641442664339	0.888238866753	0.613	1.0	-0.387
1814	PRSS23	PRSS23	chr11	+	86518672	86522273	86518677	86522273	86511281	86511693	1814	30	1	162	9	129	125	0.643733775669	0.890884959476	0.967	0.946	0.021
2245	RRAGC	RRAGC	chr1	-	39322550	39322754	39322550	39322652	39325081	39325495	2245	406	3	153	0	226	125	0.645227213788	0.891222466593	0.987	1.0	-0.013
2871	ATXN2L	ATXN2L	chr16	+	28847253	28848558	28848048	28848558	28846869	28847079	2871	210	0	269	2	250	125	0.646247228008	0.891222466593	1.0	0.985	0.015
3075	URI1	URI1	chr19	+	30505793	30507519	30506442	30507519	30503191	30503438	3075	367	41	255	32	250	125	0.644644318362	0.891222466593	0.817	0.799	0.018
455	ARFIP2	ARFIP2	chr11	-	6501552	6501693	6501552	6501653	6502460	6502709	455	35	20	29	20	164	125	0.646259910688	0.891222466593	0.572	0.525	0.047
726	AKT3	AKT3	chr1	-	243663020	243668636	243663020	243663088	243675625	243675728	726	86	1	95	2	250	125	0.645521125956	0.891222466593	0.977	0.96	0.017
751	LACTB	LACTB	chr15	+	63421683	63423670	63421687	63423670	63419551	63419888	751	143	18	24	4	128	125	0.644912401992	0.891222466593	0.886	0.854	0.032
1636	TFCP2	TFCP2	chr12	-	51487538	51489061	51487538	51489058	51489771	51489823	1636	72	7	149	18	127	125	0.647460039509	0.891227999873	0.91	0.891	0.019
2848	EPHB2	EPHB2	chr1	+	23222903	23222971	23222906	23222971	23221964	23222073	2848	23	184	53	375	127	125	0.647329954091	0.891227999873	0.11	0.122	-0.012
524	FBXO21	FBXO21	chr12	-	117595677	117595889	117595677	117595868	117603289	117603422	524	42	76	46	94	145	125	0.647146893583	0.891227999873	0.323	0.297	0.026
626	DGCR2	DGCR2	chr22	-	19052360	19052588	19052360	19052580	19055612	19055738	626	1	41	0	124	132	125	0.647785439088	0.891227999873	0.023	0.0	0.023
3204	LTBP1	LTBP1	chr2	+	33482350	33482578	33482509	33482578	33477743	33477911	3204	243	123	43	19	250	125	0.648459973431	0.891632463468	0.497	0.531	-0.034
1957	C17orf53	C17orf53	chr17	+	42231920	42232032	42231923	42232032	42228328	42228412	1957	0	7	1	22	127	125	0.648970250324	0.89181073109	0.0	0.043	-0.043
2853	BSCL2	BSCL2	chr11	-	62458258	62458345	62458258	62458339	62458546	62458613	2853	8	205	12	248	130	125	0.650999125769	0.894074414816	0.036	0.044	-0.008
1530	SLC44A3	SLC44A3	chr1	+	95332886	95332973	95332889	95332973	95330298	95330455	1530	11	6	115	80	127	125	0.651544592104	0.894299343468	0.643	0.586	0.057
1962	CXCL1	CXCL1	chr4	+	74735362	74735509	74735385	74735509	74735108	74735287	1962	0	16	37	1829	147	125	0.652099210543	0.894536563409	0.0	0.017	-0.017
1688	PDE6B	PDE6B	chr4	+	663834	664681	663837	664681	661644	661795	1688	2	0	12	2	127	125	0.657034840093	0.900779771994	1.0	0.855	0.145
1240	ZSCAN18	ZSCAN18	chr19	-	58595208	58596746	58595208	58596743	58597540	58597633	1240	33	7	14	2	127	125	0.659130313798	0.90110430215	0.823	0.873	-0.05
1512	AP3S2	AP3S2	chr15	-	90432280	90432372	90432280	90432368	90437112	90437617	1512	126	9	173	10	128	125	0.660848474514	0.90110430215	0.932	0.944	-0.012
1628	MCM8	MCM8	chr20	+	5948475	5948671	5948523	5948671	5948081	5948233	1628	149	6	103	3	172	125	0.660239962849	0.90110430215	0.947	0.961	-0.014
1715	EIF1AD	EIF1AD	chr11	-	65767773	65767976	65767773	65767877	65769510	65769637	1715	45	3	99	9	223	125	0.660852611085	0.90110430215	0.894	0.86	0.034
2201	SFT2D1	SFT2D1	chr6	-	166744872	166744895	166744872	166744886	166755906	166756094	2201	8	3	1	0	133	125	0.658984752951	0.90110430215	0.715	1.0	-0.285
2378	EDA	EDA	chrX	+	69253247	69253372	69253256	69253372	69250318	69250370	2378	9	1	3	0	133	125	0.661117496968	0.90110430215	0.894	1.0	-0.106
2815	RAB5A	RAB5A	chr3	+	20017092	20017244	20017134	20017244	19992297	19992553	2815	319	2	515	5	166	125	0.658669785593	0.90110430215	0.992	0.987	0.005
3166	DLG4	DLG4	chr17	-	7107326	7107386	7107326	7107377	7107517	7107571	3166	26	7	41	14	133	125	0.657985372498	0.90110430215	0.777	0.734	0.043
3224	NAT9	NAT9	chr17	-	72768098	72768193	72768098	72768190	72768356	72768416	3224	136	7	80	3	127	125	0.661027691103	0.90110430215	0.95	0.963	-0.013
333	MED6	MED6	chr14	-	71059596	71059726	71059596	71059705	71060012	71060095	333	6	130	5	143	145	125	0.660657669496	0.90110430215	0.038	0.029	0.009
1633	PEX19	PEX19	chr1	-	160246598	160249424	160246598	160249372	160249590	160249635	1633	237	0	291	3	176	125	0.661754927897	0.901448718641	1.0	0.986	0.014
336	CHFR	CHFR	chr12	-	133446204	133446420	133446204	133446384	133447309	133447369	336	14	20	37	44	160	125	0.662744077994	0.901747604379	0.354	0.396	-0.042
3561	GBA	GBA	chr1	-	155210876	155210971	155210876	155210952	155214296	155214653	3561	82	8	79	6	143	125	0.662458025263	0.901747604379	0.9	0.92	-0.02
1436	BRD7	BRD7	chr16	-	50354573	50354688	50354573	50354685	50355892	50355949	1436	61	144	104	267	127	125	0.663974863043	0.902897913006	0.294	0.277	0.017
3105	ACBD5	ACBD5	chr10	-	27529247	27529413	27529247	27529403	27530987	27531068	3105	7	1	16	4	134	125	0.664451592722	0.903022089181	0.867	0.789	0.078
1744	IBTK	IBTK	chr6	-	82906014	82906163	82906014	82906118	82909857	82909970	1744	135	8	229	11	169	125	0.66523638187	0.903158306711	0.926	0.939	-0.013
871	SPATA33	SPATA33	chr16	+	89735693	89736866	89735695	89736866	89724655	89724829	871	5	0	35	2	126	125	0.665322764568	0.903158306711	1.0	0.946	0.054
2208	IMMT	IMMT	chr2	-	86398330	86398468	86398330	86398435	86400772	86400884	2208	189	229	186	212	157	125	0.666166746606	0.90378036323	0.397	0.411	-0.014
3671	DPH5	DPH5	chr1	-	101455179	101456187	101455179	101456184	101460665	101460705	3671	13	2	17	4	127	125	0.667000476421	0.904387798758	0.865	0.807	0.058
1001	GUCY1B3	GUCY1B3	chr4	+	156723364	156723731	156723592	156723731	156721028	156721226	1001	20	0	71	1	250	125	0.667916824163	0.904722780123	1.0	0.973	0.027
1411	POLDIP2	POLDIP2	chr17	-	26681513	26681611	26681513	26681557	26682820	26682902	1411	368	9	358	7	178	125	0.668019807773	0.904722780123	0.966	0.973	-0.007
1021	RNF43	RNF43	chr17	-	56492686	56493323	56492686	56493120	56494377	56494943	1021	3	0	9	1	250	125	0.669776317012	0.90553139686	1.0	0.818	0.182
1446	SLC22A17	SLC22A17	chr14	-	23817714	23817880	23817714	23817755	23818480	23818635	1446	143	2	19	0	249	125	0.669013666269	0.90553139686	0.973	1.0	-0.027
94	TMEM136	TMEM136	chr11	+	120197830	120198349	120198174	120198349	120195837	120196077	94	3	0	9	1	250	125	0.669776317012	0.90553139686	1.0	0.818	0.182
445	MTA3	MTA3	chr2	+	42931333	42931458	42931336	42931458	42924915	42924974	445	59	46	100	70	127	125	0.670230798849	0.905623276645	0.558	0.584	-0.026
3923	ALG13	ALG13	chrX	+	110925359	110925522	110925463	110925522	110924397	110924652	3923	85	8	144	11	228	125	0.671840896018	0.905844483053	0.853	0.878	-0.025
475	EIF4A1	EIF4A1	chr17	+	7481482	7481562	7481544	7481562	7481144	7481234	475	5138	45	11570	93	186	125	0.670852934151	0.905844483053	0.987	0.988	-0.001
687	PLIN3	PLIN3	chr19	-	4838345	4839548	4838345	4839545	4844679	4844805	687	511	22	712	27	127	125	0.672327595403	0.905844483053	0.958	0.963	-0.005
759	RAP1GDS1	RAP1GDS1	chr4	+	99342405	99342545	99342408	99342545	99341169	99341295	759	97	14	277	46	127	125	0.672105113907	0.905844483053	0.872	0.856	0.016
935	LCOR	LCOR	chr10	+	98714709	98724198	98718168	98724198	98711859	98711953	935	17	1	73	7	250	125	0.672063751078	0.905844483053	0.895	0.839	0.056
2974	JADE1	JADE1	chr4	+	129770134	129770322	129770170	129770322	129767529	129767687	2974	26	0	154	2	160	125	0.673413863413	0.906786598837	1.0	0.984	0.016
1235	C6orf89	C6orf89	chr6	+	36869996	36870210	36870055	36870210	36867201	36867409	1235	249	3	238	4	183	125	0.675155207511	0.907566638668	0.983	0.976	0.007
1860	FAM213B	FAM213B	chr1	+	2519774	2519892	2519828	2519892	2519179	2519231	1860	5	145	7	157	178	125	0.675077102478	0.907566638668	0.024	0.03	-0.006
2684	TMEM91	TMEM91	chr19	+	41889767	41889987	41889778	41889987	41888676	41888826	2684	13	2	2	0	135	125	0.674538012244	0.907566638668	0.858	1.0	-0.142
1867	PCED1A	PCED1A	chr20	-	2819489	2819728	2819489	2819575	2819837	2819917	1867	133	14	114	10	250	125	0.678358963157	0.909264903133	0.826	0.851	-0.025
2480	POFUT2	POFUT2	chr21	-	46683842	46687628	46683842	46685550	46689753	46689934	2480	129	1	82	0	250	125	0.677893406591	0.909264903133	0.985	1.0	-0.015
2590	FBXO44	FBXO44	chr1	+	11715384	11715756	11715726	11715756	11714913	11715009	2590	4	0	13	1	250	125	0.677799731675	0.909264903133	1.0	0.867	0.133
3220	NAT9	NAT9	chr17	-	72771760	72771991	72771760	72771846	72772405	72772564	3220	12	177	6	71	250	125	0.677218982561	0.909264903133	0.033	0.041	-0.008
966	IGSF9	IGSF9	chr1	-	159903979	159904122	159903979	159904074	159904214	159904360	966	6	1	2	0	172	125	0.67819668927	0.909264903133	0.813	1.0	-0.187
1123	CELF1	CELF1	chr11	-	47487488	47493654	47487488	47492441	47493742	47493909	1123	95	1	177	1	250	125	0.679280773552	0.909945195258	0.979	0.989	-0.01
3714	TRMU	TRMU	chr22	+	46746187	46746360	46746246	46746360	46742318	46742441	3714	83	10	111	16	183	125	0.680031599188	0.909945195258	0.85	0.826	0.024
397	TUBGCP4	TUBGCP4	chr15	+	43690235	43690377	43690238	43690377	43689411	43689519	397	43	78	33	53	127	125	0.679695560622	0.909945195258	0.352	0.38	-0.028
1831	CYB561D2	CYB561D2	chr3	+	50388773	50388991	50388839	50388991	50388125	50388415	1831	131	110	92	71	190	125	0.681560405049	0.910950387353	0.439	0.46	-0.021
2956	AZI2	AZI2	chr3	-	28373179	28373445	28373179	28373441	28373859	28373918	2956	44	41	26	28	128	125	0.681393536415	0.910950387353	0.512	0.476	0.036
3323	ISG20	ISG20	chr15	+	89193465	89195541	89195400	89195541	89182573	89182825	3323	25	3	30	5	250	125	0.68448988114	0.914344236893	0.806	0.75	0.056
1390	PHF23	PHF23	chr17	-	7139248	7140086	7139248	7139885	7140703	7140796	1390	219	12	329	21	250	125	0.686055107127	0.915391296127	0.901	0.887	0.014
3301	ISOC2	ISOC2	chr19	-	55966626	55966745	55966626	55966697	55967715	55967856	3301	48	206	20	76	172	125	0.685866263185	0.915391296127	0.145	0.161	-0.016
1199	SLC34A2	SLC34A2	chr4	+	25664326	25664464	25664329	25664464	25664119	25664234	1199	1	2	141	164	127	125	0.686979910448	0.91575719486	0.33	0.458	-0.128
2022	CCNJ	CCNJ	chr10	+	97816844	97817004	97816880	97817004	97816457	97816757	2022	49	8	60	12	160	125	0.687501880392	0.91575719486	0.827	0.796	0.031
3361	SEPT5	SEPT5	chr22	+	19709344	19709480	19709355	19709480	19709162	19709259	3361	92	8	3	0	135	125	0.687396216268	0.91575719486	0.914	1.0	-0.086
1182	MPPE1	MPPE1	chr18	-	11886711	11886780	11886711	11886777	11886915	11887024	1182	14	26	15	23	127	125	0.688402921579	0.915915982544	0.346	0.391	-0.045
2514	UBOX5	UBOX5	chr20	-	3088218	3090960	3088218	3090955	3095950	3096112	2514	9	2	8	1	129	125	0.688376067305	0.915915982544	0.813	0.886	-0.073
1268	TTC39A	TTC39A	chr1	-	51774932	51775102	51774932	51774997	51776925	51776993	1268	4	25	14	68	229	125	0.689394809985	0.916715119066	0.08	0.101	-0.021
1036	KRT80	KRT80	chr12	-	52562779	52565341	52562779	52565306	52565441	52565497	1036	42	92	188	379	159	125	0.690807938377	0.917413097487	0.264	0.281	-0.017
1228	MUTYH	MUTYH	chr1	-	45799084	45799275	45799084	45799169	45800062	45800183	1228	5	3	13	11	230	125	0.69344898641	0.917413097487	0.475	0.391	0.084
1547	CEP97	CEP97	chr3	+	101476477	101477267	101476654	101477267	101475906	101476040	1547	73	5	44	4	250	125	0.693224595541	0.917413097487	0.88	0.846	0.034
1591	SEC16A	SEC16A	chr9	-	139341306	139341467	139341306	139341401	139341678	139341816	1591	33	104	41	116	190	125	0.692866502509	0.917413097487	0.173	0.189	-0.016
1799	ADGRG1	ADGRG1	chr16	+	57685096	57685534	57685111	57685534	57684164	57684263	1799	2	56	35	724	139	125	0.693057790207	0.917413097487	0.031	0.042	-0.011
3005	DAZAP2	DAZAP2	chr12	+	51634654	51634900	51634750	51634900	51634126	51634245	3005	2198	12	2302	15	220	125	0.691137092483	0.917413097487	0.99	0.989	0.001
3666	ZBED5	ZBED5	chr11	-	10874250	10876665	10874250	10876633	10877690	10877804	3666	24	49	21	37	156	125	0.693835257681	0.917413097487	0.282	0.313	-0.031
3874	CCDC51	CCDC51	chr3	-	48476226	48476546	48476226	48476425	48481505	48481529	3874	27	5	29	4	245	125	0.693573503059	0.917413097487	0.734	0.787	-0.053
530	RUSC1	RUSC1	chr1	+	155295106	155295281	155295205	155295281	155294892	155294969	530	148	4	289	6	223	125	0.692990928609	0.917413097487	0.954	0.964	-0.01
975	TMEM216	TMEM216	chr11	+	61165732	61166335	61165741	61166335	61165245	61165447	975	55	3	39	3	133	125	0.693074429662	0.917413097487	0.945	0.924	0.021
3685	DPP3	DPP3	chr11	+	66249663	66249941	66249666	66249941	66247483	66247936	3685	21	23	37	47	127	125	0.695105140385	0.918573798038	0.473	0.437	0.036
1742	LOC100506990	LOC100506990	chr8	+	12298477	12298570	12298508	12298570	12295672	12296020	1742	11	22	8	20	155	125	0.696219891239	0.919161980264	0.287	0.244	0.043
2824	DYNC1I2	DYNC1I2	chr2	+	172604285	172606668	172604288	172606668	172602311	172602437	2824	659	63	776	69	127	125	0.696334833533	0.919161980264	0.911	0.917	-0.006
1258	INTS7	INTS7	chr1	-	212119948	212120047	212119948	212119987	212125910	212126043	1258	98	1	54	0	184	125	0.698331493278	0.920698807123	0.985	1.0	-0.015
1763	JOSD2	JOSD2	chr19	-	51013542	51013705	51013542	51013702	51014373	51014612	1763	22	4	9	1	127	125	0.698290659084	0.920698807123	0.844	0.899	-0.055
2167	TBC1D2B	TBC1D2B	chr15	-	78287326	78290697	78287326	78290645	78293960	78294082	2167	187	5	105	2	176	125	0.699190118354	0.920698807123	0.964	0.974	-0.01
3222	NAT9	NAT9	chr17	-	72768098	72768193	72768098	72768116	72768356	72768416	3222	141	7	80	3	201	125	0.698751670911	0.920698807123	0.926	0.943	-0.017
3465	SLC4A3	SLC4A3	chr2	+	220494793	220495074	220494874	220495074	220494301	220494417	3465	3	9	4	17	205	125	0.699463882492	0.920698807123	0.169	0.125	0.044
1027	SLC25A36	SLC25A36	chr3	+	140695101	140698785	140695104	140698785	140692557	140692847	1027	165	3	119	3	127	125	0.701653857362	0.922222783601	0.982	0.975	0.007
1568	IL17RE	IL17RE	chr3	+	9956085	9956283	9956158	9956283	9955639	9955708	1568	2	2	13	20	197	125	0.701741090868	0.922222783601	0.388	0.292	0.096
3404	NCOR2	NCOR2	chr12	-	124914158	124914252	124914158	124914249	124915160	124915333	3404	33	7	58	15	127	125	0.701802485344	0.922222783601	0.823	0.792	0.031
2849	TBRG4	TBRG4	chr7	-	45148425	45148886	45148425	45148842	45151241	45151346	2849	189	4	192	3	168	125	0.703319081087	0.923509117181	0.972	0.979	-0.007
440	MAPK8	MAPK8	chr10	+	49642921	49647402	49642926	49647402	49639235	49639313	440	144	54	122	50	129	125	0.703963842631	0.923509117181	0.721	0.703	0.018
727	CKAP2	CKAP2	chr13	+	53035030	53035109	53035033	53035109	53030657	53030742	727	185	530	90	273	127	125	0.703740070929	0.923509117181	0.256	0.245	0.011
3516	RABL2A	RABL2A	chr2	+	114398929	114399027	114398932	114399027	114398470	114398582	3516	3	1	1	0	127	125	0.704493471563	0.923686739716	0.747	1.0	-0.253
3433	TCFL5	TCFL5	chr20	-	61488746	61488990	61488746	61488987	61490715	61490878	3433	139	36	72	21	127	125	0.70490068293	0.923703747262	0.792	0.771	0.021
1626	MYO15B	MYO15B	chr17	+	73608878	73608974	73608895	73608974	73607966	73608097	1626	1	0	3	1	141	125	0.705361262268	0.923790630237	1.0	0.727	0.273
1516	EXOSC2	EXOSC2	chr9	+	133576945	133577697	133577529	133577697	133574715	133574781	1516	50	15	19	7	250	125	0.706342083544	0.924446393068	0.625	0.576	0.049
1678	FUBP1	FUBP1	chr1	-	78432732	78432785	78432732	78432782	78433310	78433350	1678	103	240	181	446	127	125	0.706651084074	0.924446393068	0.297	0.285	0.012
1743	RFXANK	RFXANK	chr19	+	19307771	19307855	19307774	19307855	19304747	19304942	1743	171	170	137	128	127	125	0.707123175213	0.924547767592	0.497	0.513	-0.016
2186	MYNN	MYNN	chr3	+	169496555	169497349	169496671	169497349	169492052	169492349	2186	68	5	71	4	240	125	0.708211615179	0.924855682705	0.876	0.902	-0.026
2496	NUSAP1	NUSAP1	chr15	+	41657599	41657787	41657602	41657787	41650346	41650456	2496	146	125	206	166	127	125	0.708007617385	0.924855682705	0.535	0.55	-0.015
3087	MAP2K7	MAP2K7	chr19	+	7976299	7976463	7976320	7976463	7976134	7976215	3087	2	62	4	88	145	125	0.70854287258	0.924855682705	0.027	0.038	-0.011
2310	NDOR1	NDOR1	chr9	+	140109858	140109973	140109879	140109973	140109546	140109654	2310	49	1	86	1	145	125	0.709761108372	0.925929998283	0.977	0.987	-0.01
1646	TUBB	TUBB	chr6	+	30691116	30693203	30691715	30693203	30690694	30690805	1646	14626	62	22722	122	250	125	0.711224380678	0.927322606527	0.992	0.989	0.003
1556	DBNL	DBNL	chr7	+	44098476	44098582	44098500	44098582	44098027	44098079	1556	3	162	8	332	148	125	0.712178468583	0.927853210871	0.015	0.02	-0.005
2667	ANK1	ANK1	chr8	-	41529871	41530430	41529871	41529944	41542061	41542208	2667	5	3	2	2	250	125	0.712610564731	0.927853210871	0.455	0.333	0.122
2932	EIF2AK2	EIF2AK2	chr2	-	37375999	37376400	37375999	37376166	37384050	37384190	2932	1	13	1	23	250	125	0.713215378907	0.927853210871	0.037	0.021	0.016
375	ZNF280D	ZNF280D	chr15	-	56999279	56999348	56999279	56999341	56999460	56999504	375	42	22	52	31	131	125	0.713142926296	0.927853210871	0.646	0.615	0.031
176	BCKDHA	BCKDHA	chr19	+	41928533	41928675	41928536	41928675	41928068	41928275	176	22	1	103	3	127	125	0.714875064154	0.928465784541	0.956	0.971	-0.015
2362	FUOM	FUOM	chr10	-	135168657	135169009	135168657	135168940	135169241	135169315	2362	6	6	47	59	193	125	0.714082777847	0.928465784541	0.393	0.34	0.053
731	SLC25A17	SLC25A17	chr22	-	41195026	41195087	41195026	41195044	41215198	41215403	731	73	4	118	5	167	125	0.714712063461	0.928465784541	0.932	0.946	-0.014
463	TATDN3	TATDN3	chr1	+	212985589	212985670	212985592	212985670	212981077	212981190	463	8	7	21	23	127	125	0.715641667588	0.928946497041	0.529	0.473	0.056
3130	SUPT20H	SUPT20H	chr13	-	37619383	37619513	37619383	37619510	37621671	37621738	3130	55	154	52	134	127	125	0.716740079411	0.929857146213	0.26	0.276	-0.016
1362	CCDC107	CCDC107	chr9	+	35660742	35661500	35660770	35661500	35660553	35660644	1362	152	6	295	14	152	125	0.718658328192	0.930642734101	0.954	0.945	0.009
2405	SLC19A1	SLC19A1	chr21	-	46934628	46936054	46934628	46935066	46945730	46945872	2405	57	6	60	5	250	125	0.719272426218	0.930642734101	0.826	0.857	-0.031
2530	RSRC2	RSRC2	chr12	-	123003385	123003598	123003385	123003576	123005931	123005975	2530	13	202	15	202	146	125	0.720360750784	0.930642734101	0.052	0.06	-0.008
2873	ATXN2L	ATXN2L	chr16	+	28848048	28848558	28848071	28848558	28846869	28847079	2873	40	0	81	1	147	125	0.720445772331	0.930642734101	1.0	0.986	0.014
326	POLD1	POLD1	chr19	+	50911963	50912158	50912041	50912158	50910583	50910672	326	5	103	12	202	202	125	0.720421028863	0.930642734101	0.029	0.035	-0.006
3639	ZNF23	ZNF23	chr16	-	71487944	71488121	71487944	71488071	71489974	71490024	3639	9	5	11	8	174	125	0.721317629162	0.930642734101	0.564	0.497	0.067
613	ACBD4	ACBD4	chr17	+	43215088	43215197	43215126	43215197	43214734	43214821	613	7	3	39	22	162	125	0.720652018233	0.930642734101	0.643	0.578	0.065
618	BANP	BANP	chr16	+	88017665	88017865	88017689	88017865	88014641	88014733	618	48	1	60	2	148	125	0.721160322743	0.930642734101	0.976	0.962	0.014
96	TMEM136	TMEM136	chr11	+	120198149	120198349	120198174	120198349	120195837	120196077	96	3	0	12	1	149	125	0.718979433	0.930642734101	1.0	0.91	0.09
998	PQBP1	PQBP1	chrX	+	48760008	48760072	48760011	48760072	48759509	48759794	998	433	26	344	23	127	125	0.721010194331	0.930642734101	0.943	0.936	0.007
3773	POC1A	POC1A	chr3	-	52185031	52185187	52185031	52185116	52188370	52188706	3773	7	20	7	25	195	125	0.722328050225	0.93143347368	0.183	0.152	0.031
1524	RANBP1	RANBP1	chr22	+	20114474	20114880	20114477	20114880	20113825	20113891	1524	796	555	1382	940	127	125	0.726413950283	0.936186955728	0.585	0.591	-0.006
3414	TRAPPC13	TRAPPC13	chr5	+	64960060	64960211	64960063	64960211	64957876	64957977	3414	31	39	34	38	127	125	0.728712253193	0.937087162037	0.439	0.468	-0.029
3476	LY6K	LY6K	chr8	+	143784261	143785584	143784540	143785584	143783017	143783131	3476	2	0	96	11	250	125	0.728471380271	0.937087162037	1.0	0.814	0.186
3641	TCF7	TCF7	chr5	+	133481891	133483920	133481914	133483920	133479282	133479331	3641	5	28	4	29	147	125	0.728611163274	0.937087162037	0.132	0.105	0.027
925	CDK15	CDK15	chr2	+	202755507	202755650	202755525	202755650	202744750	202744890	925	27	1	6	0	142	125	0.728373094964	0.937087162037	0.96	1.0	-0.04
1974	C17orf49	C17orf49	chr17	+	6920575	6920843	6920579	6920843	6919813	6920004	1974	24	9	22	10	128	125	0.730763423573	0.938197671333	0.723	0.682	0.041
2335	ZNF557	ZNF557	chr19	+	7075665	7075754	7075686	7075754	7075006	7075116	2335	8	2	12	2	145	125	0.730777102084	0.938197671333	0.775	0.838	-0.063
3389	TPD52	TPD52	chr8	-	80947102	80950470	80947102	80950463	80954854	80954903	3389	114	2	384	5	131	125	0.729977202099	0.938197671333	0.982	0.987	-0.005
49	METTL9	METTL9	chr16	+	21666547	21668794	21666550	21668794	21636251	21636436	49	295	135	436	209	127	125	0.731607473458	0.938749348473	0.683	0.672	0.011
395	CDC25B	CDC25B	chr20	+	3778268	3778396	3778310	3778396	3776385	3777378	395	194	2	123	0	166	125	0.732739890812	0.939687774588	0.986	1.0	-0.014
418	ANAPC15	ANAPC15	chr11	-	71820632	71820986	71820632	71820974	71821133	71821271	418	8	163	15	357	136	125	0.73328949448	0.939878164971	0.043	0.037	0.006
115	HSPG2	HSPG2	chr1	-	22211020	22211170	22211020	22211167	22211259	22211411	115	5	19	71	322	127	125	0.735378973273	0.940413539311	0.206	0.178	0.028
1175	MYADM	MYADM	chr19	+	54373007	54373092	54373019	54373092	54371118	54371197	1175	132	5	505	16	136	125	0.735338746211	0.940413539311	0.96	0.967	-0.007
1518	SRSF11	SRSF11	chr1	+	70716290	70717701	70716293	70717701	70716047	70716186	1518	385	205	462	256	127	125	0.735205010924	0.940413539311	0.649	0.64	0.009
2883	SLC29A2	SLC29A2	chr11	-	66133596	66133702	66133596	66133662	66134934	66135019	2883	11	0	53	1	164	125	0.73571404932	0.940413539311	1.0	0.976	0.024
3150	MYEOV	MYEOV	chr11	+	69062793	69062962	69062867	69062962	69061604	69062043	3150	2	0	54	6	198	125	0.735667958844	0.940413539311	1.0	0.85	0.15
3454	GCDH	GCDH	chr19	+	13010281	13010813	13010513	13010813	13008516	13008677	3454	59	0	141	1	250	125	0.737663241958	0.941877371067	1.0	0.986	0.014
768	MANEAL	MANEAL	chr1	+	38265238	38267278	38265515	38267278	38262415	38262492	768	95	26	22	5	250	125	0.737584224604	0.941877371067	0.646	0.688	-0.042
2281	NR2C1	NR2C1	chr12	-	95424184	95424649	95424184	95424405	95425124	95425264	2281	5	1	6	2	250	125	0.738591323168	0.942391124586	0.714	0.6	0.114
3501	GTF2IRD1	GTF2IRD1	chr7	+	73929674	73929926	73929770	73929926	73927159	73927301	3501	5	93	6	138	220	125	0.738870036647	0.942391124586	0.03	0.024	0.006
3870	CCDC51	CCDC51	chr3	-	48476226	48476546	48476226	48476425	48481397	48481529	3870	33	17	38	17	245	125	0.739571707869	0.942772857202	0.498	0.533	-0.035
211	ATAD3A	ATAD3A	chr1	+	1452546	1452792	1452690	1452792	1451391	1451468	211	37	144	45	161	250	125	0.740182806328	0.943038779351	0.114	0.123	-0.009
1013	LPIN3	LPIN3	chr20	+	39983459	39983503	39983464	39983503	39981437	39981507	1013	1	0	4	1	129	125	0.75083132049	0.944680186916	1.0	0.795	0.205
1045	HECTD2	HECTD2	chr10	+	93255961	93256129	93255970	93256129	93253176	93253265	1045	2	16	3	33	133	125	0.749656216602	0.944680186916	0.105	0.079	0.026
109	RC3H1	RC3H1	chr1	-	173900221	173908012	173900221	173908009	173910402	173910518	109	14	29	12	29	127	125	0.749232794198	0.944680186916	0.322	0.289	0.033
1639	MLLT4	MLLT4	chr6	+	168271062	168271178	168271065	168271178	168265230	168265426	1639	27	24	185	149	127	125	0.745984908512	0.944680186916	0.525	0.55	-0.025
1998	ZNF195	ZNF195	chr11	-	3394806	3394905	3394806	3394886	3400267	3400452	1998	3	23	4	40	143	125	0.749041960147	0.944680186916	0.102	0.08	0.022
2305	PGF	PGF	chr14	-	75420606	75420649	75420606	75420646	75421870	75422467	2305	76	7	16	1	127	125	0.744235258675	0.944680186916	0.914	0.94	-0.026
2543	MED15	MED15	chr22	+	20936897	20937034	20936948	20937034	20922807	20922918	2543	21	1	93	3	175	125	0.748355430925	0.944680186916	0.938	0.957	-0.019
2589	FBXO44	FBXO44	chr1	+	11715862	11716157	11715996	11716157	11714913	11715009	2589	104	4	82	4	250	125	0.748976112646	0.944680186916	0.929	0.911	0.018
2988	FAM135A	FAM135A	chr6	+	71234045	71236401	71234633	71236401	71233669	71233824	2988	7	12	43	62	250	125	0.745608424252	0.944680186916	0.226	0.257	-0.031
3073	DYNC2LI1	DYNC2LI1	chr2	+	44023025	44023097	44023028	44023097	44021595	44021782	3073	25	24	89	95	127	125	0.744396043183	0.944680186916	0.506	0.48	0.026
3392	SCML1	SCML1	chrX	+	17764134	17764218	17764137	17764218	17762190	17762339	3392	1	0	4	1	127	125	0.750724115893	0.944680186916	1.0	0.797	0.203
3574	INTS8	INTS8	chr8	+	95850690	95850846	95850721	95850846	95848751	95848859	3574	99	6	120	6	155	125	0.751147754257	0.944680186916	0.93	0.942	-0.012
359	PPP6R2	PPP6R2	chr22	+	50878126	50878286	50878129	50878286	50877027	50877191	359	7	54	19	171	127	125	0.744502647521	0.944680186916	0.113	0.099	0.014
3620	SDCBP	SDCBP	chr8	+	59488458	59488620	59488461	59488620	59484763	59484873	3620	786	250	781	257	127	125	0.743540811566	0.944680186916	0.756	0.749	0.007
3777	SUPT7L	SUPT7L	chr2	-	27883850	27884468	27883850	27884255	27885045	27885148	3777	37	93	37	85	250	125	0.748132460231	0.944680186916	0.166	0.179	-0.013
3908	RNF212	RNF212	chr4	-	1065265	1066981	1065265	1066928	1067386	1067450	3908	4	38	0	2	177	125	0.742766315219	0.944680186916	0.069	0.0	0.069
3931	ANKRD11	ANKRD11	chr16	-	89383340	89383486	89383340	89383483	89484691	89484776	3931	62	55	148	141	127	125	0.747411881053	0.944680186916	0.526	0.508	0.018
419	ANAPC15	ANAPC15	chr11	-	71822202	71822332	71822202	71822327	71823695	71823822	419	13	2	27	3	129	125	0.748466027087	0.944680186916	0.863	0.897	-0.034
464	TATDN3	TATDN3	chr1	+	212985568	212985670	212985589	212985670	212981077	212981190	464	3	8	6	21	145	125	0.748901821756	0.944680186916	0.244	0.198	0.046
660	RPS6KB1	RPS6KB1	chr17	+	58023911	58027786	58024947	58027786	58022766	58022879	660	134	0	165	1	250	125	0.742091138157	0.944680186916	1.0	0.988	0.012
6	AP1B1	AP1B1	chr22	-	29730253	29730399	29730253	29730339	29734978	29735122	6	136	6	309	16	184	125	0.750812036774	0.944680186916	0.939	0.929	0.01
826	MAP3K14-AS1	MAP3K14-AS1	chr17	+	43332501	43332585	43332504	43332585	43325291	43325370	826	3	0	14	1	127	125	0.746497936702	0.944680186916	1.0	0.932	0.068
856	PACSIN3	PACSIN3	chr11	-	47204554	47204620	47204554	47204616	47207899	47208010	856	31	6	50	8	128	125	0.750346426893	0.944680186916	0.835	0.859	-0.024
910	CCDC169	CCDC169	chr13	-	36857605	36857646	36857605	36857642	36857728	36857839	910	25	1	5	0	128	125	0.750924867294	0.944680186916	0.961	1.0	-0.039
692	OS9	OS9	chr12	+	58109871	58109976	58109874	58109976	58109542	58109753	692	150	406	125	354	127	125	0.751818224094	0.94501614756	0.267	0.258	0.009
1537	E2F6	E2F6	chr2	-	11593707	11593924	11593707	11593848	11597304	11597359	1537	228	1	115	1	200	125	0.753171603819	0.945859803446	0.993	0.986	0.007
1587	DNAJC10	DNAJC10	chr2	+	183604271	183605115	183605025	183605115	183597225	183597269	1587	6	41	11	63	250	125	0.753296796086	0.945859803446	0.068	0.08	-0.012
3127	SERINC5	SERINC5	chr5	-	79454658	79454785	79454658	79454779	79462205	79462301	3127	78	2	56	2	130	125	0.753799552602	0.945984119843	0.974	0.964	0.01
1674	SCG5	SCG5	chr15	+	32976757	32976870	32976760	32976870	32971966	32972116	1674	2	3	32	35	127	125	0.75446376224	0.946156573133	0.396	0.474	-0.078
3659	BTN3A1	BTN3A1	chr6	+	26412639	26415444	26412932	26415444	26411782	26411809	3659	6	8	4	7	250	125	0.754744615956	0.946156573133	0.273	0.222	0.051
1227	MUTYH	MUTYH	chr1	-	45799084	45799266	45799084	45799169	45800062	45800183	1227	5	3	14	11	221	125	0.756677736344	0.947451838376	0.485	0.419	0.066
137	JKAMP	JKAMP	chr14	+	59953398	59953522	59953448	59953522	59951160	59951311	137	16	21	38	44	174	125	0.757830294443	0.947451838376	0.354	0.383	-0.029
1540	RAB34	RAB34	chr17	-	27043010	27043079	27043010	27043076	27044230	27044309	1540	8	27	2	9	127	125	0.758127876336	0.947451838376	0.226	0.179	0.047
1781	CAPRIN2	CAPRIN2	chr12	-	30867892	30868078	30867892	30868075	30869441	30869610	1781	18	31	5	7	127	125	0.759012847047	0.947451838376	0.364	0.413	-0.049
2089	RCAN3	RCAN3	chr1	+	24859572	24859744	24859602	24859744	24857707	24857881	2089	22	0	84	1	154	125	0.758691675348	0.947451838376	1.0	0.986	0.014
275	BRD9	BRD9	chr5	-	889135	889280	889135	889275	889701	889762	275	135	2	150	3	129	125	0.756467950306	0.947451838376	0.985	0.98	0.005
2807	MSH5	MSH5	chr6	+	31711915	31712076	31711966	31712076	31711680	31711802	2807	2	9	8	27	175	125	0.758604361131	0.947451838376	0.137	0.175	-0.038
3864	SETDB1	SETDB1	chr1	+	150936722	150937220	150936725	150937220	150936470	150936559	3864	68	0	67	1	127	125	0.758481097944	0.947451838376	1.0	0.985	0.015
1237	MOSPD3	MOSPD3	chr7	+	100211099	100211329	100211129	100211329	100210816	100210892	1237	155	2	173	3	154	125	0.759779876378	0.947786400223	0.984	0.979	0.005
2689	TMEM91	TMEM91	chr19	+	41889619	41889987	41889778	41889987	41888676	41888826	2689	9	2	1	0	250	125	0.760494422714	0.947786400223	0.692	1.0	-0.308
3193	HINFP	HINFP	chr11	+	119004731	119005765	119004793	119005765	119003804	119003929	3193	0	56	1	49	186	125	0.760337326227	0.947786400223	0.0	0.014	-0.014
2526	ING4	ING4	chr12	-	6761827	6761936	6761827	6761933	6762101	6762216	2526	25	33	42	50	127	125	0.762888367212	0.950090168325	0.427	0.453	-0.026
3438	DAXX	DAXX	chr6	-	33289495	33289751	33289495	33289685	33290638	33290793	3438	66	1	104	1	190	125	0.763153946559	0.950090168325	0.977	0.986	-0.009
1499	PCNX	PCNX	chr14	+	71479701	71479919	71479716	71479919	71478208	71478266	1499	44	4	94	7	139	125	0.763588250936	0.950126007405	0.908	0.924	-0.016
1567	IL17RE	IL17RE	chr3	+	9956158	9956283	9956231	9956283	9955639	9955708	1567	4	5	29	45	197	125	0.76557391291	0.952091124176	0.337	0.29	0.047
2648	CEACAM1	CEACAM1	chr19	-	43015040	43015072	43015040	43015067	43016501	43016631	2648	53	5	2	0	129	125	0.766446569868	0.952670723183	0.911	1.0	-0.089
3184	SLC6A8	SLC6A8	chrX	+	152958916	152959041	152958946	152959041	152958717	152958821	3184	627	14	272	7	154	125	0.766890638315	0.952717267005	0.973	0.969	0.004
1201	EML3	EML3	chr11	-	62370230	62370361	62370230	62370251	62370620	62370719	1201	78	4	120	5	234	125	0.767436669073	0.952890363348	0.912	0.928	-0.016
564	CD83	CD83	chr6	+	14135338	14137148	14135341	14137148	14133879	14133986	564	30	2	41	2	127	125	0.771166918774	0.957014878542	0.937	0.953	-0.016
1496	DNAJC4	DNAJC4	chr11	+	64000172	64000337	64000175	64000337	63999901	64000086	1496	2	22	10	139	127	125	0.772110361344	0.957262999756	0.082	0.066	0.016
2493	NUSAP1	NUSAP1	chr15	+	41643185	41643327	41643188	41643327	41641295	41641439	2493	330	43	361	44	127	125	0.773001107784	0.957262999756	0.883	0.89	-0.007
2576	DLG1	DLG1	chr3	-	196803456	196803556	196803456	196803553	196807921	196807988	2576	135	56	177	69	127	125	0.772965535748	0.957262999756	0.704	0.716	-0.012
3332	CMTM3	CMTM3	chr16	+	66643661	66643906	66643785	66643906	66643337	66643433	3332	11	271	18	499	248	125	0.772210294251	0.957262999756	0.02	0.018	0.002
2734	CORO7	CORO7	chr16	-	4458181	4458252	4458181	4458198	4462356	4462431	2734	30	0	104	1	178	125	0.774868000596	0.959068000738	1.0	0.986	0.014
1778	IST1	IST1	chr16	+	71958671	71958720	71958675	71958720	71957190	71957283	1778	165	2	319	5	128	125	0.775740666237	0.959134765696	0.988	0.984	0.004
3335	NDUFAF5	NDUFAF5	chr20	+	13773805	13773873	13773825	13773873	13769234	13769298	3335	28	121	9	44	144	125	0.775677496896	0.959134765696	0.167	0.151	0.016
1680	CSNK1G3	CSNK1G3	chr5	+	122926103	122926252	122926106	122926252	122924120	122924205	1680	32	55	33	62	127	125	0.776300190211	0.959320329992	0.364	0.344	0.02
977	PER3	PER3	chr1	+	7854016	7854068	7854019	7854068	7848104	7848306	977	14	5	16	7	127	125	0.777092782818	0.959793563597	0.734	0.692	0.042
159	TMEM231	TMEM231	chr16	-	75579723	75579975	75579723	75579852	75589701	75589871	159	9	21	12	24	247	125	0.777747912009	0.959861617942	0.178	0.202	-0.024
1883	PRRC2A	PRRC2A	chr6	+	31590466	31590678	31590503	31590678	31588449	31588635	1883	94	46	129	59	161	125	0.779365759825	0.959861617942	0.613	0.629	-0.016
2255	GIGYF2	GIGYF2	chr2	+	233655967	233656156	233655970	233656156	233655717	233655880	2255	143	2	121	0	127	125	0.778985484282	0.959861617942	0.986	1.0	-0.014
2535	ACIN1	ACIN1	chr14	-	23533563	23533697	23533563	23533694	23535174	23535217	2535	260	77	380	118	127	125	0.780015587094	0.959861617942	0.769	0.76	0.009
3243	C19orf60	C19orf60	chr19	+	18700222	18700493	18700288	18700493	18699804	18699887	3243	3	4	6	6	190	125	0.779896946583	0.959861617942	0.33	0.397	-0.067
3296	FAM213A	FAM213A	chr10	+	82179755	82180401	82180238	82180401	82168241	82168399	3296	43	78	45	88	250	125	0.778421692359	0.959861617942	0.216	0.204	0.012
3822	POLR2H	POLR2H	chr3	+	184085900	184086383	184085964	184086383	184084504	184084588	3822	80	410	67	326	188	125	0.778996085852	0.959861617942	0.115	0.12	-0.005
1004	LEMD3	LEMD3	chr12	+	65604705	65604743	65604708	65604743	65563350	65564898	1004	69	1	66	0	127	125	0.783712450929	0.960472669715	0.985	1.0	-0.015
1393	C11orf30	C11orf30	chr11	+	76170976	76171129	76170979	76171129	76169226	76169402	1393	18	1	25	2	127	125	0.791170402283	0.960472669715	0.947	0.925	0.022
1635	MOK	MOK	chr14	-	102698871	102699045	102698871	102699008	102700024	102700126	1635	17	4	10	3	161	125	0.787629073298	0.960472669715	0.767	0.721	0.046
1662	APOBEC3B	APOBEC3B	chr22	+	39387336	39387631	39387411	39387631	39385461	39385615	1662	175	2	202	3	199	125	0.787069721475	0.960472669715	0.982	0.977	0.005
1699	TBC1D32	TBC1D32	chr6	-	121436317	121436893	121436317	121436387	121447523	121447607	1699	2	9	1	3	250	125	0.784695194646	0.960472669715	0.1	0.143	-0.043
1772	LINC01588	LINC01588	chr14	-	50457724	50458725	50457724	50458482	50458973	50459043	1772	3	1	6	3	250	125	0.789424707707	0.960472669715	0.6	0.5	0.1
1997	FDXR	FDXR	chr17	-	72860945	72861071	72860945	72861053	72861840	72861942	1997	0	73	1	63	142	125	0.788647978657	0.960472669715	0.0	0.014	-0.014
2023	CCNJ	CCNJ	chr10	+	97816877	97817004	97816880	97817004	97816457	97816757	2023	2	8	4	12	127	125	0.784058151072	0.960472669715	0.197	0.247	-0.05
2130	UBE2V1	UBE2V1	chr20	-	48713208	48713357	48713208	48713348	48729643	48729735	2130	399	10	714	16	133	125	0.791029143417	0.960472669715	0.974	0.977	-0.003
2230	ZMYM1	ZMYM1	chr1	+	35577372	35577513	35577429	35577513	35575894	35576048	2230	4	0	23	1	181	125	0.78316293312	0.960472669715	1.0	0.941	0.059
2528	RSRC2	RSRC2	chr12	-	122992764	122992997	122992764	122992994	122995655	122995735	2528	170	164	173	174	127	125	0.78805512415	0.960472669715	0.505	0.495	0.01
271	PSRC1	PSRC1	chr1	-	109825301	109825358	109825301	109825353	109825684	109825790	271	40	21	59	34	129	125	0.790185427157	0.960472669715	0.649	0.627	0.022
2744	DDR1	DDR1	chr6	+	30862282	30862448	30862364	30862448	30861048	30861200	2744	260	2	820	5	206	125	0.787100502935	0.960472669715	0.987	0.99	-0.003
290	CDK13	CDK13	chr7	+	40132383	40132836	40132563	40132836	40127724	40127930	290	78	83	58	66	250	125	0.78190653886	0.960472669715	0.32	0.305	0.015
3008	STEAP1B	STEAP1B	chr7	-	22532942	22533455	22532942	22533398	22534390	22534505	3008	54	6	23	2	181	125	0.786756039946	0.960472669715	0.861	0.888	-0.027
3125	PARD6A	PARD6A	chr16	+	67695795	67696681	67695798	67696681	67695357	67695580	3125	0	2	1	11	127	125	0.783921326174	0.960472669715	0.0	0.082	-0.082
3158	HYAL3	HYAL3	chr3	-	50332139	50333050	50332139	50332284	50336643	50336899	3158	35	4	33	3	250	125	0.784453521529	0.960472669715	0.814	0.846	-0.032
3306	MBD1	MBD1	chr18	-	47799933	47800233	47799933	47800230	47800555	47800723	3306	76	1	77	0	127	125	0.789323114166	0.960472669715	0.987	1.0	-0.013
3318	BZRAP1	BZRAP1	chr17	-	56383702	56383774	56383702	56383747	56384160	56384329	3318	11	23	3	5	151	125	0.788058124627	0.960472669715	0.284	0.332	-0.048
3415	UXS1	UXS1	chr2	-	106781191	106781255	106781191	106781240	106782511	106782539	3415	94	306	90	307	139	125	0.784148735328	0.960472669715	0.216	0.209	0.007
35	KIAA0922	KIAA0922	chr4	+	154505986	154506083	154505989	154506083	154504715	154504824	35	8	4	15	6	127	125	0.783340442251	0.960472669715	0.663	0.711	-0.048
3894	CCHCR1	CCHCR1	chr6	-	31124507	31124721	31124507	31124613	31124799	31124866	3894	156	6	202	9	232	125	0.790586942742	0.960472669715	0.933	0.924	0.009
57	PLAGL1	PLAGL1	chr6	-	144281605	144281693	144281605	144281679	144285923	144285955	57	19	63	25	91	138	125	0.789666409131	0.960472669715	0.215	0.199	0.016
699	GLRX	GLRX	chr5	-	95149552	95150661	95149552	95150093	95152210	95152330	699	54	1135	31	610	250	125	0.788680605126	0.960472669715	0.023	0.025	-0.002
73	ANKFY1	ANKFY1	chr17	-	4085475	4085647	4085475	4085644	4086692	4086846	73	3	20	11	60	127	125	0.785231115228	0.960472669715	0.129	0.153	-0.024
984	SETMAR	SETMAR	chr3	+	4354581	4355445	4355330	4355445	4344987	4345210	984	39	3	34	2	250	125	0.787587734599	0.960472669715	0.867	0.895	-0.028
1000	GUCY1B3	GUCY1B3	chr4	+	156723493	156723731	156723592	156723731	156721028	156721226	1000	24	0	123	1	223	125	0.79239912368	0.961466155765	1.0	0.986	0.014
787	CSTF2	CSTF2	chrX	+	100081622	100081746	100081673	100081746	100079108	100079246	787	218	4	202	3	175	125	0.793160065689	0.961891321899	0.975	0.98	-0.005
1784	CAPRIN2	CAPRIN2	chr12	-	30862485	30863448	30862485	30863404	30864499	30864563	1784	14	32	6	16	168	125	0.796240241308	0.962787143728	0.246	0.218	0.028
1934	TP73-AS1	TP73-AS1	chr1	-	3652547	3655077	3652547	3654418	3656796	3656951	1934	57	14	46	10	250	125	0.79440771512	0.962787143728	0.671	0.697	-0.026
224	XRCC3	XRCC3	chr14	-	104179211	104179305	104179211	104179268	104181760	104181823	224	1	8	2	11	161	125	0.795799613788	0.962787143728	0.088	0.124	-0.036
2345	TNK1	TNK1	chr17	+	7290293	7290473	7290308	7290473	7289879	7289974	2345	0	3	2	38	139	125	0.796364269972	0.962787143728	0.0	0.045	-0.045
823	EDN1	EDN1	chr6	+	12292573	12292742	12292576	12292742	12290528	12290926	823	1	0	174	30	127	125	0.796096488998	0.962787143728	1.0	0.851	0.149
999	GUCY1B3	GUCY1B3	chr4	+	156723364	156723731	156723493	156723731	156721028	156721226	999	0	4	2	52	250	125	0.795115022472	0.962787143728	0.0	0.019	-0.019
2148	AMZ2	AMZ2	chr17	+	66244780	66244846	66244784	66244846	66244144	66244199	2148	3	1	17	4	128	125	0.798844163247	0.964789626025	0.746	0.806	-0.06
3767	ABCB7	ABCB7	chrX	-	74334588	74334669	74334588	74334666	74375939	74376175	3767	31	32	35	33	127	125	0.798457244723	0.964789626025	0.488	0.511	-0.023
1394	PHRF1	PHRF1	chr11	+	605604	605724	605607	605724	605118	605300	1394	91	14	94	13	127	125	0.799676066074	0.965296766003	0.865	0.877	-0.012
1084	RBM7	RBM7	chr11	+	114276427	114276521	114276430	114276521	114273549	114273637	1084	85	38	179	85	127	125	0.800614618672	0.96531155066	0.688	0.675	0.013
3167	VWA1	VWA1	chr1	+	1372306	1372864	1372701	1372864	1370902	1371201	3167	119	1	348	4	250	125	0.800748838021	0.96531155066	0.983	0.978	0.005
3276	SMPDL3B	SMPDL3B	chr1	+	28275504	28275673	28275575	28275673	28271742	28271956	3276	0	5	4	136	195	125	0.800924308358	0.96531155066	0.0	0.019	-0.019
874	TCTN1	TCTN1	chr12	+	111085000	111085141	111085015	111085141	111082771	111082934	874	4	46	4	38	139	125	0.802206172545	0.96635941505	0.073	0.086	-0.013
1275	ZNF607	ZNF607	chr19	-	38198814	38198913	38198814	38198910	38200596	38200723	1275	7	17	4	8	127	125	0.804954222551	0.969003924694	0.288	0.33	-0.042
3373	ECI2	ECI2	chr6	-	4133782	4133945	4133782	4133935	4135744	4135831	3373	101	126	94	123	134	125	0.805228613478	0.969003924694	0.428	0.416	0.012
1160	MAP7D1	MAP7D1	chr1	+	36645112	36645158	36645115	36645158	36644862	36644916	1160	35	307	131	1092	127	125	0.806157571621	0.969521596531	0.101	0.106	-0.005
2401	INCA1	INCA1	chr17	-	4892722	4892919	4892722	4892874	4893184	4893224	2401	3	1	4	2	169	125	0.806711798624	0.969521596531	0.689	0.597	0.092
3330	CHTOP	CHTOP	chr1	+	153614718	153614905	153614721	153614905	153610770	153610924	3330	158	157	241	231	127	125	0.80690017637	0.969521596531	0.498	0.507	-0.009
1723	PROCA1	PROCA1	chr17	-	27031324	27031634	27031324	27031453	27031725	27031861	1723	2	4	4	6	250	125	0.807724524691	0.969996731165	0.2	0.25	-0.05
217	AP1G2	AP1G2	chr14	-	24033254	24033430	24033254	24033368	24033541	24033597	217	15	44	62	197	186	125	0.810193599185	0.969996731165	0.186	0.175	0.011
2258	MET	MET	chr7	+	116399390	116399544	116399444	116399544	116398512	116398674	2258	0	6	20	842	178	125	0.80941231839	0.969996731165	0.0	0.016	-0.016
3312	COX18	COX18	chr4	-	73930494	73930619	73930494	73930616	73930966	73931130	3312	6	12	20	46	127	125	0.808200403842	0.969996731165	0.33	0.3	0.03
3690	SLC43A3	SLC43A3	chr11	-	57193013	57193182	57193013	57193143	57193461	57193862	3690	12	177	27	364	163	125	0.809839437313	0.969996731165	0.049	0.054	-0.005
690	GPR176	GPR176	chr15	-	40099206	40099459	40099206	40099398	40212055	40213093	690	123	3	100	3	185	125	0.809026773785	0.969996731165	0.965	0.957	0.008
901	PATZ1	PATZ1	chr22	-	31724772	31724910	31724772	31724845	31731677	31731849	901	1	3	13	28	189	125	0.809166862	0.969996731165	0.181	0.235	-0.054
3544	SYNCRIP	SYNCRIP	chr6	-	86317501	86322641	86317501	86322638	86324698	86325065	3544	377	72	486	89	127	125	0.811343588294	0.970877439925	0.837	0.843	-0.006
1102	DGKZ	DGKZ	chr11	+	46389201	46389297	46389204	46389297	46388840	46388949	1102	170	2	131	1	127	125	0.81248134886	0.971742623981	0.988	0.992	-0.004
1327	RXRB	RXRB	chr6	-	33163139	33163243	33163139	33163231	33163346	33163479	1327	41	87	47	106	136	125	0.815430397285	0.972587419581	0.302	0.29	0.012
1395	PHRF1	PHRF1	chr11	+	581961	582081	581964	582081	581491	581606	1395	89	21	119	26	127	125	0.815312916326	0.972587419581	0.807	0.818	-0.011
13	PPP1R10	PPP1R10	chr6	-	30572364	30572512	30572364	30572451	30572770	30572871	13	97	1	138	1	185	125	0.815678309636	0.972587419581	0.985	0.989	-0.004
1428	MIEF2	MIEF2	chr17	+	18167023	18169095	18167097	18169095	18166399	18166562	1428	32	1	166	4	198	125	0.815415594434	0.972587419581	0.953	0.963	-0.01
1584	IL4R	IL4R	chr16	+	27363860	27364017	27363865	27364017	27357787	27357939	1584	49	1	315	5	129	125	0.814569429281	0.972587419581	0.979	0.984	-0.005
2503	R3HDM1	R3HDM1	chr2	+	136409299	136409602	136409302	136409602	136402948	136403097	2503	30	17	56	29	127	125	0.814994033124	0.972587419581	0.635	0.655	-0.02
2475	RRAD	RRAD	chr16	-	66958712	66959106	66958712	66959097	66959311	66959439	2475	6	44	6	38	133	125	0.817183088512	0.972984879626	0.114	0.129	-0.015
3388	DIP2A	DIP2A	chr21	+	47931329	47931527	47931341	47931527	47929169	47929289	3388	10	0	69	1	136	125	0.816859511923	0.972984879626	1.0	0.984	0.016
3391	SRRT	SRRT	chr7	+	100482833	100482991	100482836	100482991	100482543	100482661	3391	191	145	217	159	127	125	0.817672739216	0.972984879626	0.565	0.573	-0.008
932	PKMYT1	PKMYT1	chr16	-	3026664	3027032	3026664	3026825	3029648	3029913	932	123	1	481	3	250	125	0.817395066633	0.972984879626	0.984	0.988	-0.004
3371	POLR2M	POLR2M	chr15	+	58000911	58001556	58001382	58001556	57998718	57999153	3371	302	2	194	0	250	125	0.818448418154	0.973091680977	0.987	1.0	-0.013
3726	LRRC75A-AS1	LRRC75A-AS1	chr17	+	16366477	16366631	16366480	16366631	16366146	16366255	3726	1	2	5	7	127	125	0.818593129836	0.973091680977	0.33	0.413	-0.083
1221	NIF3L1	NIF3L1	chr2	+	201756640	201757102	201756691	201757102	201754049	201754114	1221	48	4	72	7	175	125	0.821046793256	0.974525145187	0.896	0.88	0.016
2113	GNG10	GNG10	chr9	+	114431548	114432526	114431551	114432526	114429094	114429226	2113	640	319	610	311	127	125	0.820712646796	0.974525145187	0.664	0.659	0.005
3370	DNM1	DNM1	chr9	+	131016287	131017527	131016932	131017527	131013003	131013219	3370	58	3	26	1	250	125	0.820576968301	0.974525145187	0.906	0.929	-0.023
1040	ATG16L1	ATG16L1	chr2	+	234172637	234172711	234172641	234172711	234171775	234171881	1040	130	2	241	3	128	125	0.823387777495	0.97470948001	0.984	0.987	-0.003
1345	PPP2R5E	PPP2R5E	chr14	-	64006246	64006410	64006246	64006407	64009496	64010079	1345	15	8	67	32	127	125	0.822876933473	0.97470948001	0.649	0.673	-0.024
1479	CEP70	CEP70	chr3	-	138291700	138291774	138291700	138291756	138310695	138310798	1479	95	6	74	4	142	125	0.821884639754	0.97470948001	0.933	0.942	-0.009
1544	ZNF559	ZNF559	chr19	+	9452292	9454521	9452370	9454521	9451777	9451860	1544	23	7	20	7	202	125	0.825748789004	0.97470948001	0.67	0.639	0.031
1973	KCNC4	KCNC4	chr1	+	110774842	110776674	110775532	110776674	110768596	110768800	1973	21	4	110	24	250	125	0.825352690433	0.97470948001	0.724	0.696	0.028
2501	PEX11B	PEX11B	chr1	+	145517272	145517388	145517282	145517388	145516164	145516456	2501	81	1	120	2	134	125	0.825501224636	0.97470948001	0.987	0.982	0.005
2775	GBF1	GBF1	chr10	+	104119023	104119192	104119026	104119192	104118262	104118486	2775	12	108	15	148	127	125	0.824274178846	0.97470948001	0.099	0.091	0.008
3308	SLC50A1	SLC50A1	chr1	+	155110036	155110198	155110054	155110198	155109303	155109427	3308	30	1	190	5	142	125	0.825295334943	0.97470948001	0.964	0.971	-0.007
532	MARK2	MARK2	chr11	+	63670072	63670254	63670075	63670254	63669669	63669802	532	4	33	16	115	127	125	0.825745048007	0.97470948001	0.107	0.12	-0.013
682	PLEKHH3	PLEKHH3	chr17	-	40824103	40824410	40824103	40824230	40825193	40825314	682	55	5	27	2	250	125	0.82577819796	0.97470948001	0.846	0.871	-0.025
701	GLRX	GLRX	chr5	-	95149552	95150661	95149552	95150511	95152210	95152330	701	43	11	17	5	250	125	0.82374647904	0.97470948001	0.662	0.63	0.032
2183	C18orf8	C18orf8	chr18	+	21110350	21110576	21110474	21110576	21110192	21110261	2183	434	15	287	9	248	125	0.82669353866	0.975298570534	0.936	0.941	-0.005
183	RNF19B	RNF19B	chr1	-	33402046	33402910	33402046	33402860	33403997	33404129	183	24	71	46	145	174	125	0.828446823099	0.976383755795	0.195	0.186	0.009
2718	PPP4C	PPP4C	chr16	+	30092520	30092631	30092579	30092631	30087635	30087796	2718	13	174	33	476	183	125	0.828407948043	0.976383755795	0.049	0.045	0.004
45	MTFR1L	MTFR1L	chr1	+	26155999	26156321	26156108	26156321	26153105	26153317	45	133	9	164	10	233	125	0.829234157869	0.976820327746	0.888	0.898	-0.01
1967	ZFP90	ZFP90	chr16	+	68592277	68592471	68592375	68592471	68591900	68592027	1967	5	15	10	26	222	125	0.829854139375	0.976989008461	0.158	0.178	-0.02
949	TM2D2	TM2D2	chr8	-	38852836	38853313	38852836	38853212	38853937	38854041	949	43	3	48	4	225	125	0.830211317049	0.976989008461	0.888	0.87	0.018
274	BRD9	BRD9	chr5	-	886706	886882	886706	886822	887475	887586	274	35	162	42	184	184	125	0.831563043965	0.97802288609	0.128	0.134	-0.006
3670	PES1	PES1	chr22	-	30976557	30976688	30976557	30976673	30976998	30977088	3670	250	10	330	12	139	125	0.83192471702	0.97802288609	0.957	0.961	-0.004
2560	TIMM9	TIMM9	chr14	-	58875211	58875886	58875211	58875802	58877560	58877656	2560	167	3	326	5	208	125	0.832779725648	0.978537059776	0.971	0.975	-0.004
3428	VPS54	VPS54	chr2	-	64208779	64209021	64208779	64208985	64210997	64211153	3428	34	30	45	37	160	125	0.835398208366	0.980742443789	0.47	0.487	-0.017
3551	SORBS1	SORBS1	chr10	-	97174250	97174619	97174250	97174412	97181717	97181830	3551	6	0	96	2	250	125	0.835493776271	0.980742443789	1.0	0.96	0.04
897	TM4SF1-AS1	TM4SF1-AS1	chr3	+	149104154	149104370	149104158	149104370	149095564	149096102	897	7	1	1	0	128	125	0.836002475247	0.98084817201	0.872	1.0	-0.128
1482	TRMT10B	TRMT10B	chr9	+	37777597	37778969	37777624	37778969	37776278	37776402	1482	52	9	52	10	151	125	0.836713812868	0.981191423198	0.827	0.811	0.016
1842	FAM65B	FAM65B	chr6	-	24839594	24841003	24839594	24839827	24843089	24843782	1842	15	1	2	0	250	125	0.837770415504	0.981939011269	0.882	1.0	-0.118
[truncated: 344 more rows]
