# Supplementary material for: Characterization of alternative mRNA splicing in cultured cell populations representing progressive stages of human fetal kidney development
Source: Sci Rep. 2022 Nov 15;12:19548. doi: 10.1038/s41598-022-24147-z (PMC9666651; doi:10.1038/s41598-022-24147-z)
Supplement: Supplementary file 13 — Supplementary Information 13. [file 41598_2022_24147_MOESM13_ESM.zip › _Program/Data/rMATS/W011-NPS3/MATS_output/A3SS.MATS.ReadsOnTargetAndJunctionCounts.txt]

ID	GeneID	geneSymbol	chr	strand	longExonStart_0base	longExonEnd	shortES	shortEE	flankingES	flankingEE	ID	IC_SAMPLE_1	SC_SAMPLE_1	IC_SAMPLE_2	SC_SAMPLE_2	IncFormLen	SkipFormLen	PValue	FDR	IncLevel1	IncLevel2	IncLevelDifference
123	CYB561A3	CYB561A3	chr11	-	61116219	61117894	61116219	61117115	61118462	61118619	123	520	2	145	95	904	125	0.0	0.0	0.973	0.174	0.799
247	RNH1	RNH1	chr11	-	502061	502249	502061	502181	507112	507283	247	477	144	350	337	193	125	0.0	0.0	0.682	0.402	0.28
249	RNH1	RNH1	chr11	-	502061	502249	502061	502181	506608	506821	249	224	2	137	60	193	125	0.0	0.0	0.986	0.597	0.389
305	RPS24	RPS24	chr10	+	79799958	79799983	79799961	79799983	79796951	79797062	305	133	4204	1509	1285	128	125	0.0	0.0	0.03	0.534	-0.504
3480	TOR1AIP1	TOR1AIP1	chr1	+	179858444	179858504	179858447	179858504	179853826	179853904	3480	74	86	0	324	128	125	0.0	0.0	0.457	0.0	0.457
3538	DDX39B	DDX39B	chr6	-	31508098	31508441	31508098	31508311	31509726	31510252	3538	969	120	714	523	255	125	0.0	0.0	0.798	0.401	0.397
488	ODC1	ODC1	chr2	-	10584599	10584773	10584599	10584673	10585056	10585175	488	2726	7	1788	193	225	125	0.0	0.0	0.995	0.837	0.158
667	XRCC4	XRCC4	chr5	+	82648943	82649579	82648949	82649579	82554348	82554496	667	12	35	78	0	131	125	0.0	0.0	0.247	1.0	-0.753
739	DDIT3	DDIT3	chr12	-	57911051	57911378	57911051	57911221	57911488	57911536	739	74	398	88	57	282	125	0.0	0.0	0.076	0.406	-0.33
740	DDIT3	DDIT3	chr12	-	57911051	57911325	57911051	57911221	57911488	57911536	740	47	398	63	57	229	125	0.0	0.0	0.061	0.376	-0.315
741	DDIT3	DDIT3	chr12	-	57911051	57911302	57911051	57911221	57911488	57911536	741	46	398	57	57	206	125	0.0	0.0	0.066	0.378	-0.312
3259	TRPC4AP	TRPC4AP	chr20	-	33608992	33609159	33608992	33609135	33622925	33623111	3259	220	149	357	73	149	125	1.57318602589e-13	3.07951164568e-11	0.553	0.804	-0.251
1190	RPL17	RPL17	chr18	-	47017901	47018203	47017901	47017954	47018827	47018935	1190	1513	1052	981	1042	374	125	1.47293288677e-12	2.66147642386e-10	0.325	0.239	0.086
1670	FN1	FN1	chr2	-	216236631	216237098	216236631	216236738	216238044	216238134	1670	5355	155	12735	164	485	125	2.168598634e-12	3.51251228103e-10	0.899	0.952	-0.053
425	TFPI2	TFPI2	chr7	-	93516572	93516743	93516572	93516667	93518346	93518535	425	4376	60	2456	104	201	125	2.24298357665e-12	3.51251228103e-10	0.978	0.936	0.042
3341	PTMA	PTMA	chr2	+	232576596	232576693	232576599	232576693	232576057	232576129	3341	1516	11427	1395	13836	128	125	3.00892644134e-12	4.41748013169e-10	0.115	0.09	0.025
3359	DDX60L	DDX60L	chr4	-	169317109	169317278	169317109	169317275	169321976	169322129	3359	12	0	0	35	128	125	1.71236358426e-11	2.36608356437e-09	1.0	0.0	1.0
503	CUTA	CUTA	chr6	-	33385257	33385593	33385257	33385472	33385735	33386065	503	943	318	306	217	246	125	1.91319182719e-11	2.49671533448e-09	0.601	0.417	0.184
2017	QKI	QKI	chr6	+	163984451	163984751	163984475	163984751	163983013	163983101	2017	305	11	251	62	149	125	3.14339665408e-11	3.88623091602e-09	0.959	0.773	0.186
1120	CELF1	CELF1	chr11	-	47500428	47500504	47500428	47500492	47504246	47504408	1120	148	19	107	78	137	125	3.71273012334e-11	4.36060152986e-09	0.877	0.556	0.321
3327	RHBDF2	RHBDF2	chr17	-	74475814	74476023	74475814	74475936	74477456	74477627	3327	1	62	64	102	212	125	2.16464401959e-10	2.42130895334e-08	0.009	0.27	-0.261
835	B3GAT3	B3GAT3	chr11	-	62382767	62383708	62382767	62383271	62383977	62384268	835	98	405	13	275	562	125	3.95828703148e-10	4.22637101679e-08	0.051	0.01	0.041
3407	PNPLA6	PNPLA6	chr19	+	7600674	7600906	7600818	7600906	7600394	7600463	3407	70	9	53	61	269	125	5.27761390146e-10	5.39005002371e-08	0.783	0.288	0.495
3485	CDV3	CDV3	chr3	+	133306005	133309118	133306739	133309118	133305406	133305566	3485	1362	316	2289	828	859	125	1.33071631492e-09	1.30243859323e-07	0.385	0.287	0.098
3486	CDV3	CDV3	chr3	+	133306002	133309118	133306739	133309118	133305406	133305566	3486	1619	316	2759	828	862	125	2.17677387226e-09	2.04529673038e-07	0.426	0.326	0.1
32	UROD	UROD	chr1	+	45478528	45478691	45478578	45478691	45477804	45477957	32	94	114	25	128	175	125	3.84250775642e-09	3.47155796917e-07	0.371	0.122	0.249
834	B3GAT3	B3GAT3	chr11	-	62382767	62383712	62382767	62383271	62383977	62384268	834	118	405	22	275	566	125	5.76189129742e-09	5.01284542876e-07	0.06	0.017	0.043
733	GNAS	GNAS	chr20	+	57478582	57478640	57478585	57478640	57470666	57470739	733	1658	674	1544	891	128	125	1.60767192892e-08	1.34872191465e-06	0.706	0.629	0.077
3956	SLTM	SLTM	chr15	-	59191667	59192136	59191667	59192082	59193458	59193486	3956	278	52	227	117	179	125	3.62137845267e-08	2.93331654666e-06	0.789	0.575	0.214
2351	FDPS	FDPS	chr1	+	155279833	155279996	155279854	155279996	155278538	155278756	2351	283	130	1171	993	146	125	4.37142195775e-08	3.42282339292e-06	0.651	0.502	0.149
3249	SERBP1	SERBP1	chr1	-	67889882	67890005	67889882	67889960	67890570	67890660	3249	477	1501	486	2269	170	125	5.97632596744e-08	4.52851280565e-06	0.189	0.136	0.053
2296	PTOV1	PTOV1	chr19	+	50363822	50364001	50363870	50364001	50363524	50363593	2296	75	460	126	324	173	125	6.18008134667e-08	4.53656596354e-06	0.105	0.219	-0.114
1094	IDH3G	IDH3G	chrX	-	153051220	153051727	153051220	153051428	153051809	153051904	1094	373	36	382	4	424	125	1.03343990254e-07	7.35621312444e-06	0.753	0.966	-0.213
3821	SEPT6	SEPT6	chrX	-	118750908	118754014	118750908	118752749	118763280	118763471	3821	194	79	319	44	1390	125	1.28132757293e-07	8.85246608474e-06	0.181	0.395	-0.214
745	DDIT3	DDIT3	chr12	-	57911051	57911378	57911051	57911207	57911488	57911536	745	118	82	104	17	296	125	1.70501554431e-07	1.14430900388e-05	0.378	0.721	-0.343
883	ZC4H2	ZC4H2	chrX	-	64141696	64142123	64141696	64141868	64196204	64196413	883	18	60	0	109	380	125	1.8796368173e-07	1.22646302329e-05	0.09	0.0	0.09
2018	QKI	QKI	chr6	+	163985698	163999628	163986977	163999628	163984451	163984751	2018	118	15	142	78	1404	125	2.02662244653e-07	1.28663138565e-05	0.412	0.139	0.273
106	SULT1A1	SULT1A1	chr16	-	28620028	28620211	28620028	28620180	28621251	28621365	106	0	74	6	4	156	125	3.94461520892e-07	2.43839503309e-05	0.0	0.546	-0.546
747	DDIT3	DDIT3	chr12	-	57911051	57911325	57911051	57911207	57911488	57911536	747	91	82	79	17	243	125	7.03298443372e-07	4.23602062431e-05	0.363	0.705	-0.342
3382	ZFP91	ZFP91	chr11	+	58378422	58378527	58378425	58378527	58377770	58377807	3382	333	26	306	73	128	125	1.15689198876e-06	6.79384820399e-05	0.926	0.804	0.122
128	SERF2	SERF2	chr15	+	44085773	44088287	44085884	44088287	44085172	44085281	128	66	20	50	65	236	125	1.83253391917e-06	0.000102491004194	0.636	0.289	0.347
2731	MDM1	MDM1	chr12	-	68718784	68721290	68718784	68720801	68724886	68725001	2731	14	63	27	17	614	125	1.79454760774e-06	0.000102491004194	0.043	0.244	-0.201
989	SRA1	SRA1	chr5	-	139936731	139936917	139936731	139936857	139937012	139937678	989	44	73	5	63	185	125	1.87671136032e-06	0.000102520813614	0.289	0.051	0.238
1333	DDX11	DDX11	chr12	+	31256250	31256329	31256255	31256329	31255869	31255954	1333	80	2	91	30	130	125	2.96468327787e-06	0.000156664829133	0.975	0.745	0.23
748	DDIT3	DDIT3	chr12	-	57911051	57911302	57911051	57911207	57911488	57911536	748	90	82	73	17	220	125	3.00124193742e-06	0.000156664829133	0.384	0.709	-0.325
166	MORF4L2	MORF4L2	chrX	-	102933426	102933579	102933426	102933528	102940098	102940188	166	599	468	469	549	176	125	4.35660279052e-06	0.000222470868585	0.476	0.378	0.098
2847	PFN2	PFN2	chr3	-	149682690	149684373	149682690	149684051	149686144	149686337	2847	845	1240	661	1307	447	125	5.11071930687e-06	0.000255427226635	0.16	0.124	0.036
1088	B4GALT3	B4GALT3	chr1	-	161145597	161145885	161145597	161145864	161146223	161146369	1088	134	150	59	157	146	125	5.44765608324e-06	0.000266594669574	0.433	0.243	0.19
478	SHMT2	SHMT2	chr12	+	57626207	57626358	57626235	57626358	57625993	57626075	478	32	771	7	941	153	125	8.32413290686e-06	0.000399048738739	0.033	0.006	0.027
1594	PJA1	PJA1	chrX	-	68380580	68383309	68380580	68382983	68385214	68385365	1594	32	102	82	87	451	125	9.27327232547e-06	0.000435658333851	0.08	0.207	-0.127
2760	PSPC1	PSPC1	chr13	-	20248891	20249793	20248891	20249124	20251863	20251963	2760	335	63	64	37	794	125	1.10409046536e-05	0.000508531079045	0.456	0.214	0.242
621	INO80E	INO80E	chr16	+	30012532	30012851	30012734	30012851	30012249	30012361	621	12	96	109	244	327	125	1.48878247455e-05	0.000672528852446	0.046	0.146	-0.1
2455	KCNMA1	KCNMA1	chr10	-	79395960	79396764	79395960	79396327	79397022	79397577	2455	24	47	61	30	562	125	2.58172262061e-05	0.00112304933997	0.102	0.311	-0.209
3730	LRRC75A-AS1	LRRC75A-AS1	chr17	+	16342841	16343017	16342973	16343017	16342640	16342728	3730	1173	154	2613	213	257	125	2.55142048429e-05	0.00112304933997	0.787	0.856	-0.069
1927	BUB3	BUB3	chr10	+	124923335	124924886	124924562	124924886	124922127	124922344	1927	2370	182	1870	221	1352	125	3.79574234159e-05	0.00162112704734	0.546	0.439	0.107
3731	LRRC75A-AS1	LRRC75A-AS1	chr17	+	16343424	16343567	16343498	16343567	16342973	16343017	3731	49	657	51	1614	199	125	4.18554111242e-05	0.00175568501305	0.045	0.019	0.026
2570	PDLIM5	PDLIM5	chr4	+	95376969	95378340	95377394	95378340	95376397	95376535	2570	2	7	149	23	550	125	4.99261485266e-05	0.0020574828577	0.061	0.596	-0.535
38	TMX2	TMX2	chr11	+	57505307	57505498	57505384	57505498	57505079	57505140	38	55	494	13	375	202	125	5.54123022143e-05	0.00224419823968	0.064	0.021	0.043
609	BCOR	BCOR	chrX	-	39922860	39923205	39922860	39923103	39923588	39923852	609	21	50	33	17	227	125	7.55767397108e-05	0.00300897900984	0.188	0.517	-0.329
81	SRSF10	SRSF10	chr1	-	24290836	24294446	24290836	24294213	24298062	24298113	81	158	265	88	274	358	125	8.20230017141e-05	0.00321120051711	0.172	0.101	0.071
2313	ALKBH6	ALKBH6	chr19	-	36501468	36501585	36501468	36501547	36501795	36501947	2313	92	16	72	0	163	125	9.00223060077e-05	0.00346659666905	0.815	1.0	-0.185
2753	SRP19	SRP19	chr5	+	112203068	112204089	112203100	112204089	112200153	112200225	2753	33	12	41	0	157	125	9.62987894612e-05	0.00364848155555	0.686	1.0	-0.314
1172	CBR1	CBR1	chr21	+	37444112	37445475	37444743	37445475	37443247	37443355	1172	18	243	5	542	756	125	0.000102826714185	0.00381340433063	0.012	0.002	0.01
1754	TIAL1	TIAL1	chr10	-	121341970	121342120	121341970	121342069	121347663	121347760	1754	272	187	261	294	176	125	0.000103898627995	0.00381340433063	0.508	0.387	0.121
3624	HNRNPK	HNRNPK	chr9	-	86582997	86584355	86582997	86584295	86585076	86585246	3624	1511	519	1885	834	185	125	0.000112820926438	0.00407717471081	0.663	0.604	0.059
126	SERF2	SERF2	chr15	+	44085884	44088287	44085907	44088287	44085172	44085281	126	36	4673	92	4835	148	125	0.000127289532635	0.00446848558638	0.006	0.016	-0.01
2424	STAP2	STAP2	chr19	-	4324451	4324664	4324451	4324526	4325212	4325305	2424	56	101	231	201	263	125	0.000127453611872	0.00446848558638	0.209	0.353	-0.144
1876	STAT3	STAT3	chr17	-	40468806	40468919	40468806	40468869	40469199	40469242	1876	277	31	438	15	175	125	0.000157586993431	0.00544370364073	0.865	0.954	-0.089
1091	BTN2A2	BTN2A2	chr6	+	26392449	26395100	26392602	26395100	26391030	26391057	1091	32	49	4	40	278	125	0.00016758378562	0.00570513496263	0.227	0.043	0.184
3728	LRRC75A-AS1	LRRC75A-AS1	chr17	+	16342894	16343017	16342973	16343017	16342640	16342728	3728	636	154	1368	213	204	125	0.000171813598543	0.00576557347111	0.717	0.797	-0.08
22	BABAM1	BABAM1	chr19	+	17379564	17379900	17379602	17379900	17378184	17378336	22	122	152	91	217	163	125	0.000185938403386	0.00615168041625	0.381	0.243	0.138
1465	CFLAR	CFLAR	chr2	+	202027718	202037411	202028557	202037411	202025154	202025665	1465	59	39	155	240	964	125	0.000196939379545	0.00642514725766	0.164	0.077	0.087
1016	NCKIPSD	NCKIPSD	chr3	-	48719477	48719589	48719477	48719568	48719780	48719985	1016	16	32	47	22	146	125	0.000216553742013	0.00696828410943	0.3	0.647	-0.347
985	HOMER2	HOMER2	chr15	-	83527780	83527920	83527780	83527887	83532918	83533011	985	2	69	48	213	158	125	0.000232109126322	0.00736789645582	0.022	0.151	-0.129
1498	DUS4L	DUS4L	chr7	+	107216810	107217037	107216853	107217037	107215632	107215755	1498	40	7	90	0	168	125	0.000240590051546	0.00753528041442	0.81	1.0	-0.19
1117	BTN3A2	BTN3A2	chr6	+	26375742	26378548	26376024	26378548	26374998	26375026	1117	5	39	17	18	407	125	0.000253725150406	0.00784211024084	0.038	0.225	-0.187
819	SDF4	SDF4	chr1	-	1152287	1153184	1152287	1153068	1153837	1154013	819	26	905	44	618	241	125	0.000271314883547	0.00827686573314	0.015	0.036	-0.021
2232	PHF1	PHF1	chr6	+	33382731	33382921	33382742	33382921	33382501	33382606	2232	45	58	79	37	136	125	0.000282661726693	0.00851246661541	0.416	0.662	-0.246
298	FOXP4	FOXP4	chr6	+	41553168	41553255	41553174	41553255	41552506	41552629	298	188	4	140	18	131	125	0.000302913604063	0.0090068867841	0.978	0.881	0.097
3321	ISG20	ISG20	chr15	+	89193465	89195541	89195340	89195541	89182573	89182825	3321	44	78	14	81	2000	125	0.000352202156925	0.0103415358327	0.034	0.011	0.023
2495	NUSAP1	NUSAP1	chr15	+	41643185	41643327	41643230	41643327	41641295	41641439	2495	385	120	458	228	170	125	0.00035916251235	0.0104157128582	0.702	0.596	0.106
1542	RAB34	RAB34	chr17	-	27043010	27043079	27043010	27043076	27043920	27044012	1542	48	356	33	563	128	125	0.000381584119763	0.0108578899947	0.116	0.054	0.062
2564	CDC7	CDC7	chr1	+	91967210	91967388	91967244	91967388	91966403	91966505	2564	30	0	30	12	159	125	0.000383654691172	0.0108578899947	1.0	0.663	0.337
781	BLOC1S2	BLOC1S2	chr10	-	102045853	102046089	102045853	102045970	102046361	102046469	781	23	138	3	115	244	125	0.000396698717777	0.0110933962864	0.079	0.013	0.066
1811	ZWILCH	ZWILCH	chr15	+	66801083	66801230	66801178	66801230	66797420	66797729	1811	7	105	32	117	220	125	0.000405751568853	0.0112130639439	0.036	0.134	-0.098
2549	PCMTD2	PCMTD2	chr20	+	62899239	62899363	62899320	62899363	62896610	62896782	2549	87	0	89	11	206	125	0.000415997350066	0.011362532271	1.0	0.831	0.169
1121	CELF1	CELF1	chr11	-	47487488	47493654	47487488	47490443	47493742	47493909	1121	1576	133	2651	145	3336	125	0.000533102454515	0.0143937662719	0.307	0.407	-0.1
2427	AFTPH	AFTPH	chr2	+	64819018	64820138	64819021	64820138	64812555	64812679	2427	71	21	92	72	128	125	0.000658935564026	0.0174279846673	0.768	0.555	0.213
3487	CDV3	CDV3	chr3	+	133306739	133309118	133307196	133309118	133305406	133305566	3487	2819	208	5500	294	582	125	0.000660319555296	0.0174279846673	0.744	0.801	-0.057
240	TUBB6	TUBB6	chr18	+	12320534	12320743	12320627	12320743	12310941	12311052	240	26	0	9	6	218	125	0.000690601627695	0.0180247024828	1.0	0.462	0.538
678	ARL6IP4	ARL6IP4	chr12	+	123466117	123466426	123466141	123466426	123465675	123465846	678	117	348	189	351	149	125	0.000713595816745	0.0184201821267	0.22	0.311	-0.091
3817	NME7	NME7	chr1	-	169293630	169293738	169293630	169293707	169336945	169337201	3817	140	3	125	17	156	125	0.000771942522513	0.0194977740364	0.974	0.855	0.119
44	DNPH1	DNPH1	chr6	-	43193366	43193881	43193366	43193619	43194064	43194133	44	159	7	268	0	387	125	0.000767109291804	0.0194977740364	0.88	1.0	-0.12
1252	DTX3	DTX3	chr12	+	58000647	58001396	58000666	58001396	58000225	58000301	1252	109	11	51	20	144	125	0.000813206286072	0.0203215060211	0.896	0.689	0.207
2456	KCNMA1	KCNMA1	chr10	-	79395960	79396327	79395960	79396273	79397022	79397577	2456	52	42	42	86	179	125	0.000845882573827	0.0206976892283	0.464	0.254	0.21
943	MLST8	MLST8	chr16	+	2256358	2256410	2256361	2256410	2256031	2256215	943	87	16	173	7	128	125	0.000841622336652	0.0206976892283	0.842	0.96	-0.118
80	SRSF10	SRSF10	chr1	-	24290836	24297929	24290836	24294213	24298062	24298113	80	3997	265	3074	274	3841	125	0.000968461008119	0.023452731011	0.329	0.267	0.062
2219	VPS45	VPS45	chr1	+	150040666	150040821	150040686	150040821	150039724	150040007	2219	11	139	0	131	145	125	0.00100112529037	0.0239963602763	0.064	0.0	0.064
505	EFNA4	EFNA4	chr1	+	155041328	155042029	155041494	155042029	155039847	155039916	505	118	5	133	25	291	125	0.00102608044953	0.0243460906661	0.91	0.696	0.214
1417	USP33	USP33	chr1	-	78187515	78187610	78187515	78187586	78187708	78187881	1417	83	95	82	43	149	125	0.00109052004141	0.0250558294339	0.423	0.615	-0.192
3234	ANAPC5	ANAPC5	chr12	-	121766118	121766300	121766118	121766261	121768385	121768475	3234	444	109	354	140	164	125	0.00109475882585	0.0250558294339	0.756	0.658	0.098
468	ATPIF1	ATPIF1	chr1	+	28564271	28564616	28564347	28564616	28562871	28562963	468	23	544	121	1401	201	125	0.00109828742117	0.0250558294339	0.026	0.051	-0.025
950	TM2D2	TM2D2	chr8	-	38852836	38853313	38852836	38852924	38853731	38854041	950	174	91	116	111	514	125	0.00109865918761	0.0250558294339	0.317	0.203	0.114
507	EFNA4	EFNA4	chr1	+	155041474	155042029	155041494	155042029	155039847	155039916	507	12	5	7	25	145	125	0.00115018109588	0.0257311942307	0.674	0.194	0.48
90	COPA	COPA	chr1	-	160275222	160275388	160275222	160275361	160275477	160275563	90	26	714	38	448	152	125	0.00114613234485	0.0257311942307	0.029	0.065	-0.036
3390	SRRT	SRRT	chr7	+	100485662	100485764	100485674	100485764	100485323	100485480	3390	254	78	346	57	137	125	0.00119283007423	0.0264335645695	0.748	0.847	-0.099
314	SERPINE2	SERPINE2	chr2	-	224845027	224845117	224845027	224845114	224847397	224847498	314	952	3924	91	543	128	125	0.00132053704677	0.0289901076903	0.192	0.141	0.051
2936	TRMT10A	TRMT10A	chr4	-	100480310	100480518	100480310	100480507	100485069	100485214	2936	13	0	17	14	136	125	0.00136112743971	0.0296045218137	1.0	0.527	0.473
1166	APTX	APTX	chr9	-	32972603	32973686	32972603	32973650	32974455	32974559	1166	15	114	3	138	161	125	0.00142028839817	0.0303296131573	0.093	0.017	0.076
79	SRSF10	SRSF10	chr1	-	24290836	24294446	24290836	24294213	24298339	24298502	79	138	48	76	8	358	125	0.00141358494162	0.0303296131573	0.501	0.768	-0.267
3751	ARFRP1	ARFRP1	chr20	-	62333181	62333250	62333181	62333247	62333487	62333569	3751	0	9	13	9	128	125	0.00150471845618	0.0318430959781	0.0	0.585	-0.585
619	BANP	BANP	chr16	+	88068928	88069000	88068937	88069000	88066714	88066851	619	16	19	33	8	134	125	0.00175501051909	0.0368082116906	0.44	0.794	-0.354
889	HNRNPR	HNRNPR	chr1	-	23644975	23645190	23644975	23645181	23648020	23648156	889	78	534	72	847	134	125	0.00179228499257	0.0372573225447	0.12	0.073	0.047
540	GGA3	GGA3	chr17	-	73232686	73234470	73232686	73233627	73234732	73234843	540	375	6	644	0	968	125	0.00180921879102	0.0372794292992	0.89	1.0	-0.11
3916	MIR22HG	MIR22HG	chr17	-	1614797	1616189	1614797	1615693	1616996	1617308	3916	339	6	345	23	621	125	0.00183218955493	0.0374244631698	0.919	0.751	0.168
2057	ELF2	ELF2	chr4	-	139993019	139993193	139993019	139993157	139994607	139994721	2057	29	32	26	83	161	125	0.0018583083567	0.0376307442232	0.413	0.196	0.217
3729	LRRC75A-AS1	LRRC75A-AS1	chr17	+	16342841	16343017	16342894	16343017	16342640	16342728	3729	785	248	1632	387	178	125	0.00203884095	0.0409336529192	0.69	0.748	-0.058
1245	PRR13	PRR13	chr12	+	53837174	53837557	53837324	53837557	53836478	53836517	1245	1204	7	1655	31	275	125	0.00217870764128	0.0426482020781	0.987	0.96	0.027
2951	MTRF1L	MTRF1L	chr6	-	153316270	153316454	153316270	153316429	153319684	153319764	2951	178	171	150	85	150	125	0.00217262408597	0.0426482020781	0.465	0.595	-0.13
3092	AHCYL2	AHCYL2	chr7	+	129019478	129019590	129019481	129019590	128864854	128865280	3092	7	6	0	12	128	125	0.00214592939634	0.0426482020781	0.533	0.0	0.533
2754	SRP19	SRP19	chr5	+	112203068	112204089	112203100	112204089	112200317	112200429	2754	97	501	128	418	157	125	0.00220526959196	0.0428113906737	0.134	0.196	-0.062
421	ZNF700	ZNF700	chr19	+	12057986	12058122	12057995	12058122	12035882	12036088	421	1	40	5	9	134	125	0.00223576462603	0.0430476320209	0.023	0.341	-0.318
814	G3BP1	G3BP1	chr5	+	151166132	151166276	151166163	151166276	151151475	151151597	814	470	78	583	153	156	125	0.00233499195567	0.044592651251	0.828	0.753	0.075
2075	ZNF276	ZNF276	chr16	+	89804128	89804313	89804213	89804313	89800328	89800446	2075	8	27	57	53	210	125	0.00238060567091	0.0450971187175	0.15	0.39	-0.24
3596	PAPD5	PAPD5	chr16	+	50259008	50259196	50259149	50259196	50258801	50258905	3596	13	12	128	29	266	125	0.00263763409097	0.0495664198375	0.337	0.675	-0.338
3811	ZBTB8OS	ZBTB8OS	chr1	-	33099551	33099711	33099551	33099673	33100368	33100393	3811	90	165	87	274	163	125	0.00268252358171	0.0500099039162	0.295	0.196	0.099
2707	PXN	PXN	chr12	-	120652905	120653220	120652905	120653076	120659425	120659561	2707	288	397	289	283	269	125	0.00271485944908	0.050214211385	0.252	0.322	-0.07
2615	MAP4K4	MAP4K4	chr2	+	102476104	102476326	102476197	102476326	102475457	102475544	2615	406	175	460	282	218	125	0.00273796692178	0.050245971088	0.571	0.483	0.088
1229	MUTYH	MUTYH	chr1	-	45799084	45799236	45799084	45799233	45800062	45800183	1229	7	13	0	19	128	125	0.00282662639761	0.0514708946355	0.345	0.0	0.345
1042	LOC100505666	LOC100505666	chr1	-	155018435	155018722	155018435	155018631	155021744	155021837	1042	6	0	9	18	216	125	0.00313933181261	0.0567253109832	1.0	0.224	0.776
1581	LOC100506207	LOC100506207	chr6	+	8438172	8438264	8438195	8438264	8435855	8436411	1581	0	5	9	2	148	125	0.00324334356515	0.0581573590423	0.0	0.792	-0.792
2254	ODF2	ODF2	chr9	+	131222791	131222945	131222828	131222945	131221845	131221936	2254	174	29	199	12	162	125	0.00326902551922	0.0581737950352	0.822	0.928	-0.106
3882	SLC39A9	SLC39A9	chr14	+	69925079	69929107	69928413	69929107	69922448	69922583	3882	1604	0	2667	11	3459	125	0.00331666558138	0.0585778003809	1.0	0.898	0.102
3439	DAXX	DAXX	chr6	-	33289495	33289754	33289495	33289751	33290638	33290793	3439	87	27	82	57	128	125	0.00351365729687	0.0615938879877	0.759	0.584	0.175
3495	FOSL1	FOSL1	chr11	-	65661484	65661592	65661484	65661587	65664279	65664477	3495	322	28	706	27	130	125	0.0035835753721	0.0619660257124	0.917	0.962	-0.045
3559	TPM3	TPM3	chr1	-	154142875	154142945	154142875	154142941	154143124	154143187	3559	2643	56	2802	97	129	125	0.00361453615507	0.0619660257124	0.979	0.966	0.013
3700	GAREM	GAREM	chr18	-	29843483	29848731	29843483	29848728	29850179	29850346	3700	0	7	14	9	128	125	0.00364040508655	0.0619660257124	0.0	0.603	-0.603
481	APH1A	APH1A	chr1	-	150240356	150240527	150240356	150240391	150241097	150241609	481	1059	22	1665	69	261	125	0.00360564790711	0.0619660257124	0.958	0.92	0.038
3549	TMEM132A	TMEM132A	chr11	+	60699157	60699356	60699160	60699356	60697981	60698131	3549	82	132	276	277	128	125	0.00386068522495	0.0652428028303	0.378	0.493	-0.115
3194	ARHGAP33	ARHGAP33	chr19	+	36277314	36277974	36277797	36277974	36276310	36276385	3194	36	5	68	0	608	125	0.00401351532518	0.0668634574386	0.597	1.0	-0.403
629	PSENEN	PSENEN	chr19	+	36236735	36236892	36236773	36236892	36236477	36236601	629	550	9	599	28	163	125	0.00400331744965	0.0668634574386	0.979	0.943	0.036
408	BRD1	BRD1	chr22	-	50181037	50181535	50181037	50181142	50187681	50187942	408	61	13	70	41	518	125	0.00404918910336	0.0669827127028	0.531	0.292	0.239
896	NUDT4	NUDT4	chr12	+	93792543	93792631	93792546	93792631	93789264	93789309	896	182	189	139	222	128	125	0.0040786779318	0.0669987025301	0.485	0.379	0.106
1689	IDS	IDS	chrX	-	148584841	148585019	148584841	148584975	148585686	148585823	1689	306	21	618	16	169	125	0.0041776482032	0.0681478863147	0.915	0.966	-0.051
1463	SLC25A39	SLC25A39	chr17	-	42399786	42399920	42399786	42399896	42400651	42400711	1463	22	37	29	15	149	125	0.00427888587848	0.0687699108753	0.333	0.619	-0.286
1786	HAUS7	HAUS7	chrX	-	152720999	152721224	152720999	152721106	152721722	152721822	1786	76	7	80	0	243	125	0.00426402512602	0.0687699108753	0.848	1.0	-0.152
266	ENY2	ENY2	chr8	+	110352672	110352792	110352717	110352792	110351548	110351619	266	32	1163	9	990	170	125	0.00430360872655	0.0687699108753	0.02	0.007	0.013
267	ENY2	ENY2	chr8	+	110352672	110352792	110352719	110352792	110351548	110351619	267	32	96	9	81	172	125	0.00434602109062	0.0689784023099	0.195	0.075	0.12
1122	CELF1	CELF1	chr11	-	47487488	47492441	47487488	47490443	47493742	47493909	1122	1011	133	1582	145	2123	125	0.00457809032616	0.0721740548735	0.309	0.391	-0.082
1050	ZDHHC16	ZDHHC16	chr10	+	99215416	99215540	99215470	99215540	99214470	99214556	1050	288	60	287	31	179	125	0.00473043897956	0.0731039550196	0.77	0.866	-0.096
2030	TECR	TECR	chr19	+	14673985	14674069	14674017	14674069	14673336	14673387	2030	40	542	108	860	157	125	0.00472713098381	0.0731039550196	0.055	0.091	-0.036
2080	EDF1	EDF1	chr9	-	139756565	139756948	139756565	139756797	139757357	139757451	2080	367	1510	512	1694	276	125	0.00472738264801	0.0731039550196	0.099	0.12	-0.021
1681	NOP16	NOP16	chr5	-	175810939	175811375	175810939	175811284	175812221	175812328	1681	613	97	397	98	216	125	0.004820661839	0.0740113376458	0.785	0.701	0.084
1592	SAFB	SAFB	chr19	+	5667357	5667461	5667363	5667461	5667056	5667175	1592	178	56	126	72	131	125	0.00500973706059	0.0750925282167	0.752	0.625	0.127
2298	PTOV1	PTOV1	chr19	+	50363242	50363440	50363312	50363440	50361805	50361910	2298	1269	7	1324	23	195	125	0.00497162791094	0.0750925282167	0.991	0.974	0.017
68	SLC35C2	SLC35C2	chr20	-	44986261	44986412	44986261	44986341	44987025	44987402	68	174	4	162	16	196	125	0.00492977945183	0.0750925282167	0.965	0.866	0.099
850	NDUFB9	NDUFB9	chr8	+	125555327	125555520	125555329	125555520	125551342	125551528	850	1816	19	1360	32	127	125	0.00501895569605	0.0750925282167	0.989	0.977	0.012
1276	PPM1B	PPM1B	chr2	+	44457131	44458612	44457551	44458612	44445618	44445676	1276	7	41	4	187	545	125	0.00531466609244	0.0778887221148	0.038	0.005	0.033
145	RANGRF	RANGRF	chr17	+	8192820	8193409	8193130	8193409	8192575	8192732	145	282	18	435	9	435	125	0.0053458036501	0.0778887221148	0.818	0.933	-0.115
1752	AP2S1	AP2S1	chr19	-	47342721	47342877	47342721	47342835	47349249	47349399	1752	17	1155	50	1590	167	125	0.00527781351733	0.0778887221148	0.011	0.023	-0.012
3752	ARFRP1	ARFRP1	chr20	-	62333181	62333252	62333181	62333250	62333487	62333569	3752	75	0	160	13	127	125	0.00531054448092	0.0778887221148	1.0	0.924	0.076
704	PAPD7	PAPD7	chr5	+	6754863	6757161	6754866	6757161	6752985	6753150	704	85	9	62	0	128	125	0.00537163600792	0.0778887221148	0.902	1.0	-0.098
2895	MPDU1	MPDU1	chr17	+	7489263	7489396	7489268	7489396	7489049	7489115	2895	157	17	327	12	130	125	0.00545626133945	0.0784709158437	0.899	0.963	-0.064
356	NCOA3	NCOA3	chr20	+	46268320	46268566	46268365	46268566	46267751	46267946	356	63	0	89	9	170	125	0.00547859948845	0.0784709158437	1.0	0.879	0.121
1416	APRT	APRT	chr16	-	88875876	88876248	88875876	88876114	88876477	88876556	1416	561	75	1555	302	259	125	0.00562664711196	0.0788417818077	0.783	0.713	0.07
1822	APOO	APOO	chrX	-	23851464	23851729	23851464	23851627	23858429	23858494	1822	171	69	111	79	227	125	0.00567231210111	0.0788417818077	0.577	0.436	0.141
1863	RNF216	RNF216	chr7	-	5780603	5781446	5780603	5781275	5792476	5792610	1863	80	81	126	70	296	125	0.00565387072854	0.0788417818077	0.294	0.432	-0.138
3524	IRAK1	IRAK1	chrX	-	153278493	153278884	153278493	153278794	153279492	153279729	3524	562	32	525	56	215	125	0.00560084982354	0.0788417818077	0.911	0.845	0.066
3691	SLC43A3	SLC43A3	chr11	-	57193461	57193862	57193461	57193825	57194060	57194125	3691	60	135	105	403	162	125	0.0056222119039	0.0788417818077	0.255	0.167	0.088
1163	SF1	SF1	chr11	-	64532075	64533627	64532075	64532990	64534371	64534551	1163	555	147	1160	221	762	125	0.00582788664199	0.0805276807179	0.382	0.463	-0.081
3734	APBB3	APBB3	chr5	-	139941171	139941313	139941171	139941286	139941684	139941812	3734	7	7	0	10	152	125	0.00590284719539	0.0810864798946	0.451	0.0	0.451
442	ZDHHC4	ZDHHC4	chr7	+	6618131	6618351	6618196	6618351	6617064	6617129	442	33	13	27	33	190	125	0.00604090618146	0.082500515234	0.625	0.35	0.275
67	SLC35C2	SLC35C2	chr20	-	44987025	44987597	44987025	44987402	44993009	44993097	67	66	41	45	60	320	125	0.00623990988321	0.0847257128073	0.386	0.227	0.159
1707	BRD8	BRD8	chr5	-	137502206	137502416	137502206	137502299	137503622	137503767	1707	174	4	142	14	242	125	0.00636520364733	0.0858979184701	0.957	0.84	0.117
2058	LOC151174	LOC151174	chr2	-	239133753	239135253	239133753	239134140	239136324	239136439	2058	39	1	12	5	1238	125	0.00647251237514	0.0858979184701	0.797	0.195	0.602
244	RALGAPB	RALGAPB	chr20	+	37163716	37163850	37163728	37163850	37161372	37161502	244	40	10	48	36	137	125	0.00646049483108	0.0858979184701	0.785	0.549	0.236
33	SLC35A2	SLC35A2	chrX	-	48760888	48762759	48760888	48762169	48763668	48763820	33	856	31	650	45	715	125	0.00641359703882	0.0858979184701	0.828	0.716	0.112
495	RASAL2	RASAL2	chr1	+	178425834	178426034	178425855	178426034	178423581	178423783	495	37	20	33	47	146	125	0.00654401612151	0.0863589543226	0.613	0.375	0.238
3111	SEC22C	SEC22C	chr3	-	42589458	42594940	42589458	42590149	42597421	42597487	3111	2050	101	1654	119	4916	125	0.00658373303838	0.0863977033919	0.34	0.261	0.079
3298	FAM213A	FAM213A	chr10	+	82179755	82180401	82180221	82180401	82168241	82168399	3298	28	118	12	133	591	125	0.0067141428854	0.0876195646545	0.048	0.019	0.029
853	ATP2A1-AS1	ATP2A1-AS1	chr16	-	28890277	28890428	28890277	28890425	28890862	28891242	853	0	8	17	18	128	125	0.00675908479089	0.087718730242	0.0	0.48	-0.48
1445	TUG1	TUG1	chr22	+	31368840	31369587	31368909	31369587	31365196	31367765	1445	180	13	281	47	194	125	0.00700046684444	0.0903521792175	0.899	0.794	0.105
2128	SURF4	SURF4	chr9	-	136234134	136234419	136234134	136234321	136242792	136243037	2128	25	662	5	512	223	125	0.00707042009067	0.0907563759179	0.021	0.005	0.016
2539	WDR44	WDR44	chrX	+	117577522	117577650	117577546	117577650	117576527	117576643	2539	42	5	64	0	149	125	0.00712212252557	0.0909231837639	0.876	1.0	-0.124
760	RAP1GDS1	RAP1GDS1	chr4	+	99214555	99214666	99214558	99214666	99182526	99182720	760	13	55	81	144	128	125	0.00735958451598	0.093446832584	0.188	0.355	-0.167
1600	CHD1L	CHD1L	chr1	+	146726524	146726631	146726552	146726631	146724277	146724390	1600	205	6	132	14	153	125	0.00746856342953	0.0938861664271	0.965	0.885	0.08
806	MEF2C	MEF2C	chr5	-	88014057	88018742	88014057	88018646	88024309	88024445	806	13	3	11	17	221	125	0.00747412223153	0.0938861664271	0.71	0.268	0.442
2739	DDR1	DDR1	chr6	+	30865137	30865374	30865155	30865374	30864790	30864918	2739	11	216	10	664	143	125	0.0075713836476	0.0946020222777	0.043	0.013	0.03
515	RBFOX2	RBFOX2	chr22	-	36177646	36177793	36177646	36177790	36205826	36206051	515	49	124	136	202	128	125	0.00764332705055	0.0949956361997	0.278	0.397	-0.119
1801	ADGRG1	ADGRG1	chr16	+	57675498	57675620	57675502	57675620	57662137	57662714	1801	15	20	14	63	129	125	0.00775775176935	0.0959103100326	0.421	0.177	0.244
536	MGAT5B	MGAT5B	chr17	+	74934063	74934225	74934069	74934225	74928726	74928857	536	0	9	11	13	131	125	0.00790141683801	0.0971750165052	0.0	0.447	-0.447
1954	ZNF780A	ZNF780A	chr19	-	40587725	40587824	40587725	40587821	40589017	40589144	1954	17	23	10	47	128	125	0.00806403988005	0.0986584879075	0.419	0.172	0.247
1766	ZBTB17	ZBTB17	chr1	-	16268825	16268936	16268825	16268915	16269023	16269233	1766	0	68	6	58	146	125	0.00814590593955	0.09914369457	0.0	0.081	-0.081
2156	H2AFY	H2AFY	chr5	-	134696186	134696297	134696186	134696294	134705095	134705293	2156	512	617	702	1038	128	125	0.00823921444884	0.0997624471151	0.448	0.398	0.05
1538	LINC01503	LINC01503	chr9	+	132104014	132104322	132104110	132104322	132101070	132101196	1538	170	23	36	0	221	125	0.00848217606593	0.10217759784	0.807	1.0	-0.193
2203	PAPD4	PAPD4	chr5	+	78938654	78938733	78938666	78938733	78936927	78937019	2203	87	100	88	56	137	125	0.00852611454285	0.102182872761	0.443	0.589	-0.146
2217	OGG1	OGG1	chr3	+	9800870	9800970	9800917	9800970	9798450	9798500	2217	1	5	5	0	172	125	0.008691150567	0.10363204407	0.127	1.0	-0.873
1858	FAM213B	FAM213B	chr1	+	2520360	2520479	2520392	2520479	2519828	2519892	1858	22	7	21	0	157	125	0.00895272462996	0.106211869474	0.714	1.0	-0.286
2600	NGFRAP1	NGFRAP1	chrX	+	102632390	102633092	102632437	102633092	102631250	102631541	2600	186	63	52	6	172	125	0.00945793446607	0.108905333631	0.682	0.863	-0.181
3173	EXTL2	EXTL2	chr1	-	101342349	101342420	101342349	101342417	101343031	101343459	3173	110	16	34	0	128	125	0.00941718691325	0.108905333631	0.87	1.0	-0.13
3490	CDV3	CDV3	chr3	+	133306002	133309118	133307196	133309118	133305406	133305566	3490	4122	208	7431	294	1319	125	0.0093252421402	0.108905333631	0.653	0.705	-0.052
387	ARMCX2	ARMCX2	chrX	-	100914061	100914134	100914061	100914122	100914742	100914876	387	40	3	0	2	137	125	0.0093264839474	0.108905333631	0.924	0.0	0.924
55	PLAGL1	PLAGL1	chr6	-	144287294	144287367	144287294	144287349	144290043	144290115	55	11	7	27	2	143	125	0.00944200427086	0.108905333631	0.579	0.922	-0.343
981	TMEM25	TMEM25	chr11	+	118404980	118405070	118404983	118405070	118404743	118404844	981	27	0	67	13	128	125	0.00932903146194	0.108905333631	1.0	0.834	0.166
784	HIGD1A	HIGD1A	chr3	-	42835648	42835791	42835648	42835767	42845927	42846027	784	21	617	10	781	149	125	0.00956811314163	0.109636574486	0.028	0.011	0.017
164	MORF4L2	MORF4L2	chrX	-	102933426	102933548	102933426	102933528	102940098	102940188	164	66	468	46	549	145	125	0.00969442246038	0.110153850248	0.108	0.067	0.041
3489	CDV3	CDV3	chr3	+	133306005	133309118	133307196	133309118	133305406	133305566	3489	3865	208	6961	294	1316	125	0.00970704427471	0.110153850248	0.638	0.692	-0.054
809	CARS	CARS	chr11	-	3062125	3062261	3062125	3062214	3063394	3063486	809	25	201	10	210	172	125	0.00996512888671	0.112538883437	0.083	0.033	0.05
2818	CTSC	CTSC	chr11	-	88053980	88059611	88053980	88059567	88061279	88061364	2818	357	2	110	5	169	125	0.0100891551003	0.113394379572	0.992	0.942	0.05
3738	APBB3	APBB3	chr5	-	139941171	139941307	139941171	139941286	139941684	139941812	3738	6	7	0	10	146	125	0.0102020746597	0.114117492265	0.423	0.0	0.423
2745	PIP5K1A	PIP5K1A	chr1	+	151196720	151196755	151196723	151196755	151171020	151171557	2745	81	153	76	234	128	125	0.0105489418683	0.11666597815	0.341	0.241	0.1
511	KIAA1217	KIAA1217	chr10	+	24820758	24820922	24820761	24820922	24816864	24817048	511	30	0	64	11	128	125	0.0105789073418	0.11666597815	1.0	0.85	0.15
934	CCDC68	CCDC68	chr18	-	52609905	52610034	52609905	52610030	52612618	52612708	934	30	10	7	11	129	125	0.0105446930998	0.11666597815	0.744	0.381	0.363
1838	PDCD6IP	PDCD6IP	chr3	+	33870329	33870461	33870344	33870461	33867971	33868072	1838	18	325	11	530	140	125	0.0107968073587	0.118512619092	0.047	0.018	0.029
1627	MAGI3	MAGI3	chr1	+	114224833	114228545	114225518	114228545	114223819	114223958	1627	11	13	2	17	810	125	0.0110554590867	0.120346431044	0.115	0.018	0.097
2890	UBXN1	UBXN1	chr11	-	62443969	62444477	62443969	62444111	62444989	62445106	2890	688	18	792	7	491	125	0.0111688045839	0.120346431044	0.907	0.966	-0.059
3151	MYEOV	MYEOV	chr11	+	69062699	69062962	69062793	69062962	69061604	69062043	3151	0	2	80	8	219	125	0.0111102897601	0.120346431044	0.0	0.851	-0.851
3403	HIPK2	HIPK2	chr7	-	139299031	139299239	139299031	139299158	139305146	139305309	3403	104	20	222	84	206	125	0.0111200558776	0.120346431044	0.759	0.616	0.143
3295	FAM213A	FAM213A	chr10	+	82180221	82180401	82180238	82180401	82173574	82173632	3295	81	10	41	0	142	125	0.0112586653389	0.120760752882	0.877	1.0	-0.123
334	MYBL1	MYBL1	chr8	-	67492367	67492601	67492367	67492598	67504674	67504779	334	80	14	77	3	128	125	0.0113985939594	0.121680247812	0.848	0.962	-0.114
3866	COMMD7	COMMD7	chr20	-	31315895	31315949	31315895	31315946	31331113	31331814	3866	181	49	168	23	128	125	0.0114479926635	0.121680247812	0.783	0.877	-0.094
1588	DNAJC10	DNAJC10	chr2	+	183604271	183605115	183605025	183605115	183600975	183601113	1588	101	295	113	490	879	125	0.0119267084511	0.125658835644	0.046	0.032	0.014
378	AFG3L1P	AFG3L1P	chr16	+	90044012	90044210	90044085	90044210	90038987	90039173	378	15	0	16	7	198	125	0.0119292977218	0.125658835644	1.0	0.591	0.409
1564	CALD1	CALD1	chr7	+	134642959	134643041	134642962	134643041	134642819	134642863	1564	674	37	1012	91	128	125	0.0122170864318	0.128115785841	0.947	0.916	0.031
3169	FAM19A3	FAM19A3	chr1	+	113266566	113266759	113266634	113266759	113265637	113265787	3169	0	4	11	4	193	125	0.0123048573316	0.128462710542	0.0	0.64	-0.64
2733	UBAP2L	UBAP2L	chr1	+	154241232	154241430	154241235	154241430	154238976	154239044	2733	204	121	141	51	128	125	0.0124363693525	0.12926120181	0.622	0.73	-0.108
1433	CIRBP	CIRBP	chr19	+	1270865	1271035	1270926	1271035	1269266	1269409	1433	60	269	113	788	186	125	0.0132094760485	0.136691890916	0.13	0.088	0.042
1341	C19orf48	C19orf48	chr19	-	51300949	51302215	51300949	51302181	51302550	51302614	1341	566	11	636	29	159	125	0.0133021310215	0.137046955129	0.976	0.945	0.031
1509	TGFA	TGFA	chr2	-	70692747	70692868	70692747	70692865	70741990	70742044	1509	0	4	149	84	128	125	0.0134273042412	0.137732478876	0.0	0.634	-0.634
3181	SLC2A11	SLC2A11	chr22	+	24217303	24217428	24217307	24217428	24210667	24210828	3181	16	8	42	4	129	125	0.0136983178928	0.139901516218	0.66	0.911	-0.251
199	CCBL1	CCBL1	chr9	-	131598275	131598384	131598275	131598352	131599080	131599201	199	4	6	3	43	157	125	0.0139574625091	0.1419310798	0.347	0.053	0.294
2981	ELP4	ELP4	chr11	+	31625311	31625454	31625314	31625454	31616316	31616448	2981	13	59	2	49	128	125	0.0141236847753	0.14300230835	0.177	0.038	0.139
1513	MGRN1	MGRN1	chr16	+	4736259	4740975	4738796	4740975	4733843	4733933	1513	31	14	43	49	2662	125	0.0142191802214	0.143351306181	0.094	0.04	0.054
885	MINK1	MINK1	chr17	+	4794750	4795011	4794810	4795011	4794245	4794419	885	44	15	271	38	185	125	0.0144528663648	0.145084543124	0.665	0.828	-0.163
303	OGT	OGT	chrX	+	70756027	70756208	70756057	70756208	70752911	70753186	303	208	4	198	14	155	125	0.0146856639313	0.146794147126	0.977	0.919	0.058
1265	CLINT1	CLINT1	chr5	-	157216370	157216575	157216370	157216521	157218710	157219003	1265	236	223	205	267	179	125	0.0149343459771	0.148647367374	0.425	0.349	0.076
1757	CIZ1	CIZ1	chr9	-	130942999	130943093	130942999	130943078	130947825	130948055	1757	542	67	418	30	140	125	0.0155109923337	0.153735531611	0.878	0.926	-0.048
2074	RWDD4	RWDD4	chr4	-	184572370	184572480	184572370	184572476	184577033	184577114	2074	47	14	138	15	129	125	0.0158769813165	0.156701802994	0.765	0.899	-0.134
2154	ADPGK	ADPGK	chr15	-	73043707	73045236	73043707	73045233	73052747	73052868	2154	5	6	7	0	128	125	0.0159551475809	0.156814400283	0.449	1.0	-0.551
376	AFG3L1P	AFG3L1P	chr16	+	90044046	90044210	90044085	90044210	90038987	90039173	376	20	0	26	7	164	125	0.0161321137587	0.157893063413	1.0	0.739	0.261
47	RALGDS	RALGDS	chr9	-	135985012	135985108	135985012	135985072	135985682	135985876	47	47	55	94	59	161	125	0.016272464444	0.158605887879	0.399	0.553	-0.154
2214	GHDC	GHDC	chr17	-	40342202	40342377	40342202	40342288	40342641	40342775	2214	14	21	9	45	214	125	0.016399681986	0.158617981002	0.28	0.105	0.175
3863	NOL8	NOL8	chr9	-	95062171	95063092	95062171	95062298	95063832	95064104	3863	92	103	39	78	919	125	0.0164087566554	0.158617981002	0.108	0.064	0.044
1773	POLD2	POLD2	chr7	-	44161432	44161881	44161432	44161708	44163109	44163169	1773	133	143	238	176	298	125	0.0167407154389	0.161163690844	0.281	0.362	-0.081
1205	FKBP1B	FKBP1B	chr2	+	24285888	24286550	24285933	24286550	24283683	24283796	1205	29	40	59	38	170	125	0.0175127889649	0.167225777555	0.348	0.533	-0.185
3812	ZBTB8OS	ZBTB8OS	chr1	-	33099551	33099711	33099551	33099673	33116002	33116191	3812	35	5	38	0	163	125	0.0174795416618	0.167225777555	0.843	1.0	-0.157
2139	FAM122B	FAM122B	chrX	-	133903595	133906313	133903595	133905384	133915850	133915947	2139	713	11	805	3	1054	125	0.0177389267579	0.168699347993	0.885	0.97	-0.085
1223	PAX2	PAX2	chr10	+	102587299	102589698	102587318	102589698	102586765	102586852	1223	6	1	16	28	144	125	0.017959476688	0.170019315351	0.839	0.332	0.507
2426	FLII	FLII	chr17	-	18154993	18155130	18154993	18155127	18155312	18155460	2426	63	70	525	375	128	125	0.0180948611485	0.170019315351	0.468	0.578	-0.11
2949	TMEM53	TMEM53	chr1	-	45118918	45120881	45118918	45120791	45125845	45125967	2949	60	3	73	15	215	125	0.018063033452	0.170019315351	0.921	0.739	0.182
2086	KANSL3	KANSL3	chr2	-	97297048	97297280	97297048	97297219	97302657	97302922	2086	65	34	31	35	186	125	0.0181832018008	0.170168689363	0.562	0.373	0.189
1663	NFKB2	NFKB2	chr10	+	104162008	104162286	104162011	104162286	104161804	104161916	1663	168	164	108	156	128	125	0.0186187771005	0.171848703615	0.5	0.403	0.097
259	ALKBH2	ALKBH2	chr12	-	109530311	109530742	109530311	109530592	109531051	109531293	259	63	28	123	26	275	125	0.0186553509671	0.171848703615	0.506	0.683	-0.177
2900	KIAA1549	KIAA1549	chr7	-	138516126	138522905	138516126	138522857	138524877	138525023	2900	38	9	35	1	173	125	0.018564194899	0.171848703615	0.753	0.962	-0.209
2950	TMEM53	TMEM53	chr1	-	45118918	45120881	45118918	45120788	45125845	45125967	2950	61	0	76	6	218	125	0.0185356913546	0.171848703615	1.0	0.879	0.121
859	CDC25C	CDC25C	chr5	-	137666675	137666907	137666675	137666903	137667283	137667566	859	59	29	20	24	129	125	0.0188050454271	0.172550983235	0.663	0.447	0.216
3066	BACE1	BACE1	chr11	-	117164586	117164724	117164586	117164649	117165846	117166063	3066	37	8	54	2	200	125	0.0190496755989	0.174115517439	0.743	0.944	-0.201
3344	U2AF1L4	U2AF1L4	chr19	-	36236025	36236113	36236025	36236088	36236248	36236343	3344	14	3	11	13	150	125	0.0192185421576	0.174978122202	0.795	0.414	0.381
3877	ATL2	ATL2	chr2	-	38521098	38523732	38521098	38523255	38525285	38525717	3877	216	217	150	211	602	125	0.0193176635337	0.175201512126	0.171	0.129	0.042
3556	PIF1	PIF1	chr15	-	65107828	65108556	65107828	65108147	65108772	65108964	3556	162	4	229	0	534	125	0.0194748134631	0.175947449326	0.905	1.0	-0.095
3083	TRIM26	TRIM26	chr6	-	30166442	30167041	30166442	30166930	30168811	30168915	3083	41	83	63	70	236	125	0.019921899954	0.179297099586	0.207	0.323	-0.116
3648	MRPL55	MRPL55	chr1	-	228295935	228296022	228295935	228296019	228296137	228296175	3648	10	12	7	34	128	125	0.0200082200394	0.179386675086	0.449	0.167	0.282
1014	PRPF4	PRPF4	chr9	+	116038824	116039005	116038827	116039005	116037913	116038050	1014	38	207	53	167	128	125	0.0204447639177	0.181225473369	0.152	0.237	-0.085
2088	SBNO1	SBNO1	chr12	-	123829804	123830117	123829804	123830114	123832575	123832680	2088	33	51	56	43	128	125	0.0203708177777	0.181225473369	0.387	0.56	-0.173
2242	ATP6V0A1	ATP6V0A1	chr17	+	40629656	40629760	40629677	40629760	40622107	40622236	2242	16	67	39	75	146	125	0.0204053854896	0.181225473369	0.17	0.308	-0.138
1740	ST13	ST13	chr22	-	41244297	41244373	41244297	41244343	41246826	41246884	1740	1195	121	1644	122	155	125	0.021001783609	0.18476850074	0.888	0.916	-0.028
2087	KANSL3	KANSL3	chr2	-	97270515	97270600	97270515	97270594	97271056	97271248	2087	132	13	96	2	131	125	0.0209947709581	0.18476850074	0.906	0.979	-0.073
516	RBFOX2	RBFOX2	chr22	-	36155934	36156079	36155934	36156067	36157248	36157341	516	72	59	100	136	137	125	0.0211447957374	0.185332556668	0.527	0.402	0.125
3221	NAT9	NAT9	chr17	-	72769714	72769827	72769714	72769824	72771760	72771846	3221	119	141	52	100	128	125	0.0214982458791	0.187730035576	0.452	0.337	0.115
1981	SYDE1	SYDE1	chr19	+	15219866	15220208	15220067	15220208	15218174	15218332	1981	211	11	74	0	326	125	0.021963616957	0.191083467526	0.88	1.0	-0.12
2440	FAM89B	FAM89B	chr11	+	65340823	65341669	65340872	65341669	65339819	65340431	2440	71	4	103	0	174	125	0.022266095111	0.192290652264	0.927	1.0	-0.073
3503	NPHP1	NPHP1	chr2	-	110920624	110920712	110920624	110920709	110922264	110922307	3503	6	0	6	7	128	125	0.0222479461602	0.192290652264	1.0	0.456	0.544
1058	CDK5RAP2	CDK5RAP2	chr9	-	123232388	123232498	123232388	123232495	123234025	123234156	1058	52	9	44	1	128	125	0.0225470418406	0.194003667705	0.849	0.977	-0.128
1233	MUTYH	MUTYH	chr1	-	45799084	45799275	45799084	45799233	45800062	45800183	1233	4	13	0	19	167	125	0.0228679861528	0.195579908085	0.187	0.0	0.187
1442	C8orf59	C8orf59	chr8	-	86131464	86131592	86131464	86131589	86132534	86132651	1442	181	21	129	30	128	125	0.0231425049423	0.195579908085	0.894	0.808	0.086
2224	CREM	CREM	chr10	+	35500181	35501886	35500583	35501886	35495822	35495979	2224	1347	47	279	19	527	125	0.023229797512	0.195579908085	0.872	0.777	0.095
2368	LINC00472	LINC00472	chr6	-	72127022	72127146	72127022	72127095	72129768	72130448	2368	4	0	5	10	176	125	0.0229104243384	0.195579908085	1.0	0.262	0.738
335	CHFR	CHFR	chr12	-	133428203	133428323	133428203	133428320	133430016	133430159	335	14	21	38	21	128	125	0.0231629985754	0.195579908085	0.394	0.639	-0.245
370	EMC1	EMC1	chr1	-	19561623	19561746	19561623	19561743	19563635	19563732	370	185	7	175	18	128	125	0.0230174326503	0.195579908085	0.963	0.905	0.058
2363	FUOM	FUOM	chr10	-	135170690	135170966	135170690	135170759	135171426	135171529	2363	5	12	9	102	332	125	0.0235001661732	0.195751384187	0.136	0.032	0.104
2897	EIF4G1	EIF4G1	chr3	+	184033859	184034006	184033919	184034006	184033550	184033644	2897	20	100	21	227	185	125	0.0234191135056	0.195751384187	0.119	0.059	0.06
69	SLC35C2	SLC35C2	chr20	-	44983711	44983880	44983711	44983817	44984440	44984513	69	149	8	196	26	188	125	0.0233909425178	0.195751384187	0.925	0.834	0.091
2319	PON2	PON2	chr7	-	95040964	95041091	95040964	95041055	95041623	95041789	2319	1053	133	1158	192	161	125	0.0238315979195	0.197114167299	0.86	0.824	0.036
2826	POLH	POLH	chr6	+	43581396	43588260	43581467	43588260	43578290	43578460	2826	121	1	153	9	196	125	0.0237542059438	0.197114167299	0.987	0.916	0.071
1634	STRADB	STRADB	chr2	+	202344730	202345574	202344754	202345574	202344211	202344254	1634	7	169	0	151	149	125	0.0244875591503	0.201829040155	0.034	0.0	0.034
782	BLOC1S2	BLOC1S2	chr10	-	102033034	102035250	102033034	102035247	102039880	102039985	782	274	14	217	3	128	125	0.0246474401949	0.202436493069	0.95	0.986	-0.036
1018	VRK2	VRK2	chr2	+	58275961	58276102	58276015	58276102	58273776	58273956	1018	34	6	68	2	179	125	0.0248173636388	0.203121906577	0.798	0.96	-0.162
53	PLAGL1	PLAGL1	chr6	-	144287294	144287349	144287294	144287335	144290043	144290115	53	7	22	4	57	139	125	0.0251095421363	0.204091053558	0.222	0.059	0.163
732	ZBTB8A	ZBTB8A	chr1	+	33065687	33071551	33065868	33071551	33060654	33060824	732	32	11	74	8	306	125	0.0250948540275	0.204091053558	0.543	0.791	-0.248
142	DCTN5	DCTN5	chr16	+	23678337	23685068	23678367	23685068	23676946	23677049	142	2	139	16	260	155	125	0.0260089807643	0.210672744191	0.011	0.047	-0.036
1	MECR	MECR	chr1	-	29543099	29543324	29543099	29543197	29557242	29557470	1	18	16	18	43	252	125	0.0266005895857	0.214724346862	0.358	0.172	0.186
39	FMR1	FMR1	chrX	+	147026388	147026571	147026463	147026571	147024650	147024846	39	167	14	250	42	200	125	0.0267080575698	0.214853517916	0.882	0.788	0.094
2756	MKNK2	MKNK2	chr19	-	2037469	2039855	2037469	2037828	2040132	2040176	2756	1466	182	2688	266	2152	125	0.0268859552591	0.21554644677	0.319	0.37	-0.051
1439	PPIL2	PPIL2	chr22	+	22049682	22049785	22049686	22049785	22049225	22049359	1439	75	7	113	2	129	125	0.0271670341923	0.216323265484	0.912	0.982	-0.07
2425	LRCH4	LRCH4	chr7	-	100171633	100172927	100171633	100171979	100173327	100173405	2425	376	3	868	0	1073	125	0.0271318061548	0.216323265484	0.936	1.0	-0.064
1963	ASRGL1	ASRGL1	chr11	+	62105361	62105639	62105438	62105639	62104773	62105046	1963	16	8	2	7	202	125	0.027288307574	0.216554846254	0.553	0.15	0.403
1177	MYADM	MYADM	chr19	+	54372943	54373092	54373007	54373092	54371118	54371197	1177	45	104	110	406	189	125	0.0274352447836	0.216987845107	0.222	0.152	0.07
1105	BAZ2B	BAZ2B	chr2	-	160304752	160304920	160304752	160304914	160310123	160310312	1105	18	1	26	11	131	125	0.0277087275082	0.218031045412	0.945	0.693	0.252
2979	MARK1	MARK1	chr1	+	220826439	220826694	220826442	220826694	220825327	220825492	2979	0	21	7	35	128	125	0.0277527810039	0.218031045412	0.0	0.163	-0.163
566	AUP1	AUP1	chr2	-	74754067	74754248	74754067	74754186	74754374	74754490	566	102	667	80	741	187	125	0.028370483903	0.22214088896	0.093	0.067	0.026
2125	RBBP5	RBBP5	chr1	-	205083916	205084089	205083916	205084033	205084985	205085011	2125	89	5	80	0	181	125	0.028484685132	0.222294104236	0.925	1.0	-0.075
2248	ZSCAN32	ZSCAN32	chr16	-	3440009	3440183	3440009	3440133	3440422	3440517	2248	4	2	3	16	175	125	0.0289708596391	0.225154698	0.588	0.118	0.47
403	TRMT112	TRMT112	chr11	-	64084529	64084619	64084529	64084604	64084735	64084837	403	946	19	1696	16	140	125	0.0290429431648	0.225154698	0.978	0.99	-0.012
1732	IL15	IL15	chr4	+	142640518	142640629	142640530	142640629	142577338	142577460	1732	2	2	13	0	137	125	0.0292279731484	0.22584377936	0.477	1.0	-0.523
2946	ZNF250	ZNF250	chr8	-	146115317	146115459	146115317	146115444	146115692	146115788	2946	15	30	11	6	140	125	0.0297868922115	0.229407900999	0.309	0.621	-0.312
2439	FAM89B	FAM89B	chr11	+	65340833	65341669	65340872	65341669	65339819	65340431	2439	94	4	133	0	164	125	0.03011214051	0.231154960974	0.947	1.0	-0.053
1054	C12orf43	C12orf43	chr12	-	121440224	121442295	121440224	121442292	121442805	121442863	1054	39	29	63	22	128	125	0.0304853706677	0.232969830208	0.568	0.737	-0.169
2185	ZNF347	ZNF347	chr19	-	53651933	53652065	53651933	53652062	53652493	53652620	2185	2	19	4	4	128	125	0.03054691686	0.232969830208	0.093	0.494	-0.401
3416	DEF8	DEF8	chr16	+	90015824	90015921	90015827	90015921	90015138	90015222	3416	10	3	8	13	128	125	0.030982894617	0.23553016005	0.765	0.375	0.39
575	DESI2	DESI2	chr1	+	244855180	244855322	244855185	244855322	244852550	244852644	575	130	12	95	2	130	125	0.0311551025299	0.236075276912	0.912	0.979	-0.067
141	PGAP2	PGAP2	chr11	+	3846025	3846358	3846249	3846358	3845499	3845606	141	9	20	11	76	349	125	0.032539774409	0.245774694813	0.139	0.049	0.09
552	ZNF419	ZNF419	chr19	+	58002835	58002965	58002838	58002965	58001514	58001553	552	4	3	10	0	128	125	0.0326601695994	0.245893392272	0.566	1.0	-0.434
3588	SH3GL3	SH3GL3	chr15	+	84237280	84237424	84237287	84237424	84233885	84233958	3588	7	0	4	4	132	125	0.0332284973551	0.249372972163	1.0	0.486	0.514
659	ZNF562	ZNF562	chr19	-	9759337	9764557	9759337	9764554	9768684	9768811	659	4	0	3	6	128	125	0.0334013066866	0.24987155862	1.0	0.328	0.672
1991	PRR4	PRR4	chr12	-	10999643	10999966	10999643	10999734	11000970	11001006	1991	95	0	57	3	357	125	0.0337384410778	0.251592374894	1.0	0.869	0.131
1548	BRCA1	BRCA1	chr17	-	41228504	41228631	41228504	41228628	41234420	41234592	1548	44	5	56	19	128	125	0.0340273155405	0.25294355761	0.896	0.742	0.154
3737	APBB3	APBB3	chr5	-	139941171	139941292	139941171	139941286	139941684	139941812	3737	4	7	0	10	131	125	0.0341980354696	0.253410679237	0.353	0.0	0.353
117	TDRD3	TDRD3	chr13	+	61018816	61018882	61018820	61018882	61013821	61013906	117	39	7	38	19	129	125	0.0351498053502	0.257969095182	0.844	0.66	0.184
155	CD4	CD4	chr12	+	6924896	6925569	6925221	6925569	6923924	6924158	155	2	0	0	4	450	125	0.0353623025324	0.257969095182	1.0	0.0	1.0
2617	MAP4K4	MAP4K4	chr2	+	102482889	102483041	102482892	102483041	102481391	102481498	2617	399	85	498	146	128	125	0.0350047059692	0.257969095182	0.821	0.769	0.052
2993	ZFP37	ZFP37	chr9	-	115812070	115812155	115812070	115812152	115818836	115819071	2993	4	7	4	0	128	125	0.0352147736693	0.257969095182	0.358	1.0	-0.642
70	EEF1B2	EEF1B2	chr2	+	207024636	207024783	207024682	207024783	207024317	207024408	70	1677	241	1643	190	171	125	0.0352628304259	0.257969095182	0.836	0.863	-0.027
1035	DERL1	DERL1	chr8	-	124031434	124031545	124031434	124031485	124033686	124033739	1035	385	3	352	10	185	125	0.0360750473141	0.261033655254	0.989	0.96	0.029
1324	ORC1	ORC1	chr1	-	52867800	52867900	52867800	52867897	52869917	52870143	1324	65	12	60	3	128	125	0.0362890667276	0.261033655254	0.841	0.951	-0.11
1836	WBP5	WBP5	chrX	+	102612542	102613397	102612545	102613397	102611379	102611534	1836	579	16	225	1	128	125	0.0362127157635	0.261033655254	0.972	0.995	-0.023
2771	IKBKB	IKBKB	chr8	+	42175174	42175289	42175227	42175289	42174227	42174422	2771	135	2	155	10	178	125	0.03617286163	0.261033655254	0.979	0.916	0.063
2809	PHF10	PHF10	chr6	-	170117918	170118002	170117918	170117996	170118883	170119014	2809	317	54	288	74	131	125	0.0363380184198	0.261033655254	0.849	0.788	0.061
1174	MYADM	MYADM	chr19	+	54372943	54373092	54373007	54373092	54369411	54369671	1174	36	8	80	5	189	125	0.0366116316939	0.261400373401	0.749	0.914	-0.165
292	NFYC	NFYC	chr1	+	41236380	41237275	41236383	41237275	41235027	41235087	292	94	1	134	9	128	125	0.0365811094683	0.261400373401	0.989	0.936	0.053
683	C16orf13	C16orf13	chr16	-	684888	685063	684888	684956	685280	685340	683	49	37	138	174	232	125	0.0369328024896	0.262894403176	0.416	0.299	0.117
1916	MAPK9	MAPK9	chr5	-	179660594	179663531	179660594	179663526	179665331	179665403	1916	77	258	29	159	130	125	0.037051620778	0.262943375249	0.223	0.149	0.074
2429	SVIL-AS1	SVIL-AS1	chr10	+	29756168	29758059	29757848	29758059	29704285	29704341	2429	162	0	212	5	1805	125	0.0375474609758	0.26565959588	1.0	0.746	0.254
1601	OAZ1	OAZ1	chr19	+	2271383	2271529	2271389	2271529	2269484	2269743	1601	3490	54	2310	21	131	125	0.0380982281974	0.268213400619	0.984	0.991	-0.007
2328	ZFAND5	ZFAND5	chr9	-	74975543	74975703	74975543	74975700	74978385	74978522	2328	404	22	360	35	128	125	0.0381367713098	0.268213400619	0.947	0.909	0.038
406	FKBP8	FKBP8	chr19	-	18649025	18649246	18649025	18649243	18650180	18650269	406	478	178	494	235	128	125	0.0385640959125	0.268804336197	0.724	0.672	0.052
630	PGAM5	PGAM5	chr12	+	133294572	133294706	133294575	133294706	133294295	133294384	630	164	101	147	130	128	125	0.0384733976214	0.268804336197	0.613	0.525	0.088
78	SRSF10	SRSF10	chr1	-	24298062	24298116	24298062	24298113	24298339	24298502	78	560	116	413	116	128	125	0.0383975326447	0.268804336197	0.825	0.777	0.048
1244	CANT1	CANT1	chr17	-	76993073	76994045	76993073	76993726	77005745	77005899	1244	312	8	348	2	444	125	0.0388788812602	0.270196722131	0.917	0.98	-0.063
2663	CIART	CIART	chr1	+	150255871	150256043	150255923	150256043	150254942	150255028	2663	33	8	14	11	177	125	0.0390206491928	0.270382020513	0.744	0.473	0.271
146	GPATCH4	GPATCH4	chr1	-	156568759	156568896	156568759	156568822	156571200	156571279	146	212	2	190	8	199	125	0.03955805983	0.271431125179	0.985	0.937	0.048
1929	RASSF8	RASSF8	chr12	+	26208168	26208379	26208211	26208379	26147969	26148063	1929	16	10	49	10	168	125	0.0397098235317	0.271431125179	0.543	0.785	-0.242
2112	PDGFD	PDGFD	chr11	-	103870778	103870983	103870778	103870965	104034531	104035027	2112	5	4	32	4	143	125	0.0398299115774	0.271431125179	0.522	0.875	-0.353
2377	LIMCH1	LIMCH1	chr4	+	41678395	41678479	41678398	41678479	41673570	41673611	2377	0	46	15	220	128	125	0.0398653632128	0.271431125179	0.0	0.062	-0.062
2915	RPP21	RPP21	chr6	+	30313243	30313350	30313267	30313350	30313074	30313175	2915	11	335	13	165	149	125	0.0396676830799	0.271431125179	0.027	0.062	-0.035
694	TMEM14C	TMEM14C	chr6	+	10724788	10724866	10724802	10724866	10723147	10723474	694	12	409	40	703	139	125	0.0396095963662	0.271431125179	0.026	0.049	-0.023
1349	ANKRD54	ANKRD54	chr22	-	38234506	38234605	38234506	38234600	38236193	38236241	1349	37	4	38	0	130	125	0.0401836414921	0.271798238781	0.899	1.0	-0.101
1640	MLLT4	MLLT4	chr6	+	168272893	168273057	168272896	168273057	168271065	168271178	1640	44	40	251	138	128	125	0.040231538751	0.271798238781	0.518	0.64	-0.122
1915	ELMO2	ELMO2	chr20	-	45023043	45023171	45023043	45023142	45035186	45035271	1915	14	21	9	3	154	125	0.0403821138078	0.271798238781	0.351	0.709	-0.358
3603	CHRDL1	CHRDL1	chrX	-	109964612	109964758	109964612	109964755	110002888	110002982	3603	39	5	105	36	128	125	0.0403502102904	0.271798238781	0.884	0.74	0.144
2330	SPARC	SPARC	chr5	-	151054172	151054235	151054172	151054232	151055692	151055762	2330	1316	37	1308	21	128	125	0.0408046570669	0.273716900851	0.972	0.984	-0.012
644	GSTT2	GSTT2	chr22	-	24325061	24325235	24325061	24325193	24325587	24326106	644	0	17	1	0	167	125	0.040900226564	0.273716900851	0.0	1.0	-1.0
1215	ACHE	ACHE	chr7	-	100487614	100488709	100487614	100487956	100488789	100488959	1215	30	6	20	0	878	125	0.0412801531034	0.273884080492	0.416	1.0	-0.584
1337	NCAPG2	NCAPG2	chr7	-	158468168	158468348	158468168	158468308	158472651	158472777	1337	283	7	288	1	165	125	0.0413976114638	0.273884080492	0.968	0.995	-0.027
2177	ZFP64	ZFP64	chr20	-	50803370	50803610	50803370	50803604	50808129	50808524	2177	23	3	36	0	131	125	0.0410674746189	0.273884080492	0.88	1.0	-0.12
2314	APBB2	APBB2	chr4	-	40827903	40827987	40827903	40827984	40829148	40829236	2314	42	0	116	9	128	125	0.0415081875926	0.273884080492	1.0	0.926	0.074
3873	CCDC51	CCDC51	chr3	-	48475116	48475386	48475116	48475281	48476226	48476425	3873	0	55	9	125	230	125	0.0412398145075	0.273884080492	0.0	0.038	-0.038
241	TUBB6	TUBB6	chr18	+	12324807	12326615	12325065	12326615	12310941	12311052	241	144	732	232	1497	383	125	0.0416392520643	0.273979280389	0.06	0.048	0.012
52	PLAGL1	PLAGL1	chr6	-	144287294	144287422	144287294	144287335	144290043	144290115	52	20	22	23	57	212	125	0.0418237447917	0.274424515407	0.349	0.192	0.157
2375	SLC35B1	SLC35B1	chr17	-	47783565	47783696	47783565	47783671	47784326	47784430	2375	262	160	223	99	150	125	0.0420537433435	0.274726025648	0.577	0.652	-0.075
3746	FBXO17	FBXO17	chr19	-	39437111	39437245	39437111	39437207	39439206	39439318	3746	8	92	4	160	163	125	0.0421036054633	0.274726025648	0.063	0.019	0.044
2930	GLB1L	GLB1L	chr2	-	220108223	220108365	220108223	220108353	220109950	220110151	2930	2	0	0	4	137	125	0.0424091642138	0.275953259663	1.0	0.0	1.0
3775	ZNF281	ZNF281	chr1	-	200374074	200378851	200374074	200378847	200379073	200379186	3775	2	0	0	4	129	125	0.042623194129	0.276579787318	1.0	0.0	1.0
1769	RBM39	RBM39	chr20	-	34297145	34297196	34297145	34297178	34300940	34301018	1769	283	292	280	365	143	125	0.0428227036628	0.277108900562	0.459	0.401	0.058
1817	CDK20	CDK20	chr9	-	90581358	90582574	90581358	90582546	90584108	90584264	1817	98	2	20	3	153	125	0.0430834000938	0.278029963792	0.976	0.845	0.131
1460	ARMC9	ARMC9	chr2	+	232070910	232071002	232070912	232071002	232063259	232063412	1460	22	6	14	0	127	125	0.0432812677042	0.27854163791	0.783	1.0	-0.217
534	BSDC1	BSDC1	chr1	-	32849430	32849649	32849430	32849598	32852379	32852496	534	13	113	42	188	176	125	0.0434899607861	0.279119994226	0.076	0.137	-0.061
1373	SIGMAR1	SIGMAR1	chr9	-	34634718	34635855	34634718	34635637	34636993	34637086	1373	1614	56	1601	36	343	125	0.0439793142759	0.280726655527	0.913	0.942	-0.029
1808	MIER3	MIER3	chr5	-	56224593	56224688	56224593	56224685	56226490	56226572	1808	44	11	21	14	128	125	0.0439092687411	0.280726655527	0.796	0.594	0.202
1533	VAMP1	VAMP1	chr12	-	6571403	6573652	6571403	6572008	6574055	6574107	1533	266	6	148	0	1769	125	0.0449278697627	0.285231259656	0.758	1.0	-0.242
777	STOML1	STOML1	chr15	-	74276999	74277212	74276999	74277209	74277658	74277854	777	29	14	41	7	128	125	0.0449097724749	0.285231259656	0.669	0.851	-0.182
1834	CTNNB1	CTNNB1	chr3	+	41281150	41281939	41281309	41281939	41280624	41280845	1834	1636	484	1099	381	284	125	0.0452517709984	0.286513234704	0.598	0.559	0.039
1679	KBTBD4	KBTBD4	chr11	-	47598962	47599580	47598962	47599576	47600484	47600567	1679	16	6	45	4	129	125	0.0454919172266	0.287259445068	0.721	0.916	-0.195
147	KANK2	KANK2	chr19	-	11289020	11289147	11289020	11289123	11289228	11289396	147	7	25	2	35	149	125	0.0458595288735	0.288032174663	0.19	0.046	0.144
658	ZNF562	ZNF562	chr19	-	9759337	9764557	9759337	9764554	9767222	9767329	658	30	4	29	13	128	125	0.0457458141667	0.288032174663	0.88	0.685	0.195
1824	ZNF302	ZNF302	chr19	+	35174896	35177302	35175156	35177302	35174059	35174143	1824	11	38	3	38	385	125	0.0461201923641	0.288896884969	0.086	0.025	0.061
1472	ZMIZ2	ZMIZ2	chr7	+	44796545	44796748	44796641	44796748	44796023	44796138	1472	195	2	300	12	221	125	0.0463430603025	0.289520874071	0.982	0.934	0.048
248	RNH1	RNH1	chr11	-	502061	502249	502061	502181	504823	504996	248	407	127	132	26	193	125	0.0469069933189	0.291493458482	0.675	0.767	-0.092
7	WDR62	WDR62	chr19	+	36593638	36593753	36593653	36593753	36592915	36593053	7	94	32	53	33	140	125	0.0467973587286	0.291493458482	0.724	0.589	0.135
1247	FAM58A	FAM58A	chrX	-	152853382	152853912	152853382	152853852	152857963	152858191	1247	181	76	72	48	185	125	0.0474754457972	0.29424755192	0.617	0.503	0.114
107	HAGLR	HAGLR	chr2	-	177042438	177042584	177042438	177042554	177043756	177043826	107	1	4	3	0	155	125	0.0488333978356	0.297031982092	0.168	1.0	-0.832
1356	GMEB1	GMEB1	chr1	+	29010094	29010252	29010097	29010252	28995239	28995351	1356	6	0	15	10	128	125	0.0485512842288	0.297031982092	1.0	0.594	0.406
2180	RNF111	RNF111	chr15	+	59384711	59384839	59384735	59384839	59383257	59383353	2180	24	54	22	23	149	125	0.0489478269975	0.297031982092	0.272	0.445	-0.173
2640	AP4B1	AP4B1	chr1	-	114445259	114445484	114445259	114445356	114447226	114447415	2640	80	0	88	4	253	125	0.0490627539598	0.297031982092	1.0	0.916	0.084
2688	TMEM91	TMEM91	chr19	+	41889778	41889987	41889790	41889987	41888676	41888826	2688	7	1	0	2	137	125	0.0487347266178	0.297031982092	0.865	0.0	0.865
3143	ARMCX4	ARMCX4	chrX	+	100742994	100743086	100743030	100743086	100742594	100742678	3143	0	19	2	6	161	125	0.0481655592393	0.297031982092	0.0	0.206	-0.206
3260	NCOA1	NCOA1	chr2	+	24991089	24993570	24991092	24993570	24985555	24985645	3260	18	2	7	5	128	125	0.0483319162865	0.297031982092	0.898	0.578	0.32
3815	UMAD1	UMAD1	chr7	+	7712939	7713084	7712946	7713084	7680266	7680452	3815	15	0	0	1	132	125	0.0490471746114	0.297031982092	1.0	0.0	1.0
810	HMGA2	HMGA2	chr12	+	66308499	66309307	66308838	66309307	66232298	66232349	810	13	24	4	25	464	125	0.0482346291292	0.297031982092	0.127	0.041	0.086
2701	PSEN2	PSEN2	chr1	+	227079443	227079545	227079446	227079545	227078978	227079062	2701	129	40	63	34	128	125	0.049392615484	0.298260292473	0.759	0.644	0.115
2012	MARK3	MARK3	chr14	+	103934369	103934523	103934417	103934523	103933415	103933528	2012	118	41	273	60	173	125	0.0501036825229	0.298862953511	0.675	0.767	-0.092
220	TAF1C	TAF1C	chr16	-	84218456	84218666	84218456	84218505	84220506	84220676	220	43	3	59	14	286	125	0.049705896603	0.298862953511	0.862	0.648	0.214
2271	CARKD	CARKD	chr13	+	111290588	111292342	111290724	111292342	111289475	111289596	2271	52	83	21	61	261	125	0.0503830266455	0.298862953511	0.231	0.142	0.089
2691	TMEM91	TMEM91	chr19	+	41889619	41889987	41889790	41889987	41888676	41888826	2691	14	1	1	2	296	125	0.0500276678434	0.298862953511	0.855	0.174	0.681
3122	SCYL1	SCYL1	chr11	+	65304456	65304599	65304507	65304599	65304056	65304221	3122	130	72	330	128	176	125	0.0499887071736	0.298862953511	0.562	0.647	-0.085
3281	RBM26	RBM26	chr13	-	79939712	79939868	79939712	79939853	79940189	79940330	3281	12	107	34	153	140	125	0.0501900331261	0.298862953511	0.091	0.166	-0.075
517	IFFO1	IFFO1	chr12	-	6657833	6658015	6657833	6657991	6658641	6658650	517	8	9	0	5	149	125	0.0502808974531	0.298862953511	0.427	0.0	0.427
1101	DGKZ	DGKZ	chr11	+	46401003	46401118	46401018	46401118	46400752	46400786	1101	1	194	5	128	140	125	0.0505373793835	0.299023436201	0.005	0.034	-0.029
2703	OSBPL2	OSBPL2	chr20	+	60835036	60835181	60835072	60835181	60831112	60831277	2703	125	1	199	9	161	125	0.0510325163156	0.301194424184	0.99	0.945	0.045
1336	MITF	MITF	chr3	+	70000962	70001037	70000980	70001037	69998201	69998319	1336	12	36	98	149	143	125	0.0511660846101	0.301225896614	0.226	0.365	-0.139
2656	TFE3	TFE3	chrX	-	48896631	48896935	48896631	48896870	48897981	48898095	2656	275	73	284	51	190	125	0.0515997127212	0.303019312955	0.713	0.786	-0.073
1785	TSC1	TSC1	chr9	-	135785957	135786079	135785957	135786076	135786388	135786500	1785	43	16	33	4	128	125	0.0522041217502	0.305293386937	0.724	0.89	-0.166
2027	GMIP	GMIP	chr19	-	19747515	19747605	19747515	19747596	19747725	19747838	2027	13	0	27	7	134	125	0.0523768560816	0.305293386937	1.0	0.783	0.217
2806	MSH5	MSH5	chr6	+	31728961	31729039	31728964	31729039	31728466	31728616	2806	5	6	3	20	128	125	0.0523206644336	0.305293386937	0.449	0.128	0.321
2356	ADAT1	ADAT1	chr16	-	75652483	75652596	75652483	75652538	75654163	75654232	2356	0	25	10	85	183	125	0.0525615176341	0.305611398323	0.0	0.074	-0.074
3385	SULF2	SULF2	chr20	-	46288440	46288474	46288440	46288465	46290516	46290640	3385	52	3	365	4	134	125	0.0529069757848	0.306860459552	0.942	0.988	-0.046
3553	CLASP2	CLASP2	chr3	-	33673783	33673866	33673783	33673863	33686248	33686395	3553	19	54	10	65	128	125	0.0532598189139	0.308146095145	0.256	0.131	0.125
565	AUP1	AUP1	chr2	-	74754067	74754248	74754067	74754186	74754597	74754717	565	34	4	30	0	187	125	0.0542052119132	0.312845313966	0.85	1.0	-0.15
637	IDH3B	IDH3B	chr20	-	2639040	2639483	2639040	2639168	2640170	2640231	637	1654	16	1125	4	440	125	0.0552912920629	0.31833148298	0.967	0.988	-0.021
3899	ARHGAP5	ARHGAP5	chr14	+	32586345	32586493	32586348	32586493	32546494	32546641	3899	1	2	6	0	128	125	0.055565735568	0.31912937127	0.328	1.0	-0.672
2182	MAPKAPK2	MAPKAPK2	chr1	+	206905382	206907630	206905919	206907630	206905183	206905264	2182	152	394	269	553	662	125	0.0561021737704	0.321424405333	0.068	0.084	-0.016
1103	DGKZ	DGKZ	chr11	+	46389551	46389629	46389554	46389629	46389201	46389297	1103	138	62	124	35	128	125	0.0567298679224	0.323448046127	0.685	0.776	-0.091
2253	SYAP1	SYAP1	chrX	+	16753349	16753468	16753387	16753468	16737706	16738022	2253	622	11	580	3	163	125	0.0570061690492	0.323448046127	0.977	0.993	-0.016
3733	COG2	COG2	chr1	+	230824165	230824308	230824168	230824308	230823816	230823889	3733	56	1	54	6	128	125	0.0569496718995	0.323448046127	0.982	0.898	0.084
72	TCEAL4	TCEAL4	chrX	+	102841576	102842664	102841581	102842664	102841146	102841219	72	401	47	442	33	130	125	0.0568943896879	0.323448046127	0.891	0.928	-0.037
830	GAS2L1	GAS2L1	chr22	+	29707451	29708778	29708131	29708778	29706816	29706988	830	228	0	186	3	805	125	0.0574312021255	0.325074442874	1.0	0.906	0.094
337	AES	AES	chr19	-	3052907	3054038	3052907	3054035	3054117	3054192	337	602	35	789	28	128	125	0.0577620742665	0.325379166552	0.944	0.965	-0.021
3458	MAP3K13	MAP3K13	chr3	+	185003304	185003431	185003312	185003431	185000728	185000815	3458	74	4	129	1	133	125	0.0576882214987	0.325379166552	0.946	0.992	-0.046
2685	TMEM91	TMEM91	chr19	+	41889767	41889987	41889790	41889987	41888676	41888826	2685	18	1	2	2	148	125	0.0579963377374	0.325917218529	0.938	0.458	0.48
3197	VEZT	VEZT	chr12	+	95663814	95663964	95663826	95663964	95660132	95660408	3197	106	97	163	208	137	125	0.0582715808606	0.326682442581	0.499	0.417	0.082
148	GBGT1	GBGT1	chr9	-	136031401	136031489	136031401	136031452	136036853	136036919	148	1	25	7	28	162	125	0.0590518506332	0.329484078711	0.03	0.162	-0.132
3962	DYRK4	DYRK4	chr12	+	4722677	4723054	4722680	4723054	4721708	4721884	3962	188	79	87	22	128	125	0.0589703889487	0.329484078711	0.699	0.794	-0.095
2987	PMS2	PMS2	chr7	-	6045522	6045662	6045522	6045657	6048627	6048737	2987	25	3	37	15	130	125	0.0593767575039	0.330511856343	0.889	0.703	0.186
3307	MBD1	MBD1	chr18	-	47800555	47800723	47800555	47800720	47801346	47801415	3307	54	4	46	0	128	125	0.0595605335415	0.330751047965	0.929	1.0	-0.071
1109	NR6A1	NR6A1	chr9	-	127300370	127300598	127300370	127300595	127302311	127302466	1109	0	2	6	1	128	125	0.0601111427558	0.332237821961	0.0	0.854	-0.854
2323	CHCHD7	CHCHD7	chr8	+	57128947	57129090	57128991	57129090	57127156	57127226	2323	107	276	154	299	169	125	0.0600347719831	0.332237821961	0.223	0.276	-0.053
1309	LSR	LSR	chr19	+	35757738	35757870	35757741	35757870	35757581	35757641	1309	64	21	774	151	128	125	0.0612319373745	0.336839299239	0.749	0.833	-0.084
2091	NSUN5	NSUN5	chr7	-	72716512	72717526	72716512	72717521	72717596	72717737	2091	174	7	208	19	130	125	0.0613738697635	0.336839299239	0.96	0.913	0.047
3102	TRIM2	TRIM2	chr4	+	154191486	154191671	154191489	154191671	154125565	154125712	3102	37	5	114	38	128	125	0.0610890531233	0.336839299239	0.878	0.746	0.132
2184	TMEM44	TMEM44	chr3	-	194325015	194325174	194325015	194325170	194331644	194331749	2184	27	4	5	4	129	125	0.0619774992387	0.339359314013	0.867	0.548	0.319
2679	HSD3B7	HSD3B7	chr16	+	30996780	30997145	30996973	30997145	30996518	30996618	2679	6	1	35	37	318	125	0.0622819364114	0.340233182861	0.702	0.271	0.431
2166	ELP2	ELP2	chr18	+	33747063	33747185	33747115	33747185	33744437	33744630	2166	286	6	317	1	177	125	0.0626844649078	0.341637605727	0.971	0.996	-0.025
1218	ARL4A	ARL4A	chr7	+	12727790	12730558	12727793	12730558	12726451	12726668	1218	22	6	61	41	128	125	0.0638207759435	0.342396513819	0.782	0.592	0.19
1269	SZRD1	SZRD1	chr1	+	16719722	16719977	16719725	16719977	16717869	16717919	1269	115	105	139	89	128	125	0.0643452616329	0.342396513819	0.517	0.604	-0.087
2158	SLC26A6	SLC26A6	chr3	-	48669312	48669525	48669312	48669477	48670406	48670517	2158	3	17	7	9	173	125	0.0641091207049	0.342396513819	0.113	0.36	-0.247
2164	C11orf54	C11orf54	chr11	+	93480462	93480614	93480467	93480614	93474759	93474894	2164	8	4	39	4	130	125	0.0630660593896	0.342396513819	0.658	0.904	-0.246
2551	UCK1	UCK1	chr9	-	134405872	134406074	134405872	134406032	134406480	134406662	2551	0	5	4	4	167	125	0.0636163297749	0.342396513819	0.0	0.428	-0.428
280	ZNF181	ZNF181	chr19	+	35230427	35230526	35230430	35230526	35230052	35230173	280	9	14	5	1	128	125	0.0639904799208	0.342396513819	0.386	0.83	-0.444
3313	PPP1R12C	PPP1R12C	chr19	-	55606812	55606971	55606812	55606968	55607234	55607308	3313	140	105	96	48	128	125	0.0633695109503	0.342396513819	0.566	0.661	-0.095
3319	ZNF430	ZNF430	chr19	+	21216891	21216990	21216894	21216990	21216261	21216388	3319	17	1	29	10	128	125	0.0640748126858	0.342396513819	0.943	0.739	0.204
3429	STK36	STK36	chr2	+	219561249	219561324	219561312	219561324	219559247	219559358	3429	27	8	27	20	188	125	0.0644271005142	0.342396513819	0.692	0.473	0.219
3606	GUCD1	GUCD1	chr22	-	24939809	24940051	24939809	24939922	24942881	24942973	3606	236	13	436	11	254	125	0.0642421270296	0.342396513819	0.899	0.951	-0.052
497	ZNF384	ZNF384	chr12	-	6787292	6787626	6787292	6787509	6788111	6788349	497	257	4	193	9	242	125	0.0633095986705	0.342396513819	0.971	0.917	0.054
1086	CALHM2	CALHM2	chr10	-	105210839	105211042	105210839	105210939	105211912	105212162	1086	26	2	2	2	228	125	0.0647293841397	0.342453430955	0.877	0.354	0.523
171	ALS2CL	ALS2CL	chr3	-	46717107	46717466	46717107	46717176	46717734	46717892	171	0	4	61	76	415	125	0.0647284270665	0.342453430955	0.0	0.195	-0.195
1476	TRIP12	TRIP12	chr2	-	230670445	230670599	230670445	230670518	230672423	230672580	1476	172	34	178	55	206	125	0.0649810726764	0.343012448802	0.754	0.663	0.091
2672	NFATC2	NFATC2	chr20	-	50139619	50140649	50139619	50140135	50179098	50179370	2672	10	2	27	0	639	125	0.0658916195137	0.345595918996	0.494	1.0	-0.506
3203	GLMP	GLMP	chr1	-	156263110	156263367	156263110	156263220	156263808	156264027	3203	742	28	428	27	272	125	0.0662061147501	0.345595918996	0.924	0.879	0.045
3505	POC1B-GALNT4	POC1B-GALNT4	chr12	-	89913189	89918217	89913189	89917450	89918896	89918981	3505	134	4	223	1	892	125	0.0656696531323	0.345595918996	0.824	0.969	-0.145
392	AP2A2	AP2A2	chr11	+	985431	985582	985434	985582	984644	984753	392	68	146	69	215	128	125	0.0661031029018	0.345595918996	0.313	0.239	0.074
54	PLAGL1	PLAGL1	chr6	-	144287294	144287422	144287294	144287367	144290043	144290115	54	19	10	20	26	180	125	0.0660325883207	0.345595918996	0.569	0.348	0.221
3177	ANKRD42	ANKRD42	chr11	+	82923694	82926242	82924020	82926242	82922336	82922472	3177	9	3	54	3	451	125	0.0667216102137	0.346626295833	0.454	0.833	-0.379
349	DGKH	DGKH	chr13	+	42795297	42795530	42795399	42795530	42793821	42793930	349	2	7	0	17	227	125	0.0667930019529	0.346626295833	0.136	0.0	0.136
3519	RBBP4	RBBP4	chr1	+	33117514	33117662	33117517	33117662	33116748	33116923	3519	241	16	575	20	128	125	0.0668461949819	0.346626295833	0.936	0.966	-0.03
3481	PTBP1	PTBP1	chr19	+	805491	805569	805512	805569	805012	805187	3481	440	12	817	10	146	125	0.0671202494122	0.346645968798	0.969	0.986	-0.017
509	ZNF638	ZNF638	chr2	+	71575556	71577401	71575882	71577401	71558884	71558995	509	0	50	6	60	451	125	0.0671451323129	0.346645968798	0.0	0.027	-0.027
3405	NCOR2	NCOR2	chr12	-	124841187	124841352	124841187	124841328	124846671	124846843	3405	24	3	63	1	149	125	0.0673896409955	0.347145321707	0.87	0.981	-0.111
62	GCAT	GCAT	chr22	+	38205955	38206164	38206033	38206164	38203911	38204170	62	3	20	21	44	203	125	0.0675838317714	0.347383853022	0.085	0.227	-0.142
1034	STAU1	STAU1	chr20	-	47740911	47741142	47740911	47741124	47752369	47752468	1034	33	303	49	291	143	125	0.0683363917691	0.349705678226	0.087	0.128	-0.041
491	ZNF286A	ZNF286A	chr17	+	15619313	15624100	15619372	15624100	15611468	15611561	491	16	17	37	17	184	125	0.0683062587183	0.349705678226	0.39	0.597	-0.207
957	EPHB6	EPHB6	chr7	+	142564660	142564823	142564695	142564823	142564235	142564360	957	20	0	1	1	160	125	0.0684821677241	0.349705678226	1.0	0.439	0.561
3525	IRAK1	IRAK1	chrX	-	153278493	153278884	153278493	153278794	153281482	153281548	3525	439	7	387	1	215	125	0.0689951541881	0.351560991731	0.973	0.996	-0.023
3601	ZNF43	ZNF43	chr19	-	22033739	22033964	22033739	22033829	22034706	22034870	3601	18	4	3	4	260	125	0.069276992122	0.352233018387	0.684	0.265	0.419
3170	ZNF410	ZNF410	chr14	+	74363018	74363237	74363050	74363237	74360499	74360635	3170	100	1	176	9	157	125	0.070258544945	0.356452099516	0.988	0.94	0.048
1443	ZNF205	ZNF205	chr16	+	3163349	3163488	3163417	3163488	3162562	3162683	1443	1	14	14	36	193	125	0.0712160227645	0.358046657328	0.044	0.201	-0.157
1462	NOLC1	NOLC1	chr10	+	103916942	103917085	103916945	103917085	103916775	103916831	1462	357	285	473	455	128	125	0.0710256955952	0.358046657328	0.55	0.504	0.046
177	BRCC3	BRCC3	chrX	+	154301648	154301706	154301651	154301706	154300601	154300618	177	3	64	24	182	128	125	0.071404112051	0.358046657328	0.044	0.114	-0.07
2005	FAM149A	FAM149A	chr4	+	187070719	187070858	187070746	187070858	187070326	187070437	2005	8	2	33	34	152	125	0.0711085742563	0.358046657328	0.767	0.444	0.323
577	EXOC7	EXOC7	chr17	-	74086409	74086562	74086409	74086478	74087223	74087316	577	2	45	3	11	209	125	0.0714873913524	0.358046657328	0.026	0.14	-0.114
88	MMS19	MMS19	chr10	-	99237103	99237173	99237103	99237161	99237611	99237686	88	169	8	344	6	137	125	0.0711967665767	0.358046657328	0.951	0.981	-0.03
2107	BOC	BOC	chr3	+	112996941	112997104	112996944	112997104	112993221	112993529	2107	61	49	4	0	128	125	0.0716489452559	0.358092281715	0.549	1.0	-0.451
1535	C2CD2L	C2CD2L	chr11	+	118984561	118984698	118984564	118984698	118984320	118984422	1535	10	24	10	61	128	125	0.0723629320512	0.359366865514	0.289	0.138	0.151
277	CLDND1	CLDND1	chr3	-	98240496	98240547	98240496	98240540	98241692	98241910	277	29	5	29	14	132	125	0.072128977297	0.359366865514	0.846	0.662	0.184
428	GRK6	GRK6	chr5	+	176868735	176869850	176868737	176869850	176867919	176868054	428	24	72	66	120	127	125	0.0722647898058	0.359366865514	0.247	0.351	-0.104
189	ILF3	ILF3	chr19	+	10793800	10793938	10793812	10793938	10792668	10792868	189	20	2	42	0	137	125	0.0736430121794	0.3649523958	0.901	1.0	-0.099
3672	DPH5	DPH5	chr1	-	101455179	101456187	101455179	101456184	101458192	101458296	3672	117	9	117	19	128	125	0.0738429014952	0.365172580236	0.927	0.857	0.07
1055	ZFP14	ZFP14	chr19	-	36851336	36851438	36851336	36851435	36853013	36853140	1055	7	7	4	0	128	125	0.0746611700862	0.365573017997	0.494	1.0	-0.506
1745	RNF8	RNF8	chr6	+	37336153	37336994	37336259	37336994	37328221	37328350	1745	12	162	19	129	231	125	0.0744386945055	0.365573017997	0.039	0.074	-0.035
1938	ELAC2	ELAC2	chr17	-	12905590	12905676	12905590	12905673	12905757	12905896	1938	185	14	351	13	128	125	0.074857650769	0.365573017997	0.928	0.963	-0.035
2820	PPP6R3	PPP6R3	chr11	+	68355394	68355492	68355412	68355492	68350510	68350597	2820	58	3	219	31	143	125	0.0747231638192	0.365573017997	0.944	0.861	0.083
3372	EFEMP2	EFEMP2	chr11	-	65633911	65634550	65633911	65634183	65635331	65635527	3372	159	0	437	7	492	125	0.0745388915381	0.365573017997	1.0	0.941	0.059
921	STIL	STIL	chr1	-	47728574	47728785	47728574	47728734	47735306	47735538	921	72	18	80	36	176	125	0.0741399010706	0.365573017997	0.74	0.612	0.128
3820	PRUNE2	PRUNE2	chr9	-	79259654	79259828	79259654	79259825	79267398	79267599	3820	17	18	6	1	128	125	0.0753091973218	0.367015154583	0.48	0.854	-0.374
2651	SEPT8	SEPT8	chr5	-	132091695	132094516	132091695	132094248	132096493	132096684	2651	505	0	704	6	393	125	0.0761690138202	0.370436880877	1.0	0.974	0.026
2517	NREP	NREP	chr5	-	111092832	111092876	111092832	111092870	111093074	111093252	2517	0	2	5	1	131	125	0.0765307335367	0.371427051813	0.0	0.827	-0.827
379	AFG3L1P	AFG3L1P	chr16	+	90061100	90063028	90061166	90063028	90060175	90060301	379	15	13	8	19	191	125	0.0768567520943	0.372240228185	0.43	0.216	0.214
1203	HAUS8	HAUS8	chr19	-	17170806	17170902	17170806	17170899	17173507	17173589	1203	100	7	108	17	128	125	0.0772911342556	0.373573815569	0.933	0.861	0.072
900	ABHD11	ABHD11	chr7	-	73152657	73152793	73152657	73152772	73152975	73153184	900	25	3	61	1	146	125	0.0777648917749	0.375091849649	0.877	0.981	-0.104
2383	NME4	NME4	chr16	+	450108	450754	450218	450754	449626	449739	2383	6	367	16	424	235	125	0.0797077359947	0.382890535484	0.009	0.02	-0.011
2654	CCDC181	CCDC181	chr1	-	169366474	169366629	169366474	169366626	169388250	169388397	2654	29	7	7	6	128	125	0.0796274045372	0.382890535484	0.802	0.533	0.269
110	RC3H1	RC3H1	chr1	-	173912579	173912753	173912579	173912726	173915613	173915746	110	10	4	18	1	152	125	0.0800932882992	0.383616325104	0.673	0.937	-0.264
1144	FLT3LG	FLT3LG	chr19	+	49978930	49979058	49978947	49979058	49977859	49977929	1144	3	4	0	6	142	125	0.0801854472653	0.383616325104	0.398	0.0	0.398
2042	IQCA1	IQCA1	chr2	-	237289211	237289279	237289211	237289276	237300618	237300714	2042	38	17	6	8	128	125	0.0811975689343	0.386882534334	0.686	0.423	0.263
510	ZNF638	ZNF638	chr2	+	71660294	71660413	71660357	71660413	71658456	71658558	510	433	0	300	5	188	125	0.0810534695818	0.386882534334	1.0	0.976	0.024
3616	HOXD8	HOXD8	chr2	+	176996044	176997423	176996047	176997423	176994467	176995671	3616	53	46	150	85	128	125	0.0814868867864	0.387475095266	0.529	0.633	-0.104
3356	SELENBP1	SELENBP1	chr1	-	151342188	151342454	151342188	151342245	151345113	151345210	3356	5	37	0	22	334	125	0.0817627516	0.388001421229	0.048	0.0	0.048
206	HMGB3	HMGB3	chrX	+	150154067	150154222	150154071	150154222	150151747	150151849	206	108	22	114	12	129	125	0.082075650882	0.388701015971	0.826	0.902	-0.076
1717	MFF	MFF	chr2	+	228211941	228212100	228212058	228212100	228205007	228205096	1717	277	6	355	2	242	125	0.0824077522485	0.389488551372	0.96	0.989	-0.029
3840	CERS2	CERS2	chr1	-	150941393	150941607	150941393	150941567	150947094	150947479	3840	43	367	18	253	165	125	0.0826393679102	0.389798946227	0.082	0.051	0.031
3278	SECISBP2	SECISBP2	chr9	+	91940341	91940591	91940462	91940591	91934566	91934712	3278	124	28	193	26	246	125	0.0829692383334	0.390570622936	0.692	0.79	-0.098
1053	C12orf43	C12orf43	chr12	-	121442805	121442896	121442805	121442863	121444123	121444197	1053	86	3	111	0	158	125	0.0831503013399	0.390640115695	0.958	1.0	-0.042
1964	ZFP90	ZFP90	chr16	+	68596891	68601039	68596946	68601039	68592375	68592471	1964	4	11	2	28	180	125	0.0836022356192	0.391697159794	0.202	0.047	0.155
2081	EDF1	EDF1	chr9	-	139756565	139756948	139756565	139756797	139757739	139757900	2081	148	3	185	0	276	125	0.0837088012843	0.391697159794	0.957	1.0	-0.043
2263	TMEM108	TMEM108	chr3	+	132948109	132948195	132948113	132948195	132764745	132764864	2263	30	30	17	7	129	125	0.0843534537145	0.393195747163	0.492	0.702	-0.21
3554	MTHFSD	MTHFSD	chr16	-	86588250	86588357	86588250	86588354	86588774	86588841	3554	4	2	2	8	128	125	0.0843638384718	0.393195747163	0.661	0.196	0.465
2650	SEPT8	SEPT8	chr5	-	132099397	132099584	132099397	132099578	132099915	132100111	2650	88	39	142	94	131	125	0.0850732340581	0.395716884757	0.683	0.59	0.093
2876	ATXN2L	ATXN2L	chr16	+	28848048	28848558	28848071	28848558	28847253	28847497	2876	46	8	93	6	148	125	0.0853761038353	0.39634084567	0.829	0.929	-0.1
257	MYRF	MYRF	chr11	+	61548428	61548517	61548431	61548517	61547693	61547762	257	6	1	55	0	128	125	0.0858538051914	0.397772363697	0.854	1.0	-0.146
2587	RASD1	RASD1	chr17	-	17397752	17398998	17397752	17398924	17399209	17399709	2587	17	3	18	0	199	125	0.086908399617	0.401269349072	0.781	1.0	-0.219
952	NCOR1	NCOR1	chr17	-	16004563	16005119	16004563	16005071	16012099	16012226	952	61	4	183	29	173	125	0.0869502335793	0.401269349072	0.917	0.82	0.097
2136	TNPO2	TNPO2	chr19	-	12812885	12812991	12812885	12812961	12813636	12813732	2136	55	341	26	247	155	125	0.0872357896229	0.401466961149	0.115	0.078	0.037
2435	ZNHIT3	ZNHIT3	chr17	+	34849769	34849850	34849803	34849850	34848656	34848743	2435	479	4	448	10	159	125	0.0873348732001	0.401466961149	0.989	0.972	0.017
3631	ZNF142	ZNF142	chr2	-	219523702	219523853	219523702	219523758	219524091	219524263	3631	17	0	48	7	220	125	0.0877773987832	0.402713104964	1.0	0.796	0.204
1352	ALAS1	ALAS1	chr3	+	52233225	52233456	52233236	52233456	52232098	52232271	1352	316	36	212	14	136	125	0.088716068349	0.403864427426	0.89	0.933	-0.043
1457	MTA1	MTA1	chr14	+	105930752	105930904	105930799	105930904	105930368	105930484	1457	93	5	161	20	172	125	0.0886905085031	0.403864427426	0.931	0.854	0.077
2407	MTHFD1L	MTHFD1L	chr6	+	151208977	151209117	151208980	151209117	151206769	151206870	2407	96	64	180	167	128	125	0.0882460428015	0.403864427426	0.594	0.513	0.081
512	TRO	TRO	chrX	+	54948635	54948724	54948650	54948724	54946995	54947311	512	8	24	6	5	140	125	0.0886854223841	0.403864427426	0.229	0.517	-0.288
2178	RNF111	RNF111	chr15	+	59368152	59368414	59368155	59368414	59358962	59359282	2178	54	18	49	30	128	125	0.089111456333	0.404098090591	0.746	0.615	0.131
3218	LYPLAL1	LYPLAL1	chr1	+	219366423	219366593	219366471	219366593	219352488	219352588	3218	153	38	60	25	173	125	0.0889999333282	0.404098090591	0.744	0.634	0.11
2596	GMPR2	GMPR2	chr14	+	24707451	24708447	24707794	24708447	24706725	24706768	2596	199	12	410	12	468	125	0.0893797163098	0.40453362931	0.816	0.901	-0.085
3063	BHLHB9	BHLHB9	chrX	+	102002744	102002839	102002760	102002839	101975884	101976019	3063	7	0	0	1	141	125	0.0900554955236	0.405249729856	1.0	0.0	1.0
3168	HAX1	HAX1	chr1	+	154245811	154246074	154245955	154246074	154245038	154245252	3168	683	25	627	36	269	125	0.0900162770472	0.405249729856	0.927	0.89	0.037
386	CARD8	CARD8	chr19	-	48733694	48733957	48733694	48733954	48734033	48734263	386	26	6	24	1	128	125	0.0899835661976	0.405249729856	0.809	0.959	-0.15
813	PTPN6	PTPN6	chr12	+	7069825	7070108	7069968	7070108	7069506	7069598	813	6	36	9	146	268	125	0.0904203066041	0.406113384729	0.072	0.028	0.044
3595	SNX1	SNX1	chr15	+	64429766	64436433	64430240	64436433	64429059	64429131	3595	935	12	841	20	599	125	0.0911458330115	0.408590766687	0.942	0.898	0.044
2376	AGFG1	AGFG1	chr2	+	228418419	228418511	228418425	228418511	228416674	228416833	2376	231	36	333	75	131	125	0.0916754570217	0.408935479749	0.86	0.809	0.051
2516	NCAPH2	NCAPH2	chr22	+	50960926	50960998	50960929	50960998	50960771	50960844	2516	23	141	18	194	128	125	0.0917449969467	0.408935479749	0.137	0.083	0.054
924	STIL	STIL	chr1	-	47778619	47778828	47778619	47778693	47779707	47779819	924	5	0	9	6	260	125	0.091470736015	0.408935479749	1.0	0.419	0.581
1342	C19orf48	C19orf48	chr19	-	51300949	51302204	51300949	51302181	51302550	51302614	1342	76	11	106	29	148	125	0.0919357340638	0.409009544159	0.854	0.755	0.099
1196	SNRPD1	SNRPD1	chr18	+	19203708	19203900	19203831	19203900	19202685	19202762	1196	3670	62	3025	69	248	125	0.0923955520023	0.410278169477	0.968	0.957	0.011
2924	SIK3	SIK3	chr11	-	116728525	116729415	116728525	116729235	116729980	116730320	2924	59	3	114	16	305	125	0.0944275125302	0.417721707973	0.89	0.745	0.145
409	ZFAND1	ZFAND1	chr8	-	82615203	82615359	82615203	82615338	82626152	82626274	409	229	6	200	1	146	125	0.0944146835839	0.417721707973	0.97	0.994	-0.024
3954	EIF3B	EIF3B	chr7	+	2419838	2420377	2419913	2420377	2419028	2419146	3954	764	391	639	279	200	125	0.0949254319552	0.41913503696	0.55	0.589	-0.039
108	P2RX7	P2RX7	chr12	+	121600073	121600323	121600226	121600323	121598704	121598777	108	2	6	2	0	278	125	0.095472532851	0.419971872036	0.13	1.0	-0.87
344	TCEB1	TCEB1	chr8	-	74876721	74876864	74876721	74876860	74884311	74884522	344	0	52	2	28	129	125	0.0954668632932	0.419971872036	0.0	0.065	-0.065
1912	EIF4G3	EIF4G3	chr1	-	21276495	21276604	21276495	21276601	21295966	21296089	1912	82	86	63	96	128	125	0.0959999297853	0.420716110197	0.482	0.391	0.091
417	ANAPC15	ANAPC15	chr11	-	71822202	71822332	71822202	71822327	71822457	71822542	417	95	24	189	74	130	125	0.0959362498977	0.420716110197	0.792	0.711	0.081
173	TMBIM4	TMBIM4	chr12	-	66547119	66547228	66547119	66547190	66563634	66563852	173	291	9	408	5	163	125	0.0963594749765	0.420721945576	0.961	0.984	-0.023
2783	IFT20	IFT20	chr17	-	26659171	26659408	26659171	26659207	26662365	26662515	2783	123	11	117	4	326	125	0.0962509046675	0.420721945576	0.811	0.918	-0.107
1922	ARNT	ARNT	chr1	-	150788734	150788882	150788734	150788876	150789263	150789366	1922	71	3	79	0	131	125	0.0972091402519	0.423644286552	0.958	1.0	-0.042
1271	RNF32	RNF32	chr7	+	156468988	156469820	156469112	156469820	156468389	156468557	1271	1	3	5	1	249	125	0.0981661951653	0.427022948969	0.143	0.715	-0.572
3418	DEF8	DEF8	chr16	+	90030577	90030718	90030628	90030718	90029770	90029851	3418	32	23	68	27	176	125	0.0989534250952	0.428069236738	0.497	0.641	-0.144
3619	GLYCTK	GLYCTK	chr3	+	52325760	52325938	52325762	52325938	52324975	52325127	3619	1	1	1	33	127	125	0.0988305678086	0.428069236738	0.496	0.029	0.467
628	DGCR2	DGCR2	chr22	-	19052360	19052580	19052360	19052571	19055612	19055738	628	47	7	140	42	134	125	0.0988162572216	0.428069236738	0.862	0.757	0.105
158	TRPM7	TRPM7	chr15	-	50875285	50875356	50875285	50875353	50878588	50878685	158	125	56	43	31	128	125	0.0991430111148	0.428100979979	0.686	0.575	0.111
2352	PPP4R1	PPP4R1	chr18	-	9595015	9595151	9595015	9595100	9614223	9614268	2352	54	62	78	132	176	125	0.100035311204	0.429456837845	0.382	0.296	0.086
3509	LIMA1	LIMA1	chr12	-	50586234	50586347	50586234	50586344	50589612	50589670	3509	91	382	125	675	128	125	0.100371138347	0.429456837845	0.189	0.153	0.036
3674	WDR13	WDR13	chrX	+	48457104	48457345	48457138	48457345	48455879	48456425	3674	54	9	90	6	159	125	0.0999163055481	0.429456837845	0.825	0.922	-0.097
802	RHOT1	RHOT1	chr17	+	30498061	30498120	30498065	30498120	30469472	30469748	802	23	4	67	3	129	125	0.100194681399	0.429456837845	0.848	0.956	-0.108
880	ADAM15	ADAM15	chr1	+	155025116	155025253	155025146	155025253	155023747	155023941	880	4	45	2	95	155	125	0.100194536624	0.429456837845	0.067	0.017	0.05
186	MRPL52	MRPL52	chr14	+	23299258	23299319	23299261	23299319	23299091	23299149	186	77	44	176	68	128	125	0.101698445641	0.429867001497	0.631	0.717	-0.086
192	OAZ2	OAZ2	chr15	-	64983632	64983790	64983632	64983787	64995227	64995480	192	462	39	312	39	128	125	0.101732357916	0.429867001497	0.92	0.887	0.033
2452	NOXA1	NOXA1	chr9	+	140328654	140328858	140328675	140328858	140328416	140328531	2452	2	0	1	4	146	125	0.101264907563	0.429867001497	1.0	0.176	0.824
2459	MRS2	MRS2	chr6	+	24415243	24415391	24415260	24415391	24412449	24412623	2459	12	176	11	328	142	125	0.101925906655	0.429867001497	0.057	0.029	0.028
2711	ZNF773	ZNF773	chr19	+	58017725	58019597	58017729	58019597	58016669	58016768	2711	1	1	12	0	129	125	0.100930717447	0.429867001497	0.492	1.0	-0.508
2776	CTNNAL1	CTNNAL1	chr9	-	111704848	111705151	111704848	111705114	111705240	111705324	2776	23	516	73	1105	162	125	0.101844650331	0.429867001497	0.033	0.049	-0.016
2901	BUB1	BUB1	chr2	-	111398610	111398782	111398610	111398769	111399218	111399380	2901	29	0	18	2	138	125	0.101518296369	0.429867001497	1.0	0.891	0.109
365	DCAKD	DCAKD	chr17	-	43112141	43112370	43112141	43112367	43138255	43138477	365	3	16	0	15	128	125	0.101931000355	0.429867001497	0.155	0.0	0.155
1118	BTN3A2	BTN3A2	chr6	+	26376024	26378548	26376756	26378548	26374998	26375026	1118	197	0	130	2	857	125	0.103147266457	0.433017734535	1.0	0.905	0.095
3607	GUCD1	GUCD1	chr22	-	24936390	24939068	24936390	24939065	24942881	24942973	3607	6	0	5	3	128	125	0.103231132967	0.433017734535	1.0	0.619	0.381
451	TCTN2	TCTN2	chr12	+	124158161	124158357	124158164	124158357	124156602	124156679	451	55	17	50	28	128	125	0.103047647102	0.433017734535	0.76	0.636	0.124
2667	ANK1	ANK1	chr8	-	41529871	41530430	41529871	41529944	41542061	41542208	2667	26	3	2	2	611	125	0.104031039026	0.434820125751	0.639	0.17	0.469
3157	TMEM130	TMEM130	chr7	-	98444110	98445867	98444110	98445831	98446205	98446318	3157	9	17	0	5	161	125	0.104001541435	0.434820125751	0.291	0.0	0.291
1125	CELF1	CELF1	chr11	-	47505940	47506075	47505940	47506072	47508301	47508350	1125	249	14	294	8	128	125	0.104699856939	0.434851415389	0.946	0.973	-0.027
1603	HDAC9	HDAC9	chr7	+	18629958	18630109	18629967	18630109	18624903	18625145	1603	172	51	171	34	134	125	0.104330612675	0.434851415389	0.759	0.824	-0.065
1854	TTC13	TTC13	chr1	-	231051938	231052048	231051938	231052045	231056255	231056340	1854	37	14	23	18	128	125	0.104964134749	0.434851415389	0.721	0.555	0.166
3395	GPANK1	GPANK1	chr6	-	31631629	31632357	31631629	31632354	31632617	31632780	3395	10	20	29	27	128	125	0.104814080069	0.434851415389	0.328	0.512	-0.184
361	FAM208A	FAM208A	chr3	-	56654159	56657871	56654159	56657594	56658506	56658671	361	176	18	372	22	402	125	0.104449715629	0.434851415389	0.752	0.84	-0.088
423	ATF2	ATF2	chr2	-	175936977	175939595	175936977	175939563	175939727	175939815	423	0	2	2	0	157	125	0.105679077317	0.437042522214	0.0	1.0	-1.0
339	API5	API5	chr11	+	43363977	43366080	43363982	43366080	43357407	43357544	339	270	220	237	238	130	125	0.106398347283	0.43924379221	0.541	0.489	0.052
845	HARS2	HARS2	chr5	+	140073075	140073250	140073175	140073250	140071010	140071341	845	5	39	2	60	225	125	0.107212541236	0.441828525199	0.066	0.018	0.048
2347	ORC3	ORC3	chr6	+	88366620	88366700	88366623	88366700	88362833	88362967	2347	47	77	50	53	128	125	0.108938888536	0.447419876517	0.373	0.48	-0.107
3579	BRF1	BRF1	chr14	-	105685487	105685635	105685487	105685569	105686405	105686467	3579	1	55	6	69	191	125	0.108950263673	0.447419876517	0.012	0.054	-0.042
2567	STEAP2	STEAP2	chr7	+	89861650	89866992	89866204	89866992	89859185	89859350	2567	452	0	304	2	4679	125	0.109710045192	0.449194668108	1.0	0.802	0.198
430	SDAD1	SDAD1	chr4	-	76902524	76902698	76902524	76902623	76903085	76903190	430	24	66	24	112	200	125	0.109764895485	0.449194668108	0.185	0.118	0.067
2494	NUSAP1	NUSAP1	chr15	+	41643188	41643327	41643230	41643327	41641295	41641439	2494	98	120	141	228	167	125	0.110022812477	0.449317443349	0.379	0.316	0.063
61	TRA2A	TRA2A	chr7	-	23545364	23545432	23545364	23545429	23545756	23545885	61	221	4	297	13	128	125	0.110177457373	0.449317443349	0.982	0.957	0.025
1353	ALAS1	ALAS1	chr3	+	52233225	52233456	52233236	52233456	52232687	52232864	1353	59	8	50	2	136	125	0.111013701231	0.450371653539	0.871	0.958	-0.087
2572	PPP3CB-AS1	PPP3CB-AS1	chr10	+	75264562	75267067	75265035	75267067	75263941	75264030	2572	37	0	43	3	598	125	0.111282987515	0.450371653539	1.0	0.75	0.25
2574	PEG3	PEG3	chr19	-	57335629	57336109	57335629	57335795	57347385	57347472	2574	6	5	4	0	439	125	0.110969708397	0.450371653539	0.255	1.0	-0.745
2926	CAMSAP2	CAMSAP2	chr1	+	200816337	200816420	200816385	200816420	200813909	200813997	2926	103	7	153	21	173	125	0.111394606516	0.450371653539	0.914	0.84	0.074
3196	VEZT	VEZT	chr12	+	95650925	95651015	95650929	95651015	95645715	95645847	3196	81	8	129	5	129	125	0.111056855288	0.450371653539	0.908	0.962	-0.054
2179	RNF111	RNF111	chr15	+	59376300	59376453	59376327	59376453	59373134	59373483	2179	7	64	10	39	152	125	0.11224067765	0.451630671319	0.083	0.174	-0.091
2284	GORASP1	GORASP1	chr3	-	39141795	39141994	39141795	39141945	39142237	39142368	2284	139	8	98	12	174	125	0.112282806322	0.451630671319	0.926	0.854	0.072
872	BEND5	BEND5	chr1	-	49224571	49225038	49224571	49224956	49227008	49227142	872	18	12	6	11	207	125	0.111994558937	0.451630671319	0.475	0.248	0.227
1232	MUTYH	MUTYH	chr1	-	45799084	45799266	45799084	45799233	45800062	45800183	1232	4	13	1	19	158	125	0.113022541047	0.45305452034	0.196	0.04	0.156
1734	TSACC	TSACC	chr1	+	156316558	156316785	156316569	156316785	156314370	156314499	1734	1	0	0	5	136	125	0.11292916961	0.45305452034	1.0	0.0	1.0
2029	MAPK10	MAPK10	chr4	-	86936275	86938528	86936275	86938523	86950349	86950427	2029	4	2	3	9	130	125	0.11337764734	0.45370373697	0.658	0.243	0.415
272	LONRF3	LONRF3	chrX	+	118146842	118147164	118147001	118147164	118145777	118145936	272	7	29	0	9	284	125	0.114006960574	0.454731957203	0.096	0.0	0.096
3898	ARHGAP5	ARHGAP5	chr14	+	32586345	32586493	32586348	32586493	32559707	32563592	3898	102	37	186	45	128	125	0.114021763641	0.454731957203	0.729	0.801	-0.072
436	PMF1-BGLAP	PMF1-BGLAP	chr1	+	156206078	156206274	156206139	156206274	156203418	156203519	436	239	22	489	28	186	125	0.11457404952	0.456160071733	0.88	0.921	-0.041
1358	NCAPH	NCAPH	chr2	+	97007379	97007632	97007412	97007632	97001478	97001586	1358	94	54	127	50	158	125	0.115180782579	0.456255747518	0.579	0.668	-0.089
3098	CCDC74B	CCDC74B	chr2	-	130899705	130899954	130899705	130899756	130900841	130900886	3098	37	27	7	12	323	125	0.115010987849	0.456255747518	0.347	0.184	0.163
531	RFC2	RFC2	chr7	-	73663341	73663550	73663341	73663448	73664068	73664110	531	11	125	8	194	227	125	0.114808151244	0.456255747518	0.046	0.022	0.024
1716	EIF1AD	EIF1AD	chr11	-	65767773	65767976	65767773	65767952	65769510	65769637	1716	8	12	30	19	149	125	0.116076398454	0.459029393886	0.359	0.57	-0.211
3960	UBXN8	UBXN8	chr8	+	30608912	30609035	30609023	30609035	30601681	30601794	3960	96	3	79	0	236	125	0.116720483827	0.460800700016	0.944	1.0	-0.056
1274	SLC25A29	SLC25A29	chr14	-	100761962	100762330	100761962	100762034	100765178	100765222	1274	18	0	99	11	421	125	0.11722316944	0.460820247741	1.0	0.728	0.272
2236	MAD1L1	MAD1L1	chr7	-	2270183	2270362	2270183	2270359	2272506	2272583	2236	22	5	45	3	128	125	0.11751014406	0.460820247741	0.811	0.936	-0.125
256	MYRF	MYRF	chr11	+	61550969	61551072	61550984	61551072	61549044	61549296	256	2	10	1	39	140	125	0.116928209719	0.460820247741	0.152	0.022	0.13
2670	ZNF566	ZNF566	chr19	-	36963812	36963911	36963812	36963908	36964233	36964360	2670	5	9	0	5	128	125	0.117451961395	0.460820247741	0.352	0.0	0.352
119	DDX3X	DDX3X	chrX	+	41206564	41206704	41206567	41206704	41206111	41206265	119	593	249	755	370	128	125	0.117911097147	0.460853855571	0.699	0.666	0.033
3463	FAM24B	FAM24B	chr10	-	124609939	124610066	124609939	124610036	124615160	124615302	3463	56	25	17	15	155	125	0.117743363667	0.460853855571	0.644	0.478	0.166
988	FTSJ1	FTSJ1	chrX	+	48340790	48340894	48340796	48340894	48340019	48340103	988	164	62	229	116	131	125	0.1184210894	0.462078303988	0.716	0.653	0.063
125	ZEB1	ZEB1	chr10	+	31784704	31784767	31784707	31784767	31749965	31750166	125	41	35	8	2	128	125	0.119157521161	0.462646309433	0.534	0.796	-0.262
1890	PCYT2	PCYT2	chr17	-	79866751	79867197	79866751	79866913	79867389	79867478	1890	5	68	28	180	409	125	0.119057905137	0.462646309433	0.022	0.045	-0.023
2127	BRMS1	BRMS1	chr11	-	66104803	66105360	66104803	66105278	66105713	66105753	2127	473	3	386	7	207	125	0.119135007749	0.462646309433	0.99	0.971	0.019
56	PLAGL1	PLAGL1	chr6	-	144287294	144287422	144287294	144287349	144290043	144290115	56	20	7	21	2	198	125	0.119543305891	0.462980635998	0.643	0.869	-0.226
902	DNM2	DNM2	chr19	+	10941653	10942586	10941656	10942586	10940802	10941054	902	98	26	144	58	128	125	0.119637822925	0.462980635998	0.786	0.708	0.078
2682	C21orf58	C21orf58	chr21	-	47721043	47722068	47721043	47721627	47722398	47722490	2682	15	1	80	0	566	125	0.120196865746	0.464379009272	0.768	1.0	-0.232
1825	ZNF302	ZNF302	chr19	+	35174056	35174143	35174059	35174143	35173681	35173802	1825	11	48	15	32	128	125	0.120875383247	0.464490728183	0.183	0.314	-0.131
2109	CKAP2L	CKAP2L	chr2	-	113513553	113514791	113513553	113514732	113518289	113518341	2109	221	2	321	9	184	125	0.120650912601	0.464490728183	0.987	0.96	0.027
3300	ISOC2	ISOC2	chr19	-	55966626	55966745	55966626	55966697	55967002	55967212	3300	24	69	17	85	173	125	0.120824470689	0.464490728183	0.201	0.126	0.075
3907	PCBP2	PCBP2	chr12	+	53856264	53856351	53856276	53856351	53854798	53854927	3907	1662	1737	1332	1507	137	125	0.121214481216	0.464490728183	0.466	0.446	0.02
396	STARD3	STARD3	chr17	+	37814961	37815073	37814974	37815073	37814657	37814775	396	4	187	9	167	138	125	0.121084129265	0.464490728183	0.019	0.047	-0.028
1713	EIF1AD	EIF1AD	chr11	-	65767773	65767976	65767773	65767877	65769380	65769637	1713	49	9	88	7	224	125	0.122540364953	0.466600411936	0.752	0.875	-0.123
2204	LIN54	LIN54	chr4	-	83891479	83891622	83891479	83891618	83900035	83900159	2204	37	2	58	0	129	125	0.122559580317	0.466600411936	0.947	1.0	-0.053
3255	ITFG1	ITFG1	chr16	-	47192783	47192901	47192783	47192845	47195660	47195743	3255	102	4	451	6	181	125	0.122392577028	0.466600411936	0.946	0.981	-0.035
3379	SHPRH	SHPRH	chr6	-	146205944	146207923	146205944	146207576	146209155	146209236	3379	82	0	62	2	472	125	0.122473606201	0.466600411936	1.0	0.891	0.109
2657	DCAF5	DCAF5	chr14	-	69584855	69584995	69584855	69584992	69585910	69585947	2657	54	4	91	16	128	125	0.122792950225	0.466732427312	0.929	0.847	0.082
219	TAF1C	TAF1C	chr16	-	84216849	84216939	84216849	84216934	84217015	84217113	219	44	3	59	11	130	125	0.123312909377	0.46795157371	0.934	0.838	0.096
234	MRPS2	MRPS2	chr9	+	138393544	138393819	138393689	138393819	138392843	138392969	234	13	231	6	228	270	125	0.123671238733	0.468554419006	0.025	0.012	0.013
2412	MRPS31P5	MRPS31P5	chr13	-	52744121	52744234	52744121	52744191	52745292	52745383	2412	22	10	3	5	168	125	0.125246295072	0.471349915143	0.621	0.309	0.312
3183	AAMP	AAMP	chr2	-	219134104	219134260	219134104	219134257	219134688	219134932	3183	88	656	112	660	128	125	0.124728004822	0.471349915143	0.116	0.142	-0.026
3296	FAM213A	FAM213A	chr10	+	82179755	82180401	82180238	82180401	82168241	82168399	3296	68	78	53	88	608	125	0.125080519402	0.471349915143	0.152	0.11	0.042
3492	DYNLRB1	DYNLRB1	chr20	+	33114072	33114148	33114076	33114148	33104188	33104266	3492	637	23	615	13	129	125	0.125412386958	0.471349915143	0.964	0.979	-0.015
627	DGCR2	DGCR2	chr22	-	19052360	19052588	19052360	19052571	19055612	19055738	627	7	7	16	42	142	125	0.125044953435	0.471349915143	0.468	0.251	0.217
1536	E2F6	E2F6	chr2	-	11593707	11593924	11593707	11593848	11605897	11606303	1536	169	0	79	2	201	125	0.125848603324	0.472011641109	1.0	0.961	0.039
958	DYRK1B	DYRK1B	chr19	-	40317311	40317627	40317311	40317507	40317924	40318065	958	8	4	8	13	245	125	0.125990335877	0.472011641109	0.505	0.239	0.266
1534	VAMP1	VAMP1	chr12	-	6571403	6572135	6571403	6572008	6574055	6574107	1534	21	6	8	0	252	125	0.126410052614	0.472829957946	0.635	1.0	-0.365
3484	RICTOR	RICTOR	chr5	-	38945592	38945826	38945592	38945712	38946569	38946654	3484	54	1	57	5	239	125	0.126677652828	0.473077593789	0.966	0.856	0.11
3149	PPP1R21	PPP1R21	chr2	+	48681694	48681880	48681733	48681880	48678146	48678215	3149	13	21	18	58	164	125	0.127391225645	0.474234530967	0.321	0.191	0.13
955	SIPA1L1	SIPA1L1	chr14	+	72204957	72205042	72204960	72205042	72201993	72202108	955	18	13	100	38	128	125	0.127256775071	0.474234530967	0.575	0.72	-0.145
2490	DERL2	DERL2	chr17	-	5388470	5388536	5388470	5388533	5389388	5389550	2490	60	8	164	10	128	125	0.127966668542	0.47487157094	0.88	0.941	-0.061
3914	TCF12	TCF12	chr15	+	57212089	57212186	57212099	57212186	57210832	57211104	3914	164	0	167	4	135	125	0.127827072793	0.47487157094	1.0	0.975	0.025
1085	MED8	MED8	chr1	-	43853980	43854160	43853980	43854099	43855429	43855483	1085	16	55	8	56	186	125	0.129594589718	0.475696085208	0.164	0.088	0.076
1119	BTN3A2	BTN3A2	chr6	+	26375742	26378548	26376756	26378548	26374998	26375026	1119	163	0	129	2	1139	125	0.129173217323	0.475696085208	1.0	0.876	0.124
1361	C11orf49	C11orf49	chr11	+	47182996	47183798	47183014	47183798	47182677	47182741	1361	21	61	16	82	143	125	0.12912925522	0.475696085208	0.231	0.146	0.085
172	TMBIM4	TMBIM4	chr12	-	66532503	66532549	66532503	66532514	66539620	66539738	172	250	4	259	10	160	125	0.12933661872	0.475696085208	0.98	0.953	0.027
1943	CIB1	CIB1	chr15	-	90775450	90775679	90775450	90775559	90776900	90776935	1943	29	791	74	1440	245	125	0.12927512212	0.475696085208	0.018	0.026	-0.008
2531	ZNF747	ZNF747	chr16	-	30541687	30544472	30541687	30544469	30545517	30546291	2531	2	9	8	9	128	125	0.12960642594	0.475696085208	0.178	0.465	-0.287
2758	KLK8	KLK8	chr19	-	51503679	51503974	51503679	51503839	51504353	51504431	2758	0	2	9	5	260	125	0.128677448063	0.475696085208	0.0	0.464	-0.464
2522	HDGFRP2	HDGFRP2	chr19	+	4501922	4502232	4501925	4502232	4501202	4501329	2522	150	70	141	47	128	125	0.129972451679	0.476295302643	0.677	0.746	-0.069
2989	PCID2	PCID2	chr13	-	113831852	113832322	113831852	113832290	113832487	113832601	2989	54	16	63	32	157	125	0.131207594948	0.47934022013	0.729	0.611	0.118
346	CASP8	CASP8	chr2	+	202131183	202131514	202131209	202131514	202098738	202098835	346	45	8	11	0	151	125	0.131415539278	0.47934022013	0.823	1.0	-0.177
3750	ARFRP1	ARFRP1	chr20	-	62333181	62333252	62333181	62333247	62333487	62333569	3750	75	9	160	9	130	125	0.131248944521	0.47934022013	0.889	0.945	-0.056
1691	MRPS34	MRPS34	chr16	-	1821895	1822535	1821895	1822514	1822604	1822647	1691	12	166	33	272	146	125	0.132516004394	0.482604797398	0.058	0.094	-0.036
1449	LETM2	LETM2	chr8	+	38250059	38250513	38250130	38250513	38245467	38245548	1449	7	3	23	2	196	125	0.133007377819	0.483644474453	0.598	0.88	-0.282
1206	MIER1	MIER1	chr1	+	67394569	67394646	67394572	67394646	67391824	67391925	1206	15	0	11	2	128	125	0.133984761933	0.485694762007	1.0	0.843	0.157
3457	TTLL3	TTLL3	chr3	+	9860238	9860604	9860505	9860604	9859328	9859443	3457	32	0	63	4	392	125	0.133882874436	0.485694762007	1.0	0.834	0.166
1901	KDM5C	KDM5C	chrX	-	53246324	53246459	53246324	53246456	53246977	53247148	1901	206	68	257	63	128	125	0.135013016876	0.487166784396	0.747	0.799	-0.052
2692	TMEM91	TMEM91	chr19	+	41889465	41889987	41889790	41889987	41888676	41888826	2692	14	1	3	2	450	125	0.134877259277	0.487166784396	0.795	0.294	0.501
884	ZC4H2	ZC4H2	chrX	-	64141696	64142123	64141696	64141868	64254508	64254624	884	22	15	0	2	380	125	0.135004913206	0.487166784396	0.325	0.0	0.325
112	DHPS	DHPS	chr19	-	12786830	12786956	12786830	12786919	12788104	12788210	112	88	8	90	3	162	125	0.135843796814	0.487171112544	0.895	0.959	-0.064
134	HSD17B7	HSD17B7	chr1	+	162767591	162767932	162767617	162767932	162766374	162766467	134	25	4	189	11	151	125	0.135410359867	0.487171112544	0.838	0.934	-0.096
1563	RPL32	RPL32	chr3	-	12881640	12881840	12881640	12881741	12882992	12883081	1563	149	6125	110	5508	224	125	0.135648162028	0.487171112544	0.013	0.011	0.002
2931	CLCNKB	CLCNKB	chr1	+	16382169	16382253	16382172	16382253	16381929	16382018	2931	4	0	0	1	128	125	0.135529602204	0.487171112544	1.0	0.0	1.0
1207	MIER1	MIER1	chr1	+	67394572	67394646	67394611	67394646	67391824	67391925	1207	5	3	5	0	164	125	0.137126326313	0.48735757267	0.56	1.0	-0.44
1317	PLEKHB2	PLEKHB2	chr2	+	131897739	131897848	131897742	131897848	131884256	131884359	1317	5	4	8	1	128	125	0.136316063153	0.48735757267	0.55	0.887	-0.337
2842	EDA2R	EDA2R	chrX	-	65819315	65819708	65819315	65819702	65822474	65822639	2842	2	1	0	3	131	125	0.137348111157	0.48735757267	0.656	0.0	0.656
3069	KIAA0430	KIAA0430	chr16	-	15716790	15716983	15716790	15716980	15718625	15718784	3069	5	3	11	23	128	125	0.136772123388	0.48735757267	0.619	0.318	0.301
3091	EPB41L3	EPB41L3	chr18	-	5419709	5419930	5419709	5419876	5423376	5423552	3091	302	6	232	10	179	125	0.137104313501	0.48735757267	0.972	0.942	0.03
3792	ARHGDIA	ARHGDIA	chr17	-	79827205	79827501	79827205	79827282	79827616	79827833	3792	1365	6	1527	0	344	125	0.137266843714	0.48735757267	0.988	1.0	-0.012
620	CSF1	CSF1	chr1	+	110465787	110466812	110466681	110466812	110464468	110464616	620	2104	22	271	6	1019	125	0.136973572474	0.48735757267	0.921	0.847	0.074
769	KRCC1	KRCC1	chr2	-	88333652	88333811	88333652	88333750	88336461	88336570	769	84	12	149	11	186	125	0.138236340094	0.489769476442	0.825	0.901	-0.076
2243	ZNF20	ZNF20	chr19	-	12246583	12246719	12246583	12246710	12250994	12251222	2243	12	6	6	9	134	125	0.138668551354	0.489823198693	0.651	0.383	0.268
3871	CCDC51	CCDC51	chr3	-	48476226	48476546	48476226	48476420	48481397	48481529	3871	33	2	40	0	251	125	0.138561204855	0.489823198693	0.892	1.0	-0.108
3310	CHURC1	CHURC1	chr14	+	65392724	65392798	65392727	65392798	65390708	65390844	3310	20	116	66	255	128	125	0.139021220057	0.49009677794	0.144	0.202	-0.058
664	COBL	COBL	chr7	-	51092805	51093069	51092805	51092928	51094242	51094362	664	1	3	42	22	266	125	0.139163282625	0.49009677794	0.135	0.473	-0.338
1200	EML3	EML3	chr11	-	62378558	62378819	62378558	62378816	62378896	62379068	1200	23	33	28	68	128	125	0.139709571808	0.491284108049	0.405	0.287	0.118
1758	RYK	RYK	chr3	-	133910692	133910827	133910692	133910818	133913925	133914026	1758	312	172	276	123	134	125	0.140646795987	0.492368589826	0.629	0.677	-0.048
295	CCNI2	CCNI2	chr5	+	132087609	132087888	132087657	132087888	132086548	132086689	295	3	0	1	2	173	125	0.140621462819	0.492368589826	1.0	0.265	0.735
89	MMS19	MMS19	chr10	-	99225815	99225916	99225815	99225913	99226260	99226342	89	152	28	293	36	128	125	0.140506601061	0.492368589826	0.841	0.888	-0.047
1539	ZCWPW1	ZCWPW1	chr7	-	100013597	100013720	100013597	100013717	100013927	100014079	1539	3	1	0	2	128	125	0.141525218746	0.493000196886	0.746	0.0	0.746
3460	CNBP	CNBP	chr3	-	128889921	128890126	128889921	128890123	128890288	128890381	3460	45	451	32	457	128	125	0.141270387046	0.493000196886	0.089	0.064	0.025
807	MEF2C	MEF2C	chr5	-	88119551	88119747	88119551	88119744	88178771	88179283	807	0	2	3	1	128	125	0.141525218746	0.493000196886	0.0	0.746	-0.746
967	COX11	COX11	chr17	-	53038566	53038687	53038566	53038673	53040666	53040792	967	8	11	6	22	139	125	0.141666723243	0.493000196886	0.395	0.197	0.198
1926	KIF20B	KIF20B	chr10	+	91486049	91486278	91486169	91486278	91484776	91484915	1926	5	67	17	107	245	125	0.142077210654	0.493697289684	0.037	0.075	-0.038
1334	DDX11	DDX11	chr12	+	31231323	31231471	31231396	31231471	31226778	31226903	1334	34	2	43	8	198	125	0.143159974057	0.493807311395	0.915	0.772	0.143
2115	OSR2	OSR2	chr8	+	99963746	99964332	99963828	99964332	99962883	99962983	2115	1	0	6	34	207	125	0.142989149177	0.493807311395	1.0	0.096	0.904
2628	RPL10	RPL10	chrX	+	153628804	153628967	153628815	153628967	153628143	153628282	2628	10000	190	12950	211	136	125	0.142545803558	0.493807311395	0.98	0.983	-0.003
666	C1orf131	C1orf131	chr1	-	231364895	231364955	231364895	231364952	231374602	231374934	666	65	23	46	27	128	125	0.142740137165	0.493807311395	0.734	0.625	0.109
946	ZNF135	ZNF135	chr19	+	58578072	58581110	58578108	58581110	58574813	58574909	946	6	4	4	10	161	125	0.142432696056	0.493807311395	0.538	0.237	0.301
1875	KIF17	KIF17	chr1	-	20996913	20996984	20996913	20996981	20998430	20998689	1875	9	15	1	8	128	125	0.143462195195	0.494124188436	0.369	0.109	0.26
940	AP4E1	AP4E1	chr15	+	51207621	51207768	51207644	51207768	51204274	51204346	940	8	27	2	22	148	125	0.144004704235	0.495266545019	0.2	0.071	0.129
231	TMEM218	TMEM218	chr11	-	124972027	124972247	124972027	124972213	124972629	124972705	231	2	0	7	11	159	125	0.145092845049	0.498240887123	1.0	0.333	0.667
3583	TBC1D2	TBC1D2	chr9	-	100962534	100962656	100962534	100962623	100963760	100963946	3583	110	1	191	7	158	125	0.145293745287	0.498240887123	0.989	0.956	0.033
3254	PUF60	PUF60	chr8	-	144906482	144906569	144906482	144906566	144911449	144911556	3254	46	2	51	7	128	125	0.146148343744	0.499712459177	0.957	0.877	0.08
3697	CEP170	CEP170	chr1	-	243319522	243319757	243319522	243319649	243327585	243329418	3697	282	14	212	18	233	125	0.146140344133	0.499712459177	0.915	0.863	0.052
263	MEIS3	MEIS3	chr19	-	47910608	47910823	47910608	47910685	47912355	47912504	263	31	190	0	10	263	125	0.146671087051	0.500133507255	0.072	0.0	0.072
3656	BTN3A1	BTN3A1	chr6	+	26405599	26405876	26405769	26405876	26402464	26402640	3656	73	0	63	2	295	125	0.14669731226	0.500133507255	1.0	0.93	0.07
3686	RPL28	RPL28	chr19	+	55899610	55903451	55902921	55903451	55899297	55899416	3686	5104	49	5292	37	3436	125	0.147099073037	0.500776409513	0.791	0.839	-0.048
1359	NCAPH	NCAPH	chr2	+	97007379	97007632	97007451	97007632	97001478	97001586	1359	174	10	223	6	197	125	0.147434711909	0.500970889287	0.917	0.959	-0.042
1368	SEC13	SEC13	chr3	-	10360822	10361000	10360822	10360856	10362733	10362872	1368	15	6	7	8	269	125	0.147601277984	0.500970889287	0.537	0.289	0.248
1471	TCAIM	TCAIM	chr3	+	44408947	44409200	44409023	44409200	44402856	44403010	1471	29	16	48	14	201	125	0.147796009483	0.500970889287	0.53	0.681	-0.151
1131	TMEM134	TMEM134	chr11	-	67232526	67232738	67232526	67232571	67234782	67234859	1131	21	49	69	104	292	125	0.148283732182	0.501729080155	0.155	0.221	-0.066
1236	HCST	HCST	chr19	+	36395021	36395173	36395024	36395173	36394673	36394805	1236	4	0	2	2	128	125	0.148735377753	0.501729080155	1.0	0.494	0.506
1488	CLCC1	CLCC1	chr1	-	109492930	109493070	109492930	109493060	109505982	109506121	1488	40	5	54	2	135	125	0.149514838701	0.501729080155	0.881	0.962	-0.081
2129	IFT122	IFT122	chr3	+	129226507	129226605	129226510	129226605	129225251	129225392	2129	8	32	23	47	128	125	0.149342974044	0.501729080155	0.196	0.323	-0.127
2958	STAG3L5P-PVRIG2P-PILRB	STAG3L5P-PVRIG2P-PILRB	chr7	+	99947353	99947510	99947421	99947510	99943487	99943591	2958	37	5	54	16	193	125	0.14869084846	0.501729080155	0.827	0.686	0.141
407	C2CD5	C2CD5	chr12	-	22611417	22611519	22611417	22611489	22612425	22612476	407	38	8	20	1	155	125	0.149402441021	0.501729080155	0.793	0.942	-0.149
822	CLK2	CLK2	chr1	-	155238498	155238586	155238498	155238583	155239278	155239507	822	10	8	56	20	128	125	0.149108547429	0.501729080155	0.55	0.732	-0.182
151	RGL3	RGL3	chr19	-	11510530	11510645	11510530	11510627	11510715	11510784	151	2	2	16	84	143	125	0.150364250304	0.50242620763	0.466	0.143	0.323
1523	MSTO1	MSTO1	chr1	+	155581217	155581394	155581339	155581394	155581006	155581082	1523	18	153	9	140	247	125	0.15034886201	0.50242620763	0.056	0.032	0.024
3117	SURF2	SURF2	chr9	+	136227931	136228041	136227934	136228041	136227140	136227310	3117	86	0	94	3	128	125	0.150245502745	0.50242620763	1.0	0.968	0.032
1208	MIER1	MIER1	chr1	+	67394569	67394646	67394611	67394646	67391824	67391925	1208	20	3	14	0	167	125	0.15111768085	0.503652568489	0.833	1.0	-0.167
143	SON	SON	chr21	+	34948670	34949820	34948723	34949820	34948083	34948199	143	19	98	23	193	178	125	0.151160093991	0.503652568489	0.12	0.077	0.043
2104	MVK	MVK	chr12	+	110012613	110012705	110012622	110012705	110011499	110011678	2104	17	6	62	9	134	125	0.152150619154	0.505645523443	0.726	0.865	-0.139
3006	VWA9	VWA9	chr15	-	65885765	65885910	65885765	65885907	65888070	65888163	3006	99	4	171	2	128	125	0.152188754821	0.505645523443	0.96	0.988	-0.028
1440	GPBP1	GPBP1	chr5	+	56545235	56545403	56545280	56545403	56542901	56543042	1440	326	14	358	25	170	125	0.152776964061	0.505985757194	0.945	0.913	0.032
17	PGS1	PGS1	chr17	+	76410959	76411108	76411032	76411108	76399648	76400170	17	109	21	77	24	198	125	0.152580154306	0.505985757194	0.766	0.669	0.097
2932	EIF2AK2	EIF2AK2	chr2	-	37375999	37376400	37375999	37376166	37384050	37384190	2932	3	13	1	23	359	125	0.152937372332	0.505985757194	0.074	0.015	0.059
1154	FST	FST	chr5	+	52781516	52782304	52781780	52782304	52780826	52781057	1154	5	18	2	1	389	125	0.15323775975	0.506266522718	0.082	0.391	-0.309
1898	EME1	EME1	chr17	+	48456428	48456585	48456467	48456585	48456134	48456256	1898	2	17	9	24	164	125	0.153828765548	0.507505295326	0.082	0.222	-0.14
3215	FARP2	FARP2	chr2	+	242404874	242405451	242405088	242405451	242403313	242403395	3215	2	0	2	4	339	125	0.154254198735	0.507697606867	1.0	0.156	0.844
3786	PTPRU	PTPRU	chr1	+	29650142	29650300	29650148	29650300	29649882	29650008	3786	44	0	64	3	131	125	0.154319323671	0.507697606867	1.0	0.953	0.047
2627	PPP2R2D	PPP2R2D	chr10	+	133757471	133757649	133757598	133757649	133754085	133754198	2627	333	4	280	8	252	125	0.154628828494	0.508004361024	0.976	0.946	0.03
104	LOC100129461	LOC100129461	chr6	+	5042739	5043823	5042821	5043823	5021614	5021707	104	19	5	1	2	207	125	0.154904028622	0.508197714013	0.696	0.232	0.464
233	PRELID1	PRELID1	chr5	+	176733422	176733960	176733455	176733960	176733098	176733177	233	2676	41	2183	23	158	125	0.155450594942	0.509279564182	0.981	0.987	-0.006
1354	NHLRC4	NHLRC4	chr16	+	617470	619495	617495	619495	616994	617075	1354	4	2	0	2	150	125	0.155755100149	0.509566476671	0.625	0.0	0.625
1546	ESYT1	ESYT1	chr12	+	56527863	56527965	56527893	56527965	56527564	56527657	1546	73	489	152	820	155	125	0.157385520405	0.51138806742	0.107	0.13	-0.023
1711	EIF1AD	EIF1AD	chr11	-	65767773	65767952	65767773	65767877	65769380	65769637	1711	54	9	90	7	200	125	0.157618118694	0.51138806742	0.789	0.889	-0.1
2149	AMZ2	AMZ2	chr17	+	66244780	66244846	66244784	66244846	66244144	66244227	2149	16	5	30	3	129	125	0.157415017072	0.51138806742	0.756	0.906	-0.15
458	ZGPAT	ZGPAT	chr20	+	62365996	62366176	62366056	62366176	62364938	62365091	458	7	59	18	78	185	125	0.156966486777	0.51138806742	0.074	0.135	-0.061
597	TSC22D4	TSC22D4	chr7	-	100074899	100075827	100074899	100075082	100076416	100076902	597	548	20	474	10	870	125	0.15731051061	0.51138806742	0.797	0.872	-0.075
663	APOE	APOE	chr19	+	45409843	45409924	45409858	45409924	45409005	45409098	663	2	45	0	68	140	125	0.157445163022	0.51138806742	0.038	0.0	0.038
3872	CCDC51	CCDC51	chr3	-	48476226	48476425	48476226	48476420	48481397	48481529	3872	17	2	19	0	130	125	0.157961483745	0.511795207334	0.891	1.0	-0.109
208	STIP1	STIP1	chr11	+	63961660	63961802	63961732	63961802	63960549	63960759	208	1779	25	2302	46	197	125	0.159855258117	0.515796705106	0.978	0.969	0.009
3353	COPS2	COPS2	chr15	-	49429544	49429655	49429544	49429634	49431724	49431850	3353	120	196	121	156	146	125	0.159699171861	0.515796705106	0.344	0.399	-0.055
522	YY1AP1	YY1AP1	chr1	-	155629232	155630724	155629232	155630704	155631097	155631214	522	2	97	6	95	145	125	0.159613214023	0.515796705106	0.017	0.052	-0.035
3368	NDUFA2	NDUFA2	chr5	-	140024947	140025310	140024947	140025263	140026840	140026947	3368	79	923	64	582	172	125	0.160165939593	0.5160902498	0.059	0.074	-0.015
2988	FAM135A	FAM135A	chr6	+	71234045	71236401	71234633	71236401	71233669	71233824	2988	14	12	133	62	713	125	0.160533397823	0.516472504492	0.17	0.273	-0.103
3621	SDCBP	SDCBP	chr8	+	59477577	59477643	59477580	59477643	59465727	59465862	3621	545	57	521	71	128	125	0.16072430855	0.516472504492	0.903	0.878	0.025
3262	ZNF433	ZNF433	chr19	-	12128980	12129116	12128980	12129107	12146351	12146556	3262	5	11	4	2	134	125	0.161229860233	0.516845191406	0.298	0.651	-0.353
3363	TSNARE1	TSNARE1	chr8	-	143381846	143382008	143381846	143382005	143395744	143395801	3363	15	10	19	26	128	125	0.161280342827	0.516845191406	0.594	0.416	0.178
1451	EIF3C	EIF3C	chr16	-	28412179	28412305	28412179	28412275	28412527	28412717	1451	1	0	0	3	155	125	0.163120783726	0.520523577657	1.0	0.0	1.0
3189	DCTN3	DCTN3	chr9	-	34614038	34614195	34614038	34614129	34614706	34614765	3189	8	2	2	3	191	125	0.162687624996	0.520523577657	0.724	0.304	0.42
3456	TTLL3	TTLL3	chr3	+	9876364	9878040	9876777	9878040	9870643	9871079	3456	82	2	84	0	538	125	0.163279828368	0.520523577657	0.905	1.0	-0.095
790	FASTKD3	FASTKD3	chr5	-	7861695	7861886	7861695	7861765	7862935	7863110	790	25	33	9	23	246	125	0.163314549482	0.520523577657	0.278	0.166	0.112
2561	TIMM9	TIMM9	chr14	-	58875211	58875817	58875211	58875799	58877560	58877656	2561	17	0	27	3	143	125	0.163727452769	0.521132502106	1.0	0.887	0.113
699	GLRX	GLRX	chr5	-	95149552	95150661	95149552	95150093	95152210	95152330	699	180	1135	79	610	693	125	0.164614447451	0.523246734861	0.028	0.023	0.005
1011	SLC35F4	SLC35F4	chr14	-	58055933	58056231	58055933	58056228	58060656	58060842	1011	1	0	0	3	128	125	0.166412100488	0.524159671743	1.0	0.0	1.0
144	RANGRF	RANGRF	chr17	+	8192575	8193409	8193130	8193409	8192273	8192390	144	312	0	442	3	680	125	0.167695900253	0.524159671743	1.0	0.964	0.036
1803	RHEBL1	RHEBL1	chr12	-	49462817	49462957	49462817	49462889	49463516	49463808	1803	9	37	0	7	193	125	0.165248816101	0.524159671743	0.136	0.0	0.136
187	ARFGAP1	ARFGAP1	chr20	+	61917717	61917794	61917723	61917794	61917005	61917065	187	295	10	211	13	131	125	0.167249987431	0.524159671743	0.966	0.939	0.027
1897	TRIM69	TRIM69	chr15	+	45050810	45051052	45050818	45051052	45048565	45048661	1897	1	0	0	3	133	125	0.165789264362	0.524159671743	1.0	0.0	1.0
1946	DOCK1	DOCK1	chr10	+	128810495	128810638	128810558	128810638	128806995	128807068	1946	35	91	24	95	188	125	0.16595742767	0.524159671743	0.204	0.144	0.06
2222	CCT7	CCT7	chr2	+	73470131	73470257	73470173	73470257	73466770	73466924	2222	671	63	447	55	167	125	0.167802500277	0.524159671743	0.889	0.859	0.03
2699	STK38	STK38	chr6	-	36507848	36507984	36507848	36507981	36514966	36515293	2699	27	54	48	63	128	125	0.166579313595	0.524159671743	0.328	0.427	-0.099
3705	MUC1	MUC1	chr1	-	155160638	155160761	155160638	155160707	155161973	155162074	3705	2	1	157	8	179	125	0.167408513981	0.524159671743	0.583	0.932	-0.349
587	EVC	EVC	chr4	+	5812679	5816031	5812682	5816031	5811244	5811338	587	0	1	3	0	128	125	0.167155643224	0.524159671743	0.0	1.0	-1.0
716	ZNF189	ZNF189	chr9	+	104162165	104162292	104162207	104162292	104161135	104161471	716	8	18	3	19	167	125	0.166325060919	0.524159671743	0.25	0.106	0.144
717	ZNF189	ZNF189	chr9	+	104162207	104162292	104162210	104162292	104161135	104161471	717	18	2	19	0	128	125	0.167135292888	0.524159671743	0.898	1.0	-0.102
729	REEP2	REEP2	chr5	+	137776629	137776777	137776704	137776777	137774689	137774929	729	1	16	3	9	200	125	0.166782923923	0.524159671743	0.038	0.172	-0.134
938	CCDC53	CCDC53	chr12	-	102433645	102433756	102433645	102433753	102437882	102437990	938	155	37	138	22	128	125	0.168082271489	0.524336328988	0.804	0.86	-0.056
114	ST7L	ST7L	chr1	-	113159434	113159517	113159434	113159466	113161530	113162040	114	29	4	50	2	176	125	0.168624747103	0.524501256139	0.837	0.947	-0.11
2971	GTF2I	GTF2I	chr7	+	74129176	74129236	74129179	74129236	74125362	74125440	2971	26	1	23	4	128	125	0.169251576055	0.524501256139	0.962	0.849	0.113
357	TRIM32	TRIM32	chr9	+	119459940	119463579	119459943	119463579	119449580	119449660	357	6	4	5	11	128	125	0.169163193436	0.524501256139	0.594	0.307	0.287
611	ANKRD26	ANKRD26	chr10	-	27335281	27335452	27335281	27335449	27337729	27337908	611	16	16	19	9	128	125	0.169131994363	0.524501256139	0.494	0.673	-0.179
707	MAN2B1	MAN2B1	chr19	-	12769241	12769324	12769241	12769321	12772073	12772190	707	179	2	292	9	128	125	0.169095269874	0.524501256139	0.989	0.969	0.02
1257	SEC24B	SEC24B	chr4	+	110427483	110427668	110427486	110427668	110415770	110416012	1257	49	15	96	47	128	125	0.169723747304	0.525271518336	0.761	0.666	0.095
351	MAN2C1	MAN2C1	chr15	-	75651668	75651779	75651668	75651766	75651960	75652116	351	7	45	9	123	138	125	0.171114660164	0.52818441094	0.124	0.062	0.062
560	RABL6	RABL6	chr9	+	139726713	139726822	139726716	139726822	139726172	139726313	560	10	600	3	673	128	125	0.171111629153	0.52818441094	0.016	0.004	0.012
1514	LYSMD3	LYSMD3	chr5	-	89811444	89815301	89811444	89815242	89820851	89821117	1514	99	3	59	5	184	125	0.171742932224	0.528734138656	0.957	0.889	0.068
1709	EIF1AD	EIF1AD	chr11	-	65767773	65767947	65767773	65767877	65769380	65769637	1709	40	9	66	7	195	125	0.171557234657	0.528734138656	0.74	0.858	-0.118
1387	EI24	EI24	chr11	+	125445158	125445304	125445200	125445304	125442353	125442465	1387	449	4	1158	21	167	125	0.172058083656	0.529011045167	0.988	0.976	0.012
2124	RBBP5	RBBP5	chr1	-	205055269	205057943	205055269	205057940	205064000	205064192	2124	61	15	26	12	128	125	0.172990307892	0.529796914261	0.799	0.679	0.12
3062	SCAF4	SCAF4	chr21	-	33057361	33057553	33057361	33057487	33057710	33057797	3062	81	23	134	56	191	125	0.172617147865	0.529796914261	0.697	0.61	0.087
743	DDIT3	DDIT3	chr12	-	57911051	57911378	57911051	57911325	57911488	57911536	743	27	0	27	2	178	125	0.172942450342	0.529796914261	1.0	0.905	0.095
2062	BAX	BAX	chr19	+	49464739	49465055	49464788	49465055	49464066	49464171	2062	90	388	170	601	174	125	0.173319841189	0.530114983012	0.143	0.169	-0.026
1219	ARL4A	ARL4A	chr7	+	12727790	12730558	12727793	12730558	12726910	12727353	1219	23	3	14	0	128	125	0.173560070354	0.53015943467	0.882	1.0	-0.118
947	ZNF135	ZNF135	chr19	+	58578072	58581110	58578467	58581110	58574813	58574909	947	33	0	55	3	520	125	0.173947541247	0.530652953752	1.0	0.815	0.185
3663	SMC4	SMC4	chr3	+	160119702	160119881	160119777	160119881	160118609	160118753	3663	380	35	221	13	200	125	0.174193930409	0.530715359962	0.872	0.914	-0.042
1178	NDUFB4	NDUFB4	chr3	+	120319957	120321258	120321054	120321258	120315127	120315386	1178	2265	0	1791	4	1222	125	0.175364202448	0.532898462549	1.0	0.979	0.021
520	ZNF512	ZNF512	chr2	+	27820933	27821121	27820936	27821121	27806524	27806583	520	26	4	27	10	128	125	0.175282193637	0.532898462549	0.864	0.725	0.139
2664	CIART	CIART	chr1	+	150255617	150256043	150255923	150256043	150254942	150255028	2664	46	8	31	11	431	125	0.175719739564	0.533288977049	0.625	0.45	0.175
3779	FAM110A	FAM110A	chr20	+	825350	826922	825353	826922	814339	814594	3779	6	4	8	1	128	125	0.176083312445	0.533702839914	0.594	0.887	-0.293
1142	ZNF518A	ZNF518A	chr10	+	97893312	97893405	97893339	97893405	97892342	97892427	1142	2	9	18	27	152	125	0.17731163405	0.536164263077	0.155	0.354	-0.199
2226	ZDHHC8	ZDHHC8	chr22	+	20132751	20135530	20134543	20135530	20130278	20131279	2226	369	0	668	3	1917	125	0.177351908221	0.536164263077	1.0	0.936	0.064
1418	VEGFA	VEGFA	chr6	+	43752277	43754223	43752343	43754223	43749692	43749824	1418	119	0	960	15	191	125	0.178875483595	0.537371247366	1.0	0.977	0.023
2391	HLA-DPA1	HLA-DPA1	chr6	-	33041247	33041446	33041247	33041370	33048456	33048555	2391	50	2	20	3	201	125	0.178894983159	0.537371247366	0.94	0.806	0.134
2443	NOS1AP	NOS1AP	chr1	+	162270422	162270496	162270437	162270496	162257133	162257226	2443	3	2	15	39	140	125	0.178186394233	0.537371247366	0.573	0.256	0.317
273	BRD9	BRD9	chr5	-	889701	889881	889701	889762	891269	891402	273	23	119	18	147	244	125	0.178767422347	0.537371247366	0.09	0.059	0.031
2875	ATXN2L	ATXN2L	chr16	+	28848048	28848558	28848071	28848558	28847253	28847443	2875	90	12	158	34	148	125	0.178344026793	0.537371247366	0.864	0.797	0.067
1316	PLEKHB2	PLEKHB2	chr2	+	131897739	131897848	131897742	131897848	131890474	131890588	1316	50	26	81	27	128	125	0.179690462362	0.539071387086	0.653	0.746	-0.093
1821	ZNF169	ZNF169	chr9	+	97061729	97064111	97062096	97064111	97055255	97055351	1821	8	3	6	0	492	125	0.180511071789	0.540325615916	0.404	1.0	-0.596
1874	SRPK1	SRPK1	chr6	-	35858671	35858818	35858671	35858790	35888244	35888305	1874	10	251	23	346	153	125	0.180798609668	0.540325615916	0.032	0.052	-0.02
3913	MIEF1	MIEF1	chr22	+	39908236	39908499	39908322	39908499	39907853	39908031	3913	39	19	96	29	211	125	0.18075783363	0.540325615916	0.549	0.662	-0.113
286	TBCA	TBCA	chr5	-	76986993	76989177	76986993	76987323	77004066	77004172	286	2520	20	1565	7	1979	125	0.181114238481	0.540581126038	0.888	0.934	-0.046
1870	USP39	USP39	chr2	+	85850748	85850905	85850768	85850905	85848607	85848702	1870	19	649	7	429	145	125	0.181825789845	0.542016218713	0.025	0.014	0.011
3493	DYNLRB1	DYNLRB1	chr20	+	33114072	33114148	33114076	33114148	33107224	33107303	3493	185	6	207	13	129	125	0.183120188914	0.545182919847	0.968	0.939	0.029
1010	IP6K2	IP6K2	chr3	-	48732522	48732854	48732522	48732851	48754589	48754711	1010	94	64	110	55	128	125	0.183843504442	0.546643534094	0.589	0.661	-0.072
2032	TECR	TECR	chr19	+	14673952	14674069	14674017	14674069	14673336	14673387	2032	10	542	26	860	190	125	0.18424374789	0.547141041458	0.012	0.02	-0.008
1856	FAM213B	FAM213B	chr1	+	2520360	2520479	2520395	2520479	2519828	2519892	1856	22	2	21	0	160	125	0.184894390605	0.547203899993	0.896	1.0	-0.104
2562	TIMM9	TIMM9	chr14	-	58875211	58875802	58875211	58875799	58877560	58877656	2562	5	0	7	3	128	125	0.184681042362	0.547203899993	1.0	0.695	0.305
513	FAM73A	FAM73A	chr1	+	78338685	78338805	78338688	78338805	78332022	78332076	513	14	21	30	78	128	125	0.184963770368	0.547203899993	0.394	0.273	0.121
2141	ARID1A	ARID1A	chr1	+	27100819	27101711	27101470	27101711	27100292	27100389	2141	240	0	765	5	776	125	0.185992540617	0.547854346887	1.0	0.961	0.039
2403	PAX8	PAX8	chr2	-	113992970	113993159	113992970	113993080	113994177	113994298	2403	281	12	1394	89	204	125	0.185815919089	0.547854346887	0.935	0.906	0.029
2492	ALG10B	ALG10B	chr12	+	38713962	38723528	38717714	38723528	38712062	38712260	2492	184	0	469	4	3877	125	0.186116546963	0.547854346887	1.0	0.791	0.209
2523	CDK12	CDK12	chr17	+	37686856	37690818	37686883	37690818	37682116	37682569	2523	52	38	27	31	152	125	0.185711050162	0.547854346887	0.529	0.417	0.112
1266	ARMCX3	ARMCX3	chrX	+	100878775	100878883	100878803	100878883	100878119	100878266	1266	104	192	71	101	153	125	0.188306877759	0.550931070098	0.307	0.365	-0.058
252	PRDM15	PRDM15	chr21	-	43248521	43248689	43248521	43248637	43255545	43255633	252	6	1	19	0	177	125	0.187587137118	0.550931070098	0.809	1.0	-0.191
278	PRNP	PRNP	chr20	+	4679856	4682234	4679861	4682234	4666796	4667158	278	205	32	148	15	130	125	0.18817415105	0.550931070098	0.86	0.905	-0.045
476	TRIP10	TRIP10	chr19	+	6751044	6751537	6751073	6751537	6750522	6750644	476	10	172	13	400	154	125	0.18833446117	0.550931070098	0.045	0.026	0.019
968	COX11	COX11	chr17	-	53038566	53040276	53038566	53038687	53040666	53040792	968	1792	6	2809	4	1714	125	0.187902866328	0.550931070098	0.956	0.981	-0.025
2350	REV1	REV1	chr2	-	100046301	100046410	100046301	100046407	100050793	100050910	2350	15	14	29	14	128	125	0.188786628243	0.551565556192	0.511	0.669	-0.158
875	TCTN1	TCTN1	chr12	+	111085000	111085141	111085015	111085141	111078187	111078322	875	2	4	0	5	140	125	0.189020976047	0.551565556192	0.309	0.0	0.309
2206	DCTN1	DCTN1	chr2	-	74593370	74593747	74593370	74593502	74593909	74594059	2206	556	4	568	0	370	125	0.189387800395	0.551661123744	0.979	1.0	-0.021
3471	LOC727751	LOC727751	chr15	+	82973923	82976258	82974255	82976258	82972121	82972259	3471	5	3	3	7	457	125	0.189523425654	0.551661123744	0.313	0.105	0.208
2122	POMGNT1	POMGNT1	chr1	-	46654352	46655029	46654352	46654652	46655129	46655239	2122	975	7	1068	14	502	125	0.190185299925	0.552902561292	0.972	0.95	0.022
3045	C11orf80	C11orf80	chr11	+	66605837	66605916	66605840	66605916	66595736	66595835	3045	9	13	67	52	128	125	0.191355168858	0.555615935287	0.403	0.557	-0.154
738	SFI1	SFI1	chr22	+	31904240	31904362	31904244	31904362	31892124	31892623	738	7	0	46	10	129	125	0.192398436999	0.557955467297	1.0	0.817	0.183
1464	SLC25A39	SLC25A39	chr17	-	42399786	42399920	42399786	42399896	42400175	42400220	1464	106	528	185	774	149	125	0.194357276069	0.560324444571	0.144	0.167	-0.023
1730	ABCC10	ABCC10	chr6	+	43403830	43403985	43403875	43403985	43403488	43403645	1730	2	46	0	70	170	125	0.194185788183	0.560324444571	0.031	0.0	0.031
2700	UBE2A	UBE2A	chrX	+	118708863	118708944	118708870	118708944	118708429	118708718	2700	283	13	248	6	132	125	0.19440801291	0.560324444571	0.954	0.975	-0.021
30	IFI27L1	IFI27L1	chr14	+	94563186	94563311	94563232	94563311	94547638	94547795	30	1	24	16	113	171	125	0.194257860942	0.560324444571	0.03	0.094	-0.064
317	ZNF382	ZNF382	chr19	+	37100803	37100955	37100828	37100955	37098453	37098524	317	3	0	7	5	150	125	0.193872583633	0.560324444571	1.0	0.538	0.462
1305	IQCH-AS1	IQCH-AS1	chr15	-	67807259	67807598	67807259	67807404	67811337	67811440	1305	2	15	0	15	319	125	0.194890947767	0.56043797325	0.05	0.0	0.05
1444	TANC1	TANC1	chr2	+	160005652	160005783	160005655	160005783	159992704	159992809	1444	42	6	81	5	128	125	0.194924573923	0.56043797325	0.872	0.941	-0.069
2071	CNTN4	CNTN4	chr3	+	3072538	3072659	3072541	3072659	3067785	3067961	2071	6	1	0	1	128	125	0.195652580068	0.561843411467	0.854	0.0	0.854
1774	WDR4	WDR4	chr21	-	44274671	44274736	44274671	44274733	44275791	44275890	1774	73	2	93	7	128	125	0.196726364703	0.563759176524	0.973	0.928	0.045
3393	SCML1	SCML1	chrX	+	17764134	17764218	17764137	17764218	17755568	17755800	3393	26	38	22	19	128	125	0.196799712537	0.563759176524	0.401	0.531	-0.13
1671	FN1	FN1	chr2	-	216236831	216237098	216236831	216237023	216238044	216238134	1671	3193	225	8378	530	200	125	0.197163965538	0.564114683372	0.899	0.908	-0.009
2197	PRPF40B	PRPF40B	chr12	+	50036709	50036799	50036712	50036799	50036362	50036458	2197	10	6	25	32	128	125	0.197443579968	0.564227456624	0.619	0.433	0.186
2622	PTPRG-AS1	PTPRG-AS1	chr3	-	62303482	62303578	62303482	62303575	62304540	62304622	2622	1	2	5	1	128	125	0.197720571101	0.564332468428	0.328	0.83	-0.502
2697	ASNS	ASNS	chr7	-	97498219	97498491	97498219	97498417	97499089	97499125	2697	203	1	339	6	199	125	0.198321947902	0.565361960706	0.992	0.973	0.019
2559	TIMM9	TIMM9	chr14	-	58875211	58875886	58875211	58875817	58877560	58877656	2559	157	5	305	4	194	125	0.198626921903	0.565545017637	0.953	0.98	-0.027
358	PPP6R2	PPP6R2	chr22	+	50857774	50857891	50857777	50857891	50857295	50857408	358	6	53	6	117	128	125	0.198920116599	0.56569413304	0.1	0.048	0.052
3096	STXBP2	STXBP2	chr19	+	7705616	7705695	7705625	7705695	7704616	7704693	3096	42	2	421	6	134	125	0.199337294735	0.56619504877	0.951	0.985	-0.034
521	MED11	MED11	chr17	+	4636233	4636905	4636344	4636905	4635070	4635201	521	2	20	27	107	236	125	0.20002917657	0.567474077008	0.05	0.118	-0.068
2311	NDOR1	NDOR1	chr9	+	140110518	140110640	140110545	140110640	140110350	140110469	2311	1	53	5	71	152	125	0.200975601976	0.568809447317	0.015	0.055	-0.04
3753	PFDN6	PFDN6	chr6	+	33257546	33257697	33257551	33257697	33257373	33257405	3753	179	17	157	23	130	125	0.20100409155	0.568809447317	0.91	0.868	0.042
700	GLRX	GLRX	chr5	-	95149552	95150511	95149552	95150093	95152210	95152330	700	144	1135	63	610	543	125	0.20122633066	0.568809447317	0.028	0.023	0.005
1350	SLC25A46	SLC25A46	chr5	+	110096903	110100861	110097146	110100861	110092401	110092459	1350	601	14	541	7	368	125	0.202646157467	0.569387253735	0.936	0.963	-0.027
2132	PHPT1	PHPT1	chr9	+	139744954	139745012	139744957	139745012	139744464	139744589	2132	1	12	6	18	128	125	0.20248062801	0.569387253735	0.075	0.246	-0.171
2428	SVIL-AS1	SVIL-AS1	chr10	+	29709393	29711301	29709419	29711301	29704285	29704341	2428	1	140	3	92	151	125	0.202356917583	0.569387253735	0.006	0.026	-0.02
2922	POLR3E	POLR3E	chr16	+	22320245	22320361	22320295	22320361	22319468	22319546	2922	85	0	188	4	175	125	0.202137423832	0.569387253735	1.0	0.971	0.029
3623	MVP	MVP	chr16	+	29841794	29841995	29841835	29841995	29831714	29831831	3623	53	71	227	393	166	125	0.2028851134	0.569387253735	0.36	0.303	0.057
608	ZNF213	ZNF213	chr16	+	3188354	3188542	3188418	3188542	3187166	3187680	608	0	7	2	7	189	125	0.202081275233	0.569387253735	0.0	0.159	-0.159
598	TSC22D4	TSC22D4	chr7	-	100074899	100075930	100074899	100075082	100076416	100076902	598	697	20	570	10	973	125	0.204099942367	0.572113084272	0.817	0.88	-0.063
1982	TRIQK	TRIQK	chr8	-	93929156	93929238	93929156	93929235	93966633	93966792	1982	13	10	36	14	128	125	0.204707391065	0.572449597157	0.559	0.715	-0.156
600	CHD4	CHD4	chr12	-	6711125	6711341	6711125	6711320	6711541	6711663	600	166	169	258	219	146	125	0.204481656236	0.572449597157	0.457	0.502	-0.045
2996	FKBP7	FKBP7	chr2	-	179334378	179334512	179334378	179334509	179341788	179341940	2996	55	18	16	2	128	125	0.204979419016	0.572528722079	0.749	0.887	-0.138
457	CIB2	CIB2	chr15	-	78401576	78401851	78401576	78401724	78416046	78416081	457	15	2	14	0	252	125	0.205561253932	0.573471954259	0.788	1.0	-0.212
2499	CYB561D1	CYB561D1	chr1	+	110038300	110043063	110038377	110043063	110037764	110037802	2499	10	26	7	37	202	125	0.2058420107	0.573574001346	0.192	0.105	0.087
3119	NDRG4	NDRG4	chr16	+	58537609	58537807	58537701	58537807	58534046	58534173	3119	2	27	6	28	217	125	0.206510266476	0.574754284303	0.041	0.11	-0.069
2099	GGT1	GGT1	chr22	+	25006216	25006498	25006324	25006498	25005931	25006000	2099	11	8	111	42	233	125	0.207044777155	0.575264117469	0.425	0.586	-0.161
3461	CNBP	CNBP	chr3	-	128889921	128890123	128889921	128890120	128890288	128890381	3461	451	1412	458	1301	128	125	0.207183245372	0.575264117469	0.238	0.256	-0.018
1312	NSUN5P1	NSUN5P1	chr7	+	75044869	75045469	75045258	75045469	75044397	75044512	1312	71	0	208	4	514	125	0.2082592654	0.575507728474	1.0	0.927	0.073
1697	URM1	URM1	chr9	+	131140273	131140385	131140314	131140385	131133597	131133694	1697	10	132	10	238	166	125	0.207939920073	0.575507728474	0.054	0.031	0.023
2777	RMDN1	RMDN1	chr8	-	87487048	87487182	87487048	87487143	87489522	87489553	2777	79	9	177	33	164	125	0.208585580245	0.575507728474	0.87	0.803	0.067
3768	MYL6B	MYL6B	chr12	+	56547592	56547876	56547656	56547876	56546203	56546415	3768	27	249	13	186	189	125	0.207732882686	0.575507728474	0.067	0.044	0.023
4	FOXM1	FOXM1	chr12	-	2981261	2981413	2981261	2981410	2983142	2983691	4	303	205	261	208	128	125	0.208326164598	0.575507728474	0.591	0.551	0.04
948	ZNF135	ZNF135	chr19	+	58578108	58581110	58578467	58581110	58574813	58574909	948	31	0	61	3	484	125	0.208740989638	0.575507728474	1.0	0.84	0.16
1169	PDE4DIP	PDE4DIP	chr1	-	144851423	144852499	144851423	144852443	144854164	144854211	1169	17	2	15	0	181	125	0.209210463015	0.576125882324	0.854	1.0	-0.146
1902	ATF3	ATF3	chr1	+	212788359	212788603	212788382	212788603	212781969	212782272	1902	12	1	225	3	148	125	0.209780005034	0.57701783586	0.91	0.984	-0.074
352	MAN2C1	MAN2C1	chr15	-	75651399	75651532	75651399	75651494	75651960	75652116	352	11	1	27	0	163	125	0.210121276846	0.577280560598	0.894	1.0	-0.106
1921	ARNT	ARNT	chr1	-	150802379	150802456	150802379	150802441	150804293	150804379	1921	83	13	63	5	140	125	0.211081026054	0.577889662239	0.851	0.918	-0.067
2213	HMMR	HMMR	chr5	+	162894706	162894754	162894709	162894754	162891728	162891808	2213	79	10	93	6	128	125	0.21074382273	0.577889662239	0.885	0.938	-0.053
3351	PNLDC1	PNLDC1	chr6	+	160221704	160221861	160221803	160221861	160221280	160221415	3351	1	0	0	2	224	125	0.210896617147	0.577889662239	1.0	0.0	1.0
1599	MELK	MELK	chr9	+	36607571	36607670	36607575	36607670	36599390	36599483	1599	251	3	335	9	129	125	0.21362264464	0.583173694639	0.988	0.973	0.015
2223	CREM	CREM	chr10	+	35467799	35467914	35467816	35467914	35437295	35437419	2223	0	51	2	49	142	125	0.213775829904	0.583173694639	0.0	0.035	-0.035
2417	COMMD4	COMMD4	chr15	+	75631325	75631445	75631377	75631445	75630986	75631026	2417	911	12	1078	8	177	125	0.214252404629	0.583173694639	0.982	0.99	-0.008
3195	MOBP	MOBP	chr3	+	39543953	39544367	39544025	39544367	39543556	39543766	3195	1	0	0	2	197	125	0.213617377949	0.583173694639	1.0	0.0	1.0
460	TMEM44-AS1	TMEM44-AS1	chr3	+	194309749	194309871	194309753	194309871	194304996	194305177	460	4	6	0	3	129	125	0.214181523106	0.583173694639	0.392	0.0	0.392
1907	LTB4R2	LTB4R2	chr14	+	24779804	24781259	24779860	24781259	24779356	24779461	1907	2	2	1	7	181	125	0.214588363788	0.583412114049	0.408	0.09	0.318
150	GBGT1	GBGT1	chr9	-	136030564	136030736	136030564	136030699	136031287	136031323	150	0	18	2	22	162	125	0.215610340571	0.583573764762	0.0	0.066	-0.066
3164	HPS1	HPS1	chr10	-	100205056	100205170	100205056	100205161	100206563	100206704	3164	83	0	118	3	134	125	0.215172865221	0.583573764762	1.0	0.973	0.027
3932	RALGPS1	RALGPS1	chr9	+	129975222	129975328	129975246	129975328	129974905	129974998	3932	8	0	21	4	149	125	0.215641561436	0.583573764762	1.0	0.815	0.185
714	DYNLT1	DYNLT1	chr6	-	159058159	159058237	159058159	159058217	159058802	159058926	714	1247	18	1275	27	145	125	0.215237004953	0.583573764762	0.984	0.976	0.008
2486	RARB	RARB	chr3	+	25634993	25635198	25635131	25635198	25622036	25622213	2486	9	1	23	0	263	125	0.216414153196	0.584990616637	0.811	1.0	-0.189
2769	BCL2L12	BCL2L12	chr19	+	50170275	50170418	50170278	50170418	50169941	50170056	2769	274	24	337	20	128	125	0.217054162765	0.586046239465	0.918	0.943	-0.025
1083	RBM7	RBM7	chr11	+	114273549	114273637	114273553	114273637	114272419	114272582	1083	141	6	253	5	129	125	0.219654825833	0.587664220822	0.958	0.98	-0.022
1242	CD58	CD58	chr1	-	117061852	117061924	117061852	117061889	117064527	117064605	1242	8	55	7	95	160	125	0.218806923654	0.587664220822	0.102	0.054	0.048
1348	CDC27	CDC27	chr17	-	45219218	45219391	45219218	45219388	45219594	45219802	1348	121	112	101	118	128	125	0.218642780696	0.587664220822	0.513	0.455	0.058
1869	USP39	USP39	chr2	+	85850748	85850905	85850768	85850905	85846342	85846412	1869	1	0	0	2	145	125	0.219153661772	0.587664220822	1.0	0.0	1.0
2277	CENPW	CENPW	chr6	+	126667350	126667464	126667390	126667464	126660934	126661545	2277	984	4	647	8	165	125	0.219574863333	0.587664220822	0.995	0.984	0.011
3568	ZNF268	ZNF268	chr12	+	133764450	133764658	133764457	133764658	133758531	133758616	3568	0	25	2	31	132	125	0.218585646663	0.587664220822	0.0	0.058	-0.058
645	GYG2	GYG2	chrX	+	2795240	2795348	2795243	2795348	2793850	2793955	645	43	13	7	5	128	125	0.217987725086	0.587664220822	0.764	0.578	0.186
873	DALRD3	DALRD3	chr3	-	49053405	49053519	49053405	49053493	49053590	49053773	873	48	14	132	24	151	125	0.219498402191	0.587664220822	0.739	0.82	-0.081
393	CDC25B	CDC25B	chr20	+	3778268	3778396	3778310	3778396	3776385	3776526	393	98	0	85	2	167	125	0.220905008554	0.589763316327	1.0	0.97	0.03
756	FAT4	FAT4	chr4	+	126411055	126414087	126411058	126414087	126408499	126408761	756	1	0	0	2	128	125	0.220941557415	0.589763316327	1.0	0.0	1.0
2726	PPP3CB	PPP3CB	chr10	-	75206249	75206334	75206249	75206331	75227310	75227436	2726	0	1	2	0	128	125	0.221541511262	0.59002382081	0.0	1.0	-1.0
3772	TMEM156	TMEM156	chr4	-	38972651	38972757	38972651	38972754	38987955	38988039	3772	0	1	2	0	128	125	0.221541511262	0.59002382081	0.0	1.0	-1.0
1293	SLIRP	SLIRP	chr14	+	78183838	78183941	78183844	78183941	78177180	78177239	1293	0	1	2	0	131	125	0.221817796839	0.590090605634	0.0	1.0	-1.0
1212	METTL15	METTL15	chr11	+	28318299	28318478	28318343	28318478	28311752	28311944	1212	33	4	78	19	169	125	0.222418705913	0.590837721119	0.859	0.752	0.107
2420	POLM	POLM	chr7	-	44111660	44113029	44111660	44112976	44113223	44113307	2420	11	19	24	23	178	125	0.222601695696	0.590837721119	0.289	0.423	-0.134
2357	ZMAT3	ZMAT3	chr3	-	178735010	178743016	178735010	178743013	178745210	178745311	2357	4	23	16	44	128	125	0.222988917638	0.591197480284	0.145	0.262	-0.117
2508	URGCP	URGCP	chr7	-	43927388	43927415	43927388	43927410	43946160	43946668	2508	30	6	65	6	130	125	0.223627788605	0.592222858436	0.828	0.912	-0.084
1095	ZNF746	ZNF746	chr7	-	149169883	149172574	149169883	149172571	149174012	149174138	1095	20	23	24	16	128	125	0.225198237331	0.593038855931	0.459	0.594	-0.135
1673	MEPCE	MEPCE	chr7	+	100028237	100029312	100028652	100029312	100026412	100026663	1673	416	0	302	2	540	125	0.224432106898	0.593038855931	1.0	0.972	0.028
1949	GPR137	GPR137	chr11	+	64056508	64056972	64056614	64056972	64056074	64056193	1949	89	7	107	15	231	125	0.224645386979	0.593038855931	0.873	0.794	0.079
2665	CIART	CIART	chr1	+	150255617	150256043	150255871	150256043	150254942	150255028	2665	27	14	23	6	379	125	0.224999875616	0.593038855931	0.389	0.558	-0.169
867	FNBP1L	FNBP1L	chr1	+	94016503	94020218	94017965	94020218	94014834	94014983	867	465	0	2114	6	1587	125	0.225077542957	0.593038855931	1.0	0.965	0.035
1243	EIF2B4	EIF2B4	chr2	-	27591872	27592079	27591872	27592076	27592280	27592416	1243	130	64	126	80	128	125	0.225538587809	0.593106002752	0.665	0.606	0.059
876	RASGRP3	RASGRP3	chr2	+	33764160	33764277	33764163	33764277	33759389	33759467	876	22	2	14	4	128	125	0.225728721354	0.593106002752	0.915	0.774	0.141
2636	PRKCSH	PRKCSH	chr19	+	11558507	11558604	11558537	11558604	11558253	11558433	2636	255	72	303	68	155	125	0.227109446936	0.596067140618	0.741	0.782	-0.041
928	C7orf25	C7orf25	chr7	-	42948871	42950520	42948871	42950515	42951513	42951689	928	38	0	16	1	130	125	0.227417021728	0.596208241115	1.0	0.939	0.061
3323	ISG20	ISG20	chr15	+	89193465	89195541	89195400	89195541	89182573	89182825	3323	67	3	44	5	2060	125	0.227935992903	0.596602165828	0.575	0.348	0.227
923	STIL	STIL	chr1	-	47728574	47728788	47728574	47728785	47735306	47735538	923	25	48	33	42	128	125	0.228329223959	0.596602165828	0.337	0.434	-0.097
954	GOLGB1	GOLGB1	chr3	-	121438492	121438615	121438492	121438600	121441108	121441225	954	19	7	35	24	140	125	0.22819105091	0.596602165828	0.708	0.566	0.142
2716	PVRL3	PVRL3	chr3	+	110852481	110856407	110852507	110856407	110845030	110845182	2716	121	3	340	3	151	125	0.22879836299	0.597163727404	0.971	0.989	-0.018
1217	HSP90AB1	HSP90AB1	chr6	+	44217411	44217571	44217441	44217571	44217113	44217320	1217	9141	159	8982	179	155	125	0.231647602495	0.597281747611	0.979	0.976	0.003
1419	CHAMP1	CHAMP1	chr13	+	115086584	115086707	115086623	115086707	115079964	115080118	1419	22	2	17	0	164	125	0.230543269484	0.597281747611	0.893	1.0	-0.107
2111	EPB41L1	EPB41L1	chr20	+	34802278	34802362	34802281	34802362	34800193	34800298	2111	30	28	17	26	128	125	0.230021810974	0.597281747611	0.511	0.39	0.121
2272	CARKD	CARKD	chr13	+	111287814	111287935	111287819	111287935	111287018	111287123	2272	143	11	145	6	130	125	0.231741396203	0.597281747611	0.926	0.959	-0.033
2471	TMPPE	TMPPE	chr3	-	33131907	33135795	33131907	33135280	33138210	33138293	2471	14	0	16	2	640	125	0.231657275467	0.597281747611	1.0	0.61	0.39
2536	MRPL11	MRPL11	chr11	-	66204820	66204914	66204820	66204906	66205634	66205730	2536	279	12	462	12	133	125	0.231894829213	0.597281747611	0.956	0.973	-0.017
2793	WWC1	WWC1	chr5	+	167891715	167891967	167891733	167891967	167887654	167887747	2793	112	88	515	334	143	125	0.230060119247	0.597281747611	0.527	0.574	-0.047
3011	TMCO6	TMCO6	chr5	+	140022491	140022626	140022509	140022626	140022170	140022256	3011	1	35	4	38	143	125	0.231318930043	0.597281747611	0.024	0.084	-0.06
3212	TCF4	TCF4	chr18	-	53018104	53018234	53018104	53018231	53070684	53070749	3212	51	5	13	0	128	125	0.231680196904	0.597281747611	0.909	1.0	-0.091
3345	RIC8A	RIC8A	chr11	+	212596	212759	212614	212759	212415	212511	3345	5	431	10	446	143	125	0.229791181845	0.597281747611	0.01	0.019	-0.009
3409	STK40	STK40	chr1	-	36824337	36824438	36824337	36824423	36826821	36826941	3409	6	185	2	160	140	125	0.231538980994	0.597281747611	0.028	0.011	0.017
3758	SRGAP2	SRGAP2	chr1	+	206574779	206575004	206574782	206575004	206566901	206567030	3758	57	27	77	52	128	125	0.229783402902	0.597281747611	0.673	0.591	0.082
596	TSC22D4	TSC22D4	chr7	-	100074899	100075930	100074899	100075827	100076416	100076902	596	157	8	98	2	228	125	0.232442668606	0.598037052087	0.915	0.964	-0.049
1158	POLE3	POLE3	chr9	-	116172507	116172688	116172507	116172658	116172896	116173029	1158	7	1	16	0	155	125	0.233174305819	0.599263068237	0.85	1.0	-0.15
492	ZNF286A	ZNF286A	chr17	+	15603361	15603680	15603448	15603680	15602890	15603091	492	35	0	48	2	212	125	0.233452123208	0.599321352367	1.0	0.934	0.066
105	CWF19L1	CWF19L1	chr10	-	102020722	102020801	102020722	102020785	102021735	102021820	105	111	23	78	10	141	125	0.234197012592	0.600061873195	0.811	0.874	-0.063
184	RNF19B	RNF19B	chr1	-	33402046	33402910	33402046	33402860	33407852	33408060	184	5	4	12	3	175	125	0.234251484768	0.600061873195	0.472	0.741	-0.269
3701	EPC1	EPC1	chr10	-	32634039	32634551	32634039	32634490	32635690	32636146	3701	2	2	104	27	186	125	0.234747404619	0.600677182407	0.402	0.721	-0.319
1768	RBM39	RBM39	chr20	-	34297145	34297196	34297145	34297178	34302106	34302311	1768	2	0	6	6	143	125	0.235285528668	0.601399028119	1.0	0.466	0.534
1900	GPX4	GPX4	chr19	+	1106376	1106458	1106398	1106458	1106240	1106265	1900	23	2723	26	1669	147	125	0.236383266852	0.601586450526	0.007	0.013	-0.006
1933	TP73-AS1	TP73-AS1	chr1	-	3659367	3659521	3659367	3659475	3659624	3659754	1933	33	77	22	34	171	125	0.236296796142	0.601586450526	0.239	0.321	-0.082
1956	C17orf53	C17orf53	chr17	+	42231920	42232032	42231923	42232032	42230004	42230145	1956	1	18	0	45	128	125	0.236060073881	0.601586450526	0.051	0.0	0.051
920	STIL	STIL	chr1	-	47765576	47765824	47765576	47765640	47767232	47767420	920	155	0	156	2	309	125	0.235981302287	0.601586450526	1.0	0.969	0.031
1149	SPIN2B	SPIN2B	chrX	-	57146114	57147067	57146114	57147064	57147725	57147979	1149	1	6	5	7	128	125	0.237687000465	0.603596501721	0.14	0.411	-0.271
3248	OGFOD2	OGFOD2	chr12	+	123462906	123463116	123462988	123463116	123461417	123461517	3248	21	45	28	39	207	125	0.237537478133	0.603596501721	0.22	0.302	-0.082
1019	NFKBIB	NFKBIB	chr19	+	39395654	39395760	39395710	39395760	39390569	39390851	1019	171	3	230	1	181	125	0.237944676662	0.603598321252	0.975	0.994	-0.019
3660	BTN3A1	BTN3A1	chr6	+	26407898	26408180	26408054	26408180	26406136	26406484	3660	59	4	53	1	281	125	0.238269570513	0.603770465086	0.868	0.959	-0.091
1630	DHDDS	DHDDS	chr1	+	26795382	26797795	26795385	26797795	26786527	26786635	1630	15	37	28	108	128	125	0.239488927901	0.605553812314	0.284	0.202	0.082
414	TRMT2B	TRMT2B	chrX	-	100306239	100306722	100306239	100306355	100306805	100307105	414	15	4	39	4	492	125	0.239413224663	0.605553812314	0.488	0.712	-0.224
27	ZNF764	ZNF764	chr16	-	30565084	30567431	30565084	30567428	30569053	30569167	27	2	8	5	6	128	125	0.240840908524	0.606512741503	0.196	0.449	-0.253
3483	RICTOR	RICTOR	chr5	-	38978684	38978752	38978684	38978750	38981968	38982138	3483	14	1	29	0	127	125	0.240900973956	0.606512741503	0.932	1.0	-0.068
3743	TEX2	TEX2	chr17	-	62265527	62265796	62265527	62265775	62270918	62271249	3743	3	109	0	84	146	125	0.240144973842	0.606512741503	0.023	0.0	0.023
3952	CEP170B	CEP170B	chr14	+	105355851	105356095	105355956	105356095	105352611	105354315	3952	24	1	160	1	230	125	0.240804810198	0.606512741503	0.929	0.989	-0.06
2914	PEX5	PEX5	chr12	+	7356027	7356147	7356051	7356147	7355207	7355300	2914	195	14	149	6	149	125	0.241196783397	0.606607327837	0.921	0.954	-0.033
878	CCDC18	CCDC18	chr1	+	93680299	93680523	93680302	93680523	93677657	93677818	878	16	6	23	17	128	125	0.2415745449	0.606907599968	0.723	0.569	0.154
1132	TMEM134	TMEM134	chr11	-	67234971	67235061	67234971	67235034	67236489	67236748	1132	15	1	30	0	152	125	0.242529696172	0.607358482205	0.925	1.0	-0.075
1192	ZNF143	ZNF143	chr11	+	9496096	9496180	9496099	9496180	9495487	9495571	1192	40	10	45	19	128	125	0.242322037654	0.607358482205	0.796	0.698	0.098
2418	POLM	POLM	chr7	-	44113729	44113832	44113729	44113819	44113996	44114129	2418	0	1	7	2	138	125	0.242314959698	0.607358482205	0.0	0.76	-0.76
665	C11orf68	C11orf68	chr11	-	65684282	65685689	65684282	65685686	65686380	65686531	665	7	8	6	16	128	125	0.243215455123	0.607779897962	0.461	0.268	0.193
852	RAB24	RAB24	chr5	-	176729128	176729497	176729128	176729179	176730009	176730078	852	38	2	28	0	443	125	0.242979892887	0.607779897962	0.843	1.0	-0.157
494	ZNF286A	ZNF286A	chr17	+	15603361	15603680	15603521	15603680	15602890	15603091	494	43	1	63	5	285	125	0.243755609261	0.607836439654	0.95	0.847	0.103
551	ZNF419	ZNF419	chr19	+	58004223	58006048	58005735	58006048	58003480	58003579	551	368	6	199	1	1637	125	0.243510698991	0.607836439654	0.824	0.938	-0.114
3269	FLYWCH1	FLYWCH1	chr16	+	2980410	2980881	2980413	2980881	2979613	2980011	3269	35	9	28	13	128	125	0.244586305303	0.608615710971	0.792	0.678	0.114
651	STRN4	STRN4	chr19	-	47230708	47230824	47230708	47230803	47231150	47231264	651	56	228	46	242	146	125	0.244463514231	0.608615710971	0.174	0.14	0.034
1430	CCPG1	CCPG1	chr15	-	55647420	55653142	55647420	55648607	55657385	55657507	1430	7280	3	1531	2	4660	125	0.24517655097	0.608794628149	0.985	0.954	0.031
215	NFKB1	NFKB1	chr4	+	103455001	103455042	103455004	103455042	103450992	103451071	215	32	25	72	38	128	125	0.245160928632	0.608794628149	0.556	0.649	-0.093
1281	PSMB8-AS1	PSMB8-AS1	chr6	+	32813106	32814277	32813194	32814277	32811862	32812051	1281	149	9	107	3	213	125	0.246051073487	0.609470744083	0.907	0.954	-0.047
3240	AURKB	AURKB	chr17	-	8110493	8110688	8110493	8110685	8110888	8110943	3240	13	371	27	518	128	125	0.246227218448	0.609470744083	0.033	0.048	-0.015
429	FIGNL1	FIGNL1	chr7	-	50515878	50515987	50515878	50515982	50517998	50518088	429	7	2	17	1	130	125	0.245795952733	0.609470744083	0.771	0.942	-0.171
3267	FAM63B	FAM63B	chr15	+	59146680	59149734	59146683	59149734	59143969	59144164	3267	12	6	75	19	128	125	0.247229825652	0.611308274165	0.661	0.794	-0.133
3520	CABYR	CABYR	chr18	+	21739435	21740033	21739909	21740033	21735664	21736006	3520	243	0	100	1	599	125	0.248652980263	0.613535557393	1.0	0.954	0.046
3565	TBC1D16	TBC1D16	chr17	-	77923515	77923664	77923515	77923622	77924209	77924377	3565	105	3	110	7	167	125	0.248402465829	0.613535557393	0.963	0.922	0.041
1365	CCDC107	CCDC107	chr9	+	35660770	35661500	35660936	35661500	35660553	35660644	1365	204	0	295	3	291	125	0.249348795353	0.613975907971	1.0	0.977	0.023
223	CDCA3	CDCA3	chr12	-	6958728	6959022	6958728	6958947	6959630	6959760	223	596	4	421	6	200	125	0.249354200172	0.613975907971	0.989	0.978	0.011
3961	ARMC8	ARMC8	chr3	+	137907242	137907372	137907296	137907372	137906089	137906441	3961	13	50	14	32	179	125	0.250068796015	0.614447282259	0.154	0.234	-0.08
3	FOXM1	FOXM1	chr12	-	2973848	2973921	2973848	2973918	2975558	2975687	3	0	19	4	64	128	125	0.249918508921	0.614447282259	0.0	0.058	-0.058
1179	CDK10	CDK10	chr16	+	89762002	89762772	89762136	89762772	89761700	89761753	1179	64	0	327	6	259	125	0.250840040717	0.614465885607	1.0	0.963	0.037
2171	C21orf2	C21orf2	chr21	-	45750705	45750802	45750705	45750799	45751725	45751897	2171	5	5	22	9	128	125	0.250342767488	0.614465885607	0.494	0.705	-0.211
225	LINC00339	LINC00339	chr1	+	22356772	22357717	22356775	22357717	22351996	22352136	225	14	2	18	7	128	125	0.250861125712	0.614465885607	0.872	0.715	0.157
2709	POGLUT1	POGLUT1	chr3	+	119198754	119199019	119198897	119199019	119196159	119196295	2709	5	68	1	45	268	125	0.25133624471	0.614988373775	0.033	0.01	0.023
3309	SLC50A1	SLC50A1	chr1	+	155110637	155111334	155110655	155111334	155110454	155110574	3309	8	112	39	348	143	125	0.252012543895	0.615361190862	0.059	0.089	-0.03
650	ARMCX5	ARMCX5	chrX	+	101854633	101854775	101854639	101854775	101854275	101854500	650	14	13	3	7	131	125	0.251750877152	0.615361190862	0.507	0.29	0.217
1800	ADGRG1	ADGRG1	chr16	+	57685096	57685534	57685154	57685534	57684164	57684263	1800	19	4	302	31	183	125	0.253882322871	0.617831232497	0.764	0.869	-0.105
2541	STX1A	STX1A	chr7	-	73115059	73115170	73115059	73115124	73117174	73117312	2541	5	3	3	0	171	125	0.253494512411	0.617831232497	0.549	1.0	-0.451
316	NSFL1C	NSFL1C	chr20	-	1435611	1435777	1435611	1435682	1438844	1438919	316	618	26	947	29	220	125	0.25407619012	0.617831232497	0.931	0.949	-0.018
3614	SAP30L	SAP30L	chr5	+	153832961	153833060	153832976	153833060	153825516	153826365	3614	18	2	12	4	140	125	0.25404198096	0.617831232497	0.889	0.728	0.161
3585	ZNF124	ZNF124	chr1	-	247318290	247320705	247318290	247320509	247322307	247322368	3585	37	3	16	0	321	125	0.254592776071	0.618447188201	0.828	1.0	-0.172
1522	MSTO1	MSTO1	chr1	+	155583849	155584758	155583852	155584758	155583447	155583524	1522	19	2	17	5	128	125	0.256034463714	0.618749953976	0.903	0.769	0.134
20	CYP3A5	CYP3A5	chr7	-	99273737	99274199	99273737	99273831	99277448	99277649	20	5	6	0	2	493	125	0.255889068509	0.618749953976	0.174	0.0	0.174
2941	CCDC138	CCDC138	chr2	+	109408010	109408258	109408130	109408258	109405307	109405422	2941	2	31	0	27	245	125	0.255103416721	0.618749953976	0.032	0.0	0.032
3522	TTC23	TTC23	chr15	-	99679521	99679672	99679521	99679604	99696352	99696502	3522	5	13	3	20	193	125	0.255677870132	0.618749953976	0.199	0.089	0.11
3654	CLTA	CLTA	chr9	+	36211599	36212059	36211604	36212059	36204064	36204176	3654	4075	115	2229	75	130	125	0.255339142535	0.618749953976	0.971	0.966	0.005
1427	CBLL1	CBLL1	chr7	+	107393855	107393956	107393858	107393956	107389324	107389492	1427	70	11	70	6	128	125	0.256782097224	0.619493074431	0.861	0.919	-0.058
837	GPS1	GPS1	chr17	+	80012373	80012686	80012385	80012686	80011743	80011925	837	56	189	91	246	137	125	0.25686941443	0.619493074431	0.213	0.252	-0.039
2626	PPP2R2D	PPP2R2D	chr10	+	133757471	133757649	133757598	133757649	133753534	133753700	2626	180	0	152	2	252	125	0.258197344885	0.622056987831	1.0	0.974	0.026
1532	VAMP1	VAMP1	chr12	-	6571403	6573652	6571403	6572135	6574055	6574107	1532	245	0	141	1	1642	125	0.258975810874	0.62329321695	1.0	0.915	0.085
1360	NCAPH	NCAPH	chr2	+	97007412	97007632	97007451	97007632	97001478	97001586	1360	134	10	146	6	164	125	0.260429736262	0.623597808848	0.911	0.949	-0.038
1896	ROBO1	ROBO1	chr3	-	78684922	78685258	78684922	78685093	78688893	78689048	1896	98	16	82	8	290	125	0.259652016135	0.623597808848	0.725	0.815	-0.09
229	TMEM218	TMEM218	chr11	-	124971096	124971199	124971096	124971152	124972027	124972247	229	17	0	42	3	172	125	0.260384535342	0.623597808848	1.0	0.911	0.089
3365	TMEM127	TMEM127	chr2	-	96930875	96931250	96930875	96931227	96931606	96931751	3365	26	13	26	7	148	125	0.259945199243	0.623597808848	0.628	0.758	-0.13
3678	LINC-PINT	LINC-PINT	chr7	-	130565750	130567495	130565750	130566897	130569075	130569155	3678	129	0	74	1	723	125	0.259993109105	0.623597808848	1.0	0.928	0.072
1587	DNAJC10	DNAJC10	chr2	+	183604271	183605115	183605025	183605115	183597225	183597269	1587	91	41	106	63	879	125	0.2619227442	0.624803397323	0.24	0.193	0.047
161	MORF4L2	MORF4L2	chrX	-	102933426	102933548	102933426	102933528	102939608	102939657	161	21	98	16	112	145	125	0.261836266455	0.624803397323	0.156	0.11	0.046
2948	TMEM53	TMEM53	chr1	-	45118918	45120791	45118918	45120788	45125845	45125967	2948	4	0	18	6	128	125	0.26215086338	0.624803397323	1.0	0.746	0.254
728	REEP2	REEP2	chr5	+	137780916	137781064	137780922	137781064	137780442	137780556	728	71	22	20	3	131	125	0.261760456419	0.624803397323	0.755	0.864	-0.109
744	DDIT3	DDIT3	chr12	-	57911051	57911378	57911051	57911302	57911488	57911536	744	35	7	34	3	201	125	0.262529141404	0.624803397323	0.757	0.876	-0.119
82	SRSF10	SRSF10	chr1	-	24290836	24297929	24290836	24294446	24298062	24298113	82	3862	23	2998	12	3608	125	0.262359601905	0.624803397323	0.853	0.896	-0.043
1448	LETM2	LETM2	chr8	+	38251615	38251759	38251700	38251759	38250130	38250513	1448	7	0	9	2	210	125	0.263084968746	0.625492501604	1.0	0.728	0.272
2198	PRPF40B	PRPF40B	chr12	+	50035690	50035807	50035711	50035807	50031515	50031607	2198	28	1	83	0	146	125	0.263414905805	0.625643694374	0.96	1.0	-0.04
182	CTDSP1	CTDSP1	chr2	+	219266833	219266938	219266836	219266938	219266286	219266435	182	50	114	85	152	128	125	0.264036809973	0.626487340027	0.3	0.353	-0.053
1791	TMEM128	TMEM128	chr4	-	4237268	4237983	4237268	4237981	4239553	4239662	1791	121	6	86	8	127	125	0.264332475899	0.626555989795	0.952	0.914	0.038
113	CBX6	CBX6	chr22	-	39257431	39263206	39257431	39263152	39267484	39267551	113	58	2	116	1	179	125	0.266227865426	0.629777699784	0.953	0.988	-0.035
746	DDIT3	DDIT3	chr12	-	57911051	57911325	57911051	57911302	57911488	57911536	746	8	7	9	3	148	125	0.265966362275	0.629777699784	0.491	0.717	-0.226
235	ZNF138	ZNF138	chr7	+	64275949	64276031	64275953	64276031	64275295	64275422	235	12	7	7	9	129	125	0.267074638219	0.630632383401	0.624	0.43	0.194
518	IFFO1	IFFO1	chr12	-	6657230	6657326	6657230	6657323	6657590	6657711	518	36	16	18	4	128	125	0.267126105357	0.630632383401	0.687	0.815	-0.128
1256	SMARCA4	SMARCA4	chr19	+	11151973	11152236	11151982	11152236	11145589	11145808	1256	88	279	116	307	134	125	0.271661928598	0.63163683622	0.227	0.261	-0.034
1459	RNF40	RNF40	chr16	+	30783409	30783511	30783412	30783511	30783153	30783294	1459	141	6	195	4	128	125	0.268482921671	0.63163683622	0.958	0.979	-0.021
1505	WDR46	WDR46	chr6	-	33256580	33256790	33256580	33256628	33256878	33257304	1505	526	9	452	4	287	125	0.269334849693	0.63163683622	0.962	0.98	-0.018
1741	FAM111A	FAM111A	chr11	+	58916269	58916426	58916308	58916426	58913299	58913329	1741	36	23	45	42	164	125	0.271405584155	0.63163683622	0.544	0.45	0.094
1810	GLYR1	GLYR1	chr16	-	4864537	4864648	4864537	4864630	4867598	4867698	1810	107	17	289	32	143	125	0.270310149857	0.63163683622	0.846	0.888	-0.042
2014	CRNDE	CRNDE	chr16	-	54954209	54954322	54954209	54954250	54957496	54957562	2014	30	4	227	15	197	125	0.271824623847	0.63163683622	0.826	0.906	-0.08
207	CALCOCO1	CALCOCO1	chr12	-	54117376	54117567	54117376	54117468	54118428	54118531	207	85	0	110	2	224	125	0.269280602845	0.63163683622	1.0	0.968	0.032
2170	NKIRAS2	NKIRAS2	chr17	+	40173562	40173689	40173581	40173689	40172086	40172222	2170	0	77	2	67	144	125	0.270022116835	0.63163683622	0.0	0.025	-0.025
2757	SLC25A13	SLC25A13	chr7	-	95814238	95814326	95814238	95814323	95818605	95818690	2757	2	128	10	282	128	125	0.271265866704	0.63163683622	0.015	0.033	-0.018
2819	PPP6R3	PPP6R3	chr11	+	68380533	68382801	68382099	68382801	68377371	68377491	2819	743	0	2122	4	1691	125	0.272652928118	0.63163683622	1.0	0.975	0.025
2892	MATN2	MATN2	chr8	+	99045269	99045404	99045326	99045404	99044473	99044545	2892	4	5	16	8	182	125	0.271023476164	0.63163683622	0.355	0.579	-0.224
2990	PPME1	PPME1	chr11	+	73957078	73957250	73957120	73957250	73950177	73950301	2990	4	397	6	264	167	125	0.272503711217	0.63163683622	0.007	0.017	-0.01
3210	PPRC1	PPRC1	chr10	+	103908384	103908451	103908390	103908451	103908128	103908278	3210	134	8	198	19	131	125	0.271689764768	0.63163683622	0.941	0.909	0.032
3303	TUBGCP2	TUBGCP2	chr10	-	135096581	135096725	135096581	135096688	135097385	135097506	3303	305	3	444	9	162	125	0.269315100908	0.63163683622	0.987	0.974	0.013
3479	RNMT	RNMT	chr18	+	13759940	13764555	13762037	13764555	13754112	13754146	3479	1042	3	959	6	2222	125	0.270690640299	0.63163683622	0.951	0.9	0.051
3502	GTF2IRD1	GTF2IRD1	chr7	+	73969722	73969824	73969767	73969824	73969503	73969553	3502	45	59	77	76	170	125	0.268930637321	0.63163683622	0.359	0.427	-0.068
3747	ZFAND6	ZFAND6	chr15	+	80414053	80414162	80414089	80414162	80412669	80412840	3747	529	34	601	29	161	125	0.272929497132	0.63163683622	0.924	0.941	-0.017
3766	TFDP2	TFDP2	chr3	-	141692889	141693036	141692889	141693033	141697361	141697524	3766	36	69	26	70	128	125	0.272686735354	0.63163683622	0.338	0.266	0.072
3885	ZNF133	ZNF133	chr20	+	18295712	18297640	18295715	18297640	18286941	18287037	3885	20	6	9	6	128	125	0.272269606226	0.63163683622	0.765	0.594	0.171
942	MLST8	MLST8	chr16	+	2256031	2256215	2256061	2256215	2255177	2255513	942	28	14	23	19	155	125	0.271169486215	0.63163683622	0.617	0.494	0.123
448	ARRDC2	ARRDC2	chr19	+	18123721	18124911	18123724	18124911	18121380	18121538	448	91	4	25	0	128	125	0.274560599196	0.633485940428	0.957	1.0	-0.043
541	MIB2	MIB2	chr1	+	1560925	1561033	1560937	1561033	1560665	1560808	541	45	3	17	0	137	125	0.274349048961	0.633485940428	0.932	1.0	-0.068
705	LY6E	LY6E	chr8	+	144102299	144102408	144102304	144102408	144099901	144100003	705	219	97	124	68	130	125	0.274101418887	0.633485940428	0.685	0.637	0.048
894	ARHGEF10	ARHGEF10	chr8	+	1812535	1812602	1812538	1812602	1808062	1808350	894	60	35	60	48	128	125	0.274807225754	0.633485940428	0.626	0.55	0.076
1710	EIF1AD	EIF1AD	chr11	-	65767773	65767976	65767773	65767947	65769380	65769637	1710	15	6	27	5	154	125	0.275115988636	0.633575938535	0.67	0.814	-0.144
2096	PTBP2	PTBP2	chr1	+	97278828	97280605	97278831	97280605	97278584	97278662	2096	23	18	18	23	128	125	0.27663024533	0.635194962151	0.555	0.433	0.122
3072	PHF21A	PHF21A	chr11	-	45991365	45991455	45991365	45991452	45992666	45992918	3072	34	10	22	3	128	125	0.276453866879	0.635194962151	0.769	0.877	-0.108
3455	GCDH	GCDH	chr19	+	13002300	13002788	13002644	13002788	13002084	13002209	3455	15	1	27	0	469	125	0.276379087299	0.635194962151	0.8	1.0	-0.2
1396	PGBD1	PGBD1	chr6	+	28251532	28251986	28251552	28251986	28249313	28249695	1396	16	9	10	11	145	125	0.277242409873	0.635778489971	0.605	0.439	0.166
3545	PIK3R2	PIK3R2	chr19	+	18276920	18277112	18276969	18277112	18274072	18274198	3545	0	288	4	211	174	125	0.277425692729	0.635778489971	0.0	0.013	-0.013
3001	STRA6	STRA6	chr15	-	74488348	74488488	74488348	74488461	74489678	74489764	3001	14	0	8	1	152	125	0.2783937487	0.636754543034	1.0	0.868	0.132
3324	CNIH4	CNIH4	chr1	+	224558984	224559125	224559031	224559125	224553580	224553693	3324	864	10	888	16	172	125	0.27827721449	0.636754543034	0.984	0.976	0.008
71	TCEAL4	TCEAL4	chrX	+	102841576	102842664	102841581	102842664	102840412	102840552	71	4	0	5	2	130	125	0.279535200553	0.638321448461	1.0	0.706	0.294
725	CASP7	CASP7	chr10	+	115451722	115451829	115451755	115451829	115439427	115439737	725	7	0	10	2	158	125	0.279622294792	0.638321448461	1.0	0.798	0.202
26	SNRPB	SNRPB	chr20	-	2442280	2442585	2442280	2442439	2443281	2443407	26	3114	614	2384	505	271	125	0.280681307652	0.640116885121	0.701	0.685	0.016
2288	SHC1	SHC1	chr1	-	154938421	154938556	154938421	154938553	154938637	154938707	2288	458	237	410	240	128	125	0.281826656427	0.640242568614	0.654	0.625	0.029
2882	SLC29A2	SLC29A2	chr11	-	66133596	66133702	66133596	66133662	66133901	66134035	2882	15	6	205	46	165	125	0.281168129529	0.640242568614	0.654	0.771	-0.117
2985	TNIP1	TNIP1	chr5	-	150409503	150410308	150409503	150410234	150411847	150411944	2985	491	39	1662	161	199	125	0.281386265707	0.640242568614	0.888	0.866	0.022
3076	TP53	TP53	chr17	-	7579838	7579940	7579838	7579937	7590694	7590868	3076	25	0	251	10	128	125	0.281657465966	0.640242568614	1.0	0.961	0.039
836	B3GAT3	B3GAT3	chr11	-	62382767	62383712	62382767	62383708	62383977	62384268	836	23	3	9	0	129	125	0.282164828557	0.640391480464	0.881	1.0	-0.119
1718	MFF	MFF	chr2	+	228195341	228195562	228195496	228195562	228194321	228194499	1718	541	8	415	3	280	125	0.283418862161	0.64076121965	0.968	0.984	-0.016
190	ILF3	ILF3	chr19	+	10795091	10796443	10795534	10796443	10794592	10794646	190	1598	6	2702	5	568	125	0.28304391811	0.64076121965	0.983	0.992	-0.009
299	FOXP4	FOXP4	chr6	+	41557700	41557908	41557736	41557908	41557508	41557592	299	45	62	52	95	161	125	0.282777668544	0.64076121965	0.36	0.298	0.062
720	PAQR4	PAQR4	chr16	+	3021157	3021379	3021274	3021379	3019245	3019841	720	52	0	194	4	242	125	0.283174691701	0.64076121965	1.0	0.962	0.038
236	MPZL3	MPZL3	chr11	-	118110925	118111092	118110925	118111056	118122936	118123083	236	10	2	34	2	161	125	0.285263089086	0.64431057333	0.795	0.93	-0.135
1250	APPL2	APPL2	chr12	-	105601748	105601825	105601748	105601807	105601935	105601977	1250	6	105	4	142	143	125	0.286176054524	0.645751731102	0.048	0.024	0.024
1638	MLLT4	MLLT4	chr6	+	168363112	168363247	168363118	168363247	168351865	168352867	1638	110	30	412	143	131	125	0.286628942047	0.646152960526	0.778	0.733	0.045
3273	TNS1	TNS1	chr2	-	218677937	218678030	218677937	218678027	218678407	218678539	3273	13	7	26	7	128	125	0.287327184366	0.647105998155	0.645	0.784	-0.139
2422	REXO4	REXO4	chr9	-	136279784	136280131	136279784	136279953	136282739	136283216	2422	367	8	280	3	303	125	0.2883116367	0.64861636958	0.95	0.975	-0.025
3162	PIGO	PIGO	chr9	-	35091236	35092764	35091236	35091288	35093026	35093206	3162	331	1	1330	0	1601	125	0.288550066501	0.64861636958	0.963	1.0	-0.037
1764	PRKAG2	PRKAG2	chr7	-	151292430	151292540	151292430	151292537	151329154	151329224	1764	37	12	54	27	128	125	0.289023845893	0.648736193465	0.751	0.661	0.09
3199	TRIM52-AS1	TRIM52-AS1	chr5	+	180690628	180691567	180691052	180691567	180688212	180688385	3199	250	2	162	0	549	125	0.289155723524	0.648736193465	0.966	1.0	-0.034
1589	PPP1R3F	PPP1R3F	chrX	+	49138443	49138526	49138446	49138526	49137868	49137924	1589	22	9	3	0	128	125	0.290573909823	0.650416414722	0.705	1.0	-0.295
1918	DMXL2	DMXL2	chr15	-	51768785	51768916	51768785	51768913	51770467	51770544	1918	32	14	24	17	128	125	0.291289088245	0.650416414722	0.691	0.58	0.111
1995	FDXR	FDXR	chr17	-	72862905	72863127	72862905	72863001	72868160	72868258	1995	0	15	1	9	251	125	0.290956817664	0.650416414722	0.0	0.052	-0.052
2317	SEC14L1	SEC14L1	chr17	+	75209999	75213181	75212630	75213181	75208031	75208283	2317	5833	0	3192	2	2756	125	0.290928520321	0.650416414722	1.0	0.986	0.014
3452	TMCO1	TMCO1	chr1	-	165737428	165737506	165737428	165737481	165737995	165738159	3452	22	11	65	20	150	125	0.291264025424	0.650416414722	0.625	0.73	-0.105
1667	DNAAF3	DNAAF3	chr19	-	55677225	55677431	55677225	55677368	55677696	55677785	1667	2	13	0	8	188	125	0.291577185023	0.650441412744	0.093	0.0	0.093
1006	OPTN	OPTN	chr10	+	13151096	13151288	13151111	13151288	13142081	13142302	1006	7	282	4	314	140	125	0.292416101426	0.651693949003	0.022	0.011	0.011
1357	BMP1	BMP1	chr8	+	22034436	22034652	22034473	22034652	22034045	22034163	1357	8	113	9	74	162	125	0.293799017757	0.654155348541	0.052	0.086	-0.034
245	RALGAPB	RALGAPB	chr20	+	37193998	37194121	37194001	37194121	37191174	37191340	245	35	38	32	49	128	125	0.295960630617	0.658259143376	0.474	0.389	0.085
3814	TP53BP1	TP53BP1	chr15	-	43705316	43705532	43705316	43705526	43707791	43708007	3814	170	4	132	1	131	125	0.296202603043	0.658259143376	0.976	0.992	-0.016
3145	THADA	THADA	chr2	-	43804160	43804381	43804160	43804373	43805651	43805746	3145	22	0	39	2	133	125	0.296516759069	0.658334467914	1.0	0.948	0.052
1087	B4GALT3	B4GALT3	chr1	-	161146223	161146369	161146223	161146298	161147212	161147758	1087	257	10	195	12	196	125	0.300465488957	0.658521745109	0.942	0.912	0.03
1230	MUTYH	MUTYH	chr1	-	45799084	45799266	45799084	45799236	45800062	45800183	1230	2	5	1	0	155	125	0.297621241492	0.658521745109	0.244	1.0	-0.756
1586	INPP5J	INPP5J	chr22	+	31520830	31521996	31521818	31521996	31518908	31519105	1586	45	0	77	2	1113	125	0.2992737485	0.658521745109	1.0	0.812	0.188
1664	PGBD2	PGBD2	chr1	+	249210800	249213345	249211477	249213345	249208014	249208078	1664	74	6	79	3	802	125	0.299288451388	0.658521745109	0.658	0.804	-0.146
1857	FAM213B	FAM213B	chr1	+	2519968	2520064	2519988	2520064	2519828	2519892	1857	7	135	14	165	145	125	0.300093214435	0.658521745109	0.043	0.068	-0.025
1960	PKP4	PKP4	chr2	+	159490581	159490801	159490584	159490801	159488264	159488453	1960	60	19	143	62	128	125	0.299895665685	0.658521745109	0.755	0.693	0.062
2083	ZNF83	ZNF83	chr19	-	53119970	53120088	53119970	53120068	53122188	53122315	2083	0	2	2	2	145	125	0.297341868783	0.658521745109	0.0	0.463	-0.463
2160	AZIN2	AZIN2	chr1	+	33546988	33547109	33546991	33547109	33546713	33546895	2160	2	2	2	0	128	125	0.299805074504	0.658521745109	0.494	1.0	-0.506
2444	DHX36	DHX36	chr3	-	154013072	154013128	154013072	154013086	154017626	154017714	2444	120	6	126	3	167	125	0.300087621778	0.658521745109	0.937	0.969	-0.032
2599	NGFRAP1	NGFRAP1	chrX	+	102632390	102633092	102632437	102633092	102631955	102632034	2599	374	1275	179	679	172	125	0.299936897655	0.658521745109	0.176	0.161	0.015
2704	SSBP2	SSBP2	chr5	-	80762792	80762884	80762792	80762860	80769518	80769589	2704	2	42	0	25	149	125	0.29953526256	0.658521745109	0.038	0.0	0.038
3649	PSMA3-AS1	PSMA3-AS1	chr14	-	58740696	58740853	58740696	58740728	58758352	58758425	3649	2	5	9	8	250	125	0.300085768446	0.658521745109	0.167	0.36	-0.193
474	LAMP2	LAMP2	chrX	-	119560002	119565317	119560002	119562481	119575584	119575749	474	1966	4	1486	1	2961	125	0.300525887934	0.658521745109	0.954	0.984	-0.03
593	TSC22D4	TSC22D4	chr7	-	100074899	100075827	100074899	100075085	100076416	100076902	593	543	7	473	3	867	125	0.30038594973	0.658521745109	0.918	0.958	-0.04
2235	MAD1L1	MAD1L1	chr7	-	2270183	2270399	2270183	2270362	2272506	2272583	2235	16	19	22	41	162	125	0.30159205095	0.660242057485	0.394	0.293	0.101
3577	HPS4	HPS4	chr22	-	26866684	26866888	26866684	26866779	26868267	26868384	3577	4	14	9	65	234	125	0.30264151351	0.661922639884	0.132	0.069	0.063
3256	IRF3	IRF3	chr19	-	50163969	50164101	50163969	50164085	50165681	50165874	3256	11	15	10	7	141	125	0.303263190328	0.662665334028	0.394	0.559	-0.165
1165	APTX	APTX	chr9	-	32988076	32988127	32988076	32988122	32989756	32989893	1165	113	65	113	81	130	125	0.303932099261	0.663509759446	0.626	0.573	0.053
3095	STXBP2	STXBP2	chr19	+	7705583	7705695	7705616	7705695	7704616	7704693	3095	2	40	8	400	158	125	0.304350099086	0.663805369316	0.038	0.016	0.022
3587	ZNF124	ZNF124	chr1	-	247318290	247320519	247318290	247320509	247322307	247322368	3587	19	3	7	0	135	125	0.306276898189	0.667388157557	0.854	1.0	-0.146
2840	ZNF131	ZNF131	chr5	+	43122140	43122279	43122145	43122279	43121595	43121670	2840	12	0	8	1	130	125	0.306863976844	0.668047712332	1.0	0.885	0.115
2234	MAD1L1	MAD1L1	chr7	-	2270183	2270399	2270183	2270359	2272506	2272583	2234	19	5	26	3	165	125	0.307270574515	0.66831349957	0.742	0.868	-0.126
1478	IL18R1	IL18R1	chr2	+	103006515	103006677	103006518	103006677	103003320	103003460	1478	5	5	6	2	128	125	0.30925768621	0.669994112321	0.494	0.746	-0.252
2441	FAM89B	FAM89B	chr11	+	65340823	65341669	65340833	65341669	65339819	65340431	2441	7	30	19	49	135	125	0.308723614584	0.669994112321	0.178	0.264	-0.086
2880	CPT1C	CPT1C	chr19	+	50208263	50208371	50208296	50208371	50207966	50208044	2880	50	2	28	3	158	125	0.309250364342	0.669994112321	0.952	0.881	0.071
3305	MBD1	MBD1	chr18	-	47795215	47796188	47795215	47796181	47799046	47799108	3305	30	19	41	17	132	125	0.308770507539	0.669994112321	0.599	0.695	-0.096
3557	SMOC2	SMOC2	chr6	+	168947765	168947849	168947798	168947849	168944304	168944352	3557	0	4	1	2	158	125	0.30956159141	0.669994112321	0.0	0.283	-0.283
656	ABTB1	ABTB1	chr3	+	127393187	127393261	127393233	127393261	127391780	127391924	656	10	33	12	65	171	125	0.309754621533	0.669994112321	0.181	0.119	0.062
3426	THAP3	THAP3	chr1	+	6690347	6690413	6690350	6690413	6688558	6688751	3426	70	15	39	13	128	125	0.310294176379	0.67054371694	0.82	0.746	0.074
1159	PICALM	PICALM	chr11	-	85701292	85701442	85701292	85701421	85707868	85707972	1159	106	3	404	21	146	125	0.312580575496	0.674246925574	0.968	0.943	0.025
1225	MUTYH	MUTYH	chr1	-	45799084	45799236	45799084	45799169	45800062	45800183	1225	8	3	13	11	192	125	0.312814719522	0.674246925574	0.635	0.435	0.2
1246	KLHDC4	KLHDC4	chr16	-	87741417	87741681	87741417	87741678	87741955	87742072	1246	8	1	47	17	128	125	0.312868943753	0.674246925574	0.887	0.73	0.157
1549	BRCA1	BRCA1	chr17	-	41251791	41251897	41251791	41251894	41256138	41256278	1549	40	14	66	15	128	125	0.313571533667	0.674523381487	0.736	0.811	-0.075
3412	TMEM198B	TMEM198B	chr12	+	56226742	56227325	56227230	56227325	56225040	56225133	3412	25	1	36	0	613	125	0.313361186952	0.674523381487	0.836	1.0	-0.164
686	PLIN3	PLIN3	chr19	-	4838345	4839548	4838345	4839545	4847702	4847902	686	4	0	6	2	128	125	0.3146485611	0.676220924084	1.0	0.746	0.254
1738	NAPB	NAPB	chr20	-	23377708	23377825	23377708	23377819	23383629	23383709	1738	12	2	7	0	131	125	0.315614416246	0.677294215066	0.851	1.0	-0.149
1818	ASB16-AS1	ASB16-AS1	chr17	-	42253341	42255184	42253341	42254010	42258990	42259088	1818	138	20	140	14	1299	125	0.316301300097	0.677294215066	0.399	0.49	-0.091
3118	NDRG4	NDRG4	chr16	+	58537647	58537807	58537701	58537807	58534046	58534173	3118	2	27	5	28	179	125	0.316027018875	0.677294215066	0.049	0.111	-0.062
879	SLC35B2	SLC35B2	chr6	-	44224078	44224233	44224078	44224229	44224421	44224615	879	261	11	406	11	129	125	0.316166229183	0.677294215066	0.958	0.973	-0.015
1262	GOLGA7	GOLGA7	chr8	+	41364572	41364640	41364577	41364640	41363429	41363531	1262	40	312	32	193	130	125	0.316835526828	0.677820266411	0.11	0.138	-0.028
1559	RTN3	RTN3	chr11	+	63486173	63488504	63486452	63488504	63448921	63449250	1559	19	0	13	1	404	125	0.31974795498	0.679764377366	1.0	0.801	0.199
178	REPS2	REPS2	chrX	+	17043181	17043308	17043184	17043308	17040245	17040394	178	1	4	4	4	128	125	0.319314810986	0.679764377366	0.196	0.494	-0.298
2095	NRG3	NRG3	chr10	+	84625166	84625193	84625169	84625193	84498332	84498406	2095	3	5	4	2	128	125	0.318828442532	0.679764377366	0.369	0.661	-0.292
2283	RBM12	RBM12	chr20	-	34246851	34246936	34246851	34246904	34252681	34252878	2283	61	24	105	30	157	125	0.319367283957	0.679764377366	0.669	0.736	-0.067
3263	CDK5RAP1	CDK5RAP1	chr20	-	31954664	31954814	31954664	31954811	31958304	31958435	3263	212	7	181	3	128	125	0.318407232287	0.679764377366	0.967	0.983	-0.016
514	ESRRA	ESRRA	chr11	+	64082212	64082383	64082215	64082383	64081710	64081839	514	40	1	149	10	128	125	0.319769960404	0.679764377366	0.975	0.936	0.039
724	CASP7	CASP7	chr10	+	115480759	115480927	115480790	115480927	115457252	115457362	724	2	117	6	157	156	125	0.31965773256	0.679764377366	0.014	0.03	-0.016
2140	FAM122B	FAM122B	chrX	-	133927844	133927923	133927844	133927887	133931150	133931262	2140	2	2	1	5	161	125	0.320239309142	0.680146597807	0.437	0.134	0.303
3765	TOR2A	TOR2A	chr9	-	130495663	130495839	130495663	130495836	130497398	130497628	3765	7	1	10	0	128	125	0.321572881708	0.682361968502	0.872	1.0	-0.128
1993	FDXR	FDXR	chr17	-	72862905	72863001	72862905	72862998	72868160	72868258	1993	15	36	9	35	128	125	0.32265581769	0.683425172005	0.289	0.201	0.088
3383	HDAC5	HDAC5	chr17	-	42188096	42188171	42188096	42188168	42194861	42195072	3383	60	68	9	16	128	125	0.322604416686	0.683425172005	0.463	0.355	0.108
3824	FLVCR1-AS1	FLVCR1-AS1	chr1	-	213029945	213030514	213029945	213030260	213031107	213031480	3824	4	2	3	0	379	125	0.324049420368	0.685758638238	0.397	1.0	-0.603
1793	DMPK	DMPK	chr19	-	46274228	46274318	46274228	46274314	46274607	46274654	1793	1	2	5	2	129	125	0.325952576398	0.687456838502	0.326	0.708	-0.382
3041	SPHK2	SPHK2	chr19	+	49129147	49129619	49129324	49129619	49123658	49123810	3041	35	2	61	1	302	125	0.327778484088	0.687456838502	0.879	0.962	-0.083
3129	TMCC1	TMCC1	chr3	-	129546645	129547351	129546645	129546920	129551616	129551669	3129	51	5	150	8	556	125	0.327128210385	0.687456838502	0.696	0.808	-0.112
338	MTF2	MTF2	chr1	+	93575786	93575985	93575883	93575985	93544791	93545088	338	140	1	194	4	222	125	0.326147191899	0.687456838502	0.987	0.965	0.022
3466	SLC4A3	SLC4A3	chr2	+	220498576	220498701	220498601	220498701	220497995	220498179	3466	2	29	6	38	150	125	0.326964228713	0.687456838502	0.054	0.116	-0.062
34	ZDHHC14	ZDHHC14	chr6	+	158093755	158094977	158093800	158094977	158074556	158074659	34	19	12	29	11	170	125	0.327626971224	0.687456838502	0.538	0.66	-0.122
3683	PTGS1	PTGS1	chr9	+	125140177	125140294	125140206	125140294	125133464	125133551	3683	10	0	7	1	154	125	0.325293447676	0.687456838502	1.0	0.85	0.15
3904	CEACAM19	CEACAM19	chr19	+	45186705	45187627	45186708	45187627	45185838	45185892	3904	12	25	4	16	128	125	0.326037384171	0.687456838502	0.319	0.196	0.123
715	TROAP	TROAP	chr12	+	49717937	49718171	49718013	49718171	49717627	49717820	715	96	133	35	62	201	125	0.327609696171	0.687456838502	0.31	0.26	0.05
825	IKZF5	IKZF5	chr10	-	124758008	124758187	124758008	124758174	124766541	124766692	825	23	2	24	5	138	125	0.326702429984	0.687456838502	0.912	0.813	0.099
2964	SMPD1	SMPD1	chr11	+	6412613	6413386	6412616	6413386	6411643	6412146	2964	208	28	73	14	128	125	0.328392701689	0.688130647875	0.879	0.836	0.043
3232	ZNF227	ZNF227	chr19	+	44732598	44732725	44732639	44732725	44721943	44722005	3232	50	7	20	1	166	125	0.329153806923	0.689110777595	0.843	0.938	-0.095
3413	TMEM198B	TMEM198B	chr12	+	56226742	56227325	56227230	56227325	56223743	56224867	3413	24	1	32	0	613	125	0.330797342557	0.691934957851	0.83	1.0	-0.17
1255	SMARCA4	SMARCA4	chr19	+	11168930	11169039	11168933	11169039	11151973	11152236	1255	171	119	279	167	128	125	0.331453670008	0.692052082956	0.584	0.62	-0.036
1454	RPS6KA4	RPS6KA4	chr11	+	64135939	64136073	64135957	64136073	64135603	64135732	1454	43	3	100	3	143	125	0.331706623726	0.692052082956	0.926	0.967	-0.041
270	GPNMB	GPNMB	chr7	+	23306099	23306234	23306135	23306234	23300074	23300392	270	107	516	29	111	161	125	0.331737184082	0.692052082956	0.139	0.169	-0.03
1580	KCTD21-AS1	KCTD21-AS1	chr11	+	77884445	77885023	77884865	77885023	77860022	77860139	1580	74	1	89	0	545	125	0.333059956219	0.693436159918	0.944	1.0	-0.056
2411	SH3D19	SH3D19	chr4	-	152095821	152096847	152095821	152096826	152097685	152097839	2411	0	28	3	83	146	125	0.333006378886	0.693436159918	0.0	0.03	-0.03
3459	CNBP	CNBP	chr3	-	128889921	128890126	128889921	128890120	128890288	128890381	3459	45	1412	33	1301	131	125	0.333286259918	0.693436159918	0.03	0.024	0.006
1116	BTN3A2	BTN3A2	chr6	+	26368202	26368278	26368217	26368278	26365386	26365580	1116	4	44	6	34	140	125	0.339681121517	0.697672813	0.075	0.136	-0.061
1193	CENPM	CENPM	chr22	-	42341228	42341393	42341228	42341308	42341916	42342009	1193	3	89	4	260	210	125	0.340364364385	0.697672813	0.02	0.009	0.011
1367	ZNF226	ZNF226	chr19	+	44669740	44669960	44669909	44669960	44669248	44669295	1367	36	5	18	5	294	125	0.33750533955	0.697672813	0.754	0.605	0.149
163	MORF4L2	MORF4L2	chrX	-	102933426	102933579	102933426	102933548	102939608	102939657	163	226	20	224	14	156	125	0.337337905528	0.697672813	0.901	0.928	-0.027
1684	NOP16	NOP16	chr5	-	175810939	175811284	175810939	175811255	175812221	175812328	1684	219	9	174	4	154	125	0.337240709602	0.697672813	0.952	0.972	-0.02
1751	GPRASP2	GPRASP2	chrX	+	101969336	101972661	101969464	101972661	101969116	101969194	1751	5	46	0	8	253	125	0.336693383255	0.697672813	0.051	0.0	0.051
1798	ADGRG1	ADGRG1	chr16	+	57685111	57685534	57685154	57685534	57684164	57684263	1798	73	4	991	31	168	125	0.336417379382	0.697672813	0.931	0.96	-0.029
1950	MYLK	MYLK	chr3	-	123337485	123337617	123337485	123337614	123339053	123339530	1950	199	49	368	109	128	125	0.339095943918	0.697672813	0.799	0.767	0.032
1999	ZNF195	ZNF195	chr11	-	3398846	3399130	3398846	3399032	3400267	3400452	1999	17	1	21	0	223	125	0.336685250111	0.697672813	0.905	1.0	-0.095
2133	TSSK4	TSSK4	chr14	+	24676321	24676715	24676351	24676715	24675714	24675929	2133	0	1	1	0	155	125	0.340031211237	0.697672813	0.0	1.0	-1.0
2436	DCLK2	DCLK2	chr4	+	151141854	151141930	151141857	151141930	151119153	151119255	2436	0	1	1	0	128	125	0.340668674547	0.697672813	0.0	1.0	-1.0
2713	SUCLG2-AS1	SUCLG2-AS1	chr3	+	67721252	67721428	67721305	67721428	67720239	67720333	2713	0	4	2	7	178	125	0.339910523362	0.697672813	0.0	0.167	-0.167
2965	GCSAM	GCSAM	chr3	-	111849291	111849366	111849291	111849360	111851938	111852152	2965	0	1	1	0	131	125	0.340645783777	0.697672813	0.0	1.0	-1.0
3647	MRPL55	MRPL55	chr1	-	228295935	228296022	228295935	228296019	228296655	228296722	3647	0	53	2	78	128	125	0.340250737297	0.697672813	0.0	0.024	-0.024
374	SLC38A6	SLC38A6	chr14	+	61550267	61550451	61550272	61550451	61545527	61545645	374	18	10	10	10	130	125	0.335861081762	0.697672813	0.634	0.49	0.144
508	ZNF587	ZNF587	chr19	+	58367471	58367601	58367474	58367601	58361180	58361439	508	16	1	15	3	128	125	0.339841117039	0.697672813	0.94	0.83	0.11
771	CASK	CASK	chrX	-	41394145	41394226	41394145	41394211	41401943	41402059	771	88	0	370	6	140	125	0.33909000334	0.697672813	1.0	0.982	0.018
98	TMEM136	TMEM136	chr11	+	120198160	120198349	120198174	120198349	120195837	120196077	98	1	0	0	1	139	125	0.340518928842	0.697672813	1.0	0.0	1.0
416	C15orf40	C15orf40	chr15	-	83673144	83674444	83673144	83673724	83677299	83677427	416	286	11	291	7	845	125	0.341070117966	0.697886504444	0.794	0.86	-0.066
561	SLC12A9	SLC12A9	chr7	+	100462908	100463160	100462981	100463160	100460302	100460449	561	1	3	2	1	198	125	0.341517702594	0.698194154389	0.174	0.558	-0.384
2877	DAG1	DAG1	chr3	+	49530255	49530406	49530259	49530406	49507564	49507866	2877	0	1	4	2	129	125	0.342266117607	0.698427296824	0.0	0.66	-0.66
441	PCAT6	PCAT6	chr1	+	202780702	202781041	202780816	202781041	202780073	202780498	441	10	3	18	2	239	125	0.34240683154	0.698427296824	0.635	0.825	-0.19
594	TSC22D4	TSC22D4	chr7	-	100074899	100075930	100074899	100075085	100076416	100076902	594	692	7	569	3	970	125	0.342523731776	0.698427296824	0.927	0.961	-0.034
1477	TRIP12	TRIP12	chr2	-	230695471	230695555	230695471	230695537	230701563	230701700	1477	278	26	234	16	143	125	0.343323808882	0.699451541252	0.903	0.927	-0.024
154	PCDH19	PCDH19	chrX	-	99596900	99597073	99596900	99597070	99605643	99605702	154	21	2	12	3	128	125	0.344501758906	0.700336382395	0.911	0.796	0.115
2409	NCOA7	NCOA7	chr6	+	126210084	126211127	126210117	126211127	126206304	126206489	2409	35	9	17	2	158	125	0.344652557705	0.700336382395	0.755	0.871	-0.116
2961	ZNF568	ZNF568	chr19	+	37440413	37443645	37440416	37443645	37428048	37428144	2961	9	0	7	1	128	125	0.344621901636	0.700336382395	1.0	0.872	0.128
3632	ZNF142	ZNF142	chr2	-	219523423	219523599	219523423	219523524	219523702	219523853	3632	30	1	54	5	200	125	0.345959971262	0.701660519312	0.949	0.871	0.078
685	KIF18B	KIF18B	chr17	-	43009423	43009610	43009423	43009574	43010040	43010141	685	88	5	78	2	161	125	0.346200315829	0.701660519312	0.932	0.968	-0.036
780	ASB9	ASB9	chrX	-	15268551	15268686	15268551	15268656	15270375	15270526	780	23	0	50	2	155	125	0.346047933421	0.701660519312	1.0	0.953	0.047
1935	FAM193A	FAM193A	chr4	+	2664564	2664718	2664570	2664718	2661538	2661781	1935	24	0	51	2	131	125	0.347753521644	0.703594334489	1.0	0.961	0.039
3059	SYNE2	SYNE2	chr14	+	64691713	64691763	64691716	64691763	64691178	64691265	3059	10	7	42	49	128	125	0.347622219146	0.703594334489	0.582	0.456	0.126
1780	IFT22	IFT22	chr7	-	100962236	100962344	100962236	100962313	100964951	100965104	1780	0	167	3	125	156	125	0.349250743289	0.704919030739	0.0	0.019	-0.019
2671	PQLC2	PQLC2	chr1	+	19651988	19652076	19652019	19652076	19651126	19651256	2671	241	19	125	14	156	125	0.349608629549	0.704919030739	0.91	0.877	0.033
3067	BACE1	BACE1	chr11	-	117164586	117164724	117164586	117164649	117165978	117166063	3067	5	0	9	2	200	125	0.348824220846	0.704919030739	1.0	0.738	0.262
922	STIL	STIL	chr1	-	47728574	47728788	47728574	47728734	47735306	47735538	922	49	18	71	36	179	125	0.349557379516	0.704919030739	0.655	0.579	0.076
3702	MUC1	MUC1	chr1	-	155161973	155162101	155161973	155162074	155162576	155162706	3702	1	4	178	252	152	125	0.350792343302	0.706699154731	0.171	0.367	-0.196
2879	NOP2	NOP2	chr12	-	6675266	6675502	6675266	6675490	6675694	6675783	2879	142	98	152	88	137	125	0.351194549205	0.706903167166	0.569	0.612	-0.043
2034	CDIPT	CDIPT	chr16	-	29873906	29874041	29873906	29873956	29874135	29874609	2034	135	5	249	5	210	125	0.351562484074	0.707037906755	0.941	0.967	-0.026
1705	C1RL	C1RL	chr12	-	7252281	7252403	7252281	7252356	7254493	7254683	1705	3	3	4	1	172	125	0.352408755043	0.708133589047	0.421	0.744	-0.323
3289	MRPL42	MRPL42	chr12	+	93862964	93863131	93862967	93863131	93861265	93861330	3289	72	85	55	81	128	125	0.353347890277	0.709413841248	0.453	0.399	0.054
3068	KIAA0430	KIAA0430	chr16	-	15719228	15719657	15719228	15719654	15724188	15724361	3068	16	5	26	4	128	125	0.353965712437	0.710047359961	0.758	0.864	-0.106
1558	ABLIM3	ABLIM3	chr5	+	148637853	148640001	148639108	148640001	148632319	148632400	1558	214	0	490	2	1380	125	0.355898667252	0.711505508479	1.0	0.957	0.043
1914	DDX49	DDX49	chr19	+	19031388	19031512	19031459	19031512	19030483	19030665	1914	305	10	254	5	196	125	0.356381718949	0.711505508479	0.951	0.97	-0.019
2327	ZFAND5	ZFAND5	chr9	-	74975543	74975703	74975543	74975700	74979611	74980163	2327	84	11	170	15	128	125	0.355030543641	0.711505508479	0.882	0.917	-0.035
2674	NSL1	NSL1	chr1	-	212899494	212912028	212899494	212900521	212955713	212955768	2674	614	1	689	0	11632	125	0.357418688806	0.711505508479	0.868	1.0	-0.132
2746	ABHD14B	ABHD14B	chr3	-	52005475	52005908	52005475	52005714	52007980	52008646	2746	30	9	55	25	319	125	0.356536471088	0.711505508479	0.566	0.463	0.103
2770	FAM104A	FAM104A	chr17	-	71223303	71223403	71223303	71223321	71228224	71228533	2770	108	2	96	4	207	125	0.357161266661	0.711505508479	0.97	0.935	0.035
2903	AIFM2	AIFM2	chr10	-	71883662	71883856	71883662	71883853	71892489	71892690	2903	9	16	3	11	128	125	0.356993554768	0.711505508479	0.355	0.21	0.145
3225	NAT9	NAT9	chr17	-	72766667	72767997	72766667	72767973	72768356	72768416	3225	20	2	32	7	149	125	0.355795497048	0.711505508479	0.893	0.793	0.1
3355	TICRR	TICRR	chr15	+	90127516	90127758	90127519	90127758	90125916	90126196	3355	28	1	37	0	128	125	0.355922491342	0.711505508479	0.965	1.0	-0.035
2451	STARD13	STARD13	chr13	-	33691684	33692400	33691684	33692378	33700217	33700377	2451	88	2	49	0	147	125	0.358753319236	0.712953931375	0.974	1.0	-0.026
2886	VPS28	VPS28	chr8	-	145648983	145649515	145648983	145649305	145649597	145649651	2886	230	0	423	3	335	125	0.358665563032	0.712953931375	1.0	0.981	0.019
3207	HDDC3	HDDC3	chr15	-	91474147	91474786	91474147	91474635	91474933	91475174	3207	4	44	21	138	276	125	0.359311761488	0.713460124882	0.04	0.064	-0.024
1251	RAB2B	RAB2B	chr14	-	21936828	21936911	21936828	21936867	21943025	21943093	1251	165	9	105	9	169	125	0.361832488907	0.717252756492	0.931	0.896	0.035
761	TJAP1	TJAP1	chr6	+	43466660	43466838	43466715	43466838	43465618	43465715	761	15	53	8	44	180	125	0.361814716843	0.717252756492	0.164	0.112	0.052
1877	STAT3	STAT3	chr17	-	40500406	40500557	40500406	40500535	40540296	40540513	1877	50	27	84	34	147	125	0.362924467369	0.718205201221	0.612	0.678	-0.066
353	MAN2C1	MAN2C1	chr15	-	75648641	75648790	75648641	75648721	75648946	75649026	353	59	1	238	10	194	125	0.362755738005	0.718205201221	0.974	0.939	0.035
2565	DCAF4	DCAF4	chr14	+	73406927	73407085	73406959	73407085	73406509	73406610	2565	67	4	160	16	157	125	0.364049768318	0.719825678265	0.93	0.888	0.042
1797	ARRB2	ARRB2	chr17	+	4623844	4623935	4623880	4623935	4623687	4623767	1797	3	65	2	102	161	125	0.364517252701	0.720143840702	0.035	0.015	0.02
2405	SLC19A1	SLC19A1	chr21	-	46934628	46936054	46934628	46935066	46945730	46945872	2405	342	6	500	5	1113	125	0.365258279257	0.720396052036	0.865	0.918	-0.053
2430	HSF4	HSF4	chr16	+	67201363	67201502	67201377	67201502	67201022	67201125	2430	2	3	0	2	139	125	0.365230521964	0.720396052036	0.375	0.0	0.375
1294	SLIRP	SLIRP	chr14	+	78183822	78183941	78183838	78183941	78182114	78182222	1294	11	467	10	638	141	125	0.36564310711	0.720535435249	0.02	0.014	0.006
1431	TLE2	TLE2	chr19	-	3019280	3019464	3019280	3019461	3019696	3019771	1431	0	2	2	3	128	125	0.366539844309	0.720535435249	0.0	0.394	-0.394
2036	CCNA1	CCNA1	chr13	+	37007169	37007358	37007172	37007358	37006408	37006866	2036	1	6	2	3	128	125	0.366862656687	0.720535435249	0.14	0.394	-0.254
2434	ZNHIT3	ZNHIT3	chr17	+	34848656	34848743	34848661	34848743	34842778	34842810	2434	323	3	403	7	130	125	0.366254186537	0.720535435249	0.99	0.982	0.008
60	PEX16	PEX16	chr11	-	45931219	45931863	45931219	45931728	45932448	45932513	60	85	0	63	1	260	125	0.366819595877	0.720535435249	1.0	0.968	0.032
1308	HDHD3	HDHD3	chr9	-	116137732	116137847	116137732	116137806	116139008	116139289	1308	9	5	20	20	166	125	0.368020285547	0.720564125937	0.575	0.43	0.145
185	RNF19B	RNF19B	chr1	-	33413822	33413967	33413822	33413964	33415169	33415375	185	18	50	35	132	128	125	0.367759850095	0.720564125937	0.26	0.206	0.054
2031	TECR	TECR	chr19	+	14673952	14674069	14673985	14674069	14673336	14673387	2031	6	36	9	91	158	125	0.367800841182	0.720564125937	0.116	0.073	0.043
3809	SCRN3	SCRN3	chr2	+	175263002	175263170	175263093	175263170	175260456	175260545	3809	33	0	32	1	216	125	0.36810572082	0.720564125937	1.0	0.949	0.051
554	ZNF419	ZNF419	chr19	+	58001498	58001553	58001514	58001553	57999078	57999351	554	1	7	0	8	141	125	0.368411032461	0.720564125937	0.112	0.0	0.112
2547	RIC3	RIC3	chr11	-	8148205	8148354	8148205	8148351	8158924	8159018	2547	5	16	0	3	128	125	0.369200985148	0.72068612602	0.234	0.0	0.234
2624	SLC26A11	SLC26A11	chr17	+	78195216	78195593	78195346	78195593	78194199	78194295	2624	12	4	3	0	255	125	0.369393825342	0.72068612602	0.595	1.0	-0.405
433	FAM45A	FAM45A	chr10	+	120867459	120867676	120867479	120867676	120863576	120863709	433	76	70	39	46	145	125	0.369059621422	0.72068612602	0.483	0.422	0.061
1695	LYPLA1	LYPLA1	chr8	-	54963571	54963748	54963571	54963706	54965214	54965316	1695	293	6	1052	32	167	125	0.370504483035	0.722253137468	0.973	0.961	0.012
1139	NIPSNAP3B	NIPSNAP3B	chr9	+	107535277	107540045	107539408	107540045	107535102	107535189	1139	58	1	12	1	4256	125	0.372528691041	0.724995770717	0.63	0.261	0.369
638	MAGI1	MAGI1	chr3	-	65361419	65361623	65361419	65361620	65364935	65365229	638	1	0	4	6	128	125	0.372457113475	0.724995770717	1.0	0.394	0.606
1007	OPTN	OPTN	chr10	+	13151096	13151288	13151111	13151288	13150961	13151015	1007	11	12	16	28	140	125	0.37503986947	0.726871826225	0.45	0.338	0.112
2043	SLC29A4	SLC29A4	chr7	+	5327436	5327616	5327439	5327616	5322560	5322713	2043	0	2	1	1	128	125	0.374847589839	0.726871826225	0.0	0.494	-0.494
2945	DPF1	DPF1	chr19	-	38702919	38703031	38702919	38703001	38704283	38704396	2945	17	24	1	4	155	125	0.374845750572	0.726871826225	0.364	0.168	0.196
3883	ZNF133	ZNF133	chr20	+	18286311	18286451	18286324	18286451	18270542	18270718	3883	1	3	0	4	138	125	0.374761253803	0.726871826225	0.232	0.0	0.232
401	SLC25A27	SLC25A27	chr6	+	46644119	46645927	46644383	46645927	46638862	46638965	401	10	5	6	1	389	125	0.374312004892	0.726871826225	0.391	0.658	-0.267
2172	C21orf2	C21orf2	chr21	-	45752915	45753145	45752915	45753136	45755640	45755687	2172	18	0	18	1	134	125	0.376283036915	0.727480538036	1.0	0.944	0.056
330	TGIF1	TGIF1	chr18	+	3450319	3450503	3450322	3450503	3449648	3450068	330	5	0	4	1	128	125	0.375992698946	0.727480538036	1.0	0.796	0.204
480	SHMT2	SHMT2	chr12	+	57626207	57626358	57626265	57626358	57625993	57626075	480	180	3	165	1	183	125	0.376165544551	0.727480538036	0.976	0.991	-0.015
2193	DNLZ	DNLZ	chr9	-	139257440	139257584	139257440	139257580	139257938	139258263	2193	5	102	2	86	129	125	0.377218025554	0.727555546939	0.045	0.022	0.023
2260	RCE1	RCE1	chr11	+	66611426	66611510	66611430	66611510	66611229	66611332	2260	61	10	120	28	129	125	0.376885865674	0.727555546939	0.855	0.806	0.049
2717	KNSTRN	KNSTRN	chr15	+	40685393	40686489	40685669	40686489	40684149	40684224	2717	3	177	15	360	401	125	0.377491456639	0.727555546939	0.005	0.013	-0.008
434	WNK1	WNK1	chr12	+	987377	987527	987380	987527	980430	980514	434	97	58	57	43	128	125	0.377560754244	0.727555546939	0.62	0.564	0.056
1593	SAFB	SAFB	chr19	+	5661528	5661819	5661531	5661819	5657251	5657358	1593	117	217	131	211	128	125	0.37950703632	0.727860890008	0.345	0.377	-0.032
2525	ING4	ING4	chr12	-	6761827	6761936	6761827	6761933	6762110	6762216	2525	4	4	10	21	128	125	0.37957215074	0.727860890008	0.494	0.317	0.177
2612	IGF2BP2	IGF2BP2	chr3	-	185410486	185410568	185410486	185410550	185414399	185414451	2612	9	299	10	505	143	125	0.379094647933	0.727860890008	0.026	0.017	0.009
2778	IL1R1	IL1R1	chr2	+	102791937	102792105	102792030	102792105	102791046	102791190	2778	222	2	206	4	218	125	0.379530084948	0.727860890008	0.985	0.967	0.018
2934	LMBR1L	LMBR1L	chr12	-	49495032	49495106	49495032	49495046	49495254	49495332	2934	39	15	40	22	185	125	0.379888229523	0.727860890008	0.637	0.551	0.086
3002	CCDC84	CCDC84	chr11	+	118885997	118886149	118886016	118886149	118885703	118885793	3002	0	29	2	61	144	125	0.379801422783	0.727860890008	0.0	0.028	-0.028
3131	SUPT20H	SUPT20H	chr13	-	37596147	37596454	37596147	37596217	37598171	37598330	3131	358	139	264	117	362	125	0.378654226797	0.727860890008	0.471	0.438	0.033
1767	ZBTB17	ZBTB17	chr1	-	16272648	16272811	16272648	16272789	16273429	16273618	1767	2	75	0	46	147	125	0.381555412621	0.729864547432	0.022	0.0	0.022
3171	ZNF410	ZNF410	chr14	+	74371604	74371786	74371633	74371786	74370662	74370813	3171	151	2	264	7	154	125	0.381518602247	0.729864547432	0.984	0.968	0.016
2942	CCDC138	CCDC138	chr2	+	109408130	109408258	109408135	109408258	109405307	109405422	2942	31	3	29	1	130	125	0.382731534895	0.730872532298	0.909	0.965	-0.056
3043	KANSL1	KANSL1	chr17	-	44111526	44111651	44111526	44111648	44115903	44116052	3043	102	3	68	4	128	125	0.38325514824	0.730872532298	0.971	0.943	0.028
3560	EPN1	EPN1	chr19	+	56204316	56204403	56204319	56204403	56204051	56204162	3560	264	218	294	217	128	125	0.382883044188	0.730872532298	0.542	0.57	-0.028
557	ODF2L	ODF2L	chr1	-	86852597	86852769	86852597	86852762	86861715	86862025	557	36	0	31	1	132	125	0.38332693052	0.730872532298	1.0	0.967	0.033
1134	TMEM134	TMEM134	chr11	-	67234971	67235061	67234971	67235034	67235487	67235563	1134	16	1	37	6	152	125	0.385219303332	0.732940637512	0.929	0.835	0.094
2712	ZNF444	ZNF444	chr19	+	56670992	56672262	56670995	56672262	56669862	56669971	2712	13	2	11	4	128	125	0.384776442721	0.732940637512	0.864	0.729	0.135
789	NUDT13	NUDT13	chr10	+	74886392	74886585	74886430	74886585	74885155	74885267	789	1	2	1	10	163	125	0.385347674469	0.732940637512	0.277	0.071	0.206
250	ZNF343	ZNF343	chr20	-	2474423	2474690	2474423	2474648	2481301	2481388	250	32	1	32	0	167	125	0.386148481056	0.733869564725	0.96	1.0	-0.04
774	IGF1R	IGF1R	chr15	+	99472786	99472889	99472789	99472889	99467753	99467913	774	45	25	37	28	128	125	0.386537476196	0.734014981071	0.637	0.563	0.074
2449	TLE4	TLE4	chr9	+	82267504	82267709	82267507	82267709	82242288	82242363	2449	11	63	8	29	128	125	0.386882793145	0.734033150692	0.146	0.212	-0.066
2962	PEX10	PEX10	chr1	-	2338158	2338394	2338158	2338334	2339890	2340297	2962	5	32	8	88	185	125	0.387354368828	0.734033150692	0.095	0.058	0.037
3347	SEMA6D	SEMA6D	chr15	+	48058773	48058874	48058812	48058874	48058301	48058379	3347	2	6	0	3	164	125	0.387484506964	0.734033150692	0.203	0.0	0.203
1304	NUBP2	NUBP2	chr16	+	1838138	1838208	1838161	1838208	1837941	1838052	1304	96	0	194	3	148	125	0.388696500343	0.734589451255	1.0	0.982	0.018
16	PGS1	PGS1	chr17	+	76388556	76388746	76388594	76388746	76374698	76374889	16	38	3	58	2	163	125	0.388716342235	0.734589451255	0.907	0.957	-0.05
3629	RAD23A	RAD23A	chr19	+	13060088	13060222	13060091	13060222	13059894	13059973	3629	225	210	290	302	128	125	0.388235058187	0.734589451255	0.511	0.484	0.027
1646	TUBB	TUBB	chr6	+	30691116	30693203	30691715	30693203	30690694	30690805	1646	44695	62	67372	122	724	125	0.390097901414	0.735709808151	0.992	0.99	0.002
2794	STX4	STX4	chr16	+	31045524	31045646	31045546	31045646	31045333	31045435	2794	7	96	13	117	147	125	0.389827832152	0.735709808151	0.058	0.086	-0.028
976	PER3	PER3	chr1	+	7858520	7858733	7858584	7858733	7854019	7854068	976	1	19	0	21	189	125	0.390248795639	0.735709808151	0.034	0.0	0.034
2114	ZNF577	ZNF577	chr19	-	52374550	52376959	52374550	52376782	52380534	52380630	2114	16	0	16	1	302	125	0.392205946508	0.737033414678	1.0	0.869	0.131
2977	RFC1	RFC1	chr4	-	39308211	39308324	39308211	39308321	39310255	39310652	2977	39	123	51	130	128	125	0.391300054906	0.737033414678	0.236	0.277	-0.041
325	THBS3	THBS3	chr1	-	155171747	155171905	155171747	155171825	155172051	155172192	325	5	11	10	39	205	125	0.391764892257	0.737033414678	0.217	0.135	0.082
3527	BTN2A1	BTN2A1	chr6	+	26467946	26469881	26468175	26469881	26466289	26466316	3527	92	96	35	46	354	125	0.392026952137	0.737033414678	0.253	0.212	0.041
2537	AKTIP	AKTIP	chr16	-	53524951	53526434	53524951	53526431	53526604	53526665	2537	21	10	91	62	128	125	0.393039907185	0.737950656404	0.672	0.589	0.083
3868	GON4L	GON4L	chr1	-	155721750	155722381	155721750	155722378	155722994	155723205	3868	4	57	2	61	128	125	0.393716274631	0.737950656404	0.064	0.031	0.033
649	SCARF2	SCARF2	chr22	-	20783511	20783642	20783511	20783627	20783822	20783940	649	1	21	1	5	140	125	0.393773582449	0.737950656404	0.041	0.152	-0.111
689	C4orf46	C4orf46	chr4	-	159587826	159590920	159587826	159590916	159593148	159593407	689	6	2	10	1	129	125	0.393950669702	0.737950656404	0.744	0.906	-0.162
1374	SIGMAR1	SIGMAR1	chr9	-	34636993	34637109	34636993	34637086	34637216	34637417	1374	4	374	7	375	148	125	0.394680340871	0.738140223492	0.009	0.016	-0.007
3658	BTN3A1	BTN3A1	chr6	+	26412639	26415444	26413396	26415444	26411782	26411809	3658	37	18	36	12	882	125	0.394432524563	0.738140223492	0.226	0.298	-0.072
1267	SREK1	SREK1	chr5	+	65473341	65473486	65473344	65473486	65470773	65470869	1267	188	25	176	30	128	125	0.395675361319	0.739412429386	0.88	0.851	0.029
3236	ATXN3	ATXN3	chr14	-	92549469	92549602	92549469	92549579	92555073	92555161	3236	7	1	49	2	148	125	0.396245917371	0.739890031721	0.855	0.954	-0.099
3075	URI1	URI1	chr19	+	30505793	30507519	30506442	30507519	30503191	30503438	3075	1303	41	828	32	774	125	0.39678098075	0.740300654314	0.837	0.807	0.03
1020	ATG4D	ATG4D	chr19	+	10655384	10655542	10655458	10655542	10654569	10655001	1020	26	70	22	44	199	125	0.397613087804	0.740384592783	0.189	0.239	-0.05
384	WDR45	WDR45	chrX	-	48934303	48934412	48934303	48934409	48935495	48935570	384	2	27	5	32	128	125	0.397771543675	0.740384592783	0.067	0.132	-0.065
519	ZNF512	ZNF512	chr2	+	27820933	27821121	27820936	27821121	27805835	27806009	519	8	0	8	1	128	125	0.397425440048	0.740384592783	1.0	0.887	0.113
2157	CLASP1	CLASP1	chr2	-	122165046	122165291	122165046	122165288	122166599	122166623	2157	9	0	50	4	128	125	0.398604199964	0.740760495028	1.0	0.924	0.076
258	ALKBH2	ALKBH2	chr12	-	109530311	109530742	109530311	109530592	109531154	109531293	258	45	2	104	9	275	125	0.398338144655	0.740760495028	0.911	0.84	0.071
1138	E2F3	E2F3	chr6	+	20481436	20481656	20481454	20481656	20480076	20480188	1138	36	4	112	7	143	125	0.3996476971	0.741627159649	0.887	0.933	-0.046
1162	SF1	SF1	chr11	-	64532075	64533627	64532075	64532990	64534663	64534723	1162	446	1	923	0	762	125	0.399701994089	0.741627159649	0.987	1.0	-0.013
1894	ASPH	ASPH	chr8	-	62550880	62550922	62550880	62550919	62555446	62555479	1894	744	129	1599	251	128	125	0.401152755175	0.742742657324	0.849	0.862	-0.013
2728	ZNF707	ZNF707	chr8	+	144773766	144773883	144773769	144773883	144773242	144773402	2728	0	4	2	9	128	125	0.40156797565	0.742742657324	0.0	0.178	-0.178
2825	CIAPIN1	CIAPIN1	chr16	-	57473093	57473246	57473093	57473207	57474683	57474895	2825	154	20	290	29	164	125	0.401528744908	0.742742657324	0.854	0.884	-0.03
2871	ATXN2L	ATXN2L	chr16	+	28847253	28848558	28848048	28848558	28846869	28847079	2871	656	0	752	2	920	125	0.401266068697	0.742742657324	1.0	0.981	0.019
1555	DBNL	DBNL	chr7	+	44098027	44098079	44098030	44098079	44097727	44097879	1555	30	81	49	166	128	125	0.403058865407	0.742932401773	0.266	0.224	0.042
2309	FGFR1OP	FGFR1OP	chr6	+	167453391	167455906	167453535	167455906	167447362	167447459	2309	154	1	177	3	269	125	0.403251942214	0.742932401773	0.986	0.965	0.021
2498	PTPRK	PTPRK	chr6	-	128330274	128330413	128330274	128330410	128385902	128385939	2498	156	12	240	13	128	125	0.40310372366	0.742932401773	0.927	0.947	-0.02
2548	PCMTD2	PCMTD2	chr20	+	62899239	62899363	62899320	62899363	62895781	62895884	2548	31	0	35	1	206	125	0.403090849698	0.742932401773	1.0	0.955	0.045
3228	NAT9	NAT9	chr17	-	72768098	72768190	72768098	72768178	72768356	72768416	3228	8	6	3	5	137	125	0.402348387085	0.742932401773	0.549	0.354	0.195
599	PXK	PXK	chr3	+	58398627	58398690	58398630	58398690	58395816	58395886	599	23	4	25	2	128	125	0.404108153273	0.743926373071	0.849	0.924	-0.075
2982	COX15	COX15	chr10	-	101468504	101474475	101468504	101473236	101476104	101476218	2982	317	10	550	12	1364	125	0.405143910618	0.745249057198	0.744	0.808	-0.064
1965	ZFP90	ZFP90	chr16	+	68596894	68601039	68596946	68601039	68592375	68592471	1965	2	11	2	28	177	125	0.405619567265	0.745282339412	0.114	0.048	0.066
2658	BRSK2	BRSK2	chr11	+	1481777	1483919	1482199	1483919	1480421	1480469	2658	17	16	0	1	547	125	0.406431109743	0.745282339412	0.195	0.0	0.195
3384	BIRC7	BIRC7	chr20	+	61870709	61870962	61870763	61870962	61870513	61870585	3384	4	3	0	1	179	125	0.406123034126	0.745282339412	0.482	0.0	0.482
3665	TMEM171	TMEM171	chr5	+	72427364	72427644	72427367	72427644	72424216	72424358	3665	3	1	8	8	128	125	0.406428373894	0.745282339412	0.746	0.494	0.252
899	IPO4	IPO4	chr14	-	24651483	24651629	24651483	24651609	24651997	24652048	899	0	80	4	209	145	125	0.407450149417	0.746568175492	0.0	0.016	-0.016
2077	POU2F2	POU2F2	chr19	-	42600233	42600395	42600233	42600347	42603678	42603770	2077	2	2	9	3	173	125	0.40843413213	0.747205433313	0.419	0.684	-0.265
2935	FAM228B	FAM228B	chr2	+	24303745	24303825	24303748	24303825	24299743	24299839	2935	1	2	4	2	128	125	0.408187011541	0.747205433313	0.328	0.661	-0.333
2240	STUB1	STUB1	chr16	+	731062	731350	731151	731350	730110	730684	2240	5	64	5	111	214	125	0.408946113714	0.747559860789	0.044	0.026	0.018
3094	STXBP2	STXBP2	chr19	+	7705583	7705695	7705625	7705695	7704616	7704693	3094	4	2	29	6	167	125	0.409884808073	0.74869316809	0.6	0.783	-0.183
3608	GUCD1	GUCD1	chr22	-	24936390	24939068	24936390	24939065	24939809	24940051	3608	10	104	15	223	128	125	0.410277451481	0.74882807578	0.086	0.062	0.024
2256	GIGYF2	GIGYF2	chr2	+	233655407	233655625	233655425	233655625	233651859	233652039	2256	144	8	133	11	143	125	0.411223267708	0.749389802829	0.94	0.914	0.026
3869	PKD1P6	PKD1P6	chr16	-	15199405	15199675	15199405	15199475	15199971	15200007	3869	23	42	54	76	325	125	0.410978634493	0.749389802829	0.174	0.215	-0.041
162	MORF4L2	MORF4L2	chrX	-	102933426	102933579	102933426	102933528	102939608	102939657	162	227	98	226	112	176	125	0.411600862898	0.749496454998	0.622	0.589	0.033
2354	PAM	PAM	chr5	+	102360834	102361038	102360837	102361038	102355493	102355547	2354	265	32	276	41	128	125	0.412075255514	0.749779066772	0.89	0.868	0.022
1140	ELF1	ELF1	chr13	-	41523941	41524109	41523941	41524037	41525464	41525572	1140	83	2	223	10	197	125	0.419191437898	0.750273983172	0.963	0.934	0.029
1315	PLEKHB2	PLEKHB2	chr2	+	131897739	131897848	131897742	131897848	131890474	131890564	1315	162	22	345	37	128	125	0.415173522031	0.750273983172	0.878	0.901	-0.023
1413	DYRK1A	DYRK1A	chr21	+	38850482	38850602	38850509	38850602	38844985	38845182	1413	13	40	18	78	152	125	0.414220189866	0.750273983172	0.211	0.16	0.051
1937	MAP7	MAP7	chr6	-	136693638	136693787	136693638	136693763	136698892	136699006	1937	1	23	1	237	149	125	0.414691661258	0.750273983172	0.035	0.004	0.031
2044	SLC29A4	SLC29A4	chr7	+	5331323	5331452	5331360	5331452	5330754	5330868	2044	53	22	19	5	162	125	0.419374091062	0.750273983172	0.65	0.746	-0.096
2117	DBI	DBI	chr2	+	120125134	120125220	120125139	120125220	120124499	120124636	2117	7	2	13	8	130	125	0.416417092821	0.750273983172	0.771	0.61	0.161
2138	FAM122B	FAM122B	chrX	-	133919915	133919980	133919915	133919977	133921501	133921563	2138	105	70	137	77	128	125	0.418986546987	0.750273983172	0.594	0.635	-0.041
2169	NFRKB	NFRKB	chr11	-	129754639	129754777	129754639	129754741	129755329	129755504	2169	5	14	11	18	161	125	0.414958961019	0.750273983172	0.217	0.322	-0.105
2181	SPOCD1	SPOCD1	chr1	-	32256022	32256892	32256022	32256853	32257815	32258002	2181	3	24	4	63	164	125	0.417358274084	0.750273983172	0.087	0.046	0.041
2187	ST6GALNAC6	ST6GALNAC6	chr9	-	130647599	130649067	130647599	130649063	130649762	130649870	2187	290	27	104	13	129	125	0.417932057631	0.750273983172	0.912	0.886	0.026
2249	EYA1	EYA1	chr8	-	72229786	72229924	72229786	72229909	72233968	72234114	2249	69	28	2	0	140	125	0.413370607826	0.750273983172	0.688	1.0	-0.312
2618	PSMD2	PSMD2	chr3	+	184019634	184019859	184019645	184019859	184019324	184019446	2618	2544	78	2369	63	136	125	0.418596685855	0.750273983172	0.968	0.972	-0.004
2821	PPP6R3	PPP6R3	chr11	+	68355394	68355492	68355412	68355492	68343425	68343511	2821	28	3	76	14	143	125	0.417400832634	0.750273983172	0.891	0.826	0.065
3246	BCLAF1	BCLAF1	chr6	-	136596980	136597646	136596980	136597127	136599002	136599914	3246	1521	22	2366	27	644	125	0.41895245375	0.750273983172	0.931	0.944	-0.013
3291	NRP1	NRP1	chr10	-	33475144	33475419	33475144	33475416	33481208	33481346	3291	16	275	10	241	128	125	0.415526590218	0.750273983172	0.054	0.039	0.015
3360	NEK3	NEK3	chr13	-	52715155	52715206	52715155	52715205	52718050	52718122	3360	63	4	39	1	126	125	0.418031642921	0.750273983172	0.94	0.975	-0.035
3953	IFNAR2	IFNAR2	chr21	+	34614144	34614282	34614190	34614282	34602199	34602521	3953	11	8	20	23	171	125	0.418740983845	0.750273983172	0.501	0.389	0.112
404	MSANTD2	MSANTD2	chr11	-	124644614	124644870	124644614	124644714	124669766	124670300	404	17	1	4	1	281	125	0.414333882358	0.750273983172	0.883	0.64	0.243
679	ZCCHC10	ZCCHC10	chr5	-	132332676	132334542	132332676	132334524	132335823	132335865	679	108	8	90	4	143	125	0.418208003306	0.750273983172	0.922	0.952	-0.03
788	LOC113230	LOC113230	chr19	+	14185136	14185275	14185201	14185275	14183820	14184689	788	0	3	2	7	190	125	0.418597212182	0.750273983172	0.0	0.158	-0.158
841	ZNF200	ZNF200	chr16	-	3282420	3282547	3282420	3282544	3282832	3282921	841	52	0	38	1	128	125	0.413137927487	0.750273983172	1.0	0.974	0.026
919	SYTL2	SYTL2	chr11	-	85447543	85447658	85447543	85447655	85448617	85448699	919	6	4	56	65	128	125	0.419287379291	0.750273983172	0.594	0.457	0.137
1708	EIF1AD	EIF1AD	chr11	-	65767773	65767952	65767773	65767947	65769380	65769637	1708	20	6	29	5	130	125	0.421645654751	0.752618269765	0.762	0.848	-0.086
2322	ZNF33B	ZNF33B	chr10	-	43090042	43090147	43090042	43090144	43127376	43127472	2322	14	0	17	1	128	125	0.421358238488	0.752618269765	1.0	0.943	0.057
2992	ZFP37	ZFP37	chr9	-	115812070	115812197	115812070	115812155	115818836	115819071	2992	1	4	0	4	167	125	0.421590102623	0.752618269765	0.158	0.0	0.158
2320	TTK	TTK	chr6	+	80736094	80736231	80736097	80736231	80732040	80732189	2320	200	41	160	40	128	125	0.42374980237	0.754082034672	0.827	0.796	0.031
2369	SLC25A44	SLC25A44	chr1	+	156177652	156177804	156177676	156177804	156169625	156170263	2369	0	121	2	85	149	125	0.423370542031	0.754082034672	0.0	0.019	-0.019
3491	CDV3	CDV3	chr3	+	133305406	133305566	133305412	133305566	133302845	133302994	3491	1045	13	1997	18	131	125	0.42368839725	0.754082034672	0.987	0.991	-0.004
964	RFC5	RFC5	chr12	+	118465757	118465835	118465766	118465835	118464693	118464823	964	150	2	191	5	134	125	0.423127148519	0.754082034672	0.986	0.973	0.013
3657	BTN3A1	BTN3A1	chr6	+	26412932	26415444	26413396	26415444	26411782	26411809	3657	39	18	37	12	589	125	0.424770844411	0.755326808116	0.315	0.396	-0.081
1517	SRSF11	SRSF11	chr1	+	70687294	70687522	70687297	70687522	70671364	70671463	1517	0	4	2	10	128	125	0.425946383452	0.756021990258	0.0	0.163	-0.163
2274	SCUBE3	SCUBE3	chr6	+	35200626	35200752	35200629	35200752	35199501	35199636	2274	10	2	4	0	128	125	0.426776749197	0.756021990258	0.83	1.0	-0.17
2575	HIVEP3	HIVEP3	chr1	-	41972035	41976937	41972035	41976934	41978486	41979421	2575	17	1	27	4	128	125	0.426258344947	0.756021990258	0.943	0.868	0.075
2630	ZNF140	ZNF140	chr12	+	133682095	133684258	133682210	133684258	133660051	133660147	2630	106	3	32	2	240	125	0.427069868635	0.756021990258	0.948	0.893	0.055
2687	TMEM91	TMEM91	chr19	+	41889465	41889987	41889767	41889987	41888676	41888826	2687	7	11	3	2	427	125	0.425573437769	0.756021990258	0.157	0.305	-0.148
301	APOPT1	APOPT1	chr14	+	104056517	104057236	104056519	104057236	104053610	104053701	301	185	4	259	3	127	125	0.427092882534	0.756021990258	0.979	0.988	-0.009
1456	ZDHHC6	ZDHHC6	chr10	-	114203272	114203364	114203272	114203352	114204927	114205408	1456	146	2	104	3	137	125	0.428539991907	0.757442017298	0.985	0.969	0.016
3680	RAP1GAP	RAP1GAP	chr1	-	21924453	21924557	21924453	21924533	21924892	21924995	3680	34	6	5	2	149	125	0.428262466596	0.757442017298	0.826	0.677	0.149
3046	C11orf80	C11orf80	chr11	+	66571465	66571661	66571468	66571661	66568501	66568573	3046	15	10	78	36	128	125	0.429479043796	0.758264502693	0.594	0.679	-0.085
3208	ZNF473	ZNF473	chr19	+	50534148	50534348	50534270	50534348	50529062	50529379	3208	59	16	31	12	247	125	0.429650937882	0.758264502693	0.651	0.567	0.084
3209	PPRC1	PPRC1	chr10	+	103898375	103898522	103898476	103898522	103897606	103897795	3209	179	2	179	4	226	125	0.43017296776	0.758615841793	0.98	0.961	0.019
3462	BDNF-AS	BDNF-AS	chr11	+	27696843	27697687	27697123	27697687	27680717	27680775	3462	4	2	2	0	405	125	0.430723009116	0.759016015314	0.382	1.0	-0.618
1668	DNAAF3	DNAAF3	chr19	-	55671266	55671381	55671266	55671378	55672007	55672143	1668	7	3	11	2	128	125	0.431797069865	0.759768776864	0.695	0.843	-0.148
209	MPP5	MPP5	chr14	+	67745734	67746254	67745966	67746254	67736417	67736500	209	31	11	200	52	357	125	0.431638354876	0.759768776864	0.497	0.574	-0.077
1297	ST20	ST20	chr15	-	80199970	80200048	80199970	80200026	80215793	80216096	1297	3	21	3	10	147	125	0.43320423554	0.761674213536	0.108	0.203	-0.095
343	CRBN	CRBN	chr3	-	3216846	3216953	3216846	3216950	3221304	3221401	343	81	2	32	0	128	125	0.433790597105	0.762134713986	0.975	1.0	-0.025
138	ANKHD1	ANKHD1	chr5	+	139818045	139818202	139818078	139818202	139815688	139815842	138	145	1	176	3	158	125	0.434425340938	0.762161328378	0.991	0.979	0.012
691	CNN2	CNN2	chr19	+	1036065	1036245	1036128	1036245	1032557	1032695	691	14	1080	33	1847	188	125	0.434454669518	0.762161328378	0.009	0.012	-0.003
3474	PASK	PASK	chr2	-	242077367	242077502	242077367	242077397	242078068	242078209	3474	23	0	30	1	230	125	0.435335322614	0.762556069901	1.0	0.942	0.058
431	SEMA3B	SEMA3B	chr3	+	50311343	50311488	50311346	50311488	50311189	50311259	431	2	1	45	63	128	125	0.435673504698	0.762556069901	0.661	0.411	0.25
734	GNAS	GNAS	chr20	+	57478582	57478640	57478585	57478640	57473995	57474040	734	457	1983	405	1865	128	125	0.436302834375	0.762556069901	0.184	0.175	0.009
737	SMOC1	SMOC1	chr14	+	70496958	70499083	70496961	70499083	70489919	70490164	737	78	79	4	2	128	125	0.436077452903	0.762556069901	0.491	0.661	-0.17
933	PKMYT1	PKMYT1	chr16	-	3023138	3023254	3023138	3023216	3024000	3024158	933	20	78	87	273	163	125	0.436049663768	0.762556069901	0.164	0.196	-0.032
2153	ADPGK	ADPGK	chr15	-	73043707	73045236	73043707	73045233	73047896	73047995	2153	187	199	122	147	128	125	0.437729714024	0.764481113935	0.479	0.448	0.031
1958	VPS29	VPS29	chr12	-	110933816	110934008	110933816	110933899	110939853	110939945	1958	740	13	1083	14	234	125	0.438320591755	0.764592532543	0.968	0.976	-0.008
3884	ZNF133	ZNF133	chr20	+	18286914	18287037	18286941	18287037	18286311	18286451	3884	1	17	0	13	152	125	0.438444504613	0.764592532543	0.046	0.0	0.046
2346	ANLN	ANLN	chr7	+	36458852	36459088	36458855	36459088	36455366	36455493	2346	75	2	294	14	128	125	0.439081967554	0.765136158594	0.973	0.954	0.019
1295	SLIRP	SLIRP	chr14	+	78183838	78183941	78183844	78183941	78182114	78182222	1295	467	13	638	13	131	125	0.440833714541	0.766482898192	0.972	0.979	-0.007
1521	MSTO1	MSTO1	chr1	+	155583849	155584758	155583852	155584758	155583447	155583557	1521	134	3	109	1	128	125	0.440419082692	0.766482898192	0.978	0.991	-0.013
3643	TCF7	TCF7	chr5	+	133481431	133483920	133481891	133483920	133479282	133479331	3643	2	5	0	2	585	125	0.440569537994	0.766482898192	0.079	0.0	0.079
2399	GAS8	GAS8	chr16	+	90097583	90097904	90097706	90097904	90094043	90094130	2399	5	24	18	56	248	125	0.441302405205	0.766730288333	0.095	0.139	-0.044
2297	PTOV1	PTOV1	chr19	+	50361160	50361234	50361165	50361234	50360949	50361039	2297	893	9	752	4	130	125	0.442628456528	0.768465812553	0.99	0.994	-0.004
2480	POFUT2	POFUT2	chr21	-	46683842	46687628	46683842	46685550	46689753	46689934	2480	204	1	152	0	2203	125	0.443731182672	0.769811335374	0.92	1.0	-0.08
1789	LOC100131626	LOC100131626	chr11	-	118251934	118252275	118251934	118252222	118288055	118288139	1789	3	0	12	3	178	125	0.445159178877	0.77171875364	1.0	0.737	0.263
2947	TMEM53	TMEM53	chr1	-	45118918	45120881	45118918	45120791	45140002	45140280	2947	28	1	47	4	215	125	0.447189124168	0.774666115539	0.942	0.872	0.07
742	DDIT3	DDIT3	chr12	-	57911051	57911221	57911051	57911207	57911488	57911536	742	442	82	73	17	139	125	0.44943277525	0.777406177513	0.829	0.794	0.035
935	LCOR	LCOR	chr10	+	98714709	98724198	98718168	98724198	98711859	98711953	935	316	1	1004	7	3584	125	0.4491491708	0.777406177513	0.917	0.833	0.084
2300	MICA	MICA	chr6	+	31378848	31379136	31379020	31379136	31378319	31378574	2300	594	4	832	3	297	125	0.450212406769	0.778181709713	0.984	0.992	-0.008
118	FAM120A	FAM120A	chr9	+	96277948	96278049	96277951	96278049	96261071	96261168	118	207	49	245	49	128	125	0.453018941516	0.779231681902	0.805	0.83	-0.025
1779	IST1	IST1	chr16	+	71958671	71958720	71958675	71958720	71956376	71956583	1779	11	0	35	2	129	125	0.452058826786	0.779231681902	1.0	0.944	0.056
1804	CASP9	CASP9	chr1	-	15833393	15833628	15833393	15833570	15834367	15834402	1804	2	19	2	43	183	125	0.452785360784	0.779231681902	0.067	0.031	0.036
246	TYSND1	TYSND1	chr10	-	71902423	71902609	71902423	71902520	71903597	71903728	246	73	9	85	7	214	125	0.45167857202	0.779231681902	0.826	0.876	-0.05
310	SLC25A10	SLC25A10	chr17	+	79684786	79684891	79684813	79684891	79684428	79684521	310	5	81	11	274	152	125	0.452877752642	0.779231681902	0.048	0.032	0.016
3314	PPP1R12C	PPP1R12C	chr19	-	55604150	55604236	55604150	55604233	55604383	55604444	3314	56	91	24	49	128	125	0.451483429003	0.779231681902	0.375	0.324	0.051
382	DMTF1	DMTF1	chr7	+	86811332	86811653	86811371	86811653	86810624	86810657	382	5	8	6	5	164	125	0.453141965721	0.779231681902	0.323	0.478	-0.155
1047	APBB1	APBB1	chr11	-	6416353	6416931	6416353	6416509	6417015	6417192	1047	460	2	244	0	547	125	0.457024418081	0.780365751117	0.981	1.0	-0.019
1129	HERPUD1	HERPUD1	chr16	+	56969312	56969387	56969315	56969387	56969146	56969224	1129	123	12	364	27	128	125	0.458784632734	0.780365751117	0.909	0.929	-0.02
1414	MTERF2	MTERF2	chr12	-	107378892	107379003	107378892	107378993	107380746	107380944	1414	33	13	21	12	135	125	0.454454599847	0.780365751117	0.702	0.618	0.084
1714	EIF1AD	EIF1AD	chr11	-	65767773	65767952	65767773	65767877	65769510	65769637	1714	49	3	88	9	200	125	0.457490642322	0.780365751117	0.911	0.859	0.052
1755	FAM156A	FAM156A	chrX	+	53024484	53024651	53024593	53024651	52985470	52985544	1755	3	0	3	1	234	125	0.457986815251	0.780365751117	1.0	0.616	0.384
2126	BRMS1	BRMS1	chr11	-	66104803	66105360	66104803	66105278	66106191	66106256	2126	179	0	154	1	207	125	0.457199598755	0.780365751117	1.0	0.989	0.011
2581	WDR76	WDR76	chr15	+	44120162	44120564	44120272	44120564	44119111	44119290	2581	144	0	208	2	235	125	0.458093579013	0.780365751117	1.0	0.982	0.018
2631	CCDC74A	CCDC74A	chr2	+	132288151	132288400	132288349	132288400	132287219	132287264	2631	115	101	25	17	323	125	0.45618083172	0.780365751117	0.306	0.363	-0.057
2752	APOL1	APOL1	chr22	+	36650943	36651045	36650982	36651045	36649116	36649265	2752	0	5	6	50	164	125	0.455327820521	0.780365751117	0.0	0.084	-0.084
3108	UBR5	UBR5	chr8	-	103277327	103277506	103277327	103277503	103279174	103279235	3108	159	32	108	27	128	125	0.458186438658	0.780365751117	0.829	0.796	0.033
3644	SP1	SP1	chr12	+	53775893	53777406	53776037	53777406	53775442	53775597	3644	196	4	314	10	269	125	0.456927298196	0.780365751117	0.958	0.936	0.022
3778	SUPT7L	SUPT7L	chr2	-	27883850	27884468	27883850	27884310	27885045	27885148	3778	50	4	49	2	283	125	0.457860000193	0.780365751117	0.847	0.915	-0.068
3903	SUV420H1	SUV420H1	chr11	-	67939009	67939176	67939009	67939123	67941270	67941380	3903	64	0	140	2	178	125	0.455820547392	0.780365751117	1.0	0.98	0.02
588	EVC	EVC	chr4	+	5812679	5816031	5812682	5816031	5812065	5812177	588	28	19	19	18	128	125	0.458479940339	0.780365751117	0.59	0.508	0.082
632	LRRC16A	LRRC16A	chr6	+	25606288	25606501	25606306	25606501	25605039	25605121	632	13	4	136	26	143	125	0.457463348603	0.780365751117	0.74	0.821	-0.081
2695	TMEM219	TMEM219	chr16	+	29974427	29974629	29974430	29974629	29973350	29973453	2695	24	19	51	53	128	125	0.45970335136	0.781362642796	0.552	0.484	0.068
1631	TMEM59	TMEM59	chr1	-	54506428	54506513	54506428	54506510	54507396	54507478	1631	249	572	237	502	128	125	0.461411170793	0.781928971477	0.298	0.316	-0.018
1775	ATP6V0B	ATP6V0B	chr1	+	44442697	44443972	44443652	44443972	44442444	44442496	1775	2303	4	1141	0	1080	125	0.460602308861	0.781928971477	0.985	1.0	-0.015
2262	AKAP13	AKAP13	chr15	+	86253809	86253876	86253812	86253876	86251249	86251317	2262	33	6	76	9	128	125	0.461637221928	0.781928971477	0.843	0.892	-0.049
2725	FAM217B	FAM217B	chr20	+	58518994	58523702	58519450	58523702	58517481	58517567	2725	187	1	148	2	581	125	0.462033806901	0.781928971477	0.976	0.941	0.035
3638	ZNF23	ZNF23	chr16	-	71487944	71488121	71487944	71488071	71490666	71490731	3638	3	0	8	2	175	125	0.461738254707	0.781928971477	1.0	0.741	0.259
718	ZNF189	ZNF189	chr9	+	104162165	104162292	104162210	104162292	104161135	104161471	718	8	2	3	0	170	125	0.461276856383	0.781928971477	0.746	1.0	-0.254
2659	BRSK2	BRSK2	chr11	+	1481729	1483919	1482199	1483919	1480421	1480469	2659	13	16	0	1	595	125	0.462709341775	0.782508454881	0.146	0.0	0.146
1986	EIF4ENIF1	EIF4ENIF1	chr22	-	31843411	31843554	31843411	31843551	31844138	31844218	1986	12	28	13	43	128	125	0.463720434833	0.783520307738	0.295	0.228	0.067
2097	PTBP2	PTBP2	chr1	+	97270340	97270495	97270355	97270495	97250614	97250810	2097	14	28	7	21	140	125	0.463974775676	0.783520307738	0.309	0.229	0.08
3900	COL6A2	COL6A2	chr21	+	47548816	47549719	47549109	47549719	47546416	47546455	3900	10	42	4	10	418	125	0.465049566299	0.78477114313	0.066	0.107	-0.041
3358	WRNIP1	WRNIP1	chr6	+	2770353	2770595	2770428	2770595	2768924	2769116	3358	621	15	506	16	200	125	0.466041176108	0.785879915777	0.963	0.952	0.011
1861	RELA	RELA	chr11	-	65421066	65422471	65421066	65422264	65423158	65423233	1861	307	1	697	5	332	125	0.466583131741	0.78593959813	0.991	0.981	0.01
2400	DOPEY1	DOPEY1	chr6	+	83829466	83829576	83829493	83829576	83828606	83828706	2400	16	0	24	1	152	125	0.468066265141	0.78593959813	1.0	0.952	0.048
2446	GS1-124K5.11	GS1-124K5.11	chr7	-	66041741	66041919	66041741	66041916	66057243	66057394	2446	5	2	15	12	128	125	0.468084077388	0.78593959813	0.709	0.55	0.159
3219	LYPLAL1	LYPLAL1	chr1	+	219383856	219383989	219383873	219383989	219352488	219352588	3219	2	10	2	4	142	125	0.467111077905	0.78593959813	0.15	0.306	-0.156
3334	PPP1CA	PPP1CA	chr11	-	67168538	67168703	67168538	67168670	67169198	67169376	3334	7	411	22	937	158	125	0.467699361091	0.78593959813	0.013	0.018	-0.005
3693	SYNJ1	SYNJ1	chr21	-	34050954	34051120	34050954	34051111	34053805	34053958	3693	16	1	11	0	134	125	0.46782695046	0.78593959813	0.937	1.0	-0.063
24	PRKACB	PRKACB	chr1	+	84670161	84671122	84670164	84671122	84668365	84668488	24	0	1	12	14	128	125	0.469197818294	0.786684992985	0.0	0.456	-0.456
3253	MYH10	MYH10	chr17	-	8479960	8479990	8479960	8479987	8480553	8480656	3253	7	0	49	4	128	125	0.469148409473	0.786684992985	1.0	0.923	0.077
308	DTYMK	DTYMK	chr2	-	242617866	242618064	242617866	242617992	242625183	242625292	308	371	6	514	12	197	125	0.469787140532	0.7871112647	0.975	0.965	0.01
2015	CRNDE	CRNDE	chr16	-	54954209	54954322	54954209	54954239	54957496	54957562	2015	31	7	230	37	208	125	0.470665122963	0.788020223692	0.727	0.789	-0.062
18	PGS1	PGS1	chr17	+	76396757	76396936	76396815	76396936	76395428	76395618	18	142	0	146	1	183	125	0.471781378914	0.78891199701	1.0	0.99	0.01
315	ILK	ILK	chr11	+	6625409	6625590	6625455	6625590	6624937	6625052	315	179	130	251	203	171	125	0.472205307704	0.78891199701	0.502	0.475	0.027
3776	SUPT7L	SUPT7L	chr2	-	27883850	27884310	27883850	27884255	27885045	27885148	3776	15	93	10	85	180	125	0.472024483727	0.78891199701	0.101	0.076	0.025
2779	HSD11B1L	HSD11B1L	chr19	+	5684791	5684916	5684829	5684916	5680775	5681282	2779	4	15	1	9	163	125	0.474051892893	0.790872085515	0.17	0.079	0.091
688	PLIN3	PLIN3	chr19	-	4852027	4852313	4852027	4852277	4859601	4859684	688	707	9	1105	10	161	125	0.473902849908	0.790872085515	0.984	0.988	-0.004
1412	PRIMPOL	PRIMPOL	chr4	+	185606562	185606652	185606565	185606652	185603401	185603490	1412	12	1	32	6	128	125	0.475406110567	0.790884528132	0.921	0.839	0.082
2788	OSBP2	OSBP2	chr22	+	31285163	31285221	31285166	31285221	31284209	31284327	2788	27	2	8	0	128	125	0.475070751444	0.790884528132	0.929	1.0	-0.071
3827	RNF121	RNF121	chr11	+	71706485	71706597	71706495	71706597	71701642	71701763	3827	2	0	2	1	135	125	0.475290154507	0.790884528132	1.0	0.649	0.351
911	RPLP0	RPLP0	chr12	-	120638532	120638694	120638532	120638634	120638885	120639014	911	1074	3325	958	3078	185	125	0.47514970245	0.790884528132	0.179	0.174	0.005
2483	FCHO1	FCHO1	chr19	+	17899078	17899377	17899092	17899377	17898490	17898655	2483	0	10	2	35	139	125	0.47707142745	0.793093264742	0.0	0.049	-0.049
216	THEMIS2	THEMIS2	chr1	+	28208481	28209554	28209023	28209554	28206154	28206565	216	53	0	623	6	667	125	0.477712495508	0.793597349327	1.0	0.951	0.049
2199	RTEL1	RTEL1	chr20	+	62293826	62293980	62293898	62293980	62293202	62293296	2199	2	34	2	72	197	125	0.481121463305	0.795330796442	0.036	0.017	0.019
2385	SUN1	SUN1	chr7	+	892446	892589	892449	892589	892245	892304	2385	279	116	265	123	128	125	0.480932993358	0.795330796442	0.701	0.678	0.023
2457	KCNMA1	KCNMA1	chr10	-	79395960	79396764	79395960	79396273	79397022	79397577	2457	29	42	73	86	616	125	0.479744662003	0.795330796442	0.123	0.147	-0.024
3494	LARP4	LARP4	chr12	+	50821544	50821692	50821547	50821692	50794591	50794811	3494	136	15	134	11	128	125	0.480897305406	0.795330796442	0.899	0.922	-0.023
3924	C8orf58	C8orf58	chr8	+	22460049	22460156	22460073	22460156	22459712	22459825	3924	14	7	27	20	149	125	0.481126037354	0.795330796442	0.627	0.531	0.096
3926	FAM219A	FAM219A	chr9	-	34398181	34401120	34398181	34401117	34401663	34401718	3926	206	72	112	33	128	125	0.479755656034	0.795330796442	0.736	0.768	-0.032
547	ICT1	ICT1	chr17	+	73017015	73017356	73017020	73017356	73016582	73016752	547	319	7	319	10	130	125	0.480985120895	0.795330796442	0.978	0.968	0.01
1473	ALPK1	ALPK1	chr4	+	113298833	113299054	113298885	113299054	113236956	113237008	1473	6	2	14	2	177	125	0.482274425596	0.796668513168	0.679	0.832	-0.153
1835	WBP5	WBP5	chrX	+	102612542	102613397	102612545	102613397	102612010	102612089	1835	1102	30	649	14	128	125	0.483424918317	0.798007823701	0.973	0.978	-0.005
2785	NCAPG	NCAPG	chr4	+	17825269	17825393	17825294	17825393	17824605	17824746	2785	409	24	203	9	150	125	0.484437040569	0.799117000208	0.934	0.949	-0.015
1844	SYNRG	SYNRG	chr17	-	35956269	35956391	35956269	35956388	35960409	35960450	1844	12	2	19	6	128	125	0.48624792255	0.801009753143	0.854	0.756	0.098
680	ZCCHC10	ZCCHC10	chr5	-	132335823	132335893	132335823	132335865	132342450	132342612	680	9	69	11	60	153	125	0.486477444748	0.801009753143	0.096	0.13	-0.034
842	ZNF200	ZNF200	chr16	-	3272324	3274613	3272324	3274610	3282420	3282547	842	13	10	16	8	128	125	0.486607457529	0.801009753143	0.559	0.661	-0.102
1624	MYO15B	MYO15B	chr17	+	73621845	73622057	73621923	73622057	73621606	73621740	1624	1	4	0	3	203	125	0.488042460043	0.801874574793	0.133	0.0	0.133
165	MORF4L2	MORF4L2	chrX	-	102933426	102933579	102933426	102933548	102940098	102940188	165	598	65	467	44	156	125	0.488218126344	0.801874574793	0.881	0.895	-0.014
2966	WDR47	WDR47	chr1	-	109547213	109547340	109547213	109547337	109553537	109554340	2966	10	35	7	36	128	125	0.488624713427	0.801874574793	0.218	0.16	0.058
3261	ZNF433	ZNF433	chr19	-	12128980	12129116	12128980	12129107	12140954	12141013	3261	0	1	2	2	134	125	0.488839672671	0.801874574793	0.0	0.483	-0.483
523	YY1AP1	YY1AP1	chr1	-	155638417	155638568	155638417	155638508	155640110	155640255	523	110	85	92	61	185	125	0.487650244499	0.801874574793	0.466	0.505	-0.039
1064	CD101	CD101	chr1	+	117578777	117579173	117578789	117579173	117576481	117576756	1064	1	0	2	2	137	125	0.489696944395	0.802286633403	1.0	0.477	0.523
1683	NOP16	NOP16	chr5	-	175810939	175811375	175810939	175811287	175812221	175812328	1683	609	25	393	20	213	125	0.48984828053	0.802286633403	0.935	0.92	0.015
1783	CAPRIN2	CAPRIN2	chr12	-	30867892	30868075	30867892	30868015	30869441	30869610	1783	50	5	17	3	185	125	0.490115504016	0.802286633403	0.871	0.793	0.078
2558	TIMM9	TIMM9	chr14	-	58875211	58875886	58875211	58875799	58877560	58877656	2558	169	0	328	3	212	125	0.49074578779	0.802758952311	1.0	0.985	0.015
1347	CDC27	CDC27	chr17	-	45229171	45229302	45229171	45229284	45232037	45232152	1347	23	184	28	182	143	125	0.49277444607	0.804956310027	0.099	0.119	-0.02
2724	SETD4	SETD4	chr21	-	37431113	37431271	37431113	37431222	37432644	37433116	2724	8	6	18	21	174	125	0.49251947506	0.804956310027	0.489	0.381	0.108
1156	BIVM	BIVM	chr13	+	103491900	103493888	103491921	103493888	103490992	103491089	1156	14	128	17	202	146	125	0.494470243454	0.806044831279	0.086	0.067	0.019
3508	REPS1	REPS1	chr6	-	139238691	139238764	139238691	139238761	139241351	139241453	3508	101	28	141	32	128	125	0.493826711485	0.806044831279	0.779	0.811	-0.032
422	ATF2	ATF2	chr2	-	175936977	175939595	175936977	175939563	175945387	175945493	422	0	110	2	144	157	125	0.494319069174	0.806044831279	0.0	0.011	-0.011
2135	TPGS2	TPGS2	chr18	-	34385336	34385465	34385336	34385360	34387809	34387897	2135	855	5	788	2	230	125	0.496999056933	0.807122424641	0.989	0.995	-0.006
2195	MED24	MED24	chr17	-	38209721	38209910	38209721	38209888	38210613	38210889	2195	44	17	80	24	147	125	0.498151373709	0.807122424641	0.688	0.739	-0.051
2227	MAEA	MAEA	chr4	+	1332209	1332405	1332213	1332405	1330648	1330782	2227	331	7	356	5	129	125	0.496531648968	0.807122424641	0.979	0.986	-0.007
2507	CD14	CD14	chr5	-	140012653	140012877	140012653	140012777	140013115	140013286	2507	5	0	7	1	225	125	0.495644833085	0.807122424641	1.0	0.795	0.205
2529	RSRC2	RSRC2	chr12	-	123003385	123003598	123003385	123003576	123005050	123005128	2529	43	27	77	39	147	125	0.498987850672	0.807122424641	0.575	0.627	-0.052
2690	TMEM91	TMEM91	chr19	+	41889465	41889987	41889778	41889987	41888676	41888826	2690	9	2	3	0	438	125	0.499080474383	0.807122424641	0.562	1.0	-0.438
2761	PHF6	PHF6	chrX	+	133547517	133547687	133547520	133547687	133527938	133527982	2761	26	117	30	110	128	125	0.496892205419	0.807122424641	0.178	0.21	-0.032
3161	ZCCHC11	ZCCHC11	chr1	-	52902426	52902650	52902426	52902647	52903891	52904007	3161	22	7	28	13	128	125	0.498012501843	0.807122424641	0.754	0.678	0.076
3406	PNPLA6	PNPLA6	chr19	+	7618757	7618901	7618760	7618901	7616247	7616323	3406	68	91	74	115	128	125	0.49727569254	0.807122424641	0.422	0.386	0.036
3496	MLLT10	MLLT10	chr10	+	22028958	22029165	22029082	22029165	22024067	22024164	3496	161	3	234	7	249	125	0.499941731738	0.807122424641	0.964	0.944	0.02
3715	TRMU	TRMU	chr22	+	46746242	46746360	46746246	46746360	46742318	46742441	3715	22	10	25	16	129	125	0.499028662953	0.807122424641	0.681	0.602	0.079
58	PLAGL1	PLAGL1	chr6	-	144281605	144281717	144281605	144281693	144285923	144285955	58	1	19	3	25	149	125	0.498882474839	0.807122424641	0.042	0.091	-0.049
624	SGOL2	SGOL2	chr2	+	201440033	201440184	201440040	201440184	201435772	201438700	624	114	3	89	4	132	125	0.499939937262	0.807122424641	0.973	0.955	0.018
702	SLC6A9	SLC6A9	chr1	-	44466627	44466727	44466627	44466723	44466835	44466970	702	14	0	24	1	129	125	0.499836139942	0.807122424641	1.0	0.959	0.041
3677	FAM63A	FAM63A	chr1	-	150974640	150975444	150974640	150974876	150978787	150979273	3677	60	2	175	3	693	125	0.500388670684	0.807289139723	0.844	0.913	-0.069
3453	GCDH	GCDH	chr19	+	13007018	13007235	13007053	13007235	13006805	13006935	3453	62	0	141	2	160	125	0.500867639309	0.807507264747	1.0	0.982	0.018
2380	FBXO7	FBXO7	chr22	+	32874967	32875262	32875119	32875262	32871223	32871385	2380	329	6	592	15	277	125	0.501743086693	0.808363861894	0.961	0.947	0.014
1071	C6orf48	C6orf48	chr6	+	31804189	31804294	31804203	31804294	31803187	31803228	1071	6	4	2	3	139	125	0.502502069553	0.808477644781	0.574	0.375	0.199
1973	KCNC4	KCNC4	chr1	+	110774842	110776674	110775532	110776674	110768596	110768800	1973	40	4	359	24	815	125	0.50218151247	0.808477644781	0.605	0.696	-0.091
1702	MEIS2	MEIS2	chr15	-	37187351	37187462	37187351	37187441	37188828	37188887	1702	8	14	5	14	146	125	0.5039929734	0.809213598439	0.329	0.234	0.095
3375	CD164	CD164	chr6	-	109687716	109690220	109687716	109689528	109691613	109691670	3375	6163	15	5940	11	817	125	0.503794644476	0.809213598439	0.984	0.988	-0.004
350	IRF5	IRF5	chr7	+	128587283	128587589	128587331	128587589	128587076	128587110	350	9	4	9	2	173	125	0.503508272155	0.809213598439	0.619	0.765	-0.146
1072	C6orf48	C6orf48	chr6	+	31804189	31804294	31804200	31804294	31803187	31803228	1072	5	103	2	73	136	125	0.504846702677	0.809477750572	0.043	0.025	0.018
3655	ABCE1	ABCE1	chr4	+	146025537	146025667	146025540	146025667	146019155	146019571	3655	232	25	551	70	128	125	0.504602247023	0.809477750572	0.901	0.885	0.016
2963	ZFAND2B	ZFAND2B	chr2	+	220071688	220071764	220071691	220071764	220071505	220071567	2963	1	2	1	7	128	125	0.505853811832	0.810539293311	0.328	0.122	0.206
1566	IL17RE	IL17RE	chr3	+	9956085	9956283	9956231	9956283	9955639	9955708	1566	4	5	22	45	271	125	0.506389182429	0.810844028307	0.27	0.184	0.086
3698	MCM10	MCM10	chr10	+	13214624	13214765	13214627	13214765	13214375	13214480	3698	27	56	38	64	128	125	0.5068521071	0.811032424781	0.32	0.367	-0.047
279	PRNP	PRNP	chr20	+	4679856	4682234	4679861	4682234	4666796	4667154	279	178	5	141	6	130	125	0.507877823248	0.812120494765	0.972	0.958	0.014
1112	TLK2	TLK2	chr17	+	60558481	60558567	60558484	60558567	60556385	60556651	1112	7	7	6	10	128	125	0.508356983545	0.81221526906	0.494	0.369	0.125
1892	PCYT2	PCYT2	chr17	-	79866751	79867197	79866751	79866911	79867389	79867478	1892	5	2	30	6	411	125	0.508628633796	0.81221526906	0.432	0.603	-0.171
1145	FLT3LG	FLT3LG	chr19	+	49979373	49979455	49979401	49979455	49978947	49979058	1145	1	10	0	6	153	125	0.510564031165	0.812730467645	0.076	0.0	0.076
1170	PARP3	PARP3	chr3	+	51977364	51977554	51977369	51977554	51976320	51976724	1170	6	3	5	1	130	125	0.511706037392	0.812730467645	0.658	0.828	-0.17
1893	SMAD7	SMAD7	chr18	-	46468850	46468925	46468850	46468922	46474753	46474807	1893	75	12	170	21	128	125	0.511452922243	0.812730467645	0.859	0.888	-0.029
2762	SEZ6L2	SEZ6L2	chr16	-	29908142	29908442	29908142	29908232	29909173	29909305	2762	31	1	42	3	335	125	0.510978757613	0.812730467645	0.92	0.839	0.081
493	ZNF286A	ZNF286A	chr17	+	15603448	15603680	15603521	15603680	15602890	15603091	493	8	1	18	5	198	125	0.50971098758	0.812730467645	0.835	0.694	0.141
762	TJAP1	TJAP1	chr6	+	43466712	43466838	43466715	43466838	43465618	43465715	762	57	53	39	44	128	125	0.510050287852	0.812730467645	0.512	0.464	0.048
918	ZNF7	ZNF7	chr8	+	146054829	146054989	146054862	146054989	146054427	146054475	918	7	18	12	21	158	125	0.510969214956	0.812730467645	0.235	0.311	-0.076
969	COX11	COX11	chr17	-	53038566	53040276	53038566	53038673	53040666	53040792	969	1794	11	2811	22	1728	125	0.511719183332	0.812730467645	0.922	0.902	0.02
2505	LPPR2	LPPR2	chr19	+	11470207	11470396	11470282	11470396	11468335	11468415	2505	220	32	47	9	200	125	0.51294125836	0.813571246379	0.811	0.765	0.046
3695	ACY1	ACY1	chr3	+	52019376	52019481	52019416	52019481	52018062	52018174	3695	29	5	62	7	165	125	0.512675340643	0.813571246379	0.815	0.87	-0.055
438	KCTD15	KCTD15	chr19	+	34302695	34306666	34303694	34306666	34302151	34302457	438	23	31	25	26	1124	125	0.513828380994	0.81442838526	0.076	0.097	-0.021
1386	EI24	EI24	chr11	+	125445200	125445304	125445204	125445304	125442353	125442465	1386	6	0	36	3	129	125	0.515481388586	0.816497492777	1.0	0.921	0.079
870	TCF7L2	TCF7L2	chr10	+	114910741	114910882	114910756	114910882	114905769	114905856	870	15	52	59	165	140	125	0.516781802374	0.818005696615	0.205	0.242	-0.037
1263	FBXL5	FBXL5	chr4	-	15638116	15638299	15638116	15638296	15640130	15640317	1263	112	8	175	9	128	125	0.51935480941	0.819626420565	0.932	0.95	-0.018
1675	EEF1D	EEF1D	chr8	-	144668898	144669022	144668898	144669019	144679517	144679845	1675	1550	227	1757	274	128	125	0.519899262087	0.819626420565	0.87	0.862	0.008
1686	NOP16	NOP16	chr5	-	175810939	175811287	175810939	175811255	175812221	175812328	1686	151	9	100	4	157	125	0.519613254513	0.819626420565	0.93	0.952	-0.022
196	PSMC4	PSMC4	chr19	+	40478275	40478462	40478368	40478462	40478052	40478151	196	1547	9	1264	10	218	125	0.519028362643	0.819626420565	0.99	0.986	0.004
3713	TRMU	TRMU	chr22	+	46746187	46746360	46746242	46746360	46742318	46742441	3713	80	19	106	20	180	125	0.519126166895	0.819626420565	0.745	0.786	-0.041
538	NDUFC1	NDUFC1	chr4	-	140216885	140217114	140216885	140217110	140223569	140223705	538	45	1	33	0	129	125	0.518300342866	0.819626420565	0.978	1.0	-0.022
1226	MUTYH	MUTYH	chr1	-	45799084	45799233	45799084	45799169	45800062	45800183	1226	14	3	32	11	189	125	0.522184633794	0.820767307904	0.755	0.658	0.097
1323	VBP1	VBP1	chrX	+	154448459	154448584	154448463	154448584	154444700	154444852	1323	373	5	355	7	129	125	0.522127858718	0.820767307904	0.986	0.98	0.006
2332	ZNF185	ZNF185	chrX	+	152089250	152089292	152089253	152089292	152088871	152088955	2332	31	18	141	66	128	125	0.521493101778	0.820767307904	0.627	0.676	-0.049
2940	CCDC138	CCDC138	chr2	+	109408010	109408258	109408135	109408258	109405307	109405422	2940	2	3	2	1	250	125	0.522598696037	0.820767307904	0.25	0.5	-0.25
306	RPS24	RPS24	chr10	+	79797719	79797740	79797722	79797740	79796951	79797062	306	4	9	5	19	128	125	0.521811335175	0.820767307904	0.303	0.204	0.099
345	ITFG3	ITFG3	chr16	+	304379	304680	304386	304680	299547	299653	345	94	9	235	17	132	125	0.522719409376	0.820767307904	0.908	0.929	-0.021
1453	RPS6KA4	RPS6KA4	chr11	+	64135957	64136073	64135960	64136073	64135603	64135732	1453	3	11	3	20	128	125	0.525888014837	0.822068863516	0.21	0.128	0.082
1685	NOP16	NOP16	chr5	-	175810939	175811287	175810939	175811284	175812221	175812328	1685	29	97	24	98	128	125	0.524545362251	0.822068863516	0.226	0.193	0.033
1815	OLFML2B	OLFML2B	chr1	-	161969902	161970131	161969902	161970128	161976086	161976263	1815	2	85	1	18	128	125	0.52819526745	0.822068863516	0.022	0.051	-0.029
1859	FAM213B	FAM213B	chr1	+	2520360	2520479	2520392	2520479	2519988	2520064	1859	91	48	89	55	157	125	0.525083005623	0.822068863516	0.602	0.563	0.039
1866	VEGFB	VEGFB	chr11	+	64004891	64005127	64004992	64005127	64004658	64004694	1866	149	7	184	6	226	125	0.526637116327	0.822068863516	0.922	0.944	-0.022
1939	GATAD2A	GATAD2A	chr19	+	19611926	19612225	19611929	19612225	19609251	19609531	1939	222	16	246	22	128	125	0.531268420677	0.822068863516	0.931	0.916	0.015
2085	ZNF83	ZNF83	chr19	-	53119970	53120094	53119970	53120068	53122188	53122315	2085	1	2	3	2	151	125	0.527045802719	0.822068863516	0.293	0.554	-0.261
2250	EYA1	EYA1	chr8	-	72233968	72234114	72233968	72234111	72234433	72234503	2250	127	33	2	0	128	125	0.527470864124	0.822068863516	0.79	1.0	-0.21
2395	NSMCE4A	NSMCE4A	chr10	-	123718838	123718925	123718838	123718922	123719015	123719110	2395	148	3	222	7	128	125	0.531248543085	0.822068863516	0.98	0.969	0.011
2500	PSMA3	PSMA3	chr14	+	58727665	58727738	58727686	58727738	58724642	58724716	2500	1181	29	1679	35	146	125	0.530667539208	0.822068863516	0.972	0.976	-0.004
2583	ORAI2	ORAI2	chr7	+	102076648	102076780	102076671	102076780	102073976	102074108	2583	5	42	3	15	148	125	0.528903555321	0.822068863516	0.091	0.145	-0.054
2595	GMPR2	GMPR2	chr14	+	24706247	24706358	24706276	24706358	24705172	24705346	2595	2	119	8	288	154	125	0.530715165343	0.822068863516	0.013	0.022	-0.009
2662	PPIP5K1	PPIP5K1	chr15	-	43876555	43876819	43876555	43876730	43882369	43882451	2662	18	1	10	0	214	125	0.525609394761	0.822068863516	0.913	1.0	-0.087
2696	CTC1	CTC1	chr17	-	8140692	8140837	8140692	8140732	8141348	8141560	2696	7	0	75	5	230	125	0.528757848157	0.822068863516	1.0	0.891	0.109
276	CLDND1	CLDND1	chr3	-	98239976	98240286	98239976	98240281	98241692	98241910	276	212	20	187	14	130	125	0.527581899466	0.822068863516	0.911	0.928	-0.017
2782	IFT20	IFT20	chr17	-	26655350	26655759	26655350	26655683	26656198	26656302	2782	212	0	187	2	201	125	0.530914140531	0.822068863516	1.0	0.983	0.017
3172	EXTL2	EXTL2	chr1	-	101354308	101354420	101354308	101354384	101360188	101360735	3172	16	73	3	21	161	125	0.529605741503	0.822068863516	0.145	0.1	0.045
3178	NFE2L2	NFE2L2	chr2	-	178097119	178097311	178097119	178097290	178097977	178098067	3178	584	6	623	9	146	125	0.530306006575	0.822068863516	0.988	0.983	0.005
3499	MBIP	MBIP	chr14	-	36767763	36768396	36767763	36768393	36769990	36770029	3499	53	9	66	15	128	125	0.530965452271	0.822068863516	0.852	0.811	0.041
413	TMEM159	TMEM159	chr16	+	21172298	21172599	21172405	21172599	21169697	21170067	413	25	12	76	47	232	125	0.525844734216	0.822068863516	0.529	0.466	0.063
459	POLR3F	POLR3F	chr20	+	18462262	18462454	18462266	18462454	18461045	18461153	459	121	8	90	4	129	125	0.531597532431	0.822068863516	0.936	0.956	-0.02
886	ZCCHC18	ZCCHC18	chrX	+	103358124	103360538	103359942	103360538	103357885	103357937	886	73	2	19	0	1943	125	0.528189352961	0.822068863516	0.701	1.0	-0.299
939	CUX1	CUX1	chr7	+	101821748	101821937	101821754	101821937	101813725	101813830	939	170	30	142	30	131	125	0.527170823267	0.822068863516	0.844	0.819	0.025
3042	ZNF274	ZNF274	chr19	+	58697063	58697205	58697078	58697205	58695287	58695365	3042	1	44	0	43	140	125	0.531954521689	0.822079718058	0.02	0.0	0.02
3807	KIAA1958	KIAA1958	chr9	+	115421542	115427591	115421552	115427591	115407929	115408102	3807	5	0	20	2	135	125	0.532346888022	0.822145193927	1.0	0.903	0.097
2340	C9orf116	C9orf116	chr9	-	138387025	138387461	138387025	138387415	138390430	138390509	2340	57	3	33	3	171	125	0.533136414742	0.822283281831	0.933	0.889	0.044
779	SMC2	SMC2	chr9	+	106857579	106857833	106857604	106857833	106856540	106856758	779	5	35	4	44	150	125	0.532816300389	0.822283281831	0.106	0.07	0.036
1061	SURF6	SURF6	chr9	-	136200553	136200642	136200553	136200589	136201227	136201437	1061	191	3	157	4	178	125	0.53973420503	0.824268682394	0.978	0.965	0.013
1344	GEMIN5	GEMIN5	chr5	-	154311017	154311137	154311017	154311134	154311658	154311810	1344	39	10	58	11	128	125	0.539872792549	0.824268682394	0.792	0.837	-0.045
1516	EXOSC2	EXOSC2	chr9	+	133576945	133577697	133577529	133577697	133574715	133574781	1516	195	15	67	7	709	125	0.535934128385	0.824268682394	0.696	0.628	0.068
1733	ATF7IP	ATF7IP	chr12	+	14587270	14587357	14587273	14587357	14576842	14578407	1733	65	17	83	27	128	125	0.53779903708	0.824268682394	0.789	0.75	0.039
1867	PCED1A	PCED1A	chr20	-	2819489	2819728	2819489	2819575	2819837	2819917	1867	138	14	129	10	278	125	0.537471468153	0.824268682394	0.816	0.853	-0.037
188	ILF3	ILF3	chr19	+	10793800	10793938	10793812	10793938	10793212	10793380	188	485	547	633	678	137	125	0.539013351755	0.824268682394	0.447	0.46	-0.013
228	TMEM218	TMEM218	chr11	-	124972027	124972247	124972027	124972213	124972532	124972705	228	0	1	4	6	159	125	0.537309261378	0.824268682394	0.0	0.344	-0.344
2632	CCDC74A	CCDC74A	chr2	+	132290161	132290354	132290296	132290354	132289236	132289375	2632	297	3	51	0	260	125	0.535200114151	0.824268682394	0.979	1.0	-0.021
2668	ADAR	ADAR	chr1	-	154569280	154569471	154569280	154569414	154569598	154569743	2668	504	4	594	7	182	125	0.538852593387	0.824268682394	0.989	0.983	0.006
3120	NDRG4	NDRG4	chr16	+	58537609	58537807	58537647	58537807	58534046	58534173	3120	1	1	1	0	163	125	0.540038102258	0.824268682394	0.434	1.0	-0.566
3238	CCDC103	CCDC103	chr17	+	42979732	42981047	42979735	42981047	42978887	42979024	3238	1	1	1	0	128	125	0.537915181814	0.824268682394	0.494	1.0	-0.506
3825	SPTLC1	SPTLC1	chr9	-	94793415	94794840	94793415	94794808	94797091	94797165	3825	385	11	462	10	157	125	0.537746711416	0.824268682394	0.965	0.974	-0.009
563	HMGN3	HMGN3	chr6	-	79910961	79912106	79910961	79911443	79913296	79913347	563	1143	3	812	1	788	125	0.539001284894	0.824268682394	0.984	0.992	-0.008
59	PLAGL1	PLAGL1	chr6	-	144281605	144281717	144281605	144281679	144285923	144285955	59	1	63	3	91	163	125	0.536460908762	0.824268682394	0.012	0.025	-0.013
936	SMURF1	SMURF1	chr7	-	98630659	98630744	98630659	98630735	98633137	98633339	936	70	25	154	46	134	125	0.538299651978	0.824268682394	0.723	0.757	-0.034
978	PER3	PER3	chr1	+	7889893	7890221	7889896	7890221	7887177	7887875	978	13	9	17	8	128	125	0.537698568119	0.824268682394	0.585	0.675	-0.09
2406	MTHFD1L	MTHFD1L	chr6	+	151208977	151209117	151208980	151209117	151203897	151204022	2406	4	1	3	2	128	125	0.541546742331	0.825498570886	0.796	0.594	0.202
553	ZNF419	ZNF419	chr19	+	58002835	58002965	58002838	58002965	57999078	57999351	553	2	3	1	4	128	125	0.541224615592	0.825498570886	0.394	0.196	0.198
1792	UCHL5	UCHL5	chr1	-	192992055	192992169	192992055	192992166	192992973	192993076	1792	93	123	117	173	128	125	0.543075332667	0.82680370823	0.425	0.398	0.027
2225	TEX10	TEX10	chr9	-	103065913	103066124	103065913	103066067	103070781	103070963	2225	234	7	154	3	182	125	0.543106905832	0.82680370823	0.958	0.972	-0.014
205	UTP15	UTP15	chr5	+	72864059	72864152	72864116	72864152	72863086	72863259	205	86	0	74	1	182	125	0.544341655821	0.82707538779	1.0	0.981	0.019
3477	LY6K	LY6K	chr8	+	143784508	143785584	143784540	143785584	143783017	143783131	3477	2	0	44	11	157	125	0.544033995971	0.82707538779	1.0	0.761	0.239
87	WDTC1	WDTC1	chr1	+	27623538	27623647	27623541	27623647	27622816	27622892	87	56	2	137	8	128	125	0.544228574312	0.82707538779	0.965	0.944	0.021
2037	MGAT4A	MGAT4A	chr2	-	99235568	99242055	99235568	99237968	99242185	99242298	2037	110	0	752	3	4212	125	0.544808167107	0.827249117346	1.0	0.882	0.118
1682	NOP16	NOP16	chr5	-	175810939	175811375	175810939	175811255	175812221	175812328	1682	735	9	473	4	245	125	0.545576236461	0.827880219281	0.977	0.984	-0.007
1153	TBC1D1	TBC1D1	chr4	+	38126582	38126752	38126731	38126752	38117330	38117575	1153	404	9	429	7	274	125	0.546677260095	0.828278524444	0.953	0.965	-0.012
2458	ACADM	ACADM	chr1	+	76194073	76194173	76194085	76194173	76190031	76190502	2458	0	144	2	144	137	125	0.54742862392	0.828278524444	0.0	0.013	-0.013
309	SLC25A10	SLC25A10	chr17	+	79684428	79684521	79684511	79684521	79684031	79684102	309	140	5	470	12	208	125	0.546423594338	0.828278524444	0.944	0.959	-0.015
3272	TGFBRAP1	TGFBRAP1	chr2	-	105924070	105924775	105924070	105924772	105946081	105946171	3272	3	1	5	4	128	125	0.547601766054	0.828278524444	0.746	0.55	0.196
3427	DFNB31	DFNB31	chr9	-	117166175	117166357	117166175	117166354	117168634	117169172	3427	46	2	24	2	128	125	0.547118597646	0.828278524444	0.957	0.921	0.036
2881	TXNDC12	TXNDC12	chr1	-	52497768	52499723	52497768	52499600	52507208	52507269	2881	7	2	2	0	248	125	0.54818373672	0.828625223652	0.638	1.0	-0.362
499	SYTL1	SYTL1	chr1	+	27675570	27675643	27675606	27675643	27674457	27674503	499	7	2	155	26	161	125	0.549148865324	0.829550279515	0.731	0.822	-0.091
1092	BTN2A2	BTN2A2	chr6	+	26392602	26395100	26394525	26395100	26391030	26391057	1092	1123	6	613	2	2048	125	0.549985244516	0.829825806298	0.92	0.949	-0.029
1313	BAHD1	BAHD1	chr15	+	40754110	40754493	40754113	40754493	40750649	40752095	1313	20	8	33	18	128	125	0.550037794979	0.829825806298	0.709	0.642	0.067
1141	ZMYND8	ZMYND8	chr20	-	45927472	45927691	45927472	45927616	45938799	45938948	1141	103	59	89	44	200	125	0.552369384636	0.832808526643	0.522	0.558	-0.036
1772	LINC01588	LINC01588	chr14	-	50457724	50458725	50457724	50458482	50458973	50459043	1772	6	1	8	3	368	125	0.55281456828	0.832945106408	0.671	0.475	0.196
3060	SYNE2	SYNE2	chr14	+	64688251	64688422	64688293	64688422	64687154	64687355	3060	2	17	17	90	167	125	0.553871631598	0.834002860656	0.081	0.124	-0.043
1222	SERPINB1	SERPINB1	chr6	-	2836089	2836257	2836089	2836253	2836341	2836484	1222	71	0	449	6	129	125	0.555898110299	0.835672494229	1.0	0.986	0.014
1930	MT1G	MT1G	chr16	-	56701223	56701292	56701223	56701289	56701877	56701977	1930	6	1	74	24	128	125	0.556047726045	0.835672494229	0.854	0.751	0.103
986	SCNM1	SCNM1	chr1	+	151140619	151140814	151140669	151140814	151139801	151139890	986	431	25	276	13	175	125	0.555919181498	0.835672494229	0.925	0.938	-0.013
3364	TSNARE1	TSNARE1	chr8	-	143396363	143396453	143396363	143396450	143399904	143399995	3364	11	1	28	1	128	125	0.556476583471	0.835782285533	0.915	0.965	-0.05
2306	KIAA1586	KIAA1586	chr6	+	56912110	56912194	56912132	56912194	56911329	56911574	2306	54	1	32	0	147	125	0.557916130316	0.837408939369	0.979	1.0	-0.021
2698	P2RX5	P2RX5	chr17	-	3592785	3592924	3592785	3592921	3593363	3593444	2698	31	16	2	2	128	125	0.558351295987	0.83752694398	0.654	0.494	0.16
2084	ZNF83	ZNF83	chr19	-	53119970	53120094	53119970	53120088	53122188	53122315	2084	1	0	3	2	131	125	0.56004294428	0.838557076683	1.0	0.589	0.411
2732	VDAC1	VDAC1	chr5	-	133328636	133328709	133328636	133328706	133340337	133340657	2732	395	98	367	100	128	125	0.560109005243	0.838557076683	0.797	0.782	0.015
533	ART5	ART5	chr11	-	3659735	3660149	3659735	3660023	3660232	3660265	533	3	5	0	1	251	125	0.55954337374	0.838557076683	0.23	0.0	0.23
1978	ZFYVE1	ZFYVE1	chr14	-	73444634	73444752	73444634	73444710	73445568	73445677	1978	1	0	3	2	167	125	0.561016622405	0.838846623825	1.0	0.529	0.471
2016	DYNLL1	DYNLL1	chr12	+	120934204	120934356	120934218	120934356	120933858	120934019	2016	197	2042	221	2435	139	125	0.560715815657	0.838846623825	0.08	0.075	0.005
362	FAM208A	FAM208A	chr3	-	56667071	56667994	56667071	56667871	56672733	56672793	362	103	21	199	48	248	125	0.561670354044	0.8392898611	0.712	0.676	0.036
1452	RPS6KA4	RPS6KA4	chr11	+	64135939	64136073	64135960	64136073	64135603	64135732	1452	43	11	100	20	146	125	0.562041941693	0.839311202185	0.77	0.811	-0.041
2145	ULK3	ULK3	chr15	-	75134415	75134536	75134415	75134459	75134620	75134761	2145	76	13	62	8	202	125	0.562525865806	0.839500164408	0.783	0.827	-0.044
846	ZNF18	ZNF18	chr17	-	11886613	11886724	11886613	11886721	11887429	11887514	846	2	2	14	7	128	125	0.563144285917	0.839889477853	0.494	0.661	-0.167
3679	LINC-PINT	LINC-PINT	chr7	-	130630478	130630594	130630478	130630550	130668811	130668868	3679	17	1	8	0	169	125	0.564253145587	0.841009288695	0.926	1.0	-0.074
1264	FBXL5	FBXL5	chr4	-	15646115	15646331	15646115	15646280	15656826	15657035	1264	121	14	173	16	176	125	0.565525633414	0.842371409568	0.86	0.885	-0.025
1746	MAP4K2	MAP4K2	chr11	-	64564575	64564664	64564575	64564640	64564746	64564852	1746	44	1	91	4	149	125	0.566355704561	0.842539297032	0.974	0.95	0.024
2216	OGG1	OGG1	chr3	+	9798727	9799089	9798744	9799089	9798450	9798500	2216	6	21	12	30	142	125	0.566009303925	0.842539297032	0.201	0.26	-0.059
307	DTYMK	DTYMK	chr2	-	242617866	242618064	242617866	242617992	242619643	242619734	307	635	34	879	41	197	125	0.567261726723	0.842819605359	0.922	0.932	-0.01
3211	ZNF317	ZNF317	chr19	+	9268509	9268751	9268655	9268751	9267943	9268070	3211	7	53	6	32	271	125	0.567073588575	0.842819605359	0.057	0.08	-0.023
465	TATDN3	TATDN3	chr1	+	212985568	212985670	212985592	212985670	212981077	212981190	465	3	7	6	23	149	125	0.567991213384	0.843370012793	0.264	0.18	0.084
2013	CRNDE	CRNDE	chr16	-	54954209	54954250	54954209	54954239	54957496	54957562	2013	5	7	18	37	136	125	0.568939096875	0.843983897412	0.396	0.309	0.087
3213	TCF4	TCF4	chr18	-	52924545	52924622	52924545	52924619	52927179	52927258	3213	248	22	23	3	128	125	0.569935421301	0.843983897412	0.917	0.882	0.035
3402	PORCN	PORCN	chrX	+	48367955	48368344	48368171	48368344	48367346	48367491	3402	16	7	14	4	341	125	0.569519066161	0.843983897412	0.456	0.562	-0.106
3449	AIG1	AIG1	chr6	+	143508524	143511739	143508765	143511739	143486218	143486320	3449	0	8	2	33	366	125	0.570644920116	0.843983897412	0.0	0.02	-0.02
354	NCOA3	NCOA3	chr20	+	46279725	46280020	46279728	46280020	46277748	46277853	354	8	21	13	25	128	125	0.570614567517	0.843983897412	0.271	0.337	-0.066
595	TSC22D4	TSC22D4	chr7	-	100074899	100075085	100074899	100075082	100076416	100076902	595	12	20	4	10	128	125	0.570728419832	0.843983897412	0.369	0.281	0.088
654	CRTC3	CRTC3	chr15	+	91185163	91188577	91185166	91188577	91184328	91184431	654	66	20	62	23	128	125	0.570919716044	0.843983897412	0.763	0.725	0.038
2041	ZSWIM8	ZSWIM8	chr10	+	75560774	75560953	75560842	75560953	75560397	75560517	2041	118	10	125	8	193	125	0.573219175916	0.845193475374	0.884	0.91	-0.026
2851	ZNF30	ZNF30	chr19	+	35424528	35424627	35424531	35424627	35422746	35422897	2851	11	6	1	0	128	125	0.573246167032	0.845193475374	0.642	1.0	-0.358
287	GLS2	GLS2	chr12	-	56868827	56868967	56868827	56868894	56869407	56869466	287	0	5	1	11	198	125	0.572722107266	0.845193475374	0.0	0.054	-0.054
3231	ZNF227	ZNF227	chr19	+	44717239	44717397	44717242	44717397	44716680	44716738	3231	9	11	3	6	128	125	0.573787237948	0.845193475374	0.444	0.328	0.116
3371	POLR2M	POLR2M	chr15	+	58000911	58001556	58001382	58001556	57998718	57999153	3371	836	2	587	0	596	125	0.574067468163	0.845193475374	0.989	1.0	-0.011
3725	ZNF771	ZNF771	chr16	+	30419352	30419515	30419365	30419515	30418734	30418985	3725	3	9	2	11	138	125	0.572501812202	0.845193475374	0.232	0.141	0.091
607	ZNF33A	ZNF33A	chr10	+	38343302	38348995	38343305	38348995	38323205	38323328	607	5	2	10	2	128	125	0.574256614175	0.845193475374	0.709	0.83	-0.121
1133	TMEM134	TMEM134	chr11	-	67231818	67232167	67231818	67232132	67232273	67232327	1133	54	3	190	7	160	125	0.574700840407	0.845294026548	0.934	0.955	-0.021
1270	SZRD1	SZRD1	chr1	+	16719722	16719977	16719725	16719977	16693524	16693803	1270	145	141	168	149	128	125	0.575330780181	0.845294026548	0.501	0.524	-0.023
1391	ATXN7L3	ATXN7L3	chr17	-	42273401	42273468	42273401	42273447	42273763	42273786	1391	29	198	46	272	146	125	0.575916586624	0.845294026548	0.111	0.126	-0.015
31	GSPT1	GSPT1	chr16	-	11990414	11990642	11990414	11990639	11991696	11991738	31	154	40	509	148	128	125	0.57571301752	0.845294026548	0.79	0.771	0.019
3223	NAT9	NAT9	chr17	-	72768098	72768193	72768098	72768178	72768356	72768416	3223	137	6	80	5	140	125	0.576124196042	0.845294026548	0.953	0.935	0.018
974	VAMP4	VAMP4	chr1	-	171688310	171688361	171688310	171688358	171697663	171697710	974	45	0	55	1	128	125	0.576662991978	0.845556409586	1.0	0.982	0.018
1126	CELF1	CELF1	chr11	-	47498397	47498511	47498397	47498508	47498848	47498977	1126	80	114	114	146	128	125	0.580768634249	0.847761177817	0.407	0.433	-0.026
2556	NRF1	NRF1	chr7	+	129297182	129297414	129297185	129297414	129251542	129251665	2556	9	2	17	2	128	125	0.581053851122	0.847761177817	0.815	0.892	-0.077
2620	TCOF1	TCOF1	chr5	+	149772267	149772353	149772270	149772353	149771106	149771220	2620	6	1	3	0	128	125	0.578681345868	0.847761177817	0.854	1.0	-0.146
2639	DDX54	DDX54	chr12	-	113594977	113596917	113594977	113596914	113599074	113599187	2639	70	51	69	58	128	125	0.579603862059	0.847761177817	0.573	0.537	0.036
2812	MASTL	MASTL	chr10	+	27462046	27462188	27462049	27462188	27458872	27460012	2812	60	67	94	119	128	125	0.579785911569	0.847761177817	0.467	0.435	0.032
2957	STAG3L5P-PVRIG2P-PILRB	STAG3L5P-PVRIG2P-PILRB	chr7	+	99956312	99956702	99956521	99956702	99955842	99955989	2957	253	4	310	7	334	125	0.578917099639	0.847761177817	0.959	0.943	0.016
435	WNK1	WNK1	chr12	+	987377	987527	987380	987527	971248	971436	435	58	25	64	33	128	125	0.580470781379	0.847761177817	0.694	0.654	0.04
703	HNF1B	HNF1B	chr17	-	36093549	36093814	36093549	36093736	36099430	36099630	703	5	2	681	165	203	125	0.580162225004	0.847761177817	0.606	0.718	-0.112
3322	ISG20	ISG20	chr15	+	89195340	89195541	89195400	89195541	89182573	89182825	3322	101	3	111	5	185	125	0.582903245779	0.849931548315	0.958	0.938	0.02
1889	DCLRE1C	DCLRE1C	chr10	-	14984112	14984434	14984112	14984239	14987103	14987188	1889	8	1	4	0	320	125	0.583342097462	0.850043788423	0.758	1.0	-0.242
3376	MINA	MINA	chr3	-	97668687	97668859	97668687	97668856	97669629	97669732	3376	96	23	69	20	128	125	0.584067184513	0.850045735081	0.803	0.771	0.032
749	ZC3H10	ZC3H10	chr12	+	56512731	56512935	56512871	56512935	56512003	56512102	749	0	2	2	9	265	125	0.58398567726	0.850045735081	0.0	0.095	-0.095
3417	DEF8	DEF8	chr16	+	90023918	90024068	90023948	90024068	90021576	90021674	3417	322	4	397	7	155	125	0.587502752485	0.854198804286	0.985	0.979	0.006
848	NDUFB9	NDUFB9	chr8	+	125555329	125555520	125555362	125555520	125551342	125551528	848	509	34	376	29	158	125	0.587648049266	0.854198804286	0.922	0.911	0.011
1093	BTN2A2	BTN2A2	chr6	+	26392449	26395100	26394525	26395100	26391030	26391057	1093	1106	6	577	2	2201	125	0.589457771245	0.8542650775	0.913	0.942	-0.029
1409	TAF1	TAF1	chrX	+	70643823	70643916	70643866	70643916	70642966	70643089	1409	47	2	83	2	168	125	0.591520402492	0.8542650775	0.946	0.969	-0.023
1485	ZMYND11	ZMYND11	chr10	+	285995	286051	285998	286051	285377	285465	1485	187	13	233	13	128	125	0.592057703776	0.8542650775	0.934	0.946	-0.012
1788	FUT11	FUT11	chr10	+	75535176	75535976	75535298	75535976	75532947	75533573	1788	9	50	9	66	247	125	0.590351666803	0.8542650775	0.083	0.065	0.018
1790	LOC100131626	LOC100131626	chr11	-	118251934	118252275	118251934	118252222	118289229	118289337	1790	3	0	14	2	178	125	0.590772649458	0.8542650775	1.0	0.831	0.169
2021	CCNJ	CCNJ	chr10	+	97816844	97817004	97816877	97817004	97816457	97816757	2021	49	2	60	4	158	125	0.589867353986	0.8542650775	0.951	0.922	0.029
2415	SCP2	SCP2	chr1	+	53493640	53493743	53493649	53493743	53480609	53480715	2415	560	17	634	23	134	125	0.590922062336	0.8542650775	0.968	0.963	0.005
327	POLD1	POLD1	chr19	+	50902104	50902310	50902107	50902310	50887579	50887647	327	0	4	1	9	128	125	0.5913590454	0.8542650775	0.0	0.098	-0.098
529	RUSC1	RUSC1	chr1	+	155296370	155296923	155296688	155296923	155295654	155295701	529	536	16	1022	36	443	125	0.590136334917	0.8542650775	0.904	0.889	0.015
824	AIF1L	AIF1L	chr9	+	133972166	133972250	133972188	133972250	133971862	133972047	824	0	12	9	306	147	125	0.591735279778	0.8542650775	0.0	0.024	-0.024
849	NDUFB9	NDUFB9	chr8	+	125555327	125555520	125555362	125555520	125551342	125551528	849	2306	34	1704	29	160	125	0.588176781018	0.8542650775	0.981	0.979	0.002
893	ARHGEF10	ARHGEF10	chr8	+	1846598	1846691	1846601	1846691	1844498	1844615	893	61	9	72	8	128	125	0.588910930981	0.8542650775	0.869	0.898	-0.029
2747	SH3BP5	SH3BP5	chr3	-	15345609	15345806	15345609	15345738	15372010	15372073	2747	12	257	6	97	193	125	0.593115465484	0.855265947466	0.029	0.039	-0.01
1025	CCDC88A	CCDC88A	chr2	-	55555429	55555571	55555429	55555568	55559701	55559829	1025	26	10	28	8	128	125	0.594447542283	0.856085150107	0.717	0.774	-0.057
3227	NAT9	NAT9	chr17	-	72768098	72768190	72768098	72768116	72768356	72768416	3227	12	7	3	3	199	125	0.594776911441	0.856085150107	0.518	0.386	0.132
753	SEC23B	SEC23B	chr20	+	18505076	18505313	18505130	18505313	18496293	18496380	753	324	14	642	23	179	125	0.594352615089	0.856085150107	0.942	0.951	-0.009
3774	PDCD4	PDCD4	chr10	+	112640990	112641293	112641032	112641293	112635723	112635828	3774	78	9	70	6	167	125	0.596313964049	0.857771893173	0.866	0.897	-0.031
222	CDCA3	CDCA3	chr12	-	6958486	6958593	6958486	6958577	6958728	6959022	222	295	20	284	16	141	125	0.596971847992	0.85819269947	0.929	0.94	-0.011
2331	SORT1	SORT1	chr1	-	109888372	109888503	109888372	109888500	109890104	109890154	2331	151	77	341	190	128	125	0.597452440524	0.858358276936	0.657	0.637	0.02
3047	CYP39A1	CYP39A1	chr6	-	46607230	46607405	46607230	46607345	46609899	46610035	3047	2	0	14	3	185	125	0.598358693708	0.858610000929	1.0	0.759	0.241
461	TATDN3	TATDN3	chr1	+	212988354	212990167	212988388	212990167	212985568	212985670	461	29	0	61	1	159	125	0.598294369068	0.858610000929	1.0	0.98	0.02
1008	C21orf91	C21orf91	chr21	-	19161283	19165898	19161283	19165895	19167524	19167587	1008	55	5	30	4	128	125	0.599387882235	0.859045226401	0.915	0.88	0.035
3245	BCLAF1	BCLAF1	chr6	-	136599002	136599914	136599002	136599908	136600900	136601014	3245	258	24	448	36	131	125	0.599393412546	0.859045226401	0.911	0.922	-0.011
1135	GCH1	GCH1	chr14	-	55308723	55310861	55308723	55309772	55312485	55312570	1135	78	0	444	2	1214	125	0.599961488597	0.859335083362	1.0	0.958	0.042
887	ETNK2	ETNK2	chr1	-	204103642	204103822	204103642	204103716	204106231	204106377	887	19	107	16	74	231	125	0.600681476496	0.859842040396	0.088	0.105	-0.017
3828	HMG20A	HMG20A	chr15	+	77759436	77759649	77759524	77759649	77756581	77756729	3828	217	4	173	2	213	125	0.601405250236	0.860353795861	0.97	0.981	-0.011
1620	FAM71E1	FAM71E1	chr19	-	50978581	50978760	50978581	50978712	50979089	50979190	1620	6	6	5	3	173	125	0.60437916899	0.86093794297	0.419	0.546	-0.127
1669	ZNF664	ZNF664	chr12	+	124472589	124472685	124472592	124472685	124458432	124458567	1669	115	49	241	92	128	125	0.603810917556	0.86093794297	0.696	0.719	-0.023
2321	TTK	TTK	chr6	+	80715546	80715699	80715558	80715699	80714321	80714430	2321	6	59	9	66	137	125	0.604297187019	0.86093794297	0.085	0.111	-0.026
328	ANKS3	ANKS3	chr16	-	4776659	4776855	4776659	4776781	4776979	4777178	328	5	6	12	21	199	125	0.604154709148	0.86093794297	0.344	0.264	0.08
3782	FOXP1	FOXP1	chr3	-	71026793	71026873	71026793	71026870	71026978	71027180	3782	54	24	134	51	128	125	0.603313475196	0.86093794297	0.687	0.72	-0.033
710	ARHGEF26	ARHGEF26	chr3	+	153972508	153972613	153972573	153972613	153970904	153970972	710	6	6	5	3	190	125	0.604127362437	0.86093794297	0.397	0.523	-0.126
944	MAGIX	MAGIX	chrX	+	49022412	49024495	49022427	49024495	49021527	49021699	944	0	1	7	15	140	125	0.603743688318	0.86093794297	0.0	0.294	-0.294
3239	FPGS	FPGS	chr9	+	130569251	130569366	130569270	130569366	130566914	130566979	3239	307	10	573	15	144	125	0.605890239197	0.862567376893	0.964	0.971	-0.007
1468	GLT8D1	GLT8D1	chr3	-	52738739	52738968	52738739	52738964	52739462	52740099	1468	39	17	49	26	129	125	0.607767326261	0.863669358371	0.69	0.646	0.044
2829	PITPNM1	PITPNM1	chr11	-	67263648	67263819	67263648	67263816	67264701	67264907	2829	52	16	95	35	128	125	0.607708788166	0.863669358371	0.76	0.726	0.034
473	EIF2AK1	EIF2AK1	chr7	-	6082563	6082624	6082563	6082621	6084192	6084292	473	350	54	410	70	128	125	0.607384893344	0.863669358371	0.864	0.851	0.013
1690	FAM189B	FAM189B	chr1	-	155221523	155221699	155221523	155221696	155223415	155223523	1690	9	56	13	103	128	125	0.608707093968	0.863973901743	0.136	0.11	0.026
2040	ZSWIM8	ZSWIM8	chr10	+	75554298	75554397	75554313	75554397	75553904	75554088	2040	84	58	95	58	140	125	0.608717244523	0.863973901743	0.564	0.594	-0.03
616	WDR31	WDR31	chr9	-	116093263	116093396	116093263	116093393	116094186	116094330	616	4	5	3	2	128	125	0.610036305987	0.865323238384	0.439	0.594	-0.155
1130	TMEM134	TMEM134	chr11	-	67234971	67235061	67234971	67235034	67235498	67235563	1130	41	12	121	29	152	125	0.61191904344	0.865740297532	0.738	0.774	-0.036
2582	ZNF493	ZNF493	chr19	+	21588559	21588658	21588562	21588658	21587930	21588057	2582	2	4	0	1	128	125	0.612348757468	0.865740297532	0.328	0.0	0.328
420	TRAPPC3	TRAPPC3	chr1	-	36605320	36605444	36605320	36605420	36605669	36605767	420	7	210	13	500	149	125	0.611259135489	0.865740297532	0.027	0.021	0.006
462	TATDN3	TATDN3	chr1	+	212985589	212985670	212985592	212985670	212977937	212977993	462	0	1	2	4	128	125	0.612348757468	0.865740297532	0.0	0.328	-0.328
763	TJAP1	TJAP1	chr6	+	43466660	43466838	43466712	43466838	43465618	43465715	763	15	57	8	39	177	125	0.612541666453	0.865740297532	0.157	0.127	0.03
990	ABI1	ABI1	chr10	-	27047990	27048167	27047990	27048164	27054146	27054247	990	146	82	257	132	128	125	0.611486508755	0.865740297532	0.635	0.655	-0.02
1905	MAN1B1	MAN1B1	chr9	+	140001701	140001899	140001726	140001899	140001140	140001261	1905	105	3	145	6	150	125	0.613530458383	0.866285932446	0.967	0.953	0.014
227	TMEM218	TMEM218	chr11	-	124971096	124971199	124971096	124971152	124972532	124972705	227	1	0	4	2	172	125	0.614034090048	0.866285932446	1.0	0.592	0.408
48	ARHGEF2	ARHGEF2	chr1	-	155934778	155934922	155934778	155934919	155935093	155935203	48	72	48	112	66	128	125	0.613733233579	0.866285932446	0.594	0.624	-0.03
3277	SECISBP2	SECISBP2	chr9	+	91940811	91940953	91940814	91940953	91940341	91940591	3277	52	3	104	4	128	125	0.615131518732	0.867313287816	0.944	0.962	-0.018
1805	MIF4GD	MIF4GD	chr17	-	73265427	73265550	73265427	73265529	73266194	73266326	1805	4	0	22	2	146	125	0.616713464768	0.868484530204	1.0	0.904	0.096
2597	CCDC125	CCDC125	chr5	-	68609811	68609873	68609811	68609870	68616063	68616407	2597	2	30	5	48	128	125	0.617071383955	0.868484530204	0.061	0.092	-0.031
498	ANP32E	ANP32E	chr1	-	150190716	150193063	150190716	150193060	150195511	150195566	498	399	26	524	39	128	125	0.616648278413	0.868484530204	0.937	0.929	0.008
1619	TMEM107	TMEM107	chr17	-	8079074	8079193	8079074	8079175	8079276	8079344	1619	0	2	10	55	143	125	0.618974132793	0.8695994246	0.0	0.137	-0.137
2960	NPL	NPL	chr1	+	182797858	182799519	182798737	182799519	182794915	182794955	2960	86	4	11	1	1004	125	0.618638464098	0.8695994246	0.728	0.578	0.15
454	CKMT2-AS1	CKMT2-AS1	chr5	-	80533383	80535179	80533383	80535174	80597105	80597388	454	2	6	3	5	130	125	0.618467808768	0.8695994246	0.243	0.366	-0.123
2552	PNPLA8	PNPLA8	chr7	-	108154879	108156018	108154879	108155891	108161919	108161965	2552	107	3	96	4	252	125	0.619400606338	0.869678436514	0.947	0.923	0.024
1712	EIF1AD	EIF1AD	chr11	-	65767773	65767976	65767773	65767952	65769380	65769637	1712	12	17	19	21	149	125	0.621022849789	0.870262889031	0.372	0.432	-0.06
1903	ATF3	ATF3	chr1	+	212792387	212794119	212792699	212794119	212791468	212791576	1903	14	92	215	1217	437	125	0.62125277238	0.870262889031	0.042	0.048	-0.006
2161	AZIN2	AZIN2	chr1	+	33558845	33559017	33558882	33559017	33557650	33557823	2161	3	16	0	2	162	125	0.621100143103	0.870262889031	0.126	0.0	0.126
2925	PEX11A	PEX11A	chr15	-	90224761	90227179	90224761	90227086	90229661	90229777	2925	40	2	37	3	218	125	0.621298793063	0.870262889031	0.92	0.876	0.044
1033	ZNF627	ZNF627	chr19	+	11727509	11729974	11727520	11729974	11725641	11725702	1033	59	1	29	0	136	125	0.623184150554	0.870744342672	0.982	1.0	-0.018
1331	RAB4A	RAB4A	chr1	+	229433228	229433383	229433266	229433383	229431594	229431657	1331	341	14	218	11	163	125	0.622678158617	0.870744342672	0.949	0.938	0.011
1920	ARNT	ARNT	chr1	-	150786552	150786715	150786552	150786712	150788734	150788882	1920	65	7	64	9	128	125	0.623245673981	0.870744342672	0.901	0.874	0.027
2959	STAG3L5P-PVRIG2P-PILRB	STAG3L5P-PVRIG2P-PILRB	chr7	+	99949785	99950101	99949884	99950101	99948874	99949033	2959	54	5	64	8	224	125	0.623495949074	0.870744342672	0.858	0.817	0.041
855	CKLF	CKLF	chr16	+	66599788	66600190	66599985	66600190	66597024	66597120	855	389	3	544	6	322	125	0.622555543874	0.870744342672	0.981	0.972	0.009
2912	ICA1	ICA1	chr7	-	8272219	8272385	8272219	8272382	8275539	8275635	2912	4	2	89	28	128	125	0.624784972906	0.871847024445	0.661	0.756	-0.095
997	SNRNP70	SNRNP70	chr19	+	49611051	49611870	49611078	49611870	49610881	49610969	997	211	147	269	201	152	125	0.625027837022	0.871847024445	0.541	0.524	0.017
2649	BTN3A3	BTN3A3	chr6	+	26443797	26443887	26443868	26443887	26443609	26443670	2649	24	1	11	1	196	125	0.626816236254	0.873822753092	0.939	0.875	0.064
2899	PAPOLA	PAPOLA	chr14	+	97022183	97022284	97022186	97022284	97018816	97018959	2899	330	36	473	46	128	125	0.627691550901	0.874310544481	0.9	0.909	-0.009
3088	KIAA1191	KIAA1191	chr5	-	175777615	175777740	175777615	175777735	175788604	175788810	3088	2	8	1	8	130	125	0.627910552805	0.874310544481	0.194	0.107	0.087
152	ARID3B	ARID3B	chr15	+	74885475	74885577	74885478	74885577	74883900	74884155	152	5	39	8	84	128	125	0.629325396208	0.875242957781	0.111	0.085	0.026
3569	TMEM71	TMEM71	chr8	-	133759187	133759360	133759187	133759303	133764030	133764243	3569	33	1	35	2	182	125	0.62904200119	0.875242957781	0.958	0.923	0.035
120	DDX3X	DDX3X	chrX	+	41206564	41206704	41206567	41206704	41205757	41205875	120	3	0	17	2	128	125	0.630520262037	0.875353153219	1.0	0.892	0.108
1390	PHF23	PHF23	chr17	-	7139248	7140086	7139248	7139885	7140703	7140796	1390	292	12	427	21	326	125	0.630935980479	0.875353153219	0.903	0.886	0.017
2006	ITPK1	ITPK1	chr14	-	93581413	93581650	93581413	93581529	93582116	93582263	2006	7	1	28	2	246	125	0.631267876353	0.875353153219	0.781	0.877	-0.096
3421	PTGES2	PTGES2	chr9	-	130885980	130886130	130885980	130886126	130886770	130886829	3421	365	6	412	5	129	125	0.630071557675	0.875353153219	0.983	0.988	-0.005
412	FGF1	FGF1	chr5	-	141971742	141975049	141971742	141975046	141980266	141980370	412	16	1	61	2	128	125	0.630920604996	0.875353153219	0.94	0.968	-0.028
2269	C19orf66	C19orf66	chr19	+	10202151	10202306	10202259	10202306	10201925	10202029	2269	60	6	43	3	233	125	0.632980718748	0.877210447398	0.843	0.885	-0.042
3806	GSN	GSN	chr9	+	124062333	124062404	124062342	124062404	124043747	124043840	3806	11	1	31	5	134	125	0.633759738102	0.877772184435	0.911	0.853	0.058
2590	FBXO44	FBXO44	chr1	+	11715384	11715756	11715726	11715756	11714913	11715009	2590	11	0	31	1	467	125	0.634749399091	0.878624831152	1.0	0.892	0.108
1782	CAPRIN2	CAPRIN2	chr12	-	30867892	30868078	30867892	30868015	30869441	30869610	1782	37	5	15	3	188	125	0.635510173093	0.878642375865	0.831	0.769	0.062
601	ATXN7L1	ATXN7L1	chr7	-	105245220	105248340	105245220	105248337	105250975	105251050	601	9	2	5	2	128	125	0.63550604766	0.878642375865	0.815	0.709	0.106
1802	ADGRG1	ADGRG1	chr16	+	57693306	57693593	57693324	57693593	57691284	57691403	1802	26	40	326	568	143	125	0.636570199773	0.87907313302	0.362	0.334	0.028
94	TMEM136	TMEM136	chr11	+	120197830	120198349	120198174	120198349	120195837	120196077	94	6	0	16	1	469	125	0.636444672536	0.87907313302	1.0	0.81	0.19
269	PHYKPL	PHYKPL	chr5	-	177649355	177649581	177649355	177649493	177649852	177649935	269	47	2	61	4	213	125	0.637011045043	0.879165067454	0.932	0.899	0.033
2868	BAG6	BAG6	chr6	-	31611666	31611754	31611666	31611751	31611858	31611971	2868	273	33	324	44	128	125	0.637807415061	0.879747280081	0.89	0.878	0.012
2312	ZBTB37	ZBTB37	chr1	+	173839334	173840286	173839337	173840286	173838062	173838258	2312	1	2	0	1	128	125	0.638993641908	0.880866235236	0.328	0.0	0.328
2245	RRAGC	RRAGC	chr1	-	39322550	39322754	39322550	39322652	39325081	39325495	2245	406	3	153	0	227	125	0.63975818324	0.881321494854	0.987	1.0	-0.013
297	FOXP4	FOXP4	chr6	+	41555036	41555250	41555039	41555250	41554746	41554894	297	64	20	51	19	128	125	0.640074274253	0.881321494854	0.758	0.724	0.034
2353	PAM	PAM	chr5	+	102363885	102363942	102363888	102363942	102355493	102355547	2353	15	98	16	87	128	125	0.640710316778	0.881519774592	0.13	0.152	-0.022
383	WDR45	WDR45	chrX	-	48934303	48934412	48934303	48934409	48935301	48935406	383	8	108	8	138	128	125	0.640968827162	0.881519774592	0.067	0.054	0.013
1198	IFI27	IFI27	chr14	+	94577970	94578119	94578004	94578119	94577078	94577143	1198	2	1	1	0	159	125	0.641490945438	0.881721609616	0.611	1.0	-0.389
3475	LY6K	LY6K	chr8	+	143784261	143785584	143784508	143785584	143783017	143783131	3475	2	0	143	24	372	125	0.64233785801	0.882369373372	1.0	0.667	0.333
1814	PRSS23	PRSS23	chr11	+	86518672	86522273	86518677	86522273	86511281	86511693	1814	30	1	162	9	130	125	0.643733283094	0.883769422553	0.966	0.945	0.021
93	TMEM136	TMEM136	chr11	+	120197830	120198349	120198149	120198349	120195837	120196077	93	5	2	11	7	444	125	0.644550231488	0.88437412019	0.413	0.307	0.106
751	LACTB	LACTB	chr15	+	63421683	63423670	63421687	63423670	63419551	63419888	751	143	18	24	4	129	125	0.64493967641	0.884391885515	0.885	0.853	0.032
1633	PEX19	PEX19	chr1	-	160246598	160249424	160246598	160249372	160249590	160249635	1633	237	0	291	3	177	125	0.64677666233	0.884735913828	1.0	0.986	0.014
1636	TFCP2	TFCP2	chr12	-	51487538	51489061	51487538	51489058	51489771	51489823	1636	72	7	149	18	128	125	0.647450419698	0.884735913828	0.909	0.89	0.019
2848	EPHB2	EPHB2	chr1	+	23222903	23222971	23222906	23222971	23221964	23222073	2848	23	184	53	375	128	125	0.64734731271	0.884735913828	0.109	0.121	-0.012
455	ARFIP2	ARFIP2	chr11	-	6501552	6501693	6501552	6501653	6502460	6502709	455	35	20	29	20	165	125	0.646261926294	0.884735913828	0.57	0.523	0.047
524	FBXO21	FBXO21	chr12	-	117595677	117595889	117595677	117595868	117603289	117603422	524	42	76	46	94	146	125	0.647146912586	0.884735913828	0.321	0.295	0.026
726	AKT3	AKT3	chr1	-	243663020	243668636	243663020	243663088	243675625	243675728	726	2902	1	3227	2	5673	125	0.646056988654	0.884735913828	0.985	0.973	0.012
1957	C17orf53	C17orf53	chr17	+	42231920	42232032	42231923	42232032	42228328	42228412	1957	0	7	1	22	128	125	0.648875177635	0.886167321084	0.0	0.043	-0.043
2853	BSCL2	BSCL2	chr11	-	62458258	62458345	62458258	62458339	62458546	62458613	2853	8	205	12	248	131	125	0.65102291135	0.888583857502	0.036	0.044	-0.008
1530	SLC44A3	SLC44A3	chr1	+	95332886	95332973	95332889	95332973	95330298	95330455	1530	11	6	115	80	128	125	0.651509663725	0.888648332998	0.642	0.584	0.058
2584	SLC39A13	SLC39A13	chr11	+	47436589	47436710	47436610	47436710	47436327	47436460	2584	1	200	3	186	146	125	0.651826767882	0.888648332998	0.004	0.014	-0.01
1962	CXCL1	CXCL1	chr4	+	74735362	74735509	74735385	74735509	74735108	74735287	1962	0	16	37	1829	148	125	0.653439922637	0.890330845867	0.0	0.017	-0.017
2815	RAB5A	RAB5A	chr3	+	20017092	20017244	20017134	20017244	19992297	19992553	2815	319	2	515	5	167	125	0.655045305555	0.892000824782	0.992	0.987	0.005
1688	PDE6B	PDE6B	chr4	+	663834	664681	663837	664681	661644	661795	1688	2	0	12	2	128	125	0.65712603124	0.894315786433	1.0	0.854	0.146
1240	ZSCAN18	ZSCAN18	chr19	-	58595208	58596746	58595208	58596743	58597540	58597633	1240	33	7	14	2	128	125	0.659132233307	0.894709105912	0.822	0.872	-0.05
1512	AP3S2	AP3S2	chr15	-	90432280	90432372	90432280	90432368	90437112	90437617	1512	126	9	173	10	129	125	0.66083917376	0.894709105912	0.931	0.944	-0.013
1628	MCM8	MCM8	chr20	+	5948475	5948671	5948523	5948671	5948081	5948233	1628	149	6	103	3	173	125	0.660235083167	0.894709105912	0.947	0.961	-0.014
1715	EIF1AD	EIF1AD	chr11	-	65767773	65767976	65767773	65767877	65769510	65769637	1715	45	3	99	9	224	125	0.660851472922	0.894709105912	0.893	0.86	0.033
2201	SFT2D1	SFT2D1	chr6	-	166744872	166744895	166744872	166744886	166755906	166756094	2201	8	3	1	0	134	125	0.659019910373	0.894709105912	0.713	1.0	-0.287
2378	EDA	EDA	chrX	+	69253247	69253372	69253256	69253372	69250318	69250370	2378	9	1	3	0	134	125	0.661223928422	0.894709105912	0.894	1.0	-0.106
3166	DLG4	DLG4	chr17	-	7107326	7107386	7107326	7107377	7107517	7107571	3166	26	7	41	14	134	125	0.6579820718	0.894709105912	0.776	0.732	0.044
3224	NAT9	NAT9	chr17	-	72768098	72768193	72768098	72768190	72768356	72768416	3224	136	7	80	3	128	125	0.661018085001	0.894709105912	0.95	0.963	-0.013
333	MED6	MED6	chr14	-	71059596	71059726	71059596	71059705	71060012	71060095	333	6	130	5	143	146	125	0.660672847057	0.894709105912	0.038	0.029	0.009
3586	ZNF124	ZNF124	chr1	-	247318290	247320705	247318290	247320519	247322307	247322368	3586	37	19	15	6	311	125	0.660215348846	0.894709105912	0.439	0.501	-0.062
336	CHFR	CHFR	chr12	-	133446204	133446420	133446204	133446384	133447309	133447369	336	14	20	37	44	161	125	0.66275442182	0.895406945369	0.352	0.395	-0.043
3561	GBA	GBA	chr1	-	155210876	155210971	155210876	155210952	155214296	155214653	3561	82	8	79	6	144	125	0.662457655064	0.895406945369	0.899	0.92	-0.021
626	DGCR2	DGCR2	chr22	-	19052360	19052588	19052360	19052580	19055612	19055738	626	1	41	0	124	133	125	0.662883217538	0.895406945369	0.022	0.0	0.022
1436	BRD7	BRD7	chr16	-	50354573	50354688	50354573	50354685	50355892	50355949	1436	61	144	104	267	128	125	0.663975713852	0.895852356024	0.293	0.276	0.017
801	SP2-AS1	SP2-AS1	chr17	-	45975751	45977744	45975751	45976669	45995817	45995937	801	20	1	22	2	1200	125	0.663870183029	0.895852356024	0.676	0.534	0.142
3105	ACBD5	ACBD5	chr10	-	27529247	27529413	27529247	27529403	27530987	27531068	3105	7	1	16	4	135	125	0.664462979748	0.895995143185	0.866	0.787	0.079
1744	IBTK	IBTK	chr6	-	82906014	82906163	82906014	82906118	82909857	82909970	1744	135	8	229	11	170	125	0.665231951468	0.896237521774	0.925	0.939	-0.014
2208	IMMT	IMMT	chr2	-	86398330	86398468	86398330	86398435	86400772	86400884	2208	189	229	186	212	158	125	0.666168885916	0.896237521774	0.395	0.41	-0.015
3204	LTBP1	LTBP1	chr2	+	33482350	33482578	33482509	33482578	33477743	33477911	3204	268	123	47	19	284	125	0.665898993442	0.896237521774	0.49	0.521	-0.031
871	SPATA33	SPATA33	chr16	+	89735693	89736866	89735695	89736866	89724655	89724829	871	5	0	35	2	127	125	0.6654096597	0.896237521774	1.0	0.945	0.055
3671	DPH5	DPH5	chr1	-	101455179	101456187	101455179	101456184	101460665	101460705	3671	13	2	17	4	128	125	0.667017225824	0.896865176566	0.864	0.806	0.058
1411	POLDIP2	POLDIP2	chr17	-	26681513	26681611	26681513	26681557	26682820	26682902	1411	368	9	358	7	179	125	0.667998201675	0.897670352251	0.966	0.973	-0.007
3158	HYAL3	HYAL3	chr3	-	50332139	50333050	50332139	50332284	50336643	50336899	3158	123	4	130	3	891	125	0.668405127834	0.897703627949	0.812	0.859	-0.047
1446	SLC22A17	SLC22A17	chr14	-	23817714	23817880	23817714	23817755	23818480	23818635	1446	143	2	19	0	250	125	0.669030989217	0.89803073924	0.973	1.0	-0.027
1123	CELF1	CELF1	chr11	-	47487488	47493654	47487488	47492441	47493742	47493909	1123	566	1	1070	1	1338	125	0.671111341182	0.898801034721	0.981	0.99	-0.009
2974	JADE1	JADE1	chr4	+	129770134	129770322	129770170	129770322	129767529	129767687	2974	26	0	154	2	161	125	0.671917831643	0.898801034721	1.0	0.984	0.016
3923	ALG13	ALG13	chrX	+	110925359	110925522	110925463	110925522	110924397	110924652	3923	85	8	144	11	229	125	0.671844631439	0.898801034721	0.853	0.877	-0.024
445	MTA3	MTA3	chr2	+	42931333	42931458	42931336	42931458	42924915	42924974	445	59	46	100	70	128	125	0.670235648155	0.898801034721	0.556	0.582	-0.026
475	EIF4A1	EIF4A1	chr17	+	7481482	7481562	7481544	7481562	7481144	7481234	475	5138	45	11570	93	187	125	0.670681956601	0.898801034721	0.987	0.988	-0.001
687	PLIN3	PLIN3	chr19	-	4838345	4839548	4838345	4839545	4844679	4844805	687	511	22	712	27	128	125	0.672283277141	0.898801034721	0.958	0.963	-0.005
759	RAP1GDS1	RAP1GDS1	chr4	+	99342405	99342545	99342408	99342545	99341169	99341295	759	97	14	277	46	128	125	0.672090219376	0.898801034721	0.871	0.855	0.016
1235	C6orf89	C6orf89	chr6	+	36869996	36870210	36870055	36870210	36867201	36867409	1235	249	3	238	4	184	125	0.675137950901	0.901079003788	0.983	0.976	0.007
1860	FAM213B	FAM213B	chr1	+	2519774	2519892	2519828	2519892	2519179	2519231	1860	5	145	7	157	179	125	0.67509712546	0.901079003788	0.024	0.03	-0.006
2684	TMEM91	TMEM91	chr19	+	41889767	41889987	41889778	41889987	41888676	41888826	2684	13	2	2	0	136	125	0.674617730449	0.901079003788	0.857	1.0	-0.143
1001	GUCY1B3	GUCY1B3	chr4	+	156723364	156723731	156723592	156723731	156721028	156721226	1001	20	0	73	1	353	125	0.677232515351	0.903361259829	1.0	0.963	0.037
966	IGSF9	IGSF9	chr1	-	159903979	159904122	159903979	159904074	159904214	159904360	966	6	1	2	0	173	125	0.678268577683	0.904229789431	0.813	1.0	-0.187
380	DMTF1	DMTF1	chr7	+	86811332	86811653	86811543	86811653	86810624	86810657	380	28	49	41	63	336	125	0.679146609109	0.904886775268	0.175	0.195	-0.02
3714	TRMU	TRMU	chr22	+	46746187	46746360	46746246	46746360	46742318	46742441	3714	83	10	111	16	184	125	0.680028697979	0.905035360653	0.849	0.825	0.024
397	TUBGCP4	TUBGCP4	chr15	+	43690235	43690377	43690238	43690377	43689411	43689519	397	43	78	33	53	128	125	0.679691834492	0.905035360653	0.35	0.378	-0.028
1831	CYB561D2	CYB561D2	chr3	+	50388773	50388991	50388839	50388991	50388125	50388415	1831	131	110	92	71	191	125	0.681558441045	0.905532114262	0.438	0.459	-0.021
2956	AZI2	AZI2	chr3	-	28373179	28373445	28373179	28373441	28373859	28373918	2956	44	41	26	28	129	125	0.681400772848	0.905532114262	0.51	0.474	0.036
3476	LY6K	LY6K	chr8	+	143784261	143785584	143784540	143785584	143783017	143783131	3476	4	0	163	11	404	125	0.681175280248	0.905532114262	1.0	0.821	0.179
3301	ISOC2	ISOC2	chr19	-	55966626	55966745	55966626	55966697	55967715	55967856	3301	48	206	20	76	173	125	0.685866275405	0.910740464062	0.144	0.16	-0.016
1199	SLC34A2	SLC34A2	chr4	+	25664326	25664464	25664329	25664464	25664119	25664234	1199	1	2	141	164	128	125	0.687062145105	0.91085237287	0.328	0.456	-0.128
2022	CCNJ	CCNJ	chr10	+	97816844	97817004	97816880	97817004	97816457	97816757	2022	49	8	60	12	161	125	0.687501599446	0.91085237287	0.826	0.795	0.031
3005	DAZAP2	DAZAP2	chr12	+	51634654	51634900	51634750	51634900	51634126	51634245	3005	2198	12	2302	15	221	125	0.686554886189	0.91085237287	0.99	0.989	0.001
3361	SEPT5	SEPT5	chr22	+	19709344	19709480	19709355	19709480	19709162	19709259	3361	92	8	3	0	136	125	0.687464760058	0.91085237287	0.914	1.0	-0.086
1182	MPPE1	MPPE1	chr18	-	11886711	11886780	11886711	11886777	11886915	11887024	1182	14	26	15	23	128	125	0.688399296289	0.911032652946	0.345	0.389	-0.044
2514	UBOX5	UBOX5	chr20	-	3088218	3090960	3088218	3090955	3095950	3096112	2514	9	2	8	1	130	125	0.688413349927	0.911032652946	0.812	0.885	-0.073
1268	TTC39A	TTC39A	chr1	-	51774932	51775102	51774932	51774997	51776925	51776993	1268	4	25	14	68	230	125	0.689399722425	0.911824295032	0.08	0.101	-0.021
1036	KRT80	KRT80	chr12	-	52562779	52565341	52562779	52565306	52565441	52565497	1036	42	92	188	379	160	125	0.690820001339	0.913188623042	0.263	0.279	-0.016
1228	MUTYH	MUTYH	chr1	-	45799084	45799275	45799084	45799169	45800062	45800183	1228	5	3	13	11	231	125	0.693424483522	0.913571357469	0.474	0.39	0.084
1591	SEC16A	SEC16A	chr9	-	139341306	139341467	139341306	139341401	139341678	139341816	1591	33	104	41	116	191	125	0.69287177505	0.913571357469	0.172	0.188	-0.016
1799	ADGRG1	ADGRG1	chr16	+	57685096	57685534	57685111	57685534	57684164	57684263	1799	2	56	35	724	140	125	0.693077279827	0.913571357469	0.031	0.041	-0.01
3666	ZBED5	ZBED5	chr11	-	10874250	10876665	10874250	10876633	10877690	10877804	3666	24	49	21	37	157	125	0.693831971786	0.913571357469	0.281	0.311	-0.03
3874	CCDC51	CCDC51	chr3	-	48476226	48476546	48476226	48476425	48481505	48481529	3874	27	5	29	4	246	125	0.693580115913	0.913571357469	0.733	0.787	-0.054
530	RUSC1	RUSC1	chr1	+	155295106	155295281	155295205	155295281	155294892	155294969	530	148	4	289	6	224	125	0.692987171707	0.913571357469	0.954	0.964	-0.01
975	TMEM216	TMEM216	chr11	+	61165732	61166335	61165741	61166335	61165245	61165447	975	55	3	39	3	134	125	0.693086722745	0.913571357469	0.945	0.924	0.021
1258	INTS7	INTS7	chr1	-	212119948	212120047	212119948	212119987	212125910	212126043	1258	98	1	54	0	185	125	0.695150092048	0.914281951971	0.985	1.0	-0.015
3685	DPP3	DPP3	chr11	+	66249663	66249941	66249666	66249941	66247483	66247936	3685	21	23	37	47	128	125	0.695093774376	0.914281951971	0.471	0.435	0.036
1495	UBE2D3	UBE2D3	chr4	-	103747641	103748001	103747641	103747793	103748748	103749105	1495	290	80	685	178	333	125	0.696526013574	0.914555397365	0.576	0.591	-0.015
1742	LOC100506990	LOC100506990	chr8	+	12298477	12298570	12298508	12298570	12295672	12296020	1742	11	22	8	20	156	125	0.696217586649	0.914555397365	0.286	0.243	0.043
2824	DYNC1I2	DYNC1I2	chr2	+	172604285	172606668	172604288	172606668	172602311	172602437	2824	659	63	776	69	128	125	0.696302784002	0.914555397365	0.911	0.917	-0.006
1763	JOSD2	JOSD2	chr19	-	51013542	51013705	51013542	51013702	51014373	51014612	1763	22	4	9	1	128	125	0.698300915812	0.916337878107	0.843	0.898	-0.055
2167	TBC1D2B	TBC1D2B	chr15	-	78287326	78290697	78287326	78290645	78293960	78294082	2167	187	5	105	2	177	125	0.699181519058	0.916337878107	0.964	0.974	-0.01
3222	NAT9	NAT9	chr17	-	72768098	72768193	72768098	72768116	72768356	72768416	3222	141	7	80	3	202	125	0.698748607536	0.916337878107	0.926	0.943	-0.017
3465	SLC4A3	SLC4A3	chr2	+	220494793	220495074	220494874	220495074	220494301	220494417	3465	3	9	4	17	206	125	0.699443940164	0.916337878107	0.168	0.125	0.043
1027	SLC25A36	SLC25A36	chr3	+	140695101	140698785	140695104	140698785	140692557	140692847	1027	165	3	119	3	128	125	0.701634889381	0.917373553338	0.982	0.975	0.007
1568	IL17RE	IL17RE	chr3	+	9956085	9956283	9956158	9956283	9955639	9955708	1568	2	2	13	20	198	125	0.701684227224	0.917373553338	0.387	0.291	0.096
3404	NCOR2	NCOR2	chr12	-	124914158	124914252	124914158	124914249	124915160	124915333	3404	33	7	58	15	128	125	0.701796626372	0.917373553338	0.822	0.791	0.031
3721	HCG18	HCG18	chr6	-	30255173	30262741	30255173	30257271	30263908	30264014	3721	1783	2	1466	1	5595	125	0.700799232725	0.917373553338	0.952	0.97	-0.018
2849	TBRG4	TBRG4	chr7	-	45148425	45148886	45148425	45148842	45151241	45151346	2849	189	4	192	3	169	125	0.703303760303	0.918669665608	0.972	0.979	-0.007
440	MAPK8	MAPK8	chr10	+	49642921	49647402	49642926	49647402	49639235	49639313	440	144	54	122	50	130	125	0.703961429585	0.918669665608	0.719	0.701	0.018
727	CKAP2	CKAP2	chr13	+	53035030	53035109	53035033	53035109	53030657	53030742	727	185	530	90	273	128	125	0.70375349731	0.918669665608	0.254	0.244	0.01
3433	TCFL5	TCFL5	chr20	-	61488746	61488990	61488746	61488987	61490715	61490878	3433	139	36	72	21	128	125	0.704904129661	0.918878912638	0.79	0.77	0.02
3516	RABL2A	RABL2A	chr2	+	114398929	114399027	114398932	114399027	114398470	114398582	3516	3	1	1	0	128	125	0.704562294428	0.918878912638	0.746	1.0	-0.254
1626	MYO15B	MYO15B	chr17	+	73608878	73608974	73608895	73608974	73607966	73608097	1626	1	0	3	1	142	125	0.705415892257	0.919036012708	1.0	0.725	0.275
1678	FUBP1	FUBP1	chr1	-	78432732	78432785	78432732	78432782	78433310	78433350	1678	103	240	181	446	128	125	0.706655095015	0.920140143121	0.295	0.284	0.011
1743	RFXANK	RFXANK	chr19	+	19307771	19307855	19307774	19307855	19304747	19304942	1743	171	170	137	128	128	125	0.707121093711	0.920236813921	0.496	0.511	-0.015
2186	MYNN	MYNN	chr3	+	169496555	169497349	169496671	169497349	169492052	169492349	2186	68	5	71	4	241	125	0.708215660943	0.92056633716	0.876	0.902	-0.026
2496	NUSAP1	NUSAP1	chr15	+	41657599	41657787	41657602	41657787	41650346	41650456	2496	146	125	206	166	128	125	0.708008956411	0.92056633716	0.533	0.548	-0.015
3087	MAP2K7	MAP2K7	chr19	+	7976299	7976463	7976320	7976463	7976134	7976215	3087	2	62	4	88	146	125	0.708549994715	0.92056633716	0.027	0.037	-0.01
1363	CCDC107	CCDC107	chr9	+	35660742	35661500	35660936	35661500	35660553	35660644	1363	349	0	565	3	319	125	0.709663553007	0.921132820153	1.0	0.987	0.013
2310	NDOR1	NDOR1	chr9	+	140109858	140109973	140109879	140109973	140109546	140109654	2310	49	1	86	1	146	125	0.709770287134	0.921132820153	0.977	0.987	-0.01
3167	VWA1	VWA1	chr1	+	1372306	1372864	1372701	1372864	1370902	1371201	3167	310	1	800	4	520	125	0.711532878735	0.922910398757	0.987	0.98	0.007
1556	DBNL	DBNL	chr7	+	44098476	44098582	44098500	44098582	44098027	44098079	1556	3	162	8	332	149	125	0.712215759464	0.923286323941	0.015	0.02	-0.005
375	ZNF280D	ZNF280D	chr15	-	56999279	56999348	56999279	56999341	56999460	56999504	375	42	22	52	31	132	125	0.713139088279	0.923973369204	0.644	0.614	0.03
2362	FUOM	FUOM	chr10	-	135168657	135169009	135168657	135168940	135169241	135169315	2362	6	6	47	59	194	125	0.71405088901	0.924644728933	0.392	0.339	0.053
176	BCKDHA	BCKDHA	chr19	+	41928533	41928675	41928536	41928675	41928068	41928275	176	22	1	103	3	128	125	0.714904793727	0.924730925366	0.956	0.971	-0.015
731	SLC25A17	SLC25A17	chr22	-	41195026	41195087	41195026	41195044	41215198	41215403	731	73	4	118	5	168	125	0.714714445233	0.924730925366	0.931	0.946	-0.015
463	TATDN3	TATDN3	chr1	+	212985589	212985670	212985592	212985670	212981077	212981190	463	8	7	21	23	128	125	0.715613782421	0.925138566267	0.527	0.471	0.056
2873	ATXN2L	ATXN2L	chr16	+	28848048	28848558	28848071	28848558	28846869	28847079	2873	40	0	81	1	148	125	0.716459718101	0.925580640148	1.0	0.986	0.014
3130	SUPT20H	SUPT20H	chr13	-	37619383	37619513	37619383	37619510	37621671	37621738	3130	55	154	52	134	128	125	0.716743799246	0.925580640148	0.259	0.275	-0.016
1021	RNF43	RNF43	chr17	-	56492686	56493323	56492686	56493120	56494377	56494943	1021	5	0	20	1	328	125	0.717170274846	0.925622514073	1.0	0.884	0.116
1362	CCDC107	CCDC107	chr9	+	35660742	35661500	35660770	35661500	35660553	35660644	1362	152	6	295	14	153	125	0.718641228827	0.925976718215	0.954	0.945	0.009
2073	UFM1	UFM1	chr13	+	38934177	38937144	38934847	38937144	38933437	38933470	2073	241	434	153	289	795	125	0.718410006794	0.925976718215	0.08	0.077	0.003
2530	RSRC2	RSRC2	chr12	-	123003385	123003598	123003385	123003576	123005931	123005975	2530	13	202	15	202	147	125	0.720379572919	0.925976718215	0.052	0.059	-0.007
326	POLD1	POLD1	chr19	+	50911963	50912158	50912041	50912158	50910583	50910672	326	5	103	12	202	203	125	0.7204397406	0.925976718215	0.029	0.035	-0.006
3639	ZNF23	ZNF23	chr16	-	71487944	71488121	71487944	71488071	71489974	71490024	3639	9	5	11	8	175	125	0.721310883273	0.925976718215	0.563	0.495	0.068
395	CDC25B	CDC25B	chr20	+	3778268	3778396	3778310	3778396	3776385	3777378	395	194	2	123	0	167	125	0.72138671534	0.925976718215	0.986	1.0	-0.014
613	ACBD4	ACBD4	chr17	+	43215088	43215197	43215126	43215197	43214734	43214821	613	7	3	39	22	163	125	0.720619662642	0.925976718215	0.641	0.576	0.065
618	BANP	BANP	chr16	+	88017665	88017865	88017689	88017865	88014641	88014733	618	48	1	60	2	149	125	0.7211671917	0.925976718215	0.976	0.962	0.014
96	TMEM136	TMEM136	chr11	+	120198149	120198349	120198174	120198349	120195837	120196077	96	3	0	12	1	150	125	0.719055243264	0.925976718215	1.0	0.909	0.091
998	PQBP1	PQBP1	chrX	+	48760008	48760072	48760011	48760072	48759509	48759794	998	433	26	344	23	128	125	0.720982652947	0.925976718215	0.942	0.936	0.006
3773	POC1A	POC1A	chr3	-	52185031	52185187	52185031	52185116	52188370	52188706	3773	7	20	7	25	196	125	0.722321615669	0.926670385148	0.182	0.152	0.03
1524	RANBP1	RANBP1	chr22	+	20114474	20114880	20114477	20114880	20113825	20113891	1524	796	555	1382	940	128	125	0.726409615445	0.931406215437	0.583	0.589	-0.006
3414	TRAPPC13	TRAPPC13	chr5	+	64960060	64960211	64960063	64960211	64957876	64957977	3414	31	39	34	38	128	125	0.728712688864	0.932831665472	0.437	0.466	-0.029
3641	TCF7	TCF7	chr5	+	133481891	133483920	133481914	133483920	133479282	133479331	3641	5	28	4	29	148	125	0.728603797621	0.932831665472	0.131	0.104	0.027
925	CDK15	CDK15	chr2	+	202755507	202755650	202755525	202755650	202744750	202744890	925	27	1	6	0	143	125	0.728440586024	0.932831665472	0.959	1.0	-0.041
1547	CEP97	CEP97	chr3	+	101476477	101477267	101476654	101477267	101475906	101476040	1547	80	5	50	4	302	125	0.729687749423	0.93339655133	0.869	0.838	0.031
3389	TPD52	TPD52	chr8	-	80947102	80950470	80947102	80950463	80954854	80954903	3389	114	2	384	5	132	125	0.729948686587	0.93339655133	0.982	0.986	-0.004
1974	C17orf49	C17orf49	chr17	+	6920575	6920843	6920579	6920843	6919813	6920004	1974	24	9	22	10	129	125	0.73076860113	0.933483879056	0.721	0.681	0.04
2335	ZNF557	ZNF557	chr19	+	7075665	7075754	7075686	7075754	7075006	7075116	2335	8	2	12	2	146	125	0.730811772492	0.933483879056	0.774	0.837	-0.063
49	METTL9	METTL9	chr16	+	21666547	21668794	21666550	21668794	21636251	21636436	49	295	135	436	209	128	125	0.731598408564	0.933980794411	0.681	0.671	0.01
567	AUP1	AUP1	chr2	-	74755877	74756409	74755877	74756062	74756488	74756626	567	565	2	697	1	472	125	0.732352982492	0.934436260659	0.987	0.995	-0.008
418	ANAPC15	ANAPC15	chr11	-	71820632	71820986	71820632	71820974	71821133	71821271	418	8	163	15	357	137	125	0.733312002013	0.93515195045	0.043	0.037	0.006
115	HSPG2	HSPG2	chr1	-	22211020	22211170	22211020	22211167	22211259	22211411	115	5	19	71	322	128	125	0.735345525445	0.935736086485	0.204	0.177	0.027
1175	MYADM	MYADM	chr19	+	54373007	54373092	54373019	54373092	54371118	54371197	1175	132	5	505	16	137	125	0.735321412462	0.935736086485	0.96	0.966	-0.006
1518	SRSF11	SRSF11	chr1	+	70716290	70717701	70716293	70717701	70716047	70716186	1518	385	205	462	256	128	125	0.735197867123	0.935736086485	0.647	0.638	0.009
2883	SLC29A2	SLC29A2	chr11	-	66133596	66133702	66133596	66133662	66134934	66135019	2883	11	0	53	1	165	125	0.735761835563	0.935736086485	1.0	0.976	0.024
3150	MYEOV	MYEOV	chr11	+	69062793	69062962	69062867	69062962	69061604	69062043	3150	2	0	54	6	199	125	0.73569421162	0.935736086485	1.0	0.85	0.15
3511	PROM2	PROM2	chr2	+	95954971	95957055	95955880	95957055	95954680	95954754	3511	9	0	1234	28	1034	125	0.737875054992	0.937915857238	1.0	0.842	0.158
3501	GTF2IRD1	GTF2IRD1	chr7	+	73929674	73929926	73929770	73929926	73927159	73927301	3501	5	93	6	138	221	125	0.738885354123	0.938692102128	0.03	0.024	0.006
3870	CCDC51	CCDC51	chr3	-	48476226	48476546	48476226	48476425	48481397	48481529	3870	33	17	38	17	246	125	0.739572551848	0.939057256373	0.497	0.532	-0.035
211	ATAD3A	ATAD3A	chr1	+	1452546	1452792	1452690	1452792	1451391	1451468	211	37	144	45	161	269	125	0.740341280985	0.939525483	0.107	0.115	-0.008
1013	LPIN3	LPIN3	chr20	+	39983459	39983503	39983464	39983503	39981437	39981507	1013	1	0	4	1	130	125	0.750883593691	0.940030005662	1.0	0.794	0.206
1045	HECTD2	HECTD2	chr10	+	93255961	93256129	93255970	93256129	93253176	93253265	1045	2	16	3	33	134	125	0.74962901848	0.940030005662	0.104	0.078	0.026
109	RC3H1	RC3H1	chr1	-	173900221	173908012	173900221	173908009	173910402	173910518	109	14	29	12	29	128	125	0.749231454601	0.940030005662	0.32	0.288	0.032
1537	E2F6	E2F6	chr2	-	11593707	11593924	11593707	11593848	11597304	11597359	1537	228	1	115	1	201	125	0.748643918885	0.940030005662	0.993	0.986	0.007
1639	MLLT4	MLLT4	chr6	+	168271062	168271178	168271065	168271178	168265230	168265426	1639	27	24	185	149	128	125	0.746006349536	0.940030005662	0.523	0.548	-0.025
1998	ZNF195	ZNF195	chr11	-	3394806	3394905	3394806	3394886	3400267	3400452	1998	3	23	4	40	144	125	0.749027081177	0.940030005662	0.102	0.08	0.022
2305	PGF	PGF	chr14	-	75420606	75420649	75420606	75420646	75421870	75422467	2305	76	7	16	1	128	125	0.744230888883	0.940030005662	0.914	0.94	-0.026
2543	MED15	MED15	chr22	+	20936897	20937034	20936948	20937034	20922807	20922918	2543	21	1	93	3	176	125	0.748383503883	0.940030005662	0.937	0.957	-0.02
2589	FBXO44	FBXO44	chr1	+	11715862	11716157	11715996	11716157	11714913	11715009	2589	106	4	83	4	259	125	0.741825706927	0.940030005662	0.927	0.909	0.018
3073	DYNC2LI1	DYNC2LI1	chr2	+	44023025	44023097	44023028	44023097	44021595	44021782	3073	25	24	89	95	128	125	0.74437783069	0.940030005662	0.504	0.478	0.026
3126	SKP2	SKP2	chr5	+	36181919	36184142	36183941	36184142	36177286	36177394	3126	1311	32	591	16	2147	125	0.741664818085	0.940030005662	0.705	0.683	0.022
3193	HINFP	HINFP	chr11	+	119004731	119005765	119004793	119005765	119003804	119003929	3193	0	56	1	49	187	125	0.750108234613	0.940030005662	0.0	0.013	-0.013
3392	SCML1	SCML1	chrX	+	17764134	17764218	17764137	17764218	17762190	17762339	3392	1	0	4	1	128	125	0.750778165765	0.940030005662	1.0	0.796	0.204
3551	SORBS1	SORBS1	chr10	-	97174250	97174619	97174250	97174412	97181717	97181830	3551	12	0	125	2	332	125	0.749103467924	0.940030005662	1.0	0.959	0.041
3574	INTS8	INTS8	chr8	+	95850690	95850846	95850721	95850846	95848751	95848859	3574	99	6	120	6	156	125	0.7511436018	0.940030005662	0.93	0.941	-0.011
359	PPP6R2	PPP6R2	chr22	+	50878126	50878286	50878129	50878286	50877027	50877191	359	7	54	19	171	128	125	0.744496760587	0.940030005662	0.112	0.098	0.014
3620	SDCBP	SDCBP	chr8	+	59488458	59488620	59488461	59488620	59484763	59484873	3620	786	250	781	257	128	125	0.743525401114	0.940030005662	0.754	0.748	0.006
3864	SETDB1	SETDB1	chr1	+	150936722	150937220	150936725	150937220	150936470	150936559	3864	68	0	67	1	128	125	0.74694189435	0.940030005662	1.0	0.985	0.015
3908	RNF212	RNF212	chr4	-	1065265	1066981	1065265	1066928	1067386	1067450	3908	4	38	0	2	178	125	0.742721768326	0.940030005662	0.069	0.0	0.069
3931	ANKRD11	ANKRD11	chr16	-	89383340	89383486	89383340	89383483	89484691	89484776	3931	62	55	148	141	128	125	0.747402508219	0.940030005662	0.524	0.506	0.018
419	ANAPC15	ANAPC15	chr11	-	71822202	71822332	71822202	71822327	71823695	71823822	419	13	2	27	3	130	125	0.748500065756	0.940030005662	0.862	0.896	-0.034
464	TATDN3	TATDN3	chr1	+	212985568	212985670	212985589	212985670	212981077	212981190	464	3	8	6	21	146	125	0.748868088811	0.940030005662	0.243	0.197	0.046
6	AP1B1	AP1B1	chr22	-	29730253	29730399	29730253	29730339	29734978	29735122	6	136	6	309	16	185	125	0.750799891659	0.940030005662	0.939	0.929	0.01
826	MAP3K14-AS1	MAP3K14-AS1	chr17	+	43332501	43332585	43332504	43332585	43325291	43325370	826	3	0	14	1	128	125	0.746575040389	0.940030005662	1.0	0.932	0.068
856	PACSIN3	PACSIN3	chr11	-	47204554	47204620	47204554	47204616	47207899	47208010	856	31	6	50	8	129	125	0.750357552556	0.940030005662	0.834	0.858	-0.024
910	CCDC169	CCDC169	chr13	-	36857605	36857646	36857605	36857642	36857728	36857839	910	25	1	5	0	129	125	0.750992932345	0.940030005662	0.96	1.0	-0.04
692	OS9	OS9	chr12	+	58109871	58109976	58109874	58109976	58109542	58109753	692	150	406	125	354	128	125	0.751828967702	0.940386711998	0.265	0.256	0.009
3127	SERINC5	SERINC5	chr5	-	79454658	79454785	79454658	79454779	79462205	79462301	3127	78	2	56	2	131	125	0.753800394164	0.942350785466	0.974	0.964	0.01
1674	SCG5	SCG5	chr15	+	32976757	32976870	32976760	32976870	32971966	32972116	1674	2	3	32	35	128	125	0.754532311065	0.942764041857	0.394	0.472	-0.078
1227	MUTYH	MUTYH	chr1	-	45799084	45799266	45799084	45799169	45800062	45800183	1227	5	3	14	11	222	125	0.756652355393	0.943543400826	0.484	0.417	0.067
2089	RCAN3	RCAN3	chr1	+	24859572	24859744	24859602	24859744	24857707	24857881	2089	22	0	84	1	155	125	0.756762778696	0.943543400826	1.0	0.985	0.015
2255	GIGYF2	GIGYF2	chr2	+	233655967	233656156	233655970	233656156	233655717	233655880	2255	143	2	121	0	128	125	0.755903008284	0.943543400826	0.986	1.0	-0.014
275	BRD9	BRD9	chr5	-	889135	889280	889135	889275	889701	889762	275	135	2	150	3	130	125	0.75644222398	0.943543400826	0.985	0.98	0.005
137	JKAMP	JKAMP	chr14	+	59953398	59953522	59953448	59953522	59951160	59951311	137	16	21	38	44	175	125	0.757839893693	0.943759957812	0.352	0.382	-0.03
1540	RAB34	RAB34	chr17	-	27043010	27043079	27043010	27043076	27044230	27044309	1540	8	27	2	9	128	125	0.758141779647	0.943759957812	0.224	0.178	0.046
660	RPS6KB1	RPS6KB1	chr17	+	58023911	58027786	58024947	58027786	58022766	58022879	660	685	0	721	1	1161	125	0.757696953591	0.943759957812	1.0	0.987	0.013
1781	CAPRIN2	CAPRIN2	chr12	-	30867892	30868078	30867892	30868075	30869441	30869610	1781	18	31	5	7	128	125	0.758971795288	0.943792878312	0.362	0.411	-0.049
2807	MSH5	MSH5	chr6	+	31711915	31712076	31711966	31712076	31711680	31711802	2807	2	9	8	27	176	125	0.758611340273	0.943792878312	0.136	0.174	-0.038
1237	MOSPD3	MOSPD3	chr7	+	100211099	100211329	100211129	100211329	100210816	100210892	1237	155	2	173	3	155	125	0.75975926129	0.944050400998	0.984	0.979	0.005
2689	TMEM91	TMEM91	chr19	+	41889619	41889987	41889778	41889987	41888676	41888826	2689	9	2	1	0	284	125	0.759982677006	0.944050400998	0.665	1.0	-0.335
2557	MEAF6	MEAF6	chr1	-	37955560	37959708	37955560	37959415	37967404	37967597	2557	461	16	678	26	418	125	0.762087946753	0.946165215075	0.896	0.886	0.01
2526	ING4	ING4	chr12	-	6761827	6761936	6761827	6761933	6762101	6762216	2526	25	33	42	50	128	125	0.762895907632	0.946492271999	0.425	0.451	-0.026
3438	DAXX	DAXX	chr6	-	33289495	33289751	33289495	33289685	33290638	33290793	3438	66	1	104	1	191	125	0.763157242727	0.946492271999	0.977	0.986	-0.009
1499	PCNX	PCNX	chr14	+	71479701	71479919	71479716	71479919	71478208	71478266	1499	44	4	94	7	140	125	0.7635962238	0.94653695499	0.908	0.923	-0.015
1567	IL17RE	IL17RE	chr3	+	9956158	9956283	9956231	9956283	9955639	9955708	1567	4	5	29	45	198	125	0.76553829069	0.948075406773	0.336	0.289	0.047
3454	GCDH	GCDH	chr19	+	13010281	13010813	13010513	13010813	13008516	13008677	3454	87	0	211	1	357	125	0.765644549446	0.948075406773	1.0	0.987	0.013
2648	CEACAM1	CEACAM1	chr19	-	43015040	43015072	43015040	43015067	43016501	43016631	2648	53	5	2	0	130	125	0.766493725366	0.948580893451	0.911	1.0	-0.089
3184	SLC6A8	SLC6A8	chrX	+	152958916	152959041	152958946	152959041	152958717	152958821	3184	627	14	272	7	155	125	0.766860415778	0.948580893451	0.973	0.969	0.004
1201	EML3	EML3	chr11	-	62370230	62370361	62370230	62370251	62370620	62370719	1201	78	4	120	5	235	125	0.767439719676	0.948797842905	0.912	0.927	-0.015
3573	PDLIM7	PDLIM7	chr5	-	176916771	176917032	176916771	176916833	176917870	176917907	3573	64	183	180	489	324	125	0.768154475597	0.949181937495	0.119	0.124	-0.005
1004	LEMD3	LEMD3	chr12	+	65604705	65604743	65604708	65604743	65563350	65564898	1004	69	1	66	0	128	125	0.771110918811	0.951643724693	0.985	1.0	-0.015
1496	DNAJC4	DNAJC4	chr11	+	64000172	64000337	64000175	64000337	63999901	64000086	1496	2	22	10	139	128	125	0.77208545574	0.951643724693	0.082	0.066	0.016
2493	NUSAP1	NUSAP1	chr15	+	41643185	41643327	41643188	41643327	41641295	41641439	2493	330	43	361	44	128	125	0.772982642279	0.951643724693	0.882	0.889	-0.007
2576	DLG1	DLG1	chr3	-	196803456	196803556	196803456	196803553	196807921	196807988	2576	135	56	177	69	128	125	0.772963001413	0.951643724693	0.702	0.715	-0.013
2734	CORO7	CORO7	chr16	-	4458181	4458252	4458181	4458198	4462356	4462431	2734	30	0	104	1	179	125	0.772522809804	0.951643724693	1.0	0.986	0.014
3332	CMTM3	CMTM3	chr16	+	66643661	66643906	66643785	66643906	66643337	66643433	3332	11	271	18	499	249	125	0.772249674833	0.951643724693	0.02	0.018	0.002
564	CD83	CD83	chr6	+	14135338	14137148	14135341	14137148	14133879	14133986	564	30	2	41	2	128	125	0.771180598187	0.951643724693	0.936	0.952	-0.016
1997	FDXR	FDXR	chr17	-	72860945	72861071	72860945	72861053	72861840	72861942	1997	0	73	1	63	143	125	0.773507103098	0.951790563215	0.0	0.014	-0.014
1778	IST1	IST1	chr16	+	71958671	71958720	71958675	71958720	71957190	71957283	1778	165	2	319	5	129	125	0.775695703954	0.953484672207	0.988	0.984	0.004
3335	NDUFAF5	NDUFAF5	chr20	+	13773805	13773873	13773825	13773873	13769234	13769298	3335	28	121	9	44	145	125	0.775690227367	0.953484672207	0.166	0.15	0.016
1680	CSNK1G3	CSNK1G3	chr5	+	122926103	122926252	122926106	122926252	122924120	122924205	1680	32	55	33	62	128	125	0.776300010155	0.953728412058	0.362	0.342	0.02
977	PER3	PER3	chr1	+	7854016	7854068	7854019	7854068	7848104	7848306	977	14	5	16	7	128	125	0.777094568323	0.954205510189	0.732	0.691	0.041
159	TMEM231	TMEM231	chr16	-	75579723	75579975	75579723	75579852	75589701	75589871	159	9	21	12	24	248	125	0.777748198857	0.954259779478	0.178	0.201	-0.023
882	NAT6	NAT6	chr3	-	50333832	50335103	50333832	50334958	50336643	50336852	882	7	2	72	16	270	125	0.77795124636	0.954259779478	0.618	0.676	-0.058
1883	PRRC2A	PRRC2A	chr6	+	31590466	31590678	31590503	31590678	31588449	31588635	1883	94	46	129	59	162	125	0.779366854343	0.954782555619	0.612	0.628	-0.016
2535	ACIN1	ACIN1	chr14	-	23533563	23533697	23533563	23533694	23535174	23535217	2535	260	77	380	118	128	125	0.780003288307	0.954782555619	0.767	0.759	0.008
3243	C19orf60	C19orf60	chr19	+	18700222	18700493	18700288	18700493	18699804	18699887	3243	3	4	6	6	191	125	0.779904154276	0.954782555619	0.329	0.396	-0.067
3822	POLR2H	POLR2H	chr3	+	184085900	184086383	184085964	184086383	184084504	184084588	3822	80	410	67	326	189	125	0.779011495823	0.954782555619	0.114	0.12	-0.006
2023	CCNJ	CCNJ	chr10	+	97816877	97817004	97816880	97817004	97816457	97816757	2023	2	8	4	12	128	125	0.784056268642	0.957375559904	0.196	0.246	-0.05
2230	ZMYM1	ZMYM1	chr1	+	35577372	35577513	35577429	35577513	35575894	35576048	2230	4	0	23	1	182	125	0.783205726708	0.957375559904	1.0	0.94	0.06
3125	PARD6A	PARD6A	chr16	+	67695795	67696681	67695798	67696681	67695357	67695580	3125	0	2	1	11	128	125	0.783860382705	0.957375559904	0.0	0.082	-0.082
3415	UXS1	UXS1	chr2	-	106781191	106781255	106781191	106781240	106782511	106782539	3415	94	306	90	307	140	125	0.784159462433	0.957375559904	0.215	0.207	0.008
35	KIAA0922	KIAA0922	chr4	+	154505986	154506083	154505989	154506083	154504715	154504824	35	8	4	15	6	128	125	0.78336704774	0.957375559904	0.661	0.709	-0.048
1181	MPPE1	MPPE1	chr18	-	11896982	11897355	11896982	11897130	11906201	11906308	1181	155	3	195	3	350	125	0.787332077252	0.957651773102	0.949	0.959	-0.01
1635	MOK	MOK	chr14	-	102698871	102699045	102698871	102699008	102700024	102700126	1635	17	4	10	3	162	125	0.7876508753	0.957651773102	0.766	0.72	0.046
1662	APOBEC3B	APOBEC3B	chr22	+	39387336	39387631	39387411	39387631	39385461	39385615	1662	175	2	202	3	200	125	0.787055378319	0.957651773102	0.982	0.977	0.005
2528	RSRC2	RSRC2	chr12	-	122992764	122992997	122992764	122992994	122995655	122995735	2528	170	164	173	174	128	125	0.788054864796	0.957651773102	0.503	0.493	0.01
2744	DDR1	DDR1	chr6	+	30862282	30862448	30862364	30862448	30861048	30861200	2744	260	2	820	5	207	125	0.787067560343	0.957651773102	0.987	0.99	-0.003
3008	STEAP1B	STEAP1B	chr7	-	22532942	22533455	22532942	22533398	22534390	22534505	3008	54	6	23	2	182	125	0.786751661916	0.957651773102	0.861	0.888	-0.027
3220	NAT9	NAT9	chr17	-	72771760	72771991	72771760	72771846	72772405	72772564	3220	13	177	6	71	270	125	0.787426084062	0.957651773102	0.033	0.038	-0.005
3318	BZRAP1	BZRAP1	chr17	-	56383702	56383774	56383702	56383747	56384160	56384329	3318	11	23	3	5	152	125	0.788014089724	0.957651773102	0.282	0.33	-0.048
73	ANKFY1	ANKFY1	chr17	-	4085475	4085647	4085475	4085644	4086692	4086846	73	3	20	11	60	128	125	0.785243905489	0.957651773102	0.128	0.152	-0.024
1000	GUCY1B3	GUCY1B3	chr4	+	156723493	156723731	156723592	156723731	156721028	156721226	1000	24	0	123	1	224	125	0.791382851807	0.958720123205	1.0	0.986	0.014
1393	C11orf30	C11orf30	chr11	+	76170976	76171129	76170979	76171129	76169226	76169402	1393	18	1	25	2	128	125	0.791183268861	0.958720123205	0.946	0.924	0.022
2130	UBE2V1	UBE2V1	chr20	-	48713208	48713357	48713208	48713348	48729643	48729735	2130	399	10	714	16	134	125	0.790976973674	0.958720123205	0.974	0.977	-0.003
271	PSRC1	PSRC1	chr1	-	109825301	109825358	109825301	109825353	109825684	109825790	271	40	21	59	34	130	125	0.790178335372	0.958720123205	0.647	0.625	0.022
3894	CCHCR1	CCHCR1	chr6	-	31124507	31124721	31124507	31124613	31124799	31124866	3894	156	6	202	9	233	125	0.790580814581	0.958720123205	0.933	0.923	0.01
57	PLAGL1	PLAGL1	chr6	-	144281605	144281693	144281605	144281679	144285923	144285955	57	19	63	25	91	139	125	0.78966583207	0.958720123205	0.213	0.198	0.015
787	CSTF2	CSTF2	chrX	+	100081622	100081746	100081673	100081746	100079108	100079246	787	218	4	202	3	176	125	0.793140453511	0.960354085205	0.975	0.98	-0.005
1784	CAPRIN2	CAPRIN2	chr12	-	30862485	30863448	30862485	30863404	30864499	30864563	1784	14	32	6	16	169	125	0.796248657547	0.96172681726	0.244	0.217	0.027
224	XRCC3	XRCC3	chr14	-	104179211	104179305	104179211	104179268	104181760	104181823	224	1	8	2	11	162	125	0.795785767358	0.96172681726	0.088	0.123	-0.035
2345	TNK1	TNK1	chr17	+	7290293	7290473	7290308	7290473	7289879	7289974	2345	0	3	2	38	140	125	0.796321268442	0.96172681726	0.0	0.045	-0.045
823	EDN1	EDN1	chr6	+	12292573	12292742	12292576	12292742	12290528	12290926	823	1	0	174	30	128	125	0.79610372614	0.96172681726	1.0	0.85	0.15
999	GUCY1B3	GUCY1B3	chr4	+	156723364	156723731	156723493	156723731	156721028	156721226	999	0	4	2	52	254	125	0.79544062396	0.96172681726	0.0	0.019	-0.019
3767	ABCB7	ABCB7	chrX	-	74334588	74334669	74334588	74334666	74375939	74376175	3767	31	32	35	33	128	125	0.798458573637	0.963812533131	0.486	0.509	-0.023
2148	AMZ2	AMZ2	chr17	+	66244780	66244846	66244784	66244846	66244144	66244199	2148	3	1	17	4	129	125	0.798930947778	0.963887414654	0.744	0.805	-0.061
1394	PHRF1	PHRF1	chr11	+	605604	605724	605607	605724	605118	605300	1394	91	14	94	13	128	125	0.799670379996	0.964284251853	0.864	0.876	-0.012
1084	RBM7	RBM7	chr11	+	114276427	114276521	114276430	114276521	114273549	114273637	1084	85	38	179	85	128	125	0.800603611291	0.964914254963	0.686	0.673	0.013
3276	SMPDL3B	SMPDL3B	chr1	+	28275504	28275673	28275575	28275673	28271742	28271956	3276	0	5	4	136	196	125	0.801014922581	0.964914899048	0.0	0.018	-0.018
874	TCTN1	TCTN1	chr12	+	111085000	111085141	111085015	111085141	111082771	111082934	874	4	46	4	38	140	125	0.802203233022	0.965851047857	0.072	0.086	-0.014
1102	DGKZ	DGKZ	chr11	+	46389201	46389297	46389204	46389297	46388840	46388949	1102	170	2	131	1	128	125	0.806184335043	0.968036403644	0.988	0.992	-0.004
1160	MAP7D1	MAP7D1	chr1	+	36645112	36645158	36645115	36645158	36644862	36644916	1160	35	307	131	1092	128	125	0.80618758822	0.968036403644	0.1	0.105	-0.005
1275	ZNF607	ZNF607	chr19	-	38198814	38198913	38198814	38198910	38200596	38200723	1275	7	17	4	8	128	125	0.804925357024	0.968036403644	0.287	0.328	-0.041
2401	INCA1	INCA1	chr17	-	4892722	4892919	4892722	4892874	4893184	4893224	2401	3	1	4	2	170	125	0.806707323182	0.968036403644	0.688	0.595	0.093
3306	MBD1	MBD1	chr18	-	47799933	47800233	47799933	47800230	47800555	47800723	3306	76	1	77	0	128	125	0.806013689109	0.968036403644	0.987	1.0	-0.013
3330	CHTOP	CHTOP	chr1	+	153614718	153614905	153614721	153614905	153610770	153610924	3330	158	157	241	231	128	125	0.806903055911	0.968036403644	0.496	0.505	-0.009
3373	ECI2	ECI2	chr6	-	4133782	4133945	4133782	4133935	4135744	4135831	3373	101	126	94	123	135	125	0.805230699739	0.968036403644	0.426	0.414	0.012
1723	PROCA1	PROCA1	chr17	-	27031324	27031634	27031324	27031453	27031725	27031861	1723	2	4	4	6	306	125	0.807655604799	0.9684446226	0.17	0.214	-0.044
217	AP1G2	AP1G2	chr14	-	24033254	24033430	24033254	24033368	24033541	24033597	217	15	44	62	197	187	125	0.810188146826	0.968514990786	0.186	0.174	0.012
2258	MET	MET	chr7	+	116399390	116399544	116399444	116399544	116398512	116398674	2258	0	6	20	842	179	125	0.809792233434	0.968514990786	0.0	0.016	-0.016
3312	COX18	COX18	chr4	-	73930494	73930619	73930494	73930616	73930966	73931130	3312	6	12	20	46	128	125	0.808168990408	0.968514990786	0.328	0.298	0.03
3690	SLC43A3	SLC43A3	chr11	-	57193013	57193182	57193013	57193143	57193461	57193862	3690	12	177	27	364	164	125	0.809864606526	0.968514990786	0.049	0.054	-0.005
690	GPR176	GPR176	chr15	-	40099206	40099459	40099206	40099398	40212055	40213093	690	123	3	100	3	186	125	0.809022078462	0.968514990786	0.965	0.957	0.008
901	PATZ1	PATZ1	chr22	-	31724772	31724910	31724772	31724845	31731677	31731849	901	1	3	13	28	190	125	0.809194052455	0.968514990786	0.18	0.234	-0.054
3544	SYNCRIP	SYNCRIP	chr6	-	86317501	86322641	86317501	86322638	86324698	86325065	3544	377	72	486	89	128	125	0.811327703753	0.969383914606	0.836	0.842	-0.006
1327	RXRB	RXRB	chr6	-	33163139	33163243	33163139	33163231	33163346	33163479	1327	41	87	47	106	137	125	0.815431862645	0.970620316472	0.301	0.288	0.013
1395	PHRF1	PHRF1	chr11	+	581961	582081	581964	582081	581491	581606	1395	89	21	119	26	128	125	0.815310412073	0.970620316472	0.805	0.817	-0.012
13	PPP1R10	PPP1R10	chr6	-	30572364	30572512	30572364	30572451	30572770	30572871	13	97	1	138	1	186	125	0.81566815867	0.970620316472	0.985	0.989	-0.004
1428	MIEF2	MIEF2	chr17	+	18167023	18169095	18167097	18169095	18166399	18166562	1428	32	1	166	4	199	125	0.815430559978	0.970620316472	0.953	0.963	-0.01
1502	LINC01315	LINC01315	chr22	-	42760405	42761150	42760405	42760731	42764720	42765214	1502	8	3	4	2	544	125	0.813194279021	0.970620316472	0.38	0.315	0.065
1584	IL4R	IL4R	chr16	+	27363860	27364017	27363865	27364017	27357787	27357939	1584	49	1	315	5	130	125	0.814562804748	0.970620316472	0.979	0.984	-0.005
2503	R3HDM1	R3HDM1	chr2	+	136409299	136409602	136409302	136409602	136402948	136403097	2503	30	17	56	29	128	125	0.815003964068	0.970620316472	0.633	0.653	-0.02
3264	CDK5RAP1	CDK5RAP1	chr20	-	31984566	31984890	31984566	31984742	31989233	31989375	3264	154	3	126	3	273	125	0.814215798534	0.970620316472	0.959	0.951	0.008
3388	DIP2A	DIP2A	chr21	+	47931329	47931527	47931341	47931527	47929169	47929289	3388	10	0	69	1	137	125	0.816133092254	0.97068183985	1.0	0.984	0.016
2475	RRAD	RRAD	chr16	-	66958712	66959106	66958712	66959097	66959311	66959439	2475	6	44	6	38	134	125	0.817180773319	0.971436050874	0.113	0.128	-0.015
3391	SRRT	SRRT	chr7	+	100482833	100482991	100482836	100482991	100482543	100482661	3391	191	145	217	159	128	125	0.817671497986	0.971527743434	0.563	0.571	-0.008
3726	LRRC75A-AS1	LRRC75A-AS1	chr17	+	16366477	16366631	16366480	16366631	16366146	16366255	3726	1	2	5	7	128	125	0.818646697452	0.972194687722	0.328	0.411	-0.083
449	ARMC7	ARMC7	chr17	+	73110263	73110924	73110823	73110924	73106557	73106701	449	56	3	78	5	685	125	0.819371039282	0.972563199229	0.773	0.74	0.033
1040	ATG16L1	ATG16L1	chr2	+	234172637	234172711	234172641	234172711	234171775	234171881	1040	130	2	241	3	129	125	0.82335152018	0.973263733246	0.984	0.987	-0.003
1221	NIF3L1	NIF3L1	chr2	+	201756640	201757102	201756691	201757102	201754049	201754114	1221	48	4	72	7	176	125	0.821042790207	0.973263733246	0.895	0.88	0.015
1345	PPP2R5E	PPP2R5E	chr14	-	64006246	64006410	64006246	64006407	64009496	64010079	1345	15	8	67	32	128	125	0.822905914968	0.973263733246	0.647	0.672	-0.025
1479	CEP70	CEP70	chr3	-	138291700	138291774	138291700	138291756	138310695	138310798	1479	95	6	74	4	143	125	0.821876309354	0.973263733246	0.933	0.942	-0.009
1544	ZNF559	ZNF559	chr19	+	9452292	9454521	9452370	9454521	9451777	9451860	1544	23	7	20	7	203	125	0.825752336174	0.973263733246	0.669	0.638	0.031
2113	GNG10	GNG10	chr9	+	114431548	114432526	114431551	114432526	114429094	114429226	2113	640	319	610	311	128	125	0.820704024697	0.973263733246	0.662	0.657	0.005
2501	PEX11B	PEX11B	chr1	+	145517272	145517388	145517282	145517388	145516164	145516456	2501	81	1	120	2	135	125	0.825480167267	0.973263733246	0.987	0.982	0.005
2775	GBF1	GBF1	chr10	+	104119023	104119192	104119026	104119192	104118262	104118486	2775	12	108	15	148	128	125	0.824282804061	0.973263733246	0.098	0.09	0.008
290	CDK13	CDK13	chr7	+	40132383	40132836	40132563	40132836	40127724	40127930	290	94	83	71	66	305	125	0.823990920771	0.973263733246	0.317	0.306	0.011
3308	SLC50A1	SLC50A1	chr1	+	155110036	155110198	155110054	155110198	155109303	155109427	3308	30	1	190	5	143	125	0.825308283805	0.973263733246	0.963	0.971	-0.008
3370	DNM1	DNM1	chr9	+	131016287	131017527	131016932	131017527	131013003	131013219	3370	324	3	144	1	770	125	0.822469476286	0.973263733246	0.946	0.959	-0.013
532	MARK2	MARK2	chr11	+	63670072	63670254	63670075	63670254	63669669	63669802	532	4	33	16	115	128	125	0.825761864776	0.973263733246	0.106	0.12	-0.014
5	DERL3	DERL3	chr22	-	24176689	24179149	24176689	24177119	24179250	24179341	5	35	2	116	8	2155	125	0.822707576002	0.973263733246	0.504	0.457	0.047
682	PLEKHH3	PLEKHH3	chr17	-	40824103	40824410	40824103	40824230	40825193	40825314	682	55	5	27	2	305	125	0.825589517511	0.973263733246	0.818	0.847	-0.029
2183	C18orf8	C18orf8	chr18	+	21110350	21110576	21110474	21110576	21110192	21110261	2183	434	15	287	9	249	125	0.826682527859	0.973860209599	0.936	0.941	-0.005
2241	SEH1L	SEH1L	chr18	+	12985238	12987536	12986860	12987536	12984038	12984189	2241	1492	4	1272	4	1747	125	0.82741629925	0.974236033553	0.964	0.958	0.006
183	RNF19B	RNF19B	chr1	-	33402046	33402910	33402046	33402860	33403997	33404129	183	24	71	46	145	175	125	0.828447023477	0.974472738181	0.194	0.185	0.009
2718	PPP4C	PPP4C	chr16	+	30092520	30092631	30092579	30092631	30087635	30087796	2718	13	174	33	476	184	125	0.828429614488	0.974472738181	0.048	0.045	0.003
45	MTFR1L	MTFR1L	chr1	+	26155999	26156321	26156108	26156321	26153105	26153317	45	133	9	164	10	234	125	0.829231786219	0.974907640555	0.888	0.898	-0.01
1967	ZFP90	ZFP90	chr16	+	68592277	68592471	68592375	68592471	68591900	68592027	1967	5	15	10	26	223	125	0.829858643125	0.975085239145	0.157	0.177	-0.02
[truncated: 350 more rows]
