# Supplementary material for: Characterization of alternative mRNA splicing in cultured cell populations representing progressive stages of human fetal kidney development
Source: Sci Rep. 2022 Nov 15;12:19548. doi: 10.1038/s41598-022-24147-z (PMC9666651; doi:10.1038/s41598-022-24147-z)
Supplement: Supplementary file 13 — Supplementary Information 13. [file 41598_2022_24147_MOESM13_ESM.zip › _Program/Data/rMATS/W011-NPS3/MATS_output/A5SS.MATS.JunctionCountOnly.txt]

ID	GeneID	geneSymbol	chr	strand	longExonStart_0base	longExonEnd	shortES	shortEE	flankingES	flankingEE	ID	IJC_SAMPLE_1	SJC_SAMPLE_1	IJC_SAMPLE_2	SJC_SAMPLE_2	IncFormLen	SkipFormLen	PValue	FDR	IncLevel1	IncLevel2	IncLevelDifference
1194	GSKIP	GSKIP	chr14	+	96846024	96846125	96846024	96846092	96848583	96848842	1194	0	84	395	3	157	125	0.0	0.0	0.0	0.991	-0.991
1321	C15orf57	C15orf57	chr15	-	40856989	40857256	40857174	40857256	40854970	40855226	1321	58	28	0	106	250	125	0.0	0.0	0.509	0.0	0.509
1490	HNRNPH3	HNRNPH3	chr10	+	70098259	70098444	70098259	70098399	70098896	70098983	1490	955	233	877	569	169	125	0.0	0.0	0.752	0.533	0.219
1594	SMARCB1	SMARCB1	chr22	+	24133942	24134081	24133942	24134054	24135745	24135875	1594	284	136	301	460	151	125	0.0	0.0	0.634	0.351	0.283
1707	TMEM106C	TMEM106C	chr12	+	48359871	48360012	48359871	48359955	48360465	48360515	1707	801	268	330	288	181	125	0.0	0.0	0.674	0.442	0.232
197	CSNK1A1	CSNK1A1	chr5	-	148885009	148885158	148885045	148885158	148875456	148876423	197	649	225	310	469	160	125	0.0	0.0	0.693	0.341	0.352
213	CTNND1	CTNND1	chr11	+	57529233	57529591	57529233	57529518	57556508	57556627	213	44	184	93	16	197	125	0.0	0.0	0.132	0.787	-0.655
2523	SNHG8	SNHG8	chr4	+	119199916	119200292	119199916	119199947	119200543	119200586	2523	139	124	412	62	250	125	0.0	0.0	0.359	0.769	-0.41
2711	NCOR2	NCOR2	chr12	-	124811954	124812179	124812092	124812179	124810736	124810916	2711	100	53	542	13	250	125	0.0	0.0	0.485	0.954	-0.469
351	NDUFS5	NDUFS5	chr1	+	39491966	39492074	39491966	39492070	39494394	39494612	351	838	822	259	1028	128	125	0.0	0.0	0.499	0.197	0.302
425	MTCH1	MTCH1	chr6	-	36940427	36940572	36940478	36940572	36938422	36938470	425	1423	927	610	712	175	125	0.0	0.0	0.523	0.38	0.143
2855	ATP5G1	ATP5G1	chr17	+	46970147	46970272	46970147	46970202	46970770	46970818	2855	74	267	11	318	194	125	6.99440505514e-14	1.10744746706e-11	0.152	0.022	0.13
3112	RNASEK	RNASEK	chr17	+	6915735	6916080	6915735	6916076	6916984	6917061	3112	901	268	1460	203	128	125	7.91589016558e-14	1.15693779343e-11	0.767	0.875	-0.108
1842	SSBP1	SSBP1	chr7	+	141438120	141438375	141438120	141438210	141438923	141438990	1842	198	263	80	327	250	125	1.16129328376e-13	1.5760408851e-11	0.273	0.109	0.164
694	TMEM205	TMEM205	chr19	-	11456683	11456981	11456802	11456981	11456195	11456304	694	79	277	13	310	243	125	4.53637127862e-13	5.74607028625e-11	0.128	0.021	0.107
2736	UBA52	UBA52	chr19	+	18682613	18682719	18682613	18682697	18684102	18684213	2736	1977	1965	1017	1456	146	125	1.69897429458e-12	2.01753197481e-10	0.463	0.374	0.089
1711	ULK3	ULK3	chr15	-	75130091	75130139	75130097	75130139	75129709	75129776	1711	87	0	37	26	130	125	2.14528395048e-12	2.3976702976e-10	1.0	0.578	0.422
1843	SSBP1	SSBP1	chr7	+	141438120	141438303	141438120	141438210	141438923	141438990	1843	303	263	155	327	217	125	2.921440867e-12	3.08374313739e-10	0.399	0.214	0.185
338	PPCS	PPCS	chr1	+	42922917	42923238	42922917	42923021	42925273	42926901	338	57	133	18	269	250	125	4.33975078096e-12	4.33975078096e-10	0.176	0.032	0.144
195	DAP3	DAP3	chr1	+	155658884	155659034	155658884	155658965	155679563	155679615	195	255	286	91	274	193	125	8.70759020444e-12	8.27221069422e-10	0.366	0.177	0.189
3018	IRF2BP2	IRF2BP2	chr1	-	234744192	234745271	234744240	234745271	234740014	234743598	3018	201	89	213	268	172	125	1.02582387029e-11	9.28126358834e-10	0.621	0.366	0.255
1323	ADD1	ADD1	chr4	+	2906490	2906835	2906490	2906742	2909469	2909571	1323	100	304	82	741	217	125	3.19083648392e-11	2.75572241793e-09	0.159	0.06	0.099
1652	CKS1B	CKS1B	chr1	+	154947117	154947388	154947117	154947280	154950462	154950590	1652	164	1086	94	1476	232	125	8.35795876952e-11	6.90440072265e-09	0.075	0.033	0.042
103	NTMT1	NTMT1	chr9	+	132394928	132395144	132394928	132395080	132396332	132396500	103	797	82	697	14	188	125	9.67843583055e-11	7.66209503252e-09	0.866	0.971	-0.105
2581	C14orf159	C14orf159	chr14	+	91636346	91636545	91636346	91636530	91639632	91639783	2581	28	0	23	44	139	125	1.2578105224e-10	9.55935997024e-09	1.0	0.32	0.68
214	CTNND1	CTNND1	chr11	+	57529233	57529591	57529233	57529518	57558856	57559145	214	30	40	98	14	197	125	1.89395055195e-10	1.38404078796e-08	0.322	0.816	-0.494
2154	CANX	CANX	chr5	+	179125929	179126103	179125929	179126050	179132679	179132853	2154	965	35	790	96	177	125	2.70309774564e-10	1.90217989508e-08	0.951	0.853	0.098
1301	TMEM230	TMEM230	chr20	-	5093375	5093733	5093606	5093733	5089977	5090091	1301	120	96	57	162	250	125	2.93542079532e-10	1.99189268254e-08	0.385	0.15	0.235
983	SEC61G	SEC61G	chr7	-	54826850	54826939	54826854	54826939	54825187	54825287	983	1156	170	980	59	128	125	2.48113651846e-09	1.62557220175e-07	0.869	0.942	-0.073
99	TAGLN	TAGLN	chr11	+	117070039	117070545	117070039	117070148	117073717	117073909	99	12	48	75	4400	250	125	2.69864464109e-09	1.70914160602e-07	0.111	0.008	0.103
2935	MBD4	MBD4	chr3	-	129151345	129151449	129151398	129151449	129149786	129150421	2935	178	3	101	28	177	125	3.00142843912e-09	1.83958517236e-07	0.977	0.718	0.259
167	LOC100294145	LOC100294145	chr6	+	32861952	32862803	32861952	32862704	32868696	32871535	167	50	42	11	73	223	125	4.22878942974e-09	2.51084372391e-07	0.4	0.078	0.322
1692	METTL13	METTL13	chr1	+	171750760	171751260	171750760	171750935	171752879	171753639	1692	320	2	285	32	250	125	8.7581528696e-09	5.04257286432e-07	0.988	0.817	0.171
1962	TRAFD1	TRAFD1	chr12	+	112563348	112563953	112563348	112563422	112568314	112568373	1962	37	47	4	68	250	125	1.02169421812e-08	5.70946768949e-07	0.282	0.029	0.253
1708	TMEM106C	TMEM106C	chr12	+	48357329	48357487	48357329	48357416	48357991	48358206	1708	269	285	100	240	195	125	1.28217820805e-08	6.96039598656e-07	0.377	0.211	0.166
2211	IARS	IARS	chr9	-	95055722	95056038	95055892	95056038	95051582	95051708	2211	248	85	189	163	250	125	1.35236380983e-08	7.13747566299e-07	0.593	0.367	0.226
2311	MRPL21	MRPL21	chr11	-	68668002	68668073	68668015	68668073	68665394	68665480	2311	52	362	13	447	137	125	2.24707965568e-08	1.15390576913e-06	0.116	0.026	0.09
1840	SSBP1	SSBP1	chr7	+	141438120	141438393	141438120	141438210	141438923	141438990	1840	78	263	28	327	250	125	2.5885063204e-08	1.2942531602e-06	0.129	0.041	0.088
1232	RPP38	RPP38	chr10	+	15139178	15139765	15139178	15139408	15144216	15144335	1232	23	4	5	28	250	125	3.16893224994e-08	1.54383878843e-06	0.742	0.082	0.66
441	AUP1	AUP1	chr2	-	74755877	74756409	74756258	74756409	74755543	74755616	441	402	55	528	17	250	125	3.87390214351e-08	1.84010351817e-06	0.785	0.94	-0.155
633	MOCS2	MOCS2	chr5	-	52405080	52405602	52405541	52405602	52404351	52404473	633	67	107	9	88	250	125	6.14878895577e-08	2.84943878438e-06	0.238	0.049	0.189
1038	HMGA1	HMGA1	chr6	+	34208513	34208692	34208513	34208659	34210488	34210572	1038	1742	360	7735	2225	157	125	6.83302681104e-08	3.09113117642e-06	0.794	0.735	0.059
2464	SGOL1	SGOL1	chr3	-	20215740	20216547	20216496	20216547	20212534	20212724	2464	116	37	135	5	250	125	1.33775190592e-07	5.9109967936e-06	0.611	0.931	-0.32
2509	BANF1	BANF1	chr11	+	65769549	65770041	65769549	65769984	65770705	65770844	2509	601	71	1324	313	181	125	2.12413604483e-07	9.17240564813e-06	0.854	0.745	0.109
930	TXNRD1	TXNRD1	chr12	+	104680459	104681124	104680459	104680887	104682708	104682818	930	355	464	178	415	250	125	3.05767321351e-07	1.29101757904e-05	0.277	0.177	0.1
1208	TJP1	TJP1	chr15	-	29996365	29996509	29996425	29996509	29991570	29993893	1208	118	35	155	139	184	125	3.2494061597e-07	1.34214602248e-05	0.696	0.431	0.265
1874	PARD3	PARD3	chr10	-	34626202	34626354	34626292	34626354	34625126	34625171	1874	260	27	478	140	214	125	5.7401956377e-07	2.3205046195e-05	0.849	0.666	0.183
1125	CCDC90B	CCDC90B	chr11	-	82996595	82997450	82996915	82997450	82991183	82991303	1125	96	38	116	138	250	125	8.17824563959e-07	3.23722223234e-05	0.558	0.296	0.262
1233	RPP38	RPP38	chr10	+	15139178	15139765	15139178	15139408	15145303	15146256	1233	30	3	12	23	250	125	8.97308321757e-07	3.47935879865e-05	0.833	0.207	0.626
1828	SNRPB2	SNRPB2	chr20	+	16710608	16710809	16710608	16710709	16712312	16712411	1828	632	97	288	97	224	125	1.12156969434e-06	4.26196483849e-05	0.784	0.624	0.16
1679	RBBP5	RBBP5	chr1	-	205064000	205064192	205064114	205064192	205055269	205057943	1679	144	8	64	25	238	125	1.18951917605e-06	4.43154202842e-05	0.904	0.573	0.331
2330	NOP56	NOP56	chr20	+	2636579	2636860	2636579	2636680	2637046	2637195	2330	816	417	568	443	250	125	1.31954229721e-06	4.8214045475e-05	0.495	0.391	0.104
1745	COX7A2	COX7A2	chr6	-	75950838	75950981	75950891	75950981	75950016	75950101	1745	71	2007	19	1746	177	125	1.83004457421e-06	6.56053715283e-05	0.024	0.008	0.016
440	HMGN3	HMGN3	chr6	-	79911992	79912106	79912033	79912106	79910961	79911443	440	595	321	359	317	165	125	1.97135722158e-06	6.93625689074e-05	0.584	0.462	0.122
2209	PRPS2	PRPS2	chrX	+	12817325	12817518	12817325	12817509	12827352	12827451	2209	23	99	25	488	133	125	2.72072482888e-06	9.39886759068e-05	0.179	0.046	0.133
2727	SLC38A1	SLC38A1	chr12	-	46662308	46663208	46662647	46663208	46636982	46637097	2727	242	61	273	153	250	125	3.08874198029e-06	0.000104796602903	0.665	0.472	0.193
2471	HNRNPC	HNRNPC	chr14	-	21699116	21699231	21699155	21699231	21698477	21698525	2471	1551	2195	2069	3574	163	125	4.16148618243e-06	0.000138716206081	0.351	0.307	0.044
1812	CENPW	CENPW	chr6	+	126660934	126661590	126660934	126661545	126667350	126667464	1812	156	694	52	491	169	125	4.55197622906e-06	0.000149116462676	0.143	0.073	0.07
2645	RPL23AP7	RPL23AP7	chr2	-	114384406	114384715	114384614	114384715	114383185	114383306	2645	31	38	13	86	250	125	4.78971276208e-06	0.000154244987253	0.29	0.07	0.22
2818	SYNCRIP	SYNCRIP	chr6	-	86332199	86332405	86332304	86332405	86328985	86329135	2818	1803	9	2106	45	229	125	6.6114790287e-06	0.000209363502575	0.991	0.962	0.029
1732	GTF3C1	GTF3C1	chr16	-	27475640	27476157	27475715	27476157	27474861	27474913	1732	82	25	60	65	199	125	7.05964763292e-06	0.000219890663976	0.673	0.367	0.306
2742	TMCO1	TMCO1	chr1	-	165737718	165738159	165737995	165738159	165737428	165737506	2742	323	22	325	65	250	125	1.12678381812e-05	0.000345304718456	0.88	0.714	0.166
932	TXNRD1	TXNRD1	chr12	+	104680459	104681124	104680459	104680887	104705067	104705190	932	175	107	62	92	250	125	1.31812783984e-05	0.000397530618364	0.45	0.252	0.198
1291	CALD1	CALD1	chr7	+	134617738	134618828	134617738	134618141	134620438	134620516	1291	38	82	72	49	250	125	1.3964329844e-05	0.000414566042244	0.188	0.424	-0.236
389	CUTA	CUTA	chr6	-	33385645	33386065	33385735	33386065	33385257	33385472	389	132	318	169	217	214	125	1.48954908863e-05	0.000431781790255	0.195	0.313	-0.118
979	INPP4A	INPP4A	chr2	+	99172015	99172271	99172015	99172154	99175925	99175958	979	81	19	109	2	241	125	1.4998735872e-05	0.000431781790255	0.689	0.966	-0.277
1032	UQCR10	UQCR10	chr22	+	30163357	30163596	30163357	30163537	30165666	30166402	1032	196	465	323	1204	183	125	2.39514207202e-05	0.000641192338051	0.224	0.155	0.069
1074	RPL6	RPL6	chr12	-	112847214	112847443	112847390	112847443	112846223	112846460	1074	557	467	450	550	250	125	2.4239033099e-05	0.000641192338051	0.374	0.29	0.084
2741	TMCO1	TMCO1	chr1	-	165737918	165738159	165737995	165738159	165737428	165737506	2741	814	22	883	65	201	125	2.42264465079e-05	0.000641192338051	0.958	0.894	0.064
3117	BCL2L1	BCL2L1	chr20	-	30309457	30310151	30309646	30310151	30252260	30253889	3117	650	38	3841	92	250	125	2.42978149156e-05	0.000641192338051	0.895	0.954	-0.059
592	SEC23B	SEC23B	chr20	+	18488187	18488634	18488187	18488616	18491465	18491700	592	74	29	120	133	142	125	2.27638600696e-05	0.000641192338051	0.692	0.443	0.249
714	ADAM15	ADAM15	chr1	+	155034379	155034593	155034379	155034451	155034720	155034845	714	17	2	31	53	250	125	2.29650026075e-05	0.000641192338051	0.81	0.226	0.584
2245	PACS2	PACS2	chr14	+	105834795	105834876	105834795	105834852	105836177	105836237	2245	110	1	230	32	148	125	4.9899778835e-05	0.00128261859699	0.989	0.859	0.13
2474	CNOT4	CNOT4	chr7	-	135095264	135095398	135095273	135095398	135082920	135082978	2474	4	33	24	22	133	125	5.06296814603e-05	0.00128261859699	0.102	0.506	-0.404
2706	ZSCAN26	ZSCAN26	chr6	+	28239631	28240116	28239631	28239712	28240446	28240564	2706	67	12	17	19	250	125	5.01782298267e-05	0.00128261859699	0.736	0.309	0.427
3003	NRM	NRM	chr6	-	30657801	30658020	30657823	30658020	30657052	30657229	3003	15	35	4	82	146	125	6.19093117298e-05	0.00154773279325	0.268	0.04	0.228
1046	OSBPL3	OSBPL3	chr7	-	24873705	24874355	24874104	24874355	24870386	24870524	1046	1	36	59	141	250	125	7.69349964431e-05	0.00189839601613	0.014	0.173	-0.159
222	SKA2	SKA2	chr17	-	57232316	57232800	57232491	57232800	57208641	57208728	222	82	266	55	373	250	125	0.00010795393267	0.00260458570914	0.134	0.069	0.065
2329	PEX5	PEX5	chr12	+	7342281	7342812	7342281	7342346	7342957	7343120	2329	28	1	13	12	250	125	0.000108295932117	0.00260458570914	0.933	0.351	0.582
2930	CEP170	CEP170	chr1	-	243305587	243305765	243305617	243305765	243303238	243303409	2930	31	116	41	50	154	125	0.000114211510817	0.0027125233819	0.178	0.4	-0.222
2833	BZW2	BZW2	chr7	+	16685758	16685929	16685758	16685913	16705061	16705126	2833	26	149	62	133	140	125	0.000116779769335	0.00273927853996	0.135	0.294	-0.159
2253	MZF1	MZF1	chr19	-	59084421	59084942	59084739	59084942	59082360	59082796	2253	23	1	13	14	250	125	0.000120285034504	0.0027870922629	0.92	0.317	0.603
2453	SLC35G2	SLC35G2	chr3	+	136537860	136538470	136537860	136538056	136573284	136574734	2453	37	4	14	15	250	125	0.000124947630641	0.00286024696648	0.822	0.318	0.504
535	ARL6IP4	ARL6IP4	chr12	+	123465675	123465846	123465675	123465813	123466141	123466426	535	412	234	432	371	157	125	0.000128240864631	0.0029006862238	0.584	0.481	0.103
1844	NDOR1	NDOR1	chr9	+	140110545	140110640	140110545	140110618	140110723	140113813	1844	51	8	103	0	146	125	0.000148476915989	0.00331889576917	0.845	1.0	-0.155
2300	ANAPC16	ANAPC16	chr10	+	73975757	73975896	73975757	73975830	73990123	73990198	2300	73	10	26	19	190	125	0.000162748887561	0.00359561495774	0.828	0.474	0.354
1322	C15orf57	C15orf57	chr15	-	40856964	40857256	40857174	40857256	40854970	40855226	1322	8	28	2	106	250	125	0.000182624942197	0.0039883608066	0.125	0.009	0.116
2519	ZNF101	ZNF101	chr19	+	19788672	19788799	19788672	19788795	19789534	19789595	2519	36	5	11	14	128	125	0.000197089960681	0.00425535142379	0.875	0.434	0.441
578	LAMA4	LAMA4	chr6	-	112510311	112510407	112510332	112510407	112508651	112508803	578	137	123	101	40	145	125	0.000202748780459	0.00432834475137	0.49	0.685	-0.195
1781	KLF6	KLF6	chr10	-	3823832	3824406	3823986	3824406	3822297	3822421	1781	713	4	4879	7	250	125	0.000222784510554	0.00470322855614	0.989	0.997	-0.008
3060	ERI3	ERI3	chr1	-	44820563	44820951	44820931	44820951	44785299	44785416	3060	22	0	9	8	250	125	0.000251507191536	0.00525124905405	1.0	0.36	0.64
586	ZNF641	ZNF641	chr12	-	48740931	48741126	48741034	48741126	48738381	48738495	586	16	4	3	13	227	125	0.000271987914142	0.00561714170511	0.688	0.113	0.575
1746	COX7A2	COX7A2	chr6	-	75950838	75950981	75950891	75950981	75947390	75947704	1746	36	33	11	43	177	125	0.000282151695974	0.00576438948764	0.435	0.153	0.282
2964	MKL2	MKL2	chr16	+	14340329	14341364	14340329	14341214	14342782	14342938	2964	29	5	113	0	250	125	0.000312520968743	0.006316913198	0.744	1.0	-0.256
135	AP1G2	AP1G2	chr14	-	24036319	24036528	24036445	24036528	24035486	24035628	135	81	6	229	0	250	125	0.000328408265148	0.00656816530296	0.871	1.0	-0.129
1916	TOMM5	TOMM5	chr9	-	37592306	37592636	37592408	37592636	37588411	37588929	1916	60	2264	68	1336	226	125	0.000345093652432	0.00679732195085	0.014	0.027	-0.013
476	GOSR1	GOSR1	chr17	+	28808160	28808281	28808160	28808275	28811231	28811319	476	80	74	66	134	130	125	0.00034702117328	0.00679732195085	0.51	0.321	0.189
2946	UBE3B	UBE3B	chr12	+	109915427	109915914	109915427	109915569	109919441	109919547	2946	75	20	41	36	250	125	0.000378788684181	0.00726968181762	0.652	0.363	0.289
308	TRAPPC3	TRAPPC3	chr1	-	36614692	36615115	36614937	36615115	36605669	36605767	308	41	87	49	252	250	125	0.000376583421261	0.00726968181762	0.191	0.089	0.102
1851	SEC14L1	SEC14L1	chr17	+	75137004	75137189	75137004	75137136	75138727	75138832	1851	232	0	154	9	177	125	0.00039241609189	0.00745590574591	1.0	0.924	0.076
1113	SH3YL1	SH3YL1	chr2	-	230546	231191	231022	231191	229965	230044	1113	6	14	11	253	250	125	0.000426036236331	0.00801454305969	0.176	0.021	0.155
1878	ASTE1	ASTE1	chr3	-	130745350	130745698	130745575	130745698	130744317	130744438	1878	43	2	14	9	250	125	0.000489019903032	0.00910919427216	0.915	0.438	0.477
2967	TRERF1	TRERF1	chr6	-	42230997	42231306	42231057	42231306	42227076	42227461	2967	6	20	18	7	184	125	0.000496308096605	0.00915519789854	0.169	0.636	-0.467
2705	ZSCAN26	ZSCAN26	chr6	+	28239631	28240113	28239631	28239712	28240446	28240564	2705	36	12	10	19	250	125	0.000530818689377	0.00959171905166	0.6	0.208	0.392
490	EPB41L2	EPB41L2	chr6	-	131190702	131191266	131190951	131191266	131188598	131188721	490	439	15	1044	8	250	125	0.000534218745487	0.00959171905166	0.936	0.985	-0.049
647	CARS	CARS	chr11	-	3023191	3023283	3023199	3023283	3022151	3022478	647	175	288	93	260	132	125	0.000535116957619	0.00959171905166	0.365	0.253	0.112
73	JKAMP	JKAMP	chr14	+	59951160	59951834	59951160	59951311	59953430	59953522	73	10	66	2	138	250	125	0.000543003078131	0.00964211073317	0.07	0.007	0.063
1984	C18orf21	C18orf21	chr18	+	33552587	33552870	33552587	33552803	33554858	33555058	1984	83	42	78	12	191	125	0.000572718178455	0.0100755975839	0.564	0.81	-0.246
1988	SLC16A1-AS1	SLC16A1-AS1	chr1	+	113499036	113500344	113499036	113499578	113503098	113503197	1988	6	24	16	8	250	125	0.000578103426712	0.0100770322087	0.111	0.5	-0.389
1320	C15orf57	C15orf57	chr15	-	40856964	40857256	40856989	40857256	40854970	40855226	1320	0	50	2	0	149	125	0.000701377728084	0.0121147062124	0.0	1.0	-1.0
686	LOH12CR1	LOH12CR1	chr12	+	12510012	12510443	12510012	12510052	12514139	12514283	686	4	6	23	1	250	125	0.000780113927439	0.0133533014607	0.25	0.92	-0.67
861	CDK5RAP2	CDK5RAP2	chr9	-	123334251	123334319	123334254	123334319	123330598	123330666	861	82	0	94	11	127	125	0.000882979612388	0.0149791184244	1.0	0.894	0.106
2151	TTC19	TTC19	chr17	+	15903431	15903696	15903431	15903559	15905228	15905339	2151	6	22	3	128	250	125	0.000892093325822	0.0149997992837	0.12	0.012	0.108
2116	LOXL1-AS1	LOXL1-AS1	chr15	-	74212178	74212379	74212300	74212379	74209808	74211724	2116	14	5	45	0	246	125	0.000917783151044	0.0152963858507	0.587	1.0	-0.413
1238	PPFIBP1	PPFIBP1	chr12	+	27817294	27817379	27817294	27817370	27820098	27820253	1238	322	136	224	153	133	125	0.00103614249396	0.0171188759872	0.69	0.579	0.111
2026	WDR83	WDR83	chr19	+	12780790	12780911	12780790	12780894	12780993	12781099	2026	19	9	36	1	141	125	0.00112648058138	0.0182932743985	0.652	0.97	-0.318
2840	SNX3	SNX3	chr6	-	108581963	108582464	108582029	108582464	108544153	108544249	2840	1524	27	756	32	190	125	0.00111902643588	0.0182932743985	0.974	0.94	0.034
1447	DMPK	DMPK	chr19	-	46280584	46280848	46280599	46280848	46278206	46278292	1447	85	24	37	31	139	125	0.00117254199523	0.0188799134825	0.761	0.518	0.243
1896	EDA	EDA	chrX	+	69253247	69253378	69253247	69253372	69255207	69259321	1896	1	9	9	2	130	125	0.0011961473352	0.0190981507301	0.097	0.812	-0.715
2646	RPL23AP7	RPL23AP7	chr2	-	114384457	114384715	114384614	114384715	114383185	114383306	2646	79	38	80	86	250	125	0.00122954048577	0.019467724358	0.51	0.317	0.193
1634	MLF1	MLF1	chr3	+	158288952	158289180	158288952	158289136	158310222	158310370	1634	206	240	22	59	168	125	0.00124743960566	0.0195878946343	0.39	0.217	0.173
1289	EXOC1	EXOC1	chr4	+	56719815	56720119	56719815	56719963	56724479	56724613	1289	32	0	47	13	250	125	0.00129052342737	0.0199848938778	1.0	0.644	0.356
2013	MRPL11	MRPL11	chr11	-	66206102	66206319	66206180	66206319	66205634	66205730	2013	92	69	146	53	202	125	0.00129375891946	0.0199848938778	0.452	0.63	-0.178
1281	N4BP2L2	N4BP2L2	chr13	-	33101544	33101669	33101594	33101669	33096318	33096407	1281	180	18	200	4	174	125	0.00131215242427	0.0201055613396	0.878	0.973	-0.095
569	RPL38	RPL38	chr17	+	72199794	72199884	72199794	72199849	72200056	72200097	569	3956	497	3053	478	159	125	0.00137266336069	0.0208644830825	0.862	0.834	0.028
1134	SIGMAR1	SIGMAR1	chr9	-	34637216	34637417	34637263	34637417	34636993	34637086	1134	430	13	442	1	171	125	0.00154582447883	0.0233100516649	0.96	0.997	-0.037
1408	FAM111A	FAM111A	chr11	+	58910317	58910442	58910317	58910419	58910555	58910777	1408	16	1	11	12	147	125	0.00156528030554	0.0234175793742	0.932	0.438	0.494
1382	LYPLA1	LYPLA1	chr8	-	54978307	54978373	54978347	54978373	54975887	54975935	1382	208	24	844	40	164	125	0.00161550440921	0.0239801435742	0.869	0.941	-0.072
2743	TMCO1	TMCO1	chr1	-	165737718	165738159	165737918	165738159	165737428	165737506	2743	72	541	42	592	250	125	0.00172186767667	0.0253608417494	0.062	0.034	0.028
231	SNUPN	SNUPN	chr15	-	75918006	75918446	75918111	75918446	75913234	75913397	231	29	7	42	0	229	125	0.00175857837367	0.0257022993075	0.693	1.0	-0.307
3028	RELL2	RELL2	chr5	+	141016516	141017976	141016516	141017308	141018361	141018427	3028	35	10	31	0	250	125	0.00190037112369	0.0275626346184	0.636	1.0	-0.364
1025	RBM10	RBM10	chrX	+	47004616	47004915	47004616	47004884	47006755	47006897	1025	26	62	20	134	155	125	0.00206026798721	0.0296553725432	0.253	0.107	0.146
492	GNL3L	GNL3L	chrX	+	54556643	54556852	54556643	54556735	54558952	54559018	492	18	23	35	11	241	125	0.00230555266938	0.0329364667054	0.289	0.623	-0.334
2791	NPHP1	NPHP1	chr2	-	110922096	110922307	110922264	110922307	110920624	110920709	2791	8	0	3	7	250	125	0.00255051287016	0.0361639884575	1.0	0.176	0.824
2526	FGD5-AS1	FGD5-AS1	chr3	-	14988593	14989012	14988616	14989012	14984285	14987661	2526	140	4	254	30	147	125	0.00259180425733	0.0364772451032	0.967	0.878	0.089
755	COMMD5	COMMD5	chr8	-	146078223	146078452	146078377	146078452	146075550	146076780	755	151	47	103	64	250	125	0.00267334841347	0.0373482498941	0.616	0.446	0.17
2713	EZH2	EZH2	chr7	-	148543561	148543690	148543588	148543690	148529725	148529842	2713	189	20	126	33	151	125	0.00273465205871	0.0379258314712	0.887	0.76	0.127
343	PPCS	PPCS	chr1	+	42922164	42922744	42922164	42922299	42922917	42923021	343	160	16	170	42	250	125	0.00283713923746	0.038900927548	0.833	0.669	0.164
956	CDK10	CDK10	chr16	+	89753075	89753205	89753075	89753167	89755659	89755732	956	12	14	108	33	162	125	0.00284590996272	0.038900927548	0.398	0.716	-0.318
2381	TMEM138	TMEM138	chr11	+	61131723	61131990	61131723	61131787	61133516	61133688	2381	204	0	232	9	250	125	0.00305522574741	0.0414637780006	1.0	0.928	0.072
2898	GSTK1	GSTK1	chr7	+	142962084	142962389	142962084	142962185	142964709	142964826	2898	551	22	696	9	250	125	0.00315400275143	0.0425007462959	0.926	0.975	-0.049
1237	ARHGAP26	ARHGAP26	chr5	+	142586762	142587038	142586762	142586873	142593561	142593653	1237	1	21	20	38	250	125	0.00327651560795	0.0436233553142	0.023	0.208	-0.185
1876	RFX5	RFX5	chr1	-	151318957	151319082	151318964	151319082	151318680	151318809	1876	21	131	35	89	131	125	0.00328323147891	0.0436233553142	0.133	0.273	-0.14
221	SKA2	SKA2	chr17	-	57232316	57232800	57232491	57232800	57187307	57189706	221	40	17	24	32	250	125	0.00355723102577	0.0466119927515	0.541	0.273	0.268
502	PVR	PVR	chr19	+	45162009	45162168	45162009	45162033	45164558	45164590	502	272	88	392	196	250	125	0.00354063130077	0.0466119927515	0.607	0.5	0.107
931	TXNRD1	TXNRD1	chr12	+	104680459	104681209	104680459	104680887	104682708	104682818	931	85	464	43	415	250	125	0.0036424524124	0.0474017779696	0.084	0.049	0.035
2278	ATXN2L	ATXN2L	chr16	+	28847253	28847497	28847253	28847443	28848071	28848558	2278	42	12	38	34	178	125	0.00379678221076	0.0490740557853	0.711	0.44	0.271
1014	ZNRD1	ZNRD1	chr6	+	30029016	30029190	30029016	30029166	30029291	30029446	1014	8	2	2	10	148	125	0.00385298615884	0.0494640114986	0.772	0.145	0.627
2147	RNF146	RNF146	chr6	+	127587982	127588189	127587982	127588070	127601375	127601485	2147	27	29	5	24	243	125	0.00451542167934	0.0575792026225	0.324	0.097	0.227
1080	ACAA1	ACAA1	chr3	-	38167652	38168191	38168000	38168191	38167316	38167372	1080	282	65	299	37	250	125	0.00458558709813	0.058084103243	0.684	0.802	-0.118
1894	ZCCHC9	ZCCHC9	chr5	+	80597401	80597874	80597401	80597489	80600559	80600960	1894	7	28	0	32	250	125	0.00466762433536	0.058731696935	0.111	0.0	0.111
2299	ANAPC16	ANAPC16	chr10	+	73975757	73975896	73975757	73975830	73983645	73983814	2299	123	57	121	101	190	125	0.00475225956826	0.0590149881026	0.587	0.441	0.146
2598	TNFAIP3	TNFAIP3	chr6	+	138188324	138188679	138188324	138188631	138192349	138192659	2598	2	11	79	62	172	125	0.00475144621832	0.0590149881026	0.117	0.481	-0.364
101	NTMT1	NTMT1	chr9	+	132396332	132396585	132396332	132396500	132397486	132398410	101	578	133	475	70	209	125	0.00490100900776	0.0596917763766	0.722	0.802	-0.08
2081	KAT6B	KAT6B	chr10	+	76735156	76736088	76735156	76735539	76737073	76737195	2081	46	1	19	6	250	125	0.00488481496634	0.0596917763766	0.958	0.613	0.345
390	CUTA	CUTA	chr6	-	33385645	33386065	33385863	33386065	33385257	33385472	390	137	227	186	203	250	125	0.00486888603589	0.0596917763766	0.232	0.314	-0.082
1579	HARS	HARS	chr5	-	140058586	140058712	140058646	140058712	140057492	140057600	1579	788	12	844	32	184	125	0.00527756277672	0.0638685941132	0.978	0.947	0.031
1143	CDK18	CDK18	chr1	+	205473683	205474006	205473683	205473924	205492274	205492425	1143	11	0	4	5	206	125	0.00536936325647	0.0641622024358	1.0	0.327	0.673
1967	RNF170	RNF170	chr8	-	42751396	42751866	42751626	42751866	42742870	42743014	1967	7	31	0	34	250	125	0.00535921681186	0.0641622024358	0.101	0.0	0.101
2452	SLC35G2	SLC35G2	chr3	+	136537860	136538205	136537860	136538056	136573284	136574734	2452	18	4	11	15	250	125	0.00559129935796	0.0663966798758	0.692	0.268	0.424
2417	ANKRD6	ANKRD6	chr6	+	90338830	90338957	90338830	90338942	90340151	90343553	2417	15	11	17	1	139	125	0.00565824112193	0.0667742741097	0.551	0.939	-0.388
1749	RTEL1	RTEL1	chr20	+	62326680	62327003	62326680	62326833	62327130	62327606	1749	47	11	89	56	250	125	0.00599381494192	0.0702978295657	0.681	0.443	0.238
49	MORC2	MORC2	chr22	-	31324005	31324194	31324014	31324194	31322597	31322858	49	65	12	53	28	133	125	0.00603444571068	0.0703401647257	0.836	0.64	0.196
504	RBMS1	RBMS1	chr2	-	161143479	161143595	161143488	161143595	161141505	161141555	504	182	108	261	234	133	125	0.00619304600622	0.0717487037306	0.613	0.512	0.101
1517	SIKE1	SIKE1	chr1	-	115323007	115323308	115323069	115323308	115322730	115322836	1517	10	57	1	57	186	125	0.00638094530173	0.0734775519593	0.105	0.012	0.093
1166	VEGFA	VEGFA	chr6	+	43748468	43748591	43748468	43748522	43749692	43749824	1166	2	0	2	36	193	125	0.00652825684302	0.0742735808487	1.0	0.035	0.965
967	TMEM9	TMEM9	chr1	-	201123275	201123683	201123572	201123683	201122985	201123087	967	6	144	21	150	250	125	0.00649466533173	0.0742735808487	0.02	0.065	-0.045
2557	ZNF37A	ZNF37A	chr10	+	38384465	38384561	38384465	38384557	38384671	38384732	2557	9	34	19	19	128	125	0.00657427261454	0.0743518926644	0.205	0.494	-0.289
79	PGAP2	PGAP2	chr11	+	3845499	3845679	3845499	3845606	3846249	3846358	79	0	20	21	76	197	125	0.00674152582538	0.0757923021788	0.0	0.149	-0.149
3101	TCAF1	TCAF1	chr7	-	143554166	143554443	143554192	143554443	143548460	143551235	3101	14	109	33	103	150	125	0.00688073694015	0.0768610353099	0.097	0.211	-0.114
319	FIGNL1	FIGNL1	chr7	-	50516815	50517421	50517260	50517421	50515878	50515987	319	42	11	38	30	250	125	0.00691749317789	0.0768610353099	0.656	0.388	0.268
263	CDC25B	CDC25B	chr20	+	3776385	3777378	3776385	3776526	3778268	3778396	263	117	5	75	13	250	125	0.00739013985587	0.0816352658497	0.921	0.743	0.178
395	SLC35B3	SLC35B3	chr6	-	8435174	8435800	8435671	8435800	8430096	8430390	395	29	0	18	5	250	125	0.00781002614121	0.085774853574	1.0	0.643	0.357
2170	UBAP2L	UBAP2L	chr1	+	154207066	154207268	154207066	154207235	154207671	154207767	2170	105	455	54	376	157	125	0.00816894750108	0.0892011508739	0.155	0.103	0.052
1530	ZNF285	ZNF285	chr19	-	44896369	44896630	44896503	44896630	44889807	44892264	1530	4	3	0	10	250	125	0.00823061305226	0.0893609417103	0.4	0.0	0.4
699	CSRP2	CSRP2	chr12	-	77272717	77272820	77272742	77272820	77259928	77260041	699	382	26	312	42	149	125	0.00829164948513	0.0895121251236	0.925	0.862	0.063
1405	CLCN5	CLCN5	chrX	+	49688015	49688350	49688015	49688091	49689780	49689924	1405	1	16	8	10	250	125	0.00859207489136	0.0922313123931	0.03	0.286	-0.256
1542	BEND7	BEND7	chr10	-	13541738	13542080	13541777	13542080	13538765	13538888	1542	40	32	77	26	163	125	0.00868675082846	0.0927237447982	0.489	0.694	-0.205
611	TMEM177	TMEM177	chr2	+	120436742	120437193	120436742	120436852	120438407	120439694	611	22	8	9	15	250	125	0.00922758649009	0.0979464487775	0.579	0.231	0.348
1826	WDR26	WDR26	chr1	-	224619178	224619283	224619226	224619283	224612219	224612356	1826	148	129	130	175	172	125	0.0093022679724	0.0981906063753	0.455	0.351	0.104
1037	RAP1B	RAP1B	chr12	+	69004618	69004832	69004618	69004823	69042478	69042561	1037	634	1040	80	189	133	125	0.00947915847978	0.099504978517	0.364	0.285	0.079
1943	NARS2	NARS2	chr11	-	78285392	78285909	78285873	78285909	78282379	78282489	1943	49	0	93	10	250	125	0.00954293699702	0.0996240675513	1.0	0.823	0.177
3042	POLR2H	POLR2H	chr3	+	184080770	184081362	184080770	184081353	184082753	184082837	3042	24	373	8	344	133	125	0.00959886828356	0.0996603810861	0.057	0.021	0.036
2268	RPS14	RPS14	chr5	-	149829048	149829319	149829265	149829319	149827147	149827298	2268	105	3941	32	2875	250	125	0.00968756687644	0.100034657963	0.013	0.006	0.007
2966	TOP3B	TOP3B	chr22	-	22336810	22337240	22337126	22337240	22330011	22330179	2966	12	24	4	38	250	125	0.00994428302855	0.102130474347	0.2	0.05	0.15
10	BABAM1	BABAM1	chr19	+	17378184	17378336	17378184	17378325	17379602	17379900	10	152	2	217	15	135	125	0.0100746463688	0.102913054305	0.986	0.931	0.055
1265	STOML2	STOML2	chr9	-	35103046	35103192	35103157	35103192	35102682	35102820	1265	64	0	95	8	235	125	0.0102610067781	0.103513875783	1.0	0.863	0.137
2828	DMKN	DMKN	chr19	-	36001272	36001412	36001280	36001412	36001085	36001154	2828	3	15	358	415	132	125	0.0102363711781	0.103513875783	0.159	0.45	-0.291
831	ATG4D	ATG4D	chr19	+	10657514	10657791	10657514	10657747	10657864	10657929	831	88	1	88	9	168	125	0.010296906591	0.103513875783	0.985	0.879	0.106
1051	ERICH2	ERICH2	chr2	+	171627191	171627937	171627191	171627697	171633886	171633935	1051	12	0	2	3	250	125	0.0104423631147	0.103918547706	1.0	0.25	0.75
1839	SSBP1	SSBP1	chr7	+	141438120	141438393	141438120	141438303	141438923	141438990	1839	173	303	54	151	214	125	0.0104465487431	0.103918547706	0.25	0.173	0.077
2924	WIPI2	WIPI2	chr7	+	5269238	5269369	5269238	5269336	5270465	5273486	2924	197	153	157	78	157	125	0.0106171454564	0.105065501912	0.506	0.616	-0.11
2256	ZNF131	ZNF131	chr5	+	43161350	43161715	43161350	43161708	43161810	43162033	2256	19	59	4	49	131	125	0.010690130833	0.105239629962	0.235	0.072	0.163
1549	MCMBP	MCMBP	chr10	-	121602759	121602938	121602765	121602938	121601983	121602107	1549	152	191	129	240	130	125	0.0109087993036	0.106290865009	0.433	0.341	0.092
702	SH2B1	SH2B1	chr16	+	28883854	28884079	28883854	28884026	28884490	28884590	702	25	31	44	125	177	125	0.0108909736643	0.106290865009	0.363	0.199	0.164
243	CTSB	CTSB	chr8	-	11718869	11718988	11718914	11718988	11710837	11710988	243	6	19	5	1	169	125	0.0112628270401	0.108626250641	0.189	0.787	-0.598
34	PLAGL1	PLAGL1	chr6	-	144286986	144287335	144287294	144287335	144285923	144285955	34	19	54	14	107	250	125	0.0112419977847	0.108626250641	0.15	0.061	0.089
616	SLFN11	SLFN11	chr17	-	33700492	33700720	33700600	33700720	33689757	33690845	616	19	1	0	2	232	125	0.0113626683229	0.109035706129	0.911	0.0	0.911
739	BTF3	BTF3	chr5	+	72794249	72794624	72794249	72794383	72794958	72795027	739	416	5788	335	5659	250	125	0.0116156863144	0.110903537675	0.035	0.029	0.006
2697	SYTL3	SYTL3	chr6	+	159083781	159084410	159083781	159083844	159086426	159086645	2697	50	0	6	2	250	125	0.0116824608322	0.110983377906	1.0	0.6	0.4
1719	ADPGK	ADPGK	chr15	-	73075586	73076126	73075799	73076126	73067212	73067438	1719	24	48	6	40	250	125	0.0118768219097	0.112268465813	0.2	0.07	0.13
1012	ZNRD1	ZNRD1	chr6	+	30029016	30029175	30029016	30029166	30029291	30029446	1012	41	2	33	10	133	125	0.0119922972142	0.112798835183	0.951	0.756	0.195
1955	TEX9	TEX9	chr15	+	56657776	56658091	56657776	56657868	56665638	56665702	1955	10	16	3	27	250	125	0.0127402177722	0.119243417572	0.238	0.053	0.185
1297	UBE2T	UBE2T	chr1	-	202304769	202304946	202304773	202304946	202302577	202302683	1297	2	6	10	2	128	125	0.0129678286807	0.119606186861	0.246	0.83	-0.584
2605	FASTKD2	FASTKD2	chr2	+	207630111	207630486	207630111	207630378	207631367	207632194	2605	21	42	11	62	232	125	0.0129445789307	0.119606186861	0.212	0.087	0.125
8	TAZ	TAZ	chrX	+	153641543	153641695	153641543	153641589	153641818	153641904	8	9	45	6	120	230	125	0.0128477188787	0.119606186861	0.098	0.026	0.072
1757	COL18A1	COL18A1	chr21	+	46875423	46876795	46875423	46876090	46888155	46888700	1757	2	0	0	8	250	125	0.0132492475511	0.121611450952	1.0	0.0	1.0
2839	EPOR	EPOR	chr19	-	11493522	11493908	11493772	11493908	11492605	11492781	2839	3	18	6	4	250	125	0.0134251789783	0.122633846436	0.077	0.429	-0.352
1838	SSBP1	SSBP1	chr7	+	141438120	141438393	141438120	141438375	141438923	141438990	1838	69	181	10	62	142	125	0.0135446510976	0.123133191796	0.251	0.124	0.127
1141	DDAH2	DDAH2	chr6	-	31696641	31698042	31697827	31698042	31696422	31696522	1141	148	4	375	0	250	125	0.0136820112644	0.123318637077	0.949	1.0	-0.051
1255	MSTO1	MSTO1	chr1	+	155581006	155581146	155581006	155581082	155581339	155581394	1255	18	153	5	140	188	125	0.0136948591701	0.123318637077	0.073	0.023	0.05
1069	CTIF	CTIF	chr18	+	46284289	46284782	46284289	46284776	46287760	46288060	1069	48	41	24	46	130	125	0.0138362639374	0.123422072681	0.53	0.334	0.196
2883	KLF7	KLF7	chr2	-	207988497	207989128	207989067	207989128	207953181	207953305	2883	51	3	259	1	250	125	0.013802615108	0.123422072681	0.895	0.992	-0.097
1895	ZCCHC9	ZCCHC9	chr5	+	80597401	80597517	80597401	80597489	80600559	80600960	1895	42	28	19	32	152	125	0.0141197301185	0.125292420553	0.552	0.328	0.224
2788	TPM1	TPM1	chr15	+	63356262	63356389	63356262	63356341	63358094	63358292	2788	16	38	58	59	172	125	0.0141778265363	0.125292420553	0.234	0.417	-0.183
2987	MRPS14	MRPS14	chr1	-	174992407	174992591	174992499	174992591	174987553	174987712	2987	21	139	7	133	216	125	0.0143743363622	0.126440921705	0.08	0.03	0.05
2494	PLIN2	PLIN2	chr9	-	19126111	19126446	19126394	19126446	19123562	19123645	2494	1559	0	151	2	250	125	0.0147598815168	0.129233985631	1.0	0.974	0.026
2121	PTK2	PTK2	chr8	-	141685528	141685598	141685558	141685598	141684396	141684503	2121	5	298	18	338	154	125	0.0151765749677	0.131062424341	0.013	0.041	-0.028
2167	ZNF707	ZNF707	chr8	+	144773242	144773402	144773242	144773369	144773769	144773883	2167	6	21	12	9	157	125	0.0152331038633	0.131062424341	0.185	0.515	-0.33
2228	POLR2F	POLR2F	chr22	+	38352779	38352908	38352779	38352849	38355352	38355483	2228	32	672	16	704	183	125	0.0152717430699	0.131062424341	0.032	0.015	0.017
2778	HCCS	HCCS	chrX	+	11129405	11129638	11129405	11129543	11130138	11130280	2778	134	0	111	5	219	125	0.015044883693	0.131062424341	1.0	0.927	0.073
38	MRPL10	MRPL10	chr17	-	45908676	45908907	45908825	45908907	45905866	45906036	38	8	90	2	132	250	125	0.0153617215391	0.131062424341	0.043	0.008	0.035
858	GNL3	GNL3	chr3	+	52719935	52720218	52719935	52720121	52720784	52720843	858	22	362	12	472	221	125	0.0153825898042	0.131062424341	0.033	0.014	0.019
2463	SGOL1	SGOL1	chr3	-	20227439	20227725	20227550	20227725	20225377	20225526	2463	57	31	79	19	235	125	0.0156953902773	0.133130542531	0.494	0.689	-0.195
1505	STAT3	STAT3	chr17	-	40474299	40474512	40474302	40474512	40469199	40469242	1505	291	60	375	118	127	125	0.0158247940071	0.133631593838	0.827	0.758	0.069
1392	PKM	PKM	chr15	-	72523236	72523727	72523456	72523727	72513508	72513625	1392	1	25	4	7	250	125	0.0159777774278	0.134326447402	0.02	0.222	-0.202
2664	NEIL2	NEIL2	chr8	+	11627171	11627844	11627171	11627300	11637106	11637459	2664	8	0	0	2	250	125	0.0162023240135	0.135614165752	1.0	0.0	1.0
1491	PLD2	PLD2	chr17	+	4722723	4722877	4722723	4722844	4725087	4725202	1491	8	6	84	13	157	125	0.0164396159426	0.136236549163	0.515	0.837	-0.322
1630	UFM1	UFM1	chr13	+	38924135	38924364	38924135	38924192	38928375	38928433	1630	63	500	28	388	250	125	0.0165634962403	0.136236549163	0.059	0.035	0.024
1676	SCHIP1	SCHIP1	chr3	+	159482231	159482927	159482231	159482888	159583951	159584070	1676	135	7	95	15	163	125	0.0165008382899	0.136236549163	0.937	0.829	0.108
65	KRBOX4	KRBOX4	chrX	+	46322632	46322743	46322632	46322728	46332184	46334074	65	7	23	12	9	139	125	0.0164098997178	0.136236549163	0.215	0.545	-0.33
1512	TLE1	TLE1	chr9	-	84267098	84267203	84267128	84267203	84249011	84249216	1512	37	110	134	238	154	125	0.0166801950188	0.136504738546	0.214	0.314	-0.1
2746	CNBP	CNBP	chr3	-	128890476	128890614	128890497	128890614	128890288	128890381	2746	684	719	675	589	145	125	0.0167397916217	0.136504738546	0.451	0.497	-0.046
256	ATP5J	ATP5J	chr21	-	27107299	27107965	27107797	27107965	27101941	27102112	256	84	10	94	28	250	125	0.0172671710546	0.140203525657	0.808	0.627	0.181
1263	SLC44A3	SLC44A3	chr1	+	95293062	95293199	95293062	95293103	95294048	95294142	1263	14	0	100	31	220	125	0.0175063491304	0.141540695097	1.0	0.647	0.353
2367	SEC31A	SEC31A	chr4	-	83763292	83763634	83763337	83763634	83750152	83750211	2367	226	28	283	62	169	125	0.0176863284171	0.14178913077	0.857	0.771	0.086
2625	SLC50A1	SLC50A1	chr1	+	155108774	155108872	155108774	155108852	155109303	155109427	2625	7	35	10	189	144	125	0.0176691934315	0.14178913077	0.148	0.044	0.104
1071	PLEKHB2	PLEKHB2	chr2	+	131890474	131890588	131890474	131890564	131904209	131907425	1071	4	0	0	3	148	125	0.0181525382844	0.142853579676	1.0	0.0	1.0
1525	ORC6	ORC6	chr16	+	46723557	46723741	46723557	46723682	46724902	46725032	1525	1	100	7	83	183	125	0.0181635081414	0.142853579676	0.007	0.054	-0.047
1972	ATG4C	ATG4C	chr1	+	63249776	63249944	63249776	63249896	63269389	63269533	1972	8	13	19	7	172	125	0.0181451633396	0.142853579676	0.309	0.664	-0.355
429	ERBB2IP	ERBB2IP	chr5	+	65339964	65340138	65339964	65340126	65342180	65342366	429	131	11	218	41	136	125	0.0179293529837	0.142853579676	0.916	0.83	0.086
919	TMEM70	TMEM70	chr8	+	74890990	74891110	74890990	74891096	74893389	74895018	919	2	263	6	124	138	125	0.0181950348851	0.142853579676	0.007	0.042	-0.035
1287	WDYHV1	WDYHV1	chr8	+	124428964	124429172	124428964	124429096	124440163	124440263	1287	47	42	67	29	200	125	0.0182959835088	0.143055015089	0.412	0.591	-0.179
927	C20orf27	C20orf27	chr20	-	3740653	3740833	3740728	3740833	3739182	3739325	927	21	361	2	152	199	125	0.018505762384	0.144102248072	0.035	0.008	0.027
2506	ANKRD42	ANKRD42	chr11	+	82909520	82909684	82909520	82909600	82917099	82917207	2506	31	2	45	15	208	125	0.0186421515667	0.14457178766	0.903	0.643	0.26
1865	ANAPC11	ANAPC11	chr17	+	79849588	79849739	79849588	79849709	79851427	79851490	1865	55	74	52	124	154	125	0.0187906117575	0.145130741216	0.376	0.254	0.122
396	SLC35B3	SLC35B3	chr6	-	8435460	8435800	8435671	8435800	8430096	8430390	396	23	0	20	5	250	125	0.0190584728118	0.146603637014	1.0	0.667	0.333
299	TRMT2B	TRMT2B	chrX	-	100306239	100306722	100306632	100306722	100297030	100297301	299	16	0	17	6	250	125	0.0195218906182	0.149562871672	1.0	0.586	0.414
1493	RPS15A	RPS15A	chr16	-	18801565	18801656	18801631	18801656	18800302	18800440	1493	428	929	548	1425	190	125	0.0196824987525	0.150049810291	0.233	0.202	0.031
3059	ERI3	ERI3	chr1	-	44820563	44820951	44820931	44820951	44818521	44818597	3059	76	4	47	10	250	125	0.0197433960909	0.150049810291	0.905	0.701	0.204
1300	TMEM230	TMEM230	chr20	-	5093375	5093733	5093388	5093733	5089977	5090091	1300	131	31	68	32	137	125	0.0198556664526	0.150113111435	0.794	0.66	0.134
1918	TOMM5	TOMM5	chr9	-	37592249	37592636	37592408	37592636	37588411	37588929	1918	43	2264	43	1336	250	125	0.0199097389903	0.150113111435	0.009	0.016	-0.007
1899	BPHL	BPHL	chr6	+	3137595	3137727	3137595	3137656	3140619	3140743	1899	16	2	83	0	195	125	0.0204215275773	0.151566024988	0.837	1.0	-0.163
2835	INTS8	INTS8	chr8	+	95877733	95877928	95877733	95877918	95878385	95878419	2835	9	137	1	113	134	125	0.0203544761449	0.151566024988	0.058	0.008	0.05
2885	KLF7	KLF7	chr2	-	207988699	207989128	207989067	207989128	207953181	207953305	2885	36	3	159	1	250	125	0.020261008683	0.151566024988	0.857	0.988	-0.131
2961	CRCP	CRCP	chr7	+	65579804	65579957	65579804	65579901	65592690	65592727	2961	160	0	132	5	180	125	0.0203552764811	0.151566024988	1.0	0.948	0.052
2264	PARK7	PARK7	chr1	+	8021713	8021853	8021713	8021795	8022822	8022935	2264	448	416	457	527	182	125	0.0206036216292	0.151732097269	0.425	0.373	0.052
2387	PIGG	PIGG	chr4	+	492988	493836	492988	493278	494184	494390	2387	10	63	3	82	250	125	0.0205829512307	0.151732097269	0.074	0.018	0.056
72	KRIT1	KRIT1	chr7	-	91874778	91875414	91875219	91875414	91871347	91871451	72	6	0	2	4	250	125	0.0208152653855	0.15269885804	1.0	0.2	0.8
332	ZDHHC4	ZDHHC4	chr7	+	6617064	6617351	6617064	6617129	6618196	6618351	332	53	13	57	33	250	125	0.0211863116811	0.15422985515	0.671	0.463	0.208
585	MAFF	MAFF	chr22	+	38597938	38598245	38597938	38598219	38609829	38609896	585	2	12	1	130	150	125	0.0211056834819	0.15422985515	0.122	0.006	0.116
2210	UPF1	UPF1	chr19	+	18963795	18963913	18963795	18963880	18964060	18964159	2210	28	235	49	231	157	125	0.022017167572	0.159059385501	0.087	0.144	-0.057
2319	STK25	STK25	chr2	-	242447857	242448110	242447919	242448110	242440892	242441123	2319	11	1	16	13	186	125	0.0219381972827	0.159059385501	0.881	0.453	0.428
1394	EIF1AD	EIF1AD	chr11	-	65769380	65769637	65769510	65769637	65767773	65767976	1394	45	3	88	22	250	125	0.0223006964446	0.160409158983	0.882	0.667	0.215
2316	EDEM2	EDEM2	chr20	-	33734627	33735161	33734954	33735161	33732781	33732821	2316	66	3	153	0	250	125	0.0223728563845	0.160409158983	0.917	1.0	-0.083
1969	ARHGEF40	ARHGEF40	chr14	+	21542090	21543339	21542090	21543150	21543490	21543658	1969	210	7	230	1	250	125	0.022572914891	0.161235106364	0.938	0.991	-0.053
470	HELLS	HELLS	chr10	+	96305523	96305709	96305523	96305664	96306133	96306255	470	27	19	30	50	169	125	0.0226908111888	0.16147019198	0.512	0.307	0.205
1133	SIGMAR1	SIGMAR1	chr9	-	34637263	34637417	34637329	34637417	34636993	34637086	1133	137	1	77	5	190	125	0.0228801341583	0.162209906346	0.989	0.91	0.079
2582	HAUS4	HAUS4	chr14	-	23426124	23426351	23426132	23426351	23424308	23424385	2582	11	13	78	32	132	125	0.0235928522101	0.166640963566	0.445	0.698	-0.253
1403	CLEC16A	CLEC16A	chr16	+	11096930	11097162	11096930	11097114	11114049	11114182	1403	30	12	79	73	172	125	0.0237072248322	0.16682861919	0.645	0.44	0.205
2007	ING4	ING4	chr12	-	6762101	6762216	6762110	6762216	6761827	6761933	2007	34	4	52	21	133	125	0.0249276816229	0.174769723555	0.889	0.699	0.19
104	CENPK	CENPK	chr5	-	64857289	64857391	64857323	64857391	64850623	64850773	104	143	36	262	37	158	125	0.0253511334968	0.177085123691	0.759	0.849	-0.09
2486	RANBP6	RANBP6	chr9	-	6015412	6015640	6015471	6015640	6011018	6014356	2486	48	3	47	12	183	125	0.0259545643885	0.179322444866	0.916	0.728	0.188
461	CETN3	CETN3	chr5	-	89695174	89695366	89695288	89695366	89689151	89689924	461	244	0	390	8	238	125	0.0259458453045	0.179322444866	1.0	0.962	0.038
595	TJAP1	TJAP1	chr6	+	43466715	43466874	43466715	43466838	43468481	43468510	595	3	101	9	72	160	125	0.0258905661718	0.179322444866	0.023	0.089	-0.066
208	CPVL	CPVL	chr7	-	29185956	29186153	29186044	29186153	29160508	29160687	208	4	43	28	95	212	125	0.0260982488687	0.179661858154	0.052	0.148	-0.096
2200	MFSD11	MFSD11	chr17	+	74733582	74734247	74733582	74733965	74734363	74734530	2200	13	5	26	1	250	125	0.0267975813973	0.183148937607	0.565	0.929	-0.364
92	ASIC1	ASIC1	chr12	+	50474280	50474510	50474280	50474372	50474884	50474964	92	9	25	0	12	250	125	0.0267378259568	0.183148937607	0.153	0.0	0.153
2599	TNFAIP3	TNFAIP3	chr6	+	138188324	138188679	138188324	138188655	138192349	138192659	2599	2	3	79	12	148	125	0.0270070719068	0.183919127681	0.36	0.848	-0.488
1021	PIGBOS1	PIGBOS1	chr15	-	55611104	55611392	55611128	55611392	55609381	55610065	1021	41	32	20	35	148	125	0.0273564647317	0.185633153537	0.52	0.326	0.194
1068	TFDP1	TFDP1	chr13	+	114292132	114292211	114292132	114292199	114294434	114295788	1068	799	256	574	142	136	125	0.0279831417385	0.185845531664	0.742	0.788	-0.046
2240	FBXW8	FBXW8	chr12	+	117348760	117349160	117348760	117348962	117365827	117365932	2240	18	1	20	9	250	125	0.0281702700628	0.185845531664	0.9	0.526	0.374
2534	MKNK1	MKNK1	chr1	-	47069856	47069966	47069898	47069966	47059784	47059952	2534	17	17	39	14	166	125	0.0280324017918	0.185845531664	0.43	0.677	-0.247
2619	FAM65C	FAM65C	chr20	-	49307477	49308067	49307662	49308067	49247274	49247393	2619	2	0	0	5	250	125	0.0280145795214	0.185845531664	1.0	0.0	1.0
2710	PAIP1	PAIP1	chr5	-	43556683	43557195	43556920	43557195	43555931	43556101	2710	65	37	53	56	250	125	0.0278960158765	0.185845531664	0.468	0.321	0.147
3033	RMDN3	RMDN3	chr15	-	41047280	41047534	41047310	41047534	41046794	41046988	3033	20	2	92	0	154	125	0.0280732333361	0.185845531664	0.89	1.0	-0.11
3040	SERPINB8	SERPINB8	chr18	+	61637262	61637421	61637262	61637404	61647034	61647172	3040	0	5	6	4	141	125	0.0275854971835	0.185845531664	0.0	0.571	-0.571
669	ALG3	ALG3	chr3	-	183966532	183966759	183966569	183966759	183963500	183963600	669	62	11	81	4	161	125	0.0279935463469	0.185845531664	0.814	0.94	-0.126
1168	VEGFA	VEGFA	chr6	+	43748468	43748591	43748468	43748540	43749692	43749824	1168	2	12	0	248	175	125	0.0285768008397	0.18787516123	0.106	0.0	0.106
1685	PHPT1	PHPT1	chr9	+	139744464	139745012	139744464	139744589	139745206	139745495	1685	40	517	67	550	250	125	0.0289242669845	0.18888151532	0.037	0.057	-0.02
238	PEA15	PEA15	chr1	+	160181332	160181506	160181332	160181440	160182899	160183055	238	3688	106	1946	37	190	125	0.0289286952411	0.18888151532	0.958	0.972	-0.014
733	BCAR1	BCAR1	chr16	-	75270725	75270896	75270779	75270896	75268786	75269884	733	0	138	10	245	178	125	0.0295912029427	0.192200235886	0.0	0.028	-0.028
860	GNL3	GNL3	chr3	+	52719935	52720121	52719935	52720071	52720784	52720843	860	364	8	474	2	174	125	0.029639299534	0.192200235886	0.97	0.994	-0.024
810	TUBA1A	TUBA1A	chr12	-	49582199	49583107	49582671	49583107	49580393	49580616	810	3	4	16	2	250	125	0.0300352311648	0.19344725157	0.273	0.8	-0.527
954	PABPC4	PABPC4	chr1	-	40030094	40030214	40030142	40030214	40029285	40029413	954	218	44	250	29	172	125	0.0300221550019	0.19344725157	0.783	0.862	-0.079
1458	AFMID	AFMID	chr17	+	76201683	76201834	76201683	76201819	76202026	76202131	1458	7	1	3	6	139	125	0.0302623727517	0.193597670802	0.863	0.31	0.553
457	POLD4	POLD4	chr11	-	67120773	67121067	67121009	67121067	67120458	67120548	457	39	5	122	3	250	125	0.0302212823228	0.193597670802	0.796	0.953	-0.157
1299	TMEM230	TMEM230	chr20	-	5093388	5093733	5093606	5093733	5089977	5090091	1299	38	96	36	162	250	125	0.0308187135222	0.196314759531	0.165	0.1	0.065
1331	TMEM170A	TMEM170A	chr16	-	75485566	75485737	75485635	75485737	75477141	75481586	1331	35	6	114	51	193	125	0.0310143113385	0.196314759531	0.791	0.591	0.2
1807	NCEH1	NCEH1	chr3	-	172365651	172365904	172365675	172365904	172363412	172363482	1807	1	72	53	698	148	125	0.031100390852	0.196314759531	0.012	0.06	-0.048
570	HUS1	HUS1	chr7	-	48019006	48019222	48019064	48019222	48018285	48018413	570	26	49	23	90	182	125	0.0310285505815	0.196314759531	0.267	0.149	0.118
1026	RBM10	RBM10	chrX	+	47039278	47039439	47039278	47039436	47039610	47039708	1026	47	54	62	123	127	125	0.0318660336656	0.200201833633	0.461	0.332	0.129
357	ZGPAT	ZGPAT	chr20	+	62339379	62339540	62339379	62339470	62339904	62340516	357	4	7	2	28	194	125	0.0319269239951	0.200201833633	0.269	0.044	0.225
1207	NOLC1	NOLC1	chr10	+	103918949	103919095	103918949	103919065	103919189	103919325	1207	51	380	100	504	154	125	0.0329860719243	0.202266877264	0.098	0.139	-0.041
181	PHYKPL	PHYKPL	chr5	-	177658669	177659823	177659492	177659823	177658405	177658524	181	0	13	6	18	250	125	0.0326813714727	0.202266877264	0.0	0.143	-0.143
2606	FASTKD2	FASTKD2	chr2	+	207630111	207630486	207630111	207630471	207631367	207632194	2606	10	72	3	84	139	125	0.0326489571755	0.202266877264	0.111	0.031	0.08
2648	G6PC3	G6PC3	chr17	+	42148097	42148610	42148097	42148551	42151527	42151634	2648	30	108	32	211	183	125	0.0327155153691	0.202266877264	0.159	0.094	0.065
2797	NIPA2	NIPA2	chr15	-	23034120	23034427	23034146	23034427	23021197	23021429	2797	7	28	12	14	150	125	0.0330014378694	0.202266877264	0.172	0.417	-0.245
597	NR2F1-AS1	NR2F1-AS1	chr5	-	92916172	92917026	92916847	92917026	92899069	92899169	597	36	32	7	18	250	125	0.0329948427841	0.202266877264	0.36	0.163	0.197
924	FAN1	FAN1	chr15	+	31196075	31196227	31196075	31196214	31196714	31198100	924	7	22	15	14	137	125	0.0328716534917	0.202266877264	0.225	0.494	-0.269
1981	THRB	THRB	chr3	-	24536142	24536313	24536177	24536313	24378790	24378862	1981	0	4	21	16	159	125	0.03320013018	0.202830377305	0.0	0.508	-0.508
2422	MADD	MADD	chr11	+	47306491	47306745	47306491	47306616	47307001	47307141	2422	93	59	93	34	250	125	0.0337707160727	0.205655001725	0.441	0.578	-0.137
2394	STRA6	STRA6	chr15	-	74494758	74495220	74495053	74495220	74494495	74494623	2394	11	2	4	6	250	125	0.0339237770982	0.205927081427	0.733	0.25	0.483
1976	TBXAS1	TBXAS1	chr7	+	139575383	139575465	139575383	139575436	139611023	139611120	1976	5	66	0	59	153	125	0.0340994284765	0.206334121355	0.058	0.0	0.058
2590	PBK	PBK	chr8	-	27695168	27695612	27695226	27695612	27690572	27690650	2590	722	101	374	34	182	125	0.0344407289624	0.207737730249	0.831	0.883	-0.052
110	SNRPD3	SNRPD3	chr22	+	24951617	24952039	24951617	24952025	24953624	24953768	110	886	8	1769	35	138	125	0.0346673381066	0.207785307264	0.99	0.979	0.011
1983	C18orf21	C18orf21	chr18	+	33552587	33552803	33552587	33552768	33554858	33555058	1983	47	0	13	2	159	125	0.0345702843731	0.207785307264	1.0	0.836	0.164
1779	KLF6	KLF6	chr10	-	3823958	3824406	3823986	3824406	3822297	3822421	1779	104	4	806	7	152	125	0.0353374478179	0.211135694509	0.955	0.99	-0.035
1371	DNAAF3	DNAAF3	chr19	-	55677149	55677368	55677225	55677368	55676737	55676831	1371	0	8	6	10	200	125	0.0358270116765	0.213389724719	0.0	0.273	-0.273
622	CREB3L4	CREB3L4	chr1	+	153940314	153940660	153940314	153940640	153940997	153941175	622	0	7	10	16	144	125	0.0363747214288	0.215974908484	0.0	0.352	-0.352
3023	ZBTB8OS	ZBTB8OS	chr1	-	33116002	33116191	33116029	33116191	33099551	33099673	3023	5	3	2	11	151	125	0.0364966511544	0.21602379188	0.58	0.131	0.449
253	ATP5J	ATP5J	chr21	-	27107163	27107965	27107797	27107965	27101941	27102112	253	477	10	632	28	250	125	0.0373094376772	0.219781277852	0.96	0.919	0.041
688	ATP2A1-AS1	ATP2A1-AS1	chr16	-	28890809	28891242	28890862	28891242	28890277	28890428	688	3	0	8	17	177	125	0.0373628172348	0.219781277852	1.0	0.249	0.751
250	PLD3	PLD3	chr19	+	40854331	40854675	40854331	40854631	40872325	40872417	250	17	0	9	3	168	125	0.0377895736979	0.221605524772	1.0	0.691	0.309
2782	GAPVD1	GAPVD1	chr9	+	128083711	128083841	128083711	128083778	128086076	128086202	2782	90	21	60	28	187	125	0.0380311450463	0.222335924886	0.741	0.589	0.152
1381	DIS3L2	DIS3L2	chr2	+	232995328	232995653	232995328	232995429	233028168	233028342	1381	8	0	3	3	250	125	0.0382239748536	0.222777767552	1.0	0.333	0.667
2181	BCL2L12	BCL2L12	chr19	+	50172280	50172421	50172280	50172372	50176954	50177173	2181	2	29	4	8	173	125	0.0389969723525	0.226587912752	0.047	0.265	-0.218
106	CENPK	CENPK	chr5	-	64857289	64857391	64857323	64857391	64838628	64838675	106	22	0	43	7	158	125	0.03983375826	0.229345880891	1.0	0.829	0.171
282	METTL23	METTL23	chr17	+	74722911	74723439	74722911	74723260	74729059	74729297	282	5	13	1	22	250	125	0.0396184227438	0.229345880891	0.161	0.022	0.139
989	MFAP4	MFAP4	chr17	-	19290353	19290532	19290462	19290532	19290072	19290151	989	0	4	2	0	233	125	0.0397513027276	0.229345880891	0.0	1.0	-1.0
2488	SNX19	SNX19	chr11	-	130784160	130786382	130786174	130786382	130781527	130781666	2488	101	3	194	0	250	125	0.0400990246013	0.229773849301	0.944	1.0	-0.056
946	PDE4DIP	PDE4DIP	chr1	-	144882445	144882881	144882775	144882881	144881429	144881622	946	42	10	15	0	250	125	0.0401499568252	0.229773849301	0.677	1.0	-0.323
1678	TAF15	TAF15	chr17	+	34147167	34147252	34147167	34147243	34147335	34147441	1678	634	113	1202	163	133	125	0.0402874881914	0.229868551242	0.841	0.874	-0.033
2041	VPS52	VPS52	chr6	-	33239362	33239742	33239681	33239742	33237975	33238060	2041	45	0	61	5	250	125	0.0406486654876	0.231234923432	1.0	0.859	0.141
2843	TWF1	TWF1	chr12	-	44199633	44200178	44200023	44200178	44198297	44198375	2843	31	213	25	307	250	125	0.0409983781573	0.232528114922	0.068	0.039	0.029
306	ANAPC15	ANAPC15	chr11	-	71822457	71822542	71822487	71822542	71822202	71822332	306	97	7	218	36	154	125	0.0413198352762	0.233653830431	0.918	0.831	0.087
1254	MSTO1	MSTO1	chr1	+	155583447	155583557	155583447	155583524	155583852	155584758	1254	21	2	8	5	157	125	0.0423627786614	0.23767659932	0.893	0.56	0.333
149	TMEM218	TMEM218	chr11	-	124972532	124972705	124972629	124972705	124972027	124972213	149	14	0	45	11	221	125	0.0431622839799	0.23767659932	1.0	0.698	0.302
1533	PPAP2C	PPAP2C	chr19	-	291284	291435	291325	291435	288019	288171	1533	150	12	332	11	165	125	0.0432821596656	0.23767659932	0.904	0.958	-0.054
1561	VPS29	VPS29	chr12	-	110937261	110937351	110937339	110937351	110933816	110934008	1561	46	282	9	22	202	125	0.0428805890753	0.23767659932	0.092	0.202	-0.11
1703	RSRC1	RSRC1	chr3	+	157827840	157828012	157827840	157828000	157839891	157840087	1703	63	103	47	45	136	125	0.0426058359156	0.23767659932	0.36	0.49	-0.13
1853	CHCHD7	CHCHD7	chr8	+	57125320	57125468	57125320	57125448	57127156	57127226	1853	117	72	79	76	144	125	0.0424379908305	0.23767659932	0.585	0.474	0.111
2286	C10orf2	C10orf2	chr10	+	102747292	102749210	102747292	102747370	102749400	102749641	2286	82	0	55	3	250	125	0.0429803110867	0.23767659932	1.0	0.902	0.098
2779	HCCS	HCCS	chrX	+	11129405	11129580	11129405	11129543	11130138	11130280	2779	10	0	11	5	161	125	0.0424217902405	0.23767659932	1.0	0.631	0.369
3104	LCLAT1	LCLAT1	chr2	+	30670091	30670270	30670091	30670249	30748452	30748621	3104	5	7	0	7	145	125	0.0432082349948	0.23767659932	0.381	0.0	0.381
753	KREMEN1	KREMEN1	chr22	+	29534611	29534821	29534611	29534770	29536269	29536354	753	3	22	17	34	175	125	0.0426951015563	0.23767659932	0.089	0.263	-0.174
795	CCDC80	CCDC80	chr3	-	112359173	112359990	112359770	112359990	112356874	112358763	795	242	11	66	0	250	125	0.0436710499453	0.239121022755	0.917	1.0	-0.083
102	NTMT1	NTMT1	chr9	+	132388431	132388600	132388431	132388574	132396332	132396585	102	7	33	1	32	150	125	0.0441510654723	0.241054667809	0.15	0.025	0.125
1665	CKAP2L	CKAP2L	chr2	-	113513553	113514791	113514469	113514791	113509843	113510051	1665	181	0	273	6	250	125	0.0445165181572	0.242353537246	1.0	0.958	0.042
1343	TMED4	TMED4	chr7	-	44621645	44621894	44621652	44621894	44621321	44621422	1343	223	7	370	3	131	125	0.0450457827881	0.244534249421	0.968	0.992	-0.024
1114	SH3YL1	SH3YL1	chr2	-	224863	224920	224867	224920	218135	219001	1114	3	2	124	8	128	125	0.0453134135969	0.245286284428	0.594	0.938	-0.344
710	CES2	CES2	chr16	+	66976550	66976688	66976550	66976640	66977201	66977274	710	69	3	104	15	172	125	0.0455188630669	0.2456984086	0.944	0.834	0.11
1327	METTL10	METTL10	chr10	-	126477607	126477726	126477611	126477726	126463243	126463351	1327	38	64	35	104	128	125	0.045935177199	0.247243163394	0.367	0.247	0.12
1439	AURKA	AURKA	chr20	-	54967209	54967351	54967223	54967351	54963211	54963258	1439	74	62	30	45	138	125	0.0460842729449	0.247344967783	0.519	0.377	0.142
519	APOE	APOE	chr19	+	45409005	45409180	45409005	45409098	45409858	45409924	519	9	45	4	68	206	125	0.0465964745257	0.249389581969	0.108	0.034	0.074
2979	ATF7	ATF7	chr12	-	53937080	53937232	53937113	53937232	53931198	53931336	2979	5	38	18	48	157	125	0.0475294742469	0.253668542329	0.095	0.23	-0.135
2873	SMARCC2	SMARCC2	chr12	-	56558086	56558515	56558431	56558515	56555635	56557549	2873	133	11	225	7	250	125	0.0478728808974	0.25478564063	0.858	0.941	-0.083
957	CDK10	CDK10	chr16	+	89761338	89761478	89761338	89761460	89761700	89761753	957	30	6	188	12	142	125	0.048392040092	0.256829263058	0.815	0.932	-0.117
2320	STK25	STK25	chr2	-	242440892	242441123	242440942	242441123	242440154	242440211	2320	562	28	722	20	174	125	0.0486277294614	0.257361242275	0.935	0.963	-0.028
9	PGS1	PGS1	chr17	+	76415626	76415806	76415626	76415756	76420141	76420740	9	33	57	27	86	174	125	0.0496037850513	0.261797754437	0.294	0.184	0.11
2161	ZNF180	ZNF180	chr19	-	45004249	45004575	45004326	45004575	45001335	45001429	2161	2	6	8	3	201	125	0.0502433230879	0.264438542568	0.172	0.624	-0.452
2623	TRAPPC2	TRAPPC2	chrX	-	13752162	13752304	13752168	13752304	13737989	13738101	2623	34	4	31	0	130	125	0.0504514441775	0.264800397617	0.891	1.0	-0.109
1862	ANAPC11	ANAPC11	chr17	+	79849588	79849739	79849588	79849709	79852342	79852462	1862	44	74	36	103	154	125	0.0509607213634	0.265520125918	0.326	0.221	0.105
2573	LIG1	LIG1	chr19	-	48623423	48624579	48624426	48624579	48622393	48622447	2573	11	68	7	116	250	125	0.0510078136631	0.265520125918	0.075	0.029	0.046
745	THTPA	THTPA	chr14	+	24025190	24026243	24025190	24025552	24027903	24028790	745	2	14	12	18	250	125	0.0509929461545	0.265520125918	0.067	0.25	-0.183
903	ARID4A	ARID4A	chr14	+	58832741	58832948	58832741	58832786	58833600	58833747	903	41	0	62	5	250	125	0.0512944982768	0.266282914552	1.0	0.861	0.139
200	LTBP3	LTBP3	chr11	-	65325099	65325699	65325103	65325699	65321521	65321851	200	51	0	93	6	128	125	0.0514827390159	0.266531891363	1.0	0.938	0.062
2086	C7orf50	C7orf50	chr7	-	1177824	1177893	1177853	1177893	1166892	1167022	2086	81	2	113	11	153	125	0.0517023829955	0.266767635632	0.971	0.894	0.077
314	ZSCAN9	ZSCAN9	chr6	+	28193028	28193144	28193028	28193108	28194789	28195282	314	33	9	17	13	160	125	0.0520166069139	0.266767635632	0.741	0.505	0.236
316	GEM	GEM	chr8	-	95274317	95274547	95274432	95274547	95272400	95272740	316	168	21	38	11	239	125	0.0520898909576	0.266767635632	0.807	0.644	0.163
455	POLD4	POLD4	chr11	-	67120834	67121067	67121009	67121067	67120458	67120548	455	17	5	48	3	250	125	0.0520561812438	0.266767635632	0.63	0.889	-0.259
730	MEN1	MEN1	chr11	-	64577121	64577604	64577136	64577604	64575362	64575571	730	5	66	2	129	139	125	0.0523769763086	0.267516814479	0.064	0.014	0.05
1022	PIGBOS1	PIGBOS1	chr15	-	55611061	55611392	55611128	55611392	55609381	55610065	1022	57	32	33	35	191	125	0.0535366827028	0.267923705053	0.538	0.382	0.156
1814	FAM173B	FAM173B	chr5	-	10236589	10236727	10236633	10236727	10235322	10235373	1814	39	0	91	7	168	125	0.052874073117	0.267923705053	1.0	0.906	0.094
1841	SSBP1	SSBP1	chr7	+	141438120	141438375	141438120	141438303	141438923	141438990	1841	285	303	106	151	196	125	0.053020800848	0.267923705053	0.375	0.309	0.066
2206	HAUS1	HAUS1	chr18	+	43685159	43685374	43685159	43685334	43698146	43698282	2206	12	241	6	315	164	125	0.053105515176	0.267923705053	0.037	0.014	0.023
2772	PPP4R3A	PPP4R3A	chr14	-	91942154	91942310	91942193	91942310	91939582	91939714	2772	39	28	141	57	163	125	0.0535827814306	0.267923705053	0.516	0.655	-0.139
286	BAG5	BAG5	chr14	-	104028249	104028655	104028436	104028655	104022880	104027529	286	4	4	2	15	250	125	0.0535847410106	0.267923705053	0.333	0.063	0.27
303	C15orf40	C15orf40	chr15	-	83680237	83680393	83680248	83680393	83678988	83679115	303	7	111	2	136	135	125	0.0534747995854	0.267923705053	0.055	0.013	0.042
864	BCL11A	BCL11A	chr2	-	60687816	60689559	60689416	60689559	60678301	60679801	864	4	10	7	3	250	125	0.0534448631712	0.267923705053	0.167	0.538	-0.371
262	PIR	PIR	chrX	-	15511278	15511711	15511312	15511711	15509284	15509432	262	14	51	2	29	158	125	0.0539074822117	0.268829963785	0.178	0.052	0.126
549	OS9	OS9	chr12	+	58111928	58112204	58111928	58112159	58112775	58112965	549	1060	103	633	43	169	125	0.0540668365161	0.268918820368	0.884	0.916	-0.032
2563	CEP164	CEP164	chr11	+	117279605	117279744	117279605	117279720	117280333	117280681	2563	19	15	41	13	148	125	0.0547105693219	0.270000212238	0.517	0.727	-0.21
2816	CNOT1	CNOT1	chr16	-	58590750	58590897	58590765	58590897	58589687	58589812	2816	121	25	265	88	139	125	0.0546919696894	0.270000212238	0.813	0.73	0.083
442	AUP1	AUP1	chr2	-	74755877	74756409	74756258	74756409	74755066	74755133	442	64	5	41	0	250	125	0.0545031202453	0.270000212238	0.865	1.0	-0.135
130	SRP14-AS1	SRP14-AS1	chr15	+	40331511	40331791	40331511	40331649	40338161	40338270	130	2	1	1	12	250	125	0.0551376561785	0.271402970827	0.5	0.04	0.46
2094	PCMT1	PCMT1	chr6	+	150123335	150123552	150123335	150123505	150131751	150132557	2094	334	316	379	290	171	125	0.0556315492076	0.272422534779	0.436	0.489	-0.053
604	TMEM254	TMEM254	chr10	+	81839000	81839448	81839000	81839063	81841596	81841700	604	2	0	2	9	250	125	0.0555617161022	0.272422534779	1.0	0.1	0.9
1242	DUS4L	DUS4L	chr7	+	107204401	107204692	107204401	107204504	107205032	107205121	1242	6	9	12	4	250	125	0.0557753545914	0.272424611115	0.25	0.6	-0.35
951	ARF1	ARF1	chr1	+	228270360	228270551	228270360	228270466	228284778	228284963	951	24	924	11	1168	209	125	0.0562017791131	0.273803539269	0.015	0.006	0.009
2725	SLC38A1	SLC38A1	chr12	-	46662308	46663208	46662647	46663208	46633461	46633676	2725	96	1	74	5	250	125	0.0573403070561	0.27792495767	0.98	0.881	0.099
453	RAD54L	RAD54L	chr1	+	46713366	46714080	46713366	46713418	46714183	46714270	453	72	3	93	0	250	125	0.0572189981693	0.27792495767	0.923	1.0	-0.077
2896	LDAH	LDAH	chr2	-	21001051	21001225	21001069	21001225	20974569	20974739	2896	3	7	13	6	142	125	0.0576152174261	0.278546852696	0.274	0.656	-0.382
2166	LSS	LSS	chr21	-	47642543	47642652	47642576	47642652	47641767	47641889	2166	63	2	388	41	157	125	0.0589048412767	0.282624238449	0.962	0.883	0.079
3090	CXXC1	CXXC1	chr18	-	47811089	47811209	47811101	47811209	47810747	47810932	3090	5	164	10	116	136	125	0.0587882222487	0.282624238449	0.027	0.073	-0.046
388	CUTA	CUTA	chr6	-	33385735	33386065	33385863	33386065	33385257	33385472	388	334	227	234	203	250	125	0.0588557297661	0.282624238449	0.424	0.366	0.058
260	ATP5J	ATP5J	chr21	-	27107625	27107965	27107797	27107965	27101941	27102112	260	64	10	85	28	250	125	0.0590680811714	0.28269358747	0.762	0.603	0.159
1188	SLC22A17	SLC22A17	chr14	-	23816668	23816940	23816722	23816940	23816309	23816421	1188	22	60	0	8	178	125	0.0593665538742	0.282697875591	0.205	0.0	0.205
582	RAD51C	RAD51C	chr17	+	56769933	56770149	56769933	56770046	56772291	56772741	582	212	9	182	17	227	125	0.0593180124074	0.282697875591	0.928	0.855	0.073
2726	SLC38A1	SLC38A1	chr12	-	46662308	46663208	46662647	46663208	46623346	46623422	2726	96	0	76	3	250	125	0.0601016625083	0.285482896914	1.0	0.927	0.073
1045	MLX	MLX	chr17	+	40719077	40719346	40719077	40719184	40719636	40719673	1045	46	136	25	124	250	125	0.0607517168898	0.287851027657	0.145	0.092	0.053
32	AAGAB	AAGAB	chr15	-	67546751	67547074	67546896	67547074	67528967	67529158	32	27	159	23	239	250	125	0.0611163861356	0.288858541437	0.078	0.046	0.032
1811	PPIE	PPIE	chr1	+	40204516	40204603	40204516	40204595	40205836	40205935	1811	50	11	165	16	132	125	0.0618747702421	0.291717279057	0.811	0.907	-0.096
2205	TGIF2	TGIF2	chr20	+	35201875	35202055	35201875	35201927	35207143	35207369	2205	0	2	3	0	250	125	0.0630959297622	0.295843855363	0.0	1.0	-1.0
2550	OXLD1	OXLD1	chr17	-	79633306	79633667	79633547	79633667	79632065	79632614	2550	3	0	0	2	250	125	0.0630959297622	0.295843855363	1.0	0.0	1.0
977	LOC101928837	LOC101928837	chr11	-	76494034	76494106	76494046	76494106	76493624	76493900	977	2	0	0	3	136	125	0.0632171606723	0.295843855363	1.0	0.0	1.0
2439	ZKSCAN8	ZKSCAN8	chr6	+	28116093	28116616	28116093	28116602	28117260	28117402	2439	5	38	0	23	138	125	0.0638329564977	0.297261317024	0.106	0.0	0.106
3094	FAM219A	FAM219A	chr9	-	34458201	34458568	34458234	34458568	34405862	34405962	3094	34	5	21	0	157	125	0.063826244231	0.297261317024	0.844	1.0	-0.156
701	MDP1	MDP1	chr14	-	24683467	24683601	24683515	24683601	24683142	24683357	701	0	14	13	68	172	125	0.0640048887179	0.297333223873	0.0	0.122	-0.122
1222	TRMT10B	TRMT10B	chr9	+	37763625	37763862	37763625	37763750	37768072	37768225	1222	9	29	19	25	236	125	0.0653349949263	0.302771927707	0.141	0.287	-0.146
2669	TSN	TSN	chr2	+	122513120	122513529	122513120	122513421	122518984	122519100	2669	15	3	3	4	232	125	0.0658763828472	0.304538022895	0.729	0.288	0.441
2744	TTLL3	TTLL3	chr3	+	9868680	9868924	9868680	9868756	9870643	9871079	2744	28	4	49	1	250	125	0.0662850742479	0.305683594833	0.778	0.961	-0.183
2202	MFSD11	MFSD11	chr17	+	74733582	74734058	74733582	74733965	74734363	74734530	2202	0	5	2	1	217	125	0.0666225545565	0.306496013698	0.0	0.535	-0.535
1059	ATP5J2	ATP5J2	chr7	-	99063733	99063824	99063751	99063824	99057708	99057816	1059	744	1025	610	735	142	125	0.0671578995401	0.308120936278	0.39	0.422	-0.032
2690	CTSL	CTSL	chr9	+	90340973	90341313	90340973	90341168	90342508	90342644	2690	474	328	82	39	250	125	0.0674622681536	0.308120936278	0.419	0.512	-0.093
936	RPP14	RPP14	chr3	+	58291971	58292378	58291971	58292144	58296035	58296133	936	1	34	8	49	250	125	0.0674438410443	0.308120936278	0.014	0.075	-0.061
2790	NPHP1	NPHP1	chr2	-	110922096	110922307	110922264	110922307	110920624	110920712	2790	8	6	1	6	250	125	0.0687848839739	0.313117733027	0.4	0.077	0.323
2959	APEX1	APEX1	chr14	+	20923289	20923553	20923289	20923548	20923736	20923862	2959	545	13	716	31	129	125	0.0691018728278	0.313117733027	0.976	0.957	0.019
920	UPRT	UPRT	chrX	+	74520701	74520850	74520701	74520800	74523239	74524732	920	2	39	11	57	174	125	0.0692154988796	0.313117733027	0.036	0.122	-0.086
982	RPL17	RPL17	chr18	-	47018627	47018834	47018644	47018834	47017901	47017954	982	486	816	373	732	141	125	0.0691200552419	0.313117733027	0.346	0.311	0.035
2647	RPL23AP7	RPL23AP7	chr2	-	114384406	114384715	114384457	114384715	114383185	114383306	2647	11	58	5	72	175	125	0.0706782406639	0.318975432925	0.119	0.047	0.072
2988	SUPT7L	SUPT7L	chr2	-	27886190	27886707	27886195	27886707	27885045	27885148	2988	26	79	19	106	129	125	0.071312755864	0.320317343124	0.242	0.148	0.094
674	PPP1R2	PPP1R2	chr3	-	195250486	195250584	195250489	195250584	195245814	195245982	674	9	216	3	228	127	125	0.0711693201749	0.320317343124	0.039	0.013	0.026
2193	CNTROB	CNTROB	chr17	+	7851804	7852003	7851804	7851937	7852402	7852475	2193	3	31	0	38	190	125	0.0722253790646	0.322315340577	0.06	0.0	0.06
2257	SLC11A2	SLC11A2	chr12	-	51420092	51420199	51420097	51420199	51404477	51404549	2257	16	23	15	48	129	125	0.072140179234	0.322315340577	0.403	0.232	0.171
2528	FGD5-AS1	FGD5-AS1	chr3	-	14988616	14989012	14988620	14989012	14984285	14987661	2528	8	40	32	74	128	125	0.0723760006924	0.322315340577	0.163	0.297	-0.134
2838	CAB39	CAB39	chr2	+	231578262	231578773	231578262	231578517	231624673	231624830	2838	16	2	5	4	250	125	0.0724361318033	0.322315340577	0.8	0.385	0.415
1612	PRKD2	PRKD2	chr19	-	47220071	47220384	47220207	47220384	47219387	47219792	1612	29	0	91	8	250	125	0.0731996292179	0.324951625033	1.0	0.85	0.15
2272	BAG6	BAG6	chr6	-	31620176	31620477	31620200	31620477	31619432	31619553	2272	125	176	197	361	148	125	0.0739076259114	0.326568579609	0.375	0.315	0.06
2285	C10orf2	C10orf2	chr10	+	102750625	102750811	102750625	102750767	102752946	102754158	2285	20	67	24	42	168	125	0.0737713341443	0.326568579609	0.182	0.298	-0.116
30	GMNN	GMNN	chr6	+	24775158	24775472	24775158	24775340	24777449	24777525	30	445	220	377	230	250	125	0.0741281375402	0.326782972915	0.503	0.45	0.053
1942	CCNO	CCNO	chr5	-	54528594	54529545	54528970	54529545	54528188	54528374	1942	7	0	7	4	250	125	0.0747489129848	0.328040095395	1.0	0.467	0.533
2525	TRIM52-AS1	TRIM52-AS1	chr5	+	180690628	180690790	180690628	180690767	180691052	180691567	2525	16	28	9	5	147	125	0.0747586112136	0.328040095395	0.327	0.605	-0.278
2309	ZNF550	ZNF550	chr19	-	58055018	58055951	58055604	58055951	58053203	58054611	2309	17	0	7	2	250	125	0.075597686732	0.329439460529	1.0	0.636	0.364
3032	PICK1	PICK1	chr22	+	38453261	38453594	38453261	38453496	38453759	38453857	3032	24	12	139	33	222	125	0.0754127126312	0.329439460529	0.53	0.703	-0.173
511	ARMCX5	ARMCX5	chrX	+	101854425	101854787	101854425	101854775	101856391	101856437	511	0	21	3	19	136	125	0.0754711855065	0.329439460529	0.0	0.127	-0.127
259	ATP5J	ATP5J	chr21	-	27107249	27107965	27107797	27107965	27101941	27102112	259	35	10	46	28	250	125	0.0761471416601	0.331074528957	0.636	0.451	0.185
1712	GORAB	GORAB	chr1	+	170508350	170508712	170508350	170508708	170511631	170511733	1712	19	31	8	31	128	125	0.0764553706038	0.331655717231	0.374	0.201	0.173
438	CHST11	CHST11	chr12	+	104850691	104851307	104850691	104851292	104995683	104995769	438	15	27	106	103	139	125	0.0768212646884	0.332483833503	0.333	0.481	-0.148
950	ARF1	ARF1	chr1	+	228270850	228271075	228270850	228271053	228284778	228284963	950	1	0	0	8	146	125	0.0773373037185	0.333956538784	1.0	0.0	1.0
155	PSEN1	PSEN1	chr14	+	73614674	73614814	73614674	73614802	73637504	73637755	155	40	46	81	147	136	125	0.0778901467572	0.335116927431	0.444	0.336	0.108
862	RCC1	RCC1	chr1	+	28835341	28835417	28835341	28835413	28843236	28843379	862	20	6	55	5	128	125	0.0779587799602	0.335116927431	0.765	0.915	-0.15
2831	NFATC4	NFATC4	chr14	+	24845499	24846084	24845499	24845760	24846843	24848811	2831	56	3	59	10	250	125	0.0782386995797	0.335561013999	0.903	0.747	0.156
2950	LRRC75A-AS1	LRRC75A-AS1	chr17	+	16366480	16366631	16366480	16366561	16373615	16373962	2950	3	0	1	3	194	125	0.078855044656	0.337442758663	1.0	0.177	0.823
2012	HINT1	HINT1	chr5	-	130500752	130501041	130500787	130501041	130498264	130498369	2012	6	6380	84	3873	159	125	0.0790587735768	0.337554314148	0.001	0.017	-0.016
310	TRAPPC3	TRAPPC3	chr1	-	36614692	36615115	36614937	36615115	36602169	36602923	310	10	2	11	10	250	125	0.0801218346652	0.341326201489	0.714	0.355	0.359
1551	ARFIP1	ARFIP1	chr4	+	153701088	153701378	153701088	153701243	153750776	153750878	1551	112	12	240	46	250	125	0.0809199415828	0.343955008965	0.824	0.723	0.101
961	FAM214A	FAM214A	chr15	-	52879252	52879416	52879347	52879416	52876941	52877141	961	6	25	2	35	219	125	0.0811746753387	0.344267596303	0.12	0.032	0.088
1027	ZSCAN18	ZSCAN18	chr19	-	58609296	58609730	58609540	58609730	58601231	58601753	1027	6	39	0	17	250	125	0.0822005421072	0.345899215827	0.071	0.0	0.071
1713	AMZ2	AMZ2	chr17	+	66244144	66244227	66244144	66244199	66244780	66244846	1713	13	0	17	4	152	125	0.082084806761	0.345899215827	1.0	0.778	0.222
2164	SIRT3	SIRT3	chr11	-	236047	236362	236193	236362	233342	233534	2164	6	0	13	7	250	125	0.0820775337501	0.345899215827	1.0	0.481	0.519
42	ZNF511	ZNF511	chr10	+	135123667	135123792	135123667	135123733	135125219	135125345	42	596	7	358	10	183	125	0.082287602923	0.345899215827	0.983	0.961	0.022
397	SLC35B3	SLC35B3	chr6	-	8435174	8435800	8435460	8435800	8430096	8430390	397	16	0	14	3	250	125	0.0825252278511	0.346132302245	1.0	0.7	0.3
1445	TMEM128	TMEM128	chr4	-	4249327	4249969	4249832	4249969	4247928	4248070	1445	10	49	3	46	250	125	0.0829478903336	0.347138748092	0.093	0.032	0.061
732	CLDN12	CLDN12	chr7	+	90034832	90034926	90034832	90034922	90041957	90045268	732	18	165	29	153	128	125	0.0831605182425	0.347163987266	0.096	0.156	-0.06
833	GEMIN8	GEMIN8	chrX	-	14044170	14044340	14044258	14044340	14039582	14039630	833	5	46	1	52	212	125	0.0833193569439	0.347163987266	0.06	0.011	0.049
1444	AURKA	AURKA	chr20	-	54966998	54967351	54967223	54967351	54965611	54965721	1444	56	24	40	31	250	125	0.0844536216753	0.349590155083	0.538	0.392	0.146
2551	OXLD1	OXLD1	chr17	-	79633193	79633667	79633306	79633667	79632065	79632614	2551	28	2	51	0	237	125	0.0843622467259	0.349590155083	0.881	1.0	-0.119
514	ITPR1	ITPR1	chr3	+	4716751	4716932	4716751	4716905	4718297	4718485	514	5	3	0	3	151	125	0.0844369634848	0.349590155083	0.58	0.0	0.58
1104	ADRM1	ADRM1	chr20	+	60877951	60878105	60877951	60878101	60881252	60881376	1104	8	0	3	2	128	125	0.0849729217739	0.350213777376	1.0	0.594	0.406
127	HMBS	HMBS	chr11	+	118955586	118955867	118955586	118955776	118958964	118959018	127	10	57	15	186	215	125	0.0848861722297	0.350213777376	0.093	0.045	0.048
178	TBC1D7	TBC1D7	chr6	-	13328527	13328815	13328687	13328815	13327018	13327138	178	2	8	15	14	250	125	0.0851593632919	0.350222489729	0.111	0.349	-0.238
1432	WDR4	WDR4	chr21	-	44293660	44293801	44293712	44293801	44283549	44283706	1432	117	11	175	7	176	125	0.0853534233482	0.350262428427	0.883	0.947	-0.064
2626	SLC50A1	SLC50A1	chr1	+	155108287	155108467	155108287	155108448	155109303	155109427	2626	12	2	23	0	143	125	0.0856689378518	0.350799529997	0.84	1.0	-0.16
35	VCPKMT	VCPKMT	chr14	-	50582786	50582897	50582797	50582897	50582556	50582629	35	10	8	10	23	135	125	0.0868590528626	0.354907957933	0.536	0.287	0.249
406	EHHADH	EHHADH	chr3	-	184971613	184971886	184971736	184971886	184966201	184966305	406	2	16	0	36	247	125	0.0873069942901	0.3559727235	0.059	0.0	0.059
81	PGAP2	PGAP2	chr11	+	3845499	3845679	3845499	3845594	3846249	3846358	81	2	10	26	35	209	125	0.0875190217939	0.356073107941	0.107	0.308	-0.201
1024	SNHG21	SNHG21	chr15	+	83419315	83419600	83419315	83419466	83423380	83423789	1024	91	5	61	9	250	125	0.0879929017682	0.356474442131	0.901	0.772	0.129
2247	AFAP1L2	AFAP1L2	chr10	-	116056978	116057172	116056990	116057172	116056736	116056859	2247	17	2	152	58	136	125	0.0878980701276	0.356474442131	0.887	0.707	0.18
2388	PIGG	PIGG	chr4	+	492988	493514	492988	493278	494184	494390	2388	35	63	27	82	250	125	0.0882846396405	0.356895351738	0.217	0.141	0.076
2447	CPNE1	CPNE1	chr20	-	34252681	34252878	34252723	34252878	34220716	34220845	2447	70	17	53	24	166	125	0.0892905157479	0.360195286456	0.756	0.624	0.132
2027	HEY1	HEY1	chr8	-	80679231	80679327	80679243	80679327	80678885	80678967	2027	4	12	6	4	136	125	0.0895811754344	0.360602189249	0.235	0.58	-0.345
692	CDON	CDON	chr11	-	125831549	125831893	125831618	125831893	125826712	125831000	692	4	22	6	9	193	125	0.091834215689	0.368890084163	0.105	0.302	-0.197
2750	LOC374443	LOC374443	chr12	+	9809163	9809293	9809163	9809245	9809516	9811010	2750	34	7	9	6	172	125	0.0923504143413	0.370180985756	0.779	0.522	0.257
687	C12orf57	C12orf57	chr12	+	7053542	7053815	7053542	7053728	7054933	7055166	687	821	60	595	60	211	125	0.0927907653242	0.371163061297	0.89	0.855	0.035
2015	MRPL11	MRPL11	chr11	-	66206180	66206319	66206252	66206319	66205634	66205730	2015	70	2	67	7	196	125	0.0941880307038	0.375670092358	0.957	0.859	0.098
2138	ADAR	ADAR	chr1	-	154562659	154562885	154562737	154562885	154562232	154562404	2138	547	58	685	52	202	125	0.0951038496969	0.375670092358	0.854	0.891	-0.037
280	METTL23	METTL23	chr17	+	74722911	74723439	74722911	74722961	74729059	74729297	280	17	4	15	11	250	125	0.0944401737744	0.375670092358	0.68	0.405	0.275
331	NDUFAF7	NDUFAF7	chr2	+	37468720	37468934	37468720	37468780	37471005	37471116	331	32	7	24	1	250	125	0.0946734797554	0.375670092358	0.696	0.923	-0.227
482	DMXL1	DMXL1	chr5	+	118433673	118435111	118433673	118433799	118437629	118437701	482	0	19	6	47	250	125	0.0948561941737	0.375670092358	0.0	0.06	-0.06
513	SDR39U1	SDR39U1	chr14	-	24911303	24911466	24911383	24911466	24909988	24910132	513	15	8	21	27	204	125	0.0950035991691	0.375670092358	0.535	0.323	0.212
2105	ST3GAL3	ST3GAL3	chr1	+	44201903	44202096	44201903	44202051	44257772	44257820	2105	10	53	0	12	169	125	0.0953478922361	0.375852687238	0.122	0.0	0.122
2358	SGMS2	SGMS2	chr4	+	108814419	108814814	108814419	108814538	108816465	108817164	2358	2	2	6	0	250	125	0.0956807458752	0.376383886466	0.333	1.0	-0.667
1519	SIKE1	SIKE1	chr1	-	115323007	115323308	115323057	115323308	115322730	115322836	1519	10	14	1	8	174	125	0.0966779097727	0.37694149522	0.339	0.082	0.257
2239	HSD17B10	HSD17B10	chrX	-	53458745	53458854	53458772	53458854	53458205	53458542	2239	727	17	573	23	151	125	0.0968144471933	0.37694149522	0.973	0.954	0.019
23	USP43	USP43	chr17	+	9604668	9605017	9604668	9605002	9613272	9613431	23	1	2	74	16	139	125	0.096389821193	0.37694149522	0.31	0.806	-0.496
2899	ARNTL2	ARNTL2	chr12	+	27485786	27486069	27485786	27486036	27521194	27521345	2899	5	34	22	63	157	125	0.096036494234	0.37694149522	0.105	0.218	-0.113
36	CCDC66	CCDC66	chr3	+	56600621	56600787	56600621	56600768	56600977	56601081	36	14	2	24	0	143	125	0.0965692177916	0.37694149522	0.86	1.0	-0.14
2544	OXLD1	OXLD1	chr17	-	79633184	79633667	79633306	79633667	79632065	79632614	2544	32	2	52	0	246	125	0.0971109393382	0.377322668185	0.89	1.0	-0.11
1753	PAPD4	PAPD4	chr5	+	78908242	78908592	78908242	78908558	78908833	78908898	1753	61	14	37	17	158	125	0.0988640739747	0.381792155593	0.775	0.633	0.142
2263	TRRAP	TRRAP	chr7	+	98580886	98581115	98580886	98581082	98581715	98581981	2263	28	99	42	93	157	125	0.0988106731444	0.381792155593	0.184	0.264	-0.08
235	PSMG3-AS1	PSMG3-AS1	chr7	+	1609708	1610169	1609708	1609915	1614350	1614499	235	15	7	0	2	250	125	0.0986274642404	0.381792155593	0.517	0.0	0.517
318	FIGNL1	FIGNL1	chr7	-	50517253	50517421	50517260	50517421	50515878	50515987	318	6	11	5	30	131	125	0.0998365033369	0.384765428682	0.342	0.137	0.205
2958	APEX1	APEX1	chr14	+	20923289	20923553	20923289	20923487	20923736	20923862	2958	721	24	974	49	190	125	0.100156190078	0.385216115685	0.952	0.929	0.023
1488	NUP98	NUP98	chr11	-	3781717	3781856	3781768	3781856	3774545	3774638	1488	60	176	42	179	175	125	0.100529826463	0.385872061171	0.196	0.144	0.052
2558	ZHX1	ZHX1	chr8	-	124286361	124286727	124286456	124286727	124279512	124279626	2558	5	10	2	18	219	125	0.100903389892	0.386525082248	0.222	0.06	0.162
1613	HDHD1	HDHD1	chrX	-	7023660	7023879	7023789	7023879	6995260	6995490	1613	233	4	479	2	250	125	0.101877477828	0.389471243206	0.967	0.992	-0.025
2039	VPS52	VPS52	chr6	-	33238913	33239742	33239681	33239742	33237975	33238060	2039	1	0	0	5	250	125	0.102213944055	0.389972878925	1.0	0.0	1.0
2533	CPSF7	CPSF7	chr11	-	61187393	61187566	61187420	61187566	61183576	61183991	2533	22	42	104	123	151	125	0.102805137936	0.391232489179	0.302	0.412	-0.11
991	CDK11B	CDK11B	chr1	-	1577707	1577869	1577746	1577869	1577266	1577362	991	7	4	12	1	163	125	0.102955918205	0.391232489179	0.573	0.902	-0.329
1278	BRCA1	BRCA1	chr17	-	41243451	41246877	41246760	41246877	41242960	41243049	1278	104	8	122	19	250	125	0.103915692253	0.393647269325	0.867	0.762	0.105
993	MIER1	MIER1	chr1	+	67450254	67450335	67450254	67450275	67452085	67454302	993	0	5	3	4	184	125	0.104005752211	0.393647269325	0.0	0.338	-0.338
2250	ZNF484	ZNF484	chr9	-	95640101	95640320	95640171	95640320	95618473	95618600	2250	0	2	2	0	194	125	0.104695119696	0.393997530731	0.0	1.0	-1.0
2993	LRRC23	LRRC23	chr12	+	7013896	7014239	7013896	7014067	7014748	7014923	2993	1	13	5	11	250	125	0.104708351929	0.393997530731	0.037	0.185	-0.148
987	FAM193B	FAM193B	chr5	-	176980168	176981548	176981249	176981548	176951185	176952206	987	2	2	0	5	250	125	0.104720396326	0.393997530731	0.333	0.0	0.333
47	CARF	CARF	chr2	+	203776940	203777825	203776940	203777047	203782599	203782766	47	13	0	1	1	250	125	0.105049845161	0.394455940328	1.0	0.333	0.667
1845	MMP24-AS1	MMP24-AS1	chr20	-	33865811	33865960	33865848	33865960	33864135	33865735	1845	0	2	2	0	161	125	0.105593639844	0.395152000612	0.0	1.0	-1.0
289	SYT14	SYT14	chr1	+	210273356	210273806	210273356	210273535	210329065	210329255	289	120	4	70	0	250	125	0.106483065428	0.395152000612	0.938	1.0	-0.062
3070	SETDB1	SETDB1	chr1	+	150898814	150898993	150898814	150898939	150900179	150900450	3070	36	3	70	16	178	125	0.106309498192	0.395152000612	0.894	0.754	0.14
3079	C14orf105	C14orf105	chr14	-	57957659	57957789	57957706	57957789	57949782	57949869	3079	1	3	99	46	171	125	0.105855845733	0.395152000612	0.196	0.611	-0.415
638	ACSF3	ACSF3	chr16	+	89160216	89160404	89160216	89160400	89169011	89169167	638	0	2	2	0	128	125	0.106044305876	0.395152000612	0.0	1.0	-1.0
949	PAK4	PAK4	chr19	+	39658869	39658952	39658869	39658942	39660171	39660397	949	60	138	67	108	134	125	0.106241946743	0.395152000612	0.289	0.367	-0.078
695	MAPK7	MAPK7	chr17	+	19281773	19281943	19281773	19281855	19282208	19282445	695	2	2	0	5	212	125	0.106739742852	0.395332380933	0.371	0.0	0.371
2040	VPS52	VPS52	chr6	-	33238913	33239742	33239362	33239742	33237975	33238060	2040	3	44	0	61	250	125	0.10800177852	0.396911758584	0.033	0.0	0.033
2547	OXLD1	OXLD1	chr17	-	79633179	79633667	79633306	79633667	79632065	79632614	2547	40	2	60	0	250	125	0.107535377814	0.396911758584	0.909	1.0	-0.091
2673	NAT1	NAT1	chr8	+	18069899	18070283	18069899	18070054	18076919	18076998	2673	23	0	14	2	250	125	0.107592970684	0.396911758584	1.0	0.778	0.222
731	WWOX	WWOX	chr16	+	78133309	78133896	78133309	78133782	78142319	78142384	731	1	37	5	36	238	125	0.107833115671	0.396911758584	0.014	0.068	-0.054
51	TADA3	TADA3	chr3	-	9833899	9834695	9834505	9834695	9832943	9833177	51	324	5	334	1	250	125	0.108426671623	0.397704007884	0.97	0.994	-0.024
761	POLL	POLL	chr10	-	103344358	103344676	103344634	103344676	103343264	103343438	761	43	1	97	10	250	125	0.109136580737	0.399536615415	0.956	0.829	0.127
83	ZC2HC1C	ZC2HC1C	chr14	+	75537257	75538614	75537257	75538099	75544234	75546690	83	1	4	9	5	250	125	0.109778785807	0.401114794295	0.111	0.474	-0.363
484	PRMT5	PRMT5	chr14	-	23398375	23398794	23398460	23398794	23397705	23397824	484	47	504	23	374	209	125	0.111023049024	0.404882520433	0.053	0.035	0.018
1097	TEAD2	TEAD2	chr19	-	49858559	49858676	49858568	49858676	49858404	49858463	1097	54	159	53	108	133	125	0.111531792226	0.405182419177	0.242	0.316	-0.074
1765	PEG10	PEG10	chr7	+	94285636	94285903	94285636	94285892	94292645	94299006	1765	152	558	17	96	135	125	0.111461485895	0.405182419177	0.201	0.141	0.06
2238	SLC9A6	SLC9A6	chrX	+	135076944	135077144	135076944	135077048	135080266	135080344	2238	25	3	51	1	220	125	0.112594857279	0.406316071751	0.826	0.967	-0.141
225	QTRTD1	QTRTD1	chr3	+	113784083	113784304	113784083	113784125	113785074	113785130	225	101	3	136	11	250	125	0.1122848025	0.406316071751	0.944	0.861	0.083
2507	DHCR7	DHCR7	chr11	-	71159335	71159477	71159358	71159477	71158655	71158780	2507	38	1	356	37	147	125	0.11269924727	0.406316071751	0.97	0.891	0.079
2629	TTPAL	TTPAL	chr20	+	43112976	43113170	43112976	43113068	43115235	43115346	2629	49	7	49	2	226	125	0.112112686059	0.406316071751	0.795	0.931	-0.136
630	PSMC3IP	PSMC3IP	chr17	-	40725836	40726228	40726116	40726228	40725495	40725641	630	21	125	9	103	250	125	0.113220066761	0.406650523338	0.077	0.042	0.035
971	TMEM9	TMEM9	chr1	-	201123489	201123683	201123576	201123683	201122985	201123087	971	0	3	4	3	211	125	0.11321131848	0.406650523338	0.0	0.441	-0.441
546	CNN2	CNN2	chr19	+	1032557	1032695	1032557	1032662	1036414	1036561	546	216	2	436	0	157	125	0.114251219328	0.409579842874	0.989	1.0	-0.011
2459	NRXN3	NRXN3	chr14	+	80271454	80271542	80271454	80271533	80327381	80334633	2459	0	1	5	0	133	125	0.115277525414	0.4122592691	0.0	1.0	-1.0
2702	ARHGAP22	ARHGAP22	chr10	-	49663044	49663177	49663096	49663177	49662130	49662204	2702	19	3	100	4	176	125	0.115432595348	0.4122592691	0.818	0.947	-0.129
22	LYN	LYN	chr8	+	56854413	56854550	56854413	56854487	56859006	56859052	22	71	18	90	38	187	125	0.11696274136	0.416940353816	0.725	0.613	0.112
676	C16orf95	C16orf95	chr16	-	87350692	87351026	87350696	87351026	87349377	87349429	676	0	3	4	3	128	125	0.11753512524	0.418196138494	0.0	0.566	-0.566
182	PHOSPHO2	PHOSPHO2	chr2	+	170550963	170551251	170550963	170551132	170551724	170551757	182	6	4	10	1	243	125	0.118141786198	0.419568960329	0.436	0.837	-0.401
1920	MRPS27	MRPS27	chr5	-	71615975	71616084	71616007	71616084	71609907	71609985	1920	63	1	133	9	156	125	0.119286327323	0.422843324466	0.981	0.922	0.059
1452	TMEM175	TMEM175	chr4	+	941903	942403	941903	941942	944208	944306	1452	5	27	7	13	250	125	0.119680791262	0.423451589195	0.085	0.212	-0.127
1866	ANAPC11	ANAPC11	chr17	+	79849588	79849717	79849588	79849709	79851427	79851490	1866	119	74	148	124	132	125	0.120394457675	0.424619907497	0.604	0.531	0.073
2297	TLE3	TLE3	chr15	-	70366841	70366946	70366871	70366946	70358352	70358557	2297	6	32	18	43	154	125	0.120457963232	0.424619907497	0.132	0.254	-0.122
599	PRC1	PRC1	chr15	-	91512676	91512853	91512753	91512853	91509267	91510432	599	518	210	451	219	201	125	0.121174316725	0.426354077366	0.605	0.562	0.043
2540	OXLD1	OXLD1	chr17	-	79633175	79633667	79633306	79633667	79632065	79632614	2540	47	2	64	0	250	125	0.121929312153	0.428217547303	0.922	1.0	-0.078
2409	PPT2	PPT2	chr6	+	32121775	32122181	32121775	32122171	32122363	32122554	2409	7	0	18	6	134	125	0.122563558227	0.429650849873	1.0	0.737	0.263
2541	OXLD1	OXLD1	chr17	-	79633175	79633667	79633547	79633667	79632065	79632614	2541	13	0	8	2	250	125	0.123359602001	0.43164501621	1.0	0.667	0.333
2580	C14orf159	C14orf159	chr14	+	91580356	91580872	91580356	91580627	91623982	91624034	2580	6	9	40	24	250	125	0.124000020938	0.433088308423	0.25	0.455	-0.205
300	TRMT2B	TRMT2B	chrX	-	100306772	100307105	100306805	100307105	100292905	100293040	300	4	0	5	4	157	125	0.124298640559	0.433334710206	1.0	0.499	0.501
2518	IFT81	IFT81	chr12	+	110562139	110562666	110562139	110562248	110565164	110565329	2518	40	5	36	11	250	125	0.124752179056	0.434119304407	0.8	0.621	0.179
1659	WDR66	WDR66	chr12	+	122356462	122356614	122356462	122356601	122359191	122359589	1659	6	0	6	3	137	125	0.125667809156	0.436506101273	1.0	0.646	0.354
1982	PEX11B	PEX11B	chr1	+	145516164	145516456	145516164	145516452	145517272	145517388	1982	74	0	115	4	128	125	0.126574534472	0.438053944439	1.0	0.966	0.034
743	THTPA	THTPA	chr14	+	24025190	24026248	24025190	24025552	24027903	24028790	743	6	14	19	18	250	125	0.126397752707	0.438053944439	0.176	0.345	-0.169
1152	UBL7	UBL7	chr15	-	74753377	74753529	74753448	74753529	74751024	74751237	1152	43	37	45	23	195	125	0.127510571246	0.438457840105	0.427	0.556	-0.129
2758	NSUN4	NSUN4	chr1	+	46810472	46810816	46810472	46810634	46818539	46818700	2758	91	3	87	8	250	125	0.127614308199	0.438457840105	0.938	0.845	0.093
2887	PEMT	PEMT	chr17	-	17494844	17495017	17494910	17495017	17480233	17480341	2887	42	0	133	6	190	125	0.12747123033	0.438457840105	1.0	0.936	0.064
2954	PRDM10	PRDM10	chr11	-	129781979	129782120	129782018	129782120	129780370	129780551	2954	11	0	13	3	163	125	0.127263082227	0.438457840105	1.0	0.769	0.231
1078	AFF2	AFF2	chrX	+	148044244	148044467	148044244	148044461	148048319	148048609	1078	9	0	1	1	130	125	0.127893977863	0.438625555848	1.0	0.49	0.51
2751	LOC374443	LOC374443	chr12	+	9800642	9801529	9800642	9800924	9806278	9806404	2751	27	8	12	9	250	125	0.128417000282	0.439625766731	0.628	0.4	0.228
82	PGAP2	PGAP2	chr11	+	3845499	3845685	3845499	3845679	3846249	3846358	82	4	0	9	6	130	125	0.12954735961	0.442697811617	1.0	0.591	0.409
154	MRPS2	MRPS2	chr9	+	138392843	138393172	138392843	138392969	138393689	138393819	154	0	231	5	228	250	125	0.130043688856	0.443596066116	0.0	0.011	-0.011
1809	NCEH1	NCEH1	chr3	-	172365675	172365904	172365685	172365904	172363412	172363482	1809	77	0	752	20	134	125	0.132221340488	0.444638136154	1.0	0.972	0.028
2091	FBXO44	FBXO44	chr1	+	11718323	11718450	11718323	11718421	11718792	11718928	2091	1	53	3	29	153	125	0.132201384196	0.444638136154	0.015	0.078	-0.063
2185	ZBTB48	ZBTB48	chr1	+	6640050	6640130	6640050	6640109	6640600	6641359	2185	10	6	9	1	145	125	0.132155259271	0.444638136154	0.59	0.886	-0.296
2667	SEMA6D	SEMA6D	chr15	+	48060777	48060945	48060777	48060812	48062693	48066420	2667	7	1	1	2	250	125	0.131842668767	0.444638136154	0.778	0.2	0.578
2703	ARHGAP22	ARHGAP22	chr10	-	49687630	49687807	49687678	49687807	49667726	49667934	2703	14	4	21	16	172	125	0.131680513982	0.444638136154	0.718	0.488	0.23
3081	MAP3K9	MAP3K9	chr14	-	71206614	71206881	71206758	71206881	71204961	71205115	3081	0	10	14	77	250	125	0.131262913584	0.444638136154	0.0	0.083	-0.083
653	INTS2	INTS2	chr17	-	60005014	60005377	60005295	60005377	60003712	60004023	653	23	3	18	0	250	125	0.130756212595	0.444638136154	0.793	1.0	-0.207
798	CTAGE5	CTAGE5	chr14	+	39746137	39746269	39746137	39746159	39748540	39748562	798	33	9	87	11	234	125	0.131107244442	0.444638136154	0.662	0.809	-0.147
28	ERC1	ERC1	chr12	+	1100373	1100653	1100373	1100488	1136913	1137738	28	2	6	11	8	250	125	0.132551807263	0.444961897173	0.143	0.407	-0.264
1116	NME6	NME6	chr3	-	48342768	48342901	48342785	48342901	48339916	48340013	1116	32	18	15	17	141	125	0.132892132587	0.445317551879	0.612	0.439	0.173
1167	VEGFA	VEGFA	chr6	+	43748468	43748540	43748468	43748522	43749692	43749824	1167	12	0	250	36	142	125	0.134399321592	0.448135772423	1.0	0.859	0.141
2397	CCDC84	CCDC84	chr11	+	118881930	118882021	118881930	118881993	118882648	118882713	2397	15	17	35	20	152	125	0.134122424031	0.448135772423	0.42	0.59	-0.17
505	ESRP1	ESRP1	chr8	+	95686535	95686734	95686535	95686722	95690430	95690599	505	0	1	308	51	136	125	0.134440731727	0.448135772423	0.0	0.847	-0.847
3082	FGFR4	FGFR4	chr5	+	176520406	176520552	176520406	176520502	176520654	176520776	3082	25	0	176	12	174	125	0.13506478909	0.449427494345	1.0	0.913	0.087
3039	FAM47E	FAM47E	chr4	+	77189812	77189966	77189812	77189921	77192720	77192921	3039	6	1	6	6	169	125	0.136011280422	0.451785721681	0.816	0.425	0.391
1448	PACRGL	PACRGL	chr4	+	20702035	20702410	20702035	20702201	20706088	20706156	1448	74	5	71	11	250	125	0.136275213488	0.45187243565	0.881	0.763	0.118
415	TMEM139	TMEM139	chr7	+	142981991	142982091	142981991	142982067	142983516	142985142	415	0	1	10	1	148	125	0.137099915535	0.453815051422	0.0	0.894	-0.894
1213	GLT8D1	GLT8D1	chr3	-	52739462	52740099	52739718	52740099	52738739	52738968	1213	38	2	46	0	250	125	0.137670946193	0.454912691768	0.905	1.0	-0.095
1342	MLLT4	MLLT4	chr6	+	168343808	168343874	168343808	168343871	168344081	168344155	1342	74	0	312	9	127	125	0.139110289611	0.456493178344	1.0	0.972	0.028
1959	ELF3	ELF3	chr1	+	201979689	201979948	201979689	201979834	201980256	201980427	1959	2	12	33	778	238	125	0.139106979132	0.456493178344	0.08	0.022	0.058
2165	GDNF	GDNF	chr5	-	37834747	37834924	37834825	37834924	37812778	37816237	2165	3	1	0	2	202	125	0.138469039347	0.456493178344	0.65	0.0	0.65
232	TCEB1	TCEB1	chr8	-	74884311	74884522	74884479	74884522	74871999	74872053	232	442	127	256	93	250	125	0.13905261345	0.456493178344	0.635	0.579	0.056
1310	ZNF146	ZNF146	chr19	+	36705503	36706098	36705503	36706057	36719649	36719721	1310	26	5	31	14	165	125	0.14026409581	0.458077199129	0.798	0.627	0.171
1637	RPA2	RPA2	chr1	-	28240422	28240680	28240573	28240680	28233691	28233793	1637	3	128	0	192	250	125	0.14012912651	0.458077199129	0.012	0.0	0.012
298	TRMT2B	TRMT2B	chrX	-	100306772	100307105	100306805	100307105	100297030	100297301	298	18	5	17	12	157	125	0.140316278891	0.458077199129	0.741	0.53	0.211
1460	FASTKD1	FASTKD1	chr2	-	170393736	170393850	170393740	170393850	170387861	170388000	1460	46	2	71	0	128	125	0.141760780828	0.461358808674	0.957	1.0	-0.043
1863	ANAPC11	ANAPC11	chr17	+	79849588	79849717	79849588	79849709	79852342	79852462	1863	84	74	85	103	132	125	0.142292769412	0.461358808674	0.518	0.439	0.079
2520	TEX264	TEX264	chr3	+	51705289	51705563	51705289	51705347	51708286	51708578	2520	3	0	1	2	250	125	0.142223275318	0.461358808674	1.0	0.2	0.8
910	RACGAP1	RACGAP1	chr12	-	50419110	50419307	50419180	50419307	50400216	50400419	910	0	4	4	6	194	125	0.142150173404	0.461358808674	0.0	0.3	-0.3
550	C17orf58	C17orf58	chr17	-	65989016	65989351	65989159	65989351	65987214	65988219	550	35	18	47	41	250	125	0.142914008833	0.462583674247	0.493	0.364	0.129
1073	PLEKHB2	PLEKHB2	chr2	+	131890474	131890588	131890474	131890564	131897739	131897848	1073	50	162	78	342	148	125	0.143860075868	0.464853986648	0.207	0.162	0.045
2328	PEX5	PEX5	chr12	+	7342957	7343165	7342957	7343120	7343483	7343519	2328	23	79	7	47	169	125	0.144538839983	0.466254322526	0.177	0.099	0.078
1825	WDR26	WDR26	chr1	-	224619178	224619283	224619226	224619283	224607219	224607317	1825	34	2	40	0	172	125	0.14526210992	0.467001707019	0.925	1.0	-0.075
1893	ZCCHC9	ZCCHC9	chr5	+	80597401	80597874	80597401	80597517	80600559	80600960	1893	9	41	1	19	250	125	0.145026406369	0.467001707019	0.099	0.026	0.073
2811	TTC23	TTC23	chr15	-	99789375	99789824	99789621	99789824	99781569	99781764	2811	7	0	20	6	250	125	0.146315289459	0.469592989818	1.0	0.625	0.375
933	CCDC7	CCDC7	chr10	+	32735009	32735559	32735009	32735325	32740519	32740849	933	8	5	0	2	250	125	0.146811141545	0.470389829571	0.444	0.0	0.444
830	VRK2	VRK2	chr2	+	58273776	58274003	58273776	58273956	58275961	58276102	830	21	5	68	6	171	125	0.147791290888	0.472733085332	0.754	0.892	-0.138
1144	CDK18	CDK18	chr1	+	205492610	205492843	205492610	205492753	205493359	205493485	1144	9	23	8	8	214	125	0.149114847957	0.47298532741	0.186	0.369	-0.183
2531	RNF7	RNF7	chr3	+	141457050	141457358	141457050	141457351	141461485	141461749	2531	40	3	33	7	131	125	0.148751240957	0.47298532741	0.927	0.818	0.109
2572	ZNF227	ZNF227	chr19	+	44732598	44732786	44732598	44732725	44738854	44741421	2572	2	6	4	2	185	125	0.148423719531	0.47298532741	0.184	0.575	-0.391
2929	SENP1	SENP1	chr12	-	48499184	48499775	48499239	48499775	48495251	48495299	2929	30	12	38	7	179	125	0.148877939276	0.47298532741	0.636	0.791	-0.155
632	PSMC3IP	PSMC3IP	chr17	-	40729097	40729320	40729230	40729320	40726116	40726228	632	12	210	3	129	250	125	0.148214419082	0.47298532741	0.028	0.011	0.017
749	KIAA1033	KIAA1033	chr12	+	105527547	105527677	105527547	105527674	105531663	105531789	749	0	89	4	136	127	125	0.149832808424	0.474470560009	0.0	0.028	-0.028
2192	MFAP3	MFAP3	chr5	+	153418518	153418868	153418518	153418571	153429116	153429577	2192	0	17	2	14	250	125	0.151229913623	0.478097896645	0.0	0.067	-0.067
2496	MAP3K4	MAP3K4	chr6	+	161514804	161514883	161514804	161514871	161518111	161518208	2496	64	80	40	33	136	125	0.152219133117	0.478835021395	0.424	0.527	-0.103
657	STARD4	STARD4	chr5	-	110848082	110848295	110848088	110848295	110843026	110843140	657	27	4	243	76	130	125	0.152158690111	0.478835021395	0.866	0.755	0.111
847	PUM1	PUM1	chr1	-	31422973	31423108	31422979	31423108	31418192	31418330	847	47	56	189	163	130	125	0.151940932986	0.478835021395	0.447	0.527	-0.08
1098	TEAD2	TEAD2	chr19	-	49865589	49865714	49865629	49865714	49862691	49862756	1098	0	10	1	2	164	125	0.155038332632	0.484494789475	0.0	0.276	-0.276
2655	C1D	C1D	chr2	-	68290076	68290159	68290089	68290159	68274304	68274451	2655	58	108	54	71	137	125	0.154458828849	0.484494789475	0.329	0.41	-0.081
3083	FGFR4	FGFR4	chr5	+	176513872	176514078	176513872	176514034	176516550	176516694	3083	4	3	15	38	168	125	0.154809641902	0.484494789475	0.498	0.227	0.271
580	CAAP1	CAAP1	chr9	-	26892256	26892826	26892410	26892826	26887310	26887511	580	16	32	20	71	250	125	0.154619116598	0.484494789475	0.2	0.123	0.077
2017	SLC35C1	SLC35C1	chr11	+	45825622	45826068	45825622	45825971	45827360	45827887	2017	18	0	4	1	221	125	0.156612627469	0.484581839696	1.0	0.693	0.307
2812	ENTPD4	ENTPD4	chr8	-	23299081	23299236	23299105	23299236	23297261	23297428	2812	123	28	125	42	148	125	0.157106533291	0.484581839696	0.788	0.715	0.073
2879	PBX4	PBX4	chr19	-	19681394	19681642	19681495	19681642	19680917	19681108	2879	6	3	2	5	225	125	0.155864397991	0.484581839696	0.526	0.182	0.344
2931	NRP2	NRP2	chr2	+	206631506	206631542	206631506	206631527	206640969	206641880	2931	10	23	3	19	139	125	0.156879253412	0.484581839696	0.281	0.124	0.157
352	NDUFS5	NDUFS5	chr1	+	39491966	39492074	39491966	39492070	39500063	39500308	352	4	2	0	2	128	125	0.156619624055	0.484581839696	0.661	0.0	0.661
816	EGFL8	EGFL8	chr6	+	32132381	32132458	32132381	32132434	32133914	32134043	816	0	2	9	6	148	125	0.155825155679	0.484581839696	0.0	0.559	-0.559
94	CHD9	CHD9	chr16	+	53341592	53341865	53341592	53341817	53342597	53342766	94	14	4	70	7	172	125	0.156420784133	0.484581839696	0.718	0.879	-0.161
952	MYADM	MYADM	chr19	+	54371118	54371202	54371118	54371197	54373007	54373092	952	2	104	0	406	129	125	0.156655302195	0.484581839696	0.018	0.0	0.018
1960	CXorf40A	CXorf40A	chrX	+	148623563	148623630	148623563	148623611	148626913	148627046	1960	10	45	11	24	143	125	0.158150316384	0.487010698751	0.163	0.286	-0.123
2631	FGFR1	FGFR1	chr8	-	38277050	38277253	38277056	38277253	38275745	38275891	2631	404	79	129	17	130	125	0.158446602097	0.487133566318	0.831	0.879	-0.048
1751	CD151	CD151	chr11	+	832951	833026	832951	833022	836062	836153	1751	239	37	247	53	128	125	0.160706643601	0.49011656957	0.863	0.82	0.043
175	ALKBH2	ALKBH2	chr12	-	109531051	109531293	109531154	109531293	109530311	109530592	175	72	2	113	9	227	125	0.160086846568	0.49011656957	0.952	0.874	0.078
2231	CSPG5	CSPG5	chr3	-	47610560	47610717	47610641	47610717	47603727	47604251	2231	9	18	0	4	205	125	0.160357988588	0.49011656957	0.234	0.0	0.234
358	POLR3F	POLR3F	chr20	+	18448032	18448315	18448032	18448212	18449587	18449705	358	3	55	0	53	227	125	0.160544403096	0.49011656957	0.029	0.0	0.029
557	TSEN15	TSEN15	chr1	+	184041290	184041444	184041290	184041328	184041960	184043344	557	28	14	33	8	240	125	0.160027101794	0.49011656957	0.51	0.682	-0.172
1769	FLAD1	FLAD1	chr1	+	154955769	154956542	154955769	154955873	154960580	154961325	1769	109	5	138	2	250	125	0.162354702456	0.493659814226	0.916	0.972	-0.056
1793	FIBP	FIBP	chr11	-	65652979	65653134	65653000	65653134	65652548	65652657	1793	46	233	116	450	145	125	0.162388096785	0.493659814226	0.145	0.182	-0.037
2104	ST3GAL3	ST3GAL3	chr1	+	44201903	44202096	44201903	44202051	44280562	44280605	2104	5	6	0	3	169	125	0.163780136377	0.496324136364	0.381	0.0	0.381
2633	SLC25A25	SLC25A25	chr9	+	130860760	130861047	130860760	130861004	130863374	130863501	2633	0	56	5	129	167	125	0.163786965	0.496324136364	0.0	0.028	-0.028
1214	GLT8D1	GLT8D1	chr3	-	52739462	52740099	52739718	52740099	52734460	52734512	1214	63	3	65	8	250	125	0.16536078873	0.498784943729	0.913	0.802	0.111
1766	TBCE	TBCE	chr1	+	235530674	235530867	235530674	235530819	235543333	235543464	1766	3	54	0	38	172	125	0.165386586605	0.498784943729	0.039	0.0	0.039
2548	OXLD1	OXLD1	chr17	-	79633179	79633667	79633547	79633667	79632065	79632614	2548	6	0	4	2	250	125	0.165003964246	0.498784943729	1.0	0.5	0.5
1716	AMZ2	AMZ2	chr17	+	66244144	66244227	66244144	66244199	66244784	66244846	1716	5	1	3	4	152	125	0.166429732857	0.499038645857	0.804	0.381	0.423
1741	MYNN	MYNN	chr3	+	169492052	169492349	169492052	169492219	169496555	169497349	1741	110	0	90	2	250	125	0.166330846544	0.499038645857	1.0	0.957	0.043
2401	TMCO6	TMCO6	chr5	+	140019011	140019197	140019011	140019193	140019323	140019436	2401	1	0	0	3	128	125	0.166412100488	0.499038645857	1.0	0.0	1.0
2568	TRAPPC6A	TRAPPC6A	chr19	-	45681350	45681501	45681392	45681501	45668110	45668228	2568	0	3	3	3	166	125	0.166521316565	0.499038645857	0.0	0.43	-0.43
409	RUSC1	RUSC1	chr1	+	155294892	155295281	155294892	155294969	155295654	155295701	409	14	2	16	0	250	125	0.166786008541	0.499044749965	0.778	1.0	-0.222
2683	UNKL	UNKL	chr16	-	1417092	1417350	1417242	1417350	1413205	1416396	2683	30	8	23	2	250	125	0.167187893606	0.499460688446	0.652	0.852	-0.2
473	VPS36	VPS36	chr13	-	53024633	53024813	53024660	53024813	53016511	53016580	473	79	0	151	4	151	125	0.168519767348	0.502649227569	1.0	0.969	0.031
2441	C1orf43	C1orf43	chr1	-	154192817	154193273	154192894	154193273	154192311	154192413	2441	1036	22	608	20	201	125	0.168865455404	0.502890854651	0.967	0.95	0.017
1666	TRIM24	TRIM24	chr7	+	138239442	138239711	138239442	138239609	138252225	138252399	1666	117	18	157	37	226	125	0.169217606906	0.503150943852	0.782	0.701	0.081
1747	SPINT1	SPINT1	chr15	+	41145908	41146127	41145908	41146079	41146257	41146284	1747	30	18	663	602	172	125	0.169794411628	0.503701712288	0.548	0.445	0.103
1859	ANAPC11	ANAPC11	chr17	+	79852342	79852500	79852342	79852462	79857795	79858409	1859	16	576	11	684	162	125	0.169933051356	0.503701712288	0.021	0.012	0.009
1677	ZNF248	ZNF248	chr10	-	38145223	38146564	38146112	38146564	38126912	38127039	1677	25	0	24	2	250	125	0.17132393632	0.507033456399	1.0	0.857	0.143
230	SPATS2L	SPATS2L	chr2	+	201170603	201171015	201170603	201170883	201194153	201194203	230	11	0	24	4	250	125	0.172665763145	0.510209875545	1.0	0.75	0.25
1253	TTI2	TTI2	chr8	-	33370477	33370703	33370599	33370703	33369484	33370230	1253	5	9	2	13	246	125	0.174479499064	0.513810806953	0.22	0.073	0.147
1744	HM13	HM13	chr20	+	30155880	30156083	30155880	30156027	30156922	30157370	1744	22	2	51	13	180	125	0.174623357791	0.513810806953	0.884	0.731	0.153
188	CLDND1	CLDND1	chr3	-	98241385	98241910	98241692	98241910	98239976	98240286	188	0	198	4	173	250	125	0.174695674364	0.513810806953	0.0	0.011	-0.011
826	BPNT1	BPNT1	chr1	-	220262985	220263195	220263027	220263195	220247308	220247413	826	9	12	9	27	166	125	0.175062476579	0.514093826121	0.361	0.201	0.16
1985	C18orf21	C18orf21	chr18	+	33552587	33552870	33552587	33552768	33554858	33555058	1985	88	0	79	2	226	125	0.176431116201	0.515986842727	1.0	0.956	0.044
283	METTL23	METTL23	chr17	+	74722911	74723439	74722911	74723295	74729059	74729297	283	6	7	4	14	250	125	0.176521814617	0.515986842727	0.3	0.125	0.175
2881	MORF4L1	MORF4L1	chr15	+	79165330	79165560	79165330	79165460	79170554	79170601	2881	5	4	7	1	224	125	0.176075665857	0.515986842727	0.411	0.796	-0.385
1244	DUS4L	DUS4L	chr7	+	107214148	107214328	107214148	107214266	107215632	107215755	1244	14	20	26	66	186	125	0.177245797518	0.516513827123	0.32	0.209	0.111
2384	PIGG	PIGG	chr4	+	514844	515062	514844	515016	515448	515730	2384	141	7	149	14	170	125	0.177050169765	0.516513827123	0.937	0.887	0.05
117	NDRG2	NDRG2	chr14	-	21486921	21486973	21486954	21486973	21486615	21486663	117	133	0	20	1	157	125	0.177949368596	0.517373792078	1.0	0.941	0.059
459	POLD4	POLD4	chr11	-	67120764	67121067	67121009	67121067	67120458	67120548	459	7	5	14	3	250	125	0.178085505273	0.517373792078	0.412	0.7	-0.288
2693	CTSL	CTSL	chr9	+	90340973	90341313	90340973	90341223	90342508	90342644	2693	414	279	82	42	214	125	0.178408129237	0.517519764199	0.464	0.533	-0.069
190	PRNP	PRNP	chr20	+	4666796	4667158	4666796	4667154	4679861	4682234	190	32	5	15	6	128	125	0.179320403713	0.51937312051	0.862	0.709	0.153
3044	ECI1	ECI1	chr16	-	2293318	2293440	2293369	2293440	2293046	2293225	3044	72	2	306	2	175	125	0.180204160663	0.52113836417	0.963	0.991	-0.028
1180	TANC1	TANC1	chr2	+	160025760	160025883	160025760	160025862	160027034	160027316	1180	48	21	68	18	145	125	0.180979312881	0.5220407231	0.663	0.765	-0.102
3058	ERI3	ERI3	chr1	-	44820563	44820951	44820931	44820951	44804716	44804994	3058	10	6	3	6	250	125	0.181065703433	0.5220407231	0.455	0.2	0.255
2092	IL4I1	IL4I1	chr19	-	50432582	50432796	50432606	50432796	50430950	50431072	2092	157	5	150	10	148	125	0.181632121336	0.522880349301	0.964	0.927	0.037
2775	TFG	TFG	chr3	+	100455419	100455560	100455419	100455548	100463676	100463775	2775	611	213	443	181	136	125	0.183685655295	0.527992050016	0.725	0.692	0.033
107	ZNF24	ZNF24	chr18	-	32924323	32924431	32924333	32924431	32920194	32920697	107	19	92	9	77	134	125	0.18516822005	0.528550541423	0.162	0.098	0.064
1176	USP9X	USP9X	chrX	+	41088819	41089080	41088819	41089032	41089753	41089849	1176	35	295	17	215	172	125	0.185756818763	0.528550541423	0.079	0.054	0.025
1224	TTC27	TTC27	chr2	+	32853086	32853447	32853086	32853200	32855589	32855767	1224	106	2	127	0	250	125	0.186563401452	0.528550541423	0.964	1.0	-0.036
1334	KXD1	KXD1	chr19	+	18668571	18668759	18668571	18668724	18672845	18672967	1334	4	132	1	154	159	125	0.186930857295	0.528550541423	0.023	0.005	0.018
136	AP1G2	AP1G2	chr14	-	24035024	24035369	24035272	24035369	24034814	24034910	136	97	1	311	11	250	125	0.185884896387	0.528550541423	0.98	0.934	0.046
1687	PHPT1	PHPT1	chr9	+	139743267	139744042	139743267	139744025	139744464	139744589	1687	688	12	744	21	141	125	0.187083078606	0.528550541423	0.981	0.969	0.012
1772	CREM	CREM	chr10	+	35484829	35485070	35484829	35485027	35495822	35495979	1772	19	31	0	3	167	125	0.186174003608	0.528550541423	0.314	0.0	0.314
2085	C7orf50	C7orf50	chr7	-	1177824	1177893	1177834	1177893	1166892	1167022	2085	81	4	113	12	134	125	0.186144766895	0.528550541423	0.95	0.898	0.052
284	P3H1	P3H1	chr1	-	43212923	43213083	43212942	43213083	43212005	43212523	284	55	238	18	51	143	125	0.185934220511	0.528550541423	0.168	0.236	-0.068
839	ZNF627	ZNF627	chr19	+	11725341	11725468	11725341	11725464	11725641	11725702	839	56	5	17	0	128	125	0.184851752694	0.528550541423	0.916	1.0	-0.084
846	PUM1	PUM1	chr1	-	31422973	31423108	31422979	31423108	31413997	31414119	846	6	0	5	2	130	125	0.187218165462	0.528550541423	1.0	0.706	0.294
874	C6orf48	C6orf48	chr6	+	31802691	31802977	31802691	31802834	31803187	31803228	874	963	21	366	4	250	125	0.185156416843	0.528550541423	0.958	0.979	-0.021
1013	ZNRD1	ZNRD1	chr6	+	30029016	30029190	30029016	30029175	30029291	30029446	1013	7	40	2	33	139	125	0.189149903333	0.529083740517	0.136	0.052	0.084
105	CENPK	CENPK	chr5	-	64857289	64857391	64857323	64857391	64848319	64848376	105	22	9	41	8	158	125	0.189662344115	0.529083740517	0.659	0.802	-0.143
12	CBFB	CBFB	chr16	+	67116115	67116242	67116115	67116211	67132612	67134958	12	141	114	219	218	155	125	0.189705440672	0.529083740517	0.499	0.448	0.051
1313	FANCL	FANCL	chr2	-	58425713	58425797	58425728	58425797	58392858	58393009	1313	15	44	11	58	139	125	0.19016404557	0.529083740517	0.235	0.146	0.089
157	TSPAN17	TSPAN17	chr5	+	176083895	176083957	176083895	176083925	176084518	176086059	157	226	38	297	36	156	125	0.191031411401	0.529083740517	0.827	0.869	-0.042
2033	THAP5	THAP5	chr7	-	108206273	108206466	108206395	108206466	108202587	108205549	2033	76	6	33	6	246	125	0.188177376735	0.529083740517	0.866	0.736	0.13
2363	HES4	HES4	chr1	-	935071	935552	935245	935552	934905	934993	2363	47	0	200	6	250	125	0.190503303503	0.529083740517	1.0	0.943	0.057
2385	PIGG	PIGG	chr4	+	514844	515038	514844	515016	515448	515730	2385	43	7	44	14	146	125	0.188193193703	0.529083740517	0.84	0.729	0.111
2763	RNASE4	RNASE4	chr14	+	21152371	21152917	21152371	21152855	21167513	21168761	2763	45	0	16	1	186	125	0.191132590444	0.529083740517	1.0	0.915	0.085
430	THUMPD3	THUMPD3	chr3	+	9404716	9405016	9404716	9404811	9406699	9407004	430	95	53	100	40	250	125	0.191305541966	0.529083740517	0.473	0.556	-0.083
584	C19orf47	C19orf47	chr19	-	40847692	40847797	40847745	40847797	40842226	40842314	584	19	26	12	30	177	125	0.189456875986	0.529083740517	0.34	0.22	0.12
619	UPP1	UPP1	chr7	+	48141420	48141579	48141420	48141467	48146469	48146679	619	42	62	136	148	236	125	0.190648093456	0.529083740517	0.264	0.327	-0.063
800	MTRR	MTRR	chr5	+	7869216	7869328	7869216	7869302	7870882	7871036	800	35	1	23	3	150	125	0.189499913871	0.529083740517	0.967	0.865	0.102
958	CDK10	CDK10	chr16	+	89753075	89753205	89753075	89753167	89756960	89757032	958	18	7	21	3	162	125	0.189510719706	0.529083740517	0.665	0.844	-0.179
247	FUZ	FUZ	chr19	-	50315871	50315993	50315894	50315993	50314887	50314956	247	13	9	12	3	147	125	0.192599211209	0.529578149489	0.551	0.773	-0.222
2578	C14orf159	C14orf159	chr14	+	91639632	91639783	91639632	91639747	91642277	91642400	2578	18	0	61	5	160	125	0.192174074322	0.529578149489	1.0	0.905	0.095
2932	NRP2	NRP2	chr2	+	206631506	206631542	206631506	206631527	206656958	206657009	2932	10	111	16	102	139	125	0.192452753584	0.529578149489	0.075	0.124	-0.049
503	MYO9B	MYO9B	chr19	+	17322455	17322595	17322455	17322583	17322703	17324104	503	4	2	5	0	136	125	0.192094151224	0.529578149489	0.648	1.0	-0.352
1506	GOLGA2P10	GOLGA2P10	chr15	-	82973923	82976263	82974255	82976263	82972121	82972259	1506	5	3	3	7	250	125	0.192894313888	0.529623116166	0.455	0.176	0.279
1335	FRMD6	FRMD6	chr14	+	52167773	52167877	52167773	52167853	52169229	52169306	1335	26	26	233	158	148	125	0.193515987838	0.530563314419	0.458	0.555	-0.097
851	DISC1	DISC1	chr1	+	232144530	232144795	232144530	232144729	232162180	232162298	851	6	2	18	1	190	125	0.194902518177	0.533594790398	0.664	0.922	-0.258
904	HERPUD1	HERPUD1	chr16	+	56973806	56974157	56973806	56974000	56976043	56976149	904	305	4	955	0	250	125	0.195772945475	0.535206613529	0.974	1.0	-0.026
1246	DUS4L	DUS4L	chr7	+	107204401	107204692	107204401	107204504	107207494	107207631	1246	4	2	13	1	250	125	0.196150372549	0.535467971039	0.5	0.867	-0.367
1964	MYD88	MYD88	chr3	+	38181878	38182083	38181878	38182059	38182247	38182339	1964	3	239	7	231	148	125	0.19659160502	0.535902510098	0.01	0.025	-0.015
91	MAP4K5	MAP4K5	chr14	-	50999117	50999376	50999165	50999376	50998659	50998876	91	2	1	8	0	172	125	0.197769951285	0.538342274271	0.592	1.0	-0.408
1752	CPEB3	CPEB3	chr10	-	93952233	93952393	93952302	93952393	93940719	93940776	1752	0	1	6	1	193	125	0.199153485943	0.539019406398	0.0	0.795	-0.795
2149	CYB5D2	CYB5D2	chr17	+	4046461	4047299	4046461	4046607	4053184	4053325	2149	6	3	33	5	250	125	0.19858821949	0.539019406398	0.5	0.767	-0.267
2198	GBF1	GBF1	chr10	+	104136691	104136897	104136691	104136885	104139040	104139191	2198	65	97	92	179	136	125	0.19904622046	0.539019406398	0.381	0.321	0.06
2877	PAQR6	PAQR6	chr1	-	156214480	156214702	156214551	156214702	156213111	156214194	2877	2	4	13	7	195	125	0.198722543386	0.539019406398	0.243	0.543	-0.3
527	CCNC	CCNC	chr6	-	100016371	100016690	100016593	100016690	100010717	100010824	527	337	2	441	7	250	125	0.20010606235	0.540827195541	0.988	0.969	0.019
2390	PIGG	PIGG	chr4	+	492988	493836	492988	493514	494184	494390	2390	0	25	2	24	250	125	0.2010906124	0.54271614142	0.0	0.04	-0.04
1129	TRPT1	TRPT1	chr11	-	63992266	63992442	63992272	63992442	63992014	63992189	1129	2	41	3	225	130	125	0.201421349946	0.542837680706	0.045	0.013	0.032
541	PLEKHH3	PLEKHH3	chr17	-	40821935	40822394	40821960	40822394	40821447	40821639	541	20	3	11	0	149	125	0.202127956817	0.543970422029	0.848	1.0	-0.152
2404	PPAN-P2RY11	PPAN-P2RY11	chr19	+	10221620	10221760	10221620	10221698	10224308	10226064	2404	122	16	108	8	186	125	0.203609798249	0.546410475527	0.837	0.901	-0.064
2460	ZCCHC7	ZCCHC7	chr9	+	37120468	37120624	37120468	37120620	37302184	37302228	2460	2	2	0	3	128	125	0.20357642375	0.546410475527	0.494	0.0	0.494
2842	HYOU1	HYOU1	chr11	-	118927730	118927957	118927863	118927957	118926781	118926879	2842	63	34	135	100	250	125	0.205518609547	0.548561820277	0.481	0.403	0.078
766	ZNF135	ZNF135	chr19	+	58571336	58571766	58571336	58571403	58572947	58573074	766	0	2	2	1	250	125	0.205301744156	0.548561820277	0.0	0.5	-0.5
825	YAP1	YAP1	chr11	+	102076623	102076817	102076623	102076805	102080247	102080295	825	18	26	107	236	136	125	0.205378313439	0.548561820277	0.389	0.294	0.095
984	CAPS	CAPS	chr19	+	5914950	5915157	5914950	5915076	5915231	5916222	984	12	3	29	2	205	125	0.20556632423	0.548561820277	0.709	0.898	-0.189
1944	NUDT16L1	NUDT16L1	chr16	+	4743978	4744309	4743978	4744239	4744958	4745860	1944	1	10	3	6	194	125	0.206447890469	0.548602785862	0.061	0.244	-0.183
2745	ADARB1	ADARB1	chr21	+	46641932	46643492	46641932	46642022	46645461	46646478	2745	38	15	5	5	250	125	0.206212990482	0.548602785862	0.559	0.333	0.226
893	POLR1B	POLR1B	chr2	+	113321942	113322076	113321942	113321981	113325543	113325714	893	80	4	77	1	219	125	0.20605338189	0.548602785862	0.919	0.978	-0.059
150	TMEM218	TMEM218	chr11	-	124981480	124981659	124981482	124981659	124972629	124972705	150	4	0	14	6	126	125	0.207108165768	0.549453175909	1.0	0.698	0.302
1872	PARP9	PARP9	chr3	-	122277175	122277314	122277280	122277314	122274132	122274968	1872	16	23	29	69	229	125	0.207346277435	0.549453175909	0.275	0.187	0.088
2545	OXLD1	OXLD1	chr17	-	79633184	79633667	79633547	79633667	79632065	79632614	2545	1	0	0	2	250	125	0.208421751303	0.550766797602	1.0	0.0	1.0
2552	OXLD1	OXLD1	chr17	-	79633193	79633667	79633547	79633667	79632065	79632614	2552	1	0	0	2	250	125	0.208421751303	0.550766797602	1.0	0.0	1.0
1410	PML	PML	chr15	+	74325496	74325763	74325496	74325755	74326818	74326871	1410	10	145	25	224	132	125	0.209727367327	0.553230233753	0.061	0.096	-0.035
2037	P2RX4	P2RX4	chr12	+	121660749	121660846	121660749	121660765	121666335	121666416	2037	84	0	28	1	205	125	0.209936315019	0.553230233753	1.0	0.945	0.055
821	TRIB3	TRIB3	chr20	+	361986	362133	361986	362035	368654	368945	821	0	2	1	0	222	125	0.21109303475	0.555507986184	0.0	1.0	-1.0
1123	TIRAP	TIRAP	chr11	+	126159559	126159728	126159559	126159712	126160356	126160480	1123	5	2	9	12	140	125	0.212137635138	0.55552345869	0.691	0.401	0.29
2035	TMEM55B	TMEM55B	chr14	-	20929321	20929771	20929342	20929771	20928813	20929004	2035	58	23	44	27	145	125	0.211960979498	0.55552345869	0.685	0.584	0.101
2196	RHNO1	RHNO1	chr12	+	2994448	2994700	2994448	2994658	2997076	2998691	2196	356	11	417	7	166	125	0.212119816573	0.55552345869	0.961	0.978	-0.017
2956	APEX1	APEX1	chr14	+	20923289	20923497	20923289	20923487	20923736	20923862	2956	80	24	114	49	134	125	0.212268437373	0.55552345869	0.757	0.685	0.072
966	TMEM9	TMEM9	chr1	-	201123275	201123683	201123576	201123683	201122985	201123087	966	6	3	21	3	250	125	0.213313601792	0.557490843748	0.5	0.778	-0.278
1072	PLEKHB2	PLEKHB2	chr2	+	131890474	131890588	131890474	131890564	131897742	131897848	1072	26	22	27	37	148	125	0.214153415286	0.558916880554	0.5	0.381	0.119
840	AKT1S1	AKT1S1	chr19	-	50379859	50380644	50380281	50380644	50376173	50376559	840	92	10	47	2	250	125	0.21543795144	0.561498090173	0.821	0.922	-0.101
2689	MINA	MINA	chr3	-	97690757	97691295	97691224	97691295	97686005	97686476	2689	16	34	6	25	250	125	0.215916251938	0.561973806414	0.19	0.107	0.083
1848	ZNF542P	ZNF542P	chr19	+	56879489	56879829	56879489	56879589	56880234	56880305	1848	69	5	50	1	250	125	0.216303830675	0.562212418991	0.873	0.962	-0.089
446	FAM160A2	FAM160A2	chr11	-	6239787	6239993	6239829	6239993	6238600	6239380	446	19	38	38	49	166	125	0.217484333473	0.564508515845	0.274	0.369	-0.095
1195	GDAP1	GDAP1	chr8	+	75263508	75263701	75263508	75263556	75272371	75272545	1195	88	5	19	3	250	125	0.221305177729	0.566909507958	0.898	0.76	0.138
1338	TSEN34	TSEN34	chr19	+	54694118	54694301	54694118	54694222	54695211	54695458	1338	18	0	22	2	203	125	0.220599877662	0.566909507958	1.0	0.871	0.129
143	LINC00339	LINC00339	chr1	+	22351996	22352136	22351996	22352132	22356772	22357717	143	14	5	18	14	128	125	0.221139353068	0.566909507958	0.732	0.557	0.175
1690	COPB2	COPB2	chr3	-	139108310	139108522	139108389	139108522	139102139	139102277	1690	50	616	24	405	203	125	0.218795906971	0.566909507958	0.048	0.035	0.013
1700	RWDD3	RWDD3	chr1	+	95709766	95710271	95709766	95710254	95712311	95712781	1700	0	2	1	0	141	125	0.219580384753	0.566909507958	0.0	1.0	-1.0
2100	PPP1R9A	PPP1R9A	chr7	+	94913329	94913642	94913329	94913528	94915517	94915637	2100	0	5	11	40	238	125	0.221393081529	0.566909507958	0.0	0.126	-0.126
3007	NRM	NRM	chr6	-	30657801	30658020	30657823	30658020	30655823	30656719	3007	1	9	0	21	146	125	0.220463294379	0.566909507958	0.087	0.0	0.087
379	USP19	USP19	chr3	-	49154869	49155003	49154899	49155003	49154159	49154376	379	22	0	28	2	154	125	0.220701185535	0.566909507958	1.0	0.919	0.081
747	THTPA	THTPA	chr14	+	24025190	24026513	24025190	24025552	24027903	24028790	747	22	14	49	18	250	125	0.219567512702	0.566909507958	0.44	0.576	-0.136
98	GAA	GAA	chr17	+	78075354	78075689	78075354	78075424	78078353	78078931	98	11	4	2	3	250	125	0.220407913656	0.566909507958	0.579	0.25	0.329
1247	DUS4L	DUS4L	chr7	+	107204401	107204654	107204401	107204504	107207494	107207631	1247	5	2	14	1	250	125	0.225019500916	0.567778289164	0.556	0.875	-0.319
1303	STX10	STX10	chr19	-	13255577	13255684	13255581	13255684	13255390	13255485	1303	279	3	299	0	128	125	0.224803272975	0.567778289164	0.989	1.0	-0.011
1883	FANCA	FANCA	chr16	-	89805536	89805697	89805540	89805697	89805289	89805382	1883	5	27	5	63	128	125	0.222554055878	0.567778289164	0.153	0.072	0.081
2120	PRKCSH	PRKCSH	chr19	+	11546077	11546531	11546077	11546527	11546861	11547017	2120	49	532	66	563	128	125	0.224780983423	0.567778289164	0.083	0.103	-0.02
2317	FAM227A	FAM227A	chr22	-	39035619	39035729	39035659	39035729	39034750	39034827	2317	2	0	0	1	164	125	0.223896408239	0.567778289164	1.0	0.0	1.0
2451	SLC35G2	SLC35G2	chr3	+	136537860	136538470	136537860	136538205	136573284	136574734	2451	53	18	18	11	250	125	0.223121420776	0.567778289164	0.596	0.45	0.146
2696	GPR162	GPR162	chr12	+	6932633	6933931	6932633	6932929	6934648	6934838	2696	29	8	13	1	250	125	0.223902715491	0.567778289164	0.644	0.867	-0.223
2826	LINC01140	LINC01140	chr1	+	87597608	87597942	87597608	87597935	87599296	87599401	2826	0	1	5	1	131	125	0.22204802902	0.567778289164	0.0	0.827	-0.827
290	ACTR6	ACTR6	chr12	+	100599453	100599535	100599453	100599522	100601440	100601564	290	9	80	4	75	137	125	0.22464216392	0.567778289164	0.093	0.046	0.047
469	HELLS	HELLS	chr10	+	96336418	96336562	96336418	96336466	96341082	96341279	469	43	0	131	4	220	125	0.223424095795	0.567778289164	1.0	0.949	0.051
672	GPS1	GPS1	chr17	+	80009762	80010335	80009762	80009840	80011149	80011242	672	36	200	56	234	250	125	0.224909776837	0.567778289164	0.083	0.107	-0.024
100	NTMT1	NTMT1	chr9	+	132388431	132388600	132388431	132388574	132394928	132395144	100	20	433	10	348	150	125	0.225506118852	0.568251493128	0.037	0.023	0.014
1921	SH3D19	SH3D19	chr4	-	152097676	152097839	152097685	152097839	152095821	152096826	1921	0	28	4	83	133	125	0.226461516015	0.568397464238	0.0	0.043	-0.043
2561	TCF4	TCF4	chr18	-	52899739	52899902	52899751	52899902	52896077	52896307	2561	208	129	9	10	136	125	0.225997288616	0.568397464238	0.597	0.453	0.144
400	SLC35B3	SLC35B3	chr6	-	8435309	8435800	8435671	8435800	8434617	8434663	400	25	5	18	8	250	125	0.22643672766	0.568397464238	0.714	0.529	0.185
2184	ZBTB48	ZBTB48	chr1	+	6640050	6640196	6640050	6640109	6640600	6641359	2184	5	6	4	1	211	125	0.227042577368	0.569104085751	0.331	0.703	-0.372
3092	PPP1R8	PPP1R8	chr1	+	28157324	28157877	28157324	28157757	28159266	28159327	3092	16	1	16	4	244	125	0.227846659055	0.569664604517	0.891	0.672	0.219
890	YIF1B	YIF1B	chr19	-	38806356	38806445	38806362	38806445	38800044	38800283	890	28	20	27	11	130	125	0.228028336324	0.569664604517	0.574	0.702	-0.128
935	RPP14	RPP14	chr3	+	58291971	58292378	58291971	58292144	58296233	58296318	935	2	7	11	13	250	125	0.228165665283	0.569664604517	0.125	0.297	-0.172
1164	GPN3	GPN3	chr12	-	110905930	110906089	110905960	110906089	110902910	110903019	1164	8	237	12	203	154	125	0.230695973263	0.570706487756	0.027	0.046	-0.019
1241	DUS4L	DUS4L	chr7	+	107204401	107204654	107204401	107204504	107205032	107205121	1241	10	9	11	4	250	125	0.231806526934	0.570706487756	0.357	0.579	-0.222
1305	INPP5J	INPP5J	chr22	+	31520830	31521996	31520830	31520892	31522361	31522475	1305	7	1	17	0	250	125	0.231878313741	0.570706487756	0.778	1.0	-0.222
1436	ANAPC4	ANAPC4	chr4	+	25407194	25407244	25407194	25407241	25408450	25408507	1436	8	48	18	62	127	125	0.231965256203	0.570706487756	0.141	0.222	-0.081
1646	EDF1	EDF1	chr9	-	139757793	139757900	139757802	139757900	139757357	139757451	1646	120	0	137	3	133	125	0.229882042237	0.570706487756	1.0	0.977	0.023
2143	HELQ	HELQ	chr4	-	84364656	84364767	84364669	84364767	84362457	84362556	2143	2	8	0	7	137	125	0.230569805501	0.570706487756	0.186	0.0	0.186
218	CTNND1	CTNND1	chr11	+	57529233	57529540	57529233	57529518	57563048	57563201	218	3	22	23	79	146	125	0.232955820957	0.570706487756	0.105	0.2	-0.095
2190	CASP8AP2	CASP8AP2	chr6	+	90539618	90539825	90539618	90539786	90556280	90556363	2190	4	5	4	15	163	125	0.230971917343	0.570706487756	0.38	0.17	0.21
2265	FGFR2	FGFR2	chr10	-	123274630	123274833	123274636	123274833	123263303	123263455	2265	15	9	33	10	130	125	0.229545736196	0.570706487756	0.616	0.76	-0.144
2764	AIP	AIP	chr11	+	67257786	67257928	67257786	67257920	67258258	67258579	2764	192	2	256	0	132	125	0.232337537918	0.570706487756	0.989	1.0	-0.011
2943	HCG18	HCG18	chr6	-	30293927	30294933	30294130	30294933	30263908	30264014	2943	28	19	37	15	250	125	0.232417575259	0.570706487756	0.424	0.552	-0.128
3024	ZBTB8OS	ZBTB8OS	chr1	-	33116029	33116191	33116033	33116191	33099551	33099673	3024	4	4	15	5	128	125	0.233088544473	0.570706487756	0.494	0.746	-0.252
3099	LYRM2	LYRM2	chr6	-	90347443	90347601	90347460	90347601	90341942	90347072	3099	45	181	42	126	141	125	0.232575931002	0.570706487756	0.181	0.228	-0.047
475	GOSR1	GOSR1	chr17	+	28804425	28804504	28804425	28804482	28808160	28808275	475	7	94	4	116	146	125	0.229640096222	0.570706487756	0.06	0.029	0.031
863	RCC1	RCC1	chr1	+	28857034	28857127	28857034	28857085	28858314	28858502	863	3	15	5	68	166	125	0.232271976115	0.570706487756	0.131	0.052	0.079
2513	BPTF	BPTF	chr17	+	65941524	65942441	65941524	65942012	65943841	65943924	2513	54	55	60	83	250	125	0.233676202512	0.571408989412	0.329	0.265	0.064
1132	SIGMAR1	SIGMAR1	chr9	-	34637216	34637417	34637329	34637417	34636993	34637086	1132	554	1	518	5	237	125	0.234405022309	0.571719566607	0.997	0.982	0.015
1864	ANAPC11	ANAPC11	chr17	+	79849588	79849739	79849588	79849717	79851427	79851490	1864	55	119	52	148	146	125	0.23413465536	0.571719566607	0.284	0.231	0.053
356	ZGPAT	ZGPAT	chr20	+	62339379	62339521	62339379	62339470	62339904	62340516	356	2	7	2	28	175	125	0.23516841428	0.572846137349	0.169	0.049	0.12
252	ATP5J	ATP5J	chr21	-	27107163	27107965	27107299	27107965	27101941	27102112	252	460	58	600	60	250	125	0.235805956377	0.573449172794	0.799	0.833	-0.034
3086	SLC10A3	SLC10A3	chrX	-	153718645	153719029	153718932	153719029	153715644	153717421	3086	94	0	109	2	250	125	0.236019606908	0.573449172794	1.0	0.965	0.035
945	CLIP4	CLIP4	chr2	+	29380069	29380268	29380069	29380213	29383198	29383333	945	8	101	8	188	179	125	0.236582489414	0.574082669076	0.052	0.029	0.023
435	SLC12A9	SLC12A9	chr7	+	100450340	100450461	100450340	100450457	100451777	100452000	435	0	4	1	1	128	125	0.237006026864	0.574376850818	0.0	0.494	-0.494
156	TSPAN17	TSPAN17	chr5	+	176083078	176083135	176083078	176083126	176083700	176083817	156	3	277	7	288	133	125	0.237433349251	0.574679444047	0.01	0.022	-0.012
1326	METTL10	METTL10	chr10	-	126477607	126477726	126477611	126477726	126453960	126454177	1326	4	0	4	2	128	125	0.240080895958	0.580348221781	1.0	0.661	0.339
264	CDC25B	CDC25B	chr20	+	3776385	3777378	3776385	3776526	3778310	3778396	264	18	0	24	2	250	125	0.241188896964	0.580485617496	1.0	0.857	0.143
558	TSEN15	TSEN15	chr1	+	184041290	184041444	184041290	184041432	184041960	184043344	558	3	111	5	77	136	125	0.241277218168	0.580485617496	0.024	0.056	-0.032
591	SEC23B	SEC23B	chr20	+	18488187	18488616	18488187	18488313	18491465	18491700	591	36	4	160	8	250	125	0.24135980938	0.580485617496	0.818	0.909	-0.091
804	PQBP1	PQBP1	chrX	+	48755194	48755376	48755194	48755365	48755774	48755859	804	61	404	30	262	135	125	0.241062397205	0.580485617496	0.123	0.096	0.027
1503	DHX40	DHX40	chr17	+	57643987	57644155	57643987	57644070	57650476	57650596	1503	72	1	82	4	209	125	0.242097306298	0.581523238895	0.977	0.925	0.052
1200	C7orf49	C7orf49	chr7	-	134855150	134855578	134855403	134855578	134853500	134853812	1200	45	57	85	80	250	125	0.242837227603	0.582119272151	0.283	0.347	-0.064
1511	TLE1	TLE1	chr9	-	84267098	84267203	84267128	84267203	84235355	84235472	1511	2	0	25	21	154	125	0.242958201482	0.582119272151	1.0	0.491	0.509
1240	CCDC58	CCDC58	chr3	-	122101994	122102078	122102020	122102078	122090521	122090647	1240	21	147	11	121	150	125	0.246844228542	0.582928526021	0.106	0.07	0.036
1498	PAN2	PAN2	chr12	-	56717820	56717969	56717832	56717969	56717590	56717697	1498	3	10	13	18	136	125	0.24410700646	0.582928526021	0.216	0.399	-0.183
1518	SIKE1	SIKE1	chr1	-	115323057	115323308	115323069	115323308	115322730	115322836	1518	14	57	8	57	136	125	0.245475770433	0.582928526021	0.184	0.114	0.07
1584	ZNF195	ZNF195	chr11	-	3382972	3383119	3383026	3383119	3379156	3381795	1584	63	0	77	2	178	125	0.244641928421	0.582928526021	1.0	0.964	0.036
1657	ANKLE1	ANKLE1	chr19	+	17394033	17394771	17394033	17394693	17394897	17395075	1657	29	0	15	1	202	125	0.247232309841	0.582928526021	1.0	0.903	0.097
1699	RWDD3	RWDD3	chr1	+	95709766	95710254	95709766	95710207	95712311	95712781	1699	12	0	16	2	171	125	0.24689828632	0.582928526021	1.0	0.854	0.146
1776	FASTK	FASTK	chr7	-	150775928	150776108	150776009	150776108	150775648	150775788	1776	237	14	247	22	205	125	0.245499811096	0.582928526021	0.912	0.873	0.039
1998	CRK	CRK	chr17	-	1339913	1340449	1340083	1340449	1324646	1326944	1998	160	102	412	220	250	125	0.246147281601	0.582928526021	0.44	0.484	-0.044
244	DSP	DSP	chr6	+	7579507	7581802	7579507	7580005	7582874	7586946	244	184	46	895	180	250	125	0.244947658681	0.582928526021	0.667	0.713	-0.046
2537	GLMP	GLMP	chr1	-	156265087	156265480	156265316	156265480	156264549	156264807	2537	4	103	0	100	250	125	0.247284416828	0.582928526021	0.019	0.0	0.019
278	METTL23	METTL23	chr17	+	74722911	74723260	74722911	74722961	74729059	74729297	278	28	4	37	11	250	125	0.246328287683	0.582928526021	0.778	0.627	0.151
577	LAMA4	LAMA4	chr6	-	112575643	112575917	112575660	112575917	112575157	112575493	577	136	156	66	59	141	125	0.246305175945	0.582928526021	0.436	0.498	-0.062
644	APOM	APOM	chr6	+	31624248	31624410	31624248	31624403	31625001	31625075	644	1	5	0	11	131	125	0.246797742708	0.582928526021	0.16	0.0	0.16
2740	SSR3	SSR3	chr3	-	156266654	156266792	156266693	156266792	156262096	156262228	2740	42	2247	39	1602	163	125	0.253068384527	0.592885241185	0.014	0.018	-0.004
287	RB1CC1	RB1CC1	chr8	-	53540591	53540728	53540600	53540728	53537276	53537347	287	49	54	32	24	133	125	0.252924042063	0.592885241185	0.46	0.556	-0.096
3110	HHLA3	HHLA3	chr1	+	70820492	70820794	70820492	70820790	70832126	70832220	3110	19	11	25	25	128	125	0.252475341989	0.592885241185	0.628	0.494	0.134
583	ATG9A	ATG9A	chr2	-	220088590	220088744	220088649	220088744	220088306	220088486	583	293	7	275	3	183	125	0.251899863331	0.592885241185	0.966	0.984	-0.018
67	KRT8	KRT8	chr12	-	53343239	53343650	53343498	53343650	53298441	53298811	67	60	4	52	1	250	125	0.252486823882	0.592885241185	0.882	0.963	-0.081
174	ALKBH2	ALKBH2	chr12	-	109531051	109531293	109531154	109531293	109530311	109530742	174	66	4	120	14	227	125	0.253533901246	0.593244350206	0.901	0.825	0.076
1728	NKIRAS2	NKIRAS2	chr17	+	40174416	40174658	40174416	40174490	40175671	40177656	1728	324	12	327	7	250	125	0.254167638756	0.593265987268	0.931	0.959	-0.028
2059	SPPL2B	SPPL2B	chr19	+	2351431	2351655	2351431	2351592	2352943	2355100	2059	4	24	8	22	187	125	0.253958077285	0.593265987268	0.1	0.196	-0.096
2604	FASTKD2	FASTKD2	chr2	+	207630111	207630471	207630111	207630378	207631367	207632194	2604	83	42	92	62	217	125	0.254775564025	0.593955302635	0.532	0.461	0.071
177	TBC1D7	TBC1D7	chr6	-	13328547	13328815	13328687	13328815	13327018	13327138	177	4	8	16	14	250	125	0.255179682431	0.594168378209	0.2	0.364	-0.164
2601	IRF3	IRF3	chr19	-	50168740	50169132	50168887	50169132	50167930	50168103	2601	44	55	114	108	250	125	0.255890094975	0.595093244128	0.286	0.345	-0.059
992	CDK11B	CDK11B	chr1	-	1650766	1650894	1650796	1650894	1647784	1647917	992	56	43	51	54	154	125	0.256428927192	0.595617312549	0.514	0.434	0.08
279	METTL23	METTL23	chr17	+	74722911	74723295	74722911	74722961	74729059	74729297	279	22	4	29	11	250	125	0.256841341442	0.595846823858	0.733	0.569	0.164
1928	DHX16	DHX16	chr6	-	30640411	30640830	30640732	30640830	30638812	30639051	1928	150	1	126	3	250	125	0.258000918319	0.596026584409	0.987	0.955	0.032
1935	SVIL-AS1	SVIL-AS1	chr10	+	29698462	29698612	29698462	29698587	29704285	29704341	1935	140	60	72	41	149	125	0.258127341046	0.596026584409	0.662	0.596	0.066
2421	RCAN1	RCAN1	chr21	-	35897385	35897765	35897591	35897765	35895834	35896008	2421	4	1	0	1	250	125	0.25817362051	0.596026584409	0.667	0.0	0.667
907	TMEM134	TMEM134	chr11	-	67235487	67235563	67235498	67235563	67234971	67235034	907	1	12	8	29	135	125	0.258133136692	0.596026584409	0.072	0.203	-0.131
1409	FAM111A	FAM111A	chr11	+	58910555	58910777	58910555	58910590	58913299	58913329	1409	24	0	36	2	250	125	0.259611349799	0.596446873782	1.0	0.9	0.1
1961	CXorf40A	CXorf40A	chrX	+	148622518	148622888	148622518	148622837	148623563	148623630	1961	50	2	33	0	175	125	0.25916383418	0.596446873782	0.947	1.0	-0.053
1978	STX16	STX16	chr20	+	57226308	57227194	57226308	57227143	57234678	57234690	1978	24	21	57	74	175	125	0.259050894361	0.596446873782	0.449	0.355	0.094
3097	GPX8	GPX8	chr5	+	54455945	54456224	54455945	54456071	54459882	54463129	3097	265	3	192	5	250	125	0.259492580185	0.596446873782	0.978	0.95	0.028
1780	KLF6	KLF6	chr10	-	3823832	3824406	3823958	3824406	3822297	3822421	1780	710	10	4929	100	250	125	0.260675743809	0.59672760631	0.973	0.961	0.012
1819	NUDT12	NUDT12	chr5	-	102895743	102895955	102895797	102895955	102894579	102895169	1819	26	0	66	3	178	125	0.260072402356	0.59672760631	1.0	0.939	0.061
612	TMEM177	TMEM177	chr2	+	120436742	120437193	120436742	120436801	120438407	120439694	612	11	11	5	11	250	125	0.260435946024	0.59672760631	0.333	0.185	0.148
1239	AK2	AK2	chr1	-	33486967	33487062	33486991	33487062	33480122	33480195	1239	569	11	1082	31	148	125	0.262588614606	0.598640114923	0.978	0.967	0.011
1734	ATP8B3	ATP8B3	chr19	-	1811487	1811883	1811599	1811883	1810620	1810682	1734	6	13	4	3	236	125	0.263098159261	0.598640114923	0.196	0.414	-0.218
1748	SPINT1	SPINT1	chr15	+	41145908	41146127	41145908	41146079	41146594	41146720	1748	5	1	245	10	172	125	0.263152734569	0.598640114923	0.784	0.947	-0.163
2279	ATXN2L	ATXN2L	chr16	+	28847253	28847497	28847253	28847443	28848048	28848558	2279	40	50	46	79	178	125	0.262834963763	0.598640114923	0.36	0.29	0.07
547	MAPKAPK5	MAPKAPK5	chr12	+	112326688	112326810	112326688	112326804	112327843	112327948	547	122	129	131	168	130	125	0.263401650566	0.598640114923	0.476	0.428	0.048
820	LPIN3	LPIN3	chr20	+	39986521	39986674	39986521	39986597	39986876	39986991	820	11	0	47	5	201	125	0.262897807206	0.598640114923	1.0	0.854	0.146
3109	HHLA3	HHLA3	chr1	+	70820492	70820891	70820492	70820790	70832126	70832220	3109	10	11	12	25	225	125	0.263886759087	0.599026095896	0.336	0.211	0.125
224	SMTN	SMTN	chr22	+	31496870	31497035	31496870	31496939	31500301	31500610	224	63	2	606	7	220	125	0.264908586058	0.599615358952	0.947	0.98	-0.033
2255	MED18	MED18	chr1	+	28655512	28655691	28655512	28655635	28657107	28657246	2255	22	0	79	4	180	125	0.265093106063	0.599615358952	1.0	0.932	0.068
2925	SLC43A3	SLC43A3	chr11	-	57194534	57194621	57194538	57194621	57194060	57194125	2925	55	3	156	17	128	125	0.264689779521	0.599615358952	0.947	0.9	0.047
1140	ZNF529-AS1	ZNF529-AS1	chr19	+	37063971	37064457	37063971	37064427	37065722	37065802	1140	11	10	12	5	154	125	0.26751598154	0.60134613898	0.472	0.661	-0.189
1198	FAM3A	FAM3A	chrX	-	153744233	153744566	153744292	153744566	153744083	153744136	1198	22	0	57	3	183	125	0.267198316891	0.60134613898	1.0	0.928	0.072
1325	HDAC9	HDAC9	chr7	+	18535368	18535646	18535368	18535477	18535884	18535947	1325	147	50	18	10	250	125	0.26658691199	0.60134613898	0.595	0.474	0.121
1441	AURKA	AURKA	chr20	-	54966998	54967351	54967223	54967351	54963211	54963258	1441	82	62	44	45	250	125	0.267734037869	0.60134613898	0.398	0.328	0.07
1808	NCEH1	NCEH1	chr3	-	172365651	172365904	172365685	172365904	172363412	172363482	1808	6	0	107	20	158	125	0.26775728083	0.60134613898	1.0	0.809	0.191
1867	ZNF557	ZNF557	chr19	+	7069470	7069784	7069470	7069772	7070572	7070664	1867	10	0	5	1	136	125	0.267255392485	0.60134613898	1.0	0.821	0.179
1796	AP5S1	AP5S1	chr20	+	3801170	3801501	3801170	3801349	3802748	3802940	1796	11	14	15	10	250	125	0.268317144856	0.60189206048	0.282	0.429	-0.147
1831	IFI6	IFI6	chr1	-	27995731	27995857	27995755	27995857	27994968	27995046	1831	0	17	5	79	148	125	0.27040550294	0.605861386304	0.0	0.051	-0.051
1552	ARFIP1	ARFIP1	chr4	+	153701088	153701378	153701088	153701243	153711910	153712027	1552	70	2	138	1	250	125	0.271173871541	0.60686732147	0.946	0.986	-0.04
3098	LYRM2	LYRM2	chr6	-	90347990	90348216	90348122	90348216	90347460	90347601	3098	23	13	7	8	250	125	0.271832022924	0.607517155784	0.469	0.304	0.165
394	ZNF638	ZNF638	chr2	+	71558884	71559005	71558884	71558995	71575882	71577401	394	29	50	24	60	134	125	0.272103736617	0.607517155784	0.351	0.272	0.079
288	EIF4B	EIF4B	chr12	+	53428395	53428508	53428395	53428493	53431192	53431406	288	93	798	140	1405	139	125	0.27244597475	0.607567314583	0.095	0.082	0.013
2808	USP46	USP46	chr4	-	53464734	53464872	53464793	53464872	53457126	53463907	2808	10	62	11	40	183	125	0.274512185513	0.611457388599	0.099	0.158	-0.059
1827	GAPLINC	GAPLINC	chr18	+	3467124	3467294	3467124	3467268	3478753	3478976	1827	10	4	0	1	150	125	0.275770095114	0.612123667373	0.676	0.0	0.676
261	ATP5J	ATP5J	chr21	-	27107249	27107965	27107625	27107965	27101941	27102112	261	36	38	67	51	250	125	0.275763955219	0.612123667373	0.321	0.396	-0.075
2960	APEX1	APEX1	chr14	+	20923289	20923548	20923289	20923487	20923736	20923862	2960	189	24	289	49	185	125	0.275777820669	0.612123667373	0.842	0.799	0.043
1442	AURKA	AURKA	chr20	-	54967209	54967351	54967223	54967351	54965611	54965721	1442	21	24	17	31	138	125	0.276679007237	0.61340736727	0.442	0.332	0.11
791	PER3	PER3	chr1	+	7870497	7870648	7870497	7870627	7879344	7879480	791	11	8	8	12	145	125	0.278039835077	0.615705928492	0.542	0.365	0.177
1815	RBM12	RBM12	chr20	-	34252681	34252878	34252723	34252878	34246851	34246936	1815	61	2	105	8	166	125	0.279444440285	0.616660205042	0.958	0.908	0.05
486	ZKSCAN7	ZKSCAN7	chr3	+	44596666	44597010	44596666	44596973	44598421	44598962	486	3	1	4	6	161	125	0.279400659571	0.616660205042	0.7	0.341	0.359
697	IDUA	IDUA	chr4	+	997336	997417	997336	997413	997799	997900	697	3	20	6	17	128	125	0.279385454403	0.616660205042	0.128	0.256	-0.128
1298	TMEM230	TMEM230	chr20	-	5093388	5093733	5093606	5093733	5092145	5092251	1298	12	4	4	0	250	125	0.284827900345	0.61734234016	0.6	1.0	-0.4
1404	IL15	IL15	chr4	+	142557748	142558377	142557748	142557901	142577338	142577460	1404	2	2	3	12	250	125	0.281889653578	0.61734234016	0.333	0.111	0.222
1450	PACRGL	PACRGL	chr4	+	20702035	20702234	20702035	20702201	20706088	20706156	1450	3	5	2	11	157	125	0.284808957635	0.61734234016	0.323	0.126	0.197
1562	CCDC136	CCDC136	chr7	+	128441239	128441563	128441239	128441527	128444703	128444815	1562	26	5	6	0	160	125	0.28494598413	0.61734234016	0.802	1.0	-0.198
1586	TMEM126B	TMEM126B	chr11	+	85340175	85340306	85340175	85340247	85342730	85342852	1586	19	4	10	5	183	125	0.282996348442	0.61734234016	0.764	0.577	0.187
1688	PHPT1	PHPT1	chr9	+	139743267	139744048	139743267	139744025	139744464	139744589	1688	66	12	75	21	147	125	0.280427570868	0.61734234016	0.824	0.752	0.072
1886	FAM104B	FAM104B	chrX	-	55185554	55185661	55185558	55185661	55171677	55172744	1886	17	25	22	20	128	125	0.281061540606	0.61734234016	0.399	0.518	-0.119
1917	TOMM5	TOMM5	chr9	-	37592249	37592636	37592306	37592636	37588411	37588929	1917	14	31	9	34	181	125	0.28391912842	0.61734234016	0.238	0.155	0.083
1970	RAB29	RAB29	chr1	-	205744400	205744610	205744501	205744610	205743960	205744214	1970	31	5	14	5	225	125	0.281661704015	0.61734234016	0.775	0.609	0.166
2097	GMPR2	GMPR2	chr14	+	24702684	24702804	24702684	24702799	24704942	24705026	2097	99	0	206	4	129	125	0.284483514136	0.61734234016	1.0	0.98	0.02
20	PITRM1	PITRM1	chr10	-	3190359	3190483	3190362	3190483	3190178	3190255	20	21	572	13	521	127	125	0.282527595537	0.61734234016	0.035	0.024	0.011
2718	DEF8	DEF8	chr16	+	90015824	90016046	90015824	90015921	90020650	90020784	2718	0	48	4	99	249	125	0.282127499435	0.61734234016	0.0	0.02	-0.02
2910	DPH5	DPH5	chr1	-	101491220	101491362	101491238	101491362	101490864	101491022	2910	11	66	13	126	142	125	0.281157113723	0.61734234016	0.128	0.083	0.045
301	TRMT2B	TRMT2B	chrX	-	100306772	100307105	100306805	100307105	100296305	100296360	301	2	2	9	2	157	125	0.282851447003	0.61734234016	0.443	0.782	-0.339
3050	C6orf136	C6orf136	chr6	+	30614815	30615623	30614815	30615080	30617334	30617736	3050	2	23	9	44	250	125	0.284952227537	0.61734234016	0.042	0.093	-0.051
545	CNN2	CNN2	chr19	+	1032557	1032695	1032557	1032662	1036128	1036245	545	1265	35	2257	78	157	125	0.283075242112	0.61734234016	0.966	0.958	0.008
1463	BCS1L	BCS1L	chr2	+	219524378	219524523	219524378	219524466	219525661	219526030	1463	1	16	4	19	181	125	0.287358730107	0.621846910254	0.041	0.127	-0.086
1858	TAX1BP1	TAX1BP1	chr7	+	27855967	27856139	27855967	27856013	27856508	27856657	1858	70	369	55	357	250	125	0.288662904063	0.623249451954	0.087	0.072	0.015
2433	BACE1	BACE1	chr11	-	117165846	117166063	117165978	117166063	117164586	117164649	2433	36	0	63	2	250	125	0.28845442651	0.623249451954	1.0	0.94	0.06
2432	BHLHB9	BHLHB9	chrX	+	101975884	101976019	101975884	101975955	102002744	102002839	2432	11	2	5	3	188	125	0.289046568091	0.623369443102	0.785	0.526	0.259
1801	HYDIN	HYDIN	chr16	-	71264464	71264625	71264562	71264625	71220663	71220821	1801	2	2	0	2	222	125	0.29000629664	0.624730117478	0.36	0.0	0.36
2680	ZNF761	ZNF761	chr19	+	53948253	53948472	53948253	53948376	53949479	53949590	2680	11	14	6	15	220	125	0.291187277625	0.62565755789	0.309	0.185	0.124
307	PARN	PARN	chr16	-	14723963	14724128	14724046	14724128	14723453	14723531	307	18	0	70	4	207	125	0.291424704596	0.62565755789	1.0	0.914	0.086
398	SLC35B3	SLC35B3	chr6	-	8435460	8435800	8435671	8435800	8434617	8434663	398	25	5	20	8	250	125	0.290991098361	0.62565755789	0.714	0.556	0.158
1791	ODF2	ODF2	chr9	+	131223220	131223346	131223220	131223289	131233586	131233747	1791	24	9	13	2	181	125	0.292955635529	0.626819490434	0.648	0.818	-0.17
249	RECQL	RECQL	chr12	-	21654103	21654603	21654346	21654603	21652488	21652549	249	281	17	118	4	250	125	0.292758114798	0.626819490434	0.892	0.937	-0.045
2628	SLC50A1	SLC50A1	chr1	+	155108774	155108872	155108774	155108852	155110454	155110574	2628	1	21	3	18	144	125	0.292786590083	0.626819490434	0.04	0.126	-0.086
1061	IQCH-AS1	IQCH-AS1	chr15	-	67813831	67814182	67813883	67814182	67811337	67811440	1061	71	2	39	3	176	125	0.294029521115	0.626839952308	0.962	0.902	0.06
1294	DBNDD2	DBNDD2	chr20	+	44037440	44037676	44037440	44037578	44038571	44039250	1294	37	243	55	460	222	125	0.293448404789	0.626839952308	0.079	0.063	0.016
1440	AURKA	AURKA	chr20	-	54966998	54967351	54967209	54967351	54963211	54963258	1440	87	74	46	29	250	125	0.294599842199	0.626839952308	0.37	0.442	-0.072
2559	PLRG1	PLRG1	chr4	-	155468162	155468216	155468189	155468216	155467274	155467365	2559	202	2	362	8	151	125	0.294944693349	0.626839952308	0.988	0.974	0.014
2894	KCNK2	KCNK2	chr1	+	215256559	215256774	215256559	215256650	215259710	215260021	2894	19	13	2	0	248	125	0.294615548581	0.626839952308	0.424	1.0	-0.576
666	IKZF5	IKZF5	chr10	-	124758008	124758187	124758012	124758187	124755509	124755692	666	35	8	35	4	128	125	0.293772418085	0.626839952308	0.81	0.895	-0.085
1849	ZNF542P	ZNF542P	chr19	+	56886054	56886194	56886054	56886126	56888235	56891196	1849	13	15	12	24	192	125	0.296513710966	0.628767913879	0.361	0.246	0.115
1933	ZNF669	ZNF669	chr1	-	247267240	247267674	247267498	247267674	247265288	247265415	1933	18	46	5	23	250	125	0.296314211239	0.628767913879	0.164	0.098	0.066
2117	CNTLN	CNTLN	chr9	+	17134988	17135423	17134988	17135234	17143285	17143374	2117	43	3	48	1	250	125	0.296957542621	0.629007057949	0.878	0.96	-0.082
1421	AMN1	AMN1	chr12	-	31881904	31882108	31881924	31882108	31854796	31854941	1421	0	2	2	2	144	125	0.297447603029	0.629290370857	0.0	0.465	-0.465
410	RUSC1	RUSC1	chr1	+	155293727	155294378	155293727	155294335	155294635	155294734	410	26	4	67	19	167	125	0.297753707053	0.629290370857	0.83	0.725	0.105
1261	COX14	COX14	chr12	+	50505763	50506280	50505763	50506084	50513818	50514240	1261	6	503	6	290	250	125	0.298656674529	0.630497424006	0.006	0.01	-0.004
2368	TAF6	TAF6	chr7	-	99716502	99716995	99716951	99716995	99711676	99711891	2368	65	8	63	4	250	125	0.299724805387	0.632050089051	0.802	0.887	-0.085
1084	TGDS	TGDS	chr13	-	95243106	95243197	95243110	95243197	95235347	95235490	1084	65	5	39	1	128	125	0.300717680802	0.633440791046	0.927	0.974	-0.047
2	ZRANB3	ZRANB3	chr2	-	136288067	136288300	136288095	136288300	136261898	136262066	2	2	0	2	2	152	125	0.301873094392	0.634467786886	1.0	0.451	0.549
445	ZNF84	ZNF84	chr12	+	133613871	133614140	133613871	133614131	133617863	133618068	445	2	8	5	7	133	125	0.301618795647	0.634467786886	0.19	0.402	-0.212
2251	ZNF484	ZNF484	chr9	-	95640101	95640320	95640171	95640320	95637296	95637341	2251	0	3	2	4	194	125	0.303053570319	0.635736713906	0.0	0.244	-0.244
3054	LOC81691	LOC81691	chr16	+	20817766	20818139	20817766	20818027	20818273	20818413	3054	2	1	4	9	236	125	0.303146033052	0.635736713906	0.514	0.191	0.323
1973	C1orf109	C1orf109	chr1	-	38155887	38156267	38156005	38156267	38155277	38155555	1973	99	3	58	4	242	125	0.303829123813	0.636025846963	0.945	0.882	0.063
2692	CTSL	CTSL	chr9	+	90340973	90341168	90340973	90341164	90342508	90342644	2692	329	43	39	8	128	125	0.303953404759	0.636025846963	0.882	0.826	0.056
1082	DDX11	DDX11	chr12	+	31226778	31227025	31226778	31226903	31231323	31231471	1082	107	11	170	11	246	125	0.304420391377	0.636302248203	0.832	0.887	-0.055
738	MIS12	MIS12	chr17	+	5389693	5390004	5389693	5389740	5392142	5394130	738	21	0	62	3	250	125	0.304794025672	0.636383130524	1.0	0.912	0.088
1589	SAMD9L	SAMD9L	chr7	-	92776195	92776459	92776400	92776459	92774697	92775353	1589	3	1	0	1	250	125	0.306237924763	0.637296886144	0.6	0.0	0.6
1689	OTUD5	OTUD5	chrX	-	48791968	48792140	48791983	48792140	48791736	48791885	1689	20	299	13	283	139	125	0.305753534016	0.637296886144	0.057	0.04	0.017
3021	ZBTB8OS	ZBTB8OS	chr1	-	33116029	33116191	33116033	33116191	33100368	33100393	3021	27	203	29	292	128	125	0.30608119361	0.637296886144	0.115	0.088	0.027
1701	RWDD3	RWDD3	chr1	+	95709766	95710271	95709766	95710207	95712311	95712781	1701	10	0	17	2	188	125	0.306701642171	0.637563588758	1.0	0.85	0.15
2173	CARD14	CARD14	chr17	+	78178025	78178150	78178025	78178140	78178833	78179004	2173	1	3	1	0	134	125	0.307474857689	0.638472382086	0.237	1.0	-0.763
1034	HILPDA	HILPDA	chr7	+	128095883	128096077	128095883	128095963	128097254	128098472	1034	54	1	92	5	238	125	0.30899442495	0.639465656054	0.966	0.906	0.06
1070	OCIAD1	OCIAD1	chr4	+	48853822	48854037	48853822	48853992	48862741	48863834	1070	6	16	3	18	169	125	0.309482740357	0.639465656054	0.217	0.11	0.107
1428	CHRNA5	CHRNA5	chr15	+	78882146	78882978	78882146	78882191	78885433	78887611	1428	54	6	57	3	250	125	0.309636001879	0.639465656054	0.818	0.905	-0.087
1433	WDR4	WDR4	chr21	-	44293660	44293801	44293712	44293801	44279771	44279832	1433	27	0	51	2	176	125	0.309515099493	0.639465656054	1.0	0.948	0.052
2807	CABYR	CABYR	chr18	+	21735664	21736963	21735664	21736006	21739435	21740033	2807	26	33	3	8	250	125	0.308905101953	0.639465656054	0.283	0.158	0.125
3114	ATG4B	ATG4B	chr2	+	242610726	242610840	242610726	242610820	242611605	242613271	3114	10	163	7	191	144	125	0.309998647987	0.639519469246	0.051	0.031	0.02
2510	BANF1	BANF1	chr11	+	65769549	65770041	65769549	65769984	65771096	65771617	2510	3	2	24	5	181	125	0.311886817251	0.642716868522	0.509	0.768	-0.259
965	TMEM9	TMEM9	chr1	-	201123275	201123683	201123489	201123683	201122985	201123087	965	6	0	22	4	250	125	0.312822267367	0.643946162511	1.0	0.733	0.267
610	TMEM177	TMEM177	chr2	+	120436742	120436852	120436742	120436801	120438407	120439694	610	8	11	15	11	175	125	0.314788628917	0.647292635219	0.342	0.493	-0.151
1060	IQCH-AS1	IQCH-AS1	chr15	-	67813856	67814182	67813883	67814182	67811337	67811440	1060	56	2	32	3	151	125	0.316548332071	0.65015230361	0.959	0.898	0.061
2315	FLNB	FLNB	chr3	+	58127584	58127656	58127584	58127623	58128376	58128479	2315	74	12	800	178	157	125	0.316863701654	0.65015230361	0.831	0.782	0.049
1085	TGDS	TGDS	chr13	-	95248228	95248529	95248304	95248529	95246094	95246161	1085	17	31	13	37	200	125	0.318466540904	0.65273616798	0.255	0.18	0.075
1130	RBBP8	RBBP8	chr18	+	20513838	20514122	20513838	20514041	20516716	20516923	1130	44	23	33	25	205	125	0.320229256505	0.653941169602	0.538	0.446	0.092
1158	PHRF1	PHRF1	chr11	+	581491	581606	581491	581597	587258	587464	1158	4	3	2	0	133	125	0.320024743073	0.653941169602	0.556	1.0	-0.444
1474	ZNF302	ZNF302	chr19	+	35168543	35169008	35168543	35168738	35169641	35169718	1474	4	2	3	0	250	125	0.3210134479	0.653941169602	0.5	1.0	-0.5
1618	TBC1D22B	TBC1D22B	chr6	+	37250657	37250789	37250657	37250728	37252111	37252240	1618	2	45	1	78	185	125	0.321119532231	0.653941169602	0.029	0.009	0.02
1911	STK19	STK19	chr6	+	31946679	31946787	31946679	31946775	31947190	31947330	1911	3	60	6	58	136	125	0.320057946707	0.653941169602	0.044	0.087	-0.043
209	BCL2L11	BCL2L11	chr2	+	111881309	111881716	111881309	111881446	111907620	111907724	209	41	2	72	1	250	125	0.320992461207	0.653941169602	0.911	0.973	-0.062
237	CASP8	CASP8	chr2	+	202098165	202098345	202098165	202098277	202098738	202098835	237	43	7	6	0	192	125	0.321819444393	0.654392534692	0.8	1.0	-0.2
268	OSBPL5	OSBPL5	chr11	-	3186445	3186582	3186452	3186582	3150242	3150399	268	10	0	7	1	131	125	0.322030010493	0.654392534692	1.0	0.87	0.13
1369	SNX21	SNX21	chr20	+	44463597	44463755	44463597	44463748	44469277	44471914	1369	31	16	21	17	131	125	0.322538833887	0.654726265369	0.649	0.541	0.108
1625	ZNF155	ZNF155	chr19	+	44488321	44488474	44488321	44488397	44492610	44492710	1625	6	3	0	1	201	125	0.324791211422	0.657892645738	0.554	0.0	0.554
2492	LOC101927151	LOC101927151	chr19	+	28284374	28284558	28284374	28284517	28288661	28289084	2492	41	7	34	10	165	125	0.324462673369	0.657892645738	0.816	0.72	0.096
2865	C11orf74	C11orf74	chr11	+	36616042	36616311	36616042	36616191	36631630	36631789	2865	19	36	12	14	244	125	0.325163656191	0.657945630205	0.213	0.305	-0.092
1455	ITFG2	ITFG2	chr12	+	2927271	2927519	2927271	2927443	2929251	2929391	1455	5	69	2	63	200	125	0.329464091103	0.658928182206	0.043	0.019	0.024
1754	LIN54	LIN54	chr4	-	83905313	83906029	83905976	83906029	83900035	83900159	1754	29	8	67	11	250	125	0.327902050854	0.658928182206	0.644	0.753	-0.109
1869	CD3EAP	CD3EAP	chr19	+	45909466	45909982	45909466	45909976	45910351	45910493	1869	18	63	15	35	130	125	0.327899914599	0.658928182206	0.216	0.292	-0.076
1968	NDUFAF3	NDUFAF3	chr3	+	49059073	49059654	49059073	49059217	49059778	49059971	1968	46	1	63	0	250	125	0.329167375078	0.658928182206	0.958	1.0	-0.042
2030	NHLRC3	NHLRC3	chr13	+	39612447	39612860	39612447	39612602	39613272	39613425	2030	145	2	92	0	250	125	0.328851261042	0.658928182206	0.973	1.0	-0.027
2058	CAMK2G	CAMK2G	chr10	-	75585036	75585105	75585078	75585105	75583797	75583842	2058	130	19	76	16	166	125	0.329218633894	0.658928182206	0.837	0.782	0.055
207	STIM1	STIM1	chr11	+	4107706	4108091	4107706	4107773	4112511	4114440	207	4	90	3	146	250	125	0.328978838797	0.658928182206	0.022	0.01	0.012
478	PTBP3	PTBP3	chr9	-	115060111	115060196	115060120	115060196	115038123	115038293	478	54	27	222	143	133	125	0.327641836772	0.658928182206	0.653	0.593	0.06
794	SCNM1	SCNM1	chr1	+	151138497	151138728	151138497	151138679	151138946	151139017	794	85	162	51	120	173	125	0.326753046224	0.658928182206	0.275	0.235	0.04
921	ZMYND8	ZMYND8	chr20	-	45867501	45867882	45867639	45867882	45865069	45865260	921	30	39	18	34	250	125	0.328549591393	0.658928182206	0.278	0.209	0.069
928	C20orf27	C20orf27	chr20	-	3747855	3748452	3748309	3748452	3740728	3740833	928	0	70	2	44	250	125	0.326086097862	0.658928182206	0.0	0.022	-0.022
626	ARSA	ARSA	chr22	-	51066325	51066601	51066418	51066601	51065983	51066220	626	4	1	53	3	217	125	0.330318827827	0.659942978834	0.697	0.911	-0.214
1150	UBL7	UBL7	chr15	-	74753448	74753529	74753498	74753529	74751024	74751237	1150	37	5	23	6	174	125	0.332235261392	0.662484526833	0.842	0.734	0.108
2624	SLC50A1	SLC50A1	chr1	+	155107819	155108156	155107819	155108074	155108774	155108852	2624	7	1	29	12	206	125	0.332288291617	0.662484526833	0.809	0.595	0.214
2815	HYI	HYI	chr1	-	43919056	43919168	43919083	43919168	43917875	43917990	2815	162	31	186	27	151	125	0.33416733227	0.664904062773	0.812	0.851	-0.039
90	MYCN	MYCN	chr2	+	16080559	16081175	16080559	16080865	16082069	16082976	90	1	0	0	1	250	125	0.33420177892	0.664904062773	1.0	0.0	1.0
2671	FAAP100	FAAP100	chr17	-	79518757	79519078	79518953	79519078	79517273	79518229	2671	29	3	55	11	250	125	0.334958657341	0.665712812707	0.829	0.714	0.115
1315	ZCCHC6	ZCCHC6	chr9	-	88969185	88969402	88969295	88969402	88967594	88968145	1315	42	2	71	1	234	125	0.335693379379	0.666475883825	0.918	0.974	-0.056
990	CD274	CD274	chr9	+	5465498	5465606	5465498	5465539	5466769	5466829	990	20	0	119	5	191	125	0.336893078331	0.668159549926	1.0	0.94	0.06
515	C11orf57	C11orf57	chr11	+	111944967	111945640	111944967	111945082	111946290	111946408	515	40	13	41	20	250	125	0.337705104084	0.669071634786	0.606	0.506	0.1
1470	ABCG1	ABCG1	chr21	+	43707998	43708183	43707998	43708147	43708320	43708422	1470	0	1	1	0	160	125	0.339827663004	0.669268993681	0.0	1.0	-1.0
1723	SNX17	SNX17	chr2	+	27594135	27594335	27594135	27594210	27595489	27595607	1723	13	279	9	296	249	125	0.339233676024	0.669268993681	0.023	0.015	0.008
1951	CDKN3	CDKN3	chr14	+	54866611	54866694	54866611	54866630	54875462	54875507	1951	1	0	0	1	188	125	0.338375796221	0.669268993681	1.0	0.0	1.0
1	NFU1	NFU1	chr2	-	69664402	69664760	69664492	69664760	69659033	69659137	1	7	81	4	86	214	125	0.338994931333	0.669268993681	0.048	0.026	0.022
2024	ENPP2	ENPP2	chr8	-	120594657	120594842	120594669	120594842	120592355	120592407	2024	1	0	0	1	136	125	0.340577027972	0.669268993681	1.0	0.0	1.0
2331	NOP56	NOP56	chr20	+	2636579	2636860	2636579	2636680	2637419	2637541	2331	204	6	147	2	250	125	0.34034700247	0.669268993681	0.944	0.974	-0.03
2445	ZNF695	ZNF695	chr1	-	247151422	247151557	247151426	247151557	247130996	247131094	2445	19	1	23	0	128	125	0.339670296469	0.669268993681	0.949	1.0	-0.051
819	RASGRF1	RASGRF1	chr15	-	79298518	79298776	79298527	79298776	79296143	79296517	819	1	0	0	1	133	125	0.3406226931	0.669268993681	1.0	0.0	1.0
1018	RSAD1	RSAD1	chr17	+	48561802	48562003	48561802	48561906	48562104	48563341	1018	5	67	7	52	221	125	0.342041175619	0.669291417794	0.041	0.071	-0.03
152	ZCCHC17	ZCCHC17	chr1	+	31769828	31770060	31769828	31769922	31782890	31783011	152	14	46	29	136	250	125	0.341909872209	0.669291417794	0.132	0.096	0.036
1635	MLF1	MLF1	chr3	+	158288952	158289180	158288952	158289136	158314650	158314734	1635	96	9	9	0	168	125	0.342043140357	0.669291417794	0.888	1.0	-0.112
2349	C6orf1	C6orf1	chr6	-	34215457	34215641	34215517	34215641	34214820	34214926	2349	58	2	27	0	184	125	0.341765286792	0.669291417794	0.952	1.0	-0.048
1243	DUS4L	DUS4L	chr7	+	107204401	107204692	107204401	107204654	107205032	107205121	1243	4	8	4	3	162	125	0.342749433355	0.669983460262	0.278	0.507	-0.229
1451	SPRY4	SPRY4	chr5	-	141699297	141699359	141699308	141699359	141689991	141694720	1451	3	10	5	7	135	125	0.343704864804	0.671160578754	0.217	0.398	-0.181
1370	DNAAF3	DNAAF3	chr19	-	55677879	55678090	55677890	55678090	55677696	55677785	1370	3	1	1	2	135	125	0.345083038238	0.671780504767	0.735	0.316	0.419
1446	ANTXR2	ANTXR2	chr4	-	80993562	80994477	80993862	80994477	80992736	80992808	1446	60	0	119	2	250	125	0.344911539456	0.671780504767	1.0	0.967	0.033
770	TM2D2	TM2D2	chr8	-	38853731	38854041	38853937	38854041	38852836	38853313	770	133	11	131	16	250	125	0.344880162879	0.671780504767	0.858	0.804	0.054
723	RSPRY1	RSPRY1	chr16	+	57220195	57220962	57220195	57220341	57238415	57238920	723	11	0	22	2	250	125	0.346159269626	0.673185887707	1.0	0.846	0.154
1269	BBS4	BBS4	chr15	+	72978519	72978905	72978519	72978592	72987517	72987569	1269	2	21	0	10	250	125	0.346928201992	0.673186294751	0.045	0.0	0.045
1742	ST6GALNAC6	ST6GALNAC6	chr9	-	130652915	130653322	130652934	130653322	130649762	130649870	1742	254	30	85	14	143	125	0.348530703743	0.673186294751	0.881	0.841	0.04
2188	CASP8AP2	CASP8AP2	chr6	+	90539618	90539825	90539618	90539653	90556280	90556363	2188	6	0	11	2	250	125	0.348276907713	0.673186294751	1.0	0.733	0.267
2799	TRIM7	TRIM7	chr5	-	180630476	180630640	180630544	180630640	180626850	180627081	2799	17	6	18	3	192	125	0.348602646023	0.673186294751	0.648	0.796	-0.148
491	EPB41L2	EPB41L2	chr6	-	131384281	131384462	131384294	131384462	131277133	131277639	491	29	99	59	257	137	125	0.346983070807	0.673186294751	0.211	0.173	0.038
71	PAXBP1	PAXBP1	chr21	-	34127523	34127664	34127540	34127664	34123429	34123529	71	25	28	38	59	141	125	0.34860079928	0.673186294751	0.442	0.363	0.079
759	POLL	POLL	chr10	-	103347578	103348027	103347960	103348027	103347002	103347163	759	4	7	14	12	250	125	0.348639638966	0.673186294751	0.222	0.368	-0.146
1259	SNX12	SNX12	chrX	-	70287991	70288298	70288003	70288298	70282703	70282799	1259	242	4	294	2	136	125	0.350022312326	0.675169942558	0.982	0.993	-0.011
2308	ZNF550	ZNF550	chr19	-	58057824	58059361	58059199	58059361	58053203	58054611	2308	30	0	27	1	250	125	0.351518817238	0.677368917599	1.0	0.931	0.069
1185	TUG1	TUG1	chr22	+	31368840	31369587	31368840	31369573	31371155	31375380	1185	32	44	102	109	138	125	0.3530516832	0.678945544615	0.397	0.459	-0.062
1879	NDUFV1	NDUFV1	chr11	+	67374322	67374547	67374322	67374520	67375866	67375949	1879	158	1	422	7	151	125	0.352815906327	0.678945544615	0.992	0.98	0.012
2327	YWHAZ	YWHAZ	chr8	-	101963413	101963560	101963462	101963560	101960823	101961128	2327	0	2	6	11	173	125	0.354644784936	0.681319607056	0.0	0.283	-0.283
1520	SIKE1	SIKE1	chr1	-	115323007	115323308	115323069	115323308	115321762	115321905	1520	6	7	2	6	186	125	0.357077671779	0.685300582202	0.365	0.183	0.182
1860	ANAPC11	ANAPC11	chr17	+	79857117	79857418	79857117	79857203	79857795	79858409	1860	9	0	7	1	250	125	0.358875095908	0.688055178835	1.0	0.778	0.222
2501	CFL2	CFL2	chr14	-	35182459	35182767	35182713	35182767	35182265	35182342	2501	625	16	568	10	250	125	0.359863640636	0.689254956863	0.951	0.966	-0.015
2001	ATF6B	ATF6B	chr6	-	32095893	32096017	32095902	32096017	32095447	32095527	2001	168	15	231	28	133	125	0.362586969688	0.689710808311	0.913	0.886	0.027
2191	IKBKB	IKBKB	chr8	+	42150960	42151086	42150960	42151030	42162704	42162793	2191	4	87	3	134	180	125	0.362642682896	0.689710808311	0.031	0.015	0.016
2351	MROH7-TTC4	MROH7-TTC4	chr1	+	55197158	55197373	55197158	55197222	55199301	55199383	2351	192	2	208	0	250	125	0.362305586816	0.689710808311	0.98	1.0	-0.02
2699	KDM6A	KDM6A	chrX	+	44949967	44950109	44949967	44950077	44966654	44966781	2699	73	2	114	1	156	125	0.361846290012	0.689710808311	0.967	0.989	-0.022
311	TRAPPC3	TRAPPC3	chr1	-	36614692	36615115	36614937	36615115	36605320	36605420	311	11	0	9	1	250	125	0.360684245341	0.689710808311	1.0	0.818	0.182
420	DKC1	DKC1	chrX	+	153993173	153993805	153993173	153993241	153994181	153994273	420	374	2	350	0	250	125	0.361790444136	0.689710808311	0.989	1.0	-0.011
625	ARSA	ARSA	chr22	-	51066373	51066601	51066418	51066601	51065983	51066220	625	4	1	47	3	169	125	0.362389488582	0.689710808311	0.747	0.921	-0.174
1154	UBL7	UBL7	chr15	-	74753008	74753529	74753448	74753529	74751024	74751237	1154	16	37	15	23	250	125	0.364261247853	0.692016571454	0.178	0.246	-0.068
2478	STRADA	STRADA	chr17	-	61781700	61781942	61781791	61781942	61781364	61781407	2478	61	2	103	7	215	125	0.36494768663	0.692016571454	0.947	0.895	0.052
621	CREB3L4	CREB3L4	chr1	+	153940997	153941175	153940997	153941115	153941405	153941652	621	17	2	67	16	184	125	0.364648282251	0.692016571454	0.852	0.74	0.112
537	RASA2	RASA2	chr3	+	141305487	141305597	141305487	141305594	141326519	141326602	537	8	19	9	36	127	125	0.365829429819	0.692996925878	0.293	0.197	0.096
336	MAMDC2	MAMDC2	chr9	+	72785394	72785547	72785394	72785543	72833252	72833512	336	153	4	55	3	128	125	0.366787020155	0.694118862843	0.974	0.947	0.027
2346	C1orf122	C1orf122	chr1	+	38273472	38274111	38273472	38273978	38274202	38274404	2346	3	40	1	38	250	125	0.367655008503	0.695069170304	0.036	0.013	0.023
1578	DAPK1	DAPK1	chr9	+	90112595	90113022	90112595	90112687	90113884	90114054	1578	4	1	129	9	250	125	0.368250050884	0.695502084175	0.667	0.878	-0.211
1117	NME6	NME6	chr3	-	48342759	48342901	48342785	48342901	48339916	48340013	1117	8	18	4	17	150	125	0.371559994764	0.696446136305	0.27	0.164	0.106
1487	CYB561D2	CYB561D2	chr3	+	50402764	50403288	50402764	50403269	50403727	50403762	1487	1	1	0	2	143	125	0.372415407624	0.696446136305	0.466	0.0	0.466
1595	PIGA	PIGA	chrX	-	15349337	15350114	15349711	15350114	15344035	15344168	1595	41	1	131	8	250	125	0.371279351157	0.696446136305	0.953	0.891	0.062
2098	GMPR2	GMPR2	chr14	+	24701627	24702053	24701627	24701994	24702424	24702546	2098	28	53	71	172	183	125	0.371241317024	0.696446136305	0.265	0.22	0.045
2208	CAPG	CAPG	chr2	-	85626258	85626408	85626303	85626408	85625812	85625905	2208	894	20	1430	41	169	125	0.37145328064	0.696446136305	0.971	0.963	0.008
2359	ADAMTS14	ADAMTS14	chr10	+	72489857	72490014	72489857	72490005	72492009	72492115	2359	1	0	4	6	133	125	0.372316093843	0.696446136305	1.0	0.385	0.615
2806	RABL2A	RABL2A	chr2	+	114398932	114399057	114398932	114399027	114399357	114399441	2806	0	5	1	4	154	125	0.370821673482	0.696446136305	0.0	0.169	-0.169
2813	RAB13	RAB13	chr1	-	153958492	153958853	153958588	153958853	153957196	153957257	2813	38	1514	5	1580	220	125	0.371087508066	0.696446136305	0.014	0.002	0.012
2911	NCK1-AS1	NCK1-AS1	chr3	-	136580456	136580905	136580588	136580905	136565369	136565428	2911	2	11	1	18	250	125	0.36918155765	0.696446136305	0.083	0.027	0.056
859	GNL3	GNL3	chr3	+	52719935	52720218	52719935	52720071	52720784	52720843	859	20	8	11	2	250	125	0.371909094362	0.696446136305	0.556	0.733	-0.177
2014	MRPL11	MRPL11	chr11	-	66206102	66206319	66206252	66206319	66205634	66205730	2014	93	2	160	7	250	125	0.373405453958	0.697610975929	0.959	0.92	0.039
2370	SP100	SP100	chr2	+	231331834	231331930	231331834	231331921	231333757	231333811	2370	95	1	144	4	133	125	0.37452463498	0.699014544658	0.989	0.971	0.018
2937	MBD4	MBD4	chr3	-	129156562	129156793	129156650	129156793	129152904	129152979	2937	167	4	110	1	212	125	0.375133182246	0.69946324462	0.961	0.985	-0.024
1103	ADRM1	ADRM1	chr20	+	60877951	60878105	60877951	60878101	60878623	60878837	1103	372	64	275	39	128	125	0.377245392736	0.702712006077	0.85	0.873	-0.023
2354	DGKA	DGKA	chr12	+	56325811	56326039	56325811	56325907	56330206	56330351	2354	0	2	23	51	250	125	0.377706434008	0.702881708732	0.0	0.184	-0.184
2947	UBE3B	UBE3B	chr12	+	109915427	109915914	109915427	109915581	109919441	109919547	2947	78	4	40	4	250	125	0.379180815681	0.704934980229	0.907	0.833	0.074
2031	DCAF4	DCAF4	chr14	+	73421093	73421191	73421093	73421170	73422230	73422404	2031	64	0	103	2	145	125	0.380508921747	0.706384198454	1.0	0.978	0.022
2241	GSTCD	GSTCD	chr4	+	106638749	106639196	106638749	106638935	106640216	106640684	2241	41	3	137	5	250	125	0.380916010263	0.706384198454	0.872	0.932	-0.06
2613	WDR20	WDR20	chr14	+	102606188	102606545	102606188	102606509	102661274	102661457	2613	0	13	3	51	160	125	0.381075686008	0.706384198454	0.0	0.044	-0.044
313	IFT52	IFT52	chr20	+	42219252	42219694	42219252	42219669	42223332	42223457	313	41	37	32	21	149	125	0.381556268914	0.706585683174	0.482	0.561	-0.079
1204	C7orf49	C7orf49	chr7	-	134853682	134853812	134853720	134853812	134852483	134852559	1204	57	12	88	26	162	125	0.383592515691	0.708929704241	0.786	0.723	0.063
2377	JADE1	JADE1	chr4	+	129732424	129732558	129732424	129732551	129752887	129752965	2377	0	3	5	17	131	125	0.383941402981	0.708929704241	0.0	0.219	-0.219
3074	CCDC51	CCDC51	chr3	-	48481397	48481529	48481505	48481529	48476226	48476420	3074	2	1	0	1	232	125	0.383360571581	0.708929704241	0.519	0.0	0.519
1290	CALD1	CALD1	chr7	+	134617738	134618828	134617738	134618141	134625842	134625988	1290	26	493	49	746	250	125	0.384499015	0.70927002767	0.026	0.032	-0.006
2502	CFL2	CFL2	chr14	-	35182459	35182767	35182602	35182767	35182265	35182342	2502	727	35	680	26	250	125	0.386194899509	0.71150429986	0.912	0.929	-0.017
2854	ATP5G1	ATP5G1	chr17	+	46970147	46970272	46970147	46970202	46971733	46971811	2854	1	2	1	0	194	125	0.386459177608	0.71150429986	0.244	1.0	-0.756
1126	CCDC90B	CCDC90B	chr11	-	82996915	82997450	82997142	82997450	82991183	82991303	1126	57	3	154	4	250	125	0.386982529919	0.711778128602	0.905	0.951	-0.046
1120	NME6	NME6	chr3	-	48342759	48342901	48342785	48342901	48336564	48336725	1120	1	2	1	0	150	125	0.388011783697	0.712292163309	0.294	1.0	-0.706
671	B3GAT3	B3GAT3	chr11	-	62389337	62389647	62389347	62389647	62387968	62388143	671	201	16	164	9	134	125	0.387851284186	0.712292163309	0.921	0.944	-0.023
1172	SPATA6	SPATA6	chr1	-	48821341	48821441	48821389	48821441	48771458	48771550	1172	12	4	14	2	172	125	0.389121117863	0.71300717333	0.686	0.836	-0.15
2177	TESC	TESC	chr12	-	117484576	117484643	117484581	117484643	117484363	117484471	2177	8	17	5	19	129	125	0.389151809865	0.71300717333	0.313	0.203	0.11
1416	FAM156A	FAM156A	chrX	+	52985470	52985953	52985470	52985544	53024593	53024651	1416	5	0	4	1	250	125	0.391093000284	0.713034672139	1.0	0.667	0.333
1710	ULK3	ULK3	chr15	-	75130606	75130685	75130610	75130685	75130492	75130533	1710	44	3	40	1	128	125	0.390924351525	0.713034672139	0.935	0.975	-0.04
1963	SUPT4H1	SUPT4H1	chr17	-	56429425	56429599	56429427	56429599	56428762	56428869	1963	119	535	84	432	126	125	0.392580586932	0.713034672139	0.181	0.162	0.019
2365	NPL	NPL	chr1	+	182775279	182775666	182775279	182775367	182781290	182781348	2365	3	23	1	2	250	125	0.390686402572	0.713034672139	0.061	0.2	-0.139
2607	CTNS	CTNS	chr17	+	3539761	3540125	3539761	3540002	3540400	3540610	2607	33	0	36	1	247	125	0.392203174515	0.713034672139	1.0	0.948	0.052
2661	TMEM169	TMEM169	chr2	+	216946588	216946702	216946588	216946696	216960560	216960957	2661	2	0	8	4	130	125	0.39086512351	0.713034672139	1.0	0.658	0.342
2773	MLLT10	MLLT10	chr10	+	21823100	21823449	21823100	21823423	21823573	21823733	2773	31	10	35	7	150	125	0.392919632489	0.713034672139	0.721	0.806	-0.085
524	HEXIM2	HEXIM2	chr17	+	43237540	43238615	43237540	43238310	43240116	43240226	524	2	1	3	0	250	125	0.392575548472	0.713034672139	0.5	1.0	-0.5
525	HEXIM2	HEXIM2	chr17	+	43237540	43238767	43237540	43238310	43240116	43240226	525	2	1	3	0	250	125	0.392575548472	0.713034672139	0.5	1.0	-0.5
832	PEX1	PEX1	chr7	-	92148273	92148392	92148308	92148392	92147454	92147569	832	5	27	5	49	159	125	0.390880553901	0.713034672139	0.127	0.074	0.053
948	PTPDC1	PTPDC1	chr9	+	96859602	96860861	96859602	96860846	96863847	96864033	948	39	2	15	0	139	125	0.394074371523	0.714447810967	0.946	1.0	-0.054
2150	PNMAL1	PNMAL1	chr19	-	46972989	46974371	46973194	46974371	46969747	46971834	2150	368	4	83	2	250	125	0.395160240779	0.715733515234	0.979	0.954	0.025
1979	STX16	STX16	chr20	+	57226308	57226490	57226308	57226470	57227128	57227194	1979	26	2	65	2	144	125	0.396989972251	0.71836280693	0.919	0.966	-0.047
2291	FZR1	FZR1	chr19	+	3534418	3534520	3534418	3534511	3534792	3536755	2291	22	180	21	226	133	125	0.397647692807	0.71839276851	0.103	0.08	0.023
722	RSPRY1	RSPRY1	chr16	+	57220195	57220962	57220195	57220363	57238415	57238920	722	11	11	22	34	250	125	0.39776273288	0.71839276851	0.333	0.244	0.089
2182	BCL2L12	BCL2L12	chr19	+	50172280	50172421	50172280	50172372	50173472	50173745	2182	2	196	5	223	173	125	0.399111410244	0.719635711374	0.007	0.016	-0.009
2780	NUP155	NUP155	chr5	-	37370767	37371228	37370922	37371228	37364348	37364486	2780	24	131	13	97	250	125	0.399208441994	0.719635711374	0.084	0.063	0.021
2125	GRINA	GRINA	chr8	+	145064225	145064479	145064225	145064367	145065367	145065770	2125	13	14	7	4	236	125	0.400936910615	0.722066474093	0.33	0.481	-0.151
2473	ATRNL1	ATRNL1	chr10	+	116853123	116853802	116853123	116853395	116879948	116880032	2473	31	4	6	0	250	125	0.401714585056	0.72278192387	0.795	1.0	-0.205
151	ZCCHC17	ZCCHC17	chr1	+	31769828	31770060	31769828	31769922	31791955	31792013	151	4	0	14	3	250	125	0.40255405923	0.723607107414	1.0	0.7	0.3
3061	ZXDC	ZXDC	chr3	-	126180112	126181063	126180377	126181063	126158474	126158570	3061	46	0	50	1	250	125	0.403032483673	0.72378234308	1.0	0.962	0.038
2141	ZNF566	ZNF566	chr19	-	36980375	36980463	36980387	36980463	36967450	36967518	2141	1	4	2	2	136	125	0.405050235216	0.726151558479	0.187	0.479	-0.292
980	INPP4A	INPP4A	chr2	+	99172015	99172271	99172015	99172154	99179927	99180100	980	44	1	39	0	241	125	0.405116132625	0.726151558479	0.958	1.0	-0.042
1539	CEP57L1	CEP57L1	chr6	+	109481774	109481933	109481774	109481919	109483951	109485115	1539	3	42	1	37	138	125	0.407563284058	0.727791578675	0.061	0.024	0.037
2396	CAMK2D	CAMK2D	chr4	-	114378446	114378719	114378490	114378719	114372187	114375671	2396	35	65	85	128	168	125	0.40754484567	0.727791578675	0.286	0.331	-0.045
2487	CPEB2	CPEB2	chr4	+	15008928	15009219	15008928	15009210	15018811	15018902	2487	0	4	17	95	133	125	0.407329773877	0.727791578675	0.0	0.144	-0.144
650	ZFYVE27	ZFYVE27	chr10	+	99498233	99498431	99498233	99498406	99504485	99504672	650	28	2	26	4	149	125	0.406942063027	0.727791578675	0.922	0.845	0.077
1419	DFFB	DFFB	chr1	+	3775281	3775430	3775281	3775408	3782375	3782564	1419	1	5	1	20	146	125	0.40903966334	0.729192274697	0.146	0.041	0.105
2948	UBE3B	UBE3B	chr12	+	109915427	109915581	109915427	109915569	109919441	109919547	2948	5	20	5	36	136	125	0.409115244646	0.729192274697	0.187	0.113	0.074
1108	CFAP97	CFAP97	chr4	-	186124938	186125182	186125051	186125182	186111296	186112366	1108	1	6	15	36	237	125	0.411137531216	0.73142444692	0.081	0.18	-0.099
205	CDC42EP3	CDC42EP3	chr2	-	37898568	37899342	37899227	37899342	37869024	37873965	205	77	1	89	3	250	125	0.410938885536	0.73142444692	0.975	0.937	0.038
2688	COPS7A	COPS7A	chr12	+	6833149	6833416	6833149	6833345	6833779	6833984	2688	23	38	31	68	195	125	0.411725878759	0.731785939796	0.28	0.226	0.054
1286	SLC39A11	SLC39A11	chr17	-	70943869	70944014	70943890	70944014	70845772	70845943	1286	12	23	16	45	145	125	0.412767762062	0.731952299546	0.31	0.235	0.075
2998	PTPRU	PTPRU	chr1	+	29637967	29638065	29637967	29638056	29638154	29638271	2998	30	18	68	30	133	125	0.412611018689	0.731952299546	0.61	0.681	-0.071
485	ETF1	ETF1	chr5	-	137878322	137878625	137878521	137878625	137854380	137854556	485	14	528	9	502	250	125	0.412975192165	0.731952299546	0.013	0.009	0.004
274	METTL23	METTL23	chr17	+	74722911	74723295	74722911	74722961	74725771	74725876	274	18	6	22	12	250	125	0.413505894572	0.732209878552	0.6	0.478	0.122
1047	NEURL4	NEURL4	chr17	-	7226266	7226442	7226272	7226442	7226053	7226185	1047	17	3	45	14	130	125	0.415945173143	0.733514681472	0.845	0.756	0.089
1160	TAF1	TAF1	chrX	+	70678090	70678216	70678090	70678207	70678999	70679101	1160	5	1	5	0	133	125	0.41792388382	0.733514681472	0.825	1.0	-0.175
1275	MLKL	MLKL	chr16	-	74709221	74709302	74709252	74709302	74708857	74708998	1275	0	25	2	60	155	125	0.414773750068	0.733514681472	0.0	0.026	-0.026
1340	NCK1	NCK1	chr3	+	136581049	136581195	136581049	136581161	136646825	136647069	1340	3	24	4	16	158	125	0.417592886703	0.733514681472	0.09	0.165	-0.075
1907	UBE4A	UBE4A	chr11	+	118243221	118243402	118243221	118243381	118243800	118244003	1907	0	46	3	132	145	125	0.415694162328	0.733514681472	0.0	0.019	-0.019
2522	USP5	USP5	chr12	+	6972349	6972541	6972349	6972472	6972993	6973137	2522	43	324	50	314	193	125	0.416952528468	0.733514681472	0.079	0.093	-0.014
2611	POLG	POLG	chr15	-	89877903	89878026	89877915	89878026	89876326	89877144	2611	9	18	19	25	136	125	0.417697025728	0.733514681472	0.315	0.411	-0.096
2695	CTSL	CTSL	chr9	+	90340973	90341223	90340973	90341164	90342508	90342644	2695	380	43	50	8	183	125	0.418103368439	0.733514681472	0.858	0.81	0.048
418	MIB2	MIB2	chr1	+	1558768	1559079	1558768	1558862	1559153	1559325	418	23	15	4	1	250	125	0.417124439187	0.733514681472	0.434	0.667	-0.233
852	ZNF229	ZNF229	chr19	-	44935941	44936541	44936396	44936541	44930422	44934717	852	14	2	35	2	250	125	0.415321610537	0.733514681472	0.778	0.897	-0.119
1186	NEIL1	NEIL1	chr15	+	75639959	75640367	75639959	75640340	75641224	75641680	1186	0	2	2	4	151	125	0.418775295374	0.734015739124	0.0	0.293	-0.293
2777	HCCS	HCCS	chrX	+	11129405	11129638	11129405	11129580	11130138	11130280	2777	133	9	111	11	182	125	0.419720812893	0.734994971886	0.91	0.874	0.036
1897	MFSD12	MFSD12	chr19	-	3557103	3557582	3557130	3557582	3550981	3551192	1897	33	0	36	1	151	125	0.42113646108	0.735440511077	1.0	0.968	0.032
210	BCL2L11	BCL2L11	chr2	+	111881309	111881716	111881309	111881446	111921709	111926022	210	15	2	6	0	250	125	0.420830546418	0.735440511077	0.789	1.0	-0.211
824	YAP1	YAP1	chr11	+	102076623	102076817	102076623	102076805	102094352	102094483	824	18	65	53	149	136	125	0.420782502185	0.735440511077	0.203	0.246	-0.043
392	MID2	MID2	chrX	+	107160735	107160969	107160735	107160879	107167572	107167734	392	12	12	10	16	214	125	0.422609405561	0.737335051025	0.369	0.267	0.102
112	MRPL52	MRPL52	chr14	+	23299091	23299157	23299091	23299149	23299258	23299319	112	7	73	11	173	132	125	0.425928178569	0.73842259179	0.083	0.057	0.026
1730	SH3GLB1	SH3GLB1	chr1	+	87194085	87194172	87194085	87194124	87200284	87200374	1730	15	5	6	4	172	125	0.426351834134	0.73842259179	0.686	0.522	0.164
2115	CCDC74A	CCDC74A	chr2	+	132285406	132285919	132285406	132285793	132287219	132287264	2115	56	147	12	23	250	125	0.426730529361	0.73842259179	0.16	0.207	-0.047
2425	MADD	MADD	chr11	+	47317046	47317127	47317046	47317118	47317447	47317606	2425	34	17	27	19	133	125	0.423978582456	0.73842259179	0.653	0.572	0.081
2618	NRP1	NRP1	chr10	-	33491818	33491923	33491839	33491923	33486577	33486637	2618	266	65	274	57	145	125	0.425505145918	0.73842259179	0.779	0.806	-0.027
267	STARD3	STARD3	chr17	+	37814027	37814105	37814027	37814092	37814225	37814279	267	172	32	131	19	137	125	0.426497159077	0.73842259179	0.831	0.863	-0.032
2926	ZNF260	ZNF260	chr19	-	37016056	37016275	37016075	37016275	37001588	37006601	2926	36	4	25	5	143	125	0.426238134167	0.73842259179	0.887	0.814	0.073
381	ATRAID	ATRAID	chr2	+	27435218	27435475	27435218	27435335	27436044	27436166	381	62	182	100	341	250	125	0.424525644951	0.73842259179	0.146	0.128	0.018
7	TAZ	TAZ	chrX	+	153639853	153640343	153639853	153640289	153640422	153640551	7	2	19	8	39	178	125	0.425506016394	0.73842259179	0.069	0.126	-0.057
1724	SNX17	SNX17	chr2	+	27594135	27594335	27594135	27594174	27595489	27595607	1724	10	1	9	0	250	125	0.428205977371	0.740301507739	0.833	1.0	-0.167
1031	DGUOK-AS1	DGUOK-AS1	chr2	-	74208235	74208566	74208261	74208566	74185094	74185334	1031	3	0	7	2	150	125	0.429229922317	0.741185082664	1.0	0.745	0.255
2793	ZNF211	ZNF211	chr19	+	58144534	58144804	58144534	58144614	58145996	58146123	2793	4	2	2	0	250	125	0.429887347945	0.741185082664	0.5	1.0	-0.5
667	SDCBP2-AS1	SDCBP2-AS1	chr20	+	1305986	1306426	1305986	1306173	1353721	1353822	667	2	0	4	2	250	125	0.429887347945	0.741185082664	1.0	0.5	0.5
191	ACAD9	ACAD9	chr3	+	128598332	128598860	128598332	128598684	128603495	128603589	191	31	97	41	103	250	125	0.43080876466	0.741428127585	0.138	0.166	-0.028
609	SMC2	SMC2	chr9	+	106856540	106856767	106856540	106856758	106857604	106857833	609	19	35	32	44	133	125	0.430525157615	0.741428127585	0.338	0.406	-0.068
1454	ADGRG1	ADGRG1	chr16	+	57662137	57662740	57662137	57662714	57675502	57675620	1454	3	20	5	63	150	125	0.432550213711	0.74240777421	0.111	0.062	0.049
1759	CCDC120	CCDC120	chrX	+	48919489	48919635	48919489	48919589	48919765	48919856	1759	0	1	19	19	170	125	0.431910464845	0.74240777421	0.0	0.424	-0.424
624	VDR	VDR	chr12	-	48298346	48298814	48298737	48298814	48276476	48276557	624	0	12	1	14	250	125	0.432260731887	0.74240777421	0.0	0.034	-0.034
2529	RNF7	RNF7	chr3	+	141457050	141457358	141457050	141457351	141464000	141465645	2529	29	1	21	2	131	125	0.433968279706	0.744169432709	0.965	0.909	0.056
2809	TTC23	TTC23	chr15	-	99789375	99789824	99789621	99789824	99768737	99768937	2809	6	4	20	7	250	125	0.434848202136	0.745005936933	0.429	0.588	-0.159
1670	DBI	DBI	chr2	+	120124623	120125039	120124623	120124790	120125763	120125881	1670	2	4	8	7	250	125	0.437386000402	0.746118482929	0.2	0.364	-0.164
1861	ANAPC11	ANAPC11	chr17	+	79849588	79849739	79849588	79849717	79852342	79852462	1861	44	84	36	85	146	125	0.438250306195	0.746118482929	0.31	0.266	0.044
1898	NME4	NME4	chr16	+	448207	448394	448207	448385	448989	449123	1898	4	2	7	8	133	125	0.437108079359	0.746118482929	0.653	0.451	0.202
2126	NDRG1	NDRG1	chr8	-	134308979	134309547	134309376	134309547	134296491	134296572	2126	4	261	3	91	250	125	0.439031823113	0.746118482929	0.008	0.016	-0.008
2212	STX4	STX4	chr16	+	31045546	31045857	31045546	31045646	31046290	31046361	2212	166	1	203	3	250	125	0.436299460129	0.746118482929	0.988	0.971	0.017
2424	MADD	MADD	chr11	+	47317046	47317130	47317046	47317127	47317447	47317606	2424	58	34	59	27	127	125	0.438697299159	0.746118482929	0.627	0.683	-0.056
2701	EPS15L1	EPS15L1	chr19	-	16551672	16551720	16551695	16551720	16545175	16545301	2701	21	1	16	0	147	125	0.437560113756	0.746118482929	0.947	1.0	-0.053
781	RFC5	RFC5	chr12	+	118455494	118455858	118455494	118455620	118456876	118456941	781	3	0	7	2	250	125	0.436927251903	0.746118482929	1.0	0.636	0.364
97	NMRAL1	NMRAL1	chr16	-	4524410	4524651	4524423	4524651	4524093	4524167	97	23	6	83	32	137	125	0.437908553265	0.746118482929	0.778	0.703	0.075
944	CLIP4	CLIP4	chr2	+	29338291	29338531	29338291	29338527	29344239	29344387	944	6	0	17	2	128	125	0.440051158186	0.747182484856	1.0	0.892	0.108
1107	CHMP1A	CHMP1A	chr16	-	89713442	89713739	89713610	89713739	89712934	89713122	1107	9	335	10	568	250	125	0.440461214395	0.747210988706	0.013	0.009	0.004
1574	PRDX1	PRDX1	chr1	-	45987280	45987610	45987306	45987610	45984609	45984726	1574	35	21	15	13	150	125	0.441389725252	0.747451406398	0.581	0.49	0.091
2146	HELQ	HELQ	chr4	-	84376421	84377036	84376660	84377036	84373018	84375098	2146	26	0	35	1	250	125	0.441227951948	0.747451406398	1.0	0.946	0.054
78	PGAP2	PGAP2	chr11	+	3845499	3845685	3845499	3845606	3846249	3846358	78	4	20	24	76	203	125	0.44268433246	0.748976163557	0.11	0.163	-0.053
1936	TCEAL3	TCEAL3	chrX	+	102862833	102862998	102862833	102862986	102863531	102863601	1936	17	49	18	38	136	125	0.443410667323	0.749537604905	0.242	0.303	-0.061
1258	JADE2	JADE2	chr5	+	133861339	133861701	133861339	133861432	133871547	133871605	1258	4	0	23	4	250	125	0.445988532271	0.750556431634	1.0	0.742	0.258
1279	BRCA1	BRCA1	chr17	-	41258472	41258550	41258494	41258550	41256884	41256973	1279	41	5	81	6	146	125	0.445426749512	0.750556431634	0.875	0.92	-0.045
1884	FAM104B	FAM104B	chrX	-	55185558	55185661	55185561	55185661	55171677	55172744	1884	27	128	21	127	127	125	0.445277104177	0.750556431634	0.172	0.14	0.032
1993	ZNF827	ZNF827	chr4	-	146686130	146686317	146686139	146686317	146684241	146684274	1993	4	8	14	16	133	125	0.444942346392	0.750556431634	0.32	0.451	-0.131
937	ALKBH8	ALKBH8	chr11	-	107436326	107436461	107436355	107436461	107431490	107431625	937	20	4	17	6	153	125	0.445974274337	0.750556431634	0.803	0.698	0.105
176	FAM86EP	FAM86EP	chr4	-	3948870	3949947	3949816	3949947	3943486	3945099	176	6	1	9	4	250	125	0.447037118244	0.751045486304	0.75	0.529	0.221
706	TCF7L2	TCF7L2	chr10	+	114903681	114903784	114903681	114903772	114905769	114905856	706	80	9	188	15	136	125	0.4470697079	0.751045486304	0.891	0.92	-0.029
1307	PPP1R3F	PPP1R3F	chrX	+	49126305	49127336	49126305	49126396	49137868	49137924	1307	22	3	5	0	250	125	0.450698414657	0.751830636057	0.786	1.0	-0.214
1308	GALK2	GALK2	chr15	+	49462212	49462572	49462212	49462555	49493358	49493447	1308	58	8	27	2	141	125	0.449637593199	0.751830636057	0.865	0.923	-0.058
1473	ZNF302	ZNF302	chr19	+	35168543	35169008	35168543	35168761	35169641	35169718	1473	4	4	3	1	250	125	0.451889782304	0.751830636057	0.333	0.6	-0.267
1499	MBD3	MBD3	chr19	-	1592520	1592760	1592616	1592760	1585053	1585213	1499	31	75	18	33	220	125	0.449718817346	0.751830636057	0.19	0.237	-0.047
2270	RPS14	RPS14	chr5	-	149829048	149829319	149829054	149829319	149827147	149827298	2270	105	58	29	12	130	125	0.448960874587	0.751830636057	0.635	0.699	-0.064
2589	GPR107	GPR107	chr9	+	132839577	132839657	132839577	132839653	132841908	132842048	2589	172	4	167	2	128	125	0.451368908203	0.751830636057	0.977	0.988	-0.011
2770	TMEM161B	TMEM161B	chr5	-	87501617	87501771	87501630	87501771	87498778	87498892	2770	1	38	0	54	137	125	0.450747247861	0.751830636057	0.023	0.0	0.023
2892	MRPL55	MRPL55	chr1	-	228296849	228297013	228296961	228297013	228295935	228296019	2892	41	11	14	2	236	125	0.447935168325	0.751830636057	0.664	0.788	-0.124
587	SFI1	SFI1	chr22	+	32002313	32002416	32002313	32002380	32003922	32004019	587	11	1	37	1	160	125	0.450106476966	0.751830636057	0.896	0.967	-0.071
757	COMMD5	COMMD5	chr8	-	146078110	146078452	146078223	146078452	146075550	146076780	757	4	138	0	86	237	125	0.451768331272	0.751830636057	0.015	0.0	0.015
760	POLL	POLL	chr10	-	103347578	103348027	103347641	103348027	103347002	103347163	760	9	3	29	5	187	125	0.451342629621	0.751830636057	0.667	0.795	-0.128
1378	PRAME	PRAME	chr22	-	22901377	22901768	22901581	22901768	22899964	22900000	1378	4	11	0	2	250	125	0.453504703412	0.752994599129	0.154	0.0	0.154
2676	MYB	MYB	chr6	+	135515493	135515598	135515493	135515589	135516885	135517140	2676	5	0	6	1	133	125	0.453624228621	0.752994599129	1.0	0.849	0.151
724	RSPRY1	RSPRY1	chr16	+	57220195	57220363	57220195	57220341	57238415	57238920	724	11	0	35	2	146	125	0.453778324212	0.752994599129	1.0	0.937	0.063
1396	EIF1AD	EIF1AD	chr11	-	65769380	65769637	65769510	65769637	65767773	65767877	1396	47	3	84	9	250	125	0.454184035732	0.753010181406	0.887	0.824	0.063
972	TMEM9	TMEM9	chr1	-	201123489	201123683	201123572	201123683	201122985	201123087	972	0	144	4	150	207	125	0.454870347051	0.753490548733	0.0	0.016	-0.016
1296	UBE2T	UBE2T	chr1	-	202304769	202304946	202304773	202304946	202304116	202304186	1296	4	541	7	499	128	125	0.455553047296	0.753964102668	0.007	0.014	-0.007
370	ATP6V1G2	ATP6V1G2	chr6	-	31514254	31514625	31514408	31514625	31513885	31513986	370	8	0	10	1	250	125	0.456633616991	0.755094753945	1.0	0.833	0.167
1966	RNF170	RNF170	chr8	-	42742870	42743014	42742991	42743014	42729073	42729149	1966	82	1	98	0	245	125	0.457810120715	0.756025067416	0.977	1.0	-0.023
432	U2AF2	U2AF2	chr19	+	56180448	56180547	56180448	56180535	56180809	56181058	432	175	762	179	851	136	125	0.458389935612	0.756025067416	0.174	0.162	0.012
985	FAM49B	FAM49B	chr8	-	130908917	130909100	130908994	130909100	130891634	130891717	985	1	0	4	4	201	125	0.458064018261	0.756025067416	1.0	0.383	0.617
538	ZCCHC10	ZCCHC10	chr5	-	132362184	132362296	132362188	132362296	132342450	132342612	538	1	40	0	42	128	125	0.46282307914	0.762674631714	0.024	0.0	0.024
1157	PHRF1	PHRF1	chr11	+	581491	581606	581491	581597	581964	582081	1157	21	1	26	3	133	125	0.464801883808	0.763152385166	0.952	0.891	0.061
1424	BCL2L10	BCL2L10	chr15	-	52404364	52404972	52404434	52404972	52401465	52402170	1424	3	3	0	1	194	125	0.466756588112	0.763152385166	0.392	0.0	0.392
1521	STOX1	STOX1	chr10	+	70644015	70646374	70644015	70644215	70652344	70652816	1521	18	2	6	0	250	125	0.465247203029	0.763152385166	0.818	1.0	-0.182
1758	CCDC120	CCDC120	chrX	+	48919765	48919856	48919765	48919820	48919998	48920132	1758	7	0	86	7	160	125	0.464160696911	0.763152385166	1.0	0.906	0.094
1813	FAM173B	FAM173B	chr5	-	10239153	10239468	10239178	10239468	10236589	10236727	1813	0	38	2	84	149	125	0.46458902554	0.763152385166	0.0	0.02	-0.02
2025	SNX14	SNX14	chr6	-	86303296	86303874	86303551	86303874	86283975	86284096	2025	144	2	238	6	250	125	0.467932909852	0.763152385166	0.973	0.952	0.021
2337	RPP21	RPP21	chr6	+	30314208	30314341	30314208	30314334	30314489	30314635	2337	22	306	11	115	131	125	0.467677279133	0.763152385166	0.064	0.084	-0.02
2567	TRAPPC6A	TRAPPC6A	chr19	-	45681350	45681501	45681392	45681501	45668384	45668452	2567	2	12	5	15	166	125	0.463945041357	0.763152385166	0.112	0.201	-0.089
3031	PICK1	PICK1	chr22	+	38453261	38453496	38453261	38453443	38453759	38453857	3031	12	3	33	14	177	125	0.467817298912	0.763152385166	0.739	0.625	0.114
323	WNK1	WNK1	chr12	+	999618	999679	999618	999676	1003727	1003801	323	220	12	249	18	127	125	0.466790964748	0.763152385166	0.947	0.932	0.015
333	TTC31	TTC31	chr2	+	74718607	74718799	74718607	74718793	74719130	74719182	333	15	22	14	29	130	125	0.466937413311	0.763152385166	0.396	0.317	0.079
564	SERPINB6	SERPINB6	chr6	-	2971481	2972399	2971825	2972399	2959401	2959576	564	16	0	23	1	250	125	0.46649166345	0.763152385166	1.0	0.92	0.08
2118	ZC3H14	ZC3H14	chr14	+	89069171	89069404	89069171	89069389	89073586	89073707	2118	100	7	141	14	139	125	0.469452159218	0.764973501299	0.928	0.901	0.027
1212	BRPF1	BRPF1	chr3	+	9783708	9783855	9783708	9783837	9784627	9784937	1212	37	61	42	56	142	125	0.470256243175	0.765627131133	0.348	0.398	-0.05
1590	MAPK10	MAPK10	chr4	-	87115461	87115560	87115488	87115560	87080450	87080620	1590	5	3	2	3	151	125	0.471050202365	0.765795300278	0.58	0.356	0.224
805	PQBP1	PQBP1	chrX	+	48755194	48755376	48755194	48755297	48755774	48755859	805	194	145	124	105	203	125	0.47116563475	0.765795300278	0.452	0.421	0.031
2765	CDV3	CDV3	chr3	+	133293277	133293436	133293277	133293395	133293882	133293959	2765	6	0	8	1	165	125	0.472082553173	0.766629787204	1.0	0.858	0.142
1663	BOC	BOC	chr3	+	112935033	112935125	112935033	112935121	112968568	112968746	1663	62	83	2	5	128	125	0.473965921776	0.768548236119	0.422	0.281	0.141
2684	UNKL	UNKL	chr16	-	1419934	1420358	1420130	1420358	1417656	1417859	2684	1	18	2	14	250	125	0.474072911964	0.768548236119	0.027	0.067	-0.04
2429	BHLHB9	BHLHB9	chrX	+	101975641	101975753	101975641	101975749	101975884	101976019	2429	5	11	5	6	128	125	0.474920363501	0.769265720931	0.307	0.449	-0.142
1020	PIGBOS1	PIGBOS1	chr15	-	55611061	55611392	55611104	55611392	55609381	55610065	1020	43	27	24	11	167	125	0.477856514782	0.771307301695	0.544	0.62	-0.076
113	MRPL52	MRPL52	chr14	+	23299091	23299319	23299091	23299149	23299395	23299463	113	388	0	734	4	250	125	0.477625218248	0.771307301695	1.0	0.989	0.011
1875	PARD3	PARD3	chr10	-	34636883	34637043	34636892	34637043	34630554	34630744	1875	33	138	76	375	133	125	0.479022429474	0.771307301695	0.184	0.16	0.024
2145	HELQ	HELQ	chr4	-	84376549	84377036	84376660	84377036	84373018	84375098	2145	33	0	51	1	235	125	0.477791922454	0.771307301695	1.0	0.964	0.036
2630	FGFR1	FGFR1	chr8	-	38285863	38285953	38285869	38285953	38285438	38285611	2630	143	243	59	87	130	125	0.478816926374	0.771307301695	0.361	0.395	-0.034
2827	PIF1	PIF1	chr15	-	65117767	65117867	65117791	65117867	65115976	65116553	2827	2	6	2	14	148	125	0.477688107433	0.771307301695	0.22	0.108	0.112
562	SERPINB6	SERPINB6	chr6	-	2971724	2972399	2971825	2972399	2959401	2959576	562	35	0	53	1	225	125	0.478616610593	0.771307301695	1.0	0.967	0.033
2517	USF1	USF1	chr1	-	161012344	161012460	161012375	161012460	161011905	161012007	2517	118	49	112	55	155	125	0.481280122451	0.774286395137	0.66	0.622	0.038
479	PTBP3	PTBP3	chr9	-	115060111	115060196	115060120	115060196	115030328	115030475	479	13	11	83	51	133	125	0.482004812368	0.774796229695	0.526	0.605	-0.079
2189	CASP8AP2	CASP8AP2	chr6	+	90539618	90539786	90539618	90539653	90556280	90556363	2189	7	0	23	2	250	125	0.482700630184	0.775258831234	1.0	0.852	0.148
1112	BCL7A	BCL7A	chr12	+	122492710	122492895	122492710	122492832	122496997	122499950	1112	14	31	27	79	187	125	0.483113769846	0.775267029314	0.232	0.186	0.046
2096	DHRS4-AS1	DHRS4-AS1	chr14	-	24422782	24423406	24422982	24423406	24407939	24410367	2096	11	10	14	19	250	125	0.48402309441	0.776070784286	0.355	0.269	0.086
1062	IQCH-AS1	IQCH-AS1	chr15	-	67813831	67814182	67813856	67814182	67811337	67811440	1062	22	7	14	7	149	125	0.489094356424	0.776989362212	0.725	0.627	0.098
1142	TXNL4A	TXNL4A	chr18	-	77748239	77748592	77748263	77748592	77737597	77737701	1142	554	8	601	12	148	125	0.488809086672	0.776989362212	0.983	0.977	0.006
1306	PLCD1	PLCD1	chr3	-	38051394	38051766	38051621	38051766	38051143	38051302	1306	74	1	54	0	250	125	0.485784297518	0.776989362212	0.974	1.0	-0.026
1999	UQCRB	UQCRB	chr8	-	97243453	97243743	97243606	97243743	97238903	97243360	1999	6	6	7	12	250	125	0.486176266161	0.776989362212	0.333	0.226	0.107
2224	MSH5	MSH5	chr6	+	31707724	31707997	31707724	31707839	31708939	31709063	2224	2	0	2	1	250	125	0.485537534186	0.776989362212	1.0	0.5	0.5
2361	MTRF1L	MTRF1L	chr6	-	153316270	153316454	153316378	153316454	153315647	153315811	2361	514	26	336	21	232	125	0.488591741753	0.776989362212	0.914	0.896	0.018
2596	ADGRG2	ADGRG2	chrX	-	19055706	19055754	19055715	19055754	19055584	19055608	2596	14	18	0	1	133	125	0.488493309919	0.776989362212	0.422	0.0	0.422
2796	NIPA2	NIPA2	chr15	-	23034120	23034427	23034146	23034427	23027800	23027922	2796	2	2	0	1	150	125	0.487945326587	0.776989362212	0.455	0.0	0.455
2837	HPS4	HPS4	chr22	-	26879639	26879829	26879730	26879829	26877687	26878206	2837	11	4	41	9	215	125	0.486295975897	0.776989362212	0.615	0.726	-0.111
498	TRIM5	TRIM5	chr11	-	5706097	5706339	5706245	5706339	5700990	5701468	498	85	13	114	13	250	125	0.488131428541	0.776989362212	0.766	0.814	-0.048
737	MIS12	MIS12	chr17	+	5389693	5390004	5389693	5389740	5391515	5391909	737	9	0	31	2	250	125	0.487317320396	0.776989362212	1.0	0.886	0.114
2586	CCDC103	CCDC103	chr17	+	42978887	42979024	42978887	42979020	42979732	42981047	2586	0	16	1	26	128	125	0.490358523283	0.778346862354	0.0	0.036	-0.036
2634	CNOT8	CNOT8	chr5	+	154238078	154238376	154238078	154238328	154244751	154244945	2634	1	2	2	1	172	125	0.491415354223	0.779373266297	0.267	0.592	-0.325
2603	CD109	CD109	chr6	+	74520714	74520870	74520714	74520819	74521927	74521993	2603	62	1	114	0	175	125	0.492043010917	0.779717865507	0.978	1.0	-0.022
451	TANGO2	TANGO2	chr22	+	20049052	20049206	20049052	20049204	20050860	20050965	451	19	2	40	2	126	125	0.495538377709	0.783949140422	0.904	0.952	-0.048
845	ATG16L1	ATG16L1	chr2	+	234160216	234160588	234160216	234160586	234164747	234164841	845	91	5	150	12	126	125	0.495350177088	0.783949140422	0.948	0.925	0.023
2082	KAT6B	KAT6B	chr10	+	76735156	76736088	76735156	76735212	76737073	76737195	2082	35	6	14	4	250	125	0.497670426418	0.78666706339	0.745	0.636	0.109
2400	VWA9	VWA9	chr15	-	65899496	65899780	65899639	65899780	65897466	65897574	2400	205	5	281	10	250	125	0.499092241222	0.788258735097	0.953	0.934	0.019
1230	RCHY1	RCHY1	chr4	-	76439364	76439640	76439406	76439640	76434386	76434506	1230	2	88	1	124	166	125	0.500855243646	0.790386181833	0.017	0.006	0.011
1997	CLASRP	CLASRP	chr19	+	45571272	45571316	45571272	45571312	45571677	45571738	1997	20	36	37	84	128	125	0.502142849179	0.790797418857	0.352	0.301	0.051
411	RUSC1	RUSC1	chr1	+	155294185	155294734	155294185	155294600	155294892	155294969	411	95	37	220	73	250	125	0.502074373315	0.790797418857	0.562	0.601	-0.039
613	OGFOD3	OGFOD3	chr17	-	80373273	80373503	80373281	80373503	80369330	80369406	613	114	6	119	4	132	125	0.502364465558	0.790797418857	0.947	0.966	-0.019
2505	ANKRD42	ANKRD42	chr11	+	82921341	82921461	82921341	82921458	82922336	82922472	2505	18	1	51	1	127	125	0.503738994882	0.792304710493	0.947	0.98	-0.033
1466	BCS1L	BCS1L	chr2	+	219524759	219524968	219524759	219524889	219525661	219526030	1466	13	10	21	11	203	125	0.504696431853	0.79267211715	0.445	0.54	-0.095
3071	GON4L	GON4L	chr1	-	155826937	155827086	155826949	155827086	155823066	155823597	3071	29	4	27	6	136	125	0.504806979869	0.79267211715	0.87	0.805	0.065
2267	SRRM1	SRRM1	chr1	+	24981345	24981620	24981345	24981614	24987209	24987290	2267	124	42	327	96	130	125	0.505962585822	0.793175670843	0.74	0.766	-0.026
44	TNRC6C	TNRC6C	chr17	+	76044925	76047538	76044925	76047529	76060802	76061018	44	1	21	0	12	133	125	0.505670011924	0.793175670843	0.043	0.0	0.043
2863	C11orf74	C11orf74	chr11	+	36616042	36616311	36616042	36616142	36631630	36631789	2863	14	25	9	11	250	125	0.506879907441	0.793958634903	0.219	0.29	-0.071
463	NFKBIL1	NFKBIL1	chr6	+	31525404	31525626	31525404	31525581	31525798	31526606	463	67	17	81	26	169	125	0.508623159965	0.796032952169	0.745	0.697	0.048
662	B9D1	B9D1	chr17	-	19265819	19266046	19265912	19266046	19263632	19263701	662	33	0	126	2	217	125	0.509236064052	0.796336231851	1.0	0.973	0.027
1824	SNAPIN	SNAPIN	chr1	+	153631129	153631362	153631129	153631348	153631923	153632042	1824	40	1	25	0	138	125	0.510236109992	0.797243921863	0.973	1.0	-0.027
1794	AP5S1	AP5S1	chr20	+	3801170	3801405	3801170	3801349	3802748	3802940	1794	59	14	57	10	180	125	0.510862186925	0.797378653381	0.745	0.798	-0.053
925	SPIN2B	SPIN2B	chrX	-	57147670	57147979	57147725	57147979	57146114	57147064	925	15	6	11	7	179	125	0.511161684115	0.797378653381	0.636	0.523	0.113
2290	NOP2	NOP2	chr12	-	6677304	6677498	6677372	6677498	6676981	6677088	2290	88	157	76	154	192	125	0.512978089449	0.79890030324	0.267	0.243	0.024
887	CALHM2	CALHM2	chr10	-	105209143	105209856	105209156	105209856	105206542	105207325	887	53	18	3	2	137	125	0.512663132615	0.79890030324	0.729	0.578	0.151
1990	MICAL2	MICAL2	chr11	+	12159936	12160011	12159936	12160007	12183625	12183966	1990	32	74	47	130	128	125	0.513493010084	0.799047272039	0.297	0.261	0.036
2079	RPL13A	RPL13A	chr19	+	49993106	49993179	49993106	49993169	49993731	49993833	2079	9	7	1	2	134	125	0.514273787935	0.799607362583	0.545	0.318	0.227
275	METTL23	METTL23	chr17	+	74722911	74723260	74722911	74722961	74725771	74725876	275	24	6	33	12	250	125	0.515729544217	0.801215154548	0.667	0.579	0.088
556	TSEN15	TSEN15	chr1	+	184041290	184041432	184041290	184041328	184041960	184043344	556	136	14	105	8	228	125	0.518090514189	0.804225471372	0.842	0.878	-0.036
1173	C8orf59	C8orf59	chr8	-	86131464	86131592	86131551	86131592	86129614	86129731	1173	402	83	302	70	211	125	0.521797202472	0.80595290466	0.742	0.719	0.023
1193	EIF3C	EIF3C	chr16	-	28725641	28725767	28725671	28725767	28725229	28725419	1193	1	1	4	1	154	125	0.522885574551	0.80595290466	0.448	0.765	-0.317
1373	ZNF664	ZNF664	chr12	+	124457761	124457899	124457761	124457850	124458432	124458567	1373	15	13	22	26	173	125	0.522332569721	0.80595290466	0.455	0.379	0.076
179	TBC1D7	TBC1D7	chr6	-	13328527	13328815	13328547	13328815	13327018	13327138	179	2	4	15	16	144	125	0.522488071515	0.80595290466	0.303	0.449	-0.146
2076	C3orf17	C3orf17	chr3	-	112732795	112732879	112732799	112732879	112729891	112730253	2076	3	4	0	1	128	125	0.523290872589	0.80595290466	0.423	0.0	0.423
2426	FBXO43	FBXO43	chr8	-	101157234	101158099	101157278	101158099	101152910	101154396	2426	1	3	2	2	168	125	0.523608727422	0.80595290466	0.199	0.427	-0.228
2508	WDR73	WDR73	chr15	-	85197457	85197574	85197464	85197574	85196862	85196930	2508	8	22	8	32	131	125	0.521540288962	0.80595290466	0.258	0.193	0.065
2614	HNRNPH2	HNRNPH2	chrX	+	100663120	100663307	100663120	100663295	100666923	100669128	2614	260	30	378	51	136	125	0.523869388029	0.80595290466	0.888	0.872	0.016
412	SNX10	SNX10	chr7	+	26331514	26331753	26331514	26331706	26386039	26386086	412	4	24	8	74	171	125	0.522847467765	0.80595290466	0.109	0.073	0.036
659	STARD4	STARD4	chr5	-	110848082	110848295	110848088	110848295	110842027	110842077	659	4	0	49	6	130	125	0.522595591579	0.80595290466	1.0	0.887	0.113
938	MBNL1-AS1	MBNL1-AS1	chr3	-	151987216	151987415	151987227	151987415	151980404	151986861	938	11	5	5	1	135	125	0.521775923369	0.80595290466	0.671	0.822	-0.151
1153	UBL7	UBL7	chr15	-	74753008	74753529	74753377	74753529	74751024	74751237	1153	22	43	18	45	250	125	0.524699490897	0.806576887301	0.204	0.167	0.037
1556	BMP4	BMP4	chr14	-	54423267	54423554	54423476	54423554	54419993	54420118	1556	30	8	13	2	250	125	0.529669601811	0.813495236772	0.652	0.765	-0.113
561	SERPINB6	SERPINB6	chr6	-	2971724	2972399	2971766	2972399	2959401	2959576	561	35	78	51	96	166	125	0.530484525453	0.813495236772	0.253	0.286	-0.033
807	KHNYN	KHNYN	chr14	+	24899140	24899325	24899140	24899197	24899919	24900137	807	0	2	1	3	250	125	0.530092006454	0.813495236772	0.0	0.143	-0.143
1892	ZCCHC9	ZCCHC9	chr5	+	80597401	80597517	80597401	80597489	80604379	80604530	1892	6	7	6	4	152	125	0.531640177114	0.814609948804	0.413	0.552	-0.139
2672	CDC37L1-AS1	CDC37L1-AS1	chr9	-	4679308	4679480	4679386	4679480	4676600	4676749	2672	6	6	2	4	202	125	0.532334017587	0.815015820641	0.382	0.236	0.146
1091	RAB23	RAB23	chr6	-	57086523	57087112	57086992	57087112	57075023	57075243	1091	79	5	52	5	250	125	0.535496880256	0.816618103515	0.888	0.839	0.049
1118	NME6	NME6	chr3	-	48342759	48342901	48342768	48342901	48336564	48336725	1118	1	1	1	0	133	125	0.538326376619	0.816618103515	0.484	1.0	-0.516
1280	ATP2C1	ATP2C1	chr3	+	130720063	130720188	130720063	130720158	130734995	130735555	1280	100	38	117	52	154	125	0.538721938939	0.816618103515	0.681	0.646	0.035
1684	MTFR2	MTFR2	chr6	-	136571113	136571449	136571401	136571449	136570174	136570291	1684	28	10	31	15	250	125	0.537080084725	0.816618103515	0.583	0.508	0.075
1727	SNX17	SNX17	chr2	+	27594135	27594335	27594135	27594210	27596113	27596178	1727	11	2	3	0	249	125	0.539834572495	0.816618103515	0.734	1.0	-0.266
2077	C3orf17	C3orf17	chr3	-	112732795	112732879	112732799	112732879	112732118	112732250	2077	10	138	3	63	128	125	0.536582507779	0.816618103515	0.066	0.044	0.022
2342	GABPB1	GABPB1	chr15	-	50593417	50593565	50593453	50593565	50592985	50593099	2342	117	102	89	88	160	125	0.536445455317	0.816618103515	0.473	0.441	0.032
2516	MDM2	MDM2	chr12	+	69229608	69229764	69229608	69229623	69230451	69230529	2516	64	3	203	6	250	125	0.538903440355	0.816618103515	0.914	0.944	-0.03
2585	CCDC103	CCDC103	chr17	+	42977079	42977211	42977079	42977197	42978357	42978509	2585	0	4	1	7	138	125	0.537258023062	0.816618103515	0.0	0.115	-0.115
2789	PHF8	PHF8	chrX	-	54012248	54012382	54012339	54012382	54011346	54011660	2789	100	0	87	1	215	125	0.541145021325	0.816618103515	1.0	0.981	0.019
2902	POMT1	POMT1	chr9	+	134378288	134378700	134378288	134378460	134381789	134381840	2902	5	8	0	1	250	125	0.541493870186	0.816618103515	0.238	0.0	0.238
3019	ZBTB8OS	ZBTB8OS	chr1	-	33116029	33116191	33116033	33116191	33093108	33093145	3019	3	2	4	1	128	125	0.541546742331	0.816618103515	0.594	0.796	-0.202
3020	ZBTB8OS	ZBTB8OS	chr1	-	33116002	33116191	33116033	33116191	33100368	33100393	3020	18	203	21	292	155	125	0.536509989986	0.816618103515	0.067	0.055	0.012
542	PLEKHH3	PLEKHH3	chr17	-	40823011	40823148	40823020	40823148	40822590	40822723	542	25	8	15	3	133	125	0.541356029896	0.816618103515	0.746	0.825	-0.079
691	PDCD6	PDCD6	chr5	+	306716	306875	306716	306869	314531	315089	691	18	0	35	1	130	125	0.539818789317	0.816618103515	1.0	0.971	0.029
838	MAGED4	MAGED4	chrX	-	51805317	51805760	51805329	51805760	51804922	51805134	838	1	0	1	1	136	125	0.538553202021	0.816618103515	1.0	0.479	0.521
841	AKT1S1	AKT1S1	chr19	-	50380281	50380644	50380493	50380644	50376173	50376559	841	112	4	71	4	250	125	0.53997417454	0.816618103515	0.933	0.899	0.034
891	YIF1B	YIF1B	chr19	-	38806362	38806445	38806386	38806445	38800044	38800283	891	20	17	11	13	148	125	0.539648774556	0.816618103515	0.498	0.417	0.081
940	SF1	SF1	chr11	-	64535038	64535316	64535042	64535316	64534663	64534723	940	21	227	44	400	128	125	0.536108021792	0.816618103515	0.083	0.097	-0.014
2708	IQCC	IQCC	chr1	+	32671235	32671564	32671235	32671324	32671754	32671898	2708	0	3	3	19	250	125	0.542682035471	0.817681100234	0.0	0.073	-0.073
2236	TMEM80	TMEM80	chr11	+	695590	695846	695590	695822	698868	698888	2236	10	0	20	1	148	125	0.543248868032	0.817769694677	1.0	0.944	0.056
2836	RNPS1	RNPS1	chr16	-	2317933	2318413	2318055	2318413	2314176	2314332	2836	3	82	1	258	246	125	0.543601644409	0.817769694677	0.018	0.002	0.016
376	ACTL6A	ACTL6A	chr3	+	179280667	179280905	179280667	179280761	179287611	179287688	376	421	54	478	69	250	125	0.544297072346	0.818168067609	0.796	0.776	0.02
918	NR3C1	NR3C1	chr5	-	142693563	142693733	142693566	142693733	142689661	142689778	918	7	41	8	66	127	125	0.545016508579	0.818601870593	0.144	0.107	0.037
1203	C7orf49	C7orf49	chr7	-	134853500	134853812	134853537	134853812	134852483	134852559	1203	179	15	374	38	161	125	0.546868468523	0.818677908201	0.903	0.884	0.019
1932	POLM	POLM	chr7	-	44118338	44118410	44118354	44118410	44116107	44116228	1932	10	1	35	7	140	125	0.54710746097	0.818677908201	0.899	0.817	0.082
2757	NSUN4	NSUN4	chr1	+	46806849	46807537	46806849	46807169	46810472	46810816	2757	7	4	4	1	250	125	0.547221549166	0.818677908201	0.467	0.667	-0.2
3034	EIF6	EIF6	chr20	-	33871978	33872295	33872183	33872295	33867744	33867921	3034	373	23	243	12	250	125	0.54610670271	0.818677908201	0.89	0.91	-0.02
803	PQBP1	PQBP1	chrX	+	48755194	48755365	48755194	48755297	48755774	48755859	803	537	145	356	105	192	125	0.5463260789	0.818677908201	0.707	0.688	0.019
2986	PDHX	PDHX	chr11	+	34937676	34938362	34937676	34938033	34952950	34953031	2986	119	1	111	2	250	125	0.547890118443	0.819033221905	0.983	0.965	0.018
2006	ING4	ING4	chr12	-	6762101	6762216	6762110	6762216	6761827	6761936	2006	26	4	44	10	133	125	0.54910208851	0.819555355985	0.859	0.805	0.054
2087	C7orf50	C7orf50	chr7	-	1177834	1177893	1177853	1177893	1166892	1167022	2087	4	2	12	11	143	125	0.548826777037	0.819555355985	0.636	0.488	0.148
189	PRNP	PRNP	chr20	+	4666796	4667158	4666796	4667154	4679856	4682234	189	203	176	147	140	128	125	0.551325588506	0.822228114726	0.53	0.506	0.024
1624	ZNF155	ZNF155	chr19	+	44488321	44488500	44488321	44488397	44492610	44492710	1624	2	3	0	1	227	125	0.553088996884	0.823565120752	0.269	0.0	0.269
2292	CPT1C	CPT1C	chr19	+	50195077	50195210	50195077	50195146	50195495	50195650	2292	1	19	0	9	188	125	0.552775548254	0.823565120752	0.034	0.0	0.034
2489	DEDD2	DEDD2	chr19	-	42719284	42719404	42719299	42719404	42713851	42713992	2489	45	5	55	4	139	125	0.554367917134	0.82363978494	0.89	0.925	-0.035
2804	CAP1	CAP1	chr1	+	40506254	40506473	40506254	40506455	40525008	40525130	2804	376	137	514	173	142	125	0.553960792572	0.82363978494	0.707	0.723	-0.016
534	ARL6IP4	ARL6IP4	chr12	+	123464606	123465434	123464606	123464932	123465675	123465813	534	3	0	5	1	250	125	0.554439623652	0.82363978494	1.0	0.714	0.286
2284	DAG1	DAG1	chr3	+	49514281	49514338	49514281	49514333	49547851	49548252	2284	5	12	10	16	129	125	0.554877271541	0.823645949944	0.288	0.377	-0.089
1885	FAM104B	FAM104B	chrX	-	55185554	55185661	55185561	55185661	55171677	55172744	1885	19	128	23	127	131	125	0.555730532862	0.824268549912	0.124	0.147	-0.023
1456	CASP9	CASP9	chr1	-	15844604	15844890	15844744	15844890	15834367	15834402	1456	76	0	101	1	250	125	0.55638927096	0.824294165008	1.0	0.981	0.019
1478	ZNF302	ZNF302	chr19	+	35168543	35168738	35168543	35168701	35169641	35169718	1478	2	3	0	1	161	125	0.557483158966	0.824294165008	0.341	0.0	0.341
2657	MT1F	MT1F	chr16	+	56692586	56692694	56692586	56692652	56692984	56693215	2657	1	54	4	448	166	125	0.557482930987	0.824294165008	0.014	0.007	0.007
2981	VDAC3	VDAC3	chr8	+	42252601	42252654	42252601	42252651	42256229	42256382	2981	15	1030	11	963	127	125	0.557398030788	0.824294165008	0.014	0.011	0.003
1089	RAB23	RAB23	chr6	-	57086820	57087112	57086992	57087112	57075023	57075243	1089	29	5	19	5	250	125	0.558837509795	0.824684332193	0.744	0.655	0.089
1548	CPXM1	CPXM1	chr20	-	2776244	2776542	2776466	2776542	2775922	2776062	1548	215	3	29	0	250	125	0.559361026766	0.824684332193	0.973	1.0	-0.027
772	NCOR1	NCOR1	chr17	-	15964714	15965208	15965071	15965208	15961784	15961913	772	123	2	323	3	250	125	0.559370608957	0.824684332193	0.969	0.982	-0.013
799	CTAGE5	CTAGE5	chr14	+	39760222	39760315	39760222	39760300	39762474	39762585	799	3	33	4	71	139	125	0.559483212735	0.824684332193	0.076	0.048	0.028
943	APTX	APTX	chr9	-	32987541	32987840	32987757	32987840	32985968	32986028	943	255	3	294	2	250	125	0.560863438943	0.826077933327	0.977	0.987	-0.01
128	FRMD5	FRMD5	chr15	-	44177865	44177953	44177878	44177953	44176924	44176993	128	4	142	3	67	137	125	0.564013682982	0.826314708212	0.025	0.039	-0.014
146	TMEM218	TMEM218	chr11	-	124972532	124972705	124972629	124972705	124971096	124971199	146	14	6	43	13	221	125	0.561902653167	0.826314708212	0.569	0.652	-0.083
2008	DNAJC19	DNAJC19	chr3	-	180704730	180704810	180704785	180704810	180703713	180703784	2008	355	13	318	9	179	125	0.563934957143	0.826314708212	0.95	0.961	-0.011
2122	NECAB3	NECAB3	chr20	-	32247302	32247538	32247458	32247538	32246527	32246640	2122	92	5	35	3	250	125	0.563525250107	0.826314708212	0.902	0.854	0.048
2783	SPECC1	SPECC1	chr17	+	20135512	20135727	20135512	20135718	20140172	20142743	2783	3	12	9	23	133	125	0.563885417998	0.826314708212	0.19	0.269	-0.079
2829	AAR2	AAR2	chr20	+	34824338	34824704	34824338	34824425	34827742	34828547	2829	11	49	6	37	250	125	0.561625204999	0.826314708212	0.101	0.075	0.026
736	ABHD11	ABHD11	chr7	-	73151550	73152065	73151891	73152065	73151258	73151440	736	97	4	446	13	250	125	0.564068513974	0.826314708212	0.924	0.945	-0.021
2347	SNHG17	SNHG17	chr20	-	37050733	37050888	37050738	37050888	37049652	37049745	2347	30	45	20	24	129	125	0.565919439426	0.827796556522	0.392	0.447	-0.055
272	TOM1	TOM1	chr22	+	35742922	35742965	35742922	35742962	35743047	35743987	272	12	69	5	40	127	125	0.565951435222	0.827796556522	0.146	0.11	0.036
64	KRBOX4	KRBOX4	chrX	+	46322632	46322743	46322632	46322728	46330576	46330620	64	3	2	8	10	139	125	0.567108247817	0.82885051604	0.574	0.418	0.156
689	ATP2A1-AS1	ATP2A1-AS1	chr16	-	28890809	28891242	28890862	28891242	28890277	28890425	689	3	8	4	18	177	125	0.567688156733	0.829060336505	0.209	0.136	0.073
325	AADAT	AADAT	chr4	-	171010762	171010887	171010774	171010887	171009546	171009715	325	0	26	1	44	136	125	0.568513376447	0.829431627565	0.0	0.02	-0.02
48	MORC2	MORC2	chr22	-	31363051	31364483	31363807	31364483	31354626	31354680	48	4	95	6	97	250	125	0.568815479325	0.829431627565	0.021	0.03	-0.009
1079	ORC1	ORC1	chr1	-	52854113	52854309	52854128	52854309	52851523	52851621	1079	101	4	84	2	139	125	0.570530494203	0.830186137412	0.958	0.974	-0.016
1274	BICD1	BICD1	chr12	+	32490432	32490750	32490432	32490640	32520603	32520679	1274	19	8	42	13	234	125	0.570163628872	0.830186137412	0.559	0.633	-0.074
2820	SYNCRIP	SYNCRIP	chr6	-	86346960	86347074	86346986	86347074	86346684	86346861	2820	1005	8	1444	15	150	125	0.570643734453	0.830186137412	0.991	0.988	0.003
471	HELLS	HELLS	chr10	+	96336418	96336562	96336418	96336466	96342719	96342816	471	6	0	28	2	220	125	0.572036277627	0.831161868971	1.0	0.888	0.112
602	TMEM254	TMEM254	chr10	+	81841900	81841973	81841900	81841960	81850552	81852307	602	2	49	2	89	137	125	0.572189328744	0.831161868971	0.036	0.02	0.016
1169	SAA1	SAA1	chr11	+	18287807	18287990	18287807	18287843	18288430	18288525	1169	1	7	6	84	250	125	0.575339999265	0.831922373366	0.067	0.034	0.033
1268	RAB34	RAB34	chr17	-	27042212	27042294	27042236	27042294	27042049	27042140	1268	836	133	994	147	148	125	0.574486709803	0.831922373366	0.841	0.851	-0.01
216	CTNND1	CTNND1	chr11	+	57529233	57529540	57529233	57529518	57561481	57561553	216	5	67	37	375	146	125	0.574053592183	0.831922373366	0.06	0.078	-0.018
2254	TCN2	TCN2	chr22	+	31008859	31009029	31008859	31008948	31010335	31010488	2254	13	0	66	2	205	125	0.575256906552	0.831922373366	1.0	0.953	0.047
2493	LOC101927151	LOC101927151	chr19	+	28284374	28284558	28284374	28284517	28296512	28297688	2493	28	2	15	2	165	125	0.574539317908	0.831922373366	0.914	0.85	0.064
346	WDR61	WDR61	chr15	-	78591797	78592068	78591903	78592068	78588016	78588067	346	0	195	4	142	230	125	0.573488085824	0.831922373366	0.0	0.015	-0.015
1093	C19orf48	C19orf48	chr19	-	51302528	51302614	51302550	51302614	51300949	51302215	1093	57	434	55	469	146	125	0.576557889155	0.832679030219	0.101	0.091	0.01
1312	ACOX1	ACOX1	chr17	-	73974871	73975515	73975045	73975515	73974614	73974774	1312	4	70	3	82	250	125	0.577734096117	0.832679030219	0.028	0.018	0.01
1437	USP1	USP1	chr1	+	62901974	62902233	62901974	62902138	62905469	62905708	1437	4	0	8	1	219	125	0.576945188461	0.832679030219	1.0	0.82	0.18
1704	RSRC1	RSRC1	chr3	+	157827840	157828012	157827840	157827986	157839891	157840087	1704	64	1	47	0	150	125	0.579355431648	0.832679030219	0.982	1.0	-0.018
185	MED20	MED20	chr6	-	41877006	41877260	41877082	41877260	41873090	41875025	185	63	2	113	2	200	125	0.579556173638	0.832679030219	0.952	0.972	-0.02
2283	DAG1	DAG1	chr3	+	49507564	49507866	49507564	49507707	49547851	49548252	2283	31	0	72	1	250	125	0.578244481998	0.832679030219	1.0	0.973	0.027
348	C17orf62	C17orf62	chr17	-	80408355	80408707	80408575	80408707	80407306	80407356	348	1	14	0	6	250	125	0.578492937943	0.832679030219	0.034	0.0	0.034
450	TANGO2	TANGO2	chr22	+	20024282	20024617	20024282	20024377	20030877	20030966	450	44	54	33	48	250	125	0.579807556305	0.832679030219	0.289	0.256	0.033
588	DDIT3	DDIT3	chr12	-	57911051	57911536	57911488	57911536	57910370	57910963	588	392	3	90	0	250	125	0.578420007436	0.832679030219	0.985	1.0	-0.015
1648	RCAN3	RCAN3	chr1	+	24829386	24829640	24829386	24829607	24840803	24841057	1648	1	1	23	9	157	125	0.581423529642	0.834369113535	0.443	0.67	-0.227
80	PGAP2	PGAP2	chr11	+	3845499	3845685	3845499	3845594	3846249	3846358	80	6	10	29	35	215	125	0.583690958676	0.836990808667	0.259	0.325	-0.066
2662	U2AF1L4	U2AF1L4	chr19	-	36234912	36235046	36234970	36235046	36234709	36234805	2662	8	32	12	36	182	125	0.584201518527	0.83709116531	0.147	0.186	-0.039
1832	MICA	MICA	chr6	+	31367560	31368560	31367560	31368540	31378319	31378574	1832	5	15	6	12	144	125	0.585553034916	0.837802315623	0.224	0.303	-0.079
2088	FAM3C	FAM3C	chr7	-	121036215	121036422	121036255	121036422	121023010	121023064	2088	26	0	123	2	164	125	0.585579723762	0.837802315623	1.0	0.979	0.021
2119	PRKCSH	PRKCSH	chr19	+	11558253	11558433	11558253	11558412	11558507	11558604	2119	75	73	76	65	145	125	0.58602580967	0.837809660175	0.47	0.502	-0.032
2348	C6orf1	C6orf1	chr6	-	34215457	34215641	34215517	34215641	34215243	34215269	2348	97	8	99	6	184	125	0.587503444856	0.839290635509	0.892	0.918	-0.026
1390	PKM	PKM	chr15	-	72523236	72523727	72523240	72523727	72511284	72511451	1390	29	23	15	9	128	125	0.588003233503	0.839373511387	0.552	0.619	-0.067
1054	ABCB8	ABCB8	chr7	+	150741057	150741308	150741057	150741233	150742295	150744869	1054	117	1	120	2	199	125	0.60093094355	0.840415538117	0.987	0.974	0.013
1151	UBL7	UBL7	chr15	-	74753008	74753529	74753498	74753529	74751024	74751237	1151	16	5	13	6	250	125	0.597288172099	0.840415538117	0.615	0.52	0.095
118	NDRG2	NDRG2	chr14	-	21493007	21493264	21493187	21493264	21492188	21492255	118	3	15	0	2	250	125	0.600664746108	0.840415538117	0.091	0.0	0.091
1328	MCM8	MCM8	chr20	+	5931297	5931723	5931297	5931669	5932656	5932809	1328	82	49	64	33	178	125	0.601545965318	0.840415538117	0.54	0.577	-0.037
1341	MLLT4	MLLT4	chr6	+	168366436	168366725	168366436	168366533	168369793	168369878	1341	90	0	257	2	250	125	0.596210362705	0.840415538117	1.0	0.985	0.015
1376	EEF1D	EEF1D	chr8	-	144663398	144663498	144663455	144663498	144663223	144663324	1376	2415	29	2337	24	181	125	0.589356901939	0.840415538117	0.983	0.985	-0.002
1417	CIZ1	CIZ1	chr9	-	130940987	130941694	130941351	130941694	130939844	130940042	1417	372	2	207	0	250	125	0.595973288547	0.840415538117	0.989	1.0	-0.011
1472	ZNF302	ZNF302	chr19	+	35168543	35169008	35168543	35168701	35169641	35169718	1472	4	3	3	1	250	125	0.595915017244	0.840415538117	0.4	0.6	-0.2
1664	PSMA4	PSMA4	chr15	+	78832746	78832881	78832746	78832805	78834246	78834272	1664	1943	24	1083	16	200	125	0.593823008758	0.840415538117	0.981	0.977	0.004
1817	GORASP1	GORASP1	chr3	-	39142237	39142368	39142278	39142368	39141795	39141994	1817	116	3	73	1	165	125	0.594719452332	0.840415538117	0.967	0.982	-0.015
1934	CUL7	CUL7	chr6	-	43019850	43020534	43019946	43020534	43019349	43019501	1934	28	54	43	97	220	125	0.600086553377	0.840415538117	0.228	0.201	0.027
1995	TAF12	TAF12	chr1	-	28969166	28969604	28969503	28969604	28948425	28948677	1995	6	34	12	91	250	125	0.595962757317	0.840415538117	0.081	0.062	0.019
2080	KAT6B	KAT6B	chr10	+	76735156	76735539	76735156	76735212	76737073	76737195	2080	17	6	17	4	250	125	0.592073020533	0.840415538117	0.586	0.68	-0.094
2584	CCDC103	CCDC103	chr17	+	42977079	42977227	42977079	42977211	42978357	42978509	2584	5	0	12	1	140	125	0.600406023425	0.840415538117	1.0	0.915	0.085
2620	SERHL2	SERHL2	chr22	+	42967126	42967907	42967126	42967209	42968441	42968535	2620	1	3	3	4	250	125	0.594618310552	0.840415538117	0.143	0.273	-0.13
2913	PTGS1	PTGS1	chr9	+	125148724	125149011	125148724	125148900	125152476	125152624	2913	13	7	16	6	235	125	0.601560595705	0.840415538117	0.497	0.587	-0.09
294	ZFAND1	ZFAND1	chr8	-	82633461	82633539	82633483	82633539	82630416	82630459	294	145	12	95	10	146	125	0.597112236084	0.840415538117	0.912	0.891	0.021
3000	ARHGDIA	ARHGDIA	chr17	-	79827205	79827501	79827417	79827501	79827048	79827112	3000	1853	14	2448	15	250	125	0.589787213818	0.840415538117	0.985	0.988	-0.003
354	ZGPAT	ZGPAT	chr20	+	62364938	62365091	62364938	62365064	62366056	62366176	354	76	13	105	22	151	125	0.597956134498	0.840415538117	0.829	0.798	0.031
361	SHF	SHF	chr15	-	45464344	45464516	45464346	45464516	45464080	45464200	361	2	3	4	3	126	125	0.595419914319	0.840415538117	0.398	0.569	-0.171
362	NUDT1	NUDT1	chr7	+	2282559	2282683	2282559	2282610	2284197	2284361	362	8	21	15	52	197	125	0.591182978515	0.840415538117	0.195	0.155	0.04
405	NDUFB11	NDUFB11	chrX	-	47001982	47002143	47002012	47002143	47001614	47001839	405	518	1059	346	676	154	125	0.598324371429	0.840415538117	0.284	0.294	-0.01
421	DKC1	DKC1	chrX	+	153994490	153995336	153994490	153994675	153995530	153995657	421	389	3	341	4	250	125	0.594720134715	0.840415538117	0.985	0.977	0.008
443	DDX46	DDX46	chr5	+	134152119	134152296	134152119	134152293	134153185	134153404	443	208	70	179	67	127	125	0.595877932744	0.840415538117	0.745	0.724	0.021
522	XRCC4	XRCC4	chr5	+	82373316	82373481	82373316	82373434	82400728	82400877	522	2	14	2	25	171	125	0.600555650551	0.840415538117	0.095	0.055	0.04
532	ARL6IP4	ARL6IP4	chr12	+	123464606	123465292	123464606	123464932	123465675	123465813	532	5	0	11	1	250	125	0.591546240729	0.840415538117	1.0	0.846	0.154
842	AKT1S1	AKT1S1	chr19	-	50379859	50380644	50380493	50380644	50376173	50376559	842	102	4	69	4	250	125	0.599603910244	0.840415538117	0.927	0.896	0.031
899	UCKL1	UCKL1	chr20	-	62572146	62572209	62572169	62572209	62571946	62572069	899	175	3	154	4	147	125	0.599739924747	0.840415538117	0.98	0.97	0.01
95	ALS2CL	ALS2CL	chr3	-	46722989	46723088	46722993	46723088	46722735	46722897	95	8	3	76	19	128	125	0.591766524054	0.840415538117	0.723	0.796	-0.073
1057	PIGT	PIGT	chr20	+	44045156	44045334	44045156	44045294	44047934	44048035	1057	116	7	140	11	164	125	0.602312951927	0.840848353168	0.927	0.907	0.02
339	PPCS	PPCS	chr1	+	42922164	42922744	42922164	42922395	42922917	42923021	339	165	0	175	1	250	125	0.604514027067	0.843301506187	1.0	0.989	0.011
2719	PTGES2	PTGES2	chr9	-	130889717	130890741	130890526	130890741	130887522	130887720	2719	52	2	65	4	250	125	0.606241582166	0.845090980275	0.929	0.89	0.039
2933	NAA60	NAA60	chr16	+	3534698	3535083	3534698	3535061	3535466	3536963	2933	28	45	70	97	146	125	0.609028475691	0.848353448543	0.348	0.382	-0.034
2868	ZNF43	ZNF43	chr19	-	22028193	22028308	22028231	22028308	22025946	22026128	2868	29	2	7	1	162	125	0.609936675181	0.848996104648	0.918	0.844	0.074
960	FAM214A	FAM214A	chr15	-	52970626	52970831	52970768	52970831	52970202	52970319	960	26	8	6	1	250	125	0.611057241379	0.849933205432	0.619	0.75	-0.131
2065	LOC100507547	LOC100507547	chr6	-	32121945	32122142	32122014	32122142	32121542	32121613	2065	17	1	27	3	193	125	0.611657576465	0.850145863411	0.917	0.854	0.063
1722	TRIM45	TRIM45	chr1	-	117660655	117661389	117660709	117661389	117659237	117659367	1722	9	0	24	1	178	125	0.612745034204	0.851034769728	1.0	0.944	0.056
1481	ZNF302	ZNF302	chr19	+	35168543	35168761	35168543	35168738	35169641	35169718	1481	4	2	1	0	147	125	0.613489076799	0.851445760349	0.63	1.0	-0.37
2810	TTC23	TTC23	chr15	-	99789375	99789824	99789621	99789824	99785593	99785715	2810	10	4	36	10	250	125	0.614366113357	0.852040595167	0.556	0.643	-0.087
2249	ZNF266	ZNF266	chr19	-	9529437	9529571	9529441	9529571	9529180	9529307	2249	7	2	22	10	128	125	0.615501941558	0.852993208578	0.774	0.682	0.092
1852	ZNF33B	ZNF33B	chr10	-	43127737	43127887	43127742	43127887	43127376	43127472	1852	0	34	1	55	129	125	0.616590928102	0.853718890984	0.0	0.017	-0.017
1971	RAB29	RAB29	chr1	-	205744400	205744610	205744501	205744610	205741623	205741695	1971	36	1	13	0	225	125	0.617364097718	0.853718890984	0.952	1.0	-0.048
2158	SPG20	SPG20	chr13	-	36920361	36920646	36920450	36920646	36909157	36909969	2158	44	2	11	1	213	125	0.618272207365	0.853718890984	0.928	0.866	0.062
458	POLD4	POLD4	chr11	-	67120764	67121067	67120773	67121067	67120458	67120548	458	1	33	6	113	133	125	0.617877246371	0.853718890984	0.028	0.048	-0.02
892	YIF1B	YIF1B	chr19	-	38806356	38806445	38806386	38806445	38800044	38800283	892	28	17	27	13	154	125	0.617400670645	0.853718890984	0.572	0.628	-0.056
1449	PACRGL	PACRGL	chr4	+	20702035	20702410	20702035	20702234	20706088	20706156	1449	82	1	87	2	250	125	0.622363534883	0.858518860659	0.976	0.956	0.02
2637	CHCHD5	CHCHD5	chr2	+	113342013	113342226	113342013	113342063	113343550	113343691	2637	69	3	130	8	250	125	0.62270319034	0.858518860659	0.92	0.89	0.03
773	GOLGB1	GOLGB1	chr3	-	121388043	121388202	121388058	121388202	121386907	121387005	773	39	91	17	47	139	125	0.623103952026	0.858518860659	0.278	0.245	0.033
1137	SMARCA2	SMARCA2	chr9	+	2086828	2087071	2086828	2086897	2088499	2088613	1137	133	1	142	2	250	125	0.623954912101	0.859068357241	0.985	0.973	0.012
1229	RCHY1	RCHY1	chr4	-	76439406	76439640	76439450	76439640	76434386	76434506	1229	90	4	129	4	168	125	0.626128394725	0.861436603894	0.944	0.96	-0.016
1573	MID1	MID1	chrX	-	10534927	10535643	10535041	10535643	10491131	10491227	1573	192	20	128	11	238	125	0.627538419908	0.862127981074	0.834	0.859	-0.025
2470	USP8	USP8	chr15	+	50716573	50716851	50716573	50716711	50731205	50731374	2470	94	39	67	32	250	125	0.627450815754	0.862127981074	0.547	0.511	0.036
889	YIF1B	YIF1B	chr19	-	38806499	38806606	38806508	38806606	38800044	38800283	889	8	27	9	23	133	125	0.628804093145	0.863242613422	0.218	0.269	-0.051
2656	CDIP1	CDIP1	chr16	-	4563696	4563852	4563816	4563852	4562791	4562948	2656	26	1	12	1	244	125	0.630250718152	0.863980060959	0.93	0.86	0.07
2974	ANAPC10	ANAPC10	chr4	-	146019271	146019371	146019282	146019371	146017136	146017263	2974	27	12	61	22	135	125	0.630074373476	0.863980060959	0.676	0.72	-0.044
2679	SLC37A4	SLC37A4	chr11	-	118899931	118900274	118900101	118900274	118898903	118899136	2679	58	0	382	3	250	125	0.63082274828	0.864140751068	1.0	0.985	0.015
2704	ZSCAN26	ZSCAN26	chr6	+	28239631	28240116	28239631	28240113	28240446	28240564	2704	39	8	10	3	127	125	0.632722471709	0.864956815149	0.828	0.766	0.062
3108	TRNT1	TRNT1	chr3	+	3188113	3188307	3188113	3188247	3189133	3189387	3108	115	0	128	1	184	125	0.632242517611	0.864956815149	1.0	0.989	0.011
734	BCAR1	BCAR1	chr16	-	75276367	75276988	75276811	75276988	75271080	75271242	734	113	4	321	15	250	125	0.632784196346	0.864956815149	0.934	0.915	0.019
46	RUSC2	RUSC2	chr9	+	35546426	35548532	35546426	35548207	35555056	35555698	46	108	0	119	1	250	125	0.633983661211	0.865473527705	1.0	0.983	0.017
909	RACGAP1	RACGAP1	chr12	-	50419110	50419307	50419180	50419307	50410413	50410502	909	80	100	64	89	194	125	0.63407323714	0.865473527705	0.34	0.317	0.023
349	C17orf62	C17orf62	chr17	-	80408355	80408707	80408408	80408707	80407306	80407356	349	1	2	0	1	177	125	0.634805855306	0.865851489649	0.261	0.0	0.261
2503	CFL2	CFL2	chr14	-	35182602	35182767	35182713	35182767	35182265	35182342	2503	319	16	243	10	235	125	0.635590731581	0.866300136301	0.914	0.928	-0.014
2893	MRPL55	MRPL55	chr1	-	228296849	228297013	228296961	228297013	228296655	228296722	2893	70	11	105	20	236	125	0.639340644796	0.870786541299	0.771	0.736	0.035
355	ZGPAT	ZGPAT	chr20	+	62339379	62339540	62339379	62339521	62339904	62340516	355	4	2	2	2	143	125	0.640644231416	0.871936991182	0.636	0.466	0.17
2169	UBAP2L	UBAP2L	chr1	+	154207066	154207268	154207066	154207214	154207671	154207767	2169	201	4	143	4	178	125	0.642953836082	0.873014561933	0.972	0.962	0.01
2766	CDV3	CDV3	chr3	+	133293277	133293600	133293277	133293395	133293882	133293959	2766	1	0	2	1	250	125	0.64327388774	0.873014561933	1.0	0.5	0.5
2908	PES1	PES1	chr22	-	31001400	31001504	31001447	31001504	30988118	30988385	2908	1	0	2	1	171	125	0.642004394966	0.873014561933	1.0	0.594	0.406
576	RDH13	RDH13	chr19	-	55558472	55558856	55558754	55558856	55555691	55556677	576	7	33	9	55	250	125	0.64301608272	0.873014561933	0.096	0.076	0.02
1538	FAM193A	FAM193A	chr4	+	2696672	2696869	2696672	2696809	2698089	2698320	1538	7	0	21	1	184	125	0.64411959478	0.873538351236	1.0	0.934	0.066
1302	EFCAB11	EFCAB11	chr14	-	90420929	90421121	90421076	90421121	90420249	90420345	1302	17	0	54	1	250	125	0.645052754185	0.873556830329	1.0	0.964	0.036
2591	ARL5A	ARL5A	chr2	-	152684644	152685009	152684902	152685009	152671652	152671713	2591	41	1	70	3	250	125	0.644643293728	0.873556830329	0.953	0.921	0.032
2139	UBE2J2	UBE2J2	chr1	-	1203112	1203372	1203241	1203372	1198725	1198766	2139	19	282	16	280	250	125	0.645872210885	0.873772127526	0.033	0.028	0.005
2597	TNFAIP3	TNFAIP3	chr6	+	138188324	138188655	138188324	138188631	138192349	138192659	2597	3	11	12	62	148	125	0.646131494302	0.873772127526	0.187	0.141	0.046
2398	LETMD1	LETMD1	chr12	+	51445874	51446029	51445874	51445990	51447560	51447643	2398	2	7	2	12	163	125	0.648039404432	0.874612822247	0.18	0.113	0.067
2691	CTSL	CTSL	chr9	+	90340973	90341223	90340973	90341168	90342508	90342644	2691	379	328	50	39	179	125	0.648134133539	0.874612822247	0.447	0.472	-0.025
725	NUDT4	NUDT4	chr12	+	93772325	93772566	93772325	93772469	93788384	93788495	725	2	0	5	1	221	125	0.647403092418	0.874612822247	1.0	0.739	0.261
2570	NAT9	NAT9	chr17	-	72771737	72771846	72771760	72771846	72769714	72769824	2570	0	141	2	100	147	125	0.649906971795	0.876382715692	0.0	0.017	-0.017
1156	NUF2	NUF2	chr1	+	163291722	163292002	163291722	163291856	163295821	163295964	1156	202	33	181	26	250	125	0.650648658961	0.876760604274	0.754	0.777	-0.023
1311	UBE2I	UBE2I	chr16	+	1359153	1359420	1359153	1359272	1364020	1364097	1311	5	4	25	14	250	125	0.651599298582	0.877419324809	0.385	0.472	-0.087
1288	HSD17B4	HSD17B4	chr5	+	118813111	118813196	118813111	118813187	118814528	118814716	1288	252	10	281	9	133	125	0.653550460837	0.877695113847	0.959	0.967	-0.008
162	TYSND1	TYSND1	chr10	-	71902423	71902609	71902520	71902609	71897736	71899897	162	86	7	96	6	221	125	0.652989315626	0.877695113847	0.874	0.9	-0.026
2700	EPS15L1	EPS15L1	chr19	-	16551672	16551720	16551695	16551720	16548580	16548676	2700	138	2	123	1	147	125	0.653651887418	0.877695113847	0.983	0.991	-0.008
2909	DPH5	DPH5	chr1	-	101491220	101491362	101491238	101491362	101487196	101487321	2909	2	5	0	1	142	125	0.652997585379	0.877695113847	0.26	0.0	0.26
1393	PHC3	PHC3	chr3	-	169899474	169899537	169899489	169899537	169896560	169896726	1393	1	20	2	22	139	125	0.65459040399	0.878238765005	0.043	0.076	-0.033
1422	AMN1	AMN1	chr12	-	31881904	31882108	31881924	31882108	31862226	31862359	1422	4	0	26	2	144	125	0.654981226322	0.878238765005	1.0	0.919	0.081
2293	TLE3	TLE3	chr15	-	70349797	70349997	70349812	70349997	70348636	70348713	2293	22	10	28	10	139	125	0.656256972477	0.879328806563	0.664	0.716	-0.052
1174	PLCE1	PLCE1	chr10	+	96014649	96014806	96014649	96014758	96018556	96018679	1174	26	1	8	0	172	125	0.657828571262	0.880405583604	0.95	1.0	-0.05
2650	DNASE1L1	DNASE1L1	chrX	-	153636893	153637614	153637447	153637614	153633774	153633996	2650	6	18	14	54	250	125	0.657987330904	0.880405583604	0.143	0.115	0.028
1256	MSTO1	MSTO1	chr1	+	155583447	155583557	155583447	155583524	155583849	155584758	1256	152	19	116	17	157	125	0.658824486501	0.880905365483	0.864	0.845	0.019
116	NDRG2	NDRG2	chr14	-	21492144	21492255	21492188	21492255	21491399	21491480	116	4	56	0	4	168	125	0.659381858303	0.88103061236	0.05	0.0	0.05
139	QARS	QARS	chr3	-	49141756	49141904	49141805	49141904	49141295	49141405	139	508	4	869	9	173	125	0.662473362586	0.882421897685	0.989	0.986	0.003
2895	STAT6	STAT6	chr12	-	57504892	57505196	57504911	57505196	57501945	57502082	2895	2	31	13	286	143	125	0.662492251951	0.882421897685	0.053	0.038	0.015
480	YPEL5	YPEL5	chr2	+	30371110	30371407	30371110	30371171	30379493	30379658	480	136	9	71	6	250	125	0.661423482658	0.882421897685	0.883	0.855	0.028
499	BANP	BANP	chr16	+	88008653	88008809	88008653	88008791	88014641	88014733	499	1	24	4	57	142	125	0.662745288419	0.882421897685	0.035	0.058	-0.023
981	RPL17	RPL17	chr18	-	47018627	47018834	47018644	47018834	47018105	47018203	981	67	39	57	29	141	125	0.66133526835	0.882421897685	0.604	0.635	-0.031
1795	AP5S1	AP5S1	chr20	+	3801170	3801501	3801170	3801405	3802748	3802940	1795	1	49	0	42	220	125	0.663610592184	0.882441537235	0.011	0.0	0.011
2389	PIGG	PIGG	chr4	+	492988	493278	492988	493087	494184	494390	2389	98	4	104	3	250	125	0.664066100218	0.882441537235	0.925	0.945	-0.02
818	SLC52A2	SLC52A2	chr8	+	145582843	145583083	145582843	145582980	145583282	145584153	818	599	2	692	4	227	125	0.664153367498	0.882441537235	0.994	0.99	0.004
2204	FAM60A	FAM60A	chr12	-	31457915	31458057	31457919	31458057	31451010	31451158	2204	32	30	109	90	128	125	0.665913974187	0.883545077483	0.51	0.542	-0.032
2491	SAMD8	SAMD8	chr10	+	76871392	76871536	76871392	76871480	76910271	76910864	2491	8	11	16	17	180	125	0.665898443762	0.883545077483	0.336	0.395	-0.059
1058	FAM109A	FAM109A	chr12	-	111803916	111804061	111803935	111804061	111798454	111801267	1058	51	5	17	1	143	125	0.666456391731	0.883647693153	0.899	0.937	-0.038
1332	TMEM170A	TMEM170A	chr16	-	75498365	75498635	75498569	75498635	75485635	75485737	1332	22	1	78	2	250	125	0.667980987011	0.88505151696	0.917	0.951	-0.034
393	FXN	FXN	chr9	+	71679853	71679959	71679853	71679951	71687527	71693993	393	22	156	12	72	132	125	0.669180137859	0.886022482183	0.118	0.136	-0.018
1088	MITF	MITF	chr3	+	69986972	69987200	69986972	69987032	69988248	69988332	1088	53	2	229	6	250	125	0.670289919543	0.886873848978	0.93	0.95	-0.02
1581	HARS	HARS	chr5	-	140070799	140071312	140070886	140071312	140070439	140070529	1581	454	13	420	10	211	125	0.671269826114	0.887552310102	0.954	0.961	-0.007
1760	CCDC120	CCDC120	chrX	+	48919489	48919648	48919489	48919589	48919765	48919856	1760	3	1	99	19	183	125	0.672939854886	0.888952722239	0.672	0.781	-0.109
240	NCOA3	NCOA3	chr20	+	46277748	46277853	46277748	46277841	46279725	46280020	240	8	9	13	19	136	125	0.673773317973	0.888952722239	0.45	0.386	0.064
2709	TCEAL1	TCEAL1	chrX	+	102884421	102884501	102884421	102884489	102884812	102885876	2709	16	39	9	27	136	125	0.675046823524	0.888952722239	0.274	0.235	0.039
2756	PASK	PASK	chr2	-	242054436	242054592	242054457	242054592	242051654	242051854	2756	7	46	4	35	145	125	0.675136199048	0.888952722239	0.116	0.09	0.026
2912	WBSCR22	WBSCR22	chr7	+	73098096	73098330	73098096	73098134	73100965	73101061	2912	36	614	33	627	250	125	0.674626110475	0.888952722239	0.028	0.026	0.002
765	LSM1	LSM1	chr8	-	38033792	38034248	38034070	38034248	38029482	38029551	765	514	25	333	14	250	125	0.673735888151	0.888952722239	0.911	0.922	-0.011
523	HEXIM2	HEXIM2	chr17	+	43237540	43238615	43237540	43238310	43239854	43240002	523	2	1	3	3	250	125	0.67614975948	0.889670736158	0.5	0.333	0.167
1127	CCDC90B	CCDC90B	chr11	-	82996595	82997450	82997142	82997450	82991183	82991303	1127	62	3	59	4	250	125	0.677415702531	0.8901036202	0.912	0.881	0.031
2207	ELOVL1	ELOVL1	chr1	-	43830212	43830318	43830285	43830318	43829994	43830131	2207	964	12	1512	22	197	125	0.677133721045	0.8901036202	0.981	0.978	0.003
3035	ELOVL7	ELOVL7	chr5	-	60067729	60067920	60067775	60067920	60063649	60063730	3035	10	0	198	5	170	125	0.67788760893	0.890108125064	1.0	0.967	0.033
1095	PPP2R5E	PPP2R5E	chr14	-	63848773	63848875	63848788	63848875	63840609	63842826	1095	87	7	226	22	139	125	0.678685001376	0.89053971175	0.918	0.902	0.016
165	TYSND1	TYSND1	chr10	-	71905176	71906496	71906288	71906496	71897736	71899897	165	5	4	6	7	250	125	0.68020179137	0.890684633772	0.385	0.3	0.085
1784	KLF6	KLF6	chr10	-	3823958	3824406	3823986	3824406	3818187	3821782	1784	94	0	708	7	152	125	0.679878982749	0.890684633772	1.0	0.988	0.012
652	ZFYVE27	ZFYVE27	chr10	+	99496877	99497082	99496877	99497078	99498233	99498431	652	17	63	7	32	128	125	0.67970140028	0.890684633772	0.209	0.176	0.033
2482	ARMCX4	ARMCX4	chrX	+	100741009	100741085	100741009	100741079	100742179	100742259	2482	4	28	0	2	130	125	0.681013181216	0.891132950627	0.121	0.0	0.121
1736	NAPRT	NAPRT	chr8	-	144657360	144657515	144657399	144657515	144657155	144657263	1736	10	0	284	7	163	125	0.681995681139	0.891152432881	1.0	0.969	0.031
2805	LOC100288798	LOC100288798	chr12	+	46777458	46777496	46777458	46777478	46781529	46781755	2805	1	0	9	3	142	125	0.681960948629	0.891152432881	1.0	0.725	0.275
322	FAM45A	FAM45A	chr10	+	120867459	120867676	120867459	120867608	120871360	120871440	322	389	4	288	4	192	125	0.682435152548	0.891152432881	0.984	0.979	0.005
1227	RCHY1	RCHY1	chr4	-	76434029	76434145	76434033	76434145	76419310	76419389	1227	64	6	112	13	128	125	0.685974570078	0.891626403832	0.912	0.894	0.018
129	FRMD5	FRMD5	chr15	-	44181006	44181070	44181021	44181070	44180372	44180464	129	86	2	56	2	139	125	0.684260533794	0.891626403832	0.975	0.962	0.013
1731	C21orf2	C21orf2	chr21	-	45750345	45750799	45750705	45750799	45748826	45750209	1731	8	16	9	14	250	125	0.687199835655	0.891626403832	0.2	0.243	-0.043
1822	FBXL6	FBXL6	chr8	-	145581098	145581162	145581116	145581162	145580649	145580781	1822	39	8	129	22	142	125	0.686763348957	0.891626403832	0.811	0.838	-0.027
2569	NAT9	NAT9	chr17	-	72772405	72772564	72772409	72772564	72771760	72771846	2569	177	7	71	2	128	125	0.687228617334	0.891626403832	0.961	0.972	-0.011
265	KDM2A	KDM2A	chr11	+	67017556	67018269	67017556	67017817	67020164	67020328	265	157	1	389	4	250	125	0.683723633196	0.891626403832	0.987	0.98	0.007
3030	PICK1	PICK1	chr22	+	38453261	38453594	38453261	38453443	38453759	38453857	3030	20	3	124	14	250	125	0.686219203053	0.891626403832	0.769	0.816	-0.047
3041	SERPINB8	SERPINB8	chr18	+	61637262	61637421	61637262	61637404	61645532	61645710	3041	11	31	13	30	141	125	0.684665927895	0.891626403832	0.239	0.278	-0.039
439	SPHK1	SPHK1	chr17	+	74380689	74381250	74380689	74380887	74381531	74381735	439	41	26	2	2	250	125	0.68749088506	0.891626403832	0.441	0.333	0.108
658	STARD4	STARD4	chr5	-	110836699	110836814	110836783	110836814	110831731	110835804	658	58	2	466	22	208	125	0.684827897024	0.891626403832	0.946	0.927	0.019
236	CASP8	CASP8	chr2	+	202141549	202141827	202141549	202141691	202149538	202150040	236	15	105	6	34	250	125	0.689296916486	0.892749925919	0.067	0.081	-0.014
2539	OXLD1	OXLD1	chr17	-	79633175	79633667	79633179	79633667	79632065	79632614	2539	14	5	8	4	128	125	0.689009396724	0.892749925919	0.732	0.661	0.071
2032	TNFRSF18	TNFRSF18	chr1	-	1139413	1139616	1139434	1139616	1138887	1139348	2032	29	4	2	0	145	125	0.690347380672	0.89289314042	0.862	1.0	-0.138
629	PSMC3IP	PSMC3IP	chr17	-	40726116	40726228	40726213	40726228	40725495	40725641	629	252	79	180	52	221	125	0.690332804228	0.89289314042	0.643	0.662	-0.019
1231	RCHY1	RCHY1	chr4	-	76439364	76439640	76439450	76439640	76434386	76434506	1231	4	4	6	4	210	125	0.692196445981	0.893940040022	0.373	0.472	-0.099
664	NUB1	NUB1	chr7	+	151071182	151071329	151071182	151071287	151072933	151073029	664	21	102	13	54	166	125	0.692568283638	0.893940040022	0.134	0.153	-0.019
942	ZNF79	ZNF79	chr9	+	130186652	130187189	130186652	130187082	130191110	130191199	942	13	1	15	2	231	125	0.692209487084	0.893940040022	0.876	0.802	0.074
1919	PSME1	PSME1	chr14	+	24607682	24607777	24607682	24607769	24607944	24608176	1919	7	306	35	1289	132	125	0.693131168831	0.89405921302	0.021	0.025	-0.004
2142	PQLC2	PQLC2	chr1	+	19638739	19639383	19638739	19638852	19644093	19644335	2142	169	0	115	1	250	125	0.693793406144	0.894242138528	1.0	0.983	0.017
533	ARL6IP4	ARL6IP4	chr12	+	123464606	123465434	123464606	123465292	123465675	123465813	533	0	2	1	7	250	125	0.694214291752	0.894242138528	0.0	0.067	-0.067
1044	AGTRAP	AGTRAP	chr1	+	11808471	11808667	11808471	11808646	11810133	11810828	1044	264	67	147	34	145	125	0.695111395138	0.894791091302	0.773	0.788	-0.015
228	THYN1	THYN1	chr11	-	134123120	134123260	134123192	134123260	134122733	134122810	228	56	18	87	32	196	125	0.695674776895	0.89491000413	0.665	0.634	0.031
295	MLH1	MLH1	chr3	+	37042445	37042544	37042445	37042539	37045891	37045965	295	91	4	93	3	129	125	0.699710592953	0.898884466944	0.957	0.968	-0.011
988	FAM193B	FAM193B	chr5	-	176980168	176981548	176981249	176981548	176965905	176966148	988	17	8	19	7	250	125	0.699686674258	0.898884466944	0.515	0.576	-0.061
559	FKRP	FKRP	chr19	+	47251771	47251974	47251771	47251922	47258668	47261832	559	21	13	34	25	176	125	0.700487056722	0.89927392417	0.534	0.491	0.043
1626	ZNF155	ZNF155	chr19	+	44488321	44488397	44488321	44488383	44492610	44492710	1626	3	1	1	0	138	125	0.705191807555	0.899820548216	0.731	1.0	-0.269
2350	C6orf1	C6orf1	chr6	-	34216503	34216885	34216755	34216885	34215457	34215641	2350	25	43	15	22	250	125	0.70676336945	0.899820548216	0.225	0.254	-0.029
2635	CNOT8	CNOT8	chr5	+	154238078	154238376	154238078	154238328	154242766	154242955	2635	10	37	18	56	172	125	0.703796989949	0.899820548216	0.164	0.189	-0.025
2698	SYTL3	SYTL3	chr6	+	159082300	159082417	159082300	159082401	159083781	159083844	2698	20	1	5	0	140	125	0.707543104755	0.899820548216	0.947	1.0	-0.053
2859	C1QTNF9B-AS1	C1QTNF9B-AS1	chr13	+	24465523	24465670	24465523	24465589	24465751	24466242	2859	39	5	2	0	205	125	0.706998842734	0.899820548216	0.826	1.0	-0.174
2917	BDNF	BDNF	chr11	-	27721710	27722035	27721728	27722035	27676441	27680132	2917	120	5	54	3	142	125	0.707245980201	0.899820548216	0.955	0.941	0.014
2957	APEX1	APEX1	chr14	+	20923289	20923548	20923289	20923497	20923736	20923862	2957	185	76	284	109	175	125	0.703023529624	0.899820548216	0.635	0.65	-0.015
3089	ALG13	ALG13	chrX	+	110925359	110925522	110925359	110925463	110928192	110928331	3089	112	6	231	15	183	125	0.704556389378	0.899820548216	0.927	0.913	0.014
3096	GPX8	GPX8	chr5	+	54455945	54456224	54455945	54456071	54456821	54457083	3096	598	23	485	21	250	125	0.705001808181	0.899820548216	0.929	0.92	0.009
374	ODC1	ODC1	chr2	-	10587599	10587925	10587753	10587925	10585280	10585390	374	1	2	2	2	250	125	0.705314441152	0.899820548216	0.2	0.333	-0.133
536	ARL6IP4	ARL6IP4	chr12	+	123465675	123465846	123465675	123465813	123466117	123466426	536	157	54	237	88	157	125	0.706193137511	0.899820548216	0.698	0.682	0.016
553	VIPAS39	VIPAS39	chr14	-	77923437	77923983	77923837	77923983	77920352	77920445	553	4	15	8	39	250	125	0.706444444624	0.899820548216	0.118	0.093	0.025
607	METTL6	METTL6	chr3	-	15468880	15469054	15468908	15469054	15467793	15468142	607	2	79	1	65	152	125	0.703071778262	0.899820548216	0.02	0.012	0.008
790	CCAR1	CCAR1	chr10	+	70480900	70481045	70480900	70481039	70482211	70482334	790	14	76	16	101	130	125	0.707177343761	0.899820548216	0.15	0.132	0.018
414	ART5	ART5	chr11	-	3660871	3661601	3661075	3661601	3660232	3660265	414	15	2	2	0	250	125	0.708990946728	0.901058728283	0.789	1.0	-0.211
2955	APEX1	APEX1	chr14	+	20923289	20923553	20923289	20923497	20923736	20923862	2955	717	76	969	109	180	125	0.71020360687	0.901996559527	0.868	0.861	0.007
2971	PFDN6	PFDN6	chr6	+	33257373	33257405	33257373	33257397	33257546	33257697	2971	30	34	35	45	132	125	0.71136853458	0.902872555579	0.455	0.424	0.031
1086	SLMO1	SLMO1	chr18	+	12429348	12429435	12429348	12429432	12431148	12432236	1086	59	18	57	15	127	125	0.712803254341	0.904089574932	0.763	0.789	-0.026
1890	C6orf203	C6orf203	chr6	+	107349375	107350001	107349375	107349475	107360952	107361434	1890	5	23	2	13	250	125	0.716273512421	0.906196032796	0.098	0.071	0.027
2555	SKIL	SKIL	chr3	+	170102320	170102553	170102320	170102415	170108010	170108252	2555	167	4	162	5	250	125	0.716554919991	0.906196032796	0.954	0.942	0.012
2583	CCDC103	CCDC103	chr17	+	42977079	42977227	42977079	42977197	42978357	42978509	2583	5	4	12	7	154	125	0.715313152355	0.906196032796	0.504	0.582	-0.078
543	GRASP	GRASP	chr12	+	52404822	52404991	52404822	52404925	52407470	52407564	543	4	111	0	6	190	125	0.71684875647	0.906196032796	0.023	0.0	0.023
605	TMEM254	TMEM254	chr10	+	81841395	81841497	81841395	81841490	81841596	81841700	605	7	2	1	0	131	125	0.71585866561	0.906196032796	0.77	1.0	-0.23
752	RAB43	RAB43	chr3	-	128840128	128840647	128840142	128840647	128813828	128814012	752	82	3	169	8	138	125	0.718290975254	0.90741546076	0.961	0.95	0.011
1598	ZSWIM8	ZSWIM8	chr10	+	75559768	75559952	75559768	75559928	75560053	75560230	1598	50	99	40	72	148	125	0.719221782563	0.907987632472	0.299	0.319	-0.02
2195	SKA1	SKA1	chr18	+	47901391	47901609	47901391	47901564	47902189	47902288	2195	47	50	47	45	169	125	0.720225513604	0.908394971254	0.41	0.436	-0.026
565	SERPINB6	SERPINB6	chr6	-	2971766	2972399	2971825	2972399	2959401	2959576	565	78	0	98	1	183	125	0.720978745606	0.908394971254	1.0	0.985	0.015
673	C18orf32	C18orf32	chr18	-	47013412	47013644	47013576	47013644	47009953	47010141	673	17	53	37	102	250	125	0.720878510737	0.908394971254	0.138	0.154	-0.016
2476	SUPT20H	SUPT20H	chr13	-	37633616	37633850	37633695	37633850	37625624	37625720	2476	1	40	2	50	203	125	0.72183790363	0.908874762689	0.015	0.024	-0.009
1547	ZNF621	ZNF621	chr3	+	40566368	40566765	40566368	40566529	40567269	40567355	1547	55	2	44	1	250	125	0.722616772128	0.909252892082	0.932	0.957	-0.025
1368	ELMOD3	ELMOD3	chr2	+	85582677	85582839	85582677	85582721	85584089	85584375	1368	16	13	15	10	242	125	0.726973322349	0.913762170518	0.389	0.437	-0.048
1633	ZNF276	ZNF276	chr16	+	89793686	89793765	89793686	89793733	89795642	89795726	1633	6	10	16	33	156	125	0.727908318257	0.913762170518	0.325	0.28	0.045
1743	PLAU	PLAU	chr10	+	75671282	75671683	75671282	75671370	75671972	75672080	1743	14	17	132	140	250	125	0.728482390523	0.913762170518	0.292	0.32	-0.028
2135	KMT2A	KMT2A	chr11	+	118361910	118362033	118361910	118362024	118362458	118362643	2135	3	14	13	47	133	125	0.72956695404	0.913762170518	0.168	0.206	-0.038
2659	TMEM169	TMEM169	chr2	+	216946588	216946702	216946588	216946698	216960560	216960957	2659	2	0	8	1	128	125	0.727787300949	0.913762170518	1.0	0.887	0.113
37	CCDC66	CCDC66	chr3	+	56591183	56591281	56591183	56591262	56592873	56592938	37	10	1	19	3	143	125	0.729182723905	0.913762170518	0.897	0.847	0.05
631	PSMC3IP	PSMC3IP	chr17	-	40725836	40726228	40726213	40726228	40725495	40725641	631	130	79	79	52	250	125	0.729422120451	0.913762170518	0.451	0.432	0.019
1467	KIF2A	KIF2A	chr5	+	61648414	61648537	61648414	61648480	61649101	61649202	1467	76	57	121	98	181	125	0.731049410649	0.913811763311	0.479	0.46	0.019
2686	COPS7A	COPS7A	chr12	+	6833149	6833416	6833149	6833318	6833779	6833984	2686	23	14	31	22	222	125	0.730639723606	0.913811763311	0.481	0.442	0.039
856	C12orf43	C12orf43	chr12	-	121448620	121448729	121448630	121448729	121444123	121444197	856	1	53	0	87	134	125	0.730523085482	0.913811763311	0.017	0.0	0.017
1324	HDAC9	HDAC9	chr7	+	18631138	18631265	18631138	18631259	18633530	18633652	1324	159	24	155	26	130	125	0.732565484774	0.915104813327	0.864	0.851	0.013
1377	PRAME	PRAME	chr22	-	22899231	22900000	22899964	22900000	22893188	22893511	1377	17	2	2	0	250	125	0.733480267197	0.915165262932	0.81	1.0	-0.19
1830	IFI6	IFI6	chr1	-	27995731	27995857	27995743	27995857	27994968	27995046	1830	0	5	1	23	136	125	0.733577208129	0.915165262932	0.0	0.038	-0.038
233	TCEB1	TCEB1	chr8	-	74884311	74884522	74884479	74884522	74876721	74876860	233	53	11	28	7	250	125	0.734855668224	0.915795118322	0.707	0.667	0.04
2345	PIDD1	PIDD1	chr11	-	800332	800451	800383	800451	800130	800244	2345	17	7	24	8	175	125	0.735046081811	0.915795118322	0.634	0.682	-0.048
1413	FAM156A	FAM156A	chrX	+	52985470	52985953	52985470	52985544	53024484	53024651	1413	5	3	5	2	250	125	0.73729663818	0.916195953265	0.455	0.556	-0.101
1537	FAM193A	FAM193A	chr4	+	2696672	2696856	2696672	2696809	2698089	2698320	1537	35	0	95	1	171	125	0.736869944052	0.916195953265	1.0	0.986	0.014
2221	MSH5	MSH5	chr6	+	31729594	31729732	31729594	31729642	31729888	31729962	2221	7	1	43	4	214	125	0.736203942819	0.916195953265	0.803	0.863	-0.06
3106	TSEN2	TSEN2	chr3	+	12526009	12526379	12526009	12526127	12531282	12531488	3106	5	2	5	3	250	125	0.73729663818	0.916195953265	0.556	0.455	0.101
1789	CPM	CPM	chr12	-	69326921	69326979	69326939	69326979	69326457	69326620	1789	20	1	90	3	142	125	0.738655465833	0.917284565414	0.946	0.964	-0.018
2866	JMJD4	JMJD4	chr1	-	227920581	227920728	227920629	227920728	227918889	227920377	2866	95	5	96	4	172	125	0.740743602188	0.919276841383	0.932	0.946	-0.014
1190	SLC36A4	SLC36A4	chr11	-	92915971	92916060	92916000	92916060	92914856	92914952	1190	58	2	119	3	153	125	0.742394169179	0.919325402524	0.96	0.97	-0.01
215	CTNND1	CTNND1	chr11	+	57529233	57529591	57529233	57529518	57561481	57561553	215	39	67	203	375	197	125	0.742174731033	0.919325402524	0.27	0.256	0.014
2203	SS18L1	SS18L1	chr20	+	60733727	60733998	60733727	60733804	60734932	60735017	2203	0	42	1	30	250	125	0.741875133722	0.919325402524	0.0	0.016	-0.016
2587	MED4	MED4	chr13	-	48669089	48669277	48669195	48669277	48664487	48664554	2587	370	53	246	38	230	125	0.743202009619	0.919325402524	0.791	0.779	0.012
25	TTC26	TTC26	chr7	+	138819400	138819538	138819400	138819467	138822592	138822685	25	54	1	70	2	195	125	0.742910638212	0.919325402524	0.972	0.957	0.015
1264	GGA1	GGA1	chr22	+	38026004	38026177	38026004	38026165	38026909	38027106	1264	44	4	174	13	136	125	0.744265195589	0.919639633265	0.91	0.925	-0.015
220	CTNND1	CTNND1	chr11	+	57529233	57529591	57529233	57529518	57563048	57563201	220	30	22	97	79	197	125	0.744424082085	0.919639633265	0.464	0.438	0.026
1333	PMEPA1	PMEPA1	chr20	-	56285515	56285670	56285522	56285670	56234598	56234753	1333	12	3	46	9	131	125	0.74686672599	0.919779125612	0.792	0.83	-0.038
2016	AKTIP	AKTIP	chr16	-	53537029	53537216	53537058	53537216	53534129	53534241	2016	1	14	5	47	153	125	0.745346290477	0.919779125612	0.055	0.08	-0.025
2687	COPS7A	COPS7A	chr12	+	6833149	6833345	6833149	6833318	6833779	6833984	2687	38	14	68	22	151	125	0.746957468852	0.919779125612	0.692	0.719	-0.027
363	TC2N	TC2N	chr14	-	92302526	92302870	92302714	92302870	92280046	92280169	363	0	1	3	13	250	125	0.745512795963	0.919779125612	0.0	0.103	-0.103
497	ZNF33A	ZNF33A	chr10	+	38305798	38305948	38305798	38305943	38306218	38306314	497	5	62	9	92	129	125	0.746793831293	0.919779125612	0.072	0.087	-0.015
1077	AFF2	AFF2	chrX	+	147733519	147733652	147733519	147733640	147743428	147744289	1077	1	4	0	1	136	125	0.749992968437	0.920591797728	0.187	0.0	0.187
1330	RANBP3	RANBP3	chr19	-	5931414	5931542	5931429	5931542	5927978	5928098	1330	119	97	134	116	139	125	0.749341358029	0.920591797728	0.525	0.51	0.015
2428	ST3GAL4	ST3GAL4	chr11	+	126276367	126276452	126276367	126276440	126276837	126276918	2428	84	19	46	9	136	125	0.749188881947	0.920591797728	0.803	0.824	-0.021
320	UFD1L	UFD1L	chr22	-	19442271	19442353	19442324	19442353	19437463	19438267	320	372	9	428	12	177	125	0.748559292471	0.920591797728	0.967	0.962	0.005
353	RPP25L	RPP25L	chr9	-	34611856	34612110	34612060	34612110	34610481	34611329	353	12	18	21	27	250	125	0.750040054149	0.920591797728	0.25	0.28	-0.03
2817	PPOX	PPOX	chr1	+	161136180	161136462	161136180	161136401	161136629	161136724	2817	20	1	40	3	185	125	0.751589454323	0.92189797496	0.931	0.9	0.031
1087	MITF	MITF	chr3	+	69986972	69987200	69986972	69987032	69990386	69990482	1087	21	0	107	1	250	125	0.754318823801	0.922759100014	1.0	0.982	0.018
1750	CD151	CD151	chr11	+	832951	833026	832951	833022	834529	834591	1750	345	44	596	81	128	125	0.754278465602	0.922759100014	0.884	0.878	0.006
2717	ARPC4	ARPC4	chr3	+	9834178	9834389	9834178	9834244	9839342	9839461	2717	14	3	13	2	250	125	0.753999064974	0.922759100014	0.7	0.765	-0.065
309	TRAPPC3	TRAPPC3	chr1	-	36614692	36615115	36614937	36615115	36603396	36603579	309	13	2	9	2	250	125	0.754719811275	0.922759100014	0.765	0.692	0.073
788	LAT2	LAT2	chr7	+	73629151	73629340	73629151	73629270	73630276	73630399	788	4	1	1	0	194	125	0.752857199884	0.922759100014	0.72	1.0	-0.28
567	SLC6A9	SLC6A9	chr1	-	44476397	44476554	44476442	44476554	44475636	44475768	567	6	0	31	1	169	125	0.757122206085	0.924506549847	1.0	0.958	0.042
922	HPS5	HPS5	chr11	-	18343492	18343721	18343679	18343721	18333460	18333571	922	15	4	24	8	250	125	0.756840337532	0.924506549847	0.652	0.6	0.052
1980	STX16	STX16	chr20	+	57226308	57227194	57226308	57227143	57242545	57242653	1980	12	32	39	117	175	125	0.761420568022	0.927717270757	0.211	0.192	0.019
2114	RPL10	RPL10	chrX	+	153626405	153626739	153626405	153626735	153626837	153626883	2114	14	614	14	693	128	125	0.762192978764	0.927717270757	0.022	0.019	0.003
2867	PARP2	PARP2	chr14	+	20813090	20813285	20813090	20813246	20813552	20813623	2867	126	95	171	122	163	125	0.761640129121	0.927717270757	0.504	0.518	-0.014
3026	ZBTB8OS	ZBTB8OS	chr1	-	33116002	33116191	33116033	33116191	33099551	33099711	3026	4	21	8	34	155	125	0.761980699909	0.927717270757	0.133	0.159	-0.026
3072	CCDC51	CCDC51	chr3	-	48481397	48481529	48481505	48481529	48476226	48476546	3072	10	4	13	4	232	125	0.761836773574	0.927717270757	0.574	0.637	-0.063
1691	SUCO	SUCO	chr1	+	172557899	172559066	172557899	172558064	172560123	172560211	1691	264	2	527	3	250	125	0.763169885224	0.928311640157	0.985	0.989	-0.004
1199	C7orf49	C7orf49	chr7	-	134853500	134853812	134853682	134853812	134850531	134851623	1199	136	0	312	2	250	125	0.763938095324	0.928651555416	1.0	0.987	0.013
1735	BFSP1	BFSP1	chr20	-	17539332	17539605	17539336	17539605	17505492	17505553	1735	2	3	3	3	128	125	0.765626982002	0.93010950499	0.394	0.494	-0.1
212	TPD52L2	TPD52L2	chr20	+	62500648	62500794	62500648	62500719	62505020	62505169	212	1161	7	1112	8	199	125	0.767258376909	0.930900968153	0.99	0.989	0.001
2479	STRADA	STRADA	chr17	-	61805693	61805773	61805717	61805773	61791365	61791468	2479	20	6	48	17	148	125	0.766989455878	0.930900968153	0.738	0.705	0.033
913	ATP13A2	ATP13A2	chr1	-	17331186	17331316	17331201	17331316	17330826	17330906	913	62	40	84	50	139	125	0.768059561397	0.931278345025	0.582	0.602	-0.02
341	PPCS	PPCS	chr1	+	42922164	42922395	42922164	42922299	42922917	42923021	341	0	16	1	42	220	125	0.768720586234	0.931485404238	0.0	0.013	-0.013
2019	MED15	MED15	chr22	+	20861828	20862033	20861828	20862022	20891403	20891491	2019	102	6	314	16	135	125	0.77221535512	0.935123756997	0.94	0.948	-0.008
1395	EIF1AD	EIF1AD	chr11	-	65769380	65769637	65769510	65769637	65767773	65767952	1395	55	12	98	19	250	125	0.773937523184	0.936016100604	0.696	0.721	-0.025
614	ASB9	ASB9	chrX	-	15266804	15267057	15266865	15267057	15262108	15262752	614	34	8	40	8	185	125	0.773476104577	0.936016100604	0.742	0.772	-0.03
1654	GGT1	GGT1	chr22	+	24999123	24999494	24999123	24999288	25005931	25006000	1654	4	0	45	2	250	125	0.775257694308	0.936216683547	1.0	0.918	0.082
2420	PPFIA1	PPFIA1	chr11	+	70184479	70184559	70184479	70184540	70185276	70185412	2420	61	3	126	5	143	125	0.777552592967	0.936216683547	0.947	0.957	-0.01
2461	ZCCHC7	ZCCHC7	chr9	+	37120468	37120624	37120468	37120620	37126308	37126939	2461	10	24	13	36	128	125	0.777080867874	0.936216683547	0.289	0.261	0.028
3073	CCDC51	CCDC51	chr3	-	48481397	48481529	48481505	48481529	48476226	48476425	3073	17	5	17	4	232	125	0.776518452934	0.936216683547	0.647	0.696	-0.049
3116	LARP7	LARP7	chr4	+	113565823	113566027	113565823	113565924	113567506	113567607	3116	121	6	333	19	227	125	0.777298227167	0.936216683547	0.917	0.906	0.011
456	POLD4	POLD4	chr11	-	67120764	67121067	67120834	67121067	67120458	67120548	456	51	11	162	39	194	125	0.775099469998	0.936216683547	0.749	0.728	0.021
539	ZCCHC10	ZCCHC10	chr5	-	132358502	132358598	132358532	132358598	132342450	132342612	539	1	38	2	52	154	125	0.777157088295	0.936216683547	0.021	0.03	-0.009
1902	UBL7-AS1	UBL7-AS1	chr15	+	74753605	74754439	74753605	74754368	74758376	74758471	1902	12	3	19	6	195	125	0.780303116569	0.938391590312	0.719	0.67	0.049
281	METTL23	METTL23	chr17	+	74722911	74723295	74722911	74723260	74729059	74729297	281	7	13	14	22	159	125	0.780346690891	0.938391590312	0.297	0.333	-0.036
330	DDX17	DDX17	chr22	-	38883877	38884120	38883883	38884120	38879442	38882445	330	89	233	113	310	130	125	0.780897269269	0.938459716389	0.269	0.26	0.009
1414	FAM156A	FAM156A	chrX	+	52985470	52985953	52985470	52985544	52986285	52986436	1414	7	17	4	12	250	125	0.782148370454	0.939369092201	0.171	0.143	0.028
2768	CDV3	CDV3	chr3	+	133293277	133293600	133293277	133293436	133293882	133293959	2768	1	6	2	8	250	125	0.784007936772	0.941007630996	0.077	0.111	-0.034
1043	CLINT1	CLINT1	chr5	-	157285937	157286183	157285960	157286183	157244450	157244555	1043	179	1	191	2	147	125	0.78703537457	0.942525809057	0.993	0.988	0.005
266	STARD3	STARD3	chr17	+	37814027	37814105	37814027	37814092	37814657	37814775	266	5	1	1	0	137	125	0.786103463969	0.942525809057	0.82	1.0	-0.18
2861	MCAT	MCAT	chr22	-	43538897	43539403	43538931	43539403	43537167	43537255	2861	2	46	5	145	158	125	0.78725708367	0.942525809057	0.033	0.027	0.006
955	LOC101927027	LOC101927027	chr2	+	179291092	179291388	179291092	179291232	179295496	179295616	955	24	6	27	8	250	125	0.78647374555	0.942525809057	0.667	0.628	0.039
404	KCNH1	KCNH1	chr1	-	211192124	211192598	211192205	211192598	211092981	211093411	404	5	29	3	14	205	125	0.789921318991	0.945119966047	0.095	0.116	-0.021
1989	ZNF610	ZNF610	chr19	+	52850959	52851197	52850959	52851084	52852406	52852488	1989	36	2	3	0	237	125	0.790809650882	0.945587373616	0.905	1.0	-0.095
1387	BRD8	BRD8	chr5	-	137513254	137513356	137513259	137513356	137507753	137507823	1387	2	160	2	121	129	125	0.791658543607	0.945924176946	0.012	0.016	-0.004
2500	IKZF2	IKZF2	chr2	-	213921556	213921823	213921634	213921823	213914436	213914604	2500	2	2	3	2	202	125	0.792147945015	0.945924176946	0.382	0.481	-0.099
3066	AGER	AGER	chr6	-	32151052	32151165	32151100	32151165	32150890	32150978	3066	2	6	3	12	172	125	0.792584889315	0.945924176946	0.195	0.154	0.041
1309	TRIM3	TRIM3	chr11	-	6479294	6479526	6479299	6479526	6478925	6479077	1309	39	4	25	2	129	125	0.795307073261	0.947387736173	0.904	0.924	-0.02
1829	IFI6	IFI6	chr1	-	27995743	27995857	27995755	27995857	27994968	27995046	1829	5	17	27	79	136	125	0.795069725801	0.947387736173	0.213	0.239	-0.026
560	SERPINB6	SERPINB6	chr6	-	2971481	2972399	2971724	2972399	2959401	2959576	560	16	35	21	51	250	125	0.79518088783	0.947387736173	0.186	0.171	0.015
1443	AURKA	AURKA	chr20	-	54966998	54967351	54967209	54967351	54965611	54965721	1443	61	21	42	16	250	125	0.797069493357	0.94860712323	0.592	0.568	0.024
1705	RSRC1	RSRC1	chr3	+	157827840	157828000	157827840	157827986	157839891	157840087	1705	104	1	45	0	138	125	0.797828517327	0.94860712323	0.989	1.0	-0.011
2111	MAP4K4	MAP4K4	chr2	+	102503549	102503723	102503549	102503699	102504239	102504399	2111	204	681	264	857	148	125	0.797553983062	0.94860712323	0.202	0.206	-0.004
696	PCSK9	PCSK9	chr1	+	55523708	55523882	55523708	55523830	55524171	55524320	696	3	0	273	14	176	125	0.799361413349	0.948648772869	1.0	0.933	0.067
777	AHCYL1	AHCYL1	chr1	+	110546569	110547073	110546569	110547062	110551655	110551767	777	41	4	85	7	135	125	0.798389689758	0.948648772869	0.905	0.918	-0.013
963	TMEM9	TMEM9	chr1	-	201115867	201115976	201115898	201115976	201112947	201113079	963	598	11	583	12	155	125	0.79894348428	0.948648772869	0.978	0.975	0.003
1314	ZFYVE19	ZFYVE19	chr15	+	41099273	41100066	41099273	41099869	41101316	41101438	1314	36	2	112	5	250	125	0.801092408998	0.949155997236	0.9	0.918	-0.018
1790	ODF2	ODF2	chr9	+	131223220	131223346	131223220	131223289	131231461	131231632	1790	96	34	124	41	181	125	0.800471005826	0.949155997236	0.661	0.676	-0.015
2864	C11orf74	C11orf74	chr11	+	36616042	36616191	36616042	36616142	36631630	36631789	2864	36	25	14	11	173	125	0.801287483982	0.949155997236	0.51	0.479	0.031
111	ERBB2	ERBB2	chr17	+	37863242	37863457	37863242	37863394	37864573	37864787	111	7	83	20	266	187	125	0.8026075998	0.949554767688	0.053	0.048	0.005
1148	COMMD6	COMMD6	chr13	-	76111619	76111811	76111634	76111811	76104249	76104402	1148	4	6	2	4	139	125	0.807435146105	0.949554767688	0.375	0.31	0.065
120	TM4SF19	TM4SF19	chr3	-	196051141	196051311	196051145	196051311	196050416	196050868	120	24	4	1	0	128	125	0.804755482831	0.949554767688	0.854	1.0	-0.146
1271	ZNF559	ZNF559	chr19	+	9448471	9448693	9448471	9448534	9449169	9449258	1271	3	21	2	18	250	125	0.806228697333	0.949554767688	0.067	0.053	0.014
137	POP1	POP1	chr8	+	99129520	99129618	99129520	99129558	99135563	99135707	137	45	1	31	1	184	125	0.807764145654	0.949554767688	0.968	0.955	0.013
1647	LPXN	LPXN	chr11	-	58345458	58345712	58345491	58345712	58338028	58338186	1647	2	1	6	2	157	125	0.808620849536	0.949554767688	0.614	0.705	-0.091
1698	RWDD3	RWDD3	chr1	+	95709766	95710254	95709766	95710207	95712097	95712213	1698	35	6	35	7	171	125	0.804568798149	0.949554767688	0.81	0.785	0.025
2423	MADD	MADD	chr11	+	47317046	47317130	47317046	47317118	47317447	47317606	2423	58	17	59	19	136	125	0.808266606784	0.949554767688	0.758	0.741	0.017
2553	ZMYM3	ZMYM3	chrX	-	70466444	70466542	70466480	70466542	70466202	70466362	2553	19	1	28	1	160	125	0.802995635157	0.949554767688	0.937	0.956	-0.019
257	ATP5J	ATP5J	chr21	-	27107249	27107965	27107299	27107965	27101941	27102112	257	15	58	14	60	174	125	0.807492380399	0.949554767688	0.157	0.144	0.013
2716	CNST	CNST	chr1	+	246729638	246730091	246729638	246729965	246754813	246755243	2716	2	52	2	40	250	125	0.80594793849	0.949554767688	0.019	0.024	-0.005
293	YIPF5	YIPF5	chr5	-	143549847	143550278	143550098	143550278	143549409	143549529	293	13	387	7	236	250	125	0.808136296423	0.949554767688	0.017	0.015	0.002
345	SMG7	SMG7	chr1	+	183511210	183511637	183511210	183511499	183513487	183513632	345	151	104	157	113	250	125	0.806173568257	0.949554767688	0.421	0.41	0.011
618	SLFN11	SLFN11	chr17	-	33694559	33694719	33694621	33694719	33693965	33694082	618	4	24	0	1	186	125	0.803592915151	0.949554767688	0.101	0.0	0.101
1206	C7orf49	C7orf49	chr7	-	134853537	134853812	134853720	134853812	134852483	134852559	1206	162	12	321	26	250	125	0.809914061001	0.949730045058	0.871	0.861	0.01
219	CTNND1	CTNND1	chr11	+	57529233	57529591	57529233	57529540	57563048	57563201	219	28	1	76	2	175	125	0.809638124078	0.949730045058	0.952	0.964	-0.012
454	POLD4	POLD4	chr11	-	67120773	67121067	67120834	67121067	67120458	67120548	454	83	11	269	39	185	125	0.81026968581	0.949730045058	0.836	0.823	0.013
2989	GAR1	GAR1	chr4	+	110736665	110736960	110736665	110736701	110737308	110737534	2989	40	4	82	7	250	125	0.812484222041	0.951152200787	0.833	0.854	-0.021
3025	ZBTB8OS	ZBTB8OS	chr1	-	33116002	33116191	33116033	33116191	33099551	33099673	3025	6	4	6	5	155	125	0.812259047503	0.951152200787	0.547	0.492	0.055
399	SLC35B3	SLC35B3	chr6	-	8435309	8435800	8435460	8435800	8434617	8434663	399	12	2	14	3	250	125	0.813791593443	0.952096076072	0.75	0.7	0.05
1596	PIGA	PIGA	chrX	-	15349711	15350114	15349995	15350114	15344035	15344168	1596	23	5	84	16	250	125	0.817419712243	0.953405434783	0.697	0.724	-0.027
2199	DENND5A	DENND5A	chr11	-	9163486	9163655	9163520	9163655	9160374	9161401	2199	381	15	199	7	158	125	0.81728683135	0.953405434783	0.953	0.957	-0.004
2352	VANGL1	VANGL1	chr1	+	116202261	116202394	116202261	116202388	116206281	116206889	2352	171	2	221	2	130	125	0.817037345649	0.953405434783	0.988	0.991	-0.003
2576	C18orf54	C18orf54	chr18	+	51888012	51888318	51888012	51888261	51889140	51889291	2576	16	17	20	19	181	125	0.817025302554	0.953405434783	0.394	0.421	-0.027
690	PDCD6	PDCD6	chr5	+	306716	306875	306716	306869	311407	311517	690	527	109	537	115	130	125	0.816887911705	0.953405434783	0.823	0.818	0.005
2450	SPATA5L1	SPATA5L1	chr15	+	45707784	45708007	45707784	45707977	45709466	45709597	2450	12	83	10	77	154	125	0.818470861604	0.9540457896	0.105	0.095	0.01
226	HNRNPU	HNRNPU	chr1	-	245026918	245027827	245026975	245027827	245025920	245026032	226	74	133	120	225	181	125	0.820064968127	0.955317865997	0.278	0.269	0.009
1550	DCAF11	DCAF11	chr14	+	24584590	24584958	24584590	24584935	24586125	24586253	1550	43	8	166	28	147	125	0.822136471101	0.957144175914	0.82	0.834	-0.014
1041	CEP41	CEP41	chr7	-	130044404	130044549	130044480	130044549	130042488	130042640	1041	178	1	125	1	200	125	0.823190337802	0.957198067212	0.991	0.987	0.004
2644	MRPL24	MRPL24	chr1	-	156710803	156710923	156710844	156710923	156708313	156708556	2644	69	56	97	83	165	125	0.823134156269	0.957198067212	0.483	0.47	0.013
1236	UBE2D3	UBE2D3	chr4	-	103748583	103749105	103748748	103749105	103747641	103747793	1236	108	80	250	178	250	125	0.82586144146	0.958544128756	0.403	0.413	-0.01
1775	AKT2	AKT2	chr19	-	40771128	40771258	40771165	40771258	40762832	40762961	1775	253	4	440	6	161	125	0.825763424957	0.958544128756	0.98	0.983	-0.003
615	SSFA2	SSFA2	chr2	+	182779942	182781732	182779942	182781154	182783324	182783402	615	107	618	56	337	250	125	0.825113939612	0.958544128756	0.08	0.077	0.003
2936	MBD4	MBD4	chr3	-	129155285	129156151	129155303	129156151	129152904	129152979	2936	47	118	38	101	142	125	0.827010165825	0.95929140114	0.26	0.249	0.011
802	GUSBP4	GUSBP4	chr6	-	58275150	58275346	58275195	58275346	58272111	58273455	802	53	14	5	1	169	125	0.827838991083	0.959666920719	0.737	0.787	-0.05
1430	TRIM13	TRIM13	chr13	+	50571142	50571352	50571142	50571267	50571802	50571899	1430	22	21	19	20	209	125	0.828433127481	0.959770086716	0.385	0.362	0.023
2675	UFSP2	UFSP2	chr4	-	186339740	186339924	186339765	186339924	186339594	186339661	2675	96	1	156	1	149	125	0.829991128466	0.960403863633	0.988	0.992	-0.004
2976	ZNF202	ZNF202	chr11	-	123601194	123601693	123601198	123601693	123600322	123600533	2976	12	6	12	7	128	125	0.82982415848	0.960403863633	0.661	0.626	0.035
2391	PIGG	PIGG	chr4	+	492988	493836	492988	493087	494184	494390	2391	35	4	22	3	250	125	0.83335726691	0.962048579319	0.814	0.786	0.028
2627	SLC50A1	SLC50A1	chr1	+	155108774	155108872	155108774	155108852	155110036	155110198	2627	2	53	3	97	144	125	0.833506275781	0.962048579319	0.032	0.026	0.006
2639	ISG20	ISG20	chr15	+	89181973	89182409	89181973	89182307	89182573	89182825	2639	3	29	3	24	226	125	0.832314237488	0.962048579319	0.054	0.065	-0.011
292	YIPF5	YIPF5	chr5	-	143549847	143550278	143550098	143550278	143544995	143545168	292	2	2	3	4	250	125	0.833944215862	0.962048579319	0.333	0.273	0.06
321	SEMA3B	SEMA3B	chr3	+	50310549	50310874	50310549	50310745	50310965	50311077	321	10	0	79	1	250	125	0.832443612787	0.962048579319	1.0	0.975	0.025
1149	UBL7	UBL7	chr15	-	74753377	74753529	74753498	74753529	74751024	74751237	1149	43	5	45	6	245	125	0.836601970341	0.962776343821	0.814	0.793	0.021
1171	TDRKH	TDRKH	chr1	-	151762855	151763010	151762880	151763010	151755374	151755525	1171	3	2	15	8	149	125	0.836241470703	0.962776343821	0.557	0.611	-0.054
1202	C7orf49	C7orf49	chr7	-	134853500	134853812	134853720	134853812	134852483	134852559	1202	273	12	548	26	250	125	0.836490916188	0.962776343821	0.919	0.913	0.006
2295	TLE3	TLE3	chr15	-	70350488	70350630	70350497	70350630	70349812	70349997	2295	12	77	8	57	133	125	0.835340878374	0.962776343821	0.128	0.117	0.011
2823	ALDH18A1	ALDH18A1	chr10	-	97393247	97393406	97393253	97393406	97392715	97392806	2823	202	17	165	15	130	125	0.837878105607	0.963614648204	0.92	0.914	0.006
796	ZNF689	ZNF689	chr16	-	30621157	30621707	30621522	30621707	30620845	30620959	796	24	2	16	1	250	125	0.83858763467	0.963614648204	0.857	0.889	-0.032
934	ATP5SL	ATP5SL	chr19	-	41944122	41944319	41944139	41944319	41942296	41942377	934	225	6	301	9	141	125	0.838851909542	0.963614648204	0.971	0.967	0.004
1427	ZBTB17	ZBTB17	chr1	-	16274785	16274992	16274789	16274992	16273429	16273618	1427	50	2	33	1	128	125	0.84036717972	0.964380755247	0.961	0.97	-0.009
291	ACTR6	ACTR6	chr12	+	100594554	100594838	100594554	100594697	100598717	100598835	291	9	121	7	105	250	125	0.840906383322	0.964380755247	0.036	0.032	0.004
2977	ZNF202	ZNF202	chr11	-	123611100	123611244	123611124	123611244	123601194	123601693	2977	3	2	1	1	148	125	0.841041532339	0.964380755247	0.559	0.458	0.101
122	CCBL1	CCBL1	chr9	-	131644175	131644354	131644181	131644354	131607631	131607690	122	5	1	19	5	130	125	0.841968954789	0.964861890289	0.828	0.785	0.043
2612	ACSF2	ACSF2	chr17	+	48538602	48538731	48538602	48538648	48538993	48539047	2612	105	5	149	8	207	125	0.843724743769	0.965676760709	0.927	0.918	0.009
2670	NF2	NF2	chr22	+	30079008	30079068	30079008	30079053	30090740	30094589	2670	1	58	2	293	139	125	0.843433882276	0.965676760709	0.015	0.006	0.009
628	ARSA	ARSA	chr22	-	51065983	51066601	51066373	51066601	51065593	51065834	628	6	0	101	2	250	125	0.84420478923	0.965676760709	1.0	0.962	0.038
2430	BHLHB9	BHLHB9	chrX	+	101975884	101976019	101975884	101975955	102003626	102007369	2430	7	1	5	1	188	125	0.846242184989	0.966753865924	0.823	0.769	0.054
2530	RNF7	RNF7	chr3	+	141457050	141457358	141457050	141457351	141462350	141462398	2530	589	64	583	61	131	125	0.84590623903	0.966753865924	0.898	0.901	-0.003
939	PSMD10	PSMD10	chrX	-	107330915	107331082	107330994	107331082	107327434	107328357	939	345	23	288	18	203	125	0.84667285942	0.966753865924	0.902	0.908	-0.006
1465	BCS1L	BCS1L	chr2	+	219524759	219524941	219524759	219524889	219525661	219526030	1465	8	10	10	11	176	125	0.848423979098	0.968171507679	0.362	0.392	-0.03
2373	C20orf96	C20orf96	chr20	-	271227	271419	271231	271419	270899	270948	2373	2	8	1	3	128	125	0.849317320409	0.968609188942	0.196	0.246	-0.05
1423	FAM185A	FAM185A	chr7	+	102389398	102390105	102389398	102389864	102392138	102392248	1423	5	2	6	3	250	125	0.851905195039	0.969696071102	0.556	0.5	0.056
2176	RFWD2	RFWD2	chr1	-	176132950	176133027	176132962	176133027	176132004	176132124	2176	160	68	113	46	136	125	0.852009263821	0.969696071102	0.684	0.693	-0.009
223	THBS3	THBS3	chr1	-	155175983	155176197	155175990	155176197	155174850	155175107	223	1	21	1	28	131	125	0.852311809863	0.969696071102	0.043	0.033	0.01
3077	SLC39A9	SLC39A9	chr14	+	69865095	69865320	69865095	69865167	69890810	69890919	3077	11	4	16	5	250	125	0.852149547176	0.969696071102	0.579	0.615	-0.036
1245	DUS4L	DUS4L	chr7	+	107204401	107204692	107204401	107204654	107207494	107207631	1245	2	3	5	6	162	125	0.853950476167	0.970398268372	0.34	0.391	-0.051
1461	STRA13	STRA13	chr17	-	79977168	79977257	79977183	79977257	79976578	79977095	1461	249	18	299	23	139	125	0.853753299961	0.970398268372	0.926	0.921	0.005
1572	FUS	FUS	chr16	+	31195529	31195717	31195529	31195705	31196259	31196500	1572	259	4	342	6	136	125	0.856088881119	0.970506488142	0.983	0.981	0.002
1804	METTL5	METTL5	chr2	-	170681291	170681441	170681377	170681441	170680998	170681150	1804	77	59	90	66	210	125	0.855169884738	0.970506488142	0.437	0.448	-0.011
2144	HELQ	HELQ	chr4	-	84376421	84377036	84376549	84377036	84373018	84375098	2144	8	13	15	27	250	125	0.85456732271	0.970506488142	0.235	0.217	0.018
900	NEMP1	NEMP1	chr12	-	57464456	57464676	57464602	57464676	57458428	57458522	900	135	15	88	9	250	125	0.856052186815	0.970506488142	0.818	0.83	-0.012
1225	TTC1	TTC1	chr5	+	159436106	159436200	159436106	159436197	159437506	159437865	1225	197	25	126	15	127	125	0.858101044163	0.971049424604	0.886	0.892	-0.006
276	METTL23	METTL23	chr17	+	74722911	74723295	74722911	74723260	74725771	74725876	276	3	9	7	18	159	125	0.857638993469	0.971049424604	0.208	0.234	-0.026
693	TMEM205	TMEM205	chr19	-	11456195	11456981	11456802	11456981	11455927	11456091	693	692	8	576	6	250	125	0.857549875354	0.971049424604	0.977	0.98	-0.003
1696	RWDD3	RWDD3	chr1	+	95709766	95710271	95709766	95710254	95712097	95712213	1696	6	25	4	19	141	125	0.861153169596	0.972765173741	0.175	0.157	0.018
2527	FGD5-AS1	FGD5-AS1	chr3	-	14988593	14989012	14988620	14989012	14984285	14987661	2527	144	40	256	74	151	125	0.860786872484	0.972765173741	0.749	0.741	0.008
2781	GAPVD1	GAPVD1	chr9	+	128109097	128109274	128109097	128109220	128111668	128111798	2781	2	110	0	73	178	125	0.860354751315	0.972765173741	0.013	0.0	0.013
41	TCEAL4	TCEAL4	chrX	+	102840412	102840611	102840412	102840552	102841146	102841219	41	19	275	23	314	183	125	0.862182298018	0.972771001327	0.045	0.048	-0.003
665	AIF1L	AIF1L	chr9	+	133993142	133993305	133993142	133993234	133995621	133998539	665	95	0	1600	11	195	125	0.861750638732	0.972771001327	1.0	0.989	0.011
3111	HHLA3	HHLA3	chr1	+	70820492	70820891	70820492	70820794	70832126	70832220	3111	10	19	12	25	221	125	0.863377195603	0.973541051422	0.229	0.214	0.015
563	SERPINB6	SERPINB6	chr6	-	2971481	2972399	2971766	2972399	2959401	2959576	563	16	78	21	96	250	125	0.864518295854	0.97424956235	0.093	0.099	-0.006
2152	LINC00998	LINC00998	chr7	-	112758494	112758637	112758582	112758637	112758122	112758216	2152	17	57	21	75	212	125	0.866757187909	0.976193631907	0.15	0.142	0.008
132	EMC6	EMC6	chr17	+	3572016	3572306	3572016	3572193	3572391	3572963	132	11	18	33	58	237	125	0.870837662919	0.978841227793	0.244	0.231	0.013
1680	SP140	SP140	chr2	+	231109702	231109795	231109702	231109786	231110577	231110655	1680	7	1	11	2	133	125	0.872735592565	0.978841227793	0.868	0.838	0.03
1901	UBL7-AS1	UBL7-AS1	chr15	+	74753605	74754439	74753605	74754372	74758376	74758471	1901	12	1	19	2	191	125	0.872185996764	0.978841227793	0.887	0.861	0.026
251	ARMCX2	ARMCX2	chrX	-	100914404	100914487	100914416	100914487	100914061	100914134	251	77	6	46	4	136	125	0.871608956121	0.978841227793	0.922	0.914	0.008
2814	HYI	HYI	chr1	-	43917080	43917215	43917098	43917215	43916673	43916982	2814	59	149	77	201	142	125	0.87322941111	0.978841227793	0.258	0.252	0.006
2982	RAB18	RAB18	chr10	+	27798803	27798859	27798803	27798849	27821435	27821508	2982	3	7	1	3	134	125	0.8729465406	0.978841227793	0.286	0.237	0.049
449	TANGO2	TANGO2	chr22	+	20008591	20008769	20008591	20008657	20024282	20024377	449	9	10	11	11	236	125	0.871221417014	0.978841227793	0.323	0.346	-0.023
758	POLL	POLL	chr10	-	103347641	103348027	103347960	103348027	103347002	103347163	758	4	7	6	12	250	125	0.871020455627	0.978841227793	0.222	0.2	0.022
180	ENY2	ENY2	chr8	+	110346551	110346703	110346551	110346631	110348356	110348433	180	1046	161	789	124	196	125	0.874908853053	0.980145531132	0.806	0.802	0.004
2246	PACS2	PACS2	chr14	+	105848250	105848395	105848250	105848383	105848813	105848918	2246	3	45	9	120	136	125	0.87573382486	0.980491612984	0.058	0.064	-0.006
3093	FAM219A	FAM219A	chr9	-	34405862	34405962	34405913	34405962	34402702	34402805	3093	66	55	39	31	175	125	0.877451935547	0.981836676996	0.462	0.473	-0.011
304	ANAPC15	ANAPC15	chr11	-	71823695	71823822	71823779	71823822	71822457	71822542	304	58	0	151	1	208	125	0.879156292382	0.983164776648	1.0	0.989	0.011
2694	CTSL	CTSL	chr9	+	90340973	90341313	90340973	90341164	90342508	90342644	2694	468	43	82	8	250	125	0.879845922494	0.983357207493	0.845	0.837	0.008
1096	PRKAR1A	PRKAR1A	chr17	+	66508519	66508720	66508519	66508689	66511534	66511717	1096	2	69	3	89	155	125	0.881224767211	0.983412388621	0.023	0.026	-0.003
1257	ZNF234	ZNF234	chr19	+	44645709	44645886	44645709	44645768	44646466	44646520	1257	6	7	3	3	242	125	0.881310443701	0.983412388621	0.307	0.341	-0.034
1767	SHISA5	SHISA5	chr3	-	48538569	48538726	48538590	48538726	48520585	48520666	1767	196	3	152	2	145	125	0.881448051485	0.983412388621	0.983	0.985	-0.002
1477	ZNF302	ZNF302	chr19	+	35168543	35168761	35168543	35168701	35169641	35169718	1477	4	3	1	1	184	125	0.882296886939	0.983781740132	0.475	0.405	0.07
1052	ZNF341	ZNF341	chr20	+	32344953	32345149	32344953	32345128	32346521	32346612	1052	1	1	11	14	145	125	0.88307200237	0.983882449782	0.463	0.404	0.059
2386	PIGG	PIGG	chr4	+	514844	515062	514844	515038	515448	515730	2386	120	22	130	25	148	125	0.883422873331	0.983882449782	0.822	0.815	0.007
372	POPDC3	POPDC3	chr6	-	105609299	105610035	105609670	105610035	105607585	105607694	372	136	235	2	4	250	125	0.884753410588	0.984210468453	0.224	0.2	0.024
3	ZRANB3	ZRANB3	chr2	-	135985381	135985585	135985387	135985585	135981995	135982087	3	3	1	11	3	130	125	0.884365816391	0.984210468453	0.743	0.779	-0.036
1221	TSPAN4	TSPAN4	chr11	+	842940	843050	842940	843045	847200	847300	1221	7	12	14	22	129	125	0.886536778858	0.984465154781	0.361	0.381	-0.02
234	TCEB1	TCEB1	chr8	-	74884311	74884522	74884479	74884522	74868145	74868289	234	25	10	9	4	250	125	0.88618076012	0.984465154781	0.556	0.529	0.027
2602	LINC00623	LINC00623	chr1	-	144301189	144301536	144301349	144301536	144298163	144300755	2602	4	5	2	3	250	125	0.886196337701	0.984465154781	0.286	0.25	0.036
21	AKAP8L	AKAP8L	chr19	-	15514285	15514526	15514468	15514526	15511960	15512414	21	396	7	309	5	250	125	0.88872062378	0.986313776391	0.966	0.969	-0.003
2186	ZBTB48	ZBTB48	chr1	+	6640050	6640196	6640050	6640130	6640600	6641359	2186	5	10	4	9	190	125	0.891062821027	0.988335878547	0.248	0.226	0.022
774	GOLGB1	GOLGB1	chr3	-	121449694	121449820	121449722	121449820	121448711	121448864	774	3	29	4	43	152	125	0.896093615104	0.993335979404	0.078	0.071	0.007
1939	OSBPL9	OSBPL9	chr1	+	52195485	52195796	52195485	52195673	52211207	52211303	1939	72	23	75	25	247	125	0.90012784626	0.997226185361	0.613	0.603	0.01
1954	PTPN13	PTPN13	chr4	+	87685745	87685892	87685745	87685877	87686547	87686641	1954	12	58	25	115	139	125	0.902750772258	0.999549223363	0.157	0.164	-0.007
2022	UCK1	UCK1	chr9	-	134406453	134406662	134406480	134406662	134405872	134406032	2022	48	5	42	4	151	125	0.903558714187	0.999861128104	0.888	0.897	-0.009
1023	NAE1	NAE1	chr16	-	66860570	66860683	66860579	66860683	66860425	66860486	1023	0	190	2	414	133	125	1	1.0	0.0	0.005	-0.005
1039	HMGA1	HMGA1	chr6	+	34208513	34208692	34208513	34208659	34211244	34211295	1039	269	0	1055	2	157	125	1	1.0	1.0	0.998	0.002
1081	STMN3	STMN3	chr20	-	62275011	62275284	62275108	62275284	62273460	62273652	1081	5	174	9	316	221	125	0.992018671834	1.0	0.016	0.016	0.0
1106	CRELD2	CRELD2	chr22	+	50316881	50317108	50316881	50316965	50318007	50318103	1106	1	119	2	107	250	125	1	1.0	0.004	0.009	-0.005
1115	NME6	NME6	chr3	-	48342759	48342901	48342768	48342901	48339916	48340013	1115	8	32	4	15	133	125	0.924493156149	1.0	0.19	0.2	-0.01
1136	SIGMAR1	SIGMAR1	chr9	-	34637543	34637823	34637603	34637823	34637216	34637417	1136	226	0	204	1	184	125	1	1.0	1.0	0.993	0.007
1146	COMMD6	COMMD6	chr13	-	76111619	76111811	76111799	76111811	76104249	76104402	1146	1	1924	2	971	250	125	1	1.0	0.0	0.001	-0.001
1147	COMMD6	COMMD6	chr13	-	76111634	76111811	76111799	76111811	76104249	76104402	1147	6	1924	4	971	250	125	1	1.0	0.002	0.002	0.0
1162	DYRK1A	DYRK1A	chr21	+	38878401	38878657	38878401	38878526	38884213	38887679	1162	1	44	2	88	250	125	0.982591273666	1.0	0.011	0.011	0.0
1165	VEGFA	VEGFA	chr6	+	43749692	43749824	43749692	43749789	43752277	43754223	1165	69	0	598	1	159	125	1	1.0	1.0	0.998	0.002
1177	TMEM147	TMEM147	chr19	+	36036501	36036859	36036501	36036718	36037427	36037487	1177	719	2	767	0	250	125	1	1.0	0.994	1.0	-0.006
1187	ZNF767P	ZNF767P	chr7	-	149248664	149248917	149248745	149248917	149247958	149248037	1187	28	5	16	3	205	125	0.950785479904	1.0	0.773	0.765	0.008
119	HNRNPM	HNRNPM	chr19	+	8530207	8530399	8530207	8530246	8531118	8531272	119	1741	1	2009	4	250	125	1	1.0	0.999	0.996	0.003
1216	SNHG16	SNHG16	chr17	+	74557369	74557484	74557369	74557480	74559200	74561430	1216	6	327	6	304	128	125	0.908809192949	1.0	0.018	0.019	-0.001
1234	UBE2D3	UBE2D3	chr4	-	103748583	103749105	103748891	103749105	103747641	103747793	1234	100	3	281	9	250	125	0.934265722682	1.0	0.943	0.94	0.003
1235	UBE2D3	UBE2D3	chr4	-	103748748	103749105	103748891	103749105	103747641	103747793	1235	80	3	230	9	250	125	0.960571260822	1.0	0.93	0.927	0.003
1276	C20orf24	C20orf24	chr20	+	35238003	35238161	35238003	35238133	35240412	35240960	1276	7	1522	6	814	152	125	1	1.0	0.004	0.006	-0.002
1329	ZBTB7B	ZBTB7B	chr1	+	154975105	154975162	154975105	154975145	154975318	154975419	1329	11	2	5	1	141	125	0.941837995731	1.0	0.83	0.816	0.014
1348	TUBB	TUBB	chr6	+	30689325	30689772	30689325	30689675	30690313	30690422	1348	11	43	9	35	221	125	0.992321227837	1.0	0.126	0.127	-0.001
1388	BRD8	BRD8	chr5	-	137506520	137506601	137506525	137506601	137506033	137506098	1388	178	1	125	0	129	125	1	1.0	0.994	1.0	-0.006
1389	PKM	PKM	chr15	-	72523236	72523727	72523456	72523727	72511284	72511451	1389	29	8262	19	8412	250	125	1	1.0	0.002	0.001	0.001
138	QARS	QARS	chr3	-	49141789	49141904	49141805	49141904	49141295	49141405	138	24	4	56	9	140	125	0.952709086603	1.0	0.843	0.847	-0.004
1391	PKM	PKM	chr15	-	72523240	72523727	72523456	72523727	72511284	72511451	1391	23	8262	13	8412	250	125	1	1.0	0.001	0.001	0.0
1402	MEST	MEST	chr7	+	130135208	130135363	130135208	130135321	130136996	130137076	1402	3360	2	226	0	166	125	1	1.0	0.999	1.0	-0.001
140	QARS	QARS	chr3	-	49141756	49141904	49141789	49141904	49141295	49141405	140	484	0	815	2	157	125	1	1.0	1.0	0.997	0.003
1420	RAN	RAN	chr12	+	131357380	131357465	131357380	131357457	131357547	131357673	1420	5019	8	5047	4	132	125	1	1.0	0.998	0.999	-0.001
1438	SEPT2	SEPT2	chr2	+	242255836	242255970	242255836	242255955	242263630	242263656	1438	2	1	21	12	139	125	0.931283566037	1.0	0.643	0.611	0.032
148	TMEM218	TMEM218	chr11	-	124972532	124972705	124972629	124972705	124972027	124972247	148	13	2	43	7	221	125	0.95726049409	1.0	0.786	0.777	0.009
1497	RPSA	RPSA	chr3	+	39450096	39450230	39450096	39450215	39452244	39452490	1497	29	13352	19	10770	139	125	1	1.0	0.002	0.002	0.0
1502	RAD52	RAD52	chr12	-	1038929	1039052	1038984	1039052	1036310	1036429	1502	2	19	2	18	179	125	0.961866739765	1.0	0.068	0.072	-0.004
1510	TLE1	TLE1	chr9	-	84228291	84228436	84228336	84228436	84226683	84226874	1510	43	2	111	5	169	125	0.963814512003	1.0	0.941	0.943	-0.002
153	ZCCHC17	ZCCHC17	chr1	+	31819486	31819665	31819486	31819587	31821675	31821821	153	0	126	1	316	202	125	1	1.0	0.0	0.002	-0.002
1540	SPIDR	SPIDR	chr8	+	48192449	48192605	48192449	48192568	48196616	48196683	1540	168	7	139	6	161	125	0.952737619747	1.0	0.949	0.947	0.002
1558	LRBA	LRBA	chr4	-	151223776	151223944	151223779	151223944	151207084	151207186	1558	42	0	140	1	127	125	1	1.0	1.0	0.993	0.007
1575	PRDX1	PRDX1	chr1	-	45987306	45987610	45987500	45987610	45984609	45984726	1575	28	6690	17	3340	250	125	1	1.0	0.002	0.003	-0.001
1576	PRDX1	PRDX1	chr1	-	45987280	45987610	45987500	45987610	45984609	45984726	1576	42	6690	18	3340	250	125	1	1.0	0.003	0.003	0.0
1577	EIF4ENIF1	EIF4ENIF1	chr22	-	31850129	31850362	31850165	31850362	31846274	31846346	1577	58	2	110	4	160	125	0.962583575395	1.0	0.958	0.956	0.002
1580	HARS	HARS	chr5	-	140058586	140058712	140058646	140058712	140057239	140057338	1580	215	0	230	1	184	125	1	1.0	1.0	0.994	0.006
1597	PIGA	PIGA	chrX	-	15349337	15350114	15349995	15350114	15344035	15344168	1597	41	5	125	16	250	125	0.935423198908	1.0	0.804	0.796	0.008
1608	HN1	HN1	chr17	-	73143614	73143748	73143650	73143748	73142760	73142779	1608	13	1639	2	1980	160	125	1	1.0	0.006	0.001	0.005
1644	EDF1	EDF1	chr9	-	139757739	139757900	139757793	139757900	139757357	139757451	1644	3884	7	4150	6	178	125	1	1.0	0.997	0.998	-0.001
1645	EDF1	EDF1	chr9	-	139757739	139757900	139757802	139757900	139757357	139757451	1645	3997	0	4281	3	187	125	1	1.0	1.0	0.999	0.001
1649	AP3B1	AP3B1	chr5	-	77590263	77590579	77590275	77590579	77563343	77563419	1649	0	122	1	145	136	125	1	1.0	0.0	0.006	-0.006
1653	GGT1	GGT1	chr22	+	24999123	24999494	24999123	24999288	25003920	25003990	1653	7	5	76	51	250	125	0.923838828873	1.0	0.412	0.427	-0.015
1674	POMGNT1	POMGNT1	chr1	-	46655129	46655239	46655155	46655239	46654913	46655029	1674	298	1	284	0	150	125	1	1.0	0.996	1.0	-0.004
1675	MRE11A	MRE11A	chr11	-	94226849	94227040	94226956	94227040	94225947	94226072	1675	25	8	45	15	231	125	0.938228540171	1.0	0.628	0.619	0.009
1682	UBE2V1	UBE2V1	chr20	-	48713019	48713357	48713208	48713357	48700665	48700791	1682	10	776	16	1069	250	125	1	1.0	0.006	0.007	-0.001
1686	PHPT1	PHPT1	chr9	+	139743267	139744048	139743267	139744042	139744464	139744589	1686	1	623	0	669	130	125	1	1.0	0.002	0.0	0.002
1693	ATP5A1	ATP5A1	chr18	-	43669788	43669962	43669854	43669962	43669531	43669698	1693	3764	4	3504	11	190	125	1	1.0	0.998	0.995	0.003
1694	ATP5A1	ATP5A1	chr18	-	43674945	43675097	43675018	43675097	43671647	43671817	1694	8	1816	18	1955	197	125	1	1.0	0.003	0.006	-0.003
1695	ATP5A1	ATP5A1	chr18	-	43677801	43678319	43678137	43678319	43675018	43675097	1695	2	1003	1	1012	250	125	1	1.0	0.001	0.0	0.001
1697	RWDD3	RWDD3	chr1	+	95709766	95710271	95709766	95710207	95712097	95712213	1697	16	6	20	7	188	125	0.918134434485	1.0	0.639	0.655	-0.016
1702	ZFAS1	ZFAS1	chr20	+	47894714	47895253	47894714	47894934	47895640	47895745	1702	1149	2	1360	0	250	125	1	1.0	0.997	1.0	-0.003
1725	SNX17	SNX17	chr2	+	27594135	27594210	27594135	27594174	27595489	27595607	1725	280	1	296	0	160	125	1	1.0	0.995	1.0	-0.005
1726	SNX17	SNX17	chr2	+	27593362	27593673	27593362	27593508	27594135	27594210	1726	236	0	230	1	250	125	1	1.0	1.0	0.991	0.009
1729	ENOPH1	ENOPH1	chr4	+	83351632	83352066	83351632	83352037	83369072	83369174	1729	116	23	306	61	153	125	0.987928536791	1.0	0.805	0.804	0.001
1738	SNX2	SNX2	chr5	+	122110690	122111457	122110690	122110906	122130960	122131078	1738	1	304	11	757	250	125	1	1.0	0.002	0.007	-0.005
1763	AKAP9	AKAP9	chr7	+	91699343	91699520	91699343	91699496	91700218	91700323	1763	31	4	45	6	148	125	0.966458637765	1.0	0.867	0.864	0.003
1768	VPS45	VPS45	chr1	+	150039349	150040007	150039349	150039663	150040686	150040821	1768	142	3	137	3	250	125	0.968546249567	1.0	0.959	0.958	0.001
1771	FECH	FECH	chr18	-	55247286	55247431	55247304	55247431	55240477	55240597	1771	4	41	11	119	142	125	0.926188171866	1.0	0.079	0.075	0.004
1782	KLF6	KLF6	chr10	-	3823832	3824406	3823958	3824406	3818187	3821782	1782	339	0	3064	2	250	125	1	1.0	1.0	0.999	0.001
1783	KLF6	KLF6	chr10	-	3823832	3824406	3823986	3824406	3818187	3821782	1783	342	0	3014	7	250	125	1	1.0	1.0	0.995	0.005
1805	METTL5	METTL5	chr2	-	170680998	170681441	170681291	170681441	170678452	170678567	1805	435	2	437	0	250	125	1	1.0	0.991	1.0	-0.009
1900	UBL7-AS1	UBL7-AS1	chr15	+	74753605	74754372	74753605	74754368	74758376	74758471	1900	1	3	2	6	128	125	0.993999563683	1.0	0.246	0.246	0.0
194	ATAD2B	ATAD2B	chr2	-	24008896	24009093	24008911	24009093	24005738	24005898	194	7	4	9	5	139	125	0.974418681617	1.0	0.611	0.618	-0.007
1957	SLIT2	SLIT2	chr4	+	20490441	20490617	20490441	20490605	20493383	20493522	1957	1	84	0	17	136	125	0.926079677334	1.0	0.011	0.0	0.011
1958	ANKRD10	ANKRD10	chr13	-	111536044	111536140	111536076	111536140	111530886	111532459	1958	374	3	148	0	156	125	1	1.0	0.99	1.0	-0.01
1977	DERL2	DERL2	chr17	-	5389182	5389550	5389388	5389550	5388470	5388536	1977	5	60	13	164	250	125	0.925665559738	1.0	0.04	0.038	0.002
1986	LPPR2	LPPR2	chr19	+	11474388	11474511	11474388	11474495	11474836	11474888	1986	43	48	7	8	140	125	0.968977263252	1.0	0.444	0.439	0.005
1994	ZNF827	ZNF827	chr4	-	146686130	146686317	146686139	146686317	146678778	146682750	1994	4	3	6	5	133	125	0.920468416728	1.0	0.556	0.53	0.026
2009	CCND3	CCND3	chr6	-	41908689	41909586	41909189	41909586	41908107	41908323	2009	1	197	0	162	250	125	1	1.0	0.003	0.0	0.003
2028	TYW5	TYW5	chr2	-	200813040	200813195	200813059	200813195	200808487	200808557	2028	19	45	14	33	143	125	0.991238758786	1.0	0.27	0.271	-0.001
2078	RPL13A	RPL13A	chr19	+	49993106	49993179	49993106	49993169	49993488	49993554	2078	14327	136	13731	69	134	125	1	1.0	0.99	0.995	-0.005
2095	RNASEH1	RNASEH1	chr2	-	3605484	3605961	3605722	3605961	3604378	3604494	2095	2	127	1	122	250	125	1	1.0	0.008	0.004	0.004
2113	DNAJC16	DNAJC16	chr1	+	15892576	15892905	15892576	15892675	15893593	15893764	2113	4	30	6	48	250	125	0.925179476588	1.0	0.063	0.059	0.004
211	MARCKSL1	MARCKSL1	chr1	-	32801547	32801840	32801772	32801840	32799429	32800698	211	152	0	417	2	250	125	1	1.0	1.0	0.99	0.01
2127	CLTC	CLTC	chr17	+	57721636	57721856	57721636	57721844	57724758	57725027	2127	4	742	7	754	136	125	1	1.0	0.005	0.008	-0.003
2131	RAB15	RAB15	chr14	-	65417660	65417869	65417791	65417869	65417042	65417132	2131	11	98	21	188	250	125	0.991163229311	1.0	0.053	0.053	0.0
2132	SUV39H2	SUV39H2	chr10	+	14938844	14939516	14938844	14938976	14941537	14941684	2132	241	11	147	7	250	125	0.932089190784	1.0	0.916	0.913	0.003
2162	GLIPR2	GLIPR2	chr9	+	36147782	36147913	36147782	36147891	36148543	36148647	2162	3	230	0	55	146	125	0.972872168044	1.0	0.011	0.0	0.011
2168	UBAP2L	UBAP2L	chr1	+	154207066	154207235	154207066	154207214	154207671	154207767	2168	551	4	465	4	145	125	1	1.0	0.992	0.99	0.002
217	CTNND1	CTNND1	chr11	+	57529233	57529591	57529233	57529540	57561481	57561553	217	37	3	182	16	175	125	0.913589499259	1.0	0.898	0.89	0.008
2187	HMOX2	HMOX2	chr16	+	4526340	4526666	4526340	4526488	4555484	4555611	2187	0	89	2	280	250	125	1	1.0	0.0	0.004	-0.004
2229	NETO2	NETO2	chr16	-	47156778	47156823	47156799	47156823	47156567	47156695	2229	165	39	456	109	145	125	0.960683575397	1.0	0.785	0.783	0.002
2252	SLC39A7	SLC39A7	chr6	+	33168602	33169433	33168602	33168715	33169521	33169690	2252	858	4	746	0	250	125	1	1.0	0.991	1.0	-0.009
2260	TBRG4	TBRG4	chr7	-	45151241	45151346	45151262	45151346	45148425	45148886	2260	99	13	113	15	145	125	0.98104753608	1.0	0.868	0.867	0.001
2262	ZNF30	ZNF30	chr19	+	35417806	35418186	35417806	35418120	35420787	35420860	2262	1	8	1	8	190	125	1	1.0	0.076	0.076	0.0
2269	RPS14	RPS14	chr5	-	149829054	149829319	149829265	149829319	149827147	149827298	2269	58	3941	15	2875	250	125	1	1.0	0.007	0.003	0.004
227	TGIF1	TGIF1	chr18	+	3451402	3452380	3451402	3451773	3456351	3456578	227	12	5	27	11	250	125	0.972834950337	1.0	0.545	0.551	-0.006
2294	TLE3	TLE3	chr15	-	70350497	70350630	70350524	70350630	70349812	70349997	2294	87	3	64	2	151	125	0.924410774726	1.0	0.96	0.964	-0.004
2296	TLE3	TLE3	chr15	-	70350488	70350630	70350524	70350630	70349812	70349997	2296	22	3	15	2	160	125	0.986642458683	1.0	0.851	0.854	-0.003
229	BUD13	BUD13	chr11	-	116633268	116633982	116633670	116633982	116631450	116631668	229	116	1	217	0	250	125	0.924636031026	1.0	0.983	1.0	-0.017
2310	PCDHGC3	PCDHGC3	chr5	+	140855568	140858113	140855568	140855713	140874373	140874432	2310	2	0	184	2	250	125	0.963908487053	1.0	1.0	0.979	0.021
2313	ZNF816	ZNF816	chr19	-	53465969	53466164	53465979	53466164	53459279	53459357	2313	4	5	6	7	134	125	0.941248962576	1.0	0.427	0.444	-0.017
2353	ANXA2	ANXA2	chr15	-	60690069	60690185	60690141	60690185	60678226	60678285	2353	13	8921	18	8716	196	125	1	1.0	0.001	0.001	0.0
2364	STAG3L5P-PVRIG2P-PILRB	STAG3L5P-PVRIG2P-PILRB	chr7	+	99950995	99951635	99950995	99951106	99952765	99952863	2364	174	11	238	15	250	125	0.994710996744	1.0	0.888	0.888	0.0
2378	ATP6V0E2	ATP6V0E2	chr7	+	149575766	149575879	149575766	149575835	149576423	149577801	2378	134	6	115	5	168	125	0.966432055179	1.0	0.943	0.945	-0.002
2392	PIGG	PIGG	chr4	+	492988	493514	492988	493087	494184	494390	2392	60	4	46	3	250	125	0.981704279485	1.0	0.882	0.885	-0.003
2399	DAZAP2	DAZAP2	chr12	+	51634654	51634900	51634654	51634823	51636113	51637717	2399	1587	1	1809	1	201	125	1	1.0	0.999	0.999	0.0
2440	PSMA6	PSMA6	chr14	+	35761522	35761806	35761522	35761758	35777199	35777294	2440	6	1181	3	1461	172	125	1	1.0	0.004	0.001	0.003
2442	C1orf43	C1orf43	chr1	-	154192817	154193273	154192894	154193273	154186368	154186422	2442	573	0	343	1	201	125	1	1.0	1.0	0.995	0.005
2443	C1orf43	C1orf43	chr1	-	154192817	154193273	154192894	154193273	154186932	154187050	2443	766	9	509	6	201	125	1	1.0	0.981	0.981	0.0
2444	C1orf43	C1orf43	chr1	-	154192817	154193273	154192894	154193273	154184933	154185100	2444	574	1	343	0	201	125	1	1.0	0.997	1.0	-0.003
2480	RBM14	RBM14	chr11	+	66391684	66393149	66391684	66391795	66393931	66397397	2480	297	1	448	0	250	125	1	1.0	0.993	1.0	-0.007
2483	TNFRSF10B	TNFRSF10B	chr8	-	22885843	22886115	22886041	22886115	22885234	22885266	2483	949	1	1298	0	250	125	1	1.0	0.998	1.0	-0.002
2485	NECAP2	NECAP2	chr1	+	16767166	16767348	16767166	16767270	16770126	16770227	2485	366	0	372	1	202	125	1	1.0	1.0	0.996	0.004
254	ATP5J	ATP5J	chr21	-	27107163	27107965	27107249	27107965	27101941	27102112	254	456	9	600	12	210	125	0.983869536452	1.0	0.968	0.967	0.001
2556	GAK	GAK	chr4	-	887661	887797	887718	887797	887164	887277	2556	191	0	217	1	181	125	1	1.0	1.0	0.993	0.007
255	ATP5J	ATP5J	chr21	-	27107163	27107965	27107625	27107965	27101941	27102112	255	478	38	653	51	250	125	0.939107122534	1.0	0.863	0.865	-0.002
2564	CEP164	CEP164	chr11	+	117251329	117251430	117251329	117251421	117252416	117252584	2564	1	19	2	40	133	125	0.960414838729	1.0	0.047	0.045	0.002
2574	C18orf54	C18orf54	chr18	+	51888012	51888801	51888012	51888318	51889140	51889291	2574	41	11	48	13	250	125	0.985032382432	1.0	0.651	0.649	0.002
2575	C18orf54	C18orf54	chr18	+	51888012	51888801	51888012	51888261	51889140	51889291	2575	37	17	40	19	250	125	0.936073418788	1.0	0.521	0.513	0.008
258	ATP5J	ATP5J	chr21	-	27107299	27107965	27107625	27107965	27101941	27102112	258	85	38	115	51	250	125	0.976423666587	1.0	0.528	0.53	-0.002
2649	NDUFB8	NDUFB8	chr10	-	102289523	102289680	102289614	102289680	102289136	102289263	2649	1540	41	948	26	215	125	0.913110318832	1.0	0.956	0.955	0.001
2654	C1D	C1D	chr2	-	68290076	68290159	68290089	68290159	68280192	68280269	2654	3	12	5	20	137	125	0.995980307673	1.0	0.186	0.186	0.0
2665	NEIL2	NEIL2	chr8	+	11627171	11627844	11627171	11627300	11628954	11629094	2665	22	10	27	12	250	125	0.966512578228	1.0	0.524	0.529	-0.005
2714	EZH2	EZH2	chr7	-	148523545	148523724	148523560	148523724	148516687	148516779	2714	13	332	10	268	139	125	0.918079594022	1.0	0.034	0.032	0.002
2715	EZH2	EZH2	chr7	-	148543561	148543690	148543588	148543690	148526819	148526940	2715	55	3	33	2	151	125	0.910773749926	1.0	0.938	0.932	0.006
2760	PGM3	PGM3	chr6	-	83880019	83880197	83880023	83880197	83874592	83879042	2760	1	178	0	210	128	125	1	1.0	0.005	0.0	0.005
277	METTL23	METTL23	chr17	+	74725771	74725876	74725771	74725859	74729059	74729297	277	35	2	52	3	141	125	0.998125687417	1.0	0.939	0.939	0.0
2795	DCTD	DCTD	chr4	-	183838440	183838630	183838463	183838630	183836613	183836728	2795	17	16	71	65	147	125	0.944961414814	1.0	0.475	0.482	-0.007
2819	SYNCRIP	SYNCRIP	chr6	-	86332199	86332405	86332304	86332405	86317501	86322641	2819	790	0	903	1	229	125	1	1.0	1.0	0.998	0.002
2822	KHDRBS1	KHDRBS1	chr1	+	32503435	32503720	32503435	32503637	32504152	32504220	2822	5	508	3	910	207	125	1	1.0	0.006	0.002	0.004
2845	MAPKAPK3	MAPKAPK3	chr3	+	50654561	50654672	50654561	50654657	50654944	50655215	2845	3	5	19	34	139	125	0.926831507935	1.0	0.35	0.334	0.016
2856	CLP1	CLP1	chr11	+	57426926	57427554	57426926	57427362	57428236	57429337	2856	228	1	107	0	250	125	1	1.0	0.991	1.0	-0.009
2860	SUMO3	SUMO3	chr21	-	46233776	46234019	46233890	46234019	46228961	46229033	2860	3	444	10	912	238	125	1	1.0	0.004	0.006	-0.002
2878	SDCBP	SDCBP	chr8	+	59477577	59477643	59477577	59477625	59483445	59483524	2878	1385	0	1279	3	142	125	1	1.0	1.0	0.997	0.003
2903	POMT1	POMT1	chr9	+	134378288	134378700	134378288	134378460	134379575	134379727	2903	5	13	5	14	250	125	0.923383828695	1.0	0.161	0.152	0.009
2904	POMT1	POMT1	chr9	+	134385289	134385449	134385289	134385383	134385646	134385802	2904	8	38	12	60	190	125	0.919026938	1.0	0.122	0.116	0.006
2922	WDR89	WDR89	chr14	-	64108016	64108641	64108521	64108641	64091645	64091751	2922	2	4	11	24	250	125	0.920408170292	1.0	0.2	0.186	0.014
2923	WIPI2	WIPI2	chr7	+	5232748	5232976	5232748	5232802	5239206	5239289	2923	3	59	3	65	250	125	0.91349155639	1.0	0.025	0.023	0.002
2949	LRRC75A-AS1	LRRC75A-AS1	chr17	+	16342300	16342374	16342300	16342343	16342640	16342728	2949	272	1	234	0	155	125	1	1.0	0.995	1.0	-0.005
2951	LRRC75A-AS1	LRRC75A-AS1	chr17	+	16342640	16342728	16342640	16342707	16343498	16343567	2951	2906	0	2088	2	145	125	1	1.0	1.0	0.999	0.001
2952	LRRC75A-AS1	LRRC75A-AS1	chr17	+	16342300	16342728	16342300	16342374	16343498	16343567	2952	2904	0	2084	2	250	125	1	1.0	1.0	0.998	0.002
2994	NAA10	NAA10	chrX	-	153199395	153199454	153199413	153199454	153197991	153198037	2994	670	22	710	24	142	125	0.9310292866	1.0	0.964	0.963	0.001
2995	MRPL9	MRPL9	chr1	-	151735425	151735622	151735465	151735622	151734851	151734976	2995	4	376	1	299	164	125	1	1.0	0.008	0.003	0.005
29	GMNN	GMNN	chr6	+	24775158	24775472	24775158	24775264	24777449	24777525	29	457	2	375	2	250	125	0.962163966744	1.0	0.991	0.989	0.002
3022	ZBTB8OS	ZBTB8OS	chr1	-	33116002	33116191	33116029	33116191	33100368	33100393	3022	17	26	17	25	151	125	0.931220374109	1.0	0.351	0.36	-0.009
3036	PWWP2B	PWWP2B	chr10	+	134218129	134219793	134218129	134219490	134230564	134231358	3036	88	6	75	5	250	125	0.974276996676	1.0	0.88	0.882	-0.002
3037	YBEY	YBEY	chr21	+	47706266	47706651	47706266	47706329	47706783	47707037	3037	5	20	7	27	250	125	0.960138975119	1.0	0.111	0.115	-0.004
3043	IL32	IL32	chr16	+	3117377	3117614	3117377	3117416	3117984	3118011	3043	213	57	651	175	250	125	0.981812108519	1.0	0.651	0.65	0.001
3069	NOL8	NOL8	chr9	-	95087587	95087876	95087599	95087876	95086304	95086491	3069	33	6	27	5	136	125	0.978133084503	1.0	0.835	0.832	0.003
3087	IMPDH1	IMPDH1	chr7	-	128040870	128040945	128040885	128040945	128040386	128040593	3087	443	0	343	2	139	125	1	1.0	1.0	0.994	0.006
317	FIGNL1	FIGNL1	chr7	-	50516815	50517421	50517253	50517421	50515878	50515987	317	41	5	38	5	250	125	0.912986412075	1.0	0.804	0.792	0.012
31	GMNN	GMNN	chr6	+	24775158	24775340	24775158	24775264	24777449	24777525	31	361	2	336	2	200	125	1	1.0	0.991	0.991	0.0
334	CSRP1	CSRP1	chr1	-	201457982	201458112	201458000	201458112	201454410	201454504	334	1255	4	1394	7	142	125	1	1.0	0.996	0.994	0.002
347	C17orf62	C17orf62	chr17	-	80408408	80408707	80408575	80408707	80407306	80407356	347	2	14	1	6	250	125	0.904438196892	1.0	0.067	0.077	-0.01
371	ATG101	ATG101	chr12	+	52463757	52464026	52463757	52463855	52464137	52464267	371	164	22	165	22	250	125	0.986490003548	1.0	0.788	0.789	-0.001
377	ACTL6A	ACTL6A	chr3	+	179280667	179280953	179280667	179280761	179287611	179287688	377	67	54	85	69	250	125	0.977921496383	1.0	0.383	0.381	0.002
378	ACTL6A	ACTL6A	chr3	+	179280667	179280953	179280667	179280905	179287611	179287688	378	2	354	1	394	172	125	1	1.0	0.004	0.002	0.002
401	TRO	TRO	chrX	+	54955035	54957464	54955035	54955143	54957636	54957866	401	87	7	26	2	250	125	0.96795437143	1.0	0.861	0.867	-0.006
419	DKC1	DKC1	chrX	+	154002876	154002980	154002876	154002965	154003469	154003548	419	427	2	394	3	139	125	1	1.0	0.995	0.992	0.003
422	DKC1	DKC1	chrX	+	153996576	153997077	153996576	153996707	153997441	153997585	422	4	528	3	369	250	125	1	1.0	0.004	0.004	0.0
512	MED21	MED21	chr12	+	27175454	27175804	27175454	27175554	27179352	27179467	512	2	152	2	133	250	125	1	1.0	0.007	0.007	0.0
517	ABTB1	ABTB1	chr3	+	127393233	127393296	127393233	127393261	127393387	127393443	517	27	13	43	20	159	125	0.937398058315	1.0	0.62	0.628	-0.008
540	ACTG1	ACTG1	chr17	-	79479640	79479892	79479759	79479892	79479257	79479386	540	55	11487	69	24504	243	125	1	1.0	0.002	0.001	0.001
54	CWF19L1	CWF19L1	chr10	-	102027282	102027438	102027327	102027438	102021735	102021820	54	2	50	1	26	169	125	0.988980941357	1.0	0.029	0.028	0.001
566	GLRX	GLRX	chr5	-	95152199	95152330	95152210	95152330	95149552	95150093	566	5	1135	6	610	135	125	1	1.0	0.004	0.009	-0.005
575	CCT8	CCT8	chr21	-	30445826	30446118	30445851	30446118	30442567	30442658	575	3	1121	2	1914	149	125	1	1.0	0.002	0.001	0.001
590	SEC23B	SEC23B	chr20	+	18488187	18488634	18488187	18488313	18491465	18491700	590	78	4	145	8	250	125	0.914647919992	1.0	0.907	0.901	0.006
660	RNF214	RNF214	chr11	+	117109316	117109827	117109316	117109362	117110516	117110576	660	22	1	122	5	250	125	0.915167974155	1.0	0.917	0.924	-0.007
712	SLC35B2	SLC35B2	chr6	-	44224074	44224233	44224078	44224233	44221837	44223381	712	3	316	0	453	128	125	1	1.0	0.009	0.0	0.009
735	ABHD11	ABHD11	chr7	-	73152657	73152793	73152662	73152793	73151891	73152065	735	64	1	290	5	129	125	0.954589434413	1.0	0.984	0.983	0.001
744	THTPA	THTPA	chr14	+	24025190	24026513	24025190	24026248	24027903	24028790	744	34	4	56	7	250	125	0.932545274436	1.0	0.81	0.8	0.01
756	COMMD5	COMMD5	chr8	-	146078110	146078452	146078377	146078452	146075550	146076780	756	13	47	17	64	250	125	0.92377289892	1.0	0.121	0.117	0.004
771	SCN5A	SCN5A	chr3	-	38595769	38596040	38595865	38596040	38589552	38593049	771	138	1	5	0	220	125	0.999619783119	1.0	0.987	1.0	-0.013
77	PGAP2	PGAP2	chr11	+	3845499	3845606	3845499	3845594	3846249	3846358	77	22	10	81	35	136	125	0.90664275365	1.0	0.669	0.68	-0.011
784	RPS10	RPS10	chr6	-	34393804	34393902	34393808	34393902	34392848	34392998	784	1	6005	0	5288	128	125	1	1.0	0.0	0.0	0.0
789	PTGES3	PTGES3	chr12	-	57059415	57060050	57059987	57060050	57058559	57058584	789	6	2221	6	2360	250	125	1	1.0	0.001	0.001	0.0
808	TUBA1A	TUBA1A	chr12	-	49582199	49583107	49582759	49583107	49580393	49580616	808	1	315	15	2383	250	125	1	1.0	0.002	0.003	-0.001
809	TUBA1A	TUBA1A	chr12	-	49582671	49583107	49582759	49583107	49580393	49580616	809	4	315	3	2383	212	125	1	1.0	0.007	0.001	0.006
849	DOCK7	DOCK7	chr1	-	62979114	62979277	62979141	62979277	62976247	62976344	849	21	140	27	179	151	125	0.989269195241	1.0	0.11	0.111	-0.001
865	GAPDH	GAPDH	chr12	+	6643570	6643827	6643570	6643735	6643975	6644027	865	11	12936	11	11947	216	125	1	1.0	0.0	0.001	-0.001
869	C6orf48	C6orf48	chr6	+	31803187	31803232	31803187	31803228	31805012	31805212	869	1	833	0	291	128	125	1	1.0	0.001	0.0	0.001
905	MORC4	MORC4	chrX	-	106185167	106185451	106185205	106185451	106183963	106184862	905	64	40	53	32	162	125	0.910478093525	1.0	0.552	0.561	-0.009
906	TMEM134	TMEM134	chr11	-	67235487	67235563	67235498	67235563	67234971	67235061	906	3	28	9	91	135	125	0.905024514768	1.0	0.09	0.084	0.006
923	ZNF518A	ZNF518A	chr10	+	97915082	97915155	97915082	97915133	97915680	97915804	923	1	10	2	19	146	125	0.980161573893	1.0	0.079	0.083	-0.004
929	TXNRD1	TXNRD1	chr12	+	104680459	104681209	104680459	104681124	104682708	104682818	929	3	272	0	135	209	125	1	1.0	0.007	0.0	0.007
953	PABPC4	PABPC4	chr1	-	40030094	40030214	40030142	40030214	40029507	40029594	953	378	137	573	207	172	125	0.982394934247	1.0	0.667	0.668	-0.001
959	CCT5	CCT5	chr5	+	10250032	10250557	10250032	10250157	10254256	10254317	959	2714	1	2767	0	250	125	1	1.0	0.999	1.0	-0.001
973	TMEM9	TMEM9	chr1	-	201123572	201123683	201123576	201123683	201122985	201123087	973	144	3	150	3	128	125	0.966021231318	1.0	0.979	0.98	-0.001
974	TMEM9	TMEM9	chr1	-	201122976	201123087	201122985	201123087	201120888	201120980	974	16	434	19	514	133	125	1	1.0	0.033	0.034	-0.001
975	TMEM9	TMEM9	chr1	-	201122910	201123087	201122985	201123087	201120888	201120980	975	1	434	1	514	199	125	1	1.0	0.001	0.001	0.0
