# Supplementary material for: Characterization of alternative mRNA splicing in cultured cell populations representing progressive stages of human fetal kidney development
Source: Sci Rep. 2022 Nov 15;12:19548. doi: 10.1038/s41598-022-24147-z (PMC9666651; doi:10.1038/s41598-022-24147-z)
Supplement: Supplementary file 13 — Supplementary Information 13. [file 41598_2022_24147_MOESM13_ESM.zip › _Program/Data/rMATS/W011-NPS3/MATS_output/A5SS.MATS.ReadsOnTargetAndJunctionCounts.txt]

ID	GeneID	geneSymbol	chr	strand	longExonStart_0base	longExonEnd	shortES	shortEE	flankingES	flankingEE	ID	IC_SAMPLE_1	SC_SAMPLE_1	IC_SAMPLE_2	SC_SAMPLE_2	IncFormLen	SkipFormLen	PValue	FDR	IncLevel1	IncLevel2	IncLevelDifference
1194	GSKIP	GSKIP	chr14	+	96846024	96846125	96846024	96846092	96848583	96848842	1194	0	84	395	3	158	125	0.0	0.0	0.0	0.99	-0.99
1321	C15orf57	C15orf57	chr15	-	40856989	40857256	40857174	40857256	40854970	40855226	1321	71	28	0	106	310	125	0.0	0.0	0.506	0.0	0.506
1490	HNRNPH3	HNRNPH3	chr10	+	70098259	70098444	70098259	70098399	70098896	70098983	1490	955	233	877	569	170	125	0.0	0.0	0.751	0.531	0.22
1594	SMARCB1	SMARCB1	chr22	+	24133942	24134081	24133942	24134054	24135745	24135875	1594	284	136	301	460	152	125	0.0	0.0	0.632	0.35	0.282
1707	TMEM106C	TMEM106C	chr12	+	48359871	48360012	48359871	48359955	48360465	48360515	1707	801	268	330	288	182	125	0.0	0.0	0.672	0.44	0.232
1842	SSBP1	SSBP1	chr7	+	141438120	141438375	141438120	141438210	141438923	141438990	1842	285	263	110	327	290	125	0.0	0.0	0.318	0.127	0.191
197	CSNK1A1	CSNK1A1	chr5	-	148885009	148885158	148885045	148885158	148875456	148876423	197	649	225	310	469	161	125	0.0	0.0	0.691	0.339	0.352
213	CTNND1	CTNND1	chr11	+	57529233	57529591	57529233	57529518	57556508	57556627	213	44	184	93	16	198	125	0.0	0.0	0.131	0.786	-0.655
2523	SNHG8	SNHG8	chr4	+	119199916	119200292	119199916	119199947	119200543	119200586	2523	288	124	698	62	470	125	0.0	0.0	0.382	0.75	-0.368
2711	NCOR2	NCOR2	chr12	-	124811954	124812179	124812092	124812179	124810736	124810916	2711	104	53	558	13	263	125	0.0	0.0	0.483	0.953	-0.47
351	NDUFS5	NDUFS5	chr1	+	39491966	39492074	39491966	39492070	39494394	39494612	351	838	822	259	1028	129	125	0.0	0.0	0.497	0.196	0.301
425	MTCH1	MTCH1	chr6	-	36940427	36940572	36940478	36940572	36938422	36938470	425	1423	927	610	712	176	125	0.0	0.0	0.522	0.378	0.144
99	TAGLN	TAGLN	chr11	+	117070039	117070545	117070039	117070148	117073717	117073909	99	39	48	172	4400	522	125	0.0	0.0	0.163	0.009	0.154
1840	SSBP1	SSBP1	chr7	+	141438120	141438393	141438120	141438210	141438923	141438990	1840	173	263	58	327	308	125	1.66533453694e-15	2.26961306892e-13	0.211	0.067	0.144
338	PPCS	PPCS	chr1	+	42922917	42923238	42922917	42923021	42925273	42926901	338	75	133	23	269	342	125	4.77395900589e-15	6.07247585549e-13	0.171	0.03	0.141
2855	ATP5G1	ATP5G1	chr17	+	46970147	46970272	46970147	46970202	46970770	46970818	2855	74	267	11	318	195	125	6.99440505514e-14	8.34082802825e-12	0.151	0.022	0.129
3112	RNASEK	RNASEK	chr17	+	6915735	6916080	6915735	6916076	6916984	6917061	3112	901	268	1460	203	129	125	7.91589016558e-14	8.88442260937e-12	0.765	0.875	-0.11
694	TMEM205	TMEM205	chr19	-	11456683	11456981	11456802	11456981	11456195	11456304	694	79	277	13	310	244	125	4.53637127862e-13	4.80855355534e-11	0.127	0.021	0.106
1301	TMEM230	TMEM230	chr20	-	5093375	5093733	5093606	5093733	5089977	5090091	1301	249	96	131	162	356	125	1.66577862615e-12	1.62092739231e-10	0.477	0.221	0.256
2736	UBA52	UBA52	chr19	+	18682613	18682719	18682613	18682697	18684102	18684213	2736	1977	1965	1017	1456	147	125	1.69908531689e-12	1.62092739231e-10	0.461	0.373	0.088
1711	ULK3	ULK3	chr15	-	75130091	75130139	75130097	75130139	75129709	75129776	1711	87	0	37	26	131	125	2.14028794687e-12	1.94460447744e-10	1.0	0.576	0.424
1843	SSBP1	SSBP1	chr7	+	141438120	141438303	141438120	141438210	141438923	141438990	1843	303	263	155	327	218	125	2.921440867e-12	2.53368598829e-10	0.398	0.214	0.184
195	DAP3	DAP3	chr1	+	155658884	155659034	155658884	155658965	155679563	155679615	195	255	286	91	274	194	125	8.70759020444e-12	7.2235139609e-10	0.365	0.176	0.189
3018	IRF2BP2	IRF2BP2	chr1	-	234744192	234745271	234744240	234745271	234740014	234743598	3018	201	89	213	268	173	125	1.02580166583e-11	8.15512324335e-10	0.62	0.365	0.255
1323	ADD1	ADD1	chr4	+	2906490	2906835	2906490	2906742	2909469	2909571	1323	100	304	82	741	218	125	3.19113624414e-11	2.43547518153e-09	0.159	0.06	0.099
1322	C15orf57	C15orf57	chr15	-	40856964	40857256	40857174	40857256	40854970	40855226	1322	21	28	2	106	335	125	6.50217657494e-11	4.77159727115e-09	0.219	0.007	0.212
2268	RPS14	RPS14	chr5	-	149829048	149829319	149829265	149829319	149827147	149827298	2268	310	3941	111	2875	342	125	7.27280458079e-11	5.13944857042e-09	0.028	0.014	0.014
1652	CKS1B	CKS1B	chr1	+	154947117	154947388	154947117	154947280	154950462	154950590	1652	164	1086	94	1476	233	125	8.36097857615e-11	5.69740968689e-09	0.075	0.033	0.042
103	NTMT1	NTMT1	chr9	+	132394928	132395144	132394928	132395080	132396332	132396500	103	797	82	697	14	189	125	9.67851354616e-11	6.36779442968e-09	0.865	0.971	-0.106
2581	C14orf159	C14orf159	chr14	+	91636346	91636545	91636346	91636530	91639632	91639783	2581	28	0	23	44	140	125	1.25954247032e-10	8.01069011124e-09	1.0	0.318	0.682
214	CTNND1	CTNND1	chr11	+	57529233	57529591	57529233	57529518	57558856	57559145	214	30	40	98	14	198	125	1.89419147034e-10	1.16584429852e-08	0.321	0.815	-0.494
2154	CANX	CANX	chr5	+	179125929	179126103	179125929	179126050	179132679	179132853	2154	965	35	790	96	178	125	2.70290567705e-10	1.61160750994e-08	0.951	0.852	0.099
930	TXNRD1	TXNRD1	chr12	+	104680459	104681124	104680459	104680887	104682708	104682818	930	509	464	238	415	362	125	2.80674594677e-10	1.62280947468e-08	0.275	0.165	0.11
1962	TRAFD1	TRAFD1	chr12	+	112563348	112563953	112563348	112563422	112568314	112568373	1962	53	47	7	68	656	125	3.08703396179e-10	1.73237082326e-08	0.177	0.019	0.158
633	MOCS2	MOCS2	chr5	-	52405080	52405602	52405541	52405602	52404351	52404473	633	137	107	25	88	586	125	8.954343933e-10	4.88139663548e-08	0.215	0.057	0.158
2211	IARS	IARS	chr9	-	95055722	95056038	95055892	95056038	95051582	95051708	2211	321	85	240	163	295	125	1.52064560943e-09	8.05942172998e-08	0.615	0.384	0.231
2269	RPS14	RPS14	chr5	-	149829054	149829319	149829265	149829319	149827147	149827298	2269	263	3941	94	2875	336	125	1.6195090824e-09	8.3514144033e-08	0.024	0.012	0.012
983	SEC61G	SEC61G	chr7	-	54826850	54826939	54826854	54826939	54825187	54825287	983	1156	170	980	59	129	125	2.48059750518e-09	1.24552106313e-07	0.868	0.942	-0.074
2935	MBD4	MBD4	chr3	-	129151345	129151449	129151398	129151449	129149786	129150421	2935	178	3	101	28	178	125	3.00293090394e-09	1.46912619608e-07	0.977	0.717	0.26
167	LOC100294145	LOC100294145	chr6	+	32861952	32862803	32861952	32862704	32868696	32871535	167	50	42	11	73	224	125	4.22781287757e-09	2.0166667426e-07	0.399	0.078	0.321
1692	METTL13	METTL13	chr1	+	171750760	171751260	171750760	171750935	171752879	171753639	1692	543	2	505	32	450	125	1.22510133149e-08	5.70120326947e-07	0.987	0.814	0.173
1708	TMEM106C	TMEM106C	chr12	+	48357329	48357487	48357329	48357416	48357991	48358206	1708	269	285	100	240	196	125	1.28218937689e-08	5.8248031693e-07	0.376	0.21	0.166
1074	RPL6	RPL6	chr12	-	112847214	112847443	112847390	112847443	112846223	112846460	1074	1025	467	774	550	301	125	1.71131852023e-08	7.59347845721e-07	0.477	0.369	0.108
308	TRAPPC3	TRAPPC3	chr1	-	36614692	36615115	36614937	36615115	36605669	36605767	308	74	87	66	252	370	125	1.8328609741e-08	7.9479516786e-07	0.223	0.081	0.142
2311	MRPL21	MRPL21	chr11	-	68668002	68668073	68668015	68668073	68665394	68665480	2311	52	362	13	447	138	125	2.24706437901e-08	9.527552967e-07	0.115	0.026	0.089
2464	SGOL1	SGOL1	chr3	-	20215740	20216547	20216496	20216547	20212534	20212724	2464	376	37	446	5	881	125	2.29868184487e-08	9.53453252177e-07	0.59	0.927	-0.337
931	TXNRD1	TXNRD1	chr12	+	104680459	104681209	104680459	104680887	104682708	104682818	931	240	464	103	415	447	125	3.46385130578e-08	1.40617623222e-06	0.126	0.065	0.061
1125	CCDC90B	CCDC90B	chr11	-	82996595	82997450	82996915	82997450	82991183	82991303	1125	149	38	175	138	445	125	4.02866823235e-08	1.56871407905e-06	0.524	0.263	0.261
1232	RPP38	RPP38	chr10	+	15139178	15139765	15139178	15139408	15144216	15144335	1232	31	4	10	28	482	125	3.9753110026e-08	1.56871407905e-06	0.668	0.085	0.583
441	AUP1	AUP1	chr2	-	74755877	74756409	74756258	74756409	74755543	74755616	441	683	55	868	17	506	125	5.26422300196e-08	2.00882749755e-06	0.754	0.927	-0.173
1038	HMGA1	HMGA1	chr6	+	34208513	34208692	34208513	34208659	34210488	34210572	1038	1742	360	7735	2225	158	125	6.83193419615e-08	2.55594714632e-06	0.793	0.733	0.06
1299	TMEM230	TMEM230	chr20	-	5093388	5093733	5093606	5093733	5089977	5090091	1299	149	96	95	162	343	125	8.56980354458e-08	3.1444586852e-06	0.361	0.176	0.185
2509	BANF1	BANF1	chr11	+	65769549	65770041	65769549	65769984	65770705	65770844	2509	601	71	1324	313	182	125	2.12402358257e-07	7.64648489725e-06	0.853	0.744	0.109
1208	TJP1	TJP1	chr15	-	29996365	29996509	29996425	29996509	29991570	29993893	1208	118	35	155	139	185	125	3.24937278751e-07	1.14811171825e-05	0.695	0.43	0.265
1874	PARD3	PARD3	chr10	-	34626202	34626354	34626292	34626354	34625126	34625171	1874	260	27	478	140	215	125	5.74029352496e-07	1.9913600083e-05	0.848	0.665	0.183
1233	RPP38	RPP38	chr10	+	15139178	15139765	15139178	15139408	15145303	15146256	1233	38	3	17	23	482	125	7.30270951044e-07	2.48813745463e-05	0.767	0.161	0.606
2645	RPL23AP7	RPL23AP7	chr2	-	114384406	114384715	114384614	114384715	114383185	114383306	2645	47	38	23	86	333	125	8.75412540013e-07	2.93032829183e-05	0.317	0.091	0.226
1113	SH3YL1	SH3YL1	chr2	-	230546	231191	231022	231191	229965	230044	1113	16	14	37	253	601	125	9.48520569533e-07	3.12030559771e-05	0.192	0.03	0.162
1828	SNRPB2	SNRPB2	chr20	+	16710608	16710809	16710608	16710709	16712312	16712411	1828	632	97	288	97	225	125	1.12158702181e-06	3.62709836884e-05	0.784	0.623	0.161
1679	RBBP5	RBBP5	chr1	-	205064000	205064192	205064114	205064192	205055269	205057943	1679	144	8	64	25	239	125	1.18975930774e-06	3.78343459861e-05	0.904	0.572	0.332
2727	SLC38A1	SLC38A1	chr12	-	46662308	46663208	46662647	46663208	46636982	46637097	2727	461	61	534	153	464	125	1.23542753594e-06	3.86425530914e-05	0.671	0.485	0.186
2742	TMCO1	TMCO1	chr1	-	165737718	165738159	165737995	165738159	165737428	165737506	2742	372	22	342	65	402	125	1.58046315524e-06	4.86374790355e-05	0.84	0.621	0.219
1745	COX7A2	COX7A2	chr6	-	75950838	75950981	75950891	75950981	75950016	75950101	1745	71	2007	19	1746	178	125	1.89553325503e-06	5.74075785809e-05	0.024	0.008	0.016
2330	NOP56	NOP56	chr20	+	2636579	2636860	2636579	2636680	2637046	2637195	2330	887	417	626	443	305	125	1.94017743238e-06	5.78415397028e-05	0.466	0.367	0.099
440	HMGN3	HMGN3	chr6	-	79911992	79912106	79912033	79912106	79910961	79911443	440	595	321	359	317	166	125	1.9713611259e-06	5.78670312033e-05	0.583	0.46	0.123
932	TXNRD1	TXNRD1	chr12	+	104680459	104681124	104680459	104680887	104705067	104705190	932	329	107	122	92	362	125	2.34235555885e-06	6.77153697922e-05	0.515	0.314	0.201
222	SKA2	SKA2	chr17	-	57232316	57232800	57232491	57232800	57208641	57208728	222	109	266	68	373	300	125	2.57234115075e-06	7.32541330691e-05	0.146	0.071	0.075
2209	PRPS2	PRPS2	chrX	+	12817325	12817518	12817325	12817509	12827352	12827451	2209	23	99	25	488	134	125	2.72031869075e-06	7.63289420875e-05	0.178	0.046	0.132
2471	HNRNPC	HNRNPC	chr14	-	21699116	21699231	21699155	21699231	21698477	21698525	2471	1551	2195	2069	3574	164	125	4.16191276631e-06	0.000115085935625	0.35	0.306	0.044
1812	CENPW	CENPW	chr6	+	126660934	126661590	126660934	126661545	126667350	126667464	1812	156	694	52	491	170	125	4.5524043204e-06	0.000124085534905	0.142	0.072	0.07
2818	SYNCRIP	SYNCRIP	chr6	-	86332199	86332405	86332304	86332405	86328985	86329135	2818	1803	9	2106	45	230	125	6.58602715697e-06	0.000176987884725	0.991	0.962	0.029
1732	GTF3C1	GTF3C1	chr16	-	27475640	27476157	27475715	27476157	27474861	27474913	1732	82	25	60	65	200	125	7.05961176195e-06	0.000187079711692	0.672	0.366	0.306
2453	SLC35G2	SLC35G2	chr3	+	136537860	136538470	136537860	136538056	136573284	136574734	2453	94	4	31	15	539	125	7.81272585348e-06	0.000204201108609	0.845	0.324	0.521
1291	CALD1	CALD1	chr7	+	134617738	134618828	134617738	134618141	134620438	134620516	1291	179	82	264	49	812	125	7.9294277785e-06	0.00020445065137	0.252	0.453	-0.201
2706	ZSCAN26	ZSCAN26	chr6	+	28239631	28240116	28239631	28239712	28240446	28240564	2706	120	12	31	19	529	125	1.45224171567e-05	0.000369450292466	0.703	0.278	0.425
389	CUTA	CUTA	chr6	-	33385645	33386065	33385735	33386065	33385257	33385472	389	132	318	169	217	215	125	1.48956397467e-05	0.000371775200033	0.194	0.312	-0.118
979	INPP4A	INPP4A	chr2	+	99172015	99172271	99172015	99172154	99175925	99175958	979	81	19	109	2	242	125	1.50035065003e-05	0.000371775200033	0.688	0.966	-0.278
592	SEC23B	SEC23B	chr20	+	18488187	18488634	18488187	18488616	18491465	18491700	592	74	29	120	133	143	125	2.2763369408e-05	0.000556827036288	0.69	0.441	0.249
1032	UQCR10	UQCR10	chr22	+	30163357	30163596	30163357	30163537	30165666	30166402	1032	196	465	323	1204	184	125	2.39531520627e-05	0.0005706360993	0.223	0.154	0.069
2741	TMCO1	TMCO1	chr1	-	165737918	165738159	165737995	165738159	165737428	165737506	2741	814	22	883	65	202	125	2.42251174231e-05	0.0005706360993	0.958	0.894	0.064
714	ADAM15	ADAM15	chr1	+	155034379	155034593	155034379	155034451	155034720	155034845	714	18	2	34	53	267	125	2.37187154272e-05	0.0005706360993	0.808	0.231	0.577
2743	TMCO1	TMCO1	chr1	-	165737718	165738159	165737918	165738159	165737428	165737506	2743	99	541	51	592	325	125	2.49915916142e-05	0.000581511668291	0.066	0.032	0.034
3117	BCL2L1	BCL2L1	chr20	-	30309457	30310151	30309646	30310151	30252260	30253889	3117	832	38	4852	92	314	125	2.92987918959e-05	0.000673519216113	0.897	0.955	-0.058
2253	MZF1	MZF1	chr19	-	59084421	59084942	59084739	59084942	59082360	59082796	2253	40	1	22	14	443	125	3.55651375554e-05	0.000807836695901	0.919	0.307	0.612
2705	ZSCAN26	ZSCAN26	chr6	+	28239631	28240113	28239631	28239712	28240446	28240564	2705	89	12	24	19	526	125	4.01496230038e-05	0.000901240949309	0.638	0.231	0.407
2245	PACS2	PACS2	chr14	+	105834795	105834876	105834795	105834852	105836177	105836237	2245	110	1	230	32	149	125	4.99199623822e-05	0.00110752660727	0.989	0.858	0.131
2474	CNOT4	CNOT4	chr7	-	135095264	135095398	135095273	135095398	135082920	135082978	2474	4	33	24	22	134	125	5.06114862859e-05	0.00110996225096	0.102	0.504	-0.402
3003	NRM	NRM	chr6	-	30657801	30658020	30657823	30658020	30657052	30657229	3003	15	35	4	82	147	125	6.18831204449e-05	0.00134173856601	0.267	0.04	0.227
1046	OSBPL3	OSBPL3	chr7	-	24873705	24874355	24874104	24874355	24870386	24870524	1046	10	36	155	141	524	125	7.95483419778e-05	0.00170537344375	0.062	0.208	-0.146
2930	CEP170	CEP170	chr1	-	243305587	243305765	243305617	243305765	243303238	243303409	2930	31	116	41	50	155	125	0.000114199611105	0.00242103175543	0.177	0.398	-0.221
2833	BZW2	BZW2	chr7	+	16685758	16685929	16685758	16685913	16705061	16705126	2833	26	149	62	133	141	125	0.000116772920652	0.00244838167697	0.134	0.292	-0.158
1781	KLF6	KLF6	chr10	-	3823832	3824406	3823986	3824406	3822297	3822421	1781	804	4	5644	7	279	125	0.00011970692313	0.00248261749274	0.989	0.997	-0.008
535	ARL6IP4	ARL6IP4	chr12	+	123465675	123465846	123465675	123465813	123466141	123466426	535	412	234	432	371	158	125	0.000128239820554	0.00263098470556	0.582	0.479	0.103
686	LOH12CR1	LOH12CR1	chr12	+	12510012	12510443	12510012	12510052	12514139	12514283	686	4	6	34	1	516	125	0.000142515388023	0.00289275915264	0.139	0.892	-0.753
2151	TTC19	TTC19	chr17	+	15903431	15903696	15903431	15903559	15905228	15905339	2151	8	22	4	128	262	125	0.000145838463873	0.00292905041126	0.148	0.015	0.133
1844	NDOR1	NDOR1	chr9	+	140110545	140110640	140110545	140110618	140110723	140113813	1844	51	8	103	0	147	125	0.000147856024425	0.00293863848545	0.844	1.0	-0.156
1894	ZCCHC9	ZCCHC9	chr5	+	80597401	80597874	80597401	80597489	80600559	80600960	1894	26	28	4	32	510	125	0.000161332483117	0.00314375878093	0.185	0.03	0.155
2078	RPL13A	RPL13A	chr19	+	49993106	49993179	49993106	49993169	49993488	49993554	2078	14327	136	13731	69	135	125	0.000163895554418	0.00314375878093	0.99	0.995	-0.005
2300	ANAPC16	ANAPC16	chr10	+	73975757	73975896	73975757	73975830	73990123	73990198	2300	73	10	26	19	191	125	0.000162774470632	0.00314375878093	0.827	0.472	0.355
3060	ERI3	ERI3	chr1	-	44820563	44820951	44820931	44820951	44785299	44785416	3060	28	0	11	8	493	125	0.000164767231705	0.00314375878093	1.0	0.259	0.741
2519	ZNF101	ZNF101	chr19	+	19788672	19788799	19788672	19788795	19789534	19789595	2519	36	5	11	14	129	125	0.00019716753511	0.00372470947515	0.875	0.432	0.443
578	LAMA4	LAMA4	chr6	-	112510311	112510407	112510332	112510407	112508651	112508803	578	137	123	101	40	146	125	0.000202746928501	0.00379256019196	0.488	0.684	-0.196
2966	TOP3B	TOP3B	chr22	-	22336810	22337240	22337126	22337240	22330011	22330179	2966	21	24	5	38	441	125	0.000259765338845	0.00481196375259	0.199	0.036	0.163
586	ZNF641	ZNF641	chr12	-	48740931	48741126	48741034	48741126	48738381	48738495	586	16	4	3	13	228	125	0.000271926650366	0.00498880816248	0.687	0.112	0.575
1746	COX7A2	COX7A2	chr6	-	75950838	75950981	75950891	75950981	75947390	75947704	1746	36	33	11	43	178	125	0.000282117241542	0.00512647330345	0.434	0.152	0.282
1237	ARHGAP26	ARHGAP26	chr5	+	142586762	142587038	142586762	142586873	142593561	142593653	1237	1	21	29	38	290	125	0.000286342295933	0.00515416132679	0.02	0.248	-0.228
2329	PEX5	PEX5	chr12	+	7342281	7342812	7342281	7342346	7342957	7343120	2329	59	1	40	12	591	125	0.000305729766776	0.00545170462625	0.926	0.413	0.513
135	AP1G2	AP1G2	chr14	-	24036319	24036528	24036445	24036528	24035486	24035628	135	81	6	230	0	251	125	0.000322222703401	0.00569260109342	0.871	1.0	-0.129
1916	TOMM5	TOMM5	chr9	-	37592306	37592636	37592408	37592636	37588411	37588929	1916	60	2264	68	1336	227	125	0.00034525045765	0.0060190622964	0.014	0.027	-0.013
476	GOSR1	GOSR1	chr17	+	28808160	28808281	28808160	28808275	28811231	28811319	476	80	74	66	134	131	125	0.000347010929038	0.0060190622964	0.508	0.32	0.188
2646	RPL23AP7	RPL23AP7	chr2	-	114384457	114384715	114384614	114384715	114383185	114383306	2646	94	38	90	86	282	125	0.000359916214928	0.00618666791065	0.523	0.317	0.206
2964	MKL2	MKL2	chr16	+	14340329	14341364	14340329	14341214	14342782	14342938	2964	34	5	124	0	275	125	0.000382644301233	0.00651861898886	0.756	1.0	-0.244
1851	SEC14L1	SEC14L1	chr17	+	75137004	75137189	75137004	75137136	75138727	75138832	1851	232	0	154	9	178	125	0.000389003154603	0.00656830105294	1.0	0.923	0.077
319	FIGNL1	FIGNL1	chr7	-	50516815	50517421	50517260	50517421	50515878	50515987	319	98	11	73	30	570	125	0.000433257309151	0.00725135917421	0.661	0.348	0.313
2967	TRERF1	TRERF1	chr6	-	42230997	42231306	42231057	42231306	42227076	42227461	2967	6	20	18	7	185	125	0.000496224211272	0.00823300691397	0.169	0.635	-0.466
647	CARS	CARS	chr11	-	3023191	3023283	3023199	3023283	3022151	3022478	647	175	288	93	260	133	125	0.00053512488698	0.00880188176171	0.363	0.252	0.111
1984	C18orf21	C18orf21	chr18	+	33552587	33552870	33552587	33552803	33554858	33555058	1984	83	42	78	12	192	125	0.000572749645702	0.00934022499145	0.563	0.809	-0.246
221	SKA2	SKA2	chr17	-	57232316	57232800	57232491	57232800	57187307	57189706	221	67	17	37	32	300	125	0.000614167151475	0.00986105641724	0.622	0.325	0.297
604	TMEM254	TMEM254	chr10	+	81839000	81839448	81839000	81839063	81841596	81841700	604	22	0	14	9	510	125	0.000615023958937	0.00986105641724	1.0	0.276	0.724
490	EPB41L2	EPB41L2	chr6	-	131190702	131191266	131190951	131191266	131188598	131188721	490	761	15	1752	8	374	125	0.000672357687366	0.0106904872291	0.944	0.987	-0.043
1320	C15orf57	C15orf57	chr15	-	40856964	40857256	40856989	40857256	40854970	40855226	1320	0	50	2	0	150	125	0.000700831188269	0.0110511232001	0.0	1.0	-1.0
1289	EXOC1	EXOC1	chr4	+	56719815	56720119	56719815	56719963	56724479	56724613	1289	38	0	50	13	281	125	0.00071131148146	0.0111244451363	1.0	0.631	0.369
1392	PKM	PKM	chr15	-	72523236	72523727	72523456	72523727	72513508	72513625	1392	1	25	7	7	345	125	0.000802985338182	0.0124560652459	0.014	0.266	-0.252
861	CDK5RAP2	CDK5RAP2	chr9	-	123334251	123334319	123334254	123334319	123330598	123330666	861	82	0	94	11	128	125	0.000878776663924	0.0135218215707	1.0	0.893	0.107
1749	RTEL1	RTEL1	chr20	+	62326680	62327003	62326680	62326833	62327130	62327606	1749	62	11	100	56	295	125	0.000886144215935	0.013526105312	0.705	0.431	0.274
34	PLAGL1	PLAGL1	chr6	-	144286986	144287335	144287294	144287335	144285923	144285955	34	39	54	29	107	433	125	0.000907064838293	0.0137355532656	0.173	0.073	0.1
2116	LOXL1-AS1	LOXL1-AS1	chr15	-	74212178	74212379	74212300	74212379	74209808	74211724	2116	14	5	45	0	247	125	0.000918479430377	0.0137988878202	0.586	1.0	-0.414
1405	CLCN5	CLCN5	chrX	+	49688015	49688350	49688015	49688091	49689780	49689924	1405	1	16	12	10	384	125	0.000977059046723	0.0145642864152	0.02	0.281	-0.261
1238	PPFIBP1	PPFIBP1	chr12	+	27817294	27817379	27817294	27817370	27820098	27820253	1238	322	136	224	153	134	125	0.00103614129935	0.0153252527067	0.688	0.577	0.111
2026	WDR83	WDR83	chr19	+	12780790	12780911	12780790	12780894	12780993	12781099	2026	19	9	36	1	142	125	0.00112722247051	0.0164178662117	0.65	0.969	-0.319
2840	SNX3	SNX3	chr6	-	108581963	108582464	108582029	108582464	108544153	108544249	2840	1524	27	756	32	191	125	0.00111888863675	0.0164178662117	0.974	0.939	0.035
1447	DMPK	DMPK	chr19	-	46280584	46280848	46280599	46280848	46278206	46278292	1447	85	24	37	31	140	125	0.00117264922377	0.0169501115072	0.76	0.516	0.244
1878	ASTE1	ASTE1	chr3	-	130745350	130745698	130745575	130745698	130744317	130744438	1878	61	2	26	9	350	125	0.00120192567845	0.017113986526	0.916	0.508	0.408
1896	EDA	EDA	chrX	+	69253247	69253378	69253247	69253372	69255207	69259321	1896	1	9	9	2	131	125	0.00119585720796	0.017113986526	0.096	0.811	-0.715
1634	MLF1	MLF1	chr3	+	158288952	158289180	158288952	158289136	158310222	158310370	1634	206	240	22	59	169	125	0.00124745383586	0.0176306808802	0.388	0.216	0.172
2013	MRPL11	MRPL11	chr11	-	66206102	66206319	66206180	66206319	66205634	66205730	2013	92	69	146	53	203	125	0.00129376975845	0.01815082867	0.451	0.629	-0.178
1281	N4BP2L2	N4BP2L2	chr13	-	33101544	33101669	33101594	33101669	33096318	33096407	1281	180	18	200	4	175	125	0.00131231914092	0.0182766782546	0.877	0.973	-0.096
569	RPL38	RPL38	chr17	+	72199794	72199884	72199794	72199849	72200056	72200097	569	3956	497	3053	478	160	125	0.0013724349491	0.0189754049484	0.861	0.833	0.028
1134	SIGMAR1	SIGMAR1	chr9	-	34637216	34637417	34637263	34637417	34636993	34637086	1134	430	13	442	1	172	125	0.00152511925813	0.0209347305361	0.96	0.997	-0.037
1408	FAM111A	FAM111A	chr11	+	58910317	58910442	58910317	58910419	58910555	58910777	1408	16	1	11	12	148	125	0.00156597505007	0.0213420028252	0.931	0.436	0.495
1382	LYPLA1	LYPLA1	chr8	-	54978307	54978373	54978347	54978373	54975887	54975935	1382	208	24	844	40	165	125	0.00161551325475	0.0218609878728	0.868	0.941	-0.073
231	SNUPN	SNUPN	chr15	-	75918006	75918446	75918111	75918446	75913234	75913397	231	29	7	42	0	230	125	0.00175974077738	0.0236449676285	0.692	1.0	-0.308
2946	UBE3B	UBE3B	chr12	+	109915427	109915914	109915427	109915569	109919441	109919547	2946	147	20	103	36	470	125	0.00183480755869	0.0244812085453	0.662	0.432	0.23
1025	RBM10	RBM10	chrX	+	47004616	47004915	47004616	47004884	47006755	47006897	1025	26	62	20	134	156	125	0.00206007342218	0.0272959728439	0.252	0.107	0.145
2452	SLC35G2	SLC35G2	chr3	+	136537860	136538205	136537860	136538056	136573284	136574734	2452	21	4	11	15	274	125	0.00219387267159	0.0288683383269	0.705	0.251	0.454
492	GNL3L	GNL3L	chrX	+	54556643	54556852	54556643	54556735	54558952	54559018	492	18	23	35	11	242	125	0.00230548835188	0.0301292587355	0.288	0.622	-0.334
482	DMXL1	DMXL1	chr5	+	118433673	118435111	118433673	118433799	118437629	118437701	482	0	19	24	47	1437	125	0.00250427764458	0.0325045016725	0.0	0.043	-0.043
2526	FGD5-AS1	FGD5-AS1	chr3	-	14988593	14989012	14988616	14989012	14984285	14987661	2526	140	4	254	30	148	125	0.00259206969603	0.0334166822975	0.967	0.877	0.09
2713	EZH2	EZH2	chr7	-	148543561	148543690	148543588	148543690	148529725	148529842	2713	189	20	126	33	152	125	0.00273481402608	0.0350203030991	0.886	0.758	0.128
956	CDK10	CDK10	chr16	+	89753075	89753205	89753075	89753167	89755659	89755732	956	12	14	108	33	163	125	0.00284628203796	0.0362047075229	0.397	0.715	-0.318
1630	UFM1	UFM1	chr13	+	38924135	38924364	38924135	38924192	38928375	38928433	1630	80	500	33	388	297	125	0.00292725141017	0.0369880509312	0.063	0.035	0.028
2898	GSTK1	GSTK1	chr7	+	142962084	142962389	142962084	142962185	142964709	142964826	2898	597	22	758	9	329	125	0.00298609008147	0.0374832886542	0.912	0.97	-0.058
2381	TMEM138	TMEM138	chr11	+	61131723	61131990	61131723	61131787	61133516	61133688	2381	271	0	311	9	328	125	0.00314867939306	0.0392658841958	1.0	0.929	0.071
1876	RFX5	RFX5	chr1	-	151318957	151319082	151318964	151319082	151318680	151318809	1876	21	131	35	89	132	125	0.00328299710038	0.0406750549839	0.132	0.271	-0.139
2791	NPHP1	NPHP1	chr2	-	110922096	110922307	110922264	110922307	110920624	110920709	2791	11	0	6	7	293	125	0.00332333847733	0.0409092246113	1.0	0.268	0.732
2278	ATXN2L	ATXN2L	chr16	+	28847253	28847497	28847253	28847443	28848071	28848558	2278	42	12	38	34	179	125	0.0037968333472	0.0464381924773	0.71	0.438	0.272
1014	ZNRD1	ZNRD1	chr6	+	30029016	30029190	30029016	30029166	30029291	30029446	1014	8	2	2	10	149	125	0.00385220662434	0.0468153518423	0.77	0.144	0.626
1141	DDAH2	DDAH2	chr6	-	31696641	31698042	31697827	31698042	31696422	31696522	1141	320	4	869	0	1311	125	0.00399999222819	0.0483037036164	0.884	1.0	-0.116
967	TMEM9	TMEM9	chr1	-	201123275	201123683	201123572	201123683	201122985	201123087	967	6	144	22	150	422	125	0.0042954366669	0.0515452400028	0.012	0.042	-0.03
2147	RNF146	RNF146	chr6	+	127587982	127588189	127587982	127588070	127601375	127601485	2147	27	29	5	24	244	125	0.00451493683889	0.0538406218038	0.323	0.096	0.227
2299	ANAPC16	ANAPC16	chr10	+	73975757	73975896	73975757	73975830	73983645	73983814	2299	123	57	121	101	191	125	0.00475223055031	0.0559707153703	0.585	0.439	0.146
2598	TNFAIP3	TNFAIP3	chr6	+	138188324	138188679	138188324	138188631	138192349	138192659	2598	2	11	79	62	173	125	0.00475092308351	0.0559707153703	0.116	0.479	-0.363
101	NTMT1	NTMT1	chr9	+	132396332	132396585	132396332	132396500	132397486	132398410	101	578	133	475	70	210	125	0.00490092774337	0.0570181105753	0.721	0.802	-0.081
3028	RELL2	RELL2	chr5	+	141016516	141017976	141016516	141017308	141018361	141018427	3028	90	10	59	0	793	125	0.00489338794182	0.0570181105753	0.587	1.0	-0.413
310	TRAPPC3	TRAPPC3	chr1	-	36614692	36615115	36614937	36615115	36602169	36602923	310	43	2	28	10	370	125	0.00503777624212	0.0582550125452	0.879	0.486	0.393
755	COMMD5	COMMD5	chr8	-	146078223	146078452	146078377	146078452	146075550	146076780	755	162	47	117	64	279	125	0.00517104686965	0.0594358881162	0.607	0.45	0.157
1579	HARS	HARS	chr5	-	140058586	140058712	140058646	140058712	140057492	140057600	1579	788	12	844	32	185	125	0.00527709899737	0.060231997871	0.978	0.947	0.031
417	LSM5	LSM5	chr7	-	32534602	32534870	32534841	32534870	32528860	32528956	417	4	6	9	0	364	125	0.00530344635342	0.060231997871	0.186	1.0	-0.814
1080	ACAA1	ACAA1	chr3	-	38167652	38168191	38168000	38168191	38167316	38167372	1080	402	65	416	37	473	125	0.00538388783061	0.0604262234165	0.62	0.748	-0.128
1143	CDK18	CDK18	chr1	+	205473683	205474006	205473683	205473924	205492274	205492425	1143	11	0	4	5	207	125	0.00537242664023	0.0604262234165	1.0	0.326	0.674
2417	ANKRD6	ANKRD6	chr6	+	90338830	90338957	90338830	90338942	90340151	90343553	2417	15	11	17	1	140	125	0.00566078749862	0.0631624710372	0.549	0.938	-0.389
722	RSPRY1	RSPRY1	chr16	+	57220195	57220962	57220195	57220363	57238415	57238920	722	58	11	63	34	724	125	0.00574465494088	0.0637255908558	0.477	0.242	0.235
49	MORC2	MORC2	chr22	-	31324005	31324194	31324014	31324194	31322597	31322858	49	65	12	53	28	134	125	0.00603501794931	0.0665596199265	0.835	0.638	0.197
343	PPCS	PPCS	chr1	+	42922164	42922744	42922164	42922299	42922917	42923021	343	317	16	373	42	570	125	0.00611081870114	0.0670082878263	0.813	0.661	0.152
504	RBMS1	RBMS1	chr2	-	161143479	161143595	161143488	161143595	161141505	161141555	504	182	108	261	234	134	125	0.00619295104661	0.0675208605539	0.611	0.51	0.101
502	PVR	PVR	chr19	+	45162009	45162168	45162009	45162033	45164558	45164590	502	281	88	417	196	260	125	0.00623036028607	0.0675427694649	0.606	0.506	0.1
1517	SIKE1	SIKE1	chr1	-	115323007	115323308	115323069	115323308	115322730	115322836	1517	10	57	1	57	187	125	0.00637944987696	0.0687683071482	0.105	0.012	0.093
1166	VEGFA	VEGFA	chr6	+	43748468	43748591	43748468	43748522	43749692	43749824	1166	2	0	2	36	194	125	0.0065218506281	0.0699083763956	1.0	0.035	0.965
2557	ZNF37A	ZNF37A	chr10	+	38384465	38384561	38384465	38384557	38384671	38384732	2557	9	34	19	19	129	125	0.00657339434686	0.0700672425352	0.204	0.492	-0.288
1967	RNF170	RNF170	chr8	-	42751396	42751866	42751626	42751866	42742870	42743014	1967	7	31	0	34	355	125	0.00674663376764	0.0711192112081	0.074	0.0	0.074
79	PGAP2	PGAP2	chr11	+	3845499	3845679	3845499	3845606	3846249	3846358	79	0	20	21	76	198	125	0.00674233998156	0.0711192112081	0.0	0.149	-0.149
3101	TCAF1	TCAF1	chr7	-	143554166	143554443	143554192	143554443	143548460	143551235	3101	14	109	33	103	151	125	0.00688036766865	0.0721304478669	0.096	0.21	-0.114
1943	NARS2	NARS2	chr11	-	78285392	78285909	78285873	78285909	78282379	78282489	1943	167	0	313	10	606	125	0.00796394456311	0.0830339138055	1.0	0.866	0.134
1530	ZNF285	ZNF285	chr19	-	44896369	44896630	44896503	44896630	44889807	44892264	1530	4	3	0	10	259	125	0.00818090909495	0.0843739165036	0.392	0.0	0.392
2170	UBAP2L	UBAP2L	chr1	+	154207066	154207268	154207066	154207235	154207671	154207767	2170	105	455	54	376	158	125	0.00816934656984	0.0843739165036	0.154	0.102	0.052
699	CSRP2	CSRP2	chr12	-	77272717	77272820	77272742	77272820	77259928	77260041	699	382	26	312	42	150	125	0.00829152881996	0.0850550375725	0.924	0.861	0.063
1988	SLC16A1-AS1	SLC16A1-AS1	chr1	+	113499036	113500344	113499036	113499578	113503098	113503197	1988	29	24	33	8	891	125	0.00863605660321	0.0881154866253	0.145	0.367	-0.222
1542	BEND7	BEND7	chr10	-	13541738	13542080	13541777	13542080	13538765	13538888	1542	40	32	77	26	164	125	0.00868707461252	0.0881645657483	0.488	0.693	-0.205
395	SLC35B3	SLC35B3	chr6	-	8435174	8435800	8435671	8435800	8430096	8430390	395	68	0	48	5	622	125	0.00886011606775	0.0894449812554	1.0	0.659	0.341
1826	WDR26	WDR26	chr1	-	224619178	224619283	224619226	224619283	224612219	224612356	1826	148	129	130	175	173	125	0.00930225174072	0.0929561440518	0.453	0.349	0.104
2081	KAT6B	KAT6B	chr10	+	76735156	76736088	76735156	76735539	76737073	76737195	2081	132	1	72	6	674	125	0.00930535823579	0.0929561440518	0.961	0.69	0.271
67	KRT8	KRT8	chr12	-	53343239	53343650	53343498	53343650	53298441	53298811	67	188	4	714	1	384	125	0.00937872015763	0.0932010315664	0.939	0.996	-0.057
1037	RAP1B	RAP1B	chr12	+	69004618	69004832	69004618	69004823	69042478	69042561	1037	634	1040	80	189	134	125	0.00947955337022	0.0937149628517	0.363	0.283	0.08
2829	AAR2	AAR2	chr20	+	34824338	34824704	34824338	34824425	34827742	34828547	2829	53	49	16	37	404	125	0.00955892940096	0.093926752773	0.251	0.118	0.133
3042	POLR2H	POLR2H	chr3	+	184080770	184081362	184080770	184081353	184082753	184082837	3042	24	373	8	344	134	125	0.00959943228026	0.093926752773	0.057	0.021	0.036
10	BABAM1	BABAM1	chr19	+	17378184	17378336	17378184	17378325	17379602	17379900	10	152	2	217	15	136	125	0.01007578328	0.0980846658073	0.986	0.93	0.056
1265	STOML2	STOML2	chr9	-	35103046	35103192	35103157	35103192	35102682	35102820	1265	64	0	95	8	236	125	0.0102579998556	0.0987519300452	1.0	0.863	0.137
2828	DMKN	DMKN	chr19	-	36001272	36001412	36001280	36001412	36001085	36001154	2828	3	15	358	415	133	125	0.0102361185433	0.0987519300452	0.158	0.448	-0.29
831	ATG4D	ATG4D	chr19	+	10657514	10657791	10657514	10657747	10657864	10657929	831	88	1	88	9	169	125	0.0102995985739	0.0987519300452	0.985	0.879	0.106
1757	COL18A1	COL18A1	chr21	+	46875423	46876795	46875423	46876090	46888155	46888700	1757	2	0	0	8	830	125	0.0104082230756	0.0991660391292	1.0	0.0	1.0
1839	SSBP1	SSBP1	chr7	+	141438120	141438393	141438120	141438303	141438923	141438990	1839	173	303	54	151	215	125	0.0104467368265	0.0991660391292	0.249	0.172	0.077
2924	WIPI2	WIPI2	chr7	+	5269238	5269369	5269238	5269336	5270465	5273486	2924	197	153	157	78	158	125	0.01061704267	0.100283749576	0.505	0.614	-0.109
2256	ZNF131	ZNF131	chr5	+	43161350	43161715	43161350	43161708	43161810	43162033	2256	19	59	4	49	132	125	0.0106882649709	0.100459160416	0.234	0.072	0.162
1051	ERICH2	ERICH2	chr2	+	171627191	171627937	171627191	171627697	171633886	171633935	1051	12	0	2	3	365	125	0.0108368815249	0.101039053454	1.0	0.186	0.814
1549	MCMBP	MCMBP	chr10	-	121602759	121602938	121602765	121602938	121601983	121602107	1549	152	191	129	240	131	125	0.0109088286224	0.101039053454	0.432	0.339	0.093
702	SH2B1	SH2B1	chr16	+	28883854	28884079	28883854	28884026	28884490	28884590	702	25	31	44	125	178	125	0.0108901580858	0.101039053454	0.362	0.198	0.164
243	CTSB	CTSB	chr8	-	11718869	11718988	11718914	11718988	11710837	11710988	243	6	19	5	1	170	125	0.0112600410753	0.103788204694	0.188	0.786	-0.598
616	SLFN11	SLFN11	chr17	-	33700492	33700720	33700600	33700720	33689757	33690845	616	19	1	0	2	233	125	0.011365074326	0.104252701029	0.911	0.0	0.911
2839	EPOR	EPOR	chr19	-	11493522	11493908	11493772	11493908	11492605	11492781	2839	5	18	8	4	375	125	0.0116292237368	0.10616535354	0.085	0.4	-0.315
1012	ZNRD1	ZNRD1	chr6	+	30029016	30029175	30029016	30029166	30029291	30029446	1012	41	2	33	10	134	125	0.0119961831179	0.108993892328	0.95	0.755	0.195
1995	TAF12	TAF12	chr1	-	28969166	28969604	28969503	28969604	28948425	28948677	1995	18	34	18	91	462	125	0.012386522479	0.112007037393	0.125	0.051	0.074
739	BTF3	BTF3	chr5	+	72794249	72794624	72794249	72794383	72794958	72795027	739	444	5788	360	5659	366	125	0.012511803599	0.112606232391	0.026	0.021	0.005
8	TAZ	TAZ	chrX	+	153641543	153641695	153641543	153641589	153641818	153641904	8	9	45	6	120	231	125	0.0128468087923	0.115078456224	0.098	0.026	0.072
1297	UBE2T	UBE2T	chr1	-	202304769	202304946	202304773	202304946	202302577	202302683	1297	2	6	10	2	129	125	0.012970356681	0.115104374639	0.244	0.829	-0.585
2605	FASTKD2	FASTKD2	chr2	+	207630111	207630486	207630111	207630378	207631367	207632194	2605	21	42	11	62	233	125	0.0129437904383	0.115104374639	0.212	0.087	0.125
1942	CCNO	CCNO	chr5	-	54528594	54529545	54528970	54529545	54528188	54528374	1942	21	0	10	4	501	125	0.0133365607248	0.117806286402	1.0	0.384	0.616
1838	SSBP1	SSBP1	chr7	+	141438120	141438393	141438120	141438375	141438923	141438990	1838	69	181	10	62	143	125	0.0135443190585	0.119090141768	0.25	0.124	0.126
1445	TMEM128	TMEM128	chr4	-	4249327	4249969	4249832	4249969	4247928	4248070	1445	37	49	14	46	630	125	0.0136254544962	0.119253977884	0.13	0.057	0.073
1255	MSTO1	MSTO1	chr1	+	155581006	155581146	155581006	155581082	155581339	155581394	1255	18	153	5	140	189	125	0.0136945795479	0.119311679349	0.072	0.023	0.049
1069	CTIF	CTIF	chr18	+	46284289	46284782	46284289	46284776	46287760	46288060	1069	48	41	24	46	131	125	0.0138361558665	0.119997206333	0.528	0.332	0.196
1895	ZCCHC9	ZCCHC9	chr5	+	80597401	80597517	80597401	80597489	80600559	80600960	1895	42	28	19	32	153	125	0.0141196348658	0.121851048342	0.551	0.327	0.224
2788	TPM1	TPM1	chr15	+	63356262	63356389	63356262	63356341	63358094	63358292	2788	16	38	58	59	173	125	0.0141776377002	0.121851048342	0.233	0.415	-0.182
2316	EDEM2	EDEM2	chr20	-	33734627	33735161	33734954	33735161	33732781	33732821	2316	70	3	183	0	452	125	0.0142566594999	0.121980745856	0.866	1.0	-0.134
2987	MRPS14	MRPS14	chr1	-	174992407	174992591	174992499	174992591	174987553	174987712	2987	21	139	7	133	217	125	0.0143742096624	0.122437464446	0.08	0.029	0.051
332	ZDHHC4	ZDHHC4	chr7	+	6617064	6617351	6617064	6617129	6618196	6618351	332	59	13	61	33	347	125	0.0145376997541	0.123279693915	0.62	0.4	0.22
263	CDC25B	CDC25B	chr20	+	3776385	3777378	3776385	3776526	3778268	3778396	263	162	5	119	13	977	125	0.0147348838078	0.124398930554	0.806	0.539	0.267
2778	HCCS	HCCS	chrX	+	11129405	11129638	11129405	11129543	11130138	11130280	2778	134	0	111	5	220	125	0.0150001387067	0.126080461024	1.0	0.927	0.073
396	SLC35B3	SLC35B3	chr6	-	8435460	8435800	8435671	8435800	8430096	8430390	396	35	0	29	5	336	125	0.0150719333598	0.126128284432	1.0	0.683	0.317
2121	PTK2	PTK2	chr8	-	141685528	141685598	141685558	141685598	141684396	141684503	2121	5	298	18	338	155	125	0.0151774997631	0.126164126855	0.013	0.041	-0.028
2167	ZNF707	ZNF707	chr8	+	144773242	144773402	144773242	144773369	144773769	144773883	2167	6	21	12	9	158	125	0.0152306654781	0.126164126855	0.184	0.513	-0.329
2228	POLR2F	POLR2F	chr22	+	38352779	38352908	38352779	38352849	38355352	38355483	2228	32	672	16	704	184	125	0.0152745876853	0.126164126855	0.031	0.015	0.016
858	GNL3	GNL3	chr3	+	52719935	52720218	52719935	52720121	52720784	52720843	858	22	362	12	472	222	125	0.0153844578707	0.126523903523	0.033	0.014	0.019
2463	SGOL1	SGOL1	chr3	-	20227439	20227725	20227550	20227725	20225377	20225526	2463	57	31	79	19	236	125	0.0156956238136	0.128528970971	0.493	0.688	-0.195
1505	STAT3	STAT3	chr17	-	40474299	40474512	40474302	40474512	40469199	40469242	1505	291	60	375	118	128	125	0.0158243670511	0.129029454417	0.826	0.756	0.07
1491	PLD2	PLD2	chr17	+	4722723	4722877	4722723	4722844	4725087	4725202	1491	8	6	84	13	158	125	0.0164441410551	0.132296305663	0.513	0.836	-0.323
1676	SCHIP1	SCHIP1	chr3	+	159482231	159482927	159482231	159482888	159583951	159584070	1676	135	7	95	15	164	125	0.0165023693647	0.132296305663	0.936	0.828	0.108
2697	SYTL3	SYTL3	chr6	+	159083781	159084410	159083781	159083844	159086426	159086645	2697	154	0	27	2	691	125	0.0164141916313	0.132296305663	1.0	0.709	0.291
65	KRBOX4	KRBOX4	chrX	+	46322632	46322743	46322632	46322728	46332184	46334074	65	7	23	12	9	140	125	0.0164074403626	0.132296305663	0.214	0.543	-0.329
1512	TLE1	TLE1	chr9	-	84267098	84267203	84267128	84267203	84249011	84249216	1512	37	110	134	238	155	125	0.0166804332987	0.132528163148	0.213	0.312	-0.099
2746	CNBP	CNBP	chr3	-	128890476	128890614	128890497	128890614	128890288	128890381	2746	684	719	675	589	146	125	0.0167398532845	0.132528163148	0.449	0.495	-0.046
3059	ERI3	ERI3	chr1	-	44820563	44820951	44820931	44820951	44818521	44818597	3059	82	4	49	10	493	125	0.016809127611	0.132528163148	0.839	0.554	0.285
73	JKAMP	JKAMP	chr14	+	59951160	59951834	59951160	59951311	59953430	59953522	73	25	66	24	138	648	125	0.0167982180844	0.132528163148	0.068	0.032	0.036
1263	SLC44A3	SLC44A3	chr1	+	95293062	95293199	95293062	95293103	95294048	95294142	1263	14	0	100	31	221	125	0.0175134198534	0.137512778108	1.0	0.646	0.354
2367	SEC31A	SEC31A	chr4	-	83763292	83763634	83763337	83763634	83750152	83750211	2367	226	28	283	62	170	125	0.0176862959557	0.137736541565	0.856	0.77	0.086
2625	SLC50A1	SLC50A1	chr1	+	155108774	155108872	155108774	155108852	155109303	155109427	2625	7	35	10	189	145	125	0.01766618301	0.137736541565	0.147	0.044	0.103
1071	PLEKHB2	PLEKHB2	chr2	+	131890474	131890588	131890474	131890564	131904209	131907425	1071	4	0	0	3	149	125	0.0181529714812	0.138687076658	1.0	0.0	1.0
1287	WDYHV1	WDYHV1	chr8	+	124428964	124429172	124428964	124429096	124440163	124440263	1287	47	42	67	29	201	125	0.0182959812538	0.138687076658	0.41	0.59	-0.18
1525	ORC6	ORC6	chr16	+	46723557	46723741	46723557	46723682	46724902	46725032	1525	1	100	7	83	184	125	0.0181999453536	0.138687076658	0.007	0.054	-0.047
1972	ATG4C	ATG4C	chr1	+	63249776	63249944	63249776	63249896	63269389	63269533	1972	8	13	19	7	173	125	0.0181450884876	0.138687076658	0.308	0.662	-0.354
2200	MFSD11	MFSD11	chr17	+	74733582	74734247	74733582	74733965	74734363	74734530	2200	13	5	30	1	407	125	0.0179995634098	0.138687076658	0.444	0.902	-0.458
429	ERBB2IP	ERBB2IP	chr5	+	65339964	65340138	65339964	65340126	65342180	65342366	429	131	11	218	41	137	125	0.0179297739585	0.138687076658	0.916	0.829	0.087
919	TMEM70	TMEM70	chr8	+	74890990	74891110	74890990	74891096	74893389	74895018	919	2	263	6	124	139	125	0.018317161068	0.138687076658	0.007	0.042	-0.035
927	C20orf27	C20orf27	chr20	-	3740653	3740833	3740728	3740833	3739182	3739325	927	21	361	2	152	200	125	0.0185415892766	0.139831432173	0.035	0.008	0.027
2506	ANKRD42	ANKRD42	chr11	+	82909520	82909684	82909520	82909600	82917099	82917207	2506	31	2	45	15	209	125	0.0186446906772	0.140055392961	0.903	0.642	0.261
1865	ANAPC11	ANAPC11	chr17	+	79849588	79849739	79849588	79849709	79851427	79851490	1865	55	74	52	124	155	125	0.0187901866572	0.1405948084	0.375	0.253	0.122
455	POLD4	POLD4	chr11	-	67120834	67121067	67121009	67121067	67120458	67120548	455	62	5	218	3	300	125	0.0188934493061	0.14081523936	0.838	0.968	-0.13
1493	RPS15A	RPS15A	chr16	-	18801565	18801656	18801631	18801656	18800302	18800440	1493	428	929	548	1425	191	125	0.0196836093612	0.146133566775	0.232	0.201	0.031
1300	TMEM230	TMEM230	chr20	-	5093375	5093733	5093388	5093733	5089977	5090091	1300	131	31	68	32	138	125	0.0198566412826	0.14647582401	0.793	0.658	0.135
1969	ARHGEF40	ARHGEF40	chr14	+	21542090	21543339	21542090	21543150	21543490	21543658	1969	256	7	290	1	314	125	0.0198832486471	0.14647582401	0.936	0.991	-0.055
2961	CRCP	CRCP	chr7	+	65579804	65579957	65579804	65579901	65592690	65592727	2961	160	0	132	5	181	125	0.0202312771506	0.148466449244	1.0	0.948	0.052
1899	BPHL	BPHL	chr6	+	3137595	3137727	3137595	3137656	3140619	3140743	1899	16	2	83	0	196	125	0.0203940719707	0.148518661527	0.836	1.0	-0.164
2835	INTS8	INTS8	chr8	+	95877733	95877928	95877733	95877918	95878385	95878419	2835	9	137	1	113	135	125	0.0203657299895	0.148518661527	0.057	0.008	0.049
2264	PARK7	PARK7	chr1	+	8021713	8021853	8021713	8021795	8022822	8022935	2264	448	416	457	527	183	125	0.0206038275277	0.149475676513	0.424	0.372	0.052
457	POLD4	POLD4	chr11	-	67120773	67121067	67121009	67121067	67120458	67120548	457	134	5	448	3	361	125	0.0207240787334	0.149778569028	0.903	0.981	-0.078
585	MAFF	MAFF	chr22	+	38597938	38598245	38597938	38598219	38609829	38609896	585	2	12	1	130	151	125	0.0211572899927	0.152332487947	0.121	0.006	0.115
459	POLD4	POLD4	chr11	-	67120764	67121067	67121009	67121067	67120458	67120548	459	102	5	341	3	370	125	0.0212744330226	0.152600068448	0.873	0.975	-0.102
2210	UPF1	UPF1	chr19	+	18963795	18963913	18963795	18963880	18964060	18964159	2210	28	235	49	231	158	125	0.0220175435385	0.155016505799	0.086	0.144	-0.058
2319	STK25	STK25	chr2	-	242447857	242448110	242447919	242448110	242440892	242441123	2319	11	1	16	13	187	125	0.0219410855488	0.155016505799	0.88	0.451	0.429
442	AUP1	AUP1	chr2	-	74755877	74756409	74756258	74756409	74755066	74755133	442	345	5	381	0	506	125	0.0218706284035	0.155016505799	0.945	1.0	-0.055
630	PSMC3IP	PSMC3IP	chr17	-	40725836	40726228	40726116	40726228	40725495	40725641	630	42	125	17	103	405	125	0.0219454278825	0.155016505799	0.094	0.048	0.046
810	TUBA1A	TUBA1A	chr12	-	49582199	49583107	49582671	49583107	49580393	49580616	810	3	4	18	2	597	125	0.0220074905988	0.155016505799	0.136	0.653	-0.517
1394	EIF1AD	EIF1AD	chr11	-	65769380	65769637	65769510	65769637	65767773	65767976	1394	46	3	90	22	255	125	0.0221498683953	0.155374812126	0.883	0.667	0.216
2883	KLF7	KLF7	chr2	-	207988497	207989128	207989067	207989128	207953181	207953305	2883	137	3	559	1	695	125	0.0223962998946	0.156527986077	0.891	0.99	-0.099
470	HELLS	HELLS	chr10	+	96305523	96305709	96305523	96305664	96306133	96306255	470	27	19	30	50	170	125	0.0226896608572	0.157999536188	0.511	0.306	0.205
1133	SIGMAR1	SIGMAR1	chr9	-	34637263	34637417	34637329	34637417	34636993	34637086	1133	137	1	77	5	191	125	0.0228849215408	0.158779746545	0.989	0.91	0.079
1027	ZSCAN18	ZSCAN18	chr19	-	58609296	58609730	58609540	58609730	58601231	58601753	1027	10	39	0	17	369	125	0.0236404958873	0.162703429142	0.08	0.0	0.08
1403	CLEC16A	CLEC16A	chr16	+	11096930	11097162	11096930	11097114	11114049	11114182	1403	30	12	79	73	173	125	0.023706264833	0.162703429142	0.644	0.439	0.205
2582	HAUS4	HAUS4	chr14	-	23426124	23426351	23426132	23426351	23424308	23424385	2582	11	13	78	32	133	125	0.0235958737238	0.162703429142	0.443	0.696	-0.253
2007	ING4	ING4	chr12	-	6762101	6762216	6762110	6762216	6761827	6761933	2007	34	4	52	21	134	125	0.0249307641591	0.17049425812	0.888	0.698	0.19
256	ATP5J	ATP5J	chr21	-	27107299	27107965	27107797	27107965	27101941	27102112	256	206	10	254	28	623	125	0.0251186873102	0.1711659121	0.805	0.645	0.16
104	CENPK	CENPK	chr5	-	64857289	64857391	64857323	64857391	64850623	64850773	104	143	36	262	37	159	125	0.0253516453985	0.17213857445	0.757	0.848	-0.091
2486	RANBP6	RANBP6	chr9	-	6015412	6015640	6015471	6015640	6011018	6014356	2486	48	3	47	12	184	125	0.0259582681986	0.174395689165	0.916	0.727	0.189
461	CETN3	CETN3	chr5	-	89695174	89695366	89695288	89695366	89689151	89689924	461	244	0	390	8	239	125	0.0257992243857	0.174395689165	1.0	0.962	0.038
595	TJAP1	TJAP1	chr6	+	43466715	43466874	43466715	43466838	43468481	43468510	595	3	101	9	72	161	125	0.025887808587	0.174395689165	0.023	0.088	-0.065
208	CPVL	CPVL	chr7	-	29185956	29186153	29186044	29186153	29160508	29160687	208	4	43	28	95	213	125	0.0260967926338	0.174711159106	0.052	0.147	-0.095
864	BCL11A	BCL11A	chr2	-	60687816	60689559	60689416	60689559	60678301	60679801	864	38	10	49	3	1725	125	0.0266444499454	0.177242723758	0.216	0.542	-0.326
92	ASIC1	ASIC1	chr12	+	50474280	50474510	50474280	50474372	50474884	50474964	92	9	25	0	12	263	125	0.0266607241712	0.177242723758	0.146	0.0	0.146
2619	FAM65C	FAM65C	chr20	-	49307477	49308067	49307662	49308067	49247274	49247393	2619	2	0	0	5	310	125	0.0269026207673	0.178229862583	1.0	0.0	1.0
2599	TNFAIP3	TNFAIP3	chr6	+	138188324	138188679	138188324	138188655	138192349	138192659	2599	2	3	79	12	149	125	0.0270194221343	0.178384281772	0.359	0.847	-0.488
2422	MADD	MADD	chr11	+	47306491	47306745	47306491	47306616	47307001	47307141	2422	93	59	95	34	254	125	0.0271379640322	0.178549087495	0.437	0.579	-0.142
1021	PIGBOS1	PIGBOS1	chr15	-	55611104	55611392	55611128	55611392	55609381	55610065	1021	41	32	20	35	149	125	0.0273562200309	0.179366556079	0.518	0.324	0.194
1068	TFDP1	TFDP1	chr13	+	114292132	114292211	114292132	114292199	114294434	114295788	1068	799	256	574	142	137	125	0.0279819353672	0.179490158592	0.74	0.787	-0.047
2534	MKNK1	MKNK1	chr1	-	47069856	47069966	47069898	47069966	47059784	47059952	2534	17	17	39	14	167	125	0.0280335782288	0.179490158592	0.428	0.676	-0.248
2537	GLMP	GLMP	chr1	-	156265087	156265480	156265316	156265480	156264549	156264807	2537	8	103	0	100	354	125	0.0279840790928	0.179490158592	0.027	0.0	0.027
2710	PAIP1	PAIP1	chr5	-	43556683	43557195	43556920	43557195	43555931	43556101	2710	65	37	53	56	362	125	0.0278586328301	0.179490158592	0.378	0.246	0.132
3033	RMDN3	RMDN3	chr15	-	41047280	41047534	41047310	41047534	41046794	41046988	3033	20	2	92	0	155	125	0.0279671000205	0.179490158592	0.89	1.0	-0.11
3040	SERPINB8	SERPINB8	chr18	+	61637262	61637421	61637262	61637404	61647034	61647172	3040	0	5	6	4	142	125	0.0275663297289	0.179490158592	0.0	0.569	-0.569
669	ALG3	ALG3	chr3	-	183966532	183966759	183966569	183966759	183963500	183963600	669	62	11	81	4	162	125	0.0279973480754	0.179490158592	0.813	0.94	-0.127
1444	AURKA	AURKA	chr20	-	54966998	54967351	54967223	54967351	54965611	54965721	1444	119	24	78	31	350	125	0.0282839446733	0.180487513166	0.639	0.473	0.166
2240	FBXW8	FBXW8	chr12	+	117348760	117349160	117348760	117348962	117365827	117365932	2240	18	1	20	9	323	125	0.028397483404	0.180607994449	0.874	0.462	0.412
238	PEA15	PEA15	chr1	+	160181332	160181506	160181332	160181440	160182899	160183055	238	3688	106	1946	37	191	125	0.0289234494072	0.183341998236	0.958	0.972	-0.014
1168	VEGFA	VEGFA	chr6	+	43748468	43748591	43748468	43748540	43749692	43749824	1168	2	12	0	248	176	125	0.0291989630322	0.184475567766	0.106	0.0	0.106
860	GNL3	GNL3	chr3	+	52719935	52720121	52719935	52720071	52720784	52720843	860	364	8	474	2	175	125	0.0293775470372	0.184991286294	0.97	0.994	-0.024
733	BCAR1	BCAR1	chr16	-	75270725	75270896	75270779	75270896	75268786	75269884	733	0	138	10	245	179	125	0.029955469215	0.187811692121	0.0	0.028	-0.028
954	PABPC4	PABPC4	chr1	-	40030094	40030214	40030142	40030214	40029285	40029413	954	218	44	250	29	173	125	0.0300223092751	0.187811692121	0.782	0.862	-0.08
1458	AFMID	AFMID	chr17	+	76201683	76201834	76201683	76201819	76202026	76202131	1458	7	1	3	6	140	125	0.0302680440241	0.188730156856	0.862	0.309	0.553
1331	TMEM170A	TMEM170A	chr16	-	75485566	75485737	75485635	75485737	75477141	75481586	1331	35	6	114	51	194	125	0.0310144200079	0.192018626955	0.79	0.59	0.2
1807	NCEH1	NCEH1	chr3	-	172365651	172365904	172365675	172365904	172363412	172363482	1807	1	72	53	698	149	125	0.0310973562521	0.192018626955	0.012	0.06	-0.048
570	HUS1	HUS1	chr7	-	48019006	48019222	48019064	48019222	48018285	48018413	570	26	49	23	90	183	125	0.0310272008206	0.192018626955	0.266	0.149	0.117
2885	KLF7	KLF7	chr2	-	207988699	207989128	207989067	207989128	207953181	207953305	2885	91	3	323	1	493	125	0.0315384048388	0.194113794943	0.885	0.988	-0.103
1026	RBM10	RBM10	chrX	+	47039278	47039439	47039278	47039436	47039610	47039708	1026	47	54	62	123	128	125	0.0318649977409	0.195180942736	0.459	0.33	0.129
357	ZGPAT	ZGPAT	chr20	+	62339379	62339540	62339379	62339470	62339904	62340516	357	4	7	2	28	195	125	0.0319163805732	0.195180942736	0.268	0.044	0.224
1207	NOLC1	NOLC1	chr10	+	103918949	103919095	103918949	103919065	103919189	103919325	1207	51	380	100	504	155	125	0.0329877456198	0.198605442656	0.098	0.138	-0.04
2606	FASTKD2	FASTKD2	chr2	+	207630111	207630486	207630111	207630471	207631367	207632194	2606	10	72	3	84	140	125	0.0326446628077	0.198605442656	0.11	0.031	0.079
2648	G6PC3	G6PC3	chr17	+	42148097	42148610	42148097	42148551	42151527	42151634	2648	30	108	32	211	184	125	0.0327152824581	0.198605442656	0.159	0.093	0.066
2797	NIPA2	NIPA2	chr15	-	23034120	23034427	23034146	23034427	23021197	23021429	2797	7	28	12	14	151	125	0.0329968162064	0.198605442656	0.171	0.415	-0.244
924	FAN1	FAN1	chr15	+	31196075	31196227	31196075	31196214	31196714	31198100	924	7	22	15	14	138	125	0.0328685199416	0.198605442656	0.224	0.493	-0.269
1981	THRB	THRB	chr3	-	24536142	24536313	24536177	24536313	24378790	24378862	1981	0	4	21	16	160	125	0.033184651403	0.199107908418	0.0	0.506	-0.506
2394	STRA6	STRA6	chr15	-	74494758	74495220	74495053	74495220	74494495	74494623	2394	11	2	4	6	420	125	0.0335935431152	0.19967750861	0.621	0.166	0.455
260	ATP5J	ATP5J	chr21	-	27107625	27107965	27107797	27107965	27101941	27102112	260	85	10	105	28	297	125	0.0335625261861	0.19967750861	0.782	0.612	0.17
72	KRIT1	KRIT1	chr7	-	91874778	91875414	91875219	91875414	91871347	91871451	72	39	0	33	4	566	125	0.033431632401	0.19967750861	1.0	0.646	0.354
253	ATP5J	ATP5J	chr21	-	27107163	27107965	27107797	27107965	27101941	27102112	253	606	10	794	28	759	125	0.0338683019614	0.200685466281	0.909	0.824	0.085
1452	TMEM175	TMEM175	chr4	+	941903	942403	941903	941942	944208	944306	1452	19	27	24	13	586	125	0.0340732387134	0.20087081629	0.131	0.283	-0.152
946	PDE4DIP	PDE4DIP	chr1	-	144882445	144882881	144882775	144882881	144881429	144881622	946	90	10	32	0	455	125	0.0341101386153	0.20087081629	0.712	1.0	-0.288
1976	TBXAS1	TBXAS1	chr7	+	139575383	139575465	139575383	139575436	139611023	139611120	1976	5	66	0	59	154	125	0.0342450241315	0.201044633978	0.058	0.0	0.058
2590	PBK	PBK	chr8	-	27695168	27695612	27695226	27695612	27690572	27690650	2590	722	101	374	34	183	125	0.03443976188	0.201567686095	0.83	0.883	-0.053
110	SNRPD3	SNRPD3	chr22	+	24951617	24952039	24951617	24952025	24953624	24953768	110	886	8	1769	35	139	125	0.0346566321439	0.201600165032	0.99	0.978	0.012
1983	C18orf21	C18orf21	chr18	+	33552587	33552803	33552587	33552768	33554858	33555058	1983	47	0	13	2	160	125	0.0345534507755	0.201600165032	1.0	0.835	0.165
1779	KLF6	KLF6	chr10	-	3823958	3824406	3823986	3824406	3822297	3822421	1779	104	4	806	7	153	125	0.0353380295744	0.204939089447	0.955	0.989	-0.034
390	CUTA	CUTA	chr6	-	33385645	33386065	33385863	33386065	33385257	33385472	390	153	227	186	203	343	125	0.0354642551564	0.205047875268	0.197	0.25	-0.053
1371	DNAAF3	DNAAF3	chr19	-	55677149	55677368	55677225	55677368	55676737	55676831	1371	0	8	6	10	201	125	0.0358075975259	0.206407541025	0.0	0.272	-0.272
622	CREB3L4	CREB3L4	chr1	+	153940314	153940660	153940314	153940640	153940997	153941175	622	0	7	10	16	145	125	0.0363505245243	0.208906026483	0.0	0.35	-0.35
3023	ZBTB8OS	ZBTB8OS	chr1	-	33116002	33116191	33116029	33116191	33099551	33099673	3023	5	3	2	11	152	125	0.0364849753597	0.209049048007	0.578	0.13	0.448
2309	ZNF550	ZNF550	chr19	-	58055018	58055951	58055604	58055951	58053203	58054611	2309	44	0	11	2	711	125	0.0366724386525	0.209494050745	1.0	0.492	0.508
688	ATP2A1-AS1	ATP2A1-AS1	chr16	-	28890809	28891242	28890862	28891242	28890277	28890428	688	3	0	8	17	178	125	0.0373609118072	0.212789909636	1.0	0.248	0.752
2494	PLIN2	PLIN2	chr9	-	19126111	19126446	19126394	19126446	19123562	19123645	2494	2245	0	231	2	408	125	0.0375265144633	0.213096992845	1.0	0.973	0.027
259	ATP5J	ATP5J	chr21	-	27107249	27107965	27107797	27107965	27101941	27102112	259	159	10	206	28	673	125	0.0376750136664	0.213305418622	0.747	0.577	0.17
1955	TEX9	TEX9	chr15	+	56657776	56658091	56657776	56657868	56665638	56665702	1955	12	16	6	27	348	125	0.0380322946423	0.213428288757	0.212	0.074	0.138
250	PLD3	PLD3	chr19	+	40854331	40854675	40854331	40854631	40872325	40872417	250	17	0	9	3	169	125	0.0378175831041	0.213428288757	1.0	0.689	0.311
2782	GAPVD1	GAPVD1	chr9	+	128083711	128083841	128083711	128083778	128086076	128086202	2782	90	21	60	28	188	125	0.038032206809	0.213428288757	0.74	0.588	0.152
38	MRPL10	MRPL10	chr17	-	45908676	45908907	45908825	45908907	45905866	45906036	38	8	90	3	132	274	125	0.0383036353779	0.214320634314	0.039	0.01	0.029
2518	IFT81	IFT81	chr12	+	110562139	110562666	110562139	110562248	110565164	110565329	2518	102	5	72	11	543	125	0.0385477194527	0.215055697999	0.824	0.601	0.223
2181	BCL2L12	BCL2L12	chr19	+	50172280	50172421	50172280	50172372	50176954	50177173	2181	2	29	4	8	174	125	0.0389836485731	0.216853648622	0.047	0.264	-0.217
989	MFAP4	MFAP4	chr17	-	19290353	19290532	19290462	19290532	19290072	19290151	989	0	4	2	0	234	125	0.0397254043785	0.220337417309	0.0	1.0	-1.0
106	CENPK	CENPK	chr5	-	64857289	64857391	64857323	64857391	64838628	64838675	106	22	0	43	7	159	125	0.039856109395	0.220421613698	1.0	0.828	0.172
795	CCDC80	CCDC80	chr3	-	112359173	112359990	112359770	112359990	112356874	112358763	795	893	11	254	0	722	125	0.039998254446	0.22056840891	0.934	1.0	-0.066
1678	TAF15	TAF15	chr17	+	34147167	34147252	34147167	34147243	34147335	34147441	1678	634	113	1202	163	134	125	0.0402848324587	0.221508531214	0.84	0.873	-0.033
2550	OXLD1	OXLD1	chr17	-	79633306	79633667	79633547	79633667	79632065	79632614	2550	8	0	1	2	366	125	0.0406401619666	0.222820198369	1.0	0.146	0.854
306	ANAPC15	ANAPC15	chr11	-	71822457	71822542	71822487	71822542	71822202	71822332	306	97	7	218	36	155	125	0.0413209539784	0.225903668168	0.918	0.83	0.088
1254	MSTO1	MSTO1	chr1	+	155583447	155583557	155583447	155583524	155583852	155584758	1254	21	2	8	5	158	125	0.0423754878129	0.230040411277	0.893	0.559	0.334
149	TMEM218	TMEM218	chr11	-	124972532	124972705	124972629	124972705	124972027	124972213	149	14	0	45	11	222	125	0.0431790758671	0.230040411277	1.0	0.697	0.303
1533	PPAP2C	PPAP2C	chr19	-	291284	291435	291325	291435	288019	288171	1533	150	12	332	11	166	125	0.043283284931	0.230040411277	0.904	0.958	-0.054
1561	VPS29	VPS29	chr12	-	110937261	110937351	110937339	110937351	110933816	110934008	1561	46	282	9	22	203	125	0.0428767944194	0.230040411277	0.091	0.201	-0.11
1703	RSRC1	RSRC1	chr3	+	157827840	157828012	157827840	157828000	157839891	157840087	1703	63	103	47	45	137	125	0.0426046368078	0.230040411277	0.358	0.488	-0.13
1719	ADPGK	ADPGK	chr15	-	73075586	73076126	73075799	73076126	73067212	73067438	1719	32	48	12	40	338	125	0.0432776634862	0.230040411277	0.198	0.1	0.098
1853	CHCHD7	CHCHD7	chr8	+	57125320	57125468	57125320	57125448	57127156	57127226	1853	117	72	79	76	145	125	0.0424382607072	0.230040411277	0.583	0.473	0.11
2779	HCCS	HCCS	chrX	+	11129405	11129580	11129405	11129543	11130138	11130280	2779	10	0	11	5	162	125	0.0424490530389	0.230040411277	1.0	0.629	0.371
3104	LCLAT1	LCLAT1	chr2	+	30670091	30670270	30670091	30670249	30748452	30748621	3104	5	7	0	7	146	125	0.0431761577146	0.230040411277	0.379	0.0	0.379
753	KREMEN1	KREMEN1	chr22	+	29534611	29534821	29534611	29534770	29536269	29536354	753	3	22	17	34	176	125	0.0426902780191	0.230040411277	0.088	0.262	-0.174
102	NTMT1	NTMT1	chr9	+	132388431	132388600	132388431	132388574	132396332	132396585	102	7	33	1	32	151	125	0.0441394037126	0.233938839677	0.149	0.025	0.124
32	AAGAB	AAGAB	chr15	-	67546751	67547074	67546896	67547074	67528967	67529158	32	28	159	23	239	270	125	0.0444435911899	0.234898537369	0.075	0.043	0.032
388	CUTA	CUTA	chr6	-	33385735	33386065	33385863	33386065	33385257	33385472	388	339	227	234	203	253	125	0.0447233702682	0.235724283071	0.425	0.363	0.062
1343	TMED4	TMED4	chr7	-	44621645	44621894	44621652	44621894	44621321	44621422	1343	223	7	370	3	132	125	0.04486339147	0.23581088409	0.968	0.992	-0.024
1114	SH3YL1	SH3YL1	chr2	-	224863	224920	224867	224920	218135	219001	1114	3	2	124	8	129	125	0.0453457977017	0.237691708832	0.592	0.938	-0.346
710	CES2	CES2	chr16	+	66976550	66976688	66976550	66976640	66977201	66977274	710	69	3	104	15	173	125	0.0455230907768	0.237967280006	0.943	0.834	0.109
1327	METTL10	METTL10	chr10	-	126477607	126477726	126477611	126477726	126463243	126463351	1327	38	64	35	104	129	125	0.0459337383775	0.239457849247	0.365	0.246	0.119
1439	AURKA	AURKA	chr20	-	54967209	54967351	54967223	54967351	54963211	54963258	1439	74	62	30	45	139	125	0.0460849648072	0.239591588153	0.518	0.375	0.143
1918	TOMM5	TOMM5	chr9	-	37592249	37592636	37592408	37592636	37588411	37588929	1918	43	2264	43	1336	284	125	0.0463745271282	0.239790237834	0.008	0.014	-0.006
611	TMEM177	TMEM177	chr2	+	120436742	120437193	120436742	120436852	120438407	120439694	611	29	8	19	15	466	125	0.0462590403514	0.239790237834	0.493	0.254	0.239
519	APOE	APOE	chr19	+	45409005	45409180	45409005	45409098	45409858	45409924	519	9	45	4	68	207	125	0.046592970078	0.240268613267	0.108	0.034	0.074
2979	ATF7	ATF7	chr12	-	53937080	53937232	53937113	53937232	53931198	53931336	2979	5	38	18	48	158	125	0.0475254432904	0.244416565493	0.094	0.229	-0.135
2320	STK25	STK25	chr2	-	242440892	242441123	242440942	242441123	242440154	242440211	2320	562	28	722	20	175	125	0.0486248367231	0.247968029653	0.935	0.963	-0.028
397	SLC35B3	SLC35B3	chr6	-	8435174	8435800	8435460	8435800	8430096	8430390	397	33	0	22	3	411	125	0.0487358548847	0.247968029653	1.0	0.69	0.31
903	ARID4A	ARID4A	chr14	+	58832741	58832948	58832741	58832786	58833600	58833747	903	46	0	68	5	287	125	0.0487061403814	0.247968029653	1.0	0.856	0.144
957	CDK10	CDK10	chr16	+	89761338	89761478	89761338	89761460	89761700	89761753	957	30	6	188	12	143	125	0.0484002618809	0.247968029653	0.814	0.932	-0.118
2580	C14orf159	C14orf159	chr14	+	91580356	91580872	91580356	91580627	91623982	91624034	2580	6	9	51	24	370	125	0.0493746086314	0.250549875715	0.184	0.418	-0.234
9	PGS1	PGS1	chr17	+	76415626	76415806	76415626	76415756	76420141	76420740	9	33	57	27	86	175	125	0.0496024069785	0.251038176432	0.293	0.183	0.11
2161	ZNF180	ZNF180	chr19	-	45004249	45004575	45004326	45004575	45001335	45001429	2161	2	6	8	3	202	125	0.0502375354972	0.253579941081	0.171	0.623	-0.452
2623	TRAPPC2	TRAPPC2	chrX	-	13752162	13752304	13752168	13752304	13737989	13738101	2623	34	4	31	0	131	125	0.0504269569132	0.253864469104	0.89	1.0	-0.11
1862	ANAPC11	ANAPC11	chr17	+	79849588	79849739	79849588	79849709	79852342	79852462	1862	44	74	36	103	155	125	0.05095976934	0.255871683949	0.324	0.22	0.104
200	LTBP3	LTBP3	chr11	-	65325099	65325699	65325103	65325699	65321521	65321851	200	51	0	93	6	129	125	0.0513279614428	0.256748350377	1.0	0.938	0.062
331	NDUFAF7	NDUFAF7	chr2	+	37468720	37468934	37468720	37468780	37471005	37471116	331	51	7	46	1	279	125	0.0514034957253	0.256748350377	0.765	0.954	-0.189
2086	C7orf50	C7orf50	chr7	-	1177824	1177893	1177853	1177893	1166892	1167022	2086	81	2	113	11	154	125	0.051708350374	0.257596690636	0.97	0.893	0.077
314	ZSCAN9	ZSCAN9	chr6	+	28193028	28193144	28193028	28193108	28194789	28195282	314	33	9	17	13	161	125	0.0520201286615	0.25816649149	0.74	0.504	0.236
316	GEM	GEM	chr8	-	95274317	95274547	95274432	95274547	95272400	95272740	316	168	21	38	11	240	125	0.0520933434087	0.25816649149	0.806	0.643	0.163
730	MEN1	MEN1	chr11	-	64577121	64577604	64577136	64577604	64575362	64575571	730	5	66	2	129	140	125	0.0523703190754	0.258866758539	0.063	0.014	0.049
1814	FAM173B	FAM173B	chr5	-	10236589	10236727	10236633	10236727	10235322	10235373	1814	39	0	91	7	169	125	0.0528490423632	0.260492835737	1.0	0.906	0.094
1841	SSBP1	SSBP1	chr7	+	141438120	141438375	141438120	141438303	141438923	141438990	1841	285	303	106	151	197	125	0.0530216156535	0.260492835737	0.374	0.308	0.066
2206	HAUS1	HAUS1	chr18	+	43685159	43685374	43685159	43685334	43698146	43698282	2206	12	241	6	315	165	125	0.053108864309	0.260492835737	0.036	0.014	0.022
1022	PIGBOS1	PIGBOS1	chr15	-	55611061	55611392	55611128	55611392	55609381	55610065	1022	57	32	33	35	192	125	0.0535367472816	0.260816461524	0.537	0.38	0.157
2772	PPP4R3A	PPP4R3A	chr14	-	91942154	91942310	91942193	91942310	91939582	91939714	2772	39	28	141	57	164	125	0.0535849333948	0.260816461524	0.515	0.653	-0.138
303	C15orf40	C15orf40	chr15	-	83680237	83680393	83680248	83680393	83678988	83679115	303	7	111	2	136	136	125	0.0534704040994	0.260816461524	0.055	0.013	0.042
262	PIR	PIR	chrX	-	15511278	15511711	15511312	15511711	15509284	15509432	262	14	51	2	29	159	125	0.0539001319029	0.261683083132	0.178	0.051	0.127
549	OS9	OS9	chr12	+	58111928	58112204	58111928	58112159	58112775	58112965	549	1060	103	633	43	170	125	0.0540638323091	0.261811654938	0.883	0.915	-0.032
1665	CKAP2L	CKAP2L	chr2	-	113513553	113514791	113514469	113514791	113509843	113510051	1665	929	0	1403	6	1041	125	0.0546059148922	0.262735232588	1.0	0.966	0.034
2563	CEP164	CEP164	chr11	+	117279605	117279744	117279605	117279720	117280333	117280681	2563	19	15	41	13	149	125	0.0547141974604	0.262735232588	0.515	0.726	-0.211
2690	CTSL	CTSL	chr9	+	90340973	90341313	90340973	90341168	90342508	90342644	2690	514	328	90	39	270	125	0.0548053577412	0.262735232588	0.42	0.517	-0.097
2816	CNOT1	CNOT1	chr16	-	58590750	58590897	58590765	58590897	58589687	58589812	2816	121	25	265	88	140	125	0.0546912483595	0.262735232588	0.812	0.729	0.083
453	RAD54L	RAD54L	chr1	+	46713366	46714080	46713366	46713418	46714183	46714270	453	311	3	450	0	787	125	0.055171791942	0.263829020114	0.943	1.0	-0.057
1242	DUS4L	DUS4L	chr7	+	107204401	107204692	107204401	107204504	107205032	107205121	1242	6	9	12	4	313	125	0.0555654675444	0.264043103562	0.21	0.545	-0.335
2094	PCMT1	PCMT1	chr6	+	150123335	150123552	150123335	150123505	150131751	150132557	2094	334	316	379	290	172	125	0.0556317230775	0.264043103562	0.434	0.487	-0.053
2922	WDR89	WDR89	chr14	-	64108016	64108641	64108521	64108641	64091645	64091751	2922	10	4	17	24	630	125	0.0556228420079	0.264043103562	0.332	0.123	0.209
2286	C10orf2	C10orf2	chr10	+	102747292	102749210	102747292	102747370	102749400	102749641	2286	878	0	663	3	1965	125	0.0566661088601	0.268285200261	1.0	0.934	0.066
2896	LDAH	LDAH	chr2	-	21001051	21001225	21001069	21001225	20974569	20974739	2896	3	7	13	6	143	125	0.0576163600957	0.272108948175	0.273	0.654	-0.381
30	GMNN	GMNN	chr6	+	24775158	24775472	24775158	24775340	24777449	24777525	30	454	220	380	230	257	125	0.0583166969219	0.274736438832	0.501	0.446	0.055
1188	SLC22A17	SLC22A17	chr14	-	23816668	23816940	23816722	23816940	23816309	23816421	1188	22	60	0	8	179	125	0.0593404381828	0.276150136714	0.204	0.0	0.204
2166	LSS	LSS	chr21	-	47642543	47642652	47642576	47642652	47641767	47641889	2166	63	2	388	41	158	125	0.0589087892807	0.276150136714	0.961	0.882	0.079
3090	CXXC1	CXXC1	chr18	-	47811089	47811209	47811101	47811209	47810747	47810932	3090	5	164	10	116	137	125	0.0587858913083	0.276150136714	0.027	0.073	-0.046
582	RAD51C	RAD51C	chr17	+	56769933	56770149	56769933	56770046	56772291	56772741	582	212	9	182	17	228	125	0.0593195184186	0.276150136714	0.928	0.854	0.074
951	ARF1	ARF1	chr1	+	228270360	228270551	228270360	228270466	228284778	228284963	951	24	924	11	1168	210	125	0.0590629185335	0.276150136714	0.015	0.006	0.009
2488	SNX19	SNX19	chr11	-	130784160	130786382	130786174	130786382	130781527	130781666	2488	1207	3	2267	0	2139	125	0.0595395385648	0.276402529396	0.959	1.0	-0.041
2520	TEX264	TEX264	chr3	+	51705289	51705563	51705289	51705347	51708286	51708578	2520	6	0	1	2	341	125	0.0603976659044	0.279705695499	1.0	0.155	0.845
1045	MLX	MLX	chr17	+	40719077	40719346	40719077	40719184	40719636	40719673	1045	46	136	25	124	287	125	0.0607708389604	0.280752447304	0.128	0.081	0.047
1811	PPIE	PPIE	chr1	+	40204516	40204603	40204516	40204595	40205836	40205935	1811	50	11	165	16	133	125	0.0618803769129	0.285187824033	0.81	0.906	-0.096
2744	TTLL3	TTLL3	chr3	+	9868680	9868924	9868680	9868756	9870643	9871079	2744	35	4	62	1	293	125	0.0624067346614	0.286920601769	0.789	0.964	-0.175
2205	TGIF2	TGIF2	chr20	+	35201875	35202055	35201875	35201927	35207143	35207369	2205	0	2	3	0	253	125	0.0630506149537	0.288443750261	0.0	1.0	-1.0
615	SSFA2	SSFA2	chr2	+	182779942	182781732	182779942	182781154	182783324	182783402	615	485	618	217	337	703	125	0.063142125093	0.288443750261	0.122	0.103	0.019
977	LOC101928837	LOC101928837	chr11	-	76494034	76494106	76494046	76494106	76493624	76493900	977	2	0	0	3	137	125	0.0631915553507	0.288443750261	1.0	0.0	1.0
2439	ZKSCAN8	ZKSCAN8	chr6	+	28116093	28116616	28116093	28116602	28117260	28117402	2439	5	38	0	23	139	125	0.0638412164496	0.28995622067	0.106	0.0	0.106
3094	FAM219A	FAM219A	chr9	-	34458201	34458568	34458234	34458568	34405862	34405962	3094	34	5	21	0	158	125	0.0638600161098	0.28995622067	0.843	1.0	-0.157
701	MDP1	MDP1	chr14	-	24683467	24683601	24683515	24683601	24683142	24683357	701	0	14	13	68	173	125	0.063978809697	0.28995622067	0.0	0.121	-0.121
1222	TRMT10B	TRMT10B	chr9	+	37763625	37763862	37763625	37763750	37768072	37768225	1222	9	29	19	25	237	125	0.0653319252436	0.295386998495	0.141	0.286	-0.145
1612	PRKD2	PRKD2	chr19	-	47220071	47220384	47220207	47220384	47219387	47219792	1612	33	0	99	8	261	125	0.0659449190422	0.29675213569	1.0	0.856	0.144
2669	TSN	TSN	chr2	+	122513120	122513529	122513120	122513421	122518984	122519100	2669	15	3	3	4	233	125	0.0658802290541	0.29675213569	0.728	0.287	0.441
1893	ZCCHC9	ZCCHC9	chr5	+	80597401	80597874	80597401	80597517	80600559	80600960	1893	25	41	4	19	482	125	0.0662610649072	0.297473204336	0.137	0.052	0.085
2202	MFSD11	MFSD11	chr17	+	74733582	74734058	74733582	74733965	74734363	74734530	2202	0	5	2	1	218	125	0.0665790869269	0.298199290743	0.0	0.534	-0.534
936	RPP14	RPP14	chr3	+	58291971	58292378	58291971	58292144	58296035	58296133	936	1	34	8	49	359	125	0.0669541237775	0.299176740439	0.01	0.054	-0.044
1059	ATP5J2	ATP5J2	chr7	-	99063733	99063824	99063751	99063824	99057708	99057816	1059	744	1025	610	735	143	125	0.0671588274267	0.299390286753	0.388	0.42	-0.032
2959	APEX1	APEX1	chr14	+	20923289	20923553	20923289	20923548	20923736	20923862	2959	545	13	716	31	130	125	0.0690934944469	0.306379151439	0.976	0.957	0.019
920	UPRT	UPRT	chrX	+	74520701	74520850	74520701	74520800	74523239	74524732	920	2	39	11	57	175	125	0.0692082884016	0.306379151439	0.035	0.121	-0.086
982	RPL17	RPL17	chr18	-	47018627	47018834	47018644	47018834	47017901	47017954	982	486	816	373	732	142	125	0.0691219807292	0.306379151439	0.344	0.31	0.034
2647	RPL23AP7	RPL23AP7	chr2	-	114384406	114384715	114384457	114384715	114383185	114383306	2647	11	58	5	72	176	125	0.0706739114111	0.312143108732	0.119	0.047	0.072
2988	SUPT7L	SUPT7L	chr2	-	27886190	27886707	27886195	27886707	27885045	27885148	2988	26	79	19	106	130	125	0.0713103090164	0.313232218847	0.24	0.147	0.093
653	INTS2	INTS2	chr17	-	60005014	60005377	60005295	60005377	60003712	60004023	653	40	3	45	0	406	125	0.0714130058691	0.313232218847	0.804	1.0	-0.196
674	PPP1R2	PPP1R2	chr3	-	195250486	195250584	195250489	195250584	195245814	195245982	674	9	216	3	228	128	125	0.0711700977445	0.313232218847	0.039	0.013	0.026
2193	CNTROB	CNTROB	chr17	+	7851804	7852003	7851804	7851937	7852402	7852475	2193	3	31	0	38	191	125	0.0724148333538	0.315450917897	0.06	0.0	0.06
2257	SLC11A2	SLC11A2	chr12	-	51420092	51420199	51420097	51420199	51404477	51404549	2257	16	23	15	48	130	125	0.0721344908922	0.315450917897	0.401	0.231	0.17
2528	FGD5-AS1	FGD5-AS1	chr3	-	14988616	14989012	14988620	14989012	14984285	14987661	2528	8	40	32	74	129	125	0.0723737754662	0.315450917897	0.162	0.295	-0.133
2272	BAG6	BAG6	chr6	-	31620176	31620477	31620200	31620477	31619432	31619553	2272	125	176	197	361	149	125	0.0739075834585	0.320490157361	0.373	0.314	0.059
2285	C10orf2	C10orf2	chr10	+	102750625	102750811	102750625	102750767	102752946	102754158	2285	20	67	24	42	169	125	0.0737685075154	0.320490157361	0.181	0.297	-0.116
2525	TRIM52-AS1	TRIM52-AS1	chr5	+	180690628	180690790	180690628	180690767	180691052	180691567	2525	16	28	9	5	148	125	0.0747511624062	0.323413192451	0.326	0.603	-0.277
3032	PICK1	PICK1	chr22	+	38453261	38453594	38453261	38453496	38453759	38453857	3032	24	12	139	33	223	125	0.0754170209838	0.324954822586	0.529	0.702	-0.173
511	ARMCX5	ARMCX5	chrX	+	101854425	101854787	101854425	101854775	101856391	101856437	511	0	21	3	19	137	125	0.0754481060827	0.324954822586	0.0	0.126	-0.126
280	METTL23	METTL23	chr17	+	74722911	74723439	74722911	74722961	74729059	74729297	280	34	4	31	11	603	125	0.0758041192502	0.325020807931	0.638	0.369	0.269
299	TRMT2B	TRMT2B	chrX	-	100306239	100306722	100306632	100306722	100297030	100297301	299	22	0	47	6	518	125	0.0757893315124	0.325020807931	1.0	0.654	0.346
1712	GORAB	GORAB	chr1	+	170508350	170508712	170508350	170508708	170511631	170511733	1712	19	31	8	31	129	125	0.0764508472226	0.327058781392	0.373	0.2	0.173
438	CHST11	CHST11	chr12	+	104850691	104851307	104850691	104851292	104995683	104995769	438	15	27	106	103	140	125	0.0768242947463	0.327921150729	0.332	0.479	-0.147
950	ARF1	ARF1	chr1	+	228270850	228271075	228270850	228271053	228284778	228284963	950	1	0	0	8	147	125	0.077237855919	0.328950511369	1.0	0.0	1.0
155	PSEN1	PSEN1	chr14	+	73614674	73614814	73614674	73614802	73637504	73637755	155	40	46	81	147	137	125	0.077887424822	0.33061249662	0.442	0.335	0.107
862	RCC1	RCC1	chr1	+	28835341	28835417	28835341	28835413	28843236	28843379	862	20	6	55	5	129	125	0.0779746454293	0.33061249662	0.764	0.914	-0.15
2873	SMARCC2	SMARCC2	chr12	-	56558086	56558515	56558431	56558515	56555635	56557549	2873	312	11	468	7	470	125	0.078414694885	0.331741103859	0.883	0.947	-0.064
2950	LRRC75A-AS1	LRRC75A-AS1	chr17	+	16366480	16366631	16366480	16366561	16373615	16373962	2950	3	0	1	3	195	125	0.0788588860713	0.332882200496	1.0	0.176	0.824
2831	NFATC4	NFATC4	chr14	+	24845499	24846084	24845499	24845760	24846843	24848811	2831	96	3	104	10	449	125	0.0795582837908	0.335093168814	0.899	0.743	0.156
2358	SGMS2	SGMS2	chr4	+	108814419	108814814	108814419	108814538	108816465	108817164	2358	2	2	7	0	401	125	0.0807397087276	0.339320185578	0.238	1.0	-0.762
961	FAM214A	FAM214A	chr15	-	52879252	52879416	52879347	52879416	52876941	52877141	961	6	25	2	35	220	125	0.0811656335523	0.340360502896	0.12	0.031	0.089
1713	AMZ2	AMZ2	chr17	+	66244144	66244227	66244144	66244199	66244780	66244846	1713	13	0	17	4	153	125	0.0821327244215	0.343540108177	1.0	0.776	0.224
42	ZNF511	ZNF511	chr10	+	135123667	135123792	135123667	135123733	135125219	135125345	42	596	7	358	10	184	125	0.0822839776923	0.343540108177	0.983	0.961	0.022
732	CLDN12	CLDN12	chr7	+	90034832	90034926	90034832	90034922	90041957	90045268	732	18	165	29	153	129	125	0.0831600469254	0.346312619484	0.096	0.155	-0.059
833	GEMIN8	GEMIN8	chrX	-	14044170	14044340	14044258	14044340	14039582	14039630	833	5	46	1	52	213	125	0.0833110546872	0.346312619484	0.06	0.011	0.049
1551	ARFIP1	ARFIP1	chr4	+	153701088	153701378	153701088	153701243	153750776	153750878	1551	114	12	246	46	260	125	0.0843821532151	0.348557572764	0.82	0.72	0.1
2551	OXLD1	OXLD1	chr17	-	79633193	79633667	79633306	79633667	79632065	79632614	2551	28	2	51	0	238	125	0.0843549729877	0.348557572764	0.88	1.0	-0.12
514	ITPR1	ITPR1	chr3	+	4716751	4716932	4716751	4716905	4718297	4718485	514	5	3	0	3	152	125	0.0843991607008	0.348557572764	0.578	0.0	0.578
1104	ADRM1	ADRM1	chr20	+	60877951	60878105	60877951	60878101	60881252	60881376	1104	8	0	3	2	129	125	0.0850522667205	0.348988655705	1.0	0.592	0.408
127	HMBS	HMBS	chr11	+	118955586	118955867	118955586	118955776	118958964	118959018	127	10	57	15	186	216	125	0.0848846534279	0.348988655705	0.092	0.045	0.047
178	TBC1D7	TBC1D7	chr6	-	13328527	13328815	13328687	13328815	13327018	13327138	178	2	8	15	14	285	125	0.0849166429632	0.348988655705	0.099	0.32	-0.221
1432	WDR4	WDR4	chr21	-	44293660	44293801	44293712	44293801	44283549	44283706	1432	117	11	175	7	177	125	0.0853569991798	0.349487455869	0.883	0.946	-0.063
2626	SLC50A1	SLC50A1	chr1	+	155108287	155108467	155108287	155108448	155109303	155109427	2626	12	2	23	0	144	125	0.0857268422529	0.350250139226	0.839	1.0	-0.161
2664	NEIL2	NEIL2	chr8	+	11627171	11627844	11627171	11627300	11637106	11637459	2664	58	0	31	2	669	125	0.087503617413	0.353883793009	1.0	0.743	0.257
28	ERC1	ERC1	chr12	+	1100373	1100653	1100373	1100488	1136913	1137738	28	2	6	13	8	290	125	0.0870703223884	0.353883793009	0.126	0.412	-0.286
35	VCPKMT	VCPKMT	chr14	-	50582786	50582897	50582797	50582897	50582556	50582629	35	10	8	10	23	136	125	0.0868509570021	0.353883793009	0.535	0.286	0.249
406	EHHADH	EHHADH	chr3	-	184971613	184971886	184971736	184971886	184966201	184966305	406	2	16	0	36	248	125	0.087543579822	0.353883793009	0.059	0.0	0.059
81	PGAP2	PGAP2	chr11	+	3845499	3845679	3845499	3845594	3846249	3846358	81	2	10	26	35	210	125	0.0875130518782	0.353883793009	0.106	0.307	-0.201
2247	AFAP1L2	AFAP1L2	chr10	-	116056978	116057172	116056990	116057172	116056736	116056859	2247	17	2	152	58	137	125	0.0879030972572	0.354585855321	0.886	0.705	0.181
1381	DIS3L2	DIS3L2	chr2	+	232995328	232995653	232995328	232995429	233028168	233028342	1381	8	0	6	3	349	125	0.0881527126694	0.354842564922	1.0	0.417	0.583
2447	CPNE1	CPNE1	chr20	-	34252681	34252878	34252723	34252878	34220716	34220845	2447	70	17	53	24	167	125	0.0892929257916	0.358675584022	0.755	0.623	0.132
2027	HEY1	HEY1	chr8	-	80679231	80679327	80679243	80679327	80678885	80678967	2027	4	12	6	4	137	125	0.0895680478518	0.359024864078	0.233	0.578	-0.345
2943	HCG18	HCG18	chr6	-	30293927	30294933	30294130	30294933	30263908	30264014	2943	53	19	81	15	328	125	0.0910489033117	0.364195613247	0.515	0.673	-0.158
692	CDON	CDON	chr11	-	125831549	125831893	125831618	125831893	125826712	125831000	692	4	22	6	9	194	125	0.0918200553834	0.366511852869	0.105	0.3	-0.195
225	QTRTD1	QTRTD1	chr3	+	113784083	113784304	113784083	113784125	113785074	113785130	225	135	3	173	11	304	125	0.0922833327725	0.367140109623	0.949	0.866	0.083
2750	LOC374443	LOC374443	chr12	+	9809163	9809293	9809163	9809245	9809516	9811010	2750	34	7	9	6	173	125	0.092362291729	0.367140109623	0.778	0.52	0.258
51	TADA3	TADA3	chr3	-	9833899	9834695	9834505	9834695	9832943	9833177	51	512	5	532	1	731	125	0.0925619832973	0.367168948298	0.946	0.989	-0.043
687	C12orf57	C12orf57	chr12	+	7053542	7053815	7053542	7053728	7054933	7055166	687	821	60	595	60	212	125	0.0927885152583	0.367303915172	0.89	0.854	0.036
2350	C6orf1	C6orf1	chr6	-	34216503	34216885	34216755	34216885	34215457	34215641	2350	28	43	27	22	377	125	0.093396155808	0.368943820459	0.178	0.289	-0.111
2015	MRPL11	MRPL11	chr11	-	66206180	66206319	66206252	66206319	66205634	66205730	2015	70	2	67	7	197	125	0.0941980731783	0.371342817405	0.957	0.859	0.098
2105	ST3GAL3	ST3GAL3	chr1	+	44201903	44202096	44201903	44202051	44257772	44257820	2105	10	53	0	12	170	125	0.0953108294762	0.372649718526	0.122	0.0	0.122
2138	ADAR	ADAR	chr1	-	154562659	154562885	154562737	154562885	154562232	154562404	2138	547	58	685	52	203	125	0.0951016285679	0.372649718526	0.853	0.89	-0.037
513	SDR39U1	SDR39U1	chr14	-	24911303	24911466	24911383	24911466	24909988	24910132	513	15	8	21	27	205	125	0.0949987322751	0.372649718526	0.533	0.322	0.211
761	POLL	POLL	chr10	-	103344358	103344676	103344634	103344676	103343264	103343438	761	76	1	166	10	401	125	0.0953106832385	0.372649718526	0.959	0.838	0.121
1519	SIKE1	SIKE1	chr1	-	115323007	115323308	115323057	115323308	115322730	115322836	1519	10	14	1	8	175	125	0.0966611075368	0.374656211401	0.338	0.082	0.256
2239	HSD17B10	HSD17B10	chrX	-	53458745	53458854	53458772	53458854	53458205	53458542	2239	727	17	573	23	152	125	0.0968058240151	0.374656211401	0.972	0.953	0.019
23	USP43	USP43	chr17	+	9604668	9605017	9604668	9605002	9613272	9613431	23	1	2	74	16	140	125	0.0964300307832	0.374656211401	0.309	0.805	-0.496
2899	ARNTL2	ARNTL2	chr12	+	27485786	27486069	27485786	27486036	27521194	27521345	2899	5	34	22	63	158	125	0.0960320124805	0.374656211401	0.104	0.216	-0.112
36	CCDC66	CCDC66	chr3	+	56600621	56600787	56600621	56600768	56600977	56601081	36	14	2	24	0	144	125	0.096625412134	0.374656211401	0.859	1.0	-0.141
2544	OXLD1	OXLD1	chr17	-	79633184	79633667	79633306	79633667	79632065	79632614	2544	32	2	52	0	247	125	0.0970991263814	0.375030633878	0.89	1.0	-0.11
1753	PAPD4	PAPD4	chr5	+	78908242	78908592	78908242	78908558	78908833	78908898	1753	61	14	37	17	159	125	0.098868664702	0.378812073595	0.774	0.631	0.143
2263	TRRAP	TRRAP	chr7	+	98580886	98581115	98580886	98581082	98581715	98581981	2263	28	99	42	93	158	125	0.0988098660287	0.378812073595	0.183	0.263	-0.08
2365	NPL	NPL	chr1	+	182775279	182775666	182775279	182775367	182781290	182781348	2365	6	23	3	2	424	125	0.0988723336741	0.378812073595	0.071	0.307	-0.236
292	YIPF5	YIPF5	chr5	-	143549847	143550278	143550098	143550278	143544995	143545168	292	14	2	5	4	376	125	0.0984497006423	0.378812073595	0.699	0.294	0.405
1024	SNHG21	SNHG21	chr15	+	83419315	83419600	83419315	83419466	83423380	83423789	1024	92	5	64	9	259	125	0.1002790462	0.381140279182	0.899	0.774	0.125
2041	VPS52	VPS52	chr6	-	33239362	33239742	33239681	33239742	33237975	33238060	2041	75	0	168	5	444	125	0.099884238037	0.381140279182	1.0	0.904	0.096
2958	APEX1	APEX1	chr14	+	20923289	20923553	20923289	20923487	20923736	20923862	2958	721	24	974	49	191	125	0.100150581201	0.381140279182	0.952	0.929	0.023
318	FIGNL1	FIGNL1	chr7	-	50517253	50517421	50517260	50517421	50515878	50515987	318	6	11	5	30	132	125	0.0998167860491	0.381140279182	0.341	0.136	0.205
1488	NUP98	NUP98	chr11	-	3781717	3781856	3781768	3781856	3774545	3774638	1488	60	176	42	179	176	125	0.100530870955	0.381337776903	0.195	0.143	0.052
2558	ZHX1	ZHX1	chr8	-	124286361	124286727	124286456	124286727	124279512	124279626	2558	5	10	2	18	220	125	0.100887459762	0.38193109767	0.221	0.059	0.162
2164	SIRT3	SIRT3	chr11	-	236047	236362	236193	236362	233342	233534	2164	6	0	15	7	271	125	0.101303465521	0.38274655884	1.0	0.497	0.503
1448	PACRGL	PACRGL	chr4	+	20702035	20702410	20702035	20702201	20706088	20706156	1448	108	5	97	11	334	125	0.101760271812	0.383712645489	0.89	0.767	0.123
130	SRP14-AS1	SRP14-AS1	chr15	+	40331511	40331791	40331511	40331649	40338161	40338270	130	2	1	2	12	267	125	0.10270973729	0.385458174151	0.484	0.072	0.412
2533	CPSF7	CPSF7	chr11	-	61187393	61187566	61187420	61187566	61183576	61183991	2533	22	42	104	123	152	125	0.102807390884	0.385458174151	0.301	0.41	-0.109
289	SYT14	SYT14	chr1	+	210273356	210273806	210273356	210273535	210329065	210329255	289	171	4	100	0	396	125	0.103031272965	0.385458174151	0.931	1.0	-0.069
991	CDK11B	CDK11B	chr1	-	1577707	1577869	1577746	1577869	1577266	1577362	991	7	4	12	1	164	125	0.102982781179	0.385458174151	0.572	0.901	-0.329
1613	HDHD1	HDHD1	chrX	-	7023660	7023879	7023789	7023879	6995260	6995490	1613	241	4	492	2	254	125	0.104039411294	0.3869535999	0.967	0.992	-0.025
2993	LRRC23	LRRC23	chr12	+	7013896	7014239	7013896	7014067	7014748	7014923	2993	1	13	5	11	297	125	0.104012178685	0.3869535999	0.031	0.161	-0.13
993	MIER1	MIER1	chr1	+	67450254	67450335	67450254	67450275	67452085	67454302	993	0	5	3	4	185	125	0.103950134993	0.3869535999	0.0	0.336	-0.336
2250	ZNF484	ZNF484	chr9	-	95640101	95640320	95640171	95640320	95618473	95618600	2250	0	2	2	0	195	125	0.104663923126	0.388518998686	0.0	1.0	-1.0
1845	MMP24-AS1	MMP24-AS1	chr20	-	33865811	33865960	33865848	33865960	33864135	33865735	1845	0	2	2	0	162	125	0.105571277317	0.390633943343	0.0	1.0	-1.0
3070	SETDB1	SETDB1	chr1	+	150898814	150898993	150898814	150898939	150900179	150900450	3070	36	3	70	16	179	125	0.106315864784	0.390633943343	0.893	0.753	0.14
3079	C14orf105	C14orf105	chr14	-	57957659	57957789	57957706	57957789	57949782	57949869	3079	1	3	99	46	172	125	0.105864616153	0.390633943343	0.195	0.61	-0.415
597	NR2F1-AS1	NR2F1-AS1	chr5	-	92916172	92917026	92916847	92917026	92899069	92899169	597	85	32	26	18	800	125	0.106462080995	0.390633943343	0.293	0.184	0.109
638	ACSF3	ACSF3	chr16	+	89160216	89160404	89160216	89160400	89169011	89169167	638	0	2	2	0	129	125	0.106041235744	0.390633943343	0.0	1.0	-1.0
949	PAK4	PAK4	chr19	+	39658869	39658952	39658869	39658942	39660171	39660397	949	60	138	67	108	135	125	0.106241527046	0.390633943343	0.287	0.365	-0.078
695	MAPK7	MAPK7	chr17	+	19281773	19281943	19281773	19281855	19282208	19282445	695	2	2	0	5	213	125	0.106681789506	0.390688779995	0.37	0.0	0.37
2547	OXLD1	OXLD1	chr17	-	79633179	79633667	79633306	79633667	79632065	79632614	2547	40	2	60	0	252	125	0.107444961102	0.392729857821	0.908	1.0	-0.092
731	WWOX	WWOX	chr16	+	78133309	78133896	78133309	78133782	78142319	78142384	731	1	37	5	36	239	125	0.10782343236	0.393359672931	0.014	0.068	-0.054
2126	NDRG1	NDRG1	chr8	-	134308979	134309547	134309376	134309547	134296491	134296572	2126	5	261	4	91	522	125	0.109551287107	0.398900488168	0.005	0.01	-0.005
1097	TEAD2	TEAD2	chr19	-	49858559	49858676	49858568	49858676	49858404	49858463	1097	54	159	53	108	134	125	0.11153097038	0.402270494301	0.241	0.314	-0.073
1213	GLT8D1	GLT8D1	chr3	-	52739462	52740099	52739718	52740099	52738739	52738968	1213	53	2	76	0	381	125	0.111465020383	0.402270494301	0.897	1.0	-0.103
1765	PEG10	PEG10	chr7	+	94285636	94285903	94285636	94285892	94292645	94299006	1765	152	558	17	96	136	125	0.111464497233	0.402270494301	0.2	0.14	0.06
484	PRMT5	PRMT5	chr14	-	23398375	23398794	23398460	23398794	23397705	23397824	484	47	504	23	374	210	125	0.111030819695	0.402270494301	0.053	0.035	0.018
933	CCDC7	CCDC7	chr10	+	32735009	32735559	32735009	32735325	32740519	32740849	933	10	5	0	2	359	125	0.1114809127	0.402270494301	0.411	0.0	0.411
2629	TTPAL	TTPAL	chr20	+	43112976	43113170	43112976	43113068	43115235	43115346	2629	49	7	49	2	227	125	0.112123540656	0.403644746362	0.794	0.931	-0.137
2238	SLC9A6	SLC9A6	chrX	+	135076944	135077144	135076944	135077048	135080266	135080344	2238	25	3	51	1	221	125	0.112617213624	0.404232332709	0.825	0.966	-0.141
2507	DHCR7	DHCR7	chr11	-	71159335	71159477	71159358	71159477	71158655	71158780	2507	38	1	356	37	148	125	0.112710482705	0.404232332709	0.97	0.89	0.08
971	TMEM9	TMEM9	chr1	-	201123489	201123683	201123576	201123683	201122985	201123087	971	0	3	4	3	212	125	0.113164849955	0.405100438488	0.0	0.44	-0.44
430	THUMPD3	THUMPD3	chr3	+	9404716	9405016	9404716	9404811	9406699	9407004	430	149	53	164	40	330	125	0.113515525354	0.405594798456	0.516	0.608	-0.092
409	RUSC1	RUSC1	chr1	+	155294892	155295281	155294892	155294969	155295654	155295701	409	55	2	77	0	437	125	0.114703896481	0.409074830814	0.887	1.0	-0.113
2459	NRXN3	NRXN3	chr14	+	80271454	80271542	80271454	80271533	80327381	80334633	2459	0	1	5	0	134	125	0.115393657134	0.410220231888	0.0	1.0	-1.0
2702	ARHGAP22	ARHGAP22	chr10	-	49663044	49663177	49663096	49663177	49662130	49662204	2702	19	3	100	4	177	125	0.115455065264	0.410220231888	0.817	0.946	-0.129
22	LYN	LYN	chr8	+	56854413	56854550	56854413	56854487	56859006	56859052	22	71	18	90	38	188	125	0.116962987357	0.414240354467	0.724	0.612	0.112
2725	SLC38A1	SLC38A1	chr12	-	46662308	46663208	46662647	46663208	46633461	46633676	2725	315	1	335	5	464	125	0.117672050378	0.414240354467	0.988	0.948	0.04
3081	MAP3K9	MAP3K9	chr14	-	71206614	71206881	71206758	71206881	71204961	71205115	3081	0	10	15	77	269	125	0.117053998479	0.414240354467	0.0	0.083	-0.083
546	CNN2	CNN2	chr19	+	1032557	1032695	1032557	1032662	1036414	1036561	546	216	2	436	0	158	125	0.117482710237	0.414240354467	0.988	1.0	-0.012
676	C16orf95	C16orf95	chr16	-	87350692	87351026	87350696	87351026	87349377	87349429	676	0	3	4	3	129	125	0.117479268877	0.414240354467	0.0	0.564	-0.564
182	PHOSPHO2	PHOSPHO2	chr2	+	170550963	170551251	170550963	170551132	170551724	170551757	182	6	4	10	1	244	125	0.118153173881	0.415168058499	0.435	0.837	-0.402
1920	MRPS27	MRPS27	chr5	-	71615975	71616084	71616007	71616084	71609907	71609985	1920	63	1	133	9	157	125	0.119299113818	0.418424097729	0.98	0.922	0.058
1866	ANAPC11	ANAPC11	chr17	+	79849588	79849717	79849588	79849709	79851427	79851490	1866	119	74	148	124	133	125	0.120393449069	0.420921050838	0.602	0.529	0.073
2297	TLE3	TLE3	chr15	-	70366841	70366946	70366871	70366946	70358352	70358557	2297	6	32	18	43	155	125	0.120452250397	0.420921050838	0.131	0.252	-0.121
599	PRC1	PRC1	chr15	-	91512676	91512853	91512753	91512853	91509267	91510432	599	518	210	451	219	202	125	0.121173810601	0.422668428934	0.604	0.56	0.044
2409	PPT2	PPT2	chr6	+	32121775	32122181	32121775	32122171	32122363	32122554	2409	7	0	18	6	135	125	0.12263041204	0.426190940205	1.0	0.735	0.265
745	THTPA	THTPA	chr14	+	24025190	24026243	24025190	24025552	24027903	24028790	745	65	14	154	18	816	125	0.122601679908	0.426190940205	0.416	0.567	-0.151
1298	TMEM230	TMEM230	chr20	-	5093388	5093733	5093606	5093733	5092145	5092251	1298	123	4	63	0	343	125	0.123705936915	0.429147141152	0.918	1.0	-0.082
300	TRMT2B	TRMT2B	chrX	-	100306772	100307105	100306805	100307105	100292905	100293040	300	4	0	5	4	158	125	0.124348565111	0.430593579368	1.0	0.497	0.503
1659	WDR66	WDR66	chr12	+	122356462	122356614	122356462	122356601	122359191	122359589	1659	6	0	6	3	138	125	0.125746343771	0.434078540087	1.0	0.644	0.356
1982	PEX11B	PEX11B	chr1	+	145516164	145516456	145516164	145516452	145517272	145517388	1982	74	0	115	4	129	125	0.125809975193	0.434078540087	1.0	0.965	0.035
1078	AFF2	AFF2	chrX	+	148044244	148044467	148044244	148044461	148048319	148048609	1078	9	0	1	1	131	125	0.128035445775	0.435756623752	1.0	0.488	0.512
1152	UBL7	UBL7	chr15	-	74753377	74753529	74753448	74753529	74751024	74751237	1152	43	37	45	23	196	125	0.127509716594	0.435756623752	0.426	0.555	-0.129
136	AP1G2	AP1G2	chr14	-	24035024	24035369	24035272	24035369	24034814	24034910	136	135	1	372	11	373	125	0.127485076884	0.435756623752	0.978	0.919	0.059
2540	OXLD1	OXLD1	chr17	-	79633175	79633667	79633306	79633667	79632065	79632614	2540	49	2	64	0	256	125	0.127798437657	0.435756623752	0.923	1.0	-0.077
2673	NAT1	NAT1	chr8	+	18069899	18070283	18069899	18070054	18076919	18076998	2673	34	0	25	2	354	125	0.128123409814	0.435756623752	1.0	0.815	0.185
2887	PEMT	PEMT	chr17	-	17494844	17495017	17494910	17495017	17480233	17480341	2887	42	0	133	6	191	125	0.12738549671	0.435756623752	1.0	0.936	0.064
2954	PRDM10	PRDM10	chr11	-	129781979	129782120	129782018	129782120	129780370	129780551	2954	11	0	13	3	164	125	0.12732753634	0.435756623752	1.0	0.768	0.232
743	THTPA	THTPA	chr14	+	24025190	24026248	24025190	24025552	24027903	24028790	743	69	14	162	18	821	125	0.126672289239	0.435756623752	0.429	0.578	-0.149
210	BCL2L11	BCL2L11	chr2	+	111881309	111881716	111881309	111881446	111921709	111926022	210	35	2	46	0	395	125	0.129098328519	0.438291122445	0.847	1.0	-0.153
82	PGAP2	PGAP2	chr11	+	3845499	3845685	3845499	3845679	3846249	3846358	82	4	0	9	6	131	125	0.129611680269	0.439252372919	1.0	0.589	0.411
1809	NCEH1	NCEH1	chr3	-	172365675	172365904	172365685	172365904	172363412	172363482	1809	77	0	752	20	135	125	0.131435861084	0.44323224745	1.0	0.972	0.028
2091	FBXO44	FBXO44	chr1	+	11718323	11718450	11718323	11718421	11718792	11718928	2091	1	53	3	29	154	125	0.132177710347	0.44323224745	0.015	0.077	-0.062
2185	ZBTB48	ZBTB48	chr1	+	6640050	6640130	6640050	6640109	6640600	6641359	2185	10	6	9	1	146	125	0.132179847379	0.44323224745	0.588	0.885	-0.297
2667	SEMA6D	SEMA6D	chr15	+	48060777	48060945	48060777	48060812	48062693	48066420	2667	7	1	1	2	258	125	0.131886931561	0.44323224745	0.772	0.195	0.577
2703	ARHGAP22	ARHGAP22	chr10	-	49687630	49687807	49687678	49687807	49667726	49667934	2703	14	4	21	16	173	125	0.131680205171	0.44323224745	0.717	0.487	0.23
798	CTAGE5	CTAGE5	chr14	+	39746137	39746269	39746137	39746159	39748540	39748562	798	33	9	87	11	235	125	0.131114359951	0.44323224745	0.661	0.808	-0.147
1116	NME6	NME6	chr3	-	48342768	48342901	48342785	48342901	48339916	48340013	1116	32	18	15	17	142	125	0.132895728933	0.443912385507	0.61	0.437	0.173
2513	BPTF	BPTF	chr17	+	65941524	65942441	65941524	65942012	65943841	65943924	2513	145	55	160	83	554	125	0.132926890674	0.443912385507	0.373	0.303	0.07
2751	LOC374443	LOC374443	chr12	+	9800642	9801529	9800642	9800924	9806278	9806404	2751	87	8	44	9	730	125	0.133080652259	0.443912385507	0.651	0.456	0.195
1167	VEGFA	VEGFA	chr6	+	43748468	43748540	43748468	43748522	43749692	43749824	1167	12	0	250	36	143	125	0.134453152563	0.445625713285	1.0	0.859	0.141
2397	CCDC84	CCDC84	chr11	+	118881930	118882021	118881930	118881993	118882648	118882713	2397	15	17	35	20	153	125	0.134125618878	0.445625713285	0.419	0.588	-0.169
47	CARF	CARF	chr2	+	203776940	203777825	203776940	203777047	203782599	203782766	47	17	0	2	1	903	125	0.133871980783	0.445625713285	1.0	0.217	0.783
505	ESRP1	ESRP1	chr8	+	95686535	95686734	95686535	95686722	95690430	95690599	505	0	1	308	51	137	125	0.134528517218	0.445625713285	0.0	0.846	-0.846
3082	FGFR4	FGFR4	chr5	+	176520406	176520552	176520406	176520502	176520654	176520776	3082	25	0	176	12	175	125	0.135098464585	0.446738076999	1.0	0.913	0.087
3039	FAM47E	FAM47E	chr4	+	77189812	77189966	77189812	77189921	77192720	77192921	3039	6	1	6	6	170	125	0.136019677591	0.449006132947	0.815	0.424	0.391
415	TMEM139	TMEM139	chr7	+	142981991	142982091	142981991	142982067	142983516	142985142	415	0	1	10	1	149	125	0.137181143335	0.452058068192	0.0	0.893	-0.893
232	TCEB1	TCEB1	chr8	-	74884311	74884522	74884479	74884522	74871999	74872053	232	444	127	257	93	293	125	0.137833123256	0.453423446849	0.599	0.541	0.058
1342	MLLT4	MLLT4	chr6	+	168343808	168343874	168343808	168343871	168344081	168344155	1342	74	0	312	9	128	125	0.138223455276	0.453799994639	1.0	0.971	0.029
2165	GDNF	GDNF	chr5	-	37834747	37834924	37834825	37834924	37812778	37816237	2165	3	1	0	2	203	125	0.138423268805	0.453799994639	0.649	0.0	0.649
1959	ELF3	ELF3	chr1	+	201979689	201979948	201979689	201979834	201980256	201980427	1959	2	12	33	778	239	125	0.13909365053	0.455215583553	0.08	0.022	0.058
1310	ZNF146	ZNF146	chr19	+	36705503	36706098	36705503	36706057	36719649	36719721	1310	26	5	31	14	166	125	0.140269634206	0.457662777794	0.797	0.625	0.172
298	TRMT2B	TRMT2B	chrX	-	100306772	100307105	100306805	100307105	100297030	100297301	298	18	5	17	12	158	125	0.140321134701	0.457662777794	0.74	0.528	0.212
1460	FASTKD1	FASTKD1	chr2	-	170393736	170393850	170393740	170393850	170387861	170388000	1460	46	2	71	0	129	125	0.140962503492	0.458970062564	0.957	1.0	-0.043
1863	ANAPC11	ANAPC11	chr17	+	79849588	79849717	79849588	79849709	79852342	79852462	1863	84	74	85	103	133	125	0.142292112254	0.461723384661	0.516	0.437	0.079
910	RACGAP1	RACGAP1	chr12	-	50419110	50419307	50419180	50419307	50400216	50400419	910	0	4	4	6	195	125	0.142091643116	0.461723384661	0.0	0.299	-0.299
1073	PLEKHB2	PLEKHB2	chr2	+	131890474	131890588	131890474	131890564	131897739	131897848	1073	50	162	78	342	149	125	0.143860980222	0.464834453361	0.206	0.161	0.045
2012	HINT1	HINT1	chr5	-	130500752	130501041	130500787	130501041	130498264	130498369	2012	6	6380	84	3873	160	125	0.144225364984	0.464834453361	0.001	0.017	-0.016
2726	SLC38A1	SLC38A1	chr12	-	46662308	46663208	46662647	46663208	46623346	46623422	2726	315	0	337	3	464	125	0.143631487877	0.464834453361	1.0	0.968	0.032
3058	ERI3	ERI3	chr1	-	44820563	44820951	44820931	44820951	44804716	44804994	3058	16	6	5	6	493	125	0.1441782083	0.464834453361	0.403	0.174	0.229
2328	PEX5	PEX5	chr12	+	7342957	7343165	7342957	7343120	7343483	7343519	2328	23	79	7	47	170	125	0.14453582482	0.465049500433	0.176	0.099	0.077
1825	WDR26	WDR26	chr1	-	224619178	224619283	224619226	224619283	224607219	224607317	1825	34	2	40	0	173	125	0.145154491727	0.465470202042	0.925	1.0	-0.075
2758	NSUN4	NSUN4	chr1	+	46810472	46810816	46810472	46810634	46818539	46818700	2758	131	3	132	8	307	125	0.145093300468	0.465470202042	0.947	0.87	0.077
2040	VPS52	VPS52	chr6	-	33238913	33239742	33239362	33239742	33237975	33238060	2040	4	44	13	61	574	125	0.146254305059	0.468210090692	0.019	0.044	-0.025
2843	TWF1	TWF1	chr12	-	44199633	44200178	44200023	44200178	44198297	44198375	2843	37	213	37	307	515	125	0.146898128216	0.469483465052	0.04	0.028	0.012
830	VRK2	VRK2	chr2	+	58273776	58274003	58273776	58273956	58275961	58276102	830	21	5	68	6	172	125	0.14780972921	0.471606962095	0.753	0.892	-0.139
1144	CDK18	CDK18	chr1	+	205492610	205492843	205492610	205492753	205493359	205493485	1144	9	23	8	8	215	125	0.149102382639	0.472564739577	0.185	0.368	-0.183
2140	FAAP20	FAAP20	chr1	-	2130192	2132664	2132488	2132664	2129445	2129581	2140	19	5	8	0	2421	125	0.149348290338	0.472564739577	0.164	1.0	-0.836
2531	RNF7	RNF7	chr3	+	141457050	141457358	141457050	141457351	141461485	141461749	2531	40	3	33	7	132	125	0.148769890891	0.472564739577	0.927	0.817	0.11
2572	ZNF227	ZNF227	chr19	+	44732598	44732786	44732598	44732725	44738854	44741421	2572	2	6	4	2	186	125	0.148400589017	0.472564739577	0.183	0.573	-0.39
2929	SENP1	SENP1	chr12	-	48499184	48499775	48499239	48499775	48495251	48495299	2929	30	12	38	7	180	125	0.148884600055	0.472564739577	0.635	0.79	-0.155
952	MYADM	MYADM	chr19	+	54371118	54371202	54371118	54371197	54373007	54373092	952	2	104	0	406	130	125	0.150161755888	0.474352036812	0.018	0.0	0.018
749	KIAA1033	KIAA1033	chr12	+	105527547	105527677	105527547	105527674	105531663	105531789	749	0	89	4	136	128	125	0.151090267034	0.476496247109	0.0	0.028	-0.028
2496	MAP3K4	MAP3K4	chr6	+	161514804	161514883	161514804	161514871	161518111	161518208	2496	64	80	40	33	137	125	0.152215674181	0.477676819634	0.422	0.525	-0.103
657	STARD4	STARD4	chr5	-	110848082	110848295	110848088	110848295	110843026	110843140	657	27	4	243	76	131	125	0.152159058391	0.477676819634	0.866	0.753	0.113
847	PUM1	PUM1	chr1	-	31422973	31423108	31422979	31423108	31418192	31418330	847	47	56	189	163	131	125	0.151945194176	0.477676819634	0.445	0.525	-0.08
1956	ZNF688	ZNF688	chr16	-	30582754	30583728	30583442	30583728	30582330	30582444	1956	8	0	33	8	813	125	0.153806131024	0.481875366164	1.0	0.388	0.612
1098	TEAD2	TEAD2	chr19	-	49865589	49865714	49865629	49865714	49862691	49862756	1098	0	10	1	2	165	125	0.15492772435	0.482438686461	0.0	0.275	-0.275
1685	PHPT1	PHPT1	chr9	+	139744464	139745012	139744464	139744589	139745206	139745495	1685	94	517	124	550	548	125	0.154997334801	0.482438686461	0.04	0.049	-0.009
2655	C1D	C1D	chr2	-	68290076	68290159	68290089	68290159	68274304	68274451	2655	58	108	54	71	138	125	0.154457297938	0.482438686461	0.327	0.408	-0.081
3083	FGFR4	FGFR4	chr5	+	176513872	176514078	176513872	176514034	176516550	176516694	3083	4	3	15	38	169	125	0.154781027361	0.482438686461	0.497	0.226	0.271
2017	SLC35C1	SLC35C1	chr11	+	45825622	45826068	45825622	45825971	45827360	45827887	2017	18	0	4	1	222	125	0.156695803153	0.482705500748	1.0	0.693	0.307
279	METTL23	METTL23	chr17	+	74722911	74723295	74722911	74722961	74729059	74729297	279	35	4	40	11	459	125	0.15643675606	0.482705500748	0.704	0.498	0.206
2812	ENTPD4	ENTPD4	chr8	-	23299081	23299236	23299105	23299236	23297261	23297428	2812	123	28	125	42	149	125	0.157106979017	0.482705500748	0.787	0.714	0.073
2879	PBX4	PBX4	chr19	-	19681394	19681642	19681495	19681642	19680917	19681108	2879	6	3	2	5	226	125	0.155849850509	0.482705500748	0.525	0.181	0.344
2931	NRP2	NRP2	chr2	+	206631506	206631542	206631506	206631527	206640969	206641880	2931	10	23	3	19	140	125	0.156864264759	0.482705500748	0.28	0.124	0.156
352	NDUFS5	NDUFS5	chr1	+	39491966	39492074	39491966	39492070	39500063	39500308	352	4	2	0	2	129	125	0.156584425651	0.482705500748	0.66	0.0	0.66
816	EGFL8	EGFL8	chr6	+	32132381	32132458	32132381	32132434	32133914	32134043	816	0	2	9	6	149	125	0.155790747501	0.482705500748	0.0	0.557	-0.557
94	CHD9	CHD9	chr16	+	53341592	53341865	53341592	53341817	53342597	53342766	94	14	4	70	7	173	125	0.156444506348	0.482705500748	0.717	0.878	-0.161
1960	CXorf40A	CXorf40A	chrX	+	148623563	148623630	148623563	148623611	148626913	148627046	1960	10	45	11	24	144	125	0.158138907938	0.485094913739	0.162	0.285	-0.123
2631	FGFR1	FGFR1	chr8	-	38277050	38277253	38277056	38277253	38275745	38275891	2631	404	79	129	17	131	125	0.158442828155	0.485143871816	0.83	0.879	-0.049
904	HERPUD1	HERPUD1	chr16	+	56973806	56974157	56973806	56974000	56976043	56976149	904	332	4	1046	0	282	125	0.158663404619	0.485143871816	0.974	1.0	-0.026
2838	CAB39	CAB39	chr2	+	231578262	231578773	231578262	231578517	231624673	231624830	2838	35	2	19	4	381	125	0.159357090124	0.486485324731	0.852	0.609	0.243
175	ALKBH2	ALKBH2	chr12	-	109531051	109531293	109531154	109531293	109530311	109530592	175	72	2	113	9	228	125	0.160095491655	0.487046949189	0.952	0.873	0.079
2231	CSPG5	CSPG5	chr3	-	47610560	47610717	47610641	47610717	47603727	47604251	2231	9	18	0	4	206	125	0.16030685749	0.487046949189	0.233	0.0	0.233
557	TSEN15	TSEN15	chr1	+	184041290	184041444	184041290	184041328	184041960	184043344	557	28	14	33	8	241	125	0.160028838426	0.487046949189	0.509	0.681	-0.172
1751	CD151	CD151	chr11	+	832951	833026	832951	833022	836062	836153	1751	239	37	247	53	129	125	0.160703906166	0.48747703174	0.862	0.819	0.043
358	POLR3F	POLR3F	chr20	+	18448032	18448315	18448032	18448212	18449587	18449705	358	3	55	0	53	228	125	0.161348437631	0.488655268254	0.029	0.0	0.029
1793	FIBP	FIBP	chr11	-	65652979	65653134	65653000	65653134	65652548	65652657	1793	46	233	116	450	146	125	0.162393050296	0.491039524508	0.145	0.181	-0.036
278	METTL23	METTL23	chr17	+	74722911	74723260	74722911	74722961	74729059	74729297	278	41	4	48	11	424	125	0.162880323764	0.491733635667	0.751	0.563	0.188
1741	MYNN	MYNN	chr3	+	169492052	169492349	169492052	169492219	169496555	169497349	1741	113	0	91	2	255	125	0.163497967647	0.491920968087	1.0	0.957	0.043
2104	ST3GAL3	ST3GAL3	chr1	+	44201903	44202096	44201903	44202051	44280562	44280605	2104	5	6	0	3	170	125	0.163715835815	0.491920968087	0.38	0.0	0.38
2745	ADARB1	ADARB1	chr21	+	46641932	46643492	46641932	46642022	46645461	46646478	2745	261	15	38	5	1595	125	0.163654713536	0.491920968087	0.577	0.373	0.204
2633	SLC25A25	SLC25A25	chr9	+	130860760	130861047	130860760	130861004	130863374	130863501	2633	0	56	5	129	168	125	0.164634581167	0.493903743501	0.0	0.028	-0.028
1716	AMZ2	AMZ2	chr17	+	66244144	66244227	66244144	66244199	66244784	66244846	1716	5	1	3	4	153	125	0.166444131288	0.494672202056	0.803	0.38	0.423
1766	TBCE	TBCE	chr1	+	235530674	235530867	235530674	235530819	235543333	235543464	1766	3	54	0	38	173	125	0.165893652227	0.494672202056	0.039	0.0	0.039
2388	PIGG	PIGG	chr4	+	492988	493514	492988	493278	494184	494390	2388	46	63	41	82	361	125	0.166446306981	0.494672202056	0.202	0.148	0.054
2401	TMCO6	TMCO6	chr5	+	140019011	140019197	140019011	140019193	140019323	140019436	2401	1	0	0	3	129	125	0.16628718021	0.494672202056	1.0	0.0	1.0
2568	TRAPPC6A	TRAPPC6A	chr19	-	45681350	45681501	45681392	45681501	45668110	45668228	2568	0	3	3	3	167	125	0.166446041766	0.494672202056	0.0	0.428	-0.428
2683	UNKL	UNKL	chr16	-	1417092	1417350	1417242	1417350	1413205	1416396	2683	37	8	28	2	275	125	0.166071309876	0.494672202056	0.678	0.864	-0.186
473	VPS36	VPS36	chr13	-	53024633	53024813	53024660	53024813	53016511	53016580	473	79	0	151	4	152	125	0.167710573906	0.497654393488	1.0	0.969	0.031
2573	LIG1	LIG1	chr19	-	48623423	48624579	48624426	48624579	48622393	48622447	2573	45	68	54	116	1128	125	0.168055888649	0.497904713575	0.068	0.049	0.019
1440	AURKA	AURKA	chr20	-	54966998	54967351	54967209	54967351	54963211	54963258	1440	145	74	81	29	336	125	0.16966814372	0.498897612881	0.422	0.51	-0.088
1666	TRIM24	TRIM24	chr7	+	138239442	138239711	138239442	138239609	138252225	138252399	1666	117	18	157	37	227	125	0.169217718178	0.498897612881	0.782	0.7	0.082
1747	SPINT1	SPINT1	chr15	+	41145908	41146127	41145908	41146079	41146257	41146284	1747	30	18	663	602	173	125	0.169786292158	0.498897612881	0.546	0.443	0.103
1859	ANAPC11	ANAPC11	chr17	+	79852342	79852500	79852342	79852462	79857795	79858409	1859	16	576	11	684	163	125	0.169959878602	0.498897612881	0.021	0.012	0.009
2441	C1orf43	C1orf43	chr1	-	154192817	154193273	154192894	154193273	154192311	154192413	2441	1036	22	608	20	202	125	0.168856419311	0.498897612881	0.967	0.95	0.017
632	PSMC3IP	PSMC3IP	chr17	-	40729097	40729320	40729230	40729320	40726116	40726228	632	14	210	4	129	258	125	0.16900753678	0.498897612881	0.031	0.015	0.016
230	SPATS2L	SPATS2L	chr2	+	201170603	201171015	201170603	201170883	201194153	201194203	230	11	0	24	4	257	125	0.172980905926	0.506985512299	1.0	0.745	0.255
1253	TTI2	TTI2	chr8	-	33370477	33370703	33370599	33370703	33369484	33370230	1253	5	9	2	13	247	125	0.17446096779	0.509480309925	0.219	0.072	0.147
1744	HM13	HM13	chr20	+	30155880	30156083	30155880	30156027	30156922	30157370	1744	22	2	51	13	181	125	0.174633187993	0.509480309925	0.884	0.73	0.154
550	C17orf58	C17orf58	chr17	-	65989016	65989351	65989159	65989351	65987214	65988219	550	37	18	52	41	268	125	0.174511386017	0.509480309925	0.489	0.372	0.117
826	BPNT1	BPNT1	chr1	-	220262985	220263195	220263027	220263195	220247308	220247413	826	9	12	9	27	167	125	0.175048739001	0.50991296796	0.36	0.2	0.16
1985	C18orf21	C18orf21	chr18	+	33552587	33552870	33552587	33552768	33554858	33555058	1985	88	0	79	2	227	125	0.176064464592	0.511369259457	1.0	0.956	0.044
2881	MORF4L1	MORF4L1	chr15	+	79165330	79165560	79165330	79165460	79170554	79170601	2881	5	4	7	1	225	125	0.176084697832	0.511369259457	0.41	0.795	-0.385
117	NDRG2	NDRG2	chr14	-	21486921	21486973	21486954	21486973	21486615	21486663	117	133	0	20	1	158	125	0.176592693529	0.511601468721	1.0	0.941	0.059
1244	DUS4L	DUS4L	chr7	+	107214148	107214328	107214148	107214266	107215632	107215755	1244	14	20	26	66	187	125	0.177237196449	0.511601468721	0.319	0.208	0.111
2384	PIGG	PIGG	chr4	+	514844	515062	514844	515016	515448	515730	2384	141	7	149	14	171	125	0.177052981326	0.511601468721	0.936	0.886	0.05
988	FAM193B	FAM193B	chr5	-	176980168	176981548	176981249	176981548	176965905	176966148	988	121	8	220	7	1206	125	0.177116283049	0.511601468721	0.611	0.765	-0.154
2693	CTSL	CTSL	chr9	+	90340973	90341313	90340973	90341223	90342508	90342644	2693	414	279	82	42	215	125	0.17840468694	0.513418013094	0.463	0.532	-0.069
293	YIPF5	YIPF5	chr5	-	143549847	143550278	143550098	143550278	143549409	143549529	293	25	387	9	236	376	125	0.178391424011	0.513418013094	0.021	0.013	0.008
190	PRNP	PRNP	chr20	+	4666796	4667158	4666796	4667154	4679861	4682234	190	32	5	15	6	129	125	0.179345135833	0.515347167424	0.861	0.708	0.153
3044	ECI1	ECI1	chr16	-	2293318	2293440	2293369	2293440	2293046	2293225	3044	72	2	306	2	176	125	0.180094079308	0.516721057624	0.962	0.991	-0.029
1180	TANC1	TANC1	chr2	+	160025760	160025883	160025760	160025862	160027034	160027316	1180	48	21	68	18	146	125	0.180984055487	0.518143133628	0.662	0.764	-0.102
3050	C6orf136	C6orf136	chr6	+	30614815	30615623	30614815	30615080	30617334	30617736	3050	4	23	17	44	668	125	0.18113284598	0.518143133628	0.032	0.067	-0.035
2092	IL4I1	IL4I1	chr19	-	50432582	50432796	50432606	50432796	50430950	50431072	2092	157	5	150	10	149	125	0.181634722847	0.518800974838	0.963	0.926	0.037
1013	ZNRD1	ZNRD1	chr6	+	30029016	30029190	30029016	30029175	30029291	30029446	1013	7	40	2	33	140	125	0.189130545969	0.522599877445	0.135	0.051	0.084
105	CENPK	CENPK	chr5	-	64857289	64857391	64857323	64857391	64848319	64848376	105	22	9	41	8	159	125	0.189674927411	0.522599877445	0.658	0.801	-0.143
107	ZNF24	ZNF24	chr18	-	32924323	32924431	32924333	32924431	32920194	32920697	107	19	92	9	77	135	125	0.185164653158	0.522599877445	0.161	0.098	0.063
1176	USP9X	USP9X	chrX	+	41088819	41089080	41088819	41089032	41089753	41089849	1176	35	295	17	215	173	125	0.185763124444	0.522599877445	0.079	0.054	0.025
12	CBFB	CBFB	chr16	+	67116115	67116242	67116115	67116211	67132612	67134958	12	141	114	219	218	156	125	0.189704164937	0.522599877445	0.498	0.446	0.052
1313	FANCL	FANCL	chr2	-	58425713	58425797	58425728	58425797	58392858	58393009	1313	15	44	11	58	140	125	0.190156509333	0.522599877445	0.233	0.145	0.088
1334	KXD1	KXD1	chr19	+	18668571	18668759	18668571	18668724	18672845	18672967	1334	4	132	1	154	160	125	0.188355889951	0.522599877445	0.023	0.005	0.018
1506	GOLGA2P10	GOLGA2P10	chr15	-	82973923	82976263	82974255	82976263	82972121	82972259	1506	5	3	3	7	457	125	0.189523425654	0.522599877445	0.313	0.105	0.208
157	TSPAN17	TSPAN17	chr5	+	176083895	176083957	176083895	176083925	176084518	176086059	157	226	38	297	36	157	125	0.191029831237	0.522599877445	0.826	0.868	-0.042
1687	PHPT1	PHPT1	chr9	+	139743267	139744042	139743267	139744025	139744464	139744589	1687	688	12	744	21	142	125	0.187060885539	0.522599877445	0.981	0.969	0.012
1772	CREM	CREM	chr10	+	35484829	35485070	35484829	35485027	35495822	35495979	1772	19	31	0	3	168	125	0.186114848285	0.522599877445	0.313	0.0	0.313
1998	CRK	CRK	chr17	-	1339913	1340449	1340083	1340449	1324646	1326944	1998	195	102	510	220	295	125	0.191508897632	0.522599877445	0.448	0.496	-0.048
2033	THAP5	THAP5	chr7	-	108206273	108206466	108206395	108206466	108202587	108205549	2033	76	6	33	6	247	125	0.188188904713	0.522599877445	0.865	0.736	0.129
2085	C7orf50	C7orf50	chr7	-	1177824	1177893	1177834	1177893	1166892	1167022	2085	81	4	113	12	135	125	0.186151178628	0.522599877445	0.949	0.897	0.052
2113	DNAJC16	DNAJC16	chr1	+	15892576	15892905	15892576	15892675	15893593	15893764	2113	12	30	10	48	355	125	0.185100732794	0.522599877445	0.123	0.068	0.055
2385	PIGG	PIGG	chr4	+	514844	515038	514844	515016	515448	515730	2385	43	7	44	14	147	125	0.188200916402	0.522599877445	0.839	0.728	0.111
2451	SLC35G2	SLC35G2	chr3	+	136537860	136538470	136537860	136538205	136573284	136574734	2451	91	18	31	11	390	125	0.19309901132	0.522599877445	0.618	0.475	0.143
247	FUZ	FUZ	chr19	-	50315871	50315993	50315894	50315993	50314887	50314956	247	13	9	12	3	148	125	0.192608455322	0.522599877445	0.55	0.772	-0.222
2578	C14orf159	C14orf159	chr14	+	91639632	91639783	91639632	91639747	91642277	91642400	2578	18	0	61	5	161	125	0.192236509818	0.522599877445	1.0	0.905	0.095
264	CDC25B	CDC25B	chr20	+	3776385	3777378	3776385	3776526	3778310	3778396	264	63	0	68	2	977	125	0.192848477445	0.522599877445	1.0	0.813	0.187
2763	RNASE4	RNASE4	chr14	+	21152371	21152917	21152371	21152855	21167513	21168761	2763	45	0	16	1	187	125	0.190992234986	0.522599877445	1.0	0.914	0.086
2775	TFG	TFG	chr3	+	100455419	100455560	100455419	100455548	100463676	100463775	2775	611	213	443	181	137	125	0.183682605977	0.522599877445	0.724	0.691	0.033
2811	TTC23	TTC23	chr15	-	99789375	99789824	99789621	99789824	99781569	99781764	2811	9	0	33	6	371	125	0.190967125998	0.522599877445	1.0	0.65	0.35
284	P3H1	P3H1	chr1	-	43212923	43213083	43212942	43213083	43212005	43212523	284	55	238	18	51	144	125	0.185927582101	0.522599877445	0.167	0.235	-0.068
2932	NRP2	NRP2	chr2	+	206631506	206631542	206631506	206631527	206656958	206657009	2932	10	111	16	102	140	125	0.192450257957	0.522599877445	0.074	0.123	-0.049
503	MYO9B	MYO9B	chr19	+	17322455	17322595	17322455	17322583	17322703	17324104	503	4	2	5	0	137	125	0.192206918949	0.522599877445	0.646	1.0	-0.354
527	CCNC	CCNC	chr6	-	100016371	100016690	100016593	100016690	100010717	100010824	527	395	2	507	7	347	125	0.19034337317	0.522599877445	0.986	0.963	0.023
584	C19orf47	C19orf47	chr19	-	40847692	40847797	40847745	40847797	40842226	40842314	584	19	26	12	30	178	125	0.189451881368	0.522599877445	0.339	0.219	0.12
619	UPP1	UPP1	chr7	+	48141420	48141579	48141420	48141467	48146469	48146679	619	42	62	136	148	237	125	0.19065014331	0.522599877445	0.263	0.326	-0.063
672	GPS1	GPS1	chr17	+	80009762	80010335	80009762	80009840	80011149	80011242	672	70	200	104	234	620	125	0.191835742937	0.522599877445	0.066	0.082	-0.016
747	THTPA	THTPA	chr14	+	24025190	24026513	24025190	24025552	24027903	24028790	747	115	14	246	18	1086	125	0.183731259676	0.522599877445	0.486	0.611	-0.125
766	ZNF135	ZNF135	chr19	+	58571336	58571766	58571336	58571403	58572947	58573074	766	0	2	2	1	488	125	0.193027404027	0.522599877445	0.0	0.339	-0.339
800	MTRR	MTRR	chr5	+	7869216	7869328	7869216	7869302	7870882	7871036	800	35	1	23	3	151	125	0.189538041979	0.522599877445	0.967	0.864	0.103
839	ZNF627	ZNF627	chr19	+	11725341	11725468	11725341	11725464	11725641	11725702	839	56	5	17	0	129	125	0.184925372986	0.522599877445	0.916	1.0	-0.084
83	ZC2HC1C	ZC2HC1C	chr14	+	75537257	75538614	75537257	75538099	75544234	75546690	83	5	4	20	5	640	125	0.189411392354	0.522599877445	0.196	0.439	-0.243
846	PUM1	PUM1	chr1	-	31422973	31423108	31422979	31423108	31413997	31414119	846	6	0	5	2	131	125	0.187335537876	0.522599877445	1.0	0.705	0.295
958	CDK10	CDK10	chr16	+	89753075	89753205	89753075	89753167	89756960	89757032	958	18	7	21	3	163	125	0.189527307836	0.522599877445	0.664	0.843	-0.179
1335	FRMD6	FRMD6	chr14	+	52167773	52167877	52167773	52167853	52169229	52169306	1335	26	26	233	158	149	125	0.193524455801	0.523009435791	0.456	0.553	-0.097
723	RSPRY1	RSPRY1	chr16	+	57220195	57220962	57220195	57220341	57238415	57238920	723	58	0	64	2	746	125	0.194750930819	0.525381997759	1.0	0.843	0.157
851	DISC1	DISC1	chr1	+	232144530	232144795	232144530	232144729	232162180	232162298	851	6	2	18	1	191	125	0.194953068351	0.525381997759	0.663	0.922	-0.259
874	C6orf48	C6orf48	chr6	+	31802691	31802977	31802691	31802834	31803187	31803228	874	1031	21	386	4	268	125	0.195501919631	0.526118000925	0.958	0.978	-0.02
555	VIPAS39	VIPAS39	chr14	-	77923660	77923983	77923837	77923983	77920352	77920445	555	2	15	1	39	302	125	0.196165623227	0.527160576221	0.052	0.011	0.041
1964	MYD88	MYD88	chr3	+	38181878	38182083	38181878	38182059	38182247	38182339	1964	3	239	7	231	149	125	0.19660238068	0.527591198787	0.01	0.025	-0.015
1246	DUS4L	DUS4L	chr7	+	107204401	107204692	107204401	107204504	107207494	107207631	1246	4	2	13	1	313	125	0.197868040381	0.528557788456	0.444	0.838	-0.394
1752	CPEB3	CPEB3	chr10	-	93952233	93952393	93952302	93952393	93940719	93940776	1752	0	1	6	1	194	125	0.199178747327	0.528557788456	0.0	0.794	-0.794
207	STIM1	STIM1	chr11	+	4107706	4108091	4107706	4107773	4112511	4114440	207	12	90	11	146	443	125	0.199077399422	0.528557788456	0.036	0.021	0.015
2198	GBF1	GBF1	chr10	+	104136691	104136897	104136691	104136885	104139040	104139191	2198	65	97	92	179	137	125	0.199044657689	0.528557788456	0.379	0.319	0.06
2363	HES4	HES4	chr1	-	935071	935552	935245	935552	934905	934993	2363	47	0	208	6	299	125	0.198013201054	0.528557788456	1.0	0.935	0.065
2877	PAQR6	PAQR6	chr1	-	156214480	156214702	156214551	156214702	156213111	156214194	2877	2	4	13	7	196	125	0.198723466243	0.528557788456	0.242	0.542	-0.3
91	MAP4K5	MAP4K5	chr14	-	50999117	50999376	50999165	50999376	50998659	50998876	91	2	1	8	0	173	125	0.197894062802	0.528557788456	0.591	1.0	-0.409
966	TMEM9	TMEM9	chr1	-	201123275	201123683	201123576	201123683	201122985	201123087	966	6	3	22	3	426	125	0.198532196889	0.528557788456	0.37	0.683	-0.313
2387	PIGG	PIGG	chr4	+	492988	493836	492988	493278	494184	494390	2387	23	63	19	82	683	125	0.200070438001	0.530186660703	0.063	0.041	0.022
2039	VPS52	VPS52	chr6	-	33238913	33239742	33239681	33239742	33237975	33238060	2039	35	0	120	5	893	125	0.200980294663	0.53185908768	1.0	0.771	0.229
1129	TRPT1	TRPT1	chr11	-	63992266	63992442	63992272	63992442	63992014	63992189	1129	2	41	3	225	131	125	0.201403082301	0.532239724419	0.044	0.013	0.031
1224	TTC27	TTC27	chr2	+	32853086	32853447	32853086	32853200	32855589	32855767	1224	178	2	217	0	372	125	0.201939404417	0.532903873843	0.968	1.0	-0.032
541	PLEKHH3	PLEKHH3	chr17	-	40821935	40822394	40821960	40822394	40821447	40821639	541	20	3	11	0	150	125	0.202213000347	0.532903873843	0.847	1.0	-0.153
188	CLDND1	CLDND1	chr3	-	98241385	98241910	98241692	98241910	98239976	98240286	188	0	198	8	173	432	125	0.202834626013	0.533645505753	0.0	0.013	-0.013
2404	PPAN-P2RY11	PPAN-P2RY11	chr19	+	10221620	10221760	10221620	10221698	10224308	10226064	2404	122	16	108	8	187	125	0.20361316991	0.533645505753	0.836	0.9	-0.064
2460	ZCCHC7	ZCCHC7	chr9	+	37120468	37120624	37120468	37120620	37302184	37302228	2460	2	2	0	3	129	125	0.203464199113	0.533645505753	0.492	0.0	0.492
2541	OXLD1	OXLD1	chr17	-	79633175	79633667	79633547	79633667	79632065	79632614	2541	55	0	65	2	497	125	0.203573557124	0.533645505753	1.0	0.891	0.109
2601	IRF3	IRF3	chr19	-	50168740	50169132	50168887	50169132	50167930	50168103	2601	49	55	130	108	272	125	0.204061518748	0.534086937958	0.29	0.356	-0.066
2842	HYOU1	HYOU1	chr11	-	118927730	118927957	118927863	118927957	118926781	118926879	2842	63	34	135	100	258	125	0.205497996354	0.535900266505	0.473	0.395	0.078
825	YAP1	YAP1	chr11	+	102076623	102076817	102076623	102076805	102080247	102080295	825	18	26	107	236	137	125	0.205366145124	0.535900266505	0.387	0.293	0.094
984	CAPS	CAPS	chr19	+	5914950	5915157	5914950	5915076	5915231	5916222	984	12	3	29	2	206	125	0.20559695759	0.535900266505	0.708	0.898	-0.19
893	POLR1B	POLR1B	chr2	+	113321942	113322076	113321942	113321981	113325543	113325714	893	80	4	77	1	220	125	0.206070430315	0.536401611243	0.919	0.978	-0.059
1944	NUDT16L1	NUDT16L1	chr16	+	4743978	4744309	4743978	4744239	4744958	4745860	1944	1	10	3	6	195	125	0.206407583991	0.53654723468	0.06	0.243	-0.183
150	TMEM218	TMEM218	chr11	-	124981480	124981659	124981482	124981659	124972629	124972705	150	4	0	14	6	127	125	0.207200597334	0.537506265179	1.0	0.697	0.303
1872	PARP9	PARP9	chr3	-	122277175	122277314	122277280	122277314	122274132	122274968	1872	16	23	29	69	230	125	0.207339942962	0.537506265179	0.274	0.186	0.088
1728	NKIRAS2	NKIRAS2	chr17	+	40174416	40174658	40174416	40174490	40175671	40177656	1728	396	12	422	7	293	125	0.207942764872	0.538337578529	0.934	0.963	-0.029
2037	P2RX4	P2RX4	chr12	+	121660749	121660846	121660749	121660765	121666335	121666416	2037	84	0	28	1	206	125	0.209434204299	0.541464040383	1.0	0.944	0.056
1410	PML	PML	chr15	+	74325496	74325763	74325496	74325755	74326818	74326871	1410	10	145	25	224	133	125	0.209730646707	0.541496717073	0.061	0.095	-0.034
821	TRIB3	TRIB3	chr20	+	361986	362133	361986	362035	368654	368945	821	0	2	1	0	223	125	0.210994719713	0.54402422326	0.0	1.0	-1.0
1123	TIRAP	TIRAP	chr11	+	126159559	126159728	126159559	126159712	126160356	126160480	1123	5	2	9	12	141	125	0.21212485786	0.544170236338	0.689	0.399	0.29
2035	TMEM55B	TMEM55B	chr14	-	20929321	20929771	20929342	20929771	20928813	20929004	2035	58	23	44	27	146	125	0.211963910359	0.544170236338	0.683	0.583	0.1
2196	RHNO1	RHNO1	chr12	+	2994448	2994700	2994448	2994658	2997076	2998691	2196	356	11	417	7	167	125	0.212110963946	0.544170236338	0.96	0.978	-0.018
2956	APEX1	APEX1	chr14	+	20923289	20923497	20923289	20923487	20923736	20923862	2956	80	24	114	49	135	125	0.212267418774	0.544170236338	0.755	0.683	0.072
3086	SLC10A3	SLC10A3	chrX	-	153718645	153719029	153718932	153719029	153715644	153717421	3086	95	0	116	2	412	125	0.212477372155	0.544170236338	1.0	0.946	0.054
1677	ZNF248	ZNF248	chr10	-	38145223	38146564	38146112	38146564	38126912	38127039	1677	33	0	37	2	1014	125	0.21316429921	0.545197698248	1.0	0.695	0.305
1072	PLEKHB2	PLEKHB2	chr2	+	131890474	131890588	131890474	131890564	131897742	131897848	1072	26	22	27	37	149	125	0.214149729628	0.54698485158	0.498	0.38	0.118
1928	DHX16	DHX16	chr6	-	30640411	30640830	30640732	30640830	30638812	30639051	1928	249	1	187	3	446	125	0.214928389631	0.548066825503	0.986	0.946	0.04
2689	MINA	MINA	chr3	-	97690757	97691295	97691224	97691295	97686005	97686476	2689	16	34	6	25	592	125	0.215147826154	0.548066825503	0.09	0.048	0.042
446	FAM160A2	FAM160A2	chr11	-	6239787	6239993	6239829	6239993	6238600	6239380	446	19	38	38	49	167	125	0.217484050882	0.553279425444	0.272	0.367	-0.095
1690	COPB2	COPB2	chr3	-	139108310	139108522	139108389	139108522	139102139	139102277	1690	50	616	24	405	204	125	0.218811340777	0.555175582716	0.047	0.035	0.012
1848	ZNF542P	ZNF542P	chr19	+	56879489	56879829	56879489	56879589	56880234	56880305	1848	72	5	52	1	365	125	0.218700526476	0.555175582716	0.831	0.947	-0.116
1700	RWDD3	RWDD3	chr1	+	95709766	95710271	95709766	95710254	95712311	95712781	1700	0	2	1	0	142	125	0.219473944392	0.556117245551	0.0	1.0	-1.0
1338	TSEN34	TSEN34	chr19	+	54694118	54694301	54694118	54694222	54695211	54695458	1338	18	0	22	2	204	125	0.220667998051	0.557121619788	1.0	0.871	0.129
3007	NRM	NRM	chr6	-	30657801	30658020	30657823	30658020	30655823	30656719	3007	1	9	0	21	147	125	0.220553933606	0.557121619788	0.086	0.0	0.086
379	USP19	USP19	chr3	-	49154869	49155003	49154899	49155003	49154159	49154376	379	22	0	28	2	155	125	0.22074630218	0.557121619788	1.0	0.919	0.081
143	LINC00339	LINC00339	chr1	+	22351996	22352136	22351996	22352132	22356772	22357717	143	14	5	18	14	129	125	0.221143002629	0.557159682919	0.731	0.555	0.176
2100	PPP1R9A	PPP1R9A	chr7	+	94913329	94913642	94913329	94913528	94915517	94915637	2100	0	5	11	40	239	125	0.221345408623	0.557159682919	0.0	0.126	-0.126
2826	LINC01140	LINC01140	chr1	+	87597608	87597942	87597608	87597935	87599296	87599401	2826	0	1	5	1	132	125	0.222124746222	0.558384737538	0.0	0.826	-0.826
1883	FANCA	FANCA	chr16	-	89805536	89805697	89805540	89805697	89805289	89805382	1883	5	27	5	63	129	125	0.222530268773	0.558668095814	0.152	0.071	0.081
469	HELLS	HELLS	chr10	+	96336418	96336562	96336418	96336466	96341082	96341279	469	43	0	131	4	221	125	0.22329330011	0.55984706519	1.0	0.949	0.051
2317	FAM227A	FAM227A	chr22	-	39035619	39035729	39035659	39035729	39034750	39034827	2317	2	0	0	1	165	125	0.223936938761	0.560723988394	1.0	0.0	1.0
100	NTMT1	NTMT1	chr9	+	132388431	132388600	132388431	132388574	132394928	132395144	100	20	433	10	348	151	125	0.225523322225	0.561208045669	0.037	0.023	0.014
1247	DUS4L	DUS4L	chr7	+	107204401	107204654	107204401	107204504	107207494	107207631	1247	5	2	14	1	275	125	0.225857890889	0.561208045669	0.532	0.864	-0.332
1278	BRCA1	BRCA1	chr17	-	41243451	41246877	41246760	41246877	41242960	41243049	1278	1366	8	1961	19	3434	125	0.226652165686	0.561208045669	0.861	0.79	0.071
1921	SH3D19	SH3D19	chr4	-	152097676	152097839	152097685	152097839	152095821	152096826	1921	0	28	4	83	134	125	0.226848897727	0.561208045669	0.0	0.043	-0.043
2120	PRKCSH	PRKCSH	chr19	+	11546077	11546531	11546077	11546527	11546861	11547017	2120	49	532	66	563	129	125	0.224793856763	0.561208045669	0.082	0.102	-0.02
2184	ZBTB48	ZBTB48	chr1	+	6640050	6640196	6640050	6640109	6640600	6641359	2184	5	6	4	1	212	125	0.2270290536	0.561208045669	0.329	0.702	-0.373
2561	TCF4	TCF4	chr18	-	52899739	52899902	52899751	52899902	52896077	52896307	2561	208	129	9	10	137	125	0.226017435413	0.561208045669	0.595	0.451	0.144
290	ACTR6	ACTR6	chr12	+	100599453	100599535	100599453	100599522	100601440	100601564	290	9	80	4	75	138	125	0.224634232311	0.561208045669	0.092	0.046	0.046
3106	TSEN2	TSEN2	chr3	+	12526009	12526379	12526009	12526127	12531282	12531488	3106	13	2	5	3	377	125	0.225110335774	0.561208045669	0.683	0.356	0.327
935	RPP14	RPP14	chr3	+	58291971	58292378	58291971	58292144	58296233	58296318	935	2	7	11	13	359	125	0.227071599191	0.561208045669	0.09	0.228	-0.138
1646	EDF1	EDF1	chr9	-	139757793	139757900	139757802	139757900	139757357	139757451	1646	120	0	137	3	134	125	0.227366640798	0.561210285437	1.0	0.977	0.023
3092	PPP1R8	PPP1R8	chr1	+	28157324	28157877	28157324	28157757	28159266	28159327	3092	16	1	16	4	245	125	0.227869020041	0.561397987075	0.891	0.671	0.22
890	YIF1B	YIF1B	chr19	-	38806356	38806445	38806362	38806445	38800044	38800283	890	28	20	27	11	131	125	0.228031153031	0.561397987075	0.572	0.701	-0.129
1200	C7orf49	C7orf49	chr7	-	134855150	134855578	134855403	134855578	134853500	134853812	1200	52	57	98	80	378	125	0.229458688178	0.562929547599	0.232	0.288	-0.056
2265	FGFR2	FGFR2	chr10	-	123274630	123274833	123274636	123274833	123263303	123263455	2265	15	9	33	10	131	125	0.229562736417	0.562929547599	0.614	0.759	-0.145
2548	OXLD1	OXLD1	chr17	-	79633179	79633667	79633547	79633667	79632065	79632614	2548	46	0	61	2	493	125	0.229833394958	0.562929547599	1.0	0.885	0.115
475	GOSR1	GOSR1	chr17	+	28804425	28804504	28804425	28804482	28808160	28808275	475	7	94	4	116	147	125	0.229636296664	0.562929547599	0.06	0.028	0.032
1132	SIGMAR1	SIGMAR1	chr9	-	34637216	34637417	34637329	34637417	34636993	34637086	1132	554	1	518	5	238	125	0.231801471403	0.563037455786	0.997	0.982	0.015
1164	GPN3	GPN3	chr12	-	110905930	110906089	110905960	110906089	110902910	110903019	1164	8	237	12	203	155	125	0.230704433798	0.563037455786	0.027	0.046	-0.019
1241	DUS4L	DUS4L	chr7	+	107204401	107204654	107204401	107204504	107205032	107205121	1241	10	9	11	4	275	125	0.231666211526	0.563037455786	0.336	0.556	-0.22
1303	STX10	STX10	chr19	-	13255577	13255684	13255581	13255684	13255390	13255485	1303	279	3	299	0	129	125	0.232024388273	0.563037455786	0.989	1.0	-0.011
1436	ANAPC4	ANAPC4	chr4	+	25407194	25407244	25407194	25407241	25408450	25408507	1436	8	48	18	62	128	125	0.23195964491	0.563037455786	0.14	0.221	-0.081
2143	HELQ	HELQ	chr4	-	84364656	84364767	84364669	84364767	84362457	84362556	2143	2	8	0	7	138	125	0.230454882598	0.563037455786	0.185	0.0	0.185
218	CTNND1	CTNND1	chr11	+	57529233	57529540	57529233	57529518	57563048	57563201	218	3	22	23	79	147	125	0.232949817333	0.563037455786	0.104	0.198	-0.094
2190	CASP8AP2	CASP8AP2	chr6	+	90539618	90539825	90539618	90539786	90556280	90556363	2190	4	5	4	15	164	125	0.230938172599	0.563037455786	0.379	0.169	0.21
3024	ZBTB8OS	ZBTB8OS	chr1	-	33116029	33116191	33116033	33116191	33099551	33099673	3024	4	4	15	5	129	125	0.23312347488	0.563037455786	0.492	0.744	-0.252
3099	LYRM2	LYRM2	chr6	-	90347443	90347601	90347460	90347601	90341942	90347072	3099	45	181	42	126	142	125	0.232576151199	0.563037455786	0.18	0.227	-0.047
863	RCC1	RCC1	chr1	+	28857034	28857127	28857034	28857085	28858314	28858502	863	3	15	5	68	167	125	0.232244862624	0.563037455786	0.13	0.052	0.078
1195	GDAP1	GDAP1	chr8	+	75263508	75263701	75263508	75263556	75272371	75272545	1195	94	5	21	3	270	125	0.234197833967	0.563492392445	0.897	0.764	0.133
1864	ANAPC11	ANAPC11	chr17	+	79849588	79849739	79849588	79849717	79851427	79851490	1864	55	119	52	148	147	125	0.234134893703	0.563492392445	0.282	0.23	0.052
2790	NPHP1	NPHP1	chr2	-	110922096	110922307	110922264	110922307	110920624	110920712	2790	11	6	4	6	293	125	0.23401036184	0.563492392445	0.439	0.221	0.218
2807	CABYR	CABYR	chr18	+	21735664	21736963	21735664	21736006	21739435	21740033	2807	128	33	51	8	1082	125	0.235126579316	0.564303790358	0.309	0.424	-0.115
356	ZGPAT	ZGPAT	chr20	+	62339379	62339521	62339379	62339470	62339904	62340516	356	2	7	2	28	176	125	0.235122223112	0.564303790358	0.169	0.048	0.121
435	SLC12A9	SLC12A9	chr7	+	100450340	100450461	100450340	100450457	100451777	100452000	435	0	4	1	1	129	125	0.236826677787	0.566957717964	0.0	0.492	-0.492
945	CLIP4	CLIP4	chr2	+	29380069	29380268	29380069	29380213	29383198	29383333	945	8	101	8	188	180	125	0.236585085409	0.566957717964	0.052	0.029	0.023
156	TSPAN17	TSPAN17	chr5	+	176083078	176083135	176083078	176083126	176083700	176083817	156	3	277	7	288	134	125	0.237450613955	0.567729422267	0.01	0.022	-0.012
252	ATP5J	ATP5J	chr21	-	27107163	27107965	27107299	27107965	27101941	27102112	252	462	58	602	60	261	125	0.237744134377	0.567729422267	0.792	0.828	-0.036
2764	AIP	AIP	chr11	+	67257786	67257928	67257786	67257920	67258258	67258579	2764	192	2	256	0	133	125	0.238347551083	0.568458909333	0.989	1.0	-0.011
1326	METTL10	METTL10	chr10	-	126477607	126477726	126477611	126477726	126453960	126454177	1326	4	0	4	2	129	125	0.240210523477	0.572186864912	1.0	0.66	0.34
2308	ZNF550	ZNF550	chr19	-	58057824	58059361	58059199	58059361	58053203	58054611	2308	278	0	144	1	1500	125	0.241510268431	0.573136308665	1.0	0.923	0.077
558	TSEN15	TSEN15	chr1	+	184041290	184041444	184041290	184041432	184041960	184043344	558	3	111	5	77	137	125	0.241268651894	0.573136308665	0.024	0.056	-0.032
804	PQBP1	PQBP1	chrX	+	48755194	48755376	48755194	48755365	48755774	48755859	804	61	404	30	262	136	125	0.241070870618	0.573136308665	0.122	0.095	0.027
1153	UBL7	UBL7	chr15	-	74753008	74753529	74753377	74753529	74751024	74751237	1153	43	43	31	45	494	125	0.243731105036	0.573577528796	0.202	0.148	0.054
1498	PAN2	PAN2	chr12	-	56717820	56717969	56717832	56717969	56717590	56717697	1498	3	10	13	18	137	125	0.244101128607	0.573577528796	0.215	0.397	-0.182
1503	DHX40	DHX40	chr17	+	57643987	57644155	57643987	57644070	57650476	57650596	1503	72	1	82	4	210	125	0.242115210867	0.573577528796	0.977	0.924	0.053
1511	TLE1	TLE1	chr9	-	84267098	84267203	84267128	84267203	84235355	84235472	1511	2	0	25	21	155	125	0.242980971609	0.573577528796	1.0	0.49	0.51
1584	ZNF195	ZNF195	chr11	-	3382972	3383119	3383026	3383119	3379156	3381795	1584	63	0	77	2	179	125	0.244010564761	0.573577528796	1.0	0.964	0.036
1769	FLAD1	FLAD1	chr1	+	154955769	154956542	154955769	154955873	154960580	154961325	1769	331	5	346	2	794	125	0.243948829669	0.573577528796	0.912	0.965	-0.053
2545	OXLD1	OXLD1	chr17	-	79633184	79633667	79633547	79633667	79632065	79632614	2545	38	0	53	2	488	125	0.243918047742	0.573577528796	1.0	0.872	0.128
580	CAAP1	CAAP1	chr9	-	26892256	26892826	26892410	26892826	26887310	26887511	580	17	32	24	71	279	125	0.242801547265	0.573577528796	0.192	0.132	0.06
1240	CCDC58	CCDC58	chr3	-	122101994	122102078	122102020	122102078	122090521	122090647	1240	21	147	11	121	151	125	0.246845910836	0.575397560728	0.106	0.07	0.036
1409	FAM111A	FAM111A	chr11	+	58910555	58910777	58910555	58910590	58913299	58913329	1409	36	0	52	2	312	125	0.246371983193	0.575397560728	1.0	0.912	0.088
1518	SIKE1	SIKE1	chr1	-	115323057	115323308	115323069	115323308	115322730	115322836	1518	14	57	8	57	137	125	0.245468560586	0.575397560728	0.183	0.114	0.069
1699	RWDD3	RWDD3	chr1	+	95709766	95710254	95709766	95710207	95712311	95712781	1699	12	0	16	2	172	125	0.246986688803	0.575397560728	1.0	0.853	0.147
1776	FASTK	FASTK	chr7	-	150775928	150776108	150776009	150776108	150775648	150775788	1776	237	14	247	22	206	125	0.245498959178	0.575397560728	0.911	0.872	0.039
577	LAMA4	LAMA4	chr6	-	112575643	112575917	112575660	112575917	112575157	112575493	577	136	156	66	59	142	125	0.246301227436	0.575397560728	0.434	0.496	-0.062
644	APOM	APOM	chr6	+	31624248	31624410	31624248	31624403	31625001	31625075	644	1	5	0	11	132	125	0.246650941929	0.575397560728	0.159	0.0	0.159
1657	ANKLE1	ANKLE1	chr19	+	17394033	17394771	17394033	17394693	17394897	17395075	1657	29	0	15	1	203	125	0.247295793082	0.575415089269	1.0	0.902	0.098
1214	GLT8D1	GLT8D1	chr3	-	52739462	52740099	52739718	52740099	52734460	52734512	1214	78	3	95	8	381	125	0.251827407105	0.584691774051	0.895	0.796	0.099
583	ATG9A	ATG9A	chr2	-	220088590	220088744	220088649	220088744	220088306	220088486	583	293	7	275	3	184	125	0.25189551272	0.584691774051	0.966	0.984	-0.018
3110	HHLA3	HHLA3	chr1	+	70820492	70820794	70820492	70820790	70832126	70832220	3110	19	11	25	25	129	125	0.252471898216	0.58531759635	0.626	0.492	0.134
2740	SSR3	SSR3	chr3	-	156266654	156266792	156266693	156266792	156262096	156262228	2740	42	2247	39	1602	164	125	0.25313683016	0.585436450843	0.014	0.018	-0.004
287	RB1CC1	RB1CC1	chr8	-	53540591	53540728	53540600	53540728	53537276	53537347	287	49	54	32	24	134	125	0.252919157487	0.585436450843	0.458	0.554	-0.096
174	ALKBH2	ALKBH2	chr12	-	109531051	109531293	109531154	109531293	109530311	109530742	174	66	4	120	14	228	125	0.253538363702	0.585655203321	0.9	0.825	0.075
2059	SPPL2B	SPPL2B	chr19	+	2351431	2351655	2351431	2351592	2352943	2355100	2059	4	24	8	22	188	125	0.253944543368	0.585884146005	0.1	0.195	-0.095
2604	FASTKD2	FASTKD2	chr2	+	207630111	207630471	207630111	207630378	207631367	207632194	2604	83	42	92	62	218	125	0.254774601715	0.587089299604	0.531	0.46	0.071
177	TBC1D7	TBC1D7	chr6	-	13328547	13328815	13328687	13328815	13327018	13327138	177	4	8	16	14	265	125	0.255114616072	0.587163676074	0.191	0.35	-0.159
992	CDK11B	CDK11B	chr1	-	1650766	1650894	1650796	1650894	1647784	1647917	992	56	43	51	54	155	125	0.256428261327	0.58947605134	0.512	0.432	0.08
1935	SVIL-AS1	SVIL-AS1	chr10	+	29698462	29698612	29698462	29698587	29704285	29704341	1935	140	60	72	41	150	125	0.258130556803	0.591252223746	0.66	0.594	0.066
398	SLC35B3	SLC35B3	chr6	-	8435460	8435800	8435671	8435800	8434617	8434663	398	37	5	29	8	336	125	0.258119598958	0.591252223746	0.734	0.574	0.16
907	TMEM134	TMEM134	chr11	-	67235487	67235563	67235498	67235563	67234971	67235034	907	1	12	8	29	136	125	0.258103137728	0.591252223746	0.071	0.202	-0.131
1961	CXorf40A	CXorf40A	chrX	+	148622518	148622888	148622518	148622837	148623563	148623630	1961	50	2	33	0	176	125	0.258992860769	0.591920992382	0.947	1.0	-0.053
1978	STX16	STX16	chr20	+	57226308	57227194	57226308	57227143	57234678	57234690	1978	24	21	57	74	176	125	0.259042991949	0.591920992382	0.448	0.354	0.094
1819	NUDT12	NUDT12	chr5	-	102895743	102895955	102895797	102895955	102894579	102895169	1819	26	0	66	3	179	125	0.260046322202	0.593502850193	1.0	0.939	0.061
1239	AK2	AK2	chr1	-	33486967	33487062	33486991	33487062	33480122	33480195	1239	569	11	1082	31	149	125	0.262562846337	0.594762821112	0.977	0.967	0.01
1305	INPP5J	INPP5J	chr22	+	31520830	31521996	31520830	31520892	31522361	31522475	1305	51	1	93	0	1229	125	0.263403869937	0.594762821112	0.838	1.0	-0.162
1734	ATP8B3	ATP8B3	chr19	-	1811487	1811883	1811599	1811883	1810620	1810682	1734	6	13	4	3	237	125	0.263070971981	0.594762821112	0.196	0.413	-0.217
1748	SPINT1	SPINT1	chr15	+	41145908	41146127	41145908	41146079	41146594	41146720	1748	5	1	245	10	173	125	0.263233374864	0.594762821112	0.783	0.947	-0.164
1780	KLF6	KLF6	chr10	-	3823832	3824406	3823958	3824406	3822297	3822421	1780	710	10	4938	100	251	125	0.263212517551	0.594762821112	0.972	0.961	0.011
2279	ATXN2L	ATXN2L	chr16	+	28847253	28847497	28847253	28847443	28848048	28848558	2279	40	50	46	79	179	125	0.262832473542	0.594762821112	0.358	0.289	0.069
274	METTL23	METTL23	chr17	+	74722911	74723295	74722911	74722961	74725771	74725876	274	31	6	33	12	459	125	0.262064951676	0.594762821112	0.585	0.428	0.157
547	MAPKAPK5	MAPKAPK5	chr12	+	112326688	112326810	112326688	112326804	112327843	112327948	547	122	129	131	168	131	125	0.263401279924	0.594762821112	0.474	0.427	0.047
820	LPIN3	LPIN3	chr20	+	39986521	39986674	39986521	39986597	39986876	39986991	820	11	0	47	5	202	125	0.262962182888	0.594762821112	1.0	0.853	0.147
1552	ARFIP1	ARFIP1	chr4	+	153701088	153701378	153701088	153701243	153711910	153712027	1552	72	2	144	1	260	125	0.265992713865	0.595042618273	0.945	0.986	-0.041
224	SMTN	SMTN	chr22	+	31496870	31497035	31496870	31496939	31500301	31500610	224	63	2	606	7	221	125	0.264920863005	0.595042618273	0.947	0.98	-0.033
2255	MED18	MED18	chr1	+	28655512	28655691	28655512	28655635	28657107	28657246	2255	22	0	79	4	181	125	0.265154589056	0.595042618273	1.0	0.932	0.068
2552	OXLD1	OXLD1	chr17	-	79633193	79633667	79633547	79633667	79632065	79632614	2552	34	0	52	2	479	125	0.266022721901	0.595042618273	1.0	0.872	0.128
283	METTL23	METTL23	chr17	+	74722911	74723439	74722911	74723295	74729059	74729297	283	6	7	5	14	269	125	0.26422957406	0.595042618273	0.285	0.142	0.143
2925	SLC43A3	SLC43A3	chr11	-	57194534	57194621	57194538	57194621	57194060	57194125	2925	55	3	156	17	129	125	0.264694844668	0.595042618273	0.947	0.899	0.048
3109	HHLA3	HHLA3	chr1	+	70820492	70820891	70820492	70820790	70832126	70832220	3109	10	11	12	25	226	125	0.26387528111	0.595042618273	0.335	0.21	0.125
420	DKC1	DKC1	chrX	+	153993173	153993805	153993173	153993241	153994181	153994273	420	387	2	355	0	689	125	0.266003288466	0.595042618273	0.972	1.0	-0.028
1140	ZNF529-AS1	ZNF529-AS1	chr19	+	37063971	37064457	37063971	37064427	37065722	37065802	1140	11	10	12	5	155	125	0.267517519836	0.595593264699	0.47	0.659	-0.189
1198	FAM3A	FAM3A	chrX	-	153744233	153744566	153744292	153744566	153744083	153744136	1198	22	0	57	3	184	125	0.267262546115	0.595593264699	1.0	0.928	0.072
1867	ZNF557	ZNF557	chr19	+	7069470	7069784	7069470	7069772	7070572	7070664	1867	10	0	5	1	137	125	0.267405515503	0.595593264699	1.0	0.82	0.18
3097	GPX8	GPX8	chr5	+	54455945	54456224	54455945	54456071	54459882	54463129	3097	347	3	255	5	278	125	0.26668088977	0.595593264699	0.981	0.958	0.023
1808	NCEH1	NCEH1	chr3	-	172365651	172365904	172365685	172365904	172363412	172363482	1808	6	0	107	20	159	125	0.267832386671	0.595599293436	1.0	0.808	0.192
1796	AP5S1	AP5S1	chr20	+	3801170	3801501	3801170	3801349	3802748	3802940	1796	11	14	15	10	277	125	0.268166390505	0.595647814998	0.262	0.404	-0.142
2192	MFAP3	MFAP3	chr5	+	153418518	153418868	153418518	153418571	153429116	153429577	2192	6	17	10	14	422	125	0.269323605989	0.596136241563	0.095	0.175	-0.08
2473	ATRNL1	ATRNL1	chr10	+	116853123	116853802	116853123	116853395	116879948	116880032	2473	50	4	15	0	532	125	0.268874423413	0.596136241563	0.746	1.0	-0.254
840	AKT1S1	AKT1S1	chr19	-	50379859	50380644	50380281	50380644	50376173	50376559	840	245	10	112	2	547	125	0.269263908825	0.596136241563	0.848	0.928	-0.08
1831	IFI6	IFI6	chr1	-	27995731	27995857	27995755	27995857	27994968	27995046	1831	0	17	5	79	149	125	0.270538195242	0.597438514493	0.0	0.05	-0.05
311	TRAPPC3	TRAPPC3	chr1	-	36614692	36615115	36614937	36615115	36605320	36605420	311	44	0	26	1	370	125	0.270250959784	0.597438514493	1.0	0.898	0.102
2696	GPR162	GPR162	chr12	+	6932633	6933931	6932633	6932929	6934648	6934838	2696	119	8	45	1	1127	125	0.271641121279	0.598779385406	0.623	0.833	-0.21
98	GAA	GAA	chr17	+	78075354	78075689	78075354	78075424	78078353	78078931	98	13	4	3	3	390	125	0.271773033418	0.598779385406	0.51	0.243	0.267
394	ZNF638	ZNF638	chr2	+	71558884	71559005	71558884	71558995	71575882	71577401	394	29	50	24	60	135	125	0.272100631899	0.598809695113	0.349	0.27	0.079
288	EIF4B	EIF4B	chr12	+	53428395	53428508	53428395	53428493	53431192	53431406	288	93	798	140	1405	140	125	0.272467268686	0.598925747296	0.094	0.082	0.012
1637	RPA2	RPA2	chr1	-	28240422	28240680	28240573	28240680	28233691	28233793	1637	4	128	0	192	276	125	0.274551651087	0.602120172729	0.014	0.0	0.014
2808	USP46	USP46	chr4	-	53464734	53464872	53464793	53464872	53457126	53463907	2808	10	62	11	40	184	125	0.274505236683	0.602120172729	0.099	0.157	-0.058
1827	GAPLINC	GAPLINC	chr18	+	3467124	3467294	3467124	3467268	3478753	3478976	1827	10	4	0	1	151	125	0.275801850621	0.603474691496	0.674	0.0	0.674
2960	APEX1	APEX1	chr14	+	20923289	20923548	20923289	20923487	20923736	20923862	2960	189	24	289	49	186	125	0.275775086441	0.603474691496	0.841	0.799	0.042
1442	AURKA	AURKA	chr20	-	54967209	54967351	54967223	54967351	54965611	54965721	1442	21	24	17	31	139	125	0.276674717854	0.604691135928	0.44	0.33	0.11
2809	TTC23	TTC23	chr15	-	99789375	99789824	99789621	99789824	99768737	99768937	2809	8	4	33	7	371	125	0.276992375777	0.604692737966	0.403	0.614	-0.211
791	PER3	PER3	chr1	+	7870497	7870648	7870497	7870627	7879344	7879480	791	11	8	8	12	146	125	0.278034965362	0.606275101612	0.541	0.363	0.178
1815	RBM12	RBM12	chr20	-	34252681	34252878	34252723	34252878	34246851	34246936	1815	61	2	105	8	167	125	0.279455597429	0.606599863361	0.958	0.908	0.05
2433	BACE1	BACE1	chr11	-	117165846	117166063	117165978	117166063	117164586	117164649	2433	38	0	64	2	257	125	0.279187375768	0.606599863361	1.0	0.94	0.06
486	ZKSCAN7	ZKSCAN7	chr3	+	44596666	44597010	44596666	44596973	44598421	44598962	486	3	1	4	6	162	125	0.279378987435	0.606599863361	0.698	0.34	0.358
697	IDUA	IDUA	chr4	+	997336	997417	997336	997413	997799	997900	697	3	20	6	17	129	125	0.279358079077	0.606599863361	0.127	0.255	-0.128
515	C11orf57	C11orf57	chr11	+	111944967	111945640	111944967	111945082	111946290	111946408	515	153	13	157	20	683	125	0.280019746657	0.607133723434	0.683	0.59	0.093
1688	PHPT1	PHPT1	chr9	+	139743267	139744048	139743267	139744025	139744464	139744589	1688	66	12	75	21	148	125	0.280430598879	0.607277839546	0.823	0.751	0.072
1886	FAM104B	FAM104B	chrX	-	55185554	55185661	55185558	55185661	55171677	55172744	1886	17	25	22	20	129	125	0.281059892731	0.607277839546	0.397	0.516	-0.119
1970	RAB29	RAB29	chr1	-	205744400	205744610	205744501	205744610	205743960	205744214	1970	31	5	14	5	226	125	0.281677614255	0.607277839546	0.774	0.608	0.166
2097	GMPR2	GMPR2	chr14	+	24702684	24702804	24702684	24702799	24704942	24705026	2097	99	0	206	4	130	125	0.281623061806	0.607277839546	1.0	0.98	0.02
2910	DPH5	DPH5	chr1	-	101491220	101491362	101491238	101491362	101490864	101491022	2910	11	66	13	126	143	125	0.281151446448	0.607277839546	0.127	0.083	0.044
1586	TMEM126B	TMEM126B	chr11	+	85340175	85340306	85340175	85340247	85342730	85342852	1586	19	4	10	5	184	125	0.283015033408	0.607291937275	0.763	0.576	0.187
1917	TOMM5	TOMM5	chr9	-	37592249	37592636	37592306	37592636	37588411	37588929	1917	14	31	9	34	182	125	0.283912163548	0.607291937275	0.237	0.154	0.083
20	PITRM1	PITRM1	chr10	-	3190359	3190483	3190362	3190483	3190178	3190255	20	21	572	13	521	128	125	0.282556356184	0.607291937275	0.035	0.024	0.011
2718	DEF8	DEF8	chr16	+	90015824	90016046	90015824	90015921	90020650	90020784	2718	0	48	4	99	250	125	0.283597822628	0.607291937275	0.0	0.02	-0.02
301	TRMT2B	TRMT2B	chrX	-	100306772	100307105	100306805	100307105	100296305	100296360	301	2	2	9	2	158	125	0.282902497469	0.607291937275	0.442	0.781	-0.339
48	MORC2	MORC2	chr22	-	31363051	31364483	31363807	31364483	31354626	31354680	48	20	95	29	97	881	125	0.283604486078	0.607291937275	0.029	0.041	-0.012
545	CNN2	CNN2	chr19	+	1032557	1032695	1032557	1032662	1036128	1036245	545	1265	35	2257	78	158	125	0.28304099945	0.607291937275	0.966	0.958	0.008
1450	PACRGL	PACRGL	chr4	+	20702035	20702234	20702035	20702201	20706088	20706156	1450	3	5	2	11	158	125	0.28476130816	0.608323688372	0.322	0.126	0.196
1562	CCDC136	CCDC136	chr7	+	128441239	128441563	128441239	128441527	128444703	128444815	1562	26	5	6	0	161	125	0.285032168451	0.608323688372	0.801	1.0	-0.199
1463	BCS1L	BCS1L	chr2	+	219524378	219524523	219524378	219524466	219525661	219526030	1463	1	16	4	19	182	125	0.287328789761	0.612022546274	0.041	0.126	-0.085
2650	DNASE1L1	DNASE1L1	chrX	-	153636893	153637614	153637447	153637614	153633774	153633996	2650	26	18	53	54	679	125	0.287406814183	0.612022546274	0.21	0.153	0.057
1858	TAX1BP1	TAX1BP1	chr7	+	27855967	27856139	27855967	27856013	27856508	27856657	1858	70	369	55	357	251	125	0.28867280469	0.61403312302	0.086	0.071	0.015
2432	BHLHB9	BHLHB9	chrX	+	101975884	101976019	101975884	101975955	102002744	102002839	2432	11	2	5	3	189	125	0.289075278593	0.614204489483	0.784	0.524	0.26
1325	HDAC9	HDAC9	chr7	+	18535368	18535646	18535368	18535477	18535884	18535947	1325	173	50	22	10	294	125	0.290944105641	0.615213310411	0.595	0.483	0.112
1428	CHRNA5	CHRNA5	chr15	+	78882146	78882978	78882146	78882191	78885433	78887611	1428	390	6	412	3	912	125	0.290658360151	0.615213310411	0.899	0.95	-0.051
1801	HYDIN	HYDIN	chr16	-	71264464	71264625	71264562	71264625	71220663	71220821	1801	2	2	0	2	223	125	0.289922124219	0.615213310411	0.359	0.0	0.359
1860	ANAPC11	ANAPC11	chr17	+	79857117	79857418	79857117	79857203	79857795	79858409	1860	20	0	12	1	340	125	0.291446052789	0.615213310411	1.0	0.815	0.185
2680	ZNF761	ZNF761	chr19	+	53948253	53948472	53948253	53948376	53949479	53949590	2680	11	14	6	15	221	125	0.291178239116	0.615213310411	0.308	0.185	0.123
307	PARN	PARN	chr16	-	14723963	14724128	14724046	14724128	14723453	14723531	307	18	0	70	4	208	125	0.291484713109	0.615213310411	1.0	0.913	0.087
1791	ODF2	ODF2	chr9	+	131223220	131223346	131223220	131223289	131233586	131233747	1791	24	9	13	2	182	125	0.292964330666	0.616971239416	0.647	0.817	-0.17
2628	SLC50A1	SLC50A1	chr1	+	155108774	155108872	155108774	155108852	155110454	155110574	2628	1	21	3	18	145	125	0.292742898883	0.616971239416	0.039	0.126	-0.087
1061	IQCH-AS1	IQCH-AS1	chr15	-	67813831	67814182	67813883	67814182	67811337	67811440	1061	71	2	39	3	177	125	0.294054387432	0.617223070649	0.962	0.902	0.06
1294	DBNDD2	DBNDD2	chr20	+	44037440	44037676	44037440	44037578	44038571	44039250	1294	37	243	55	460	223	125	0.293458303168	0.617223070649	0.079	0.063	0.016
666	IKZF5	IKZF5	chr10	-	124758008	124758187	124758012	124758187	124755509	124755692	666	35	8	35	4	129	125	0.293790008879	0.617223070649	0.809	0.895	-0.086
2894	KCNK2	KCNK2	chr1	+	215256559	215256774	215256559	215256650	215259710	215260021	2894	19	13	2	0	249	125	0.294608736396	0.617707108839	0.423	1.0	-0.577
2559	PLRG1	PLRG1	chr4	-	155468162	155468216	155468189	155468216	155467274	155467365	2559	202	2	362	8	152	125	0.294935389653	0.617713198088	0.988	0.974	0.014
1933	ZNF669	ZNF669	chr1	-	247267240	247267674	247267498	247267674	247265288	247265415	1933	18	46	5	23	383	125	0.296022914712	0.619311097884	0.113	0.066	0.047
1849	ZNF542P	ZNF542P	chr19	+	56886054	56886194	56886054	56886126	56888235	56891196	1849	13	15	12	24	193	125	0.296504727577	0.619639671651	0.36	0.245	0.115
1421	AMN1	AMN1	chr12	-	31881904	31882108	31881924	31882108	31854796	31854941	1421	0	2	2	2	145	125	0.297341868783	0.620709284068	0.0	0.463	-0.463
410	RUSC1	RUSC1	chr1	+	155293727	155294378	155293727	155294335	155294635	155294734	410	26	4	67	19	168	125	0.297755722735	0.620893900523	0.829	0.724	0.105
1084	TGDS	TGDS	chr13	-	95243106	95243197	95243110	95243197	95235347	95235490	1084	65	5	39	1	129	125	0.30074399663	0.625524412592	0.926	0.974	-0.048
1441	AURKA	AURKA	chr20	-	54966998	54967351	54967223	54967351	54963211	54963258	1441	145	62	82	45	350	125	0.30192170167	0.625524412592	0.455	0.394	0.061
209	BCL2L11	BCL2L11	chr2	+	111881309	111881716	111881309	111881446	111907620	111907724	209	61	2	112	1	395	125	0.301579399277	0.625524412592	0.906	0.973	-0.067
2241	GSTCD	GSTCD	chr4	+	106638749	106639196	106638749	106638935	106640216	106640684	2241	64	3	242	5	386	125	0.301305529259	0.625524412592	0.874	0.94	-0.066
2	ZRANB3	ZRANB3	chr2	-	136288067	136288300	136288095	136288300	136261898	136262066	2	2	0	2	2	153	125	0.301943387839	0.625524412592	1.0	0.45	0.55
445	ZNF84	ZNF84	chr12	+	133613871	133614140	133613871	133614131	133617863	133618068	445	2	8	5	7	134	125	0.301590093895	0.625524412592	0.189	0.4	-0.211
1589	SAMD9L	SAMD9L	chr7	-	92776195	92776459	92776400	92776459	92774697	92775353	1589	3	1	0	1	330	125	0.302885924177	0.625873465315	0.532	0.0	0.532
2251	ZNF484	ZNF484	chr9	-	95640101	95640320	95640171	95640320	95637296	95637341	2251	0	3	2	4	195	125	0.302958240184	0.625873465315	0.0	0.243	-0.243
3054	LOC81691	LOC81691	chr16	+	20817766	20818139	20817766	20818027	20818273	20818413	3054	2	1	4	9	237	125	0.303095954901	0.625873465315	0.513	0.19	0.323
1973	C1orf109	C1orf109	chr1	-	38155887	38156267	38156005	38156267	38155277	38155555	1973	99	3	58	4	243	125	0.303843390379	0.626322106498	0.944	0.882	0.062
2692	CTSL	CTSL	chr9	+	90340973	90341168	90340973	90341164	90342508	90342644	2692	329	43	39	8	129	125	0.30396974351	0.626322106498	0.881	0.825	0.056
1082	DDX11	DDX11	chr12	+	31226778	31227025	31226778	31226903	31231323	31231471	1082	107	11	170	11	247	125	0.304424869502	0.626583226548	0.831	0.887	-0.056
1689	OTUD5	OTUD5	chrX	-	48791968	48792140	48791983	48792140	48791736	48791885	1689	20	299	13	283	140	125	0.305767228792	0.627388106593	0.056	0.039	0.017
1701	RWDD3	RWDD3	chr1	+	95709766	95710271	95709766	95710207	95712311	95712781	1701	10	0	17	2	189	125	0.306788838287	0.627388106593	1.0	0.849	0.151
3021	ZBTB8OS	ZBTB8OS	chr1	-	33116029	33116191	33116033	33116191	33100368	33100393	3021	27	203	29	292	129	125	0.306087335058	0.627388106593	0.114	0.088	0.026
738	MIS12	MIS12	chr17	+	5389693	5390004	5389693	5389740	5392142	5394130	738	23	0	67	3	389	125	0.305515616963	0.627388106593	1.0	0.878	0.122
770	TM2D2	TM2D2	chr8	-	38853731	38854041	38853937	38854041	38852836	38853313	770	202	11	194	16	331	125	0.306472159816	0.627388106593	0.874	0.821	0.053
921	ZMYND8	ZMYND8	chr20	-	45867501	45867882	45867639	45867882	45865069	45865260	921	32	39	19	34	263	125	0.306443448258	0.627388106593	0.281	0.21	0.071
2173	CARD14	CARD14	chr17	+	78178025	78178150	78178025	78178140	78178833	78179004	2173	1	3	1	0	135	125	0.307424538816	0.628015010772	0.236	1.0	-0.764
1034	HILPDA	HILPDA	chr7	+	128095883	128096077	128095883	128095963	128097254	128098472	1034	54	1	92	5	239	125	0.309010462999	0.630152433551	0.966	0.906	0.06
1070	OCIAD1	OCIAD1	chr4	+	48853822	48854037	48853822	48853992	48862741	48863834	1070	6	16	3	18	170	125	0.309461651068	0.630152433551	0.216	0.109	0.107
1433	WDR4	WDR4	chr21	-	44293660	44293801	44293712	44293801	44279771	44279832	1433	27	0	51	2	177	125	0.309415003306	0.630152433551	1.0	0.947	0.053
3114	ATG4B	ATG4B	chr2	+	242610726	242610840	242610726	242610820	242611605	242613271	3114	10	163	7	191	145	125	0.310005723374	0.630587334965	0.05	0.031	0.019
2510	BANF1	BANF1	chr11	+	65769549	65770041	65769549	65769984	65771096	65771617	2510	3	2	24	5	182	125	0.311936990664	0.63333307939	0.507	0.767	-0.26
485	ETF1	ETF1	chr5	-	137878322	137878625	137878521	137878625	137854380	137854556	485	18	528	10	502	324	125	0.312019441628	0.63333307939	0.013	0.008	0.005
781	RFC5	RFC5	chr12	+	118455494	118455858	118455494	118455620	118456876	118456941	781	7	0	11	2	363	125	0.313641531013	0.63594903419	1.0	0.654	0.346
610	TMEM177	TMEM177	chr2	+	120436742	120436852	120436742	120436801	120438407	120439694	610	8	11	15	11	176	125	0.31478738888	0.637594838623	0.341	0.492	-0.151
1060	IQCH-AS1	IQCH-AS1	chr15	-	67813856	67814182	67813883	67814182	67811337	67811440	1060	56	2	32	3	152	125	0.316578445127	0.63907042833	0.958	0.898	0.06
2315	FLNB	FLNB	chr3	+	58127584	58127656	58127584	58127623	58128376	58128479	2315	74	12	800	178	158	125	0.316855673585	0.63907042833	0.83	0.78	0.05
2331	NOP56	NOP56	chr20	+	2636579	2636860	2636579	2636680	2637419	2637541	2331	275	6	205	2	305	125	0.316591776763	0.63907042833	0.949	0.977	-0.028
965	TMEM9	TMEM9	chr1	-	201123275	201123683	201123489	201123683	201122985	201123087	965	6	0	22	4	339	125	0.316754395023	0.63907042833	1.0	0.67	0.33
1085	TGDS	TGDS	chr13	-	95248228	95248529	95248304	95248529	95246094	95246161	1085	17	31	13	37	201	125	0.318461419979	0.641630822936	0.254	0.179	0.075
1130	RBBP8	RBBP8	chr18	+	20513838	20514122	20513838	20514041	20516716	20516923	1130	44	23	33	25	206	125	0.320229840552	0.643156353445	0.537	0.445	0.092
1158	PHRF1	PHRF1	chr11	+	581491	581606	581491	581597	587258	587464	1158	4	3	2	0	134	125	0.320109958851	0.643156353445	0.554	1.0	-0.446
1911	STK19	STK19	chr6	+	31946679	31946787	31946679	31946775	31947190	31947330	1911	3	60	6	58	137	125	0.320044564048	0.643156353445	0.044	0.086	-0.042
1369	SNX21	SNX21	chr20	+	44463597	44463755	44463597	44463748	44469277	44471914	1369	31	16	21	17	132	125	0.32254505713	0.643740553352	0.647	0.539	0.108
1618	TBC1D22B	TBC1D22B	chr6	+	37250657	37250789	37250657	37250728	37252111	37252240	1618	2	45	1	78	186	125	0.321293258122	0.643740553352	0.029	0.009	0.02
237	CASP8	CASP8	chr2	+	202098165	202098345	202098165	202098277	202098738	202098835	237	43	7	6	0	193	125	0.321889236971	0.643740553352	0.799	1.0	-0.201
268	OSBPL5	OSBPL5	chr11	-	3186445	3186582	3186452	3186582	3150242	3150399	268	10	0	7	1	132	125	0.322180640027	0.643740553352	1.0	0.869	0.131
282	METTL23	METTL23	chr17	+	74722911	74723439	74722911	74723260	74729059	74729297	282	6	13	5	22	304	125	0.321982863671	0.643740553352	0.16	0.085	0.075
623	ZNF501	ZNF501	chr3	+	44771097	44771507	44771097	44771214	44772967	44773052	623	2	0	4	3	418	125	0.322514722258	0.643740553352	1.0	0.285	0.715
859	GNL3	GNL3	chr3	+	52719935	52720218	52719935	52720071	52720784	52720843	859	24	8	14	2	272	125	0.323164750296	0.644303389305	0.58	0.763	-0.183
1625	ZNF155	ZNF155	chr19	+	44488321	44488474	44488321	44488397	44492610	44492710	1625	6	3	0	1	202	125	0.324768939029	0.646031127761	0.553	0.0	0.553
2492	LOC101927151	LOC101927151	chr19	+	28284374	28284558	28284374	28284517	28288661	28289084	2492	41	7	34	10	166	125	0.324472949431	0.646031127761	0.815	0.719	0.096
2865	C11orf74	C11orf74	chr11	+	36616042	36616311	36616042	36616191	36631630	36631789	2865	19	36	12	14	245	125	0.325153991773	0.646031127761	0.212	0.304	-0.092
842	AKT1S1	AKT1S1	chr19	-	50379859	50380644	50380493	50380644	50376173	50376559	842	486	4	236	4	759	125	0.325385699045	0.646031127761	0.952	0.907	0.045
794	SCNM1	SCNM1	chr1	+	151138497	151138728	151138497	151138679	151138946	151139017	794	85	162	51	120	174	125	0.326756156792	0.64807769975	0.274	0.234	0.04
1869	CD3EAP	CD3EAP	chr19	+	45909466	45909982	45909466	45909976	45910351	45910493	1869	18	63	15	35	131	125	0.32788963056	0.648976571689	0.214	0.29	-0.076
478	PTBP3	PTBP3	chr9	-	115060111	115060196	115060120	115060196	115038123	115038293	478	54	27	222	143	134	125	0.327632798548	0.648976571689	0.651	0.592	0.059
1455	ITFG2	ITFG2	chr12	+	2927271	2927519	2927271	2927443	2929251	2929391	1455	5	69	2	63	201	125	0.329459933694	0.650512364796	0.043	0.019	0.024
2058	CAMK2G	CAMK2G	chr10	-	75585036	75585105	75585078	75585105	75583797	75583842	2058	130	19	76	16	167	125	0.32922384414	0.650512364796	0.837	0.78	0.057
400	SLC35B3	SLC35B3	chr6	-	8435309	8435800	8435671	8435800	8434617	8434663	400	49	5	43	8	487	125	0.329688394527	0.650512364796	0.716	0.58	0.136
626	ARSA	ARSA	chr22	-	51066325	51066601	51066418	51066601	51065983	51066220	626	4	1	53	3	218	125	0.330394673182	0.651232475652	0.696	0.91	-0.214
1150	UBL7	UBL7	chr15	-	74753448	74753529	74753498	74753529	74751024	74751237	1150	37	5	23	6	175	125	0.332253518086	0.653614204616	0.841	0.732	0.109
2624	SLC50A1	SLC50A1	chr1	+	155107819	155108156	155107819	155108074	155108774	155108852	2624	7	1	29	12	207	125	0.332288143856	0.653614204616	0.809	0.593	0.216
2142	PQLC2	PQLC2	chr1	+	19638739	19639383	19638739	19638852	19644093	19644335	2142	224	0	144	1	656	125	0.332690185003	0.653731074136	1.0	0.965	0.035
2815	HYI	HYI	chr1	-	43919056	43919168	43919083	43919168	43917875	43917990	2815	162	31	186	27	152	125	0.334166044188	0.655835465364	0.811	0.85	-0.039
525	HEXIM2	HEXIM2	chr17	+	43237540	43238767	43237540	43238310	43240116	43240226	525	4	1	7	0	582	125	0.334792318273	0.655835465364	0.462	1.0	-0.538
624	VDR	VDR	chr12	-	48298346	48298814	48298737	48298814	48276476	48276557	624	6	12	13	14	516	125	0.334724758509	0.655835465364	0.108	0.184	-0.076
1315	ZCCHC6	ZCCHC6	chr9	-	88969185	88969402	88969295	88969402	88967594	88968145	1315	42	2	71	1	235	125	0.335720513361	0.656979219993	0.918	0.974	-0.056
1720	ADPGK	ADPGK	chr15	-	73075586	73076126	73075799	73076126	73052747	73052868	1720	17	3	6	0	338	125	0.336689854429	0.65736991339	0.677	1.0	-0.323
2780	NUP155	NUP155	chr5	-	37370767	37371228	37370922	37371228	37364348	37364486	2780	25	131	13	97	280	125	0.33627756572	0.65736991339	0.079	0.056	0.023
990	CD274	CD274	chr9	+	5465498	5465606	5465498	5465539	5466769	5466829	990	20	0	119	5	192	125	0.336953760637	0.65736991339	1.0	0.939	0.061
1470	ABCG1	ABCG1	chr21	+	43707998	43708183	43707998	43708147	43708320	43708422	1470	0	1	1	0	161	125	0.339784495314	0.659109326075	0.0	1.0	-1.0
1723	SNX17	SNX17	chr2	+	27594135	27594335	27594135	27594210	27595489	27595607	1723	13	279	9	296	250	125	0.33925512275	0.659109326075	0.023	0.015	0.008
1951	CDKN3	CDKN3	chr14	+	54866611	54866694	54866611	54866630	54875462	54875507	1951	1	0	0	1	189	125	0.338316413963	0.659109326075	1.0	0.0	1.0
1968	NDUFAF3	NDUFAF3	chr3	+	49059073	49059654	49059073	49059217	49059778	49059971	1968	66	1	76	0	562	125	0.340251869929	0.659109326075	0.936	1.0	-0.064
1	NFU1	NFU1	chr2	-	69664402	69664760	69664492	69664760	69659033	69659137	1	7	81	4	86	215	125	0.338995962392	0.659109326075	0.048	0.026	0.022
2024	ENPP2	ENPP2	chr8	-	120594657	120594842	120594669	120594842	120592355	120592407	2024	1	0	0	1	137	125	0.340559000331	0.659109326075	1.0	0.0	1.0
2445	ZNF695	ZNF695	chr1	-	247151422	247151557	247151426	247151557	247130996	247131094	2445	19	1	23	0	129	125	0.339363587397	0.659109326075	0.948	1.0	-0.052
819	RASGRF1	RASGRF1	chr15	-	79298518	79298776	79298527	79298776	79296143	79296517	819	1	0	0	1	134	125	0.3406089075	0.659109326075	1.0	0.0	1.0
1018	RSAD1	RSAD1	chr17	+	48561802	48562003	48561802	48561906	48562104	48563341	1018	5	67	7	52	222	125	0.342038043733	0.659184016228	0.04	0.07	-0.03
1243	DUS4L	DUS4L	chr7	+	107204401	107204692	107204401	107204654	107205032	107205121	1243	4	8	4	3	163	125	0.342720410953	0.659184016228	0.277	0.506	-0.229
1635	MLF1	MLF1	chr3	+	158288952	158289180	158288952	158289136	158314650	158314734	1635	96	9	9	0	169	125	0.342120432789	0.659184016228	0.888	1.0	-0.112
205	CDC42EP3	CDC42EP3	chr2	-	37898568	37899342	37899227	37899342	37869024	37873965	205	106	1	106	3	784	125	0.341817012424	0.659184016228	0.944	0.849	0.095
2349	C6orf1	C6orf1	chr6	-	34215457	34215641	34215517	34215641	34214820	34214926	2349	58	2	27	0	185	125	0.341657674972	0.659184016228	0.951	1.0	-0.049
2684	UNKL	UNKL	chr16	-	1419934	1420358	1420130	1420358	1417656	1417859	2684	6	18	2	14	321	125	0.342401588553	0.659184016228	0.115	0.053	0.062
1451	SPRY4	SPRY4	chr5	-	141699297	141699359	141699308	141699359	141689991	141694720	1451	3	10	5	7	136	125	0.343677002444	0.660358228261	0.216	0.396	-0.18
1370	DNAAF3	DNAAF3	chr19	-	55677879	55678090	55677890	55678090	55677696	55677785	1370	3	1	1	2	136	125	0.345106158828	0.662437174088	0.734	0.315	0.419
1259	SNX12	SNX12	chrX	-	70287991	70288298	70288003	70288298	70282703	70282799	1259	242	4	294	2	137	125	0.34740156342	0.66251020409	0.982	0.993	-0.011
1742	ST6GALNAC6	ST6GALNAC6	chr9	-	130652915	130653322	130652934	130653322	130649762	130649870	1742	254	30	85	14	144	125	0.348535731384	0.66251020409	0.88	0.841	0.039
244	DSP	DSP	chr6	+	7579507	7581802	7579507	7580005	7582874	7586946	244	1658	46	7617	180	1922	125	0.3469145793	0.66251020409	0.701	0.733	-0.032
249	RECQL	RECQL	chr12	-	21654103	21654603	21654346	21654603	21652488	21652549	249	462	17	182	4	368	125	0.348476573954	0.66251020409	0.902	0.939	-0.037
2708	IQCC	IQCC	chr1	+	32671235	32671564	32671235	32671324	32671754	32671898	2708	0	3	6	19	365	125	0.346726742764	0.66251020409	0.0	0.098	-0.098
275	METTL23	METTL23	chr17	+	74722911	74723260	74722911	74722961	74725771	74725876	275	37	6	44	12	424	125	0.345622651609	0.66251020409	0.645	0.519	0.126
2799	TRIM7	TRIM7	chr5	-	180630476	180630640	180630544	180630640	180626850	180627081	2799	17	6	18	3	193	125	0.348616480559	0.66251020409	0.647	0.795	-0.148
491	EPB41L2	EPB41L2	chr6	-	131384281	131384462	131384294	131384462	131277133	131277639	491	29	99	59	257	138	125	0.346981171782	0.66251020409	0.21	0.172	0.038
71	PAXBP1	PAXBP1	chr21	-	34127523	34127664	34127540	34127664	34123429	34123529	71	25	28	38	59	142	125	0.348593372169	0.66251020409	0.44	0.362	0.078
922	HPS5	HPS5	chr11	-	18343492	18343721	18343679	18343721	18333460	18333571	922	39	4	42	8	312	125	0.346330158368	0.66251020409	0.796	0.678	0.118
841	AKT1S1	AKT1S1	chr19	-	50380281	50380644	50380493	50380644	50376173	50376559	841	251	4	126	4	337	125	0.349926863658	0.664338762049	0.959	0.921	0.038
1879	NDUFV1	NDUFV1	chr11	+	67374322	67374547	67374322	67374520	67375866	67375949	1879	158	1	422	7	152	125	0.351921452256	0.667461362728	0.992	0.98	0.012
1185	TUG1	TUG1	chr22	+	31368840	31369587	31368840	31369573	31371155	31375380	1185	32	44	102	109	139	125	0.353058897714	0.668953700932	0.395	0.457	-0.062
2327	YWHAZ	YWHAZ	chr8	-	101963413	101963560	101963462	101963560	101960823	101961128	2327	0	2	6	11	174	125	0.354565069846	0.671141025066	0.0	0.282	-0.282
1520	SIKE1	SIKE1	chr1	-	115323007	115323308	115323069	115323308	115321762	115321905	1520	6	7	2	6	187	125	0.357059532615	0.675192852556	0.364	0.182	0.182
1446	ANTXR2	ANTXR2	chr4	-	80993562	80994477	80993862	80994477	80992736	80992808	1446	61	0	141	2	425	125	0.357914458635	0.676139393144	1.0	0.954	0.046
2001	ATF6B	ATF6B	chr6	-	32095893	32096017	32095902	32096017	32095447	32095527	2001	168	15	231	28	134	125	0.362580544131	0.682376109336	0.913	0.885	0.028
2191	IKBKB	IKBKB	chr8	+	42150960	42151086	42150960	42151030	42162704	42162793	2191	4	87	3	134	181	125	0.362646422886	0.682376109336	0.031	0.015	0.016
2699	KDM6A	KDM6A	chrX	+	44949967	44950109	44949967	44950077	44966654	44966781	2699	73	2	114	1	157	125	0.361864134469	0.682376109336	0.967	0.989	-0.022
625	ARSA	ARSA	chr22	-	51066373	51066601	51066418	51066601	51065983	51066220	625	4	1	47	3	170	125	0.362483555891	0.682376109336	0.746	0.92	-0.174
588	DDIT3	DDIT3	chr12	-	57911051	57911536	57911488	57911536	57910370	57910963	588	601	3	222	0	562	125	0.36392290639	0.684103355066	0.978	1.0	-0.022
2030	NHLRC3	NHLRC3	chr13	+	39612447	39612860	39612447	39612602	39613272	39613425	2030	269	2	180	0	383	125	0.365056516207	0.684212016624	0.978	1.0	-0.022
2478	STRADA	STRADA	chr17	-	61781700	61781942	61781791	61781942	61781364	61781407	2478	61	2	103	7	216	125	0.364957267557	0.684212016624	0.946	0.895	0.051
621	CREB3L4	CREB3L4	chr1	+	153940997	153941175	153940997	153941115	153941405	153941652	621	17	2	67	16	185	125	0.364651236447	0.684212016624	0.852	0.739	0.113
537	RASA2	RASA2	chr3	+	141305487	141305597	141305487	141305594	141326519	141326602	537	8	19	9	36	128	125	0.365808755017	0.684949072201	0.291	0.196	0.095
2354	DGKA	DGKA	chr12	+	56325811	56326039	56325811	56325907	56330206	56330351	2354	0	2	24	51	257	125	0.366429385236	0.685438497089	0.0	0.186	-0.186
336	MAMDC2	MAMDC2	chr9	+	72785394	72785547	72785394	72785543	72833252	72833512	336	153	4	55	3	129	125	0.366801022809	0.685461656728	0.974	0.947	0.027
2346	C1orf122	C1orf122	chr1	+	38273472	38274111	38273472	38273978	38274202	38274404	2346	3	40	1	38	258	125	0.367585003749	0.686254586255	0.035	0.013	0.022
2911	NCK1-AS1	NCK1-AS1	chr3	-	136580456	136580905	136580588	136580905	136565369	136565428	2911	2	11	1	18	257	125	0.368993270994	0.688210323613	0.081	0.026	0.055
1117	NME6	NME6	chr3	-	48342759	48342901	48342785	48342901	48339916	48340013	1117	8	18	4	17	151	125	0.371544446038	0.689598057432	0.269	0.163	0.106
1269	BBS4	BBS4	chr15	+	72978519	72978905	72978519	72978592	72987517	72987569	1269	4	21	4	10	438	125	0.371129316343	0.689598057432	0.052	0.102	-0.05
2098	GMPR2	GMPR2	chr14	+	24701627	24702053	24701627	24701994	24702424	24702546	2098	28	53	71	172	184	125	0.371236675878	0.689598057432	0.264	0.219	0.045
2208	CAPG	CAPG	chr2	-	85626258	85626408	85626303	85626408	85625812	85625905	2208	894	20	1430	41	170	125	0.371421711582	0.689598057432	0.97	0.962	0.008
2806	RABL2A	RABL2A	chr2	+	114398932	114399057	114398932	114399027	114399357	114399441	2806	0	5	1	4	155	125	0.370679902623	0.689598057432	0.0	0.168	-0.168
1487	CYB561D2	CYB561D2	chr3	+	50402764	50403288	50402764	50403269	50403727	50403762	1487	1	1	0	2	144	125	0.372258343686	0.689630696072	0.465	0.0	0.465
2359	ADAMTS14	ADAMTS14	chr10	+	72489857	72490014	72489857	72490005	72492009	72492115	2359	1	0	4	6	134	125	0.372284914546	0.689630696072	1.0	0.383	0.617
2014	MRPL11	MRPL11	chr11	-	66206102	66206319	66206252	66206319	66205634	66205730	2014	93	2	160	7	275	125	0.373561752037	0.691324755467	0.955	0.912	0.043
960	FAM214A	FAM214A	chr15	-	52970626	52970831	52970768	52970831	52970202	52970319	960	30	8	10	1	267	125	0.374104172012	0.691657713371	0.637	0.824	-0.187
2370	SP100	SP100	chr2	+	231331834	231331930	231331834	231331921	231333757	231333811	2370	95	1	144	4	134	125	0.374530508195	0.691775614362	0.989	0.971	0.018
2937	MBD4	MBD4	chr3	-	129156562	129156793	129156650	129156793	129152904	129152979	2937	167	4	110	1	213	125	0.375141849028	0.692234669193	0.961	0.985	-0.024
1103	ADRM1	ADRM1	chr20	+	60877951	60878105	60877951	60878101	60878623	60878837	1103	372	64	275	39	129	125	0.377235060971	0.695424634138	0.849	0.872	-0.023
2031	DCAF4	DCAF4	chr14	+	73421093	73421191	73421093	73421170	73422230	73422404	2031	64	0	103	2	146	125	0.378517136367	0.69711457161	1.0	0.978	0.022
2613	WDR20	WDR20	chr14	+	102606188	102606545	102606188	102606509	102661274	102661457	2613	0	13	3	51	161	125	0.381187351304	0.70135069555	0.0	0.044	-0.044
313	IFT52	IFT52	chr20	+	42219252	42219694	42219252	42219669	42223332	42223457	313	41	37	32	21	150	125	0.381552422422	0.70135069555	0.48	0.559	-0.079
2117	CNTLN	CNTLN	chr9	+	17134988	17135423	17134988	17135234	17143285	17143374	2117	64	3	59	1	314	125	0.382688295877	0.702761567405	0.895	0.959	-0.064
1204	C7orf49	C7orf49	chr7	-	134853682	134853812	134853720	134853812	134852483	134852559	1204	57	12	88	26	163	125	0.38359172167	0.702829316542	0.785	0.722	0.063
2377	JADE1	JADE1	chr4	+	129732424	129732558	129732424	129732551	129752887	129752965	2377	0	3	5	17	132	125	0.383830266162	0.702829316542	0.0	0.218	-0.218
3074	CCDC51	CCDC51	chr3	-	48481397	48481529	48481505	48481529	48476226	48476420	3074	2	1	0	1	233	125	0.383300801698	0.702829316542	0.518	0.0	0.518
2854	ATP5G1	ATP5G1	chr17	+	46970147	46970272	46970147	46970202	46971733	46971811	2854	1	2	1	0	195	125	0.38641283528	0.70687985591	0.243	1.0	-0.757
1120	NME6	NME6	chr3	-	48342759	48342901	48342785	48342901	48336564	48336725	1120	1	2	1	0	151	125	0.387990827003	0.707730877554	0.293	1.0	-0.707
353	RPP25L	RPP25L	chr9	-	34611856	34612110	34612060	34612110	34610481	34611329	353	24	18	25	27	329	125	0.387491838623	0.707730877554	0.336	0.26	0.076
671	B3GAT3	B3GAT3	chr11	-	62389337	62389647	62389347	62389647	62387968	62388143	671	201	16	164	9	135	125	0.387844864121	0.707730877554	0.921	0.944	-0.023
1172	SPATA6	SPATA6	chr1	-	48821341	48821441	48821389	48821441	48771458	48771550	1172	12	4	14	2	173	125	0.389147744071	0.708486541687	0.684	0.835	-0.151
2177	TESC	TESC	chr12	-	117484576	117484643	117484581	117484643	117484363	117484471	2177	8	17	5	19	130	125	0.389134898853	0.708486541687	0.312	0.202	0.11
1710	ULK3	ULK3	chr15	-	75130606	75130685	75130610	75130685	75130492	75130533	1710	44	3	40	1	129	125	0.390956699856	0.709750920077	0.934	0.975	-0.041
2661	TMEM169	TMEM169	chr2	+	216946588	216946702	216946588	216946696	216960560	216960957	2661	2	0	8	4	131	125	0.390958185011	0.709750920077	1.0	0.656	0.344
832	PEX1	PEX1	chr7	-	92148273	92148392	92148308	92148392	92147454	92147569	832	5	27	5	49	160	125	0.390862933392	0.709750920077	0.126	0.074	0.052
2150	PNMAL1	PNMAL1	chr19	-	46972989	46974371	46973194	46974371	46969747	46971834	2150	459	4	103	2	330	125	0.391786668879	0.710578770923	0.978	0.951	0.027
2607	CTNS	CTNS	chr17	+	3539761	3540125	3539761	3540002	3540400	3540610	2607	33	0	36	1	248	125	0.39215903867	0.710578770923	1.0	0.948	0.052
1963	SUPT4H1	SUPT4H1	chr17	-	56429425	56429599	56429427	56429599	56428762	56428869	1963	119	535	84	432	127	125	0.392593022857	0.710626294877	0.18	0.161	0.019
2773	MLLT10	MLLT10	chr10	+	21823100	21823449	21823100	21823423	21823573	21823733	2773	31	10	35	7	151	125	0.392930157807	0.710626294877	0.72	0.805	-0.085
948	PTPDC1	PTPDC1	chr9	+	96859602	96860861	96859602	96860846	96863847	96864033	948	39	2	15	0	140	125	0.394169491606	0.712192604152	0.946	1.0	-0.054
2665	NEIL2	NEIL2	chr8	+	11627171	11627844	11627171	11627300	11628954	11629094	2665	72	10	58	12	669	125	0.396643755087	0.715985132172	0.574	0.475	0.099
1979	STX16	STX16	chr20	+	57226308	57226490	57226308	57226470	57227128	57227194	1979	26	2	65	2	145	125	0.397027541367	0.716000518836	0.918	0.966	-0.048
2291	FZR1	FZR1	chr19	+	3534418	3534520	3534418	3534511	3534792	3536755	2291	22	180	21	226	134	125	0.39765481341	0.716454564671	0.102	0.08	0.022
2501	CFL2	CFL2	chr14	-	35182459	35182767	35182713	35182767	35182265	35182342	2501	1068	16	941	10	379	125	0.399989190684	0.71930195648	0.957	0.969	-0.012
524	HEXIM2	HEXIM2	chr17	+	43237540	43238615	43237540	43238310	43240116	43240226	524	2	1	3	0	430	125	0.399708785292	0.71930195648	0.368	1.0	-0.632
2125	GRINA	GRINA	chr8	+	145064225	145064479	145064225	145064367	145065367	145065770	2125	13	14	7	4	237	125	0.400919268146	0.720295634296	0.329	0.48	-0.151
2182	BCL2L12	BCL2L12	chr19	+	50172280	50172421	50172280	50172372	50173472	50173745	2182	2	196	5	223	174	125	0.401736521338	0.721084931997	0.007	0.016	-0.009
2141	ZNF566	ZNF566	chr19	-	36980375	36980463	36980387	36980463	36967450	36967518	2141	1	4	2	2	137	125	0.404987336848	0.725554778128	0.186	0.477	-0.291
980	INPP4A	INPP4A	chr2	+	99172015	99172271	99172015	99172154	99179927	99180100	980	44	1	39	0	242	125	0.404916794002	0.725554778128	0.958	1.0	-0.042
1539	CEP57L1	CEP57L1	chr6	+	109481774	109481933	109481774	109481919	109483951	109485115	1539	3	42	1	37	139	125	0.407535281152	0.727413052156	0.06	0.024	0.036
2396	CAMK2D	CAMK2D	chr4	-	114378446	114378719	114378490	114378719	114372187	114375671	2396	35	65	85	128	169	125	0.407549555951	0.727413052156	0.285	0.329	-0.044
2487	CPEB2	CPEB2	chr4	+	15008928	15009219	15008928	15009210	15018811	15018902	2487	0	4	17	95	134	125	0.407228495965	0.727413052156	0.0	0.143	-0.143
650	ZFYVE27	ZFYVE27	chr10	+	99498233	99498431	99498233	99498406	99504485	99504672	650	28	2	26	4	150	125	0.406970645718	0.727413052156	0.921	0.844	0.077
1419	DFFB	DFFB	chr1	+	3775281	3775430	3775281	3775408	3782375	3782564	1419	1	5	1	20	147	125	0.408944496272	0.728117767942	0.145	0.041	0.104
1890	C6orf203	C6orf203	chr6	+	107349375	107350001	107349375	107349475	107360952	107361434	1890	32	23	26	13	651	125	0.408839991278	0.728117767942	0.211	0.277	-0.066
2948	UBE3B	UBE3B	chr12	+	109915427	109915581	109915427	109915569	109919441	109919547	2948	5	20	5	36	137	125	0.40908922811	0.728117767942	0.186	0.112	0.074
1108	CFAP97	CFAP97	chr4	-	186124938	186125182	186125051	186125182	186111296	186112366	1108	1	6	15	36	238	125	0.411126740652	0.731062275083	0.08	0.18	-0.1
1286	SLC39A11	SLC39A11	chr17	-	70943869	70944014	70943890	70944014	70845772	70845943	1286	12	23	16	45	146	125	0.412754781708	0.731231312441	0.309	0.233	0.076
2502	CFL2	CFL2	chr14	-	35182459	35182767	35182602	35182767	35182265	35182342	2502	784	35	724	26	268	125	0.41273327875	0.731231312441	0.913	0.929	-0.016
2688	COPS7A	COPS7A	chr12	+	6833149	6833416	6833149	6833345	6833779	6833984	2688	23	38	31	68	196	125	0.411721300594	0.731231312441	0.279	0.225	0.054
2998	PTPRU	PTPRU	chr1	+	29637967	29638065	29637967	29638056	29638154	29638271	2998	30	18	68	30	134	125	0.412621833946	0.731231312441	0.609	0.679	-0.07
1047	NEURL4	NEURL4	chr17	-	7226266	7226442	7226272	7226442	7226053	7226185	1047	17	3	45	14	131	125	0.415948822105	0.733915274692	0.844	0.754	0.09
1160	TAF1	TAF1	chrX	+	70678090	70678216	70678090	70678207	70678999	70679101	1160	5	1	5	0	134	125	0.418086800187	0.733915274692	0.823	1.0	-0.177
1275	MLKL	MLKL	chr16	-	74709221	74709302	74709252	74709302	74708857	74708998	1275	0	25	2	60	156	125	0.415749354238	0.733915274692	0.0	0.026	-0.026
1340	NCK1	NCK1	chr3	+	136581049	136581195	136581049	136581161	136646825	136647069	1340	3	24	4	16	159	125	0.417565430424	0.733915274692	0.089	0.164	-0.075
1595	PIGA	PIGA	chrX	-	15349337	15350114	15349711	15350114	15344035	15344168	1595	70	1	243	8	499	125	0.417895138155	0.733915274692	0.946	0.884	0.062
1907	UBE4A	UBE4A	chr11	+	118243221	118243402	118243221	118243381	118243800	118244003	1907	0	46	3	132	146	125	0.417945796486	0.733915274692	0.0	0.019	-0.019
2522	USP5	USP5	chr12	+	6972349	6972541	6972349	6972472	6972993	6973137	2522	43	324	50	314	194	125	0.416964953877	0.733915274692	0.079	0.093	-0.014
2611	POLG	POLG	chr15	-	89877903	89878026	89877915	89878026	89876326	89877144	2611	9	18	19	25	137	125	0.41769861673	0.733915274692	0.313	0.409	-0.096
2695	CTSL	CTSL	chr9	+	90340973	90341223	90340973	90341164	90342508	90342644	2695	380	43	50	8	184	125	0.418116301672	0.733915274692	0.857	0.809	0.048
418	MIB2	MIB2	chr1	+	1558768	1559079	1558768	1558862	1559153	1559325	418	23	15	4	1	342	125	0.414806999769	0.733915274692	0.359	0.594	-0.235
1186	NEIL1	NEIL1	chr15	+	75639959	75640367	75639959	75640340	75641224	75641680	1186	0	2	2	4	152	125	0.418661498962	0.734196819871	0.0	0.291	-0.291
1897	MFSD12	MFSD12	chr19	-	3557103	3557582	3557130	3557582	3550981	3551192	1897	33	0	36	1	152	125	0.420371309126	0.734494924737	1.0	0.967	0.033
2777	HCCS	HCCS	chrX	+	11129405	11129638	11129405	11129580	11130138	11130280	2777	133	9	111	11	183	125	0.419723695467	0.734494924737	0.91	0.873	0.037
3061	ZXDC	ZXDC	chr3	-	126180112	126181063	126180377	126181063	126158474	126158570	3061	83	0	92	1	390	125	0.420267012933	0.734494924737	1.0	0.967	0.033
3098	LYRM2	LYRM2	chr6	-	90347990	90348216	90348122	90348216	90347460	90347601	3098	24	13	9	8	257	125	0.419820809655	0.734494924737	0.473	0.354	0.119
824	YAP1	YAP1	chr11	+	102076623	102076817	102076623	102076805	102094352	102094483	824	18	65	53	149	137	125	0.420788760423	0.734551651315	0.202	0.245	-0.043
112	MRPL52	MRPL52	chr14	+	23299091	23299157	23299091	23299149	23299258	23299319	112	7	73	11	173	133	125	0.425924234987	0.736153531354	0.083	0.056	0.027
1578	DAPK1	DAPK1	chr9	+	90112595	90113022	90112595	90112687	90113884	90114054	1578	6	1	162	9	460	125	0.423217163406	0.736153531354	0.62	0.83	-0.21
1730	SH3GLB1	SH3GLB1	chr1	+	87194085	87194172	87194085	87194124	87200284	87200374	1730	15	5	6	4	173	125	0.426375386065	0.736153531354	0.684	0.52	0.164
2115	CCDC74A	CCDC74A	chr2	+	132285406	132285919	132285406	132285793	132287219	132287264	2115	56	147	12	23	251	125	0.426722120376	0.736153531354	0.159	0.206	-0.047
2188	CASP8AP2	CASP8AP2	chr6	+	90539618	90539825	90539618	90539653	90556280	90556363	2188	6	0	15	2	297	125	0.423696943819	0.736153531354	1.0	0.759	0.241
2212	STX4	STX4	chr16	+	31045546	31045857	31045546	31045646	31046290	31046361	2212	175	1	209	3	336	125	0.423596450759	0.736153531354	0.985	0.963	0.022
2425	MADD	MADD	chr11	+	47317046	47317127	47317046	47317118	47317447	47317606	2425	34	17	27	19	134	125	0.423983110296	0.736153531354	0.651	0.57	0.081
2618	NRP1	NRP1	chr10	-	33491818	33491923	33491839	33491923	33486577	33486637	2618	266	65	274	57	146	125	0.425499923346	0.736153531354	0.778	0.805	-0.027
267	STARD3	STARD3	chr17	+	37814027	37814105	37814027	37814092	37814225	37814279	267	172	32	131	19	138	125	0.426492825521	0.736153531354	0.83	0.862	-0.032
2926	ZNF260	ZNF260	chr19	-	37016056	37016275	37016075	37016275	37001588	37006601	2926	36	4	25	5	144	125	0.426261605602	0.736153531354	0.887	0.813	0.074
392	MID2	MID2	chrX	+	107160735	107160969	107160735	107160879	107167572	107167734	392	12	12	10	16	215	125	0.422601567541	0.736153531354	0.368	0.267	0.101
612	TMEM177	TMEM177	chr2	+	120436742	120437193	120436742	120436801	120438407	120439694	612	29	11	19	11	517	125	0.424841655292	0.736153531354	0.389	0.295	0.094
7	TAZ	TAZ	chrX	+	153639853	153640343	153639853	153640289	153640422	153640551	7	2	19	8	39	179	125	0.425494714768	0.736153531354	0.068	0.125	-0.057
1031	DGUOK-AS1	DGUOK-AS1	chr2	-	74208235	74208566	74208261	74208566	74185094	74185334	1031	3	0	7	2	151	125	0.429341750192	0.740003666998	1.0	0.743	0.257
2793	ZNF211	ZNF211	chr19	+	58144534	58144804	58144534	58144614	58145996	58146123	2793	4	2	2	0	315	125	0.43085255159	0.740656521906	0.442	1.0	-0.558
609	SMC2	SMC2	chr9	+	106856540	106856767	106856540	106856758	106857604	106857833	609	19	35	32	44	134	125	0.430527032832	0.740656521906	0.336	0.404	-0.068
667	SDCBP2-AS1	SDCBP2-AS1	chr20	+	1305986	1306426	1305986	1306173	1353721	1353822	667	2	0	4	2	378	125	0.430885083499	0.740656521906	1.0	0.398	0.602
1759	CCDC120	CCDC120	chrX	+	48919489	48919635	48919489	48919589	48919765	48919856	1759	0	1	19	19	171	125	0.431884014994	0.741705401088	0.0	0.422	-0.422
1454	ADGRG1	ADGRG1	chr16	+	57662137	57662740	57662137	57662714	57675502	57675620	1454	3	20	5	63	151	125	0.432522299549	0.742133585917	0.11	0.062	0.048
2529	RNF7	RNF7	chr3	+	141457050	141457358	141457050	141457351	141464000	141465645	2529	29	1	21	2	132	125	0.434018751829	0.744032145993	0.965	0.909	0.056
1126	CCDC90B	CCDC90B	chr11	-	82996915	82997450	82997142	82997450	82991183	82991303	1126	66	3	166	4	352	125	0.435157444801	0.744646102852	0.887	0.936	-0.049
152	ZCCHC17	ZCCHC17	chr1	+	31769828	31770060	31769828	31769922	31782890	31783011	152	14	46	31	136	263	125	0.435032358688	0.744646102852	0.126	0.098	0.028
151	ZCCHC17	ZCCHC17	chr1	+	31769828	31770060	31769828	31769922	31791955	31792013	151	4	0	16	3	263	125	0.436391778684	0.744965127796	1.0	0.717	0.283
1556	BMP4	BMP4	chr14	-	54423267	54423554	54423476	54423554	54419993	54420118	1556	46	8	22	2	334	125	0.436418859826	0.744965127796	0.683	0.805	-0.122
165	TYSND1	TYSND1	chr10	-	71905176	71906496	71906288	71906496	71897736	71899897	165	50	4	52	7	1237	125	0.43651520591	0.744965127796	0.558	0.429	0.129
1861	ANAPC11	ANAPC11	chr17	+	79849588	79849739	79849588	79849717	79852342	79852462	1861	44	84	36	85	147	125	0.438251020511	0.745261093703	0.308	0.265	0.043
1898	NME4	NME4	chr16	+	448207	448394	448207	448385	448989	449123	1898	4	2	7	8	134	125	0.43708760936	0.745261093703	0.651	0.449	0.202
2701	EPS15L1	EPS15L1	chr19	-	16551672	16551720	16551695	16551720	16545175	16545301	2701	21	1	16	0	148	125	0.437643761213	0.745261093703	0.947	1.0	-0.053
97	NMRAL1	NMRAL1	chr16	-	4524410	4524651	4524423	4524651	4524093	4524167	97	23	6	83	32	138	125	0.437900159253	0.745261093703	0.776	0.701	0.075
2424	MADD	MADD	chr11	+	47317046	47317130	47317046	47317127	47317447	47317606	2424	58	34	59	27	128	125	0.438697814008	0.745356570906	0.625	0.681	-0.056
944	CLIP4	CLIP4	chr2	+	29338291	29338531	29338291	29338527	29344239	29344387	944	6	0	17	2	129	125	0.44017814478	0.74720631694	1.0	0.892	0.108
1574	PRDX1	PRDX1	chr1	-	45987280	45987610	45987306	45987610	45984609	45984726	1574	35	21	15	13	151	125	0.441400677715	0.747507840877	0.58	0.489	0.091
2351	MROH7-TTC4	MROH7-TTC4	chr1	+	55197158	55197373	55197158	55197222	55199301	55199383	2351	239	2	241	0	276	125	0.440978558926	0.747507840877	0.982	1.0	-0.018
2813	RAB13	RAB13	chr1	-	153958492	153958853	153958588	153958853	153957196	153957257	2813	38	1514	5	1580	221	125	0.441531098883	0.747507840877	0.014	0.002	0.012
78	PGAP2	PGAP2	chr11	+	3845499	3845685	3845499	3845606	3846249	3846358	78	4	20	24	76	204	125	0.442685358029	0.748797573687	0.109	0.162	-0.053
1936	TCEAL3	TCEAL3	chrX	+	102862833	102862998	102862833	102862986	102863531	102863601	1936	17	49	18	38	137	125	0.443404613187	0.749349868876	0.24	0.302	-0.062
1279	BRCA1	BRCA1	chr17	-	41258472	41258550	41258494	41258550	41256884	41256973	1279	41	5	81	6	147	125	0.445443724587	0.750800906813	0.875	0.92	-0.045
1884	FAM104B	FAM104B	chrX	-	55185558	55185661	55185561	55185661	55171677	55172744	1884	27	128	21	127	128	125	0.445279937297	0.750800906813	0.171	0.139	0.032
1993	ZNF827	ZNF827	chr4	-	146686130	146686317	146686139	146686317	146684241	146684274	1993	4	8	14	16	134	125	0.44495228574	0.750800906813	0.318	0.449	-0.131
937	ALKBH8	ALKBH8	chr11	-	107436326	107436461	107436355	107436461	107431490	107431625	937	20	4	17	6	154	125	0.445992105794	0.751061728027	0.802	0.697	0.105
1151	UBL7	UBL7	chr15	-	74753008	74753529	74753498	74753529	74751024	74751237	1151	43	5	31	6	615	125	0.446694613185	0.751557437269	0.636	0.512	0.124
706	TCF7L2	TCF7L2	chr10	+	114903681	114903784	114903681	114903772	114905769	114905856	706	80	9	188	15	137	125	0.447074261688	0.751557437269	0.89	0.92	-0.03
1308	GALK2	GALK2	chr15	+	49462212	49462572	49462212	49462555	49493358	49493447	1308	58	8	27	2	142	125	0.449650015703	0.752018595527	0.865	0.922	-0.057
1378	PRAME	PRAME	chr22	-	22901377	22901768	22901581	22901768	22899964	22900000	1378	4	11	0	2	329	125	0.449101996446	0.752018595527	0.121	0.0	0.121
1499	MBD3	MBD3	chr19	-	1592520	1592760	1592616	1592760	1585053	1585213	1499	31	75	18	33	221	125	0.449713426361	0.752018595527	0.189	0.236	-0.047
2270	RPS14	RPS14	chr5	-	149829048	149829319	149829054	149829319	149827147	149827298	2270	105	58	29	12	131	125	0.448948582419	0.752018595527	0.633	0.698	-0.065
2892	MRPL55	MRPL55	chr1	-	228296849	228297013	228296961	228297013	228295935	228296019	2892	41	11	14	2	237	125	0.447933580452	0.752018595527	0.663	0.787	-0.124
631	PSMC3IP	PSMC3IP	chr17	-	40725836	40726228	40726213	40726228	40725495	40725641	631	169	79	94	52	502	125	0.448269632887	0.752018595527	0.348	0.31	0.038
587	SFI1	SFI1	chr22	+	32002313	32002416	32002313	32002380	32003922	32004019	587	11	1	37	1	161	125	0.450178028104	0.75213632016	0.895	0.966	-0.071
1258	JADE2	JADE2	chr5	+	133861339	133861701	133861339	133861432	133871547	133871605	1258	4	0	23	4	394	125	0.450868546325	0.752163869075	1.0	0.646	0.354
2589	GPR107	GPR107	chr9	+	132839577	132839657	132839577	132839653	132841908	132842048	2589	172	4	167	2	129	125	0.451355436921	0.752163869075	0.977	0.988	-0.011
760	POLL	POLL	chr10	-	103347578	103348027	103347641	103348027	103347002	103347163	760	9	3	29	5	188	125	0.451377164618	0.752163869075	0.666	0.794	-0.128
2676	MYB	MYB	chr6	+	135515493	135515598	135515493	135515589	135516885	135517140	2676	5	0	6	1	134	125	0.453780126756	0.754349433551	1.0	0.848	0.152
2770	TMEM161B	TMEM161B	chr5	-	87501617	87501771	87501630	87501771	87498778	87498892	2770	1	38	0	54	138	125	0.453704882482	0.754349433551	0.023	0.0	0.023
724	RSPRY1	RSPRY1	chr16	+	57220195	57220363	57220195	57220341	57238415	57238920	724	11	0	35	2	147	125	0.453874816413	0.754349433551	1.0	0.937	0.063
1306	PLCD1	PLCD1	chr3	-	38051394	38051766	38051621	38051766	38051143	38051302	1306	88	1	66	0	352	125	0.458823766416	0.757178131167	0.969	1.0	-0.031
1396	EIF1AD	EIF1AD	chr11	-	65769380	65769637	65769510	65769637	65767773	65767877	1396	48	3	86	9	255	125	0.456024604649	0.757178131167	0.887	0.824	0.063
1416	FAM156A	FAM156A	chrX	+	52985470	52985953	52985470	52985544	53024593	53024651	1416	7	0	8	1	534	125	0.458709070118	0.757178131167	1.0	0.652	0.348
1966	RNF170	RNF170	chr8	-	42742870	42743014	42742991	42743014	42729073	42729149	1966	82	1	98	0	246	125	0.456432296415	0.757178131167	0.977	1.0	-0.023
2146	HELQ	HELQ	chr4	-	84376421	84377036	84376660	84377036	84373018	84375098	2146	28	0	40	1	364	125	0.459148374088	0.757178131167	1.0	0.932	0.068
370	ATP6V1G2	ATP6V1G2	chr6	-	31514254	31514625	31514408	31514625	31513885	31513986	370	8	0	10	1	279	125	0.458907287384	0.757178131167	1.0	0.818	0.182
432	U2AF2	U2AF2	chr19	+	56180448	56180547	56180448	56180535	56180809	56181058	432	175	762	179	851	137	125	0.458407049709	0.757178131167	0.173	0.161	0.012
757	COMMD5	COMMD5	chr8	-	146078110	146078452	146078223	146078452	146075550	146076780	757	4	138	0	86	238	125	0.457110736944	0.757178131167	0.015	0.0	0.015
985	FAM49B	FAM49B	chr8	-	130908917	130909100	130908994	130909100	130891634	130891717	985	1	0	4	4	202	125	0.458023776174	0.757178131167	1.0	0.382	0.618
2421	RCAN1	RCAN1	chr21	-	35897385	35897765	35897591	35897765	35895834	35896008	2421	5	1	1	1	331	125	0.460072827113	0.758047456072	0.654	0.274	0.38
1684	MTFR2	MTFR2	chr6	-	136571113	136571449	136571401	136571449	136570174	136570291	1684	83	10	90	15	413	125	0.460538071255	0.758159309711	0.715	0.645	0.07
1157	PHRF1	PHRF1	chr11	+	581491	581606	581491	581597	581964	582081	1157	21	1	26	3	134	125	0.46484104545	0.760949703813	0.951	0.89	0.061
1296	UBE2T	UBE2T	chr1	-	202304769	202304946	202304773	202304946	202304116	202304186	1296	4	541	7	499	129	125	0.465569353259	0.760949703813	0.007	0.013	-0.006
1424	BCL2L10	BCL2L10	chr15	-	52404364	52404972	52404434	52404972	52401465	52402170	1424	3	3	0	1	195	125	0.466700105797	0.760949703813	0.391	0.0	0.391
1521	STOX1	STOX1	chr10	+	70644015	70646374	70644015	70644215	70652344	70652816	1521	192	2	59	0	2284	125	0.468170686567	0.760949703813	0.84	1.0	-0.16
1758	CCDC120	CCDC120	chrX	+	48919765	48919856	48919765	48919820	48919998	48920132	1758	7	0	86	7	161	125	0.464244327823	0.760949703813	1.0	0.905	0.095
1813	FAM173B	FAM173B	chr5	-	10239153	10239468	10239178	10239468	10236589	10236727	1813	0	38	2	84	150	125	0.466721271684	0.760949703813	0.0	0.019	-0.019
227	TGIF1	TGIF1	chr18	+	3451402	3452380	3451402	3451773	3456351	3456578	227	19	5	66	11	732	125	0.468215383793	0.760949703813	0.394	0.506	-0.112
2337	RPP21	RPP21	chr6	+	30314208	30314341	30314208	30314334	30314489	30314635	2337	22	306	11	115	132	125	0.467681709443	0.760949703813	0.064	0.083	-0.019
2567	TRAPPC6A	TRAPPC6A	chr19	-	45681350	45681501	45681392	45681501	45668384	45668452	2567	2	12	5	15	167	125	0.463923227136	0.760949703813	0.111	0.2	-0.089
3031	PICK1	PICK1	chr22	+	38453261	38453496	38453261	38453443	38453759	38453857	3031	12	3	33	14	178	125	0.467810362257	0.760949703813	0.737	0.623	0.114
323	WNK1	WNK1	chr12	+	999618	999679	999618	999676	1003727	1003801	323	220	12	249	18	128	125	0.466777031608	0.760949703813	0.947	0.931	0.016
333	TTC31	TTC31	chr2	+	74718607	74718799	74718607	74718793	74719130	74719182	333	15	22	14	29	131	125	0.466929921952	0.760949703813	0.394	0.315	0.079
498	TRIM5	TRIM5	chr11	-	5706097	5706339	5706245	5706339	5700990	5701468	498	98	13	133	13	273	125	0.467067193136	0.760949703813	0.775	0.824	-0.049
538	ZCCHC10	ZCCHC10	chr5	-	132362184	132362296	132362188	132362296	132342450	132342612	538	1	40	0	42	129	125	0.465056184994	0.760949703813	0.024	0.0	0.024
972	TMEM9	TMEM9	chr1	-	201123489	201123683	201123572	201123683	201122985	201123087	972	0	144	4	150	208	125	0.464093743648	0.760949703813	0.0	0.016	-0.016
2118	ZC3H14	ZC3H14	chr14	+	89069171	89069404	89069171	89069389	89073586	89073707	2118	100	7	141	14	140	125	0.469449532523	0.762306134514	0.927	0.9	0.027
1212	BRPF1	BRPF1	chr3	+	9783708	9783855	9783708	9783837	9784627	9784937	1212	37	61	42	56	143	125	0.470255767331	0.762500639138	0.346	0.396	-0.05
1590	MAPK10	MAPK10	chr4	-	87115461	87115560	87115488	87115560	87080450	87080620	1590	5	3	2	3	152	125	0.47105914656	0.762500639138	0.578	0.354	0.224
2025	SNX14	SNX14	chr6	-	86303296	86303874	86303551	86303874	86283975	86284096	2025	234	2	389	6	380	125	0.47076309547	0.762500639138	0.975	0.955	0.02
805	PQBP1	PQBP1	chrX	+	48755194	48755376	48755194	48755297	48755774	48755859	805	194	145	124	105	204	125	0.471167847769	0.762500639138	0.45	0.42	0.03
2765	CDV3	CDV3	chr3	+	133293277	133293436	133293277	133293395	133293882	133293959	2765	6	0	8	1	166	125	0.472204430266	0.763530553345	1.0	0.858	0.142
1663	BOC	BOC	chr3	+	112935033	112935125	112935033	112935121	112968568	112968746	1663	62	83	2	5	129	125	0.474000440446	0.765286596174	0.42	0.279	0.141
2429	BHLHB9	BHLHB9	chrX	+	101975641	101975753	101975641	101975749	101975884	101976019	2429	5	11	5	6	129	125	0.474894826976	0.765286596174	0.306	0.447	-0.141
372	POPDC3	POPDC3	chr6	-	105609299	105610035	105609670	105610035	105607585	105607694	372	314	235	3	4	496	125	0.474647357123	0.765286596174	0.252	0.159	0.093
591	SEC23B	SEC23B	chr20	+	18488187	18488616	18488187	18488313	18491465	18491700	591	79	4	252	8	428	125	0.474113092906	0.765286596174	0.852	0.902	-0.05
1020	PIGBOS1	PIGBOS1	chr15	-	55611061	55611392	55611104	55611392	55609381	55610065	1020	43	27	24	11	168	125	0.477849604046	0.766079962682	0.542	0.619	-0.077
1875	PARD3	PARD3	chr10	-	34636883	34637043	34636892	34637043	34630554	34630744	1875	33	138	76	375	134	125	0.479024306167	0.766079962682	0.182	0.159	0.023
2145	HELQ	HELQ	chr4	-	84376549	84377036	84376660	84377036	84373018	84375098	2145	33	0	51	1	236	125	0.477577059178	0.766079962682	1.0	0.964	0.036
2400	VWA9	VWA9	chr15	-	65899496	65899780	65899639	65899780	65897466	65897574	2400	224	5	302	10	268	125	0.479402240798	0.766079962682	0.954	0.934	0.02
2575	C18orf54	C18orf54	chr18	+	51888012	51888801	51888012	51888261	51889140	51889291	2575	77	17	112	19	665	125	0.477026871147	0.766079962682	0.46	0.526	-0.066
2630	FGFR1	FGFR1	chr8	-	38285863	38285953	38285869	38285953	38285438	38285611	2630	143	243	59	87	131	125	0.478811817321	0.766079962682	0.36	0.393	-0.033
2827	PIF1	PIF1	chr15	-	65117767	65117867	65117791	65117867	65115976	65116553	2827	2	6	2	14	149	125	0.477628442711	0.766079962682	0.219	0.107	0.112
562	SERPINB6	SERPINB6	chr6	-	2971724	2972399	2971825	2972399	2959401	2959576	562	35	0	53	1	226	125	0.478294307131	0.766079962682	1.0	0.967	0.033
564	SERPINB6	SERPINB6	chr6	-	2971481	2972399	2971825	2972399	2959401	2959576	564	16	0	23	1	469	125	0.478220343472	0.766079962682	1.0	0.86	0.14
737	MIS12	MIS12	chr17	+	5389693	5390004	5389693	5389740	5391515	5391909	737	11	0	36	2	389	125	0.476127121813	0.766079962682	1.0	0.853	0.147
2517	USF1	USF1	chr1	-	161012344	161012460	161012375	161012460	161011905	161012007	2517	118	49	112	55	156	125	0.48127932689	0.768348926946	0.659	0.62	0.039
2671	FAAP100	FAAP100	chr17	-	79518757	79519078	79518953	79519078	79517273	79518229	2671	34	3	77	11	321	125	0.481632389254	0.768348926946	0.815	0.732	0.083
479	PTBP3	PTBP3	chr9	-	115060111	115060196	115060120	115060196	115030328	115030475	479	13	11	83	51	134	125	0.482030223037	0.768348926946	0.524	0.603	-0.079
1112	BCL7A	BCL7A	chr12	+	122492710	122492895	122492710	122492832	122496997	122499950	1112	14	31	27	79	188	125	0.483105509061	0.769173961795	0.231	0.185	0.046
2096	DHRS4-AS1	DHRS4-AS1	chr14	-	24422782	24423406	24422982	24423406	24407939	24410367	2096	11	10	14	19	325	125	0.483354077669	0.769173961795	0.297	0.221	0.076
2637	CHCHD5	CHCHD5	chr2	+	113342013	113342226	113342013	113342063	113343550	113343691	2637	81	3	133	8	288	125	0.484778581444	0.770797944496	0.921	0.878	0.043
1062	IQCH-AS1	IQCH-AS1	chr15	-	67813831	67814182	67813856	67814182	67811337	67811440	1062	22	7	14	7	150	125	0.489110398025	0.771896310531	0.724	0.625	0.099
1142	TXNL4A	TXNL4A	chr18	-	77748239	77748592	77748263	77748592	77737597	77737701	1142	554	8	601	12	149	125	0.488768205793	0.771896310531	0.983	0.977	0.006
2224	MSH5	MSH5	chr6	+	31707724	31707997	31707724	31707839	31708939	31709063	2224	2	0	2	1	283	125	0.486924240528	0.771896310531	1.0	0.469	0.531
2361	MTRF1L	MTRF1L	chr6	-	153316270	153316454	153316378	153316454	153315647	153315811	2361	514	26	336	21	233	125	0.488586696637	0.771896310531	0.914	0.896	0.018
2596	ADGRG2	ADGRG2	chrX	-	19055706	19055754	19055715	19055754	19055584	19055608	2596	14	18	0	1	134	125	0.488477547127	0.771896310531	0.42	0.0	0.42
2603	CD109	CD109	chr6	+	74520714	74520870	74520714	74520819	74521927	74521993	2603	62	1	114	0	176	125	0.488230245446	0.771896310531	0.978	1.0	-0.022
2757	NSUN4	NSUN4	chr1	+	46806849	46807537	46806849	46807169	46810472	46810816	2757	8	4	5	1	493	125	0.486651208062	0.771896310531	0.336	0.559	-0.223
2796	NIPA2	NIPA2	chr15	-	23034120	23034427	23034146	23034427	23027800	23027922	2796	2	2	0	1	151	125	0.487885467826	0.771896310531	0.453	0.0	0.453
2837	HPS4	HPS4	chr22	-	26879639	26879829	26879730	26879829	26877687	26878206	2837	11	4	41	9	216	125	0.486319950339	0.771896310531	0.614	0.725	-0.111
2586	CCDC103	CCDC103	chr17	+	42978887	42979024	42978887	42979020	42979732	42981047	2586	0	16	1	26	129	125	0.490681588387	0.772841164682	0.0	0.036	-0.036
2810	TTC23	TTC23	chr15	-	99789375	99789824	99789621	99789824	99785593	99785715	2810	12	4	49	10	371	125	0.490558118446	0.772841164682	0.503	0.623	-0.12
2863	C11orf74	C11orf74	chr11	+	36616042	36616311	36616042	36616142	36631630	36631789	2863	19	25	12	11	294	125	0.490924261842	0.772841164682	0.244	0.317	-0.073
2634	CNOT8	CNOT8	chr5	+	154238078	154238376	154238078	154238328	154244751	154244945	2634	1	2	2	1	173	125	0.491390109782	0.772936792633	0.265	0.591	-0.326
381	ATRAID	ATRAID	chr2	+	27435218	27435475	27435218	27435335	27436044	27436166	381	63	182	104	341	265	125	0.495931343204	0.778155429962	0.14	0.126	0.014
451	TANGO2	TANGO2	chr22	+	20049052	20049206	20049052	20049204	20050860	20050965	451	19	2	40	2	127	125	0.49558326047	0.778155429962	0.903	0.952	-0.049
845	ATG16L1	ATG16L1	chr2	+	234160216	234160588	234160216	234160586	234164747	234164841	845	91	5	150	12	127	125	0.495345144721	0.778155429962	0.947	0.925	0.022
1805	METTL5	METTL5	chr2	-	170680998	170681441	170681291	170681441	170678452	170678567	1805	556	2	524	0	418	125	0.498804990813	0.782021300305	0.988	1.0	-0.012
1724	SNX17	SNX17	chr2	+	27594135	27594335	27594135	27594174	27595489	27595607	1724	14	1	9	0	286	125	0.501893207075	0.785661781706	0.86	1.0	-0.14
1997	CLASRP	CLASRP	chr19	+	45571272	45571316	45571272	45571312	45571677	45571738	1997	20	36	37	84	129	125	0.502132090313	0.785661781706	0.35	0.299	0.051
613	OGFOD3	OGFOD3	chr17	-	80373273	80373503	80373281	80373503	80369330	80369406	613	114	6	119	4	133	125	0.502362355179	0.785661781706	0.947	0.965	-0.018
1230	RCHY1	RCHY1	chr4	-	76439364	76439640	76439406	76439640	76434386	76434506	1230	2	88	1	124	167	125	0.504269317313	0.786780390719	0.017	0.006	0.011
1466	BCS1L	BCS1L	chr2	+	219524759	219524968	219524759	219524889	219525661	219526030	1466	13	10	21	11	204	125	0.504700197139	0.786780390719	0.443	0.539	-0.096
1474	ZNF302	ZNF302	chr19	+	35168543	35169008	35168543	35168738	35169641	35169718	1474	13	2	4	0	395	125	0.505868713043	0.786780390719	0.673	1.0	-0.327
2267	SRRM1	SRRM1	chr1	+	24981345	24981620	24981345	24981614	24987209	24987290	2267	124	42	327	96	131	125	0.505964119189	0.786780390719	0.738	0.765	-0.027
2505	ANKRD42	ANKRD42	chr11	+	82921341	82921461	82921341	82921458	82922336	82922472	2505	18	1	51	1	128	125	0.503797746195	0.786780390719	0.946	0.98	-0.034
3071	GON4L	GON4L	chr1	-	155826937	155827086	155826949	155827086	155823066	155823597	3071	29	4	27	6	137	125	0.504824490927	0.786780390719	0.869	0.804	0.065
44	TNRC6C	TNRC6C	chr17	+	76044925	76047538	76044925	76047529	76060802	76061018	44	1	21	0	12	134	125	0.505638075095	0.786780390719	0.043	0.0	0.043
463	NFKBIL1	NFKBIL1	chr6	+	31525404	31525626	31525404	31525581	31525798	31526606	463	67	17	81	26	170	125	0.508622240948	0.789932255983	0.743	0.696	0.047
662	B9D1	B9D1	chr17	-	19265819	19266046	19265912	19266046	19263632	19263701	662	33	0	126	2	218	125	0.508819047486	0.789932255983	1.0	0.973	0.027
1824	SNAPIN	SNAPIN	chr1	+	153631129	153631362	153631129	153631348	153631923	153632042	1824	40	1	25	0	139	125	0.509329639539	0.790082074992	0.973	1.0	-0.027
1794	AP5S1	AP5S1	chr20	+	3801170	3801405	3801170	3801349	3802748	3802940	1794	59	14	57	10	181	125	0.510865239288	0.791367534124	0.744	0.797	-0.053
2986	PDHX	PDHX	chr11	+	34937676	34938362	34937676	34938033	34952950	34953031	2986	172	1	150	2	454	125	0.511402604599	0.791367534124	0.979	0.954	0.025
925	SPIN2B	SPIN2B	chrX	-	57147670	57147979	57147725	57147979	57146114	57147064	925	15	6	11	7	180	125	0.511168583773	0.791367534124	0.635	0.522	0.113
1990	MICAL2	MICAL2	chr11	+	12159936	12160011	12159936	12160007	12183625	12183966	1990	32	74	47	130	129	125	0.513489493748	0.792028601617	0.295	0.259	0.036
2079	RPL13A	RPL13A	chr19	+	49993106	49993179	49993106	49993169	49993731	49993833	2079	9	7	1	2	135	125	0.514320459855	0.792028601617	0.543	0.316	0.227
2149	CYB5D2	CYB5D2	chr17	+	4046461	4047299	4046461	4046607	4053184	4053325	2149	25	3	71	5	817	125	0.514286744395	0.792028601617	0.56	0.685	-0.125
2189	CASP8AP2	CASP8AP2	chr6	+	90539618	90539786	90539618	90539653	90556280	90556363	2189	7	0	26	2	258	125	0.513795263466	0.792028601617	1.0	0.863	0.137
2290	NOP2	NOP2	chr12	-	6677304	6677498	6677372	6677498	6676981	6677088	2290	88	157	76	154	193	125	0.5129817028	0.792028601617	0.266	0.242	0.024
887	CALHM2	CALHM2	chr10	-	105209143	105209856	105209156	105209856	105206542	105207325	887	53	18	3	2	138	125	0.512742915652	0.792028601617	0.727	0.576	0.151
556	TSEN15	TSEN15	chr1	+	184041290	184041432	184041290	184041328	184041960	184043344	556	136	14	105	8	229	125	0.518090682663	0.797191147194	0.841	0.878	-0.037
1173	C8orf59	C8orf59	chr8	-	86131464	86131592	86131551	86131592	86129614	86129731	1173	402	83	302	70	212	125	0.52179493254	0.798336724083	0.741	0.718	0.023
1193	EIF3C	EIF3C	chr16	-	28725641	28725767	28725671	28725767	28725229	28725419	1193	1	1	4	1	155	125	0.522966698579	0.798336724083	0.446	0.763	-0.317
1373	ZNF664	ZNF664	chr12	+	124457761	124457899	124457761	124457850	124458432	124458567	1373	15	13	22	26	174	125	0.522322601248	0.798336724083	0.453	0.378	0.075
179	TBC1D7	TBC1D7	chr6	-	13328527	13328815	13328547	13328815	13327018	13327138	179	2	4	15	16	145	125	0.522513618668	0.798336724083	0.301	0.447	-0.146
2076	C3orf17	C3orf17	chr3	-	112732795	112732879	112732799	112732879	112729891	112730253	2076	3	4	0	1	129	125	0.523250735081	0.798336724083	0.421	0.0	0.421
2426	FBXO43	FBXO43	chr8	-	101157234	101158099	101157278	101158099	101152910	101154396	2426	1	3	2	2	169	125	0.523563525419	0.798336724083	0.198	0.425	-0.227
2508	WDR73	WDR73	chr15	-	85197457	85197574	85197464	85197574	85196862	85196930	2508	8	22	8	32	132	125	0.521524295771	0.798336724083	0.256	0.191	0.065
2614	HNRNPH2	HNRNPH2	chrX	+	100663120	100663307	100663120	100663295	100666923	100669128	2614	260	30	378	51	137	125	0.523856173245	0.798336724083	0.888	0.871	0.017
2620	SERHL2	SERHL2	chr22	+	42967126	42967907	42967126	42967209	42968441	42968535	2620	21	3	16	4	823	125	0.521100724758	0.798336724083	0.515	0.378	0.137
412	SNX10	SNX10	chr7	+	26331514	26331753	26331514	26331706	26386039	26386086	412	4	24	8	74	172	125	0.522831233958	0.798336724083	0.108	0.073	0.035
659	STARD4	STARD4	chr5	-	110848082	110848295	110848088	110848295	110842027	110842077	659	4	0	49	6	131	125	0.522698787254	0.798336724083	1.0	0.886	0.114
938	MBNL1-AS1	MBNL1-AS1	chr3	-	151987216	151987415	151987227	151987415	151980404	151986861	938	11	5	5	1	136	125	0.52178852764	0.798336724083	0.669	0.821	-0.152
2836	RNPS1	RNPS1	chr16	-	2317933	2318413	2318055	2318413	2314176	2314332	2836	3	82	1	258	247	125	0.526320672392	0.801258617253	0.018	0.002	0.016
756	COMMD5	COMMD5	chr8	-	146078110	146078452	146078377	146078452	146075550	146076780	756	28	47	31	64	392	125	0.526613367943	0.801258617253	0.16	0.134	0.026
807	KHNYN	KHNYN	chr14	+	24899140	24899325	24899140	24899197	24899919	24900137	807	0	2	1	3	253	125	0.529851504032	0.805543163102	0.0	0.141	-0.141
561	SERPINB6	SERPINB6	chr6	-	2971724	2972399	2971766	2972399	2959401	2959576	561	35	78	51	96	167	125	0.53048754099	0.80586801609	0.251	0.285	-0.034
1892	ZCCHC9	ZCCHC9	chr5	+	80597401	80597517	80597401	80597489	80604379	80604530	1892	6	7	6	4	153	125	0.53163007744	0.806961167665	0.412	0.551	-0.139
2672	CDC37L1-AS1	CDC37L1-AS1	chr9	-	4679308	4679480	4679386	4679480	4676600	4676749	2672	6	6	2	4	203	125	0.532328221354	0.8073785742	0.381	0.235	0.146
1118	NME6	NME6	chr3	-	48342759	48342901	48342768	48342901	48336564	48336725	1118	1	1	1	0	134	125	0.538403586506	0.809191544133	0.483	1.0	-0.517
1280	ATP2C1	ATP2C1	chr3	+	130720063	130720188	130720063	130720158	130734995	130735555	1280	100	38	117	52	155	125	0.53871940185	0.809191544133	0.68	0.645	0.035
1449	PACRGL	PACRGL	chr4	+	20702035	20702410	20702035	20702234	20706088	20706156	1449	106	1	97	2	301	125	0.538676436798	0.809191544133	0.978	0.953	0.025
1727	SNX17	SNX17	chr2	+	27594135	27594335	27594135	27594210	27596113	27596178	1727	11	2	3	0	250	125	0.539885134005	0.809191544133	0.733	1.0	-0.267
2077	C3orf17	C3orf17	chr3	-	112732795	112732879	112732799	112732879	112732118	112732250	2077	10	138	3	63	129	125	0.536586077108	0.809191544133	0.066	0.044	0.022
2342	GABPB1	GABPB1	chr15	-	50593417	50593565	50593453	50593565	50592985	50593099	2342	117	102	89	88	161	125	0.536447266348	0.809191544133	0.471	0.44	0.031
2585	CCDC103	CCDC103	chr17	+	42977079	42977211	42977079	42977197	42978357	42978509	2585	0	4	1	7	139	125	0.53712457679	0.809191544133	0.0	0.114	-0.114
2789	PHF8	PHF8	chrX	-	54012248	54012382	54012339	54012382	54011346	54011660	2789	100	0	87	1	216	125	0.538594266431	0.809191544133	1.0	0.981	0.019
3020	ZBTB8OS	ZBTB8OS	chr1	-	33116002	33116191	33116033	33116191	33100368	33100393	3020	18	203	21	292	156	125	0.536525061881	0.809191544133	0.066	0.054	0.012
3034	EIF6	EIF6	chr20	-	33871978	33872295	33872183	33872295	33867744	33867921	3034	423	23	277	12	330	125	0.535127457427	0.809191544133	0.874	0.897	-0.023
339	PPCS	PPCS	chr1	+	42922164	42922744	42922164	42922395	42922917	42923021	339	317	0	373	1	474	125	0.534298339091	0.809191544133	1.0	0.99	0.01
691	PDCD6	PDCD6	chr5	+	306716	306875	306716	306869	314531	315089	691	18	0	35	1	131	125	0.539238708076	0.809191544133	1.0	0.971	0.029
838	MAGED4	MAGED4	chrX	-	51805317	51805760	51805329	51805760	51804922	51805134	838	1	0	1	1	137	125	0.538625661159	0.809191544133	1.0	0.477	0.523
891	YIF1B	YIF1B	chr19	-	38806362	38806445	38806386	38806445	38800044	38800283	891	20	17	11	13	149	125	0.539654891841	0.809191544133	0.497	0.415	0.082
940	SF1	SF1	chr11	-	64535038	64535316	64535042	64535316	64534663	64534723	940	21	227	44	400	129	125	0.536125802897	0.809191544133	0.082	0.096	-0.014
3019	ZBTB8OS	ZBTB8OS	chr1	-	33116029	33116191	33116033	33116191	33093108	33093145	3019	3	2	4	1	129	125	0.541598178833	0.810485745265	0.592	0.795	-0.203
542	PLEKHH3	PLEKHH3	chr17	-	40823011	40823148	40823020	40823148	40822590	40822723	542	25	8	15	3	134	125	0.541363110884	0.810485745265	0.745	0.823	-0.078
2236	TMEM80	TMEM80	chr11	+	695590	695846	695590	695822	698868	698888	2236	10	0	20	1	149	125	0.543350838224	0.81247131609	1.0	0.944	0.056
2657	MT1F	MT1F	chr16	+	56692586	56692694	56692586	56692652	56692984	56693215	2657	1	54	4	448	167	125	0.544369315848	0.813356816475	0.014	0.007	0.007
918	NR3C1	NR3C1	chr5	-	142693563	142693733	142693566	142693733	142689661	142689778	918	7	41	8	66	128	125	0.545004243478	0.813668307164	0.143	0.106	0.037
411	RUSC1	RUSC1	chr1	+	155294185	155294734	155294185	155294600	155294892	155294969	411	97	37	221	73	259	125	0.545641133239	0.813982237858	0.559	0.594	-0.035
1203	C7orf49	C7orf49	chr7	-	134853500	134853812	134853537	134853812	134852483	134852559	1203	179	15	374	38	162	125	0.546857899173	0.814279517386	0.902	0.884	0.018
1932	POLM	POLM	chr7	-	44118338	44118410	44118354	44118410	44116107	44116228	1932	10	1	35	7	141	125	0.547120723946	0.814279517386	0.899	0.816	0.083
803	PQBP1	PQBP1	chrX	+	48755194	48755365	48755194	48755297	48755774	48755859	803	537	145	356	105	193	125	0.546323475705	0.814279517386	0.706	0.687	0.019
2006	ING4	ING4	chr12	-	6762101	6762216	6762110	6762216	6761827	6761936	2006	26	4	44	10	134	125	0.54910626341	0.815961643759	0.858	0.804	0.054
2087	C7orf50	C7orf50	chr7	-	1177834	1177893	1177853	1177893	1166892	1167022	2087	4	2	12	11	144	125	0.548794623	0.815961643759	0.635	0.486	0.149
189	PRNP	PRNP	chr20	+	4666796	4667158	4666796	4667154	4679856	4682234	189	203	176	147	140	129	125	0.551327048565	0.818624131254	0.528	0.504	0.024
1624	ZNF155	ZNF155	chr19	+	44488321	44488500	44488321	44488397	44492610	44492710	1624	2	3	0	1	228	125	0.55302474739	0.81986885627	0.268	0.0	0.268
2292	CPT1C	CPT1C	chr19	+	50195077	50195210	50195077	50195146	50195495	50195650	2292	1	19	0	9	189	125	0.552904097101	0.81986885627	0.034	0.0	0.034
2489	DEDD2	DEDD2	chr19	-	42719284	42719404	42719299	42719404	42713851	42713992	2489	45	5	55	4	140	125	0.554380910152	0.820604171117	0.889	0.925	-0.036
2804	CAP1	CAP1	chr1	+	40506254	40506473	40506254	40506455	40525008	40525130	2804	376	137	514	173	143	125	0.55395516575	0.820604171117	0.706	0.722	-0.016
1885	FAM104B	FAM104B	chrX	-	55185554	55185661	55185561	55185661	55171677	55172744	1885	19	128	23	127	132	125	0.555735312604	0.82069889818	0.123	0.146	-0.023
2284	DAG1	DAG1	chr3	+	49514281	49514338	49514281	49514333	49547851	49548252	2284	5	12	10	16	130	125	0.554876343856	0.82069889818	0.286	0.375	-0.089
346	WDR61	WDR61	chr15	-	78591797	78592068	78591903	78592068	78588016	78588067	346	0	195	4	142	231	125	0.55548647772	0.82069889818	0.0	0.015	-0.015
1413	FAM156A	FAM156A	chrX	+	52985470	52985953	52985470	52985544	53024484	53024651	1413	7	3	9	2	534	125	0.556356274	0.820762647708	0.353	0.513	-0.16
1456	CASP9	CASP9	chr1	-	15844604	15844890	15844744	15844890	15834367	15834402	1456	80	0	107	1	265	125	0.556658632626	0.820762647708	1.0	0.981	0.019
1478	ZNF302	ZNF302	chr19	+	35168543	35168738	35168543	35168701	35169641	35169718	1478	2	3	0	1	162	125	0.557416450676	0.820762647708	0.34	0.0	0.34
2981	VDAC3	VDAC3	chr8	+	42252601	42252654	42252601	42252651	42256229	42256382	2981	15	1030	11	963	128	125	0.557499156934	0.820762647708	0.014	0.011	0.003
2766	CDV3	CDV3	chr3	+	133293277	133293600	133293277	133293395	133293882	133293959	2766	2	0	3	1	330	125	0.558036288354	0.820919998596	1.0	0.532	0.468
799	CTAGE5	CTAGE5	chr14	+	39760222	39760315	39760222	39760300	39762474	39762585	799	3	33	4	71	140	125	0.559465555144	0.822388504788	0.075	0.048	0.027
146	TMEM218	TMEM218	chr11	-	124972532	124972705	124972629	124972705	124971096	124971199	146	14	6	43	13	222	125	0.561918759291	0.825358731892	0.568	0.651	-0.083
1091	RAB23	RAB23	chr6	-	57086523	57087112	57086992	57087112	57075023	57075243	1091	90	5	61	5	594	125	0.564167930742	0.826118504878	0.791	0.72	0.071
128	FRMD5	FRMD5	chr15	-	44177865	44177953	44177878	44177953	44176924	44176993	128	4	142	3	67	138	125	0.564013594491	0.826118504878	0.025	0.039	-0.014
2008	DNAJC19	DNAJC19	chr3	-	180704730	180704810	180704785	180704810	180703713	180703784	2008	355	13	318	9	180	125	0.56392058377	0.826118504878	0.95	0.961	-0.011
2783	SPECC1	SPECC1	chr17	+	20135512	20135727	20135512	20135718	20140172	20142743	2783	3	12	9	23	134	125	0.563882808805	0.826118504878	0.189	0.267	-0.078
534	ARL6IP4	ARL6IP4	chr12	+	123464606	123465434	123464606	123464932	123465675	123465813	534	3	0	5	1	627	125	0.564912578406	0.82657453957	1.0	0.499	0.501
2347	SNHG17	SNHG17	chr20	-	37050733	37050888	37050738	37050888	37049652	37049745	2347	30	45	20	24	130	125	0.565909772892	0.826826043755	0.391	0.445	-0.054
272	TOM1	TOM1	chr22	+	35742922	35742965	35742922	35742962	35743047	35743987	272	12	69	5	40	128	125	0.565951159929	0.826826043755	0.145	0.109	0.036
2820	SYNCRIP	SYNCRIP	chr6	-	86346960	86347074	86346986	86347074	86346684	86346861	2820	1005	8	1444	15	151	125	0.567544892401	0.827416163893	0.99	0.988	0.002
64	KRBOX4	KRBOX4	chrX	+	46322632	46322743	46322632	46322728	46330576	46330620	64	3	2	8	10	140	125	0.567063637757	0.827416163893	0.573	0.417	0.156
689	ATP2A1-AS1	ATP2A1-AS1	chr16	-	28890809	28891242	28890862	28891242	28890277	28890425	689	3	8	4	18	178	125	0.567656057933	0.827416163893	0.208	0.135	0.073
1079	ORC1	ORC1	chr1	-	52854113	52854309	52854128	52854309	52851523	52851621	1079	101	4	84	2	140	125	0.570531618775	0.828443172468	0.958	0.974	-0.016
1274	BICD1	BICD1	chr12	+	32490432	32490750	32490432	32490640	32520603	32520679	1274	19	8	42	13	235	125	0.570173633814	0.828443172468	0.558	0.632	-0.074
1548	CPXM1	CPXM1	chr20	-	2776244	2776542	2776466	2776542	2775922	2776062	1548	288	3	37	0	347	125	0.56926939654	0.828443172468	0.972	1.0	-0.028
2203	SS18L1	SS18L1	chr20	+	60733727	60733998	60733727	60733804	60734932	60735017	2203	0	42	1	30	319	125	0.569318372928	0.828443172468	0.0	0.013	-0.013
325	AADAT	AADAT	chr4	-	171010762	171010887	171010774	171010887	171009546	171009715	325	0	26	1	44	137	125	0.570313166855	0.828443172468	0.0	0.02	-0.02
2283	DAG1	DAG1	chr3	+	49507564	49507866	49507564	49507707	49547851	49548252	2283	31	0	72	1	284	125	0.571336481311	0.828943414173	1.0	0.969	0.031
471	HELLS	HELLS	chr10	+	96336418	96336562	96336418	96336466	96342719	96342816	471	6	0	28	2	221	125	0.572101507512	0.828943414173	1.0	0.888	0.112
602	TMEM254	TMEM254	chr10	+	81841900	81841973	81841900	81841960	81850552	81852307	602	2	49	2	89	138	125	0.572179495003	0.828943414173	0.036	0.02	0.016
1089	RAB23	RAB23	chr6	-	57086820	57087112	57086992	57087112	57075023	57075243	1089	30	5	20	5	297	125	0.573871082695	0.829269709296	0.716	0.627	0.089
1268	RAB34	RAB34	chr17	-	27042212	27042294	27042236	27042294	27042049	27042140	1268	836	133	994	147	149	125	0.574468836327	0.829269709296	0.841	0.85	-0.009
216	CTNND1	CTNND1	chr11	+	57529233	57529540	57529233	57529518	57561481	57561553	216	5	67	37	375	147	125	0.574066922587	0.829269709296	0.06	0.077	-0.017
2493	LOC101927151	LOC101927151	chr19	+	28284374	28284558	28284374	28284517	28296512	28297688	2493	28	2	15	2	166	125	0.574577859376	0.829269709296	0.913	0.85	0.063
2516	MDM2	MDM2	chr12	+	69229608	69229764	69229608	69229623	69230451	69230529	2516	73	3	222	6	266	125	0.574314935874	0.829269709296	0.92	0.946	-0.026
2254	TCN2	TCN2	chr22	+	31008859	31009029	31008859	31008948	31010335	31010488	2254	13	0	66	2	206	125	0.575316246949	0.829707784716	1.0	0.952	0.048
1093	C19orf48	C19orf48	chr19	-	51302528	51302614	51302550	51302614	51300949	51302215	1093	57	434	55	469	147	125	0.576577950873	0.830166901655	0.1	0.091	0.009
1341	MLLT4	MLLT4	chr6	+	168366436	168366725	168366436	168366533	168369793	168369878	1341	104	0	310	2	317	125	0.57737498873	0.830166901655	1.0	0.984	0.016
1437	USP1	USP1	chr1	+	62901974	62902233	62901974	62902138	62905469	62905708	1437	4	0	8	1	220	125	0.577024974764	0.830166901655	1.0	0.82	0.18
1704	RSRC1	RSRC1	chr3	+	157827840	157828012	157827840	157827986	157839891	157840087	1704	64	1	47	0	151	125	0.576740856079	0.830166901655	0.981	1.0	-0.019
1312	ACOX1	ACOX1	chr17	-	73974871	73975515	73975045	73975515	73974614	73974774	1312	4	70	3	82	299	125	0.578158334629	0.830667245837	0.023	0.015	0.008
1670	DBI	DBI	chr2	+	120124623	120125039	120124623	120124790	120125763	120125881	1670	3	4	9	7	374	125	0.579328991176	0.831441150995	0.2	0.301	-0.101
185	MED20	MED20	chr6	-	41877006	41877260	41877082	41877260	41873090	41875025	185	63	2	113	2	201	125	0.579568517203	0.831441150995	0.951	0.972	-0.021
1648	RCAN3	RCAN3	chr1	+	24829386	24829640	24829386	24829607	24840803	24841057	1648	1	1	23	9	158	125	0.58152241799	0.832991571715	0.442	0.669	-0.227
765	LSM1	LSM1	chr8	-	38033792	38034248	38034070	38034248	38029482	38029551	765	787	25	532	14	403	125	0.581492073536	0.832991571715	0.907	0.922	-0.015
80	PGAP2	PGAP2	chr11	+	3845499	3845685	3845499	3845594	3846249	3846358	80	6	10	29	35	216	125	0.583700354601	0.835484078454	0.258	0.324	-0.066
2662	U2AF1L4	U2AF1L4	chr19	-	36234912	36235046	36234970	36235046	36234709	36234805	2662	8	32	12	36	183	125	0.584198748088	0.835570623202	0.146	0.185	-0.039
2088	FAM3C	FAM3C	chr7	-	121036215	121036422	121036255	121036422	121023010	121023064	2088	26	0	123	2	165	125	0.584672845483	0.835622313994	1.0	0.979	0.021
1832	MICA	MICA	chr6	+	31367560	31368560	31367560	31368540	31378319	31378574	1832	5	15	6	12	145	125	0.585536174228	0.836229805709	0.223	0.301	-0.078
2119	PRKCSH	PRKCSH	chr19	+	11558253	11558433	11558253	11558412	11558507	11558604	2119	75	73	76	65	146	125	0.586025428563	0.836302556244	0.468	0.5	-0.032
1307	PPP1R3F	PPP1R3F	chrX	+	49126305	49127336	49126305	49126396	49137868	49137924	1307	67	3	9	0	1065	125	0.58779364659	0.837228143848	0.724	1.0	-0.276
1390	PKM	PKM	chr15	-	72523236	72523727	72523240	72523727	72511284	72511451	1390	29	23	15	9	129	125	0.587990415491	0.837228143848	0.55	0.618	-0.068
2348	C6orf1	C6orf1	chr6	-	34215457	34215641	34215517	34215641	34215243	34215269	2348	97	8	99	6	185	125	0.587505449204	0.837228143848	0.891	0.918	-0.027
1376	EEF1D	EEF1D	chr8	-	144663398	144663498	144663455	144663498	144663223	144663324	1376	2415	29	2337	24	182	125	0.589273101239	0.838428842031	0.983	0.985	-0.002
362	NUDT1	NUDT1	chr7	+	2282559	2282683	2282559	2282610	2284197	2284361	362	8	21	15	52	198	125	0.59117165858	0.840503371513	0.194	0.154	0.04
1054	ABCB8	ABCB8	chr7	+	150741057	150741308	150741057	150741233	150742295	150744869	1054	117	1	120	2	200	125	0.600934006186	0.840677699601	0.987	0.974	0.013
1057	PIGT	PIGT	chr20	+	44045156	44045334	44045156	44045294	44047934	44048035	1057	116	7	140	11	165	125	0.60230944201	0.840677699601	0.926	0.906	0.02
118	NDRG2	NDRG2	chr14	-	21493007	21493264	21493187	21493264	21492188	21492255	118	3	15	0	2	305	125	0.598013642901	0.840677699601	0.076	0.0	0.076
1328	MCM8	MCM8	chr20	+	5931297	5931723	5931297	5931669	5932656	5932809	1328	82	49	64	33	179	125	0.601543133811	0.840677699601	0.539	0.575	-0.036
1664	PSMA4	PSMA4	chr15	+	78832746	78832881	78832746	78832805	78834246	78834272	1664	1943	24	1083	16	201	125	0.59377598269	0.840677699601	0.981	0.977	0.004
1817	GORASP1	GORASP1	chr3	-	39142237	39142368	39142278	39142368	39141795	39141994	1817	116	3	73	1	166	125	0.594723770106	0.840677699601	0.967	0.982	-0.015
1934	CUL7	CUL7	chr6	-	43019850	43020534	43019946	43020534	43019349	43019501	1934	28	54	43	97	221	125	0.600085185129	0.840677699601	0.227	0.2	0.027
1999	UQCRB	UQCRB	chr8	-	97243453	97243743	97243606	97243743	97238903	97243360	1999	6	6	8	12	278	125	0.593818410564	0.840677699601	0.31	0.231	0.079
2584	CCDC103	CCDC103	chr17	+	42977079	42977227	42977079	42977211	42978357	42978509	2584	5	0	12	1	141	125	0.600518513053	0.840677699601	1.0	0.914	0.086
2913	PTGS1	PTGS1	chr9	+	125148724	125149011	125148724	125148900	125152476	125152624	2913	13	7	16	6	236	125	0.601562828225	0.840677699601	0.496	0.585	-0.089
294	ZFAND1	ZFAND1	chr8	-	82633461	82633539	82633483	82633539	82630416	82630459	294	145	12	95	10	147	125	0.597112506778	0.840677699601	0.911	0.89	0.021
3000	ARHGDIA	ARHGDIA	chr17	-	79827205	79827501	79827417	79827501	79827048	79827112	3000	1862	14	2450	15	337	125	0.593816773528	0.840677699601	0.98	0.984	-0.004
309	TRAPPC3	TRAPPC3	chr1	-	36614692	36615115	36614937	36615115	36603396	36603579	309	46	2	26	2	370	125	0.601812363979	0.840677699601	0.886	0.815	0.071
348	C17orf62	C17orf62	chr17	-	80408355	80408707	80408575	80408707	80407306	80407356	348	1	14	0	6	345	125	0.59316435634	0.840677699601	0.025	0.0	0.025
354	ZGPAT	ZGPAT	chr20	+	62364938	62365091	62364938	62365064	62366056	62366176	354	76	13	105	22	152	125	0.59795288245	0.840677699601	0.828	0.797	0.031
361	SHF	SHF	chr15	-	45464344	45464516	45464346	45464516	45464080	45464200	361	2	3	4	3	127	125	0.595432822004	0.840677699601	0.396	0.568	-0.172
405	NDUFB11	NDUFB11	chrX	-	47001982	47002143	47002012	47002143	47001614	47001839	405	518	1059	346	676	155	125	0.598333974542	0.840677699601	0.283	0.292	-0.009
443	DDX46	DDX46	chr5	+	134152119	134152296	134152119	134152293	134153185	134153404	443	208	70	179	67	128	125	0.595873701981	0.840677699601	0.744	0.723	0.021
522	XRCC4	XRCC4	chr5	+	82373316	82373481	82373316	82373434	82400728	82400877	522	2	14	2	25	172	125	0.600527089927	0.840677699601	0.094	0.055	0.039
532	ARL6IP4	ARL6IP4	chr12	+	123464606	123465292	123464606	123464932	123465675	123465813	532	5	0	11	1	485	125	0.602072231908	0.840677699601	1.0	0.739	0.261
772	NCOR1	NCOR1	chr17	-	15964714	15965208	15965071	15965208	15961784	15961913	772	243	2	602	3	482	125	0.598614434216	0.840677699601	0.969	0.981	-0.012
899	UCKL1	UCKL1	chr20	-	62572146	62572209	62572169	62572209	62571946	62572069	899	175	3	154	4	148	125	0.59972773936	0.840677699601	0.98	0.97	0.01
90	MYCN	MYCN	chr2	+	16080559	16081175	16080559	16080865	16082069	16082976	90	3	0	6	1	435	125	0.597472384871	0.840677699601	1.0	0.633	0.367
955	LOC101927027	LOC101927027	chr2	+	179291092	179291388	179291092	179291232	179295496	179295616	955	28	6	27	8	281	125	0.60065151119	0.840677699601	0.675	0.6	0.075
95	ALS2CL	ALS2CL	chr3	-	46722989	46723088	46722993	46723088	46722735	46722897	95	8	3	76	19	129	125	0.591823238543	0.840677699601	0.721	0.795	-0.074
421	DKC1	DKC1	chrX	+	153994490	153995336	153994490	153994675	153995530	153995657	421	389	3	345	4	786	125	0.604281914208	0.842814248764	0.954	0.932	0.022
2122	NECAB3	NECAB3	chr20	-	32247302	32247538	32247458	32247538	32246527	32246640	2122	95	5	38	3	281	125	0.605495933467	0.843890607053	0.894	0.849	0.045
943	APTX	APTX	chr9	-	32987541	32987840	32987757	32987840	32985968	32986028	943	361	3	391	2	341	125	0.607243922202	0.845709053694	0.978	0.986	-0.008
1199	C7orf49	C7orf49	chr7	-	134853500	134853812	134853682	134853812	134850531	134851623	1199	217	0	482	2	307	125	0.609119310985	0.846546423656	1.0	0.99	0.01
2591	ARL5A	ARL5A	chr2	-	152684644	152685009	152684902	152685009	152671652	152671713	2591	44	1	71	3	383	125	0.610063591471	0.846546423656	0.935	0.885	0.05
2868	ZNF43	ZNF43	chr19	-	22028193	22028308	22028231	22028308	22025946	22026128	2868	29	2	7	1	163	125	0.610006198189	0.846546423656	0.917	0.843	0.074
2933	NAA60	NAA60	chr16	+	3534698	3535083	3534698	3535061	3535466	3536963	2933	28	45	70	97	147	125	0.609036990171	0.846546423656	0.346	0.38	-0.034
450	TANGO2	TANGO2	chr22	+	20024282	20024617	20024282	20024377	20030877	20030966	450	56	54	43	48	365	125	0.609378713496	0.846546423656	0.262	0.235	0.027
2065	LOC100507547	LOC100507547	chr6	-	32121945	32122142	32122014	32122142	32121542	32121613	2065	17	1	27	3	194	125	0.611677109509	0.848168550104	0.916	0.853	0.063
1722	TRIM45	TRIM45	chr1	-	117660655	117661389	117660709	117661389	117659237	117659367	1722	9	0	24	1	179	125	0.612822973994	0.849140329979	1.0	0.944	0.056
1481	ZNF302	ZNF302	chr19	+	35168543	35168761	35168543	35168738	35169641	35169718	1481	4	2	1	0	148	125	0.61352084663	0.849490403026	0.628	1.0	-0.372
191	ACAD9	ACAD9	chr3	+	128598332	128598860	128598332	128598684	128603495	128603589	191	44	97	53	103	301	125	0.614864982539	0.850573644398	0.159	0.176	-0.017
2249	ZNF266	ZNF266	chr19	-	9529437	9529571	9529441	9529571	9529180	9529307	2249	7	2	22	10	129	125	0.615489112106	0.850573644398	0.772	0.681	0.091
734	BCAR1	BCAR1	chr16	-	75276367	75276988	75276811	75276988	75271080	75271242	734	493	4	1387	15	569	125	0.615640567565	0.850573644398	0.964	0.953	0.011
1971	RAB29	RAB29	chr1	-	205744400	205744610	205744501	205744610	205741623	205741695	1971	36	1	13	0	226	125	0.617422355533	0.851801774662	0.952	1.0	-0.048
892	YIF1B	YIF1B	chr19	-	38806356	38806445	38806386	38806445	38800044	38800283	892	28	17	27	13	155	125	0.617400541051	0.851801774662	0.57	0.626	-0.056
2158	SPG20	SPG20	chr13	-	36920361	36920646	36920450	36920646	36909157	36909969	2158	44	2	11	1	214	125	0.618320209668	0.851808635413	0.928	0.865	0.063
458	POLD4	POLD4	chr11	-	67120764	67121067	67120773	67121067	67120458	67120548	458	1	33	6	113	134	125	0.617874191938	0.851808635413	0.027	0.047	-0.02
1137	SMARCA2	SMARCA2	chr9	+	2086828	2087071	2086828	2086897	2088499	2088613	1137	152	1	161	2	299	125	0.619100570058	0.852268317223	0.985	0.971	0.014
1852	ZNF33B	ZNF33B	chr10	-	43127737	43127887	43127742	43127887	43127376	43127472	1852	0	34	1	55	130	125	0.619705425941	0.852485906774	0.0	0.017	-0.017
2368	TAF6	TAF6	chr7	-	99716502	99716995	99716951	99716995	99711676	99711891	2368	165	8	113	4	574	125	0.620623965846	0.853134385327	0.818	0.86	-0.042
1653	GGT1	GGT1	chr22	+	24999123	24999494	24999123	24999288	25003920	25003990	1653	9	5	124	51	331	125	0.621126363146	0.853210295812	0.405	0.479	-0.074
773	GOLGB1	GOLGB1	chr3	-	121388043	121388202	121388058	121388202	121386907	121387005	773	39	91	17	47	140	125	0.623111610257	0.855321548468	0.277	0.244	0.033
1229	RCHY1	RCHY1	chr4	-	76439406	76439640	76439450	76439640	76434386	76434506	1229	90	4	129	4	169	125	0.626130123989	0.858230083744	0.943	0.96	-0.017
1302	EFCAB11	EFCAB11	chr14	-	90420929	90421121	90421076	90421121	90420249	90420345	1302	23	0	68	1	272	125	0.625839968953	0.858230083744	1.0	0.969	0.031
1573	MID1	MID1	chrX	-	10534927	10535643	10535041	10535643	10491131	10491227	1573	192	20	128	11	239	125	0.627535244518	0.859360168778	0.834	0.859	-0.025
2947	UBE3B	UBE3B	chr12	+	109915427	109915914	109915427	109915581	109919441	109919547	2947	146	4	102	4	458	125	0.627855385365	0.859360168778	0.909	0.874	0.035
889	YIF1B	YIF1B	chr19	-	38806499	38806606	38806508	38806606	38800044	38800283	889	8	27	9	23	134	125	0.628794494364	0.860028598743	0.217	0.267	-0.05
2656	CDIP1	CDIP1	chr16	-	4563696	4563852	4563816	4563852	4562791	4562948	2656	26	1	12	1	245	125	0.63029227188	0.860516588459	0.93	0.86	0.07
286	BAG5	BAG5	chr14	-	104028249	104028655	104028436	104028655	104022880	104027529	286	4	4	10	15	312	125	0.630504292802	0.860516588459	0.286	0.211	0.075
2974	ANAPC10	ANAPC10	chr4	-	146019271	146019371	146019282	146019371	146017136	146017263	2974	27	12	61	22	136	125	0.630088607526	0.860516588459	0.674	0.718	-0.044
2704	ZSCAN26	ZSCAN26	chr6	+	28239631	28240116	28239631	28240113	28240446	28240564	2704	39	8	10	3	128	125	0.632768562772	0.862989576675	0.826	0.765	0.061
909	RACGAP1	RACGAP1	chr12	-	50419110	50419307	50419180	50419307	50410413	50410502	909	80	100	64	89	195	125	0.634075854781	0.864154807802	0.339	0.316	0.023
349	C17orf62	C17orf62	chr17	-	80408355	80408707	80408408	80408707	80407306	80407356	349	1	2	0	1	178	125	0.634724174806	0.864420931856	0.26	0.0	0.26
2503	CFL2	CFL2	chr14	-	35182602	35182767	35182713	35182767	35182265	35182342	2503	319	16	243	10	236	125	0.635584303234	0.86497492908	0.913	0.928	-0.015
176	FAM86EP	FAM86EP	chr4	-	3948870	3949947	3949816	3949947	3943486	3945099	176	38	1	87	4	1071	125	0.637568345647	0.866179571551	0.816	0.717	0.099
2364	STAG3L5P-PVRIG2P-PILRB	STAG3L5P-PVRIG2P-PILRB	chr7	+	99950995	99951635	99950995	99951106	99952765	99952863	2364	320	11	529	15	654	125	0.638110289441	0.866179571551	0.848	0.871	-0.023
2574	C18orf54	C18orf54	chr18	+	51888012	51888801	51888012	51888318	51889140	51889291	2574	72	11	105	13	608	125	0.637058215366	0.866179571551	0.574	0.624	-0.05
3108	TRNT1	TRNT1	chr3	+	3188113	3188307	3188113	3188247	3189133	3189387	3108	115	0	128	1	185	125	0.638285365619	0.866179571551	1.0	0.989	0.011
2893	MRPL55	MRPL55	chr1	-	228296849	228297013	228296961	228297013	228296655	228296722	2893	70	11	105	20	237	125	0.639338187717	0.866991657544	0.77	0.735	0.035
355	ZGPAT	ZGPAT	chr20	+	62339379	62339540	62339379	62339521	62339904	62340516	355	4	2	2	2	144	125	0.640672567284	0.868184132371	0.635	0.465	0.17
2908	PES1	PES1	chr22	-	31001400	31001504	31001447	31001504	30988118	30988385	2908	1	0	2	1	172	125	0.642042027728	0.868805807734	1.0	0.592	0.408
374	ODC1	ODC1	chr2	-	10587599	10587925	10587753	10587925	10585280	10585390	374	2	2	4	2	279	125	0.641687817999	0.868805807734	0.309	0.473	-0.164
2169	UBAP2L	UBAP2L	chr1	+	154207066	154207268	154207066	154207214	154207671	154207767	2169	201	4	143	4	179	125	0.642947368488	0.869414301258	0.972	0.961	0.011
1538	FAM193A	FAM193A	chr4	+	2696672	2696869	2696672	2696809	2698089	2698320	1538	7	0	21	1	185	125	0.644193513638	0.870482453273	1.0	0.934	0.066
2139	UBE2J2	UBE2J2	chr1	-	1203112	1203372	1203241	1203372	1198725	1198766	2139	19	282	16	280	254	125	0.64597221386	0.871816085386	0.032	0.027	0.005
2597	TNFAIP3	TNFAIP3	chr6	+	138188324	138188655	138188324	138188631	138192349	138192659	2597	3	11	12	62	149	125	0.646094310658	0.871816085386	0.186	0.14	0.046
2398	LETMD1	LETMD1	chr12	+	51445874	51446029	51445874	51445990	51447560	51447643	2398	2	7	2	12	164	125	0.648000560006	0.872701855794	0.179	0.113	0.066
2691	CTSL	CTSL	chr9	+	90340973	90341223	90340973	90341168	90342508	90342644	2691	379	328	50	39	180	125	0.648122919109	0.872701855794	0.445	0.471	-0.026
725	NUDT4	NUDT4	chr12	+	93772325	93772566	93772325	93772469	93788384	93788495	725	2	0	5	1	222	125	0.647457092098	0.872701855794	1.0	0.738	0.262
1532	LOC101927780	LOC101927780	chr14	-	62027460	62031959	62031836	62031959	62022989	62023270	1532	6	1	2	0	4501	125	0.651522741524	0.876661065464	0.143	1.0	-0.857
1288	HSD17B4	HSD17B4	chr5	+	118813111	118813196	118813111	118813187	118814528	118814716	1288	252	10	281	9	134	125	0.653525760591	0.876939130297	0.959	0.967	-0.008
162	TYSND1	TYSND1	chr10	-	71902423	71902609	71902520	71902609	71897736	71899897	162	86	7	96	6	222	125	0.652992193966	0.876939130297	0.874	0.9	-0.026
265	KDM2A	KDM2A	chr11	+	67017556	67018269	67017556	67017817	67020164	67020328	265	315	1	749	4	577	125	0.654027454095	0.876939130297	0.986	0.976	0.01
2700	EPS15L1	EPS15L1	chr19	-	16551672	16551720	16551695	16551720	16548580	16548676	2700	138	2	123	1	148	125	0.653639148024	0.876939130297	0.983	0.99	-0.007
2909	DPH5	DPH5	chr1	-	101491220	101491362	101491238	101491362	101487196	101487321	2909	2	5	0	1	143	125	0.652939174364	0.876939130297	0.259	0.0	0.259
1393	PHC3	PHC3	chr3	-	169899474	169899537	169899489	169899537	169896560	169896726	1393	1	20	2	22	140	125	0.654562827702	0.877040642736	0.043	0.075	-0.032
1422	AMN1	AMN1	chr12	-	31881904	31882108	31881924	31882108	31862226	31862359	1422	4	0	26	2	145	125	0.655063895627	0.877096079197	1.0	0.918	0.082
2293	TLE3	TLE3	chr15	-	70349797	70349997	70349812	70349997	70348636	70348713	2293	22	10	28	10	140	125	0.656265277234	0.878088463508	0.663	0.714	-0.051
1443	AURKA	AURKA	chr20	-	54966998	54967351	54967209	54967351	54965611	54965721	1443	119	21	77	16	336	125	0.656816023277	0.878209511151	0.678	0.642	0.036
1174	PLCE1	PLCE1	chr10	+	96014649	96014806	96014649	96014758	96018556	96018679	1174	26	1	8	0	173	125	0.65790056589	0.879043613248	0.949	1.0	-0.051
1256	MSTO1	MSTO1	chr1	+	155583447	155583557	155583447	155583524	155583849	155584758	1256	152	19	116	17	158	125	0.658822753816	0.879044625371	0.864	0.844	0.02
1795	AP5S1	AP5S1	chr20	+	3801170	3801501	3801170	3801405	3802748	3802940	1795	1	49	0	42	221	125	0.658403199165	0.879044625371	0.011	0.0	0.011
116	NDRG2	NDRG2	chr14	-	21492144	21492255	21492188	21492255	21491399	21491480	116	4	56	0	4	169	125	0.659321103302	0.879094804403	0.05	0.0	0.05
139	QARS	QARS	chr3	-	49141756	49141904	49141805	49141904	49141295	49141405	139	508	4	869	9	174	125	0.66242153878	0.880723226412	0.989	0.986	0.003
2679	SLC37A4	SLC37A4	chr11	-	118899931	118900274	118900101	118900274	118898903	118899136	2679	72	0	486	3	295	125	0.662850394721	0.880723226412	1.0	0.986	0.014
2895	STAT6	STAT6	chr12	-	57504892	57505196	57504911	57505196	57501945	57502082	2895	2	31	13	286	144	125	0.662478320624	0.880723226412	0.053	0.038	0.015
499	BANP	BANP	chr16	+	88008653	88008809	88008653	88008791	88014641	88014733	499	1	24	4	57	143	125	0.662737577312	0.880723226412	0.035	0.058	-0.023
981	RPL17	RPL17	chr18	-	47018627	47018834	47018644	47018834	47018105	47018203	981	67	39	57	29	142	125	0.661332473945	0.880723226412	0.602	0.634	-0.032
2204	FAM60A	FAM60A	chr12	-	31457915	31458057	31457919	31458057	31451010	31451158	2204	32	30	109	90	129	125	0.66592811923	0.882967930153	0.508	0.54	-0.032
2491	SAMD8	SAMD8	chr10	+	76871392	76871536	76871392	76871480	76910271	76910864	2491	8	11	16	17	181	125	0.665903895734	0.882967930153	0.334	0.394	-0.06
553	VIPAS39	VIPAS39	chr14	-	77923437	77923983	77923837	77923983	77920352	77920445	553	10	15	21	39	525	125	0.665623443762	0.882967930153	0.137	0.114	0.023
1058	FAM109A	FAM109A	chr12	-	111803916	111804061	111803935	111804061	111798454	111801267	1058	51	5	17	1	144	125	0.666464692833	0.883065718004	0.899	0.937	-0.038
2570	NAT9	NAT9	chr17	-	72771737	72771846	72771760	72771846	72769714	72769824	2570	0	141	2	100	148	125	0.667773255976	0.884185546428	0.0	0.017	-0.017
1332	TMEM170A	TMEM170A	chr16	-	75498365	75498635	75498569	75498635	75485635	75485737	1332	22	1	78	2	329	125	0.670098725561	0.884771071044	0.893	0.937	-0.044
1581	HARS	HARS	chr5	-	140070799	140071312	140070886	140071312	140070439	140070529	1581	454	13	420	10	212	125	0.671254075495	0.884771071044	0.954	0.961	-0.007
1596	PIGA	PIGA	chrX	-	15349711	15350114	15349995	15350114	15344035	15344168	1596	43	5	174	16	409	125	0.672405233525	0.884771071044	0.724	0.769	-0.045
1760	CCDC120	CCDC120	chrX	+	48919489	48919648	48919489	48919589	48919765	48919856	1760	3	1	99	19	184	125	0.673022504964	0.884771071044	0.671	0.78	-0.109
1784	KLF6	KLF6	chr10	-	3823958	3824406	3823986	3824406	3818187	3821782	1784	94	0	708	7	153	125	0.671488202824	0.884771071044	1.0	0.988	0.012
240	NCOA3	NCOA3	chr20	+	46277748	46277853	46277748	46277841	46279725	46280020	240	8	9	13	19	137	125	0.67375414473	0.884771071044	0.448	0.384	0.064
2719	PTGES2	PTGES2	chr9	-	130889717	130890741	130890526	130890741	130887522	130887720	2719	76	2	103	4	934	125	0.670430858009	0.884771071044	0.836	0.775	0.061
317	FIGNL1	FIGNL1	chr7	-	50516815	50517421	50517253	50517421	50515878	50515987	317	97	5	73	5	563	125	0.671533195704	0.884771071044	0.812	0.764	0.048
393	FXN	FXN	chr9	+	71679853	71679959	71679853	71679951	71687527	71693993	393	22	156	12	72	133	125	0.669178341879	0.884771071044	0.117	0.135	-0.018
46	RUSC2	RUSC2	chr9	+	35546426	35548532	35546426	35548207	35555056	35555698	46	215	0	223	1	450	125	0.672347218911	0.884771071044	1.0	0.984	0.016
523	HEXIM2	HEXIM2	chr17	+	43237540	43238615	43237540	43238310	43239854	43240002	523	2	1	3	3	430	125	0.670958329638	0.884771071044	0.368	0.225	0.143
818	SLC52A2	SLC52A2	chr8	+	145582843	145583083	145582843	145582980	145583282	145584153	818	599	2	692	4	228	125	0.673780066157	0.884771071044	0.994	0.99	0.004
2709	TCEAL1	TCEAL1	chrX	+	102884421	102884501	102884421	102884489	102884812	102885876	2709	16	39	9	27	137	125	0.675049880359	0.885330264748	0.272	0.233	0.039
2756	PASK	PASK	chr2	-	242054436	242054592	242054457	242054592	242051654	242051854	2756	7	46	4	35	146	125	0.675133928306	0.885330264748	0.115	0.089	0.026
2207	ELOVL1	ELOVL1	chr1	-	43830212	43830318	43830285	43830318	43829994	43830131	2207	964	12	1512	22	198	125	0.677086591737	0.887281055655	0.981	0.977	0.004
1095	PPP2R5E	PPP2R5E	chr14	-	63848773	63848875	63848788	63848875	63840609	63842826	1095	87	7	226	22	140	125	0.67867239408	0.887745204221	0.917	0.902	0.015
1154	UBL7	UBL7	chr15	-	74753008	74753529	74753448	74753529	74751024	74751237	1154	43	37	31	23	565	125	0.678836610565	0.887745204221	0.205	0.23	-0.025
3035	ELOVL7	ELOVL7	chr5	-	60067729	60067920	60067775	60067920	60063649	60063730	3035	10	0	198	5	171	125	0.677937886758	0.887745204221	1.0	0.967	0.033
652	ZFYVE27	ZFYVE27	chr10	+	99496877	99497082	99496877	99497078	99498233	99498431	652	17	63	7	32	129	125	0.679708298832	0.888276324775	0.207	0.175	0.032
1736	NAPRT	NAPRT	chr8	-	144657360	144657515	144657399	144657515	144657155	144657263	1736	10	0	284	7	164	125	0.682045759676	0.888450828996	1.0	0.969	0.031
2470	USP8	USP8	chr15	+	50716573	50716851	50716573	50716711	50731205	50731374	2470	96	39	70	32	265	125	0.682635699847	0.888450828996	0.537	0.508	0.029
2482	ARMCX4	ARMCX4	chrX	+	100741009	100741085	100741009	100741079	100742179	100742259	2482	4	28	0	2	131	125	0.680938972368	0.888450828996	0.12	0.0	0.12
2805	LOC100288798	LOC100288798	chr12	+	46777458	46777496	46777458	46777478	46781529	46781755	2805	1	0	9	3	143	125	0.68198691415	0.888450828996	1.0	0.724	0.276
322	FAM45A	FAM45A	chr10	+	120867459	120867676	120867459	120867608	120871360	120871440	322	389	4	288	4	193	125	0.682412474675	0.888450828996	0.984	0.979	0.005
758	POLL	POLL	chr10	-	103347641	103348027	103347960	103348027	103347002	103347163	758	32	7	44	12	444	125	0.682496032468	0.888450828996	0.563	0.508	0.055
129	FRMD5	FRMD5	chr15	-	44181006	44181070	44181021	44181070	44180372	44180464	129	86	2	56	2	140	125	0.684266836438	0.888868184189	0.975	0.962	0.013
1754	LIN54	LIN54	chr4	-	83905313	83906029	83905976	83906029	83900035	83900159	1754	160	8	268	11	788	125	0.683725630612	0.888868184189	0.76	0.794	-0.034
3041	SERPINB8	SERPINB8	chr18	+	61637262	61637421	61637262	61637404	61645532	61645710	3041	11	31	13	30	142	125	0.684662751456	0.888868184189	0.238	0.276	-0.038
658	STARD4	STARD4	chr5	-	110836699	110836814	110836783	110836814	110831731	110835804	658	58	2	466	22	209	125	0.684819827441	0.888868184189	0.945	0.927	0.018
1227	RCHY1	RCHY1	chr4	-	76434029	76434145	76434033	76434145	76419310	76419389	1227	64	6	112	13	129	125	0.685967020357	0.889170369961	0.912	0.893	0.019
852	ZNF229	ZNF229	chr19	-	44935941	44936541	44936396	44936541	44930422	44934717	852	42	2	65	2	580	125	0.685984687936	0.889170369961	0.819	0.875	-0.056
1822	FBXL6	FBXL6	chr8	-	145581098	145581162	145581116	145581162	145580649	145580781	1822	39	8	129	22	143	125	0.686777248248	0.889556986203	0.81	0.837	-0.027
2569	NAT9	NAT9	chr17	-	72772405	72772564	72772409	72772564	72771760	72771846	2569	177	7	71	2	129	125	0.68721540758	0.889556986203	0.961	0.972	-0.011
2539	OXLD1	OXLD1	chr17	-	79633175	79633667	79633179	79633667	79632065	79632614	2539	14	5	8	4	129	125	0.689037538204	0.890848687805	0.731	0.66	0.071
3096	GPX8	GPX8	chr5	+	54455945	54456224	54455945	54456071	54456821	54457083	3096	680	23	548	21	278	125	0.689147098113	0.890848687805	0.93	0.921	0.009
2032	TNFRSF18	TNFRSF18	chr1	-	1139413	1139616	1139434	1139616	1138887	1139348	2032	29	4	2	0	146	125	0.690406919868	0.891269555554	0.861	1.0	-0.139
629	PSMC3IP	PSMC3IP	chr17	-	40726116	40726228	40726213	40726228	40725495	40725641	629	252	79	180	52	222	125	0.690329256154	0.891269555554	0.642	0.661	-0.019
1231	RCHY1	RCHY1	chr4	-	76439364	76439640	76439450	76439640	76434386	76434506	1231	4	4	6	4	211	125	0.692195841665	0.891511162744	0.372	0.471	-0.099
1919	PSME1	PSME1	chr14	+	24607682	24607777	24607682	24607769	24607944	24608176	1919	7	306	35	1289	133	125	0.693187459642	0.891511162744	0.021	0.025	-0.004
1977	DERL2	DERL2	chr17	-	5389182	5389550	5389388	5389550	5388470	5388536	1977	6	60	20	164	331	125	0.693282122531	0.891511162744	0.036	0.044	-0.008
533	ARL6IP4	ARL6IP4	chr12	+	123464606	123465434	123464606	123465292	123465675	123465813	533	0	2	1	7	267	125	0.693397571023	0.891511162744	0.0	0.063	-0.063
664	NUB1	NUB1	chr7	+	151071182	151071329	151071182	151071287	151072933	151073029	664	21	102	13	54	167	125	0.692566275187	0.891511162744	0.134	0.153	-0.019
942	ZNF79	ZNF79	chr9	+	130186652	130187189	130186652	130187082	130191110	130191199	942	13	1	15	2	232	125	0.692228367246	0.891511162744	0.875	0.802	0.073
1044	AGTRAP	AGTRAP	chr1	+	11808471	11808667	11808471	11808646	11810133	11810828	1044	264	67	147	34	146	125	0.695101699977	0.893100366031	0.771	0.787	-0.016
228	THYN1	THYN1	chr11	-	134123120	134123260	134123192	134123260	134122733	134122810	228	56	18	87	32	197	125	0.695670180353	0.893229275985	0.664	0.633	0.031
1290	CALD1	CALD1	chr7	+	134617738	134618828	134617738	134618141	134625842	134625988	1290	167	493	241	746	812	125	0.696935973694	0.89425274903	0.05	0.047	0.003
1691	SUCO	SUCO	chr1	+	172557899	172559066	172557899	172558064	172560123	172560211	1691	1055	2	2285	3	1127	125	0.698143365733	0.8951999609	0.983	0.988	-0.005
1156	NUF2	NUF2	chr1	+	163291722	163292002	163291722	163291856	163295821	163295964	1156	230	33	202	26	271	125	0.700457793702	0.896387462244	0.763	0.782	-0.019
295	MLH1	MLH1	chr3	+	37042445	37042544	37042445	37042539	37045891	37045965	295	91	4	93	3	130	125	0.699704557028	0.896387462244	0.956	0.968	-0.012
559	FKRP	FKRP	chr19	+	47251771	47251974	47251771	47251922	47258668	47261832	559	21	13	34	25	177	125	0.700478881659	0.896387462244	0.533	0.49	0.043
2957	APEX1	APEX1	chr14	+	20923289	20923548	20923289	20923497	20923736	20923862	2957	185	76	284	109	176	125	0.703023290042	0.898510313047	0.634	0.649	-0.015
607	METTL6	METTL6	chr3	-	15468880	15469054	15468908	15469054	15467793	15468142	607	2	79	1	65	153	125	0.703079610786	0.898510313047	0.02	0.012	0.008
211	MARCKSL1	MARCKSL1	chr1	-	32801547	32801840	32801772	32801840	32799429	32800698	211	152	0	421	2	350	125	0.704434964024	0.898580866257	1.0	0.987	0.013
2635	CNOT8	CNOT8	chr5	+	154238078	154238376	154238078	154238328	154242766	154242955	2635	10	37	18	56	173	125	0.703800895202	0.898580866257	0.163	0.188	-0.025
3089	ALG13	ALG13	chrX	+	110925359	110925522	110925359	110925463	110928192	110928331	3089	112	6	231	15	184	125	0.7045476813	0.898580866257	0.927	0.913	0.014
1626	ZNF155	ZNF155	chr19	+	44488321	44488397	44488321	44488383	44492610	44492710	1626	3	1	1	0	139	125	0.705249233566	0.898874774645	0.73	1.0	-0.27
2698	SYTL3	SYTL3	chr6	+	159082300	159082417	159082300	159082401	159083781	159083844	2698	20	1	5	0	141	125	0.707621725073	0.898896305885	0.947	1.0	-0.053
2859	C1QTNF9B-AS1	C1QTNF9B-AS1	chr13	+	24465523	24465670	24465523	24465589	24465751	24466242	2859	39	5	2	0	206	125	0.707027648964	0.898896305885	0.826	1.0	-0.174
2917	BDNF	BDNF	chr11	-	27721710	27722035	27721728	27722035	27676441	27680132	2917	120	5	54	3	143	125	0.707251874444	0.898896305885	0.955	0.94	0.015
536	ARL6IP4	ARL6IP4	chr12	+	123465675	123465846	123465675	123465813	123466117	123466426	536	157	54	237	88	158	125	0.706186837135	0.898896305885	0.697	0.681	0.016
790	CCAR1	CCAR1	chr10	+	70480900	70481045	70480900	70481039	70482211	70482334	790	14	76	16	101	131	125	0.707178345792	0.898896305885	0.149	0.131	0.018
2955	APEX1	APEX1	chr14	+	20923289	20923553	20923289	20923497	20923736	20923862	2955	717	76	969	109	181	125	0.710187102835	0.901554885036	0.867	0.86	0.007
2971	PFDN6	PFDN6	chr6	+	33257373	33257405	33257373	33257397	33257546	33257697	2971	30	34	35	45	133	125	0.711365024529	0.902449778458	0.453	0.422	0.031
1086	SLMO1	SLMO1	chr18	+	12429348	12429435	12429348	12429432	12431148	12432236	1086	59	18	57	15	128	125	0.712802266521	0.903013782894	0.762	0.788	-0.026
1414	FAM156A	FAM156A	chrX	+	52985470	52985953	52985470	52985544	52986285	52986436	1414	9	17	8	12	534	125	0.713387293045	0.903013782894	0.11	0.135	-0.025
345	SMG7	SMG7	chr1	+	183511210	183511637	183511210	183511499	183513487	183513632	345	163	104	166	113	263	125	0.713702717298	0.903013782894	0.427	0.411	0.016
376	ACTL6A	ACTL6A	chr3	+	179280667	179280905	179280667	179280761	179287611	179287688	376	614	54	731	69	269	125	0.712955410571	0.903013782894	0.841	0.831	0.01
2583	CCDC103	CCDC103	chr17	+	42977079	42977227	42977079	42977197	42978357	42978509	2583	5	4	12	7	155	125	0.715337731034	0.903992672219	0.502	0.58	-0.078
565	SERPINB6	SERPINB6	chr6	-	2971766	2972399	2971825	2972399	2959401	2959576	565	78	0	98	1	184	125	0.715594465733	0.903992672219	1.0	0.985	0.015
605	TMEM254	TMEM254	chr10	+	81841395	81841497	81841395	81841490	81841596	81841700	605	7	2	1	0	132	125	0.715897760861	0.903992672219	0.768	1.0	-0.232
543	GRASP	GRASP	chr12	+	52404822	52404991	52404822	52404925	52407470	52407564	543	4	111	0	6	191	125	0.716892869576	0.904650525894	0.023	0.0	0.023
3043	IL32	IL32	chr16	+	3117377	3117614	3117377	3117416	3117984	3118011	3043	237	57	684	175	323	125	0.718290795111	0.905217197538	0.617	0.602	0.015
752	RAB43	RAB43	chr3	-	128840128	128840647	128840142	128840647	128813828	128814012	752	82	3	169	8	139	125	0.718278436075	0.905217197538	0.961	0.95	0.011
1598	ZSWIM8	ZSWIM8	chr10	+	75559768	75559952	75559768	75559928	75560053	75560230	1598	50	99	40	72	149	125	0.719221128783	0.90579136219	0.298	0.318	-0.02
2195	SKA1	SKA1	chr18	+	47901391	47901609	47901391	47901564	47902189	47902288	2195	47	50	47	45	170	125	0.720225207498	0.906457583052	0.409	0.434	-0.025
673	C18orf32	C18orf32	chr18	-	47013412	47013644	47013576	47013644	47009953	47010141	673	17	53	37	102	289	125	0.721113691325	0.906977536617	0.122	0.136	-0.014
2476	SUPT20H	SUPT20H	chr13	-	37633616	37633850	37633695	37633850	37625624	37625720	2476	1	40	2	50	204	125	0.721840743613	0.907293899087	0.015	0.024	-0.009
1169	SAA1	SAA1	chr11	+	18287807	18287990	18287807	18287843	18288430	18288525	1169	1	7	8	84	272	125	0.724000264598	0.909409153952	0.062	0.042	0.02
2555	SKIL	SKIL	chr3	+	170102320	170102553	170102320	170102415	170108010	170108252	2555	181	4	177	5	263	125	0.725058513888	0.910139239802	0.956	0.944	0.012
1088	MITF	MITF	chr3	+	69986972	69987200	69986972	69987032	69988248	69988332	1088	72	2	290	6	293	125	0.726648534459	0.910688569063	0.939	0.954	-0.015
1368	ELMOD3	ELMOD3	chr2	+	85582677	85582839	85582677	85582721	85584089	85584375	1368	16	13	15	10	243	125	0.726969590142	0.910688569063	0.388	0.436	-0.048
1633	ZNF276	ZNF276	chr16	+	89793686	89793765	89793686	89793733	89795642	89795726	1633	6	10	16	33	157	125	0.727882635126	0.910688569063	0.323	0.279	0.044
2659	TMEM169	TMEM169	chr2	+	216946588	216946702	216946588	216946698	216960560	216960957	2659	2	0	8	1	129	125	0.727871738598	0.910688569063	1.0	0.886	0.114
796	ZNF689	ZNF689	chr16	-	30621157	30621707	30621522	30621707	30620845	30620959	796	26	2	21	1	490	125	0.726417002572	0.910688569063	0.768	0.843	-0.075
2135	KMT2A	KMT2A	chr11	+	118361910	118362033	118361910	118362024	118362458	118362643	2135	3	14	13	47	134	125	0.72958022211	0.911616937646	0.167	0.205	-0.038
37	CCDC66	CCDC66	chr3	+	56591183	56591281	56591183	56591262	56592873	56592938	37	10	1	19	3	144	125	0.729195056613	0.911616937646	0.897	0.846	0.051
1467	KIF2A	KIF2A	chr5	+	61648414	61648537	61648414	61648480	61649101	61649202	1467	76	57	121	98	182	125	0.731045995455	0.912253603223	0.478	0.459	0.019
2686	COPS7A	COPS7A	chr12	+	6833149	6833416	6833149	6833318	6833779	6833984	2686	23	14	31	22	223	125	0.730634892103	0.912253603223	0.479	0.441	0.038
233	TCEB1	TCEB1	chr8	-	74884311	74884522	74884479	74884522	74876721	74876860	233	55	11	29	7	293	125	0.73160376648	0.912352932316	0.681	0.639	0.042
1107	CHMP1A	CHMP1A	chr16	-	89713442	89713739	89713610	89713739	89712934	89713122	1107	9	335	12	568	293	125	0.734641828748	0.912527101922	0.011	0.009	0.002
1324	HDAC9	HDAC9	chr7	+	18631138	18631265	18631138	18631259	18633530	18633652	1324	159	24	155	26	131	125	0.732557186342	0.912527101922	0.863	0.85	0.013
1537	FAM193A	FAM193A	chr4	+	2696672	2696856	2696672	2696809	2698089	2698320	1537	35	0	95	1	172	125	0.734270482108	0.912527101922	1.0	0.986	0.014
1547	ZNF621	ZNF621	chr3	+	40566368	40566765	40566368	40566529	40567269	40567355	1547	78	2	61	1	361	125	0.735091276548	0.912527101922	0.931	0.955	-0.024
1830	IFI6	IFI6	chr1	-	27995731	27995857	27995743	27995857	27994968	27995046	1830	0	5	1	23	137	125	0.733508843195	0.912527101922	0.0	0.038	-0.038
2082	KAT6B	KAT6B	chr10	+	76735156	76736088	76735156	76735212	76737073	76737195	2082	185	6	98	4	1001	125	0.734459833566	0.912527101922	0.794	0.754	0.04
2345	PIDD1	PIDD1	chr11	-	800332	800451	800383	800451	800130	800244	2345	17	7	24	8	176	125	0.735055074166	0.912527101922	0.633	0.681	-0.048
2221	MSH5	MSH5	chr6	+	31729594	31729732	31729594	31729642	31729888	31729962	2221	7	1	43	4	215	125	0.736253235022	0.913375274657	0.803	0.862	-0.059
1789	CPM	CPM	chr12	-	69326921	69326979	69326939	69326979	69326457	69326620	1789	20	1	90	3	143	125	0.73868644267	0.915203722477	0.946	0.963	-0.017
2389	PIGG	PIGG	chr4	+	492988	493278	492988	493087	494184	494390	2389	145	4	142	3	316	125	0.738381579491	0.915203722477	0.935	0.949	-0.014
2866	JMJD4	JMJD4	chr1	-	227920581	227920728	227920629	227920728	227918889	227920377	2866	95	5	96	4	173	125	0.740741590008	0.917154415143	0.932	0.945	-0.013
1190	SLC36A4	SLC36A4	chr11	-	92915971	92916060	92916000	92916060	92914856	92914952	1190	58	2	119	3	154	125	0.742397563193	0.917497004298	0.959	0.97	-0.011
1264	GGA1	GGA1	chr22	+	38026004	38026177	38026004	38026165	38026909	38027106	1264	44	4	174	13	137	125	0.744275525187	0.917497004298	0.909	0.924	-0.015
2016	AKTIP	AKTIP	chr16	-	53537029	53537216	53537058	53537216	53534129	53534241	2016	1	14	5	47	154	125	0.745346098879	0.917497004298	0.055	0.079	-0.024
215	CTNND1	CTNND1	chr11	+	57529233	57529591	57529233	57529518	57561481	57561553	215	39	67	203	375	198	125	0.742170543971	0.917497004298	0.269	0.255	0.014
220	CTNND1	CTNND1	chr11	+	57529233	57529591	57529233	57529518	57563048	57563201	220	30	22	97	79	198	125	0.744413242125	0.917497004298	0.463	0.437	0.026
2587	MED4	MED4	chr13	-	48669089	48669277	48669195	48669277	48664487	48664554	2587	370	53	246	38	231	125	0.743199664258	0.917497004298	0.791	0.778	0.013
25	TTC26	TTC26	chr7	+	138819400	138819538	138819400	138819467	138822592	138822685	25	54	1	70	2	196	125	0.742916156478	0.917497004298	0.972	0.957	0.015
363	TC2N	TC2N	chr14	-	92302526	92302870	92302714	92302870	92280046	92280169	363	0	1	3	13	313	125	0.743678475195	0.917497004298	0.0	0.084	-0.084
856	C12orf43	C12orf43	chr12	-	121448620	121448729	121448630	121448729	121444123	121444197	856	1	53	0	87	135	125	0.745147040072	0.917497004298	0.017	0.0	0.017
1333	PMEPA1	PMEPA1	chr20	-	56285515	56285670	56285522	56285670	56234598	56234753	1333	12	3	46	9	132	125	0.746904196875	0.917713989343	0.791	0.829	-0.038
2687	COPS7A	COPS7A	chr12	+	6833149	6833345	6833149	6833318	6833779	6833984	2687	38	14	68	22	152	125	0.746965317322	0.917713989343	0.691	0.718	-0.027
497	ZNF33A	ZNF33A	chr10	+	38305798	38305948	38305798	38305943	38306218	38306314	497	5	62	9	92	130	125	0.746801459487	0.917713989343	0.072	0.086	-0.014
1330	RANBP3	RANBP3	chr19	-	5931414	5931542	5931429	5931542	5927978	5928098	1330	119	97	134	116	140	125	0.749339808697	0.918856269276	0.523	0.508	0.015
2428	ST3GAL4	ST3GAL4	chr11	+	126276367	126276452	126276367	126276440	126276837	126276918	2428	84	19	46	9	137	125	0.749180683979	0.918856269276	0.801	0.823	-0.022
320	UFD1L	UFD1L	chr22	-	19442271	19442353	19442324	19442353	19437463	19438267	320	372	9	428	12	178	125	0.748535673115	0.918856269276	0.967	0.962	0.005
1077	AFF2	AFF2	chrX	+	147733519	147733652	147733519	147733640	147743428	147744289	1077	1	4	0	1	137	125	0.749936693919	0.918997567115	0.186	0.0	0.186
2817	PPOX	PPOX	chr1	+	161136180	161136462	161136180	161136401	161136629	161136724	2817	20	1	40	3	186	125	0.751596018542	0.920439796777	0.931	0.9	0.031
1377	PRAME	PRAME	chr22	-	22899231	22900000	22899964	22900000	22893188	22893511	1377	19	2	2	0	858	125	0.752285448404	0.920693159432	0.581	1.0	-0.419
1750	CD151	CD151	chr11	+	832951	833026	832951	833022	834529	834591	1750	345	44	596	81	129	125	0.754255502065	0.920741841292	0.884	0.877	0.007
2717	ARPC4	ARPC4	chr3	+	9834178	9834389	9834178	9834244	9839342	9839461	2717	14	3	13	2	270	125	0.754117353021	0.920741841292	0.684	0.751	-0.067
3030	PICK1	PICK1	chr22	+	38453261	38453594	38453261	38453443	38453759	38453857	3030	24	3	139	14	276	125	0.753525899061	0.920741841292	0.784	0.818	-0.034
788	LAT2	LAT2	chr7	+	73629151	73629340	73629151	73629270	73630276	73630399	788	4	1	1	0	195	125	0.752871975144	0.920741841292	0.719	1.0	-0.281
987	FAM193B	FAM193B	chr5	-	176980168	176981548	176981249	176981548	176951185	176952206	987	106	2	201	5	1206	125	0.754911695161	0.920953653687	0.846	0.806	0.04
567	SLC6A9	SLC6A9	chr1	-	44476397	44476554	44476442	44476554	44475636	44475768	567	6	0	31	1	170	125	0.757172827918	0.923121888605	1.0	0.958	0.042
900	NEMP1	NEMP1	chr12	-	57464456	57464676	57464602	57464676	57458428	57458522	900	154	15	106	9	271	125	0.759656596131	0.925558611378	0.826	0.845	-0.019
1980	STX16	STX16	chr20	+	57226308	57227194	57226308	57227143	57242545	57242653	1980	12	32	39	117	176	125	0.761411229369	0.925780852061	0.21	0.191	0.019
2114	RPL10	RPL10	chrX	+	153626405	153626739	153626405	153626735	153626837	153626883	2114	14	614	14	693	129	125	0.762265051671	0.925780852061	0.022	0.019	0.003
2867	PARP2	PARP2	chr14	+	20813090	20813285	20813090	20813246	20813552	20813623	2867	126	95	171	122	164	125	0.761641864059	0.925780852061	0.503	0.517	-0.014
3026	ZBTB8OS	ZBTB8OS	chr1	-	33116002	33116191	33116033	33116191	33099551	33099711	3026	4	21	8	34	156	125	0.761982921648	0.925780852061	0.132	0.159	-0.027
3072	CCDC51	CCDC51	chr3	-	48481397	48481529	48481505	48481529	48476226	48476546	3072	10	4	13	4	233	125	0.761843634611	0.925780852061	0.573	0.636	-0.063
212	TPD52L2	TPD52L2	chr20	+	62500648	62500794	62500648	62500719	62505020	62505169	212	1161	7	1112	8	200	125	0.763317522164	0.926469358962	0.99	0.989	0.001
1735	BFSP1	BFSP1	chr20	-	17539332	17539605	17539336	17539605	17505492	17505553	1735	2	3	3	3	129	125	0.765629397001	0.928684608695	0.392	0.492	-0.1
2479	STRADA	STRADA	chr17	-	61805693	61805773	61805717	61805773	61791365	61791468	2479	20	6	48	17	149	125	0.766976403641	0.929216252302	0.737	0.703	0.034
2989	GAR1	GAR1	chr4	+	110736665	110736960	110736665	110736701	110737308	110737534	2989	45	4	96	7	384	125	0.767041717702	0.929216252302	0.786	0.817	-0.031
913	ATP13A2	ATP13A2	chr1	-	17331186	17331316	17331201	17331316	17330826	17330906	913	62	40	84	50	140	125	0.768061890905	0.929861730867	0.581	0.6	-0.019
1395	EIF1AD	EIF1AD	chr11	-	65769380	65769637	65769510	65769637	65767773	65767952	1395	56	12	100	19	255	125	0.769529051991	0.93104719797	0.696	0.721	-0.025
341	PPCS	PPCS	chr1	+	42922164	42922395	42922164	42922299	42922917	42923021	341	0	16	1	42	221	125	0.77142470299	0.93274926065	0.0	0.013	-0.013
2019	MED15	MED15	chr22	+	20861828	20862033	20861828	20862022	20891403	20891491	2019	102	6	314	16	136	125	0.772207216194	0.933104096579	0.94	0.947	-0.007
2902	POMT1	POMT1	chr9	+	134378288	134378700	134378288	134378460	134381789	134381840	2902	5	8	1	1	365	125	0.773329232625	0.933256386252	0.176	0.255	-0.079
414	ART5	ART5	chr11	-	3660871	3661601	3661075	3661601	3660232	3660265	414	21	2	2	0	329	125	0.77380063053	0.933256386252	0.8	1.0	-0.2
614	ASB9	ASB9	chrX	-	15266804	15267057	15266865	15267057	15262108	15262752	614	34	8	40	8	186	125	0.773480469099	0.933256386252	0.741	0.771	-0.03
1043	CLINT1	CLINT1	chr5	-	157285937	157286183	157285960	157286183	157244450	157244555	1043	179	1	191	2	148	125	0.777922807813	0.934094850414	0.993	0.988	0.005
2420	PPFIA1	PPFIA1	chr11	+	70184479	70184559	70184479	70184540	70185276	70185412	2420	61	3	126	5	144	125	0.777553253412	0.934094850414	0.946	0.956	-0.01
2461	ZCCHC7	ZCCHC7	chr9	+	37120468	37120624	37120468	37120620	37126308	37126939	2461	10	24	13	36	129	125	0.77707135093	0.934094850414	0.288	0.259	0.029
3073	CCDC51	CCDC51	chr3	-	48481397	48481529	48481505	48481529	48476226	48476425	3073	17	5	17	4	233	125	0.776521368276	0.934094850414	0.646	0.695	-0.049
3116	LARP7	LARP7	chr4	+	113565823	113566027	113565823	113565924	113567506	113567607	3116	121	6	333	19	228	125	0.777289071	0.934094850414	0.917	0.906	0.011
456	POLD4	POLD4	chr11	-	67120764	67121067	67120834	67121067	67120458	67120548	456	51	11	162	39	195	125	0.77508853491	0.934094850414	0.748	0.727	0.021
539	ZCCHC10	ZCCHC10	chr5	-	132358502	132358598	132358532	132358598	132342450	132342612	539	1	38	2	52	155	125	0.77715895782	0.934094850414	0.021	0.03	-0.009
1311	UBE2I	UBE2I	chr16	+	1359153	1359420	1359153	1359272	1364020	1364097	1311	6	4	26	14	273	125	0.780051608844	0.93524929536	0.407	0.46	-0.053
1902	UBL7-AS1	UBL7-AS1	chr15	+	74753605	74754439	74753605	74754368	74758376	74758471	1902	12	3	19	6	196	125	0.780298040722	0.93524929536	0.718	0.669	0.049
281	METTL23	METTL23	chr17	+	74722911	74723295	74722911	74723260	74729059	74729297	281	7	13	14	22	160	125	0.780354757973	0.93524929536	0.296	0.332	-0.036
330	DDX17	DDX17	chr22	-	38883877	38884120	38883883	38884120	38879442	38882445	330	89	233	113	310	131	125	0.780903567671	0.93531952738	0.267	0.258	0.009
235	PSMG3-AS1	PSMG3-AS1	chr7	+	1609708	1610169	1609708	1609915	1614350	1614499	235	16	7	6	2	379	125	0.781462666535	0.935401987295	0.43	0.497	-0.067
1087	MITF	MITF	chr3	+	69986972	69987200	69986972	69987032	69990386	69990482	1087	40	0	168	1	293	125	0.782793453044	0.936407466086	1.0	0.986	0.014
266	STARD3	STARD3	chr17	+	37814027	37814105	37814027	37814092	37814657	37814775	266	5	1	1	0	138	125	0.786137513048	0.939818530636	0.819	1.0	-0.181
2861	MCAT	MCAT	chr22	-	43538897	43539403	43538931	43539403	43537167	43537255	2861	2	46	5	145	159	125	0.787260964458	0.940572273128	0.033	0.026	0.007
258	ATP5J	ATP5J	chr21	-	27107299	27107965	27107625	27107965	27101941	27102112	258	159	38	200	51	451	125	0.788465754388	0.941422189845	0.537	0.521	0.016
404	KCNH1	KCNH1	chr1	-	211192124	211192598	211192205	211192598	211092981	211093411	404	5	29	3	14	206	125	0.789909426966	0.942556089213	0.095	0.115	-0.02
1989	ZNF610	ZNF610	chr19	+	52850959	52851197	52850959	52851084	52852406	52852488	1989	36	2	3	0	238	125	0.790832146461	0.943067334655	0.904	1.0	-0.096
1387	BRD8	BRD8	chr5	-	137513254	137513356	137513259	137513356	137507753	137507823	1387	2	160	2	121	130	125	0.791689874043	0.94335421534	0.012	0.016	-0.004
2500	IKZF2	IKZF2	chr2	-	213921556	213921823	213921634	213921823	213914436	213914604	2500	2	2	3	2	203	125	0.792148975257	0.94335421534	0.381	0.48	-0.099
3066	AGER	AGER	chr6	-	32151052	32151165	32151100	32151165	32150890	32150978	3066	2	6	3	12	173	125	0.792555978611	0.94335421534	0.194	0.153	0.041
1309	TRIM3	TRIM3	chr11	-	6479294	6479526	6479299	6479526	6478925	6479077	1309	39	4	25	2	130	125	0.795307905729	0.944861447155	0.904	0.923	-0.019
1829	IFI6	IFI6	chr1	-	27995743	27995857	27995755	27995857	27994968	27995046	1829	5	17	27	79	137	125	0.795091424517	0.944861447155	0.212	0.238	-0.026
560	SERPINB6	SERPINB6	chr6	-	2971481	2972399	2971724	2972399	2959401	2959576	560	16	35	21	51	368	125	0.795210969566	0.944861447155	0.134	0.123	0.011
2111	MAP4K4	MAP4K4	chr2	+	102503549	102503723	102503549	102503699	102504239	102504399	2111	204	681	264	857	149	125	0.797572350811	0.946962069289	0.201	0.205	-0.004
696	PCSK9	PCSK9	chr1	+	55523708	55523882	55523708	55523830	55524171	55524320	696	3	0	273	14	177	125	0.799386885231	0.947347936038	1.0	0.932	0.068
777	AHCYL1	AHCYL1	chr1	+	110546569	110547073	110546569	110547062	110551655	110551767	777	41	4	85	7	136	125	0.798397302471	0.947347936038	0.904	0.918	-0.014
963	TMEM9	TMEM9	chr1	-	201115867	201115976	201115898	201115976	201112947	201113079	963	598	11	583	12	156	125	0.798896705607	0.947347936038	0.978	0.975	0.003
111	ERBB2	ERBB2	chr17	+	37863242	37863457	37863242	37863394	37864573	37864787	111	7	83	20	266	188	125	0.802617958035	0.947766830375	0.053	0.048	0.005
113	MRPL52	MRPL52	chr14	+	23299091	23299319	23299091	23299149	23299395	23299463	113	428	0	755	4	295	125	0.806826858517	0.947766830375	1.0	0.988	0.012
1148	COMMD6	COMMD6	chr13	-	76111619	76111811	76111634	76111811	76104249	76104402	1148	4	6	2	4	140	125	0.807444213765	0.947766830375	0.373	0.309	0.064
120	TM4SF19	TM4SF19	chr3	-	196051141	196051311	196051145	196051311	196050416	196050868	120	24	4	1	0	129	125	0.804766626435	0.947766830375	0.853	1.0	-0.147
1236	UBE2D3	UBE2D3	chr4	-	103748583	103749105	103748748	103749105	103747641	103747793	1236	108	80	251	178	290	125	0.808540171118	0.947766830375	0.368	0.378	-0.01
137	POP1	POP1	chr8	+	99129520	99129618	99129520	99129558	99135563	99135707	137	45	1	31	1	185	125	0.807778500048	0.947766830375	0.968	0.954	0.014
1597	PIGA	PIGA	chrX	-	15349337	15350114	15349995	15350114	15344035	15344168	1597	112	5	409	16	783	125	0.80281940937	0.947766830375	0.781	0.803	-0.022
1647	LPXN	LPXN	chr11	-	58345458	58345712	58345491	58345712	58338028	58338186	1647	2	1	6	2	158	125	0.808681551284	0.947766830375	0.613	0.704	-0.091
1698	RWDD3	RWDD3	chr1	+	95709766	95710254	95709766	95710207	95712097	95712213	1698	35	6	35	7	172	125	0.804571224339	0.947766830375	0.809	0.784	0.025
1705	RSRC1	RSRC1	chr3	+	157827840	157828000	157827840	157827986	157839891	157840087	1705	104	1	45	0	139	125	0.806013216815	0.947766830375	0.989	1.0	-0.011
1790	ODF2	ODF2	chr9	+	131223220	131223346	131223220	131223289	131231461	131231632	1790	96	34	124	41	182	125	0.800471353055	0.947766830375	0.66	0.675	-0.015
2423	MADD	MADD	chr11	+	47317046	47317130	47317046	47317118	47317447	47317606	2423	58	17	59	19	137	125	0.808264714284	0.947766830375	0.757	0.739	0.018
2553	ZMYM3	ZMYM3	chrX	-	70466444	70466542	70466480	70466542	70466202	70466362	2553	19	1	28	1	161	125	0.803019205431	0.947766830375	0.937	0.956	-0.019
257	ATP5J	ATP5J	chr21	-	27107249	27107965	27107299	27107965	27101941	27102112	257	15	58	14	60	175	125	0.807495395105	0.947766830375	0.156	0.143	0.013
2716	CNST	CNST	chr1	+	246729638	246730091	246729638	246729965	246754813	246755243	2716	2	52	2	40	251	125	0.805954926451	0.947766830375	0.019	0.024	-0.005
2864	C11orf74	C11orf74	chr11	+	36616042	36616191	36616042	36616142	36631630	36631789	2864	36	25	14	11	174	125	0.801301941287	0.947766830375	0.508	0.478	0.03
618	SLFN11	SLFN11	chr17	-	33694559	33694719	33694621	33694719	33693965	33694082	618	4	24	0	1	187	125	0.803572111079	0.947766830375	0.1	0.0	0.1
628	ARSA	ARSA	chr22	-	51065983	51066601	51066373	51066601	51065593	51065834	628	14	0	192	2	515	125	0.805253885996	0.947766830375	1.0	0.959	0.041
219	CTNND1	CTNND1	chr11	+	57529233	57529591	57529233	57529540	57563048	57563201	219	28	1	76	2	176	125	0.809654783091	0.948324939311	0.952	0.964	-0.012
454	POLD4	POLD4	chr11	-	67120773	67121067	67120834	67121067	67120458	67120548	454	83	11	269	39	186	125	0.810258043207	0.948449292294	0.835	0.823	0.012
229	BUD13	BUD13	chr11	-	116633268	116633982	116633670	116633982	116631450	116631668	229	236	1	445	0	527	125	0.811178020706	0.948943999698	0.982	1.0	-0.018
2670	NF2	NF2	chr22	+	30079008	30079068	30079008	30079053	30090740	30094589	2670	1	58	2	293	140	125	0.811847572645	0.949041623328	0.015	0.006	0.009
3025	ZBTB8OS	ZBTB8OS	chr1	-	33116002	33116191	33116033	33116191	33099551	33099673	3025	6	4	6	5	156	125	0.812256274054	0.949041623328	0.546	0.49	0.056
2131	RAB15	RAB15	chr14	-	65417660	65417869	65417791	65417869	65417042	65417132	2131	12	98	21	188	256	125	0.813340614755	0.949726984671	0.056	0.052	0.004
2352	VANGL1	VANGL1	chr1	+	116202261	116202394	116202261	116202388	116206281	116206889	2352	171	2	221	2	131	125	0.814707791638	0.950741569691	0.988	0.991	-0.003
2199	DENND5A	DENND5A	chr11	-	9163486	9163655	9163520	9163655	9160374	9161401	2199	381	15	199	7	159	125	0.817264358108	0.951978263291	0.952	0.957	-0.005
2576	C18orf54	C18orf54	chr18	+	51888012	51888318	51888012	51888261	51889140	51889291	2576	16	17	20	19	182	125	0.817027285377	0.951978263291	0.393	0.42	-0.027
690	PDCD6	PDCD6	chr5	+	306716	306875	306716	306869	311407	311517	690	527	109	537	115	131	125	0.816870707109	0.951978263291	0.822	0.817	0.005
2450	SPATA5L1	SPATA5L1	chr15	+	45707784	45708007	45707784	45707977	45709466	45709597	2450	12	83	10	77	155	125	0.818478071357	0.952810347864	0.104	0.095	0.009
226	HNRNPU	HNRNPU	chr1	-	245026918	245027827	245026975	245027827	245025920	245026032	226	74	133	120	225	182	125	0.82006720414	0.953909883147	0.276	0.268	0.008
3037	YBEY	YBEY	chr21	+	47706266	47706651	47706266	47706329	47706783	47707037	3037	6	20	7	27	447	125	0.820422493839	0.953909883147	0.077	0.068	0.009
1041	CEP41	CEP41	chr7	-	130044404	130044549	130044480	130044549	130042488	130042640	1041	178	1	125	1	201	125	0.821974014616	0.954752646819	0.991	0.987	0.004
1550	DCAF11	DCAF11	chr14	+	24584590	24584958	24584590	24584935	24586125	24586253	1550	43	8	166	28	148	125	0.822148112539	0.954752646819	0.819	0.834	-0.015
2644	MRPL24	MRPL24	chr1	-	156710803	156710923	156710844	156710923	156708313	156708556	2644	69	56	97	83	166	125	0.823131153543	0.955310341656	0.481	0.468	0.013
2675	UFSP2	UFSP2	chr4	-	186339740	186339924	186339765	186339924	186339594	186339661	2675	96	1	156	1	150	125	0.823629723283	0.955310341656	0.988	0.992	-0.004
1775	AKT2	AKT2	chr19	-	40771128	40771258	40771165	40771258	40762832	40762961	1775	253	4	440	6	162	125	0.82572933619	0.957163774879	0.98	0.983	-0.003
2936	MBD4	MBD4	chr3	-	129155285	129156151	129155303	129156151	129152904	129152979	2936	47	118	38	101	143	125	0.827016230446	0.958073447293	0.258	0.247	0.011
802	GUSBP4	GUSBP4	chr6	-	58275150	58275346	58275195	58275346	58272111	58273455	802	53	14	5	1	170	125	0.827801873385	0.958401683506	0.736	0.786	-0.05
1430	TRIM13	TRIM13	chr13	+	50571142	50571352	50571142	50571267	50571802	50571899	1430	22	21	19	20	210	125	0.828433949797	0.958551835181	0.384	0.361	0.023
2976	ZNF202	ZNF202	chr11	-	123601194	123601693	123601198	123601693	123600322	123600533	2976	12	6	12	7	129	125	0.829826287009	0.959580942796	0.66	0.624	0.036
1654	GGT1	GGT1	chr22	+	24999123	24999494	24999123	24999288	25005931	25006000	1654	6	0	93	2	331	125	0.831111732167	0.960485272547	1.0	0.946	0.054
2639	ISG20	ISG20	chr15	+	89181973	89182409	89181973	89182307	89182573	89182825	2639	3	29	3	24	227	125	0.832313269467	0.961291596939	0.054	0.064	-0.01
2627	SLC50A1	SLC50A1	chr1	+	155108774	155108872	155108774	155108852	155110036	155110198	2627	2	53	3	97	145	125	0.83351339871	0.962095320471	0.032	0.026	0.006
2295	TLE3	TLE3	chr15	-	70350488	70350630	70350497	70350630	70349812	70349997	2295	12	77	8	57	134	125	0.835348824043	0.963630928823	0.127	0.116	0.011
1149	UBL7	UBL7	chr15	-	74753377	74753529	74753498	74753529	74751024	74751237	1149	43	5	45	6	246	125	0.836602988873	0.963740266579	0.814	0.792	0.022
1171	TDRKH	TDRKH	chr1	-	151762855	151763010	151762880	151763010	151755374	151755525	1171	3	2	15	8	150	125	0.836297355419	0.963740266579	0.556	0.61	-0.054
2781	GAPVD1	GAPVD1	chr9	+	128109097	128109274	128109097	128109220	128111668	128111798	2781	2	110	0	73	179	125	0.837405125826	0.963740266579	0.013	0.0	0.013
2823	ALDH18A1	ALDH18A1	chr10	-	97393247	97393406	97393253	97393406	97392715	97392806	2823	202	17	165	15	131	125	0.837864054479	0.963740266579	0.919	0.913	0.006
321	SEMA3B	SEMA3B	chr3	+	50310549	50310874	50310549	50310745	50310965	50311077	321	11	0	90	1	254	125	0.837969131161	0.963740266579	1.0	0.978	0.022
934	ATP5SL	ATP5SL	chr19	-	41944122	41944319	41944139	41944319	41942296	41942377	934	225	6	301	9	142	125	0.838821205693	0.964139072568	0.971	0.967	0.004
1427	ZBTB17	ZBTB17	chr1	-	16274785	16274992	16274789	16274992	16273429	16273618	1427	50	2	33	1	129	125	0.840364490214	0.965197295637	0.96	0.97	-0.01
2977	ZNF202	ZNF202	chr11	-	123611100	123611244	123611124	123611244	123601194	123601693	2977	3	2	1	1	149	125	0.84109427074	0.965197295637	0.557	0.456	0.101
399	SLC35B3	SLC35B3	chr6	-	8435309	8435800	8435460	8435800	8434617	8434663	399	14	2	17	3	276	125	0.841259487759	0.965197295637	0.76	0.72	0.04
122	CCBL1	CCBL1	chr9	-	131644175	131644354	131644181	131644354	131607631	131607690	122	5	1	19	5	131	125	0.841943482325	0.965401541031	0.827	0.784	0.043
2602	LINC00623	LINC00623	chr1	-	144301189	144301536	144301349	144301536	144298163	144300755	2602	4	5	3	3	285	125	0.842770725053	0.965769695736	0.26	0.305	-0.045
2612	ACSF2	ACSF2	chr17	+	48538602	48538731	48538602	48538648	48538993	48539047	2612	105	5	149	8	208	125	0.84371800537	0.966274882501	0.927	0.918	0.009
2132	SUV39H2	SUV39H2	chr10	+	14938844	14939516	14938844	14938976	14941537	14941684	2132	557	11	391	7	665	125	0.846055518811	0.967323993339	0.905	0.913	-0.008
2430	BHLHB9	BHLHB9	chrX	+	101975884	101976019	101975884	101975955	102003626	102007369	2430	7	1	5	1	189	125	0.846270194623	0.967323993339	0.822	0.768	0.054
2530	RNF7	RNF7	chr3	+	141457050	141457358	141457050	141457351	141462350	141462398	2530	589	64	583	61	132	125	0.845878911788	0.967323993339	0.897	0.901	-0.004
939	PSMD10	PSMD10	chrX	-	107330915	107331082	107330994	107331082	107327434	107328357	939	345	23	288	18	204	125	0.846661985784	0.967323993339	0.902	0.907	-0.005
1465	BCS1L	BCS1L	chr2	+	219524759	219524941	219524759	219524889	219525661	219526030	1465	8	10	10	11	177	125	0.848425368922	0.96854537484	0.361	0.391	-0.03
2373	C20orf96	C20orf96	chr20	-	271227	271419	271231	271419	270899	270948	2373	2	8	1	3	129	125	0.849253884752	0.96854537484	0.195	0.244	-0.049
665	AIF1L	AIF1L	chr9	+	133993142	133993305	133993142	133993234	133995621	133998539	665	95	0	1600	11	196	125	0.849087253203	0.96854537484	1.0	0.989	0.011
1127	CCDC90B	CCDC90B	chr11	-	82996595	82997450	82997142	82997450	82991183	82991303	1127	177	3	203	4	672	125	0.851976130253	0.969699192663	0.916	0.904	0.012
1423	FAM185A	FAM185A	chr7	+	102389398	102390105	102389398	102389864	102392138	102392248	1423	5	2	6	3	366	125	0.851126588708	0.969699192663	0.461	0.406	0.055
2176	RFWD2	RFWD2	chr1	-	176132950	176133027	176132962	176133027	176132004	176132124	2176	160	68	113	46	137	125	0.852002047821	0.969699192663	0.682	0.691	-0.009
223	THBS3	THBS3	chr1	-	155175983	155176197	155175990	155176197	155174850	155175107	223	1	21	1	28	132	125	0.852298504243	0.969699192663	0.043	0.033	0.01
1245	DUS4L	DUS4L	chr7	+	107204401	107204692	107204401	107204654	107207494	107207631	1245	2	3	5	6	163	125	0.853971714022	0.970445521354	0.338	0.39	-0.052
1461	STRA13	STRA13	chr17	-	79977168	79977257	79977183	79977257	79976578	79977095	1461	249	18	299	23	140	125	0.853733146672	0.970445521354	0.925	0.921	0.004
1804	METTL5	METTL5	chr2	-	170681291	170681441	170681377	170681441	170680998	170681150	1804	77	59	90	66	211	125	0.855171436583	0.971230417262	0.436	0.447	-0.011
1572	FUS	FUS	chr16	+	31195529	31195717	31195529	31195705	31196259	31196500	1572	259	4	342	6	137	125	0.856041795817	0.971640539214	0.983	0.981	0.002
1225	TTC1	TTC1	chr5	+	159436106	159436200	159436106	159436197	159437506	159437865	1225	197	25	126	15	128	125	0.858085312201	0.972802599928	0.885	0.891	-0.006
276	METTL23	METTL23	chr17	+	74722911	74723295	74722911	74723260	74725771	74725876	276	3	9	7	18	160	125	0.857649627443	0.972802599928	0.207	0.233	-0.026
1314	ZFYVE19	ZFYVE19	chr15	+	41099273	41100066	41099273	41099869	41101316	41101438	1314	40	2	116	5	322	125	0.861608940361	0.975059227882	0.886	0.9	-0.014
1696	RWDD3	RWDD3	chr1	+	95709766	95710271	95709766	95710254	95712097	95712213	1696	6	25	4	19	142	125	0.861155759256	0.975059227882	0.174	0.156	0.018
2527	FGD5-AS1	FGD5-AS1	chr3	-	14988593	14989012	14988620	14989012	14984285	14987661	2527	144	40	256	74	152	125	0.860777159838	0.975059227882	0.748	0.74	0.008
41	TCEAL4	TCEAL4	chrX	+	102840412	102840611	102840412	102840552	102841146	102841219	41	19	275	23	314	184	125	0.862209331557	0.975160287262	0.045	0.047	-0.002
3111	HHLA3	HHLA3	chr1	+	70820492	70820891	70820492	70820794	70832126	70832220	3111	10	19	12	25	222	125	0.863374278722	0.975899362442	0.229	0.213	0.016
1271	ZNF559	ZNF559	chr19	+	9448471	9448693	9448471	9448534	9449169	9449258	1271	3	21	3	18	284	125	0.865868944491	0.97640540549	0.059	0.068	-0.009
236	CASP8	CASP8	chr2	+	202141549	202141827	202141549	202141691	202149538	202150040	236	17	105	6	34	261	125	0.865508401599	0.97640540549	0.072	0.078	-0.006
439	SPHK1	SPHK1	chr17	+	74380689	74381250	74380689	74380887	74381531	74381735	439	56	26	5	2	488	125	0.865415821085	0.97640540549	0.356	0.39	-0.034
563	SERPINB6	SERPINB6	chr6	-	2971481	2972399	2971766	2972399	2959401	2959576	563	16	78	21	96	410	125	0.865784852715	0.97640540549	0.059	0.063	-0.004
2080	KAT6B	KAT6B	chr10	+	76735156	76735539	76735156	76735212	76737073	76737195	2080	54	6	32	4	452	125	0.866897491591	0.976411106231	0.713	0.689	0.024
2152	LINC00998	LINC00998	chr7	-	112758494	112758637	112758582	112758637	112758122	112758216	2152	17	57	21	75	213	125	0.866759983343	0.976411106231	0.149	0.141	0.008
21	AKAP8L	AKAP8L	chr19	-	15514285	15514526	15514468	15514526	15511960	15512414	21	526	7	417	5	308	125	0.867672137372	0.97670704313	0.968	0.971	-0.003
132	EMC6	EMC6	chr17	+	3572016	3572306	3572016	3572193	3572391	3572963	132	11	18	33	58	238	125	0.8708289502	0.97892484569	0.243	0.23	0.013
1680	SP140	SP140	chr2	+	231109702	231109795	231109702	231109786	231110577	231110655	1680	7	1	11	2	134	125	0.872736911991	0.97892484569	0.867	0.837	0.03
1901	UBL7-AS1	UBL7-AS1	chr15	+	74753605	74754439	74753605	74754372	74758376	74758471	1901	12	1	19	2	192	125	0.872187094336	0.97892484569	0.887	0.861	0.026
251	ARMCX2	ARMCX2	chrX	-	100914404	100914487	100914416	100914487	100914061	100914134	251	77	6	46	4	137	125	0.871610755264	0.97892484569	0.921	0.913	0.008
2814	HYI	HYI	chr1	-	43917080	43917215	43917098	43917215	43916673	43916982	2814	59	149	77	201	143	125	0.873233798409	0.97892484569	0.257	0.251	0.006
2982	RAB18	RAB18	chr10	+	27798803	27798859	27798803	27798849	27821435	27821508	2982	3	7	1	3	135	125	0.872970541395	0.97892484569	0.284	0.236	0.048
449	TANGO2	TANGO2	chr22	+	20008591	20008769	20008591	20008657	20024282	20024377	449	9	10	11	11	237	125	0.871222260564	0.97892484569	0.322	0.345	-0.023
180	ENY2	ENY2	chr8	+	110346551	110346703	110346551	110346631	110348356	110348433	180	1046	161	789	124	197	125	0.87489779485	0.979064511773	0.805	0.801	0.004
2694	CTSL	CTSL	chr9	+	90340973	90341313	90340973	90341164	90342508	90342644	2694	515	43	90	8	274	125	0.874398592984	0.979064511773	0.845	0.837	0.008
401	TRO	TRO	chrX	+	54955035	54957464	54955035	54955143	54957636	54957866	401	694	7	228	2	2446	125	0.873881173483	0.979064511773	0.835	0.853	-0.018
2246	PACS2	PACS2	chr14	+	105848250	105848395	105848250	105848383	105848813	105848918	2246	3	45	9	120	137	125	0.875750712447	0.979444524823	0.057	0.064	-0.007
3093	FAM219A	FAM219A	chr9	-	34405862	34405962	34405913	34405962	34402702	34402805	3093	66	55	39	31	176	125	0.877446186323	0.980765860284	0.46	0.472	-0.012
1096	PRKAR1A	PRKAR1A	chr17	+	66508519	66508720	66508519	66508689	66511534	66511717	1096	2	69	3	89	156	125	0.881243004017	0.983360971475	0.023	0.026	-0.003
1257	ZNF234	ZNF234	chr19	+	44645709	44645886	44645709	44645768	44646466	44646520	1257	6	7	3	3	243	125	0.881289919468	0.983360971475	0.306	0.34	-0.034
1473	ZNF302	ZNF302	chr19	+	35168543	35169008	35168543	35168761	35169641	35169718	1473	13	4	4	1	372	125	0.882259359396	0.983360971475	0.522	0.573	-0.051
1477	ZNF302	ZNF302	chr19	+	35168543	35168761	35168543	35168701	35169641	35169718	1477	4	3	1	1	185	125	0.882344854908	0.983360971475	0.474	0.403	0.071
1767	SHISA5	SHISA5	chr3	-	48538569	48538726	48538590	48538726	48520585	48520666	1767	196	3	152	2	146	125	0.881415604802	0.983360971475	0.982	0.985	-0.003
1052	ZNF341	ZNF341	chr20	+	32344953	32345149	32344953	32345128	32346521	32346612	1052	1	1	11	14	146	125	0.882970784277	0.983406040728	0.461	0.402	0.059
2386	PIGG	PIGG	chr4	+	514844	515062	514844	515038	515448	515730	2386	120	22	130	25	149	125	0.883416118348	0.983406040728	0.821	0.814	0.007
3	ZRANB3	ZRANB3	chr2	-	135985381	135985585	135985387	135985585	135981995	135982087	3	3	1	11	3	131	125	0.88443250084	0.98396338869	0.741	0.778	-0.037
1731	C21orf2	C21orf2	chr21	-	45750345	45750799	45750705	45750799	45748826	45750209	1731	39	16	32	14	485	125	0.885707198282	0.984233741597	0.386	0.371	0.015
2903	POMT1	POMT1	chr9	+	134378288	134378700	134378288	134378460	134379575	134379727	2903	5	13	6	14	365	125	0.885308109674	0.984233741597	0.116	0.128	-0.012
1221	TSPAN4	TSPAN4	chr11	+	842940	843050	842940	843045	847200	847300	1221	7	12	14	22	130	125	0.886552580108	0.984599722262	0.359	0.38	-0.021
304	ANAPC15	ANAPC15	chr11	-	71823695	71823822	71823779	71823822	71822457	71822542	304	58	0	151	1	209	125	0.887090569738	0.984624087877	1.0	0.989	0.011
2186	ZBTB48	ZBTB48	chr1	+	6640050	6640196	6640050	6640130	6640600	6641359	2186	5	10	4	9	191	125	0.891062344999	0.988457531545	0.247	0.225	0.022
774	GOLGB1	GOLGB1	chr3	-	121449694	121449820	121449722	121449820	121448711	121448864	774	3	29	4	43	153	125	0.89609185495	0.993459186081	0.078	0.071	0.007
1939	OSBPL9	OSBPL9	chr1	+	52195485	52195796	52195485	52195673	52211207	52211303	1939	72	23	75	25	248	125	0.900126782819	0.996774173894	0.612	0.602	0.01
2923	WIPI2	WIPI2	chr7	+	5232748	5232976	5232748	5232802	5239206	5239289	2923	4	59	4	65	299	125	0.900105117369	0.996774173894	0.028	0.025	0.003
693	TMEM205	TMEM205	chr19	-	11456195	11456981	11456802	11456981	11455927	11456091	693	900	8	725	6	732	125	0.901202323163	0.997386329811	0.951	0.954	-0.003
1954	PTPN13	PTPN13	chr4	+	87685745	87685892	87685745	87685877	87686547	87686641	1954	12	58	25	115	140	125	0.902763849051	0.997956792578	0.156	0.163	-0.007
29	GMNN	GMNN	chr6	+	24775158	24775472	24775158	24775264	24777449	24777525	29	595	2	486	2	333	125	0.902606464822	0.997956792578	0.991	0.989	0.002
2022	UCK1	UCK1	chr9	-	134406453	134406662	134406480	134406662	134405872	134406032	2022	48	5	42	4	152	125	0.903554930386	0.998130543383	0.888	0.896	-0.008
347	C17orf62	C17orf62	chr17	-	80408408	80408707	80408575	80408707	80407306	80407356	347	2	14	1	6	292	125	0.903967284573	0.998130543383	0.058	0.067	-0.009
906	TMEM134	TMEM134	chr11	-	67235487	67235563	67235498	67235563	67234971	67235061	906	3	28	9	91	136	125	0.905015025232	0.998709466826	0.09	0.083	0.007
77	PGAP2	PGAP2	chr11	+	3845499	3845606	3845499	3845594	3846249	3846358	77	22	10	81	35	137	125	0.906662889304	0.999949591209	0.667	0.679	-0.012
1023	NAE1	NAE1	chr16	-	66860570	66860683	66860579	66860683	66860425	66860486	1023	0	190	2	414	134	125	1	1.0	0.0	0.004	-0.004
1039	HMGA1	HMGA1	chr6	+	34208513	34208692	34208513	34208659	34211244	34211295	1039	269	0	1055	2	158	125	1	1.0	1.0	0.998	0.002
1081	STMN3	STMN3	chr20	-	62275011	62275284	62275108	62275284	62273460	62273652	1081	5	174	9	316	222	125	0.992056831964	1.0	0.016	0.016	0.0
1106	CRELD2	CRELD2	chr22	+	50316881	50317108	50316881	50316965	50318007	50318103	1106	1	119	2	107	268	125	1	1.0	0.004	0.009	-0.005
1115	NME6	NME6	chr3	-	48342759	48342901	48342768	48342901	48339916	48340013	1115	8	32	4	15	134	125	0.924476882368	1.0	0.189	0.199	-0.01
1136	SIGMAR1	SIGMAR1	chr9	-	34637543	34637823	34637603	34637823	34637216	34637417	1136	226	0	204	1	185	125	1	1.0	1.0	0.993	0.007
1146	COMMD6	COMMD6	chr13	-	76111619	76111811	76111799	76111811	76104249	76104402	1146	9	1924	2	971	305	125	1	1.0	0.002	0.001	0.001
1147	COMMD6	COMMD6	chr13	-	76111634	76111811	76111799	76111811	76104249	76104402	1147	11	1924	4	971	290	125	1	1.0	0.002	0.002	0.0
1162	DYRK1A	DYRK1A	chr21	+	38878401	38878657	38878401	38878526	38884213	38887679	1162	1	44	2	88	256	125	0.982437345243	1.0	0.011	0.011	0.0
1165	VEGFA	VEGFA	chr6	+	43749692	43749824	43749692	43749789	43752277	43754223	1165	69	0	598	1	160	125	1	1.0	1.0	0.998	0.002
1177	TMEM147	TMEM147	chr19	+	36036501	36036859	36036501	36036718	36037427	36037487	1177	719	2	767	0	266	125	1	1.0	0.994	1.0	-0.006
1187	ZNF767P	ZNF767P	chr7	-	149248664	149248917	149248745	149248917	149247958	149248037	1187	28	5	16	3	206	125	0.950795811277	1.0	0.773	0.764	0.009
119	HNRNPM	HNRNPM	chr19	+	8530207	8530399	8530207	8530246	8531118	8531272	119	1924	1	2198	4	278	125	1	1.0	0.999	0.996	0.003
1202	C7orf49	C7orf49	chr7	-	134853500	134853812	134853720	134853812	134852483	134852559	1202	397	12	830	26	345	125	0.926164096459	1.0	0.923	0.92	0.003
1206	C7orf49	C7orf49	chr7	-	134853537	134853812	134853720	134853812	134852483	134852559	1206	233	12	495	26	308	125	0.961421660912	1.0	0.887	0.885	0.002
1216	SNHG16	SNHG16	chr17	+	74557369	74557484	74557369	74557480	74559200	74561430	1216	6	327	6	304	129	125	0.908864397848	1.0	0.017	0.019	-0.002
1234	UBE2D3	UBE2D3	chr4	-	103748583	103749105	103748891	103749105	103747641	103747793	1234	109	3	313	9	433	125	0.958246672568	1.0	0.913	0.909	0.004
1235	UBE2D3	UBE2D3	chr4	-	103748748	103749105	103748891	103749105	103747641	103747793	1235	81	3	240	9	268	125	0.995360783804	1.0	0.926	0.926	0.0
1261	COX14	COX14	chr12	+	50505763	50506280	50505763	50506084	50513818	50514240	1261	9	503	7	290	321	125	1	1.0	0.007	0.009	-0.002
1276	C20orf24	C20orf24	chr20	+	35238003	35238161	35238003	35238133	35240412	35240960	1276	7	1522	6	814	153	125	1	1.0	0.004	0.006	-0.002
1329	ZBTB7B	ZBTB7B	chr1	+	154975105	154975162	154975105	154975145	154975318	154975419	1329	11	2	5	1	142	125	0.941871472074	1.0	0.829	0.815	0.014
1348	TUBB	TUBB	chr6	+	30689325	30689772	30689325	30689675	30690313	30690422	1348	11	43	9	35	222	125	0.992324389452	1.0	0.126	0.126	0.0
1388	BRD8	BRD8	chr5	-	137506520	137506601	137506525	137506601	137506033	137506098	1388	178	1	125	0	130	125	1	1.0	0.994	1.0	-0.006
1389	PKM	PKM	chr15	-	72523236	72523727	72523456	72523727	72511284	72511451	1389	29	8262	22	8412	345	125	1	1.0	0.001	0.001	0.0
138	QARS	QARS	chr3	-	49141789	49141904	49141805	49141904	49141295	49141405	138	24	4	56	9	141	125	0.952720404601	1.0	0.842	0.847	-0.005
1391	PKM	PKM	chr15	-	72523240	72523727	72523456	72523727	72511284	72511451	1391	23	8262	16	8412	341	125	1	1.0	0.001	0.001	0.0
1402	MEST	MEST	chr7	+	130135208	130135363	130135208	130135321	130136996	130137076	1402	3360	2	226	0	167	125	1	1.0	0.999	1.0	-0.001
1404	IL15	IL15	chr4	+	142557748	142558377	142557748	142557901	142577338	142577460	1404	2	2	11	12	601	125	0.927722491463	1.0	0.172	0.16	0.012
140	QARS	QARS	chr3	-	49141756	49141904	49141789	49141904	49141295	49141405	140	484	0	815	2	158	125	1	1.0	1.0	0.997	0.003
1417	CIZ1	CIZ1	chr9	-	130940987	130941694	130941351	130941694	130939844	130940042	1417	1255	2	686	0	489	125	1	1.0	0.994	1.0	-0.006
1420	RAN	RAN	chr12	+	131357380	131357465	131357380	131357457	131357547	131357673	1420	5019	8	5047	4	133	125	1	1.0	0.998	0.999	-0.001
1438	SEPT2	SEPT2	chr2	+	242255836	242255970	242255836	242255955	242263630	242263656	1438	2	1	21	12	140	125	0.931203022524	1.0	0.641	0.61	0.031
1472	ZNF302	ZNF302	chr19	+	35168543	35169008	35168543	35168701	35169641	35169718	1472	13	3	4	1	432	125	0.95487046305	1.0	0.556	0.536	0.02
148	TMEM218	TMEM218	chr11	-	124972532	124972705	124972629	124972705	124972027	124972247	148	13	2	43	7	222	125	0.957241709577	1.0	0.785	0.776	0.009
1497	RPSA	RPSA	chr3	+	39450096	39450230	39450096	39450215	39452244	39452490	1497	29	13352	19	10770	140	125	1	1.0	0.002	0.002	0.0
1502	RAD52	RAD52	chr12	-	1038929	1039052	1038984	1039052	1036310	1036429	1502	2	19	2	18	180	125	0.961869022687	1.0	0.068	0.072	-0.004
1510	TLE1	TLE1	chr9	-	84228291	84228436	84228336	84228436	84226683	84226874	1510	43	2	111	5	170	125	0.963815905798	1.0	0.941	0.942	-0.001
153	ZCCHC17	ZCCHC17	chr1	+	31819486	31819665	31819486	31819587	31821675	31821821	153	0	126	1	316	203	125	1	1.0	0.0	0.002	-0.002
1540	SPIDR	SPIDR	chr8	+	48192449	48192605	48192449	48192568	48196616	48196683	1540	168	7	139	6	162	125	0.952724016536	1.0	0.949	0.947	0.002
154	MRPS2	MRPS2	chr9	+	138392843	138393172	138392843	138392969	138393689	138393819	154	0	231	5	228	328	125	1	1.0	0.0	0.008	-0.008
1558	LRBA	LRBA	chr4	-	151223776	151223944	151223779	151223944	151207084	151207186	1558	42	0	140	1	128	125	1	1.0	1.0	0.993	0.007
1575	PRDX1	PRDX1	chr1	-	45987306	45987610	45987500	45987610	45984609	45984726	1575	35	6690	19	3340	319	125	1	1.0	0.002	0.002	0.0
1576	PRDX1	PRDX1	chr1	-	45987280	45987610	45987500	45987610	45984609	45984726	1576	49	6690	21	3340	345	125	1	1.0	0.003	0.002	0.001
1577	EIF4ENIF1	EIF4ENIF1	chr22	-	31850129	31850362	31850165	31850362	31846274	31846346	1577	58	2	110	4	161	125	0.962567665149	1.0	0.957	0.955	0.002
1580	HARS	HARS	chr5	-	140058586	140058712	140058646	140058712	140057239	140057338	1580	215	0	230	1	185	125	1	1.0	1.0	0.994	0.006
1608	HN1	HN1	chr17	-	73143614	73143748	73143650	73143748	73142760	73142779	1608	13	1639	2	1980	161	125	1	1.0	0.006	0.001	0.005
1644	EDF1	EDF1	chr9	-	139757739	139757900	139757793	139757900	139757357	139757451	1644	3884	7	4150	6	179	125	1	1.0	0.997	0.998	-0.001
1645	EDF1	EDF1	chr9	-	139757739	139757900	139757802	139757900	139757357	139757451	1645	3997	0	4281	3	188	125	1	1.0	1.0	0.999	0.001
1649	AP3B1	AP3B1	chr5	-	77590263	77590579	77590275	77590579	77563343	77563419	1649	0	122	1	145	137	125	1	1.0	0.0	0.006	-0.006
1674	POMGNT1	POMGNT1	chr1	-	46655129	46655239	46655155	46655239	46654913	46655029	1674	298	1	284	0	151	125	1	1.0	0.996	1.0	-0.004
1675	MRE11A	MRE11A	chr11	-	94226849	94227040	94226956	94227040	94225947	94226072	1675	25	8	45	15	232	125	0.938220455629	1.0	0.627	0.618	0.009
1682	UBE2V1	UBE2V1	chr20	-	48713019	48713357	48713208	48713357	48700665	48700791	1682	13	776	18	1069	314	125	1	1.0	0.007	0.007	0.0
1686	PHPT1	PHPT1	chr9	+	139743267	139744048	139743267	139744042	139744464	139744589	1686	1	623	0	669	131	125	1	1.0	0.002	0.0	0.002
1693	ATP5A1	ATP5A1	chr18	-	43669788	43669962	43669854	43669962	43669531	43669698	1693	3764	4	3504	11	191	125	1	1.0	0.998	0.995	0.003
1694	ATP5A1	ATP5A1	chr18	-	43674945	43675097	43675018	43675097	43671647	43671817	1694	8	1816	18	1955	198	125	1	1.0	0.003	0.006	-0.003
1695	ATP5A1	ATP5A1	chr18	-	43677801	43678319	43678137	43678319	43675018	43675097	1695	4	1003	1	1012	461	125	1	1.0	0.001	0.0	0.001
1697	RWDD3	RWDD3	chr1	+	95709766	95710271	95709766	95710207	95712097	95712213	1697	16	6	20	7	189	125	0.918139166953	1.0	0.638	0.654	-0.016
1702	ZFAS1	ZFAS1	chr20	+	47894714	47895253	47894714	47894934	47895640	47895745	1702	1152	2	1362	0	444	125	1	1.0	0.994	1.0	-0.006
1725	SNX17	SNX17	chr2	+	27594135	27594210	27594135	27594174	27595489	27595607	1725	280	1	296	0	161	125	1	1.0	0.995	1.0	-0.005
1726	SNX17	SNX17	chr2	+	27593362	27593673	27593362	27593508	27594135	27594210	1726	251	0	249	1	290	125	1	1.0	1.0	0.991	0.009
1729	ENOPH1	ENOPH1	chr4	+	83351632	83352066	83351632	83352037	83369072	83369174	1729	116	23	306	61	154	125	0.987914063629	1.0	0.804	0.803	0.001
1738	SNX2	SNX2	chr5	+	122110690	122111457	122110690	122110906	122130960	122131078	1738	2	304	31	757	676	125	1	1.0	0.001	0.008	-0.007
1743	PLAU	PLAU	chr10	+	75671282	75671683	75671282	75671370	75671972	75672080	1743	50	17	408	140	438	125	0.976047586243	1.0	0.456	0.454	0.002
1763	AKAP9	AKAP9	chr7	+	91699343	91699520	91699343	91699496	91700218	91700323	1763	31	4	45	6	149	125	0.966449307223	1.0	0.867	0.863	0.004
1768	VPS45	VPS45	chr1	+	150039349	150040007	150039349	150039663	150040686	150040821	1768	160	3	153	3	469	125	0.9593662314	1.0	0.934	0.931	0.003
1771	FECH	FECH	chr18	-	55247286	55247431	55247304	55247431	55240477	55240597	1771	4	41	11	119	143	125	0.926186881344	1.0	0.079	0.075	0.004
1782	KLF6	KLF6	chr10	-	3823832	3824406	3823958	3824406	3818187	3821782	1782	339	0	3073	2	251	125	1	1.0	1.0	0.999	0.001
1783	KLF6	KLF6	chr10	-	3823832	3824406	3823986	3824406	3818187	3821782	1783	433	0	3779	7	279	125	1	1.0	1.0	0.996	0.004
181	PHYKPL	PHYKPL	chr5	-	177658669	177659823	177659492	177659823	177658405	177658524	181	24	13	32	18	948	125	0.934484605533	1.0	0.196	0.19	0.006
1900	UBL7-AS1	UBL7-AS1	chr15	+	74753605	74754372	74753605	74754368	74758376	74758471	1900	1	3	2	6	129	125	0.993964118132	1.0	0.244	0.244	0.0
194	ATAD2B	ATAD2B	chr2	-	24008896	24009093	24008911	24009093	24005738	24005898	194	7	4	9	5	140	125	0.974427499487	1.0	0.61	0.616	-0.006
1957	SLIT2	SLIT2	chr4	+	20490441	20490617	20490441	20490605	20493383	20493522	1957	1	84	0	17	137	125	0.935751914993	1.0	0.011	0.0	0.011
1958	ANKRD10	ANKRD10	chr13	-	111536044	111536140	111536076	111536140	111530886	111532459	1958	374	3	148	0	157	125	1	1.0	0.99	1.0	-0.01
1986	LPPR2	LPPR2	chr19	+	11474388	11474511	11474388	11474495	11474836	11474888	1986	43	48	7	8	141	125	0.969014098689	1.0	0.443	0.437	0.006
1994	ZNF827	ZNF827	chr4	-	146686130	146686317	146686139	146686317	146678778	146682750	1994	4	3	6	5	134	125	0.920449621057	1.0	0.554	0.528	0.026
2009	CCND3	CCND3	chr6	-	41908689	41909586	41909189	41909586	41908107	41908323	2009	6	197	2	162	625	125	1	1.0	0.006	0.002	0.004
2028	TYW5	TYW5	chr2	-	200813040	200813195	200813059	200813195	200808487	200808557	2028	19	45	14	33	144	125	0.991236904224	1.0	0.268	0.269	-0.001
2095	RNASEH1	RNASEH1	chr2	-	3605484	3605961	3605722	3605961	3604378	3604494	2095	2	127	1	122	363	125	1	1.0	0.005	0.003	0.002
2127	CLTC	CLTC	chr17	+	57721636	57721856	57721636	57721844	57724758	57725027	2127	4	742	7	754	137	125	1	1.0	0.005	0.008	-0.003
2144	HELQ	HELQ	chr4	-	84376421	84377036	84376549	84377036	84373018	84375098	2144	8	13	16	27	253	125	0.944465732465	1.0	0.233	0.226	0.007
2162	GLIPR2	GLIPR2	chr9	+	36147782	36147913	36147782	36147891	36148543	36148647	2162	3	230	0	55	147	125	0.922623564597	1.0	0.011	0.0	0.011
2168	UBAP2L	UBAP2L	chr1	+	154207066	154207235	154207066	154207214	154207671	154207767	2168	551	4	465	4	146	125	1	1.0	0.992	0.99	0.002
217	CTNND1	CTNND1	chr11	+	57529233	57529591	57529233	57529540	57561481	57561553	217	37	3	182	16	176	125	0.913572307254	1.0	0.898	0.89	0.008
2187	HMOX2	HMOX2	chr16	+	4526340	4526666	4526340	4526488	4555484	4555611	2187	0	89	2	280	303	125	1	1.0	0.0	0.003	-0.003
2229	NETO2	NETO2	chr16	-	47156778	47156823	47156799	47156823	47156567	47156695	2229	165	39	456	109	146	125	0.960668530777	1.0	0.784	0.782	0.002
2252	SLC39A7	SLC39A7	chr6	+	33168602	33169433	33168602	33168715	33169521	33169690	2252	3537	4	2761	0	843	125	1	1.0	0.992	1.0	-0.008
2260	TBRG4	TBRG4	chr7	-	45151241	45151346	45151262	45151346	45148425	45148886	2260	99	13	113	15	146	125	0.981037914732	1.0	0.867	0.866	0.001
2262	ZNF30	ZNF30	chr19	+	35417806	35418186	35417806	35418120	35420787	35420860	2262	1	8	1	8	191	125	1	1.0	0.076	0.076	0.0
2294	TLE3	TLE3	chr15	-	70350497	70350630	70350524	70350630	70349812	70349997	2294	87	3	64	2	152	125	0.924397920029	1.0	0.96	0.963	-0.003
2296	TLE3	TLE3	chr15	-	70350488	70350630	70350524	70350630	70349812	70349997	2296	22	3	15	2	161	125	0.986632412509	1.0	0.851	0.853	-0.002
2310	PCDHGC3	PCDHGC3	chr5	+	140855568	140858113	140855568	140855713	140874373	140874432	2310	12	0	1851	2	2525	125	0.938645432494	1.0	1.0	0.979	0.021
2313	ZNF816	ZNF816	chr19	-	53465969	53466164	53465979	53466164	53459279	53459357	2313	4	5	6	7	135	125	0.941262602056	1.0	0.426	0.442	-0.016
234	TCEB1	TCEB1	chr8	-	74884311	74884522	74884479	74884522	74868145	74868289	234	27	10	10	4	293	125	0.915635704132	1.0	0.535	0.516	0.019
2353	ANXA2	ANXA2	chr15	-	60690069	60690185	60690141	60690185	60678226	60678285	2353	13	8921	18	8716	197	125	1	1.0	0.001	0.001	0.0
2378	ATP6V0E2	ATP6V0E2	chr7	+	149575766	149575879	149575766	149575835	149576423	149577801	2378	134	6	115	5	169	125	0.966419019389	1.0	0.943	0.944	-0.001
2390	PIGG	PIGG	chr4	+	492988	493836	492988	493514	494184	494390	2390	2	25	2	24	447	125	0.97305433169	1.0	0.022	0.023	-0.001
2391	PIGG	PIGG	chr4	+	492988	493836	492988	493087	494184	494390	2391	105	4	79	3	874	125	0.999183153022	1.0	0.79	0.79	0.0
2392	PIGG	PIGG	chr4	+	492988	493514	492988	493087	494184	494390	2392	128	4	101	3	552	125	0.952434540673	1.0	0.879	0.884	-0.005
2399	DAZAP2	DAZAP2	chr12	+	51634654	51634900	51634654	51634823	51636113	51637717	2399	1587	1	1809	1	202	125	1	1.0	0.999	0.999	0.0
2440	PSMA6	PSMA6	chr14	+	35761522	35761806	35761522	35761758	35777199	35777294	2440	6	1181	3	1461	173	125	1	1.0	0.004	0.001	0.003
2442	C1orf43	C1orf43	chr1	-	154192817	154193273	154192894	154193273	154186368	154186422	2442	573	0	343	1	202	125	1	1.0	1.0	0.995	0.005
2443	C1orf43	C1orf43	chr1	-	154192817	154193273	154192894	154193273	154186932	154187050	2443	766	9	509	6	202	125	1	1.0	0.981	0.981	0.0
2444	C1orf43	C1orf43	chr1	-	154192817	154193273	154192894	154193273	154184933	154185100	2444	574	1	343	0	202	125	1	1.0	0.997	1.0	-0.003
2480	RBM14	RBM14	chr11	+	66391684	66393149	66391684	66391795	66393931	66397397	2480	1765	1	2653	0	1479	125	1	1.0	0.993	1.0	-0.007
2483	TNFRSF10B	TNFRSF10B	chr8	-	22885843	22886115	22886041	22886115	22885234	22885266	2483	1144	1	1465	0	323	125	1	1.0	0.998	1.0	-0.002
2485	NECAP2	NECAP2	chr1	+	16767166	16767348	16767166	16767270	16770126	16770227	2485	366	0	372	1	203	125	1	1.0	1.0	0.996	0.004
254	ATP5J	ATP5J	chr21	-	27107163	27107965	27107249	27107965	27101941	27102112	254	456	9	600	12	211	125	0.983843486384	1.0	0.968	0.967	0.001
2556	GAK	GAK	chr4	-	887661	887797	887718	887797	887164	887277	2556	191	0	217	1	182	125	1	1.0	1.0	0.993	0.007
255	ATP5J	ATP5J	chr21	-	27107163	27107965	27107625	27107965	27101941	27102112	255	559	38	740	51	587	125	0.953093316639	1.0	0.758	0.755	0.003
2564	CEP164	CEP164	chr11	+	117251329	117251430	117251329	117251421	117252416	117252584	2564	1	19	2	40	134	125	0.960409816248	1.0	0.047	0.045	0.002
261	ATP5J	ATP5J	chr21	-	27107249	27107965	27107625	27107965	27101941	27102112	261	112	38	152	51	501	125	0.965788592113	1.0	0.424	0.426	-0.002
2649	NDUFB8	NDUFB8	chr10	-	102289523	102289680	102289614	102289680	102289136	102289263	2649	1540	41	948	26	216	125	0.913080437654	1.0	0.956	0.955	0.001
2654	C1D	C1D	chr2	-	68290076	68290159	68290089	68290159	68280192	68280269	2654	3	12	5	20	138	125	0.995964652843	1.0	0.185	0.185	0.0
2714	EZH2	EZH2	chr7	-	148523545	148523724	148523560	148523724	148516687	148516779	2714	13	332	10	268	140	125	0.918118171073	1.0	0.034	0.032	0.002
2715	EZH2	EZH2	chr7	-	148543561	148543690	148543588	148543690	148526819	148526940	2715	55	3	33	2	152	125	0.910777906212	1.0	0.938	0.931	0.007
2760	PGM3	PGM3	chr6	-	83880019	83880197	83880023	83880197	83874592	83879042	2760	1	178	0	210	129	125	1	1.0	0.005	0.0	0.005
2768	CDV3	CDV3	chr3	+	133293277	133293600	133293277	133293436	133293882	133293959	2768	2	6	3	8	289	125	0.920687507496	1.0	0.126	0.14	-0.014
277	METTL23	METTL23	chr17	+	74725771	74725876	74725771	74725859	74729059	74729297	277	35	2	52	3	142	125	0.998111476881	1.0	0.939	0.938	0.001
2795	DCTD	DCTD	chr4	-	183838440	183838630	183838463	183838630	183836613	183836728	2795	17	16	71	65	148	125	0.94498262657	1.0	0.473	0.48	-0.007
2819	SYNCRIP	SYNCRIP	chr6	-	86332199	86332405	86332304	86332405	86317501	86322641	2819	790	0	903	1	230	125	1	1.0	1.0	0.998	0.002
2822	KHDRBS1	KHDRBS1	chr1	+	32503435	32503720	32503435	32503637	32504152	32504220	2822	5	508	3	910	208	125	1	1.0	0.006	0.002	0.004
2845	MAPKAPK3	MAPKAPK3	chr3	+	50654561	50654672	50654561	50654657	50654944	50655215	2845	3	5	19	34	140	125	0.926781608954	1.0	0.349	0.333	0.016
2856	CLP1	CLP1	chr11	+	57426926	57427554	57426926	57427362	57428236	57429337	2856	284	1	140	0	317	125	1	1.0	0.991	1.0	-0.009
2860	SUMO3	SUMO3	chr21	-	46233776	46234019	46233890	46234019	46228961	46229033	2860	3	444	10	912	239	125	1	1.0	0.004	0.006	-0.002
2878	SDCBP	SDCBP	chr8	+	59477577	59477643	59477577	59477625	59483445	59483524	2878	1385	0	1279	3	143	125	1	1.0	1.0	0.997	0.003
2904	POMT1	POMT1	chr9	+	134385289	134385449	134385289	134385383	134385646	134385802	2904	8	38	12	60	191	125	0.919027799351	1.0	0.121	0.116	0.005
2912	WBSCR22	WBSCR22	chr7	+	73098096	73098330	73098096	73098134	73100965	73101061	2912	36	614	37	627	321	125	0.993918534283	1.0	0.022	0.022	0.0
291	ACTR6	ACTR6	chr12	+	100594554	100594838	100594554	100594697	100598717	100598835	291	9	121	8	105	266	125	0.966256772932	1.0	0.034	0.035	-0.001
2949	LRRC75A-AS1	LRRC75A-AS1	chr17	+	16342300	16342374	16342300	16342343	16342640	16342728	2949	272	1	234	0	156	125	1	1.0	0.995	1.0	-0.005
2951	LRRC75A-AS1	LRRC75A-AS1	chr17	+	16342640	16342728	16342640	16342707	16343498	16343567	2951	2906	0	2088	2	146	125	1	1.0	1.0	0.999	0.001
2952	LRRC75A-AS1	LRRC75A-AS1	chr17	+	16342300	16342728	16342300	16342374	16343498	16343567	2952	2930	0	2114	2	479	125	1	1.0	1.0	0.996	0.004
2994	NAA10	NAA10	chrX	-	153199395	153199454	153199413	153199454	153197991	153198037	2994	670	22	710	24	143	125	0.930980642251	1.0	0.964	0.963	0.001
2995	MRPL9	MRPL9	chr1	-	151735425	151735622	151735465	151735622	151734851	151734976	2995	4	376	1	299	165	125	1	1.0	0.008	0.003	0.005
3022	ZBTB8OS	ZBTB8OS	chr1	-	33116002	33116191	33116029	33116191	33100368	33100393	3022	17	26	17	25	152	125	0.931220677088	1.0	0.35	0.359	-0.009
3036	PWWP2B	PWWP2B	chr10	+	134218129	134219793	134218129	134219490	134230564	134231358	3036	163	6	144	5	428	125	0.928293536541	1.0	0.888	0.894	-0.006
3069	NOL8	NOL8	chr9	-	95087587	95087876	95087599	95087876	95086304	95086491	3069	33	6	27	5	137	125	0.978133583268	1.0	0.834	0.831	0.003
3077	SLC39A9	SLC39A9	chr14	+	69865095	69865320	69865095	69865167	69890810	69890919	3077	14	4	18	5	278	125	0.971601427374	1.0	0.611	0.618	-0.007
3087	IMPDH1	IMPDH1	chr7	-	128040870	128040945	128040885	128040945	128040386	128040593	3087	443	0	343	2	140	125	1	1.0	1.0	0.994	0.006
31	GMNN	GMNN	chr6	+	24775158	24775340	24775158	24775264	24777449	24777525	31	361	2	336	2	201	125	1	1.0	0.991	0.991	0.0
334	CSRP1	CSRP1	chr1	-	201457982	201458112	201458000	201458112	201454410	201454504	334	1255	4	1394	7	143	125	1	1.0	0.996	0.994	0.002
371	ATG101	ATG101	chr12	+	52463757	52464026	52463757	52463855	52464137	52464267	371	166	22	166	22	296	125	1	1.0	0.761	0.761	0.0
377	ACTL6A	ACTL6A	chr3	+	179280667	179280953	179280667	179280761	179287611	179287688	377	262	54	338	69	317	125	0.963389009522	1.0	0.657	0.659	-0.002
378	ACTL6A	ACTL6A	chr3	+	179280667	179280953	179280667	179280905	179287611	179287688	378	2	354	1	394	173	125	1	1.0	0.004	0.002	0.002
419	DKC1	DKC1	chrX	+	154002876	154002980	154002876	154002965	154003469	154003548	419	427	2	394	3	140	125	1	1.0	0.995	0.992	0.003
422	DKC1	DKC1	chrX	+	153996576	153997077	153996576	153996707	153997441	153997585	422	10	528	11	369	495	125	1	1.0	0.005	0.007	-0.002
480	YPEL5	YPEL5	chr2	+	30371110	30371407	30371110	30371171	30379493	30379658	480	223	9	148	6	361	125	0.992694181653	1.0	0.896	0.895	0.001
512	MED21	MED21	chr12	+	27175454	27175804	27175454	27175554	27179352	27179467	512	3	152	2	133	375	125	1	1.0	0.007	0.005	0.002
517	ABTB1	ABTB1	chr3	+	127393233	127393296	127393233	127393261	127393387	127393443	517	27	13	43	20	160	125	0.937404870407	1.0	0.619	0.627	-0.008
540	ACTG1	ACTG1	chr17	-	79479640	79479892	79479759	79479892	79479257	79479386	540	55	11487	69	24504	244	125	1	1.0	0.002	0.001	0.001
54	CWF19L1	CWF19L1	chr10	-	102027282	102027438	102027327	102027438	102021735	102021820	54	2	50	1	26	170	125	0.988998592565	1.0	0.029	0.028	0.001
566	GLRX	GLRX	chr5	-	95152199	95152330	95152210	95152330	95149552	95150093	566	5	1135	6	610	136	125	1	1.0	0.004	0.009	-0.005
575	CCT8	CCT8	chr21	-	30445826	30446118	30445851	30446118	30442567	30442658	575	3	1121	2	1914	150	125	1	1.0	0.002	0.001	0.001
576	RDH13	RDH13	chr19	-	55558472	55558856	55558754	55558856	55555691	55556677	576	7	33	12	55	407	125	0.963546108493	1.0	0.061	0.063	-0.002
590	SEC23B	SEC23B	chr20	+	18488187	18488634	18488187	18488313	18491465	18491700	590	124	4	239	8	446	125	0.959204019705	1.0	0.897	0.893	0.004
660	RNF214	RNF214	chr11	+	117109316	117109827	117109316	117109362	117110516	117110576	660	65	1	338	5	590	125	0.957240685776	1.0	0.932	0.935	-0.003
712	SLC35B2	SLC35B2	chr6	-	44224074	44224233	44224078	44224233	44221837	44223381	712	3	316	0	453	129	125	1	1.0	0.009	0.0	0.009
735	ABHD11	ABHD11	chr7	-	73152657	73152793	73152662	73152793	73151891	73152065	735	64	1	290	5	130	125	0.954550335182	1.0	0.984	0.982	0.002
736	ABHD11	ABHD11	chr7	-	73151550	73152065	73151891	73152065	73151258	73151440	736	200	4	648	13	466	125	0.994719692445	1.0	0.931	0.93	0.001
744	THTPA	THTPA	chr14	+	24025190	24026513	24025190	24026248	24027903	24028790	744	50	4	91	7	390	125	0.951154620254	1.0	0.8	0.806	-0.006
759	POLL	POLL	chr10	-	103347578	103348027	103347960	103348027	103347002	103347163	759	38	7	68	12	507	125	0.935320129074	1.0	0.572	0.583	-0.011
771	SCN5A	SCN5A	chr3	-	38595769	38596040	38595865	38596040	38589552	38593049	771	138	1	5	0	221	125	0.999592247644	1.0	0.987	1.0	-0.013
778	AHCYL1	AHCYL1	chr1	+	110527386	110528165	110527386	110527794	110551655	110551767	778	0	409	2	752	496	125	1	1.0	0.0	0.001	-0.001
784	RPS10	RPS10	chr6	-	34393804	34393902	34393808	34393902	34392848	34392998	784	1	6005	0	5288	129	125	1	1.0	0.0	0.0	0.0
789	PTGES3	PTGES3	chr12	-	57059415	57060050	57059987	57060050	57058559	57058584	789	41	2221	11	2360	697	125	1	1.0	0.003	0.001	0.002
808	TUBA1A	TUBA1A	chr12	-	49582199	49583107	49582759	49583107	49580393	49580616	808	3	315	19	2383	685	125	1	1.0	0.002	0.001	0.001
809	TUBA1A	TUBA1A	chr12	-	49582671	49583107	49582759	49583107	49580393	49580616	809	4	315	3	2383	213	125	1	1.0	0.007	0.001	0.006
849	DOCK7	DOCK7	chr1	-	62979114	62979277	62979141	62979277	62976247	62976344	849	21	140	27	179	152	125	0.989284036759	1.0	0.11	0.11	0.0
865	GAPDH	GAPDH	chr12	+	6643570	6643827	6643570	6643735	6643975	6644027	865	11	12936	11	11947	217	125	1	1.0	0.0	0.001	-0.001
869	C6orf48	C6orf48	chr6	+	31803187	31803232	31803187	31803228	31805012	31805212	869	1	833	0	291	129	125	1	1.0	0.001	0.0	0.001
905	MORC4	MORC4	chrX	-	106185167	106185451	106185205	106185451	106183963	106184862	905	64	40	53	32	163	125	0.910475083746	1.0	0.551	0.559	-0.008
923	ZNF518A	ZNF518A	chr10	+	97915082	97915155	97915082	97915133	97915680	97915804	923	1	10	2	19	147	125	0.98017645752	1.0	0.078	0.082	-0.004
928	C20orf27	C20orf27	chr20	-	3747855	3748452	3748309	3748452	3740728	3740833	928	6	70	4	44	579	125	0.933966155076	1.0	0.018	0.019	-0.001
929	TXNRD1	TXNRD1	chr12	+	104680459	104681209	104680459	104681124	104682708	104682818	929	3	272	0	135	210	125	1	1.0	0.007	0.0	0.007
953	PABPC4	PABPC4	chr1	-	40030094	40030214	40030142	40030214	40029507	40029594	953	378	137	573	207	173	125	0.982391376239	1.0	0.666	0.667	-0.001
959	CCT5	CCT5	chr5	+	10250032	10250557	10250032	10250157	10254256	10254317	959	3083	1	3046	0	525	125	1	1.0	0.999	1.0	-0.001
973	TMEM9	TMEM9	chr1	-	201123572	201123683	201123576	201123683	201122985	201123087	973	144	3	150	3	129	125	0.965986886291	1.0	0.979	0.98	-0.001
974	TMEM9	TMEM9	chr1	-	201122976	201123087	201122985	201123087	201120888	201120980	974	16	434	19	514	134	125	1	1.0	0.033	0.033	0.0
975	TMEM9	TMEM9	chr1	-	201122910	201123087	201122985	201123087	201120888	201120980	975	1	434	1	514	200	125	1	1.0	0.001	0.001	0.0
