# Supplementary material for: Characterization of alternative mRNA splicing in cultured cell populations representing progressive stages of human fetal kidney development
Source: Sci Rep. 2022 Nov 15;12:19548. doi: 10.1038/s41598-022-24147-z (PMC9666651; doi:10.1038/s41598-022-24147-z)
Supplement: Supplementary file 13 — Supplementary Information 13. [file 41598_2022_24147_MOESM13_ESM.zip › _Program/Data/rMATS/W011-NPS3/MATS_output/MXE.MATS.JunctionCountOnly.txt]

ID	GeneID	geneSymbol	chr	strand	1stExonStart_0base	1stExonEnd	2ndExonStart_0base	2ndExonEnd	upstreamES	upstreamEE	downstreamES	downstreamEE	ID	IJC_SAMPLE_1	SJC_SAMPLE_1	IJC_SAMPLE_2	SJC_SAMPLE_2	IncFormLen	SkipFormLen	PValue	FDR	IncLevel1	IncLevel2	IncLevelDifference
1005	YPEL5	YPEL5	chr2	+	30371110	30371407	30378715	30378776	30369749	30369928	30379493	30379658	1005	163	16	82	233	250	185	0.0	0.0	0.883	0.207	0.676
1528	RPLP0	RPLP0	chr12	-	120636356	120636542	120636656	120636803	120635124	120635265	120636920	120637008	1528	16636	16360	14372	16283	250	250	0.0	0.0	0.504	0.469	0.035
1891	USMG5	USMG5	chr10	-	105153955	105154151	105155502	105155789	105152127	105152223	105156165	105156270	1891	377	187	195	9	250	250	0.0	0.0	0.668	0.956	-0.288
1905	MYL6	MYL6	chr12	+	56552467	56552495	56553370	56553514	56552044	56552188	56553758	56553932	1905	880	8137	235	13533	152	250	0.0	0.0	0.151	0.028	0.123
2033	ATP5J2	ATP5J2	chr7	-	99056769	99056886	99057708	99057816	99055783	99055978	99063751	99063824	2033	1081	1756	618	1712	232	241	0.0	0.0	0.39	0.273	0.117
2517	ACOT9	ACOT9	chrX	-	23752457	23752484	23754035	23754133	23751288	23751334	23761241	23761407	2517	82	52	444	14	222	151	0.0	0.0	0.518	0.956	-0.438
2679	MRPL33	MRPL33	chr2	+	27995540	27995559	27997290	27997397	27994583	27994666	28002299	28002608	2679	594	558	525	1178	143	231	0.0	0.0	0.632	0.419	0.213
2681	FN1	FN1	chr2	-	216256354	216256537	216257653	216257926	216252934	216253024	216259250	216259442	2681	658	3531	2372	7833	250	250	0.0	0.0	0.157	0.232	-0.075
2767	PKM	PKM	chr15	-	72494794	72494961	72495362	72495529	72492814	72492996	72499068	72499221	2767	1635	16060	568	16328	250	250	0.0	0.0	0.092	0.034	0.058
3421	H2AFY	H2AFY	chr5	-	134686512	134686603	134688635	134688735	134681657	134681747	134696186	134696297	3421	1586	561	3418	251	224	215	0.0	0.0	0.731	0.929	-0.198
3448	TPM2	TPM2	chr9	-	35684728	35684804	35685060	35685136	35684484	35684547	35685265	35685336	3448	3322	1612	794	185	200	200	0.0	0.0	0.673	0.811	-0.138
3587	MCUR1	MCUR1	chr6	-	13792109	13792224	13794125	13794179	13786780	13791096	13799064	13799136	3587	4	57	190	95	178	239	0.0	0.0	0.086	0.729	-0.643
3588	MCUR1	MCUR1	chr6	-	13794125	13794179	13799064	13799136	13792109	13792224	13800572	13800614	3588	0	209	245	68	196	178	0.0	0.0	0.0	0.766	-0.766
3679	RPS2	RPS2	chr16	-	2012736	2012910	2013149	2013257	2012497	2012657	2014276	2014366	3679	8963	9932	15326	14168	232	250	0.0	0.0	0.493	0.538	-0.045
4656	FGFR2	FGFR2	chr10	-	123276832	123276977	123278195	123278343	123274630	123274833	123279492	123279683	4656	0	40	65	0	250	250	0.0	0.0	0.0	1.0	-1.0
467	CTNND1	CTNND1	chr11	+	57558856	57559145	57561481	57561553	57529233	57529518	57563048	57563201	467	69	209	18	727	250	196	0.0	0.0	0.206	0.019	0.187
4852	SEC31A	SEC31A	chr4	-	83782783	83782861	83783686	83783725	83778841	83778917	83784470	83784545	4852	40	155	122	22	163	202	0.0	0.0	0.242	0.873	-0.631
4984	LAMA3	LAMA3	chr18	+	21451394	21451625	21456257	21456371	21447797	21447881	21461899	21462009	4984	56	37	22	796	250	238	0.0	0.0	0.59	0.026	0.564
5045	EPB41L3	EPB41L3	chr18	-	5394675	5394792	5395065	5395146	5392379	5393477	5395607	5395706	5045	230	240	304	41	205	241	0.0	0.0	0.53	0.897	-0.367
5584	CD46	CD46	chr1	+	207940357	207940540	207941123	207941168	207932983	207933069	207943665	207943707	5584	199	181	142	518	250	169	0.0	0.0	0.426	0.156	0.27
5648	TPM1	TPM1	chr15	+	63353396	63353472	63353911	63353987	63353067	63353138	63354413	63354476	5648	5001	443	12964	574	200	200	0.0	0.0	0.919	0.958	-0.039
6067	LRRC75A-AS1	LRRC75A-AS1	chr17	+	16343498	16343567	16344387	16344444	16342640	16342728	16344681	16345340	6067	2074	1101	1572	1318	193	181	0.0	0.0	0.639	0.528	0.111
795	ODC1	ODC1	chr2	-	10584220	10584393	10584599	10584673	10583827	10583962	10585056	10585175	795	9	1602	190	1304	198	250	0.0	0.0	0.007	0.155	-0.148
912	CD44	CD44	chr11	+	35236398	35236461	35240862	35240934	35232792	35232996	35243200	35243279	912	80	654	1458	1996	187	196	0.0	0.0	0.114	0.434	-0.32
913	CD44	CD44	chr11	+	35236398	35236461	35240862	35240934	35211381	35211612	35243200	35243279	913	363	657	104	2004	187	196	0.0	0.0	0.367	0.052	0.315
915	CD44	CD44	chr11	+	35229651	35229753	35232792	35232996	35211381	35211612	35236398	35236461	915	8	224	1434	2870	226	250	0.0	0.0	0.038	0.356	-0.318
923	CD44	CD44	chr11	+	35232792	35232996	35236398	35236461	35211381	35211612	35240862	35240934	923	89	1436	11	1901	250	187	0.0	0.0	0.044	0.004	0.04
925	CD44	CD44	chr11	+	35232792	35232996	35236398	35236461	35231511	35231601	35240862	35240934	925	20	496	2759	1789	250	187	0.0	0.0	0.029	0.536	-0.507
926	CD44	CD44	chr11	+	35231511	35231601	35232792	35232996	35229651	35229753	35236398	35236461	926	7	135	2414	2864	214	250	0.0	0.0	0.057	0.496	-0.439
997	EXOC7	EXOC7	chr17	-	74086409	74086478	74087223	74087316	74085255	74085401	74090494	74090662	997	93	35	13	91	217	193	0.0	0.0	0.703	0.113	0.59
1389	RPS18	RPS18	chr6	+	33243573	33243660	33243741	33243843	33240404	33240503	33243952	33244044	1389	15115	10524	17032	10259	211	226	4.4408920985e-16	8.39042097449e-14	0.606	0.64	-0.034
1655	IP6K2	IP6K2	chr3	-	48731891	48731958	48732126	48732257	48730883	48731673	48732522	48732854	1655	24	49	94	11	250	191	1.66533453694e-15	3.04808261964e-13	0.272	0.867	-0.595
6280	MRPL18	MRPL18	chr6	+	160211971	160212158	160218318	160218550	160211491	160211671	160219083	160219461	6280	241	566	72	505	250	250	5.3290705182e-15	9.45829273488e-13	0.299	0.125	0.174
2143	ADRM1	ADRM1	chr20	+	60878623	60878837	60879516	60879633	60877951	60878101	60881252	60881376	2143	356	1222	99	838	250	241	6.77236045021e-15	1.16663868108e-12	0.219	0.102	0.117
337	RNH1	RNH1	chr11	-	500483	500654	502061	502181	499828	499999	506608	506821	337	4	456	58	400	244	250	1.45439216226e-14	2.43382139839e-12	0.009	0.129	-0.12
1924	FTH1	FTH1	chr11	-	61732458	61732584	61732840	61732987	61731756	61732363	61734783	61735132	1924	35182	35984	15555	14317	250	250	2.57571741713e-14	4.19054914226e-12	0.494	0.521	-0.027
468	CTNND1	CTNND1	chr11	+	57558965	57559145	57561481	57561553	57529233	57529518	57563048	57563201	468	29	209	4	727	250	196	3.48610029732e-14	5.51840255173e-12	0.098	0.004	0.094
1903	SEPT9	SEPT9	chr17	+	75303222	75303279	75398140	75398785	75283972	75284292	75478225	75478417	1903	46	171	17	515	181	250	3.89688281643e-14	6.00632701469e-12	0.271	0.044	0.227
5589	CD46	CD46	chr1	+	207958415	207958451	207958963	207959027	207956636	207956675	207966863	207968861	5589	223	107	447	561	160	188	1.64979141459e-13	2.47764828596e-11	0.71	0.484	0.226
4819	ANXA2	ANXA2	chr15	-	60656627	60656722	60678226	60678285	60653139	60653253	60689456	60689537	4819	941	17944	1314	18221	183	219	4.13336032068e-13	6.05227284956e-11	0.059	0.079	-0.02
5749	ARL14EP	ARL14EP	chr11	+	30352432	30352921	30354412	30354540	30344645	30344749	30358113	30359770	5749	21	192	57	73	250	250	6.05404615328e-13	8.64842641945e-11	0.099	0.438	-0.339
4183	RPL13A	RPL13A	chr19	+	49993731	49993833	49994035	49994121	49993488	49993554	49994296	49994356	4183	10325	8314	9789	9137	226	210	1.1092238239e-12	1.54683903252e-10	0.536	0.499	0.037
4641	DGUOK	DGUOK	chr2	+	74173845	74174033	74184251	74184367	74166036	74166149	74185272	74185372	4641	265	325	337	174	250	240	2.29749552716e-12	3.12940262851e-10	0.439	0.65	-0.211
5044	EPB41L3	EPB41L3	chr18	-	5395065	5395146	5395607	5395706	5392379	5393477	5396199	5396331	5044	215	29	164	101	223	205	4.54236648295e-12	6.04650920242e-10	0.872	0.599	0.273
216	NCS1	NCS1	chr9	+	132980110	132980249	132982003	132982082	132934856	132935006	132984928	132985017	216	56	314	3	279	250	203	5.64359670108e-12	7.34545463961e-10	0.126	0.009	0.117
2973	HNRNPH3	HNRNPH3	chr10	+	70096955	70097090	70098259	70098444	70091767	70091973	70098896	70098983	2973	481	724	769	676	250	250	8.19144752029e-12	1.04298495927e-09	0.399	0.532	-0.133
1004	YPEL5	YPEL5	chr2	+	30371110	30371171	30378715	30378776	30369749	30369928	30379493	30379658	1004	17	16	10	233	185	185	9.20286069572e-12	1.14683308712e-09	0.515	0.041	0.474
3269	BAX	BAX	chr19	+	49458804	49458856	49458943	49459090	49458116	49458219	49459454	49459590	3269	45	697	14	1454	176	250	1.22427623594e-11	1.4938720654e-09	0.084	0.013	0.071
4844	SBDSP1	SBDSP1	chr7	+	72302181	72302378	72304343	72304508	72299951	72300362	72307155	72307978	4844	173	55	108	129	250	250	1.67241775983e-11	1.99905118762e-09	0.759	0.456	0.303
3422	H2AFY	H2AFY	chr5	-	134696186	134696297	134705095	134705293	134688635	134688735	134705725	134705832	3422	1086	785	1723	1832	250	235	1.9065526935e-11	2.23333582517e-09	0.565	0.469	0.096
968	AUP1	AUP1	chr2	-	74755543	74755616	74755877	74756062	74755066	74755133	74756258	74756409	968	289	40	500	7	250	197	3.32700533789e-11	3.82083730667e-09	0.851	0.983	-0.132
6061	APP	APP	chr21	-	27369674	27369731	27372329	27372497	27354656	27354790	27394155	27394358	6061	2627	374	5064	1093	250	181	4.59808857656e-11	5.17903938325e-09	0.836	0.77	0.066
3566	RPL27A	RPL27A	chr11	+	8705552	8705628	8706264	8706439	8704748	8704812	8707224	8711419	3566	2544	11833	2165	12425	200	250	5.06931163713e-11	5.60206759598e-09	0.212	0.179	0.033
466	CTNND1	CTNND1	chr11	+	57558856	57559145	57561481	57561553	57529233	57529591	57563048	57563201	466	30	152	9	462	250	196	5.72936142973e-11	6.21423516554e-09	0.134	0.015	0.119
5610	SRSF3	SRSF3	chr6	+	36566625	36566760	36567597	36568053	36564537	36564745	36568928	36568967	5610	3218	114	4403	313	250	250	9.39854860604e-11	1.00085998519e-08	0.966	0.934	0.032
2006	SSBP3	SSBP3	chr1	-	54722799	54722859	54723741	54723822	54717466	54717533	54747110	54747200	2006	15	315	50	170	205	184	1.27230337377e-10	1.33069301074e-08	0.041	0.209	-0.168
4323	DNAJA1	DNAJA1	chr9	+	33029882	33029987	33030437	33030665	33026472	33026614	33034213	33034328	4323	12	3013	46	1450	229	250	1.45020329079e-10	1.49014748669e-08	0.004	0.033	-0.029
5043	EPB41L3	EPB41L3	chr18	-	5395065	5395146	5395607	5395706	5394675	5394792	5396199	5396331	5043	237	155	169	29	223	205	1.60204849387e-10	1.61779276355e-08	0.584	0.843	-0.259
1283	CASK	CASK	chrX	-	41414852	41414888	41416284	41416353	41412971	41413168	41419031	41419100	1283	19	89	266	269	193	160	1.88998927619e-10	1.87621477808e-08	0.15	0.45	-0.3
3140	VPS29	VPS29	chr12	-	110930800	110931036	110933816	110934008	110929327	110929927	110939853	110939945	3140	246	982	558	1289	250	250	2.11626938196e-10	2.06583162836e-08	0.2	0.302	-0.102
4180	RPL13A	RPL13A	chr19	+	49993488	49993554	49993731	49993833	49993106	49993179	49994035	49994121	4180	8157	7748	7756	8492	190	226	2.16574314038e-10	2.07946845462e-08	0.556	0.521	0.035
1678	PFKM	PFKM	chr12	+	48529073	48529166	48531503	48531629	48528725	48528821	48533067	48533132	1678	117	516	129	218	217	250	2.2077328854e-10	2.0855954048e-08	0.207	0.405	-0.198
4439	RPL5	RPL5	chr1	+	93301746	93301949	93303012	93303190	93300335	93300470	93306107	93306196	4439	7122	6711	6371	7002	250	250	2.53169152309e-10	2.35366940488e-08	0.515	0.476	0.039
1479	ADAM15	ADAM15	chr1	+	155033238	155033308	155034720	155034845	155032680	155032819	155034935	155035252	1479	69	207	281	315	194	249	2.79679612802e-10	2.55950545653e-08	0.3	0.534	-0.234
4968	EMP3	EMP3	chr19	+	48830777	48830880	48832608	48832749	48830086	48830179	48833557	48833810	4968	1375	1417	864	592	227	250	3.86387255524e-10	3.48164639324e-08	0.517	0.616	-0.099
2506	EIF3K	EIF3K	chr19	+	39123240	39123318	39125632	39125758	39123069	39123136	39127528	39127599	2506	898	573	1055	412	202	250	4.3473713518e-10	3.84508106896e-08	0.66	0.76	-0.1
513	THYN1	THYN1	chr11	-	134118702	134118853	134119060	134119156	134118172	134118378	134119721	134119814	513	259	89	234	208	220	250	4.39850489364e-10	3.84508106896e-08	0.768	0.561	0.207
5501	NCOR2	NCOR2	chr12	-	124811954	124812179	124815390	124815444	124810736	124810916	124816864	124817013	5501	160	53	253	249	178	250	4.71791272716e-10	4.06364924161e-08	0.809	0.588	0.221
3678	RPS2	RPS2	chr16	-	2013149	2013257	2014276	2014366	2012736	2012910	2014449	2014629	3678	670	6562	1438	10418	214	232	6.8419203636e-10	5.80769964777e-08	0.1	0.13	-0.03
169	U2AF1	U2AF1	chr21	-	44520562	44520629	44521475	44521542	44515803	44515853	44524424	44524512	169	230	1449	428	1566	191	191	7.56097517929e-10	6.32637594644e-08	0.137	0.215	-0.078
3872	PLAUR	PLAUR	chr19	-	44156376	44156523	44159590	44159725	44150246	44150700	44160630	44160792	3872	630	89	1271	377	250	250	1.0653723459e-09	8.78857159146e-08	0.876	0.771	0.105
2333	CFLAR	CFLAR	chr2	+	201994451	201994869	201997751	201997857	201980876	201981204	202000694	202000830	2333	59	65	138	532	250	230	1.64939750746e-09	1.34173905572e-07	0.455	0.193	0.262
231	RPL11	RPL11	chr1	+	24020296	24020403	24021149	24021281	24019101	24019249	24022287	24022398	231	10108	15493	8157	14015	231	250	1.73118208657e-09	1.38897718918e-07	0.414	0.386	0.028
3415	MBNL1	MBNL1	chr3	+	152173330	152173366	152174055	152174150	152165408	152165562	152177059	152177134	3415	79	188	27	253	160	219	2.34587094194e-09	1.85672514959e-07	0.365	0.127	0.238
3919	PSAP	PSAP	chr10	-	73585593	73585650	73587770	73587914	73581632	73581764	73588633	73588834	3919	6515	2633	2136	1116	250	181	4.94666474449e-09	3.84244614768e-07	0.642	0.581	0.061
5586	CD46	CD46	chr1	+	207943665	207943707	207956636	207956675	207940357	207940540	207958415	207958451	5586	46	279	29	736	166	163	4.98592978015e-09	3.84244614768e-07	0.139	0.037	0.102
5798	FYN	FYN	chr6	-	112020717	112020873	112021306	112021471	112017479	112017659	112024087	112024237	5798	258	41	380	172	250	250	7.00855196101e-09	5.33105049813e-07	0.863	0.688	0.175
4642	DGUOK	DGUOK	chr2	+	74173845	74174033	74184251	74184367	74153952	74154179	74185272	74185372	4642	446	345	449	182	250	240	8.70348682014e-09	6.53542593661e-07	0.554	0.703	-0.149
4502	BCL2L12	BCL2L12	chr19	+	50170275	50170418	50172107	50172194	50169941	50170056	50176954	50177173	4502	274	69	338	21	250	211	9.02293184613e-09	6.68953314212e-07	0.77	0.931	-0.161
1864	ITGB1	ITGB1	chr10	-	33200813	33201052	33208812	33209012	33200375	33200598	33209172	33209313	1864	3542	5094	7030	8657	250	250	1.11746174536e-08	8.18121680322e-07	0.41	0.448	-0.038
1789	ZMYND8	ZMYND8	chr20	-	45841286	45841370	45848908	45848975	45837858	45839542	45849964	45850125	1789	113	29	56	66	191	208	1.17551602896e-08	8.49999676743e-07	0.809	0.48	0.329
5502	NCOR2	NCOR2	chr12	-	124812092	124812179	124815390	124815444	124810736	124810916	124816864	124817013	5502	160	31	253	5	178	211	2.03740242455e-08	1.45525195129e-06	0.86	0.984	-0.124
5505	LIMS1	LIMS1	chr2	+	109294434	109294483	109297150	109297226	109293061	109293154	109300340	109303702	5505	161	694	107	198	173	200	2.08794916912e-08	1.473387745e-06	0.211	0.385	-0.174
3449	TPM2	TPM2	chr9	-	35684484	35684547	35684728	35684804	35684242	35684312	35685265	35685336	3449	623	1305	54	258	200	187	2.30867912565e-08	1.60975400463e-06	0.309	0.164	0.145
2103	EEF2	EEF2	chr19	-	3979805	3980064	3980511	3980707	3979326	3979434	3980838	3980977	2103	3652	4608	4149	4433	250	250	8.14202535393e-08	5.61033441153e-06	0.442	0.483	-0.041
3801	FDPS	FDPS	chr1	+	155279854	155279996	155282045	155282186	155278538	155278756	155287731	155287812	3801	132	611	1001	2728	250	250	8.81202691927e-08	6.00140019374e-06	0.178	0.268	-0.09
3202	TMEM126B	TMEM126B	chr11	+	85340175	85340306	85342188	85342360	85339616	85339732	85342730	85342852	3202	76	240	33	329	250	250	1.15995367311e-07	7.80902145219e-06	0.241	0.091	0.15
6332	PER1	PER1	chr17	-	8048068	8048311	8049275	8049455	8046583	8047194	8049689	8049820	6332	20	2	36	80	250	250	1.22129065416e-07	8.12852200161e-06	0.909	0.31	0.599
2254	DNM1L	DNM1L	chr12	+	32891197	32891230	32892997	32893174	32890798	32890876	32893342	32893452	2254	1	344	22	258	157	250	1.35338840135e-07	8.90651220978e-06	0.005	0.12	-0.115
3144	VPS29	VPS29	chr12	-	110936624	110936664	110937339	110937351	110933816	110934008	110939853	110939945	3144	270	13	22	13	136	164	1.4105589119e-07	9.17960394111e-06	0.962	0.671	0.291
4359	UPF3A	UPF3A	chr13	+	115057108	115057267	115064314	115064475	115051993	115052104	115067205	115067500	4359	58	265	8	207	250	250	1.42692966332e-07	9.18409564623e-06	0.18	0.037	0.143
6321	NEDD4L	NEDD4L	chr18	+	55912658	55912740	55916130	55916169	55862621	55862965	55919232	55919286	6321	2	58	77	156	206	163	1.54007620545e-07	9.80459384274e-06	0.027	0.281	-0.254
3430	PPP1R18	PPP1R18	chr6	-	30646955	30647166	30652184	30653823	30644165	30645065	30654890	30655093	3430	72	385	123	276	250	250	1.58823370233e-07	1.00024567683e-05	0.158	0.308	-0.15
5475	ACTN1	ACTN1	chr14	-	69345174	69345240	69345705	69345786	69343798	69343957	69346678	69346825	5475	856	41	4820	76	205	190	1.64285573701e-07	1.02363894167e-05	0.951	0.983	-0.032
4854	TAF6	TAF6	chr7	-	99710971	99711028	99711238	99711392	99710420	99710540	99711490	99711577	4854	360	94	252	147	250	181	1.80301630515e-07	1.11160699992e-05	0.735	0.554	0.181
5611	SRSF3	SRSF3	chr6	+	36567597	36568053	36568928	36568967	36566625	36566760	36569484	36569571	5611	74	1989	186	2470	250	163	2.18780107475e-07	1.33478655154e-05	0.024	0.047	-0.023
377	BIN1	BIN1	chr2	-	127807996	127808098	127808377	127808488	127805598	127806209	127816586	127816731	377	61	236	51	573	235	226	2.24649526537e-07	1.35646626487e-05	0.199	0.079	0.12
2507	EIF3K	EIF3K	chr19	+	39116667	39116742	39123069	39123136	39114716	39114837	39125632	39125758	2507	1091	82	901	21	199	191	2.81052940476e-07	1.67972150242e-05	0.927	0.976	-0.049
2030	PIGT	PIGT	chr20	+	44047934	44048035	44048143	44048230	44044706	44044983	44048775	44048863	2030	53	284	12	293	225	211	3.10851686725e-07	1.83233326719e-05	0.149	0.037	0.112
942	CD44	CD44	chr11	+	35226058	35226187	35229651	35229753	35211381	35211612	35236398	35236461	942	16	8	317	1434	250	226	3.12845017447e-07	1.83233326719e-05	0.644	0.167	0.477
5032	C1orf43	C1orf43	chr1	-	154184933	154185100	154186932	154187050	154179176	154180124	154192817	154193273	5032	184	29	158	1	242	250	3.53804929465e-07	2.05171828899e-05	0.868	0.994	-0.126
378	BIN1	BIN1	chr2	-	127808729	127808819	127815048	127815177	127808377	127808488	127816586	127816731	378	185	100	217	255	250	214	3.86344742975e-07	2.19691374719e-05	0.613	0.421	0.192
5031	C1orf43	C1orf43	chr1	-	154184933	154185100	154186368	154186422	154179176	154180124	154186932	154187050	5031	218	231	164	75	178	250	3.82659618547e-07	2.19691374719e-05	0.57	0.754	-0.184
4898	EWSR1	EWSR1	chr22	+	29695223	29695321	29695588	29695841	29694722	29694885	29696111	29696515	4898	712	1202	751	1758	222	250	3.92426924734e-07	2.2100427867e-05	0.4	0.325	0.075
3377	TPGS2	TPGS2	chr18	-	34378411	34378572	34380160	34380274	34366446	34367042	34385336	34385465	3377	951	175	959	89	238	250	4.1220165703e-07	2.29930010021e-05	0.851	0.919	-0.068
11	FOXM1	FOXM1	chr12	-	2975558	2975687	2977728	2977920	2973848	2973918	2981261	2981413	11	515	22	447	64	250	250	4.73099847964e-07	2.61409982031e-05	0.959	0.875	0.084
514	NUMA1	NUMA1	chr11	-	71723940	71727306	71727453	71727576	71723446	71723488	71728732	71728873	514	116	116	273	116	247	250	5.89374448356e-07	3.2261365832e-05	0.503	0.704	-0.201
147	DHPS	DHPS	chr19	-	12788104	12788210	12790270	12790357	12786830	12786956	12790436	12790533	147	206	38	314	12	211	230	6.7933175818e-07	3.68411676635e-05	0.855	0.966	-0.111
1180	EIF3M	EIF3M	chr11	+	32608557	32608690	32611092	32611187	32605312	32605475	32615411	32615495	1180	1011	1200	1259	1114	250	219	7.28636547764e-07	3.91525161491e-05	0.425	0.497	-0.072
3513	CD151	CD151	chr11	+	836062	836153	836250	836442	834529	834591	836768	836843	3513	780	2681	1308	3481	215	250	8.12507323311e-07	4.32623217512e-05	0.253	0.304	-0.051
976	FDFT1	FDFT1	chr8	+	11660267	11660440	11666302	11666400	11653081	11653520	11667175	11667359	976	17	318	7	2203	250	222	8.91272309844e-07	4.70286659347e-05	0.045	0.003	0.042
4734	EIF4G1	EIF4G1	chr3	+	184033276	184033333	184033550	184033644	184032282	184032462	184035108	184035285	4734	72	15	211	3	181	218	9.02402260805e-07	4.71908039423e-05	0.853	0.988	-0.135
764	NUDT1	NUDT1	chr7	+	2284197	2284361	2289491	2289637	2282539	2282610	2290463	2290780	764	22	283	52	187	250	250	9.55071549846e-07	4.95031333402e-05	0.072	0.218	-0.146
2524	CLIP1	CLIP1	chr12	-	122831921	122832026	122835657	122835690	122825299	122826244	122837272	122837333	2524	0	27	11	6	157	229	1.03197417034e-06	5.30199361025e-05	0.0	0.728	-0.728
2899	SEPT2	SEPT2	chr2	+	242256913	242257014	242263630	242263656	242255836	242255955	242265407	242265528	2899	2	261	29	277	225	150	1.05769242043e-06	5.38687348388e-05	0.005	0.065	-0.06
934	CD44	CD44	chr11	+	35219667	35219793	35229651	35229753	35211381	35211612	35236398	35236461	934	21	8	556	1434	250	226	1.12637091176e-06	5.68720209498e-05	0.704	0.26	0.444
1625	ABI1	ABI1	chr10	-	27065993	27066170	27112066	27112234	27059173	27059274	27149675	27150016	1625	248	135	392	395	250	250	1.31385501445e-06	6.57713574328e-05	0.648	0.498	0.15
3784	ANLN	ANLN	chr7	+	36450667	36450775	36455366	36455493	36450122	36450313	36458852	36459088	3784	569	77	1123	289	232	250	1.33422626236e-06	6.62251120224e-05	0.888	0.807	0.081
1706	TMEM14B	TMEM14B	chr6	+	10749854	10749931	10755374	10755465	10749434	10749501	10756699	10757214	1706	166	182	567	336	201	215	1.40890441025e-06	6.93441439566e-05	0.494	0.643	-0.149
5498	SMU1	SMU1	chr9	-	33071737	33071890	33073593	33073804	33068821	33068932	33076580	33076714	5498	341	409	370	263	250	250	1.48384994325e-06	7.24242426468e-05	0.455	0.585	-0.13
5397	PTMA	PTMA	chr2	+	232576599	232576693	232577152	232577226	232576057	232576129	232577513	232578250	5397	8162	1967	10377	2116	218	198	1.58162923325e-06	7.65586976789e-05	0.79	0.817	-0.027
5621	ARHGEF28	ARHGEF28	chr5	+	73128162	73128284	73136304	73136585	73091155	73091216	73142092	73142300	5621	46	78	32	193	246	250	1.60090464796e-06	7.68565452713e-05	0.375	0.144	0.231
360	TMEM63A	TMEM63A	chr1	-	226054811	226054863	226055587	226055730	226054273	226054382	226058775	226058813	360	48	2	184	93	250	176	1.64889109688e-06	7.85167085726e-05	0.944	0.582	0.362
6114	CEP63	CEP63	chr3	+	134276983	134277189	134277991	134278271	134270767	134270854	134280218	134283870	6114	13	26	23	2	250	250	1.76506646665e-06	8.33709217352e-05	0.333	0.92	-0.587
2112	RNF181	RNF181	chr2	+	85823944	85824054	85824226	85824301	85823641	85823772	85824567	85824831	2112	637	623	650	427	234	199	2.08162002047e-06	9.75363876791e-05	0.465	0.564	-0.099
2253	DNM1L	DNM1L	chr12	+	32891197	32891230	32892997	32893174	32890038	32890095	32893342	32893452	2253	20	458	44	284	157	250	2.56512250496e-06	0.00011923748025	0.065	0.198	-0.133
1631	CD47	CD47	chr3	-	107768465	107768498	107770785	107770817	107761940	107766139	107776323	107776416	1631	750	4	1122	44	156	157	2.75689190588e-06	0.000127142644825	0.995	0.962	0.033
516	NUMA1	NUMA1	chr11	-	71723446	71723488	71723940	71727306	71721831	71721900	71727453	71727576	516	195	27	590	19	250	166	2.85939613354e-06	0.000130839712142	0.827	0.954	-0.127
3691	IKBKG	IKBKG	chrX	+	153786746	153786865	153788621	153788774	153784379	153784591	153789902	153789999	3691	186	37	98	60	243	250	2.88898497591e-06	0.000131168875999	0.838	0.627	0.211
4970	EMP3	EMP3	chr19	+	48830086	48830179	48830777	48830880	48828628	48828867	48832608	48832749	4970	516	1310	177	707	217	227	3.0713105027e-06	0.000138374350879	0.292	0.208	0.084
5964	RPS3	RPS3	chr11	+	75113395	75113490	75115063	75115251	75112683	75112777	75115715	75115912	5964	3578	4862	6714	8023	219	250	3.22805779152e-06	0.000144326217442	0.457	0.489	-0.032
1393	FKBP10	FKBP10	chr17	+	39975781	39975927	39976520	39976713	39975461	39975651	39977198	39977341	1393	262	405	457	438	250	250	3.77868031221e-06	0.000167664625671	0.393	0.511	-0.118
981	TANGO2	TANGO2	chr22	+	20043465	20043536	20049052	20049206	20039987	20040107	20050860	20050965	981	53	20	24	46	195	250	4.02903474361e-06	0.00017742899619	0.773	0.401	0.372
3420	H2AFY	H2AFY	chr5	-	134688635	134688735	134696186	134696297	134681657	134681747	134705095	134705293	3420	429	656	582	1285	235	224	4.39595758017e-06	0.000192142713038	0.384	0.302	0.082
204	SNHG6	SNHG6	chr8	-	67834558	67834627	67834848	67834960	67834164	67834349	67837671	67837777	204	796	639	373	448	236	193	4.53817511836e-06	0.00019595129371	0.505	0.405	0.1
4089	GADD45A	GADD45A	chr1	+	68151707	68151809	68152032	68152270	68150859	68151221	68153343	68154021	4089	191	232	205	126	226	250	4.5834603446e-06	0.00019595129371	0.477	0.643	-0.166
4694	FLOT1	FLOT1	chr6	-	30708455	30708575	30708966	30709110	30708272	30708368	30709390	30709481	4694	474	1122	358	568	250	244	4.55616391815e-06	0.00019595129371	0.292	0.381	-0.089
1708	TMEM14B	TMEM14B	chr6	+	10751365	10751467	10755374	10755465	10749854	10749931	10756699	10757214	1708	191	250	491	375	226	215	4.74349098945e-06	0.000201323382067	0.421	0.555	-0.134
511	THYN1	THYN1	chr11	-	134119060	134119156	134119721	134119814	134118172	134118378	134120168	134120237	511	112	79	170	44	217	220	5.54419369259e-06	0.000233613974514	0.59	0.797	-0.207
132	RPS27A	RPS27A	chr2	+	55460498	55460553	55461254	55461340	55459943	55460008	55461966	55462098	132	1826	9719	1247	7949	179	210	5.68489595454e-06	0.000237831682898	0.181	0.155	0.026
784	ANXA5	ANXA5	chr4	-	122607442	122607527	122617735	122617779	122605831	122605926	122618017	122618147	784	291	1062	280	1555	168	209	6.25866423343e-06	0.00025997869798	0.254	0.183	0.071
1591	MYO19	MYO19	chr17	-	34871700	34871833	34881058	34881172	34870288	34870391	34883381	34883530	1591	93	13	314	4	238	250	6.50452341355e-06	0.000268288687557	0.883	0.988	-0.105
3016	CHCHD2	CHCHD2	chr7	-	56170559	56170704	56171918	56172168	56169265	56169554	56174056	56174187	3016	829	3265	1015	3147	250	250	6.62540278307e-06	0.000271363525178	0.202	0.244	-0.042
4463	SOD2	SOD2	chr6	-	160103505	160103670	160105885	160106065	160100148	160100330	160109157	160109274	4463	1610	599	497	112	250	250	7.02351749582e-06	0.000285671819257	0.729	0.816	-0.087
3917	C12orf75	C12orf75	chr12	+	105742379	105742404	105759584	105759620	105724413	105724715	105760394	105760474	3917	14	281	15	1895	149	160	7.18899265217e-06	0.000287799450901	0.051	0.008	0.043
5702	IRAK1	IRAK1	chrX	-	153279492	153279729	153281482	153281548	153277979	153278129	153281887	153282095	5702	463	26	474	2	190	250	7.22324044433e-06	0.000287799450901	0.959	0.997	-0.038
937	CD44	CD44	chr11	+	35219667	35219793	35229651	35229753	35211381	35211612	35232792	35232996	937	17	6	551	1429	250	226	7.14436284732e-06	0.000287799450901	0.719	0.258	0.461
1874	SEC61G	SEC61G	chr7	-	54823471	54823574	54825187	54825287	54819939	54820113	54826850	54826939	1874	547	2299	512	1573	224	227	7.39620393364e-06	0.000292699773239	0.194	0.248	-0.054
221	CCT3	CCT3	chr1	-	156303337	156303434	156305617	156305679	156294762	156294880	156307944	156308206	221	1078	1752	966	1211	186	221	7.75864408264e-06	0.000304982405316	0.422	0.487	-0.065
5514	EZH2	EZH2	chr7	-	148513775	148513870	148514313	148514483	148512597	148512638	148514968	148515209	5514	327	196	218	233	250	219	8.89441726748e-06	0.000347297346238	0.594	0.45	0.144
958	AUP1	AUP1	chr2	-	74756258	74756409	74756488	74756626	74755877	74756062	74756706	74757024	958	297	284	326	506	250	250	9.10939129073e-06	0.00035333579331	0.511	0.392	0.119
3424	ECHDC2	ECHDC2	chr1	-	53364845	53364896	53370317	53370505	53363108	53363156	53373539	53373626	3424	40	21	14	42	250	175	9.96310626811e-06	0.000383907325081	0.571	0.189	0.382
4953	KANSL1	KANSL1	chr17	-	44109412	44109665	44110445	44110558	44107281	44109069	44110768	44110826	4953	37	106	71	67	237	250	1.02567089928e-05	0.000392637546215	0.269	0.528	-0.259
1806	TXNRD1	TXNRD1	chr12	+	104719114	104719207	104720124	104720201	104714868	104715094	104721292	104721449	1806	1169	1577	922	954	217	201	1.07630181257e-05	0.000409344137417	0.407	0.472	-0.065
5029	C1orf43	C1orf43	chr1	-	154186932	154187050	154192311	154192413	154186368	154186422	154192817	154193273	5029	353	745	204	674	226	242	1.12648610294e-05	0.000425666393866	0.337	0.245	0.092
2593	RPL4	RPL4	chr15	-	66794949	66795088	66795695	66795867	66794125	66794250	66797125	66797193	2593	3965	5906	4627	7786	250	250	1.13566283964e-05	0.000426383157165	0.402	0.373	0.029
6284	COX5A	COX5A	chr15	-	75215988	75216111	75221456	75221573	75212616	75212783	75230255	75230495	6284	631	1314	593	901	241	247	1.1437029205e-05	0.000426666751934	0.33	0.403	-0.073
4254	RPL10	RPL10	chrX	+	153628143	153628282	153628804	153628967	153627827	153627935	153629042	153630680	4254	10558	6295	13482	8816	250	250	1.19284714092e-05	0.000440138396387	0.626	0.605	0.021
907	SSR1	SSR1	chr6	-	7295624	7295718	7298155	7298234	7281375	7290164	7298979	7299056	907	332	492	363	342	203	218	1.19484386248e-05	0.000440138396387	0.42	0.533	-0.113
6340	PSMG1	PSMG1	chr21	-	40552210	40552362	40553697	40553804	40551849	40551912	40555177	40555440	6340	142	192	127	333	231	250	1.30455062456e-05	0.000477547063003	0.445	0.292	0.153
191	CLIP2	CLIP2	chr7	+	73752777	73753334	73768209	73768334	73731809	73731997	73770739	73770953	191	97	278	98	129	250	249	1.32726747974e-05	0.000482845070114	0.258	0.431	-0.173
2257	CCPG1	CCPG1	chr15	-	55651736	55653142	55657385	55657507	55647420	55648607	55663990	55664242	2257	344	141	87	9	246	250	1.35852402732e-05	0.000491165137532	0.713	0.908	-0.195
5461	GAS6	GAS6	chr13	-	114535606	114535725	114537523	114537645	114531519	114531684	114538485	114538608	5461	650	33	572	5	246	243	1.49374537179e-05	0.00053674028482	0.951	0.991	-0.04
5149	BPTF	BPTF	chr17	+	65871671	65871860	65882243	65882432	65870932	65871136	65887959	65888150	5149	48	27	38	80	250	250	1.55190005047e-05	0.000554236499732	0.64	0.322	0.318
914	CD44	CD44	chr11	+	35236398	35236461	35240862	35240934	35211381	35211612	35250675	35253949	914	363	3	104	11	187	196	1.57402672343e-05	0.000558731789038	0.992	0.908	0.084
2974	HNRNPH3	HNRNPH3	chr10	+	70096955	70097090	70098259	70098399	70091767	70091973	70098896	70098983	2974	481	235	769	569	250	250	1.62207396653e-05	0.000572318507347	0.672	0.575	0.097
5020	C1orf43	C1orf43	chr1	-	154186368	154186422	154186932	154187050	154184933	154185100	154192311	154192413	5020	761	378	410	311	242	178	1.64421440758e-05	0.000576656514084	0.597	0.492	0.105
4065	RABGGTB	RABGGTB	chr1	+	76254843	76255041	76255636	76255742	76253181	76253289	76255836	76255959	4065	1403	76	491	59	250	230	1.85709312299e-05	0.000647440144128	0.944	0.884	0.06
1978	NUP93	NUP93	chr16	+	56873432	56873516	56875616	56875745	56872863	56872981	56878410	56878861	1978	69	184	265	358	208	250	1.97357329785e-05	0.000683977444113	0.311	0.471	-0.16
93	TRA2A	TRA2A	chr7	-	23561750	23562051	23570799	23570889	23561325	23561459	23571407	23571660	93	24	27	15	89	214	250	2.05894520413e-05	0.000709367180035	0.509	0.165	0.344
612	FGFR3	FGFR3	chr4	+	1804640	1804791	1805418	1805563	1803561	1803752	1806056	1806247	612	3	17	17	4	250	250	2.11166986586e-05	0.000723277801424	0.15	0.81	-0.66
5806	PDLIM7	PDLIM7	chr5	-	176918404	176918421	176918807	176918926	176918010	176918147	176919405	176919436	5806	118	16	283	5	243	141	2.13110051269e-05	0.000725689285048	0.811	0.97	-0.159
5333	SLC50A1	SLC50A1	chr1	+	155108774	155108852	155109303	155109427	155108287	155108467	155110036	155110198	5333	111	21	270	143	202	248	2.22441982123e-05	0.000753088259708	0.866	0.699	0.167
977	FDFT1	FDFT1	chr8	+	11660267	11660440	11667175	11667359	11653081	11653520	11679258	11679387	977	17	455	16	3444	250	250	2.27018929317e-05	0.000764166591385	0.036	0.005	0.031
1668	YAP1	YAP1	chr11	+	102080247	102080295	102094352	102094483	102076623	102076805	102100432	102104154	1668	11	65	98	150	172	250	2.3555643472e-05	0.000788373736089	0.197	0.487	-0.29
4035	SPAG9	SPAG9	chr17	-	49054468	49054582	49057106	49057278	49052131	49052308	49059884	49060033	4035	373	174	196	165	250	238	2.48952682192e-05	0.000828474920226	0.671	0.531	0.14
591	MFGE8	MFGE8	chr15	-	89442886	89443042	89444781	89444966	89441913	89442763	89448987	89449132	591	2577	1492	921	687	250	250	2.62026553153e-05	0.000867056227015	0.633	0.573	0.06
4435	VDAC1	VDAC1	chr5	-	133311561	133311712	133316419	133316647	133309481	133309539	133326545	133326598	4435	1685	2250	1914	2114	250	250	2.65160444067e-05	0.000872497034214	0.428	0.475	-0.047
5125	ZNF410	ZNF410	chr14	+	74376043	74376133	74387682	74387808	74371604	74371786	74390097	74390225	5125	84	47	160	29	214	250	2.69934771456e-05	0.00088324466839	0.676	0.866	-0.19
5211	PPRC1	PPRC1	chr10	+	103904006	103904064	103906428	103907149	103902801	103902855	103908128	103908278	5211	44	84	28	168	182	250	2.79978057253e-05	0.000911017489628	0.418	0.186	0.232
676	EIF4G2	EIF4G2	chr11	-	10825026	10825137	10825445	10825597	10824757	10824841	10825683	10825750	676	4175	3634	4007	3037	250	235	2.9893882175e-05	0.000962553619851	0.519	0.554	-0.035
711	ZZZ3	ZZZ3	chr1	-	78105133	78105287	78107068	78107131	78050201	78050340	78107206	78107340	711	15	27	31	7	187	250	2.99103224881e-05	0.000962553619851	0.426	0.856	-0.43
1209	SNF8	SNF8	chr17	-	47009004	47009079	47010566	47010708	47007458	47007974	47013531	47013604	1209	727	447	664	277	250	199	3.08616399282e-05	0.000984920774596	0.564	0.656	-0.092
4020	PTDSS2	PTDSS2	chr11	+	487419	487470	488198	488312	486938	487073	488528	488647	4020	167	218	52	148	175	238	3.09416804722e-05	0.000984920774596	0.51	0.323	0.187
5661	NIPA2	NIPA2	chr15	-	23014437	23014528	23021197	23021429	23012278	23012439	23033277	23033413	5661	90	303	39	305	250	215	3.11484774753e-05	0.000986143959853	0.203	0.099	0.104
1006	RPL9	RPL9	chr4	-	39458025	39458158	39459205	39459301	39456483	39456564	39459813	39459929	1006	7229	10181	6272	9694	220	250	3.39919571936e-05	0.00107038114668	0.447	0.424	0.023
2205	CALU	CALU	chr7	+	128394315	128394509	128394582	128394776	128388626	128388858	128398924	128399091	2205	3286	812	3220	624	250	250	3.50103548173e-05	0.00109527394911	0.802	0.838	-0.036
941	CD44	CD44	chr11	+	35226058	35226187	35227658	35227790	35211381	35211612	35229651	35229753	941	15	6	343	930	250	250	3.51564798418e-05	0.00109527394911	0.714	0.269	0.445
6348	PPP1R8	PPP1R8	chr1	+	28165209	28165363	28167524	28167745	28159266	28159327	28169696	28169841	6348	77	218	171	247	250	250	3.88610277192e-05	0.00120428063149	0.261	0.409	-0.148
4496	CAST	CAST	chr5	+	96031539	96031611	96058342	96058402	96011242	96011305	96063192	96063234	4496	18	182	152	572	196	184	3.91971830402e-05	0.00120830474246	0.085	0.2	-0.115
3835	SLC35B1	SLC35B1	chr17	-	47783565	47783671	47784326	47784430	47783227	47783258	47785091	47785313	3835	198	454	94	385	228	230	3.94144770246e-05	0.00120864184258	0.306	0.198	0.108
1662	YAP1	YAP1	chr11	+	102094352	102094483	102098199	102098312	102080247	102080295	102100432	102104154	1662	55	202	335	636	250	237	3.96231157254e-05	0.00120871140002	0.205	0.333	-0.128
1858	CCT5	CCT5	chr5	+	10260903	10261023	10262592	10262730	10258497	10258647	10263245	10263426	1858	2502	2868	2524	2463	244	250	4.51775886657e-05	0.00137101107158	0.472	0.512	-0.04
1532	USP14	USP14	chr18	+	166786	166819	178932	179037	163307	163453	180235	180339	1532	147	462	205	383	157	229	4.71475290584e-05	0.00141417904239	0.317	0.438	-0.121
4338	SEC11A	SEC11A	chr15	-	85223943	85224063	85234765	85234875	85213955	85214013	85259255	85259691	4338	492	772	986	1154	234	244	4.73244139164e-05	0.00141417904239	0.399	0.471	-0.072
4412	TTL	TTL	chr2	+	113260488	113260758	113277858	113278002	113258782	113258918	113286257	113290222	4412	199	245	205	140	250	250	4.71614331672e-05	0.00141417904239	0.448	0.594	-0.146
1422	TPT1	TPT1	chr13	-	45912794	45912911	45913631	45913737	45907605	45911523	45914128	45914319	1422	20304	17365	20209	16272	230	241	4.9010208878e-05	0.00145712077867	0.551	0.565	-0.014
515	NUMA1	NUMA1	chr11	-	71723940	71727306	71727453	71727576	71721831	71721900	71728732	71728873	515	117	49	281	251	247	250	4.94734230315e-05	0.0014634638318	0.707	0.531	0.176
5827	RABAC1	RABAC1	chr19	-	42461169	42461271	42462437	42462535	42460832	42461086	42462887	42463100	5827	466	371	401	205	222	226	5.69326564275e-05	0.00167565109897	0.561	0.666	-0.105
3501	SPINT1	SPINT1	chr15	+	41146257	41146284	41146594	41146720	41145908	41146127	41146836	41146887	3501	10	37	60	1335	151	250	5.7727752637e-05	0.00169055723597	0.309	0.069	0.24
1308	LRP8	LRP8	chr1	-	53741302	53741425	53746258	53746387	53736898	53737018	53755238	53755361	1308	78	16	87	61	250	247	5.84978673479e-05	0.00169909115869	0.828	0.585	0.243
400	LIN7B	LIN7B	chr19	+	49618516	49618588	49619519	49619729	49618105	49618224	49621111	49621275	400	22	28	0	20	196	250	5.85993536036e-05	0.00169909115869	0.501	0.0	0.501
938	CD44	CD44	chr11	+	35219667	35219793	35231511	35231601	35211381	35211612	35232792	35232996	938	17	15	551	2141	250	214	6.19591715422e-05	0.00178765944691	0.492	0.181	0.311
4952	DDX47	DDX47	chr12	+	12974141	12974330	12974588	12974660	12967064	12967158	12974898	12975017	4952	459	164	539	304	250	196	7.248267238e-05	0.00208103437318	0.687	0.582	0.105
4160	GSTP1	GSTP1	chr11	+	67351934	67352041	67352155	67352243	67351604	67351640	67352608	67352712	4160	1229	2075	3521	5033	231	212	7.82245257572e-05	0.00223493193834	0.352	0.391	-0.039
3606	RALY	RALY	chr20	+	32664833	32665051	32666310	32666359	32664507	32664621	32667715	32670991	3606	498	412	517	290	250	173	8.57270407505e-05	0.00243739455182	0.455	0.552	-0.097
1825	SLC39A14	SLC39A14	chr8	+	22267458	22267628	22269549	22269719	22265822	22266009	22272292	22272415	1825	0	415	12	236	250	250	8.68904300156e-05	0.00245853743286	0.0	0.048	-0.048
1759	DNAJC7	DNAJC7	chr17	-	40133872	40134025	40134272	40134419	40129278	40129341	40135580	40135654	1759	815	667	747	448	250	250	8.83007820081e-05	0.00248643115491	0.55	0.625	-0.075
6285	COX5A	COX5A	chr15	-	75215988	75216111	75219106	75219228	75212616	75212783	75221456	75221573	6285	1342	1331	1152	907	246	247	8.93912546751e-05	0.00250509367767	0.503	0.56	-0.057
2788	WASF3	WASF3	chr13	+	27250685	27250861	27254171	27254338	27246008	27246126	27255190	27255457	2788	296	234	38	7	250	250	9.10746215635e-05	0.00254011456427	0.558	0.844	-0.286
2071	CTBP1	CTBP1	chr4	-	1231970	1232125	1235112	1235307	1221986	1222131	1242703	1242908	2071	106	550	149	445	250	250	9.4908705189e-05	0.0026345037265	0.162	0.251	-0.089
5132	VARS	VARS	chr6	-	31749467	31749538	31749623	31749729	31748795	31748900	31749863	31749954	5132	255	13	468	2	230	195	9.68185209673e-05	0.00267483998729	0.943	0.995	-0.052
428	PPP2R5C	PPP2R5C	chr14	+	102252354	102252520	102285328	102285422	102229241	102229307	102323022	102323222	428	108	9	218	0	250	218	9.81970893723e-05	0.00270018944814	0.913	1.0	-0.087
2938	SORBS3	SORBS3	chr8	+	22423338	22423385	22423857	22423997	22422780	22422867	22424173	22424226	2938	11	153	5	544	171	250	9.87156584911e-05	0.00270176454104	0.095	0.013	0.082
2230	CTTN	CTTN	chr11	+	70266505	70266616	70267575	70267686	70265851	70265962	70269045	70269101	2230	733	545	1212	675	235	235	0.000102329155532	0.00278763657652	0.574	0.642	-0.068
4848	PYCR1	PYCR1	chr17	-	79892201	79892365	79892528	79892621	79890261	79891252	79892801	79893023	4848	155	149	176	301	217	250	0.000108355459139	0.00293813853786	0.545	0.402	0.143
3797	ELP6	ELP6	chr3	-	47543139	47543341	47545819	47545938	47537129	47537687	47551673	47551744	3797	179	15	161	0	243	250	0.000110458949343	0.00296660701904	0.925	1.0	-0.075
5801	DCAF6	DCAF6	chr1	+	167985018	167985189	167992225	167992285	167973770	167974031	168007608	168007726	5801	43	118	10	105	250	184	0.000110243931703	0.00296660701904	0.211	0.066	0.145
5977	TRIM37	TRIM37	chr17	-	57089688	57089807	57092970	57093160	57076741	57076820	57094656	57094785	5977	126	7	91	25	250	243	0.000110924865489	0.00296660701904	0.946	0.78	0.166
1097	SDR39U1	SDR39U1	chr14	-	24910879	24911001	24911303	24911466	24909988	24910132	24911551	24911658	1097	24	32	35	170	250	246	0.00011411902287	0.0030381596225	0.425	0.168	0.257
5101	NEDD1	NEDD1	chr12	+	97301381	97301634	97311398	97311515	97301000	97301078	97313762	97313903	5101	63	62	34	93	250	241	0.000115877423616	0.00307101389194	0.495	0.261	0.234
3793	NUP85	NUP85	chr17	+	73214279	73214401	73221197	73221332	73209170	73209214	73221436	73221559	3793	33	170	12	223	246	250	0.000118592068976	0.00312880066663	0.165	0.052	0.113
2144	ADRM1	ADRM1	chr20	+	60878623	60878837	60879516	60879633	60877951	60878105	60881252	60881376	2144	664	1222	335	839	250	241	0.000124017964001	0.00325727899172	0.344	0.278	0.066
3593	GAS5	GAS5	chr1	-	173833621	173833644	173833812	173833842	173833394	173833442	173834366	173834420	3593	396	317	345	175	154	147	0.000126678853502	0.00331231270072	0.544	0.653	-0.109
2074	TAB2	TAB2	chr6	+	149699153	149700654	149718739	149718900	149691044	149691235	149719104	149719198	2074	82	196	136	167	250	250	0.000127943315518	0.00331576990703	0.295	0.449	-0.154
4781	EPB41	EPB41	chr1	+	29424318	29424447	29435847	29435949	29391493	29391670	29438879	29438960	4781	60	78	34	118	250	226	0.000127670069558	0.00331576990703	0.41	0.207	0.203
3223	TMEM141	TMEM141	chr9	+	139686162	139686229	139686398	139686482	139685776	139685876	139686702	139686810	3223	48	82	82	330	191	208	0.000130681906967	0.00337182347624	0.389	0.213	0.176
3591	RNASET2	RNASET2	chr6	-	167347578	167347624	167352382	167352496	167344531	167344606	167356506	167356577	3591	62	70	224	114	238	170	0.000138910346428	0.00356841183785	0.388	0.584	-0.196
2975	SENP5	SENP5	chr3	+	196650284	196650422	196654666	196654750	196630403	196630481	196656503	196656554	2975	72	65	21	59	250	208	0.000139880708738	0.00357764764663	0.48	0.228	0.252
363	FLNA	FLNA	chrX	-	153580548	153580815	153580920	153581043	153580251	153580389	153581139	153581292	363	1142	1304	2676	2535	247	250	0.000145647031586	0.00370893332174	0.47	0.517	-0.047
4728	EIF4G1	EIF4G1	chr3	+	184033550	184033644	184033919	184034006	184032282	184032462	184035108	184035285	4728	15	146	3	235	218	211	0.000149844379312	0.00379930099407	0.09	0.012	0.078
5913	CCDC25	CCDC25	chr8	-	27597988	27598034	27605593	27605796	27590832	27593762	27610028	27610104	5913	45	31	28	65	250	170	0.000150886613756	0.003809236624	0.497	0.227	0.27
2423	TMEM126A	TMEM126A	chr11	+	85361292	85361385	85365106	85365300	85358962	85359133	85366637	85366752	2423	61	108	50	207	217	250	0.00015494934687	0.00387910103144	0.394	0.218	0.176
5921	MRPL55	MRPL55	chr1	-	228295935	228296019	228296655	228296722	228295368	228295570	228296849	228297013	5921	33	65	41	23	191	208	0.000154978596783	0.00387910103144	0.356	0.66	-0.304
441	SENP3-EIF4A1	SENP3-EIF4A1	chr17	+	7477863	7477996	7478436	7478576	7477577	7477626	7479841	7480010	441	2414	3126	5913	6772	250	250	0.00015686329439	0.0039095672989	0.436	0.466	-0.03
2340	CHD2	CHD2	chr15	+	93545406	93545547	93547846	93547981	93543741	93543870	93552374	93552553	2340	52	121	144	158	250	250	0.000158692144441	0.00393838936437	0.301	0.477	-0.176
1448	ZDHHC3	ZDHHC3	chr3	-	44970797	44970928	44974398	44974482	44956752	44968339	44974609	44974691	1448	26	586	52	472	208	250	0.000165224494623	0.00408320618146	0.051	0.117	-0.066
376	BIN1	BIN1	chr2	-	127807996	127808098	127815048	127815177	127805598	127806209	127816586	127816731	376	109	236	151	573	250	226	0.00016745413727	0.00412091967223	0.295	0.192	0.103
4620	SLC38A7	SLC38A7	chr16	-	58704948	58705148	58705999	58706147	58704016	58704071	58709843	58709958	4620	51	16	52	57	250	250	0.000176752652149	0.00433154930392	0.761	0.477	0.284
5030	C1orf43	C1orf43	chr1	-	154184933	154185100	154186932	154187050	154179176	154180124	154192311	154192413	5030	561	28	335	2	242	250	0.000178761680925	0.00436252985491	0.954	0.994	-0.04
3634	NFIC	NFIC	chr19	+	3453760	3453914	3456547	3456633	3452479	3452664	3462749	3469215	3634	5	137	19	89	250	210	0.000181484936654	0.00441061109536	0.03	0.152	-0.122
4737	EIF4G1	EIF4G1	chr3	+	184033276	184033333	184035108	184035285	184032282	184032462	184035504	184035604	4737	72	634	210	1089	181	250	0.00018296306289	0.00442815974937	0.136	0.21	-0.074
214	NAA20	NAA20	chr20	+	20007427	20007563	20013151	20013297	19997933	19998093	20013745	20014273	214	7	707	27	642	250	250	0.000184983384309	0.00445863243579	0.01	0.04	-0.03
4564	IARS	IARS	chr9	-	95050407	95050564	95051582	95051708	95050072	95050192	95055892	95056038	4564	88	398	171	448	250	250	0.000191749467732	0.00460277308404	0.181	0.276	-0.095
2080	MRPS15	MRPS15	chr1	-	36926292	36926377	36927688	36927764	36923523	36923582	36929406	36929451	2080	442	725	411	924	200	209	0.000197158203614	0.00471328815742	0.389	0.317	0.072
4736	EIF4G1	EIF4G1	chr3	+	184033276	184033333	184033550	184033644	184032282	184032462	184035504	184035604	4736	72	10	210	3	181	218	0.000200722979016	0.00477900198413	0.897	0.988	-0.091
418	APOPT1	APOPT1	chr14	+	104040443	104040507	104053610	104053701	104037959	104038157	104056517	104057236	418	100	142	85	237	188	215	0.00020183396359	0.0047859980759	0.446	0.291	0.155
1345	ZFYVE27	ZFYVE27	chr10	+	99498233	99498431	99504485	99504672	99496877	99497078	99509230	99509343	1345	64	20	35	0	250	250	0.000216711576697	0.00509750885427	0.762	1.0	-0.238
2214	ITGB3BP	ITGB3BP	chr1	-	63955753	63955889	63974198	63974241	63944434	63944504	63988799	63988944	2214	0	108	16	161	167	250	0.000216297830759	0.00509750885427	0.0	0.13	-0.13
6136	SERPINE1	SERPINE1	chr7	+	100775155	100775350	100776975	100777174	100771673	100771945	100778774	100778875	6136	2	2811	8	281	250	250	0.000221853490361	0.00519758357218	0.001	0.028	-0.027
1916	STX3	STX3	chr11	+	59562844	59562955	59564755	59564869	59560852	59560987	59568327	59573355	1916	268	176	344	355	235	238	0.000229482855566	0.00535490472131	0.607	0.495	0.112
2902	SEPT2	SEPT2	chr2	+	242255836	242255955	242263630	242263656	242255275	242255397	242274540	242274627	2902	5	21	35	21	243	150	0.000234136877786	0.00544182417934	0.128	0.507	-0.379
1141	SNX5	SNX5	chr20	-	17934639	17934761	17937576	17937681	17933230	17933354	17949017	17949100	1141	179	511	216	944	229	246	0.000236049091655	0.00544306901505	0.273	0.197	0.076
1581	INIP	INIP	chr9	-	115451806	115451897	115456410	115456513	115448790	115449913	115478740	115478821	1581	84	56	58	93	227	215	0.00023560555526	0.00544306901505	0.587	0.371	0.216
3789	PARD3	PARD3	chr10	-	34661425	34661464	34663801	34663930	34648998	34649187	34666894	34667034	3789	219	24	569	140	250	163	0.000240990431888	0.00553521944929	0.856	0.726	0.13
1782	SART3	SART3	chr12	-	108931840	108931979	108932709	108932865	108930483	108930561	108936803	108936928	1782	136	0	100	10	250	250	0.000246464958429	0.00561690763237	1.0	0.909	0.091
5952	UCHL1	UCHL1	chr4	+	41263892	41263940	41265241	41265308	41263731	41263817	41266119	41266178	5952	3269	3524	1769	1634	172	191	0.000245629838004	0.00561690763237	0.507	0.546	-0.039
2894	CDK4	CDK4	chr12	-	58144989	58145125	58145282	58145519	58144438	58144548	58145957	58146230	2894	1116	92	511	17	250	250	0.000249862424057	0.0056722644097	0.924	0.968	-0.044
2766	IQGAP3	IQGAP3	chr1	-	156526324	156526485	156530725	156530813	156521765	156521887	156531629	156531793	2766	69	38	154	30	212	250	0.000251114601075	0.00567868038029	0.682	0.858	-0.176
3554	ADGRE5	ADGRE5	chr19	+	14517872	14518041	14518719	14518821	14517680	14517772	14518903	14519537	3554	106	201	95	90	250	226	0.000254944952731	0.00572112102738	0.323	0.488	-0.165
927	CD44	CD44	chr11	+	35231511	35231601	35232792	35232996	35211381	35211612	35236398	35236461	927	0	224	119	2870	214	250	0.000254014823048	0.00572112102738	0.0	0.046	-0.046
459	TPD52L2	TPD52L2	chr20	+	62505020	62505169	62514071	62514173	62500717	62500794	62520542	62520591	459	1023	882	1009	680	250	226	0.000272576752938	0.00609344290824	0.512	0.573	-0.061
3425	ECHDC2	ECHDC2	chr1	-	53364845	53364896	53370317	53370505	53363108	53363156	53377237	53377325	3425	8	21	0	40	250	175	0.000276936798037	0.00616737196237	0.211	0.0	0.211
5846	MARS	MARS	chr12	+	57894103	57894305	57898007	57898082	57892202	57892406	57905480	57905651	5846	460	304	773	358	250	199	0.000285265329756	0.00632878422872	0.546	0.632	-0.086
3990	ANKRD10	ANKRD10	chr13	-	111546455	111546549	111552876	111553008	111545038	111545610	111558379	111558471	3990	183	50	62	43	250	218	0.00028752416571	0.00635482656062	0.761	0.557	0.204
2599	MELK	MELK	chr9	+	36589532	36589649	36594624	36594768	36583623	36583709	36597218	36597287	2599	190	189	155	260	241	250	0.000289810658986	0.00635780132803	0.51	0.382	0.128
3190	ZNF195	ZNF195	chr11	-	3381949	3382018	3382972	3383119	3379156	3381795	3392204	3392300	3190	59	3	74	26	250	193	0.000289829768582	0.00635780132803	0.938	0.687	0.251
2351	ZMIZ2	ZMIZ2	chr7	+	44798879	44799059	44799749	44799827	44796976	44797160	44800023	44800192	2351	94	32	78	68	250	202	0.000291371432752	0.00636572049699	0.704	0.481	0.223
611	SQSTM1	SQSTM1	chr5	+	179252145	179252226	179260031	179260246	179251181	179251323	179260586	179260782	611	6058	8440	783	904	205	250	0.000292364489276	0.00636572049699	0.467	0.514	-0.047
3096	USP48	USP48	chr1	-	22027990	22028095	22030004	22030111	22021558	22021714	22030754	22030885	3096	170	182	120	225	231	229	0.000299015345085	0.00648641805986	0.481	0.346	0.135
6226	COPS7B	COPS7B	chr2	+	232653264	232653442	232656442	232656518	232646380	232646593	232658972	232659061	6226	23	75	6	97	250	200	0.000306480868121	0.00662383189884	0.197	0.047	0.15
2448	GNB2L1	GNB2L1	chr5	-	180665098	180665239	180666066	180666177	180664608	180664719	180666486	180666582	2448	8329	7846	7772	7941	235	250	0.000308143860644	0.00663528894041	0.53	0.51	0.02
4371	PTPN2	PTPN2	chr18	-	12819212	12819281	12825808	12825943	12817154	12817364	12830941	12831040	4371	305	0	204	10	250	193	0.000314663689177	0.00675086163923	1.0	0.94	0.06
5525	MCFD2	MCFD2	chr2	-	47134948	47135108	47136161	47136316	47129008	47132733	47168710	47168994	5525	9	525	30	485	250	250	0.000316924652867	0.00677455361986	0.017	0.058	-0.041
4467	FOPNL	FOPNL	chr16	-	15967347	15967484	15973660	15973745	15959575	15961373	15977864	15978062	4467	62	173	148	216	209	250	0.000319085333196	0.00679593744192	0.3	0.45	-0.15
2155	BOD1	BOD1	chr5	-	173036240	173036437	173040133	173040258	173034147	173035295	173043202	173043666	2155	278	481	140	146	249	250	0.000320933311412	0.00681053045268	0.367	0.491	-0.124
2373	ANXA3	ANXA3	chr4	+	79494333	79494421	79500180	79500275	79475589	79475642	79503330	79503444	2373	108	101	2704	1510	212	219	0.000324671976185	0.00686499553977	0.525	0.649	-0.124
2825	RNF8	RNF8	chr6	+	37344701	37344809	37348925	37349130	37339287	37339350	37358517	37362514	2825	14	130	37	107	232	250	0.000346584507224	0.00730196208205	0.104	0.271	-0.167
6060	APP	APP	chr21	-	27264033	27264180	27269884	27269985	27252860	27254082	27277335	27277389	6060	1048	1676	2692	3642	225	250	0.000358579404739	0.00752759703784	0.41	0.451	-0.041
4421	PPP4C	PPP4C	chr16	+	30092579	30092631	30093804	30093855	30087635	30087796	30094066	30094168	4421	65	167	206	289	176	175	0.00036164869352	0.00756491570695	0.279	0.415	-0.136
4635	PRR5L	PRR5L	chr11	+	36458934	36459026	36467849	36467990	36453402	36453460	36483891	36486754	4635	29	9	42	0	216	250	0.000367856633622	0.00764019965647	0.789	1.0	-0.211
5671	MRRF	MRRF	chr9	+	125054027	125054119	125075505	125075665	125047447	125047566	125084818	125085742	5671	45	101	181	197	216	250	0.000366762756024	0.00764019965647	0.34	0.515	-0.175
2194	BRE	BRE	chr2	+	28532948	28533020	28550140	28550314	28521204	28521358	28561316	28561767	2194	13	35	39	25	196	250	0.000372636667851	0.00771213061344	0.321	0.666	-0.345
2393	YIF1A	YIF1A	chr11	-	66052851	66053007	66053171	66053229	66052343	66052437	66055068	66055147	2393	136	95	241	296	182	250	0.000378965296585	0.00781549204964	0.663	0.528	0.135
4173	DLG1	DLG1	chr3	-	196888510	196888609	196921295	196921460	196876613	196876667	197009549	197009716	4173	361	95	422	185	250	223	0.000382006158675	0.00785056165389	0.772	0.67	0.102
959	AUP1	AUP1	chr2	-	74756258	74756409	74756488	74756626	74755543	74755616	74756706	74757024	959	298	55	325	25	250	250	0.000392244676314	0.00803278695514	0.844	0.929	-0.085
4674	DAG1	DAG1	chr3	+	49514281	49514338	49526058	49526178	49507564	49507866	49547851	49548252	4674	3	36	10	10	181	244	0.00039905805856	0.00811556614231	0.101	0.574	-0.473
4815	ANXA2	ANXA2	chr15	-	60674540	60674640	60678226	60678285	60656627	60656722	60690141	60690185	4815	59	15536	153	16980	183	224	0.000399016018727	0.00811556614231	0.005	0.011	-0.006
43	MPHOSPH9	MPHOSPH9	chr12	-	123687170	123687631	123687660	123687922	123686710	123686866	123694602	123694709	43	50	59	15	58	250	250	0.00040669960766	0.00824235156424	0.459	0.205	0.254
4626	SLC39A7	SLC39A7	chr6	+	33169848	33169902	33170039	33170204	33169521	33169690	33170336	33170477	4626	410	1094	408	809	178	250	0.000413230146069	0.00834582401906	0.345	0.415	-0.07
5902	CENPN	CENPN	chr16	+	81051362	81051439	81053704	81053881	81050930	81050990	81056359	81056487	5902	113	126	169	100	201	250	0.000442937899887	0.00891507656233	0.527	0.678	-0.151
4735	EIF4G1	EIF4G1	chr3	+	184033276	184033333	184033919	184034006	184032282	184032462	184035108	184035285	4735	72	146	211	235	181	211	0.00044666071723	0.00893026683564	0.365	0.511	-0.146
6151	GUSBP11	GUSBP11	chr22	-	24002051	24002187	24025911	24026054	23980674	23981129	24032422	24032543	6151	0	19	9	11	250	250	0.000446742049316	0.00893026683564	0.0	0.45	-0.45
3435	MND1	MND1	chr4	+	154318370	154318485	154330122	154330167	154279625	154279774	154335902	154336247	3435	1	30	23	48	239	169	0.000455394014383	0.00907225422531	0.023	0.253	-0.23
6007	MLXIP	MLXIP	chr12	+	122617894	122618534	122619770	122619892	122615390	122615480	122620035	122620213	6007	11	85	2	155	250	246	0.000462032652148	0.00917330591061	0.113	0.013	0.1
3159	CLN3	CLN3	chr16	-	28500610	28500707	28502802	28502881	28498776	28498862	28503034	28503403	3159	95	18	71	1	203	221	0.000478534106199	0.00946883195948	0.852	0.987	-0.135
4501	BCL2L12	BCL2L12	chr19	+	50172107	50172194	50173472	50173745	50170278	50170418	50176954	50177173	4501	146	145	209	117	211	250	0.000482312680777	0.00951146589667	0.544	0.679	-0.135
1744	NT5C3B	NT5C3B	chr17	-	39987052	39987142	39988643	39988729	39983677	39983878	39991321	39991368	1744	162	6	130	22	210	214	0.000484154120819	0.00951574055583	0.965	0.858	0.107
646	MLH1	MLH1	chr3	+	37038109	37038200	37042445	37042544	37034840	37035154	37045891	37045965	646	73	80	148	77	215	223	0.000497382359401	0.00974303839134	0.486	0.666	-0.18
6206	EIF6	EIF6	chr20	-	33868456	33868632	33871978	33872064	33867744	33867921	33872183	33872295	6206	1308	1079	1894	1876	210	250	0.000499401499576	0.00974998194339	0.591	0.546	0.045
1271	RAP1GDS1	RAP1GDS1	chr4	+	99313102	99313231	99325627	99325753	99273626	99273752	99337895	99338039	1271	15	82	13	292	250	250	0.000538854111233	0.0104852775066	0.155	0.043	0.112
5740	SYNCRIP	SYNCRIP	chr6	-	86333694	86333830	86346684	86346861	86332199	86332405	86346960	86347074	5740	902	787	1307	910	250	250	0.000545179736151	0.0105383422925	0.534	0.59	-0.056
984	TANGO2	TANGO2	chr22	+	20040959	20041074	20043465	20043536	20039987	20040107	20050860	20050965	984	15	53	27	24	239	195	0.000544845272853	0.0105383422925	0.188	0.479	-0.291
4667	DAG1	DAG1	chr3	+	49514281	49514333	49526058	49526178	49507564	49507866	49547851	49548252	4667	8	36	15	10	176	244	0.00055333725012	0.0106608430064	0.236	0.675	-0.439
2129	PDZD2	PDZD2	chr5	+	32000244	32000377	32010435	32010588	31995681	31995824	32037336	32037448	2129	1	14	23	18	250	250	0.000567341197079	0.0108675243669	0.067	0.561	-0.494
5033	TRIO	TRIO	chr5	+	14504501	14504702	14507230	14507369	14502687	14502766	14507988	14509458	5033	518	745	292	297	250	250	0.000567775730964	0.0108675243669	0.41	0.496	-0.086
6383	PTDSS1	PTDSS1	chr8	+	97296336	97296381	97299249	97299374	97285526	97285618	97307325	97307484	6383	187	422	121	434	169	249	0.000573808582859	0.0109472210743	0.395	0.291	0.104
2718	TSPAN14	TSPAN14	chr10	+	82266983	82267130	82269056	82269227	82248972	82249070	82271899	82272025	2718	16	369	14	1188	250	250	0.000614065305592	0.0116772093989	0.042	0.012	0.03
2075	TAB2	TAB2	chr6	+	149691044	149691235	149699153	149700654	149663820	149663969	149718739	149718900	2075	29	164	16	271	250	250	0.000616700118298	0.011689361142	0.15	0.056	0.094
3772	ZNF185	ZNF185	chrX	+	152101416	152101515	152106617	152106707	152100215	152100320	152113810	152114008	3772	24	35	174	93	223	214	0.000619114735277	0.0116972742081	0.397	0.642	-0.245
1604	PTGES3	PTGES3	chr12	-	57065532	57065631	57066523	57066593	57064058	57064148	57066735	57066849	1604	1008	2556	1208	2573	194	223	0.000640593686416	0.0120641711297	0.312	0.351	-0.039
3376	MMADHC	MMADHC	chr2	-	150427598	150427685	150432224	150432355	150426146	150426682	150432950	150433056	3376	437	336	700	731	250	211	0.000646461468475	0.0120968844117	0.523	0.447	0.076
3579	MAEA	MAEA	chr4	+	1316168	1316291	1326544	1326653	1309184	1309388	1330648	1330782	3579	278	299	386	281	247	233	0.000646099522893	0.0120968844117	0.467	0.564	-0.097
935	CD44	CD44	chr11	+	35219667	35219793	35232792	35232996	35211381	35211612	35236398	35236461	935	21	224	556	2870	250	250	0.000678513944047	0.0126562298417	0.086	0.162	-0.076
96	RBM47	RBM47	chr4	-	40434667	40434879	40438457	40438664	40425271	40428160	40439787	40440941	96	18	2	165	145	250	250	0.000700382435117	0.0130226664206	0.9	0.532	0.368
6163	GSN	GSN	chr9	+	124044152	124044231	124062342	124062404	124043747	124043840	124064240	124064445	6163	0	13	20	23	203	186	0.000704832578016	0.0130639380046	0.0	0.443	-0.443
6162	GSN	GSN	chr9	+	124044152	124044231	124062333	124062404	124043747	124043840	124064240	124064445	6162	0	23	20	49	203	195	0.000723259085965	0.0133631812823	0.0	0.282	-0.282
2893	CDK4	CDK4	chr12	-	58144438	58144548	58144705	58144873	58141509	58142400	58144989	58145125	2893	1802	60	800	9	250	234	0.000730601666951	0.0134563961111	0.966	0.988	-0.022
1377	RANGAP1	RANGAP1	chr22	-	41670603	41670731	41676936	41677086	41664100	41664160	41681989	41682255	1377	24	491	107	1045	250	250	0.000736524268491	0.0135229549861	0.047	0.093	-0.046
4242	TCOF1	TCOF1	chr5	+	149771106	149771220	149771519	149771739	149769449	149769586	149772270	149772353	4242	157	186	179	124	238	250	0.000740627336386	0.0135557947163	0.47	0.603	-0.133
2814	ARF4	ARF4	chr3	-	57569624	57569734	57570110	57570191	57563042	57563114	57582800	57583215	2814	1033	1209	1448	1400	205	234	0.000747737151603	0.0136432912677	0.494	0.541	-0.047
3734	MICA	MICA	chr6	+	31378848	31379136	31379723	31380002	31378319	31378574	31380101	31380157	3734	260	182	373	166	250	250	0.000751650675166	0.0136721056039	0.588	0.692	-0.104
6303	IPO11	IPO11	chr5	+	61887403	61887499	61897590	61897675	61856962	61857084	61922980	61924416	6303	67	81	112	63	220	209	0.000763507362352	0.0138447759173	0.44	0.628	-0.188
627	TUSC3	TUSC3	chr8	+	15480588	15480758	15508205	15508323	15397595	15398077	15517015	15517156	627	341	1134	358	885	250	242	0.000766321144274	0.0138529103149	0.225	0.281	-0.056
30	BABAM1	BABAM1	chr19	+	17379602	17379900	17382405	17382464	17378184	17378336	17387303	17387433	30	153	26	217	11	250	183	0.000779545797661	0.0140486145751	0.812	0.935	-0.123
5982	PKIB	PKIB	chr6	+	122996222	122996289	123038931	123039108	122954427	122954512	123046272	123047518	5982	101	403	167	1071	191	250	0.000785505811956	0.0141125998179	0.247	0.17	0.077
3323	PSMA4	PSMA4	chr15	+	78834518	78834561	78834824	78834987	78834246	78834272	78836531	78836609	3323	875	1109	445	726	167	250	0.000788639552807	0.0141255714397	0.542	0.479	0.063
831	SMURF2	SMURF2	chr17	-	62582203	62582288	62587201	62587267	62579578	62579662	62589557	62589691	831	165	125	262	322	190	209	0.000819592856352	0.014635229755	0.592	0.472	0.12
470	UBE2F	UBE2F	chr2	+	238903385	238903451	238925207	238925275	238896604	238896634	238933982	238934053	470	225	140	134	143	190	192	0.000822532037233	0.0146430703406	0.619	0.486	0.133
2798	OCIAD2	OCIAD2	chr4	-	48896022	48896070	48899820	48899874	48894788	48894906	48906500	48906628	2798	140	566	145	907	178	172	0.000841935780002	0.0148530658538	0.193	0.134	0.059
5337	SLC50A1	SLC50A1	chr1	+	155108774	155108872	155109303	155109427	155108287	155108467	155110036	155110198	5337	65	21	183	143	222	248	0.000840129791914	0.0148530658538	0.776	0.588	0.188
6286	COX5A	COX5A	chr15	-	75219106	75219228	75221456	75221573	75215988	75216111	75230255	75230495	6286	646	1952	591	1428	241	246	0.000839572166244	0.0148530658538	0.253	0.297	-0.044
1108	ATG5	ATG5	chr6	-	106696024	106696119	106727535	106727698	106649846	106649964	106740902	106740981	1108	223	319	226	210	250	219	0.000872731427528	0.0153501140271	0.38	0.485	-0.105
3630	ODF2	ODF2	chr9	+	131222828	131222945	131223220	131223346	131221845	131221936	131231461	131231632	3630	27	94	10	122	241	250	0.000877830683284	0.0153935757844	0.23	0.078	0.152
1495	TIMM44	TIMM44	chr19	-	7992541	7992652	7992961	7993051	7991602	7992191	7996022	7996073	1495	166	214	133	98	214	235	0.000881818596428	0.0154173478187	0.46	0.598	-0.138
1394	FKBP10	FKBP10	chr17	+	39975781	39975927	39977198	39977341	39975461	39975651	39977905	39978069	1394	260	327	458	403	250	250	0.000893977226213	0.0155834065891	0.443	0.532	-0.089
3160	CLN3	CLN3	chr16	-	28500610	28500707	28502802	28502881	28498982	28499062	28503034	28503403	3160	92	16	72	1	203	221	0.000906623821656	0.0157109369563	0.862	0.987	-0.125
5374	CHTOP	CHTOP	chr1	+	153610770	153610924	153614721	153614905	153609047	153609129	153615702	153615840	5374	239	317	482	447	250	250	0.00090769641359	0.0157109369563	0.43	0.519	-0.089
621	RPL7A	RPL7A	chr9	+	136217094	136217174	136217451	136217582	136216766	136216907	136217856	136217926	621	7174	10865	7676	12470	204	250	0.000909340554582	0.0157109369563	0.447	0.43	0.017
1873	RPL17	RPL17	chr18	-	47017162	47017297	47017774	47017815	47016823	47016922	47017901	47017954	1873	647	8773	552	9136	165	250	0.000912822707606	0.0157247135248	0.101	0.084	0.017
2482	C20orf24	C20orf24	chr20	+	35236292	35236403	35238003	35238133	35236117	35236221	35240412	35240960	2482	95	2950	89	1669	235	250	0.000950305409763	0.016322401129	0.033	0.054	-0.021
1636	CDC123	CDC123	chr10	+	12252288	12252321	12257738	12257834	12251965	12252023	12259359	12259466	1636	243	863	245	615	157	220	0.000956368301518	0.0163785062631	0.283	0.358	-0.075
2107	YWHAE	YWHAE	chr17	-	1264385	1264592	1265195	1265302	1257504	1257641	1268152	1268352	2107	1773	1502	3718	3621	231	250	0.000959399740953	0.0163825197748	0.561	0.526	0.035
5373	CHTOP	CHTOP	chr1	+	153610770	153610924	153614718	153614905	153609047	153609129	153615702	153615840	5373	239	317	482	448	250	250	0.000975237456754	0.0166045516983	0.43	0.518	-0.088
1409	ACOT7	ACOT7	chr1	-	6354923	6355040	6378551	6378638	6341161	6341346	6387358	6387473	1409	627	743	432	671	211	241	0.000986565994964	0.0167003382442	0.491	0.424	0.067
6287	COX5A	COX5A	chr15	-	75219106	75219228	75221456	75221573	75212616	75212783	75230255	75230495	6287	631	27	593	7	241	246	0.000984620799492	0.0167003382442	0.96	0.989	-0.029
5821	TMF1	TMF1	chr3	-	69087993	69088160	69088701	69088844	69087714	69087871	69091957	69092063	5821	53	80	159	119	250	250	0.00101838923288	0.0171805956818	0.398	0.572	-0.174
5972	CTNNA1	CTNNA1	chr5	+	138147871	138147991	138160218	138160488	138145726	138145893	138163203	138163407	5972	1241	1099	2411	1800	244	250	0.0010208037045	0.0171805956818	0.536	0.578	-0.042
2064	PLEKHB2	PLEKHB2	chr2	+	131890474	131890564	131897739	131897848	131888293	131888333	131904209	131907425	2064	214	268	521	452	214	233	0.00103694702488	0.0174022886095	0.465	0.557	-0.092
4708	ETFB	ETFB	chr19	-	51850153	51850312	51853582	51853645	51848408	51848635	51856385	51856544	4708	156	338	137	182	187	250	0.00104778431032	0.0174839678221	0.382	0.502	-0.12
5016	LDLR	LDLR	chr19	+	11233849	11234020	11238683	11238761	11227534	11227674	11240188	11240346	5016	20	92	72	876	250	202	0.00104613573343	0.0174839678221	0.149	0.062	0.087
4503	PLOD1	PLOD1	chr1	+	12027043	12027148	12030726	12030873	12026307	12026373	12032928	12033054	4503	492	671	236	446	229	250	0.00106841908195	0.0177776436448	0.445	0.366	0.079
1430	ENO1	ENO1	chr1	-	8930510	8930569	8934882	8934976	8928046	8928116	8938638	8939151	1430	9213	5139	11174	6728	218	183	0.00107739039969	0.0178457203587	0.601	0.582	0.019
3984	TMCO3	TMCO3	chr13	+	114164552	114164739	114188359	114188555	114157810	114157903	114193671	114193822	3984	613	500	501	300	250	250	0.00108128859752	0.0178457203587	0.551	0.625	-0.074
4524	GBF1	GBF1	chr10	+	104127974	104128211	104128495	104128589	104127234	104127317	104128967	104129144	4524	175	101	197	192	250	218	0.00108165114006	0.0178457203587	0.602	0.472	0.13
4143	CDC7	CDC7	chr1	+	91978614	91978864	91979504	91979600	91977337	91977480	91980375	91980554	4143	51	32	38	64	250	220	0.00109187687519	0.0179638282528	0.584	0.343	0.241
1754	MATR3	MATR3	chr5	+	138650363	138650425	138651385	138651427	138629332	138629494	138651764	138651877	1754	23	258	6	270	186	166	0.00110105329919	0.0180640593091	0.074	0.019	0.055
223	MORF4L2	MORF4L2	chrX	-	102933426	102933528	102939608	102939657	102930425	102931979	102940098	102940188	223	298	1576	240	1721	173	226	0.00112495283581	0.0182568602846	0.198	0.154	0.044
266	PALLD	PALLD	chr4	+	169815729	169815828	169819643	169819865	169812072	169812208	169824907	169825057	266	121	167	288	246	223	250	0.00112347471735	0.0182568602846	0.448	0.568	-0.12
5339	P4HB	P4HB	chr17	-	79813328	79813462	79817056	79817263	79813017	79813155	79818202	79818544	5339	1884	2781	1775	3008	250	250	0.00112527344421	0.0182568602846	0.404	0.371	0.033
5356	CNIH4	CNIH4	chr1	+	224548196	224548265	224551810	224552157	224544512	224544695	224553580	224553693	5356	894	4	903	26	193	250	0.001120327021	0.0182568602846	0.997	0.978	0.019
1317	ATP6V1B2	ATP6V1B2	chr8	+	20067856	20067950	20068079	20068157	20066943	20067042	20068687	20068827	1317	564	615	724	608	218	202	0.00113363962021	0.0183417879988	0.459	0.525	-0.066
4440	RPL5	RPL5	chr1	+	93300335	93300470	93301746	93301949	93299101	93299217	93303012	93303190	4440	7377	8113	6684	7928	250	250	0.00114613960884	0.0184929468016	0.476	0.457	0.019
1808	TXNRD1	TXNRD1	chr12	+	104682708	104682818	104705067	104705190	104680459	104681124	104707022	104707095	1808	255	1531	133	1152	234	247	0.00115146203202	0.0185277833009	0.15	0.109	0.041
1946	GALNT14	GALNT14	chr2	-	31189069	31189168	31215703	31215873	31181262	31181330	31360823	31361592	1946	59	98	224	201	250	223	0.00118084502982	0.0188481020471	0.349	0.499	-0.15
2029	PIGT	PIGT	chr20	+	44047934	44048035	44048143	44048230	44045156	44045334	44048775	44048863	2029	21	283	5	294	225	211	0.00117679948869	0.0188481020471	0.065	0.016	0.049
2967	CDCA8	CDCA8	chr1	+	38167425	38167490	38168923	38169019	38166107	38166193	38171112	38171239	2967	188	342	251	305	189	220	0.00118102329713	0.0188481020471	0.39	0.489	-0.099
2066	PLEKHB2	PLEKHB2	chr2	+	131890474	131890588	131897739	131897848	131888293	131888333	131904209	131907425	2066	220	268	532	452	238	233	0.00119345526247	0.018994748566	0.446	0.535	-0.089
1226	RSU1	RSU1	chr10	-	16806388	16806509	16858971	16859083	16796869	16796988	16859313	16859453	1226	139	410	245	483	236	245	0.00126412489199	0.0200649850742	0.26	0.345	-0.085
154	LAPTM4B	LAPTM4B	chr8	+	98831367	98831466	98837285	98837381	98828285	98828408	98863624	98864830	154	1086	1484	1339	1534	223	220	0.00129959116418	0.0205721768881	0.419	0.463	-0.044
4159	CBX1	CBX1	chr17	-	46153362	46153540	46154226	46154403	46152367	46152462	46178629	46178883	4159	271	524	380	532	250	250	0.00131041937786	0.0206876719572	0.341	0.417	-0.076
388	DAP3	DAP3	chr1	+	155679563	155679615	155686796	155686919	155658884	155658965	155691307	155691409	388	46	594	59	392	176	247	0.00132471139123	0.0208570823076	0.098	0.174	-0.076
1437	TMEM205	TMEM205	chr19	-	11455927	11456091	11456195	11456304	11453451	11453796	11456802	11456981	1437	258	548	293	442	233	250	0.0013448687777	0.0211176848016	0.336	0.416	-0.08
3822	FANCA	FANCA	chr16	-	89871687	89871800	89874701	89874775	89869666	89869749	89877114	89877210	3822	20	17	53	148	198	237	0.00135445435871	0.0212113347031	0.585	0.3	0.285
1122	RNPEP	RNPEP	chr1	+	201965274	201965391	201966446	201966682	201958031	201958172	201969029	201969143	1122	17	252	10	534	241	250	0.00136287812251	0.0212863391028	0.065	0.019	0.046
1766	PLEKHM2	PLEKHM2	chr1	+	16051811	16052040	16053508	16054327	16046228	16046415	16054573	16054643	1766	91	299	123	240	250	250	0.00136910559168	0.0213133517608	0.233	0.339	-0.106
3400	ZFAS1	ZFAS1	chr20	+	47895640	47895745	47897021	47897107	47894714	47895253	47905581	47905795	3400	1040	124	1249	218	229	210	0.00137188554103	0.0213133517608	0.885	0.84	0.045
2903	SEPT2	SEPT2	chr2	+	242255836	242255955	242265407	242265528	242255275	242255397	242274540	242274627	2903	5	1336	35	1783	243	245	0.00139094977978	0.0214748938122	0.004	0.019	-0.015
5438	SELENBP1	SELENBP1	chr1	-	151341479	151341665	151341917	151342030	151340674	151340795	151342188	151342245	5438	33	42	30	10	237	250	0.00139328319082	0.0214748938122	0.453	0.76	-0.307
6317	XPO1	XPO1	chr2	-	61753554	61753656	61760906	61761038	61749745	61749818	61764696	61765418	6317	405	447	462	373	250	226	0.00138613879732	0.0214748938122	0.45	0.528	-0.078
2541	GMPPB	GMPPB	chr3	-	49760028	49760187	49760404	49760547	49758908	49759580	49760686	49760735	2541	76	6	239	1	250	250	0.00140370469618	0.021559295269	0.927	0.996	-0.069
4442	CTBP2	CTBP2	chr10	-	126727565	126727724	126799558	126799662	126691906	126692061	126848887	126849103	4442	15	165	60	263	228	250	0.00140612101635	0.021559295269	0.091	0.2	-0.109
5393	CCNYL1	CCNYL1	chr2	+	208602134	208602170	208605378	208605430	208591565	208591600	208606946	208607066	5393	4	32	20	27	160	176	0.00143091199307	0.0218821189123	0.121	0.449	-0.328
6272	ARHGAP21	ARHGAP21	chr10	-	24880153	24880259	24880570	24880612	24878199	24878231	24880815	24880941	6272	41	125	28	201	166	230	0.00144855444862	0.0220942276187	0.312	0.162	0.15
1252	UBE2C	UBE2C	chr20	+	44443022	44443109	44444028	44444179	44442075	44442103	44444492	44444552	1252	382	11	251	23	211	250	0.00145385468471	0.022104381589	0.976	0.928	0.048
5911	RNF19A	RNF19A	chr8	-	101272081	101272225	101273769	101273983	101269286	101271474	101276261	101276423	5911	129	134	273	451	250	250	0.00145676819077	0.022104381589	0.49	0.377	0.113
2755	DNAJB6	DNAJB6	chr7	+	157151240	157151331	157155854	157155964	157129710	157129838	157159195	157159255	2755	454	848	638	931	215	234	0.00147061908746	0.0222568888766	0.368	0.427	-0.059
5122	UNC13B	UNC13B	chr9	+	35231116	35231216	35236465	35236583	35228011	35228041	35237699	35237823	5122	2	36	30	76	224	242	0.00148624149887	0.0224353516981	0.057	0.299	-0.242
4443	CTBP2	CTBP2	chr10	-	126727565	126727724	126799558	126799662	126691906	126692061	126847203	126847384	4443	19	151	8	238	228	250	0.00149439956998	0.0225005097208	0.121	0.036	0.085
5121	TSTA3	TSTA3	chr8	-	144696489	144696623	144696793	144696867	144695920	144695987	144696956	144697085	5121	223	13	423	5	198	250	0.00150939511361	0.0226290461951	0.956	0.991	-0.035
5433	KDELR2	KDELR2	chr7	-	6509226	6509385	6513814	6513915	6505701	6505954	6523597	6523849	5433	493	1819	503	1474	225	250	0.00151066366097	0.0226290461951	0.231	0.275	-0.044
1716	TSPAN3	TSPAN3	chr15	-	77346519	77346621	77348130	77348205	77345118	77345271	77348405	77348597	1716	803	1143	697	796	199	226	0.00153013652562	0.0228622694657	0.444	0.499	-0.055
504	HBEGF	HBEGF	chr5	-	139715456	139715612	139722219	139722397	139714242	139714333	139725495	139725669	504	508	406	293	326	250	250	0.00154975816627	0.0230965231039	0.556	0.473	0.083
533	MBTD1	MBTD1	chr17	-	49279382	49279438	49280061	49280296	49278952	49279057	49280500	49280589	533	16	13	48	7	250	180	0.00158775431134	0.0236027335064	0.47	0.832	-0.362
2583	KIF23	KIF23	chr15	+	69733106	69733418	69737128	69737380	69732646	69732826	69738347	69738430	2583	119	789	148	643	250	250	0.00161155142439	0.0238008576428	0.131	0.187	-0.056
274	TMED5	TMED5	chr1	-	93621856	93622040	93625685	93625783	93615298	93620445	93645610	93646246	274	160	422	239	428	222	250	0.0016064948289	0.0238008576428	0.299	0.386	-0.087
5472	ACTN1	ACTN1	chr14	-	69350884	69351025	69351491	69351600	69349589	69349772	69352141	69352292	5472	412	482	2608	2425	233	250	0.00161327308933	0.0238008576428	0.478	0.536	-0.058
1145	CNN2	CNN2	chr19	+	1032557	1032695	1036128	1036245	1032390	1032457	1036414	1036561	1145	1180	818	2273	1315	250	241	0.00163093885855	0.0239843058147	0.582	0.625	-0.043
2764	IQGAP3	IQGAP3	chr1	-	156524026	156524184	156526324	156526485	156521765	156521887	156530725	156530813	2764	105	65	185	206	250	250	0.00163799254326	0.0239843058147	0.618	0.473	0.145
3663	CARKD	CARKD	chr13	+	111274562	111274713	111276580	111276626	111267806	111267994	111279785	111279894	3663	69	15	85	3	250	170	0.00163425557338	0.0239843058147	0.758	0.951	-0.193
1256	MALT1	MALT1	chr18	+	56367672	56367823	56376609	56376788	56363597	56363719	56377207	56377304	1256	106	98	329	499	250	250	0.0016724124729	0.0243750908538	0.52	0.397	0.123
545	NADK	NADK	chr1	-	1687696	1687782	1687941	1688047	1685982	1686137	1688619	1688749	545	153	4	202	24	230	210	0.00167300435773	0.0243750908538	0.972	0.885	0.087
5668	YARS	YARS	chr1	-	33252540	33252676	33256762	33256855	33251962	33252048	33263363	33263444	5668	174	276	608	680	217	250	0.00169170346379	0.0245863701921	0.421	0.507	-0.086
5360	TRAPPC1	TRAPPC1	chr17	-	7834823	7834894	7835048	7835147	7834328	7834467	7835257	7835317	5360	29	288	28	666	223	195	0.00170632817916	0.0246764546799	0.081	0.035	0.046
5370	WSB1	WSB1	chr17	+	25630392	25630661	25631805	25631937	25621105	25621461	25633807	25633908	5370	3	351	20	443	250	250	0.00170396150622	0.0246764546799	0.008	0.043	-0.035
4716	MPDU1	MPDU1	chr17	+	7489268	7489396	7490216	7490335	7489049	7489115	7490478	7490589	4716	21	153	18	380	250	243	0.0017163902698	0.0247608320449	0.118	0.044	0.074
1667	YAP1	YAP1	chr11	+	102080247	102080295	102094352	102094483	102076623	102076805	102098199	102098312	1667	9	235	95	917	172	250	0.00172951805168	0.0248889121098	0.053	0.131	-0.078
5817	CBX3	CBX3	chr7	+	26245987	26246130	26248012	26248175	26242590	26242642	26251281	26251376	5817	1437	1741	1808	1881	250	250	0.0017397488513	0.0249747770149	0.452	0.49	-0.038
2770	NUBP1	NUBP1	chr16	+	10855613	10855716	10861805	10861889	10855220	10855331	10862903	10863208	2770	92	66	118	159	227	208	0.00174790415618	0.0250260018598	0.561	0.405	0.156
597	PLEKHG1	PLEKHG1	chr6	+	151142330	151142369	151144789	151144812	151140814	151140910	151151717	151153341	597	9	1	7	16	163	147	0.00175186285855	0.0250260018598	0.89	0.283	0.607
1795	FCHSD1	FCHSD1	chr5	-	141026169	141026289	141026701	141026797	141025653	141025758	141026964	141027087	1795	41	79	72	62	220	244	0.00175888102215	0.025062566759	0.365	0.563	-0.198
1871	INPP4A	INPP4A	chr2	+	99175925	99175958	99179927	99180100	99172015	99172154	99181102	99181226	1871	6	31	0	55	157	250	0.00176679148522	0.025062566759	0.236	0.0	0.236
2166	C11orf49	C11orf49	chr11	+	47008758	47008861	47073938	47074069	46958239	46958402	47159195	47159280	2166	120	145	98	204	227	250	0.00177452925337	0.025062566759	0.477	0.346	0.131
549	ITFG3	ITFG3	chr16	+	313698	313774	314014	314170	313260	313401	314612	314715	549	52	80	172	137	200	250	0.00177581785982	0.025062566759	0.448	0.611	-0.163
5628	RICTOR	RICTOR	chr5	-	38975638	38975706	38978684	38978752	38971978	38972061	38981968	38982138	5628	14	5	16	35	192	192	0.00177077429189	0.025062566759	0.737	0.314	0.423
5338	SLC50A1	SLC50A1	chr1	+	155108774	155108872	155109303	155109427	155108287	155108467	155110454	155110574	5338	64	9	183	4	222	248	0.00180366295932	0.0253943604633	0.888	0.981	-0.093
436	SERPINE2	SERPINE2	chr2	-	224842260	224842344	224845027	224845114	224839764	224840621	224847397	224847498	436	2335	3856	353	460	211	208	0.00182260781225	0.0255995538522	0.374	0.431	-0.057
3569	FASTK	FASTK	chr7	-	150775928	150776108	150776586	150777009	150775648	150775788	150777771	150777970	3569	73	128	42	149	250	250	0.00183041141974	0.0256312088576	0.363	0.22	0.143
4806	TCEA1	TCEA1	chr8	-	54912504	54912610	54922989	54923052	54906227	54906315	54934622	54935016	4806	163	543	297	697	187	230	0.00183361388276	0.0256312088576	0.27	0.344	-0.074
4491	CAST	CAST	chr5	+	96058342	96058402	96063192	96063234	96031539	96031611	96065315	96065429	4491	66	34	243	55	184	166	0.00184698989262	0.0257567138121	0.637	0.799	-0.162
6297	CCHCR1	CCHCR1	chr6	-	31111038	31111190	31112463	31112565	31110739	31110911	31112661	31112850	6297	56	59	53	121	226	250	0.0018932834055	0.0263395745986	0.512	0.326	0.186
1646	OPTN	OPTN	chr10	+	13150137	13150289	13150961	13151015	13142081	13142302	13151111	13151288	1646	70	6	76	26	250	178	0.00189972868821	0.0263666135707	0.893	0.675	0.218
2842	LTBP2	LTBP2	chr14	-	74977947	74978067	74983524	74983644	74976793	74976916	74988613	74988742	2842	47	95	247	272	244	244	0.00194389749464	0.0269158572721	0.331	0.476	-0.145
4665	DAG1	DAG1	chr3	+	49526058	49526178	49530255	49530406	49524686	49524848	49547851	49548252	4665	85	12	21	13	244	250	0.0019528928647	0.0269766356334	0.879	0.623	0.256
1043	CENPH	CENPH	chr5	+	68498745	68498797	68504022	68504186	68498332	68498396	68505533	68506184	1043	44	131	139	222	176	250	0.00199335361626	0.0274446149872	0.323	0.471	-0.148
6082	PFDN1	PFDN1	chr5	-	139661033	139661118	139680000	139680167	139624634	139625642	139682625	139682689	6082	480	517	508	412	250	209	0.00199614239108	0.0274446149872	0.437	0.508	-0.071
5698	IRAK1	IRAK1	chrX	-	153277979	153278129	153278493	153278884	153275956	153277368	153281482	153281548	5698	25	1025	7	1056	250	250	0.00201738800471	0.0276717600552	0.024	0.007	0.017
1748	NT5C3B	NT5C3B	chr17	-	39983677	39983878	39985041	39985204	39981333	39981909	39987052	39987142	1748	603	295	333	230	250	250	0.00202337128921	0.0276889851423	0.671	0.591	0.08
3395	RWDD3	RWDD3	chr1	+	95709766	95710254	95712097	95712213	95699710	95699871	95712311	95712781	3395	27	82	13	119	250	240	0.00206031178053	0.0281287787845	0.24	0.095	0.145
1420	ELMSAN1	ELMSAN1	chr14	-	74187999	74188212	74189400	74189550	74181824	74186204	74191974	74192063	1420	24	26	220	91	250	250	0.00210978985072	0.0286706244911	0.48	0.707	-0.227
2763	IQGAP3	IQGAP3	chr1	-	156514180	156514264	156517864	156518035	156513943	156514015	156518139	156518279	2763	107	33	209	128	250	208	0.00210531726754	0.0286706244911	0.73	0.576	0.154
2236	STK39	STK39	chr2	-	168921828	168921891	168931491	168931521	168920009	168920080	168931618	168931741	2236	71	61	326	151	154	187	0.00226013672278	0.0306426407068	0.586	0.724	-0.138
2108	YWHAE	YWHAE	chr17	-	1257504	1257641	1264385	1264592	1247833	1248793	1265195	1265302	2108	1422	1452	3485	3103	250	250	0.00226666813178	0.0306602199719	0.495	0.529	-0.034
3084	SPIDR	SPIDR	chr8	+	48641494	48641664	48641973	48642027	48639761	48639855	48647868	48648563	3084	151	52	103	70	250	178	0.00227640049635	0.0307209163759	0.674	0.512	0.162
1829	EIF3H	EIF3H	chr8	-	117661044	117661165	117738254	117738411	117658709	117658842	117767904	117768062	1829	1108	1128	1208	1024	250	245	0.00229480680162	0.0308981228439	0.49	0.536	-0.046
1088	STRN4	STRN4	chr19	-	47226066	47226207	47226370	47226541	47225498	47225597	47228063	47228185	1088	172	409	191	306	250	250	0.00230650864467	0.0309844521372	0.296	0.384	-0.088
4172	DLG1	DLG1	chr3	-	196876613	196876667	196888510	196888609	196869588	196869639	196921295	196921460	4172	78	235	147	268	223	178	0.00232264651877	0.031090274325	0.209	0.305	-0.096
4717	MPDU1	MPDU1	chr17	+	7489268	7489396	7490009	7490095	7489049	7489115	7490216	7490335	4717	19	166	12	331	250	210	0.00232500258739	0.031090274325	0.088	0.03	0.058
5544	XPNPEP1	XPNPEP1	chr10	-	111667448	111667573	111674768	111674857	111648260	111648353	111683159	111683311	5544	63	23	99	11	213	249	0.00233204840997	0.0311134568045	0.762	0.913	-0.151
4441	CTBP2	CTBP2	chr10	-	126727565	126727724	126799558	126799662	126691906	126692061	126849395	126849624	4441	10	154	44	241	228	250	0.0023397748803	0.0311455942589	0.066	0.167	-0.101
1574	CUX1	CUX1	chr7	+	101740643	101740781	101747615	101747739	101713618	101713697	101754977	101755054	1574	225	190	140	186	250	248	0.0023478978066	0.0311828513679	0.54	0.427	0.113
2725	MAP3K7CL	MAP3K7CL	chr21	+	30481360	30481504	30505626	30505735	30464759	30464902	30521509	30521571	2725	0	52	4	15	250	233	0.00236863672714	0.0313871160879	0.0	0.199	-0.199
1536	RPAIN	RPAIN	chr17	+	5329555	5329619	5331390	5331531	5326088	5326149	5335861	5336340	1536	39	71	37	154	188	250	0.00238176702306	0.0314572905565	0.422	0.242	0.18
426	PPP2R5C	PPP2R5C	chr14	+	102372738	102372866	102375925	102376027	102368055	102368226	102378737	102378810	426	237	172	345	366	250	226	0.00239004512509	0.0314572905565	0.555	0.46	0.095
5576	VMP1	VMP1	chr17	+	57842331	57842499	57851114	57851246	57816197	57816308	57886156	57886237	5576	471	464	433	316	250	250	0.00238648048861	0.0314572905565	0.504	0.578	-0.074
1220	HBP1	HBP1	chr7	+	106830617	106830762	106836278	106836596	106827013	106827126	106840604	106840746	1220	0	113	14	208	250	250	0.00239853167621	0.0314982063398	0.0	0.063	-0.063
5263	POLR2E	POLR2E	chr19	-	1091790	1091906	1093902	1094077	1089470	1089550	1095257	1095391	5263	678	16	904	1	250	240	0.00248225772173	0.0325247952487	0.976	0.999	-0.023
5021	C1orf43	C1orf43	chr1	-	154186368	154186422	154192311	154192413	154184933	154185100	154192817	154193273	5021	352	377	202	308	226	178	0.00251243111682	0.0328466719893	0.424	0.341	0.083
2797	OCIAD2	OCIAD2	chr4	-	48896022	48896070	48901845	48901942	48894788	48894906	48906500	48906628	2797	1783	566	2369	907	221	172	0.00252167958802	0.0328941589021	0.71	0.67	0.04
6002	TYK2	TYK2	chr19	-	10461727	10461838	10463109	10463227	10461203	10461644	10463601	10463774	6002	73	170	129	174	242	235	0.00254438596231	0.0331165968472	0.294	0.419	-0.125
3720	MCM3AP	MCM3AP	chr21	-	47690314	47690477	47692474	47692743	47686895	47687056	47693301	47693499	3720	43	64	121	87	250	250	0.00255412417672	0.0331696348183	0.402	0.582	-0.18
1296	UPP1	UPP1	chr7	+	48139266	48139384	48141420	48141467	48134359	48134424	48146469	48146679	1296	52	55	227	122	242	171	0.00258904054692	0.0335486957595	0.401	0.568	-0.167
3002	PPM1G	PPM1G	chr2	-	27605342	27605472	27606232	27606467	27604992	27605095	27606818	27606959	3002	1155	945	1313	1283	250	250	0.00260615490668	0.033695914544	0.55	0.506	0.044
194	DHRS4	DHRS4	chr14	+	24435140	24435192	24435491	24435626	24429110	24429212	24436419	24436475	194	5	58	0	128	176	250	0.00261430460604	0.03372683277	0.109	0.0	0.109
4739	EIF4G1	EIF4G1	chr3	+	184033276	184033333	184035504	184035604	184032282	184032462	184037476	184037589	4739	70	386	203	714	181	224	0.00262083285261	0.0337367428961	0.183	0.26	-0.077
165	DDX3X	DDX3X	chrX	+	41202468	41202604	41202989	41203075	41201989	41202089	41203282	41203381	165	903	620	1423	795	250	210	0.00266183443054	0.0341893953063	0.55	0.601	-0.051
344	ECE1	ECE1	chr1	-	21599191	21599404	21605683	21605825	21586763	21586885	21616562	21616649	344	171	484	444	916	250	250	0.00267620418446	0.0342987481584	0.261	0.326	-0.065
2699	BTRC	BTRC	chr10	+	103190101	103190209	103221737	103221815	103113789	103113985	103239124	103239214	2699	17	35	9	72	232	202	0.00276494397503	0.0353586831043	0.297	0.098	0.199
3713	ZC3HC1	ZC3HC1	chr7	-	129663350	129663563	129664102	129664346	129662158	129662365	129665997	129666152	3713	95	109	128	81	250	250	0.00282928363606	0.0361026454388	0.466	0.612	-0.146
2237	H2AFV	H2AFV	chr7	-	44880497	44880611	44882875	44882953	44875127	44875257	44887567	44887725	2237	96	1058	71	1267	202	238	0.00285743372122	0.0362466145513	0.097	0.062	0.035
5345	CNOT8	CNOT8	chr5	+	154244751	154244945	154250220	154250382	154242766	154242955	154251289	154251434	5345	172	110	233	235	250	250	0.00285584270839	0.0362466145513	0.61	0.498	0.112
6121	MRPL9	MRPL9	chr1	-	151733291	151733375	151733926	151734028	151732118	151732657	151734580	151734631	6121	319	435	322	318	226	208	0.00285913196563	0.0362466145513	0.403	0.482	-0.079
6102	PLAA	PLAA	chr9	-	26910335	26910437	26913876	26913945	26907831	26907996	26917094	26917163	6102	139	197	68	165	193	226	0.00288594568726	0.036507524601	0.452	0.326	0.126
1360	SPNS1	SPNS1	chr16	+	28986812	28986878	28989228	28989365	28986095	28986713	28990475	28990627	1360	54	126	130	168	190	250	0.00289831168546	0.0365849386675	0.361	0.505	-0.144
3068	ZDHHC5	ZDHHC5	chr11	+	57463391	57463515	57466030	57466890	57461254	57461387	57467337	57468659	3068	427	564	365	360	248	250	0.00295813528023	0.0372597813684	0.433	0.505	-0.072
1807	TXNRD1	TXNRD1	chr12	+	104714868	104715094	104719114	104719207	104713247	104713363	104720124	104720201	1807	1556	1254	1190	804	250	217	0.00301323479377	0.037789248342	0.519	0.562	-0.043
2512	ACLY	ACLY	chr17	-	40054883	40055038	40057948	40058066	40049285	40049427	40060981	40061043	2512	498	6	1239	1	242	250	0.00301952675842	0.037789248342	0.988	0.999	-0.011
6352	DRAM2	DRAM2	chr1	-	111668848	111668916	111674045	111674190	111663137	111663315	111680144	111680208	6352	157	13	237	4	250	192	0.00300729126736	0.037789248342	0.903	0.978	-0.075
1119	ZCCHC10	ZCCHC10	chr5	-	132335823	132335865	132342450	132342612	132332676	132334542	132358532	132358598	1119	40	40	65	25	250	166	0.00307045885333	0.0383447281534	0.399	0.633	-0.234
6154	RAD51AP1	RAD51AP1	chr12	+	4655474	4655584	4657257	4657344	4652928	4653070	4657852	4658002	6154	95	148	129	117	234	211	0.00311666981815	0.0388390109041	0.367	0.499	-0.132
2454	RNF114	RNF114	chr20	+	48558097	48558248	48561918	48562025	48552913	48553089	48562672	48562787	2454	191	366	250	334	250	231	0.00318133764602	0.039560710388	0.325	0.409	-0.084
2127	ARMC1	ARMC1	chr8	-	66517656	66517773	66525478	66525668	66517497	66517572	66534497	66534589	2127	154	206	189	162	250	241	0.00319935464248	0.0396518903889	0.419	0.529	-0.11
57	GNL1	GNL1	chr6	-	30520243	30520438	30520860	30520956	30515128	30515307	30521126	30521334	57	343	398	248	202	220	250	0.00320221003141	0.0396518903889	0.495	0.582	-0.087
5162	IFT81	IFT81	chr12	+	110574580	110574665	110581186	110581350	110573131	110573242	110584757	110584853	5162	19	32	51	29	209	250	0.00322657024663	0.0398692445876	0.415	0.678	-0.263
2263	TOM1L2	TOM1L2	chr17	-	17787947	17788082	17796974	17797124	17786018	17786177	17801909	17801988	2263	44	24	82	105	250	250	0.00327333603475	0.0403619561169	0.647	0.439	0.208
4576	MASTL	MASTL	chr10	+	27447477	27447615	27448547	27448687	27443752	27444541	27450022	27450111	4576	66	109	153	143	250	250	0.0032985474498	0.0405873790199	0.377	0.517	-0.14
137	CAMTA1	CAMTA1	chr1	+	6885151	6885270	6931816	6931900	6845383	6845635	6947713	6948261	137	44	120	36	42	243	208	0.00333902615508	0.0408878070785	0.239	0.423	-0.184
1983	NUP93	NUP93	chr16	+	56871519	56871638	56872863	56872981	56870512	56870629	56873432	56873516	1983	172	91	396	324	243	242	0.00334390636684	0.0408878070785	0.653	0.549	0.104
5761	LRR1	LRR1	chr14	+	50069087	50069186	50074117	50074839	50065414	50065921	50080973	50081390	5761	86	63	220	87	223	250	0.00334311148801	0.0408878070785	0.605	0.739	-0.134
1216	PDE8A	PDE8A	chr15	+	85626786	85626875	85632568	85632647	85619963	85620018	85641178	85641267	1216	108	8	112	0	213	203	0.00337986035058	0.0411126228344	0.928	1.0	-0.072
1833	PICALM	PICALM	chr11	-	85737333	85737409	85742510	85742653	85733409	85733512	85779692	85780139	1833	471	208	1183	691	250	200	0.00338335055595	0.0411126228344	0.644	0.578	0.066
917	CD44	CD44	chr11	+	35229651	35229753	35232792	35232996	35219667	35219793	35236398	35236461	917	2	138	208	2860	226	250	0.00338113038475	0.0411126228344	0.016	0.074	-0.058
5548	SLC38A1	SLC38A1	chr12	-	46633461	46633676	46636982	46637097	46623346	46623422	46662647	46663208	5548	56	374	142	580	239	250	0.00341310214057	0.0413277796575	0.135	0.204	-0.069
6257	GPI	GPI	chr19	+	34859487	34859607	34868407	34868491	34857687	34857756	34868639	34868786	6257	975	849	863	914	244	208	0.00341516908899	0.0413277796575	0.495	0.446	0.049
460	TPD52L2	TPD52L2	chr20	+	62505020	62505169	62514102	62514173	62500648	62500794	62520542	62520591	460	1023	528	1009	413	250	195	0.00346191134251	0.0418070406868	0.602	0.656	-0.054
3040	ARPC1A	ARPC1A	chr7	+	98930947	98931040	98935803	98935908	98923495	98923627	98941915	98942138	3040	559	1064	549	837	217	229	0.00348416317403	0.0419891845891	0.357	0.409	-0.052
3952	DHX36	DHX36	chr3	-	153998367	153998458	153998551	153998651	153995386	153995507	154000976	154001060	3952	169	117	165	66	224	215	0.00349717836581	0.042059494227	0.581	0.706	-0.125
5866	SNHG5	SNHG5	chr6	-	86387141	86387210	86387512	86387593	86386724	86386909	86387671	86387750	5866	1188	274	325	110	205	193	0.00350667903734	0.0420873342658	0.803	0.736	0.067
3191	ZNF195	ZNF195	chr11	-	3381949	3382018	3383026	3383119	3379156	3381795	3392204	3392300	3191	14	3	18	26	217	193	0.00352626095727	0.0422358086436	0.806	0.381	0.425
3812	PI4KB	PI4KB	chr1	-	151297220	151297393	151298647	151298849	151288048	151288985	151299746	151300133	3812	57	32	100	22	250	250	0.00359308044243	0.0429483105129	0.64	0.82	-0.18
5441	MAVS	MAVS	chr20	+	3838281	3838456	3841978	3842151	3835204	3835388	3842900	3843060	5441	149	105	152	175	250	250	0.00361379108997	0.0431078908635	0.587	0.465	0.122
2083	MRPS15	MRPS15	chr1	-	36923523	36923582	36926292	36926377	36921787	36921979	36926864	36926913	2083	495	489	725	559	209	183	0.00362236712674	0.0431223663848	0.47	0.532	-0.062
6205	EIF6	EIF6	chr20	-	33871978	33872064	33872183	33872295	33868456	33868632	33872528	33872619	6205	401	773	530	1291	236	210	0.00372127101065	0.0442099073213	0.316	0.268	0.048
3325	CKAP2L	CKAP2L	chr2	-	113518289	113518341	113520079	113520146	113514469	113514791	113522138	113522254	3325	1	74	14	104	191	176	0.00378077432147	0.0448259012163	0.012	0.11	-0.098
2028	PIGT	PIGT	chr20	+	44047934	44048035	44048143	44048230	44047491	44047619	44048775	44048863	2028	285	278	416	292	225	211	0.00384944391706	0.0455478646914	0.49	0.572	-0.082
5776	DMKN	DMKN	chr19	-	35996840	35996888	36000812	36000863	35996619	35996667	36001085	36001154	5776	6	47	347	886	175	172	0.00388993206484	0.045934137306	0.111	0.278	-0.167
6327	PARPBP	PARPBP	chr12	+	102569260	102569444	102576326	102576405	102559506	102559661	102589089	102589225	6327	37	35	51	17	250	203	0.00394139981133	0.0464482468711	0.462	0.709	-0.247
3142	VPS29	VPS29	chr12	-	110936624	110936664	110937261	110937351	110933816	110934008	110939853	110939945	3142	39	13	8	13	214	164	0.00395449612817	0.04650900366	0.697	0.32	0.377
1460	TCF7L2	TCF7L2	chr10	+	114919678	114919751	114920377	114920450	114917779	114917828	114925313	114927436	1460	6	2	11	42	197	197	0.00402676219723	0.0471694923784	0.75	0.208	0.542
3383	METTL13	METTL13	chr1	+	171759591	171759756	171761156	171761375	171756874	171757070	171763535	171763667	3383	184	99	193	166	250	250	0.00402606114723	0.0471694923784	0.65	0.538	0.112
2481	C20orf24	C20orf24	chr20	+	35236292	35236403	35238003	35238161	35236117	35236221	35240412	35240960	2481	95	1433	89	860	235	250	0.00408950317873	0.0478088225905	0.066	0.099	-0.033
1802	ADK	ADK	chr10	+	75960521	75960596	75984295	75984349	75910942	75911101	76074424	76074503	1802	49	161	35	231	199	178	0.00411689277549	0.0480331493746	0.214	0.119	0.095
185	PGAP2	PGAP2	chr11	+	3832479	3832654	3845112	3845365	3829765	3829881	3845499	3845594	185	15	56	10	131	250	250	0.00414681624451	0.0482860889545	0.211	0.071	0.14
1685	ATG16L1	ATG16L1	chr2	+	234172641	234172711	234173537	234173789	234171775	234171881	234178647	234178713	1685	0	101	12	185	194	250	0.00419976784004	0.0487886230118	0.0	0.077	-0.077
6218	SSH2	SSH2	chr17	-	28011580	28011702	28022476	28022541	28004690	28004759	28029976	28030080	6218	17	65	48	73	189	246	0.00421496384565	0.0487886230118	0.254	0.461	-0.207
66	PPP2R4	PPP2R4	chr9	+	131885330	131885417	131891263	131891389	131882791	131882889	131893800	131893918	66	274	540	395	587	211	250	0.00420843927935	0.0487886230118	0.375	0.444	-0.069
5403	ITCH	ITCH	chr20	+	32996456	32996598	33000320	33000445	32981596	32981687	33001547	33001685	5403	93	122	231	187	250	249	0.00428755062159	0.0495309348928	0.432	0.552	-0.12
6191	NCALD	NCALD	chr8	-	102792151	102792207	102899368	102899455	102731479	102731876	102928036	102928086	6191	2	0	0	17	211	180	0.00429882430734	0.049563413323	1.0	0.0	1.0
735	SMG7	SMG7	chr1	+	183515100	183515472	183518342	183518423	183514064	183514447	183518898	183519058	735	162	86	85	81	250	205	0.00431916539508	0.049700101609	0.607	0.463	0.144
4015	SLC2A8	SLC2A8	chr9	+	130167096	130167270	130167698	130167844	130166237	130166346	130169390	130170170	4015	140	102	55	75	250	250	0.00433577509789	0.0497934014673	0.579	0.423	0.156
1653	SPTBN1	SPTBN1	chr2	+	54883050	54883135	54884986	54885183	54882206	54882345	54886290	54886403	1653	376	621	953	1260	209	250	0.00438194184982	0.0502251143139	0.42	0.475	-0.055
5495	MED13	MED13	chr17	-	60072512	60072726	60087910	60088594	60069900	60069982	60106901	60107012	5495	64	53	119	48	250	250	0.00442561472533	0.0506266121997	0.547	0.713	-0.166
5295	NDUFA13	NDUFA13	chr19	+	19636990	19637069	19638089	19638161	19627018	19627141	19638509	19638579	5295	1552	850	1063	700	203	196	0.00453811583889	0.0518123673848	0.638	0.595	0.043
5334	SLC50A1	SLC50A1	chr1	+	155108774	155108852	155109303	155109427	155108287	155108467	155110454	155110574	5334	83	9	198	4	202	248	0.00458396520657	0.0522340159823	0.919	0.984	-0.065
961	AUP1	AUP1	chr2	-	74754374	74754490	74754862	74754965	74754067	74754186	74755066	74755133	961	429	614	599	675	227	240	0.00461278018956	0.0524602981947	0.425	0.484	-0.059
2440	CCNI	CCNI	chr4	-	77976302	77976533	77977401	77977476	77969176	77969815	77979659	77979788	2440	381	780	875	1446	199	250	0.00462466832754	0.0524935705318	0.38	0.432	-0.052
3154	LNX2	LNX2	chr13	-	28133978	28134122	28136549	28136918	28130372	28130550	28141776	28141976	3154	31	64	58	53	250	250	0.00467339321114	0.0529440310206	0.326	0.523	-0.197
224	MORF4L2	MORF4L2	chrX	-	102933426	102933548	102939608	102939657	102930425	102931979	102940098	102940188	224	298	1317	240	1387	173	246	0.00470909639231	0.0532455165439	0.243	0.197	0.046
333	TSPAN17	TSPAN17	chr5	+	176083700	176083817	176083895	176083957	176083078	176083126	176084518	176086059	333	282	58	280	97	241	186	0.00478265857934	0.0539730853549	0.79	0.69	0.1
6134	RNF14	RNF14	chr5	+	141357867	141358395	141359687	141359916	141354368	141354520	141362944	141363117	6134	223	207	154	214	250	250	0.0048012308215	0.0540080061964	0.519	0.418	0.101
763	ELMO3	ELMO3	chr16	+	67234094	67234264	67234353	67234453	67233853	67233904	67234559	67234711	763	0	6	71	52	250	224	0.00480419519008	0.0540080061964	0.0	0.55	-0.55
3397	RWDD3	RWDD3	chr1	+	95709766	95710271	95712097	95712213	95699710	95699871	95712311	95712781	3397	25	82	13	119	250	240	0.00481898876544	0.0540705310329	0.226	0.095	0.131
2158	SH3YL1	SH3YL1	chr2	-	242797	242871	243502	243562	234159	234272	247537	247602	2158	2	10	6	1	184	198	0.00489119548797	0.0547757781511	0.177	0.866	-0.689
243	MRPL52	MRPL52	chr14	+	23300172	23300246	23302626	23302691	23299395	23299463	23303380	23304246	243	22	1042	4	1636	198	189	0.00490933887404	0.0548740415749	0.02	0.002	0.018
5416	DNAJA3	DNAJA3	chr16	+	4498733	4498849	4500400	4500498	4496886	4497015	4505546	4506775	5416	206	76	235	140	240	222	0.00494558095842	0.0551738431876	0.715	0.608	0.107
5227	ACSL1	ACSL1	chr4	-	185691408	185691486	185691552	185691630	185689469	185689604	185694234	185694308	5227	129	1	566	35	202	202	0.00498550680743	0.0555135235192	0.992	0.942	0.05
4559	HAT1	HAT1	chr2	+	172782046	172782151	172803227	172803303	172778934	172779017	172809398	172809519	4559	144	305	77	258	229	200	0.0050051207108	0.055626170784	0.292	0.207	0.085
4842	EFNA5	EFNA5	chr5	-	106723406	106723472	106762917	106763210	106712589	106717077	107006189	107006596	4842	24	6	133	5	250	190	0.00502704388513	0.0557640076424	0.752	0.953	-0.201
3631	ODF2	ODF2	chr9	+	131222828	131222945	131223220	131223289	131221845	131221936	131231461	131231632	3631	27	13	10	20	241	193	0.00503889560492	0.0557898139093	0.625	0.286	0.339
6022	RAB2A	RAB2A	chr8	+	61504416	61504528	61531138	61531207	61497281	61497374	61533232	61536203	6022	506	389	644	381	236	193	0.00511239821894	0.0564968233365	0.515	0.58	-0.065
3545	AARS2	AARS2	chr6	-	44274985	44275131	44278035	44278180	44274659	44274768	44278730	44278898	3545	62	25	68	62	250	250	0.0051231105281	0.0565085844879	0.713	0.523	0.19
2375	TSPAN4	TSPAN4	chr11	+	850287	850367	862549	862741	847200	847300	864436	864511	2375	178	354	157	450	204	250	0.00514977247973	0.0566958973943	0.381	0.3	0.081
4646	TBRG4	TBRG4	chr7	-	45143697	45143855	45144136	45144308	45142931	45143042	45145039	45145363	4646	151	195	298	262	250	250	0.00517884209127	0.0569089645939	0.436	0.532	-0.096
2461	RAB34	RAB34	chr17	-	27042817	27042919	27043920	27044012	27042658	27042723	27044230	27044443	2461	144	523	229	592	216	226	0.0052097879132	0.0570350052479	0.224	0.288	-0.064
897	CBWD2	CBWD2	chr2	+	114219984	114220071	114228609	114228666	114218249	114218296	114239753	114239805	897	52	14	70	4	211	181	0.00520969012677	0.0570350052479	0.761	0.938	-0.177
4200	ATP1B3	ATP1B3	chr3	+	141632493	141632678	141634811	141634862	141626008	141626116	141640818	141640905	4200	840	259	750	170	250	175	0.0053269817709	0.0582092019257	0.694	0.755	-0.061
5991	MNAT1	MNAT1	chr14	+	61285439	61285565	61346431	61346553	61278704	61278845	61434946	61435398	5991	97	86	125	187	250	246	0.00538225135319	0.0587036241632	0.526	0.397	0.129
4241	TCOF1	TCOF1	chr5	+	149771106	149771220	149771519	149771739	149769449	149769586	149772267	149772353	4241	158	285	179	218	238	250	0.00552218154742	0.0601178760655	0.368	0.463	-0.095
5996	SLC9A8	SLC9A8	chr20	+	48461572	48461656	48466115	48466217	48456077	48456136	48471974	48472118	5996	3	4	12	0	208	226	0.00554458459806	0.0602497810591	0.449	1.0	-0.551
125	MMS19	MMS19	chr10	-	99240698	99240799	99243859	99243908	99238060	99238146	99258029	99258366	125	8	83	44	160	173	225	0.00556811617225	0.0603934378164	0.111	0.263	-0.152
4607	FBXW8	FBXW8	chr12	+	117383168	117383333	117387422	117387511	117365827	117365932	117402501	117402659	4607	44	19	41	46	250	213	0.00563442097314	0.0609996370419	0.664	0.432	0.232
5837	PSMD13	PSMD13	chr11	+	238997	239076	244674	244761	236807	237144	247276	247448	5837	544	577	617	518	203	211	0.00567198042075	0.0612929692331	0.495	0.553	-0.058
3980	TMCO3	TMCO3	chr13	+	114193671	114193822	114202617	114202767	114174930	114175048	114203739	114204544	3980	44	535	10	305	250	250	0.00572461426412	0.0616343120312	0.076	0.032	0.044
5734	TPRA1	TPRA1	chr3	-	127294591	127294652	127294782	127294893	127294245	127294348	127295459	127295539	5734	308	71	240	91	235	185	0.005719204464	0.0616343120312	0.774	0.675	0.099
5003	KIAA1191	KIAA1191	chr5	-	175777615	175777740	175786483	175786570	175775252	175775359	175786813	175786921	5003	254	464	255	340	211	249	0.00574601693935	0.0617512315849	0.392	0.47	-0.078
2515	FANCD2	FANCD2	chr3	+	10116213	10116357	10119764	10119881	10114936	10115046	10122783	10122912	2515	47	55	91	205	250	241	0.00579469906301	0.062160352403	0.452	0.3	0.152
354	MEIS3	MEIS3	chr19	-	47909716	47909783	47910144	47910228	47906374	47906810	47910335	47910394	354	79	80	7	0	208	191	0.00583005719028	0.0624253107193	0.476	1.0	-0.524
568	DAGLB	DAGLB	chr7	-	6475992	6476164	6485583	6485735	6472467	6472590	6487378	6487643	568	42	13	62	4	250	250	0.00584534915351	0.062474835752	0.764	0.939	-0.175
2470	RAB34	RAB34	chr17	-	27043010	27043076	27043920	27044012	27042817	27042919	27044230	27044443	2470	185	483	285	545	216	190	0.00587342433849	0.0626605580155	0.252	0.315	-0.063
1372	C9orf142	C9orf142	chr9	+	139887091	139887152	139887376	139887426	139886869	139887014	139887504	139887695	1372	41	39	20	49	185	174	0.00596211257012	0.0634683848631	0.497	0.277	0.22
1530	ATP5O	ATP5O	chr21	-	35276238	35276325	35279644	35279757	35275756	35275943	35281385	35281515	1530	875	697	1146	1095	237	211	0.005970817835	0.0634683848631	0.528	0.482	0.046
5131	VARS	VARS	chr6	-	31749467	31749538	31749623	31749729	31749257	31749383	31749863	31749954	5131	253	136	470	358	230	195	0.00599745837579	0.0635307198607	0.612	0.527	0.085
5959	HSP90B1	HSP90B1	chr12	+	104326054	104326196	104326603	104326720	104325298	104325401	104327733	104328065	5959	4339	5777	3195	4628	250	241	0.00600181805757	0.0635307198607	0.42	0.4	0.02
770	EIF2AK1	EIF2AK1	chr7	-	6085701	6085782	6086622	6086722	6084192	6084292	6088437	6088475	770	289	245	425	261	224	205	0.00600922294738	0.0635307198607	0.519	0.598	-0.079
6101	PLAA	PLAA	chr9	-	26913876	26913945	26917094	26917163	26910335	26910437	26919307	26919527	6101	85	134	61	168	193	193	0.00611246513031	0.0645057806635	0.388	0.266	0.122
4364	MTOR	MTOR	chr1	-	11193136	11193254	11194407	11194523	11190585	11190834	11199360	11199492	4364	84	42	76	75	240	242	0.00618916096289	0.0651976902152	0.669	0.505	0.164
4911	CADM1	CADM1	chr11	-	115069125	115069158	115080293	115080377	115049363	115049495	115085327	115085500	4911	120	0	165	9	208	157	0.00628702448001	0.0661096990654	1.0	0.933	0.067
2027	PIGT	PIGT	chr20	+	44045156	44045334	44047491	44047619	44044706	44044983	44047934	44048035	2027	312	334	328	470	250	250	0.00633551048464	0.0664507388458	0.483	0.411	0.072
2286	SVIL	SVIL	chr10	-	29821457	29822387	29824917	29824998	29820182	29820217	29839525	29840192	2286	29	1	94	28	205	250	0.00635349389682	0.0664507388458	0.973	0.804	0.169
734	TARBP1	TARBP1	chr1	-	234569155	234569317	234573020	234573118	234565832	234566047	234582548	234582721	734	25	57	78	82	222	250	0.00635173911267	0.0664507388458	0.331	0.517	-0.186
776	APH1A	APH1A	chr1	-	150239755	150239878	150240115	150240189	150239474	150239602	150240356	150240527	776	372	803	634	1100	198	247	0.00636539960669	0.0664565873376	0.366	0.418	-0.052
3921	SLC38A2	SLC38A2	chr12	-	46758889	46758972	46760646	46760728	46758426	46758485	46760858	46760951	3921	237	473	326	486	206	207	0.00642037731353	0.0668581343184	0.335	0.403	-0.068
4547	PUS1	PUS1	chr12	+	132423717	132423820	132425836	132426528	132416719	132416857	132428083	132428406	4547	78	232	82	145	227	250	0.00642669107414	0.0668581343184	0.27	0.384	-0.114
2998	USP39	USP39	chr2	+	85872070	85872206	85875052	85875139	85868098	85868241	85875883	85876407	2998	408	369	306	202	250	211	0.00645213323109	0.0670038020115	0.483	0.561	-0.078
3975	BNIP2	BNIP2	chr15	-	59961474	59961561	59963381	59963513	59961090	59961189	59964835	59964938	3975	182	170	254	159	250	211	0.00651147338621	0.0673810947403	0.475	0.574	-0.099
4698	ANAPC16	ANAPC16	chr10	+	73979811	73980137	73983645	73983814	73975757	73975896	73990123	73990198	4698	60	599	112	709	250	250	0.0065083701812	0.0673810947403	0.091	0.136	-0.045
2810	CLEC16A	CLEC16A	chr16	+	11076734	11076848	11096930	11097114	11071081	11071256	11114049	11114182	2810	4	12	2	75	238	250	0.00660055644899	0.0681824675868	0.259	0.027	0.232
3298	METAP2	METAP2	chr12	+	95888732	95888914	95889779	95889874	95887831	95887993	95897840	95897937	3298	687	494	481	440	250	219	0.00662981355231	0.0682439683232	0.549	0.489	0.06
373	IGFBP7	IGFBP7	chr4	-	57898591	57898718	57899360	57899477	57897236	57897502	57906989	57907099	373	347	362	4357	3672	241	250	0.006626004469	0.0682439683232	0.499	0.552	-0.053
577	EMC1	EMC1	chr1	-	19570443	19570509	19571399	19571524	19570107	19570201	19577908	19578053	577	218	95	222	150	249	190	0.00668159713389	0.0686563410758	0.636	0.53	0.106
1395	SEC14L6	SEC14L6	chr22	-	30927889	30927985	30928511	30928700	30925275	30925336	30928783	30928843	1395	1	10	22	19	250	220	0.00681598553655	0.069914583691	0.081	0.505	-0.424
2277	ETFA	ETFA	chr15	-	76584771	76584854	76587931	76588078	76580186	76580286	76603690	76603810	2277	212	855	200	595	250	207	0.00687498808948	0.070300751655	0.17	0.218	-0.048
4691	PPIL3	PPIL3	chr2	-	201747064	201747158	201749984	201750090	201746143	201746211	201750420	201750495	4691	48	112	20	103	230	218	0.00687763884212	0.070300751655	0.289	0.155	0.134
4663	DAG1	DAG1	chr3	+	49526058	49526178	49530255	49530406	49507564	49507866	49547851	49548252	4663	36	12	10	14	244	250	0.00690916006143	0.0704999137279	0.755	0.423	0.332
3201	TMEM126B	TMEM126B	chr11	+	85340175	85340247	85342188	85342360	85339616	85339732	85342730	85342852	3201	30	240	18	329	196	250	0.00695904600163	0.070885447707	0.138	0.065	0.073
1029	ZNF33A	ZNF33A	chr10	+	38314275	38314339	38323253	38323328	38306218	38306314	38343302	38348995	1029	0	9	14	17	188	199	0.0070809138776	0.0720015843422	0.0	0.466	-0.466
2891	CDK4	CDK4	chr12	-	58144438	58144548	58144989	58145125	58143236	58143287	58145282	58145519	2891	2332	1811	904	820	250	234	0.0071024892269	0.0720958048561	0.547	0.508	0.039
1144	CNN2	CNN2	chr19	+	1032557	1032662	1036128	1036245	1032390	1032457	1036414	1036561	1144	1065	818	2005	1315	229	241	0.00713379203525	0.0721634196036	0.578	0.616	-0.038
6212	BCAR3	BCAR3	chr1	-	94037226	94037398	94041570	94041686	94033296	94033408	94047857	94048510	6212	181	229	637	592	240	250	0.00712577383586	0.0721634196036	0.452	0.528	-0.076
217	NCS1	NCS1	chr9	+	132980110	132980249	132982003	132982082	132963236	132963261	132984928	132985017	217	339	313	221	281	250	203	0.00733591217381	0.074080064831	0.468	0.39	0.078
4951	CASP10	CASP10	chr2	+	202068452	202068489	202072797	202072906	202060564	202060671	202073792	202074285	4951	2	0	0	13	161	233	0.00742145476224	0.0748149062693	1.0	0.0	1.0
872	MDN1	MDN1	chr6	-	90394594	90394704	90395545	90395692	90393549	90393623	90396620	90396742	872	32	13	32	38	250	234	0.00754269443959	0.0759064627709	0.697	0.441	0.256
362	FLNA	FLNA	chrX	-	153593716	153593854	153594391	153594592	153593503	153593627	153594675	153594838	362	812	1174	2261	2832	250	250	0.00755684359242	0.0759184098127	0.409	0.444	-0.035
2897	ZMPSTE24	ZMPSTE24	chr1	+	40751596	40751701	40756525	40756669	40747014	40747199	40758116	40759856	2897	255	233	250	318	229	250	0.00765065502892	0.076729257713	0.544	0.462	0.082
1534	RPAIN	RPAIN	chr17	+	5329290	5329402	5329555	5329619	5326088	5326149	5335861	5336340	1534	69	39	136	37	236	188	0.00771097888579	0.0771542166128	0.585	0.745	-0.16
3645	MARCH7	MARCH7	chr2	+	160599571	160599764	160602280	160602448	160585519	160585686	160604315	160605414	3645	262	295	368	305	250	250	0.00772078835589	0.0771542166128	0.47	0.547	-0.077
5727	PPHLN1	PPHLN1	chr12	+	42748962	42749024	42768664	42768876	42729684	42729776	42778741	42778798	5727	112	345	124	253	186	250	0.00773254655143	0.0771542166128	0.304	0.397	-0.093
2212	HSD17B11	HSD17B11	chr4	-	88295850	88295982	88303406	88303514	88293860	88293967	88312012	88312455	2212	221	196	74	106	232	250	0.00775741360203	0.077270699774	0.549	0.429	0.12
966	AUP1	AUP1	chr2	-	74755877	74756409	74756488	74756626	74755543	74755616	74756706	74757024	966	298	343	325	497	250	250	0.00779135702382	0.0774770425951	0.465	0.395	0.07
3970	MCTP1	MCTP1	chr5	-	94253600	94253678	94267657	94267696	94248510	94248681	94275787	94275899	3970	20	20	25	6	163	202	0.00782952914035	0.0777246647034	0.553	0.838	-0.285
4969	EMP3	EMP3	chr19	+	48830777	48830880	48832608	48832749	48828628	48828867	48833557	48833810	4969	34	1291	5	593	227	250	0.00791281989728	0.0784185890666	0.028	0.009	0.019
2678	MEGF8	MEGF8	chr19	+	42852423	42852624	42853650	42853851	42848821	42848985	42854299	42854536	2678	100	17	96	38	250	250	0.00794619807022	0.0786163548941	0.855	0.716	0.139
4342	SEC11A	SEC11A	chr15	-	85230855	85231005	85234765	85234875	85213955	85214013	85259255	85259691	4342	492	47	986	54	234	250	0.00810323164272	0.0800347853818	0.918	0.951	-0.033
1329	HMGA2	HMGA2	chr12	+	66232298	66232349	66345162	66345195	66221780	66221867	66357024	66360071	1329	380	385	1118	904	175	157	0.00813637289785	0.0802268283884	0.47	0.526	-0.056
1030	ZNF33A	ZNF33A	chr10	+	38314275	38314339	38323205	38323328	38306218	38306314	38343302	38348995	1030	0	8	14	15	188	247	0.00819499873352	0.0805337375541	0.0	0.551	-0.551
4079	DCBLD2	DCBLD2	chr3	-	98541512	98541585	98544158	98544210	98539091	98539132	98568304	98568442	4079	716	10	1184	40	176	197	0.00818998249811	0.0805337375541	0.988	0.971	0.017
2987	B3GALNT1	B3GALNT1	chr3	-	160807731	160807850	160818926	160819021	160801670	160804576	160821214	160821305	2987	223	46	77	5	219	243	0.00821062373241	0.0805521326645	0.843	0.945	-0.102
2208	ASAP1	ASAP1	chr8	-	131092147	131092217	131104218	131104389	131088593	131088652	131124339	131124568	2208	299	166	148	124	250	194	0.00835816232747	0.0818624694849	0.583	0.481	0.102
5156	GPR155	GPR155	chr2	-	175347600	175347646	175347737	175347886	175346224	175346715	175351600	175351816	5156	12	0	0	2	250	170	0.00844755193514	0.0824621861402	1.0	0.0	1.0
6177	ZBTB8OS	ZBTB8OS	chr1	-	33099551	33099673	33100368	33100393	33093108	33093145	33116002	33116191	6177	7	9	7	0	149	246	0.00843407920696	0.0824621861402	0.562	1.0	-0.438
4611	COMMD9	COMMD9	chr11	-	36297686	36297790	36298638	36298673	36293841	36296322	36300026	36300166	4611	130	225	73	200	159	228	0.00857338107883	0.0835512362374	0.453	0.344	0.109
878	RPS13	RPS13	chr11	-	17098714	17098793	17098975	17099024	17097000	17097170	17099165	17099220	878	78	4714	41	4113	173	203	0.00860428091503	0.0837130786035	0.019	0.012	0.007
4466	FOPNL	FOPNL	chr16	-	15967347	15967484	15977864	15978062	15959575	15961373	15982414	15982506	4466	44	171	94	212	250	250	0.00863345979304	0.083857668338	0.205	0.307	-0.102
1489	ADAM15	ADAM15	chr1	+	155032680	155032819	155034379	155034451	155032377	155032450	155034720	155034845	1489	335	2	658	20	250	196	0.00864888451795	0.0838684050027	0.992	0.963	0.029
1549	POLL	POLL	chr10	-	103343264	103343438	103345618	103345913	103342519	103342648	103347002	103347163	1549	6	36	34	61	250	250	0.00869118499731	0.084139290131	0.143	0.358	-0.215
1851	TMED7-TICAM2	TMED7-TICAM2	chr5	-	114952014	114952142	114956131	114956377	114914192	114917012	114961297	114961876	1851	250	21	324	10	250	250	0.00878894242789	0.0849452735976	0.923	0.97	-0.047
5924	TRAPPC6B	TRAPPC6B	chr14	-	39623414	39623498	39627488	39627606	39620949	39621043	39628686	39628754	5924	39	12	63	51	242	208	0.00882587442727	0.0851616911376	0.736	0.515	0.221
4064	RABGGTB	RABGGTB	chr1	+	76254843	76255041	76256969	76257022	76253181	76253289	76257145	76257256	4064	1402	457	489	207	250	177	0.00886226903113	0.0853722199265	0.685	0.626	0.059
3181	SEP15	SEP15	chr1	-	87333735	87333785	87346344	87346408	87328127	87329288	87368963	87369131	3181	1390	841	795	578	188	174	0.00889367056834	0.0855340369766	0.605	0.56	0.045
3371	ADCY6	ADCY6	chr12	-	49167722	49167881	49168184	49168301	49167251	49167430	49169085	49169233	3371	18	136	7	167	241	250	0.00903645578037	0.0867647893535	0.121	0.042	0.079
159	FAM120A	FAM120A	chr9	+	96320862	96321000	96323390	96323532	96320108	96320292	96324489	96324586	159	348	189	383	284	250	250	0.00917101698032	0.0877690301532	0.648	0.574	0.074
4652	RNF145	RNF145	chr5	-	158600990	158601166	158603639	158603875	158596686	158596827	158608967	158609059	4652	344	365	479	390	250	250	0.00916557033433	0.0877690301532	0.485	0.551	-0.066
5026	C1orf43	C1orf43	chr1	-	154186932	154187050	154192311	154192413	154184933	154185100	154192894	154193273	5026	21	204	20	79	226	242	0.00924448232444	0.0883277862549	0.099	0.213	-0.114
103	GOLM1	GOLM1	chr9	-	88661384	88661487	88667451	88667506	88655653	88655783	88692326	88692506	103	515	923	517	1131	179	227	0.00928468412443	0.0884234063688	0.414	0.367	0.047
4837	HES4	HES4	chr1	-	934905	934993	935071	935167	934341	934812	935245	935552	4837	10	0	16	11	220	212	0.00928124004667	0.0884234063688	1.0	0.584	0.416
2397	ELL2	ELL2	chr5	-	95249474	95249638	95255127	95255249	95242226	95242486	95278705	95278753	2397	261	322	161	278	246	250	0.00931749329733	0.0885918153287	0.452	0.37	0.082
3981	TMCO3	TMCO3	chr13	+	114193671	114193822	114201614	114201694	114174930	114175048	114202617	114202767	3981	150	475	117	253	250	204	0.0093561078519	0.0888147871776	0.205	0.274	-0.069
5508	TOMM40L	TOMM40L	chr1	+	161196677	161196745	161197047	161197140	161196144	161196394	161197673	161197779	5508	32	9	21	0	192	217	0.00941497087522	0.0892289391847	0.801	1.0	-0.199
2424	GART	GART	chr21	-	34878280	34878411	34882089	34882227	34877867	34878009	34883558	34883765	2424	184	132	204	216	250	250	0.00950285619874	0.08979090589	0.582	0.486	0.096
3794	NUP85	NUP85	chr17	+	73221436	73221559	73221792	73221924	73214279	73214401	73222145	73222252	3794	33	323	15	330	247	250	0.00950492771928	0.08979090589	0.094	0.044	0.05
2871	SLC37A3	SLC37A3	chr7	-	140055467	140055564	140064207	140064291	140051861	140051946	140069389	140069482	2871	120	95	107	138	208	221	0.00953622921197	0.0899415370282	0.573	0.452	0.121
6173	ZBTB8OS	ZBTB8OS	chr1	-	33099551	33099673	33100368	33100393	33097427	33097480	33116029	33116191	6173	4	4	0	12	149	246	0.00958310218006	0.0902383110428	0.623	0.0	0.623
4320	DNAJA1	DNAJA1	chr9	+	33026810	33026988	33029882	33029987	33026472	33026614	33030437	33030665	4320	2676	1700	1433	1040	250	229	0.00960181669341	0.0902694066987	0.59	0.558	0.032
2436	TNC	TNC	chr9	-	117810538	117810811	117825195	117825468	117808688	117808961	117826074	117826347	2436	202	67	460	231	250	250	0.00965592909035	0.0904876426915	0.751	0.666	0.085
4451	DDR1	DDR1	chr6	+	30859778	30859965	30860072	30860319	30859156	30859256	30860844	30860940	4451	282	113	877	484	250	250	0.00965147865992	0.0904876426915	0.714	0.644	0.07
3578	MAEA	MAEA	chr4	+	1309184	1309388	1316168	1316291	1305766	1305949	1326544	1326653	3578	315	13	265	2	250	247	0.00967976952747	0.0905661503553	0.96	0.992	-0.032
4478	ZMYM4	ZMYM4	chr1	+	35881066	35881315	35884043	35884173	35879572	35879684	35885070	35887545	4478	41	89	86	101	250	250	0.00974582983888	0.0908938302011	0.315	0.46	-0.145
4661	DAG1	DAG1	chr3	+	49508397	49508482	49514281	49514338	49507564	49507866	49547851	49548252	4661	6	3	1	10	209	181	0.00973210481433	0.0908938302011	0.634	0.08	0.554
1194	TSNAX	TSNAX	chr1	+	231678226	231678357	231696873	231697001	231672958	231673073	231700273	231702269	1194	142	257	160	197	250	250	0.00989148879577	0.0921056436833	0.356	0.448	-0.092
4761	ERCC1	ERCC1	chr19	-	45917220	45917292	45918118	45918218	45916934	45917003	45920078	45920155	4761	420	97	336	116	224	196	0.00993795229968	0.0923914073321	0.791	0.717	0.074
1178	PANX1	PANX1	chr11	+	93886656	93886796	93911534	93911758	93862093	93862659	93912767	93913423	1178	28	73	95	128	250	250	0.0100242452912	0.0926056856002	0.277	0.426	-0.149
1680	STYXL1	STYXL1	chr7	-	75651168	75651310	75657959	75658021	75634576	75634722	75659738	75659842	1680	88	54	119	38	186	250	0.0100066122534	0.0926056856002	0.687	0.808	-0.121
2529	PMF1	PMF1	chr1	+	156195347	156195459	156202110	156202216	156182778	156182967	156203418	156203519	2529	13	426	6	688	236	230	0.0100219023011	0.0926056856002	0.029	0.008	0.021
6316	KCTD20	KCTD20	chr6	+	36442565	36442839	36446897	36447000	36437828	36438034	36449338	36449536	6316	274	19	150	24	250	227	0.00999739293148	0.0926056856002	0.929	0.85	0.079
5945	MED1	MED1	chr17	-	37587367	37587441	37588194	37588269	37583953	37584043	37590501	37590573	5945	22	57	45	51	199	198	0.0100511414535	0.0927079299105	0.277	0.467	-0.19
1373	MBD2	MBD2	chr18	-	51715243	51715381	51731367	51731527	51692445	51692536	51750387	51751158	1373	263	537	414	657	250	250	0.0100780545122	0.0928100082987	0.329	0.387	-0.058
5947	FXYD5	FXYD5	chr19	+	35657044	35657074	35657153	35657228	35651611	35651704	35660468	35660788	5947	9	265	4	527	154	199	0.0101534035395	0.0933571185728	0.042	0.01	0.032
4128	SIMC1	SIMC1	chr5	+	175716656	175717958	175722032	175722265	175665361	175665640	175723253	175723323	4128	4	69	14	58	250	250	0.0102342308209	0.0939528055141	0.055	0.194	-0.139
6037	TMEM117	TMEM117	chr12	+	44693362	44693522	44770377	44770507	44605072	44605170	44781808	44783545	6037	63	22	29	26	250	250	0.010272989648	0.0941610334403	0.741	0.527	0.214
5336	SLC50A1	SLC50A1	chr1	+	155109303	155109427	155110036	155110198	155108774	155108872	155110454	155110574	5336	11	80	13	297	248	250	0.0103536071093	0.0947516825612	0.122	0.042	0.08
5430	CUEDC1	CUEDC1	chr17	-	55946482	55946554	55948646	55948730	55943834	55943905	55950023	55950216	5430	84	1	97	10	208	196	0.0105252278766	0.0960714781843	0.988	0.901	0.087
6193	JAG2	JAG2	chr14	-	105617201	105617248	105617327	105617441	105616940	105617114	105617619	105617733	6193	10	11	27	6	238	171	0.0105306281363	0.0960714781843	0.395	0.764	-0.369
1330	DPY19L4	DPY19L4	chr8	+	95773927	95774062	95777410	95777542	95768263	95768387	95777938	95778037	1330	46	58	96	63	250	250	0.010584496009	0.0963579200579	0.442	0.604	-0.162
2057	TFDP1	TFDP1	chr13	+	114265310	114265377	114285937	114286059	114240088	114240164	114287434	114287600	2057	187	1309	146	751	191	246	0.010605334244	0.0963579200579	0.155	0.2	-0.045
5366	PLEKHA5	PLEKHA5	chr12	+	19496256	19496368	19498775	19498822	19489448	19489550	19501332	19501453	5366	31	13	153	22	236	171	0.0106113809864	0.0963579200579	0.633	0.834	-0.201
5313	RCOR3	RCOR3	chr1	+	211477424	211477482	211486061	211486303	211462519	211462738	211486765	211489725	5313	4	69	10	37	182	250	0.0107218222288	0.0970598343031	0.074	0.271	-0.197
5376	CHTOP	CHTOP	chr1	+	153614718	153614905	153615702	153615840	153610770	153610924	153617539	153618782	5376	164	168	253	178	250	250	0.0107061637619	0.0970598343031	0.494	0.587	-0.093
1334	PTCD2	PTCD2	chr5	+	71622438	71622568	71627084	71627202	71617998	71618091	71631620	71631712	1334	29	6	30	0	250	242	0.0107562128907	0.0970919225144	0.824	1.0	-0.176
2480	MLKL	MLKL	chr16	-	74712796	74712878	74716548	74716684	74709510	74709662	74719383	74719481	2480	33	12	65	61	250	206	0.0107662051656	0.0970919225144	0.694	0.468	0.226
5486	TBL1X	TBL1X	chrX	+	9652082	9652228	9656056	9656315	9622254	9622362	9659618	9659751	5486	85	110	83	61	250	250	0.0107750981107	0.0970919225144	0.436	0.576	-0.14
3048	SNW1	SNW1	chr14	-	78187053	78187171	78189523	78189620	78184709	78184873	78197330	78197472	3048	204	196	298	395	221	242	0.0108218825119	0.0971157172752	0.533	0.452	0.081
3164	HDX	HDX	chrX	-	83730258	83730405	83743031	83743140	83723479	83724583	83757349	83757487	3164	6	5	0	8	233	250	0.0108212029398	0.0971157172752	0.563	0.0	0.563
3887	SCP2	SCP2	chr1	+	53413680	53413752	53416426	53416558	53407467	53407525	53420411	53420476	3887	62	58	55	97	196	250	0.0108274822231	0.0971157172752	0.577	0.42	0.157
2357	SH3RF2	SH3RF2	chr5	+	145435543	145435776	145439428	145439787	145427334	145427426	145441988	145442879	2357	0	46	20	200	250	250	0.0108652530999	0.0973054853304	0.0	0.091	-0.091
1652	SPTBN1	SPTBN1	chr2	+	54845214	54845330	54848536	54848649	54844744	54844825	54849436	54849624	1652	364	223	822	649	240	237	0.0109901365643	0.0981238260017	0.617	0.556	0.061
4965	CRLS1	CRLS1	chr20	+	5996006	5996136	6011930	6012016	5990420	5990558	6012657	6012726	4965	235	197	211	121	250	210	0.0109767088866	0.0981238260017	0.501	0.594	-0.093
1120	ZCCHC10	ZCCHC10	chr5	-	132335823	132335865	132342450	132342612	132332676	132334542	132362188	132362296	1120	42	42	55	24	250	166	0.0110785636514	0.0986126858758	0.399	0.603	-0.204
4437	UBAP2L	UBAP2L	chr1	+	154201090	154201201	154207066	154207268	154199757	154199835	154207671	154207767	4437	488	85	503	55	235	250	0.0110732344235	0.0986126858758	0.859	0.907	-0.048
233	RAD23B	RAD23B	chr9	+	110062421	110062503	110064315	110064395	110045516	110045976	110068659	110068928	233	213	700	406	1042	206	204	0.0111269516816	0.098815040726	0.232	0.278	-0.046
3953	PRMT2	PRMT2	chr21	+	48078656	48078832	48083294	48083466	48069486	48069651	48084206	48085036	3953	72	49	172	64	250	250	0.011166305338	0.098815040726	0.595	0.729	-0.134
4536	RBBP7	RBBP7	chrX	-	16870168	16870245	16871804	16871965	16867366	16867424	16875716	16875832	4536	1226	421	1421	590	250	201	0.0111357477423	0.098815040726	0.701	0.659	0.042
5467	CD164	CD164	chr6	-	109691613	109691670	109697276	109697315	109687716	109690220	109699102	109699174	5467	341	584	418	564	163	181	0.0111687821343	0.098815040726	0.393	0.451	-0.058
6049	MAP3K1	MAP3K1	chr5	+	56170858	56171137	56174806	56174928	56168651	56168832	56176537	56176629	6049	52	44	104	162	250	246	0.011264770501	0.099364097627	0.538	0.387	0.151
6109	MYBL2	MYBL2	chr20	+	42302445	42302539	42310423	42310495	42295658	42295943	42311433	42311526	6109	11	328	38	489	218	196	0.0112483941629	0.099364097627	0.029	0.065	-0.036
2690	CNOT10	CNOT10	chr3	+	32800949	32801063	32804224	32804355	32776291	32776468	32805946	32805982	2690	11	181	1	134	238	250	0.0112952188889	0.0993916234038	0.06	0.008	0.052
5022	C1orf43	C1orf43	chr1	-	154186368	154186422	154186932	154187050	154184933	154185100	154192817	154193273	5022	377	377	231	308	242	178	0.0113018304912	0.0993916234038	0.424	0.356	0.068
2991	PCED1A	PCED1A	chr20	-	2816684	2816960	2818877	2819124	2815960	2816355	2819241	2819392	2991	142	96	92	102	250	250	0.0113456655255	0.0994783876989	0.597	0.474	0.123
3518	COL18A1	COL18A1	chr21	+	46907360	46907423	46908331	46908358	46906774	46906906	46909399	46909435	3518	33	19	195	240	187	151	0.0113371371756	0.0994783876989	0.584	0.396	0.188
3610	FANCI	FANCI	chr15	+	89837063	89837228	89838145	89838325	89836172	89836294	89843030	89843197	3610	150	305	206	298	250	250	0.0114907528736	0.100599909687	0.33	0.409	-0.079
3388	RWDD3	RWDD3	chr1	+	95705332	95705465	95709766	95710271	95699710	95699871	95712097	95712213	3388	1	31	6	16	250	250	0.0115973424212	0.101381544121	0.031	0.273	-0.242
911	CD44	CD44	chr11	+	35240862	35240934	35243200	35243279	35236398	35236461	35250675	35253949	911	756	754	2063	2392	196	203	0.0117456396846	0.102524905563	0.509	0.472	0.037
1689	MYO1B	MYO1B	chr2	+	192265474	192265561	192267357	192267444	192265107	192265194	192272840	192272915	1689	79	168	69	86	211	211	0.0118444654773	0.103080288708	0.32	0.445	-0.125
6165	GSN	GSN	chr9	+	124044152	124044231	124044716	124044828	124043747	124043840	124064240	124064445	6165	0	5	20	13	203	236	0.0118312423831	0.103080288708	0.0	0.641	-0.641
2518	SUGT1	SUGT1	chr13	+	53227180	53227238	53231666	53231757	53226830	53227093	53232533	53232603	2518	288	550	243	351	182	215	0.0119016851132	0.103424584137	0.382	0.45	-0.068
2032	AGPAT4	AGPAT4	chr6	-	161575180	161575342	161587279	161587449	161574377	161574531	161653067	161653334	2032	28	29	67	29	250	250	0.0119231582674	0.103457685885	0.491	0.698	-0.207
10	FOXM1	FOXM1	chr12	-	2974520	2974565	2975558	2975687	2973848	2973918	2977728	2977920	10	499	133	502	92	250	169	0.0120384605848	0.104039998212	0.717	0.787	-0.07
1517	DNM2	DNM2	chr19	+	10906736	10906875	10908055	10908194	10906047	10906115	10909161	10909248	1517	611	173	987	209	250	250	0.0120229637686	0.104039998212	0.779	0.825	-0.046
6262	GNS	GNS	chr12	-	65116785	65116893	65122735	65122837	65115374	65115485	65130783	65130887	6262	621	550	272	311	226	232	0.0120435579286	0.104039998212	0.537	0.473	0.064
4552	PTGES3L	PTGES3L	chr17	-	41123623	41123713	41131186	41131285	41122305	41122359	41131394	41131461	4552	10	16	5	0	223	214	0.0121069682851	0.104433745576	0.375	1.0	-0.625
1996	IL12A	IL12A	chr3	+	159710798	159710912	159711237	159711279	159707953	159708099	159711354	159711396	1996	25	5	8	9	238	166	0.0121918546532	0.1050113128	0.777	0.383	0.394
6018	ADIPOR2	ADIPOR2	chr12	+	1889616	1889803	1890054	1890242	1887019	1887191	1893045	1893239	6018	191	267	248	250	250	250	0.0122501820659	0.105204276188	0.417	0.498	-0.081
841	OARD1	OARD1	chr6	-	41037814	41037873	41038870	41039015	41034530	41035176	41039334	41039414	841	45	7	174	6	250	183	0.0122465286997	0.105204276188	0.825	0.955	-0.13
1231	RAD51C	RAD51C	chr17	+	56772291	56772550	56774053	56774220	56769933	56770149	56780556	56780690	1231	138	120	129	69	250	250	0.012270104184	0.105221083756	0.535	0.652	-0.117
1248	UBE2C	UBE2C	chr20	+	44442075	44442103	44443022	44443109	44441214	44441435	44444179	44444384	1248	40	1015	16	838	152	211	0.0123683572116	0.105599807855	0.052	0.026	0.026
390	DAP3	DAP3	chr1	+	155697398	155697529	155698832	155698913	155695717	155695810	155698998	155699157	390	771	405	506	336	250	205	0.0123336668106	0.105599807855	0.61	0.553	0.057
5036	BFAR	BFAR	chr16	+	14743660	14743830	14748922	14749067	14742244	14742449	14755748	14755922	5036	159	100	262	243	250	250	0.0123577745095	0.105599807855	0.614	0.519	0.095
2213	POLK	POLK	chr5	+	74886168	74886265	74889702	74889874	74882850	74882883	74892046	74893003	2213	57	34	70	82	221	250	0.0124390207342	0.105920595971	0.655	0.491	0.164
2633	WBSCR16	WBSCR16	chr7	-	74466817	74466903	74470007	74470181	74456269	74457217	74471635	74471723	2633	212	123	257	99	250	210	0.0124420983487	0.105920595971	0.591	0.686	-0.095
2980	RPS15A	RPS15A	chr16	-	18796059	18796145	18799384	18799464	18794276	18794424	18800302	18800440	2980	4475	3024	6622	4142	204	210	0.0125105940584	0.106163853039	0.604	0.622	-0.018
3398	RWDD3	RWDD3	chr1	+	95709766	95710207	95712097	95712213	95699710	95699871	95712311	95712781	3398	25	82	15	119	250	240	0.0124900029654	0.106163853039	0.226	0.108	0.118
4140	MYO10	MYO10	chr5	-	16761572	16761655	16762153	16762222	16758226	16758335	16762653	16762746	4140	77	56	128	158	193	207	0.0125250507854	0.106163853039	0.596	0.465	0.131
767	MPV17	MPV17	chr2	-	27535546	27535639	27535860	27535976	27535081	27535114	27545314	27545389	767	146	26	133	9	240	217	0.0125832804604	0.106503285631	0.835	0.93	-0.095
4679	SH2D4A	SH2D4A	chr8	+	19214713	19214794	19218713	19218825	19192196	19192368	19221582	19221793	4679	22	116	75	206	205	236	0.0126107261411	0.106581562783	0.179	0.295	-0.116
2449	STOML2	STOML2	chr9	-	35102091	35102191	35102682	35102820	35101900	35101959	35103046	35103192	2449	65	776	95	746	250	224	0.0128303317353	0.108125543847	0.07	0.102	-0.032
5799	ATP13A3	ATP13A3	chr3	-	194134487	194134568	194140607	194140696	194123402	194126845	194146070	194146258	5799	145	67	110	85	213	205	0.0128144171332	0.108125543847	0.676	0.555	0.121
5109	RABEPK	RABEPK	chr9	+	127982817	127982979	127990188	127990338	127965286	127965345	127994874	127995024	5109	0	202	5	108	250	250	0.0128782937498	0.108373802432	0.0	0.044	-0.044
3982	TMCO3	TMCO3	chr13	+	114188359	114188555	114193671	114193822	114174930	114175048	114201614	114201694	3982	634	822	444	466	250	250	0.0129168099109	0.10854197367	0.435	0.488	-0.053
1837	IL17RC	IL17RC	chr3	+	9971711	9971833	9972083	9972143	9971535	9971581	9972578	9972627	1837	69	8	83	27	246	184	0.0129745296763	0.108870802742	0.866	0.697	0.169
1347	ZFYVE27	ZFYVE27	chr10	+	99508025	99508121	99509230	99509343	99504485	99504672	99510087	99510227	1347	58	137	48	61	220	237	0.01314516956	0.109674156856	0.313	0.459	-0.146
2203	DNAJC21	DNAJC21	chr5	+	34941200	34941288	34944971	34945130	34938962	34939114	34945865	34945908	2203	134	173	140	266	212	250	0.0130942969015	0.109674156856	0.477	0.383	0.094
3354	RAD17	RAD17	chr5	+	68667860	68668044	68669656	68669914	68665886	68666111	68670454	68670538	3354	6	69	0	67	250	250	0.0131272549285	0.109674156856	0.08	0.0	0.08
5813	FCHSD2	FCHSD2	chr11	-	72794739	72794785	72851075	72851173	72726853	72726930	72852901	72853143	5813	35	4	72	30	222	170	0.0131309227838	0.109674156856	0.87	0.648	0.222
1096	SDR39U1	SDR39U1	chr14	-	24910879	24911001	24911383	24911466	24909988	24910132	24911551	24911658	1096	22	32	52	170	207	246	0.0132210854522	0.110036860155	0.45	0.267	0.183
6343	ALG13	ALG13	chrX	+	110925359	110925463	110925463	110925522	110924397	110924652	110928192	110928331	6343	23	50	19	100	228	183	0.0132262164161	0.110036860155	0.27	0.132	0.138
4419	TMEM63B	TMEM63B	chr6	+	44120329	44120435	44121412	44121580	44118300	44118366	44121809	44121925	4419	7	214	0	265	230	250	0.0133004853479	0.110497791039	0.034	0.0	0.034
2919	PACRGL	PACRGL	chr4	+	20711305	20711396	20714410	20714545	20706282	20706437	20715054	20715162	2919	0	81	6	84	215	250	0.0133860586828	0.111051197883	0.0	0.077	-0.077
4132	SNX14	SNX14	chr6	-	86239909	86239993	86243316	86243518	86237979	86238080	86246509	86246642	4132	208	160	367	201	250	208	0.0134184023777	0.11108537251	0.52	0.603	-0.083
908	SSR1	SSR1	chr6	-	7295624	7295718	7298979	7299056	7281375	7290164	7301542	7301805	908	450	491	401	343	201	218	0.013428110592	0.11108537251	0.498	0.559	-0.061
1550	POLL	POLL	chr10	-	103343264	103343438	103344358	103344676	103342519	103342648	103345072	103345235	1550	8	32	46	65	250	250	0.0135191940213	0.111562079551	0.2	0.414	-0.214
4938	MAMSTR	MAMSTR	chr19	-	49217622	49217817	49218062	49218165	49217116	49217302	49218518	49218703	4938	3	2	26	0	227	250	0.0135238307122	0.111562079551	0.623	1.0	-0.377
3008	PRRC2A	PRRC2A	chr6	+	31603985	31604196	31604286	31604385	31603743	31603826	31604509	31604722	3008	422	373	558	388	250	223	0.0136124559109	0.111820693226	0.502	0.562	-0.06
5335	SLC50A1	SLC50A1	chr1	+	155109303	155109427	155110036	155110198	155108774	155108852	155110454	155110574	5335	40	132	193	392	248	250	0.0136035583992	0.111820693226	0.234	0.332	-0.098
6139	NRM	NRM	chr6	-	30657052	30657229	30657823	30658020	30655823	30656719	30658618	30658906	6139	50	75	120	103	250	250	0.0136031720951	0.111820693226	0.4	0.538	-0.138
2553	CCDC15	CCDC15	chr11	+	124861356	124861479	124862475	124862583	124857022	124858030	124863064	124863139	2553	5	9	8	1	247	232	0.0137143466874	0.112499899927	0.343	0.883	-0.54
4472	SRP19	SRP19	chr5	+	112198204	112198280	112200153	112200225	112196884	112197114	112200317	112200429	4472	265	240	301	199	200	196	0.0137512524349	0.112644874841	0.52	0.597	-0.077
1199	PSME3	PSME3	chr17	+	40990109	40990222	40990747	40990816	40989665	40989714	40990961	40991029	1199	791	200	985	320	237	193	0.0137923562674	0.112797036154	0.763	0.715	0.048
4493	CAST	CAST	chr5	+	96063192	96063234	96064856	96064913	96058342	96058402	96065315	96065429	4493	222	267	484	760	166	181	0.0138083447025	0.112797036154	0.476	0.41	0.066
1826	EIF3H	EIF3H	chr8	-	117671051	117671219	117738254	117738411	117668094	117668244	117767904	117768062	1826	1109	21	1208	6	250	250	0.0138731526615	0.113168600471	0.981	0.995	-0.014
1426	TRAM1	TRAM1	chr8	-	71510129	71510246	71510368	71510490	71508497	71508556	71512253	71512317	1426	968	1398	1210	1519	246	241	0.0139689834994	0.113671287096	0.404	0.438	-0.034
2528	KPNB1	KPNB1	chr17	+	45745551	45745776	45747043	45747235	45738484	45738544	45748067	45748198	2528	0	943	24	1356	250	250	0.0139745190369	0.113671287096	0.0	0.017	-0.017
5453	SAV1	SAV1	chr14	-	51111461	51111732	51131896	51132337	51100297	51102102	51134591	51135071	5453	220	0	270	9	250	250	0.0139929994872	0.113671287096	1.0	0.968	0.032
1009	SLC25A33	SLC25A33	chr1	+	9633403	9633470	9640011	9640292	9627341	9627419	9642356	9642831	1009	9	200	15	115	191	250	0.0140418370704	0.11386710308	0.056	0.146	-0.09
5659	NIPA2	NIPA2	chr15	-	23014437	23014528	23019799	23019856	23012278	23012439	23021197	23021429	5659	190	328	129	313	181	215	0.0140559869433	0.11386710308	0.408	0.329	0.079
4407	RAB11FIP1	RAB11FIP1	chr8	-	37728795	37730697	37732032	37732840	37727937	37728046	37756588	37757015	4407	49	24	409	100	250	250	0.0140756008351	0.113868500126	0.671	0.804	-0.133
1676	STPG1	STPG1	chr1	-	24710391	24710493	24718050	24718169	24706142	24706313	24727808	24727946	1676	28	14	54	67	243	226	0.0141694088596	0.114469279573	0.65	0.428	0.222
5194	CPSF7	CPSF7	chr11	-	61187420	61187566	61187941	61188045	61183576	61183991	61188861	61189080	5194	50	49	240	134	228	250	0.0143100350835	0.115446109482	0.528	0.663	-0.135
3303	TOR1AIP2	TOR1AIP2	chr1	-	179834570	179834989	179846373	179846508	179821766	179821946	179846827	179846941	3303	62	30	74	15	250	250	0.0143581097547	0.115674620128	0.674	0.831	-0.157
2785	ARIH2	ARIH2	chr3	+	48964894	48965246	49002351	49002415	48960180	48960244	49004557	49004708	2785	91	185	108	141	250	188	0.0144668455895	0.115706009471	0.27	0.365	-0.095
2858	NPC1	NPC1	chr18	-	21127969	21128072	21131590	21131691	21124923	21125113	21134721	21134948	2858	373	209	381	284	225	227	0.0144702001359	0.115706009471	0.643	0.575	0.068
2909	SEPT2	SEPT2	chr2	+	242255836	242255970	242259617	242259702	242255275	242255397	242263630	242263656	2909	6	11	48	22	250	209	0.0144805369544	0.115706009471	0.313	0.646	-0.333
5588	CD46	CD46	chr1	+	207956636	207956675	207958415	207958451	207943665	207943707	207958963	207959027	5588	230	156	485	444	163	160	0.01443833094	0.115706009471	0.591	0.517	0.074
5884	MORF4L1	MORF4L1	chr15	+	79186399	79186572	79187161	79187246	79185880	79185969	79189324	79190081	5884	2320	1252	2520	1529	250	209	0.0144428948294	0.115706009471	0.608	0.579	0.029
6239	NCOA4	NCOA4	chr10	+	51584615	51585599	51586270	51586411	51582795	51582939	51589224	51590734	6239	624	660	579	500	250	250	0.0144206068661	0.115706009471	0.486	0.537	-0.051
1963	KLHDC4	KLHDC4	chr16	-	87788799	87788898	87795554	87795646	87782278	87782415	87799397	87799598	1963	30	22	57	93	216	223	0.0146076599096	0.116562757617	0.585	0.388	0.197
3219	PRMT7	PRMT7	chr16	+	68349799	68349977	68355328	68355365	68344876	68345002	68358585	68358735	3219	30	9	31	28	250	161	0.0146819626553	0.116678772418	0.682	0.416	0.266
3362	UBE2V1	UBE2V1	chr20	-	48700665	48700791	48713208	48713357	48697660	48699451	48729643	48729735	3362	349	595	632	875	250	250	0.0146596362291	0.116678772418	0.37	0.419	-0.049
5516	GPC6	GPC6	chr13	+	95034667	95034804	95050719	95050895	94958233	94958377	95055268	95060273	5516	130	223	41	38	250	250	0.0146690029191	0.116678772418	0.368	0.519	-0.151
5369	REPIN1	REPIN1	chr7	+	150066759	150066957	150067848	150067973	150065878	150066030	150068316	150071133	5369	70	16	62	33	250	249	0.0147217229685	0.116836221445	0.813	0.652	0.161
3809	C6orf62	C6orf62	chr6	-	24714545	24714668	24716375	24716552	24709004	24709139	24718767	24719403	3809	503	435	311	345	250	247	0.0147785392573	0.116970141122	0.533	0.471	0.062
5308	RBM26	RBM26	chr13	-	79927287	79927359	79928573	79928696	79918803	79918929	79929354	79929519	5308	108	4	146	19	247	196	0.0147732697054	0.116970141122	0.955	0.859	0.096
3500	SPINT1	SPINT1	chr15	+	41146257	41146284	41146594	41146720	41145908	41146079	41146836	41146887	3500	13	38	192	1337	151	250	0.0150518743999	0.118972777814	0.362	0.192	0.17
471	UBE2F	UBE2F	chr2	+	238903385	238903451	238933982	238934053	238896604	238896634	238944518	238944581	471	175	12	109	1	190	195	0.0151031505305	0.119217186869	0.937	0.991	-0.054
5627	RICTOR	RICTOR	chr5	-	38975638	38975706	38978684	38978750	38971978	38972061	38981968	38982138	5627	2	5	0	35	190	192	0.0151996504213	0.119656387792	0.288	0.0	0.288
972	EIF2A	EIF2A	chr3	+	150276174	150276249	150280328	150280447	150270142	150270212	150281301	150281401	972	216	290	231	417	199	243	0.0151947615984	0.119656387792	0.476	0.403	0.073
5851	C11orf74	C11orf74	chr11	+	36654833	36654988	36669565	36669705	36631630	36631789	36680568	36680841	5851	67	136	67	79	250	250	0.0152367168118	0.1197871817	0.33	0.459	-0.129
3338	POMGNT1	POMGNT1	chr1	-	46660224	46660323	46660515	46660633	46659945	46660073	46661482	46661596	3338	205	212	291	218	242	223	0.0152786445644	0.119955792512	0.471	0.552	-0.081
3230	CACHD1	CACHD1	chr1	+	65047838	65047987	65068488	65068595	65016276	65016339	65095037	65095164	3230	30	17	11	20	250	231	0.0153293941788	0.120193121426	0.62	0.337	0.283
1440	DUSP10	DUSP10	chr1	-	221879436	221879808	221912275	221913129	221874761	221876019	221915322	221915518	1440	56	94	75	71	250	250	0.0154163944715	0.120458157563	0.373	0.514	-0.141
4335	FADS3	FADS3	chr11	-	61644337	61644435	61644982	61645059	61643830	61643927	61645626	61645687	4335	152	98	73	78	201	222	0.0153903256557	0.120458157563	0.631	0.508	0.123
4584	LAMB2	LAMB2	chr3	-	49167663	49167852	49168172	49168293	49167271	49167451	49168382	49168585	4584	104	98	251	155	245	250	0.0154614290904	0.120458157563	0.52	0.623	-0.103
4595	BORA	BORA	chr13	+	73305418	73305525	73309097	73309143	73301886	73302145	73312099	73312181	4595	4	46	9	22	231	170	0.0154308025188	0.120458157563	0.06	0.231	-0.171
5725	NUP133	NUP133	chr1	-	229596357	229596516	229599289	229599423	229593907	229594043	229600370	229600622	5725	181	142	158	181	250	250	0.0154865959783	0.120458157563	0.56	0.466	0.094
6098	SRF	SRF	chr6	+	43144285	43144405	43146031	43146223	43143443	43143705	43146543	43146620	6098	188	179	165	224	244	250	0.0154761338361	0.120458157563	0.518	0.43	0.088
2868	SKA3	SKA3	chr13	-	21729831	21729950	21732060	21732264	21727733	21729289	21734040	21734126	2868	310	274	188	227	250	243	0.015564191061	0.120882978641	0.524	0.446	0.078
6283	SLC39A9	SLC39A9	chr14	+	69908785	69908983	69919957	69920026	69890810	69890919	69921528	69921614	6283	103	35	132	80	250	193	0.0155824908441	0.120882978641	0.694	0.56	0.134
6260	MOSPD1	MOSPD1	chrX	-	134033119	134033195	134033309	134033564	134030846	134031064	134049211	134049374	6260	174	184	31	59	250	200	0.0156374954082	0.121003374717	0.431	0.296	0.135
693	WNK1	WNK1	chr12	+	988738	989197	989886	990165	987377	987527	990857	990955	693	26	141	12	155	250	250	0.0156393298038	0.121003374717	0.156	0.072	0.084
1745	NT5C3B	NT5C3B	chr17	-	39985041	39985204	39987052	39987142	39983677	39983878	39988643	39988729	1745	342	254	280	277	214	250	0.0156847612367	0.121194784384	0.611	0.541	0.07
5994	POLB	POLB	chr8	+	42206533	42206608	42207524	42207583	42202470	42202537	42210036	42210086	5994	84	76	167	92	199	183	0.0157146034095	0.121265391528	0.504	0.625	-0.121
4025	ACD	ACD	chr16	-	67692622	67692719	67692830	67692982	67691888	67692265	67693131	67693166	4025	53	4	153	1	250	221	0.0157520149697	0.121394146944	0.921	0.993	-0.072
40	CBFB	CBFB	chr16	+	67100584	67100701	67116115	67116242	67070541	67070658	67132612	67134958	40	179	143	387	220	241	250	0.0157781864143	0.121436054965	0.565	0.646	-0.081
2663	AZIN1	AZIN1	chr8	-	103845283	103845446	103846416	103846491	103841499	103841714	103846893	103846975	2663	505	0	526	14	199	250	0.0159201633348	0.122351986592	1.0	0.979	0.021
473	UBE2F	UBE2F	chr2	+	238903385	238903451	238933982	238934053	238881733	238881867	238944518	238944581	473	2	10	3	0	190	195	0.0159598630282	0.122351986592	0.17	1.0	-0.83
5307	RBM26	RBM26	chr13	-	79927287	79927359	79928573	79928705	79918803	79918929	79929354	79929519	5307	138	4	191	19	250	196	0.0159542774605	0.122351986592	0.964	0.887	0.077
1343	ZFYVE27	ZFYVE27	chr10	+	99498233	99498431	99504485	99504672	99496877	99497082	99508025	99508121	1343	23	87	7	76	250	250	0.0160653544398	0.122982259075	0.209	0.084	0.125
2133	BCL2L13	BCL2L13	chr22	+	18165979	18166087	18171751	18171908	18138427	18138598	18185008	18185152	2133	55	27	145	34	232	250	0.0161050696108	0.122982259075	0.687	0.821	-0.134
2398	PPP2CB	PPP2CB	chr8	-	30655096	30655270	30657061	30657271	30651707	30651797	30669835	30670352	2398	643	802	779	815	250	250	0.0161026844379	0.122982259075	0.445	0.489	-0.044
1554	POLL	POLL	chr10	-	103344358	103344676	103345618	103345913	103342519	103342648	103347002	103347163	1554	6	10	34	13	250	250	0.0162530514241	0.123950679936	0.375	0.723	-0.348
5953	SMC4	SMC4	chr3	+	160135510	160135744	160137145	160137331	160134038	160134203	160138527	160138689	5953	881	818	391	445	250	250	0.0163413967354	0.124462367593	0.519	0.468	0.051
4664	DAG1	DAG1	chr3	+	49526058	49526178	49530259	49530406	49507564	49507866	49547851	49548252	4664	36	13	10	13	244	250	0.0164445096016	0.125085055502	0.739	0.441	0.298
4321	DNAJA1	DNAJA1	chr9	+	33026810	33026988	33030437	33030665	33026472	33026614	33034213	33034328	4321	2673	3013	1436	1450	250	250	0.016550763056	0.125729986017	0.47	0.498	-0.028
1431	ENO1	ENO1	chr1	-	8930510	8930569	8931949	8932045	8928046	8928116	8934882	8934976	1431	10461	5139	12965	6728	220	183	0.0165938902248	0.125894320009	0.629	0.616	0.013
3453	ELP2	ELP2	chr18	+	33726212	33726344	33734812	33734962	33725910	33726011	33736428	33736617	3453	180	163	155	202	250	250	0.0166885289312	0.126448530336	0.525	0.434	0.091
2082	MRPS15	MRPS15	chr1	-	36923523	36923582	36927688	36927764	36921787	36921979	36929406	36929451	2082	438	474	405	548	200	183	0.0167276905068	0.126581502969	0.458	0.403	0.055
1787	COQ10B	COQ10B	chr2	+	198327262	198327455	198334793	198334895	198324655	198324805	198338480	198339851	1787	260	227	242	152	250	226	0.0167856858102	0.12663430795	0.509	0.59	-0.081
5656	NIPA2	NIPA2	chr15	-	23027800	23027922	23033277	23033413	23021197	23021429	23034146	23034427	5656	90	124	44	104	250	246	0.0167995317188	0.12663430795	0.417	0.294	0.123
5920	DLST	DLST	chr14	+	75349293	75349327	75352288	75352337	75348593	75348719	75355797	75355850	5920	7	124	6	429	158	173	0.0167751808894	0.12663430795	0.058	0.015	0.043
2072	DLAT	DLAT	chr11	+	111921957	111922073	111930626	111930789	111915861	111915954	111931761	111931898	2072	0	81	13	233	240	250	0.0168593533892	0.12692189306	0.0	0.055	-0.055
3924	SLC7A6	SLC7A6	chr16	+	68300495	68300624	68308593	68309152	68298418	68298479	68321648	68321774	3924	9	78	18	55	250	250	0.0170897904163	0.128491530768	0.103	0.247	-0.144
2878	IST1	IST1	chr16	+	71957190	71957283	71958675	71958720	71956376	71956583	71961516	71964540	2878	76	62	259	130	217	169	0.0171185613781	0.128542838451	0.488	0.608	-0.12
1028	ZNF33A	ZNF33A	chr10	+	38314275	38314339	38328340	38328420	38306218	38306314	38343302	38348995	1028	0	2	14	1	188	204	0.0172105588902	0.128738497343	0.0	0.938	-0.938
2799	DIS3	DIS3	chr13	-	73350062	73350230	73351557	73351631	73349348	73349513	73352324	73352518	2799	119	271	103	157	198	250	0.0171977087791	0.128738497343	0.357	0.453	-0.096
982	TANGO2	TANGO2	chr22	+	20043465	20043536	20050860	20050965	20039987	20040107	20052064	20053449	982	51	36	20	33	195	229	0.0172001929541	0.128738497343	0.625	0.416	0.209
450	BCL2L11	BCL2L11	chr2	+	111907620	111907724	111911356	111911481	111881309	111881716	111921709	111926022	450	45	8	100	4	228	249	0.0172545496678	0.128902930363	0.86	0.965	-0.105
1573	CUX1	CUX1	chr7	+	101713618	101713697	101740643	101740781	101671377	101671425	101747615	101747739	1573	108	206	72	211	203	250	0.0173770773291	0.129323433185	0.392	0.296	0.096
2612	ARFGAP2	ARFGAP2	chr11	-	47193831	47193884	47197401	47197474	47193214	47193351	47198066	47198185	2612	70	57	100	138	197	177	0.0173439427544	0.129323433185	0.525	0.394	0.131
5015	LDLR	LDLR	chr19	+	11233849	11234020	11238683	11238761	11231045	11231198	11240188	11240346	5015	206	92	1453	886	250	202	0.0173656361747	0.129323433185	0.644	0.57	0.074
2425	GART	GART	chr21	-	34882089	34882227	34883558	34883765	34878280	34878411	34889295	34889448	2425	260	164	276	239	250	250	0.0174190942037	0.129471617704	0.613	0.536	0.077
5013	LDLR	LDLR	chr19	+	11213339	11213462	11215895	11216276	11210898	11211021	11217240	11217363	5013	167	117	1216	1152	247	250	0.0174942745107	0.129701222543	0.591	0.517	0.074
6386	ARMC8	ARMC8	chr3	+	137907296	137907372	137928658	137928735	137906089	137906441	137940767	137940839	6386	33	67	24	102	200	201	0.017483196992	0.129701222543	0.331	0.191	0.14
2598	MELK	MELK	chr9	+	36589532	36589649	36597218	36597287	36572858	36573004	36599390	36599483	2598	13	183	35	226	241	193	0.017631814498	0.130555673217	0.054	0.11	-0.056
109	BAZ1B	BAZ1B	chr7	-	72891197	72892899	72903523	72903721	72884674	72884813	72907129	72907251	109	205	375	229	313	250	250	0.0178986067118	0.131368595878	0.353	0.423	-0.07
15	TSEN54	TSEN54	chr17	+	73517785	73518414	73519355	73519416	73517489	73517591	73519743	73519860	15	146	41	76	40	250	185	0.0178790579082	0.131368595878	0.725	0.584	0.141
2586	WDR37	WDR37	chr10	+	1118055	1118233	1123846	1123943	1102775	1102908	1125950	1126046	2586	10	37	5	72	250	221	0.0178780113668	0.131368595878	0.193	0.058	0.135
2823	RDH11	RDH11	chr14	-	68156928	68157138	68157856	68157961	68151731	68151921	68162346	68162510	2823	5	128	10	1121	229	250	0.0178519473466	0.131368595878	0.041	0.01	0.031
3122	HACL1	HACL1	chr3	-	15628031	15628109	15631046	15631119	15626754	15626849	15633106	15633187	3122	53	33	35	46	197	202	0.0178146893523	0.131368595878	0.622	0.438	0.184
4275	PTK2	PTK2	chr8	-	141710989	141711121	141712668	141712806	141696730	141696793	141716217	141716304	4275	242	266	418	350	250	250	0.0177849508698	0.131368595878	0.476	0.544	-0.068
54	EIF4A2	EIF4A2	chr3	+	186505283	186505373	186505591	186505671	186504915	186505053	186506913	186507685	54	1426	761	764	338	214	204	0.0178355255616	0.131368595878	0.641	0.683	-0.042
2684	CHAF1A	CHAF1A	chr19	+	4418016	4418073	4422562	4422792	4408899	4409756	4423331	4423392	2684	64	145	111	159	181	250	0.0180508617332	0.131668716449	0.379	0.491	-0.112
308	ECD	ECD	chr10	-	74912050	74912179	74914013	74914206	74908033	74908162	74916032	74916211	308	204	180	196	120	250	250	0.0180502091391	0.131668716449	0.531	0.62	-0.089
3389	RWDD3	RWDD3	chr1	+	95705332	95705465	95709766	95710254	95699710	95699871	95712097	95712213	3389	1	50	6	32	250	250	0.0180519001722	0.131668716449	0.02	0.158	-0.138
5375	CHTOP	CHTOP	chr1	+	153614721	153614905	153615702	153615840	153610770	153610924	153617539	153618782	5375	163	168	245	178	250	250	0.0179946282602	0.131668716449	0.492	0.579	-0.087
5940	NID1	NID1	chr1	-	236175220	236175343	236176710	236176860	236156944	236157172	236180447	236180573	5940	135	115	49	71	250	247	0.0180239715234	0.131668716449	0.537	0.405	0.132
6140	NRM	NRM	chr6	-	30657052	30657229	30657801	30658020	30655823	30656719	30658618	30658906	6140	41	75	99	103	250	250	0.0181496322413	0.132216910494	0.353	0.49	-0.137
6107	POC1A	POC1A	chr3	-	52130584	52130728	52156394	52156493	52109248	52110001	52159128	52159197	6107	166	128	156	176	223	250	0.0181836542089	0.132300202114	0.592	0.498	0.094
1981	NUP93	NUP93	chr16	+	56872863	56872981	56875616	56875745	56871519	56871638	56878410	56878861	1981	165	184	433	356	242	250	0.0182184017863	0.132388559879	0.481	0.557	-0.076
1598	TMEM143	TMEM143	chr19	-	48848416	48848611	48863328	48863433	48846577	48846708	48866547	48866788	1598	5	4	5	30	229	250	0.0182740948528	0.132628715679	0.577	0.154	0.423
2358	SH3RF2	SH3RF2	chr5	+	145427334	145427426	145435543	145435776	145393309	145393624	145439428	145439787	2358	48	22	137	122	216	250	0.0183864984303	0.133279358052	0.716	0.565	0.151
5707	IRAK1	IRAK1	chrX	-	153278493	153278884	153281482	153281548	153275956	153277368	153281887	153282095	5707	466	14	474	3	190	250	0.0184865898897	0.133839254616	0.978	0.995	-0.017
1553	POLL	POLL	chr10	-	103344358	103344676	103345618	103345913	103340004	103340173	103347002	103347163	1553	8	11	34	12	250	250	0.0186244590088	0.134412372894	0.421	0.739	-0.318
1565	LCOR	LCOR	chr10	+	98703869	98704002	98708764	98709052	98667424	98667504	98711859	98711953	1565	21	24	32	87	250	250	0.0185961505349	0.134412372894	0.467	0.269	0.198
3614	ATP6V0A1	ATP6V0A1	chr17	+	40620027	40620125	40622107	40622236	40618446	40618525	40629677	40629760	3614	71	69	132	76	222	250	0.0186804971036	0.134412372894	0.537	0.662	-0.125
3785	LOC102606465	LOC102606465	chr1	+	101540950	101541272	101542918	101543064	101491401	101491617	101549016	101549130	3785	11	10	15	2	250	250	0.0186662994802	0.134412372894	0.524	0.882	-0.358
4995	KIAA1191	KIAA1191	chr5	-	175782573	175782752	175786483	175786570	175779624	175779751	175786813	175786921	4995	222	435	217	320	211	250	0.0186647287582	0.134412372894	0.377	0.446	-0.069
1743	NT5C3B	NT5C3B	chr17	-	39987052	39987142	39988643	39988729	39985041	39985204	39991321	39991368	1743	168	441	139	263	210	214	0.0187242447841	0.134561842577	0.28	0.35	-0.07
3599	MAD1L1	MAD1L1	chr7	-	2041699	2041756	2054136	2054277	2020087	2020176	2108828	2108973	3599	47	66	69	52	250	181	0.018783223053	0.134820266448	0.34	0.49	-0.15
6302	CAPN1	CAPN1	chr11	+	64950171	64950439	64950944	64951063	64949303	64949484	64953387	64953521	6302	211	305	1081	1967	250	243	0.0188159304212	0.134889723962	0.402	0.348	0.054
1442	HACE1	HACE1	chr6	-	105259185	105259268	105280916	105281048	105244803	105244900	105291097	105291173	1442	24	14	31	47	250	207	0.0188525500763	0.134987024202	0.587	0.353	0.234
1319	ACADVL	ACADVL	chr17	+	7124242	7124377	7124856	7125001	7124084	7124149	7125270	7125400	1319	390	357	1738	1312	250	250	0.018981467434	0.1353715506	0.522	0.57	-0.048
2152	JAG1	JAG1	chr20	-	10626618	10626732	10627586	10627751	10626003	10626117	10628607	10628758	2152	80	27	157	96	250	238	0.0189547541695	0.1353715506	0.738	0.609	0.129
2472	MBOAT2	MBOAT2	chr2	-	9028147	9028203	9048750	9048846	9022640	9022695	9083315	9083393	2472	67	86	160	128	220	180	0.0190182525288	0.1353715506	0.389	0.506	-0.117
3946	USP31	USP31	chr16	-	23091266	23091492	23093758	23093878	23085042	23085201	23096180	23096310	3946	29	3	44	19	244	250	0.0190218176787	0.1353715506	0.908	0.704	0.204
940	CD44	CD44	chr11	+	35226058	35226187	35232792	35232996	35219667	35219793	35236398	35236461	940	2	138	16	2860	250	250	0.018992207272	0.1353715506	0.014	0.006	0.008
2255	DNM1L	DNM1L	chr12	+	32890798	32890876	32891197	32891230	32890038	32890095	32892997	32893174	2255	90	95	99	165	202	157	0.0190607414088	0.135483934989	0.424	0.318	0.106
4356	UPF3A	UPF3A	chr13	+	115048311	115048418	115051776	115051875	115047058	115047321	115051993	115052104	4356	79	232	69	127	231	223	0.0191699478654	0.136095011694	0.247	0.344	-0.097
5895	KLF7	KLF7	chr2	-	207953181	207953305	207988497	207989128	207938861	207945988	208030190	208030740	5895	27	38	111	79	250	248	0.0192795248114	0.13670723586	0.413	0.582	-0.169
1729	DSN1	DSN1	chr20	-	35399275	35399596	35399827	35399876	35396371	35396445	35402064	35402230	1729	14	134	32	140	173	250	0.0193240017644	0.136856926643	0.131	0.248	-0.117
1276	MARCH6	MARCH6	chr5	+	10387105	10387178	10390443	10390612	10378870	10378944	10391653	10391843	1276	17	161	9	226	197	250	0.019349151537	0.13686954173	0.118	0.048	0.07
1065	ATE1	ATE1	chr10	-	123658355	123658484	123659380	123659509	123629520	123629553	123661905	123662135	1065	57	88	54	144	250	250	0.0194789796768	0.137621693567	0.393	0.273	0.12
1824	CDKL3	CDKL3	chr5	-	133644264	133644418	133647982	133648071	133643828	133644157	133655048	133655188	1824	0	13	3	4	213	250	0.0195628600032	0.137881673934	0.0	0.468	-0.468
3419	H2AFY	H2AFY	chr5	-	134688635	134688735	134696186	134696294	134681657	134681747	134705095	134705293	3419	511	656	842	1285	232	224	0.0195604390122	0.137881673934	0.429	0.388	0.041
2551	SIN3B	SIN3B	chr19	+	16964953	16965072	16973162	16973370	16963879	16963969	16974490	16974607	2551	161	120	120	56	243	250	0.0197782118541	0.139231955324	0.58	0.688	-0.108
1051	FAM35A	FAM35A	chr10	+	88856690	88856746	88911106	88912636	88854952	88855005	88917804	88917912	1051	0	83	6	102	180	250	0.0200657323406	0.139366565356	0.0	0.076	-0.076
1100	ZNF562	ZNF562	chr19	-	9767222	9767329	9770054	9770143	9759337	9764554	9771395	9771550	1100	23	3	19	12	213	231	0.0201731500635	0.139366565356	0.893	0.632	0.261
1369	NQO2	NQO2	chr6	+	3002283	3002520	3004728	3004885	3000049	3000319	3006701	3006793	1369	10	7	0	5	250	250	0.0202180228383	0.139366565356	0.588	0.0	0.588
1701	AMBRA1	AMBRA1	chr11	-	46431825	46431918	46455023	46455178	46430062	46430256	46456398	46456587	1701	49	54	71	41	250	217	0.0202312155603	0.139366565356	0.441	0.6	-0.159
2005	RRM1	RRM1	chr11	+	4127275	4127453	4128664	4128765	4123222	4123311	4130873	4130933	2005	627	431	688	384	250	225	0.019883068386	0.139366565356	0.567	0.617	-0.05
2310	IL18	IL18	chr11	-	112020794	112020929	112025697	112025784	112019325	112019459	112034628	112034840	2310	119	107	201	264	211	250	0.0201675917874	0.139366565356	0.569	0.474	0.095
2350	PRDM4	PRDM4	chr12	-	108145191	108145986	108147700	108147886	108140051	108140201	108150608	108150742	2350	166	110	143	141	250	250	0.0201164936869	0.139366565356	0.601	0.504	0.097
270	HSPA8	HSPA8	chr11	-	122931300	122931506	122931827	122932037	122930823	122930976	122932771	122933043	270	5210	7040	5781	7361	250	250	0.0199514852557	0.139366565356	0.425	0.44	-0.015
2781	ARIH2	ARIH2	chr3	+	48960180	48960244	48964894	48965246	48956280	48956431	48999044	48999112	2781	24	141	11	154	188	250	0.0199432621156	0.139366565356	0.185	0.087	0.098
2901	SEPT2	SEPT2	chr2	+	242255836	242255955	242259617	242259702	242255275	242255397	242263630	242263656	2901	6	11	45	22	243	209	0.0201124744145	0.139366565356	0.319	0.638	-0.319
3722	SHC1	SHC1	chr1	-	154938018	154938257	154938421	154938553	154934773	154936407	154938637	154938707	3722	240	809	243	641	250	250	0.0202034156334	0.139366565356	0.229	0.275	-0.046
3979	TMCO3	TMCO3	chr13	+	114193671	114193822	114201614	114201694	114188359	114188555	114202617	114202767	3979	628	475	405	242	250	204	0.0201385989924	0.139366565356	0.519	0.577	-0.058
4695	FLOT1	FLOT1	chr6	-	30709390	30709481	30709568	30709644	30708966	30709110	30709923	30709980	4695	176	367	93	275	200	215	0.0201336906574	0.139366565356	0.34	0.267	0.073
5306	WDR20	WDR20	chr14	+	102661274	102661457	102674939	102676199	102606188	102606509	102689166	102690010	5306	14	8	51	7	250	250	0.020143469088	0.139366565356	0.636	0.879	-0.243
5494	RBP7	RBP7	chr1	+	10067627	10067806	10068230	10068332	10057254	10057389	10075839	10076078	5494	168	135	121	62	250	226	0.0200996687513	0.139366565356	0.529	0.638	-0.109
5838	PSMD13	PSMD13	chr11	+	238997	239076	244040	244216	236807	237144	244425	244469	5838	546	313	616	440	203	250	0.0200177782609	0.139366565356	0.682	0.633	0.049
6005	MRPL37	MRPL37	chr1	+	54675618	54675804	54678173	54678331	54670967	54671083	54681813	54682017	6005	980	601	676	498	250	250	0.0199637292889	0.139366565356	0.62	0.576	0.044
6203	PUS7	PUS7	chr7	-	105103067	105103197	105105759	105105861	105099614	105099706	105108783	105108910	6203	72	106	52	129	226	250	0.0199218732277	0.139366565356	0.429	0.308	0.121
6	LINC00152	LINC00152	chr2	+	87772258	87772404	87779741	87779942	87754973	87755164	87820725	87821030	6	7	45	6	155	250	250	0.0202494360795	0.139366565356	0.135	0.037	0.098
3878	GDE1	GDE1	chr16	-	19516202	19516414	19519008	19519101	19513014	19514939	19522160	19522266	3878	119	239	351	520	217	250	0.020335596389	0.139795291139	0.365	0.437	-0.072
3662	CARKD	CARKD	chr13	+	111274562	111274713	111279785	111279894	111267806	111267994	111286891	111286942	3662	72	123	81	84	250	233	0.0204692245383	0.140548942697	0.353	0.473	-0.12
3473	BZW1	BZW1	chr2	+	201680389	201680484	201681047	201681113	201680063	201680240	201681828	201681964	3473	1417	610	2581	963	219	190	0.0205572615982	0.140823252843	0.668	0.699	-0.031
602	ITGA7	ITGA7	chr12	-	56093653	56093773	56094045	56094177	56092493	56092701	56094682	56094938	602	24	29	1	10	250	244	0.0205491880616	0.140823252843	0.447	0.089	0.358
2669	CRTC1	CRTC1	chr19	+	18879294	18879603	18885709	18885796	18876213	18876338	18886450	18886631	2669	30	20	5	13	250	211	0.0206194999042	0.141084592218	0.559	0.245	0.314
3401	MAPKBP1	MAPKBP1	chr15	+	42106747	42106937	42107456	42107603	42105818	42105979	42107821	42107997	3401	9	14	59	30	250	250	0.0207348465673	0.141708280449	0.391	0.663	-0.272
4662	DAG1	DAG1	chr3	+	49508397	49508482	49514281	49514333	49507564	49507866	49547851	49548252	4662	6	8	1	15	209	176	0.0207609779318	0.14172150087	0.387	0.053	0.334
5299	REXO2	REXO2	chr11	+	114316700	114316809	114318547	114318601	114311377	114311461	114320567	114321000	5299	28	263	15	299	233	178	0.0207947259775	0.14178662404	0.075	0.037	0.038
3180	KBTBD2	KBTBD2	chr7	-	32914603	32914769	32919046	32919554	32907777	32910492	32931147	32931468	3180	30	137	38	91	250	250	0.0209455832286	0.142483485447	0.18	0.295	-0.115
5820	TMF1	TMF1	chr3	-	69075146	69075248	69077050	69077143	69074710	69074863	69077376	69077446	5820	49	81	122	121	217	226	0.0209265034014	0.142483485447	0.387	0.512	-0.125
5587	CD46	CD46	chr1	+	207941123	207941168	207943665	207943707	207940357	207940540	207956636	207956675	5587	144	394	318	662	169	166	0.0209826827958	0.142570270458	0.264	0.321	-0.057
1504	HNRNPR	HNRNPR	chr1	-	23650048	23650225	23660010	23660124	23648020	23648156	23664246	23664354	1504	626	508	887	859	238	250	0.0211312977286	0.143413685743	0.564	0.52	0.044
575	KIRREL	KIRREL	chr1	+	158045902	158046052	158047780	158047930	157963062	157963518	158054211	158054369	575	198	256	311	529	250	250	0.0212180853358	0.143836025245	0.436	0.37	0.066
1921	PTP4A2	PTP4A2	chr1	-	32377296	32377427	32381495	32381588	32372021	32374561	32384570	32385259	1921	371	79	751	110	217	250	0.0212832298176	0.143955259738	0.844	0.887	-0.043
5651	SFXN1	SFXN1	chr5	+	174940465	174940593	174943616	174943666	174939113	174939199	174948921	174948971	5651	223	139	243	105	250	174	0.0212936070229	0.143955259738	0.528	0.617	-0.089
6072	CRCP	CRCP	chr7	+	65599266	65599361	65610429	65610487	65592690	65592727	65617194	65619553	6072	18	87	7	96	219	182	0.0213094092868	0.143955259738	0.147	0.057	0.09
1111	BCAS2	BCAS2	chr1	-	115118210	115118372	115119308	115119379	115113320	115113371	115123919	115124012	1111	220	356	192	412	195	250	0.0213399855566	0.143995732033	0.442	0.374	0.068
2579	SEC16A	SEC16A	chr9	-	139339503	139339563	139340096	139340171	139338274	139338352	139341306	139341401	2579	89	50	122	38	199	184	0.0214687288947	0.144697750444	0.622	0.748	-0.126
4689	ITGA9-AS1	ITGA9-AS1	chr3	-	37876169	37876258	37892914	37892983	37862504	37862591	37903191	37903271	4689	3	2	2	22	193	213	0.0216653704573	0.145855258354	0.623	0.091	0.532
6256	GPI	GPI	chr19	+	34887485	34887562	34890111	34890240	34887205	34887335	34890460	34890536	6256	780	1431	710	1508	201	250	0.0217896141227	0.146523272005	0.404	0.369	0.035
4600	ACP1	ACP1	chr2	+	272036	272150	272191	272305	271865	271939	275139	275201	4600	1263	358	1024	234	238	238	0.0218253697173	0.146595401874	0.779	0.814	-0.035
2346	DUSP5	DUSP5	chr10	+	112262478	112262627	112266692	112266912	112257624	112258258	112269777	112271302	2346	165	205	532	868	250	250	0.0218925915922	0.146878475321	0.446	0.38	0.066
5318	PLEKHG3	PLEKHG3	chr14	+	65195713	65195811	65196960	65197030	65194310	65194700	65197359	65197406	5318	20	37	166	156	222	194	0.021970596561	0.147233162538	0.321	0.482	-0.161
1032	TRIM5	TRIM5	chr11	-	5687210	5687311	5688918	5688941	5686885	5686912	5699433	5699664	1032	8	54	40	108	147	225	0.0222493198251	0.147748601151	0.185	0.362	-0.177
1203	PTMS	PTMS	chr12	+	6879086	6879165	6879322	6879384	6878768	6878840	6879557	6880118	1203	801	343	741	254	203	186	0.0221399605532	0.147748601151	0.681	0.728	-0.047
2946	ZWILCH	ZWILCH	chr15	+	66801083	66801230	66806325	66806421	66797420	66797729	66807863	66807982	2946	3	147	14	180	250	220	0.0221924721361	0.147748601151	0.018	0.064	-0.046
3390	RWDD3	RWDD3	chr1	+	95705332	95705465	95709766	95710207	95699710	95699871	95712097	95712213	3390	1	31	6	20	250	250	0.022076731912	0.147748601151	0.031	0.231	-0.2
5079	NET1	NET1	chr10	+	5471132	5471192	5493792	5493900	5468617	5468684	5494320	5494488	5079	34	658	26	924	184	232	0.0221660288666	0.147748601151	0.061	0.034	0.027
5171	CDCP1	CDCP1	chr3	-	45153574	45153937	45159903	45160113	45151964	45152333	45187697	45187914	5171	10	75	191	685	250	250	0.0222345246654	0.147748601151	0.118	0.218	-0.1
5728	PPHLN1	PPHLN1	chr12	+	42748962	42749024	42792655	42792796	42729684	42729776	42835116	42835765	5728	114	497	123	383	186	250	0.0221341761461	0.147748601151	0.236	0.302	-0.066
603	ETHE1	ETHE1	chr19	-	44015588	44015718	44030666	44030811	44012926	44013016	44031248	44031396	603	42	167	172	442	250	250	0.0222339148635	0.147748601151	0.201	0.28	-0.079
2492	PLEKHA6	PLEKHA6	chr1	-	204192589	204192713	204197210	204197356	204187978	204191907	204197855	204197989	2492	12	16	93	47	250	248	0.0223488095404	0.148241197597	0.427	0.662	-0.235
495	TINAGL1	TINAGL1	chr1	+	32044804	32044868	32048749	32048842	32042085	32042196	32049061	32049176	495	0	1	1	622	188	217	0.0224128537911	0.14849783332	0.0	0.002	-0.002
1299	CERS4	CERS4	chr19	+	8275589	8275746	8315959	8316133	8274216	8274378	8319382	8319500	1299	16	77	2	45	250	250	0.0224455437731	0.148546384044	0.172	0.043	0.129
4548	HAUS1	HAUS1	chr18	+	43699891	43700026	43702432	43702556	43685159	43685334	43703264	43703330	4548	9	335	1	381	250	248	0.0224990061123	0.148564463134	0.026	0.003	0.023
6056	TMEM98	TMEM98	chr17	+	31258492	31258677	31260191	31260323	31258344	31258420	31261308	31261342	6056	439	645	286	333	250	250	0.0224964741029	0.148564463134	0.405	0.462	-0.057
6050	MAP3K1	MAP3K1	chr5	+	56183204	56183347	56184052	56184184	56181758	56181890	56189357	56191978	6050	57	71	104	212	250	250	0.0225956556513	0.149034634178	0.445	0.329	0.116
1511	ABCC1	ABCC1	chr16	+	16110352	16110478	16126965	16127027	16103632	16103758	16130328	16130460	1511	0	33	9	71	250	186	0.0229005358919	0.15070611092	0.0	0.086	-0.086
3392	RWDD3	RWDD3	chr1	+	95705332	95705465	95709766	95710254	95699710	95699871	95712311	95712781	3392	1	27	5	13	250	250	0.0228846077882	0.15070611092	0.036	0.278	-0.242
2435	TNC	TNC	chr9	-	117808688	117808961	117825195	117825468	117804497	117804620	117826074	117826347	2435	203	231	459	677	250	250	0.0229481065981	0.15084967491	0.468	0.404	0.064
4569	CHMP4B	CHMP4B	chr20	+	32438757	32438872	32439882	32440009	32436272	32436450	32441301	32442173	4569	1376	2073	1105	1872	239	250	0.0230289195364	0.151211190274	0.41	0.382	0.028
1770	TAPBP	TAPBP	chr6	-	33280993	33281254	33281470	33281641	33272765	33273164	33281781	33282164	1770	104	254	213	375	250	250	0.0230950447871	0.151475562506	0.291	0.362	-0.071
1099	RFK	RFK	chr9	-	79003469	79003572	79007333	79007485	79000432	79002445	79009005	79009444	1099	128	244	220	305	250	227	0.0232532211457	0.152342411913	0.323	0.396	-0.073
2051	ADNP	ADNP	chr20	-	49520425	49520538	49545187	49545362	49518553	49518646	49547362	49547527	2051	3	109	15	145	250	237	0.0232847959627	0.152378826764	0.025	0.089	-0.064
250	ILF3	ILF3	chr19	+	10798021	10798384	10799225	10799354	10794592	10794646	10799854	10803095	250	164	468	179	677	250	250	0.0233678663573	0.152751778186	0.259	0.209	0.05
5520	USP37	USP37	chr2	-	219320302	219320441	219321814	219321884	219314973	219319740	219324512	219324628	5520	8	23	22	20	194	250	0.0234453485317	0.153087409532	0.31	0.586	-0.276
3492	PLAU	PLAU	chr10	+	75671972	75672080	75672681	75672856	75671798	75671826	75673047	75673139	3492	775	1754	5651	11522	232	250	0.0235012971196	0.153281845467	0.323	0.346	-0.023
1751	PDCL	PDCL	chr9	-	125585294	125585476	125588894	125589071	125580375	125582915	125590749	125590935	1751	144	282	150	210	250	250	0.0236737639288	0.153899160201	0.338	0.417	-0.079
1994	CLINT1	CLINT1	chr5	-	157221905	157221980	157230657	157230727	157218710	157219003	157232873	157233120	1994	243	200	224	249	194	199	0.0236437832478	0.153899160201	0.555	0.48	0.075
2488	ATP2C1	ATP2C1	chr3	+	130718361	130718503	130720063	130720188	130717137	130717233	130734995	130735555	2488	428	100	715	119	250	249	0.023674772638	0.153899160201	0.81	0.857	-0.047
1966	HMGA1	HMGA1	chr6	+	34210488	34210572	34211244	34211295	34208513	34208692	34212607	34214008	1966	880	194	3943	1055	208	175	0.0238554084968	0.154839907515	0.792	0.759	0.033
5108	RABEPK	RABEPK	chr9	+	127982817	127982979	127990188	127990338	127975648	127975801	127994874	127995024	5108	192	225	132	107	250	250	0.0238723640918	0.154839907515	0.46	0.552	-0.092
70	RBM5	RBM5	chr3	+	50129475	50129641	50131152	50131308	50127814	50127884	50137414	50137484	70	204	214	223	170	250	250	0.0239445980263	0.155136626814	0.488	0.567	-0.079
1435	PDCD6	PDCD6	chr5	+	304291	304336	311407	311517	272825	272887	314531	315089	1435	52	498	84	529	169	234	0.0242098906835	0.156413334849	0.126	0.18	-0.054
2089	ACAA1	ACAA1	chr3	-	38168000	38168191	38169276	38169357	38167316	38167372	38170780	38170879	2089	164	65	165	39	205	250	0.0242217679201	0.156413334849	0.755	0.838	-0.083
2293	SDHD	SDHD	chr11	+	111958580	111958697	111959590	111959735	111957547	111957683	111965528	111966525	2293	267	333	296	474	241	250	0.0241838434521	0.156413334849	0.454	0.393	0.061
794	ODC1	ODC1	chr2	-	10584220	10584393	10584599	10584773	10583827	10583962	10585056	10585175	794	1295	1602	927	1304	250	250	0.0244208421292	0.157525189814	0.447	0.416	0.031
3132	NAP1L1	NAP1L1	chr12	-	76462688	76462774	76467982	76468019	76461150	76461253	76478346	76478813	3132	21	2143	41	2296	161	210	0.0244488131831	0.157532121907	0.013	0.023	-0.01
3831	NDUFA5	NDUFA5	chr7	-	123190523	123190640	123197457	123197502	123185664	123185730	123197828	123197958	3831	10	355	2	336	169	241	0.0244799932446	0.157559692784	0.039	0.008	0.031
5103	CHN1	CHN1	chr2	-	175711607	175711685	175742567	175742856	175689161	175689246	175779785	175779899	5103	47	85	18	13	250	202	0.0245680986132	0.157953187242	0.309	0.528	-0.219
6127	ARHGDIA	ARHGDIA	chr17	-	79827205	79827282	79827417	79827501	79827048	79827112	79827616	79827833	6127	1063	1406	1188	1780	208	201	0.0246038000906	0.15800927317	0.422	0.392	0.03
244	DDX55	DDX55	chr12	+	124090619	124090706	124091978	124092070	124090477	124090528	124092146	124092209	244	31	121	32	64	211	216	0.0247055298838	0.158488815476	0.208	0.339	-0.131
3973	PTPN13	PTPN13	chr4	+	87690921	87691136	87691253	87691352	87688969	87689129	87692323	87692688	3973	53	39	117	149	250	223	0.0247852679566	0.158826383394	0.548	0.412	0.136
644	NISCH	NISCH	chr3	+	52524090	52524247	52524720	52524849	52523351	52523694	52525367	52525529	644	57	103	34	109	250	250	0.0248484640598	0.159057326774	0.356	0.238	0.118
619	UBAP1	UBAP1	chr9	+	34196333	34196456	34216671	34216787	34179002	34179238	34220905	34220946	619	0	22	4	16	247	240	0.0249373249923	0.15945186952	0.0	0.195	-0.195
37	CBFB	CBFB	chr16	+	67100584	67100701	67116115	67116242	67063629	67063716	67132612	67134958	37	5	139	22	213	241	250	0.0249884854271	0.159604753704	0.036	0.097	-0.061
2720	FAM189B	FAM189B	chr1	-	155223874	155223985	155224190	155224247	155223649	155223769	155224443	155225274	2720	19	43	26	131	181	235	0.0250170145869	0.159612913328	0.365	0.205	0.16
5188	MAP4K3	MAP4K3	chr2	-	39583389	39583480	39605206	39605264	39570528	39570593	39664032	39664453	5188	9	70	24	74	182	215	0.0250835380111	0.159863201448	0.132	0.277	-0.145
975	FDFT1	FDFT1	chr8	+	11667175	11667359	11679258	11679387	11660267	11660440	11683532	11683724	975	8	500	17	3453	250	250	0.0252043213358	0.160458380504	0.016	0.005	0.011
184	PGAP2	PGAP2	chr11	+	3832479	3832654	3844842	3844970	3829765	3829881	3845112	3845365	184	24	0	32	6	250	250	0.0253614651927	0.161283497974	1.0	0.842	0.158
2059	TFDP1	TFDP1	chr13	+	114265310	114265377	114277494	114277601	114240088	114240164	114285937	114286059	2059	188	964	148	577	191	231	0.025542437301	0.162258194438	0.191	0.237	-0.046
5456	ABHD14A-ACY1	ABHD14A-ACY1	chr3	+	52021571	52021640	52022539	52022619	52020620	52020677	52022781	52022842	5456	4	58	1	140	193	204	0.0256430955436	0.162721138244	0.068	0.007	0.061
4337	SEC11A	SEC11A	chr15	-	85213955	85214013	85223943	85224063	85212767	85213300	85259255	85259691	4337	4	536	22	840	244	182	0.0256916041822	0.162852516986	0.006	0.019	-0.013
1407	AP2M1	AP2M1	chr3	+	183894738	183894855	183896644	183896910	183892633	183892747	183897956	183898039	1407	921	1494	695	975	241	250	0.0259163526179	0.164099543009	0.39	0.425	-0.035
3799	FUCA2	FUCA2	chr6	-	143823068	143823259	143825049	143825389	143818525	143818634	143828373	143828561	3799	803	731	603	459	250	250	0.0261565933604	0.165422440504	0.523	0.568	-0.045
4978	TM7SF3	TM7SF3	chr12	-	27148169	27148341	27156168	27156323	27135705	27135792	27167010	27167339	4978	55	0	124	9	250	250	0.0261817658096	0.165422440504	1.0	0.932	0.068
1127	PDLIM1	PDLIM1	chr10	-	96998324	96998442	97006971	97007123	96997324	96997868	97023620	97023820	1127	283	367	863	912	250	242	0.0266401298727	0.167980071418	0.427	0.478	-0.051
1964	XRCC1	XRCC1	chr19	-	44065061	44065172	44079061	44079154	44058797	44058956	44079559	44079730	1964	129	107	185	103	217	235	0.0266439280087	0.167980071418	0.566	0.66	-0.094
375	BIN1	BIN1	chr2	-	127808377	127808488	127815048	127815177	127805598	127806209	127816586	127816731	375	109	61	151	51	250	235	0.026762351153	0.168545258821	0.627	0.736	-0.109
2961	APOO	APOO	chrX	-	23876758	23876850	23886709	23886805	23858429	23858494	23892519	23892574	2961	91	5	95	0	220	216	0.0268231459163	0.168746687037	0.947	1.0	-0.053
4061	DTNB	DTNB	chr2	-	25678273	25678363	25705664	25705742	25674416	25674504	25754341	25754466	4061	53	45	25	8	202	214	0.0269498500727	0.169361879695	0.555	0.768	-0.213
2390	CLCC1	CLCC1	chr1	-	109484026	109484120	109486096	109486237	109482666	109482764	109486457	109486529	2390	68	129	84	100	250	218	0.0271085518952	0.170176622133	0.315	0.423	-0.108
2836	GNB1	GNB1	chr1	-	1724683	1724750	1735857	1736020	1721833	1722035	1737913	1737977	2836	1865	969	2548	1177	250	191	0.0272159056454	0.170667622447	0.595	0.623	-0.028
4692	FLOT1	FLOT1	chr6	-	30708966	30709110	30709390	30709481	30708272	30708368	30709568	30709644	4692	241	56	170	22	215	250	0.0272953671863	0.17098285092	0.833	0.9	-0.067
2281	SHKBP1	SHKBP1	chr19	+	41094987	41095084	41096635	41096759	41094529	41094685	41096881	41097305	2281	224	204	336	230	221	248	0.0274407128578	0.171709674368	0.552	0.621	-0.069
131	SLC44A2	SLC44A2	chr19	+	10745649	10745749	10746998	10747261	10745431	10745563	10747337	10747432	131	114	101	848	542	224	250	0.0275966765729	0.171971400272	0.557	0.636	-0.079
1943	STRN3	STRN3	chr14	-	31388171	31388312	31398406	31398517	31382729	31382863	31404368	31404510	1943	4	11	47	34	235	250	0.0276293473888	0.171971400272	0.279	0.595	-0.316
281	UBE2J1	UBE2J1	chr6	-	90045020	90045150	90047923	90048029	90036343	90039676	90048177	90048262	281	469	20	1088	23	230	250	0.027542222696	0.171971400272	0.962	0.981	-0.019
4436	UBAP2L	UBAP2L	chr1	+	154201090	154201201	154207066	154207235	154199757	154199835	154207671	154207767	4436	488	455	503	381	235	250	0.0275769076139	0.171971400272	0.533	0.584	-0.051
6333	IFI44	IFI44	chr1	+	79126238	79126339	79128388	79128563	79124996	79125168	79129449	79129763	6333	26	73	8	6	225	250	0.0276189773473	0.171971400272	0.284	0.597	-0.313
3586	MCUR1	MCUR1	chr6	-	13801519	13801621	13802474	13802578	13800572	13800614	13807156	13807276	3586	157	132	280	323	228	226	0.0277598244114	0.172541493201	0.541	0.462	0.079
871	MEGF6	MEGF6	chr1	-	3409202	3409331	3410334	3410463	3407475	3407523	3410559	3410688	871	17	4	33	28	250	250	0.0277798579628	0.172541493201	0.81	0.541	0.269
183	KRIT1	KRIT1	chr7	-	91874215	91874485	91874740	91874909	91871347	91871451	91875219	91875414	183	7	10	21	7	250	250	0.0278769636391	0.172816606883	0.412	0.75	-0.338
189	PGAP2	PGAP2	chr11	+	3838582	3838765	3844138	3844223	3832479	3832654	3845112	3845365	189	7	5	4	17	250	209	0.0278831643341	0.172816606883	0.539	0.164	0.375
1344	ZFYVE27	ZFYVE27	chr10	+	99498233	99498431	99504485	99504672	99496877	99497078	99508025	99508121	1344	69	92	32	76	250	250	0.0279654715473	0.173143516757	0.429	0.296	0.133
4901	LETMD1	LETMD1	chr12	+	51442816	51442968	51449617	51449804	51442081	51442261	51449926	51450028	4901	19	36	54	48	250	250	0.0279976942246	0.173159973678	0.345	0.529	-0.184
4633	GARNL3	GARNL3	chr9	+	130147305	130147424	130149471	130149610	130145716	130145824	130151182	130151398	4633	8	10	8	1	243	250	0.0280639751573	0.173327040854	0.451	0.892	-0.441
6110	SUSD1	SUSD1	chr9	-	114814678	114814718	114820707	114820966	114804146	114804240	114840817	114841004	6110	2	41	12	52	250	164	0.0280838930802	0.173327040854	0.031	0.131	-0.1
1501	ETNK2	ETNK2	chr1	-	204115769	204115892	204118830	204119090	204110442	204110585	204120722	204121310	1501	63	126	50	58	250	247	0.0282842498842	0.174257672227	0.331	0.46	-0.129
5066	DARS2	DARS2	chr1	+	173799797	173799899	173800672	173800768	173797470	173797537	173802513	173802637	5066	185	116	200	177	226	220	0.0282941858098	0.174257672227	0.608	0.524	0.084
2877	IST1	IST1	chr16	+	71957190	71957283	71958671	71958720	71956376	71956583	71961516	71964540	2877	76	73	259	163	217	173	0.0284089307816	0.174780575197	0.454	0.559	-0.105
2385	ZMYND11	ZMYND11	chr10	+	283524	283617	285377	285465	282777	282855	285995	286051	2385	99	124	180	154	217	212	0.0284666063933	0.174951640761	0.438	0.533	-0.095
4474	HEXB	HEXB	chr5	+	74011334	74011515	74012411	74012498	74009330	74009460	74014115	74014188	4474	1079	675	563	291	250	211	0.0286388986955	0.175826026897	0.574	0.62	-0.046
3394	RWDD3	RWDD3	chr1	+	95705332	95705465	95709766	95710271	95699710	95699871	95712311	95712781	3394	1	25	5	13	250	250	0.0287142933394	0.176079969064	0.038	0.278	-0.24
588	AFG3L1P	AFG3L1P	chr16	+	90044012	90044210	90045217	90045286	90038987	90039173	90046649	90046744	588	6	16	2	33	250	193	0.028740387643	0.176079969064	0.225	0.045	0.18
3594	GAS5	GAS5	chr1	-	173833812	173833842	173834366	173834420	173833621	173833644	173834608	173834685	3594	373	282	316	183	178	154	0.0287711215375	0.176084074028	0.534	0.599	-0.065
4521	TADA2A	TADA2A	chr17	+	35804797	35804870	35818625	35818689	35800605	35800763	35822181	35822225	4521	3	16	0	31	197	188	0.0288700844818	0.176505307735	0.152	0.0	0.152
3343	FRS2	FRS2	chr12	+	69962784	69962876	69964110	69964297	69955959	69956054	69965055	69965214	3343	10	36	30	43	216	250	0.0289250944362	0.17665722431	0.243	0.447	-0.204
4282	PTK2	PTK2	chr8	-	141696730	141696793	141710989	141711121	141685558	141685598	141712668	141712806	4282	301	139	504	173	250	187	0.0290565007518	0.177274921774	0.618	0.685	-0.067
1586	ITGA2	ITGA2	chr5	+	52322577	52322698	52337941	52338051	52285155	52285362	52340830	52340922	1586	48	46	253	394	245	234	0.0293313929858	0.178765836335	0.499	0.38	0.119
963	AUP1	AUP1	chr2	-	74754374	74754490	74754597	74754717	74754067	74754248	74754862	74754965	963	623	67	723	51	244	240	0.0294379083648	0.179228512778	0.901	0.933	-0.032
5546	XPNPEP1	XPNPEP1	chr10	-	111651479	111651584	111652769	111652833	111648260	111648353	111667448	111667573	5546	115	176	266	296	188	229	0.0296465511732	0.180311370946	0.443	0.523	-0.08
6368	HIATL1	HIATL1	chr9	+	97216239	97216352	97218521	97218619	97213737	97213809	97220603	97220746	6368	270	258	303	221	237	222	0.0297862615291	0.180973167817	0.495	0.562	-0.067
4546	ATP11A	ATP11A	chr13	+	113513706	113513766	113514600	113514728	113512458	113512604	113516753	113516889	4546	35	120	198	434	184	250	0.0299083908866	0.181526886449	0.284	0.383	-0.099
1564	DIP2B	DIP2B	chr12	+	51053976	51054102	51064968	51065181	51034506	51034635	51068256	51068412	1564	75	74	127	78	250	250	0.03008362284	0.182036049884	0.503	0.62	-0.117
4037	NUSAP1	NUSAP1	chr15	+	41667909	41668026	41669393	41669502	41663724	41663882	41672290	41673248	4037	467	407	543	576	241	233	0.0300855209643	0.182036049884	0.526	0.477	0.049
5116	LPCAT4	LPCAT4	chr15	-	34654396	34654522	34654773	34654856	34652311	34652410	34654982	34655037	5116	106	23	165	17	207	250	0.030082180948	0.182036049884	0.848	0.921	-0.073
2495	ABLIM3	ABLIM3	chr5	+	148620238	148620337	148622053	148622101	148619321	148619451	148624443	148624578	2495	0	16	5	17	223	172	0.0301917492022	0.182490273558	0.0	0.185	-0.185
1064	ATE1	ATE1	chr10	-	123658355	123658484	123659380	123659509	123629520	123629553	123670420	123670666	1064	31	41	31	82	250	250	0.0302709710875	0.182780492432	0.431	0.274	0.157
563	CTSB	CTSB	chr8	-	11718914	11718988	11721884	11721972	11710837	11710988	11725509	11725646	563	378	15	97	0	212	198	0.0303029597038	0.182785205958	0.959	1.0	-0.041
1044	UBE2K	UBE2K	chr4	+	39776453	39776553	39779301	39779430	39747371	39747430	39779979	39784410	1044	3	486	13	562	224	250	0.0304281029815	0.183350838772	0.007	0.025	-0.018
1458	LLGL1	LLGL1	chr17	+	18137586	18137722	18137962	18138017	18137326	18137489	18138152	18138307	1458	52	46	156	81	250	179	0.0304593420053	0.183350838772	0.447	0.58	-0.133
3372	ADCY6	ADCY6	chr12	-	49167722	49167881	49168184	49168301	49167251	49167430	49168473	49168561	3372	98	131	179	165	241	250	0.0305204535565	0.183530078522	0.437	0.529	-0.092
4229	SPAG1	SPAG1	chr8	+	101226046	101226146	101232506	101232659	101225317	101225656	101237400	101237567	4229	26	52	59	220	224	250	0.0305964627515	0.183542953351	0.358	0.23	0.128
4971	LARP1	LARP1	chr5	+	154183760	154183867	154185440	154185592	154183099	154183305	154188018	154188163	4971	545	460	542	553	231	250	0.030616606697	0.183542953351	0.562	0.515	0.047
91	ARHGAP29	ARHGAP29	chr1	-	94668473	94668554	94668655	94668766	94668099	94668288	94669485	94669550	91	165	138	889	973	235	205	0.0306159047299	0.183542953351	0.511	0.444	0.067
4331	HSPA9	HSPA9	chr5	-	137903337	137903411	137904613	137904738	137903143	137903250	137906648	137906830	4331	1524	959	1081	779	249	198	0.0306966238547	0.183834484578	0.558	0.525	0.033
1210	ARL8B	ARL8B	chr3	+	5215701	5215769	5216028	5216099	5214331	5214425	5220348	5222601	1210	414	208	182	125	192	195	0.0307683412252	0.18388793322	0.669	0.597	0.072
5315	MAP1LC3B	MAP1LC3B	chr16	+	87432420	87432476	87435780	87435887	87425800	87426073	87436528	87438380	5315	30	491	84	864	180	231	0.030754570077	0.18388793322	0.073	0.111	-0.038
1623	ABI1	ABI1	chr10	-	27044583	27044670	27047990	27048164	27040526	27040712	27054146	27054247	1623	131	137	293	221	250	211	0.0310934929485	0.185641782058	0.447	0.528	-0.081
4497	AP5M1	AP5M1	chr14	+	57740961	57741607	57746912	57747140	57735605	57736106	57748806	57748946	4497	82	54	120	126	250	250	0.0312016093188	0.186097582261	0.603	0.488	0.115
2817	TSACC	TSACC	chr1	+	156309424	156309582	156314370	156314499	156308230	156308396	156316569	156316785	2817	3	1	0	5	250	250	0.0312962556008	0.186472196393	0.75	0.0	0.75
3268	SMAP1	SMAP1	chr6	+	71567624	71567932	71569031	71569119	71566561	71566733	71569902	71571716	3268	305	1	359	9	250	212	0.0313411146477	0.186549703752	0.996	0.971	0.025
3786	LOC102606465	LOC102606465	chr1	+	101542918	101543064	101549016	101549130	101491401	101491617	101552407	101552935	3786	6	27	0	19	250	238	0.0313925053611	0.186665892284	0.175	0.0	0.175
582	TXN	TXN	chr9	-	113007057	113007123	113013099	113013159	113006091	113006499	113013637	113013742	582	4476	2356	1741	824	184	190	0.0315667194401	0.187493483155	0.662	0.686	-0.024
718	PSMB3	PSMB3	chr17	+	36916683	36916861	36918663	36918758	36912135	36912243	36920371	36920484	718	2276	1083	1149	625	250	219	0.0315957090446	0.187493483155	0.648	0.617	0.031
6219	SERPINB8	SERPINB8	chr18	+	61650812	61650955	61652326	61652479	61648954	61649072	61654107	61656608	6219	142	128	241	154	250	250	0.0316403510102	0.18756835614	0.526	0.61	-0.084
171	SMYD5	SMYD5	chr2	+	73451074	73451131	73451993	73452088	73450553	73450660	73452758	73452829	171	70	76	53	96	181	219	0.0318043287687	0.188343929036	0.527	0.4	0.127
249	LIG3	LIG3	chr17	+	33310020	33310571	33313006	33313150	33307516	33307641	33316484	33316682	249	36	79	66	83	250	250	0.0318354942369	0.188343929036	0.313	0.443	-0.13
2513	VIM	VIM	chr10	+	17277844	17277888	17278292	17278378	17277167	17277388	17279228	17279592	2513	4482	9913	3530	8276	168	210	0.0319829507606	0.188644655191	0.361	0.348	0.013
618	UBAP1	UBAP1	chr9	+	34196333	34196456	34203378	34203533	34179002	34179238	34220905	34220946	618	0	6	4	3	247	250	0.0319571754778	0.188644655191	0.0	0.574	-0.574
6194	TP53BP1	TP53BP1	chr15	-	43724391	43724875	43730521	43730614	43720213	43720366	43733723	43733781	6194	109	171	126	136	217	250	0.0319739898042	0.188644655191	0.423	0.516	-0.093
2141	FANCG	FANCG	chr9	-	35076428	35076580	35076967	35077098	35075958	35076025	35077260	35077396	2141	88	72	206	110	250	250	0.0320431857744	0.188809797868	0.55	0.652	-0.102
1077	FTL	FTL	chr19	+	49469026	49469173	49469537	49469663	49468565	49468866	49469839	49470136	1077	24260	30270	3125	3688	250	250	0.0322448802377	0.189637021834	0.445	0.459	-0.014
2837	GNB1	GNB1	chr1	-	1735857	1736020	1737913	1737977	1724683	1724750	1747194	1747301	2837	909	2065	1177	2384	188	250	0.0322502684356	0.189637021834	0.369	0.396	-0.027
4162	CAMK2G	CAMK2G	chr10	-	75585078	75585105	75587846	75587879	75583797	75583842	75597225	75597269	4162	6	50	0	33	157	151	0.032280708685	0.189637021834	0.103	0.0	0.103
3028	TOR3A	TOR3A	chr1	+	179052074	179052188	179054762	179055028	179051111	179051522	179057045	179057224	3028	96	221	126	203	238	250	0.0324044912061	0.189831667519	0.313	0.395	-0.082
3626	ODF2	ODF2	chr9	+	131223220	131223346	131231461	131231632	131222791	131222945	131233586	131233747	3626	207	118	217	172	250	250	0.0324110752124	0.189831667519	0.637	0.558	0.079
4711	MLPH	MLPH	chr2	+	238428552	238428672	238434243	238434448	238427181	238427291	238448990	238449176	4711	268	64	122	47	244	250	0.0323963637693	0.189831667519	0.811	0.727	0.084
3615	C12orf49	C12orf49	chr12	-	117157567	117157681	117160871	117161028	117151124	117155698	117175594	117175875	3615	141	241	185	232	250	238	0.0325960943569	0.190724600048	0.358	0.432	-0.074
222	MORF4L2	MORF4L2	chrX	-	102933426	102933579	102939608	102939657	102930425	102931979	102940098	102940188	222	298	1755	240	1725	173	250	0.0327338647364	0.191339566628	0.197	0.167	0.03
1148	MAPKAPK5	MAPKAPK5	chr12	+	112326688	112326810	112327843	112327948	112326291	112326422	112330770	112331228	1148	267	184	300	154	246	229	0.0328912561375	0.192060669292	0.575	0.645	-0.07
596	SLC33A1	SLC33A1	chr3	-	155547476	155547692	155551256	155551374	155544300	155546166	155551645	155551830	596	129	230	103	127	242	250	0.032922812356	0.192060669292	0.367	0.456	-0.089
2055	TFDP1	TFDP1	chr13	+	114290848	114291015	114292132	114292211	114290291	114290443	114294434	114295788	2055	1473	477	863	334	250	203	0.0331981661615	0.193474287769	0.715	0.677	0.038
715	LLGL2	LLGL2	chr17	+	73570533	73570576	73570690	73570749	73570293	73570341	73570951	73571290	715	4	13	77	75	167	183	0.0332874287257	0.193801660086	0.252	0.529	-0.277
5082	GYG1	GYG1	chr3	+	148727062	148727189	148741839	148742059	148714528	148714691	148744546	148745456	5082	213	328	279	333	250	250	0.0335314934707	0.195028755966	0.394	0.456	-0.062
2198	UQCRH	UQCRH	chr1	+	46774772	46774799	46775826	46775988	46769284	46769492	46782223	46782449	2198	1322	3363	967	2209	151	250	0.0337106411803	0.195497988991	0.394	0.42	-0.026
4142	TMEM135	TMEM135	chr11	+	86802403	86802437	86868382	86868448	86782564	86782657	86947679	86947726	4142	13	9	13	29	158	190	0.0336539276467	0.195497988991	0.635	0.35	0.285
5254	GMDS	GMDS	chr6	-	1742701	1742820	1930336	1930464	1726649	1726746	1960100	1960205	5254	88	183	269	406	250	243	0.0337123047432	0.195497988991	0.319	0.392	-0.073
2239	H2AFV	H2AFV	chr7	-	44875127	44875257	44880497	44880611	44866487	44869762	44882875	44882953	2239	714	127	896	119	238	250	0.0338023543871	0.195752491752	0.855	0.888	-0.033
2601	MELK	MELK	chr9	+	36589532	36589649	36594624	36594768	36581640	36581736	36597218	36597287	2601	59	187	120	257	241	250	0.033823035966	0.195752491752	0.247	0.326	-0.079
1406	SLCO3A1	SLCO3A1	chr15	+	92638110	92638209	92647508	92647772	92459222	92459688	92663694	92663859	1406	17	49	31	41	223	250	0.0339556634958	0.196070709039	0.28	0.459	-0.179
3229	ENOSF1	ENOSF1	chr18	-	677742	677872	678695	678737	677344	677444	683245	683380	3229	23	38	39	129	166	250	0.0339784479554	0.196070709039	0.477	0.313	0.164
4701	ANAPC16	ANAPC16	chr10	+	73983645	73983814	73990123	73990198	73975757	73975830	73992758	73995618	4701	59	281	105	341	250	199	0.0339515609083	0.196070709039	0.143	0.197	-0.054
3577	MAEA	MAEA	chr4	+	1309184	1309388	1316168	1316291	1305766	1305949	1321414	1321491	3577	318	300	268	323	250	247	0.0340261836894	0.196152911288	0.512	0.45	0.062
3165	TRIQK	TRIQK	chr8	-	93933730	93933888	93966633	93966792	93929156	93929235	93978234	93978372	3165	29	4	65	1	250	250	0.0343350125201	0.197738611927	0.879	0.985	-0.106
442	CPVL	CPVL	chr7	-	29103676	29103850	29105638	29105737	29070192	29070375	29111388	29111520	442	67	87	318	281	223	250	0.0343784488289	0.197794277791	0.463	0.559	-0.096
3882	ZNF532	ZNF532	chr18	+	56601664	56601846	56606676	56606853	56585502	56587865	56615298	56615461	3882	129	86	188	181	250	250	0.0344302843369	0.197898111248	0.6	0.509	0.091
1902	ST5	ST5	chr11	-	8720759	8720937	8724118	8724267	8720479	8720521	8728631	8728772	1902	71	122	109	123	250	250	0.0345702596898	0.19815783173	0.368	0.47	-0.102
2941	DAB2IP	DAB2IP	chr9	+	124461603	124461737	124519291	124519445	124440956	124441060	124521176	124521275	2941	1	82	7	83	250	250	0.0345462053593	0.19815783173	0.012	0.078	-0.066
5317	OSBPL10	OSBPL10	chr3	-	31743850	31744000	31774748	31774903	31725125	31725606	31789401	31789612	5317	125	196	157	176	250	250	0.0345769684187	0.19815783173	0.389	0.471	-0.082
3983	TMCO3	TMCO3	chr13	+	114188359	114188555	114202617	114202767	114174930	114175048	114203739	114204544	3983	636	535	443	305	250	250	0.0346944870737	0.198612242153	0.543	0.592	-0.049
4910	SCHLAP1	SCHLAP1	chr2	+	181589322	181589417	181691967	181692234	181556830	181557168	181780999	181781666	4910	3	3	8	0	219	250	0.0347240798984	0.198612242153	0.533	1.0	-0.467
5604	LBR	LBR	chr1	-	225597992	225598118	225599038	225599142	225594365	225594534	225600155	225600347	5604	192	203	370	506	228	250	0.0350561088596	0.200315736186	0.509	0.445	0.064
1520	ZFYVE16	ZFYVE16	chr5	+	79707464	79707592	79723310	79723364	79703831	79703972	79729927	79730036	1520	2	26	9	23	250	178	0.0351548092276	0.200683935328	0.052	0.218	-0.166
933	CD44	CD44	chr11	+	35219667	35219793	35227658	35227790	35211381	35211612	35229651	35229753	933	14	6	797	930	250	250	0.0352085019658	0.200794738085	0.7	0.461	0.239
4492	CAST	CAST	chr5	+	96058342	96058402	96063192	96063234	96031539	96031611	96064856	96064913	4492	64	144	250	394	184	166	0.035416404691	0.201783932174	0.286	0.364	-0.078
1338	G3BP1	G3BP1	chr5	+	151166163	151166276	151169883	151169965	151151475	151151597	151170449	151170623	1338	72	466	142	663	237	206	0.0359576459337	0.204009907767	0.118	0.157	-0.039
2284	SVIL	SVIL	chr10	-	29820930	29821101	29821457	29822387	29820182	29820217	29824917	29824998	2284	9	27	57	72	250	250	0.0359676004233	0.204009907767	0.25	0.442	-0.192
4838	STAG3L5P-PVRIG2P-PILRB	STAG3L5P-PVRIG2P-PILRB	chr7	+	99948874	99949033	99949785	99950101	99947421	99947510	99950186	99950290	4838	43	30	111	41	250	250	0.0359812591298	0.204009907767	0.589	0.73	-0.141
5873	HNRNPK	HNRNPK	chr9	-	86590376	86590420	86591909	86591966	86589431	86589504	86592603	86592701	5873	1632	1082	2552	1520	181	168	0.0359586955097	0.204009907767	0.583	0.609	-0.026
6161	GSN	GSN	chr9	+	124045596	124045670	124062342	124062404	124043747	124043840	124064240	124064445	6161	4	13	26	23	198	186	0.0359260889097	0.204009907767	0.224	0.515	-0.291
438	SENP3-EIF4A1	SENP3-EIF4A1	chr17	+	7478436	7478576	7479841	7480010	7477863	7477996	7480373	7480483	438	2968	3546	7224	8108	250	250	0.0363718919658	0.206025310681	0.456	0.471	-0.015
3087	BEND7	BEND7	chr10	-	13522898	13523124	13534610	13534876	13494538	13494658	13538765	13538888	3087	74	53	66	79	250	250	0.0365388581078	0.206771103321	0.583	0.455	0.128
2054	TFDP1	TFDP1	chr13	+	114277494	114277601	114285937	114286059	114240088	114240164	114287434	114287600	2054	77	1309	64	751	231	246	0.0366685751454	0.207104961067	0.059	0.083	-0.024
5349	STAT2	STAT2	chr12	-	56742707	56742843	56742946	56743045	56742535	56742588	56743209	56743293	5349	64	70	137	230	223	250	0.0366513965016	0.207104961067	0.506	0.4	0.106
5683	LOC100288798	LOC100288798	chr12	+	46848794	46848924	46863935	46864045	46781529	46781755	47046172	47046362	5683	2	7	0	26	250	234	0.0367082342365	0.207129217652	0.211	0.0	0.211
1174	MTFMT	MTFMT	chr15	-	65297191	65297274	65298450	65298529	65293849	65295594	65308773	65308865	1174	36	81	29	33	203	207	0.0367818803337	0.207345017435	0.312	0.473	-0.161
6026	MOCOS	MOCOS	chr18	+	33793328	33793445	33795478	33795940	33785039	33785239	33800017	33800180	6026	34	18	46	51	241	250	0.0368327090669	0.207431900966	0.662	0.483	0.179
2231	RPRD1A	RPRD1A	chr18	-	33613670	33613800	33620769	33620828	33610953	33611060	33647216	33647557	2231	7	497	18	518	183	250	0.0368941911098	0.207578556513	0.019	0.045	-0.026
4834	EPS8L2	EPS8L2	chr11	+	721564	721691	721902	721991	721284	721352	722090	722165	4834	21	6	683	490	250	213	0.0370103109027	0.208032045064	0.749	0.543	0.206
5418	COX6C	COX6C	chr8	-	100899717	100899846	100904135	100904280	100890222	100890493	100905866	100906242	5418	1246	1684	596	700	250	250	0.0371564239691	0.208513063431	0.425	0.46	-0.035
728	RAPGEF3	RAPGEF3	chr12	-	48135287	48135385	48137312	48137459	48134697	48134823	48137769	48137851	728	16	5	173	153	250	222	0.0371670886498	0.208513063431	0.74	0.501	0.239
1732	UBA7	UBA7	chr3	-	49849840	49849976	49850080	49850171	49849541	49849639	49850494	49850601	1732	23	22	5	16	215	250	0.0372440439935	0.208545282667	0.549	0.267	0.282
5212	PPRC1	PPRC1	chr10	+	103904006	103904064	103904776	103904847	103902801	103902855	103906428	103907149	5212	30	48	29	90	182	195	0.0372182497248	0.208545282667	0.401	0.257	0.144
6013	GLB1	GLB1	chr3	-	33099580	33099761	33109721	33109782	33094982	33095041	33110311	33110462	6013	192	428	175	298	185	250	0.0372870857686	0.208586878077	0.377	0.442	-0.065
1034	AMMECR1L	AMMECR1L	chr2	-	128631401	128631846	128641776	128641886	128624473	128624570	128643383	128643514	1034	38	15	50	7	234	250	0.0374406913373	0.20884774206	0.73	0.884	-0.154
397	GLIS3	GLIS3	chr9	-	3829309	3829492	3856008	3856184	3824127	3828408	3879426	3879595	397	100	73	89	101	250	250	0.0374272752845	0.20884774206	0.578	0.468	0.11
4059	DTNB	DTNB	chr2	-	25818954	25819109	25830104	25830190	25803589	25803695	25851039	25851253	4059	49	53	55	32	210	250	0.0374184499059	0.20884774206	0.524	0.672	-0.148
3531	PAK2	PAK2	chr3	+	196544927	196545027	196547241	196547438	196541321	196541439	196554066	196554204	3531	458	335	414	374	224	250	0.0374952657563	0.208953160356	0.604	0.553	0.051
5062	PLXNB1	PLXNB1	chr3	-	48463082	48463215	48463513	48463614	48462636	48462793	48463739	48463868	5062	31	65	149	189	225	250	0.0375952926931	0.209307216896	0.346	0.467	-0.121
721	CSRP1	CSRP1	chr1	-	201457982	201458112	201459303	201459472	201454410	201454504	201465319	201465432	721	1354	1079	1713	1216	250	250	0.0376302713662	0.209307216896	0.557	0.585	-0.028
3192	ZNF195	ZNF195	chr11	-	3381949	3382018	3383775	3383832	3379156	3381795	3392204	3392300	3192	8	3	15	26	181	193	0.03781170845	0.210116865647	0.74	0.381	0.359
3441	C11orf54	C11orf54	chr11	+	93480462	93480614	93483511	93483610	93474759	93474894	93486847	93486921	3441	8	27	38	51	250	223	0.0378888391529	0.210221332971	0.209	0.399	-0.19
5470	B4GALT4	B4GALT4	chr3	-	118937496	118937619	118942904	118943092	118935086	118935191	118945655	118945888	5470	137	109	149	169	250	247	0.0379022925759	0.210221332971	0.554	0.466	0.088
1117	KLHDC3	KLHDC3	chr6	+	42985256	42985433	42985590	42985706	42984871	42985084	42985882	42985954	1117	222	372	286	377	250	240	0.0380213916827	0.210682394594	0.364	0.421	-0.057
4696	UBA2	UBA2	chr19	+	34949673	34949829	34951374	34951471	34945348	34945461	34954930	34955036	4696	549	541	540	443	250	221	0.0380859682885	0.210840752614	0.473	0.519	-0.046
548	STK26	STK26	chrX	+	131157535	131157687	131188658	131188889	131157244	131157435	131197460	131197517	548	13	78	46	138	250	250	0.0382617442688	0.211613820758	0.143	0.25	-0.107
2519	NUDT22	NUDT22	chr11	+	63995039	63995138	63996718	63996816	63994106	63994604	63996949	63997043	2519	18	43	32	158	223	222	0.0383591306342	0.211952290683	0.294	0.168	0.126
2795	OCIAD2	OCIAD2	chr4	-	48896022	48896070	48901845	48901942	48887396	48887582	48906500	48906628	2795	1775	78	2364	140	221	172	0.0384254347303	0.21211854026	0.947	0.929	0.018
2267	COX6B1	COX6B1	chr19	+	36142134	36142251	36145472	36145573	36139124	36139305	36149495	36149686	2267	2074	1924	1625	1363	241	225	0.0384694724807	0.212161676384	0.502	0.527	-0.025
2668	CRTC1	CRTC1	chr19	+	18882251	18882356	18885709	18885796	18879294	18879603	18886450	18886631	2668	27	31	5	18	229	211	0.0385092143302	0.21218106146	0.445	0.204	0.241
1859	CCT5	CCT5	chr5	+	10260903	10261023	10261671	10261857	10258497	10258647	10262592	10262730	1859	2502	2252	2527	2087	244	250	0.0388702787854	0.213810019881	0.532	0.554	-0.022
1945	GALNT14	GALNT14	chr2	-	31189069	31189168	31215703	31215873	31181262	31181330	31337608	31337693	1945	5	94	2	201	250	223	0.0388778677093	0.213810019881	0.045	0.009	0.036
677	EIF4G2	EIF4G2	chr11	-	10828366	10828432	10828801	10828928	10827453	10827594	10830251	10830582	677	934	3374	1032	3351	250	190	0.0389592376983	0.214056524577	0.174	0.19	-0.016
187	PGAP2	PGAP2	chr11	+	3832479	3832654	3845112	3845365	3829523	3829545	3845499	3845594	187	6	58	34	132	250	250	0.0390364692468	0.214279850402	0.094	0.205	-0.111
5118	PIGO	PIGO	chr9	-	35093026	35093206	35093897	35094021	35092539	35092764	35094212	35094356	5118	53	30	167	159	248	250	0.0392287944405	0.215133941047	0.64	0.514	0.126
2181	SSH1	SSH1	chr12	-	109212024	109212089	109217033	109217137	109210813	109210935	109246413	109246454	2181	22	33	34	23	228	189	0.0392746558074	0.215183965448	0.356	0.551	-0.195
4110	SMPD4	SMPD4	chr2	-	130930851	130930927	130931086	130931229	130930359	130930468	130932486	130932573	4110	229	192	202	225	250	200	0.0394944021179	0.215983859201	0.488	0.418	0.07
4365	RNF146	RNF146	chr6	+	127601660	127601749	127603431	127603540	127601375	127601485	127607194	127607322	4365	2	36	3	6	213	233	0.039464729966	0.215983859201	0.057	0.354	-0.297
161	DDX3X	DDX3X	chrX	+	41206111	41206265	41206567	41206704	41205757	41205875	41206892	41209540	161	823	820	1042	904	250	250	0.0396818101586	0.216760029168	0.501	0.535	-0.034
5311	SCAMP3	SCAMP3	chr1	-	155230327	155230450	155231447	155231525	155230120	155230241	155231876	155232176	5311	137	684	113	421	202	247	0.0397103485227	0.216760029168	0.197	0.247	-0.05
2308	CMTM7	CMTM7	chr3	+	32483331	32483505	32490945	32491044	32433162	32433557	32493883	32493965	2308	280	466	280	372	250	223	0.0400100030003	0.218158518216	0.349	0.402	-0.053
2687	SH3GLB2	SH3GLB2	chr9	-	131774514	131774577	131776689	131776782	131772398	131772488	131777049	131777183	2687	156	5	345	2	217	187	0.0400410461128	0.218158518216	0.964	0.993	-0.029
2335	CFLAR	CFLAR	chr2	+	202010100	202010155	202013725	202013775	202005079	202005162	202014476	202014558	2335	20	25	121	76	179	174	0.0402039778208	0.218538783852	0.437	0.607	-0.17
454	UBE2G1	UBE2G1	chr17	-	4192524	4192703	4200011	4200109	4172511	4175811	4210315	4210418	454	127	5	222	23	222	250	0.0401733683323	0.218538783852	0.966	0.916	0.05
4621	RBM23	RBM23	chr14	-	23374544	23374662	23375403	23375577	23374302	23374455	23380536	23380612	4621	11	184	5	249	250	242	0.0402600901103	0.218538783852	0.055	0.019	0.036
5658	NIPA2	NIPA2	chr15	-	23019799	23019856	23021197	23021429	23012278	23012439	23027800	23027922	5658	125	5	104	0	250	181	0.0402594972212	0.218538783852	0.948	1.0	-0.052
3065	TM9SF3	TM9SF3	chr10	-	98292807	98292947	98303832	98303963	98290296	98290365	98307651	98307746	3065	987	837	911	670	250	250	0.0403184245253	0.218652789301	0.541	0.576	-0.035
164	DDX3X	DDX3X	chrX	+	41201989	41202089	41202468	41202604	41201747	41201906	41202989	41203075	164	895	601	1250	965	224	250	0.0406107523372	0.218853169394	0.624	0.591	0.033
2023	PIGT	PIGT	chr20	+	44045156	44045294	44047491	44047619	44044706	44044983	44047934	44048035	2023	295	334	333	470	250	250	0.040449507309	0.218853169394	0.469	0.415	0.054
3393	RWDD3	RWDD3	chr1	+	95705332	95705465	95709766	95710207	95699710	95699871	95712311	95712781	3393	1	25	5	15	250	250	0.0404279316217	0.218853169394	0.038	0.25	-0.212
4086	C9orf89	C9orf89	chr9	+	95872849	95873003	95874160	95874220	95869955	95870098	95874499	95874571	4086	126	37	131	63	250	184	0.0405492857933	0.218853169394	0.715	0.605	0.11
5199	RAD51B	RAD51B	chr14	+	68878140	68878244	68934888	68934967	68758600	68758697	68963840	68964598	5199	1	3	15	3	228	203	0.0406052693603	0.218853169394	0.229	0.817	-0.588
5901	CENPN	CENPN	chr16	+	81051362	81051439	81053704	81053881	81047740	81047786	81056359	81056487	5901	0	125	4	100	201	250	0.0406169361672	0.218853169394	0.0	0.047	-0.047
664	TRAPPC3	TRAPPC3	chr1	-	36603396	36603579	36605669	36605767	36602169	36602923	36614692	36615115	664	27	264	34	582	222	250	0.0405267840357	0.218853169394	0.103	0.062	0.041
4152	PMS1	PMS1	chr2	+	190660494	190660677	190670377	190670480	190656515	190656667	190682742	190682906	4152	79	20	88	42	250	227	0.0407218590456	0.219015544931	0.782	0.655	0.127
5765	MTHFSD	MTHFSD	chr16	-	86585638	86585752	86585784	86585898	86582069	86582183	86588250	86588357	5765	23	8	39	35	238	238	0.0407067422946	0.219015544931	0.742	0.527	0.215
636	FKBP8	FKBP8	chr19	-	18648410	18648583	18650360	18650530	18644079	18644157	18652488	18652805	636	398	917	464	902	250	250	0.0407921354801	0.219192236245	0.303	0.34	-0.037
3875	PLAUR	PLAUR	chr19	-	44160630	44160792	44169467	44169611	44156376	44156523	44171732	44171843	3875	739	32	1653	108	250	250	0.0409131233235	0.219640846293	0.958	0.939	0.019
2821	ST13	ST13	chr22	-	41225629	41225678	41226843	41226960	41223099	41223233	41228572	41228675	2821	1821	353	2376	391	241	173	0.0410912236379	0.220394960483	0.787	0.814	-0.027
4452	GCLC	GCLC	chr6	-	53372277	53372416	53373392	53373509	53371710	53371823	53373973	53374048	4452	106	98	111	67	241	250	0.0412328738234	0.22095237144	0.529	0.632	-0.103
4268	ZC3H14	ZC3H14	chr14	+	89044328	89044484	89063077	89063152	89042183	89042284	89073586	89073707	4268	233	34	343	29	250	199	0.0414892405308	0.222122926681	0.845	0.904	-0.059
1080	FRMD8	FRMD8	chr11	+	65156831	65156999	65161043	65161145	65154507	65154592	65161511	65161570	1080	39	28	52	70	250	226	0.0415361784804	0.222171139141	0.557	0.402	0.155
3905	DGKE	DGKE	chr17	+	54933872	54933986	54935954	54936026	54926541	54926593	54939151	54939279	3905	26	11	12	15	238	196	0.0416129823264	0.222378866319	0.661	0.397	0.264
1768	GTF2E1	GTF2E1	chr3	+	120469369	120469847	120489574	120489776	120461557	120461641	120495269	120495511	1768	31	43	18	52	250	250	0.0416962255207	0.222620595146	0.419	0.257	0.162
1624	ABI1	ABI1	chr10	-	27044583	27044670	27047990	27048167	27040526	27040712	27054146	27054247	1624	195	137	418	221	250	211	0.0419626851648	0.223839204927	0.546	0.615	-0.069
1272	RAP1GDS1	RAP1GDS1	chr4	+	99313102	99313231	99325627	99325753	99300167	99300314	99337895	99338039	1272	73	82	178	293	250	250	0.0420763030105	0.223960429917	0.471	0.378	0.093
1788	KIF18A	KIF18A	chr11	-	28110070	28110268	28112163	28112274	28106178	28106355	28112955	28113060	1788	92	147	51	50	235	250	0.0422526815739	0.223960429917	0.4	0.52	-0.12
1819	TSNAX-DISC1	TSNAX-DISC1	chr1	+	231678226	231678357	231696873	231697001	231672958	231673073	231752389	231752652	1819	142	5	159	0	250	250	0.0425598505048	0.223960429917	0.966	1.0	-0.034
2556	IL4R	IL4R	chr16	+	27357787	27357939	27363860	27364017	27356189	27356341	27367128	27367228	2556	48	39	177	233	250	250	0.0425871423022	0.223960429917	0.552	0.432	0.12
2636	MCM8	MCM8	chr20	+	5952652	5952683	5953221	5953372	5948475	5948671	5953701	5953842	2636	180	15	108	19	155	250	0.042145985839	0.223960429917	0.951	0.902	0.049
2751	NPEPPS	NPEPPS	chr17	+	45668082	45668247	45673718	45673828	45664595	45664710	45677041	45677105	2751	127	140	619	517	250	234	0.0421199817854	0.223960429917	0.459	0.528	-0.069
3495	RTN4	RTN4	chr2	-	55200956	55201003	55201830	55201900	55200698	55200757	55209650	55209789	3495	1414	697	2332	1293	194	171	0.0423613934522	0.223960429917	0.641	0.614	0.027
4048	PSMA3	PSMA3	chr14	+	58714467	58714550	58718836	58718960	58711522	58711659	58724462	58724564	4048	272	797	464	1134	207	248	0.0420460416075	0.223960429917	0.29	0.329	-0.039
4526	DENND5A	DENND5A	chr11	-	9167216	9167362	9168576	9168698	9166541	9166660	9171627	9171756	4526	216	304	181	193	246	250	0.0424729938422	0.223960429917	0.419	0.488	-0.069
4644	ILKAP	ILKAP	chr2	-	239093821	239093928	239098493	239098613	239092660	239092754	239102915	239102972	4644	227	193	220	139	244	231	0.0422557374434	0.223960429917	0.527	0.6	-0.073
4816	ANXA2	ANXA2	chr15	-	60678226	60678285	60689456	60689537	60656627	60656722	60690141	60690185	4816	6	59	4	153	205	183	0.0423794101761	0.223960429917	0.083	0.023	0.06
4822	FAM228B	FAM228B	chr2	+	24362239	24362320	24369617	24369705	24357988	24358057	24369799	24369956	4822	8	8	0	5	205	212	0.0424976012082	0.223960429917	0.508	0.0	0.508
4866	C16orf46	C16orf46	chr16	-	81097350	81097598	81099797	81099886	81094584	81095743	81110740	81110872	4866	1	6	5	2	213	250	0.0423631625423	0.223960429917	0.164	0.746	-0.582
4919	FNTA	FNTA	chr8	+	42919243	42919358	42924697	42924802	42911441	42911689	42927323	42927450	4919	4	318	9	217	239	229	0.0423972442875	0.223960429917	0.012	0.038	-0.026
5321	NRP1	NRP1	chr10	-	33491818	33491923	33496499	33496644	33486546	33486637	33502313	33502645	5321	562	210	448	212	250	229	0.0425972202369	0.223960429917	0.71	0.659	0.051
789	TSPAN6	TSPAN6	chrX	-	99885755	99885863	99887481	99887565	99882104	99884983	99888401	99888536	789	139	161	237	367	208	232	0.0425915025868	0.223960429917	0.491	0.419	0.072
2401	PPFIBP1	PPFIBP1	chr12	+	27826699	27826760	27827124	27827154	27825359	27825416	27829360	27829532	2401	231	98	223	65	185	154	0.0426384321795	0.223976051368	0.662	0.741	-0.079
3527	DCTN1	DCTN1	chr2	-	74604558	74604593	74604774	74604853	74598663	74598855	74605126	74605372	3527	202	62	201	39	203	159	0.0428203487954	0.2247300922	0.718	0.801	-0.083
2087	ACAA1	ACAA1	chr3	-	38169276	38169357	38170780	38170879	38168000	38168191	38173086	38173129	2087	159	209	206	202	223	205	0.0428751176177	0.224816082262	0.412	0.484	-0.072
1355	YEATS2	YEATS2	chr3	+	183469860	183470041	183471913	183472153	183465459	183465504	183474315	183474477	1355	64	159	65	104	250	250	0.042983907002	0.224875976434	0.287	0.385	-0.098
2650	PAFAH2	PAFAH2	chr1	-	26303172	26303264	26308854	26308968	26300970	26301141	26310436	26310578	2650	2	5	84	38	238	216	0.0429409918963	0.224875976434	0.266	0.667	-0.401
3348	RAD17	RAD17	chr5	+	68667280	68667384	68667860	68668044	68666861	68666998	68669656	68669914	3348	2	99	8	89	228	250	0.0430017233407	0.224875976434	0.022	0.09	-0.068
2117	KCTD1	KCTD1	chr18	-	24056478	24056623	24081035	24081214	24039583	24039889	24128854	24129399	2117	1	22	63	257	250	250	0.0430542965227	0.224950057746	0.043	0.197	-0.154
1113	WRAP53	WRAP53	chr17	+	7606060	7606164	7606310	7606445	7605661	7605870	7606560	7606820	1113	34	48	99	81	228	250	0.043095926857	0.22496688378	0.437	0.573	-0.136
3120	HACL1	HACL1	chr3	-	15631046	15631119	15633106	15633187	15628031	15628109	15637890	15637931	3120	58	38	39	47	205	197	0.0432037149808	0.225328725416	0.595	0.444	0.151
2802	IFT80	IFT80	chr3	-	160025450	160025569	160037547	160037727	160021702	160021777	160073800	160073938	2802	83	73	62	87	250	243	0.0434819930434	0.226578321401	0.525	0.409	0.116
2411	PIKFYVE	PIKFYVE	chr2	+	209138307	209138457	209150449	209150657	209136234	209136415	209153452	209153542	2411	25	32	48	30	250	250	0.0435955904815	0.226766761501	0.439	0.615	-0.176
4305	MGST3	MGST3	chr1	+	165621214	165621272	165623515	165623588	165620250	165620324	165624604	165625372	4305	624	806	270	422	182	197	0.0435610626944	0.226766761501	0.456	0.409	0.047
2792	OCIAD2	OCIAD2	chr4	-	48899820	48899874	48901845	48901942	48894788	48894906	48906500	48906628	2792	1783	140	2369	145	221	178	0.0437570162624	0.22740447582	0.911	0.929	-0.018
996	GUSB	GUSB	chr7	-	65441001	65441189	65444820	65444898	65439905	65440058	65445210	65445396	996	64	52	105	135	202	250	0.0441207216941	0.229091371421	0.604	0.49	0.114
3345	TAF15	TAF15	chr17	+	34151081	34151202	34160910	34160945	34149643	34149837	34161569	34161602	3345	578	198	925	389	245	159	0.0442240746805	0.229424628347	0.655	0.607	0.048
3625	ODF2	ODF2	chr9	+	131222791	131222945	131223220	131223346	131221845	131221936	131233586	131233747	3625	124	22	134	11	250	250	0.0443698758672	0.229977312349	0.849	0.924	-0.075
1737	TUBD1	TUBD1	chr17	-	57943969	57944110	57951899	57952064	57941024	57941208	57955463	57955695	1737	20	42	32	32	250	250	0.0447240865232	0.230792048252	0.323	0.5	-0.177
27	CRIM1	CRIM1	chr2	+	36623756	36623930	36668400	36668643	36583369	36583766	36669757	36669878	27	187	317	268	355	250	250	0.044574129975	0.230792048252	0.371	0.43	-0.059
2907	SEPT2	SEPT2	chr2	+	242263630	242263656	242265407	242265528	242254601	242255025	242274540	242274627	2907	37	1333	30	1784	150	245	0.0446125392841	0.230792048252	0.043	0.027	0.016
3954	NARS2	NARS2	chr11	-	78204108	78204241	78239887	78239982	78189630	78189729	78270584	78270665	3954	17	65	62	128	219	250	0.0446977561311	0.230792048252	0.23	0.356	-0.126
5385	NDUFAF5	NDUFAF5	chr20	+	13795063	13795161	13797108	13797192	13789487	13789548	13797520	13797603	5385	13	158	17	94	222	208	0.0446684920736	0.230792048252	0.072	0.145	-0.073
2947	ZWILCH	ZWILCH	chr15	+	66832435	66832548	66838928	66839043	66829505	66829601	66840688	66841822	2947	178	178	232	173	237	239	0.0449032579182	0.231512659883	0.502	0.575	-0.073
4295	ILF2	ILF2	chr1	-	153635690	153635752	153636518	153636606	153635494	153635609	153636871	153636950	4295	970	1180	685	952	212	186	0.045005841415	0.2318374786	0.419	0.387	0.032
2407	SPOP	SPOP	chr17	-	47745388	47745440	47753256	47753378	47700094	47700238	47755294	47755525	2407	10	8	14	2	246	176	0.045400480854	0.233410576908	0.472	0.834	-0.362
3533	AFF4	AFF4	chr5	-	132228721	132228810	132232014	132232932	132227855	132228096	132233921	132234084	3533	152	150	256	187	250	213	0.0454307764512	0.233410576908	0.463	0.538	-0.075
3855	NSMCE4A	NSMCE4A	chr10	-	123720937	123721032	123722752	123722843	123719872	123719921	123724800	123724900	3855	108	157	197	208	215	219	0.0453790299695	0.233410576908	0.412	0.491	-0.079
1552	POLL	POLL	chr10	-	103344358	103344676	103345072	103345235	103343264	103343438	103345618	103345913	1552	14	19	59	35	250	250	0.0455942386435	0.234045097051	0.424	0.628	-0.204
5918	TMEM57	TMEM57	chr1	+	25784881	25785383	25810606	25810765	25783143	25783322	25812103	25812286	5918	45	64	111	98	250	250	0.0459899826928	0.235869814914	0.413	0.531	-0.118
901	HBS1L	HBS1L	chr6	-	135360710	135360905	135363138	135363264	135323871	135323980	135371719	135371785	901	168	335	159	240	250	250	0.0462093468664	0.236787528081	0.334	0.398	-0.064
1772	FAM134A	FAM134A	chr2	+	220045783	220045927	220046090	220046185	220045391	220045476	220046361	220046497	1772	220	277	195	187	250	219	0.0465118938266	0.23797843213	0.41	0.477	-0.067
3047	NDC1	NDC1	chr1	-	54254805	54254869	54258901	54258952	54252830	54252931	54262361	54262477	3047	36	88	70	104	175	188	0.0465857407203	0.23797843213	0.305	0.42	-0.115
4103	GBAS	GBAS	chr7	+	56049165	56049260	56049902	56049973	56045818	56045958	56051420	56051561	4103	14	78	14	176	219	195	0.0465332012618	0.23797843213	0.138	0.066	0.072
531	CHMP4A	CHMP4A	chr14	-	24679859	24679974	24680620	24680798	24679553	24679689	24680885	24681035	531	104	94	493	324	250	239	0.0466042789231	0.23797843213	0.514	0.593	-0.079
1040	AMMECR1L	AMMECR1L	chr2	-	128627027	128627118	128628822	128628933	128624473	128624570	128631401	128631846	1040	51	59	72	49	235	215	0.0467032965595	0.238276313544	0.442	0.573	-0.131
3000	DHX40	DHX40	chr17	+	57647878	57648024	57650476	57650596	57643987	57644155	57651100	57651328	3000	85	138	95	104	250	244	0.0468574096172	0.238722107061	0.375	0.471	-0.096
4193	SLC39A13	SLC39A13	chr11	+	47433896	47434018	47434950	47435058	47433476	47433590	47435147	47435237	4193	156	182	171	146	246	232	0.0469129495009	0.238722107061	0.447	0.525	-0.078
4211	HS1BP3	HS1BP3	chr2	-	20840732	20840940	20845099	20845265	20838195	20838412	20850791	20850864	4211	93	206	41	56	250	250	0.0468758544929	0.238722107061	0.311	0.423	-0.112
257	POMT2	POMT2	chr14	-	77767432	77767592	77769177	77769286	77765797	77765904	77771034	77771143	257	95	51	106	89	233	250	0.0470864307585	0.239336277014	0.667	0.561	0.106
6160	GSN	GSN	chr9	+	124045596	124045670	124062333	124062404	124043747	124043840	124064240	124064445	6160	4	23	26	49	198	195	0.0471153709062	0.239336277014	0.146	0.343	-0.197
867	RFC2	RFC2	chr7	-	73649861	73649975	73651691	73651772	73645831	73646546	73653252	73653318	867	261	265	319	407	205	238	0.047298407609	0.240057862535	0.533	0.476	0.057
1989	SPNS2	SPNS2	chr17	+	4433926	4434078	4434347	4434414	4428351	4428488	4435836	4435979	1989	1	4	1202	615	250	191	0.0474762033013	0.240504766632	0.16	0.599	-0.439
2252	VEGFA	VEGFA	chr6	+	43748468	43748540	43749692	43749824	43746625	43746655	43752277	43754223	2252	7	99	131	889	196	250	0.0475096491367	0.240504766632	0.083	0.158	-0.075
3895	DPP8	DPP8	chr15	-	65744297	65744440	65748562	65748709	65743336	65743448	65756098	65756244	3895	75	83	135	99	250	250	0.0474335803949	0.240504766632	0.475	0.577	-0.102
1101	ZNF562	ZNF562	chr19	-	9768684	9768811	9770054	9770143	9759337	9764554	9771395	9771550	1101	23	1	19	6	213	250	0.0475531313629	0.240517003793	0.964	0.788	0.176
2999	DHX40	DHX40	chr17	+	57650476	57650596	57651100	57651328	57647878	57648024	57651548	57651615	2999	122	147	116	97	244	250	0.0477312401241	0.240586810161	0.46	0.551	-0.091
4130	MEAF6	MEAF6	chr1	-	37967404	37967597	37974878	37974924	37961485	37961519	37975055	37975143	4130	103	232	152	251	170	250	0.0476630219202	0.240586810161	0.395	0.471	-0.076
5861	COL5A1	COL5A1	chr9	+	137721821	137721890	137721953	137722022	137717637	137717750	137726816	137727050	5861	337	31	11	4	193	193	0.0476500655529	0.240586810161	0.916	0.733	0.183
6251	HADHA	HADHA	chr2	-	26415178	26415293	26416445	26416641	26414351	26414497	26417438	26417507	6251	770	642	663	644	250	239	0.047717007221	0.240586810161	0.534	0.496	0.038
1620	MYO3A	MYO3A	chr10	+	26462591	26463486	26482133	26482240	26459344	26459468	26490193	26490234	1620	4	0	5	7	250	231	0.0478156415162	0.240598120585	1.0	0.398	0.602
4916	IGF2BP3	IGF2BP3	chr7	-	23458394	23458443	23508100	23508161	23390923	23391205	23509554	23509995	4916	85	0	136	6	185	173	0.0478122263279	0.240598120585	1.0	0.955	0.045
1777	WDFY1	WDFY1	chr2	-	224744840	224744949	224746658	224746789	224740059	224743447	224749364	224749466	1777	124	167	143	138	250	233	0.0479171007173	0.240695076245	0.409	0.491	-0.082
3517	COL18A1	COL18A1	chr21	+	46908331	46908358	46909399	46909435	46907360	46907423	46910188	46910260	3517	37	44	224	429	151	160	0.0478850680535	0.240695076245	0.471	0.356	0.115
5719	ARHGEF7	ARHGEF7	chr13	+	111806251	111806338	111857635	111857720	111767623	111768038	111870025	111870227	5719	8	14	0	7	211	209	0.0480134684849	0.240972480648	0.361	0.0	0.361
1245	UBE2C	UBE2C	chr20	+	44444028	44444179	44444179	44444384	44443022	44443109	44444492	44444552	1245	21	3643	39	2697	250	250	0.0481555506258	0.241422831086	0.006	0.014	-0.008
5970	CDH13	CDH13	chr16	+	83158989	83159106	83250949	83251102	83065614	83065823	83378466	83378611	5970	223	158	68	30	241	250	0.0481856393272	0.241422831086	0.594	0.702	-0.108
5681	NASP	NASP	chr1	+	46082297	46082375	46083134	46083263	46082008	46082065	46083732	46084578	5681	602	712	705	966	202	250	0.0483365273228	0.241971829513	0.511	0.475	0.036
1388	RPS18	RPS18	chr6	+	33243741	33243843	33243952	33244044	33243573	33243660	33244167	33244281	1388	18448	3808	18835	3696	226	216	0.0485534427709	0.242578248308	0.822	0.83	-0.008
3761	CUL4A	CUL4A	chr13	+	113900269	113900377	113907395	113907509	113899465	113899551	113909006	113909112	3761	395	456	277	257	232	238	0.0485819165554	0.242578248308	0.471	0.525	-0.054
4453	TAB3	TAB3	chrX	-	30852167	30852269	30861082	30861166	30845558	30849692	30864667	30864761	4453	14	46	90	156	208	226	0.0485344182924	0.242578248308	0.249	0.385	-0.136
5649	TPM1	TPM1	chr15	+	63336225	63336351	63349183	63349317	63334837	63335142	63351761	63351879	5649	2452	3242	6727	9462	250	250	0.0486993216236	0.242750575957	0.431	0.416	0.015
6381	TUBA4A	TUBA4A	chr2	-	220116286	220116435	220116729	220116952	220114432	220116045	220118577	220118668	6381	248	559	400	1091	250	250	0.0486732749938	0.242750575957	0.307	0.268	0.039
3182	WDR41	WDR41	chr5	-	76760585	76760634	76785281	76785397	76758919	76759051	76787994	76788332	3182	90	43	52	43	240	173	0.0489064028621	0.243575511533	0.601	0.466	0.135
5811	ZNF571-AS1	ZNF571-AS1	chr19	+	38056932	38056991	38060751	38060898	38042272	38042567	38076239	38078248	5811	8	19	4	1	183	250	0.0489619007883	0.243644734849	0.365	0.845	-0.48
1634	CDC123	CDC123	chr10	+	12279142	12279265	12280455	12280484	12277046	12277122	12288147	12288276	1634	847	203	665	199	247	153	0.0490659134031	0.24395505501	0.721	0.674	0.047
4823	FAM228B	FAM228B	chr2	+	24369799	24369956	24390495	24390552	24362239	24362320	24392224	24392507	4823	2	10	2	0	250	181	0.0493165114834	0.244993051534	0.126	1.0	-0.874
3682	NR2C1	NR2C1	chr12	-	95434251	95434373	95442843	95443009	95425124	95425264	95445537	95445719	3682	68	70	111	73	250	246	0.0493874499727	0.245137537703	0.489	0.599	-0.11
3540	LRRC40	LRRC40	chr1	-	70652947	70653021	70654774	70654956	70650467	70650597	70671072	70671361	3540	181	60	189	92	250	198	0.0494450189723	0.245171790573	0.705	0.619	0.086
4002	MYD88	MYD88	chr3	+	38181354	38181489	38181878	38182059	38179968	38180519	38182247	38182339	4002	99	258	126	239	250	250	0.0494780700798	0.245171790573	0.277	0.345	-0.068
6057	TMEM98	TMEM98	chr17	+	31258492	31258677	31260191	31260323	31254927	31255255	31261308	31261342	6057	24	650	5	335	250	250	0.049673800927	0.24593360273	0.036	0.015	0.021
3901	DPP8	DPP8	chr15	-	65746600	65746753	65748562	65748709	65744297	65744440	65756098	65756244	3901	88	72	160	87	250	250	0.0497346297801	0.246026796133	0.55	0.648	-0.098
1202	OLA1	OLA1	chr2	-	174943695	174943818	174945879	174945976	174937174	174940255	174946651	174946792	1202	702	711	700	820	221	247	0.0500216615011	0.246229828844	0.525	0.488	0.037
1738	TUBD1	TUBD1	chr17	-	57943969	57944110	57955463	57955695	57941024	57941208	57963443	57963591	1738	0	35	3	25	250	250	0.0499192545255	0.246229828844	0.0	0.107	-0.107
2251	VEGFA	VEGFA	chr6	+	43748468	43748540	43749692	43749789	43746625	43746655	43752277	43754223	2251	7	31	131	260	196	221	0.0499675017398	0.246229828844	0.203	0.362	-0.159
3080	RIC8B	RIC8B	chr12	+	107177774	107177822	107208473	107209082	107168398	107168607	107219503	107219598	3080	8	56	0	22	172	250	0.0499056032302	0.246229828844	0.172	0.0	0.172
3134	NAP1L1	NAP1L1	chr12	-	76461150	76461253	76467982	76468019	76449812	76449941	76478346	76478813	3134	22	7	39	3	161	227	0.0499752646822	0.246229828844	0.816	0.948	-0.132
5735	TRABD2B	TRABD2B	chr1	-	48244125	48244216	48260257	48260432	48226199	48231778	48267144	48267291	5735	78	1	26	3	250	215	0.0500279146874	0.246229828844	0.985	0.882	0.103
144	RNF115	RNF115	chr1	+	145682022	145682094	145683574	145683647	145663158	145663367	145684584	145684678	144	130	146	144	115	196	197	0.0500858915289	0.246308200407	0.472	0.557	-0.085
3147	CCDC136	CCDC136	chr7	+	128446290	128446449	128446741	128446912	128445814	128445955	128447413	128447599	3147	17	22	0	5	250	250	0.0502999948509	0.247153582082	0.436	0.0	0.436
81	ATP6V1H	ATP6V1H	chr8	-	54682177	54682303	54708206	54708399	54669114	54669216	54714358	54714456	81	273	376	327	363	250	250	0.050708367278	0.248951305237	0.421	0.474	-0.053
2399	RREB1	RREB1	chr6	+	7240670	7240835	7246656	7247454	7229229	7232140	7248743	7252213	2399	18	62	15	110	250	250	0.0507772520149	0.249080707748	0.225	0.12	0.105
2710	ACER3	ACER3	chr11	+	76670022	76670075	76670120	76670244	76637600	76637711	76687332	76687385	2710	37	0	107	9	177	248	0.0508403851844	0.249156872165	1.0	0.943	0.057
4253	RPL10	RPL10	chrX	+	153627827	153627935	153628143	153628282	153627678	153627737	153628804	153628967	4253	11541	9244	15465	11942	232	250	0.0508778588202	0.249156872165	0.574	0.583	-0.009
4341	SEC11A	SEC11A	chr15	-	85230855	85231005	85234765	85234875	85223943	85224063	85259255	85259691	4341	519	1079	1001	1828	234	250	0.0509549413976	0.249325891199	0.339	0.369	-0.03
546	NADK	NADK	chr1	-	1685005	1685088	1685489	1685647	1682670	1684499	1685722	1685822	546	36	153	92	255	250	207	0.0510561076415	0.249612372668	0.163	0.23	-0.067
1093	COQ3	COQ3	chr6	-	99825261	99825361	99831573	99831700	99819303	99819463	99841949	99842082	1093	69	4	40	8	250	224	0.0512585812343	0.249976278342	0.939	0.818	0.121
2376	TSPAN4	TSPAN4	chr11	+	847200	847300	850287	850367	842823	842915	862549	862741	2376	3	147	12	180	224	204	0.0512368482571	0.249976278342	0.018	0.057	-0.039
2635	MCM8	MCM8	chr20	+	5952652	5952683	5953701	5953842	5948523	5948671	5958521	5958663	2635	41	119	19	100	155	250	0.0512343073099	0.249976278342	0.357	0.235	0.122
2287	VPS33B	VPS33B	chr15	-	91560192	91560254	91561034	91561115	91557613	91557663	91565383	91565851	2287	25	44	35	31	205	186	0.0513913180604	0.250415099734	0.34	0.506	-0.166
2504	TIMM50	TIMM50	chr19	+	39976183	39976242	39976327	39976447	39973774	39973796	39976826	39976931	2504	226	643	174	620	183	244	0.0515494116151	0.250895293322	0.319	0.272	0.047
750	FNIP1	FNIP1	chr5	-	130982782	130982898	130987494	130987692	130977406	130980456	131006155	131006324	750	125	61	26	24	250	240	0.0515755392112	0.250895293322	0.663	0.51	0.153
4018	FXYD6-FXYD2	FXYD6-FXYD2	chr11	-	117711033	117711083	117711862	117711899	117710495	117710545	117712505	117712580	4018	12	25	360	378	161	174	0.0517030414737	0.251306816524	0.342	0.507	-0.165
3730	UNC45A	UNC45A	chr15	+	91488121	91488293	91489843	91490144	91486141	91486312	91491025	91491120	3730	219	219	284	220	250	250	0.0520167791877	0.252203870615	0.5	0.563	-0.063
3837	DSCR3	DSCR3	chr21	-	38610760	38610910	38612796	38612940	38604677	38604752	38639538	38639833	3837	86	14	258	20	250	250	0.0519407257677	0.252203870615	0.86	0.928	-0.068
4232	MAP4K4	MAP4K4	chr2	+	102472438	102472600	102475457	102475544	102460562	102460773	102476197	102476326	4232	626	97	908	183	250	211	0.0519923315952	0.252203870615	0.845	0.807	0.038
3611	FANCI	FANCI	chr15	+	89811629	89811756	89816607	89816700	89807752	89807838	89817398	89817535	3611	190	111	266	113	250	217	0.0527515335049	0.255554782248	0.598	0.671	-0.073
1884	FAM49B	FAM49B	chr8	-	130892621	130892704	130908994	130909100	130891634	130891717	130915557	130915596	1884	1	16	7	16	230	207	0.0531896060744	0.257464068411	0.053	0.283	-0.23
1683	NRG1	NRG1	chr8	+	32599525	32599593	32600192	32600251	32585466	32585596	32611889	32611992	1683	6	15	113	110	192	183	0.0532821811114	0.257593169272	0.276	0.495	-0.219
2818	NAPB	NAPB	chr20	-	23375775	23375822	23377708	23377819	23375558	23375636	23383629	23383709	2818	4	12	0	12	235	171	0.0533482182563	0.257593169272	0.195	0.0	0.195
5196	MKNK1	MKNK1	chr1	-	47037734	47037839	47040618	47040692	47034114	47034170	47042246	47042326	5196	50	44	74	107	198	229	0.0533265026519	0.257593169272	0.568	0.444	0.124
1730	RBMS2	RBMS2	chr12	+	56956200	56956367	56962758	56962817	56915608	56915873	56963682	56963774	1730	95	27	352	157	250	183	0.0534862539767	0.257622524294	0.72	0.621	0.099
1938	PHYHD1	PHYHD1	chr9	+	131700035	131700057	131702877	131702994	131698861	131698924	131703723	131703850	1938	0	16	25	143	146	241	0.0534354850283	0.257622524294	0.0	0.224	-0.224
3375	GSTO2	GSTO2	chr10	+	106034983	106035092	106037651	106037874	106034442	106034707	106057335	106057442	3375	2	10	20	22	233	250	0.0534631311826	0.257622524294	0.177	0.494	-0.317
1898	POLR3GL	POLR3GL	chr1	-	145457934	145458003	145460096	145460263	145457547	145457604	145470321	145470387	1898	21	43	25	24	250	193	0.0535852642456	0.25770779484	0.274	0.446	-0.172
5142	SLC2A11	SLC2A11	chr22	+	24225958	24226060	24226135	24226211	24224945	24225056	24226488	24226616	5142	3	0	6	11	226	200	0.0535919573357	0.25770779484	1.0	0.326	0.674
684	FAM45A	FAM45A	chr10	+	120879852	120879964	120882980	120883081	120877030	120877179	120889026	120889134	684	173	224	125	118	236	225	0.05379142201	0.258454765146	0.424	0.502	-0.078
6377	CCT4	CCT4	chr2	-	62107420	62107529	62110593	62110683	62106003	62106146	62112154	62112207	6377	926	1989	621	1504	214	233	0.0539057819382	0.258791938371	0.336	0.31	0.026
4163	CAMK2G	CAMK2G	chr10	-	75585036	75585105	75587846	75587879	75583797	75583842	75597225	75597269	4163	6	159	0	93	157	193	0.0540017266127	0.259040223399	0.044	0.0	0.044
49	SIRT5	SIRT5	chr6	+	13595708	13595796	13597194	13597248	13591900	13592126	13599263	13599387	49	15	1	38	15	212	178	0.0541673083905	0.259538263779	0.926	0.68	0.246
6030	RAB1A	RAB1A	chr2	-	65316072	65316204	65318116	65318212	65313987	65315824	65325104	65325200	6030	760	1170	1056	1443	220	250	0.0541941773265	0.259538263779	0.425	0.454	-0.029
2046	LSR	LSR	chr19	+	35749847	35749967	35752827	35752884	35741217	35741562	35753448	35753595	2046	120	10	1268	50	244	181	0.0543340906927	0.259783485051	0.899	0.95	-0.051
3617	RRAGC	RRAGC	chr1	-	39317286	39317429	39321379	39321579	39311610	39311759	39322550	39322652	3617	263	340	92	160	250	250	0.0543301020514	0.259783485051	0.436	0.365	0.071
2536	SNHG1	SNHG1	chr11	-	62622359	62622410	62622604	62622688	62621990	62622023	62622895	62622938	2536	203	154	86	93	208	175	0.054486403416	0.2602992372	0.526	0.438	0.088
877	RPS13	RPS13	chr11	-	17097000	17097170	17098714	17098793	17096643	17096744	17098975	17099024	877	3777	4490	3334	3722	203	250	0.0547279594836	0.261240145636	0.509	0.525	-0.016
1244	SFI1	SFI1	chr22	+	31924675	31924849	31942846	31942957	31904240	31904362	31946239	31946334	1244	17	14	37	68	250	235	0.0551497866622	0.262214592165	0.533	0.338	0.195
2275	ETFA	ETFA	chr15	-	76584959	76585041	76587931	76588078	76584771	76584854	76603690	76603810	2275	213	778	200	588	250	206	0.0550276405538	0.262214592165	0.184	0.219	-0.035
3488	C18orf8	C18orf8	chr18	+	21086933	21087018	21087948	21088005	21084334	21084411	21089156	21089243	3488	126	122	72	45	209	181	0.0551205182067	0.262214592165	0.472	0.581	-0.109
5513	EZH2	EZH2	chr7	-	148511050	148511229	148512005	148512131	148508716	148508812	148512597	148512638	5513	243	310	244	245	250	250	0.0551559463116	0.262214592165	0.439	0.499	-0.06
594	SLC33A1	SLC33A1	chr3	-	155551645	155551830	155560220	155560408	155547476	155547692	155571011	155572248	594	135	8	96	1	250	250	0.0551008058665	0.262214592165	0.944	0.99	-0.046
1929	MUTYH	MUTYH	chr1	-	45798589	45798631	45798768	45798842	45798434	45798506	45798956	45798996	1929	4	9	26	16	198	166	0.0553067332014	0.262612699807	0.271	0.577	-0.306
3200	TMEM126B	TMEM126B	chr11	+	85342730	85342852	85345129	85345323	85339616	85339732	85346710	85346822	3200	98	195	84	235	246	250	0.0553293617144	0.262612699807	0.338	0.266	0.072
1936	PHYHD1	PHYHD1	chr9	+	131702647	131702776	131702877	131702994	131698861	131698924	131703723	131703850	1936	1	16	47	143	250	241	0.055498951756	0.262621028475	0.057	0.241	-0.184
2209	TXNL4A	TXNL4A	chr18	-	77737597	77737701	77746601	77746750	77732866	77733856	77748239	77748592	2209	47	1182	73	1273	250	228	0.0553850944863	0.262621028475	0.035	0.05	-0.015
2303	SLC22A17	SLC22A17	chr14	-	23816722	23816940	23817099	23817205	23816309	23816421	23817369	23817515	2303	60	60	19	8	230	250	0.0554382766283	0.262621028475	0.521	0.721	-0.2
520	BUD13	BUD13	chr11	-	116628984	116629123	116629789	116629895	116628481	116628666	116631450	116631668	520	43	60	114	100	230	250	0.0555104717863	0.262621028475	0.438	0.553	-0.115
3005	STAT3	STAT3	chr17	-	40491331	40491427	40497576	40497675	40490748	40490830	40498586	40498731	3005	242	213	278	311	223	220	0.0556417140848	0.263029474895	0.528	0.469	0.059
2174	GSR	GSR	chr8	-	30546677	30546836	30550485	30550572	30541604	30541716	30553896	30553996	2174	362	414	306	427	211	250	0.0559171312947	0.263977856545	0.509	0.459	0.05
4069	ERCC6L2	ERCC6L2	chr9	+	98660130	98660253	98669359	98669553	98643150	98643575	98677949	98678111	4069	14	13	30	10	247	250	0.0559324773727	0.263977856545	0.522	0.752	-0.23
1382	GXYLT2	GXYLT2	chr3	+	72971354	72971486	73004248	73004500	72957517	72957710	73006379	73006503	1382	88	44	2	5	250	250	0.0560538011301	0.264003419709	0.667	0.286	0.381
2036	RBX1	RBX1	chr22	+	41360050	41360121	41363802	41363888	41349558	41349637	41368479	41369019	2036	353	315	770	820	195	210	0.0560731183402	0.264003419709	0.547	0.503	0.044
3929	PRUNE	PRUNE	chr1	+	150997086	150997271	150997990	150998149	150980866	150981147	150999708	150999803	3929	5	26	1	36	250	250	0.0560142914759	0.264003419709	0.161	0.027	0.134
2463	RAB34	RAB34	chr17	-	27043920	27044012	27044230	27044309	27043010	27043076	27045139	27045286	2463	28	255	25	395	203	216	0.0561923744445	0.264192859644	0.105	0.063	0.042
502	KIF13A	KIF13A	chr6	-	17790102	17790141	17794479	17794626	17788006	17788106	17794802	17794935	502	21	11	76	16	250	163	0.0562035689119	0.264192859644	0.555	0.756	-0.201
3767	ZFAND5	ZFAND5	chr9	-	74974333	74974437	74975025	74975137	74971846	74971972	74975543	74975703	3767	710	909	835	1216	236	228	0.0565012793403	0.264965788138	0.43	0.399	0.031
4430	WASF1	WASF1	chr6	-	110481837	110481935	110499800	110499945	110448671	110448832	110500641	110501207	4430	36	31	11	22	250	222	0.0565037168148	0.264965788138	0.508	0.307	0.201
5872	UXT	UXT	chrX	-	47516581	47516689	47516970	47517038	47511479	47511543	47517180	47517262	5872	445	709	405	544	192	232	0.0565016023403	0.264965788138	0.431	0.474	-0.043
3310	GTPBP10	GTPBP10	chr7	+	89983771	89983863	90001468	90001542	89982129	89982323	90003615	90003668	3310	66	57	43	62	216	198	0.0567334927772	0.265617959389	0.515	0.389	0.126
364	FLNA	FLNA	chrX	-	153581921	153582095	153582282	153582411	153581663	153581825	153582518	153582659	364	1452	1689	3348	3586	250	250	0.0567275280747	0.265617959389	0.462	0.483	-0.021
5205	PHF3	PHF3	chr6	+	64356431	64356700	64394029	64395812	64345706	64346055	64401626	64401933	5205	5	82	15	92	250	250	0.0569976131803	0.266428587707	0.057	0.14	-0.083
5564	ZNF438	ZNF438	chr10	-	31212215	31212344	31230503	31230580	31197861	31197944	31273297	31273355	5564	4	3	15	1	201	250	0.0569547666288	0.266428587707	0.624	0.949	-0.325
2654	SEL1L3	SEL1L3	chr4	-	25836818	25836945	25848915	25849486	25834616	25834732	25864296	25864653	2654	33	0	52	5	250	250	0.0572176995915	0.26660625816	1.0	0.912	0.088
5213	PPRC1	PPRC1	chr10	+	103904006	103904064	103906428	103907149	103898856	103901761	103908128	103908278	5213	6	80	3	154	182	250	0.0571283061907	0.26660625816	0.093	0.026	0.067
5542	PRDX5	PRDX5	chr11	+	64087205	64087340	64088132	64088264	64085559	64085858	64088336	64088375	5542	655	506	1445	1277	250	250	0.0571725032994	0.26660625816	0.564	0.531	0.033
6185	ZBTB8OS	ZBTB8OS	chr1	-	33097427	33097480	33099551	33099711	33093108	33093145	33100368	33100393	6185	62	49	51	67	250	177	0.0571861314124	0.26660625816	0.473	0.35	0.123
3011	ADAMTS9	ADAMTS9	chr3	-	64554043	64554211	64579933	64580110	64547253	64547427	64582505	64582667	3011	9	15	447	332	250	250	0.057375527292	0.266916968506	0.375	0.574	-0.199
3568	FASTK	FASTK	chr7	-	150775648	150775788	150775928	150776108	150774965	150775179	150776586	150777009	3568	174	218	215	206	250	250	0.0573605485363	0.266916968506	0.444	0.511	-0.067
2131	BCL2L13	BCL2L13	chr22	+	18178906	18178976	18185008	18185152	18171751	18171908	18209442	18213621	2131	50	93	166	210	194	250	0.0574870421644	0.267223496791	0.409	0.505	-0.096
1750	RWDD1	RWDD1	chr6	+	116894020	116894148	116895220	116895334	116892529	116892818	116901457	116901523	1750	24	245	23	129	250	238	0.0575362648129	0.267240208572	0.085	0.145	-0.06
2259	ALG8	ALG8	chr11	-	77823695	77823816	77825311	77825438	77815401	77815499	77830227	77830295	2259	73	3	156	0	250	245	0.0576385329682	0.267346665703	0.96	1.0	-0.04
4114	MED15	MED15	chr22	+	20922807	20922918	20929399	20929519	20920753	20921104	20936897	20937034	4114	129	33	454	74	235	244	0.0576504761452	0.267346665703	0.802	0.864	-0.062
2094	DDX11	DDX11	chr12	+	31255869	31255954	31256250	31256329	31255360	31255461	31256510	31256665	2094	42	36	51	76	209	203	0.0577901067509	0.267782163956	0.531	0.395	0.136
4862	CYB5A	CYB5A	chr18	-	71922975	71923010	71928149	71928179	71920526	71920900	71930583	71930712	4862	111	53	169	119	154	159	0.0578582870947	0.267886156137	0.684	0.595	0.089
5310	SH2D3A	SH2D3A	chr19	-	6760648	6760998	6763690	6763827	6759604	6759681	6767397	6767523	5310	0	4	164	186	250	250	0.0579176806458	0.267949332972	0.0	0.469	-0.469
4640	DGUOK	DGUOK	chr2	+	74166036	74166149	74177711	74177859	74153952	74154179	74184251	74184367	4640	71	249	83	204	237	250	0.0581143808264	0.268647141673	0.231	0.3	-0.069
3194	ZNF195	ZNF195	chr11	-	3394806	3394886	3398846	3399032	3392806	3392933	3400267	3400452	3194	5	63	1	81	250	204	0.0581839425634	0.26875658643	0.061	0.01	0.051
4946	NDE1	NDE1	chr16	+	15781231	15781368	15785000	15785180	15771657	15771806	15788021	15788113	4946	105	74	105	109	250	250	0.0583760881934	0.269431637942	0.587	0.491	0.096
4732	EIF4G1	EIF4G1	chr3	+	184033919	184034006	184035108	184035285	184032282	184032462	184035504	184035604	4732	6	634	2	1089	211	250	0.0584613998531	0.269612928299	0.011	0.002	0.009
3086	SMG6	SMG6	chr17	-	1989018	1989195	2075951	2076153	1985103	1985250	2089956	2090125	3086	31	60	86	101	250	250	0.0588539356385	0.270606570382	0.341	0.46	-0.119
3870	LAMB1	LAMB1	chr7	-	107599693	107599925	107600135	107600279	107595911	107596075	107600889	107601094	3870	711	602	1384	1028	250	250	0.0587542626255	0.270606570382	0.542	0.574	-0.032
41	CBFB	CBFB	chr16	+	67070541	67070658	67100584	67100701	67063629	67063716	67116115	67116211	41	72	221	193	438	241	241	0.0588315471588	0.270606570382	0.246	0.306	-0.06
6324	PARPBP	PARPBP	chr12	+	102517663	102517819	102542007	102542241	102513955	102514064	102547646	102547754	6324	60	54	47	70	250	250	0.0588616647885	0.270606570382	0.526	0.402	0.124
2605	MELK	MELK	chr9	+	36581640	36581736	36589532	36589649	36572858	36573004	36594624	36594768	2605	82	211	132	247	220	241	0.059154754188	0.271602392821	0.299	0.369	-0.07
2977	GCOM1	GCOM1	chr15	+	57967165	57967266	58004181	58004386	57953647	57953731	58006733	58009755	2977	2	246	6	171	225	250	0.059171018139	0.271602392821	0.009	0.038	-0.029
3036	DCXR	DCXR	chr17	-	79994259	79994324	79994419	79994519	79994066	79994184	79994596	79994639	3036	111	94	123	148	224	189	0.0592200008475	0.271614365673	0.499	0.412	0.087
1186	IQGAP1	IQGAP1	chr15	+	91009500	91009668	91016071	91016242	91009232	91009323	91016946	91017030	1186	733	436	950	656	250	250	0.0593474109313	0.271727440814	0.627	0.592	0.035
2260	GOLPH3L	GOLPH3L	chr1	-	150634289	150634404	150636107	150636239	150618700	150621224	150667131	150667326	2260	71	75	87	138	250	239	0.059376252556	0.271727440814	0.475	0.376	0.099
4188	ORAI2	ORAI2	chr7	+	102076671	102076780	102079390	102079628	102073976	102074108	102086959	102097268	4188	23	150	5	81	233	250	0.0594200219839	0.271727440814	0.141	0.062	0.079
6157	ANKRD28	ANKRD28	chr3	-	15778539	15778740	15793256	15793327	15776916	15777004	15807740	15807819	6157	58	150	99	176	195	250	0.0594302290734	0.271727440814	0.331	0.419	-0.088
4063	SNRPE	SNRPE	chr1	+	203831309	203831350	203832790	203832853	203830712	203830871	203834168	203834247	4063	27	936	16	1007	165	187	0.0596192909505	0.272379241105	0.032	0.018	0.014
2175	TFPT	TFPT	chr19	-	54613433	54613504	54617821	54618080	54611632	54611702	54618626	54619055	2175	201	216	89	67	250	195	0.0599057704922	0.27326175839	0.421	0.509	-0.088
6304	CCDC112	CCDC112	chr5	-	114605399	114605495	114606909	114607323	114604578	114604697	114610912	114611303	6304	86	76	79	44	250	220	0.059876840738	0.27326175839	0.499	0.612	-0.113
4368	ABHD16A	ABHD16A	chr6	-	31669050	31669117	31669850	31669907	31668718	31668805	31670926	31671137	4368	68	67	33	55	181	191	0.0600356891347	0.273428484652	0.517	0.388	0.129
4403	UBE2E1	UBE2E1	chr3	+	23929057	23929190	23930602	23930750	23852950	23853001	23931999	23933131	4403	699	1135	704	1004	250	250	0.0600102608251	0.273428484652	0.381	0.412	-0.031
162	DDX3X	DDX3X	chrX	+	41206111	41206265	41206564	41206704	41205757	41205875	41206892	41209540	162	823	820	1042	915	250	250	0.0601781279265	0.273445391038	0.501	0.532	-0.031
3261	OGDH	OGDH	chr7	+	44687042	44687133	44687255	44687358	44684925	44685117	44706334	44706450	3261	25	427	23	688	215	227	0.0602261489567	0.273445391038	0.058	0.034	0.024
3620	SYAP1	SYAP1	chrX	+	16773067	16773216	16774785	16774844	16761823	16761963	16775284	16775432	3620	641	338	602	263	250	183	0.0601229420879	0.273445391038	0.581	0.626	-0.045
406	PTCD3	PTCD3	chr2	+	86346043	86346167	86348601	86348717	86344177	86344282	86350823	86350885	406	233	229	207	156	248	240	0.0601849576656	0.273445391038	0.496	0.562	-0.066
567	SLC27A4	SLC27A4	chr9	+	131115303	131115513	131115693	131115820	131114916	131115026	131117331	131117469	567	112	95	182	109	250	250	0.0604128841151	0.274080760854	0.541	0.625	-0.084
2178	TIRAP	TIRAP	chr11	+	126159559	126159728	126160356	126160480	126152981	126153048	126160697	126160856	2178	0	17	7	40	250	248	0.0606653724892	0.274987399011	0.0	0.148	-0.148
3621	ODF2	ODF2	chr9	+	131223220	131223289	131231461	131231632	131222828	131222945	131233586	131233747	3621	154	118	165	172	193	250	0.0607066257335	0.274987399011	0.628	0.554	0.074
3771	ZNF185	ZNF185	chrX	+	152132382	152132493	152133990	152134071	152113810	152114008	152135710	152135782	3771	0	59	9	176	235	205	0.0609007162499	0.275653396504	0.0	0.043	-0.043
1503	MAP2K5	MAP2K5	chr15	+	67995674	67995746	68020253	68020283	67985855	67985906	68040568	68040595	1503	22	7	45	4	196	154	0.0611390619753	0.276306876028	0.712	0.898	-0.186
2113	GPC2	GPC2	chr7	-	99772307	99772388	99773829	99773988	99769709	99769840	99774656	99775049	2113	21	0	8	2	250	205	0.0612732748682	0.276306876028	1.0	0.766	0.234
2659	CSE1L	CSE1L	chr20	+	47674989	47675085	47679738	47679881	47662782	47662960	47682728	47682830	2659	479	552	510	690	220	250	0.0613281439024	0.276306876028	0.496	0.456	0.04
289	AP1G2	AP1G2	chr14	-	24033254	24033368	24033541	24033597	24032924	24033065	24033770	24033869	289	32	44	153	129	180	238	0.0611986764115	0.276306876028	0.49	0.611	-0.121
3971	MCTP1	MCTP1	chr5	-	94259666	94259726	94267657	94267696	94248510	94248681	94275787	94275899	3971	20	3	25	0	163	184	0.0613080462701	0.276306876028	0.883	1.0	-0.117
6070	PIGU	PIGU	chr20	-	33169351	33169476	33173240	33173384	33162907	33163050	33176256	33176411	6070	159	198	198	187	250	249	0.0612155775967	0.276306876028	0.444	0.513	-0.069
5117	PIGO	PIGO	chr9	-	35093026	35093206	35093417	35093577	35092539	35092764	35093897	35094021	5117	62	32	194	157	250	250	0.0619432205785	0.27886352262	0.66	0.553	0.107
5247	HAUS4	HAUS4	chr14	-	23419522	23419619	23420763	23420898	23416809	23416940	23421536	23421668	5247	113	3	317	24	250	221	0.0619979785368	0.278895668426	0.971	0.921	0.05
401	PCK2	PCK2	chr14	+	24563974	24564054	24566100	24566346	24563339	24563643	24567411	24567596	401	2	37	2	310	204	250	0.0620638975223	0.278977933836	0.062	0.008	0.054
2827	PDCD5	PDCD5	chr19	+	33076721	33076813	33077763	33077835	33075855	33075917	33078158	33078358	2827	1156	1277	728	710	216	196	0.0621293503049	0.279057979092	0.451	0.482	-0.031
1071	IDH3B	IDH3B	chr20	-	2640908	2641011	2641342	2641475	2640344	2640439	2641554	2641615	1071	794	13	548	0	250	227	0.0625782334159	0.279360299632	0.982	1.0	-0.018
1085	KHDRBS3	KHDRBS3	chr8	+	136619197	136619280	136657301	136657360	136594120	136594316	136659235	136659852	1085	112	102	206	135	207	183	0.0624937026622	0.279360299632	0.493	0.574	-0.081
1671	VRK2	VRK2	chr2	+	58312015	58312085	58313473	58313561	58311223	58311273	58315475	58315581	1671	49	91	119	148	194	212	0.0625156665524	0.279360299632	0.37	0.468	-0.098
2874	SLC37A3	SLC37A3	chr7	-	140064207	140064291	140069389	140069482	140058439	140058585	140080081	140080190	2874	104	91	74	96	217	208	0.0625376713407	0.279360299632	0.523	0.425	0.098
2908	SEPT2	SEPT2	chr2	+	242263630	242263656	242265407	242265528	242256913	242257014	242274540	242274627	2908	16	1331	10	1780	150	245	0.0625235243513	0.279360299632	0.019	0.009	0.01
3082	SPIDR	SPIDR	chr8	+	48639761	48639855	48641494	48641664	48626050	48626203	48647868	48648563	3082	130	5	116	12	218	250	0.0623164972676	0.279360299632	0.968	0.917	0.051
4238	PSMD2	PSMD2	chr3	+	184021430	184021537	184021734	184021862	184021107	184021254	184022091	184022179	4238	2185	2434	2214	2280	231	250	0.0624239600255	0.279360299632	0.493	0.512	-0.019
4879	TRAPPC10	TRAPPC10	chr21	+	45483418	45483666	45494204	45494351	45478983	45479095	45494919	45495034	4879	33	83	110	178	250	250	0.0625200097118	0.279360299632	0.284	0.382	-0.098
305	ZNF138	ZNF138	chr7	+	64280597	64280701	64291317	64291454	64275953	64276031	64291828	64294059	305	3	12	0	16	228	250	0.0627919063078	0.279671083573	0.215	0.0	0.215
3570	FASTK	FASTK	chr7	-	150775928	150776108	150776586	150777009	150774965	150775179	150777771	150777970	3570	82	1	48	4	250	250	0.0628674160006	0.279671083573	0.988	0.923	0.065
4096	TNPO1	TNPO1	chr5	+	72187636	72187723	72188965	72189073	72185612	72185784	72189203	72189362	4096	310	639	255	432	211	232	0.0627396933699	0.279671083573	0.348	0.394	-0.046
4511	TPD52L1	TPD52L1	chr6	+	125574862	125574901	125578243	125578304	125569427	125569529	125583979	125584644	4511	54	21	78	54	163	185	0.062934350034	0.279671083573	0.745	0.621	0.124
4733	EIF4G1	EIF4G1	chr3	+	184033859	184034006	184035108	184035285	184033550	184033644	184035504	184035604	4733	13	628	10	1078	250	250	0.0629066394111	0.279671083573	0.02	0.009	0.011
5150	ARIH1	ARIH1	chr15	+	72810407	72810475	72837160	72837305	72766666	72767355	72847611	72847704	5150	67	201	51	226	192	250	0.0628354521156	0.279671083573	0.303	0.227	0.076
3779	DDI2	DDI2	chr1	+	15964801	15964929	15970016	15970145	15959933	15960060	15976214	15976318	3779	41	44	69	43	250	250	0.0630673962246	0.279981348576	0.482	0.616	-0.134
4553	SLC35A1	SLC35A1	chr6	+	88187079	88187257	88210225	88210385	88182642	88182737	88210875	88211028	4553	51	73	34	81	250	250	0.0630997746491	0.279981348576	0.411	0.296	0.115
22	PGS1	PGS1	chr17	+	76388594	76388746	76392388	76392466	76374698	76374889	76394332	76394432	22	23	58	11	59	250	202	0.0631741541914	0.28009918327	0.243	0.131	0.112
2266	YIPF3	YIPF3	chr6	-	43480806	43480938	43481096	43481189	43480498	43480612	43481325	43481371	2266	378	430	434	411	217	250	0.0634168425341	0.280962516431	0.503	0.549	-0.046
4379	FUBP3	FUBP3	chr9	+	133470869	133470975	133485340	133485374	133454959	133455151	133487842	133487892	4379	164	61	111	62	230	158	0.0635881381317	0.281256380838	0.649	0.552	0.097
5346	CNOT8	CNOT8	chr5	+	154242766	154242955	154244751	154244945	154238078	154238328	154250220	154250382	5346	39	125	56	279	250	250	0.0636752537121	0.281256380838	0.238	0.167	0.071
5664	NIPA2	NIPA2	chr15	-	23021197	23021429	23033277	23033413	23014437	23014528	23034146	23034427	5664	4	54	6	22	250	250	0.0636742274533	0.281256380838	0.069	0.214	-0.145
798	ZNF384	ZNF384	chr12	-	6781515	6781698	6782381	6782606	6779925	6780004	6787292	6787626	798	343	44	315	60	250	250	0.0636277824835	0.281256380838	0.886	0.84	0.046
1558	POLL	POLL	chr10	-	103342519	103342648	103344358	103344676	103340004	103340173	103345072	103345235	1558	9	31	45	72	250	250	0.0637690637138	0.28145848242	0.225	0.385	-0.16
5632	LARP4	LARP4	chr12	+	50860741	50860903	50867197	50867319	50856364	50856413	50867781	50867950	5632	203	176	155	99	250	246	0.0638410224954	0.281563907195	0.532	0.606	-0.074
3749	DIEXF	DIEXF	chr1	+	210015927	210016040	210016795	210017041	210015609	210015792	210024548	210030910	3749	90	77	55	73	237	250	0.0639739578436	0.281768473065	0.552	0.443	0.109
4880	NFKBIE	NFKBIE	chr6	-	44229362	44229585	44230296	44230399	44228187	44228276	44232718	44233525	4880	121	200	65	152	227	250	0.0639836211673	0.281768473065	0.4	0.32	0.08
3944	RAI14	RAI14	chr5	+	34823060	34824596	34826434	34826584	34821836	34821955	34829836	34829902	3944	584	681	417	570	250	250	0.0641623289926	0.282343171232	0.462	0.422	0.04
1249	UBE2C	UBE2C	chr20	+	44442075	44442103	44443022	44443109	44441214	44441435	44444492	44444552	1249	24	26	10	3	152	211	0.0645282104725	0.28374003659	0.562	0.822	-0.26
1263	ANKS6	ANKS6	chr9	-	101542470	101542619	101544748	101544855	101540507	101540706	101546234	101546439	1263	66	67	65	102	231	250	0.064750281862	0.284295017808	0.516	0.408	0.108
5357	CNIH4	CNIH4	chr1	+	224553580	224553693	224558984	224559125	224548196	224548265	224563496	224564586	5357	630	762	640	671	237	250	0.0647515031169	0.284295017808	0.466	0.502	-0.036
3873	PLAUR	PLAUR	chr19	-	44159590	44159725	44160630	44160792	44152718	44153295	44169467	44169611	3873	926	18	1759	56	250	250	0.0649213503276	0.284614033584	0.981	0.969	0.012
585	SLC35D2	SLC35D2	chr9	-	99126745	99126832	99130553	99130587	99122435	99122503	99145758	99145992	585	1	101	9	173	158	211	0.0649021223052	0.284614033584	0.013	0.065	-0.052
3360	ISYNA1	ISYNA1	chr19	-	18547782	18547915	18548408	18548570	18547139	18547289	18548669	18548798	3360	4	4	47	10	250	250	0.0649838729083	0.284675051327	0.5	0.825	-0.325
4658	DAG1	DAG1	chr3	+	49508397	49508482	49530255	49530406	49507564	49507866	49547851	49548252	4658	6	12	1	14	209	250	0.0652503548594	0.285628795524	0.374	0.079	0.295
3922	FLII	FLII	chr17	-	18152639	18152722	18154151	18154331	18152440	18152515	18154578	18154791	3922	247	113	1239	710	250	207	0.0653432787443	0.28582194444	0.644	0.591	0.053
1429	ENO1	ENO1	chr1	-	8931949	8932045	8934882	8934976	8930510	8930569	8938638	8939151	1429	9211	9934	11176	12498	218	220	0.0655773431972	0.286569284366	0.483	0.474	0.009
2299	TANC1	TANC1	chr2	+	159992704	159992809	160005652	160005783	159954148	159954346	160006880	160007067	2299	27	53	77	90	229	250	0.0657574969601	0.286569284366	0.357	0.483	-0.126
2405	SPOP	SPOP	chr17	-	47714120	47714171	47753256	47753378	47700094	47700238	47755294	47755525	2405	10	14	14	6	246	175	0.0656703859273	0.286569284366	0.337	0.624	-0.287
287	DYM	DYM	chr18	-	46808366	46808545	46812803	46812986	46798547	46798673	46858233	46858376	287	112	106	121	160	250	250	0.0657587703924	0.286569284366	0.514	0.431	0.083
31	BABAM1	BABAM1	chr19	+	17379564	17379900	17382405	17382464	17378184	17378336	17384712	17384833	31	80	228	68	274	250	183	0.0656990899774	0.286569284366	0.204	0.154	0.05
2041	HK1	HK1	chr10	+	71148952	71149052	71151880	71152064	71146078	71146174	71154705	71154861	2041	540	600	490	463	224	250	0.0658696075276	0.286838878282	0.501	0.542	-0.041
5072	SMARCAL1	SMARCAL1	chr2	+	217285021	217285255	217288355	217288406	217280979	217281030	217293318	217293505	5072	63	22	109	20	250	175	0.0661567627008	0.287875303966	0.667	0.792	-0.125
2929	PI4K2A	PI4K2A	chr10	+	99422663	99422725	99424641	99424741	99416577	99416731	99426194	99426328	2929	134	161	100	165	186	224	0.0662219885936	0.287945202073	0.501	0.422	0.079
3129	TSPAN9	TSPAN9	chr12	+	3192818	3192885	3310342	3310422	3186520	3186619	3387586	3387778	3129	5	137	0	100	191	204	0.0664381792262	0.288456942719	0.038	0.0	0.038
3177	HSPBAP1	HSPBAP1	chr3	-	122487547	122487729	122496567	122496753	122478070	122478207	122512463	122512666	3177	36	33	10	21	250	250	0.0664245776144	0.288456942719	0.522	0.323	0.199
4774	MCOLN3	MCOLN3	chr1	-	85499780	85499934	85506692	85506860	85498554	85498639	85510815	85511045	4774	87	128	7	23	250	250	0.0665341430768	0.288659611852	0.405	0.233	0.172
4683	CPT1C	CPT1C	chr19	+	50213979	50214114	50215065	50215218	50213576	50213741	50215992	50216106	4683	39	82	22	24	250	250	0.0666237963976	0.288834622872	0.322	0.478	-0.156
6198	BCL7B	BCL7B	chr7	-	72954211	72954382	72957877	72957974	72952263	72952343	72966496	72966572	6198	230	386	241	325	221	250	0.0667544950643	0.288978993284	0.403	0.456	-0.053
6355	SDCCAG3	SDCCAG3	chr9	-	139303450	139303519	139304541	139304691	139302277	139302390	139304779	139305054	6355	66	15	79	34	250	193	0.0667557756383	0.288978993284	0.773	0.642	0.131
5721	ARID1B	ARID1B	chr6	+	157454161	157454341	157469757	157470085	157431605	157431695	157488173	157488319	5721	63	69	111	80	250	250	0.0669640941748	0.289666690976	0.477	0.581	-0.104
1575	WDR43	WDR43	chr2	+	29160796	29160860	29164326	29164440	29159787	29159819	29165177	29165247	1575	150	290	120	304	188	238	0.0671340309006	0.289970643422	0.396	0.333	0.063
1691	R3HDM2	R3HDM2	chr12	-	57690193	57690334	57691110	57691170	57689181	57689290	57691872	57691951	1691	30	97	53	105	184	250	0.0671121284113	0.289970643422	0.296	0.407	-0.111
5912	CCDC25	CCDC25	chr8	-	27610028	27610104	27614235	27614287	27605593	27605796	27619935	27619975	5912	48	69	45	38	176	200	0.0671828859696	0.289970643422	0.442	0.574	-0.132
2065	PLEKHB2	PLEKHB2	chr2	+	131890474	131890564	131897739	131897848	131883325	131883478	131904209	131907425	2065	1	268	10	448	214	233	0.0673080102025	0.290296771543	0.004	0.024	-0.02
4913	MTCH2	MTCH2	chr11	-	47644252	47644328	47647225	47647293	47638857	47640471	47648631	47648679	4913	561	793	435	526	192	200	0.0674641931598	0.290542484807	0.424	0.463	-0.039
744	C17orf62	C17orf62	chr17	-	80404498	80404572	80405455	80405497	80403739	80403836	80407045	80407168	744	50	129	68	116	166	198	0.0674388844672	0.290542484807	0.316	0.411	-0.095
1057	DGCR2	DGCR2	chr22	-	19052360	19052571	19055612	19055738	19050714	19050791	19076880	19077003	1057	64	72	179	289	250	250	0.0675637132509	0.290757287664	0.471	0.382	0.089
2427	CEP85	CEP85	chr1	+	26598511	26598562	26601454	26601562	26597504	26597598	26603025	26603251	2427	33	33	36	65	175	232	0.0682486240171	0.293273801077	0.57	0.423	0.147
5606	ITGB5	ITGB5	chr3	-	124536467	124536557	124538585	124538681	124527868	124528003	124540159	124540321	5606	966	591	262	129	220	214	0.0682405238586	0.293273801077	0.614	0.664	-0.05
2235	MACF1	MACF1	chr1	+	39838150	39838268	39844132	39844195	39835701	39835858	39844874	39845116	2235	87	21	151	61	242	187	0.0683114490287	0.293328560822	0.762	0.657	0.105
4261	SCLY	SCLY	chr2	+	238999858	238999895	239002501	239002585	238991888	238991995	239003060	239003163	4261	31	42	41	30	161	208	0.0687855681983	0.295148038782	0.488	0.638	-0.15
2395	NT5C3A	NT5C3A	chr7	-	33059246	33059336	33060883	33060969	33057050	33057213	33061664	33061711	2395	84	104	92	163	210	214	0.0688522684917	0.29521796234	0.451	0.365	0.086
1796	BBS9	BBS9	chr7	+	33390830	33390935	33392470	33392485	33388679	33388782	33397466	33397607	1796	21	8	16	1	229	139	0.0690818924925	0.295985840767	0.614	0.907	-0.293
4738	EIF4G1	EIF4G1	chr3	+	184033276	184033333	184033550	184033644	184032282	184032462	184033919	184034006	4738	70	87	209	184	181	218	0.0695438895505	0.297747486182	0.492	0.578	-0.086
995	VCAN	VCAN	chr5	+	82815167	82818128	82832825	82838087	82807921	82808215	82841355	82841469	995	6	33	67	931	250	250	0.0698107784353	0.298671825636	0.154	0.067	0.087
2447	GNB2L1	GNB2L1	chr5	-	180664608	180664719	180666066	180666177	180663927	180664042	180666486	180666582	2447	8340	3234	7772	3181	235	235	0.0699699490642	0.298698244657	0.721	0.71	0.011
2885	GFM1	GFM1	chr3	+	158407951	158408112	158408927	158408981	158402312	158402457	158409124	158410360	2885	356	130	216	105	250	178	0.0699500796735	0.298698244657	0.661	0.594	0.067
3573	ACTR1A	ACTR1A	chr10	-	104247906	104248032	104248819	104248895	104245365	104245490	104250305	104250370	3573	408	695	497	725	200	250	0.0698753147798	0.298698244657	0.423	0.461	-0.038
2921	PACRGL	PACRGL	chr4	+	20717729	20717871	20726430	20726511	20715054	20715162	20728907	20729980	2921	1	65	5	54	250	205	0.0703194220826	0.299887195851	0.012	0.071	-0.059
493	LIMK2	LIMK2	chr22	+	31664129	31664186	31667121	31667187	31663761	31663893	31668515	31668690	493	16	35	56	65	181	190	0.0703508634282	0.299887195851	0.324	0.475	-0.151
5750	KHDRBS1	KHDRBS1	chr1	+	32502510	32502644	32504152	32504220	32498788	32498935	32505115	32505174	5750	654	270	1197	418	250	192	0.070411113734	0.299925740465	0.65	0.687	-0.037
2914	RFWD3	RFWD3	chr16	-	74662349	74662564	74664678	74664855	74660240	74660452	74666420	74666571	2914	135	116	173	200	250	250	0.0705404931489	0.300040427286	0.538	0.464	0.074
5772	PIF1	PIF1	chr15	-	65111315	65111422	65112045	65112185	65110455	65110543	65113180	65113287	5772	14	42	29	43	250	231	0.0704913817837	0.300040427286	0.235	0.384	-0.149
3475	IL6ST	IL6ST	chr5	-	55264103	55264224	55265377	55265683	55259973	55260140	55272042	55272121	3475	186	241	183	183	250	245	0.0707463436547	0.300479575624	0.431	0.495	-0.064
5081	NET1	NET1	chr10	+	5494820	5494883	5495212	5495309	5494320	5494488	5495446	5495523	5081	309	519	470	932	187	221	0.0707386556198	0.300479575624	0.413	0.373	0.04
6367	HIATL1	HIATL1	chr9	+	97209104	97209218	97213737	97213809	97203266	97203381	97216239	97216352	6367	13	149	6	168	238	196	0.0708795779366	0.300827310127	0.067	0.029	0.038
3893	DPP8	DPP8	chr15	-	65766546	65766626	65772559	65772737	65759408	65759561	65773852	65773953	3893	70	60	85	110	250	204	0.0710297278364	0.301246282359	0.488	0.387	0.101
4107	WDR44	WDR44	chrX	+	117576206	117576308	117576527	117576643	117575330	117575522	117577522	117577650	4107	43	28	47	54	226	240	0.071384469593	0.302531720989	0.62	0.48	0.14
2366	GPR137B	GPR137B	chr1	+	236343178	236343328	236347077	236347206	236341713	236341936	236368425	236368550	2366	175	167	82	54	250	250	0.0714378149698	0.302538888126	0.512	0.603	-0.091
3651	NBN	NBN	chr8	-	90993602	90993751	90994180	90994230	90992961	90993121	90994949	90995083	3651	16	191	11	271	174	250	0.0717324051515	0.303157011885	0.107	0.055	0.052
4272	PRKCSH	PRKCSH	chr19	+	11559728	11559803	11559890	11559990	11559354	11559444	11560080	11560243	4272	613	629	683	607	199	224	0.0717390504477	0.303157011885	0.523	0.559	-0.036
5653	SFXN1	SFXN1	chr5	+	174948921	174948971	174949377	174949425	174943616	174943666	174953640	174955621	5653	137	125	83	107	174	172	0.0716724995489	0.303157011885	0.52	0.434	0.086
117	CCM2	CCM2	chr7	+	45109424	45109560	45112324	45112382	45077851	45078025	45113058	45113170	117	15	144	10	205	250	182	0.0718328031057	0.303175569172	0.07	0.034	0.036
4080	DCBLD2	DCBLD2	chr3	-	98568304	98568442	98600383	98600611	98544158	98544210	98619965	98620533	4080	1817	1818	3291	3054	250	250	0.0719504936228	0.303175569172	0.5	0.519	-0.019
4249	STAG1	STAG1	chr3	-	136341987	136342090	136349711	136349823	136323150	136323315	136471036	136471245	4249	67	104	45	107	236	227	0.0719003196898	0.303175569172	0.383	0.288	0.095
5682	EEF2KMT	EEF2KMT	chr16	-	5141794	5141896	5143484	5143565	5140432	5140566	5145452	5145515	5682	22	9	51	46	205	226	0.0718910631219	0.303175569172	0.729	0.55	0.179
5968	CDH13	CDH13	chr16	+	82891966	82892078	83065614	83065823	82660398	82660742	83158989	83159106	5968	210	233	86	68	236	250	0.0720696914177	0.303459513036	0.488	0.573	-0.085
5842	SNX1	SNX1	chr15	+	64410986	64411053	64415701	64415745	64410315	64410443	64418277	64418419	5842	233	100	279	88	191	168	0.0723490782354	0.304417062661	0.672	0.736	-0.064
1537	RPAIN	RPAIN	chr17	+	5329555	5329619	5331390	5331531	5329290	5329402	5335861	5336340	1537	42	74	132	155	188	250	0.0724764760425	0.304734185342	0.43	0.531	-0.101
3470	SH3GLB1	SH3GLB1	chr1	+	87181406	87181548	87185189	87185318	87170252	87170654	87188222	87188356	3470	289	522	235	347	250	250	0.0726717737428	0.30533613975	0.356	0.404	-0.048
2779	ARIH2	ARIH2	chr3	+	48960180	48960244	49002351	49002415	48956280	48956431	49004557	49004708	2779	24	185	9	141	188	188	0.0727957661628	0.305637851194	0.115	0.06	0.055
3739	DVL3	DVL3	chr3	+	183883913	183884053	183884233	183884310	183883209	183883279	183884393	183884461	3739	291	156	296	122	250	201	0.07285836742	0.305681560157	0.6	0.661	-0.061
4570	RAB6A	RAB6A	chr11	-	73429657	73429763	73429829	73429935	73427295	73427407	73431890	73431944	4570	195	153	774	487	230	230	0.0731692156921	0.306765995926	0.56	0.614	-0.054
2562	PMVK	PMVK	chr1	-	154901499	154901652	154904827	154904891	154898829	154898959	154909066	154909484	2562	36	265	52	252	188	250	0.0734781157253	0.307620674627	0.153	0.215	-0.062
4858	NIPBL	NIPBL	chr5	+	37058992	37059267	37060945	37061120	37057287	37057434	37063891	37064080	4858	97	72	81	89	250	250	0.0734260612697	0.307620674627	0.574	0.476	0.098
4959	ABCD4	ABCD4	chr14	-	74764632	74764772	74766250	74766378	74763035	74763152	74766852	74766971	4959	8	43	48	125	250	250	0.0736431882725	0.308089788473	0.157	0.277	-0.12
5143	SLC2A11	SLC2A11	chr22	+	24225958	24226060	24226060	24226211	24224945	24225056	24226488	24226616	5143	3	0	6	9	226	250	0.0736953719739	0.308089788473	1.0	0.424	0.576
5038	BFAR	BFAR	chr16	+	14742244	14742449	14743660	14743830	14738130	14738466	14748922	14749067	5038	135	106	380	226	250	250	0.073912945559	0.308778974422	0.56	0.627	-0.067
6373	WIPF2	WIPF2	chr17	+	38418776	38418893	38420741	38421398	38416786	38416919	38430041	38430251	6373	71	33	62	48	241	250	0.0741058896247	0.309364358897	0.691	0.573	0.118
2077	MRPS15	MRPS15	chr1	-	36926864	36926913	36927688	36927764	36926292	36926377	36929406	36929451	2077	442	272	417	311	200	173	0.074395941882	0.310133118579	0.584	0.537	0.047
3871	PLAUR	PLAUR	chr19	-	44156376	44156523	44160630	44160792	44152722	44153295	44169467	44169611	3871	926	566	1759	1208	250	250	0.0743859714409	0.310133118579	0.621	0.593	0.028
2521	SGIP1	SGIP1	chr1	+	67160121	67160187	67161116	67161176	67155872	67155999	67184976	67185088	2521	4	11	9	6	190	184	0.0745748930403	0.310216724813	0.26	0.592	-0.332
2747	LYPLA1	LYPLA1	chr8	-	54967619	54967693	54974813	54974884	54965214	54965316	54975887	54975935	2747	120	166	476	517	195	198	0.0744939354851	0.310216724813	0.423	0.483	-0.06
492	THBS3	THBS3	chr1	-	155174850	155175107	155175990	155176197	155173303	155173330	155177588	155177772	492	25	0	34	4	250	250	0.0745274094711	0.310216724813	1.0	0.895	0.105
2290	CHKB-CPT1B	CHKB-CPT1B	chr22	-	51020177	51020291	51020677	51020786	51018993	51019089	51020986	51021428	2290	1	3	21	7	233	238	0.0749771267383	0.310717948187	0.254	0.754	-0.5
2339	CHD2	CHD2	chr15	+	93444396	93444529	93467550	93467782	93443550	93444054	93470473	93470560	2339	46	50	72	123	250	250	0.075113288714	0.310717948187	0.479	0.369	0.11
3062	YBX1	YBX1	chr1	+	43161869	43161959	43162312	43162615	43159160	43159194	43162850	43162933	3062	6544	11929	4162	7929	214	250	0.0751197907859	0.310717948187	0.391	0.38	0.011
3848	SUMF2	SUMF2	chr7	+	56141866	56141911	56142278	56142429	56140689	56140804	56144526	56144582	3848	64	91	193	383	169	250	0.075114855957	0.310717948187	0.51	0.427	0.083
4269	ZC3H14	ZC3H14	chr14	+	89029994	89030037	89034382	89034497	89029252	89029513	89037427	89037468	4269	19	160	47	238	167	239	0.0749474578131	0.310717948187	0.145	0.22	-0.075
4354	UPF3A	UPF3A	chr13	+	115051993	115052104	115056963	115057019	115048311	115048418	115057108	115057267	4354	72	38	73	22	235	180	0.0748349569968	0.310717948187	0.592	0.718	-0.126
5250	THNSL2	THNSL2	chr2	+	88474157	88474352	88474767	88474920	88472657	88472892	88478301	88478532	5250	5	13	36	34	250	250	0.0749286044578	0.310717948187	0.278	0.514	-0.236
5832	EHBP1	EHBP1	chr2	+	63175394	63176297	63182651	63182795	63170936	63170985	63206322	63206470	5832	67	73	71	116	250	250	0.0747809989891	0.310717948187	0.479	0.38	0.099
1952	ABR	ABR	chr17	-	982569	982630	986759	986867	976864	976917	994904	995090	1952	70	62	338	211	232	185	0.0751940664975	0.310805679235	0.474	0.561	-0.087
200	QPCTL	QPCTL	chr19	+	46198694	46198976	46201804	46201957	46196670	46196814	46205055	46205172	200	26	5	76	4	250	250	0.0753250452789	0.311127496614	0.839	0.95	-0.111
2384	ZMYND11	ZMYND11	chr10	+	286832	286910	287960	288079	285995	286051	292705	292913	2384	110	153	134	250	202	243	0.0755570424929	0.311825745199	0.464	0.392	0.072
665	TRAPPC3	TRAPPC3	chr1	-	36603396	36603579	36605669	36605767	36602169	36602923	36614937	36615115	665	59	263	176	584	222	250	0.0756005733623	0.311825745199	0.202	0.253	-0.051
1953	RAP1B	RAP1B	chr12	+	69044179	69044248	69045774	69045831	69042478	69042561	69047891	69048032	1953	1797	2667	254	438	193	181	0.0757226295367	0.312034620925	0.387	0.352	0.035
2462	RAB34	RAB34	chr17	-	27043920	27044012	27044230	27044443	27043010	27043076	27045139	27045286	2462	42	255	43	395	250	216	0.0757577652306	0.312034620925	0.125	0.086	0.039
1192	PAPD7	PAPD7	chr5	+	6742602	6742710	6743824	6743953	6739844	6739965	6746326	6746540	1192	87	65	68	77	232	250	0.075837826475	0.312144869757	0.591	0.488	0.103
1781	SART3	SART3	chr12	-	108930483	108930561	108931263	108931371	108930289	108930348	108931840	108931979	1781	119	131	111	87	232	202	0.0761411234322	0.312514758194	0.442	0.526	-0.084
3580	MAEA	MAEA	chr4	+	1316168	1316291	1321414	1321491	1309184	1309388	1326544	1326653	3580	283	156	386	167	247	201	0.0760983617478	0.312514758194	0.596	0.653	-0.057
4278	PTK2	PTK2	chr8	-	141874410	141874498	141889569	141889736	141856697	141856777	141900641	141900868	4278	150	251	311	415	250	212	0.0761301341396	0.312514758194	0.336	0.389	-0.053
4872	USP34	USP34	chr2	-	61420035	61420115	61431390	61431515	61417652	61417793	61431631	61431736	4872	120	62	150	52	249	204	0.0761373779401	0.312514758194	0.613	0.703	-0.09
112	HDAC10	HDAC10	chr22	-	50687090	50687180	50687531	50687597	50686794	50686901	50687756	50687883	112	9	6	12	25	190	214	0.076245381353	0.312723528421	0.628	0.351	0.277
1047	UBE2K	UBE2K	chr4	+	39747371	39747430	39757276	39757359	39699663	39700010	39779301	39779430	1047	0	2	5	1	183	207	0.076337155685	0.312880840341	0.0	0.85	-0.85
2317	GDAP1	GDAP1	chr8	+	75263508	75263701	75272371	75272545	75262617	75262813	75274118	75274213	2317	39	89	22	27	250	250	0.0765090279128	0.312928335534	0.305	0.449	-0.144
3561	CREM	CREM	chr10	+	35477127	35477316	35490378	35490414	35468061	35468204	35495822	35495979	3561	62	43	32	11	250	160	0.0765026673677	0.312928335534	0.48	0.651	-0.171
405	PTCD3	PTCD3	chr2	+	86352577	86352638	86352917	86353003	86352117	86352205	86354283	86354428	405	137	95	91	90	185	210	0.0764239255227	0.312928335534	0.621	0.534	0.087
1408	AP2M1	AP2M1	chr3	+	183898872	183899014	183899483	183899603	183898636	183898772	183899699	183899835	1408	2407	2428	1683	1837	250	244	0.0767674325773	0.313235170129	0.492	0.472	0.02
3198	GINS1	GINS1	chr20	+	25398740	25398831	25405846	25405963	25397739	25397838	25422337	25422412	3198	83	68	96	115	215	241	0.0767731870195	0.313235170129	0.578	0.483	0.095
5293	CTSD	CTSD	chr11	-	1775223	1775368	1776135	1776258	1775032	1775131	1778553	1778786	5293	2054	1750	1339	1039	247	250	0.0767404279851	0.313235170129	0.543	0.566	-0.023
5716	TNPO3	TNPO3	chr7	-	128632052	128632144	128633860	128633968	128630014	128630154	128637442	128637589	5716	153	191	147	138	232	216	0.0767979689783	0.313235170129	0.427	0.498	-0.071
3296	RCAN3	RCAN3	chr1	+	24840803	24841057	24857707	24857881	24829386	24829640	24859572	24859744	3296	3	18	30	60	250	250	0.0772856345893	0.314651588749	0.143	0.333	-0.19
5985	WBSCR22	WBSCR22	chr7	+	73107953	73107999	73108321	73108380	73107658	73107744	73111934	73112024	5985	274	274	266	213	170	183	0.0773047497108	0.314651588749	0.518	0.573	-0.055
6074	CRCP	CRCP	chr7	+	65592690	65592727	65599266	65599361	65579804	65579957	65610429	65610487	6074	19	145	31	136	161	219	0.0773064087776	0.314651588749	0.151	0.237	-0.086
5791	RPN2	RPN2	chr20	+	35826799	35826895	35827452	35827628	35812582	35812776	35832287	35832363	5791	1162	1926	1171	1767	220	250	0.0773648992549	0.314670982594	0.407	0.43	-0.023
1022	TSC22D4	TSC22D4	chr7	-	100071896	100072063	100074899	100075827	100065174	100065223	100076416	100076902	1022	9	360	2	302	250	250	0.0774800384598	0.314920600457	0.024	0.007	0.017
1740	BTN2A2	BTN2A2	chr6	+	26384019	26384143	26388240	26388522	26383328	26383409	26390232	26390439	1740	23	60	18	23	248	250	0.0776419237309	0.315359741534	0.279	0.441	-0.162
5742	MRPL13	MRPL13	chr8	-	121437545	121437606	121444269	121444363	121432091	121432178	121455424	121455548	5742	389	167	422	143	218	185	0.0778093564428	0.315820790496	0.664	0.715	-0.051
2062	ABCB6	ABCB6	chr2	-	220081373	220081554	220082391	220082529	220081085	220081187	220082846	220083712	2062	36	19	31	32	250	250	0.0779188156293	0.315939255501	0.655	0.492	0.163
6016	TMPO	TMPO	chr12	+	98938728	98938839	98940136	98940225	98931252	98931350	98941350	98944157	6016	16	248	10	319	235	213	0.0779749525368	0.315939255501	0.055	0.028	0.027
6351	DRAM2	DRAM2	chr1	-	111668848	111668916	111674045	111674190	111667363	111667503	111680144	111680208	6351	154	84	238	94	250	192	0.0780003693794	0.315939255501	0.585	0.66	-0.075
1038	AMMECR1L	AMMECR1L	chr2	-	128627027	128627118	128631401	128631846	128624473	128624570	128641776	128641886	1038	122	62	144	49	250	215	0.0782170696355	0.316161060632	0.629	0.717	-0.088
6253	TTC8	TTC8	chr14	+	89307768	89307901	89310149	89310194	89307380	89307540	89319314	89319400	6253	20	30	12	39	250	169	0.0781676221439	0.316161060632	0.311	0.172	0.139
754	CIB2	CIB2	chr15	-	78398080	78398276	78401576	78401851	78396947	78397674	78416046	78416081	754	4	119	0	128	250	250	0.0781827568662	0.316161060632	0.033	0.0	0.033
2017	UBE3C	UBE3C	chr7	+	156956503	156956557	156961741	156961816	156931654	156932032	156962997	156963144	2017	27	143	52	174	178	199	0.0782900833512	0.316237943578	0.174	0.25	-0.076
3274	AGBL3	AGBL3	chr7	+	134674000	134674061	134678243	134678429	134672625	134672747	134701802	134701910	3274	4	0	2	3	185	250	0.0784304958899	0.316586777689	1.0	0.474	0.526
3605	RALY	RALY	chr20	+	32661624	32661672	32663679	32663846	32661368	32661441	32664507	32664621	3605	288	1677	285	1413	172	250	0.0786260457145	0.316721285935	0.2	0.227	-0.027
3726	BAIAP2L1	BAIAP2L1	chr7	-	97939756	97939904	97941408	97941576	97937000	97937208	97944771	97944924	3726	74	147	286	428	250	250	0.0785727818758	0.316721285935	0.335	0.401	-0.066
5396	PTMA	PTMA	chr2	+	232576596	232576693	232577152	232577226	232576057	232576129	232577513	232578250	5396	1067	1967	1044	2116	221	198	0.0785712233782	0.316721285935	0.327	0.307	0.02
1130	C16orf13	C16orf13	chr16	-	684888	684956	685280	685340	684718	684797	685611	685774	1130	23	52	91	125	184	192	0.078751215946	0.317007472025	0.316	0.432	-0.116
118	CCM2	CCM2	chr7	+	45109424	45109560	45112324	45112382	45108041	45108178	45113058	45113170	118	304	144	347	208	250	182	0.0789029140692	0.317399977818	0.606	0.548	0.058
6290	ZNF133	ZNF133	chr20	+	18270542	18270718	18286962	18287037	18268926	18269248	18295712	18297640	6290	1	15	3	5	250	199	0.0791544986615	0.318193478833	0.05	0.323	-0.273
3847	SUMF2	SUMF2	chr7	+	56141866	56141911	56144526	56144582	56140689	56140804	56145794	56145879	3847	52	49	166	232	169	180	0.0792802104663	0.318480241907	0.531	0.432	0.099
4296	ILF2	ILF2	chr1	-	153635690	153635752	153636518	153636606	153635180	153635271	153636871	153636950	4296	971	3	685	11	212	186	0.0795803851516	0.319248161529	0.996	0.982	0.014
4392	CANX	CANX	chr5	+	179150660	179150780	179151657	179151784	179149804	179150020	179153680	179153760	4392	1958	3887	1505	3216	244	250	0.0795366015451	0.319248161529	0.34	0.324	0.016
2970	NUP98	NUP98	chr11	-	3720311	3720578	3721839	3722069	3716678	3716836	3723692	3724122	2970	327	194	210	159	250	250	0.0799136624983	0.320365722965	0.628	0.569	0.059
3894	DPP8	DPP8	chr15	-	65744297	65744440	65746600	65746753	65737997	65739344	65748562	65748709	3894	50	16	53	32	250	250	0.0801783662336	0.321207039008	0.758	0.624	0.134
2703	GOLGA4	GOLGA4	chr3	+	37315026	37315092	37323448	37323763	37292885	37292975	37327504	37327552	2703	37	138	48	115	190	250	0.0802548261852	0.321293586443	0.261	0.355	-0.094
2279	TMEM147	TMEM147	chr19	+	36036789	36036859	36037427	36037487	36036501	36036718	36038020	36038142	2279	184	8	167	2	194	184	0.0803883409712	0.321608273954	0.956	0.988	-0.032
5954	SMC4	SMC4	chr3	+	160129707	160129872	160130113	160130241	160122115	160122292	160131260	160131401	5954	711	468	341	268	250	250	0.0804725933749	0.321725583206	0.603	0.56	0.043
3542	OGG1	OGG1	chr3	+	9798154	9798305	9798450	9798500	9796387	9796569	9800917	9800970	3542	50	6	46	1	250	174	0.0805818251955	0.321785401145	0.853	0.97	-0.117
5367	PLEKHA5	PLEKHA5	chr12	+	19443610	19443730	19444577	19444631	19440406	19440490	19473495	19473558	5367	0	2	7	2	244	178	0.0805974361413	0.321785401145	0.0	0.719	-0.719
1812	TBC1D1	TBC1D1	chr4	+	38053519	38053681	38054726	38054846	38051238	38051519	38055819	38055959	1812	11	15	18	9	250	244	0.0807202867615	0.321837113385	0.417	0.661	-0.244
3089	RARG	RARG	chr12	-	53609429	53609578	53621145	53621471	53609076	53609218	53624952	53625019	3089	16	76	16	37	250	250	0.0806668848892	0.321837113385	0.174	0.302	-0.128
1188	TRAPPC4	TRAPPC4	chr11	+	118890859	118890963	118892469	118892596	118889852	118890027	118894030	118894385	1188	159	191	476	709	228	250	0.0809360917137	0.32204514224	0.477	0.424	0.053
2859	NPC1	NPC1	chr18	-	21140194	21140444	21141323	21141491	21137080	21137154	21148786	21148962	2859	319	308	356	415	250	250	0.0809697928368	0.32204514224	0.509	0.462	0.047
3451	CPEB4	CPEB4	chr5	+	173359452	173359503	173370028	173370052	173337525	173337607	173371969	173372143	3451	36	0	52	4	175	148	0.0808353417068	0.32204514224	1.0	0.917	0.083
4810	STK11IP	STK11IP	chr2	+	220470916	220471012	220471197	220471239	220470677	220470781	220471433	220471580	4810	22	9	30	28	220	166	0.080992401318	0.32204514224	0.648	0.447	0.201
302	MRPS2	MRPS2	chr9	+	138393914	138394112	138394981	138395124	138393689	138393819	138395387	138396519	302	5	0	3	3	250	250	0.0813599422887	0.323287097683	1.0	0.5	0.5
5980	PKIB	PKIB	chr6	+	123022584	123022645	123038931	123039108	122996222	122996289	123046272	123047518	5980	6	611	33	1618	185	250	0.081481208435	0.323549449359	0.013	0.027	-0.014
681	LSM14B	LSM14B	chr20	+	60704840	60705008	60705274	60705352	60701359	60701495	60705585	60705747	681	42	178	60	171	250	202	0.0815467952609	0.323590501249	0.16	0.221	-0.061
1513	ABHD11	ABHD11	chr7	-	73151258	73151440	73151550	73151721	73150426	73151021	73151891	73152065	1513	61	139	326	555	250	250	0.081659466548	0.323818209595	0.305	0.37	-0.065
2359	SLC35A3	SLC35A3	chr1	+	100464816	100464971	100472589	100472712	100459092	100459297	100476920	100477089	2359	79	89	86	139	250	247	0.0818188187082	0.324230596193	0.467	0.379	0.088
285	THEMIS2	THEMIS2	chr1	+	28206154	28206565	28208481	28209554	28203098	28203239	28211805	28211962	285	8	10	192	101	250	250	0.0821152006432	0.325185077868	0.444	0.655	-0.211
1850	PABPC4	PABPC4	chr1	-	40030357	40030445	40030777	40031050	40030094	40030214	40033422	40033518	1850	555	372	820	471	250	212	0.0822688680183	0.325553623642	0.559	0.596	-0.037
5496	PAIP1	PAIP1	chr5	-	43543105	43543218	43547829	43548015	43539025	43539137	43555931	43556101	5496	633	664	665	797	250	237	0.0823194325788	0.325553623642	0.475	0.442	0.033
1605	PTGES3	PTGES3	chr12	-	57059987	57060050	57064058	57064148	57057124	57058282	57065532	57065631	1605	1898	46	1876	64	214	187	0.0825059377055	0.326071037207	0.973	0.962	0.011
2088	ACAA1	ACAA1	chr3	-	38168000	38168191	38169276	38169357	38167316	38167372	38173086	38173129	2088	2	65	5	38	205	250	0.082693834468	0.326593249143	0.036	0.138	-0.102
1237	SLC25A17	SLC25A17	chr22	-	41188528	41188680	41195026	41195087	41175012	41175129	41215198	41215403	1237	41	70	64	168	185	250	0.082875242783	0.326652463004	0.442	0.34	0.102
2300	SLC12A8	SLC12A8	chr3	-	124829032	124829179	124837612	124837700	124826324	124826970	124839442	124839530	2300	25	53	47	58	212	250	0.082892472015	0.326652463004	0.357	0.489	-0.132
2724	MAP3K7CL	MAP3K7CL	chr21	+	30481360	30481504	30503115	30503244	30464759	30464902	30521509	30521571	2724	0	3	4	2	250	250	0.0828120087261	0.326652463004	0.0	0.667	-0.667
4071	SIRT6	SIRT6	chr19	-	4175024	4175148	4175676	4175757	4174105	4174943	4175838	4175934	4071	51	61	51	37	205	248	0.0829319126663	0.326652463004	0.503	0.625	-0.122
5894	NFATC2IP	NFATC2IP	chr16	+	28965885	28966003	28967298	28967379	28963452	28963525	28967471	28967658	5894	47	18	199	127	242	205	0.0831441443623	0.327268315544	0.689	0.57	0.119
844	NCF2	NCF2	chr1	-	183536054	183536123	183536338	183536480	183534838	183534914	183538276	183538320	844	71	37	34	31	250	193	0.0833105006987	0.327702889585	0.597	0.458	0.139
6164	GSN	GSN	chr9	+	124044152	124044231	124045596	124045670	124043747	124043840	124064240	124064445	6164	0	4	20	26	203	198	0.0834161698277	0.327898326631	0.0	0.429	-0.429
2578	SEC16A	SEC16A	chr9	-	139357338	139357584	139358130	139358192	139355628	139355726	139358871	139359014	2578	34	103	85	171	186	250	0.0835155200884	0.327933446563	0.307	0.401	-0.094
5230	SMIM7	SMIM7	chr19	-	16770205	16770258	16770769	16770811	16764845	16764936	16770895	16770968	5230	5	233	8	137	166	177	0.083593074222	0.327933446563	0.022	0.059	-0.037
775	APH1A	APH1A	chr1	-	150239474	150239602	150239755	150239878	150237798	150239056	150240115	150240189	775	641	767	990	1050	247	250	0.0835375716978	0.327933446563	0.458	0.488	-0.03
227	DHFR	DHFR	chr5	-	79929695	79929811	79933701	79933828	79922044	79924984	79945207	79945313	227	468	328	640	527	250	240	0.0836524606062	0.32794676156	0.578	0.538	0.04
576	TIMP1	TIMP1	chrX	+	47444603	47444730	47444941	47445066	47444334	47444414	47445919	47446190	576	1744	1547	924	907	250	249	0.0838648825116	0.328339984539	0.529	0.504	0.025
6237	CERS2	CERS2	chr1	-	150939549	150939678	150939867	150939960	150939231	150939338	150940139	150940190	6237	657	1300	429	967	217	250	0.0838512217875	0.328339984539	0.368	0.338	0.03
1579	LTV1	LTV1	chr6	+	144181562	144181690	144183240	144183380	144178888	144179144	144183980	144184033	1579	315	254	290	188	250	250	0.0839211227644	0.328340692072	0.554	0.607	-0.053
127	CARF	CARF	chr2	+	203806582	203806703	203807462	203807690	203782599	203782766	203817281	203817402	127	2	2	1	14	245	250	0.0841764687862	0.328533258919	0.505	0.068	0.437
3455	ELP2	ELP2	chr18	+	33721099	33721164	33726212	33726344	33718232	33718389	33734812	33734962	3455	11	164	4	160	189	250	0.0841704505436	0.328533258919	0.081	0.032	0.049
4821	LMBR1L	LMBR1L	chr12	-	49498230	49498334	49498528	49498668	49497469	49497596	49499706	49499740	4821	56	39	49	56	250	228	0.0841947108823	0.328533258919	0.567	0.444	0.123
5935	ARNTL2	ARNTL2	chr12	+	27568801	27568880	27571020	27571129	27556365	27556474	27573328	27578746	5935	51	111	155	240	203	233	0.0841535065686	0.328533258919	0.345	0.426	-0.081
6214	KLHL22	KLHL22	chr22	-	20825636	20825802	20843271	20843531	20819144	20819863	20850046	20850170	6214	5	19	24	35	250	250	0.0842839692376	0.328662588432	0.208	0.407	-0.199
4980	SCMH1	SCMH1	chr1	-	41540890	41541123	41578954	41579198	41536266	41536393	41582593	41582682	4980	68	170	72	126	250	250	0.0843974385978	0.328667418795	0.286	0.364	-0.078
5540	XPO6	XPO6	chr16	-	28188540	28188653	28192261	28192352	28187218	28187416	28222686	28223239	5540	114	102	173	208	215	237	0.0843818148332	0.328667418795	0.552	0.478	0.074
1597	TMEM143	TMEM143	chr19	-	48848416	48848611	48866547	48866788	48846577	48846708	48867154	48867494	1597	4	1	12	21	250	250	0.0845278649247	0.328869309131	0.8	0.364	0.436
5829	RPUSD4	RPUSD4	chr11	-	126074125	126074223	126075362	126075507	126071988	126073552	126075582	126075676	5829	86	33	116	69	250	222	0.0845615809376	0.328869309131	0.698	0.599	0.099
4042	THRB	THRB	chr3	-	24270428	24270492	24338716	24338862	24231564	24231825	24378790	24378862	4042	0	10	14	58	250	188	0.0846405608472	0.328958039072	0.0	0.154	-0.154
2165	NME6	NME6	chr3	-	48336564	48336725	48338216	48338319	48333806	48336293	48339916	48340013	2165	125	123	147	106	227	250	0.084736386096	0.329112077828	0.528	0.604	-0.076
1385	NUB1	NUB1	chr7	+	151065820	151065973	151071182	151071287	151064946	151065054	151072933	151073029	1385	158	94	119	49	250	229	0.0847934304456	0.329115389079	0.606	0.69	-0.084
3846	HAUS2	HAUS2	chr15	+	42850395	42850488	42851536	42851606	42841010	42841163	42853467	42853600	3846	40	38	115	68	217	194	0.085049423286	0.329672053068	0.485	0.602	-0.117
3883	ZNF532	ZNF532	chr18	+	56606676	56606853	56615298	56615461	56601664	56601846	56620749	56621031	3883	119	108	208	250	250	250	0.0850319997851	0.329672053068	0.524	0.454	0.07
3549	SMARCC1	SMARCC1	chr3	-	47777523	47777616	47779518	47779600	47770514	47770584	47787397	47787483	3549	118	286	250	481	206	217	0.085161302919	0.329740332605	0.303	0.354	-0.051
943	CD44	CD44	chr11	+	35226058	35226187	35232792	35232996	35211381	35211612	35236398	35236461	943	16	224	317	2870	250	250	0.0851796351769	0.329740332605	0.067	0.099	-0.032
1342	ZFYVE27	ZFYVE27	chr10	+	99504485	99504672	99508025	99508121	99498233	99498431	99509230	99509343	1342	17	120	4	72	250	220	0.0853018822985	0.329995458799	0.111	0.047	0.064
4613	C11orf31	C11orf31	chr11	+	57509280	57509426	57509588	57509719	57508721	57509189	57510334	57510883	4613	290	1955	148	825	250	250	0.0855623894777	0.330784762489	0.129	0.152	-0.023
3145	VPS29	VPS29	chr12	-	110937339	110937351	110939221	110939364	110933816	110934008	110939853	110939945	3145	3	270	2	22	250	136	0.0856496332434	0.33088258754	0.006	0.047	-0.041
3750	ALKBH6	ALKBH6	chr19	-	36502305	36502366	36503922	36503991	36501795	36501947	36504245	36504324	3750	97	55	63	55	193	185	0.0857006804334	0.33088258754	0.628	0.523	0.105
1661	DESI1	DESI1	chr22	-	42000047	42000157	42003265	42003335	41999262	41999385	42003843	42003865	1661	49	126	79	293	194	234	0.0858400591488	0.331033500491	0.319	0.245	0.074
543	ARHGAP12	ARHGAP12	chr10	-	32103186	32103289	32106715	32106814	32101634	32101751	32109314	32109416	543	68	70	65	100	223	227	0.0859093257208	0.331033500491	0.497	0.398	0.099
5881	MORF4L1	MORF4L1	chr15	+	79172853	79172921	79178482	79178569	79170554	79170601	79179610	79179691	5881	974	1382	1187	1855	192	211	0.0858570658739	0.331033500491	0.436	0.413	0.023
2780	ARIH2	ARIH2	chr3	+	48960180	48960244	48999044	48999112	48956280	48956431	49002351	49002415	2780	22	148	10	132	188	192	0.0860767395664	0.331378307428	0.132	0.072	0.06
3379	TPGS2	TPGS2	chr18	-	34380160	34380274	34385336	34385465	34377980	34378572	34387809	34387897	3379	834	843	768	875	250	238	0.0861119658367	0.331378307428	0.485	0.455	0.03
2664	AZIN1	AZIN1	chr8	-	103845283	103845446	103846416	103846491	103842048	103842164	103846893	103846975	2664	509	488	526	586	199	250	0.0863791038739	0.331639434913	0.567	0.53	0.037
2754	EEF1E1-BLOC1S5	EEF1E1-BLOC1S5	chr6	-	8026599	8026658	8041371	8041501	8013799	8016061	8062766	8062849	2754	26	11	45	39	250	183	0.0863026502842	0.331639434913	0.634	0.458	0.176
5672	TCTN3	TCTN3	chr10	-	97447003	97447112	97447348	97447476	97446800	97446916	97452676	97452795	5672	188	183	167	124	250	233	0.0863683389886	0.331639434913	0.489	0.557	-0.068
866	RFC2	RFC2	chr7	-	73660991	73661093	73663341	73663448	73657475	73657576	73664068	73664110	866	106	232	164	276	231	226	0.086406313416	0.331639434913	0.309	0.368	-0.059
1309	MRPL35	MRPL35	chr2	+	86433228	86433418	86434305	86434450	86426555	86426656	86437602	86440477	1309	240	285	233	222	250	250	0.0869667964955	0.333572054403	0.457	0.512	-0.055
3432	AZIN2	AZIN2	chr1	+	33549554	33549728	33557650	33557823	33547778	33547955	33558882	33559017	3432	6	17	4	2	250	250	0.0871511780351	0.333767815553	0.261	0.667	-0.406
3535	ARF3	ARF3	chr12	-	49333779	49333890	49334730	49334971	49333437	49333562	49351092	49351252	3535	237	988	339	1201	250	235	0.0871887925212	0.333767815553	0.184	0.21	-0.026
5629	DYNLRB1	DYNLRB1	chr20	+	33117655	33118038	33121327	33121409	33114072	33114148	33122431	33122599	5629	4	6	10	3	250	206	0.0871558207333	0.333767815553	0.355	0.733	-0.378
3257	SSX2IP	SSX2IP	chr1	-	85116044	85116210	85117565	85117680	85109389	85113290	85121514	85121688	3257	80	150	134	185	239	250	0.087338094517	0.334120979481	0.358	0.431	-0.073
1823	CDKL3	CDKL3	chr5	-	133644264	133644418	133655048	133655188	133643828	133644157	133657481	133657594	1823	18	13	3	8	250	250	0.0874882921294	0.334291366709	0.581	0.273	0.308
5515	STK40	STK40	chr1	-	36824337	36824423	36826821	36826941	36823839	36823983	36851323	36851528	5515	64	147	56	87	244	210	0.0874967842179	0.334291366709	0.273	0.356	-0.083
2617	SLC30A6	SLC30A6	chr2	+	32409341	32409407	32417404	32417485	32400387	32400430	32417986	32418022	2617	48	57	92	71	190	205	0.0878297686386	0.335267445948	0.476	0.583	-0.107
3565	LMCD1	LMCD1	chr3	+	8574422	8574511	8578870	8579126	8543492	8543666	8590253	8590589	3565	51	99	208	290	213	250	0.0878667456942	0.335267445948	0.377	0.457	-0.08
2124	CDC27	CDC27	chr17	-	45247282	45247408	45249282	45249430	45235571	45235669	45258927	45259003	2124	274	223	267	269	250	250	0.088212824992	0.336264010067	0.551	0.498	0.053
2285	SVIL	SVIL	chr10	-	29821457	29822387	29824917	29824998	29820930	29821101	29839525	29840192	2285	35	14	76	56	205	250	0.0882427494406	0.336264010067	0.753	0.623	0.13
876	BSDC1	BSDC1	chr1	-	32844324	32844440	32846814	32846869	32843815	32843884	32849430	32849598	876	77	96	127	219	179	240	0.0884493307225	0.336832074149	0.518	0.437	0.081
181	FBXO18	FBXO18	chr10	+	5960304	5960441	5963220	5963320	5959552	5959639	5963410	5963532	181	165	183	164	139	250	224	0.0885171636251	0.336871362802	0.447	0.514	-0.067
3838	TP53BP2	TP53BP2	chr1	-	223971816	223972016	223976709	223976876	223967594	223968596	223980090	223980224	3838	206	161	375	233	250	250	0.0887191045525	0.336932957971	0.561	0.617	-0.056
4119	PCMTD2	PCMTD2	chr20	+	62896610	62896782	62899320	62899363	62895781	62895884	62904573	62907579	4119	59	13	75	31	250	167	0.0886385449984	0.336932957971	0.752	0.618	0.134
6178	ZBTB8OS	ZBTB8OS	chr1	-	33099551	33099673	33100368	33100393	33093108	33093145	33116033	33116191	6178	20	8	37	5	149	246	0.0886721558253	0.336932957971	0.805	0.924	-0.119
76	ERC1	ERC1	chr12	+	1289705	1289843	1291090	1291231	1250785	1250953	1292446	1292587	76	105	61	119	99	250	250	0.088763454695	0.336932957971	0.633	0.546	0.087
1968	FAM58A	FAM58A	chrX	-	152857963	152858191	152860004	152860137	152853382	152853912	152861461	152861645	1968	253	115	151	49	250	250	0.088971265243	0.337503044384	0.688	0.755	-0.067
3515	LIN54	LIN54	chr4	-	83891479	83891622	83900035	83900159	83867410	83867627	83905313	83906029	3515	14	26	49	47	248	250	0.0891747645994	0.337969596039	0.352	0.512	-0.16
3864	PAX8	PAX8	chr2	-	113992970	113993080	113994177	113994298	113984731	113984833	113999127	113999303	3864	190	155	1088	725	245	234	0.0892096628781	0.337969596039	0.539	0.589	-0.05
1594	SASH1	SASH1	chr6	+	148835459	148835592	148840682	148841029	148808749	148808851	148846426	148846501	1594	10	16	74	56	250	250	0.089418826932	0.338172584901	0.385	0.569	-0.184
3552	SMARCC1	SMARCC1	chr3	-	47716964	47717078	47718118	47718272	47712147	47712207	47719687	47719801	3552	239	307	453	484	250	238	0.0894364579156	0.338172584901	0.426	0.471	-0.045
5983	PKIB	PKIB	chr6	+	122996222	122996289	123022584	123022645	122954427	122954512	123038931	123039108	5983	326	17	721	60	191	185	0.0893871157097	0.338172584901	0.949	0.921	0.028
737	COPS4	COPS4	chr4	+	83987590	83987706	83989590	83989675	83984228	83984399	83996449	83996971	737	112	98	113	136	240	209	0.0906995031496	0.342727090289	0.499	0.42	0.079
1797	ZNF518A	ZNF518A	chr10	+	97911172	97911323	97915082	97915155	97893312	97893405	97915680	97915804	1797	2	7	15	12	250	197	0.0908014783283	0.342891204751	0.184	0.496	-0.312
3417	TONSL	TONSL	chr8	-	145668059	145668189	145668520	145668704	145667623	145667795	145669264	145669407	3417	28	55	72	88	250	250	0.090995207896	0.343401374128	0.337	0.45	-0.113
2535	SNHG1	SNHG1	chr11	-	62621272	62621305	62622359	62622410	62621023	62621062	62622604	62622688	2535	181	218	140	129	175	157	0.0911447507793	0.343744240383	0.427	0.493	-0.066
202	RAPH1	RAPH1	chr2	-	204334961	204335036	204341798	204341879	204326570	204326648	204354306	204354812	202	6	7	25	9	205	199	0.091601729564	0.345245386137	0.454	0.729	-0.275
5459	DNM1	DNM1	chr9	+	130986529	130986668	130988313	130988452	130985071	130985139	130996299	130996386	5459	151	12	57	1	250	250	0.0918484541292	0.345736923956	0.926	0.983	-0.057
5804	BZW2	BZW2	chr7	+	16729421	16729531	16734458	16734629	16722404	16722470	16736539	16736686	5804	9	261	5	371	234	250	0.0918502055107	0.345736923956	0.036	0.014	0.022
4155	COL27A1	COL27A1	chr9	+	117051193	117051247	117051521	117051575	117050981	117051035	117052337	117052391	4155	3	2	45	4	178	178	0.0920084975216	0.345982700802	0.6	0.918	-0.318
6320	XPO1	XPO1	chr2	-	61715722	61715906	61717776	61717911	61715299	61715406	61719169	61719333	6320	523	494	481	528	250	250	0.0920336431363	0.345982700802	0.514	0.477	0.037
1264	TJP2	TJP2	chr9	+	71862927	71863140	71865950	71866280	71861605	71861706	71867730	71867816	1264	212	257	794	806	250	250	0.092763757816	0.348086680644	0.452	0.496	-0.044
3029	SNRNP200	SNRNP200	chr2	-	96945188	96945297	96947551	96947660	96944546	96944736	96948938	96949090	3029	352	376	292	374	233	233	0.092679478271	0.348086680644	0.484	0.438	0.046
4351	DDHD2	DDHD2	chr8	+	38103750	38103818	38105230	38105353	38103259	38103468	38107225	38107321	4351	18	73	44	105	192	247	0.0927716080734	0.348086680644	0.241	0.35	-0.109
4660	DAG1	DAG1	chr3	+	49508397	49508482	49530259	49530406	49507564	49507866	49547851	49548252	4660	6	13	1	13	209	250	0.0930254546149	0.348815677132	0.356	0.084	0.272
4148	PMS1	PMS1	chr2	+	190670377	190670480	190682742	190682906	190656515	190656667	190708689	190708806	4148	0	60	3	59	227	250	0.0936634387222	0.350983212154	0.0	0.053	-0.053
2003	OSBPL3	OSBPL3	chr7	-	24854677	24854822	24856228	24856307	24849425	24849570	24859793	24859857	2003	36	60	104	261	203	250	0.0937833039072	0.350983265805	0.425	0.329	0.096
2745	LYPLA1	LYPLA1	chr8	-	54965214	54965316	54967619	54967693	54963571	54963748	54974813	54974884	2745	125	219	511	725	198	226	0.0937344508666	0.350983265805	0.394	0.446	-0.052
2309	CMTM7	CMTM7	chr3	+	32483331	32483505	32493883	32493965	32433162	32433557	32495732	32496333	2309	217	440	213	353	250	206	0.0939658294778	0.351441802843	0.289	0.332	-0.043
2935	RAB5C	RAB5C	chr17	-	40278772	40278866	40280278	40280401	40276993	40277916	40280666	40280818	2935	2117	1015	1814	790	247	218	0.0942984716956	0.352460847939	0.648	0.67	-0.022
5591	DRAM1	DRAM1	chr12	+	102307951	102308010	102313886	102313979	102295068	102295211	102314993	102317401	5591	13	228	3	145	183	217	0.0946572312337	0.353564311753	0.063	0.024	0.039
970	AUP1	AUP1	chr2	-	74755543	74755616	74755877	74756409	74755066	74755133	74756488	74756626	970	357	3	517	0	250	197	0.0947144280588	0.353564311753	0.989	1.0	-0.011
329	APEH	APEH	chr3	+	49713488	49713652	49713810	49713948	49713323	49713399	49714041	49714133	329	349	259	761	665	250	250	0.0949712123882	0.353655767289	0.574	0.534	0.04
4566	PHF10	PHF10	chr6	-	170117918	170118002	170118883	170119014	170116050	170116184	170121100	170121207	4566	304	240	367	237	250	208	0.0949873360302	0.353655767289	0.513	0.563	-0.05
5444	PTH1R	PTH1R	chr3	+	46935396	46935499	46937224	46937359	46925001	46925124	46939344	46939455	5444	2	1	62	276	227	250	0.0950408362153	0.353655767289	0.688	0.198	0.49
6339	PSMG1	PSMG1	chr21	-	40551849	40551912	40552210	40552362	40550374	40550573	40553697	40553804	6339	291	145	261	165	250	187	0.0949777508899	0.353655767289	0.6	0.542	0.058
992	VPS36	VPS36	chr13	-	52992126	52992191	52997708	52997774	52991191	52991276	53000066	53000201	992	142	92	118	105	190	189	0.094897402249	0.353655767289	0.606	0.528	0.078
1155	KIAA0100	KIAA0100	chr17	-	26960300	26960419	26960566	26960769	26959959	26960180	26960912	26961104	1155	190	201	330	281	250	243	0.0952012679087	0.354027826121	0.479	0.533	-0.054
1771	TAPBP	TAPBP	chr6	-	33271731	33271766	33272073	33272415	33267471	33269548	33272765	33273164	1771	267	43	372	84	250	159	0.0953352325458	0.354301051409	0.798	0.738	0.06
5783	DMKN	DMKN	chr19	-	35997027	35997087	36000812	36000863	35996840	35996888	36001085	36001154	5783	17	0	943	110	175	184	0.0954329616495	0.354439350907	1.0	0.9	0.1
969	AUP1	AUP1	chr2	-	74755543	74755616	74756258	74756409	74755066	74755133	74756488	74756626	969	357	3	515	0	250	197	0.0957819940057	0.355510227434	0.989	1.0	-0.011
3912	VAPA	VAPA	chr18	+	9936982	9937063	9950391	9950565	9936106	9936210	9954049	9960018	3912	499	957	613	1037	205	250	0.0959271823912	0.35559842232	0.389	0.419	-0.03
4382	FBXL4	FBXL4	chr6	-	99328428	99328500	99347143	99347357	99323290	99323603	99353301	99353546	4382	50	19	63	12	250	196	0.0959197516867	0.35559842232	0.674	0.805	-0.131
261	DPM2	DPM2	chr9	-	130698831	130698934	130699712	130699802	130697373	130698059	130700096	130700763	261	7	335	1	310	214	227	0.0960301163922	0.355754833466	0.022	0.003	0.019
6100	TFDP2	TFDP2	chr3	-	141713861	141713983	141724282	141724386	141712379	141712427	141747420	141747507	6100	11	128	12	66	228	246	0.0962610111001	0.356384792676	0.085	0.164	-0.079
640	C2CD5	C2CD5	chr12	-	22680654	22680826	22688191	22688278	22678543	22678639	22696994	22697480	640	21	75	34	71	211	250	0.0966286295792	0.357519825297	0.249	0.362	-0.113
5796	PCCA	PCCA	chr13	+	100861585	100861717	100888095	100888132	100809540	100809594	100909848	100909927	5796	45	19	61	13	250	161	0.0967216074233	0.357637913307	0.604	0.751	-0.147
1374	MBD2	MBD2	chr18	-	51692445	51692536	51715243	51715381	51690892	51691070	51731367	51731527	1374	564	308	723	336	250	215	0.0969386717361	0.357818470306	0.612	0.649	-0.037
2392	CLCC1	CLCC1	chr1	-	109486096	109486237	109486457	109486679	109484026	109484120	109490232	109490340	2392	83	111	93	88	250	250	0.0968480445907	0.357818470306	0.428	0.514	-0.086
5646	PSMA5	PSMA5	chr1	-	109952549	109952636	109953632	109953735	109941652	109944712	109954498	109954557	5646	1332	1183	772	613	227	211	0.0969537156181	0.357818470306	0.511	0.539	-0.028
4839	DAB2	DAB2	chr5	-	39381555	39381718	39382719	39383373	39376751	39377384	39388406	39388469	4839	79	145	67	86	250	250	0.0973760747224	0.359150925472	0.353	0.438	-0.085
4361	TAF1D	TAF1D	chr11	-	93471274	93471665	93472402	93472497	93470229	93470405	93474487	93474703	4361	45	103	66	221	219	250	0.0974400011161	0.359160532748	0.333	0.254	0.079
1576	WDR43	WDR43	chr2	+	29159787	29159819	29164326	29164440	29158386	29158473	29165177	29165247	1576	91	292	70	302	156	238	0.098304916647	0.361438729944	0.322	0.261	0.061
2483	ESYT1	ESYT1	chr12	+	56532710	56532797	56536068	56536209	56532551	56532623	56536361	56536516	2483	310	437	577	697	211	250	0.0981484700801	0.361438729944	0.457	0.495	-0.038
3265	ADAM9	ADAM9	chr8	+	38940159	38940240	38940486	38940592	38934746	38934930	38947565	38947707	3265	349	487	1220	1491	205	230	0.098251549354	0.361438729944	0.446	0.479	-0.033
3405	POC1B	POC1B	chr12	-	89865944	89866052	89885712	89885892	89864137	89864271	89918896	89918981	3405	22	0	24	3	250	232	0.0981834190025	0.361438729944	1.0	0.881	0.119
800	ANP32E	ANP32E	chr1	-	150202905	150203028	150204114	150204264	150201404	150201570	150208080	150208504	800	462	306	612	475	250	247	0.0985235629314	0.362015375213	0.599	0.56	0.039
4052	BRPF3	BRPF3	chr6	+	36193043	36193141	36196678	36196833	36189944	36190042	36198202	36200567	4052	85	124	43	92	222	250	0.0988196516333	0.362875673741	0.436	0.345	0.091
3813	PI4KB	PI4KB	chr1	-	151280049	151280277	151288048	151288985	151278611	151278839	151298647	151298849	3813	44	184	66	192	250	250	0.0991530121917	0.36387167444	0.193	0.256	-0.063
1844	NFKBIZ	NFKBIZ	chr3	+	101574238	101574302	101574576	101574746	101573905	101574052	101575916	101576027	1844	44	38	617	777	188	250	0.0992541473895	0.364014740927	0.606	0.514	0.092
5246	C14orf159	C14orf159	chr14	+	91611564	91611657	91614124	91614202	91580356	91580627	91623982	91624034	5246	1	10	7	12	217	202	0.099592744447	0.364799689948	0.085	0.352	-0.267
6080	MMD	MMD	chr17	-	53485106	53485181	53488617	53488778	53481127	53481229	53491511	53491593	6080	243	74	167	35	250	199	0.0995437017043	0.364799689948	0.723	0.792	-0.069
5402	U2AF1L4	U2AF1L4	chr19	-	36235526	36235639	36236025	36236113	36235223	36235322	36236248	36236343	5402	33	24	14	21	212	237	0.0997191605001	0.364806447876	0.606	0.427	0.179
6055	TMEM98	TMEM98	chr17	+	31258344	31258420	31258492	31258677	31254927	31255255	31260191	31260323	6055	28	668	25	372	200	250	0.099676574603	0.364806447876	0.05	0.077	-0.027
4578	MASTL	MASTL	chr10	+	27462049	27462188	27470408	27470510	27458872	27460012	27475307	27475848	4578	67	106	122	139	250	226	0.100001436348	0.365610744501	0.364	0.442	-0.078
1410	PPP1R2	PPP1R2	chr3	-	195250489	195250584	195251616	195251694	195245814	195245982	195256594	195256702	1410	179	150	141	154	202	219	0.100157745614	0.365953784193	0.564	0.498	0.066
1888	EML3	EML3	chr11	-	62373326	62373452	62373534	62373686	62372584	62372652	62374429	62374571	1888	81	3	104	0	250	250	0.100337211757	0.366380953404	0.964	1.0	-0.036
4619	SOGA1	SOGA1	chr20	-	35434255	35434360	35436915	35437146	35433137	35433305	35438384	35438510	4619	48	67	59	53	250	229	0.100669901722	0.367366737935	0.396	0.505	-0.109
2916	RFWD3	RFWD3	chr16	-	74670243	74670475	74671753	74671868	74666420	74666571	74678259	74678351	2916	86	115	183	183	239	250	0.100740965391	0.367397157095	0.439	0.511	-0.072
2804	PPA2	PPA2	chr4	-	106359106	106359193	106367539	106367659	106345352	106345479	106374754	106374799	2804	19	172	29	441	244	211	0.10093741418	0.367427243538	0.087	0.054	0.033
3719	NRIP1	NRIP1	chr21	-	16386664	16386787	16415815	16415895	16333555	16340847	16437065	16437126	3719	11	19	40	141	204	247	0.100853576086	0.367427243538	0.412	0.256	0.156
4111	SMPD4	SMPD4	chr2	-	130931086	130931229	130932486	130932573	130930851	130930927	130934126	130934210	4111	148	266	140	319	211	250	0.100877525951	0.367427243538	0.397	0.342	0.055
490	ADAM10	ADAM10	chr15	-	58971322	58971481	58974394	58974513	58957295	58957396	59009775	59009926	490	246	255	418	520	243	250	0.101127918616	0.367892061698	0.498	0.453	0.045
4450	DDR1	DDR1	chr6	+	30852314	30852487	30853401	30853457	30851860	30851922	30856464	30856591	4450	33	31	73	111	250	180	0.101191686745	0.367895536478	0.434	0.321	0.113
2380	TRMT10B	TRMT10B	chr9	+	37763625	37763750	37768083	37768225	37761899	37762114	37769937	37770016	2380	0	26	2	16	249	250	0.101335763425	0.3679785389	0.0	0.112	-0.112
2831	PSMD4	PSMD4	chr1	+	151236389	151236504	151237307	151237394	151227196	151227284	151237641	151237710	2831	17	861	6	686	239	211	0.10134017129	0.3679785389	0.017	0.008	0.009
2927	ARRB2	ARRB2	chr17	+	4619441	4619486	4619706	4619903	4619267	4619328	4620511	4620571	2927	23	37	23	67	169	250	0.101567703242	0.368151483426	0.479	0.337	0.142
5277	CSTF3	CSTF3	chr11	-	33121153	33121263	33123722	33123885	33120579	33120696	33124652	33124730	5277	80	61	85	94	250	234	0.10157636968	0.368151483426	0.551	0.458	0.093
82	METTL9	METTL9	chr16	+	21623965	21624156	21629185	21629395	21610796	21611219	21636251	21636436	82	57	424	112	627	250	250	0.101454184071	0.368151483426	0.119	0.152	-0.033
5710	USB1	USB1	chr16	+	58051237	58051343	58052875	58052959	58048176	58048230	58054044	58055527	5710	125	126	230	178	230	208	0.101646770757	0.368178810342	0.473	0.539	-0.066
2631	GOSR2	GOSR2	chr17	+	45009432	45009565	45012394	45012535	45006885	45006950	45015964	45018733	2631	13	262	3	163	250	250	0.101862475388	0.368732087977	0.047	0.018	0.029
3196	ZNF195	ZNF195	chr11	-	3394806	3394905	3398846	3399032	3392806	3392933	3400267	3400452	3196	5	43	1	45	250	223	0.102178750003	0.369648510666	0.094	0.019	0.075
1212	P2RY6	P2RY6	chr11	+	72983351	72983511	73006774	73006860	72975549	72975694	73007529	73009670	1212	0	4	28	43	250	210	0.102447578201	0.370392262669	0.0	0.354	-0.354
4567	PHF10	PHF10	chr6	-	170105711	170105820	170110331	170110487	170105228	170105417	170112481	170112635	4567	490	304	387	286	250	233	0.102558398727	0.370564183432	0.6	0.558	0.042
887	NDUFC1	NDUFC1	chr4	-	140217485	140217521	140218538	140218597	140216885	140217114	140223569	140223705	887	3	2	7	0	183	160	0.102712322302	0.370891536204	0.567	1.0	-0.433
2050	ADNP	ADNP	chr20	-	49521302	49521386	49545187	49545362	49520425	49520538	49547362	49547527	2050	55	20	134	28	250	208	0.102968740881	0.37158836435	0.696	0.799	-0.103
2809	CLEC16A	CLEC16A	chr16	+	11076734	11076848	11096930	11097162	11071081	11071256	11114049	11114182	2809	4	26	2	56	238	250	0.103059533947	0.371687001433	0.139	0.036	0.103
1359	SPNS1	SPNS1	chr16	+	28986812	28986878	28989228	28989365	28986095	28986713	28994177	28994243	1359	51	5	129	4	190	250	0.103177658448	0.371712762409	0.931	0.977	-0.046
3076	NOP58	NOP58	chr2	+	203149067	203149204	203152382	203152447	203139835	203139912	203155045	203155180	3076	7	255	0	198	250	189	0.103297395213	0.371712762409	0.02	0.0	0.02
4373	PTPN2	PTPN2	chr18	-	12825808	12825943	12830941	12831040	12819212	12819281	12836789	12836890	4373	146	2	122	6	223	250	0.103264093542	0.371712762409	0.988	0.958	0.03
5665	NIPA2	NIPA2	chr15	-	23021197	23021429	23027800	23027922	23014437	23014528	23034120	23034427	5665	4	33	0	20	246	250	0.103320535633	0.371712762409	0.11	0.0	0.11
2381	TRMT10B	TRMT10B	chr9	+	37763625	37763750	37768072	37768225	37761899	37762114	37769937	37770016	2381	0	27	2	17	249	250	0.103909285735	0.373139643027	0.0	0.106	-0.106
3604	ACBD3	ACBD3	chr1	-	226340035	226340320	226342347	226342534	226332379	226334522	226346884	226347059	3604	195	305	184	231	250	250	0.103971981803	0.373139643027	0.39	0.443	-0.053
5509	TOMM40L	TOMM40L	chr1	+	161197047	161197140	161197425	161197527	161196677	161196745	161197673	161197779	5509	34	38	21	42	217	226	0.103857968056	0.373139643027	0.482	0.342	0.14
973	EIF2A	EIF2A	chr3	+	150289744	150290316	150293435	150293549	150285962	150286079	150299404	150299533	973	340	377	461	434	250	238	0.103843488529	0.373139643027	0.462	0.503	-0.041
1333	PTCD2	PTCD2	chr5	+	71627084	71627202	71630844	71630923	71622438	71622568	71631620	71631712	1333	28	14	27	27	242	203	0.104808740726	0.375463497083	0.627	0.456	0.171
1577	ZNF480	ZNF480	chr19	+	52817405	52817532	52819086	52819215	52803646	52803737	52824831	52829180	1577	139	115	70	81	250	250	0.104742947778	0.375463497083	0.547	0.464	0.083
4336	SEC11A	SEC11A	chr15	-	85213955	85214013	85223943	85224063	85212767	85213300	85230855	85231005	4336	1076	579	1833	886	244	182	0.104875923037	0.375463497083	0.581	0.607	-0.026
6289	ZNF133	ZNF133	chr20	+	18287349	18287391	18290812	18290950	18286941	18287037	18295712	18297640	6289	0	2	2	0	166	250	0.104870858814	0.375463497083	0.0	1.0	-1.0
679	EIF4G2	EIF4G2	chr11	-	10820759	10820971	10821098	10821303	10820538	10820660	10821636	10821895	679	4032	4267	3725	3742	250	250	0.105211883683	0.376436165383	0.486	0.499	-0.013
1527	INO80	INO80	chr15	-	41297790	41297885	41308285	41308413	41289726	41289799	41313097	41313323	1527	47	24	99	81	250	219	0.105411516376	0.376920177909	0.632	0.517	0.115
6029	RAB1A	RAB1A	chr2	-	65325104	65325200	65331867	65331940	65318116	65318212	65357026	65357435	6029	40	799	71	1022	197	220	0.105533642271	0.377126627688	0.053	0.072	-0.019
2244	USP33	USP33	chr1	-	78180298	78180468	78181426	78181553	78178884	78178966	78183551	78183732	2244	189	192	220	177	250	250	0.1058512599	0.378030993436	0.496	0.554	-0.058
5914	CCDC25	CCDC25	chr8	-	27605593	27605796	27610028	27610104	27597988	27598034	27614235	27614287	5914	65	205	109	256	200	250	0.10597210784	0.37812761819	0.284	0.347	-0.063
5962	SCUBE2	SCUBE2	chr11	-	9072152	9072257	9075183	9075306	9068902	9069109	9077339	9077456	5962	0	2	2	0	247	229	0.106007435388	0.37812761819	0.0	1.0	-1.0
1351	DCAF8	DCAF8	chr1	-	160213749	160213824	160231074	160231148	160209486	160210160	160231906	160232318	1351	22	92	24	170	198	199	0.10632023071	0.378854291171	0.194	0.124	0.07
663	PPP1R7	PPP1R7	chr2	+	242097898	242097964	242098627	242098758	242097221	242097277	242099746	242099909	663	288	367	266	406	190	250	0.106340524959	0.378854291171	0.508	0.463	0.045
5623	ARHGEF28	ARHGEF28	chr5	+	73136304	73136585	73142092	73142300	73128162	73128284	73144800	73144912	5623	78	117	127	256	250	250	0.106766049956	0.380139060542	0.4	0.332	0.068
1578	GTF3A	GTF3A	chr13	+	28006867	28006941	28008275	28008356	28004669	28004758	28008941	28009171	1578	727	940	466	529	198	205	0.107141954846	0.380321472444	0.445	0.477	-0.032
2323	SLC20A2	SLC20A2	chr8	-	42296967	42297171	42302163	42302280	42294506	42295095	42317413	42317510	2323	136	138	523	425	241	250	0.10704043597	0.380321472444	0.506	0.561	-0.055
3468	SH3GLB1	SH3GLB1	chr1	+	87185189	87185318	87188222	87188356	87181406	87181548	87189995	87190088	3468	554	572	423	376	250	250	0.10689082946	0.380321472444	0.492	0.529	-0.037
3907	COMMD4	COMMD4	chr15	+	75631377	75631445	75631604	75631685	75630986	75631026	75632042	75632219	3907	10	225	5	271	192	205	0.107108288899	0.380321472444	0.045	0.019	0.026
4	AARSD1	AARSD1	chr17	-	41105740	41105795	41106892	41106984	41103816	41103911	41107174	41107241	4	181	53	149	62	216	179	0.106955945137	0.380321472444	0.739	0.666	0.073
3072	PRKCZ	PRKCZ	chr1	+	2082228	2082417	2087433	2087531	2080310	2080363	2100956	2101043	3072	117	113	176	128	250	222	0.107634055142	0.381605726977	0.479	0.55	-0.071
4318	MIOS	MIOS	chr7	+	7628128	7628194	7634610	7634763	7625266	7625436	7635887	7636092	4318	26	49	90	108	190	250	0.107615791926	0.381605726977	0.411	0.523	-0.112
347	ECE1	ECE1	chr1	-	21551742	21551933	21553651	21553719	21548239	21548335	21554423	21554534	347	190	246	471	506	192	250	0.107840201426	0.382105299306	0.501	0.548	-0.047
5663	NIPA2	NIPA2	chr15	-	23021197	23021429	23027800	23027922	23014437	23014528	23033277	23033413	5663	44	113	29	46	246	250	0.107974845379	0.382351069761	0.284	0.39	-0.106
4672	DAG1	DAG1	chr3	+	49514281	49514338	49524686	49524848	49508397	49508482	49547851	49548252	4672	5	5	7	1	181	250	0.108138647089	0.382699731722	0.58	0.906	-0.326
6296	POLDIP3	POLDIP3	chr22	-	42983511	42983578	42987960	42988090	42979726	42981974	42991542	42991609	6296	158	86	289	119	250	191	0.108261864631	0.382904433058	0.584	0.65	-0.066
3162	CLN3	CLN3	chr16	-	28498982	28499062	28499911	28499983	28498776	28498862	28500610	28500707	3162	79	96	108	94	196	204	0.108397116234	0.382920331594	0.461	0.545	-0.084
3876	PLAUR	PLAUR	chr19	-	44160630	44160792	44169467	44169611	44159590	44159725	44171732	44171843	3876	738	635	1659	1284	250	250	0.108342083317	0.382920331594	0.538	0.564	-0.026
4961	ABCD4	ABCD4	chr14	-	74766250	74766378	74766852	74766971	74764632	74764772	74769577	74769767	4961	18	14	44	66	243	250	0.108561243341	0.383268958558	0.569	0.407	0.162
3863	PAX8	PAX8	chr2	-	113977668	113977755	113984731	113984833	113973573	113976186	113999127	113999303	3863	1	160	20	760	226	211	0.108873332238	0.383984285039	0.006	0.024	-0.018
5706	IRAK1	IRAK1	chrX	-	153278493	153278884	153279492	153279729	153277979	153278129	153281482	153281548	5706	666	729	725	703	250	250	0.10889497993	0.383984285039	0.477	0.508	-0.031
293	TAF1C	TAF1C	chr16	-	84214473	84214601	84214648	84214792	84213775	84213950	84214933	84215269	293	41	3	126	2	250	250	0.109014901305	0.38417585857	0.932	0.984	-0.052
1135	KIF18B	KIF18B	chr17	-	43011874	43011985	43012198	43012303	43011600	43011798	43012626	43012784	1135	56	80	32	71	229	235	0.109666116885	0.385030574774	0.418	0.316	0.102
1282	CASK	CASK	chrX	-	41412971	41413168	41414852	41414888	41401943	41402059	41416284	41416353	1282	5	106	50	517	160	250	0.109382143569	0.385030574774	0.069	0.131	-0.062
1609	CCAR1	CCAR1	chr10	+	70525644	70525836	70530962	70531202	70520763	70520949	70532744	70532856	1609	308	201	402	215	250	250	0.109509750829	0.385030574774	0.605	0.652	-0.047
1784	CEP295	CEP295	chr11	+	93457419	93457541	93458816	93458997	93456206	93456455	93460141	93460803	1784	10	26	29	37	246	250	0.109914823463	0.385030574774	0.281	0.443	-0.162
2417	MGRN1	MGRN1	chr16	+	4718265	4718313	4721391	4721460	4715102	4715152	4723498	4723658	2417	29	44	95	92	172	193	0.10946508796	0.385030574774	0.425	0.537	-0.112
2709	SOD1	SOD1	chr21	+	33036102	33036199	33038761	33038831	33031934	33032154	33039570	33039688	2709	1757	902	1409	797	221	194	0.109851317045	0.385030574774	0.631	0.608	0.023
2945	KIF1A	KIF1A	chr2	-	241682345	241682401	241683358	241683477	241680685	241680794	241684843	241684934	2945	130	43	104	51	243	180	0.10965801732	0.385030574774	0.691	0.602	0.089
3476	IL6ST	IL6ST	chr5	-	55259973	55260140	55264103	55264224	55259179	55259334	55265377	55265683	3476	290	268	280	212	245	250	0.109904087762	0.385030574774	0.525	0.574	-0.049
4599	ACP1	ACP1	chr2	+	272036	272150	275139	275201	271865	271939	276979	277085	4599	679	286	609	301	238	186	0.109717587933	0.385030574774	0.65	0.613	0.037
4963	ABCD4	ABCD4	chr14	-	74761850	74761901	74762556	74762682	74759856	74759951	74763035	74763152	4963	46	10	150	59	250	175	0.109790274372	0.385030574774	0.763	0.64	0.123
1805	ZNF778	ZNF778	chr16	+	89289564	89289691	89291126	89291210	89288499	89288591	89291962	89292039	1805	8	10	6	22	250	208	0.110161203389	0.385651179182	0.4	0.185	0.215
1967	RTKN2	RTKN2	chr10	-	64005757	64005816	64022383	64022580	64000900	64000954	64028309	64028622	1967	42	14	128	73	250	183	0.110289521108	0.385651179182	0.687	0.562	0.125
3378	TPGS2	TPGS2	chr18	-	34378411	34378572	34380160	34380274	34374068	34377013	34385336	34385465	3378	950	635	957	717	238	250	0.110256906364	0.385651179182	0.611	0.584	0.027
4802	ABCC5	ABCC5	chr3	-	183645117	183645231	183646534	183646613	183643342	183643507	183655688	183655848	4802	107	86	75	85	203	238	0.110455004125	0.385999378974	0.593	0.508	0.085
1641	PLEKHA2	PLEKHA2	chr8	+	38801306	38801355	38803641	38803739	38793511	38793568	38808367	38808508	1641	18	118	32	126	173	222	0.110687752048	0.386121598419	0.164	0.246	-0.082
2575	CPNE2	CPNE2	chr16	+	57153472	57153562	57155004	57155103	57153106	57153190	57155585	57155672	2575	87	70	215	233	214	223	0.110652141863	0.386121598419	0.564	0.49	0.074
6052	UBXN2B	UBXN2B	chr8	+	59345718	59345802	59352191	59352329	59343077	59343228	59358465	59358627	6052	46	46	60	92	208	250	0.110620094251	0.386121598419	0.546	0.439	0.107
1132	C16orf13	C16orf13	chr16	-	684888	684956	685611	685774	684718	684797	686093	686366	1132	19	52	25	120	250	192	0.11091449869	0.386452242015	0.219	0.138	0.081
4231	MAP4K4	MAP4K4	chr2	+	102459070	102459143	102460562	102460773	102456280	102456456	102472438	102472600	4231	364	622	606	905	197	250	0.110865509712	0.386452242015	0.426	0.459	-0.033
1200	MAN2B1	MAN2B1	chr19	-	12759949	12760030	12760154	12760242	12758988	12759216	12760726	12760828	1200	148	74	174	117	212	205	0.111324089538	0.386983619803	0.659	0.59	0.069
1700	AMBRA1	AMBRA1	chr11	-	46455023	46455178	46456398	46456587	46431825	46431918	46465037	46465148	1700	83	0	77	3	250	250	0.111362482806	0.386983619803	1.0	0.963	0.037
4169	DLG1	DLG1	chr3	-	196802707	196802741	196803456	196803556	196796089	196796131	196807921	196807988	4169	308	105	382	101	224	158	0.111269061251	0.386983619803	0.674	0.727	-0.053
4759	PPAP2A	PPAP2A	chr5	-	54771126	54771278	54786787	54786942	54763696	54763977	54830399	54830906	4759	6	106	13	103	250	250	0.111267888083	0.386983619803	0.054	0.112	-0.058
480	UBE2F	UBE2F	chr2	+	238925207	238925275	238933982	238934053	238903385	238903451	238939196	238939254	480	176	197	156	136	192	195	0.111397367763	0.386983619803	0.476	0.538	-0.062
2926	PPIF	PPIF	chr10	+	81111242	81111339	81112072	81112148	81109420	81109509	81113462	81115089	2926	1210	976	600	544	221	200	0.111552460082	0.386997309353	0.529	0.5	0.029
3434	MND1	MND1	chr4	+	154318370	154318485	154330122	154330167	154315413	154315488	154335902	154336247	3434	91	33	201	48	239	169	0.111485950346	0.386997309353	0.661	0.748	-0.087
5093	TAF1A	TAF1A	chr1	-	222753100	222753214	222757469	222757639	222750786	222750985	222761784	222761907	5093	86	73	47	25	250	238	0.111599531415	0.386997309353	0.529	0.642	-0.113
4186	ZNF415	ZNF415	chr19	-	53625656	53625865	53625914	53625996	53619565	53619686	53636001	53636171	4186	46	2	7	2	206	250	0.111685164572	0.387065094023	0.965	0.809	0.156
2	NFU1	NFU1	chr2	-	69633153	69633214	69642316	69642431	69627495	69627670	69646669	69646736	2	315	98	260	105	239	185	0.111836617655	0.387360774456	0.713	0.657	0.056
2576	CENPJ	CENPJ	chr13	-	25459413	25459524	25459743	25459808	25458460	25458601	25466780	25467005	2576	0	78	2	45	189	235	0.112279626213	0.388665349131	0.0	0.052	-0.052
4003	WHSC1L1	WHSC1L1	chr8	-	38156961	38157108	38162765	38162963	38153313	38153470	38172164	38172291	4003	43	14	69	40	250	250	0.112353738204	0.388692170503	0.754	0.633	0.121
4545	ATP11A	ATP11A	chr13	+	113496589	113496693	113505350	113505532	113490491	113490565	113508592	113508844	4545	91	110	417	392	228	250	0.112555109408	0.388929366255	0.476	0.538	-0.062
6014	GLB1	GLB1	chr3	-	33106954	33107049	33110311	33110462	33099580	33099761	33114035	33114205	6014	427	383	338	255	250	219	0.112526232184	0.388929366255	0.494	0.537	-0.043
5221	LRRFIP2	LRRFIP2	chr3	-	37107714	37107816	37114280	37114373	37107300	37107433	37116514	37116607	5221	6	7	8	2	217	226	0.112700772567	0.389203080734	0.472	0.806	-0.334
3652	GGCT	GGCT	chr7	-	30538418	30538554	30540151	30540297	30536236	30536851	30544184	30544457	3652	353	558	392	718	250	250	0.112856755417	0.389282695216	0.387	0.353	0.034
6054	VASP	VASP	chr19	+	46021186	46021352	46024579	46024664	46020920	46021092	46025425	46025475	6054	289	70	688	128	250	209	0.112808906482	0.389282695216	0.775	0.818	-0.043
2706	GOLGA4	GOLGA4	chr3	+	37292885	37292975	37315026	37315092	37284681	37285113	37323448	37323763	2706	86	32	70	41	214	190	0.113384012296	0.390641270599	0.705	0.603	0.102
3886	SCP2	SCP2	chr1	+	53407467	53407525	53413680	53413752	53392900	53393137	53416426	53416558	3886	26	36	21	52	182	196	0.113362809991	0.390641270599	0.437	0.303	0.134
4675	DAG1	DAG1	chr3	+	49514281	49514338	49530259	49530406	49507564	49507866	49547851	49548252	4675	3	13	10	13	181	250	0.113602486359	0.390986329433	0.242	0.515	-0.273
5429	CUEDC1	CUEDC1	chr17	-	55943834	55943905	55948646	55948730	55938603	55940646	55950023	55950216	5429	77	108	97	98	208	195	0.113617676745	0.390986329433	0.401	0.481	-0.08
3490	SUMF1	SUMF1	chr3	-	4461747	4461830	4490949	4491024	4459693	4459816	4494559	4494733	3490	65	100	110	122	199	207	0.113763250123	0.391257402214	0.403	0.484	-0.081
368	CEP104	CEP104	chr1	-	3765171	3765345	3768858	3768985	3764038	3764177	3773452	3773797	368	9	85	16	75	250	250	0.113971196151	0.391289048973	0.096	0.176	-0.08
3814	MAP4	MAP4	chr3	-	47960208	47960331	47963254	47963368	47957440	47958664	47969717	47969840	3814	602	509	1000	748	238	247	0.113972873066	0.391289048973	0.551	0.581	-0.03
5856	CDH3	CDH3	chr16	+	68679538	68679653	68710287	68710373	68678150	68679327	68712036	68712180	5856	0	4	708	1224	239	210	0.113890523535	0.391289048973	0.0	0.337	-0.337
1439	PACSIN3	PACSIN3	chr11	-	47200444	47200581	47200709	47200830	47199916	47200038	47200961	47201137	1439	139	164	199	184	245	250	0.114626943968	0.391667178281	0.464	0.525	-0.061
2022	TBC1D9	TBC1D9	chr4	-	141578250	141578380	141578680	141578966	141560483	141560582	141580741	141580859	2022	44	76	105	126	250	250	0.114713292379	0.391667178281	0.367	0.455	-0.088
212	NOL10	NOL10	chr2	-	10794606	10794673	10797867	10798017	10784445	10784498	10799297	10799376	212	134	101	105	107	250	191	0.114169274298	0.391667178281	0.503	0.428	0.075
2846	TM7SF2	TM7SF2	chr11	+	64880282	64880337	64880691	64880886	64879986	64880183	64880962	64881066	2846	1	10	0	262	179	250	0.114310866391	0.391667178281	0.123	0.0	0.123
4303	ADD3	ADD3	chr10	+	111872534	111872673	111877099	111877180	111860382	111860606	111878344	111878494	4303	518	202	371	117	250	205	0.114530859426	0.391667178281	0.678	0.722	-0.044
431	ZMYM5	ZMYM5	chr13	-	20411795	20411961	20425494	20425588	20409616	20409829	20425828	20426330	431	52	39	36	15	218	250	0.11427322815	0.391667178281	0.605	0.733	-0.128
44	MPHOSPH9	MPHOSPH9	chr12	-	123687796	123687922	123694602	123694709	123687170	123687631	123699290	123699381	44	56	50	68	39	231	250	0.114830099492	0.391667178281	0.548	0.654	-0.106
5478	EPS15L1	EPS15L1	chr19	-	16472589	16472795	16487932	16488065	16466054	16466662	16495939	16496022	5478	53	52	31	49	250	250	0.114580268507	0.391667178281	0.505	0.388	0.117
564	CTSB	CTSB	chr8	-	11718869	11718988	11721884	11721972	11710837	11710988	11725509	11725646	564	378	5	97	4	212	243	0.11451072099	0.391667178281	0.989	0.965	0.024
5711	USP28	USP28	chr11	-	113723222	113723355	113724979	113725057	113712384	113712490	113746166	113746292	5711	2	36	0	55	202	250	0.114885472475	0.391667178281	0.064	0.0	0.064
6199	BCL7B	BCL7B	chr7	-	72954211	72954382	72966496	72966572	72952263	72952343	72971816	72972065	6199	36	363	43	297	200	250	0.114656919807	0.391667178281	0.11	0.153	-0.043
797	SGSH	SGSH	chr17	-	78188413	78188564	78188831	78188937	78187970	78188127	78190830	78190991	797	36	88	46	73	230	250	0.114876947595	0.391667178281	0.308	0.407	-0.099
3258	KIAA0020	KIAA0020	chr9	-	2824716	2824815	2827072	2827151	2823780	2823834	2828674	2828778	3258	112	186	172	223	203	223	0.115027097765	0.391796357494	0.398	0.459	-0.061
423	CARS2	CARS2	chr13	-	111296731	111296830	111298313	111298437	111294661	111294868	111299447	111299586	423	301	96	215	90	248	223	0.115057151253	0.391796357494	0.738	0.682	0.056
530	AKR1A1	AKR1A1	chr1	+	46018107	46018235	46027460	46027550	46016454	46016827	46032240	46032360	530	168	836	212	881	250	214	0.115159254428	0.391916184303	0.147	0.171	-0.024
2219	PHRF1	PHRF1	chr11	+	581964	582081	587258	587464	581491	581597	591383	591467	2219	0	208	5	222	241	250	0.115432654177	0.392163025241	0.0	0.023	-0.023
3139	GRB2	GRB2	chr17	-	73317739	73317908	73321978	73322101	73314156	73316634	73328780	73328878	3139	435	469	529	656	247	250	0.115432197496	0.392163025241	0.484	0.449	0.035
370	UBXN11	UBXN11	chr1	-	26624452	26624553	26627416	26627515	26612313	26612528	26628184	26628213	370	6	16	17	18	223	225	0.11541513649	0.392163025241	0.275	0.488	-0.213
5414	NF2	NF2	chr22	+	30077427	30077590	30079008	30079053	30074184	30074312	30090740	30094589	5414	112	18	525	128	250	169	0.115723840155	0.392622635762	0.808	0.735	0.073
6201	CEP135	CEP135	chr4	+	56883813	56884023	56885518	56885721	56877965	56878151	56886841	56886946	6201	29	28	33	55	250	250	0.11565074252	0.392622635762	0.509	0.375	0.134
6223	HAGH	HAGH	chr16	-	1867168	1867272	1869115	1869224	1866893	1866995	1869897	1870015	6223	175	178	235	297	233	228	0.115836078982	0.392622635762	0.49	0.436	0.054
910	ERBB2IP	ERBB2IP	chr5	+	65364704	65364848	65367996	65368119	65349233	65350779	65370851	65371058	910	5	11	14	86	250	247	0.11579499792	0.392622635762	0.31	0.139	0.171
1476	ADAM15	ADAM15	chr1	+	155033238	155033308	155034379	155034593	155032680	155032819	155034720	155034845	1476	132	5	435	6	194	250	0.116111939395	0.393289699406	0.971	0.989	-0.018
3553	SMARCC1	SMARCC1	chr3	-	47703823	47704082	47712147	47712207	47702783	47702945	47716964	47717078	3553	145	286	200	486	184	250	0.116167181146	0.393289699406	0.408	0.359	0.049
5431	PIAS2	PIAS2	chr18	-	44435527	44435578	44444126	44444211	44426669	44426804	44470542	44471017	5431	77	0	45	2	209	175	0.116348347649	0.393675489417	1.0	0.95	0.05
2184	CCDC90B	CCDC90B	chr11	-	82976906	82977021	82984689	82984743	82970134	82973008	82984835	82984907	2184	73	122	157	197	178	239	0.116539523561	0.393867276109	0.445	0.517	-0.072
5477	CUTC	CUTC	chr10	+	101510125	101510153	101514285	101514391	101507013	101507147	101515381	101515894	5477	11	92	19	84	152	230	0.116527511253	0.393867276109	0.153	0.255	-0.102
2188	SLBP	SLBP	chr4	-	1696500	1696567	1697928	1698078	1694457	1695440	1701290	1701428	2188	709	508	781	492	250	191	0.116855974394	0.394486672414	0.516	0.548	-0.032
3543	OGG1	OGG1	chr3	+	9798154	9798305	9798450	9798500	9796387	9796569	9807492	9808353	3543	50	9	48	3	250	174	0.116857499853	0.394486672414	0.795	0.918	-0.123
16	TSEN54	TSEN54	chr17	+	73519355	73519416	73519743	73519860	73517785	73518414	73520342	73520820	16	1	117	4	92	185	241	0.117190046836	0.394892948641	0.011	0.054	-0.043
4316	SCRIB	SCRIB	chr8	-	144874877	144875037	144875145	144875253	144874654	144874805	144876069	144876132	4316	68	75	114	174	232	250	0.117141601499	0.394892948641	0.494	0.414	0.08
5704	IRAK1	IRAK1	chrX	-	153278493	153278794	153279492	153279729	153277979	153278129	153281482	153281548	5704	666	724	725	700	250	250	0.117247539301	0.394892948641	0.479	0.509	-0.03
5809	INTS8	INTS8	chr8	+	95848751	95848859	95850690	95850846	95844219	95844402	95853718	95853819	5809	148	158	116	161	232	250	0.117157311746	0.394892948641	0.502	0.437	0.065
4062	RPL18	RPL18	chr19	-	49119335	49119459	49119982	49120081	49119133	49119203	49120572	49120680	4062	4638	6193	3847	5375	223	248	0.117352145682	0.395018113368	0.454	0.443	0.011
3205	FAM149A	FAM149A	chr4	+	187075621	187075792	187077153	187077344	187074798	187074924	187078718	187078873	3205	12	4	58	49	250	250	0.117503983448	0.395302028176	0.75	0.542	0.208
5209	PQLC1	PQLC1	chr18	-	77679183	77679400	77693968	77694022	77662419	77664183	77703328	77703462	5209	30	141	28	206	178	250	0.117850915157	0.396241567207	0.23	0.16	0.07
5148	ARNTL	ARNTL	chr11	+	13347959	13348014	13371491	13371617	13331533	13331606	13375847	13375995	5148	0	35	2	25	179	250	0.118154508027	0.397034396738	0.0	0.101	-0.101
1325	LYRM1	LYRM1	chr16	+	20926877	20927036	20931443	20931536	20911619	20911857	20935321	20936331	1325	26	42	67	171	250	217	0.118247578267	0.397119303847	0.35	0.254	0.096
554	MAN2C1	MAN2C1	chr15	-	75654982	75655089	75656339	75656529	75654683	75654794	75656828	75657006	554	58	52	160	100	250	231	0.118415250902	0.397454512626	0.508	0.597	-0.089
2177	TIRAP	TIRAP	chr11	+	126159559	126159712	126160356	126160480	126152981	126153048	126160697	126160856	2177	0	17	5	40	250	248	0.118525873358	0.397597961201	0.0	0.11	-0.11
3815	MAP4	MAP4	chr3	-	47957440	47958664	47960208	47960331	47956306	47956429	47963254	47963368	3815	406	452	746	726	247	250	0.11891518045	0.398447489643	0.476	0.51	-0.034
4057	DTNB	DTNB	chr2	-	25606704	25606758	25610157	25610247	25602158	25602192	25611070	25611230	4057	68	4	35	6	214	178	0.118903486098	0.398447489643	0.934	0.829	0.105
3571	ACTR1A	ACTR1A	chr10	-	104241757	104241932	104242767	104242860	104241593	104241655	104243916	104244133	3571	525	801	588	794	217	250	0.119642411226	0.400655004317	0.43	0.46	-0.03
1126	RNPEP	RNPEP	chr1	+	201966446	201966682	201969029	201969143	201965274	201965391	201970503	201970616	1126	214	266	543	569	250	238	0.120346082029	0.40070795157	0.434	0.476	-0.042
2180	SSH1	SSH1	chr12	-	109210813	109210935	109212024	109212089	109205035	109205104	109217033	109217137	2180	19	51	23	34	189	246	0.120223608659	0.40070795157	0.327	0.468	-0.141
2558	INPP5J	INPP5J	chr22	+	31520830	31520892	31521818	31521996	31518908	31519105	31522361	31522475	2558	5	6	4	18	186	250	0.120188444452	0.40070795157	0.528	0.23	0.298
295	EEF1G	EEF1G	chr11	-	62338436	62338580	62339011	62339154	62334870	62335000	62339309	62339373	295	6657	9941	7089	10224	250	250	0.120161449374	0.40070795157	0.401	0.409	-0.008
3138	TMEM192	TMEM192	chr4	-	166009619	166009754	166021779	166022044	166006737	166006840	166024101	166024248	3138	81	59	96	99	250	250	0.120210343488	0.40070795157	0.579	0.492	0.087
3283	SLC4A2	SLC4A2	chr7	+	150771125	150771380	150771485	150771575	150769028	150769223	150771761	150771928	3283	389	238	422	215	250	214	0.120102756478	0.40070795157	0.583	0.627	-0.044
3339	SCHIP1	SCHIP1	chr3	+	159603995	159604113	159606608	159606732	159583951	159584070	159609885	159609979	3339	264	271	180	227	242	248	0.119969421584	0.40070795157	0.5	0.448	0.052
3560	CREM	CREM	chr10	+	35437295	35437419	35467816	35467914	35415768	35416121	35468061	35468204	3560	33	119	46	110	248	222	0.119768335364	0.40070795157	0.199	0.272	-0.073
3803	FDPS	FDPS	chr1	+	155287731	155287812	155288455	155288544	155282045	155282186	155288646	155288719	3803	353	469	1527	2291	205	213	0.120410789613	0.40070795157	0.439	0.409	0.03
4645	ILKAP	ILKAP	chr2	-	239093821	239093928	239096771	239096898	239092660	239092754	239098493	239098613	4645	231	189	212	138	250	231	0.120378029661	0.40070795157	0.53	0.587	-0.057
6250	HADHA	HADHA	chr2	-	26416445	26416641	26417438	26417507	26415178	26415293	26417960	26418101	6250	317	737	274	545	193	250	0.120138386119	0.40070795157	0.358	0.394	-0.036
2596	LIPG	LIPG	chr18	+	47109925	47110144	47113115	47113220	47108731	47108852	47116870	47119279	2596	51	65	705	664	250	229	0.120630668783	0.400756566683	0.418	0.493	-0.075
3454	ELP2	ELP2	chr18	+	33722243	33722310	33722788	33722929	33721099	33721164	33724901	33724997	3454	120	120	107	142	191	250	0.120623660245	0.400756566683	0.567	0.497	0.07
3757	PON2	PON2	chr7	-	95035430	95035559	95036298	95036380	95034173	95034800	95039212	95039413	3757	573	1242	587	1420	206	250	0.120590094743	0.400756566683	0.359	0.334	0.025
1705	TMEM14B	TMEM14B	chr6	+	10749854	10749931	10751365	10751467	10749434	10749501	10756699	10757214	1705	166	8	567	13	201	226	0.120929437662	0.401521381171	0.959	0.98	-0.021
2172	NEK7	NEK7	chr1	+	198201682	198201767	198222169	198222310	198126107	198126406	198231704	198231767	2172	20	93	35	100	209	250	0.121145138874	0.401782037591	0.205	0.295	-0.09
2964	APOO	APOO	chrX	-	23886709	23886805	23892519	23892574	23876758	23876850	23897031	23897151	2964	66	156	65	110	179	220	0.121140599357	0.401782037591	0.342	0.421	-0.079
1224	ASUN	ASUN	chr12	-	27070576	27070666	27075548	27075633	27070284	27070374	27077287	27077416	1224	47	64	42	36	209	214	0.121511070509	0.401857899476	0.429	0.544	-0.115
3985	TMCO3	TMCO3	chr13	+	114157810	114157903	114174930	114175048	114156066	114156195	114188359	114188555	3985	705	600	442	431	217	242	0.121500722218	0.401857899476	0.567	0.534	0.033
4423	PHC1	PHC1	chr12	+	9073580	9073661	9075228	9075384	9072351	9072462	9083030	9083523	4423	51	74	51	109	205	250	0.121466029572	0.401857899476	0.457	0.363	0.094
5476	ACTN1	ACTN1	chr14	-	69349589	69349772	69350884	69351025	69349174	69349309	69351491	69351600	5476	415	515	2090	2901	250	250	0.121476027595	0.401857899476	0.446	0.419	0.027
5556	UBA52	UBA52	chr19	+	18684471	18684558	18685679	18685782	18684102	18684213	18685866	18688270	5556	8962	6485	6305	4746	211	227	0.121352207508	0.401857899476	0.598	0.588	0.01
6176	ZBTB8OS	ZBTB8OS	chr1	-	33099551	33099673	33100368	33100393	33093108	33093145	33116029	33116191	6176	7	6	3	10	149	246	0.12170631179	0.402276449297	0.658	0.331	0.327
2581	KIF23	KIF23	chr15	+	69732646	69732826	69737128	69737380	69732242	69732416	69738347	69738430	2581	516	449	514	387	250	250	0.12181027754	0.402393003695	0.535	0.57	-0.035
816	C3orf67	C3orf67	chr3	-	58870270	58870435	58899433	58899590	58855898	58856035	58923373	58923488	816	15	4	58	38	250	250	0.122059005911	0.402987371827	0.789	0.604	0.185
4729	EIF4G1	EIF4G1	chr3	+	184033550	184033644	184035108	184035285	184032282	184032462	184035504	184035604	4729	10	634	3	1089	218	250	0.122133357847	0.403005677132	0.018	0.003	0.015
1293	VPS37A	VPS37A	chr8	+	17123415	17123490	17125766	17125881	17104400	17104878	17126364	17126465	1293	60	156	70	131	199	239	0.122270463864	0.403047288124	0.316	0.391	-0.075
1618	AGPAT9	AGPAT9	chr4	+	84519203	84519332	84519796	84519876	84518582	84518668	84525820	84527027	1618	48	44	149	93	250	204	0.122421226835	0.403047288124	0.471	0.567	-0.096
4270	CTDSP2	CTDSP2	chr12	-	58220128	58220185	58220778	58220880	58218009	58218102	58221334	58221373	4270	429	272	257	197	226	181	0.122369228215	0.403047288124	0.558	0.511	0.047
6130	PKD2	PKD2	chr4	+	88964384	88964609	88967793	88968022	88959402	88959653	88973142	88973310	6130	38	35	100	59	250	250	0.122350483939	0.403047288124	0.521	0.629	-0.108
2362	TRIP12	TRIP12	chr2	-	230638812	230638977	230642030	230642195	230636234	230636348	230643148	230643303	2362	385	565	370	468	250	250	0.122659314434	0.40360427227	0.405	0.442	-0.037
1376	RANGAP1	RANGAP1	chr22	-	41657449	41657584	41660667	41660847	41653951	41654110	41664100	41664160	1376	511	409	1025	929	250	250	0.122861411421	0.404042272146	0.555	0.525	0.03
3690	NR2C1	NR2C1	chr12	-	95418925	95419031	95422162	95422300	95414004	95416179	95425124	95425264	3690	64	81	95	85	250	230	0.123046893472	0.40420921429	0.421	0.507	-0.086
752	CIB2	CIB2	chr15	-	78401576	78401724	78416046	78416081	78398080	78398276	78423506	78423877	752	0	125	3	126	159	250	0.123050201311	0.40420921429	0.0	0.036	-0.036
1463	TCF7L2	TCF7L2	chr10	+	114918425	114918476	114919678	114919751	114917779	114917828	114925313	114927436	1463	5	6	28	11	175	197	0.123194295247	0.404229124516	0.484	0.741	-0.257
1927	HLCS	HLCS	chr21	-	38318308	38318454	38319632	38320587	38311131	38311294	38334335	38334470	1927	2	13	9	16	250	250	0.123146398055	0.404229124516	0.133	0.36	-0.227
314	SNX6	SNX6	chr14	-	35044961	35045048	35050766	35050806	35037059	35037219	35055435	35055511	314	70	130	139	341	164	211	0.123603019231	0.405116331078	0.409	0.344	0.065
3926	AFTPH	AFTPH	chr2	+	64778576	64780543	64794695	64794847	64751438	64751746	64796225	64796352	3926	39	86	104	161	250	250	0.123565749868	0.405116331078	0.312	0.392	-0.08
2791	OCIAD2	OCIAD2	chr4	-	48899820	48899874	48901845	48901942	48896022	48896070	48906500	48906628	2791	1777	909	2371	1317	221	178	0.124100262676	0.406064379047	0.612	0.592	0.02
4637	PRR5L	PRR5L	chr11	+	36467849	36467990	36472758	36472885	36458934	36459026	36483891	36486754	4637	29	17	39	41	250	250	0.124047764246	0.406064379047	0.63	0.487	0.143
5815	HPS4	HPS4	chr22	-	26861420	26861517	26862016	26862070	26859882	26860792	26862191	26862228	5815	1	36	17	153	178	221	0.123995084946	0.406064379047	0.033	0.121	-0.088
2509	MYO5A	MYO5A	chr15	-	52699488	52699596	52700255	52700337	52697483	52697590	52702529	52702673	2509	30	48	26	69	206	232	0.1244478727	0.406293863101	0.413	0.298	0.115
2719	FAM189B	FAM189B	chr1	-	155223649	155223769	155224190	155224247	155223415	155223523	155224443	155225274	2719	16	47	28	144	181	244	0.124424356531	0.406293863101	0.315	0.208	0.107
3290	KANSL3	KANSL3	chr2	-	97268489	97268599	97269986	97270117	97267379	97267513	97270515	97270600	3290	116	11	76	14	250	234	0.12430359779	0.406293863101	0.908	0.836	0.072
4112	SMPD4	SMPD4	chr2	-	130931086	130931229	130932486	130932573	130930359	130930468	130934126	130934210	4112	148	14	135	6	211	250	0.124345238502	0.406293863101	0.926	0.964	-0.038
1675	VPRBP	VPRBP	chr3	-	51517734	51517852	51530749	51530796	51504944	51505021	51533888	51534018	1675	0	36	3	48	171	242	0.124565455845	0.406451183779	0.0	0.081	-0.081
2807	AFF1	AFF1	chr4	+	88053422	88053560	88055625	88055846	88052944	88053016	88056731	88062191	2807	19	45	67	98	250	250	0.125132588509	0.406560909948	0.297	0.406	-0.109
3899	DPP8	DPP8	chr15	-	65743336	65743448	65744297	65744440	65737997	65739344	65748562	65748709	3899	16	84	32	100	250	236	0.124692846964	0.406560909948	0.152	0.232	-0.08
389	DAP3	DAP3	chr1	+	155679563	155679615	155686796	155686919	155658881	155658965	155695172	155695281	389	22	43	21	22	176	247	0.124875641428	0.406560909948	0.418	0.573	-0.155
4344	BRSK2	BRSK2	chr11	+	1478184	1478279	1480421	1480469	1477827	1477917	1482199	1483919	4344	2	17	1	0	219	172	0.124889612646	0.406560909948	0.085	1.0	-0.915
4627	EXO1	EXO1	chr1	+	242013710	242013888	242015593	242015713	242012032	242012329	242016659	242016783	4627	41	91	42	61	250	244	0.125040353026	0.406560909948	0.305	0.402	-0.097
5134	MEIS1	MEIS1	chr2	+	66691240	66691352	66739280	66739426	66670033	66670180	66775074	66775151	5134	165	252	2	0	236	250	0.125093351235	0.406560909948	0.41	1.0	-0.59
5652	SFXN1	SFXN1	chr5	+	174943616	174943666	174948921	174948971	174940465	174940593	174949377	174949425	5652	73	180	73	132	174	174	0.125006460516	0.406560909948	0.289	0.356	-0.067
643	ACTR6	ACTR6	chr12	+	100604072	100604129	100606033	100606132	100603850	100603986	100606227	100606306	643	45	120	51	93	181	223	0.125154399972	0.406560909948	0.316	0.403	-0.087
264	XRN2	XRN2	chr20	+	21309196	21309308	21311118	21311177	21307127	21307239	21311253	21311343	264	482	223	539	209	236	183	0.125406704221	0.406703802116	0.626	0.667	-0.041
2996	AQR	AQR	chr15	-	35236488	35236629	35240464	35240585	35234212	35234281	35245085	35245121	2996	78	76	76	104	245	250	0.125315262475	0.406703802116	0.512	0.427	0.085
5170	CDCP1	CDCP1	chr3	-	45130545	45130633	45132664	45133030	45123765	45127559	45134768	45135149	5170	49	62	433	401	250	212	0.125342480549	0.406703802116	0.401	0.478	-0.077
2052	ZNF706	ZNF706	chr8	-	102214560	102214675	102216877	102216921	102213834	102213971	102217662	102217960	2052	0	42	3	56	168	239	0.125635864125	0.407221503143	0.0	0.071	-0.071
1969	AMT	AMT	chr3	-	49457643	49457775	49458924	49459005	49457142	49457221	49459536	49459704	1969	0	2	29	18	205	250	0.126226346178	0.408602500545	0.0	0.663	-0.663
4036	NUSAP1	NUSAP1	chr15	+	41657599	41657787	41663724	41663882	41650346	41650456	41667909	41668026	4036	146	482	205	559	250	250	0.126271218369	0.408602500545	0.232	0.268	-0.036
4630	DIABLO	DIABLO	chr12	-	122702812	122702944	122709058	122709191	122701305	122701416	122710511	122711115	4630	231	337	235	284	250	250	0.126258936846	0.408602500545	0.407	0.453	-0.046
4468	NAA16	NAA16	chr13	+	41905409	41905505	41910785	41910892	41902859	41902979	41929279	41929352	4468	57	34	49	17	220	231	0.126606491843	0.409235222254	0.638	0.752	-0.114
5834	GIPC1	GIPC1	chr19	-	14602467	14602555	14603668	14603724	14591404	14591590	14606848	14606961	5834	0	56	4	100	180	212	0.126540833989	0.409235222254	0.0	0.045	-0.045
1816	SDSL	SDSL	chr12	+	113866224	113866264	113871938	113872027	113865766	113865961	113873133	113873361	1816	28	22	11	18	164	213	0.12674144093	0.409340822218	0.623	0.442	0.181
5622	ARHGEF28	ARHGEF28	chr5	+	73128162	73128284	73136304	73136585	73109342	73109498	73142092	73142300	5622	47	82	156	197	246	250	0.126778939987	0.409340822218	0.368	0.446	-0.078
1176	MED25	MED25	chr19	+	50322428	50322553	50331705	50331804	50321827	50321873	50332226	50332347	1176	129	164	204	205	249	223	0.126959225823	0.409471467866	0.413	0.471	-0.058
4427	UQCC1	UQCC1	chr20	-	33954359	33954417	33961986	33962059	33934966	33935075	33969720	33969828	4427	90	76	108	65	197	182	0.126941376206	0.409471467866	0.522	0.606	-0.084
1462	TCF7L2	TCF7L2	chr10	+	114918425	114918476	114920377	114920450	114917779	114917828	114925313	114927436	1462	5	2	28	42	175	197	0.127460242636	0.410103230165	0.738	0.429	0.309
1670	MCRS1	MCRS1	chr12	-	49952996	49953084	49953235	49953318	49952625	49952753	49953511	49953604	1670	182	139	217	208	207	212	0.127404885092	0.410103230165	0.573	0.517	0.056
2600	MELK	MELK	chr9	+	36589532	36589649	36594624	36594768	36581640	36581736	36599390	36599483	2600	36	3	103	2	241	250	0.127511603991	0.410103230165	0.926	0.982	-0.056
2937	ERP44	ERP44	chr9	-	102784323	102784508	102814698	102814814	102782897	102783013	102820101	102820141	2937	152	310	150	378	240	250	0.127291665127	0.410103230165	0.338	0.292	0.046
4840	DAB2	DAB2	chr5	-	39382719	39383373	39388406	39388469	39381555	39381718	39388900	39388954	4840	44	169	34	87	187	250	0.127644739224	0.410103230165	0.258	0.343	-0.085
5440	EIF5	EIF5	chr14	+	103802372	103802454	103803013	103803186	103801989	103802269	103803452	103803564	5440	376	582	541	733	206	250	0.127481538333	0.410103230165	0.439	0.472	-0.033
741	FAM222B	FAM222B	chr17	-	27100732	27100808	27117395	27117443	27093603	27093725	27169699	27169857	741	4	2	7	0	172	200	0.127645243058	0.410103230165	0.699	1.0	-0.301
3999	KPNA4	KPNA4	chr3	-	160239566	160239698	160243587	160243632	160233239	160233368	160243725	160243895	3999	173	889	113	473	169	250	0.128172727593	0.41157218504	0.224	0.261	-0.037
2642	DHDDS	DHDDS	chr1	+	26769221	26769364	26772806	26772923	26764658	26764775	26774049	26774151	2642	36	71	115	158	250	241	0.128522678911	0.412469770072	0.328	0.412	-0.084
1247	UBE2C	UBE2C	chr20	+	44442075	44442103	44443022	44443109	44441214	44441435	44444028	44444179	1247	11	7	8	14	152	211	0.129309022246	0.412494322523	0.686	0.442	0.244
1468	DNAJA2	DNAJA2	chr16	-	47005260	47005484	47005807	47005867	47001995	47002076	47007405	47007625	1468	86	190	174	489	184	250	0.129052509421	0.412494322523	0.381	0.326	0.055
1535	RPAIN	RPAIN	chr17	+	5329290	5329402	5329555	5329619	5326088	5326149	5331390	5331531	1535	62	79	129	119	236	188	0.128627651473	0.412494322523	0.385	0.463	-0.078
2590	ZNF821	ZNF821	chr16	-	71898805	71898951	71901814	71901940	71898040	71898145	71913809	71913926	2590	16	10	15	21	250	250	0.129309077352	0.412494322523	0.615	0.417	0.198
2931	PI4K2A	PI4K2A	chr10	+	99410697	99410898	99416041	99416173	99400442	99400934	99416577	99416731	2931	126	193	123	146	250	250	0.129445887792	0.412494322523	0.395	0.457	-0.062
3286	DDX41	DDX41	chr5	-	176940011	176940083	176940353	176940485	176939780	176939877	176940685	176940848	3286	261	180	258	218	250	196	0.129444830429	0.412494322523	0.532	0.481	0.051
4236	MAP4K4	MAP4K4	chr2	+	102477286	102477448	102480282	102480513	102476197	102476326	102481391	102481498	4236	155	58	249	68	250	250	0.128803271147	0.412494322523	0.728	0.785	-0.057
4470	DOT1L	DOT1L	chr19	+	2191010	2191239	2193687	2193782	2189730	2189794	2194513	2194576	4470	75	50	99	94	250	219	0.129052753793	0.412494322523	0.568	0.48	0.088
4740	SQLE	SQLE	chr8	+	126030872	126030969	126033025	126033113	126030300	126030443	126033994	126034525	4740	79	103	554	921	221	212	0.129288157276	0.412494322523	0.424	0.366	0.058
5439	WRNIP1	WRNIP1	chr6	+	2770353	2770595	2779496	2779726	2765665	2766678	2783639	2783795	5439	0	363	3	282	250	250	0.129080171177	0.412494322523	0.0	0.011	-0.011
5599	ZNF337	ZNF337	chr20	-	25666202	25666298	25666631	25666758	25653830	25657673	25667026	25667575	5599	26	27	26	14	250	220	0.12927528475	0.412494322523	0.459	0.62	-0.161
5650	TPM1	TPM1	chr15	+	63335904	63336030	63336225	63336351	63334837	63335142	63349183	63349317	5650	62	6592	204	17046	250	250	0.128854815043	0.412494322523	0.009	0.012	-0.003
5743	PIK3R2	PIK3R2	chr19	+	18279284	18279356	18279535	18279706	18277939	18278116	18279896	18281343	5743	184	146	125	128	196	250	0.129265372323	0.412494322523	0.616	0.555	0.061
3602	PRKAG1	PRKAG1	chr12	-	49397340	49397378	49397539	49397705	49396926	49397073	49398289	49398416	3602	191	88	320	114	250	162	0.129943994132	0.413631507408	0.584	0.645	-0.061
4097	ARHGEF1	ARHGEF1	chr19	+	42409100	42409188	42409326	42409413	42408367	42408535	42409911	42409979	4097	87	177	136	356	212	211	0.129911671543	0.413631507408	0.329	0.275	0.054
3539	LRRC40	LRRC40	chr1	-	70650467	70650597	70654774	70654956	70646768	70646892	70671072	70671361	3539	178	94	190	130	250	250	0.130395959678	0.414738344626	0.654	0.594	0.06
500	MANBA	MANBA	chr4	-	103635594	103635718	103644027	103644198	103611752	103611928	103645018	103645124	500	19	26	36	27	250	248	0.130433332901	0.414738344626	0.42	0.569	-0.149
1236	ATG9A	ATG9A	chr2	-	220092643	220092775	220093155	220093207	220092491	220092535	220094256	220094410	1236	2	171	5	124	176	250	0.130508549091	0.414752345104	0.016	0.054	-0.038
5744	DNAJC8	DNAJC8	chr1	-	28534852	28534924	28536482	28536577	28531768	28531860	28537081	28537148	5744	424	457	555	684	219	196	0.130728018869	0.415224515464	0.454	0.421	0.033
2559	DNAJC10	DNAJC10	chr2	+	183597225	183597269	183600975	183601113	183595756	183595834	183604271	183605115	2559	190	11	313	9	168	250	0.131090958553	0.416151622897	0.963	0.981	-0.018
106	UCK2	UCK2	chr1	+	165872418	165872516	165875157	165875206	165860462	165860559	165876920	165880855	106	7	102	5	181	222	173	0.131194516786	0.416254758838	0.051	0.021	0.03
5272	IRF3	IRF3	chr19	-	50163969	50164085	50165204	50165585	50162825	50163090	50165681	50165874	5272	211	215	449	382	250	240	0.131789406125	0.417915837398	0.485	0.53	-0.045
1094	COQ3	COQ3	chr6	-	99823815	99824058	99825261	99825361	99819303	99819463	99828064	99828217	1094	50	90	45	54	224	250	0.132630675927	0.418544110401	0.383	0.482	-0.099
1801	ADK	ADK	chr10	+	75960521	75960596	75984295	75984349	75936246	75936644	76074424	76074503	1801	85	161	158	232	199	178	0.132497293219	0.418544110401	0.321	0.379	-0.058
2200	USP13	USP13	chr3	+	179408028	179408089	179418795	179418917	179370932	179371181	179424721	179424864	2200	2	38	0	50	185	246	0.132521359621	0.418544110401	0.065	0.0	0.065
3039	ARPC1A	ARPC1A	chr7	+	98946474	98946582	98951531	98951744	98941915	98942138	98955962	98956038	3039	1103	553	1069	478	232	250	0.132577644064	0.418544110401	0.682	0.707	-0.025
3335	MRPS18C	MRPS18C	chr4	+	84379498	84379582	84380892	84380950	84378061	84378111	84382125	84382185	3335	197	178	186	209	208	182	0.132207052327	0.418544110401	0.492	0.438	0.054
3808	PAM	PAM	chr5	+	102360837	102361038	102363888	102363942	102355493	102355547	102364590	102366808	3808	57	297	71	275	250	178	0.132279254431	0.418544110401	0.12	0.155	-0.035
5526	AMPD2	AMPD2	chr1	+	110163535	110163888	110167924	110168055	110162434	110162900	110168283	110168414	5526	13	113	8	140	250	250	0.132513506134	0.418544110401	0.103	0.054	0.049
6361	FAM131A	FAM131A	chr3	+	184055098	184055159	184059511	184059605	184053716	184053911	184059853	184060036	6361	0	30	4	60	185	218	0.13248425183	0.418544110401	0.0	0.073	-0.073
965	AUP1	AUP1	chr2	-	74755877	74756062	74756258	74756409	74755066	74755133	74756488	74756626	965	357	7	515	3	250	250	0.132211468032	0.418544110401	0.981	0.994	-0.013
4199	ATP1B3	ATP1B3	chr3	+	141626008	141626116	141632493	141632678	141622461	141622590	141634811	141634862	4199	892	712	769	548	232	250	0.132730585638	0.418549388728	0.574	0.602	-0.028
695	MAPK8	MAPK8	chr10	+	49628197	49628363	49632556	49632628	49618072	49618211	49633930	49634113	695	163	68	134	76	250	196	0.132775271343	0.418549388728	0.653	0.58	0.073
5874	TSC22D2	TSC22D2	chr3	+	150140835	150140907	150155984	150156141	150126121	150129095	150174862	150174914	5874	22	34	35	31	196	250	0.132940232719	0.418843971509	0.452	0.59	-0.138
4753	EDEM2	EDEM2	chr20	-	33722540	33722752	33725682	33725808	33714053	33714178	33730175	33730281	4753	89	0	129	4	250	250	0.133018240358	0.418864426762	1.0	0.97	0.03
3967	CDKN3	CDKN3	chr14	+	54866611	54866694	54868241	54868297	54863672	54863795	54875462	54875507	3967	26	110	24	162	207	180	0.133137573922	0.419014922333	0.17	0.114	0.056
2906	SEPT2	SEPT2	chr2	+	242263630	242263656	242265407	242265528	242259617	242259702	242274540	242274627	2906	18	1331	14	1782	150	245	0.133321571455	0.419368659512	0.022	0.013	0.009
2318	SRCAP	SRCAP	chr16	+	30733883	30734069	30734283	30734550	30733442	30733607	30734904	30736403	2318	0	60	7	200	250	250	0.133492061681	0.419679551941	0.0	0.034	-0.034
4580	UBAC2	UBAC2	chr13	+	99966350	99966474	99970275	99970323	99890680	99890808	99992573	99992819	4580	12	170	3	108	248	172	0.133811164094	0.42045707516	0.047	0.019	0.028
5654	SARNP	SARNP	chr12	-	56151166	56151337	56154334	56154424	56146246	56146624	56182858	56182927	5654	583	52	793	52	214	250	0.134117419338	0.421193418264	0.929	0.947	-0.018
2587	ACOX1	ACOX1	chr17	-	73956295	73956456	73969705	73969866	73953539	73953647	73974614	73974774	2587	31	102	49	108	250	250	0.134666932397	0.421832385772	0.233	0.312	-0.079
4867	CD63	CD63	chr12	-	56119904	56120045	56120483	56120579	56119596	56119680	56120673	56120748	4867	5219	8713	3487	5582	220	250	0.134635394877	0.421832385772	0.405	0.415	-0.01
5561	TCP1	TCP1	chr6	-	160200926	160201119	160201474	160201598	160200658	160200822	160201966	160202142	5561	2910	1608	2337	1384	248	250	0.134660752071	0.421832385772	0.646	0.63	0.016
683	FAM45A	FAM45A	chr10	+	120877030	120877179	120879852	120879964	120871360	120871440	120882980	120883081	683	252	211	213	144	250	236	0.13454779385	0.421832385772	0.53	0.583	-0.053
852	YY1AP1	YY1AP1	chr1	-	155638417	155638568	155640110	155640255	155631097	155631214	155642350	155642522	852	210	108	111	76	250	250	0.134680990506	0.421832385772	0.66	0.594	0.066
1726	PDCD11	PDCD11	chr10	+	105198442	105198565	105199502	105199625	105197771	105197828	105200046	105200338	1726	199	202	129	165	247	247	0.134860959671	0.421834932723	0.496	0.439	0.057
1900	CSDE1	CSDE1	chr1	-	115269603	115269711	115272878	115273043	115268831	115269007	115273128	115273269	1900	1740	1225	1635	1061	250	232	0.135185960171	0.421834932723	0.569	0.588	-0.019
2021	PPM1B	PPM1B	chr2	+	44428324	44429184	44436348	44436466	44395941	44396413	44445105	44445217	2021	47	80	139	325	250	242	0.134935940959	0.421834932723	0.363	0.293	0.07
4300	NDRG1	NDRG1	chr8	-	134276789	134276895	134292474	134292510	134274289	134274410	134296491	134296572	4300	73	402	37	145	160	230	0.135045432611	0.421834932723	0.207	0.268	-0.061
4670	DAG1	DAG1	chr3	+	49524686	49524848	49526058	49526178	49507564	49507866	49547851	49548252	4670	6	36	5	10	250	244	0.135018279235	0.421834932723	0.14	0.328	-0.188
482	UBE2F	UBE2F	chr2	+	238925207	238925275	238933982	238934053	238881733	238881867	238944518	238944581	482	1	10	1	0	192	195	0.135126696151	0.421834932723	0.092	1.0	-0.908
5657	NIPA2	NIPA2	chr15	-	23019799	23019856	23021197	23021429	23014437	23014528	23027800	23027922	5657	148	143	111	139	250	181	0.135139901229	0.421834932723	0.428	0.366	0.062
3113	SNRPN	SNRPN	chr15	+	25213078	25213229	25219457	25219603	25207260	25207356	25220504	25220656	3113	0	2	793	560	250	250	0.135622600862	0.422746978844	0.0	0.586	-0.586
5572	TCFL5	TCFL5	chr20	-	61485367	61485509	61490715	61490878	61472365	61473449	61491476	61491660	5572	144	90	60	25	250	250	0.135596162733	0.422746978844	0.615	0.706	-0.091
1992	SPNS2	SPNS2	chr17	+	4428351	4428488	4434347	4434414	4416541	4416607	4435836	4435979	1992	1	4	736	606	250	191	0.136661549143	0.424629545533	0.16	0.481	-0.321
2098	RNF138	RNF138	chr18	+	29693707	29693823	29703480	29703537	29672568	29672849	29706655	29706763	2098	0	10	2	7	240	181	0.136330077675	0.424629545533	0.0	0.177	-0.177
275	RHOA	RHOA	chr3	-	49399928	49400059	49405860	49405981	49396578	49397815	49412866	49413024	275	2819	4356	3352	5440	245	250	0.136535564385	0.424629545533	0.398	0.386	0.012
3881	HDAC7	HDAC7	chr12	-	48183595	48183703	48185041	48185091	48183305	48183361	48185368	48185489	3881	97	240	124	389	174	232	0.1364977817	0.424629545533	0.35	0.298	0.052
38	CBFB	CBFB	chr16	+	67100584	67100701	67116115	67116211	67063629	67063716	67132612	67134958	38	5	73	22	154	241	220	0.136650121801	0.424629545533	0.059	0.115	-0.056
4518	TADA2A	TADA2A	chr17	+	35787048	35787108	35797838	35797930	35783608	35783715	35800605	35800763	4518	24	33	16	40	184	216	0.136538172072	0.424629545533	0.461	0.32	0.141
4288	EML2	EML2	chr19	-	46124464	46124590	46129962	46130097	46122317	46122449	46133208	46133304	4288	27	33	205	165	250	250	0.136963007562	0.425340580748	0.45	0.554	-0.104
1000	YTHDC1	YTHDC1	chr4	-	69198511	69198565	69199025	69199115	69197820	69197915	69202744	69203168	1000	121	41	241	112	214	178	0.137488651111	0.426069327808	0.711	0.642	0.069
1666	YAP1	YAP1	chr11	+	102080247	102080295	102094352	102094483	102076623	102076817	102100432	102104154	1666	10	15	48	36	172	250	0.137437886375	0.426069327808	0.492	0.66	-0.168
2608	CHD1L	CHD1L	chr1	+	146724277	146724390	146726524	146726631	146714290	146714480	146727467	146727582	2608	91	144	78	91	237	231	0.137386953979	0.426069327808	0.381	0.455	-0.074
3238	CDIPT	CDIPT	chr16	-	29872426	29872580	29873906	29874041	29871901	29871983	29874135	29874609	3238	118	238	222	363	250	250	0.137385197046	0.426069327808	0.331	0.379	-0.048
229	NMRAL1	NMRAL1	chr16	-	4519227	4519466	4524093	4524167	4516153	4516403	4524423	4524651	229	6	122	22	227	198	250	0.137641916972	0.426181285938	0.058	0.109	-0.051
4260	NCL	NCL	chr2	-	232320720	232320847	232321341	232321475	232320111	232320335	232321711	232321835	4260	3285	3562	3258	3355	250	250	0.137670307836	0.426181285938	0.48	0.493	-0.013
2114	NDUFV3	NDUFV3	chr21	+	44317036	44317157	44323291	44324386	44313377	44313491	44328973	44329773	2114	307	47	652	74	245	250	0.137996896608	0.426516001812	0.87	0.9	-0.03
2645	DHDDS	DHDDS	chr1	+	26784281	26784396	26786527	26786635	26774049	26774151	26795385	26797795	2645	52	24	130	91	239	232	0.137851971417	0.426516001812	0.678	0.581	0.097
5177	VEZT	VEZT	chr12	+	95676088	95676420	95681439	95681633	95668517	95668665	95688047	95688148	5177	212	237	321	429	250	250	0.137956158932	0.426516001812	0.472	0.428	0.044
2744	LYPLA1	LYPLA1	chr8	-	54965214	54965316	54974813	54974884	54963571	54963748	54975887	54975935	2744	115	214	469	720	195	226	0.138121218823	0.426675094223	0.384	0.43	-0.046
5717	RRP8	RRP8	chr11	-	6622378	6622832	6623081	6623445	6621898	6622005	6624633	6624880	5717	37	3	26	0	250	250	0.138275818266	0.426927500044	0.925	1.0	-0.075
5993	POLB	POLB	chr8	+	42206533	42206608	42210036	42210086	42202470	42202537	42213033	42213085	5993	84	36	168	49	199	174	0.138368761591	0.426989376522	0.671	0.75	-0.079
1753	PEX14	PEX14	chr1	+	10596269	10596354	10659294	10659423	10555330	10555378	10678388	10678474	1753	60	99	95	114	209	250	0.13866719025	0.427358935619	0.42	0.499	-0.079
2026	PIGT	PIGT	chr20	+	44045156	44045334	44047934	44048035	44044706	44044983	44048143	44048230	2026	293	392	324	369	250	225	0.138758108686	0.427358935619	0.402	0.441	-0.039
3088	SLC25A43	SLC25A43	chrX	+	118540422	118540664	118544152	118544325	118533257	118533641	118585971	118586106	3088	30	131	20	53	250	250	0.138608837378	0.427358935619	0.186	0.274	-0.088
4297	ILF2	ILF2	chr1	-	153635494	153635609	153635690	153635752	153635180	153635271	153636518	153636606	4297	1060	1826	843	1331	186	239	0.138780381688	0.427358935619	0.427	0.449	-0.022
5174	PAQR5	PAQR5	chr15	+	69689806	69689903	69692312	69692454	69681992	69682119	69695919	69699976	5174	19	15	122	166	221	250	0.138954566233	0.427670464754	0.589	0.454	0.135
4136	TIMM9	TIMM9	chr14	-	58878624	58878689	58890725	58890813	58875211	58875886	58893771	58893960	4136	87	8	190	8	212	189	0.139211701027	0.427789611094	0.906	0.955	-0.049
5140	GLG1	GLG1	chr16	-	74526854	74527038	74528657	74528729	74524898	74525113	74530338	74530542	5140	78	164	207	342	196	250	0.13921239521	0.427789611094	0.378	0.436	-0.058
834	MRPL48	MRPL48	chr11	+	73516071	73516124	73519357	73519395	73498916	73499037	73536752	73536841	834	42	40	53	77	177	162	0.13920695563	0.427789611094	0.49	0.386	0.104
195	GPATCH4	GPATCH4	chr1	-	156568212	156568286	156568759	156568822	156568018	156568111	156571200	156571279	195	5	186	1	172	187	198	0.139357478749	0.427877062543	0.028	0.006	0.022
24	TDP1	TDP1	chr14	+	90485659	90485762	90499449	90499558	90459719	90459827	90509413	90511108	24	48	44	169	108	227	233	0.139386961812	0.427877062543	0.528	0.616	-0.088
653	TRMT2B	TRMT2B	chrX	-	100276089	100276304	100278458	100278605	100275475	100275577	100290601	100290672	653	83	91	63	96	250	250	0.139487818968	0.427962365477	0.477	0.396	0.081
1941	RBM10	RBM10	chrX	+	47034417	47034491	47035898	47035985	47032526	47032596	47038501	47038562	1941	95	81	144	91	198	211	0.139735719697	0.42849848705	0.556	0.628	-0.072
3149	PSME2	PSME2	chr14	-	24614918	24614981	24615416	24615449	24614587	24614674	24615742	24615855	3149	26	461	28	753	157	187	0.140076306383	0.429318119563	0.063	0.042	0.021
747	C17orf62	C17orf62	chr17	-	80405455	80405497	80407045	80407168	80403739	80403836	80408575	80408707	747	42	9	56	5	247	166	0.140356268427	0.429951184193	0.758	0.883	-0.125
2081	MRPS15	MRPS15	chr1	-	36926292	36926377	36927688	36927764	36921787	36921979	36929406	36929451	2081	438	9	405	3	200	209	0.140822142555	0.430020872811	0.981	0.993	-0.012
2191	RBBP8	RBBP8	chr18	+	20596790	20596887	20602091	20602233	20586325	20586395	20606105	20606449	2191	239	210	258	274	221	250	0.140879313962	0.430020872811	0.563	0.516	0.047
2962	APOO	APOO	chrX	-	23876758	23876850	23886709	23886805	23858429	23858494	23897031	23897151	2962	1	3	4	1	220	216	0.140719100437	0.430020872811	0.247	0.797	-0.55
3373	GSTO2	GSTO2	chr10	+	106039127	106039229	106057335	106057442	106037651	106037874	106058885	106059176	3373	10	26	56	80	226	231	0.140463776986	0.430020872811	0.282	0.417	-0.135
410	RAVER1	RAVER1	chr19	-	10439317	10439787	10441135	10441202	10434050	10434242	10443964	10444314	410	105	113	145	119	191	250	0.140889744215	0.430020872811	0.549	0.615	-0.066
4174	DLG1	DLG1	chr3	-	196888510	196888609	196921295	196921460	196869588	196869639	197009549	197009716	4174	260	1	303	6	250	223	0.140919215641	0.430020872811	0.996	0.978	0.018
4549	HAUS1	HAUS1	chr18	+	43702432	43702556	43703264	43703330	43699891	43700026	43704787	43704859	4549	277	170	316	235	248	190	0.140571888564	0.430020872811	0.555	0.507	0.048
5411	SEMA6D	SEMA6D	chr15	+	48059233	48059290	48060777	48060812	48058812	48058874	48062693	48066420	5411	3	1	0	2	181	159	0.141039797963	0.430020872811	0.725	0.0	0.725
5640	MTMR12	MTMR12	chr5	-	32233878	32234040	32235067	32235235	32227112	32230453	32239106	32239279	5640	86	95	85	127	250	250	0.141026607428	0.430020872811	0.475	0.401	0.074
6347	MAPKAP1	MAPKAP1	chr9	-	128246721	128246862	128268588	128268696	128230250	128230388	128305337	128305447	6347	210	766	219	679	232	250	0.14123654064	0.430396679775	0.228	0.258	-0.03
5168	ARF5	ARF5	chr7	+	127229136	127229217	127229538	127229648	127228405	127228619	127230119	127230191	5168	131	746	230	1099	205	234	0.141360150862	0.430549351845	0.167	0.193	-0.026
4805	VARS2	VARS2	chr6	+	30892130	30892337	30893050	30893162	30890880	30891008	30893320	30893496	4805	6	18	57	83	250	236	0.141463718916	0.43064085327	0.239	0.393	-0.154
3547	CLCN2	CLCN2	chr3	-	184064722	184064809	184069800	184069905	184063972	184064588	184070080	184070119	3547	27	17	29	33	229	211	0.142215440781	0.432255234382	0.594	0.447	0.147
4327	FAM57A	FAM57A	chr17	+	641085	641287	643744	643840	636337	636421	644540	646075	4327	20	46	182	277	250	220	0.142209004116	0.432255234382	0.277	0.366	-0.089
4908	FHL2	FHL2	chr2	-	106002817	106002997	106013103	106013154	105990015	105990190	106015298	106015681	4908	124	1960	154	2025	175	250	0.14220727678	0.432255234382	0.083	0.098	-0.015
3844	FBXO7	FBXO7	chr22	+	32875119	32875262	32879883	32880111	32871223	32871385	32881054	32881196	3844	6	358	20	613	250	250	0.142480417124	0.432662889609	0.016	0.032	-0.016
3	AARSD1	AARSD1	chr17	-	41103816	41103911	41106892	41106984	41102542	41102745	41107174	41107241	3	159	109	141	125	216	219	0.142497304773	0.432662889609	0.597	0.534	0.063
4528	CTNNAL1	CTNNAL1	chr9	-	111732681	111732774	111734954	111735113	111727657	111727808	111739241	111739328	4528	336	298	852	657	250	217	0.142598535313	0.432745917787	0.495	0.53	-0.035
1024	TSC22D4	TSC22D4	chr7	-	100071896	100072063	100074899	100075082	100065174	100065223	100076416	100076902	1024	21	360	10	302	250	250	0.143095771946	0.433788858941	0.055	0.032	0.023
1106	ATG5	ATG5	chr6	-	106727535	106727698	106740902	106740981	106696024	106696119	106763975	106764141	1106	58	345	32	268	203	250	0.143098249948	0.433788858941	0.172	0.128	0.044
1835	EXOC2	EXOC2	chr6	-	657162	657250	689138	689212	637700	637861	693018	693141	1835	13	2	8	5	198	212	0.143164395481	0.433788858941	0.874	0.631	0.243
2611	ARFGAP2	ARFGAP2	chr11	-	47195309	47195391	47196565	47196649	47194976	47195033	47196732	47196864	2611	54	96	151	200	208	206	0.143561215561	0.434317169184	0.358	0.428	-0.07
422	CARS2	CARS2	chr13	-	111298313	111298437	111299447	111299586	111296731	111296830	111303380	111303447	422	292	332	238	226	250	248	0.143417669457	0.434317169184	0.466	0.511	-0.045
4533	HSD11B1L	HSD11B1L	chr19	+	5684999	5685130	5686910	5687002	5684829	5684916	5687292	5687386	4533	8	2	11	0	250	216	0.143510603037	0.434317169184	0.776	1.0	-0.224
1225	RSU1	RSU1	chr10	-	16824032	16824083	16858971	16859083	16806388	16806509	16859313	16859453	1225	139	248	247	362	236	175	0.143642988726	0.43434020907	0.294	0.336	-0.042
4166	DLG1	DLG1	chr3	-	196796089	196796131	196803456	196803556	196793574	196793625	196807921	196807988	4166	117	88	139	78	224	166	0.143966967968	0.435095217435	0.496	0.569	-0.073
328	APEH	APEH	chr3	+	49711921	49712054	49712615	49712742	49711434	49711846	49713126	49713220	328	5	195	7	678	250	250	0.144095795902	0.435259967302	0.025	0.01	0.015
286	DYM	DYM	chr18	-	46906034	46906128	46917962	46918015	46904936	46905070	46956624	46956817	286	33	72	66	98	177	218	0.144393956805	0.435935775777	0.361	0.453	-0.092
1923	PTP4A2	PTP4A2	chr1	-	32375638	32375713	32381495	32381588	32372021	32374561	32384570	32385259	1923	371	374	751	663	217	199	0.144513496741	0.435981151605	0.476	0.51	-0.034
4871	USP34	USP34	chr2	-	61449753	61449798	61450194	61450299	61448636	61448741	61450382	61450431	4871	106	16	104	26	229	169	0.144594745205	0.435981151605	0.83	0.747	0.083
974	EIF2A	EIF2A	chr3	+	150293435	150293549	150299404	150299533	150289744	150290316	150300986	150301052	974	427	400	526	564	238	250	0.144632299397	0.435981151605	0.529	0.495	0.034
2315	WIPF1	WIPF1	chr2	-	175439931	175440108	175446037	175446167	175436403	175437174	175450250	175450339	2315	66	83	24	18	250	250	0.144862992848	0.436451928555	0.443	0.571	-0.128
2820	ST13	ST13	chr22	-	41226843	41226960	41228572	41228675	41225629	41225678	41231563	41231674	2820	989	1321	1200	1474	227	241	0.145391899978	0.437595250859	0.443	0.464	-0.021
4632	DIABLO	DIABLO	chr12	-	122709058	122709191	122709191	122709295	122701305	122701416	122710511	122711115	4632	28	231	18	235	228	250	0.14533776006	0.437595250859	0.117	0.077	0.04
2717	TSPAN14	TSPAN14	chr10	+	82264483	82264534	82269056	82269227	82248972	82249070	82271899	82272025	2717	79	369	311	1188	175	250	0.145981112173	0.439142975859	0.234	0.272	-0.038
2637	ZBTB7B	ZBTB7B	chr1	+	154982733	154982873	154986490	154986569	154975318	154975419	154987130	154988290	2637	10	9	29	11	250	203	0.146127331439	0.439357176714	0.474	0.682	-0.208
1185	IQGAP1	IQGAP1	chr15	+	91009232	91009323	91016071	91016242	90999383	90999547	91016946	91017030	1185	651	436	871	656	215	250	0.146835735632	0.441092685346	0.635	0.607	0.028
1973	R3HCC1L	R3HCC1L	chr10	+	99971063	99971105	99991268	99991444	99967857	99969656	99994202	99994273	1973	0	102	2	69	166	250	0.146855170979	0.441092685346	0.0	0.042	-0.042
179	FBXO18	FBXO18	chr10	+	5944982	5945138	5947999	5948595	5932981	5933079	5950887	5951018	179	4	171	0	202	250	250	0.147509872214	0.442152160469	0.023	0.0	0.023
2542	PABPC1	PABPC1	chr8	-	101725314	101725409	101727689	101727829	101724879	101725017	101730000	101730116	2542	3013	2331	4615	3759	250	219	0.147431965333	0.442152160469	0.531	0.518	0.013
3701	PDE9A	PDE9A	chr21	+	44119077	44119121	44151879	44152059	44073861	44073993	44152179	44152234	3701	3	5	8	3	168	250	0.147449539889	0.442152160469	0.472	0.799	-0.327
858	TMEM241	TMEM241	chr18	-	20950179	20950225	20951385	20951434	20948678	20948714	20953675	20953727	858	13	18	3	12	173	170	0.147418368783	0.442152160469	0.415	0.197	0.218
1260	DDX50	DDX50	chr10	+	70694554	70694674	70695761	70695835	70679587	70679737	70696691	70696851	1260	2	100	6	95	244	198	0.147679906982	0.442435404191	0.016	0.049	-0.033
1427	GNPDA2	GNPDA2	chr4	-	44720325	44720427	44724100	44724259	44719129	44719312	44728490	44728651	1427	123	59	67	21	250	226	0.147771185549	0.442482532597	0.653	0.743	-0.09
1311	RHOT1	RHOT1	chr17	+	30529788	30529919	30530908	30530992	30527974	30528075	30533928	30534048	1311	84	66	110	62	250	208	0.14793076046	0.442734013293	0.514	0.596	-0.082
2595	LIPG	LIPG	chr18	+	47101738	47101960	47107784	47108027	47095806	47095918	47108731	47108852	2595	49	65	710	709	250	250	0.148491927236	0.443733274399	0.43	0.5	-0.07
3163	PPP2CA	PPP2CA	chr5	-	133537538	133537712	133541612	133541822	133536675	133536765	133561450	133561950	3163	1078	872	1034	760	250	250	0.148476854528	0.443733274399	0.553	0.576	-0.023
5377	DUSP22	DUSP22	chr6	+	304627	304661	311879	311962	292056	292560	335113	335163	5377	5	22	13	24	158	207	0.148484686696	0.443733274399	0.229	0.415	-0.186
1648	OPTN	OPTN	chr10	+	13150137	13150289	13151096	13151288	13142081	13142302	13152273	13152476	1648	43	479	41	635	250	250	0.148705599116	0.443918804293	0.082	0.061	0.021
3225	ENOSF1	ENOSF1	chr18	-	693881	693908	694247	694334	691203	691276	706469	706578	3225	4	10	2	20	211	151	0.148701610858	0.443918804293	0.223	0.067	0.156
199	SH2D5	SH2D5	chr1	-	21054015	21054096	21054450	21054579	21053493	21053568	21058673	21059133	199	3	37	0	25	250	205	0.148797282115	0.443966215664	0.062	0.0	0.062
5518	ZNF3	ZNF3	chr7	-	99674925	99675056	99677158	99677279	99673164	99673253	99679257	99679387	5518	42	59	30	65	245	250	0.148949837597	0.444195111408	0.421	0.32	0.101
4845	USPL1	USPL1	chr13	+	31204971	31205611	31211880	31211994	31195900	31196029	31216764	31216894	4845	64	42	35	36	250	238	0.149119480734	0.444474706697	0.592	0.481	0.111
751	CAMSAP3	CAMSAP3	chr19	+	7675585	7675679	7675762	7675817	7675361	7675501	7675980	7676054	751	6	9	45	29	218	179	0.149659319467	0.445856884089	0.354	0.56	-0.206
6277	NIT2	NIT2	chr3	+	100057930	100058049	100058658	100058779	100053561	100053642	100059916	100060005	6277	191	260	244	398	243	245	0.150361885145	0.447722196896	0.426	0.382	0.044
135	CWF19L1	CWF19L1	chr10	-	101997778	101997988	102003454	102003534	101996606	101996726	102005555	102005670	135	89	165	65	89	204	250	0.150504053219	0.447917804727	0.398	0.472	-0.074
2985	TUBGCP5	TUBGCP5	chr15	+	22862934	22863123	22864186	22864369	22861736	22861935	22866715	22866800	2985	79	25	107	51	250	250	0.150594484766	0.447959318067	0.76	0.677	0.083
2630	GOSR2	GOSR2	chr17	+	45009432	45009565	45012394	45012535	45008464	45008573	45015964	45018733	2630	314	260	238	163	250	250	0.150685652624	0.448002978385	0.547	0.594	-0.047
136	CWF19L1	CWF19L1	chr10	-	101996606	101996726	101997778	101997988	101995423	101995521	102003454	102003534	136	234	172	127	118	250	244	0.151067063382	0.448884686027	0.57	0.512	0.058
4639	DGUOK	DGUOK	chr2	+	74177711	74177859	74184251	74184367	74173845	74174033	74185272	74185372	4639	278	326	179	173	250	240	0.151135496132	0.448884686027	0.45	0.498	-0.048
2502	FCHO2	FCHO2	chr5	+	72311452	72311551	72313038	72313135	72302271	72302376	72330483	72330528	2502	22	17	49	65	223	221	0.151546981734	0.449878698437	0.562	0.428	0.134
2297	TANC1	TANC1	chr2	+	160019793	160020057	160025760	160025883	159992704	159992809	160027034	160027316	2297	7	48	4	70	250	247	0.151724869943	0.450178603473	0.126	0.053	0.073
4233	MAP4K4	MAP4K4	chr2	+	102472438	102472600	102475457	102475544	102460562	102460773	102476104	102476326	4233	644	122	909	142	250	211	0.152127075388	0.451143433189	0.817	0.844	-0.027
1603	PTGES3	PTGES3	chr12	-	57064058	57064148	57065532	57065631	57058559	57058584	57066523	57066593	1603	2197	34	2461	26	223	214	0.152359767519	0.451604837226	0.984	0.989	-0.005
61	TMX2	TMX2	chr11	+	57505307	57505498	57505825	57505902	57505079	57505140	57506135	57506242	61	27	435	12	319	250	201	0.152453122157	0.451652977478	0.048	0.029	0.019
2819	NAPB	NAPB	chr20	-	23375775	23375822	23377708	23377825	23375558	23375636	23383629	23383709	2819	15	12	6	12	241	171	0.152543005262	0.451690789595	0.47	0.262	0.208
3332	EPB41L1	EPB41L1	chr20	+	34802278	34802362	34806797	34806884	34800193	34800298	34809785	34809866	3332	22	26	13	29	208	211	0.153254138475	0.453567200125	0.462	0.313	0.149
662	CPEB1	CPEB1	chr15	-	83215892	83215987	83218209	83218408	83215190	83215271	83221229	83221366	662	105	82	0	2	250	219	0.153439900426	0.453887624644	0.529	0.0	0.529
753	CIB2	CIB2	chr15	-	78403506	78403618	78416046	78416081	78401576	78401724	78423506	78423877	753	2	72	0	106	159	236	0.153559269473	0.454011429229	0.04	0.0	0.04
5007	KIAA1191	KIAA1191	chr5	-	175779624	175779751	175786483	175786570	175777615	175777740	175786813	175786921	5007	220	496	222	424	211	250	0.153655699929	0.45406732315	0.344	0.383	-0.039
5956	STX2	STX2	chr12	-	131285959	131286033	131291526	131291635	131285697	131285835	131293175	131293249	5956	139	119	175	117	233	198	0.153814489096	0.454307343739	0.498	0.56	-0.062
4506	CNTRL	CNTRL	chr9	+	123887993	123888214	123898083	123898260	123886208	123886362	123900822	123900957	4506	44	34	54	26	250	250	0.154334310668	0.455612932249	0.564	0.675	-0.111
3721	SHC1	SHC1	chr1	-	154938018	154938257	154938421	154938556	154934773	154936407	154938637	154938707	3721	461	809	413	641	250	250	0.154722420812	0.45652857365	0.363	0.392	-0.029
29	BABAM1	BABAM1	chr19	+	17379602	17379900	17382405	17382464	17378184	17378336	17384712	17384833	29	156	228	228	274	250	183	0.154880890562	0.456536173136	0.334	0.379	-0.045
3918	STAP2	STAP2	chr19	-	4325392	4325542	4326938	4327004	4325212	4325305	4327120	4327223	3918	46	120	158	311	190	250	0.154843174977	0.456536173136	0.335	0.401	-0.066
1285	HHAT	HHAT	chr1	+	210573811	210574006	210577807	210578023	210560811	210560925	210591497	210591669	1285	23	18	9	15	250	250	0.154970516962	0.456570582418	0.561	0.375	0.186
5474	ACTN1	ACTN1	chr14	-	69343798	69343957	69345705	69345786	69340839	69341734	69346678	69346825	5474	353	336	1839	1970	205	250	0.155273630995	0.457233613242	0.562	0.532	0.03
613	CLK1	CLK1	chr2	-	201721613	201721708	201722440	201722607	201721404	201721534	201722695	201722812	613	203	154	165	156	250	219	0.155610442584	0.457995156892	0.536	0.481	0.055
1062	ATE1	ATE1	chr10	-	123659380	123659509	123661905	123662135	123629520	123629553	123670420	123670666	1062	79	31	120	31	250	250	0.155969676233	0.458591563101	0.718	0.795	-0.077
4601	TRAPPC9	TRAPPC9	chr8	-	141436713	141436740	141445210	141445339	141415675	141415797	141449150	141449296	4601	24	4	130	8	250	151	0.155919377151	0.458591563101	0.784	0.908	-0.124
444	NSFL1C	NSFL1C	chr20	-	1426310	1426475	1433137	1433275	1422806	1424556	1433675	1433785	444	557	464	692	649	250	250	0.156169178805	0.458947757281	0.546	0.516	0.03
864	RFC2	RFC2	chr7	-	73657475	73657576	73663341	73663550	73654267	73654425	73664068	73664110	864	2	281	8	355	250	225	0.156337194897	0.459211108582	0.006	0.02	-0.014
6354	GPX8	GPX8	chr5	+	54456157	54456224	54456821	54457083	54455945	54456071	54459882	54463129	6354	25	562	11	413	191	250	0.156569208439	0.459662082119	0.055	0.034	0.021
3206	EGF	EGF	chr4	+	110914402	110914525	110915888	110916036	110909739	110909865	110920834	110921002	3206	2	0	2	4	247	250	0.156670858129	0.459730068167	1.0	0.336	0.664
3642	MARCH7	MARCH7	chr2	+	160571067	160571109	160585519	160585686	160568967	160569117	160599571	160599764	3642	2	286	0	429	166	250	0.157044644533	0.460347320577	0.01	0.0	0.01
3865	KLHL8	KLHL8	chr4	-	88099628	88099772	88104354	88104541	88097908	88098020	88116475	88116842	3865	0	20	7	86	250	250	0.15720806326	0.460347320577	0.0	0.075	-0.075
4383	FBXL4	FBXL4	chr6	-	99365249	99365595	99374352	99374936	99353301	99353546	99375580	99375698	4383	47	33	65	29	250	250	0.157138377452	0.460347320577	0.588	0.691	-0.103
[truncated: 3,858 more rows]
