# Supplementary material for: Characterization of alternative mRNA splicing in cultured cell populations representing progressive stages of human fetal kidney development
Source: Sci Rep. 2022 Nov 15;12:19548. doi: 10.1038/s41598-022-24147-z (PMC9666651; doi:10.1038/s41598-022-24147-z)
Supplement: Supplementary file 13 — Supplementary Information 13. [file 41598_2022_24147_MOESM13_ESM.zip › _Program/Data/rMATS/W011-NPS3/MATS_output/MXE.MATS.ReadsOnTargetAndJunctionCounts.txt]

ID	GeneID	geneSymbol	chr	strand	1stExonStart_0base	1stExonEnd	2ndExonStart_0base	2ndExonEnd	upstreamES	upstreamEE	downstreamES	downstreamEE	ID	IC_SAMPLE_1	SC_SAMPLE_1	IC_SAMPLE_2	SC_SAMPLE_2	IncFormLen	SkipFormLen	PValue	FDR	IncLevel1	IncLevel2	IncLevelDifference
1005	YPEL5	YPEL5	chr2	+	30371110	30371407	30378715	30378776	30369749	30369928	30379493	30379658	1005	291	16	193	233	422	186	0.0	0.0	0.889	0.267	0.622
1528	RPLP0	RPLP0	chr12	-	120636356	120636542	120636656	120636803	120635124	120635265	120636920	120637008	1528	19658	21987	17218	21838	272	311	0.0	0.0	0.506	0.474	0.032
1891	USMG5	USMG5	chr10	-	105153955	105154151	105155502	105155789	105152127	105152223	105156165	105156270	1891	717	256	378	10	412	321	0.0	0.0	0.686	0.967	-0.281
1905	MYL6	MYL6	chr12	+	56552467	56552495	56553370	56553514	56552044	56552188	56553758	56553932	1905	880	10012	235	16240	153	269	0.0	0.0	0.134	0.025	0.109
2033	ATP5J2	ATP5J2	chr7	-	99056769	99056886	99057708	99057816	99055783	99055978	99063751	99063824	2033	1081	1756	618	1712	233	242	0.0	0.0	0.39	0.273	0.117
2517	ACOT9	ACOT9	chrX	-	23752457	23752484	23754035	23754133	23751288	23751334	23761241	23761407	2517	82	52	444	14	223	152	0.0	0.0	0.518	0.956	-0.438
2679	MRPL33	MRPL33	chr2	+	27995540	27995559	27997290	27997397	27994583	27994666	28002299	28002608	2679	594	558	525	1178	144	232	0.0	0.0	0.632	0.418	0.214
2681	FN1	FN1	chr2	-	216256354	216256537	216257653	216257926	216252934	216253024	216259250	216259442	2681	1188	4435	4431	10048	398	308	0.0	0.0	0.172	0.254	-0.082
2767	PKM	PKM	chr15	-	72494794	72494961	72495362	72495529	72492814	72492996	72499068	72499221	2767	1942	17958	655	18275	292	292	0.0	0.0	0.098	0.035	0.063
3421	H2AFY	H2AFY	chr5	-	134686512	134686603	134688635	134688735	134681657	134681747	134696186	134696297	3421	1586	561	3418	251	225	216	0.0	0.0	0.731	0.929	-0.198
3448	TPM2	TPM2	chr9	-	35684728	35684804	35685060	35685136	35684484	35684547	35685265	35685336	3448	3322	1612	794	185	201	201	0.0	0.0	0.673	0.811	-0.138
3587	MCUR1	MCUR1	chr6	-	13792109	13792224	13794125	13794179	13786780	13791096	13799064	13799136	3587	4	57	190	95	179	240	0.0	0.0	0.086	0.728	-0.642
3588	MCUR1	MCUR1	chr6	-	13794125	13794179	13799064	13799136	13792109	13792224	13800572	13800614	3588	0	209	245	68	197	179	0.0	0.0	0.0	0.766	-0.766
3679	RPS2	RPS2	chr16	-	2012736	2012910	2013149	2013257	2012497	2012657	2014276	2014366	3679	8963	14522	15326	20893	233	299	0.0	0.0	0.442	0.485	-0.043
4656	FGFR2	FGFR2	chr10	-	123276832	123276977	123278195	123278343	123274630	123274833	123279492	123279683	4656	0	43	71	0	273	270	0.0	0.0	0.0	1.0	-1.0
466	CTNND1	CTNND1	chr11	+	57558856	57559145	57561481	57561553	57529233	57529591	57563048	57563201	466	238	152	54	462	414	197	0.0	0.0	0.427	0.053	0.374
467	CTNND1	CTNND1	chr11	+	57558856	57559145	57561481	57561553	57529233	57529518	57563048	57563201	467	277	209	63	727	414	197	0.0	0.0	0.387	0.04	0.347
468	CTNND1	CTNND1	chr11	+	57558965	57559145	57561481	57561553	57529233	57529518	57563048	57563201	468	113	209	34	727	305	197	0.0	0.0	0.259	0.029	0.23
4852	SEC31A	SEC31A	chr4	-	83782783	83782861	83783686	83783725	83778841	83778917	83784470	83784545	4852	40	155	122	22	164	203	0.0	0.0	0.242	0.873	-0.631
4984	LAMA3	LAMA3	chr18	+	21451394	21451625	21456257	21456371	21447797	21447881	21461899	21462009	4984	85	37	42	796	356	239	0.0	0.0	0.607	0.034	0.573
5045	EPB41L3	EPB41L3	chr18	-	5394675	5394792	5395065	5395146	5392379	5393477	5395607	5395706	5045	230	240	304	41	206	242	0.0	0.0	0.53	0.897	-0.367
5610	SRSF3	SRSF3	chr6	+	36566625	36566760	36567597	36568053	36564537	36564745	36568928	36568967	5610	3280	517	4509	1255	260	581	0.0	0.0	0.934	0.889	0.045
5611	SRSF3	SRSF3	chr6	+	36567597	36568053	36568928	36568967	36566625	36566760	36569484	36569571	5611	477	1989	1128	2470	581	164	0.0	0.0	0.063	0.114	-0.051
5648	TPM1	TPM1	chr15	+	63353396	63353472	63353911	63353987	63353067	63353138	63354413	63354476	5648	5001	443	12964	574	201	201	0.0	0.0	0.919	0.958	-0.039
6067	LRRC75A-AS1	LRRC75A-AS1	chr17	+	16343498	16343567	16344387	16344444	16342640	16342728	16344681	16345340	6067	2074	1101	1572	1318	194	182	0.0	0.0	0.639	0.528	0.111
795	ODC1	ODC1	chr2	-	10584220	10584393	10584599	10584673	10583827	10583962	10585056	10585175	795	9	2198	190	1783	199	298	0.0	0.0	0.006	0.138	-0.132
912	CD44	CD44	chr11	+	35236398	35236461	35240862	35240934	35232792	35232996	35243200	35243279	912	80	654	1458	1996	188	197	0.0	0.0	0.114	0.434	-0.32
913	CD44	CD44	chr11	+	35236398	35236461	35240862	35240934	35211381	35211612	35243200	35243279	913	363	657	104	2004	188	197	0.0	0.0	0.367	0.052	0.315
915	CD44	CD44	chr11	+	35229651	35229753	35232792	35232996	35211381	35211612	35236398	35236461	915	8	293	1434	4040	227	329	0.0	0.0	0.038	0.34	-0.302
922	CD44	CD44	chr11	+	35232792	35232996	35236398	35236461	35229651	35229753	35240862	35240934	922	69	498	1175	1657	329	188	0.0	0.0	0.073	0.288	-0.215
923	CD44	CD44	chr11	+	35232792	35232996	35236398	35236461	35211381	35211612	35240862	35240934	923	158	1436	1181	1901	329	188	0.0	0.0	0.059	0.262	-0.203
924	CD44	CD44	chr11	+	35232792	35232996	35236398	35236461	35219667	35219793	35240862	35240934	924	72	503	1171	1653	329	188	0.0	0.0	0.076	0.288	-0.212
925	CD44	CD44	chr11	+	35232792	35232996	35236398	35236461	35231511	35231601	35240862	35240934	925	89	496	3929	1789	329	188	0.0	0.0	0.093	0.557	-0.464
926	CD44	CD44	chr11	+	35231511	35231601	35232792	35232996	35229651	35229753	35236398	35236461	926	7	204	2414	4034	215	329	0.0	0.0	0.05	0.478	-0.428
997	EXOC7	EXOC7	chr17	-	74086409	74086478	74087223	74087316	74085255	74085401	74090494	74090662	997	93	35	13	91	218	194	0.0	0.0	0.703	0.113	0.59
3422	H2AFY	H2AFY	chr5	-	134696186	134696297	134705095	134705293	134688635	134688735	134705725	134705832	3422	1964	785	2993	1832	323	236	1.11022302463e-16	1.81428945942e-14	0.646	0.544	0.102
5501	NCOR2	NCOR2	chr12	-	124811954	124812179	124815390	124815444	124810736	124810916	124816864	124817013	5501	160	84	253	459	179	350	3.33066907388e-16	5.29576382747e-14	0.788	0.519	0.269
1389	RPS18	RPS18	chr6	+	33243573	33243660	33243741	33243843	33240404	33240503	33243952	33244044	1389	15115	10524	17032	10259	212	227	4.4408920985e-16	6.87520216197e-14	0.606	0.64	-0.034
1655	IP6K2	IP6K2	chr3	-	48731891	48731958	48732126	48732257	48730883	48731673	48732522	48732854	1655	27	49	99	11	256	192	2.88657986403e-15	4.35429470259e-13	0.292	0.871	-0.579
337	RNH1	RNH1	chr11	-	500483	500654	502061	502181	499828	499999	506608	506821	337	4	732	58	636	245	296	7.88258347484e-15	1.15933096456e-12	0.007	0.099	-0.092
1903	SEPT9	SEPT9	chr17	+	75303222	75303279	75398140	75398785	75283972	75284292	75478225	75478417	1903	46	1101	17	2896	182	770	1.43773881689e-13	2.06297986824e-11	0.15	0.024	0.126
5589	CD46	CD46	chr1	+	207958415	207958451	207958963	207959027	207956636	207956675	207966863	207968861	5589	223	107	447	561	161	189	1.64979141459e-13	2.31088640286e-11	0.71	0.483	0.227
4439	RPL5	RPL5	chr1	+	93301746	93301949	93303012	93303190	93300335	93300470	93306107	93306196	4439	11356	9431	10216	9811	328	303	2.82440737465e-13	3.86418339188e-11	0.527	0.49	0.037
4819	ANXA2	ANXA2	chr15	-	60656627	60656722	60678226	60678285	60653139	60653253	60689456	60689537	4819	941	17944	1314	18221	184	220	4.1344705437e-13	5.52797504741e-11	0.059	0.079	-0.02
1924	FTH1	FTH1	chr11	-	61732458	61732584	61732840	61732987	61731756	61732363	61734783	61735132	1924	42071	36247	18410	14420	272	251	7.13096248717e-13	9.32254495823e-11	0.517	0.541	-0.024
4183	RPL13A	RPL13A	chr19	+	49993731	49993833	49994035	49994121	49993488	49993554	49994296	49994356	4183	10325	8314	9789	9137	227	211	1.1092238239e-12	1.41860081652e-10	0.536	0.499	0.037
4844	SBDSP1	SBDSP1	chr7	+	72302181	72302378	72304343	72304508	72299951	72300362	72307155	72307978	4844	413	77	273	153	322	290	1.81943349276e-12	2.27738877402e-10	0.828	0.616	0.212
5044	EPB41L3	EPB41L3	chr18	-	5395065	5395146	5395607	5395706	5392379	5393477	5396199	5396331	5044	215	29	164	101	224	206	4.54225546065e-12	5.56710184896e-10	0.872	0.599	0.273
1004	YPEL5	YPEL5	chr2	+	30371110	30371171	30378715	30378776	30369749	30369928	30379493	30379658	1004	17	16	10	233	186	186	9.20286069572e-12	1.10490672394e-09	0.515	0.041	0.474
3269	BAX	BAX	chr19	+	49458804	49458856	49458943	49459090	49458116	49458219	49459454	49459590	3269	45	751	14	1577	177	272	9.83513270825e-12	1.15720171445e-09	0.084	0.013	0.071
4641	DGUOK	DGUOK	chr2	+	74173845	74174033	74184251	74184367	74166036	74166149	74185272	74185372	4641	498	325	563	174	313	241	1.51144652349e-11	1.74349801916e-09	0.541	0.714	-0.173
5798	FYN	FYN	chr6	-	112020717	112020873	112021306	112021471	112017479	112017659	112024087	112024237	5798	320	46	451	199	290	281	2.31871188916e-11	2.62326577768e-09	0.871	0.687	0.184
3680	RPS2	RPS2	chr16	-	2012736	2012910	2013149	2013257	2012061	2012271	2014276	2014366	3680	8960	4595	15324	6729	233	299	3.44746453607e-11	3.82668563504e-09	0.714	0.745	-0.031
2006	SSBP3	SSBP3	chr1	-	54722799	54722859	54723741	54723822	54717466	54717533	54747110	54747200	2006	15	315	50	170	206	185	1.27232224756e-10	1.35258817063e-08	0.041	0.209	-0.168
2973	HNRNPH3	HNRNPH3	chr10	+	70096955	70097090	70098259	70098444	70091767	70091973	70098896	70098983	2973	557	1095	850	1071	260	310	1.27172605779e-10	1.35258817063e-08	0.378	0.486	-0.108
968	AUP1	AUP1	chr2	-	74755543	74755616	74755877	74756062	74755066	74755133	74756258	74756409	968	499	40	792	7	310	198	1.28752231099e-10	1.35258817063e-08	0.888	0.986	-0.098
513	THYN1	THYN1	chr11	-	134118702	134118853	134119060	134119156	134118172	134118378	134119721	134119814	513	259	114	234	256	221	276	1.43875023007e-10	1.48494168482e-08	0.739	0.533	0.206
5043	EPB41L3	EPB41L3	chr18	-	5395065	5395146	5395607	5395706	5394675	5394792	5396199	5396331	5043	237	155	169	29	224	206	1.60204183253e-10	1.62496760358e-08	0.584	0.843	-0.259
1283	CASK	CASK	chrX	-	41414852	41414888	41416284	41416353	41412971	41413168	41419031	41419100	1283	19	89	266	269	194	161	1.89001037043e-10	1.88456457784e-08	0.151	0.451	-0.3
4180	RPL13A	RPL13A	chr19	+	49993488	49993554	49993731	49993833	49993106	49993179	49994035	49994121	4180	8157	7748	7756	8492	191	227	2.16572759726e-10	2.12349590911e-08	0.556	0.52	0.036
1678	PFKM	PFKM	chr12	+	48529073	48529166	48531503	48531629	48528725	48528821	48533067	48533132	1678	117	516	129	218	218	251	2.20772622406e-10	2.12918907806e-08	0.207	0.405	-0.198
231	RPL11	RPL11	chr1	+	24020296	24020403	24021149	24021281	24019101	24019249	24022287	24022398	231	10108	16697	8157	15163	232	257	2.6706881151e-10	2.53413841631e-08	0.401	0.373	0.028
1479	ADAM15	ADAM15	chr1	+	155033238	155033308	155034720	155034845	155032680	155032819	155034935	155035252	1479	69	207	281	315	195	250	2.79680389959e-10	2.61168211766e-08	0.299	0.534	-0.235
2506	EIF3K	EIF3K	chr19	+	39123240	39123318	39125632	39125758	39123069	39123136	39127528	39127599	2506	898	574	1055	413	203	251	4.46899739437e-10	4.10798619861e-08	0.659	0.76	-0.101
5149	BPTF	BPTF	chr17	+	65871671	65871860	65882243	65882432	65870932	65871136	65887959	65888150	5149	73	31	47	105	314	314	4.9033310745e-10	4.43789180174e-08	0.702	0.309	0.393
2103	EEF2	EEF2	chr19	-	3979805	3980064	3980511	3980707	3979326	3979434	3980838	3980977	2103	6166	8760	7301	9002	321	384	6.67909172414e-10	5.95349948684e-08	0.457	0.492	-0.035
3678	RPS2	RPS2	chr16	-	2013149	2013257	2014276	2014366	2012736	2012910	2014449	2014629	3678	670	6562	1438	10418	215	233	6.84215462066e-10	6.00782024378e-08	0.1	0.13	-0.03
6061	APP	APP	chr21	-	27369674	27369731	27372329	27372497	27354656	27354790	27394155	27394358	6061	3215	374	6397	1093	293	182	7.19577841757e-10	6.22540653391e-08	0.842	0.784	0.058
3919	PSAP	PSAP	chr10	-	73585593	73585650	73587770	73587914	73581632	73581764	73588633	73588834	3919	7599	2633	2472	1116	269	182	7.32496618916e-10	6.24532986824e-08	0.661	0.6	0.061
169	U2AF1	U2AF1	chr21	-	44520562	44520629	44521475	44521542	44515803	44515853	44524424	44524512	169	230	1449	428	1566	192	192	7.56097517929e-10	6.35445956854e-08	0.137	0.215	-0.078
3566	RPL27A	RPL27A	chr11	+	8705552	8705628	8706264	8706439	8704748	8704812	8707224	8711419	3566	2544	16207	2165	16662	201	300	1.59921109688e-09	1.32509280041e-07	0.19	0.162	0.028
4642	DGUOK	DGUOK	chr2	+	74173845	74174033	74184251	74184367	74153952	74154179	74185272	74185372	4642	679	345	675	182	313	241	1.68896385766e-09	1.3800242187e-07	0.602	0.741	-0.139
3415	MBNL1	MBNL1	chr3	+	152173330	152173366	152174055	152174150	152165408	152165562	152177059	152177134	3415	79	188	27	253	161	220	2.34580221914e-09	1.89045951441e-07	0.365	0.127	0.238
4698	ANAPC16	ANAPC16	chr10	+	73979811	73980137	73983645	73983814	73975757	73975896	73990123	73990198	4698	152	872	346	1069	451	294	4.16889023303e-09	3.31426773526e-07	0.102	0.174	-0.072
4502	BCL2L12	BCL2L12	chr19	+	50170275	50170418	50172107	50172194	50169941	50170056	50176954	50177173	4502	299	69	375	21	268	212	4.82930651025e-09	3.78810802664e-07	0.774	0.934	-0.16
5586	CD46	CD46	chr1	+	207943665	207943707	207956636	207956675	207940357	207940540	207958415	207958451	5586	46	279	29	736	167	164	4.9859280038e-09	3.85950190084e-07	0.139	0.037	0.102
5584	CD46	CD46	chr1	+	207940357	207940540	207941123	207941168	207932983	207933069	207943665	207943707	5584	420	181	657	518	308	170	9.07197073019e-09	6.93122127347e-07	0.562	0.412	0.15
6114	CEP63	CEP63	chr3	+	134276983	134277189	134277991	134278271	134270767	134270854	134280218	134283870	6114	22	61	36	10	331	405	1.1545437939e-08	8.70792453784e-07	0.306	0.815	-0.509
1789	ZMYND8	ZMYND8	chr20	-	45841286	45841370	45848908	45848975	45837858	45839542	45849964	45850125	1789	113	29	56	66	192	209	1.17552578782e-08	8.75394710094e-07	0.809	0.48	0.329
5761	LRR1	LRR1	chr14	+	50069087	50069186	50074117	50074839	50065414	50065921	50080973	50081390	5761	86	373	220	427	224	847	1.45051475275e-08	1.0666722863e-06	0.466	0.661	-0.195
3513	CD151	CD151	chr11	+	836062	836153	836250	836442	834529	834591	836768	836843	3513	780	3686	1308	4665	216	317	1.92639081353e-08	1.39913051309e-06	0.237	0.292	-0.055
5502	NCOR2	NCOR2	chr12	-	124812092	124812179	124815390	124815444	124810736	124810916	124816864	124817013	5502	160	31	253	5	179	212	2.03746978178e-08	1.46176033246e-06	0.859	0.984	-0.125
5505	LIMS1	LIMS1	chr2	+	109294434	109294483	109297150	109297226	109293061	109293154	109300340	109303702	5505	161	694	107	198	174	201	2.08794166401e-08	1.47992298908e-06	0.211	0.384	-0.173
3449	TPM2	TPM2	chr9	-	35684484	35684547	35684728	35684804	35684242	35684312	35685265	35685336	3449	623	1305	54	258	201	188	2.30867395201e-08	1.61689629282e-06	0.309	0.164	0.145
4968	EMP3	EMP3	chr19	+	48830777	48830880	48832608	48832749	48830086	48830179	48833557	48833810	4968	1375	1583	864	706	228	266	4.49296986282e-08	3.10966372976e-06	0.503	0.588	-0.085
4323	DNAJA1	DNAJA1	chr9	+	33029882	33029987	33030437	33030665	33026472	33026614	33034213	33034328	4323	12	5452	46	2724	230	353	5.73254308467e-08	3.92145941478e-06	0.003	0.025	-0.022
1180	EIF3M	EIF3M	chr11	+	32608557	32608690	32611092	32611187	32605312	32605475	32615411	32615495	1180	1052	1200	1335	1114	258	220	9.46099669719e-08	6.39759121489e-06	0.428	0.505	-0.077
3144	VPS29	VPS29	chr12	-	110936624	110936664	110937339	110937351	110933816	110934008	110939853	110939945	3144	270	13	22	13	137	165	1.41071156423e-07	9.43092742314e-06	0.962	0.671	0.291
6280	MRPL18	MRPL18	chr6	+	160211971	160212158	160218318	160218550	160211491	160211671	160219083	160219461	6280	431	1143	217	938	312	357	1.52167890843e-07	1.00584685599e-05	0.301	0.209	0.092
6321	NEDD4L	NEDD4L	chr18	+	55912658	55912740	55916130	55916169	55862621	55862965	55919232	55919286	6321	2	58	77	156	207	164	1.54021634557e-07	1.00678808455e-05	0.027	0.281	-0.254
2254	DNM1L	DNM1L	chr12	+	32891197	32891230	32892997	32893174	32890798	32890876	32893342	32893452	2254	1	498	22	377	158	302	1.63065323688e-07	1.05057170588e-05	0.004	0.1	-0.096
5475	ACTN1	ACTN1	chr14	-	69345174	69345240	69345705	69345786	69343798	69343957	69346678	69346825	5475	856	41	4820	76	206	191	1.64291342752e-07	1.05057170588e-05	0.951	0.983	-0.032
942	CD44	CD44	chr11	+	35226058	35226187	35229651	35229753	35211381	35211612	35236398	35236461	942	17	8	335	1434	254	227	1.66272183466e-07	1.05180565089e-05	0.655	0.173	0.482
3202	TMEM126B	TMEM126B	chr11	+	85340175	85340306	85342188	85342360	85339616	85339732	85342730	85342852	3202	77	293	33	383	256	297	1.80241636616e-07	1.12364678566e-05	0.234	0.091	0.143
378	BIN1	BIN1	chr2	-	127808729	127808819	127815048	127815177	127808377	127808488	127816586	127816731	378	193	100	223	255	254	215	1.81448996495e-07	1.12364678566e-05	0.62	0.425	0.195
377	BIN1	BIN1	chr2	-	127807996	127808098	127808377	127808488	127805598	127806209	127816586	127816731	377	61	236	51	573	236	227	2.24649576164e-07	1.36253057413e-05	0.199	0.079	0.12
5514	EZH2	EZH2	chr7	-	148513775	148513870	148514313	148514483	148512597	148512638	148514968	148515209	5514	434	196	272	233	295	220	2.24656579451e-07	1.36253057413e-05	0.623	0.465	0.158
2507	EIF3K	EIF3K	chr19	+	39116667	39116742	39123069	39123136	39114716	39114837	39125632	39125758	2507	1091	82	901	21	200	192	2.81054837625e-07	1.6871893977e-05	0.927	0.976	-0.049
2030	PIGT	PIGT	chr20	+	44047934	44048035	44048143	44048230	44044706	44044983	44048775	44048863	2030	53	284	12	293	226	212	3.10852721452e-07	1.84721874778e-05	0.149	0.037	0.112
4359	UPF3A	UPF3A	chr13	+	115057108	115057267	115064314	115064475	115051993	115052104	115067205	115067500	4359	92	334	22	262	284	286	3.22799572516e-07	1.89902988511e-05	0.217	0.078	0.139
2205	CALU	CALU	chr7	+	128394315	128394509	128394582	128394776	128388626	128388858	128398924	128399091	2205	3979	1059	3806	777	319	319	4.0547910507e-07	2.33866036777e-05	0.79	0.83	-0.04
5498	SMU1	SMU1	chr9	-	33071737	33071890	33073593	33073804	33068821	33068932	33076580	33076714	5498	543	489	578	325	336	278	4.03763427359e-07	2.33866036777e-05	0.479	0.595	-0.116
1864	ITGB1	ITGB1	chr10	-	33200813	33201052	33208812	33209012	33200375	33200598	33209172	33209313	1864	6300	9747	12230	17100	325	364	4.74369113657e-07	2.7094305783e-05	0.42	0.445	-0.025
360	TMEM63A	TMEM63A	chr1	-	226054811	226054863	226055587	226055730	226054273	226054382	226058775	226058813	360	58	2	211	93	268	177	5.25486159253e-07	2.97253372585e-05	0.95	0.6	0.35
2346	DUSP5	DUSP5	chr10	+	112262478	112262627	112266692	112266912	112257624	112258258	112269777	112271302	2346	225	298	712	1555	274	345	6.06799260505e-07	3.399809571e-05	0.487	0.366	0.121
612	FGFR3	FGFR3	chr4	+	1804640	1804791	1805418	1805563	1803561	1803752	1806056	1806247	612	4	22	23	5	276	270	6.29027140153e-07	3.49110062785e-05	0.151	0.818	-0.667
147	DHPS	DHPS	chr19	-	12788104	12788210	12790270	12790357	12786830	12786956	12790436	12790533	147	206	38	314	12	212	231	6.79335438569e-07	3.73507512626e-05	0.855	0.966	-0.111
4734	EIF4G1	EIF4G1	chr3	+	184033276	184033333	184033550	184033644	184032282	184032462	184035108	184035285	4734	72	15	211	3	182	219	9.02453904716e-07	4.9158669643e-05	0.852	0.988	-0.136
3784	ANLN	ANLN	chr7	+	36450667	36450775	36455366	36455493	36450122	36450313	36458852	36459088	3784	569	81	1123	303	233	252	9.14002501018e-07	4.93309790228e-05	0.884	0.8	0.084
2524	CLIP1	CLIP1	chr12	-	122831921	122832026	122835657	122835690	122825299	122826244	122837272	122837333	2524	0	27	11	6	158	230	1.03157889308e-06	5.51707147999e-05	0.0	0.727	-0.727
2899	SEPT2	SEPT2	chr2	+	242256913	242257014	242263630	242263656	242255836	242255955	242265407	242265528	2899	2	261	29	277	226	151	1.05340866896e-06	5.58306594549e-05	0.005	0.065	-0.06
934	CD44	CD44	chr11	+	35219667	35219793	35229651	35229753	35211381	35211612	35236398	35236461	934	21	8	558	1434	251	227	1.17932027588e-06	6.19459034197e-05	0.704	0.26	0.444
4854	TAF6	TAF6	chr7	-	99710971	99711028	99711238	99711392	99710420	99710540	99711490	99711577	4854	401	94	301	147	279	182	1.1914277942e-06	6.202805056e-05	0.736	0.572	0.164
1440	DUSP10	DUSP10	chr1	-	221879436	221879808	221912275	221913129	221874761	221876019	221915322	221915518	1440	447	265	756	269	979	497	1.2445215537e-06	6.42238622844e-05	0.461	0.588	-0.127
1825	SLC39A14	SLC39A14	chr8	+	22267458	22267628	22269549	22269719	22265822	22266009	22272292	22272415	1825	0	521	17	293	295	295	1.3425085108e-06	6.86780658177e-05	0.0	0.055	-0.055
1706	TMEM14B	TMEM14B	chr6	+	10749854	10749931	10755374	10755465	10749434	10749501	10756699	10757214	1706	166	182	567	336	202	216	1.40890577738e-06	7.14533852442e-05	0.494	0.643	-0.149
5397	PTMA	PTMA	chr2	+	232576599	232576693	232577152	232577226	232576057	232576129	232577513	232578250	5397	8162	1967	10377	2116	219	199	1.58166951403e-06	7.95295876157e-05	0.79	0.817	-0.027
6151	GUSBP11	GUSBP11	chr22	-	24002051	24002187	24025911	24026054	23980674	23981129	24032422	24032543	6151	0	23	19	15	268	261	1.62012130422e-06	8.07726579045e-05	0.0	0.552	-0.552
2112	RNF181	RNF181	chr2	+	85823944	85824054	85824226	85824301	85823641	85823772	85824567	85824831	2112	637	623	650	427	235	200	2.08162147841e-06	0.00010290906855	0.465	0.564	-0.099
1560	POLL	POLL	chr10	-	103345618	103345913	103347002	103347163	103340004	103340173	103347960	103348027	1560	47	17	39	68	286	420	2.459166487e-06	0.000120560637025	0.802	0.457	0.345
1631	CD47	CD47	chr3	-	107768465	107768498	107770785	107770817	107761940	107766139	107776323	107776416	1631	750	4	1122	44	157	158	2.75648199244e-06	0.000134019698856	0.995	0.962	0.033
3691	IKBKG	IKBKG	chrX	+	153786746	153786865	153788621	153788774	153784379	153784591	153789902	153789999	3691	186	37	98	60	244	278	2.88496751777e-06	0.000139116917271	0.851	0.65	0.201
4970	EMP3	EMP3	chr19	+	48830086	48830179	48830777	48830880	48828628	48828867	48832608	48832749	4970	516	1310	177	707	218	228	3.07131773869e-06	0.000146898880136	0.292	0.208	0.084
5749	ARL14EP	ARL14EP	chr11	+	30352432	30352921	30354412	30354540	30344645	30344749	30358113	30359770	5749	372	198	294	77	614	253	3.09833157386e-06	0.000146995843944	0.436	0.611	-0.175
3377	TPGS2	TPGS2	chr18	-	34378411	34378572	34380160	34380274	34366446	34367042	34385336	34385465	3377	951	433	959	291	239	286	4.21575741594e-06	0.000198410407024	0.724	0.798	-0.074
3420	H2AFY	H2AFY	chr5	-	134688635	134688735	134696186	134696297	134681657	134681747	134705095	134705293	3420	429	656	582	1285	236	225	4.39595190749e-06	0.000205249087871	0.384	0.302	0.082
204	SNHG6	SNHG6	chr8	-	67834558	67834627	67834848	67834960	67834164	67834349	67837671	67837777	204	796	639	373	448	237	194	4.53816339951e-06	0.000210220592751	0.505	0.405	0.1
2788	WASF3	WASF3	chr13	+	27250685	27250861	27254171	27254338	27246008	27246126	27255190	27255457	2788	365	295	47	8	301	292	4.58554352889e-06	0.000210755879535	0.546	0.851	-0.305
1708	TMEM14B	TMEM14B	chr6	+	10751365	10751467	10755374	10755465	10749854	10749931	10756699	10757214	1708	191	250	491	375	227	216	4.74348835333e-06	0.000214661092174	0.421	0.555	-0.134
216	NCS1	NCS1	chr9	+	132980110	132980249	132982003	132982082	132934856	132935006	132984928	132985017	216	123	314	47	279	264	204	4.74015938623e-06	0.000214661092174	0.232	0.115	0.117
1748	NT5C3B	NT5C3B	chr17	-	39983677	39983878	39985041	39985204	39981333	39981909	39987052	39987142	1748	770	413	440	362	288	326	4.95409871271e-06	0.000222480631503	0.678	0.579	0.099
981	TANGO2	TANGO2	chr22	+	20043465	20043536	20049052	20049206	20039987	20040107	20050860	20050965	981	53	26	24	54	196	279	5.00103737866e-06	0.000222887143172	0.744	0.388	0.356
511	THYN1	THYN1	chr11	-	134119060	134119156	134119721	134119814	134118172	134118378	134120168	134120237	511	112	79	170	44	218	221	5.54419654941e-06	0.000245236904513	0.59	0.797	-0.207
5817	CBX3	CBX3	chr7	+	26245987	26246130	26248012	26248175	26242590	26242642	26251281	26251376	5817	1808	2325	2300	2435	268	288	5.60169521824e-06	0.000245931141559	0.455	0.504	-0.049
132	RPS27A	RPS27A	chr2	+	55460498	55460553	55461254	55461340	55459943	55460008	55461966	55462098	132	1826	9719	1247	7949	180	211	5.6851579906e-06	0.000247746551546	0.18	0.155	0.025
2253	DNM1L	DNM1L	chr12	+	32891197	32891230	32892997	32893174	32890038	32890095	32893342	32893452	2253	20	612	44	403	158	302	5.97045329009e-06	0.000256380851866	0.059	0.173	-0.114
591	MFGE8	MFGE8	chr15	-	89442886	89443042	89444781	89444966	89441913	89442763	89448987	89449132	591	3867	2004	1442	939	310	281	5.93508115621e-06	0.000256380851866	0.636	0.582	0.054
784	ANXA5	ANXA5	chr4	-	122607442	122607527	122617735	122617779	122605831	122605926	122618017	122618147	784	291	1062	280	1555	169	210	6.2587657671e-06	0.000266813905854	0.254	0.183	0.071
5621	ARHGEF28	ARHGEF28	chr5	+	73128162	73128284	73136304	73136585	73091155	73091216	73142092	73142300	5621	46	222	32	461	247	406	6.77070317112e-06	0.000286561487451	0.254	0.102	0.152
3917	C12orf75	C12orf75	chr12	+	105742379	105742404	105759584	105759620	105724413	105724715	105760394	105760474	3917	14	281	15	1895	150	161	7.19834450602e-06	0.000302484719492	0.051	0.008	0.043
1874	SEC61G	SEC61G	chr7	-	54823471	54823574	54825187	54825287	54819939	54820113	54826850	54826939	1874	547	2299	512	1573	225	228	7.39621273504e-06	0.000307550918125	0.194	0.248	-0.054
937	CD44	CD44	chr11	+	35219667	35219793	35229651	35229753	35211381	35211612	35232792	35232996	937	17	6	553	1429	251	227	7.42346258265e-06	0.000307550918125	0.719	0.259	0.46
5495	MED13	MED13	chr17	-	60072512	60072726	60087910	60088594	60069900	60069982	60106901	60107012	5495	328	93	635	86	809	339	7.63190356667e-06	0.000313975445334	0.596	0.756	-0.16
221	CCT3	CCT3	chr1	-	156303337	156303434	156305617	156305679	156294762	156294880	156307944	156308206	221	1078	1752	966	1211	187	222	7.7586603352e-06	0.000316973602444	0.422	0.486	-0.064
1978	NUP93	NUP93	chr16	+	56873432	56873516	56875616	56875745	56872863	56872981	56878410	56878861	1978	69	193	265	368	209	254	9.42257551773e-06	0.000382296632902	0.303	0.467	-0.164
400	LIN7B	LIN7B	chr19	+	49618516	49618588	49619519	49619729	49618105	49618224	49621111	49621275	400	22	47	0	37	197	335	1.02159053892e-05	0.000411645009621	0.443	0.0	0.443
1806	TXNRD1	TXNRD1	chr12	+	104719114	104719207	104720124	104720201	104714868	104715094	104721292	104721449	1806	1169	1577	922	954	218	202	1.07630063569e-05	0.000430739907467	0.407	0.472	-0.065
5029	C1orf43	C1orf43	chr1	-	154186932	154187050	154192311	154192413	154186368	154186422	154192817	154193273	5029	353	745	204	674	227	243	1.12648846149e-05	0.000447779163442	0.337	0.245	0.092
6284	COX5A	COX5A	chr15	-	75215988	75216111	75221456	75221573	75212616	75212783	75230255	75230495	6284	631	1314	593	901	242	248	1.14370362875e-05	0.000451571036774	0.33	0.403	-0.073
907	SSR1	SSR1	chr6	-	7295624	7295718	7298155	7298234	7281375	7290164	7298979	7299056	907	332	492	363	342	204	219	1.19484389834e-05	0.000468617776929	0.42	0.533	-0.113
4035	SPAG9	SPAG9	chr17	-	49054468	49054582	49057106	49057278	49052131	49052308	49059884	49060033	4035	473	174	250	165	297	239	1.31880789646e-05	0.000513811049992	0.686	0.549	0.137
5461	GAS6	GAS6	chr13	-	114535606	114535725	114537523	114537645	114531519	114531684	114538485	114538608	5461	650	33	572	5	247	244	1.49379124195e-05	0.000578156176078	0.951	0.991	-0.04
1393	FKBP10	FKBP10	chr17	+	39975781	39975927	39976520	39976713	39975461	39975651	39977198	39977341	1393	314	695	529	801	271	318	1.52665972905e-05	0.000587015633072	0.346	0.437	-0.091
914	CD44	CD44	chr11	+	35236398	35236461	35240862	35240934	35211381	35211612	35250675	35253949	914	363	3	104	11	188	197	1.57377302837e-05	0.000601201735448	0.992	0.908	0.084
676	EIF4G2	EIF4G2	chr11	-	10825026	10825137	10825445	10825597	10824757	10824841	10825683	10825750	676	4748	3634	4560	3037	277	236	1.60889873968e-05	0.000610654921648	0.527	0.561	-0.034
5020	C1orf43	C1orf43	chr1	-	154186368	154186422	154186932	154187050	154184933	154185100	154192311	154192413	5020	761	378	410	311	243	179	1.64421442418e-05	0.000620058554965	0.597	0.493	0.104
4065	RABGGTB	RABGGTB	chr1	+	76254843	76255041	76255636	76255742	76253181	76253289	76255836	76255959	4065	1896	76	666	59	323	231	1.68031073424e-05	0.000629634907614	0.947	0.89	0.057
1209	SNF8	SNF8	chr17	-	47009004	47009079	47010566	47010708	47007458	47007974	47013531	47013604	1209	781	447	718	277	267	200	1.78119044472e-05	0.000663211606727	0.567	0.66	-0.093
2340	CHD2	CHD2	chr15	+	93545406	93545547	93547846	93547981	93543741	93543870	93552374	93552553	2340	56	130	169	174	266	260	1.81116044221e-05	0.000670129363618	0.296	0.487	-0.191
5806	PDLIM7	PDLIM7	chr5	-	176918404	176918421	176918807	176918926	176918010	176918147	176919405	176919436	5806	118	16	283	5	244	142	2.13080543395e-05	0.000783470522995	0.811	0.971	-0.16
4848	PYCR1	PYCR1	chr17	-	79892201	79892365	79892528	79892621	79890261	79891252	79892801	79893023	4848	155	171	176	358	218	289	2.21341070281e-05	0.000807797130173	0.546	0.395	0.151
5333	SLC50A1	SLC50A1	chr1	+	155108774	155108852	155109303	155109427	155108287	155108467	155110036	155110198	5333	111	21	270	143	203	249	2.22442860935e-05	0.000807797130173	0.866	0.698	0.168
1662	YAP1	YAP1	chr11	+	102094352	102094483	102098199	102098312	102080247	102080295	102100432	102104154	1662	60	202	365	636	256	238	2.3485852878e-05	0.000847651978413	0.216	0.348	-0.132
4694	FLOT1	FLOT1	chr6	-	30708455	30708575	30708966	30709110	30708272	30708368	30709390	30709481	4694	559	1122	402	568	269	245	2.63321011779e-05	0.000944583848961	0.312	0.392	-0.08
2825	RNF8	RNF8	chr6	+	37344701	37344809	37348925	37349130	37339287	37339350	37358517	37362514	2825	14	226	37	160	233	330	2.68837520908e-05	0.000950923512533	0.081	0.247	-0.166
5125	ZNF410	ZNF410	chr14	+	74376043	74376133	74387682	74387808	74371604	74371786	74390097	74390225	5125	84	47	160	29	215	251	2.69937492084e-05	0.000950923512533	0.676	0.866	-0.19
611	SQSTM1	SQSTM1	chr5	+	179252145	179252226	179260031	179260246	179251181	179251323	179260586	179260782	611	6058	16076	783	1711	206	340	2.68213105749e-05	0.000950923512533	0.383	0.43	-0.047
516	NUMA1	NUMA1	chr11	-	71723446	71723488	71723940	71727306	71721831	71721900	71727453	71727576	516	3354	27	8301	19	3491	167	2.83699957496e-05	0.000993456458303	0.856	0.954	-0.098
1625	ABI1	ABI1	chr10	-	27065993	27066170	27112066	27112234	27059173	27059274	27149675	27150016	1625	327	225	521	557	293	302	2.99249045216e-05	0.00104170540415	0.6	0.491	0.109
4020	PTDSS2	PTDSS2	chr11	+	487419	487470	488198	488312	486938	487073	488528	488647	4020	167	218	52	148	176	239	3.09417816484e-05	0.00107076765551	0.51	0.323	0.187
941	CD44	CD44	chr11	+	35226058	35226187	35227658	35227790	35211381	35211612	35229651	35229753	941	16	7	361	969	254	257	3.60697348938e-05	0.00124092544082	0.698	0.274	0.424
5374	CHTOP	CHTOP	chr1	+	153610770	153610924	153614721	153614905	153609047	153609129	153615702	153615840	5374	305	457	602	614	279	309	3.79644243054e-05	0.00129851574528	0.425	0.521	-0.096
3835	SLC35B1	SLC35B1	chr17	-	47783565	47783671	47784326	47784430	47783227	47783258	47785091	47785313	3835	198	454	94	385	229	231	3.94144834979e-05	0.00132500232239	0.306	0.198	0.108
4496	CAST	CAST	chr5	+	96031539	96031611	96058342	96058402	96011242	96011305	96063192	96063234	4496	18	182	152	572	197	185	3.91971936605e-05	0.00132500232239	0.085	0.2	-0.115
5339	P4HB	P4HB	chr17	-	79813328	79813462	79817056	79817263	79813017	79813155	79818202	79818544	5339	3615	2920	3373	3149	332	259	3.90966149462e-05	0.00132500232239	0.491	0.455	0.036
3872	PLAUR	PLAUR	chr19	-	44156376	44156523	44159590	44159725	44150246	44150700	44160630	44160792	3872	723	203	1471	602	260	272	4.03731868277e-05	0.00134951964834	0.788	0.719	0.069
2074	TAB2	TAB2	chr6	+	149699153	149700654	149718739	149718900	149691044	149691235	149719104	149719198	2074	2163	256	2907	233	1626	286	4.1136323679e-05	0.00136725984296	0.598	0.687	-0.089
1858	CCT5	CCT5	chr5	+	10260903	10261023	10262592	10262730	10258497	10258647	10263245	10263426	1858	2502	2956	2524	2542	245	263	4.59624023605e-05	0.00151908321959	0.476	0.516	-0.04
1532	USP14	USP14	chr18	+	166786	166819	178932	179037	163307	163453	180235	180339	1532	147	462	205	383	158	230	4.71476624847e-05	0.00153817515841	0.317	0.438	-0.121
4338	SEC11A	SEC11A	chr15	-	85223943	85224063	85234765	85234875	85213955	85214013	85259255	85259691	4338	492	772	986	1154	235	245	4.73244439354e-05	0.00153817515841	0.399	0.471	-0.072
5373	CHTOP	CHTOP	chr1	+	153610770	153610924	153614718	153614905	153609047	153609129	153615702	153615840	5373	305	457	602	617	279	312	4.72351663777e-05	0.00153817515841	0.427	0.522	-0.095
376	BIN1	BIN1	chr2	-	127807996	127808098	127815048	127815177	127805598	127806209	127816586	127816731	376	117	236	157	573	254	227	4.82647161572e-05	0.00156011717117	0.307	0.197	0.11
11	FOXM1	FOXM1	chr12	-	2975558	2975687	2977728	2977920	2973848	2973918	2981261	2981413	11	841	42	732	80	317	254	4.86521348114e-05	0.00156404649779	0.941	0.88	0.061
1422	TPT1	TPT1	chr13	-	45912794	45912911	45913631	45913737	45907605	45911523	45914128	45914319	1422	20304	17365	20209	16272	231	242	4.90100768794e-05	0.00156699066457	0.551	0.565	-0.014
5671	MRRF	MRRF	chr9	+	125054027	125054119	125075505	125075665	125047447	125047566	125084818	125085742	5671	45	149	181	278	217	285	5.01423331796e-05	0.00159452619511	0.284	0.461	-0.177
2593	RPL4	RPL4	chr15	-	66794949	66795088	66795695	66795867	66794125	66794250	66797125	66797193	2593	7136	7176	8552	9420	297	264	5.23253767367e-05	0.00165500102872	0.469	0.447	0.022
1807	TXNRD1	TXNRD1	chr12	+	104714868	104715094	104719114	104719207	104713247	104713363	104720124	104720201	1807	2931	1254	2327	804	351	218	5.45520225496e-05	0.00171620079497	0.592	0.643	-0.051
5827	RABAC1	RABAC1	chr19	-	42461169	42461271	42462437	42462535	42460832	42461086	42462887	42463100	5827	466	371	401	205	223	227	5.69326421355e-05	0.00178156773236	0.561	0.666	-0.105
4898	EWSR1	EWSR1	chr22	+	29695223	29695321	29695588	29695841	29694722	29694885	29696111	29696515	4898	712	2454	751	3279	223	378	5.96824154244e-05	0.00185773359758	0.33	0.28	0.05
3812	PI4KB	PI4KB	chr1	-	151297220	151297393	151298647	151298849	151288048	151288985	151299746	151300133	3812	84	51	139	29	327	298	6.15128537967e-05	0.00190463220466	0.6	0.814	-0.214
3501	SPINT1	SPINT1	chr15	+	41146257	41146284	41146594	41146720	41145908	41146127	41146836	41146887	3501	10	38	60	1348	152	251	6.46881280107e-05	0.00198208467233	0.303	0.068	0.235
938	CD44	CD44	chr11	+	35219667	35219793	35231511	35231601	35211381	35211612	35232792	35232996	938	17	15	553	2141	251	215	6.43896844343e-05	0.00198208467233	0.493	0.181	0.312
693	WNK1	WNK1	chr12	+	988738	989197	989886	990165	987377	987527	990857	990955	693	103	222	48	225	584	404	6.73162482804e-05	0.00205192481157	0.243	0.129	0.114
1308	LRP8	LRP8	chr1	-	53741302	53741425	53746258	53746387	53736898	53737018	53755238	53755361	1308	78	16	88	61	254	248	6.81785467223e-05	0.00206268648256	0.826	0.585	0.241
5162	IFT81	IFT81	chr12	+	110574580	110574665	110581186	110581350	110573131	110573242	110584757	110584853	5162	19	46	51	31	210	289	6.83705361378e-05	0.00206268648256	0.362	0.694	-0.332
6348	PPP1R8	PPP1R8	chr1	+	28165209	28165363	28167524	28167745	28159266	28159327	28169696	28169841	6348	88	382	206	509	279	346	7.08927747026e-05	0.00212786833457	0.222	0.334	-0.112
4564	IARS	IARS	chr9	-	95050407	95050564	95051582	95051708	95050072	95050192	95055892	95056038	4564	88	486	178	560	251	282	7.55337780575e-05	0.00225566099651	0.169	0.263	-0.094
4160	GSTP1	GSTP1	chr11	+	67351934	67352041	67352155	67352243	67351604	67351640	67352608	67352712	4160	1229	2075	3521	5033	232	213	7.82241894475e-05	0.00232420659858	0.352	0.391	-0.039
4342	SEC11A	SEC11A	chr15	-	85230855	85231005	85234765	85234875	85213955	85214013	85259255	85259691	4342	492	256	986	346	235	275	7.89324175926e-05	0.00233180115128	0.692	0.769	-0.077
5977	TRIM37	TRIM37	chr17	-	57089688	57089807	57092970	57093160	57076741	57076820	57094656	57094785	5977	228	7	167	25	315	244	7.92725191663e-05	0.00233180115128	0.962	0.838	0.124
6285	COX5A	COX5A	chr15	-	75215988	75216111	75219106	75219228	75212616	75212783	75221456	75221573	6285	1342	1331	1152	907	247	248	8.93912517399e-05	0.00261636186063	0.503	0.56	-0.057
1668	YAP1	YAP1	chr11	+	102080247	102080295	102094352	102094483	102076623	102076805	102100432	102104154	1668	11	70	98	180	173	256	9.00451074867e-05	0.00262245231359	0.189	0.446	-0.257
3634	NFIC	NFIC	chr19	+	3453760	3453914	3456547	3456633	3452479	3452664	3462749	3469215	3634	5	137	20	89	279	211	9.59119088626e-05	0.00277955546719	0.027	0.145	-0.118
5132	VARS	VARS	chr6	-	31749467	31749538	31749623	31749729	31748795	31748900	31749863	31749954	5132	255	13	468	2	231	196	9.69661257675e-05	0.00279633195044	0.943	0.995	-0.052
428	PPP2R5C	PPP2R5C	chr14	+	102252354	102252520	102285328	102285422	102229241	102229307	102323022	102323222	428	126	9	253	0	291	219	9.8278325557e-05	0.00282034824025	0.913	1.0	-0.087
2194	BRE	BRE	chr2	+	28532948	28533020	28550140	28550314	28521204	28521358	28561316	28561767	2194	13	48	39	33	197	299	9.94163521423e-05	0.00283915727987	0.291	0.642	-0.351
2230	CTTN	CTTN	chr11	+	70266505	70266616	70267575	70267686	70265851	70265962	70269045	70269101	2230	733	545	1212	675	236	236	0.000102329155532	0.00290822426084	0.574	0.642	-0.068
3323	PSMA4	PSMA4	chr15	+	78834518	78834561	78834824	78834987	78834246	78834272	78836531	78836609	3323	875	1364	445	916	168	288	0.000113171320361	0.00317041370326	0.524	0.454	0.07
43	MPHOSPH9	MPHOSPH9	chr12	-	123687170	123687631	123687660	123687922	123686710	123686866	123694602	123694709	43	56	231	16	196	387	586	0.000112648736369	0.00317041370326	0.269	0.11	0.159
4952	DDX47	DDX47	chr12	+	12974141	12974330	12974588	12974660	12967064	12967158	12974898	12975017	4952	695	164	847	304	314	197	0.000113083370081	0.00317041370326	0.727	0.636	0.091
6332	PER1	PER1	chr17	-	8048068	8048311	8049275	8049455	8046583	8047194	8049689	8049820	6332	21	16	45	146	305	368	0.000114494509392	0.00319228056281	0.613	0.271	0.342
2599	MELK	MELK	chr9	+	36589532	36589649	36594624	36594768	36583623	36583709	36597218	36597287	2599	190	215	155	301	242	269	0.000115399275682	0.00320232990018	0.496	0.364	0.132
3793	NUP85	NUP85	chr17	+	73214279	73214401	73221197	73221332	73209170	73209214	73221436	73221559	3793	33	181	12	236	247	260	0.000122192231776	0.00337491502131	0.161	0.051	0.11
3593	GAS5	GAS5	chr1	-	173833621	173833644	173833812	173833842	173833394	173833442	173834366	173834420	3593	396	317	345	175	155	148	0.000126678948724	0.0034824871745	0.544	0.653	-0.109
3223	TMEM141	TMEM141	chr9	+	139686162	139686229	139686398	139686482	139685776	139685876	139686702	139686810	3223	48	82	82	330	192	209	0.000130681305961	0.00357580522311	0.389	0.213	0.176
3591	RNASET2	RNASET2	chr6	-	167347578	167347624	167352382	167352496	167344531	167344606	167356506	167356577	3591	62	70	224	114	239	171	0.000138909252862	0.00376591306261	0.388	0.584	-0.196
4501	BCL2L12	BCL2L12	chr19	+	50172107	50172194	50173472	50173745	50170278	50170418	50176954	50177173	4501	146	189	209	151	212	398	0.00013846400418	0.00376591306261	0.592	0.722	-0.13
4728	EIF4G1	EIF4G1	chr3	+	184033550	184033644	184033919	184034006	184032282	184032462	184035108	184035285	4728	15	146	3	235	219	212	0.000149844978891	0.00404375234319	0.09	0.012	0.078
5921	MRPL55	MRPL55	chr1	-	228295935	228296019	228296655	228296722	228295368	228295570	228296849	228297013	5921	33	65	41	23	192	209	0.000154978386029	0.00416318650689	0.356	0.66	-0.304
3190	ZNF195	ZNF195	chr11	-	3381949	3382018	3382972	3383119	3379156	3381795	3392204	3392300	3190	74	3	89	26	272	194	0.00016094999511	0.00430394918742	0.946	0.709	0.237
2938	SORBS3	SORBS3	chr8	+	22423338	22423385	22423857	22423997	22422780	22422867	22424173	22424226	2938	11	180	5	596	172	265	0.000163211427406	0.00434467342728	0.086	0.013	0.073
2678	MEGF8	MEGF8	chr19	+	42852423	42852624	42853650	42853851	42848821	42848985	42854299	42854536	2678	119	22	126	64	326	326	0.000166739602984	0.00441859947908	0.844	0.663	0.181
2423	TMEM126A	TMEM126A	chr11	+	85361292	85361385	85365106	85365300	85358962	85359133	85366637	85366752	2423	61	167	50	306	218	319	0.000168083379514	0.00443423552323	0.348	0.193	0.155
4089	GADD45A	GADD45A	chr1	+	68151707	68151809	68152032	68152270	68150859	68151221	68153343	68154021	4089	191	409	205	272	227	363	0.000172696621563	0.00453559921721	0.428	0.547	-0.119
6060	APP	APP	chr21	-	27264033	27264180	27269884	27269985	27252860	27254082	27277335	27277389	6060	1048	1829	2692	3952	226	272	0.00017419283322	0.00455456194593	0.408	0.45	-0.042
2214	ITGB3BP	ITGB3BP	chr1	-	63955753	63955889	63974198	63974241	63944434	63944504	63988799	63988944	2214	0	120	16	173	168	261	0.000176725033126	0.00460032464549	0.0	0.126	-0.126
2725	MAP3K7CL	MAP3K7CL	chr21	+	30481360	30481504	30505626	30505735	30464759	30464902	30521509	30521571	2725	0	52	6	15	269	234	0.000180930319968	0.00468904437168	0.0	0.258	-0.258
3789	PARD3	PARD3	chr10	-	34661425	34661464	34663801	34663930	34648998	34649187	34666894	34667034	3789	223	24	572	140	254	164	0.000185507591238	0.00478658403181	0.857	0.725	0.132
2080	MRPS15	MRPS15	chr1	-	36926292	36926377	36927688	36927764	36923523	36923582	36929406	36929451	2080	442	725	411	924	201	210	0.000197158409391	0.00504296922803	0.389	0.317	0.072
2155	BOD1	BOD1	chr5	-	173036240	173036437	173040133	173040258	173034147	173035295	173043202	173043666	2155	278	823	140	258	250	322	0.000196670477171	0.00504296922803	0.303	0.411	-0.108
4736	EIF4G1	EIF4G1	chr3	+	184033276	184033333	184033550	184033644	184032282	184032462	184035504	184035604	4736	72	10	210	3	182	219	0.000200730109458	0.00511210057983	0.897	0.988	-0.091
418	APOPT1	APOPT1	chr14	+	104040443	104040507	104053610	104053701	104037959	104038157	104056517	104057236	418	100	142	85	237	189	216	0.000201833612987	0.00511804803967	0.446	0.291	0.155
6340	PSMG1	PSMG1	chr21	-	40552210	40552362	40553697	40553804	40551849	40551912	40555177	40555440	6340	142	244	127	377	232	277	0.000204912798944	0.00517382830982	0.41	0.287	0.123
1006	RPL9	RPL9	chr4	-	39458025	39458158	39459205	39459301	39456483	39456564	39459813	39459929	1006	7229	11015	6272	10373	221	258	0.000212466401396	0.00534162324535	0.434	0.414	0.02
2448	GNB2L1	GNB2L1	chr5	-	180665098	180665239	180666066	180666177	180664608	180664719	180666486	180666582	2448	8329	8575	7772	8680	236	266	0.000220212232973	0.00551280241098	0.523	0.502	0.021
4953	KANSL1	KANSL1	chr17	-	44109412	44109665	44110445	44110558	44107281	44109069	44110768	44110826	4953	37	184	71	153	238	378	0.000225872742754	0.00563054807467	0.242	0.424	-0.182
1916	STX3	STX3	chr11	+	59562844	59562955	59564755	59564869	59560852	59560987	59568327	59573355	1916	268	176	344	355	236	239	0.000229482830244	0.00569640291277	0.607	0.495	0.112
1141	SNX5	SNX5	chr20	-	17934639	17934761	17937576	17937681	17933230	17933354	17949017	17949100	1141	179	511	216	944	230	247	0.000236049551695	0.00576215565403	0.273	0.197	0.076
1448	ZDHHC3	ZDHHC3	chr3	-	44970797	44970928	44974398	44974482	44956752	44968339	44974609	44974691	1448	26	613	52	505	209	256	0.000234351785885	0.00576215565403	0.049	0.112	-0.063
1581	INIP	INIP	chr9	-	115451806	115451897	115456410	115456513	115448790	115449913	115478740	115478821	1581	84	56	58	93	228	216	0.000235605636015	0.00576215565403	0.587	0.371	0.216
2902	SEPT2	SEPT2	chr2	+	242255836	242255955	242263630	242263656	242255275	242255397	242274540	242274627	2902	5	21	35	21	244	151	0.000234155279153	0.00576215565403	0.128	0.508	-0.38
5952	UCHL1	UCHL1	chr4	+	41263892	41263940	41265241	41265308	41263731	41263817	41266119	41266178	5952	3269	3524	1769	1634	173	192	0.000245629502724	0.00597123291126	0.507	0.546	-0.039
4737	EIF4G1	EIF4G1	chr3	+	184033276	184033333	184035108	184035285	184032282	184032462	184035504	184035604	4737	72	760	210	1327	182	302	0.00024786448725	0.00600076863577	0.136	0.208	-0.072
4371	PTPN2	PTPN2	chr18	-	12819212	12819281	12825808	12825943	12817154	12817364	12830941	12831040	4371	320	0	206	10	260	194	0.000255961937106	0.00617141014752	1.0	0.939	0.061
1097	SDR39U1	SDR39U1	chr14	-	24910879	24911001	24911303	24911466	24909988	24910132	24911551	24911658	1097	26	32	43	170	288	247	0.000271727668864	0.00652479133031	0.411	0.178	0.233
5526	AMPD2	AMPD2	chr1	+	110163535	110163888	110167924	110168055	110162434	110162900	110168283	110168414	5526	40	117	16	144	478	256	0.000275442674904	0.00658711079862	0.155	0.056	0.099
4781	EPB41	EPB41	chr1	+	29424318	29424447	29435847	29435949	29391493	29391670	29438879	29438960	4781	61	78	37	118	254	227	0.000287300199921	0.00684286265642	0.411	0.219	0.192
2975	SENP5	SENP5	chr3	+	196650284	196650422	196654666	196654750	196630403	196630481	196656503	196656554	2975	89	65	30	59	263	209	0.000293336680302	0.00695846649281	0.521	0.288	0.233
3096	USP48	USP48	chr1	-	22027990	22028095	22030004	22030111	22021558	22021714	22030754	22030885	3096	170	182	120	225	232	230	0.000299015344307	0.00706468783357	0.481	0.346	0.135
4626	SLC39A7	SLC39A7	chr6	+	33169848	33169902	33170039	33170204	33169521	33169690	33170336	33170477	4626	410	1435	408	1067	179	290	0.000318983223008	0.00750631320382	0.316	0.383	-0.067
2373	ANXA3	ANXA3	chr4	+	79494333	79494421	79500180	79500275	79475589	79475642	79503330	79503444	2373	108	101	2704	1510	213	220	0.000324672283595	0.00760974918083	0.525	0.649	-0.124
958	AUP1	AUP1	chr2	-	74756258	74756409	74756488	74756626	74755877	74756062	74756706	74757024	958	334	367	382	601	263	276	0.000336572220043	0.00785735861315	0.489	0.4	0.089
5964	RPS3	RPS3	chr11	+	75113395	75113490	75115063	75115251	75112683	75112777	75115715	75115912	5964	3578	6636	6714	11348	220	313	0.00033857773359	0.0078729359949	0.434	0.457	-0.023
5433	KDELR2	KDELR2	chr7	-	6509226	6509385	6513814	6513915	6505701	6505954	6523597	6523849	5433	493	2287	503	1810	226	284	0.000343725872885	0.00796117838655	0.213	0.259	-0.046
4421	PPP4C	PPP4C	chr16	+	30092579	30092631	30093804	30093855	30087635	30087796	30094066	30094168	4421	65	167	206	289	177	176	0.000361648664247	0.00834344741869	0.279	0.415	-0.136
3801	FDPS	FDPS	chr1	+	155279854	155279996	155282045	155282186	155278538	155278756	155287731	155287812	3801	325	716	1869	3182	267	266	0.000368551073477	0.00846947642682	0.311	0.369	-0.058
4815	ANXA2	ANXA2	chr15	-	60674540	60674640	60678226	60678285	60656627	60656722	60690141	60690185	4815	59	15536	153	16980	184	225	0.000370676736242	0.0084851799195	0.005	0.011	-0.006
3799	FUCA2	FUCA2	chr6	-	143823068	143823259	143825049	143825389	143818525	143818634	143828373	143828561	3799	2120	1102	1628	687	465	316	0.000381484008145	0.00869872255782	0.567	0.617	-0.05
568	DAGLB	DAGLB	chr7	-	6475992	6476164	6485583	6485735	6472467	6472590	6487378	6487643	568	48	50	81	30	277	297	0.000383910522503	0.00872025329685	0.507	0.743	-0.236
4467	FOPNL	FOPNL	chr16	-	15967347	15967484	15973660	15973745	15959575	15961373	15977864	15978062	4467	62	190	148	242	210	262	0.000391156788989	0.00885067457547	0.289	0.433	-0.144
2715	PPP2R3A	PPP2R3A	chr3	+	135719900	135722335	135745673	135745940	135684514	135684691	135759700	135759804	2715	520	112	2403	335	2560	392	0.00039572507927	0.00891973425803	0.416	0.523	-0.107
4674	DAG1	DAG1	chr3	+	49514281	49514338	49526058	49526178	49507564	49507866	49547851	49548252	4674	3	36	10	10	182	245	0.000399021615636	0.00895971055262	0.101	0.574	-0.473
3016	CHCHD2	CHCHD2	chr7	-	56170559	56170704	56171918	56172168	56169265	56169554	56174056	56174187	3016	2762	4025	3048	3929	375	270	0.000401174091809	0.00897379156697	0.331	0.358	-0.027
5801	DCAF6	DCAF6	chr1	+	167985018	167985189	167992225	167992285	167973770	167974031	168007608	168007726	5801	50	118	15	105	296	185	0.000421551985958	0.009393902778	0.209	0.082	0.127
191	CLIP2	CLIP2	chr7	+	73752777	73753334	73768209	73768334	73731809	73731997	73770739	73770953	191	350	278	260	129	682	250	0.000426086742613	0.00945912568601	0.316	0.425	-0.109
4503	PLOD1	PLOD1	chr1	+	12027043	12027148	12030726	12030873	12026307	12026373	12032928	12033054	4503	492	791	236	533	230	272	0.000431237874174	0.00953749027731	0.424	0.344	0.08
438	SENP3-EIF4A1	SENP3-EIF4A1	chr17	+	7478436	7478576	7479841	7480010	7477863	7477996	7480373	7480483	438	3389	4627	8211	10190	265	294	0.000434698112319	0.00957801121638	0.448	0.472	-0.024
2974	HNRNPH3	HNRNPH3	chr10	+	70096955	70097090	70098259	70098399	70091767	70091973	70098896	70098983	2974	557	373	850	763	260	265	0.000439287985298	0.00959127873405	0.603	0.532	0.071
3606	RALY	RALY	chr20	+	32664833	32665051	32666310	32666359	32664507	32664621	32667715	32670991	3606	678	412	664	290	343	174	0.000440191272853	0.00959127873405	0.455	0.537	-0.082
3990	ANKRD10	ANKRD10	chr13	-	111546455	111546549	111552876	111553008	111545038	111545610	111558379	111558471	3990	188	50	66	43	257	219	0.000437720679312	0.00959127873405	0.762	0.567	0.195
4735	EIF4G1	EIF4G1	chr3	+	184033276	184033333	184033919	184034006	184032282	184032462	184035108	184035285	4735	72	146	211	235	182	212	0.000446661714029	0.0096963500503	0.365	0.511	-0.146
2583	KIF23	KIF23	chr15	+	69733106	69733418	69737128	69737380	69732646	69732826	69738347	69738430	2583	369	1365	420	1166	437	377	0.000453151848134	0.00977890095019	0.189	0.237	-0.048
3435	MND1	MND1	chr4	+	154318370	154318485	154330122	154330167	154279625	154279774	154335902	154336247	3435	1	30	23	48	240	170	0.000455451106638	0.00977890095019	0.023	0.253	-0.23
927	CD44	CD44	chr11	+	35231511	35231601	35232792	35232996	35211381	35211612	35236398	35236461	927	0	293	119	4040	215	329	0.000453895875947	0.00977890095019	0.0	0.043	-0.043
2114	NDUFV3	NDUFV3	chr21	+	44317036	44317157	44323291	44324386	44313377	44313491	44328973	44329773	2114	307	517	652	804	246	1220	0.000468808988475	0.0100291028334	0.747	0.801	-0.054
3159	CLN3	CLN3	chr16	-	28500610	28500707	28502802	28502881	28498776	28498862	28503034	28503403	3159	95	18	71	1	204	222	0.000478545507766	0.0102003015297	0.852	0.987	-0.135
1744	NT5C3B	NT5C3B	chr17	-	39987052	39987142	39988643	39988729	39983677	39983878	39991321	39991368	1744	162	6	130	22	211	215	0.000484155013398	0.0102826135156	0.965	0.858	0.107
2893	CDK4	CDK4	chr12	-	58144438	58144548	58144705	58144873	58141509	58142400	58144989	58145125	2893	2672	60	1223	9	293	235	0.000491802154109	0.0104074534986	0.973	0.991	-0.018
646	MLH1	MLH1	chr3	+	37038109	37038200	37042445	37042544	37034840	37035154	37045891	37045965	646	73	80	148	77	216	224	0.000497382684788	0.0104878219878	0.486	0.666	-0.18
6139	NRM	NRM	chr6	-	30657052	30657229	30657823	30658020	30655823	30656719	30658618	30658906	6139	75	100	200	139	322	302	0.000527740898716	0.0110882132398	0.413	0.574	-0.161
5959	HSP90B1	HSP90B1	chr12	+	104326054	104326196	104326603	104326720	104325298	104325401	104327733	104328065	5959	4849	5777	3504	4628	267	242	0.000536983066637	0.0112422469076	0.432	0.407	0.025
984	TANGO2	TANGO2	chr22	+	20040959	20041074	20043465	20043536	20039987	20040107	20050860	20050965	984	15	53	27	24	240	196	0.000544856161979	0.0113666269536	0.188	0.479	-0.291
4667	DAG1	DAG1	chr3	+	49514281	49514333	49526058	49526178	49507564	49507866	49547851	49548252	4667	8	36	15	10	177	245	0.000553322688351	0.0115024642246	0.235	0.675	-0.44
4665	DAG1	DAG1	chr3	+	49526058	49526178	49530255	49530406	49524686	49524848	49547851	49548252	4665	85	14	21	16	245	276	0.000558109044126	0.0115611109387	0.872	0.597	0.275
6383	PTDSS1	PTDSS1	chr8	+	97296336	97296381	97299249	97299374	97285526	97285618	97307325	97307484	6383	187	422	121	434	170	250	0.00057381087072	0.0118446643945	0.395	0.291	0.104
1549	POLL	POLL	chr10	-	103343264	103343438	103345618	103345913	103342519	103342648	103347002	103347163	1549	21	47	99	80	420	299	0.000577138322648	0.0118716949375	0.241	0.468	-0.227
2129	PDZD2	PDZD2	chr5	+	32000244	32000377	32010435	32010588	31995681	31995824	32037336	32037448	2129	1	15	23	20	258	278	0.000579815552518	0.011885208695	0.067	0.553	-0.486
1829	EIF3H	EIF3H	chr8	-	117661044	117661165	117738254	117738411	117658709	117658842	117767904	117768062	1829	1369	1128	1512	1024	282	246	0.000601293674698	0.0122112665798	0.514	0.563	-0.049
5740	SYNCRIP	SYNCRIP	chr6	-	86333694	86333830	86346684	86346861	86332199	86332405	86346960	86347074	5740	1095	880	1512	985	302	261	0.000598605573143	0.0122112665798	0.518	0.57	-0.052
6273	GON4L	GON4L	chr1	-	155722994	155723205	155724165	155724279	155721750	155722381	155726748	155726868	6273	23	50	50	35	239	336	0.000601949227968	0.0122112665798	0.393	0.668	-0.275
285	THEMIS2	THEMIS2	chr1	+	28206154	28206565	28208481	28209554	28203098	28203239	28211805	28211962	285	16	76	492	959	536	1198	0.000614269866615	0.0124183835921	0.32	0.534	-0.214
1271	RAP1GDS1	RAP1GDS1	chr4	+	99313102	99313231	99325627	99325753	99273626	99273752	99337895	99338039	1271	20	82	22	292	254	251	0.000618676440916	0.0124272206027	0.194	0.069	0.125
1873	RPL17	RPL17	chr18	-	47017162	47017297	47017774	47017815	47016823	47016922	47017901	47017954	1873	647	10056	552	10531	166	260	0.000621044170862	0.0124272206027	0.092	0.076	0.016
3772	ZNF185	ZNF185	chrX	+	152101416	152101515	152106617	152106707	152100215	152100320	152113810	152114008	3772	24	35	174	93	224	215	0.000619113404316	0.0124272206027	0.397	0.642	-0.245
325	TUBB6	TUBB6	chr18	+	12310941	12311052	12320534	12320743	12308685	12308794	12324807	12326615	325	748	24	1619	9	236	334	0.000629326222599	0.0125078586742	0.978	0.996	-0.018
5821	TMF1	TMF1	chr3	-	69087993	69088160	69088701	69088844	69087714	69087871	69091957	69092063	5821	66	100	178	139	268	292	0.00062878351208	0.0125078586742	0.418	0.583	-0.165
1604	PTGES3	PTGES3	chr12	-	57065532	57065631	57066523	57066593	57064058	57064148	57066735	57066849	1604	1008	2556	1208	2573	195	224	0.00064059826432	0.0126890221852	0.312	0.35	-0.038
3579	MAEA	MAEA	chr4	+	1316168	1316291	1326544	1326653	1309184	1309388	1330648	1330782	3579	278	299	386	281	248	234	0.000646099498906	0.0127550448056	0.467	0.564	-0.097
441	SENP3-EIF4A1	SENP3-EIF4A1	chr17	+	7477863	7477996	7478436	7478576	7477577	7477626	7479841	7480010	441	2592	3547	6302	7759	258	265	0.000650369637295	0.0127964032649	0.429	0.455	-0.026
5369	REPIN1	REPIN1	chr7	+	150066759	150066957	150067848	150067973	150065878	150066030	150068316	150071133	5369	176	16	123	33	323	250	0.000669000190196	0.0131190937297	0.895	0.743	0.152
1252	UBE2C	UBE2C	chr20	+	44443022	44443109	44444028	44444179	44442075	44442103	44444492	44444552	1252	382	14	251	28	212	276	0.000684723238112	0.0133828133216	0.973	0.921	0.052
504	HBEGF	HBEGF	chr5	-	139715456	139715612	139722219	139722397	139714242	139714333	139725495	139725669	504	668	479	383	378	303	281	0.000690803037601	0.0134569346696	0.564	0.484	0.08
6163	GSN	GSN	chr9	+	124044152	124044231	124062342	124062404	124043747	124043840	124064240	124064445	6163	0	13	20	23	204	187	0.000704876913364	0.0136857784862	0.0	0.444	-0.444
6140	NRM	NRM	chr6	-	30657052	30657229	30657801	30658020	30655823	30656719	30658618	30658906	6140	67	100	179	139	344	302	0.000724364232153	0.0139719173041	0.37	0.531	-0.161
6162	GSN	GSN	chr9	+	124044152	124044231	124062333	124062404	124043747	124043840	124064240	124064445	6162	0	23	20	49	204	196	0.000723278968015	0.0139719173041	0.0	0.282	-0.282
5101	NEDD1	NEDD1	chr12	+	97301381	97301634	97311398	97311515	97301000	97301078	97313762	97313903	5101	182	62	140	93	378	242	0.00073509562485	0.0141325737287	0.653	0.491	0.162
2814	ARF4	ARF4	chr3	-	57569624	57569734	57570110	57570191	57563042	57563114	57582800	57583215	2814	1033	1209	1448	1400	206	235	0.000747736886771	0.0143287821006	0.494	0.541	-0.047
3163	PPP2CA	PPP2CA	chr5	-	133537538	133537712	133541612	133541822	133536675	133536765	133561450	133561950	3163	1815	1188	1864	1017	335	299	0.000758503535131	0.0144879100558	0.577	0.621	-0.044
6303	IPO11	IPO11	chr5	+	61887403	61887499	61897590	61897675	61856962	61857084	61922980	61924416	6303	67	81	112	63	221	210	0.000763507022222	0.0145362841804	0.44	0.628	-0.188
4708	ETFB	ETFB	chr19	-	51850153	51850312	51853582	51853645	51848408	51848635	51856385	51856544	4708	156	390	137	210	188	284	0.000776165387718	0.0147296160514	0.377	0.496	-0.119
4254	RPL10	RPL10	chrX	+	153628143	153628282	153628804	153628967	153627827	153627935	153629042	153630680	4254	11404	10094	14695	13827	264	288	0.000784083874762	0.0148320432001	0.552	0.537	0.015
1122	RNPEP	RNPEP	chr1	+	201965274	201965391	201966446	201966682	201958031	201958172	201969029	201969143	1122	17	449	10	999	242	361	0.000807737155491	0.0152305054031	0.053	0.015	0.038
3376	MMADHC	MMADHC	chr2	-	150427598	150427685	150432224	150432355	150426146	150426682	150432950	150433056	3376	460	336	744	731	256	212	0.000819662414253	0.0153569235129	0.531	0.457	0.074
831	SMURF2	SMURF2	chr17	-	62582203	62582288	62587201	62587267	62579578	62579662	62589557	62589691	831	165	125	262	322	191	210	0.000819591844981	0.0153569235129	0.592	0.472	0.12
470	UBE2F	UBE2F	chr2	+	238903385	238903451	238925207	238925275	238896604	238896634	238933982	238934053	470	225	140	134	143	191	193	0.000822532092037	0.0153617660237	0.619	0.486	0.133
2798	OCIAD2	OCIAD2	chr4	-	48896022	48896070	48899820	48899874	48894788	48894906	48906500	48906628	2798	140	566	145	907	179	173	0.000841934105601	0.0155757809536	0.193	0.134	0.059
5337	SLC50A1	SLC50A1	chr1	+	155108774	155108872	155109303	155109427	155108287	155108467	155110036	155110198	5337	65	21	183	143	223	249	0.000840129530265	0.0155757809536	0.776	0.588	0.188
6286	COX5A	COX5A	chr15	-	75219106	75219228	75221456	75221573	75215988	75216111	75230255	75230495	6286	646	1952	591	1428	242	247	0.000839572964339	0.0155757809536	0.252	0.297	-0.045
3630	ODF2	ODF2	chr9	+	131222828	131222945	131223220	131223346	131221845	131221936	131231461	131231632	3630	27	97	10	126	242	251	0.0008465521148	0.0156121194087	0.224	0.076	0.148
1495	TIMM44	TIMM44	chr19	-	7992541	7992652	7992961	7993051	7991602	7992191	7996022	7996073	1495	166	214	133	98	215	236	0.000881817875647	0.016110976902	0.46	0.598	-0.138
3997	IP6K1	IP6K1	chr3	-	49775644	49775855	49785250	49785601	49770223	49770405	49823786	49823973	3997	318	300	139	206	476	336	0.000877154060202	0.016110976902	0.428	0.323	0.105
621	RPL7A	RPL7A	chr9	+	136217094	136217174	136217451	136217582	136216766	136216907	136217856	136217926	621	7174	11225	7676	12880	205	256	0.000880550611388	0.016110976902	0.444	0.427	0.017
1108	ATG5	ATG5	chr6	-	106696024	106696119	106727535	106727698	106649846	106649964	106740902	106740981	1108	300	319	295	210	288	220	0.000894868022312	0.0162987881587	0.418	0.518	-0.1
3160	CLN3	CLN3	chr16	-	28500610	28500707	28502802	28502881	28498982	28499062	28503034	28503403	3160	92	16	72	1	204	222	0.00090664396107	0.0164623037746	0.862	0.987	-0.125
4443	CTBP2	CTBP2	chr10	-	126727565	126727724	126799558	126799662	126691906	126692061	126847203	126847384	4443	19	249	8	407	229	284	0.00092765350263	0.0167919555568	0.086	0.024	0.062
1636	CDC123	CDC123	chr10	+	12252288	12252321	12257738	12257834	12251965	12252023	12259359	12259466	1636	243	863	245	615	158	221	0.000956374883144	0.0172403519397	0.283	0.358	-0.075
2586	WDR37	WDR37	chr10	+	1118055	1118233	1123846	1123943	1102775	1102908	1125950	1126046	2586	44	37	31	72	303	222	0.000958285752897	0.0172403519397	0.466	0.24	0.226
1409	ACOT7	ACOT7	chr1	-	6354923	6355040	6378551	6378638	6341161	6341346	6387358	6387473	1409	627	743	432	671	212	242	0.00098656697817	0.0174818479897	0.491	0.424	0.067
2166	C11orf49	C11orf49	chr11	+	47008758	47008861	47073938	47074069	46958239	46958402	47159195	47159280	2166	120	149	98	215	228	256	0.000981682461099	0.0174818479897	0.475	0.339	0.136
3076	NOP58	NOP58	chr2	+	203149067	203149204	203152382	203152447	203139835	203139912	203155045	203155180	3076	107	255	43	198	262	190	0.000980898972892	0.0174818479897	0.233	0.136	0.097
4173	DLG1	DLG1	chr3	-	196888510	196888609	196921295	196921460	196876613	196876667	197009549	197009716	4173	406	95	496	185	290	224	0.000978326759925	0.0174818479897	0.767	0.674	0.093
6287	COX5A	COX5A	chr15	-	75219106	75219228	75221456	75221573	75212616	75212783	75230255	75230495	6287	631	27	593	7	242	247	0.000984618957156	0.0174818479897	0.96	0.989	-0.029
5885	MORF4L1	MORF4L1	chr15	+	79186399	79186572	79187161	79187246	79184553	79184655	79189324	79190081	5885	747	1252	733	1520	298	210	0.000991360165777	0.0175140295954	0.296	0.254	0.042
2482	C20orf24	C20orf24	chr20	+	35236292	35236403	35238003	35238133	35236117	35236221	35240412	35240960	2482	95	2978	89	1689	236	255	0.00100336850071	0.0176731044601	0.033	0.054	-0.021
5472	ACTN1	ACTN1	chr14	-	69350884	69351025	69351491	69351600	69349589	69349772	69352141	69352292	5472	412	582	2608	2931	234	266	0.00102678154629	0.0180315099607	0.446	0.503	-0.057
2064	PLEKHB2	PLEKHB2	chr2	+	131890474	131890564	131897739	131897848	131888293	131888333	131904209	131907425	2064	214	268	521	452	215	234	0.00103694768457	0.0181558429414	0.465	0.556	-0.091
6049	MAP3K1	MAP3K1	chr5	+	56170858	56171137	56174806	56174928	56168651	56168832	56176537	56176629	6049	102	44	191	162	404	247	0.00104638460692	0.018266708138	0.586	0.419	0.167
4635	PRR5L	PRR5L	chr11	+	36458934	36459026	36467849	36467990	36453402	36453460	36483891	36486754	4635	29	19	42	5	217	266	0.00106492077815	0.0185352927156	0.652	0.911	-0.259
1430	ENO1	ENO1	chr1	-	8930510	8930569	8934882	8934976	8928046	8928116	8938638	8939151	1430	9213	5139	11174	6728	219	184	0.00107740122906	0.0186443509401	0.601	0.583	0.018
2718	TSPAN14	TSPAN14	chr10	+	82266983	82267130	82269056	82269227	82248972	82249070	82271899	82272025	2718	59	463	111	1543	272	296	0.00107752495659	0.0186443509401	0.122	0.073	0.049
1754	MATR3	MATR3	chr5	+	138650363	138650425	138651385	138651427	138629332	138629494	138651764	138651877	1754	23	258	6	270	187	167	0.0011010549004	0.0189956187069	0.074	0.019	0.055
1559	POLL	POLL	chr10	-	103345618	103345913	103347002	103347163	103342519	103342648	103347960	103348027	1559	37	15	54	68	286	420	0.00110431651267	0.0189961814153	0.784	0.538	0.246
223	MORF4L2	MORF4L2	chrX	-	102933426	102933528	102939608	102939657	102930425	102931979	102940098	102940188	223	298	1576	240	1721	174	227	0.00112497623716	0.0192951463651	0.198	0.154	0.044
1317	ATP6V1B2	ATP6V1B2	chr8	+	20067856	20067950	20068079	20068157	20066943	20067042	20068687	20068827	1317	564	615	724	608	219	203	0.001133639435	0.0193872116166	0.459	0.525	-0.066
2393	YIF1A	YIF1A	chr11	-	66052851	66053007	66053171	66053229	66052343	66052437	66055068	66055147	2393	136	130	241	373	183	281	0.00114472218206	0.0195200017306	0.616	0.498	0.118
1808	TXNRD1	TXNRD1	chr12	+	104682708	104682818	104705067	104705190	104680459	104681124	104707022	104707095	1808	255	1531	133	1152	235	248	0.00115146685166	0.0195782644171	0.149	0.109	0.04
1536	RPAIN	RPAIN	chr17	+	5329555	5329619	5331390	5331531	5326088	5326149	5335861	5336340	1536	39	76	37	173	189	266	0.00115561165047	0.0195800932071	0.419	0.231	0.188
2764	IQGAP3	IQGAP3	chr1	-	156524026	156524184	156526324	156526485	156521765	156521887	156530725	156530813	2764	117	85	213	268	286	283	0.00115823090873	0.0195800932071	0.577	0.44	0.137
5211	PPRC1	PPRC1	chr10	+	103904006	103904064	103906428	103907149	103902801	103902855	103908128	103908278	5211	44	531	28	750	183	846	0.00116996304597	0.0197217552993	0.277	0.147	0.13
2029	PIGT	PIGT	chr20	+	44047934	44048035	44048143	44048230	44045156	44045334	44048775	44048863	2029	21	283	5	294	226	212	0.00117680002937	0.0197803273508	0.065	0.016	0.049
2967	CDCA8	CDCA8	chr1	+	38167425	38167490	38168923	38169019	38166107	38166193	38171112	38171239	2967	188	342	251	305	190	221	0.00118102409537	0.0197947713762	0.39	0.489	-0.099
2066	PLEKHB2	PLEKHB2	chr2	+	131890474	131890588	131897739	131897848	131888293	131888333	131904209	131907425	2066	220	268	532	452	239	234	0.00119345505292	0.0199462956714	0.446	0.535	-0.089
1437	TMEM205	TMEM205	chr19	-	11455927	11456091	11456195	11456304	11453451	11453796	11456802	11456981	1437	258	715	293	584	234	289	0.00123999862341	0.0206654728088	0.308	0.383	-0.075
459	TPD52L2	TPD52L2	chr20	+	62505020	62505169	62514071	62514173	62500717	62500794	62520542	62520591	459	1222	882	1164	680	274	227	0.00124394387564	0.0206726605096	0.534	0.586	-0.052
1226	RSU1	RSU1	chr10	-	16806388	16806509	16858971	16859083	16796869	16796988	16859313	16859453	1226	139	410	245	483	237	246	0.00126412566962	0.0209488769419	0.26	0.345	-0.085
154	LAPTM4B	LAPTM4B	chr8	+	98831367	98831466	98837285	98837381	98828285	98828408	98863624	98864830	154	1086	1484	1339	1534	224	221	0.00129959092375	0.0214761050686	0.419	0.463	-0.044
388	DAP3	DAP3	chr1	+	155679563	155679615	155686796	155686919	155658884	155658965	155691307	155691409	388	46	594	59	392	177	248	0.00132471797879	0.0218300164404	0.098	0.174	-0.076
30	BABAM1	BABAM1	chr19	+	17379602	17379900	17382405	17382464	17378184	17378336	17387303	17387433	30	464	26	602	11	423	184	0.00134656267584	0.0221280117932	0.886	0.96	-0.074
3822	FANCA	FANCA	chr16	-	89871687	89871800	89874701	89874775	89869666	89869749	89877114	89877210	3822	20	17	53	148	199	238	0.00135443406887	0.022195363864	0.585	0.3	0.285
3400	ZFAS1	ZFAS1	chr20	+	47895640	47895745	47897021	47897107	47894714	47895253	47905581	47905795	3400	1040	124	1249	218	230	211	0.0013718940397	0.0224190350988	0.885	0.84	0.045
1554	POLL	POLL	chr10	-	103344358	103344676	103345618	103345913	103342519	103342648	103347002	103347163	1554	21	54	99	102	420	443	0.00138704114937	0.0226037758497	0.291	0.506	-0.215
2903	SEPT2	SEPT2	chr2	+	242255836	242255955	242265407	242265528	242255275	242255397	242274540	242274627	2903	5	1336	35	1783	244	246	0.00139136952877	0.0226116766236	0.004	0.019	-0.015
1946	GALNT14	GALNT14	chr2	-	31189069	31189168	31215703	31215873	31181262	31181330	31360823	31361592	1946	88	98	313	201	295	224	0.00143478141582	0.0231890633771	0.405	0.542	-0.137
5393	CCNYL1	CCNYL1	chr2	+	208602134	208602170	208605378	208605430	208591565	208591600	208606946	208607066	5393	4	32	20	27	161	177	0.00143088564156	0.0231890633771	0.121	0.449	-0.328
6272	ARHGAP21	ARHGAP21	chr10	-	24880153	24880259	24880570	24880612	24878199	24878231	24880815	24880941	6272	41	125	28	201	167	231	0.0014485346695	0.0233472040018	0.312	0.162	0.15
2071	CTBP1	CTBP1	chr4	-	1231970	1232125	1235112	1235307	1221986	1222131	1242703	1242908	2071	281	703	313	570	320	280	0.00145595252252	0.0234026466939	0.259	0.325	-0.066
3554	ADGRE5	ADGRE5	chr19	+	14517872	14518041	14518719	14518821	14517680	14517772	14518903	14519537	3554	168	201	130	90	294	227	0.0014635266312	0.02346029202	0.392	0.527	-0.135
2755	DNAJB6	DNAJB6	chr7	+	157151240	157151331	157155854	157155964	157129710	157129838	157159195	157159255	2755	454	848	638	931	216	235	0.00147062113076	0.0235099568268	0.368	0.427	-0.059
5122	UNC13B	UNC13B	chr9	+	35231116	35231216	35236465	35236583	35228011	35228041	35237699	35237823	5122	2	36	30	76	225	243	0.00148622140095	0.0236949607095	0.057	0.299	-0.242
1716	TSPAN3	TSPAN3	chr15	-	77346519	77346621	77348130	77348205	77345118	77345271	77348405	77348597	1716	803	1143	697	796	200	227	0.00153013715164	0.0243291807111	0.444	0.498	-0.054
4442	CTBP2	CTBP2	chr10	-	126727565	126727724	126799558	126799662	126691906	126692061	126848887	126849103	4442	15	263	60	432	229	284	0.00154015603631	0.0244224742901	0.066	0.147	-0.081
4607	FBXW8	FBXW8	chr12	+	117383168	117383333	117387422	117387511	117365827	117365932	117402501	117402659	4607	68	19	60	46	290	214	0.0015452844065	0.0244379251705	0.725	0.49	0.235
4980	SCMH1	SCMH1	chr1	-	41540890	41541123	41578954	41579198	41536266	41536393	41582593	41582682	4980	145	283	171	211	369	358	0.00155820809233	0.0245762418423	0.332	0.44	-0.108
3734	MICA	MICA	chr6	+	31378848	31379136	31379723	31380002	31378319	31378574	31380101	31380157	3734	569	439	814	479	413	404	0.00161457948107	0.0253571341257	0.559	0.624	-0.065
4069	ERCC6L2	ERCC6L2	chr9	+	98660130	98660253	98669359	98669553	98643150	98643575	98677949	98678111	4069	14	26	30	13	248	319	0.00161633950317	0.0253571341257	0.409	0.748	-0.339
545	NADK	NADK	chr1	-	1687696	1687782	1687941	1688047	1685982	1686137	1688619	1688749	545	153	4	202	24	231	211	0.00167299247468	0.0261761030014	0.972	0.885	0.087
5360	TRAPPC1	TRAPPC1	chr17	-	7834823	7834894	7835048	7835147	7834328	7834467	7835257	7835317	5360	29	288	28	666	224	196	0.00170631526057	0.0266266649282	0.081	0.035	0.046
3878	GDE1	GDE1	chr16	-	19516202	19516414	19519008	19519101	19513014	19514939	19522160	19522266	3878	119	403	351	814	218	337	0.00172088217696	0.0267829361033	0.313	0.4	-0.087
1795	FCHSD1	FCHSD1	chr5	-	141026169	141026289	141026701	141026797	141025653	141025758	141026964	141027087	1795	41	79	72	62	221	245	0.0017588807616	0.027044839497	0.365	0.563	-0.198
2770	NUBP1	NUBP1	chr16	+	10855613	10855716	10861805	10861889	10855220	10855331	10862903	10863208	2770	92	66	118	159	228	209	0.00174790632229	0.027044839497	0.561	0.405	0.156
426	PPP2R5C	PPP2R5C	chr14	+	102372738	102372866	102375925	102376027	102368055	102368226	102378737	102378810	426	244	172	352	366	253	227	0.00175898748793	0.027044839497	0.56	0.463	0.097
4412	TTL	TTL	chr2	+	113260488	113260758	113277858	113278002	113258782	113258918	113286257	113290222	4412	433	262	372	153	395	269	0.00176069582311	0.027044839497	0.53	0.623	-0.093
597	PLEKHG1	PLEKHG1	chr6	+	151142330	151142369	151144789	151144812	151140814	151140910	151151717	151153341	597	9	1	7	16	164	148	0.00175183882175	0.027044839497	0.89	0.283	0.607
5628	RICTOR	RICTOR	chr5	-	38975638	38975706	38978684	38978752	38971978	38972061	38981968	38982138	5628	14	5	16	35	193	193	0.00177077429189	0.0271288155187	0.737	0.314	0.423
6317	XPO1	XPO1	chr2	-	61753554	61753656	61760906	61761038	61749745	61749818	61764696	61765418	6317	430	447	485	373	257	227	0.00179647382061	0.0274510532121	0.459	0.535	-0.076
5338	SLC50A1	SLC50A1	chr1	+	155108774	155108872	155109303	155109427	155108287	155108467	155110454	155110574	5338	64	9	183	4	223	249	0.00180368915822	0.0274899049684	0.888	0.981	-0.093
436	SERPINE2	SERPINE2	chr2	-	224842260	224842344	224845027	224845114	224839764	224840621	224847397	224847498	436	2335	3856	353	460	212	209	0.0018226076946	0.0277064627063	0.374	0.431	-0.057
4806	TCEA1	TCEA1	chr8	-	54912504	54912610	54922989	54923052	54906227	54906315	54934622	54935016	4806	163	543	297	697	188	231	0.00183362260818	0.027802066505	0.269	0.344	-0.075
4491	CAST	CAST	chr5	+	96058342	96058402	96063192	96063234	96031539	96031611	96065315	96065429	4491	66	34	243	55	185	167	0.00184697771311	0.0279325704016	0.637	0.8	-0.163
2763	IQGAP3	IQGAP3	chr1	-	156514180	156514264	156517864	156518035	156513943	156514015	156518139	156518279	2763	142	33	283	128	296	209	0.00187758489497	0.0283226459926	0.752	0.61	0.142
917	CD44	CD44	chr11	+	35229651	35229753	35232792	35232996	35219667	35219793	35236398	35236461	917	2	207	208	4030	227	329	0.00188637800818	0.028382511054	0.014	0.07	-0.056
627	TUSC3	TUSC3	chr8	+	15480588	15480758	15508205	15508323	15397595	15398077	15517015	15517156	627	604	1134	592	885	295	243	0.00189388552402	0.0284227768822	0.305	0.355	-0.05
4620	SLC38A7	SLC38A7	chr16	-	58704948	58705148	58705999	58706147	58704016	58704071	58709843	58709958	4620	58	22	64	62	273	325	0.00191034738178	0.0285968795089	0.758	0.551	0.207
2127	ARMC1	ARMC1	chr8	-	66517656	66517773	66525478	66525668	66517497	66517572	66534497	66534589	2127	268	206	319	162	315	242	0.0019322798558	0.0288254481146	0.5	0.602	-0.102
5884	MORF4L1	MORF4L1	chr15	+	79186399	79186572	79187161	79187246	79185880	79185969	79189324	79190081	5884	3067	1252	3250	1529	298	210	0.00193541594514	0.0288254481146	0.633	0.6	0.033
2842	LTBP2	LTBP2	chr14	-	74977947	74978067	74983524	74983644	74976793	74976916	74988613	74988742	2842	47	95	247	272	245	245	0.00194389749464	0.0288786589923	0.331	0.476	-0.145
1667	YAP1	YAP1	chr11	+	102080247	102080295	102094352	102094483	102076623	102076805	102098199	102098312	1667	9	240	95	947	173	256	0.00195972978069	0.0289675635673	0.053	0.129	-0.076
61	TMX2	TMX2	chr11	+	57505307	57505498	57505825	57505902	57505079	57505140	57506135	57506242	61	52	435	16	319	316	202	0.00195802465966	0.0289675635673	0.071	0.031	0.04
935	CD44	CD44	chr11	+	35219667	35219793	35232792	35232996	35211381	35211612	35236398	35236461	935	21	293	558	4040	251	329	0.00198820548946	0.0293148192844	0.086	0.153	-0.067
711	ZZZ3	ZZZ3	chr1	-	78105133	78105287	78107068	78107131	78050201	78050340	78107206	78107340	711	15	44	31	27	188	279	0.00199691300182	0.0293695979743	0.336	0.63	-0.294
4200	ATP1B3	ATP1B3	chr3	+	141632493	141632678	141634811	141634862	141626008	141626116	141640818	141640905	4200	1136	259	1038	170	310	176	0.00202692908581	0.0297367177352	0.713	0.776	-0.063
1782	SART3	SART3	chr12	-	108931840	108931979	108932709	108932865	108930483	108930561	108936803	108936928	1782	168	8	132	22	281	264	0.00208713320975	0.0305437927188	0.952	0.849	0.103
2350	PRDM4	PRDM4	chr12	-	108145191	108145986	108147700	108147886	108140051	108140201	108150608	108150742	2350	236	928	197	1074	311	920	0.00213471046158	0.0311625351004	0.429	0.352	0.077
4015	SLC2A8	SLC2A8	chr9	+	130167096	130167270	130167698	130167844	130166237	130166346	130169390	130170170	4015	161	115	68	90	299	271	0.00219888869219	0.0320199558816	0.559	0.406	0.153
5548	SLC38A1	SLC38A1	chr12	-	46633461	46633676	46636982	46637097	46623346	46623422	46662647	46663208	5548	56	631	142	974	240	340	0.00220683238653	0.0320562837777	0.112	0.171	-0.059
1594	SASH1	SASH1	chr6	+	148835459	148835592	148840682	148841029	148808749	148808851	148846426	148846501	1594	12	78	77	190	258	472	0.00223838872494	0.0324345834207	0.22	0.426	-0.206
1871	INPP4A	INPP4A	chr2	+	99175925	99175958	99179927	99180100	99172015	99172154	99181102	99181226	1871	6	48	0	77	158	298	0.00226175331772	0.0326124871768	0.191	0.0	0.191
2236	STK39	STK39	chr2	-	168921828	168921891	168931491	168931521	168920009	168920080	168931618	168931741	2236	71	61	326	151	155	188	0.00226015397219	0.0326124871768	0.585	0.724	-0.139
4172	DLG1	DLG1	chr3	-	196876613	196876667	196888510	196888609	196869588	196869639	196921295	196921460	4172	78	235	147	268	224	179	0.00232264040428	0.0334085415608	0.21	0.305	-0.095
5544	XPNPEP1	XPNPEP1	chr10	-	111667448	111667573	111674768	111674857	111648260	111648353	111683159	111683311	5544	63	23	99	11	214	250	0.00233207763209	0.0334624700234	0.762	0.913	-0.151
1553	POLL	POLL	chr10	-	103344358	103344676	103345618	103345913	103340004	103340173	103347002	103347163	1553	23	55	99	101	420	443	0.00235393896312	0.0336939730414	0.306	0.508	-0.202
1145	CNN2	CNN2	chr19	+	1032557	1032695	1036128	1036245	1032390	1032457	1036414	1036561	1145	1279	818	2441	1315	263	242	0.00242286650645	0.0345964166443	0.59	0.631	-0.041
1420	ELMSAN1	ELMSAN1	chr14	-	74187999	74188212	74189400	74189550	74181824	74186204	74191974	74192063	1420	28	45	261	193	275	338	0.00245163021768	0.034922374263	0.433	0.624	-0.191
5982	PKIB	PKIB	chr6	+	122996222	122996289	123038931	123039108	122954427	122954512	123046272	123047518	5982	101	562	167	1410	192	302	0.00249369507932	0.0354357684822	0.22	0.157	0.063
5021	C1orf43	C1orf43	chr1	-	154186368	154186422	154192311	154192413	154184933	154185100	154192817	154193273	5021	352	377	202	308	227	179	0.00251242309981	0.0356158677016	0.424	0.341	0.083
2797	OCIAD2	OCIAD2	chr4	-	48896022	48896070	48901845	48901942	48894788	48894906	48906500	48906628	2797	1783	566	2369	907	222	173	0.00252170999726	0.0356615863314	0.711	0.671	0.04
2277	ETFA	ETFA	chr15	-	76584771	76584854	76587931	76588078	76580186	76580286	76603690	76603810	2277	316	855	295	595	272	208	0.00252911347577	0.0356805145754	0.22	0.275	-0.055
6002	TYK2	TYK2	chr19	-	10461727	10461838	10463109	10463227	10461203	10461644	10463601	10463774	6002	73	170	129	174	243	236	0.00254438584483	0.0358101002994	0.294	0.419	-0.125
1296	UPP1	UPP1	chr7	+	48139266	48139384	48141420	48141467	48134359	48134424	48146469	48146679	1296	52	55	227	122	243	172	0.00258901667441	0.0363512770777	0.401	0.568	-0.167
4739	EIF4G1	EIF4G1	chr3	+	184033276	184033333	184035504	184035604	184032282	184032462	184037476	184037589	4739	70	386	203	714	182	225	0.0026208482886	0.0367105963853	0.183	0.26	-0.077
165	DDX3X	DDX3X	chrX	+	41202468	41202604	41202989	41203075	41201989	41202089	41203282	41203381	165	954	620	1500	795	261	211	0.00268340385298	0.0374086845192	0.554	0.604	-0.05
3383	METTL13	METTL13	chr1	+	171759591	171759756	171761156	171761375	171756874	171757070	171763535	171763667	3383	243	172	245	259	290	344	0.00267898920349	0.0374086845192	0.626	0.529	0.097
1360	SPNS1	SPNS1	chr16	+	28986812	28986878	28989228	28989365	28986095	28986713	28990475	28990627	1360	54	144	130	194	191	262	0.0027124579157	0.0377243260474	0.34	0.479	-0.139
2699	BTRC	BTRC	chr10	+	103190101	103190209	103221737	103221815	103113789	103113985	103239124	103239214	2699	17	35	9	72	233	203	0.00276499247477	0.0383642705874	0.297	0.098	0.199
3610	FANCI	FANCI	chr15	+	89837063	89837228	89838145	89838325	89836172	89836294	89843030	89843197	3610	203	433	277	419	290	305	0.00279078532209	0.0386310354114	0.33	0.41	-0.08
338	RNH1	RNH1	chr11	-	500483	500654	502061	502249	499828	499999	506608	506821	338	226	732	137	636	313	296	0.00280941292917	0.0387067359773	0.226	0.169	0.057
6316	KCTD20	KCTD20	chr6	+	36442565	36442839	36446897	36447000	36437828	36438034	36449338	36449536	6316	564	19	276	24	399	228	0.00280717282213	0.0387067359773	0.944	0.868	0.076
4441	CTBP2	CTBP2	chr10	-	126727565	126727724	126799558	126799662	126691906	126692061	126849395	126849624	4441	10	252	44	410	229	284	0.00281674349777	0.0387170607415	0.047	0.117	-0.07
2237	H2AFV	H2AFV	chr7	-	44880497	44880611	44882875	44882953	44875127	44875257	44887567	44887725	2237	96	1058	71	1267	203	239	0.00285747710739	0.0391169060185	0.097	0.062	0.035
6121	MRPL9	MRPL9	chr1	-	151733291	151733375	151733926	151734028	151732118	151732657	151734580	151734631	6121	319	435	322	318	227	209	0.00285913132551	0.0391169060185	0.403	0.482	-0.079
5623	ARHGEF28	ARHGEF28	chr5	+	73136304	73136585	73142092	73142300	73128162	73128284	73144800	73144912	5623	222	174	395	446	406	333	0.00288346395149	0.0393010023721	0.511	0.421	0.09
6102	PLAA	PLAA	chr9	-	26910335	26910437	26913876	26913945	26907831	26907996	26917094	26917163	6102	139	197	68	165	194	227	0.00288594815991	0.0393010023721	0.452	0.325	0.127
1646	OPTN	OPTN	chr10	+	13150137	13150289	13150961	13151015	13142081	13142302	13151111	13151288	1646	76	6	88	26	277	179	0.00291112584925	0.0395523172544	0.891	0.686	0.205
5661	NIPA2	NIPA2	chr15	-	23014437	23014528	23021197	23021429	23012278	23012439	23033277	23033413	5661	434	303	315	305	357	216	0.00292450722093	0.0396425713842	0.464	0.385	0.079
6206	EIF6	EIF6	chr20	-	33868456	33868632	33871978	33872064	33867744	33867921	33872183	33872295	6206	1308	1580	1894	2640	211	301	0.00295400563137	0.0399503796077	0.541	0.506	0.035
3424	ECHDC2	ECHDC2	chr1	-	53364845	53364896	53370317	53370505	53363108	53363156	53373539	53373626	3424	86	21	69	42	313	176	0.00302306514327	0.0406972362422	0.697	0.48	0.217
995	VCAN	VCAN	chr5	+	82815167	82818128	82832825	82838087	82807921	82808215	82841355	82841469	995	105	687	2678	24358	3086	5387	0.00302204184368	0.0406972362422	0.211	0.161	0.05
3604	ACBD3	ACBD3	chr1	-	226340035	226340320	226342347	226342534	226332379	226334522	226346884	226347059	3604	308	712	285	488	312	410	0.00304696602082	0.0408321209578	0.362	0.434	-0.072
4435	VDAC1	VDAC1	chr5	-	133311561	133311712	133316419	133316647	133309481	133309539	133326545	133326598	4435	3266	2814	3447	2665	353	276	0.00304180233597	0.0408321209578	0.476	0.503	-0.027
1394	FKBP10	FKBP10	chr17	+	39975781	39975927	39977198	39977341	39975461	39975651	39977905	39978069	1394	312	365	530	461	271	268	0.00306165840641	0.0409357645566	0.458	0.532	-0.074
1256	MALT1	MALT1	chr18	+	56367672	56367823	56376609	56376788	56363597	56363719	56377207	56377304	1256	129	132	410	634	276	304	0.00311045658774	0.0414827414189	0.518	0.416	0.102
6154	RAD51AP1	RAD51AP1	chr12	+	4655474	4655584	4657257	4657344	4652928	4653070	4657852	4658002	6154	95	148	129	117	235	212	0.00311667035648	0.0414827414189	0.367	0.499	-0.132
6352	DRAM2	DRAM2	chr1	-	111668848	111668916	111674045	111674190	111663137	111663315	111680144	111680208	6352	179	13	267	4	270	193	0.00316548009375	0.0420372898229	0.908	0.979	-0.071
3953	PRMT2	PRMT2	chr21	+	48078656	48078832	48083294	48083466	48069486	48069651	48084206	48085036	3953	121	84	240	96	301	297	0.00322635960254	0.0427492647337	0.587	0.712	-0.125
3663	CARKD	CARKD	chr13	+	111274562	111274713	111276580	111276626	111267806	111267994	111279785	111279894	3663	95	15	103	3	276	171	0.00326127927666	0.0430397399596	0.797	0.955	-0.158
4716	MPDU1	MPDU1	chr17	+	7489268	7489396	7490216	7490335	7489049	7489115	7490478	7490589	4716	22	153	21	380	253	244	0.00326291416318	0.0430397399596	0.122	0.051	0.071
4143	CDC7	CDC7	chr1	+	91978614	91978864	91979504	91979600	91977337	91977480	91980375	91980554	4143	131	32	127	64	375	221	0.00331301145991	0.0435794440474	0.707	0.539	0.168
5403	ITCH	ITCH	chr20	+	32996456	32996598	33000320	33000445	32981596	32981687	33001547	33001685	5403	112	122	276	187	267	250	0.0033260530983	0.0435794440474	0.462	0.58	-0.118
6212	BCAR3	BCAR3	chr1	-	94037226	94037398	94041570	94041686	94033296	94033408	94047857	94048510	6212	181	297	637	761	241	297	0.00332415692908	0.0435794440474	0.429	0.508	-0.079
137	CAMTA1	CAMTA1	chr1	+	6885151	6885270	6931816	6931900	6845383	6845635	6947713	6948261	137	44	120	36	42	244	209	0.00333905054147	0.0436190739926	0.239	0.423	-0.184
1983	NUP93	NUP93	chr16	+	56871519	56871638	56872863	56872981	56870512	56870629	56873432	56873516	1983	172	91	396	324	244	243	0.00334390657329	0.0436190739926	0.653	0.549	0.104
194	DHRS4	DHRS4	chr14	+	24435140	24435192	24435491	24435626	24429110	24429212	24436419	24436475	194	5	65	0	133	177	260	0.00335345608271	0.0436468631296	0.102	0.0	0.102
3362	UBE2V1	UBE2V1	chr20	-	48700665	48700791	48713208	48713357	48697660	48699451	48729643	48729735	3362	488	596	902	878	274	251	0.00336436192331	0.043692143918	0.429	0.485	-0.056
1216	PDE8A	PDE8A	chr15	+	85626786	85626875	85632568	85632647	85619963	85620018	85641178	85641267	1216	108	8	112	0	214	204	0.0033806137226	0.0437102209452	0.928	1.0	-0.072
4663	DAG1	DAG1	chr3	+	49526058	49526178	49530255	49530406	49507564	49507866	49547851	49548252	4663	36	14	10	17	245	276	0.00337868357367	0.0437102209452	0.743	0.399	0.344
6257	GPI	GPI	chr19	+	34859487	34859607	34868407	34868491	34857687	34857756	34868639	34868786	6257	975	849	863	914	245	209	0.00341516645731	0.0440601409394	0.495	0.446	0.049
5030	C1orf43	C1orf43	chr1	-	154184933	154185100	154186932	154187050	154179176	154180124	154192311	154192413	5030	561	384	335	310	243	292	0.00345791000009	0.0445139705263	0.637	0.565	0.072
3040	ARPC1A	ARPC1A	chr7	+	98930947	98931040	98935803	98935908	98923495	98923627	98941915	98942138	3040	559	1064	549	837	218	230	0.00348416618528	0.0445809254949	0.357	0.409	-0.052
5103	CHN1	CHN1	chr2	-	175711607	175711685	175742567	175742856	175689161	175689246	175779785	175779899	5103	161	85	62	13	414	203	0.00347384443209	0.0445809254949	0.482	0.7	-0.218
549	ITFG3	ITFG3	chr16	+	313698	313774	314014	314170	313260	313401	314612	314715	549	52	90	172	164	201	281	0.00348584493076	0.0445809254949	0.447	0.595	-0.148
3952	DHX36	DHX36	chr3	-	153998367	153998458	153998551	153998651	153995386	153995507	154000976	154001060	3952	169	117	165	66	225	216	0.00349717850768	0.0446288528431	0.581	0.706	-0.125
5866	SNHG5	SNHG5	chr6	-	86387141	86387210	86387512	86387593	86386724	86386909	86387671	86387750	5866	1188	274	325	110	206	194	0.00350668242949	0.0446532743132	0.803	0.736	0.067
3191	ZNF195	ZNF195	chr11	-	3381949	3382018	3383026	3383119	3379156	3381795	3392204	3392300	3191	14	3	18	26	218	194	0.00352624862431	0.0447088807259	0.806	0.381	0.425
794	ODC1	ODC1	chr2	-	10584220	10584393	10584599	10584773	10583827	10583962	10585056	10585175	794	2020	2198	1428	1783	299	298	0.00352127928954	0.0447088807259	0.478	0.444	0.034
6327	PARPBP	PARPBP	chr12	+	102569260	102569444	102576326	102576405	102559506	102559661	102589089	102589225	6327	47	35	63	17	309	204	0.00353740155048	0.0447538350999	0.47	0.71	-0.24
4159	CBX1	CBX1	chr17	-	46153362	46153540	46154226	46154403	46152367	46152462	46178629	46178883	4159	455	974	628	1078	302	303	0.00359402615001	0.0453726520183	0.319	0.369	-0.05
2083	MRPS15	MRPS15	chr1	-	36923523	36923582	36926292	36926377	36921787	36921979	36926864	36926913	2083	495	489	725	559	210	184	0.00362236604839	0.0456325042027	0.47	0.532	-0.062
5668	YARS	YARS	chr1	-	33252540	33252676	33256762	33256855	33251962	33252048	33263363	33263444	5668	174	293	608	744	218	261	0.0036304562218	0.0456366964804	0.416	0.495	-0.079
2991	PCED1A	PCED1A	chr20	-	2816684	2816960	2818877	2819124	2815960	2816355	2819241	2819392	2991	275	185	188	190	372	401	0.00368559515923	0.0462310369334	0.616	0.516	0.1
3068	ZDHHC5	ZDHHC5	chr11	+	57463391	57463515	57466030	57466890	57461254	57461387	57467337	57468659	3068	427	3322	365	2273	249	985	0.00370839352823	0.0464180406948	0.337	0.388	-0.051
6205	EIF6	EIF6	chr20	-	33871978	33872064	33872183	33872295	33868456	33868632	33872528	33872619	6205	401	773	530	1291	237	211	0.00372125786716	0.0464801699204	0.316	0.268	0.048
2026	PIGT	PIGT	chr20	+	44045156	44045334	44047934	44048035	44044706	44044983	44048143	44048230	2026	415	392	519	369	303	226	0.00377142276943	0.0469622667344	0.441	0.512	-0.071
3325	CKAP2L	CKAP2L	chr2	-	113518289	113518341	113520079	113520146	113514469	113514791	113522138	113522254	3325	1	74	14	104	192	177	0.00378084639817	0.0469622667344	0.012	0.11	-0.098
4879	TRAPPC10	TRAPPC10	chr21	+	45483418	45483666	45494204	45494351	45478983	45479095	45494919	45495034	4879	91	101	307	208	373	272	0.0037838032351	0.0469622667344	0.397	0.518	-0.121
2028	PIGT	PIGT	chr20	+	44047934	44048035	44048143	44048230	44047491	44047619	44048775	44048863	2028	285	278	416	292	226	212	0.00384944380322	0.0476763745144	0.49	0.572	-0.082
5776	DMKN	DMKN	chr19	-	35996840	35996888	36000812	36000863	35996619	35996667	36001085	36001154	5776	6	47	347	886	176	173	0.00388993404977	0.0480766428882	0.111	0.278	-0.167
3975	BNIP2	BNIP2	chr15	-	59961474	59961561	59963381	59963513	59961090	59961189	59964835	59964938	3975	189	170	269	159	257	212	0.0039372485252	0.0485593984775	0.478	0.583	-0.105
3142	VPS29	VPS29	chr12	-	110936624	110936664	110937261	110937351	110933816	110934008	110939853	110939945	3142	39	13	8	13	215	165	0.00395443042633	0.0485676705597	0.697	0.321	0.376
5263	POLR2E	POLR2E	chr19	-	1091790	1091906	1093902	1094077	1089470	1089550	1095257	1095391	5263	856	16	1139	1	300	241	0.00395249762561	0.0485676705597	0.977	0.999	-0.022
1653	SPTBN1	SPTBN1	chr2	+	54883050	54883135	54884986	54885183	54882206	54882345	54886290	54886403	1653	376	887	953	1821	210	322	0.00396529082594	0.0485995956854	0.394	0.445	-0.051
1460	TCF7L2	TCF7L2	chr10	+	114919678	114919751	114920377	114920450	114917779	114917828	114925313	114927436	1460	6	2	11	42	198	198	0.00402676219723	0.0491482199301	0.75	0.208	0.542
66	PPP2R4	PPP2R4	chr9	+	131885330	131885417	131891263	131891389	131882791	131882889	131893800	131893918	66	274	546	395	593	212	251	0.00401855999454	0.0491482199301	0.373	0.441	-0.068
6297	CCHCR1	CCHCR1	chr6	-	31111038	31111190	31112463	31112565	31110739	31110911	31112661	31112850	6297	56	70	53	133	227	277	0.00403836241051	0.0491877558199	0.494	0.327	0.167
1802	ADK	ADK	chr10	+	75960521	75960596	75984295	75984349	75910942	75911101	76074424	76074503	1802	49	161	35	231	200	179	0.00411689805448	0.0500407257325	0.214	0.119	0.095
2284	SVIL	SVIL	chr10	-	29820930	29821101	29821457	29822387	29820182	29820217	29824917	29824998	2284	126	46	513	103	1055	296	0.004175431616	0.0506475550452	0.435	0.583	-0.148
1943	STRN3	STRN3	chr14	-	31388171	31388312	31398406	31398517	31382729	31382863	31404368	31404510	1943	4	16	47	38	236	266	0.00419509804762	0.0506771289818	0.22	0.582	-0.362
3084	SPIDR	SPIDR	chr8	+	48641494	48641664	48641973	48642027	48639761	48639855	48647868	48648563	3084	159	52	114	70	295	179	0.00419486503883	0.0506771289818	0.65	0.497	0.153
5991	MNAT1	MNAT1	chr14	+	61285439	61285565	61346431	61346553	61278704	61278845	61434946	61435398	5991	99	86	126	187	251	247	0.00421607000862	0.0506997661578	0.531	0.399	0.132
6218	SSH2	SSH2	chr17	-	28011580	28011702	28022476	28022541	28004690	28004759	28029976	28030080	6218	17	65	48	73	190	247	0.00421494594544	0.0506997661578	0.254	0.461	-0.207
6226	COPS7B	COPS7B	chr2	+	232653264	232653442	232656442	232656518	232646380	232646593	232658972	232659061	6226	70	75	45	97	303	201	0.00422282601008	0.0506997661578	0.382	0.235	0.147
6191	NCALD	NCALD	chr8	-	102792151	102792207	102899368	102899455	102731479	102731876	102928036	102928086	6191	2	0	0	17	212	181	0.00429968378885	0.0515173925251	1.0	0.0	1.0
919	CD44	CD44	chr11	+	35218292	35218421	35227658	35227790	35211381	35211612	35229651	35229753	919	5	7	101	969	254	257	0.00432473568614	0.0517122358568	0.42	0.095	0.325
2481	C20orf24	C20orf24	chr20	+	35236292	35236403	35238003	35238161	35236117	35236221	35240412	35240960	2481	95	1463	89	881	236	283	0.00433943213455	0.0517827165265	0.072	0.108	-0.036
4451	DDR1	DDR1	chr6	+	30859778	30859965	30860072	30860319	30859156	30859256	30860844	30860940	4451	396	155	1214	642	312	372	0.00437162037133	0.0520612199282	0.753	0.693	0.06
5438	SELENBP1	SELENBP1	chr1	-	151341479	151341665	151341917	151342030	151340674	151340795	151342188	151342245	5438	33	54	30	17	238	311	0.00441625700578	0.0524865453838	0.444	0.698	-0.254
1009	SLC25A33	SLC25A33	chr1	+	9633403	9633470	9640011	9640292	9627341	9627419	9642356	9642831	1009	9	458	15	228	192	406	0.00442762106658	0.052515513578	0.04	0.122	-0.082
1751	PDCL	PDCL	chr9	-	125585294	125585476	125588894	125589071	125580375	125582915	125590749	125590935	1751	177	366	183	259	302	307	0.00444027294921	0.0525596091755	0.33	0.418	-0.088
5295	NDUFA13	NDUFA13	chr19	+	19636990	19637069	19638089	19638161	19627018	19627141	19638509	19638579	5295	1552	850	1063	700	204	197	0.00453811913316	0.0535025147503	0.638	0.595	0.043
533	MBTD1	MBTD1	chr17	-	49279382	49279438	49280061	49280296	49278952	49279057	49280500	49280589	533	40	13	89	7	360	181	0.00453406905858	0.0535025147503	0.607	0.865	-0.258
817	C7orf26	C7orf26	chr7	+	6634065	6634231	6639459	6639987	6631276	6631498	6641731	6641771	817	255	684	216	422	291	653	0.00454968078649	0.0535315441338	0.456	0.535	-0.079
1480	ADAM15	ADAM15	chr1	+	155033890	155033965	155034379	155034593	155033238	155033308	155034720	155034845	1480	1	19	33	64	200	339	0.00458452227179	0.053726582719	0.082	0.466	-0.384
5334	SLC50A1	SLC50A1	chr1	+	155108774	155108852	155109303	155109427	155108287	155108467	155110454	155110574	5334	83	9	198	4	203	249	0.00458404049386	0.053726582719	0.919	0.984	-0.065
4576	MASTL	MASTL	chr10	+	27447477	27447615	27448547	27448687	27443752	27444541	27450022	27450111	4576	71	118	165	162	263	265	0.00461221024783	0.0537366252892	0.377	0.506	-0.129
5317	OSBPL10	OSBPL10	chr3	-	31743850	31744000	31774748	31774903	31725125	31725606	31789401	31789612	5317	174	234	214	193	280	275	0.00459788073481	0.0537366252892	0.422	0.521	-0.099
961	AUP1	AUP1	chr2	-	74754374	74754490	74754862	74754965	74754067	74754186	74755066	74755133	961	429	614	599	675	228	241	0.00461278187507	0.0537366252892	0.425	0.484	-0.059
1833	PICALM	PICALM	chr11	-	85737333	85737409	85742510	85742653	85733409	85733512	85779692	85780139	1833	493	208	1253	691	268	201	0.00467588169923	0.0543640554082	0.64	0.576	0.064
224	MORF4L2	MORF4L2	chrX	-	102933426	102933548	102939608	102939657	102930425	102931979	102940098	102940188	224	298	1317	240	1387	174	247	0.0047091739419	0.0546073137835	0.243	0.197	0.046
4086	C9orf89	C9orf89	chr9	+	95872849	95873003	95874160	95874220	95869955	95870098	95874499	95874571	4086	183	37	162	63	279	185	0.00471536892776	0.0546073137835	0.766	0.63	0.136
5194	CPSF7	CPSF7	chr11	-	61187420	61187566	61187941	61188045	61183576	61183991	61188861	61189080	5194	50	64	240	168	229	271	0.00474574435259	0.0548511081067	0.48	0.628	-0.148
333	TSPAN17	TSPAN17	chr5	+	176083700	176083817	176083895	176083957	176083078	176083126	176084518	176086059	333	282	58	280	97	242	187	0.00478266320373	0.0551003406864	0.79	0.69	0.1
5911	RNF19A	RNF19A	chr8	-	101272081	101272225	101273769	101273983	101269286	101271474	101276261	101276423	5911	219	156	491	494	339	269	0.00478604013101	0.0551003406864	0.527	0.441	0.086
1685	ATG16L1	ATG16L1	chr2	+	234172641	234172711	234173537	234173789	234171775	234171881	234178647	234178713	1685	0	254	12	439	195	377	0.00486284331544	0.0558752094233	0.0	0.05	-0.05
2158	SH3YL1	SH3YL1	chr2	-	242797	242871	243502	243562	234159	234272	247537	247602	2158	2	10	6	1	185	199	0.00489118938369	0.0558851396079	0.177	0.866	-0.689
2397	ELL2	ELL2	chr5	-	95249474	95249638	95255127	95255249	95242226	95242486	95278705	95278753	2397	261	398	161	348	247	289	0.00488485838037	0.0558851396079	0.434	0.351	0.083
243	MRPL52	MRPL52	chr14	+	23300172	23300246	23302626	23302691	23299395	23299463	23303380	23304246	243	22	1042	4	1636	199	190	0.00489220583003	0.0558851396079	0.02	0.002	0.018
1231	RAD51C	RAD51C	chr17	+	56772291	56772550	56774053	56774220	56769933	56770149	56780556	56780690	1231	352	194	317	118	384	292	0.00493298388636	0.0562417523323	0.58	0.671	-0.091
5416	DNAJA3	DNAJA3	chr16	+	4498733	4498849	4500400	4500498	4496886	4497015	4505546	4506775	5416	206	76	235	140	241	223	0.00494558304076	0.0562763346785	0.715	0.608	0.107
5227	ACSL1	ACSL1	chr4	-	185691408	185691486	185691552	185691630	185689469	185689604	185694234	185694308	5227	129	1	566	35	203	203	0.00498550680743	0.0566211130272	0.992	0.942	0.05
4559	HAT1	HAT1	chr2	+	172782046	172782151	172803227	172803303	172778934	172779017	172809398	172809519	4559	144	305	77	258	230	201	0.00500511193602	0.0567342457025	0.292	0.207	0.085
3631	ODF2	ODF2	chr9	+	131222828	131222945	131223220	131223289	131221845	131221936	131231461	131231632	3631	27	13	10	20	242	194	0.00503891214167	0.0570075387105	0.625	0.286	0.339
2897	ZMPSTE24	ZMPSTE24	chr1	+	40751596	40751701	40756525	40756669	40747014	40747199	40758116	40759856	2897	255	251	250	346	230	269	0.00512198631402	0.0576467901582	0.543	0.458	0.085
5972	CTNNA1	CTNNA1	chr5	+	138147871	138147991	138160218	138160488	138145726	138145893	138163203	138163407	5972	1241	2417	2411	4159	245	395	0.0051248123836	0.0576467901582	0.453	0.483	-0.03
6022	RAB2A	RAB2A	chr8	+	61504416	61504528	61531138	61531207	61497281	61497374	61533232	61536203	6022	506	389	644	381	237	194	0.00511240214395	0.0576467901582	0.516	0.58	-0.064
96	RBM47	RBM47	chr4	-	40434667	40434879	40438457	40438664	40425271	40428160	40439787	40440941	96	41	7	371	184	332	337	0.0051729181173	0.0580768650459	0.856	0.672	0.184
217	NCS1	NCS1	chr9	+	132980110	132980249	132982003	132982082	132963236	132963261	132984928	132985017	217	406	313	265	281	264	204	0.00520729083123	0.0581480089726	0.501	0.422	0.079
2461	RAB34	RAB34	chr17	-	27042817	27042919	27043920	27044012	27042658	27042723	27044230	27044443	2461	144	523	229	592	217	227	0.00520979351162	0.0581480089726	0.224	0.288	-0.064
3492	PLAU	PLAU	chr10	+	75671972	75672080	75672681	75672856	75671798	75671826	75673047	75673139	3492	775	2322	5651	14966	233	300	0.00521879121835	0.0581480089726	0.301	0.327	-0.026
897	CBWD2	CBWD2	chr2	+	114219984	114220071	114228609	114228666	114218249	114218296	114239753	114239805	897	52	14	70	4	212	182	0.00520955914964	0.0581480089726	0.761	0.938	-0.177
2998	USP39	USP39	chr2	+	85872070	85872206	85875052	85875139	85868098	85868241	85875883	85876407	2998	432	369	325	202	261	212	0.0053372082593	0.0593088520963	0.487	0.567	-0.08
5851	C11orf74	C11orf74	chr11	+	36654833	36654988	36669565	36669705	36631630	36631789	36680568	36680841	5851	83	151	83	85	280	265	0.0053431398285	0.0593088520963	0.342	0.48	-0.138
2375	TSPAN4	TSPAN4	chr11	+	850287	850367	862549	862741	847200	847300	864436	864511	2375	178	528	157	658	205	317	0.00540442622614	0.0596837410725	0.343	0.27	0.073
3298	METAP2	METAP2	chr12	+	95888732	95888914	95889779	95889874	95887831	95887993	95897840	95897937	3298	942	494	666	440	307	220	0.00541466081787	0.0596837410725	0.577	0.52	0.057
4838	STAG3L5P-PVRIG2P-PILRB	STAG3L5P-PVRIG2P-PILRB	chr7	+	99948874	99949033	99949785	99950101	99947421	99947510	99950186	99950290	4838	65	83	137	97	284	441	0.00541413799468	0.0596837410725	0.549	0.687	-0.138
5494	RBP7	RBP7	chr1	+	10067627	10067806	10068230	10068332	10057254	10057389	10075839	10076078	5494	237	135	180	62	304	227	0.00541749409021	0.0596837410725	0.567	0.684	-0.117
2198	UQCRH	UQCRH	chr1	+	46774772	46774799	46775826	46775988	46769284	46769492	46782223	46782449	2198	1322	4710	967	3010	152	287	0.00543926785888	0.0598116127361	0.346	0.378	-0.032
6304	CCDC112	CCDC112	chr5	-	114605399	114605495	114606909	114607323	114604578	114604697	114610912	114611303	6304	225	76	233	44	539	221	0.00547330897833	0.0600736505961	0.548	0.685	-0.137
2351	ZMIZ2	ZMIZ2	chr7	+	44798879	44799059	44799749	44799827	44796976	44797160	44800023	44800192	2351	132	32	143	68	305	203	0.00549604111479	0.0602108191402	0.733	0.583	0.15
4969	EMP3	EMP3	chr19	+	48830777	48830880	48832608	48832749	48828628	48828867	48833557	48833810	4969	34	1457	5	707	228	266	0.00550659631375	0.0602143236316	0.027	0.008	0.019
5996	SLC9A8	SLC9A8	chr20	+	48461572	48461656	48466115	48466217	48456077	48456136	48471974	48472118	5996	3	4	12	0	209	227	0.00554494864585	0.0605212112867	0.449	1.0	-0.551
125	MMS19	MMS19	chr10	-	99240698	99240799	99243859	99243908	99238060	99238146	99258029	99258366	125	8	83	44	160	174	226	0.0055680473818	0.0606607828651	0.111	0.263	-0.152
1476	ADAM15	ADAM15	chr1	+	155033238	155033308	155034379	155034593	155032680	155032819	155034720	155034845	1476	132	20	435	27	195	339	0.0055821626606	0.0607021495976	0.92	0.966	-0.046
5837	PSMD13	PSMD13	chr11	+	238997	239076	244674	244761	236807	237144	247276	247448	5837	544	577	617	518	204	212	0.00567197980487	0.0615650501698	0.495	0.553	-0.058
1552	POLL	POLL	chr10	-	103344358	103344676	103345072	103345235	103343264	103343438	103345618	103345913	1552	22	63	93	124	288	443	0.00572114845477	0.0618704344842	0.349	0.536	-0.187
5734	TPRA1	TPRA1	chr3	-	127294591	127294652	127294782	127294893	127294245	127294348	127295459	127295539	5734	308	71	240	91	236	186	0.00571920520466	0.0618704344842	0.774	0.675	0.099
5003	KIAA1191	KIAA1191	chr5	-	175777615	175777740	175786483	175786570	175775252	175775359	175786813	175786921	5003	254	464	255	340	212	250	0.00574601950723	0.0620253812129	0.392	0.469	-0.077
2440	CCNI	CCNI	chr4	-	77976302	77976533	77977401	77977476	77969176	77969815	77979659	77979788	2440	381	1344	875	2546	200	356	0.00577830226519	0.0621457993165	0.335	0.38	-0.045
93	TRA2A	TRA2A	chr7	-	23561750	23562051	23570799	23570889	23561325	23561459	23571407	23571660	93	24	120	15	195	215	426	0.00576891287385	0.0621457993165	0.284	0.132	0.152
354	MEIS3	MEIS3	chr19	-	47909716	47909783	47910144	47910228	47906374	47906810	47910335	47910394	354	79	80	7	0	209	192	0.00582985059748	0.0625857866149	0.476	1.0	-0.524
2470	RAB34	RAB34	chr17	-	27043010	27043076	27043920	27044012	27042817	27042919	27044230	27044443	2470	185	483	285	545	217	191	0.00587340629263	0.0629385231686	0.252	0.315	-0.063
4717	MPDU1	MPDU1	chr17	+	7489268	7489396	7490009	7490095	7489049	7489115	7490216	7490335	4717	20	166	15	331	253	211	0.00593800328642	0.0635150424255	0.091	0.036	0.055
1372	C9orf142	C9orf142	chr9	+	139887091	139887152	139887376	139887426	139886869	139887014	139887504	139887695	1372	41	39	20	49	186	175	0.00596212226381	0.0636346607549	0.497	0.277	0.22
1530	ATP5O	ATP5O	chr21	-	35276238	35276325	35279644	35279757	35275756	35275943	35281385	35281515	1530	875	697	1146	1095	238	212	0.00597081977506	0.0636346607549	0.528	0.482	0.046
4842	EFNA5	EFNA5	chr5	-	106723406	106723472	106762917	106763210	106712589	106717077	107006189	107006596	4842	96	6	471	5	418	191	0.00598424065246	0.0636623648434	0.88	0.977	-0.097
5131	VARS	VARS	chr6	-	31749467	31749538	31749623	31749729	31749257	31749383	31749863	31749954	5131	253	136	470	358	231	196	0.00599747138205	0.0636879497123	0.612	0.527	0.085
770	EIF2AK1	EIF2AK1	chr7	-	6085701	6085782	6086622	6086722	6084192	6084292	6088437	6088475	770	289	245	425	261	225	206	0.00600922346623	0.063697768742	0.519	0.599	-0.08
2946	ZWILCH	ZWILCH	chr15	+	66801083	66801230	66806325	66806421	66797420	66797729	66807863	66807982	2946	3	147	17	180	272	221	0.00607164462994	0.0641283399604	0.016	0.071	-0.055
6219	SERPINB8	SERPINB8	chr18	+	61650812	61650955	61652326	61652479	61648954	61649072	61654107	61656608	6219	170	178	287	204	268	278	0.00606920302879	0.0641283399604	0.498	0.593	-0.095
6101	PLAA	PLAA	chr9	-	26913876	26913945	26917094	26917163	26910335	26910437	26919307	26919527	6101	85	134	61	168	194	194	0.00611246513032	0.0644437855944	0.388	0.266	0.122
3194	ZNF195	ZNF195	chr11	-	3394806	3394886	3398846	3399032	3392806	3392933	3400267	3400452	3194	14	63	4	81	311	205	0.00614070538109	0.0646257061842	0.128	0.032	0.096
4364	MTOR	MTOR	chr1	-	11193136	11193254	11194407	11194523	11190585	11190834	11199360	11199492	4364	84	42	76	75	241	243	0.00618916114204	0.0650193482118	0.669	0.505	0.164
4911	CADM1	CADM1	chr11	-	115069125	115069158	115080293	115080377	115049363	115049495	115085327	115085500	4911	120	0	165	9	209	158	0.00629494571042	0.0660127729312	1.0	0.933	0.067
776	APH1A	APH1A	chr1	-	150239755	150239878	150240115	150240189	150239474	150239602	150240356	150240527	776	372	803	634	1100	199	248	0.00636542298919	0.0666330666288	0.366	0.418	-0.052
5033	TRIO	TRIO	chr5	+	14504501	14504702	14507230	14507369	14502687	14502766	14507988	14509458	5033	981	807	489	318	326	264	0.00640585108089	0.0669371614722	0.496	0.555	-0.059
3921	SLC38A2	SLC38A2	chr12	-	46758889	46758972	46760646	46760728	46758426	46758485	46760858	46760951	3921	237	473	326	486	207	208	0.00642037772295	0.0669700038016	0.335	0.403	-0.068
5121	TSTA3	TSTA3	chr8	-	144696489	144696623	144696793	144696867	144695920	144695987	144696956	144697085	5121	223	51	423	54	199	259	0.00646385773729	0.067304203661	0.851	0.911	-0.06
3343	FRS2	FRS2	chr12	+	69962784	69962876	69964110	69964297	69955959	69956054	69965055	69965214	3343	10	56	30	57	217	312	0.00651659115459	0.0677334024072	0.204	0.431	-0.227
3230	CACHD1	CACHD1	chr1	+	65047838	65047987	65068488	65068595	65016276	65016339	65095037	65095164	3230	34	17	11	20	274	232	0.00656442461825	0.068110246965	0.629	0.318	0.311
577	EMC1	EMC1	chr1	-	19570443	19570509	19571399	19571524	19570107	19570201	19577908	19578053	577	218	95	222	150	250	191	0.00668160450559	0.0692040128634	0.637	0.531	0.106
123	TMEM248	TMEM248	chr7	+	66406834	66407011	66409962	66410248	66386202	66386448	66413530	66413681	123	93	1071	120	933	302	411	0.00677970507642	0.0697778609075	0.106	0.149	-0.043
1819	TSNAX-DISC1	TSNAX-DISC1	chr1	+	231678226	231678357	231696873	231697001	231672958	231673073	231752389	231752652	1819	152	9	167	1	256	253	0.00677683113048	0.0697778609075	0.943	0.994	-0.051
187	PGAP2	PGAP2	chr11	+	3832479	3832654	3845112	3845365	3829523	3829545	3845499	3845594	187	13	92	69	211	300	378	0.00678445290483	0.0697778609075	0.151	0.292	-0.141
373	IGFBP7	IGFBP7	chr4	-	57898591	57898718	57899360	57899477	57897236	57897502	57906989	57907099	373	347	366	4357	3717	242	252	0.00677452279381	0.0697778609075	0.497	0.55	-0.053
2263	TOM1L2	TOM1L2	chr17	-	17787947	17788082	17796974	17797124	17786018	17786177	17801909	17801988	2263	53	27	103	109	275	260	0.00685272677581	0.0702475995694	0.65	0.472	0.178
32	BABAM1	BABAM1	chr19	+	17379564	17379900	17382405	17382464	17378184	17378336	17387303	17387433	32	434	26	476	11	461	184	0.00685400682523	0.0702475995694	0.869	0.945	-0.076
4691	PPIL3	PPIL3	chr2	-	201747064	201747158	201749984	201750090	201746143	201746211	201750420	201750495	4691	48	112	20	103	231	219	0.00687764708627	0.0703673005366	0.289	0.155	0.134
2766	IQGAP3	IQGAP3	chr1	-	156526324	156526485	156530725	156530813	156521765	156521887	156531629	156531793	2766	69	50	154	58	213	286	0.00699938139331	0.0714884735015	0.649	0.781	-0.132
1029	ZNF33A	ZNF33A	chr10	+	38314275	38314339	38323253	38323328	38306218	38306314	38343302	38348995	1029	0	9	14	17	189	200	0.00708068430456	0.0721935281867	0.0	0.466	-0.466
1144	CNN2	CNN2	chr19	+	1032557	1032662	1036128	1036245	1032390	1032457	1036414	1036561	1144	1065	818	2005	1315	230	242	0.00713378675894	0.0726091133267	0.578	0.616	-0.038
5310	SH2D3A	SH2D3A	chr19	-	6760648	6760998	6763690	6763827	6759604	6759681	6767397	6767523	5310	0	12	189	415	262	475	0.00725496958347	0.07371500183	0.0	0.452	-0.452
4951	CASP10	CASP10	chr2	+	202068452	202068489	202072797	202072906	202060564	202060671	202073792	202074285	4951	2	0	0	13	162	234	0.00741929090982	0.0752546352112	1.0	0.0	1.0
5156	GPR155	GPR155	chr2	-	175347600	175347646	175347737	175347886	175346224	175346715	175351600	175351816	5156	13	0	0	2	274	171	0.00753148487332	0.0762611454557	1.0	0.0	1.0
3531	PAK2	PAK2	chr3	+	196544927	196545027	196547241	196547438	196541321	196541439	196554066	196554204	3531	458	524	414	603	225	322	0.00763331970451	0.0771594842296	0.556	0.496	0.06
4064	RABGGTB	RABGGTB	chr1	+	76254843	76255041	76256969	76257022	76253181	76253289	76257145	76257256	4064	1895	457	664	207	323	178	0.007650948123	0.0772050219685	0.696	0.639	0.057
4652	RNF145	RNF145	chr5	-	158600990	158601166	158603639	158603875	158596686	158596827	158608967	158609059	4652	642	566	857	613	361	301	0.00766507984604	0.0772151793395	0.486	0.538	-0.052
5895	KLF7	KLF7	chr2	-	207953181	207953305	207988497	207989128	207938861	207945988	208030190	208030740	5895	130	38	495	79	756	249	0.00769044869668	0.0773383071497	0.53	0.674	-0.144
1534	RPAIN	RPAIN	chr17	+	5329290	5329402	5329555	5329619	5326088	5326149	5335861	5336340	1534	69	39	136	37	237	189	0.00771092506332	0.0774113855069	0.585	0.746	-0.161
3371	ADCY6	ADCY6	chr12	-	49167722	49167881	49168184	49168301	49167251	49167430	49169085	49169233	3371	18	167	7	208	242	284	0.00772403251616	0.0774113855069	0.112	0.038	0.074
1680	STYXL1	STYXL1	chr7	-	75651168	75651310	75657959	75658021	75634576	75634722	75659738	75659842	1680	88	81	119	61	187	267	0.00780561708228	0.0780959953998	0.608	0.736	-0.128
3970	MCTP1	MCTP1	chr5	-	94253600	94253678	94267657	94267696	94248510	94248681	94275787	94275899	3970	20	20	25	6	164	203	0.00782971725993	0.0782041199324	0.553	0.838	-0.285
3002	PPM1G	PPM1G	chr2	-	27605342	27605472	27606232	27606467	27604992	27605095	27606818	27606959	3002	2056	949	2432	1290	360	255	0.00787190875685	0.0784922698586	0.605	0.572	0.033
2424	GART	GART	chr21	-	34878280	34878411	34882089	34882227	34877867	34878009	34883558	34883765	2424	203	141	227	231	263	256	0.00799634287575	0.0795981136007	0.584	0.489	0.095
3578	MAEA	MAEA	chr4	+	1309184	1309388	1316168	1316291	1305766	1305949	1326544	1326653	3578	498	13	453	2	329	248	0.00805806844667	0.0800770551888	0.967	0.994	-0.027
1329	HMGA2	HMGA2	chr12	+	66232298	66232349	66345162	66345195	66221780	66221867	66357024	66360071	1329	380	385	1118	904	176	158	0.00813636449919	0.0807187729321	0.47	0.526	-0.056
1030	ZNF33A	ZNF33A	chr10	+	38314275	38314339	38323205	38323328	38306218	38306314	38343302	38348995	1030	0	8	14	15	189	248	0.0081940524576	0.0810178329547	0.0	0.55	-0.55
4079	DCBLD2	DCBLD2	chr3	-	98541512	98541585	98544158	98544210	98539091	98539132	98568304	98568442	4079	716	10	1184	40	177	198	0.00818981183069	0.0810178329547	0.988	0.971	0.017
2987	B3GALNT1	B3GALNT1	chr3	-	160807731	160807850	160818926	160819021	160801670	160804576	160821214	160821305	2987	223	46	77	5	220	244	0.00821066059446	0.0810458326799	0.843	0.945	-0.102
734	TARBP1	TARBP1	chr1	-	234569155	234569317	234573020	234573118	234565832	234566047	234582548	234582721	734	25	68	78	103	223	287	0.00825173102456	0.0813147966792	0.321	0.494	-0.173
5622	ARHGEF28	ARHGEF28	chr5	+	73128162	73128284	73136304	73136585	73109342	73109498	73142092	73142300	5622	47	226	156	465	247	406	0.00833821493018	0.082023714155	0.255	0.355	-0.1
5846	MARS	MARS	chr12	+	57894103	57894305	57898007	57898082	57892202	57892406	57905480	57905651	5846	767	304	1149	358	327	200	0.00835155614123	0.082023714155	0.607	0.663	-0.056
4764	TFRC	TFRC	chr3	-	195798873	195799023	195800800	195800996	195796325	195796439	195802029	195802231	4764	1977	141	1225	123	321	275	0.00842212665784	0.0825789518801	0.923	0.895	0.028
6177	ZBTB8OS	ZBTB8OS	chr1	-	33099551	33099673	33100368	33100393	33093108	33093145	33116002	33116191	6177	7	9	7	0	150	247	0.00843704350312	0.0825875656054	0.562	1.0	-0.438
1489	ADAM15	ADAM15	chr1	+	155032680	155032819	155034379	155034451	155032377	155032450	155034720	155034845	1489	365	2	712	20	264	197	0.00846150486957	0.0826894238334	0.993	0.964	0.029
1574	CUX1	CUX1	chr7	+	101740643	101740781	101747615	101747739	101713618	101713697	101754977	101755054	1574	249	190	167	186	263	249	0.00853228038853	0.0832427952334	0.554	0.459	0.095
4611	COMMD9	COMMD9	chr11	-	36297686	36297790	36298638	36298673	36293841	36296322	36300026	36300166	4611	130	225	73	200	160	229	0.00857339844294	0.083505468609	0.453	0.343	0.11
878	RPS13	RPS13	chr11	-	17098714	17098793	17098975	17099024	17097000	17097170	17099165	17099220	878	78	4714	41	4113	174	204	0.00860499454432	0.0836746824863	0.019	0.012	0.007
3080	RIC8B	RIC8B	chr12	+	107177774	107177822	107208473	107209082	107168398	107168607	107219503	107219598	3080	8	228	0	158	173	734	0.00867670056487	0.0840939529211	0.13	0.0	0.13
3545	AARS2	AARS2	chr6	-	44274985	44275131	44278035	44278180	44274659	44274768	44278730	44278898	3545	74	31	79	67	270	271	0.00867256277679	0.0840939529211	0.706	0.542	0.164
274	TMED5	TMED5	chr1	-	93621856	93622040	93625685	93625783	93615298	93620445	93645610	93646246	274	160	567	239	623	223	309	0.00880156628193	0.0851638395339	0.281	0.347	-0.066
159	FAM120A	FAM120A	chr9	+	96320862	96321000	96323390	96323532	96320108	96320292	96324489	96324586	159	395	212	431	311	263	267	0.00883153764609	0.0851736655278	0.654	0.585	0.069
5924	TRAPPC6B	TRAPPC6B	chr14	-	39623414	39623498	39627488	39627606	39620949	39621043	39628686	39628754	5924	39	12	63	51	243	209	0.00882587050459	0.0851736655278	0.737	0.515	0.222
266	PALLD	PALLD	chr4	+	169815729	169815828	169819643	169819865	169812072	169812208	169824907	169825057	266	121	274	288	462	224	347	0.00889373277262	0.0854931861133	0.406	0.491	-0.085
3181	SEP15	SEP15	chr1	-	87333735	87333785	87346344	87346408	87328127	87329288	87368963	87369131	3181	1390	841	795	578	189	175	0.00889367828299	0.0854931861133	0.605	0.56	0.045
3887	SCP2	SCP2	chr1	+	53413680	53413752	53416426	53416558	53407467	53407525	53420411	53420476	3887	62	59	55	100	197	257	0.00892179227265	0.0856230080587	0.578	0.418	0.16
1484	ADAM15	ADAM15	chr1	+	155033893	155033965	155034379	155034593	155033238	155033308	155034720	155034845	1484	1	19	29	64	197	339	0.0089384094769	0.0856427735384	0.083	0.438	-0.355
3565	LMCD1	LMCD1	chr3	+	8574422	8574511	8578870	8579126	8543492	8543666	8590253	8590589	3565	51	213	208	555	214	381	0.00923868622473	0.0882875143108	0.299	0.4	-0.101
5026	C1orf43	C1orf43	chr1	-	154186932	154187050	154192311	154192413	154184933	154185100	154192894	154193273	5026	21	204	20	79	227	243	0.00924445160895	0.0882875143108	0.099	0.213	-0.114
103	GOLM1	GOLM1	chr9	-	88661384	88661487	88667451	88667506	88655653	88655783	88692326	88692506	103	515	923	517	1131	180	228	0.00928471727448	0.0883850998799	0.414	0.367	0.047
4837	HES4	HES4	chr1	-	934905	934993	935071	935167	934341	934812	935245	935552	4837	10	0	16	11	221	213	0.00928105593909	0.0883850998799	1.0	0.584	0.416
5335	SLC50A1	SLC50A1	chr1	+	155109303	155109427	155110036	155110198	155108774	155108852	155110454	155110574	5335	40	158	193	463	249	287	0.00934476289957	0.0888129889147	0.226	0.325	-0.099
5508	TOMM40L	TOMM40L	chr1	+	161196677	161196745	161197047	161197140	161196144	161196394	161197673	161197779	5508	32	9	21	0	193	218	0.00941560100816	0.0893419044048	0.801	1.0	-0.199
2871	SLC37A3	SLC37A3	chr7	-	140055467	140055564	140064207	140064291	140051861	140051946	140069389	140069482	2871	120	95	107	138	209	222	0.00953622798351	0.0903407878051	0.573	0.452	0.121
5356	CNIH4	CNIH4	chr1	+	224548196	224548265	224551810	224552157	224544512	224544695	224553580	224553693	5356	894	10	903	36	194	472	0.00957935008355	0.090462162364	0.995	0.984	0.011
6173	ZBTB8OS	ZBTB8OS	chr1	-	33099551	33099673	33100368	33100393	33097427	33097480	33116029	33116191	6173	4	4	0	12	150	247	0.00957979383865	0.090462162364	0.622	0.0	0.622
1080	FRMD8	FRMD8	chr11	+	65156831	65156999	65161043	65161145	65154507	65154592	65161511	65161570	1080	59	28	71	70	293	227	0.00963019185413	0.0907923376248	0.62	0.44	0.18
3815	MAP4	MAP4	chr3	-	47957440	47958664	47960208	47960331	47956306	47956429	47963254	47963368	3815	406	4441	746	6909	248	1349	0.00974387732202	0.0915706554081	0.332	0.37	-0.038
4661	DAG1	DAG1	chr3	+	49508397	49508482	49514281	49514338	49507564	49507866	49547851	49548252	4661	6	3	1	10	210	182	0.009732603666	0.0915706554081	0.634	0.08	0.554
3794	NUP85	NUP85	chr17	+	73221436	73221559	73221792	73221924	73214279	73214401	73222145	73222252	3794	33	336	15	342	248	257	0.00975980151248	0.0915740228037	0.092	0.043	0.049
2208	ASAP1	ASAP1	chr8	-	131092147	131092217	131104218	131104389	131088593	131088652	131124339	131124568	2208	418	166	214	124	296	195	0.00978887548928	0.0916083146649	0.624	0.532	0.092
2551	SIN3B	SIN3B	chr19	+	16964953	16965072	16973162	16973370	16963879	16963969	16974490	16974607	2551	161	192	120	91	244	333	0.00979459968115	0.0916083146649	0.534	0.643	-0.109
1330	DPY19L4	DPY19L4	chr8	+	95773927	95774062	95777410	95777542	95768263	95768387	95777938	95778037	1330	59	60	122	67	260	257	0.00983724785464	0.0918611573474	0.493	0.643	-0.15
4761	ERCC1	ERCC1	chr19	-	45917220	45917292	45918118	45918218	45916934	45917003	45920078	45920155	4761	420	97	336	116	225	197	0.00993796745494	0.0926546157487	0.791	0.717	0.074
4965	CRLS1	CRLS1	chr20	+	5996006	5996136	6011930	6012016	5990420	5990558	6012657	6012726	4965	247	197	222	121	255	211	0.0099789442779	0.092889444916	0.509	0.603	-0.094
2529	PMF1	PMF1	chr1	+	156195347	156195459	156202110	156202216	156182778	156182967	156203418	156203519	2529	13	426	6	688	237	231	0.0100206077747	0.093129913963	0.029	0.008	0.021
5945	MED1	MED1	chr17	-	37587367	37587441	37588194	37588269	37583953	37584043	37590501	37590573	5945	22	57	45	51	200	199	0.0100511423419	0.0932663570937	0.277	0.468	-0.191
5947	FXYD5	FXYD5	chr19	+	35657044	35657074	35657153	35657228	35651611	35651704	35660468	35660788	5947	9	265	4	527	155	200	0.0101534679807	0.09406748367	0.042	0.01	0.032
1194	TSNAX	TSNAX	chr1	+	231678226	231678357	231696873	231697001	231672958	231673073	231700273	231702269	1194	152	261	168	198	256	253	0.0101930800938	0.0941758792046	0.365	0.456	-0.091
1619	ALG11	ALG11	chr13	+	52593048	52593279	52598141	52599073	52586522	52586598	52602454	52603780	1619	155	866	132	526	356	1057	0.0101971842688	0.0941758792046	0.347	0.427	-0.08
3453	ELP2	ELP2	chr18	+	33726212	33726344	33734812	33734962	33725910	33726011	33736428	33736617	3453	185	203	161	255	257	275	0.0103613305503	0.095541861485	0.494	0.403	0.091
5441	MAVS	MAVS	chr20	+	3838281	3838456	3841978	3842151	3835204	3835388	3842900	3843060	5441	179	150	210	255	300	298	0.0104131988024	0.0958698725423	0.542	0.45	0.092
2919	PACRGL	PACRGL	chr4	+	20711305	20711396	20714410	20714545	20706282	20706437	20715054	20715162	2919	0	103	6	95	216	260	0.0104299796936	0.0958743289648	0.0	0.071	-0.071
1065	ATE1	ATE1	chr10	-	123658355	123658484	123659380	123659509	123629520	123629553	123661905	123662135	1065	60	88	56	148	254	254	0.0104691423726	0.0960841881092	0.405	0.275	0.13
3201	TMEM126B	TMEM126B	chr11	+	85340175	85340247	85342188	85342360	85339616	85339732	85342730	85342852	3201	30	293	18	383	197	297	0.0105095529936	0.0961955577306	0.134	0.066	0.068
5430	CUEDC1	CUEDC1	chr17	-	55946482	55946554	55948646	55948730	55943834	55943905	55950023	55950216	5430	84	1	97	10	209	197	0.0105251115169	0.0961955577306	0.988	0.901	0.087
6193	JAG2	JAG2	chr14	-	105617201	105617248	105617327	105617441	105616940	105617114	105617619	105617733	6193	10	11	27	6	239	172	0.0105303313239	0.0961955577306	0.395	0.764	-0.369
2057	TFDP1	TFDP1	chr13	+	114265310	114265377	114285937	114286059	114240088	114240164	114287434	114287600	2057	187	1309	146	751	192	247	0.0106054385241	0.0963341271081	0.155	0.2	-0.045
2515	FANCD2	FANCD2	chr3	+	10116213	10116357	10119764	10119881	10114936	10115046	10122783	10122912	2515	54	55	113	205	269	242	0.0105812062288	0.0963341271081	0.469	0.332	0.137
5366	PLEKHA5	PLEKHA5	chr12	+	19496256	19496368	19498775	19498822	19489448	19489550	19501332	19501453	5366	31	13	153	22	237	172	0.0106110002322	0.0963341271081	0.634	0.835	-0.201
5561	TCP1	TCP1	chr6	-	160200926	160201119	160201474	160201598	160200658	160200822	160201966	160202142	5561	2910	2569	2337	2286	249	318	0.0106060097337	0.0963341271081	0.591	0.566	0.025
1373	MBD2	MBD2	chr18	-	51715243	51715381	51731367	51731527	51692445	51692536	51750387	51751158	1373	372	615	579	769	285	263	0.0106597737374	0.0966278103191	0.358	0.41	-0.052
5427	NAT1	NAT1	chr8	+	18068701	18068851	18069899	18070283	18067611	18067689	18076919	18076998	5427	1	45	7	30	275	509	0.01069400203	0.0967889445269	0.04	0.302	-0.262
1334	PTCD2	PTCD2	chr5	+	71622438	71622568	71627084	71627202	71617998	71618091	71631620	71631712	1334	29	6	30	0	255	243	0.0107630144136	0.0970504603467	0.822	1.0	-0.178
2139	BCL2L13	BCL2L13	chr22	+	18171751	18171908	18185008	18185152	18138427	18138598	18209442	18213621	2139	17	78	91	202	282	269	0.0108021714598	0.0970504603467	0.172	0.301	-0.129
2868	SKA3	SKA3	chr13	-	21729831	21729950	21732060	21732264	21727733	21729289	21734040	21734126	2868	461	274	283	227	329	244	0.01079309313	0.0970504603467	0.555	0.48	0.075
3048	SNW1	SNW1	chr14	-	78187053	78187171	78189523	78189620	78184709	78184873	78197330	78197472	3048	204	196	298	395	222	243	0.0108218769314	0.0970504603467	0.533	0.452	0.081
308	ECD	ECD	chr10	-	74912050	74912179	74914013	74914206	74908033	74908162	74916032	74916211	308	278	183	270	123	318	254	0.0107782606365	0.0970504603467	0.548	0.637	-0.089
5313	RCOR3	RCOR3	chr1	+	211477424	211477482	211486061	211486303	211462519	211462738	211486765	211489725	5313	4	158	10	90	183	367	0.0108112343161	0.0970504603467	0.048	0.182	-0.134
5013	LDLR	LDLR	chr19	+	11213339	11213462	11215895	11216276	11210898	11211021	11217240	11217363	5013	167	296	1216	2809	248	506	0.0108671544737	0.097308173164	0.535	0.469	0.066
4003	WHSC1L1	WHSC1L1	chr8	-	38156961	38157108	38162765	38162963	38153313	38153470	38172164	38172291	4003	61	16	89	53	323	272	0.0109056911713	0.0975048345908	0.763	0.586	0.177
1652	SPTBN1	SPTBN1	chr2	+	54845214	54845330	54848536	54848649	54844744	54844825	54849436	54849624	1652	364	223	822	649	241	238	0.0109901384876	0.0977955333079	0.617	0.556	0.061
1981	NUP93	NUP93	chr16	+	56872863	56872981	56875616	56875745	56871519	56871638	56878410	56878861	1981	165	193	433	366	243	254	0.01097260522	0.0977955333079	0.472	0.553	-0.081
460	TPD52L2	TPD52L2	chr20	+	62505020	62505169	62514102	62514173	62500648	62500794	62520542	62520591	460	1222	528	1164	413	274	196	0.0110046988016	0.0977955333079	0.623	0.668	-0.045
4901	LETMD1	LETMD1	chr12	+	51442816	51442968	51449617	51449804	51442081	51442261	51449926	51450028	4901	25	54	70	72	277	312	0.0109722774095	0.0977955333079	0.343	0.523	-0.18
6082	PFDN1	PFDN1	chr5	-	139661033	139661118	139680000	139680167	139624634	139625642	139682625	139682689	6082	767	517	756	412	292	210	0.0110899567144	0.0984045480404	0.516	0.569	-0.053
233	RAD23B	RAD23B	chr9	+	110062421	110062503	110064315	110064395	110045516	110045976	110068659	110068928	233	213	700	406	1042	207	205	0.0111269478357	0.0984519375595	0.232	0.278	-0.046
2548	ADGRF1	ADGRF1	chr6	-	46976680	46978054	46979742	46979931	46974989	46975031	46982416	46982580	2548	2	0	579	4904	314	1499	0.0111497368721	0.0984519375595	1.0	0.36	0.64
2690	CNOT10	CNOT10	chr3	+	32800949	32801063	32804224	32804355	32776291	32776468	32805946	32805982	2690	11	186	1	138	239	256	0.0111707651313	0.0984519375595	0.06	0.008	0.052
3599	MAD1L1	MAD1L1	chr7	-	2041699	2041756	2054136	2054277	2020087	2020176	2108828	2108973	3599	53	66	80	52	266	182	0.0111789723423	0.0984519375595	0.355	0.513	-0.158
5467	CD164	CD164	chr6	-	109691613	109691670	109697276	109697315	109687716	109690220	109699102	109699174	5467	341	584	418	564	164	182	0.0111687940048	0.0984519375595	0.393	0.451	-0.058
4320	DNAJA1	DNAJA1	chr9	+	33026810	33026988	33029882	33029987	33026472	33026614	33030437	33030665	4320	3479	1700	1880	1040	303	230	0.0112070775661	0.0985519242472	0.608	0.578	0.03
6109	MYBL2	MYBL2	chr20	+	42302445	42302539	42310423	42310495	42295658	42295943	42311433	42311526	6109	11	328	38	489	219	197	0.0112483400607	0.0987671411598	0.029	0.065	-0.036
5022	C1orf43	C1orf43	chr1	-	154186368	154186422	154186932	154187050	154184933	154185100	154192817	154193273	5022	377	377	231	308	243	179	0.0113017905627	0.0990885750825	0.424	0.356	0.068
3518	COL18A1	COL18A1	chr21	+	46907360	46907423	46908331	46908358	46906774	46906906	46909399	46909435	3518	33	19	195	240	188	152	0.0113372930531	0.099200095615	0.584	0.396	0.188
3981	TMCO3	TMCO3	chr13	+	114193671	114193822	114201614	114201694	114174930	114175048	114202617	114202767	3981	361	475	256	253	276	205	0.0113482346335	0.099200095615	0.361	0.429	-0.068
4275	PTK2	PTK2	chr8	-	141710989	141711121	141712668	141712806	141696730	141696793	141716217	141716304	4275	274	282	477	372	263	257	0.0114020718176	0.0995228316067	0.487	0.556	-0.069
3441	C11orf54	C11orf54	chr11	+	93480462	93480614	93483511	93483610	93474759	93474894	93486847	93486921	3441	10	27	53	51	277	224	0.0115338829107	0.100375492846	0.23	0.457	-0.227
442	CPVL	CPVL	chr7	-	29103676	29103850	29105638	29105737	29070192	29070375	29111388	29111520	442	67	111	318	341	224	299	0.0115243094875	0.100375492846	0.446	0.555	-0.109
2480	MLKL	MLKL	chr16	-	74712796	74712878	74716548	74716684	74709510	74709662	74719383	74719481	2480	34	12	68	61	261	207	0.0115741592487	0.100431714826	0.692	0.469	0.223
5108	RABEPK	RABEPK	chr9	+	127982817	127982979	127990188	127990338	127975648	127975801	127994874	127995024	5108	222	257	158	125	287	275	0.0115744862573	0.100431714826	0.453	0.548	-0.095
911	CD44	CD44	chr11	+	35240862	35240934	35243200	35243279	35236398	35236461	35250675	35253949	911	756	754	2063	2392	197	204	0.0117456382461	0.101766700739	0.509	0.472	0.037
1689	MYO1B	MYO1B	chr2	+	192265474	192265561	192267357	192267444	192265107	192265194	192272840	192272915	1689	79	168	69	86	212	212	0.0118444654773	0.102248527453	0.32	0.445	-0.125
2285	SVIL	SVIL	chr10	-	29821457	29822387	29824917	29824998	29820930	29821101	29839525	29840192	2285	35	131	76	512	206	1055	0.0118533904	0.102248527453	0.578	0.432	0.146
6165	GSN	GSN	chr9	+	124044152	124044231	124044716	124044828	124043747	124043840	124064240	124064445	6165	0	5	20	13	204	237	0.0118307824244	0.102248527453	0.0	0.641	-0.641
2518	SUGT1	SUGT1	chr13	+	53227180	53227238	53231666	53231757	53226830	53227093	53232533	53232603	2518	288	550	243	351	183	216	0.0119016910314	0.10236498295	0.382	0.45	-0.068
3147	CCDC136	CCDC136	chr7	+	128446290	128446449	128446741	128446912	128445814	128445955	128447413	128447599	3147	23	26	0	7	284	296	0.011889686224	0.10236498295	0.48	0.0	0.48
3840	TACC3	TACC3	chr4	+	1725454	1725597	1729434	1730514	1725147	1725310	1732613	1732689	3840	503	3002	828	4236	268	1205	0.0119335072618	0.102488793024	0.43	0.468	-0.038
2454	RNF114	RNF114	chr20	+	48558097	48558248	48561918	48562025	48552913	48553089	48562672	48562787	2454	242	366	295	334	276	232	0.0119736814536	0.102683918355	0.357	0.426	-0.069
6262	GNS	GNS	chr12	-	65116785	65116893	65122735	65122837	65115374	65115485	65130783	65130887	6262	621	550	272	311	227	233	0.0120435596935	0.103132840869	0.537	0.473	0.064
3979	TMCO3	TMCO3	chr13	+	114193671	114193822	114201614	114201694	114188359	114188555	114202617	114202767	3979	839	475	544	242	276	205	0.0120816457337	0.103308607342	0.567	0.625	-0.058
4552	PTGES3L	PTGES3L	chr17	-	41123623	41123713	41131186	41131285	41122305	41122359	41131394	41131461	4552	10	16	5	0	224	215	0.0121068122623	0.103373550855	0.375	1.0	-0.625
1996	IL12A	IL12A	chr3	+	159710798	159710912	159711237	159711279	159707953	159708099	159711354	159711396	1996	25	5	8	9	239	167	0.0121913897973	0.103944849533	0.777	0.383	0.394
4664	DAG1	DAG1	chr3	+	49526058	49526178	49530259	49530406	49507564	49507866	49547851	49548252	4664	36	15	10	15	245	272	0.0122158792072	0.104002919502	0.727	0.425	0.302
1043	CENPH	CENPH	chr5	+	68498745	68498797	68504022	68504186	68498332	68498396	68505533	68506184	1043	44	159	139	308	177	289	0.0123067616416	0.104625258291	0.311	0.424	-0.113
1248	UBE2C	UBE2C	chr20	+	44442075	44442103	44443022	44443109	44441214	44441435	44444179	44444384	1248	40	1015	16	838	153	212	0.0123687795406	0.105000764845	0.052	0.026	0.026
2980	RPS15A	RPS15A	chr16	-	18796059	18796145	18799384	18799464	18794276	18794424	18800302	18800440	2980	4475	3024	6622	4142	205	211	0.0125105791349	0.10602128929	0.604	0.622	-0.018
4140	MYO10	MYO10	chr5	-	16761572	16761655	16762153	16762222	16758226	16758335	16762653	16762746	4140	77	56	128	158	194	208	0.0125250375755	0.10602128929	0.596	0.465	0.131
767	MPV17	MPV17	chr2	-	27535546	27535639	27535860	27535976	27535081	27535114	27545314	27545389	767	146	26	133	9	241	218	0.0125832350604	0.10636087911	0.836	0.93	-0.094
4679	SH2D4A	SH2D4A	chr8	+	19214713	19214794	19218713	19218825	19192196	19192368	19221582	19221793	4679	22	116	75	206	206	237	0.0126107226247	0.106440288667	0.179	0.295	-0.116
3749	DIEXF	DIEXF	chr1	+	210015927	210016040	210016795	210017041	210015609	210015792	210024548	210030910	3749	90	149	55	152	238	371	0.0126837812518	0.106903560321	0.485	0.361	0.124
3535	ARF3	ARF3	chr12	-	49333779	49333890	49334730	49334971	49333437	49333562	49351092	49351252	3535	959	988	1355	1201	366	236	0.0127203734531	0.10705859374	0.385	0.421	-0.036
5799	ATP13A3	ATP13A3	chr3	-	194134487	194134568	194140607	194140696	194123402	194126845	194146070	194146258	5799	145	67	110	85	214	206	0.0128144145996	0.107696001556	0.676	0.555	0.121
70	RBM5	RBM5	chr3	+	50129475	50129641	50131152	50131308	50127814	50127884	50137414	50137484	70	276	306	282	231	291	281	0.0128337042339	0.107704253934	0.466	0.541	-0.075
1837	IL17RC	IL17RC	chr3	+	9971711	9971833	9972083	9972143	9971535	9971581	9972578	9972627	1837	69	8	83	27	247	185	0.0129743287849	0.108574646147	0.866	0.697	0.169
4790	FAR2	FAR2	chr12	+	29460590	29460768	29462118	29462163	29423344	29423571	29463960	29464079	4790	31	31	100	46	303	170	0.0129743196679	0.108574646147	0.359	0.549	-0.19
2178	TIRAP	TIRAP	chr11	+	126159559	126159728	126160356	126160480	126152981	126153048	126160697	126160856	2178	0	17	12	40	294	249	0.0130295233602	0.108881656148	0.0	0.203	-0.203
1064	ATE1	ATE1	chr10	-	123658355	123658484	123659380	123659509	123629520	123629553	123670420	123670666	1064	34	41	33	86	254	254	0.0131355494866	0.109164476708	0.453	0.277	0.176
1347	ZFYVE27	ZFYVE27	chr10	+	99508025	99508121	99509230	99509343	99504485	99504672	99510087	99510227	1347	58	137	48	61	221	238	0.0131451492648	0.109164476708	0.313	0.459	-0.146
2212	HSD17B11	HSD17B11	chr4	-	88295850	88295982	88303406	88303514	88293860	88293967	88312012	88312455	2212	221	224	74	116	233	257	0.0131561472014	0.109164476708	0.521	0.413	0.108
4938	MAMSTR	MAMSTR	chr19	-	49217622	49217817	49218062	49218165	49217116	49217302	49218518	49218703	4938	3	2	26	0	228	320	0.0130830798149	0.109164476708	0.678	1.0	-0.322
5813	FCHSD2	FCHSD2	chr11	-	72794739	72794785	72851075	72851173	72726853	72726930	72852901	72853143	5813	35	4	72	30	223	171	0.0131306675407	0.109164476708	0.87	0.648	0.222
1096	SDR39U1	SDR39U1	chr14	-	24910879	24911001	24911383	24911466	24909988	24910132	24911551	24911658	1096	22	32	52	170	208	247	0.013220954825	0.109438563503	0.449	0.266	0.183
6343	ALG13	ALG13	chrX	+	110925359	110925463	110925463	110925522	110924397	110924652	110928192	110928331	6343	23	50	19	100	229	184	0.0132263842683	0.109438563503	0.27	0.132	0.138
1573	CUX1	CUX1	chr7	+	101713618	101713697	101740643	101740781	101671377	101671425	101747615	101747739	1573	108	230	72	238	204	263	0.0132698804521	0.10949047223	0.377	0.281	0.096
841	OARD1	OARD1	chr6	-	41037814	41037873	41038870	41039015	41034530	41035176	41039334	41039414	841	52	7	196	6	270	184	0.0132546425615	0.10949047223	0.835	0.957	-0.122
2578	SEC16A	SEC16A	chr9	-	139357338	139357584	139358130	139358192	139355628	139355726	139358871	139359014	2578	34	234	85	343	187	371	0.0133167871528	0.109723611793	0.224	0.33	-0.106
908	SSR1	SSR1	chr6	-	7295624	7295718	7298979	7299056	7281375	7290164	7301542	7301805	908	450	491	401	343	202	219	0.0134281055085	0.110486076513	0.498	0.559	-0.061
5307	RBM26	RBM26	chr13	-	79927287	79927359	79928573	79928705	79918803	79918929	79929354	79929519	5307	144	4	194	19	257	197	0.013506997127	0.110979977791	0.965	0.887	0.078
1504	HNRNPR	HNRNPR	chr1	-	23650048	23650225	23660010	23660124	23648020	23648156	23664246	23664354	1504	626	656	887	1110	239	302	0.0136491703784	0.111991728502	0.547	0.502	0.045
10	FOXM1	FOXM1	chr12	-	2974520	2974565	2975558	2975687	2973848	2973918	2977728	2977920	10	519	133	518	92	254	170	0.013687004045	0.112145744842	0.723	0.79	-0.067
2553	CCDC15	CCDC15	chr11	+	124861356	124861479	124862475	124862583	124857022	124858030	124863064	124863139	2553	5	9	8	1	248	233	0.0137142368277	0.112212594238	0.343	0.883	-0.54
1199	PSME3	PSME3	chr17	+	40990109	40990222	40990747	40990816	40989665	40989714	40990961	40991029	1199	791	200	985	320	238	194	0.0137924395423	0.112245978303	0.763	0.715	0.048
2909	SEPT2	SEPT2	chr2	+	242255836	242255970	242259617	242259702	242255275	242255397	242263630	242263656	2909	7	11	54	22	259	210	0.0138304815051	0.112245978303	0.34	0.666	-0.326
3274	AGBL3	AGBL3	chr7	+	134674000	134674061	134678243	134678429	134672625	134672747	134701802	134701910	3274	4	0	2	7	186	311	0.013771983221	0.112245978303	1.0	0.323	0.677
4419	TMEM63B	TMEM63B	chr6	+	44120329	44120435	44121412	44121580	44118300	44118366	44121809	44121925	4419	7	254	0	314	231	293	0.0138327952184	0.112245978303	0.034	0.0	0.034
4472	SRP19	SRP19	chr5	+	112198204	112198280	112200153	112200225	112196884	112197114	112200317	112200429	4472	265	240	301	199	201	197	0.0137512533548	0.112245978303	0.52	0.597	-0.077
4493	CAST	CAST	chr5	+	96063192	96063234	96064856	96064913	96058342	96058402	96065315	96065429	4493	222	267	484	760	167	182	0.0138083382604	0.112245978303	0.475	0.41	0.065
1299	CERS4	CERS4	chr19	+	8275589	8275746	8315959	8316133	8274216	8274378	8319382	8319500	1299	28	92	5	53	282	299	0.0139189692791	0.112789664282	0.244	0.091	0.153
1426	TRAM1	TRAM1	chr8	-	71510129	71510246	71510368	71510490	71508497	71508556	71512253	71512317	1426	968	1398	1210	1519	247	242	0.013968979756	0.113039213074	0.404	0.438	-0.034
3713	ZC3HC1	ZC3HC1	chr7	-	129663350	129663563	129664102	129664346	129662158	129662365	129665997	129666152	3713	191	196	219	157	369	338	0.0139952591189	0.113096304116	0.472	0.561	-0.089
1127	PDLIM1	PDLIM1	chr10	-	96998324	96998442	97006971	97007123	96997324	96997868	97023620	97023820	1127	324	367	1002	912	277	243	0.0140419671211	0.113276017964	0.436	0.491	-0.055
5659	NIPA2	NIPA2	chr15	-	23014437	23014528	23019799	23019856	23012278	23012439	23021197	23021429	5659	190	328	129	313	182	216	0.0140560076685	0.113276017964	0.407	0.328	0.079
1676	STPG1	STPG1	chr1	-	24710391	24710493	24718050	24718169	24706142	24706313	24727808	24727946	1676	28	14	54	67	244	227	0.0141694341987	0.113567822059	0.65	0.429	0.221
344	ECE1	ECE1	chr1	-	21599191	21599404	21605683	21605825	21586763	21586885	21616562	21616649	344	212	734	519	1431	267	338	0.0141620544286	0.113567822059	0.268	0.315	-0.047
4341	SEC11A	SEC11A	chr15	-	85230855	85231005	85234765	85234875	85223943	85224063	85259255	85259691	4341	519	1288	1001	2120	235	275	0.0141256405731	0.113567822059	0.32	0.356	-0.036
872	MDN1	MDN1	chr6	-	90394594	90394704	90395545	90395692	90393549	90393623	90396620	90396742	872	43	13	50	38	272	235	0.0141459183708	0.113567822059	0.741	0.532	0.209
3219	PRMT7	PRMT7	chr16	+	68349799	68349977	68355328	68355365	68344876	68345002	68358585	68358735	3219	68	9	79	28	303	162	0.0143200307371	0.114545442842	0.802	0.601	0.201
4524	GBF1	GBF1	chr10	+	104127974	104128211	104128495	104128589	104127234	104127317	104128967	104129144	4524	293	101	391	192	362	219	0.01433034947	0.114545442842	0.637	0.552	0.085
1732	UBA7	UBA7	chr3	-	49849840	49849976	49850080	49850171	49849541	49849639	49850494	49850601	1732	23	22	5	19	216	261	0.0144765406847	0.115088498443	0.558	0.241	0.317
2858	NPC1	NPC1	chr18	-	21127969	21128072	21131590	21131691	21124923	21125113	21134721	21134948	2858	373	209	381	284	226	228	0.0144701990861	0.115088498443	0.643	0.575	0.068
5082	GYG1	GYG1	chr3	+	148727062	148727189	148741839	148742059	148714528	148714691	148744546	148745456	5082	217	508	286	512	252	345	0.0144661638899	0.115088498443	0.369	0.433	-0.064
5588	CD46	CD46	chr1	+	207956636	207956675	207958415	207958451	207943665	207943707	207958963	207959027	5588	230	156	485	444	164	161	0.0144383353725	0.115088498443	0.591	0.517	0.074
5902	CENPN	CENPN	chr16	+	81051362	81051439	81053704	81053881	81050930	81050990	81056359	81056487	5902	113	231	169	238	202	302	0.0145258453221	0.115324626221	0.422	0.515	-0.093
1963	KLHDC4	KLHDC4	chr16	-	87788799	87788898	87795554	87795646	87782278	87782415	87799397	87799598	1963	30	22	57	93	217	224	0.0146076444013	0.115686602574	0.585	0.388	0.197
5336	SLC50A1	SLC50A1	chr1	+	155109303	155109427	155110036	155110198	155108774	155108872	155110454	155110574	5336	11	106	13	368	249	287	0.0146107675867	0.115686602574	0.107	0.039	0.068
363	FLNA	FLNA	chrX	-	153580548	153580815	153580920	153581043	153580251	153580389	153581139	153581292	363	1142	3018	2676	6387	248	392	0.0146564021895	0.11589195441	0.374	0.398	-0.024
2435	TNC	TNC	chr9	-	117808688	117808961	117825195	117825468	117804497	117804620	117826074	117826347	2435	418	518	1033	1546	398	398	0.0147397291975	0.116238373819	0.447	0.401	0.046
4765	TFRC	TFRC	chr3	-	195800800	195800996	195802029	195802231	195798873	195799023	195803934	195803993	4765	1599	1551	1100	928	327	321	0.0147237695663	0.116238373819	0.503	0.538	-0.035
4536	RBBP7	RBBP7	chrX	-	16870168	16870245	16871804	16871965	16867366	16867424	16875716	16875832	4536	1429	421	1675	590	286	202	0.0148060786679	0.116304314	0.706	0.667	0.039
4619	SOGA1	SOGA1	chr20	-	35434255	35434360	35436915	35437146	35433137	35433305	35438384	35438510	4619	95	67	131	53	356	230	0.0148073994877	0.116304314	0.478	0.615	-0.137
5308	RBM26	RBM26	chr13	-	79927287	79927359	79928573	79928696	79918803	79918929	79929354	79929519	5308	108	4	146	19	248	197	0.0147730338172	0.116304314	0.955	0.859	0.096
4236	MAP4K4	MAP4K4	chr2	+	102477286	102477448	102480282	102480513	102476197	102476326	102481391	102481498	4236	171	93	299	107	287	356	0.0149503956494	0.117270903474	0.695	0.776	-0.081
471	UBE2F	UBE2F	chr2	+	238903385	238903451	238933982	238934053	238896604	238896634	238944518	238944581	471	175	12	109	1	191	196	0.0151031979224	0.118311735523	0.937	0.991	-0.054
4391	CANX	CANX	chr5	+	179149804	179150020	179150660	179150780	179147404	179147561	179151657	179151784	4391	4015	3424	3423	2682	341	245	0.0151631633443	0.118593115666	0.457	0.478	-0.021
5627	RICTOR	RICTOR	chr5	-	38975638	38975706	38978684	38978750	38971978	38972061	38981968	38982138	5627	2	5	0	35	191	193	0.0151995936108	0.118593115666	0.288	0.0	0.288
972	EIF2A	EIF2A	chr3	+	150276174	150276249	150280328	150280447	150270142	150270212	150281301	150281401	972	216	290	231	417	200	244	0.0151947639593	0.118593115666	0.476	0.403	0.073
1729	DSN1	DSN1	chr20	-	35399275	35399596	35399827	35399876	35396371	35396445	35402064	35402230	1729	14	359	32	378	174	446	0.0152520946725	0.11873745426	0.091	0.178	-0.087
3164	HDX	HDX	chrX	-	83730258	83730405	83743031	83743140	83723479	83724583	83757349	83757487	3164	6	6	0	8	234	272	0.0152689099298	0.11873745426	0.538	0.0	0.538
3338	POMGNT1	POMGNT1	chr1	-	46660224	46660323	46660515	46660633	46659945	46660073	46661482	46661596	3338	205	212	291	218	243	224	0.015278642338	0.11873745426	0.471	0.552	-0.081
5838	PSMD13	PSMD13	chr11	+	238997	239076	244040	244216	236807	237144	244425	244469	5838	546	313	616	444	204	301	0.0153213320805	0.118912132757	0.72	0.672	0.048
4335	FADS3	FADS3	chr11	-	61644337	61644435	61644982	61645059	61643830	61643927	61645626	61645687	4335	152	98	73	78	202	223	0.0153903449608	0.119290381297	0.631	0.508	0.123
3614	ATP6V0A1	ATP6V0A1	chr17	+	40620027	40620125	40622107	40622236	40618446	40618525	40629677	40629760	3614	71	70	132	76	223	254	0.0154210662472	0.119296219497	0.536	0.664	-0.128
4595	BORA	BORA	chr13	+	73305418	73305525	73309097	73309143	73301886	73302145	73312099	73312181	4595	4	46	9	22	232	171	0.0154316544343	0.119296219497	0.06	0.232	-0.172
2488	ATP2C1	ATP2C1	chr3	+	130718361	130718503	130720063	130720188	130717137	130717233	130734995	130735555	2488	522	100	888	119	267	250	0.0155364692068	0.119791675418	0.83	0.875	-0.045
5254	GMDS	GMDS	chr6	-	1742701	1742820	1930336	1930464	1726649	1726746	1960100	1960205	5254	93	183	295	406	253	244	0.0155164137605	0.119791675418	0.329	0.412	-0.083
117	CCM2	CCM2	chr7	+	45109424	45109560	45112324	45112382	45077851	45078025	45113058	45113170	117	51	144	41	205	261	183	0.0156597796061	0.120584402386	0.199	0.123	0.076
5994	POLB	POLB	chr8	+	42206533	42206608	42207524	42207583	42202470	42202537	42210036	42210086	5994	84	76	167	92	200	184	0.0157145870164	0.120848255448	0.504	0.625	-0.121
1517	DNM2	DNM2	chr19	+	10906736	10906875	10908055	10908194	10906047	10906115	10909161	10909248	1517	635	186	1015	227	264	264	0.0157806611911	0.121197950114	0.773	0.817	-0.044
3722	SHC1	SHC1	chr1	-	154938018	154938257	154938421	154938553	154934773	154936407	154938637	154938707	3722	285	1379	286	1105	257	364	0.0158073785525	0.121244860527	0.226	0.268	-0.042
2449	STOML2	STOML2	chr9	-	35102091	35102191	35102682	35102820	35101900	35101959	35103046	35103192	2449	93	776	127	746	263	225	0.0159425881522	0.122096060647	0.093	0.127	-0.034
473	UBE2F	UBE2F	chr2	+	238903385	238903451	238933982	238934053	238881733	238881867	238944518	238944581	473	2	10	3	0	191	196	0.0159598624235	0.122096060647	0.17	1.0	-0.83
4186	ZNF415	ZNF415	chr19	-	53625656	53625865	53625914	53625996	53619565	53619686	53636001	53636171	4186	46	3	7	4	207	334	0.0159922256882	0.122184758083	0.961	0.738	0.223
1857	CCT5	CCT5	chr5	+	10261671	10261857	10262592	10262730	10258497	10258647	10263245	10263426	1857	1315	2956	1269	2542	311	263	0.0162503643702	0.123995970934	0.273	0.297	-0.024
5727	PPHLN1	PPHLN1	chr12	+	42748962	42749024	42768664	42768876	42729684	42729776	42778741	42778798	5727	112	509	124	396	187	337	0.0162903722838	0.124140233349	0.284	0.361	-0.077
1551	POLL	POLL	chr10	-	103343264	103343438	103345618	103345913	103342519	103342648	103346878	103346957	1551	19	44	75	82	420	299	0.0165525695789	0.125812360249	0.235	0.394	-0.159
3922	FLII	FLII	chr17	-	18152639	18152722	18154151	18154331	18152440	18152515	18154578	18154791	3922	386	113	1845	710	305	208	0.0165415395128	0.125812360249	0.7	0.639	0.061
1431	ENO1	ENO1	chr1	-	8930510	8930569	8931949	8932045	8928046	8928116	8934882	8934976	1431	10461	5139	12965	6728	221	184	0.016594080196	0.125965127475	0.629	0.616	0.013
3500	SPINT1	SPINT1	chr15	+	41146257	41146284	41146594	41146720	41145908	41146079	41146836	41146887	3500	13	39	192	1350	152	251	0.0166549320855	0.126264130746	0.355	0.19	0.165
2082	MRPS15	MRPS15	chr1	-	36923523	36923582	36927688	36927764	36921787	36921979	36929406	36929451	2082	438	474	405	548	201	184	0.0167276802985	0.126652436546	0.458	0.404	0.054
5920	DLST	DLST	chr14	+	75349293	75349327	75352288	75352337	75348593	75348719	75355797	75355850	5920	7	124	6	429	159	174	0.0167751359686	0.126848489593	0.058	0.015	0.043
2310	IL18	IL18	chr11	-	112020794	112020929	112025697	112025784	112019325	112019459	112034628	112034840	2310	119	115	201	285	212	260	0.0167966995159	0.126848502249	0.559	0.464	0.095
6315	KCTD20	KCTD20	chr6	+	36442565	36442839	36446897	36447000	36437828	36438034	36447367	36447488	6315	543	187	272	130	399	228	0.0168709347208	0.127245780721	0.624	0.545	0.079
1099	RFK	RFK	chr9	-	79003469	79003572	79007333	79007485	79000432	79002445	79009005	79009444	1099	164	244	280	305	277	228	0.0169424783358	0.127621767029	0.356	0.43	-0.074
3982	TMCO3	TMCO3	chr13	+	114188359	114188555	114193671	114193822	114174930	114175048	114201614	114201694	3982	1019	1033	707	605	321	276	0.0169691004381	0.12765884639	0.459	0.501	-0.042
2032	AGPAT4	AGPAT4	chr6	-	161575180	161575342	161587279	161587449	161574377	161574531	161653067	161653334	2032	39	39	78	38	295	287	0.0170772040374	0.128308034932	0.493	0.666	-0.173
2878	IST1	IST1	chr16	+	71957190	71957283	71958675	71958720	71956376	71956583	71961516	71964540	2878	76	62	259	130	218	170	0.0171184675798	0.128454011189	0.489	0.608	-0.119
1028	ZNF33A	ZNF33A	chr10	+	38314275	38314339	38328340	38328420	38306218	38306314	38343302	38348995	1028	0	2	14	1	189	205	0.0172113839114	0.128755922772	0.0	0.938	-0.938
4130	MEAF6	MEAF6	chr1	-	37967404	37967597	37974878	37974924	37961485	37961519	37975055	37975143	4130	103	426	152	446	171	318	0.0172290793958	0.128755922772	0.31	0.388	-0.078
450	BCL2L11	BCL2L11	chr2	+	111907620	111907724	111911356	111911481	111881309	111881716	111921709	111926022	450	45	8	100	4	229	250	0.0172547222665	0.128755922772	0.86	0.965	-0.105
5632	LARP4	LARP4	chr12	+	50860741	50860903	50867197	50867319	50856364	50856413	50867781	50867950	5632	251	176	205	99	287	247	0.0172681324269	0.128755922772	0.551	0.641	-0.09
982	TANGO2	TANGO2	chr22	+	20043465	20043536	20050860	20050965	20039987	20040107	20052064	20053449	982	51	36	20	33	196	230	0.0172002552496	0.128755922772	0.624	0.416	0.208
2612	ARFGAP2	ARFGAP2	chr11	-	47193831	47193884	47197401	47197474	47193214	47193351	47198066	47198185	2612	70	57	100	138	198	178	0.0173439750234	0.128977030554	0.525	0.394	0.131
2669	CRTC1	CRTC1	chr19	+	18879294	18879603	18885709	18885796	18876213	18876338	18886450	18886631	2669	31	20	5	13	434	212	0.0173635574025	0.128977030554	0.431	0.158	0.273
2817	TSACC	TSACC	chr1	+	156309424	156309582	156314370	156314499	156308230	156308396	156316569	156316785	2817	5	2	0	5	283	254	0.0173406068785	0.128977030554	0.692	0.0	0.692
6386	ARMC8	ARMC8	chr3	+	137907296	137907372	137928658	137928735	137906089	137906441	137940767	137940839	6386	33	67	24	102	201	202	0.0174831940531	0.129701930157	0.331	0.191	0.14
1759	DNAJC7	DNAJC7	chr17	-	40133872	40134025	40134272	40134419	40129278	40129341	40135580	40135654	1759	979	853	860	634	272	278	0.0175879026447	0.130150479571	0.54	0.581	-0.041
602	ITGA7	ITGA7	chr12	-	56093653	56093773	56094045	56094177	56092493	56092701	56094682	56094938	602	25	29	1	10	257	245	0.0175801342882	0.130150479571	0.451	0.087	0.364
2598	MELK	MELK	chr9	+	36589532	36589649	36597218	36597287	36572858	36573004	36599390	36599483	2598	13	183	35	226	242	194	0.0176317973542	0.130153857038	0.054	0.11	-0.056
3934	KIF26B	KIF26B	chr1	+	245848706	245852109	245861407	245861610	245847534	245847697	245862188	245862339	3934	655	71	701	48	3528	328	0.0176326065033	0.130153857038	0.462	0.576	-0.114
3122	HACL1	HACL1	chr3	-	15628031	15628109	15631046	15631119	15626754	15626849	15633106	15633187	3122	53	33	35	46	198	203	0.0178146924757	0.13132231085	0.622	0.438	0.184
54	EIF4A2	EIF4A2	chr3	+	186505283	186505373	186505591	186505671	186504915	186505053	186506913	186507685	54	1426	761	764	338	215	205	0.0178355475725	0.13132231085	0.641	0.683	-0.042
2358	SH3RF2	SH3RF2	chr5	+	145427334	145427426	145435543	145435776	145393309	145393624	145439428	145439787	2358	48	66	137	316	217	358	0.0178876137699	0.13154103976	0.545	0.417	0.128
3984	TMCO3	TMCO3	chr13	+	114164552	114164739	114188359	114188555	114157810	114157903	114193671	114193822	3984	1128	885	848	563	312	321	0.0180611206285	0.132320762961	0.567	0.608	-0.041
40	CBFB	CBFB	chr16	+	67100584	67100701	67116115	67116242	67070541	67070658	67132612	67134958	40	179	145	387	225	242	252	0.0180202530773	0.132320762961	0.562	0.642	-0.08
677	EIF4G2	EIF4G2	chr11	-	10828366	10828432	10828801	10828928	10827453	10827594	10830251	10830582	677	939	3374	1053	3351	252	191	0.0180403431907	0.132320762961	0.174	0.192	-0.018
2436	TNC	TNC	chr9	-	117810538	117810811	117825195	117825468	117808688	117808961	117826074	117826347	2436	417	142	1034	458	398	398	0.0182490999366	0.133531660357	0.746	0.693	0.053
1340	ZFYVE27	ZFYVE27	chr10	+	99504485	99504672	99509230	99509343	99498233	99498431	99510087	99510227	1340	31	125	32	64	312	238	0.0183073994197	0.133791839486	0.159	0.276	-0.117
5576	VMP1	VMP1	chr17	+	57842331	57842499	57851114	57851246	57816197	57816308	57886156	57886237	5576	632	476	545	330	293	257	0.0183677370069	0.134066249146	0.538	0.592	-0.054
4466	FOPNL	FOPNL	chr16	-	15967347	15967484	15977864	15978062	15959575	15961373	15982414	15982506	4466	96	188	177	238	323	262	0.0185020832313	0.134579910775	0.293	0.376	-0.083
4553	SLC35A1	SLC35A1	chr6	+	88187079	88187257	88210225	88210385	88182642	88182737	88210875	88211028	4553	80	81	57	99	303	285	0.0184827514857	0.134579910775	0.482	0.351	0.131
5793	RPN2	RPN2	chr20	+	35812582	35812776	35826799	35826895	35807455	35807772	35827452	35827628	5793	1628	1048	1634	919	319	221	0.0185067393876	0.134579910775	0.518	0.552	-0.034
749	DCAF10	DCAF10	chr9	+	37819284	37819398	37842085	37842283	37800782	37801402	37854776	37854979	749	49	110	75	98	239	323	0.0185873017013	0.134998883838	0.376	0.508	-0.132
1743	NT5C3B	NT5C3B	chr17	-	39987052	39987142	39988643	39988729	39985041	39985204	39991321	39991368	1743	168	441	139	263	211	215	0.0187242465388	0.13582582292	0.28	0.35	-0.07
852	YY1AP1	YY1AP1	chr1	-	155638417	155638568	155640110	155640255	155631097	155631214	155642350	155642522	852	267	132	131	97	270	276	0.0187502847807	0.135847198725	0.674	0.58	0.094
5015	LDLR	LDLR	chr19	+	11233849	11234020	11238683	11238761	11231045	11231198	11240188	11240346	5015	247	92	1765	886	296	203	0.0188647295622	0.136340545472	0.648	0.577	0.071
5118	PIGO	PIGO	chr9	-	35093026	35093206	35093897	35094021	35092539	35092764	35094212	35094356	5118	53	36	167	199	249	305	0.0188610037454	0.136340545472	0.643	0.507	0.136
390	DAP3	DAP3	chr1	+	155697398	155697529	155698832	155698913	155695717	155695810	155698998	155699157	390	799	405	533	336	256	206	0.0189006777781	0.136432745237	0.614	0.561	0.053
2472	MBOAT2	MBOAT2	chr2	-	9028147	9028203	9048750	9048846	9022640	9022695	9083315	9083393	2472	67	86	160	128	221	181	0.0190182111983	0.13694508749	0.39	0.506	-0.116
4672	DAG1	DAG1	chr3	+	49514281	49514338	49524686	49524848	49508397	49508482	49547851	49548252	4672	5	22	7	5	182	287	0.0190122148969	0.13694508749	0.264	0.688	-0.424
2255	DNM1L	DNM1L	chr12	+	32890798	32890876	32891197	32891230	32890038	32890095	32892997	32893174	2255	90	95	99	165	203	158	0.0190607879153	0.137076787301	0.424	0.318	0.106
5728	PPHLN1	PPHLN1	chr12	+	42748962	42749024	42792655	42792796	42729684	42729776	42835116	42835765	5728	114	617	123	475	187	266	0.0190831019547	0.137076787301	0.208	0.269	-0.061
4356	UPF3A	UPF3A	chr13	+	115048311	115048418	115051776	115051875	115047058	115047321	115051993	115052104	4356	79	232	69	127	232	224	0.0191699530577	0.137532724193	0.247	0.344	-0.097
6290	ZNF133	ZNF133	chr20	+	18270542	18270718	18286962	18287037	18268926	18269248	18295712	18297640	6290	2	15	6	5	301	200	0.0194653396161	0.139481842828	0.081	0.444	-0.363
1921	PTP4A2	PTP4A2	chr1	-	32377296	32377427	32381495	32381588	32372021	32374561	32384570	32385259	1921	371	161	751	246	218	256	0.0195435317309	0.139688547874	0.73	0.782	-0.052
3419	H2AFY	H2AFY	chr5	-	134688635	134688735	134696186	134696294	134681657	134681747	134705095	134705293	3419	511	656	842	1285	233	225	0.0195604335983	0.139688547874	0.429	0.388	0.041
6013	GLB1	GLB1	chr3	-	33099580	33099761	33109721	33109782	33094982	33095041	33110311	33110462	6013	192	570	175	389	186	306	0.01956541959	0.139688547874	0.357	0.425	-0.068
1245	UBE2C	UBE2C	chr20	+	44444028	44444179	44444179	44444384	44443022	44443109	44444492	44444552	1245	24	4713	44	3536	276	330	0.019603745671	0.139792528221	0.006	0.015	-0.009
270	HSPA8	HSPA8	chr11	-	122931300	122931506	122931827	122932037	122930823	122930976	122932771	122933043	270	11010	11216	12668	12357	335	331	0.0196910167389	0.140244856507	0.492	0.503	-0.011
2587	ACOX1	ACOX1	chr17	-	73956295	73956456	73969705	73969866	73953539	73953647	73974614	73974774	2587	35	121	63	123	286	286	0.0197325154692	0.140370481869	0.224	0.339	-0.115
1888	EML3	EML3	chr11	-	62373326	62373452	62373534	62373686	62372584	62372652	62374429	62374571	1888	87	6	124	1	277	251	0.019984536092	0.141991577088	0.929	0.991	-0.062
4569	CHMP4B	CHMP4B	chr20	+	32438757	32438872	32439882	32440009	32436272	32436450	32441301	32442173	4569	1376	2108	1105	1908	240	252	0.0200309584455	0.142149732853	0.407	0.378	0.029
3154	LNX2	LNX2	chr13	-	28133978	28134122	28136549	28136918	28130372	28130550	28141776	28141976	3154	111	72	157	62	494	269	0.0200677966035	0.142239575203	0.456	0.58	-0.124
2901	SEPT2	SEPT2	chr2	+	242255836	242255955	242259617	242259702	242255275	242255397	242263630	242263656	2901	6	11	45	22	244	210	0.0201123244085	0.142363718933	0.319	0.638	-0.319
4695	FLOT1	FLOT1	chr6	-	30709390	30709481	30709568	30709644	30708966	30709110	30709923	30709980	4695	176	367	93	275	201	216	0.0201337096978	0.142363718933	0.34	0.267	0.073
1100	ZNF562	ZNF562	chr19	-	9767222	9767329	9770054	9770143	9759337	9764554	9771395	9771550	1100	23	3	19	12	214	232	0.0201733777449	0.142472966715	0.893	0.632	0.261
2294	TANC1	TANC1	chr2	+	160006880	160007067	160019793	160020057	159992704	159992809	160025760	160025862	2294	30	112	80	170	312	389	0.0202065662763	0.142536246287	0.25	0.37	-0.12
2584	KIF23	KIF23	chr15	+	69733106	69733418	69737128	69737380	69732242	69732416	69738347	69738430	2584	250	1025	279	910	437	377	0.0202572074883	0.14272233731	0.174	0.209	-0.035
1824	CDKL3	CDKL3	chr5	-	133644264	133644418	133647982	133648071	133643828	133644157	133655048	133655188	1824	0	17	3	6	214	279	0.0203648300416	0.143308965472	0.0	0.395	-0.395
4608	POLH	POLH	chr6	+	43555008	43555226	43565432	43565602	43550743	43550878	43568724	43568828	4608	179	122	180	177	343	295	0.0204526897845	0.143755285546	0.558	0.467	0.091
5476	ACTN1	ACTN1	chr14	-	69349589	69349772	69350884	69351025	69349174	69349309	69351491	69351600	5476	515	775	2596	4514	266	308	0.0204957775135	0.143886228057	0.435	0.4	0.035
5109	RABEPK	RABEPK	chr9	+	127982817	127982979	127990188	127990338	127965286	127965345	127994874	127995024	5109	30	234	31	126	287	275	0.0205269737221	0.143933476051	0.109	0.191	-0.082
3473	BZW1	BZW1	chr2	+	201680389	201680484	201681047	201681113	201680063	201680240	201681828	201681964	3473	1417	610	2581	963	220	191	0.020557356276	0.143974913062	0.669	0.699	-0.03
2107	YWHAE	YWHAE	chr17	-	1264385	1264592	1265195	1265302	1257504	1257641	1268152	1268352	2107	1773	2335	3718	5350	232	332	0.0206138796659	0.144199113049	0.521	0.499	0.022
3983	TMCO3	TMCO3	chr13	+	114188359	114188555	114202617	114202767	114174930	114175048	114203739	114204544	3983	1021	771	706	446	321	275	0.0206715272735	0.144259305991	0.532	0.576	-0.044
5016	LDLR	LDLR	chr19	+	11233849	11234020	11238683	11238761	11227534	11227674	11240188	11240346	5016	61	92	384	876	296	203	0.020654347765	0.144259305991	0.313	0.231	0.082
2810	CLEC16A	CLEC16A	chr16	+	11076734	11076848	11096930	11097114	11071081	11071256	11114049	11114182	2810	4	33	2	128	239	309	0.0207063255098	0.144330939543	0.135	0.02	0.115
4662	DAG1	DAG1	chr3	+	49508397	49508482	49514281	49514333	49507564	49507866	49547851	49548252	4662	6	8	1	15	210	177	0.0207622675327	0.144378746921	0.387	0.053	0.334
6037	TMEM117	TMEM117	chr12	+	44693362	44693522	44770377	44770507	44605072	44605170	44781808	44783545	6037	67	25	32	27	285	255	0.0207540722812	0.144378746921	0.706	0.515	0.191
5299	REXO2	REXO2	chr11	+	114316700	114316809	114318547	114318601	114311377	114311461	114320567	114321000	5299	28	263	15	299	234	179	0.0207945415542	0.144432453322	0.075	0.037	0.038
2141	FANCG	FANCG	chr9	-	35076428	35076580	35076967	35077098	35075958	35076025	35077260	35077396	2141	90	97	213	151	256	277	0.0208647351174	0.144749099877	0.501	0.604	-0.103
5820	TMF1	TMF1	chr3	-	69075146	69075248	69077050	69077143	69074710	69074863	69077376	69077446	5820	49	81	122	121	218	227	0.0209265121578	0.144868755522	0.386	0.512	-0.126
882	TMEM139	TMEM139	chr7	+	142982440	142982538	142983033	142983295	142981991	142982067	142983516	142985142	882	0	4	68	45	223	387	0.0209312327373	0.144868755522	0.0	0.724	-0.724
1276	MARCH6	MARCH6	chr5	+	10387105	10387178	10390443	10390612	10378870	10378944	10391653	10391843	1276	17	198	9	273	198	294	0.020961353008	0.144883876609	0.113	0.047	0.066
5587	CD46	CD46	chr1	+	207941123	207941168	207943665	207943707	207940357	207940540	207956636	207956675	5587	144	394	318	662	170	167	0.020982672594	0.144883876609	0.264	0.321	-0.057
4025	ACD	ACD	chr16	-	67692622	67692719	67692830	67692982	67691888	67692265	67693131	67693166	4025	73	4	191	1	277	222	0.0210483977278	0.145167319851	0.936	0.994	-0.058
6072	CRCP	CRCP	chr7	+	65599266	65599361	65610429	65610487	65592690	65592727	65617194	65619553	6072	18	87	7	96	220	183	0.0213096252787	0.146796868284	0.147	0.057	0.09
2579	SEC16A	SEC16A	chr9	-	139339503	139339563	139340096	139340171	139338274	139338352	139341306	139341401	2579	89	50	122	38	200	185	0.0214687025127	0.147719739044	0.622	0.748	-0.126
2836	GNB1	GNB1	chr1	-	1724683	1724750	1735857	1736020	1721833	1722035	1737913	1737977	2836	2338	969	3196	1177	288	192	0.0216527148791	0.148343945722	0.617	0.644	-0.027
4689	ITGA9-AS1	ITGA9-AS1	chr3	-	37876169	37876258	37892914	37892983	37862504	37862591	37903191	37903271	4689	3	2	2	22	194	214	0.0216644554457	0.148343945722	0.623	0.091	0.532
4692	FLOT1	FLOT1	chr6	-	30708966	30709110	30709390	30709481	30708272	30708368	30709568	30709644	4692	241	141	170	66	216	269	0.0217107151566	0.148343945722	0.68	0.762	-0.082
4971	LARP1	LARP1	chr5	+	154183760	154183867	154185440	154185592	154183099	154183305	154188018	154188163	4971	545	523	542	632	232	277	0.021710278226	0.148343945722	0.554	0.506	0.048
5940	NID1	NID1	chr1	-	236175220	236175343	236176710	236176860	236156944	236157172	236180447	236180573	5940	166	115	63	71	275	248	0.021615680661	0.148343945722	0.566	0.445	0.121
881	TMEM139	TMEM139	chr7	+	142982437	142982538	142983033	142983295	142981991	142982067	142983516	142985142	881	0	4	67	45	226	387	0.0216547513061	0.148343945722	0.0	0.718	-0.718
5955	SMC4	SMC4	chr3	+	160137145	160137331	160138527	160138689	160135510	160135744	160141212	160141438	5955	1146	897	580	539	311	287	0.0217902761479	0.148714842898	0.541	0.498	0.043
4600	ACP1	ACP1	chr2	+	272036	272150	272191	272305	271865	271939	275139	275201	4600	1263	358	1024	234	239	239	0.0218253697173	0.148781749765	0.779	0.814	-0.035
2392	CLCC1	CLCC1	chr1	-	109486096	109486237	109486457	109486679	109484026	109484120	109490232	109490340	2392	127	120	147	91	347	266	0.0218927646603	0.149068442704	0.448	0.553	-0.105
5318	PLEKHG3	PLEKHG3	chr14	+	65195713	65195811	65196960	65197030	65194310	65194700	65197359	65197406	5318	20	37	166	156	223	195	0.0219705156155	0.149424905625	0.321	0.482	-0.161
2249	SLC16A5	SLC16A5	chr17	+	73094132	73094276	73096101	73096911	73089683	73089930	73100064	73100275	2249	0	27	82	616	269	935	0.0220512288381	0.149800668885	0.0	0.316	-0.316
6107	POC1A	POC1A	chr3	-	52130584	52130728	52156394	52156493	52109248	52110001	52159128	52159197	6107	166	145	156	195	224	269	0.0220771678014	0.149803896396	0.579	0.49	0.089
1203	PTMS	PTMS	chr12	+	6879086	6879165	6879322	6879384	6878768	6878840	6879557	6880118	1203	801	343	741	254	204	187	0.0221400090336	0.150057227125	0.682	0.728	-0.046
5079	NET1	NET1	chr10	+	5471132	5471192	5493792	5493900	5468617	5468684	5494320	5494488	5079	34	658	26	924	185	233	0.0221664200975	0.150063348025	0.061	0.034	0.027
4188	ORAI2	ORAI2	chr7	+	102076671	102076780	102079390	102079628	102073976	102074108	102086959	102097268	4188	23	295	5	185	234	363	0.0222215511027	0.150263661077	0.108	0.04	0.068
1032	TRIM5	TRIM5	chr11	-	5687210	5687311	5688918	5688941	5686885	5686912	5699433	5699664	1032	8	54	40	108	148	226	0.022249099567	0.150277213264	0.184	0.361	-0.177
1565	LCOR	LCOR	chr10	+	98703869	98704002	98708764	98709052	98667424	98667504	98711859	98711953	1565	22	61	33	190	258	413	0.0223355847634	0.150515744746	0.366	0.218	0.148
495	TINAGL1	TINAGL1	chr1	+	32044804	32044868	32048749	32048842	32042085	32042196	32049061	32049176	495	0	1	1	622	189	218	0.0223338524835	0.150515744746	0.0	0.002	-0.002
6203	PUS7	PUS7	chr7	-	105103067	105103197	105105759	105105861	105099614	105099706	105108783	105108910	6203	72	109	52	131	227	255	0.0225902295345	0.152057574773	0.426	0.308	0.118
4480	YTHDF3	YTHDF3	chr8	+	64087889	64087975	64098705	64100303	64081945	64081970	64122240	64125346	4480	98	2543	77	2842	211	1723	0.0226405791233	0.152222316551	0.239	0.181	0.058
6098	SRF	SRF	chr6	+	43144285	43144405	43146031	43146223	43143443	43143705	43146543	43146620	6098	188	291	165	346	245	317	0.0226998455586	0.152446565549	0.455	0.382	0.073
4646	TBRG4	TBRG4	chr7	-	45143697	45143855	45144136	45144308	45142931	45143042	45145039	45145363	4646	207	255	362	339	297	283	0.0227695580129	0.152740376043	0.436	0.504	-0.068
3177	HSPBAP1	HSPBAP1	chr3	-	122487547	122487729	122496567	122496753	122478070	122478207	122512463	122512666	3177	72	48	18	27	311	307	0.0229414826921	0.15313153871	0.597	0.397	0.2
4470	DOT1L	DOT1L	chr19	+	2191010	2191239	2193687	2193782	2189730	2189794	2194513	2194576	4470	156	50	184	94	354	220	0.0229061193116	0.15313153871	0.66	0.549	0.111
5077	SUPT20H	SUPT20H	chr13	-	37595584	37595739	37596147	37596454	37593478	37593534	37598171	37598330	5077	359	227	267	224	432	280	0.0229580175323	0.15313153871	0.506	0.436	0.07
5345	CNOT8	CNOT8	chr5	+	154244751	154244945	154250220	154250382	154242766	154242955	154251289	154251434	5345	238	147	376	312	319	287	0.0228684810796	0.15313153871	0.593	0.52	0.073
5520	USP37	USP37	chr2	-	219320302	219320441	219321814	219321884	219314973	219319740	219324512	219324628	5520	8	24	22	21	195	264	0.0229467750487	0.15313153871	0.311	0.586	-0.275
5651	SFXN1	SFXN1	chr5	+	174940465	174940593	174943616	174943666	174939113	174939199	174948921	174948971	5651	229	139	248	105	253	175	0.0230363880843	0.153480261721	0.533	0.62	-0.087
871	MEGF6	MEGF6	chr1	-	3409202	3409331	3410334	3410463	3407475	3407523	3410559	3410688	871	18	4	34	28	254	254	0.023199890869	0.154394748849	0.818	0.548	0.27
3870	LAMB1	LAMB1	chr7	-	107599693	107599925	107600135	107600279	107595911	107596075	107600889	107601094	3870	810	1171	1574	2000	269	357	0.0233295708523	0.1550823337	0.479	0.511	-0.032
6194	TP53BP1	TP53BP1	chr15	-	43724391	43724875	43730521	43730614	43720213	43720366	43733723	43733781	6194	109	537	126	446	218	609	0.0234007656612	0.155380027522	0.362	0.441	-0.079
2315	WIPF1	WIPF1	chr2	-	175439931	175440108	175446037	175446167	175436403	175437174	175450250	175450339	2315	71	85	32	18	255	302	0.0234553857307	0.155567118663	0.497	0.678	-0.181
1501	ETNK2	ETNK2	chr1	-	204115769	204115892	204118830	204119090	204110442	204110585	204120722	204121310	1501	156	126	113	58	385	248	0.0236469979522	0.156133882102	0.444	0.557	-0.113
1994	CLINT1	CLINT1	chr5	-	157221905	157221980	157230657	157230727	157218710	157219003	157232873	157233120	1994	243	200	224	249	195	200	0.0236437822591	0.156133882102	0.555	0.48	0.075
3196	ZNF195	ZNF195	chr11	-	3394806	3394905	3398846	3399032	3392806	3392933	3400267	3400452	3196	14	43	4	45	311	224	0.0236012863282	0.156133882102	0.19	0.06	0.13
5629	DYNLRB1	DYNLRB1	chr20	+	33117655	33118038	33121327	33121409	33114072	33114148	33122431	33122599	5629	11	6	33	3	508	207	0.0235723723472	0.156133882102	0.428	0.818	-0.39
2659	CSE1L	CSE1L	chr20	+	47674989	47675085	47679738	47679881	47662782	47662960	47682728	47682830	2659	479	679	510	870	221	268	0.0237594367643	0.156633133425	0.461	0.416	0.045
3229	ENOSF1	ENOSF1	chr18	-	677742	677872	678695	678737	677344	677444	683245	683380	3229	23	38	39	135	167	255	0.0237758606406	0.156633133425	0.48	0.306	0.174
1966	HMGA1	HMGA1	chr6	+	34210488	34210572	34211244	34211295	34208513	34208692	34212607	34214008	1966	880	194	3943	1055	209	176	0.0238556292981	0.156807449342	0.793	0.759	0.034
748	UHRF2	UHRF2	chr9	+	6433913	6434173	6460572	6460791	6420911	6421142	6475390	6475500	748	208	184	135	169	385	344	0.0238423268426	0.156807449342	0.503	0.416	0.087
3540	LRRC40	LRRC40	chr1	-	70652947	70653021	70654774	70654956	70650467	70650597	70671072	70671361	3540	254	60	255	92	307	199	0.023892788975	0.156876425826	0.733	0.642	0.091
2399	RREB1	RREB1	chr6	+	7240670	7240835	7246656	7247454	7229229	7232140	7248743	7252213	2399	26	110	23	197	290	923	0.0240350874167	0.157634804094	0.429	0.271	0.158
1435	PDCD6	PDCD6	chr5	+	304291	304336	311407	311517	272825	272887	314531	315089	1435	52	498	84	529	170	235	0.0242100792476	0.158605675071	0.126	0.18	-0.054
2203	DNAJC21	DNAJC21	chr5	+	34941200	34941288	34944971	34945130	34938962	34939114	34945865	34945908	2203	134	236	140	344	213	284	0.0243893096383	0.159318021231	0.431	0.352	0.079
3432	AZIN2	AZIN2	chr1	+	33549554	33549728	33557650	33557823	33547778	33547955	33558882	33559017	3432	7	23	5	2	299	298	0.024391635937	0.159318021231	0.233	0.714	-0.481
6245	ERI3	ERI3	chr1	-	44785299	44785416	44804716	44804994	44773981	44774073	44820563	44820951	6245	242	26	198	9	403	242	0.0244000573056	0.159318021231	0.848	0.93	-0.082
3132	NAP1L1	NAP1L1	chr12	-	76462688	76462774	76467982	76468019	76461150	76461253	76478346	76478813	3132	21	2143	41	2296	162	211	0.0244506551871	0.159394752576	0.013	0.023	-0.01
3831	NDUFA5	NDUFA5	chr7	-	123190523	123190640	123197457	123197502	123185664	123185730	123197828	123197958	3831	10	355	2	336	170	242	0.0244930913359	0.159394752576	0.039	0.008	0.031
6256	GPI	GPI	chr19	+	34887485	34887562	34890111	34890240	34887205	34887335	34890460	34890536	6256	780	1439	710	1512	202	254	0.02447412859	0.159394752576	0.405	0.371	0.034
6127	ARHGDIA	ARHGDIA	chr17	-	79827205	79827282	79827417	79827501	79827048	79827112	79827616	79827833	6127	1063	1406	1188	1780	209	202	0.0246037863569	0.159938204572	0.422	0.392	0.03
2135	BCL2L13	BCL2L13	chr22	+	18165979	18166087	18171751	18171908	18138427	18138598	18209442	18213621	2135	49	17	132	91	233	282	0.0247038881825	0.160068866068	0.777	0.637	0.14
2146	ALAS1	ALAS1	chr3	+	52238708	52238931	52239854	52240039	52237878	52238028	52240587	52240767	2146	629	631	455	373	348	310	0.0246991040058	0.160068866068	0.47	0.521	-0.051
244	DDX55	DDX55	chr12	+	124090619	124090706	124091978	124092070	124090477	124090528	124092146	124092209	244	31	121	32	64	212	217	0.0247055125598	0.160068866068	0.208	0.339	-0.131
4910	SCHLAP1	SCHLAP1	chr2	+	181589322	181589417	181691967	181692234	181556830	181557168	181780999	181781666	4910	3	16	8	7	220	392	0.024738245348	0.160104617582	0.25	0.671	-0.421
214	NAA20	NAA20	chr20	+	20007427	20007563	20013151	20013297	19997933	19998093	20013745	20014273	214	45	826	65	762	261	271	0.0247721836135	0.160148083734	0.054	0.081	-0.027
3180	KBTBD2	KBTBD2	chr7	-	32914603	32914769	32919046	32919554	32907777	32910492	32931147	32931468	3180	429	188	403	131	633	291	0.0248532996485	0.160496116171	0.512	0.586	-0.074
619	UBAP1	UBAP1	chr9	+	34196333	34196456	34216671	34216787	34179002	34179238	34220905	34220946	619	0	22	4	16	248	241	0.0249376578952	0.160864299778	0.0	0.195	-0.195
1408	AP2M1	AP2M1	chr3	+	183898872	183899014	183899483	183899603	183898636	183898772	183899699	183899835	1408	2796	2428	1921	1837	267	245	0.0250028996868	0.161020642197	0.514	0.49	0.024
2720	FAM189B	FAM189B	chr1	-	155223874	155223985	155224190	155224247	155223649	155223769	155224443	155225274	2720	19	43	26	131	182	236	0.0250166355547	0.161020642197	0.364	0.205	0.159
5188	MAP4K3	MAP4K3	chr2	-	39583389	39583480	39605206	39605264	39570528	39570593	39664032	39664453	5188	9	70	24	74	183	216	0.0250833296382	0.16127347351	0.132	0.277	-0.145
2799	DIS3	DIS3	chr13	-	73350062	73350230	73351557	73351631	73349348	73349513	73352324	73352518	2799	119	370	103	224	199	293	0.0253047810558	0.162519680078	0.321	0.404	-0.083
2055	TFDP1	TFDP1	chr13	+	114290848	114291015	114292132	114292211	114290291	114290443	114294434	114295788	2055	1644	477	957	334	292	204	0.0253444743687	0.162597102193	0.707	0.667	0.04
5513	EZH2	EZH2	chr7	-	148511050	148511229	148512005	148512131	148508716	148508812	148512597	148512638	5513	243	423	244	327	251	304	0.0254274059228	0.16295144776	0.41	0.475	-0.065
2059	TFDP1	TFDP1	chr13	+	114265310	114265377	114277494	114277601	114240088	114240164	114285937	114286059	2059	188	964	148	577	192	232	0.0255425602482	0.163450665054	0.191	0.237	-0.046
4337	SEC11A	SEC11A	chr15	-	85213955	85214013	85223943	85224063	85212767	85213300	85259255	85259691	4337	4	536	22	840	245	183	0.0255608723185	0.163450665054	0.006	0.019	-0.013
5456	ABHD14A-ACY1	ABHD14A-ACY1	chr3	+	52021571	52021640	52022539	52022619	52020620	52020677	52022781	52022842	5456	4	58	1	140	194	205	0.0256443688522	0.163806538499	0.068	0.007	0.061
6260	MOSPD1	MOSPD1	chrX	-	134033119	134033195	134033309	134033564	134030846	134031064	134049211	134049374	6260	395	184	82	59	380	201	0.0257471384233	0.164284615341	0.532	0.424	0.108
4080	DCBLD2	DCBLD2	chr3	-	98568304	98568442	98600383	98600611	98544158	98544210	98619965	98620533	4080	3429	1956	6181	3255	353	263	0.0259330189226	0.165291387131	0.566	0.586	-0.02
3433	AZIN2	AZIN2	chr1	+	33549554	33549728	33557650	33557823	33547778	33547955	33558845	33559017	3433	7	9	5	0	299	298	0.0260947017297	0.166141915883	0.437	1.0	-0.563
37	CBFB	CBFB	chr16	+	67100584	67100701	67116115	67116242	67063629	67063716	67132612	67134958	37	5	141	22	218	242	252	0.0262558868715	0.166987440503	0.036	0.095	-0.059
1319	ACADVL	ACADVL	chr17	+	7124242	7124377	7124856	7125001	7124084	7124149	7125270	7125400	1319	403	397	1797	1485	260	270	0.0264782228256	0.168219638103	0.513	0.557	-0.044
4405	UBE2E1	UBE2E1	chr3	+	23852950	23853001	23929057	23929190	23848727	23848912	23931999	23933131	4405	453	30	415	47	176	258	0.0265588594157	0.168549913638	0.957	0.928	0.029
1964	XRCC1	XRCC1	chr19	-	44065061	44065172	44079061	44079154	44058797	44058956	44079559	44079730	1964	129	107	185	103	218	236	0.0266439335011	0.168907608607	0.566	0.66	-0.094
1063	ATE1	ATE1	chr10	-	123658355	123658484	123661905	123662135	123629520	123629553	123670420	123670666	1063	156	41	203	86	355	254	0.0268520548126	0.1694963932	0.731	0.628	0.103
2961	APOO	APOO	chrX	-	23876758	23876850	23886709	23886805	23858429	23858494	23892519	23892574	2961	91	5	95	0	221	217	0.0268251766954	0.1694963932	0.947	1.0	-0.053
3654	ECSIT	ECSIT	chr19	-	11624618	11625036	11629889	11630008	11618805	11618863	11639876	11639987	3654	24	160	46	168	244	543	0.0268361648378	0.1694963932	0.25	0.379	-0.129
4369	HSD3B7	HSD3B7	chr16	+	30996780	30997145	30997369	30997525	30996518	30996618	30997743	30997852	4369	16	11	67	117	490	281	0.0267989066491	0.1694963932	0.455	0.247	0.208
3372	ADCY6	ADCY6	chr12	-	49167722	49167881	49168184	49168301	49167251	49167430	49168473	49168561	3372	98	162	179	206	242	284	0.0268833484736	0.169512046163	0.415	0.505	-0.09
1344	ZFYVE27	ZFYVE27	chr10	+	99498233	99498431	99504485	99504672	99496877	99497078	99508025	99508121	1344	142	116	83	104	323	312	0.0269577478347	0.16961757274	0.542	0.435	0.107
4061	DTNB	DTNB	chr2	-	25678273	25678363	25705664	25705742	25674416	25674504	25754341	25754466	4061	53	45	25	8	203	215	0.0269498602147	0.16961757274	0.555	0.768	-0.213
2630	GOSR2	GOSR2	chr17	+	45009432	45009565	45012394	45012535	45008464	45008573	45015964	45018733	2630	319	296	250	175	258	266	0.0270153163324	0.169798190153	0.526	0.596	-0.07
2322	SLC20A2	SLC20A2	chr8	-	42294506	42295095	42296967	42297171	42287581	42287767	42302163	42302280	2322	203	662	743	1984	329	714	0.0270637250477	0.169920911906	0.4	0.448	-0.048
763	ELMO3	ELMO3	chr16	+	67234094	67234264	67234353	67234453	67233853	67233904	67234559	67234711	763	2	6	101	52	295	225	0.0271131877978	0.170049982745	0.203	0.597	-0.394
2281	SHKBP1	SHKBP1	chr19	+	41094987	41095084	41096635	41096759	41094529	41094685	41096881	41097305	2281	224	204	336	230	222	249	0.0274407098101	0.17192086881	0.552	0.621	-0.069
1598	TMEM143	TMEM143	chr19	-	48848416	48848611	48863328	48863433	48846577	48846708	48866547	48866788	1598	5	7	5	40	230	320	0.0274763755852	0.171961188902	0.498	0.148	0.35
1772	FAM134A	FAM134A	chr2	+	220045783	220045927	220046090	220046185	220045391	220045476	220046361	220046497	1772	261	277	235	187	269	220	0.0275822300984	0.172440233442	0.435	0.507	-0.072
1701	AMBRA1	AMBRA1	chr11	-	46431825	46431918	46455023	46455178	46430062	46430256	46456398	46456587	1701	59	54	81	41	280	218	0.0276502586792	0.172682029522	0.46	0.606	-0.146
3586	MCUR1	MCUR1	chr6	-	13801519	13801621	13802474	13802578	13800572	13800614	13807156	13807276	3586	157	132	280	323	229	227	0.0277598265164	0.173182459593	0.541	0.462	0.079
284	THEMIS2	THEMIS2	chr1	+	28206154	28206565	28208481	28208636	28203098	28203239	28209023	28209554	284	16	5	492	40	536	280	0.0278739894728	0.173710466174	0.626	0.865	-0.239
4633	GARNL3	GARNL3	chr9	+	130147305	130147424	130149471	130149610	130145716	130145824	130151182	130151398	4633	8	10	8	1	244	264	0.0280144391841	0.174401000762	0.464	0.896	-0.432
4789	FAR2	FAR2	chr12	+	29423344	29423571	29446232	29446408	29376555	29376827	29449953	29450133	4789	93	91	192	276	352	301	0.0283140433863	0.175893893603	0.466	0.373	0.093
5066	DARS2	DARS2	chr1	+	173799797	173799899	173800672	173800768	173797470	173797537	173802513	173802637	5066	185	116	200	177	227	221	0.0282941891568	0.175893893603	0.608	0.524	0.084
1555	POLL	POLL	chr10	-	103344358	103344676	103345072	103345235	103342519	103342648	103345618	103345913	1555	22	44	91	95	288	443	0.0283997679816	0.175925310075	0.435	0.596	-0.161
2877	IST1	IST1	chr16	+	71957190	71957283	71958671	71958720	71956376	71956583	71961516	71964540	2877	76	73	259	163	218	174	0.0284088126077	0.175925310075	0.454	0.559	-0.105
3868	MTHFD1L	MTHFD1L	chr6	+	151208977	151209117	151226785	151226897	151203897	151204022	151239712	151239804	3868	16	100	25	338	265	237	0.0283911850755	0.175925310075	0.125	0.062	0.063
2385	ZMYND11	ZMYND11	chr10	+	283524	283617	285377	285465	282777	282855	285995	286051	2385	99	124	180	154	218	213	0.0284666022036	0.176097813632	0.438	0.533	-0.095
3594	GAS5	GAS5	chr1	-	173833812	173833842	173834366	173834420	173833621	173833644	173834608	173834685	3594	373	282	316	183	179	155	0.0287711570845	0.177794870933	0.534	0.599	-0.065
1442	HACE1	HACE1	chr6	-	105259185	105259268	105280916	105281048	105244803	105244900	105291097	105291173	1442	25	14	35	47	257	208	0.0288191707769	0.177904702708	0.591	0.376	0.215
2072	DLAT	DLAT	chr11	+	111921957	111922073	111930626	111930789	111915861	111915954	111931761	111931898	2072	0	104	13	344	241	288	0.0288902473127	0.17796997376	0.0	0.043	-0.043
4521	TADA2A	TADA2A	chr17	+	35804797	35804870	35818625	35818689	35800605	35800763	35822181	35822225	4521	3	16	0	31	198	189	0.0288698327434	0.17796997376	0.152	0.0	0.152
1586	ITGA2	ITGA2	chr5	+	52322577	52322698	52337941	52338051	52285155	52285362	52340830	52340922	1586	48	46	253	394	246	235	0.0293314318027	0.180498758677	0.499	0.38	0.119
664	TRAPPC3	TRAPPC3	chr1	-	36603396	36603579	36605669	36605767	36602169	36602923	36614692	36615115	664	27	356	34	809	223	308	0.0294269371997	0.180775943191	0.095	0.055	0.04
963	AUP1	AUP1	chr2	-	74754374	74754490	74754597	74754717	74754067	74754248	74754862	74754965	963	623	67	723	51	245	241	0.0294379319355	0.180775943191	0.901	0.933	-0.032
6251	HADHA	HADHA	chr2	-	26415178	26415293	26416445	26416641	26414351	26414497	26417438	26417507	6251	1183	642	1018	644	321	240	0.0295888402131	0.181513187668	0.579	0.542	0.037
1766	PLEKHM2	PLEKHM2	chr1	+	16051811	16052040	16053508	16054327	16046228	16046415	16054573	16054643	1766	285	1339	312	1202	354	944	0.0296665528038	0.181611165603	0.362	0.409	-0.047
5546	XPNPEP1	XPNPEP1	chr10	-	111651479	111651584	111652769	111652833	111648260	111648353	111667448	111667573	5546	115	176	266	296	189	230	0.029646605417	0.181611165603	0.443	0.522	-0.079
6368	HIATL1	HIATL1	chr9	+	97216239	97216352	97218521	97218619	97213737	97213809	97220603	97220746	6368	270	258	303	221	238	223	0.0297862644395	0.182154463303	0.495	0.562	-0.067
4321	DNAJA1	DNAJA1	chr9	+	33026810	33026988	33030437	33030665	33026472	33026614	33034213	33034328	4321	3476	5452	1883	2724	303	353	0.0298179115752	0.18215864361	0.426	0.446	-0.02
4037	NUSAP1	NUSAP1	chr15	+	41667909	41668026	41669393	41669502	41663724	41663882	41672290	41673248	4037	467	407	543	576	242	234	0.0300855228041	0.183602832631	0.526	0.477	0.049
1044	UBE2K	UBE2K	chr4	+	39776453	39776553	39779301	39779430	39747371	39747430	39779979	39784410	1044	3	497	13	572	225	254	0.0302042019298	0.18394546579	0.007	0.025	-0.018
2495	ABLIM3	ABLIM3	chr5	+	148620238	148620337	148622053	148622101	148619321	148619451	148624443	148624578	2495	0	16	5	17	224	173	0.0301958962126	0.18394546579	0.0	0.185	-0.185
563	CTSB	CTSB	chr8	-	11718914	11718988	11721884	11721972	11710837	11710988	11725509	11725646	563	378	15	97	0	213	199	0.0303121015355	0.184411678731	0.959	1.0	-0.041
5913	CCDC25	CCDC25	chr8	-	27597988	27598034	27605593	27605796	27590832	27593762	27610028	27610104	5913	174	31	218	65	328	171	0.0304294438751	0.184934316443	0.745	0.636	0.109
3973	PTPN13	PTPN13	chr4	+	87690921	87691136	87691253	87691352	87688969	87689129	87692323	87692688	3973	90	39	215	149	340	224	0.030511650829	0.185242561225	0.603	0.487	0.116
1210	ARL8B	ARL8B	chr3	+	5215701	5215769	5216028	5216099	5214331	5214425	5220348	5222601	1210	414	208	182	125	193	196	0.0307683427996	0.185651963576	0.669	0.597	0.072
1272	RAP1GDS1	RAP1GDS1	chr4	+	99313102	99313231	99325627	99325753	99300167	99300314	99337895	99338039	1272	78	82	187	293	254	251	0.0307064384268	0.185651963576	0.485	0.387	0.098
2143	ADRM1	ADRM1	chr20	+	60878623	60878837	60879516	60879633	60877951	60878101	60881252	60881376	2143	1199	1222	714	838	339	242	0.0307865397246	0.185651963576	0.412	0.378	0.034
4331	HSPA9	HSPA9	chr5	-	137903337	137903411	137904613	137904738	137903143	137903250	137906648	137906830	4331	1524	959	1081	779	250	199	0.0306966555242	0.185651963576	0.558	0.525	0.033
4383	FBXL4	FBXL4	chr6	-	99365249	99365595	99374352	99374936	99353301	99353546	99375580	99375698	4383	168	88	277	99	709	471	0.0307999857981	0.185651963576	0.559	0.65	-0.091
5315	MAP1LC3B	MAP1LC3B	chr16	+	87432420	87432476	87435780	87435887	87425800	87426073	87436528	87438380	5315	30	491	84	864	181	232	0.0307548980776	0.185651963576	0.073	0.111	-0.038
91	ARHGAP29	ARHGAP29	chr1	-	94668473	94668554	94668655	94668766	94668099	94668288	94669485	94669550	91	165	138	889	973	236	206	0.0306159637772	0.185651963576	0.511	0.444	0.067
4242	TCOF1	TCOF1	chr5	+	149771106	149771220	149771519	149771739	149769449	149769586	149772270	149772353	4242	157	441	179	380	239	345	0.0312931001937	0.188431226653	0.339	0.405	-0.066
2174	GSR	GSR	chr8	-	30546677	30546836	30550485	30550572	30541604	30541716	30553896	30553996	2174	362	511	306	535	212	284	0.0314433179921	0.189142167431	0.487	0.434	0.053
582	TXN	TXN	chr9	-	113007057	113007123	113013099	113013159	113006091	113006499	113013637	113013742	582	4476	2356	1741	824	185	191	0.0315666737056	0.189690236374	0.662	0.686	-0.024
171	SMYD5	SMYD5	chr2	+	73451074	73451131	73451993	73452088	73450553	73450660	73452758	73452829	171	70	76	53	96	182	220	0.0318043176639	0.19092326614	0.527	0.4	0.127
2177	TIRAP	TIRAP	chr11	+	126159559	126159712	126160356	126160480	126152981	126153048	126160697	126160856	2177	0	17	9	40	278	249	0.0319817279802	0.191249116895	0.0	0.168	-0.168
2513	VIM	VIM	chr10	+	17277844	17277888	17278292	17278378	17277167	17277388	17279228	17279592	2513	4482	9913	3530	8276	169	211	0.0319833987474	0.191249116895	0.361	0.347	0.014
2823	RDH11	RDH11	chr14	-	68156928	68157138	68157856	68157961	68151731	68151921	68162346	68162510	2823	5	225	10	1822	230	335	0.0320125316562	0.191249116895	0.031	0.008	0.023
435	DSE	DSE	chr6	+	116752116	116752356	116754505	116754713	116747736	116747990	116756749	116759442	435	376	247	509	263	365	333	0.0320536510724	0.191249116895	0.581	0.638	-0.057
4578	MASTL	MASTL	chr10	+	27462049	27462188	27470408	27470510	27458872	27460012	27475307	27475848	4578	72	106	143	139	264	227	0.0320410780752	0.191249116895	0.369	0.469	-0.1
4640	DGUOK	DGUOK	chr2	+	74166036	74166149	74177711	74177859	74153952	74154179	74184251	74184367	4640	71	308	83	243	238	273	0.0319777481795	0.191249116895	0.209	0.282	-0.073
5656	NIPA2	NIPA2	chr15	-	23027800	23027922	23033277	23033413	23021197	23021429	23034146	23034427	5656	92	124	48	104	261	247	0.0321449614097	0.19159960281	0.413	0.304	0.109
3165	TRIQK	TRIQK	chr8	-	93933730	93933888	93966633	93966792	93929156	93929235	93978234	93978372	3165	38	7	88	4	284	283	0.0323312248639	0.192085157295	0.844	0.956	-0.112
4162	CAMK2G	CAMK2G	chr10	-	75585078	75585105	75587846	75587879	75583797	75583842	75597225	75597269	4162	6	50	0	33	158	152	0.032279703234	0.192085157295	0.103	0.0	0.103
4430	WASF1	WASF1	chr6	-	110481837	110481935	110499800	110499945	110448671	110448832	110500641	110501207	4430	45	31	13	22	270	223	0.0323570271765	0.192085157295	0.545	0.328	0.217
618	UBAP1	UBAP1	chr9	+	34196333	34196456	34203378	34203533	34179002	34179238	34220905	34220946	618	0	6	4	3	248	280	0.0323326192642	0.192085157295	0.0	0.601	-0.601
3145	VPS29	VPS29	chr12	-	110937339	110937351	110939221	110939364	110933816	110934008	110939853	110939945	3145	6	270	3	22	268	137	0.0324394521603	0.192380339777	0.011	0.065	-0.054
835	FAM73A	FAM73A	chr1	+	78329578	78329713	78332022	78332076	78308991	78309092	78338688	78338805	835	1	9	15	17	260	179	0.0327235436546	0.193869695186	0.071	0.378	-0.307
1148	MAPKAPK5	MAPKAPK5	chr12	+	112326688	112326810	112327843	112327948	112326291	112326422	112330770	112331228	1148	267	184	300	154	247	230	0.0328912658894	0.194667321154	0.575	0.645	-0.07
2492	PLEKHA6	PLEKHA6	chr1	-	204192589	204192713	204197210	204197356	204187978	204191907	204197855	204197989	2492	14	16	99	47	271	249	0.0329439676969	0.194783278353	0.446	0.659	-0.213
4282	PTK2	PTK2	chr8	-	141696730	141696793	141710989	141711121	141685558	141685598	141712668	141712806	4282	317	139	526	173	257	188	0.0331365509569	0.1957252302	0.625	0.69	-0.065
1117	KLHDC3	KLHDC3	chr6	+	42985256	42985433	42985590	42985706	42984871	42985084	42985882	42985954	1117	359	372	452	377	302	241	0.0331773301452	0.19576954187	0.435	0.489	-0.054
715	LLGL2	LLGL2	chr17	+	73570533	73570576	73570690	73570749	73570293	73570341	73570951	73571290	715	4	13	77	75	168	184	0.033287544862	0.196223072568	0.252	0.529	-0.277
1851	TMED7-TICAM2	TMED7-TICAM2	chr5	-	114952014	114952142	114956131	114956377	114914192	114917012	114961297	114961876	1851	573	28	770	20	371	253	0.0335487761507	0.197392440784	0.933	0.963	-0.03
2357	SH3RF2	SH3RF2	chr5	+	145435543	145435776	145439428	145439787	145427334	145427426	145441988	145442879	2357	44	117	214	377	358	484	0.0336227271422	0.197392440784	0.337	0.434	-0.097
3348	RAD17	RAD17	chr5	+	68667280	68667384	68667860	68668044	68666861	68666998	68669656	68669914	3348	2	130	8	110	229	309	0.0336077261506	0.197392440784	0.02	0.089	-0.069
4142	TMEM135	TMEM135	chr11	+	86802403	86802437	86868382	86868448	86782564	86782657	86947679	86947726	4142	13	9	13	29	159	191	0.033653683173	0.197392440784	0.634	0.35	0.284
6333	IFI44	IFI44	chr1	+	79126238	79126339	79128388	79128563	79124996	79125168	79129449	79129763	6333	26	87	8	8	226	300	0.0335873831335	0.197392440784	0.284	0.57	-0.286
2275	ETFA	ETFA	chr15	-	76584959	76585041	76587931	76588078	76584771	76584854	76603690	76603810	2275	317	778	295	588	272	207	0.0336908250402	0.197413469832	0.237	0.276	-0.039
2108	YWHAE	YWHAE	chr17	-	1257504	1257641	1264385	1264592	1247833	1248793	1265195	1265302	2108	2255	1695	5214	3608	332	262	0.033823817179	0.19799553877	0.512	0.533	-0.021
4669	DAG1	DAG1	chr3	+	49524686	49524848	49530255	49530406	49507564	49507866	49547851	49548252	4669	23	14	9	17	287	276	0.0338821076038	0.198139601425	0.612	0.337	0.275
603	ETHE1	ETHE1	chr19	-	44015588	44015718	44030666	44030811	44012926	44013016	44031248	44031396	603	56	170	217	457	270	255	0.0341725300196	0.199639517483	0.237	0.31	-0.073
1579	LTV1	LTV1	chr6	+	144181562	144181690	144183240	144183380	144178888	144179144	144183980	144184033	1579	327	285	300	202	253	265	0.0344214233187	0.200894080738	0.546	0.609	-0.063
5321	NRP1	NRP1	chr10	-	33491818	33491923	33496499	33496644	33486546	33486637	33502313	33502645	5321	603	210	477	212	270	230	0.0345201396064	0.201270546387	0.71	0.657	0.053
1119	ZCCHC10	ZCCHC10	chr5	-	132335823	132335865	132342450	132342612	132332676	132334542	132358532	132358598	1119	74	40	87	25	287	167	0.0347350806214	0.201672105509	0.518	0.669	-0.151
1850	PABPC4	PABPC4	chr1	-	40030357	40030445	40030777	40031050	40030094	40030214	40033422	40033518	1850	1288	372	1925	471	398	213	0.0347257054639	0.201672105509	0.649	0.686	-0.037
2110	YWHAE	YWHAE	chr17	-	1265195	1265302	1268152	1268352	1264385	1264592	1303340	1303556	2110	3376	1082	7896	2762	325	232	0.0347604139021	0.201672105509	0.69	0.671	0.019
2891	CDK4	CDK4	chr12	-	58144438	58144548	58144989	58145125	58143236	58143287	58145282	58145519	2891	2472	1811	993	820	261	235	0.0346240326099	0.201672105509	0.551	0.522	0.029
4546	ATP11A	ATP11A	chr13	+	113513706	113513766	113514600	113514728	113512458	113512604	113516753	113516889	4546	35	122	198	447	185	253	0.0346624232657	0.201672105509	0.282	0.377	-0.095
2600	MELK	MELK	chr9	+	36589532	36589649	36594624	36594768	36581640	36581736	36599390	36599483	2600	36	29	103	43	242	269	0.034998713319	0.202854611286	0.58	0.727	-0.147
3101	GATAD2A	GATAD2A	chr19	+	19603389	19603521	19605102	19605192	19576148	19576423	19606562	19606694	3101	14	129	35	161	257	215	0.0350701254193	0.202868778605	0.083	0.154	-0.071
4834	EPS8L2	EPS8L2	chr11	+	721564	721691	721902	721991	721284	721352	722090	722165	4834	22	6	714	490	252	214	0.0350394518116	0.202868778605	0.757	0.553	0.204
2209	TXNL4A	TXNL4A	chr18	-	77737597	77737701	77746601	77746750	77732866	77733856	77748239	77748592	2209	55	1182	86	1273	274	229	0.0351058073305	0.202875701891	0.037	0.053	-0.016
1520	ZFYVE16	ZFYVE16	chr5	+	79707464	79707592	79723310	79723364	79703831	79703972	79729927	79730036	1520	2	26	9	23	253	179	0.0351470694758	0.202914827994	0.052	0.217	-0.165
110	NUP50	NUP50	chr22	+	45574118	45574781	45577166	45577248	45567480	45567564	45579282	45579401	110	480	101	1106	174	788	207	0.0353833773875	0.20347095853	0.555	0.625	-0.07
2293	SDHD	SDHD	chr11	+	111958580	111958697	111959590	111959735	111957547	111957683	111965528	111966525	2293	267	407	296	565	242	270	0.035312844337	0.20347095853	0.423	0.369	0.054
3089	RARG	RARG	chr12	-	53609429	53609578	53621145	53621471	53609076	53609218	53624952	53625019	3089	51	84	44	40	451	274	0.0352792669575	0.20347095853	0.269	0.401	-0.132
3228	ENOSF1	ENOSF1	chr18	-	677742	677872	678695	678737	675320	675402	683245	683380	3228	23	2	41	16	167	255	0.0353718208698	0.20347095853	0.946	0.796	0.15
4492	CAST	CAST	chr5	+	96058342	96058402	96063192	96063234	96031539	96031611	96064856	96064913	4492	64	144	250	394	185	167	0.0354163286647	0.20347095853	0.286	0.364	-0.078
3303	TOR1AIP2	TOR1AIP2	chr1	-	179834570	179834989	179846373	179846508	179821766	179821946	179846827	179846941	3303	74	296	91	250	260	544	0.0355268031196	0.203906519759	0.343	0.432	-0.089
4437	UBAP2L	UBAP2L	chr1	+	154201090	154201201	154207066	154207268	154199757	154199835	154207671	154207767	4437	488	308	503	254	236	327	0.0355752709856	0.203985691236	0.687	0.733	-0.046
721	CSRP1	CSRP1	chr1	-	201457982	201458112	201459303	201459472	201454410	201454504	201465319	201465432	721	1784	1126	2227	1260	294	255	0.0358025446648	0.205088968124	0.579	0.605	-0.026
1338	G3BP1	G3BP1	chr5	+	151166163	151166276	151169883	151169965	151151475	151151597	151170449	151170623	1338	72	466	142	663	238	207	0.0359574574152	0.205184597072	0.118	0.157	-0.039
1918	PTP4A2	PTP4A2	chr1	-	32377296	32377427	32384570	32385259	32375638	32375713	32403587	32403988	1918	1722	587	2959	1142	814	256	0.0358867351594	0.205184597072	0.48	0.449	0.031
5873	HNRNPK	HNRNPK	chr9	-	86590376	86590420	86591909	86591966	86589431	86589504	86592603	86592701	5873	1632	1082	2552	1520	182	169	0.0359587488665	0.205184597072	0.583	0.609	-0.026
6161	GSN	GSN	chr9	+	124045596	124045670	124062342	124062404	124043747	124043840	124064240	124064445	6161	4	13	26	23	199	187	0.0359261256534	0.205184597072	0.224	0.515	-0.291
4110	SMPD4	SMPD4	chr2	-	130930851	130930927	130931086	130931229	130930359	130930468	130932486	130932573	4110	320	192	287	225	268	201	0.0362640824214	0.206726353571	0.556	0.489	0.067
375	BIN1	BIN1	chr2	-	127808377	127808488	127815048	127815177	127805598	127806209	127816586	127816731	375	117	61	157	51	254	236	0.0363815995883	0.207195498914	0.641	0.741	-0.1
2054	TFDP1	TFDP1	chr13	+	114277494	114277601	114285937	114286059	114240088	114240164	114287434	114287600	2054	77	1309	64	751	232	247	0.0366687306309	0.20842719063	0.059	0.083	-0.024
5683	LOC100288798	LOC100288798	chr12	+	46848794	46848924	46863935	46864045	46781529	46781755	47046172	47046362	5683	2	7	0	26	255	235	0.0366656695047	0.20842719063	0.208	0.0	0.208
1174	MTFMT	MTFMT	chr15	-	65297191	65297274	65298450	65298529	65293849	65295594	65308773	65308865	1174	36	81	29	33	204	208	0.0367818576749	0.208793378264	0.312	0.473	-0.161
2231	RPRD1A	RPRD1A	chr18	-	33613670	33613800	33620769	33620828	33610953	33611060	33647216	33647557	2231	7	501	18	522	184	255	0.0368041361992	0.208793378264	0.019	0.046	-0.027
3785	LOC102606465	LOC102606465	chr1	+	101540950	101541272	101542918	101543064	101491401	101491617	101549016	101549130	3785	20	17	20	5	447	271	0.0369543212856	0.209443422084	0.416	0.708	-0.292
4229	SPAG1	SPAG1	chr8	+	101226046	101226146	101232506	101232659	101225317	101225656	101237400	101237567	4229	26	68	59	276	225	278	0.0370075952481	0.209543486857	0.321	0.209	0.112
302	MRPS2	MRPS2	chr9	+	138393914	138394112	138394981	138395124	138393689	138393819	138395387	138396519	302	11	0	5	3	323	268	0.0371653050465	0.210129061146	1.0	0.58	0.42
4150	PMS1	PMS1	chr2	+	190682742	190682906	190708689	190708806	190660494	190660677	190717380	190717503	4150	20	59	13	87	289	242	0.037193095317	0.210129061146	0.221	0.111	0.11
5212	PPRC1	PPRC1	chr10	+	103904006	103904064	103904776	103904847	103902801	103902855	103906428	103907149	5212	30	48	29	90	183	196	0.0372181678929	0.210129061146	0.401	0.257	0.144
1788	KIF18A	KIF18A	chr11	-	28110070	28110268	28112163	28112274	28106178	28106355	28112955	28113060	1788	92	257	51	91	236	323	0.0375083153579	0.211564160355	0.329	0.434	-0.105
4959	ABCD4	ABCD4	chr14	-	74764632	74764772	74766250	74766378	74763035	74763152	74766852	74766971	4959	8	47	53	137	253	265	0.0377420319915	0.212678519354	0.151	0.288	-0.137
3192	ZNF195	ZNF195	chr11	-	3381949	3382018	3383775	3383832	3379156	3381795	3392204	3392300	3192	8	3	15	26	182	194	0.0378116208515	0.212866761215	0.74	0.381	0.359
6	LINC00152	LINC00152	chr2	+	87772258	87772404	87779741	87779942	87754973	87755164	87820725	87821030	6	7	67	7	220	271	326	0.0379455307332	0.213416402776	0.112	0.037	0.075
2519	NUDT22	NUDT22	chr11	+	63995039	63995138	63996718	63996816	63994106	63994604	63996949	63997043	2519	18	43	32	158	224	223	0.0383591391938	0.215536595871	0.294	0.168	0.126
1051	FAM35A	FAM35A	chr10	+	88856690	88856746	88911106	88912636	88854952	88855005	88917804	88917912	1051	0	776	6	1142	181	1655	0.0385252869434	0.215646301701	0.0	0.046	-0.046
2267	COX6B1	COX6B1	chr19	+	36142134	36142251	36145472	36145573	36139124	36139305	36149495	36149686	2267	2074	1924	1625	1363	242	226	0.0384694812371	0.215646301701	0.502	0.527	-0.025
2668	CRTC1	CRTC1	chr19	+	18882251	18882356	18885709	18885796	18879294	18879603	18886450	18886631	2668	27	31	5	18	230	212	0.0385092991524	0.215646301701	0.445	0.204	0.241
2795	OCIAD2	OCIAD2	chr4	-	48896022	48896070	48901845	48901942	48887396	48887582	48906500	48906628	2795	1775	78	2364	140	222	173	0.0384266332264	0.215646301701	0.947	0.929	0.018
658	TRMT2B	TRMT2B	chrX	-	100296305	100296360	100306239	100306722	100292905	100293040	100306805	100307105	658	15	25	38	27	608	180	0.0385788409786	0.215740799883	0.151	0.294	-0.143
1178	PANX1	PANX1	chr11	+	93886656	93886796	93911534	93911758	93862093	93862659	93912767	93913423	1178	34	135	103	259	265	349	0.0388944868436	0.217299398007	0.249	0.344	-0.095
3561	CREM	CREM	chr10	+	35477127	35477316	35490378	35490414	35468061	35468204	35495822	35495979	3561	77	43	43	11	314	161	0.0390096099454	0.217607364647	0.479	0.667	-0.188
6381	TUBA4A	TUBA4A	chr2	-	220116286	220116435	220116729	220116952	220114432	220116045	220118577	220118668	6381	657	662	1116	1296	348	274	0.0390235882547	0.217607364647	0.439	0.404	0.035
1377	RANGAP1	RANGAP1	chr22	-	41670603	41670731	41676936	41677086	41664100	41664160	41681989	41682255	1377	88	513	248	1097	275	253	0.0390875532609	0.21775764757	0.136	0.172	-0.036
2601	MELK	MELK	chr9	+	36589532	36589649	36594624	36594768	36581640	36581736	36597218	36597287	2601	59	213	120	298	242	269	0.0391788218529	0.217853505634	0.235	0.309	-0.074
3268	SMAP1	SMAP1	chr6	+	71567624	71567932	71569031	71569119	71566561	71566733	71569902	71571716	3268	491	1	632	9	433	213	0.0391621449217	0.217853505634	0.996	0.972	0.024
2425	GART	GART	chr21	-	34882089	34882227	34883558	34883765	34878280	34878411	34889295	34889448	2425	414	183	465	262	332	263	0.0392337398266	0.217952871955	0.642	0.584	0.058
2181	SSH1	SSH1	chr12	-	109212024	109212089	109217033	109217137	109210813	109210935	109246413	109246454	2181	22	33	34	23	229	190	0.0392747219723	0.217974706946	0.356	0.551	-0.195
596	SLC33A1	SLC33A1	chr3	-	155547476	155547692	155551256	155551374	155544300	155546166	155551645	155551830	596	129	398	103	230	243	341	0.0393285055388	0.218067481701	0.313	0.386	-0.073
4365	RNF146	RNF146	chr6	+	127601660	127601749	127603431	127603540	127601375	127601485	127607194	127607322	4365	2	36	3	6	214	234	0.0394635469725	0.218610213596	0.057	0.353	-0.296
5311	SCAMP3	SCAMP3	chr1	-	155230327	155230450	155231447	155231525	155230120	155230241	155231876	155232176	5311	137	684	113	421	203	248	0.039710469537	0.219771112217	0.197	0.247	-0.05
5062	PLXNB1	PLXNB1	chr3	-	48463082	48463215	48463513	48463614	48462636	48462793	48463739	48463868	5062	31	69	149	203	226	258	0.0399166181339	0.220704383911	0.339	0.456	-0.117
2131	BCL2L13	BCL2L13	chr22	+	18178906	18178976	18185008	18185152	18171751	18171908	18209442	18213621	2131	50	105	166	232	195	269	0.0400275434026	0.221027967209	0.396	0.497	-0.101
2687	SH3GLB2	SH3GLB2	chr9	-	131774514	131774577	131776689	131776782	131772398	131772488	131777049	131777183	2687	156	5	345	2	218	188	0.0400718545253	0.221027967209	0.964	0.993	-0.029
3475	IL6ST	IL6ST	chr5	-	55264103	55264224	55265377	55265683	55259973	55260140	55272042	55272121	3475	497	241	480	183	431	246	0.0400878533081	0.221027967209	0.541	0.6	-0.059
2335	CFLAR	CFLAR	chr2	+	202010100	202010155	202013725	202013775	202005079	202005162	202014476	202014558	2335	20	25	121	76	180	175	0.0402039224825	0.221460370753	0.438	0.608	-0.17
2751	NPEPPS	NPEPPS	chr17	+	45668082	45668247	45673718	45673828	45664595	45664710	45677041	45677105	2751	144	140	698	517	290	235	0.0402720236155	0.221627984032	0.455	0.522	-0.067
222	MORF4L2	MORF4L2	chrX	-	102933426	102933579	102939608	102939657	102930425	102931979	102940098	102940188	222	298	1868	240	1820	174	278	0.0405071038558	0.222713356994	0.203	0.174	0.029
1088	STRN4	STRN4	chr19	-	47226066	47226207	47226370	47226541	47225498	47225597	47228063	47228185	1088	212	446	229	378	296	266	0.0406075308101	0.222848977384	0.299	0.353	-0.054
5199	RAD51B	RAD51B	chr14	+	68878140	68878244	68934888	68934967	68758600	68758697	68963840	68964598	5199	1	3	15	3	229	204	0.0406043252912	0.222848977384	0.229	0.817	-0.588
5765	MTHFSD	MTHFSD	chr16	-	86585638	86585752	86585784	86585898	86582069	86582183	86588250	86588357	5765	23	8	39	35	239	239	0.0407067422946	0.223185242236	0.742	0.527	0.215
2062	ABCB6	ABCB6	chr2	-	220081373	220081554	220082391	220082529	220081085	220081187	220082846	220083712	2062	40	29	36	51	263	306	0.0408423653174	0.223683587007	0.616	0.451	0.165
5420	MON1A	MON1A	chr3	-	49947551	49948317	49948958	49949444	49946685	49946833	49950652	49950792	5420	145	249	131	163	611	891	0.0408736794208	0.223683587007	0.459	0.54	-0.081
2821	ST13	ST13	chr22	-	41225629	41225678	41226843	41226960	41223099	41223233	41228572	41228675	2821	1821	353	2376	391	242	174	0.0410919410664	0.224669042094	0.788	0.814	-0.026
3626	ODF2	ODF2	chr9	+	131223220	131223346	131231461	131231632	131222791	131222945	131233586	131233747	3626	210	154	221	217	251	296	0.041198626327	0.225043192834	0.617	0.546	0.071
3028	TOR3A	TOR3A	chr1	+	179052074	179052188	179054762	179055028	179051111	179051522	179057045	179057224	3028	96	412	126	396	239	391	0.0412514996815	0.225122980173	0.276	0.342	-0.066
1343	ZFYVE27	ZFYVE27	chr10	+	99498233	99498431	99504485	99504672	99496877	99497082	99508025	99508121	1343	96	111	58	104	323	312	0.0413383971584	0.225260009774	0.455	0.35	0.105
1820	ALKBH8	ALKBH8	chr11	-	107381612	107381762	107393024	107393281	107373452	107375941	107396166	107396318	1820	51	18	42	31	382	275	0.0413531889437	0.225260009774	0.671	0.494	0.177
3905	DGKE	DGKE	chr17	+	54933872	54933986	54935954	54936026	54926541	54926593	54939151	54939279	3905	26	11	12	15	239	197	0.0416128004042	0.226464481756	0.661	0.397	0.264
2318	SRCAP	SRCAP	chr16	+	30733883	30734069	30734283	30734550	30733442	30733607	30734904	30736403	2318	0	103	10	289	311	392	0.0416795720993	0.226484114531	0.0	0.042	-0.042
6157	ANKRD28	ANKRD28	chr3	-	15778539	15778740	15793256	15793327	15776916	15777004	15807740	15807819	6157	58	239	99	279	196	326	0.0416934040519	0.226484114531	0.288	0.371	-0.083
1513	ABHD11	ABHD11	chr7	-	73151258	73151440	73151550	73151721	73150426	73151021	73151891	73152065	1513	96	205	452	731	296	307	0.0417377041449	0.226515602845	0.327	0.391	-0.064
5735	TRABD2B	TRABD2B	chr1	-	48244125	48244216	48260257	48260432	48226199	48231778	48267144	48267291	5735	118	1	37	3	300	216	0.0419360663295	0.227382376236	0.988	0.899	0.089
4048	PSMA3	PSMA3	chr14	+	58714467	58714550	58718836	58718960	58711522	58711659	58724462	58724564	4048	272	797	464	1134	208	249	0.0420462055892	0.227769638565	0.29	0.329	-0.039
1077	FTL	FTL	chr19	+	49469026	49469173	49469537	49469663	49468565	49468866	49469839	49470136	1077	26119	30371	3345	3693	272	251	0.0422180552442	0.228409135353	0.442	0.455	-0.013
2724	MAP3K7CL	MAP3K7CL	chr21	+	30481360	30481504	30503115	30503244	30464759	30464902	30521509	30521571	2724	0	3	6	2	269	254	0.0423707453807	0.228409135353	0.0	0.739	-0.739
3495	RTN4	RTN4	chr2	-	55200956	55201003	55201830	55201900	55200698	55200757	55209650	55209789	3495	1414	697	2332	1293	195	172	0.0423615353772	0.228409135353	0.642	0.614	0.028
4644	ILKAP	ILKAP	chr2	-	239093821	239093928	239098493	239098613	239092660	239092754	239102915	239102972	4644	227	193	220	139	245	232	0.0422557457886	0.228409135353	0.527	0.6	-0.073
4816	ANXA2	ANXA2	chr15	-	60678226	60678285	60689456	60689537	60656627	60656722	60690141	60690185	4816	6	59	4	153	206	184	0.0423798088083	0.228409135353	0.083	0.023	0.06
4919	FNTA	FNTA	chr8	+	42919243	42919358	42924697	42924802	42911441	42911689	42927323	42927450	4919	4	318	9	217	240	230	0.0423972081941	0.228409135353	0.012	0.038	-0.026
2252	VEGFA	VEGFA	chr6	+	43748468	43748540	43749692	43749824	43746625	43746655	43752277	43754223	2252	7	104	131	921	197	257	0.0425413973961	0.228632039743	0.081	0.157	-0.076
2401	PPFIBP1	PPFIBP1	chr12	+	27826699	27826760	27827124	27827154	27825359	27825416	27829360	27829532	2401	231	98	223	65	186	155	0.0426384800111	0.228632039743	0.663	0.741	-0.078
4132	SNX14	SNX14	chr6	-	86239909	86239993	86243316	86243518	86237979	86238080	86246509	86246642	4132	332	160	540	201	327	209	0.0426928551251	0.228632039743	0.57	0.632	-0.062
4683	CPT1C	CPT1C	chr19	+	50213979	50214114	50215065	50215218	50213576	50213741	50215992	50216106	4683	48	96	24	24	260	278	0.0427106258163	0.228632039743	0.348	0.517	-0.169
4822	FAM228B	FAM228B	chr2	+	24362239	24362320	24369617	24369705	24357988	24358057	24369799	24369956	4822	8	8	0	5	206	213	0.0424970498109	0.228632039743	0.508	0.0	0.508
5018	LDLR	LDLR	chr19	+	11226769	11226888	11230767	11230909	11224210	11224438	11233849	11234020	5018	139	13	1144	190	244	267	0.0426628509423	0.228632039743	0.921	0.868	0.053
789	TSPAN6	TSPAN6	chrX	-	99885755	99885863	99887481	99887565	99882104	99884983	99888401	99888536	789	139	161	237	367	209	233	0.0425914732353	0.228632039743	0.49	0.419	0.071
3136	NAP1L1	NAP1L1	chr12	-	76453917	76454059	76467982	76468019	76449812	76449941	76478346	76478813	3136	22	270	39	273	162	267	0.042815404628	0.228803025774	0.118	0.191	-0.073
3527	DCTN1	DCTN1	chr2	-	74604558	74604593	74604774	74604853	74598663	74598855	74605126	74605372	3527	202	62	201	39	204	160	0.0428203520954	0.228803025774	0.719	0.802	-0.083
2087	ACAA1	ACAA1	chr3	-	38169276	38169357	38170780	38170879	38168000	38168191	38173086	38173129	2087	159	209	206	202	224	206	0.0428751071407	0.228887708992	0.412	0.484	-0.072
164	DDX3X	DDX3X	chrX	+	41201989	41202089	41202468	41202604	41201747	41201906	41202989	41203075	164	895	652	1250	1042	225	261	0.0429667928519	0.228961632561	0.614	0.582	0.032
2650	PAFAH2	PAFAH2	chr1	-	26303172	26303264	26308854	26308968	26300970	26301141	26310436	26310578	2650	2	5	84	38	239	217	0.0429405865998	0.228961632561	0.266	0.667	-0.401
1842	PPP1R9B	PPP1R9B	chr17	-	48216793	48216946	48218633	48218738	48216627	48216681	48220962	48221083	1842	181	526	147	327	230	278	0.0430993797829	0.229460317885	0.294	0.352	-0.058
3120	HACL1	HACL1	chr3	-	15631046	15631119	15633106	15633187	15628031	15628109	15637890	15637931	3120	58	38	39	47	206	198	0.043203706588	0.229807781064	0.595	0.444	0.151
4241	TCOF1	TCOF1	chr5	+	149771106	149771220	149771519	149771739	149769449	149769586	149772267	149772353	4241	158	540	179	474	239	345	0.0432715407988	0.229960681589	0.297	0.353	-0.056
1359	SPNS1	SPNS1	chr16	+	28986812	28986878	28989228	28989365	28986095	28986713	28994177	28994243	1359	51	23	129	30	191	262	0.043353172455	0.230186564578	0.753	0.855	-0.102
4305	MGST3	MGST3	chr1	+	165621214	165621272	165623515	165623588	165620250	165620324	165624604	165625372	4305	624	806	270	422	183	198	0.0435611050564	0.230873856799	0.456	0.409	0.047
6283	SLC39A9	SLC39A9	chr14	+	69908785	69908983	69919957	69920026	69890810	69890919	69921528	69921614	6283	146	35	211	80	323	194	0.0435476324421	0.230873856799	0.715	0.613	0.102
2792	OCIAD2	OCIAD2	chr4	-	48899820	48899874	48901845	48901942	48894788	48894906	48906500	48906628	2792	1783	140	2369	145	222	179	0.0437580352534	0.23170884014	0.911	0.929	-0.018
4440	RPL5	RPL5	chr1	+	93300335	93300470	93301746	93301949	93299101	93299217	93303012	93303190	4440	8063	12347	7372	11773	260	328	0.0438041504489	0.23174443983	0.452	0.441	0.011
3345	TAF15	TAF15	chr17	+	34151081	34151202	34160910	34160945	34149643	34149837	34161569	34161602	3345	578	198	925	389	246	160	0.0442243781098	0.233757427152	0.655	0.607	0.048
2620	MGST1	MGST1	chr12	+	16507164	16507312	16510538	16510633	16500576	16500644	16516728	16517344	2620	222	281	451	456	273	220	0.0445752393209	0.235400478389	0.389	0.444	-0.055
2907	SEPT2	SEPT2	chr2	+	242263630	242263656	242265407	242265528	242254601	242255025	242274540	242274627	2907	37	1333	30	1784	151	246	0.0446153213631	0.235400839084	0.043	0.027	0.016
5385	NDUFAF5	NDUFAF5	chr20	+	13795063	13795161	13797108	13797192	13789487	13789548	13797520	13797603	5385	13	158	17	94	223	209	0.0446685736824	0.23547062632	0.072	0.145	-0.073
2947	ZWILCH	ZWILCH	chr15	+	66832435	66832548	66838928	66839043	66829505	66829601	66840688	66841822	2947	178	178	232	173	238	240	0.0449032580481	0.23649585237	0.502	0.575	-0.073
3682	NR2C1	NR2C1	chr12	-	95434251	95434373	95442843	95443009	95425124	95425264	95445537	95445719	3682	91	70	146	73	291	247	0.0449545679324	0.236554314084	0.525	0.629	-0.104
4295	ILF2	ILF2	chr1	-	153635690	153635752	153636518	153636606	153635494	153635609	153636871	153636950	4295	970	1180	685	952	213	187	0.0450057516397	0.23661200795	0.419	0.387	0.032
5343	HIF1A	HIF1A	chr14	+	62204804	62205091	62207222	62207345	62203606	62203827	62207472	62207906	5343	1328	737	1930	948	412	248	0.0451828734135	0.237160928596	0.52	0.551	-0.031
5660	NIPA2	NIPA2	chr15	-	23014437	23014528	23021197	23021429	23012278	23012439	23027800	23027922	5660	469	304	380	305	357	216	0.0451907871759	0.237160928596	0.483	0.43	0.053
2407	SPOP	SPOP	chr17	-	47745388	47745440	47753256	47753378	47700094	47700238	47755294	47755525	2407	10	8	14	2	247	177	0.0453988280975	0.237828411129	0.473	0.834	-0.361
3855	NSMCE4A	NSMCE4A	chr10	-	123720937	123721032	123722752	123722843	123719872	123719921	123724800	123724900	3855	108	157	197	208	216	220	0.0453790354441	0.237828411129	0.412	0.491	-0.079
4268	ZC3H14	ZC3H14	chr14	+	89044328	89044484	89063077	89063152	89042183	89042284	89073586	89073707	4268	282	34	409	29	281	200	0.0454810394405	0.237901991612	0.855	0.909	-0.054
4540	NCAPG	NCAPG	chr4	+	17835921	17836146	17838781	17838963	17832619	17832739	17839249	17839424	4540	745	754	320	389	350	307	0.0454937515831	0.237901991612	0.464	0.419	0.045
3798	FUCA2	FUCA2	chr6	-	143823491	143823702	143825049	143825389	143823068	143823259	143828373	143828561	3798	2126	1635	1634	1135	465	336	0.0456142927042	0.238320500869	0.484	0.51	-0.026
718	PSMB3	PSMB3	chr17	+	36916683	36916861	36918663	36918758	36912135	36912243	36920371	36920484	718	3361	1083	1725	625	303	220	0.0457564671874	0.238851194732	0.693	0.667	0.026
4361	TAF1D	TAF1D	chr11	-	93471274	93471665	93472402	93472497	93470229	93470405	93474487	93474703	4361	45	339	66	752	220	516	0.0461201399519	0.240536155441	0.237	0.171	0.066
1525	ETV4	ETV4	chr17	-	41610041	41610307	41610554	41610716	41607474	41607549	41611226	41611353	1525	396	362	391	437	287	391	0.046345422788	0.241497008204	0.598	0.549	0.049
401	PCK2	PCK2	chr14	+	24563974	24564054	24566100	24566346	24563339	24563643	24567411	24567596	401	2	45	2	439	205	371	0.0464147462399	0.241644205424	0.074	0.008	0.066
2260	GOLPH3L	GOLPH3L	chr1	-	150634289	150634404	150636107	150636239	150618700	150621224	150667131	150667326	2260	74	75	89	138	257	240	0.0464902972052	0.241771363871	0.48	0.376	0.104
2484	RIN2	RIN2	chr20	+	19972811	19972943	19977322	19977486	19970649	19970955	19981256	19983103	2484	132	185	214	223	257	289	0.0466035571357	0.241771363871	0.445	0.519	-0.074
3047	NDC1	NDC1	chr1	-	54254805	54254869	54258901	54258952	54252830	54252931	54262361	54262477	3047	36	88	70	104	176	189	0.0465857444889	0.241771363871	0.305	0.42	-0.115
4103	GBAS	GBAS	chr7	+	56049165	56049260	56049902	56049973	56045818	56045958	56051420	56051561	4103	14	78	14	176	220	196	0.0465333867143	0.241771363871	0.138	0.066	0.072
1040	AMMECR1L	AMMECR1L	chr2	-	128627027	128627118	128628822	128628933	128624473	128624570	128631401	128631846	1040	51	59	72	49	236	216	0.0467032870337	0.242075275435	0.442	0.574	-0.132
118	CCM2	CCM2	chr7	+	45109424	45109560	45112324	45112382	45108041	45108178	45113058	45113170	118	340	144	378	208	261	183	0.0468255016886	0.242495093692	0.623	0.56	0.063
4193	SLC39A13	SLC39A13	chr11	+	47433896	47434018	47434950	47435058	47433476	47433590	47435147	47435237	4193	156	182	171	146	247	233	0.0469129509672	0.242734292471	0.447	0.525	-0.078
6110	SUSD1	SUSD1	chr9	-	114814678	114814718	114820707	114820966	114804146	114804240	114840817	114841004	6110	66	41	140	52	384	165	0.0471018084411	0.243353761364	0.409	0.536	-0.127
6160	GSN	GSN	chr9	+	124045596	124045670	124062333	124062404	124043747	124043840	124064240	124064445	6160	4	23	26	49	199	196	0.0471154061183	0.243353761364	0.146	0.343	-0.197
867	RFC2	RFC2	chr7	-	73649861	73649975	73651691	73651772	73645831	73646546	73653252	73653318	867	261	265	319	407	206	239	0.0472983855713	0.244084563435	0.533	0.476	0.057
1101	ZNF562	ZNF562	chr19	-	9768684	9768811	9770054	9770143	9759337	9764554	9771395	9771550	1101	23	1	19	6	214	252	0.0475456656385	0.245145618713	0.964	0.789	0.175
3954	NARS2	NARS2	chr11	-	78204108	78204241	78239887	78239982	78189630	78189729	78270584	78270665	3954	17	71	62	142	220	258	0.0476916303853	0.245467945369	0.219	0.339	-0.12
5861	COL5A1	COL5A1	chr9	+	137721821	137721890	137721953	137722022	137717637	137717750	137726816	137727050	5861	337	31	11	4	194	194	0.0476500655529	0.245467945369	0.916	0.733	0.183
3517	COL18A1	COL18A1	chr21	+	46908331	46908358	46909399	46909435	46907360	46907423	46910188	46910260	3517	37	44	224	429	152	161	0.0478849359645	0.245758552761	0.471	0.356	0.115
4474	HEXB	HEXB	chr5	+	74011334	74011515	74012411	74012498	74009330	74009460	74014115	74014188	4474	1738	675	880	291	306	212	0.0478895325234	0.245758552761	0.641	0.677	-0.036
4823	FAM228B	FAM228B	chr2	+	24369799	24369956	24390495	24390552	24362239	24362320	24392224	24392507	4823	8	10	4	0	282	182	0.047915189532	0.245758552761	0.341	1.0	-0.659
4916	IGF2BP3	IGF2BP3	chr7	-	23458394	23458443	23508100	23508161	23390923	23391205	23509554	23509995	4916	85	0	136	6	186	174	0.0478261944536	0.245758552761	1.0	0.955	0.045
5719	ARHGEF7	ARHGEF7	chr13	+	111806251	111806338	111857635	111857720	111767623	111768038	111870025	111870227	5719	8	14	0	7	212	210	0.0480136676878	0.246049135024	0.361	0.0	0.361
588	AFG3L1P	AFG3L1P	chr16	+	90044012	90044210	90045217	90045286	90038987	90039173	90046649	90046744	588	21	16	18	33	323	194	0.0482159375682	0.246870635956	0.441	0.247	0.194
4711	MLPH	MLPH	chr2	+	238428552	238428672	238434243	238434448	238427181	238427291	238448990	238449176	4711	268	264	122	161	245	330	0.0484455196939	0.247830428138	0.578	0.505	0.073
1388	RPS18	RPS18	chr6	+	33243741	33243843	33243952	33244044	33243573	33243660	33244167	33244281	1388	18448	3808	18835	3696	227	217	0.0485538594145	0.247881516637	0.822	0.83	-0.008
3761	CUL4A	CUL4A	chr13	+	113900269	113900377	113907395	113907509	113899465	113899551	113909006	113909112	3761	395	456	277	257	233	239	0.0485819120656	0.247881516637	0.47	0.525	-0.055
4453	TAB3	TAB3	chrX	-	30852167	30852269	30861082	30861166	30845558	30849692	30864667	30864761	4453	14	46	90	156	209	227	0.048534466272	0.247881516637	0.248	0.385	-0.137
1458	LLGL1	LLGL1	chr17	+	18137586	18137722	18137962	18138017	18137326	18137489	18138152	18138307	1458	59	46	167	81	261	180	0.0487824887445	0.248689238548	0.469	0.587	-0.118
3182	WDR41	WDR41	chr5	-	76760585	76760634	76785281	76785397	76758919	76759051	76787994	76788332	3182	90	43	52	43	241	174	0.0489062450289	0.248888788499	0.602	0.466	0.136
5349	STAT2	STAT2	chr12	-	56742707	56742843	56742946	56743045	56742535	56742588	56743209	56743293	5349	64	78	137	248	224	261	0.0488777740154	0.248888788499	0.489	0.392	0.097
1777	WDFY1	WDFY1	chr2	-	224744840	224744949	224746658	224746789	224740059	224743447	224749364	224749466	1777	128	167	147	138	256	234	0.0489730032025	0.249013118272	0.412	0.493	-0.081
1634	CDC123	CDC123	chr10	+	12279142	12279265	12280455	12280484	12277046	12277122	12288147	12288276	1634	847	203	665	199	248	154	0.0490662742711	0.249056852059	0.722	0.675	0.047
3611	FANCI	FANCI	chr15	+	89811629	89811756	89816607	89816700	89807752	89807838	89817398	89817535	3611	195	111	274	113	252	218	0.049054030849	0.249056852059	0.603	0.677	-0.074
4637	PRR5L	PRR5L	chr11	+	36467849	36467990	36472758	36472885	36458934	36459026	36483891	36486754	4637	39	18	44	41	266	252	0.0491481065488	0.249257164506	0.672	0.504	0.168
5250	THNSL2	THNSL2	chr2	+	88474157	88474352	88474767	88474920	88472657	88472892	88478301	88478532	5250	8	17	50	42	320	278	0.0493217385093	0.249922297718	0.29	0.508	-0.218
2840	CIZ1	CIZ1	chr9	-	130947825	130948055	130952607	130952723	130942999	130943078	130952966	130953141	2840	173	530	128	299	241	355	0.0494807266729	0.250496968167	0.325	0.387	-0.062
4042	THRB	THRB	chr3	-	24270428	24270492	24338716	24338862	24231564	24231825	24378790	24378862	4042	0	10	18	58	271	189	0.0495203083423	0.250496968167	0.0	0.178	-0.178
5516	GPC6	GPC6	chr13	+	95034667	95034804	95050719	95050895	94958233	94958377	95055268	95060273	5516	152	302	46	59	262	301	0.0495747349406	0.250556843347	0.366	0.472	-0.106
2590	ZNF821	ZNF821	chr16	-	71898805	71898951	71901814	71901940	71898040	71898145	71913809	71913926	2590	16	10	15	26	251	271	0.0497191704788	0.251071141568	0.633	0.384	0.249
1202	OLA1	OLA1	chr2	-	174943695	174943818	174945879	174945976	174937174	174940255	174946651	174946792	1202	702	711	700	820	222	248	0.0500216559318	0.2511180099	0.524	0.488	0.036
144	RNF115	RNF115	chr1	+	145682022	145682094	145683574	145683647	145663158	145663367	145684584	145684678	144	130	146	144	115	197	198	0.0500858912328	0.2511180099	0.472	0.557	-0.085
2152	JAG1	JAG1	chr20	-	10626618	10626732	10627586	10627751	10626003	10626117	10628607	10628758	2152	100	27	220	96	290	239	0.0500210389474	0.2511180099	0.753	0.654	0.099
2251	VEGFA	VEGFA	chr6	+	43748468	43748540	43749692	43749789	43746625	43746655	43752277	43754223	2251	7	31	131	260	197	222	0.0499675741875	0.2511180099	0.203	0.362	-0.159
2916	RFWD3	RFWD3	chr16	-	74670243	74670475	74671753	74671868	74666420	74666571	74678259	74678351	2916	86	222	183	348	240	357	0.04986891798	0.2511180099	0.366	0.439	-0.073
2941	DAB2IP	DAB2IP	chr9	+	124461603	124461737	124519291	124519445	124440956	124441060	124521176	124521275	2941	1	99	7	114	259	279	0.0499044012052	0.2511180099	0.011	0.062	-0.051
3134	NAP1L1	NAP1L1	chr12	-	76461150	76461253	76467982	76468019	76449812	76449941	76478346	76478813	3134	22	7	39	3	162	228	0.0499778868222	0.2511180099	0.816	0.948	-0.132
313	SNX6	SNX6	chr14	-	35037059	35037219	35044961	35045048	35030617	35032381	35050766	35050806	313	147	47	263	124	212	285	0.0500415437233	0.2511180099	0.808	0.74	0.068
4649	TMEM185A	TMEM185A	chrX	-	148690313	148690521	148692969	148693146	148685652	148685736	148713225	148713568	4649	118	251	132	206	302	333	0.0501126200277	0.2511180099	0.341	0.414	-0.073
1620	MYO3A	MYO3A	chr10	+	26462591	26463486	26482133	26482240	26459344	26459468	26490193	26490234	1620	26	0	55	7	1020	232	0.0503034639692	0.251688203355	1.0	0.641	0.359
4152	PMS1	PMS1	chr2	+	190660494	190660677	190670377	190670480	190656515	190656667	190682742	190682906	4152	110	20	129	42	308	228	0.0503119712979	0.251688203355	0.803	0.695	0.108
1309	MRPL35	MRPL35	chr2	+	86433228	86433418	86434305	86434450	86426555	86426656	86437602	86440477	1309	441	359	411	272	315	270	0.0504013264381	0.251920988475	0.513	0.564	-0.051
4059	DTNB	DTNB	chr2	-	25818954	25819109	25830104	25830190	25803589	25803695	25851039	25851253	4059	49	66	55	43	211	280	0.0504693046251	0.252046620636	0.496	0.629	-0.133
2633	WBSCR16	WBSCR16	chr7	-	74466817	74466903	74470007	74470181	74456269	74457217	74471635	74471723	2633	354	123	385	99	299	211	0.0505318052123	0.252120595475	0.67	0.733	-0.063
4995	KIAA1191	KIAA1191	chr5	-	175782573	175782752	175786483	175786570	175779624	175779751	175786813	175786921	4995	222	581	217	454	212	304	0.0506126845582	0.252120595475	0.354	0.407	-0.053
5854	CDH3	CDH3	chr16	+	68714870	68714999	68716204	68716390	68713701	68713877	68718485	68718727	5854	9	3	1979	2286	254	311	0.0505908220725	0.252120595475	0.786	0.515	0.271
1591	MYO19	MYO19	chr17	-	34871700	34871833	34881058	34881172	34870288	34870391	34883381	34883530	1591	93	23	314	44	239	258	0.0508350059546	0.252595779503	0.814	0.885	-0.071
2710	ACER3	ACER3	chr11	+	76670022	76670075	76670120	76670244	76637600	76637711	76687332	76687385	2710	37	0	107	9	178	249	0.0508058105028	0.252595779503	1.0	0.943	0.057
3615	C12orf49	C12orf49	chr12	-	117157567	117157681	117160871	117161028	117151124	117155698	117175594	117175875	3615	186	241	233	232	282	239	0.0508798230004	0.252595779503	0.395	0.46	-0.065
4647	GPCPD1	GPCPD1	chr20	-	5559025	5559257	5560653	5560777	5556461	5556624	5564926	5564968	4647	39	66	37	108	249	357	0.0508534799426	0.252595779503	0.459	0.329	0.13
5832	EHBP1	EHBP1	chr2	+	63175394	63176297	63182651	63182795	63170936	63170985	63206322	63206470	5832	555	86	641	133	1028	269	0.0509257561508	0.252610643706	0.628	0.558	0.07
750	FNIP1	FNIP1	chr5	-	130982782	130982898	130987494	130987692	130977406	130980456	131006155	131006324	750	163	61	35	24	323	241	0.0510982893986	0.253252937264	0.666	0.521	0.145
2376	TSPAN4	TSPAN4	chr11	+	847200	847300	850287	850367	842823	842915	862549	862741	2376	3	147	12	180	225	205	0.051236945401	0.253726388716	0.018	0.057	-0.039
2287	VPS33B	VPS33B	chr15	-	91560192	91560254	91561034	91561115	91557613	91557663	91565383	91565851	2287	25	44	35	31	206	187	0.0513913835874	0.254110520809	0.34	0.506	-0.166
2504	TIMM50	TIMM50	chr19	+	39976183	39976242	39976327	39976447	39973774	39973796	39976826	39976931	2504	226	643	174	620	184	245	0.0515496525953	0.254110520809	0.319	0.272	0.047
3401	MAPKBP1	MAPKBP1	chr15	+	42106747	42106937	42107456	42107603	42105818	42105979	42107821	42107997	3401	13	14	87	40	315	272	0.0515510846323	0.254110520809	0.445	0.653	-0.208
3662	CARKD	CARKD	chr13	+	111274562	111274713	111279785	111279894	111267806	111267994	111286891	111286942	3662	98	123	99	84	276	234	0.0516917898917	0.254110520809	0.403	0.5	-0.097
4018	FXYD6-FXYD2	FXYD6-FXYD2	chr11	-	117711033	117711083	117711862	117711899	117710495	117710545	117712505	117712580	4018	12	25	360	378	162	175	0.0517032625205	0.254110520809	0.341	0.507	-0.166
4627	EXO1	EXO1	chr1	+	242013710	242013888	242015593	242015713	242012032	242012329	242016659	242016783	4627	73	91	77	61	303	245	0.0516572417038	0.254110520809	0.393	0.505	-0.112
4982	SCMH1	SCMH1	chr1	-	41617285	41617356	41625396	41625605	41608549	41608784	41626546	41626570	4982	49	77	50	46	334	196	0.0514388966257	0.254110520809	0.272	0.389	-0.117
5383	LRRC20	LRRC20	chr10	-	72083618	72083786	72100308	72100458	72058725	72061264	72136207	72136352	5383	51	74	160	153	275	293	0.051464645056	0.254110520809	0.423	0.527	-0.104
5542	PRDX5	PRDX5	chr11	+	64087205	64087340	64088132	64088264	64085559	64085858	64088336	64088375	5542	681	536	1520	1368	260	257	0.0516225515188	0.254110520809	0.557	0.523	0.034
520	BUD13	BUD13	chr11	-	116628984	116629123	116629789	116629895	116628481	116628666	116631450	116631668	520	43	69	114	116	231	264	0.0520601708897	0.255554698358	0.416	0.529	-0.113
739	NUP153	NUP153	chr6	-	17624791	17625064	17626038	17626395	17616757	17616926	17628885	17629770	739	345	250	527	468	482	398	0.0520839849279	0.255554698358	0.533	0.482	0.051
3542	OGG1	OGG1	chr3	+	9798154	9798305	9798450	9798500	9796387	9796569	9800917	9800970	3542	55	6	59	1	276	175	0.0523843693998	0.256814370983	0.853	0.974	-0.121
1021	TSC22D4	TSC22D4	chr7	-	100071896	100072063	100074899	100075085	100065174	100065223	100076416	100076902	1021	72	483	86	412	311	292	0.0524398156979	0.256872136345	0.123	0.164	-0.041
1355	YEATS2	YEATS2	chr3	+	183469860	183470041	183471913	183472153	183465459	183465504	183474315	183474477	1355	105	242	115	192	306	365	0.0526790497997	0.257627252245	0.341	0.417	-0.076
933	CD44	CD44	chr11	+	35219667	35219793	35227658	35227790	35211381	35211612	35229651	35229753	933	14	7	799	969	251	257	0.0526815543857	0.257627252245	0.672	0.458	0.214
2347	FGD6	FGD6	chr12	-	95478273	95478422	95479555	95479684	95470524	95475332	95483344	95483472	2347	24	39	137	128	254	274	0.0528711279897	0.258273278755	0.399	0.536	-0.137
5143	SLC2A11	SLC2A11	chr22	+	24225958	24226060	24226060	24226211	24224945	24225056	24226488	24226616	5143	3	0	6	11	227	276	0.0529014619921	0.258273278755	1.0	0.399	0.601
1859	CCT5	CCT5	chr5	+	10260903	10261023	10261671	10261857	10258497	10258647	10262592	10262730	1859	2502	3567	2527	3352	245	311	0.0530635452172	0.258763690514	0.471	0.489	-0.018
837	CUL3	CUL3	chr2	-	225400244	225400358	225422375	225422573	225379328	225379489	225449660	225450114	837	338	386	337	312	323	239	0.0530898817695	0.258763690514	0.393	0.444	-0.051
1884	FAM49B	FAM49B	chr8	-	130892621	130892704	130908994	130909100	130891634	130891717	130915557	130915596	1884	1	16	7	16	231	208	0.0531907724971	0.258826562945	0.053	0.283	-0.23
996	GUSB	GUSB	chr7	-	65441001	65441189	65444820	65444898	65439905	65440058	65445210	65445396	996	64	79	105	194	203	313	0.0531523253529	0.258826562945	0.555	0.455	0.1
1683	NRG1	NRG1	chr8	+	32599525	32599593	32600192	32600251	32585466	32585596	32611889	32611992	1683	6	15	113	110	193	184	0.0532820818376	0.258990810831	0.276	0.495	-0.219
2818	NAPB	NAPB	chr20	-	23375775	23375822	23377708	23377819	23375558	23375636	23383629	23383709	2818	4	12	0	12	236	172	0.0533565974379	0.258990810831	0.195	0.0	0.195
5196	MKNK1	MKNK1	chr1	-	47037734	47037839	47040618	47040692	47034114	47034170	47042246	47042326	5196	50	44	74	107	199	230	0.053326400479	0.258990810831	0.568	0.444	0.124
1938	PHYHD1	PHYHD1	chr9	+	131700035	131700057	131702877	131702994	131698861	131698924	131703723	131703850	1938	0	16	25	143	147	242	0.0534245524483	0.259106877208	0.0	0.223	-0.223
1113	WRAP53	WRAP53	chr17	+	7606060	7606164	7606310	7606445	7605661	7605870	7606560	7606820	1113	34	51	99	89	229	260	0.0534814674884	0.259169253076	0.431	0.558	-0.127
5142	SLC2A11	SLC2A11	chr22	+	24225958	24226060	24226135	24226211	24224945	24225056	24226488	24226616	5142	3	0	6	11	227	201	0.0535911519129	0.259487034324	1.0	0.326	0.674
6014	GLB1	GLB1	chr3	-	33106954	33107049	33110311	33110462	33099580	33099761	33114035	33114205	6014	512	383	417	255	276	220	0.0536865594561	0.259735221448	0.516	0.566	-0.05
684	FAM45A	FAM45A	chr10	+	120879852	120879964	120882980	120883081	120877030	120877179	120889026	120889134	684	173	224	125	118	237	226	0.0537914360442	0.259833544783	0.424	0.503	-0.079
845	FAM169A	FAM169A	chr5	-	74109664	74109844	74130250	74130422	74100980	74101109	74134789	74134875	845	6	27	19	31	297	305	0.0537952163089	0.259833544783	0.186	0.386	-0.2
6377	CCT4	CCT4	chr2	-	62107420	62107529	62110593	62110683	62106003	62106146	62112154	62112207	6377	926	1989	621	1504	215	234	0.0539059066234	0.260154592835	0.336	0.31	0.026
4163	CAMK2G	CAMK2G	chr10	-	75585036	75585105	75587846	75587879	75583797	75583842	75597225	75597269	4163	6	159	0	93	158	194	0.0540493368698	0.260517320382	0.044	0.0	0.044
4238	PSMD2	PSMD2	chr3	+	184021430	184021537	184021734	184021862	184021107	184021254	184022091	184022179	4238	2185	2517	2214	2353	232	253	0.0540696325321	0.260517320382	0.486	0.506	-0.02
49	SIRT5	SIRT5	chr6	+	13595708	13595796	13597194	13597248	13591900	13592126	13599263	13599387	49	15	1	38	15	213	179	0.0541658490335	0.260767340314	0.927	0.68	0.247
2046	LSR	LSR	chr19	+	35749847	35749967	35752827	35752884	35741217	35741562	35753448	35753595	2046	120	10	1268	50	245	182	0.0543338399631	0.261148676881	0.899	0.95	-0.051
2339	CHD2	CHD2	chr15	+	93444396	93444529	93467550	93467782	93443550	93444054	93470473	93470560	2339	50	119	80	287	258	357	0.0543041683015	0.261148676881	0.368	0.278	0.09
131	SLC44A2	SLC44A2	chr19	+	10745649	10745749	10746998	10747261	10745431	10745563	10747337	10747432	131	114	196	848	1145	225	388	0.0544560809445	0.26145423134	0.501	0.561	-0.06
2536	SNHG1	SNHG1	chr11	-	62622359	62622410	62622604	62622688	62621990	62622023	62622895	62622938	2536	203	154	86	93	209	176	0.0544862974031	0.26145423134	0.526	0.438	0.088
3838	TP53BP2	TP53BP2	chr1	-	223971816	223972016	223976709	223976876	223967594	223968596	223980090	223980224	3838	280	284	503	415	292	325	0.0546598465474	0.262073249583	0.523	0.574	-0.051
4658	DAG1	DAG1	chr3	+	49508397	49508482	49530255	49530406	49507564	49507866	49547851	49548252	4658	6	14	1	17	210	276	0.0547176004643	0.262136517534	0.36	0.072	0.288
4733	EIF4G1	EIF4G1	chr3	+	184033859	184034006	184035108	184035285	184033550	184033644	184035504	184035604	4733	18	754	16	1316	272	302	0.0549174560922	0.262879897633	0.026	0.013	0.013
4732	EIF4G1	EIF4G1	chr3	+	184033919	184034006	184035108	184035285	184032282	184032462	184035504	184035604	4732	6	760	2	1327	212	302	0.0550205779059	0.2629456213	0.011	0.002	0.009
5486	TBL1X	TBL1X	chrX	+	9652082	9652228	9656056	9656315	9622254	9622362	9659618	9659751	5486	99	113	93	71	271	384	0.0550127343161	0.2629456213	0.554	0.65	-0.096
3488	C18orf8	C18orf8	chr18	+	21086933	21087018	21087948	21088005	21084334	21084411	21089156	21089243	3488	126	122	72	45	210	182	0.0551206334131	0.262952686575	0.472	0.581	-0.109
3895	DPP8	DPP8	chr15	-	65744297	65744440	65748562	65748709	65743336	65743448	65756098	65756244	3895	95	100	157	115	272	268	0.0551921044429	0.262952686575	0.483	0.574	-0.091
5036	BFAR	BFAR	chr16	+	14743660	14743830	14748922	14749067	14742244	14742449	14755748	14755922	5036	211	105	389	255	295	270	0.0551727582212	0.262952686575	0.648	0.583	0.065
5422	C17orf80	C17orf80	chr17	+	71231614	71233134	71238382	71238490	71229358	71229464	71239034	71239142	5422	922	39	811	52	1645	233	0.0552008444536	0.262952686575	0.77	0.688	0.082
1929	MUTYH	MUTYH	chr1	-	45798589	45798631	45798768	45798842	45798434	45798506	45798956	45798996	1929	4	9	26	16	199	167	0.0553065337235	0.263242991825	0.272	0.577	-0.305
1936	PHYHD1	PHYHD1	chr9	+	131702647	131702776	131702877	131702994	131698861	131698924	131703723	131703850	1936	1	16	47	143	254	242	0.0554833321492	0.263871012962	0.056	0.238	-0.182
2331	SLC25A39	SLC25A39	chr17	-	42397989	42398099	42398425	42398599	42397722	42397804	42398801	42398926	2331	850	779	1056	1098	299	235	0.0555285540649	0.263872765399	0.462	0.43	0.032
3005	STAT3	STAT3	chr17	-	40491331	40491427	40497576	40497675	40490748	40490830	40498586	40498731	3005	242	213	278	311	224	221	0.0556417159324	0.264197106401	0.529	0.469	0.06
640	C2CD5	C2CD5	chr12	-	22680654	22680826	22688191	22688278	22678543	22678639	22696994	22697480	640	21	101	34	90	212	297	0.0556969857523	0.264246263855	0.226	0.346	-0.12
2985	TUBGCP5	TUBGCP5	chr15	+	22862934	22863123	22864186	22864369	22861736	22861935	22866715	22866800	2985	113	45	134	82	314	308	0.0558363568207	0.264694026733	0.711	0.616	0.095
1093	COQ3	COQ3	chr6	-	99825261	99825361	99831573	99831700	99819303	99819463	99841949	99842082	1093	69	4	41	8	252	225	0.055949184631	0.265015340728	0.939	0.821	0.118
2036	RBX1	RBX1	chr22	+	41360050	41360121	41363802	41363888	41349558	41349637	41368479	41369019	2036	353	315	770	820	196	211	0.0560730837206	0.265141185397	0.547	0.503	0.044
3779	DDI2	DDI2	chr1	+	15964801	15964929	15970016	15970145	15959933	15960060	15976214	15976318	3779	41	44	70	43	253	254	0.056053569662	0.265141185397	0.483	0.62	-0.137
5376	CHTOP	CHTOP	chr1	+	153614718	153614905	153615702	153615840	153610770	153610924	153617539	153618782	5376	304	199	422	218	312	263	0.0561109596838	0.265141185397	0.563	0.62	-0.057
2463	RAB34	RAB34	chr17	-	27043920	27044012	27044230	27044309	27043010	27043076	27045139	27045286	2463	28	255	25	395	204	217	0.0561924333501	0.265313070143	0.105	0.063	0.042
2138	BCL2L13	BCL2L13	chr22	+	18171751	18171908	18185008	18185152	18165979	18166087	18209442	18213621	2138	70	85	255	217	282	269	0.0562617753136	0.265427445204	0.44	0.529	-0.089
4436	UBAP2L	UBAP2L	chr1	+	154201090	154201201	154207066	154207235	154199757	154199835	154207671	154207767	4436	488	658	503	576	236	294	0.0564059535095	0.265894410654	0.48	0.521	-0.041
3767	ZFAND5	ZFAND5	chr9	-	74974333	74974437	74975025	74975137	74971846	74971972	74975543	74975703	3767	710	909	835	1216	237	229	0.0565012621819	0.265919285647	0.43	0.399	0.031
5872	UXT	UXT	chrX	-	47516581	47516689	47516970	47517038	47511479	47511543	47517180	47517262	5872	445	709	405	544	193	233	0.0565016330204	0.265919285647	0.431	0.473	-0.042
978	DDX46	DDX46	chr5	+	134120055	134120231	134121154	134121276	134117610	134117776	134124202	134124281	978	210	280	183	313	301	247	0.0565784265485	0.266067852426	0.381	0.324	0.057
2300	SLC12A8	SLC12A8	chr3	-	124829032	124829179	124837612	124837700	124826324	124826970	124839442	124839530	2300	25	66	47	70	213	272	0.0566375498876	0.266133151748	0.326	0.462	-0.136
3310	GTPBP10	GTPBP10	chr7	+	89983771	89983863	90001468	90001542	89982129	89982323	90003615	90003668	3310	66	57	43	62	217	199	0.0567334903524	0.266371208095	0.515	0.389	0.126
5564	ZNF438	ZNF438	chr10	-	31212215	31212344	31230503	31230580	31197861	31197944	31273297	31273355	5564	4	3	15	1	202	254	0.056906626369	0.266971039018	0.626	0.95	-0.324
4677	UBAP2	UBAP2	chr9	-	33927794	33927990	33932559	33932626	33926986	33927078	33933487	33933626	4677	92	207	179	299	192	321	0.0571731413892	0.268007642066	0.426	0.5	-0.074
901	HBS1L	HBS1L	chr6	-	135360710	135360905	135363138	135363264	135323871	135323980	135371719	135371785	901	173	564	160	409	251	320	0.0573776576427	0.268752197382	0.281	0.333	-0.052
1120	ZCCHC10	ZCCHC10	chr5	-	132335823	132335865	132342450	132342612	132332676	132334542	132362188	132362296	1120	76	42	77	24	287	167	0.0577550943444	0.269502042074	0.513	0.651	-0.138
2094	DDX11	DDX11	chr12	+	31255869	31255954	31256250	31256329	31255360	31255461	31256510	31256665	2094	42	36	51	76	210	204	0.057790132128	0.269502042074	0.531	0.395	0.136
2809	CLEC16A	CLEC16A	chr16	+	11076734	11076848	11096930	11097162	11071081	11071256	11114049	11114182	2809	4	51	2	134	239	357	0.0578293355166	0.269502042074	0.105	0.022	0.083
2859	NPC1	NPC1	chr18	-	21140194	21140444	21141323	21141491	21137080	21137154	21148786	21148962	2859	431	574	477	749	293	375	0.0578584190276	0.269502042074	0.49	0.449	0.041
3425	ECHDC2	ECHDC2	chr1	-	53364845	53364896	53370317	53370505	53363108	53363156	53377237	53377325	3425	54	21	55	40	313	176	0.0576909442547	0.269502042074	0.591	0.436	0.155
4114	MED15	MED15	chr22	+	20922807	20922918	20929399	20929519	20920753	20921104	20936897	20937034	4114	129	33	454	74	236	245	0.0576504881488	0.269502042074	0.802	0.864	-0.062
4862	CYB5A	CYB5A	chr18	-	71922975	71923010	71928149	71928179	71920526	71920900	71930583	71930712	4862	111	53	169	119	155	160	0.057858267284	0.269502042074	0.684	0.594	0.09
362	FLNA	FLNA	chrX	-	153593716	153593854	153594391	153594592	153593503	153593627	153594675	153594838	362	1237	1282	3277	3105	326	263	0.0579948787105	0.269749986649	0.438	0.46	-0.022
5725	NUP133	NUP133	chr1	-	229596357	229596516	229599289	229599423	229593907	229594043	229600370	229600622	5725	182	171	160	200	259	284	0.05800335426	0.269749986649	0.539	0.467	0.072
3417	TONSL	TONSL	chr8	-	145668059	145668189	145668520	145668704	145667623	145667795	145669264	145669407	3417	47	56	127	96	309	255	0.058282401936	0.270833626058	0.409	0.522	-0.113
2165	NME6	NME6	chr3	-	48336564	48336725	48338216	48338319	48333806	48336293	48339916	48340013	2165	125	183	147	158	228	286	0.0585944282502	0.271916153653	0.461	0.539	-0.078
2299	TANC1	TANC1	chr2	+	159992704	159992809	160005652	160005783	159954148	159954346	160006880	160007067	2299	27	58	77	98	230	256	0.0586077992235	0.271916153653	0.341	0.467	-0.126
2999	DHX40	DHX40	chr17	+	57650476	57650596	57651100	57651328	57647878	57648024	57651548	57651615	2999	122	252	116	176	245	353	0.0587446555567	0.271952244251	0.411	0.487	-0.076
3000	DHX40	DHX40	chr17	+	57647878	57648024	57650476	57650596	57643987	57644155	57651100	57651328	3000	101	138	109	104	271	245	0.0587300385421	0.271952244251	0.398	0.487	-0.089
3645	MARCH7	MARCH7	chr2	+	160599571	160599764	160602280	160602448	160585519	160585686	160604315	160605414	3645	394	347	499	363	318	293	0.0587542584469	0.271952244251	0.511	0.559	-0.048
41	CBFB	CBFB	chr16	+	67070541	67070658	67100584	67100701	67063629	67063716	67116115	67116211	41	72	221	193	438	242	242	0.0588315471588	0.272095905609	0.246	0.306	-0.06
2605	MELK	MELK	chr9	+	36581640	36581736	36589532	36589649	36572858	36573004	36594624	36594768	2605	82	211	132	247	221	242	0.0591547897636	0.27337598443	0.299	0.369	-0.07
3036	DCXR	DCXR	chr17	-	79994259	79994324	79994419	79994519	79994066	79994184	79994596	79994639	3036	111	94	123	148	225	190	0.0592200459794	0.273462739793	0.499	0.412	0.087
4063	SNRPE	SNRPE	chr1	+	203831309	203831350	203832790	203832853	203830712	203830871	203834168	203834247	4063	27	936	16	1007	166	188	0.0596203763815	0.275095430786	0.032	0.018	0.014
3470	SH3GLB1	SH3GLB1	chr1	+	87181406	87181548	87185189	87185318	87170252	87170654	87188222	87188356	3470	374	539	301	357	267	254	0.0598203133814	0.275642620895	0.398	0.445	-0.047
3651	NBN	NBN	chr8	-	90993602	90993751	90994180	90994230	90992961	90993121	90994949	90995083	3651	16	212	11	310	175	274	0.0598326749759	0.275642620895	0.106	0.053	0.053
3140	VPS29	VPS29	chr12	-	110930800	110931036	110933816	110934008	110929327	110929927	110939853	110939945	3140	756	1792	1113	2371	317	361	0.059894463578	0.275711368724	0.325	0.348	-0.023
2113	GPC2	GPC2	chr7	-	99772307	99772388	99773829	99773988	99769709	99769840	99774656	99775049	2113	30	0	12	2	284	206	0.0600195602543	0.275929771317	1.0	0.813	0.187
4368	ABHD16A	ABHD16A	chr6	-	31669050	31669117	31669850	31669907	31668718	31668805	31670926	31671137	4368	68	67	33	55	182	192	0.0600357143101	0.275929771317	0.517	0.388	0.129
3261	OGDH	OGDH	chr7	+	44687042	44687133	44687255	44687358	44684925	44685117	44706334	44706450	3261	25	427	23	688	216	228	0.0602263266932	0.275943520199	0.058	0.034	0.024
406	PTCD3	PTCD3	chr2	+	86346043	86346167	86348601	86348717	86344177	86344282	86350823	86350885	406	233	229	207	156	249	241	0.0601849642135	0.275943520199	0.496	0.562	-0.066
4584	LAMB2	LAMB2	chr3	-	49167663	49167852	49168172	49168293	49167271	49167451	49168382	49168585	4584	104	145	251	261	246	314	0.0601346876979	0.275943520199	0.478	0.551	-0.073
5247	HAUS4	HAUS4	chr14	-	23419522	23419619	23420763	23420898	23416809	23416940	23421536	23421668	5247	119	3	332	24	260	222	0.0601370723765	0.275943520199	0.971	0.922	0.049
3359	TSPAN1	TSPAN1	chr1	+	46649862	46650069	46650265	46650340	46646771	46646836	46650456	46650555	3359	8	0	2834	987	332	200	0.0608800546336	0.278430566913	1.0	0.634	0.366
3771	ZNF185	ZNF185	chrX	+	152132382	152132493	152133990	152134071	152113810	152114008	152135710	152135782	3771	0	59	9	176	236	206	0.060875994611	0.278430566913	0.0	0.043	-0.043
663	PPP1R7	PPP1R7	chr2	+	242097898	242097964	242098627	242098758	242097221	242097277	242099746	242099909	663	288	382	266	434	191	256	0.0609111235112	0.278430566913	0.503	0.451	0.052
1285	HHAT	HHAT	chr1	+	210573811	210574006	210577807	210578023	210560811	210560925	210591497	210591669	1285	47	47	18	35	320	341	0.0611448591306	0.278848997105	0.516	0.354	0.162
1395	SEC14L6	SEC14L6	chr22	-	30927889	30927985	30928511	30928700	30925275	30925336	30928783	30928843	1395	4	10	26	19	314	221	0.0611221390598	0.278848997105	0.22	0.491	-0.271
1503	MAP2K5	MAP2K5	chr15	+	67995674	67995746	68020253	68020283	67985855	67985906	68040568	68040595	1503	22	7	45	4	197	155	0.0611367540461	0.278848997105	0.712	0.898	-0.186
289	AP1G2	AP1G2	chr14	-	24033254	24033368	24033541	24033597	24032924	24033065	24033770	24033869	289	32	44	153	129	181	239	0.0611991667228	0.278880478567	0.49	0.61	-0.12
3971	MCTP1	MCTP1	chr5	-	94259666	94259726	94267657	94267696	94248510	94248681	94275787	94275899	3971	20	3	25	0	164	185	0.0613065543008	0.279153606	0.883	1.0	-0.117
2097	RNF138	RNF138	chr18	+	29672662	29672849	29691716	29691882	29671817	29672198	29693707	29693823	2097	42	109	44	182	312	291	0.0613581151814	0.279172305965	0.264	0.184	0.08
3082	SPIDR	SPIDR	chr8	+	48639761	48639855	48641494	48641664	48626050	48626203	48647868	48648563	3082	130	13	116	23	219	295	0.0616841876858	0.280439007848	0.931	0.872	0.059
4452	GCLC	GCLC	chr6	-	53372277	53372416	53373392	53373509	53371710	53371823	53373973	53374048	4452	106	106	111	76	242	264	0.0619193953746	0.281290967559	0.522	0.614	-0.092
2807	AFF1	AFF1	chr4	+	88053422	88053560	88055625	88055846	88052944	88053016	88056731	88062191	2807	21	84	74	177	263	346	0.0620982669334	0.28180949132	0.247	0.355	-0.108
2827	PDCD5	PDCD5	chr19	+	33076721	33076813	33077763	33077835	33075855	33075917	33078158	33078358	2827	1156	1277	728	710	217	197	0.0621293405136	0.28180949132	0.451	0.482	-0.031
1085	KHDRBS3	KHDRBS3	chr8	+	136619197	136619280	136657301	136657360	136594120	136594316	136659235	136659852	1085	112	102	206	135	208	184	0.0624936510685	0.282783424301	0.493	0.574	-0.081
1671	VRK2	VRK2	chr2	+	58312015	58312085	58313473	58313561	58311223	58311273	58315475	58315581	1671	49	91	119	148	195	213	0.0625157229549	0.282783424301	0.37	0.468	-0.098
1794	HPS5	HPS5	chr11	-	18320338	18320517	18322374	18322463	18319105	18319264	18326968	18327040	1794	21	86	34	77	214	304	0.062584398851	0.282783424301	0.258	0.385	-0.127
2874	SLC37A3	SLC37A3	chr7	-	140064207	140064291	140069389	140069482	140058439	140058585	140080081	140080190	2874	104	91	74	96	218	209	0.0625376662133	0.282783424301	0.523	0.425	0.098
3041	PLEKHA4	PLEKHA4	chr19	-	49360678	49360753	49362116	49362396	49357473	49357521	49362725	49362941	3041	100	30	65	34	405	200	0.0625373040781	0.282783424301	0.622	0.486	0.136
2908	SEPT2	SEPT2	chr2	+	242263630	242263656	242265407	242265528	242256913	242257014	242274540	242274627	2908	16	1331	10	1780	151	246	0.0627132115639	0.28305049986	0.019	0.009	0.01
4096	TNPO1	TNPO1	chr5	+	72187636	72187723	72188965	72189073	72185612	72185784	72189203	72189362	4096	310	639	255	432	212	233	0.0627397334382	0.28305049986	0.348	0.393	-0.045
5810	INTS8	INTS8	chr8	+	95844219	95844402	95848751	95848859	95841202	95841254	95850690	95850846	5810	234	69	216	90	308	233	0.0628817851068	0.283473978378	0.72	0.645	0.075
4511	TPD52L1	TPD52L1	chr6	+	125574862	125574901	125578243	125578304	125569427	125569529	125583979	125584644	4511	54	21	78	54	164	186	0.0629343657855	0.283493777884	0.745	0.621	0.124
305	ZNF138	ZNF138	chr7	+	64280597	64280701	64291317	64291454	64275953	64276031	64291828	64294059	305	3	12	0	16	229	262	0.063067744938	0.283877232954	0.222	0.0	0.222
2175	TFPT	TFPT	chr19	-	54613433	54613504	54617821	54618080	54611632	54611702	54618626	54619055	2175	430	216	181	67	384	196	0.0631517058411	0.284037832923	0.504	0.58	-0.076
1898	POLR3GL	POLR3GL	chr1	-	145457934	145458003	145460096	145460263	145457547	145457604	145470321	145470387	1898	26	43	29	24	292	194	0.0633573706473	0.284745157768	0.287	0.445	-0.158
636	FKBP8	FKBP8	chr19	-	18648410	18648583	18650360	18650530	18644079	18644157	18652488	18652805	636	615	1187	682	1157	295	298	0.0634581519169	0.284980387578	0.344	0.373	-0.029
4379	FUBP3	FUBP3	chr9	+	133470869	133470975	133485340	133485374	133454959	133455151	133487842	133487892	4379	164	61	111	62	231	159	0.0635879870266	0.285345635147	0.649	0.552	0.097
119	CCM2	CCM2	chr7	+	45109424	45109560	45112324	45112382	45104061	45104245	45113058	45113170	119	56	162	50	218	261	183	0.063738457591	0.285802855189	0.195	0.139	0.056
3553	SMARCC1	SMARCC1	chr3	-	47703823	47704082	47712147	47712207	47702783	47702945	47716964	47717078	3553	145	546	200	945	185	384	0.0638048740573	0.285882767768	0.355	0.305	0.05
5980	PKIB	PKIB	chr6	+	123022584	123022645	123038931	123039108	122996222	122996289	123046272	123047518	5980	6	770	33	1957	186	302	0.0640645681647	0.286827895368	0.012	0.027	-0.015
2781	ARIH2	ARIH2	chr3	+	48960180	48960244	48964894	48965246	48956280	48956431	48999044	48999112	2781	24	809	11	721	189	477	0.0643716848253	0.287983742834	0.07	0.037	0.033
1374	MBD2	MBD2	chr18	-	51692445	51692536	51715243	51715381	51690892	51691070	51731367	51731527	1374	642	308	835	336	263	216	0.0644665056419	0.288188793838	0.631	0.671	-0.04
1249	UBE2C	UBE2C	chr20	+	44442075	44442103	44443022	44443109	44441214	44441435	44444492	44444552	1249	24	26	10	3	153	212	0.0645290593501	0.288249397234	0.561	0.822	-0.261
5382	LRRC20	LRRC20	chr10	-	72083618	72083786	72100308	72100458	72058725	72061264	72142304	72142406	5382	18	71	65	148	275	293	0.0647198906858	0.288882486271	0.213	0.319	-0.106
585	SLC35D2	SLC35D2	chr9	-	99126745	99126832	99130553	99130587	99122435	99122503	99145758	99145992	585	1	101	9	173	159	212	0.0649002248641	0.289467795963	0.013	0.065	-0.052
3625	ODF2	ODF2	chr9	+	131222791	131222945	131223220	131223346	131221845	131221936	131233586	131233747	3625	158	25	178	15	279	251	0.0653839677587	0.291404456306	0.85	0.914	-0.064
4892	PIGG	PIGG	chr4	+	520827	521019	524224	524534	515448	515730	527606	527770	4892	29	259	39	215	317	435	0.0654880574418	0.291647420083	0.133	0.199	-0.066
1429	ENO1	ENO1	chr1	-	8931949	8932045	8934882	8934976	8930510	8930569	8938638	8939151	1429	9211	9934	11176	12498	219	221	0.0655773483912	0.291824160806	0.483	0.474	0.009
2405	SPOP	SPOP	chr17	-	47714120	47714171	47753256	47753378	47700094	47700238	47755294	47755525	2405	10	14	14	6	247	176	0.0656709119157	0.292019633258	0.337	0.624	-0.287
959	AUP1	AUP1	chr2	-	74756258	74756409	74756488	74756626	74755543	74755616	74756706	74757024	959	335	138	381	120	263	276	0.065766475375	0.292223696851	0.718	0.769	-0.051
1419	RPS6KC1	RPS6KC1	chr1	+	213290658	213290752	213302869	213303232	213277795	213277911	213341200	213341316	1419	39	174	32	86	219	488	0.0661603100376	0.293361540017	0.333	0.453	-0.12
2259	ALG8	ALG8	chr11	-	77823695	77823816	77825311	77825438	77815401	77815499	77830227	77830295	2259	78	3	158	0	252	246	0.0660898883772	0.293361540017	0.962	1.0	-0.038
2929	PI4K2A	PI4K2A	chr10	+	99422663	99422725	99424641	99424741	99416577	99416731	99426194	99426328	2929	134	161	100	165	187	225	0.0662220168523	0.293361540017	0.5	0.422	0.078
3431	AZIN2	AZIN2	chr1	+	33549554	33549728	33557650	33557823	33546729	33547109	33558882	33559017	3431	5	25	3	2	299	298	0.0662050871133	0.293361540017	0.166	0.599	-0.433
1038	AMMECR1L	AMMECR1L	chr2	-	128627027	128627118	128631401	128631846	128624473	128624570	128641776	128641886	1038	367	62	422	49	570	216	0.0662761299449	0.293380340456	0.692	0.765	-0.073
179	FBXO18	FBXO18	chr10	+	5944982	5945138	5947999	5948595	5932981	5933079	5950887	5951018	179	44	655	31	717	281	721	0.0663743509393	0.293594215471	0.147	0.1	0.047
3129	TSPAN9	TSPAN9	chr12	+	3192818	3192885	3310342	3310422	3186520	3186619	3387586	3387778	3129	5	137	0	100	192	205	0.0664600804034	0.293752556734	0.038	0.0	0.038
184	PGAP2	PGAP2	chr11	+	3832479	3832654	3844842	3844970	3829765	3829881	3845112	3845365	184	31	0	67	6	300	253	0.0667622927578	0.293763475604	1.0	0.904	0.096
1989	SPNS2	SPNS2	chr17	+	4433926	4434078	4434347	4434414	4428351	4428488	4435836	4435979	1989	2	4	1537	615	277	192	0.0667232217474	0.293763475604	0.257	0.634	-0.377
2266	YIPF3	YIPF3	chr6	-	43480806	43480938	43481096	43481189	43480498	43480612	43481325	43481371	2266	378	449	434	431	218	257	0.0668120908308	0.293763475604	0.498	0.543	-0.045
2635	MCM8	MCM8	chr20	+	5952652	5952683	5953701	5953842	5948523	5948671	5958521	5958663	2635	41	139	19	112	156	266	0.0667153396825	0.293763475604	0.335	0.224	0.111
4526	DENND5A	DENND5A	chr11	-	9167216	9167362	9168576	9168698	9166541	9166660	9171627	9171756	4526	216	357	181	235	247	271	0.0666590388227	0.293763475604	0.399	0.458	-0.059
575	KIRREL	KIRREL	chr1	+	158045902	158046052	158047780	158047930	157963062	157963518	158054211	158054369	575	222	303	361	604	275	275	0.0667047594839	0.293763475604	0.423	0.374	0.049
6018	ADIPOR2	ADIPOR2	chr12	+	1889616	1889803	1890054	1890242	1887019	1887191	1893045	1893239	6018	321	405	377	393	312	313	0.0666445300467	0.293763475604	0.443	0.49	-0.047
1212	P2RY6	P2RY6	chr11	+	72983351	72983511	73006774	73006860	72975549	72975694	73007529	73009670	1212	0	4	36	43	285	211	0.0670342334436	0.294211935025	0.0	0.383	-0.383
1575	WDR43	WDR43	chr2	+	29160796	29160860	29164326	29164440	29159787	29159819	29165177	29165247	1575	150	290	120	304	189	239	0.0671341182068	0.294211935025	0.395	0.333	0.062
2065	PLEKHB2	PLEKHB2	chr2	+	131890474	131890564	131897739	131897848	131883325	131883478	131904209	131907425	2065	1	268	10	448	215	234	0.0673514608039	0.294211935025	0.004	0.024	-0.02
2390	CLCC1	CLCC1	chr1	-	109484026	109484120	109486096	109486237	109482666	109482764	109486457	109486529	2390	77	129	87	100	266	219	0.0674353669215	0.294211935025	0.33	0.417	-0.087
3573	ACTR1A	ACTR1A	chr10	-	104247906	104248032	104248819	104248895	104245365	104245490	104250305	104250370	3573	408	697	497	726	201	251	0.0670976446341	0.294211935025	0.422	0.461	-0.039
3739	DVL3	DVL3	chr3	+	183883913	183884053	183884233	183884310	183883209	183883279	183884393	183884461	3739	315	156	321	122	265	202	0.0673922835309	0.294211935025	0.606	0.667	-0.061
4700	ANAPC16	ANAPC16	chr10	+	73983645	73983814	73990123	73990198	73975757	73975896	73992758	73995618	4700	398	344	484	347	294	200	0.0670629266556	0.294211935025	0.44	0.487	-0.047
4913	MTCH2	MTCH2	chr11	-	47644252	47644328	47647225	47647293	47638857	47640471	47648631	47648679	4913	561	793	435	526	193	201	0.0674642019971	0.294211935025	0.424	0.463	-0.039
5470	B4GALT4	B4GALT4	chr3	-	118937496	118937619	118942904	118943092	118935086	118935191	118945655	118945888	5470	213	109	249	169	313	248	0.0672758000134	0.294211935025	0.608	0.539	0.069
5912	CCDC25	CCDC25	chr8	-	27610028	27610104	27614235	27614287	27605593	27605796	27619935	27619975	5912	48	69	45	38	177	201	0.0671828158328	0.294211935025	0.441	0.574	-0.133
744	C17orf62	C17orf62	chr17	-	80404498	80404572	80405455	80405497	80403739	80403836	80407045	80407168	744	50	129	68	116	167	199	0.0674388608047	0.294211935025	0.316	0.411	-0.095
1278	FKBP1A	FKBP1A	chr20	-	1352719	1352884	1356134	1356247	1349620	1350716	1373477	1373525	1278	1174	3189	1259	3133	238	290	0.0678741593493	0.294965203176	0.31	0.329	-0.019
2363	TRIP12	TRIP12	chr2	-	230636234	230636348	230638812	230638977	230633946	230634041	230642030	230642195	2363	727	395	697	320	290	239	0.0677853780854	0.294965203176	0.603	0.642	-0.039
4696	UBA2	UBA2	chr19	+	34949673	34949829	34951374	34951471	34945348	34945461	34954930	34955036	4696	717	541	684	443	281	222	0.0678876228286	0.294965203176	0.511	0.55	-0.039
4937	RBMX	RBMX	chrX	-	135957629	135957744	135958661	135958814	135957416	135957542	135961175	135961282	4937	127	642	234	948	278	240	0.0678770588402	0.294965203176	0.146	0.176	-0.03
567	SLC27A4	SLC27A4	chr9	+	131115303	131115513	131115693	131115820	131114916	131115026	131117331	131117469	567	205	95	322	110	335	252	0.0678332236738	0.294965203176	0.619	0.688	-0.069
2317	GDAP1	GDAP1	chr8	+	75263508	75263701	75272371	75272545	75262617	75262813	75274118	75274213	2317	56	116	30	36	318	299	0.0679466659959	0.295003864246	0.312	0.439	-0.127
2235	MACF1	MACF1	chr1	+	39838150	39838268	39844132	39844195	39835701	39835858	39844874	39845116	2235	87	21	151	61	243	188	0.068311503295	0.295245300929	0.762	0.657	0.105
2427	CEP85	CEP85	chr1	+	26598511	26598562	26601454	26601562	26597504	26597598	26603025	26603251	2427	33	33	36	65	176	233	0.0682484112304	0.295245300929	0.57	0.423	0.147
2885	GFM1	GFM1	chr3	+	158407951	158408112	158408927	158408981	158402312	158402457	158409124	158410360	2885	483	130	296	105	286	179	0.0683535780836	0.295245300929	0.699	0.638	0.061
5258	PRPF19	PRPF19	chr11	-	60665317	60665423	60665572	60665743	60658019	60658735	60666012	60666098	5258	548	443	804	557	296	231	0.0683488743581	0.295245300929	0.491	0.53	-0.039
5440	EIF5	EIF5	chr14	+	103802372	103802454	103803013	103803186	103801989	103802269	103803452	103803564	5440	376	776	541	960	207	298	0.068248650588	0.295245300929	0.411	0.448	-0.037
5606	ITGB5	ITGB5	chr3	-	124536467	124536557	124538585	124538681	124527868	124528003	124540159	124540321	5606	966	591	262	129	221	215	0.0682405581874	0.295245300929	0.614	0.664	-0.05
6054	VASP	VASP	chr19	+	46021186	46021352	46024579	46024664	46020920	46021092	46025425	46025475	6054	343	70	846	128	291	210	0.0683159794528	0.295245300929	0.78	0.827	-0.047
5273	IRF3	IRF3	chr19	-	50166599	50166771	50167930	50168103	50166444	50166515	50168887	50169132	5273	121	275	209	609	298	297	0.0685667997313	0.295948996933	0.305	0.255	0.05
3238	CDIPT	CDIPT	chr16	-	29872426	29872580	29873906	29874041	29871901	29871983	29874135	29874609	3238	135	274	249	397	260	279	0.068662785056	0.296146015018	0.346	0.402	-0.056
5418	COX6C	COX6C	chr8	-	100899717	100899846	100904135	100904280	100890222	100890493	100905866	100906242	5418	1695	1695	793	708	270	254	0.0687252293956	0.296198186472	0.485	0.513	-0.028
4261	SCLY	SCLY	chr2	+	238999858	238999895	239002501	239002585	238991888	238991995	239003060	239003163	4261	31	42	41	30	162	209	0.0687857114464	0.296241830483	0.488	0.638	-0.15
2395	NT5C3A	NT5C3A	chr7	-	33059246	33059336	33060883	33060969	33057050	33057213	33061664	33061711	2395	84	104	92	163	211	215	0.068852262306	0.296311528271	0.451	0.365	0.086
1796	BBS9	BBS9	chr7	+	33390830	33390935	33392470	33392485	33388679	33388782	33397466	33397607	1796	21	8	16	1	230	140	0.0690756503867	0.297055593001	0.615	0.907	-0.292
5117	PIGO	PIGO	chr9	-	35093026	35093206	35093417	35093577	35092539	35092764	35093897	35094021	5117	68	38	235	197	285	305	0.0692172100204	0.297446929547	0.657	0.561	0.096
653	TRMT2B	TRMT2B	chrX	-	100276089	100276304	100278458	100278605	100275475	100275577	100290601	100290672	653	98	146	79	166	272	340	0.0693694546828	0.297883578028	0.456	0.373	0.083
4738	EIF4G1	EIF4G1	chr3	+	184033276	184033333	184033550	184033644	184032282	184032462	184033919	184034006	4738	70	87	209	184	182	219	0.0695440732759	0.298415596705	0.492	0.577	-0.085
1196	STAC	STAC	chr3	+	36484855	36485132	36534642	36534721	36421978	36422246	36545884	36545949	1196	163	45	258	103	402	204	0.0696192260208	0.298520340146	0.648	0.56	0.088
2447	GNB2L1	GNB2L1	chr5	-	180664608	180664719	180666066	180666177	180663927	180664042	180666486	180666582	2447	8340	3234	7772	3181	236	236	0.0699699490642	0.299668114906	0.721	0.71	0.011
2996	AQR	AQR	chr15	-	35236488	35236629	35240464	35240585	35234212	35234281	35245085	35245121	2996	78	78	76	113	246	266	0.0699887795141	0.299668114906	0.52	0.421	0.099
1071	IDH3B	IDH3B	chr20	-	2640908	2641011	2641342	2641475	2640344	2640439	2641554	2641615	1071	831	13	567	0	258	228	0.0700992610824	0.299691809701	0.983	1.0	-0.017
2921	PACRGL	PACRGL	chr4	+	20717729	20717871	20726430	20726511	20715054	20715162	20728907	20729980	2921	1	65	5	54	267	206	0.0702135127697	0.299691809701	0.012	0.067	-0.055
3543	OGG1	OGG1	chr3	+	9798154	9798305	9798450	9798500	9796387	9796569	9807492	9808353	3543	55	9	61	3	276	175	0.0702464412832	0.299691809701	0.795	0.928	-0.133
493	LIMK2	LIMK2	chr22	+	31664129	31664186	31667121	31667187	31663761	31663893	31668515	31668690	493	16	35	56	65	182	191	0.0703509075637	0.299691809701	0.324	0.475	-0.151
6355	SDCCAG3	SDCCAG3	chr9	-	139303450	139303519	139304541	139304691	139302277	139302390	139304779	139305054	6355	77	15	94	34	275	194	0.0703146221135	0.299691809701	0.784	0.661	0.123
6366	HIATL1	HIATL1	chr9	+	97203266	97203381	97207245	97207464	97200682	97200810	97209104	97209218	6366	373	771	320	781	240	344	0.0702537654905	0.299691809701	0.409	0.37	0.039
82	METTL9	METTL9	chr16	+	21623965	21624156	21629185	21629395	21610796	21611219	21636251	21636436	82	154	760	269	1085	316	335	0.0702311506216	0.299691809701	0.177	0.208	-0.031
4759	PPAP2A	PPAP2A	chr5	-	54771126	54771278	54786787	54786942	54763696	54763977	54830399	54830906	4759	6	112	14	107	280	277	0.0704248314241	0.29978964057	0.05	0.115	-0.065
2977	GCOM1	GCOM1	chr15	+	57967165	57967266	58004181	58004386	57953647	57953731	58006733	58009755	2977	2	374	6	272	226	330	0.070661601073	0.30036286063	0.008	0.031	-0.023
920	CD44	CD44	chr11	+	35218292	35218421	35226058	35226187	35211381	35211612	35227658	35227790	920	5	19	95	1019	254	254	0.0706144274567	0.30036286063	0.208	0.085	0.123
5081	NET1	NET1	chr10	+	5494820	5494883	5495212	5495309	5494320	5494488	5495446	5495523	5081	309	519	470	932	188	222	0.0707387261747	0.300473592842	0.413	0.373	0.04
6367	HIATL1	HIATL1	chr9	+	97209104	97209218	97213737	97213809	97203266	97203381	97216239	97216352	6367	13	149	6	168	239	197	0.0708796294053	0.300854877194	0.067	0.029	0.038
4372	PTPN2	PTPN2	chr18	-	12825808	12825943	12830941	12831040	12817154	12817364	12836789	12836890	4372	150	152	123	90	224	260	0.071246297024	0.301975479389	0.534	0.613	-0.079
6130	PKD2	PKD2	chr4	+	88964384	88964609	88967793	88968022	88959402	88959653	88973142	88973310	6130	62	55	155	91	350	354	0.0712412492034	0.301975479389	0.533	0.633	-0.1
4107	WDR44	WDR44	chrX	+	117576206	117576308	117576527	117576643	117575330	117575522	117577522	117577650	4107	43	28	47	54	227	241	0.0713844525655	0.30207330384	0.62	0.48	0.14
5272	IRF3	IRF3	chr19	-	50163969	50164085	50165204	50165585	50162825	50163090	50165681	50165874	5272	536	215	1142	382	506	241	0.071423417583	0.30207330384	0.543	0.587	-0.044
5928	LDAH	LDAH	chr2	-	20990014	20990158	21001069	21001225	20974569	20974739	21022796	21022890	5928	76	102	68	134	281	269	0.0713964183676	0.30207330384	0.416	0.327	0.089
5653	SFXN1	SFXN1	chr5	+	174948921	174948971	174949377	174949425	174943616	174943666	174953640	174955621	5653	137	125	83	107	175	173	0.0716724945571	0.302908969454	0.52	0.434	0.086
4272	PRKCSH	PRKCSH	chr19	+	11559728	11559803	11559890	11559990	11559354	11559444	11560080	11560243	4272	613	629	683	607	200	225	0.0717390187055	0.302972467369	0.523	0.559	-0.036
4249	STAG1	STAG1	chr3	-	136341987	136342090	136349711	136349823	136323150	136323315	136471036	136471245	4249	67	104	45	107	237	228	0.0719003236186	0.303218354013	0.383	0.288	0.095
5682	EEF2KMT	EEF2KMT	chr16	-	5141794	5141896	5143484	5143565	5140432	5140566	5145452	5145515	5682	22	9	51	46	206	227	0.0718910082568	0.303218354013	0.729	0.55	0.179
2664	AZIN1	AZIN1	chr8	-	103845283	103845446	103846416	103846491	103842048	103842164	103846893	103846975	2664	509	660	526	790	200	288	0.0723838739652	0.304820565882	0.526	0.489	0.037
5842	SNX1	SNX1	chr15	+	64410986	64411053	64415701	64415745	64410315	64410443	64418277	64418419	5842	233	100	279	88	192	169	0.0723491285769	0.304820565882	0.672	0.736	-0.064
1967	RTKN2	RTKN2	chr10	-	64005757	64005816	64022383	64022580	64000900	64000954	64028309	64028622	1967	84	14	252	73	322	184	0.0726441172924	0.30569766955	0.774	0.664	0.11
1511	ABCC1	ABCC1	chr16	+	16110352	16110478	16126965	16127027	16103632	16103758	16130328	16130460	1511	1	33	11	71	251	187	0.072738010121	0.305873991095	0.022	0.103	-0.081
2779	ARIH2	ARIH2	chr3	+	48960180	48960244	49002351	49002415	48956280	48956431	49004557	49004708	2779	24	185	9	141	189	189	0.0727957661628	0.305898208811	0.115	0.06	0.055
1623	ABI1	ABI1	chr10	-	27044583	27044670	27047990	27048164	27040526	27040712	27054146	27054247	1623	210	137	434	221	299	212	0.0729552646481	0.306349623073	0.521	0.582	-0.061
2684	CHAF1A	CHAF1A	chr19	+	4418016	4418073	4422562	4422792	4408899	4409756	4423331	4423392	2684	64	291	111	369	182	355	0.0731661917696	0.306810046983	0.3	0.37	-0.07
4570	RAB6A	RAB6A	chr11	-	73429657	73429763	73429829	73429935	73427295	73427407	73431890	73431944	4570	195	153	774	487	231	231	0.0731692156921	0.306810046983	0.56	0.614	-0.054
3848	SUMF2	SUMF2	chr7	+	56141866	56141911	56142278	56142429	56140689	56140804	56144526	56144582	3848	64	109	193	455	170	276	0.0732697589874	0.307012814902	0.488	0.408	0.08
2366	GPR137B	GPR137B	chr1	+	236343178	236343328	236347077	236347206	236341713	236341936	236368425	236368550	2366	225	172	102	55	275	254	0.0733343032434	0.307064559417	0.547	0.631	-0.084
181	FBXO18	FBXO18	chr10	+	5960304	5960441	5963220	5963320	5959552	5959639	5963410	5963532	181	184	183	184	139	262	225	0.0735381618443	0.307262078217	0.463	0.532	-0.069
2462	RAB34	RAB34	chr17	-	27043920	27044012	27044230	27044443	27043010	27043076	27045139	27045286	2462	47	255	49	395	338	217	0.0734365757812	0.307262078217	0.106	0.074	0.032
4961	ABCD4	ABCD4	chr14	-	74766250	74766378	74766852	74766971	74764632	74764772	74769577	74769767	4961	18	14	44	71	244	253	0.0734989332594	0.307262078217	0.571	0.391	0.18
4713	NPTN	NPTN	chr15	-	73879864	73879959	73884306	73884478	73866002	73866136	73925465	73925753	4713	786	501	1204	671	297	220	0.0736549037203	0.307531439735	0.537	0.571	-0.034
1691	R3HDM2	R3HDM2	chr12	-	57690193	57690334	57691110	57691170	57689181	57689290	57691872	57691951	1691	30	107	53	118	185	266	0.0739167418158	0.307533374896	0.287	0.392	-0.105
2303	SLC22A17	SLC22A17	chr14	-	23816722	23816940	23817099	23817205	23816309	23816421	23817369	23817515	2303	60	105	19	17	231	343	0.0738214871896	0.307533374896	0.459	0.624	-0.165
3257	SSX2IP	SSX2IP	chr1	-	85116044	85116210	85117565	85117680	85109389	85113290	85121514	85121688	3257	80	186	134	229	240	291	0.0738561371061	0.307533374896	0.343	0.415	-0.072
5414	NF2	NF2	chr22	+	30077427	30077590	30079008	30079053	30074184	30074312	30090740	30094589	5414	141	18	631	128	288	170	0.0739013999804	0.307533374896	0.822	0.744	0.078
5772	PIF1	PIF1	chr15	-	65111315	65111422	65112045	65112185	65110455	65110543	65113180	65113287	5772	16	42	32	43	265	232	0.073769193577	0.307533374896	0.25	0.394	-0.144
1024	TSC22D4	TSC22D4	chr7	-	100071896	100072063	100074899	100075082	100065174	100065223	100076416	100076902	1024	80	483	92	412	308	292	0.0743170673805	0.308836424939	0.136	0.175	-0.039
1750	RWDD1	RWDD1	chr6	+	116894020	116894148	116895220	116895334	116892529	116892818	116901457	116901523	1750	25	245	23	129	253	239	0.0744104216649	0.308836424939	0.088	0.144	-0.056
2077	MRPS15	MRPS15	chr1	-	36926864	36926913	36927688	36927764	36926292	36926377	36929406	36929451	2077	442	272	417	311	201	174	0.0743959925335	0.308836424939	0.584	0.537	0.047
2483	ESYT1	ESYT1	chr12	+	56532710	56532797	56536068	56536209	56532551	56532623	56536361	56536516	2483	310	529	577	839	212	266	0.0746499058752	0.308836424939	0.424	0.463	-0.039
2521	SGIP1	SGIP1	chr1	+	67160121	67160187	67161116	67161176	67155872	67155999	67184976	67185088	2521	4	11	9	6	191	185	0.0745750148154	0.308836424939	0.26	0.592	-0.332
2747	LYPLA1	LYPLA1	chr8	-	54967619	54967693	54974813	54974884	54965214	54965316	54975887	54975935	2747	120	166	476	517	196	199	0.0744939521097	0.308836424939	0.423	0.483	-0.06
4883	TNIP1	TNIP1	chr5	-	150436326	150436518	150439878	150439956	150431725	150431820	150441687	150441773	4883	191	474	691	2040	203	317	0.0744820787055	0.308836424939	0.386	0.346	0.04
5001	KIAA1191	KIAA1191	chr5	-	175777615	175777740	175782573	175782752	175775252	175775359	175788604	175788810	5001	149	463	140	340	304	250	0.074635499995	0.308836424939	0.209	0.253	-0.044
4354	UPF3A	UPF3A	chr13	+	115051993	115052104	115056963	115057019	115048311	115048418	115057108	115057267	4354	72	38	73	22	236	181	0.0748348011083	0.309166527332	0.592	0.718	-0.126
5604	LBR	LBR	chr1	-	225597992	225598118	225599038	225599142	225594365	225594534	225600155	225600347	5604	192	219	370	523	229	251	0.0748329368082	0.309166527332	0.49	0.437	0.053
2213	POLK	POLK	chr5	+	74886168	74886265	74889702	74889874	74882850	74882883	74892046	74893003	2213	57	46	70	89	222	297	0.0750101208383	0.3092393419	0.624	0.513	0.111
2290	CHKB-CPT1B	CHKB-CPT1B	chr22	-	51020177	51020291	51020677	51020786	51018993	51019089	51020986	51021428	2290	1	3	21	7	234	239	0.0749773595757	0.3092393419	0.254	0.754	-0.5
4269	ZC3H14	ZC3H14	chr14	+	89029994	89030037	89034382	89034497	89029252	89029513	89037427	89037468	4269	19	160	47	238	168	240	0.0749474764712	0.3092393419	0.145	0.22	-0.075
1952	ABR	ABR	chr17	-	982569	982630	986759	986867	976864	976917	994904	995090	1952	70	62	338	211	233	186	0.0751937324873	0.309779221445	0.474	0.561	-0.087
6339	PSMG1	PSMG1	chr21	-	40551849	40551912	40552210	40552362	40550374	40550573	40553697	40553804	6339	343	145	305	165	277	188	0.0753471718132	0.310194130005	0.616	0.556	0.06
1624	ABI1	ABI1	chr10	-	27044583	27044670	27047990	27048167	27040526	27040712	27054146	27054247	1624	274	137	559	221	302	212	0.0757417973226	0.31028562759	0.584	0.64	-0.056
1953	RAP1B	RAP1B	chr12	+	69044179	69044248	69045774	69045831	69042478	69042561	69047891	69048032	1953	1797	2667	254	438	194	182	0.0757225138363	0.31028562759	0.387	0.352	0.035
2384	ZMYND11	ZMYND11	chr10	+	286832	286910	287960	288079	285995	286051	292705	292913	2384	110	153	134	250	203	244	0.0755569996354	0.31028562759	0.464	0.392	0.072
3418	TONSL	TONSL	chr8	-	145667623	145667795	145668059	145668189	145667419	145667534	145668520	145668704	3418	42	65	130	133	255	297	0.0756914153954	0.31028562759	0.429	0.532	-0.103
3621	ODF2	ODF2	chr9	+	131223220	131223289	131231461	131231632	131222828	131222945	131233586	131233747	3621	154	154	165	217	194	296	0.0756244302568	0.31028562759	0.604	0.537	0.067
4566	PHF10	PHF10	chr6	-	170117918	170118002	170118883	170119014	170116050	170116184	170121100	170121207	4566	312	240	381	237	256	209	0.0756379092716	0.31028562759	0.515	0.568	-0.053
5791	RPN2	RPN2	chr20	+	35826799	35826895	35827452	35827628	35812582	35812776	35832287	35832363	5791	1162	2490	1171	2293	221	301	0.0757913389168	0.31028562759	0.389	0.41	-0.021
6030	RAB1A	RAB1A	chr2	-	65316072	65316204	65318116	65318212	65313987	65315824	65325104	65325200	6030	760	1282	1056	1599	221	257	0.0756222061481	0.31028562759	0.408	0.434	-0.026
1047	UBE2K	UBE2K	chr4	+	39747371	39747430	39757276	39757359	39699663	39700010	39779301	39779430	1047	0	2	5	1	184	208	0.0763383422375	0.310317723495	0.0	0.85	-0.85
112	HDAC10	HDAC10	chr22	-	50687090	50687180	50687531	50687597	50686794	50686901	50687756	50687883	112	9	6	12	25	191	215	0.0762449409753	0.310317723495	0.628	0.351	0.277
1192	PAPD7	PAPD7	chr5	+	6742602	6742710	6743824	6743953	6739844	6739965	6746326	6746540	1192	87	66	68	78	233	254	0.0764321572911	0.310317723495	0.59	0.487	0.103
1781	SART3	SART3	chr12	-	108930483	108930561	108931263	108931371	108930289	108930348	108931840	108931979	1781	119	131	111	87	233	203	0.0761411617059	0.310317723495	0.442	0.526	-0.084
1875	PHTF2	PHTF2	chr7	+	77558425	77558644	77567026	77567155	77551939	77552095	77569346	77569619	1875	253	225	119	78	344	254	0.0760048678368	0.310317723495	0.454	0.53	-0.076
1911	METTL3	METTL3	chr14	-	21969054	21969271	21969869	21970045	21967907	21967946	21971315	21971720	1911	498	249	391	239	301	342	0.0763226762766	0.310317723495	0.694	0.65	0.044
3580	MAEA	MAEA	chr4	+	1316168	1316291	1321414	1321491	1309184	1309388	1326544	1326653	3580	283	156	386	167	248	202	0.0760984102103	0.310317723495	0.596	0.653	-0.057
3790	PARD3	PARD3	chr10	-	34690753	34690845	34759012	34759191	34673056	34673182	34805906	34806087	3790	276	3	781	0	304	217	0.0763510702119	0.310317723495	0.985	1.0	-0.015
405	PTCD3	PTCD3	chr2	+	86352577	86352638	86352917	86353003	86352117	86352205	86354283	86354428	405	137	95	91	90	186	211	0.0764239698275	0.310317723495	0.621	0.534	0.087
4872	USP34	USP34	chr2	-	61420035	61420115	61431390	61431515	61417652	61417793	61431631	61431736	4872	120	62	150	52	250	205	0.0761373280897	0.310317723495	0.613	0.703	-0.09
5721	ARID1B	ARID1B	chr6	+	157454161	157454341	157469757	157470085	157431605	157431695	157488173	157488319	5721	102	175	164	211	305	453	0.0764230547194	0.310317723495	0.464	0.536	-0.072
576	TIMP1	TIMP1	chrX	+	47444603	47444730	47444941	47445066	47444334	47444414	47445919	47446190	576	1754	1547	927	907	252	250	0.0762511449494	0.310317723495	0.529	0.503	0.026
3198	GINS1	GINS1	chr20	+	25398740	25398831	25405846	25405963	25397739	25397838	25422337	25422412	3198	83	68	96	115	216	242	0.07677314542	0.310528877576	0.578	0.483	0.095
3515	LIN54	LIN54	chr4	-	83891479	83891622	83900035	83900159	83867410	83867627	83905313	83906029	3515	14	32	49	58	249	268	0.0768503133937	0.310528877576	0.32	0.476	-0.156
5277	CSTF3	CSTF3	chr11	-	33121153	33121263	33123722	33123885	33120579	33120696	33124652	33124730	5277	113	61	120	94	288	235	0.0768536538756	0.310528877576	0.602	0.51	0.092
5716	TNPO3	TNPO3	chr7	-	128632052	128632144	128633860	128633968	128630014	128630154	128637442	128637589	5716	153	191	147	138	233	217	0.0767979774143	0.310528877576	0.427	0.498	-0.071
5968	CDH13	CDH13	chr16	+	82891966	82892078	83065614	83065823	82660398	82660742	83158989	83159106	5968	210	449	86	138	237	334	0.0768511373827	0.310528877576	0.397	0.468	-0.071
6055	TMEM98	TMEM98	chr17	+	31258344	31258420	31258492	31258677	31254927	31255255	31260191	31260323	6055	28	898	25	484	201	310	0.0767558234628	0.310528877576	0.046	0.074	-0.028
6374	WIPF2	WIPF2	chr17	+	38416786	38416919	38420741	38421398	38412642	38412774	38430041	38430251	6374	90	294	142	352	258	782	0.0768403932647	0.310528877576	0.481	0.55	-0.069
918	CD44	CD44	chr11	+	35218292	35218421	35219667	35219793	35211381	35211612	35229651	35229753	918	5	14	101	799	254	251	0.0769822279863	0.310834898588	0.261	0.111	0.15
5985	WBSCR22	WBSCR22	chr7	+	73107953	73107999	73108321	73108380	73107658	73107744	73111934	73112024	5985	274	274	266	213	171	184	0.0773047261152	0.311501214784	0.518	0.573	-0.055
6074	CRCP	CRCP	chr7	+	65592690	65592727	65599266	65599361	65579804	65579957	65610429	65610487	6074	19	145	31	136	162	220	0.0773060978386	0.311501214784	0.151	0.236	-0.085
798	ZNF384	ZNF384	chr12	-	6781515	6781698	6782381	6782606	6779925	6780004	6787292	6787626	798	466	65	479	91	350	308	0.0772180107704	0.311501214784	0.863	0.822	0.041
3379	TPGS2	TPGS2	chr18	-	34380160	34380274	34385336	34385465	34377980	34378572	34387809	34387897	3379	859	843	789	875	254	239	0.0774169619858	0.311734419824	0.489	0.459	0.03
3720	MCM3AP	MCM3AP	chr21	-	47690314	47690477	47692474	47692743	47686895	47687056	47693301	47693499	3720	160	82	351	133	394	288	0.0775486845853	0.311907386515	0.588	0.659	-0.071
6134	RNF14	RNF14	chr5	+	141357867	141358395	141359687	141359916	141354368	141354520	141362944	141363117	6134	822	311	734	328	653	354	0.0775659538453	0.311907386515	0.589	0.548	0.041
2041	HK1	HK1	chr10	+	71148952	71149052	71151880	71152064	71146078	71146174	71154705	71154861	2041	540	611	490	475	225	309	0.0776677122847	0.312103245472	0.548	0.586	-0.038
5742	MRPL13	MRPL13	chr8	-	121437545	121437606	121444269	121444363	121432091	121432178	121455424	121455548	5742	389	167	422	143	219	186	0.0778094899472	0.312459542225	0.664	0.715	-0.051
5445	RNMTL1	RNMTL1	chr17	+	686322	686567	691204	691372	685512	685932	694773	695741	5445	52	34	203	84	370	293	0.0779433704169	0.312696253013	0.548	0.657	-0.109
6016	TMPO	TMPO	chr12	+	98938728	98938839	98940136	98940225	98931252	98931350	98941350	98944157	6016	16	248	10	319	236	214	0.0779747413173	0.312696253013	0.055	0.028	0.027
1467	TCTN1	TCTN1	chr12	+	111078828	111078954	111082771	111082934	111078187	111078322	111085015	111085141	1467	49	56	30	58	251	288	0.0781872012082	0.313107133043	0.501	0.372	0.129
2017	UBE3C	UBE3C	chr7	+	156956503	156956557	156961741	156961816	156931654	156932032	156962997	156963144	2017	27	143	52	174	179	200	0.0782900888502	0.313107133043	0.174	0.25	-0.076
3854	SUN1	SUN1	chr7	+	882977	883157	891020	891119	881582	881767	891586	891680	3854	14	220	6	221	305	224	0.0782884666921	0.313107133043	0.045	0.02	0.025
6253	TTC8	TTC8	chr14	+	89307768	89307901	89310149	89310194	89307380	89307540	89319314	89319400	6253	20	30	12	39	258	170	0.0781506808332	0.313107133043	0.305	0.169	0.136
4190	SIL1	SIL1	chr5	-	138362489	138362681	138378308	138378408	138287476	138287573	138386626	138386735	4190	189	110	191	148	225	317	0.0784999800429	0.313531007829	0.708	0.645	0.063
5796	PCCA	PCCA	chr13	+	100861585	100861717	100888095	100888132	100809540	100809594	100909848	100909927	5796	47	19	66	13	257	162	0.0785026643775	0.313531007829	0.609	0.762	-0.153
5396	PTMA	PTMA	chr2	+	232576596	232576693	232577152	232577226	232576057	232576129	232577513	232578250	5396	1067	1967	1044	2116	222	199	0.0785709488596	0.313590835917	0.327	0.307	0.02
1130	C16orf13	C16orf13	chr16	-	684888	684956	685280	685340	684718	684797	685611	685774	1130	23	52	91	125	185	193	0.0787512684911	0.313672114105	0.316	0.432	-0.116
4630	DIABLO	DIABLO	chr12	-	122702812	122702944	122709058	122709191	122701305	122701416	122710511	122711115	4630	242	355	250	297	258	257	0.0787042194319	0.313672114105	0.404	0.456	-0.052
6373	WIPF2	WIPF2	chr17	+	38418776	38418893	38420741	38421398	38416786	38416919	38430041	38430251	6373	71	292	62	357	242	782	0.078699525536	0.313672114105	0.44	0.359	0.081
1406	SLCO3A1	SLCO3A1	chr15	+	92638110	92638209	92647508	92647772	92459222	92459688	92663694	92663859	1406	17	100	31	102	224	389	0.0791369478877	0.314356964499	0.228	0.345	-0.117
3292	SBNO1	SBNO1	chr12	-	123829804	123830117	123832575	123832680	123825534	123825635	123834856	123834988	3292	50	244	45	146	230	438	0.0791191810757	0.314356964499	0.281	0.37	-0.089
6080	MMD	MMD	chr17	-	53485106	53485181	53488617	53488778	53481127	53481229	53491511	53491593	6080	311	74	217	35	286	200	0.0790326101914	0.314356964499	0.746	0.813	-0.067
6258	PARM1	PARM1	chr4	+	75937634	75938360	75959092	75959171	75858284	75858580	75971372	75975325	6258	298	44	426	42	851	204	0.0790043580971	0.314356964499	0.619	0.709	-0.09
3847	SUMF2	SUMF2	chr7	+	56141866	56141911	56144526	56144582	56140689	56140804	56145794	56145879	3847	52	49	166	232	170	181	0.0792800792351	0.314713027085	0.53	0.432	0.098
3043	DTX3L	DTX3L	chr3	+	122284705	122284917	122287335	122288871	122283184	122283460	122289301	122289519	3043	125	1055	219	1501	337	1661	0.0793700298174	0.314857643571	0.369	0.418	-0.049
2244	USP33	USP33	chr1	-	78180298	78180468	78181426	78181553	78178884	78178966	78183551	78183732	2244	193	260	225	240	252	295	0.0794431645903	0.314935402483	0.465	0.523	-0.058
2802	IFT80	IFT80	chr3	-	160025450	160025569	160037547	160037727	160021702	160021777	160073800	160073938	2802	121	73	100	87	305	244	0.0798212343378	0.315583549469	0.57	0.479	0.091
4232	MAP4K4	MAP4K4	chr2	+	102472438	102472600	102475457	102475544	102460562	102460773	102476197	102476326	4232	823	97	1230	183	287	212	0.0796761648855	0.315583549469	0.862	0.832	0.03
4392	CANX	CANX	chr5	+	179150660	179150780	179151657	179151784	179149804	179150020	179153680	179153760	4392	1958	4023	1505	3327	245	252	0.0797831375761	0.315583549469	0.334	0.318	0.016
5006	KIAA1191	KIAA1191	chr5	-	175777615	175777735	175782573	175782752	175775252	175775359	175788604	175788810	5006	149	465	140	343	304	245	0.0797986274722	0.315583549469	0.205	0.248	-0.043
4296	ILF2	ILF2	chr1	-	153635690	153635752	153636518	153636606	153635180	153635271	153636871	153636950	4296	971	3	685	11	213	187	0.0799369429995	0.31561680246	0.996	0.982	0.014
728	RAPGEF3	RAPGEF3	chr12	-	48135287	48135385	48137312	48137459	48134697	48134823	48137769	48137851	728	16	5	203	153	272	223	0.0799335548264	0.31561680246	0.724	0.521	0.203
3322	PSMA4	PSMA4	chr15	+	78834824	78834987	78836531	78836609	78834518	78834561	78837210	78837299	3322	2425	1441	1544	834	288	203	0.0801422735557	0.316215288617	0.543	0.566	-0.023
709	ZDHHC4	ZDHHC4	chr7	+	6617220	6617351	6618131	6618351	6617064	6617129	6620185	6620309	709	5	240	0	215	256	345	0.0803065158141	0.316650960144	0.027	0.0	0.027
2279	TMEM147	TMEM147	chr19	+	36036789	36036859	36037427	36037487	36036501	36036718	36038020	36038142	2279	184	8	167	2	195	185	0.0803882361337	0.316760879554	0.956	0.988	-0.032
5367	PLEKHA5	PLEKHA5	chr12	+	19443610	19443730	19444577	19444631	19440406	19440490	19473495	19473558	5367	0	2	7	2	245	179	0.0806007888017	0.31717353881	0.0	0.719	-0.719
5874	TSC22D2	TSC22D2	chr3	+	150140835	150140907	150155984	150156141	150126121	150129095	150174862	150174914	5874	22	38	35	32	197	282	0.080558697666	0.31717353881	0.453	0.61	-0.157
3206	EGF	EGF	chr4	+	110914402	110914525	110915888	110916036	110909739	110909865	110920834	110921002	3206	2	0	2	7	248	273	0.0808828578053	0.317628414554	1.0	0.239	0.761
3451	CPEB4	CPEB4	chr5	+	173359452	173359503	173370028	173370052	173337525	173337607	173371969	173372143	3451	36	0	52	4	176	149	0.0808454248976	0.317628414554	1.0	0.917	0.083
3539	LRRC40	LRRC40	chr1	-	70650467	70650597	70654774	70654956	70646768	70646892	70671072	70671361	3539	251	97	256	131	307	255	0.0809323463226	0.317628414554	0.682	0.619	0.063
6052	UBXN2B	UBXN2B	chr8	+	59345718	59345802	59352191	59352329	59343077	59343228	59358465	59358627	6052	46	51	60	105	209	263	0.0807860680048	0.317628414554	0.532	0.418	0.114
4810	STK11IP	STK11IP	chr2	+	220470916	220471012	220471197	220471239	220470677	220470781	220471433	220471580	4810	22	9	30	28	221	167	0.0809927577336	0.317653595831	0.649	0.447	0.202
251	ILF3	ILF3	chr19	+	10781649	10781879	10782033	10782211	10781191	10781284	10787838	10787986	251	1431	965	2145	1315	355	303	0.0814213475827	0.319121777368	0.559	0.582	-0.023
3455	ELP2	ELP2	chr18	+	33721099	33721164	33726212	33726344	33718232	33718389	33734812	33734962	3455	11	169	4	166	190	257	0.0817333011775	0.320131165664	0.081	0.032	0.049
2450	MICALL1	MICALL1	chr22	+	38315042	38315185	38317978	38318433	38313713	38313802	38320666	38320724	2450	63	147	313	548	268	580	0.0818775819769	0.320370309922	0.481	0.553	-0.072
2705	GOLGA4	GOLGA4	chr3	+	37323448	37323763	37330725	37330782	37315026	37315092	37336469	37336568	2705	269	39	333	31	440	182	0.0819032714809	0.320370309922	0.74	0.816	-0.076
5375	CHTOP	CHTOP	chr1	+	153614721	153614905	153615702	153615840	153610770	153610924	153617539	153618782	5375	303	199	412	218	309	263	0.0820119824965	0.320582387393	0.564	0.617	-0.053
1605	PTGES3	PTGES3	chr12	-	57059987	57060050	57064058	57064148	57057124	57058282	57065532	57065631	1605	1898	46	1876	64	215	188	0.0825076976293	0.321703370946	0.973	0.962	0.011
2308	CMTM7	CMTM7	chr3	+	32483331	32483505	32490945	32491044	32433162	32433557	32493883	32493965	2308	528	466	496	372	299	224	0.0825174888251	0.321703370946	0.459	0.5	-0.041
2693	CNOT10	CNOT10	chr3	+	32776291	32776468	32778901	32778982	32774914	32775036	32800949	32801063	2693	184	108	150	63	302	206	0.0825013657693	0.321703370946	0.537	0.619	-0.082
6296	POLDIP3	POLDIP3	chr22	-	42983511	42983578	42987960	42988090	42979726	42981974	42991542	42991609	6296	165	86	308	119	255	192	0.0824563803262	0.321703370946	0.591	0.661	-0.07
4671	DAG1	DAG1	chr3	+	49524686	49524848	49530259	49530406	49507564	49507866	49547851	49548252	4671	23	15	9	15	287	272	0.0826231139568	0.321901840667	0.592	0.363	0.229
212	NOL10	NOL10	chr2	-	10794606	10794673	10797867	10798017	10784445	10784498	10799297	10799376	212	167	101	129	107	275	192	0.0828340824416	0.322251221454	0.536	0.457	0.079
3893	DPP8	DPP8	chr15	-	65766546	65766626	65772559	65772737	65759408	65759561	65773852	65773953	3893	101	60	129	110	303	205	0.0828700102378	0.322251221454	0.532	0.442	0.09
4071	SIRT6	SIRT6	chr19	-	4175024	4175148	4175676	4175757	4174105	4174943	4175838	4175934	4071	51	61	51	37	206	249	0.0829318968691	0.322251221454	0.503	0.625	-0.122
797	SGSH	SGSH	chr17	-	78188413	78188564	78188831	78188937	78187970	78188127	78190830	78190991	797	36	101	46	81	231	276	0.0828828134325	0.322251221454	0.299	0.404	-0.105
4233	MAP4K4	MAP4K4	chr2	+	102472438	102472600	102475457	102475544	102460562	102460773	102476104	102476326	4233	841	122	1231	142	287	212	0.0830996345854	0.322650845154	0.836	0.865	-0.029
5894	NFATC2IP	NFATC2IP	chr16	+	28965885	28966003	28967298	28967379	28963452	28963525	28967471	28967658	5894	47	18	199	127	243	206	0.0831444299257	0.322650845154	0.689	0.571	0.118
6164	GSN	GSN	chr9	+	124044152	124044231	124045596	124045670	124043747	124043840	124064240	124064445	6164	0	4	20	26	204	199	0.0834167996652	0.323494418214	0.0	0.429	-0.429
5230	SMIM7	SMIM7	chr19	-	16770205	16770258	16770769	16770811	16764845	16764936	16770895	16770968	5230	5	233	8	137	167	178	0.0835929880856	0.323964129715	0.022	0.059	-0.037
519	ARHGEF17	ARHGEF17	chr11	+	73071364	73071578	73072132	73072206	73070878	73070997	73073084	73073284	519	58	21	129	26	339	199	0.0837889325418	0.324509736763	0.619	0.744	-0.125
1188	TRAPPC4	TRAPPC4	chr11	+	118890859	118890963	118892469	118892596	118889852	118890027	118894030	118894385	1188	159	194	476	718	229	252	0.0842339467321	0.325478432377	0.474	0.422	0.052
1902	ST5	ST5	chr11	-	8720759	8720937	8724118	8724267	8720479	8720521	8728631	8728772	1902	89	167	125	173	274	303	0.0842603522879	0.325478432377	0.371	0.444	-0.073
44	MPHOSPH9	MPHOSPH9	chr12	-	123687796	123687922	123694602	123694709	123687170	123687631	123699290	123699381	44	56	52	68	39	232	251	0.0842567041591	0.325478432377	0.538	0.654	-0.116
5935	ARNTL2	ARNTL2	chr12	+	27568801	27568880	27571020	27571129	27556365	27556474	27573328	27578746	5935	51	111	155	240	204	234	0.0841536503761	0.325478432377	0.345	0.426	-0.081
4148	PMS1	PMS1	chr2	+	190670377	190670480	190682742	190682906	190656515	190656667	190708689	190708806	4148	0	75	3	68	228	289	0.0844006567483	0.325592828623	0.0	0.053	-0.053
5540	XPO6	XPO6	chr16	-	28188540	28188653	28192261	28192352	28187218	28187416	28222686	28223239	5540	114	102	173	208	216	238	0.0843817566884	0.325592828623	0.552	0.478	0.074
2380	TRMT10B	TRMT10B	chr9	+	37763625	37763750	37768083	37768225	37761899	37762114	37769937	37770016	2380	0	30	2	16	250	267	0.0844754618216	0.325667851833	0.0	0.118	-0.118
5444	PTH1R	PTH1R	chr3	+	46935396	46935499	46937224	46937359	46925001	46925124	46939344	46939455	5444	2	1	62	298	228	260	0.0846891380134	0.326277798908	0.695	0.192	0.503
3468	SH3GLB1	SH3GLB1	chr1	+	87185189	87185318	87188222	87188356	87181406	87181548	87189995	87190088	3468	571	593	433	384	254	259	0.0848613147105	0.326727169137	0.495	0.535	-0.04
5093	TAF1A	TAF1A	chr1	-	222753100	222753214	222757469	222757639	222750786	222750985	222761784	222761907	5093	112	73	62	25	295	239	0.0849284248642	0.326771696191	0.554	0.668	-0.114
3549	SMARCC1	SMARCC1	chr3	-	47777523	47777616	47779518	47779600	47770514	47770584	47787397	47787483	3549	118	286	250	481	207	218	0.0851613640809	0.326945105314	0.303	0.354	-0.051
3846	HAUS2	HAUS2	chr15	+	42850395	42850488	42851536	42851606	42841010	42841163	42853467	42853600	3846	40	38	115	68	218	195	0.0850492321868	0.326945105314	0.485	0.602	-0.117
5088	FBXO28	FBXO28	chr1	+	224321775	224321914	224340843	224341039	224318173	224318283	224345053	224349749	5088	172	128	226	218	264	321	0.0851957923586	0.326945105314	0.62	0.558	0.062
5672	TCTN3	TCTN3	chr10	-	97447003	97447112	97447348	97447476	97446800	97446916	97452676	97452795	5672	189	183	168	124	253	234	0.0851868371038	0.326945105314	0.489	0.556	-0.067
1661	DESI1	DESI1	chr22	-	42000047	42000157	42003265	42003335	41999262	41999385	42003843	42003865	1661	49	126	79	293	195	235	0.0858399168054	0.328184756886	0.319	0.245	0.074
1730	RBMS2	RBMS2	chr12	+	56956200	56956367	56962758	56962817	56915608	56915873	56963682	56963774	1730	127	27	501	157	292	184	0.0858700490452	0.328184756886	0.748	0.668	0.08
347	ECE1	ECE1	chr1	-	21551742	21551933	21553651	21553719	21548239	21548335	21554423	21554534	347	190	448	471	930	193	316	0.0857091286666	0.328184756886	0.41	0.453	-0.043
3750	ALKBH6	ALKBH6	chr19	-	36502305	36502366	36503922	36503991	36501795	36501947	36504245	36504324	3750	97	55	63	55	194	186	0.0857006505452	0.328184756886	0.628	0.523	0.105
3996	IP6K1	IP6K1	chr3	-	49770223	49770405	49775644	49775855	49765535	49765711	49785250	49785601	3996	308	227	183	171	336	307	0.0857620549066	0.328184756886	0.554	0.494	0.06
543	ARHGAP12	ARHGAP12	chr10	-	32103186	32103289	32106715	32106814	32101634	32101751	32109314	32109416	543	68	70	65	100	224	228	0.0859093193276	0.328184756886	0.497	0.398	0.099
5881	MORF4L1	MORF4L1	chr15	+	79172853	79172921	79178482	79178569	79170554	79170601	79179610	79179691	5881	974	1382	1187	1855	193	212	0.0858571496566	0.328184756886	0.436	0.413	0.023
2780	ARIH2	ARIH2	chr3	+	48960180	48960244	48999044	48999112	48956280	48956431	49002351	49002415	2780	22	148	10	132	189	193	0.086076717822	0.328610857201	0.132	0.072	0.06
662	CPEB1	CPEB1	chr15	-	83215892	83215987	83218209	83218408	83215190	83215271	83221229	83221366	662	171	82	0	2	324	220	0.0862140230601	0.328921593815	0.586	0.0	0.586
4303	ADD3	ADD3	chr10	+	111872534	111872673	111877099	111877180	111860382	111860606	111878344	111878494	4303	541	202	394	117	264	206	0.0863650785871	0.329150510239	0.676	0.724	-0.048
6351	DRAM2	DRAM2	chr1	-	111668848	111668916	111674045	111674190	111667363	111667503	111680144	111680208	6351	176	84	268	94	270	193	0.0864418729083	0.329150510239	0.6	0.671	-0.071
866	RFC2	RFC2	chr7	-	73660991	73661093	73663341	73663448	73657475	73657576	73664068	73664110	866	106	232	164	276	232	227	0.0864062987056	0.329150510239	0.309	0.368	-0.059
1164	WHSC1	WHSC1	chr4	+	1895456	1895636	1900947	1901122	1894508	1894618	1902352	1902978	1164	17	7	20	21	305	300	0.0866761147044	0.329828966886	0.705	0.484	0.221
2003	OSBPL3	OSBPL3	chr7	-	24854677	24854822	24856228	24856307	24849425	24849570	24859793	24859857	2003	36	67	104	292	204	270	0.0867638216597	0.329949297236	0.416	0.32	0.096
3375	GSTO2	GSTO2	chr10	+	106034983	106035092	106037651	106037874	106034442	106034707	106057335	106057442	3375	2	27	20	81	234	348	0.0869118077664	0.33029855626	0.099	0.269	-0.17
94	TRA2A	TRA2A	chr7	-	23552512	23552701	23555981	23556147	23547038	23547154	23561325	23561459	94	548	559	752	877	291	314	0.0871051963653	0.330819800011	0.514	0.481	0.033
1289	HHAT	HHAT	chr1	+	210577807	210578023	210637848	210637999	210560811	210560925	210686496	210686532	1289	35	117	23	44	341	276	0.0872783264545	0.33121532727	0.195	0.297	-0.102
1618	AGPAT9	AGPAT9	chr4	+	84519203	84519332	84519796	84519876	84518582	84518668	84525820	84527027	1618	50	44	161	93	254	205	0.087321939928	0.33121532727	0.478	0.583	-0.105
2411	PIKFYVE	PIKFYVE	chr2	+	209138307	209138457	209150449	209150657	209136234	209136415	209153452	209153542	2411	29	51	61	65	275	333	0.0874348455906	0.331429894723	0.408	0.532	-0.124
5515	STK40	STK40	chr1	-	36824337	36824423	36826821	36826941	36823839	36823983	36851323	36851528	5515	64	147	56	87	245	211	0.0874968832286	0.331451490041	0.273	0.357	-0.084
2617	SLC30A6	SLC30A6	chr2	+	32409341	32409407	32417404	32417485	32400387	32400430	32417986	32418022	2617	48	57	92	71	191	206	0.0878298385468	0.33228919004	0.476	0.583	-0.107
3690	NR2C1	NR2C1	chr12	-	95418925	95419031	95422162	95422300	95414004	95416179	95425124	95425264	3690	68	81	104	85	263	231	0.0878309859786	0.33228919004	0.424	0.518	-0.094
1385	NUB1	NUB1	chr7	+	151065820	151065973	151071182	151071287	151064946	151065054	151072933	151073029	1385	177	94	132	49	278	230	0.0879106382732	0.332376789821	0.609	0.69	-0.081
1242	TGM2	TGM2	chr20	-	36784248	36784491	36789821	36790001	36779340	36779459	36793590	36793700	1242	445	744	820	1556	305	368	0.0881332086251	0.332620939246	0.419	0.389	0.03
3533	AFF4	AFF4	chr5	-	132228721	132228810	132232014	132232932	132227855	132228096	132233921	132234084	3533	1145	150	1742	187	1043	214	0.0881287060128	0.332620939246	0.61	0.657	-0.047
4660	DAG1	DAG1	chr3	+	49508397	49508482	49530259	49530406	49507564	49507866	49547851	49548252	4660	6	15	1	15	210	272	0.0882013709372	0.332620939246	0.341	0.079	0.262
800	ANP32E	ANP32E	chr1	-	150202905	150203028	150204114	150204264	150201404	150201570	150208080	150208504	800	531	306	703	475	275	248	0.0881881555612	0.332620939246	0.61	0.572	0.038
1017	ETF1	ETF1	chr5	-	137849256	137849395	137854380	137854556	137848452	137848643	137878521	137878625	1017	866	835	859	735	301	264	0.0883033645005	0.332792244303	0.476	0.506	-0.03
876	BSDC1	BSDC1	chr1	-	32844324	32844440	32846814	32846869	32843815	32843884	32849430	32849598	876	77	96	127	219	180	241	0.0884490784079	0.333127995054	0.518	0.437	0.081
5072	SMARCAL1	SMARCAL1	chr2	+	217285021	217285255	217288355	217288406	217280979	217281030	217293318	217293505	5072	123	22	197	20	359	176	0.0885383541109	0.333250887546	0.733	0.828	-0.095
6178	ZBTB8OS	ZBTB8OS	chr1	-	33099551	33099673	33100368	33100393	33093108	33093145	33116033	33116191	6178	20	8	37	5	150	247	0.0886766804808	0.33355812741	0.805	0.924	-0.119
5280	LDHA	LDHA	chr11	+	18420977	18421095	18422383	18422557	18418365	18418515	18424386	18424560	5280	4791	6554	8043	10557	243	299	0.0891031777209	0.334948239318	0.474	0.484	-0.01
3864	PAX8	PAX8	chr2	-	113992970	113993080	113994177	113994298	113984731	113984833	113999127	113999303	3864	190	155	1088	725	246	235	0.0892096317045	0.334967664146	0.539	0.589	-0.05
844	NCF2	NCF2	chr1	-	183536054	183536123	183536338	183536480	183534838	183534914	183538276	183538320	844	85	37	42	31	267	194	0.0892222216074	0.334967664146	0.625	0.496	0.129
1094	COQ3	COQ3	chr6	-	99823815	99824058	99825261	99825361	99819303	99819463	99828064	99828217	1094	50	179	45	107	225	368	0.0893616577829	0.33503049542	0.314	0.408	-0.094
4840	DAB2	DAB2	chr5	-	39382719	39383373	39388406	39388469	39381555	39381718	39388900	39388954	4840	44	759	34	390	188	779	0.0894098041491	0.33503049542	0.194	0.265	-0.071
5983	PKIB	PKIB	chr6	+	122996222	122996289	123022584	123022645	122954427	122954512	123038931	123039108	5983	326	17	721	60	192	186	0.0893872423554	0.33503049542	0.949	0.921	0.028
1111	BCAS2	BCAS2	chr1	-	115118210	115118372	115119308	115119379	115113320	115113371	115123919	115124012	1111	220	492	192	524	196	287	0.0895417799614	0.335098149817	0.396	0.349	0.047
136	CWF19L1	CWF19L1	chr10	-	101996606	101996726	101997778	101997988	101995423	101995521	102003454	102003534	136	397	172	212	118	335	245	0.0895030277638	0.335098149817	0.628	0.568	0.06
161	DDX3X	DDX3X	chrX	+	41206111	41206265	41206567	41206704	41205757	41205875	41206892	41209540	161	1170	917	1432	1013	279	262	0.0902796243759	0.3376446473	0.545	0.57	-0.025
737	COPS4	COPS4	chr4	+	83987590	83987706	83989590	83989675	83984228	83984399	83996449	83996971	737	112	98	113	136	241	210	0.0906995317015	0.338999583863	0.499	0.42	0.079
420	HNRNPA1	HNRNPA1	chr12	+	54676583	54676658	54676862	54677018	54676356	54676449	54677595	54677751	420	6904	406	13065	855	200	281	0.0908268242515	0.339259814014	0.96	0.955	0.005
5649	TPM1	TPM1	chr15	+	63336225	63336351	63349183	63349317	63334837	63335142	63351761	63351879	5649	2485	3781	6818	10920	251	259	0.0909800527473	0.339616529386	0.404	0.392	0.012
189	PGAP2	PGAP2	chr11	+	3838582	3838765	3844138	3844223	3832479	3832654	3845112	3845365	189	8	5	8	17	308	210	0.0911809314035	0.339719708326	0.522	0.243	0.279
2535	SNHG1	SNHG1	chr11	-	62621272	62621305	62622359	62622410	62621023	62621062	62622604	62622688	2535	181	218	140	129	176	158	0.0911447991687	0.339719708326	0.427	0.493	-0.066
3427	PCMTD1	PCMTD1	chr8	-	52758220	52758323	52773404	52773806	52746077	52746249	52811489	52811746	3427	104	22	156	53	527	228	0.0911110366236	0.339719708326	0.672	0.56	0.112
4963	ABCD4	ABCD4	chr14	-	74761850	74761901	74762556	74762682	74759856	74759951	74763035	74763152	4963	48	10	152	59	251	176	0.0912410544983	0.339728559249	0.771	0.644	0.127
202	RAPH1	RAPH1	chr2	-	204334961	204335036	204341798	204341879	204326570	204326648	204354306	204354812	202	6	7	25	9	206	200	0.0916014861745	0.340639407816	0.454	0.73	-0.276
2582	KIF23	KIF23	chr15	+	69732646	69732826	69733106	69733418	69732242	69732416	69737128	69737380	2582	1006	395	917	415	305	437	0.0915716196793	0.340639407816	0.785	0.76	0.025
1237	SLC25A17	SLC25A17	chr22	-	41188528	41188680	41195026	41195087	41175012	41175129	41215198	41215403	1237	41	89	64	208	186	277	0.0920460005001	0.341574652619	0.407	0.314	0.093
135	CWF19L1	CWF19L1	chr10	-	101997778	101997988	102003454	102003534	101996606	101996726	102005555	102005670	135	89	328	65	174	205	335	0.0920852284639	0.341574652619	0.307	0.379	-0.072
2021	PPM1B	PPM1B	chr2	+	44428324	44429184	44436348	44436466	44395941	44396413	44445105	44445217	2021	660	80	2151	325	985	243	0.0920102842409	0.341574652619	0.671	0.62	0.051
4155	COL27A1	COL27A1	chr9	+	117051193	117051247	117051521	117051575	117050981	117051035	117052337	117052391	4155	3	2	45	4	179	179	0.0920084975216	0.341574652619	0.6	0.918	-0.318
3029	SNRNP200	SNRNP200	chr2	-	96945188	96945297	96947551	96947660	96944546	96944736	96948938	96949090	3029	352	376	292	374	234	234	0.092679478271	0.343254796279	0.484	0.438	0.046
3562	LAMA5	LAMA5	chr20	-	60912645	60912783	60912859	60912994	60911789	60911842	60913071	60913206	3562	12	21	338	319	260	263	0.0927397484726	0.343254796279	0.366	0.517	-0.151
4351	DDHD2	DDHD2	chr8	+	38103750	38103818	38105230	38105353	38103259	38103468	38107225	38107321	4351	18	73	44	105	193	248	0.0927715665619	0.343254796279	0.241	0.35	-0.109
5681	NASP	NASP	chr1	+	46082297	46082375	46083134	46083263	46082008	46082065	46083732	46084578	5681	602	786	705	1041	203	254	0.0926293234356	0.343254796279	0.489	0.459	0.03
1570	MBP	MBP	chr18	-	74728787	74729224	74778253	74778341	74701911	74702016	74817166	74817242	1570	9	123	53	397	213	562	0.0931087609124	0.344285883374	0.162	0.26	-0.098
5150	ARIH1	ARIH1	chr15	+	72810407	72810475	72837160	72837305	72766666	72767355	72847611	72847704	5150	67	232	51	250	193	270	0.0933399730515	0.344734669115	0.288	0.222	0.066
895	PIGF	PIGF	chr2	-	46840832	46840924	46842075	46842324	46839366	46839483	46844108	46844251	895	180	74	245	135	374	217	0.0933473275371	0.344734669115	0.585	0.513	0.072
2745	LYPLA1	LYPLA1	chr8	-	54965214	54965316	54967619	54967693	54963571	54963748	54974813	54974884	2745	125	219	511	725	199	227	0.0937346284395	0.345947816254	0.394	0.446	-0.052
5525	MCFD2	MCFD2	chr2	-	47134948	47135108	47136161	47136316	47129008	47132733	47168710	47168994	5525	131	663	150	608	280	285	0.0937993461174	0.345969625836	0.167	0.201	-0.034
3139	GRB2	GRB2	chr17	-	73317739	73317908	73321978	73322101	73314156	73316634	73328780	73328878	3139	435	619	529	866	248	294	0.0942235116445	0.347316365291	0.454	0.42	0.034
2935	RAB5C	RAB5C	chr17	-	40278772	40278866	40280278	40280401	40276993	40277916	40280666	40280818	2935	2117	1015	1814	790	248	219	0.0942987339054	0.347375987204	0.648	0.67	-0.022
1282	CASK	CASK	chrX	-	41412971	41413168	41414852	41414888	41401943	41402059	41416284	41416353	1282	5	151	50	721	161	322	0.0946946560615	0.348398162358	0.062	0.122	-0.06
5591	DRAM1	DRAM1	chr12	+	102307951	102308010	102313886	102313979	102295068	102295211	102314993	102317401	5591	13	228	3	145	184	218	0.0946569321009	0.348398162358	0.063	0.024	0.039
6185	ZBTB8OS	ZBTB8OS	chr1	-	33097427	33097480	33099551	33099711	33093108	33093145	33100368	33100393	6185	94	49	86	67	285	178	0.0947849172381	0.34851229257	0.545	0.445	0.1
992	VPS36	VPS36	chr13	-	52992126	52992191	52997708	52997774	52991191	52991276	53000066	53000201	992	142	92	118	105	191	190	0.0948974020751	0.348707942791	0.606	0.528	0.078
2624	ULK2	ULK2	chr17	-	19685201	19685380	19687009	19687218	19684298	19684417	19689249	19689399	2624	45	79	102	122	334	304	0.0950063180721	0.348890242958	0.341	0.432	-0.091
5706	IRAK1	IRAK1	chrX	-	153278493	153278884	153279492	153279729	153277979	153278129	153281482	153281548	5706	771	1916	842	1894	362	516	0.0951522928817	0.349208321287	0.365	0.388	-0.023
5783	DMKN	DMKN	chr19	-	35997027	35997087	36000812	36000863	35996840	35996888	36001085	36001154	5783	17	0	943	110	176	185	0.0954344600482	0.349845275781	1.0	0.9	0.1
710	ZDHHC4	ZDHHC4	chr7	+	6617220	6617351	6618196	6618351	6617064	6617129	6620185	6620309	710	5	220	0	221	256	280	0.0954447845706	0.349845275781	0.024	0.0	0.024
410	RAVER1	RAVER1	chr19	-	10439317	10439787	10441135	10441202	10434050	10434242	10443964	10444314	410	105	520	145	567	192	595	0.0956580315958	0.350408592701	0.385	0.442	-0.057
5804	BZW2	BZW2	chr7	+	16729421	16729531	16734458	16734629	16722404	16722470	16736539	16736686	5804	9	358	5	502	235	296	0.0958619947916	0.350937221754	0.031	0.012	0.019
261	DPM2	DPM2	chr9	-	130698831	130698934	130699712	130699802	130697373	130698059	130700096	130700763	261	7	335	1	310	215	228	0.0960898974533	0.35155277781	0.022	0.003	0.019
6100	TFDP2	TFDP2	chr3	-	141713861	141713983	141724282	141724386	141712379	141712427	141747420	141747507	6100	11	128	12	66	229	247	0.0962607572646	0.351959002478	0.085	0.164	-0.079
5646	PSMA5	PSMA5	chr1	-	109952549	109952636	109953632	109953735	109941652	109944712	109954498	109954557	5646	1332	1183	772	613	228	212	0.0969537536713	0.354272629098	0.511	0.539	-0.028
1577	ZNF480	ZNF480	chr19	+	52817405	52817532	52819086	52819215	52803646	52803737	52824831	52829180	1577	140	118	71	84	252	254	0.0973093623223	0.355351321255	0.545	0.46	0.085
2381	TRMT10B	TRMT10B	chr9	+	37763625	37763750	37768072	37768225	37761899	37762114	37769937	37770016	2381	0	35	2	21	250	278	0.0973945631496	0.355441820725	0.0	0.096	-0.096
2063	OCIAD1	OCIAD1	chr4	+	48850415	48850463	48853822	48853992	48844652	48844706	48859229	48859382	2063	201	1072	211	940	173	295	0.097516847063	0.355536653985	0.242	0.277	-0.035
6237	CERS2	CERS2	chr1	-	150939549	150939678	150939867	150939960	150939231	150939338	150940139	150940190	6237	657	1365	429	1009	218	254	0.0975414175645	0.355536653985	0.359	0.331	0.028
1576	WDR43	WDR43	chr2	+	29159787	29159819	29164326	29164440	29158386	29158473	29165177	29165247	1576	91	292	70	302	157	239	0.0983051745596	0.357877068029	0.322	0.261	0.061
3265	ADAM9	ADAM9	chr8	+	38940159	38940240	38940486	38940592	38934746	38934930	38947565	38947707	3265	349	487	1220	1491	206	231	0.0982516538241	0.357877068029	0.446	0.478	-0.032
3552	SMARCC1	SMARCC1	chr3	-	47716964	47717078	47718118	47718272	47712147	47712207	47719687	47719801	3552	301	307	562	484	279	239	0.0985899804082	0.358691932431	0.456	0.499	-0.043
1527	INO80	INO80	chr15	-	41297790	41297885	41308285	41308413	41289726	41289799	41313097	41313323	1527	50	24	105	81	253	220	0.0990218901476	0.359818270376	0.644	0.53	0.114
665	TRAPPC3	TRAPPC3	chr1	-	36603396	36603579	36605669	36605767	36602169	36602923	36614937	36615115	665	59	355	176	811	223	308	0.0990042511392	0.359818270376	0.187	0.231	-0.044
5246	C14orf159	C14orf159	chr14	+	91611564	91611657	91614124	91614202	91580356	91580627	91623982	91624034	5246	1	10	7	12	218	203	0.0995938883626	0.361673361258	0.085	0.352	-0.267
5402	U2AF1L4	U2AF1L4	chr19	-	36235526	36235639	36236025	36236113	36235223	36235322	36236248	36236343	5402	33	24	14	21	213	238	0.0997193648099	0.361905628116	0.606	0.427	0.179
5293	CTSD	CTSD	chr11	-	1775223	1775368	1776135	1776258	1775032	1775131	1778553	1778786	5293	2054	1902	1339	1139	248	270	0.0999234344194	0.36242266627	0.54	0.561	-0.021
1410	PPP1R2	PPP1R2	chr3	-	195250489	195250584	195251616	195251694	195245814	195245982	195256594	195256702	1410	179	150	141	154	203	220	0.100157751199	0.36291549816	0.564	0.498	0.066
1895	UNC50	UNC50	chr2	+	99232669	99232809	99232894	99232996	99227237	99227358	99234630	99234977	1895	401	193	235	142	265	227	0.100182690636	0.36291549816	0.64	0.586	0.054
5743	PIK3R2	PIK3R2	chr19	+	18279284	18279356	18279535	18279706	18277939	18278116	18279896	18281343	5743	184	220	125	192	197	296	0.100526985814	0.363938620027	0.557	0.494	0.063
1626	BBS1	BBS1	chr11	+	66278675	66278710	66281876	66282149	66278483	66278560	66283010	66283057	1626	1	28	17	108	160	398	0.100686115531	0.363963864262	0.082	0.281	-0.199
227	DHFR	DHFR	chr5	-	79929695	79929811	79933701	79933828	79922044	79924984	79945207	79945313	227	474	328	654	527	252	241	0.101046182194	0.363963864262	0.58	0.543	0.037
2804	PPA2	PPA2	chr4	-	106359106	106359193	106367539	106367659	106345352	106345479	106374754	106374799	2804	19	172	29	441	245	212	0.100937175892	0.363963864262	0.087	0.054	0.033
2831	PSMD4	PSMD4	chr1	+	151236389	151236504	151237307	151237394	151227196	151227284	151237641	151237710	2831	17	861	6	686	240	212	0.101214496334	0.363963864262	0.017	0.008	0.009
3055	EIF4G3	EIF4G3	chr1	-	21307540	21307720	21329205	21329301	21306826	21306941	21377358	21377487	3055	121	163	109	194	221	305	0.101201601974	0.363963864262	0.506	0.437	0.069
3605	RALY	RALY	chr20	+	32661624	32661672	32663679	32663846	32661368	32661441	32664507	32664621	3605	288	2127	285	1816	173	292	0.100666227986	0.363963864262	0.186	0.209	-0.023
3719	NRIP1	NRIP1	chr21	-	16386664	16386787	16415815	16415895	16333555	16340847	16437065	16437126	3719	11	19	40	141	205	248	0.100852352641	0.363963864262	0.412	0.256	0.156
4450	DDR1	DDR1	chr6	+	30852314	30852487	30853401	30853457	30851860	30851922	30856464	30856591	4450	33	31	73	111	298	181	0.101088563846	0.363963864262	0.393	0.285	0.108
5116	LPCAT4	LPCAT4	chr15	-	34654396	34654522	34654773	34654856	34652311	34652410	34654982	34655037	5116	106	24	165	22	208	251	0.10085610562	0.363963864262	0.842	0.901	-0.059
5147	DDX21	DDX21	chr10	+	70731646	70731808	70733300	70733420	70729956	70730106	70734425	70734499	5147	708	484	1073	646	287	245	0.10119765652	0.363963864262	0.555	0.586	-0.031
6070	PIGU	PIGU	chr20	-	33169351	33169476	33173240	33173384	33162907	33163050	33176256	33176411	6070	178	198	213	187	269	250	0.100911145717	0.363963864262	0.455	0.514	-0.059
2663	AZIN1	AZIN1	chr8	-	103845283	103845446	103846416	103846491	103841499	103841714	103846893	103846975	2663	505	172	526	218	200	288	0.101393716718	0.364385605041	0.809	0.777	0.032
3939	CAPN2	CAPN2	chr1	+	223934698	223934867	223936740	223936824	223931801	223931920	223938591	223938677	3939	384	684	831	1303	294	209	0.101535821643	0.364649387545	0.285	0.312	-0.027
5496	PAIP1	PAIP1	chr5	-	43543105	43543218	43547829	43548015	43539025	43539137	43555931	43556101	5496	871	664	931	797	311	238	0.10165306741	0.364649387545	0.501	0.472	0.029
5710	USB1	USB1	chr16	+	58051237	58051343	58052875	58052959	58048176	58048230	58054044	58055527	5710	125	126	230	178	231	209	0.1016467154	0.364649387545	0.473	0.539	-0.066
530	AKR1A1	AKR1A1	chr1	+	46018107	46018235	46027460	46027550	46016454	46016827	46032240	46032360	530	177	836	224	881	253	215	0.101784438194	0.364898141313	0.152	0.178	-0.026
3559	CREM	CREM	chr10	+	35468061	35468204	35477127	35477316	35437295	35437419	35495822	35495979	3559	58	37	68	26	268	314	0.101864133785	0.364940427919	0.647	0.754	-0.107
5809	INTS8	INTS8	chr8	+	95848751	95848859	95850690	95850846	95844219	95844402	95853718	95853819	5809	148	183	116	187	233	281	0.101920299689	0.364940427919	0.494	0.428	0.066
329	APEH	APEH	chr3	+	49713488	49713652	49713810	49713948	49713323	49713399	49714041	49714133	329	456	278	1000	707	289	263	0.10230663864	0.366100945936	0.599	0.563	0.036
1019	ETF1	ETF1	chr5	-	137848452	137848643	137849256	137849395	137847163	137847293	137853249	137853389	1019	838	927	733	722	264	316	0.102737340732	0.366972541303	0.52	0.549	-0.029
3786	LOC102606465	LOC102606465	chr1	+	101542918	101543064	101549016	101549130	101491401	101491617	101552407	101552935	3786	13	27	3	19	271	239	0.102704433933	0.366972541303	0.298	0.122	0.176
887	NDUFC1	NDUFC1	chr4	-	140217485	140217521	140218538	140218597	140216885	140217114	140223569	140223705	887	3	2	7	0	184	161	0.102703546102	0.366972541303	0.568	1.0	-0.432
1740	BTN2A2	BTN2A2	chr6	+	26384019	26384143	26388240	26388522	26383328	26383409	26390232	26390439	1740	23	120	18	52	249	407	0.102920306859	0.367403012895	0.239	0.361	-0.122
4288	EML2	EML2	chr19	-	46124464	46124590	46129962	46130097	46122317	46122449	46133208	46133304	4288	28	34	217	168	260	251	0.103144732711	0.367980874796	0.443	0.555	-0.112
2927	ARRB2	ARRB2	chr17	+	4619441	4619486	4619706	4619903	4619267	4619328	4620511	4620571	2927	23	42	23	75	170	322	0.103365133198	0.368320459481	0.509	0.367	0.142
3454	ELP2	ELP2	chr18	+	33722243	33722310	33722788	33722929	33721099	33721164	33724901	33724997	3454	120	129	107	154	192	266	0.103350158316	0.368320459481	0.563	0.49	0.073
1311	RHOT1	RHOT1	chr17	+	30529788	30529919	30530908	30530992	30527974	30528075	30533928	30534048	1311	86	66	117	62	256	209	0.103838773911	0.369628742078	0.515	0.606	-0.091
5509	TOMM40L	TOMM40L	chr1	+	161197047	161197140	161197425	161197527	161196677	161196745	161197673	161197779	5509	34	38	21	42	218	227	0.103857948437	0.369628742078	0.482	0.342	0.14
3577	MAEA	MAEA	chr4	+	1309184	1309388	1316168	1316291	1305766	1305949	1321414	1321491	3577	501	300	456	323	329	248	0.104036310378	0.370039669863	0.557	0.516	0.041
2846	TM7SF2	TM7SF2	chr11	+	64880282	64880337	64880691	64880886	64879986	64880183	64880962	64881066	2846	1	12	0	325	180	320	0.104166439147	0.370278647433	0.129	0.0	0.129
5329	SLC16A1	SLC16A1	chr1	-	113459799	113460666	113464611	113464755	113454469	113456787	113471713	113471974	5329	356	2559	406	2571	269	992	0.104335990322	0.370657385908	0.339	0.368	-0.029
2931	PI4K2A	PI4K2A	chr10	+	99410697	99410898	99416041	99416173	99400442	99400934	99416577	99416731	2931	224	195	222	153	326	257	0.104660838162	0.371362913695	0.475	0.534	-0.059
6289	ZNF133	ZNF133	chr20	+	18287349	18287391	18290812	18290950	18286941	18287037	18295712	18297640	6289	0	2	2	0	167	263	0.104605562955	0.371362913695	0.0	1.0	-1.0
1333	PTCD2	PTCD2	chr5	+	71627084	71627202	71630844	71630923	71622438	71622568	71631620	71631712	1333	28	14	27	27	243	204	0.104808787847	0.371439818617	0.627	0.456	0.171
5426	NAT1	NAT1	chr8	+	18068701	18068851	18074385	18074503	18067611	18067689	18076919	18076998	5426	1	3	7	2	275	243	0.104792059138	0.371439818617	0.228	0.756	-0.528
4336	SEC11A	SEC11A	chr15	-	85213955	85214013	85223943	85224063	85212767	85213300	85230855	85231005	4336	1076	579	1833	886	245	183	0.104876198803	0.371454953376	0.581	0.607	-0.026
6026	MOCOS	MOCOS	chr18	+	33793328	33793445	33795478	33795940	33785039	33785239	33800017	33800180	6026	34	76	46	159	242	587	0.104993913551	0.371648130819	0.52	0.412	0.108
1968	FAM58A	FAM58A	chrX	-	152857963	152858191	152860004	152860137	152853382	152853912	152861461	152861645	1968	281	163	164	72	258	353	0.105208652707	0.372184307802	0.702	0.757	-0.055
2075	TAB2	TAB2	chr6	+	149691044	149691235	149699153	149700654	149663820	149663969	149718739	149718900	2075	107	2245	116	3042	316	1626	0.105445884816	0.372351824953	0.197	0.164	0.033
4675	DAG1	DAG1	chr3	+	49514281	49514338	49530259	49530406	49507564	49507866	49547851	49548252	4675	3	15	10	15	182	272	0.105387066013	0.372351824953	0.23	0.499	-0.269
5829	RPUSD4	RPUSD4	chr11	-	126074125	126074223	126075362	126075507	126071988	126073552	126075582	126075676	5829	98	33	137	69	270	223	0.105402787432	0.372351824953	0.71	0.621	0.089
6029	RAB1A	RAB1A	chr2	-	65325104	65325200	65331867	65331940	65318116	65318212	65357026	65357435	6029	40	799	71	1022	198	221	0.105534404284	0.372440852071	0.053	0.072	-0.019
3178	PRDX1	PRDX1	chr1	-	45981325	45981479	45984609	45984726	45980544	45980667	45987500	45987610	3178	6342	14832	3089	7539	242	279	0.105710489828	0.372838616102	0.33	0.321	0.009
5684	LOC100288798	LOC100288798	chr12	+	46848794	46848924	46965038	46965195	46781529	46781755	47046172	47046362	5684	2	0	0	2	255	282	0.105976018192	0.37343937239	1.0	0.0	1.0
5962	SCUBE2	SCUBE2	chr11	-	9072152	9072257	9075183	9075306	9068902	9069109	9077339	9077456	5962	0	2	2	0	248	230	0.106007776966	0.37343937239	0.0	1.0	-1.0
1351	DCAF8	DCAF8	chr1	-	160213749	160213824	160231074	160231148	160209486	160210160	160231906	160232318	1351	22	92	24	170	199	200	0.106320221776	0.373994306664	0.194	0.124	0.07
3039	ARPC1A	ARPC1A	chr7	+	98946474	98946582	98951531	98951744	98941915	98942138	98955962	98956038	3039	1103	1088	1069	954	233	338	0.106268880835	0.373994306664	0.595	0.619	-0.024
4573	MASTL	MASTL	chr10	+	27462046	27462188	27470408	27470510	27458872	27460012	27475307	27475848	4573	65	106	118	139	267	227	0.106356021596	0.373994306664	0.343	0.419	-0.076
4	AARSD1	AARSD1	chr17	-	41105740	41105795	41106892	41106984	41103816	41103911	41107174	41107241	4	181	53	149	62	217	180	0.10695592335	0.375684026675	0.739	0.666	0.073
5892	GNB5	GNB5	chr15	-	52427809	52427953	52433336	52433469	52425574	52425666	52439655	52439732	5892	244	200	128	135	258	269	0.106964260527	0.375684026675	0.56	0.497	0.063
1578	GTF3A	GTF3A	chr13	+	28006867	28006941	28008275	28008356	28004669	28004758	28008941	28009171	1578	727	940	466	529	199	206	0.10714195745	0.375859353416	0.445	0.477	-0.032
3907	COMMD4	COMMD4	chr15	+	75631377	75631445	75631604	75631685	75630986	75631026	75632042	75632219	3907	10	225	5	271	193	206	0.107108399515	0.375859353416	0.045	0.019	0.026
3867	MTHFD1L	MTHFD1L	chr6	+	151208980	151209117	151226785	151226897	151203897	151204022	151239712	151239804	3867	13	100	24	338	262	237	0.107327648559	0.376286386456	0.105	0.06	0.045
120	LMTK2	LMTK2	chr7	+	97820039	97820189	97820925	97823884	97816188	97816310	97832885	97833018	120	43	989	48	1563	275	3084	0.107403157264	0.376298564105	0.328	0.256	0.072
1899	CSDE1	CSDE1	chr1	-	115282312	115282511	115292441	115292828	115280583	115280693	115300545	115300671	1899	3969	2616	3472	2428	512	324	0.107459049413	0.376298564105	0.49	0.475	0.015
5134	MEIS1	MEIS1	chr2	+	66691240	66691352	66739280	66739426	66670033	66670180	66775074	66775151	5134	165	286	2	0	237	271	0.107680916387	0.376851178527	0.397	1.0	-0.603
2806	AFF1	AFF1	chr4	+	88053422	88053560	88055622	88055846	88052944	88053016	88056731	88062206	2806	21	84	74	190	263	349	0.108032243451	0.377855938301	0.249	0.341	-0.092
2989	KDM3B	KDM3B	chr5	+	137759763	137760030	137761099	137761271	137756394	137756651	137762663	137762754	2989	414	237	493	235	392	297	0.108254534349	0.37840845251	0.57	0.614	-0.044
3162	CLN3	CLN3	chr16	-	28498982	28499062	28499911	28499983	28498776	28498862	28500610	28500707	3162	79	96	108	94	197	205	0.108397126825	0.378681886646	0.461	0.545	-0.084
1106	ATG5	ATG5	chr6	-	106727535	106727698	106740902	106740981	106696024	106696119	106763975	106764141	1106	58	422	32	337	204	288	0.108682343743	0.379452954445	0.163	0.118	0.045
1564	DIP2B	DIP2B	chr12	+	51053976	51054102	51064968	51065181	51034506	51034635	51068256	51068412	1564	75	108	129	136	251	338	0.108879205241	0.379464670873	0.483	0.561	-0.078
3863	PAX8	PAX8	chr2	-	113977668	113977755	113984731	113984833	113973573	113976186	113999127	113999303	3863	1	160	20	760	227	212	0.108845586915	0.379464670873	0.006	0.024	-0.018
6239	NCOA4	NCOA4	chr10	+	51584615	51585599	51586270	51586411	51582795	51582939	51589224	51590734	6239	4642	773	3959	600	1109	266	0.108871226241	0.379464670873	0.59	0.613	-0.023
1617	ZSWIM6	ZSWIM6	chr5	+	60822076	60822223	60825878	60826025	60821626	60821803	60827291	60827552	1617	61	68	104	80	272	272	0.109008280939	0.379689589558	0.473	0.565	-0.092
1770	TAPBP	TAPBP	chr6	-	33280993	33281254	33281470	33281641	33272765	33273164	33281781	33282164	1770	125	323	248	520	296	386	0.109203966305	0.37992130915	0.335	0.383	-0.048
5291	CDK5RAP1	CDK5RAP1	chr20	-	31979947	31980048	31984566	31984742	31975128	31975339	31989233	31989375	5291	36	67	40	46	301	226	0.109172813617	0.37992130915	0.287	0.395	-0.108
1135	KIF18B	KIF18B	chr17	-	43011874	43011985	43012198	43012303	43011600	43011798	43012626	43012784	1135	56	80	32	71	230	236	0.10966611772	0.380359489315	0.418	0.316	0.102
2417	MGRN1	MGRN1	chr16	+	4718265	4718313	4721391	4721460	4715102	4715152	4723498	4723658	2417	29	44	95	92	173	194	0.109465350085	0.380359489315	0.425	0.537	-0.112
2945	KIF1A	KIF1A	chr2	-	241682345	241682401	241683358	241683477	241680685	241680794	241684843	241684934	2945	130	43	104	51	244	181	0.109657869898	0.380359489315	0.692	0.602	0.09
3438	CRTC2	CRTC2	chr1	-	153923735	153924142	153924493	153924738	153921590	153921860	153924872	153924922	3438	293	512	331	491	370	532	0.109547638555	0.380359489315	0.451	0.492	-0.041
4599	ACP1	ACP1	chr2	+	272036	272150	275139	275201	271865	271939	276979	277085	4599	679	286	609	301	239	187	0.10971784011	0.380359489315	0.65	0.613	0.037
4974	CDH24	CDH24	chr14	-	23516669	23517688	23518235	23518484	23516269	23516583	23518835	23518947	4974	60	273	80	268	374	1144	0.109529236886	0.380359489315	0.402	0.477	-0.075
2709	SOD1	SOD1	chr21	+	33036102	33036199	33038761	33038831	33031934	33032154	33039570	33039688	2709	1757	902	1409	797	222	195	0.109851535291	0.380598693826	0.631	0.608	0.023
1537	RPAIN	RPAIN	chr17	+	5329555	5329619	5331390	5331531	5329290	5329402	5335861	5336340	1537	42	79	132	174	189	266	0.110038530687	0.381022175416	0.428	0.516	-0.088
1805	ZNF778	ZNF778	chr16	+	89289564	89289691	89291126	89291210	89288499	89288591	89291962	89292039	1805	8	10	6	22	252	209	0.110154656695	0.381199909022	0.399	0.184	0.215
1195	STAC	STAC	chr3	+	36484855	36485132	36526468	36526550	36421978	36422246	36527625	36527741	1195	171	28	269	65	402	207	0.110513533758	0.381539628717	0.759	0.681	0.078
1641	PLEKHA2	PLEKHA2	chr8	+	38801306	38801355	38803641	38803739	38793511	38793568	38808367	38808508	1641	18	118	32	126	174	223	0.110687510229	0.381539628717	0.164	0.246	-0.082
1753	PEX14	PEX14	chr1	+	10596269	10596354	10659294	10659423	10555330	10555378	10678388	10678474	1753	60	103	95	116	210	254	0.110861306194	0.381539628717	0.413	0.498	-0.085
2575	CPNE2	CPNE2	chr16	+	57153472	57153562	57155004	57155103	57153106	57153190	57155585	57155672	2575	87	70	215	233	215	224	0.11065208192	0.381539628717	0.564	0.49	0.074
2636	MCM8	MCM8	chr20	+	5952652	5952683	5953221	5953372	5948475	5948671	5953701	5953842	2636	180	18	108	19	156	276	0.110783287692	0.381539628717	0.947	0.91	0.037
3620	SYAP1	SYAP1	chrX	+	16773067	16773216	16774785	16774844	16761823	16761963	16775284	16775432	3620	762	338	693	263	274	184	0.110611572831	0.381539628717	0.602	0.639	-0.037
3871	PLAUR	PLAUR	chr19	-	44156376	44156523	44160630	44160792	44152722	44153295	44169467	44169611	3871	1125	680	2156	1433	287	272	0.1107420783	0.381539628717	0.611	0.588	0.023
4310	CLTC	CLTC	chr17	+	57721636	57721844	57724758	57725027	57697049	57697534	57725600	57725762	4310	1233	2366	1366	2424	333	394	0.110639840378	0.381539628717	0.381	0.4	-0.019
4645	ILKAP	ILKAP	chr2	-	239093821	239093928	239096771	239096898	239092660	239092754	239098493	239098613	4645	233	189	215	138	252	232	0.110920052811	0.381539628717	0.532	0.589	-0.057
4802	ABCC5	ABCC5	chr3	-	183645117	183645231	183646534	183646613	183643342	183643507	183655688	183655848	4802	107	86	75	85	204	239	0.110455065127	0.381539628717	0.593	0.508	0.085
5750	KHDRBS1	KHDRBS1	chr1	+	32502510	32502644	32504152	32504220	32498788	32498935	32505115	32505174	5750	710	270	1272	418	259	193	0.11096622552	0.381539628717	0.662	0.694	-0.032
1200	MAN2B1	MAN2B1	chr19	-	12759949	12760030	12760154	12760242	12758988	12759216	12760726	12760828	1200	148	74	174	117	213	206	0.111324108729	0.382207539347	0.659	0.59	0.069
3434	MND1	MND1	chr4	+	154318370	154318485	154330122	154330167	154315413	154315488	154335902	154336247	3434	91	33	201	48	240	170	0.111485319993	0.382207539347	0.661	0.748	-0.087
4169	DLG1	DLG1	chr3	-	196802707	196802741	196803456	196803556	196796089	196796131	196807921	196807988	4169	308	105	382	101	225	159	0.111269311725	0.382207539347	0.675	0.728	-0.053
480	UBE2F	UBE2F	chr2	+	238925207	238925275	238933982	238934053	238903385	238903451	238939196	238939254	480	176	197	156	136	193	196	0.11139736211	0.382207539347	0.476	0.538	-0.062
910	ERBB2IP	ERBB2IP	chr5	+	65364704	65364848	65367996	65368119	65349233	65350779	65370851	65371058	910	6	11	18	86	269	248	0.111428098835	0.382207539347	0.335	0.162	0.173
2926	PPIF	PPIF	chr10	+	81111242	81111339	81112072	81112148	81109420	81109509	81113462	81115089	2926	1210	976	600	544	222	201	0.111552440497	0.382214914062	0.529	0.5	0.029
526	DNALI1	DNALI1	chr1	+	38024927	38025097	38027157	38027336	38023203	38023349	38027681	38027846	526	79	160	105	158	295	304	0.111717890437	0.38255899269	0.337	0.406	-0.069
2	NFU1	NFU1	chr2	-	69633153	69633214	69642316	69642431	69627495	69627670	69646669	69646736	2	315	98	260	105	240	186	0.11183674798	0.382660892559	0.714	0.657	0.057
6056	TMEM98	TMEM98	chr17	+	31258492	31258677	31260191	31260323	31258344	31258420	31261308	31261342	6056	669	673	398	346	310	257	0.111877738433	0.382660892559	0.452	0.488	-0.036
683	FAM45A	FAM45A	chr10	+	120877030	120877179	120879852	120879964	120871360	120871440	120882980	120883081	683	294	211	250	144	274	237	0.111958174886	0.382713505435	0.547	0.6	-0.053
1797	ZNF518A	ZNF518A	chr10	+	97911172	97911323	97915082	97915155	97893312	97893405	97915680	97915804	1797	3	7	18	12	276	198	0.112029420752	0.382734658702	0.235	0.518	-0.283
4477	KLK8	KLK8	chr19	-	51503251	51503514	51503679	51503839	51501006	51501140	51504353	51504431	4477	4	8	6	43	285	388	0.112168770199	0.382988319838	0.405	0.16	0.245
2576	CENPJ	CENPJ	chr13	-	25459413	25459524	25459743	25459808	25458460	25458601	25466780	25467005	2576	0	78	2	45	190	236	0.112349489269	0.383382856943	0.0	0.052	-0.052
1337	G3BP1	G3BP1	chr5	+	151166132	151166276	151169883	151169965	151151475	151151597	151170449	151170623	1337	461	466	571	663	269	207	0.112481940254	0.383612321458	0.432	0.399	0.033
5221	LRRFIP2	LRRFIP2	chr3	-	37107714	37107816	37114280	37114373	37107300	37107433	37116514	37116607	5221	6	7	8	2	218	227	0.112701103387	0.38413707487	0.472	0.806	-0.334
4753	EDEM2	EDEM2	chr20	-	33722540	33722752	33725682	33725808	33714053	33714178	33730175	33730281	4753	89	41	132	88	251	337	0.113080341637	0.3852065141	0.745	0.668	0.077
2706	GOLGA4	GOLGA4	chr3	+	37292885	37292975	37315026	37315092	37284681	37285113	37323448	37323763	2706	86	32	70	41	215	191	0.113383906924	0.385793825584	0.705	0.603	0.102
3886	SCP2	SCP2	chr1	+	53407467	53407525	53413680	53413752	53392900	53393137	53416426	53416558	3886	26	36	21	52	183	197	0.11336265623	0.385793825584	0.437	0.303	0.134
5429	CUEDC1	CUEDC1	chr17	-	55943834	55943905	55948646	55948730	55938603	55940646	55950023	55950216	5429	77	108	97	98	209	196	0.113617672373	0.385972671139	0.401	0.481	-0.08
589	AFG3L1P	AFG3L1P	chr16	+	90044046	90044210	90045217	90045286	90038987	90039173	90046649	90046744	589	26	16	28	33	289	194	0.1135200966	0.385972671139	0.522	0.363	0.159
622	POGZ	POGZ	chr1	-	151381169	151381304	151384100	151384247	151380575	151380716	151384771	151384872	622	51	12	103	43	272	260	0.113633293628	0.385972671139	0.802	0.696	0.106
3490	SUMF1	SUMF1	chr3	-	4461747	4461830	4490949	4491024	4459693	4459816	4494559	4494733	3490	65	100	110	122	200	208	0.113763273755	0.386011703043	0.403	0.484	-0.081
3814	MAP4	MAP4	chr3	-	47960208	47960331	47963254	47963368	47957440	47958664	47969717	47969840	3814	602	509	1000	748	239	248	0.113972858777	0.386011703043	0.551	0.581	-0.03
4613	C11orf31	C11orf31	chr11	+	57509280	57509426	57509588	57509719	57508721	57509189	57510334	57510883	4613	317	2041	159	865	271	256	0.113942470021	0.386011703043	0.128	0.148	-0.02
5711	USP28	USP28	chr11	-	113723222	113723355	113724979	113725057	113712384	113712490	113746166	113746292	5711	2	36	0	55	203	258	0.113871449981	0.386011703043	0.066	0.0	0.066
5856	CDH3	CDH3	chr16	+	68679538	68679653	68710287	68710373	68678150	68679327	68712036	68712180	5856	0	4	708	1224	240	211	0.113894295772	0.386011703043	0.0	0.337	-0.337
26	NAGPA	NAGPA	chr16	-	5078880	5079009	5081745	5081885	5077980	5078186	5083273	5083729	26	12	26	22	23	265	254	0.114278056878	0.386822674691	0.307	0.478	-0.171
2451	MICALL1	MICALL1	chr22	+	38313713	38313802	38317978	38318433	38308357	38308499	38320666	38320724	2451	50	149	243	546	214	580	0.114383855839	0.386958150604	0.476	0.547	-0.071
564	CTSB	CTSB	chr8	-	11718869	11718988	11721884	11721972	11710837	11710988	11725509	11725646	564	378	5	97	4	213	244	0.114510596902	0.387164276767	0.989	0.965	0.024
816	C3orf67	C3orf67	chr3	-	58870270	58870435	58899433	58899590	58855898	58856035	58923373	58923488	816	17	6	67	52	282	290	0.114687722487	0.387540420098	0.744	0.57	0.174
3258	KIAA0020	KIAA0020	chr9	-	2824716	2824815	2827072	2827151	2823780	2823834	2828674	2828778	3258	112	186	172	223	204	224	0.115027152939	0.388120090157	0.398	0.459	-0.061
423	CARS2	CARS2	chr13	-	111296731	111296830	111298313	111298437	111294661	111294868	111299447	111299586	423	301	96	215	90	249	224	0.115057188039	0.388120090157	0.738	0.682	0.056
5011	LDLR	LDLR	chr19	+	11227534	11227674	11230767	11230909	11226769	11226888	11233849	11234020	5011	164	13	1660	206	265	267	0.115022378571	0.388120090157	0.927	0.89	0.037
5642	NUP155	NUP155	chr5	-	37292980	37293087	37294430	37294567	37291734	37292140	37298969	37299080	5642	154	56	116	60	262	232	0.115254324399	0.388562286785	0.709	0.631	0.078
370	UBXN11	UBXN11	chr1	-	26624452	26624553	26627416	26627515	26612313	26612528	26628184	26628213	370	6	16	17	18	224	226	0.115415123586	0.388881541842	0.274	0.488	-0.214
4334	WDR11	WDR11	chr10	+	122646200	122646348	122648589	122648696	122645325	122645450	122649406	122649521	4334	128	112	168	111	273	232	0.115776204305	0.389407822428	0.493	0.563	-0.07
5655	NIPA2	NIPA2	chr15	-	23027800	23027922	23033277	23033413	23014437	23014528	23034146	23034427	5655	6	4	10	1	261	247	0.115721069269	0.389407822428	0.587	0.904	-0.317
5811	ZNF571-AS1	ZNF571-AS1	chr19	+	38056932	38056991	38060751	38060898	38042272	38042567	38076239	38078248	5811	8	19	4	2	184	272	0.115657235541	0.389407822428	0.384	0.747	-0.363
6223	HAGH	HAGH	chr16	-	1867168	1867272	1869115	1869224	1866893	1866995	1869897	1870015	6223	175	178	235	297	234	229	0.115836085203	0.389407822428	0.49	0.436	0.054
1812	TBC1D1	TBC1D1	chr4	+	38053519	38053681	38054726	38054846	38051238	38051519	38055819	38055959	1812	14	15	20	9	287	245	0.116429945127	0.390212712916	0.443	0.655	-0.212
2184	CCDC90B	CCDC90B	chr11	-	82976906	82977021	82984689	82984743	82970134	82973008	82984835	82984907	2184	73	122	157	197	179	240	0.116539815841	0.390212712916	0.445	0.517	-0.072
4092	ENTPD6	ENTPD6	chr20	+	25199185	25199250	25203473	25203614	25198137	25198217	25204736	25204793	4092	163	472	233	559	190	266	0.116529983709	0.390212712916	0.326	0.369	-0.043
4464	FOPNL	FOPNL	chr16	-	15973660	15973745	15977864	15978062	15959575	15961373	15982414	15982506	4464	96	1	177	8	323	210	0.116477028795	0.390212712916	0.984	0.935	0.049
5431	PIAS2	PIAS2	chr18	-	44435527	44435578	44444126	44444211	44426669	44426804	44470542	44471017	5431	77	0	45	2	210	176	0.11641642547	0.390212712916	1.0	0.95	0.05
5477	CUTC	CUTC	chr10	+	101510125	101510153	101514285	101514391	101507013	101507147	101515381	101515894	5477	11	92	19	84	153	231	0.116526179338	0.390212712916	0.153	0.255	-0.102
625	POGZ	POGZ	chr1	-	151397430	151397537	151400298	151400490	151396424	151396762	151400598	151400889	625	40	54	85	76	317	232	0.116360089606	0.390212712916	0.352	0.45	-0.098
5346	CNOT8	CNOT8	chr5	+	154242766	154242955	154244751	154244945	154238078	154238328	154250220	154250382	5346	96	191	166	422	314	319	0.116662939777	0.390402772871	0.338	0.286	0.052
3918	STAP2	STAP2	chr19	-	4325392	4325542	4326938	4327004	4325212	4325305	4327120	4327223	3918	46	140	158	355	191	275	0.116736548627	0.390427012833	0.321	0.391	-0.07
16	TSEN54	TSEN54	chr17	+	73519355	73519416	73519743	73519860	73517785	73518414	73520342	73520820	16	1	117	4	92	186	242	0.117187397965	0.391267572207	0.011	0.054	-0.043
2542	PABPC1	PABPC1	chr8	-	101725314	101725409	101727689	101727829	101724879	101725017	101730000	101730116	2542	3414	2331	5215	3759	265	220	0.117164416001	0.391267572207	0.549	0.535	0.014
4855	C12orf10	C12orf10	chr12	+	53696817	53696977	53699981	53700104	53693933	53694046	53700463	53700645	4855	243	226	282	214	285	248	0.117127601678	0.391267572207	0.483	0.534	-0.051
4062	RPL18	RPL18	chr19	-	49119335	49119459	49119982	49120081	49119133	49119203	49120572	49120680	4062	4638	6193	3847	5375	224	249	0.117352300188	0.391595905846	0.454	0.443	0.011
2022	TBC1D9	TBC1D9	chr4	-	141578250	141578380	141578680	141578966	141560483	141560582	141580741	141580859	2022	103	79	232	133	411	255	0.117592008836	0.392173349196	0.447	0.52	-0.073
3521	SYNE4	SYNE4	chr19	-	36497324	36497573	36499118	36499269	36496234	36496339	36499455	36499695	3521	0	4	58	99	276	374	0.117945524824	0.393129474527	0.0	0.443	-0.443
5171	CDCP1	CDCP1	chr3	-	45153574	45153937	45159903	45160113	45151964	45152333	45187697	45187914	5171	50	216	493	1652	335	488	0.118075739297	0.39334064229	0.252	0.303	-0.051
5148	ARNTL	ARNTL	chr11	+	13347959	13348014	13371491	13371617	13331533	13331606	13375847	13375995	5148	0	35	2	25	180	251	0.118159946345	0.393398395217	0.0	0.1	-0.1
2538	TIPIN	TIPIN	chr15	-	66633487	66633694	66641397	66641461	66629007	66629519	66641652	66641775	2538	59	166	72	278	189	332	0.118351194537	0.393589642431	0.384	0.313	0.071
2937	ERP44	ERP44	chr9	-	102784323	102784508	102814698	102814814	102782897	102783013	102820101	102820141	2937	152	473	150	573	241	310	0.118327092381	0.393589642431	0.292	0.252	0.04
4547	PUS1	PUS1	chr12	+	132423717	132423820	132425836	132426528	132416719	132416857	132428083	132428406	4547	78	1059	82	860	228	817	0.118500169642	0.393642193607	0.209	0.255	-0.046
6385	ARMC8	ARMC8	chr3	+	137907242	137907372	137928658	137928735	137906089	137906441	137940767	137940839	6385	18	67	15	102	255	202	0.118500820139	0.393642193607	0.175	0.104	0.071
4057	DTNB	DTNB	chr2	-	25606704	25606758	25610157	25610247	25602158	25602192	25611070	25611230	4057	68	4	35	6	215	179	0.118901379432	0.39474989571	0.934	0.829	0.105
5274	IRF3	IRF3	chr19	-	50163969	50164101	50165204	50165585	50162825	50163090	50165681	50165874	5274	536	211	1142	384	506	257	0.119045872889	0.395006694984	0.563	0.602	-0.039
4316	SCRIB	SCRIB	chr8	-	144874877	144875037	144875145	144875253	144874654	144874805	144876069	144876132	4316	68	90	114	206	233	285	0.119228259763	0.395166113907	0.48	0.404	0.076
732	RTKN	RTKN	chr2	-	74655394	74655523	74655757	74655864	74654295	74654400	74655974	74656069	732	41	5	232	11	232	254	0.119212064823	0.395166113907	0.9	0.958	-0.058
3718	WDR26	WDR26	chr1	-	224585798	224585928	224586216	224586295	224572844	224577562	224586590	224586736	3718	152	19	199	14	204	255	0.119327756125	0.395273192164	0.909	0.947	-0.038
3560	CREM	CREM	chr10	+	35437295	35437419	35467816	35467914	35415768	35416121	35468061	35468204	3560	33	119	46	110	249	223	0.119768370277	0.396509466708	0.199	0.272	-0.073
3339	SCHIP1	SCHIP1	chr3	+	159603995	159604113	159606608	159606732	159583951	159584070	159609885	159609979	3339	264	271	180	227	243	249	0.119969430897	0.396951722141	0.5	0.448	0.052
2180	SSH1	SSH1	chr12	-	109210813	109210935	109212024	109212089	109205035	109205104	109217033	109217137	2180	19	51	23	34	190	247	0.12022312496	0.39712108037	0.326	0.468	-0.142
2562	PMVK	PMVK	chr1	-	154901499	154901652	154904827	154904891	154898829	154898959	154909066	154909484	2562	36	317	52	320	189	278	0.120220388557	0.39712108037	0.143	0.193	-0.05
3873	PLAUR	PLAUR	chr19	-	44159590	44159725	44160630	44160792	44152718	44153295	44169467	44169611	3873	1125	111	2156	256	287	260	0.120197215913	0.39712108037	0.902	0.884	0.018
3803	FDPS	FDPS	chr1	+	155287731	155287812	155288455	155288544	155282045	155282186	155288646	155288719	3803	353	469	1527	2291	206	214	0.120410791003	0.397517779725	0.439	0.409	0.03
2398	PPP2CB	PPP2CB	chr8	-	30655096	30655270	30657061	30657271	30651707	30651797	30669835	30670352	2398	1314	1031	1480	1061	335	299	0.120480297999	0.397524168888	0.532	0.555	-0.023
3286	DDX41	DDX41	chr5	-	176940011	176940083	176940353	176940485	176939780	176939877	176940685	176940848	3286	270	180	266	218	257	197	0.120608738445	0.397724892529	0.535	0.483	0.052
1705	TMEM14B	TMEM14B	chr6	+	10749854	10749931	10751365	10751467	10749434	10749501	10756699	10757214	1705	166	8	567	13	202	227	0.120928916636	0.397726703946	0.959	0.98	-0.021
183	KRIT1	KRIT1	chr7	-	91874215	91874485	91874740	91874909	91871347	91871451	91875219	91875414	183	12	44	26	51	294	395	0.121021661245	0.397726703946	0.268	0.407	-0.139
226	CRTAP	CRTAP	chr3	+	33171430	33171559	33174046	33174192	33165899	33166071	33175673	33175757	226	723	904	565	793	254	271	0.121105789443	0.397726703946	0.46	0.432	0.028
2479	BICD1	BICD1	chr12	+	32491719	32491913	32520603	32520679	32490432	32490750	32530473	32531141	2479	6	17	18	21	319	201	0.120746904967	0.397726703946	0.182	0.351	-0.169
2837	GNB1	GNB1	chr1	-	1735857	1736020	1737913	1737977	1724683	1724750	1747194	1747301	2837	909	2538	1177	3032	189	288	0.121150136575	0.397726703946	0.353	0.372	-0.019
2964	APOO	APOO	chrX	-	23886709	23886805	23892519	23892574	23876758	23876850	23897031	23897151	2964	66	156	65	110	180	221	0.121140499071	0.397726703946	0.342	0.42	-0.078
364	FLNA	FLNA	chrX	-	153581921	153582095	153582282	153582411	153581663	153581825	153582518	153582659	364	1568	2309	3599	4984	254	299	0.120782471748	0.397726703946	0.444	0.459	-0.015
4541	NCAPG	NCAPG	chr4	+	17816896	17816981	17818883	17819076	17816475	17816621	17824605	17824746	4541	329	349	161	209	210	318	0.121049407005	0.397726703946	0.588	0.538	0.05
1224	ASUN	ASUN	chr12	-	27070576	27070666	27075548	27075633	27070284	27070374	27077287	27077416	1224	47	64	42	36	210	215	0.121511046387	0.398023099051	0.429	0.544	-0.115
1688	ATG16L1	ATG16L1	chr2	+	234172637	234172711	234173537	234173789	234171775	234171881	234178647	234178713	1688	83	254	182	439	199	377	0.12140983434	0.398023099051	0.382	0.44	-0.058
3985	TMCO3	TMCO3	chr13	+	114157810	114157903	114174930	114175048	114156066	114156195	114188359	114188555	3985	705	600	442	431	218	243	0.1215007031	0.398023099051	0.567	0.533	0.034
5556	UBA52	UBA52	chr19	+	18684471	18684558	18685679	18685782	18684102	18684213	18685866	18688270	5556	8962	6485	6305	4746	212	228	0.12135196667	0.398023099051	0.598	0.588	0.01
6176	ZBTB8OS	ZBTB8OS	chr1	-	33099551	33099673	33100368	33100393	33093108	33093145	33116029	33116191	6176	7	6	3	10	150	247	0.121706766107	0.398442351145	0.658	0.331	0.327
1557	POLL	POLL	chr10	-	103342519	103342648	103345618	103345913	103340004	103340173	103347002	103347163	1557	23	34	99	91	420	254	0.121828601723	0.398619390398	0.29	0.397	-0.107
5292	KARS	KARS	chr16	-	75674081	75674247	75675461	75675621	75670351	75670445	75681475	75681585	5292	346	663	871	1477	285	291	0.121943253952	0.398772742079	0.348	0.376	-0.028
1380	NUP54	NUP54	chr4	-	77051808	77051902	77053675	77053872	77045801	77045909	77065301	77065445	1380	72	81	124	190	322	219	0.122121781168	0.399134688117	0.377	0.307	0.07
1293	VPS37A	VPS37A	chr8	+	17123415	17123490	17125766	17125881	17104400	17104878	17126364	17126465	1293	60	156	70	131	200	240	0.12227044551	0.399177042694	0.316	0.391	-0.075
4729	EIF4G1	EIF4G1	chr3	+	184033550	184033644	184035108	184035285	184032282	184032462	184035504	184035604	4729	10	760	3	1327	219	302	0.122241996126	0.399177042694	0.018	0.003	0.015
4270	CTDSP2	CTDSP2	chr12	-	58220128	58220185	58220778	58220880	58218009	58218102	58221334	58221373	4270	429	272	257	197	227	182	0.122369170962	0.399277777465	0.558	0.511	0.047
432	ZMYM5	ZMYM5	chr13	-	20412839	20413125	20425494	20425588	20409616	20409829	20425828	20426330	432	52	111	36	50	219	411	0.122519830021	0.39932640444	0.468	0.575	-0.107
4967	PHF21A	PHF21A	chr11	-	45967390	45967554	45967626	45967649	45959707	45959863	45970436	45970497	4967	3	192	6	129	148	289	0.122507765705	0.39932640444	0.03	0.083	-0.053
3447	SNX17	SNX17	chr2	+	27594135	27594335	27595489	27595607	27593362	27593673	27596113	27596178	3447	137	383	110	386	325	243	0.122792503429	0.399993520306	0.211	0.176	0.035
4639	DGUOK	DGUOK	chr2	+	74177711	74177859	74184251	74184367	74173845	74174033	74185272	74185372	4639	337	326	218	173	273	241	0.122865202743	0.400008847669	0.477	0.527	-0.05
1463	TCF7L2	TCF7L2	chr10	+	114918425	114918476	114919678	114919751	114917779	114917828	114925313	114927436	1463	5	6	28	11	176	198	0.123195967642	0.400642276196	0.484	0.741	-0.257
5664	NIPA2	NIPA2	chr15	-	23021197	23021429	23033277	23033413	23014437	23014528	23034146	23034427	5664	6	398	10	298	261	357	0.123180578016	0.400642276196	0.02	0.044	-0.024
314	SNX6	SNX6	chr14	-	35044961	35045048	35050766	35050806	35037059	35037219	35055435	35055511	314	70	130	139	341	165	212	0.123602730532	0.40174301863	0.409	0.344	0.065
5650	TPM1	TPM1	chr15	+	63335904	63336030	63336225	63336351	63334837	63335142	63349183	63349317	5650	62	6625	205	17137	251	251	0.123743375879	0.40197806753	0.009	0.012	-0.003
1717	TSPAN3	TSPAN3	chr15	-	77348130	77348205	77348405	77348597	77346519	77346621	77363233	77363570	1717	1312	784	1086	584	317	200	0.124109863054	0.402058548649	0.514	0.54	-0.026
2791	OCIAD2	OCIAD2	chr4	-	48899820	48899874	48901845	48901942	48896022	48896070	48906500	48906628	2791	1777	909	2371	1317	222	179	0.124100709341	0.402058548649	0.612	0.592	0.02
3283	SLC4A2	SLC4A2	chr7	+	150771125	150771380	150771485	150771575	150769028	150769223	150771761	150771928	3283	533	238	572	215	380	215	0.12410710424	0.402058548649	0.559	0.601	-0.042
5657	NIPA2	NIPA2	chr15	-	23019799	23019856	23021197	23021429	23014437	23014528	23027800	23027922	5657	492	143	387	139	357	182	0.124107936095	0.402058548649	0.637	0.587	0.05
5815	HPS4	HPS4	chr22	-	26861420	26861517	26862016	26862070	26859882	26860792	26862191	26862228	5815	1	36	17	153	179	222	0.123992774705	0.402058548649	0.033	0.121	-0.088
249	LIG3	LIG3	chr17	+	33310020	33310571	33313006	33313150	33307516	33307641	33316484	33316682	249	218	88	298	92	676	269	0.124393497051	0.402488013529	0.496	0.563	-0.067
2509	MYO5A	MYO5A	chr15	-	52699488	52699596	52700255	52700337	52697483	52697590	52702529	52702673	2509	30	48	26	69	207	233	0.124447679179	0.402488013529	0.413	0.298	0.115
2719	FAM189B	FAM189B	chr1	-	155223649	155223769	155224190	155224247	155223415	155223523	155224443	155225274	2719	16	47	28	144	182	245	0.124422990159	0.402488013529	0.314	0.207	0.107
1675	VPRBP	VPRBP	chr3	-	51517734	51517852	51530749	51530796	51504944	51505021	51533888	51534018	1675	0	36	3	48	172	243	0.124579626817	0.402501402855	0.0	0.081	-0.081
3555	FUT8	FUT8	chr14	+	65922338	65922436	66028054	66028484	65877309	65878711	66082695	66082811	3555	1	214	23	1308	223	555	0.124725489955	0.402501402855	0.011	0.042	-0.031
3721	SHC1	SHC1	chr1	-	154938018	154938257	154938421	154938556	154934773	154936407	154938637	154938707	3721	506	1379	456	1105	260	364	0.124679212	0.402501402855	0.339	0.366	-0.027
4621	RBM23	RBM23	chr14	-	23374544	23374662	23375403	23375577	23374302	23374455	23380536	23380612	4621	77	184	78	249	299	243	0.124703675926	0.402501402855	0.254	0.203	0.051
389	DAP3	DAP3	chr1	+	155679563	155679615	155686796	155686919	155658881	155658965	155695172	155695281	389	22	43	21	22	177	248	0.124875153661	0.40264882774	0.418	0.572	-0.154
4344	BRSK2	BRSK2	chr11	+	1478184	1478279	1480421	1480469	1477827	1477917	1482199	1483919	4344	2	17	1	0	220	173	0.12490805892	0.40264882774	0.085	1.0	-0.915
5652	SFXN1	SFXN1	chr5	+	174943616	174943666	174948921	174948971	174940465	174940593	174949377	174949425	5652	73	180	73	132	175	175	0.125006460516	0.402745348968	0.289	0.356	-0.067
643	ACTR6	ACTR6	chr12	+	100604072	100604129	100606033	100606132	100603850	100603986	100606227	100606306	643	45	120	51	93	182	224	0.125154271755	0.403000865208	0.316	0.403	-0.087
264	XRN2	XRN2	chr20	+	21309196	21309308	21311118	21311177	21307127	21307239	21311253	21311343	264	482	223	539	209	237	184	0.125406975366	0.403593674003	0.627	0.667	-0.04
2052	ZNF706	ZNF706	chr8	-	102214560	102214675	102216877	102216921	102213834	102213971	102217662	102217960	2052	0	42	3	56	169	240	0.125666869704	0.404028062773	0.0	0.071	-0.071
623	POGZ	POGZ	chr1	-	151403141	151403317	151413403	151413562	151400598	151400889	151414556	151414681	623	34	35	100	66	284	301	0.125679305605	0.404028062773	0.507	0.616	-0.109
5357	CNIH4	CNIH4	chr1	+	224553580	224553693	224558984	224559125	224548196	224548265	224563496	224564586	5357	630	787	640	711	238	266	0.125759944447	0.404066495457	0.472	0.502	-0.03
2246	TUBGCP6	TUBGCP6	chr22	-	50671744	50671955	50678632	50678796	50667832	50668006	50682147	50683400	2246	36	29	114	58	289	336	0.125905360154	0.404118715998	0.591	0.696	-0.105
518	NDST1	NDST1	chr5	+	149924873	149925048	149927779	149927950	149919643	149919826	149929239	149929349	518	99	277	94	339	300	296	0.125913582598	0.404118715998	0.261	0.215	0.046
4036	NUSAP1	NUSAP1	chr15	+	41657599	41657787	41663724	41663882	41650346	41650456	41667909	41668026	4036	333	571	448	667	313	283	0.126267813481	0.405034649241	0.345	0.378	-0.033
127	CARF	CARF	chr2	+	203806582	203806703	203807462	203807690	203782599	203782766	203817281	203817402	127	2	5	1	21	246	353	0.126662226422	0.405636297246	0.365	0.064	0.301
4468	NAA16	NAA16	chr13	+	41905409	41905505	41910785	41910892	41902859	41902979	41929279	41929352	4468	57	34	49	17	221	232	0.126606533879	0.405636297246	0.638	0.752	-0.114
5834	GIPC1	GIPC1	chr19	-	14602467	14602555	14603668	14603724	14591404	14591590	14606848	14606961	5834	0	56	4	100	181	213	0.126586576184	0.405636297246	0.0	0.045	-0.045
1816	SDSL	SDSL	chr12	+	113866224	113866264	113871938	113872027	113865766	113865961	113873133	113873361	1816	28	22	11	18	165	214	0.126742408971	0.405672248083	0.623	0.442	0.181
1176	MED25	MED25	chr19	+	50322428	50322553	50331705	50331804	50321827	50321873	50332226	50332347	1176	129	164	204	205	250	224	0.126959160833	0.405924316946	0.413	0.471	-0.058
4427	UQCC1	UQCC1	chr20	-	33954359	33954417	33961986	33962059	33934966	33935075	33969720	33969828	4427	90	76	108	65	198	183	0.126941363628	0.405924316946	0.523	0.606	-0.083
1316	RBM27	RBM27	chr5	+	145641072	145641369	145643053	145643194	145640307	145640461	145647211	145647331	1316	227	111	281	173	422	266	0.127069779372	0.406057312355	0.563	0.506	0.057
1462	TCF7L2	TCF7L2	chr10	+	114918425	114918476	114920377	114920450	114917779	114917828	114925313	114927436	1462	5	2	28	42	176	198	0.127459328523	0.406860135486	0.738	0.429	0.309
1670	MCRS1	MCRS1	chr12	-	49952996	49953084	49953235	49953318	49952625	49952753	49953511	49953604	1670	182	139	217	208	208	213	0.127404871835	0.406860135486	0.573	0.517	0.056
2838	FAM156A	FAM156A	chrX	+	52984351	52984444	52985470	52985953	52976463	52977913	53024484	53024651	2838	19	7	9	9	218	608	0.127585379553	0.407041642034	0.883	0.736	0.147
741	FAM222B	FAM222B	chr17	-	27100732	27100808	27117395	27117443	27093603	27093725	27169699	27169857	741	4	2	7	0	173	201	0.127655619753	0.407044992416	0.699	1.0	-0.301
5209	PQLC1	PQLC1	chr18	-	77679183	77679400	77693968	77694022	77662419	77664183	77703328	77703462	5209	30	210	28	300	179	342	0.127965358159	0.407811593743	0.214	0.151	0.063
5234	ANAPC5	ANAPC5	chr12	-	121747503	121747666	121756079	121756227	121746047	121746494	121756303	121756411	5234	504	718	395	642	273	288	0.12832110604	0.408723912741	0.425	0.394	0.031
1535	RPAIN	RPAIN	chr17	+	5329290	5329402	5329555	5329619	5326088	5326149	5331390	5331531	1535	62	79	129	119	237	189	0.128627420947	0.408851602543	0.385	0.464	-0.079
1710	INVS	INVS	chr9	+	102991941	102992109	103002341	103002522	102988343	102988517	103004851	103004961	1710	50	61	54	43	293	306	0.128626333758	0.408851602543	0.461	0.567	-0.106
3168	VAPB	VAPB	chr20	+	57009657	57009761	57015962	57016139	56993266	56993419	57019132	57026156	3168	129	396	255	647	229	302	0.128524268414	0.408851602543	0.301	0.342	-0.041
939	CD44	CD44	chr11	+	35226058	35226187	35227658	35227790	35219667	35219793	35229651	35229753	939	2	7	60	911	254	257	0.128639183462	0.408851602543	0.224	0.062	0.162
1247	UBE2C	UBE2C	chr20	+	44442075	44442103	44443022	44443109	44441214	44441435	44444028	44444179	1247	11	7	8	14	153	212	0.129309799616	0.410253592376	0.685	0.442	0.243
2754	EEF1E1-BLOC1S5	EEF1E1-BLOC1S5	chr6	-	8026599	8026658	8041371	8041501	8013799	8016061	8062766	8062849	2754	26	11	49	39	255	184	0.129459232537	0.410253592376	0.63	0.476	0.154
4497	AP5M1	AP5M1	chr14	+	57740961	57741607	57746912	57747140	57735605	57736106	57748806	57748946	4497	332	124	527	240	771	353	0.129498711719	0.410253592376	0.551	0.501	0.05
4533	HSD11B1L	HSD11B1L	chr19	+	5684999	5685130	5686910	5687002	5684829	5684916	5687292	5687386	4533	8	2	12	0	256	217	0.129421266205	0.410253592376	0.772	1.0	-0.228
4740	SQLE	SQLE	chr8	+	126030872	126030969	126033025	126033113	126030300	126030443	126033994	126034525	4740	79	103	554	921	222	213	0.129288233277	0.410253592376	0.424	0.366	0.058
5599	ZNF337	ZNF337	chr20	-	25666202	25666298	25666631	25666758	25653830	25657673	25667026	25667575	5599	26	27	26	14	252	221	0.129274912708	0.410253592376	0.458	0.62	-0.162
4097	ARHGEF1	ARHGEF1	chr19	+	42409100	42409188	42409326	42409413	42408367	42408535	42409911	42409979	4097	87	177	136	356	213	212	0.129911671545	0.411340346447	0.329	0.275	0.054
3414	ADPGK	ADPGK	chr15	-	73048591	73048788	73052747	73052868	73047896	73047995	73064123	73064186	3414	244	523	197	353	246	322	0.130539827818	0.413065059426	0.379	0.422	-0.043
4002	MYD88	MYD88	chr3	+	38181354	38181489	38181878	38182059	38179968	38180519	38182247	38182339	4002	107	377	132	371	260	306	0.130688642852	0.413065059426	0.25	0.295	-0.045
4052	BRPF3	BRPF3	chr6	+	36193043	36193141	36196678	36196833	36189944	36190042	36198202	36200567	4052	85	143	43	102	223	280	0.130737232815	0.413065059426	0.427	0.346	0.081
5744	DNAJC8	DNAJC8	chr1	-	28534852	28534924	28536482	28536577	28531768	28531860	28537081	28537148	5744	424	457	555	684	220	197	0.130727976967	0.413065059426	0.454	0.421	0.033
752	CIB2	CIB2	chr15	-	78401576	78401724	78416046	78416081	78398080	78398276	78423506	78423877	752	0	140	3	144	160	273	0.13091230203	0.413396174365	0.0	0.034	-0.034
106	UCK2	UCK2	chr1	+	165872418	165872516	165875157	165875206	165860462	165860559	165876920	165880855	106	7	102	5	181	223	174	0.131194658741	0.41372223257	0.051	0.021	0.03
121	CXCL16	CXCL16	chr17	-	4638386	4638803	4641702	4641785	4637803	4637947	4642076	4642215	121	77	322	503	2592	208	542	0.131604746155	0.41372223257	0.384	0.336	0.048
162	DDX3X	DDX3X	chrX	+	41206111	41206265	41206564	41206704	41205757	41205875	41206892	41209540	162	1170	920	1432	1028	279	265	0.131565284886	0.41372223257	0.547	0.57	-0.023
2847	LTBR	LTBR	chr12	+	6497965	6497991	6499277	6499506	6497563	6497671	6499825	6500737	2847	44	274	93	430	151	354	0.131323815348	0.41372223257	0.274	0.336	-0.062
3571	ACTR1A	ACTR1A	chr10	-	104241757	104241932	104242767	104242860	104241593	104241655	104243916	104244133	3571	525	1001	588	1001	218	300	0.131459080008	0.41372223257	0.419	0.447	-0.028
4093	PSMC3	PSMC3	chr11	-	47445596	47445734	47445979	47446042	47444380	47444524	47446157	47446262	4093	655	1642	575	1300	188	263	0.131521057168	0.41372223257	0.358	0.382	-0.024
4632	DIABLO	DIABLO	chr12	-	122709058	122709191	122709191	122709295	122701305	122701416	122710511	122711115	4632	28	242	18	250	229	258	0.131289175868	0.41372223257	0.115	0.075	0.04
5332	MBD1	MBD1	chr18	-	47800555	47800723	47801346	47801415	47799933	47800233	47801498	47801615	5332	96	94	71	96	194	293	0.13164848196	0.41372223257	0.607	0.528	0.079
5970	CDH13	CDH13	chr16	+	83158989	83159106	83250949	83251102	83065614	83065823	83378466	83378611	5970	223	200	68	44	242	278	0.131451601178	0.41372223257	0.562	0.64	-0.078
2093	DDX11	DDX11	chr12	+	31237516	31237603	31237902	31238060	31236746	31236995	31240871	31240917	2093	55	90	72	165	212	283	0.131721372261	0.413730289915	0.449	0.368	0.081
1236	ATG9A	ATG9A	chr2	-	220092643	220092775	220093155	220093207	220092491	220092535	220094256	220094410	1236	2	177	5	129	177	257	0.131958096473	0.4138890066	0.016	0.053	-0.037
4423	PHC1	PHC1	chr12	+	9073580	9073661	9075228	9075384	9072351	9072462	9083030	9083523	4423	51	91	51	131	206	281	0.131851003622	0.4138890066	0.433	0.347	0.086
4978	TM7SF3	TM7SF3	chr12	-	27148169	27148341	27156168	27156323	27135705	27135792	27167010	27167339	4978	91	47	193	137	280	297	0.131982963859	0.4138890066	0.673	0.599	0.074
3335	MRPS18C	MRPS18C	chr4	+	84379498	84379582	84380892	84380950	84378061	84378111	84382125	84382185	3335	197	178	186	209	209	183	0.132207041884	0.413929764451	0.492	0.438	0.054
4403	UBE2E1	UBE2E1	chr3	+	23929057	23929190	23930602	23930750	23852950	23853001	23931999	23933131	4403	720	1261	736	1166	258	273	0.132131757071	0.413929764451	0.377	0.4	-0.023
535	TCEB1	TCEB1	chr8	-	74871999	74872053	74876721	74876860	74868145	74868289	74882813	74882869	535	26	572	11	416	264	179	0.132183112722	0.413929764451	0.03	0.018	0.012
1801	ADK	ADK	chr10	+	75960521	75960596	75984295	75984349	75936246	75936644	76074424	76074503	1801	85	161	158	232	200	179	0.132497150307	0.414175157158	0.321	0.379	-0.058
2200	USP13	USP13	chr3	+	179408028	179408089	179418795	179418917	179370932	179371181	179424721	179424864	2200	2	38	0	50	186	247	0.132567027185	0.414175157158	0.065	0.0	0.065
3617	RRAGC	RRAGC	chr1	-	39317286	39317429	39321379	39321579	39311610	39311759	39322550	39322652	3617	520	394	195	178	325	268	0.132469732643	0.414175157158	0.521	0.475	0.046
6361	FAM131A	FAM131A	chr3	+	184055098	184055159	184059511	184059605	184053716	184053911	184059853	184060036	6361	0	30	4	60	186	219	0.132493210947	0.414175157158	0.0	0.073	-0.073
1263	ANKS6	ANKS6	chr9	-	101542470	101542619	101544748	101544855	101540507	101540706	101546234	101546439	1263	66	76	65	106	232	274	0.132720096888	0.414433296174	0.506	0.42	0.086
824	VEPH1	VEPH1	chr3	-	157213000	157213295	157217183	157217445	157188102	157188318	157221259	157221415	824	4	38	1	47	387	420	0.132913434101	0.414816834385	0.103	0.023	0.08
1244	SFI1	SFI1	chr22	+	31924675	31924849	31942846	31942957	31904240	31904362	31946239	31946334	1244	23	14	63	68	299	236	0.133272148877	0.41524109924	0.565	0.422	0.143
2906	SEPT2	SEPT2	chr2	+	242263630	242263656	242265407	242265528	242259617	242259702	242274540	242274627	2906	18	1331	14	1782	151	246	0.133331707711	0.41524109924	0.022	0.013	0.009
3967	CDKN3	CDKN3	chr14	+	54866611	54866694	54868241	54868297	54863672	54863795	54875462	54875507	3967	26	110	24	162	208	181	0.133137682177	0.41524109924	0.171	0.114	0.057
4387	PSEN2	PSEN2	chr1	+	227069588	227069749	227071405	227071620	227063065	227063251	227073238	227073380	4387	110	157	83	88	286	340	0.133199027415	0.41524109924	0.454	0.529	-0.075
2554	IL4R	IL4R	chr16	+	27363865	27364017	27367128	27367228	27357787	27357939	27370236	27370315	2554	14	18	69	160	277	225	0.133459581485	0.415419427448	0.387	0.259	0.128
1969	AMT	AMT	chr3	-	49457643	49457775	49458924	49459005	49457142	49457221	49459536	49459704	1969	0	2	29	19	206	257	0.133791859844	0.415853498047	0.0	0.656	-0.656
3010	ADAMTS9	ADAMTS9	chr3	-	64547253	64547427	64554043	64554211	64536567	64536738	64579933	64580110	3010	9	14	548	446	293	299	0.1337083603	0.415853498047	0.396	0.556	-0.16
4580	UBAC2	UBAC2	chr13	+	99966350	99966474	99970275	99970323	99890680	99890808	99992573	99992819	4580	12	170	3	108	249	173	0.133811094986	0.415853498047	0.047	0.019	0.028
5549	SLC38A1	SLC38A1	chr12	-	46633461	46633676	46636982	46637097	46623346	46623422	46662308	46663208	5549	146	635	186	972	240	340	0.134204483387	0.416765590841	0.246	0.213	0.033
6301	ARHGAP5	ARHGAP5	chr14	+	32559707	32563592	32586348	32586493	32546494	32546641	32615468	32615546	6301	3244	174	5683	262	4010	270	0.134246268	0.416765590841	0.557	0.594	-0.037
2772	MFF	MFF	chr2	+	228211941	228212100	228217229	228217289	228205007	228205096	228220392	228220477	2772	185	137	237	139	284	185	0.134462571165	0.417216933631	0.468	0.526	-0.058
1726	PDCD11	PDCD11	chr10	+	105198442	105198565	105199502	105199625	105197771	105197828	105200046	105200338	1726	199	202	129	165	248	248	0.134860959671	0.418012131583	0.496	0.439	0.057
5195	CPSF7	CPSF7	chr11	-	61187393	61187566	61187941	61188045	61183576	61183991	61188861	61189080	5195	50	44	240	149	229	298	0.134812580393	0.418012131583	0.597	0.677	-0.08
4253	RPL10	RPL10	chrX	+	153627827	153627935	153628143	153628282	153627678	153627737	153628804	153628967	4253	11541	10090	15465	13155	233	264	0.134965536944	0.418115984119	0.564	0.571	-0.007
4300	NDRG1	NDRG1	chr8	-	134276789	134276895	134292474	134292510	134274289	134274410	134296491	134296572	4300	73	402	37	145	161	231	0.135044975811	0.418141890893	0.207	0.268	-0.061
482	UBE2F	UBE2F	chr2	+	238925207	238925275	238933982	238934053	238881733	238881867	238944518	238944581	482	1	10	1	0	193	196	0.135125613087	0.418171479111	0.092	1.0	-0.908
4628	SENP7	SENP7	chr3	-	101117704	101117899	101136436	101136634	101090851	101090970	101177798	101177896	4628	32	32	53	32	323	320	0.135339517473	0.418609934971	0.498	0.621	-0.123
5901	CENPN	CENPN	chr16	+	81051362	81051439	81053704	81053881	81047740	81047786	81056359	81056487	5901	0	230	4	238	202	302	0.135409605006	0.418609934971	0.0	0.025	-0.025
3354	RAD17	RAD17	chr5	+	68667860	68668044	68669656	68669914	68665886	68666111	68670454	68670538	3354	37	154	21	136	309	383	0.135548795733	0.418820149841	0.229	0.161	0.068
644	NISCH	NISCH	chr3	+	52524090	52524247	52524720	52524849	52523351	52523694	52525367	52525529	644	84	108	62	110	282	254	0.135844927888	0.419514808801	0.412	0.337	0.075
2098	RNF138	RNF138	chr18	+	29693707	29693823	29703480	29703537	29672568	29672849	29706655	29706763	2098	0	10	2	7	241	182	0.136346127492	0.420841693618	0.0	0.177	-0.177
3881	HDAC7	HDAC7	chr12	-	48183595	48183703	48185041	48185091	48183305	48183361	48185368	48185489	3881	97	240	124	389	175	233	0.136497851941	0.420991919741	0.35	0.298	0.052
4518	TADA2A	TADA2A	chr17	+	35787048	35787108	35797838	35797930	35783608	35783715	35800605	35800763	4518	24	33	16	40	185	217	0.136537919916	0.420991919741	0.46	0.319	0.141
38	CBFB	CBFB	chr16	+	67100584	67100701	67116115	67116211	67063629	67063716	67132612	67134958	38	5	73	22	154	242	221	0.136650269013	0.421117617917	0.059	0.115	-0.056
4309	EFTUD2	EFTUD2	chr17	-	42929776	42929930	42930663	42930758	42929077	42929185	42930884	42931003	4309	243	736	281	731	220	279	0.137030159042	0.421732380642	0.295	0.328	-0.033
4328	SHOC2	SHOC2	chr10	+	112723882	112724819	112745385	112745523	112679300	112679415	112760172	112760303	4328	702	161	868	166	1062	263	0.137064815874	0.421732380642	0.519	0.564	-0.045
5351	HMGXB3	HMGXB3	chr5	+	149389673	149390171	149391817	149391916	149386035	149386210	149398128	149398260	5351	695	138	405	100	623	224	0.136951148199	0.421732380642	0.644	0.593	0.051
2188	SLBP	SLBP	chr4	-	1696500	1696567	1697928	1698078	1694457	1695440	1701290	1701428	2188	875	508	953	492	275	192	0.137265955175	0.422130483165	0.546	0.575	-0.029
1000	YTHDC1	YTHDC1	chr4	-	69198511	69198565	69199025	69199115	69197820	69197915	69202744	69203168	1000	121	41	241	112	215	179	0.137488949002	0.422167335844	0.711	0.642	0.069
2608	CHD1L	CHD1L	chr1	+	146724277	146724390	146726524	146726631	146714290	146714480	146727467	146727582	2608	91	144	78	91	238	232	0.137386968581	0.422167335844	0.381	0.455	-0.074
2637	ZBTB7B	ZBTB7B	chr1	+	154982733	154982873	154986490	154986569	154975318	154975419	154987130	154988290	2637	11	9	32	11	265	204	0.137610284249	0.422167335844	0.485	0.691	-0.206
2645	DHDDS	DHDDS	chr1	+	26784281	26784396	26786527	26786635	26774049	26774151	26795385	26797795	2645	52	24	130	91	240	233	0.137852023144	0.422167335844	0.678	0.581	0.097
320	SUGP2	SUGP2	chr19	-	19119125	19119237	19120663	19121151	19114976	19115455	19129917	19130038	320	633	174	590	134	613	237	0.137637969823	0.422167335844	0.584	0.63	-0.046
4119	PCMTD2	PCMTD2	chr20	+	62896610	62896782	62899320	62899363	62895781	62895884	62904573	62907579	4119	71	13	99	31	297	168	0.137813863742	0.422167335844	0.755	0.644	0.111
4396	REV3L	REV3L	chr6	-	111632271	111632462	111634554	111634692	111631055	111631302	111636469	111636584	4396	39	43	16	31	263	316	0.137528806469	0.422167335844	0.521	0.383	0.138
4993	KIAA1191	KIAA1191	chr5	-	175782573	175782752	175786813	175786921	175775252	175775359	175788604	175788810	4993	358	149	272	140	233	304	0.137825267688	0.422167335844	0.758	0.717	0.041
2744	LYPLA1	LYPLA1	chr8	-	54965214	54965316	54974813	54974884	54963571	54963748	54975887	54975935	2744	115	214	469	720	196	227	0.138121508686	0.422772547138	0.384	0.43	-0.046
5993	POLB	POLB	chr8	+	42206533	42206608	42210036	42210086	42202470	42202537	42213033	42213085	5993	84	36	168	49	200	175	0.138368505096	0.423308328383	0.671	0.75	-0.079
2182	SSH1	SSH1	chr12	-	109186061	109186605	109192775	109192976	109176465	109183020	109194555	109194702	2182	123	339	68	242	326	669	0.13866389029	0.423687776182	0.427	0.366	0.061
3568	FASTK	FASTK	chr7	-	150775648	150775788	150775928	150776108	150774965	150775179	150776586	150777009	3568	252	250	290	239	305	265	0.138754099567	0.423687776182	0.467	0.513	-0.046
4297	ILF2	ILF2	chr1	-	153635494	153635609	153635690	153635752	153635180	153635271	153636518	153636606	4297	1060	1826	843	1331	187	240	0.138780612732	0.423687776182	0.427	0.448	-0.021
775	APH1A	APH1A	chr1	-	150239474	150239602	150239755	150239878	150237798	150239056	150240115	150240189	775	641	775	990	1080	248	253	0.138765610738	0.423687776182	0.458	0.483	-0.025
5654	SARNP	SARNP	chr12	-	56151166	56151337	56154334	56154424	56146246	56146624	56182858	56182927	5654	583	350	793	416	215	296	0.139040716695	0.424261688961	0.696	0.724	-0.028
4136	TIMM9	TIMM9	chr14	-	58878624	58878689	58890725	58890813	58875211	58875886	58893771	58893960	4136	87	8	190	8	213	190	0.139211250514	0.424341858432	0.907	0.955	-0.048
834	MRPL48	MRPL48	chr11	+	73516071	73516124	73519357	73519395	73498916	73499037	73536752	73536841	834	42	40	53	77	178	163	0.139207138348	0.424341858432	0.49	0.387	0.103
195	GPATCH4	GPATCH4	chr1	-	156568212	156568286	156568759	156568822	156568018	156568111	156571200	156571279	195	5	186	1	172	188	199	0.139386497694	0.424437817235	0.028	0.006	0.022
24	TDP1	TDP1	chr14	+	90485659	90485762	90499449	90499558	90459719	90459827	90509413	90511108	24	48	44	169	108	228	234	0.13938702412	0.424437817235	0.528	0.616	-0.088
1941	RBM10	RBM10	chrX	+	47034417	47034491	47035898	47035985	47032526	47032596	47038501	47038562	1941	95	81	144	91	199	212	0.139735754442	0.42484002242	0.555	0.628	-0.073
2221	TBC1D10B	TBC1D10B	chr16	-	30370492	30370682	30370858	30370924	30369983	30370138	30371047	30371162	2221	59	75	120	208	191	315	0.139608579707	0.42484002242	0.565	0.488	0.077
3757	PON2	PON2	chr7	-	95035430	95035559	95036298	95036380	95034173	95034800	95039212	95039413	3757	573	1271	587	1445	207	254	0.139690239024	0.42484002242	0.356	0.333	0.023
3149	PSME2	PSME2	chr14	-	24614918	24614981	24615416	24615449	24614587	24614674	24615742	24615855	3149	26	461	28	753	158	188	0.140077685548	0.425659619875	0.063	0.042	0.021
747	C17orf62	C17orf62	chr17	-	80405455	80405497	80407045	80407168	80403739	80403836	80408575	80408707	747	42	9	56	5	248	167	0.140352780146	0.426275377181	0.759	0.883	-0.124
3373	GSTO2	GSTO2	chr10	+	106039127	106039229	106057335	106057442	106037651	106037874	106058885	106059176	3373	10	26	56	80	227	232	0.140463820193	0.426392494425	0.282	0.417	-0.135
2081	MRPS15	MRPS15	chr1	-	36926292	36926377	36927688	36927764	36921787	36921979	36929406	36929451	2081	438	9	405	3	201	210	0.14077489668	0.426442435299	0.981	0.993	-0.012
2172	NEK7	NEK7	chr1	+	198201682	198201767	198222169	198222310	198126107	198126406	198231704	198231767	2172	20	115	35	128	210	266	0.140850636965	0.426442435299	0.181	0.257	-0.076
275	RHOA	RHOA	chr3	-	49399928	49400059	49405860	49405981	49396578	49397815	49412866	49413024	275	2819	4550	3352	5677	246	256	0.140915195346	0.426442435299	0.392	0.381	0.011
2962	APOO	APOO	chrX	-	23876758	23876850	23886709	23886805	23858429	23858494	23897031	23897151	2962	1	3	4	1	221	217	0.140718959506	0.426442435299	0.247	0.797	-0.55
4549	HAUS1	HAUS1	chr18	+	43702432	43702556	43703264	43703330	43699891	43700026	43704787	43704859	4549	277	170	316	235	249	191	0.140572009928	0.426442435299	0.556	0.508	0.048
708	ZDHHC4	ZDHHC4	chr7	+	6618196	6618351	6620185	6620309	6617220	6617351	6621237	6621311	708	71	157	86	142	280	249	0.14087139751	0.426442435299	0.287	0.35	-0.063
3113	SNRPN	SNRPN	chr15	+	25213078	25213229	25219457	25219603	25207260	25207356	25220504	25220656	3113	0	2	903	661	276	271	0.141115123664	0.426496487163	0.0	0.573	-0.573
5411	SEMA6D	SEMA6D	chr15	+	48059233	48059290	48060777	48060812	48058812	48058874	48062693	48066420	5411	3	1	0	2	182	160	0.141043796046	0.426496487163	0.725	0.0	0.725
6198	BCL7B	BCL7B	chr7	-	72954211	72954382	72957877	72957974	72952263	72952343	72966496	72966572	6198	230	528	241	469	222	296	0.141150545726	0.426496487163	0.367	0.407	-0.04
1469	SLC25A45	SLC25A45	chr11	-	65146846	65147032	65147337	65147409	65144288	65144547	65147602	65147646	1469	0	3	2	1	197	311	0.141398886274	0.426808439174	0.0	0.759	-0.759
5168	ARF5	ARF5	chr7	+	127229136	127229217	127229538	127229648	127228405	127228619	127230119	127230191	5168	131	746	230	1099	206	235	0.141360730141	0.426808439174	0.167	0.193	-0.026
5213	PPRC1	PPRC1	chr10	+	103904006	103904064	103906428	103907149	103898856	103901761	103908128	103908278	5213	6	527	3	736	183	846	0.141503742803	0.426905907133	0.05	0.018	0.032
3547	CLCN2	CLCN2	chr3	-	184064722	184064809	184069800	184069905	184063972	184064588	184070080	184070119	3547	27	17	29	33	230	212	0.142215527894	0.428833393439	0.594	0.448	0.146
397	GLIS3	GLIS3	chr9	-	3829309	3829492	3856008	3856184	3824127	3828408	3879426	3879595	397	148	127	144	158	301	308	0.142303518095	0.428878891882	0.544	0.483	0.061
3	AARSD1	AARSD1	chr17	-	41103816	41103911	41106892	41106984	41102542	41102745	41107174	41107241	3	159	109	141	125	217	220	0.142497302882	0.429243027575	0.597	0.533	0.064
2497	RTN3	RTN3	chr11	+	63519978	63520117	63520540	63520610	63517462	63517670	63521133	63521180	2497	388	196	1133	663	264	195	0.142696203566	0.429622193234	0.594	0.558	0.036
1225	RSU1	RSU1	chr10	-	16824032	16824083	16858971	16859083	16806388	16806509	16859313	16859453	1225	139	248	247	362	237	176	0.143642430268	0.429857995138	0.294	0.336	-0.042
1835	EXOC2	EXOC2	chr6	-	657162	657250	689138	689212	637700	637861	693018	693141	1835	13	2	8	5	199	213	0.143165726082	0.429857995138	0.874	0.631	0.243
1883	FAM49B	FAM49B	chr8	-	130892621	130892704	130908917	130909100	130891634	130891717	130915557	130915596	1883	2	16	7	16	308	208	0.14313149991	0.429857995138	0.078	0.228	-0.15
2027	PIGT	PIGT	chr20	+	44045156	44045334	44047491	44047619	44044706	44044983	44047934	44048035	2027	434	343	523	476	303	253	0.143034206997	0.429857995138	0.514	0.478	0.036
2611	ARFGAP2	ARFGAP2	chr11	-	47195309	47195391	47196565	47196649	47194976	47195033	47196732	47196864	2611	54	96	151	200	209	207	0.143561199219	0.429857995138	0.358	0.428	-0.07
3758	ZNF33B	ZNF33B	chr10	-	43127742	43127887	43132367	43132420	43127376	43127472	43133921	43134285	3758	8	43	22	61	178	270	0.143651337488	0.429857995138	0.22	0.354	-0.134
4318	MIOS	MIOS	chr7	+	7628128	7628194	7634610	7634763	7625266	7625436	7635887	7636092	4318	26	60	90	140	191	278	0.143229691125	0.429857995138	0.387	0.483	-0.096
4478	ZMYM4	ZMYM4	chr1	+	35881066	35881315	35884043	35884173	35879572	35879684	35885070	35887545	4478	137	90	201	101	374	255	0.143606166613	0.429857995138	0.509	0.576	-0.067
5260	MITD1	MITD1	chr2	-	99787972	99788109	99790377	99790479	99787805	99787892	99797293	99797492	5260	182	243	111	186	227	262	0.143127537552	0.429857995138	0.464	0.408	0.056
554	MAN2C1	MAN2C1	chr15	-	75654982	75655089	75656339	75656529	75654683	75654794	75656828	75657006	554	85	52	224	100	315	232	0.143155379095	0.429857995138	0.546	0.623	-0.077
5675	EP300	EP300	chr22	+	41565506	41565620	41566409	41566575	41564724	41564871	41568502	41568667	5675	44	67	86	185	239	291	0.14339734472	0.429857995138	0.444	0.361	0.083
967	AUP1	AUP1	chr2	-	74755877	74756409	74756488	74756626	74755066	74755133	74756706	74757024	967	391	428	383	484	263	657	0.143522544042	0.429857995138	0.695	0.664	0.031
4166	DLG1	DLG1	chr3	-	196796089	196796131	196803456	196803556	196793574	196793625	196807921	196807988	4166	117	88	139	78	225	167	0.14396694911	0.429927696251	0.497	0.569	-0.072
4260	NCL	NCL	chr2	-	232320720	232320847	232321341	232321475	232320111	232320335	232321711	232321835	4260	3562	3608	3547	3419	259	252	0.143849157851	0.429927696251	0.49	0.502	-0.012
6347	MAPKAP1	MAPKAP1	chr9	-	128246721	128246862	128268588	128268696	128230250	128230388	128305337	128305447	6347	210	836	219	743	233	266	0.143853719391	0.429927696251	0.223	0.252	-0.029
6354	GPX8	GPX8	chr5	+	54456157	54456224	54456821	54457083	54455945	54456071	54459882	54463129	6354	25	968	11	720	192	387	0.143905385286	0.429927696251	0.049	0.03	0.019
1923	PTP4A2	PTP4A2	chr1	-	32375638	32375713	32381495	32381588	32372021	32374561	32384570	32385259	1923	371	374	751	663	218	200	0.144513442067	0.430467128952	0.476	0.51	-0.034
2487	ATP2C1	ATP2C1	chr3	+	130718361	130718503	130720063	130720158	130717137	130717233	130734995	130735555	2487	522	30	888	35	267	220	0.144473463841	0.430467128952	0.935	0.954	-0.019
286	DYM	DYM	chr18	-	46906034	46906128	46917962	46918015	46904936	46905070	46956624	46956817	286	33	72	66	98	178	219	0.144394145615	0.430467128952	0.361	0.453	-0.092
4754	EDEM2	EDEM2	chr20	-	33722540	33722752	33725682	33725808	33719444	33719586	33730175	33730281	4754	89	84	132	165	251	337	0.144378759294	0.430467128952	0.587	0.518	0.069
987	DIAPH3	DIAPH3	chr13	-	60435540	60435670	60453362	60453602	60413457	60413582	60485868	60485970	987	533	327	579	307	365	255	0.144251059113	0.430467128952	0.532	0.569	-0.037
2024	PIGT	PIGT	chr20	+	44047491	44047619	44047934	44048035	44044706	44044983	44048143	44048230	2024	16	392	8	369	253	226	0.144660839094	0.430470266257	0.035	0.019	0.016
4871	USP34	USP34	chr2	-	61449753	61449798	61450194	61450299	61448636	61448741	61450382	61450431	4871	106	16	104	26	230	170	0.144594219722	0.430470266257	0.83	0.747	0.083
1222	AKT3	AKT3	chr1	-	243828073	243828185	243858892	243859018	243809194	243809339	244006426	244006584	1222	75	115	76	157	251	237	0.145392505506	0.431991974693	0.381	0.314	0.067
2820	ST13	ST13	chr22	-	41226843	41226960	41228572	41228675	41225629	41225678	41231563	41231674	2820	989	1321	1200	1474	228	242	0.145391949629	0.431991974693	0.443	0.464	-0.021
4462	SOD2	SOD2	chr6	-	160105885	160106065	160109157	160109274	160100148	160100330	160113692	160113895	4462	1376	803	490	251	242	305	0.145328799003	0.431991974693	0.684	0.711	-0.027
1973	R3HCC1L	R3HCC1L	chr10	+	99971063	99971105	99991268	99991444	99967857	99969656	99994202	99994273	1973	0	124	2	83	167	301	0.145839284825	0.433100713087	0.0	0.042	-0.042
1844	NFKBIZ	NFKBIZ	chr3	+	101574238	101574302	101574576	101574746	101573905	101574052	101575916	101576027	1844	44	73	617	1369	189	295	0.146210283979	0.433570987462	0.485	0.413	0.072
3687	NR2C1	NR2C1	chr12	-	95425124	95425264	95434251	95434373	95422162	95422300	95442843	95443009	3687	94	84	100	120	247	265	0.146150936604	0.433570987462	0.546	0.472	0.074
6001	SNX25	SNX25	chr4	+	186253748	186253913	186260532	186260664	186244681	186244954	186263129	186263270	6001	62	42	239	223	290	257	0.14621873859	0.433570987462	0.567	0.487	0.08
1392	FKBP10	FKBP10	chr17	+	39975461	39975651	39976520	39976713	39974633	39974779	39977198	39977341	1392	424	673	572	805	315	318	0.146951110349	0.435363069055	0.389	0.418	-0.029
293	TAF1C	TAF1C	chr16	-	84214473	84214601	84214648	84214792	84213775	84213950	84214933	84215269	293	46	4	138	4	269	253	0.146971112552	0.435363069055	0.915	0.97	-0.055
174	SLC35E1	SLC35E1	chr19	-	16678842	16678980	16682322	16682393	16677342	16677468	16682754	16683193	174	36	100	85	168	196	263	0.147081001076	0.435426051623	0.326	0.404	-0.078
433	ZMYM5	ZMYM5	chr13	-	20412839	20413125	20425494	20425588	20411592	20411961	20425828	20426330	433	59	153	41	74	219	411	0.147413840741	0.435426051623	0.42	0.51	-0.09
4601	TRAPPC9	TRAPPC9	chr8	-	141436713	141436740	141445210	141445339	141415675	141415797	141449150	141449296	4601	24	4	133	8	254	152	0.147230638341	0.435426051623	0.782	0.909	-0.127
858	TMEM241	TMEM241	chr18	-	20950179	20950225	20951385	20951434	20948678	20948714	20953675	20953727	858	13	18	3	12	174	171	0.147418476653	0.435426051623	0.415	0.197	0.218
943	CD44	CD44	chr11	+	35226058	35226187	35232792	35232996	35211381	35211612	35236398	35236461	943	17	293	335	4040	254	329	0.147436460111	0.435426051623	0.07	0.097	-0.027
973	EIF2A	EIF2A	chr3	+	150289744	150290316	150293435	150293549	150285962	150286079	150299404	150299533	973	1415	377	1827	434	697	239	0.14738024665	0.435426051623	0.563	0.591	-0.028
1260	DDX50	DDX50	chr10	+	70694554	70694674	70695761	70695835	70679587	70679737	70696691	70696851	1260	2	100	6	95	245	199	0.147680797341	0.435928816235	0.016	0.049	-0.033
5377	DUSP22	DUSP22	chr6	+	304627	304661	311879	311962	292056	292560	335113	335163	5377	5	22	13	24	159	208	0.148483380618	0.438078098383	0.229	0.415	-0.186
3290	KANSL3	KANSL3	chr2	-	97268489	97268599	97269986	97270117	97267379	97267513	97270515	97270600	3290	120	11	82	14	256	235	0.148593197103	0.438182345141	0.909	0.843	0.066
3225	ENOSF1	ENOSF1	chr18	-	693881	693908	694247	694334	691203	691276	706469	706578	3225	4	10	2	20	212	152	0.148710455339	0.438308421222	0.223	0.067	0.156
199	SH2D5	SH2D5	chr1	-	21054015	21054096	21054450	21054579	21053493	21053568	21058673	21059133	199	3	37	0	25	254	206	0.149084293906	0.439190235878	0.062	0.0	0.062
5518	ZNF3	ZNF3	chr7	-	99674925	99675056	99677158	99677279	99673164	99673253	99679257	99679387	5518	42	60	30	66	246	256	0.14920113146	0.439314442632	0.421	0.321	0.1
4567	PHF10	PHF10	chr6	-	170105711	170105820	170110331	170110487	170105228	170105417	170112481	170112635	4567	574	304	465	286	281	234	0.149322986608	0.439453291753	0.611	0.575	0.036
[truncated: 3,884 more rows]
