# Supplementary material for: Characterization of alternative mRNA splicing in cultured cell populations representing progressive stages of human fetal kidney development
Source: Sci Rep. 2022 Nov 15;12:19548. doi: 10.1038/s41598-022-24147-z (PMC9666651; doi:10.1038/s41598-022-24147-z)
Supplement: Supplementary file 13 — Supplementary Information 13. [file 41598_2022_24147_MOESM13_ESM.zip › _Program/Data/rMATS/W011-NPS3/MATS_output/RI.MATS.JunctionCountOnly.txt]

ID	GeneID	geneSymbol	chr	strand	riExonStart_0base	riExonEnd	upstreamES	upstreamEE	downstreamES	downstreamEE	ID	IJC_SAMPLE_1	SJC_SAMPLE_1	IJC_SAMPLE_2	SJC_SAMPLE_2	IncFormLen	SkipFormLen	PValue	FDR	IncLevel1	IncLevel2	IncLevelDifference
146	CUTA	CUTA	chr6	-	33385257	33386065	33385257	33385472	33385645	33386065	146	1192	121	469	169	250	125	0.0	0.0	0.831	0.581	0.25
173	SRSF1	SRSF1	chr17	-	56078279	56083334	56078279	56082961	56083161	56083334	173	178	973	31	1336	250	125	0.0	0.0	0.084	0.011	0.073
215	DDIT3	DDIT3	chr12	-	57911051	57911536	57911051	57911221	57911488	57911536	215	105	398	95	57	250	125	0.0	0.0	0.117	0.455	-0.338
298	SRSF2	SRSF2	chr17	-	74730196	74732546	74730196	74731240	74732235	74732546	298	312	1433	169	1838	250	125	0.0	0.0	0.098	0.044	0.054
529	FN1	FN1	chr2	-	216236631	216237098	216236631	216236738	216236831	216237098	529	1203	1397	1915	3988	217	125	0.0	0.0	0.332	0.217	0.115
628	SLC25A3	SLC25A3	chr12	+	98987402	98987913	98987402	98987518	98987752	98987913	628	234	326	92	507	250	125	0.0	0.0	0.264	0.083	0.181
667	MICA	MICA	chr6	+	31380101	31380237	31380101	31380157	31380161	31380237	667	133	9	0	51	128	125	0.0	0.0	0.935	0.0	0.935
842	TNFRSF10B	TNFRSF10B	chr8	-	22885843	22886115	22885843	22885954	22886041	22886115	842	574	203	508	473	211	125	0.0	0.0	0.626	0.389	0.237
91	RPL41	RPL41	chr12	+	56510373	56510583	56510373	56510443	56510558	56510583	91	1946	5961	1168	10962	239	125	0.0	0.0	0.146	0.053	0.093
962	FAM96B	FAM96B	chr16	-	66967889	66968326	66967889	66967967	66968123	66968326	962	137	376	51	611	250	125	0.0	0.0	0.154	0.04	0.114
149	CUTA	CUTA	chr6	-	33385257	33386065	33385257	33385472	33385863	33386065	149	957	227	325	203	250	125	1.11022302463e-16	5.74540415246e-15	0.678	0.445	0.233
346	RPL17	RPL17	chr18	-	47017901	47018203	47017901	47017954	47018105	47018203	346	1357	93	851	175	250	125	1.11022302463e-16	5.74540415246e-15	0.879	0.709	0.17
973	DNAJB2	DNAJB2	chr2	+	220149353	220151622	220149353	220149557	220150708	220151622	973	270	179	60	157	250	125	1.88737914186e-15	9.01586497765e-14	0.43	0.16	0.27
1036	EIF6	EIF6	chr20	-	33871978	33872295	33871978	33872064	33872183	33872295	1036	145	1386	74	2190	243	125	2.33146835171e-15	1.03417274744e-13	0.051	0.017	0.034
455	LUC7L3	LUC7L3	chr17	+	48827861	48830072	48827861	48828055	48829560	48830072	455	455	304	146	252	250	125	4.65183447318e-14	1.9258594719e-12	0.428	0.225	0.203
273	ABHD11	ABHD11	chr7	-	73151550	73152065	73151550	73151721	73151891	73152065	273	76	57	101	322	250	125	2.96107582898e-12	1.14926755612e-10	0.4	0.136	0.264
148	CUTA	CUTA	chr6	-	33385257	33386065	33385257	33385472	33385735	33386065	148	955	318	311	217	250	125	2.12860840065e-11	7.77568127532e-10	0.6	0.417	0.183
528	NFKB2	NFKB2	chr10	+	104155352	104155737	104155352	104155553	104155644	104155737	528	34	11	26	104	215	125	3.32591731933e-11	1.14744147517e-09	0.642	0.127	0.515
172	SRSF1	SRSF1	chr17	-	56078279	56083334	56078279	56081362	56082283	56083334	172	1519	119	1957	53	250	125	5.19294607315e-11	1.69727342707e-09	0.865	0.949	-0.084
133	ATPIF1	ATPIF1	chr1	+	28562871	28564616	28562871	28562963	28564271	28564616	133	84	0	109	46	250	125	6.55863141574e-11	1.97180628968e-09	1.0	0.542	0.458
431	CIRBP	CIRBP	chr19	+	1271979	1273171	1271979	1272050	1272425	1273171	431	62	219	63	815	250	125	6.66794397475e-11	1.97180628968e-09	0.124	0.037	0.087
987	UXT	UXT	chrX	-	47518228	47518579	47518228	47518335	47518513	47518579	987	122	120	34	139	250	125	8.0819573256e-11	2.281316136e-09	0.337	0.109	0.228
433	PPIL2	PPIL2	chr22	+	22049682	22052202	22049682	22049785	22051035	22052202	433	97	0	80	32	250	125	9.57782742006e-11	2.58601340342e-09	1.0	0.556	0.444
42	MRPL52	MRPL52	chr14	+	23299091	23299319	23299091	23299149	23299258	23299319	42	84	73	48	173	233	125	1.86488158249e-10	4.82538109469e-09	0.382	0.13	0.252
762	BTBD3	BTBD3	chr20	+	11898512	11899249	11898512	11898659	11898981	11899249	762	79	18	17	35	250	125	4.38848002382e-09	1.09009843792e-07	0.687	0.195	0.492
170	AUP1	AUP1	chr2	-	74755877	74756409	74755877	74756062	74756258	74756409	170	106	284	70	498	250	125	7.92939480743e-09	1.89390545208e-07	0.157	0.066	0.091
597	QKI	QKI	chr6	+	163984451	163999628	163984451	163984751	163986977	163999628	597	27	15	14	78	250	125	2.39798496615e-08	5.51536542215e-07	0.474	0.082	0.392
297	IP6K2	IP6K2	chr3	-	48730883	48732854	48730883	48731673	48732522	48732854	297	71	16	49	64	250	125	2.54993253179e-08	5.65538607943e-07	0.689	0.277	0.412
314	IDH3G	IDH3G	chrX	-	153051220	153051727	153051220	153051428	153051666	153051727	314	82	200	34	275	250	125	2.69504297767e-08	5.77110927287e-07	0.17	0.058	0.112
782	ZNF131	ZNF131	chr5	+	43161350	43162033	43161350	43161715	43161810	43162033	782	36	19	62	0	219	125	4.27850925799e-08	8.85651416404e-07	0.52	1.0	-0.48
626	OTUD5	OTUD5	chrX	-	48779302	48780572	48779302	48780187	48780413	48780572	626	724	22	543	61	250	125	4.76537376226e-08	9.54611969795e-07	0.943	0.817	0.126
31	ZFP36L1	ZFP36L1	chr14	-	69254371	69257209	69254371	69255526	69256243	69257209	31	1181	12	2519	103	250	125	8.73691786696e-08	1.66034606518e-06	0.98	0.924	0.056
830	ACBD5	ACBD5	chr10	-	27529247	27529808	27529247	27529413	27529602	27529808	830	70	17	41	56	250	125	8.82309503236e-08	1.66034606518e-06	0.673	0.268	0.405
1038	IL32	IL32	chr16	+	3117377	3117614	3117377	3117416	3117554	3117614	1038	57	227	71	799	250	125	1.68810341816e-07	3.08327124317e-06	0.112	0.043	0.069
48	HNRNPM	HNRNPM	chr19	+	8530207	8530399	8530207	8530246	8530363	8530399	48	1063	632	1050	888	241	125	1.97876173447e-07	3.51088867745e-06	0.466	0.38	0.086
46	C11orf98	C11orf98	chr11	-	62432320	62432688	62432320	62432445	62432602	62432688	46	61	341	19	391	250	125	2.93892957304e-07	5.06965351349e-06	0.082	0.024	0.058
1007	ATG3	ATG3	chr3	-	112251353	112253184	112251353	112251627	112253115	112253184	1007	60	419	7	273	250	125	3.57684585506e-07	6.00330074593e-06	0.067	0.013	0.054
599	TGOLN2	TGOLN2	chr2	-	85553630	85554808	85553630	85553927	85554101	85554808	599	955	32	858	81	250	125	3.80770124209e-07	6.22258545089e-06	0.937	0.841	0.096
673	TMEM41B	TMEM41B	chr11	-	9302200	9305140	9302200	9302588	9304917	9305140	673	80	32	200	16	250	125	6.8931441688e-07	1.09760064842e-05	0.556	0.862	-0.306
568	CDCA8	CDCA8	chr1	+	38158072	38158456	38158072	38158250	38158347	38158456	568	301	18	212	49	221	125	8.01281454299e-07	1.2439894578e-05	0.904	0.71	0.194
15	EEF1B2	EEF1B2	chr2	+	207024317	207024783	207024317	207024408	207024636	207024783	15	620	57	237	59	250	125	9.64650881063e-07	1.46109316376e-05	0.845	0.668	0.177
254	TMEM205	TMEM205	chr19	-	11456195	11456981	11456195	11456304	11456802	11456981	254	194	277	110	310	250	125	2.27622006788e-06	3.36555395751e-05	0.259	0.151	0.108
199	JUP	JUP	chr17	-	39910858	39912147	39910858	39911684	39911981	39912147	199	190	52	1592	898	250	125	2.59579544737e-06	3.66361130186e-05	0.646	0.47	0.176
208	MCM7	MCM7	chr7	-	99696645	99697026	99696645	99696826	99696901	99697026	208	84	1071	191	1297	199	125	2.5507229191e-06	3.66361130186e-05	0.047	0.085	-0.038
219	DDIT3	DDIT3	chr12	-	57911051	57911536	57911051	57911207	57911488	57911536	219	137	82	104	17	250	125	2.66143390237e-06	3.67277878527e-05	0.455	0.754	-0.299
569	CTNNB1	CTNNB1	chr3	+	41280624	41281939	41280624	41280845	41281150	41281939	569	889	338	519	310	250	125	2.74501503117e-06	3.70577029208e-05	0.568	0.456	0.112
410	CCDC107	CCDC107	chr9	+	35660742	35661500	35660742	35660855	35660936	35661500	410	228	30	344	119	205	125	3.90757363344e-06	5.16298558801e-05	0.823	0.638	0.185
216	DDIT3	DDIT3	chr12	-	57911051	57911536	57911051	57911378	57911488	57911536	216	85	0	46	12	234	125	4.87566820195e-06	6.25398188095e-05	1.0	0.672	0.328
904	C14orf132	C14orf132	chr14	+	96552847	96560308	96552847	96553099	96559858	96560308	904	16	13	33	0	250	125	4.93470389962e-06	6.25398188095e-05	0.381	1.0	-0.619
307	NDUFS2	NDUFS2	chr1	+	161183653	161184184	161183653	161183711	161183945	161184184	307	24	333	2	472	250	125	5.69199904887e-06	7.0694628187e-05	0.035	0.002	0.033
399	ACAA1	ACAA1	chr3	-	38167652	38168191	38167652	38167832	38168000	38168191	399	55	122	34	225	250	125	6.41158015247e-06	7.80704171507e-05	0.184	0.07	0.114
829	RPL13	RPL13	chr16	+	89627985	89628159	89627985	89628006	89628147	89628159	829	6658	74	15355	298	250	125	8.27662606795e-06	9.88420151576e-05	0.978	0.963	0.015
663	METTL5	METTL5	chr2	-	170680998	170681441	170680998	170681150	170681291	170681441	663	54	77	16	89	250	125	9.91961746266e-06	0.000116227970647	0.26	0.082	0.178
730	PSMD11	PSMD11	chr17	+	30807506	30810337	30807506	30807649	30807770	30810337	730	173	699	81	610	245	125	1.29450606007e-05	0.000148868196908	0.112	0.063	0.049
1033	LRSAM1	LRSAM1	chr9	+	130213764	130214363	130213764	130213948	130214207	130214363	1033	27	7	18	37	250	125	1.59092243813e-05	0.000179629606196	0.659	0.196	0.463
539	URM1	URM1	chr9	+	131151539	131154295	131151539	131151588	131151944	131154295	539	28	238	9	364	250	125	1.67013927885e-05	0.000185206516458	0.056	0.012	0.044
169	HMGN3	HMGN3	chr6	-	79910961	79912106	79910961	79911443	79912033	79912106	169	230	321	128	317	250	125	2.08917531208e-05	0.000227610152421	0.264	0.168	0.096
590	NAP1L1	NAP1L1	chr12	-	76439162	76442244	76439162	76441498	76442172	76442244	590	873	812	886	609	250	125	2.48924615863e-05	0.000266521011122	0.35	0.421	-0.071
784	SLC11A2	SLC11A2	chr12	-	51373565	51375586	51373565	51373841	51375421	51375586	784	94	19	114	2	250	125	3.51138990098e-05	0.000369588665849	0.712	0.966	-0.254
430	CCPG1	CCPG1	chr15	-	55647420	55653142	55647420	55648607	55651736	55653142	430	348	139	84	9	250	125	3.83668334318e-05	0.000397096726019	0.556	0.824	-0.268
24	PTPMT1	PTPMT1	chr11	+	47586981	47587538	47586981	47587348	47587457	47587538	24	64	61	40	108	233	125	4.31617015924e-05	0.000432313172401	0.36	0.166	0.194
927	LRTOMT	LRTOMT	chr11	+	71805993	71807938	71805993	71806142	71806424	71807938	927	8	4	1	26	250	125	4.25088485e-05	0.000432313172401	0.5	0.019	0.481
370	ZNRD1	ZNRD1	chr6	+	30029016	30029446	30029016	30029166	30029291	30029446	370	189	2	63	10	249	125	5.15463661713e-05	0.000508099895117	0.979	0.76	0.219
553	CIZ1	CIZ1	chr9	-	130940987	130941694	130940987	130941183	130941351	130941694	553	803	127	416	116	250	125	7.36737809601e-05	0.000714865905878	0.76	0.642	0.118
664	METTL5	METTL5	chr2	-	170680998	170681441	170680998	170681150	170681377	170681441	664	49	59	15	66	250	125	9.12325744223e-05	0.00087162198025	0.293	0.102	0.191
381	NGRN	NGRN	chr15	+	90808894	90809630	90808894	90809108	90809519	90809630	381	1001	20	766	43	250	125	9.80531284027e-05	0.000922590799062	0.962	0.899	0.063
336	QSOX1	QSOX1	chr1	+	180165396	180167169	180165396	180165734	180166467	180167169	336	764	182	836	122	250	125	0.000106423111689	0.000986399288938	0.677	0.774	-0.097
27	BICD2	BICD2	chr9	-	95473644	95477745	95473644	95475743	95477534	95477745	27	13	83	53	97	250	125	0.000111949275879	0.00102236029884	0.073	0.215	-0.142
200	CTPS1	CTPS1	chr1	+	41474330	41474562	41474330	41474386	41474465	41474562	200	22	343	8	563	203	125	0.00012977964256	0.001151330829	0.038	0.009	0.029
791	VPS28	VPS28	chr8	-	145648983	145649515	145648983	145649305	145649423	145649515	791	48	127	49	314	242	125	0.00012879082041	0.001151330829	0.163	0.075	0.088
41	MRPL52	MRPL52	chr14	+	23299091	23299319	23299091	23299149	23299261	23299319	41	88	44	51	68	236	125	0.000154378941718	0.00135027215221	0.514	0.284	0.23
856	SNHG8	SNHG8	chr4	+	119199916	119200292	119199916	119199947	119200098	119200292	856	83	0	137	17	250	125	0.000236079924531	0.00203618934908	1.0	0.801	0.199
639	DCAF7	DCAF7	chr17	+	61666361	61671642	61666361	61666599	61671564	61671642	639	220	33	254	11	250	125	0.000242872475746	0.00206607955395	0.769	0.92	-0.151
497	BET1L	BET1L	chr11	-	202923	205667	202923	205469	205610	205667	497	50	132	21	153	250	125	0.000248630018653	0.00208647623762	0.159	0.064	0.095
882	EARS2	EARS2	chr16	-	23533333	23535775	23533333	23534738	23534831	23535775	882	71	10	194	3	217	125	0.000323389421254	0.00267766440798	0.804	0.974	-0.17
451	MRPS21	MRPS21	chr1	+	150266261	150266869	150266261	150266318	150266754	150266869	451	241	203	220	295	250	125	0.000359306703732	0.00293591398707	0.372	0.272	0.1
124	DMAP1	DMAP1	chr1	+	44679124	44679530	44679124	44679199	44679380	44679530	124	99	17	52	30	250	125	0.000424600885299	0.00342437856845	0.744	0.464	0.28
447	FAM127B	FAM127B	chrX	-	134184962	134186221	134184962	134185398	134185946	134186221	447	303	100	555	107	250	125	0.000635377863878	0.00505858530087	0.602	0.722	-0.12
209	MRPS12	MRPS12	chr19	+	39421593	39421983	39421593	39421811	39421915	39421983	209	96	102	27	70	228	125	0.000655188588458	0.00515027991687	0.34	0.175	0.165
154	RUSC1	RUSC1	chr1	+	155294892	155295281	155294892	155294969	155295106	155295281	154	17	90	7	169	250	125	0.000672753271874	0.00522224727292	0.086	0.02	0.066
479	FAM195B	FAM195B	chr17	-	79780236	79781187	79780236	79780783	79781084	79781187	479	712	57	566	83	250	125	0.000761664976886	0.00583943148946	0.862	0.773	0.089
818	PCID2	PCID2	chr13	-	113831852	113832601	113831852	113832290	113832487	113832601	818	294	16	207	32	250	125	0.000790613279723	0.0059874493501	0.902	0.764	0.138
952	PHF8	PHF8	chrX	-	53963112	53965679	53963112	53964492	53965594	53965679	952	94	3	97	19	250	125	0.000953990070514	0.00713768474445	0.94	0.719	0.221
195	ARL6IP4	ARL6IP4	chr12	+	123467015	123467460	123467015	123467085	123467166	123467460	195	97	819	70	1010	205	125	0.00103159811427	0.00762645748764	0.067	0.041	0.026
777	SLC39A7	SLC39A7	chr6	+	33168602	33169433	33168602	33168715	33169018	33169433	777	595	89	365	93	250	125	0.00110014012589	0.0080374943315	0.77	0.662	0.108
376	ZNRD1	ZNRD1	chr6	+	30029016	30029446	30029016	30029175	30029291	30029446	376	188	40	63	33	240	125	0.0013385268365	0.00966540890077	0.71	0.499	0.211
158	BSDC1	BSDC1	chr1	-	32830233	32834151	32830233	32832255	32834047	32834151	158	14	105	6	210	250	125	0.0013599132363	0.00970696689359	0.063	0.014	0.049
7	AKAP8L	AKAP8L	chr19	-	15514285	15514526	15514285	15514366	15514468	15514526	7	352	17	260	33	226	125	0.00138768454959	0.00979263756017	0.92	0.813	0.107
570	CTNNB1	CTNNB1	chr3	+	41280624	41281939	41280624	41280845	41281309	41281939	570	1404	484	855	381	250	125	0.00161923350728	0.0112982472811	0.592	0.529	0.063
592	CDK17	CDK17	chr12	-	96672038	96674663	96672038	96674057	96674585	96674663	592	60	59	63	131	250	125	0.00172991688704	0.0119364265206	0.337	0.194	0.143
765	MFSD11	MFSD11	chr17	+	74733582	74734530	74733582	74734247	74734363	74734530	765	42	13	20	24	240	125	0.00175481712141	0.0119751805758	0.627	0.303	0.324
983	SMARCC2	SMARCC2	chr12	-	56558086	56558515	56558086	56558152	56558431	56558515	983	116	0	168	11	250	125	0.00206791584958	0.0139584319847	1.0	0.884	0.116
403	DFFA	DFFA	chr1	-	10520602	10523266	10520602	10521759	10523114	10523266	403	100	117	181	122	250	125	0.00212689538929	0.0140621661562	0.299	0.426	-0.127
732	GMPR2	GMPR2	chr14	+	24707451	24708447	24707451	24707611	24707794	24708447	732	25	93	23	227	250	125	0.00212857265489	0.0140621661562	0.118	0.048	0.07
959	CDK5RAP3	CDK5RAP3	chr17	+	46051765	46052703	46051765	46051814	46052524	46052703	959	158	105	316	329	250	125	0.002409826579	0.015752655848	0.429	0.324	0.105
181	BCKDHB	BCKDHB	chr6	+	81053380	81055987	81053380	81053529	81055691	81055987	181	45	10	79	54	250	125	0.00251665341813	0.0162796017985	0.692	0.422	0.27
538	URM1	URM1	chr9	+	131150094	131154295	131150094	131150176	131151539	131154295	538	19	281	10	471	250	125	0.00290299846488	0.0185851757391	0.033	0.011	0.022
268	NCDN	NCDN	chr1	+	36023392	36023824	36023392	36023484	36023756	36023824	268	33	11	9	15	250	125	0.00294852850808	0.018684042893	0.6	0.231	0.369
612	NSUN5	NSUN5	chr7	-	72716512	72717737	72716512	72717521	72717596	72717737	612	57	7	39	19	199	125	0.00340072437446	0.0213318165307	0.836	0.563	0.273
994	SMOX	SMOX	chr20	+	4162735	4163495	4162735	4162970	4163129	4163495	994	169	4	438	39	250	125	0.00386735626172	0.0240162823853	0.955	0.849	0.106
1052	SLC10A3	SLC10A3	chrX	-	153715644	153717421	153715644	153716835	153716922	153717421	1052	211	5	194	18	211	125	0.00404085778481	0.024601692984	0.962	0.865	0.097
253	TMEM205	TMEM205	chr19	-	11456195	11456981	11456195	11456304	11456683	11456981	253	172	30	128	7	250	125	0.00401859765574	0.024601692984	0.741	0.901	-0.16
452	SSSCA1	SSSCA1	chr11	+	65337929	65338226	65337929	65337981	65338074	65338226	452	24	32	25	91	217	125	0.00464435058787	0.0280013758744	0.302	0.137	0.165
1034	RELL2	RELL2	chr5	+	141016516	141017976	141016516	141017308	141017736	141017976	1034	13	5	3	11	250	125	0.00503240484129	0.0297630800613	0.565	0.12	0.445
783	ZNF131	ZNF131	chr5	+	43161350	43162033	43161350	43161708	43161810	43162033	783	36	59	66	49	226	125	0.00502317358133	0.0297630800613	0.252	0.427	-0.175
596	QKI	QKI	chr6	+	163984451	163999628	163984451	163984751	163985698	163999628	596	18	9	8	20	250	125	0.00510434943253	0.0299037829962	0.5	0.167	0.333
879	HRAS	HRAS	chr11	-	532241	532755	532241	532522	532630	532755	879	60	551	35	591	232	125	0.00528529598347	0.03067447482	0.055	0.031	0.024
788	ATXN2L	ATXN2L	chr16	+	28847253	28848558	28847253	28847443	28848071	28848558	788	210	12	238	34	250	125	0.00609124200969	0.0350246415557	0.897	0.778	0.119
56	AP1G2	AP1G2	chr14	-	24035024	24035369	24035024	24035101	24035272	24035369	56	51	47	103	182	250	125	0.00615093010687	0.0350433724437	0.352	0.221	0.131
712	MICAL2	MICAL2	chr11	+	12281341	12285337	12281341	12281444	12284026	12285337	712	391	26	549	15	250	125	0.00631064204522	0.0353054838746	0.883	0.948	-0.065
846	RANBP6	RANBP6	chr9	-	6011018	6015640	6011018	6014356	6015471	6015640	846	161	3	127	12	250	125	0.00630906959709	0.0353054838746	0.964	0.841	0.123
580	SRSF8	SRSF8	chr11	+	94800040	94804387	94800040	94801346	94801817	94804387	580	60	19	301	39	250	125	0.00638379058922	0.035395838892	0.612	0.794	-0.182
675	RABGGTA	RABGGTA	chr14	-	24740318	24740833	24740318	24740375	24740692	24740833	675	17	9	32	59	250	125	0.00681178446963	0.0371062996109	0.486	0.213	0.273
795	EDEM2	EDEM2	chr20	-	33734627	33735161	33734627	33734738	33734954	33735161	795	2	37	21	67	250	125	0.00677449902295	0.0371062996109	0.026	0.135	-0.109
494	ATP2A2	ATP2A2	chr12	+	110784005	110788897	110784005	110784126	110788096	110788897	494	1005	2	1126	15	250	125	0.00723299562311	0.0390581763648	0.996	0.974	0.022
190	ERCC2	ERCC2	chr19	-	45873390	45873845	45873390	45873490	45873793	45873845	190	19	34	3	27	250	125	0.00812295074967	0.0434857966857	0.218	0.053	0.165
641	ZNHIT6	ZNHIT6	chr1	-	86173311	86174116	86173311	86173619	86173736	86174116	641	311	0	401	9	241	125	0.00909257570168	0.0482605941089	1.0	0.959	0.041
32	RANGRF	RANGRF	chr17	+	8192575	8193409	8192575	8192732	8192820	8193409	32	29	108	21	175	212	125	0.00960689080953	0.0505582982434	0.137	0.066	0.071
405	SCRN2	SCRN2	chr17	-	45915046	45915816	45915046	45915368	45915635	45915816	405	26	12	76	92	250	125	0.00990543796179	0.0516914031451	0.52	0.292	0.228
947	BAD	BAD	chr11	-	64051653	64052176	64051653	64051848	64052102	64052176	947	31	68	17	89	250	125	0.0100861599502	0.0521958777423	0.186	0.087	0.099
244	NR2C2AP	NR2C2AP	chr19	-	19312219	19312850	19312219	19312372	19312739	19312850	244	134	1	258	15	250	125	0.0102324805575	0.0525154580678	0.985	0.896	0.089
239	KDM2B	KDM2B	chr12	-	121866899	121868272	121866899	121867966	121868144	121868272	239	234	10	267	2	250	125	0.0107686198439	0.054814040353	0.921	0.985	-0.064
532	PRAME	PRAME	chr22	-	22899231	22900000	22899231	22899350	22899964	22900000	532	0	9	2	0	250	125	0.0109170502659	0.0551177903669	0.0	1.0	-1.0
545	PARG	PARG	chr10	-	51026320	51027540	51026320	51027112	51027323	51027540	545	97	13	120	4	250	125	0.0114727653509	0.0574563490557	0.789	0.938	-0.149
819	GLIDR	GLIDR	chr9	-	41952705	41954633	41952705	41953779	41954503	41954633	819	11	11	2	15	250	125	0.011717386575	0.0582119765046	0.333	0.063	0.27
108	CLK1	CLK1	chr2	-	201724402	201726189	201724402	201724469	201725960	201726189	108	66	55	90	133	250	125	0.012010116206	0.0591927155867	0.375	0.253	0.122
398	NSUN5P1	NSUN5P1	chr7	+	75044869	75045469	75044869	75045056	75045258	75045469	398	35	11	91	8	250	125	0.0126948421024	0.0615429387873	0.614	0.85	-0.236
789	ATXN2L	ATXN2L	chr16	+	28847253	28848558	28847253	28847443	28848048	28848558	789	194	50	183	79	250	125	0.0127459528183	0.0615429387873	0.66	0.537	0.123
831	FZD6	FZD6	chr8	+	104312183	104312512	104312183	104312312	104312427	104312512	831	147	0	326	11	239	125	0.0127842819703	0.0615429387873	1.0	0.939	0.061
963	RBM19	RBM19	chr12	-	114259858	114261126	114259858	114260451	114261013	114261126	963	43	44	42	18	250	125	0.0131291034539	0.0627167172682	0.328	0.538	-0.21
315	NT5C3B	NT5C3B	chr17	-	39992110	39992523	39992110	39992209	39992433	39992523	315	27	4	13	10	250	125	0.013677103702	0.0643445560526	0.771	0.394	0.377
489	STX10	STX10	chr19	-	13254871	13255485	13254871	13255300	13255390	13255485	489	28	225	15	270	214	125	0.0135763978528	0.0643445560526	0.068	0.031	0.037
180	TRIM5	TRIM5	chr11	-	5684424	5686912	5684424	5686625	5686885	5686912	180	8	68	3	128	250	125	0.0141357585479	0.0657687795047	0.056	0.012	0.044
8	DNPH1	DNPH1	chr6	-	43193366	43193881	43193366	43193619	43193770	43193881	8	61	194	73	376	250	125	0.0141916529044	0.0657687795047	0.136	0.088	0.048
1053	MIR22HG	MIR22HG	chr17	-	1614797	1617308	1614797	1615693	1616996	1617308	1053	132	6	172	23	250	125	0.0147369839812	0.0668282148171	0.917	0.789	0.128
120	KAT8	KAT8	chr16	+	31142066	31142714	31142066	31142221	31142515	31142714	120	1	48	11	66	250	125	0.0146792248106	0.0668282148171	0.01	0.077	-0.067
858	TRIM52-AS1	TRIM52-AS1	chr5	+	180690628	180691567	180690628	180690767	180691052	180691567	858	87	28	50	5	250	125	0.0147431005313	0.0668282148171	0.608	0.833	-0.225
733	GMPR2	GMPR2	chr14	+	24702077	24702546	24702077	24702183	24702424	24702546	733	31	3	68	27	250	125	0.0148833849815	0.0669752324167	0.838	0.557	0.281
34	RANGRF	RANGRF	chr17	+	8192575	8193409	8192575	8192732	8193130	8193409	34	82	18	114	9	250	125	0.016169988545	0.0718045242257	0.695	0.864	-0.169
736	SNHG7	SNHG7	chr9	-	139619045	139619562	139619045	139619391	139619506	139619562	736	811	66	441	57	239	125	0.0161878154454	0.0718045242257	0.865	0.802	0.063
304	CREBZF	CREBZF	chr11	-	85368607	85373501	85368607	85371641	85373432	85373501	304	136	16	80	22	250	125	0.0177168606583	0.077295375367	0.81	0.645	0.165
312	KIAA0141	KIAA0141	chr5	+	141318085	141321612	141318085	141318325	141319118	141321612	312	99	5	111	18	250	125	0.017799096099	0.077295375367	0.908	0.755	0.153
533	NXF1	NXF1	chr11	-	62566010	62567958	62566010	62566047	62567848	62567958	533	40	229	73	251	250	125	0.0177222103569	0.077295375367	0.08	0.127	-0.047
899	RUFY1	RUFY1	chr5	+	178986692	178987199	178986692	178986836	178987025	178987199	899	64	3	22	6	250	125	0.0182027913015	0.0784995374877	0.914	0.647	0.267
457	CBS	CBS	chr21	-	44473300	44474093	44473300	44473757	44473971	44474093	457	78	2	608	64	250	125	0.0184772789739	0.0791337258124	0.951	0.826	0.125
649	SHISA5	SHISA5	chr3	-	48509196	48510972	48509196	48510585	48510759	48510972	649	16	262	9	393	250	125	0.0190158016714	0.0806103882916	0.03	0.011	0.019
93	THYN1	THYN1	chr11	-	134122733	134123260	134122733	134122810	134123192	134123260	93	33	18	23	32	250	125	0.0192114935059	0.0806103882916	0.478	0.264	0.214
980	ST3GAL1	ST3GAL1	chr8	-	134487961	134488843	134487961	134488317	134488520	134488843	980	27	27	107	50	250	125	0.0191692645648	0.0806103882916	0.333	0.517	-0.184
196	ACTG1	ACTG1	chr17	-	79476996	79477859	79476996	79477355	79477504	79477859	196	30920	264	63262	447	250	125	0.0202165477644	0.0842582292731	0.983	0.986	-0.003
1029	ARHGDIA	ARHGDIA	chr17	-	79827205	79827501	79827205	79827282	79827417	79827501	1029	22	1028	11	1354	250	125	0.0207964989886	0.0860975058128	0.011	0.004	0.007
96	MTF2	MTF2	chr1	+	93575786	93575985	93575786	93575803	93575883	93575985	96	71	0	92	6	204	125	0.0209993087339	0.0863613955215	1.0	0.904	0.096
608	MAP3K12	MAP3K12	chr12	-	53880730	53881212	53880730	53880939	53881038	53881212	608	68	5	41	11	223	125	0.0213135920247	0.0870772411009	0.884	0.676	0.208
194	WRAP53	WRAP53	chr17	+	7591666	7592397	7591666	7591879	7591965	7592397	194	10	22	65	55	210	125	0.0216729334023	0.0879666120446	0.213	0.413	-0.2
636	ARMCX6	ARMCX6	chrX	-	100870107	100871756	100870107	100870750	100871661	100871756	636	122	141	72	129	250	125	0.0223817099093	0.0902535185304	0.302	0.218	0.084
206	HNRNPLL	HNRNPLL	chr2	-	38829579	38830178	38829579	38829742	38829998	38830178	206	34	6	25	15	250	125	0.0234257595252	0.0938541720332	0.739	0.455	0.284
112	C2CD5	C2CD5	chr12	-	22696994	22697480	22696994	22697113	22697253	22697480	112	11	21	8	51	250	125	0.024290184709	0.0966936198993	0.208	0.073	0.135
425	COCH	COCH	chr14	+	31343740	31344178	31343740	31343797	31344121	31344178	425	26	3	6	5	250	125	0.0245315079741	0.0970322703944	0.813	0.375	0.438
49	SLC30A7	SLC30A7	chr1	+	101440365	101447311	101440365	101440458	101440774	101447311	49	58	16	50	31	250	125	0.0247402241838	0.0972384760642	0.644	0.446	0.198
436	ZNF767P	ZNF767P	chr7	-	149244244	149246465	149244244	149244867	149246283	149246465	436	59	2	15	4	250	125	0.0253322652209	0.098939224542	0.937	0.652	0.285
965	NGDN	NGDN	chr14	+	23946711	23947402	23946711	23946769	23947215	23947402	965	8	226	14	145	250	125	0.0257074670573	0.0997771065161	0.017	0.046	-0.029
104	SLC33A1	SLC33A1	chr3	-	155544300	155546166	155544300	155544608	155545970	155546166	104	218	40	111	9	250	125	0.0259618011312	0.100138375792	0.732	0.86	-0.128
419	DDAH2	DDAH2	chr6	-	31696641	31698042	31696641	31697002	31697827	31698042	419	6	61	39	153	250	125	0.0274489033057	0.104058130689	0.047	0.113	-0.066
480	ABLIM3	ABLIM3	chr5	+	148521045	148521671	148521045	148521217	148521571	148521671	480	9	11	8	37	250	125	0.0275262572481	0.104058130689	0.29	0.098	0.192
510	ZBTB7B	ZBTB7B	chr1	+	154975105	154975419	154975105	154975162	154975318	154975419	510	5	11	12	5	250	125	0.0274720195102	0.104058130689	0.185	0.545	-0.36
854	GLG1	GLG1	chr16	-	74481325	74487232	74481325	74486029	74487068	74487232	854	228	21	541	25	250	125	0.0276482955936	0.104058130689	0.844	0.915	-0.071
806	HES4	HES4	chr1	-	935071	935552	935071	935167	935245	935552	806	4	19	35	49	202	125	0.0284787105065	0.105899875596	0.115	0.307	-0.192
808	ZFAND2B	ZFAND2B	chr2	+	220071505	220071764	220071505	220071567	220071691	220071764	808	29	2	17	7	248	125	0.0284497741642	0.105899875596	0.88	0.55	0.33
92	THYN1	THYN1	chr11	-	134122733	134123260	134122733	134122810	134123120	134123260	92	50	54	43	84	250	125	0.0292733215544	0.108206742174	0.316	0.204	0.112
561	TMEM175	TMEM175	chr4	+	941903	942403	941903	941942	942198	942403	561	11	0	4	3	250	125	0.0295118684481	0.108443019564	1.0	0.4	0.6
919	EFEMP2	EFEMP2	chr11	-	65633911	65634550	65633911	65634183	65634315	65634550	919	43	6	106	39	250	125	0.0297685765104	0.1087428589	0.782	0.576	0.206
961	FAM96B	FAM96B	chr16	-	66967889	66968326	66967889	66968069	66968159	66968326	961	125	13	148	5	214	125	0.030109834528	0.109346241181	0.849	0.945	-0.096
552	PML	PML	chr15	+	74326818	74328735	74326818	74326871	74327512	74328735	552	22	12	47	61	250	125	0.032268270844	0.116503466245	0.478	0.278	0.2
906	C5orf24	C5orf24	chr5	+	134190587	134195425	134190587	134191017	134193046	134195425	906	326	24	308	40	250	125	0.0340053736026	0.122065531834	0.872	0.794	0.078
527	SNX21	SNX21	chr20	+	44469277	44471914	44469277	44469419	44470671	44471914	527	63	0	59	4	250	125	0.0348667821727	0.124438343272	1.0	0.881	0.119
1018	LRRC75A-AS1	LRRC75A-AS1	chr17	+	16342300	16342728	16342300	16342374	16342640	16342728	1018	20	272	32	234	250	125	0.0365068623989	0.129547208856	0.035	0.064	-0.029
708	OXSM	OXSM	chr3	+	25832480	25833488	25832480	25832806	25833260	25833488	708	74	5	56	0	250	125	0.0376587913068	0.1328756216	0.881	1.0	-0.119
749	PQLC2	PQLC2	chr1	+	19638739	19639383	19638739	19638852	19639222	19639383	749	7	2	2	6	250	125	0.0385076560239	0.135103132152	0.636	0.143	0.493
886	CSTF3	CSTF3	chr11	-	33162976	33163532	33162976	33163308	33163430	33163532	886	31	213	29	351	246	125	0.0394013732166	0.137462094199	0.069	0.04	0.029
537	DIS3L2	DIS3L2	chr2	+	233200482	233201908	233200482	233200584	233201178	233201908	537	11	40	32	51	250	125	0.0398589288131	0.138281535156	0.121	0.239	-0.118
308	LPPR3	LPPR3	chr19	-	814433	814749	814433	814607	814691	814749	308	0	4	2	0	208	125	0.0404164992323	0.139436922351	0.0	1.0	-1.0
720	R3HCC1	R3HCC1	chr8	+	23147378	23147982	23147378	23147732	23147847	23147982	720	429	9	290	1	239	125	0.0413316041913	0.141806222115	0.961	0.993	-0.032
630	AMZ2	AMZ2	chr17	+	66244144	66244846	66244144	66244199	66244780	66244846	630	112	0	110	4	250	125	0.0429739767583	0.146630986631	1.0	0.932	0.068
734	CCDC125	CCDC125	chr5	-	68616063	68616407	68616063	68616172	68616291	68616407	734	48	9	74	4	243	125	0.0432292492595	0.146695976995	0.733	0.905	-0.172
713	MICAL2	MICAL2	chr11	+	12284026	12285337	12284026	12284084	12285106	12285337	713	471	7	649	2	250	125	0.0439497477504	0.148330398658	0.971	0.994	-0.023
767	SS18L1	SS18L1	chr20	+	60754237	60757566	60754237	60754412	60755224	60757566	767	74	9	50	1	250	125	0.0463905552414	0.155721809756	0.804	0.962	-0.158
236	SPNS1	SPNS1	chr16	+	28986095	28986713	28986095	28986421	28986508	28986713	236	27	0	58	7	211	125	0.0473440262584	0.158067958637	1.0	0.831	0.169
929	ZSWIM7	ZSWIM7	chr17	-	15879874	15881477	15879874	15881227	15881357	15881477	929	43	20	131	31	250	125	0.0493897350449	0.164016178946	0.518	0.679	-0.161
90	BOLA3-AS1	BOLA3-AS1	chr2	+	74375107	74375605	74375107	74375350	74375476	74375605	90	31	0	45	5	250	125	0.0500046328015	0.165174877499	1.0	0.818	0.182
43	MRPL52	MRPL52	chr14	+	23299091	23299319	23299091	23299157	23299258	23299319	43	84	7	48	11	225	125	0.0504111558703	0.165636655002	0.87	0.708	0.162
1056	ZNF12	ZNF12	chr7	-	6728063	6732334	6728063	6732118	6732232	6732334	1056	119	8	44	0	238	125	0.0507845467015	0.165985281588	0.887	1.0	-0.113
611	NSUN5	NSUN5	chr7	-	72716512	72717737	72716512	72717526	72717596	72717737	611	35	152	26	195	194	125	0.0515126515782	0.167483542566	0.129	0.079	0.05
59	MRPL30	MRPL30	chr2	+	99812035	99816020	99812035	99812219	99813616	99816020	59	281	29	197	10	250	125	0.0523200249497	0.169222580697	0.829	0.908	-0.079
299	NFKBIB	NFKBIB	chr19	+	39398038	39399534	39398038	39398299	39399370	39399534	299	187	42	150	53	250	125	0.0530337280456	0.170642202675	0.69	0.586	0.104
600	ENOSF1	ENOSF1	chr18	-	670323	674406	670323	673076	674160	674406	600	611	12	802	30	250	125	0.055307245633	0.177040203805	0.962	0.93	0.032
935	ZNF438	ZNF438	chr10	-	31137459	31139296	31137459	31138372	31139150	31139296	935	27	6	30	1	250	125	0.0560921995875	0.178632081763	0.692	0.938	-0.246
409	C11orf49	C11orf49	chr11	+	47182677	47183798	47182677	47182741	47183014	47183798	409	36	61	27	82	250	125	0.0565895073188	0.179296347168	0.228	0.141	0.087
969	NFATC4	NFATC4	chr14	+	24845499	24848811	24845499	24845760	24846843	24848811	969	53	3	51	10	250	125	0.0577522350372	0.182051461716	0.898	0.718	0.18
395	EGR2	EGR2	chr10	-	64575620	64576126	64575620	64575829	64576012	64576126	395	8	0	7	4	250	125	0.0583382031121	0.182969818852	1.0	0.467	0.533
111	TRMT112	TRMT112	chr11	-	64083963	64084619	64083963	64084440	64084529	64084619	111	61	899	75	1555	213	125	0.0586608721434	0.183057294478	0.038	0.028	0.01
435	RPRD2	RPRD2	chr1	+	150443036	150449041	150443036	150444218	150444358	150449041	435	124	13	287	14	250	125	0.0613690592212	0.190550928882	0.827	0.911	-0.084
621	UBE2V1	UBE2V1	chr20	-	48713019	48713357	48713019	48713071	48713208	48713357	621	13	0	14	4	250	125	0.0642852259368	0.198612563715	1.0	0.636	0.364
296	NEK1	NEK1	chr4	-	170533170	170533778	170533170	170533294	170533372	170533778	296	17	9	20	27	202	125	0.065066134687	0.199214439208	0.539	0.314	0.225
604	PRKD2	PRKD2	chr19	-	47219387	47220384	47219387	47219792	47220207	47220384	604	35	0	105	8	250	125	0.0651216282757	0.199214439208	1.0	0.868	0.132
790	ATXN2L	ATXN2L	chr16	+	28847253	28848558	28847253	28847497	28848048	28848558	790	165	6	158	14	250	125	0.0675550952138	0.205645657489	0.932	0.849	0.083
582	TP73-AS1	TP73-AS1	chr1	-	3652547	3656951	3652547	3655077	3656796	3656951	582	84	20	61	27	250	125	0.0687709806187	0.208325751045	0.677	0.53	0.147
775	REC8	REC8	chr14	+	24641233	24641817	24641233	24641574	24641675	24641817	775	37	26	271	310	225	125	0.0693871143122	0.209171834893	0.442	0.327	0.115
660	ZWINT	ZWINT	chr10	-	58117198	58118220	58117198	58117946	58118137	58118220	660	141	573	180	581	250	125	0.0703787992383	0.210423338736	0.11	0.134	-0.024
691	MOGS	MOGS	chr2	-	74692022	74692537	74692022	74692114	74692440	74692537	691	23	1	42	10	250	125	0.0708188048243	0.210423338736	0.92	0.677	0.243
717	ZNF747	ZNF747	chr16	-	30545517	30546291	30545517	30545631	30545771	30546291	717	1	3	14	4	250	125	0.0704907225267	0.210423338736	0.143	0.636	-0.493
815	SNRNP27	SNRNP27	chr2	+	70131385	70132368	70131385	70131557	70131643	70132368	815	239	26	165	9	210	125	0.0747563050032	0.221065073367	0.845	0.916	-0.071
29	EFHC1	EFHC1	chr6	+	52317485	52319085	52317485	52317635	52318892	52319085	29	18	27	33	24	250	125	0.0756123493391	0.22148711764	0.25	0.407	-0.157
751	CDKN1C	CDKN1C	chr11	-	2905899	2906995	2905899	2906696	2906863	2906995	751	4	4	2	13	250	125	0.0755282474586	0.22148711764	0.333	0.071	0.262
341	TMEM9	TMEM9	chr1	-	201122985	201123683	201122985	201123087	201123489	201123683	341	9	0	10	4	250	125	0.0771036698026	0.224795206326	1.0	0.556	0.444
19	TP53I3	TP53I3	chr2	-	24307058	24308085	24307058	24307201	24307600	24308085	19	24	45	59	64	250	125	0.0776833128342	0.225426809673	0.211	0.316	-0.105
109	CPT1B	CPT1B	chr22	-	51007289	51007850	51007289	51007510	51007764	51007850	109	3	1	2	8	250	125	0.0796713260246	0.229346709205	0.6	0.111	0.489
264	PIN1	PIN1	chr19	+	9959765	9960365	9959765	9959877	9960208	9960365	264	363	10	305	17	250	125	0.0797727684192	0.229346709205	0.948	0.9	0.048
1046	AGER	AGER	chr6	-	32151657	32152099	32151657	32151764	32151947	32152099	1046	12	0	20	5	250	125	0.0808690092548	0.230365388749	1.0	0.667	0.333
339	TMEM9	TMEM9	chr1	-	201122985	201123683	201122985	201123087	201123275	201123683	339	11	6	13	21	250	125	0.0805851917661	0.230365388749	0.478	0.236	0.242
817	PCID2	PCID2	chr13	-	113831852	113832601	113831852	113832322	113832487	113832601	817	319	42	217	43	250	125	0.0826872422556	0.234469303382	0.792	0.716	0.076
653	FLAD1	FLAD1	chr1	+	154955769	154956542	154955769	154955873	154956317	154956542	653	16	53	30	53	250	125	0.0843757173187	0.238169638431	0.131	0.221	-0.09
217	DDIT3	DDIT3	chr12	-	57911051	57911536	57911051	57911325	57911488	57911536	217	103	0	53	2	250	125	0.0857461346607	0.23985743074	1.0	0.93	0.07
693	PSME1	PSME1	chr14	+	24607682	24608176	24607682	24607777	24607944	24608176	693	7	3	21	32	250	125	0.0856066049841	0.23985743074	0.538	0.247	0.291
746	CIART	CIART	chr1	+	150254942	150256043	150254942	150255028	150255617	150256043	746	6	3	16	1	250	125	0.0968347612242	0.269660926997	0.5	0.889	-0.389
103	RECQL	RECQL	chr12	-	21654103	21654603	21654103	21654149	21654346	21654603	103	209	34	68	19	250	125	0.0980243709805	0.270547263906	0.755	0.642	0.113
887	MDK	MDK	chr11	+	46403260	46403683	46403260	46403435	46403606	46403683	887	65	8	13	5	250	125	0.097917375751	0.270547263906	0.802	0.565	0.237
589	HCFC1R1	HCFC1R1	chr16	-	3073233	3073531	3073233	3073362	3073474	3073531	589	14	19	68	175	236	125	0.100186314049	0.274077978081	0.281	0.171	0.11
942	ZNF154	ZNF154	chr19	-	58207642	58214156	58207642	58212513	58212605	58214156	942	2	0	1	4	216	125	0.100043343104	0.274077978081	1.0	0.126	0.874
380	MSH2	MSH2	chr2	+	47630205	47630541	47630205	47630314	47630498	47630541	380	114	0	117	3	250	125	0.100942361515	0.274935116232	1.0	0.951	0.049
692	PSME1	PSME1	chr14	+	24607682	24608176	24607682	24607769	24607944	24608176	692	11	306	24	1289	250	125	0.102081695754	0.276293563353	0.018	0.009	0.009
798	UHRF1	UHRF1	chr19	+	4910378	4911050	4910378	4910506	4910887	4911050	798	9	2	8	8	250	125	0.10233094939	0.276293563353	0.692	0.333	0.359
531	PRAME	PRAME	chr22	-	22899231	22900000	22899231	22899329	22899964	22900000	531	0	2	2	0	250	125	0.102779245136	0.276302646015	0.0	1.0	-1.0
915	NF2	NF2	chr22	+	30079008	30079904	30079008	30079053	30079689	30079904	915	2	0	4	9	250	125	0.106390459564	0.284777911161	1.0	0.182	0.818
334	SF1	SF1	chr11	-	64532075	64533627	64532075	64532990	64533422	64533627	334	164	0	370	6	250	125	0.10767628635	0.286982720272	1.0	0.969	0.031
907	DUSP22	DUSP22	chr6	+	348768	351355	348768	348841	350821	351355	907	77	23	82	40	250	125	0.108504995626	0.287955565315	0.626	0.506	0.12
159	ELP5	ELP5	chr17	+	7161906	7163259	7161906	7162002	7162889	7163259	159	42	2	62	0	250	125	0.109990515021	0.289424194187	0.913	1.0	-0.087
388	DNAJB12	DNAJB12	chr10	-	74092587	74095689	74092587	74094375	74095537	74095689	388	99	96	68	93	250	125	0.109724895001	0.289424194187	0.34	0.268	0.072
197	KIF18B	KIF18B	chr17	-	43002078	43003867	43002078	43003554	43003781	43003867	197	271	17	216	23	250	125	0.112067687672	0.293645713267	0.889	0.824	0.065
128	PPCS	PPCS	chr1	+	42922164	42923021	42922164	42922299	42922917	42923021	128	5	16	4	42	250	125	0.113130693784	0.294041331663	0.135	0.045	0.09
624	PHPT1	PHPT1	chr9	+	139744464	139745012	139744464	139744589	139744954	139745012	624	35	1	43	6	250	125	0.113165665487	0.294041331663	0.946	0.782	0.164
87	BCL2L11	BCL2L11	chr2	+	111881309	111881716	111881309	111881446	111881626	111881716	87	32	9	38	22	250	125	0.116795304052	0.302207849235	0.64	0.463	0.177
106	P3H1	P3H1	chr1	-	43212005	43213083	43212005	43212523	43212942	43213083	106	44	238	16	51	250	125	0.120198521942	0.30844331457	0.085	0.136	-0.051
620	ZNF248	ZNF248	chr10	-	38117692	38122044	38117692	38120240	38121952	38122044	620	26	30	21	12	250	125	0.12001933482	0.30844331457	0.302	0.467	-0.165
134	ATPIF1	ATPIF1	chr1	+	28562871	28564616	28562871	28562963	28564347	28564616	134	72	544	146	1401	250	125	0.124420404793	0.317963256693	0.062	0.05	0.012
508	GOSR2	GOSR2	chr17	+	45015964	45018733	45015964	45016070	45017920	45018733	508	360	19	200	5	250	125	0.125450866744	0.319282738721	0.905	0.952	-0.047
1049	MIEF1	MIEF1	chr22	+	39909521	39914139	39909521	39910229	39911234	39914139	1049	129	0	214	4	250	125	0.129521147111	0.326509482297	1.0	0.964	0.036
724	STEAP2	STEAP2	chr7	+	89861650	89866992	89861650	89861798	89866204	89866992	724	42	3	31	0	250	125	0.129847242038	0.326509482297	0.875	1.0	-0.125
914	NEIL2	NEIL2	chr8	+	11627171	11627844	11627171	11627300	11627682	11627844	914	21	0	15	2	250	125	0.129867700688	0.326509482297	1.0	0.789	0.211
241	TSSC4	TSSC4	chr11	+	2423840	2425108	2423840	2423882	2424074	2425108	241	450	19	303	21	250	125	0.130586695486	0.326993297971	0.922	0.878	0.044
747	CIART	CIART	chr1	+	150254942	150256043	150254942	150255028	150255871	150256043	747	16	14	17	6	250	125	0.131905465201	0.328969051766	0.364	0.586	-0.222
949	JRKL	JRKL	chr11	+	96123157	96126727	96123157	96123237	96123646	96126727	949	17	13	43	16	250	125	0.133315396501	0.331155444908	0.395	0.573	-0.178
332	SPIN2B	SPIN2B	chrX	-	57146114	57147064	57146114	57146534	57146837	57147064	332	12	2	11	7	250	125	0.135122554353	0.332570495125	0.75	0.44	0.31
754	CCDC28B	CCDC28B	chr1	+	32670198	32670991	32670198	32670221	32670794	32670991	754	0	32	4	53	250	125	0.134507072498	0.332570495125	0.0	0.036	-0.036
850	PIGO	PIGO	chr9	-	35091236	35092764	35091236	35091288	35092539	35092764	850	33	5	147	46	250	125	0.135491683199	0.332570495125	0.767	0.615	0.152
771	TCEB2	TCEB2	chr16	-	2821414	2822103	2821414	2821605	2821994	2822103	771	275	4	359	12	250	125	0.138044736131	0.337503075344	0.972	0.937	0.035
151	TREX1	TREX1	chr3	+	48506918	48509044	48506918	48507708	48508028	48509044	151	22	59	9	46	250	125	0.140203539064	0.341436853956	0.157	0.089	0.068
863	OXLD1	OXLD1	chr17	-	79632065	79633667	79632065	79632614	79633306	79633667	863	69	2	89	0	250	125	0.141143348325	0.342382887929	0.945	1.0	-0.055
467	RND3	RND3	chr2	-	151343781	151344209	151343781	151343969	151344062	151344209	467	33	45	92	185	217	125	0.142918611697	0.345340302972	0.297	0.223	0.074
306	CREBZF	CREBZF	chr11	-	85374567	85376182	85374567	85374645	85374858	85376182	306	139	44	118	53	250	125	0.145089598412	0.349227289201	0.612	0.527	0.085
939	TTLL3	TTLL3	chr3	+	9876364	9878040	9876364	9876591	9876777	9878040	939	45	2	41	6	250	125	0.146296269549	0.350772136641	0.918	0.774	0.144
651	OGG1	OGG1	chr3	+	9798450	9799089	9798450	9798500	9798727	9799089	651	51	3	50	8	250	125	0.147616416165	0.352576132456	0.895	0.758	0.137
958	CDK5RAP3	CDK5RAP3	chr17	+	46052879	46053379	46052879	46053019	46053234	46053379	958	140	100	337	191	250	125	0.148683091194	0.353763216979	0.412	0.469	-0.057
709	C18orf21	C18orf21	chr18	+	33552587	33552870	33552587	33552768	33552847	33552870	709	24	55	12	49	203	125	0.151946714466	0.358779124271	0.212	0.131	0.081
957	CDK5RAP3	CDK5RAP3	chr17	+	46058802	46059152	46058802	46058825	46058952	46059152	957	263	7	651	8	250	125	0.151697083653	0.358779124271	0.949	0.976	-0.027
74	POU5F1	POU5F1	chr6	-	31133347	31134947	31133347	31133478	31133703	31134947	74	4	0	6	4	250	125	0.15270181405	0.359196312595	1.0	0.429	0.571
928	PTGES2	PTGES2	chr9	-	130887522	130887720	130887522	130887562	130887654	130887720	928	179	7	202	3	216	125	0.155310974641	0.363955151895	0.937	0.975	-0.038
1026	ORC2	ORC2	chr2	-	201778017	201778715	201778017	201778136	201778653	201778715	1026	6	89	2	91	250	125	0.159341609513	0.371996765066	0.033	0.011	0.022
352	MIER1	MIER1	chr1	+	67450254	67454302	67450254	67450335	67452085	67454302	352	79	0	121	3	250	125	0.159970689851	0.372066660665	1.0	0.953	0.047
487	TNFSF13	TNFSF13	chr17	+	7464040	7464925	7464040	7464134	7464315	7464925	487	30	0	111	6	250	125	0.160582723134	0.372096533829	1.0	0.902	0.098
864	OXLD1	OXLD1	chr17	-	79632065	79633667	79632065	79632614	79633547	79633667	864	35	0	33	2	250	125	0.16188108865	0.373710617292	1.0	0.892	0.108
295	PQBP1	PQBP1	chrX	+	48755538	48755859	48755538	48755629	48755774	48755859	295	26	0	24	2	250	125	0.163918921246	0.375622325069	1.0	0.857	0.143
735	PDHB	PDHB	chr3	-	58416383	58416669	58416383	58416515	58416569	58416669	735	251	4	656	3	178	125	0.163888716193	0.375622325069	0.978	0.994	-0.016
153	TRO	TRO	chrX	+	54955035	54957464	54955035	54955143	54957173	54957464	153	77	6	25	5	250	125	0.165125402277	0.376995863287	0.865	0.714	0.151
684	SNHG10	SNHG10	chr14	-	95999248	96001209	95999248	95999398	96000029	96001209	684	6	28	13	28	250	125	0.167131730945	0.380178772589	0.097	0.188	-0.091
168	HMGN3	HMGN3	chr6	-	79910961	79912106	79910961	79911443	79911992	79912106	168	88	443	40	267	250	125	0.168884968308	0.381372964797	0.09	0.07	0.02
514	TMED4	TMED4	chr7	-	44621321	44621894	44621321	44621422	44621652	44621894	514	29	7	34	3	250	125	0.168828771206	0.381372964797	0.674	0.85	-0.176
277	STIL	STIL	chr1	-	47765576	47765824	47765576	47765640	47765781	47765824	277	108	9	98	15	250	125	0.170410526657	0.383423684978	0.857	0.766	0.091
252	PDCD6	PDCD6	chr5	+	271735	271936	271735	271805	271890	271936	252	12	2	36	1	209	125	0.172847144702	0.387502082527	0.782	0.956	-0.174
251	RAB24	RAB24	chr5	-	176729128	176729497	176729128	176729179	176729397	176729497	251	32	76	16	61	250	125	0.176608578013	0.393096512352	0.174	0.116	0.058
456	DNAJC4	DNAJC4	chr11	+	64001365	64001753	64001365	64001452	64001544	64001753	456	21	14	35	41	216	125	0.176493705234	0.393096512352	0.465	0.331	0.134
1039	IL32	IL32	chr16	+	3118990	3119668	3118990	3119110	3119281	3119668	1039	692	3	1975	19	250	125	0.177976261009	0.393930320301	0.991	0.981	0.01
420	UBL7	UBL7	chr15	-	74753008	74753529	74753008	74753119	74753377	74753529	420	19	3	12	0	250	125	0.178886232407	0.393930320301	0.76	1.0	-0.24
811	PYCR1	PYCR1	chr17	-	79890261	79891252	79890261	79890839	79891182	79891252	811	535	6	600	13	250	125	0.178326347635	0.393930320301	0.978	0.958	0.02
1001	LINC-PINT	LINC-PINT	chr7	-	130628918	130630594	130628918	130629648	130630478	130630594	1001	16	5	6	0	250	125	0.181377150889	0.394135373913	0.615	1.0	-0.385
121	FIGNL1	FIGNL1	chr7	-	50511826	50514995	50511826	50514714	50514829	50514995	121	127	3	138	8	239	125	0.180111093618	0.394135373913	0.957	0.9	0.057
421	GAREML	GAREML	chr2	+	26410099	26412532	26410099	26410184	26410583	26412532	421	85	5	26	0	250	125	0.181518062704	0.394135373913	0.895	1.0	-0.105
997	USP20	USP20	chr9	+	132642391	132644117	132642391	132642568	132642745	132644117	997	18	14	13	20	250	125	0.180921988595	0.394135373913	0.391	0.245	0.146
178	LOC730101	LOC730101	chr6	+	52531186	52533951	52531186	52531316	52531546	52533951	178	21	24	3	9	250	125	0.182807944823	0.395553079216	0.304	0.143	0.161
755	NOP14	NOP14	chr4	-	2939663	2940657	2939663	2939915	2940538	2940657	755	109	4	173	2	250	125	0.183470611855	0.395608506812	0.932	0.977	-0.045
33	RANGRF	RANGRF	chr17	+	8192820	8193409	8192820	8192906	8193130	8193409	33	135	63	217	130	250	125	0.185273426046	0.397128884358	0.517	0.455	0.062
679	RASSF7	RASSF7	chr11	+	563188	564025	563188	563317	563557	564025	679	133	8	346	35	250	125	0.185454712502	0.397128884358	0.893	0.832	0.061
1009	WDR89	WDR89	chr14	-	64108016	64108641	64108016	64108125	64108521	64108641	1009	4	0	5	3	250	125	0.187156291728	0.39939538544	1.0	0.455	0.545
98	AKR1A1	AKR1A1	chr1	+	46016454	46016827	46016454	46016548	46016637	46016827	98	154	19	202	37	213	125	0.187958226792	0.399733078212	0.826	0.762	0.064
434	TMEM147	TMEM147	chr19	+	36036501	36036859	36036501	36036718	36036789	36036859	434	21	461	14	488	195	125	0.189635216776	0.400556019108	0.028	0.018	0.01
816	TMEM138	TMEM138	chr11	+	61131723	61131990	61131723	61131787	61131904	61131990	816	163	10	172	18	241	125	0.189520731611	0.400556019108	0.894	0.832	0.062
458	TTI2	TTI2	chr8	-	33369484	33370703	33369484	33370230	33370477	33370703	458	9	2	26	1	250	125	0.192319797001	0.404849470975	0.692	0.929	-0.237
204	SUMO1	SUMO1	chr2	-	203070902	203072044	203070902	203071526	203071975	203072044	204	2236	17	2082	24	250	125	0.195190600573	0.409504604581	0.985	0.977	0.008
859	EFS	EFS	chr14	-	23828525	23829248	23828525	23828903	23829131	23829248	859	106	1	12	1	250	125	0.196252135078	0.410345373345	0.981	0.857	0.124
702	RAB29	RAB29	chr1	-	205743960	205744610	205743960	205744214	205744501	205744610	702	50	5	20	5	250	125	0.199051609843	0.414802180243	0.833	0.667	0.166
5	CYP3A5	CYP3A5	chr7	-	99260438	99261718	99260438	99260505	99261590	99261718	5	6	1	0	1	250	125	0.199805615313	0.414980893342	0.75	0.0	0.75
1024	TOR2A	TOR2A	chr9	-	130493802	130495839	130493802	130494557	130495663	130495839	1024	29	20	6	9	250	125	0.204813264572	0.422487748923	0.42	0.25	0.17
337	MYADM	MYADM	chr19	+	54372644	54373092	54372644	54372852	54373007	54373092	337	46	0	93	3	250	125	0.205021142439	0.422487748923	1.0	0.939	0.061
554	PPP2R2B	PPP2R2B	chr5	-	146257564	146258348	146257564	146257758	146258153	146258348	554	1	3	6	3	250	125	0.205461030877	0.422487748923	0.143	0.5	-0.357
464	VAMP1	VAMP1	chr12	-	6571403	6574107	6571403	6572008	6574055	6574107	464	36	6	9	0	250	125	0.206317469313	0.422848674731	0.75	1.0	-0.25
1010	BAIAP2	BAIAP2	chr17	+	79089569	79091232	79089569	79089617	79090029	79091232	1010	43	3	95	2	250	125	0.210131659628	0.423674547497	0.878	0.96	-0.082
225	TSNAXIP1	TSNAXIP1	chr16	+	67859569	67859979	67859569	67859739	67859819	67859979	225	0	2	2	1	204	125	0.20862013897	0.423674547497	0.0	0.551	-0.551
240	B9D1	B9D1	chr17	-	19246482	19247170	19246482	19246774	19247102	19247170	240	0	9	10	68	250	125	0.209484442285	0.423674547497	0.0	0.068	-0.068
511	CASP1	CASP1	chr11	-	104896236	104897083	104896236	104896327	104896952	104897083	511	0	2	1	0	250	125	0.208421751303	0.423674547497	0.0	1.0	-1.0
659	C11orf24	C11orf24	chr11	-	68028802	68030386	68028802	68029193	68030198	68030386	659	234	33	329	62	250	125	0.209519857439	0.423674547497	0.78	0.726	0.054
650	OGG1	OGG1	chr3	+	9798450	9799089	9798450	9798500	9798744	9799089	650	50	21	46	30	250	125	0.211637610992	0.423957923955	0.543	0.434	0.109
727	HSPBP1	HSPBP1	chr19	-	55791402	55791751	55791402	55791476	55791585	55791751	727	25	0	30	2	233	125	0.211343760407	0.423957923955	1.0	0.889	0.111
551	NAPB	NAPB	chr20	-	23355155	23358123	23355155	23356289	23356709	23358123	551	77	0	30	1	250	125	0.214047444362	0.424903214695	1.0	0.938	0.062
631	AMZ2	AMZ2	chr17	+	66244144	66244846	66244144	66244199	66244784	66244846	631	113	1	121	4	250	125	0.214162167793	0.424903214695	0.983	0.938	0.045
974	PSMD13	PSMD13	chr11	+	244040	244216	244040	244075	244160	244216	974	0	82	13	443	209	125	0.213148415178	0.424903214695	0.0	0.017	-0.017
807	STAG3L5P-PVRIG2P-PILRB	STAG3L5P-PVRIG2P-PILRB	chr7	+	99950186	99950537	99950186	99950290	99950383	99950537	807	112	7	134	15	217	125	0.215679670848	0.426551196168	0.902	0.837	0.065
333	MAP7D1	MAP7D1	chr1	+	36641799	36642182	36641799	36641922	36642018	36642182	333	18	0	52	4	220	125	0.218424054471	0.429244739957	1.0	0.881	0.119
805	MEX3D	MEX3D	chr19	-	1554667	1556922	1554667	1555388	1555575	1556922	805	145	3	145	7	250	125	0.21839110296	0.429244739957	0.96	0.912	0.048
205	CSK	CSK	chr15	+	75074424	75075061	75074424	75074489	75075008	75075061	205	7	2	7	0	250	125	0.219143543038	0.429300126898	0.636	1.0	-0.364
11	ABL2	ABL2	chr1	-	179068461	179078576	179068461	179078033	179078342	179078576	11	109	30	126	24	250	125	0.227513012021	0.442227719626	0.645	0.724	-0.079
512	TSEN34	TSEN34	chr19	+	54697029	54698394	54697029	54697173	54697476	54698394	512	480	5	716	3	250	125	0.227879018165	0.442227719626	0.98	0.992	-0.012
996	FXYD5	FXYD5	chr19	+	35645671	35646514	35645671	35645772	35646453	35646514	996	28	62	21	70	250	125	0.227437314548	0.442227719626	0.184	0.13	0.054
748	CIART	CIART	chr1	+	150254942	150256043	150254942	150255028	150255923	150256043	748	31	8	22	11	250	125	0.229571672183	0.44412463684	0.66	0.5	0.16
629	ULK3	ULK3	chr15	-	75132574	75132982	75132574	75132657	75132838	75132982	629	50	38	34	38	250	125	0.230579068633	0.444688203792	0.397	0.309	0.088
540	MED23	MED23	chr6	-	131907877	131908986	131907877	131908077	131908848	131908986	540	65	1	72	4	250	125	0.232912581169	0.447797872774	0.97	0.9	0.07
1064	ADGRF3	ADGRF3	chr2	-	26531040	26532449	26531040	26531975	26532393	26532449	1064	5	0	5	2	250	125	0.236423291192	0.453144641451	1.0	0.556	0.444
463	VAMP1	VAMP1	chr12	-	6571403	6574107	6571403	6572135	6574055	6574107	463	33	0	16	1	250	125	0.237464815536	0.453740462916	1.0	0.889	0.111
575	USP39	USP39	chr2	+	85875883	85876407	85875883	85875976	85876139	85876407	575	716	53	406	39	250	125	0.241512316657	0.458431865646	0.871	0.839	0.032
644	PAPD4	PAPD4	chr5	+	78908242	78908898	78908242	78908558	78908833	78908898	644	223	14	174	17	250	125	0.241251746575	0.458431865646	0.888	0.837	0.051
674	SEC14L1	SEC14L1	chr17	+	75209999	75213181	75209999	75210101	75212630	75213181	674	760	21	469	8	250	125	0.242872920769	0.458431865646	0.948	0.967	-0.019
766	MFSD11	MFSD11	chr17	+	74733582	74734530	74733582	74733965	74734363	74734530	766	28	5	20	1	250	125	0.242375938862	0.458431865646	0.737	0.909	-0.172
445	FAM3A	FAM3A	chrX	-	153744083	153744566	153744083	153744136	153744292	153744566	445	26	0	61	3	250	125	0.243839525239	0.458861652041	1.0	0.91	0.09
202	VIPAS39	VIPAS39	chr14	-	77923437	77923983	77923437	77923708	77923837	77923983	202	4	0	4	2	250	125	0.249980077445	0.466788004049	1.0	0.5	0.5
282	DYRK1B	DYRK1B	chr19	-	40317311	40317627	40317311	40317507	40317591	40317627	282	6	0	2	1	208	125	0.248888406589	0.466788004049	1.0	0.546	0.454
810	ZBTB21	ZBTB21	chr21	-	43406939	43414217	43406939	43411998	43412601	43414217	810	26	2	41	8	250	125	0.250306610867	0.466788004049	0.867	0.719	0.148
85	CHPF2	CHPF2	chr7	+	150929574	150931360	150929574	150929900	150931171	150931360	85	284	5	167	6	250	125	0.252611308238	0.469675516215	0.966	0.933	0.033
812	NIPBL	NIPBL	chr5	+	37063891	37065921	37063891	37064080	37064628	37065921	812	20	29	39	37	250	125	0.255749306675	0.474090505806	0.256	0.345	-0.089
862	OXLD1	OXLD1	chr17	-	79632065	79633667	79632065	79632614	79633175	79633667	862	62	12	72	8	250	125	0.259008567944	0.478703335397	0.721	0.818	-0.097
55	THEMIS2	THEMIS2	chr1	+	28208481	28209554	28208481	28208636	28209023	28209554	55	24	1	247	2	250	125	0.262942321269	0.48453169587	0.923	0.984	-0.061
424	RPRD1A	RPRD1A	chr18	-	33569786	33573263	33569786	33570558	33573064	33573263	424	316	8	309	13	250	125	0.265558110943	0.487904103241	0.952	0.922	0.03
1019	LRRC75A-AS1	LRRC75A-AS1	chr17	+	16342300	16342728	16342300	16342343	16342640	16342728	1019	15	1	26	0	250	125	0.271490543262	0.495040581476	0.882	1.0	-0.118
309	AMBRA1	AMBRA1	chr11	-	46563494	46564948	46563494	46564531	46564801	46564948	309	36	49	31	29	250	125	0.272222500173	0.495040581476	0.269	0.348	-0.079
441	C1QTNF6	C1QTNF6	chr22	-	37576205	37578775	37576205	37576907	37578191	37578775	441	8	0	163	22	250	125	0.27184221459	0.495040581476	1.0	0.787	0.213
509	ZBTB7B	ZBTB7B	chr1	+	154975105	154975419	154975105	154975145	154975318	154975419	509	5	2	12	1	250	125	0.272631044871	0.495040581476	0.556	0.857	-0.301
565	PRSS23	PRSS23	chr11	+	86518672	86522273	86518672	86518829	86518925	86522273	565	526	22	3222	103	220	125	0.277152504403	0.499100412279	0.931	0.947	-0.016
753	INTS6	INTS6	chr13	-	52026550	52027275	52026550	52026636	52027128	52027275	753	86	0	44	1	250	125	0.278081711189	0.499100412279	1.0	0.957	0.043
803	MROH7-TTC4	MROH7-TTC4	chr1	+	55197158	55197373	55197158	55197222	55197327	55197373	803	185	1	163	3	229	125	0.276086949964	0.499100412279	0.99	0.967	0.023
809	ZFAND2B	ZFAND2B	chr2	+	220071505	220071764	220071505	220071567	220071688	220071764	809	28	0	17	1	245	125	0.278074269809	0.499100412279	1.0	0.897	0.103
1027	ZNF281	ZNF281	chr1	-	200374074	200378851	200374074	200378580	200378688	200378851	1027	16	0	9	1	232	125	0.27976443625	0.500618776715	1.0	0.829	0.171
837	HDAC8	HDAC8	chrX	-	71787431	71787880	71787431	71787646	71787738	71787880	837	6	6	5	12	216	125	0.280539990816	0.500618776715	0.367	0.194	0.173
1008	BDNF	BDNF	chr11	-	27676441	27681196	27676441	27680132	27680366	27681196	1008	6	1	6	4	250	125	0.283449116613	0.501013874849	0.75	0.429	0.321
57	TAF1C	TAF1C	chr16	-	84214933	84215269	84214933	84215069	84215197	84215269	57	37	11	102	19	250	125	0.283860770302	0.501013874849	0.627	0.729	-0.102
678	PPP1CC	PPP1CC	chr12	-	111157612	111158970	111157612	111158009	111158909	111158970	678	1712	38	1182	34	250	125	0.284795326605	0.501013874849	0.957	0.946	0.011
696	PLEKHG5	PLEKHG5	chr1	-	6527884	6528646	6527884	6527958	6528158	6528646	696	61	0	160	3	250	125	0.28458862122	0.501013874849	1.0	0.964	0.036
937	GCDH	GCDH	chr19	+	13002300	13002788	13002300	13002336	13002644	13002788	937	4	25	4	57	250	125	0.284612303098	0.501013874849	0.074	0.034	0.04
230	ARSA	ARSA	chr22	-	51065983	51066601	51065983	51066220	51066418	51066601	230	6	1	89	3	250	125	0.286483895266	0.502560731526	0.75	0.937	-0.187
671	TK2	TK2	chr16	-	66582880	66584315	66582880	66582912	66583840	66584315	671	0	7	1	4	250	125	0.287834342922	0.503507399872	0.0	0.111	-0.111
567	C10orf32	C10orf32	chr10	+	104622629	104624718	104622629	104622689	104623486	104624718	567	159	18	76	5	250	125	0.291300609423	0.508139546213	0.815	0.884	-0.069
379	SNHG21	SNHG21	chr15	+	83425655	83425958	83425655	83425691	83425797	83425958	379	35	0	24	1	230	125	0.295615251127	0.514221487255	1.0	0.929	0.071
248	KAT5	KAT5	chr11	+	65479472	65479916	65479472	65479750	65479849	65479916	248	8	3	14	12	223	125	0.298387260673	0.51526697793	0.599	0.395	0.204
263	ZCCHC18	ZCCHC18	chrX	+	103358124	103360538	103358124	103358264	103359942	103360538	263	9	4	2	3	250	125	0.298705494452	0.51526697793	0.529	0.25	0.279
579	MRFAP1	MRFAP1	chr4	+	6641817	6642985	6641817	6642886	6642958	6642985	579	1639	75	1253	47	196	125	0.297310408924	0.51526697793	0.933	0.944	-0.011
246	TRMT2A	TRMT2A	chr22	-	20104405	20104818	20104405	20104495	20104619	20104818	246	8	1	23	9	248	125	0.300022904332	0.516105882521	0.801	0.563	0.238
1035	UNC119	UNC119	chr17	-	26873724	26874867	26873724	26874427	26874694	26874867	1035	81	192	47	139	250	125	0.303681211109	0.519520749583	0.174	0.145	0.029
839	STRADA	STRADA	chr17	-	61780191	61781942	61780191	61781111	61781700	61781942	839	37	2	20	3	250	125	0.302871141466	0.519520749583	0.902	0.769	0.133
459	TTI2	TTI2	chr8	-	33369484	33370703	33369484	33370230	33370599	33370703	459	9	9	24	13	250	125	0.306412808047	0.522753719223	0.333	0.48	-0.147
495	TCF3	TCF3	chr19	-	1609288	1611848	1609288	1611368	1611702	1611848	495	504	211	496	184	250	125	0.311685353598	0.528843181924	0.544	0.574	-0.03
826	C19orf12	C19orf12	chr19	-	30189792	30193884	30189792	30193699	30193754	30193884	826	138	4	103	1	179	125	0.310951436577	0.528843181924	0.96	0.986	-0.026
250	RAB24	RAB24	chr5	-	176730172	176730745	176730172	176730321	176730407	176730745	250	48	3	16	0	210	125	0.312578028296	0.528912685482	0.905	1.0	-0.095
593	KCNC4	KCNC4	chr1	+	110774842	110776674	110774842	110775219	110775532	110776674	593	20	2	108	4	250	125	0.314625417478	0.530930391994	0.833	0.931	-0.098
478	SLC46A3	SLC46A3	chr13	-	29274217	29275718	29274217	29275093	29275637	29275718	478	49	4	12	0	250	125	0.316723973688	0.533023272792	0.86	1.0	-0.14
393	AMT	AMT	chr3	-	49454210	49455151	49454210	49454800	49455047	49455151	393	18	0	34	2	250	125	0.31907941137	0.535535985029	1.0	0.895	0.105
221	JRK	JRK	chr8	-	143738873	143746087	143738873	143740356	143745894	143746087	221	28	1	26	3	250	125	0.323305786277	0.540445034953	0.933	0.813	0.12
394	EGR2	EGR2	chr10	-	64575620	64576126	64575620	64575729	64575829	64576126	394	14	2	8	0	224	125	0.324154892044	0.540445034953	0.796	1.0	-0.204
525	ELMOD3	ELMOD3	chr2	+	85617260	85618875	85617260	85617388	85617882	85618875	525	13	62	11	33	250	125	0.324615133716	0.540445034953	0.095	0.143	-0.048
100	NUDT16	NUDT16	chr3	+	131102005	131107674	131102005	131102116	131102187	131107674	100	137	2	274	1	195	125	0.32741136587	0.543486745626	0.978	0.994	-0.016
496	PJA1	PJA1	chrX	-	68380580	68383309	68380580	68382224	68382788	68383309	496	187	3	294	9	250	125	0.328192479243	0.543486745626	0.969	0.942	0.027
683	POLR3H	POLR3H	chr22	-	41939994	41940493	41939994	41940125	41940431	41940493	683	75	0	51	1	250	125	0.330410848934	0.544257658324	1.0	0.962	0.038
857	TRIM52-AS1	TRIM52-AS1	chr5	+	180690628	180691567	180690628	180690790	180691052	180691567	857	85	5	48	1	250	125	0.330385053966	0.544257658324	0.895	0.96	-0.065
129	PPCS	PPCS	chr1	+	42922164	42923021	42922164	42922744	42922917	42923021	129	7	160	4	170	250	125	0.332185368227	0.545733104944	0.021	0.012	0.009
705	STX16	STX16	chr20	+	57226308	57227194	57226308	57226470	57227128	57227194	705	170	2	482	2	250	125	0.336369326339	0.55114868511	0.977	0.992	-0.015
318	FOXO4	FOXO4	chrX	+	70315998	70316831	70315998	70316549	70316714	70316831	318	20	1	24	0	250	125	0.341100179911	0.557429504539	0.909	1.0	-0.091
763	HLTF	HLTF	chr3	-	148747903	148750159	148747903	148749150	148749987	148750159	763	228	30	88	16	250	125	0.342664741382	0.558516546977	0.792	0.733	0.059
191	DET1	DET1	chr15	-	89073853	89074946	89073853	89074704	89074843	89074946	191	34	4	26	6	250	125	0.343817355454	0.558928213971	0.81	0.684	0.126
822	DAZAP2	DAZAP2	chr12	+	51634654	51634900	51634654	51634713	51634779	51634900	822	1782	5	1920	17	190	125	0.34527043358	0.559824906666	0.996	0.987	0.009
13	SLC35C2	SLC35C2	chr20	-	44987025	44987402	44987025	44987197	44987329	44987402	13	264	4	299	2	250	125	0.347536284757	0.560571513855	0.971	0.987	-0.016
704	POFUT2	POFUT2	chr21	-	46683842	46687628	46683842	46685550	46687504	46687628	704	10	125	3	70	250	125	0.347213916358	0.560571513855	0.038	0.021	0.017
666	EDRF1	EDRF1	chr10	+	127451869	127452712	127451869	127452093	127452609	127452712	666	110	2	52	0	250	125	0.351757617898	0.565173781451	0.965	1.0	-0.035
838	ARHGEF4	ARHGEF4	chr2	+	131802941	131804826	131802941	131803019	131803610	131804826	838	7	12	8	7	250	125	0.352209747861	0.565173781451	0.226	0.364	-0.138
742	FPGT	FPGT	chr1	+	74670074	74674386	74670074	74670140	74670902	74674386	742	36	0	33	1	250	125	0.354263744675	0.565547006281	1.0	0.943	0.057
888	CTNS	CTNS	chr17	+	3563529	3566397	3563529	3563644	3563910	3566397	888	64	7	81	14	250	125	0.353473723663	0.565547006281	0.821	0.743	0.078
83	ZNF282	ZNF282	chr7	+	148920903	148923339	148920903	148921082	148921339	148923339	83	34	3	55	2	250	125	0.359753436918	0.572838164939	0.85	0.932	-0.082
557	TRIM13	TRIM13	chr13	+	50571142	50571899	50571142	50571267	50571802	50571899	557	9	21	14	20	250	125	0.360832703966	0.573087235711	0.176	0.259	-0.083
1040	H2AFJ	H2AFJ	chr12	+	14927269	14930936	14927269	14927910	14928224	14930936	1040	57	1	73	0	250	125	0.363693422481	0.574691133233	0.966	1.0	-0.034
160	ELP5	ELP5	chr17	+	7155519	7155915	7155519	7155656	7155744	7155915	160	76	1	80	3	212	125	0.363098567524	0.574691133233	0.978	0.94	0.038
118	TRMT2B	TRMT2B	chrX	-	100306239	100306722	100306239	100306355	100306632	100306722	118	6	0	20	3	250	125	0.372684157655	0.587403202801	1.0	0.769	0.231
757	SETD4	SETD4	chr21	-	37406838	37408549	37406838	37408258	37408382	37408549	757	5	10	9	33	248	125	0.377707780619	0.593814004467	0.201	0.121	0.08
349	TRIM14	TRIM14	chr9	-	100846634	100850287	100846634	100846748	100849723	100850287	349	31	0	32	1	250	125	0.379959464847	0.595845524419	1.0	0.941	0.059
1023	ARFRP1	ARFRP1	chr20	-	62329994	62332054	62329994	62331882	62331953	62332054	1023	11	58	26	97	195	125	0.382857557298	0.596216851029	0.108	0.147	-0.039
127	PPCS	PPCS	chr1	+	42922164	42923021	42922164	42922395	42922917	42923021	127	10	0	9	1	250	125	0.382395119954	0.596216851029	1.0	0.818	0.182
792	C15orf41	C15orf41	chr15	+	37100524	37102461	37100524	37100690	37101104	37102461	792	116	14	126	21	250	125	0.383076527473	0.596216851029	0.806	0.75	0.056
171	RAD54L	RAD54L	chr1	+	46713366	46714080	46713366	46713418	46714015	46714080	171	69	1	103	0	250	125	0.385195867207	0.596525230898	0.972	1.0	-0.028
279	ZNF135	ZNF135	chr19	+	58578108	58581110	58578108	58578935	58579775	58581110	279	27	1	26	0	250	125	0.384405783679	0.596525230898	0.931	1.0	-0.069
320	STYX	STYX	chr14	+	53196882	53197249	53196882	53196928	53197176	53197249	320	12	0	46	3	250	125	0.386562432449	0.596525230898	1.0	0.885	0.115
500	ULK2	ULK2	chr17	-	19674142	19679720	19674142	19674380	19679621	19679720	500	28	9	48	23	250	125	0.387117017797	0.596525230898	0.609	0.511	0.098
37	TMEM231	TMEM231	chr16	-	75589701	75590184	75589701	75589871	75589968	75590184	37	3	9	1	9	221	125	0.389353131328	0.598485877611	0.159	0.059	0.1
152	TREX1	TREX1	chr3	+	48506918	48509044	48506918	48507568	48508066	48509044	152	27	1	25	0	250	125	0.39362318512	0.600811385665	0.931	1.0	-0.069
260	FNBP1L	FNBP1L	chr1	+	94016503	94020218	94016503	94016662	94017965	94020218	260	96	36	350	158	250	125	0.393159384493	0.600811385665	0.571	0.526	0.045
460	MSTO1	MSTO1	chr1	+	155579960	155580351	155579960	155580123	155580215	155580351	460	27	2	11	0	216	125	0.393768492698	0.600811385665	0.887	1.0	-0.113
665	OTUB1	OTUB1	chr11	+	63764001	63764413	63764001	63764120	63764328	63764413	665	42	327	115	760	250	125	0.39579315085	0.602420457544	0.06	0.07	-0.01
179	TRIM5	TRIM5	chr11	-	5684424	5686912	5684424	5685403	5686885	5686912	179	15	4	14	7	250	125	0.401377616662	0.609426650237	0.652	0.5	0.152
559	ATP6V0B	ATP6V0B	chr1	+	44442697	44443972	44442697	44442888	44443652	44443972	559	52	1498	21	753	250	125	0.414637702981	0.628024423296	0.017	0.014	0.003
116	TMEM159	TMEM159	chr16	+	21172298	21172599	21172298	21172329	21172405	21172599	116	11	0	48	3	200	125	0.420294229225	0.630550860479	1.0	0.909	0.091
186	ANKMY1	ANKMY1	chr2	-	241463301	241463798	241463301	241463426	241463720	241463798	186	36	1	29	0	250	125	0.421382620127	0.630550860479	0.947	1.0	-0.053
645	PAPD4	PAPD4	chr5	+	78908242	78908898	78908242	78908592	78908833	78908898	645	212	25	178	16	250	125	0.420765545917	0.630550860479	0.809	0.848	-0.039
740	NECAB3	NECAB3	chr20	-	32247302	32247538	32247302	32247356	32247458	32247538	740	27	37	10	20	226	125	0.419044340001	0.630550860479	0.288	0.217	0.071
787	ATXN2L	ATXN2L	chr16	+	28847253	28848558	28847253	28847497	28848071	28848558	787	181	8	213	6	250	125	0.417624859731	0.630550860479	0.919	0.947	-0.028
801	PLK2	PLK2	chr5	-	57755516	57755966	57755516	57755582	57755624	57755966	801	220	5	502	7	166	125	0.423294438203	0.631889053183	0.971	0.982	-0.011
156	TRAPPC11	TRAPPC11	chr4	+	184629559	184629727	184629559	184629569	184629688	184629727	156	59	0	149	2	243	125	0.426454351516	0.635079501898	1.0	0.975	0.025
453	CHAC1	CHAC1	chr15	+	41247570	41248717	41247570	41247612	41247747	41248717	453	24	0	72	2	250	125	0.429794951115	0.638523121154	1.0	0.947	0.053
572	LAT	LAT	chr16	+	28997860	28998035	28997860	28997890	28997977	28998035	572	3	12	0	3	211	125	0.431383102573	0.639352999279	0.129	0.0	0.129
454	BIRC3	BIRC3	chr11	+	102192567	102196093	102192567	102192631	102195191	102196093	454	69	2	49	3	250	125	0.435389235624	0.643554193247	0.945	0.891	0.054
703	RAB29	RAB29	chr1	-	205743960	205744610	205743960	205744214	205744400	205744610	703	45	5	20	4	250	125	0.436290362894	0.643554193247	0.818	0.714	0.104
401	ZNF582-AS1	ZNF582-AS1	chr19	+	56909645	56910539	56909645	56909752	56910262	56910539	401	2	8	3	5	250	125	0.440661162625	0.645283590213	0.111	0.231	-0.12
584	ZNF621	ZNF621	chr3	+	40573520	40581285	40573520	40573697	40579776	40581285	584	107	8	71	8	250	125	0.441619204252	0.645283590213	0.87	0.816	0.054
634	AMZ2	AMZ2	chr17	+	66244144	66244846	66244144	66244227	66244784	66244846	634	113	5	121	3	250	125	0.440786069653	0.645283590213	0.919	0.953	-0.034
995	GSTK1	GSTK1	chr7	+	142962084	142962389	142962084	142962185	142962353	142962389	995	126	392	153	530	250	125	0.43899211399	0.645283590213	0.138	0.126	0.012
493	PLCD1	PLCD1	chr3	-	38051394	38051766	38051394	38051544	38051621	38051766	493	8	36	8	55	201	125	0.444126462884	0.647423787444	0.121	0.083	0.038
695	MAST4	MAST4	chr5	+	66300447	66300913	66300447	66300519	66300779	66300913	695	8	0	37	3	250	125	0.447969392419	0.651496470005	1.0	0.86	0.14
53	FKTN	FKTN	chr9	+	108397331	108403399	108397331	108397429	108402381	108403399	53	79	1	83	0	250	125	0.451230006856	0.653179100834	0.975	1.0	-0.025
794	CMTM4	CMTM4	chr16	-	66648652	66656125	66648652	66651261	66655964	66656125	794	49	2	199	4	250	125	0.45039587854	0.653179100834	0.925	0.961	-0.036
3	DERL3	DERL3	chr22	-	24176689	24179341	24176689	24177119	24179250	24179341	3	8	2	16	8	250	125	0.452859065333	0.65401274319	0.667	0.5	0.167
1055	GPX8	GPX8	chr5	+	54455945	54456224	54455945	54456071	54456157	54456224	1055	469	50	367	46	210	125	0.457030559195	0.658505747703	0.848	0.826	0.022
329	ATP5D	ATP5D	chr19	+	1244313	1244824	1244313	1244439	1244735	1244824	329	88	96	170	212	250	125	0.459529284403	0.660573346329	0.314	0.286	0.028
619	ZNF248	ZNF248	chr10	-	38145223	38146564	38145223	38145265	38146112	38146564	619	2	5	3	3	250	125	0.465766552984	0.667581644412	0.167	0.333	-0.166
968	NFATC4	NFATC4	chr14	+	24845499	24848811	24845499	24846084	24846843	24848811	968	24	25	20	15	250	125	0.466554643599	0.667581644412	0.324	0.4	-0.076
632	AMZ2	AMZ2	chr17	+	66244144	66244846	66244144	66244227	66244780	66244846	632	112	13	110	17	250	125	0.469375015858	0.670073298501	0.812	0.764	0.048
578	MRFAP1	MRFAP1	chr4	+	6641817	6642985	6641817	6642435	6642554	6642985	578	1797	69	1633	71	243	125	0.47702522492	0.679432717145	0.931	0.922	0.009
925	SLC41A3	SLC41A3	chr3	-	125725199	125726068	125725199	125725407	125725956	125726068	925	424	29	311	26	250	125	0.478198260763	0.679544896874	0.88	0.857	0.023
971	TWF1	TWF1	chr12	-	44199633	44200178	44199633	44199688	44200023	44200178	971	5	2	12	2	250	125	0.480544046102	0.681319298241	0.556	0.75	-0.194
192	LARP1B	LARP1B	chr4	+	129028293	129030059	129028293	129028468	129029037	129030059	192	8	27	15	72	250	125	0.48343365133	0.683854891745	0.129	0.094	0.035
321	ZNF714	ZNF714	chr19	+	21299612	21307883	21299612	21301688	21307763	21307883	321	13	8	20	8	250	125	0.495728773499	0.696945140939	0.448	0.556	-0.108
47	ARFGAP1	ARFGAP1	chr20	+	61915466	61916274	61915466	61915864	61916217	61916274	47	66	0	83	1	250	125	0.495134830954	0.696945140939	1.0	0.976	0.024
513	TMED4	TMED4	chr7	-	44621321	44621894	44621321	44621422	44621645	44621894	513	15	209	20	356	250	125	0.496348440785	0.696945140939	0.035	0.027	0.008
940	ADARB1	ADARB1	chr21	+	46641932	46646478	46641932	46643492	46645461	46646478	940	49	8	13	1	250	125	0.497176646435	0.696945140939	0.754	0.867	-0.113
137	APH1A	APH1A	chr1	-	150237798	150239056	150237798	150238594	150238932	150239056	137	1097	240	1290	301	250	125	0.504495497862	0.701464259432	0.696	0.682	0.014
335	IL17RC	IL17RC	chr3	+	9965564	9965975	9965564	9965704	9965915	9965975	335	4	52	12	104	250	125	0.502366046848	0.701464259432	0.037	0.055	-0.018
821	NAPEPLD	NAPEPLD	chr7	-	102740022	102744001	102740022	102743569	102743870	102744001	821	42	1	24	0	250	125	0.502691798615	0.701464259432	0.955	1.0	-0.045
921	SYTL3	SYTL3	chr6	+	159083781	159084410	159083781	159083844	159084236	159084410	921	54	4	7	0	250	125	0.504918718142	0.701464259432	0.871	1.0	-0.129
6	DNHD1	DNHD1	chr11	+	6518814	6520191	6518814	6518897	6519000	6520191	6	10	4	7	5	227	125	0.506724702766	0.702401875932	0.579	0.435	0.144
150	VEPH1	VEPH1	chr3	-	157177409	157178144	157177409	157177715	157177969	157178144	150	7	4	7	7	250	125	0.514974171411	0.709088604094	0.467	0.333	0.134
844	SBSN	SBSN	chr19	-	36017545	36019253	36017545	36017779	36018808	36019253	844	6	2	2	0	250	125	0.514912552473	0.709088604094	0.6	1.0	-0.4
985	GLYCTK	GLYCTK	chr3	+	52326275	52329272	52326275	52327208	52327322	52329272	985	9	1	57	13	238	125	0.514958799834	0.709088604094	0.825	0.697	0.128
351	MIER1	MIER1	chr1	+	67450254	67454302	67450254	67450275	67452085	67454302	351	48	5	61	4	250	125	0.518003156438	0.71122603018	0.828	0.884	-0.056
82	ITPRIPL2	ITPRIPL2	chr16	+	19125253	19132952	19125253	19125446	19125962	19132952	82	22	0	41	1	250	125	0.518817055832	0.71122603018	1.0	0.953	0.047
131	ID1	ID1	chr20	+	30193085	30194317	30193085	30193616	30193855	30194317	131	144	348	48	102	250	125	0.525989727102	0.719470529803	0.171	0.19	-0.019
391	SF3B1	SF3B1	chr2	-	198283520	198285266	198283520	198283675	198285151	198285266	391	82	5	102	4	250	125	0.529647562035	0.721296350929	0.891	0.927	-0.036
956	SYNM	SYNM	chr15	+	99669571	99675800	99669571	99672018	99672954	99675800	956	108	13	4	0	250	125	0.528865494449	0.721296350929	0.806	1.0	-0.194
482	BCKDK	BCKDK	chr16	+	31123189	31124112	31123189	31123348	31123441	31124112	482	59	63	133	124	217	125	0.540617762459	0.733956881906	0.35	0.382	-0.032
719	SIMC1	SIMC1	chr5	+	175772185	175772994	175772185	175772569	175772704	175772994	719	61	1	30	0	250	125	0.541307974095	0.733956881906	0.968	1.0	-0.032
163	DKC1	DKC1	chrX	+	154002876	154003548	154002876	154002965	154003469	154003548	163	8	2	6	3	250	125	0.542583367556	0.734083379635	0.667	0.5	0.167
288	VAMP4	VAMP4	chr1	-	171669295	171673674	171669295	171671224	171673526	171673674	288	44	15	29	13	250	125	0.548548603377	0.738934235786	0.595	0.527	0.068
938	TTLL3	TTLL3	chr3	+	9851643	9852393	9851643	9852078	9852304	9852393	938	2	0	7	2	250	125	0.548247962407	0.738934235786	1.0	0.636	0.364
167	TRHDE-AS1	TRHDE-AS1	chr12	-	72665602	72667289	72665602	72665942	72666544	72667289	167	5	0	21	2	250	125	0.553556221511	0.744065830213	1.0	0.84	0.16
233	MRPL35	MRPL35	chr2	+	86437602	86440477	86437602	86437736	86439548	86440477	233	239	6	235	4	250	125	0.557900249632	0.747601297112	0.952	0.967	-0.015
911	U2AF1L4	U2AF1L4	chr19	-	36234970	36235322	36234970	36235046	36235223	36235322	911	13	32	15	48	250	125	0.558594205894	0.747601297112	0.169	0.135	0.034
1051	SLC10A3	SLC10A3	chrX	-	153718645	153719029	153718645	153718697	153718932	153719029	1051	2	4	10	11	250	125	0.560526967973	0.74857472497	0.2	0.313	-0.113
802	AEBP2	AEBP2	chr12	+	19671020	19675173	19671020	19671047	19671608	19675173	802	43	26	41	20	250	125	0.564803368383	0.752667149712	0.453	0.506	-0.053
638	NKIRAS2	NKIRAS2	chr17	+	40174416	40174658	40174416	40174490	40174587	40174658	638	253	4	298	3	221	125	0.566497792203	0.753308627319	0.973	0.983	-0.01
229	ARSA	ARSA	chr22	-	51065983	51066601	51065983	51066220	51066373	51066601	229	3	0	77	11	250	125	0.570456870369	0.755791213955	1.0	0.778	0.222
520	TUBB	TUBB	chr6	+	30691116	30693203	30691116	30691205	30691811	30693203	520	14095	444	21483	702	250	125	0.570798839525	0.755791213955	0.941	0.939	0.002
450	LOC100129917	LOC100129917	chr4	-	773936	775636	773936	774476	775559	775636	450	11	4	1	1	250	125	0.577987938796	0.763681936154	0.579	0.333	0.246
941	ADARB1	ADARB1	chr21	+	46641932	46646478	46641932	46642022	46645461	46646478	941	51	15	12	5	250	125	0.58186308277	0.767169797028	0.63	0.545	0.085
793	UBXN1	UBXN1	chr11	-	62443969	62444477	62443969	62444111	62444284	62444477	793	15	261	14	301	250	125	0.587741229776	0.773278185786	0.028	0.023	0.005
161	MAPK11	MAPK11	chr22	-	50702141	50703456	50702141	50702306	50703223	50703456	161	92	2	52	2	250	125	0.590706753549	0.773965204025	0.958	0.929	0.029
243	CDK2AP2	CDK2AP2	chr11	-	67275062	67275658	67275062	67275160	67275330	67275658	243	24	8	58	25	250	125	0.590756049449	0.773965204025	0.6	0.537	0.063
731	DHRS4-AS1	DHRS4-AS1	chr14	-	24422982	24423406	24422982	24423242	24423333	24423406	731	3	0	14	2	215	125	0.593266315584	0.775617646269	1.0	0.803	0.197
622	UBE2V1	UBE2V1	chr20	-	48732021	48732496	48732021	48732158	48732235	48732496	622	4	0	9	1	201	125	0.599721438874	0.782409692313	1.0	0.848	0.152
185	CSF1	CSF1	chr1	+	110465787	110466812	110465787	110466333	110466681	110466812	185	490	4	59	0	250	125	0.601137352477	0.78261277964	0.984	1.0	-0.016
14	EEF1B2	EEF1B2	chr2	+	207024317	207024783	207024317	207024408	207024682	207024783	14	2145	241	1783	190	250	125	0.609188625644	0.790683329361	0.817	0.824	-0.007
255	NLRP2	NLRP2	chr19	+	55481366	55481663	55481366	55481521	55481590	55481663	255	24	1	95	2	193	125	0.609882954531	0.790683329361	0.94	0.969	-0.029
625	PHPT1	PHPT1	chr9	+	139744464	139745012	139744464	139744589	139744957	139745012	625	35	12	42	18	250	125	0.614846495687	0.795457653795	0.593	0.538	0.055
609	UFM1	UFM1	chr13	+	38934177	38937144	38934177	38934213	38934847	38937144	609	62	6	29	4	250	125	0.616453490675	0.795878623096	0.838	0.784	0.054
530	SH3GLB2	SH3GLB2	chr9	-	131770071	131771070	131770071	131770429	131770962	131771070	530	371	2	651	2	250	125	0.619555600384	0.796571486208	0.989	0.994	-0.005
558	TRIM13	TRIM13	chr13	+	50571142	50571899	50571142	50571352	50571802	50571899	558	13	17	14	14	250	125	0.618536977262	0.796571486208	0.277	0.333	-0.056
107	P3H1	P3H1	chr1	-	43212005	43213083	43212005	43212523	43212923	43213083	107	33	41	14	14	250	125	0.629217920569	0.80614157866	0.287	0.333	-0.046
12	VCPKMT	VCPKMT	chr14	-	50582797	50583297	50582797	50582897	50583004	50583297	12	2	7	1	7	231	125	0.629595274799	0.80614157866	0.134	0.072	0.062
1016	HCG18	HCG18	chr6	-	30255173	30262741	30255173	30260376	30262247	30262741	1016	43	101	49	102	250	125	0.634628893253	0.808134981526	0.176	0.194	-0.018
1054	MIR22HG	MIR22HG	chr17	-	1614797	1617308	1614797	1616189	1616996	1617308	1054	163	5	172	7	250	125	0.64156245453	0.808134981526	0.942	0.925	0.017
26	ALDH4A1	ALDH4A1	chr1	-	19197923	19199451	19197923	19198284	19199297	19199451	26	60	1	138	4	250	125	0.634858779433	0.808134981526	0.968	0.945	0.023
2	DERL3	DERL3	chr22	-	24176689	24179341	24176689	24179149	24179250	24179341	2	9	3	12	6	225	125	0.641562875833	0.808134981526	0.625	0.526	0.099
548	HOXA1	HOXA1	chr7	-	27134879	27135625	27134879	27134974	27135177	27135625	548	28	3	32	5	250	125	0.637715743304	0.808134981526	0.824	0.762	0.062
605	PRKD2	PRKD2	chr19	-	47219387	47220384	47219387	47219792	47220071	47220384	605	37	10	107	35	250	125	0.641285441667	0.808134981526	0.649	0.605	0.044
617	CKAP2L	CKAP2L	chr2	-	113513553	113514791	113513553	113513711	113514469	113514791	617	154	1	264	3	250	125	0.64137148566	0.808134981526	0.987	0.978	0.009
647	DCTN1	DCTN1	chr2	-	74593370	74593747	74593370	74593502	74593585	74593747	647	10	407	7	363	207	125	0.63977113275	0.808134981526	0.015	0.012	0.003
213	LOC171391	LOC171391	chr11	+	783529	784284	783529	783671	784023	784284	213	20	18	17	19	250	125	0.647863520531	0.809562304996	0.357	0.309	0.048
618	POMGNT1	POMGNT1	chr1	-	46654352	46655029	46654352	46654652	46654913	46655029	618	493	11	551	10	250	125	0.646375378246	0.809562304996	0.957	0.965	-0.008
845	MYEOV	MYEOV	chr11	+	69062867	69064754	69062867	69062962	69063058	69064754	845	1	0	82	30	220	125	0.649141051491	0.809562304996	1.0	0.608	0.392
861	OXLD1	OXLD1	chr17	-	79632065	79633667	79632065	79632614	79633179	79633667	861	64	5	71	4	250	125	0.645638654199	0.809562304996	0.865	0.899	-0.034
955	RABL2A	RABL2A	chr2	+	114399607	114400975	114399607	114399722	114400766	114400975	955	25	4	11	1	250	125	0.649214215601	0.809562304996	0.758	0.846	-0.088
1030	ARHGDIA	ARHGDIA	chr17	-	79825594	79826951	79825594	79826460	79826864	79826951	1030	4356	28	5106	37	250	125	0.655427180707	0.815671902243	0.987	0.986	0.001
301	C14orf93	C14orf93	chr14	-	23467635	23468611	23467635	23467950	23468262	23468611	301	19	2	31	2	250	125	0.657672102287	0.81682875104	0.826	0.886	-0.06
555	CDCA4	CDCA4	chr14	-	105475909	105478272	105475909	105476970	105477496	105478272	555	141	1	429	5	250	125	0.663625771662	0.8225780523	0.986	0.977	0.009
737	AMACR	AMACR	chr5	-	33987090	33989607	33987090	33988466	33989215	33989607	737	67	0	126	1	250	125	0.670140953583	0.828999068078	1.0	0.984	0.016
574	RELA	RELA	chr11	-	65421066	65422471	65421066	65421980	65422289	65422471	574	205	9	463	17	250	125	0.675629246357	0.834126763395	0.919	0.932	-0.013
123	DMAP1	DMAP1	chr1	+	44679124	44679530	44679124	44679199	44679420	44679530	123	110	2	71	2	250	125	0.677691002082	0.835012127565	0.965	0.947	0.018
325	GCH1	GCH1	chr14	-	55308723	55310861	55308723	55309772	55310718	55310861	325	20	1	130	4	250	125	0.687455134916	0.842030845726	0.909	0.942	-0.033
535	SLC5A6	SLC5A6	chr2	-	27425680	27426213	27425680	27425748	27426100	27426213	535	8	136	10	208	250	125	0.686434741926	0.842030845726	0.029	0.023	0.006
58	TAF1C	TAF1C	chr16	-	84215351	84215664	84215351	84215469	84215547	84215664	58	17	12	46	27	202	125	0.686751348119	0.842030845726	0.467	0.513	-0.046
54	GALNT16	GALNT16	chr14	+	69818747	69821190	69818747	69818887	69820048	69821190	54	10	1	3	0	250	125	0.690119787461	0.842681506217	0.833	1.0	-0.167
654	NAPA	NAPA	chr19	-	47990890	47991646	47990890	47991147	47991491	47991646	654	833	59	612	47	250	125	0.6935219047	0.842681506217	0.876	0.867	0.009
716	DLL3	DLL3	chr19	+	39998469	39999121	39998469	39998554	39998891	39999121	716	22	81	5	23	250	125	0.693028299553	0.842681506217	0.12	0.098	0.022
866	SKIL	SKIL	chr3	+	170077486	170079217	170077486	170077664	170078155	170079217	866	157	0	160	1	250	125	0.694771225738	0.842681506217	1.0	0.988	0.012
876	TSTD1	TSTD1	chr1	-	161007421	161007865	161007421	161007616	161007702	161007865	876	2	22	20	300	210	125	0.692382420447	0.842681506217	0.051	0.038	0.013
562	HSDL1	HSDL1	chr16	-	84163590	84164036	84163590	84163776	84163941	84164036	562	119	1	156	0	250	125	0.698773043634	0.842686446669	0.983	1.0	-0.017
566	ARL13B	ARL13B	chr3	+	93772030	93774522	93772030	93772144	93772300	93774522	566	111	1	62	1	250	125	0.700167744428	0.842686446669	0.982	0.969	0.013
61	PELP1	PELP1	chr17	-	4574985	4576440	4574985	4575177	4575408	4576440	61	182	3	466	10	250	125	0.700203231049	0.842686446669	0.968	0.959	0.009
761	PHF6	PHF6	chrX	+	133559230	133562822	133559230	133559360	133559690	133562822	761	74	80	63	62	250	125	0.698866819775	0.842686446669	0.316	0.337	-0.021
944	SLC35F5	SLC35F5	chr2	-	114470368	114472772	114470368	114472618	114472734	114472772	944	146	1	606	2	240	125	0.704565618953	0.846296420445	0.987	0.994	-0.007
207	HUS1	HUS1	chr7	-	48002884	48005035	48002884	48004229	48004896	48005035	207	31	18	46	23	250	125	0.706724093651	0.847250313045	0.463	0.5	-0.037
228	MYBBP1A	MYBBP1A	chr17	-	4442190	4443262	4442190	4442270	4442733	4443262	228	111	1	438	6	250	125	0.715300431533	0.855879707094	0.982	0.973	0.009
820	GLIDR	GLIDR	chr9	-	41954503	41955177	41954503	41954633	41954748	41955177	820	8	31	6	29	239	125	0.71871713738	0.858314119833	0.119	0.098	0.021
770	STX4	STX4	chr16	+	31045546	31045857	31045546	31045646	31045782	31045857	770	20	146	30	196	250	125	0.72479210564	0.863722829971	0.064	0.071	-0.007
800	GATAD1	GATAD1	chr7	+	92085685	92089381	92085685	92086213	92086675	92089381	800	202	2	140	2	250	125	0.726027886063	0.863722829971	0.981	0.972	0.009
218	DDIT3	DDIT3	chr12	-	57911051	57911536	57911051	57911302	57911488	57911536	218	98	7	54	3	250	125	0.732535073105	0.866484343616	0.875	0.9	-0.025
485	GMPPB	GMPPB	chr3	-	49758908	49759580	49758908	49759316	49759397	49759580	485	4	128	10	258	205	125	0.731638685604	0.866484343616	0.019	0.023	-0.004
534	SLC5A6	SLC5A6	chr2	-	27422454	27423447	27422454	27422705	27422972	27423447	534	420	4	415	3	250	125	0.730162800559	0.866484343616	0.981	0.986	-0.005
155	RUSC1	RUSC1	chr1	+	155294892	155295281	155294892	155294969	155295205	155295281	155	67	4	126	6	250	125	0.73846186596	0.8718342562	0.893	0.913	-0.02
310	INVS	INVS	chr9	+	103054607	103055325	103054607	103054718	103055228	103055325	310	55	8	52	9	250	125	0.744857646892	0.875155132853	0.775	0.743	0.032
51	METTL17	METTL17	chr14	+	21464685	21465194	21464685	21464870	21464943	21465194	51	137	157	130	141	197	125	0.746632341989	0.875155132853	0.356	0.369	-0.013
581	TP73-AS1	TP73-AS1	chr1	-	3652547	3656951	3652547	3654418	3656796	3656951	581	94	14	58	10	250	125	0.746911788103	0.875155132853	0.77	0.744	0.026
84	SPAG6	SPAG6	chr10	+	22634373	22634747	22634373	22634565	22634651	22634747	84	2	19	0	2	210	125	0.745696624705	0.875155132853	0.059	0.0	0.059
220	JRK	JRK	chr8	-	143738873	143740356	143738873	143739494	143740233	143740356	220	46	4	36	4	250	125	0.749160851824	0.875446441444	0.852	0.818	0.034
313	MED8	MED8	chr1	-	43849578	43850777	43849578	43850223	43850716	43850777	313	379	7	318	7	250	125	0.75124784554	0.875446441444	0.964	0.958	0.006
982	PTTG1	PTTG1	chr5	+	159848916	159849410	159848916	159849162	159849308	159849410	982	81	25	55	19	250	125	0.751389618824	0.875446441444	0.618	0.591	0.027
130	C2orf49	C2orf49	chr2	+	105959304	105959680	105959304	105959431	105959557	105959680	130	132	19	125	20	250	125	0.761408930508	0.875620270084	0.776	0.758	0.018
227	PDK1	PDK1	chr2	+	173460556	173463862	173460556	173460751	173462340	173463862	227	60	8	71	8	250	125	0.755681001418	0.875620270084	0.789	0.816	-0.027
446	FAM3A	FAM3A	chrX	-	153744083	153744566	153744083	153744136	153744233	153744566	446	17	13	40	35	221	125	0.759785319815	0.875620270084	0.425	0.393	0.032
483	DUSP18	DUSP18	chr22	-	31057444	31060067	31057444	31059715	31059825	31060067	483	19	1	25	2	234	125	0.760246730354	0.875620270084	0.91	0.87	0.04
602	NSD1	NSD1	chr5	+	176562087	176563031	176562087	176562201	176562941	176563031	602	27	26	58	62	250	125	0.753475407227	0.875620270084	0.342	0.319	0.023
710	COASY	COASY	chr17	+	40714091	40715340	40714091	40714237	40714629	40715340	710	143	1	293	3	250	125	0.760370834745	0.875620270084	0.986	0.98	0.006
855	ARHGAP33	ARHGAP33	chr19	+	36278069	36279724	36278069	36278461	36278545	36279724	855	15	4	24	8	208	125	0.757080354986	0.875620270084	0.693	0.643	0.05
39	GAA	GAA	chr17	+	78075354	78075689	78075354	78075424	78075609	78075689	39	2	1	1	1	250	125	0.765796460983	0.877416240351	0.5	0.333	0.167
769	TULP3	TULP3	chr12	+	3048476	3050306	3048476	3048590	3049695	3050306	769	221	3	232	4	250	125	0.764889366107	0.877416240351	0.974	0.967	0.007
680	PRRT2	PRRT2	chr16	+	29824310	29827202	29824310	29825254	29825653	29827202	680	1	1	5	3	250	125	0.790067491069	0.903557848902	0.333	0.455	-0.122
444	PIP4K2C	PIP4K2C	chr12	+	57995308	57997211	57995308	57995419	57995708	57997211	444	348	3	575	6	250	125	0.800623010719	0.913946488339	0.983	0.98	0.003
488	TNFSF13	TNFSF13	chr17	+	7461608	7462614	7461608	7461692	7462384	7462614	488	2	0	90	7	250	125	0.804336466264	0.916500817523	1.0	0.865	0.135
300	CCDC88A	CCDC88A	chr2	-	55522732	55523192	55522732	55522863	55523085	55523192	300	192	6	79	2	250	125	0.812099381256	0.923651494066	0.941	0.952	-0.011
183	ACBD4	ACBD4	chr17	+	43213013	43213599	43213013	43213320	43213474	43213599	183	2	7	6	26	250	125	0.817158406233	0.926760384158	0.125	0.103	0.022
615	MTMR11	MTMR11	chr1	-	149900542	149901209	149900542	149900793	149901046	149901209	615	39	1	57	2	250	125	0.817817537067	0.926760384158	0.951	0.934	0.017
326	LINC00869	LINC00869	chr1	-	144300467	144301536	144300467	144300755	144301189	144301536	326	16	4	10	2	250	125	0.82783725008	0.93131690634	0.667	0.714	-0.047
613	RPL31	RPL31	chr2	+	101622420	101622885	101622420	101622533	101622811	101622885	613	78	2618	89	2866	250	125	0.826159374739	0.93131690634	0.015	0.015	0.0
721	R3HCC1	R3HCC1	chr8	+	23147378	23147982	23147378	23147438	23147564	23147982	721	215	1	154	1	250	125	0.827478089421	0.93131690634	0.991	0.987	0.004
785	EPHB2	EPHB2	chr1	+	23239954	23247993	23239954	23240057	23240150	23247993	785	204	5	416	9	217	125	0.82731426608	0.93131690634	0.959	0.964	-0.005
290	SETMAR	SETMAR	chr3	+	4354581	4355445	4354581	4354913	4355330	4355445	290	66	8	47	5	250	125	0.834110534731	0.934986718534	0.805	0.825	-0.02
400	ZNF582-AS1	ZNF582-AS1	chr19	+	56905044	56905810	56905044	56905422	56905585	56905810	400	1	7	0	1	250	125	0.83320638928	0.934986718534	0.067	0.0	0.067
211	EPM2A	EPM2A	chr6	-	145946439	145948829	145946439	145946860	145948623	145948829	211	31	1	4	0	250	125	0.836111912353	0.935541437065	0.939	1.0	-0.061
662	BCAM	BCAM	chr19	+	45322838	45324079	45322838	45322983	45323961	45324079	662	12	7	84	44	250	125	0.838000214417	0.935967865383	0.462	0.488	-0.026
936	THUMPD1	THUMPD1	chr16	-	20744985	20748608	20744985	20747680	20748181	20748608	936	26	16	65	37	250	125	0.840038977504	0.936560511723	0.448	0.468	-0.02
18	TMEM136	TMEM136	chr11	+	120200685	120204388	120200685	120200758	120201115	120204388	18	31	16	32	18	250	125	0.842903336953	0.938069842738	0.492	0.471	0.021
1037	EIF6	EIF6	chr20	-	33872183	33872520	33872183	33872295	33872499	33872520	1037	176	3	272	4	250	125	0.851486887084	0.945927293165	0.967	0.971	-0.004
397	NSUN5P1	NSUN5P1	chr7	+	75045553	75046071	75045553	75045694	75045764	75046071	397	38	2	113	7	194	125	0.856648110127	0.949008599446	0.924	0.912	0.012
908	RNF103	RNF103	chr2	-	86849783	86851000	86849783	86849950	86850938	86851000	908	71	1	54	1	250	125	0.857316947326	0.949008599446	0.973	0.964	0.009
841	ARMCX4	ARMCX4	chrX	+	100786630	100790975	100786630	100786999	100788070	100790975	841	1	9	0	1	250	125	0.869781214678	0.961092765685	0.053	0.0	0.053
302	C14orf93	C14orf93	chr14	-	23456109	23456843	23456109	23456608	23456728	23456843	302	46	1	36	1	244	125	0.873304011083	0.962607068812	0.959	0.949	0.01
759	PRX	PRX	chr19	-	40899670	40904723	40899670	40903877	40904526	40904723	759	2	3	1	2	250	125	0.874251830612	0.962607068812	0.25	0.2	0.05
36	PAK6	PAK6	chr15	+	40568127	40569688	40568127	40568306	40569316	40569688	36	5	0	164	3	250	125	0.886704768957	0.974590551367	1.0	0.965	0.035
289	PER3	PER3	chr1	+	7889896	7890221	7889896	7890011	7890065	7890221	289	11	20	5	10	178	125	0.892460626582	0.979183832345	0.279	0.26	0.019
392	CANT1	CANT1	chr17	-	76993073	76994045	76993073	76993726	76993921	76994045	392	190	133	226	155	250	125	0.896676040104	0.982073758209	0.417	0.422	-0.005
147	CUTA	CUTA	chr6	-	33385257	33386065	33385257	33385593	33385735	33386065	147	501	3	216	0	250	125	0.903506049521	0.984418484128	0.988	1.0	-0.012
648	GTPBP3	GTPBP3	chr19	+	17449762	17450075	17449762	17449835	17449931	17450075	648	7	43	12	69	220	125	0.903572521663	0.984418484128	0.085	0.09	-0.005
706	STX16	STX16	chr20	+	57226308	57227143	57226308	57226490	57227128	57227143	706	166	2	459	5	250	125	0.901617725727	0.984418484128	0.976	0.979	-0.003
1006	RPL28	RPL28	chr19	+	55899297	55903451	55899297	55899416	55902921	55903451	1006	55	49	43	37	250	125	0.908646354203	0.985479068329	0.359	0.368	-0.009
498	CCNT2	CCNT2	chr2	+	135710799	135716915	135710799	135711949	135712050	135716915	498	35	18	83	41	225	125	0.909306773192	0.985479068329	0.519	0.529	-0.01
986	GLYCTK	GLYCTK	chr3	+	52326275	52327208	52326275	52326585	52327061	52327208	986	7	2	58	15	250	125	0.907718983425	0.985479068329	0.636	0.659	-0.023
201	DHRS12	DHRS12	chr13	-	52342128	52343429	52342128	52342432	52343291	52343429	201	2	7	2	8	250	125	0.911523768107	0.986160731698	0.125	0.111	0.014
591	XBP1	XBP1	chr22	-	29192034	29192180	29192034	29192111	29192137	29192180	591	94	15	227	35	150	125	0.917574257317	0.990980197902	0.839	0.844	-0.005
101	SPRTN	SPRTN	chr1	+	231487049	231490773	231487049	231487317	231488355	231490773	101	8	57	8	54	250	125	0.922733321641	0.994821862394	0.066	0.069	-0.003
311	WTAP	WTAP	chr6	+	160169222	160170453	160169222	160169401	160169621	160170453	311	525	41	589	47	250	125	0.926194166737	0.99682249141	0.865	0.862	0.003
707	OXSM	OXSM	chr3	+	25832480	25833488	25832480	25833187	25833436	25833488	707	79	1	69	1	250	125	0.930043058508	0.999233113034	0.975	0.972	0.003
1005	RPL28	RPL28	chr19	+	55899297	55903451	55899297	55899416	55899610	55903451	1005	39	4218	32	4723	250	125	1	1.0	0.005	0.003	0.002
1031	ARHGDIA	ARHGDIA	chr17	-	79825594	79826951	79825594	79826819	79826931	79826951	1031	4578	9	5548	14	236	125	1	1.0	0.996	0.995	0.001
10	FAM96A	FAM96A	chr15	-	64364757	64367736	64364757	64365227	64367690	64367736	10	14	743	1	471	250	125	1	1.0	0.009	0.001	0.008
113	NISCH	NISCH	chr3	+	52514199	52515926	52514199	52514311	52514894	52515926	113	46	34	39	29	250	125	0.98687869396	1.0	0.404	0.402	0.002
162	DKC1	DKC1	chrX	+	154002876	154003548	154002876	154002980	154003469	154003548	162	8	427	6	394	250	125	1	1.0	0.009	0.008	0.001
164	DKC1	DKC1	chrX	+	153993173	153993805	153993173	153993241	153993718	153993805	164	5	356	1	310	250	125	1	1.0	0.007	0.002	0.005
165	DKC1	DKC1	chrX	+	153994490	153995336	153994490	153994675	153995271	153995336	165	0	504	3	442	250	125	1	1.0	0.0	0.003	-0.003
17	SRSF10	SRSF10	chr1	-	24290836	24297929	24290836	24294213	24297827	24297929	17	399	19	341	16	250	125	0.969844676609	1.0	0.913	0.914	-0.001
189	SKP1	SKP1	chr5	-	133492081	133494286	133492081	133493459	133494145	133494286	189	9	3916	2	2137	250	125	1	1.0	0.001	0.0	0.001
198	ATP5G3	ATP5G3	chr2	-	176040985	176043978	176040985	176043130	176043784	176043978	198	59	3437	27	2736	250	125	1	1.0	0.009	0.005	0.004
226	ENG	ENG	chr9	-	130577290	130578332	130577290	130578085	130578221	130578332	226	1	8	2	16	250	125	0.988803025278	1.0	0.059	0.059	0.0
275	THTPA	THTPA	chr14	+	24025190	24026513	24025190	24025552	24025951	24026513	275	18	3	34	6	250	125	0.946240388751	1.0	0.75	0.739	0.011
28	SERF2	SERF2	chr15	+	44085907	44088287	44085907	44086134	44086571	44088287	28	2761	7	2768	11	250	125	1	1.0	0.995	0.992	0.003
305	CREBZF	CREBZF	chr11	-	85368607	85376182	85368607	85373501	85374567	85376182	305	81	60	59	43	250	125	0.952111358742	1.0	0.403	0.407	-0.004
30	JKAMP	JKAMP	chr14	+	59951160	59951834	59951160	59951311	59951707	59951834	30	13	4	13	4	250	125	1	1.0	0.619	0.619	0.0
327	LINC00869	LINC00869	chr1	-	144300467	144301536	144300467	144300752	144301349	144301536	327	15	5	9	3	250	125	0.998520111497	1.0	0.6	0.6	0.0
338	NDUFB4	NDUFB4	chr3	+	120319957	120321258	120319957	120320104	120321054	120321258	338	12	920	3	735	250	125	1	1.0	0.006	0.002	0.004
342	TMEM9	TMEM9	chr1	-	201122985	201123683	201122985	201123087	201123576	201123683	342	9	3	9	3	250	125	1	1.0	0.6	0.6	0.0
343	TMEM9	TMEM9	chr1	-	201122985	201123683	201122985	201123087	201123572	201123683	343	9	144	9	150	250	125	0.939149992514	1.0	0.03	0.029	0.001
350	CD274	CD274	chr9	+	5462833	5463121	5462833	5462968	5463074	5463121	350	34	1	286	9	230	125	0.973281512487	1.0	0.949	0.945	0.004
371	ZNRD1	ZNRD1	chr6	+	30029016	30029446	30029016	30029190	30029291	30029446	371	184	3	62	1	225	125	0.989460627006	1.0	0.971	0.972	-0.001
396	GPX1	GPX1	chr3	-	49394608	49395791	49394608	49395180	49395459	49395791	396	14	1928	7	1194	250	125	1	1.0	0.004	0.003	0.001
408	C11orf49	C11orf49	chr11	+	47182677	47183798	47182677	47182741	47182996	47183798	408	32	16	27	13	250	125	0.935769650247	1.0	0.5	0.509	-0.009
448	ZKSCAN1	ZKSCAN1	chr7	+	99621041	99621555	99621041	99621084	99621174	99621555	448	73	1	70	1	214	125	0.980088160863	1.0	0.977	0.976	0.001
486	PDCD2	PDCD2	chr6	-	170890834	170892276	170890834	170891353	170892144	170892276	486	142	96	84	57	250	125	0.98810639272	1.0	0.425	0.424	0.001
52	FRMD5	FRMD5	chr15	-	44162958	44166660	44162958	44166137	44166316	44166660	52	181	9	78	4	250	125	0.957048334632	1.0	0.91	0.907	0.003
577	ATF3	ATF3	chr1	+	212788359	212788603	212788359	212788402	212788489	212788603	577	56	0	785	1	211	125	1	1.0	1.0	0.998	0.002
586	CDC16	CDC16	chr13	+	115037658	115038150	115037658	115037956	115038038	115038150	586	386	107	204	57	206	125	0.967373489395	1.0	0.686	0.685	0.001
655	MAF	MAF	chr16	-	79627744	79634622	79627744	79628450	79632681	79634622	655	14	6	11	5	250	125	0.938420927565	1.0	0.538	0.524	0.014
658	CD24	CD24	chrY	-	21152525	21154962	21152525	21154526	21154703	21154962	658	293	14	7991	390	250	125	0.948878430737	1.0	0.913	0.911	0.002
694	LMNA	LMNA	chr1	+	156108870	156109880	156108870	156108893	156109560	156109880	694	530	0	1137	1	250	125	1	1.0	1.0	0.998	0.002
718	PRRC1	PRRC1	chr5	+	126887398	126890780	126887398	126887570	126889488	126890780	718	296	0	315	1	250	125	1	1.0	1.0	0.994	0.006
828	TP53	TP53	chr17	-	7579699	7579940	7579699	7579721	7579838	7579940	828	0	17	4	266	241	125	1	1.0	0.0	0.008	-0.008
847	RANBP6	RANBP6	chr9	-	6011018	6015640	6011018	6014356	6015412	6015640	847	156	4	113	3	250	125	0.964324783602	1.0	0.951	0.95	0.001
851	CCNG1	CCNG1	chr5	+	162864576	162864810	162864576	162864665	162864765	162864810	851	436	2	718	2	224	125	1	1.0	0.992	0.995	-0.003
86	PDE4D	PDE4D	chr5	-	58334685	58335339	58334685	58334798	58334884	58335339	86	23	21	2	2	210	125	0.940912830443	1.0	0.395	0.373	0.022
885	LINC00623	LINC00623	chr1	-	144298163	144301536	144298163	144300755	144301349	144301536	885	15	5	9	3	250	125	0.998520111497	1.0	0.6	0.6	0.0
89	RECQL5	RECQL5	chr17	-	73645793	73647345	73645793	73646798	73647265	73647345	89	2	5	2	5	250	125	1	1.0	0.167	0.167	0.0
902	MED22	MED22	chr9	-	136207750	136211188	136207750	136208544	136210979	136211188	902	238	4	247	4	250	125	0.962714898439	1.0	0.967	0.969	-0.002
905	MCL1	MCL1	chr1	-	150551318	150552214	150551318	150551439	150551898	150552214	905	552	0	1132	2	250	125	1	1.0	1.0	0.996	0.004
918	NDUFA2	NDUFA2	chr5	-	140026840	140027370	140026840	140026947	140027067	140027370	918	9	863	1	517	244	125	1	1.0	0.005	0.001	0.004
920	CD164	CD164	chr6	-	109687716	109690220	109687716	109689528	109690124	109690220	920	1766	8	1727	2	250	125	1	1.0	0.991	0.998	-0.007
95	SEPT3	SEPT3	chr22	+	42390624	42394225	42390624	42390718	42392905	42394225	95	162	5	1	0	250	125	0.996317775076	1.0	0.942	1.0	-0.058
