# Supplementary material for: Characterization of alternative mRNA splicing in cultured cell populations representing progressive stages of human fetal kidney development
Source: Sci Rep. 2022 Nov 15;12:19548. doi: 10.1038/s41598-022-24147-z (PMC9666651; doi:10.1038/s41598-022-24147-z)
Supplement: Supplementary file 13 — Supplementary Information 13. [file 41598_2022_24147_MOESM13_ESM.zip › _Program/Data/rMATS/W011-NPS3/MATS_output/RI.MATS.ReadsOnTargetAndJunctionCounts.txt]

ID	GeneID	geneSymbol	chr	strand	riExonStart_0base	riExonEnd	upstreamES	upstreamEE	downstreamES	downstreamEE	ID	IC_SAMPLE_1	SC_SAMPLE_1	IC_SAMPLE_2	SC_SAMPLE_2	IncFormLen	SkipFormLen	PValue	FDR	IncLevel1	IncLevel2	IncLevelDifference
1007	ATG3	ATG3	chr3	-	112251353	112253184	112251353	112251627	112253115	112253184	1007	449	419	63	273	1613	125	0.0	0.0	0.077	0.018	0.059
146	CUTA	CUTA	chr6	-	33385257	33386065	33385257	33385472	33385645	33386065	146	1433	121	523	169	298	125	0.0	0.0	0.832	0.565	0.267
173	SRSF1	SRSF1	chr17	-	56078279	56083334	56078279	56082961	56083161	56083334	173	200	973	37	1336	325	125	0.0	0.0	0.073	0.011	0.062
215	DDIT3	DDIT3	chr12	-	57911051	57911536	57911051	57911221	57911488	57911536	215	159	398	122	57	392	125	0.0	0.0	0.113	0.406	-0.293
298	SRSF2	SRSF2	chr17	-	74730196	74732546	74730196	74731240	74732235	74732546	298	1088	1433	586	1838	1120	125	0.0	0.0	0.078	0.034	0.044
431	CIRBP	CIRBP	chr19	+	1271979	1273171	1271979	1272050	1272425	1273171	431	151	219	127	815	500	125	0.0	0.0	0.147	0.037	0.11
455	LUC7L3	LUC7L3	chr17	+	48827861	48830072	48827861	48828055	48829560	48830072	455	2541	304	932	252	1630	125	0.0	0.0	0.391	0.221	0.17
529	FN1	FN1	chr2	-	216236631	216237098	216236631	216236738	216236831	216237098	529	1203	1397	1915	3988	218	125	0.0	0.0	0.331	0.216	0.115
628	SLC25A3	SLC25A3	chr12	+	98987402	98987913	98987402	98987518	98987752	98987913	628	348	326	117	507	359	125	0.0	0.0	0.271	0.074	0.197
667	MICA	MICA	chr6	+	31380101	31380237	31380101	31380157	31380161	31380237	667	133	9	0	51	129	125	0.0	0.0	0.935	0.0	0.935
842	TNFRSF10B	TNFRSF10B	chr8	-	22885843	22886115	22885843	22885954	22886041	22886115	842	574	203	508	473	212	125	0.0	0.0	0.625	0.388	0.237
91	RPL41	RPL41	chr12	+	56510373	56510583	56510373	56510443	56510558	56510583	91	1946	5961	1168	10962	240	125	0.0	0.0	0.145	0.053	0.092
962	FAM96B	FAM96B	chr16	-	66967889	66968326	66967889	66967967	66968123	66968326	962	138	376	52	611	281	125	0.0	0.0	0.14	0.036	0.104
973	DNAJB2	DNAJB2	chr2	+	220149353	220151622	220149353	220149557	220150708	220151622	973	1435	179	366	157	1276	125	0.0	0.0	0.44	0.186	0.254
346	RPL17	RPL17	chr18	-	47017901	47018203	47017901	47017954	47018105	47018203	346	1511	93	972	175	276	125	3.33066907388e-16	1.38999922683e-14	0.88	0.716	0.164
158	BSDC1	BSDC1	chr1	-	32830233	32834151	32830233	32832255	32834047	32834151	158	136	105	58	210	1917	125	4.4408920985e-16	1.73749903354e-14	0.078	0.018	0.06
149	CUTA	CUTA	chr6	-	33385257	33386065	33385257	33385472	33385863	33386065	149	1465	227	540	203	516	125	8.881784197e-16	3.27058641607e-14	0.61	0.392	0.218
134	ATPIF1	ATPIF1	chr1	+	28562871	28564616	28562871	28562963	28564347	28564616	134	471	544	642	1401	1509	125	9.99200722163e-16	3.47499806708e-14	0.067	0.037	0.03
1036	EIF6	EIF6	chr20	-	33871978	33872295	33871978	33872064	33872183	33872295	1036	145	1386	74	2190	244	125	2.33146835171e-15	7.68157467458e-14	0.051	0.017	0.034
273	ABHD11	ABHD11	chr7	-	73151550	73152065	73151550	73151721	73151891	73152065	273	92	57	114	322	295	125	1.27675647832e-14	3.99624777714e-13	0.406	0.13	0.276
297	IP6K2	IP6K2	chr3	-	48730883	48732854	48730883	48731673	48732522	48732854	297	393	16	223	64	974	125	6.31716901012e-14	1.88311800016e-12	0.759	0.309	0.45
987	UXT	UXT	chrX	-	47518228	47518579	47518228	47518335	47518513	47518579	987	179	120	50	139	303	125	3.06976666309e-13	8.73488150497e-12	0.381	0.129	0.252
133	ATPIF1	ATPIF1	chr1	+	28562871	28564616	28562871	28562963	28564271	28564616	133	448	0	567	46	1433	125	2.58981724954e-12	7.04880694875e-11	1.0	0.518	0.482
108	CLK1	CLK1	chr2	-	201724402	201726189	201724402	201724469	201725960	201726189	108	547	55	420	133	1616	125	4.76874095767e-12	1.24384659979e-10	0.435	0.196	0.239
528	NFKB2	NFKB2	chr10	+	104155352	104155737	104155352	104155553	104155644	104155737	528	34	11	26	104	216	125	3.3249514253e-11	8.32567836895e-10	0.641	0.126	0.515
172	SRSF1	SRSF1	chr17	-	56078279	56083334	56078279	56081362	56082283	56083334	172	5890	119	7233	53	1046	125	1.85147785992e-10	4.32335835445e-09	0.855	0.942	-0.087
42	MRPL52	MRPL52	chr14	+	23299091	23299319	23299091	23299149	23299258	23299319	42	84	73	48	173	234	125	1.86470727748e-10	4.32335835445e-09	0.381	0.129	0.252
538	URM1	URM1	chr9	+	131150094	131154295	131150094	131150176	131151539	131154295	538	84	281	30	471	1488	125	3.55107832029e-10	7.93919653036e-09	0.024	0.005	0.019
762	BTBD3	BTBD3	chr20	+	11898512	11899249	11898512	11898659	11898981	11899249	762	138	18	33	35	447	125	5.05776753812e-10	1.09178016513e-08	0.682	0.209	0.473
170	AUP1	AUP1	chr2	-	74755877	74756409	74755877	74756062	74756258	74756409	170	130	284	87	498	321	125	6.0865323892e-10	1.27005642521e-08	0.151	0.064	0.087
148	CUTA	CUTA	chr6	-	33385257	33386065	33385257	33385472	33385735	33386065	148	1444	318	523	217	388	125	8.18876744191e-10	1.65360271569e-08	0.594	0.437	0.157
597	QKI	QKI	chr6	+	163984451	163999628	163984451	163984751	163986977	163999628	597	169	15	172	78	2351	125	1.65337998848e-09	3.23442460246e-08	0.375	0.105	0.27
433	PPIL2	PPIL2	chr22	+	22049682	22052202	22049682	22049785	22051035	22052202	433	400	0	466	32	1375	125	2.01398464572e-09	3.82046784309e-08	1.0	0.57	0.43
307	NDUFS2	NDUFS2	chr1	+	161183653	161184184	161183653	161183711	161183945	161184184	307	36	333	2	472	359	125	1.33301097938e-08	2.45430845027e-07	0.036	0.001	0.035
27	BICD2	BICD2	chr9	-	95473644	95477745	95473644	95475743	95477534	95477745	27	179	83	546	97	1916	125	4.16035962347e-08	7.44110035512e-07	0.123	0.269	-0.146
782	ZNF131	ZNF131	chr5	+	43161350	43162033	43161350	43161715	43161810	43162033	782	36	19	62	0	220	125	4.28275963582e-08	7.44724314451e-07	0.518	1.0	-0.482
451	MRPS21	MRPS21	chr1	+	150266261	150266869	150266261	150266318	150266754	150266869	451	791	203	648	295	561	125	4.57175511892e-08	7.73491541742e-07	0.465	0.329	0.136
626	OTUD5	OTUD5	chrX	-	48779302	48780572	48779302	48780187	48780413	48780572	626	1017	22	771	61	351	125	4.70363136218e-08	7.74861377033e-07	0.943	0.818	0.125
569	CTNNB1	CTNNB1	chr3	+	41280624	41281939	41280624	41280845	41281150	41281939	569	1548	338	871	310	430	125	5.21553896737e-08	8.37160870147e-07	0.571	0.45	0.121
830	ACBD5	ACBD5	chr10	-	27529247	27529808	27529247	27529413	27529602	27529808	830	74	17	43	56	314	125	5.67678143382e-08	8.88416294393e-07	0.634	0.234	0.4
46	C11orf98	C11orf98	chr11	-	62432320	62432688	62432320	62432445	62432602	62432688	46	68	341	21	391	282	125	6.27488974114e-08	9.58068531208e-07	0.081	0.023	0.058
1038	IL32	IL32	chr16	+	3117377	3117614	3117377	3117416	3117554	3117614	1038	63	227	81	799	263	125	1.00772409861e-07	1.50198877555e-06	0.117	0.046	0.071
673	TMEM41B	TMEM41B	chr11	-	9302200	9305140	9302200	9302588	9304917	9305140	673	882	32	2106	16	2454	125	1.71698157581e-07	2.49960573595e-06	0.584	0.87	-0.286
48	HNRNPM	HNRNPM	chr19	+	8530207	8530399	8530207	8530246	8530363	8530399	48	1063	632	1050	888	242	125	1.97879577279e-07	2.81528671311e-06	0.465	0.379	0.086
599	TGOLN2	TGOLN2	chr2	-	85553630	85554808	85553630	85553927	85554101	85554808	599	1105	32	986	81	299	125	2.85687069224e-07	3.97422456298e-06	0.935	0.836	0.099
31	ZFP36L1	ZFP36L1	chr14	-	69254371	69257209	69254371	69255526	69256243	69257209	31	3097	12	7079	103	842	125	3.67555694769e-07	5.00195358533e-06	0.975	0.911	0.064
314	IDH3G	IDH3G	chrX	-	153051220	153051727	153051220	153051428	153051666	153051727	314	115	200	65	275	363	125	6.14445755165e-07	8.18389452624e-06	0.165	0.075	0.09
539	URM1	URM1	chr9	+	131151539	131154295	131151539	131151588	131151944	131154295	539	46	238	18	364	481	125	7.47403297252e-07	9.74738466833e-06	0.048	0.013	0.035
568	CDCA8	CDCA8	chr1	+	38158072	38158456	38158072	38158250	38158347	38158456	568	301	18	212	49	222	125	8.0135170466e-07	1.02376768799e-05	0.904	0.709	0.195
15	EEF1B2	EEF1B2	chr2	+	207024317	207024783	207024317	207024408	207024636	207024783	15	842	57	327	59	353	125	9.05058300305e-07	1.13313299198e-05	0.84	0.662	0.178
590	NAP1L1	NAP1L1	chr12	-	76439162	76442244	76439162	76441498	76442172	76442244	590	2133	812	2153	609	799	125	1.43082038817e-06	1.75626188822e-05	0.291	0.356	-0.065
169	HMGN3	HMGN3	chr6	-	79910961	79912106	79910961	79911443	79912033	79912106	169	330	321	183	317	715	125	1.83333735249e-06	2.2070561205e-05	0.152	0.092	0.06
254	TMEM205	TMEM205	chr19	-	11456195	11456981	11456195	11456304	11456802	11456981	254	272	277	166	310	623	125	2.15491030597e-06	2.54523368215e-05	0.165	0.097	0.068
199	JUP	JUP	chr17	-	39910858	39912147	39910858	39911684	39911981	39912147	199	326	52	2858	898	422	125	2.59676166159e-06	2.92664383948e-05	0.65	0.485	0.165
208	MCM7	MCM7	chr7	-	99696645	99697026	99696645	99696826	99696901	99697026	208	84	1071	191	1297	200	125	2.55132027982e-06	2.92664383948e-05	0.047	0.084	-0.037
663	METTL5	METTL5	chr2	-	170680998	170681441	170680998	170681150	170681291	170681441	663	60	77	17	89	266	125	2.61808394586e-06	2.92664383948e-05	0.268	0.082	0.186
904	C14orf132	C14orf132	chr14	+	96552847	96560308	96552847	96553099	96559858	96560308	904	810	13	1262	0	6884	125	3.08589891873e-06	3.38907495285e-05	0.531	1.0	-0.469
410	CCDC107	CCDC107	chr9	+	35660742	35661500	35660742	35660855	35660936	35661500	410	228	30	344	119	206	125	3.90763539637e-06	4.21755130712e-05	0.822	0.637	0.185
784	SLC11A2	SLC11A2	chr12	-	51373565	51375586	51373565	51373841	51375421	51375586	784	438	19	619	2	1705	125	4.12762913204e-06	4.37948446891e-05	0.628	0.958	-0.33
592	CDK17	CDK17	chr12	-	96672038	96674663	96672038	96674057	96674585	96674663	592	177	59	167	131	653	125	4.76755743994e-06	4.97415159567e-05	0.365	0.196	0.169
216	DDIT3	DDIT3	chr12	-	57911051	57911536	57911051	57911378	57911488	57911536	216	85	0	46	12	235	125	4.87589071951e-06	5.0037829351e-05	1.0	0.671	0.329
829	RPL13	RPL13	chr16	+	89627985	89628159	89627985	89628006	89628147	89628159	829	7860	74	17995	298	266	125	6.11679270335e-06	6.17598747145e-05	0.98	0.966	0.014
399	ACAA1	ACAA1	chr3	-	38167652	38168191	38167652	38167832	38168000	38168191	399	65	122	44	225	293	125	7.20910824392e-06	7.16333612809e-05	0.185	0.077	0.108
219	DDIT3	DDIT3	chr12	-	57911051	57911536	57911051	57911207	57911488	57911536	219	203	82	138	17	406	125	9.1343171752e-06	8.93450398699e-05	0.433	0.714	-0.281
730	PSMD11	PSMD11	chr17	+	30807506	30810337	30807506	30807649	30807770	30810337	730	173	699	81	610	246	125	1.29465240518e-05	0.000124684985483	0.112	0.063	0.049
664	METTL5	METTL5	chr2	-	170680998	170681441	170680998	170681150	170681377	170681441	664	60	59	18	66	352	125	2.27405580298e-05	0.000215690747374	0.265	0.088	0.177
1033	LRSAM1	LRSAM1	chr9	+	130213764	130214363	130213764	130213948	130214207	130214363	1033	43	7	37	37	384	125	2.55676990755e-05	0.000238886263004	0.667	0.246	0.421
553	CIZ1	CIZ1	chr9	-	130940987	130941694	130940987	130941183	130941351	130941694	553	944	127	482	116	293	125	3.86955170798e-05	0.000356226377823	0.76	0.639	0.121
24	PTPMT1	PTPMT1	chr11	+	47586981	47587538	47586981	47587348	47587457	47587538	24	64	61	40	108	234	125	4.31594963936e-05	0.000391562967281	0.359	0.165	0.194
370	ZNRD1	ZNRD1	chr6	+	30029016	30029446	30029016	30029166	30029291	30029446	370	189	2	63	10	250	125	5.15642723048e-05	0.000461131920897	0.979	0.759	0.22
639	DCAF7	DCAF7	chr17	+	61666361	61671642	61666361	61666599	61671564	61671642	639	6511	33	7952	11	5090	125	6.0539924318e-05	0.000526361008654	0.829	0.947	-0.118
927	LRTOMT	LRTOMT	chr11	+	71805993	71807938	71805993	71806142	71806424	71807938	927	9	4	2	26	407	125	6.02637255515e-05	0.000526361008654	0.409	0.023	0.386
570	CTNNB1	CTNNB1	chr3	+	41280624	41281939	41280624	41280845	41281309	41281939	570	2846	484	1660	381	589	125	7.36006030368e-05	0.000631150376727	0.555	0.48	0.075
497	BET1L	BET1L	chr11	-	202923	205667	202923	205469	205610	205667	497	55	132	22	153	266	125	7.81614563505e-05	0.000661203671289	0.164	0.063	0.101
381	NGRN	NGRN	chr15	+	90808894	90809630	90808894	90809108	90809519	90809630	381	1784	20	1380	43	536	125	0.000102821586696	0.000858217510289	0.954	0.882	0.072
336	QSOX1	QSOX1	chr1	+	180165396	180167169	180165396	180165734	180166467	180167169	336	1957	182	2087	122	858	125	0.000112717856801	0.000928439188913	0.61	0.714	-0.104
791	VPS28	VPS28	chr8	-	145648983	145649515	145648983	145649305	145649423	145649515	791	48	127	49	314	243	125	0.000128791156789	0.00104705537857	0.163	0.074	0.089
200	CTPS1	CTPS1	chr1	+	41474330	41474562	41474330	41474386	41474465	41474562	200	22	343	8	563	204	125	0.000130565436104	0.00104787132053	0.038	0.009	0.029
124	DMAP1	DMAP1	chr1	+	44679124	44679530	44679124	44679199	44679380	44679530	124	134	17	67	30	306	125	0.000155083491148	0.00119854648714	0.763	0.477	0.286
41	MRPL52	MRPL52	chr14	+	23299091	23299319	23299091	23299149	23299261	23299319	41	88	44	51	68	237	125	0.000154375461461	0.00119854648714	0.513	0.283	0.23
959	CDK5RAP3	CDK5RAP3	chr17	+	46051765	46052703	46051765	46051814	46052524	46052703	959	379	105	736	329	835	125	0.00015361504568	0.00119854648714	0.351	0.251	0.1
952	PHF8	PHF8	chrX	-	53963112	53965679	53963112	53964492	53965594	53965679	952	452	3	413	19	1227	125	0.00021822534693	0.00166596423388	0.939	0.689	0.25
552	PML	PML	chr15	+	74326818	74328735	74326818	74326871	74327512	74328735	552	116	12	189	61	766	125	0.000264799716816	0.00199716412924	0.612	0.336	0.276
882	EARS2	EARS2	chr16	-	23533333	23535775	23533333	23534738	23534831	23535775	882	71	10	194	3	218	125	0.000323476648079	0.00241067121068	0.803	0.974	-0.171
856	SNHG8	SNHG8	chr4	+	119199916	119200292	119199916	119199947	119200098	119200292	856	96	0	169	17	276	125	0.000328297791202	0.00241781667403	1.0	0.818	0.182
154	RUSC1	RUSC1	chr1	+	155294892	155295281	155294892	155294969	155295106	155295281	154	18	90	7	169	262	125	0.00034442249484	0.00250707536942	0.087	0.019	0.068
479	FAM195B	FAM195B	chr17	-	79780236	79781187	79780236	79780783	79781084	79781187	479	1215	57	947	83	426	125	0.000386094897157	0.00277810811058	0.862	0.77	0.092
430	CCPG1	CCPG1	chr15	-	55647420	55653142	55647420	55648607	55651736	55653142	430	2132	139	396	9	3254	125	0.000494119295591	0.00351498498909	0.371	0.628	-0.257
209	MRPS12	MRPS12	chr19	+	39421593	39421983	39421593	39421811	39421915	39421983	209	96	102	27	70	229	125	0.00065517637768	0.00460831924076	0.339	0.174	0.165
268	NCDN	NCDN	chr1	+	36023392	36023824	36023392	36023484	36023756	36023824	268	40	11	9	15	397	125	0.000736426365125	0.0051222544952	0.534	0.159	0.375
907	DUSP22	DUSP22	chr6	+	348768	351355	348768	348841	350821	351355	907	919	23	663	40	2105	125	0.000785143980299	0.00540110034799	0.704	0.496	0.208
494	ATP2A2	ATP2A2	chr12	+	110784005	110788897	110784005	110784126	110788096	110788897	494	7890	2	7749	15	4095	125	0.000873889237741	0.00594624633506	0.992	0.94	0.052
788	ATXN2L	ATXN2L	chr16	+	28847253	28848558	28847253	28847443	28848071	28848558	788	545	12	528	34	753	125	0.000890185560533	0.00599200173004	0.883	0.721	0.162
195	ARL6IP4	ARL6IP4	chr12	+	123467015	123467460	123467015	123467085	123467166	123467460	195	97	819	70	1010	206	125	0.00103177655199	0.00686851880444	0.067	0.04	0.027
675	RABGGTA	RABGGTA	chr14	-	24740318	24740833	24740318	24740375	24740692	24740833	675	29	9	50	59	442	125	0.00104234710291	0.00686851880444	0.477	0.193	0.284
636	ARMCX6	ARMCX6	chrX	-	100870107	100871756	100870107	100870750	100871661	100871756	636	496	141	285	129	1036	125	0.00118127725827	0.00770291212164	0.298	0.21	0.088
818	PCID2	PCID2	chr13	-	113831852	113832601	113831852	113832290	113832487	113832601	818	374	16	278	32	322	125	0.00131340337472	0.00847619085129	0.901	0.771	0.13
376	ZNRD1	ZNRD1	chr6	+	30029016	30029446	30029016	30029175	30029291	30029446	376	188	40	63	33	241	125	0.00133857960624	0.00855051870925	0.709	0.498	0.211
7	AKAP8L	AKAP8L	chr19	-	15514285	15514526	15514285	15514366	15514468	15514526	7	352	17	260	33	227	125	0.00138772971504	0.00877493739005	0.919	0.813	0.106
405	SCRN2	SCRN2	chr17	-	45915046	45915816	45915046	45915368	45915635	45915816	405	44	12	116	92	392	125	0.00150312587347	0.00940956796792	0.539	0.287	0.252
732	GMPR2	GMPR2	chr14	+	24707451	24708447	24707451	24707611	24707794	24708447	732	32	93	32	227	308	125	0.00154642874563	0.00958479598777	0.123	0.054	0.069
777	SLC39A7	SLC39A7	chr6	+	33168602	33169433	33168602	33168715	33169018	33169433	777	1457	89	933	93	428	125	0.00156819256229	0.00962439749013	0.827	0.746	0.081
765	MFSD11	MFSD11	chr17	+	74733582	74734530	74733582	74734247	74734363	74734530	765	42	13	20	24	241	125	0.0017547883989	0.010665024638	0.626	0.302	0.324
747	CIART	CIART	chr1	+	150254942	150256043	150254942	150255028	150255871	150256043	747	37	14	78	6	968	125	0.00183756198251	0.0110607096255	0.254	0.627	-0.373
447	FAM127B	FAM127B	chrX	-	134184962	134186221	134184962	134185398	134185946	134186221	447	625	100	1061	107	673	125	0.00195647455566	0.0116643149699	0.537	0.648	-0.111
480	ABLIM3	ABLIM3	chr5	+	148521045	148521671	148521045	148521217	148521571	148521671	480	22	11	18	37	479	125	0.00210011354295	0.0122866455877	0.343	0.113	0.23
983	SMARCC2	SMARCC2	chr12	-	56558086	56558515	56558086	56558152	56558431	56558515	983	252	0	361	11	404	125	0.00209434214504	0.0122866455877	1.0	0.91	0.09
190	ERCC2	ERCC2	chr19	-	45873390	45873845	45873390	45873490	45873793	45873845	190	23	34	3	27	428	125	0.00220277512779	0.0127679373148	0.165	0.031	0.134
580	SRSF8	SRSF8	chr11	+	94800040	94804387	94800040	94801346	94801817	94804387	580	119	19	639	39	596	125	0.00229657891638	0.0131895266207	0.568	0.775	-0.207
1053	MIR22HG	MIR22HG	chr17	-	1614797	1617308	1614797	1615693	1616996	1617308	1053	866	6	926	23	1428	125	0.0024576748732	0.0139864042784	0.927	0.779	0.148
789	ATXN2L	ATXN2L	chr16	+	28847253	28848558	28847253	28847443	28848048	28848558	789	505	50	449	79	730	125	0.00251981849601	0.0142108682748	0.634	0.493	0.141
947	BAD	BAD	chr11	-	64051653	64052176	64051653	64051848	64052102	64052176	947	42	68	22	89	379	125	0.00262089608555	0.0146489370496	0.169	0.075	0.094
244	NR2C2AP	NR2C2AP	chr19	-	19312219	19312850	19312219	19312372	19312739	19312850	244	480	1	730	15	492	125	0.00273796982311	0.0151678682236	0.992	0.925	0.067
104	SLC33A1	SLC33A1	chr3	-	155544300	155546166	155544300	155544608	155545970	155546166	104	898	40	557	9	1487	125	0.00314521939344	0.0171254348173	0.654	0.839	-0.185
120	KAT8	KAT8	chr16	+	31142066	31142714	31142066	31142221	31142515	31142714	120	6	48	31	66	419	125	0.00314604633226	0.0171254348173	0.036	0.123	-0.087
612	NSUN5	NSUN5	chr7	-	72716512	72717737	72716512	72717521	72717596	72717737	612	57	7	39	19	200	125	0.00340107754571	0.0183540908932	0.836	0.562	0.274
994	SMOX	SMOX	chr20	+	4162735	4163495	4162735	4162970	4163129	4163495	994	184	4	474	39	284	125	0.00361040174643	0.0193171922501	0.953	0.843	0.11
1052	SLC10A3	SLC10A3	chrX	-	153715644	153717421	153715644	153716835	153716922	153717421	1052	211	5	194	18	212	125	0.00404119043002	0.021438857705	0.961	0.864	0.097
1034	RELL2	RELL2	chr5	+	141016516	141017976	141016516	141017308	141017736	141017976	1034	39	5	15	11	553	125	0.00412710563331	0.0217106565248	0.638	0.236	0.402
452	SSSCA1	SSSCA1	chr11	+	65337929	65338226	65337929	65337981	65338074	65338226	452	24	32	25	91	218	125	0.00464399647372	0.0242261816046	0.301	0.136	0.165
733	GMPR2	GMPR2	chr14	+	24702077	24702546	24702077	24702183	24702424	24702546	733	57	3	110	27	366	125	0.0048292464559	0.0249843659619	0.866	0.582	0.284
253	TMEM205	TMEM205	chr19	-	11456195	11456981	11456195	11456304	11456683	11456981	253	223	30	160	7	504	125	0.0049880140019	0.0255645983509	0.648	0.85	-0.202
783	ZNF131	ZNF131	chr5	+	43161350	43162033	43161350	43161708	43161810	43162033	783	36	59	66	49	227	125	0.0050230760338	0.0255645983509	0.251	0.426	-0.175
181	BCKDHB	BCKDHB	chr6	+	81053380	81055987	81053380	81053529	81055691	81055987	181	236	10	511	54	2287	125	0.00509590220941	0.0257260869604	0.563	0.341	0.222
879	HRAS	HRAS	chr11	-	532241	532755	532241	532522	532630	532755	879	60	551	35	591	233	125	0.00528592807721	0.0264719278107	0.055	0.031	0.024
795	EDEM2	EDEM2	chr20	-	33734627	33735161	33734627	33734738	33734954	33735161	795	4	37	30	67	341	125	0.00569565900844	0.0282974804705	0.038	0.141	-0.103
846	RANBP6	RANBP6	chr9	-	6011018	6015640	6011018	6014356	6015471	6015640	846	779	3	625	12	1240	125	0.00587483617736	0.0289578539136	0.963	0.84	0.123
398	NSUN5P1	NSUN5P1	chr7	+	75044869	75045469	75044869	75045056	75045258	75045469	398	45	11	126	8	327	125	0.0073013894152	0.035587969492	0.61	0.858	-0.248
649	SHISA5	SHISA5	chr3	-	48509196	48510972	48509196	48510585	48510759	48510972	649	19	262	10	393	299	125	0.00733362310618	0.035587969492	0.029	0.011	0.018
545	PARG	PARG	chr10	-	51026320	51027540	51026320	51027112	51027323	51027540	545	117	13	155	4	336	125	0.00740201608325	0.0356435543701	0.77	0.935	-0.165
312	KIAA0141	KIAA0141	chr5	+	141318085	141321612	141318085	141318325	141319118	141321612	312	322	5	328	18	918	125	0.00770218539184	0.0368058630175	0.898	0.713	0.185
56	AP1G2	AP1G2	chr14	-	24035024	24035369	24035024	24035101	24035272	24035369	56	60	47	128	182	296	125	0.0084025788515	0.0398485936442	0.35	0.229	0.121
749	PQLC2	PQLC2	chr1	+	19638739	19639383	19638739	19638852	19639222	19639383	749	32	2	10	6	495	125	0.00869912994013	0.0409447770114	0.802	0.296	0.506
641	ZNHIT6	ZNHIT6	chr1	-	86173311	86174116	86173311	86173619	86173736	86174116	641	311	0	401	9	242	125	0.00902974402825	0.0421837295648	1.0	0.958	0.042
858	TRIM52-AS1	TRIM52-AS1	chr5	+	180690628	180691567	180690628	180690767	180691052	180691567	858	163	28	96	5	410	125	0.00913290386986	0.0423496135002	0.64	0.854	-0.214
29	EFHC1	EFHC1	chr6	+	52317485	52319085	52317485	52317635	52318892	52319085	29	60	27	124	24	1382	125	0.00920162966724	0.042354560086	0.167	0.318	-0.151
712	MICAL2	MICAL2	chr11	+	12281341	12285337	12281341	12281444	12284026	12285337	712	4490	26	5944	15	2707	125	0.00932920681063	0.0426283464486	0.889	0.948	-0.059
32	RANGRF	RANGRF	chr17	+	8192575	8193409	8192575	8192732	8192820	8193409	32	29	108	21	175	213	125	0.0096067933741	0.0435786424071	0.136	0.066	0.07
1029	ARHGDIA	ARHGDIA	chr17	-	79827205	79827501	79827205	79827282	79827417	79827501	1029	22	1028	11	1354	260	125	0.00992685051786	0.0447065354258	0.01	0.004	0.006
239	KDM2B	KDM2B	chr12	-	121866899	121868272	121866899	121867966	121868144	121868272	239	235	10	271	2	303	125	0.0102812650967	0.0459719425038	0.906	0.982	-0.076
996	FXYD5	FXYD5	chr19	+	35645671	35646514	35645671	35645772	35646453	35646514	996	75	62	44	70	806	125	0.0109408641864	0.0485743331964	0.158	0.089	0.069
92	THYN1	THYN1	chr11	-	134122733	134123260	134122733	134122810	134123120	134123260	92	99	54	87	84	435	125	0.0121307875056	0.0534779787219	0.345	0.229	0.116
899	RUFY1	RUFY1	chr5	+	178986692	178987199	178986692	178986836	178987025	178987199	899	88	3	28	6	314	125	0.0124825950129	0.0546440872593	0.921	0.65	0.271
299	NFKBIB	NFKBIB	chr19	+	39398038	39399534	39398038	39398299	39399370	39399534	299	848	42	629	53	1196	125	0.012683151623	0.0548677973988	0.678	0.554	0.124
34	RANGRF	RANGRF	chr17	+	8192575	8193409	8192575	8192732	8193130	8193409	34	203	18	281	9	523	125	0.0127966428438	0.0548677973988	0.729	0.882	-0.153
831	FZD6	FZD6	chr8	+	104312183	104312512	104312183	104312312	104312427	104312512	831	147	0	326	11	240	125	0.0127479445595	0.0548677973988	1.0	0.939	0.061
915	NF2	NF2	chr22	+	30079008	30079904	30079008	30079053	30079689	30079904	915	8	0	10	9	761	125	0.0132351717106	0.0563620237472	1.0	0.154	0.846
315	NT5C3B	NT5C3B	chr17	-	39992110	39992523	39992110	39992209	39992433	39992523	315	27	4	13	10	349	125	0.0137136256904	0.0568525144516	0.707	0.318	0.389
403	DFFA	DFFA	chr1	-	10520602	10523266	10520602	10521759	10523114	10523266	403	414	117	617	122	1480	125	0.0136716665523	0.0568525144516	0.23	0.299	-0.069
489	STX10	STX10	chr19	-	13254871	13255485	13254871	13255300	13255390	13255485	489	28	225	15	270	215	125	0.0135769717938	0.0568525144516	0.067	0.031	0.036
8	DNPH1	DNPH1	chr6	-	43193366	43193881	43193366	43193619	43193770	43193881	8	66	194	80	376	276	125	0.0135474405127	0.0568525144516	0.134	0.088	0.046
854	GLG1	GLG1	chr16	-	74481325	74487232	74481325	74486029	74487068	74487232	854	1008	21	2525	25	1164	125	0.0151527625749	0.062405456394	0.838	0.916	-0.078
128	PPCS	PPCS	chr1	+	42922164	42923021	42922164	42922299	42922917	42923021	128	165	16	209	42	743	125	0.0161502536703	0.0658017966152	0.634	0.456	0.178
736	SNHG7	SNHG7	chr9	-	139619045	139619562	139619045	139619391	139619506	139619562	736	811	66	441	57	240	125	0.0161876624261	0.0658017966152	0.865	0.801	0.064
708	OXSM	OXSM	chr3	+	25832480	25833488	25832480	25832806	25833260	25833488	708	149	5	156	0	579	125	0.0166641000383	0.0673014620902	0.865	1.0	-0.135
771	TCEB2	TCEB2	chr16	-	2821414	2822103	2821414	2821605	2821994	2822103	771	629	4	514	12	514	125	0.0168505203869	0.0676181138603	0.975	0.912	0.063
767	SS18L1	SS18L1	chr20	+	60754237	60757566	60754237	60754412	60755224	60757566	767	291	9	249	1	937	125	0.0174327323157	0.0695088562397	0.812	0.971	-0.159
937	GCDH	GCDH	chr19	+	13002300	13002788	13002300	13002336	13002644	13002788	937	10	25	6	57	433	125	0.0183464525926	0.072689109639	0.104	0.029	0.075
620	ZNF248	ZNF248	chr10	-	38117692	38122044	38117692	38120240	38121952	38122044	620	135	30	124	12	1837	125	0.0186240723245	0.0733249639946	0.234	0.413	-0.179
196	ACTG1	ACTG1	chr17	-	79476996	79477859	79476996	79477355	79477504	79477859	196	33546	264	68565	447	274	125	0.0208293142692	0.0805647645409	0.983	0.986	-0.003
527	SNX21	SNX21	chr20	+	44469277	44471914	44469277	44469419	44470671	44471914	527	616	0	450	4	1377	125	0.0209777262303	0.0805647645409	1.0	0.911	0.089
819	GLIDR	GLIDR	chr9	-	41952705	41954633	41952705	41953779	41954503	41954633	819	39	11	17	15	849	125	0.0209259712862	0.0805647645409	0.343	0.143	0.2
96	MTF2	MTF2	chr1	+	93575786	93575985	93575786	93575803	93575883	93575985	96	71	0	92	6	205	125	0.020974741707	0.0805647645409	1.0	0.903	0.097
608	MAP3K12	MAP3K12	chr12	-	53880730	53881212	53880730	53880939	53881038	53881212	608	68	5	41	11	224	125	0.0213159633743	0.0813645919043	0.884	0.675	0.209
194	WRAP53	WRAP53	chr17	+	7591666	7592397	7591666	7591879	7591965	7592397	194	10	22	65	55	211	125	0.0216727530098	0.082225111419	0.212	0.412	-0.2
339	TMEM9	TMEM9	chr1	-	201122985	201123683	201122985	201123087	201123275	201123683	339	16	6	15	21	313	125	0.0225889357478	0.0851847817959	0.516	0.222	0.294
206	HNRNPLL	HNRNPLL	chr2	-	38829579	38830178	38829579	38829742	38829998	38830178	206	34	6	25	15	381	125	0.0234476609011	0.0878936270904	0.65	0.354	0.296
112	C2CD5	C2CD5	chr12	-	22696994	22697480	22696994	22697113	22697253	22697480	112	11	21	8	51	265	125	0.0242579343298	0.0903896838718	0.198	0.069	0.129
596	QKI	QKI	chr6	+	163984451	163999628	163984451	163984751	163985698	163999628	596	60	9	50	20	1072	125	0.0247510243903	0.09168130928	0.437	0.226	0.211
919	EFEMP2	EFEMP2	chr11	-	65633911	65634550	65633911	65634183	65634315	65634550	919	44	6	106	39	257	125	0.0255876787755	0.0942228641968	0.781	0.569	0.212
510	ZBTB7B	ZBTB7B	chr1	+	154975105	154975419	154975105	154975162	154975318	154975419	510	5	11	12	5	281	125	0.027385924392	0.100254904499	0.168	0.516	-0.348
806	HES4	HES4	chr1	-	935071	935552	935071	935167	935245	935552	806	4	19	35	49	203	125	0.0284768753607	0.10304349119	0.115	0.305	-0.19
808	ZFAND2B	ZFAND2B	chr2	+	220071505	220071764	220071505	220071567	220071691	220071764	808	29	2	17	7	249	125	0.0284539979775	0.10304349119	0.879	0.549	0.33
600	ENOSF1	ENOSF1	chr18	-	670323	674406	670323	673076	674160	674406	600	1989	12	2413	30	1209	125	0.0291309933214	0.104804608156	0.945	0.893	0.052
425	COCH	COCH	chr14	+	31343740	31344178	31343740	31343797	31344121	31344178	425	40	3	11	5	449	125	0.0293423098063	0.104961633936	0.788	0.38	0.408
746	CIART	CIART	chr1	+	150254942	150256043	150254942	150255028	150255617	150256043	746	13	3	56	1	714	125	0.0296168285125	0.105341674141	0.431	0.907	-0.476
961	FAM96B	FAM96B	chr16	-	66967889	66968326	66967889	66968069	66968159	66968326	961	125	13	148	5	215	125	0.0301118944582	0.106497434637	0.848	0.945	-0.097
906	C5orf24	C5orf24	chr5	+	134190587	134195425	134190587	134191017	134193046	134195425	906	2217	24	2141	40	2154	125	0.0338447005966	0.11902686839	0.843	0.756	0.087
93	THYN1	THYN1	chr11	-	134122733	134123260	134122733	134122810	134123192	134123260	93	101	18	90	32	507	125	0.0340961670871	0.119241344115	0.58	0.409	0.171
332	SPIN2B	SPIN2B	chrX	-	57146114	57147064	57146114	57146534	57146837	57147064	332	63	2	43	7	428	125	0.0350908862122	0.122038304271	0.902	0.642	0.26
304	CREBZF	CREBZF	chr11	-	85368607	85373501	85368607	85371641	85373432	85373501	304	815	16	560	22	1916	125	0.0373804917602	0.128856607689	0.769	0.624	0.145
935	ZNF438	ZNF438	chr10	-	31137459	31139296	31137459	31138372	31139150	31139296	935	104	6	124	1	903	125	0.0374631031938	0.128856607689	0.706	0.945	-0.239
704	POFUT2	POFUT2	chr21	-	46683842	46687628	46683842	46685550	46687504	46687628	704	80	125	71	70	2079	125	0.0381347031042	0.130449858706	0.037	0.057	-0.02
886	CSTF3	CSTF3	chr11	-	33162976	33163532	33162976	33163308	33163430	33163532	886	31	213	29	351	247	125	0.0394031850524	0.134056488276	0.069	0.04	0.029
965	NGDN	NGDN	chr14	+	23946711	23947402	23946711	23946769	23947215	23947402	965	17	226	22	145	571	125	0.0400575454716	0.135546072785	0.016	0.032	-0.016
308	LPPR3	LPPR3	chr19	-	814433	814749	814433	814607	814691	814749	308	0	4	2	0	209	125	0.0403892673625	0.135714212719	0.0	1.0	-1.0
980	ST3GAL1	ST3GAL1	chr8	-	134487961	134488843	134487961	134488317	134488520	134488843	980	40	27	138	50	328	125	0.0405408271222	0.135714212719	0.361	0.513	-0.152
720	R3HCC1	R3HCC1	chr8	+	23147378	23147982	23147378	23147732	23147847	23147982	720	429	9	290	1	240	125	0.0412488494809	0.13734989242	0.961	0.993	-0.032
790	ATXN2L	ATXN2L	chr16	+	28847253	28848558	28847253	28847497	28848048	28848558	790	471	6	417	14	676	125	0.0420954470929	0.139427248043	0.936	0.846	0.09
713	MICAL2	MICAL2	chr11	+	12284026	12285337	12284026	12284084	12285106	12285337	713	2071	7	2789	2	1147	125	0.0432872721822	0.141134543677	0.97	0.993	-0.023
734	CCDC125	CCDC125	chr5	-	68616063	68616407	68616063	68616172	68616291	68616407	734	48	9	74	4	244	125	0.043233473982	0.141134543677	0.732	0.905	-0.173
850	PIGO	PIGO	chr9	-	35091236	35092764	35091236	35091288	35092539	35092764	850	270	5	1036	46	1376	125	0.0431737619007	0.141134543677	0.831	0.672	0.159
630	AMZ2	AMZ2	chr17	+	66244144	66244846	66244144	66244199	66244780	66244846	630	340	0	336	4	706	125	0.0438965669043	0.142379538249	1.0	0.937	0.063
929	ZSWIM7	ZSWIM7	chr17	-	15879874	15881477	15879874	15881227	15881357	15881477	929	43	20	133	31	255	125	0.0444874721305	0.143552358524	0.513	0.678	-0.165
236	SPNS1	SPNS1	chr16	+	28986095	28986713	28986095	28986421	28986508	28986713	236	27	0	58	7	212	125	0.0473630544892	0.152047549283	1.0	0.83	0.17
532	PRAME	PRAME	chr22	-	22899231	22900000	22899231	22899350	22899964	22900000	532	2	9	2	0	739	125	0.0483811542431	0.154523482429	0.036	1.0	-0.964
151	TREX1	TREX1	chr3	+	48506918	48509044	48506918	48507708	48508028	48509044	151	45	59	18	46	445	125	0.0487803416886	0.154690989883	0.176	0.099	0.077
621	UBE2V1	UBE2V1	chr20	-	48713019	48713357	48713019	48713071	48713208	48713357	621	15	0	14	4	262	125	0.0489278210812	0.154690989883	1.0	0.625	0.375
90	BOLA3-AS1	BOLA3-AS1	chr2	+	74375107	74375605	74375107	74375350	74375476	74375605	90	31	0	45	5	251	125	0.0500226714837	0.157357750496	1.0	0.818	0.182
43	MRPL52	MRPL52	chr14	+	23299091	23299319	23299091	23299157	23299258	23299319	43	84	7	48	11	226	125	0.0504149074087	0.157798660189	0.869	0.707	0.162
1056	ZNF12	ZNF12	chr7	-	6728063	6732334	6728063	6732118	6732232	6732334	1056	119	8	44	0	239	125	0.0507892415704	0.15817942897	0.886	1.0	-0.114
611	NSUN5	NSUN5	chr7	-	72716512	72717737	72716512	72717526	72717596	72717737	611	35	152	26	195	195	125	0.0515131639997	0.159639805266	0.129	0.079	0.05
457	CBS	CBS	chr21	-	44473300	44474093	44473300	44473757	44473971	44474093	457	79	2	760	64	339	125	0.0529159262977	0.162379264031	0.936	0.814	0.122
558	TRIM13	TRIM13	chr13	+	50571142	50571899	50571142	50571352	50571802	50571899	558	23	17	45	14	575	125	0.0526590999971	0.162379264031	0.227	0.411	-0.184
109	CPT1B	CPT1B	chr22	-	51007289	51007850	51007289	51007510	51007764	51007850	109	5	1	4	8	379	125	0.0559638078552	0.170894359597	0.623	0.142	0.481
341	TMEM9	TMEM9	chr1	-	201122985	201123683	201122985	201123087	201123489	201123683	341	16	0	16	4	527	125	0.0570836703775	0.173467852701	1.0	0.487	0.513
963	RBM19	RBM19	chr12	-	114259858	114261126	114259858	114260451	114261013	114261126	963	207	44	148	18	687	125	0.0579075374549	0.175121345153	0.461	0.599	-0.138
604	PRKD2	PRKD2	chr19	-	47219387	47220384	47219387	47219792	47220207	47220384	604	89	0	261	8	540	125	0.0583064412662	0.175479962657	1.0	0.883	0.117
111	TRMT112	TRMT112	chr11	-	64083963	64084619	64083963	64084440	64084529	64084619	111	61	899	75	1555	214	125	0.0586710916047	0.175732551888	0.038	0.027	0.011
798	UHRF1	UHRF1	chr19	+	4910378	4911050	4910378	4910506	4910887	4911050	798	21	2	18	8	506	125	0.0589723996776	0.175793915229	0.722	0.357	0.365
582	TP73-AS1	TP73-AS1	chr1	-	3652547	3656951	3652547	3655077	3656796	3656951	582	590	20	451	27	1844	125	0.0594451713997	0.175950691081	0.667	0.531	0.136
691	MOGS	MOGS	chr2	-	74692022	74692537	74692022	74692114	74692440	74692537	691	25	1	43	10	451	125	0.0595871349987	0.175950691081	0.874	0.544	0.33
464	VAMP1	VAMP1	chr12	-	6571403	6574107	6571403	6572008	6574055	6574107	464	375	6	181	0	2172	125	0.0599893543668	0.176306741003	0.782	1.0	-0.218
968	NFATC4	NFATC4	chr14	+	24845499	24848811	24845499	24846084	24846843	24848811	968	99	25	115	15	884	125	0.0609612800235	0.178325987358	0.359	0.52	-0.161
684	SNHG10	SNHG10	chr14	-	95999248	96001209	95999248	95999398	96000029	96001209	684	16	28	34	28	756	125	0.0621683375068	0.180173052219	0.086	0.167	-0.081
914	NEIL2	NEIL2	chr8	+	11627171	11627844	11627171	11627300	11627682	11627844	914	43	0	17	2	507	125	0.0620789904594	0.180173052219	1.0	0.677	0.323
49	SLC30A7	SLC30A7	chr1	+	101440365	101447311	101440365	101440458	101440774	101447311	49	92	16	95	31	441	125	0.0625807105149	0.180532372269	0.62	0.465	0.155
296	NEK1	NEK1	chr4	-	170533170	170533778	170533170	170533294	170533372	170533778	296	17	9	20	27	203	125	0.0650628728111	0.186831919173	0.538	0.313	0.225
19	TP53I3	TP53I3	chr2	-	24307058	24308085	24307058	24307201	24307600	24308085	19	42	45	98	64	524	125	0.0660977990931	0.188937087819	0.182	0.268	-0.086
435	RPRD2	RPRD2	chr1	+	150443036	150449041	150443036	150444218	150444358	150449041	435	130	13	294	14	265	125	0.0691066697588	0.196537138821	0.825	0.908	-0.083
775	REC8	REC8	chr14	+	24641233	24641817	24641233	24641574	24641675	24641817	775	37	26	271	310	226	125	0.0693845170598	0.196537138821	0.44	0.326	0.114
162	DKC1	DKC1	chrX	+	154002876	154003548	154002876	154002980	154003469	154003548	162	35	427	19	394	614	125	0.0709230992643	0.198431391854	0.016	0.01	0.006
395	EGR2	EGR2	chr10	-	64575620	64576126	64575620	64575829	64576012	64576126	395	8	0	8	4	308	125	0.0712360001089	0.198431391854	1.0	0.448	0.552
671	TK2	TK2	chr16	-	66582880	66584315	66582880	66582912	66583840	66584315	671	14	7	29	4	1053	125	0.0713211871681	0.198431391854	0.192	0.463	-0.271
717	ZNF747	ZNF747	chr16	-	30545517	30546291	30545517	30545631	30545771	30546291	717	1	3	14	4	265	125	0.0704444982943	0.198431391854	0.136	0.623	-0.487
751	CDKN1C	CDKN1C	chr11	-	2905899	2906995	2905899	2906696	2906863	2906995	751	4	4	2	13	292	125	0.0748945495355	0.206537392111	0.3	0.062	0.238
815	SNRNP27	SNRNP27	chr2	+	70131385	70132368	70131385	70131557	70131643	70132368	815	239	26	165	9	211	125	0.0747572489805	0.206537392111	0.845	0.916	-0.071
436	ZNF767P	ZNF767P	chr7	-	149244244	149246465	149244244	149244867	149246283	149246465	436	312	2	133	4	1541	125	0.0767418907453	0.210703612309	0.927	0.73	0.197
1046	AGER	AGER	chr6	-	32151657	32152099	32151657	32151764	32151947	32152099	1046	16	0	27	5	308	125	0.0774721630699	0.211731256542	1.0	0.687	0.313
59	MRPL30	MRPL30	chr2	+	99812035	99816020	99812035	99812219	99813616	99816020	59	1880	29	1215	10	1522	125	0.0777926341927	0.211731256542	0.842	0.909	-0.067
624	PHPT1	PHPT1	chr9	+	139744464	139745012	139744464	139744589	139744954	139745012	624	77	1	84	6	490	125	0.0786034680058	0.213011995548	0.952	0.781	0.171
309	AMBRA1	AMBRA1	chr11	-	46563494	46564948	46563494	46564531	46564801	46564948	309	47	49	48	29	395	125	0.0802787656901	0.216614255698	0.233	0.344	-0.111
862	OXLD1	OXLD1	chr17	-	79632065	79633667	79632065	79632614	79633175	79633667	862	155	12	234	8	686	125	0.0813188644663	0.218479009253	0.702	0.842	-0.14
1026	ORC2	ORC2	chr2	-	201778017	201778715	201778017	201778136	201778653	201778715	1026	17	89	8	91	642	125	0.082464678872	0.219671867974	0.036	0.017	0.019
33	RANGRF	RANGRF	chr17	+	8192820	8193409	8192820	8192906	8193130	8193409	33	193	63	292	130	349	125	0.0822830621033	0.219671867974	0.523	0.446	0.077
409	C11orf49	C11orf49	chr11	+	47182677	47183798	47182677	47182741	47183014	47183798	409	56	61	48	82	398	125	0.0836463006092	0.221875356701	0.224	0.155	0.069
660	ZWINT	ZWINT	chr10	-	58117198	58118220	58117198	58117946	58118137	58118220	660	173	573	215	581	316	125	0.0855741113939	0.226031197184	0.107	0.128	-0.021
561	TMEM175	TMEM175	chr4	+	941903	942403	941903	941942	942198	942403	561	15	0	13	3	381	125	0.0862788295633	0.226935072717	1.0	0.587	0.413
554	PPP2R2B	PPP2R2B	chr5	-	146257564	146258348	146257564	146257758	146258153	146258348	554	1	3	10	3	520	125	0.0872716937278	0.228586109931	0.074	0.445	-0.371
241	TSSC4	TSSC4	chr11	+	2423840	2425108	2423840	2423882	2424074	2425108	241	601	19	381	21	317	125	0.0882119279415	0.230086112047	0.926	0.877	0.049
180	TRIM5	TRIM5	chr11	-	5684424	5686912	5684424	5686625	5686885	5686912	180	10	68	8	128	385	125	0.0885808216056	0.230089603009	0.046	0.02	0.026
1009	WDR89	WDR89	chr14	-	64108016	64108641	64108016	64108125	64108521	64108641	1009	9	0	7	3	521	125	0.0900150209935	0.232848773314	1.0	0.359	0.641
217	DDIT3	DDIT3	chr12	-	57911051	57911536	57911051	57911325	57911488	57911536	217	112	0	61	2	288	125	0.09058361171	0.233355312471	1.0	0.93	0.07
589	HCFC1R1	HCFC1R1	chr16	-	3073233	3073531	3073233	3073362	3073474	3073531	589	14	19	68	175	237	125	0.100181120417	0.255972985229	0.28	0.17	0.11
942	ZNF154	ZNF154	chr19	-	58207642	58214156	58207642	58212513	58212605	58214156	942	2	0	1	4	217	125	0.100019643025	0.255972985229	1.0	0.126	0.874
334	SF1	SF1	chr11	-	64532075	64533627	64532075	64532990	64533422	64533627	334	417	0	870	6	557	125	0.101780828667	0.259003246933	1.0	0.97	0.03
197	KIF18B	KIF18B	chr17	-	43002078	43003867	43002078	43003554	43003781	43003867	197	342	17	271	23	352	125	0.105363550337	0.267034747008	0.877	0.807	0.07
997	USP20	USP20	chr9	+	132642391	132644117	132642391	132642568	132642745	132644117	997	23	14	15	20	302	125	0.105927537216	0.267381606037	0.405	0.237	0.168
602	NSD1	NSD1	chr5	+	176562087	176563031	176562087	176562201	176562941	176563031	602	159	26	253	62	865	125	0.107940950285	0.271369617986	0.469	0.371	0.098
969	NFATC4	NFATC4	chr14	+	24845499	24848811	24845499	24845760	24846843	24848811	969	170	3	204	10	1208	125	0.108715622307	0.272223918257	0.854	0.679	0.175
103	RECQL	RECQL	chr12	-	21654103	21654603	21654103	21654149	21654346	21654603	103	309	34	104	19	322	125	0.109165329815	0.272260942088	0.779	0.68	0.099
557	TRIM13	TRIM13	chr13	+	50571142	50571899	50571142	50571267	50571802	50571899	557	28	21	50	20	660	125	0.111857641934	0.277868586709	0.202	0.321	-0.119
863	OXLD1	OXLD1	chr17	-	79632065	79633667	79632065	79632614	79633306	79633667	863	192	2	290	0	817	125	0.112997575915	0.279590840011	0.936	1.0	-0.064
888	CTNS	CTNS	chr17	+	3563529	3566397	3563529	3563644	3563910	3566397	888	118	7	112	14	391	125	0.117449369291	0.289461831402	0.843	0.719	0.124
817	PCID2	PCID2	chr13	-	113831852	113832601	113831852	113832322	113832487	113832601	817	362	42	258	43	290	125	0.120331311116	0.295401571602	0.788	0.721	0.067
424	RPRD1A	RPRD1A	chr18	-	33569786	33573263	33569786	33570558	33573064	33573263	424	2848	8	2313	13	2631	125	0.121231514805	0.296448938547	0.944	0.894	0.05
380	MSH2	MSH2	chr2	+	47630205	47630541	47630205	47630314	47630498	47630541	380	189	0	194	3	309	125	0.122111427346	0.297438729644	1.0	0.963	0.037
159	ELP5	ELP5	chr17	+	7161906	7163259	7161906	7162002	7162889	7163259	159	189	2	249	0	1012	125	0.123573941727	0.299834447756	0.921	1.0	-0.079
264	PIN1	PIN1	chr19	+	9959765	9960365	9959765	9959877	9960208	9960365	264	730	10	679	17	456	125	0.130671613857	0.315831777122	0.952	0.916	0.036
306	CREBZF	CREBZF	chr11	-	85374567	85376182	85374567	85374645	85374858	85376182	306	186	44	158	53	338	125	0.131512671155	0.316642046704	0.61	0.524	0.086
153	TRO	TRO	chrX	+	54955035	54957464	54955035	54955143	54957173	54957464	153	595	6	188	5	2155	125	0.133285199249	0.318797953858	0.852	0.686	0.166
495	TCF3	TCF3	chr19	-	1609288	1611848	1609288	1611368	1611702	1611848	495	917	211	945	184	459	125	0.133426619666	0.318797953858	0.542	0.583	-0.041
441	C1QTNF6	C1QTNF6	chr22	-	37576205	37578775	37576205	37576907	37578191	37578775	441	64	0	856	22	1409	125	0.139288673732	0.331538820366	1.0	0.775	0.225
593	KCNC4	KCNC4	chr1	+	110774842	110776674	110774842	110775219	110775532	110776674	593	23	2	210	4	438	125	0.140548808662	0.333271038721	0.766	0.937	-0.171
467	RND3	RND3	chr2	-	151343781	151344209	151343781	151343969	151344062	151344209	467	33	45	92	185	218	125	0.142915787238	0.336335649665	0.296	0.222	0.074
559	ATP6V0B	ATP6V0B	chr1	+	44442697	44443972	44442697	44442888	44443652	44443972	559	194	1498	79	753	889	125	0.142545727919	0.336335649665	0.018	0.015	0.003
1008	BDNF	BDNF	chr11	-	27676441	27681196	27676441	27680132	27680366	27681196	1008	9	1	6	4	359	125	0.145150376462	0.337784890949	0.758	0.343	0.415
540	MED23	MED23	chr6	-	131907877	131908986	131907877	131908077	131908848	131908986	540	276	1	241	4	896	125	0.144772697226	0.337784890949	0.975	0.894	0.081
724	STEAP2	STEAP2	chr7	+	89861650	89866992	89861650	89861798	89866204	89866992	724	430	3	292	0	4531	125	0.144426868063	0.337784890949	0.798	1.0	-0.202
651	OGG1	OGG1	chr3	+	9798450	9799089	9798450	9798500	9798727	9799089	651	70	3	70	8	352	125	0.150405181632	0.347302747979	0.892	0.757	0.135
693	PSME1	PSME1	chr14	+	24607682	24608176	24607682	24607777	24607944	24608176	693	7	3	26	32	292	125	0.150601792958	0.347302747979	0.5	0.258	0.242
957	CDK5RAP3	CDK5RAP3	chr17	+	46058802	46059152	46058802	46058825	46058952	46059152	957	263	7	652	8	252	125	0.150904708387	0.347302747979	0.949	0.976	-0.027
709	C18orf21	C18orf21	chr18	+	33552587	33552870	33552587	33552768	33552847	33552870	709	24	55	12	49	204	125	0.151944277689	0.348414351038	0.211	0.13	0.081
1018	LRRC75A-AS1	LRRC75A-AS1	chr17	+	16342300	16342728	16342300	16342374	16342640	16342728	1018	40	272	48	234	391	125	0.153760765904	0.350462190441	0.045	0.062	-0.017
74	POU5F1	POU5F1	chr6	-	31133347	31134947	31133347	31133478	31133703	31134947	74	4	0	6	4	350	125	0.153957032542	0.350462190441	1.0	0.349	0.651
659	C11orf24	C11orf24	chr11	-	68028802	68030386	68028802	68029193	68030198	68030386	659	948	33	1306	62	1130	125	0.154734314572	0.35095536566	0.761	0.7	0.061
928	PTGES2	PTGES2	chr9	-	130887522	130887720	130887522	130887562	130887654	130887720	928	179	7	202	3	217	125	0.155315005828	0.351000699091	0.936	0.975	-0.039
939	TTLL3	TTLL3	chr3	+	9876364	9878040	9876364	9876591	9876777	9878040	939	51	2	48	6	311	125	0.156087815755	0.35147831893	0.911	0.763	0.148
629	ULK3	ULK3	chr15	-	75132574	75132982	75132574	75132657	75132838	75132982	629	59	38	38	38	306	125	0.158004599381	0.354519280332	0.388	0.29	0.098
352	MIER1	MIER1	chr1	+	67450254	67454302	67450254	67450335	67452085	67454302	352	691	0	1041	3	1875	125	0.163281574322	0.361181150267	1.0	0.959	0.041
420	UBL7	UBL7	chr15	-	74753008	74753529	74753008	74753119	74753377	74753529	420	27	3	18	0	383	125	0.162974060333	0.361181150267	0.746	1.0	-0.254
508	GOSR2	GOSR2	chr17	+	45015964	45018733	45015964	45016070	45017920	45018733	508	2510	19	1296	5	1975	125	0.162697948856	0.361181150267	0.893	0.943	-0.05
735	PDHB	PDHB	chr3	-	58416383	58416669	58416383	58416515	58416569	58416669	735	251	4	656	3	179	125	0.162001356509	0.361181150267	0.978	0.993	-0.015
421	GAREML	GAREML	chr2	+	26410099	26412532	26410099	26410184	26410583	26412532	421	236	5	75	0	524	125	0.16523368359	0.364212274392	0.918	1.0	-0.082
514	TMED4	TMED4	chr7	-	44621321	44621894	44621321	44621422	44621652	44621894	514	29	7	34	3	355	125	0.169608619402	0.372204840384	0.593	0.8	-0.207
537	DIS3L2	DIS3L2	chr2	+	233200482	233201908	233200482	233200584	233201178	233201908	537	32	40	62	51	719	125	0.170048856789	0.372204840384	0.122	0.174	-0.052
252	PDCD6	PDCD6	chr5	+	271735	271936	271735	271805	271890	271936	252	12	2	36	1	210	125	0.172887340687	0.377099216969	0.781	0.955	-0.174
1064	ADGRF3	ADGRF3	chr2	-	26531040	26532449	26531040	26531975	26532393	26532449	1064	7	0	5	2	543	125	0.174447524556	0.378096811707	1.0	0.365	0.635
277	STIL	STIL	chr1	-	47765576	47765824	47765576	47765640	47765781	47765824	277	118	9	108	15	266	125	0.174552681443	0.378096811707	0.86	0.772	0.088
1039	IL32	IL32	chr16	+	3118990	3119668	3118990	3119110	3119281	3119668	1039	753	3	2163	19	296	125	0.176051826328	0.379661765729	0.991	0.98	0.011
456	DNAJC4	DNAJC4	chr11	+	64001365	64001753	64001365	64001452	64001544	64001753	456	21	14	35	41	217	125	0.176488137104	0.379661765729	0.464	0.33	0.134
1049	MIEF1	MIEF1	chr22	+	39909521	39914139	39909521	39910229	39911234	39914139	1049	522	0	1105	4	1130	125	0.180030529443	0.383515051058	1.0	0.968	0.032
121	FIGNL1	FIGNL1	chr7	-	50511826	50514995	50511826	50514714	50514829	50514995	121	127	3	138	8	240	125	0.18011729235	0.383515051058	0.957	0.9	0.057
487	TNFSF13	TNFSF13	chr17	+	7464040	7464925	7464040	7464134	7464315	7464925	487	33	0	133	6	306	125	0.17991815955	0.383515051058	1.0	0.901	0.099
295	PQBP1	PQBP1	chrX	+	48755538	48755859	48755538	48755629	48755774	48755859	295	27	0	28	2	270	125	0.184204160557	0.390887472911	1.0	0.866	0.134
263	ZCCHC18	ZCCHC18	chrX	+	103358124	103360538	103358124	103358264	103359942	103360538	263	61	4	14	3	1803	125	0.187538844786	0.396167492882	0.514	0.244	0.27
98	AKR1A1	AKR1A1	chr1	+	46016454	46016827	46016454	46016548	46016637	46016827	98	154	19	202	37	214	125	0.187958059722	0.396167492882	0.826	0.761	0.065
434	TMEM147	TMEM147	chr19	+	36036501	36036859	36036501	36036718	36036789	36036859	434	21	461	14	488	196	125	0.189654160494	0.39706857682	0.028	0.018	0.01
816	TMEM138	TMEM138	chr11	+	61131723	61131990	61131723	61131787	61131904	61131990	816	163	10	172	18	242	125	0.189522589927	0.39706857682	0.894	0.832	0.062
575	USP39	USP39	chr2	+	85875883	85876407	85875883	85875976	85876139	85876407	575	837	53	461	39	288	125	0.190978269139	0.397920752298	0.873	0.837	0.036
631	AMZ2	AMZ2	chr17	+	66244144	66244846	66244144	66244199	66244784	66244846	631	343	1	349	4	710	125	0.191926962217	0.397920752298	0.984	0.939	0.045
859	EFS	EFS	chr14	-	23828525	23829248	23828525	23828903	23829131	23829248	859	152	1	17	1	353	125	0.191968158457	0.397920752298	0.982	0.858	0.124
1001	LINC-PINT	LINC-PINT	chr7	-	130628918	130630594	130628918	130629648	130630478	130630594	1001	60	5	19	0	955	125	0.194109707299	0.39885047976	0.611	1.0	-0.389
101	SPRTN	SPRTN	chr1	+	231487049	231490773	231487049	231487317	231488355	231490773	101	58	57	38	54	1163	125	0.193625587378	0.39885047976	0.099	0.07	0.029
337	MYADM	MYADM	chr19	+	54372644	54373092	54372644	54372852	54373007	54373092	337	48	0	93	3	280	125	0.194328109148	0.39885047976	1.0	0.933	0.067
533	NXF1	NXF1	chr11	-	62566010	62567958	62566010	62566047	62567848	62567958	533	708	229	889	251	1926	125	0.195622179291	0.399926516429	0.167	0.187	-0.02
887	MDK	MDK	chr11	+	46403260	46403683	46403260	46403435	46403606	46403683	887	68	8	18	5	296	125	0.196130096715	0.399926516429	0.782	0.603	0.179
500	ULK2	ULK2	chr17	-	19674142	19679720	19674142	19674380	19679621	19679720	500	357	9	553	23	5366	125	0.201029313935	0.408585553647	0.48	0.359	0.121
792	C15orf41	C15orf41	chr15	+	37100524	37102461	37100524	37100690	37101104	37102461	792	241	14	230	21	539	125	0.205664065427	0.416652766852	0.8	0.718	0.082
225	TSNAXIP1	TSNAXIP1	chr16	+	67859569	67859979	67859569	67859739	67859819	67859979	225	0	2	2	1	205	125	0.208544308823	0.421124959107	0.0	0.549	-0.549
727	HSPBP1	HSPBP1	chr19	-	55791402	55791751	55791402	55791476	55791585	55791751	727	25	0	30	2	234	125	0.211399179627	0.425517319764	1.0	0.889	0.111
11	ABL2	ABL2	chr1	-	179068461	179078576	179068461	179078033	179078342	179078576	11	129	30	150	24	434	125	0.213258038737	0.427883116184	0.553	0.643	-0.09
333	MAP7D1	MAP7D1	chr1	+	36641799	36642182	36641799	36641922	36642018	36642182	333	18	0	52	4	221	125	0.218477309869	0.427955959186	1.0	0.88	0.12
644	PAPD4	PAPD4	chr5	+	78908242	78908898	78908242	78908558	78908833	78908898	644	361	14	277	17	400	125	0.217327738103	0.427955959186	0.89	0.836	0.054
702	RAB29	RAB29	chr1	-	205743960	205744610	205743960	205744214	205744501	205744610	702	71	5	30	5	412	125	0.216119838463	0.427955959186	0.812	0.645	0.167
805	MEX3D	MEX3D	chr19	-	1554667	1556922	1554667	1555388	1555575	1556922	805	145	3	145	7	312	125	0.218763429616	0.427955959186	0.951	0.892	0.059
807	STAG3L5P-PVRIG2P-PILRB	STAG3L5P-PVRIG2P-PILRB	chr7	+	99950186	99950537	99950186	99950290	99950383	99950537	807	112	7	134	15	218	125	0.215682945694	0.427955959186	0.902	0.837	0.065
812	NIPBL	NIPBL	chr5	+	37063891	37065921	37063891	37064080	37064628	37065921	812	55	29	102	37	673	125	0.216418446804	0.427955959186	0.26	0.339	-0.079
87	BCL2L11	BCL2L11	chr2	+	111881309	111881716	111881309	111881446	111881626	111881716	87	37	9	52	22	305	125	0.217634747268	0.427955959186	0.628	0.492	0.136
974	PSMD13	PSMD13	chr11	+	244040	244216	244040	244075	244160	244216	974	0	82	13	443	210	125	0.215003683659	0.427955959186	0.0	0.017	-0.017
753	INTS6	INTS6	chr13	-	52026550	52027275	52026550	52026636	52027128	52027275	753	112	0	54	1	617	125	0.230176095121	0.446099800451	1.0	0.916	0.084
810	ZBTB21	ZBTB21	chr21	-	43406939	43414217	43406939	43411998	43412601	43414217	810	73	2	115	8	728	125	0.229605265086	0.446099800451	0.862	0.712	0.15
811	PYCR1	PYCR1	chr17	-	79890261	79891252	79890261	79890839	79891182	79891252	811	997	6	1200	13	468	125	0.229584613166	0.446099800451	0.978	0.961	0.017
204	SUMO1	SUMO1	chr2	-	203070902	203072044	203070902	203071526	203071975	203072044	204	4823	17	4640	24	574	125	0.231901476432	0.446677920758	0.984	0.977	0.007
463	VAMP1	VAMP1	chr12	-	6571403	6574107	6571403	6572135	6574055	6574107	463	354	0	174	1	2045	125	0.231757479621	0.446677920758	1.0	0.914	0.086
458	TTI2	TTI2	chr8	-	33369484	33370703	33369484	33370230	33370477	33370703	458	11	2	27	1	372	125	0.236046734903	0.45188151697	0.649	0.901	-0.252
55	THEMIS2	THEMIS2	chr1	+	28208481	28209554	28208481	28208636	28209023	28209554	55	39	1	451	2	512	125	0.235825228589	0.45188151697	0.905	0.982	-0.077
692	PSME1	PSME1	chr14	+	24607682	24608176	24607682	24607769	24607944	24608176	692	11	306	29	1289	300	125	0.241740891128	0.461371334897	0.015	0.009	0.006
864	OXLD1	OXLD1	chr17	-	79632065	79633667	79632065	79632614	79633547	79633667	864	198	0	291	2	1058	125	0.247168037214	0.470295414273	1.0	0.945	0.055
202	VIPAS39	VIPAS39	chr14	-	77923437	77923983	77923437	77923708	77923837	77923983	202	4	0	4	2	254	125	0.25016939783	0.470757328097	1.0	0.496	0.504
230	ARSA	ARSA	chr22	-	51065983	51066601	51065983	51066220	51066418	51066601	230	7	1	120	3	323	125	0.250418834275	0.470757328097	0.73	0.939	-0.209
282	DYRK1B	DYRK1B	chr19	-	40317311	40317627	40317311	40317507	40317591	40317627	282	6	0	2	1	209	125	0.248994389739	0.470757328097	1.0	0.545	0.455
445	FAM3A	FAM3A	chrX	-	153744083	153744566	153744083	153744136	153744292	153744566	445	26	0	62	3	281	125	0.249119764785	0.470757328097	1.0	0.902	0.098
1010	BAIAP2	BAIAP2	chr17	+	79089569	79091232	79089569	79089617	79090029	79091232	1010	160	3	312	2	537	125	0.25205097686	0.472406920702	0.925	0.973	-0.048
755	NOP14	NOP14	chr4	-	2939663	2940657	2939663	2939915	2940538	2940657	755	368	4	494	2	748	125	0.253443897701	0.473599641674	0.939	0.976	-0.037
949	JRKL	JRKL	chr11	+	96123157	96126727	96123157	96123237	96123646	96126727	949	46	13	91	16	534	125	0.262886866849	0.489783269784	0.453	0.571	-0.118
679	RASSF7	RASSF7	chr11	+	563188	564025	563188	563317	563557	564025	679	187	8	530	35	365	125	0.267205014312	0.496351154182	0.889	0.838	0.051
1016	HCG18	HCG18	chr6	-	30255173	30262741	30255173	30260376	30262247	30262741	1016	321	101	271	102	1996	125	0.27404736257	0.504683036181	0.166	0.143	0.023
509	ZBTB7B	ZBTB7B	chr1	+	154975105	154975419	154975105	154975145	154975318	154975419	509	5	2	12	1	298	125	0.274108997287	0.504683036181	0.512	0.834	-0.322
57	TAF1C	TAF1C	chr16	-	84214933	84215269	84214933	84215069	84215197	84215269	57	37	11	103	19	253	125	0.273991656921	0.504683036181	0.624	0.728	-0.104
168	HMGN3	HMGN3	chr6	-	79910961	79912106	79910961	79911443	79911992	79912106	168	178	443	91	267	674	125	0.27757911888	0.506159385521	0.069	0.059	0.01
565	PRSS23	PRSS23	chr11	+	86518672	86522273	86518672	86518829	86518925	86522273	565	526	22	3222	103	221	125	0.277142487708	0.506159385521	0.931	0.947	-0.016
803	MROH7-TTC4	MROH7-TTC4	chr1	+	55197158	55197373	55197158	55197222	55197327	55197373	803	185	1	163	3	230	125	0.276094948123	0.506159385521	0.99	0.967	0.023
809	ZFAND2B	ZFAND2B	chr2	+	220071505	220071764	220071505	220071567	220071688	220071764	809	28	0	17	1	246	125	0.278145093641	0.506159385521	1.0	0.896	0.104
1027	ZNF281	ZNF281	chr1	-	200374074	200378851	200374074	200378580	200378688	200378851	1027	16	0	9	1	233	125	0.279851695951	0.507532064718	1.0	0.828	0.172
837	HDAC8	HDAC8	chrX	-	71787431	71787880	71787431	71787646	71787738	71787880	837	6	6	5	12	217	125	0.28052091756	0.507532064718	0.365	0.194	0.171
841	ARMCX4	ARMCX4	chrX	+	100786630	100790975	100786630	100786999	100788070	100790975	841	4	9	2	1	1196	125	0.282322131936	0.509318889314	0.044	0.173	-0.129
478	SLC46A3	SLC46A3	chr13	-	29274217	29275718	29274217	29275093	29275637	29275718	478	193	4	50	0	669	125	0.285433951082	0.513453026946	0.9	1.0	-0.1
696	PLEKHG5	PLEKHG5	chr1	-	6527884	6528646	6527884	6527958	6528158	6528646	696	67	0	186	3	325	125	0.289719358443	0.519668534055	1.0	0.96	0.04
246	TRMT2A	TRMT2A	chr22	-	20104405	20104818	20104405	20104495	20104619	20104818	246	8	1	23	9	249	125	0.300024392037	0.523538684271	0.801	0.562	0.239
248	KAT5	KAT5	chr11	+	65479472	65479916	65479472	65479750	65479849	65479916	248	8	3	14	12	224	125	0.298375674746	0.523538684271	0.598	0.394	0.204
379	SNHG21	SNHG21	chr15	+	83425655	83425958	83425655	83425691	83425797	83425958	379	35	0	24	1	231	125	0.295597960822	0.523538684271	1.0	0.929	0.071
531	PRAME	PRAME	chr22	-	22899231	22900000	22899231	22899329	22899964	22900000	531	2	2	2	0	760	125	0.295686372948	0.523538684271	0.141	1.0	-0.859
579	MRFAP1	MRFAP1	chr4	+	6641817	6642985	6641817	6642886	6642958	6642985	579	1639	75	1253	47	197	125	0.297292260701	0.523538684271	0.933	0.944	-0.011
650	OGG1	OGG1	chr3	+	9798450	9799089	9798450	9798500	9798744	9799089	650	73	21	74	30	369	125	0.29932818262	0.523538684271	0.541	0.455	0.086
766	MFSD11	MFSD11	chr17	+	74733582	74734530	74733582	74733965	74734363	74734530	766	42	5	26	1	523	125	0.300240235868	0.523538684271	0.668	0.861	-0.193
941	ADARB1	ADARB1	chr21	+	46641932	46646478	46641932	46642022	46645461	46646478	941	486	15	89	5	3564	125	0.293005783442	0.523538684271	0.532	0.384	0.148
955	RABL2A	RABL2A	chr2	+	114399607	114400975	114399607	114399722	114400766	114400975	955	126	4	98	1	1169	125	0.299741493515	0.523538684271	0.771	0.913	-0.142
995	GSTK1	GSTK1	chr7	+	142962084	142962389	142962084	142962185	142962353	142962389	995	154	392	182	530	293	125	0.297570599459	0.523538684271	0.144	0.128	0.016
205	CSK	CSK	chr15	+	75074424	75075061	75074424	75074489	75075008	75075061	205	39	2	23	0	644	125	0.302952885077	0.526801405717	0.791	1.0	-0.209
683	POLR3H	POLR3H	chr22	-	41939994	41940493	41939994	41940125	41940431	41940493	683	90	0	63	1	431	125	0.30524449265	0.529315934623	1.0	0.948	0.052
163	DKC1	DKC1	chrX	+	154002876	154003548	154002876	154002965	154003469	154003548	163	35	2	19	3	629	125	0.311807149977	0.535850276036	0.777	0.557	0.22
250	RAB24	RAB24	chr5	-	176730172	176730745	176730172	176730321	176730407	176730745	250	48	3	16	0	211	125	0.312643024438	0.535850276036	0.905	1.0	-0.095
551	NAPB	NAPB	chr20	-	23355155	23358123	23355155	23356289	23356709	23358123	551	198	0	114	1	545	125	0.313292653401	0.535850276036	1.0	0.963	0.037
826	C19orf12	C19orf12	chr19	-	30189792	30193884	30189792	30193699	30193754	30193884	826	138	4	103	1	180	125	0.31096279071	0.535850276036	0.96	0.986	-0.026
857	TRIM52-AS1	TRIM52-AS1	chr5	+	180690628	180691567	180690628	180690790	180691052	180691567	857	152	5	88	1	387	125	0.312247104426	0.535850276036	0.908	0.966	-0.058
496	PJA1	PJA1	chrX	-	68380580	68383309	68380580	68382224	68382788	68383309	496	459	3	716	9	689	125	0.318601006985	0.543444769408	0.965	0.935	0.03
759	PRX	PRX	chr19	-	40899670	40904723	40899670	40903877	40904526	40904723	759	6	3	12	2	774	125	0.321173063322	0.546343308803	0.244	0.492	-0.248
100	NUDT16	NUDT16	chr3	+	131102005	131107674	131102005	131102116	131102187	131107674	100	137	2	274	1	196	125	0.325649044942	0.549604071992	0.978	0.994	-0.016
221	JRK	JRK	chr8	-	143738873	143746087	143738873	143740356	143745894	143746087	221	723	1	704	3	5663	125	0.325723819024	0.549604071992	0.941	0.838	0.103
394	EGR2	EGR2	chr10	-	64575620	64576126	64575620	64575729	64575829	64576126	394	14	2	8	0	225	125	0.324231432884	0.549604071992	0.795	1.0	-0.205
822	DAZAP2	DAZAP2	chr12	+	51634654	51634900	51634654	51634713	51634779	51634900	822	1782	5	1920	17	191	125	0.326715873787	0.549796067179	0.996	0.987	0.009
705	STX16	STX16	chr20	+	57226308	57227194	57226308	57226470	57227128	57227194	705	454	2	1265	2	783	125	0.330020022796	0.553867384103	0.973	0.99	-0.017
1019	LRRC75A-AS1	LRRC75A-AS1	chr17	+	16342300	16342728	16342300	16342343	16342640	16342728	1019	40	1	48	0	422	125	0.334945095502	0.55635595165	0.922	1.0	-0.078
227	PDK1	PDK1	chr2	+	173460556	173463862	173460556	173460751	173462340	173463862	227	313	8	515	8	1714	125	0.334709394866	0.55635595165	0.74	0.824	-0.084
28	SERF2	SERF2	chr15	+	44085907	44088287	44085907	44086134	44086571	44088287	28	2909	7	2851	11	562	125	0.335057817527	0.55635595165	0.989	0.983	0.006
85	CHPF2	CHPF2	chr7	+	150929574	150931360	150929574	150929900	150931171	150931360	85	2370	5	1566	6	1396	125	0.332853180676	0.55635595165	0.977	0.959	0.018
921	SYTL3	SYTL3	chr6	+	159083781	159084410	159083781	159083844	159084236	159084410	921	79	4	18	0	517	125	0.336208501296	0.556789740242	0.827	1.0	-0.173
335	IL17RC	IL17RC	chr3	+	9965564	9965975	9965564	9965704	9965915	9965975	335	4	52	14	104	336	125	0.337457203621	0.557383138435	0.028	0.048	-0.02
118	TRMT2B	TRMT2B	chrX	-	100306239	100306722	100306239	100306355	100306632	100306722	118	11	0	34	3	402	125	0.339900735551	0.559941738039	1.0	0.779	0.221
279	ZNF135	ZNF135	chr19	+	58578108	58581110	58578108	58578935	58579775	58581110	279	102	1	117	0	965	125	0.341148478553	0.560522172111	0.93	1.0	-0.07
13	SLC35C2	SLC35C2	chr20	-	44987025	44987402	44987025	44987197	44987329	44987402	13	270	4	308	2	257	125	0.343093843484	0.562242790631	0.97	0.987	-0.017
107	P3H1	P3H1	chr1	-	43212005	43213083	43212005	43212523	43212923	43213083	107	74	41	17	14	525	125	0.344091772967	0.562405874353	0.301	0.224	0.077
1040	H2AFJ	H2AFJ	chr12	+	14927269	14930936	14927269	14927910	14928224	14930936	1040	68	1	76	0	439	125	0.351539998581	0.562605263273	0.951	1.0	-0.049
329	ATP5D	ATP5D	chr19	+	1244313	1244824	1244313	1244439	1244735	1244824	329	174	96	332	212	421	125	0.345232084702	0.562605263273	0.35	0.317	0.033
349	TRIM14	TRIM14	chr9	-	100846634	100850287	100846634	100846748	100849723	100850287	349	862	0	657	1	3100	125	0.348358988	0.562605263273	1.0	0.964	0.036
393	AMT	AMT	chr3	-	49454210	49455151	49454210	49454800	49455047	49455151	393	21	0	45	2	372	125	0.352302337385	0.562605263273	1.0	0.883	0.117
520	TUBB	TUBB	chr6	+	30691116	30693203	30691116	30691205	30691811	30693203	520	44136	444	65804	702	731	125	0.35019292203	0.562605263273	0.944	0.941	0.003
525	ELMOD3	ELMOD3	chr2	+	85617260	85618875	85617260	85617388	85617882	85618875	525	31	62	23	33	619	125	0.346298092094	0.562605263273	0.092	0.123	-0.031
83	ZNF282	ZNF282	chr7	+	148920903	148923339	148920903	148921082	148921339	148923339	83	34	3	56	2	382	125	0.352297016099	0.562605263273	0.788	0.902	-0.114
956	SYNM	SYNM	chr15	+	99669571	99675800	99669571	99672018	99672954	99675800	956	502	13	31	0	1061	125	0.348042800516	0.562605263273	0.82	1.0	-0.18
958	CDK5RAP3	CDK5RAP3	chr17	+	46052879	46053379	46052879	46053019	46053234	46053379	958	174	100	384	191	340	125	0.35030394411	0.562605263273	0.39	0.425	-0.035
351	MIER1	MIER1	chr1	+	67450254	67454302	67450254	67450275	67452085	67454302	351	691	5	1041	4	1935	125	0.355767806023	0.566693757177	0.899	0.944	-0.045
178	LOC730101	LOC730101	chr6	+	52531186	52533951	52531186	52531316	52531546	52533951	178	28	24	6	9	355	125	0.358157755307	0.569052677214	0.291	0.19	0.101
695	MAST4	MAST4	chr5	+	66300447	66300913	66300447	66300519	66300779	66300913	695	15	0	52	3	385	125	0.360669869349	0.571593261297	1.0	0.849	0.151
160	ELP5	ELP5	chr17	+	7155519	7155915	7155519	7155656	7155744	7155915	160	76	1	80	3	213	125	0.363116753371	0.574017898006	0.978	0.94	0.038
861	OXLD1	OXLD1	chr17	-	79632065	79633667	79632065	79632614	79633179	79633667	861	157	5	234	4	690	125	0.369599645091	0.582794402587	0.85	0.914	-0.064
512	TSEN34	TSEN34	chr19	+	54697029	54698394	54697029	54697173	54697476	54698394	512	1101	5	1537	3	428	125	0.37551362951	0.586213296941	0.985	0.993	-0.008
619	ZNF248	ZNF248	chr10	-	38145223	38146564	38145223	38145265	38146112	38146564	619	10	5	13	3	972	125	0.374810219762	0.586213296941	0.205	0.358	-0.153
666	EDRF1	EDRF1	chr10	+	127451869	127452712	127451869	127452093	127452609	127452712	666	322	2	144	0	641	125	0.374183234336	0.586213296941	0.969	1.0	-0.031
794	CMTM4	CMTM4	chr16	-	66648652	66656125	66648652	66651261	66655964	66656125	794	1110	2	5107	4	4828	125	0.37273284248	0.586213296941	0.935	0.971	-0.036
757	SETD4	SETD4	chr21	-	37406838	37408549	37406838	37408258	37408382	37408549	757	5	10	9	33	249	125	0.377690423672	0.588144789101	0.201	0.12	0.081
674	SEC14L1	SEC14L1	chr17	+	75209999	75213181	75209999	75210101	75212630	75213181	674	5887	21	3224	8	2654	125	0.379352236297	0.588889775344	0.93	0.95	-0.02
742	FPGT	FPGT	chr1	+	74670074	74674386	74670074	74670140	74670902	74674386	742	149	0	152	1	887	125	0.38005027035	0.588889775344	1.0	0.955	0.045
584	ZNF621	ZNF621	chr3	+	40573520	40581285	40573520	40573697	40579776	40581285	584	2167	8	1385	8	6204	125	0.381401042307	0.589523586381	0.845	0.777	0.068
1023	ARFRP1	ARFRP1	chr20	-	62329994	62332054	62329994	62331882	62331953	62332054	1023	11	58	26	97	196	125	0.382859312987	0.589983697163	0.108	0.146	-0.038
191	DET1	DET1	chr15	-	89073853	89074946	89073853	89074704	89074843	89074946	191	37	4	30	6	264	125	0.383583649753	0.589983697163	0.814	0.703	0.111
37	TMEM231	TMEM231	chr16	-	75589701	75590184	75589701	75589871	75589968	75590184	37	3	9	1	9	222	125	0.389320686586	0.597340073046	0.158	0.059	0.099
613	RPL31	RPL31	chr2	+	101622420	101622885	101622420	101622533	101622811	101622885	613	140	2618	137	2866	403	125	0.391563350707	0.599312121131	0.016	0.015	0.001
460	MSTO1	MSTO1	chr1	+	155579960	155580351	155579960	155580123	155580215	155580351	460	27	2	11	0	217	125	0.393843414832	0.599868558844	0.886	1.0	-0.114
925	SLC41A3	SLC41A3	chr3	-	125725199	125726068	125725199	125725407	125725956	125726068	925	1116	29	790	26	674	125	0.393425913118	0.599868558844	0.877	0.849	0.028
678	PPP1CC	PPP1CC	chr12	-	111157612	111158970	111157612	111158009	111158909	111158970	678	5822	38	4252	34	1025	125	0.397938242859	0.604634320461	0.949	0.938	0.011
318	FOXO4	FOXO4	chrX	+	70315998	70316831	70315998	70316549	70316714	70316831	318	32	1	28	0	290	125	0.405869455366	0.615191958981	0.932	1.0	-0.068
131	ID1	ID1	chr20	+	30193085	30194317	30193085	30193616	30193855	30194317	131	222	348	75	102	364	125	0.419044606816	0.630582525525	0.18	0.202	-0.022
740	NECAB3	NECAB3	chr20	-	32247302	32247538	32247302	32247356	32247458	32247538	740	27	37	10	20	227	125	0.419045256579	0.630582525525	0.287	0.216	0.071
938	TTLL3	TTLL3	chr3	+	9851643	9852393	9851643	9852078	9852304	9852393	938	4	0	9	2	351	125	0.418377158007	0.630582525525	1.0	0.616	0.384
116	TMEM159	TMEM159	chr16	+	21172298	21172599	21172298	21172329	21172405	21172599	116	11	0	48	3	201	125	0.420366528715	0.631053829678	1.0	0.909	0.091
186	ANKMY1	ANKMY1	chr2	-	241463301	241463798	241463301	241463426	241463720	241463798	186	58	1	46	0	419	125	0.423856781681	0.633256194111	0.945	1.0	-0.055
801	PLK2	PLK2	chr5	-	57755516	57755966	57755516	57755582	57755624	57755966	801	220	5	502	7	167	125	0.42327921152	0.633256194111	0.971	0.982	-0.011
156	TRAPPC11	TRAPPC11	chr4	+	184629559	184629727	184629559	184629569	184629688	184629727	156	59	0	149	2	244	125	0.425819294586	0.634673520026	1.0	0.974	0.026
821	NAPEPLD	NAPEPLD	chr7	-	102740022	102744001	102740022	102743569	102743870	102744001	821	65	1	50	0	426	125	0.430251970478	0.639757086744	0.95	1.0	-0.05
572	LAT	LAT	chr16	+	28997860	28998035	28997860	28997890	28997977	28998035	572	3	12	0	3	212	125	0.431306553447	0.639805456061	0.128	0.0	0.128
453	CHAC1	CHAC1	chr15	+	41247570	41248717	41247570	41247612	41247747	41248717	453	26	0	80	2	260	125	0.435560877941	0.643068654696	1.0	0.951	0.049
625	PHPT1	PHPT1	chr9	+	139744464	139745012	139744464	139744589	139744957	139745012	625	77	12	84	18	493	125	0.434963667888	0.643068654696	0.619	0.542	0.077
703	RAB29	RAB29	chr1	-	205743960	205744610	205743960	205744214	205744400	205744610	703	45	5	20	4	311	125	0.437277349113	0.644083813046	0.783	0.668	0.115
839	STRADA	STRADA	chr17	-	61780191	61781942	61780191	61781111	61781700	61781942	839	88	2	63	3	714	125	0.442131324567	0.649704716382	0.885	0.786	0.099
493	PLCD1	PLCD1	chr3	-	38051394	38051766	38051394	38051544	38051621	38051766	493	8	36	8	55	202	125	0.444120046324	0.651098709599	0.121	0.083	0.038
53	FKTN	FKTN	chr9	+	108397331	108403399	108397331	108397429	108402381	108403399	53	1561	1	1562	0	5077	125	0.44806162201	0.655342465837	0.975	1.0	-0.025
1024	TOR2A	TOR2A	chr9	-	130493802	130495839	130493802	130494557	130495663	130495839	1024	104	20	33	9	1231	125	0.45136383216	0.657101764959	0.346	0.271	0.075
228	MYBBP1A	MYBBP1A	chr17	-	4442190	4443262	4442190	4442270	4442733	4443262	228	250	1	678	6	588	125	0.450835024029	0.657101764959	0.982	0.96	0.022
243	CDK2AP2	CDK2AP2	chr11	-	67275062	67275658	67275062	67275160	67275330	67275658	243	29	8	64	25	295	125	0.454668839872	0.660377479721	0.606	0.52	0.086
1055	GPX8	GPX8	chr5	+	54455945	54456224	54455945	54456071	54456157	54456224	1055	469	50	367	46	211	125	0.457026114871	0.661766453716	0.847	0.825	0.022
567	C10orf32	C10orf32	chr10	+	104622629	104624718	104622629	104622689	104623486	104624718	567	511	18	207	5	922	125	0.457739416069	0.661766453716	0.794	0.849	-0.055
632	AMZ2	AMZ2	chr17	+	66244144	66244846	66244144	66244227	66244780	66244846	632	340	13	336	17	678	125	0.460229448316	0.663833259553	0.828	0.785	0.043
511	CASP1	CASP1	chr11	-	104896236	104897083	104896236	104896327	104896952	104897083	511	2	2	1	0	750	125	0.466682297714	0.671593375561	0.143	1.0	-0.857
152	TREX1	TREX1	chr3	+	48506918	48509044	48506918	48507568	48508066	48509044	152	61	1	41	0	623	125	0.469779958647	0.674500582828	0.924	1.0	-0.076
578	MRFAP1	MRFAP1	chr4	+	6641817	6642985	6641817	6642435	6642554	6642985	578	1797	69	1633	71	244	125	0.477007593523	0.682907225785	0.93	0.922	0.008
634	AMZ2	AMZ2	chr17	+	66244144	66244846	66244144	66244227	66244784	66244846	634	343	5	349	3	682	125	0.477816876827	0.682907225785	0.926	0.955	-0.029
127	PPCS	PPCS	chr1	+	42922164	42923021	42922164	42922395	42922917	42923021	127	165	0	209	1	647	125	0.489080143437	0.693697257224	1.0	0.976	0.024
320	STYX	STYX	chr14	+	53196882	53197249	53196882	53196928	53197176	53197249	320	16	0	89	3	373	125	0.486747694421	0.693697257224	1.0	0.909	0.091
47	ARFGAP1	ARFGAP1	chr20	+	61915466	61916274	61915466	61915864	61916217	61916274	47	115	0	151	1	478	125	0.489799021874	0.693697257224	1.0	0.975	0.025
655	MAF	MAF	chr16	-	79627744	79634622	79627744	79628450	79632681	79634622	655	165	6	88	5	4356	125	0.489628052237	0.693697257224	0.441	0.336	0.105
513	TMED4	TMED4	chr7	-	44621321	44621894	44621321	44621422	44621645	44621894	513	15	209	20	356	348	125	0.498381742483	0.704259527753	0.025	0.02	0.005
6	DNHD1	DNHD1	chr11	+	6518814	6520191	6518814	6518897	6519000	6520191	6	10	4	7	5	228	125	0.506726609653	0.714438868565	0.578	0.434	0.144
150	VEPH1	VEPH1	chr3	-	157177409	157178144	157177409	157177715	157177969	157178144	150	7	4	7	7	379	125	0.513529381981	0.719556737077	0.366	0.248	0.118
171	RAD54L	RAD54L	chr1	+	46713366	46714080	46713366	46713418	46714015	46714080	171	274	1	405	0	722	125	0.513910789286	0.719556737077	0.979	1.0	-0.021
211	EPM2A	EPM2A	chr6	-	145946439	145948829	145946439	145946860	145948623	145948829	211	270	1	148	0	1888	125	0.512275045047	0.719556737077	0.947	1.0	-0.053
985	GLYCTK	GLYCTK	chr3	+	52326275	52329272	52326275	52327208	52327322	52329272	985	9	1	57	13	239	125	0.514954342189	0.719556737077	0.825	0.696	0.129
137	APH1A	APH1A	chr1	-	150237798	150239056	150237798	150238594	150238932	150239056	137	1988	240	2349	301	463	125	0.51912918759	0.723774769335	0.691	0.678	0.013
936	THUMPD1	THUMPD1	chr16	-	20744985	20748608	20744985	20747680	20748181	20748608	936	111	16	209	37	626	125	0.523002892841	0.727555135374	0.581	0.53	0.051
986	GLYCTK	GLYCTK	chr3	+	52326275	52327208	52326275	52326585	52327061	52327208	986	28	2	128	15	601	125	0.524578185696	0.72812847948	0.744	0.64	0.104
82	ITPRIPL2	ITPRIPL2	chr16	+	19125253	19132952	19125253	19125446	19125962	19132952	82	26	0	48	1	641	125	0.528467855952	0.73190459696	1.0	0.903	0.097
645	PAPD4	PAPD4	chr5	+	78908242	78908898	78908242	78908592	78908833	78908898	645	325	25	256	16	366	125	0.532853176149	0.736348980727	0.816	0.845	-0.029
1006	RPL28	RPL28	chr19	+	55899297	55903451	55899297	55899416	55902921	55903451	1006	935	49	614	37	3630	125	0.537181039724	0.737445901025	0.397	0.364	0.033
129	PPCS	PPCS	chr1	+	42922164	42923021	42922164	42922744	42922917	42923021	129	8	160	6	170	298	125	0.536724669951	0.737445901025	0.021	0.015	0.006
54	GALNT16	GALNT16	chr14	+	69818747	69821190	69818747	69818887	69820048	69821190	54	37	1	21	0	1286	125	0.535426361126	0.737445901025	0.782	1.0	-0.218
482	BCKDK	BCKDK	chr16	+	31123189	31124112	31123189	31123348	31123441	31124112	482	59	63	133	124	218	125	0.540622202911	0.738929037167	0.349	0.381	-0.032
719	SIMC1	SIMC1	chr5	+	175772185	175772994	175772185	175772569	175772704	175772994	719	61	1	30	0	260	125	0.539724057777	0.738929037167	0.967	1.0	-0.033
201	DHRS12	DHRS12	chr13	-	52342128	52343429	52342128	52342432	52343291	52343429	201	8	7	14	8	984	125	0.545024645213	0.743323372338	0.127	0.182	-0.055
763	HLTF	HLTF	chr3	-	148747903	148750159	148747903	148749150	148749987	148750159	763	903	30	397	16	962	125	0.546641943217	0.743908383595	0.796	0.763	0.033
391	SF3B1	SF3B1	chr2	-	198283520	198285266	198283520	198283675	198285151	198285266	391	531	5	642	4	1601	125	0.54828259532	0.744522569784	0.892	0.926	-0.034
454	BIRC3	BIRC3	chr11	+	102192567	102196093	102192567	102192631	102195191	102196093	454	896	2	767	3	2685	125	0.550907411811	0.746467618601	0.954	0.922	0.032
123	DMAP1	DMAP1	chr1	+	44679124	44679530	44679124	44679199	44679420	44679530	123	169	2	91	2	346	125	0.556366137435	0.752235857526	0.968	0.943	0.025
1051	SLC10A3	SLC10A3	chrX	-	153718645	153719029	153718645	153718697	153718932	153719029	1051	2	4	10	11	360	125	0.560397058621	0.754439610835	0.148	0.24	-0.092
459	TTI2	TTI2	chr8	-	33369484	33370703	33369484	33370230	33370599	33370703	459	14	9	28	13	494	125	0.560406420189	0.754439610835	0.282	0.353	-0.071
638	NKIRAS2	NKIRAS2	chr17	+	40174416	40174658	40174416	40174490	40174587	40174658	638	253	4	298	3	222	125	0.56648835882	0.759361268996	0.973	0.982	-0.009
838	ARHGEF4	ARHGEF4	chr2	+	131802941	131804826	131802941	131803019	131803610	131804826	838	20	12	8	7	716	125	0.565562767769	0.759361268996	0.225	0.166	0.059
617	CKAP2L	CKAP2L	chr2	-	113513553	113514791	113513553	113513711	113514469	113514791	617	757	1	1161	3	883	125	0.568997021243	0.761094306193	0.991	0.982	0.009
167	TRHDE-AS1	TRHDE-AS1	chr12	-	72665602	72667289	72665602	72665942	72666544	72667289	167	9	0	41	2	727	125	0.572821807168	0.761330045196	1.0	0.779	0.221
911	U2AF1L4	U2AF1L4	chr19	-	36234970	36235322	36234970	36235046	36235223	36235322	911	16	32	19	48	302	125	0.57249552011	0.761330045196	0.171	0.141	0.03
971	TWF1	TWF1	chr12	-	44199633	44200178	44199633	44199688	44200023	44200178	971	6	2	12	2	460	125	0.572671333665	0.761330045196	0.449	0.62	-0.171
555	CDCA4	CDCA4	chr14	-	105475909	105478272	105475909	105476970	105477496	105478272	555	404	1	1096	5	651	125	0.58148873946	0.771211760386	0.987	0.977	0.01
548	HOXA1	HOXA1	chr7	-	27134879	27135625	27134879	27134974	27135177	27135625	548	37	3	40	5	328	125	0.582790527924	0.771304165921	0.825	0.753	0.072
185	CSF1	CSF1	chr1	+	110465787	110466812	110465787	110466333	110466681	110466812	185	872	4	100	0	473	125	0.592205831728	0.777420859151	0.983	1.0	-0.017
229	ARSA	ARSA	chr22	-	51065983	51066601	51065983	51066220	51066373	51066601	229	3	0	84	11	278	125	0.593621678393	0.777420859151	1.0	0.774	0.226
535	SLC5A6	SLC5A6	chr2	-	27425680	27426213	27425680	27425748	27426100	27426213	535	17	136	31	208	477	125	0.591453080614	0.777420859151	0.032	0.038	-0.006
731	DHRS4-AS1	DHRS4-AS1	chr14	-	24422982	24423406	24422982	24423242	24423333	24423406	731	3	0	14	2	216	125	0.593325357195	0.777420859151	1.0	0.802	0.198
940	ADARB1	ADARB1	chr21	+	46641932	46646478	46641932	46643492	46645461	46646478	940	233	8	52	1	2094	125	0.592748500543	0.777420859151	0.635	0.756	-0.121
562	HSDL1	HSDL1	chr16	-	84163590	84164036	84163590	84163776	84163941	84164036	562	125	1	169	0	290	125	0.598079064614	0.781623161688	0.982	1.0	-0.018
622	UBE2V1	UBE2V1	chr20	-	48732021	48732496	48732021	48732158	48732235	48732496	622	4	0	9	1	202	125	0.599804457452	0.782244979927	1.0	0.848	0.152
761	PHF6	PHF6	chrX	+	133559230	133562822	133559230	133559360	133559690	133562822	761	126	80	87	62	455	125	0.601638508434	0.783005626361	0.302	0.278	0.024
737	AMACR	AMACR	chr5	-	33987090	33989607	33987090	33988466	33989215	33989607	737	252	0	389	1	874	125	0.603294679348	0.783532093925	1.0	0.982	0.018
255	NLRP2	NLRP2	chr19	+	55481366	55481663	55481366	55481521	55481590	55481663	255	24	1	95	2	194	125	0.609916177334	0.788320230898	0.939	0.968	-0.029
486	PDCD2	PDCD2	chr6	-	170890834	170892276	170890834	170891353	170892144	170892276	486	452	96	244	57	916	125	0.610797175919	0.788320230898	0.391	0.369	0.022
488	TNFSF13	TNFSF13	chr17	+	7461608	7462614	7461608	7461692	7462384	7462614	488	12	0	245	7	817	125	0.612018581815	0.788320230898	1.0	0.843	0.157
618	POMGNT1	POMGNT1	chr1	-	46654352	46655029	46654352	46654652	46654913	46655029	618	720	11	823	10	386	125	0.609127254256	0.788320230898	0.955	0.964	-0.009
5	CYP3A5	CYP3A5	chr7	-	99260438	99261718	99260438	99260505	99261590	99261718	5	19	1	8	1	1210	125	0.617519862816	0.793772965345	0.662	0.452	0.21
12	VCPKMT	VCPKMT	chr14	-	50582797	50583297	50582797	50582897	50583004	50583297	12	2	7	1	7	232	125	0.629568892297	0.805951179096	0.133	0.071	0.062
680	PRRT2	PRRT2	chr16	+	29824310	29827202	29824310	29825254	29825653	29827202	680	4	1	6	3	524	125	0.628680842728	0.805951179096	0.488	0.323	0.165
240	B9D1	B9D1	chr17	-	19246482	19247170	19246482	19246774	19247102	19247170	240	2	9	10	68	453	125	0.636462741681	0.813113625086	0.058	0.039	0.019
2	DERL3	DERL3	chr22	-	24176689	24179341	24176689	24179149	24179250	24179341	2	9	3	12	6	226	125	0.641557787541	0.814635243409	0.624	0.525	0.099
647	DCTN1	DCTN1	chr2	-	74593370	74593747	74593370	74593502	74593585	74593747	647	10	407	7	363	208	125	0.639821403448	0.814635243409	0.015	0.011	0.004
787	ATXN2L	ATXN2L	chr16	+	28847253	28848558	28847253	28847497	28848071	28848558	787	511	8	496	6	699	125	0.641176222437	0.814635243409	0.92	0.937	-0.017
845	MYEOV	MYEOV	chr11	+	69062867	69064754	69062867	69062962	69063058	69064754	845	1	0	82	30	221	125	0.649115884336	0.82256385343	1.0	0.607	0.393
563	NOMO2	NOMO2	chr16	-	18511181	18511825	18511181	18511366	18511697	18511825	563	0	2	1	6	456	125	0.656238426253	0.829909605726	0.0	0.044	-0.044
534	SLC5A6	SLC5A6	chr2	-	27422454	27423447	27422454	27422705	27422972	27423447	534	642	4	679	3	392	125	0.664337576257	0.83845831197	0.981	0.986	-0.005
30	JKAMP	JKAMP	chr14	+	59951160	59951834	59951160	59951311	59951707	59951834	30	17	4	24	4	521	125	0.67127904858	0.843816635364	0.505	0.59	-0.085
654	NAPA	NAPA	chr19	-	47990890	47991646	47990890	47991147	47991491	47991646	654	1438	59	1051	47	469	125	0.670066432332	0.843816635364	0.867	0.856	0.011
192	LARP1B	LARP1B	chr4	+	129028293	129030059	129028293	129028468	129029037	129030059	192	12	27	38	72	694	125	0.675317977078	0.844827542981	0.074	0.087	-0.013
26	ALDH4A1	ALDH4A1	chr1	-	19197923	19199451	19197923	19198284	19199297	19199451	26	281	1	690	4	1138	125	0.676131947338	0.844827542981	0.969	0.95	0.019
290	SETMAR	SETMAR	chr3	+	4354581	4355445	4354581	4354913	4355330	4355445	290	117	8	94	5	542	125	0.67524198452	0.844827542981	0.771	0.813	-0.042
977	TYMP	TYMP	chr22	-	50967924	50968514	50967924	50968148	50968332	50968514	977	0	1	2	6	309	125	0.678739311644	0.846396034042	0.0	0.119	-0.119
233	MRPL35	MRPL35	chr2	+	86437602	86440477	86437602	86437736	86439548	86440477	233	1600	6	1394	4	1937	125	0.686201377222	0.847955285207	0.945	0.957	-0.012
419	DDAH2	DDAH2	chr6	-	31696641	31698042	31696641	31697002	31697827	31698042	419	58	61	159	153	950	125	0.685922126781	0.847955285207	0.111	0.12	-0.009
58	TAF1C	TAF1C	chr16	-	84215351	84215664	84215351	84215469	84215547	84215664	58	17	12	46	27	203	125	0.686762507348	0.847955285207	0.466	0.512	-0.046
605	PRKD2	PRKD2	chr19	-	47219387	47220384	47219387	47219792	47220071	47220384	605	66	10	197	35	404	125	0.682242780103	0.847955285207	0.671	0.635	0.036
665	OTUB1	OTUB1	chr11	+	63764001	63764413	63764001	63764120	63764328	63764413	665	54	327	135	760	333	125	0.683535157072	0.847955285207	0.058	0.063	-0.005
301	C14orf93	C14orf93	chr14	-	23467635	23468611	23467635	23467950	23468262	23468611	301	35	2	54	2	437	125	0.688789411255	0.848783802058	0.833	0.885	-0.052
1054	MIR22HG	MIR22HG	chr17	-	1614797	1617308	1614797	1616189	1616996	1617308	1054	532	5	588	7	932	125	0.694321657113	0.851302682162	0.935	0.918	0.017
653	FLAD1	FLAD1	chr1	+	154955769	154956542	154955769	154955873	154956317	154956542	653	89	53	98	53	569	125	0.694913211797	0.851302682162	0.269	0.289	-0.02
876	TSTD1	TSTD1	chr1	-	161007421	161007865	161007421	161007616	161007702	161007865	876	2	22	20	300	211	125	0.692373962336	0.851302682162	0.051	0.038	0.013
61	PELP1	PELP1	chr17	-	4574985	4576440	4574985	4575177	4575408	4576440	61	280	3	717	10	356	125	0.699500700665	0.855248903547	0.97	0.962	0.008
218	DDIT3	DDIT3	chr12	-	57911051	57911536	57911051	57911302	57911488	57911536	218	120	7	68	3	311	125	0.701045352656	0.85546664866	0.873	0.901	-0.028
106	P3H1	P3H1	chr1	-	43212005	43213083	43212005	43212523	43212942	43213083	106	88	238	21	51	544	125	0.71031488713	0.858741694115	0.078	0.086	-0.008
161	MAPK11	MAPK11	chr22	-	50702141	50703456	50702141	50702306	50703223	50703456	161	286	2	195	2	1042	125	0.715082573484	0.858741694115	0.945	0.921	0.024
388	DNAJB12	DNAJB12	chr10	-	74092587	74095689	74092587	74094375	74095537	74095689	388	475	96	433	93	1287	125	0.706492520805	0.858741694115	0.325	0.311	0.014
400	ZNF582-AS1	ZNF582-AS1	chr19	+	56905044	56905810	56905044	56905422	56905585	56905810	400	2	7	0	1	288	125	0.708430511511	0.858741694115	0.11	0.0	0.11
530	SH3GLB2	SH3GLB2	chr9	-	131770071	131771070	131770071	131770429	131770962	131771070	530	926	2	1639	2	658	125	0.715025264608	0.858741694115	0.989	0.994	-0.005
566	ARL13B	ARL13B	chr3	+	93772030	93774522	93772030	93772144	93772300	93774522	566	118	1	67	1	281	125	0.708174210171	0.858741694115	0.981	0.968	0.013
793	UBXN1	UBXN1	chr11	-	62443969	62444477	62443969	62444111	62444284	62444477	793	15	261	15	301	298	125	0.713967353832	0.858741694115	0.024	0.02	0.004
800	GATAD1	GATAD1	chr7	+	92085685	92089381	92085685	92086213	92086675	92089381	800	342	2	234	2	587	125	0.716075342377	0.858741694115	0.973	0.961	0.012
944	SLC35F5	SLC35F5	chr2	-	114470368	114472772	114470368	114472618	114472734	114472772	944	146	1	606	2	241	125	0.713917364525	0.858741694115	0.987	0.994	-0.007
820	GLIDR	GLIDR	chr9	-	41954503	41955177	41954503	41954633	41954748	41955177	820	8	31	6	29	240	125	0.718716507188	0.860261058317	0.118	0.097	0.021
3	DERL3	DERL3	chr22	-	24176689	24179341	24176689	24177119	24179250	24179341	3	41	2	122	8	2256	125	0.721055000894	0.861413035419	0.532	0.458	0.074
754	CCDC28B	CCDC28B	chr1	+	32670198	32670991	32670198	32670221	32670794	32670991	754	10	32	14	53	698	125	0.725303490597	0.864838066883	0.053	0.045	0.008
769	TULP3	TULP3	chr12	+	3048476	3050306	3048476	3048590	3049695	3050306	769	1020	3	1033	4	1230	125	0.72802947478	0.866438120175	0.972	0.963	0.009
485	GMPPB	GMPPB	chr3	-	49758908	49759580	49758908	49759316	49759397	49759580	485	4	128	10	258	206	125	0.731665479521	0.869113074346	0.019	0.023	-0.004
313	MED8	MED8	chr1	-	43849578	43850777	43849578	43850223	43850716	43850777	313	857	7	715	7	618	125	0.74175208052	0.879425762132	0.961	0.954	0.007
147	CUTA	CUTA	chr6	-	33385257	33386065	33385257	33385593	33385735	33386065	147	504	3	217	0	267	125	0.743591005474	0.879939450712	0.987	1.0	-0.013
51	METTL17	METTL17	chr14	+	21464685	21465194	21464685	21464870	21464943	21465194	51	137	157	130	141	198	125	0.746634327155	0.880212973256	0.355	0.368	-0.013
84	SPAG6	SPAG6	chr10	+	22634373	22634747	22634373	22634565	22634651	22634747	84	2	19	0	2	211	125	0.745655935466	0.880212973256	0.059	0.0	0.059
1030	ARHGDIA	ARHGDIA	chr17	-	79825594	79826951	79825594	79826460	79826864	79826951	1030	6525	28	7940	37	529	125	0.760049812618	0.889277063918	0.982	0.981	0.001
18	TMEM136	TMEM136	chr11	+	120200685	120204388	120200685	120200758	120201115	120204388	18	71	16	71	18	482	125	0.76142572885	0.889277063918	0.535	0.506	0.029
446	FAM3A	FAM3A	chrX	-	153744083	153744566	153744083	153744136	153744233	153744566	446	17	13	40	35	222	125	0.759774449193	0.889277063918	0.424	0.392	0.032
483	DUSP18	DUSP18	chr22	-	31057444	31060067	31057444	31059715	31059825	31060067	483	19	1	25	2	235	125	0.760258486869	0.889277063918	0.91	0.869	0.041
855	ARHGAP33	ARHGAP33	chr19	+	36278069	36279724	36278069	36278461	36278545	36279724	855	15	4	24	8	209	125	0.75707481017	0.889277063918	0.692	0.642	0.05
902	MED22	MED22	chr9	-	136207750	136211188	136207750	136208544	136210979	136211188	902	1794	4	2228	4	2560	125	0.766103949968	0.89307462324	0.956	0.965	-0.009
249	STON2	STON2	chr14	-	81726993	81737216	81726993	81728275	81737013	81737216	249	83	0	450	1	8863	125	0.772891584651	0.899312512995	1.0	0.864	0.136
251	RAB24	RAB24	chr5	-	176729128	176729497	176729128	176729179	176729397	176729497	251	42	76	31	61	343	125	0.77812165022	0.902044727848	0.168	0.156	0.012
325	GCH1	GCH1	chr14	-	55308723	55310861	55308723	55309772	55310718	55310861	325	66	1	366	4	1071	125	0.77801348904	0.902044727848	0.885	0.914	-0.029
179	TRIM5	TRIM5	chr11	-	5684424	5686912	5684424	5685403	5686885	5686912	179	528	4	772	7	1607	125	0.78231986369	0.904025458896	0.911	0.896	0.015
844	SBSN	SBSN	chr19	-	36017545	36019253	36017545	36017779	36018808	36019253	844	23	2	2	0	1154	125	0.782718528309	0.904025458896	0.555	1.0	-0.445
89	RECQL5	RECQL5	chr17	-	73645793	73647345	73645793	73646798	73647265	73647345	89	8	5	10	5	592	125	0.787844436988	0.908270013913	0.253	0.297	-0.044
716	DLL3	DLL3	chr19	+	39998469	39999121	39998469	39998554	39998891	39999121	716	38	81	12	23	462	125	0.793703869771	0.913343056023	0.113	0.124	-0.011
130	C2orf49	C2orf49	chr2	+	105959304	105959680	105959304	105959431	105959557	105959680	130	132	19	127	20	251	125	0.796457988279	0.914718343826	0.776	0.76	0.016
326	LINC00869	LINC00869	chr1	-	144300467	144301536	144300467	144300755	144301189	144301536	326	17	4	11	2	559	125	0.797821430877	0.914718343826	0.487	0.552	-0.065
17	SRSF10	SRSF10	chr1	-	24290836	24297929	24290836	24294213	24297827	24297929	17	3662	19	2825	16	3739	125	0.799511293853	0.914980018194	0.866	0.855	0.011
444	PIP4K2C	PIP4K2C	chr12	+	57995308	57997211	57995308	57995419	57995708	57997211	444	657	3	1089	6	414	125	0.804388808527	0.918882106091	0.985	0.982	0.003
213	LOC171391	LOC171391	chr11	+	783529	784284	783529	783671	784023	784284	213	25	18	29	19	477	125	0.828673501952	0.937396480675	0.267	0.286	-0.019
311	WTAP	WTAP	chr6	+	160169222	160170453	160169222	160169401	160169621	160170453	311	737	41	805	47	345	125	0.829580911013	0.937396480675	0.867	0.861	0.006
721	R3HCC1	R3HCC1	chr8	+	23147378	23147982	23147378	23147438	23147564	23147982	721	215	1	154	1	251	125	0.82701434737	0.937396480675	0.991	0.987	0.004
748	CIART	CIART	chr1	+	150254942	150256043	150254942	150255028	150255923	150256043	748	56	8	86	11	1020	125	0.827877418684	0.937396480675	0.462	0.489	-0.027
785	EPHB2	EPHB2	chr1	+	23239954	23247993	23239954	23240057	23240150	23247993	785	204	5	416	9	218	125	0.827303354698	0.937396480675	0.959	0.964	-0.005
866	SKIL	SKIL	chr3	+	170077486	170079217	170077486	170077664	170078155	170079217	866	331	0	341	1	616	125	0.825649550392	0.937396480675	1.0	0.986	0.014
1037	EIF6	EIF6	chr20	-	33872183	33872520	33872183	33872295	33872499	33872520	1037	176	3	272	4	329	125	0.851056359371	0.953061325521	0.957	0.963	-0.006
327	LINC00869	LINC00869	chr1	-	144300467	144301536	144300467	144300752	144301349	144301536	327	17	5	12	3	722	125	0.849646463503	0.953061325521	0.371	0.409	-0.038
408	C11orf49	C11orf49	chr11	+	47182677	47183798	47182677	47182741	47182996	47183798	408	51	16	45	13	380	125	0.849206194351	0.953061325521	0.512	0.532	-0.02
710	COASY	COASY	chr17	+	40714091	40715340	40714091	40714237	40714629	40715340	710	400	1	927	3	517	125	0.845457091967	0.953061325521	0.99	0.987	0.003
885	LINC00623	LINC00623	chr1	-	144298163	144301536	144298163	144300755	144301349	144301536	885	17	5	12	3	719	125	0.849657423968	0.953061325521	0.372	0.41	-0.038
397	NSUN5P1	NSUN5P1	chr7	+	75045553	75046071	75045553	75045694	75045764	75046071	397	38	2	113	7	195	125	0.856638733539	0.957599727135	0.924	0.912	0.012
310	INVS	INVS	chr9	+	103054607	103055325	103054607	103054718	103055228	103055325	310	108	8	133	9	635	125	0.860199034463	0.95815764337	0.727	0.744	-0.017
574	RELA	RELA	chr11	-	65421066	65422471	65421066	65421980	65422289	65422471	574	450	9	916	17	434	125	0.858992587943	0.95815764337	0.935	0.939	-0.004
275	THTPA	THTPA	chr14	+	24025190	24026513	24025190	24025552	24025951	24026513	275	44	3	77	6	524	125	0.862915120462	0.959475782254	0.778	0.754	0.024
321	ZNF714	ZNF714	chr19	+	21299612	21307883	21299612	21301688	21307763	21307883	321	572	8	524	8	6200	125	0.865120938693	0.960222885854	0.59	0.569	0.021
155	RUSC1	RUSC1	chr1	+	155294892	155295281	155294892	155294969	155295205	155295281	155	76	4	127	6	361	125	0.871963720373	0.965888223864	0.868	0.88	-0.012
302	C14orf93	C14orf93	chr14	-	23456109	23456843	23456109	23456608	23456728	23456843	302	46	1	36	1	245	125	0.873311077807	0.965888223864	0.959	0.948	0.011
1035	UNC119	UNC119	chr17	-	26873724	26874867	26873724	26874427	26874694	26874867	1035	122	192	86	139	392	125	0.885896427279	0.972649156037	0.168	0.165	0.003
14	EEF1B2	EEF1B2	chr2	+	207024317	207024783	207024317	207024408	207024682	207024783	14	2462	241	1911	190	399	125	0.882487311641	0.972649156037	0.762	0.759	0.003
450	LOC100129917	LOC100129917	chr4	-	773936	775636	773936	774476	775559	775636	450	73	4	22	1	1208	125	0.884430236843	0.972649156037	0.654	0.695	-0.041
706	STX16	STX16	chr20	+	57226308	57227143	57226308	57226490	57227128	57227143	706	430	2	1205	5	763	125	0.888746513184	0.972649156037	0.972	0.975	-0.003
707	OXSM	OXSM	chr3	+	25832480	25833488	25832480	25833187	25833436	25833488	707	127	1	102	1	374	125	0.885313192573	0.972649156037	0.977	0.972	0.005
982	PTTG1	PTTG1	chr5	+	159848916	159849410	159848916	159849162	159849308	159849410	982	83	25	60	19	271	125	0.887546655359	0.972649156037	0.605	0.593	0.012
392	CANT1	CANT1	chr17	-	76993073	76994045	76993073	76993726	76993921	76994045	392	254	133	290	155	320	125	0.890632728006	0.973012369514	0.427	0.422	0.005
289	PER3	PER3	chr1	+	7889896	7890221	7889896	7890011	7890065	7890221	289	11	20	5	10	179	125	0.892472406879	0.97332356569	0.277	0.259	0.018
648	GTPBP3	GTPBP3	chr19	+	17449762	17450075	17449762	17449835	17449931	17450075	648	7	43	12	69	221	125	0.903581046525	0.983724756739	0.084	0.09	-0.006
305	CREBZF	CREBZF	chr11	-	85368607	85376182	85368607	85373501	85374567	85376182	305	412	60	288	43	1191	125	0.909397308127	0.984918191847	0.419	0.413	0.006
498	CCNT2	CCNT2	chr2	+	135710799	135716915	135710799	135711949	135712050	135716915	498	35	18	83	41	226	125	0.909314692145	0.984918191847	0.518	0.528	-0.01
770	STX4	STX4	chr16	+	31045546	31045857	31045546	31045646	31045782	31045857	770	23	146	32	196	261	125	0.908882007389	0.984918191847	0.07	0.073	-0.003
802	AEBP2	AEBP2	chr12	+	19671020	19675173	19671020	19671047	19671608	19675173	802	128	26	95	20	686	125	0.914625593656	0.98886981283	0.473	0.464	0.009
343	TMEM9	TMEM9	chr1	-	201122985	201123683	201122985	201123087	201123572	201123683	343	16	144	16	150	610	125	0.922998116952	0.988990846378	0.022	0.021	0.001
36	PAK6	PAK6	chr15	+	40568127	40569688	40568127	40568306	40569316	40569688	36	13	0	550	3	1135	125	0.921256096053	0.988990846378	1.0	0.953	0.047
581	TP73-AS1	TP73-AS1	chr1	-	3652547	3656951	3652547	3654418	3656796	3656951	581	940	14	701	10	2503	125	0.920595784082	0.988990846378	0.77	0.778	-0.008
591	XBP1	XBP1	chr22	-	29192034	29192180	29192034	29192111	29192137	29192180	591	94	15	227	35	151	125	0.917574112256	0.988990846378	0.838	0.843	-0.005
615	MTMR11	MTMR11	chr1	-	149900542	149901209	149900542	149900793	149901046	149901209	615	42	1	73	2	378	125	0.924216685513	0.988990846378	0.933	0.923	0.01
943	ZNF154	ZNF154	chr19	-	58207642	58212513	58207642	58209209	58212355	58212513	943	4	0	66	1	3271	125	0.923087993281	0.988990846378	1.0	0.716	0.284
662	BCAM	BCAM	chr19	+	45322838	45324079	45322838	45322983	45323961	45324079	662	123	7	744	44	1103	125	0.930866418618	0.99440678849	0.666	0.657	0.009
113	NISCH	NISCH	chr3	+	52514199	52515926	52514199	52514311	52514894	52515926	113	120	34	100	29	708	125	0.937113926044	0.996081881809	0.384	0.378	0.006
183	ACBD4	ACBD4	chr17	+	43213013	43213599	43213013	43213320	43213474	43213599	183	2	7	7	26	279	125	0.94043175659	0.996081881809	0.113	0.108	0.005
260	FNBP1L	FNBP1L	chr1	+	94016503	94020218	94016503	94016662	94017965	94020218	260	388	36	1729	158	1428	125	0.939163907315	0.996081881809	0.485	0.489	-0.004
288	VAMP4	VAMP4	chr1	-	171669295	171673674	171669295	171671224	171673526	171673674	288	324	15	273	13	2427	125	0.943572773024	0.996081881809	0.527	0.52	0.007
401	ZNF582-AS1	ZNF582-AS1	chr19	+	56909645	56910539	56909645	56909752	56910262	56910539	401	6	8	4	5	635	125	0.939895546285	0.996081881809	0.129	0.136	-0.007
86	PDE4D	PDE4D	chr5	-	58334685	58335339	58334685	58334798	58334884	58335339	86	23	21	2	2	211	125	0.940959629014	0.996081881809	0.394	0.372	0.022
908	RNF103	RNF103	chr2	-	86849783	86851000	86849783	86849950	86850938	86851000	908	105	1	94	1	1113	125	0.943184016818	0.996081881809	0.922	0.913	0.009
1005	RPL28	RPL28	chr19	+	55899297	55903451	55899297	55899416	55899610	55903451	1005	49	4218	45	4723	319	125	1	1.0	0.005	0.004	0.001
1031	ARHGDIA	ARHGDIA	chr17	-	79825594	79826951	79825594	79826819	79826931	79826951	1031	4578	9	5548	14	237	125	1	1.0	0.996	0.995	0.001
10	FAM96A	FAM96A	chr15	-	64364757	64367736	64364757	64365227	64367690	64367736	10	116	743	33	471	2588	125	1	1.0	0.007	0.003	0.004
164	DKC1	DKC1	chrX	+	153993173	153993805	153993173	153993241	153993718	153993805	164	15	356	5	310	602	125	1	1.0	0.009	0.003	0.006
165	DKC1	DKC1	chrX	+	153994490	153995336	153994490	153994675	153995271	153995336	165	0	504	5	442	721	125	1	1.0	0.0	0.002	-0.002
189	SKP1	SKP1	chr5	-	133492081	133494286	133492081	133493459	133494145	133494286	189	27	3916	3	2137	811	125	1	1.0	0.001	0.0	0.001
198	ATP5G3	ATP5G3	chr2	-	176040985	176043978	176040985	176043130	176043784	176043978	198	168	3437	66	2736	779	125	1	1.0	0.008	0.004	0.004
207	HUS1	HUS1	chr7	-	48002884	48005035	48002884	48004229	48004896	48005035	207	67	18	85	23	792	125	0.984712861045	1.0	0.37	0.368	0.002
220	JRK	JRK	chr8	-	143738873	143740356	143738873	143739494	143740233	143740356	220	107	4	110	4	864	125	0.97098667319	1.0	0.795	0.799	-0.004
226	ENG	ENG	chr9	-	130577290	130578332	130577290	130578085	130578221	130578332	226	1	8	2	16	261	125	0.988682700536	1.0	0.056	0.056	0.0
300	CCDC88A	CCDC88A	chr2	-	55522732	55523192	55522732	55522863	55523085	55523192	300	269	6	95	2	347	125	0.957108913087	1.0	0.942	0.945	-0.003
338	NDUFB4	NDUFB4	chr3	+	120319957	120321258	120319957	120320104	120321054	120321258	338	55	920	22	735	1075	125	1	1.0	0.007	0.003	0.004
342	TMEM9	TMEM9	chr1	-	201122985	201123683	201122985	201123087	201123576	201123683	342	16	3	16	3	614	125	1	1.0	0.521	0.521	0.0
350	CD274	CD274	chr9	+	5462833	5463121	5462833	5462968	5463074	5463121	350	34	1	286	9	231	125	0.973264288209	1.0	0.948	0.945	0.003
371	ZNRD1	ZNRD1	chr6	+	30029016	30029446	30029016	30029190	30029291	30029446	371	184	3	62	1	226	125	0.989477588978	1.0	0.971	0.972	-0.001
396	GPX1	GPX1	chr3	-	49394608	49395791	49394608	49395180	49395459	49395791	396	26	1928	9	1194	404	125	1	1.0	0.004	0.002	0.002
39	GAA	GAA	chr17	+	78075354	78075689	78075354	78075424	78075609	78075689	39	2	1	2	1	310	125	1	1.0	0.446	0.446	0.0
448	ZKSCAN1	ZKSCAN1	chr7	+	99621041	99621555	99621041	99621084	99621174	99621555	448	73	1	70	1	215	125	0.980078817312	1.0	0.977	0.976	0.001
52	FRMD5	FRMD5	chr15	-	44162958	44166660	44162958	44166137	44166316	44166660	52	264	9	117	4	304	125	0.992717875236	1.0	0.923	0.923	0.0
577	ATF3	ATF3	chr1	+	212788359	212788603	212788359	212788402	212788489	212788603	577	56	0	785	1	212	125	1	1.0	1.0	0.998	0.002
586	CDC16	CDC16	chr13	+	115037658	115038150	115037658	115037956	115038038	115038150	586	386	107	204	57	207	125	0.967373210338	1.0	0.685	0.684	0.001
609	UFM1	UFM1	chr13	+	38934177	38937144	38934177	38934213	38934847	38937144	609	194	6	130	4	759	125	0.997213880859	1.0	0.842	0.843	-0.001
658	CD24	CD24	chrY	-	21152525	21154962	21152525	21154526	21154703	21154962	658	332	14	9307	390	302	125	0.979552560254	1.0	0.908	0.908	0.0
694	LMNA	LMNA	chr1	+	156108870	156109880	156108870	156108893	156109560	156109880	694	1280	0	3029	1	792	125	1	1.0	1.0	0.998	0.002
701	PIANP	PIANP	chr12	-	6802956	6804817	6802956	6804223	6804595	6804817	701	69	1	2	0	497	125	0.994412074417	1.0	0.946	1.0	-0.054
718	PRRC1	PRRC1	chr5	+	126887398	126890780	126887398	126887570	126889488	126890780	718	1436	0	1834	1	2043	125	1	1.0	1.0	0.991	0.009
828	TP53	TP53	chr17	-	7579699	7579940	7579699	7579721	7579838	7579940	828	0	17	4	266	242	125	1	1.0	0.0	0.008	-0.008
847	RANBP6	RANBP6	chr9	-	6011018	6015640	6011018	6014356	6015412	6015640	847	735	4	581	3	1181	125	0.951307423117	1.0	0.951	0.953	-0.002
851	CCNG1	CCNG1	chr5	+	162864576	162864810	162864576	162864665	162864765	162864810	851	436	2	718	2	225	125	1	1.0	0.992	0.995	-0.003
905	MCL1	MCL1	chr1	-	150551318	150552214	150551318	150551439	150551898	150552214	905	848	0	1853	2	584	125	1	1.0	1.0	0.995	0.005
918	NDUFA2	NDUFA2	chr5	-	140026840	140027370	140026840	140026947	140027067	140027370	918	9	863	1	517	245	125	1	1.0	0.005	0.001	0.004
920	CD164	CD164	chr6	-	109687716	109690220	109687716	109689528	109690124	109690220	920	4961	8	4821	2	721	125	1	1.0	0.991	0.998	-0.007
95	SEPT3	SEPT3	chr22	+	42390624	42394225	42390624	42390718	42392905	42394225	95	1280	5	11	0	2312	125	0.973827425084	1.0	0.933	1.0	-0.067
